# Supplementary material for: Peptidome Surveillance Across Evolving SARS-CoV-2 Lineages Reveals HLA Binding Conservation in Nucleocapsid Among Variants With Most Potential for T-Cell Epitope Loss in Spike
Source: Front Immunol. 2022 Jun 23;13:918928. doi: 10.3389/fimmu.2022.918928 (PMC9260595; doi:10.3389/fimmu.2022.918928)
Supplement: Supplementary file 2 [file DataSheet_2.csv]

allele	n_pos	n_neg	NetMHCpan4.1_ROC_AUC	NetMHCpan4.0_ROC_AUC	MHCFlurry_ROC_AUC	MHCFlurry_EL_ROC_AUC	MixMHCpred_ROC_AUC	RNN_ROC_AUC	RNN_no_ambig_ROC_AUC	CNN_ROC_AUC	CNN_no_ambig_ROC_AUC	NetMHCpan4.1_PPV	NetMHCpan4.0_PPV	MHCFlurry_PPV	MHCFlurry_EL_PPV	MixMHCpred_PPV	RNN_PPV	RNN_no_ambig_PPV	CNN_PPV	CNN_no_ambig_PPV	RNN_PR_AUC	CNN_PR_AUC	RNN_no_ambig_PR_AUC	CNN_no_ambig_PR_AUC	RNN_n_ambig	RNN_n_ambig_fract	CNN_n_ambig	CNN_n_ambig_fract
HLA-A*02:02	3063	73990	0.97901	0.97683	0.97223	0.97215	0.95306	0.9828875190579307	0.9839675161391357	0.9833104878640587	0.9844232483744421	0.87728	0.86697	0.82193	0.82468	0.67068	0.8487972508591065	0.8537095088819227	0.845360824742268	0.8510189739985945	0.8744650536894986	0.8809629730049195	0.8811196364042534	0.8901769761657464	1540	0.01998624323517579	1469	0.019064799553554047
HLA-A*02:05	2016	43120	0.95407	0.94755	0.93136	0.93177	0.92348	0.9598139282769385	0.9613257267270479	0.9609953799566364	0.9602242331272225	0.7906	0.75875	0.64648	0.64334	0.71488	0.7321148825065275	0.755147468002226	0.7362924281984334	0.7775821596244131	0.754391813053612	0.7669390624686214	0.7710893768500522	0.7817772120055665	839	0.01858826657213754	699	0.015486529599432825
HLA-A*02:06	1975	52535	0.9818	0.97772	0.97382	0.97386	0.96279	0.9826946327523663	0.9843151460056382	0.9833291994607574	0.9848014851681612	0.85395	0.82356	0.77665	0.77719	0.75213	0.7814498933901919	0.7945585785674625	0.7755863539445629	0.7901092581943646	0.8217783340351451	0.8080063402573093	0.8372620066558887	0.8276302255658753	1059	0.01942762795817281	1058	0.019409282700421943
HLA-A*02:11	2035	46410	0.97159	0.9679	0.96259	0.96266	0.9514	0.977331364978424	0.9794632095733855	0.9722758481582011	0.9763754826132869	0.81945	0.79255	0.75065	0.75168	0.70357	0.801345059493016	0.8191662154845696	0.8034143817899638	0.8323085522638345	0.8440072734445208	0.8277454779754603	0.8613947002529205	0.8600475442355561	1162	0.023985963463721748	2428	0.050118691299411704
HLA-A*11:01	2309	31115	0.94832	0.94584	0.94027	0.93949	0.90492	0.9582061182524182	0.960437261353085	0.956328912143422	0.9589821523542204	0.71227	0.70543	0.69129	0.6922	0.66849	0.7251595259799453	0.7454370797310279	0.7151321786690975	0.7393203883495145	0.7842714384173006	0.7738246136922473	0.7993976996720508	0.7917875724472058	558	0.016694590713259932	672	0.020105313547151747
HLA-A*23:01	1697	28770	0.91122	0.90206	0.87518	0.87331	0.87234	0.9540318855843462	0.955790702570391	0.9337193116561172	0.933959518290785	0.78536	0.77543	0.75496	0.74132	0.76985	0.7866004962779156	0.8010139416983524	0.8143405889884763	0.8705882352941177	0.8056271598118222	0.7988437499257025	0.8134608365052474	0.803388504350263	389	0.012767912823710901	305	0.010010831391341452
HLA-A*25:01	396	6510	0.9401	0.93458	0.92458	0.92271	0.91359	0.9558340703501993	0.9550182380216383	0.9506753401914693	0.9458650692994379	0.8484	0.7766	0.72075	0.71277	0.82979	0.877906976744186	0.9182389937106918	1.0484429065743945	1.0234375	0.8260420537083302	0.8198787136696838	0.8288575619154278	0.807038003375075	61	0.008832898928468	67	0.009701708659136983
HLA-A*26:01	555	7175	0.92645	0.92191	0.92295	0.92205	0.90941	0.9542445302445302	0.9533172838291172	0.9484179929057979	0.9434061640169569	0.77989	0.77419	0.78558	0.78937	0.80266	0.913232104121475	0.9366197183098591	1.1070496083550914	1.1047904191616766	0.8290866770273168	0.8260183477602493	0.8306107076889673	0.8134147273053035	70	0.009055627425614488	93	0.012031047865459249
HLA-A*30:01	892	14945	0.95024	0.94739	0.91621	0.91348	0.92783	0.960036614072226	0.9631181067547814	0.9601615865047777	0.9597378022556096	0.76151	0.70366	0.63991	0.62574	0.74498	0.717827626918536	0.7503234152652005	0.7387606318347509	0.8118518518518518	0.7430076339093199	0.7543661968801337	0.7652818918509107	0.7678417850987811	408	0.025762455010418638	343	0.02165814232493528
HLA-A*30:02	2415	30765	0.95888	0.95768	0.92271	0.91974	0.91957	0.9676282942320719	0.9684684809054489	0.9512197285304783	0.9473259745952751	0.86181	0.85397	0.72711	0.72145	0.73932	0.8496076721883173	0.8628158844765343	1.0256124721603563	1.0012353304508956	0.8689286116629905	0.8149037742611185	0.8756827819117615	0.805547974121975	419	0.01262808921036769	365	0.011000602772754671
HLA-A*32:01	1436	26600	0.96539	0.96309	0.94837	0.94563	0.96412	0.9756371866295266	0.9764398013008476	0.9745140270592917	0.9740200416064816	0.85631	0.79252	0.68622	0.67229	0.8651	0.8577712609970675	0.8698630136986302	0.8614369501466276	0.894484412470024	0.8884584425406309	0.8894974128015966	0.8984029897512522	0.8977701590364915	356	0.012697959766015123	356	0.012697959766015123
HLA-A*33:01	2138	41195	0.98329	0.98021	0.96863	0.96796	0.94719	0.9798521054406982	0.9808151689540997	0.9766457042079294	0.9754150663901138	0.86608	0.83309	0.79961	0.79271	0.66421	0.8133924175283112	0.828125	0.9333719582850522	0.936750998668442	0.8452488357415352	0.8371528289355057	0.8576378989918054	0.8414300642238782	491	0.01133085639120301	529	0.012207786213740105
HLA-A*66:01	1988	39550	0.97628	0.97241	0.92122	0.92158	0.96282	0.9829184843574722	0.9831855081645885	0.9798044270680976	0.976827129150482	0.85805	0.8125	0.52119	0.52278	0.81992	0.8729486500794071	0.901994301994302	1.074293228139382	1.058313632781718	0.9001451606796324	0.8913390366927518	0.9097720201236444	0.8832131478680406	501	0.012061245124945833	500	0.012037170783379075
HLA-A*68:01	433	5215	0.91468	0.90987	0.89091	0.89455	0.88504	0.9323084281219347	0.9353616729931316	0.9189659868163208	0.9216073406937654	0.65693	0.65937	0.63747	0.6253	0.6399	0.6739659367396593	0.7064935064935065	0.6301703163017032	0.6580976863753213	0.7190266714424105	0.6859247546963322	0.7363860147109776	0.7025246165566397	140	0.024787535410764873	119	0.021069405099150142
HLA-B*07:02	159	2310	0.89074	0.89365	0.87154	0.87285	0.88664	0.940774320019603	0.947258969140477	0.9396525905959867	0.9442544791982993	0.72848	0.72848	0.68212	0.66887	0.68874	0.7284768211920529	0.75	0.7284768211920529	0.7588652482269503	0.6947986823902534	0.7211336357306349	0.714516779115647	0.7444800441617957	93	0.03766707168894289	96	0.038882138517618466
HLA-B*08:01	180	3185	0.9512	0.94939	0.94294	0.93989	0.9425	0.9790319204604919	0.9830585382072796	0.973922902494331	0.9783435475946736	0.84211	0.80702	0.74854	0.72515	0.7193	0.8421052631578947	0.8703703703703703	0.8304093567251462	0.8509316770186336	0.8727640284696278	0.8598298553675006	0.8972699076817133	0.8853830445076201	204	0.06062407132243685	173	0.05141158989598811
HLA-B*14:02	1056	20545	0.95985	0.95489	0.94093	0.93493	0.95167	0.9728264176198588	0.9722783637072387	0.9694933331858374	0.9671494280263719	0.82054	0.75573	0.66002	0.62911	0.81954	0.8374875373878365	0.8786885245901639	0.994199535962877	1.0236842105263158	0.8726284816589891	0.8849587350018931	0.880231717519155	0.8845412343667031	233	0.010786537660293504	196	0.009073653997500116
HLA-B*15:01	769	15855	0.9342	0.93237	0.91466	0.91402	0.93231	0.9569923137142972	0.9610920560625544	0.9561845217078211	0.9606709203527993	0.8	0.77808	0.7	0.68356	0.8	0.7756497948016415	0.7883522727272727	0.7838577291381669	0.7902995720399429	0.7915188110761446	0.7936670144607976	0.8101125147602942	0.8139583877226734	701	0.0421679499518768	802	0.04824350336862367
HLA-B*15:02	637	16065	0.95222	0.95157	0.93939	0.93979	0.94969	0.9664035577601002	0.9693134393185696	0.9722608457302334	0.9745785266758583	0.82314	0.80826	0.64628	0.66446	0.78843	0.7785123966942149	0.7918781725888325	0.7867768595041322	0.8051282051282052	0.7983604863685042	0.8203855051451838	0.8115419565566722	0.8353652499381357	593	0.03550472997245839	459	0.027481738713926476
HLA-B*15:03	1953	43015	0.97994	0.97772	0.96589	0.96589	0.97478	0.9792146954059715	0.9815227690682574	0.9722034115797731	0.9727218156450488	0.89272	0.85984	0.72399	0.72399	0.87493	0.7390835579514825	0.7601410934744268	0.7256064690026954	0.7779212395093609	0.7893670938374764	0.7612290971475604	0.8126797489007103	0.7859205187534296	1223	0.02719711795054261	940	0.02090375378046611
HLA-B*15:17	1712	44205	0.97728	0.97551	0.97445	0.97423	0.95899	0.9823378981423635	0.9833271115392792	0.9820812283889735	0.9826375125408208	0.84994	0.83087	0.79766	0.79889	0.67466	0.8124231242312423	0.8247291268323773	0.8148831488314883	0.8541810642709053	0.8556593495495263	0.8516036782547219	0.8676386355583389	0.8719973525019833	779	0.016965394080623735	710	0.015462682666550515
HLA-B*18:01	784	17500	0.96137	0.95888	0.94976	0.9525	0.95347	0.9722018950437318	0.9730334160558666	0.968396720116618	0.9689876981699089	0.86156	0.80376	0.83602	0.81586	0.78898	0.8630872483221477	0.8780821917808219	0.8604026845637583	0.8848821081830791	0.8686892496494564	0.8605358173439207	0.8754705369721721	0.8677115885854367	189	0.010336906584992343	218	0.01192299278057318
HLA-B*35:03	330	7945	0.94667	0.94617	0.92252	0.92374	0.92519	0.9675538264965577	0.9679914742439867	0.9616152716593245	0.9604015258545273	0.8115	0.79553	0.72205	0.70927	0.77316	0.8089171974522293	0.8278145695364238	0.9120879120879121	0.9365079365079365	0.8408110642366259	0.8315995983271037	0.8504895842993936	0.8392927822560361	64	0.007734138972809668	72	0.008700906344410876
HLA-B*37:01	1253	18795	0.91904	0.90822	0.88558	0.88834	0.90158	0.9358451236054486	0.9361424672895559	0.9407374947107523	0.9354425951837396	0.80252	0.75714	0.68067	0.66135	0.79664	0.8016877637130801	0.845945945945946	0.9072463768115943	0.9115341545352743	0.7885719870457394	0.791447694225843	0.7916400997455422	0.7840426628709537	187	0.009327613727055067	299	0.014914205905826018
HLA-B*38:01	619	8890	0.93794	0.93241	0.9239	0.92332	0.92895	0.9562060800558247	0.9548917857909728	0.946707651042812	0.9382169314846018	0.83503	0.80272	0.73129	0.71599	0.83163	0.9503968253968254	0.9868421052631579	1.1744471744471745	1.1051136363636365	0.844866592130745	0.8338965589092531	0.8430770750029836	0.8103269973066638	83	0.008728572930907562	126	0.013250604690293407
HLA-B*40:01	1268	17640	0.97945	0.97709	0.97643	0.97796	0.97688	0.9875009835690323	0.9880092610029638	0.9833169256135681	0.9836891090484122	0.92276	0.91528	0.9103	0.88455	0.89867	0.9236514522821577	0.9249374478732277	0.9261410788381743	0.9327731092436975	0.9236904223691428	0.9295589039846539	0.9262506528008759	0.9320967200722383	142	0.007510048656653268	130	0.006875396657499471
HLA-B*40:02	1333	22435	0.96535	0.96314	0.95664	0.95931	0.95277	0.9756304910861101	0.9783098989181964	0.9761481489159899	0.979344836543837	0.87046	0.85703	0.82622	0.81201	0.86098	0.8767772511848341	0.8819725141471302	0.8751974723538705	0.8876313662085691	0.8851733109098157	0.8980236363262692	0.8978806415226729	0.9118911665222158	887	0.03731908448333894	1125	0.0473325479636486
HLA-B*45:01	760	17990	0.97007	0.96254	0.9576	0.96262	0.96549	0.975966106901495	0.9768138306491777	0.9780641291945819	0.9789581746191199	0.88781	0.84626	0.81995	0.81856	0.86011	0.8808864265927978	0.8857938718662952	0.889196675900277	0.8970380818053597	0.8854610440254899	0.8936508157051696	0.8892648775555234	0.9010562060167436	199	0.010613333333333334	243	0.01296
HLA-B*46:01	575	13440	0.94891	0.94283	0.91702	0.92001	0.9413	0.9560665113871636	0.9594901244596765	0.957128234989648	0.9587977675130298	0.75275	0.70879	0.56593	0.54579	0.79854	0.7197802197802198	0.7530364372469636	0.706959706959707	0.7567567567567568	0.7328021976008906	0.7305828142436349	0.7677821069718257	0.7583151281659485	522	0.03724580806278987	428	0.030538708526578667
HLA-B*53:01	2016	44975	0.98584	0.98496	0.97664	0.97703	0.97219	0.9881959829976089	0.9886691649471968	0.9871938830655478	0.9869680940712215	0.91436	0.90339	0.85222	0.85483	0.8141	0.8913838120104438	0.9007551240560949	0.8814621409921671	0.9175920514319111	0.9150602228034408	0.9132259829780557	0.9214676521346947	0.9216957575240816	396	0.008427145623630056	484	0.010299844651103403
HLA-B*58:01	866	17080	0.95137	0.95043	0.94318	0.94191	0.91924	0.9622563767300732	0.965265366325437	0.9643464257319178	0.9681392598568738	0.84063	0.8382	0.82968	0.8236	0.79319	0.8408262454434994	0.8537794299876085	0.8323207776427703	0.8549810844892812	0.8664421928582354	0.8494090010200892	0.8782586667689611	0.8688308052883429	780	0.043463724506853894	812	0.045246851666109436
HLA-C*03:03	2003	33565	0.79428	0.79378	0.78317	0.80148	0.73657	0.8604033023903739	0.864373977808761	0.8616730051652746	0.8634126579192424	0.54627	0.52471	0.52208	0.5184	0.54048	0.5459800315291645	0.5587918015102481	0.5438780872306884	0.6260012322858903	0.5557970021914584	0.5632044534055496	0.5652474679883615	0.5718046978419484	729	0.020495951417004048	654	0.01838731443994602
HLA-C*05:01	383	6650	0.91935	0.90992	0.91275	0.90822	0.91687	0.9461477453424685	0.9512277550195933	0.9528153281375763	0.9575868709346115	0.79339	0.75758	0.77135	0.72727	0.79614	0.7554945054945055	0.7822349570200573	0.782967032967033	0.8028571428571428	0.7823688786627628	0.8021870527743311	0.8030663228923446	0.8231282224917406	353	0.05019195222522394	315	0.04478885255225366
HLA-C*07:02	593	14700	0.97106	0.96561	0.95949	0.95192	0.96224	0.9612888460611901	0.9660837474496496	0.9653213798166821	0.9688486594887373	0.80462	0.75133	0.65187	0.60746	0.78686	0.738898756660746	0.7523105360443623	0.7531083481349912	0.7884615384615384	0.7576447353477108	0.7836860014971883	0.779635759885685	0.8150498372646593	804	0.052573072647616556	720	0.04708036356502975
HLA-C*08:02	1546	30870	0.9657	0.96027	0.96041	0.94975	0.96261	0.9774513137972493	0.9782639936775879	0.9751632791353465	0.9766524325309879	0.87534	0.80245	0.80313	0.70504	0.85286	0.8509189925119128	0.8700564971751412	0.8604492852280463	0.8727144866385372	0.8800307247378075	0.8798480752415524	0.8896624132717343	0.8911675817082741	388	0.011969397828232971	770	0.02375370187561698
HLA-C*12:03	1273	35175	0.97126	0.96694	0.96034	0.95953	0.95985	0.9754203061675129	0.977381492726143	0.9635501763988942	0.9665206350441963	0.77916	0.73366	0.67659	0.68321	0.79487	0.7212572373862697	0.7435440783615316	0.7262200165425972	0.7569506726457399	0.7697174857183717	0.733719298287173	0.7928063321903475	0.7607753539706035	675	0.01851953467954346	1134	0.03111281826163301
