# Supplementary material for: Peptidome Surveillance Across Evolving SARS-CoV-2 Lineages Reveals HLA Binding Conservation in Nucleocapsid Among Variants With Most Potential for T-Cell Epitope Loss in Spike
Source: Front Immunol. 2022 Jun 23;13:918928. doi: 10.3389/fimmu.2022.918928 (PMC9260595; doi:10.3389/fimmu.2022.918928)
Supplement: Supplementary file 3 [file DataSheet_3.zip]

Archive with 37 entries (36 files):
- rnn_results/
- rnn_results/HLA-A66_01_predictionsRNN.csv
- rnn_results/HLA-A02_02_predictionsRNN.csv
- rnn_results/HLA-A32_01_predictionsRNN.csv
- rnn_results/HLA-B18_01_predictionsRNN.csv
- rnn_results/HLA-C07_02_predictionsRNN.csv
- rnn_results/HLA-B15_03_predictionsRNN.csv
- rnn_results/HLA-A30_02_predictionsRNN.csv
- rnn_results/HLA-C05_01_predictionsRNN.csv
- rnn_results/HLA-A30_01_predictionsRNN.csv
- rnn_results/HLA-A26_01_predictionsRNN.csv
- rnn_results/HLA-B58_01_predictionsRNN.csv
- rnn_results/HLA-A02_11_predictionsRNN.csv
- rnn_results/HLA-B46_01_predictionsRNN.csv
- rnn_results/HLA-B40_01_predictionsRNN.csv
- rnn_results/HLA-B35_03_predictionsRNN.csv
- rnn_results/HLA-B38_01_predictionsRNN.csv
- rnn_results/HLA-C12_03_predictionsRNN.csv
- rnn_results/HLA-A68_01_predictionsRNN.csv
- rnn_results/HLA-B08_01_predictionsRNN.csv
- rnn_results/HLA-B14_02_predictionsRNN.csv
- rnn_results/HLA-B40_02_predictionsRNN.csv
- rnn_results/HLA-B53_01_predictionsRNN.csv
- rnn_results/HLA-B45_01_predictionsRNN.csv
- rnn_results/HLA-A25_01_predictionsRNN.csv
- rnn_results/HLA-A02_05_predictionsRNN.csv
- rnn_results/HLA-A33_01_predictionsRNN.csv
- rnn_results/HLA-A02_06_predictionsRNN.csv
- rnn_results/HLA-B15_17_predictionsRNN.csv
- rnn_results/HLA-B07_02_predictionsRNN.csv
- rnn_results/HLA-C03_03_predictionsRNN.csv
- rnn_results/HLA-B37_01_predictionsRNN.csv
- rnn_results/HLA-B15_01_predictionsRNN.csv
- rnn_results/HLA-A23_01_predictionsRNN.csv
- rnn_results/HLA-B15_02_predictionsRNN.csv
- rnn_results/HLA-C08_02_predictionsRNN.csv
- rnn_results/HLA-A11_01_predictionsRNN.csv
