# Supplementary material for: Peptidome Surveillance Across Evolving SARS-CoV-2 Lineages Reveals HLA Binding Conservation in Nucleocapsid Among Variants With Most Potential for T-Cell Epitope Loss in Spike
Source: Front Immunol. 2022 Jun 23;13:918928. doi: 10.3389/fimmu.2022.918928 (PMC9260595; doi:10.3389/fimmu.2022.918928)
Supplement: Supplementary file 3 [file DataSheet_3.zip › rnn_results/HLA-A66_01_predictionsRNN.csv]

peptide	allele	prediction	prediction_std	classification
AAAAPSLAR	HLA-A*66:01	0.6820554256439209	0.21228375568693678	binder
AAADVGLTR	HLA-A*66:01	0.7456752538681031	0.19555477807827423	binder
AAAGAFAGR	HLA-A*66:01	0.8658783435821533	0.09793482140012619	binder
AAAGLAGPR	HLA-A*66:01	0.5882141411304473	0.23690109368879678	ambiguous
AAANPTLAF	HLA-A*66:01	0.02595870289951563	0.015495104201462405	not-binder
AAAVPTTPR	HLA-A*66:01	0.813515043258667	0.13288291956288478	binder
AAFVQTHR	HLA-A*66:01	0.5422046184539795	0.2546642771854163	ambiguous
AAIGPTTAR	HLA-A*66:01	0.9117552638053894	0.09383594834621878	binder
AAKDLVTR	HLA-A*66:01	0.42655360996723174	0.2647029020836879	ambiguous
AALTRPEEL	HLA-A*66:01	0.0018666249699890614	0.0007962759191463747	not-binder
AAPATRAAL	HLA-A*66:01	0.134065060922876	0.1825107834463234	not-binder
AAWTPGPASNR	HLA-A*66:01	0.7202001512050629	0.18332762304248812	binder
AEFAEVSK	HLA-A*66:01	0.022491525672376157	0.016160925189978533	not-binder
AEISQIHQSVTD	HLA-A*66:01	0.011716749431798235	0.013483260476291007	not-binder
AEVLGLILR	HLA-A*66:01	0.17317829690873623	0.13696692847313366	not-binder
AFNSGKVD	HLA-A*66:01	0.0003982412672485225	0.0002967905595487022	not-binder
AIIGPRSTR	HLA-A*66:01	0.4347761571407318	0.24878400000141673	ambiguous
AIKGMHIR	HLA-A*66:01	0.0741311427205801	0.03914152786437845	not-binder
ALPTWKMAAR	HLA-A*66:01	0.35320418924093244	0.1906831778559795	not-binder
ALYEYARRR	HLA-A*66:01	0.2771500114351511	0.311391497761923	not-binder
APAAPAAPR	HLA-A*66:01	0.5412827104330062	0.21301816097985776	ambiguous
AQKAEGAGDAK	HLA-A*66:01	0.010414579277858138	0.010579358543439846	not-binder
AQYEDIAQK	HLA-A*66:01	0.07736436342820525	0.13593046231218114	not-binder
ATAELIMSR	HLA-A*66:01	0.9348952412605286	0.04978318982571377	binder
ATAEVGYNR	HLA-A*66:01	0.9816620945930481	0.01920127035237337	binder
ATAGFTIGR	HLA-A*66:01	0.9759272575378418	0.03825312450275855	binder
ATIDDVLSAR	HLA-A*66:01	0.9840645790100098	0.011881449698000692	binder
ATIDSLASR	HLA-A*66:01	0.9683149218559265	0.025785786262248936	binder
ATIQGAYAR	HLA-A*66:01	0.9754901766777039	0.015690667852530524	binder
ATIVPRTER	HLA-A*66:01	0.6638853847980499	0.28014255951166145	binder
ATSGVVAVR	HLA-A*66:01	0.9732288360595703	0.017952692352025557	binder
ATSPGRLFR	HLA-A*66:01	0.9183820962905884	0.06677101925178065	binder
ATSPVVYTR	HLA-A*66:01	0.9896990776062011	0.011524362720230242	binder
ATTPIFANR	HLA-A*66:01	0.9801187515258789	0.015919924119679515	binder
AVAAVAARR	HLA-A*66:01	0.9301887273788452	0.04119777584208937	binder
AVAPPAGPR	HLA-A*66:01	0.848231840133667	0.1596399338256851	binder
AVAPRMGLR	HLA-A*66:01	0.7504345208406449	0.26140049285874223	binder
AVFPSIVGRPR	HLA-A*66:01	0.9605359077453614	0.0290880195477371	binder
AVIDGMTDR	HLA-A*66:01	0.8354552984237671	0.12077017237831442	binder
AVIDVDVMAR	HLA-A*66:01	0.9921300172805786	0.007158171811205515	binder
AVIENLPKKR	HLA-A*66:01	0.8943118691444397	0.06736928860491959	binder
AVIFINTRR	HLA-A*66:01	0.7599677681922913	0.2207285905792819	binder
AVIGIATKR	HLA-A*66:01	0.9869552969932556	0.010905291817565903	binder
AVIGYLSTR	HLA-A*66:01	0.9699807643890381	0.031149695872266472	binder
AVIHLALKER	HLA-A*66:01	0.7120161354541779	0.19713518757708598	binder
AVISGVGTR	HLA-A*66:01	0.9223068594932556	0.06643519627373769	binder
AVISRTMNR	HLA-A*66:01	0.9046310544013977	0.09002192999568517	binder
AVKPGVRYR	HLA-A*66:01	0.5418067246675491	0.28219791738991307	ambiguous
AVPEAIPTPR	HLA-A*66:01	0.8522972702980042	0.06256314568821401	binder
AVPGTSSPR	HLA-A*66:01	0.5984827101230621	0.15405493875072848	binder
AVQEFGLAR	HLA-A*66:01	0.7792222023010253	0.18632600285993797	binder
AVRPGDRVL	HLA-A*66:01	0.004501824153703637	0.008421350392907222	not-binder
AVTAFVTFR	HLA-A*66:01	0.9450168967247009	0.04974136731099383	binder
AVTDAIMSR	HLA-A*66:01	0.8695580959320068	0.09208385803243364	binder
AVTPPGLAR	HLA-A*66:01	0.7999119579792022	0.21894584366395337	binder
AVVAGGLGR	HLA-A*66:01	0.6196404278278351	0.22538254167494426	binder
AVVDVRIGMTR	HLA-A*66:01	0.9082913041114807	0.09382690160691401	binder
AVVPFLPLQR	HLA-A*66:01	0.8994214296340942	0.06915730580985816	binder
AVVPNTSSR	HLA-A*66:01	0.7889786124229431	0.1700971808995502	binder
AVYDFFIGR	HLA-A*66:01	0.9486204147338867	0.05974753397182455	binder
DAAALVAGR	HLA-A*66:01	0.9875072121620179	0.012766756384417424	binder
DAAAVLVSR	HLA-A*66:01	0.9897610902786255	0.010072654183683272	binder
DAAEAGLLSR	HLA-A*66:01	0.9760545372962952	0.015839005458443856	binder
DAAFIIGSGR	HLA-A*66:01	0.9877719521522522	0.011433133560464995	binder
DAAGPREAFR	HLA-A*66:01	0.961768388748169	0.03924061243000419	binder
DAAHPTNVQRL	HLA-A*66:01	0.3364913173019886	0.321632630205968	not-binder
DAAIPSKSRL	HLA-A*66:01	0.1028313304297626	0.160718201868793	not-binder
DAAIVGAVR	HLA-A*66:01	0.9862793326377869	0.008192697007906088	binder
DAAKDSILR	HLA-A*66:01	0.9626282691955567	0.0364582679954448	binder
DAAPGGSEKL	HLA-A*66:01	0.06572411023080349	0.07825492069614479	not-binder
DAASGSLLR	HLA-A*66:01	0.9801706910133362	0.013704135908612079	binder
DAASPTLLL	HLA-A*66:01	0.19931218028068542	0.11582165350543294	not-binder
DAFADAVQR	HLA-A*66:01	0.9803466796875	0.015162285317386516	binder
DAFAYVQER	HLA-A*66:01	0.9846266508102417	0.010183193090072854	binder
DAFFNPATR	HLA-A*66:01	0.9784953117370605	0.013764844644805043	binder
DAFYSKTKRF	HLA-A*66:01	0.08516416226048022	0.1001324544318555	not-binder
DAGPPTHAF	HLA-A*66:01	0.20063304426148534	0.21927195227517346	not-binder
DAIAVHVVR	HLA-A*66:01	0.9848422408103943	0.01128562180331828	binder
DAIEKAVSR	HLA-A*66:01	0.9620653510093689	0.027035670785918984	binder
DAIEQTFQR	HLA-A*66:01	0.9843093514442444	0.009553739334311131	binder
DAIHSMGLIHR	HLA-A*66:01	0.9698251128196717	0.022968440968374183	binder
DAIKLWTNR	HLA-A*66:01	0.9804013967514038	0.015308585634420318	binder
DAILASSAR	HLA-A*66:01	0.9626703977584838	0.028107534058935527	binder
DAILHSEDSLR	HLA-A*66:01	0.5983369540423155	0.33006396940722027	ambiguous
DAIRGGLPK	HLA-A*66:01	0.17842231541872025	0.06146317232287528	not-binder
DAIRGGLPKL	HLA-A*66:01	0.3406615672633052	0.2867854414976692	not-binder
DAISYRFPR	HLA-A*66:01	0.9279734134674072	0.0826542516652713	binder
DAKGGSFYR	HLA-A*66:01	0.912614643573761	0.08519699212980078	binder
DAKRLIGR	HLA-A*66:01	0.6982707738876343	0.2869606662539119	binder
DALGGLLNR	HLA-A*66:01	0.9184681177139282	0.058826401412095775	binder
DANGNSFATR	HLA-A*66:01	0.9735793948173523	0.020171926933694496	binder
DANGNSFATRI	HLA-A*66:01	0.04135327353142202	0.044010439191537305	not-binder
DAQKPSLTR	HLA-A*66:01	0.7479904532432556	0.1700082670964569	binder
DARGTVVLR	HLA-A*66:01	0.9574556112289428	0.033404916163456456	binder
DATPLHVAR	HLA-A*66:01	0.9572876811027526	0.0580231704402619	binder
DAVDVFETR	HLA-A*66:01	0.9943756818771362	0.006387174735005036	binder
DAVEDRLDR	HLA-A*66:01	0.11194680724292994	0.1392850766469887	not-binder
DAVGSNIVVSTR	HLA-A*66:01	0.9655578374862671	0.030861195352549657	binder
DAVNLAFGR	HLA-A*66:01	0.9790394544601441	0.026626789875633092	binder
DAWPGQRER	HLA-A*66:01	0.807207179069519	0.20380357064751728	binder
DAYGSELVERGQR	HLA-A*66:01	0.57271429002285	0.2938424504324722	ambiguous
DAYGSELVER	HLA-A*66:01	0.975634241104126	0.0328389624456773	binder
DAYPKNPHLR	HLA-A*66:01	0.9886115431785584	0.008753912158868003	binder
DAYSSFGSR	HLA-A*66:01	0.9718160629272461	0.021334838356012496	binder
DDNPNLPR	HLA-A*66:01	0.17123968340456486	0.2085027745587931	not-binder
DFGKVTMQF	HLA-A*66:01	0.0131965771317482	0.014048740820604663	not-binder
DHSPRARSVAP	HLA-A*66:01	7.735931903880555e-05	9.831756255591757e-05	not-binder
DIFKKSKPR	HLA-A*66:01	0.6150166392326355	0.21091526075022704	binder
DIFNQVVPR	HLA-A*66:01	0.9746670603752137	0.02410825639320118	binder
DIIAKVTRR	HLA-A*66:01	0.8708258271217346	0.20151145088105563	binder
DIIATPGPR	HLA-A*66:01	0.941978919506073	0.06958934770535502	binder
DIIEKVMAR	HLA-A*66:01	0.9795651078224182	0.01375531783277499	binder
DIIHLHSQRL	HLA-A*66:01	0.2201280862092972	0.15544548167983627	not-binder
DIINGDAIHKR	HLA-A*66:01	0.989187479019165	0.015415480588932795	binder
DIIPNPQER	HLA-A*66:01	0.9546231150627136	0.05534561037276801	binder
DIIQPSSTRAR	HLA-A*66:01	0.9013262391090393	0.10268453794654452	binder
DIIQPSSTR	HLA-A*66:01	0.9669543147087097	0.020362064110273134	binder
DIIQRMHLR	HLA-A*66:01	0.8833433270454407	0.13620309734733393	binder
DIMAAVSGR	HLA-A*66:01	0.9718447327613831	0.01924114782635221	binder
DIMDSSLTR	HLA-A*66:01	0.9759641289710999	0.02223815288100902	binder
DIMDSSLTRR	HLA-A*66:01	0.9697184205055237	0.019255981814748434	binder
DIMPSGRSR	HLA-A*66:01	0.8046180129051208	0.14315111571711212	binder
DIPDALSER	HLA-A*66:01	0.9019358992576599	0.10172212344734247	binder
DIQDPGVPR	HLA-A*66:01	0.8925196647644043	0.07902867141863858	binder
DIQIVSTTR	HLA-A*66:01	0.8275870680809021	0.1535261088642917	binder
DIQNPDITSSR	HLA-A*66:01	0.8490535020828247	0.08303629876040676	binder
DIQPPITPR	HLA-A*66:01	0.8868005275726318	0.11175405826425555	binder
DISILTTGM	HLA-A*66:01	0.3349988505244255	0.22734074571017887	not-binder
DISTAMSER	HLA-A*66:01	0.9085230708122254	0.07533288649432562	binder
DITEPSIGR	HLA-A*66:01	0.9770401835441589	0.023585725815650094	binder
DITTPKAAR	HLA-A*66:01	0.8364228963851928	0.1769869871413352	binder
DIVKPGMRR	HLA-A*66:01	0.7281919062137604	0.24843421543489658	binder
DIVQFVPYRR	HLA-A*66:01	0.8381739735603333	0.1640682668260237	binder
DIYDRKNMPR	HLA-A*66:01	0.8573421955108642	0.17865032252421661	binder
DIYEFLPSKR	HLA-A*66:01	0.9869805812835694	0.008244908633042974	binder
DIYFNPKTR	HLA-A*66:01	0.9319994449615479	0.049006121175540616	binder
DIYSGGGGGGSR	HLA-A*66:01	0.9542313575744629	0.04475227248216305	binder
DLAKPRLSR	HLA-A*66:01	0.6876748830080033	0.2560396368480762	binder
DLFPTSDTPR	HLA-A*66:01	0.8792052745819092	0.0980003204018334	binder
DLIAIVSNR	HLA-A*66:01	0.9632556676864624	0.038596385393025984	binder
DLIFKTGGR	HLA-A*66:01	0.6658642530441284	0.18631241101918128	binder
DLISPRQPRL	HLA-A*66:01	0.2552350480109453	0.29793845489989507	not-binder
DLKNELQR	HLA-A*66:01	0.3184163702651858	0.32533974231447466	not-binder
DMFATPQYR	HLA-A*66:01	0.9029052495956421	0.06487329837656527	binder
DPFFGGMTR	HLA-A*66:01	0.9183556079864502	0.070597040958317	binder
DPFHKAIRR	HLA-A*66:01	0.5352819681167602	0.2974431570081737	ambiguous
DPKAPGLGAFR	HLA-A*66:01	0.6907843589782715	0.274872221690576	binder
DPNKPSGFR	HLA-A*66:01	0.649710738658905	0.3148877007863405	ambiguous
DQRDVSLSSLR	HLA-A*66:01	0.47094480246305465	0.3044195010417383	ambiguous
DSAGPWTMSR	HLA-A*66:01	0.9888684868812561	0.006203306137450557	binder
DSALHTSVM	HLA-A*66:01	0.10355810630135238	0.1391863067759547	not-binder
DSANDGFVR	HLA-A*66:01	0.8734508514404297	0.1646055445138742	binder
DSAPPSSVAR	HLA-A*66:01	0.9873648524284363	0.010853670370730624	binder
DSAPPTPVNR	HLA-A*66:01	0.9843302845954895	0.01440546201065089	binder
DSAPVETPR	HLA-A*66:01	0.9744158267974854	0.018150879626274954	binder
DSAQQGLYR	HLA-A*66:01	0.8025968194007873	0.1646244342437946	binder
DSATGLTATR	HLA-A*66:01	0.9655791044235229	0.0372702035002943	binder
DSFCSNGVTHR	HLA-A*66:01	0.7534797489643097	0.2316216050637517	binder
DSFFSNISR	HLA-A*66:01	0.9666708111763	0.03851099133843326	binder
DSFNVVSTR	HLA-A*66:01	0.97872074842453	0.018358671512146856	binder
DSFPERRAPR	HLA-A*66:01	0.7613895833492279	0.2059127050642743	binder
DSFQKVILR	HLA-A*66:01	0.9279340028762817	0.08730670484570721	binder
DSFQKVTLR	HLA-A*66:01	0.9524783372879029	0.04626411400279259	binder
DSFSAGEPR	HLA-A*66:01	0.9119501352310181	0.0807985162174221	binder
DSFSGSISR	HLA-A*66:01	0.981663191318512	0.02261263247937401	binder
DSFTGPRRR	HLA-A*66:01	0.5502464711666107	0.32452030002884846	ambiguous
DSIDPALRR	HLA-A*66:01	0.9588533759117126	0.04389974300158963	binder
DSIDPASIEAR	HLA-A*66:01	0.9928708672523499	0.009159863217661057	binder
DSIEAELTRR	HLA-A*66:01	0.8461042106151581	0.24655804335233864	binder
DSIEDRYPR	HLA-A*66:01	0.769222417473793	0.3042968287816837	binder
DSIGSTVSSER	HLA-A*66:01	0.9746199488639832	0.017042959642483695	binder
DSIPPGQYM	HLA-A*66:01	0.4766561269760132	0.221699121536525	ambiguous
DSISLETPFRNR	HLA-A*66:01	0.6366112291812897	0.3180855315668787	ambiguous
DSITVGMVR	HLA-A*66:01	0.9736765265464783	0.017603996607851006	binder
DSKISSMER	HLA-A*66:01	0.7242400765419006	0.27743358596877044	binder
DSLSLSTQR	HLA-A*66:01	0.7839645266532898	0.17765000173562848	binder
DSLYAQGKR	HLA-A*66:01	0.48261499106884004	0.3172652848972582	ambiguous
DSMASGTLHLR	HLA-A*66:01	0.9586989760398865	0.032763126081958	binder
DSMDELFSHR	HLA-A*66:01	0.9869317173957824	0.01127356060894114	binder
DSMPEPASR	HLA-A*66:01	0.9341033339500427	0.051438550809041556	binder
DSNPYATLPR	HLA-A*66:01	0.9509690523147583	0.02579614434149904	binder
DSQICTVGR	HLA-A*66:01	0.7312440931797027	0.1749499514453285	binder
DSRDGKFIHR	HLA-A*66:01	0.6513027071952819	0.3048734704234124	ambiguous
DSRGKSSFF	HLA-A*66:01	0.1331348642881494	0.2339595433173396	not-binder
DSSGLTVHR	HLA-A*66:01	0.9693403244018555	0.02323057256686173	binder
DSSLGGLSR	HLA-A*66:01	0.6425917088985443	0.2231965989733963	binder
DSSNFITHR	HLA-A*66:01	0.9736580014228821	0.024027989161664477	binder
DSSPPMTVR	HLA-A*66:01	0.937467622756958	0.04220896000442336	binder
DSSPVSTPF	HLA-A*66:01	0.20918800462968648	0.33006194720483656	not-binder
DSSQPMLLR	HLA-A*66:01	0.8887114882469177	0.06118772265131202	binder
DSSTVGLQR	HLA-A*66:01	0.9063669919967652	0.08124579085504521	binder
DSVDPHGFISYR	HLA-A*66:01	0.9828264236450195	0.01834108593979345	binder
DSVGKLVTVR	HLA-A*66:01	0.942484974861145	0.054566362845936946	binder
DSVLTTHER	HLA-A*66:01	0.8957276940345764	0.06848718839902819	binder
DSVNIGRKR	HLA-A*66:01	0.7634886026382446	0.1333725317976947	binder
DSYASGEGLKR	HLA-A*66:01	0.9444120049476623	0.07097865709358964	binder
DSYFGGRLR	HLA-A*66:01	0.9794524669647217	0.014210465868311059	binder
DSYPRNPTVR	HLA-A*66:01	0.962987732887268	0.022884853000737133	binder
DSYSGLGR	HLA-A*66:01	0.9623855113983154	0.052359435654293816	binder
DSYTATGYGR	HLA-A*66:01	0.9899365901947021	0.006753421796315919	binder
DSYVGDEAQSKR	HLA-A*66:01	0.8407755672931672	0.19726848003008154	binder
DTAAGGFQQR	HLA-A*66:01	0.9941028594970703	0.0074733766767026985	binder
DTAALSHARL	HLA-A*66:01	0.9017619490623474	0.1474109630670655	binder
DTAAWTVGR	HLA-A*66:01	0.9947451829910279	0.005852813708318188	binder
DTAAWTVGRI	HLA-A*66:01	0.9754933476448059	0.017796149553596863	binder
DTAFETSKF	HLA-A*66:01	0.6958451464772224	0.33534708586898826	binder
DTAGNDAFR	HLA-A*66:01	0.9894289255142212	0.009941452563825582	binder
DTAGQEKFGGLR	HLA-A*66:01	0.9687434315681458	0.024615884698806118	binder
DTAGTEQFTAMR	HLA-A*66:01	0.9795488834381103	0.011597025796998	binder
DTAHTFSLR	HLA-A*66:01	0.993346345424652	0.006738461121081741	binder
DTAIGMMTR	HLA-A*66:01	0.987869656085968	0.013410557411419149	binder
DTALDMRGR	HLA-A*66:01	0.8707352876663208	0.10468877116823588	binder
DTAPPSSAL	HLA-A*66:01	0.6293262533843518	0.35282320504827114	ambiguous
DTAPSGVSRF	HLA-A*66:01	0.964584755897522	0.047566554125913214	binder
DTAPTGHTLRL	HLA-A*66:01	0.922267472743988	0.0886365724510008	binder
DTAQRALYR	HLA-A*66:01	0.9607135057449341	0.0359009280489079	binder
DTAQRNLYR	HLA-A*66:01	0.9347979903221131	0.07747151587899004	binder
DTAWVEATR	HLA-A*66:01	0.990675151348114	0.012490124126938161	binder
DTFASGGER	HLA-A*66:01	0.9872170329093933	0.009351795016644689	binder
DTFDVFRQR	HLA-A*66:01	0.9899003505706787	0.012096982656833991	binder
DTFEALKRNR	HLA-A*66:01	0.976414144039154	0.01127587736158474	binder
DTFPSGIIGR	HLA-A*66:01	0.9968769311904907	0.004876615606183135	binder
DTFWKGTTR	HLA-A*66:01	0.9779821276664734	0.010170876693965622	binder
DTHEQAILR	HLA-A*66:01	0.9873476386070251	0.0052840465830025635	binder
DTHIPGSPF	HLA-A*66:01	0.40782209066674113	0.3419566431398742	ambiguous
DTHKQLLER	HLA-A*66:01	0.9644614815711975	0.013884624624408915	binder
DTHTNTYYL	HLA-A*66:01	0.6349153548479081	0.25899416195249797	binder
DTIAKVNAAM	HLA-A*66:01	0.8658893346786499	0.1925662908291586	binder
DTIDERAINKK	HLA-A*66:01	0.91950021982193	0.13492120307493125	binder
DTIDERTINK	HLA-A*66:01	0.8270889759063721	0.32461135649554473	binder
DTIDERTINKK	HLA-A*66:01	0.896015465259552	0.1696600631961735	binder
DTIDIAPNHR	HLA-A*66:01	0.9976091146469116	0.0032372083046912433	binder
DTIDSLRSR	HLA-A*66:01	0.9855661034584046	0.01187911547216474	binder
DTIDSYMNRL	HLA-A*66:01	0.9821255922317504	0.010673878866639855	binder
DTIDVSNLNR	HLA-A*66:01	0.9978657603263855	0.0017840970736292048	binder
DTIEIITDRQSGK	HLA-A*66:01	0.6702350437641144	0.25358618119789617	binder
DTIEKSNLNR	HLA-A*66:01	0.994078004360199	0.005502862395744618	binder
DTIENVKAK	HLA-A*66:01	0.816520830988884	0.31845360444445886	binder
DTIGISQPQWR	HLA-A*66:01	0.9899256348609924	0.008696119474315358	binder
DTIGYLLTR	HLA-A*66:01	0.9957212805747986	0.003874064980744956	binder
DTIIDIITHR	HLA-A*66:01	0.9947322487831116	0.0063833995295713665	binder
DTILNSNHIGR	HLA-A*66:01	0.9912335038185119	0.009888700765492713	binder
DTINGLNKQR	HLA-A*66:01	0.9943712949752808	0.003922876768774743	binder
DTIPLQDLVAAGR	HLA-A*66:01	0.8993988275527954	0.11778110083890013	binder
DTIRPEHVLR	HLA-A*66:01	0.9945266842842102	0.006107490937289723	binder
DTISDWNLR	HLA-A*66:01	0.9939150333404541	0.004056705614988697	binder
DTISKIRLR	HLA-A*66:01	0.9833984375	0.014570677203186744	binder
DTISPTLGF	HLA-A*66:01	0.8581151604652405	0.10466854121560577	binder
DTITTDTGFMR	HLA-A*66:01	0.9918254733085632	0.005253906839620852	binder
DTIVGMLHNR	HLA-A*66:01	0.9909908175468445	0.00483111220711184	binder
DTIVHFGER	HLA-A*66:01	0.984991991519928	0.0161780166572299	binder
DTIVSGTLPQR	HLA-A*66:01	0.9881122231483459	0.012703464865267378	binder
DTIYSGADR	HLA-A*66:01	0.987770164012909	0.006783155514130348	binder
DTKELEKMTNR	HLA-A*66:01	0.7865040361881256	0.18072888605883988	binder
DTKENLEGTLR	HLA-A*66:01	0.7669716894626617	0.35054041918545875	binder
DTKGHSLSVQR	HLA-A*66:01	0.9659921288490295	0.02964510209487124	binder
DTKRSQIYGSR	HLA-A*66:01	0.6098948061466217	0.2247833094036343	ambiguous
DTKSPQFNR	HLA-A*66:01	0.9501035213470459	0.04141383423784528	binder
DTKVVSMVGR	HLA-A*66:01	0.9746151924133301	0.02686874240422469	binder
DTLYVGTTR	HLA-A*66:01	0.9788255572319031	0.01206035209668989	binder
DTMKTGLKR	HLA-A*66:01	0.9328116297721862	0.060635034044536844	binder
DTMKVLGVQR	HLA-A*66:01	0.9894052624702454	0.007545025066643692	binder
DTMPPKGVR	HLA-A*66:01	0.9563654780387878	0.04114125974692786	binder
DTMSSTTTL	HLA-A*66:01	0.5386165264993906	0.3043911860860806	ambiguous
DTMSVISGISSR	HLA-A*66:01	0.9850683093070984	0.02287478634103786	binder
DTPERGFSLR	HLA-A*66:01	0.9238191843032837	0.09583230407750233	binder
DTPGFIVNR	HLA-A*66:01	0.9940476655960083	0.0065587216051714225	binder
DTPLFIGKVR	HLA-A*66:01	0.9685927987098694	0.023288185060526934	binder
DTQHFISKER	HLA-A*66:01	0.9127581238746643	0.11372302463358241	binder
DTQKDKEQR	HLA-A*66:01	0.39850053191185	0.3924606935814736	ambiguous
DTQKFSVMR	HLA-A*66:01	0.976762342453003	0.015692525739352516	binder
DTQLVLGNR	HLA-A*66:01	0.9669544219970703	0.020157944586981367	binder
DTRMGPLINR	HLA-A*66:01	0.9716768980026245	0.019896276926288717	binder
DTRQEPMVR	HLA-A*66:01	0.800419545173645	0.19623495121734813	binder
DTSGGTTALR	HLA-A*66:01	0.9893843650817871	0.011826178922418107	binder
DTSLNNMQR	HLA-A*66:01	0.9159049749374389	0.07428712166602697	binder
DTSNIITVRV	HLA-A*66:01	0.7731664180755615	0.17430225040618563	binder
DTSPDLSSR	HLA-A*66:01	0.9621549487113953	0.039748887051615375	binder
DTSSETVFGKR	HLA-A*66:01	0.959105372428894	0.054949274913545364	binder
DTSSLAGTR	HLA-A*66:01	0.9423673748970032	0.06246274908929707	binder
DTSSRSHIFR	HLA-A*66:01	0.9745009541511536	0.026327650643895754	binder
DTSYGGTLR	HLA-A*66:01	0.9881796598434448	0.008353031619330776	binder
DTTHPISYY	HLA-A*66:01	0.7136744320392608	0.21985355228912712	binder
DTTIINHSR	HLA-A*66:01	0.9894513964653016	0.011773450594378712	binder
DTTLPASAR	HLA-A*66:01	0.9637138366699218	0.024283837086828724	binder
DTTSLDRPR	HLA-A*66:01	0.7209728837013245	0.1648199558758713	binder
DTTSTGLAQR	HLA-A*66:01	0.9727124571800232	0.026995460201694663	binder
DTTSTGLAQRL	HLA-A*66:01	0.5513760268688201	0.23313397820330306	ambiguous
DTVAQITQRF	HLA-A*66:01	0.8617017865180969	0.08623864014133453	binder
DTVATLPRGR	HLA-A*66:01	0.9662571430206299	0.021830892415718596	binder
DTVATLPR	HLA-A*66:01	0.9766382575035095	0.018684494336771294	binder
DTVATLSER	HLA-A*66:01	0.9892713189125061	0.006216620804831503	binder
DTVDLTSVLR	HLA-A*66:01	0.9973110556602478	0.0024516808255854315	binder
DTVGGKRFR	HLA-A*66:01	0.982221531867981	0.017126485052209903	binder
DTVIGGRLR	HLA-A*66:01	0.9816448807716369	0.018352244957306984	binder
DTVKQGISR	HLA-A*66:01	0.97510986328125	0.016393167222109727	binder
DTVKSSALDQKL	HLA-A*66:01	0.21223539412021636	0.2813857414086295	not-binder
DTVLRQVR	HLA-A*66:01	0.859642493724823	0.10615587969985162	binder
DTVPSVSSINR	HLA-A*66:01	0.9921663761138916	0.011175325914357617	binder
DTVRSFLKR	HLA-A*66:01	0.8970641613006591	0.1047718051382834	binder
DTVSVPYVFR	HLA-A*66:01	0.9933398723602295	0.007480071196539176	binder
DTVTGLLER	HLA-A*66:01	0.980378782749176	0.017266014502049034	binder
DTVTMQVTAR	HLA-A*66:01	0.98605375289917	0.013702140387672724	binder
DTVWVNVGGLR	HLA-A*66:01	0.9900665163993836	0.007834386223235304	binder
DTWAGSHSLR	HLA-A*66:01	0.9913384318351746	0.006678712494710348	binder
DTYAVVQKR	HLA-A*66:01	0.991934859752655	0.006316514334851163	binder
DTYGVRPLFK	HLA-A*66:01	0.9846260786056519	0.016725111089216437	binder
DTYLHRVAR	HLA-A*66:01	0.9566425442695617	0.06210427334136612	binder
DTYLTHDSPSVR	HLA-A*66:01	0.9598123550415039	0.03943399666356845	binder
DTYNTLKYANR	HLA-A*66:01	0.9867552399635315	0.014998938090714372	binder
DTYPALPPSAR	HLA-A*66:01	0.9917415618896485	0.012421946487646532	binder
DTYPSISNAR	HLA-A*66:01	0.9954889297485352	0.006619401058580619	binder
DTYSWLLKER	HLA-A*66:01	0.9837888598442077	0.010892986381408868	binder
DTYTKKQVLR	HLA-A*66:01	0.9741029620170594	0.025485820651614078	binder
DTYVSSFPR	HLA-A*66:01	0.9892030596733093	0.010201743127473038	binder
DVAAQQSLR	HLA-A*66:01	0.9887171745300293	0.007400850080116921	binder
DVAAVVDGRL	HLA-A*66:01	0.914986515045166	0.07983233601329624	binder
DVAEVDTVR	HLA-A*66:01	0.991197156906128	0.00545086688863124	binder
DVAGIGWER	HLA-A*66:01	0.9948672890663147	0.0032888917720710177	binder
DVAISTSAL	HLA-A*66:01	0.4782224833965302	0.2613447061044767	ambiguous
DVAQSTHVL	HLA-A*66:01	0.5964895516633988	0.3414762653096756	ambiguous
DVAQWNIGSLR	HLA-A*66:01	0.9928088068962098	0.0059680513525816594	binder
DVASFFGKR	HLA-A*66:01	0.9932976841926575	0.0071404276322758805	binder
DVASFFGKRR	HLA-A*66:01	0.9767845869064331	0.01133727711602791	binder
DVETVPQTHR	HLA-A*66:01	0.7101768493652344	0.16982905753194932	binder
DVFDPHGTLSGGAR	HLA-A*66:01	0.9921128392219544	0.006014880298103674	binder
DVFEGSIIR	HLA-A*66:01	0.9924499869346619	0.0044847532887190445	binder
DVFERPSAKK	HLA-A*66:01	0.7921191036701203	0.20969972597842254	binder
DVFESKLSTR	HLA-A*66:01	0.9844539284706115	0.016185711983921606	binder
DVFISAAER	HLA-A*66:01	0.9886843800544739	0.0064342804292352165	binder
DVFKSNKEVGR	HLA-A*66:01	0.9720753073692322	0.02272039204349469	binder
DVFNEDFSNR	HLA-A*66:01	0.9914442777633667	0.006009281267718379	binder
DVFNITIAR	HLA-A*66:01	0.9929649233818054	0.004985766340497426	binder
DVFPGPSFR	HLA-A*66:01	0.9938302040100098	0.006404187664502951	binder
DVFPNQPGGKR	HLA-A*66:01	0.9751821279525756	0.01835858622283911	binder
DVFRDPALK	HLA-A*66:01	0.9291147708892822	0.04356907418143113	binder
DVFRDPALKR	HLA-A*66:01	0.9763168811798095	0.01419797147784616	binder
DVFTEAELR	HLA-A*66:01	0.9922550201416016	0.005318905547333194	binder
DVFVVGTERGR	HLA-A*66:01	0.9176196336746216	0.06811637762166078	binder
DVFWLRFSNR	HLA-A*66:01	0.856286758184433	0.21476764837684892	binder
DVGKSTFNR	HLA-A*66:01	0.9445488095283509	0.03302279232692967	binder
DVGLPGVSR	HLA-A*66:01	0.937034273147583	0.050591555529918515	binder
DVHNFPGTSR	HLA-A*66:01	0.9856851935386658	0.008537932588733987	binder
DVIDDASSR	HLA-A*66:01	0.9913379669189453	0.006674710610097025	binder
DVIDDASSRR	HLA-A*66:01	0.993588662147522	0.005455491984497643	binder
DVIDEGKANR	HLA-A*66:01	0.995609176158905	0.0036590349651230984	binder
DVIDGPISQR	HLA-A*66:01	0.9983581900596619	0.0014638696968690198	binder
DVIGVTKGKGYK	HLA-A*66:01	0.9203495740890503	0.09361297553330246	binder
DVIGVTKGK	HLA-A*66:01	0.7767000138759613	0.3725698609314636	binder
DVIKPGTVK	HLA-A*66:01	0.8702779233455658	0.20360819974430383	binder
DVIKPGTVKR	HLA-A*66:01	0.9923967361450196	0.00687789566608194	binder
DVINSARTR	HLA-A*66:01	0.958290159702301	0.04383374624965747	binder
DVIQRFERR	HLA-A*66:01	0.8874757766723633	0.1766204623944345	binder
DVIRPGMRR	HLA-A*66:01	0.8698683381080627	0.17681807982713288	binder
DVISIDKTGENFR	HLA-A*66:01	0.9745816826820374	0.026396364785981376	binder
DVISMTANRL	HLA-A*66:01	0.9552786827087403	0.03194611336442394	binder
DVISNINITR	HLA-A*66:01	0.9962509632110595	0.0035226962941377698	binder
DVISRNEIQGR	HLA-A*66:01	0.9716974020004272	0.02589128241766451	binder
DVISVEKTVKR	HLA-A*66:01	0.9805780053138733	0.014178669785225423	binder
DVITALTHR	HLA-A*66:01	0.9915541768074035	0.005090142399190902	binder
DVITIIDRSFR	HLA-A*66:01	0.9873075008392334	0.008363173074230854	binder
DVIYPTRTK	HLA-A*66:01	0.9587684273719788	0.04837630863482511	binder
DVKFGADAR	HLA-A*66:01	0.8963181495666503	0.12834334087119348	binder
DVKNAGDLR	HLA-A*66:01	0.865651297569275	0.09970457808121959	binder
DVKPSWTTR	HLA-A*66:01	0.9195370554924012	0.08275534880197204	binder
DVKTTDGYLLR	HLA-A*66:01	0.8901127576828003	0.10455755559057701	binder
DVLNDTAPR	HLA-A*66:01	0.8980079293251038	0.0695138342719593	binder
DVLNPSGTQR	HLA-A*66:01	0.9578516006469726	0.05522892346849747	binder
DVLSHFAQR	HLA-A*66:01	0.9743329048156738	0.018772809414000072	binder
DVMASGTVKR	HLA-A*66:01	0.98830246925354	0.006600355369158242	binder
DVMDSSQQKTFR	HLA-A*66:01	0.9889973282814026	0.004914901323883628	binder
DVMDSTTTQK	HLA-A*66:01	0.944741177558899	0.047871626724235554	binder
DVMIHPVTNR	HLA-A*66:01	0.9916560530662537	0.005400695065434746	binder
DVMPSGRSR	HLA-A*66:01	0.9389360189437866	0.041325902939843444	binder
DVMTALSQGYR	HLA-A*66:01	0.9831404447555542	0.007381558289536901	binder
DVNIKSTER	HLA-A*66:01	0.887721312046051	0.13505329070894215	binder
DVNNIGKYR	HLA-A*66:01	0.9885213136672973	0.0060045469490196445	binder
DVNSFVRSR	HLA-A*66:01	0.9606281518936157	0.028046618489684472	binder
DVNSGFAKR	HLA-A*66:01	0.982810378074646	0.015017043557255963	binder
DVNSNNNMSYR	HLA-A*66:01	0.9685892105102539	0.04039263769793824	binder
DVPSPFNHR	HLA-A*66:01	0.9494430422782898	0.04232265239020749	binder
DVQEFKSSFK	HLA-A*66:01	0.7450998485088348	0.28924627521823043	binder
DVQVITHHM	HLA-A*66:01	0.29391703605651853	0.3402066045295842	not-binder
DVRIGMTR	HLA-A*66:01	0.8275898218154907	0.20330975942107757	binder
DVRMGGSFR	HLA-A*66:01	0.9322434425354004	0.08171563697248217	binder
DVRQKVLER	HLA-A*66:01	0.8452834844589233	0.13834796788239714	binder
DVRSVTSVR	HLA-A*66:01	0.9186473250389099	0.09368110838616364	binder
DVSASMNQR	HLA-A*66:01	0.9711921691894532	0.016583687723575397	binder
DVSDSSFPK	HLA-A*66:01	0.8050128042697906	0.2284737654311294	binder
DVSPFPPRKR	HLA-A*66:01	0.9416930556297303	0.044822537898803326	binder
DVSPVVSTY	HLA-A*66:01	0.6473597258329391	0.2933706699645207	binder
DVTKITKLR	HLA-A*66:01	0.9801119685173034	0.01656502734948826	binder
DVTNGGIKR	HLA-A*66:01	0.9354863643646241	0.056095890402797784	binder
DVTSTTSSRV	HLA-A*66:01	0.3897266149520874	0.3241479732077848	ambiguous
DVVGRFNER	HLA-A*66:01	0.9801563620567322	0.01962389001694899	binder
DVVKLTKNSKR	HLA-A*66:01	0.7155337810516358	0.2661122523303958	binder
DVVNVSEGFHLR	HLA-A*66:01	0.9845710396766663	0.012281753510535006	binder
DVVPNATIR	HLA-A*66:01	0.9800435781478882	0.01271452565988307	binder
DVVPYPISLR	HLA-A*66:01	0.9945245623588562	0.00643240188501317	binder
DVVSKFLNR	HLA-A*66:01	0.9863728880882263	0.009507074704842163	binder
DVVVSRWLR	HLA-A*66:01	0.9308911800384522	0.056371646767757314	binder
DVVWETKPK	HLA-A*66:01	0.4618445813655853	0.29497616708099683	ambiguous
DVVYALKRQGR	HLA-A*66:01	0.6474304318428039	0.2704351255354692	binder
DVYDAFPPLR	HLA-A*66:01	0.994066059589386	0.008216593057377096	binder
DVYENLYAGR	HLA-A*66:01	0.9950654745101929	0.005528062071605146	binder
DVYLGRYR	HLA-A*66:01	0.943249773979187	0.0677657108941307	binder
DVYLVTHLM	HLA-A*66:01	0.7537431120872498	0.15490632458235912	binder
DVYQAVSKR	HLA-A*66:01	0.990182626247406	0.006691803597118231	binder
DVYRGLQER	HLA-A*66:01	0.9718710303306579	0.022268359675189246	binder
DVYSGTPTK	HLA-A*66:01	0.9359046220779419	0.06851545412552788	binder
DVYSGTPTKVR	HLA-A*66:01	0.989605724811554	0.012152805978634948	binder
DVYTGDALR	HLA-A*66:01	0.9928468704223633	0.005804628464888948	binder
DVYTPKSSR	HLA-A*66:01	0.9809668779373169	0.013013398487136731	binder
DVYVGRPSLNR	HLA-A*66:01	0.9902994751930236	0.007876619727851463	binder
DVYVTTHTPR	HLA-A*66:01	0.9924656391143799	0.004120054370976132	binder
EAAAAALSVRR	HLA-A*66:01	0.9791975736618042	0.020430574515221903	binder
EAAAALTRM	HLA-A*66:01	0.7764515995979309	0.16055859137938033	binder
EAAAFGSEK	HLA-A*66:01	0.7285608768463134	0.15968211681989297	binder
EAAAGTGGVMTGR	HLA-A*66:01	0.9428617835044861	0.07033215178079945	binder
EAAAIGALR	HLA-A*66:01	0.9937767148017883	0.00473140026262315	binder
EAAAIIAQR	HLA-A*66:01	0.9950870513916016	0.005573372431125121	binder
EAAAVHGARF	HLA-A*66:01	0.7594530642032623	0.256762830176968	binder
EAAAVLMAR	HLA-A*66:01	0.9906235933303833	0.008095463793254778	binder
EAAESIAFR	HLA-A*66:01	0.9923221707344055	0.0074975328057914495	binder
EAAEVLQNNR	HLA-A*66:01	0.983319354057312	0.01872165021944077	binder
EAAFATKDR	HLA-A*66:01	0.8491575241088867	0.08809223605739407	binder
EAAFATKDRL	HLA-A*66:01	0.20913391411304474	0.22956957575141038	not-binder
EAAFATKDRLR	HLA-A*66:01	0.7001427430659533	0.34896742935786496	binder
EAAGTEWDPGASPR	HLA-A*66:01	0.5408957999199628	0.3238511690809025	ambiguous
EAAIGVTKR	HLA-A*66:01	0.9814289093017579	0.022759948371835245	binder
EAAKDLLYR	HLA-A*66:01	0.946553087234497	0.038292589366971344	binder
EAAKVFGLR	HLA-A*66:01	0.9914381861686706	0.006601332150715972	binder
EAALGTHYR	HLA-A*66:01	0.9144011735916138	0.0775106799625679	binder
EAAPRLRAL	HLA-A*66:01	0.5027450367808342	0.3563697980168204	ambiguous
EAAPSEAALVSR	HLA-A*66:01	0.9718188047409058	0.029617027951301556	binder
EAAVAFLFR	HLA-A*66:01	0.9844879269599914	0.010810010662447989	binder
EAAYIGSMR	HLA-A*66:01	0.987272310256958	0.01232767226092838	binder
EAEVASLNR	HLA-A*66:01	0.3778911530971527	0.37376610284486633	ambiguous
EAFDFVKQR	HLA-A*66:01	0.9890434145927429	0.008980726064074416	binder
EAFDYIKQR	HLA-A*66:01	0.9890579581260681	0.006232347334014366	binder
EAFEHPNVVR	HLA-A*66:01	0.9933883905410766	0.0058276263075463085	binder
EAFFSKTKRF	HLA-A*66:01	0.13233958184719086	0.16526207545235813	not-binder
EAFGKIVAER	HLA-A*66:01	0.9925253510475158	0.006488069218218336	binder
EAFKPILSTR	HLA-A*66:01	0.9865962147712708	0.010101385295459115	binder
EAFPGRAEMESHKR	HLA-A*66:01	0.09404442440718412	0.09139136342898675	not-binder
EAFPSQGTKR	HLA-A*66:01	0.9568333983421325	0.05990335466155731	binder
EAFQTTISK	HLA-A*66:01	0.6608262419700622	0.3335525995535937	ambiguous
EAFSLDSSLR	HLA-A*66:01	0.9774274230003357	0.01305608295188401	binder
EAFSRPLSR	HLA-A*66:01	0.9532311797142029	0.042886727629812556	binder
EAFVGAER	HLA-A*66:01	0.9847553968429565	0.015612835392947803	binder
EAGAIISTR	HLA-A*66:01	0.9789483904838562	0.01926712658590282	binder
EAGPGPRPLAR	HLA-A*66:01	0.6980474531650543	0.2729911842434787	binder
EAGRFGQGAHHGLS	HLA-A*66:01	0.00454460179025773	0.003224044444265429	not-binder
EAHAQSIGMNR	HLA-A*66:01	0.9576251626014709	0.02755823309464957	binder
EAHARIHLR	HLA-A*66:01	0.9166560649871827	0.07934816172960604	binder
EAHNILSKR	HLA-A*66:01	0.8943794369697571	0.15439704289203796	binder
EAIAKGIRR	HLA-A*66:01	0.9179179906845093	0.06918920524151388	binder
EAIEKHARFR	HLA-A*66:01	0.9719891548156738	0.015271202370647708	binder
EAIGNEVTR	HLA-A*66:01	0.9854616522789001	0.010272307956197272	binder
EAIGPSTIR	HLA-A*66:01	0.9890562057495117	0.008460762436013302	binder
EAIGPVHQNR	HLA-A*66:01	0.9943002343177796	0.004404706541878852	binder
EAIGTLTAR	HLA-A*66:01	0.9919244527816773	0.005574871710234471	binder
EAIISGKQR	HLA-A*66:01	0.8690630316734314	0.12960989074440327	binder
EAINITNNER	HLA-A*66:01	0.9950961232185364	0.0034175738750234883	binder
EAIQKKLSR	HLA-A*66:01	0.6769200623035431	0.17900566925833766	binder
EAIQKSVTR	HLA-A*66:01	0.9621417045593261	0.03856712409322196	binder
EAISLLNSER	HLA-A*66:01	0.9856598258018494	0.010080730752142946	binder
EAISQVDKLLR	HLA-A*66:01	0.7725007236003876	0.35498425483078133	binder
EAISSLDGKNRR	HLA-A*66:01	0.6908263891935349	0.2987839404899627	binder
EAISVVAQRL	HLA-A*66:01	0.8970954775810241	0.07727869535673576	binder
EAIYDICRR	HLA-A*66:01	0.864776349067688	0.08955267629762206	binder
EAKFPTMNR	HLA-A*66:01	0.9518669128417969	0.039923016154913275	binder
EAKPPTVTMPR	HLA-A*66:01	0.9554777145385742	0.026655009963547218	binder
EALGSGLVSR	HLA-A*66:01	0.9616678476333618	0.02441016153161758	binder
EALNQVTQR	HLA-A*66:01	0.9317395091056824	0.05921851427776259	binder
EALPGSGQAR	HLA-A*66:01	0.9116800785064697	0.08667914063818379	binder
EALPSDIAAEAR	HLA-A*66:01	0.9329131484031677	0.043287017345462545	binder
EALTALMSR	HLA-A*66:01	0.9127455115318298	0.028083588934432743	binder
EAMALPLYR	HLA-A*66:01	0.9775736212730408	0.014603874239431896	binder
EAMDQYSIALR	HLA-A*66:01	0.9877514719963074	0.007840931115144537	binder
EAMDVTTTSTR	HLA-A*66:01	0.9914695739746093	0.006568684211723402	binder
EAMGQLGSR	HLA-A*66:01	0.9266746997833252	0.0667786350695536	binder
EAMKHVYFR	HLA-A*66:01	0.9696601033210754	0.02764346688366541	binder
EAMLPTLGK	HLA-A*66:01	0.25593171194195746	0.1640646600085915	not-binder
EAMQSLVTSSR	HLA-A*66:01	0.9600276350975037	0.011565737551982556	binder
EAMTVAIRR	HLA-A*66:01	0.9467478036880493	0.03286160033226264	binder
EANFTVSSM	HLA-A*66:01	0.37571628437144683	0.3248407549495722	ambiguous
EANISTLLR	HLA-A*66:01	0.9736048817634583	0.021670304916593438	binder
EANSNAVRFR	HLA-A*66:01	0.9684117674827576	0.013999159807506852	binder
EAPKGMLAR	HLA-A*66:01	0.8657991170883179	0.10719786817735397	binder
EAQEVTIAR	HLA-A*66:01	0.9730590462684632	0.01853846603162313	binder
EAQRITGLR	HLA-A*66:01	0.9162892460823059	0.06341547544120235	binder
EASAAGLIR	HLA-A*66:01	0.9411808967590332	0.049712351305294625	binder
EASAIAGVR	HLA-A*66:01	0.9814576506614685	0.016348059846278438	binder
EASDPRIIR	HLA-A*66:01	0.92504323720932	0.04679510799461359	binder
EASKDGLFR	HLA-A*66:01	0.9479438900947571	0.053431841048513756	binder
EASPGGLDR	HLA-A*66:01	0.44951764345169065	0.26995707562201376	ambiguous
EASPVVVEK	HLA-A*66:01	0.9617015719413757	0.03490092209733391	binder
EATAMAMGR	HLA-A*66:01	0.955057680606842	0.023047043042209864	binder
EAVAPEFTNR	HLA-A*66:01	0.9920889735221863	0.00619092950952721	binder
EAVATAVQR	HLA-A*66:01	0.9871982097625732	0.00905538628985934	binder
EAVDISSKR	HLA-A*66:01	0.99471515417099	0.0041840281287112546	binder
EAVDISSKRM	HLA-A*66:01	0.8942655801773072	0.10188738339723827	binder
EAVDRFMPR	HLA-A*66:01	0.9797091484069824	0.01459743647469298	binder
EAVEAAINR	HLA-A*66:01	0.985591185092926	0.013861283426171872	binder
EAVGGLQTVR	HLA-A*66:01	0.982176661491394	0.011230224921092461	binder
EAVGVDISGR	HLA-A*66:01	0.8998502969741822	0.18019685682682016	binder
EAVGVTSQR	HLA-A*66:01	0.9915555477142334	0.004943804626746468	binder
EAVHDLLRPR	HLA-A*66:01	0.7563774943351745	0.2940403129330602	binder
EAVKKLIER	HLA-A*66:01	0.9173444986343384	0.08289836001956159	binder
EAVKPFGLK	HLA-A*66:01	0.7180671155452728	0.30022848646238015	binder
EAVKPTVGM	HLA-A*66:01	0.7765677630901336	0.20616294809542793	binder
EAVKPTVGMKR	HLA-A*66:01	0.9433920979499817	0.04305644615714575	binder
EAVLAMSSR	HLA-A*66:01	0.9536758184432983	0.02218403529921403	binder
EAVLNVALR	HLA-A*66:01	0.962156867980957	0.03578599446891868	binder
EAVLWEALR	HLA-A*66:01	0.9493603110313416	0.0632390305721895	binder
EAVQALRER	HLA-A*66:01	0.8578330159187317	0.13548738755888642	binder
EAVRPGVLR	HLA-A*66:01	0.9731980562210083	0.020734472097477752	binder
EAVTGITVSR	HLA-A*66:01	0.9849589586257934	0.01740942860540197	binder
EAVTQSLLSSR	HLA-A*66:01	0.8478175640106201	0.09659585585166765	binder
EAWFPGSGAFR	HLA-A*66:01	0.9868768811225891	0.00654091453329312	binder
EAYEVLSDAKKR	HLA-A*66:01	0.8604577422142029	0.1517590944445893	binder
EAYGAVTQTVR	HLA-A*66:01	0.9906700611114502	0.010615704819292027	binder
EAYHLSFER	HLA-A*66:01	0.9868320226669312	0.012044252778280069	binder
EAYHRVFVNR	HLA-A*66:01	0.9700705766677856	0.03055531492554951	binder
EAYIAMGQR	HLA-A*66:01	0.9753838300704956	0.016137717220712725	binder
EAYKPSTGAMGDR	HLA-A*66:01	0.49402503222227095	0.3181799387564654	ambiguous
EAYLPETFR	HLA-A*66:01	0.987983500957489	0.0037990494687546	binder
EAYNETFSNR	HLA-A*66:01	0.9922825455665588	0.007569058146421847	binder
EAYSVGTGR	HLA-A*66:01	0.9880034565925598	0.010303579375306526	binder
EDFYTATER	HLA-A*66:01	0.41159359412267804	0.33396438541534884	ambiguous
EDIEPTSSR	HLA-A*66:01	0.27125984225422145	0.3163907071430968	not-binder
EDVPSGRLHLR	HLA-A*66:01	0.1281144262291491	0.1636406320452717	not-binder
EGIGSTVFR	HLA-A*66:01	0.9563860535621643	0.044467805510162314	binder
EGIKVGHER	HLA-A*66:01	0.7941946923732758	0.23291274312030452	binder
EIADPTRFF	HLA-A*66:01	0.7901003420352936	0.29738098512177746	binder
EIADSSMTR	HLA-A*66:01	0.9821099042892456	0.016900366502343077	binder
EIAMATVTALR	HLA-A*66:01	0.9841459274291993	0.014040513085654056	binder
EIASVAYRYR	HLA-A*66:01	0.9756071209907532	0.019352609434688587	binder
EIATVVKKR	HLA-A*66:01	0.9760950326919555	0.015419762882902529	binder
EIFGTIGMR	HLA-A*66:01	0.9883408904075622	0.008861241746976709	binder
EIFVGKIPR	HLA-A*66:01	0.9691144227981567	0.02193763508898675	binder
EIGPVSSSRF	HLA-A*66:01	0.6993858933448791	0.28437253488460607	binder
EIGPVSSSR	HLA-A*66:01	0.9727023005485534	0.03771674459021572	binder
EIHQDWANR	HLA-A*66:01	0.9586611270904541	0.03862087670445962	binder
EIIAPSPQRSR	HLA-A*66:01	0.9510255575180053	0.035694582745209515	binder
EIIEAPMAWR	HLA-A*66:01	0.9905112385749817	0.0069819280763140906	binder
EIIEEHLANR	HLA-A*66:01	0.9934783935546875	0.0049388120527195795	binder
EIIEQPKQR	HLA-A*66:01	0.963245689868927	0.044812721538831264	binder
EIIEQPRQR	HLA-A*66:01	0.9867419719696044	0.011214805521900734	binder
EIIIVDTSGR	HLA-A*66:01	0.9557018041610718	0.04712523792597033	binder
EIINATTGR	HLA-A*66:01	0.9918453097343445	0.0053302953014207404	binder
EIINEDIAKR	HLA-A*66:01	0.993550705909729	0.005759241900946368	binder
EIIQSTPYGR	HLA-A*66:01	0.9865615844726563	0.007414493306302163	binder
EIISKLQGR	HLA-A*66:01	0.9430351257324219	0.05478783963997209	binder
EIISPRHEK	HLA-A*66:01	0.6688636600971222	0.3038501152197203	binder
EIKGTNGQVTR	HLA-A*66:01	0.9440372943878174	0.05224051908459585	binder
EIKHFVSER	HLA-A*66:01	0.9146203637123108	0.09860917272289824	binder
EIKKPPVSER	HLA-A*66:01	0.8724149107933045	0.14320428235664764	binder
EILDSQNLNSR	HLA-A*66:01	0.8898858308792115	0.10098985201117966	binder
EILELAGNAAR	HLA-A*66:01	0.9535117864608764	0.057339003676815346	binder
EILEVATAR	HLA-A*66:01	0.9493505477905273	0.06743657668542093	binder
EILSRRPSYR	HLA-A*66:01	0.7007324576377869	0.17744923334703366	binder
EIMEVAKER	HLA-A*66:01	0.910806679725647	0.15559968344896813	binder
EIMQETGTR	HLA-A*66:01	0.9360233187675476	0.04879471968354644	binder
EIPENFTTR	HLA-A*66:01	0.9860006451606751	0.013769500547643547	binder
EIPKRFGQR	HLA-A*66:01	0.8312424898147583	0.1999713801101562	binder
EIPTFVTGR	HLA-A*66:01	0.9921616554260254	0.007415835649501648	binder
EIQHTTALR	HLA-A*66:01	0.9375284075736999	0.06983794789025419	binder
EISAPSQQR	HLA-A*66:01	0.9566734433174133	0.04746144551267528	binder
EISAPVSER	HLA-A*66:01	0.9813038349151612	0.015426875580831882	binder
EISGTFTHR	HLA-A*66:01	0.9877624392509461	0.0066674205318172815	binder
EISSNSLER	HLA-A*66:01	0.8821631669998169	0.11173454084865607	binder
EIVANVGKR	HLA-A*66:01	0.9797343969345093	0.012914036015555318	binder
EIVEQTMRR	HLA-A*66:01	0.9418760061264038	0.04297713914985006	binder
EIVHGDLSPR	HLA-A*66:01	0.936246645450592	0.046065157649778414	binder
EIVNFSPIAR	HLA-A*66:01	0.9901435136795044	0.008373179322186106	binder
EIVPGDIVSIGR	HLA-A*66:01	0.9904749989509583	0.01082400717201468	binder
EIVSRVSKR	HLA-A*66:01	0.9295188665390015	0.04918215499995877	binder
EIYEFAATQR	HLA-A*66:01	0.9954831957817077	0.004948178154479357	binder
EIYEYIIFR	HLA-A*66:01	0.9828920006752014	0.024195725367103592	binder
EIYGGSDSRF	HLA-A*66:01	0.7428426682949066	0.3386835334530571	binder
EIYGVTHTR	HLA-A*66:01	0.9909821510314941	0.009742519805517127	binder
EIYRPPASR	HLA-A*66:01	0.982884156703949	0.01482063326042299	binder
EIYSFSESLR	HLA-A*66:01	0.9794452071189881	0.0180529988257658	binder
EIYTGTSVAR	HLA-A*66:01	0.9903390169143677	0.010942635417073231	binder
ELAAVINGR	HLA-A*66:01	0.984971821308136	0.012422939367957367	binder
ELADFIRER	HLA-A*66:01	0.9696115374565124	0.02419142399621443	binder
ELADPTERF	HLA-A*66:01	0.5470683878287673	0.350696376053193	ambiguous
ELAQIYAQR	HLA-A*66:01	0.980847704410553	0.015264806616176275	binder
ELAQVIVSR	HLA-A*66:01	0.9768706679344177	0.014114206905821335	binder
ELAVASFPK	HLA-A*66:01	0.5543188750743866	0.14458906019381443	ambiguous
ELFAGKPVLR	HLA-A*66:01	0.9697151422500611	0.0258646618723343	binder
ELFGRVTSR	HLA-A*66:01	0.9506802797317505	0.0620001487543522	binder
ELFHEARER	HLA-A*66:01	0.7637351274490356	0.1398290623158175	binder
ELFHQQGTPR	HLA-A*66:01	0.8262484610080719	0.1848779627209288	binder
ELFLAGRR	HLA-A*66:01	0.687455803155899	0.1422063111847594	binder
ELFPAPILR	HLA-A*66:01	0.9809734106063843	0.010100280916112146	binder
ELFSHPVER	HLA-A*66:01	0.9846336483955384	0.01272889425427284	binder
ELFSNIVPR	HLA-A*66:01	0.9776461720466614	0.01516203933703257	binder
ELHPPSYPWSHR	HLA-A*66:01	0.41752777975052596	0.3295892645144925	ambiguous
ELIKISEGTGFR	HLA-A*66:01	0.8768006563186646	0.20189237948496289	binder
ELIPGAEFR	HLA-A*66:01	0.9534774899482727	0.07006806132397932	binder
ELIQDITQR	HLA-A*66:01	0.8965709567070007	0.06912381304994653	binder
ELISTTANYR	HLA-A*66:01	0.9705538034439087	0.03604301594946712	binder
ELLEPLNER	HLA-A*66:01	0.8162853598594666	0.11064944452772092	binder
ELMDKPLTFR	HLA-A*66:01	0.961021089553833	0.03981507637015531	binder
ELNPSTGNR	HLA-A*66:01	0.7830726385116578	0.20675589757219967	binder
ELRPLPVSVR	HLA-A*66:01	0.6581534564495086	0.1854101226188433	binder
ELRPPSRSR	HLA-A*66:01	0.39313635751605036	0.30523314198068996	ambiguous
ELSDLHAHK	HLA-A*66:01	0.47128782197833063	0.4113367077692899	ambiguous
ELSPGGQPR	HLA-A*66:01	0.7407483935356141	0.07999432549148479	binder
ELTAVVQKR	HLA-A*66:01	0.7765696108341217	0.24522520983572826	binder
ELTDLHGLR	HLA-A*66:01	0.8087431848049164	0.25475845480204007	binder
ELVPFESPR	HLA-A*66:01	0.9189338207244873	0.07969606408539327	binder
ELVSPKLNR	HLA-A*66:01	0.7121542692184448	0.1387285738583435	binder
ELYAEKVATR	HLA-A*66:01	0.9597463130950927	0.027331311287805887	binder
ELYEKVFSR	HLA-A*66:01	0.9780408263206481	0.024463440566709998	binder
ELYNAPEGR	HLA-A*66:01	0.9269432187080383	0.03633725491532644	binder
ELYNRMLKR	HLA-A*66:01	0.7974960684776307	0.1630567863125817	binder
ENFGNTTPR	HLA-A*66:01	0.9464656114578247	0.047562924592596575	binder
EPFYDERGDQFMFR	HLA-A*66:01	0.5272036224603653	0.25830485834670186	ambiguous
EPGVHLGR	HLA-A*66:01	0.4231720086187124	0.3238146889668104	ambiguous
EPIAMTVPR	HLA-A*66:01	0.9148619771003723	0.10042666309782793	binder
EPVEVVAPR	HLA-A*66:01	0.9557722568511963	0.01930610079883082	binder
EPYANPTKR	HLA-A*66:01	0.9148224949836731	0.06544920795725205	binder
EQIEAGTPGRLR	HLA-A*66:01	0.46441708207130433	0.28487848560740425	ambiguous
EQIKWSLLR	HLA-A*66:01	0.8468560934066772	0.11090821192668954	binder
EQVGPRWSR	HLA-A*66:01	0.5598580911755562	0.33969566217427843	ambiguous
EQVPGAREPR	HLA-A*66:01	0.23065033769235016	0.13967370214753835	not-binder
ESAAKLHALR	HLA-A*66:01	0.9343652963638306	0.07230995475180131	binder
ESAFLSKRNPR	HLA-A*66:01	0.6547692894935608	0.26706325700331607	binder
ESAGEGLGPR	HLA-A*66:01	0.860258674621582	0.1266802967103897	binder
ESAPAWRLR	HLA-A*66:01	0.9640666365623474	0.01857660352680231	binder
ESAPKASLR	HLA-A*66:01	0.9400134801864624	0.07057103277253424	binder
ESAPSALEK	HLA-A*66:01	0.522976353019476	0.37416393195647496	ambiguous
ESAQDFASR	HLA-A*66:01	0.8738938093185424	0.1451908742416477	binder
ESASASETLR	HLA-A*66:01	0.9656763076782227	0.0384516543379121	binder
ESAYNAFNR	HLA-A*66:01	0.9697578430175782	0.03505379846691847	binder
ESDFASTFR	HLA-A*66:01	0.8685983896255494	0.12816440929817402	binder
ESEEVRQFR	HLA-A*66:01	0.5957122296094894	0.25794326775466275	ambiguous
ESFASDPILYR	HLA-A*66:01	0.9900050282478332	0.011411735750944096	binder
ESFEGFIAR	HLA-A*66:01	0.9960715532302856	0.004444935603867211	binder
ESFETTFGPKSQR	HLA-A*66:01	0.7091752886772156	0.15935175925504338	binder
ESFFGERRIPR	HLA-A*66:01	0.8535640716552735	0.16026716105745767	binder
ESFFPYQVTER	HLA-A*66:01	0.9040335059165955	0.14956443633740676	binder
ESFGFTADLR	HLA-A*66:01	0.9942685127258301	0.006233302680311693	binder
ESFGPQPISR	HLA-A*66:01	0.9896990299224854	0.014883990063952204	binder
ESFGVPKGR	HLA-A*66:01	0.9718898653984069	0.0324756585251416	binder
ESFPGSFRGR	HLA-A*66:01	0.9841040730476379	0.018589663640747055	binder
ESFPRGGTR	HLA-A*66:01	0.7361098319292069	0.29583197556753954	binder
ESFPSVNSR	HLA-A*66:01	0.9880279064178467	0.015513688131409685	binder
ESFQVGILR	HLA-A*66:01	0.9890305638313294	0.009580234314112682	binder
ESFSGSLGHLQNR	HLA-A*66:01	0.6551493212580681	0.3922438879899401	ambiguous
ESFSPGDTPR	HLA-A*66:01	0.9692410111427308	0.018744576994863062	binder
ESGPSIVHR	HLA-A*66:01	0.9621577501296997	0.0479664654135367	binder
ESHPGTLLR	HLA-A*66:01	0.9653424501419068	0.04982428479176912	binder
ESHSTTLYV	HLA-A*66:01	0.6662357747554779	0.2658135271049525	binder
ESHVSGISR	HLA-A*66:01	0.9503498911857605	0.05115518938294015	binder
ESIAAFIQR	HLA-A*66:01	0.9898784279823303	0.009276821585964575	binder
ESIDALSNK	HLA-A*66:01	0.9008127450942993	0.09183596111244755	binder
ESIDDALNCR	HLA-A*66:01	0.8630772650241851	0.22830060647212577	binder
ESIDKKISR	HLA-A*66:01	0.9483553528785705	0.02714514335507636	binder
ESIDNPLHEAAKR	HLA-A*66:01	0.7802302241325378	0.26530572637929045	binder
ESIDPQFTIRR	HLA-A*66:01	0.9897550106048584	0.007705175663385701	binder
ESIDQYIER	HLA-A*66:01	0.9929757833480835	0.008083736974084706	binder
ESIEHPLAR	HLA-A*66:01	0.9872968912124633	0.013113325207485009	binder
ESIFKNAER	HLA-A*66:01	0.9205003261566163	0.05334069815890999	binder
ESIGRVLAQR	HLA-A*66:01	0.983299458026886	0.016686457678739858	binder
ESIHQYLLQR	HLA-A*66:01	0.865042769908905	0.12579836546235917	binder
ESIPGGYNALR	HLA-A*66:01	0.9898511528968811	0.014217293713612288	binder
ESIQGEARR	HLA-A*66:01	0.8840307235717774	0.13235319657383984	binder
ESIRAAVNR	HLA-A*66:01	0.9323557853698731	0.06964789934550138	binder
ESKGLGYVR	HLA-A*66:01	0.9535937190055848	0.034113094647440605	binder
ESKPVNVDEATR	HLA-A*66:01	0.7066453099250793	0.32463505794462627	binder
ESKQAGQSVFR	HLA-A*66:01	0.9291552782058716	0.0828858738349969	binder
ESLAHTASLR	HLA-A*66:01	0.9464199781417847	0.05005823449519139	binder
ESLFRSGVQ	HLA-A*66:01	0.000945774037973024	0.0007803646478799362	not-binder
ESLPATHIR	HLA-A*66:01	0.8727844953536987	0.14894676689226025	binder
ESMDTPTSTR	HLA-A*66:01	0.9895994663238525	0.007959673746824677	binder
ESNPPSLMR	HLA-A*66:01	0.9734155416488648	0.02830585874153593	binder
ESQAAKDLLYR	HLA-A*66:01	0.7888735592365265	0.21809753964854134	binder
ESQSNPVFR	HLA-A*66:01	0.7926088377833367	0.35038793218986974	binder
ESSAGGSFTVR	HLA-A*66:01	0.9315041422843933	0.09632608674330993	binder
ESSDFTSER	HLA-A*66:01	0.9742992043495178	0.022830314192963226	binder
ESSLPTGDR	HLA-A*66:01	0.41791855115443466	0.3295365792070082	ambiguous
ESSPQYRLR	HLA-A*66:01	0.7529788911342621	0.2630059731030253	binder
ESSPSIVHR	HLA-A*66:01	0.9867581725120544	0.01985073612228329	binder
ESTATTFLR	HLA-A*66:01	0.98358074426651	0.01969545984192065	binder
ESTGESTFK	HLA-A*66:01	0.2666184328496456	0.30370901746977325	not-binder
ESTGVTTLR	HLA-A*66:01	0.9913187742233276	0.0067103351673558085	binder
ESTKLKMFR	HLA-A*66:01	0.8189011096954346	0.1484783150397149	binder
ESTNFATLR	HLA-A*66:01	0.9787080645561218	0.01844327182159519	binder
ESTNFATRR	HLA-A*66:01	0.9083840847015381	0.0686938780264035	binder
ESTNFATVR	HLA-A*66:01	0.9663560867309571	0.025084123757434677	binder
ESTPITAVK	HLA-A*66:01	0.9433943867683411	0.05082191371146635	binder
ESTTVATRRL	HLA-A*66:01	0.18076379895210265	0.20706715278358584	not-binder
ESTWPSRSR	HLA-A*66:01	0.6547538816928864	0.19533409566520732	binder
ESVDAFTFR	HLA-A*66:01	0.9953731417655944	0.004912028934308327	binder
ESVFNQAIR	HLA-A*66:01	0.9298128247261047	0.06766490195001522	binder
ESVGGRVAER	HLA-A*66:01	0.9458705186843872	0.05264314347207814	binder
ESVGSMAKRL	HLA-A*66:01	0.5425780534744262	0.21478599560722453	ambiguous
ESVQITAER	HLA-A*66:01	0.9860973954200745	0.014648221396450015	binder
ESVSFTDGSVR	HLA-A*66:01	0.9609071850776673	0.03826157803775482	binder
ESVSGLLMKR	HLA-A*66:01	0.9609157085418701	0.032013810799776055	binder
ESYTPSKISVR	HLA-A*66:01	0.9850970864295959	0.01207927269696666	binder
ESYYQEIGR	HLA-A*66:01	0.9909709930419922	0.010198806990012497	binder
ETADITHAL	HLA-A*66:01	0.9837468147277832	0.016704430388366304	binder
ETADVIAKV	HLA-A*66:01	0.9921224355697632	0.006619223088114509	binder
ETAEAYLGK	HLA-A*66:01	0.9835944175720215	0.017390622312416597	binder
ETAEQGLLNR	HLA-A*66:01	0.9962971091270447	0.002792239946808562	binder
ETAETFDSMR	HLA-A*66:01	0.9947947025299072	0.005128850358067368	binder
ETAFAFHLR	HLA-A*66:01	0.9930873394012452	0.006028054915467887	binder
ETAFVSRNR	HLA-A*66:01	0.983472466468811	0.013156392746165996	binder
ETAGSTKYRL	HLA-A*66:01	0.9512553572654724	0.05179794641517658	binder
ETAGSTSIPK	HLA-A*66:01	0.9886479616165161	0.007982088026198639	binder
ETAIPFRSR	HLA-A*66:01	0.9875787019729614	0.009790543712598835	binder
ETAIPSSTR	HLA-A*66:01	0.9925362586975097	0.00569261416462185	binder
ETAKATPRL	HLA-A*66:01	0.9519908666610718	0.04002714393227437	binder
ETALNSKAYK	HLA-A*66:01	0.9672149658203125	0.024869112519087626	binder
ETALPGAFK	HLA-A*66:01	0.9910310268402099	0.006222147813044244	binder
ETANADIVTLLR	HLA-A*66:01	0.9939529657363891	0.003533479712726658	binder
ETAPKSEEF	HLA-A*66:01	0.2900780361145735	0.36549855590639646	not-binder
ETAPRHMMR	HLA-A*66:01	0.9709320187568664	0.030453948807694874	binder
ETAPRHMMRL	HLA-A*66:01	0.9701930165290833	0.01199487451828976	binder
ETAPRTIFQR	HLA-A*66:01	0.9949474811553956	0.004613806387697759	binder
ETAQAIKGMHIR	HLA-A*66:01	0.981837809085846	0.01230715923972327	binder
ETASKTLSRF	HLA-A*66:01	0.957697069644928	0.03699545908715157	binder
ETASNEVVYR	HLA-A*66:01	0.99439377784729	0.006987734234938887	binder
ETASVLVNYR	HLA-A*66:01	0.9968019843101501	0.0027261559441121553	binder
ETATTPIFANR	HLA-A*66:01	0.992499303817749	0.006299227741622027	binder
ETAYHMAVAR	HLA-A*66:01	0.9922350168228149	0.005162282443207954	binder
ETEGIRGLR	HLA-A*66:01	0.8303248405456543	0.2587575794237557	binder
ETFDFQAMGR	HLA-A*66:01	0.9972350001335144	0.002436267835824168	binder
ETFDKTILRA	HLA-A*66:01	0.9677542448043823	0.01042226476048383	binder
ETFDYIGSSR	HLA-A*66:01	0.9978491783142089	0.0022771744841636205	binder
ETFEHPNVVR	HLA-A*66:01	0.9978204965591431	0.0023225755381103106	binder
ETFGVSGRFLRGR	HLA-A*66:01	0.963264274597168	0.03629004597024002	binder
ETFIKGKER	HLA-A*66:01	0.9613296627998352	0.029672425388437604	binder
ETFKSIMKK	HLA-A*66:01	0.8522076964378357	0.11694995946017529	binder
ETFLAQRQR	HLA-A*66:01	0.9688814997673034	0.016754452717232728	binder
ETFMSKPSIAKR	HLA-A*66:01	0.961152994632721	0.04507919053246257	binder
ETFNREKFR	HLA-A*66:01	0.8916260957717895	0.15427265415371252	binder
ETFNSFLRR	HLA-A*66:01	0.9754463076591492	0.016558646091559766	binder
ETFNSITKR	HLA-A*66:01	0.9904729008674622	0.0060290220639749835	binder
ETFNTPAMY	HLA-A*66:01	0.9635482430458069	0.03879185103104876	binder
ETFPQRHMR	HLA-A*66:01	0.9692468404769897	0.036056640731796166	binder
ETFQQKMLR	HLA-A*66:01	0.978201425075531	0.019473550927226177	binder
ETFRSSDPATR	HLA-A*66:01	0.9749542355537415	0.0250576927850572	binder
ETFSYPDFLR	HLA-A*66:01	0.9936345458030701	0.007385572078210923	binder
ETFTHHLQRL	HLA-A*66:01	0.9639868259429931	0.015880993880365176	binder
ETFVSLHR	HLA-A*66:01	0.9861585021018981	0.014517052891183421	binder
ETFVSSTRF	HLA-A*66:01	0.9447167634963989	0.04761249326372881	binder
ETFYVGAAK	HLA-A*66:01	0.980647337436676	0.024478932339611546	binder
ETGDSSIFR	HLA-A*66:01	0.9942551016807556	0.004249372757726096	binder
ETHAWFTSR	HLA-A*66:01	0.9932907819747925	0.004512916806716586	binder
ETHERGVSIR	HLA-A*66:01	0.9298966765403748	0.10245949255513018	binder
ETHESDINSVR	HLA-A*66:01	0.9786261677742004	0.00830675151906886	binder
ETHFPFAIR	HLA-A*66:01	0.9909907937049866	0.006583301219522342	binder
ETHFTGNEV	HLA-A*66:01	0.5033708985894918	0.39611357231685096	ambiguous
ETHGNLMTER	HLA-A*66:01	0.9935351967811584	0.0025090709037244928	binder
ETHLETCRF	HLA-A*66:01	0.32799452133476736	0.31835305298927347	not-binder
ETHLPAQAR	HLA-A*66:01	0.9760194063186646	0.015423763010475745	binder
ETHSHFLAR	HLA-A*66:01	0.9904456973075867	0.006635232852986746	binder
ETHSHFLARL	HLA-A*66:01	0.8735570430755615	0.14544256657587595	binder
ETIAPKIAR	HLA-A*66:01	0.9947487831115722	0.0027542887506290773	binder
ETIDNGFGHSR	HLA-A*66:01	0.9985340476036072	0.001326909027835308	binder
ETIDTSRVSLR	HLA-A*66:01	0.9965070724487305	0.0030869994608796287	binder
ETIDVHSGYDI	HLA-A*66:01	0.8932363986968994	0.12799865656854786	binder
ETIDVHSGY	HLA-A*66:01	0.9333336114883423	0.11720680648820417	binder
ETIEGMLLRL	HLA-A*66:01	0.9902768731117249	0.0061065525692968105	binder
ETIELSPTGR	HLA-A*66:01	0.9961143612861634	0.0037689509188412883	binder
ETIELSPTGRPKR	HLA-A*66:01	0.9691227078437805	0.03502258349669184	binder
ETIELTEDR	HLA-A*66:01	0.9929823040962219	0.0057401826606621595	binder
ETIEVMEDR	HLA-A*66:01	0.9934020042419434	0.00480237411559816	binder
ETIFGNRIKR	HLA-A*66:01	0.9845868706703186	0.014059408210583059	binder
ETIGEILKK	HLA-A*66:01	0.9828065276145935	0.021803503927069586	binder
ETIGKKFEK	HLA-A*66:01	0.949432122707367	0.08322718451409274	binder
ETIGKKFEKR	HLA-A*66:01	0.9960683465003968	0.003166923510549982	binder
ETIGTGGFAK	HLA-A*66:01	0.9968168497085571	0.002282845175448707	binder
ETIHADSVAKR	HLA-A*66:01	0.9964911341667175	0.004015155658736235	binder
ETIHPGNVQSR	HLA-A*66:01	0.9955000042915344	0.005322302220003905	binder
ETIIITGKR	HLA-A*66:01	0.9943309664726258	0.0050206777910436476	binder
ETIKDGVSRF	HLA-A*66:01	0.9730211734771729	0.02808700416722852	binder
ETIKGHSVRL	HLA-A*66:01	0.9719175815582275	0.015238077272978153	binder
ETIKQLQER	HLA-A*66:01	0.9931207180023194	0.007793704596835757	binder
ETIKSLLIR	HLA-A*66:01	0.9948544979095459	0.002784644744066551	binder
ETIKSLLIRR	HLA-A*66:01	0.9863126039505005	0.008533782132544332	binder
ETIKVWKQR	HLA-A*66:01	0.9827369332313538	0.019234229036926145	binder
ETILASSGTDR	HLA-A*66:01	0.9787097454071045	0.014341963024025026	binder
ETILGDIDRAR	HLA-A*66:01	0.9923580884933472	0.006832638631655744	binder
ETILRTNKR	HLA-A*66:01	0.9591253876686097	0.025454472469656736	binder
ETIMSSSMGKR	HLA-A*66:01	0.9859543442726135	0.011571989184097646	binder
ETINTGPFVMR	HLA-A*66:01	0.9980461120605468	0.002272903162348864	binder
ETIPGPDAKVR	HLA-A*66:01	0.9903601884841919	0.00790347287736972	binder
ETIPLGDLQAR	HLA-A*66:01	0.9949235916137695	0.005021456039276631	binder
ETIPLTAEK	HLA-A*66:01	0.9950725674629212	0.003080760673777178	binder
ETIPSFTGR	HLA-A*66:01	0.9967191219329834	0.003214331963872488	binder
ETISKKEFQVR	HLA-A*66:01	0.9887454390525818	0.006853112779777633	binder
ETISLAEQRL	HLA-A*66:01	0.976681387424469	0.01966711388296411	binder
ETISLNVKGPGLQR	HLA-A*66:01	0.8661016464233399	0.13618274022359608	binder
ETISPGDGRTFPK	HLA-A*66:01	0.9752208709716796	0.024427001340418305	binder
ETISSKNIISR	HLA-A*66:01	0.9949024796485901	0.005776580213742613	binder
ETISTANKANAER	HLA-A*66:01	0.992097282409668	0.0057821411489489966	binder
ETISTATGR	HLA-A*66:01	0.9965652346611023	0.002278415114639536	binder
ETITESAGR	HLA-A*66:01	0.9947909951210022	0.0035191392462389603	binder
ETIYDLGTK	HLA-A*66:01	0.9825690984725952	0.015675943118114814	binder
ETIYQNYQR	HLA-A*66:01	0.9909284472465515	0.007156556799494177	binder
ETKDLSMSTR	HLA-A*66:01	0.989513349533081	0.005687780146248567	binder
ETKDSGSFLLR	HLA-A*66:01	0.992885172367096	0.00693871314884412	binder
ETKSTLLFGQR	HLA-A*66:01	0.9502713918685913	0.060769710851309666	binder
ETLAFPGHVAA	HLA-A*66:01	0.11302747186273336	0.12206145814861925	not-binder
ETLEGWKATRR	HLA-A*66:01	0.898364531993866	0.1451484805367179	binder
ETLETIINR	HLA-A*66:01	0.9909037351608276	0.01086991186565672	binder
ETLGPKPAAR	HLA-A*66:01	0.9851302981376648	0.012468230566779282	binder
ETLGQVVRR	HLA-A*66:01	0.9786879420280457	0.015273297176839794	binder
ETLKHSGIGR	HLA-A*66:01	0.9790314316749573	0.02079675213488529	binder
ETLLLQAER	HLA-A*66:01	0.9548951745033264	0.031267923254970055	binder
ETLMETHER	HLA-A*66:01	0.9662806391716003	0.02770815041521664	binder
ETLPDGTKRSR	HLA-A*66:01	0.921081292629242	0.08733837563044429	binder
ETLPPGKVR	HLA-A*66:01	0.9131821513175964	0.10000323765354911	binder
ETLPPVGVNR	HLA-A*66:01	0.9949435710906982	0.0037624539022707336	binder
ETLQNVKER	HLA-A*66:01	0.8483542442321778	0.11816031121852112	binder
ETLQNVRTR	HLA-A*66:01	0.8762956500053406	0.07895898723126757	binder
ETLSAVTNNR	HLA-A*66:01	0.9898673057556152	0.007628788128293758	binder
ETMDPFVDR	HLA-A*66:01	0.9956960320472718	0.0032385755273751384	binder
ETMGHSADRL	HLA-A*66:01	0.9233119368553162	0.10944440900466228	binder
ETMGTIEVQR	HLA-A*66:01	0.9973576426506042	0.0020208695900080825	binder
ETMNYAQIR	HLA-A*66:01	0.9922746539115905	0.004009360789441127	binder
ETMPSPYGR	HLA-A*66:01	0.9883845448493958	0.013665950457571097	binder
ETMPYVKKK	HLA-A*66:01	0.972685432434082	0.037304553952701706	binder
ETMQNDRTTISR	HLA-A*66:01	0.9569209694862366	0.03653991451559197	binder
ETMSPGVFSR	HLA-A*66:01	0.9947165966033935	0.004603641849774507	binder
ETNGGQVTYR	HLA-A*66:01	0.9973909139633179	0.0018952004246181008	binder
ETNHTSRPRL	HLA-A*66:01	0.6414830029010773	0.3040629604315605	ambiguous
ETNIVAVER	HLA-A*66:01	0.9929962396621704	0.0073799006990301706	binder
ETNMYEGVGR	HLA-A*66:01	0.9859289407730103	0.012872938895837183	binder
ETNTGEVYR	HLA-A*66:01	0.9938688635826111	0.0049524180785495055	binder
ETNYGIPQRALR	HLA-A*66:01	0.9664418339729309	0.0221510358951677	binder
ETNYGIPQR	HLA-A*66:01	0.9727054595947265	0.04558826505534865	binder
ETPAISPSKR	HLA-A*66:01	0.9884717583656311	0.01104338400171024	binder
ETPDPSGGFR	HLA-A*66:01	0.9924170851707459	0.003936559978936229	binder
ETPGHTPSLR	HLA-A*66:01	0.9916619777679443	0.006153144968874387	binder
ETPITSVPR	HLA-A*66:01	0.9905545949935913	0.010267275313023853	binder
ETPNFIIPAQR	HLA-A*66:01	0.9863284349441528	0.010649091722025524	binder
ETPSAPLLSR	HLA-A*66:01	0.9856752276420593	0.010467973376976438	binder
ETQIATILR	HLA-A*66:01	0.9878960967063903	0.007901273513467184	binder
ETQPGRLLGR	HLA-A*66:01	0.9805368781089783	0.017042921507989462	binder
ETQVPLLFR	HLA-A*66:01	0.9888674497604371	0.006473464848429916	binder
ETQVSDFLSGR	HLA-A*66:01	0.8965933322906494	0.06952355894643554	binder
ETQYSVDTRR	HLA-A*66:01	0.881479012966156	0.16622741271836872	binder
ETRAEFAER	HLA-A*66:01	0.9685246586799622	0.023165132733759253	binder
ETRDGQVLGR	HLA-A*66:01	0.9801071763038636	0.014804029211587732	binder
ETREPGSPPSVQR	HLA-A*66:01	0.7293284505605697	0.28906307948144216	binder
ETREPPPAY	HLA-A*66:01	0.5678188629448414	0.3491877351743696	ambiguous
ETRLHITGR	HLA-A*66:01	0.9516494512557984	0.04980561576513519	binder
ETRQITWSR	HLA-A*66:01	0.9358294844627381	0.08887927274708539	binder
ETRWGPRPGSSR	HLA-A*66:01	0.5992943406105041	0.2512292523314556	ambiguous
ETSALPRPR	HLA-A*66:01	0.9540925025939941	0.034183505510470724	binder
ETSAPFKER	HLA-A*66:01	0.9783251047134399	0.020098463586030117	binder
ETSDFLGGLR	HLA-A*66:01	0.9967275023460388	0.0027687368011614184	binder
ETSDTPIMR	HLA-A*66:01	0.991800045967102	0.005257531733718965	binder
ETSGFPSQR	HLA-A*66:01	0.9930818200111389	0.006107606051325796	binder
ETSGISIYRL	HLA-A*66:01	0.9881283044815063	0.009554542130199803	binder
ETSGPTYIK	HLA-A*66:01	0.9653185248374939	0.03219012691304961	binder
ETSLPSGSGVR	HLA-A*66:01	0.9721673011779786	0.02157156059117064	binder
ETSNLIIMR	HLA-A*66:01	0.990126085281372	0.006916019538694026	binder
ETSPFGAPR	HLA-A*66:01	0.9930774927139282	0.007483027997082976	binder
ETSPHVIQA	HLA-A*66:01	0.6369436901062727	0.3418720250724115	ambiguous
ETSPLGNARL	HLA-A*66:01	0.9748525977134704	0.014627757465541406	binder
ETSPLTAEK	HLA-A*66:01	0.9865127682685852	0.00684013624369757	binder
ETSQAGLFR	HLA-A*66:01	0.9958207488059998	0.0025801468980384233	binder
ETSQAGLFRL	HLA-A*66:01	0.9726282596588135	0.0167714570258967	binder
ETSRLTIAFF	HLA-A*66:01	0.6579759061336518	0.19857841239588425	binder
ETSSMASFR	HLA-A*66:01	0.9928471684455872	0.0047673163586924435	binder
ETSTEAATRL	HLA-A*66:01	0.5618885397911072	0.2788371220180751	ambiguous
ETTFGPKSQR	HLA-A*66:01	0.9424035429954529	0.04418383673392349	binder
ETTIQKMER	HLA-A*66:01	0.9238901138305664	0.08613772196183377	binder
ETTPPLSTER	HLA-A*66:01	0.9910687446594239	0.006674775794463516	binder
ETTREMIAR	HLA-A*66:01	0.9293211340904236	0.08438140410515639	binder
ETTSIATAR	HLA-A*66:01	0.9945134043693542	0.004448008695726591	binder
ETTSNITSR	HLA-A*66:01	0.9846264123916626	0.02043758251328308	binder
ETTVGNMVR	HLA-A*66:01	0.970228660106659	0.03354059396532884	binder
ETTWTILRR	HLA-A*66:01	0.9378353357315063	0.047588084611915375	binder
ETVAEFIKR	HLA-A*66:01	0.995076847076416	0.003749273244904868	binder
ETVALDAKR	HLA-A*66:01	0.992043399810791	0.006389056759651053	binder
ETVDAVQER	HLA-A*66:01	0.9962951302528381	0.0037090760880921815	binder
ETVDPTYIFHPR	HLA-A*66:01	0.9804017782211304	0.028817378163658067	binder
ETVEDIAAR	HLA-A*66:01	0.9953268766403198	0.006019081298236129	binder
ETVEGLRKR	HLA-A*66:01	0.9712267279624939	0.023704405716703354	binder
ETVEKFRQR	HLA-A*66:01	0.9832438230514526	0.013060517481710221	binder
ETVEKWLKR	HLA-A*66:01	0.9822893619537354	0.009986298793386243	binder
ETVELFRAK	HLA-A*66:01	0.9850653290748597	0.014907483736792166	binder
ETVELHKLK	HLA-A*66:01	0.91461261510849	0.12052404806122358	binder
ETVGFGMLK	HLA-A*66:01	0.9873461484909057	0.007279202640844826	binder
ETVGSIFSR	HLA-A*66:01	0.995552372932434	0.005842360743128098	binder
ETVGTGIMGR	HLA-A*66:01	0.9972058653831481	0.0019506322095123796	binder
ETVMKGLDR	HLA-A*66:01	0.864237117767334	0.11781960091928177	binder
ETVMLHARKL	HLA-A*66:01	0.6727310184389352	0.334819993770697	binder
ETVNFSGVKR	HLA-A*66:01	0.9959989309310913	0.0035583258980708566	binder
ETVNLRSLGF	HLA-A*66:01	0.754905617237091	0.19079397915560947	binder
ETVNQMIAR	HLA-A*66:01	0.9911173939704895	0.007564326464308189	binder
ETVPAFSER	HLA-A*66:01	0.9955642223358154	0.003505053022018592	binder
ETVPAPSANK	HLA-A*66:01	0.9858669519424439	0.01713559291758742	binder
ETVPATQTQTTTR	HLA-A*66:01	0.9588611602783204	0.04459359664573616	binder
ETVPYWTRSR	HLA-A*66:01	0.9833102464675904	0.015992567258693777	binder
ETVQAQSSRL	HLA-A*66:01	0.9226545214653015	0.03595519113228964	binder
ETVQDIVYR	HLA-A*66:01	0.9855299234390259	0.02357294974149925	binder
ETVQKETIHPR	HLA-A*66:01	0.9674793124198914	0.0366630539958462	binder
ETVQLRNPPR	HLA-A*66:01	0.9566832184791565	0.0349401662994937	binder
ETVRTSEVLR	HLA-A*66:01	0.9763191103935241	0.033424020288634115	binder
ETVSEASQRL	HLA-A*66:01	0.8562367677688598	0.10167006946858172	binder
ETVTGGFGAK	HLA-A*66:01	0.8966314792633057	0.17883678669879297	binder
ETVTSFRKR	HLA-A*66:01	0.9471763730049133	0.04432694111230701	binder
ETVVGLAR	HLA-A*66:01	0.988820242881775	0.009933512343451146	binder
ETWLSENQR	HLA-A*66:01	0.9708258032798767	0.016994628741561702	binder
ETYDITTVR	HLA-A*66:01	0.9981448411941528	0.002015812335108295	binder
ETYEGSPVSK	HLA-A*66:01	0.9970496654510498	0.002903673520930968	binder
ETYETKTALM	HLA-A*66:01	0.9393468618392944	0.09373290579329746	binder
ETYLHRIGR	HLA-A*66:01	0.9895171761512757	0.008280336667637698	binder
ETYLNENLR	HLA-A*66:01	0.9944761037826538	0.004164762304376592	binder
ETYLNENLRKR	HLA-A*66:01	0.8297152876853943	0.14210666510958042	binder
ETYMHRIGR	HLA-A*66:01	0.9877365827560425	0.01104474574073237	binder
ETYPFNPPK	HLA-A*66:01	0.9897435903549194	0.013894750797851171	binder
ETYPHPLVR	HLA-A*66:01	0.9980163693428039	0.002366502111111963	binder
ETYPVSSPK	HLA-A*66:01	0.9852089881896973	0.018891018341704393	binder
ETYRGGMAINR	HLA-A*66:01	0.9911957383155823	0.009063182974993683	binder
ETYSNLIKL	HLA-A*66:01	0.9645682215690613	0.03490734993305258	binder
EVAAMENVHR	HLA-A*66:01	0.9906019568443298	0.008011075261064066	binder
EVAAPDVGR	HLA-A*66:01	0.9916530847549438	0.009269866639332856	binder
EVADLKIKR	HLA-A*66:01	0.991277277469635	0.007583299169721142	binder
EVAEGGLPRA	HLA-A*66:01	0.7403538584709167	0.2570305942439601	binder
EVAEHVQYM	HLA-A*66:01	0.9762662887573242	0.03709477814221814	binder
EVAELTRLR	HLA-A*66:01	0.9944011569023132	0.004287306974525451	binder
EVAERLGVTR	HLA-A*66:01	0.9929490923881531	0.006283631423274698	binder
EVAFPHHPR	HLA-A*66:01	0.9904656648635864	0.008880906260598	binder
EVAGFGESR	HLA-A*66:01	0.9957735776901245	0.004261900109634064	binder
EVAGFVLNRL	HLA-A*66:01	0.9915172100067139	0.005423926497958641	binder
EVAGIVAAR	HLA-A*66:01	0.9979307651519775	0.001834122186068606	binder
EVAGLQVGR	HLA-A*66:01	0.9958585858345032	0.0025939189077347127	binder
EVAGLRLRPR	HLA-A*66:01	0.9544978857040405	0.0388393803313771	binder
EVAIPHNRR	HLA-A*66:01	0.9679616808891296	0.025219876542905237	binder
EVAKQALNRLR	HLA-A*66:01	0.9629088163375854	0.028791387321081528	binder
EVALATGQF	HLA-A*66:01	0.45236598551273344	0.3081307178283751	ambiguous
EVANIPVAR	HLA-A*66:01	0.9970589518547058	0.002719702213096051	binder
EVANSTANL	HLA-A*66:01	0.6474369436502456	0.27192581361689533	binder
EVAPAGASY	HLA-A*66:01	0.9377471804618835	0.07883741993588307	binder
EVAPDPSVR	HLA-A*66:01	0.9933187961578369	0.004792426822784459	binder
EVAPDVRLR	HLA-A*66:01	0.9932754874229431	0.0065359094049407835	binder
EVAPPASGTR	HLA-A*66:01	0.9957514762878418	0.004278919704924043	binder
EVAPPEYHR	HLA-A*66:01	0.9913703083992005	0.012944714280580194	binder
EVAPPEYHRK	HLA-A*66:01	0.9757534980773925	0.02855590549398601	binder
EVAPTSTAV	HLA-A*66:01	0.7865486919879914	0.19258046629846656	binder
EVAQPSEVLR	HLA-A*66:01	0.9929602861404419	0.008848294459616343	binder
EVAQPSREF	HLA-A*66:01	0.7870901823043823	0.11184676694188007	binder
EVAQVESLR	HLA-A*66:01	0.9952519059181213	0.0035980773388004455	binder
EVAQVESLRYR	HLA-A*66:01	0.9902352929115296	0.006634367942569571	binder
EVARLTQER	HLA-A*66:01	0.9845166802406311	0.010201775660079375	binder
EVARLWGVR	HLA-A*66:01	0.9816344141960144	0.009871884629615897	binder
EVASDLASSR	HLA-A*66:01	0.9932946920394897	0.0059823313043997186	binder
EVASFVADR	HLA-A*66:01	0.9947949051856995	0.0034198506057509007	binder
EVASFVTKR	HLA-A*66:01	0.996733796596527	0.002779330648065332	binder
EVASGAVLR	HLA-A*66:01	0.9955368638038635	0.003427971444725869	binder
EVASVWVER	HLA-A*66:01	0.9928894400596618	0.006692787830529644	binder
EVAVETTTPK	HLA-A*66:01	0.9550487160682678	0.021871291944974617	binder
EVDAAMAAR	HLA-A*66:01	0.9733842611312866	0.026590577235280712	binder
EVEPGVHLGR	HLA-A*66:01	0.9086754202842713	0.07591942723604037	binder
EVFDFSQRR	HLA-A*66:01	0.9923042774200439	0.005817602120745284	binder
EVFDFSQRRK	HLA-A*66:01	0.8464804053306579	0.1626603843629617	binder
EVFDHMMKR	HLA-A*66:01	0.9910491347312927	0.009141369769612545	binder
EVFDKFSNK	HLA-A*66:01	0.9855328440666199	0.00984504142961761	binder
EVFDKTYQFL	HLA-A*66:01	0.9365255832672119	0.07576786606710613	binder
EVFEHTTKPILR	HLA-A*66:01	0.9944730281829834	0.0028670884027906015	binder
EVFESSVPQR	HLA-A*66:01	0.9942936658859253	0.006127608397393977	binder
EVFEYIIFR	HLA-A*66:01	0.9942729830741882	0.004447089536642982	binder
EVFEYSSSTR	HLA-A*66:01	0.9953416109085083	0.004218649951746141	binder
EVFFLKATR	HLA-A*66:01	0.9657780885696411	0.02543430335015209	binder
EVFGQITER	HLA-A*66:01	0.9968352794647217	0.003408773963284876	binder
EVFGTADLYR	HLA-A*66:01	0.9960341691970825	0.003480791361667711	binder
EVFGTGAMR	HLA-A*66:01	0.9939623832702636	0.0033331658955999097	binder
EVFGVTDNPR	HLA-A*66:01	0.9941648960113525	0.004342976297110033	binder
EVFHAGTSQR	HLA-A*66:01	0.9930563330650329	0.004120974065832519	binder
EVFIGESLSSR	HLA-A*66:01	0.9854043483734131	0.019136718804971937	binder
EVFLAQGTLR	HLA-A*66:01	0.9898424029350281	0.00409197285591317	binder
EVFLHVVKR	HLA-A*66:01	0.9718740940093994	0.02843215894433502	binder
EVFNKFFKER	HLA-A*66:01	0.9691829204559326	0.031285748832411024	binder
EVFPGRNR	HLA-A*66:01	0.9799030303955079	0.012817010075509963	binder
EVFPLAMNYL	HLA-A*66:01	0.9611115694046021	0.04067322021670006	binder
EVFPTAGAGTDLR	HLA-A*66:01	0.9940632462501526	0.0030437826623099804	binder
EVFQNANFR	HLA-A*66:01	0.993206524848938	0.003030039626308925	binder
EVFRDTVHM	HLA-A*66:01	0.8421676278114318	0.20889441038942316	binder
EVFSMAGVVVR	HLA-A*66:01	0.9870556950569153	0.011126927251000581	binder
EVFTPVFER	HLA-A*66:01	0.993889319896698	0.006112363231676374	binder
EVFTPVVQR	HLA-A*66:01	0.9944599390029907	0.004857544130010944	binder
EVFTTLSVTKR	HLA-A*66:01	0.9890932083129883	0.006732858432698576	binder
EVFVGKIPR	HLA-A*66:01	0.9897139549255372	0.004832921155089582	binder
EVFVIDRPNGTK	HLA-A*66:01	0.7930589318275452	0.12557102409307913	binder
EVFYFEVTR	HLA-A*66:01	0.9866233229637146	0.013992428856107974	binder
EVGDIVVGR	HLA-A*66:01	0.9971814632415772	0.0031554681847214255	binder
EVGGEALGR	HLA-A*66:01	0.8891795992851257	0.09319532124739481	binder
EVGPDAASLR	HLA-A*66:01	0.9879237174987793	0.007193480354842462	binder
EVGPEGALGK	HLA-A*66:01	0.5033722162246704	0.3198342379031234	ambiguous
EVGPGTGNM	HLA-A*66:01	0.41073230989277365	0.34184452437786506	ambiguous
EVGPREAGLR	HLA-A*66:01	0.8136923491954804	0.24945436248337086	binder
EVGSIIGKK	HLA-A*66:01	0.8746919631958008	0.18600985439020984	binder
EVGSVVSFR	HLA-A*66:01	0.9924484968185425	0.004814255199397447	binder
EVGTASPMAR	HLA-A*66:01	0.9743463277816773	0.018319475611392216	binder
EVHAVGLYGAR	HLA-A*66:01	0.9657764911651612	0.03680887916230243	binder
EVHDPRRASVTR	HLA-A*66:01	0.8296024680137635	0.1879054730145952	binder
EVHNLIQLR	HLA-A*66:01	0.9922656774520874	0.004108128315676242	binder
EVHPSPVSR	HLA-A*66:01	0.990200674533844	0.007474398111725063	binder
EVHTGTTIM	HLA-A*66:01	0.37237592339515685	0.34848954731124865	ambiguous
EVHYHLPVAR	HLA-A*66:01	0.9838148355484009	0.013234229570609294	binder
EVIAYILER	HLA-A*66:01	0.9949430584907532	0.003555380970451165	binder
EVIDQRLIEAR	HLA-A*66:01	0.9940941095352173	0.005818975470154557	binder
EVIEALLKK	HLA-A*66:01	0.9784656763076782	0.015026296292830199	binder
EVIEGPQNAR	HLA-A*66:01	0.9976381659507751	0.002075605069044217	binder
EVIEGYEIACR	HLA-A*66:01	0.9868081569671631	0.00916926392813238	binder
EVIEIMTDRGSGKK	HLA-A*66:01	0.7513515233993531	0.16135899549587013	binder
EVIGIGGFGKVYR	HLA-A*66:01	0.9965164542198182	0.003139648372189736	binder
EVIGSKLNISR	HLA-A*66:01	0.9959209442138672	0.004660133330027353	binder
EVIHLNVGGKR	HLA-A*66:01	0.989532721042633	0.006598326843105506	binder
EVIKAMTKAR	HLA-A*66:01	0.9804500222206116	0.016327207304362868	binder
EVIKNRFHR	HLA-A*66:01	0.9090704083442688	0.12687578192156604	binder
EVIKPWITKR	HLA-A*66:01	0.9946120738983154	0.004120795030772455	binder
EVIKSMKPK	HLA-A*66:01	0.8807433485984802	0.09555698254091173	binder
EVIKTRLQSSR	HLA-A*66:01	0.9142584323883056	0.08913650720308032	binder
EVILATPYGR	HLA-A*66:01	0.9900382995605469	0.006483746245083667	binder
EVILTEKKGWGLR	HLA-A*66:01	0.6356912352144718	0.32410450438849375	ambiguous
EVINAREVAPR	HLA-A*66:01	0.9843225359916687	0.017335182188100897	binder
EVINDYHFR	HLA-A*66:01	0.9949625968933106	0.004223393333673982	binder
EVINELFYTER	HLA-A*66:01	0.9891969203948975	0.009314747036746103	binder
EVIPEGAMLR	HLA-A*66:01	0.9967545986175537	0.0024619283061660066	binder
EVIPITDSELR	HLA-A*66:01	0.996583354473114	0.003744311103743199	binder
EVIPPMKEF	HLA-A*66:01	0.7672095119953155	0.24331991249576432	binder
EVIPYTPAMQR	HLA-A*66:01	0.9962151050567627	0.003910493629468212	binder
EVIQAFSAPENAVR	HLA-A*66:01	0.7426971167325973	0.3282243571662762	binder
EVIQLQGDQR	HLA-A*66:01	0.9792581796646118	0.018719976214517507	binder
EVIQNPATITR	HLA-A*66:01	0.9972396612167358	0.0032901395923087295	binder
EVISLINTR	HLA-A*66:01	0.9967097759246826	0.002347252942287496	binder
EVISLSQVTPK	HLA-A*66:01	0.9806641936302185	0.012588702589916718	binder
EVISRGGPR	HLA-A*66:01	0.9456117153167725	0.051481201627445454	binder
EVISTPGVVAR	HLA-A*66:01	0.9978831052780152	0.002125500551114901	binder
EVISWGSGR	HLA-A*66:01	0.9920876502990723	0.0057107630984086916	binder
EVITEEAAAALR	HLA-A*66:01	0.9952984571456909	0.004914046413026966	binder
EVIWPRPHPR	HLA-A*66:01	0.9760020256042481	0.023738011790555045	binder
EVKESPFFR	HLA-A*66:01	0.9894646644592285	0.008513249681241761	binder
EVKGEEDNSLSVR	HLA-A*66:01	0.7230457127094269	0.3004879780816841	binder
EVKLPGKGK	HLA-A*66:01	0.21310168281197547	0.28024993713317176	not-binder
EVKNGIPSNR	HLA-A*66:01	0.9885319113731384	0.00921425819421649	binder
EVKPSIRAR	HLA-A*66:01	0.914456057548523	0.08464432433972317	binder
EVKQVESGTLR	HLA-A*66:01	0.9681167602539062	0.024042912426083675	binder
EVKRHPFFR	HLA-A*66:01	0.9407291054725647	0.0544821042113121	binder
EVKRPGESLR	HLA-A*66:01	0.95244882106781	0.03873545078229427	binder
EVKSSDIAKTFR	HLA-A*66:01	0.9852675199508667	0.011587571262694184	binder
EVLAGPLAQR	HLA-A*66:01	0.9805344939231873	0.019265663207342472	binder
EVLDRVFER	HLA-A*66:01	0.9934193968772889	0.004219364125664377	binder
EVLKTRMALR	HLA-A*66:01	0.9252506017684936	0.07228736417688862	binder
EVLPKPRMR	HLA-A*66:01	0.8785441398620606	0.07993034366417918	binder
EVLPSPRGQR	HLA-A*66:01	0.9209580302238465	0.08842448858187375	binder
EVLQGGSQR	HLA-A*66:01	0.9264716386795044	0.10682404816630145	binder
EVLQPLQQR	HLA-A*66:01	0.970448625087738	0.016784887333719647	binder
EVLSDPQTR	HLA-A*66:01	0.8803798675537109	0.1453934236257241	binder
EVLSKALSQR	HLA-A*66:01	0.9588486790657044	0.03641315668059309	binder
EVLTDAAAR	HLA-A*66:01	0.9495691299438477	0.057928566646793106	binder
EVLWNVWLE	HLA-A*66:01	0.21890283660031856	0.17852665267221185	not-binder
EVMEYTTILR	HLA-A*66:01	0.9945121884346009	0.005234680305705987	binder
EVMGTGAVR	HLA-A*66:01	0.9899671077728271	0.005527561856463224	binder
EVMRQRGINMR	HLA-A*66:01	0.7736532330513001	0.2745699939627892	binder
EVNAPIQGSR	HLA-A*66:01	0.9937772154808044	0.005771335577928592	binder
EVNAWLVHR	HLA-A*66:01	0.992671549320221	0.007022561105804116	binder
EVNDKRYLR	HLA-A*66:01	0.9849448919296264	0.010668245327483124	binder
EVNERHQILR	HLA-A*66:01	0.9862937211990357	0.012089082601336629	binder
EVNFTSELR	HLA-A*66:01	0.9945075511932373	0.0035793620034364542	binder
EVNIPTDLR	HLA-A*66:01	0.9900522708892823	0.006729347471033444	binder
EVNKSTVYI	HLA-A*66:01	0.7172405540943145	0.23410333105618175	binder
EVNNELANR	HLA-A*66:01	0.9911096692085266	0.00806308496396039	binder
EVNQETIQR	HLA-A*66:01	0.9904521226882934	0.008670303915948353	binder
EVNQETIQRL	HLA-A*66:01	0.5954632252454758	0.32230716173272833	ambiguous
EVNQPKFNQR	HLA-A*66:01	0.985028600692749	0.008958141174641391	binder
EVNSRPTYR	HLA-A*66:01	0.9652897953987122	0.04133795280454968	binder
EVPAVQSPR	HLA-A*66:01	0.9820806503295898	0.008315098969232125	binder
EVPELYHQR	HLA-A*66:01	0.993509829044342	0.0045081314337084835	binder
EVPEVTRSR	HLA-A*66:01	0.9869112849235535	0.00829198456973256	binder
EVPLGQSIPR	HLA-A*66:01	0.9711220026016235	0.01905289279573695	binder
EVPPPPNLR	HLA-A*66:01	0.9853154420852661	0.010880197538044518	binder
EVPREKLASR	HLA-A*66:01	0.8363394021987915	0.12634443438672718	binder
EVPSELSER	HLA-A*66:01	0.9254838705062867	0.1125257345550608	binder
EVPSFTMGR	HLA-A*66:01	0.989141845703125	0.009823701437454839	binder
EVPSVPTNGM	HLA-A*66:01	0.7153252482414245	0.1817617998314553	binder
EVPTPKRPR	HLA-A*66:01	0.9087186932563782	0.06886752040215646	binder
EVQDLHLAQR	HLA-A*66:01	0.9954132914543152	0.0025900017594069503	binder
EVQDRVMLTGR	HLA-A*66:01	0.9426069855690002	0.03230229077090906	binder
EVQDTSGGTTALR	HLA-A*66:01	0.9852362871170044	0.0075198029238123625	binder
EVQQARDLQNR	HLA-A*66:01	0.6858555808663368	0.3331393254577681	binder
EVQRILHQR	HLA-A*66:01	0.9744156122207641	0.013495836698923711	binder
EVQVASQSSQR	HLA-A*66:01	0.8024112820625305	0.18220881152836263	binder
EVQVVNTER	HLA-A*66:01	0.9721376776695252	0.02038966179777988	binder
EVRADTGGLGR	HLA-A*66:01	0.9385502219200135	0.04125184134625512	binder
EVRAVGQGVLR	HLA-A*66:01	0.9660571813583374	0.04015299794300776	binder
EVRGGGLTR	HLA-A*66:01	0.9378853082656861	0.050592663085930654	binder
EVRLGGSLR	HLA-A*66:01	0.9282223224639893	0.07129018851881191	binder
EVRPDTQYTGR	HLA-A*66:01	0.9366439461708069	0.046423840795094824	binder
EVRQPPPRVR	HLA-A*66:01	0.7683817207813263	0.23539588572301884	binder
EVSAAIIQR	HLA-A*66:01	0.9945740818977356	0.004817048040045657	binder
EVSAEVRER	HLA-A*66:01	0.9269183278083801	0.09335646138243255	binder
EVSDVEIITR	HLA-A*66:01	0.9976483464241028	0.002649030429583017	binder
EVSFSVGGR	HLA-A*66:01	0.9744141101837158	0.025671724534875824	binder
EVSLPKRGR	HLA-A*66:01	0.7912139415740966	0.12236002928776424	binder
EVSLPKTSR	HLA-A*66:01	0.9645657420158387	0.02159473612651683	binder
EVSPPNLRGR	HLA-A*66:01	0.9674021959304809	0.026264512465316716	binder
EVSSVSPLK	HLA-A*66:01	0.9802480697631836	0.010906414219523515	binder
EVSTGTVLR	HLA-A*66:01	0.9933415651321411	0.00472636841853743	binder
EVSTVNVRR	HLA-A*66:01	0.986556601524353	0.00751216687561111	binder
EVTDVDSVVGR	HLA-A*66:01	0.9975340604782105	0.002446619375176879	binder
EVTDYAIARR	HLA-A*66:01	0.9942893385887146	0.004669814924451917	binder
EVTDYTTGR	HLA-A*66:01	0.9949302792549133	0.0034040543798907405	binder
EVTEDVYTSR	HLA-A*66:01	0.9923217415809631	0.006087233772123079	binder
EVTELAGYTAR	HLA-A*66:01	0.9926099061965943	0.008707968273526458	binder
EVTGEAALR	HLA-A*66:01	0.9926733374595642	0.003365479766926065	binder
EVTGFGVTR	HLA-A*66:01	0.9955648183822632	0.00302790960926983	binder
EVTGTGLGR	HLA-A*66:01	0.9717377185821533	0.04015608999894181	binder
EVTNIITSK	HLA-A*66:01	0.9862249016761779	0.009723918303666982	binder
EVTPVTGASLR	HLA-A*66:01	0.9963950157165528	0.003845479658533679	binder
EVTRILDGKR	HLA-A*66:01	0.9300832271575927	0.04321167331422149	binder
EVTTTVLVR	HLA-A*66:01	0.982160496711731	0.019828660942405194	binder
EVTYKYTYR	HLA-A*66:01	0.9383795499801636	0.034055555745314395	binder
EVVAGEFGSR	HLA-A*66:01	0.9932622671127319	0.003886250173400926	binder
EVVDFIQSKI	HLA-A*66:01	0.9765946626663208	0.018066732351567822	binder
EVVDFIQSKISQR	HLA-A*66:01	0.9178886890411377	0.13524318359630702	binder
EVVDFSSHY	HLA-A*66:01	0.961538827419281	0.022795044447887228	binder
EVVDKSQVSR	HLA-A*66:01	0.9920970439910889	0.005553658706890259	binder
EVVDLLLAR	HLA-A*66:01	0.9972067475318909	0.0018364089504643378	binder
EVVDSNPYSR	HLA-A*66:01	0.995974326133728	0.00392394220063668	binder
EVVDTTASTKR	HLA-A*66:01	0.9967020988464356	0.0032106430984534325	binder
EVVDVMVIGR	HLA-A*66:01	0.9977297425270081	0.001951447383596794	binder
EVVEGMDISTR	HLA-A*66:01	0.994668698310852	0.004736662054359506	binder
EVVEIQIDR	HLA-A*66:01	0.993209433555603	0.004827974425480354	binder
EVVELPVTER	HLA-A*66:01	0.9974090576171875	0.002640802952721945	binder
EVVEQGITR	HLA-A*66:01	0.9948302865028381	0.0025567783855641366	binder
EVVGIIESR	HLA-A*66:01	0.9964850783348084	0.003988421929526927	binder
EVVGNMAVSR	HLA-A*66:01	0.9927981615066528	0.005572741252212601	binder
EVVIVSATR	HLA-A*66:01	0.9897295475006104	0.0059606243820914135	binder
EVVLYSGAR	HLA-A*66:01	0.9595185875892639	0.04591879098619708	binder
EVVNKRFVR	HLA-A*66:01	0.9529522895812989	0.05776565901786707	binder
EVVNYVQKR	HLA-A*66:01	0.995340883731842	0.0033369878523294896	binder
EVVPEPVAR	HLA-A*66:01	0.9946037769317627	0.004686267440950172	binder
EVVQIRPIFSNR	HLA-A*66:01	0.9209476351737976	0.08952968689494473	binder
EVVQITWNR	HLA-A*66:01	0.9906286478042603	0.007401109529614858	binder
EVVQSSPVER	HLA-A*66:01	0.9934906482696533	0.0038930351960019646	binder
EVVSGSGLTR	HLA-A*66:01	0.9936689257621765	0.003593879679556709	binder
EVVSGVVSK	HLA-A*66:01	0.9760536432266236	0.008505827744705782	binder
EVVSLLLDR	HLA-A*66:01	0.94613276720047	0.02678956142757346	binder
EVVTGVIGQR	HLA-A*66:01	0.9957134485244751	0.005059817458043697	binder
EVVTGVIGQRM	HLA-A*66:01	0.9497694969177246	0.03252260123955009	binder
EVVTGVIGQRMP	HLA-A*66:01	0.1870877707377076	0.22838748550425172	not-binder
EVVTPNIFNSR	HLA-A*66:01	0.9907516956329345	0.008694103259414393	binder
EVVTSMGTQR	HLA-A*66:01	0.9889837384223938	0.007335449341818669	binder
EVVVITHKGGQR	HLA-A*66:01	0.720658753812313	0.33663372146704174	binder
EVVYDLSIR	HLA-A*66:01	0.9843472003936767	0.008603659723390195	binder
EVVYRFTAR	HLA-A*66:01	0.9608411073684693	0.04030486848225025	binder
EVWIPKNGTR	HLA-A*66:01	0.966159975528717	0.02010503556691539	binder
EVWIPKNGTRR	HLA-A*66:01	0.9078808069229126	0.058766702265127486	binder
EVWPHSTER	HLA-A*66:01	0.9855558395385742	0.0105858616647859	binder
EVYDGPKNVR	HLA-A*66:01	0.9964120745658874	0.003575929723363769	binder
EVYDIAFSR	HLA-A*66:01	0.9964903712272644	0.004179574763198416	binder
EVYDPLSKR	HLA-A*66:01	0.9956629633903503	0.005135632656667134	binder
EVYDQLFKSR	HLA-A*66:01	0.9945259094238281	0.004526917151799426	binder
EVYNEFVRK	HLA-A*66:01	0.8913627743721009	0.16232463186443055	binder
EVYNEFVRKR	HLA-A*66:01	0.968933355808258	0.034390295622685314	binder
EVYNIIKKESNR	HLA-A*66:01	0.7946045756340027	0.25840429357403194	binder
EVYPAQVQGPRTR	HLA-A*66:01	0.93011953830719	0.07592299261357122	binder
EVYPFGIVGM	HLA-A*66:01	0.9630916118621826	0.05124951947126182	binder
EVYPVGIFQKR	HLA-A*66:01	0.9935584902763367	0.00769942786409767	binder
EVYQILEKGAAKR	HLA-A*66:01	0.959132969379425	0.058877107199885204	binder
EVYSPSQQR	HLA-A*66:01	0.9889366745948791	0.009126176422857313	binder
EVYSWGKGARGR	HLA-A*66:01	0.8247418999671936	0.2708651480329401	binder
EVYTLAEHR	HLA-A*66:01	0.9867729306221008	0.012092022535431467	binder
FAAGVWLAR	HLA-A*66:01	0.9599014163017273	0.02025298127649749	binder
FAHHGRSLPR	HLA-A*66:01	0.68729008436203	0.2321107804798631	binder
FAIFNTEQR	HLA-A*66:01	0.8961127042770386	0.05647919187166712	binder
FALAAGLRD	HLA-A*66:01	0.0029844989825505764	0.003563436858870044	not-binder
FAMNVGKAR	HLA-A*66:01	0.8808013081550599	0.11940289161901481	binder
FASPLGAGR	HLA-A*66:01	0.9548180937767029	0.036902717910900946	binder
FASQGGLAR	HLA-A*66:01	0.7349832057952881	0.24733600292637922	binder
FATDRNDFR	HLA-A*66:01	0.8004406809806823	0.14813618391255404	binder
FDAKRLIGR	HLA-A*66:01	0.0936908520758152	0.11924124748888004	not-binder
FDNDAASPR	HLA-A*66:01	0.22245131190866232	0.19143085653655353	not-binder
FDPHGTLSGGAR	HLA-A*66:01	0.20510220862925052	0.1575378638984586	not-binder
FDSDVGEFR	HLA-A*66:01	0.5288055941462517	0.3150470140585602	ambiguous
FDSDVGEYR	HLA-A*66:01	0.3493850328028202	0.24827618317014727	not-binder
FESSGAGKIGLG	HLA-A*66:01	0.02205408364534378	0.022786618211046467	not-binder
FEVDTVAP	HLA-A*66:01	0.0008096984784060623	0.0006591582815056633	not-binder
FIRDPSTSR	HLA-A*66:01	0.6971197783946991	0.2715961063082885	binder
FKQYANDNGVD	HLA-A*66:01	0.006447245110757649	0.004785357614252453	not-binder
FLYPGSSTR	HLA-A*66:01	0.8465754151344299	0.19428832636205987	binder
FMAEVGTNR	HLA-A*66:01	0.7597857654094696	0.27834981260790365	binder
FNEKSKEL	HLA-A*66:01	0.0009589119697920978	0.00044357669997704133	not-binder
FPSEIVGKR	HLA-A*66:01	0.8105022549629212	0.25503528175868884	binder
FPSIVGRPR	HLA-A*66:01	0.9327242612838745	0.040553899987185546	binder
FPVRPGSGR	HLA-A*66:01	0.5006589412689209	0.36807135623999593	ambiguous
FSAGAWSEPRKR	HLA-A*66:01	0.26819372419267895	0.26039272567406146	not-binder
FSASGGWGR	HLA-A*66:01	0.8890952348709107	0.1338725588123511	binder
FSASSTVEK	HLA-A*66:01	0.20417823223397136	0.26393489276559023	not-binder
FSFSPGAGAFR	HLA-A*66:01	0.9864238262176513	0.011409870871038827	binder
FSIAGTVKR	HLA-A*66:01	0.9311805605888367	0.048162165257975065	binder
FSIDVGYER	HLA-A*66:01	0.9558050036430359	0.04735589355028512	binder
FSIPGSSSR	HLA-A*66:01	0.925891888141632	0.05487270015866581	binder
FSITREAQVNVR	HLA-A*66:01	0.274100529961288	0.22467531603946908	not-binder
FSQPGTISR	HLA-A*66:01	0.7680882215499878	0.19608698622372794	binder
FSTPGGASR	HLA-A*66:01	0.6899341523647309	0.2697601928102604	binder
FSVEGQLEFR	HLA-A*66:01	0.9361383199691773	0.05728044357801966	binder
FSVEVHDPR	HLA-A*66:01	0.9287323713302612	0.05474340025366588	binder
FSVNASSERLN	HLA-A*66:01	0.004104898334480822	0.0039159369727275765	not-binder
FSYGLQTQAGGPR	HLA-A*66:01	0.7247785210609436	0.17543043264794772	binder
FTADGDQVFAGR	HLA-A*66:01	0.9862636089324951	0.0077749953447374546	binder
FTAERSSYY	HLA-A*66:01	0.8059776067733765	0.20981058348570716	binder
FTAGGAIEFGQR	HLA-A*66:01	0.9755386233329773	0.013573857184582379	binder
FTAPATVSL	HLA-A*66:01	0.8334471464157105	0.21973971146408902	binder
FTAPSTVGK	HLA-A*66:01	0.9634747862815857	0.03259424910556783	binder
FTAPSTVGKR	HLA-A*66:01	0.9944350957870484	0.004536543212415119	binder
FTASGEAEAR	HLA-A*66:01	0.9771399855613708	0.022895270324938585	binder
FTDEEGYGR	HLA-A*66:01	0.47594454064965247	0.3075079081025177	ambiguous
FTELQQKFF	HLA-A*66:01	0.010913154491572642	0.010049249359550337	not-binder
FTFTASFNR	HLA-A*66:01	0.9604828834533692	0.03194780467469019	binder
FTFTYVGGPR	HLA-A*66:01	0.9737464785575867	0.02012711448465458	binder
FTHDQIMRR	HLA-A*66:01	0.9315882444381713	0.05933182006790821	binder
FTHRSTFVL	HLA-A*66:01	0.5739637970924377	0.2719955194751282	ambiguous
FTIDDFEIGR	HLA-A*66:01	0.9970152854919434	0.002427391808880989	binder
FTIDSRLQR	HLA-A*66:01	0.9752926588058471	0.019653262575064945	binder
FTIENVTRTR	HLA-A*66:01	0.9889299869537354	0.007945117563728924	binder
FTIESTRVR	HLA-A*66:01	0.9717643976211547	0.0221092709806231	binder
FTIGTSMTTGR	HLA-A*66:01	0.9900959253311157	0.008099108586792591	binder
FTKFPTKTGR	HLA-A*66:01	0.9612541675567627	0.043968230183697485	binder
FTKFVDEGKATVR	HLA-A*66:01	0.8193795442581177	0.1478019317918634	binder
FTKGIPNVLR	HLA-A*66:01	0.9806189060211181	0.025789539787596644	binder
FTKIKTADR	HLA-A*66:01	0.5660479217767715	0.31234890297709444	ambiguous
FTMASSPAQR	HLA-A*66:01	0.9816447973251343	0.010001863082998583	binder
FTMASSPAQRR	HLA-A*66:01	0.8933820843696594	0.10917742276053696	binder
FTMLSSLAR	HLA-A*66:01	0.9492425203323365	0.03409655722037822	binder
FTNEVLTKTYR	HLA-A*66:01	0.9685996890068054	0.028802011542780497	binder
FTNKSTSSL	HLA-A*66:01	0.2939863935112953	0.283013893692867	not-binder
FTNVFGKKR	HLA-A*66:01	0.8652843594551086	0.10913901594972368	binder
FTQGWGSRR	HLA-A*66:01	0.7919077098369598	0.2581233433546369	binder
FTQKPGFPK	HLA-A*66:01	0.5948986358940601	0.3593248365717196	ambiguous
FTQSGTMKM	HLA-A*66:01	0.5478505238890647	0.36523165650558015	ambiguous
FTSPPSLFK	HLA-A*66:01	0.8646963596343994	0.11470760426933481	binder
FTTESRLGGAR	HLA-A*66:01	0.8485872864723205	0.1389833262023169	binder
FTTGTPPAPR	HLA-A*66:01	0.948403000831604	0.044942779656211664	binder
FTTNGSLTR	HLA-A*66:01	0.8252630352973938	0.18312559648924662	binder
FTTSASLTR	HLA-A*66:01	0.9149499893188476	0.08095748990390092	binder
FTTVGSAEK	HLA-A*66:01	0.16615370884537697	0.08700002196442516	not-binder
FTTYINRKR	HLA-A*66:01	0.6960513055324554	0.23460827703479414	binder
FTVDLPKKHGR	HLA-A*66:01	0.9669531226158142	0.02890547560203954	binder
FTVEGIKRR	HLA-A*66:01	0.9363673448562622	0.04417920206653776	binder
FTVTVGNNR	HLA-A*66:01	0.9698480606079102	0.021440306426700504	binder
FTWPGQRER	HLA-A*66:01	0.9088058114051819	0.12694820933513462	binder
FTYMNPAQR	HLA-A*66:01	0.980261754989624	0.02339454932187516	binder
FTYVGGPR	HLA-A*66:01	0.9784068465232849	0.011687382316918373	binder
FVAPPPKTQR	HLA-A*66:01	0.9751046895980835	0.01423245138109769	binder
FVAPPTAAV	HLA-A*66:01	0.8547325074672699	0.20274853980274785	binder
FVAQPGLSR	HLA-A*66:01	0.9434352040290832	0.03760300373778388	binder
FVFDRPVHR	HLA-A*66:01	0.9893256545066833	0.0086329021890797	binder
FVGTAGTVGR	HLA-A*66:01	0.867337703704834	0.08071342041283712	binder
FVIDPGFAK	HLA-A*66:01	0.9677289247512817	0.026230689387243898	binder
FVIDSDHLGHR	HLA-A*66:01	0.9830160975456238	0.013890405854546909	binder
FVIDVGVER	HLA-A*66:01	0.9875939130783081	0.007544769823717333	binder
FVIDVGYER	HLA-A*66:01	0.9863966822624206	0.013189484519999415	binder
FVIENESPSGR	HLA-A*66:01	0.8955953240394592	0.09495454676146302	binder
FVIIAGKRA	HLA-A*66:01	0.010597612615674734	0.00801772138284691	not-binder
FVIKPKIQR	HLA-A*66:01	0.9345541596412659	0.07262173502557176	binder
FVISPPALR	HLA-A*66:01	0.9884729146957397	0.009754455946689533	binder
FVISTDGSVR	HLA-A*66:01	0.9004076004028321	0.10425407488691589	binder
FVKDSIRLVKR	HLA-A*66:01	0.7352783679962158	0.2548258202751168	binder
FVMGVNHEK	HLA-A*66:01	0.6824324451386928	0.34146021558157674	binder
FVQNPNNNR	HLA-A*66:01	0.6888727366924285	0.2264476701326995	binder
FVSAGIQTSFR	HLA-A*66:01	0.954297912120819	0.05171842204645255	binder
FVSDNSLNR	HLA-A*66:01	0.9281479954719544	0.05720738743840188	binder
FVTPVTNQR	HLA-A*66:01	0.9848206996917724	0.0189918408494158	binder
FVTSMMTGR	HLA-A*66:01	0.9194844484329223	0.06225240110536744	binder
FVVEKVLDR	HLA-A*66:01	0.814089035987854	0.13385789764849237	binder
FVVEPSEATNR	HLA-A*66:01	0.9741975426673889	0.02222184230568587	binder
FVVQKISPR	HLA-A*66:01	0.8618115901947021	0.09950158477720698	binder
FVYGEPVTR	HLA-A*66:01	0.9642832398414611	0.04216186352876535	binder
FVYGSGVYR	HLA-A*66:01	0.9859141826629638	0.012177025384095753	binder
GAAFPSSLR	HLA-A*66:01	0.5621523797512055	0.2845365599894851	ambiguous
GAGGGFGSRSL	HLA-A*66:01	0.00552844787016511	0.007208701063072887	not-binder
GEAVLSWLRAGA	HLA-A*66:01	0.0006863878558306169	0.000837264524713182	not-binder
GGLPERSVSL	HLA-A*66:01	0.005365844490006566	0.005086912411075965	not-binder
GIVEFSGKPAAR	HLA-A*66:01	0.6319336295127869	0.1463836215046905	binder
GPGPRPLAR	HLA-A*66:01	0.011330421245656908	0.008619769999459672	not-binder
GPREAGLR	HLA-A*66:01	0.00894149107625708	0.01326211685262013	not-binder
GSIGSSFPR	HLA-A*66:01	0.8227760076522828	0.13608071258100166	binder
GSVSIWTGR	HLA-A*66:01	0.7224948048591614	0.23628317095926224	binder
GTADVHFER	HLA-A*66:01	0.9524448037147522	0.05675845122955484	binder
GTIEILGVR	HLA-A*66:01	0.9632943868637085	0.04608493678635556	binder
GTIFIIKGVR	HLA-A*66:01	0.8931203722953797	0.0728216251902682	binder
GTIGKKFAR	HLA-A*66:01	0.9195498943328857	0.0566236525025357	binder
GTLGGMLTR	HLA-A*66:01	0.7357330322265625	0.1969546777613021	binder
GTSSVIVSR	HLA-A*66:01	0.9428251266479493	0.045110967439508515	binder
GTTVPFTSR	HLA-A*66:01	0.5784968584775925	0.23890198889969474	ambiguous
GVANALAHR	HLA-A*66:01	0.8738805770874023	0.07409543288931401	binder
GVAPVFKKR	HLA-A*66:01	0.8161600768566132	0.2497270486585559	binder
GVFEGIPTYR	HLA-A*66:01	0.9851826786994934	0.010777586974346057	binder
GVIGQRMPR	HLA-A*66:01	0.8525177121162415	0.17243782879818007	binder
GVKVPGEYR	HLA-A*66:01	0.3599460907280445	0.3011104320867334	ambiguous
GVPQALFGVR	HLA-A*66:01	0.5505752742290497	0.18786680735466357	ambiguous
GVSLPTSSR	HLA-A*66:01	0.39441699385643003	0.19944931799705726	not-binder
GVSPVITVR	HLA-A*66:01	0.9482595920562744	0.05157349349639779	binder
GVVEKMQQR	HLA-A*66:01	0.42311661653220656	0.2735054194213984	ambiguous
GVVGPQGAR	HLA-A*66:01	0.6176212072372437	0.31952083097562817	ambiguous
GVWTYDDATKTF	HLA-A*66:01	0.10256633292883635	0.11399375397878546	not-binder
GVYATRSSAVR	HLA-A*66:01	0.7062098503112793	0.18541943886002768	binder
HAAEYGAEALE	HLA-A*66:01	0.015352171892300249	0.014565033206354798	not-binder
HAFVSTLTR	HLA-A*66:01	0.9345164656639099	0.06488630615972489	binder
HAQSIGMNR	HLA-A*66:01	0.8825746059417725	0.0821500753775748	binder
HIDVITAEM	HLA-A*66:01	0.06284977216273546	0.06275338590482693	not-binder
HIIDPATSAR	HLA-A*66:01	0.9919432759284973	0.006798117069166488	binder
HIIEKDKITTR	HLA-A*66:01	0.875070059299469	0.045429634010117716	binder
HLAWINTPR	HLA-A*66:01	0.9318577527999878	0.03136555718178221	binder
HLITAGVPR	HLA-A*66:01	0.8793219327926636	0.12179042650617343	binder
HLLDPSSFTGR	HLA-A*66:01	0.633828067779541	0.15478970386436308	binder
HLPETKFSEL	HLA-A*66:01	0.371767271310091	0.3034768442342109	ambiguous
HSAPIYEFR	HLA-A*66:01	0.9938551783561707	0.0067702130411633745	binder
HSIGKIGGAQNR	HLA-A*66:01	0.890252685546875	0.12317857194802427	binder
HSLSLEAPRLH	HLA-A*66:01	0.004840209078975022	0.0054603724754387645	not-binder
HSMDFVAYR	HLA-A*66:01	0.9872207760810852	0.011122556354259494	binder
HSSLPGLSR	HLA-A*66:01	0.5959996074438095	0.36040485801166167	ambiguous
HSVFSASAR	HLA-A*66:01	0.8627033591270447	0.16821527803626324	binder
HSVGVVIGR	HLA-A*66:01	0.9830886840820312	0.018907030826773474	binder
HTAAVSTAM	HLA-A*66:01	0.9110337853431701	0.10612313798728011	binder
HTADISSHF	HLA-A*66:01	0.9766405463218689	0.019971457358903055	binder
HTAGATSSL	HLA-A*66:01	0.7558609187602997	0.16405132915090317	binder
HTANIFSVK	HLA-A*66:01	0.9775857567787171	0.021000501529251217	binder
HTFDHINKR	HLA-A*66:01	0.9841207027435303	0.020391261151714624	binder
HTGNIFSSR	HLA-A*66:01	0.961676013469696	0.03642965471686947	binder
HTIAPMGTR	HLA-A*66:01	0.9884588360786438	0.006785053444153748	binder
HTIAPMGTRR	HLA-A*66:01	0.975882887840271	0.018192140694024417	binder
HTIDWVREK	HLA-A*66:01	0.8295159041881561	0.2994207147128015	binder
HTIGGSRRAAWR	HLA-A*66:01	0.9030962467193604	0.07788941709846314	binder
HTIPAKMFR	HLA-A*66:01	0.9827049255371094	0.015290248542406125	binder
HTIQLIQHNR	HLA-A*66:01	0.9891295433044434	0.007147784843950194	binder
HTIRGLIAR	HLA-A*66:01	0.9802251696586609	0.01587285446548945	binder
HTLEDLSAR	HLA-A*66:01	0.9248977541923523	0.060638116261640736	binder
HTLEPLIPR	HLA-A*66:01	0.9589620947837829	0.04146893643324546	binder
HTLLVTVSGQR	HLA-A*66:01	0.8201624274253845	0.15122181575112634	binder
HTNDTIGSVR	HLA-A*66:01	0.9933312058448791	0.006159958708414616	binder
HTNFSTKAM	HLA-A*66:01	0.42840636074543	0.26751863068552784	ambiguous
HTNREGVPM	HLA-A*66:01	0.1442080818116665	0.08882850872357383	not-binder
HTNVATAVL	HLA-A*66:01	0.3099518932402134	0.23147357104544783	not-binder
HTRTPPIIHR	HLA-A*66:01	0.926492965221405	0.09044445232650224	binder
HTTEISVSR	HLA-A*66:01	0.9861145734786987	0.02166169530844331	binder
HTTEISVSRL	HLA-A*66:01	0.9689254879951477	0.020621297568412102	binder
HTVDWRSPAGAR	HLA-A*66:01	0.9475862383842468	0.045762723939367145	binder
HTVGLKLHR	HLA-A*66:01	0.8979095101356507	0.058917594189495825	binder
HTVLSKLTR	HLA-A*66:01	0.8023182392120362	0.1700570736624023	binder
HVAESSLSRL	HLA-A*66:01	0.9272780895233155	0.04367774054147472	binder
HVAESSLSRLR	HLA-A*66:01	0.9570585012435913	0.04609217287991426	binder
HVAQIYAIR	HLA-A*66:01	0.9899580836296081	0.013196172843842535	binder
HVAVPTHFF	HLA-A*66:01	0.8741074085235596	0.11270560042319028	binder
HVFGRSLLR	HLA-A*66:01	0.9772888779640198	0.02089789198619283	binder
HVIIGLKTAK	HLA-A*66:01	0.4669619262218475	0.24991603942569127	ambiguous
HVIILGDLNTAHR	HLA-A*66:01	0.7822721540927887	0.17136291267867593	binder
HVIQPRADR	HLA-A*66:01	0.6949048459529876	0.24048861344564956	binder
HVIRGYVGNR	HLA-A*66:01	0.9822757005691528	0.015377003355910484	binder
HVISFDGSYVNYR	HLA-A*66:01	0.962972092628479	0.05711574045322195	binder
HVIVMAATNR	HLA-A*66:01	0.9754172325134277	0.02101854537414202	binder
HVKTGGKISLR	HLA-A*66:01	0.9150259494781494	0.10177574368995027	binder
HVLDLVSHPR	HLA-A*66:01	0.9798371315002441	0.012752444084335998	binder
HVLESGGFR	HLA-A*66:01	0.9315243363380432	0.06185871483347115	binder
HVMGFSVTGR	HLA-A*66:01	0.9840930461883545	0.01709134514877427	binder
HVPGSPFTAR	HLA-A*66:01	0.9771486997604371	0.01632363695904522	binder
HVTDPFIRR	HLA-A*66:01	0.976480233669281	0.01142750543789596	binder
HVVAIGRTR	HLA-A*66:01	0.9364750504493713	0.042756927493501705	binder
HVVDIVALK	HLA-A*66:01	0.9933770418167114	0.0041722847722689815	binder
HVVEVQEKSSGR	HLA-A*66:01	0.6698291204869747	0.3531369548876489	ambiguous
HVVFIAQRR	HLA-A*66:01	0.8627997040748596	0.10466874704383718	binder
HVVSEGVPR	HLA-A*66:01	0.9618176102638245	0.029406499362061623	binder
HVYDGKFLAR	HLA-A*66:01	0.9946160554885864	0.005141722983995944	binder
HVYSGKDLIAQAR	HLA-A*66:01	0.9526429176330566	0.045397337729559034	binder
IAPTGHSL	HLA-A*66:01	0.1014633305836469	0.12187651424673783	not-binder
IDISDIAEKR	HLA-A*66:01	0.23687269166111946	0.2997657662699401	not-binder
IEEHLANR	HLA-A*66:01	0.11090220103505999	0.1909453116106146	not-binder
IEKPPAER	HLA-A*66:01	0.0697073360090144	0.11354352707605127	not-binder
IILGPTKDR	HLA-A*66:01	0.02323134837206453	0.02429396518388334	not-binder
IIVDIATKR	HLA-A*66:01	0.8856335997581481	0.09970025535029403	binder
IPVDPSTSR	HLA-A*66:01	0.4642180860042572	0.24727703178115754	ambiguous
IPYDQSPGPK	HLA-A*66:01	0.09685361720621585	0.12620976537938194	not-binder
ISPSRTEAL	HLA-A*66:01	0.011024443386122584	0.006849697678884591	not-binder
ISPTGHSL	HLA-A*66:01	0.036256221635267136	0.05603847491875465	not-binder
ISSRNTGQR	HLA-A*66:01	0.16772192283533513	0.18175006360242674	not-binder
ISTASLNLR	HLA-A*66:01	0.46416194289922713	0.21390071204389793	ambiguous
ITFEGKVAFR	HLA-A*66:01	0.9858567237854003	0.013372036379629195	binder
ITIPRRSKR	HLA-A*66:01	0.43095688670873644	0.3773336319875575	ambiguous
ITSENVAER	HLA-A*66:01	0.7798292219638825	0.22219655331118976	binder
ITSPVVTQK	HLA-A*66:01	0.5513555943965912	0.2801116742187743	ambiguous
ITTGNSPPR	HLA-A*66:01	0.585371932387352	0.28791800950214574	ambiguous
ITVDGPREPR	HLA-A*66:01	0.7515656039118767	0.3256676070144135	binder
IVAEVVSAR	HLA-A*66:01	0.9713606715202332	0.030369785833316613	binder
IVAPGGALR	HLA-A*66:01	0.9659778356552124	0.02401926216585277	binder
IVGDPSTAK	HLA-A*66:01	0.015727007389068605	0.008263162276541187	not-binder
IVIETGPLKGR	HLA-A*66:01	0.8096190810203552	0.162411928497053	binder
IVKPPASAR	HLA-A*66:01	0.8183639168739318	0.14755869407682123	binder
IVNRTIANM	HLA-A*66:01	0.24969189539551734	0.30018755879345366	not-binder
IVTGTSIQR	HLA-A*66:01	0.7564624130725861	0.1862235185391081	binder
IVVDPFDPR	HLA-A*66:01	0.7558535575866699	0.22840068912714204	binder
KAPAPRPSL	HLA-A*66:01	0.09387315195053816	0.13843692392826812	not-binder
KTHMPFQKGMP	HLA-A*66:01	0.002114744804566726	0.0033005375491293133	not-binder
LAAPASLRP	HLA-A*66:01	0.004499978380044923	0.003909883788096441	not-binder
LAAPSGLER	HLA-A*66:01	0.5853899240493774	0.25725561273549474	ambiguous
LAIGLTGQR	HLA-A*66:01	0.6971138477325439	0.2662804824069918	binder
LAINGMDVNGR	HLA-A*66:01	0.5212134823203087	0.2996368548976127	ambiguous
LAINGSANR	HLA-A*66:01	0.7667775869369506	0.24356751545794936	binder
LANDPTSLR	HLA-A*66:01	0.7672505021095276	0.1473536531905047	binder
LAQTGSLGR	HLA-A*66:01	0.14365885201841594	0.19132094504543679	not-binder
LASQPSIPR	HLA-A*66:01	0.46299835592508315	0.2519894730596653	ambiguous
LAVEAGATR	HLA-A*66:01	0.49801926165819166	0.2978068593464488	ambiguous
LAVNISAAR	HLA-A*66:01	0.9298162817955017	0.04719954960833909	binder
LDTNADKQLS	HLA-A*66:01	0.015649079071590678	0.021432037652927137	not-binder
LEDALQQAKED	HLA-A*66:01	0.001802932931605028	0.001378084589546224	not-binder
LGHPDTLNQ	HLA-A*66:01	0.00031907772172417025	0.00045235891263299704	not-binder
LIIGPSKER	HLA-A*66:01	0.46503347158432007	0.2661914136651236	ambiguous
LPAEQGSPR	HLA-A*66:01	0.37207909524440763	0.3137588892806707	ambiguous
LPFGSSPHR	HLA-A*66:01	0.6862911820411682	0.1737439797107282	binder
LPGPVSSAR	HLA-A*66:01	0.4803657829761505	0.20682359765417874	ambiguous
LSFEGATKR	HLA-A*66:01	0.6166696131229401	0.3332263011901699	ambiguous
LSFIPPDGNFR	HLA-A*66:01	0.8479906439781189	0.09121161717502642	binder
LSISSESLQAR	HLA-A*66:01	0.443049943447113	0.27222793180369087	ambiguous
LTAEAFGFK	HLA-A*66:01	0.6963366895914078	0.28516387223403616	binder
LTAGVSAGR	HLA-A*66:01	0.9154099583625793	0.10598627056126161	binder
LTAPAGPAR	HLA-A*66:01	0.9164846539497375	0.0696345865712734	binder
LTAPSTSAR	HLA-A*66:01	0.9596231937408447	0.03509965525690639	binder
LTAPSTSARL	HLA-A*66:01	0.7270397484302521	0.2053613757357796	binder
LTFDGKRMR	HLA-A*66:01	0.7739854156970978	0.2094180036589993	binder
LTFEQAVAR	HLA-A*66:01	0.9225343227386474	0.07704614308485241	binder
LTMDSSGPK	HLA-A*66:01	0.4756655484437943	0.316206437770758	ambiguous
LTSDISEER	HLA-A*66:01	0.8173055052757263	0.1864276308133752	binder
LTSEVHSVR	HLA-A*66:01	0.9122405171394348	0.12101231625198577	binder
LTVGFGLAR	HLA-A*66:01	0.8947182416915893	0.100827043995577	binder
LTYMPSSSGSAR	HLA-A*66:01	0.896004569530487	0.08413048924110388	binder
LVAEGLATRR	HLA-A*66:01	0.7980836570262909	0.18622301868475757	binder
LVAQATATR	HLA-A*66:01	0.894561767578125	0.06283805843572793	binder
LVAQTVGSR	HLA-A*66:01	0.5726497054100037	0.2876267566639287	ambiguous
LVESTTVATR	HLA-A*66:01	0.17810332849621774	0.11166871388981446	not-binder
LVIGGSSER	HLA-A*66:01	0.8413442730903625	0.06794541652653407	binder
LVNEVTEFAK	HLA-A*66:01	0.19425100237131118	0.1577914870853832	not-binder
LVSQPGLNR	HLA-A*66:01	0.4902179479598999	0.2429896850407731	ambiguous
LVVENSAQR	HLA-A*66:01	0.8175292432308197	0.2285796261060623	binder
LVVPPSRYR	HLA-A*66:01	0.7300729095935822	0.2935603410083742	binder
LVVYPWTQR	HLA-A*66:01	0.7972771763801575	0.15687338319398705	binder
LVWKPRPASAR	HLA-A*66:01	0.5292703434824944	0.2853468912629818	ambiguous
MAAAAFAEK	HLA-A*66:01	0.7194726735353469	0.31117363696955713	binder
MAAAGAAVARS	HLA-A*66:01	0.07494941737968475	0.1238248403752457	not-binder
MAAAVGVRG	HLA-A*66:01	0.009889924945309759	0.008097709962071393	not-binder
MAGPGGLAR	HLA-A*66:01	0.9030629158020019	0.07241072178756704	binder
MAIDGVAPR	HLA-A*66:01	0.9848353505134583	0.01023164632271472	binder
MAPERVASL	HLA-A*66:01	0.7316876709461212	0.2191408471157017	binder
MAVEAGQSR	HLA-A*66:01	0.8300544619560242	0.08481016750756178	binder
MAVNVIGQR	HLA-A*66:01	0.9723942399024963	0.02275641352713534	binder
MAVTALAAR	HLA-A*66:01	0.9429975032806397	0.06287368514668584	binder
MDSSLTRR	HLA-A*66:01	0.05657773478887975	0.05978498947685198	not-binder
MIREGKIAGR	HLA-A*66:01	0.7589488744735717	0.17782509584032835	binder
MIVRPSQPR	HLA-A*66:01	0.7487230896949768	0.23664651823727098	binder
MPASVVGQR	HLA-A*66:01	0.925766670703888	0.04468210921591899	binder
MPHTSGMNR	HLA-A*66:01	0.8172903895378113	0.15246981899051318	binder
MPIKLKIGLR	HLA-A*66:01	0.8288713574409485	0.1730094147274353	binder
MPIPGGNQR	HLA-A*66:01	0.9121625542640686	0.11698300158253994	binder
MSASTTTLR	HLA-A*66:01	0.9360390901565552	0.07620551150498354	binder
MSISGSSAR	HLA-A*66:01	0.8724784135818482	0.19161673051574815	binder
MSSPPSAAR	HLA-A*66:01	0.9283515810966492	0.07492953663816009	binder
MSVNPGMAR	HLA-A*66:01	0.9104636430740356	0.08378170332397565	binder
MTAPSNFLHR	HLA-A*66:01	0.9893688440322876	0.006435802996707739	binder
MTGPGTHQL	HLA-A*66:01	0.4227564062923193	0.32460226255019886	ambiguous
MTIEELLTR	HLA-A*66:01	0.9894831418991089	0.011752075050461924	binder
MTIGTDSALHR	HLA-A*66:01	0.9888766169548034	0.012184766938971291	binder
MTILQTYFR	HLA-A*66:01	0.9536474585533142	0.03822598520913167	binder
MTKGTSSFGKR	HLA-A*66:01	0.8945158004760743	0.10888254117939347	binder
MTKKPGMFF	HLA-A*66:01	0.6578423887491226	0.32969594120015305	ambiguous
MTNEAGAPRL	HLA-A*66:01	0.7781440079212188	0.2501119627100571	binder
MTNLPAVGR	HLA-A*66:01	0.9548423171043396	0.05032913546873076	binder
MTQDAQNALR	HLA-A*66:01	0.9873055338859558	0.009167903128844301	binder
MTQDAQNALRR	HLA-A*66:01	0.949681568145752	0.025444788356260486	binder
MTTDINALK	HLA-A*66:01	0.984433627128601	0.014387267114809772	binder
MTVEYVYER	HLA-A*66:01	0.9842246651649476	0.02695518011718882	binder
MVADVFSHRF	HLA-A*66:01	0.9829384922981262	0.0219053015148995	binder
MVADVFSHR	HLA-A*66:01	0.9940862774848938	0.006588036907716235	binder
MVAPGSVTSR	HLA-A*66:01	0.9903635144233703	0.009023428643654059	binder
MVITPQNGR	HLA-A*66:01	0.9521608948707581	0.033476228009801635	binder
MVKFGGSGR	HLA-A*66:01	0.7455749541521073	0.2646555374485633	binder
MVTGGANLGR	HLA-A*66:01	0.9291157007217408	0.05567339966378814	binder
MVVDSSNTALR	HLA-A*66:01	0.9929236888885498	0.006405693770607102	binder
NAASPTSVR	HLA-A*66:01	0.9300255060195923	0.0820950430995336	binder
NANLPSSLR	HLA-A*66:01	0.8558075428009033	0.1385269483483794	binder
NAPWAVTSL	HLA-A*66:01	0.3826509051024914	0.28489913717653675	ambiguous
NAVDVKQYR	HLA-A*66:01	0.921073603630066	0.0842842693733067	binder
NIISGSGRPR	HLA-A*66:01	0.9071032762527466	0.07396538453369125	binder
NIKNSSVPR	HLA-A*66:01	0.6920245885848999	0.23599563884819985	binder
NIPEKTTAL	HLA-A*66:01	0.4978310436010361	0.1986089895706009	ambiguous
NIPPPSVNR	HLA-A*66:01	0.7836802482604981	0.12832846600623893	binder
NLLPSRDIQ	HLA-A*66:01	0.0008429990033619106	0.0007437640301879108	not-binder
NLMGKTSER	HLA-A*66:01	0.45847738794982434	0.36034805216377924	ambiguous
NSAGPYFNPR	HLA-A*66:01	0.9562562346458435	0.03650063729825546	binder
NSIKPLRER	HLA-A*66:01	0.5584429666399956	0.31456520435907065	ambiguous
NTAPSLSSR	HLA-A*66:01	0.9830903053283692	0.013734426694932321	binder
NTASIAQAR	HLA-A*66:01	0.9831173777580261	0.012940825129482521	binder
NTFFAKNGYR	HLA-A*66:01	0.9372889041900635	0.03987111043752388	binder
NTIDPSHPM	HLA-A*66:01	0.9545920491218567	0.04081352640604672	binder
NTIDQKIVER	HLA-A*66:01	0.9890835881233215	0.010478740236336964	binder
NTIFTLGTR	HLA-A*66:01	0.9670357942581177	0.0264255276047298	binder
NTKATSQFKGYR	HLA-A*66:01	0.6750281751155853	0.2565661860948907	binder
NTMDADSLVSR	HLA-A*66:01	0.9827609658241272	0.01078369067194946	binder
NTNDFVTLR	HLA-A*66:01	0.9944475173950196	0.004688207151974485	binder
NTQGPRMPR	HLA-A*66:01	0.7896249651908874	0.2315054588882566	binder
NTTDLYSYR	HLA-A*66:01	0.9790448665618896	0.01811654771116012	binder
NTVGLVVER	HLA-A*66:01	0.9895232677459717	0.010060204160024112	binder
NVADLTSLR	HLA-A*66:01	0.9920058369636535	0.00517608871319926	binder
NVAEVDKVTGR	HLA-A*66:01	0.9687434911727906	0.015412685321819502	binder
NVAPGIFKQR	HLA-A*66:01	0.9880637764930725	0.010908501544827894	binder
NVEIDPEIQ	HLA-A*66:01	0.031235899520106615	0.05149207488568841	not-binder
NVIAPLMTR	HLA-A*66:01	0.9721614122390747	0.025667440773002828	binder
NVIDWSDVRK	HLA-A*66:01	0.7260694622993469	0.16019359334553063	binder
NVIEAVYNR	HLA-A*66:01	0.9934788346290588	0.0075079966366615345	binder
NVIEPSFGLGR	HLA-A*66:01	0.994616687297821	0.004609960560180889	binder
NVIESKAYVGR	HLA-A*66:01	0.9914687156677247	0.011146075828787027	binder
NVKDKPTVER	HLA-A*66:01	0.8775673866271972	0.09344308631969926	binder
NVKGPGLQR	HLA-A*66:01	0.8767267107963562	0.11277504119315102	binder
NVNEVISNR	HLA-A*66:01	0.9875814557075501	0.00997144853685081	binder
NVREPTFVR	HLA-A*66:01	0.9297298073768616	0.07175570653331816	binder
NVVNIIVAR	HLA-A*66:01	0.9886914730072022	0.009307216329519141	binder
PAHVPGEAGPR	HLA-A*66:01	0.02179773449897766	0.01605243676213552	not-binder
PAISPSKR	HLA-A*66:01	0.028422841103747487	0.0315447112504898	not-binder
PDSPITLQS	HLA-A*66:01	4.891346070508007e-05	4.662414715528801e-05	not-binder
PFDITVMIR	HLA-A*66:01	0.0728766681626439	0.057331419376526964	not-binder
PGLARQAPKPRKQ	HLA-A*66:01	0.0015714718407252803	0.0010281112150234627	not-binder
PGPRPLAR	HLA-A*66:01	0.010311056929640471	0.008906647710637134	not-binder
PGVPGNAGPPS	HLA-A*66:01	0.00025313386613561305	0.00015460869016230524	not-binder
PINGNGKQ	HLA-A*66:01	0.001351773430360481	0.0011258437867215562	not-binder
PIVTPALR	HLA-A*66:01	0.19570716619491577	0.13786231355663908	not-binder
PLFIGKVR	HLA-A*66:01	0.02500013019889593	0.02254234394220104	not-binder
PPGLAVKELK	HLA-A*66:01	0.0033399666543118657	0.0018446766189773916	not-binder
PPYTVVYFPVRGR	HLA-A*66:01	0.41622115969657897	0.2018068160194397	ambiguous
PQVGNGFR	HLA-A*66:01	0.02494410559302196	0.021029507830538825	not-binder
PRRASVTR	HLA-A*66:01	0.001257231411000248	0.001291207845128806	not-binder
QAALASQYR	HLA-A*66:01	0.6276090905070305	0.3095718369417326	ambiguous
QAQKPSVPR	HLA-A*66:01	0.29636296182870864	0.18744065198455334	not-binder
QGFFTGRGR	HLA-A*66:01	0.35904446244239807	0.3651768591295851	ambiguous
QGYTQPGPGYR	HLA-A*66:01	0.5290604501962661	0.2301172483363711	ambiguous
QIGPVSSSR	HLA-A*66:01	0.4688983380794525	0.18342927931178357	ambiguous
QILEQPKQR	HLA-A*66:01	0.1023372657597065	0.10784646782731107	not-binder
QLAQFHFTNR	HLA-A*66:01	0.7257676780223846	0.14681301529557478	binder
QSIFNIGSR	HLA-A*66:01	0.6882232248783111	0.2605777274059505	binder
QSYDNFSYR	HLA-A*66:01	0.9291954159736633	0.08405973890103452	binder
QSYDPNHPSYR	HLA-A*66:01	0.9695748805999755	0.024468984470107712	binder
QTAGLSLQR	HLA-A*66:01	0.8986134171485901	0.08557243271075549	binder
QTFENQVNR	HLA-A*66:01	0.9648850440979004	0.02897744867506989	binder
QTHFQLAYR	HLA-A*66:01	0.8603510618209839	0.0883404263970993	binder
QTIEERKERL	HLA-A*66:01	0.11415269169956446	0.08710244739499157	not-binder
QTILTEIYR	HLA-A*66:01	0.875610864162445	0.19177897425841803	binder
QTIQGILER	HLA-A*66:01	0.945189917087555	0.06598774679031126	binder
QTIQSFTLR	HLA-A*66:01	0.97708979845047	0.01694157751864466	binder
QTISGTGALR	HLA-A*66:01	0.9897631406784058	0.010007140105791495	binder
QTLQPSDHGSR	HLA-A*66:01	0.39708326309919356	0.287025899527009	ambiguous
QTLSPQMWK	HLA-A*66:01	0.10545575469732285	0.1222836713965149	not-binder
QTMERIGSGVER	HLA-A*66:01	0.7636993855237961	0.2759209754512976	binder
QTMTEVRAR	HLA-A*66:01	0.7590453803539277	0.22171746626114022	binder
QTSGLPSSVR	HLA-A*66:01	0.8559879660606384	0.11417079554988603	binder
QTVQSELFRSR	HLA-A*66:01	0.5984600737690926	0.2961953089269859	ambiguous
QTYEKFLHR	HLA-A*66:01	0.9665348291397095	0.036267522437429985	binder
QTYVSGTLR	HLA-A*66:01	0.9809362530708313	0.016419588968799026	binder
QVADVVVSR	HLA-A*66:01	0.9863389372825623	0.017355513055328252	binder
QVAGITGAR	HLA-A*66:01	0.9630499601364135	0.037998797767671774	binder
QVEPGVHLGR	HLA-A*66:01	0.23932639136910439	0.22728384991220388	not-binder
QVFEKSPLR	HLA-A*66:01	0.8875527024269104	0.11710873909536104	binder
QVIESAMER	HLA-A*66:01	0.9439283013343811	0.04297364530624886	binder
QVIGPLTEGQR	HLA-A*66:01	0.8991111874580383	0.10743746854876725	binder
QVIKGVLFR	HLA-A*66:01	0.9580196976661682	0.03986760213987117	binder
QVIPGSQTR	HLA-A*66:01	0.9124507069587707	0.06603891877919554	binder
QVITIGNER	HLA-A*66:01	0.8758821129798889	0.09108405024640351	binder
QVLQAMRQR	HLA-A*66:01	0.32843974567949774	0.24446053996537281	not-binder
QVMEFWQGQTNR	HLA-A*66:01	0.613716658949852	0.32935726425607004	ambiguous
QVVDKVTQR	HLA-A*66:01	0.9498369932174683	0.02983942156165358	binder
QVVKPTAER	HLA-A*66:01	0.8236817419528961	0.21426715885479933	binder
QVVPVSSHR	HLA-A*66:01	0.9422664999961853	0.051191361520070575	binder
RNVSTGDVNVE	HLA-A*66:01	0.0006238540081540123	0.0005506157019837401	not-binder
RVEYHFLSPYVSPK	HLA-A*66:01	0.011885981122031809	0.013132187823519726	not-binder
SAAEVGFVR	HLA-A*66:01	0.9725093722343445	0.03007666859833433	binder
SAAGPGFTSR	HLA-A*66:01	0.9570847272872924	0.048057083701233315	binder
SAAHLFGYR	HLA-A*66:01	0.9341309785842895	0.05623671005842642	binder
SAAKLHALR	HLA-A*66:01	0.9147898077964782	0.07522077169879507	binder
SAAPPTVGR	HLA-A*66:01	0.981051218509674	0.015496205445648096	binder
SAFSGGYYR	HLA-A*66:01	0.9698261976242065	0.02381515346255059	binder
SAGGSFTVR	HLA-A*66:01	0.6972119688987732	0.2290262668089094	binder
SAHFSPVLR	HLA-A*66:01	0.9210563063621521	0.06903772725329889	binder
SAHVPSLQR	HLA-A*66:01	0.5135979235172272	0.15103096298098373	ambiguous
SAIGYLTSR	HLA-A*66:01	0.9619355201721191	0.049199934382992444	binder
SAIPAYSKR	HLA-A*66:01	0.9070876479148865	0.06139901146720558	binder
SAISAAKTGVR	HLA-A*66:01	0.73562570810318	0.2305429550876276	binder
SAITPGGLR	HLA-A*66:01	0.753696608543396	0.21791083356244018	binder
SAIVMMKNR	HLA-A*66:01	0.5139556854963303	0.2539824758868347	ambiguous
SALRPSTSR	HLA-A*66:01	0.5185478582978249	0.38003839703996556	ambiguous
SAPVGVTAL	HLA-A*66:01	0.15622118748724462	0.1481957875482211	not-binder
SAPYGRITL	HLA-A*66:01	0.45753868371248246	0.3422777633798132	ambiguous
SAQDPSQLSFR	HLA-A*66:01	0.8973990678787231	0.05392824565235584	binder
SAQTLTGR	HLA-A*66:01	0.2501817185431719	0.2597943764186402	not-binder
SASLPSSGR	HLA-A*66:01	0.29778111055493356	0.2672883575038246	not-binder
SATDITLRR	HLA-A*66:01	0.8760826468467713	0.06041876183335322	binder
SAVAGRLER	HLA-A*66:01	0.46365988850593565	0.06221480014726507	not-binder
SAVGKLSSR	HLA-A*66:01	0.7376234769821167	0.22496800435436357	binder
SDANLEGKKDSG	HLA-A*66:01	0.0013588880392489955	0.001966581635393236	not-binder
SFDGSVRAR	HLA-A*66:01	0.1295010879635811	0.13262395322636109	not-binder
SFSKAFGQ	HLA-A*66:01	0.0004575889746774919	0.0003756897881294197	not-binder
SHIDRVYTLR	HLA-A*66:01	0.3608504433184862	0.199308228113844	not-binder
SIIEHTRER	HLA-A*66:01	0.8171343445777893	0.16118637826171417	binder
SIIGKGGQR	HLA-A*66:01	0.6647070974111557	0.316165230185109	binder
SIIGVTEPR	HLA-A*66:01	0.9448679327964783	0.046055095736093336	binder
SIPEKNRPL	HLA-A*66:01	0.2575430769473314	0.23733526848028955	not-binder
SIPGGYNAL	HLA-A*66:01	0.3746029406785965	0.18866926210967008	not-binder
SIPGGYNALR	HLA-A*66:01	0.8715880155563355	0.1521854862909638	binder
SISVPSTPR	HLA-A*66:01	0.7019559442996979	0.1870549132950043	binder
SIVEFQPTLR	HLA-A*66:01	0.9196824073791504	0.06237048778352414	binder
SLADIMAKR	HLA-A*66:01	0.7605541527271271	0.21482307991583355	binder
SLAPPSGER	HLA-A*66:01	0.28670215904712676	0.28780679301300444	not-binder
SLNTPGSFR	HLA-A*66:01	0.4618650287389755	0.22346078445034462	ambiguous
SLPGPGAAR	HLA-A*66:01	0.34705699533224105	0.2618433482621184	not-binder
SLSDFSWSQR	HLA-A*66:01	0.6486753463745117	0.21184521319286756	binder
SLSGGGGSRSI	HLA-A*66:01	0.01231994719710201	0.022804131990702543	not-binder
SLVNLGGSK	HLA-A*66:01	0.012685301061719657	0.010691851740360291	not-binder
SLYGPGTNR	HLA-A*66:01	0.652042543888092	0.22251737463040067	binder
SNFGPMKGGNFGGR	HLA-A*66:01	0.6362539321184159	0.22127143295462054	binder
SNYGPMKGGSFGGR	HLA-A*66:01	0.44276517629623413	0.26924583939406743	ambiguous
SPLTAEKL	HLA-A*66:01	0.004530546366004274	0.0028190621322072666	not-binder
SPTDWTVSHR	HLA-A*66:01	0.7268551528453827	0.23679893226504406	binder
SQPLGPRII	HLA-A*66:01	0.0004745843296404928	0.0005223555498441533	not-binder
SSADPSGAFR	HLA-A*66:01	0.9648355007171631	0.030877288559657965	binder
SSAGGSFTVR	HLA-A*66:01	0.9077956676483154	0.11014139339687672	binder
SSALPSGTR	HLA-A*66:01	0.48923570327460764	0.36217096988412606	ambiguous
SSALPTTGR	HLA-A*66:01	0.7026767760515213	0.3283984645881432	binder
SSASVTSVR	HLA-A*66:01	0.9057774424552918	0.10155373471022902	binder
SSAWSTVFR	HLA-A*66:01	0.8826840162277222	0.1659902099855592	binder
SSFFSDRGSGSR	HLA-A*66:01	0.39349577724933626	0.1887145572288492	not-binder
SSFSITREAQVNVR	HLA-A*66:01	0.23081305325031282	0.3453201529440326	not-binder
SSIDINSSR	HLA-A*66:01	0.917854392528534	0.11595899592680567	binder
SSIRPISER	HLA-A*66:01	0.7947661519050598	0.23535091741225073	binder
SSKPSSIPR	HLA-A*66:01	0.6669545143842697	0.3083051654393098	binder
SSMFGTLPR	HLA-A*66:01	0.9001023650169373	0.09038482906110469	binder
SSPQPGSAL	HLA-A*66:01	0.08941122738760895	0.1759554896368323	not-binder
SSSKGSLGGGF	HLA-A*66:01	0.07041310979984701	0.057906702845701735	not-binder
SSSPVFTFR	HLA-A*66:01	0.9852805137634277	0.013557096150751454	binder
SSSSPFSNR	HLA-A*66:01	0.5982033282518386	0.3097783943846108	ambiguous
SSVDFSLSGR	HLA-A*66:01	0.9102787137031555	0.12999766623215037	binder
SSYGQQSSFR	HLA-A*66:01	0.9713974118232727	0.0225198827891206	binder
STAANFLSR	HLA-A*66:01	0.923906409740448	0.06544745868349895	binder
STASVIQAR	HLA-A*66:01	0.981705617904663	0.015388015802093901	binder
STESLQANVQR	HLA-A*66:01	0.4115330524742603	0.3279535600470372	ambiguous
STFEWVARR	HLA-A*66:01	0.9837458729743958	0.013570057535449542	binder
STFHAGQLR	HLA-A*66:01	0.9408767104148865	0.05354288370484422	binder
STFNFHPNVR	HLA-A*66:01	0.9780943989753723	0.018915209801457004	binder
STFNGFQR	HLA-A*66:01	0.9603662729263306	0.04367497309416317	binder
STFRESFKK	HLA-A*66:01	0.23170069311745464	0.2609227367731151	not-binder
STFTNITYR	HLA-A*66:01	0.9370957016944885	0.0795680691664578	binder
STIDCGLVR	HLA-A*66:01	0.9282036304473877	0.05760501306697731	binder
STIDPSGTR	HLA-A*66:01	0.9472315430641174	0.08224256424687189	binder
STIDYVEDGKGIR	HLA-A*66:01	0.9166839361190796	0.080397236767993	binder
STIEYVIQR	HLA-A*66:01	0.9924331545829773	0.010878557398949157	binder
STIGFKLPNHR	HLA-A*66:01	0.9924551248550415	0.007169312218472542	binder
STIGFKLPSYR	HLA-A*66:01	0.9941008925437927	0.004499118244809502	binder
STIGQDQTLMER	HLA-A*66:01	0.9533921599388122	0.0405395860919858	binder
STIQPPSER	HLA-A*66:01	0.8917059659957886	0.11759382300501986	binder
STIRLLTSLR	HLA-A*66:01	0.9718484163284302	0.020387562911514525	binder
STISEVLGR	HLA-A*66:01	0.9840567231178283	0.013914194800185981	binder
STITSREIQTAVR	HLA-A*66:01	0.7104685992002487	0.3052845000209914	binder
STIVPSLKHR	HLA-A*66:01	0.8702949166297913	0.12045376759860409	binder
STKFPAYER	HLA-A*66:01	0.8248251557350159	0.2287339138162474	binder
STKPPGTFL	HLA-A*66:01	0.5464322030544281	0.2165422699637971	ambiguous
STLPATSTR	HLA-A*66:01	0.8902136325836182	0.11360059149680792	binder
STMDHARHGFLPR	HLA-A*66:01	0.7127697259187699	0.3085595401611093	binder
STMPHTSGMNR	HLA-A*66:01	0.9902950167655945	0.00836493262723773	binder
STNNPSELR	HLA-A*66:01	0.8665914177894593	0.1184466748076565	binder
STNPFQTNAR	HLA-A*66:01	0.9670010566711426	0.04144305556318274	binder
STPDLAANR	HLA-A*66:01	0.9208897829055787	0.11925667259397854	binder
STPEHTWSSR	HLA-A*66:01	0.9484561681747437	0.04604367483975598	binder
STPGYIFGKR	HLA-A*66:01	0.9667210221290589	0.03013225569626827	binder
STPPPFQGR	HLA-A*66:01	0.9236300230026245	0.05502495165955447	binder
STRPPSVTR	HLA-A*66:01	0.9227360367774964	0.0871134814072244	binder
STSSVSEIR	HLA-A*66:01	0.8000046372413635	0.22224152390307125	binder
STTEVTQPRT	HLA-A*66:01	0.09455815125838854	0.09678510420584502	not-binder
STTLLVSYR	HLA-A*66:01	0.8527677416801452	0.16127821926801794	binder
STVALTAAR	HLA-A*66:01	0.9717414975166321	0.019598573875544454	binder
STVARIQFR	HLA-A*66:01	0.9054029822349549	0.12285386158692789	binder
STVESLSKR	HLA-A*66:01	0.9464936017990112	0.04509562200516074	binder
STVGGWVSTR	HLA-A*66:01	0.9857029676437378	0.014896973768700214	binder
STVGIIGLGR	HLA-A*66:01	0.9913901090621948	0.008592082543977638	binder
STVGSAISR	HLA-A*66:01	0.9658765196800232	0.035168592536047566	binder
STVGWASQK	HLA-A*66:01	0.7229414820671082	0.2771401145434309	binder
STVNPEQYSKR	HLA-A*66:01	0.7918510526418686	0.2960433258613134	binder
STVPVNTNR	HLA-A*66:01	0.9824796795845032	0.013115765205646128	binder
STVSFGASTR	HLA-A*66:01	0.9616293668746948	0.04025827213307977	binder
STVSPPAGR	HLA-A*66:01	0.8907222390174866	0.12361543696990902	binder
STVTGKLER	HLA-A*66:01	0.6867557108402252	0.2972286961383942	binder
STVTPRIPESLR	HLA-A*66:01	0.6834988862276077	0.3152067158518424	binder
STYPPSGPTYR	HLA-A*66:01	0.9945799708366394	0.004730793093118859	binder
STYYGSFVTR	HLA-A*66:01	0.9872624635696411	0.01831088706808946	binder
SVAALTSKR	HLA-A*66:01	0.9630895733833313	0.022968486320948587	binder
SVAEMPQNYR	HLA-A*66:01	0.9697975397109986	0.024420860971630255	binder
SVAEVGVGAGGKR	HLA-A*66:01	0.9180015087127685	0.08686456968627736	binder
SVAFSSDNR	HLA-A*66:01	0.6966310441493988	0.2420651020435113	binder
SVAGLTAAAYR	HLA-A*66:01	0.9906335830688476	0.007403816578890217	binder
SVASLVGRS	HLA-A*66:01	0.026487430720590056	0.024527440068876964	not-binder
SVASTPISQR	HLA-A*66:01	0.9768007755279541	0.021686606725621834	binder
SVELVTQQM	HLA-A*66:01	0.004992301505990326	0.005389565156802063	not-binder
SVFETEPGGGGMR	HLA-A*66:01	0.9103067994117737	0.07867980576102412	binder
SVFHVGAER	HLA-A*66:01	0.9484479427337646	0.04157984802809958	binder
SVFPQNGAAR	HLA-A*66:01	0.9607798218727112	0.05827385347352734	binder
SVFPSASLGKASSR	HLA-A*66:01	0.8902037382125855	0.09916876804316761	binder
SVHAPSLRR	HLA-A*66:01	0.6484971851110458	0.23012168238997022	binder
SVHVPGMNR	HLA-A*66:01	0.7849116563796997	0.16470106775249801	binder
SVIDSVTKKR	HLA-A*66:01	0.9912807941436768	0.007015347752417716	binder
SVIDYQTHFR	HLA-A*66:01	0.9973163485527039	0.002999266170284854	binder
SVIEGVSRSR	HLA-A*66:01	0.9899042844772339	0.007622411327770896	binder
SVIGAREER	HLA-A*66:01	0.9139943242073059	0.055734459811766834	binder
SVIKEMLNRL	HLA-A*66:01	0.8397672772407532	0.08244024765280458	binder
SVIKNLQSR	HLA-A*66:01	0.929714846611023	0.040936890599802156	binder
SVINPGAIYR	HLA-A*66:01	0.991245698928833	0.005523692058744529	binder
SVINSVSTSR	HLA-A*66:01	0.9583769321441651	0.05001670281261992	binder
SVIQDMAVR	HLA-A*66:01	0.9593348264694214	0.016170465925092758	binder
SVIQTAGYR	HLA-A*66:01	0.9672226548194885	0.03191201265763895	binder
SVISGISSR	HLA-A*66:01	0.9874645233154297	0.009452179440504188	binder
SVISPVGNR	HLA-A*66:01	0.9748183608055114	0.029510839947410286	binder
SVISSRNTGQR	HLA-A*66:01	0.9505985498428344	0.052013606645097694	binder
SVKEHTEEDFKGR	HLA-A*66:01	0.08580692536197602	0.07553848271358865	not-binder
SVKEVALGR	HLA-A*66:01	0.9504235744476318	0.03669631628522582	binder
SVKEWTITY	HLA-A*66:01	0.7577678710222244	0.3283717733891788	binder
SVKFGATLR	HLA-A*66:01	0.9106698751449585	0.07339706770403598	binder
SVLEATRVNR	HLA-A*66:01	0.9182193756103516	0.06161484428450806	binder
SVLEGMGFR	HLA-A*66:01	0.948952853679657	0.03319620022412867	binder
SVLEKLGER	HLA-A*66:01	0.5849182188510895	0.2084630394443276	ambiguous
SVLEPTRGR	HLA-A*66:01	0.8255284190177917	0.1095813949925196	binder
SVLGPNAR	HLA-A*66:01	0.7182761073112488	0.19609651553489782	binder
SVLNFATNR	HLA-A*66:01	0.9211096286773681	0.07513139073858519	binder
SVMGVTVSR	HLA-A*66:01	0.9839808106422424	0.011579307075979593	binder
SVMGVTVSRL	HLA-A*66:01	0.9596603035926818	0.02270873895387576	binder
SVPEAQSAL	HLA-A*66:01	0.3807941637933254	0.3321707874987435	ambiguous
SVPLAATSM	HLA-A*66:01	0.3018267540261149	0.23310013473822977	not-binder
SVQGAGTSYR	HLA-A*66:01	0.8830323338508606	0.11729344890045823	binder
SVRENRSLF	HLA-A*66:01	0.2702993769198656	0.3825770629774674	not-binder
SVSDIIRLR	HLA-A*66:01	0.9908350110054016	0.007557664569206771	binder
SVSDLAPPR	HLA-A*66:01	0.9116946339607239	0.06623160555732512	binder
SVSEVVVNR	HLA-A*66:01	0.9886382222175598	0.011339850266307409	binder
SVSPVVHVR	HLA-A*66:01	0.9914441227912902	0.007006382529649044	binder
SVTDAVALR	HLA-A*66:01	0.9897056937217712	0.007924237369657985	binder
SVVAVPLPLHR	HLA-A*66:01	0.9718394756317139	0.01998573633170773	binder
SVVEGGLRAR	HLA-A*66:01	0.9762614250183106	0.01945540765263467	binder
SVVEIASLRF	HLA-A*66:01	0.9274195909500123	0.050369382069302714	binder
SVVEIASLR	HLA-A*66:01	0.9931490421295166	0.006121088638519314	binder
SVVGDEVVLINR	HLA-A*66:01	0.9229409337043762	0.026582753228129405	binder
SVVGFLSQR	HLA-A*66:01	0.9780314445495606	0.01547302730773104	binder
SVVVPSGQEQR	HLA-A*66:01	0.7753697037696838	0.2511758087967793	binder
SVYDALPLTR	HLA-A*66:01	0.9584091305732727	0.061407293367014636	binder
SVYEPDRNALR	HLA-A*66:01	0.9671455979347229	0.046903553872646796	binder
TAAAIGATPR	HLA-A*66:01	0.9572937726974488	0.03778203613850567	binder
TAAGPLFQQR	HLA-A*66:01	0.9763164401054383	0.012921923627904647	binder
TADGVPVNSR	HLA-A*66:01	0.2745062500238419	0.1559907051510628	not-binder
TADGVPVSSR	HLA-A*66:01	0.22334504649043083	0.16506240732259467	not-binder
TADLPAGRV	HLA-A*66:01	0.00677510192617774	0.01109441708549653	not-binder
TAIEAQHLLKR	HLA-A*66:01	0.6976221991702914	0.3480888700777947	binder
TAITSQYLAER	HLA-A*66:01	0.8075009346008301	0.15622945217768852	binder
TAMPPGTAR	HLA-A*66:01	0.9450558066368103	0.03948573018945815	binder
TAPTGHTL	HLA-A*66:01	0.09131730510853231	0.10231456229088184	not-binder
TATEWSQPR	HLA-A*66:01	0.7747621417045594	0.14982683221543905	binder
TAVAALSGR	HLA-A*66:01	0.8476382613182067	0.053643616158690045	binder
TDLDTVPLR	HLA-A*66:01	0.37648944184184074	0.28019444970555296	ambiguous
TEKPEVID	HLA-A*66:01	0.00038379093894036487	0.0002975634766049661	not-binder
TELSVRAKPSA	HLA-A*66:01	0.0005215549535932951	0.0004080719810056168	not-binder
TFSGVYKK	HLA-A*66:01	0.21535181151120925	0.3464106254015332	not-binder
TFTVTEKPEVID	HLA-A*66:01	0.008686653501354159	0.013507898113221768	not-binder
TGSWIGLRNLDLKG	HLA-A*66:01	0.1531136404722929	0.26271733270019343	not-binder
TIGKKFEKR	HLA-A*66:01	0.322523495554924	0.2132307614774609	not-binder
TIIDIITHR	HLA-A*66:01	0.995003056526184	0.004983027261839655	binder
TIIEKPPAER	HLA-A*66:01	0.8946902275085449	0.09486066988676162	binder
TIIEVNGKR	HLA-A*66:01	0.931521761417389	0.08688808810371433	binder
TIKAFKNRFSRR	HLA-A*66:01	0.05505646292585879	0.06953657900351799	not-binder
TILEFLPKQR	HLA-A*66:01	0.6730337619781495	0.15184729575910969	binder
TITDNDLRA	HLA-A*66:01	0.0012756077601807192	0.0016819113325705797	not-binder
TITGKTFSSR	HLA-A*66:01	0.6739099681377411	0.23324420707568325	binder
TIVNILTNR	HLA-A*66:01	0.9389329552650452	0.08470167211658877	binder
TKTFTVTEKPEVID	HLA-A*66:01	0.0013711424500797876	0.0015378904936585395	not-binder
TLIDPETLLPR	HLA-A*66:01	0.6873013317584992	0.20502565095218336	binder
TLKGETTTEAVD	HLA-A*66:01	0.013423100160434843	0.01780411801673425	not-binder
TLNQGEFK	HLA-A*66:01	0.02191460949834436	0.02083529749545787	not-binder
TNFDGPSAKR	HLA-A*66:01	0.8902714848518372	0.0527976606779647	binder
TPYAGGLFR	HLA-A*66:01	0.9435155510902404	0.04587362661853087	binder
TQADLKSSTF	HLA-A*66:01	0.11679409071803093	0.11574395102185786	not-binder
TSAAIQAYR	HLA-A*66:01	0.9118969082832337	0.12556148247028967	binder
TSAESWGTGR	HLA-A*66:01	0.8855365633964538	0.10432389814048586	binder
TSFFPTAGGFR	HLA-A*66:01	0.9647337913513183	0.02096465515608881	binder
TSFPSGEATPR	HLA-A*66:01	0.9171719074249267	0.0706777770966523	binder
TSGLPSSVR	HLA-A*66:01	0.18542766720056533	0.20423895762815739	not-binder
TSINGLLGR	HLA-A*66:01	0.859813117980957	0.15144010831524052	binder
TSLYRQPR	HLA-A*66:01	0.2896872069686651	0.26981812338659233	not-binder
TSSPSSIPR	HLA-A*66:01	0.7741135954856873	0.26336799749364753	binder
TSYGGTLRR	HLA-A*66:01	0.934268343448639	0.06474290342631292	binder
TTAPVVSTR	HLA-A*66:01	0.9930155038833618	0.009913723631896264	binder
TTFGPKSQR	HLA-A*66:01	0.8735894680023193	0.14229938470449283	binder
TTFPESHLR	HLA-A*66:01	0.9811807155609131	0.01789780513729152	binder
TTFPFDPERR	HLA-A*66:01	0.9659772872924804	0.033075357101817256	binder
TTIFSPEGR	HLA-A*66:01	0.953683590888977	0.0454800689559731	binder
TTISKYFSER	HLA-A*66:01	0.9850302457809448	0.010349936067273535	binder
TTISLETAR	HLA-A*66:01	0.9759941458702087	0.014073985421627817	binder
TTIWKLDGLR	HLA-A*66:01	0.9319936037063599	0.06979160677228774	binder
TTKELGTVMR	HLA-A*66:01	0.9298694968223572	0.07730632054509691	binder
TTKVGPNATY	HLA-A*66:01	0.317862781137228	0.31344538403865757	not-binder
TTLWVGQVD	HLA-A*66:01	0.0039423413953045385	0.006518754008852522	not-binder
TTRDSPVLR	HLA-A*66:01	0.8437790393829345	0.1498273572532302	binder
TTTATVLAR	HLA-A*66:01	0.914930260181427	0.09716325987326066	binder
TTTEAVDAATAE	HLA-A*66:01	0.009394287585746498	0.013729581642946074	not-binder
TTTEHRFFR	HLA-A*66:01	0.9170747041702271	0.08491659751703115	binder
TTTEIIKRR	HLA-A*66:01	0.9529161095619202	0.030358200054732904	binder
TTTKAVDAETAE	HLA-A*66:01	0.02310590330744162	0.04168074955163066	not-binder
TTTSLVLER	HLA-A*66:01	0.9134571433067322	0.1040392025343003	binder
TTVDIFHKK	HLA-A*66:01	0.9099956750869751	0.10380225332335552	binder
TTVEGLITR	HLA-A*66:01	0.9852390289306641	0.010643662895698111	binder
TTVGPVESSGLR	HLA-A*66:01	0.9703920960426331	0.03423296260646827	binder
TTVGTLSQR	HLA-A*66:01	0.9511585474014282	0.044738905212047285	binder
TTVLPSSSSSR	HLA-A*66:01	0.9415854096412659	0.035049597021351894	binder
TVAAVFRGR	HLA-A*66:01	0.950576639175415	0.06586708721625809	binder
TVAEIKKQYR	HLA-A*66:01	0.9826158165931702	0.014214465088999786	binder
TVAEKLDWAR	HLA-A*66:01	0.9560882568359375	0.031278537941112454	binder
TVDGPREPR	HLA-A*66:01	0.3069689966738224	0.23295055212938287	not-binder
TVFDAKRLIGR	HLA-A*66:01	0.9800690889358521	0.01826849517602468	binder
TVFDMSGQGRYR	HLA-A*66:01	0.982345724105835	0.011717140441006808	binder
TVFESRNLR	HLA-A*66:01	0.9656148672103881	0.029754213823731206	binder
TVFRSTDFF	HLA-A*66:01	0.20409328788518905	0.18648881912584972	not-binder
TVFSPTLPAAR	HLA-A*66:01	0.9810713410377503	0.018195825184553913	binder
TVIDEVRTGTYR	HLA-A*66:01	0.990106213092804	0.012034025634268641	binder
TVIDIHTLR	HLA-A*66:01	0.9971212267875671	0.002719036455943488	binder
TVIDIHTLRI	HLA-A*66:01	0.9795656323432922	0.012437170881876895	binder
TVIDSQTHYR	HLA-A*66:01	0.9937335252761841	0.0046295915095886184	binder
TVIDVSTADR	HLA-A*66:01	0.9891308903694153	0.008662261850675188	binder
TVIKQTMER	HLA-A*66:01	0.9712525248527527	0.01954669643365145	binder
TVIKVMTTR	HLA-A*66:01	0.9896506905555725	0.006687864579987536	binder
TVINQTQKENLR	HLA-A*66:01	0.80758056640625	0.2857637963880865	binder
TVIPPGLTR	HLA-A*66:01	0.9829219222068787	0.01414825515691682	binder
TVISRVIGR	HLA-A*66:01	0.9716431617736816	0.04573062003528016	binder
TVLFTGVRR	HLA-A*66:01	0.6714278817176819	0.24043171107519717	binder
TVMVPSLLR	HLA-A*66:01	0.9415748953819275	0.028448581220071198	binder
TVQLRNPPR	HLA-A*66:01	0.22682754099369049	0.01798156716584571	not-binder
TVTEKPEVID	HLA-A*66:01	0.0067791357112582775	0.004110949785828102	not-binder
TVTGKLER	HLA-A*66:01	0.4757454365491867	0.2573800685549055	ambiguous
TVVEDVTVGR	HLA-A*66:01	0.9823002099990845	0.011168219745729641	binder
TVVGDVGGR	HLA-A*66:01	0.885185956954956	0.08577867535942195	binder
TVVQNLMER	HLA-A*66:01	0.9181062340736389	0.05783740342976855	binder
TVVTGTLER	HLA-A*66:01	0.8663812041282654	0.15023347310426705	binder
TVYDASHMGHAR	HLA-A*66:01	0.979262375831604	0.016222918653820105	binder
TVYEGPFASR	HLA-A*66:01	0.990708875656128	0.013057272570911738	binder
TVYHSPVSR	HLA-A*66:01	0.9520691633224487	0.08026942273086045	binder
TYDDATKTF	HLA-A*66:01	0.2689986385405064	0.21567172743120672	not-binder
TYDDATKTFTVTE	HLA-A*66:01	0.042766198772005735	0.05335906722190519	not-binder
TYDDATKTFTVTEK	HLA-A*66:01	0.23561690812930464	0.2449721339621741	not-binder
TYDDATKTFTVT	HLA-A*66:01	0.03278275691263843	0.04569101552996621	not-binder
VAAVAARR	HLA-A*66:01	0.43105322420597075	0.15648950965098143	ambiguous
VAPRSGLAA	HLA-A*66:01	0.0003532988084771205	0.0002460603588769466	not-binder
VATDITSTR	HLA-A*66:01	0.7886258125305176	0.14485334780386128	binder
VATLPRGR	HLA-A*66:01	0.09288002057000995	0.09000093125477272	not-binder
VAVTPFSLR	HLA-A*66:01	0.8387527465820312	0.09123895195543993	binder
VDFVVAAASLR	HLA-A*66:01	0.21878376677632333	0.18143288647546282	not-binder
VDVRIGMTR	HLA-A*66:01	0.060585857927799226	0.045306190843697705	not-binder
VEAPRGRAGGAAR	HLA-A*66:01	0.007529410673305393	0.005349640567681253	not-binder
VEFLRSQSR	HLA-A*66:01	0.006553417292889207	0.007816707917350946	not-binder
VFDAKRLIGR	HLA-A*66:01	0.11862795203924179	0.10337978028600835	not-binder
VFSHILKR	HLA-A*66:01	0.4001229163259268	0.317794962560113	ambiguous
VGKDPGLAGR	HLA-A*66:01	0.0922750934958458	0.04054882708505946	not-binder
VGTVLGQR	HLA-A*66:01	0.06207846868783236	0.06557046526238691	not-binder
VHAVVTVR	HLA-A*66:01	0.24929317897185682	0.26910302201450637	not-binder
VKGPGLQR	HLA-A*66:01	0.015290298842592165	0.018419571208262733	not-binder
VLPKPRMR	HLA-A*66:01	0.09866501599317416	0.10270309014892202	not-binder
VNLPINGNGKQ	HLA-A*66:01	0.42817105948925016	0.21556472878844726	ambiguous
VNVEINVAPGKD	HLA-A*66:01	0.19165421426296234	0.16060333372968785	not-binder
VPDTIATLR	HLA-A*66:01	0.20518103186041117	0.26546974987960326	not-binder
VPFGAGRHR	HLA-A*66:01	0.3432998262345791	0.3142408051784322	ambiguous
VPGPPGSSR	HLA-A*66:01	0.1254466947168112	0.18436826871262266	not-binder
VSAGIQTSFR	HLA-A*66:01	0.808926659822464	0.22196863118765267	binder
VSHPIIYR	HLA-A*66:01	0.8435834765434265	0.16740953367560205	binder
VSIGLTIRNRG	HLA-A*66:01	0.020849693147465587	0.02983197533314218	not-binder
VSLGPGARG	HLA-A*66:01	0.00013996131892781704	8.977675337633116e-05	not-binder
VTAPPARN	HLA-A*66:01	0.0056108403718098995	0.00439585658881134	not-binder
VTIEHARAR	HLA-A*66:01	0.9059247493743896	0.06862090098708382	binder
VTIKKDVDG	HLA-A*66:01	0.0016199147794395685	0.0025909087087892147	not-binder
VTVDGPREPR	HLA-A*66:01	0.7416342198848724	0.3148321419558434	binder
VVAPPGAPK	HLA-A*66:01	0.5704992949962616	0.1736390427299459	ambiguous
VVAPRLNSR	HLA-A*66:01	0.6278384387493133	0.14058626309575223	binder
VVDVRIGMTR	HLA-A*66:01	0.15523147182539104	0.1964644749552867	not-binder
VVFGGGEAR	HLA-A*66:01	0.8007153630256653	0.12415454853718093	binder
VVGPPGATR	HLA-A*66:01	0.6691577076911926	0.08029252253339626	binder
VVGPVSLPR	HLA-A*66:01	0.6581355512142182	0.22852652614461846	binder
VVIIVRAPR	HLA-A*66:01	0.6718771249055863	0.28381324894692106	binder
VVPEPGQPL	HLA-A*66:01	0.1946910835802555	0.16151208615924095	not-binder
VVVSGKLR	HLA-A*66:01	0.3312603559345007	0.1842185587962345	not-binder
WAAAFSSQR	HLA-A*66:01	0.8981891870498657	0.07685442840109073	binder
WAIELSGPGGGSR	HLA-A*66:01	0.5224847197532654	0.23801556278073077	ambiguous
WSESVQLSR	HLA-A*66:01	0.049703315179795024	0.04955833560771403	not-binder
WTLDPTSLSTR	HLA-A*66:01	0.949222981929779	0.04607795892923059	binder
WTMSNITAGR	HLA-A*66:01	0.9672465085983276	0.02616418982645429	binder
WTQGKGLGR	HLA-A*66:01	0.5115175023674965	0.2554080455517691	ambiguous
WTYDPNEPR	HLA-A*66:01	0.9831961035728455	0.016472691420489502	binder
WVIGSVVAR	HLA-A*66:01	0.9676823377609253	0.02129616420437302	binder
WVSADGFLR	HLA-A*66:01	0.9105199456214905	0.04273803601880146	binder
WVSENFQER	HLA-A*66:01	0.9259194731712341	0.06055744158499058	binder
WVVGKKSDR	HLA-A*66:01	0.10818248391151428	0.11282956145525912	not-binder
WVYDEPLLKR	HLA-A*66:01	0.928483760356903	0.0456403985747228	binder
WVYGPGGAR	HLA-A*66:01	0.9184164047241211	0.11547445035088638	binder
YAAFIFGGR	HLA-A*66:01	0.9536139011383057	0.028445234052862943	binder
YAAFVQTHR	HLA-A*66:01	0.9311555027961731	0.06562629512098671	binder
YAASIIIRR	HLA-A*66:01	0.9652269721031189	0.02228195522657943	binder
YAFNSGNVER	HLA-A*66:01	0.9580114126205445	0.05588285890933459	binder
YAINVSQKR	HLA-A*66:01	0.923834228515625	0.1078225877770627	binder
YAKDVKFGADAR	HLA-A*66:01	0.691879004240036	0.2139397820771262	binder
YALDPSFPR	HLA-A*66:01	0.9157458066940307	0.041315100678036516	binder
YANEVGEAFR	HLA-A*66:01	0.9749985337257385	0.0195526183056484	binder
YAPKGSSL	HLA-A*66:01	0.27388129103928804	0.2721444561726402	not-binder
YAPSGNYV	HLA-A*66:01	0.17970575220533647	0.16835348189377325	not-binder
YASSPGGVYATR	HLA-A*66:01	0.9101803779602051	0.09704885305722845	binder
YAVGLAALR	HLA-A*66:01	0.9700327754020691	0.027734339044658766	binder
YAVPSAGLR	HLA-A*66:01	0.9202827215194702	0.08739210864884443	binder
YENEVALRQ	HLA-A*66:01	0.005793668143451214	0.004278871524974931	not-binder
YFAERVTSL	HLA-A*66:01	0.8621103167533875	0.09937314108987173	binder
YLADPMKAR	HLA-A*66:01	0.8003798365592957	0.11372062053690286	binder
YLITFNPVGR	HLA-A*66:01	0.7985029697418213	0.1826516056862412	binder
YLPDGTASL	HLA-A*66:01	0.3875606063753366	0.35960776051756593	ambiguous
YNIHWPIRR	HLA-A*66:01	0.6716598987579345	0.16064185105626397	binder
YPMAVGLNK	HLA-A*66:01	0.32409755715634675	0.3632318859118079	ambiguous
YQSKYEEL	HLA-A*66:01	0.0044163988903164865	0.0015514568646671522	not-binder
YSAPATLSSR	HLA-A*66:01	0.9751288652420044	0.01740412627072718	binder
YSFDYPSDMGPR	HLA-A*66:01	0.8705010175704956	0.13368135809173914	binder
YSFFSPSPAR	HLA-A*66:01	0.9436561107635498	0.045768123339136324	binder
YSFHRGNSQR	HLA-A*66:01	0.8105247855186463	0.11244986134127749	binder
YSFSATSSR	HLA-A*66:01	0.9439162015914917	0.038816572637757146	binder
YSFTTTAER	HLA-A*66:01	0.9682164430618286	0.028151925989568855	binder
YSGPTSVSR	HLA-A*66:01	0.9226475954055786	0.08010887765163391	binder
YSINFVQNPNNNR	HLA-A*66:01	0.920850956439972	0.0693805477274345	binder
YSKYYKTID	HLA-A*66:01	0.0014075216167839244	0.0017399441936543653	not-binder
YSLGSALRPSTSR	HLA-A*66:01	0.16553282216191292	0.1383748526652187	not-binder
YSQINGASR	HLA-A*66:01	0.49786451160907746	0.2756031249599664	ambiguous
YSSDVIQHR	HLA-A*66:01	0.9885342955589295	0.008905671174118076	binder
YSSTQVSVR	HLA-A*66:01	0.8091566801071167	0.15490802672266557	binder
YSTNIFTKR	HLA-A*66:01	0.9185535788536072	0.08623447561072936	binder
YSVGAGHFR	HLA-A*66:01	0.9541006207466125	0.04112600119911827	binder
YSVVPMTSR	HLA-A*66:01	0.8947401165962219	0.07037973466600003	binder
YTADVDGVGTLR	HLA-A*66:01	0.9960230827331543	0.0028985943288550166	binder
YTAPPLQSK	HLA-A*66:01	0.8730802059173584	0.09773687267803048	binder
YTAQPTQGY	HLA-A*66:01	0.6637634873390198	0.3447556473022426	ambiguous
YTASVVRSR	HLA-A*66:01	0.9768419384956359	0.025820367402394115	binder
YTFYSISQER	HLA-A*66:01	0.9669896602630615	0.024274368689835322	binder
YTHFTNQQSSTR	HLA-A*66:01	0.7926968157291412	0.16914894823001123	binder
YTIGTGSYGR	HLA-A*66:01	0.9949240446090698	0.004271395532722534	binder
YTIIERNNR	HLA-A*66:01	0.8099983662366868	0.2937844301066677	binder
YTISDTIARF	HLA-A*66:01	0.987194812297821	0.005764686268108738	binder
YTISDTIAR	HLA-A*66:01	0.9912308812141418	0.008859758837399454	binder
YTITPVKMR	HLA-A*66:01	0.9771399378776551	0.013061025305084822	binder
YTLDVTTGQR	HLA-A*66:01	0.9905407905578614	0.010663807511783408	binder
YTMVSPSGR	HLA-A*66:01	0.9766211152076721	0.014032484391368857	binder
YTQPGPGYR	HLA-A*66:01	0.9456779003143311	0.03988947384178167	binder
YTRESTEFL	HLA-A*66:01	0.40725766234099864	0.33864262081212937	ambiguous
YTSGSFQTR	HLA-A*66:01	0.9762760639190674	0.021031983174380934	binder
YTSNIYTRR	HLA-A*66:01	0.9746866941452026	0.02334445432163178	binder
YTSNIYTRRV	HLA-A*66:01	0.7245007276535034	0.3096792693113242	binder
YTVRSFGIR	HLA-A*66:01	0.8596456170082092	0.11104557224463883	binder
YTWGTEEFERSKR	HLA-A*66:01	0.4879123719409108	0.35648987742014526	ambiguous
YVANVGTNR	HLA-A*66:01	0.986314570903778	0.013026263235750029	binder
YVETPRGLR	HLA-A*66:01	0.38095005974173546	0.345284382107961	ambiguous
YVFADSKKR	HLA-A*66:01	0.6774844229221344	0.29833163892233366	binder
YVFGGVRSR	HLA-A*66:01	0.9772368311882019	0.015094792324352308	binder
YVFPVSQKR	HLA-A*66:01	0.9802053332328796	0.006939377703942676	binder
YVGEIIGKR	HLA-A*66:01	0.9753235816955567	0.013610992054867228	binder
YVGRPSLNR	HLA-A*66:01	0.679038816690445	0.2367746960186699	binder
YVIDSGKMKEK	HLA-A*66:01	0.44417825490236285	0.31892390653765834	ambiguous
YVIESARQR	HLA-A*66:01	0.973839259147644	0.021791760938762204	binder
YVIGGSNNDAGYR	HLA-A*66:01	0.9635347366333008	0.03005280010100536	binder
YVIGQKGSGIR	HLA-A*66:01	0.8437752604484559	0.1931993491692546	binder
YVIKPGNTK	HLA-A*66:01	0.4116651386022568	0.3730032944959269	ambiguous
YVISQMLSAR	HLA-A*66:01	0.9531656980514527	0.05079696027660721	binder
YVMPSSSAR	HLA-A*66:01	0.9840647459030152	0.004467625500725854	binder
YVNGSTYQR	HLA-A*66:01	0.985395085811615	0.013323669394918447	binder
YVTDVGVLQR	HLA-A*66:01	0.9800041079521179	0.012963899868111662	binder
YVTTSTRTY	HLA-A*66:01	0.5053231337107718	0.41482125445191753	ambiguous
YVVEKVLDR	HLA-A*66:01	0.7953448414802551	0.1420383266336354	binder
YVVGGSIPR	HLA-A*66:01	0.976533031463623	0.007113736353044253	binder
YVYDKNVLQR	HLA-A*66:01	0.9896037697792053	0.007175012286990316	binder
YVYPDKTRPR	HLA-A*66:01	0.9621098756790161	0.02074487104725612	binder
ALLVMSEP	HLA-A*66:01	0.00042173441033810377	0.00032000474006966666	not-binder
VVGETKQP	HLA-A*66:01	0.00041217199541279117	0.0003881681701603355	not-binder
QGVFTTGG	HLA-A*66:01	8.786992402747274e-05	4.465039923118623e-05	not-binder
YHSLGNFT	HLA-A*66:01	9.833773438003846e-05	0.00011036887310692913	not-binder
ENIISLSD	HLA-A*66:01	0.0006719236727803946	0.000484885411174224	not-binder
LKMAAKPM	HLA-A*66:01	0.0005855292569322046	0.0007908960205739692	not-binder
LTPTYLNQ	HLA-A*66:01	0.0033333689003484323	0.003926153841839715	not-binder
QIVFTHRI	HLA-A*66:01	0.030147823365405203	0.025763123519109865	not-binder
GKLFLPSE	HLA-A*66:01	0.0001295734469749732	0.00015655536015880126	not-binder
KGRTTQEK	HLA-A*66:01	0.0003781509476539213	0.000471950460885992	not-binder
QLSVGVVW	HLA-A*66:01	0.0005011781981011154	0.0006115745384942895	not-binder
[truncated: 39,539 more rows]
