# Supplementary material for: Peptidome Surveillance Across Evolving SARS-CoV-2 Lineages Reveals HLA Binding Conservation in Nucleocapsid Among Variants With Most Potential for T-Cell Epitope Loss in Spike
Source: Front Immunol. 2022 Jun 23;13:918928. doi: 10.3389/fimmu.2022.918928 (PMC9260595; doi:10.3389/fimmu.2022.918928)
Supplement: Supplementary file 3 [file DataSheet_3.zip › rnn_results/HLA-A02_02_predictionsRNN.csv]

peptide	allele	prediction	prediction_std	classification
AAADIVNFL	HLA-A*02:02	0.9637287497520447	0.04498173004698667	binder
AAFEFDIHQV	HLA-A*02:02	0.9866487264633179	0.01158895564245904	binder
ADASLLKKV	HLA-A*02:02	0.02560213450342417	0.018269670920863894	not-binder
AEISQIHQSVTD	HLA-A*02:02	0.03070851996890269	0.051508248496326986	not-binder
AENEFVTIK	HLA-A*02:02	0.008205820666626095	0.0066947573842454635	not-binder
AEQNRKDAEAW	HLA-A*02:02	0.0005574055641773157	0.00047974924665947216	not-binder
AEQRGELAIKD	HLA-A*02:02	0.006591265177121386	0.008304776753650957	not-binder
AFADIIHSL	HLA-A*02:02	0.6019922435283661	0.18766338889460898	binder
AGFAGDDAPR	HLA-A*02:02	0.03371997103095055	0.029396546874857227	not-binder
AIADHYMQV	HLA-A*02:02	0.9966746807098389	0.001439537822552426	binder
AIAPNTNNL	HLA-A*02:02	0.9809018731117248	0.012024246041007365	binder
AIFDRVLTEL	HLA-A*02:02	0.9932058691978455	0.0026279627156311847	binder
AISEMTDKL	HLA-A*02:02	0.9299543738365174	0.04556119376446005	binder
AKNKLNDLED	HLA-A*02:02	0.0004723407706478611	0.0004639124035216975	not-binder
ALAAALAHI	HLA-A*02:02	0.9868859767913818	0.00412635302145494	binder
ALAALHVTL	HLA-A*02:02	0.9935222387313842	0.002169881438225595	binder
ALADAILINKTDL	HLA-A*02:02	0.7582538157701493	0.33872230354096894	binder
ALADGVQKV	HLA-A*02:02	0.9974463224411011	0.00032785349770073703	binder
ALADGVTMQV	HLA-A*02:02	0.9963071703910827	0.0017326980070772522	binder
ALADGVVSQA	HLA-A*02:02	0.9839278936386109	0.004426454373928227	binder
ALADIAQSQL	HLA-A*02:02	0.9949045777320862	0.002635603740093085	binder
ALADILSEPTM	HLA-A*02:02	0.9823877811431885	0.008493773260222857	binder
ALADKELLPSV	HLA-A*02:02	0.9934016108512879	0.006405786564219956	binder
ALADKHATL	HLA-A*02:02	0.9975592851638794	0.0014308881723612101	binder
ALADLQEAV	HLA-A*02:02	0.9898265719413757	0.0034106112796520325	binder
ALADVAYYTM	HLA-A*02:02	0.9887633562088013	0.0027384012495646082	binder
ALADVLRRL	HLA-A*02:02	0.9969133734703064	0.0008525868715231622	binder
ALADVMSQL	HLA-A*02:02	0.9949838042259216	0.001964730272130637	binder
ALADVPELARL	HLA-A*02:02	0.9950201392173768	0.00604377272953769	binder
ALAEALKEV	HLA-A*02:02	0.9968316316604614	0.0013637834834258234	binder
ALAEALRLL	HLA-A*02:02	0.9943178653717041	0.0015046399486699556	binder
ALAEASGDFI	HLA-A*02:02	0.9750783205032348	0.003007741344569627	binder
ALAEDPQEL	HLA-A*02:02	0.9923758506774902	0.003898940443696495	binder
ALAEEVEQV	HLA-A*02:02	0.9931846022605896	0.0029553189589625415	binder
ALAEFLQRKL	HLA-A*02:02	0.9813948035240173	0.01857487654041789	binder
ALAEGQLRL	HLA-A*02:02	0.9961068511009217	0.0019439679395773508	binder
ALAEIAKAEL	HLA-A*02:02	0.9943657398223877	0.0038375486626154123	binder
ALAEKLDRL	HLA-A*02:02	0.9917330741882324	0.003721537919012728	binder
ALAEKVKEA	HLA-A*02:02	0.984306800365448	0.008030157623726619	binder
ALAELSESL	HLA-A*02:02	0.9905379176139831	0.004475300955517954	binder
ALAELTKRL	HLA-A*02:02	0.9949048161506653	0.002460066553368809	binder
ALAEMDRQL	HLA-A*02:02	0.988383948802948	0.002258384521643299	binder
ALAEMLKENKV	HLA-A*02:02	0.9823817014694214	0.00872582603650611	binder
ALAEMPDSAAA	HLA-A*02:02	0.9244796872138977	0.07109958567637588	binder
ALAEMPDSAAAL	HLA-A*02:02	0.9829328060150146	0.011679039092374098	binder
ALAEMPDSAAALL	HLA-A*02:02	0.923288631439209	0.06721800589115674	binder
ALAERLDIV	HLA-A*02:02	0.9844615221023559	0.009347533512908554	binder
ALAERQQLI	HLA-A*02:02	0.9855419874191285	0.016266561201815948	binder
ALAERQSEL	HLA-A*02:02	0.9918795585632324	0.00851855325110769	binder
ALAESAGPLHQL	HLA-A*02:02	0.9910204172134399	0.007637587996855042	binder
ALAEYSRLL	HLA-A*02:02	0.9916491031646728	0.0012491368436835354	binder
ALAFVLQHL	HLA-A*02:02	0.9730206966400147	0.0102319181308875	binder
ALAGEISPFL	HLA-A*02:02	0.987209153175354	0.007906788384599087	binder
ALAGFQQRAL	HLA-A*02:02	0.9652317643165589	0.01284059050390369	binder
ALAGLGHEI	HLA-A*02:02	0.9796429991722106	0.00922543533002408	binder
ALAGPEVEAHL	HLA-A*02:02	0.9922800302505493	0.003272672849955054	binder
ALAHEKFTKEL	HLA-A*02:02	0.9044755101203918	0.0603431664481741	binder
ALAILLQKL	HLA-A*02:02	0.9613576531410217	0.014188248403191508	binder
ALAKAIEKNV	HLA-A*02:02	0.9579555034637451	0.010380825956903011	binder
ALAKAPFAA	HLA-A*02:02	0.9602977871894837	0.014037970154220569	binder
ALAKHLIKI	HLA-A*02:02	0.9914918303489685	0.003393418335450694	binder
ALAKIDAEL	HLA-A*02:02	0.9915244102478027	0.0020293051871637905	binder
ALAKIEIKL	HLA-A*02:02	0.9930263757705688	0.002993871028534007	binder
ALAKLVEAI	HLA-A*02:02	0.9830759644508362	0.007397087260793845	binder
ALAKNSPGL	HLA-A*02:02	0.9716904401779175	0.014353704151837104	binder
ALAKTEVSL	HLA-A*02:02	0.9552485704421997	0.022338249967730057	binder
ALANHLIKV	HLA-A*02:02	0.9971616744995118	0.0005728927455383037	binder
ALANIAVDKANL	HLA-A*02:02	0.9303778052330017	0.052274723004221556	binder
ALANLADML	HLA-A*02:02	0.9536446690559387	0.022914123553668588	binder
ALANMHESL	HLA-A*02:02	0.9691105246543884	0.018336223264987444	binder
ALANRKIGHFL	HLA-A*02:02	0.8625820517539978	0.12932427609135108	binder
ALAPHEEYI	HLA-A*02:02	0.9829913377761841	0.012984333380606323	binder
ALAPHLDDA	HLA-A*02:02	0.9348086476325989	0.03682006631925762	binder
ALAPLLSSL	HLA-A*02:02	0.9885794520378113	0.004695513447748496	binder
ALAPMEAAKV	HLA-A*02:02	0.9923834443092346	0.0030443043522300674	binder
ALAPMEAAKVRI	HLA-A*02:02	0.7991866052150727	0.2704894552888122	binder
ALAPYLDLL	HLA-A*02:02	0.9915408372879029	0.003081047219804127	binder
ALAQAVQRA	HLA-A*02:02	0.9502056002616882	0.023423821478758086	binder
ALAQHQTKL	HLA-A*02:02	0.986029040813446	0.00853988437883163	binder
ALAQIPQKV	HLA-A*02:02	0.9952787160873413	0.00148031988995208	binder
ALARFRQAQL	HLA-A*02:02	0.9551374793052674	0.015350737126895152	binder
ALASGKIAAA	HLA-A*02:02	0.9726407051086425	0.004849326734128873	binder
ALASIDSKLNQA	HLA-A*02:02	0.7085122704505921	0.13649636232780457	binder
ALASISHVA	HLA-A*02:02	0.965301764011383	0.02465913478836611	binder
ALASLENHV	HLA-A*02:02	0.9804103255271912	0.004473508364777442	binder
ALASVIKEL	HLA-A*02:02	0.9949947237968445	0.0015763004368090367	binder
ALATHILSL	HLA-A*02:02	0.9946821808815003	0.0017553111713226742	binder
ALATLIHQV	HLA-A*02:02	0.997220242023468	0.0011061031524206642	binder
ALAVFPSLL	HLA-A*02:02	0.9761539101600647	0.006404719783257364	binder
ALAVMVDHL	HLA-A*02:02	0.9670721530914307	0.0137379217503144	binder
ALAWNAEQL	HLA-A*02:02	0.9721179962158203	0.010177445617428203	binder
ALAYIMDNKL	HLA-A*02:02	0.952605414390564	0.019338605571885294	binder
ALDKITASL	HLA-A*02:02	0.9899909496307373	0.006731095717237695	binder
ALEEPDDQNRI	HLA-A*02:02	0.4701222628355026	0.320558600572366	ambiguous
ALEEQLQQIRAE	HLA-A*02:02	0.016481702961027623	0.012994981643763795	not-binder
ALEEQLQQIR	HLA-A*02:02	0.016613675840198995	0.012533447536269737	not-binder
ALEGSTQPLL	HLA-A*02:02	0.901406717300415	0.07433037072858342	binder
ALFDAQAQV	HLA-A*02:02	0.9945401787757874	0.004932639153993132	binder
ALFDDRKNELAHL	HLA-A*02:02	0.9627159357070922	0.05751130693735106	binder
ALFDEQHREEM	HLA-A*02:02	0.9921854853630065	0.00292092782598859	binder
ALFDGHGGPAAA	HLA-A*02:02	0.9907303214073181	0.00568859938570892	binder
ALFDYAVTGDVKM	HLA-A*02:02	0.9269391536712647	0.08774562407588588	binder
ALFEAAREVTL	HLA-A*02:02	0.9965676188468933	0.0010304188842221386	binder
ALFEEISRSGEL	HLA-A*02:02	0.9809769988059998	0.01719230942468094	binder
ALFEEVPEL	HLA-A*02:02	0.9969240546226501	0.002020910677081313	binder
ALFEGKVQL	HLA-A*02:02	0.9981981992721558	0.0005013596548967623	binder
ALFEQKGPVYV	HLA-A*02:02	0.9976091980934143	0.0009281525046563329	binder
ALFKAWAL	HLA-A*02:02	0.9270920872688293	0.04623028027608106	binder
ALFMYKPKKV	HLA-A*02:02	0.9062365889549255	0.09459660581536332	binder
ALFNGAQKL	HLA-A*02:02	0.9922717571258545	0.004649395462846394	binder
ALFNKGGSVFL	HLA-A*02:02	0.9942430019378662	0.001502339407218953	binder
ALFPALRPGGFQA	HLA-A*02:02	0.9183471083641053	0.06535833750390059	binder
ALFPAPLAQI	HLA-A*02:02	0.9949395060539246	0.006018272988611704	binder
ALFPELPKSA	HLA-A*02:02	0.9816309690475464	0.008403913778405643	binder
ALFPENFHQNL	HLA-A*02:02	0.9947542548179626	0.0028416102729690003	binder
ALFPGDSEIDQL	HLA-A*02:02	0.9813406825065613	0.026841933305291825	binder
ALFPGDVDRL	HLA-A*02:02	0.9976709842681885	0.0006412319317709273	binder
ALFPGVALL	HLA-A*02:02	0.9943810343742371	0.0033669282951914303	binder
ALFPHLLQPVL	HLA-A*02:02	0.9951167225837707	0.0014930150645699213	binder
ALFPHLLQPVLW	HLA-A*02:02	0.628098826110363	0.28656423886707827	ambiguous
ALFPKDVDRL	HLA-A*02:02	0.9970406532287598	0.0009772477025522387	binder
ALFQHITAL	HLA-A*02:02	0.9954654574394226	0.0029962357921578474	binder
ALFQPHLINV	HLA-A*02:02	0.9980359315872193	0.0007843742338278155	binder
ALFQRPPLIA	HLA-A*02:02	0.952798593044281	0.029385219940948087	binder
ALFRDKVVAL	HLA-A*02:02	0.9774050235748291	0.0222453518371691	binder
ALFSDTPANA	HLA-A*02:02	0.9890135645866394	0.0025900831017749053	binder
ALFSEKSVGL	HLA-A*02:02	0.9920337200164795	0.004372852842096448	binder
ALFSFLYHL	HLA-A*02:02	0.994991910457611	0.001952063366588176	binder
ALFSKAEEQLL	HLA-A*02:02	0.9873551964759827	0.006963422328699926	binder
ALFWADKVASL	HLA-A*02:02	0.9903693675994873	0.006307416931641502	binder
ALFWEQHDL	HLA-A*02:02	0.9790019750595093	0.007681764586868745	binder
ALFYFASKL	HLA-A*02:02	0.9686017990112304	0.01134739467698428	binder
ALGEEALLRYV	HLA-A*02:02	0.9866044521331787	0.011009523910074545	binder
ALGEPLYRV	HLA-A*02:02	0.9939507365226745	0.003093853109144108	binder
ALGNIVHGL	HLA-A*02:02	0.9790677189826965	0.014591948729075087	binder
ALGPKPQGL	HLA-A*02:02	0.9584509134292603	0.025404532328660644	binder
ALGTDAEGQKV	HLA-A*02:02	0.9207089424133301	0.04589742459055571	binder
ALGWATAEL	HLA-A*02:02	0.9727635025978089	0.01649581070738397	binder
ALHAQVERL	HLA-A*02:02	0.9840533614158631	0.005970150342020934	binder
ALHDHLATI	HLA-A*02:02	0.9940172433853149	0.003849283045871785	binder
ALHDILTEI	HLA-A*02:02	0.9952731013298035	0.0017136306644083901	binder
ALHDLLQHV	HLA-A*02:02	0.9965314269065857	0.00114835296771347	binder
ALHDQLFYL	HLA-A*02:02	0.9975000023841858	0.0010587309761614539	binder
ALHDQLNRL	HLA-A*02:02	0.9902295351028443	0.007036057850702021	binder
ALHDQSQEL	HLA-A*02:02	0.9885038018226624	0.0029921086076727804	binder
ALHDRAPQL	HLA-A*02:02	0.9873610854148864	0.0054895861670971125	binder
ALHDSSDYL	HLA-A*02:02	0.9836377739906311	0.007892140066066209	binder
ALHEKEETL	HLA-A*02:02	0.9776988744735717	0.01489630341652791	binder
ALHHAVIFL	HLA-A*02:02	0.9836360931396484	0.0090576580163951	binder
ALHILVHEL	HLA-A*02:02	0.9753996014595032	0.014628083169837094	binder
ALHNFIDGL	HLA-A*02:02	0.9831790566444397	0.0038078011560831303	binder
ALHPHTPKV	HLA-A*02:02	0.9933979034423828	0.004647801441753656	binder
ALHPVQFYL	HLA-A*02:02	0.9947404742240906	0.0019090448635635392	binder
ALHSVEVEL	HLA-A*02:02	0.9904141306877137	0.0034388710677139846	binder
ALHWFLNQV	HLA-A*02:02	0.9930703043937683	0.0020852845200403794	binder
ALIDGSREGFYL	HLA-A*02:02	0.9959879398345948	0.003741983423150567	binder
ALIDRMVNL	HLA-A*02:02	0.9984254121780396	0.0009148281163488428	binder
ALIEAEKVAQV	HLA-A*02:02	0.9958624839782715	0.004772359686176339	binder
ALIEDEHNL	HLA-A*02:02	0.9959116220474243	0.002611614515948289	binder
ALIEKLVEL	HLA-A*02:02	0.9986734032630921	0.0012904903799795847	binder
ALIERGTAKL	HLA-A*02:02	0.9952027678489686	0.0024376013461472738	binder
ALIPVINKL	HLA-A*02:02	0.9938563466072082	0.005186803143448836	binder
ALKDEIDVL	HLA-A*02:02	0.9640270233154297	0.010938858804362305	binder
ALKDEVQEL	HLA-A*02:02	0.9929662346839905	0.002001138379694163	binder
ALKDKIEKA	HLA-A*02:02	0.9507074117660522	0.037442924128944746	binder
ALKDLINEA	HLA-A*02:02	0.9878779053688049	0.003975525481293627	binder
ALKEDDPKAAL	HLA-A*02:02	0.9622000336647034	0.015034243654744905	binder
ALKEKIHEL	HLA-A*02:02	0.9954079389572144	0.0017785981369346073	binder
ALKEKVIKA	HLA-A*02:02	0.9382252335548401	0.04861125660514113	binder
ALKELMEIEEV	HLA-A*02:02	0.9727607488632202	0.017888718020473288	binder
ALKERADSL	HLA-A*02:02	0.9054793000221253	0.08185962196115408	binder
ALKERVDEL	HLA-A*02:02	0.9840009450912476	0.009211430628836413	binder
ALKKALAAA	HLA-A*02:02	0.8757272839546204	0.05252146826541199	binder
ALKKNLEKI	HLA-A*02:02	0.8221867799758911	0.053067203228643174	binder
ALKNDLVEA	HLA-A*02:02	0.9730174660682678	0.014074184710283308	binder
ALKPEVDKL	HLA-A*02:02	0.9657384395599365	0.022889456816199406	binder
ALKSGKLVTA	HLA-A*02:02	0.9050944805145263	0.020111060041159676	binder
ALKSHIMAA	HLA-A*02:02	0.9277766823768616	0.03928111867379225	binder
ALLDKLYAL	HLA-A*02:02	0.9973872065544128	0.001749845094080174	binder
ALMADMVYV	HLA-A*02:02	0.9946901202201843	0.0014305029516164874	binder
ALMAGCIQEA	HLA-A*02:02	0.9824914813041687	0.006992880359243099	binder
ALMAHAMEEV	HLA-A*02:02	0.9947414398193359	0.0012409957642083038	binder
ALMAQEQKL	HLA-A*02:02	0.979640793800354	0.01458308048404055	binder
ALMDEVVKA	HLA-A*02:02	0.9928142666816712	0.0023513355951286213	binder
ALMDQVHHM	HLA-A*02:02	0.9959245920181274	0.0026540358078350475	binder
ALMEEMEAEHRL	HLA-A*02:02	0.9815520882606507	0.026975674320233917	binder
ALMKHPQFL	HLA-A*02:02	0.9925909519195557	0.0037336432633788483	binder
ALMPKQATV	HLA-A*02:02	0.9953911066055298	0.002214428355897066	binder
ALMPQLVQL	HLA-A*02:02	0.9969398736953735	0.0018598204593533848	binder
ALMPVLNQV	HLA-A*02:02	0.9958509564399719	0.002811737207688459	binder
ALNAITKKL	HLA-A*02:02	0.9713017344474792	0.022714816136427035	binder
ALNARGGGNQV	HLA-A*02:02	0.9412474632263184	0.034250069694729865	binder
ALNDCIYSV	HLA-A*02:02	0.9965268135070801	0.00043387281683553126	binder
ALNDEIRQL	HLA-A*02:02	0.9964141488075257	0.0006293443590610369	binder
ALNDHFVKL	HLA-A*02:02	0.9983307600021363	0.0006106517068194018	binder
ALNEHMTSL	HLA-A*02:02	0.9953099846839905	0.003331415537151097	binder
ALNEKLVNL	HLA-A*02:02	0.9980126619338989	0.0011300936642602772	binder
ALNELLQHV	HLA-A*02:02	0.9977514863014221	0.0008258192256942601	binder
ALNENIDRV	HLA-A*02:02	0.9940233945846557	0.001624077292853205	binder
ALNENINQV	HLA-A*02:02	0.9972519159317017	0.0010503189594207605	binder
ALNEQIARL	HLA-A*02:02	0.9977367162704468	0.0006687448956963081	binder
ALNGHVEMV	HLA-A*02:02	0.994610333442688	0.0031893061408863298	binder
ALNGKLYIV	HLA-A*02:02	0.9939696788787842	0.0011195616546553456	binder
ALNHVVQLL	HLA-A*02:02	0.9850756764411926	0.006243867144800018	binder
ALNIATHVL	HLA-A*02:02	0.9640770196914673	0.010669746380544196	binder
ALNNHVEVA	HLA-A*02:02	0.9181356549263	0.09060361631483796	binder
ALNNLLHSL	HLA-A*02:02	0.9868032336235046	0.006368721093663789	binder
ALNPNEIQRA	HLA-A*02:02	0.9870016574859619	0.004036345545839872	binder
ALNQYYVHL	HLA-A*02:02	0.984857153892517	0.014293396251492105	binder
ALNRNEIL	HLA-A*02:02	0.4899323467165232	0.28761077558613724	ambiguous
ALNRSVQVV	HLA-A*02:02	0.9554461479187012	0.017540931182213754	binder
ALNSAIDKM	HLA-A*02:02	0.8508981227874756	0.15691459557557721	binder
ALNSKDAALATAL	HLA-A*02:02	0.7336398899555207	0.23056511243747052	binder
ALPDIKVLTL	HLA-A*02:02	0.992093300819397	0.008460025226139327	binder
ALPEIFTEL	HLA-A*02:02	0.9982621431350708	0.0011906362626138273	binder
ALPELEHNL	HLA-A*02:02	0.9816404700279235	0.016391961452529278	binder
ALPSEELNRQL	HLA-A*02:02	0.9262532353401184	0.052830472263202005	binder
ALQEACEAYLV	HLA-A*02:02	0.9756253600120545	0.008798060799620066	binder
ALQEASEAYL	HLA-A*02:02	0.9855513453483582	0.003980478845698872	binder
ALQEASEAYLV	HLA-A*02:02	0.9867714405059814	0.010582137482185198	binder
ALQEKLQYL	HLA-A*02:02	0.9970635056495667	0.0007461139124980393	binder
ALQEKLWNV	HLA-A*02:02	0.9984679341316223	0.0004955433602432629	binder
ALQEMVHQV	HLA-A*02:02	0.9977395415306092	0.0006912895549200756	binder
ALQERLDGL	HLA-A*02:02	0.9822920203208924	0.006393331673315206	binder
ALQSLLHLL	HLA-A*02:02	0.9869737267494202	0.0026614074360116926	binder
ALRDVSEEL	HLA-A*02:02	0.9734227895736695	0.01397001325605463	binder
ALREENEQL	HLA-A*02:02	0.9715592980384826	0.005414092544875011	binder
ALRETVNAL	HLA-A*02:02	0.9810494422912598	0.008478135152460048	binder
ALRGEIETV	HLA-A*02:02	0.9774163603782654	0.01324501047533981	binder
ALRPEVERL	HLA-A*02:02	0.9753267884254455	0.006931704045784197	binder
ALSAIHQKL	HLA-A*02:02	0.9943563580513001	0.0017811148134204377	binder
ALSALNPLL	HLA-A*02:02	0.984093189239502	0.003630825667244369	binder
ALSALTARL	HLA-A*02:02	0.9874053835868836	0.004680123405197168	binder
ALSDGVHKI	HLA-A*02:02	0.9924177885055542	0.003006496850493517	binder
ALSDHHIYL	HLA-A*02:02	0.9975510954856872	0.0013469425075066956	binder
ALSDHHVYL	HLA-A*02:02	0.9982377767562867	0.0004796297248361549	binder
ALSDIEKNYQL	HLA-A*02:02	0.9875419974327088	0.013618709246633975	binder
ALSDIFQAV	HLA-A*02:02	0.9974478840827942	0.000812490286595052	binder
ALSDLALHFL	HLA-A*02:02	0.9946706771850586	0.0014826163374342665	binder
ALSDSIHTV	HLA-A*02:02	0.9973082542419434	0.0005196153717949964	binder
ALSDTEQRL	HLA-A*02:02	0.9869821667671204	0.005490288471362163	binder
ALSEDINLI	HLA-A*02:02	0.9862325668334961	0.005370473061114252	binder
ALSEELVQL	HLA-A*02:02	0.9937709093093872	0.003370992867762578	binder
ALSEKIVSV	HLA-A*02:02	0.9977649450302124	0.0013773023415519156	binder
ALSEKLARL	HLA-A*02:02	0.9913381457328796	0.004923316018324845	binder
ALSELSDLHAHKL	HLA-A*02:02	0.5946144827175885	0.43833936005848845	ambiguous
ALSELSDLHA	HLA-A*02:02	0.956684923171997	0.029163618396069395	binder
ALSEMVEYI	HLA-A*02:02	0.9929948091506958	0.005281871946089738	binder
ALSFIRDEV	HLA-A*02:02	0.9757485508918762	0.0058848193304985	binder
ALSFKTGIA	HLA-A*02:02	0.38970494270324707	0.1560312735285895	not-binder
ALSGFGYRL	HLA-A*02:02	0.9887749671936035	0.007403184495320605	binder
ALSGHLETV	HLA-A*02:02	0.9954360008239747	0.0015114414744008462	binder
ALSGHVSTV	HLA-A*02:02	0.9954848408699035	0.0019467473277918344	binder
ALSGLDMVGV	HLA-A*02:02	0.9902843475341797	0.0022835529898254164	binder
ALSGVTSHGL	HLA-A*02:02	0.9765523791313171	0.017331089898341742	binder
ALSHLSTTV	HLA-A*02:02	0.9882161140441894	0.004994628831528275	binder
ALSIQNYHL	HLA-A*02:02	0.9352967739105225	0.026960063888526196	binder
ALSKFTSHL	HLA-A*02:02	0.991152572631836	0.0032778758475982715	binder
ALSKIIAVL	HLA-A*02:02	0.987398648262024	0.0058463354063762706	binder
ALSLVSCKL	HLA-A*02:02	0.9061271190643311	0.02694466170163663	binder
ALSMIIKSL	HLA-A*02:02	0.9154448509216309	0.06928268948321387	binder
ALSNHLNAV	HLA-A*02:02	0.9926210045814514	0.002520821986651365	binder
ALSNLEVKL	HLA-A*02:02	0.987231457233429	0.003444505019430274	binder
ALSNMVAAL	HLA-A*02:02	0.9746844649314881	0.008281127961947155	binder
ALSPHNILL	HLA-A*02:02	0.9915895700454712	0.0019421642913978483	binder
ALSPLGQLL	HLA-A*02:02	0.9677145123481751	0.014491327309458948	binder
ALSPLQSTL	HLA-A*02:02	0.9711356163024902	0.00987760707603498	binder
ALSPNNHEV	HLA-A*02:02	0.9925502419471741	0.0017896301327099831	binder
ALSPNYDHV	HLA-A*02:02	0.9725672721862793	0.007300543386130843	binder
ALSPQLQQL	HLA-A*02:02	0.9868478298187255	0.005790470897103352	binder
ALSPVPSHWM	HLA-A*02:02	0.914804482460022	0.049598564420433096	binder
ALSQAREHQL	HLA-A*02:02	0.9386049151420593	0.023451336503193462	binder
ALSQINTKL	HLA-A*02:02	0.9876939415931701	0.004551991058427307	binder
ALSRALSQL	HLA-A*02:02	0.9621915340423584	0.007040361102187112	binder
ALSRIKRHL	HLA-A*02:02	0.5246169894933701	0.32494662313966527	ambiguous
ALSRVSVNV	HLA-A*02:02	0.9888635993003845	0.00385442914824447	binder
ALSSDKIAAL	HLA-A*02:02	0.9767904877662659	0.01211719089408311	binder
ALSSKVQQL	HLA-A*02:02	0.9894665360450745	0.004013555332233555	binder
ALSSLAVVV	HLA-A*02:02	0.9732018947601319	0.010327145761598534	binder
ALSSLIHAL	HLA-A*02:02	0.9941585898399353	0.001371911618583542	binder
ALSSLLQQL	HLA-A*02:02	0.9827005863189697	0.007727737679151017	binder
ALSSSQAEV	HLA-A*02:02	0.9599782466888428	0.022075718812146206	binder
ALSSVIKEL	HLA-A*02:02	0.9939910411834717	0.0019866071208857364	binder
ALSTNTTKV	HLA-A*02:02	0.9721840143203735	0.009797723567139012	binder
ALSTQRDFL	HLA-A*02:02	0.870785367488861	0.06837813592830644	binder
ALTDITNLNHL	HLA-A*02:02	0.9938114285469055	0.0037559203425830056	binder
ALTEIQEFI	HLA-A*02:02	0.9842539310455323	0.010701490012905344	binder
ALTELGYNV	HLA-A*02:02	0.9912780165672302	0.0032123585915406227	binder
ALTELLAKI	HLA-A*02:02	0.9950050950050354	0.001854575293220931	binder
ALTELNTKV	HLA-A*02:02	0.9950755357742309	0.0017682805305581028	binder
ALTELREML	HLA-A*02:02	0.97411630153656	0.013247887149336746	binder
ALTHIDHSL	HLA-A*02:02	0.9679934859275818	0.014117402172609816	binder
ALTRVIYNL	HLA-A*02:02	0.9869862198829651	0.0058409243775863545	binder
ALVDHVAEL	HLA-A*02:02	0.9980992436408996	0.0012135356602849218	binder
ALVEQSQKL	HLA-A*02:02	0.992687463760376	0.004246511241189702	binder
ALVQDLAKA	HLA-A*02:02	0.8783931851387023	0.09258753663629597	binder
ALVSSLHLL	HLA-A*02:02	0.9854829788208008	0.003274804531495889	binder
ALWDKLFNL	HLA-A*02:02	0.9985529184341431	0.0011819420692666255	binder
ALWDTAGQEDYDRL	HLA-A*02:02	0.7798525929450989	0.24891699431774972	binder
ALYAVIEKA	HLA-A*02:02	0.9899497985839844	0.002839463351227643	binder
ALYDHLMDFL	HLA-A*02:02	0.993207848072052	0.0020928865427936537	binder
ALYDNVEKL	HLA-A*02:02	0.9942381143569946	0.0034625370979993477	binder
ALYDPINPDRETL	HLA-A*02:02	0.9806279420852662	0.018474021237985683	binder
ALYDYEGQEHDEL	HLA-A*02:02	0.9825992226600647	0.022441838445127663	binder
ALYDYKAKRSDEL	HLA-A*02:02	0.4336971533484757	0.36184537213937207	ambiguous
ALYEALKENEKL	HLA-A*02:02	0.9934160232543945	0.0030425647567431453	binder
ALYEKDNTYL	HLA-A*02:02	0.9978859305381775	0.00019857939630076987	binder
ALYGHTQAV	HLA-A*02:02	0.9974739909172058	0.0017508652012531076	binder
ALYHFSSSEL	HLA-A*02:02	0.9843137979507446	0.011897038166754425	binder
ALYHLAIKL	HLA-A*02:02	0.986868166923523	0.004432639345394678	binder
ALYILGDKAQL	HLA-A*02:02	0.9353482604026795	0.05163195305098197	binder
ALYPGQLVQL	HLA-A*02:02	0.995574414730072	0.004004573780963535	binder
ALYPVLEKA	HLA-A*02:02	0.9896922588348389	0.005058884460604637	binder
ALYQKLITSA	HLA-A*02:02	0.9854044318199158	0.006164592825825619	binder
ALYSAEHGL	HLA-A*02:02	0.9785653352737427	0.02270563366861146	binder
ALYTATEKL	HLA-A*02:02	0.9864383816719056	0.009127764886927289	binder
ALYTVLHRL	HLA-A*02:02	0.9898707389831543	0.005275065672370869	binder
AMAATYSAL	HLA-A*02:02	0.9728385806083679	0.019891784263971084	binder
AMADLEQKV	HLA-A*02:02	0.9934604525566101	0.002666485648153038	binder
AMAKIQAKI	HLA-A*02:02	0.9886874556541443	0.004849925843209582	binder
AMAPGTVTV	HLA-A*02:02	0.9963474750518799	0.0021513908766570434	binder
AMAPLHPHPAGM	HLA-A*02:02	0.6561299175024032	0.3133204882135013	ambiguous
AMASIINRL	HLA-A*02:02	0.9968213677406311	0.0007248444724806572	binder
AMASLGALALL	HLA-A*02:02	0.980893611907959	0.004810161778747562	binder
AMASLYDRI	HLA-A*02:02	0.9638096690177917	0.01524072603046421	binder
AMATESILHFA	HLA-A*02:02	0.9444269418716431	0.03266680899191355	binder
AMFDFSEKL	HLA-A*02:02	0.9939583659172058	0.00521419942695742	binder
AMFDHIPVGV	HLA-A*02:02	0.9978623509407043	0.0010078909163128069	binder
AMFEPDMQEA	HLA-A*02:02	0.98951176404953	0.004905277423487477	binder
AMFGKLMTI	HLA-A*02:02	0.9961036205291748	0.001481948731070682	binder
AMFPDTIPRV	HLA-A*02:02	0.9986058354377747	0.0005693830491098978	binder
AMHGFSVTL	HLA-A*02:02	0.9912131309509278	0.0036346575862353215	binder
AMIAVVPGYI	HLA-A*02:02	0.9739833474159241	0.014423029550483243	binder
AMIELVERL	HLA-A*02:02	0.996056604385376	0.0017872608535819672	binder
AMIKGLQVL	HLA-A*02:02	0.9775420665740967	0.010906864574470591	binder
AMKKVVQQL	HLA-A*02:02	0.9609896898269653	0.0066745889209213595	binder
AMMAKAEYL	HLA-A*02:02	0.9921106576919556	0.004109209947002151	binder
AMNGHTAAV	HLA-A*02:02	0.9926124215126038	0.002019621781236764	binder
AMNGHVPAV	HLA-A*02:02	0.9969480752944946	0.0008622129963031676	binder
AMRAFADAL	HLA-A*02:02	0.9586287140846252	0.007215730705258025	binder
AMSSKFFLV	HLA-A*02:02	0.9950934648513794	0.0016220411774128145	binder
AMTKDNNLL	HLA-A*02:02	0.8756032347679138	0.042034377569871974	binder
AMYPDQVQLL	HLA-A*02:02	0.9934158205986023	0.0018932367171141649	binder
AQADLAYQL	HLA-A*02:02	0.9865777492523193	0.004545297502719513	binder
AQAEIEQYRL	HLA-A*02:02	0.9844912648200989	0.012501612634775758	binder
AQAELQHVL	HLA-A*02:02	0.9846059560775757	0.005410206207095317	binder
AQAEVYKEL	HLA-A*02:02	0.9913848996162414	0.003574681103745925	binder
AQAKIYWNL	HLA-A*02:02	0.99334557056427	0.001253115490265454	binder
AQYEDIAQK	HLA-A*02:02	0.2893666628748178	0.29097938354455044	not-binder
AQYEDIAQKS	HLA-A*02:02	0.7768366158008575	0.19172859052787677	binder
AQYEEIANRS	HLA-A*02:02	0.6503934472799301	0.26469534286594154	binder
AQYEEIAQR	HLA-A*02:02	0.11896381974220276	0.08896182326825836	not-binder
AQYEHDLEVA	HLA-A*02:02	0.88236403465271	0.1359152551280219	binder
ASGLIHRV	HLA-A*02:02	0.29069440364837645	0.19236290651289362	not-binder
ATFARIWYL	HLA-A*02:02	0.9907719492912292	0.007631654089619458	binder
ATSDLNIKV	HLA-A*02:02	0.9220800638198853	0.03771302784029632	binder
ATSGLDHQL	HLA-A*02:02	0.5997794896364212	0.23110620712297694	ambiguous
ATSYLSHQL	HLA-A*02:02	0.5416969001293183	0.16348577092799418	ambiguous
AVADENQNHHL	HLA-A*02:02	0.9644245862960815	0.0212761933088743	binder
AVADLQTRL	HLA-A*02:02	0.9808002233505249	0.010781746628910877	binder
AVAEINAVM	HLA-A*02:02	0.9743465542793274	0.012493405626447327	binder
AVAELNYGL	HLA-A*02:02	0.9871948599815369	0.008137537137990198	binder
AVAGLPHAV	HLA-A*02:02	0.988810920715332	0.0067792287393387525	binder
AVAGPEMQVKL	HLA-A*02:02	0.8641683220863342	0.09979222811640172	binder
AVANIVNSV	HLA-A*02:02	0.9928515911102295	0.0015838689966477587	binder
AVASFVTQL	HLA-A*02:02	0.9838859796524048	0.005875202537474944	binder
AVASKTYNL	HLA-A*02:02	0.9836624264717102	0.010069696465566692	binder
AVEDLESVGKGA	HLA-A*02:02	0.020849498687312007	0.017282899878734943	not-binder
AVEDLESVGKG	HLA-A*02:02	0.02362029515206814	0.0182717759902962	not-binder
AVFDKTLAEL	HLA-A*02:02	0.9932506084442139	0.003909546854346676	binder
AVGADAAYVF	HLA-A*02:02	0.07988197300583125	0.10726530116700181	not-binder
AVSDHEATL	HLA-A*02:02	0.9249627113342285	0.01054198684640682	binder
AVSDILEKL	HLA-A*02:02	0.9900098085403443	0.005439989876799253	binder
AVYDGHGGPAAA	HLA-A*02:02	0.880999767780304	0.06651179798686381	binder
CLYGNVEKV	HLA-A*02:02	0.9739123225212097	0.012144537750239714	binder
DAFLGSFLYEYSR	HLA-A*02:02	0.0023920112056657673	0.0016927174650594628	not-binder
DILRALEKL	HLA-A*02:02	0.40122907757759096	0.12873957088064636	not-binder
DNNRSLDLDSIIA	HLA-A*02:02	0.0005288190906867385	0.0002502542583853591	not-binder
DRVYIHPFHL	HLA-A*02:02	0.04568210009019822	0.04729058730262932	not-binder
EALSLLHTL	HLA-A*02:02	0.6674424171447754	0.06478424991070547	binder
EDIAQKSKAEAESL	HLA-A*02:02	0.004595441329001915	0.005397494467786235	not-binder
EEANNDLENKIQ	HLA-A*02:02	0.061867016926407815	0.09887255057867098	not-binder
EEQLQQIR	HLA-A*02:02	0.0013727430196013302	0.0010041391292738245	not-binder
EESNYELEGKIK	HLA-A*02:02	0.05549216326326132	0.06509003342310771	not-binder
EESNYELE	HLA-A*02:02	0.00015548673763987608	8.010850368680388e-05	not-binder
EGPEGLKLI	HLA-A*02:02	0.011703812424093485	0.00733581693234081	not-binder
EGVNDNEEGFFSAR	HLA-A*02:02	0.006700759823434055	0.0030625962753907795	not-binder
EIATYHSLL	HLA-A*02:02	0.43148136138916016	0.2227879155460206	ambiguous
EKSPLQTI	HLA-A*02:02	0.008133613818790764	0.011187348988422129	not-binder
ELADIKQAYL	HLA-A*02:02	0.9662257909774781	0.025464495252436686	binder
ELAEIYAKL	HLA-A*02:02	0.9943846583366394	0.0015595929466900625	binder
ELAELHANL	HLA-A*02:02	0.9769843816757202	0.009522650354247186	binder
ELANLYHHV	HLA-A*02:02	0.9663429856300354	0.01146867620901581	binder
ELAQLYHHV	HLA-A*02:02	0.9435059309005738	0.014808788896650283	binder
ELKPFIEEL	HLA-A*02:02	0.8629619240760803	0.14017655987802216	binder
ELSDVLIYL	HLA-A*02:02	0.9861088752746582	0.007389366786274344	binder
ELSEISERL	HLA-A*02:02	0.9313250064849854	0.05321402771766849	binder
ELSEKNFQL	HLA-A*02:02	0.8951079368591308	0.15739804079962316	binder
ELSHINARL	HLA-A*02:02	0.8498997926712036	0.14465768084070274	binder
ELSKIIQKV	HLA-A*02:02	0.9613396048545837	0.02939611651912489	binder
ELSYLAHNL	HLA-A*02:02	0.7878321647644043	0.13319865731637842	binder
ESVGKGAVHDVKD	HLA-A*02:02	0.11472388901747763	0.15829785342126365	not-binder
ESVGKGAVHDVKDV	HLA-A*02:02	0.028978452808223663	0.04295033078435924	not-binder
FASGLIHRV	HLA-A*02:02	0.9954749345779419	0.002840090535613665	binder
FASTILHLV	HLA-A*02:02	0.9882550358772277	0.007023124849174467	binder
FAYDGKDYI	HLA-A*02:02	0.989972996711731	0.005606387316247827	binder
FAYDGKDYLT	HLA-A*02:02	0.96031334400177	0.02502663528980299	binder
FAYPNRPDVL	HLA-A*02:02	0.9221809387207032	0.09448319377344032	binder
FDKATYDKL	HLA-A*02:02	0.027664788719266652	0.03969684510146504	not-binder
FGEEPSKL	HLA-A*02:02	0.23389578573405742	0.2320393381932135	not-binder
FGGHIRSV	HLA-A*02:02	0.6816687226295471	0.2914993180807758	binder
FGYPFRLNEA	HLA-A*02:02	0.88578782081604	0.05159525605565908	binder
FIADSHQNFAL	HLA-A*02:02	0.9906678676605225	0.0030807270076726513	binder
FIAEHYMFL	HLA-A*02:02	0.9962024927139282	0.002000882524782668	binder
FIAHFQDNL	HLA-A*02:02	0.9690357923507691	0.005529033961318522	binder
FIAPSGHGL	HLA-A*02:02	0.9893085122108459	0.0027903302308047505	binder
FIAPTGHSL	HLA-A*02:02	0.9892718553543091	0.005736659013353644	binder
FIFEKKLAQA	HLA-A*02:02	0.9833216309547425	0.007626262782415244	binder
FIFSDTHEL	HLA-A*02:02	0.9959579348564148	0.0029908163944413254	binder
FIFSEKPVFV	HLA-A*02:02	0.9954477310180664	0.0019472253936359642	binder
FIGDVIHNA	HLA-A*02:02	0.9890169382095337	0.007026256091361169	binder
FIMDDPAGNSYL	HLA-A*02:02	0.9939883828163147	0.0073912147372265915	binder
FISALVDEL	HLA-A*02:02	0.9826972484588623	0.006463972881455668	binder
FISEFEHRV	HLA-A*02:02	0.9980019330978394	0.0005635178134925326	binder
FISGHTSEL	HLA-A*02:02	0.993559741973877	0.002493217276744324	binder
FISHLFMQL	HLA-A*02:02	0.985093891620636	0.006465952828902235	binder
FISPFGHGL	HLA-A*02:02	0.9887037634849548	0.011068332549547644	binder
FISPTGHSL	HLA-A*02:02	0.9802087903022766	0.012469902341908033	binder
FIYHGEVPQA	HLA-A*02:02	0.9862423181533814	0.00771810794844298	binder
FKQYANDNGVD	HLA-A*02:02	0.017142726224847138	0.022698458599675182	not-binder
FLADAKWIL	HLA-A*02:02	0.996274447441101	0.001703701581638486	binder
FLADDLGGL	HLA-A*02:02	0.9851083278656005	0.009215661136477702	binder
FLADIVQKL	HLA-A*02:02	0.9992577314376831	0.0003078656225652427	binder
FLADNHHQV	HLA-A*02:02	0.9983899831771851	0.0006967408383908289	binder
FLADPDTVNHL	HLA-A*02:02	0.9991426825523376	0.00045022557337214307	binder
FLADPDTVNHLL	HLA-A*02:02	0.9987144589424133	0.000660618589348513	binder
FLADPSAFVAA	HLA-A*02:02	0.9927025437355042	0.0028976530056718177	binder
FLADPSAFV	HLA-A*02:02	0.996449875831604	0.0017128675371696801	binder
FLADPVSNM	HLA-A*02:02	0.9972251892089844	0.0008973771474236883	binder
FLADRGVDNTF	HLA-A*02:02	0.9793158054351807	0.016448094423849716	binder
FLAEAARSL	HLA-A*02:02	0.9954234480857849	0.0023026411225083435	binder
FLAEDALNTV	HLA-A*02:02	0.9976464867591858	0.00099673305553876	binder
FLAEDPKVTL	HLA-A*02:02	0.9977669239044189	0.0011481162756264822	binder
FLAEEGFYKF	HLA-A*02:02	0.9974753499031067	0.001500770468431451	binder
FLAEEKHLHV	HLA-A*02:02	0.9971956014633179	0.0016944484920524917	binder
FLAEEKHLHVL	HLA-A*02:02	0.9973440051078797	0.002191421948856311	binder
FLAEGIVNGHTL	HLA-A*02:02	0.9973446488380432	0.001905013817378968	binder
FLAEGLRNENL	HLA-A*02:02	0.9962955594062806	0.0007183792669747121	binder
FLAEHDYGLF	HLA-A*02:02	0.9910563945770263	0.003176931157432159	binder
FLAEHDYGL	HLA-A*02:02	0.9966428756713868	0.002570733109521335	binder
FLAEHPNVTL	HLA-A*02:02	0.9988603234291077	0.0003528145583475584	binder
FLAEIEALEKM	HLA-A*02:02	0.9971935272216796	0.001606136061764123	binder
FLAEIFKKI	HLA-A*02:02	0.9982582449913024	0.0006977722471466098	binder
FLAERLYAEV	HLA-A*02:02	0.9980350017547608	0.0007639523627484245	binder
FLAGAVTSV	HLA-A*02:02	0.9935457825660705	0.00335274717887461	binder
FLAHDQAVRTL	HLA-A*02:02	0.989644467830658	0.010163400049115704	binder
FLAHIYTEL	HLA-A*02:02	0.9977388739585876	0.0013574906212470866	binder
FLAITTDCL	HLA-A*02:02	0.9472107291221619	0.018682341077488944	binder
FLAKDFNFL	HLA-A*02:02	0.9949133515357971	0.00365777913647489	binder
FLAKLIAQA	HLA-A*02:02	0.9907545208930969	0.002382908706344457	binder
FLAKMTNGF	HLA-A*02:02	0.8858182311058045	0.07100652170465792	binder
FLANVSTVLTSKY	HLA-A*02:02	0.09041385315358638	0.12844513545678296	not-binder
FLAPISSSKL	HLA-A*02:02	0.9970808029174805	0.0006716061522302697	binder
FLAPSSGVQPTL	HLA-A*02:02	0.9952459216117859	0.0020467012821720615	binder
FLAQENMRL	HLA-A*02:02	0.9896761298179626	0.0060649195106625515	binder
FLAQHFDKL	HLA-A*02:02	0.9961150646209717	0.001945732641695796	binder
FLAQRAVEL	HLA-A*02:02	0.9975847125053405	0.0013211693792560574	binder
FLARHSNVNL	HLA-A*02:02	0.9744726896286011	0.022976040186862688	binder
FLASDLDQKM	HLA-A*02:02	0.9865900874137878	0.006535572074050329	binder
FLASDVQQL	HLA-A*02:02	0.9955302238464355	0.0008303719379725428	binder
FLASESLIKQI	HLA-A*02:02	0.9852586984634399	0.011036076468144381	binder
FLASLDRAK	HLA-A*02:02	0.09638565219938755	0.07893142306068683	not-binder
FLASSEEKL	HLA-A*02:02	0.9812753081321717	0.014775381566328237	binder
FLASVVDPRV	HLA-A*02:02	0.9947227835655212	0.003801504232528168	binder
FLATRNDNI	HLA-A*02:02	0.9529375791549682	0.03758177497886127	binder
FLDDLSQKL	HLA-A*02:02	0.9985726714134217	0.00028639949968163505	binder
FLDEKTHEL	HLA-A*02:02	0.9987772226333618	0.0011023918535549078	binder
FLDNLHINL	HLA-A*02:02	0.9976404547691345	0.0025111808759953522	binder
FLEESRNQL	HLA-A*02:02	0.9896223783493042	0.006006944242286106	binder
FLESGKTNL	HLA-A*02:02	0.9369105458259582	0.029205152245250558	binder
FLETKTQAL	HLA-A*02:02	0.9772695064544678	0.011605563178775405	binder
FLETNVPLL	HLA-A*02:02	0.9923974394798278	0.004167341179838075	binder
FLFDEEMEQM	HLA-A*02:02	0.997794508934021	0.0009698459868153708	binder
FLFDGSPTYV	HLA-A*02:02	0.998716926574707	0.0006276386966027794	binder
FLFDGSPTYVL	HLA-A*02:02	0.9985836386680603	0.0007459284367725108	binder
FLFDHLLTL	HLA-A*02:02	0.9977415919303894	0.0025484540672933097	binder
FLFDRPMHV	HLA-A*02:02	0.9992198824882508	0.00041640944087172516	binder
FLFDTQHFI	HLA-A*02:02	0.9979580163955688	0.0010844861295582053	binder
FLFELPSRL	HLA-A*02:02	0.9985083818435669	0.0008713060073348878	binder
FLFEPVVKA	HLA-A*02:02	0.9956322193145752	0.0023086810330996328	binder
FLFGEEPSKL	HLA-A*02:02	0.9984776377677917	0.00048402132555898456	binder
FLFGEVHKA	HLA-A*02:02	0.9965258002281189	0.0012812417461247894	binder
FLFGLSTSQQHL	HLA-A*02:02	0.9913292288780212	0.008461911656872087	binder
FLFGYPKRL	HLA-A*02:02	0.9981777191162109	0.0011898596052520353	binder
FLFLDRTYV	HLA-A*02:02	0.9954734563827514	0.0020214501720381287	binder
FLFNELKGETM	HLA-A*02:02	0.993196177482605	0.004289818372189641	binder
FLFNKVVNL	HLA-A*02:02	0.9984407305717469	0.0008101438930448386	binder
FLFNLPDQKA	HLA-A*02:02	0.9924044370651245	0.004318638058153117	binder
FLFNTENKL	HLA-A*02:02	0.9918413996696472	0.0060454267010582605	binder
FLFNTENKLL	HLA-A*02:02	0.9887942552566529	0.006970734501437498	binder
FLFPNKESLI	HLA-A*02:02	0.9920999765396118	0.007534797581771982	binder
FLFQAGSGIYHV	HLA-A*02:02	0.9958956599235534	0.0031235609505892094	binder
FLFSEKPEKNL	HLA-A*02:02	0.9868821382522583	0.003004436623226444	binder
FLFSEKPEKNLL	HLA-A*02:02	0.9849962830543518	0.008193824385847403	binder
FLFSKFIEL	HLA-A*02:02	0.9982468366622925	0.0013336818265394152	binder
FLGDLSHLL	HLA-A*02:02	0.9951535105705261	0.002397379743581919	binder
FLGDYVENL	HLA-A*02:02	0.9946110010147095	0.004622627802374031	binder
FLGEINDRL	HLA-A*02:02	0.9951348662376404	0.0023158670102245557	binder
FLGENISNFL	HLA-A*02:02	0.9886464357376099	0.007753317379046572	binder
FLGNFQDNL	HLA-A*02:02	0.9739992618560791	0.006106916802322797	binder
FLGPWPAAS	HLA-A*02:02	0.9677482724189759	0.009447604110932182	binder
FLGQTEAQYHL	HLA-A*02:02	0.9748654246330262	0.017446706768631134	binder
FLGSFIDHV	HLA-A*02:02	0.9955046534538269	0.001612330973544281	binder
FLGYMVHRL	HLA-A*02:02	0.9753392219543457	0.01971474272416921	binder
FLHANHERL	HLA-A*02:02	0.9736981868743897	0.01439358472293934	binder
FLHDHQAEL	HLA-A*02:02	0.9975562810897827	0.0011343166326138483	binder
FLHDHVDLQV	HLA-A*02:02	0.9947864174842834	0.003655765735306708	binder
FLHDNMVEI	HLA-A*02:02	0.9948760151863099	0.001373679567626386	binder
FLHEATARL	HLA-A*02:02	0.9964937090873718	0.001704615976111252	binder
FLHEATVRL	HLA-A*02:02	0.9976811289787293	0.0009915079407873503	binder
FLHEESILERV	HLA-A*02:02	0.9951484560966491	0.0049153842895584676	binder
FLHEKLESL	HLA-A*02:02	0.9972907423973083	0.0010924648034846042	binder
FLHELEEKM	HLA-A*02:02	0.986090624332428	0.007145046704460288	binder
FLHETGGAMV	HLA-A*02:02	0.9884667992591858	0.004762447541596506	binder
FLHVGQAGL	HLA-A*02:02	0.9617189645767212	0.015988443003047012	binder
FLHWYTGEGM	HLA-A*02:02	0.9632334351539612	0.023557390914658183	binder
FLIDIVPRDEL	HLA-A*02:02	0.9963228344917298	0.002180275748531201	binder
FLIEEQKIVV	HLA-A*02:02	0.9950834035873413	0.002339015325906368	binder
FLIEGTISRA	HLA-A*02:02	0.9970305681228637	0.0008812075217071969	binder
FLIEPEHVNTV	HLA-A*02:02	0.997861099243164	0.0021025653428872414	binder
FLIGDEAATHL	HLA-A*02:02	0.9974684238433837	0.0007222970874567876	binder
FLIGPKLYEA	HLA-A*02:02	0.9952468514442444	0.0019384454325349365	binder
FLIGQGAHVGA	HLA-A*02:02	0.9819957256317139	0.013301791847920501	binder
FLIGQGAHV	HLA-A*02:02	0.9928576111793518	0.004597402118967727	binder
FLINFIHTL	HLA-A*02:02	0.9976582169532776	0.001822079705838267	binder
FLIPFETRQL	HLA-A*02:02	0.9969568967819213	0.0008938430168230422	binder
FLIPIYHQV	HLA-A*02:02	0.9981435298919678	0.0009661486649802753	binder
FLIRESETL	HLA-A*02:02	0.983069634437561	0.01077086628982801	binder
FLITILDHL	HLA-A*02:02	0.9929756879806518	0.0036775242924564386	binder
FLKEELVAA	HLA-A*02:02	0.985641622543335	0.005817252306463577	binder
FLKENGEKL	HLA-A*02:02	0.9801348686218262	0.01083257396852763	binder
FLKNEKGQYI	HLA-A*02:02	0.9356560230255127	0.03285522915149267	binder
FLKNELDNV	HLA-A*02:02	0.9830684900283814	0.006713410105554436	binder
FLKNEVERL	HLA-A*02:02	0.9870310187339782	0.007428348256885725	binder
FLKPDDIQYF	HLA-A*02:02	0.9683050990104676	0.01962880291979968	binder
FLKSNFEYL	HLA-A*02:02	0.990588641166687	0.006698012007709185	binder
FLLEKGYEV	HLA-A*02:02	0.9980006217956543	0.0012599862224082093	binder
FLLGPEGQHLL	HLA-A*02:02	0.9972248554229737	0.0007216749420975172	binder
FLLPIKTVGV	HLA-A*02:02	0.9980684280395508	0.0008820968163195614	binder
FLMDFIHQV	HLA-A*02:02	0.9991140604019165	0.0005306609171255893	binder
FLMEEVHMI	HLA-A*02:02	0.997299599647522	0.0012547043739769886	binder
FLMGPVKQL	HLA-A*02:02	0.9942550659179688	0.0028045574550112674	binder
FLMNEVIKL	HLA-A*02:02	0.9975213646888733	0.0005845813196603375	binder
FLMPTSSEL	HLA-A*02:02	0.9956451416015625	0.003764330988588665	binder
FLMRHLVHM	HLA-A*02:02	0.9861719131469726	0.017588379364608758	binder
FLNASANKL	HLA-A*02:02	0.9836380124092102	0.01114033712268535	binder
FLNDEVWNL	HLA-A*02:02	0.998281967639923	0.000701468595642817	binder
FLNDPGHLL	HLA-A*02:02	0.99826500415802	0.00047938428399202604	binder
FLNDTTKPVGL	HLA-A*02:02	0.9968078970909119	0.0019911424987659487	binder
FLNEDLNQL	HLA-A*02:02	0.9982720971107483	0.0009894224537776058	binder
FLNEEVKSL	HLA-A*02:02	0.9943289160728455	0.002546443996538056	binder
FLNEHPGGEEV	HLA-A*02:02	0.9954875349998474	0.003183759411240261	binder
FLNELIKVL	HLA-A*02:02	0.9956112623214721	0.003232514504020198	binder
FLNGEVIRL	HLA-A*02:02	0.9976190805435181	0.0014137970606935954	binder
FLNGIIDRI	HLA-A*02:02	0.9942392349243164	0.0033955340817546117	binder
FLNKEILEL	HLA-A*02:02	0.9976679801940918	0.001898782450400537	binder
FLNKEITSV	HLA-A*02:02	0.9966056227684021	0.0036023546216947273	binder
FLNKLIPVL	HLA-A*02:02	0.9959143042564392	0.0024074520242797198	binder
FLNKYILSL	HLA-A*02:02	0.9967063307762146	0.0023181780287779116	binder
FLNNQEYVL	HLA-A*02:02	0.9848963499069214	0.00610577511378469	binder
FLNNQIKEL	HLA-A*02:02	0.9926964163780212	0.00484266124322227	binder
FLNPDEVHAI	HLA-A*02:02	0.99679594039917	0.002162065342586538	binder
FLNRSIQKL	HLA-A*02:02	0.9885893940925599	0.006281151747931662	binder
FLNSVTDIHQL	HLA-A*02:02	0.9972812414169312	0.001295510945874513	binder
FLPDPSALQNL	HLA-A*02:02	0.9976045727729798	0.0013057650352191325	binder
FLPEFAGTQL	HLA-A*02:02	0.9972671747207642	0.001664391433806368	binder
FLPETRIMTSV	HLA-A*02:02	0.996559488773346	0.0018337854478996795	binder
FLPEVIYKM	HLA-A*02:02	0.9960181713104248	0.0039715934035907015	binder
FLPLHYDYL	HLA-A*02:02	0.9924453020095825	0.0035759767260626347	binder
FLPLIVNTV	HLA-A*02:02	0.9943436741828918	0.003428517246823797	binder
FLPPEHTIVYI	HLA-A*02:02	0.9793958187103271	0.022316177438297953	binder
FLPQKIIYL	HLA-A*02:02	0.9974189162254333	0.0012675579671710408	binder
FLPSHSLDTV	HLA-A*02:02	0.994702684879303	0.0021603394154028235	binder
FLPSHYNYL	HLA-A*02:02	0.9954134821891785	0.0033280025212424546	binder
FLPSYIIDV	HLA-A*02:02	0.994596791267395	0.0036140108057984436	binder
FLPTILNQL	HLA-A*02:02	0.9945110201835632	0.0029344418012588066	binder
FLQEEPGQLL	HLA-A*02:02	0.9950913667678833	0.002887297650129219	binder
FLQEGDLISA	HLA-A*02:02	0.9891833662986755	0.004131349928147945	binder
FLQEHNTTL	HLA-A*02:02	0.9978214263916015	0.0005610713894702771	binder
FLQEKSPAV	HLA-A*02:02	0.9958625555038452	0.0021908297025279955	binder
FLQENTHVRL	HLA-A*02:02	0.9952428340911865	0.0035825868571111074	binder
FLQEYVANL	HLA-A*02:02	0.9982371807098389	0.0008984207117604133	binder
FLQKLISQL	HLA-A*02:02	0.9941742777824402	0.002351825499905673	binder
FLQPELVKL	HLA-A*02:02	0.9961874485015869	0.0023074267181981104	binder
FLQPGGYHV	HLA-A*02:02	0.9943468689918518	0.0024644903312121156	binder
FLQPGGYHVL	HLA-A*02:02	0.9922303080558776	0.005583435442695319	binder
FLQRFIDPL	HLA-A*02:02	0.9899225831031799	0.004199243992150071	binder
FLRDNLEWL	HLA-A*02:02	0.9709425449371338	0.03214013123308315	binder
FLRDTKQAEAFL	HLA-A*02:02	0.7646309077739716	0.2213940725464916	binder
FLREWVESM	HLA-A*02:02	0.9916343092918396	0.004082802754880197	binder
FLRNINEYL	HLA-A*02:02	0.9872763276100158	0.0068434837476232125	binder
FLSDAEIIQL	HLA-A*02:02	0.9976665854454041	0.0010956049145748	binder
FLSDHVQEM	HLA-A*02:02	0.9986769080162048	0.0007127992641595976	binder
FLSDIPSSQI	HLA-A*02:02	0.9914889812469483	0.004097082878936371	binder
FLSDLRDML	HLA-A*02:02	0.9904489755630493	0.007683645335683539	binder
FLSEEGGHVAV	HLA-A*02:02	0.9949764132499694	0.00178613023199474	binder
FLSEEGGHV	HLA-A*02:02	0.9813686013221741	0.009419356700503489	binder
FLSEHPNVTL	HLA-A*02:02	0.9982168793678283	0.0005328570480973968	binder
FLSEKDSLL	HLA-A*02:02	0.9853560209274292	0.009004898479839102	binder
FLSEKLERI	HLA-A*02:02	0.9934690833091736	0.002377782909154607	binder
FLSELTQQL	HLA-A*02:02	0.9980806231498718	0.0003928614119653194	binder
FLSEVFHQA	HLA-A*02:02	0.9967719316482544	0.0005128867004316073	binder
FLSEVSENKL	HLA-A*02:02	0.9969435930252075	0.001647514491605769	binder
FLSGYYVTL	HLA-A*02:02	0.9923141241073609	0.00277712939710725	binder
FLSHIPITL	HLA-A*02:02	0.9958874821662903	0.0015392312702005716	binder
FLSILCNNL	HLA-A*02:02	0.9535043835639954	0.030738612535228367	binder
FLSKDISYL	HLA-A*02:02	0.9931845664978027	0.008833583402765422	binder
FLSKIEEKL	HLA-A*02:02	0.9928776860237122	0.004346658472746107	binder
FLSKRLSKA	HLA-A*02:02	0.876823627948761	0.12082053681705232	binder
FLSLIGEKV	HLA-A*02:02	0.9898056268692017	0.002683373618917184	binder
FLSNDTVQL	HLA-A*02:02	0.9925368905067444	0.002991934022011871	binder
FLSPDKLSL	HLA-A*02:02	0.9857704043388367	0.005362187355957777	binder
FLSPHQLQQHL	HLA-A*02:02	0.9904605746269226	0.004133381547682483	binder
FLSPKVDPSL	HLA-A*02:02	0.9957766056060791	0.0015787674294696988	binder
FLSPLNPAHQL	HLA-A*02:02	0.9958028674125672	0.0013298495629922907	binder
FLSPVDNHM	HLA-A*02:02	0.9821386814117432	0.019575025006034707	binder
FLSQEHQQQV	HLA-A*02:02	0.9878143072128296	0.006187013259760931	binder
FLSQIESDCL	HLA-A*02:02	0.9424807548522949	0.013004875548679249	binder
FLSQIESDRL	HLA-A*02:02	0.9859908223152161	0.006087655402344238	binder
FLSQRETLL	HLA-A*02:02	0.9594908952713013	0.015857776752157656	binder
FLSQTGHGV	HLA-A*02:02	0.988504159450531	0.0057908877162603425	binder
FLSRQFESL	HLA-A*02:02	0.9788575053215027	0.02063014640945742	binder
FLSSFEEKI	HLA-A*02:02	0.9891877174377441	0.004054891328554985	binder
FLSSSNLSL	HLA-A*02:02	0.9768593907356262	0.013745450515594018	binder
FLSSVIQNL	HLA-A*02:02	0.9952427744865417	0.0012211901438970822	binder
FLSTLEHHL	HLA-A*02:02	0.9925369620323181	0.00383125488863402	binder
FLSTLHEVYL	HLA-A*02:02	0.9925851345062255	0.006424694092978643	binder
FLSTNEGKL	HLA-A*02:02	0.9410388231277466	0.01443853721020892	binder
FLTAAKKARAG	HLA-A*02:02	0.04368289553094655	0.0469914704406859	not-binder
FLTDREVRL	HLA-A*02:02	0.9861340880393982	0.006916779153392685	binder
FLTDTSHLL	HLA-A*02:02	0.9948073983192444	0.003314202871814592	binder
FLTEFINYI	HLA-A*02:02	0.9963146328926087	0.002798864813341726	binder
FLTEHNSNV	HLA-A*02:02	0.993811023235321	0.0025752635296494974	binder
FLTGVTTEL	HLA-A*02:02	0.9929499387741089	0.003414038385630955	binder
FLTKIHEML	HLA-A*02:02	0.9905012965202331	0.0038441086059077595	binder
FLTPLRNFI	HLA-A*02:02	0.9609140038490296	0.019354176097373176	binder
FLTPLRNIF	HLA-A*02:02	0.5218079149723053	0.28240000575104646	ambiguous
FLTRIISQL	HLA-A*02:02	0.9933496356010437	0.0018523712299291395	binder
FLVAENERL	HLA-A*02:02	0.9868744730949401	0.0038873664234182702	binder
FLVDIMEHL	HLA-A*02:02	0.9983817934989929	0.0015111342721479855	binder
FLVEHNLVL	HLA-A*02:02	0.9963651418685913	0.0018335868489879827	binder
FLVEHVLTL	HLA-A*02:02	0.9987648844718933	0.0009067666519630889	binder
FLVGEAARALS	HLA-A*02:02	0.6809892416000366	0.20653237921491938	binder
FLVPTFEQL	HLA-A*02:02	0.9942267656326294	0.002252459090549016	binder
FLVQNIHTL	HLA-A*02:02	0.9941319942474365	0.0021650453052793834	binder
FLVTVIHTL	HLA-A*02:02	0.9945122838020325	0.003446984842486677	binder
FLWPDEDSRL	HLA-A*02:02	0.9953864693641663	0.0038199293795869987	binder
FLWVGATPHL	HLA-A*02:02	0.9967019200325012	0.001389611147023268	binder
FLYAAQPELL	HLA-A*02:02	0.9950949430465699	0.0021937911996127418	binder
FLYAGHIFL	HLA-A*02:02	0.9982991099357605	0.0012404218238451655	binder
FLYDDNQRV	HLA-A*02:02	0.9980990171432496	0.0012349402709754837	binder
FLYDTHQNL	HLA-A*02:02	0.9972266316413879	0.0014424838786950029	binder
FLYEKLDRKV	HLA-A*02:02	0.9968394756317138	0.0011432813911233003	binder
FLYFEDHGL	HLA-A*02:02	0.9905996561050415	0.004386456527633334	binder
FLYGSNAAFL	HLA-A*02:02	0.9952277779579163	0.0027663992343740606	binder
FLYKEKLVSV	HLA-A*02:02	0.9976789712905884	0.0010022665969765757	binder
FLYNHGIGTL	HLA-A*02:02	0.9956298828125	0.0018592847252828116	binder
FLYPAAQLQHL	HLA-A*02:02	0.9979673027992249	0.0016722439851101255	binder
FLYPFLHTV	HLA-A*02:02	0.9992915511131286	0.00032791790831526735	binder
FLYPGKNGRL	HLA-A*02:02	0.9954967856407165	0.0058998712833404	binder
FLYQQQGRLD	HLA-A*02:02	0.292418310791254	0.24175326307679554	not-binder
FLYQQQGRLDK	HLA-A*02:02	0.10975297633558512	0.0710664037624299	not-binder
FLYQQQGRLDKL	HLA-A*02:02	0.9842832684516907	0.012275946461464595	binder
FLYQYSTRL	HLA-A*02:02	0.9962371349334717	0.00308457975076789	binder
FLYSSGDKEQL	HLA-A*02:02	0.9937234044075012	0.0014244069538340539	binder
FLYTGEGDTV	HLA-A*02:02	0.994569206237793	0.0029091547796703827	binder
FMAEHLEETL	HLA-A*02:02	0.9951289534568787	0.003397795375539266	binder
FMAPIDHTTM	HLA-A*02:02	0.9956303477287293	0.0025304572054454864	binder
FMAPKAWTV	HLA-A*02:02	0.9987382173538208	0.0007723976561861922	binder
FMAPLQEKV	HLA-A*02:02	0.9952401518821716	0.001206705875490846	binder
FMAPYTHFT	HLA-A*02:02	0.9871738433837891	0.005324875453301395	binder
FMASHLDYL	HLA-A*02:02	0.9964325428009033	0.0017310582587092983	binder
FMATIAEGL	HLA-A*02:02	0.9831634044647217	0.009528241931590258	binder
FMFDEKLVTV	HLA-A*02:02	0.9987428784370422	0.0008195674887490384	binder
FMFEGHDTTA	HLA-A*02:02	0.9939649224281311	0.0037072466364380515	binder
FMHQIIDQV	HLA-A*02:02	0.9918913960456848	0.00452226754728694	binder
FMIDASVHPTL	HLA-A*02:02	0.9962417244911194	0.0018626674355508776	binder
FMIDRDNSVF	HLA-A*02:02	0.9696550130844116	0.021373533566424276	binder
FMIKHSQKL	HLA-A*02:02	0.9936332821846008	0.0029797845579071667	binder
FMKKYIHVA	HLA-A*02:02	0.97832852602005	0.015941317394389053	binder
FMKNKVEQL	HLA-A*02:02	0.9876636981964111	0.007214789862577431	binder
FMKPGKVVLV	HLA-A*02:02	0.9859919071197509	0.006390824104269353	binder
FMMDKTNIL	HLA-A*02:02	0.9963494300842285	0.002235180240495728	binder
FMMPRIVNV	HLA-A*02:02	0.9991890788078308	0.0003502781651662093	binder
FMNDAIEKA	HLA-A*02:02	0.9898845314979553	0.00378371126363885	binder
FMNPHLISV	HLA-A*02:02	0.9989104509353638	0.00045319801519284013	binder
FMNSVIQSL	HLA-A*02:02	0.9886401057243347	0.007368286198837086	binder
FMSDLMKAL	HLA-A*02:02	0.9782076358795166	0.011155331961020361	binder
FMSEISDEF	HLA-A*02:02	0.9825531959533691	0.015068031303538888	binder
FMSLLEEKL	HLA-A*02:02	0.9661969304084778	0.025978330115468462	binder
FNEKSKEL	HLA-A*02:02	0.008716768515296281	0.007154178990895521	not-binder
FQAEIAQLM	HLA-A*02:02	0.9864287853240967	0.007340893758610909	binder
FQATIVKAV	HLA-A*02:02	0.9856518268585205	0.00841999181714509	binder
FQHEENLLQQV	HLA-A*02:02	0.9756610989570618	0.016551818386795036	binder
FQSDTNAML	HLA-A*02:02	0.9652558922767639	0.015314820248551301	binder
FQTDLIYNL	HLA-A*02:02	0.9928950428962707	0.0028605125179542155	binder
FQYDSTHGKFHGTV	HLA-A*02:02	0.8312295079231262	0.159410102452282	binder
FQYESKVFYL	HLA-A*02:02	0.9985592126846313	0.0008880029305932157	binder
FQYPCYQEGL	HLA-A*02:02	0.9444897055625916	0.025244006622530773	binder
FTADFVRQL	HLA-A*02:02	0.9798818945884704	0.0167328040032145	binder
FTAEKTDEL	HLA-A*02:02	0.9650423169136048	0.018547444570298572	binder
FTFEGKLEAA	HLA-A*02:02	0.9761730790138244	0.013777493684522081	binder
FVADEELVHLL	HLA-A*02:02	0.9958638310432434	0.0025653657323718776	binder
FVADFADKL	HLA-A*02:02	0.9941810131072998	0.0022939085832460616	binder
FVANDSTLFTL	HLA-A*02:02	0.9873879075050354	0.004834813836469658	binder
FVDDYTVRV	HLA-A*02:02	0.9983935594558716	0.0013640010355605973	binder
FVFDRPLPVS	HLA-A*02:02	0.8830996751785278	0.07732817364883539	binder
FVIDLQTRL	HLA-A*02:02	0.9923866510391235	0.0031272247879249836	binder
FVIRNIVEA	HLA-A*02:02	0.942775309085846	0.06575074496208455	binder
FVNDIFERI	HLA-A*02:02	0.9958452939987182	0.004385047286638656	binder
FVPEIFHRI	HLA-A*02:02	0.9808028936386108	0.029494527259904	binder
FVYGGPQVQL	HLA-A*02:02	0.9910691261291504	0.007688966984589042	binder
GAADIDHKL	HLA-A*02:02	0.8722741603851318	0.11361962789529993	binder
GAGGGFGSRSL	HLA-A*02:02	0.2688745893537998	0.196031442820918	not-binder
GEILARQEL	HLA-A*02:02	0.0791104688309133	0.09285094603253295	not-binder
GGLPERSVSL	HLA-A*02:02	0.4778806246817112	0.24863305605408906	ambiguous
GIADLAHLL	HLA-A*02:02	0.9854263186454773	0.006411583566011995	binder
GIAKHIQKL	HLA-A*02:02	0.9645805716514587	0.016224820461925617	binder
GIFGGHIRSV	HLA-A*02:02	0.9949079751968384	0.0012125050499269137	binder
GIMKKAYEL	HLA-A*02:02	0.9837038159370423	0.011284491110614624	binder
GISDLAQHYL	HLA-A*02:02	0.9758718848228455	0.016027776129375008	binder
GKDAVEDL	HLA-A*02:02	0.0013352372858207672	0.0008240253489573699	not-binder
GLAAENQEL	HLA-A*02:02	0.963665509223938	0.011998573429297648	binder
GLAAFRAFL	HLA-A*02:02	0.981160295009613	0.009497254177348808	binder
GLAAGRTFLL	HLA-A*02:02	0.9901965737342835	0.006105663191988433	binder
GLADASLLKKV	HLA-A*02:02	0.9916632652282715	0.00457188809723405	binder
GLADITQQL	HLA-A*02:02	0.9963638782501221	0.0018532231612975849	binder
GLADKVYFL	HLA-A*02:02	0.9981875658035279	0.0007617900081644416	binder
GLADNTVIAKV	HLA-A*02:02	0.9957761526107788	0.0018868176800212629	binder
GLADPRWASINL	HLA-A*02:02	0.9541858196258545	0.02838180985027033	binder
GLADPSALTQA	HLA-A*02:02	0.9821883559226989	0.009869844518892999	binder
GLAEDIDKGEV	HLA-A*02:02	0.9734444499015809	0.014119862996009936	binder
GLAEDSPKM	HLA-A*02:02	0.9850800037384033	0.0077371478128411995	binder
GLAEFQENV	HLA-A*02:02	0.9947019219398499	0.001738782369037337	binder
GLAELGHRL	HLA-A*02:02	0.9945740699768066	0.0019349197052841286	binder
GLAENKSTL	HLA-A*02:02	0.9440983653068542	0.03117323432660198	binder
GLAGNGLVLATHL	HLA-A*02:02	0.9096058249473572	0.07975140903727695	binder
GLAGPLHGL	HLA-A*02:02	0.9832680821418762	0.007362428040998121	binder
GLAGVKIAEV	HLA-A*02:02	0.9937730431556702	0.0037767658520570188	binder
GLAHSLQHL	HLA-A*02:02	0.9674307227134704	0.005407966789675475	binder
GLAKAVASV	HLA-A*02:02	0.9886198759078979	0.0034404641529106267	binder
GLAKRPGALL	HLA-A*02:02	0.8994354486465455	0.09255630363151401	binder
GLAKRVWSL	HLA-A*02:02	0.9930145740509033	0.0029214656150620493	binder
GLALALNKL	HLA-A*02:02	0.945814561843872	0.025397211749909443	binder
GLALIAERL	HLA-A*02:02	0.9547020673751831	0.035934938468369024	binder
GLAMKLQNL	HLA-A*02:02	0.9402340173721313	0.0471898610065696	binder
GLANIAILNNNL	HLA-A*02:02	0.9196438193321228	0.09624618506485293	binder
GLAPAEVVVATVA	HLA-A*02:02	0.6946706354618073	0.23674231573922788	binder
GLAPAEVVVATV	HLA-A*02:02	0.978373920917511	0.013677874078744977	binder
GLAPFTEGI	HLA-A*02:02	0.9901961922645569	0.00502871420123847	binder
GLAPKPVQV	HLA-A*02:02	0.9953760147094727	0.0022487914485353855	binder
GLAPLGEYRL	HLA-A*02:02	0.9928627848625183	0.0009480402099640528	binder
GLAPLHIQL	HLA-A*02:02	0.9957095623016358	0.002351560327107691	binder
GLAPNSNKV	HLA-A*02:02	0.9825124144554138	0.006191584437820189	binder
GLAPPQHLIRV	HLA-A*02:02	0.9938814878463745	0.0016985894639148895	binder
GLAPQIHDL	HLA-A*02:02	0.9878066658973694	0.0028960863666313823	binder
GLAPSKSTVYV	HLA-A*02:02	0.9916040897369385	0.006282438082612721	binder
GLAQKVDPA	HLA-A*02:02	0.7409186244010926	0.21425818859897303	binder
GLARLLSRL	HLA-A*02:02	0.9540081739425659	0.0235577287981212	binder
GLASKAAEL	HLA-A*02:02	0.9810419201850891	0.004570317897057152	binder
GLATDVQTV	HLA-A*02:02	0.9875252723693848	0.0036378605772887577	binder
GLATTQINNKA	HLA-A*02:02	0.7358610212802887	0.2288505249713942	binder
GLAVLKHVL	HLA-A*02:02	0.8254053235054016	0.042494866183066256	binder
GLAVSEHRL	HLA-A*02:02	0.9495552539825439	0.023546621950299357	binder
GLFAHPSLWQL	HLA-A*02:02	0.9941018581390381	0.0017199698078025358	binder
GLFDQHFRL	HLA-A*02:02	0.9977812886238098	0.001018609395556815	binder
GLFDTAGQEDYDRL	HLA-A*02:02	0.932685661315918	0.054790660663553606	binder
GLFDYNSQQQL	HLA-A*02:02	0.9930572152137757	0.003755604194164255	binder
GLFEAAHVL	HLA-A*02:02	0.9918820023536682	0.004797792925518247	binder
GLFGETLRAA	HLA-A*02:02	0.9888065338134766	0.0026570108112852547	binder
GLFGKELHKV	HLA-A*02:02	0.9977149605751038	0.0010356879527919653	binder
GLFHGNEML	HLA-A*02:02	0.9729743719100952	0.01696100372410266	binder
GLFKTDRV	HLA-A*02:02	0.877118730545044	0.09158756446455481	binder
GLFPGGRHEL	HLA-A*02:02	0.9962177872657776	0.0014954607686871965	binder
GLFPWTPKL	HLA-A*02:02	0.9964753150939941	0.0028448569414665373	binder
GLFQGKTPL	HLA-A*02:02	0.967692232131958	0.025116744492755288	binder
GLFSDPESQTL	HLA-A*02:02	0.9885038256645202	0.008511554617032738	binder
GLFSNDIPHV	HLA-A*02:02	0.9974071264266968	0.000600584167056962	binder
GLFTGLTPRL	HLA-A*02:02	0.9903865933418274	0.00777385420323199	binder
GLGPVEYL	HLA-A*02:02	0.9808688402175904	0.010747243897660816	binder
GLHDGIQRV	HLA-A*02:02	0.9945141553878785	0.0022474959514295133	binder
GLHENSVRL	HLA-A*02:02	0.9905985832214356	0.0034387866585571963	binder
GLHTVLSKL	HLA-A*02:02	0.9626785516738892	0.012304399583789634	binder
GLIDHQTYL	HLA-A*02:02	0.9966292977333069	0.0025336476899095145	binder
GLIDIENPNRV	HLA-A*02:02	0.9976998567581177	0.0012648809925266083	binder
GLIDKVNEL	HLA-A*02:02	0.9984642386436462	0.0006947516284335774	binder
GLIDRQVTV	HLA-A*02:02	0.9977083563804626	0.0011153796556453003	binder
GLIDTKELEPL	HLA-A*02:02	0.9909070372581482	0.003600467892415412	binder
GLIDVHVHL	HLA-A*02:02	0.9985168814659119	0.0008472932890156784	binder
GLIDVKPLGV	HLA-A*02:02	0.9962303400039673	0.0023271888178311214	binder
GLIEILKKV	HLA-A*02:02	0.9967453360557557	0.0017155167044350236	binder
GLIEKNIEL	HLA-A*02:02	0.9976452946662903	0.0012063636196506231	binder
GLIENPALL	HLA-A*02:02	0.9956691861152649	0.002632975646043722	binder
GLIGVGLINV	HLA-A*02:02	0.9946886301040649	0.0026354106150765066	binder
GLKDKIHHV	HLA-A*02:02	0.9902067899703979	0.003058208216348924	binder
GLKEGIPAL	HLA-A*02:02	0.9911883473396301	0.0029421316470005904	binder
GLKELSEYV	HLA-A*02:02	0.986256456375122	0.009196633382789159	binder
GLKKVIQKV	HLA-A*02:02	0.9727365374565125	0.014510899701307086	binder
GLKNGVPAV	HLA-A*02:02	0.9842742085456848	0.001944187280041678	binder
GLKPGQDANL	HLA-A*02:02	0.8679776906967163	0.12278616249583818	binder
GLKRELEAL	HLA-A*02:02	0.8887923836708069	0.03821233553745136	binder
GLLGYLHFV	HLA-A*02:02	0.994592034816742	0.0012937565340305072	binder
GLMKDTHTV	HLA-A*02:02	0.9926499485969543	0.0030074982668922556	binder
GLMRKVPRV	HLA-A*02:02	0.9876046895980835	0.004149363908048647	binder
GLNDFIQKI	HLA-A*02:02	0.9957831740379334	0.0020642973361178164	binder
GLNDLQTQL	HLA-A*02:02	0.9897219657897949	0.005318661865215372	binder
GLNEEIARV	HLA-A*02:02	0.99447181224823	0.0010642753227374329	binder
GLNGHLTKL	HLA-A*02:02	0.9903157114982605	0.006141675984229394	binder
GLNSIVHKA	HLA-A*02:02	0.9837268233299256	0.0042345572806592536	binder
GLPPEYLQVHL	HLA-A*02:02	0.7481933794915676	0.3592418978319954	binder
GLQEAQYRL	HLA-A*02:02	0.9870151400566101	0.006692953938072694	binder
GLQEGTHEL	HLA-A*02:02	0.9910946607589721	0.0013065791657331197	binder
GLREKAEYL	HLA-A*02:02	0.9522565007209778	0.019073882608320353	binder
GLRHQVEQL	HLA-A*02:02	0.9181656002998352	0.045938676644573115	binder
GLSAFLHAI	HLA-A*02:02	0.9898855805397033	0.0017494959564853876	binder
GLSDHIQEEL	HLA-A*02:02	0.988432788848877	0.005299294256056098	binder
GLSDIHHRM	HLA-A*02:02	0.9917156577110291	0.003433685112965238	binder
GLSDLRLEL	HLA-A*02:02	0.9937966704368592	0.0034086414942140976	binder
GLSDTATYKV	HLA-A*02:02	0.9906186461448669	0.0033797158431016173	binder
GLSDVFDNL	HLA-A*02:02	0.9905543208122254	0.004762373203686461	binder
GLSEAMNEL	HLA-A*02:02	0.9819753885269165	0.0025530838288067123	binder
GLSEPIFQL	HLA-A*02:02	0.9943816304206848	0.002479027031065385	binder
GLSEQIREL	HLA-A*02:02	0.9940731883049011	0.0029640173030338044	binder
GLSERDINL	HLA-A*02:02	0.9846350073814392	0.01031125811196701	binder
GLSESSVKV	HLA-A*02:02	0.9892213821411133	0.0030188522719575175	binder
GLSGFHTYL	HLA-A*02:02	0.988194715976715	0.006889318047006031	binder
GLSHHIHAL	HLA-A*02:02	0.9828986287117004	0.011698080750207618	binder
GLSHLQQSL	HLA-A*02:02	0.9407495737075806	0.022901069147043797	binder
GLSHVDYAL	HLA-A*02:02	0.969415032863617	0.013238294450679424	binder
GLSHVLNRL	HLA-A*02:02	0.9762589931488037	0.013607878284793843	binder
GLSIFIYRL	HLA-A*02:02	0.9794766664505005	0.011963396960149078	binder
GLSKIVEHQV	HLA-A*02:02	0.9787299752235412	0.014834500793052985	binder
GLSNHIAAL	HLA-A*02:02	0.9861044645309448	0.005013345139755752	binder
GLSNLFCGV	HLA-A*02:02	0.9800684332847596	0.014400201953559845	binder
GLSNTVMRL	HLA-A*02:02	0.9709630370140075	0.01671592770958631	binder
GLSPEIHTL	HLA-A*02:02	0.9885777235031128	0.007240209454460622	binder
GLSPLLQKI	HLA-A*02:02	0.9841403603553772	0.0036633649156660787	binder
GLSPNESKL	HLA-A*02:02	0.9164355993270874	0.01933655528590048	binder
GLSPSIDTL	HLA-A*02:02	0.9630792140960693	0.015602481763677515	binder
GLSPSIQTL	HLA-A*02:02	0.9828601956367493	0.008602387182547798	binder
GLSPTVAVL	HLA-A*02:02	0.97756906747818	0.005579255562400889	binder
GLSQITNQL	HLA-A*02:02	0.9780197143554688	0.014189767436599493	binder
GLSSFDSKL	HLA-A*02:02	0.9515529155731202	0.019376246012424894	binder
GLSSLRDLNV	HLA-A*02:02	0.9666520595550537	0.01465455032236034	binder
GLSSSVHML	HLA-A*02:02	0.9783741354942321	0.010552058083292284	binder
GLSVVEHRL	HLA-A*02:02	0.9600064635276795	0.018334452479401107	binder
GLSYIYNTV	HLA-A*02:02	0.9867481589317322	0.004489366337432534	binder
GLTPFVFRL	HLA-A*02:02	0.9912362456321716	0.006490029107249334	binder
GLTRFTDQL	HLA-A*02:02	0.914499819278717	0.03508176889652967	binder
GLTSTDLLFHL	HLA-A*02:02	0.9696620821952819	0.02347368476985125	binder
GLVAFEPHAL	HLA-A*02:02	0.9771902441978455	0.01112845221814519	binder
GLVDEKALAQA	HLA-A*02:02	0.9729005217552185	0.01475364491231252	binder
GLVVVNHYL	HLA-A*02:02	0.9414906859397888	0.026398986568862633	binder
GLWRGEEVTL	HLA-A*02:02	0.9784368276596069	0.008687359666888887	binder
GLYDSQNPPTV	HLA-A*02:02	0.9928985834121704	0.001751377794634787	binder
GLYEAIADHYM	HLA-A*02:02	0.9918199896812439	0.004188743637512841	binder
GLYEFPLNKV	HLA-A*02:02	0.9982749581336975	0.0007591737920127775	binder
GLYELVWRV	HLA-A*02:02	0.998370087146759	0.0005392924985731586	binder
GLYGAIFRL	HLA-A*02:02	0.9978276133537293	0.000826592212234959	binder
GLYGIKDDVFL	HLA-A*02:02	0.987292206287384	0.015199429232626568	binder
GLYGKVEGL	HLA-A*02:02	0.993885338306427	0.004190599784772045	binder
GLYHFRDQIL	HLA-A*02:02	0.9091774463653565	0.03278613011560816	binder
GLYPFRVNSA	HLA-A*02:02	0.9775502800941467	0.010550123620312843	binder
GLYSDRISEL	HLA-A*02:02	0.995221984386444	0.0021581435501433566	binder
GLYTGEVTEI	HLA-A*02:02	0.9877469778060913	0.007673397921932704	binder
GLYTGQEYV	HLA-A*02:02	0.9906344652175904	0.004361613417757746	binder
GMAGPAAEITV	HLA-A*02:02	0.9851137042045593	0.009291243720105343	binder
GMAPFVRTL	HLA-A*02:02	0.9917684674263001	0.003036484968249716	binder
GMAQKTWEL	HLA-A*02:02	0.9935004234313964	0.004325023129675911	binder
GMASVISRL	HLA-A*02:02	0.9914564371109009	0.003922678879547933	binder
GMFKNLLKEV	HLA-A*02:02	0.9809999346733094	0.011928481622761824	binder
GMFQRLDKL	HLA-A*02:02	0.9507609248161316	0.027995969021113298	binder
GMNKFLSQL	HLA-A*02:02	0.9799380779266358	0.006319940034066272	binder
GMYYGRDVNV	HLA-A*02:02	0.9849055051803589	0.008429056544906466	binder
GPGGYPGGIH	HLA-A*02:02	0.0029978303238749502	0.00519079661632064	not-binder
GQAEVLNFL	HLA-A*02:02	0.9858855247497559	0.0076701251684525296	binder
GQFPSYLETV	HLA-A*02:02	0.9907589793205261	0.0025143733847606087	binder
GQMDTKGLVRA	HLA-A*02:02	0.630421620607376	0.3005819872279144	ambiguous
GQYEGHEAEL	HLA-A*02:02	0.9882534980773926	0.004208680611563018	binder
GTADRELIQTSAL	HLA-A*02:02	0.025257260212674736	0.03972568400642632	not-binder
GVAEKTQLL	HLA-A*02:02	0.9195644378662109	0.10037723013910123	binder
GVGPVPARA	HLA-A*02:02	0.2730443611741066	0.2224030606309077	not-binder
GVYGGSVHEA	HLA-A*02:02	0.9792284369468689	0.012037948153146582	binder
HAAEYGAEALE	HLA-A*02:02	0.008843901567161083	0.006297934585504268	not-binder
HIADIVHTL	HLA-A*02:02	0.9969857573509217	0.0011733344855969587	binder
HIPDVITYL	HLA-A*02:02	0.9838975548744202	0.013921775797087104	binder
HIPNIFQKI	HLA-A*02:02	0.8770697951316834	0.09556693285242658	binder
HISRLLQEL	HLA-A*02:02	0.8606043934822083	0.08870016972066624	binder
HKDYIFLLLI	HLA-A*02:02	0.029718108102679254	0.016032837609595493	not-binder
HLAAIATEL	HLA-A*02:02	0.9890922546386719	0.0055280535544359275	binder
HLADFTPRL	HLA-A*02:02	0.9981722950935363	0.001013720007866401	binder
HLADLADFAL	HLA-A*02:02	0.9910166144371033	0.0037368837870579226	binder
HLADLPVEPHL	HLA-A*02:02	0.9918163418769836	0.00381620051001138	binder
HLAEALEQL	HLA-A*02:02	0.9926570653915405	0.003918002037509007	binder
HLAEALHQA	HLA-A*02:02	0.9871058940887452	0.006383593130789371	binder
HLAEHSLQV	HLA-A*02:02	0.996622896194458	0.001199673107262765	binder
HLAEIKRKL	HLA-A*02:02	0.9744858980178833	0.01779288590075495	binder
HLAEKTSSL	HLA-A*02:02	0.9923089623451233	0.0023697118072362015	binder
HLAELIAEL	HLA-A*02:02	0.9975613713264465	0.0012697675740546226	binder
HLAELQEKI	HLA-A*02:02	0.985694968700409	0.011816030777454106	binder
HLAESESLL	HLA-A*02:02	0.9667572736740112	0.01859641840210045	binder
HLAEVLERV	HLA-A*02:02	0.9970409154891968	0.0013540357094925422	binder
HLAEVSAEV	HLA-A*02:02	0.9959158658981323	0.001994217207337198	binder
HLAIKLEQV	HLA-A*02:02	0.9794524073600769	0.011366040663307198	binder
HLAKLYDNL	HLA-A*02:02	0.9759721994400025	0.00950452074565094	binder
HLAKVTAEV	HLA-A*02:02	0.9934633255004883	0.004080109598806147	binder
HLANIVERL	HLA-A*02:02	0.996491014957428	0.001099890774114334	binder
HLANIVERV	HLA-A*02:02	0.9965380787849426	0.0008529309335964533	binder
HLANTYISV	HLA-A*02:02	0.9897742509841919	0.005756178235408019	binder
HLAPENFYI	HLA-A*02:02	0.9911661386489868	0.007135302409936762	binder
HLAPFTDEQL	HLA-A*02:02	0.9924036264419556	0.004671848080371597	binder
HLAPLWPFL	HLA-A*02:02	0.9811104774475098	0.020877962757048025	binder
HLAQSLHKL	HLA-A*02:02	0.9723319411277771	0.01859360662278074	binder
HLASIHGYL	HLA-A*02:02	0.9447240114212037	0.0865747318775595	binder
HLASKIEEA	HLA-A*02:02	0.9721462249755859	0.016623896215636817	binder
HLATGDMLRAMVA	HLA-A*02:02	0.23395515754818916	0.30765255102816574	not-binder
HLAVNDFEL	HLA-A*02:02	0.9703557610511779	0.01724756013735452	binder
HLAVVAPRL	HLA-A*02:02	0.9648080348968506	0.0291141742712554	binder
HLFDHVVNRV	HLA-A*02:02	0.9971376657485962	0.0021061777514932694	binder
HLFEDAYLL	HLA-A*02:02	0.9943298816680908	0.0026505531691024308	binder
HLFESKSKELSV	HLA-A*02:02	0.9863813638687133	0.0025480975779592825	binder
HLFNVAHTL	HLA-A*02:02	0.9868381381034851	0.010484826094508133	binder
HLFPGENCTL	HLA-A*02:02	0.9915339231491089	0.0036537528583122335	binder
HLFRKFHYL	HLA-A*02:02	0.9856275916099548	0.015032834921023542	binder
HLFSGHLSTL	HLA-A*02:02	0.9947874784469605	0.002343834612160253	binder
HLGEYQAAV	HLA-A*02:02	0.9457503318786621	0.035801558624008516	binder
HLGHILFLL	HLA-A*02:02	0.9764956355094909	0.006772683245914893	binder
HLGQIENYL	HLA-A*02:02	0.9648322105407715	0.017861840164326376	binder
HLKDGVPGL	HLA-A*02:02	0.9792341232299805	0.00980064248368256	binder
HLKEDQTEYL	HLA-A*02:02	0.9805590510368347	0.007974792372286614	binder
HLKVHIERV	HLA-A*02:02	0.8985361218452453	0.06302400266973504	binder
HLLQWLLL	HLA-A*02:02	0.7413048624992371	0.1512937418925835	binder
HLMNHMNLL	HLA-A*02:02	0.9893770813941956	0.0022320921509250313	binder
HLNATVNNL	HLA-A*02:02	0.9801320672035218	0.013075967370894264	binder
HLNEHLYNM	HLA-A*02:02	0.9945190072059631	0.0032019149892906725	binder
HLNENIEKGLL	HLA-A*02:02	0.9183176517486572	0.038293820595208784	binder
HLNGHIKQV	HLA-A*02:02	0.9884916305541992	0.006208065498061342	binder
HLNGKVSHL	HLA-A*02:02	0.9795324563980102	0.01796605000855858	binder
HLNMFIQNL	HLA-A*02:02	0.9655246019363404	0.03339711795144315	binder
HLNPHTNMV	HLA-A*02:02	0.9919206500053406	0.005705253392881998	binder
HLNPNGHHFL	HLA-A*02:02	0.9889938831329346	0.006242526405823405	binder
HLPDFVKQL	HLA-A*02:02	0.9803976774215698	0.030838469080148423	binder
HLPETKFSEL	HLA-A*02:02	0.9924639701843262	0.005858163215366692	binder
HLPSDFTPA	HLA-A*02:02	0.8653127431869507	0.08987434979408526	binder
HLSAILEAL	HLA-A*02:02	0.9816205978393555	0.007559585076776827	binder
HLSDHLSEL	HLA-A*02:02	0.9927775621414184	0.003438275246591301	binder
HLSDMLQQL	HLA-A*02:02	0.9843503475189209	0.003672318897868165	binder
HLSEETVML	HLA-A*02:02	0.9705267071723938	0.009644387789951745	binder
HLSELNTKL	HLA-A*02:02	0.9907368659973145	0.007741873733605713	binder
HLSELVQQI	HLA-A*02:02	0.9929371833801269	0.0024190888879122826	binder
HLSHIKESV	HLA-A*02:02	0.9425674319267273	0.026940165809437262	binder
HLSIINEYL	HLA-A*02:02	0.9699068665504456	0.020134897922544526	binder
HLSKIETRI	HLA-A*02:02	0.9159105062484741	0.054747349071172284	binder
HLSNILSEV	HLA-A*02:02	0.9921666145324707	0.002561560767069568	binder
HLSNMEVQV	HLA-A*02:02	0.9795938849449157	0.005453283951505215	binder
HLSNYQYLL	HLA-A*02:02	0.983239209651947	0.008336005964557231	binder
HLSSIEVLI	HLA-A*02:02	0.9525904178619384	0.0343449515427463	binder
HLSSLIAQL	HLA-A*02:02	0.9876755595207214	0.0065897153202605675	binder
HLSTSLDNL	HLA-A*02:02	0.8995795607566833	0.042238349475194545	binder
HLSTVEFLL	HLA-A*02:02	0.9778604745864868	0.008470030901912479	binder
HLTDITLKV	HLA-A*02:02	0.9969950437545776	0.001395993631500169	binder
HLWDPENSVLQNL	HLA-A*02:02	0.9800141453742981	0.008733160968481502	binder
HLYDVFGDPAYL	HLA-A*02:02	0.99038006067276	0.00562912166736496	binder
HLYSSIEHL	HLA-A*02:02	0.9906569004058838	0.007468125411316998	binder
HMGDILYKL	HLA-A*02:02	0.9939264059066772	0.003370458275332841	binder
HPREPALGPHGPSR	HLA-A*02:02	0.0017148625251138584	0.0029432941524722657	not-binder
HQAQIDHYL	HLA-A*02:02	0.9846799373626709	0.005163423930382068	binder
HVVDFFNRV	HLA-A*02:02	0.979279637336731	0.010428873664778649	binder
IAPTGHSL	HLA-A*02:02	0.44945878684520724	0.17303807749709665	ambiguous
IAQKSKAEAESL	HLA-A*02:02	0.09726783917285502	0.1295200057012756	not-binder
IAREFSPDL	HLA-A*02:02	0.13540364503860475	0.1250668073116696	not-binder
IGASVDPAGV	HLA-A*02:02	0.4421652764081955	0.1956465581330985	ambiguous
IIADNIIFL	HLA-A*02:02	0.9934211492538452	0.002894119535736183	binder
IIADPKTDHRL	HLA-A*02:02	0.9547717690467834	0.03318991669973387	binder
IIFVPVPQL	HLA-A*02:02	0.9324902534484864	0.04280791183161687	binder
IIHEIAVLEL	HLA-A*02:02	0.9941271662712097	0.004403274565768914	binder
IIKGKVEEV	HLA-A*02:02	0.9606544375419617	0.02732852270153041	binder
IISELDRQI	HLA-A*02:02	0.8404584646224975	0.04168778234106057	binder
IIVDIFHGL	HLA-A*02:02	0.9885783433914185	0.008517044341763563	binder
IKEPIWETL	HLA-A*02:02	0.02320273546501994	0.01911148201721681	not-binder
ILAAETDRL	HLA-A*02:02	0.9601826906204224	0.013472196613147188	binder
ILAAHVPTL	HLA-A*02:02	0.9971004009246827	0.0011024329626043864	binder
ILAAIVNHL	HLA-A*02:02	0.9969235420227051	0.0010058278148084392	binder
ILAALQERL	HLA-A*02:02	0.9780525922775268	0.008624099687224045	binder
ILAAVETRL	HLA-A*02:02	0.984389853477478	0.012975451644954887	binder
ILADATAKM	HLA-A*02:02	0.9914204239845276	0.003325757047022837	binder
ILADATEQV	HLA-A*02:02	0.9930900692939758	0.0026249625957103567	binder
ILADEQDVHM	HLA-A*02:02	0.9812097430229187	0.01585505286169037	binder
ILADHPDAPM	HLA-A*02:02	0.9762567281723022	0.014442620858276113	binder
ILADIIQNSTL	HLA-A*02:02	0.9940933346748352	0.003429117383423175	binder
ILADIQSHMDRL	HLA-A*02:02	0.9496167778968811	0.0824228936080991	binder
ILADIVISA	HLA-A*02:02	0.992923641204834	0.0033210211322269164	binder
ILADKTRQL	HLA-A*02:02	0.9938817143440246	0.0034916609902340876	binder
ILADLEDYL	HLA-A*02:02	0.9873872995376587	0.00719226265323376	binder
ILADLHSADQL	HLA-A*02:02	0.9923299670219421	0.0028221333448032616	binder
ILADMADVYKL	HLA-A*02:02	0.9957234740257264	0.0017163429872043751	binder
ILAEIARIL	HLA-A*02:02	0.9876441597938538	0.007389601776175447	binder
ILAELLLRV	HLA-A*02:02	0.9974463224411011	0.001110753308614857	binder
ILAETQPEL	HLA-A*02:02	0.9945324659347534	0.003318788607272357	binder
ILAHEIHVL	HLA-A*02:02	0.9912893056869507	0.004269314121449867	binder
ILANDGVLLAA	HLA-A*02:02	0.967232632637024	0.013065537760257602	binder
ILANDGVLL	HLA-A*02:02	0.9539816975593567	0.01296792566491683	binder
ILANHAIKL	HLA-A*02:02	0.9882787466049194	0.00791217343947643	binder
ILAPAGSLPKI	HLA-A*02:02	0.9912287473678589	0.00619476590503159	binder
ILAPTVQEL	HLA-A*02:02	0.9972422361373902	0.0013869506732260793	binder
ILAPVVKEI	HLA-A*02:02	0.994004774093628	0.004870257883494841	binder
ILAQITGTEHL	HLA-A*02:02	0.9907694935798645	0.005689975615681422	binder
ILAQQPDRL	HLA-A*02:02	0.9240485429763794	0.05698063429774491	binder
ILAQVASEHL	HLA-A*02:02	0.9760710835456848	0.01854253138467231	binder
ILASEETYL	HLA-A*02:02	0.9653337597846985	0.02202547327284962	binder
ILASLLRNL	HLA-A*02:02	0.9854961276054383	0.004250156714835986	binder
ILATNTQKV	HLA-A*02:02	0.9880204796791077	0.003981190392442515	binder
ILATPLQNL	HLA-A*02:02	0.9787180423736572	0.008263883217408351	binder
ILATRTQNV	HLA-A*02:02	0.9884145379066467	0.004498437989984495	binder
ILDEIEEHNI	HLA-A*02:02	0.9805614233016968	0.013123982311066477	binder
ILEEGKEILV	HLA-A*02:02	0.9535987138748169	0.029224431517650293	binder
ILFDPKTSVSEL	HLA-A*02:02	0.9960460424423218	0.0021770820509145234	binder
ILFGHENRV	HLA-A*02:02	0.995626711845398	0.0017090760897682312	binder
ILFNKKENAL	HLA-A*02:02	0.9430397152900696	0.030296418254993084	binder
ILFPDIIARA	HLA-A*02:02	0.9967985153198242	0.001173317823308231	binder
ILFSEGLIKA	HLA-A*02:02	0.9922906517982483	0.0012619707179684187	binder
ILFTEQERGVGI	HLA-A*02:02	0.8944569826126099	0.06944696808356063	binder
ILGPIPSHM	HLA-A*02:02	0.961957323551178	0.032758231457412496	binder
ILGPKPQGV	HLA-A*02:02	0.9883666038513184	0.0011254033343900641	binder
ILGPQGNTI	HLA-A*02:02	0.9138812780380249	0.028122120992408392	binder
ILGPTFTL	HLA-A*02:02	0.9738661527633667	0.015163640065754753	binder
ILGTHNITV	HLA-A*02:02	0.9769633412361145	0.011178184036689378	binder
ILHANPQLL	HLA-A*02:02	0.9591780424118042	0.016401040074517027	binder
ILHDDEVTV	HLA-A*02:02	0.9863993287086487	0.004365116542551736	binder
ILHGEVNKV	HLA-A*02:02	0.9916496515274048	0.002362515197000462	binder
ILHHEYFLL	HLA-A*02:02	0.9653131246566773	0.023012828883462844	binder
ILHHVNIGL	HLA-A*02:02	0.9888951539993286	0.0034511799629178626	binder
ILHPEVQTL	HLA-A*02:02	0.989483904838562	0.004028898166483418	binder
ILHRVIQEL	HLA-A*02:02	0.98918137550354	0.007303430898054519	binder
ILHSVTTNL	HLA-A*02:02	0.9902567267417908	0.005804524348080246	binder
ILHTDVVYL	HLA-A*02:02	0.9916714787483215	0.007050286786922839	binder
ILIDENDNKI	HLA-A*02:02	0.984256362915039	0.012936088637908887	binder
ILIDQGKDDQFL	HLA-A*02:02	0.9873575687408447	0.004812181313532358	binder
ILIGKENLL	HLA-A*02:02	0.9821211338043213	0.010120385688272405	binder
ILIHEDSMNLL	HLA-A*02:02	0.9819107770919799	0.008355504013500884	binder
ILINKADLL	HLA-A*02:02	0.9770135402679443	0.007873681127383068	binder
ILKARLEYL	HLA-A*02:02	0.9181692123413085	0.04201330107048583	binder
ILKDDNHSL	HLA-A*02:02	0.9341886281967163	0.049656327663993076	binder
ILKDVIPPLE	HLA-A*02:02	0.6335748553276062	0.21666647430146563	binder
ILKEADQKEQF	HLA-A*02:02	0.45926781073212625	0.2471597439507259	ambiguous
ILKEDSPGL	HLA-A*02:02	0.9733693361282348	0.017380490688154945	binder
ILKEISPLL	HLA-A*02:02	0.9924010634422302	0.004730881522760231	binder
ILKGQIQEA	HLA-A*02:02	0.9510238885879516	0.014171392982569577	binder
ILKKVLEAL	HLA-A*02:02	0.9695348620414734	0.012394367850404708	binder
ILKNMTEAEKA	HLA-A*02:02	0.39134012460708617	0.1941877870323611	not-binder
ILKSHVEKL	HLA-A*02:02	0.967863655090332	0.018602834473662587	binder
ILLEHNYAL	HLA-A*02:02	0.994250476360321	0.004487946767517093	binder
ILMDKERLL	HLA-A*02:02	0.980776023864746	0.016984389708903504	binder
ILMEHIHKL	HLA-A*02:02	0.9991689324378967	0.000408291954193649	binder
ILMGVLKEV	HLA-A*02:02	0.9951704025268555	0.00208387209881482	binder
ILMSLQKVL	HLA-A*02:02	0.8973079204559327	0.04270838089907377	binder
ILNDNINLL	HLA-A*02:02	0.991617739200592	0.006264636916158085	binder
ILNDPSQSEVM	HLA-A*02:02	0.9174773812294006	0.06972016233392934	binder
ILNEIVNFV	HLA-A*02:02	0.9964702129364014	0.0031223482773221007	binder
ILNERVELL	HLA-A*02:02	0.9938330531120301	0.004311830795884489	binder
ILNNKIPEA	HLA-A*02:02	0.9763947248458862	0.018496718466289527	binder
ILNNLKAFL	HLA-A*02:02	0.9635157942771911	0.0048638796174772375	binder
ILNNNLNTL	HLA-A*02:02	0.971719491481781	0.010018906739019484	binder
ILNPEVVTV	HLA-A*02:02	0.9972784519195557	0.0018786573891793616	binder
ILNSMVSKL	HLA-A*02:02	0.9837130308151245	0.007902772539058526	binder
ILNSNEHLL	HLA-A*02:02	0.9712427258491516	0.008925970989184509	binder
ILNSVRATDTL	HLA-A*02:02	0.9366942048072815	0.00941855020109214	binder
ILNTTLDLL	HLA-A*02:02	0.9441789984703064	0.028490368550621287	binder
ILNYVLVRV	HLA-A*02:02	0.9828263640403747	0.011886564047390871	binder
ILQDGRIFI	HLA-A*02:02	0.9814940690994263	0.011542619684463616	binder
ILQEREYRL	HLA-A*02:02	0.9668776750564575	0.022365591545654727	binder
ILQNKIDLV	HLA-A*02:02	0.9709505796432495	0.005528058304407189	binder
ILRDTSEDLGL	HLA-A*02:02	0.9184129357337951	0.04901059624660633	binder
ILRDTSEDL	HLA-A*02:02	0.8393030881881713	0.0084956787346129	binder
ILREDPAYL	HLA-A*02:02	0.9799561262130737	0.011089600211185777	binder
ILSAFVDRL	HLA-A*02:02	0.9853985071182251	0.005239803142237169	binder
ILSAIEHKA	HLA-A*02:02	0.9691739916801453	0.014025342748682503	binder
ILSALVTRL	HLA-A*02:02	0.992022180557251	0.0033636685103030435	binder
ILSDKNSSV	HLA-A*02:02	0.9884820103645324	0.004334644863218653	binder
ILSDRQQHAL	HLA-A*02:02	0.9603277802467346	0.015377712581191569	binder
ILSDVASRL	HLA-A*02:02	0.9910709619522095	0.005172051571386725	binder
ILSDVQRKV	HLA-A*02:02	0.9892002224922181	0.0014928554396710174	binder
ILSEFSSKL	HLA-A*02:02	0.9949744462966919	0.002207111894705104	binder
ILSEIKEAV	HLA-A*02:02	0.9911239504814148	0.004448639482514501	binder
ILSELAPSL	HLA-A*02:02	0.9901963591575622	0.005615678286834479	binder
ILSELVEKI	HLA-A*02:02	0.9952731847763061	0.002155028269722812	binder
ILSESLHSL	HLA-A*02:02	0.9944969654083252	0.0010829429777408602	binder
ILSEVERNL	HLA-A*02:02	0.9881226420402527	0.004049543028266557	binder
ILSEVQQAV	HLA-A*02:02	0.9930197477340699	0.0021154570700190854	binder
ILSGVIRSV	HLA-A*02:02	0.995401406288147	0.0022088442885198002	binder
ILSGVVTKM	HLA-A*02:02	0.9871646285057067	0.004953281608221164	binder
ILSHIKASL	HLA-A*02:02	0.9534629344940185	0.01926157307148881	binder
ILSHINTVFV	HLA-A*02:02	0.98818119764328	0.003931870437258911	binder
ILSHLSSEL	HLA-A*02:02	0.9708342790603638	0.010606572429511166	binder
ILSKKQNEL	HLA-A*02:02	0.9422588467597961	0.01885914751768904	binder
ILSPSLDFV	HLA-A*02:02	0.983772623538971	0.005129175966287328	binder
ILSPWGAEV	HLA-A*02:02	0.9933691263198853	0.0015932911267196729	binder
ILSQYITFV	HLA-A*02:02	0.9922403812408447	0.0027567980468662006	binder
ILSSFESRL	HLA-A*02:02	0.9750715374946595	0.005741964900456012	binder
ILSTIDRELL	HLA-A*02:02	0.9235806584358215	0.04065841328540352	binder
ILTDHQYL	HLA-A*02:02	0.9739230751991272	0.0177611464705121	binder
ILTDITKGV	HLA-A*02:02	0.9930007815361023	0.003851277120124187	binder
ILTESENKL	HLA-A*02:02	0.9657585024833679	0.011194516602283808	binder
ILTSYINEL	HLA-A*02:02	0.9874359846115113	0.01057228805232286	binder
ILTTLIHLV	HLA-A*02:02	0.9888969898223877	0.005392400286545097	binder
ILYDAVTEKL	HLA-A*02:02	0.9955109477043151	0.0027235877051803668	binder
ILYDDDERL	HLA-A*02:02	0.9784618139266967	0.014075231707193953	binder
ILYDKDHYKL	HLA-A*02:02	0.996419095993042	0.0026179477096956757	binder
ILYDKLEKI	HLA-A*02:02	0.9941037416458129	0.0028150164161617535	binder
ILYDLQQNL	HLA-A*02:02	0.9846467852592469	0.00759060607051465	binder
ILYGEVEKL	HLA-A*02:02	0.9940056204795837	0.0022222940485726655	binder
ILYGKIIHL	HLA-A*02:02	0.9985760807991028	0.000697415844383448	binder
ILYGPPGTGKTLL	HLA-A*02:02	0.9884297609329223	0.0065298650563712915	binder
ILYPAAIVTI	HLA-A*02:02	0.994256341457367	0.004205166153869705	binder
ILYSKTEHL	HLA-A*02:02	0.9923387050628663	0.006006989178454795	binder
IMAEGKQHAL	HLA-A*02:02	0.9910888314247132	0.00534602323411975	binder
IMAKQVEQL	HLA-A*02:02	0.9850455403327942	0.0077839509580828825	binder
IMFDDIGRNFL	HLA-A*02:02	0.9894538640975952	0.012826834433046703	binder
IMHDCVVKL	HLA-A*02:02	0.9917608380317688	0.0027236617631176178	binder
IMNEAKDFYL	HLA-A*02:02	0.9934287786483764	0.0058662656188823575	binder
IMSGRTDRL	HLA-A*02:02	0.8932342290878296	0.04317179557087306	binder
IMWGYKDPLV	HLA-A*02:02	0.9917790293693542	0.0016147764342179594	binder
IRLENEIQ	HLA-A*02:02	0.0006797893620387185	0.000609187452404965	not-binder
ISAYGARGSANIK	HLA-A*02:02	0.021421101037412883	0.02106666903033122	not-binder
ISDLEHRL	HLA-A*02:02	0.3914783254265785	0.28063987843788757	ambiguous
ISERYGPVFTI	HLA-A*02:02	0.04232886172831059	0.028231568767251292	not-binder
ISPSRTEAL	HLA-A*02:02	0.5528537631034851	0.2506140652180242	ambiguous
ISPTGHSL	HLA-A*02:02	0.3093501001596451	0.10170245929500185	not-binder
ISSDAVLQR	HLA-A*02:02	0.011468511354178191	0.013069344295172342	not-binder
ISSEKVVP	HLA-A*02:02	0.001432952069444582	0.001392619164940496	not-binder
ISTLITNLI	HLA-A*02:02	0.2566476672887802	0.10147900323380012	not-binder
ITAPIEAQV	HLA-A*02:02	0.9581599235534668	0.03968126594788547	binder
ITAPIEAQVRL	HLA-A*02:02	0.7333385467529296	0.1335228619055707	binder
ITKELIEII	HLA-A*02:02	0.22606134712696074	0.14934317284290322	not-binder
ITNEIVDYI	HLA-A*02:02	0.9307951927185059	0.0622717510064602	binder
ITPTGTHPL	HLA-A*02:02	0.6392991542816162	0.24233549342856237	binder
ITQIEHEVS	HLA-A*02:02	0.0062468747142702345	0.007933102111215297	not-binder
ITQIEHEVSSS	HLA-A*02:02	0.004492765874601901	0.0070610151284057005	not-binder
ITSELVSKI	HLA-A*02:02	0.8957583785057068	0.025785896531626124	binder
IVAKHTSAL	HLA-A*02:02	0.9290744304656983	0.045058680110977675	binder
IVFNGPHLLL	HLA-A*02:02	0.9651904582977295	0.020771027599313402	binder
IVHEALYFL	HLA-A*02:02	0.9795181035995484	0.011529313295454311	binder
IVSEKTDKL	HLA-A*02:02	0.7637870609760284	0.15129042758314581	binder
IWHHTFYNELR	HLA-A*02:02	0.010436068708077072	0.0066109629483118515	not-binder
KAAVMVHQL	HLA-A*02:02	0.6967455506324768	0.13059093197602667	binder
KIADFGLARI	HLA-A*02:02	0.9861662983894348	0.008398068171259028	binder
KIADFGLARV	HLA-A*02:02	0.995914626121521	0.0016649641883125217	binder
KIADFGWSV	HLA-A*02:02	0.9951460361480713	0.0017291114104023989	binder
KIADMGHLKYYL	HLA-A*02:02	0.7751364529132843	0.24069511911766436	binder
KIADTSNML	HLA-A*02:02	0.9686767816543579	0.017759848898574578	binder
KIAEGVNSL	HLA-A*02:02	0.9875926494598388	0.0051505536048463306	binder
KIAEIEAEM	HLA-A*02:02	0.9860359191894531	0.009634073653940497	binder
KIAEIKSLL	HLA-A*02:02	0.9781934499740601	0.02166102801626602	binder
KIAEKTAAL	HLA-A*02:02	0.9896926760673523	0.005629049368814995	binder
KIAELNANL	HLA-A*02:02	0.9908953547477722	0.01150867842991315	binder
KIAELNTKL	HLA-A*02:02	0.9918432474136353	0.008953536070776988	binder
KIAFIFNNL	HLA-A*02:02	0.9474703311920166	0.04796056558331572	binder
KIAGSSPRL	HLA-A*02:02	0.9387357354164123	0.030486535836838555	binder
KIAGYVTHL	HLA-A*02:02	0.9928569674491883	0.004317368592552678	binder
KIAKESQFL	HLA-A*02:02	0.9380356311798096	0.031245965557329128	binder
KIAPNTPQL	HLA-A*02:02	0.9871043682098388	0.008522893712185325	binder
KIFDEILVNA	HLA-A*02:02	0.9794938921928406	0.01236686631731498	binder
KIIDEDGLLNL	HLA-A*02:02	0.9945117473602295	0.004529395423410307	binder
KIIDFIYTA	HLA-A*02:02	0.9911471962928772	0.005277945370019305	binder
KIKEGAENL	HLA-A*02:02	0.8984209299087524	0.08148446577179955	binder
KIQKVKEAL	HLA-A*02:02	0.24591701328754426	0.10806482728191677	not-binder
KISDIQSQL	HLA-A*02:02	0.9859344124794006	0.01228737109934815	binder
KISELTTEV	HLA-A*02:02	0.9905630826950074	0.0028017092653606925	binder
KISEVVELL	HLA-A*02:02	0.9904753804206848	0.006741381198208045	binder
KITDLQNQL	HLA-A*02:02	0.9431607365608216	0.03827519448650146	binder
KLAAAISEV	HLA-A*02:02	0.9944151282310486	0.0027390705374399854	binder
KLAAVVNNL	HLA-A*02:02	0.994754159450531	0.002690841683737678	binder
KLADAKIFL	HLA-A*02:02	0.9951670169830322	0.001980484955021929	binder
KLADDVDLEQV	HLA-A*02:02	0.9923975706100464	0.006745045667231406	binder
KLADEVITRNEL	HLA-A*02:02	0.9884367227554322	0.007678722013621848	binder
KLADFGDAVQL	HLA-A*02:02	0.9961811900138855	0.0026885774917597936	binder
KLADFGLARA	HLA-A*02:02	0.9932590365409851	0.0021692997057532215	binder
KLADFGVAGQL	HLA-A*02:02	0.9927932024002075	0.005829481258079588	binder
KLADICKNL	HLA-A*02:02	0.9849215745925903	0.01353509777959881	binder
KLADIQIEQL	HLA-A*02:02	0.9966308951377869	0.0031736410905283947	binder
KLADISINYV	HLA-A*02:02	0.9968472838401794	0.0021462520897251084	binder
KLADKLYNL	HLA-A*02:02	0.9983959317207336	0.0010954843250447427	binder
KLADLQKQV	HLA-A*02:02	0.9927485585212708	0.0026743469225892096	binder
KLADMNQEYQL	HLA-A*02:02	0.9896053433418274	0.004557767885353453	binder
KLADQYPHL	HLA-A*02:02	0.9967831611633301	0.002893721770961869	binder
KLAEAERVGL	HLA-A*02:02	0.9934675693511963	0.005649245359994618	binder
KLAEAHVNL	HLA-A*02:02	0.9964292049407959	0.0031378520457045304	binder
KLAECQDQL	HLA-A*02:02	0.9787674069404602	0.006972268576369911	binder
KLAEFIDFL	HLA-A*02:02	0.9968557953834534	0.0012935260936396199	binder
KLAEGAGIQL	HLA-A*02:02	0.9949511170387269	0.0027492689359826404	binder
KLAEGVQLL	HLA-A*02:02	0.9945327997207641	0.0013489312301236806	binder
KLAEIRHEV	HLA-A*02:02	0.9982549667358398	0.000950920724759969	binder
KLAEIVKQV	HLA-A*02:02	0.9984525084495545	0.000969229643505463	binder
KLAEKLTIL	HLA-A*02:02	0.9953408241271973	0.002367280177261376	binder
KLAELARQL	HLA-A*02:02	0.9944886684417724	0.0025856185686888287	binder
KLAELKQECL	HLA-A*02:02	0.9711559653282166	0.014183894745974077	binder
KLAENEITL	HLA-A*02:02	0.9935324430465698	0.0057920141168469426	binder
KLAENIDAQL	HLA-A*02:02	0.9967404365539551	0.001526686043556918	binder
KLAEQYESF	HLA-A*02:02	0.9154956698417663	0.07618950064135634	binder
KLAESKVSV	HLA-A*02:02	0.9908021330833435	0.004565515842273912	binder
KLAESVEKA	HLA-A*02:02	0.989028024673462	0.0020504417686820656	binder
KLAEVDKCL	HLA-A*02:02	0.9608489990234375	0.019175108459467863	binder
KLAEVSQNI	HLA-A*02:02	0.9941734075546265	0.003208587004143197	binder
KLAGLEGAKL	HLA-A*02:02	0.9839212536811829	0.00744704560663335	binder
KLAGLVEEL	HLA-A*02:02	0.9922297716140747	0.004074730797946879	binder
KLAKLQAQV	HLA-A*02:02	0.9859044194221497	0.007707080570419005	binder
KLALEQQQL	HLA-A*02:02	0.9563029766082763	0.014254120824128174	binder
KLANILFTQEL	HLA-A*02:02	0.9795422196388245	0.01654704106753949	binder
KLAPITYPQGL	HLA-A*02:02	0.9913367629051208	0.00399091230579606	binder
KLAPNQTKEL	HLA-A*02:02	0.9842834115028382	0.003654150436190967	binder
KLAQALHEM	HLA-A*02:02	0.9754606127738953	0.017158247171291045	binder
KLAQQQAAL	HLA-A*02:02	0.9516639709472656	0.024744700605295756	binder
KLAQQSQAL	HLA-A*02:02	0.9591148257255554	0.025906475101136996	binder
KLAQSVQKL	HLA-A*02:02	0.9901689291000366	0.005250557454659819	binder
KLATLNIHDYL	HLA-A*02:02	0.9753290295600892	0.006939016332802515	binder
KLDDIVQHI	HLA-A*02:02	0.9969749212265014	0.0017996378864892006	binder
KLEDGPKFL	HLA-A*02:02	0.938902759552002	0.07932316150963865	binder
KLFADAVQEL	HLA-A*02:02	0.996094262599945	0.001231406032246812	binder
KLFDASHSL	HLA-A*02:02	0.9950658679008484	0.0028758084044133115	binder
KLFDDDDSGKISL	HLA-A*02:02	0.9965618848800659	0.0031287007146595727	binder
KLFDDDETGKISF	HLA-A*02:02	0.9913629770278931	0.006302729527654361	binder
KLFDDSDERGTL	HLA-A*02:02	0.9952123165130615	0.0029371579966841507	binder
KLFDLDEKL	HLA-A*02:02	0.98999183177948	0.008444854856250133	binder
KLFDQANKL	HLA-A*02:02	0.9947588443756104	0.0030522808626955674	binder
KLFDRPQEL	HLA-A*02:02	0.9983335733413696	0.0010144714911310888	binder
KLFDRPQELKL	HLA-A*02:02	0.9920767188072205	0.004568987279940705	binder
KLFDTQHRV	HLA-A*02:02	0.998038399219513	0.0008325761844740088	binder
KLFDTQQFL	HLA-A*02:02	0.9947478890419006	0.004364949343227016	binder
KLFEGENEHL	HLA-A*02:02	0.9986754775047302	0.0005355459964439576	binder
KLFEKSTGL	HLA-A*02:02	0.99544198513031	0.003555699184252845	binder
KLFEKVKEV	HLA-A*02:02	0.9984230160713196	0.000989091510913271	binder
KLFEPYVVHV	HLA-A*02:02	0.9988394260406495	0.0005272473899688584	binder
KLFGHLTSA	HLA-A*02:02	0.9867187380790711	0.014256316163616008	binder
KLFGMIITI	HLA-A*02:02	0.9900123834609985	0.0075277032598920594	binder
KLFNEHIEAL	HLA-A*02:02	0.9949057459831238	0.0015171640133440072	binder
KLFNESHGIFL	HLA-A*02:02	0.9950893759727478	0.0016211325708085165	binder
KLFNGTFLKA	HLA-A*02:02	0.9946895003318786	0.002522255919938544	binder
KLFPDTPLAL	HLA-A*02:02	0.9980986833572387	0.0009214963143031362	binder
KLFPGFEIETV	HLA-A*02:02	0.9957882165908813	0.003477947686571408	binder
KLFPQETLFL	HLA-A*02:02	0.9968826651573182	0.0013360144933565231	binder
KLFPWAQIRL	HLA-A*02:02	0.9985604405403137	0.0006062579507088124	binder
KLFPYEEHL	HLA-A*02:02	0.995512318611145	0.002331278875021862	binder
KLFPYIQKGL	HLA-A*02:02	0.9863867640495301	0.006156910796452535	binder
KLFQEDDEIPLYL	HLA-A*02:02	0.9736571550369263	0.031014353384128696	binder
KLFQLPTPPL	HLA-A*02:02	0.9863526344299316	0.005796796851796825	binder
KLFQSKLIKA	HLA-A*02:02	0.9781525015830994	0.012039245212326225	binder
KLFSEGLFSA	HLA-A*02:02	0.9930804371833801	0.001849545511965031	binder
KLFSLEHFL	HLA-A*02:02	0.990779983997345	0.004725898416716787	binder
KLFTAESLIGL	HLA-A*02:02	0.9914594411849975	0.003398232003713255	binder
KLFTDGDAAL	HLA-A*02:02	0.9857410550117492	0.004357015401103619	binder
KLFTNDCIFL	HLA-A*02:02	0.983223271369934	0.00496953055052469	binder
KLFVDTDADTRL	HLA-A*02:02	0.9696104407310486	0.036348817362120665	binder
KLFVGFLNRA	HLA-A*02:02	0.952567172050476	0.04793195925034801	binder
KLFVGLEHAV	HLA-A*02:02	0.9857372641563416	0.008744791464144516	binder
KLGAVFNQV	HLA-A*02:02	0.9908707976341248	0.004895255207814949	binder
KLGDLMVLL	HLA-A*02:02	0.986174201965332	0.006548012335088673	binder
KLGEILANL	HLA-A*02:02	0.9935716152191162	0.004847717065736998	binder
KLGEIVTTI	HLA-A*02:02	0.9928799271583557	0.006239473981725016	binder
KLGPAGTTI	HLA-A*02:02	0.9554913282394409	0.021881972993789568	binder
KLGPAIKL	HLA-A*02:02	0.9667831659317017	0.020039920826718488	binder
KLGPAPKTL	HLA-A*02:02	0.9559523224830627	0.013974577082376236	binder
KLHAVVETL	HLA-A*02:02	0.9909772276878357	0.00521520783632147	binder
KLHDINAQL	HLA-A*02:02	0.9956424355506897	0.003124345142448827	binder
KLHDRLAQL	HLA-A*02:02	0.9913271069526672	0.005715844981403694	binder
KLHDVEHVL	HLA-A*02:02	0.9892493844032287	0.009364920309223255	binder
KLHDVELHQV	HLA-A*02:02	0.9957817554473877	0.0024846921271953677	binder
KLHEEIEHL	HLA-A*02:02	0.9947450160980225	0.004502290063859617	binder
KLHGVNINV	HLA-A*02:02	0.9944150567054748	0.002657287397455324	binder
KLHYVVTEV	HLA-A*02:02	0.9925469636917115	0.0056875158258563405	binder
KLIANNTTV	HLA-A*02:02	0.98542400598526	0.009474050391984692	binder
KLIDDVHRL	HLA-A*02:02	0.998846971988678	0.00029308761745843495	binder
KLIDETQDMLL	HLA-A*02:02	0.9963834166526795	0.0025869011521622324	binder
KLIDFGSGALL	HLA-A*02:02	0.9954257369041443	0.00266713829370013	binder
KLIDGQVIQL	HLA-A*02:02	0.9982735753059387	0.0014314376910144334	binder
KLIDKLDSL	HLA-A*02:02	0.9955967903137207	0.0030194503857952923	binder
KLIDLSQVMYL	HLA-A*02:02	0.9972536206245423	0.0024328209490730307	binder
KLIDRTESL	HLA-A*02:02	0.9972402334213257	0.0013713876862584758	binder
KLIEKNYFL	HLA-A*02:02	0.9976211786270142	0.0017415522674713488	binder
KLIEVDDERKL	HLA-A*02:02	0.9933254480361938	0.004244344073787765	binder
KLIGQVHEV	HLA-A*02:02	0.9983121752738953	0.0008492939249050165	binder
KLIKSLEAA	HLA-A*02:02	0.9560688853263855	0.008547585933467921	binder
KLIPFLEKL	HLA-A*02:02	0.994365644454956	0.0038422518723162783	binder
KLISDINKA	HLA-A*02:02	0.9907119870185852	0.002501984058098929	binder
KLISELQKL	HLA-A*02:02	0.9938973188400269	0.0025188798975763886	binder
KLKDDEVAQL	HLA-A*02:02	0.9934474110603333	0.0035403378214669094	binder
KLKDSEAEL	HLA-A*02:02	0.9558308124542236	0.02580176626056472	binder
KLKEDLAKA	HLA-A*02:02	0.963865602016449	0.014109312421591667	binder
KLKEEIDLL	HLA-A*02:02	0.9808624744415283	0.005394181211550849	binder
KLKEKTEQETL	HLA-A*02:02	0.9538471460342407	0.029432842475633596	binder
KLKEQREAELL	HLA-A*02:02	0.8307749032974243	0.12970439846069268	binder
KLKKEIEEL	HLA-A*02:02	0.9826376557350158	0.006557720360874279	binder
KLKKVDKIEEL	HLA-A*02:02	0.8426859378814697	0.13230071877781757	binder
KLKNVIHKI	HLA-A*02:02	0.9537760019302368	0.02682650141927218	binder
KLKPGDLVGV	HLA-A*02:02	0.9947492241859436	0.001407234685860639	binder
KLKSAIEQA	HLA-A*02:02	0.9106131672859192	0.04555745243817313	binder
KLLDVVHPA	HLA-A*02:02	0.9916136860847473	0.003216736841903567	binder
KLLELDPEHQRA	HLA-A*02:02	0.9546951651573181	0.04634228831753604	binder
KLMDHIYAV	HLA-A*02:02	0.9991085648536682	0.0004654936252501649	binder
KLMDKVVRL	HLA-A*02:02	0.9990511417388916	0.00033990542223982903	binder
KLMDLDVEQL	HLA-A*02:02	0.996541428565979	0.0016617205944779551	binder
KLMDLRNEYL	HLA-A*02:02	0.9953822731971741	0.0029207830661634408	binder
KLMDQLEAL	HLA-A*02:02	0.9917823076248169	0.006648834271062373	binder
KLMEEIREL	HLA-A*02:02	0.9982012510299683	0.0009277422233508085	binder
KLMELLEEI	HLA-A*02:02	0.9951300859451294	0.002051365064993127	binder
KLMELYERL	HLA-A*02:02	0.9962459087371827	0.0014265217563547805	binder
KLMGQIHQI	HLA-A*02:02	0.9969668745994568	0.0011053162677918413	binder
KLMKEDGTTL	HLA-A*02:02	0.9769711375236512	0.01195222918270962	binder
KLMQQQQEV	HLA-A*02:02	0.9906476855278015	0.0024755593371494915	binder
KLNAKLAEL	HLA-A*02:02	0.9877393841743469	0.005160297746302788	binder
KLNATNIEL	HLA-A*02:02	0.9866509914398194	0.0039992966662309596	binder
KLNDALDRL	HLA-A*02:02	0.9879251956939697	0.006964756294258024	binder
KLNDLIQRL	HLA-A*02:02	0.9976243019104004	0.0007807736879405582	binder
KLNDLNSSV	HLA-A*02:02	0.9946049571037292	0.002675857068051729	binder
KLNDTYVNV	HLA-A*02:02	0.9963973879814148	0.0015659794015819915	binder
KLNEIVDQI	HLA-A*02:02	0.994144332408905	0.005040306178560333	binder
KLNEQQSVL	HLA-A*02:02	0.9743259072303772	0.019105793354730206	binder
KLNERLAKL	HLA-A*02:02	0.991072928905487	0.005675020644457004	binder
KLNFFIHNL	HLA-A*02:02	0.9901342630386353	0.009086351776556749	binder
KLNFIVTGL	HLA-A*02:02	0.9806943535804749	0.01667509613584163	binder
KLNGNLEKI	HLA-A*02:02	0.9676851272583008	0.01725502855461334	binder
KLNHLLERL	HLA-A*02:02	0.9773679852485657	0.008510640135451771	binder
KLNPAANHRL	HLA-A*02:02	0.9909780383110046	0.006383286569722162	binder
KLNPGIAYV	HLA-A*02:02	0.9972126722335816	0.0009606403719725837	binder
KLNPQQFEV	HLA-A*02:02	0.9970927238464355	0.001216178025892391	binder
KLNTLVQKL	HLA-A*02:02	0.9846083641052246	0.010149024428760778	binder
KLPDFLTAKL	HLA-A*02:02	0.9978153824806213	0.0015375087823929772	binder
KLQDAEIARL	HLA-A*02:02	0.9965668797492981	0.000916543645305528	binder
KLQEFLQTL	HLA-A*02:02	0.9960265159606934	0.00069908928813225	binder
KLQEKIQEL	HLA-A*02:02	0.9967697024345398	0.0019889756269670556	binder
KLQELNYNL	HLA-A*02:02	0.992761492729187	0.005013445517283603	binder
KLQEQIFHL	HLA-A*02:02	0.9984023809432984	0.0007466563225457497	binder
KLQEVLDYL	HLA-A*02:02	0.9950581669807435	0.0032750602907197913	binder
KLRDSLELL	HLA-A*02:02	0.9506676077842713	0.02250251593404679	binder
KLREDLERL	HLA-A*02:02	0.9747919917106629	0.013645358779507065	binder
KLSDISGQEM	HLA-A*02:02	0.9830755949020386	0.011000888489839324	binder
KLSDLDNKL	HLA-A*02:02	0.9856537103652954	0.0051961084589690525	binder
KLSDLLKYYL	HLA-A*02:02	0.9920677900314331	0.0024762385407618628	binder
KLSDLQSVNV	HLA-A*02:02	0.9875446438789368	0.006217118032875184	binder
KLSDLYYDI	HLA-A*02:02	0.9803711652755738	0.00774408520419625	binder
KLSDNILKL	HLA-A*02:02	0.9958712816238403	0.0016688405568956004	binder
KLSDQANTL	HLA-A*02:02	0.9763422608375549	0.010597028662055433	binder
KLSDSRIAL	HLA-A*02:02	0.9800307393074036	0.006118429901013298	binder
KLSEATREL	HLA-A*02:02	0.9839022874832153	0.004378025569824973	binder
KLSEDIDLL	HLA-A*02:02	0.9804513454437256	0.005751220341245542	binder
KLSEENRHL	HLA-A*02:02	0.9573434591293335	0.01648244584237848	binder
KLSEFDVEM	HLA-A*02:02	0.98493492603302	0.010641471448516708	binder
KLSEIPLTL	HLA-A*02:02	0.9969354152679444	0.001226106035609332	binder
KLSEKIDQL	HLA-A*02:02	0.9916712045669556	0.0032863178032909064	binder
KLSELQLRV	HLA-A*02:02	0.9953455924987793	0.003374388554802436	binder
KLSEPSSLQYL	HLA-A*02:02	0.9937700271606446	0.004061362169514036	binder
KLSEQKEQL	HLA-A*02:02	0.9663361191749573	0.02031810441644808	binder
KLSEVERSL	HLA-A*02:02	0.9886639833450317	0.008184382910551388	binder
KLSEVNKRL	HLA-A*02:02	0.9894513368606568	0.005519928443311688	binder
KLSFIIRTV	HLA-A*02:02	0.9889773726463318	0.010057510697994161	binder
KLSGKLYLV	HLA-A*02:02	0.9934802770614624	0.002357007624732052	binder
KLSGLTTNV	HLA-A*02:02	0.9899315595626831	0.0060060945871022835	binder
KLSGVLDEL	HLA-A*02:02	0.9845357537269592	0.007736614144332807	binder
KLSHYLTLL	HLA-A*02:02	0.9844524383544921	0.00514126506776817	binder
KLSLNMDNL	HLA-A*02:02	0.8684162616729736	0.038900594960072865	binder
KLSQIRKQL	HLA-A*02:02	0.9009903073310852	0.058723042484406095	binder
KLSQLEEHL	HLA-A*02:02	0.9586910367012024	0.031814634382383834	binder
KLSQNISEL	HLA-A*02:02	0.9818836688995362	0.00796630702860275	binder
KLSQYLIQL	HLA-A*02:02	0.9914787888526917	0.004478762286570321	binder
KLSSHEEAL	HLA-A*02:02	0.9477094888687134	0.026345354753816635	binder
KLSSTQQSL	HLA-A*02:02	0.9268796443939209	0.021832197632192032	binder
KLTAFVNTL	HLA-A*02:02	0.987175464630127	0.005334949443010468	binder
KLTDIQIEL	HLA-A*02:02	0.9972816586494446	0.001445552119869151	binder
KLTEENTTL	HLA-A*02:02	0.9646119713783264	0.017583582954760344	binder
KLTEIRHEV	HLA-A*02:02	0.9968471527099609	0.001856101030058463	binder
KLTEMRGIYA	HLA-A*02:02	0.9261428117752075	0.09142260958170714	binder
KLTESNQKL	HLA-A*02:02	0.9756253123283386	0.013012309608461737	binder
KLTGIKHEL	HLA-A*02:02	0.9739584565162659	0.014542095450482295	binder
KLTQILSYL	HLA-A*02:02	0.980325174331665	0.013284331390921196	binder
KLTTEEVIKELA	HLA-A*02:02	0.375629379786551	0.1898945051196029	not-binder
KLVEYIVKA	HLA-A*02:02	0.9935905933380127	0.0032873790881148618	binder
KLVQIEYAL	HLA-A*02:02	0.9744011878967285	0.015869741108916115	binder
KLVSEKLASYQA	HLA-A*02:02	0.5979722380638123	0.25779171758156616	ambiguous
KLYDGFQYL	HLA-A*02:02	0.9977359652519227	0.0018033674213289847	binder
KLYDIDVAKV	HLA-A*02:02	0.9986441493034363	0.000567246275053389	binder
KLYDIDVAKVNTL	HLA-A*02:02	0.9901694774627685	0.006762331209765765	binder
KLYDKIDPEKL	HLA-A*02:02	0.9971129655838012	0.0009048383599389388	binder
KLYDNLLEQNL	HLA-A*02:02	0.9882345557212829	0.00316583676003392	binder
KLYEAVPQL	HLA-A*02:02	0.9974286556243896	0.0011384657819826776	binder
KLYEGKTKEV	HLA-A*02:02	0.997526752948761	0.0009264701843971667	binder
KLYEKKLLKL	HLA-A*02:02	0.9946588516235352	0.0022625258962195	binder
KLYQYYLDHL	HLA-A*02:02	0.9875874400138855	0.0038230275578566737	binder
KLYSEMEQL	HLA-A*02:02	0.9832665920257568	0.00693629341577816	binder
KLYSSEQLL	HLA-A*02:02	0.9703714728355408	0.016875634368724652	binder
KLYTGKPNLV	HLA-A*02:02	0.992462432384491	0.002391834439813498	binder
KLYTGLEYDL	HLA-A*02:02	0.9668133854866028	0.011888121998951472	binder
KMADEDALRKI	HLA-A*02:02	0.9819444179534912	0.012077705610836199	binder
KMADIEYRL	HLA-A*02:02	0.9982719898223877	0.0008422426870386365	binder
KMADIEYRLS	HLA-A*02:02	0.9296589374542237	0.06344958667487179	binder
KMADIGGHAI	HLA-A*02:02	0.9922070503234863	0.0037597496489663873	binder
KMADILEKI	HLA-A*02:02	0.9965014219284057	0.0010920766942977406	binder
KMADMYTRL	HLA-A*02:02	0.9951015114784241	0.00374978414852912	binder
KMAECYTML	HLA-A*02:02	0.9866984128952027	0.007566944222213363	binder
KMAEEKLTHKMEA	HLA-A*02:02	0.7076526409015059	0.3573705619298523	binder
KMAEEKLTHKM	HLA-A*02:02	0.9626138567924499	0.02243148433232539	binder
KMAEFLDWSL	HLA-A*02:02	0.9929829120635987	0.0040882955831592765	binder
KMAEIKVKL	HLA-A*02:02	0.9972227334976196	0.0013195243415047243	binder
KMAEMLVEL	HLA-A*02:02	0.9974303722381592	0.001353803249011694	binder
KMAGIEITEEM	HLA-A*02:02	0.9685410261154175	0.02736971008971667	binder
KMAIITTHL	HLA-A*02:02	0.9896597266197205	0.0060606678946086455	binder
KMAQALEEL	HLA-A*02:02	0.9841396093368531	0.007614951740230646	binder
KMFAEEEAEL	HLA-A*02:02	0.9895174860954284	0.0033568072990802084	binder
KMFESFIESV	HLA-A*02:02	0.9957064151763916	0.001822383334580626	binder
KMFFLIDKV	HLA-A*02:02	0.9855582118034363	0.007765040863411382	binder
KMFGAKDSEL	HLA-A*02:02	0.9897812128067016	0.0015803745032659726	binder
KMFLGDNAHL	HLA-A*02:02	0.9938908338546752	0.004024686644981772	binder
KMFNQDIEKL	HLA-A*02:02	0.9940740466117859	0.0018932582762834283	binder
KMKAIVEKL	HLA-A*02:02	0.9711793184280395	0.016662195462914822	binder
KMKDTVQKL	HLA-A*02:02	0.9814520835876465	0.0053207681177040245	binder
KMKETLQNV	HLA-A*02:02	0.9897539019584656	0.0041413602346835506	binder
KMKSVIENA	HLA-A*02:02	0.9143991470336914	0.05261276196301972	binder
KMMDKVEFV	HLA-A*02:02	0.996865713596344	0.001433438419354849	binder
KMNAKLEEL	HLA-A*02:02	0.9846140384674072	0.005560512268064324	binder
KMNEKIASL	HLA-A*02:02	0.9947861075401306	0.003861947692928945	binder
KMNEKLYTV	HLA-A*02:02	0.9979141116142273	0.0012437084095236006	binder
KMNGKVWDL	HLA-A*02:02	0.9886106491088867	0.007820598502052377	binder
KMPDFGQVTV	HLA-A*02:02	0.9952806830406189	0.002051602246983072	binder
KMPEINAKV	HLA-A*02:02	0.9971903324127197	0.0013911681747208642	binder
KMPQSMPEYAL	HLA-A*02:02	0.9091873288154602	0.08233604462841794	binder
KMSEKILLL	HLA-A*02:02	0.9949806690216064	0.0019723361218509086	binder
KMSELQTYV	HLA-A*02:02	0.992536747455597	0.004362135974725553	binder
KMSELRVTL	HLA-A*02:02	0.9957357525825501	0.0006789865608310729	binder
KMSSLLERL	HLA-A*02:02	0.9759247183799744	0.00912248840314862	binder
KMYEEFLSKV	HLA-A*02:02	0.9978062629699707	0.0011825698880101622	binder
KMYGYVDTL	HLA-A*02:02	0.990528917312622	0.008394717486989434	binder
KMYNKEVQTV	HLA-A*02:02	0.9959834218025208	0.00274380265762833	binder
KQAEINENNV	HLA-A*02:02	0.9712668180465698	0.01953041545760458	binder
KQAEIVKRL	HLA-A*02:02	0.9944892525672913	0.001402799490780001	binder
KQFEGSTSFV	HLA-A*02:02	0.9920760869979859	0.0026428061383703717	binder
KQFPLIISSV	HLA-A*02:02	0.9844327092170715	0.006278070480670267	binder
KSQQLTDFI	HLA-A*02:02	0.024605026422068476	0.01768818659445989	not-binder
KTADICQML	HLA-A*02:02	0.9234647870063781	0.013931136759029959	binder
KTAEAQLAYEL	HLA-A*02:02	0.7463126182556152	0.22996619127159895	binder
KTAEFLSKL	HLA-A*02:02	0.9773855805397034	0.011492629210864372	binder
KTAEMNEKL	HLA-A*02:02	0.8893336534500123	0.056248037685730584	binder
KTAFYSFYL	HLA-A*02:02	0.9508741855621338	0.05117354284625185	binder
KTASINQNV	HLA-A*02:02	0.9504204392433167	0.03735013733128157	binder
KTIDYIQFL	HLA-A*02:02	0.9862658858299256	0.017373044051927234	binder
KTSDFNTFL	HLA-A*02:02	0.9339993238449097	0.03824217723815255	binder
KVADLVLML	HLA-A*02:02	0.9869112968444824	0.01049943309401779	binder
KVAELFEKL	HLA-A*02:02	0.9948977351188659	0.0034902476550198696	binder
KVASLLHQV	HLA-A*02:02	0.9883565902709961	0.007153612305410575	binder
KVFELDLVTL	HLA-A*02:02	0.9947277784347535	0.0023470878828124537	binder
KVFQGTDEQL	HLA-A*02:02	0.9128848910331726	0.04788492631747651	binder
KVFSGALQEA	HLA-A*02:02	0.9550331950187683	0.027887664179426355	binder
KVSDILLRL	HLA-A*02:02	0.9900408387184143	0.007120142222350219	binder
KVSELTERL	HLA-A*02:02	0.9742997527122498	0.020739173767266732	binder
KVSELVQFL	HLA-A*02:02	0.986578392982483	0.005640789198201695	binder
KVSQLIHHL	HLA-A*02:02	0.9634459972381592	0.022304522708374856	binder
KYVELYLVADYL	HLA-A*02:02	0.029542140197008848	0.02486942050625762	not-binder
LAETEGRY	HLA-A*02:02	0.0011557183519471438	0.0007704121228350133	not-binder
LAGHDNRV	HLA-A*02:02	0.025559763913042842	0.021041309533962126	not-binder
LALNLHQHLK	HLA-A*02:02	0.009527902933768928	0.00903290905818195	not-binder
LAPHVRTL	HLA-A*02:02	0.5832308154553175	0.33473093878329285	ambiguous
LEAQARVHQL	HLA-A*02:02	0.17594832153990864	0.2592156468282101	not-binder
LEDALQQAKED	HLA-A*02:02	0.0019270103890448808	0.001613379916384364	not-binder
LEEALQQAKED	HLA-A*02:02	0.0016441439744085073	0.0005637475304812198	not-binder
LFDKATYDKL	HLA-A*02:02	0.259261654689908	0.20841823888216993	not-binder
LFGEVHKA	HLA-A*02:02	0.0805888797622174	0.09507785194068165	not-binder
LFGHENRV	HLA-A*02:02	0.03395145945250988	0.02815728045261237	not-binder
LFLHAGIVLP	HLA-A*02:02	0.0242076413705945	0.028307550372280384	not-binder
LFNKQLESI	HLA-A*02:02	0.36810896135866644	0.26617897344791935	ambiguous
LFPGKVHSL	HLA-A*02:02	0.8088806629180908	0.093191413639078	binder
LGFASPLHSL	HLA-A*02:02	0.7475087404251098	0.137738979197679	binder
LIADLKYEL	HLA-A*02:02	0.9901621103286743	0.005697252990949854	binder
LIAEENALRG	HLA-A*02:02	0.22457397729158401	0.22037285466855686	not-binder
LIAKVIQNL	HLA-A*02:02	0.9825772523880005	0.010095498932482716	binder
LIPMIIHQL	HLA-A*02:02	0.9202275276184082	0.09877653747435104	binder
LIQGKDLLI	HLA-A*02:02	0.5628311574459076	0.2158577592185267	ambiguous
LISDLEHRL	HLA-A*02:02	0.9836942195892334	0.010041989200282103	binder
LISEIEYRL	HLA-A*02:02	0.9944423913955689	0.0021292383891330256	binder
LISPLVQLL	HLA-A*02:02	0.9591791749000549	0.02310945111382648	binder
LISWYDNEFGYSNR	HLA-A*02:02	0.06342484273482114	0.07356616243664033	not-binder
LKDKIEKA	HLA-A*02:02	0.004159638006240129	0.004547585378488382	not-binder
LKGDVEKL	HLA-A*02:02	0.11346578244119883	0.09120352407378984	not-binder
LKKEQENL	HLA-A*02:02	0.010074979445198551	0.01254573724364518	not-binder
LKPEVDKL	HLA-A*02:02	0.023213864490389823	0.012733509797271562	not-binder
LKSLLQHQL	HLA-A*02:02	0.12512738145887853	0.12815052171949962	not-binder
LLAANNLLAGL	HLA-A*02:02	0.9591598510742188	0.02551082099336977	binder
LLADERNEL	HLA-A*02:02	0.987237274646759	0.00790180619316356	binder
LLADKVLKL	HLA-A*02:02	0.9982102394104004	0.0006463023893928607	binder
LLADLARRL	HLA-A*02:02	0.9829708576202393	0.008728372337775823	binder
LLADLKTMV	HLA-A*02:02	0.9860998868942261	0.007538283056415986	binder
LLADLLHNV	HLA-A*02:02	0.9975076794624329	0.0007551740802191724	binder
LLADRSMEL	HLA-A*02:02	0.9966255187988281	0.0014473215414905587	binder
LLADVVLQPRL	HLA-A*02:02	0.9809745073318481	0.01159094655923463	binder
LLAEAESEL	HLA-A*02:02	0.9777152895927429	0.009813822612757466	binder
LLAEAKYYL	HLA-A*02:02	0.9942798376083374	0.0034912914033723135	binder
LLAEALNQV	HLA-A*02:02	0.9949872493743896	0.0018114849178743268	binder
LLAEDDELHL	HLA-A*02:02	0.9873774528503418	0.008341686591135015	binder
LLAEENQRL	HLA-A*02:02	0.9896825790405274	0.005680616889854992	binder
LLAEHIKSL	HLA-A*02:02	0.9945681810379028	0.0032389790314717613	binder
LLAEIGAVTL	HLA-A*02:02	0.9950913667678833	0.0024248603806627488	binder
LLAEKEEKL	HLA-A*02:02	0.9798097848892212	0.022242645811846547	binder
LLAEKIYKI	HLA-A*02:02	0.9977064251899719	0.0008392532365591883	binder
LLAEKVEQL	HLA-A*02:02	0.9966046571731567	0.0019787655771842383	binder
LLAELEGKL	HLA-A*02:02	0.9714607357978821	0.017629333135560234	binder
LLAELLTHL	HLA-A*02:02	0.9968432784080505	0.001683298589643606	binder
LLAELPASVHA	HLA-A*02:02	0.948381245136261	0.038219407318283216	binder
LLAELREYNL	HLA-A*02:02	0.9870616912841796	0.007594504807772171	binder
LLAELTKTL	HLA-A*02:02	0.988908314704895	0.00830712698253542	binder
LLAETHYQLGL	HLA-A*02:02	0.9799499630928039	0.017036503821415805	binder
LLAETHYQL	HLA-A*02:02	0.9965937733650208	0.0014380623483518534	binder
LLAEVIENL	HLA-A*02:02	0.9954360127449036	0.00295831807440706	binder
LLAFVQTHL	HLA-A*02:02	0.9525788426399231	0.02855056509982788	binder
LLAGQRHLL	HLA-A*02:02	0.9660542011260986	0.014865047835620988	binder
LLAGSEYL	HLA-A*02:02	0.92434743642807	0.03583996786572669	binder
LLAIFKSGGIPAL	HLA-A*02:02	0.5389195665717125	0.2785126599074425	ambiguous
LLAKKISQL	HLA-A*02:02	0.9891920447349548	0.003526803230620985	binder
LLAKLLSQL	HLA-A*02:02	0.9842362523078918	0.0039482160138239325	binder
LLANKVPAA	HLA-A*02:02	0.974921178817749	0.011103285160777314	binder
LLANSIHGL	HLA-A*02:02	0.9817058444023132	0.007296848886384254	binder
LLAPAPAQA	HLA-A*02:02	0.9487324714660644	0.022539078093938687	binder
LLAPIRVLL	HLA-A*02:02	0.9860877394676208	0.007786292943415759	binder
LLAPISEQI	HLA-A*02:02	0.9852594494819641	0.008873320112013802	binder
LLAPKLNEA	HLA-A*02:02	0.9855531930923462	0.006710522631068085	binder
LLAQTTHFL	HLA-A*02:02	0.9834596514701843	0.009968317494716014	binder
LLASFGDRV	HLA-A*02:02	0.9724422931671143	0.00897678094832309	binder
LLASLVKRL	HLA-A*02:02	0.9696777105331421	0.01817885421283884	binder
LLATEIERL	HLA-A*02:02	0.984904658794403	0.009907184800046464	binder
LLATKNSHL	HLA-A*02:02	0.9246744394302369	0.046663704015718684	binder
LLAVQSNKI	HLA-A*02:02	0.7938541412353516	0.05987154409760275	binder
LLAWFPLQEA	HLA-A*02:02	0.9608978271484375	0.013838113418908131	binder
LLFDDIDHNM	HLA-A*02:02	0.9933787941932678	0.006108447066106219	binder
LLFDEYHKL	HLA-A*02:02	0.9979307889938355	0.0010576746725324776	binder
LLFDHLEPIEL	HLA-A*02:02	0.9895459175109863	0.0155263840488608	binder
LLFDQNDKV	HLA-A*02:02	0.9849368929862976	0.00613977466829802	binder
LLFDRPMHV	HLA-A*02:02	0.9984941482543945	0.0008370096662133869	binder
LLFEGEKITI	HLA-A*02:02	0.996303653717041	0.0019099066849534265	binder
LLFERATFL	HLA-A*02:02	0.9973157525062561	0.0019825834684447986	binder
LLFGKIGYYL	HLA-A*02:02	0.9950788259506226	0.00338808009825881	binder
LLFPHPVNQV	HLA-A*02:02	0.9977101683616638	0.001704822709148462	binder
LLFPSDVQTL	HLA-A*02:02	0.993884289264679	0.00349579131822488	binder
LLFSHEEEL	HLA-A*02:02	0.9867753028869629	0.0048110027559234905	binder
LLFSKTYKL	HLA-A*02:02	0.9942499876022339	0.004752264276894257	binder
LLFSKVERL	HLA-A*02:02	0.9923501968383789	0.005472018734295793	binder
LLGDMEWRL	HLA-A*02:02	0.9678490281105041	0.012774958975883072	binder
LLGERVALNTL	HLA-A*02:02	0.9534917593002319	0.025470843576912927	binder
LLGPEGQHL	HLA-A*02:02	0.956397533416748	0.014660047360558644	binder
LLGPEHPL	HLA-A*02:02	0.9044582724571228	0.05242522750949846	binder
LLGPKPFPL	HLA-A*02:02	0.977958869934082	0.012712815250827816	binder
LLGPNGPAV	HLA-A*02:02	0.9769142746925354	0.013995745036741817	binder
LLGPPPVGV	HLA-A*02:02	0.9899906039237976	0.012436186535031505	binder
LLGPRLVLA	HLA-A*02:02	0.8643303394317627	0.12315277540693512	binder
LLGPSIDSV	HLA-A*02:02	0.978993022441864	0.008336322434705827	binder
LLGWIQNKI	HLA-A*02:02	0.9021383643150329	0.03907596363453851	binder
LLHAGGLARA	HLA-A*02:02	0.903160834312439	0.10657168330170545	binder
LLHDQIEKL	HLA-A*02:02	0.9908114194869995	0.004549326743744804	binder
LLHEENFSV	HLA-A*02:02	0.992579984664917	0.002072307790069694	binder
LLHEKLYEL	HLA-A*02:02	0.997852885723114	0.0012536200278149062	binder
LLHERVNEL	HLA-A*02:02	0.9969870567321777	0.0010688902203280024	binder
LLHFQSQFL	HLA-A*02:02	0.9195369243621826	0.05654565429306359	binder
LLHGHIVEL	HLA-A*02:02	0.997053349018097	0.001184099348322547	binder
LLHGLNTSL	HLA-A*02:02	0.9521508693695069	0.019939747237223627	binder
LLHSFVDSV	HLA-A*02:02	0.9897222638130188	0.003729290904043494	binder
LLIDDKGTIKL	HLA-A*02:02	0.9971548080444336	0.0011634852032409034	binder
LLIDKTENL	HLA-A*02:02	0.9973625898361206	0.001815676989930079	binder
LLIENVASL	HLA-A*02:02	0.9948891282081604	0.002368745103741518	binder
LLIGHLERV	HLA-A*02:02	0.9953447222709656	0.0022499921030475754	binder
LLIPGLATA	HLA-A*02:02	0.9777895450592041	0.004187085531896012	binder
LLISESQKL	HLA-A*02:02	0.9844349026679993	0.004790842860956759	binder
LLKDCTDSL	HLA-A*02:02	0.9501053810119628	0.01884130057452865	binder
LLKDSIVQL	HLA-A*02:02	0.9910486221313477	0.0038582400598843563	binder
LLKNHLETL	HLA-A*02:02	0.9745124578475952	0.011949002902756854	binder
LLKQGQDNL	HLA-A*02:02	0.7601503252983093	0.09941996204986148	binder
LLLDVPTAAVQA	HLA-A*02:02	0.9414158225059509	0.04967086359454818	binder
LLMDRVDEM	HLA-A*02:02	0.994079077243805	0.0029834138928000104	binder
LLMEHIQEI	HLA-A*02:02	0.997865092754364	0.0009259737291705558	binder
LLMRLLQQL	HLA-A*02:02	0.9767307639122009	0.015042947207771655	binder
LLNDFEERL	HLA-A*02:02	0.9918137431144715	0.005640596953900022	binder
LLNDHIYVV	HLA-A*02:02	0.9967010736465454	0.002101681411662079	binder
LLNDLEARL	HLA-A*02:02	0.9906056880950928	0.0025091056406506924	binder
LLNEILEQV	HLA-A*02:02	0.9954744577407837	0.002355125732451896	binder
LLNEPDGTFLL	HLA-A*02:02	0.9939741492271423	0.00186940348054749	binder
LLNETRDML	HLA-A*02:02	0.9471034169197082	0.03127645650431426	binder
LLNGMTQKL	HLA-A*02:02	0.977226972579956	0.010029655838759293	binder
LLNHRIFQL	HLA-A*02:02	0.9910285234451294	0.006255142837213664	binder
LLNKAPEYL	HLA-A*02:02	0.9588592410087585	0.022131185611763707	binder
LLNKEENTL	HLA-A*02:02	0.9202932953834534	0.034648230866513474	binder
LLNKSIIRV	HLA-A*02:02	0.9884417414665222	0.005027894964284173	binder
LLNNAFEEL	HLA-A*02:02	0.9725422382354736	0.011286807751960908	binder
LLNNSDERL	HLA-A*02:02	0.9035692334175109	0.0644321023778065	binder
LLNPAYDVYL	HLA-A*02:02	0.9915782451629639	0.0019542539698519388	binder
LLNPHLRQL	HLA-A*02:02	0.9891551494598388	0.00693677284136429	binder
LLNPSLQKV	HLA-A*02:02	0.9924546360969544	0.004251527047021116	binder
LLNSATTSL	HLA-A*02:02	0.955055034160614	0.019755193110208458	binder
LLNSEVHML	HLA-A*02:02	0.9844491600990295	0.011115984345088212	binder
LLNSKEAAL	HLA-A*02:02	0.9259420156478881	0.048474611756574575	binder
LLPDIISRL	HLA-A*02:02	0.998281192779541	0.0011597286204044015	binder
LLPDLIQKV	HLA-A*02:02	0.9980321884155273	0.0005816722151176437	binder
LLPDNVHYV	HLA-A*02:02	0.9962591052055358	0.0020832921742063534	binder
LLPDQPPYHL	HLA-A*02:02	0.991504967212677	0.006040628173704925	binder
LLQDHPWLL	HLA-A*02:02	0.9944794535636902	0.003013155726278879	binder
LLQDKQFEL	HLA-A*02:02	0.9971397042274475	0.0011593839341318408	binder
LLQEKVNQL	HLA-A*02:02	0.9954774737358093	0.0014431746473590192	binder
LLQELTDIDTL	HLA-A*02:02	0.9566796064376831	0.03729916242385309	binder
LLQESLAQA	HLA-A*02:02	0.9389033198356629	0.03510051452771755	binder
LLQEVEHQL	HLA-A*02:02	0.9959431648254394	0.0016389388385651756	binder
LLREKVEFL	HLA-A*02:02	0.9577797412872314	0.023288596295186852	binder
LLSAAENFL	HLA-A*02:02	0.9256422400474549	0.025813169266125122	binder
LLSAAEPVPA	HLA-A*02:02	0.6756698668003083	0.25560158897816343	binder
LLSAEPVPA	HLA-A*02:02	0.7496023893356323	0.10665344717339963	binder
LLSAIHNSL	HLA-A*02:02	0.9775318622589111	0.010424579450850045	binder
LLSDIERQI	HLA-A*02:02	0.9830016374588013	0.005817869402594193	binder
LLSDLTKQI	HLA-A*02:02	0.9797477960586548	0.00999358986660188	binder
LLSDSSLHL	HLA-A*02:02	0.9825077056884766	0.004799039548183741	binder
LLSDTVQHL	HLA-A*02:02	0.9939677476882934	0.0030800050655957413	binder
LLSDVRFVL	HLA-A*02:02	0.9917751431465149	0.006777072277734757	binder
LLSDYGYHL	HLA-A*02:02	0.994504177570343	0.0023200805836353544	binder
LLSDYIRLI	HLA-A*02:02	0.9922364950180054	0.0029612851773369872	binder
LLSEAVQKI	HLA-A*02:02	0.9901051044464111	0.0015236514173024736	binder
LLSEEEYHL	HLA-A*02:02	0.9841301321983338	0.0073906018873315564	binder
LLSEHGEVKL	HLA-A*02:02	0.9873827934265137	0.005924228775575755	binder
LLSEHVIAI	HLA-A*02:02	0.993033480644226	0.0035512837727239644	binder
LLSEIEEHL	HLA-A*02:02	0.989149808883667	0.011613606838909213	binder
LLSELLEHL	HLA-A*02:02	0.9941716670989991	0.004232392986293604	binder
LLSEQGDVKL	HLA-A*02:02	0.9740710258483887	0.015925818217265585	binder
LLSESNERL	HLA-A*02:02	0.9787117123603821	0.00659200783929789	binder
LLSGERVQL	HLA-A*02:02	0.9486406922340394	0.04717169578925494	binder
LLSGQLNTL	HLA-A*02:02	0.9673957824707031	0.016486081617896154	binder
LLSGRISTL	HLA-A*02:02	0.9846763491630555	0.004804069006767477	binder
LLSHSLLVTLA	HLA-A*02:02	0.6439517378807068	0.09223452165742814	binder
LLSHSLLVTL	HLA-A*02:02	0.963232159614563	0.013824902201198473	binder
LLSHVEQLL	HLA-A*02:02	0.9608323693275451	0.010794884106606013	binder
LLSHVIVAL	HLA-A*02:02	0.983119523525238	0.005873120820803895	binder
LLSKFLTNL	HLA-A*02:02	0.9900226950645447	0.004264685183964487	binder
LLSKSIEQL	HLA-A*02:02	0.9750815033912659	0.015468703870663845	binder
LLSKVLIYL	HLA-A*02:02	0.9815505146980286	0.012317145565203429	binder
LLSLIDEKL	HLA-A*02:02	0.9604882836341858	0.008938484022405642	binder
LLSNLFHGM	HLA-A*02:02	0.9543925404548645	0.031504164167336396	binder
LLSNLYDKL	HLA-A*02:02	0.9702149748802185	0.006966483272755046	binder
LLSNNNQAL	HLA-A*02:02	0.903084683418274	0.0235189044735928	binder
LLSPHNPAL	HLA-A*02:02	0.9886198401451111	0.00462223963557377	binder
LLSPHSQVL	HLA-A*02:02	0.9715298295021058	0.008537219921176498	binder
LLSPSNEKL	HLA-A*02:02	0.964371919631958	0.015892643881509443	binder
LLSPSSAVEAL	HLA-A*02:02	0.9679453849792481	0.013885580827920985	binder
LLSPTQHHV	HLA-A*02:02	0.9880219340324402	0.005548753065755671	binder
LLSQAQYHV	HLA-A*02:02	0.9674012064933777	0.01731405618277552	binder
LLSQSVHYL	HLA-A*02:02	0.9875272393226624	0.006248144629970261	binder
LLSSHVRGV	HLA-A*02:02	0.9868712067604065	0.002778293784979695	binder
LLSSIEDKV	HLA-A*02:02	0.9674002408981324	0.01169618698570848	binder
LLSSIVEEL	HLA-A*02:02	0.9895448923110962	0.004254726735867902	binder
LLSSVDQPL	HLA-A*02:02	0.9278429031372071	0.0390147951307791	binder
LLSTVVRTL	HLA-A*02:02	0.9774760723114013	0.01119235358570373	binder
LLTDLQDHL	HLA-A*02:02	0.9755793690681458	0.011680339306017437	binder
LLTEIRAVV	HLA-A*02:02	0.9847180724143982	0.006513014036885793	binder
LLTELSNSL	HLA-A*02:02	0.9820366144180298	0.011985336922424247	binder
LLTEQIHSL	HLA-A*02:02	0.9945241451263428	0.0014211778665564657	binder
LLVEPSRNDLL	HLA-A*02:02	0.9355347394943238	0.03659976242296127	binder
LLVGFVHYL	HLA-A*02:02	0.9926738739013672	0.003910790834114937	binder
LLYDDKGVGL	HLA-A*02:02	0.9939765334129333	0.002343238482741753	binder
LLYEAQDGRGPDNA	HLA-A*02:02	0.15384052898734807	0.17083219612699238	not-binder
LLYEDIPDKV	HLA-A*02:02	0.9959880232810974	0.0020291802919144755	binder
LLYGGDLHSA	HLA-A*02:02	0.9921840906143189	0.0020114375430860154	binder
LLYPCIDSHL	HLA-A*02:02	0.989705765247345	0.003043155012648436	binder
LLYPRQEVV	HLA-A*02:02	0.9847522377967834	0.00805862231712288	binder
LLYQGPHNTL	HLA-A*02:02	0.9778051018714905	0.018244747731042177	binder
LLYSYERA	HLA-A*02:02	0.7234511196613311	0.24920147784891566	binder
LLYYQTNYL	HLA-A*02:02	0.968420433998108	0.025149238728847487	binder
LMAEQEKTLAL	HLA-A*02:02	0.9794345259666443	0.018140173443026913	binder
LMAHAVTQL	HLA-A*02:02	0.9889231562614441	0.007819312045441068	binder
LMAPSETQFSHL	HLA-A*02:02	0.9435003995895386	0.06114390307974183	binder
LMEHIHKL	HLA-A*02:02	0.9826231598854065	0.020215378475527377	binder
LMKDLADEL	HLA-A*02:02	0.966340696811676	0.013465861340753497	binder
LMKQYIEFV	HLA-A*02:02	0.9864151239395141	0.007381407979780863	binder
LMNAVVQTV	HLA-A*02:02	0.9899695038795471	0.006399280658980438	binder
LMNPMVPGL	HLA-A*02:02	0.9840277791023254	0.007977523995080477	binder
LMNQMNARL	HLA-A*02:02	0.9496971845626831	0.03304131681380352	binder
LMPYFLLTQA	HLA-A*02:02	0.8879200696945191	0.052794127522000474	binder
LMSALAARL	HLA-A*02:02	0.9745907306671142	0.013129992922395911	binder
LMSDLFNKL	HLA-A*02:02	0.9931835055351257	0.0049353139726844636	binder
LNEKINHL	HLA-A*02:02	0.11396070721093565	0.11412020161999974	not-binder
LNKNLEEKL	HLA-A*02:02	0.034556150808930396	0.02413444563120704	not-binder
LNPHLRQL	HLA-A*02:02	0.172031357511878	0.1228373603310159	not-binder
LQEREYRL	HLA-A*02:02	0.1519337896257639	0.12186150389930027	not-binder
LQQAKDEI	HLA-A*02:02	0.03121872863266617	0.024784244004119552	not-binder
LQQAKEDL	HLA-A*02:02	0.0676771255210042	0.09542838546439814	not-binder
LSLSSETKPKL	HLA-A*02:02	0.28732809983193874	0.15232985101407703	not-binder
LSRNHLSSI	HLA-A*02:02	0.07708154264837504	0.06859422603667256	not-binder
LSSHVRGV	HLA-A*02:02	0.5517435528337955	0.2782968146267627	ambiguous
LTADAHHYL	HLA-A*02:02	0.9609660029411315	0.022074206016345282	binder
LTFRDPLALL	HLA-A*02:02	0.837729024887085	0.1487496613115997	binder
LTGQRVLDAL	HLA-A*02:02	0.3950028121471405	0.22636199258611556	ambiguous
LTNDWEDHL	HLA-A*02:02	0.7487832546234131	0.15358923473350228	binder
LTRVTLDIL	HLA-A*02:02	0.13901949618011714	0.07578728573295196	not-binder
LTSELITHI	HLA-A*02:02	0.9275187849998474	0.052728519103678546	binder
LTSVINQKL	HLA-A*02:02	0.6812334537506104	0.1670729445155776	binder
LVAEIITHL	HLA-A*02:02	0.9971791505813599	0.001505289190581687	binder
LVAHAGQLTAV	HLA-A*02:02	0.8377129673957825	0.07597645585652303	binder
LVPEFVHSI	HLA-A*02:02	0.9750342845916748	0.012146186137374506	binder
LVRTLRVLL	HLA-A*02:02	0.2848187416791916	0.1736585190933294	not-binder
LVYEGQLSQA	HLA-A*02:02	0.9234267473220825	0.028451144155828167	binder
LYEKDIEEL	HLA-A*02:02	0.14244141057133675	0.14487821018312538	not-binder
LYGPKIDRA	HLA-A*02:02	0.027878414699807764	0.03279409160760361	not-binder
LYSKTEHL	HLA-A*02:02	0.05308189895004034	0.05634613577714309	not-binder
MAPERVASL	HLA-A*02:02	0.9709425210952759	0.022551487424946268	binder
MIYDSLDYA	HLA-A*02:02	0.9407748699188232	0.06021353616213184	binder
MLADIPVTI	HLA-A*02:02	0.9957065939903259	0.002536560415659918	binder
MLAEMAMKV	HLA-A*02:02	0.994595181941986	0.002989140102808981	binder
MLAKHVITL	HLA-A*02:02	0.9975688576698303	0.0004707031539840329	binder
MLAKLMSEL	HLA-A*02:02	0.9913994550704956	0.0064259770915234184	binder
MLANDIARL	HLA-A*02:02	0.993778645992279	0.004095749079451934	binder
MLANKNASL	HLA-A*02:02	0.9797775983810425	0.0060590660736499985	binder
MLAQDSHLL	HLA-A*02:02	0.9801291704177857	0.01015565172872743	binder
MLASAVEKL	HLA-A*02:02	0.9884971857070923	0.006663156287877305	binder
MLASMFHSL	HLA-A*02:02	0.9927283644676208	0.0022368928123849517	binder
MLATRVFSL	HLA-A*02:02	0.99697824716568	0.0018314716236487202	binder
MLAWINESL	HLA-A*02:02	0.9816351890563965	0.012551056234465646	binder
MLFSGQGSLL	HLA-A*02:02	0.9818485736846924	0.006547131356084289	binder
MLFTGGYGL	HLA-A*02:02	0.9868369817733764	0.0054756573643432	binder
MLHEKTSKL	HLA-A*02:02	0.9807112693786622	0.011800836941635109	binder
MLHSKLSQL	HLA-A*02:02	0.9835942983627319	0.010892423355951504	binder
MLHTVTDMV	HLA-A*02:02	0.9682729363441467	0.018018853219602473	binder
MLIEDVDAL	HLA-A*02:02	0.9922792553901673	0.0026078991589085546	binder
MLIEEGGLQHL	HLA-A*02:02	0.997986626625061	0.0010704040009573525	binder
MLIQENQEL	HLA-A*02:02	0.9871509671211243	0.005779337862512909	binder
MLNEHDFEV	HLA-A*02:02	0.9968012690544128	0.0009822090283954502	binder
MLPGFLHRL	HLA-A*02:02	0.9950464129447937	0.003613853806965679	binder
MLPSILNQL	HLA-A*02:02	0.9914291977882386	0.006768898492868185	binder
MLSAIQSEV	HLA-A*02:02	0.9909329414367676	0.0021240310049507756	binder
MLSDNTAKL	HLA-A*02:02	0.9902086138725281	0.004894552400146288	binder
MLSDRLTFL	HLA-A*02:02	0.9950976729393005	0.002538599879390884	binder
MLSEHTSKL	HLA-A*02:02	0.9946398496627807	0.002050968624789335	binder
MLSQLIQQL	HLA-A*02:02	0.9859511613845825	0.003592411608506245	binder
MLSRIEKQL	HLA-A*02:02	0.9114787578582764	0.03308953805230329	binder
MLSVAEHFL	HLA-A*02:02	0.9664315223693848	0.016019733930453257	binder
MLTEIEHKV	HLA-A*02:02	0.9965796351432801	0.0017805041636066257	binder
MLYEKLLTA	HLA-A*02:02	0.9955236315727234	0.002828414503382056	binder
MMADMYNRM	HLA-A*02:02	0.9836507797241211	0.010297320887763481	binder
MMFGGKQVVV	HLA-A*02:02	0.9933072566986084	0.0043190356117150195	binder
MMNEKLDQL	HLA-A*02:02	0.988477349281311	0.004799303039976637	binder
MMSQKIQQL	HLA-A*02:02	0.9853323817253112	0.006061263439405439	binder
MQAPRAALVFA	HLA-A*02:02	0.7923243880271912	0.14229087905459	binder
MTSEIHNTV	HLA-A*02:02	0.984026038646698	0.005677616904674353	binder
MTSNIVQCL	HLA-A*02:02	0.5963047087192536	0.21744292887370498	ambiguous
MVAEILHHL	HLA-A*02:02	0.997890055179596	0.0009887542853244254	binder
NAENEFVTIK	HLA-A*02:02	0.010493630103883333	0.013857896548916828	not-binder
NAPLVHATL	HLA-A*02:02	0.7196493268013	0.09591758317347737	binder
NAPWAVTSL	HLA-A*02:02	0.5765305399894715	0.25940524213512883	ambiguous
NIAEGLRALL	HLA-A*02:02	0.9040682792663575	0.05388235849653381	binder
NIAETLHFL	HLA-A*02:02	0.9879157900810241	0.0063723093314429855	binder
NIKNIPIPTL	HLA-A*02:02	0.6829486966133118	0.24523180497854014	binder
NITELVNYL	HLA-A*02:02	0.9771320581436157	0.014555309318784323	binder
NLAAATDQL	HLA-A*02:02	0.9394246935844421	0.021432576743437633	binder
NLAEAQQKL	HLA-A*02:02	0.984985601902008	0.004933413113544356	binder
NLAEKPKTV	HLA-A*02:02	0.9680614829063415	0.027014852260702344	binder
NLAENISRV	HLA-A*02:02	0.9950070977210999	0.0020332037467289594	binder
NLAEQHLGL	HLA-A*02:02	0.9826167821884155	0.011514630252982156	binder
NLAGENILNPL	HLA-A*02:02	0.9646357655525207	0.02324660964920824	binder
NLAGISERL	HLA-A*02:02	0.979660427570343	0.011596830467007395	binder
NLAGVYSEV	HLA-A*02:02	0.9907017350196838	0.0050192474107832105	binder
NLAHKTYSL	HLA-A*02:02	0.9662737011909485	0.01635050645034176	binder
NLAKFNQVL	HLA-A*02:02	0.9461445808410645	0.017024595448402208	binder
NLAKITQQM	HLA-A*02:02	0.9232803106307983	0.04247591269003286	binder
NLAPFNTAL	HLA-A*02:02	0.9829118371009826	0.008780213217426896	binder
NLASFIEQV	HLA-A*02:02	0.9924338102340698	0.0036987940617441736	binder
NLASKIEEA	HLA-A*02:02	0.9319078683853149	0.044329636151794076	binder
NLFDLGGQYL	HLA-A*02:02	0.9922677278518677	0.006750815846608547	binder
NLFEWAKNSPL	HLA-A*02:02	0.9760895490646362	0.02333544246937517	binder
NLFHYLTEV	HLA-A*02:02	0.994856595993042	0.0016910263387447542	binder
NLFKHLAKA	HLA-A*02:02	0.9219993114471435	0.047116136070858565	binder
NLFKKVYLL	HLA-A*02:02	0.9870795726776123	0.006643331533724709	binder
NLFPSNLVVA	HLA-A*02:02	0.962937593460083	0.026703851005347213	binder
NLISALEEA	HLA-A*02:02	0.9676097631454468	0.010763029350235997	binder
NLKEAIETI	HLA-A*02:02	0.9731802105903625	0.013620852676880605	binder
NLKEGLQYL	HLA-A*02:02	0.9812074065208435	0.017586308233429927	binder
NLMEIVKKL	HLA-A*02:02	0.9960197448730469	0.0016444260694390884	binder
NLNEKINHL	HLA-A*02:02	0.9843306064605712	0.013263543977835312	binder
NLNGTLHEL	HLA-A*02:02	0.9885717511177063	0.006484642259619635	binder
NLPAFVNRL	HLA-A*02:02	0.9835691690444947	0.01727983544870347	binder
NLSDIQNVL	HLA-A*02:02	0.9695037722587585	0.020256128478451377	binder
NLSDLLEKL	HLA-A*02:02	0.9910999059677124	0.003303500295396528	binder
NLSDMVHKI	HLA-A*02:02	0.986405348777771	0.006707834756685305	binder
NLSEIESRL	HLA-A*02:02	0.985559058189392	0.0036792176613982797	binder
NLSNFLIHL	HLA-A*02:02	0.9826452374458313	0.004349120221489156	binder
NLSSIRAML	HLA-A*02:02	0.9246489644050598	0.03766800287803859	binder
NLSSITSHL	HLA-A*02:02	0.9700750112533569	0.008914061524358615	binder
NLSTIKQLL	HLA-A*02:02	0.8885805487632752	0.08054638673426001	binder
NLSTKTEAV	HLA-A*02:02	0.8753905296325684	0.07027913689221499	binder
NLVEKTPAL	HLA-A*02:02	0.9920657753944397	0.0038107701359107226	binder
NLVTFGHSL	HLA-A*02:02	0.9188731193542481	0.05519311549950816	binder
NLYGLLHGL	HLA-A*02:02	0.9843798875808716	0.010704286455478839	binder
NLYPETFAL	HLA-A*02:02	0.9959739685058594	0.0010467540084462994	binder
NLYPGCENV	HLA-A*02:02	0.986509132385254	0.005431301780618151	binder
NLYSKMLAKV	HLA-A*02:02	0.9634895086288452	0.05408012970210708	binder
NMAAFTTTL	HLA-A*02:02	0.9892545223236084	0.005650880235942491	binder
NMAEIMAKA	HLA-A*02:02	0.9863874554634094	0.008423408292498264	binder
NMASFVRQL	HLA-A*02:02	0.983731210231781	0.006433070680201254	binder
NNRSLDLD	HLA-A*02:02	0.00029814075896865687	0.00025459688416457044	not-binder
NQAVILYHL	HLA-A*02:02	0.9544018149375916	0.03588168179979083	binder
NSGDVNVEIN	HLA-A*02:02	0.0024085906916297972	0.0018417253993943997	not-binder
NVEIDPEIQ	HLA-A*02:02	0.09038030642550439	0.14583443618202493	not-binder
NVIERLQEA	HLA-A*02:02	0.8502820253372192	0.16094591726022556	binder
NVKVDPEIQ	HLA-A*02:02	0.0852412905311212	0.15510788032279973	not-binder
PLADAHLTKKL	HLA-A*02:02	0.2009109491482377	0.18674843541010555	not-binder
PLAPFNQLL	HLA-A*02:02	0.6986285209655761	0.12189965370591488	binder
PLGPAPVSV	HLA-A*02:02	0.6462450474500656	0.25899005177534534	binder
PPYTVVYFPVRGR	HLA-A*02:02	0.14947824440896512	0.11817779970088454	not-binder
QAADLAYQL	HLA-A*02:02	0.7924206733703614	0.1235018088945538	binder
QIADLQQKL	HLA-A*02:02	0.9710259079933167	0.00907726374987801	binder
QLAAYRDLL	HLA-A*02:02	0.8687789916992188	0.0634128996976079	binder
QLAESVDVL	HLA-A*02:02	0.9510914564132691	0.018634028997370312	binder
QLAGFSHQI	HLA-A*02:02	0.9882124900817871	0.008023334324306897	binder
QLAGLQQEL	HLA-A*02:02	0.971595299243927	0.004573681419348478	binder
QLALVIARL	HLA-A*02:02	0.9423466444015502	0.030630699342871794	binder
QLANFQEML	HLA-A*02:02	0.9535416007041931	0.018344750014115167	binder
QLAPIWDKL	HLA-A*02:02	0.9843725323677063	0.006680751997982727	binder
QLAPVFQRV	HLA-A*02:02	0.9947519540786743	0.001880761087182342	binder
QLAQFVHEV	HLA-A*02:02	0.9965872764587402	0.0014378049139524781	binder
QLAWFDTDL	HLA-A*02:02	0.8939878582954407	0.01772485857215872	binder
QLFDNDRTQL	HLA-A*02:02	0.9881220817565918	0.004214953225010851	binder
QLFETDHNL	HLA-A*02:02	0.9803324222564698	0.007943568789722869	binder
QLFQDEVAKA	HLA-A*02:02	0.9433215856552124	0.036081894007865545	binder
QLFSEIHNL	HLA-A*02:02	0.993591594696045	0.0015540482353432656	binder
QLHEKTSQL	HLA-A*02:02	0.9611747145652771	0.022532272187054052	binder
QLIDEKVGGTNL	HLA-A*02:02	0.9756423950195312	0.021985056640748443	binder
QLIDIIHTA	HLA-A*02:02	0.9931382179260254	0.004643300031179295	binder
QLIDKVWQL	HLA-A*02:02	0.9986774444580078	0.0007148301392182391	binder
QLIDLDHKL	HLA-A*02:02	0.9944580316543579	0.003991068715193282	binder
QLIDYERQL	HLA-A*02:02	0.9906266808509827	0.004759405983631007	binder
QLIGIQDGYL	HLA-A*02:02	0.9696701645851136	0.015854232486007463	binder
QLKHKLEQL	HLA-A*02:02	0.8500243306159974	0.061744868776444584	binder
QLMEQVAQL	HLA-A*02:02	0.9955537796020508	0.002116807864200991	binder
QLMGEIAKA	HLA-A*02:02	0.9776827573776246	0.01133641745048624	binder
QLNDVAHLV	HLA-A*02:02	0.9921846508979797	0.002971117670133459	binder
QLNEKVAQL	HLA-A*02:02	0.9908958911895752	0.006563768265041442	binder
QLNELQAQL	HLA-A*02:02	0.9793416738510132	0.012936103403850648	binder
QLNEQLVTL	HLA-A*02:02	0.9872651100158691	0.012714095484246	binder
QLNEQVHSL	HLA-A*02:02	0.9901022911071777	0.011576925762672495	binder
QLNETLTKL	HLA-A*02:02	0.9833850502967835	0.012349663049722199	binder
QLNEVIEKL	HLA-A*02:02	0.9942489862442017	0.003896115430254565	binder
QLNRYIEKL	HLA-A*02:02	0.9600026607513428	0.020945694997085165	binder
QLNTKVAKL	HLA-A*02:02	0.9461114168167114	0.022633272727249538	binder
QLNVVIHQL	HLA-A*02:02	0.9731927037239074	0.017063208219907693	binder
QLPESAYMHQL	HLA-A*02:02	0.9556607365608215	0.026616630160460016	binder
QLREQSEQL	HLA-A*02:02	0.8788801431655884	0.06337800625557573	binder
QLRNVIERL	HLA-A*02:02	0.8642632722854614	0.060045969745806206	binder
QLSDVAEKL	HLA-A*02:02	0.9868703246116638	0.00805456415211074	binder
QLSEIPAEL	HLA-A*02:02	0.9913290619850159	0.00514344907984097	binder
QLSEVFIQL	HLA-A*02:02	0.9950860619544983	0.004392290012308669	binder
QLSNGEPHFL	HLA-A*02:02	0.9421092748641968	0.033847801252904	binder
QLSPVLLYL	HLA-A*02:02	0.9919018745422363	0.0034902077419390306	binder
QLSQLQKQL	HLA-A*02:02	0.6883058309555053	0.1786235094408634	binder
QLSQVLHRL	HLA-A*02:02	0.9745707154273987	0.015833886476518146	binder
QLSSYEDKL	HLA-A*02:02	0.8855321884155274	0.038936662085609065	binder
QLSTIRSFL	HLA-A*02:02	0.9211730599403382	0.033301687346476753	binder
QLSTVITQV	HLA-A*02:02	0.9906721711158752	0.005455989768902909	binder
QLSWLINRL	HLA-A*02:02	0.9537408232688904	0.0510038203253632	binder
QLVDESDAFHDNL	HLA-A*02:02	0.6429042033851147	0.3370359144700333	ambiguous
QLVDFQWKL	HLA-A*02:02	0.9957613587379456	0.0014589840847062882	binder
QLVDIIEKV	HLA-A*02:02	0.9967953085899353	0.002272821844519687	binder
QLYEGKEQM	HLA-A*02:02	0.9723204135894775	0.018646542659669554	binder
QLYLKLWNL	HLA-A*02:02	0.9827816724777222	0.005450903518291284	binder
QLYPENSEQL	HLA-A*02:02	0.964159083366394	0.02310621703978405	binder
QLYRGLGGQL	HLA-A*02:02	0.8920716166496276	0.03870374817856821	binder
QMAEIAVNA	HLA-A*02:02	0.9836272597312927	0.004431880072272191	binder
QMAELHSKL	HLA-A*02:02	0.9869648456573487	0.005773575171735949	binder
QMAGLLARL	HLA-A*02:02	0.9801535248756409	0.009784293837916345	binder
QMAKLNQQM	HLA-A*02:02	0.7945291876792908	0.1428951467135933	binder
QMAQIVERL	HLA-A*02:02	0.9887266516685486	0.006962756095405983	binder
QMISRIEYV	HLA-A*02:02	0.9940423965454102	0.0037924529488530473	binder
QMSEIEAKV	HLA-A*02:02	0.9927121758460998	0.0008335973900288796	binder
QMSEQVHTL	HLA-A*02:02	0.9905184030532836	0.000880931505294789	binder
QQKAALQEL	HLA-A*02:02	0.48767480850219724	0.21719508775747057	ambiguous
QVFPGLLERV	HLA-A*02:02	0.9879948854446411	0.004787908834535341	binder
QVSNLIHYL	HLA-A*02:02	0.960409152507782	0.033614061099882596	binder
RAADVLVYL	HLA-A*02:02	0.9834540724754334	0.014820300091825585	binder
RAILPHAGLL	HLA-A*02:02	0.20677902400493622	0.08735349172124772	not-binder
RFPGLNENL	HLA-A*02:02	0.05997760584577918	0.038712960924436934	not-binder
RGSYGSSSFGGSY	HLA-A*02:02	0.014416715037077666	0.010786260075962291	not-binder
RIAEFTTNL	HLA-A*02:02	0.9958199977874755	0.003477153707432915	binder
RIAELLTEL	HLA-A*02:02	0.99324711561203	0.004455921016587641	binder
RIAEYAFKL	HLA-A*02:02	0.9972363471984863	0.0016525304547728968	binder
RIFGKKQMRI	HLA-A*02:02	0.6787444174289703	0.2616100546851414	binder
RIIDTVAQV	HLA-A*02:02	0.9966856479644776	0.001955482759796547	binder
RISTINILL	HLA-A*02:02	0.9282957911491394	0.04170903465226229	binder
RLAAFYSQV	HLA-A*02:02	0.994628643989563	0.002426138651898574	binder
RLAAIKNAM	HLA-A*02:02	0.8262261986732483	0.09063710442313176	binder
RLAALEQNV	HLA-A*02:02	0.9792345523834228	0.007147209294713805	binder
RLAALQHRL	HLA-A*02:02	0.9818933606147766	0.011767202690551336	binder
RLAAMANNL	HLA-A*02:02	0.9751506328582764	0.012583977152138798	binder
RLAAYISGL	HLA-A*02:02	0.9901527523994446	0.004042950648370962	binder
RLADKSVLV	HLA-A*02:02	0.995367705821991	0.0014840432104349832	binder
RLADLKQLWGL	HLA-A*02:02	0.9860287666320801	0.01064473246485288	binder
RLAEHIVSM	HLA-A*02:02	0.9963519334793091	0.002384569607656042	binder
RLAELEEFI	HLA-A*02:02	0.9796928763389587	0.010134006052699769	binder
RLAELERKL	HLA-A*02:02	0.9813623905181885	0.010763232167445975	binder
RLAELQEQL	HLA-A*02:02	0.9920930624008178	0.006846840837356169	binder
RLAELTVDEFL	HLA-A*02:02	0.9897178530693054	0.004576820779578659	binder
RLAEPSQML	HLA-A*02:02	0.9861821293830871	0.005069225305648	binder
RLAEQIATL	HLA-A*02:02	0.9966381311416626	0.00139005663326506	binder
RLAEQQPLL	HLA-A*02:02	0.9915474891662598	0.0036984784606050687	binder
RLAETQEEI	HLA-A*02:02	0.9839849948883057	0.008178471370841147	binder
RLAEVEEKL	HLA-A*02:02	0.9930450916290283	0.006431010344382446	binder
RLAEVGQYEQV	HLA-A*02:02	0.988663113117218	0.008023444505069676	binder
RLAEVKDSL	HLA-A*02:02	0.97112637758255	0.011478743369896799	binder
RLAEVKGNL	HLA-A*02:02	0.963018786907196	0.02200367303427049	binder
RLAEVNTKL	HLA-A*02:02	0.9975773811340332	0.0005867761366832557	binder
RLAEVVHEL	HLA-A*02:02	0.9986993432044983	0.0006979829205187205	binder
RLAGLSQITNQL	HLA-A*02:02	0.9442414879798889	0.04878004263300304	binder
RLAHHLVAL	HLA-A*02:02	0.9910261034965515	0.00695059002544654	binder
RLAHVGPRL	HLA-A*02:02	0.9775887489318847	0.013055787984555176	binder
RLAHYIDRV	HLA-A*02:02	0.9919532299041748	0.0029502137556750093	binder
RLAKKLQQL	HLA-A*02:02	0.9774738907814026	0.010988143721865126	binder
RLAKLNKEL	HLA-A*02:02	0.8219647526741027	0.12829857360484143	binder
RLAKVVKTL	HLA-A*02:02	0.9679791450500488	0.020739179949192773	binder
RLAKYNQLL	HLA-A*02:02	0.9764070034027099	0.00829455867782386	binder
RLALVISEL	HLA-A*02:02	0.9824535608291626	0.005557631887994104	binder
RLANKIEHEL	HLA-A*02:02	0.9878986954689026	0.0029743379290740196	binder
RLAPAQWFL	HLA-A*02:02	0.9946653127670289	0.003078018550987522	binder
RLAPGYINQEV	HLA-A*02:02	0.9886340737342835	0.005388147838316813	binder
RLAPTLSQL	HLA-A*02:02	0.9945013642311096	0.0020944480235610356	binder
RLAPYIIDL	HLA-A*02:02	0.9946429610252381	0.0023757965449288316	binder
RLAQEAVTL	HLA-A*02:02	0.977940559387207	0.014256663394031185	binder
RLAQHITYV	HLA-A*02:02	0.9962807416915893	0.0019286717220844056	binder
RLASMATLL	HLA-A*02:02	0.9636306643486023	0.010167177861201235	binder
RLASVAQEL	HLA-A*02:02	0.9843534469604492	0.0073280954011024175	binder
RLATALQKL	HLA-A*02:02	0.9767757296562195	0.005497308849947989	binder
RLATKYHTV	HLA-A*02:02	0.9918447732925415	0.0034818968183952348	binder
RLATLNEKL	HLA-A*02:02	0.9662734270095825	0.018719895845862356	binder
RLAVYIDRV	HLA-A*02:02	0.9874247550964356	0.006511420946697818	binder
RLFADILNDV	HLA-A*02:02	0.9917765855789185	0.0031147590728463474	binder
RLFAVLEQL	HLA-A*02:02	0.9853282690048217	0.006988041041101571	binder
RLFDANKAELF	HLA-A*02:02	0.9505752563476563	0.03664017653870456	binder
RLFDDSTVTTV	HLA-A*02:02	0.9973018169403076	0.0013362520029346259	binder
RLFDEPQLA	HLA-A*02:02	0.98130304813385	0.014070615597417766	binder
RLFEAQGKPEL	HLA-A*02:02	0.9937397718429566	0.0045303002991997805	binder
RLFEGNALL	HLA-A*02:02	0.9970823049545288	0.0008392003404069581	binder
RLFEGTGARL	HLA-A*02:02	0.9983866453170777	0.00042440676667175717	binder
RLFESINNL	HLA-A*02:02	0.9968168139457703	0.0019266613346855148	binder
RLFESSQYL	HLA-A*02:02	0.9947681903839112	0.006575183950915739	binder
RLFEVPHEL	HLA-A*02:02	0.9972683191299438	0.0016299865349170173	binder
RLFGPVDSEQL	HLA-A*02:02	0.9894574642181396	0.005358764637729465	binder
RLFHKTVYL	HLA-A*02:02	0.9969598054885864	0.0019005621562844677	binder
RLFNDPVAMV	HLA-A*02:02	0.9948385238647461	0.002468082422168336	binder
RLFNEHLVSA	HLA-A*02:02	0.9909934997558594	0.002836848616904304	binder
RLFNVDRHVGM	HLA-A*02:02	0.8424614191055297	0.13280647162519274	binder
RLFPGAPPTA	HLA-A*02:02	0.9916860699653626	0.0045911065548076505	binder
RLFPGSSFL	HLA-A*02:02	0.9962841629981994	0.0021611485725717347	binder
RLFQQKLDEL	HLA-A*02:02	0.9868366122245789	0.003567139129824402	binder
RLFSKSIETL	HLA-A*02:02	0.9938635468482971	0.0011806102975436392	binder
RLFTEKILRA	HLA-A*02:02	0.9528617858886719	0.029037874412180874	binder
RLFTQEYIL	HLA-A*02:02	0.9457630276679992	0.026278204303875296	binder
RLGPPPSHA	HLA-A*02:02	0.8855576395988465	0.05890633273956581	binder
RLGPSVVGL	HLA-A*02:02	0.9905138373374939	0.0028364003961108978	binder
RLGPVPPGL	HLA-A*02:02	0.9796664953231812	0.00417066106404546	binder
RLGPVPSGL	HLA-A*02:02	0.9763603568077087	0.008581778907999668	binder
RLGSVNENL	HLA-A*02:02	0.9300255298614502	0.03343543597547078	binder
RLHDVLMEL	HLA-A*02:02	0.9967484712600708	0.0017361513304391906	binder
RLIDDMVAQA	HLA-A*02:02	0.9910945177078248	0.004733507475126894	binder
RLIDDMVAQV	HLA-A*02:02	0.9969529032707214	0.0022543128921158995	binder
RLIDLHTNV	HLA-A*02:02	0.9965780973434448	0.0026775670130559075	binder
RLIEEENML	HLA-A*02:02	0.9888626575469971	0.0032406472621060653	binder
RLIEQEEYL	HLA-A*02:02	0.9927716493606568	0.005296135163417306	binder
RLIESLFTI	HLA-A*02:02	0.9970797657966614	0.0015579732053668833	binder
RLIGDAAKNQL	HLA-A*02:02	0.9905287742614746	0.003395960730126245	binder
RLIGDAAKNQV	HLA-A*02:02	0.9890344262123107	0.003345224667592262	binder
RLKDDVDML	HLA-A*02:02	0.9573516130447388	0.022080852341276665	binder
RLKEDVEKNLA	HLA-A*02:02	0.6327010214328765	0.24357573874033764	binder
RLKEEGNEQF	HLA-A*02:02	0.5833584427833557	0.21057064089441216	ambiguous
RLKEELEEA	HLA-A*02:02	0.9705083847045899	0.012094610458934027	binder
RLKEKVDSL	HLA-A*02:02	0.9662530660629273	0.020355876172417332	binder
RLKPALETL	HLA-A*02:02	0.9772424340248108	0.00903180675338139	binder
RLKQEIERL	HLA-A*02:02	0.9659271240234375	0.02364886738397865	binder
RLMNDMTAV	HLA-A*02:02	0.9912668585777282	0.0022188111329380215	binder
RLMNETTAV	HLA-A*02:02	0.9931139349937439	0.0033439294379577753	binder
RLMNLPLHSV	HLA-A*02:02	0.9963330507278443	0.0012851819365740532	binder
RLNDGNEYL	HLA-A*02:02	0.9897788286209106	0.004956106028942956	binder
RLNDTIQLL	HLA-A*02:02	0.9909812927246093	0.0053613594646626335	binder
RLNEAAVTV	HLA-A*02:02	0.994797658920288	0.0019897222109676854	binder
RLNEIEAAL	HLA-A*02:02	0.9918872594833374	0.0063422436057665775	binder
RLNEKHDFL	HLA-A*02:02	0.9848318815231323	0.01061412833499214	binder
RLNEKNYEL	HLA-A*02:02	0.9956354856491089	0.0021986872841781536	binder
RLNEVIRTL	HLA-A*02:02	0.9948375701904297	0.004026736919867379	binder
RLNKKVVLL	HLA-A*02:02	0.9475214600563049	0.03223910027993651	binder
RLNSRIEHL	HLA-A*02:02	0.9721895694732666	0.016371168448058093	binder
RLPDINIYQL	HLA-A*02:02	0.9974237203598022	0.002016559078386412	binder
RLPEIYIQL	HLA-A*02:02	0.9972009658813477	0.002117014913877504	binder
RLPETELGEYSL	HLA-A*02:02	0.9706531882286071	0.016567291418132277	binder
RLPPDTLLQQV	HLA-A*02:02	0.9852811694145203	0.01155249151171483	binder
RLPPEGILHNV	HLA-A*02:02	0.9926942706108093	0.005108649092065769	binder
RLQETEGMVAV	HLA-A*02:02	0.9865850210189819	0.009637767784248805	binder
RLREVSEKL	HLA-A*02:02	0.9415659785270691	0.040065912057120075	binder
RLSDAQIYV	HLA-A*02:02	0.9940548896789551	0.002965671083376265	binder
RLSDFTESL	HLA-A*02:02	0.9926573395729065	0.0031713504704268657	binder
[truncated: 75,054 more rows]
