# Supplementary material for: Peptidome Surveillance Across Evolving SARS-CoV-2 Lineages Reveals HLA Binding Conservation in Nucleocapsid Among Variants With Most Potential for T-Cell Epitope Loss in Spike
Source: Front Immunol. 2022 Jun 23;13:918928. doi: 10.3389/fimmu.2022.918928 (PMC9260595; doi:10.3389/fimmu.2022.918928)
Supplement: Supplementary file 3 [file DataSheet_3.zip › rnn_results/HLA-A32_01_predictionsRNN.csv]

peptide	allele	prediction	prediction_std	classification
AAPATRAAL	HLA-A*32:01	0.28271605595946314	0.3025469979883971	not-binder
AAWHYLVSW	HLA-A*32:01	0.9904451489448547	0.0046901301283150095	binder
AEISQIHQSVTD	HLA-A*32:01	0.017657897634489928	0.024070566351482695	not-binder
AGPLRKSSL	HLA-A*32:01	0.028329417947679757	0.03865655408301294	not-binder
AIFEAKKSFYW	HLA-A*32:01	0.991240119934082	0.004644066507071691	binder
AIGPREQW	HLA-A*32:01	0.5932298362255096	0.2431973111880695	ambiguous
AIMISRPAW	HLA-A*32:01	0.9825519919395447	0.00954043252772285	binder
AIWDNATSKTW	HLA-A*32:01	0.9938915491104126	0.005320312826108923	binder
AKNKLNDLED	HLA-A*32:01	4.5369131839834154e-05	2.5281051920247057e-05	not-binder
ALAAIRHARW	HLA-A*32:01	0.9752102613449096	0.023239970498904135	binder
ALAALRHAKW	HLA-A*32:01	0.984852933883667	0.009351583595197149	binder
ALASWAYRW	HLA-A*32:01	0.9859513163566589	0.010321163038139824	binder
ALEEQLQQIRAE	HLA-A*32:01	0.007634182670153677	0.005833403485828333	not-binder
ALFARPDLLLL	HLA-A*32:01	0.7626902818679809	0.1001033038709021	binder
ALFNGISKW	HLA-A*32:01	0.9930753946304322	0.003238409925458064	binder
ALFRELISW	HLA-A*32:01	0.9882703065872193	0.003535851935665337	binder
ALFRHEVGY	HLA-A*32:01	0.8786068439483643	0.1431334705991044	binder
ALHLWTAVY	HLA-A*32:01	0.918667221069336	0.05697068159577799	binder
ALKSARDMW	HLA-A*32:01	0.8341074585914612	0.15726601531236112	binder
ALLDGRVQLRF	HLA-A*32:01	0.9774818539619445	0.01884289319433268	binder
ALLHWGALW	HLA-A*32:01	0.9719035863876343	0.011113052796622181	binder
ALLKNPKILLL	HLA-A*32:01	0.4766828196123242	0.2662062255057896	ambiguous
ALQKQYYKW	HLA-A*32:01	0.9814280033111572	0.0072404149598390794	binder
ALSGMRHVW	HLA-A*32:01	0.987433910369873	0.0067463443638586685	binder
ALWKFIQQW	HLA-A*32:01	0.9912765741348266	0.0049484245840378	binder
ALWKHQFAW	HLA-A*32:01	0.9946846008300781	0.0018986714719895425	binder
ALWRGSAYAGF	HLA-A*32:01	0.8450582206249238	0.20045446201404538	binder
ALYKYFISF	HLA-A*32:01	0.9878457546234131	0.011697618564705314	binder
ALYYWNNEY	HLA-A*32:01	0.7725746750831604	0.22199736533274678	binder
AMAPAAGYHVW	HLA-A*32:01	0.9946228861808777	0.0033490008382311533	binder
AMAPERTGW	HLA-A*32:01	0.9853089928627015	0.012936657195047439	binder
AMFNDYNFVF	HLA-A*32:01	0.9794742465019226	0.009491049349128672	binder
AMHTLREKY	HLA-A*32:01	0.25112877669744194	0.20197214228165142	not-binder
AMLKKGWKW	HLA-A*32:01	0.9847449064254761	0.004032832366803283	binder
APKTTRVTY	HLA-A*32:01	0.09857336693094113	0.09759028175126637	not-binder
AQAQIVQSW	HLA-A*32:01	0.9850453615188599	0.010914685789950194	binder
AQARWWATF	HLA-A*32:01	0.9827499747276306	0.00823831451508757	binder
AQKSFVDSW	HLA-A*32:01	0.9846468925476074	0.005506384534978727	binder
AQLRFIQAW	HLA-A*32:01	0.9885736584663392	0.006936412200003954	binder
AQNAVRLHY	HLA-A*32:01	0.9404955863952636	0.09368788703256137	binder
AQWAIHPTF	HLA-A*32:01	0.9919109582901001	0.0037084565211153893	binder
ASFPNVSSFEW	HLA-A*32:01	0.9521483898162841	0.04229665352814272	binder
ASNGDVYAW	HLA-A*32:01	0.9273273706436157	0.03892522850658487	binder
ASNPQRPGY	HLA-A*32:01	0.30077514573931696	0.3137199330682957	not-binder
ASNYFRAMF	HLA-A*32:01	0.8864937067031861	0.050977028209060256	binder
ASYQDRRQSW	HLA-A*32:01	0.9703593015670776	0.018883074294710336	binder
ATAAAATAMLW	HLA-A*32:01	0.9847793459892273	0.007490658657530193	binder
ATADVEWRW	HLA-A*32:01	0.9826278448104858	0.013820981997374053	binder
ATAGIIGWVY	HLA-A*32:01	0.8695257902145386	0.15257424510188952	binder
ATAGLQRMGW	HLA-A*32:01	0.978939437866211	0.01982990314253919	binder
ATALHRASY	HLA-A*32:01	0.949305534362793	0.020417952784428	binder
ATAPDVRISW	HLA-A*32:01	0.9936070322990418	0.004199162934878317	binder
ATAQRVAAW	HLA-A*32:01	0.990821635723114	0.008513631456803665	binder
ATASGIVFQW	HLA-A*32:01	0.9887743592262268	0.004057034399199252	binder
ATFGRPAEW	HLA-A*32:01	0.9959946632385254	0.0032076661191905893	binder
ATHHLYQAW	HLA-A*32:01	0.989358913898468	0.011628158169220464	binder
ATHVYMYVF	HLA-A*32:01	0.9734978079795837	0.018875887290224054	binder
ATKDAVAVW	HLA-A*32:01	0.9911859273910523	0.005577322551061989	binder
ATLDVKTSRELKI	HLA-A*32:01	0.041262373107019815	0.07947743595258759	not-binder
ATLKWKESL	HLA-A*32:01	0.9098108053207398	0.02754981478955362	binder
ATNAFIVAF	HLA-A*32:01	0.9859607934951782	0.010051493197031774	binder
ATQQNWDYRW	HLA-A*32:01	0.7587171077728272	0.3624121006798532	binder
ATVLWDNAF	HLA-A*32:01	0.9081117391586304	0.07805784584708854	binder
ATYMKPEMW	HLA-A*32:01	0.9940436720848084	0.004248483368583776	binder
AVFGHPFSLGW	HLA-A*32:01	0.9924756526947022	0.006689597827594992	binder
AVFNRAFYSW	HLA-A*32:01	0.9955471634864808	0.004269430330077294	binder
AVIDKETIDLLAF	HLA-A*32:01	0.7718259394168854	0.27195386725555915	binder
AVIENPEMLKY	HLA-A*32:01	0.8723411917686462	0.1563212894649944	binder
AVIPAEKFDLIW	HLA-A*32:01	0.8537140965461731	0.10217991743104891	binder
AVLAGRWNY	HLA-A*32:01	0.9389933109283447	0.04297727417257692	binder
AVLMHRERY	HLA-A*32:01	0.2866810288280249	0.3355045684441837	not-binder
AVNCHVITW	HLA-A*32:01	0.990252673625946	0.00517813905734507	binder
AVNFTREEW	HLA-A*32:01	0.9754746079444885	0.017717588423007396	binder
AVQDKGSIHKF	HLA-A*32:01	0.9617786645889282	0.02609699969413555	binder
AVQNVHSVW	HLA-A*32:01	0.9876169919967651	0.005869396660719229	binder
AVQSEPRSW	HLA-A*32:01	0.9622797250747681	0.032202964325425534	binder
AVWDRMKVAW	HLA-A*32:01	0.9920055627822876	0.005259934300120251	binder
AVWPKPAGGYQTI	HLA-A*32:01	0.771886122226715	0.27473096801486474	binder
AVYSRTFTW	HLA-A*32:01	0.9977886080741882	0.0018687866642652384	binder
DFLTEGGGV	HLA-A*32:01	0.001345153755391948	0.001361548296323189	not-binder
DPPSGDFLTEGGGV	HLA-A*32:01	0.0011635598566499539	0.0009310832434256885	not-binder
DRVYIHPF	HLA-A*32:01	0.331039959192276	0.2002307578914042	not-binder
DRVYIHPFHL	HLA-A*32:01	0.03510033494094387	0.055984589791636855	not-binder
DYDEGQDDRPKVG	HLA-A*32:01	0.001787731107469881	0.0019366517424098304	not-binder
EDIAQKSKAEAESL	HLA-A*32:01	0.006609437461156631	0.009576901815003747	not-binder
EGVNDNEEGFFSAR	HLA-A*32:01	0.004493704391643405	0.0015847840562821073	not-binder
EKLLETIDQLYL	HLA-A*32:01	0.002627115696668625	0.0021693903701077545	not-binder
ESVGKGAVHDVKDV	HLA-A*32:01	0.011086055741179735	0.01754071690169259	not-binder
FAPYNKPSL	HLA-A*32:01	0.40328361727297307	0.3677446172022199	ambiguous
FDHPELVKL	HLA-A*32:01	0.02367666782811284	0.021241866564416238	not-binder
FDRPQELKL	HLA-A*32:01	0.0008160234909155406	0.0005647653735879029	not-binder
FEIPMKITWV	HLA-A*32:01	0.007041882007615641	0.011244495361231331	not-binder
FERKSIVSL	HLA-A*32:01	0.056815986114088446	0.09877093412449396	not-binder
FESWMHHW	HLA-A*32:01	0.05770446285605431	0.04259397466549361	not-binder
FEVDTVAP	HLA-A*32:01	0.004410576072405093	0.004233269360516256	not-binder
FKQYANDNGVD	HLA-A*32:01	0.007569921703543514	0.005827293510016633	not-binder
FLTAAKKARAG	HLA-A*32:01	0.0015993974986486137	0.0012625306545184503	not-binder
FNEKSKEL	HLA-A*32:01	0.0016573089640587568	0.0017448238418373099	not-binder
GAGGGFGSRSL	HLA-A*32:01	0.05623358990997076	0.04709255969177812	not-binder
GDFLTEGGGV	HLA-A*32:01	0.0015764624520670622	0.0014146544027440547	not-binder
GFSYHLNDLIE	HLA-A*32:01	0.0007110371494491119	0.0009937618460273412	not-binder
GGLKAEGQLKLLL	HLA-A*32:01	0.0032016848083003422	0.004449747310369455	not-binder
GGLPERSVSL	HLA-A*32:01	0.18530009742826223	0.2873588580263184	not-binder
GKANNWEGGIRV	HLA-A*32:01	0.0005139975401107222	0.0004085497484330326	not-binder
GKIPDEELRQAL	HLA-A*32:01	0.0024209367664298044	0.0023432580620928534	not-binder
GLFAHPSLWQL	HLA-A*32:01	0.7676228940486908	0.15760776766017723	binder
GLNWLRFSW	HLA-A*32:01	0.9882884621620178	0.006257966684838501	binder
GMWKTTFAW	HLA-A*32:01	0.9907039284706116	0.0037788617713744805	binder
GPGLSLRRAGLF	HLA-A*32:01	0.0005209920374909416	0.0003033165357658949	not-binder
GSGSGWSSSRGPY	HLA-A*32:01	0.021841521468013526	0.01831969744023852	not-binder
GSHHWNWTF	HLA-A*32:01	0.9730763673782349	0.014685532757951873	binder
GTDRNAYVW	HLA-A*32:01	0.6836281478404999	0.2405184760401756	binder
GTFKKSTVLQL	HLA-A*32:01	0.6610763728618622	0.24386135204377987	binder
GTIPERPGW	HLA-A*32:01	0.9690084815025329	0.037894014807164485	binder
GTLKERVQW	HLA-A*32:01	0.9819103479385376	0.007886491739087403	binder
GTLKKSTSW	HLA-A*32:01	0.9857907772064209	0.009206560156613131	binder
GTMDVHHHW	HLA-A*32:01	0.9973250389099121	0.0030578971429844567	binder
GTSGIRFIY	HLA-A*32:01	0.9685872435569763	0.01970315154100968	binder
GTWLPSRAEW	HLA-A*32:01	0.9839629530906677	0.009855984457071587	binder
GVAYGATRYNY	HLA-A*32:01	0.4372655302286148	0.3812555789567302	ambiguous
GVKPNPASW	HLA-A*32:01	0.9814097881317139	0.014195086754310155	binder
GVSSVREKY	HLA-A*32:01	0.12614334896206855	0.08570355557212414	not-binder
GVWTYDDATKTF	HLA-A*32:01	0.6923904098570347	0.3266080661626247	binder
HILPFTMPAF	HLA-A*32:01	0.982166862487793	0.01292018438191835	binder
HIQESRFLY	HLA-A*32:01	0.783992350101471	0.14105717722797656	binder
HIWEYTYVL	HLA-A*32:01	0.9719229340553284	0.016183654268443627	binder
HLAKIYAMHW	HLA-A*32:01	0.9770795106887817	0.020912893266631084	binder
HLLDHRSKW	HLA-A*32:01	0.9823363184928894	0.010905248818266485	binder
HLLSGQLPTI	HLA-A*32:01	0.9141526460647583	0.06390615556432568	binder
HLMDVVYTW	HLA-A*32:01	0.9961148262023926	0.003402318509097369	binder
HLPETKFSEL	HLA-A*32:01	0.8849696755409241	0.06848453948735096	binder
HLWERTWGW	HLA-A*32:01	0.9954185605049133	0.0012662147621097734	binder
HMALERNSW	HLA-A*32:01	0.956726610660553	0.016924829369731487	binder
HMKPLPYYSY	HLA-A*32:01	0.9810323238372802	0.013921127245676998	binder
HPREPALGPHGPSR	HLA-A*32:01	0.0031647916963265742	0.004334549500778703	not-binder
HQDPNSYSW	HLA-A*32:01	0.7800995707511902	0.18103424144642977	binder
HQFEKIEQFVY	HLA-A*32:01	0.7123425662517547	0.2724615627312839	binder
HQIAGITHQTSAH	HLA-A*32:01	0.0073058616355410775	0.01331016194069623	not-binder
HQIDAAWFNESW	HLA-A*32:01	0.8143160045146942	0.18645407047115647	binder
HQKEGYGLSW	HLA-A*32:01	0.9802339315414429	0.012940033548485962	binder
HQNWARFSY	HLA-A*32:01	0.9814968943595886	0.015061153653053588	binder
HQVDYILETW	HLA-A*32:01	0.988377845287323	0.008085854372549935	binder
HTADVQLHAW	HLA-A*32:01	0.9932724833488464	0.007359080103036418	binder
HTGSWIGLRNLDLK	HLA-A*32:01	0.019494440755806863	0.03174819981588304	not-binder
HTKRVGIVAW	HLA-A*32:01	0.9704328894615173	0.026094693712646114	binder
HTSSTTSAW	HLA-A*32:01	0.9289378762245178	0.05983265711054085	binder
HTYFGLPRW	HLA-A*32:01	0.9940872669219971	0.003760093663963615	binder
HTYRGRLSY	HLA-A*32:01	0.995485246181488	0.0035123213968594677	binder
IAPTGHSL	HLA-A*32:01	0.32223434597253797	0.229997666241102	not-binder
IIFAVRQEY	HLA-A*32:01	0.9400046706199646	0.0555691924473278	binder
IIHEIAVLEL	HLA-A*32:01	0.778157913684845	0.2135581105073327	binder
IILEHVSTW	HLA-A*32:01	0.9897096633911133	0.003681732921574074	binder
IIMKDVPDW	HLA-A*32:01	0.9408718943595886	0.06488981688156792	binder
IIRDFVLSW	HLA-A*32:01	0.9948480486869812	0.0024932845526414327	binder
IIRPQNVSW	HLA-A*32:01	0.9788372874259949	0.026711213270314938	binder
IISEKRQKW	HLA-A*32:01	0.6690289318561554	0.2353892797419818	binder
IISHQYRMQ	HLA-A*32:01	0.0011430488346377387	0.0012928600581887989	not-binder
IIWDKKPRW	HLA-A*32:01	0.9568214297294617	0.02794689652078226	binder
ILAKIRWKY	HLA-A*32:01	0.8850574016571044	0.1398869531303718	binder
ILGEFRDTY	HLA-A*32:01	0.2306158233433962	0.21580231187211366	not-binder
ILHKARFSY	HLA-A*32:01	0.8991927027702331	0.08768906827209592	binder
ILKSMVVGW	HLA-A*32:01	0.9665310978889465	0.032291007181513565	binder
ILLKWTKGF	HLA-A*32:01	0.7863210201263428	0.2324078977480045	binder
ILLVNDHLLNF	HLA-A*32:01	0.3584210455417633	0.1984716868765107	not-binder
ILNENSHSF	HLA-A*32:01	0.9813364744186401	0.010645400079535617	binder
ILQEKNRYSW	HLA-A*32:01	0.9461715221405029	0.03401340500123457	binder
ILREPTFRW	HLA-A*32:01	0.9822787046432495	0.008706466706927972	binder
ILRSMGMEDAF	HLA-A*32:01	0.10958487605676055	0.12686176330473445	not-binder
ILYPHEAPSW	HLA-A*32:01	0.9964680671691895	0.0025341229119706437	binder
IMFDGPEAW	HLA-A*32:01	0.9910754323005676	0.0035070358666249137	binder
IMKKIRESY	HLA-A*32:01	0.946505331993103	0.030807356451791407	binder
IMKSQQESW	HLA-A*32:01	0.9370244145393372	0.07785558837005142	binder
IMLPFRFTY	HLA-A*32:01	0.99500572681427	0.0016345417419517474	binder
IMWQKHYVY	HLA-A*32:01	0.9708977818489075	0.030630858090576567	binder
IPLDPVAGYKE	HLA-A*32:01	0.0017192531551700086	0.0010868649833255992	not-binder
IPLDPVAGYKEPA	HLA-A*32:01	0.0019815651074168274	0.0017727978914206476	not-binder
IPVEAVDKGFPP	HLA-A*32:01	0.0009956687295925803	0.0005673879902349711	not-binder
IQFNLRNLY	HLA-A*32:01	0.5887110963463783	0.3352472595440797	ambiguous
IQFRLPDGSSF	HLA-A*32:01	0.7620387315750122	0.13448515755581103	binder
IQVDGKTIKAQIW	HLA-A*32:01	0.2619679497089237	0.350698303509905	not-binder
IQYGKIVSW	HLA-A*32:01	0.9928482055664063	0.0037042187879861256	binder
ISERYGPVFTI	HLA-A*32:01	0.05486348774284124	0.07756123975676245	not-binder
ISNPTRHVY	HLA-A*32:01	0.9684587121009827	0.018717504943152434	binder
ISPSRTEAL	HLA-A*32:01	0.2510202005505562	0.2441689245034669	not-binder
ISPTGHSL	HLA-A*32:01	0.22493937164545058	0.12219591531837383	not-binder
ITNRNTVSW	HLA-A*32:01	0.9807301044464112	0.011965435429800383	binder
ITPTGTHPL	HLA-A*32:01	0.25002783685922625	0.18268821419708423	not-binder
ITTKAISRW	HLA-A*32:01	0.9685727238655091	0.012170205976133032	binder
ITYTFHSTW	HLA-A*32:01	0.9931612968444824	0.003160806854753899	binder
IVHSVRAKW	HLA-A*32:01	0.9399206638336182	0.03332594133048222	binder
IVLKKWYTI	HLA-A*32:01	0.9449103593826294	0.07244909728821848	binder
IVMRYSAEW	HLA-A*32:01	0.9825280427932739	0.015159422778476922	binder
IVSILNYVIY	HLA-A*32:01	0.19067249447107315	0.09398078700185636	not-binder
IVSTTRELY	HLA-A*32:01	0.6713389098644257	0.23679604682148062	binder
KAADLRAAY	HLA-A*32:01	0.955423891544342	0.08296731050434346	binder
KAFDRPSLFQI	HLA-A*32:01	0.8493744730949402	0.11208558282700463	binder
KAFDRPSLFRI	HLA-A*32:01	0.8032803177833557	0.17743905983052835	binder
KAFEEERASW	HLA-A*32:01	0.9893708944320678	0.009882353276683178	binder
KAFKWFSTL	HLA-A*32:01	0.9906854033470154	0.005944001588093577	binder
KAFLKRFPW	HLA-A*32:01	0.9795071601867675	0.0024835462465992333	binder
KAFNSPNLFQI	HLA-A*32:01	0.863344669342041	0.08589444063864872	binder
KAFPHSSSLRY	HLA-A*32:01	0.9715670347213745	0.03299460735467323	binder
KAFRWKSNF	HLA-A*32:01	0.9630199074745178	0.04231009958198521	binder
KAFSYHHSF	HLA-A*32:01	0.9980077505111694	0.0015312904613852697	binder
KAFTHRSTF	HLA-A*32:01	0.9895458102226258	0.006016406073826992	binder
KAFTWSSTF	HLA-A*32:01	0.9897002935409546	0.003513101387191951	binder
KALMIREKY	HLA-A*32:01	0.7299406558275223	0.26957717566390615	binder
KALRWKDSW	HLA-A*32:01	0.9458794951438904	0.03486806323166906	binder
KAPAPRPSL	HLA-A*32:01	0.6689674377441406	0.251949205583606	binder
KARTILQHLSEAW	HLA-A*32:01	0.19331886011641472	0.22671374055157414	not-binder
KAWAEYVVEW	HLA-A*32:01	0.9884317636489868	0.002105250468021135	binder
KAWEAVPSL	HLA-A*32:01	0.9893034338951111	0.0041347294088136055	binder
KFNPVSFTW	HLA-A*32:01	0.9897681593894958	0.008618984645986368	binder
KGFDERHAY	HLA-A*32:01	0.9638162732124329	0.03485556441161402	binder
KGIGQKLLQKMGY	HLA-A*32:01	0.11397767625749111	0.2237029525222335	not-binder
KGLGAEIAKNLIL	HLA-A*32:01	0.009949474781751632	0.009447945657487475	not-binder
KIADFLNSF	HLA-A*32:01	0.9946986317634583	0.004505039172004513	binder
KIADTSNMLL	HLA-A*32:01	0.8964816570281983	0.07459846394605255	binder
KIAPESAIKFMAY	HLA-A*32:01	0.83301060795784	0.18821854206486696	binder
KIFALRHGY	HLA-A*32:01	0.9841029524803162	0.007851740607990269	binder
KIFDLRGTY	HLA-A*32:01	0.9934338569641114	0.004738402844541792	binder
KIFEGMPVTF	HLA-A*32:01	0.9987207889556885	0.0003760137472981407	binder
KIFFPGVSEF	HLA-A*32:01	0.9960769295692444	0.0029998709828941593	binder
KIFGEDEVELMNW	HLA-A*32:01	0.9661329865455628	0.020598636497905613	binder
KIFKEEGLLGF	HLA-A*32:01	0.993027663230896	0.003533746738537421	binder
KIFQGNVHNF	HLA-A*32:01	0.9960699439048767	0.002105594057125103	binder
KIFRYFATL	HLA-A*32:01	0.9810927867889404	0.020322019050492413	binder
KIFSENDIFEI	HLA-A*32:01	0.9235436201095581	0.03882545387752422	binder
KIFSESHKTVF	HLA-A*32:01	0.9855608582496643	0.010251432415550694	binder
KIGSKYYNW	HLA-A*32:01	0.9771416783332825	0.01201514622693939	binder
KIHNHTHIW	HLA-A*32:01	0.9906187415122986	0.006257036329938919	binder
KIIAPPERKY	HLA-A*32:01	0.9074201464653016	0.06351744814929144	binder
KIIFIDSTW	HLA-A*32:01	0.974908423423767	0.011336360499895315	binder
KILAIEMRF	HLA-A*32:01	0.9600997805595398	0.03013573362871074	binder
KILEEPHPLMF	HLA-A*32:01	0.9884228467941284	0.014177050784146538	binder
KILERTEILNQEW	HLA-A*32:01	0.4093321830034256	0.32022139768456986	ambiguous
KILGKEVKVNW	HLA-A*32:01	0.9617374062538147	0.019419275280764342	binder
KILGKFYSW	HLA-A*32:01	0.9952999711036682	0.0017908377705784112	binder
KILIWSGRF	HLA-A*32:01	0.9448707580566407	0.028664322653205163	binder
KILYPSTLFLL	HLA-A*32:01	0.7991564869880676	0.10909744106789317	binder
KIMADNPSW	HLA-A*32:01	0.9920663475990296	0.004422994333154102	binder
KIMDVVFQW	HLA-A*32:01	0.9972249865531921	0.0021867512885230624	binder
KIMDYSLLMSI	HLA-A*32:01	0.9515730738639832	0.022832067531331036	binder
KIMGKEVKVNW	HLA-A*32:01	0.9814571380615235	0.010091889601075809	binder
KIMPAGLVAGLSL	HLA-A*32:01	0.7493953466415405	0.3114751641917803	binder
KIMSVIREW	HLA-A*32:01	0.9951365232467652	0.00264411277089201	binder
KINEARENY	HLA-A*32:01	0.8547239303588867	0.12210249341426752	binder
KIQAKIPGL	HLA-A*32:01	0.9383330106735229	0.055069705138053475	binder
KIQDKSVSF	HLA-A*32:01	0.9893829464912415	0.0068587384665551865	binder
KIQKDKPETW	HLA-A*32:01	0.9594345688819885	0.017303049214183228	binder
KIQSEKFRW	HLA-A*32:01	0.9739081382751464	0.013307032746501296	binder
KIRGTLKSW	HLA-A*32:01	0.9835434556007385	0.011734818323337413	binder
KIRQWEESW	HLA-A*32:01	0.9830060958862304	0.012112261869595008	binder
KISEAGKDLLY	HLA-A*32:01	0.6888131871819496	0.34081682642236566	binder
KITNFTTSW	HLA-A*32:01	0.9889707803726197	0.004699224848510754	binder
KIWEDRNVY	HLA-A*32:01	0.9835858106613159	0.010125020473520258	binder
KIWKKNTPF	HLA-A*32:01	0.9889938116073609	0.005760601473505332	binder
KIWPLFPVF	HLA-A*32:01	0.9951372623443604	0.0021533734235321283	binder
KIWPYVYAF	HLA-A*32:01	0.9967609643936157	0.0016878324344661868	binder
KIWRPNRVF	HLA-A*32:01	0.9781086683273316	0.010558621322946151	binder
KIWTSEHVF	HLA-A*32:01	0.9872298836708069	0.006078554297326835	binder
KIWTSVPYL	HLA-A*32:01	0.9815738797187805	0.009342812093568674	binder
KIYENEDQLLW	HLA-A*32:01	0.9911457777023316	0.00464830058169366	binder
KIYGEKLQF	HLA-A*32:01	0.9876375198364258	0.011689720684491313	binder
KIYVVGGYSW	HLA-A*32:01	0.9894801855087281	0.007377931139153463	binder
KLAALGSLLVL	HLA-A*32:01	0.9006018519401551	0.08320321637659045	binder
KLADFGLARAFSL	HLA-A*32:01	0.6152412995696068	0.3994480414370556	ambiguous
KLADFGLARIY	HLA-A*32:01	0.9788591384887695	0.025151762324446224	binder
KLADPDEVARRW	HLA-A*32:01	0.9932989835739136	0.008073269371254181	binder
KLAELHGNMF	HLA-A*32:01	0.9955228567123413	0.003634641222744169	binder
KLAEQYESF	HLA-A*32:01	0.9797464847564697	0.031002238446327463	binder
KLAPFNEHW	HLA-A*32:01	0.9971507787704468	0.002936277648118183	binder
KLASPQPSY	HLA-A*32:01	0.9301989674568176	0.07876134642640087	binder
KLAVGRHSF	HLA-A*32:01	0.9834874868392944	0.009040766598864424	binder
KLDGGRQQW	HLA-A*32:01	0.9825530886650086	0.012725613774028028	binder
KLEDRQTSW	HLA-A*32:01	0.9707688212394714	0.018878901662025084	binder
KLENDTISKQLTL	HLA-A*32:01	0.05823774619493634	0.0705208478049495	not-binder
KLFDKHKTKF	HLA-A*32:01	0.9983421564102173	0.0014508326947059458	binder
KLFDSICNNKW	HLA-A*32:01	0.9924065351486206	0.011648748285553814	binder
KLFEASIETGDRVW	HLA-A*32:01	0.9741925597190857	0.023111933479240582	binder
KLFEDKELQW	HLA-A*32:01	0.9964611172676087	0.0020421305285233545	binder
KLFEDKELQWTF	HLA-A*32:01	0.9977898716926574	0.0016423396815910694	binder
KLFEEPEDPSNRSF	HLA-A*32:01	0.9969540476799011	0.0028998120762471187	binder
KLFELDPLTGEWHY	HLA-A*32:01	0.5186491079628468	0.34704649441200097	ambiguous
KLFGEKSASF	HLA-A*32:01	0.9979082703590393	0.0008256098599660088	binder
KLFGFTERY	HLA-A*32:01	0.9969604015350342	0.003101479114582949	binder
KLFGIESSSGTILW	HLA-A*32:01	0.9842391848564148	0.013599007883125385	binder
KLFKNSSGLGF	HLA-A*32:01	0.9950254559516907	0.0025029545688768414	binder
KLFKPPVLVF	HLA-A*32:01	0.9983481168746948	0.00116037344117701	binder
KLFKSTSQLVL	HLA-A*32:01	0.9354748487472534	0.04132791778737127	binder
KLFNLSKEDDVRQY	HLA-A*32:01	0.6145316354930401	0.3146463676377873	ambiguous
KLFNVTSTL	HLA-A*32:01	0.9825772404670715	0.005801626870993818	binder
KLFPFYFHI	HLA-A*32:01	0.9986706733703613	0.0009585508380729179	binder
KLFPGSPAIY	HLA-A*32:01	0.9983287572860717	0.0017569287064689257	binder
KLFPKGTIFTA	HLA-A*32:01	0.9697551608085633	0.027825019851267917	binder
KLFPKHFVEY	HLA-A*32:01	0.9996156334877014	0.00039328442497495045	binder
KLFRGPLVI	HLA-A*32:01	0.9879638910293579	0.0058140922604375265	binder
KLFRHPHIIKL	HLA-A*32:01	0.9672236442565918	0.028013723162746845	binder
KLFSFTPAW	HLA-A*32:01	0.9942015051841736	0.0038533168994978654	binder
KLFSQNTVHW	HLA-A*32:01	0.9951328039169312	0.0026618526111082627	binder
KLFSYRDVNSW	HLA-A*32:01	0.9876489400863647	0.01463054889114483	binder
KLFTDGDAALEF	HLA-A*32:01	0.9947468042373657	0.003637998556812561	binder
KLFTEKQRMKY	HLA-A*32:01	0.7585090279579163	0.1500587750912319	binder
KLFVFDKTSQSW	HLA-A*32:01	0.9793473839759826	0.020267656275622645	binder
KLFVGGLDW	HLA-A*32:01	0.9844024181365967	0.0023967142912400935	binder
KLFVGGLNF	HLA-A*32:01	0.986060893535614	0.0051331807943616435	binder
KLFWIRVKY	HLA-A*32:01	0.9712989807128907	0.03347248616432876	binder
KLFWYQVHF	HLA-A*32:01	0.9898627519607544	0.005957585775971002	binder
KLFYDVITW	HLA-A*32:01	0.9891533136367798	0.004924420541387775	binder
KLGLRARW	HLA-A*32:01	0.9084957003593445	0.06458734191520368	binder
KLHAVVETL	HLA-A*32:01	0.9822795271873475	0.011597445733248321	binder
KLHNKKLAAF	HLA-A*32:01	0.9816098093986512	0.0076847873850903565	binder
KLHRKIHLW	HLA-A*32:01	0.9755116820335388	0.013879241656817672	binder
KLHSNPSAF	HLA-A*32:01	0.9874261736869812	0.007307713450710267	binder
KLHYKHESW	HLA-A*32:01	0.9837586402893066	0.009708116420841802	binder
KLIAGKIIPAI	HLA-A*32:01	0.9385780811309814	0.06179796661369496	binder
KLIDFGLSF	HLA-A*32:01	0.9939393877983094	0.0035076721572968018	binder
KLIEFMDTF	HLA-A*32:01	0.9930133819580078	0.0030810046958977865	binder
KLIEQRTVSKMQL	HLA-A*32:01	0.5256023647263646	0.42369442846315836	ambiguous
KLIQEGKLDRTF	HLA-A*32:01	0.922547435760498	0.0793730482496071	binder
KLISEMHSF	HLA-A*32:01	0.9899159669876099	0.005647852988495517	binder
KLISGDVLYIW	HLA-A*32:01	0.9923830151557922	0.004980033640997706	binder
KLKEAETRAEF	HLA-A*32:01	0.9554264426231385	0.02960045586434673	binder
KLKEVDRTAMQAW	HLA-A*32:01	0.8930752515792847	0.15439827556624913	binder
KLKKELTGLNHW	HLA-A*32:01	0.9654191374778748	0.023982644182636875	binder
KLKKIYFYW	HLA-A*32:01	0.986149525642395	0.008731934394737711	binder
KLKKPEAVRW	HLA-A*32:01	0.986364769935608	0.007375375693300184	binder
KLKMKEREEAW	HLA-A*32:01	0.5578562140464782	0.37420214658757184	ambiguous
KLKPFIDREWW	HLA-A*32:01	0.9682803273200988	0.012418902576598868	binder
KLKPGTMIEW	HLA-A*32:01	0.994581425189972	0.003265460263146366	binder
KLKPLLEKW	HLA-A*32:01	0.9924707055091858	0.003345028785752027	binder
KLKQDKGSDASW	HLA-A*32:01	0.9707977771759033	0.011450058398116044	binder
KLKSLMVEW	HLA-A*32:01	0.9896443724632263	0.0070863455074039895	binder
KLKTVKENW	HLA-A*32:01	0.9588401675224304	0.02693899236087114	binder
KLLANKTPHTW	HLA-A*32:01	0.9931343078613282	0.003147314921717532	binder
KLLANMVYQY	HLA-A*32:01	0.9754902720451355	0.01857500920622758	binder
KLLAWSGVLEW	HLA-A*32:01	0.9899693727493286	0.006560259661248101	binder
KLLAYVEGF	HLA-A*32:01	0.9856393933296204	0.007750382345101649	binder
KLLDGFFIRPF	HLA-A*32:01	0.9811897993087768	0.01246375155232698	binder
KLLDGWWVI	HLA-A*32:01	0.9799069166183472	0.011954523579549925	binder
KLLDKMTTSF	HLA-A*32:01	0.9978064656257629	0.0014223951855247014	binder
KLLDRKSLQAI	HLA-A*32:01	0.9104512095451355	0.08561214784082205	binder
KLLEKERL	HLA-A*32:01	0.4419695045799017	0.34904952836676334	ambiguous
KLLETKPEFLKW	HLA-A*32:01	0.9856193661689758	0.005792268475053538	binder
KLLEVKLGELPSW	HLA-A*32:01	0.9195928692817688	0.08862480967028455	binder
KLLEYIEEI	HLA-A*32:01	0.986370074748993	0.00819139650856082	binder
KLLFSFCLTI	HLA-A*32:01	0.9053256034851074	0.0627544438039737	binder
KLLKCSRLVL	HLA-A*32:01	0.7808972716331481	0.11633921113605386	binder
KLLKEHQGIFTF	HLA-A*32:01	0.9848220944404602	0.014737701235825896	binder
KLLKPGGMLLF	HLA-A*32:01	0.997314965724945	0.001118904349378083	binder
KLLKQVDFLNW	HLA-A*32:01	0.9895070552825928	0.003110363411778979	binder
KLLPYEQSSLLEL	HLA-A*32:01	0.5458966739475727	0.37075719149622927	ambiguous
KLLSHRSSF	HLA-A*32:01	0.9944540143013001	0.0029214901926086397	binder
KLLSPVVPQI	HLA-A*32:01	0.9840790867805481	0.007474697433627569	binder
KLLSRPEMW	HLA-A*32:01	0.9893616676330567	0.004855555723592981	binder
KLLSSEDIEGMRL	HLA-A*32:01	0.30053378716111184	0.3138833481531371	not-binder
KLMDHIYAV	HLA-A*32:01	0.9970303535461426	0.0010753330479991363	binder
KLMDLRNEY	HLA-A*32:01	0.9878785133361816	0.01892539925762628	binder
KLMDVGLIAI	HLA-A*32:01	0.9913697481155396	0.004671932483880603	binder
KLMHFVNSL	HLA-A*32:01	0.9961726069450378	0.0034959625919619036	binder
KLMKRLNTEW	HLA-A*32:01	0.9895809292793274	0.009348135298569125	binder
KLMKVHLKF	HLA-A*32:01	0.9977146029472351	0.0011705551013214807	binder
KLMPGRIQLW	HLA-A*32:01	0.9980624318122864	0.0021126998967071777	binder
KLMPNFSDSF	HLA-A*32:01	0.9959707379341125	0.0019032126836738173	binder
KLMSEKEARSIVM	HLA-A*32:01	0.1974147755652666	0.2812041676050961	not-binder
KLMSELESF	HLA-A*32:01	0.9898925065994263	0.0036582558983056595	binder
KLMSTSNTW	HLA-A*32:01	0.9913557529449463	0.004389426194212731	binder
KLMVPLLKF	HLA-A*32:01	0.9943496823310852	0.004635216662064377	binder
KLNEMSYEL	HLA-A*32:01	0.96090087890625	0.03432468490971804	binder
KLNESVMVF	HLA-A*32:01	0.9958544611930847	0.0012190179878075538	binder
KLNNLVKEW	HLA-A*32:01	0.9924431204795837	0.004105319818844096	binder
KLNPAANHRL	HLA-A*32:01	0.9897828936576843	0.005906671007865216	binder
KLNPKSHIL	HLA-A*32:01	0.9794320702552796	0.01833916713586902	binder
KLNPRYLGAW	HLA-A*32:01	0.9913697242736816	0.00787420256290355	binder
KLNSKRVSF	HLA-A*32:01	0.9950340986251831	0.0013986549172109225	binder
KLNVRTTHY	HLA-A*32:01	0.9296907782554626	0.059134639721418164	binder
KLPEILGKMSF	HLA-A*32:01	0.9969216704368591	0.0026419666586229287	binder
KLPNFGFVVF	HLA-A*32:01	0.9947841167449951	0.0022373430032717853	binder
KLQEALRRKY	HLA-A*32:01	0.3412595599889755	0.24086960248640066	not-binder
KLQEEIPVL	HLA-A*32:01	0.8822020411491394	0.10548151081294069	binder
KLQEKARKW	HLA-A*32:01	0.9780678510665893	0.00759282611564343	binder
KLQKAVESF	HLA-A*32:01	0.9841470003128052	0.004317820078904598	binder
KLQWAKQSW	HLA-A*32:01	0.9835810422897339	0.009590535713702377	binder
KLRFLQTEDSW	HLA-A*32:01	0.9710909008979798	0.015208231865711729	binder
KLRQETQEW	HLA-A*32:01	0.9757225513458252	0.021141735072476714	binder
KLRSIGWGEEF	HLA-A*32:01	0.8496418476104737	0.14138583267244734	binder
KLRVDTEEW	HLA-A*32:01	0.9635699629783631	0.027232418602368587	binder
KLSDGRLRVGY	HLA-A*32:01	0.8894777655601501	0.09776490510489122	binder
KLSEKIMHF	HLA-A*32:01	0.9964612126350403	0.0023225962490914637	binder
KLSKAVATW	HLA-A*32:01	0.988688850402832	0.005483905081167087	binder
KLSLVAAMLLL	HLA-A*32:01	0.41446827054023744	0.23349250565033475	ambiguous
KLSQAFNHW	HLA-A*32:01	0.9895383834838867	0.0033574257407847064	binder
KLSQIRQIY	HLA-A*32:01	0.9777603626251221	0.009692619666533656	binder
KLSQRGYEW	HLA-A*32:01	0.9817436814308167	0.0093303470478201	binder
KLSSALQKW	HLA-A*32:01	0.9881998777389527	0.006584054769227292	binder
KLTDSVLRSF	HLA-A*32:01	0.9979088187217713	0.0004495913762568361	binder
KLTQIRQIY	HLA-A*32:01	0.9341840982437134	0.041205059330819985	binder
KLVDEKTILETSF	HLA-A*32:01	0.8113388180732727	0.24851064316743182	binder
KLVDGLATSW	HLA-A*32:01	0.9941021919250488	0.005651727167928767	binder
KLVERLVEW	HLA-A*32:01	0.9956135630607605	0.0033578901148598886	binder
KLVQPIPFFTW	HLA-A*32:01	0.9778898477554321	0.014952647389354489	binder
KLVTGTVLAVF	HLA-A*32:01	0.941688084602356	0.04748803747720465	binder
KLWDIPNSKEILTF	HLA-A*32:01	0.9916809439659119	0.012493578908497168	binder
KLWKGARSVY	HLA-A*32:01	0.9828176140785218	0.013358430169571727	binder
KLWNEVTTSF	HLA-A*32:01	0.9975179195404053	0.0013702198087966967	binder
KLWSRSLKL	HLA-A*32:01	0.9972543478012085	0.0010804781450184484	binder
KLYAWELAF	HLA-A*32:01	0.9955791711807251	0.0023091847976095085	binder
KLYDGWTEPFAF	HLA-A*32:01	0.9971967577934265	0.001853522416204408	binder
KLYDMVLQF	HLA-A*32:01	0.9979994654655456	0.0013637932726186903	binder
KLYEGVPLPF	HLA-A*32:01	0.9983761668205261	0.000407374375593128	binder
KLYGADGLVF	HLA-A*32:01	0.9956932067871094	0.0015567134715602413	binder
KLYGRPIKI	HLA-A*32:01	0.9984446406364441	0.000465052808666013	binder
KLYGYYVSI	HLA-A*32:01	0.9919778347015381	0.004195805644399396	binder
KLYLEREEY	HLA-A*32:01	0.9126560807228088	0.07013762287669272	binder
KLYLKEYHY	HLA-A*32:01	0.9217001318931579	0.11634861159265804	binder
KLYLSWVEW	HLA-A*32:01	0.987066388130188	0.0038667206191791157	binder
KLYPEGKLPHW	HLA-A*32:01	0.9980673551559448	0.001152224984999166	binder
KLYQEMFAW	HLA-A*32:01	0.9941359639167786	0.0021594052626192827	binder
KLYRYDKDVGQW	HLA-A*32:01	0.9818459630012513	0.018432962987389036	binder
KLYSKHFTL	HLA-A*32:01	0.9989039897918701	0.0006325365044088751	binder
KLYSYSLQGYSW	HLA-A*32:01	0.9866009473800659	0.005996398617299183	binder
KLYTGPGLAI	HLA-A*32:01	0.9842139601707458	0.007608130251274342	binder
KLYTKHGTLKY	HLA-A*32:01	0.9781736016273499	0.017518581939690216	binder
KMAIKLRNEY	HLA-A*32:01	0.6186386853456497	0.2544819078019681	ambiguous
KMAPALRKVY	HLA-A*32:01	0.984948194026947	0.01826118835770994	binder
KMAPPDLPHW	HLA-A*32:01	0.9973984003067017	0.0021400489984128887	binder
KMATNTVYVF	HLA-A*32:01	0.9937670111656189	0.00279066055028053	binder
KMAVLLGKVY	HLA-A*32:01	0.7847186148166656	0.19558614731904736	binder
KMDINRRRY	HLA-A*32:01	0.031219797977246343	0.029541765792819592	not-binder
KMEEGIDRHVW	HLA-A*32:01	0.873989999294281	0.07800556471853187	binder
KMFAKELKL	HLA-A*32:01	0.9919132351875305	0.00542955732463467	binder
KMFDRHSSL	HLA-A*32:01	0.9976319789886474	0.001673179153641903	binder
KMFPIILAI	HLA-A*32:01	0.994717288017273	0.002943152787831254	binder
KMFSNAGILKM	HLA-A*32:01	0.9930822849273682	0.009235590112578783	binder
KMFTDFLSF	HLA-A*32:01	0.9956000685691834	0.002942748184083673	binder
KMHDYDGNNLL	HLA-A*32:01	0.701367324590683	0.20784653910949186	binder
KMKEIAEAY	HLA-A*32:01	0.9932970643043518	0.006585901368605431	binder
KMKEREEAW	HLA-A*32:01	0.9789798378944397	0.01690664711382896	binder
KMKGDYYRY	HLA-A*32:01	0.8157282561063767	0.3107645178421944	binder
KMKPSDLSQVW	HLA-A*32:01	0.9922271490097045	0.006128284406893929	binder
KMLDESFQW	HLA-A*32:01	0.9940396785736084	0.0036942529880883623	binder
KMLDHPHIIKL	HLA-A*32:01	0.9975874423980713	0.0019115636211632504	binder
KMLDKIISI	HLA-A*32:01	0.9975903511047364	0.0009673068632697127	binder
KMLDNFYNF	HLA-A*32:01	0.996502947807312	0.001738547175076046	binder
KMLEENTNILKF	HLA-A*32:01	0.9937196493148803	0.005836503856589649	binder
KMLEKARMSW	HLA-A*32:01	0.993054735660553	0.005016724564180901	binder
KMLEVFHAI	HLA-A*32:01	0.9958471417427063	0.0038125325849711145	binder
KMLNHENVVKF	HLA-A*32:01	0.9934046864509583	0.006135156223106529	binder
KMLRIVEPYVTW	HLA-A*32:01	0.9234251737594604	0.06044104970989206	binder
KMMDVTVTI	HLA-A*32:01	0.9962537407875061	0.002221410385588255	binder
KMMNDSILRL	HLA-A*32:01	0.9933639645576477	0.004955978455781068	binder
KMNEKIASL	HLA-A*32:01	0.9968991279602051	0.0018108192281873735	binder
KMNNVNVVY	HLA-A*32:01	0.992767608165741	0.0026653501008501094	binder
KMNPLWNTMVI	HLA-A*32:01	0.8724427461624146	0.09721329051639858	binder
KMPKFSMPGF	HLA-A*32:01	0.9758346796035766	0.017990743246949683	binder
KMPKFSMPSL	HLA-A*32:01	0.9344287037849426	0.052664400546661654	binder
KMPKMKMPTF	HLA-A*32:01	0.9281636357307435	0.1134357367386415	binder
KMQEPSAHTF	HLA-A*32:01	0.9958958387374878	0.0025628587566465006	binder
KMRPTIKDHW	HLA-A*32:01	0.9797270178794861	0.010201899821798664	binder
KMRSIQETL	HLA-A*32:01	0.9378587603569031	0.03207034586452916	binder
KMSEIHTVL	HLA-A*32:01	0.9904947519302368	0.004932122196977785	binder
KMSSVQMMF	HLA-A*32:01	0.9901059865951538	0.005040230457007038	binder
KMTQIMFETF	HLA-A*32:01	0.9814657807350159	0.0147805393123555	binder
KMVAWMIAL	HLA-A*32:01	0.9557232856750488	0.0434655636075938	binder
KMWENRQNL	HLA-A*32:01	0.9722281455993652	0.04396932581529768	binder
KMWSIENIAF	HLA-A*32:01	0.9944064855575562	0.0015044193187518555	binder
KMYAWEKSF	HLA-A*32:01	0.9943512916564942	0.002325822150968919	binder
KMYDAAKLLY	HLA-A*32:01	0.9983965158462524	0.0014146407561577042	binder
KMYEHLFPEL	HLA-A*32:01	0.9970616221427917	0.0019728343731568927	binder
KMYFGHSSF	HLA-A*32:01	0.9972203254699707	0.0013402358072966173	binder
KMYGYVDTL	HLA-A*32:01	0.9897835850715637	0.004240645697555156	binder
KNISGSVTLKI	HLA-A*32:01	0.2955477923154831	0.25086352144293167	not-binder
KQAPPQKVSF	HLA-A*32:01	0.9926232099533081	0.0039055014974573804	binder
KQASVVIQQQY	HLA-A*32:01	0.90456063747406	0.0649778840666977	binder
KQFAEGSTLKL	HLA-A*32:01	0.9509403824806213	0.06347487725654294	binder
KQFAEILHF	HLA-A*32:01	0.997954249382019	0.0007598359064021799	binder
KQFEGTVEI	HLA-A*32:01	0.9844062685966491	0.015559490488416598	binder
KQFELALQL	HLA-A*32:01	0.9687868356704712	0.029419531399961975	binder
KQFFGRHRW	HLA-A*32:01	0.9879754900932312	0.013994212436887745	binder
KQFFLQFHF	HLA-A*32:01	0.9906243085861206	0.0037053286942925335	binder
KQFGPLVRW	HLA-A*32:01	0.9955935120582581	0.00293595117410079	binder
KQFGVRQKW	HLA-A*32:01	0.9864274501800537	0.013068741754276275	binder
KQFSDASQLDF	HLA-A*32:01	0.8986453413963318	0.10315930408575474	binder
KQFYYRDEF	HLA-A*32:01	0.9754483938217163	0.01573924975495373	binder
KQGPKIYSF	HLA-A*32:01	0.9938360333442688	0.0030596735484748677	binder
KQHEGLATF	HLA-A*32:01	0.982603120803833	0.009811263679042942	binder
KQHGVNVSV	HLA-A*32:01	0.8507508277893067	0.12241845990134244	binder
KQIDPEMLNSF	HLA-A*32:01	0.9959656953811645	0.0014460906943440585	binder
KQIKNSSLLSF	HLA-A*32:01	0.9924079656600953	0.0018047704906965505	binder
KQIMWFWQF	HLA-A*32:01	0.9848258137702942	0.0030395363473521824	binder
KQIRDTVSW	HLA-A*32:01	0.980709683895111	0.011501558815626216	binder
KQKDYEESSW	HLA-A*32:01	0.9892544984817505	0.005034015657929158	binder
KQKSAFIRW	HLA-A*32:01	0.9839564204216004	0.013510284360301156	binder
KQLDMQSSW	HLA-A*32:01	0.9892871975898743	0.005008726688378644	binder
KQLEHVMHF	HLA-A*32:01	0.9981215119361877	0.0009202013864562253	binder
KQLPSPGWSW	HLA-A*32:01	0.9919782638549804	0.0035848292875402103	binder
KQLSKDSILSL	HLA-A*32:01	0.9233882784843445	0.022200594764709147	binder
KQMPDVNVSW	HLA-A*32:01	0.9956446766853333	0.0030323612420407914	binder
KQMVHEGNQRW	HLA-A*32:01	0.8663712859153747	0.14306751505647508	binder
KQNDVRVKF	HLA-A*32:01	0.9950861454010009	0.002924374202729533	binder
KQRTVIEMF	HLA-A*32:01	0.9678649187088013	0.014060470772780507	binder
KQVAVRYTF	HLA-A*32:01	0.995135509967804	0.0007009140434095265	binder
KQVDDLASVW	HLA-A*32:01	0.9807106018066406	0.00854095435091643	binder
KQVQSYIIQNF	HLA-A*32:01	0.6855729032307863	0.3562788632779639	binder
KQWNGKERSIY	HLA-A*32:01	0.7876965463161468	0.36058374814993005	binder
KQYEAARLEY	HLA-A*32:01	0.9956314325332641	0.004382035694306313	binder
KQYQIKGLEW	HLA-A*32:01	0.9847635269165039	0.009132637865755473	binder
KQYVFGGWAW	HLA-A*32:01	0.9896342158317566	0.007442101566612885	binder
KRISELEAL	HLA-A*32:01	0.17834878027206286	0.2593934446600131	not-binder
KSAFVRTQW	HLA-A*32:01	0.9874578833580017	0.007020922156661761	binder
KSARVKGLSF	HLA-A*32:01	0.9757054805755615	0.011075937504992731	binder
KSASFREEY	HLA-A*32:01	0.771925175189972	0.1842055492892538	binder
KSAYNSYSW	HLA-A*32:01	0.9854252576828003	0.007450260940999725	binder
KSEITELRRNVQAL	HLA-A*32:01	0.00021967114007566125	0.00015435243467330157	not-binder
KSFDASDTLAL	HLA-A*32:01	0.8951180934906006	0.08919201034821263	binder
KSFEKAKESW	HLA-A*32:01	0.9889954328536987	0.010426786876228056	binder
KSFEWLSQMRF	HLA-A*32:01	0.9917310476303101	0.003911087049126542	binder
KSFFRRLSF	HLA-A*32:01	0.9850251317024231	0.007493659653458439	binder
KSFKGSSGLRY	HLA-A*32:01	0.9615082263946533	0.03483985952854657	binder
KSFKKKFFY	HLA-A*32:01	0.9222391605377197	0.07492114250448488	binder
KSFKKRYTF	HLA-A*32:01	0.9935050964355469	0.003706041738593462	binder
KSFKPTSEEALKW	HLA-A*32:01	0.9492183566093445	0.035915965815814466	binder
KSFSRGSILVM	HLA-A*32:01	0.8552050352096557	0.09917387906796335	binder
KSFTFSSSL	HLA-A*32:01	0.9438293933868408	0.03961553173172247	binder
KSHTVVIGF	HLA-A*32:01	0.9907504081726074	0.005033970444680268	binder
KSKAMTGVEQW	HLA-A*32:01	0.9381806969642639	0.039354705783897936	binder
KSLGVHYVF	HLA-A*32:01	0.9933377623558044	0.004435501624643489	binder
KSLKISGIKDFSW	HLA-A*32:01	0.7956925809383393	0.20268414208641805	binder
KSLLVVHFW	HLA-A*32:01	0.9770846247673035	0.0038304465071755424	binder
KSNNVEMDWVL	HLA-A*32:01	0.2375429905951023	0.20150838111797337	not-binder
KSQSQRFTY	HLA-A*32:01	0.9444979429244995	0.07787664733881769	binder
KSRLSISGW	HLA-A*32:01	0.9759962320327759	0.016162763718297644	binder
KSSLTQHSW	HLA-A*32:01	0.9790605425834655	0.015081796160604665	binder
KSSTVLHTF	HLA-A*32:01	0.9933099389076233	0.0018497012334129466	binder
KSTQFEYAW	HLA-A*32:01	0.981996488571167	0.005953766539133474	binder
KSVEFTWPEF	HLA-A*32:01	0.9850962519645691	0.010525843047311226	binder
KSVLIMGRGY	HLA-A*32:01	0.6952944755554199	0.1538198361771888	binder
KSWVFGVHF	HLA-A*32:01	0.9550722122192383	0.027618108628869504	binder
KSYDETVDIFSF	HLA-A*32:01	0.9947221875190735	0.0038461013286868488	binder
KSYSKAFTL	HLA-A*32:01	0.9975422143936157	0.0007185326151595325	binder
KSYVQGVTW	HLA-A*32:01	0.987358295917511	0.004201218476562955	binder
KTADVTKVW	HLA-A*32:01	0.9948233842849732	0.00576556962441882	binder
KTAGYQAVKRW	HLA-A*32:01	0.9772519707679749	0.01626992812703836	binder
KTAVIDHHNY	HLA-A*32:01	0.9499029278755188	0.03182812222131164	binder
KTAWEVRAVY	HLA-A*32:01	0.9388891696929932	0.05255405431494733	binder
KTEDEHFEF	HLA-A*32:01	0.7538371250033379	0.33418491935640565	binder
KTFDYKIPY	HLA-A*32:01	0.9956218600273132	0.0029603936260565356	binder
KTFEDSDLFHL	HLA-A*32:01	0.9936460494995117	0.004473508866881693	binder
KTFEFNKEL	HLA-A*32:01	0.9691911458969116	0.03414308756199158	binder
KTFEFNKELRY	HLA-A*32:01	0.9855680942535401	0.011627692478610572	binder
KTFFSRENY	HLA-A*32:01	0.9728424787521363	0.021538612940313433	binder
KTFGETHPF	HLA-A*32:01	0.9974344372749329	0.0018755657630262527	binder
KTFGRSSNLIL	HLA-A*32:01	0.9160850286483765	0.07330460375426093	binder
KTFHPVPNL	HLA-A*32:01	0.9866622090339661	0.011604803476487563	binder
KTFIFHSSI	HLA-A*32:01	0.9868281602859497	0.009995918424732101	binder
KTFIVGDQISF	HLA-A*32:01	0.9943700075149536	0.004103976105203278	binder
KTFIYYQSF	HLA-A*32:01	0.9882947087287903	0.005626376156090776	binder
KTFKGKYFNF	HLA-A*32:01	0.9963678598403931	0.002611274532406147	binder
KTFLDDSGSLNW	HLA-A*32:01	0.9904168367385864	0.013969660997095689	binder
KTFLFSATM	HLA-A*32:01	0.9868968367576599	0.0069981023782413184	binder
KTFNEPGSEYFIF	HLA-A*32:01	0.9569782137870788	0.030171625722095207	binder
KTFNWSTNL	HLA-A*32:01	0.9913591504096985	0.0019778614474496117	binder
KTFNYSSNF	HLA-A*32:01	0.9938019275665283	0.003040901997110396	binder
KTFPFHFMF	HLA-A*32:01	0.9981136441230773	0.0020179980834189957	binder
KTFPNHYSI	HLA-A*32:01	0.9971334218978882	0.0026356338156571014	binder
KTFPSIHLW	HLA-A*32:01	0.9977127194404602	0.0020926599073180056	binder
KTFPYQHRY	HLA-A*32:01	0.9990715742111206	0.000874585606727072	binder
KTFQENLSAF	HLA-A*32:01	0.9939372658729553	0.004376146441826821	binder
KTFQMAEYLKL	HLA-A*32:01	0.7919530868530273	0.2861041891056851	binder
KTFREWDFDL	HLA-A*32:01	0.6611927896738052	0.25927757701148885	binder
KTFRWRSNF	HLA-A*32:01	0.9885144233703613	0.007842309625416531	binder
KTFSFVMPSL	HLA-A*32:01	0.9924349188804626	0.0032150603315009765	binder
KTFSHELSDFGL	HLA-A*32:01	0.6434638574719429	0.3302513279414213	ambiguous
KTFSHPSSF	HLA-A*32:01	0.9973562598228455	0.0021158741866403076	binder
KTFSQTSHLVY	HLA-A*32:01	0.9856468319892884	0.021115586972817513	binder
KTFSQTSSLVY	HLA-A*32:01	0.9947411775588989	0.003984540647053904	binder
KTFSQTSYLVY	HLA-A*32:01	0.9921260118484497	0.005926717742886096	binder
KTFSWSSTL	HLA-A*32:01	0.9900622844696045	0.004968253803931975	binder
KTFSYKSSLVW	HLA-A*32:01	0.9869890689849854	0.011374695974237674	binder
KTFSYPLDLLL	HLA-A*32:01	0.9449234962463379	0.07728022180596845	binder
KTFSYSSSF	HLA-A*32:01	0.9953306436538696	0.002873531571898143	binder
KTFTFDTVF	HLA-A*32:01	0.9873517155647278	0.0030578395884971626	binder
KTFTKWVNSH	HLA-A*32:01	0.7736099123954773	0.16976841425528552	binder
KTFTVQTTW	HLA-A*32:01	0.9925018548965454	0.00431390445545582	binder
KTFTWNSSF	HLA-A*32:01	0.9937889695167541	0.004475640627136871	binder
KTFTWSSTF	HLA-A*32:01	0.9943734407424927	0.0034278835818128293	binder
KTFVGRAKL	HLA-A*32:01	0.9828446269035339	0.014205356211282693	binder
KTFVQRNMFEF	HLA-A*32:01	0.9825064778327942	0.01541740347001674	binder
KTFVQRNMF	HLA-A*32:01	0.9821954250335694	0.010850248699801992	binder
KTFYHHTSF	HLA-A*32:01	0.9964568138122558	0.00264614791396984	binder
KTGENFRLIY	HLA-A*32:01	0.9605195164680481	0.015536497354154659	binder
KTGLVSSTW	HLA-A*32:01	0.9785674929618835	0.006480535116282881	binder
KTIDICHDHFGW	HLA-A*32:01	0.967914080619812	0.030426685681254687	binder
KTIDPELLGKMNY	HLA-A*32:01	0.9935500860214234	0.004548581609206037	binder
KTIEVFDPDANTW	HLA-A*32:01	0.991851532459259	0.003851708644234434	binder
KTIGGGDDSFNTF	HLA-A*32:01	0.991549837589264	0.011869991281460301	binder
KTKDGVREVF	HLA-A*32:01	0.9904179215431214	0.008461419970934154	binder
KTKEIEQVY	HLA-A*32:01	0.9899285078048706	0.008241293580760109	binder
KTKGFHTTI	HLA-A*32:01	0.9891814708709716	0.005676337708710205	binder
KTKRSIQFVDW	HLA-A*32:01	0.7388750717043877	0.35550419373147824	binder
KTKSVEFTF	HLA-A*32:01	0.995123279094696	0.002828176931929385	binder
KTLAEINQKW	HLA-A*32:01	0.9940115094184876	0.0047725672185618415	binder
KTLDFELDTF	HLA-A*32:01	0.9952332735061645	0.0017500349535458089	binder
KTLEEAVNNIITF	HLA-A*32:01	0.9382804274559021	0.05032914334116783	binder
KTLEEHSHW	HLA-A*32:01	0.9919988870620727	0.005871078397210238	binder
KTLERIKAI	HLA-A*32:01	0.9897630691528321	0.00396267431826237	binder
KTLERSYLL	HLA-A*32:01	0.9950538158416748	0.0018126061282605806	binder
KTLERSYLLKI	HLA-A*32:01	0.9032871007919312	0.08252227420856803	binder
KTLLIIYSF	HLA-A*32:01	0.9886016964912414	0.006674008795867138	binder
KTLRQVEVI	HLA-A*32:01	0.9426645874977112	0.018819732569517265	binder
KTLSDIFLLF	HLA-A*32:01	0.9956804156303406	0.0021546459847306683	binder
KTLSDIKLLQF	HLA-A*32:01	0.9871842861175537	0.013573242641976613	binder
KTLSPRELW	HLA-A*32:01	0.9876832246780396	0.005274968435821072	binder
KTLTKIPSL	HLA-A*32:01	0.9947576642036438	0.0016749477183257287	binder
KTMELKSTNISF	HLA-A*32:01	0.9949297308921814	0.0032308139112016032	binder
KTMKMRGQAF	HLA-A*32:01	0.9901116609573364	0.007350137632581475	binder
KTMKQQLQF	HLA-A*32:01	0.9962904453277588	0.001010540377009952	binder
KTMQFEPSTMVY	HLA-A*32:01	0.9141887784004211	0.11949439772289915	binder
KTMSGTFLLRF	HLA-A*32:01	0.9971404671669006	0.00209072722125774	binder
KTMTDTYLL	HLA-A*32:01	0.981067955493927	0.013847729749366704	binder
KTNEHGMKTF	HLA-A*32:01	0.9916823744773865	0.007230499962483183	binder
KTNGLSEDLIW	HLA-A*32:01	0.9523741602897644	0.032253319478660204	binder
KTNPSVSSL	HLA-A*32:01	0.9827431797981262	0.012115226806229175	binder
KTPLGGQKRSF	HLA-A*32:01	0.5627080932259559	0.3104760219122325	ambiguous
KTQREKFAW	HLA-A*32:01	0.9731531500816345	0.012447910678981718	binder
KTQSFEKQGF	HLA-A*32:01	0.9402122497558594	0.06064910160417974	binder
KTQSKISSF	HLA-A*32:01	0.9955651879310607	0.003233165696227535	binder
KTQVAGGQLSF	HLA-A*32:01	0.978099238872528	0.014380863296213098	binder
KTRAMREMY	HLA-A*32:01	0.7956176936626435	0.23591285474967885	binder
KTRDDWLVSW	HLA-A*32:01	0.9930217862129211	0.005011636329499832	binder
KTRDGSDYEGW	HLA-A*32:01	0.9794702410697937	0.022441833893903893	binder
KTSHLRAHLRW	HLA-A*32:01	0.8070426702499389	0.11292846824426574	binder
KTSKIELKF	HLA-A*32:01	0.9819880843162536	0.010368646717784386	binder
KTSNIGLSMEF	HLA-A*32:01	0.9697814464569092	0.026361223862201754	binder
KTSVSVHLMEW	HLA-A*32:01	0.9468546986579895	0.024172402062591674	binder
KTTKFIKSF	HLA-A*32:01	0.992445456981659	0.004498101942711936	binder
KTVEWDWKL	HLA-A*32:01	0.9949430704116822	0.0033174534473224583	binder
KTVFIRNLSF	HLA-A*32:01	0.982333505153656	0.015491719273649649	binder
KTVGLREVW	HLA-A*32:01	0.9876402974128723	0.006587515868413419	binder
KTWAEIRQQRW	HLA-A*32:01	0.9918847918510437	0.005213731418653055	binder
KTWGLRAAGW	HLA-A*32:01	0.9928748130798339	0.008414268594344538	binder
KTWKGSIGL	HLA-A*32:01	0.9876340746879577	0.007855363534573381	binder
KTWKGSIGLLL	HLA-A*32:01	0.9592288970947266	0.03426210644485528	binder
KTWNGGESL	HLA-A*32:01	0.9668606519699097	0.00861096848232905	binder
KTYEAALETI	HLA-A*32:01	0.9919664144515992	0.004565705918508072	binder
KTYGIKHMKF	HLA-A*32:01	0.9985451936721802	0.0020661961858994475	binder
KTYGRQILEVLKF	HLA-A*32:01	0.8641447067260742	0.059062988393507	binder
KTYKWQGLW	HLA-A*32:01	0.9921810746192932	0.003697222047738235	binder
KVAAEWRSTF	HLA-A*32:01	0.992111074924469	0.003858401404317142	binder
KVADLVLML	HLA-A*32:01	0.9840613722801208	0.011502529840624455	binder
KVADWTGATY	HLA-A*32:01	0.9969258189201355	0.004316475330039759	binder
KVAGERYVY	HLA-A*32:01	0.9821382522583008	0.01567696131631744	binder
KVAGPEVLEPMQL	HLA-A*32:01	0.38841652274131777	0.23072774453510478	ambiguous
KVAKLDTSQW	HLA-A*32:01	0.9895913243293762	0.007941502948020403	binder
KVAQLRSLY	HLA-A*32:01	0.9931270480155945	0.0053248420186899886	binder
KVASALEKW	HLA-A*32:01	0.9878796219825745	0.0060036875243379955	binder
KVASLRGMEL	HLA-A*32:01	0.9245766758918762	0.05147875971241879	binder
KVAVFRYLF	HLA-A*32:01	0.9925456166267395	0.004088708609439564	binder
KVDQNRVRY	HLA-A*32:01	0.3270769778639078	0.2990168506250349	not-binder
KVFELMTSL	HLA-A*32:01	0.9880641222000122	0.007534145702336927	binder
KVFFPLEVF	HLA-A*32:01	0.9856214404106141	0.007977562838626074	binder
KVFGRPISSW	HLA-A*32:01	0.9981767296791076	0.0019985391300772863	binder
KVFGWVHRL	HLA-A*32:01	0.999333667755127	0.00044289931064826483	binder
KVFKFKHSL	HLA-A*32:01	0.9926630973815918	0.007548399555857174	binder
KVFKNITVI	HLA-A*32:01	0.9856831789016723	0.0015168661935158285	binder
KVFKQYAND	HLA-A*32:01	0.08351516795810313	0.09741710582737102	not-binder
KVFKYFSSF	HLA-A*32:01	0.9970468044281006	0.0018960275168053188	binder
KVFNSSHSF	HLA-A*32:01	0.9964141011238098	0.0018712828493409122	binder
KVFNWFSTL	HLA-A*32:01	0.9957475781440734	0.002493296942457543	binder
KVFPQSSSW	HLA-A*32:01	0.9948621153831482	0.0036350881181023893	binder
KVFSDRSAF	HLA-A*32:01	0.9933367609977722	0.004306895045516203	binder
KVFSSERLFSW	HLA-A*32:01	0.9972975850105286	0.002981108001065293	binder
KVFTKHGLLKL	HLA-A*32:01	0.9442650318145752	0.09510215677867741	binder
KVFVVGESY	HLA-A*32:01	0.9521244168281555	0.03729812275176391	binder
KVGEARALY	HLA-A*32:01	0.9599177479743958	0.019948868546814706	binder
KVGNFKFIY	HLA-A*32:01	0.9597106456756592	0.038960999514932364	binder
KVHAIPLRSSW	HLA-A*32:01	0.9869180202484131	0.010659363242950054	binder
KVHEKNRSYTW	HLA-A*32:01	0.9840059518814087	0.011504092105833214	binder
KVIHALGQSW	HLA-A*32:01	0.9912300705909729	0.006956993805888112	binder
KVIHEQVNHRW	HLA-A*32:01	0.9884763479232788	0.012949336752102693	binder
KVINAAHSF	HLA-A*32:01	0.9953481554985046	0.002333996731143424	binder
KVINTGIKVW	HLA-A*32:01	0.9916303515434265	0.008956911451400333	binder
KVINWQTSL	HLA-A*32:01	0.9896653532981873	0.011103718600872468	binder
KVKDEKIRQAF	HLA-A*32:01	0.8974691510200501	0.16689838748302457	binder
KVKWFYNEY	HLA-A*32:01	0.9825748443603516	0.013725785931740115	binder
KVLADSERYTW	HLA-A*32:01	0.9928959250450134	0.002925356203761512	binder
KVLALVFGF	HLA-A*32:01	0.9834769129753113	0.010094623575904335	binder
KVLDAMPHHW	HLA-A*32:01	0.9980717658996582	0.0017445041442648594	binder
KVLDKMKSF	HLA-A*32:01	0.9906953573226929	0.006104120953841221	binder
KVLECDIIKNYGF	HLA-A*32:01	0.1926214752253145	0.19013884106810605	not-binder
KVLGRSFFW	HLA-A*32:01	0.9947766542434693	0.0024377889974830235	binder
KVLNLIQSW	HLA-A*32:01	0.9916791558265686	0.003297588261994643	binder
KVLPPLEQVW	HLA-A*32:01	0.9931521058082581	0.0021800225062600176	binder
KVLPTNHRVTW	HLA-A*32:01	0.9955819845199585	0.0036989016255886565	binder
KVLRWERAWF	HLA-A*32:01	0.7838000476360321	0.2651591008938702	binder
KVMELLPTHAF	HLA-A*32:01	0.998578155040741	0.00040902842532917295	binder
KVMKIKVLRSW	HLA-A*32:01	0.9767256736755371	0.011559076749435493	binder
KVMNWKETLVF	HLA-A*32:01	0.9949611067771912	0.003283655161286358	binder
KVMPKELKLSY	HLA-A*32:01	0.9953744053840637	0.0056346890950179085	binder
KVMPQGLVISF	HLA-A*32:01	0.9989583492279053	0.0007043020580277353	binder
KVMPQNHSF	HLA-A*32:01	0.9980035305023194	0.0011894550830748544	binder
KVMYYTEVI	HLA-A*32:01	0.9654449939727783	0.013352341822516045	binder
KVNESSLNW	HLA-A*32:01	0.9927726149559021	0.004074121275702927	binder
KVNKYGDTW	HLA-A*32:01	0.9834192991256714	0.006704150935083826	binder
KVNQFRQLY	HLA-A*32:01	0.9915889501571655	0.003956732439824732	binder
KVNVIDNTW	HLA-A*32:01	0.9819285154342652	0.0058914502526503185	binder
KVQDLSSGVLSF	HLA-A*32:01	0.9954069018363952	0.0022721228855895792	binder
KVQEAINSL	HLA-A*32:01	0.9739580750465393	0.021728484680771695	binder
KVQEAYNTW	HLA-A*32:01	0.9871327757835389	0.007628367549295214	binder
KVQEMNYIQKTLF	HLA-A*32:01	0.17885368131101131	0.20512900849460766	not-binder
KVQSYDPETNSW	HLA-A*32:01	0.9778761386871337	0.0070052954385789405	binder
KVQVLSFLW	HLA-A*32:01	0.9799559950828552	0.0039176097430980664	binder
KVRALREAF	HLA-A*32:01	0.9776397228240967	0.017097271621321276	binder
KVSKAAADLMAY	HLA-A*32:01	0.9246751070022583	0.05644913373603864	binder
KVSQAAAELQQY	HLA-A*32:01	0.5707249522209168	0.27131760037181807	ambiguous
KVVDEALARDFEL	HLA-A*32:01	0.6083149403333664	0.31259414048532586	ambiguous
KVVDRIYSL	HLA-A*32:01	0.9991300582885743	0.0005921532219213389	binder
KVVDVVRNLVF	HLA-A*32:01	0.9956632852554321	0.005258605294587321	binder
KVVKFSYMW	HLA-A*32:01	0.9880077362060546	0.007135140778464362	binder
KVVLAEVIQAF	HLA-A*32:01	0.867753779888153	0.11275319300983279	binder
KVVSDDALMHW	HLA-A*32:01	0.991736090183258	0.0035058842032390583	binder
KVWDDQAVW	HLA-A*32:01	0.9903136491775513	0.0038237835365050807	binder
KVWDLRKNY	HLA-A*32:01	0.9842099905014038	0.009562019357797977	binder
KVWGEVGRW	HLA-A*32:01	0.9948252677917481	0.003591719909794115	binder
KVWMRHRY	HLA-A*32:01	0.85035160779953	0.11264011093835771	binder
KVWPGGSRTW	HLA-A*32:01	0.9964886426925659	0.004470488812369996	binder
KVWYPMTGW	HLA-A*32:01	0.9923542261123657	0.0050900028359032266	binder
KVYEHTSRF	HLA-A*32:01	0.9990481615066529	0.0008308165861301873	binder
KVYNTPSTSQSW	HLA-A*32:01	0.9934430122375488	0.004378881592234038	binder
KVYSSVLRQCY	HLA-A*32:01	0.8965029716491699	0.06710498106659658	binder
KVYVIEPHSMEF	HLA-A*32:01	0.8047257900238037	0.22728477884895062	binder
LAKIRWKY	HLA-A*32:01	0.055909927675384094	0.06460791937063579	not-binder
LAPTDVKEL	HLA-A*32:01	0.03163604605942964	0.03174940384383313	not-binder
LAQIRHIY	HLA-A*32:01	0.18172659073024988	0.2475365420459259	not-binder
LEEALQQAKED	HLA-A*32:01	0.0025464219215791672	0.002213974807154126	not-binder
LEKGLDGAKKAV	HLA-A*32:01	0.0032055181101895867	0.0020366810870869815	not-binder
LEREKLLEF	HLA-A*32:01	0.1303644799394533	0.2439948071052487	not-binder
LERLSKIAI	HLA-A*32:01	0.015402939970954321	0.01699861890576702	not-binder
LFDRPQELKL	HLA-A*32:01	0.0788939528632909	0.0843672771453215	not-binder
LGKAVATSVLHL	HLA-A*32:01	0.010363206756301225	0.013648545645276117	not-binder
LISKIREEY	HLA-A*32:01	0.43846139013767244	0.19358337692443792	ambiguous
LKERQRSSL	HLA-A*32:01	0.00019224210755055537	0.00025993698030161977	not-binder
LLAPERTRD	HLA-A*32:01	0.0002457960436004214	0.00021751765317609735	not-binder
LLAQRWGW	HLA-A*32:01	0.898897135257721	0.09951449869164865	binder
LLFHHPNILEL	HLA-A*32:01	0.5380061492323875	0.36766724467056366	ambiguous
LLFLAATWL	HLA-A*32:01	0.059069781377911565	0.049674936219078376	not-binder
LLFPGKAFSW	HLA-A*32:01	0.9963297724723816	0.0022515793653812145	binder
LLFPLRYSF	HLA-A*32:01	0.9932651400566102	0.005864673439459178	binder
LLGPRVLSW	HLA-A*32:01	0.9853672981262207	0.006938337728972798	binder
LLNKYRNQY	HLA-A*32:01	0.15503103733062745	0.18688783250133895	not-binder
LLNPVIYTW	HLA-A*32:01	0.9911099791526794	0.004273899685154178	binder
LPSLFLNSL	HLA-A*32:01	0.1679193817079067	0.08187286510553078	not-binder
LQAKVRESY	HLA-A*32:01	0.32508659735322	0.17081056866927793	not-binder
LQHPYINVW	HLA-A*32:01	0.9617659449577332	0.028092485224148003	binder
LQIDNARLA	HLA-A*32:01	0.0007444601244060323	0.0008047225506545705	not-binder
LQNTHVYSW	HLA-A*32:01	0.9796816110610962	0.026860842455877477	binder
LRPLLAAAA	HLA-A*32:01	0.0003310424552182667	0.00031019614063027137	not-binder
LRQQAKQICY	HLA-A*32:01	0.00022287971514742822	0.00012207198603363827	not-binder
LSFDAPGRLLW	HLA-A*32:01	0.9660089612007141	0.019739424148969464	binder
LTNSIRKQW	HLA-A*32:01	0.8408515572547912	0.14927291232531611	binder
LTYRRRLSY	HLA-A*32:01	0.8264158010482788	0.21139522024707524	binder
MAPERVASL	HLA-A*32:01	0.8541646003723145	0.1676333611263415	binder
MLFNNREKY	HLA-A*32:01	0.6627847969532012	0.22455036492275987	binder
MLYPLSHGF	HLA-A*32:01	0.9916015863418579	0.006628054916833084	binder
MMFSGPQILKL	HLA-A*32:01	0.9188081502914429	0.09768705044534029	binder
MMNGGHYTY	HLA-A*32:01	0.9435474753379822	0.06428210608311603	binder
MMWNNHYIL	HLA-A*32:01	0.903578245639801	0.16964811572472396	binder
MMYEKPERW	HLA-A*32:01	0.9930988311767578	0.0037566036617773654	binder
MMYSGELKF	HLA-A*32:01	0.9910133719444275	0.004595449459426502	binder
MQAPSIWQW	HLA-A*32:01	0.987811267375946	0.009790367195620264	binder
MQTPVRMEW	HLA-A*32:01	0.9673723459243775	0.027996171305235035	binder
MSLKWMSVF	HLA-A*32:01	0.9608201146125793	0.021722513413241558	binder
MSNKHGWTW	HLA-A*32:01	0.9672266960144043	0.04998058101674928	binder
MTLKDIYTW	HLA-A*32:01	0.9923015356063842	0.004565313220702496	binder
NAPWAVTSL	HLA-A*32:01	0.5379312098026275	0.2969644008844648	ambiguous
NELELHKENL	HLA-A*32:01	0.0018407637951895594	0.0009076294065624114	not-binder
NIFRWETTI	HLA-A*32:01	0.9078705191612244	0.050014738836703286	binder
NIPEKTTAL	HLA-A*32:01	0.285195916891098	0.1252053564382011	not-binder
PNTATFGAPF	HLA-A*32:01	0.006013778131455183	0.003363839112009239	not-binder
PPSGDFLTEGGGV	HLA-A*32:01	0.0007060584088321775	0.0006668715966878518	not-binder
PPYTVVYFPVRGR	HLA-A*32:01	0.12761100605130196	0.10151131041456832	not-binder
QIAEFKEAF	HLA-A*32:01	0.7961838364601135	0.2198281086817861	binder
QIFGLSNHLVW	HLA-A*32:01	0.9446686744689942	0.03232682898802806	binder
QIFHGLFAW	HLA-A*32:01	0.9882326483726501	0.0048846398216721865	binder
QIFTHRSNY	HLA-A*32:01	0.7410568952560425	0.1671271812033364	binder
QIHKWSHTY	HLA-A*32:01	0.929105818271637	0.06838115991491568	binder
QILKWIEQW	HLA-A*32:01	0.9758844017982483	0.008858117049815819	binder
QINAKVAEW	HLA-A*32:01	0.9668573141098022	0.012527213432131595	binder
QIRKDINSW	HLA-A*32:01	0.9712446331977844	0.03249832591731124	binder
QITSADAVRNMEW	HLA-A*32:01	0.012896160871605389	0.013899523071829673	not-binder
QLAEGGRMVY	HLA-A*32:01	0.6086774975061416	0.28908858438153795	ambiguous
QLEPEELYQTF	HLA-A*32:01	0.011207075882703066	0.004242454509927863	not-binder
QLFGGRFNF	HLA-A*32:01	0.9950644493103027	0.0028202476458777975	binder
QLLQEGATRLLRF	HLA-A*32:01	0.00512595901673194	0.00529842156580242	not-binder
QLMPWKSMF	HLA-A*32:01	0.9371053457260132	0.06146712796837711	binder
QLNSRIESW	HLA-A*32:01	0.9828995704650879	0.008524026146334306	binder
QLQSHIEGW	HLA-A*32:01	0.8802796125411987	0.12424300061110008	binder
QLYKMRNGY	HLA-A*32:01	0.5542030334472656	0.3312155904327962	ambiguous
QMLSSTEILKW	HLA-A*32:01	0.8551710903644562	0.19755544740440423	binder
QMNEKKPTW	HLA-A*32:01	0.9214151501655579	0.07904860389873726	binder
QNAVRLHY	HLA-A*32:01	0.006548975536134094	0.0050701070920769154	not-binder
QQFSSHYSF	HLA-A*32:01	0.9838272571563721	0.008877479243014373	binder
QSIVWVHAF	HLA-A*32:01	0.9420278906822205	0.040012793624020736	binder
QTWAGSHSLKY	HLA-A*32:01	0.7076798200607299	0.1385249227030464	binder
QVAPKTLPW	HLA-A*32:01	0.9854240655899048	0.0038068365762840067	binder
QVLKKCWAF	HLA-A*32:01	0.9531993746757508	0.03793747033688803	binder
RALFIREKY	HLA-A*32:01	0.9255268692970275	0.05980855855368648	binder
RALKFPWVW	HLA-A*32:01	0.9900718092918396	0.0026084227312067154	binder
RALQASALKAW	HLA-A*32:01	0.9679121613502503	0.015567256449875977	binder
RALQASALNAW	HLA-A*32:01	0.9585886716842651	0.024795401689794466	binder
RALRGEARSSW	HLA-A*32:01	0.9101921916007996	0.030723460561523842	binder
RAVPASLISQLFF	HLA-A*32:01	0.4005607455968857	0.23486287992089014	ambiguous
RAYPFYWAW	HLA-A*32:01	0.9964862942695618	0.001805238082604861	binder
RGSYGSSSFGGSY	HLA-A*32:01	0.2549698412418365	0.29104457180771726	not-binder
RGWDGFVEF	HLA-A*32:01	0.9890454173088074	0.007266654015740689	binder
RIAAWMATY	HLA-A*32:01	0.9934536457061768	0.004820900216813131	binder
RIAEFAFEY	HLA-A*32:01	0.9959833979606628	0.004257399188634918	binder
RIAEQELANLEKW	HLA-A*32:01	0.8047882676124573	0.23213629756168544	binder
RIAEYAFKL	HLA-A*32:01	0.9956805348396301	0.0039218863297128	binder
RIAFWDDVYGF	HLA-A*32:01	0.9264945030212403	0.10111281212463384	binder
RIALLEGFNF	HLA-A*32:01	0.9603551030158997	0.018370121139908772	binder
RIASWLPSF	HLA-A*32:01	0.9956921577453614	0.0025099153419808453	binder
RIATPFQVYSW	HLA-A*32:01	0.991053581237793	0.007254156402541422	binder
RIFAHKQNY	HLA-A*32:01	0.9930980563163757	0.004380443054777745	binder
RIFDIKDGKLLW	HLA-A*32:01	0.9976776242256165	0.0021182725264092873	binder
RIFEDYTVSW	HLA-A*32:01	0.9963977456092834	0.00359125245946865	binder
RIFIGTFKAF	HLA-A*32:01	0.9923911571502686	0.00650713868074541	binder
RIGKLLGFEW	HLA-A*32:01	0.9836673855781555	0.008240975973937822	binder
RIHHKNWTL	HLA-A*32:01	0.988550317287445	0.004707154609597754	binder
RIHIRENSY	HLA-A*32:01	0.9643847465515136	0.01906613733332017	binder
RIHKGWKEW	HLA-A*32:01	0.9787863492965698	0.02229406234210401	binder
RIIDTPISEMGF	HLA-A*32:01	0.9936179995536805	0.003199033419443857	binder
RIIEETLALKF	HLA-A*32:01	0.996223759651184	0.004434793691308351	binder
RIIKDVVLQW	HLA-A*32:01	0.9919835805892945	0.007338598836220105	binder
RIIYIREQW	HLA-A*32:01	0.9856304287910461	0.011229079427868941	binder
RIKDIRMMY	HLA-A*32:01	0.9937878251075745	0.003984110480397151	binder
RIKEGSSRPVW	HLA-A*32:01	0.9753071069717407	0.02494120986564898	binder
RIKGKLFTW	HLA-A*32:01	0.9940677404403686	0.003993070201117047	binder
RILAVREIY	HLA-A*32:01	0.9693358659744262	0.01335625201570555	binder
RILEIQPHHARLY	HLA-A*32:01	0.29685680419206617	0.3492539277087366	not-binder
RILEVRNVF	HLA-A*32:01	0.992219352722168	0.0023914105499169983	binder
RILHRTDRWTY	HLA-A*32:01	0.6259009152650833	0.3175624154398463	ambiguous
RILKFGYQF	HLA-A*32:01	0.994700038433075	0.001367744778411502	binder
RILNGEVLESF	HLA-A*32:01	0.9895836591720581	0.007471371759672794	binder
RILNKLTKW	HLA-A*32:01	0.991446340084076	0.004447357893711999	binder
RILPKCRTSY	HLA-A*32:01	0.9863437652587891	0.013647822372361767	binder
RILSGVVTKMKM	HLA-A*32:01	0.5241767466068268	0.277578006649815	ambiguous
RIMDEKTASELKI	HLA-A*32:01	0.4006309170275927	0.37135220166422583	ambiguous
RIMGTGPPAF	HLA-A*32:01	0.995563268661499	0.002025538201642191	binder
RIMQFCHTL	HLA-A*32:01	0.9901674151420593	0.0033044734486585552	binder
RIMSETYML	HLA-A*32:01	0.9878501176834107	0.00627223945601066	binder
RIRPPPSSSSW	HLA-A*32:01	0.9924050450325013	0.008025969677863933	binder
RISDFHETY	HLA-A*32:01	0.9939216852188111	0.006141807508165888	binder
RITAVRRVY	HLA-A*32:01	0.9629388093948364	0.02525628708934787	binder
RITVFLSTW	HLA-A*32:01	0.9862046837806702	0.004637461450215582	binder
RIWEETGNYTF	HLA-A*32:01	0.99898202419281	0.0006089293083364416	binder
RIWNNVTRW	HLA-A*32:01	0.9950531840324401	0.003669197225983868	binder
RIWTKKRSF	HLA-A*32:01	0.9886571407318115	0.006456900716312926	binder
RLAAASAFTSL	HLA-A*32:01	0.9375587344169617	0.03190339324605881	binder
RLAAFADALEF	HLA-A*32:01	0.9942914366722106	0.003413244370783942	binder
RLADPVFIGF	HLA-A*32:01	0.9987159132957458	0.0011032601347389186	binder
RLAEAQSNSF	HLA-A*32:01	0.9954034328460694	0.002321453553972086	binder
RLAEDLGNLW	HLA-A*32:01	0.9921259999275207	0.005663023660648584	binder
RLAEISDVW	HLA-A*32:01	0.9908387184143066	0.005524504004312446	binder
RLAGVGWRVDY	HLA-A*32:01	0.7218441724777221	0.22383137469940728	binder
RLAHSFRPAY	HLA-A*32:01	0.857411777973175	0.23365016571317515	binder
RLAKKLLGW	HLA-A*32:01	0.9931078672409057	0.00379779823034529	binder
RLAKWYMQF	HLA-A*32:01	0.9965100049972534	0.0011115807132597594	binder
RLALYQTAI	HLA-A*32:01	0.9700955986976624	0.014332467362624458	binder
RLAPAGIPAVALW	HLA-A*32:01	0.9915545225143433	0.007243893144423253	binder
RLAPNFRWAI	HLA-A*32:01	0.9901978135108948	0.005467117738223568	binder
RLAPNFRW	HLA-A*32:01	0.9950244307518006	0.00544166101576727	binder
RLAPRSQY	HLA-A*32:01	0.9910808324813842	0.00626999789461496	binder
RLAQEGIYTL	HLA-A*32:01	0.9576258182525634	0.028107522798636233	binder
RLASFHRVW	HLA-A*32:01	0.9932270050048828	0.0063238479780404555	binder
RLASLGLKF	HLA-A*32:01	0.9887536764144897	0.004668502324662081	binder
RLAVVKFTM	HLA-A*32:01	0.9685705423355102	0.021543270229460013	binder
RLDVGNFSW	HLA-A*32:01	0.9583059906959533	0.05018995227025784	binder
RLEEASLLHQF	HLA-A*32:01	0.7336365401744842	0.24841380784375053	binder
RLFAKLNAF	HLA-A*32:01	0.9974936604499817	0.0015594899625114517	binder
RLFATRHKF	HLA-A*32:01	0.9963495373725891	0.004312588591122958	binder
RLFDIHKQVL	HLA-A*32:01	0.9949888586997986	0.003585175704412523	binder
RLFDIKPEQQRY	HLA-A*32:01	0.9962915778160095	0.0062120300107245865	binder
RLFDLRADQELMTY	HLA-A*32:01	0.9736577272415161	0.0310943805874021	binder
RLFDPINLVF	HLA-A*32:01	0.9991106271743775	0.0006039475865417775	binder
RLFEDTFVNF	HLA-A*32:01	0.9992818832397461	0.00046035198917903627	binder
RLFEKGMKF	HLA-A*32:01	0.9987574934959411	0.0009730358326999015	binder
RLFEKMQAY	HLA-A*32:01	0.9986224055290223	0.0013866463557671252	binder
RLFEVPHEL	HLA-A*32:01	0.9980565667152405	0.0012201013729155861	binder
RLFGAVEHLQL	HLA-A*32:01	0.991053581237793	0.0038793488991455583	binder
RLFHQAFISF	HLA-A*32:01	0.9967895746231079	0.0033409102719258884	binder
RLFHRIPSF	HLA-A*32:01	0.9983377933502198	0.001592493089822308	binder
RLFKFPFLW	HLA-A*32:01	0.9967764377593994	0.002449712475883715	binder
RLFKIDKEYLL	HLA-A*32:01	0.9358657002449036	0.03701772598856986	binder
RLFLWNAVL	HLA-A*32:01	0.9404858231544495	0.04355757993692585	binder
RLFLYYHTL	HLA-A*32:01	0.990312933921814	0.003486450639592372	binder
RLFMHHVSL	HLA-A*32:01	0.9987221002578736	0.0005278915218591789	binder
RLFNAVVRW	HLA-A*32:01	0.996249794960022	0.003077103253974723	binder
RLFNDPVAMVL	HLA-A*32:01	0.9925414681434631	0.007034625086650082	binder
RLFNHPNILRL	HLA-A*32:01	0.9992051482200622	0.0006621495699153484	binder
RLFPASGLRGF	HLA-A*32:01	0.9992539525032044	0.0005975447462715555	binder
RLFPNAKFLLM	HLA-A*32:01	0.9982275843620301	0.0016266570784443874	binder
RLFPSAAQVTF	HLA-A*32:01	0.9993276715278625	0.0005114271342592776	binder
RLFPWKLHI	HLA-A*32:01	0.9984457969665528	0.0011805404640484324	binder
RLFPYSQYYRW	HLA-A*32:01	0.9972240209579468	0.004145592590574295	binder
RLFRFSSVI	HLA-A*32:01	0.9871421933174134	0.006922270728771101	binder
RLFRGLDSW	HLA-A*32:01	0.9899236559867859	0.0076347764200424195	binder
RLFSWKGINF	HLA-A*32:01	0.9971776843070984	0.0018450219791727445	binder
RLFVGEPVW	HLA-A*32:01	0.9893462777137756	0.0050980047304245105	binder
RLGAVRSHY	HLA-A*32:01	0.9331057071685791	0.055021242763406926	binder
RLGLEIRKIY	HLA-A*32:01	0.2836196209304035	0.2956273903519446	not-binder
RLGMAARGHSW	HLA-A*32:01	0.9607954025268555	0.022397911608670478	binder
RLGPRAGF	HLA-A*32:01	0.961890459060669	0.027544021593495407	binder
RLHADVYTF	HLA-A*32:01	0.9965388894081115	0.001477050270754294	binder
RLHDVLMEL	HLA-A*32:01	0.9923396825790405	0.00466182905816027	binder
RLHEKVNII	HLA-A*32:01	0.9780609250068665	0.019326515116321392	binder
RLHKPHHIW	HLA-A*32:01	0.9855660557746887	0.01569796005229644	binder
RLHNTIVEI	HLA-A*32:01	0.9903626441955566	0.004531202571681754	binder
RLHSPQTHW	HLA-A*32:01	0.9879832148551941	0.008394054447680831	binder
RLIDKSFSI	HLA-A*32:01	0.9986035108566285	0.000549162101162442	binder
RLIDWGLAEF	HLA-A*32:01	0.9978824734687806	0.0013811358187637295	binder
RLIEETISI	HLA-A*32:01	0.9933622002601623	0.004242551115442117	binder
RLIKFIYNI	HLA-A*32:01	0.9964068293571472	0.0019014318573276272	binder
RLINPENMGF	HLA-A*32:01	0.9956135869026184	0.0029354896633333708	binder
RLIRNIYIF	HLA-A*32:01	0.9888913035392761	0.00483226909798237	binder
RLKAKEEEW	HLA-A*32:01	0.9565232872962952	0.034623622933143285	binder
RLKELLAEW	HLA-A*32:01	0.993670642375946	0.0049417828463901815	binder
RLKENTFTI	HLA-A*32:01	0.9946628689765931	0.005251216616427344	binder
RLKEPGEKTGW	HLA-A*32:01	0.9912713766098022	0.00953744994517269	binder
RLKEQQFVI	HLA-A*32:01	0.984895920753479	0.010679348300437201	binder
RLKIYEEAW	HLA-A*32:01	0.9861331582069397	0.006699076688715241	binder
RLKMKEEEW	HLA-A*32:01	0.9436704635620117	0.047701893203555376	binder
RLKPKVLLNHF	HLA-A*32:01	0.8373436152935028	0.21702657950376864	binder
RLKSEKPTW	HLA-A*32:01	0.981587028503418	0.01093522527916395	binder
RLKSQDLELSW	HLA-A*32:01	0.9895784497261048	0.005762967086616708	binder
RLKTMTDTY	HLA-A*32:01	0.9780702114105224	0.014086953990618918	binder
RLKVPVHHTW	HLA-A*32:01	0.9889761447906494	0.010697777894996778	binder
RLLDDAQRLLY	HLA-A*32:01	0.9963964104652405	0.0026346443854901053	binder
RLLDSVRAI	HLA-A*32:01	0.9912039756774902	0.0031095836072855755	binder
RLLDTTITF	HLA-A*32:01	0.9963615655899047	0.0032451362924394403	binder
RLLDWFRSL	HLA-A*32:01	0.9966811776161194	0.0027438174364902107	binder
RLLDYVVNI	HLA-A*32:01	0.9957697272300721	0.0029534166728620325	binder
RLLEFCSVF	HLA-A*32:01	0.9775620460510254	0.012411025053818445	binder
RLLELIEGF	HLA-A*32:01	0.9928777813911438	0.0012856087837006573	binder
RLLEVDLKNGYGF	HLA-A*32:01	0.7989426910877228	0.2566046475232901	binder
RLLEVTNTI	HLA-A*32:01	0.9933730721473694	0.0023356677393377087	binder
RLLGDSTFEW	HLA-A*32:01	0.9952152848243714	0.002441526563260101	binder
RLLGEEVVRVLQA	HLA-A*32:01	0.020411780290305614	0.015405102534589947	not-binder
RLLGWWQVL	HLA-A*32:01	0.9500773787498474	0.05680315022281571	binder
RLLHGRHFTY	HLA-A*32:01	0.995509123802185	0.0036890598224862256	binder
RLLKSLPNW	HLA-A*32:01	0.9920178532600403	0.00350903302988053	binder
RLLKYLFTL	HLA-A*32:01	0.996135127544403	0.0023115051660894544	binder
RLLNEALILKF	HLA-A*32:01	0.9961410641670227	0.0030158348317537186	binder
RLLPESWGF	HLA-A*32:01	0.9934127688407898	0.002972453759712409	binder
RLLPQVLNSW	HLA-A*32:01	0.9969580411911011	0.002687100034273822	binder
RLLQEHSGIFGF	HLA-A*32:01	0.983784556388855	0.01062246377342818	binder
RLLSIKEAF	HLA-A*32:01	0.9868960022926331	0.004005603818995801	binder
RLLSQGVIAF	HLA-A*32:01	0.9901152133941651	0.002339857191190687	binder
RLLSWSDNW	HLA-A*32:01	0.9880070805549621	0.005403911202953743	binder
RLLTDRASY	HLA-A*32:01	0.9809062361717225	0.010690624048757154	binder
RLLTEISSSW	HLA-A*32:01	0.9927388787269592	0.0049227263498026076	binder
RLLTTALTSF	HLA-A*32:01	0.9948208808898926	0.0016998682814503914	binder
RLMEEDELPSW	HLA-A*32:01	0.9952729940414429	0.0044794495517976795	binder
RLMGQHRAW	HLA-A*32:01	0.9939872622489929	0.005028268460966922	binder
RLMNDMTAVALNY	HLA-A*32:01	0.5071868106722832	0.3531231412819989	ambiguous
RLMNETTAVALAY	HLA-A*32:01	0.8949417233467102	0.1564542004071108	binder
RLMRAIFEI	HLA-A*32:01	0.9957374215126038	0.0033973374793406963	binder
RLMSARARY	HLA-A*32:01	0.9923397779464722	0.0038396231758757405	binder
RLMSGKVKVW	HLA-A*32:01	0.9898908257484436	0.007370719100127035	binder
RLMTAQNLVSY	HLA-A*32:01	0.9961267709732056	0.00424963298563829	binder
RLMYPPHKF	HLA-A*32:01	0.9983214735984802	0.000801551713348262	binder
RLNDRIEMW	HLA-A*32:01	0.9960885167121887	0.0037787691599502934	binder
RLNEFMAGF	HLA-A*32:01	0.9953067660331726	0.0028744285933719202	binder
RLNEKNYEL	HLA-A*32:01	0.9910473465919495	0.003757014038202363	binder
RLNWGEPMHW	HLA-A*32:01	0.9926459312438964	0.003926782816452258	binder
RLPEEWSQW	HLA-A*32:01	0.977736234664917	0.029736781085763317	binder
RLPEPLPSW	HLA-A*32:01	0.987058424949646	0.014344161068695472	binder
RLQDGASKMKQAF	HLA-A*32:01	0.9406655192375183	0.04319290427459654	binder
RLQDTTFSF	HLA-A*32:01	0.9966275691986084	0.0025439058021356413	binder
RLQEASQTI	HLA-A*32:01	0.9703666925430298	0.015649667698928598	binder
RLQKDISEW	HLA-A*32:01	0.9879200220108032	0.007191968405694823	binder
RLQNNRKEW	HLA-A*32:01	0.9467099785804749	0.028585343963681054	binder
RLQSKTIKVSY	HLA-A*32:01	0.8766167163848877	0.1263667980095763	binder
RLQSWEETW	HLA-A*32:01	0.9843721508979797	0.008952797061256358	binder
RLREFQESF	HLA-A*32:01	0.9936001896858215	0.005447987471467357	binder
RLREFWMRY	HLA-A*32:01	0.9917427062988281	0.0066021807319165985	binder
RLRELDRNELF	HLA-A*32:01	0.8592665672302247	0.1386914770582558	binder
RLRGHQKEGYGLSW	HLA-A*32:01	0.87977055311203	0.1372981536304201	binder
RLRHIDGREESF	HLA-A*32:01	0.366496154665947	0.31604494695474156	ambiguous
RLRQERESL	HLA-A*32:01	0.7283058166503906	0.25100112707183014	binder
RLSEFIPAVF	HLA-A*32:01	0.9930000305175781	0.009180949944832987	binder
RLSEVQASL	HLA-A*32:01	0.978788685798645	0.012559483868539043	binder
RLSIHVVTW	HLA-A*32:01	0.9933462738990784	0.0054538121384849515	binder
RLSSQHRQW	HLA-A*32:01	0.9867575764656067	0.012218859494253194	binder
RLTATSTSW	HLA-A*32:01	0.9869709372520447	0.006848745867595744	binder
RLTTSTSTF	HLA-A*32:01	0.9735979080200196	0.011062166103148969	binder
RLVEERYSW	HLA-A*32:01	0.9945323467254639	0.003198493791237009	binder
RLVSWVNLI	HLA-A*32:01	0.9736719489097595	0.01933015987472387	binder
RLWAGAGRW	HLA-A*32:01	0.9920641779899597	0.005891736852274717	binder
RLWAVAASY	HLA-A*32:01	0.9954962134361267	0.0031723615909451624	binder
RLWGEPVNL	HLA-A*32:01	0.9945575833320618	0.003965556194228536	binder
RLWKFFWEM	HLA-A*32:01	0.9961416482925415	0.0032712406111736762	binder
RLWLLDDSKSW	HLA-A*32:01	0.9861455202102661	0.0070381570178805605	binder
RLYDVVAVF	HLA-A*32:01	0.99586181640625	0.0021062349386422644	binder
RLYGNPNTL	HLA-A*32:01	0.9884865403175354	0.010239673422451072	binder
RLYGPSSVSF	HLA-A*32:01	0.9988155722618103	0.0009588645401376994	binder
RLYKYDHNF	HLA-A*32:01	0.9952423810958863	0.0035019978898581804	binder
RLYMGTATLVW	HLA-A*32:01	0.9920708179473877	0.006496881395104195	binder
RLYQVEYAF	HLA-A*32:01	0.9950906276702881	0.0019521463009629638	binder
RLYSGVLITL	HLA-A*32:01	0.9949488162994384	0.0019096610258034293	binder
RLYSKQITI	HLA-A*32:01	0.9967272520065308	0.0019431565397237049	binder
RLYSSRFWW	HLA-A*32:01	0.9935274362564087	0.004142139020403464	binder
RMAFLRKVY	HLA-A*32:01	0.9114598989486694	0.15360610725986187	binder
RMAGIKVWVL	HLA-A*32:01	0.9926592350006104	0.00403287184532181	binder
RMALDRRNY	HLA-A*32:01	0.5701056301593781	0.2989614747231914	ambiguous
RMANLMGIEF	HLA-A*32:01	0.989036762714386	0.007868339270334182	binder
RMAPPQNQW	HLA-A*32:01	0.9954375147819519	0.00332260188001848	binder
RMEEEQHHW	HLA-A*32:01	0.8504733920097352	0.1613259420938766	binder
RMFAPTKTWRRW	HLA-A*32:01	0.9945224046707153	0.007092638151561927	binder
RMFDMGFEY	HLA-A*32:01	0.9973768353462219	0.001423217084361993	binder
RMFHSVKSTW	HLA-A*32:01	0.9947931647300721	0.004771193936772138	binder
RMFLENETW	HLA-A*32:01	0.9912495613098145	0.004760691574475791	binder
RMFLSFPTTKTY	HLA-A*32:01	0.9590552568435669	0.07233893754389652	binder
RMFLVYVSY	HLA-A*32:01	0.9907227396965027	0.0034491105776539408	binder
RMFNRTYKL	HLA-A*32:01	0.9993117451667786	0.00030345840275303664	binder
RMFNSIAETW	HLA-A*32:01	0.9941351413726807	0.005013699238957278	binder
RMFSDPSSF	HLA-A*32:01	0.9922874689102172	0.0008721543791811424	binder
RMFWREMY	HLA-A*32:01	0.9441454291343689	0.10018388532514685	binder
RMGGFGSIIQL	HLA-A*32:01	0.9250682234764099	0.06385891605129544	binder
RMHQAIMRW	HLA-A*32:01	0.9935860276222229	0.0032993654162808083	binder
RMIDFAHSTF	HLA-A*32:01	0.998909866809845	0.0008228593224002418	binder
RMIDSMHQSW	HLA-A*32:01	0.9961280345916748	0.003987419769427216	binder
RMIKEFRATL	HLA-A*32:01	0.9796640515327454	0.02922371753404099	binder
RMILSTISW	HLA-A*32:01	0.9912491559982299	0.005370505257411289	binder
RMKNTGNVKW	HLA-A*32:01	0.9859146356582642	0.008604166445966364	binder
RMKVAWWRW	HLA-A*32:01	0.9834103345870971	0.01089750700609894	binder
RMLDPSIKGTF	HLA-A*32:01	0.9978058218955994	0.0013997999879889359	binder
RMLDPSIKGTFHW	HLA-A*32:01	0.9959241628646851	0.0017826727898769706	binder
RMLEESNLSF	HLA-A*32:01	0.9950762391090393	0.0037770414287056054	binder
RMLEILEGKGLSF	HLA-A*32:01	0.9788645744323731	0.026830593769440705	binder
RMLLADQGQSW	HLA-A*32:01	0.9877993941307068	0.004984597477976618	binder
RMLSFQQMTW	HLA-A*32:01	0.9937820434570312	0.003234847385906835	binder
RMMQTILHF	HLA-A*32:01	0.9981348872184753	0.0004206924112067589	binder
RMNALFVQF	HLA-A*32:01	0.9967206835746765	0.0014791547874414192	binder
RMNPNSPSITY	HLA-A*32:01	0.9983449459075928	0.00109859191723526	binder
RMNQAPTVGF	HLA-A*32:01	0.985582423210144	0.01693221076028447	binder
RMQEESLRQEY	HLA-A*32:01	0.5944800257682801	0.3061405406141729	ambiguous
RMSGLTRHQW	HLA-A*32:01	0.9906480193138123	0.005058895839086163	binder
RMSMKTSSW	HLA-A*32:01	0.991694450378418	0.0035489331801561415	binder
RMWAAIQSW	HLA-A*32:01	0.9937400341033935	0.004473103313536282	binder
RMWKTLTFF	HLA-A*32:01	0.9947818160057068	0.0036474119816953914	binder
RMWSYKEQM	HLA-A*32:01	0.9870533466339111	0.005828315863285659	binder
RMYEKALQI	HLA-A*32:01	0.9961566805839539	0.003475676184477996	binder
RMYFGEHLSF	HLA-A*32:01	0.9988336563110352	0.00022140146705885682	binder
RMYPFQIHSI	HLA-A*32:01	0.9959559798240661	0.005037203986470662	binder
RMYPGLQVYTF	HLA-A*32:01	0.9992856025695801	0.00040825926275020084	binder
RMYPLKPTWW	HLA-A*32:01	0.9953159332275391	0.002877815730249962	binder
RNVSTGDVNVE	HLA-A*32:01	0.0008983603351225611	0.0009058128531629869	not-binder
RQADKVWRL	HLA-A*32:01	0.9921492576599121	0.007762897503254091	binder
RQADLKNWSL	HLA-A*32:01	0.9887667059898376	0.006596601379870883	binder
RQADTKAIQHL	HLA-A*32:01	0.8128150701522827	0.14477281355754615	binder
RQALASVSW	HLA-A*32:01	0.9805981874465942	0.010917583219177008	binder
RQFDHPHIVKL	HLA-A*32:01	0.9977275967597962	0.0007906551897592056	binder
RQFEGLMRF	HLA-A*32:01	0.9982558369636536	0.0016815820071509901	binder
RQFLWSFRL	HLA-A*32:01	0.9931222200393677	0.004264907317465912	binder
RQFPTAFEF	HLA-A*32:01	0.9963993191719055	0.0024804334695976995	binder
RQFQEHFQF	HLA-A*32:01	0.9965848445892334	0.0018639005513627267	binder
RQFVKRIGY	HLA-A*32:01	0.9866889834403991	0.008882166501904716	binder
RQIAQEIIKGMGY	HLA-A*32:01	0.7375772595405579	0.18956418151073168	binder
RQIKYSKDKMW	HLA-A*32:01	0.9068179607391358	0.05143664413877301	binder
RQISDPDVRHTW	HLA-A*32:01	0.9909423828125	0.007343149059795592	binder
RQKASIHEAW	HLA-A*32:01	0.9819880962371826	0.012746359947853765	binder
RQKKESEAVEW	HLA-A*32:01	0.8983319640159607	0.09993177793880635	binder
RQKLEEALREVW	HLA-A*32:01	0.5169584482908249	0.2979217934850862	ambiguous
RQKLVRNIY	HLA-A*32:01	0.7841370463371277	0.1491779702997075	binder
RQLDDLNMRW	HLA-A*32:01	0.9923712849617005	0.003944555989015613	binder
RQLEGILKSF	HLA-A*32:01	0.9954199433326721	0.0022362382668898143	binder
RQLEKLFSF	HLA-A*32:01	0.9983195543289185	0.0010083840855319825	binder
RQLENSLRETW	HLA-A*32:01	0.9867738604545593	0.005825349374945565	binder
RQLLYITAF	HLA-A*32:01	0.9878671884536743	0.004819937639752193	binder
RQMAMQIAW	HLA-A*32:01	0.9941090941429138	0.003622060525508926	binder
RQMDFEFAAW	HLA-A*32:01	0.9966098308563233	0.0037448318234696285	binder
RQNPRIVNHW	HLA-A*32:01	0.9914122343063354	0.011824269062444177	binder
RQPSVIYSW	HLA-A*32:01	0.9823558449745178	0.017222186458720066	binder
RQQEVTSINSF	HLA-A*32:01	0.9803035855293274	0.01509637505861286	binder
RQRLMNKEKDRF	HLA-A*32:01	0.0011180672907357802	0.0011376464542727177	not-binder
RQRLPKYYSW	HLA-A*32:01	0.9804606556892395	0.012829703354655381	binder
RQSTILKRW	HLA-A*32:01	0.9724737524986267	0.016146177716739592	binder
RQWDYTEKL	HLA-A*32:01	0.9876086831092834	0.013096831200544423	binder
RQWLLQTHW	HLA-A*32:01	0.9885959148406982	0.007330782791044346	binder
RQYDGIFYEF	HLA-A*32:01	0.9977835297584534	0.0011237954853980888	binder
RQYEGPLHHY	HLA-A*32:01	0.9987331032752991	0.0016044228969401865	binder
RQYKDYKIHW	HLA-A*32:01	0.9839729905128479	0.011940058133806938	binder
RSAPRAFAW	HLA-A*32:01	0.9941375494003296	0.0037313110763729927	binder
RSEKWNHTL	HLA-A*32:01	0.40354102849960327	0.2928319299990897	ambiguous
RSFDLGRQFLF	HLA-A*32:01	0.9956080913543701	0.0036637404855620727	binder
RSFIPDQHMVF	HLA-A*32:01	0.99079350233078	0.005733606997930148	binder
RSFQNVHEW	HLA-A*32:01	0.9913508653640747	0.003311260690721006	binder
RSFSLKESIMKW	HLA-A*32:01	0.9633408069610596	0.019578051404696293	binder
RSGPRIFAVW	HLA-A*32:01	0.9840579390525818	0.010483601216583005	binder
RSIHEVILKNITW	HLA-A*32:01	0.46896961946040394	0.3941404327560571	ambiguous
RSILWLNQF	HLA-A*32:01	0.9815247297286988	0.003608574679035109	binder
RSIPAYLAETLYY	HLA-A*32:01	0.23835849575698376	0.3095791338293553	not-binder
RSKAIRYTW	HLA-A*32:01	0.9913862228393555	0.006725591069656162	binder
RSLEGGFKISY	HLA-A*32:01	0.9926116943359375	0.004156172769773898	binder
RSLFKFYTY	HLA-A*32:01	0.9953991889953613	0.0032944737017354254	binder
RSLGVHLSF	HLA-A*32:01	0.9943470358848572	0.004399254363231056	binder
RSLHFFVEW	HLA-A*32:01	0.9933508276939392	0.00397957541697836	binder
RSQVVLYTL	HLA-A*32:01	0.9651896476745605	0.013818852270790136	binder
RSYLVQYMQF	HLA-A*32:01	0.9809019565582275	0.004269676947733521	binder
RTADFVFMF	HLA-A*32:01	0.9971731066703796	0.0026517129938181945	binder
RTAHVILRY	HLA-A*32:01	0.9977771878242493	0.0010178668302681833	binder
RTAKALQAHW	HLA-A*32:01	0.9881493449211121	0.01312615072257464	binder
RTAMGLRSW	HLA-A*32:01	0.9877977132797241	0.004808815667203825	binder
RTASGTRPW	HLA-A*32:01	0.9833813667297363	0.009009219101177171	binder
RTATRVASY	HLA-A*32:01	0.9969346284866333	0.0018622888730159852	binder
RTAVYNWAL	HLA-A*32:01	0.9810578227043152	0.00945510945393267	binder
RTFAVTDELVF	HLA-A*32:01	0.9945993304252625	0.0030256066107811983	binder
RTFGHSGIAVHTW	HLA-A*32:01	0.9958630442619324	0.0035068482068973247	binder
RTFKVEHEF	HLA-A*32:01	0.9969648361206055	0.001872511647105982	binder
RTFLKRTKY	HLA-A*32:01	0.9864561676979064	0.008518196608786754	binder
RTFLLTYVL	HLA-A*32:01	0.9836167931556702	0.01409178195133564	binder
RTFNNIMNF	HLA-A*32:01	0.996167778968811	0.003175691120441903	binder
RTFPWIIEV	HLA-A*32:01	0.9967541217803955	0.0009853396884839862	binder
RTFQYQDSL	HLA-A*32:01	0.8639858961105347	0.17180308369648306	binder
RTFSHSSHLAY	HLA-A*32:01	0.9977193951606751	0.0014517283990732918	binder
RTFTHPSRLTY	HLA-A*32:01	0.9982588052749634	0.0015456577985774225	binder
RTFTWDKKL	HLA-A*32:01	0.9421838045120239	0.028982672939747857	binder
RTFVPIPVW	HLA-A*32:01	0.9945020556449891	0.005109882006965613	binder
RTFVWPAHFKY	HLA-A*32:01	0.9811712861061096	0.022017630331377748	binder
RTFWHKISY	HLA-A*32:01	0.9985876083374023	0.0010373358496734424	binder
RTHSLAVSL	HLA-A*32:01	0.9737743496894836	0.019368166918026782	binder
RTIPEASALGLIL	HLA-A*32:01	0.7252226948738099	0.1167325167180757	binder
RTKQVLHTF	HLA-A*32:01	0.9955613851547241	0.002792095734440333	binder
RTLDEAVGVQKW	HLA-A*32:01	0.9958478331565856	0.004701122662609162	binder
RTLDSVSQI	HLA-A*32:01	0.985197377204895	0.005396949926203045	binder
RTLDTIQLAF	HLA-A*32:01	0.9956833720207214	0.0038167087586237804	binder
RTLGEIPTLVF	HLA-A*32:01	0.9926055788993835	0.003954033008457597	binder
RTLGLRETW	HLA-A*32:01	0.9928733706474304	0.0044269410765463086	binder
RTLHLQTGNLLNW	HLA-A*32:01	0.743714201450348	0.18031625257450293	binder
RTLLWTELF	HLA-A*32:01	0.9898061037063599	0.004382734797945492	binder
RTLPATVPLLL	HLA-A*32:01	0.9879130125045776	0.006589266947576831	binder
RTLPKLYSL	HLA-A*32:01	0.9978344082832337	0.0011948088312063192	binder
RTLPVDFHI	HLA-A*32:01	0.9904776692390442	0.007353996041524767	binder
RTMEIESTF	HLA-A*32:01	0.996251130104065	0.0026601284265817212	binder
RTMESTKEF	HLA-A*32:01	0.9955629587173462	0.003061441462594509	binder
RTMEWVQTI	HLA-A*32:01	0.9967997193336486	0.0022662193287267757	binder
RTMQPLAVLAF	HLA-A*32:01	0.9920424580574035	0.00606778856446816	binder
RTMQVALGL	HLA-A*32:01	0.9816422581672668	0.006388682559993855	binder
RTMTDGLVTF	HLA-A*32:01	0.996592664718628	0.0018350121827524733	binder
RTNHQGTYVL	HLA-A*32:01	0.7816180884838104	0.22610264343590128	binder
RTQSHISQW	HLA-A*32:01	0.9941614985466003	0.004239758227106108	binder
RTQVITQTL	HLA-A*32:01	0.9650586366653442	0.021506969740461866	binder
RTRLVDHAYETY	HLA-A*32:01	0.45832142755389216	0.326869960168304	ambiguous
RTSSISFEI	HLA-A*32:01	0.9825258374214172	0.005693370611950893	binder
RTTDIVIRI	HLA-A*32:01	0.9971731543540955	0.001479662884516405	binder
RTTEILHHL	HLA-A*32:01	0.9963722467422486	0.0031587855595026242	binder
RTTLVDNNTW	HLA-A*32:01	0.9519801616668702	0.03429852691808041	binder
RTTPIAMSF	HLA-A*32:01	0.9929567813873291	0.005657359561903002	binder
RTTVVARKLGF	HLA-A*32:01	0.7743652045726777	0.20528832050490814	binder
RTVLWRAGF	HLA-A*32:01	0.9866855263710022	0.010856523860006864	binder
RTVPEGQIILAKW	HLA-A*32:01	0.6990706443786621	0.2807065204570795	binder
RTVSSSVIEQLFF	HLA-A*32:01	0.2897797018289566	0.2251307580873754	not-binder
RTWIEGLTGL	HLA-A*32:01	0.9488830924034118	0.037493063588763156	binder
RTWKGTAFGGW	HLA-A*32:01	0.9859749794006347	0.018528762829646998	binder
RTWLLKTHW	HLA-A*32:01	0.9891812205314636	0.006915520800803974	binder
RTYEAKLLAF	HLA-A*32:01	0.9987744688987732	0.0008183189317379412	binder
RTYEHEAMW	HLA-A*32:01	0.9961377620697022	0.004511416435326723	binder
RTYFVANEW	HLA-A*32:01	0.9926578640937805	0.005617087905718872	binder
RTYGGRGGW	HLA-A*32:01	0.9909485697746276	0.01149878212633528	binder
RTYINPFVSF	HLA-A*32:01	0.9981949925422668	0.0013268057376610465	binder
RTYPSIQIMNY	HLA-A*32:01	0.9991478085517883	0.0006489690117538316	binder
RVAAVLLQF	HLA-A*32:01	0.9958615183830262	0.0018680025259115284	binder
RVAAVRAAAW	HLA-A*32:01	0.9924344778060913	0.010607910857421202	binder
RVADFGSATF	HLA-A*32:01	0.9980105996131897	0.0013667208995923837	binder
RVADGQTVQGEVW	HLA-A*32:01	0.9742605447769165	0.030181121437977583	binder
RVAEFHTEL	HLA-A*32:01	0.9944870829582214	0.00713623350809174	binder
RVAEITKEQRL	HLA-A*32:01	0.9792681932449341	0.03245046667602423	binder
RVAEKEAVNKMSL	HLA-A*32:01	0.6099761366844177	0.40164833041432385	ambiguous
RVAELINASY	HLA-A*32:01	0.9967000126838684	0.004947136217124454	binder
RVAKNQYGW	HLA-A*32:01	0.9865806937217713	0.015071467056037506	binder
RVAMYVHAY	HLA-A*32:01	0.9972433805465698	0.002371068489433807	binder
RVAQMKRTW	HLA-A*32:01	0.9862919092178345	0.009107796233641986	binder
RVASVMQEY	HLA-A*32:01	0.9948107004165649	0.00395675616939137	binder
RVATVTLML	HLA-A*32:01	0.978708279132843	0.00698772377883807	binder
RVAVILNEF	HLA-A*32:01	0.9933681845664978	0.0031456301606661756	binder
RVAVMGHSF	HLA-A*32:01	0.987087070941925	0.007124046158788697	binder
RVFDLPLTW	HLA-A*32:01	0.9963691115379334	0.0034160690001189425	binder
RVFEGPYKEY	HLA-A*32:01	0.9983906388282776	0.0019634394187014793	binder
RVFFGKNLAF	HLA-A*32:01	0.9970215201377869	0.0019406451148888193	binder
RVFFVHEGY	HLA-A*32:01	0.9884476065635681	0.007706960380263384	binder
RVFKNVAVI	HLA-A*32:01	0.987049400806427	0.004611621837787737	binder
RVFPSKARFYY	HLA-A*32:01	0.9989269375801086	0.0009692134890614712	binder
RVFPSPMRI	HLA-A*32:01	0.9980852961540222	0.0007730328728894363	binder
RVFPWASSL	HLA-A*32:01	0.9948653936386108	0.005633154291539379	binder
RVFRHLENY	HLA-A*32:01	0.9942108988761902	0.0038588808444094164	binder
RVFSIPEGQKLFEF	HLA-A*32:01	0.8922113656997681	0.14658666432270756	binder
RVFSLSSEF	HLA-A*32:01	0.9939851880073547	0.0027642761526772757	binder
RVFSNVSIILF	HLA-A*32:01	0.9945210814476013	0.0028885745157134456	binder
RVFSQGSHAW	HLA-A*32:01	0.9959278464317322	0.004664160903028409	binder
RVFVHVYIH	HLA-A*32:01	0.7566372275352478	0.15498192831131408	binder
RVFVHYTGW	HLA-A*32:01	0.9921113848686218	0.008259614659078708	binder
RVGRHVVSVW	HLA-A*32:01	0.9767616271972657	0.01963514701724643	binder
RVHAFLEQW	HLA-A*32:01	0.9940210342407226	0.004958179466559436	binder
RVHPGETNASW	HLA-A*32:01	0.9914975881576538	0.0074439165618981435	binder
RVIDREGVYEI	HLA-A*32:01	0.9909877061843873	0.006706404456465498	binder
RVIDVGSEW	HLA-A*32:01	0.9939029097557068	0.003936992598793072	binder
RVIEFAAKF	HLA-A*32:01	0.9988020420074463	0.0010485742781816138	binder
RVIEGDVVSAL	HLA-A*32:01	0.9749624133110046	0.02034206534177458	binder
RVIKWLYGL	HLA-A*32:01	0.9974208831787109	0.0017855773961130666	binder
RVIPEAIVNLQML	HLA-A*32:01	0.410540509223938	0.2760969407512809	ambiguous
RVIPHDVLPDW	HLA-A*32:01	0.9943981170654297	0.004340331931044394	binder
RVIQISQFEW	HLA-A*32:01	0.9933084487915039	0.005832371034284756	binder
RVIQKALESI	HLA-A*32:01	0.9835378408432007	0.00511387211201344	binder
RVIQVSPFLL	HLA-A*32:01	0.983089292049408	0.012739363710195723	binder
RVKAVDGDEQW	HLA-A*32:01	0.9770091891288757	0.020961731454693624	binder
RVKEIYNTY	HLA-A*32:01	0.9986832737922668	0.0008549374116716577	binder
RVKFNEALRESW	HLA-A*32:01	0.894154715538025	0.04920346835969409	binder
RVKSALGAMGQW	HLA-A*32:01	0.9845860481262207	0.014037965419255763	binder
RVKVHFDGW	HLA-A*32:01	0.9684561729431153	0.03592120351099208	binder
RVLDSRLVTF	HLA-A*32:01	0.9987489223480225	0.0008323697945161777	binder
RVLEAANLFQF	HLA-A*32:01	0.9962478637695312	0.002818484892153594	binder
RVLGEVYLHTW	HLA-A*32:01	0.9959267735481262	0.0027815778730174265	binder
RVLGGEVAYGQVL	HLA-A*32:01	0.5460432708263397	0.2695218086613926	ambiguous
RVLGGVMSAF	HLA-A*32:01	0.9965811491012573	0.0017254716405278182	binder
RVLGVSDVITW	HLA-A*32:01	0.9948880434036255	0.0033038408232358807	binder
RVLKVRPVY	HLA-A*32:01	0.9930628061294555	0.0032341008180697996	binder
RVLRFQVSF	HLA-A*32:01	0.9917461037635803	0.006017066355002244	binder
RVLSMTGVGQTLVW	HLA-A*32:01	0.7464304506778717	0.24135251406452649	binder
RVMDASAFEIF	HLA-A*32:01	0.9960343956947326	0.002866466519834918	binder
RVMEEFNLTTF	HLA-A*32:01	0.9985326886177063	0.0007634354592090317	binder
RVMEYINRL	HLA-A*32:01	0.9987214565277099	0.000916947362825368	binder
RVMPDGKIQKLII	HLA-A*32:01	0.6652159422636033	0.30322104322576227	binder
RVMSRVHSL	HLA-A*32:01	0.9974559664726257	0.0036229750342231955	binder
RVNLARAVY	HLA-A*32:01	0.9849742770195007	0.009612155358313983	binder
RVNSFQVAF	HLA-A*32:01	0.9953224658966064	0.003398462877346487	binder
RVQDEYSRRSY	HLA-A*32:01	0.7234329752624035	0.34211900001369344	binder
RVQKEVAGF	HLA-A*32:01	0.9815596103668213	0.015931561295516098	binder
RVRELYRAW	HLA-A*32:01	0.9845618605613708	0.013296909250488622	binder
RVRGDGRPW	HLA-A*32:01	0.9727121829986572	0.015577116893279109	binder
RVRGGQQALLQHW	HLA-A*32:01	0.890263307094574	0.08080367287315647	binder
RVRTLQEEERW	HLA-A*32:01	0.7660174325108529	0.3327702976241201	binder
RVSDYKHHW	HLA-A*32:01	0.9926274418830872	0.007353894605394013	binder
RVSEAIVSI	HLA-A*32:01	0.9881175875663757	0.006445581142489847	binder
RVSNVKSVY	HLA-A*32:01	0.984941053390503	0.009154177817648405	binder
RVSPALGITW	HLA-A*32:01	0.9957654237747192	0.004667084779990841	binder
RVTNKSQIRTW	HLA-A*32:01	0.981152606010437	0.017151480566926836	binder
RVVGSELIQKY	HLA-A*32:01	0.9782114863395691	0.02934864403229445	binder
RVVSKSAVRDSW	HLA-A*32:01	0.9260685205459595	0.04841995516407311	binder
RVWNLNHLW	HLA-A*32:01	0.9958622336387635	0.00401731686183148	binder
RVYIHPFHL	HLA-A*32:01	0.9984158754348755	0.001152206458106051	binder
RVYKKMPSI	HLA-A*32:01	0.9958005666732788	0.002541781687096621	binder
RVYKSLKVW	HLA-A*32:01	0.9881874322891235	0.008408048711760875	binder
RVYLHLRQTW	HLA-A*32:01	0.9921002149581909	0.008392630274731387	binder
RVYNEVPTF	HLA-A*32:01	0.9972118377685547	0.0013289038544490178	binder
RVYPVSGGLSNLLF	HLA-A*32:01	0.9962510347366333	0.0035694190493530723	binder
SAGPRYEY	HLA-A*32:01	0.7202145338058472	0.16266553711356666	binder
SAKVHSVAW	HLA-A*32:01	0.9424936532974243	0.029595318325422944	binder
SAPKGSVL	HLA-A*32:01	0.1200613409280777	0.1534691953641856	not-binder
SAPSRATAL	HLA-A*32:01	0.37440113425254823	0.24521938429435783	not-binder
SAPSSSTPF	HLA-A*32:01	0.23516652956604958	0.10425785959405662	not-binder
SAPVGVTAL	HLA-A*32:01	0.3653519734740257	0.15390032031681647	not-binder
SAPYGRITL	HLA-A*32:01	0.7245881736278534	0.22354626436995392	binder
SDSAQGSESHSL	HLA-A*32:01	0.0019135773414745926	0.0008177261781181436	not-binder
SEETKENERFTV	HLA-A*32:01	0.000231563753914088	0.0001728958621572833	not-binder
SFEDAKEAL	HLA-A*32:01	0.0023995480383746325	0.0015018455168169114	not-binder
SFPALSLSSF	HLA-A*32:01	0.45086696445941926	0.1987237651371171	ambiguous
SFSFGSPNPW	HLA-A*32:01	0.07845658059231937	0.08308336019476752	not-binder
SIFSFPHKFEI	HLA-A*32:01	0.42165459245443343	0.33505973768443764	ambiguous
SIFSGAASLGY	HLA-A*32:01	0.8810573101043702	0.08431021150989712	binder
SIFTGIKEF	HLA-A*32:01	0.9881935358047486	0.007325671614307426	binder
SIKGPELLTMW	HLA-A*32:01	0.8519160628318787	0.23427031388192737	binder
SILKKNSDWIW	HLA-A*32:01	0.7545811116695404	0.20376185736135907	binder
SIPEKNRPL	HLA-A*32:01	0.16030415296554565	0.10014003761933472	not-binder
SIPGGYNAL	HLA-A*32:01	0.4217227190732956	0.2136450566232599	ambiguous
SISGHHPETW	HLA-A*32:01	0.9111551165580749	0.05655356637830193	binder
SLFDNPRTF	HLA-A*32:01	0.9977161288261414	0.0016502766439612658	binder
SLFERTTNSSW	HLA-A*32:01	0.9968111038208007	0.0021002239850164456	binder
SLFTRPEIVVF	HLA-A*32:01	0.9262435436248779	0.08914015251602087	binder
SLIRAGSRVAY	HLA-A*32:01	0.4240293689072132	0.2997765882593947	ambiguous
SLLGYRAVY	HLA-A*32:01	0.9327245116233825	0.040114206002077483	binder
SLQKKLETW	HLA-A*32:01	0.9589459300041199	0.018382094911898347	binder
SLQNWLNRHSW	HLA-A*32:01	0.7111927330493927	0.26729672685687644	binder
SLRDITSSW	HLA-A*32:01	0.9917207002639771	0.007491831597077704	binder
SLRNRAEEW	HLA-A*32:01	0.7979473054409028	0.17740767561734366	binder
SLRNYYEQW	HLA-A*32:01	0.9689221739768982	0.022191879327241232	binder
SLRSHFEQW	HLA-A*32:01	0.9738987922668457	0.024638962536214833	binder
SLSPFRRHSW	HLA-A*32:01	0.9755516886711121	0.01828164334219231	binder
SLVNLGGSK	HLA-A*32:01	0.0077259325422346595	0.0035253953312037118	not-binder
SLVNLGGSKSISIS	HLA-A*32:01	0.07825761698186398	0.09231612463627122	not-binder
SLVPSSARLHY	HLA-A*32:01	0.23696078956127167	0.14079920797696982	not-binder
SLWGPYKDIW	HLA-A*32:01	0.8944340109825134	0.16565014732102287	binder
SLYGGFVEW	HLA-A*32:01	0.9956674814224243	0.002082038514415565	binder
SMADIPLGF	HLA-A*32:01	0.9597016215324402	0.025999580953705557	binder
SMFDQSQIQEF	HLA-A*32:01	0.9878545045852661	0.009360848289883147	binder
SMFNGQLLF	HLA-A*32:01	0.9786588072776794	0.01778881916461287	binder
SMSGNIYSW	HLA-A*32:01	0.9653194785118103	0.04689029656453649	binder
SQFNRENLPGW	HLA-A*32:01	0.891394066810608	0.1358719682743903	binder
SQFSIRYQY	HLA-A*32:01	0.9846038341522216	0.008296662029533549	binder
SQNFITWAW	HLA-A*32:01	0.986658227443695	0.004238019976528131	binder
SQPKIVKWDRDM	HLA-A*32:01	0.008040464896475896	0.007093700178666933	not-binder
SQPLGPRII	HLA-A*32:01	0.037956754630431536	0.032076511670777845	not-binder
SQVEWKYIW	HLA-A*32:01	0.9809749126434326	0.007322886651315479	binder
SSIRGKKWSW	HLA-A*32:01	0.6884371042251587	0.16341276278310632	binder
SSLRAEDIEQMRF	HLA-A*32:01	0.014395698939915746	0.02415344589047897	not-binder
SSPAPRTAL	HLA-A*32:01	0.11007051542401314	0.06390660134103421	not-binder
SSPQPGSAL	HLA-A*32:01	0.0472402568673715	0.062229332419741865	not-binder
SSSKGSLGGGF	HLA-A*32:01	0.2821124866604805	0.2541392228427165	not-binder
SSSRIRAAW	HLA-A*32:01	0.9561766862869263	0.01804062942435378	binder
STAPGYYSW	HLA-A*32:01	0.9916555285453796	0.006072141937168641	binder
STFPGFVSW	HLA-A*32:01	0.9964738011360168	0.0025817411848559346	binder
STIGFKLPSY	HLA-A*32:01	0.9936216950416565	0.003961399020094047	binder
STLGHSRSHW	HLA-A*32:01	0.9486494064331055	0.027784545286702267	binder
STLPNWMAEF	HLA-A*32:01	0.9887666225433349	0.0041622880135704235	binder
STLRWMQNF	HLA-A*32:01	0.9793879628181458	0.012363163236186813	binder
STLVDGRYTY	HLA-A*32:01	0.7783753991127014	0.11481491895414964	binder
STNPNSHGF	HLA-A*32:01	0.9778884768486023	0.010188578773045277	binder
STQIKTYSW	HLA-A*32:01	0.9886709213256836	0.0053490459488024535	binder
STRPQVSSW	HLA-A*32:01	0.9920125842094422	0.004626825918503823	binder
STWHVARTF	HLA-A*32:01	0.9883839130401612	0.006159754953150272	binder
STYIKKIGY	HLA-A*32:01	0.9722254753112793	0.03307654545956514	binder
STYQRWQFTL	HLA-A*32:01	0.9501383662223816	0.04296615196374173	binder
SVAALRFEW	HLA-A*32:01	0.995710802078247	0.002379091732236319	binder
SVFPLSHLQYF	HLA-A*32:01	0.9902976393699646	0.004855261191454308	binder
SVFRDHRATW	HLA-A*32:01	0.9831361770629883	0.016286657833890963	binder
SVIRNPEILAI	HLA-A*32:01	0.574986407905817	0.2874533931075878	ambiguous
SVIRTMWAW	HLA-A*32:01	0.990704619884491	0.006003635166456311	binder
SVKRNQAVW	HLA-A*32:01	0.9377144813537598	0.03810439758962394	binder
SVLPAHISMGMKL	HLA-A*32:01	0.03784650648012757	0.0269750578311993	not-binder
SVPEAQSAL	HLA-A*32:01	0.17547405064105986	0.11360863066566562	not-binder
SVPLAATSM	HLA-A*32:01	0.24453817307949066	0.14503760942792335	not-binder
SVQGFSTVW	HLA-A*32:01	0.9823273420333862	0.005061860757979456	binder
SVRANTENW	HLA-A*32:01	0.9136754274368286	0.11402454790352769	binder
TAPTGHTL	HLA-A*32:01	0.1282147329300642	0.1275616738954755	not-binder
TDYDEGQDDRP	HLA-A*32:01	0.005652593798004091	0.007358272543952662	not-binder
TDYDEGQDDRPKVG	HLA-A*32:01	0.03079601740464568	0.04979472276343032	not-binder
TEKPEVID	HLA-A*32:01	0.0013410920655587688	0.0015441416427748782	not-binder
TFTGHREW	HLA-A*32:01	0.04600002430379391	0.06280642616808824	not-binder
TFTVTEKPEVID	HLA-A*32:01	0.0020945874755852857	0.001512034460642614	not-binder
TIIDTKGVTAL	HLA-A*32:01	0.6649156600236893	0.3017163179158698	binder
TIRELKAKL	HLA-A*32:01	0.024849647749215366	0.02639020431865554	not-binder
TKTFTVTEKPEVID	HLA-A*32:01	0.0015540187865553889	0.0015462637544757277	not-binder
TLFHDPWKLLI	HLA-A*32:01	0.13425669074058533	0.10442459052729611	not-binder
TLFTHQSSW	HLA-A*32:01	0.9883844494819641	0.00823253509294359	binder
TLKGETTTEAVD	HLA-A*32:01	0.010504482459509745	0.00903940968895339	not-binder
TLKPSPQAW	HLA-A*32:01	0.9628346681594848	0.03292693621152877	binder
TLQVNGRHEY	HLA-A*32:01	0.024691148661077023	0.01765636464957202	not-binder
TLSSIRSKY	HLA-A*32:01	0.2665275983512402	0.2542720140256682	not-binder
TLVREYFSW	HLA-A*32:01	0.9509072542190552	0.01743154621710323	binder
TLWDGHAAVW	HLA-A*32:01	0.9933532476425171	0.005025306471914228	binder
TLWKHQFAW	HLA-A*32:01	0.9929939150810242	0.00343770369257228	binder
TMGRALRYYY	HLA-A*32:01	0.3034759918227792	0.28189645812037967	not-binder
TMRKNIDVW	HLA-A*32:01	0.9050673246383667	0.1273538219294174	binder
TMRRHEETW	HLA-A*32:01	0.717023953795433	0.29785151176377145	binder
TPAVTTYKLVINGK	HLA-A*32:01	0.019668269308749587	0.030294160021881598	not-binder
TRLGRNVY	HLA-A*32:01	0.00032099547970574347	0.0003422978517884357	not-binder
TSFQWVTKW	HLA-A*32:01	0.9843737840652466	0.004585585563245235	binder
TSFRWVESL	HLA-A*32:01	0.797971224784851	0.11712980495272986	binder
TTTEAVDAATAE	HLA-A*32:01	0.002011238393606618	0.0014015875400256832	not-binder
TTTKAVDAETAE	HLA-A*32:01	0.002456175959378015	0.0016990542628016062	not-binder
TTVQWENSF	HLA-A*32:01	0.8785476922988892	0.04874257374097365	binder
TTYKLVINGK	HLA-A*32:01	0.227505362033844	0.14797772812368015	not-binder
TTYKLVINGKT	HLA-A*32:01	0.027011866588145493	0.017254656607305796	not-binder
TVFSRSQVFQL	HLA-A*32:01	0.18287919461727142	0.14517052801276584	not-binder
TVIEKTESW	HLA-A*32:01	0.9863086581230164	0.008115176233314531	binder
TVLAIDAIHQLGF	HLA-A*32:01	0.05604776507243514	0.06853302382765257	not-binder
TVLDPDLRMTF	HLA-A*32:01	0.9736543655395508	0.04452018174064553	binder
TVLTTHHHW	HLA-A*32:01	0.9369101047515869	0.09469293427342988	binder
TVNDVRNTY	HLA-A*32:01	0.94648277759552	0.0187352094812288	binder
TVQTVRYKY	HLA-A*32:01	0.5867296606302261	0.2538180708055753	ambiguous
TVRHEALLYTW	HLA-A*32:01	0.7427102357149125	0.3140248583386417	binder
TVSRAREVY	HLA-A*32:01	0.2275523342192173	0.192831430888638	not-binder
TVTEKPEVIDA	HLA-A*32:01	0.004047660226933658	0.002399128979086238	not-binder
TVTEKPEVID	HLA-A*32:01	0.008897548518143594	0.007047744921373722	not-binder
TVYPDPRG	HLA-A*32:01	0.006953741470351815	0.004558251368959242	not-binder
TVYPKPEEW	HLA-A*32:01	0.995559298992157	0.002502373482553109	binder
TYDDATKTF	HLA-A*32:01	0.5385556548833847	0.3065356603658906	ambiguous
TYDDATKTFTVTE	HLA-A*32:01	0.06575000658631325	0.102248104961284	not-binder
TYDDATKTFTVTEK	HLA-A*32:01	0.017665375489741564	0.009855109764227345	not-binder
TYDDATKTFTVT	HLA-A*32:01	0.06597529107239097	0.09122209381467246	not-binder
TYKLILNGKTLKGE	HLA-A*32:01	0.0010588690009171841	0.0008342307011684625	not-binder
VAPRSGLAA	HLA-A*32:01	0.004683342622593045	0.0021745137937699034	not-binder
VAPVTHVSV	HLA-A*32:01	0.5834353767335415	0.34033770691711673	ambiguous
VAVYGHDAEWV	HLA-A*32:01	0.003003180732775945	0.003970102536992659	not-binder
VAWEYKWEL	HLA-A*32:01	0.6684144973754883	0.256639606741402	binder
VGPPGRSSL	HLA-A*32:01	0.159582834597677	0.13570506318039638	not-binder
VIRERKEREEW	HLA-A*32:01	0.04911180952331051	0.06778978447956623	not-binder
VIWPNPIVW	HLA-A*32:01	0.985689663887024	0.0030372178132944488	binder
VLFPFSLPHW	HLA-A*32:01	0.9971012353897095	0.0022533525866561847	binder
VLFQRFFY	HLA-A*32:01	0.7529911696910858	0.2969624596949183	binder
VLISKELISLLHL	HLA-A*32:01	0.007465239521116019	0.011675948156728995	not-binder
VLMPWIHEL	HLA-A*32:01	0.9846211671829224	0.016048394197110908	binder
VLNAYRQLY	HLA-A*32:01	0.5589874178171158	0.23091652582748678	ambiguous
VLNNSKASW	HLA-A*32:01	0.9739371538162231	0.014228873535663282	binder
VLNNVAHTF	HLA-A*32:01	0.986845850944519	0.005913848499106772	binder
VLNPETRTW	HLA-A*32:01	0.9891551375389099	0.006603531864090607	binder
VLPEHVSVL	HLA-A*32:01	0.8476176023483276	0.15228069144482437	binder
VLRDEIIAW	HLA-A*32:01	0.9673709750175477	0.03635331429261403	binder
VLYKWTNYL	HLA-A*32:01	0.8863478660583496	0.14630568559689464	binder
VLYQKHVHTY	HLA-A*32:01	0.9742926239967347	0.03287048848026259	binder
VMFKKIKSF	HLA-A*32:01	0.980963385105133	0.009660186148395186	binder
VMHDLRKMY	HLA-A*32:01	0.26462975069880484	0.2787561337380278	not-binder
VMRSARELY	HLA-A*32:01	0.15214693434536458	0.11920488414431026	not-binder
VNLPINGNGKQ	HLA-A*32:01	0.33590933978557586	0.18747987779575195	not-binder
VPTIGQVEIL	HLA-A*32:01	0.004389526374870912	0.006946880836982834	not-binder
VQFPSHYTL	HLA-A*32:01	0.9574683547019959	0.04350376655688216	binder
VQFVPPLPEW	HLA-A*32:01	0.934353232383728	0.08073413774229682	binder
VQKKTFTKW	HLA-A*32:01	0.9755886912345886	0.012958849075243391	binder
VQRPFIQMSW	HLA-A*32:01	0.9852707743644714	0.004161825348688527	binder
VSLPAPGVPAW	HLA-A*32:01	0.6283855974674225	0.323049482702475	ambiguous
VTAEAVRSVW	HLA-A*32:01	0.9712032198905944	0.017329520483736347	binder
VTARLVGVLW	HLA-A*32:01	0.9220329880714416	0.03522466935802144	binder
VTFPFKPESW	HLA-A*32:01	0.9903975367546082	0.0030831079664539094	binder
VTLEVAGKSW	HLA-A*32:01	0.9570996046066285	0.02731823763951823	binder
VTNKSVSVW	HLA-A*32:01	0.9768439769744873	0.011062660490937355	binder
VTQNFKFVW	HLA-A*32:01	0.9816774129867554	0.011590076981396278	binder
VTRLPDGPAGSW	HLA-A*32:01	0.7664882697165012	0.35826037161618607	binder
VTWTGRFKY	HLA-A*32:01	0.7964091241359711	0.3381432471234479	binder
VTYSFRQSF	HLA-A*32:01	0.9906976580619812	0.006482874992757987	binder
VVAKSRFWY	HLA-A*32:01	0.617166793346405	0.3197356133606432	ambiguous
VVAVGRALY	HLA-A*32:01	0.5135881751775742	0.2510174624295665	ambiguous
VVHKWHYKL	HLA-A*32:01	0.8154391527175904	0.25964990508071795	binder
VVKNSVHSW	HLA-A*32:01	0.9875782251358032	0.006331479897357862	binder
VVPEPGQPL	HLA-A*32:01	0.20250585433095694	0.20119729934711766	not-binder
VVRKPSSSW	HLA-A*32:01	0.984581995010376	0.011555414353858177	binder
VVSSIHSSW	HLA-A*32:01	0.9881530284881592	0.008761583274503621	binder
VVWPNPLAW	HLA-A*32:01	0.9902071475982666	0.003582687716874843	binder
YAPKGSSL	HLA-A*32:01	0.21914210990071298	0.15094504310191628	not-binder
YAPSGNYV	HLA-A*32:01	0.0016278235183563084	0.0015988179836265298	not-binder
YIYNQPRQSW	HLA-A*32:01	0.9755893468856811	0.023001304573019868	binder
YLMHWPYAF	HLA-A*32:01	0.9902716159820557	0.009350471426052937	binder
YLNRHLHTW	HLA-A*32:01	0.988029956817627	0.00822322756997994	binder
YLPDGTASL	HLA-A*32:01	0.49688970744609834	0.2463519567917261	ambiguous
YQFDKVGILTL	HLA-A*32:01	0.8334983468055726	0.1864589098039951	binder
YRSGGGFSSGSAG	HLA-A*32:01	0.007234902732307091	0.006576108195415239	not-binder
YSKYYKTID	HLA-A*32:01	0.0012856672423367855	0.0008796379109468801	not-binder
RLAVQQFD	HLA-A*32:01	0.0014292958832811565	0.0014395639179409932	not-binder
LTAIMEKH	HLA-A*32:01	0.0017997643531998619	0.0017343852543143844	not-binder
AMAEWCVF	HLA-A*32:01	0.7190880364738405	0.35788012570508143	binder
KITTMPDG	HLA-A*32:01	0.00028946929596713745	0.00045838123638673354	not-binder
EKLLQHRD	HLA-A*32:01	0.00011285992914054078	0.0001415840661540831	not-binder
VRFGSERL	HLA-A*32:01	0.00040435057817376217	0.0005862744893346501	not-binder
QEVCDAYV	HLA-A*32:01	0.00029468902212101964	0.0003315356869539916	not-binder
QELLDAGM	HLA-A*32:01	0.00020481914943957236	0.00012016551488389718	not-binder
EIRVNDIV	HLA-A*32:01	0.0005784174660220742	0.00015589274562286142	not-binder
SHLTVQGG	HLA-A*32:01	3.0386034063667465e-05	1.665960238687958e-05	not-binder
TWPSDMNA	HLA-A*32:01	0.00010670755582395942	8.40076116305874e-05	not-binder
ADFGVEYY	HLA-A*32:01	0.0023065815796144305	0.001243086649972778	not-binder
LRYHLLPD	HLA-A*32:01	0.00026436700572958217	0.00024262210476404912	not-binder
SNDLLYAH	HLA-A*32:01	0.0023476374306483196	0.0018604589578573682	not-binder
LAQMLAIF	HLA-A*32:01	0.14523854041472078	0.16273232852152175	not-binder
NPGGRILL	HLA-A*32:01	0.0041838700111838985	0.007140220633266976	not-binder
RKSRSAKP	HLA-A*32:01	3.248935217925464e-05	2.5829129557841285e-05	not-binder
CGGVSGLC	HLA-A*32:01	9.983846525756235e-05	0.00013674806905819293	not-binder
EEYGPWVP	HLA-A*32:01	0.0005363034026231617	0.00035712769689302565	not-binder
GVIAGYPM	HLA-A*32:01	0.31246941089630126	0.15580533528364612	not-binder
VHSEEELT	HLA-A*32:01	4.75033647944656e-05	4.0013888150465144e-05	not-binder
ALVDFGSR	HLA-A*32:01	0.015739903971552848	0.013381793821789174	not-binder
VAMDITDQ	HLA-A*32:01	0.0010462583624757827	0.0007114845654402576	not-binder
HDPYTDLV	HLA-A*32:01	0.000676702824421227	0.0006964036715407413	not-binder
FDPKVVEY	HLA-A*32:01	0.01543672257103026	0.018757522574404797	not-binder
SPDTLLTT	HLA-A*32:01	0.0007941023895909893	0.0006245716934902704	not-binder
FWFSPTLY	HLA-A*32:01	0.03427469814196229	0.031551967515372155	not-binder
RPVGLQII	HLA-A*32:01	0.006076603475958109	0.0037440543194133596	not-binder
AEVRAGDI	HLA-A*32:01	0.00041731161472853274	0.00028904864542774904	not-binder
SLVNLVMS	HLA-A*32:01	0.0033406047732569277	0.0032563533449961116	not-binder
GVMDMFPH	HLA-A*32:01	0.16261323541402817	0.16385539888095124	not-binder
VLHEETPP	HLA-A*32:01	0.002767405565828085	0.0026223272024836573	not-binder
LFISPTLQ	HLA-A*32:01	0.0027050687291193753	0.001393152848233431	not-binder
HFLPQGTP	HLA-A*32:01	0.006062107316392939	0.011076965848763077	not-binder
LNFAPTFK	HLA-A*32:01	0.051086630672216415	0.06648041706768837	not-binder
IWSSVKSY	HLA-A*32:01	0.021763947419822217	0.013998010072503696	not-binder
RSRSRSRS	HLA-A*32:01	0.00015680052238167263	0.0001698979773513122	not-binder
TCFENLTD	HLA-A*32:01	0.00029392334472504443	0.00048607844811701716	not-binder
HALDPIYA	HLA-A*32:01	0.004017789894714951	0.00304971713935231	not-binder
STYYMKDL	HLA-A*32:01	0.08599549466744065	0.10520962300001256	not-binder
AIKYGLID	HLA-A*32:01	0.007844582619145512	0.011452977281178929	not-binder
NPTGETTI	HLA-A*32:01	0.0009538704325677827	0.0008896060964097652	not-binder
SFYFVFDK	HLA-A*32:01	0.012362521514296532	0.00997167231175274	not-binder
YQRALAIY	HLA-A*32:01	0.17333479253575207	0.16412891190184606	not-binder
SIEMGSFY	HLA-A*32:01	0.007852124303462915	0.008811276438726218	not-binder
THYTADTS	HLA-A*32:01	4.286307989787019e-05	4.351202481054349e-05	not-binder
LFEVVKHR	HLA-A*32:01	0.0039033257169649007	0.0027701565999389255	not-binder
VHKSLPPR	HLA-A*32:01	0.0026141855400055648	0.0019224257237504439	not-binder
RDELPQVI	HLA-A*32:01	0.006170228554401547	0.0057566138049305075	not-binder
AFFNDLNG	HLA-A*32:01	0.00030008701724000276	0.0001234655936116932	not-binder
QLKDLDAD	HLA-A*32:01	0.0009376139132655226	0.0010278285678471885	not-binder
TAELDRET	HLA-A*32:01	0.0001387072687066393	0.00016374741945018276	not-binder
TFVHESLA	HLA-A*32:01	0.0004478948856558418	0.00045410155813961585	not-binder
WRQQVQAP	HLA-A*32:01	2.7384258282836525e-05	1.5797092599161806e-05	not-binder
NFEEPRWF	HLA-A*32:01	0.008390126249287278	0.010138956865218778	not-binder
AMIPIGRG	HLA-A*32:01	0.0068539195926859975	0.007448700175155248	not-binder
TVMITGDN	HLA-A*32:01	0.0017053929303074255	0.0021466980770763764	not-binder
IAKEVEAK	HLA-A*32:01	0.008870456926524639	0.0038989142127864645	not-binder
ATVITNLL	HLA-A*32:01	0.17771643511950969	0.1823739643362014	not-binder
VKAVAAGM	HLA-A*32:01	0.00042211962572764606	0.0004886298461084743	not-binder
FCMGSPLA	HLA-A*32:01	0.0009322763209638652	0.001495443289930183	not-binder
RSMFGQDV	HLA-A*32:01	0.045629852497950193	0.06879557667659568	not-binder
GRDGVITV	HLA-A*32:01	0.000403000351798255	0.0005997391672364003	not-binder
GLKNIKSH	HLA-A*32:01	0.0016532564084627665	0.0020574649712654463	not-binder
EYGMTYND	HLA-A*32:01	0.00018155859215767122	0.0001450300689953367	not-binder
QLLSFWTP	HLA-A*32:01	0.014986221655271947	0.020144408745013845	not-binder
LKFGSNGE	HLA-A*32:01	0.00019880545296473428	0.00027639265179582774	not-binder
GPIEIRPG	HLA-A*32:01	0.00023808899277355522	0.0001495215051508269	not-binder
APNGAPTP	HLA-A*32:01	0.00044707704519169055	0.00037875225377183123	not-binder
DIKPANCI	HLA-A*32:01	0.0017565004876814783	0.001626376304041762	not-binder
GVKEHRLE	HLA-A*32:01	0.0006299813074292615	0.0009328813709341802	not-binder
HSKDIQDI	HLA-A*32:01	0.04333932474255562	0.036270616480801016	not-binder
HGIASSYL	HLA-A*32:01	0.004382027586689219	0.004459328577395677	not-binder
LQALAFVK	HLA-A*32:01	0.011008853325620294	0.008746870042335046	not-binder
REVLDQLM	HLA-A*32:01	0.0008781815762631595	0.0003750618805175171	not-binder
CSSLFRNE	HLA-A*32:01	0.000481283543194877	0.0006717061585277106	not-binder
TYRLRTNN	HLA-A*32:01	0.00036224184004822745	0.0004479963859499433	not-binder
MEMRREYC	HLA-A*32:01	5.637287158606341e-05	4.45546259242052e-05	not-binder
TGKFRPLH	HLA-A*32:01	0.0016747198154916988	0.0024990052514982258	not-binder
VFHTQVRI	HLA-A*32:01	0.05925357174128294	0.03548611862063436	not-binder
VLHGAGEA	HLA-A*32:01	0.0009027195861563087	0.0008430384590934464	not-binder
SGAIDRVG	HLA-A*32:01	0.00036697396026283966	0.0003109698247229814	not-binder
MAQEQERG	HLA-A*32:01	0.0001258586608855694	0.0001028519200697726	not-binder
QMSVNFLV	HLA-A*32:01	0.03730971994809806	0.056535593285772394	not-binder
VAEERDAA	HLA-A*32:01	0.0002388225282629719	0.00024613273267617535	not-binder
RLKGDEAR	HLA-A*32:01	0.005716499994741752	0.006761440475070203	not-binder
IKAVAEAA	HLA-A*32:01	0.00014329276491480413	0.00011547486684073819	not-binder
GIGLINKI	HLA-A*32:01	0.14152971301227807	0.15984483625602267	not-binder
VADIPGLI	HLA-A*32:01	0.004923518211580813	0.0031313140209745477	not-binder
FYGEVPEN	HLA-A*32:01	0.0038254758197581395	0.006013510880888396	not-binder
FEKAATGL	HLA-A*32:01	0.0011941095028305427	0.0013537819596153287	not-binder
GLNIEDME	HLA-A*32:01	0.0001718507633995614	0.00015312728060894992	not-binder
AVTLYNRW	HLA-A*32:01	0.785383117198944	0.11106073794587878	binder
IRARSAKL	HLA-A*32:01	0.00017963879381568403	0.00026032035305279997	not-binder
DPEILSSV	HLA-A*32:01	0.003105704512563534	0.001990459552140686	not-binder
RTVLTLPK	HLA-A*32:01	0.4391867697238922	0.21964243215918222	ambiguous
EKNGSVNM	HLA-A*32:01	9.890502515190747e-05	4.91180886732611e-05	not-binder
QNVTVPTY	HLA-A*32:01	0.012516638776287437	0.009624637982940372	not-binder
NTSIEELN	HLA-A*32:01	0.0002594080859125825	0.0002976380725315172	not-binder
AIADPTAY	HLA-A*32:01	0.7199451923370361	0.09302605854980517	binder
QQNSSHWQ	HLA-A*32:01	0.00026175015882472507	0.0002550279494642114	not-binder
LSIYLSVD	HLA-A*32:01	0.002615721774054691	0.003733302511158303	not-binder
HDVAVVSE	HLA-A*32:01	0.000726137260789983	0.0005248865454350981	not-binder
ISVQHEQL	HLA-A*32:01	0.04672194416634738	0.05145306374259591	not-binder
IGIFTFLA	HLA-A*32:01	0.004098994599189609	0.0030708746100450972	not-binder
PVNHYTNQ	HLA-A*32:01	0.0003723216403159313	0.0002522759750317328	not-binder
QLNREDAL	HLA-A*32:01	0.001337938554934226	0.0007018855813248538	not-binder
ADFILRQE	HLA-A*32:01	0.002237860062450636	0.004033877574777238	not-binder
PTITDQAE	HLA-A*32:01	0.00032448854017275153	0.0003855129545624652	not-binder
VSYFKVLH	HLA-A*32:01	0.04113965556025505	0.0070150054159311805	not-binder
TSPTSKMA	HLA-A*32:01	0.0002820919562509516	0.00020609350929553494	not-binder
YPGDVFYL	HLA-A*32:01	0.06313300787005574	0.11515434470977474	not-binder
DDVREVRV	HLA-A*32:01	0.0009052728564711288	0.0009442830651269427	not-binder
FKVRSREF	HLA-A*32:01	0.0005204944875004003	0.0004684065599095162	not-binder
LTELYLYS	HLA-A*32:01	0.008665012384881265	0.013543705039698997	not-binder
HDQLLTLD	HLA-A*32:01	0.00022505895904032514	0.00022281051364672115	not-binder
IGPRYCPS	HLA-A*32:01	0.00011406210905988701	9.439742158737282e-05	not-binder
TAIPSDFV	HLA-A*32:01	0.0014776235926547087	0.001205053036588629	not-binder
EQLRHCSE	HLA-A*32:01	3.628400882007554e-05	2.0128536934196585e-05	not-binder
LTMKNAFE	HLA-A*32:01	0.004583722027018666	0.004404257522266514	not-binder
TDQAASDL	HLA-A*32:01	0.0001309727471380029	6.385672586096325e-05	not-binder
RDPMELLD	HLA-A*32:01	0.00013860702674719504	0.00010902179949828184	not-binder
CLVYCVRP	HLA-A*32:01	0.0017124414298450574	0.0013829519710251536	not-binder
LGSDTGGS	HLA-A*32:01	5.7240499393174106e-05	6.490080164072957e-05	not-binder
KQEDYWLD	HLA-A*32:01	0.0007262523347890237	0.0009322837119004491	not-binder
NTVIDDLV	HLA-A*32:01	0.0011040901124943047	0.0008711979984378021	not-binder
WLVGNSWN	HLA-A*32:01	0.0010373391196480952	0.0011468902889431095	not-binder
EEKARGIT	HLA-A*32:01	6.02793557845871e-05	4.661487965272242e-05	not-binder
VFAAPEQV	HLA-A*32:01	0.002312358919880353	0.0030452367328900774	not-binder
ALNEQLSC	HLA-A*32:01	0.001622375869192183	0.0016332111869357118	not-binder
LDASKVAN	HLA-A*32:01	0.0007704217277932912	0.0004014796634476162	not-binder
IRDAAQDI	HLA-A*32:01	0.0001894730710773729	0.00018890203589209525	not-binder
VRSAHAAA	HLA-A*32:01	4.0982846621773204e-05	1.3601798451600624e-05	not-binder
VMAGKGEL	HLA-A*32:01	0.02124449135735631	0.020126627035589977	not-binder
KSMYKYKK	HLA-A*32:01	0.015625151828862725	0.013416282753696473	not-binder
WPLMQNPL	HLA-A*32:01	0.002978534484282136	0.002446249489399303	not-binder
TYGKMVSG	HLA-A*32:01	0.0005185981921385973	0.0005897454558025206	not-binder
GTRGYQLC	HLA-A*32:01	0.0008352089396794326	0.0014889163940785086	not-binder
GLAGGPLI	HLA-A*32:01	0.06821281351149082	0.06277368479359369	not-binder
PPAGASMG	HLA-A*32:01	4.23938014137093e-05	2.555115876051684e-05	not-binder
RVLLNNCQ	HLA-A*32:01	0.0020903698081383482	0.0032199857013933916	not-binder
GIAVTLLV	HLA-A*32:01	0.02547003058716655	0.03551483496868257	not-binder
NENKILKN	HLA-A*32:01	0.0007188981893705204	0.0005081786882774197	not-binder
RLEALLAR	HLA-A*32:01	0.019093561824411152	0.029834003463092895	not-binder
DLLSEEEK	HLA-A*32:01	0.010874109261203557	0.016442710540357945	not-binder
SMRKWALG	HLA-A*32:01	0.001069089601514861	0.0010165361974293144	not-binder
QFGDVWIE	HLA-A*32:01	0.00038432710352935827	0.0002480942791158507	not-binder
NPESQTTN	HLA-A*32:01	6.317432141713652e-05	6.499770945454623e-05	not-binder
CDAVRPPL	HLA-A*32:01	0.00092627269186778	0.0014587312685494366	not-binder
MDKQLVYL	HLA-A*32:01	0.060520954243838784	0.10293132819121756	not-binder
ASCGFFTE	HLA-A*32:01	0.0009398214482644107	0.001247296011211058	not-binder
AAPGLPVG	HLA-A*32:01	0.0012418078491464256	0.0008908517572870607	not-binder
LKLMGKLP	HLA-A*32:01	0.0010726422544394155	0.0011368540931252433	not-binder
CLSGFMGM	HLA-A*32:01	0.014878129470162094	0.011237813881177576	not-binder
LYGSLVLI	HLA-A*32:01	0.13901369138620795	0.16420173042198932	not-binder
KHLDQISD	HLA-A*32:01	0.00014385037211468444	0.00015511192282958026	not-binder
TGDYSEAG	HLA-A*32:01	7.996465260475815e-05	0.00010873035676916838	not-binder
HFVLPFII	HLA-A*32:01	0.1652955047786236	0.11531656094790338	not-binder
LDLLHFAL	HLA-A*32:01	0.15011406671255828	0.23199135292717915	not-binder
NGTDLTLA	HLA-A*32:01	0.0004307010407501366	0.0003777558681805129	not-binder
APAVAITR	HLA-A*32:01	0.02886977172456682	0.04210341560664856	not-binder
HELDVIAI	HLA-A*32:01	0.19433255166513846	0.259179531775875	not-binder
EKLVSLQQ	HLA-A*32:01	0.00018827142812369858	0.00018333834923768292	not-binder
NAVHTVLT	HLA-A*32:01	0.00252164023113437	0.0017423117339593975	not-binder
RLNPMEVI	HLA-A*32:01	0.9286308765411377	0.04368380316902944	binder
KFSSLSPH	HLA-A*32:01	0.006568397919181734	0.007371248874790841	not-binder
EYGNGRSE	HLA-A*32:01	0.00021098445022289526	0.00021101372640228207	not-binder
VLAVLSMT	HLA-A*32:01	0.0033483152743428945	0.003758011074555798	not-binder
TLILSSFG	HLA-A*32:01	0.0030959756433730943	0.0038083022159812836	not-binder
DDFDPRGT	HLA-A*32:01	8.499438954459037e-05	5.5783400654763914e-05	not-binder
AAVEEGIV	HLA-A*32:01	0.0005753842517151498	0.0004874099890458786	not-binder
FLGKEMKL	HLA-A*32:01	0.05199340879917145	0.09142944033771033	not-binder
VSTDEMGD	HLA-A*32:01	0.0013076526473014382	0.001637115541872579	not-binder
LVARNIDL	HLA-A*32:01	0.008379728067666292	0.003498204949302404	not-binder
DVLEDDDD	HLA-A*32:01	0.0013831972904881696	0.0015513280432381228	not-binder
HHLRPEIL	HLA-A*32:01	0.002198108445008984	0.0021815023476402843	not-binder
GVVCERCG	HLA-A*32:01	3.396703887119657e-05	3.413570238047112e-05	not-binder
GVVRAENG	HLA-A*32:01	0.000273761077414747	0.00030462528184517783	not-binder
AAVALNTF	HLA-A*32:01	0.4961654543876648	0.16247574686007224	ambiguous
LEVYGISY	HLA-A*32:01	0.00593388972338289	0.004659146933753014	not-binder
AATLNKGK	HLA-A*32:01	0.0008340404565387871	0.0007636054047157331	not-binder
QCRAPRVS	HLA-A*32:01	4.848930393563933e-05	5.4727093518538656e-05	not-binder
RHRGNISK	HLA-A*32:01	9.46657119129668e-05	8.332047890655593e-05	not-binder
VETGDFKI	HLA-A*32:01	0.0036191699502523987	0.0036584207625693097	not-binder
IQDVEVEE	HLA-A*32:01	0.0002775922825094312	0.00018707495286319467	not-binder
FSSIDPHM	HLA-A*32:01	0.017959205503575503	0.018245729141292244	not-binder
QRSAYRSG	HLA-A*32:01	2.1916441210123593e-05	1.6455001516174953e-05	not-binder
KDLAQERR	HLA-A*32:01	0.0005066310244728811	0.0005258995284146618	not-binder
TLNALLNM	HLA-A*32:01	0.08505524585489184	0.12757496500010035	not-binder
VNALKKTS	HLA-A*32:01	0.00039760351719451135	0.0003185052093280248	not-binder
FVTLQANV	HLA-A*32:01	0.0016774215007899329	0.0014706414028502052	not-binder
DYLQLLVE	HLA-A*32:01	0.0009516830137727084	0.0005855305197453972	not-binder
RQILSNPA	HLA-A*32:01	0.0920654720350285	0.12102670001742856	not-binder
DIYLSTES	HLA-A*32:01	0.0004898463097561034	0.0006281390945102964	not-binder
TPDVLTYN	HLA-A*32:01	0.0007139417124562897	0.0004528915810941752	not-binder
CPEDVQGF	HLA-A*32:01	0.00023230662245623534	0.00022273226428524916	not-binder
GEPNLLDV	HLA-A*32:01	0.000299334814917529	0.00022033596077075616	not-binder
VRSLLQDR	HLA-A*32:01	0.0002947970297100255	0.00041352393993998105	not-binder
VTVNYPPY	HLA-A*32:01	0.35382763377856463	0.2860085696610421	not-binder
RFKEDALR	HLA-A*32:01	0.031579882535152135	0.03755792073124145	not-binder
SVCTDLIS	HLA-A*32:01	0.001221738228923641	0.0012084567152047837	not-binder
DVSENREE	HLA-A*32:01	0.00021451627571877907	0.00018738112652326707	not-binder
AVSVAKEN	HLA-A*32:01	0.001015743555763038	0.0008803106346958212	not-binder
MVTGSKIK	HLA-A*32:01	0.0023156498558819295	0.001196436478404427	not-binder
KGDIVYVL	HLA-A*32:01	0.2628496872261167	0.30024659357520805	not-binder
RAKPSTLL	HLA-A*32:01	0.7244239866733551	0.16948861712470203	binder
FGVGTALA	HLA-A*32:01	0.0007873174239648506	0.0008472050563745729	not-binder
FGTMEELE	HLA-A*32:01	0.00015600698761772947	0.0002094569247340322	not-binder
WSRRSTIL	HLA-A*32:01	0.020860407241525537	0.03834886663781302	not-binder
TVRTLYAL	HLA-A*32:01	0.6783979594707489	0.2190653496646121	binder
EPVDNLGP	HLA-A*32:01	0.00040497970526303105	0.00035889616765729114	not-binder
TKWYQLDY	HLA-A*32:01	0.0019737796545086896	0.002621771712214129	not-binder
GMTMDTES	HLA-A*32:01	0.00011961053705817903	0.0001285539582334828	not-binder
INSTVTSK	HLA-A*32:01	0.004220562381669879	0.004865248547758877	not-binder
NLSFDEFL	HLA-A*32:01	0.003192089434014633	0.002918965381332973	not-binder
KGLMIFSG	HLA-A*32:01	0.001970475126290694	0.0022152468207274965	not-binder
GHVNQGLP	HLA-A*32:01	5.471421495713002e-05	4.64802305377558e-05	not-binder
GRSCHIIE	HLA-A*32:01	8.844115927786334e-06	4.9057402799991825e-06	not-binder
ESDLAYTR	HLA-A*32:01	0.01186364924069494	0.018353192574531715	not-binder
TTALKQWK	HLA-A*32:01	0.006814997072797269	0.006247135618546607	not-binder
HRVYKNYD	HLA-A*32:01	0.002834891907787096	0.004870957017717855	not-binder
TCECQRGF	HLA-A*32:01	6.440059951273724e-05	3.983861300047764e-05	not-binder
ALNASLID	HLA-A*32:01	0.0021588952775346117	0.0017985275956050254	not-binder
MTGRLPVR	HLA-A*32:01	0.021416297229006887	0.02568490408648909	not-binder
LCQLCIGK	HLA-A*32:01	0.0008744226535782218	0.000929043908029464	not-binder
GVLQFEVV	HLA-A*32:01	0.01824211475905031	0.018164875970891104	not-binder
GDRTPACL	HLA-A*32:01	0.000577677293040324	0.0010214215213389332	not-binder
DEIQRASV	HLA-A*32:01	0.004089001228567213	0.003597634129583352	not-binder
ESPTANLN	HLA-A*32:01	0.0005030175867432263	0.0005251517319389555	not-binder
AALPRLIA	HLA-A*32:01	0.018073089700192214	0.0097566948276215	not-binder
IQPVHQAI	HLA-A*32:01	0.1695442356169224	0.13880791525027408	not-binder
DEYFSQAP	HLA-A*32:01	0.00034541253407951447	0.00022769209582067959	not-binder
GYNVKEKG	HLA-A*32:01	0.0002346612266592274	0.0002732403433490951	not-binder
VMFDVPTD	HLA-A*32:01	0.01238752466160804	0.01608912840856537	not-binder
QGNELGID	HLA-A*32:01	0.00016588283397140914	0.00023772228163572114	not-binder
NVDPGVLF	HLA-A*32:01	0.15423986986279486	0.15117960375832984	not-binder
VAKVEDWL	HLA-A*32:01	0.0009976198154618033	0.0006415545347734624	not-binder
DRRSVDYS	HLA-A*32:01	4.292732182875625e-05	4.513388094220077e-05	not-binder
VAPFPKRE	HLA-A*32:01	0.004511464745155536	0.005861773334520536	not-binder
IVEINSET	HLA-A*32:01	0.000718464505916927	0.0008318704943215177	not-binder
RYRGVLGL	HLA-A*32:01	0.5442291498184204	0.3146477102364152	ambiguous
RRFGDSSD	HLA-A*32:01	0.00032270307674480135	0.0005956535799300853	not-binder
TSVASNIV	HLA-A*32:01	0.0012515773181803525	0.000545943524707261	not-binder
MLEVSDAE	HLA-A*32:01	0.00047125289111136224	0.0003389056320079008	not-binder
ARQSTLRG	HLA-A*32:01	1.6846974017425963e-05	1.3311520115992843e-05	not-binder
LSERFASL	HLA-A*32:01	0.1961914174258709	0.17228597772310653	not-binder
KPLVQRCF	HLA-A*32:01	0.0017804878298193216	0.0016223935957159724	not-binder
VEASTLLD	HLA-A*32:01	0.0010902283691393677	0.0017993718861453077	not-binder
ADVTQLPI	HLA-A*32:01	0.0024395070504397154	0.001569310822766734	not-binder
VRQNRQRA	HLA-A*32:01	1.2343130697445303e-05	9.452012242825896e-06	not-binder
TWRAVYPR	HLA-A*32:01	0.0059932071424555035	0.004739191662069677	not-binder
LFFDKNWT	HLA-A*32:01	0.005597328260773793	0.006127391371647194	not-binder
DLSALTRQ	HLA-A*32:01	0.0013388481733272784	0.001405892126638056	not-binder
GLQVLKGA	HLA-A*32:01	0.00047508066563750617	0.0005171211512350791	not-binder
RYHYEAFT	HLA-A*32:01	0.0018525460007367655	0.0021454751517948753	not-binder
RTPRHIYA	HLA-A*32:01	0.15580386661458762	0.2018421505029607	not-binder
LFEKPRPT	HLA-A*32:01	0.008991917973617092	0.015859737387717336	not-binder
SRLIGDVD	HLA-A*32:01	0.0004857227944739861	0.0005588585417826286	not-binder
SSQDKQQS	HLA-A*32:01	0.00011049031254515285	7.815219119422672e-05	not-binder
KASVDASV	HLA-A*32:01	0.005301294149830937	0.003167128391064749	not-binder
APKIPSWQ	HLA-A*32:01	0.0015479828594834543	0.0029803293615298055	not-binder
DFIESREY	HLA-A*32:01	0.022669335000682623	0.04155364821179126	not-binder
VICKSNPR	HLA-A*32:01	0.005878869896696415	0.00779513068834909	not-binder
LLEELNLE	HLA-A*32:01	0.0018069668381940573	0.00121718480598018	not-binder
EDRQKAEI	HLA-A*32:01	0.0002710430053411983	0.0001220416461342548	not-binder
EEEQFART	HLA-A*32:01	0.0022313585886877263	0.003891713910061849	not-binder
NPKTKVYY	HLA-A*32:01	0.02204381209157873	0.039611676180921096	not-binder
VIYRIRLP	HLA-A*32:01	0.006007955456152558	0.0034252575782078407	not-binder
EKWGVSAA	HLA-A*32:01	0.00013019866601098328	0.00011360720334705096	not-binder
RIFTGDEM	HLA-A*32:01	0.7470549583435059	0.09455996808849709	binder
LHQFRDLR	HLA-A*32:01	0.0004260721127138822	0.00043672595828854726	not-binder
KLKYLNVK	HLA-A*32:01	0.07103888664860278	0.06473696939398835	not-binder
ASDVANLA	HLA-A*32:01	0.00033375124912708997	0.00020149061302357548	not-binder
HKAEKPSA	HLA-A*32:01	0.00020692493508249753	0.0002851301674105746	not-binder
TNIVEILK	HLA-A*32:01	0.009601374762132764	0.008116517150008856	not-binder
AYQSGFNC	HLA-A*32:01	0.00013957026167190633	7.4520998609825e-05	not-binder
AMQHLVHF	HLA-A*32:01	0.9204286336898804	0.06676175060154939	binder
FMGILNTL	HLA-A*32:01	0.12491670809686184	0.12894723185738766	not-binder
DLFRKIGA	HLA-A*32:01	0.0032844634493812918	0.001984924372967961	not-binder
DEAARLMA	HLA-A*32:01	0.0006235543813090771	0.0007684675430010055	not-binder
GDAPVKGK	HLA-A*32:01	0.0014254599198466166	0.0014639170000093431	not-binder
ERGGSRKV	HLA-A*32:01	6.281341848080046e-05	6.792696861247757e-05	not-binder
VSLPGVIP	HLA-A*32:01	0.0032842166838236153	0.00213033369878958	not-binder
YCTAIGAL	HLA-A*32:01	0.0008249466976849362	0.000696981819713511	not-binder
LDEQDKVY	HLA-A*32:01	0.0012478224176447838	0.0006977113602750298	not-binder
NGLQSWQQ	HLA-A*32:01	4.984388342563761e-05	2.9399863077775387e-05	not-binder
MHGMSYSR	HLA-A*32:01	0.0013243822497315705	0.0011926672192165636	not-binder
LYHTNTVA	HLA-A*32:01	0.0023357813828624786	0.0029619795740359663	not-binder
GATSPKED	HLA-A*32:01	0.0002144042341342356	0.0003297526716944691	not-binder
TLMNEIAL	HLA-A*32:01	0.10283141043037176	0.07077944301526931	not-binder
PKNISKNT	HLA-A*32:01	3.699858207255602e-05	3.30722062309823e-05	not-binder
DPRYAKLS	HLA-A*32:01	0.00019397352916712408	0.0001631718954658815	not-binder
EAYRTGRG	HLA-A*32:01	0.00020066503202542663	0.00022774926140046108	not-binder
VVERPRQI	HLA-A*32:01	0.0544108968693763	0.0590585594890484	not-binder
LSRLLIDD	HLA-A*32:01	0.0012535752553958445	0.0013633135145041577	not-binder
KDQICPEI	HLA-A*32:01	0.0012078234780346976	0.0015269092187792193	not-binder
LPEGALRT	HLA-A*32:01	0.0008074195560766384	0.00043425681697612233	not-binder
TLAVERGL	HLA-A*32:01	0.003014994051773101	0.0026729560787009258	not-binder
AWACPADA	HLA-A*32:01	0.0002765945755527355	0.00039505081105986356	not-binder
KDGRGAVE	HLA-A*32:01	6.750271768396487e-05	8.927586391638009e-05	not-binder
NITDIVYR	HLA-A*32:01	0.1259335597511381	0.0916272029353153	not-binder
TGNSENFT	HLA-A*32:01	5.774527380708605e-05	5.5507673392335615e-05	not-binder
AEMKTGEG	HLA-A*32:01	0.00014311413187897414	0.0001074499602838628	not-binder
FVVTPTDE	HLA-A*32:01	0.004061375281889923	0.00572018729316861	not-binder
DGQIVGVD	HLA-A*32:01	0.0009537929116049781	0.0009738350643623212	not-binder
YSIRAGIV	HLA-A*32:01	0.00892900958424434	0.010290372058523288	not-binder
TLPSLNFE	HLA-A*32:01	0.003084585550823249	0.0025053345930294074	not-binder
FAKSKLVP	HLA-A*32:01	0.0017580932268174364	0.0016534871700333042	not-binder
TVIGDSLA	HLA-A*32:01	0.0018824962666258217	0.0015264888729186437	not-binder
DLLKALKE	HLA-A*32:01	0.00441684020916	0.0026503822779738117	not-binder
LKVTIQKF	HLA-A*32:01	0.19598274154704995	0.30092943719815723	not-binder
TGTMLVAA	HLA-A*32:01	0.0019095327879767865	0.001919264456168764	not-binder
EKTGNPNL	HLA-A*32:01	0.0002655582444276661	0.0002456170202734772	not-binder
YLFKGVSR	HLA-A*32:01	0.15112398117780684	0.18037820743148292	not-binder
HPRKSGDP	HLA-A*32:01	0.00011206975823370157	8.02358820715745e-05	not-binder
ESEDKYMK	HLA-A*32:01	0.0004816304452106124	0.00036105186306005965	not-binder
SHLAKRGT	HLA-A*32:01	1.1500695472932421e-05	1.0807583043900613e-05	not-binder
QGYNSCKP	HLA-A*32:01	0.0002007266641157912	0.00015969668853829653	not-binder
LDIKIAKG	HLA-A*32:01	0.0009674228902440518	0.0005823365172122536	not-binder
YEKVLELD	HLA-A*32:01	0.0021216660665231758	0.0035101258832836188	not-binder
SSSLCLAL	HLA-A*32:01	0.018074549548327924	0.016334086394682475	not-binder
APLPPSQV	HLA-A*32:01	0.010594500743900425	0.012594464302995254	not-binder
NQWWEAIQ	HLA-A*32:01	0.001321814628317952	0.0016559651774166071	not-binder
ETVILHTA	HLA-A*32:01	0.006045284867286682	0.005435357890776989	not-binder
PPLATSEQ	HLA-A*32:01	3.469703565315285e-05	2.0165199545429585e-05	not-binder
DGHTRSDG	HLA-A*32:01	2.70533166712994e-05	2.381158520744233e-05	not-binder
AMTAGKRR	HLA-A*32:01	0.002418744757596869	0.004049170595983413	not-binder
AVASAEPG	HLA-A*32:01	0.0018861788063077255	0.002723976611341526	not-binder
YSSHISSK	HLA-A*32:01	0.021690831519663334	0.011181985856207026	not-binder
TIALPEGE	HLA-A*32:01	0.0013473384809913115	0.001767905794059296	not-binder
SYIEAEAT	HLA-A*32:01	0.0007202080916613341	0.0005913764325142365	not-binder
CVVPSEKI	HLA-A*32:01	0.006784142553806305	0.005745843239426838	not-binder
VEGAEDHK	HLA-A*32:01	0.0015048607147036819	0.0011239295020055173	not-binder
DVGLIQSL	HLA-A*32:01	0.014596439059823751	0.006590767713318009	not-binder
KLFSNHYF	HLA-A*32:01	0.9461515307426452	0.0890854842334426	binder
FALAIRFM	HLA-A*32:01	0.04899948234087788	0.0428874138384042	not-binder
LLQECNKL	HLA-A*32:01	0.0020109602250158788	0.0010997783325221988	not-binder
HARIHGGT	HLA-A*32:01	0.0005250982601864961	0.0007129267768470912	not-binder
TGKKTLNI	HLA-A*32:01	0.024967675702646373	0.038767913946627354	not-binder
LPTRFVLH	HLA-A*32:01	0.01805915283039212	0.02617936059539942	not-binder
GLFALYVL	HLA-A*32:01	0.11906240619719029	0.11365845696125965	not-binder
RFSPSVSL	HLA-A*32:01	0.6245715737342834	0.25849567872760915	ambiguous
DVDYRVMA	HLA-A*32:01	0.002314073228626512	0.0037745907119948623	not-binder
NEQLRELR	HLA-A*32:01	0.0014911287194991018	0.001408892912013287	not-binder
VSGIFPIA	HLA-A*32:01	0.015666065225377678	0.018585190349211828	not-binder
KDWEVNQP	HLA-A*32:01	0.00039063919830368833	0.00034403488231791535	not-binder
SEESELAQ	HLA-A*32:01	4.8467611759406284e-05	5.752027003334297e-05	not-binder
NYLLPDLA	HLA-A*32:01	0.0019488101912429555	0.002013792054745864	not-binder
IGRLSVLV	HLA-A*32:01	0.005093756993301213	0.004315996081201197	not-binder
AAFGLIDN	HLA-A*32:01	0.0023354147328063847	0.0022914605644112854	not-binder
VYDKDPKK	HLA-A*32:01	0.0030453971587121485	0.002825752495185063	not-binder
SSGKPRFT	HLA-A*32:01	0.0008636864818981849	0.001064069356918917	not-binder
FVRFTDMI	HLA-A*32:01	0.02834067742805928	0.04652089131711524	not-binder
RASGFGAE	HLA-A*32:01	0.0008769063104409724	0.000965467748759456	not-binder
HPLQGSQT	HLA-A*32:01	0.0001199857579649688	0.00013679680263570986	not-binder
RADTVFGV	HLA-A*32:01	0.04067017394118011	0.051974169795254065	not-binder
IKAQIHQF	HLA-A*32:01	0.3179809652268887	0.29674173475952503	not-binder
WKDEGRWE	HLA-A*32:01	5.594297517745872e-05	7.598278409148773e-05	not-binder
IGAKPDLI	HLA-A*32:01	0.00419211839325726	0.0033925268892336154	not-binder
KREAERVV	HLA-A*32:01	4.158227229709155e-05	3.0297743669394154e-05	not-binder
VLNNLGSF	HLA-A*32:01	0.4069985024631023	0.24913465578538244	ambiguous
APSLAEAI	HLA-A*32:01	0.0025503842625766993	0.00386202308016615	not-binder
VLVEGRAI	HLA-A*32:01	0.21831729635596275	0.24653439859565685	not-binder
TVVIEQWE	HLA-A*32:01	0.0012173403971246443	0.0016489085547583746	not-binder
TRATPLSV	HLA-A*32:01	0.002687224658438936	0.002005881129462197	not-binder
PVRISFTP	HLA-A*32:01	0.00033035555097740146	0.00012945512234996526	not-binder
VLNPGDTF	HLA-A*32:01	0.5062658712267876	0.20461187563389485	ambiguous
DLRGPSVS	HLA-A*32:01	0.00046984136351966297	0.0004495911781613726	not-binder
VLPVASGG	HLA-A*32:01	0.0005184835968975676	0.0005668808636421368	not-binder
LELSGLSC	HLA-A*32:01	0.00023298770283872728	0.00010927652666372004	not-binder
INTGIRGE	HLA-A*32:01	0.0004118906465009786	0.00038855183728738493	not-binder
VIGKAGNP	HLA-A*32:01	0.0008685503416927531	0.0011333997497053998	not-binder
RPLEALYR	HLA-A*32:01	0.02041764904279262	0.0315950078817735	not-binder
ITVLNIGK	HLA-A*32:01	0.10803159838542342	0.12740252669379437	not-binder
PYLTVMSA	HLA-A*32:01	0.0065291320439428095	0.008909811944462772	not-binder
HNQYWDLF	HLA-A*32:01	0.0621661506826058	0.05277944802664675	not-binder
LARHPDLN	HLA-A*32:01	0.0004806804092368111	0.00022992528212555848	not-binder
LNEVSSRS	HLA-A*32:01	0.00023872122292232235	0.0002211564758879108	not-binder
IRIEDTDK	HLA-A*32:01	0.00012420465768627764	0.00011139681847753277	not-binder
VAPVLWFL	HLA-A*32:01	0.06172883436083794	0.045661473374982865	not-binder
GNPTADID	HLA-A*32:01	0.00010505918726266827	0.00012883555943270374	not-binder
DGVSDICT	HLA-A*32:01	4.70632012365968e-05	6.192337120506222e-05	not-binder
FNYVRKGL	HLA-A*32:01	0.0013542294094804675	0.0010092436293910976	not-binder
NHKWMFEA	HLA-A*32:01	0.00016646541334921494	0.00010688433401680426	not-binder
PIDTTPVW	HLA-A*32:01	0.01045739021501504	0.013801422273181525	not-binder
LAYEAATA	HLA-A*32:01	0.0018337763380259276	0.0011074750995050868	not-binder
VEGKRGNF	HLA-A*32:01	0.00037989591946825386	0.00027599225368887706	not-binder
GDHIVVQE	HLA-A*32:01	0.00024340286036022006	0.0001252164143510033	not-binder
FQTVPTSL	HLA-A*32:01	0.14999602125026285	0.12045389541507465	not-binder
RGIYSNEF	HLA-A*32:01	0.7276137471199036	0.18941380861600618	binder
LQDLNDLR	HLA-A*32:01	0.0025533137493766846	0.0015854648392506793	not-binder
LGLDFQAG	HLA-A*32:01	0.00030068679770920423	0.00013094713232031594	not-binder
KDVVYIEA	HLA-A*32:01	0.002121506811818108	0.0017760903143371849	not-binder
PGGTVMFA	HLA-A*32:01	0.00029400757448456717	0.00019276279192169453	not-binder
VCGAAAIA	HLA-A*32:01	0.0001587876993653481	0.0001433232614417197	not-binder
VTGGLARD	HLA-A*32:01	0.0004824375406315085	0.0005480561424572748	not-binder
LPPPDPGV	HLA-A*32:01	0.0021040110033936797	0.0016962121373383919	not-binder
LCGRYLVK	HLA-A*32:01	0.00037406312476377933	0.00022271539086707502	not-binder
MTMLLTSS	HLA-A*32:01	0.008105799090117216	0.008427627666145021	not-binder
IWNEDSLN	HLA-A*32:01	0.00020147560207988134	0.00015468996797258035	not-binder
QEEQLEEA	HLA-A*32:01	0.00011596995718718973	0.0001700366826588652	not-binder
LLVWTTTP	HLA-A*32:01	0.00555861103348434	0.005665630622295936	not-binder
FLNLEANL	HLA-A*32:01	0.006163807073608041	0.003258325501189089	not-binder
AWPETEAA	HLA-A*32:01	0.00021868480835109949	0.000218333951869739	not-binder
LGYNPGVS	HLA-A*32:01	0.001057122078782413	0.0011650375296716352	not-binder
RQRIGRII	HLA-A*32:01	0.5890561103820801	0.31250241172682686	ambiguous
AVVSTSKG	HLA-A*32:01	0.0015835732621781063	0.0011280267144701	not-binder
QATLLDVD	HLA-A*32:01	0.0006660338469373528	0.0009828212007570696	not-binder
LELDARVI	HLA-A*32:01	0.013963365170639008	0.012504942099684054	not-binder
TLHPVTGE	HLA-A*32:01	0.00230121667846106	0.0011077308995625001	not-binder
REFPSGSS	HLA-A*32:01	0.0008084793924354016	0.0005385256210258166	not-binder
FKQKALGL	HLA-A*32:01	0.0012783873127773405	0.0010722264826576431	not-binder
AEFDILFG	HLA-A*32:01	0.003538534039398655	0.003680945188047547	not-binder
ELKMGENW	HLA-A*32:01	0.004310915665701032	0.0038119420555742466	not-binder
GQSDLELD	HLA-A*32:01	0.0001287212329771137	0.00012951316978298348	not-binder
VLPGNNAG	HLA-A*32:01	0.0003660750953713432	0.0002349778407671874	not-binder
RISNPYLR	HLA-A*32:01	0.16301167886704207	0.22539728289125244	not-binder
RRGRVGRT	HLA-A*32:01	8.443177034678228e-06	6.186926825198357e-06	not-binder
LDARGAVS	HLA-A*32:01	0.000140119472052902	5.668227336521241e-05	not-binder
IDGLSIGP	HLA-A*32:01	0.0004918835533317178	0.0004165711505088575	not-binder
FLIAAVAE	HLA-A*32:01	0.004447387624531984	0.001538326934679534	not-binder
LDVDGTLT	HLA-A*32:01	0.0005760236541391351	0.0005878317058670926	not-binder
KWAAGSNL	HLA-A*32:01	0.02661830666474998	0.02520278533493891	not-binder
HCNIFSSV	HLA-A*32:01	0.003613287501502782	0.002949029633753328	not-binder
DLIKNRVM	HLA-A*32:01	0.022567830549087377	0.03921611219161016	not-binder
ENPRQVLE	HLA-A*32:01	0.0002913513919338584	0.00014645103931827221	not-binder
HGVFTPLG	HLA-A*32:01	0.0006629926008827169	0.00038065883639072217	not-binder
ARQQEGES	HLA-A*32:01	6.9028360030642945e-06	5.4393713146485425e-06	not-binder
PRAAVPDA	HLA-A*32:01	0.00010075218051497359	7.417472876077575e-05	not-binder
KNSIRSTF	HLA-A*32:01	0.5996600210666656	0.2885384516963609	ambiguous
RPLAFVSE	HLA-A*32:01	0.0011423999261751306	0.0012439660451929449	not-binder
YKVEEVVK	HLA-A*32:01	0.008188211428932845	0.011788557520415688	not-binder
AVVENAKV	HLA-A*32:01	0.09537912304513156	0.12315276583577231	not-binder
GKFLTYDE	HLA-A*32:01	9.06743502127938e-05	6.970513742033772e-05	not-binder
ADGEYCKF	HLA-A*32:01	0.00030545710324076937	0.00026654770341242846	not-binder
HPSGLQPP	HLA-A*32:01	0.00037264201091602445	0.00032554566572337936	not-binder
VDKNIINI	HLA-A*32:01	0.046426908625289795	0.08038404733536492	not-binder
HVTVAWDW	HLA-A*32:01	0.7184290170669556	0.23216676860054128	binder
PGLLELLE	HLA-A*32:01	0.0006971259863348678	0.0005890950551713927	not-binder
SAGSSSSC	HLA-A*32:01	9.609537149799508e-05	0.0001526175440769856	not-binder
ERLLSHGP	HLA-A*32:01	6.279384542722255e-05	3.685617371220565e-05	not-binder
LSESSHHQ	HLA-A*32:01	0.0006363417924148962	0.0010512088767805489	not-binder
RGGIPLMD	HLA-A*32:01	0.00010811529027705546	5.998906396341475e-05	not-binder
QMISHGLI	HLA-A*32:01	0.2086851943284273	0.20397678660019766	not-binder
IVDALVGA	HLA-A*32:01	0.003333813138306141	0.0019107160550105493	not-binder
WFEFGSYT	HLA-A*32:01	0.0017128840641817077	0.002296582005124797	not-binder
CQIFANIL	HLA-A*32:01	0.05092976065352559	0.06364726349599337	not-binder
PNNGNSAS	HLA-A*32:01	2.954560143280105e-05	2.7916592708837822e-05	not-binder
YTNENPTA	HLA-A*32:01	0.006584320531692356	0.008770604360727121	not-binder
AEAAAYNN	HLA-A*32:01	0.00019033817561648904	0.0001617631896083849	not-binder
SAPVKMLP	HLA-A*32:01	0.003243683691835031	0.0022574576587186795	not-binder
LLPSDCRV	HLA-A*32:01	0.00040629045688547196	0.0003324259775142385	not-binder
TADSLHIG	HLA-A*32:01	0.0012341589841526	0.002134207680100842	not-binder
IFKDLEDH	HLA-A*32:01	0.0005674829122654046	0.0004831002146332793	not-binder
FSAIKGKC	HLA-A*32:01	0.00031620497315998364	0.0002724182583048981	not-binder
REGRNIRS	HLA-A*32:01	2.6503021490498214e-05	2.0482089215109606e-05	not-binder
LIVVDDIK	HLA-A*32:01	0.005241721868515015	0.003288418970257489	not-binder
LEFFLGWG	HLA-A*32:01	0.0006026919058058411	0.0006901049894369192	not-binder
DPSFRNGK	HLA-A*32:01	0.0008000084892046289	0.0011598622476056899	not-binder
INDAHRSV	HLA-A*32:01	0.01130323437973857	0.015299275583953232	not-binder
EMSLAGIR	HLA-A*32:01	0.0013763902068603783	0.0008597447830349652	not-binder
SYNVVLRR	HLA-A*32:01	0.010613681573886424	0.008463676359744961	not-binder
NAMARQIL	HLA-A*32:01	0.046635029232129456	0.0458139400011315	not-binder
QMHPKDIA	HLA-A*32:01	0.0006189892665133812	0.0003623041902562016	not-binder
LENDEVIS	HLA-A*32:01	0.00022580106924579012	0.00020870480569716576	not-binder
NRAPDGLD	HLA-A*32:01	7.775466237944784e-05	7.41394475020859e-05	not-binder
AKTAVKRR	HLA-A*32:01	0.0007600862516483175	0.001205920187435375	not-binder
FSEVRAIP	HLA-A*32:01	0.0006511292667710222	0.0004165154467672802	not-binder
KGRWILTG	HLA-A*32:01	0.01003954237094149	0.014100991352253697	not-binder
SLARPYAE	HLA-A*32:01	0.0008515176188666374	0.00040308670673646024	not-binder
QNEGFRPR	HLA-A*32:01	0.002926383004523814	0.0032829135968870265	not-binder
RVLEGEAA	HLA-A*32:01	0.057954545691609384	0.07939493553240722	not-binder
GSLESPAQ	HLA-A*32:01	0.00014088720054132863	6.956722007496604e-05	not-binder
VYERFKNG	HLA-A*32:01	0.0008275155472801998	0.0009395923421158792	not-binder
GVEKGQKC	HLA-A*32:01	0.000120341002184432	0.00011231736962038396	not-binder
LCALLAND	HLA-A*32:01	0.0003435454644204583	0.0002982510698036525	not-binder
FFARMKDF	HLA-A*32:01	0.0066445906093576925	0.009554890094298177	not-binder
IQNPEVLG	HLA-A*32:01	0.0008183590918633854	0.0006077468071161145	not-binder
EALVMEID	HLA-A*32:01	0.0008725603867787868	0.0009392663131318771	not-binder
LRESKEEL	HLA-A*32:01	0.0001702751102129696	0.00011175955222470501	not-binder
KFRELVAA	HLA-A*32:01	0.09309148350730538	0.12716615547057686	not-binder
AAVDGLEE	HLA-A*32:01	0.0005467157203383977	0.0004000070570403775	not-binder
NTWRDLMK	HLA-A*32:01	0.010250234929844736	0.011321044612976979	not-binder
QYTSEVLG	HLA-A*32:01	0.0002936009697805275	0.0002964681508911884	not-binder
AKEGDMVT	HLA-A*32:01	2.7864381172548748e-05	1.3086804259607495e-05	not-binder
TLITVAAT	HLA-A*32:01	0.003743115928955376	0.003431904918396838	not-binder
LTCTNMPV	HLA-A*32:01	0.027065981924533845	0.0354722927599062	not-binder
IAQCKAHI	HLA-A*32:01	0.003871569510374684	0.004413176060072614	not-binder
EASKKFET	HLA-A*32:01	0.0009139592802966945	0.0010905436018693252	not-binder
DRLTVSYS	HLA-A*32:01	7.497581500501838e-05	4.2903914294291914e-05	not-binder
TGPQIGTI	HLA-A*32:01	0.010696694249054417	0.010728760044025976	not-binder
PITKAGRR	HLA-A*32:01	0.0004815925991351833	0.000571666045536169	not-binder
RYTIKLWK	HLA-A*32:01	0.002664316410664469	0.0021668632125574697	not-binder
SPQQRLLE	HLA-A*32:01	0.0008477421652060002	0.0008899984760712096	not-binder
VATCSYEA	HLA-A*32:01	0.000663028398048482	0.0005236124681551476	not-binder
EEALRNDW	HLA-A*32:01	0.0009837342600803821	0.001041230493542359	not-binder
PISLAMDV	HLA-A*32:01	0.0008910275995731354	0.0010856517418649228	not-binder
KKADSGYC	HLA-A*32:01	2.6566903261482367e-05	2.1275234091607456e-05	not-binder
DDFIKVVM	HLA-A*32:01	0.00929680448025465	0.004384632084833271	not-binder
AGSAATGS	HLA-A*32:01	4.4637954556492335e-05	3.319095789709404e-05	not-binder
EDGTLGLA	HLA-A*32:01	6.74073767640948e-05	4.607671163290502e-05	not-binder
ILLCAPYA	HLA-A*32:01	0.0038083143677795305	0.0029862366096049153	not-binder
YDNGIPTD	HLA-A*32:01	0.0005995211191475392	0.0008895333015117914	not-binder
ILERVSGD	HLA-A*32:01	0.0014054949206183665	0.0019709211776275264	not-binder
PMASDDAL	HLA-A*32:01	0.0002446585145662539	0.000185762948768097	not-binder
CSDGWDRT	HLA-A*32:01	8.576278833061224e-05	0.00013580815546743164	not-binder
DAEKEAKR	HLA-A*32:01	0.0014369428012287245	0.0010575175389976558	not-binder
IMGTKFGV	HLA-A*32:01	0.01997330009471625	0.0307557237601251	not-binder
PITPVIKA	HLA-A*32:01	0.0024803577805869283	0.001897593665327554	not-binder
AKTQYSLS	HLA-A*32:01	3.024716061190702e-05	2.019720185431449e-05	not-binder
MQEKLANE	HLA-A*32:01	0.00027540172741282733	0.0001533084791800545	not-binder
AGTGNGSV	HLA-A*32:01	0.00013220924975030358	0.00010902678358971064	not-binder
REEQLMVG	HLA-A*32:01	0.00021612680448015453	0.00024686457540240277	not-binder
LEGSINEH	HLA-A*32:01	0.00022112850165285637	0.00017519215662603762	not-binder
RCVQVVQA	HLA-A*32:01	0.00043397874760557896	0.0004672680569853257	not-binder
KCLEEQIQ	HLA-A*32:01	0.00011977221038250718	9.017611912502752e-05	not-binder
KALEEFYP	HLA-A*32:01	0.003078008655575104	0.002609393827988744	not-binder
VTQLFREH	HLA-A*32:01	0.03088866298785433	0.02757727469220721	not-binder
LKQGIVSI	HLA-A*32:01	0.07478730250149965	0.057168188237281155	not-binder
QLTKVTNT	HLA-A*32:01	0.0015400134812807663	0.0009956140917898074	not-binder
FFTVKSRN	HLA-A*32:01	0.0002772298321360722	0.00013744645105942294	not-binder
LCAATIGI	HLA-A*32:01	0.007822116976603866	0.0087623507287392	not-binder
KSATIKII	HLA-A*32:01	0.648703221976757	0.29806363543162373	ambiguous
SVLRFESN	HLA-A*32:01	0.010990138036140707	0.018348452897128734	not-binder
HFEGDPVM	HLA-A*32:01	0.007375925697851926	0.004397547141821234	not-binder
LDAKKLEE	HLA-A*32:01	0.0009991432016249746	0.0010652287579323088	not-binder
APVDFIVC	HLA-A*32:01	0.0007008586042502429	0.000950679837270179	not-binder
PSGSGHID	HLA-A*32:01	0.0002163816723623313	0.0002913526658275563	not-binder
TLRAYHKE	HLA-A*32:01	0.001383643035660498	0.0016748646402781912	not-binder
AMKMLYPE	HLA-A*32:01	0.006290329893818125	0.00821408815845883	not-binder
LVHSRLCY	HLA-A*32:01	0.19128416236490012	0.2318852328818767	not-binder
PNAEYDLW	HLA-A*32:01	0.0012696987600065769	0.0017527124644242274	not-binder
NFLGNDGK	HLA-A*32:01	0.0019165930221788584	0.0018638747781827309	not-binder
EFWSALLE	HLA-A*32:01	0.0008613833459094166	0.000845374954218149	not-binder
ILFTYYNP	HLA-A*32:01	0.037817418947815894	0.019194951995818353	not-binder
VPESARWL	HLA-A*32:01	0.000412077056535054	0.0003740402460868848	not-binder
HCRIWLEH	HLA-A*32:01	0.00027102260191895765	0.0002453361228141331	not-binder
GSDICMAF	HLA-A*32:01	0.00625736968650017	0.011044288737111009	not-binder
VKITVELI	HLA-A*32:01	0.009363783872686327	0.01067746492931869	not-binder
GSSAMNIQ	HLA-A*32:01	0.0006039624837285374	0.0010210845440316492	not-binder
GSSSRKLP	HLA-A*32:01	0.0002291034299560124	0.00021776986249901381	not-binder
LREPKPFQ	HLA-A*32:01	0.00018975234270328655	0.00016069182504684635	not-binder
IKMLEERS	HLA-A*32:01	2.681678629414819e-05	1.957205477251294e-05	not-binder
EIFYDHGE	HLA-A*32:01	0.001991151960100979	0.00280271412195502	not-binder
EEDDGNLS	HLA-A*32:01	2.9605198892568297e-05	3.7744151937617134e-05	not-binder
LKDAGIDV	HLA-A*32:01	0.0002262158606754383	0.00023698110838971372	not-binder
TIVGADPD	HLA-A*32:01	0.002348053290916141	0.0038733890017209676	not-binder
YSSWYVAL	HLA-A*32:01	0.24100066386163235	0.26061584762715434	not-binder
SDVEARVE	HLA-A*32:01	0.002800342143746093	0.004017623874757861	not-binder
MLCERGRP	HLA-A*32:01	0.00047591368056600916	0.0004151380483342375	not-binder
QKRGGDKT	HLA-A*32:01	1.567321613720196e-05	1.6843024572792604e-05	not-binder
FQTYMPWF	HLA-A*32:01	0.09758142922073602	0.08567261825167671	not-binder
PLCGRDHM	HLA-A*32:01	3.2704399200156334e-05	2.1442965365547665e-05	not-binder
IKRPMWFQ	HLA-A*32:01	0.0001925289533119212	0.00022279751268494308	not-binder
IDYCLVGE	HLA-A*32:01	0.00012780870238202625	8.11592340796789e-05	not-binder
QIPCEDCA	HLA-A*32:01	4.5684308952331774e-05	4.327469582472743e-05	not-binder
LVFDSLYD	HLA-A*32:01	0.01949984608218074	0.01651445439721275	not-binder
VKALNHAV	HLA-A*32:01	0.001010969904018566	0.0004855653405712042	not-binder
ELAEARGL	HLA-A*32:01	0.0016490128356963397	0.0008340163545704556	not-binder
VTRLPCPD	HLA-A*32:01	0.0004024004163511563	0.0004856137732077694	not-binder
ARWMPELE	HLA-A*32:01	5.0549328898341626e-05	3.414289639208394e-05	not-binder
ATYFLSYA	HLA-A*32:01	0.1268212066963315	0.12116035524125938	not-binder
RILAARPA	HLA-A*32:01	0.11237806379795075	0.12393516725306637	not-binder
[truncated: 26,037 more rows]
