# Supplementary material for: Peptidome Surveillance Across Evolving SARS-CoV-2 Lineages Reveals HLA Binding Conservation in Nucleocapsid Among Variants With Most Potential for T-Cell Epitope Loss in Spike
Source: Front Immunol. 2022 Jun 23;13:918928. doi: 10.3389/fimmu.2022.918928 (PMC9260595; doi:10.3389/fimmu.2022.918928)
Supplement: Supplementary file 3 [file DataSheet_3.zip › rnn_results/HLA-B18_01_predictionsRNN.csv]

peptide	allele	prediction	prediction_std	classification
AEALAHAY	HLA-B*18:01	0.9984128832817077	0.0013560120768972032	binder
AEALARVY	HLA-B*18:01	0.9976774096488953	0.0025740637370494962	binder
AEEKIELL	HLA-B*18:01	0.1442705973982811	0.030732480322605994	not-binder
AEHLRYVF	HLA-B*18:01	0.9977260231971741	0.0019199304842120828	binder
AEILRKAM	HLA-B*18:01	0.8961481213569641	0.14209118528556497	binder
AEILRSEF	HLA-B*18:01	0.9952738165855408	0.002175881503351368	binder
AEILRSEY	HLA-B*18:01	0.9985482931137085	0.0008833353968116958	binder
AEMLRSISF	HLA-B*18:01	0.9986405372619629	0.0005542393667145368	binder
AEMVRHAL	HLA-B*18:01	0.9339428544044495	0.10586766617623954	binder
AENVFFVAH	HLA-B*18:01	0.8712826728820801	0.15612879960613993	binder
AEQLRFLF	HLA-B*18:01	0.9858334422111511	0.011557247626376582	binder
AEQRGELAIKD	HLA-B*18:01	0.047217588685452935	0.02620314829315606	not-binder
AEQRGENALKD	HLA-B*18:01	0.04559631384909153	0.037825211856884935	not-binder
AERVVNQY	HLA-B*18:01	0.9967859745025635	0.00203838992224624	binder
AEYLIKEGY	HLA-B*18:01	0.9976903200149536	0.0022116493845432193	binder
AGFYVDAGPPTHAF	HLA-B*18:01	0.28953332249075175	0.19741529875971048	not-binder
ALEEQLQQIRAE	HLA-B*18:01	0.0372109005227685	0.05538404947498141	not-binder
ALEEQLQQIR	HLA-B*18:01	0.009070927667198702	0.01126357401286806	not-binder
AQYEDIAQK	HLA-B*18:01	0.21641397327184678	0.08963722130514308	not-binder
AQYEDIAQKS	HLA-B*18:01	0.16900997161865233	0.1500894890417423	not-binder
AQYEDIAQKSKAE	HLA-B*18:01	0.15693472027778627	0.06127587945233723	not-binder
AVEAKQVAL	HLA-B*18:01	0.015026217524427921	0.015662658970866775	not-binder
CEKTAVEF	HLA-B*18:01	0.9885374665260315	0.006444105787889151	binder
CENVYHLVY	HLA-B*18:01	0.993866240978241	0.002436361245431822	binder
CETIMPLAL	HLA-B*18:01	0.9255454659461975	0.048368529032867445	binder
CEVLYNIAF	HLA-B*18:01	0.9780372142791748	0.026619158475644646	binder
DALAKAVY	HLA-B*18:01	0.9702475547790528	0.015457987825578041	binder
DAWKLTTQY	HLA-B*18:01	0.9296745896339417	0.07431711301951059	binder
DDFKAEDF	HLA-B*18:01	0.9854125142097473	0.007147329380062991	binder
DDFQLQPPVTF	HLA-B*18:01	0.897582471370697	0.07799323625714395	binder
DDFRVLTAV	HLA-B*18:01	0.6764624446630478	0.3296387659821457	binder
DDFRVVSL	HLA-B*18:01	0.9836234450340271	0.01730813854254396	binder
DDIAALVV	HLA-B*18:01	0.7574212312698364	0.16888338612580645	binder
DDILIKQDQTL	HLA-B*18:01	0.24475917145609855	0.18111132369586083	not-binder
DDILIVKL	HLA-B*18:01	0.9656430125236511	0.02694661246397701	binder
DDIQTPKF	HLA-B*18:01	0.9899227023124695	0.0074613023034683515	binder
DDIRAITF	HLA-B*18:01	0.9959471702575684	0.0038311103829637106	binder
DDIRVSRV	HLA-B*18:01	0.4965957783162594	0.2834558610376625	ambiguous
DDISLPKSA	HLA-B*18:01	0.27868458777666094	0.3206734818591752	not-binder
DDIYDPTY	HLA-B*18:01	0.9896764874458313	0.0029449091769269448	binder
DDLEVPAY	HLA-B*18:01	0.982949686050415	0.017342902907507493	binder
DDLEWKIIY	HLA-B*18:01	0.965278971195221	0.034822610176822644	binder
DDRIVHEL	HLA-B*18:01	0.9806066870689392	0.011165452820445947	binder
DDVAILTY	HLA-B*18:01	0.9909026384353637	0.012850453204632843	binder
DDVFVNTH	HLA-B*18:01	0.7396140217781066	0.3277316120664689	binder
DDVKVERI	HLA-B*18:01	0.6725621804594993	0.328225122613122	binder
DDVNAVAF	HLA-B*18:01	0.9884801387786866	0.011105123685182525	binder
DDVPVQGF	HLA-B*18:01	0.9261327743530273	0.0385198905164584	binder
DDVRVQEV	HLA-B*18:01	0.4497575625777245	0.30561970930604593	ambiguous
DDVTSVLF	HLA-B*18:01	0.9791554093360901	0.020081255970993975	binder
DDYPRDYQY	HLA-B*18:01	0.9932146906852722	0.007464636099063993	binder
DDYQLPEIL	HLA-B*18:01	0.52130755931139	0.3509154884180284	ambiguous
DEAIRAVL	HLA-B*18:01	0.9990531086921692	0.0010996313402061237	binder
DEAKAEVL	HLA-B*18:01	0.9954010248184204	0.0027931488178513223	binder
DEAKRHLL	HLA-B*18:01	0.9897309422492981	0.014216098678680572	binder
DEALAILA	HLA-B*18:01	0.9783554792404174	0.019171669385947002	binder
DEALQHPY	HLA-B*18:01	0.9985553026199341	0.0010897511821836884	binder
DEAPLYEIF	HLA-B*18:01	0.9988632798194885	0.001115086502639949	binder
DEAQKVIY	HLA-B*18:01	0.9985679745674133	0.0015789841594423047	binder
DEARFAGH	HLA-B*18:01	0.9807767868041992	0.010262053667901196	binder
DEATVSVL	HLA-B*18:01	0.9969553351402283	0.004232382282558187	binder
DEAVAYGA	HLA-B*18:01	0.9545050024986267	0.03613709483558989	binder
DEDQLEKI	HLA-B*18:01	0.8673224210739136	0.08892401872971985	binder
DEERLLAH	HLA-B*18:01	0.9891591787338256	0.009126429522219084	binder
DEFHFVAD	HLA-B*18:01	0.9626181721687317	0.03450718855060369	binder
DEFHPFIEA	HLA-B*18:01	0.9971491932868958	0.0024163357603004527	binder
DEFKELVY	HLA-B*18:01	0.9996365904808044	0.0002464832166136105	binder
DEFKSVSKF	HLA-B*18:01	0.9994797229766845	0.0005061869106166961	binder
DEFNGVPSY	HLA-B*18:01	0.9996202468872071	0.00022147370101052095	binder
DEFRKAESV	HLA-B*18:01	0.9906773209571839	0.008842358528305058	binder
DEFVKSVL	HLA-B*18:01	0.9991429805755615	0.00102050878065726	binder
DEFYRSGW	HLA-B*18:01	0.9934213638305665	0.0054706667666656415	binder
DEGTAFLVY	HLA-B*18:01	0.998617422580719	0.0015747131939401985	binder
DEHLLQAI	HLA-B*18:01	0.9981657147407532	0.0014795509898313406	binder
DEHLVQSV	HLA-B*18:01	0.9981667995452881	0.0009608232967544402	binder
DEHVQFLVY	HLA-B*18:01	0.9995081186294555	0.0004570064307122858	binder
DEIEREVL	HLA-B*18:01	0.9991316437721253	0.0005244916487809882	binder
DEIKKYTT	HLA-B*18:01	0.9891153573989868	0.004376160327546937	binder
DEIMRAGM	HLA-B*18:01	0.9966851711273194	0.002900547617058774	binder
DEINKKEL	HLA-B*18:01	0.9982656836509705	0.0009222659710700649	binder
DEIRLKIV	HLA-B*18:01	0.9598181843757629	0.0644455097453739	binder
DEIRLLKSV	HLA-B*18:01	0.9799486398696899	0.02042342691496998	binder
DEISFADFKF	HLA-B*18:01	0.9992269039154053	0.0004915452919308135	binder
DEKEFIHF	HLA-B*18:01	0.9992464184761047	0.0008078215742853378	binder
DEKEFQVPM	HLA-B*18:01	0.9978477239608765	0.0022006073937608675	binder
DEKFQAAY	HLA-B*18:01	0.9991127371788024	0.0010282367265019667	binder
DEKIAWAL	HLA-B*18:01	0.9987058639526367	0.0009158445996953483	binder
DEKKMANF	HLA-B*18:01	0.9964410662651062	0.003116054414720297	binder
DEKKMEKL	HLA-B*18:01	0.9823157787322998	0.011622282149447428	binder
DEKPRIVVF	HLA-B*18:01	0.9880627989768982	0.022262959535577543	binder
DEKRVEEF	HLA-B*18:01	0.9991666436195373	0.0003305616865795838	binder
DEKTRFSL	HLA-B*18:01	0.9795230984687805	0.02027322475546051	binder
DEKTVVRL	HLA-B*18:01	0.9985821127891541	0.0008320344296125433	binder
DELEKEML	HLA-B*18:01	0.9919033646583557	0.007716374608395653	binder
DELERITKL	HLA-B*18:01	0.9992178559303284	0.00040202386267356913	binder
DELERVAK	HLA-B*18:01	0.9718459010124206	0.021505521523823026	binder
DELGKKQF	HLA-B*18:01	0.9981752038002014	0.0001986446635328683	binder
DELHIVEA	HLA-B*18:01	0.9951895356178284	0.0036906682656688648	binder
DELIRNVKF	HLA-B*18:01	0.9990384697914123	0.0006655689125535415	binder
DELIRSIEL	HLA-B*18:01	0.9990464687347412	0.0007012465818831149	binder
DELKKVNL	HLA-B*18:01	0.9982774972915649	0.0007896068947004675	binder
DELKLKQL	HLA-B*18:01	0.9977018594741821	0.002451909377077384	binder
DELLKRVY	HLA-B*18:01	0.9991713643074036	0.00047988514303388583	binder
DELPFLHEV	HLA-B*18:01	0.9981171131134033	0.0018795649581927092	binder
DELPHYAL	HLA-B*18:01	0.9992637753486633	0.0006780506723944951	binder
DELQRIKL	HLA-B*18:01	0.9963864088058472	0.0023260835072062527	binder
DELQVLEKF	HLA-B*18:01	0.9993477582931518	0.00039541510993126606	binder
DELSLRAL	HLA-B*18:01	0.9986854195594788	0.0012119129011722751	binder
DELTKIWKI	HLA-B*18:01	0.9964482903480529	0.0016713783057846982	binder
DELVKKYSL	HLA-B*18:01	0.9981590270996094	0.0010442869497695173	binder
DELVKQEM	HLA-B*18:01	0.9988893032073974	0.0008967493166717306	binder
DELVKQKI	HLA-B*18:01	0.9944570183753967	0.004444721108356827	binder
DELYRQSL	HLA-B*18:01	0.9980926394462586	0.0017151468927066758	binder
DELYTPHSW	HLA-B*18:01	0.9964689016342163	0.0037295718047137003	binder
DEMPKTLY	HLA-B*18:01	0.9989806294441224	0.0010736737622518524	binder
DENEPNVPY	HLA-B*18:01	0.9985626101493835	0.0008887849136574114	binder
DENIRIIL	HLA-B*18:01	0.9987219452857972	0.0008794464329917681	binder
DENYSAEL	HLA-B*18:01	0.9867189645767211	0.02249993317818741	binder
DEPQVQKY	HLA-B*18:01	0.9980962634086609	0.001216901930143483	binder
DEPSVKTM	HLA-B*18:01	0.9900020718574524	0.0055169974366071715	binder
DEQHGFVF	HLA-B*18:01	0.9986561179161072	0.0011301729248189582	binder
DERAIDAL	HLA-B*18:01	0.9982594132423401	0.0009640184816782444	binder
DERAIEMF	HLA-B*18:01	0.9986061334609986	0.001205286616397866	binder
DERIREYF	HLA-B*18:01	0.9825498104095459	0.03158788252696597	binder
DERIREYFY	HLA-B*18:01	0.9723721981048584	0.04932536705194975	binder
DERIVVVA	HLA-B*18:01	0.9892337679862976	0.009921121364169557	binder
DERKLRTF	HLA-B*18:01	0.9976726174354553	0.001393864838122455	binder
DERLQPLL	HLA-B*18:01	0.9928835034370422	0.005296270549546994	binder
DERLVQVL	HLA-B*18:01	0.9989383459091187	0.0010868034976976096	binder
DERNRQVTF	HLA-B*18:01	0.9981145858764648	0.001595507162656704	binder
DERRFQDAV	HLA-B*18:01	0.8688164293766022	0.19361975539108456	binder
DERRKLIRY	HLA-B*18:01	0.9788842558860779	0.029079954744011736	binder
DERVFVALY	HLA-B*18:01	0.9986831903457641	0.0017626940295381904	binder
DERVLQAL	HLA-B*18:01	0.9984905600547791	0.0016535454668216711	binder
DERVREYY	HLA-B*18:01	0.9899315714836121	0.016992726917721787	binder
DERVSPAL	HLA-B*18:01	0.9984693050384521	0.0010947703100194681	binder
DESLRSHF	HLA-B*18:01	0.9943814754486084	0.00712108331672404	binder
DESPRSVL	HLA-B*18:01	0.9969007492065429	0.0027189197642351823	binder
DETGAYLI	HLA-B*18:01	0.9858531475067138	0.012530441356013085	binder
DETRVFRL	HLA-B*18:01	0.9961687803268433	0.004887538113407024	binder
DEVERTQTL	HLA-B*18:01	0.9994176030158997	0.0003219974982770619	binder
DEVERVIT	HLA-B*18:01	0.9744200229644775	0.007296781924572341	binder
DEVGGEAL	HLA-B*18:01	0.9893055081367492	0.00759779186254158	binder
DEVIHGIF	HLA-B*18:01	0.9990695953369141	0.0005729179016676399	binder
DEVLFKVY	HLA-B*18:01	0.9995410919189454	0.0002966803824772902	binder
DEVMRAYL	HLA-B*18:01	0.9972469329833984	0.0021681134633194663	binder
DEVPRPQAL	HLA-B*18:01	0.9990901112556457	0.0005173183529104122	binder
DEVQPNGKIF	HLA-B*18:01	0.9986483097076416	0.0005337723149275224	binder
DEVRAWTI	HLA-B*18:01	0.9933512687683106	0.005813577829131159	binder
DEVTVTAL	HLA-B*18:01	0.9991702437400818	0.00046142201593196144	binder
DEVVRNAP	HLA-B*18:01	0.930402684211731	0.04386326359786748	binder
DEWLRPEDL	HLA-B*18:01	0.9936900734901428	0.003095635084294657	binder
DEWRETAW	HLA-B*18:01	0.9965558409690857	0.004003439808783372	binder
DEWTSQAH	HLA-B*18:01	0.9929991245269776	0.006630647333271414	binder
DEWWAQQF	HLA-B*18:01	0.9988037109375	0.0008857461070365706	binder
DEYKIPSSH	HLA-B*18:01	0.9967615127563476	0.0031631919320800343	binder
DEYKIPSS	HLA-B*18:01	0.9743341922760009	0.021403877026168784	binder
DEYNFVRAY	HLA-B*18:01	0.999674117565155	0.0004174141549770851	binder
DEYQVAQL	HLA-B*18:01	0.9988507270812989	0.0010131610174818626	binder
DEYSMQYSA	HLA-B*18:01	0.9755980253219605	0.037421250204807625	binder
DEYYQVVYY	HLA-B*18:01	0.9983057379722595	0.0023077812290233663	binder
DFLLRPRSH	HLA-B*18:01	0.027735360502265393	0.036717832707019164	not-binder
DGVVVQVM	HLA-B*18:01	0.5485019207000732	0.23954444633466473	ambiguous
DLWLEREVF	HLA-B*18:01	0.5048965126276016	0.25085728487687586	ambiguous
DMAEIEKF	HLA-B*18:01	0.6761035025119781	0.3022688960993433	binder
DMIILPEM	HLA-B*18:01	0.4777501553297043	0.30976580192991837	ambiguous
DQFILYLG	HLA-B*18:01	0.19701292738318443	0.2870773912446564	not-binder
DQVKFNVF	HLA-B*18:01	0.9793397188186646	0.016137794643109736	binder
DSFIRPVTF	HLA-B*18:01	0.8428538799285888	0.15183770875025945	binder
DVPLVVEY	HLA-B*18:01	0.8453850388526917	0.1582610346164101	binder
EDRVIEHY	HLA-B*18:01	0.9966674685478211	0.0011582927709789627	binder
EEAKELLL	HLA-B*18:01	0.8782248377799988	0.10378883205717705	binder
EEALRLVY	HLA-B*18:01	0.9992149233818054	0.0005057993874381716	binder
EEARKFSY	HLA-B*18:01	0.9980932235717773	0.0011588200042133739	binder
EEFDFKEY	HLA-B*18:01	0.9998048782348633	0.00013813192776299674	binder
EEFDLFMRM	HLA-B*18:01	0.9981786131858825	0.0020928600320715253	binder
EEFDSFRIF	HLA-B*18:01	0.9988884568214417	0.0016991845648388075	binder
EEFQIHVF	HLA-B*18:01	0.9996708989143371	0.0003203800757688134	binder
EEFTVARL	HLA-B*18:01	0.9967056751251221	0.004932166126453457	binder
EEFVFIHAV	HLA-B*18:01	0.9954517364501954	0.003919455654401438	binder
EEHEVIVSF	HLA-B*18:01	0.9997823119163514	0.00014433443323657406	binder
EEHGVYVY	HLA-B*18:01	0.9996243715286255	0.00033478603889460363	binder
EEHPLVFLF	HLA-B*18:01	0.9991163015365601	0.0007638412664774789	binder
EEIIKYAH	HLA-B*18:01	0.9945397853851319	0.0014748449557063052	binder
EEIILVSF	HLA-B*18:01	0.999174165725708	0.0006418671154725553	binder
EEIKKNYRY	HLA-B*18:01	0.9981717824935913	0.0011837092384286742	binder
EEIKKTTL	HLA-B*18:01	0.9922719240188599	0.008335047763152715	binder
EEIMRNQF	HLA-B*18:01	0.9969363331794738	0.003698859586072407	binder
EEIQKHNL	HLA-B*18:01	0.9848445415496826	0.015934825674586827	binder
EEIQSFIY	HLA-B*18:01	0.9978664636611938	0.001169844925219739	binder
EEIRAEVF	HLA-B*18:01	0.9990650534629821	0.000736698184427016	binder
EEIVKVTF	HLA-B*18:01	0.9995110511779786	0.00037858707078812585	binder
EEIVRFGF	HLA-B*18:01	0.9965734243392944	0.0037321209769882826	binder
EELERPLHY	HLA-B*18:01	0.9989731073379516	0.000993791213165846	binder
EELKRVASF	HLA-B*18:01	0.9990840911865234	0.0011092914136696292	binder
EELLLVAY	HLA-B*18:01	0.999171006679535	0.0005404771178540378	binder
EELVRMVL	HLA-B*18:01	0.9973162055015564	0.002739641970874594	binder
EEMLFIYGH	HLA-B*18:01	0.9651340246200562	0.030570604275490784	binder
EEMLVEKL	HLA-B*18:01	0.9977441310882569	0.0019734386200401717	binder
EEMMVPGM	HLA-B*18:01	0.9674318909645081	0.04644771039064737	binder
EEMRRLVAY	HLA-B*18:01	0.9994906187057495	0.00045907760835801605	binder
EEQLQQIRAE	HLA-B*18:01	0.3086937010288239	0.15852024987789057	not-binder
EEQLQQIR	HLA-B*18:01	0.5868238046765327	0.33835236362717624	ambiguous
EERQIEEL	HLA-B*18:01	0.9889784574508667	0.011042393302310459	binder
EESNYELEGKIK	HLA-B*18:01	0.5774168848991394	0.22195742708977154	ambiguous
EEVKIAEAY	HLA-B*18:01	0.9995266556739807	0.0002826766742126469	binder
EEWKFDTL	HLA-B*18:01	0.995672595500946	0.0036514153743907336	binder
EEWLRLHTY	HLA-B*18:01	0.9994660496711731	0.0005730927515890827	binder
EEWLRPVM	HLA-B*18:01	0.9984156608581543	0.0017645725278303411	binder
EEYLKPVL	HLA-B*18:01	0.9972725510597229	0.0042718994150340835	binder
EEYQAFLVY	HLA-B*18:01	0.9992432713508606	0.0007449766957679054	binder
EEYYSSRY	HLA-B*18:01	0.9985105633735657	0.0014186909231367728	binder
EITLLQEF	HLA-B*18:01	0.23806140720844268	0.10653308176377455	not-binder
EKELAPLF	HLA-B*18:01	0.43217036575078965	0.21856170439405445	ambiguous
ELAILDRL	HLA-B*18:01	0.029948643618263306	0.03383815326374718	not-binder
ELQRVEEL	HLA-B*18:01	0.03252307120710611	0.023140706602344	not-binder
ENIAAVVF	HLA-B*18:01	0.6675434589385987	0.29082929743823155	binder
EPRKQAGSLA	HLA-B*18:01	0.0017504606745205819	0.0009460103357109195	not-binder
ESFLDDKQEVHTW	HLA-B*18:01	0.02726666785310954	0.0436018533926511	not-binder
ETAVLPKL	HLA-B*18:01	0.14213033355772495	0.08751466741670293	not-binder
ETIKNGIY	HLA-B*18:01	0.06725060818716884	0.047092356762126475	not-binder
ETPILARY	HLA-B*18:01	0.28993094796314833	0.2202945627863606	not-binder
FDDEDVGLLGGF	HLA-B*18:01	0.28049196004867555	0.27389527365333677	not-binder
FEFIIPESY	HLA-B*18:01	0.9985464572906494	0.0008777319523446215	binder
FEFTYVNVY	HLA-B*18:01	0.9983070850372314	0.0010653628246815108	binder
FEHITPMQY	HLA-B*18:01	0.999383544921875	0.000272912212389678	binder
FEHKASRF	HLA-B*18:01	0.9967153549194336	0.003572523076964992	binder
FEHMATNY	HLA-B*18:01	0.9980457782745361	0.0010977528761291348	binder
FEHQFETL	HLA-B*18:01	0.9982072710990906	0.000861756961369081	binder
FEHTFEVY	HLA-B*18:01	0.9996026635169983	0.00027651579641565046	binder
FEIPAQRF	HLA-B*18:01	0.9987017273902893	0.000773180742782183	binder
FEKLKPKY	HLA-B*18:01	0.9729883790016174	0.032593030010635994	binder
FEKQVELY	HLA-B*18:01	0.9986379384994507	0.0006481381420296115	binder
FELVQHEY	HLA-B*18:01	0.9995906472206115	0.00013436386431742262	binder
FEMTIPQF	HLA-B*18:01	0.9986623883247375	0.0010412491365761826	binder
FENIVAVL	HLA-B*18:01	0.9957632541656494	0.004283492955449756	binder
FEQILKAEY	HLA-B*18:01	0.9986926794052124	0.0009887838766754824	binder
FESHITSY	HLA-B*18:01	0.9994173407554626	0.0004119808105584974	binder
FESKVSASE	HLA-B*18:01	0.4056037560105324	0.21065257807201787	ambiguous
FETIIHSY	HLA-B*18:01	0.9995077610015869	0.0003175307866539925	binder
FEVEKELF	HLA-B*18:01	0.9975925803184509	0.0023064166652470896	binder
FEVLVEKY	HLA-B*18:01	0.9989840269088746	0.0005964982590125567	binder
FEVMLPEKL	HLA-B*18:01	0.9793176531791687	0.01287907660195849	binder
FEVPKLVQY	HLA-B*18:01	0.9994218826293946	0.00032113116841327107	binder
FKQYANDNGVD	HLA-B*18:01	0.019661879120394587	0.016420039654483083	not-binder
FVEIKGSV	HLA-B*18:01	0.0033193580224178732	0.003782839440916815	not-binder
FYVDAGPPTHAF	HLA-B*18:01	0.6559742212295532	0.22291026826080818	binder
GEFIFTEM	HLA-B*18:01	0.9883257746696472	0.007065943724132236	binder
GEFYVIEY	HLA-B*18:01	0.9931631326675415	0.008607214303289095	binder
GFYVDAGPPTHAF	HLA-B*18:01	0.26233633076772095	0.25364307280583065	not-binder
GIETIANEF	HLA-B*18:01	0.0271133815869689	0.015969762346488423	not-binder
GIETIANEY	HLA-B*18:01	0.02613244503736496	0.019208604857455756	not-binder
GKADGAEAKPAE	HLA-B*18:01	0.14794534533284603	0.17599928361843983	not-binder
GVEVKRPKY	HLA-B*18:01	0.01329582678154111	0.007657412047040049	not-binder
HAAEYGAEALE	HLA-B*18:01	0.0049034527502954004	0.0046792853092254266	not-binder
HDITVPLEV	HLA-B*18:01	0.3781474903225899	0.23625429113275054	not-binder
HEAAFPIAV	HLA-B*18:01	0.9940848827362061	0.003757993325451539	binder
HEAAKEVF	HLA-B*18:01	0.9978943347930909	0.002637192668624091	binder
HEAFIEEGTF	HLA-B*18:01	0.9974933385848999	0.0018267608525159137	binder
HEAFSPVSY	HLA-B*18:01	0.998654043674469	0.0012289350592776282	binder
HEAPIPTF	HLA-B*18:01	0.9992697238922119	0.0006853071854975131	binder
HEDTRHLL	HLA-B*18:01	0.672322216629982	0.3031569070939536	binder
HEESIHAAY	HLA-B*18:01	0.9993445038795471	0.0003863718351724212	binder
HEFIATFF	HLA-B*18:01	0.9979071974754333	0.0017573605972638514	binder
HEFLEFEF	HLA-B*18:01	0.9987909436225891	0.0013505419205783321	binder
HEFLTWVL	HLA-B*18:01	0.9980102419853211	0.0021000470673002767	binder
HEFPLILIF	HLA-B*18:01	0.9982677221298217	0.0012636698116362379	binder
HEFQQDLGY	HLA-B*18:01	0.9965498566627502	0.005384240999794172	binder
HEFQSEVF	HLA-B*18:01	0.9992985963821411	0.00048119027906855797	binder
HEFVMAQY	HLA-B*18:01	0.9992416262626648	0.0008950946167052688	binder
HEFVSFEDF	HLA-B*18:01	0.9977038502693176	0.0017895838593113634	binder
HEHQANLL	HLA-B*18:01	0.9824354887008667	0.011189538755700659	binder
HEHQVMLM	HLA-B*18:01	0.9974440217018128	0.0020769978342919603	binder
HEIARPQI	HLA-B*18:01	0.974475872516632	0.024376518167900398	binder
HEIILAAF	HLA-B*18:01	0.9988445281982422	0.0008438736091240839	binder
HEILREAY	HLA-B*18:01	0.9995681643486023	0.00031162316580368585	binder
HEILVSDF	HLA-B*18:01	0.9980720758438111	0.0015691325280785154	binder
HEIPYYEF	HLA-B*18:01	0.9988152623176575	0.0010131390661550982	binder
HEKKAYSF	HLA-B*18:01	0.9987319946289063	0.0008170909529096094	binder
HELFLQAF	HLA-B*18:01	0.998353898525238	0.0022268320326489822	binder
HELIFSSF	HLA-B*18:01	0.9992053747177124	0.0006551336941091364	binder
HELIIPQW	HLA-B*18:01	0.9774601101875305	0.024575519748947897	binder
HELKIEEY	HLA-B*18:01	0.999620771408081	0.00027247487822697214	binder
HELLISTL	HLA-B*18:01	0.9970091581344604	0.0022495231809868278	binder
HELLLTEL	HLA-B*18:01	0.9936145424842835	0.0043085169994830485	binder
HELMQTVY	HLA-B*18:01	0.9972515940666199	0.0034437682566938054	binder
HEMVIYEA	HLA-B*18:01	0.9870076894760131	0.012810902942352698	binder
HEPIVNKF	HLA-B*18:01	0.9932113528251648	0.006510690357208696	binder
HEQALLLEY	HLA-B*18:01	0.9993544459342957	0.00047057425860486335	binder
HERPAYLY	HLA-B*18:01	0.9981737852096557	0.0014144034242237872	binder
HETIRVAV	HLA-B*18:01	0.9738092422485352	0.026146944508939993	binder
HETVAYEF	HLA-B*18:01	0.9988245487213134	0.0009368334822387933	binder
HEVIRTTA	HLA-B*18:01	0.9275280952453613	0.05406802245428621	binder
HEVLLPQY	HLA-B*18:01	0.9981789469718934	0.0020199249987024074	binder
HEWHKRVAL	HLA-B*18:01	0.9936811685562134	0.0038568581707170133	binder
HEWTIPSH	HLA-B*18:01	0.9882419466972351	0.015661818599409617	binder
HEYFNVPVY	HLA-B*18:01	0.9985091686248779	0.0015836923903945054	binder
HEYIFEGF	HLA-B*18:01	0.9986911535263061	0.0006820535196160838	binder
HFELGGDKKRKGQ	HLA-B*18:01	0.0017108708445448429	0.00271027353851253	not-binder
HLPETKFSEL	HLA-B*18:01	0.05189788453280926	0.02827097483048004	not-binder
HSQGLGGHYADS	HLA-B*18:01	0.006708797707688063	0.0093362300070436	not-binder
IAGDTLSKVF	HLA-B*18:01	0.20614318773150445	0.11929247992010997	not-binder
IAPTGHSL	HLA-B*18:01	0.03498274339362979	0.03472201576509015	not-binder
IEAAKAVY	HLA-B*18:01	0.9967598795890809	0.0024829351197545057	binder
IEAEKAEL	HLA-B*18:01	0.9369166135787964	0.03179783498870779	binder
IEAEVPAV	HLA-B*18:01	0.915616762638092	0.06959316942953002	binder
IEAFSQRY	HLA-B*18:01	0.9944279432296753	0.0038913513074233137	binder
IEAIRVEL	HLA-B*18:01	0.9177809834480286	0.08739782441853786	binder
IEALQKAGI	HLA-B*18:01	0.32161889523267745	0.2927342753076363	not-binder
IEDFAHSSF	HLA-B*18:01	0.9979168534278869	0.0008000637472327095	binder
IEERVNIL	HLA-B*18:01	0.7844115972518921	0.2129436679229742	binder
IEFIFSDTH	HLA-B*18:01	0.9229849100112915	0.03664901391100789	binder
IEFIRSEY	HLA-B*18:01	0.999193811416626	0.0005438683963084626	binder
IEFISKMSY	HLA-B*18:01	0.9958415865898133	0.004454940707561084	binder
IEFQREAL	HLA-B*18:01	0.949293601512909	0.0828549634573097	binder
IEFTSIDAH	HLA-B*18:01	0.8716090679168701	0.17964438906485863	binder
IEGLAPKL	HLA-B*18:01	0.8212770104408265	0.1488394532561035	binder
IEGLTAEF	HLA-B*18:01	0.9814516425132751	0.015885885043027497	binder
IEHAFILY	HLA-B*18:01	0.9984729170799256	0.0009475642522561712	binder
IEHLLPLF	HLA-B*18:01	0.9971279025077819	0.0021497795802572378	binder
IEIERSLY	HLA-B*18:01	0.9977558374404907	0.0014940100853004657	binder
IEIQVAVH	HLA-B*18:01	0.9809981346130371	0.017587108885420203	binder
IEIVIREY	HLA-B*18:01	0.9989058375358582	0.0004843490730473523	binder
IEKEAEIL	HLA-B*18:01	0.8280117750167847	0.1263609920878983	binder
IEKERPQL	HLA-B*18:01	0.5488371312618255	0.2380885003448488	ambiguous
IEKEVEEY	HLA-B*18:01	0.9989233136177063	0.0008684554892234315	binder
IELLLPKL	HLA-B*18:01	0.9391081690788269	0.04818387076559975	binder
IELTFDEHY	HLA-B*18:01	0.9893115282058715	0.007575977683820776	binder
IEMPYVIEF	HLA-B*18:01	0.9991208076477051	0.0007463015656310741	binder
IENEIAVL	HLA-B*18:01	0.9863090872764587	0.01435823206469389	binder
IENFLPLHY	HLA-B*18:01	0.996211564540863	0.0019071156108343248	binder
IENIVAVT	HLA-B*18:01	0.708960771560669	0.10783643007821701	binder
IENRVLEL	HLA-B*18:01	0.9338032603263855	0.0993773700568409	binder
IENVKAKI	HLA-B*18:01	0.6828076601028442	0.21656606930569824	binder
IEQIIRNY	HLA-B*18:01	0.9901336312294007	0.010471313657707447	binder
IEQISKVY	HLA-B*18:01	0.997705590724945	0.001978069596920786	binder
IERAVQEL	HLA-B*18:01	0.9568661689758301	0.029887692537178948	binder
IERMVQEA	HLA-B*18:01	0.6079851508140564	0.11316435085048134	binder
IESKFYKM	HLA-B*18:01	0.9816180348396302	0.01513718040000163	binder
IESLAHAL	HLA-B*18:01	0.9920586466789245	0.0038137357858719027	binder
IESTFHMY	HLA-B*18:01	0.996095871925354	0.003131067689001869	binder
IETIANEY	HLA-B*18:01	0.9952253580093384	0.0025894586613584443	binder
IEVKTDEF	HLA-B*18:01	0.992347240447998	0.005758184946024821	binder
IEVLIREY	HLA-B*18:01	0.9991376876831055	0.000591808517139212	binder
IEYSFSRHLY	HLA-B*18:01	0.9894651174545288	0.010001620490867492	binder
IEYTVKSH	HLA-B*18:01	0.9606998443603516	0.02827814924550924	binder
IFESENFF	HLA-B*18:01	0.0768654242157936	0.04124792523089857	not-binder
IPDLHEIVT	HLA-B*18:01	0.014334762119688094	0.023568943105829094	not-binder
IRLENEIQT	HLA-B*18:01	0.0044749792636139315	0.0043739383739395225	not-binder
IRLENEIQTY	HLA-B*18:01	0.6260934948921204	0.14506150618223393	binder
ISATVVEIAGY	HLA-B*18:01	0.14652323722839355	0.11666468096113095	not-binder
ISPTGHSL	HLA-B*18:01	0.01491204034537077	0.013316605862933976	not-binder
KEILIPVF	HLA-B*18:01	0.9923704028129577	0.004677145707455935	binder
KEVEAVVY	HLA-B*18:01	0.9952567458152771	0.0034170031810594596	binder
KSEITELRRNVQAL	HLA-B*18:01	0.0006134791212389246	0.0004668902163073748	not-binder
KTVEAIEI	HLA-B*18:01	0.002525360253639519	0.0025016849739820644	not-binder
LAEDLAAL	HLA-B*18:01	0.01328457249328494	0.006924488007814883	not-binder
LDIERPTY	HLA-B*18:01	0.9132481694221497	0.13508775470958737	binder
LEAAQRAVGVG	HLA-B*18:01	0.21613609194755554	0.14777808682295399	not-binder
LEAERAQL	HLA-B*18:01	0.9381224870681762	0.05071817468120066	binder
LEAFVAKF	HLA-B*18:01	0.9972252249717712	0.002617808184515044	binder
LEALIAHF	HLA-B*18:01	0.9964455246925354	0.002631529261065286	binder
LEALRDIL	HLA-B*18:01	0.6586267948150635	0.22097173051161392	binder
LEAPARAF	HLA-B*18:01	0.9971932888031005	0.0024128012498673586	binder
LEAPGVYVF	HLA-B*18:01	0.9974996685981751	0.0018583773206264137	binder
LEAQIYEY	HLA-B*18:01	0.9980290412902832	0.0019300706883293333	binder
LEAQTSRY	HLA-B*18:01	0.9905967354774475	0.012330099779993725	binder
LEDALQQAKED	HLA-B*18:01	0.025346178095787764	0.011576986169974575	not-binder
LEEALQQAKED	HLA-B*18:01	0.02432649414986372	0.008694477768867996	not-binder
LEFIKEIGY	HLA-B*18:01	0.997131884098053	0.0031983419349023035	binder
LEFKAKAF	HLA-B*18:01	0.9963725447654724	0.002789095344926558	binder
LEFPARDVY	HLA-B*18:01	0.9976559281349182	0.0022079754159386304	binder
LEFPSGYPY	HLA-B*18:01	0.9955342054367066	0.002248028605115489	binder
LEFRALLF	HLA-B*18:01	0.9929034590721131	0.006447526879104865	binder
LEGLVVQY	HLA-B*18:01	0.995907723903656	0.0029190993448924268	binder
LEHLITEL	HLA-B*18:01	0.9945059418678284	0.004322869048739524	binder
LEHNFSAIY	HLA-B*18:01	0.9939998984336853	0.0077006338536130346	binder
LEHVFWVV	HLA-B*18:01	0.9731262683868408	0.009738668749746285	binder
LEHVLPLMF	HLA-B*18:01	0.993322241306305	0.0038620511821136076	binder
LEHVVPEL	HLA-B*18:01	0.9885850071907043	0.006038303976878594	binder
LEIERPIL	HLA-B*18:01	0.9410919547080994	0.07729733530061603	binder
LEILLRNGY	HLA-B*18:01	0.9853915452957154	0.013361035043284274	binder
LEIVQAIY	HLA-B*18:01	0.9846449732780457	0.009397845630886607	binder
LEIYFPSQY	HLA-B*18:01	0.9865695357322692	0.02203446738714333	binder
LEKESALF	HLA-B*18:01	0.9834889769554138	0.016586433426914814	binder
LEKKVETF	HLA-B*18:01	0.9967581510543824	0.0014919510984326187	binder
LEKLQPAY	HLA-B*18:01	0.9883082866668701	0.0130610228887326	binder
LEKPNGATPVF	HLA-B*18:01	0.8929025411605835	0.14296213637876	binder
LEKQVVTF	HLA-B*18:01	0.9981268644332886	0.0016107765053196854	binder
LELAKETF	HLA-B*18:01	0.9869945168495178	0.013182643038527397	binder
LELEVARL	HLA-B*18:01	0.959708821773529	0.04423974974388977	binder
LELFLPEEY	HLA-B*18:01	0.986233937740326	0.0116143545097198	binder
LELLLPIRY	HLA-B*18:01	0.9848044991493226	0.015114453793984234	binder
LELRAAVM	HLA-B*18:01	0.9803851246833801	0.013284097687091115	binder
LEMARTAVY	HLA-B*18:01	0.9977970719337463	0.0018516084525167665	binder
LEMEFKERF	HLA-B*18:01	0.9960415363311768	0.003184904481756341	binder
LEMIKTEF	HLA-B*18:01	0.9979599237442016	0.001576163250015926	binder
LEMLVERL	HLA-B*18:01	0.9784039616584778	0.019754633146622205	binder
LENIFTKSY	HLA-B*18:01	0.9983406782150268	0.0016645691450181803	binder
LENIRPVL	HLA-B*18:01	0.9512642860412598	0.07464323408768042	binder
LENRVAVL	HLA-B*18:01	0.9866769313812256	0.012553495529335941	binder
LENVFTPMF	HLA-B*18:01	0.9941737174987793	0.004954111950031933	binder
LEQETHLF	HLA-B*18:01	0.9948766231536865	0.003243969280427683	binder
LEQLFQEH	HLA-B*18:01	0.943745243549347	0.02994675272387287	binder
LEQLILKY	HLA-B*18:01	0.9952515363693237	0.004906139944742788	binder
LERLTRLF	HLA-B*18:01	0.9435152769088745	0.01918943299566206	binder
LERQVEEL	HLA-B*18:01	0.947830319404602	0.0345476175933658	binder
LERVIDLL	HLA-B*18:01	0.7797965407371521	0.16935745890396528	binder
LERVLPASL	HLA-B*18:01	0.8713518738746643	0.08081205074464114	binder
LESFVSTF	HLA-B*18:01	0.9958479046821594	0.0017207152789263812	binder
LESLGYVL	HLA-B*18:01	0.9425916314125061	0.04351016259393123	binder
LESVFSRF	HLA-B*18:01	0.9862250089645386	0.013470572964641605	binder
LETRHLSY	HLA-B*18:01	0.9937928557395935	0.007898343488189418	binder
LEVERQTI	HLA-B*18:01	0.8879697918891907	0.09352178841743047	binder
LEVEVHQL	HLA-B*18:01	0.9909931898117066	0.006274429478655486	binder
LEVILPSVH	HLA-B*18:01	0.8971234321594238	0.0962140471548556	binder
LEVLRVTAF	HLA-B*18:01	0.994445288181305	0.005847932856459155	binder
LEVMTAKYE	HLA-B*18:01	0.22852309793233871	0.119667542208432	not-binder
LEVTKEAF	HLA-B*18:01	0.9945088148117065	0.0030565704107804316	binder
LEWAIKEY	HLA-B*18:01	0.9994629621505737	0.0001828665489316733	binder
LEWEATEL	HLA-B*18:01	0.9267754673957824	0.08587775449036877	binder
LEWLMPNRF	HLA-B*18:01	0.9867862701416016	0.011951795904358084	binder
LEYEKTEV	HLA-B*18:01	0.8500994205474853	0.19097097109690578	binder
LEYEKTRY	HLA-B*18:01	0.9930453777313233	0.010831945253099877	binder
LEYFVEEY	HLA-B*18:01	0.9979884147644043	0.0017026031928708682	binder
LEYLKPQY	HLA-B*18:01	0.995304274559021	0.004337334165167031	binder
LEYQYMLEH	HLA-B*18:01	0.9369493961334229	0.048752229343079115	binder
LFAGELNPV	HLA-B*18:01	0.012458227365277708	0.014370435177577644	not-binder
LIEFIRSEY	HLA-B*18:01	0.06875912919640541	0.057328370257937696	not-binder
LMEALIISK	HLA-B*18:01	0.004831127182114869	0.004649901274117968	not-binder
LNVGDVVM	HLA-B*18:01	0.034667235985398295	0.028907033879965387	not-binder
LQAKLDNLQQEID	HLA-B*18:01	0.018711194058414548	0.034077038846870224	not-binder
LQIDNARLA	HLA-B*18:01	0.03104404588229954	0.032467015731359385	not-binder
LSGNNVVEY	HLA-B*18:01	0.0686973512172699	0.05268214372022781	not-binder
LSIPDLHEI	HLA-B*18:01	0.022112387232482433	0.017323167064079402	not-binder
LTPIRAELM	HLA-B*18:01	0.005688186921179295	0.0037909331371080673	not-binder
MEAFASRY	HLA-B*18:01	0.9975539803504944	0.0027650434641982233	binder
MEAFHFVSY	HLA-B*18:01	0.9992685317993164	0.000887298058343516	binder
MEALLQTRY	HLA-B*18:01	0.9992708086967468	0.0005538791182592774	binder
MEAYVPGF	HLA-B*18:01	0.9962074875831604	0.0020561822556437255	binder
MEFAKNMY	HLA-B*18:01	0.9968796491622924	0.0034106858732851804	binder
MEFERQAEI	HLA-B*18:01	0.993921422958374	0.004755898428293242	binder
MEFSLKDLY	HLA-B*18:01	0.9964595079421997	0.0036987312608351545	binder
MEHLIHVL	HLA-B*18:01	0.9990868449211121	0.0007734146848685911	binder
MEHPFFTL	HLA-B*18:01	0.9985316157341003	0.0015078151137408176	binder
MEIDIPHVW	HLA-B*18:01	0.9968609809875488	0.004736134055572404	binder
MEIGKTETF	HLA-B*18:01	0.9996269345283508	0.00012075706270422882	binder
MEIKVKDY	HLA-B*18:01	0.9990406155586242	0.0008095477201676458	binder
MEKAAEVY	HLA-B*18:01	0.9970181465148926	0.002940451199567989	binder
MEKFLVEY	HLA-B*18:01	0.9991534113883972	0.0012864104343470596	binder
MEKIQPAL	HLA-B*18:01	0.9923744678497315	0.0058519092713321995	binder
MELEAMSRY	HLA-B*18:01	0.9985580086708069	0.0012033283533187766	binder
MELYTHVY	HLA-B*18:01	0.9994718074798584	0.0004335449237152615	binder
MEQVVFKY	HLA-B*18:01	0.9989226698875427	0.0011294555674530758	binder
MERLIEFAY	HLA-B*18:01	0.9985075473785401	0.0019074271235856122	binder
MESNLIITY	HLA-B*18:01	0.9991019487380981	0.0005624016760087344	binder
MESVVVSEY	HLA-B*18:01	0.9990492224693298	0.0008367581812139404	binder
MEVDSGKKMVF	HLA-B*18:01	0.9976404905319214	0.0020086413381816236	binder
MEVELPAAA	HLA-B*18:01	0.9855273246765137	0.016268879741072845	binder
MEVELPAA	HLA-B*18:01	0.9844758868217468	0.014644010525937173	binder
MEVHATVY	HLA-B*18:01	0.999220895767212	0.0005174653867552235	binder
MEVKRESY	HLA-B*18:01	0.9992276787757873	0.0004162521776393021	binder
MEVVVITH	HLA-B*18:01	0.9950151801109314	0.0023829027221034193	binder
MEWDKIWAF	HLA-B*18:01	0.9992263197898865	0.0004436867495982335	binder
MEWLVETL	HLA-B*18:01	0.9948403716087342	0.005174451354619121	binder
MEYPNFEET	HLA-B*18:01	0.8494935452938079	0.236683268700217	binder
MPEQLFKY	HLA-B*18:01	0.9361569166183472	0.07737602445097591	binder
MQRLIEKY	HLA-B*18:01	0.9306516885757447	0.042745901803080064	binder
MTAAEISKY	HLA-B*18:01	0.11904385834932327	0.029977369160136498	not-binder
NAPWAVTSL	HLA-B*18:01	0.195903542637825	0.20563827410729124	not-binder
NARLAADD	HLA-B*18:01	0.002151320748089347	0.0033084523021106563	not-binder
NAWDKEPVL	HLA-B*18:01	0.31557168513536454	0.2987880893307845	not-binder
NDIQLSRDMTM	HLA-B*18:01	0.4598687648773193	0.12836126389505806	ambiguous
NDVTAIIF	HLA-B*18:01	0.9303085446357727	0.062335041671515275	binder
NEALAALL	HLA-B*18:01	0.9940221428871154	0.0055322464949372615	binder
NEALIALL	HLA-B*18:01	0.9973583579063415	0.002178508780207383	binder
NEALIEKL	HLA-B*18:01	0.9986387848854065	0.0005383653956117406	binder
NEALKYHF	HLA-B*18:01	0.9972774982452393	0.0035258921447989793	binder
NEALYDICF	HLA-B*18:01	0.9851250052452087	0.01349858792226718	binder
NEAQRVKL	HLA-B*18:01	0.9784618735313415	0.02234008056586742	binder
NEFFFSHF	HLA-B*18:01	0.9987008571624756	0.0012415534517769417	binder
NEFGKALLY	HLA-B*18:01	0.9996557116508484	0.0002246584802708411	binder
NEFILYAV	HLA-B*18:01	0.9753221869468689	0.016452292068357917	binder
NEFKEWQYF	HLA-B*18:01	0.9986648201942444	0.001499032741129583	binder
NEFLLLHAF	HLA-B*18:01	0.9990933179855347	0.001074776341303832	binder
NEFLRELSF	HLA-B*18:01	0.9992483139038086	0.0007321034286873821	binder
NEFLRNVF	HLA-B*18:01	0.9987450361251831	0.001443570159921949	binder
NEFTTHIL	HLA-B*18:01	0.9990110516548156	0.0007846604315825049	binder
NEFVRQLEF	HLA-B*18:01	0.9992948174476624	0.000779315232164752	binder
NEFVVKFY	HLA-B*18:01	0.998953664302826	0.0011964463317567589	binder
NEGLVKEY	HLA-B*18:01	0.9995945811271667	0.00022223809783624145	binder
NEHFSNVF	HLA-B*18:01	0.9991550803184509	0.0007447989152367329	binder
NEHWMPVY	HLA-B*18:01	0.9974515914916993	0.004037144136591487	binder
NEIIKPAKY	HLA-B*18:01	0.9995213747024536	0.00020023235932732164	binder
NEIKKWQL	HLA-B*18:01	0.9977695226669312	0.0017848146705735182	binder
NEIKVAKA	HLA-B*18:01	0.9845234990119934	0.004171630936773481	binder
NEILFSEF	HLA-B*18:01	0.999008858203888	0.000698093955539053	binder
NEILQAAY	HLA-B*18:01	0.9989554405212402	0.0007883767289314802	binder
NEISRTEY	HLA-B*18:01	0.9996878623962402	0.00018361570237194043	binder
NEKIVVLL	HLA-B*18:01	0.9943791031837463	0.004738598132345419	binder
NEKLLTVF	HLA-B*18:01	0.9991709351539612	0.0007700836571293511	binder
NEKLQQIF	HLA-B*18:01	0.9971917986869812	0.0018218295935616242	binder
NELERNITI	HLA-B*18:01	0.9876322269439697	0.01277795194002911	binder
NELESYAY	HLA-B*18:01	0.998789381980896	0.0006691191048997466	binder
NELILKTL	HLA-B*18:01	0.9980363845825195	0.0009927396043406544	binder
NELKRSFF	HLA-B*18:01	0.990182614326477	0.012315430959420323	binder
NELLKKTL	HLA-B*18:01	0.9664416670799255	0.051212577650784664	binder
NELLKSKF	HLA-B*18:01	0.9978333711624146	0.0012469593735304227	binder
NELLRQQI	HLA-B*18:01	0.8972598552703858	0.17289295788834036	binder
NELLVKAL	HLA-B*18:01	0.9982313871383667	0.0013551964087821764	binder
NELQRKDAL	HLA-B*18:01	0.9833668828010559	0.012561338621250777	binder
NELSAWKF	HLA-B*18:01	0.9972166061401367	0.002656865903255505	binder
NELVRISSM	HLA-B*18:01	0.9988858699798584	0.0006903315048853177	binder
NELVVRAY	HLA-B*18:01	0.9996357917785644	0.00025446486430539986	binder
NEMKLNVH	HLA-B*18:01	0.9899749279022216	0.011614439341854505	binder
NEMPKAEY	HLA-B*18:01	0.9993374109268188	0.0005502487621958597	binder
NENARLLTF	HLA-B*18:01	0.9993754625320435	0.00042893856020054586	binder
NENARQQL	HLA-B*18:01	0.9723107933998107	0.04763066386920808	binder
NENHFPVIY	HLA-B*18:01	0.9987468957901001	0.0013857142886405493	binder
NENKFYNVH	HLA-B*18:01	0.9786802768707276	0.031188454622286414	binder
NENLAANF	HLA-B*18:01	0.9971130609512329	0.0016895961978069518	binder
NENYQPKY	HLA-B*18:01	0.9943212270736694	0.008640131508234809	binder
NEPELLVAH	HLA-B*18:01	0.990272831916809	0.005351335256230376	binder
NEPEVVSV	HLA-B*18:01	0.7716345191001892	0.12696409079547627	binder
NEQLKTSF	HLA-B*18:01	0.9989980936050415	0.0011183013041478926	binder
NEQRLSNQF	HLA-B*18:01	0.9980082154273987	0.001407861961741025	binder
NEQVMYRF	HLA-B*18:01	0.9962628006935119	0.004441230131649059	binder
NERPVTLY	HLA-B*18:01	0.9992432832717896	0.0003762769262207925	binder
NERVQQAV	HLA-B*18:01	0.9321738719940186	0.06408985992591919	binder
NESAERLLY	HLA-B*18:01	0.9968911409378052	0.0024895835892041612	binder
NESTRSVL	HLA-B*18:01	0.9845702171325683	0.01161670186525192	binder
NETRAQLL	HLA-B*18:01	0.9815855264663697	0.016931073189631777	binder
NETTAVAL	HLA-B*18:01	0.9961103677749634	0.0023725600326752376	binder
NETVLTVW	HLA-B*18:01	0.9897566556930542	0.014083177925159663	binder
NEVDRMVL	HLA-B*18:01	0.9987405776977539	0.0013711304132953787	binder
NEVEKQWRL	HLA-B*18:01	0.9944238781929016	0.003305943684389826	binder
NEVGANAV	HLA-B*18:01	0.9630873680114747	0.035250659567224514	binder
NEVIATVL	HLA-B*18:01	0.9978926658630372	0.0016424688309645713	binder
NEVKLWTF	HLA-B*18:01	0.9992254614830017	0.0006618283423535296	binder
NEVQRTML	HLA-B*18:01	0.9890776038169861	0.008674398942015797	binder
NEVVGLIF	HLA-B*18:01	0.9960441589355469	0.0030421540283197515	binder
NEVVRSDL	HLA-B*18:01	0.9528473019599915	0.07174262478906816	binder
NEWARYLYY	HLA-B*18:01	0.9986848115921021	0.0010100485493344318	binder
NEWFVSAF	HLA-B*18:01	0.9982592701911926	0.0012877394048117744	binder
NEWSLKAEY	HLA-B*18:01	0.9994386553764343	0.0004915080404058675	binder
NEYRSVVY	HLA-B*18:01	0.9993017554283142	0.0008298861272529286	binder
NVKAQEREQIKT	HLA-B*18:01	0.0008360459294635802	0.0005885788592728393	not-binder
NVKVDPEIQ	HLA-B*18:01	0.017366856220178306	0.013810188611758078	not-binder
NVYKDEYNS	HLA-B*18:01	0.0005935983339441009	0.0003264145191524271	not-binder
QAKADLQEAL	HLA-B*18:01	0.009224357549101114	0.0022132336943183934	not-binder
QDLRLFYE	HLA-B*18:01	0.04137524766847491	0.03416807713224638	not-binder
QDVATVLL	HLA-B*18:01	0.21157398521900178	0.08360190474345439	not-binder
QEAPSNVY	HLA-B*18:01	0.9970399737358093	0.001868691320370248	binder
QEFIRVGY	HLA-B*18:01	0.999207079410553	0.0004472279544768419	binder
QEFLTKLAF	HLA-B*18:01	0.9981673121452331	0.001021065178633177	binder
QEFPAHSL	HLA-B*18:01	0.9835572481155396	0.02995344867902732	binder
QEGLASKF	HLA-B*18:01	0.9735867261886597	0.03249687044022685	binder
QEHELIESM	HLA-B*18:01	0.9968696713447571	0.002565542812803885	binder
QEHQFEAL	HLA-B*18:01	0.9971455574035645	0.0012673576754664358	binder
QEIHRHAL	HLA-B*18:01	0.9779810309410095	0.03481785885959766	binder
QELLIYEAF	HLA-B*18:01	0.9969961643218994	0.0017210014205732756	binder
QELLLGKEF	HLA-B*18:01	0.9923571705818176	0.005068749035875042	binder
QEMEFLQF	HLA-B*18:01	0.9981229662895202	0.001206578131585359	binder
QEPVAHTV	HLA-B*18:01	0.31155150681734084	0.1791017246128824	not-binder
QEVDRAVF	HLA-B*18:01	0.9979613065719605	0.0014400141739413232	binder
QEVPIIIVF	HLA-B*18:01	0.9944651007652283	0.005414767091672772	binder
QEYPAIVEF	HLA-B*18:01	0.9992662906646729	0.0005468441387994432	binder
QLAGVKQQL	HLA-B*18:01	0.007530510728247464	0.007768546765470868	not-binder
QSGAVAAGPLL	HLA-B*18:01	0.02360492302104831	0.018197013315837895	not-binder
REELSNVL	HLA-B*18:01	0.18088062554597856	0.09272882735365898	not-binder
REFNKYLAY	HLA-B*18:01	0.9855378150939942	0.021879548607935364	binder
REFPKFFTF	HLA-B*18:01	0.9940725326538086	0.007286831407583035	binder
REILANVF	HLA-B*18:01	0.9804275631904602	0.007404597107224058	binder
RELERYVL	HLA-B*18:01	0.844816017150879	0.1226416020156654	binder
RENDTITIY	HLA-B*18:01	0.9814951777458191	0.007634386260673853	binder
REQIVAQY	HLA-B*18:01	0.9847206592559814	0.011204012615307287	binder
REVELGLEY	HLA-B*18:01	0.9940096974372864	0.005546327508852994	binder
RVYIHPFHL	HLA-B*18:01	0.014191907655913383	0.01407933957723722	not-binder
SAPSRATAL	HLA-B*18:01	0.0224708903580904	0.010874280831103578	not-binder
SAPVGVTAL	HLA-B*18:01	0.045446443185210225	0.021909439077764752	not-binder
SDVEVPASV	HLA-B*18:01	0.17681272998452185	0.13807120783058233	not-binder
SEALFKSF	HLA-B*18:01	0.9989933133125305	0.0005916148157446495	binder
SEAVIAQF	HLA-B*18:01	0.9987546801567078	0.0005819952373561891	binder
SEERVWEY	HLA-B*18:01	0.9959531307220459	0.0036819297144547467	binder
SEFEMKVY	HLA-B*18:01	0.9996802926063537	0.00021589818456087536	binder
SEFEMKVYY	HLA-B*18:01	0.9996938467025757	0.0002229396173843495	binder
SEFIDSQRVWAEY	HLA-B*18:01	0.9594807744026184	0.03451607211212894	binder
SEFLGFTSY	HLA-B*18:01	0.9995245099067688	0.0004995974919635329	binder
SEFNRYLF	HLA-B*18:01	0.9973772168159485	0.0020188996487949967	binder
SEFQRLLGF	HLA-B*18:01	0.9988656401634216	0.0007902546383331489	binder
SEFVLPRF	HLA-B*18:01	0.9989490509033203	0.0008570529715828206	binder
SEFWLPDTF	HLA-B*18:01	0.9951207041740417	0.003150164817686009	binder
SEHVFDHPW	HLA-B*18:01	0.9849215865135192	0.009215119775277194	binder
SEHVFQILF	HLA-B*18:01	0.9976814031600952	0.001545495419911384	binder
SEHVVSEF	HLA-B*18:01	0.9994785904884338	0.0002298132452330408	binder
SEIERQHF	HLA-B*18:01	0.9992330551147461	0.000193858824741518	binder
SEIFLHESY	HLA-B*18:01	0.999270224571228	0.0006943341939476644	binder
SEILLKEF	HLA-B*18:01	0.9987464904785156	0.0008202472235882555	binder
SEIQRLTY	HLA-B*18:01	0.9995216250419616	0.00018915224780870622	binder
SEIYTNTY	HLA-B*18:01	0.9977448225021363	0.0018770440226753915	binder
SEKVSHVL	HLA-B*18:01	0.9935841679573059	0.0019463655782871738	binder
SELHEHAAY	HLA-B*18:01	0.9992153406143188	0.0004813860588515479	binder
SELLWQVAY	HLA-B*18:01	0.9991496801376343	0.000739498701582338	binder
SELSDLHAH	HLA-B*18:01	0.9872617721557617	0.009234348183443066	binder
SELTRPEF	HLA-B*18:01	0.9972445249557496	0.00300088566580678	binder
SEMASNKF	HLA-B*18:01	0.9945058941841125	0.006688190850106771	binder
SEMLAFTL	HLA-B*18:01	0.9900352835655213	0.010468700199577711	binder
SENPTSVF	HLA-B*18:01	0.9989623785018921	0.0009767646303587142	binder
SEPVAQVF	HLA-B*18:01	0.9823708653450012	0.015612897442268186	binder
SERLIHTY	HLA-B*18:01	0.9994212746620178	0.0001975288488932995	binder
SERVVDLL	HLA-B*18:01	0.8290412306785584	0.11720672981008295	binder
SESIRALF	HLA-B*18:01	0.9934930562973022	0.0044136791303601665	binder
SETFLHIY	HLA-B*18:01	0.9979964017868042	0.0012610981856299866	binder
SETLLRVM	HLA-B*18:01	0.9971025109291076	0.001876622283865161	binder
SETQFSHL	HLA-B*18:01	0.8826451361179352	0.22471055426561837	binder
SETYKYLY	HLA-B*18:01	0.9916130661964416	0.005487020152448457	binder
SEVEKPLM	HLA-B*18:01	0.9839061021804809	0.016295223619262677	binder
SEVQRTML	HLA-B*18:01	0.904286003112793	0.07243940235653598	binder
SEWELPKY	HLA-B*18:01	0.9970114231109619	0.004787901120274417	binder
SEYFYQEEF	HLA-B*18:01	0.9964877367019653	0.002981516372828295	binder
SEYISNTF	HLA-B*18:01	0.9965554475784302	0.00207797105686363	binder
SIPEKNRPL	HLA-B*18:01	0.007938000722788274	0.008573896487774273	not-binder
SIPGGYNAL	HLA-B*18:01	0.009207991557195783	0.005896975088277007	not-binder
SLVNLGGSK	HLA-B*18:01	0.00449563073925674	0.0026683445330028363	not-binder
SSTISSNVASKA	HLA-B*18:01	0.006368433916941285	0.0058151448445157745	not-binder
STPTLIPAF	HLA-B*18:01	0.03811167310923338	0.02331217564869202	not-binder
SVPEAQSAL	HLA-B*18:01	0.008186956134159118	0.005638964559812599	not-binder
TDFISHLF	HLA-B*18:01	0.9714981198310852	0.03960845306322745	binder
TEAVLIAH	HLA-B*18:01	0.9905506253242493	0.006378632972054076	binder
TEELAYLK	HLA-B*18:01	0.6119817227125168	0.2810942719154085	ambiguous
TEFFFHAM	HLA-B*18:01	0.9982173562049865	0.0020408383025638014	binder
TEFFFHTM	HLA-B*18:01	0.9985311388969421	0.0017715846809708477	binder
TEFGAFVGH	HLA-B*18:01	0.9920376420021058	0.007083383156875459	binder
TEFGGSIY	HLA-B*18:01	0.993426775932312	0.009058986392342672	binder
TEFGGVTQH	HLA-B*18:01	0.9929710149765014	0.006532283027734618	binder
TEFGHPAA	HLA-B*18:01	0.9932280302047729	0.006837220899547255	binder
TEFLKKEF	HLA-B*18:01	0.9988645911216736	0.0008129738181292485	binder
TEFPAKAV	HLA-B*18:01	0.9955396056175232	0.001256104144416918	binder
TEFPIIKMY	HLA-B*18:01	0.9993889212608338	0.0005590384174411182	binder
TEFQFRGGF	HLA-B*18:01	0.9956639647483826	0.0045632627711129714	binder
TEFSFTDY	HLA-B*18:01	0.9973999500274658	0.0018505260721578874	binder
TEFSLPKFY	HLA-B*18:01	0.9979375004768372	0.0017643806673107191	binder
TEHEIQEWY	HLA-B*18:01	0.9988913893699646	0.0004209771653592383	binder
TEIEKLQM	HLA-B*18:01	0.9963119029998779	0.0022469060249738046	binder
TEIERLITW	HLA-B*18:01	0.9957463860511779	0.004593605318539925	binder
TEIKKTEV	HLA-B*18:01	0.8122925698757172	0.22565712759337744	binder
TEILLRKL	HLA-B*18:01	0.9902572393417358	0.008467766549982056	binder
TEILRSML	HLA-B*18:01	0.9684952855110168	0.005837690058122653	binder
TEINKKIY	HLA-B*18:01	0.9970903277397156	0.0013087840971524605	binder
TEIRMARM	HLA-B*18:01	0.9731210112571717	0.022876317411194964	binder
TEITKGWLY	HLA-B*18:01	0.9965932607650757	0.002758814516386648	binder
TEKDYREIIH	HLA-B*18:01	0.604351881146431	0.23631597670225302	ambiguous
TEKPEVID	HLA-B*18:01	0.30844879150390625	0.09986504644595075	not-binder
TELERSLEY	HLA-B*18:01	0.9994598627090454	0.00051354731852085	binder
TELLAERF	HLA-B*18:01	0.9978270411491394	0.0011416937290625933	binder
TELLAQVY	HLA-B*18:01	0.9988418221473694	0.0008275122626290681	binder
TELLRDTF	HLA-B*18:01	0.994342565536499	0.003703678345897114	binder
TELLRHDM	HLA-B*18:01	0.9862101197242736	0.01304751215776383	binder
TELMFEHY	HLA-B*18:01	0.9974184513092041	0.003030577857021416	binder
TELSFSREY	HLA-B*18:01	0.9994812726974487	0.0002627418023530976	binder
TENIRLVF	HLA-B*18:01	0.9990615129470826	0.0005056520747094875	binder
TENIRRVF	HLA-B*18:01	0.995957100391388	0.0032587782592579336	binder
TENKISPY	HLA-B*18:01	0.9967694044113159	0.0025791080770079314	binder
TENKRWAL	HLA-B*18:01	0.987526535987854	0.009047885706306245	binder
TEPELLVAH	HLA-B*18:01	0.9799005389213562	0.009372014647920528	binder
TEQFTHAF	HLA-B*18:01	0.9992740035057068	0.00032221990119085566	binder
TERLIEIA	HLA-B*18:01	0.9477593898773193	0.020145777593918078	binder
TERLIQEL	HLA-B*18:01	0.992109751701355	0.009093375637070017	binder
TESEFTEF	HLA-B*18:01	0.9987713456153869	0.0013425733388363068	binder
TESKVTEF	HLA-B*18:01	0.998873257637024	0.0010199784391020678	binder
TESVRYVY	HLA-B*18:01	0.9991085886955261	0.0006402419012447736	binder
TETQVKIWF	HLA-B*18:01	0.9900752782821656	0.00764426733604734	binder
TETVFEAF	HLA-B*18:01	0.9963608503341674	0.003628905104786835	binder
TETVRSIL	HLA-B*18:01	0.8652088284492493	0.11719843013137887	binder
TEVAIVVKY	HLA-B*18:01	0.9996209263801574	0.0002960076826467449	binder
TEVEVNKF	HLA-B*18:01	0.9994834184646606	0.0002950227239178622	binder
TEVKVEPM	HLA-B*18:01	0.9948573350906372	0.0034281771549501626	binder
TEVQAHPY	HLA-B*18:01	0.9991408586502075	0.0004127802009980071	binder
TEVVKNTL	HLA-B*18:01	0.9393169760704041	0.09546002415498334	binder
TEWQHKAF	HLA-B*18:01	0.9992441415786744	0.0005144768875287904	binder
TEYVHAYF	HLA-B*18:01	0.9983600020408631	0.002117191924886665	binder
TFLRPPKVKMEQRE	HLA-B*18:01	0.0002076965134619968	0.00017351160216305065	not-binder
TFTVTEKPEVID	HLA-B*18:01	0.009392782719805837	0.008264062116812458	not-binder
TKTFTVTEKPEVID	HLA-B*18:01	0.00623894277960062	0.002608668007315102	not-binder
TLEQIVTY	HLA-B*18:01	0.16319506019353866	0.17705714763679087	not-binder
TLKGETTTEAVD	HLA-B*18:01	0.01026665159733966	0.011859932542046165	not-binder
TLKGETTTKAVD	HLA-B*18:01	0.004762275819666683	0.0038570003147162025	not-binder
TLPTKETIEQEK	HLA-B*18:01	0.02610457958653569	0.02486768438016205	not-binder
TNAENEFVTIK	HLA-B*18:01	0.061811080668121576	0.08328167714261533	not-binder
TTTEAVDAATAE	HLA-B*18:01	0.0027643415378406644	0.002337832299929473	not-binder
TTTKAVDAETAEKA	HLA-B*18:01	0.009874622616916896	0.0130104230140892	not-binder
TVINQTQKENLR	HLA-B*18:01	0.02366021149791777	0.03515627546807539	not-binder
TVTEKPEVID	HLA-B*18:01	0.013007072824984789	0.008175033919657475	not-binder
TVTPAKAVTTPGKK	HLA-B*18:01	0.005225465074181557	0.0036751524064216447	not-binder
TYDDATKTFT	HLA-B*18:01	0.14669682700186967	0.1869022427165163	not-binder
TYDDATKTFTVTE	HLA-B*18:01	0.06573564705904573	0.07460405049640359	not-binder
TYDDATKTFTVTEK	HLA-B*18:01	0.13958011902868747	0.18355113934964612	not-binder
TYDDATKTFTVT	HLA-B*18:01	0.1332823859062046	0.15261998454702744	not-binder
VAPGKDLTK	HLA-B*18:01	0.0055696337425615635	0.004315397938383809	not-binder
VAPGKDLTKTL	HLA-B*18:01	0.03844927214086056	0.023859955318998826	not-binder
VDAGPPTHAF	HLA-B*18:01	0.9362069010734558	0.0483188617037881	binder
VEAETTTTF	HLA-B*18:01	0.9976264357566833	0.0014968684076781106	binder
VEAIRTNY	HLA-B*18:01	0.9813188910484314	0.02035305131914973	binder
VEAPMREEY	HLA-B*18:01	0.999029278755188	0.0009627428405438805	binder
VEELERWVY	HLA-B*18:01	0.9859309196472168	0.00825337589579787	binder
VEEYVYEF	HLA-B*18:01	0.9932222604751587	0.005793691515243056	binder
VEFHDLVTF	HLA-B*18:01	0.9841065406799316	0.028269798111666855	binder
VEFILEPLY	HLA-B*18:01	0.9805577993392944	0.025917224539741237	binder
VEFLIVHY	HLA-B*18:01	0.9970198392868042	0.0029143041890838245	binder
VEFLRPSF	HLA-B*18:01	0.996498441696167	0.003912359141005451	binder
VEFSGKPAA	HLA-B*18:01	0.8815978646278382	0.09678556447469433	binder
VEFTCHTAF	HLA-B*18:01	0.9940130949020386	0.005194464724443971	binder
VEGPNFEF	HLA-B*18:01	0.9960434436798096	0.0022453654595932008	binder
VEHLVQKM	HLA-B*18:01	0.9959922194480896	0.0018815215211896664	binder
VEHQAISF	HLA-B*18:01	0.9983936309814453	0.0011155961056844228	binder
VEHSGRVF	HLA-B*18:01	0.9932917475700378	0.008485397556054826	binder
VEIAKQSV	HLA-B*18:01	0.7203401088714599	0.23726162534245673	binder
VEIAREAL	HLA-B*18:01	0.9044562220573426	0.15607816781528208	binder
VEIEFLPVY	HLA-B*18:01	0.9985380887985229	0.0022367807087029573	binder
VEIEREVL	HLA-B*18:01	0.9440356969833374	0.09207458571040661	binder
VEIERTAF	HLA-B*18:01	0.9985881447792053	0.0013161647728785106	binder
VEIITKEF	HLA-B*18:01	0.9970722317695617	0.0019223694103934353	binder
VEISLGRVF	HLA-B*18:01	0.996383786201477	0.0024027591659908534	binder
VEIVRQSL	HLA-B*18:01	0.903467857837677	0.151368705412377	binder
VEKDAPLF	HLA-B*18:01	0.989924955368042	0.005160260509047742	binder
VEKGVPLY	HLA-B*18:01	0.9882890462875367	0.006575053315424989	binder
VEKIHYPH	HLA-B*18:01	0.7693850338459015	0.1590696256339288	binder
VEKLRFTY	HLA-B*18:01	0.9622982621192933	0.02236573919740532	binder
VEKTIQKY	HLA-B*18:01	0.9963710069656372	0.0023070761651947025	binder
VEKVTNEY	HLA-B*18:01	0.9981138229370117	0.0019238432443155077	binder
VELKTTVSFVAY	HLA-B*18:01	0.8540389895439148	0.09362492852599102	binder
VENQFREF	HLA-B*18:01	0.9966569423675538	0.0037422004455210114	binder
VEPKVTVY	HLA-B*18:01	0.9863983869552613	0.015574948931650612	binder
VEQILAEF	HLA-B*18:01	0.9925155758857727	0.006033381373187094	binder
VEQILPTL	HLA-B*18:01	0.9107964158058166	0.06540939018830143	binder
VEQIRNIL	HLA-B*18:01	0.8035812556743622	0.1747924126676465	binder
VEQLFQVM	HLA-B*18:01	0.9937123537063599	0.0029409033478845774	binder
VERVIVVSM	HLA-B*18:01	0.9607468008995056	0.025817745199013278	binder
VERYLEEF	HLA-B*18:01	0.9965327739715576	0.0018067719151599688	binder
VESIKTVY	HLA-B*18:01	0.9967646598815918	0.002309830487485328	binder
VETFAFQA	HLA-B*18:01	0.4029825121164322	0.18554079295367015	not-binder
VETYFHEF	HLA-B*18:01	0.996484887599945	0.004087896085352344	binder
VEVGRVAY	HLA-B*18:01	0.9982812166213989	0.0014926814578343085	binder
VEVIKPLV	HLA-B*18:01	0.49291516542434693	0.3212350658556107	ambiguous
VEVKRPKY	HLA-B*18:01	0.967532467842102	0.026146876851420354	binder
VEVYIPQF	HLA-B*18:01	0.9940207719802856	0.003180495686293622	binder
VKLAKAGKNQGD	HLA-B*18:01	0.011670139478519559	0.013687287181319579	not-binder
WENSFVSVY	HLA-B*18:01	0.9989770174026489	0.0009459407232219689	binder
WEVVTHGY	HLA-B*18:01	0.9982776045799255	0.0013809979228334194	binder
YDRLVDEY	HLA-B*18:01	0.9868987917900085	0.013133670462672085	binder
YEAEKIEY	HLA-B*18:01	0.9994172811508178	0.0006742981304008294	binder
YEAIADHY	HLA-B*18:01	0.9976842761039734	0.0016781886498353508	binder
YEAKRNEF	HLA-B*18:01	0.994515573978424	0.005274487125190699	binder
YEAVREVL	HLA-B*18:01	0.9643961071968079	0.05156877920398609	binder
YEEQFVTLF	HLA-B*18:01	0.9968487024307251	0.0014916933090964397	binder
YEFDLIDGY	HLA-B*18:01	0.9988013863563537	0.0006666068147632484	binder
YEFERTTSI	HLA-B*18:01	0.9976185917854309	0.0016854927231753185	binder
YEFIVRHF	HLA-B*18:01	0.9984174609184265	0.0018655789378664899	binder
YEFPHLQNF	HLA-B*18:01	0.9994327783584595	0.0006269291211144298	binder
YEIKMTKM	HLA-B*18:01	0.9958863735198975	0.0029942705748752163	binder
YEINAHKY	HLA-B*18:01	0.9995665431022644	0.00028101529852921027	binder
YEKDIAAY	HLA-B*18:01	0.9989475607872009	0.0009426009522923598	binder
YEKKIFEY	HLA-B*18:01	0.999560272693634	0.0004878637001290568	binder
YEKTVEVL	HLA-B*18:01	0.9959449887275695	0.002237589726916725	binder
YELEKLWTL	HLA-B*18:01	0.9968576192855835	0.002401817067556404	binder
YELGRPAA	HLA-B*18:01	0.9591834068298339	0.03438304142816949	binder
YELHVFTF	HLA-B*18:01	0.9984137535095214	0.002337275607350899	binder
YELLMPHRI	HLA-B*18:01	0.9765987753868103	0.01269939593101175	binder
YEMILHEF	HLA-B*18:01	0.9996792435646057	0.00016965403803150073	binder
YENEVALR	HLA-B*18:01	0.8868652820587158	0.12473087279696088	binder
YENEVALRQ	HLA-B*18:01	0.8493168473243713	0.1467879725413102	binder
YENLVVAL	HLA-B*18:01	0.9982702493667602	0.0010896100072105553	binder
YENPTYKF	HLA-B*18:01	0.9994666337966919	0.0003562621914759129	binder
YENRIRAY	HLA-B*18:01	0.998874020576477	0.001328633469557131	binder
YEQVKQVL	HLA-B*18:01	0.9889717340469361	0.006563873971545944	binder
YESLFREY	HLA-B*18:01	0.9996481895446777	0.00018632677601697985	binder
YETLTRPF	HLA-B*18:01	0.9974125266075134	0.0028575157296732157	binder
YEVEVHRL	HLA-B*18:01	0.9991490125656128	0.0005199869369772237	binder
YEVFKVLY	HLA-B*18:01	0.999054753780365	0.0005432707710706247	binder
YEYEFYHY	HLA-B*18:01	0.9993520021438599	0.0005025821525349261	binder
YEYVVERF	HLA-B*18:01	0.9982034802436829	0.00218416977352682	binder
YFAERVTSL	HLA-B*18:01	0.548430697619915	0.26561448000963633	ambiguous
YGPPGTGKTL	HLA-B*18:01	0.0261457160115242	0.013687526742201632	not-binder
YVDAGPPTHAF	HLA-B*18:01	0.3142748400568962	0.19583973643953967	not-binder
LSNGKREI	HLA-B*18:01	0.0015000268584117293	0.0007607956564215727	not-binder
YSQQSDFR	HLA-B*18:01	0.003597151346912142	0.0045819038488122054	not-binder
NQHCMAQN	HLA-B*18:01	0.005352509146905504	0.008835585122599313	not-binder
SVVTLQLI	HLA-B*18:01	0.003956798044964671	0.002030411110194608	not-binder
MALEKLVQ	HLA-B*18:01	0.009900313499383629	0.007891171020875604	not-binder
VTLHFKQY	HLA-B*18:01	0.05947989309206605	0.06798377606431812	not-binder
DEVIPAEK	HLA-B*18:01	0.9738564372062684	0.016747953874087944	binder
QCCYVSAC	HLA-B*18:01	9.433361701667309e-05	4.3046073927000325e-05	not-binder
DYVKINAL	HLA-B*18:01	0.2764691846445203	0.21589291842912506	not-binder
KCVRLLVD	HLA-B*18:01	0.00032153811334865166	0.00018700007145589496	not-binder
NPKWGDLF	HLA-B*18:01	0.07389107588678598	0.07072135995655518	not-binder
LLASHLKT	HLA-B*18:01	0.0011732863378711045	0.0012440780429579454	not-binder
TACYTTTA	HLA-B*18:01	0.0004090691203600727	0.00021711089986963176	not-binder
HSDIDTVE	HLA-B*18:01	0.00036387242580531164	0.0001919573232577209	not-binder
ALPLLLDL	HLA-B*18:01	0.006803366914391517	0.004753084662134501	not-binder
RIVDAAGR	HLA-B*18:01	0.00254735866910778	0.003066541848907791	not-binder
QLLLFGGV	HLA-B*18:01	0.0010451425681822003	0.00048254478871886887	not-binder
DFVKYSFP	HLA-B*18:01	0.009649779403116555	0.009612144808082904	not-binder
HRIADARL	HLA-B*18:01	0.007099210261367261	0.005733795771647454	not-binder
RLIVETAY	HLA-B*18:01	0.04859303859993815	0.051348640550994626	not-binder
AIRKAIKG	HLA-B*18:01	0.0006792043112000101	0.0008163158883236677	not-binder
YVYRDEAL	HLA-B*18:01	0.017540536541491746	0.01080039443989553	not-binder
ALRVPGSK	HLA-B*18:01	0.0010425607790239156	0.0010671317566658212	not-binder
TLRVALAC	HLA-B*18:01	0.0004841000656597316	0.00043260943683137015	not-binder
VDRIYHLD	HLA-B*18:01	0.03079367773607373	0.033987844321462034	not-binder
DPERVRTE	HLA-B*18:01	0.0036200005561113358	0.003217646397235229	not-binder
NDLPVGRS	HLA-B*18:01	0.03550244588404894	0.03336928898943922	not-binder
GAGIVLAA	HLA-B*18:01	0.004954643885139376	0.003131349130165372	not-binder
PVECSYSV	HLA-B*18:01	0.0007971714221639559	0.0005210995725253436	not-binder
DPISENNQ	HLA-B*18:01	0.006462245900183916	0.005150285055323507	not-binder
NQWQYDKL	HLA-B*18:01	0.5180195271968842	0.25272993434162916	ambiguous
KEELLATV	HLA-B*18:01	0.09624806568026542	0.05299083890785877	not-binder
VCRAAYPE	HLA-B*18:01	0.00033327103956253267	0.00033888388589005256	not-binder
RAPRQKTM	HLA-B*18:01	0.0011819638952147216	0.0011597149696802888	not-binder
LKLGGYGM	HLA-B*18:01	0.0038613406009972095	0.0022555986216409893	not-binder
MMGDGKAL	HLA-B*18:01	0.0032978816889226437	0.0033830895267238856	not-binder
KLRKKMKN	HLA-B*18:01	0.0002314522960659815	0.00020232026714062337	not-binder
TNLIVDGL	HLA-B*18:01	0.009525797516107559	0.004782878558726672	not-binder
GLENAHIL	HLA-B*18:01	0.00220578060252592	0.0014167234491536675	not-binder
QAATECMC	HLA-B*18:01	9.024566215884989e-05	7.736881211198693e-05	not-binder
TRALRSRI	HLA-B*18:01	0.0024378704431001095	0.0025517600964677038	not-binder
AQKAFNEM	HLA-B*18:01	0.1694209583103657	0.11587747607926668	not-binder
NQAEDGIA	HLA-B*18:01	0.002311928739072755	0.003825187152725167	not-binder
KCSKKQRT	HLA-B*18:01	4.886664473815472e-05	4.758683846374613e-05	not-binder
KIYIRARA	HLA-B*18:01	0.0002902020474721212	0.00030982071671558313	not-binder
HDHGLNGS	HLA-B*18:01	0.005774196452694014	0.005927988544519697	not-binder
GTESVLLA	HLA-B*18:01	0.0021148235071450474	0.0030164018262058426	not-binder
VTKIFDRE	HLA-B*18:01	0.0005635779074509628	0.00041246703132699397	not-binder
LLFNFLSL	HLA-B*18:01	0.012689657672308386	0.008809241641366893	not-binder
VMSMRGVR	HLA-B*18:01	0.000394797606713837	0.0002784468272904443	not-binder
DSNKQIDL	HLA-B*18:01	0.03147410284727812	0.02344159212220877	not-binder
FIICCLLK	HLA-B*18:01	0.0009054915804881603	0.000651458657572543	not-binder
RVAILTNK	HLA-B*18:01	0.0008005678653717041	0.0006795118827276037	not-binder
TTQVAAGY	HLA-B*18:01	0.012179834861308336	0.005294662548457874	not-binder
FVNEISGG	HLA-B*18:01	0.0006694072086247616	0.0004448476846459765	not-binder
VRYQGKSI	HLA-B*18:01	0.006249200797174126	0.005169585165235021	not-binder
KSFISGGS	HLA-B*18:01	0.00015798939239175525	0.00011903256280176778	not-binder
AILGEPVK	HLA-B*18:01	0.004106560838408768	0.004856245517843723	not-binder
NTYLCFDD	HLA-B*18:01	0.0003185571356880246	0.00021857651782312875	not-binder
TRAGGLGI	HLA-B*18:01	0.004540118668228388	0.0014234847046519633	not-binder
VLFDGLSK	HLA-B*18:01	0.0044167242012917995	0.002697023313909837	not-binder
KSAPLRGI	HLA-B*18:01	0.0010621412395266816	0.0005748766331441528	not-binder
LHAGGFQK	HLA-B*18:01	0.00609446270391345	0.002311356799183599	not-binder
VYRDTPEL	HLA-B*18:01	0.029812567215412856	0.02103572164210984	not-binder
DETRLVQG	HLA-B*18:01	0.7534080982208252	0.11172118846676891	binder
CRTWLLFS	HLA-B*18:01	0.004092344657692593	0.006306404906507592	not-binder
EDAPGPLE	HLA-B*18:01	0.08195886514149606	0.10230222660671849	not-binder
TFYDDSKG	HLA-B*18:01	0.000674263050314039	0.00047058071344628947	not-binder
LGRTNMFR	HLA-B*18:01	0.0007537335441156756	0.0008420459760130165	not-binder
LGIPGAPQ	HLA-B*18:01	0.0030924039892852306	0.00310616360875389	not-binder
PVEGATAN	HLA-B*18:01	0.0009604122140444815	0.0006686140560067644	not-binder
LKSWTESR	HLA-B*18:01	0.0015111315762624145	0.0007400043307685129	not-binder
ELFTGDDQ	HLA-B*18:01	0.00318821958207991	0.003073587692502359	not-binder
PRGKLVAR	HLA-B*18:01	0.006292668328387663	0.009625514632202535	not-binder
LAESGYVA	HLA-B*18:01	0.0012183025712147356	0.0006755399927926106	not-binder
IKPRGCGD	HLA-B*18:01	5.155423277756199e-05	4.110006633078667e-05	not-binder
YRSGYFRQ	HLA-B*18:01	0.008084295061416924	0.009873142247133896	not-binder
LDEGATTP	HLA-B*18:01	0.001476340729277581	0.0014369996954097836	not-binder
YCTSSDNL	HLA-B*18:01	0.0005020643380703405	0.0005061950496218308	not-binder
YPDAQVTI	HLA-B*18:01	0.14594389796257018	0.10487646337008899	not-binder
HLVGHAVK	HLA-B*18:01	0.009538280661217868	0.011063857793202065	not-binder
CFPTLMTK	HLA-B*18:01	0.0013682853779755533	0.0008839659405397761	not-binder
KKHVAGIA	HLA-B*18:01	0.0005796648416435346	0.0005500520570617067	not-binder
AKAADVSI	HLA-B*18:01	0.00473607974126935	0.003272059190152773	not-binder
GIEPSREM	HLA-B*18:01	0.0023855934501625597	0.0011016173356017968	not-binder
PGPQFDPA	HLA-B*18:01	0.0009324367216322571	0.0007714598305812503	not-binder
RCQYCRYQ	HLA-B*18:01	5.320295913406881e-05	4.774087794836606e-05	not-binder
KNVFDEDL	HLA-B*18:01	0.0028797996346838772	0.0017857052639977428	not-binder
PHCAHCQA	HLA-B*18:01	0.0003854730690363795	0.0005945128695581471	not-binder
GTGVIAGG	HLA-B*18:01	0.00022967356126173398	0.00016925773311236817	not-binder
GNGNMDMN	HLA-B*18:01	0.000130229050773778	0.0001283864164055159	not-binder
LRVLKEEG	HLA-B*18:01	0.0006867145420983434	0.0005172324082430598	not-binder
DMWGATPF	HLA-B*18:01	0.6364696025848389	0.30802211788806994	ambiguous
VTIQHKKL	HLA-B*18:01	0.0019781250914093105	0.0011742886662482945	not-binder
EETDKSRE	HLA-B*18:01	0.035937204980291425	0.054171259793092584	not-binder
AKLVGAIN	HLA-B*18:01	0.0007724661263637245	0.00017256963650460268	not-binder
VDSEVMLG	HLA-B*18:01	0.020393570140004157	0.019811002311451453	not-binder
DLPGVRYH	HLA-B*18:01	0.0384122175630182	0.05727758696898556	not-binder
LHLVLRLR	HLA-B*18:01	0.004956627392675728	0.003104077839170561	not-binder
RLNRELIY	HLA-B*18:01	0.023600389808416368	0.011853937161380404	not-binder
HYGVRGKS	HLA-B*18:01	0.00028384493489284066	0.00020140210277534856	not-binder
SLGVIVLF	HLA-B*18:01	0.02709536086767912	0.01798396977375674	not-binder
SLSQRNHG	HLA-B*18:01	0.00024983944313135	0.00027529540611992995	not-binder
DEEEARVV	HLA-B*18:01	0.9660924434661865	0.02846362528746796	binder
CFGFGAFH	HLA-B*18:01	0.0017388497130014003	0.002961099658991888	not-binder
VKAPKGQR	HLA-B*18:01	0.0023561924288515003	0.0018122030097460185	not-binder
KQYPANQG	HLA-B*18:01	0.012474450783338397	0.02121455794299497	not-binder
VLEDKPGG	HLA-B*18:01	0.0010429280693642796	0.0007973394591156103	not-binder
GKQLVLDF	HLA-B*18:01	0.0268894630484283	0.021694045356963426	not-binder
LNKAETAE	HLA-B*18:01	0.00093037054175511	0.0004337718055697717	not-binder
ITGGVDRV	HLA-B*18:01	0.00222404369560536	0.0019238369728717137	not-binder
QASDIQPS	HLA-B*18:01	0.0004091785347554833	0.00026013707573859033	not-binder
QVRPSTLA	HLA-B*18:01	0.0001788408888387494	0.00012503205942044588	not-binder
LSAKVVEA	HLA-B*18:01	0.0027911414101254193	0.0017509506951322083	not-binder
VRGVCQPL	HLA-B*18:01	0.0021616066806018353	0.0012555406841390923	not-binder
TGCYIERI	HLA-B*18:01	0.0017587788228411228	0.0014586081928332634	not-binder
VSDPDSGN	HLA-B*18:01	0.00033778610413719433	0.00037839227815242705	not-binder
KKKKKKKK	HLA-B*18:01	0.0002835513441823423	0.0002737128723954674	not-binder
MNDRALRQ	HLA-B*18:01	0.001475594998919405	0.0015190011048903886	not-binder
TIEVDSNT	HLA-B*18:01	0.00043124412186443804	0.0003681302814794226	not-binder
EKDVSAET	HLA-B*18:01	0.005245498320437037	0.007585849938733234	not-binder
RVGFLSSL	HLA-B*18:01	0.006038453290238976	0.0043154628198569705	not-binder
KDGYPKKC	HLA-B*18:01	0.0043077346810605375	0.003638515399404015	not-binder
ALDDDNRE	HLA-B*18:01	0.0005218313384830253	0.0007613943063657062	not-binder
DGHKFEFH	HLA-B*18:01	0.1337454404681921	0.17750721801278338	not-binder
EFRFLPPP	HLA-B*18:01	0.03353359525790438	0.04810362241149787	not-binder
ELQELRRQ	HLA-B*18:01	0.002898576494771987	0.002216186036958061	not-binder
TTNNLFEA	HLA-B*18:01	0.001125604589469731	0.00036664477321574985	not-binder
FFRERGYG	HLA-B*18:01	0.0005809346555906813	0.0009229088485223022	not-binder
RNLAETTT	HLA-B*18:01	0.0005203010798140895	0.0007948013529534617	not-binder
IMSTTLHT	HLA-B*18:01	0.0005100440452224575	0.00043330865741736255	not-binder
LDEESRAR	HLA-B*18:01	0.014525333396159112	0.014207720649846056	not-binder
EPRVNVLA	HLA-B*18:01	0.0032860070816241203	0.00300080765610607	not-binder
LGTHIGDP	HLA-B*18:01	0.0004884629255684558	0.0005671737875289591	not-binder
AKSLVQNA	HLA-B*18:01	0.0023801523086149244	0.001567890473553163	not-binder
AHKDTLPV	HLA-B*18:01	0.0034216315601952375	0.0041766663688191825	not-binder
PSSDLDEV	HLA-B*18:01	0.0011521152744535356	0.0009391304523200961	not-binder
SQEDFKYL	HLA-B*18:01	0.04333608224987984	0.05235011975003041	not-binder
WCAVDLRD	HLA-B*18:01	0.00015179436668404377	0.0001172585529801657	not-binder
RHGMIKRT	HLA-B*18:01	0.0005558201999519951	0.0008270125812048344	not-binder
HTGEKPYK	HLA-B*18:01	0.0008643604785902425	0.0005530821295952832	not-binder
KSTMGPAF	HLA-B*18:01	0.0041185073554515835	0.0012875796491330466	not-binder
GYRWNYCG	HLA-B*18:01	0.0003443924695602618	0.0004817136472121585	not-binder
DTLNEVPF	HLA-B*18:01	0.249189779907465	0.2045113948079081	not-binder
TSDPKAPP	HLA-B*18:01	0.0017143196397228166	0.002306907657664141	not-binder
SSWPFFQH	HLA-B*18:01	0.0053029053146019575	0.00420373232721649	not-binder
VNVRLLRD	HLA-B*18:01	0.00034610347429406827	0.00017192446320642008	not-binder
NSRVALQG	HLA-B*18:01	0.0008703742758370935	0.0005973189738583682	not-binder
GAFGRALV	HLA-B*18:01	0.004748443514108658	0.004142159656283268	not-binder
ARAGMQPW	HLA-B*18:01	0.022495686635375024	0.018566421050668757	not-binder
GMGMAFVH	HLA-B*18:01	0.0015546026872470975	0.0010270993186147625	not-binder
KLKAEGRI	HLA-B*18:01	0.0005250843241810799	0.0003968213668926388	not-binder
FGGTSGLS	HLA-B*18:01	0.0002794073196128011	0.00012827616439429682	not-binder
GDWSSASE	HLA-B*18:01	0.003783546593695064	0.005866003823585311	not-binder
GAAALVRL	HLA-B*18:01	0.007086978503502905	0.0062204389542201335	not-binder
LPKCATAY	HLA-B*18:01	0.3346898704767227	0.22994619991322746	not-binder
YLGMRSAK	HLA-B*18:01	0.0005551323585677892	0.0003411201268768816	not-binder
AHQRMNQI	HLA-B*18:01	0.0059184648271184415	0.00877426229668994	not-binder
FSSLSSLS	HLA-B*18:01	0.00029246174526633697	0.00013516260201358588	not-binder
VPLWIRPQ	HLA-B*18:01	0.0038691923022270204	0.002171023409896006	not-binder
VLLDDRDK	HLA-B*18:01	0.0032674631802365184	0.004007610413981916	not-binder
QYMLELNA	HLA-B*18:01	0.00395977352745831	0.005465951181827661	not-binder
SFRVALGP	HLA-B*18:01	0.0008499463379848749	0.0005900839007296283	not-binder
VPGEKRYY	HLA-B*18:01	0.1283075307495892	0.18901634706670253	not-binder
QTNPSSSA	HLA-B*18:01	0.0003704468224896118	0.00024583112023463324	not-binder
ASQQSDLN	HLA-B*18:01	0.00027884318405995144	0.00019857813023327155	not-binder
VHYLRSKA	HLA-B*18:01	0.0050520774675533175	0.008089503330897738	not-binder
VRVGIADG	HLA-B*18:01	0.0016061872011050582	0.0016171447465259964	not-binder
MTVEGCTV	HLA-B*18:01	0.0007849749643355608	0.0006407815290320686	not-binder
NKMDAGFE	HLA-B*18:01	0.0008615747559815645	0.0007506472923753042	not-binder
VKERAIAC	HLA-B*18:01	0.0005454962767544203	0.000532458045773289	not-binder
DAERMQDC	HLA-B*18:01	0.0004465218638870283	0.00029327634143922144	not-binder
TAGTRAKK	HLA-B*18:01	0.0010138348559848964	0.0006577800728656197	not-binder
GAGPTMLC	HLA-B*18:01	0.000153635474271141	0.00011683984128165679	not-binder
FLERAGLA	HLA-B*18:01	0.000654021323134657	0.0005101632482716904	not-binder
LPPEALQG	HLA-B*18:01	0.0007131704238418024	0.0004757572453556872	not-binder
YGIQLREK	HLA-B*18:01	0.0030833304452244194	0.0027144009366067015	not-binder
YLDVSSQT	HLA-B*18:01	0.0005438659369247034	0.000407656147158087	not-binder
GVEAGRGL	HLA-B*18:01	0.0018235821276903152	0.0018463840170787527	not-binder
DIVQGPDY	HLA-B*18:01	0.09260008186101913	0.06206946937667262	not-binder
QTPFVLLT	HLA-B*18:01	0.0040722093021031466	0.004232899810173904	not-binder
GPTKAAAE	HLA-B*18:01	0.00042531110302661544	0.0004581245649729486	not-binder
FPKEFRQE	HLA-B*18:01	0.0036372236208990216	0.003363107898757255	not-binder
AAKEAGIA	HLA-B*18:01	0.001909408628125675	0.002496922841717658	not-binder
MYSPSGNL	HLA-B*18:01	0.006059195520356298	0.0020554222909896103	not-binder
DLRLPRSR	HLA-B*18:01	0.0013724548567552119	0.0011123983520061446	not-binder
QGKNFDID	HLA-B*18:01	0.0009265768108889461	0.001357860354377189	not-binder
IGNLFARA	HLA-B*18:01	0.0018384316004812717	0.0013965849985026698	not-binder
MAYKIAAH	HLA-B*18:01	0.09293791763484478	0.10661132885499039	not-binder
KNRQLAGP	HLA-B*18:01	0.00028582654049387203	0.00030041963400358944	not-binder
TASARQNF	HLA-B*18:01	0.011671548942103982	0.008134912748667511	not-binder
FPRRKEAL	HLA-B*18:01	0.004885062645189464	0.0034209350170588677	not-binder
VVHILFTQ	HLA-B*18:01	0.001223170681623742	0.0006659301550969786	not-binder
RTELTIPN	HLA-B*18:01	0.0008410410309807048	0.0010683613992201373	not-binder
AVRMTHLP	HLA-B*18:01	0.00026182888250332327	0.00021954314688641243	not-binder
GYKVNYVS	HLA-B*18:01	0.00036217610468156634	0.00011749680630345882	not-binder
HGVVISHR	HLA-B*18:01	0.05513695884146728	0.10366341557190646	not-binder
AELQSEER	HLA-B*18:01	0.26436231173574926	0.22773115966757043	not-binder
LMIGPTGV	HLA-B*18:01	0.002437210478819907	0.0017571755287053954	not-binder
GPDDLNIK	HLA-B*18:01	0.004899618052877486	0.0028381196594640832	not-binder
LREYAGLG	HLA-B*18:01	0.0009631112799979747	0.0002578184883813821	not-binder
DQFIDPFD	HLA-B*18:01	0.06821642639115452	0.040440251255574045	not-binder
PVYGVSPT	HLA-B*18:01	0.0015458437846973538	0.0008753130871848308	not-binder
SHGTGTGY	HLA-B*18:01	0.1467668179422617	0.15478043535317676	not-binder
VRNLTERH	HLA-B*18:01	0.0033165632281452417	0.003168150536438112	not-binder
FHGYNPEK	HLA-B*18:01	0.005114803253673017	0.00510873558008022	not-binder
RVNPRTQS	HLA-B*18:01	0.00028836317942477764	0.00023227447106835753	not-binder
TGPNMAGK	HLA-B*18:01	0.001921399644925259	0.0018461309466395175	not-binder
SCTKTATS	HLA-B*18:01	7.129649275157135e-05	5.118449930603569e-05	not-binder
RKLTCVHV	HLA-B*18:01	0.0004716989238659153	0.0007513770451130576	not-binder
KHIVIEER	HLA-B*18:01	0.00908907086122781	0.006892910148205636	not-binder
AIGYDNNR	HLA-B*18:01	0.002254565896873828	0.0017436206649874698	not-binder
TLDVVAYA	HLA-B*18:01	0.004250196111388505	0.002909511297932353	not-binder
PATMDPAA	HLA-B*18:01	0.0008044225163757801	0.0002567355810117727	not-binder
SFDFISDQ	HLA-B*18:01	0.0007924815392470919	0.0006558941300645203	not-binder
LRPSGPPA	HLA-B*18:01	0.0029371847631409764	0.002390020947469062	not-binder
HVNRSPVA	HLA-B*18:01	0.005379770460422151	0.006831124518464537	not-binder
RRFRDDKI	HLA-B*18:01	0.00654700736340601	0.00879239063795406	not-binder
FNLCGKGN	HLA-B*18:01	0.00026510637544561175	0.0003094900023535946	not-binder
RHALDIRE	HLA-B*18:01	0.0004663051280658692	0.000453856566714291	not-binder
LGESGLQE	HLA-B*18:01	0.000692660720233107	0.000832974984015759	not-binder
QKTETFKP	HLA-B*18:01	0.000443134133820422	0.00021563241080888804	not-binder
YVVRYQGG	HLA-B*18:01	0.0004221438168315217	0.0003267164979371331	not-binder
FQSPKKVK	HLA-B*18:01	0.044024844840168956	0.06593123339883596	not-binder
QRFEKMIS	HLA-B*18:01	0.003844408201985061	0.003937618638769044	not-binder
TYENEVSS	HLA-B*18:01	0.0006679143494693563	0.0009629164259193737	not-binder
GQTRMPKV	HLA-B*18:01	0.04678727634018287	0.06200251414339916	not-binder
NALRRTME	HLA-B*18:01	0.00048645657807355747	0.0005300147616556013	not-binder
CATGSSIM	HLA-B*18:01	0.0016640476242173463	0.001447817310491857	not-binder
FIRWKTSN	HLA-B*18:01	0.0006273343373322859	0.0004847062526479835	not-binder
KNLRILEL	HLA-B*18:01	0.013208741974085569	0.00799651683058153	not-binder
WYPELGHA	HLA-B*18:01	0.0006170948880026117	0.0005988842114657178	not-binder
HKHKHMIL	HLA-B*18:01	0.00248464074684307	0.002003435691468684	not-binder
VNIPSYRV	HLA-B*18:01	0.00457728803739883	0.004715813153851617	not-binder
GVSHVNTV	HLA-B*18:01	0.0024306869599968195	0.0012506801567542998	not-binder
IVEILQDA	HLA-B*18:01	0.0011929477856028824	0.0011311282198268912	not-binder
GSLMVPAM	HLA-B*18:01	0.004420899203978479	0.002103125161229036	not-binder
NLDRALKH	HLA-B*18:01	0.00108809114608448	0.0005926251586086921	not-binder
PGDWLWVA	HLA-B*18:01	0.002010011771926656	0.0019303799080388425	not-binder
LDKVYNET	HLA-B*18:01	0.09797941260039807	0.05202349097228384	not-binder
LAALIAFY	HLA-B*18:01	0.12777917832136154	0.1235885420420069	not-binder
FSTIPMVV	HLA-B*18:01	0.004380282713100314	0.001540057747130418	not-binder
VVTSIALT	HLA-B*18:01	0.0013047869433648884	0.0005366241093734714	not-binder
FDGRSGEP	HLA-B*18:01	0.004534508421784267	0.0061239347714494834	not-binder
QHTQFTTT	HLA-B*18:01	0.0036877355014439672	0.003381115746378303	not-binder
PISSSSSA	HLA-B*18:01	0.0005063899734523147	0.0003625307739663642	not-binder
SRVDRQLR	HLA-B*18:01	0.0077642151853069665	0.011849956066169285	not-binder
MRFHMLQL	HLA-B*18:01	0.053173969686031344	0.05481138004856974	not-binder
LFSLTDEV	HLA-B*18:01	0.0019350940303411335	0.0021158212893172485	not-binder
LVPEATPP	HLA-B*18:01	0.00199300852837041	0.001194759694516981	not-binder
SHCGYQEY	HLA-B*18:01	0.3083502940367907	0.3495355003368062	not-binder
FIKILIEK	HLA-B*18:01	0.0047558515216223896	0.006057299594670885	not-binder
WANIIVPV	HLA-B*18:01	0.0650099204853177	0.09675951560007671	not-binder
SLQSLRPP	HLA-B*18:01	0.0018557292874902486	0.0015023401325936637	not-binder
NGQAAIDF	HLA-B*18:01	0.03286075093783438	0.03134682302834008	not-binder
EGFARHGL	HLA-B*18:01	0.02536197048611939	0.021036109708667056	not-binder
YKLALEAI	HLA-B*18:01	0.009659525798633694	0.007230381927641494	not-binder
EDDEDQGE	HLA-B*18:01	0.0012825748035538709	0.0012980711994944247	not-binder
NPLIHNLL	HLA-B*18:01	0.10018127765506506	0.07406292366853301	not-binder
DFGSSLAY	HLA-B*18:01	0.7230304539203644	0.18789720046832892	binder
EKEGWGGF	HLA-B*18:01	0.08263298086822032	0.04948869014509263	not-binder
GCVATKSC	HLA-B*18:01	8.557930814276916e-05	6.268169615707112e-05	not-binder
LPRNQNGS	HLA-B*18:01	0.00019800689369731117	0.00020305273602375863	not-binder
HIWRCVCA	HLA-B*18:01	0.0005213231212110259	0.0004650068196267095	not-binder
QYGWETIT	HLA-B*18:01	0.0014251906686695293	0.001310900705340211	not-binder
SGSYWRGN	HLA-B*18:01	0.00022761128966521937	0.0001244629458943862	not-binder
KDFHRRRV	HLA-B*18:01	0.02843595650047064	0.04451104694672159	not-binder
HLPAFLRF	HLA-B*18:01	0.08690747246146202	0.052314276271529785	not-binder
GYRIPEID	HLA-B*18:01	0.0007763567060464993	0.0005901007758843568	not-binder
TAGAYPGK	HLA-B*18:01	0.0025413634022697805	0.0015814118540283951	not-binder
IGDDANFF	HLA-B*18:01	0.021246383525431158	0.011168741687872637	not-binder
EQTTEPHL	HLA-B*18:01	0.015058384533040226	0.009755083180236917	not-binder
SAQLFKTE	HLA-B*18:01	0.0007682533061597497	0.0003862435582302659	not-binder
SVLDKQQC	HLA-B*18:01	0.00030909287615941137	0.00035169655299065	not-binder
TFKRLHCN	HLA-B*18:01	0.0003366123422892997	0.00048058703144343416	not-binder
ANVGKRMA	HLA-B*18:01	0.00024233517360698896	0.00019423795114932756	not-binder
VAIVVRQE	HLA-B*18:01	0.0036265359347453343	0.0029118763843631783	not-binder
DIQKLKQM	HLA-B*18:01	0.06956559033133089	0.04629014286893774	not-binder
VAKALLEK	HLA-B*18:01	0.0071018296177498995	0.006147530156272425	not-binder
SPLMVAYM	HLA-B*18:01	0.007938522100448608	0.007800070724210549	not-binder
LEFLGDSI	HLA-B*18:01	0.8094148159027099	0.12849845772001472	binder
VIGVEAHD	HLA-B*18:01	0.0013153783409507013	0.0009579339402386175	not-binder
KSLLSPLC	HLA-B*18:01	0.0002040305465925485	0.0002017928600409559	not-binder
GLLQQRHR	HLA-B*18:01	0.00031785152896190993	0.00031271403908377226	not-binder
MPEFIELG	HLA-B*18:01	0.027920130058191717	0.037970892084756416	not-binder
AYSGLTDV	HLA-B*18:01	0.0007724561379291117	0.0005426901646843342	not-binder
ANALKKKG	HLA-B*18:01	0.0007550063673988916	0.0007598848357424085	not-binder
TRPIIRPA	HLA-B*18:01	0.002794815506786108	0.001148668035393165	not-binder
RDQETGKS	HLA-B*18:01	0.0018305799952941016	0.0026108533175155813	not-binder
LLTQAPSP	HLA-B*18:01	0.0008591107238316908	0.0006765463935676141	not-binder
FQGPGAKL	HLA-B*18:01	0.195733580365777	0.2301643397129755	not-binder
SIAVSKGT	HLA-B*18:01	0.0002787013800116256	0.00012533495665105728	not-binder
TVMFKSKF	HLA-B*18:01	0.012811710778623819	0.007021626956407192	not-binder
ESFDNMIT	HLA-B*18:01	0.00570789874473121	0.005419062147396531	not-binder
LRKAVYMM	HLA-B*18:01	0.006422598101198673	0.0025491906941108615	not-binder
SLDDSYIK	HLA-B*18:01	0.001101029699202627	0.0002572354185843522	not-binder
SVQAARRA	HLA-B*18:01	0.000153071044042008	0.00011004867639944794	not-binder
LLGEEDEE	HLA-B*18:01	0.0007702669652644544	0.0008938671290333914	not-binder
AGKDRTQE	HLA-B*18:01	0.0005803850828669966	0.0004627434173499718	not-binder
TYVAYFDF	HLA-B*18:01	0.05850328207015991	0.06258803063295368	not-binder
SAPRPDAG	HLA-B*18:01	0.0004571432269585785	0.0003000937340446093	not-binder
EMWKEKFF	HLA-B*18:01	0.04389182571321726	0.02515717943093377	not-binder
DFSTITEA	HLA-B*18:01	0.046898422553204	0.08489403866839569	not-binder
EPGPGSTC	HLA-B*18:01	0.0002493971463991329	0.00012765751753728222	not-binder
QILSLVGL	HLA-B*18:01	0.005757483607158065	0.0029992009977015776	not-binder
PDGVTPTN	HLA-B*18:01	0.0011120442708488555	0.0014495458955620475	not-binder
LPELQELE	HLA-B*18:01	0.0029318909830180926	0.00472318842994612	not-binder
ASVAGLCE	HLA-B*18:01	0.00010859109243028797	7.65502797662977e-05	not-binder
TKYIKKEQ	HLA-B*18:01	0.0009066054481081665	0.0005629447075788824	not-binder
EAVNALEF	HLA-B*18:01	0.30665661990642545	0.18471081682970084	not-binder
VHYSIIVY	HLA-B*18:01	0.5418070495128632	0.20486167504660288	ambiguous
RDIVQYAS	HLA-B*18:01	0.030879637715406714	0.03299715884815009	not-binder
AFSFLADH	HLA-B*18:01	0.0007445995564921759	0.000842246792356659	not-binder
WELQQDGI	HLA-B*18:01	0.4462539004161954	0.3401586148174672	ambiguous
LSPSSSAV	HLA-B*18:01	0.001414937130175531	0.0005526686091652992	not-binder
RALTGQHT	HLA-B*18:01	0.00024296944029629232	0.0001509765142272845	not-binder
WPTIAEQG	HLA-B*18:01	0.0015290296389139258	0.0014703573392298292	not-binder
NVVVGTTN	HLA-B*18:01	0.0011750902573112398	0.000712089949342568	not-binder
HHQPMIIS	HLA-B*18:01	0.001861243593157269	0.0014764740518045847	not-binder
LDNIKEIK	HLA-B*18:01	0.059243022464215755	0.06433636640259643	not-binder
CIIPSMRG	HLA-B*18:01	9.329150107078022e-05	6.79753519479817e-05	not-binder
RKAWVANY	HLA-B*18:01	0.0548310836777091	0.04645920448062287	not-binder
STTIDYTA	HLA-B*18:01	0.0007347116945311428	0.00079601758869239	not-binder
LHKKEIEK	HLA-B*18:01	0.003960085078142583	0.002208656392667007	not-binder
LPAKVRQA	HLA-B*18:01	0.0009159511173493229	0.0007350358248716548	not-binder
YNEGKARI	HLA-B*18:01	0.005336358654312789	0.004562031588959518	not-binder
HKNAIKKY	HLA-B*18:01	0.1717037409543991	0.07838686705919834	not-binder
AKGFQQVG	HLA-B*18:01	0.0009215592494001612	0.0006290925899729942	not-binder
VSVATGLN	HLA-B*18:01	0.0006529074817080982	0.0004260653757941938	not-binder
KLDRRMRL	HLA-B*18:01	0.0009787837931071407	0.0007506341504247469	not-binder
FKSFKDAI	HLA-B*18:01	0.0031258606119081377	0.001956486038217517	not-binder
MTMPAPQD	HLA-B*18:01	0.0012016056760330684	0.0012611959622601046	not-binder
DLVIGALE	HLA-B*18:01	0.018651003809645773	0.03197006675013468	not-binder
VSFSSQIS	HLA-B*18:01	0.0006549743411596864	0.0004300306970289457	not-binder
LTGTTKRI	HLA-B*18:01	0.0007453200203599408	0.0007264378542943507	not-binder
EGDLTRMR	HLA-B*18:01	0.004710095340851694	0.004082921837067416	not-binder
KDKHNIFL	HLA-B*18:01	0.0475259268656373	0.03493417648523993	not-binder
TWDGEILW	HLA-B*18:01	0.08485420905053616	0.08073664320306115	not-binder
RYFGPFAS	HLA-B*18:01	0.006796551920706407	0.007348842489941019	not-binder
TEAGSSSS	HLA-B*18:01	0.04799457062035799	0.022764902995353845	not-binder
AEIRGVNP	HLA-B*18:01	0.1953338161110878	0.09802534988986214	not-binder
QIRGQIRE	HLA-B*18:01	0.0004138199268709286	0.0005662606873698095	not-binder
AAGVVMLR	HLA-B*18:01	0.009540939127327874	0.008782559644749598	not-binder
TLVICGDT	HLA-B*18:01	0.0001815886491385754	0.00022066103257176943	not-binder
AQLMQQMS	HLA-B*18:01	0.000724891436402686	0.00041854836035825753	not-binder
WFKEGELC	HLA-B*18:01	0.00021674133859050926	0.0002814333215878731	not-binder
DHYLGKET	HLA-B*18:01	0.034008008614182475	0.03275367050407475	not-binder
ADFLKVHG	HLA-B*18:01	0.07151698647066951	0.06292163217334783	not-binder
WLLKGLQT	HLA-B*18:01	0.0012142741325078532	0.0011010123220339947	not-binder
AKGGFHGL	HLA-B*18:01	0.0037437729421071707	0.0029974768774476503	not-binder
LAMDPKGH	HLA-B*18:01	0.0018683090747799724	0.0013811778811526525	not-binder
DSMGSWSQ	HLA-B*18:01	0.003323361888760701	0.005283888811768724	not-binder
GFRDREAQ	HLA-B*18:01	0.00024923313612816854	0.00020484771851478516	not-binder
QVLDMTYE	HLA-B*18:01	0.0011898844502866268	0.0014750719481758004	not-binder
TDCVYLAL	HLA-B*18:01	0.27264553755521775	0.1868974237509823	not-binder
RPVVRLLM	HLA-B*18:01	0.0033201416372321546	0.0036692215330330104	not-binder
GASYQRQL	HLA-B*18:01	0.0017590689822100103	0.0008299275315990172	not-binder
AGTQGGTT	HLA-B*18:01	0.00015706588092143648	7.533837878583705e-05	not-binder
ARTHPLRL	HLA-B*18:01	0.005060312454588711	0.004198624339942885	not-binder
HTENGYGL	HLA-B*18:01	0.0015572927077300847	0.0008453510013173723	not-binder
AKTFIDQG	HLA-B*18:01	0.0004902698914520442	0.00040701893988386826	not-binder
PQEGAARL	HLA-B*18:01	0.007133070658892393	0.011618514687440231	not-binder
GGGMPVGA	HLA-B*18:01	0.0004217439323838335	0.000464176232945095	not-binder
GDKLCGTN	HLA-B*18:01	0.00036156725254841147	0.00020823230876718238	not-binder
LAQAEAIA	HLA-B*18:01	0.0015732512285467238	0.0010783427823963289	not-binder
STKLDENN	HLA-B*18:01	0.00033865686564240607	0.00026280891304249486	not-binder
RYLVRISE	HLA-B*18:01	0.0004847548087127507	0.00030792465843373543	not-binder
PLALGYTS	HLA-B*18:01	0.0005212587013375015	0.00037852086178769256	not-binder
LVFVALGV	HLA-B*18:01	0.0025578027474693955	0.001683100219227269	not-binder
NNAAVTGA	HLA-B*18:01	0.0009082344215130434	0.0004841390037143308	not-binder
KIPRNFVN	HLA-B*18:01	0.0015577952057356016	0.002481988080514657	not-binder
KEMKELED	HLA-B*18:01	0.030286298179998995	0.01864045452126985	not-binder
PKQVYIQA	HLA-B*18:01	0.0016779405705165118	0.0011903567423734323	not-binder
DLAKTLTL	HLA-B*18:01	0.16349851563572884	0.13719325221636955	not-binder
GETAKHFA	HLA-B*18:01	0.05515362024307251	0.03487462169325072	not-binder
LLTSRAEY	HLA-B*18:01	0.028792050620540976	0.02960322086945527	not-binder
WLLNDEFF	HLA-B*18:01	0.011479997308924794	0.011045891440990547	not-binder
VDNLPVLL	HLA-B*18:01	0.467510849237442	0.09824010009710961	ambiguous
VETGTIKP	HLA-B*18:01	0.32091950476169584	0.22041548560926788	not-binder
FIFRHKNP	HLA-B*18:01	0.0008351134340045974	0.0008785935037220523	not-binder
QSYRGLRH	HLA-B*18:01	0.0015904266154393553	0.001801856160393541	not-binder
VIIPVVKQ	HLA-B*18:01	0.0056961206253618	0.004898494881617487	not-binder
NAKTGQVR	HLA-B*18:01	0.00536891187512083	0.004211487545342996	not-binder
EKELEKMR	HLA-B*18:01	0.009323984864749946	0.012769766775877968	not-binder
ERKSGSGY	HLA-B*18:01	0.08659900072962046	0.08679835457713445	not-binder
GRRSGRQT	HLA-B*18:01	0.0003887126553308917	0.000283456322498182	not-binder
HTAIAGGS	HLA-B*18:01	0.00025428291173739125	0.0002050912079705521	not-binder
PAAPLAHA	HLA-B*18:01	0.002255491400137544	0.0028507389899097234	not-binder
RAGYKVLR	HLA-B*18:01	0.003693099948577583	0.0027540947153320084	not-binder
LAQGKLVC	HLA-B*18:01	0.0009137390457908623	0.0007467239237774642	not-binder
DNDPKHTK	HLA-B*18:01	0.015450521372258663	0.013044441981564719	not-binder
GREWFDAD	HLA-B*18:01	0.0038033440010622143	0.002522123699525019	not-binder
FYSPNALG	HLA-B*18:01	0.0014106693095527589	0.0005662659936075435	not-binder
EDMDTYVF	HLA-B*18:01	0.9828840374946595	0.0209623327589183	binder
RYRSQQPM	HLA-B*18:01	0.007335013698320836	0.0050943467627112046	not-binder
FTMTKCII	HLA-B*18:01	0.0012104818189982325	0.0005945281613388478	not-binder
TTTTTTTT	HLA-B*18:01	0.0005825678123073885	0.0006557760975384629	not-binder
KLLRALAD	HLA-B*18:01	0.000452802176005207	0.0003513979583269271	not-binder
PEVSMQIQ	HLA-B*18:01	0.027466670144349337	0.029346671730986613	not-binder
LMNLLVFF	HLA-B*18:01	0.21332899797707797	0.16897334538494108	not-binder
KMWTLPFY	HLA-B*18:01	0.13612192757427694	0.11832520177959628	not-binder
ARLIGHPL	HLA-B*18:01	0.005265875160694123	0.004576136726542111	not-binder
QGKGARTH	HLA-B*18:01	0.001533109019510448	0.0015230769267141032	not-binder
VQLNILEV	HLA-B*18:01	0.05084044001996517	0.02195241626510519	not-binder
RIRRLRDK	HLA-B*18:01	0.0001028040728670021	0.00010097893346305695	not-binder
SRKVAAPT	HLA-B*18:01	0.0017460966599173843	0.0016145975841926497	not-binder
GGYVSGAV	HLA-B*18:01	0.002747070754412562	0.002395904651822041	not-binder
QVESRAQL	HLA-B*18:01	0.006704034679569304	0.004960986776021783	not-binder
GLLGGLSC	HLA-B*18:01	0.00019207572477171199	0.00014489884920988624	not-binder
PKDVTSKV	HLA-B*18:01	0.002357050287537277	0.0011046504166466091	not-binder
RQHAQGII	HLA-B*18:01	0.021391802560538055	0.027675422634876424	not-binder
VNRNVFQA	HLA-B*18:01	0.004618453094735742	0.0037480308199775	not-binder
KVPITILF	HLA-B*18:01	0.02215197291225195	0.015604673707367452	not-binder
GIGNTTPA	HLA-B*18:01	0.00037153713929001243	0.00021671030318701716	not-binder
SQRRSPPT	HLA-B*18:01	0.003372237517032772	0.003095050097430083	not-binder
GRLGLRLF	HLA-B*18:01	0.058491751365363595	0.043947037302648186	not-binder
LDKEKLPV	HLA-B*18:01	0.03784800441935658	0.030917573012889187	not-binder
VLVGATIV	HLA-B*18:01	0.0009047520172316581	0.0003883553144226185	not-binder
LGVLPPNL	HLA-B*18:01	0.014413293986581265	0.013317384597782384	not-binder
RTVSKLHQ	HLA-B*18:01	0.00033762427046895026	0.00013690616014615242	not-binder
EERGTIED	HLA-B*18:01	0.39925078451633456	0.3287569706032125	ambiguous
EQVAADLL	HLA-B*18:01	0.08559818994253873	0.10540981317841872	not-binder
AGIKDKIL	HLA-B*18:01	0.0030443365452811123	0.0027030535627030165	not-binder
IIVEQIRQ	HLA-B*18:01	0.002269194641849026	0.0017140495546181785	not-binder
LGSFGAYV	HLA-B*18:01	0.0009020352095831186	0.0004150857272620942	not-binder
FIYGEEYT	HLA-B*18:01	0.001308538709417917	0.001598125698359894	not-binder
VVDLIAQV	HLA-B*18:01	0.009398535639047623	0.005088473173771148	not-binder
LMSALNQM	HLA-B*18:01	0.014958558790385722	0.014453404074138972	not-binder
EDVEKFQN	HLA-B*18:01	0.09214265083428472	0.07435476991718436	not-binder
DPQKFACV	HLA-B*18:01	0.007950939703732729	0.006543004294087684	not-binder
DQKDRPWF	HLA-B*18:01	0.07724025882780552	0.04309615146267076	not-binder
SLKSLRCL	HLA-B*18:01	0.00041217738180421293	0.00032061728685507917	not-binder
SNKLTTTR	HLA-B*18:01	0.0033832073138910347	0.003933042034313579	not-binder
VGAAGLLP	HLA-B*18:01	0.0014205124462023377	0.0005070234191180737	not-binder
LTEDIELT	HLA-B*18:01	0.0015824953385163098	0.0016195537199905604	not-binder
ADCFMMLR	HLA-B*18:01	0.020090398751199244	0.012173492697748233	not-binder
LDPIHVTQ	HLA-B*18:01	0.044129235111176966	0.04892026861117468	not-binder
TYTVRNEH	HLA-B*18:01	0.0042785608908161524	0.0031945851589484076	not-binder
PKCRKLAV	HLA-B*18:01	0.0002462657677824609	0.00021417881072555286	not-binder
HMINLLDT	HLA-B*18:01	0.0078111404945957474	0.012889014974229654	not-binder
SNFSAPSS	HLA-B*18:01	0.0002612590425997041	0.00021955369052696294	not-binder
AARSLGKS	HLA-B*18:01	0.0004046487534651533	0.0003491498711749219	not-binder
NFSKGTEQ	HLA-B*18:01	0.0004342238182289293	0.00040619198832290624	not-binder
IEASSYAS	HLA-B*18:01	0.24405084252357484	0.08045089405642074	not-binder
CLLAVHRR	HLA-B*18:01	0.0001326503261225298	4.126333680066616e-05	not-binder
HREEIYQR	HLA-B*18:01	0.06351815306115896	0.07358933649556446	not-binder
KSTHIEQV	HLA-B*18:01	0.001812160189729184	0.0013046194389833943	not-binder
MVARLLSL	HLA-B*18:01	0.032530104741454124	0.02022517921536547	not-binder
LIEPKSVV	HLA-B*18:01	0.0018983760965056717	0.0012718073227585495	not-binder
VGMFLVAG	HLA-B*18:01	0.0019921103783417495	0.001080534060737815	not-binder
SEESSIQS	HLA-B*18:01	0.011263825494097546	0.015534868970614195	not-binder
KKQVCECD	HLA-B*18:01	1.9361830368325172e-05	1.4155330036371107e-05	not-binder
SSKLSEAK	HLA-B*18:01	0.00372232122317655	0.00561269171027861	not-binder
RDNSNYAL	HLA-B*18:01	0.07406329922378063	0.05008329567310442	not-binder
VSSRWLPR	HLA-B*18:01	0.0027378734084777534	0.0034031824493741874	not-binder
CEKLNLDR	HLA-B*18:01	0.0066987242549657825	0.005544047405690514	not-binder
ARPVGQVS	HLA-B*18:01	0.0015275600017048419	0.0009069475634355852	not-binder
SLLFVRNV	HLA-B*18:01	0.0009860749705694616	0.0006995496535351266	not-binder
TTDEALAA	HLA-B*18:01	0.0011507728951983154	0.0005842187374793566	not-binder
LQEELQSI	HLA-B*18:01	0.03503313129767775	0.036232599177651634	not-binder
GPSKDWEC	HLA-B*18:01	0.0001298887217672018	0.00010211160654754823	not-binder
IEAAMKIV	HLA-B*18:01	0.6416666865348816	0.10655576371134504	binder
LDLYRETE	HLA-B*18:01	0.009814956830814481	0.00728631383003857	not-binder
KSSNPFMP	HLA-B*18:01	0.00027930763608310374	0.00033658814452081017	not-binder
EVYSLVMS	HLA-B*18:01	0.013652926241047681	0.01438459071460243	not-binder
LTPAPPPP	HLA-B*18:01	0.006641346984542907	0.0072597999624273305	not-binder
LVNQRTVS	HLA-B*18:01	0.001492365775629878	0.0013134345541454208	not-binder
VRENLQFS	HLA-B*18:01	0.001299448698409833	0.0011338001811014692	not-binder
AYPSSPFQ	HLA-B*18:01	0.0014360223431140184	0.00107481544098151	not-binder
KEVLHLTW	HLA-B*18:01	0.791672694683075	0.07788968500203147	binder
YERSRGKS	HLA-B*18:01	0.03900713585317135	0.028960333672984197	not-binder
RPDQRLME	HLA-B*18:01	0.0003315742200356908	0.000156841013083156	not-binder
TGDYDIAG	HLA-B*18:01	0.0004792203428223729	0.0003397362491005006	not-binder
RAALVFLG	HLA-B*18:01	0.001394551110570319	0.0011127079239655322	not-binder
KQLIGDRK	HLA-B*18:01	0.0020006153150461613	0.0007257368566202106	not-binder
NGGKLDVA	HLA-B*18:01	0.0013216587132774294	0.0011937914222345449	not-binder
NFILTDTA	HLA-B*18:01	0.002269378369965125	0.003596486412032929	not-binder
RKALLDGK	HLA-B*18:01	0.0012673258315771818	0.001097110932321282	not-binder
GVQGPPGP	HLA-B*18:01	0.000731789754354395	0.000586847936365367	not-binder
IHSLPKWQ	HLA-B*18:01	0.00270371429505758	0.002980842077065009	not-binder
DRDSKWML	HLA-B*18:01	0.040377583866938946	0.04938243598290714	not-binder
VNNFVPEY	HLA-B*18:01	0.17994553744792938	0.11030887518807399	not-binder
CEEAKCPN	HLA-B*18:01	0.00674707752186805	0.007866317497608848	not-binder
SPLPDGRI	HLA-B*18:01	0.00197895418968983	0.0024360449761856896	not-binder
DVLYNLRQ	HLA-B*18:01	0.02113002697005868	0.013165220747228574	not-binder
GICSVSGF	HLA-B*18:01	0.001992070849519223	0.0010907793163013096	not-binder
VLANALAG	HLA-B*18:01	0.0005157851614058018	0.00034377437448978253	not-binder
MKRKNAIA	HLA-B*18:01	0.0007399581198114901	0.0006454384048118879	not-binder
SKPVNLGL	HLA-B*18:01	0.004170897323638201	0.0021454819342713767	not-binder
RTMNIVSR	HLA-B*18:01	0.003339451886131428	0.003548474948483253	not-binder
YLIQRRNL	HLA-B*18:01	0.0023427502630511297	0.0022168521888002116	not-binder
YLELFEHV	HLA-B*18:01	0.00870150444097817	0.006931423985135929	not-binder
TPGSKDGE	HLA-B*18:01	0.000499989260424627	0.0005335302973717105	not-binder
ENAVILID	HLA-B*18:01	0.020863220421597363	0.01750566310964119	not-binder
KVQLTQLK	HLA-B*18:01	0.0015328559442423285	0.0012941313292986676	not-binder
QIQYSAYG	HLA-B*18:01	0.0005094543266750406	0.0006562119483411545	not-binder
FFNDKSLA	HLA-B*18:01	0.003957400028593838	0.0017834258617198194	not-binder
ERLNYGAS	HLA-B*18:01	0.0018773788819089533	0.0013206671177841264	not-binder
KFDSSVDR	HLA-B*18:01	0.0033294367836788296	0.002551507222170197	not-binder
FAETVRDL	HLA-B*18:01	0.009793940931558609	0.0034462199923663115	not-binder
KIMRRILR	HLA-B*18:01	0.0005397640688897809	0.00042722874964619726	not-binder
FDCPPVGP	HLA-B*18:01	0.018014546297490597	0.018513538755528535	not-binder
EEVAKYLV	HLA-B*18:01	0.9608365893363953	0.02873263812045879	binder
FDQYLLGE	HLA-B*18:01	0.031007602578029037	0.024616769327871945	not-binder
KLGRDLNL	HLA-B*18:01	0.0016808295098599047	0.0009414163035618032	not-binder
DNIVGPGR	HLA-B*18:01	0.03613242534920573	0.035739994230814615	not-binder
IISCVAAD	HLA-B*18:01	0.00015678915406169835	0.00013196310632082104	not-binder
TSIVGNVF	HLA-B*18:01	0.06772688142955303	0.04883867234183662	not-binder
FSSLKEIP	HLA-B*18:01	0.0008606251940364018	0.0004964699128790892	not-binder
ALAAEALD	HLA-B*18:01	0.0006938834238098934	0.0005364412656908329	not-binder
DLYKIWQD	HLA-B*18:01	0.007168737670872361	0.008301740213031433	not-binder
IVIPVTKF	HLA-B*18:01	0.05976148806512356	0.06551327857978015	not-binder
GHLLRYGE	HLA-B*18:01	0.0005559504323173314	0.00020819432854756487	not-binder
LCGVSRYS	HLA-B*18:01	0.00018477536941645666	0.00011812122755133017	not-binder
DLIMHRKE	HLA-B*18:01	0.000761092705943156	0.0009032033960556877	not-binder
VQQDNWLG	HLA-B*18:01	0.0009908178777550346	0.0013112616677721579	not-binder
GELSWSAD	HLA-B*18:01	0.10098343640565872	0.07797596910206858	not-binder
ECTEGKPL	HLA-B*18:01	0.00563574607949704	0.00826496313471877	not-binder
LRRDARYG	HLA-B*18:01	0.0003915267676347867	0.00023746707665861337	not-binder
SIGSLISL	HLA-B*18:01	0.01009352607652545	0.007403599217415704	not-binder
SHQAEVKP	HLA-B*18:01	0.0009946521051460877	0.0013310758000624305	not-binder
ITIIDDYA	HLA-B*18:01	0.0004980588193575386	0.00040950316808060545	not-binder
KRLYYGRF	HLA-B*18:01	0.03215395798906684	0.01922217330066458	not-binder
SPKANKEI	HLA-B*18:01	0.00081080780364573	0.00025420835360558016	not-binder
AMSREDKR	HLA-B*18:01	0.00015888178822933696	9.29444088937113e-05	not-binder
TVATPMAE	HLA-B*18:01	0.0015863420427194796	0.001945235717099387	not-binder
ILDLEVNQ	HLA-B*18:01	0.0024477086873957886	0.0021306859315934797	not-binder
LQAHQQAP	HLA-B*18:01	0.0007067372498568147	0.0004898487039415383	not-binder
VELGCAAT	HLA-B*18:01	0.2489845626987517	0.1468316553456781	not-binder
HAIKAQTK	HLA-B*18:01	0.02839872136246413	0.04469024053514148	not-binder
SSRITKPL	HLA-B*18:01	0.005488911806605756	0.006757636632468049	not-binder
DGSYAKGN	HLA-B*18:01	0.0024707389529794455	0.0022966737516829446	not-binder
GQELKGVE	HLA-B*18:01	0.0006686180800898001	0.0006435612083024152	not-binder
QAGDTYGR	HLA-B*18:01	0.0011693381355144083	0.0006578589405987084	not-binder
YVTPRERI	HLA-B*18:01	0.0016629951365757733	0.0012647955411183422	not-binder
CILPLAII	HLA-B*18:01	0.002898748661391437	0.0015821807853923136	not-binder
FRRMLGVE	HLA-B*18:01	0.0009282118990086019	0.0008522526385654226	not-binder
HYLWGNGA	HLA-B*18:01	0.0036373483308125287	0.005293102637146319	not-binder
DMLRYNHS	HLA-B*18:01	0.010218276586965658	0.008886185566358906	not-binder
LLNLTNVV	HLA-B*18:01	0.0026365966419689356	0.002493311747820746	not-binder
HAIGLQSD	HLA-B*18:01	0.0015367790289019466	0.001204124848432521	not-binder
VNINERCG	HLA-B*18:01	0.00021142711702850647	0.00016070809838566894	not-binder
LGVRLVSH	HLA-B*18:01	0.036572194658219814	0.0325859527641275	not-binder
EEEKDQLM	HLA-B*18:01	0.15093971267342568	0.08529977194207239	not-binder
NPAFLPHF	HLA-B*18:01	0.3655468292534351	0.20607785486747524	not-binder
ELQNLENE	HLA-B*18:01	0.0012996570476389024	0.0013455594308996507	not-binder
LKSGYPLV	HLA-B*18:01	0.003554668603464961	0.002387997629277034	not-binder
AVLDGSLD	HLA-B*18:01	0.00065076597238658	0.00043985558045018597	not-binder
GKLHSGRS	HLA-B*18:01	6.401909777196125e-05	3.381996861386812e-05	not-binder
GHAVQQVL	HLA-B*18:01	0.00714535805163905	0.0074665107848198645	not-binder
GEIWIDRA	HLA-B*18:01	0.16682994067668916	0.1217745058414087	not-binder
FIKLLGAN	HLA-B*18:01	0.0010103677086590324	0.0006678381631177007	not-binder
AIVGGVVP	HLA-B*18:01	0.001009958446957171	0.00046368969242704917	not-binder
FPQVWTSD	HLA-B*18:01	0.006889582995790988	0.011961736516617857	not-binder
GDFEHFIR	HLA-B*18:01	0.19215916618704795	0.18787934582295268	not-binder
DAILGSLL	HLA-B*18:01	0.18751209303736688	0.10555375410729068	not-binder
AQVLKQEG	HLA-B*18:01	0.004628600791329518	0.0056588889185199024	not-binder
LKLDIHGL	HLA-B*18:01	0.019408324314281345	0.019776793580812222	not-binder
IDDMVAQV	HLA-B*18:01	0.15453971438109876	0.18434640471152058	not-binder
FPAPEDFP	HLA-B*18:01	0.00982303332457377	0.014685425030449404	not-binder
PAAEFELI	HLA-B*18:01	0.03258423060178757	0.043664483097515076	not-binder
VSPQELRS	HLA-B*18:01	0.00126592598244315	0.0008835749116652236	not-binder
THVKCKPK	HLA-B*18:01	0.002371731519815512	0.002206326758582128	not-binder
EAPRTQLS	HLA-B*18:01	0.00477596769342199	0.006534345720014208	not-binder
LLKLSLHP	HLA-B*18:01	0.0020834002294577657	0.0013704003271217768	not-binder
VGEKSSVI	HLA-B*18:01	0.010319465026259422	0.005673625610523577	not-binder
VVYRMGFA	HLA-B*18:01	0.0006102964165620506	0.0007844622554483649	not-binder
NVLGFDID	HLA-B*18:01	0.0013447441335301847	0.0011865948596202797	not-binder
AKLAAENV	HLA-B*18:01	0.0006141364661743865	0.0004393661574238002	not-binder
EYLQDQLI	HLA-B*18:01	0.02387062003836036	0.029905083718038874	not-binder
IIRTAPRR	HLA-B*18:01	0.0005199207738769473	0.0005376721893810418	not-binder
GQILIAQI	HLA-B*18:01	0.19967882931232453	0.13124019119263872	not-binder
NKKTNTIS	HLA-B*18:01	0.0005095565633382648	0.00028553419400093456	not-binder
TSYTSPPR	HLA-B*18:01	0.004054532787995413	0.004087863749741382	not-binder
ISTYSSMR	HLA-B*18:01	0.002103524678204849	0.002387526883206582	not-binder
PYVGTEVL	HLA-B*18:01	0.024302268493920566	0.011689346474288168	not-binder
NFRTSSEA	HLA-B*18:01	0.0086938808177365	0.015280552883401665	not-binder
FPKGRFER	HLA-B*18:01	0.0028042349847964944	0.0013392868393221056	not-binder
NNNNNNNN	HLA-B*18:01	0.0004022839646495413	0.0004921781146554611	not-binder
LTSDQSQQ	HLA-B*18:01	0.000287769495480461	0.00020050309175660347	not-binder
VGRDSAND	HLA-B*18:01	0.00045538956619566305	0.0005880108417310484	not-binder
SKVKQVPF	HLA-B*18:01	0.03148295152932405	0.02677069037799391	not-binder
IALKNRGP	HLA-B*18:01	0.0011604441839153878	0.0007768413015047267	not-binder
DVIVLADE	HLA-B*18:01	0.01425909682875499	0.02344652673855151	not-binder
GAAAVILM	HLA-B*18:01	0.005370832933112979	0.0030110597301451353	not-binder
PFPMWLRA	HLA-B*18:01	0.00029392082506092266	0.00012494471086717251	not-binder
VGTERHEN	HLA-B*18:01	0.00036087916814722123	0.00020110464072458522	not-binder
RSHLRNDT	HLA-B*18:01	5.8716375133371915e-05	3.108962240889334e-05	not-binder
CKNGNKEC	HLA-B*18:01	4.285766481189057e-05	2.4523328248372353e-05	not-binder
VCLHVDKD	HLA-B*18:01	0.0002725148699028068	0.0003073915459704429	not-binder
DVQRVLAR	HLA-B*18:01	0.058632861636579034	0.06199318153808074	not-binder
DPSMNPSY	HLA-B*18:01	0.6739068865776062	0.08676889145911759	binder
GKNAITSY	HLA-B*18:01	0.17138707190752028	0.11309733224390918	not-binder
GGDDDLVY	HLA-B*18:01	0.023551701754331588	0.013819313713358615	not-binder
ARAPAAPA	HLA-B*18:01	0.006628917763009667	0.0031144909770500955	not-binder
MTRPSSDL	HLA-B*18:01	0.0007029744563624262	0.0003459224237362458	not-binder
RSIEIVVR	HLA-B*18:01	0.011010861326940357	0.010482831797042694	not-binder
RRTKLHCQ	HLA-B*18:01	0.000362093435251154	0.000219136390823849	not-binder
REVPEDIM	HLA-B*18:01	0.11725634709000587	0.08663606903434162	not-binder
PATPSTTR	HLA-B*18:01	0.00170245124027133	0.0011115378997855376	not-binder
VQGSCEAL	HLA-B*18:01	0.0038228446966968475	0.004375076611739074	not-binder
NGVRFAPY	HLA-B*18:01	0.26740654930472374	0.11851418164960796	not-binder
LRARGLLA	HLA-B*18:01	0.0016991614655125886	0.0012492666314207292	not-binder
VAAARRMP	HLA-B*18:01	0.0007399418274872005	0.0004168331518665733	not-binder
LAFDGLDT	HLA-B*18:01	0.0012959394662175328	0.0011438153670886837	not-binder
PVLSYVYQ	HLA-B*18:01	0.0015055133262649179	0.0009218563733986469	not-binder
LEAILSEM	HLA-B*18:01	0.9840072870254517	0.016674512852009063	binder
HYPIFGKK	HLA-B*18:01	0.006519869377370924	0.0069271708520014545	not-binder
GQALLDKG	HLA-B*18:01	0.0023052688251482324	0.003238828230534537	not-binder
HQTDFAGF	HLA-B*18:01	0.7265896260738373	0.26230779207611904	binder
TVTETLDF	HLA-B*18:01	0.014336941903457046	0.007693920189942536	not-binder
PISLIKIE	HLA-B*18:01	0.0027739756857044994	0.002041100722393231	not-binder
EELLENIN	HLA-B*18:01	0.42006887644529345	0.2720864177274614	ambiguous
TLVALLGA	HLA-B*18:01	0.0010565568110905588	0.0009421154127964051	not-binder
DNPADLEF	HLA-B*18:01	0.3369209706783295	0.2578267447426462	not-binder
ISECRRAY	HLA-B*18:01	0.005468688483233564	0.005501574700903023	not-binder
GSALCSYN	HLA-B*18:01	0.00011603442553678178	6.077482956776504e-05	not-binder
AHWFRAVT	HLA-B*18:01	0.011491884826682508	0.012954968058801737	not-binder
VTVADYIS	HLA-B*18:01	0.0006545016658492386	0.000347672675124207	not-binder
EAYAAGEL	HLA-B*18:01	0.14651617713971063	0.23821942520168812	not-binder
ATRFLLTR	HLA-B*18:01	0.003970294914324768	0.00537654681086245	not-binder
FGPLDADD	HLA-B*18:01	0.0037846138409804555	0.0031350187623123997	not-binder
QGMFVIPF	HLA-B*18:01	0.22743776589632034	0.20926269757081176	not-binder
GAIAKKLL	HLA-B*18:01	0.0015064059873111546	0.0008493418630330989	not-binder
REQQRQTV	HLA-B*18:01	0.097991244494915	0.03700328765091069	not-binder
NEFKIYSA	HLA-B*18:01	0.9911246776580811	0.008143134802655293	binder
ERENAQWP	HLA-B*18:01	0.0015743791969725861	0.0011035745311535254	not-binder
VPVPNLTA	HLA-B*18:01	0.006740717997308821	0.004958988360530165	not-binder
IPNILRLW	HLA-B*18:01	0.00712870960123837	0.004594710748332702	not-binder
VLSGVRQK	HLA-B*18:01	0.0010629710857756435	0.0008648664531860462	not-binder
RMEKDLAA	HLA-B*18:01	0.00022699818073306232	0.00011895198130842041	not-binder
TEKWNEEE	HLA-B*18:01	0.17460277881473302	0.137016349131672	not-binder
KVDGVYSK	HLA-B*18:01	0.0009047413943335414	0.0006540141205741701	not-binder
WAQSPSFP	HLA-B*18:01	0.0002747159931459464	0.00012683739928783671	not-binder
SDRQMIRS	HLA-B*18:01	0.012976893768063746	0.01703931701287917	not-binder
SQPFAWSG	HLA-B*18:01	0.004249682964291424	0.00469062721025686	not-binder
KGGGMVNM	HLA-B*18:01	0.0012896660016849637	0.0013439786027813667	not-binder
VATAIAVF	HLA-B*18:01	0.29712474122643473	0.23153696813730715	not-binder
RMAEANKA	HLA-B*18:01	0.00045159133078414014	0.00066323410068745	not-binder
ILQSYRLM	HLA-B*18:01	0.002227452618535608	0.0014859453211300139	not-binder
DVGDCLSR	HLA-B*18:01	0.005668852408416569	0.0058147291226385255	not-binder
QSHPGHED	HLA-B*18:01	0.00025172014866257084	0.00017961060237939604	not-binder
LFKEAFRK	HLA-B*18:01	0.0010887544794968562	0.0008741299659924035	not-binder
DDSLFDAN	HLA-B*18:01	0.08166653411462903	0.12352555548853565	not-binder
AQSIGRWG	HLA-B*18:01	0.007300726321409457	0.007456613246260486	not-binder
LREALTAW	HLA-B*18:01	0.0919477753341198	0.07389113753922448	not-binder
LPALQNPP	HLA-B*18:01	0.0025808450765907763	0.002530347881208831	not-binder
CKDVTLIF	HLA-B*18:01	0.04600176550447941	0.02034345822765646	not-binder
SPYKTLEE	HLA-B*18:01	0.0009713680716231466	0.0006651164134859539	not-binder
IAPPFEPD	HLA-B*18:01	0.0031297363457269967	0.0014151750485634708	not-binder
VLVVGVEK	HLA-B*18:01	0.006435543624684214	0.002506140454468661	not-binder
NKIKPLDL	HLA-B*18:01	0.00533825452439487	0.004081954095519186	not-binder
PVVSDSEL	HLA-B*18:01	0.005101428693160414	0.002205515023826249	not-binder
VTRIVDFG	HLA-B*18:01	0.0012071216013282537	0.0013051175438091674	not-binder
PVPPVDSF	HLA-B*18:01	0.0440539182163775	0.03238212637555509	not-binder
KLEGLSLE	HLA-B*18:01	0.0003023765326361172	0.00012571074932143226	not-binder
LHNQRQKN	HLA-B*18:01	0.0004695944982813671	0.00034711471688721575	not-binder
AKVQEEID	HLA-B*18:01	0.0011999798502074555	0.0013071288269216623	not-binder
AIVDEKIF	HLA-B*18:01	0.02379552451893687	0.013097992048278825	not-binder
TTNPSIFQ	HLA-B*18:01	0.0010580967384157703	0.0010472988934334129	not-binder
LTERLGGR	HLA-B*18:01	0.0009735315936268308	0.0005384906823424743	not-binder
STGGAVSK	HLA-B*18:01	0.0027538066293345763	0.0027181699031119094	not-binder
DLASVMGR	HLA-B*18:01	0.009371564257889986	0.0062176458678385544	not-binder
NDMPMQIT	HLA-B*18:01	0.23453006967902185	0.1806012376891777	not-binder
EHFIRDLL	HLA-B*18:01	0.05110388381872326	0.07551737356845488	not-binder
MTFEKTVA	HLA-B*18:01	0.0019928596389945596	0.0016148131444436822	not-binder
EWRAMVCI	HLA-B*18:01	0.005043902189936489	0.0050078082521757515	not-binder
AHKMLTGR	HLA-B*18:01	0.002886470878729597	0.004467364219136754	not-binder
SLEGLDTY	HLA-B*18:01	0.038936048420146106	0.03818684153509734	not-binder
SGILALAA	HLA-B*18:01	0.005705963796935975	0.003260557614641128	not-binder
DLWKRNVW	HLA-B*18:01	0.048627525102347136	0.028291026309111286	not-binder
QAYGAAYT	HLA-B*18:01	0.0010742353624664247	0.0012787283342011084	not-binder
ASIKEFKE	HLA-B*18:01	0.0009356989234220236	0.0005988033040747197	not-binder
AGPHDAAY	HLA-B*18:01	0.052851873263716695	0.03593030767254158	not-binder
FPYQQPLW	HLA-B*18:01	0.21217626435682177	0.13105105255107605	not-binder
GFKEAAAK	HLA-B*18:01	0.0014303777828899912	0.001017708770567296	not-binder
GFSAYSQV	HLA-B*18:01	0.0006217848102096468	0.0002204112230859429	not-binder
ANAKGISE	HLA-B*18:01	0.0007043466699542478	0.0003028422228837052	not-binder
KGRVLDRS	HLA-B*18:01	0.00011096347298007458	0.00010676361027150234	not-binder
ASAGDQKV	HLA-B*18:01	0.0007875148119637742	0.0005043282029115672	not-binder
KVFAWTDI	HLA-B*18:01	0.001175250025698915	0.0007852535744798163	not-binder
GVGFAALA	HLA-B*18:01	0.0004975794785423204	0.00029318113654062017	not-binder
ELTLEGLD	HLA-B*18:01	0.0026341269200202077	0.0027081639926891743	not-binder
VKGLRNEV	HLA-B*18:01	0.0005103628805954941	0.000523948667556265	not-binder
KSANKKEM	HLA-B*18:01	0.0009760972403455526	0.0011023629095263448	not-binder
PNDRLILA	HLA-B*18:01	0.0049405388883315025	0.004299426590821737	not-binder
LEDENDEH	HLA-B*18:01	0.1629281060770154	0.15136464227690752	not-binder
LSPMLDYK	HLA-B*18:01	0.001998769072815776	0.001168759563348705	not-binder
TPEQLQAA	HLA-B*18:01	0.0013326240936294199	0.0011896613744323918	not-binder
AFLNNDHN	HLA-B*18:01	0.0003563929980373359	0.00047075736635706933	not-binder
NTMRFFPD	HLA-B*18:01	0.00039260607154574246	0.00025847066976898415	not-binder
AWTIVRKA	HLA-B*18:01	0.0006785157667763997	0.00040577062145375593	not-binder
LLKKLNVY	HLA-B*18:01	0.09779931232333183	0.14106311735336613	not-binder
AQQVIAKY	HLA-B*18:01	0.828482162952423	0.13466321245005955	binder
KPSLIKSM	HLA-B*18:01	0.0028518480015918613	0.0024733229753630525	not-binder
RNSHHTMD	HLA-B*18:01	6.627490947721525e-05	2.2089579122794534e-05	not-binder
SMLFVFVA	HLA-B*18:01	0.008435561461374164	0.014643678802159643	not-binder
GTGVILSL	HLA-B*18:01	0.009209234593436122	0.005947266075852815	not-binder
ISNQRLSS	HLA-B*18:01	0.0006163540470879525	0.00014247266284458536	not-binder
FRQYMREL	HLA-B*18:01	0.005151847074739635	0.004108381650332042	not-binder
DGMGQSPT	HLA-B*18:01	0.0012936199200339615	0.001129258478857734	not-binder
LNGGPGCS	HLA-B*18:01	9.087303842534312e-05	7.787914454305701e-05	not-binder
FDLMYAKR	HLA-B*18:01	0.1911240890622139	0.100402617693041	not-binder
LQGPGAVR	HLA-B*18:01	0.014833030011504888	0.010081675870709085	not-binder
EEQSAASA	HLA-B*18:01	0.633982851356268	0.2981289107864809	ambiguous
QHYRTVLY	HLA-B*18:01	0.45520407259464263	0.28071853259234597	ambiguous
ETLGLLGS	HLA-B*18:01	0.002478818575036712	0.00250372645637101	not-binder
RGFSFRKD	HLA-B*18:01	0.0005312556699209381	0.0008400585157791245	not-binder
DSWKSTAK	HLA-B*18:01	0.016750650916947052	0.018412353482615332	not-binder
AGDFTEWN	HLA-B*18:01	0.0002729799802182242	0.000285192438522896	not-binder
TLLDKIAE	HLA-B*18:01	0.002838369581149891	0.0023351392238718633	not-binder
FHGILKGN	HLA-B*18:01	0.0016418188984971493	0.0009735742523630369	not-binder
GLKGIPWA	HLA-B*18:01	0.0001039100467096432	0.00011764646729991172	not-binder
ELSNNCSS	HLA-B*18:01	0.00020968972567061427	0.00015791694344804448	not-binder
SAFGVMAV	HLA-B*18:01	0.015413059573620557	0.010662564627938645	not-binder
LVLTAREG	HLA-B*18:01	0.0004660192826122511	0.0004044865141236227	not-binder
IIKRFKKN	HLA-B*18:01	0.0005671889819495845	0.0006275355274114303	not-binder
GRIESTRT	HLA-B*18:01	0.002168738192995079	0.0021383832689819238	not-binder
CAETIDYY	HLA-B*18:01	0.011410352913662792	0.014379737150376909	not-binder
LLFLDSND	HLA-B*18:01	0.0007011144589341711	0.000692748701099921	not-binder
AFDDPEEQ	HLA-B*18:01	0.0013792296835163143	0.0021072908110109103	not-binder
LFGSTLIM	HLA-B*18:01	0.01475285179913044	0.008638675698165949	not-binder
IFIFHCVL	HLA-B*18:01	0.005811010324396193	0.00733511191485513	not-binder
TQGEPSLN	HLA-B*18:01	0.0037210820242762565	0.004970722766287007	not-binder
KKNIKKKN	HLA-B*18:01	0.0003205425062333234	0.000192937810617073	not-binder
TVRGNPKP	HLA-B*18:01	0.0009918069154082332	0.0009274255414368041	not-binder
GIIHHDIK	HLA-B*18:01	0.002478694569435902	0.0031518211017767758	not-binder
VGGGVAGL	HLA-B*18:01	0.005400462786201388	0.003734464891690854	not-binder
QRIYTYIQ	HLA-B*18:01	0.016445943946018816	0.02181610232152754	not-binder
NNFRYLRT	HLA-B*18:01	0.0056901404866948726	0.005297940752408883	not-binder
VDPKEIPL	HLA-B*18:01	0.04795009158551693	0.026888555837886	not-binder
GKTRGDHA	HLA-B*18:01	0.00027713175586541183	0.0003274542452085231	not-binder
RAFAKNPH	HLA-B*18:01	0.004230825917329639	0.005857366775643797	not-binder
GRKVMFAN	HLA-B*18:01	0.000756776612251997	0.0004905395656621447	not-binder
AEYSMLPR	HLA-B*18:01	0.5925787687301636	0.3398342219257236	ambiguous
EKEAAASE	HLA-B*18:01	0.0013989177736220882	0.0007500267916884708	not-binder
QYEEQFIR	HLA-B*18:01	0.02055419501848519	0.014339654657399966	not-binder
LQSSMYLT	HLA-B*18:01	0.006719637295464054	0.010676114738242265	not-binder
LGDTIFHT	HLA-B*18:01	0.0007752569566946476	0.0003169752240526412	not-binder
WDSLWTSS	HLA-B*18:01	0.024350144853815436	0.028386705096382248	not-binder
MHMLTVNC	HLA-B*18:01	0.0059960430022329095	0.004885338886205931	not-binder
IQNRYGRI	HLA-B*18:01	0.04960574626456946	0.03098686492317771	not-binder
AIVAKLED	HLA-B*18:01	0.0006161478289868682	0.0007293186617233844	not-binder
PLDLYHKK	HLA-B*18:01	0.0016863815952092409	0.0008677972414929997	not-binder
TSVLEAIG	HLA-B*18:01	0.0014978417384554632	0.000995907651749053	not-binder
FEFDSEPT	HLA-B*18:01	0.8656730413436889	0.060328579583404214	binder
HMLLNAQG	HLA-B*18:01	0.002362718828226207	0.004127157050338178	not-binder
GSAFAGLN	HLA-B*18:01	0.0004856184776144801	0.00040753741133926037	not-binder
LATFLAVV	HLA-B*18:01	0.012189562898129225	0.012109444906197328	not-binder
PALLTENG	HLA-B*18:01	0.00040249713347293434	0.0002016537773529896	not-binder
AKMWIAGL	HLA-B*18:01	0.007529162627179176	0.010537671191630375	not-binder
QVSEDVVV	HLA-B*18:01	0.0017220467270817608	0.0012567725877777503	not-binder
VKENPVEN	HLA-B*18:01	0.0009131277212873102	0.0006206342986545498	not-binder
IAQAIGRA	HLA-B*18:01	0.0010346440598368646	0.0007190183199319792	not-binder
TLYIKARR	HLA-B*18:01	0.0003252972799600684	0.00026284566446985213	not-binder
LNGSGLAV	HLA-B*18:01	0.005828140396624803	0.004598623419919203	not-binder
VGKVEAGI	HLA-B*18:01	0.0067989817587658765	0.005080528998171232	not-binder
DEDIINKV	HLA-B*18:01	0.9774004459381104	0.028278376486592552	binder
VQQQNNPT	HLA-B*18:01	0.0014445420820266008	0.0012772558605998738	not-binder
IPQSVYVW	HLA-B*18:01	0.10527312993071973	0.09728543505231214	not-binder
DARHVTVR	HLA-B*18:01	0.12637446004664526	0.14369360860088615	not-binder
AVSHGTTK	HLA-B*18:01	0.0012747384746035096	0.0010727930580648477	not-binder
VSSKSMKE	HLA-B*18:01	0.00029225050457171164	0.000227239678344757	not-binder
IGHSERRT	HLA-B*18:01	0.000635361857348471	0.001057808680318351	not-binder
TLRREDVS	HLA-B*18:01	0.00016952936857705936	0.00016465095790919607	not-binder
ESESESEA	HLA-B*18:01	0.00021282081870594994	0.0002130213362330564	not-binder
KRIEEFLA	HLA-B*18:01	0.003456059523159638	0.004336915680568555	not-binder
PLYRYLGG	HLA-B*18:01	0.0011905037928954699	0.0012991029669879599	not-binder
LDEELSKL	HLA-B*18:01	0.11850472092628479	0.05804045332718874	not-binder
SQYPAWSV	HLA-B*18:01	0.1047078263014555	0.08246073047223916	not-binder
GKIGVLVD	HLA-B*18:01	0.002612840264919214	0.002860331318370525	not-binder
GKNGTKIK	HLA-B*18:01	0.0013766562507953495	0.0009192585850869092	not-binder
LEMGILDP	HLA-B*18:01	0.2926608443260193	0.21373025387800976	not-binder
RTDILCNL	HLA-B*18:01	0.0009294135496020317	0.0003202383524618411	not-binder
FLSAFHQY	HLA-B*18:01	0.27148517975583675	0.1889394456734467	not-binder
GSRERRGV	HLA-B*18:01	0.0003056674197068787	0.0004630829598387198	not-binder
IAAEELIK	HLA-B*18:01	0.008091046381741763	0.004312200077636311	not-binder
ILLFIPKF	HLA-B*18:01	0.012067506229504943	0.006437802007884036	not-binder
AESVGPEF	HLA-B*18:01	0.9195552468299866	0.07589629563934644	binder
QSAISEII	HLA-B*18:01	0.0064731285674497485	0.0029607332253070674	not-binder
VELLMHSD	HLA-B*18:01	0.3117967516183853	0.14919552410758846	not-binder
LSQARPRC	HLA-B*18:01	0.00016695503436494618	0.00017159564323766184	not-binder
EAAAAQQA	HLA-B*18:01	0.024653079698327928	0.045276730658997226	not-binder
QVTIAYED	HLA-B*18:01	0.0007153046928578988	0.0006745492502922558	not-binder
TTHFKGHE	HLA-B*18:01	0.0003606250320444815	0.0003307735110377796	not-binder
FLMKVNLE	HLA-B*18:01	0.0011655311740469188	0.0006384893946421808	not-binder
IVGFNTTL	HLA-B*18:01	0.006883339362684637	0.006972442357530786	not-binder
RIFFKSLY	HLA-B*18:01	0.06567003969103098	0.05090451904479355	not-binder
AVTHLEAV	HLA-B*18:01	0.0018235327559523284	0.001303677745445038	not-binder
ISGMTDLY	HLA-B*18:01	0.028528195898979904	0.024821117834297902	not-binder
VNNVRGML	HLA-B*18:01	0.00202765081776306	0.0023542861563668966	not-binder
DAIHTAKA	HLA-B*18:01	0.30941328438930216	0.29111818706785547	not-binder
ESYQDGSD	HLA-B*18:01	0.0010350701544666664	0.0009120744569411476	not-binder
EFYMAYAD	HLA-B*18:01	0.02560092188650742	0.033688225974966214	not-binder
PSFNNDKP	HLA-B*18:01	0.0006971756927669048	0.0006088597316230181	not-binder
AVGMGWKA	HLA-B*18:01	0.00026546665612841024	0.0001290997925597724	not-binder
DSKTPECR	HLA-B*18:01	0.0011495436308905482	0.0007962876397551842	not-binder
NYNGMDLS	HLA-B*18:01	0.0004315390604460845	0.0005911274734964407	not-binder
QFVYRNII	HLA-B*18:01	0.01180242991540581	0.017301683562790264	not-binder
VIPIEKSL	HLA-B*18:01	0.0078263039002195	0.004581678642588185	not-binder
LMPAGVPL	HLA-B*18:01	0.013729543844237923	0.013052114893269302	not-binder
NIGREKRI	HLA-B*18:01	0.0006158622840302996	0.0005794663570803934	not-binder
QFERKKKR	HLA-B*18:01	0.0005742263474530773	0.0007588609948498129	not-binder
ALEKQFLK	HLA-B*18:01	0.0022549390327185393	0.002177418843175891	not-binder
ARMTLCAG	HLA-B*18:01	0.005003574973670766	0.007908130393524249	not-binder
LSFLSEVY	HLA-B*18:01	0.22916631400585175	0.10104683441206497	not-binder
KSTGLKTN	HLA-B*18:01	0.00033869022445287555	0.0003027066771371986	not-binder
GTFVCNHV	HLA-B*18:01	0.0003112156700808555	0.0002903961931796479	not-binder
HSYRYSAI	HLA-B*18:01	0.007188946707174182	0.006424458735619073	not-binder
PDSPRTFA	HLA-B*18:01	0.004058639029972255	0.006189368147203089	not-binder
LLGWGAPA	HLA-B*18:01	0.0007902674260549247	0.0004563918601180319	not-binder
QLLSPTLR	HLA-B*18:01	0.0038637221907265483	0.002399276147584802	not-binder
NGVPEDEE	HLA-B*18:01	0.0005459836262161844	0.0005758658022469388	not-binder
ETPVSDAG	HLA-B*18:01	0.00178293710523576	0.0021334333261217994	not-binder
MCIFINQI	HLA-B*18:01	0.023716170620173217	0.03927926599151138	not-binder
GHEYGVTT	HLA-B*18:01	0.0037252311478368936	0.005091741148796242	not-binder
SGVFDGKT	HLA-B*18:01	0.0006204305100254714	0.00019971164274939883	not-binder
TRFFAFHF	HLA-B*18:01	0.33734930902719495	0.28488825208702345	not-binder
VKTYTGHR	HLA-B*18:01	0.0008327724994160235	0.0005192951849586107	not-binder
RAEAMSAH	HLA-B*18:01	0.0005617038543277886	0.0003402755378966828	not-binder
LSLPFNDF	HLA-B*18:01	0.01719229556620121	0.008662801942451615	not-binder
DVAKVLKS	HLA-B*18:01	0.050204082112759355	0.08216188841272151	not-binder
DIPTIFIS	HLA-B*18:01	0.005655743670649827	0.006473563783537779	not-binder
GLGVERDY	HLA-B*18:01	0.009117363695986569	0.009313825507585938	not-binder
VSVAEQDQ	HLA-B*18:01	0.0005225924418482464	0.0004405850495074682	not-binder
RPKEKIKF	HLA-B*18:01	0.03444868181832135	0.033499620589211264	not-binder
EKSVRACA	HLA-B*18:01	0.0006893082696478814	0.00043341577033529646	not-binder
LPDPIGEV	HLA-B*18:01	0.0060413331026211384	0.005876035783578433	not-binder
DRRQAVVL	HLA-B*18:01	0.03222205259371549	0.042612403837722926	not-binder
LDYEEGHV	HLA-B*18:01	0.09378109434619546	0.07649710954838763	not-binder
EALLQPSL	HLA-B*18:01	0.18827459886670111	0.14246655205379335	not-binder
VATDILET	HLA-B*18:01	0.0018982734996825456	0.0011061063425798746	not-binder
LFLAMLMT	HLA-B*18:01	0.0012006611534161494	0.0007741209440028401	not-binder
KDVDDNHR	HLA-B*18:01	0.043623915035277606	0.06539808481776069	not-binder
LNMDEFAM	HLA-B*18:01	0.047723766043782236	0.04015276882516892	not-binder
KLTITYSS	HLA-B*18:01	0.00010291408543707802	4.434465688408021e-05	not-binder
WTLPRLRM	HLA-B*18:01	0.0012895463034510613	0.0011353751146517019	not-binder
RAYGTNYI	HLA-B*18:01	0.0038823170587420465	0.006457484016381253	not-binder
WTEILNSA	HLA-B*18:01	0.001545710547361523	0.0005603267362709881	not-binder
TNQIQVFD	HLA-B*18:01	0.0005893849011044949	0.0002237358406914222	not-binder
VPGDLFAV	HLA-B*18:01	0.020903361961245537	0.01709019526877534	not-binder
WGYKGVKS	HLA-B*18:01	0.00186100258724764	0.0008638359028829555	not-binder
RISNTRRI	HLA-B*18:01	0.0011220254680665675	0.0013761175923362534	not-binder
EVQNQECG	HLA-B*18:01	0.00017477332112321166	0.00019230562160236405	not-binder
RHTGVMVG	HLA-B*18:01	0.0007457985338987783	0.000590391383991345	not-binder
LAHKSYKV	HLA-B*18:01	0.004402630473487079	0.006096459771680493	not-binder
YRAHPFWV	HLA-B*18:01	0.00393993865000084	0.0025288504948918888	not-binder
GVPELLEA	HLA-B*18:01	0.001101902825757861	0.0007527481368622558	not-binder
DTIMTFIA	HLA-B*18:01	0.010018791072070599	0.008496907502297093	not-binder
VSGTEVPI	HLA-B*18:01	0.007358434144407511	0.006509705938715848	not-binder
LPLLNSSA	HLA-B*18:01	0.01231729700230062	0.011515436990412135	not-binder
GLVRLLRQ	HLA-B*18:01	0.00046491803077515216	0.00038109857524478374	not-binder
IARMAQYS	HLA-B*18:01	0.000254947387293214	0.0002800141425057858	not-binder
ARHVLASG	HLA-B*18:01	0.001269535132450983	0.0011807837534221423	not-binder
NDLYYRNK	HLA-B*18:01	0.08530341032892466	0.09645043242402154	not-binder
VYRRAMES	HLA-B*18:01	0.0002421649362077005	0.0001542800906705089	not-binder
FHCSVVAI	HLA-B*18:01	0.024541488988325	0.02802411508142588	not-binder
PTYEPRAT	HLA-B*18:01	0.0012116623984184116	0.001008320922723017	not-binder
DCITENDC	HLA-B*18:01	9.439623822800058e-05	9.517761365100851e-05	not-binder
QYQMPQLP	HLA-B*18:01	0.00042827192228287456	0.00017581153797971007	not-binder
MASDRAPG	HLA-B*18:01	0.0006113344628829509	7.665540106128924e-05	not-binder
AFNMTTGP	HLA-B*18:01	0.0005082238156319363	0.0005527374926213802	not-binder
RQLSELIY	HLA-B*18:01	0.36721631288528445	0.1536510467508811	not-binder
GLEQEVQH	HLA-B*18:01	0.002441792438912671	0.002480455776401998	not-binder
GTQGSSSI	HLA-B*18:01	0.0019559929554816336	0.002142338215047583	not-binder
EFNLDLMG	HLA-B*18:01	0.006112145865336061	0.006756484792844325	not-binder
AQEIKPQA	HLA-B*18:01	0.007577098114416004	0.011223263389013725	not-binder
PERLELKK	HLA-B*18:01	0.010800269944593311	0.009207730277856313	not-binder
CDAMHFAE	HLA-B*18:01	0.009809649651288055	0.011544400469713634	not-binder
TGSNNPCG	HLA-B*18:01	5.056667951066629e-05	4.996993792804965e-05	not-binder
TQRMEEGD	HLA-B*18:01	0.0004495894943829626	0.0003684134116194004	not-binder
PGYYALEG	HLA-B*18:01	0.001377958245575428	0.0007670430162602948	not-binder
ARPEVLAH	HLA-B*18:01	0.023940007016062737	0.015893697570953574	not-binder
NNGDHIIN	HLA-B*18:01	0.002823253907263279	0.00414809507930907	not-binder
TQVPEPLF	HLA-B*18:01	0.38933160305023196	0.2906612683387292	ambiguous
VPRVLGGL	HLA-B*18:01	0.0011357088573276997	0.00042671958991947573	not-binder
TKRENLEF	HLA-B*18:01	0.056299545988440516	0.03017984488926542	not-binder
NTELTHTS	HLA-B*18:01	0.0005727348470827565	0.00047547394389698875	not-binder
NFRLRDWG	HLA-B*18:01	0.00033743295243766626	0.0004984467884400412	not-binder
RNVGLFRN	HLA-B*18:01	0.002154274861095473	0.001936966523764965	not-binder
TITLAGNE	HLA-B*18:01	0.00045283063445822336	0.0002841029827228575	not-binder
GPKNLVIL	HLA-B*18:01	0.0014197142561897635	0.00031575429423981314	not-binder
DIKIWYRR	HLA-B*18:01	0.0019452497275779025	0.0013032091490824782	not-binder
VADAISKL	HLA-B*18:01	0.06277483925223351	0.03212189302612277	not-binder
YGVKNLIR	HLA-B*18:01	0.005132222292013466	0.002933222892112427	not-binder
NTLREQGP	HLA-B*18:01	0.00028411522216629235	0.0002554077780909002	not-binder
FFPSSKPP	HLA-B*18:01	0.00364662525098538	0.0032349062542831233	not-binder
TIIGTVMA	HLA-B*18:01	0.0007155583654821385	0.0005213300232077965	not-binder
SCTTIIWI	HLA-B*18:01	0.0016065128467744217	0.0025885107682076304	not-binder
SISIYNQI	HLA-B*18:01	0.0037384415976703168	0.0014164565721368652	not-binder
IMRMCHEG	HLA-B*18:01	0.00033318724581477	0.00043244054953313555	not-binder
GTAKWDAC	HLA-B*18:01	0.00030509048356179845	0.00029677176024140936	not-binder
LRLTSSGI	HLA-B*18:01	0.004705070471391082	0.0029997240147465595	not-binder
ALVNMQVV	HLA-B*18:01	0.0009154284722171724	0.0008933160708165458	not-binder
FIYNREVQ	HLA-B*18:01	0.004011333140078932	0.004346766998298992	not-binder
AENKDFYC	HLA-B*18:01	0.007195313135161996	0.005434237829827084	not-binder
AINTSAMT	HLA-B*18:01	0.00022842762373329606	0.00017731683638810941	not-binder
EVMILVTG	HLA-B*18:01	0.01300165664870292	0.013476469406877536	not-binder
TFLKSQGN	HLA-B*18:01	0.00024304296130139846	0.00013898374829084475	not-binder
VDLPSWRK	HLA-B*18:01	0.0280056344345212	0.016324780393350908	not-binder
RPQGLTGA	HLA-B*18:01	0.0006046489739674144	0.00037237764979960883	not-binder
KYVYCCRR	HLA-B*18:01	0.00019813298858935014	0.00017346013714250876	not-binder
QLIDRVWT	HLA-B*18:01	0.0007511039497330785	0.0006244780267208625	not-binder
AGPTVALE	HLA-B*18:01	0.001601641974411905	0.001115126623886987	not-binder
CHKIAPNL	HLA-B*18:01	0.0037963869428494943	0.004599612928881145	not-binder
VDQQSLPG	HLA-B*18:01	0.006610771847772412	0.006960215193072943	not-binder
LIRLLEVD	HLA-B*18:01	0.0013610657784738577	0.0014488489136370096	not-binder
EFNLMEET	HLA-B*18:01	0.010206575505435467	0.017742911199837834	not-binder
LDEGRVRE	HLA-B*18:01	0.0023223241907544432	0.002561882059266893	not-binder
STPTGSTA	HLA-B*18:01	0.0004080286031239666	0.00021402258602473852	not-binder
IIQATQQE	HLA-B*18:01	0.00045142981980461627	0.00028479734405509544	not-binder
VMGLEPSS	HLA-B*18:01	0.00025064066576305775	0.00024267374993797218	not-binder
ETAKTTGA	HLA-B*18:01	0.0009975503897294402	0.0009463905330206517	not-binder
VGFHSTSA	HLA-B*18:01	0.007950709946453572	0.010782782481730667	not-binder
EKIDKDKA	HLA-B*18:01	0.004588633740786463	0.004466278068435139	not-binder
AVDWVMMQ	HLA-B*18:01	0.0004937874939059839	0.0002584936424694381	not-binder
KLDPVYLK	HLA-B*18:01	0.003618441114667803	0.0043188227525204894	not-binder
CRHEYEDP	HLA-B*18:01	0.0016658283933793428	0.0024160210207752547	not-binder
VLATQTLW	HLA-B*18:01	0.009200942795723676	0.007680106157448707	not-binder
PVPKVDSA	HLA-B*18:01	0.0014579386042896658	0.000956135714980855	not-binder
TYVAFIRM	HLA-B*18:01	0.019934538286179304	0.012400277547887178	not-binder
GDATLESS	HLA-B*18:01	0.0008983022606116719	0.0005552542190291729	not-binder
VIRDGMGQ	HLA-B*18:01	0.0006478138468082762	0.0005519663231455469	not-binder
SNENYKET	HLA-B*18:01	0.0003478411672404036	0.00034184926226451677	not-binder
VDPSFIDE	HLA-B*18:01	0.011839245678856969	0.008240382327825998	not-binder
QCVSGYDN	HLA-B*18:01	0.00010392670119472314	9.722984106615356e-05	not-binder
ATLPLLIN	HLA-B*18:01	0.0019759401271585374	0.0017142817925259878	not-binder
YLTNRTFM	HLA-B*18:01	0.004907170904334635	0.004366774287561344	not-binder
VKACREAD	HLA-B*18:01	7.854697078073514e-05	7.130036854949822e-05	not-binder
QKPDPAGL	HLA-B*18:01	0.005964308045804501	0.005360398355317948	not-binder
WILGDVFM	HLA-B*18:01	0.0037274434929713608	0.0042891957274111235	not-binder
VGLELGAD	HLA-B*18:01	0.0015103766199899837	0.0014981208346053511	not-binder
GQESDTNG	HLA-B*18:01	0.0002627883036439016	0.00025902289709106054	not-binder
WKDSKRVK	HLA-B*18:01	0.001268067047931254	0.0011166070280746335	not-binder
SIRNIMTQ	HLA-B*18:01	0.0005579544776992407	0.00041316149535060385	not-binder
LHNRNAPN	HLA-B*18:01	0.001228841207921505	0.0010641936495499125	not-binder
CYFMKLHH	HLA-B*18:01	0.00647992461163085	0.00985296113111529	not-binder
FETLDDLN	HLA-B*18:01	0.12599243372678756	0.10766813392203962	not-binder
NKGLTKKL	HLA-B*18:01	0.0017976420145714655	0.001470715468923889	not-binder
ALHDLKSG	HLA-B*18:01	0.0004257861466612667	0.0002741440116135906	not-binder
IKAQQAEV	HLA-B*18:01	0.0017800931178499012	0.0020071869887086516	not-binder
IRDGMGQG	HLA-B*18:01	0.0009660628682468086	0.0004844844362960128	not-binder
MLAERKGA	HLA-B*18:01	0.00014559315604856238	8.916524647458379e-05	not-binder
LSLNDASL	HLA-B*18:01	0.008979124459438026	0.0081486034253572	not-binder
PARGSHYI	HLA-B*18:01	0.0017657516786130146	0.0026732267796742175	not-binder
APNPSLLV	HLA-B*18:01	0.02434300435706973	0.036741238564810555	not-binder
RGNSAFKS	HLA-B*18:01	0.00014783360129513312	0.00010243492039751702	not-binder
LVTWLGIS	HLA-B*18:01	0.00046680890663992615	0.00018874461078329893	not-binder
RDVHYTHY	HLA-B*18:01	0.6920359015464783	0.22542163378451407	binder
ALVHSDLK	HLA-B*18:01	0.002580081805353984	0.0019307429489021602	not-binder
IKTRLFTI	HLA-B*18:01	0.007632048986852169	0.009384878780247555	not-binder
SVLAHRHM	HLA-B*18:01	0.0007416113105136902	0.0005579412675513665	not-binder
KIELSSKK	HLA-B*18:01	0.0016258084477158263	0.0017139494045846492	not-binder
SPPAAPPP	HLA-B*18:01	0.004529842315241695	0.0026300844387137823	not-binder
AINAIQKS	HLA-B*18:01	0.000467253482202068	0.0004358395648953325	not-binder
GIFFMIKG	HLA-B*18:01	0.0005160705393791431	0.00039801541414795523	not-binder
AQDVSGHS	HLA-B*18:01	0.0002834423794411123	0.0001361123920987888	not-binder
TVLDVSDN	HLA-B*18:01	0.0009723392115120078	0.0007965265115286225	not-binder
KAHSTIAA	HLA-B*18:01	0.0031276935478672385	0.002966848515901275	not-binder
DPKARYGL	HLA-B*18:01	0.010104961338220165	0.013624969157463711	not-binder
AARAGATY	HLA-B*18:01	0.12197725735604763	0.10580709501988118	not-binder
TVSYELGL	HLA-B*18:01	0.009953407756984233	0.008503974211649983	not-binder
GRGQRELI	HLA-B*18:01	0.003938308396027423	0.005647732584746013	not-binder
VVKMKMKN	HLA-B*18:01	0.0005544632731471211	0.0005074015336695052	not-binder
DLFLEKDG	HLA-B*18:01	0.010446007072459906	0.015438320705992745	not-binder
DPCIDGGQ	HLA-B*18:01	0.0007025283954135375	0.0005461481121576774	not-binder
PRDAIEDI	HLA-B*18:01	0.002310818398837	0.0018914868350941626	not-binder
VFRRKRRL	HLA-B*18:01	0.0003182296582963318	0.0002548467840338039	not-binder
YQLKLMIF	HLA-B*18:01	0.7844677269458771	0.19242693466962135	binder
PYYCEENV	HLA-B*18:01	0.0004077165875060018	0.00035214191762964543	not-binder
GERQRVAI	HLA-B*18:01	0.20783181320875882	0.17750948255166954	not-binder
RPSDKPLR	HLA-B*18:01	0.001893601519986987	0.0013321652275094628	not-binder
QRNPVPTS	HLA-B*18:01	0.0032448591780848803	0.0033737006390180744	not-binder
DVQTGVSE	HLA-B*18:01	0.004016421537380665	0.0031155074524437396	not-binder
FLRDRKSL	HLA-B*18:01	0.0012240570875292178	0.000755831848326079	not-binder
DVPKTKET	HLA-B*18:01	0.015330001304391772	0.019916839857082622	not-binder
FRGVEQVA	HLA-B*18:01	0.005316057428717613	0.006910088893093922	not-binder
EALALVAV	HLA-B*18:01	0.16455982476472855	0.052030781602605256	not-binder
VALISAVY	HLA-B*18:01	0.23891442716121675	0.1320657857934492	not-binder
ATLIFLVS	HLA-B*18:01	0.0008215156180085614	0.00044811397535593657	not-binder
RNSQSTSR	HLA-B*18:01	0.001494672175613232	0.0014742842364085442	not-binder
WGPVPCGK	HLA-B*18:01	0.0003515843694913201	0.00024290572184977323	not-binder
RLDKFFVV	HLA-B*18:01	0.009114131436217577	0.008830588287096156	not-binder
DELAKDID	HLA-B*18:01	0.5965133249759674	0.13599383157660935	binder
AGASDIHP	HLA-B*18:01	0.0003568138898117468	0.0002528671909714266	not-binder
AAGNGHLE	HLA-B*18:01	0.0004085690285137389	0.0002546532998022435	not-binder
EESEEEEE	HLA-B*18:01	0.012543991437996737	0.01670073871271227	not-binder
KGWMESYK	HLA-B*18:01	0.0005918436763749924	0.0008039711830188881	not-binder
SSSCVPSS	HLA-B*18:01	0.00011946673330385238	0.00012695588770955378	not-binder
FDALMQKL	HLA-B*18:01	0.5995281487703323	0.22329280836564783	ambiguous
LDPESKMI	HLA-B*18:01	0.020266439625993372	0.02176084711635474	not-binder
DFAVNDSG	HLA-B*18:01	0.007049419420582126	0.009464397125845491	not-binder
RRRQTERL	HLA-B*18:01	0.0015441686991835013	0.002211411543086065	not-binder
DYVTSTPA	HLA-B*18:01	0.044266017619520426	0.06760018705420642	not-binder
VTVLSVIN	HLA-B*18:01	0.001686863470240496	0.000909590756067368	not-binder
VETDINAS	HLA-B*18:01	0.2534222438931465	0.09992180028234353	not-binder
NDEIINRN	HLA-B*18:01	0.10242217904888093	0.08961452800418472	not-binder
IFEVSLAD	HLA-B*18:01	0.0024083992931991814	0.0009502674688664652	not-binder
NRNMGKPA	HLA-B*18:01	0.006633383945154492	0.007840569577291371	not-binder
LLVVCDYG	HLA-B*18:01	0.00031064963914104735	0.00033417751083540664	not-binder
LAPGNTAV	HLA-B*18:01	0.0032081077806651592	0.0018103137893856086	not-binder
QWQIQQSQ	HLA-B*18:01	0.00039830273235565985	0.0002584839855051191	not-binder
GFGPAEGA	HLA-B*18:01	0.000580761102901306	0.0006307543413843625	not-binder
SNDDYQVL	HLA-B*18:01	0.010124031640589237	0.008900580454474366	not-binder
NIMRMLHP	HLA-B*18:01	0.0013280602870509028	0.00090446876182788	not-binder
LKDAVEHN	HLA-B*18:01	0.000706341044860892	0.0002854098601169142	not-binder
MSGTPAVD	HLA-B*18:01	0.0006009316028212197	0.000313737064173283	not-binder
VTSIRALP	HLA-B*18:01	0.0014269384526414796	0.0010658020450018508	not-binder
YDLRCELI	HLA-B*18:01	0.15483026951551437	0.07602598245920596	not-binder
TSSSKQSS	HLA-B*18:01	0.0002777411289571319	0.00027336747551139323	not-binder
FAGVGERT	HLA-B*18:01	0.002318881533574313	0.001320359645432722	not-binder
HEINEGFF	HLA-B*18:01	0.9944830656051635	0.0035554626309639245	binder
VDLLGSYQ	HLA-B*18:01	0.04730596113950014	0.04846690095685027	not-binder
VEEKTKNL	HLA-B*18:01	0.24965761750936508	0.3115497208117662	not-binder
KNNVLING	HLA-B*18:01	0.0012279185437364503	0.0009309810625892195	not-binder
AIIFDDFK	HLA-B*18:01	0.00229177153960336	0.0014430797013731329	not-binder
KNLIEQAE	HLA-B*18:01	0.00038888388662599026	0.00015552840474171784	not-binder
RFVAERPT	HLA-B*18:01	0.0029968252580147236	0.002620472093704724	not-binder
VIVREPHN	HLA-B*18:01	0.0004805142394616269	0.0004073172619928498	not-binder
EIQDFVPQ	HLA-B*18:01	0.009209970280062407	0.009228097705269422	not-binder
ANPADAPP	HLA-B*18:01	0.0007249273738125339	0.0004287121717463355	not-binder
EQRSSDGT	HLA-B*18:01	0.005108914579614066	0.006833195715905323	not-binder
GRRLIDSG	HLA-B*18:01	0.00024816268996801226	0.00016004775731159329	not-binder
FYQDGASW	HLA-B*18:01	0.025074772234074772	0.02815276745463303	not-binder
SGKKVLFE	HLA-B*18:01	0.0014806991777732037	0.0021892965255827677	not-binder
EAVRPAWL	HLA-B*18:01	0.007851044979179277	0.013366965764516698	not-binder
KQLERGKI	HLA-B*18:01	0.022638747561722995	0.026280893170764028	not-binder
AAASESPF	HLA-B*18:01	0.015746007673442364	0.013503002411472748	not-binder
LMLLMDID	HLA-B*18:01	0.0009500961285084486	0.0008418118921158321	not-binder
ETCVGGTC	HLA-B*18:01	0.00019469573799142382	0.00016384916427873198	not-binder
LKHVLCTD	HLA-B*18:01	0.00018895784523920156	0.00013278295398421293	not-binder
NLPRLPPA	HLA-B*18:01	0.0019358047982677817	0.001449631205539494	not-binder
MNVDEKIK	HLA-B*18:01	0.011650249641388655	0.007344952917317092	not-binder
PLQWLAPY	HLA-B*18:01	0.10567346159368754	0.10607616342575354	not-binder
QKYAAEYE	HLA-B*18:01	0.0005035687645431608	0.0003799833245839478	not-binder
RLLERVTK	HLA-B*18:01	0.0015686698839999734	0.0007419115726699384	not-binder
GGKTKRIG	HLA-B*18:01	0.0003747808397747576	0.00022352892543252707	not-binder
IQRQLADL	HLA-B*18:01	0.08434501737356186	0.07886706316939562	not-binder
NMFYPVIK	HLA-B*18:01	0.013904693955555558	0.02026554173111154	not-binder
ENKALEES	HLA-B*18:01	0.0018297151873412076	0.0019580388095294583	not-binder
AITNAPLA	HLA-B*18:01	0.0005316564405802637	0.00030404231475454787	not-binder
VLTAKPPV	HLA-B*18:01	0.002120991179253906	0.0019076051157658357	not-binder
VIFEIAEN	HLA-B*18:01	0.0014943918940844014	0.001021643749510877	not-binder
HCPGPETE	HLA-B*18:01	0.0002535671621444635	0.0003029282679719741	not-binder
FGWPGWEM	HLA-B*18:01	0.04668841958045959	0.024980684244860003	not-binder
HEDKTKGV	HLA-B*18:01	0.18549383403733372	0.19115655992731956	not-binder
QSILNPQH	HLA-B*18:01	0.003162756486563012	0.0032943869521896477	not-binder
GCMAQSHP	HLA-B*18:01	0.00019554924583644606	0.00013377100047166248	not-binder
GSAGPLHL	HLA-B*18:01	0.00149126605829224	0.0006733026766412578	not-binder
WMGDDDAY	HLA-B*18:01	0.022189699579030275	0.02295207904977079	not-binder
KVEHYRIM	HLA-B*18:01	0.0008392034607823007	0.0005273780751537785	not-binder
GSFQVTRA	HLA-B*18:01	0.0012127755253459327	0.00125891528826794	not-binder
QFELVANA	HLA-B*18:01	0.0033179079298861327	0.0027070463598815675	not-binder
GKSARIKE	HLA-B*18:01	0.00020698258012998849	0.00014144730587817075	not-binder
EANTRLSR	HLA-B*18:01	0.005769304861314595	0.0035880340533472614	not-binder
RLSVFKSN	HLA-B*18:01	0.0004009917247458361	0.0002383756492663617	not-binder
YCVSIKIT	HLA-B*18:01	0.0010335147657315248	0.0008300775624267034	not-binder
VGYFTPKK	HLA-B*18:01	0.0052204849664121864	0.0030469047537432297	not-binder
SGLQVDVL	HLA-B*18:01	0.018228608230128885	0.01941232981777008	not-binder
RATRSALR	HLA-B*18:01	0.0010943603934720158	0.0004888259794693402	not-binder
MSCNPAIG	HLA-B*18:01	0.0003276684241427574	0.00021161530758248564	not-binder
KLRTWFAA	HLA-B*18:01	0.000261107376718428	0.00018754935595502312	not-binder
RGVDLVPY	HLA-B*18:01	0.05436668489128351	0.04250392572447998	not-binder
FENPELGR	HLA-B*18:01	0.810322618484497	0.15601756757169624	binder
PSCCRWRI	HLA-B*18:01	0.0004928960337565513	0.0005372169064753928	not-binder
SSPKDSRQ	HLA-B*18:01	0.0007374187061941484	0.0008845132354531794	not-binder
KWLSQDNA	HLA-B*18:01	0.0001933540876052575	0.00022106424212631594	not-binder
DSPYLSPV	HLA-B*18:01	0.04158282075077295	0.05530315709074649	not-binder
GFFKAVQS	HLA-B*18:01	0.0007785707479342818	0.0009783743587111731	not-binder
AMQARGEQ	HLA-B*18:01	0.0001977142528630793	5.967404224842183e-05	not-binder
SALQGNNV	HLA-B*18:01	0.0003323952172650024	0.0001891958237379088	not-binder
IQRLMAGQ	HLA-B*18:01	0.01523570996359922	0.016643817371887117	not-binder
SALPSTSA	HLA-B*18:01	0.001492441254958976	0.0016290979643659251	not-binder
TGAEKPKF	HLA-B*18:01	0.03561597196385265	0.02836709533055819	not-binder
IRILTGDK	HLA-B*18:01	0.002092981059104204	0.0014543813069624175	not-binder
GEYTHTIM	HLA-B*18:01	0.9201979041099548	0.0903235307960654	binder
KFKHLFDK	HLA-B*18:01	0.0016982787812594325	0.0011082412408513923	not-binder
PGLDGSGW	HLA-B*18:01	0.002029073884477839	0.002867014303086134	not-binder
FTTIIFLI	HLA-B*18:01	0.007387283537536859	0.00624570233128454	not-binder
INTSQLDV	HLA-B*18:01	0.0004829401557799429	0.00029639796982236743	not-binder
NQSTFKEI	HLA-B*18:01	0.14203200312331318	0.14902934707749763	not-binder
RCSEQKYV	HLA-B*18:01	5.234260461293161e-05	5.993656310517704e-05	not-binder
FEPGVDQV	HLA-B*18:01	0.16213490068912506	0.09177457640226866	not-binder
QLEMEQGI	HLA-B*18:01	0.0013642644189530984	0.0009256850161052657	not-binder
EIYHTCDD	HLA-B*18:01	0.0008538705037608452	0.001019291266559915	not-binder
FPLLSLLS	HLA-B*18:01	0.03762573851272464	0.049219485913703294	not-binder
VGAAAPPA	HLA-B*18:01	0.00148483490338549	0.0007533511548025101	not-binder
PQSIGMWT	HLA-B*18:01	0.0009168130869511515	0.0015218055472732389	not-binder
VDLARDAY	HLA-B*18:01	0.9201542139053345	0.10932941171764456	binder
EYVKVYDA	HLA-B*18:01	0.027552180271595717	0.02704103519561705	not-binder
MYEIFKAG	HLA-B*18:01	0.005554264597594738	0.0048399857324903485	not-binder
PIHSESTQ	HLA-B*18:01	0.0004358526392024942	0.00023355758729623363	not-binder
LGDLVSPG	HLA-B*18:01	0.0006897283019497991	0.00032050060121694275	not-binder
FFVDVQQW	HLA-B*18:01	0.04418885791674256	0.054499188850059416	not-binder
LPPEMQVL	HLA-B*18:01	0.03173884861171246	0.03910021695290978	not-binder
VKDDFNEI	HLA-B*18:01	0.016125622484833003	0.01572392046951937	not-binder
TGPVQQWQ	HLA-B*18:01	0.0005616682727122679	0.0002648577890258087	not-binder
TTSRSTPG	HLA-B*18:01	0.00023687606408202556	0.00019341766915822867	not-binder
VLSTNKET	HLA-B*18:01	0.00045817899226676675	0.0005090930573667837	not-binder
DAYRRIRN	HLA-B*18:01	0.00750393423368223	0.004185986130296499	not-binder
PAREPLIS	HLA-B*18:01	0.0013736918102949859	0.0010888780753705828	not-binder
DIWTSIAS	HLA-B*18:01	0.0034438169677741826	0.002102583733835349	not-binder
SSPAGDGN	HLA-B*18:01	0.00024447081523248926	0.00020104144858262564	not-binder
CDSCLIHP	HLA-B*18:01	0.0014369433672982268	0.0012297808712409557	not-binder
LDTKPFRD	HLA-B*18:01	0.008498948032502085	0.005047311610060832	not-binder
GGRDSGTF	HLA-B*18:01	0.015222944505512714	0.017225110320729327	not-binder
VEVNGENV	HLA-B*18:01	0.152266538888216	0.16450507209314005	not-binder
KQASRFIN	HLA-B*18:01	0.003751116408966482	0.002453962266199291	not-binder
EQSRIFRS	HLA-B*18:01	0.013482689950615167	0.008654064563531462	not-binder
ALEFLVRM	HLA-B*18:01	0.012232459569349884	0.015562757373376687	not-binder
TIQREQNR	HLA-B*18:01	0.0026526684167038185	0.003428730747433902	not-binder
IVSRTIEG	HLA-B*18:01	0.0004901888751192018	0.0004617377952193672	not-binder
KPVDPIAL	HLA-B*18:01	0.018431201204657556	0.011679391167560572	not-binder
GNSTSIQE	HLA-B*18:01	0.0001476649606047431	9.584624255615907e-05	not-binder
GFTYLGPV	HLA-B*18:01	0.0021967603708617387	0.0007351163372270546	not-binder
GRRSAHLH	HLA-B*18:01	0.0019120019394904375	0.0019241764036322612	not-binder
RKKDNFKL	HLA-B*18:01	0.0022376822191290556	0.0027909798582785453	not-binder
IKKCDLFV	HLA-B*18:01	0.0008424387517152355	0.001053350150366524	not-binder
VLRYTDPR	HLA-B*18:01	0.0010258885948132956	0.0007125962363915024	not-binder
DHSVEVAH	HLA-B*18:01	0.4271061927080154	0.304810419290066	ambiguous
GLTDWAPA	HLA-B*18:01	0.0004635441582649946	0.0003106791774360331	not-binder
YIVANNEV	HLA-B*18:01	0.0010156830685446039	0.000834413522788258	not-binder
PSDFARTG	HLA-B*18:01	0.0005895430222153664	0.0005099128060928886	not-binder
RTAQAAGA	HLA-B*18:01	0.0001734188434056705	0.00016649773659050852	not-binder
GGIAMHWG	HLA-B*18:01	0.0010081915825139731	0.0017450381144428287	not-binder
EVNTPKDS	HLA-B*18:01	0.0054670303230523135	0.008665374087084211	not-binder
LDDLPPLS	HLA-B*18:01	0.0033886095508933066	0.001885466257364065	not-binder
LRHSTIRK	HLA-B*18:01	0.003060166700743139	0.0024874638945092597	not-binder
VGSVNKAE	HLA-B*18:01	0.0007835360942408442	0.0004078887790319614	not-binder
DQTIRIHG	HLA-B*18:01	0.038197637908160685	0.035620642149799195	not-binder
GLGEIKGV	HLA-B*18:01	0.0006013234728015959	0.00042015036899409905	not-binder
IIKSYNLR	HLA-B*18:01	0.002036082905033254	0.0016809462695258452	not-binder
YSTLKGIR	HLA-B*18:01	0.0024595318216597663	0.0020913050491598063	not-binder
SQAQKVII	HLA-B*18:01	0.07065770924091339	0.0469681693300919	not-binder
QKNFDIIK	HLA-B*18:01	0.006625734444241971	0.0077781540452875955	not-binder
IHRLEDWG	HLA-B*18:01	0.00021138524462003261	0.00016519914763578073	not-binder
TASRKGLP	HLA-B*18:01	0.0009561661194311455	0.0010054665764954484	not-binder
SNLIKEFE	HLA-B*18:01	0.0019218183871998918	0.0028315483654427626	not-binder
RWFYILNN	HLA-B*18:01	0.0008496741837006993	0.0008086803757169913	not-binder
YSTIRQLV	HLA-B*18:01	0.0038243138696998358	0.0014980142691068492	not-binder
NTLKALKE	HLA-B*18:01	0.0013288049085531384	0.001080835193503332	not-binder
AERGLEGL	HLA-B*18:01	0.3210179261863232	0.2874451964442157	not-binder
EELVYQVP	HLA-B*18:01	0.7403261959552765	0.22105186292251042	binder
TLTDELIM	HLA-B*18:01	0.01131708356551826	0.008752923231828202	not-binder
SWVSLFLG	HLA-B*18:01	0.0011291119517409243	0.0014526541937037983	not-binder
AGFVPIRK	HLA-B*18:01	0.015844879066571595	0.016234203076922974	not-binder
NSLGKQLF	HLA-B*18:01	0.05808182526379824	0.04736402520205522	not-binder
WKKEIMVG	HLA-B*18:01	0.0009557774756103754	0.00039466745263669177	not-binder
VSGRPLFP	HLA-B*18:01	0.0005216670397203416	0.0003280092871435102	not-binder
VQGVRQNS	HLA-B*18:01	0.0007277266224264168	0.00037372182519931126	not-binder
IESHGPCS	HLA-B*18:01	0.02734486758708954	0.04094719967978494	not-binder
AGMVEKAS	HLA-B*18:01	0.00017480597889516503	7.413771458079753e-05	not-binder
MIKVGDCD	HLA-B*18:01	0.00019896093067472975	0.0001836298156059772	not-binder
NDVAKLTK	HLA-B*18:01	0.20940831452608108	0.1874065195797589	not-binder
RINKIGVI	HLA-B*18:01	0.0048306064971257	0.005031026125853758	not-binder
VMLQDFTG	HLA-B*18:01	0.0005822395090945065	0.0004989450879145566	not-binder
SNQHPTQT	HLA-B*18:01	0.0004732167792099062	0.0004200102476533732	not-binder
SGIAGSIE	HLA-B*18:01	0.0007578055432531982	0.00044287239139537246	not-binder
GKVSVALF	HLA-B*18:01	0.04503569481894374	0.05174554294440641	not-binder
SLRYAAKL	HLA-B*18:01	0.003337144886609167	0.003389949860217804	not-binder
LMWKDFID	HLA-B*18:01	0.001424200672772713	0.0010733253872818366	not-binder
SVNALVKK	HLA-B*18:01	0.0016163630432856734	0.0013507686036262482	not-binder
VKYGADTV	HLA-B*18:01	0.0015728060207038652	0.000940429707177305	not-binder
KIGVMFGS	HLA-B*18:01	5.981237118248828e-05	3.885709168744645e-05	not-binder
YRAMAYGE	HLA-B*18:01	0.0018174807250034065	0.001090809122095855	not-binder
PRQLALYA	HLA-B*18:01	0.006074431279557757	0.004879205061600471	not-binder
ALDRFKTK	HLA-B*18:01	0.0004880727472482249	0.0004270075950111158	not-binder
FGRKASGG	HLA-B*18:01	0.0004338552518674987	0.0003966671806530968	not-binder
RTCAARML	HLA-B*18:01	0.00045039216929581015	0.00029687540599339113	not-binder
RMSVQNVA	HLA-B*18:01	0.0009723181559820659	0.001574113435745946	not-binder
QNALQTPC	HLA-B*18:01	0.00023792638712620827	0.00024774293581398605	not-binder
ARGLAAMS	HLA-B*18:01	0.0007401495880912989	0.0005530145520216989	not-binder
PDNVAPAL	HLA-B*18:01	0.048244031891226766	0.05482403320345214	not-binder
PDEGVINT	HLA-B*18:01	0.0013061775942333042	0.0008833169248811758	not-binder
VDQSVLLL	HLA-B*18:01	0.2630199372768402	0.1288608134411762	not-binder
YVASGVIK	HLA-B*18:01	0.004059948655776679	0.0029537558169597323	not-binder
RLGDYLLE	HLA-B*18:01	0.00019249466349720025	8.433827437699282e-05	not-binder
VIAIFIFI	HLA-B*18:01	0.006312118997448124	0.009239606679218393	not-binder
GVLYPPTA	HLA-B*18:01	0.0004966644497471862	0.00044939268489680557	not-binder
KLAEVAGE	HLA-B*18:01	0.0004676636526710354	0.000739683019380027	not-binder
EASGLDNG	HLA-B*18:01	0.0007366617628576932	0.0005551188161738242	not-binder
RLREMEAL	HLA-B*18:01	0.0032443566218717025	0.002719027035233762	not-binder
GANGFKGA	HLA-B*18:01	0.00043175570681341924	0.0003724548843402466	not-binder
QKNMLNEK	HLA-B*18:01	0.000868328899377957	0.0004071416163800866	not-binder
PPQNGPYP	HLA-B*18:01	0.0006275911466218532	0.0008699273327995877	not-binder
PYSRDTNV	HLA-B*18:01	0.002252323372522369	0.001545592818418802	not-binder
GTGDKEQQ	HLA-B*18:01	0.000359623127951636	0.0002098053589579533	not-binder
LRSVGSGN	HLA-B*18:01	0.00152331754215993	0.002284434034337119	not-binder
RVTSSVPL	HLA-B*18:01	0.0037375945830717683	0.002360397212813249	not-binder
QFVDGNTG	HLA-B*18:01	0.0011380559735698625	0.0017353818026970814	not-binder
WSTYFLLL	HLA-B*18:01	0.00646457823459059	0.006645535094160895	not-binder
NWASEIWV	HLA-B*18:01	0.001760484064288903	0.002973633641617011	not-binder
PVRLSELE	HLA-B*18:01	0.0004972193186404183	0.0001720130128494593	not-binder
GVVAKDAL	HLA-B*18:01	0.002471571636851877	0.0014908015081519566	not-binder
LPRIRDRR	HLA-B*18:01	0.0003845084505883278	0.0003706920150205396	not-binder
LVNVHIAP	HLA-B*18:01	0.002434853196609765	0.0015692071937582221	not-binder
GLPDVLFV	HLA-B*18:01	0.001419887226074934	0.0006128566171854696	not-binder
KLYLTIIL	HLA-B*18:01	0.0043877989868633446	0.0035125909373857197	not-binder
AIGTGKDG	HLA-B*18:01	0.0006740714012266835	0.00044504792184360726	not-binder
LEIVRQLM	HLA-B*18:01	0.8979916334152221	0.07765963578525176	binder
YFTERLIK	HLA-B*18:01	0.0042033623089082536	0.0028923581532053033	not-binder
LSSASAVM	HLA-B*18:01	0.007385281752794981	0.006870329910610118	not-binder
TVELIERM	HLA-B*18:01	0.02231099586933851	0.010797035048977666	not-binder
DAIEKAVA	HLA-B*18:01	0.12570375204086304	0.05288086181666515	not-binder
GYGLYDRA	HLA-B*18:01	0.0007495931451558136	0.0007516170819836101	not-binder
LTSATGYL	HLA-B*18:01	0.0009019145159982145	0.0005070360088681482	not-binder
SYKAQDNA	HLA-B*18:01	0.000497870659455657	0.0004427200045824107	not-binder
PKDQRQLA	HLA-B*18:01	0.00045122472511138767	0.0003120638244583346	not-binder
EFLAVRKL	HLA-B*18:01	0.08590788999572396	0.0909578850624703	not-binder
SLKKGDKF	HLA-B*18:01	0.009587527066469193	0.0029409179387659403	not-binder
PLVAALLV	HLA-B*18:01	0.0030328901018947365	0.0008589876907277359	not-binder
AVARIMMP	HLA-B*18:01	0.0007998544337169733	0.0005803774401929994	not-binder
SGSYAMSQ	HLA-B*18:01	0.0002988349733641371	0.00021715166251529757	not-binder
CTDVPVTH	HLA-B*18:01	0.0014027018391061575	0.0007181940142963024	not-binder
VDQKTMER	HLA-B*18:01	0.12041889037936926	0.19816193229557688	not-binder
[truncated: 16,285 more rows]
