# Supplementary material for: Peptidome Surveillance Across Evolving SARS-CoV-2 Lineages Reveals HLA Binding Conservation in Nucleocapsid Among Variants With Most Potential for T-Cell Epitope Loss in Spike
Source: Front Immunol. 2022 Jun 23;13:918928. doi: 10.3389/fimmu.2022.918928 (PMC9260595; doi:10.3389/fimmu.2022.918928)
Supplement: Supplementary file 3 [file DataSheet_3.zip › rnn_results/HLA-C07_02_predictionsRNN.csv]

peptide	allele	prediction	prediction_std	classification
AAPATRAAL	HLA-C*07:02	0.9056434631347656	0.07438783729058183	binder
AAPAYSRAL	HLA-C*07:02	0.872395646572113	0.07573831552829569	binder
AAPEGAGAL	HLA-C*07:02	0.25835859775543213	0.21024465945073315	not-binder
AAPEGKRSL	HLA-C*07:02	0.8654947757720948	0.10303833121596027	binder
AAPEGVPL	HLA-C*07:02	0.2315093085169792	0.0911468709994761	not-binder
AAPTAQKSL	HLA-C*07:02	0.6137338876724243	0.17553095318909717	binder
AAPTSAAAL	HLA-C*07:02	0.35680076479911804	0.2154195913685496	not-binder
AAPTSSAL	HLA-C*07:02	0.34313651025295255	0.18072437891416263	not-binder
AAPVPTTTL	HLA-C*07:02	0.78225656747818	0.14225037286819894	binder
AAPVSATVL	HLA-C*07:02	0.6555516064167023	0.17802990586290743	binder
AAQDRDQIY	HLA-C*07:02	0.722856730222702	0.18252109267297986	binder
AEQRGENALKD	HLA-C*07:02	0.014231842817389406	0.015211548883304343	not-binder
AFKDVSFSL	HLA-C*07:02	0.9025359392166138	0.09316760283268138	binder
AGPLRKSSL	HLA-C*07:02	0.438662987947464	0.19455583663537387	ambiguous
AHPPLLVL	HLA-C*07:02	0.9742863535881042	0.016313748880217326	binder
AKADVPYIL	HLA-C*07:02	0.9593340754508972	0.026030845213607018	binder
AKAGVYYVF	HLA-C*07:02	0.9755099534988403	0.018034685659891917	binder
AKFSLPVSL	HLA-C*07:02	0.9804043531417846	0.01113614233841761	binder
AKGPNIVL	HLA-C*07:02	0.8953520655632019	0.04863173329136349	binder
AKNNVVINY	HLA-C*07:02	0.9710587382316589	0.026566824244814942	binder
AKSDVTNQL	HLA-C*07:02	0.9126057147979736	0.043034021121609166	binder
AKTEWLDGKHVVF	HLA-C*07:02	0.8331937909126281	0.06351282285663717	binder
APSTAVSV	HLA-C*07:02	0.02644633762538433	0.012339282004933377	not-binder
AQVTVVVAQ	HLA-C*07:02	0.0030439031077548863	0.0011576004408742767	not-binder
ARAGVSQVL	HLA-C*07:02	0.9931912541389465	0.005078308953417249	binder
ARAHSIQIM	HLA-C*07:02	0.9672980189323426	0.02136752218830928	binder
ARAPIIRV	HLA-C*07:02	0.988831901550293	0.00834879920980981	binder
ARAPRKVL	HLA-C*07:02	0.9267454504966736	0.08849941762991545	binder
ARAYEPQEL	HLA-C*07:02	0.9885158181190491	0.006267744122315088	binder
ARDDTHYLL	HLA-C*07:02	0.9824014544487	0.018058743481219997	binder
ARDPGARVL	HLA-C*07:02	0.9741267442703248	0.022702747265698535	binder
ARFGSVNEL	HLA-C*07:02	0.9978967905044556	0.002640461598397668	binder
ARFLFTTGF	HLA-C*07:02	0.9973271250724792	0.0038004612666971424	binder
ARFTFDVY	HLA-C*07:02	0.9942247033119201	0.005946764669203701	binder
ARGAFSEEY	HLA-C*07:02	0.977880334854126	0.022543278491798643	binder
ARGLLEEQY	HLA-C*07:02	0.9415338158607482	0.07017323480997445	binder
ARHEHQVML	HLA-C*07:02	0.9915329098701477	0.00970138819221964	binder
ARHFLHHYY	HLA-C*07:02	0.9951462745666504	0.006032893252932344	binder
ARHVVAVVL	HLA-C*07:02	0.9894536852836608	0.012989943846067232	binder
ARHVVKVEY	HLA-C*07:02	0.9915953874588013	0.014741463402777856	binder
ARIPFYGSY	HLA-C*07:02	0.9982966423034668	0.0010886510349554126	binder
ARIPLNPVL	HLA-C*07:02	0.9975164771080017	0.0014820681490356046	binder
ARLDHKFDLMY	HLA-C*07:02	0.9953346610069275	0.004659261826074068	binder
ARLDLPYEL	HLA-C*07:02	0.9986491441726685	0.0010340555796465173	binder
ARNDYLLTL	HLA-C*07:02	0.99876309633255	0.0009192240796274256	binder
ARPDATKVL	HLA-C*07:02	0.9871850728988647	0.006992674133317951	binder
ARPDINLIL	HLA-C*07:02	0.9941100597381591	0.0030835672521455806	binder
ARPDITYQEPQG	HLA-C*07:02	0.7688081502914429	0.12652569332909858	binder
ARPEALYY	HLA-C*07:02	0.992241358757019	0.0033396830048472285	binder
ARPEEPIAF	HLA-C*07:02	0.9944480538368226	0.004195916884728067	binder
ARPELLEVF	HLA-C*07:02	0.9978585720062256	0.00036009229545803196	binder
ARPEPATGY	HLA-C*07:02	0.9957921743392945	0.003543327363336857	binder
ARPERPMAF	HLA-C*07:02	0.9977718591690063	0.0012908904913371414	binder
ARPLEGTSF	HLA-C*07:02	0.9878496289253235	0.008716842179634761	binder
ARPLVQTIF	HLA-C*07:02	0.9917859911918641	0.003538121122258584	binder
ARPPAAPEL	HLA-C*07:02	0.9863656044006348	0.012129138282292905	binder
ARPPPLPGL	HLA-C*07:02	0.9929473996162415	0.002260760113092875	binder
ARPPSVDSL	HLA-C*07:02	0.9836241841316223	0.009823322301827891	binder
ARPPVLAKL	HLA-C*07:02	0.9946475028991699	0.0054403386242070475	binder
ARPTAPFTL	HLA-C*07:02	0.9914284467697143	0.004612472326020345	binder
ARPVLLQVY	HLA-C*07:02	0.9964064359664917	0.0024218241010739968	binder
ARSLKVFEL	HLA-C*07:02	0.9908697366714477	0.007212673357164398	binder
ARVALTGLTVAEY	HLA-C*07:02	0.98636873960495	0.010257278102141382	binder
ARVPSSLAY	HLA-C*07:02	0.9981174349784852	0.0008864813432356198	binder
ARYPKKIHY	HLA-C*07:02	0.9974417448043823	0.003543648909514893	binder
AVEAKKTYVRD	HLA-C*07:02	0.013578094076365232	0.00818786195719971	not-binder
AYAGTGIQY	HLA-C*07:02	0.9928809762001037	0.0054196558241942795	binder
AYHGLTVPL	HLA-C*07:02	0.9787092685699463	0.023031583634523088	binder
AYHTQTTPL	HLA-C*07:02	0.9605090498924256	0.05638052380924619	binder
AYIPTPIYF	HLA-C*07:02	0.9883337259292603	0.013500631884751743	binder
AYKEPPLAL	HLA-C*07:02	0.9983956098556519	0.0008932838303568186	binder
AYKPPGFSL	HLA-C*07:02	0.9986773371696472	0.0007396236829619356	binder
AYLEAHETF	HLA-C*07:02	0.9987111687660217	0.0011361012660508374	binder
AYLPVNESF	HLA-C*07:02	0.9956428289413453	0.004401405916303811	binder
AYMDAPKAAL	HLA-C*07:02	0.9975511908531189	0.0014237399273215323	binder
AYPDKNFTL	HLA-C*07:02	0.9970009565353394	0.0032291904184027264	binder
AYPEIVAVY	HLA-C*07:02	0.9983094334602356	0.0015291947536479572	binder
AYPPPAPAY	HLA-C*07:02	0.9724412560462952	0.0475211117653798	binder
AYQEAVRTL	HLA-C*07:02	0.9977917551994324	0.001473597624189209	binder
AYRDARVEL	HLA-C*07:02	0.9915772914886475	0.010166912484641417	binder
AYRKLALKY	HLA-C*07:02	0.9812765836715698	0.009425815962265043	binder
AYRLSVEIY	HLA-C*07:02	0.9771782994270325	0.010067046787442059	binder
AYRVTLNPPGTF	HLA-C*07:02	0.9290805935859681	0.04255843553608961	binder
AYSEAIFEL	HLA-C*07:02	0.9906885862350464	0.013242354483928798	binder
AYYEEQHPEL	HLA-C*07:02	0.9975400328636169	0.0024482190705842	binder
ELGRSQALFL	HLA-C*07:02	0.03501362642273307	0.030265855941641905	not-binder
ENAGEDPGLAR	HLA-C*07:02	0.18291130140423775	0.16355890351081376	not-binder
ERNPAVYNF	HLA-C*07:02	0.996732771396637	0.0033723417305653947	binder
ERPPAYNL	HLA-C*07:02	0.9150036931037903	0.054846691219284455	binder
ERPPNPIEF	HLA-C*07:02	0.9915599822998047	0.0012236401548670179	binder
ERVPFILTY	HLA-C*07:02	0.9992072701454162	0.0004396905122449483	binder
ESGPSIVH	HLA-C*07:02	0.03516095377271995	0.03206166358930643	not-binder
FAPYERRAM	HLA-C*07:02	0.870780062675476	0.10402127852033978	binder
FFKELIQEF	HLA-C*07:02	0.9993606805801392	0.00043215780519658716	binder
FFMPGFAPL	HLA-C*07:02	0.9894137144088745	0.007925239761032309	binder
FKGQNPFEL	HLA-C*07:02	0.8840514421463013	0.19112945524970001	binder
FKIHQPYTL	HLA-C*07:02	0.9880491733551026	0.00703215843466341	binder
FKLLSHSL	HLA-C*07:02	0.960634982585907	0.023042225386945003	binder
FKPETYWVL	HLA-C*07:02	0.9889057040214538	0.007678010212098411	binder
FKSNVTKTM	HLA-C*07:02	0.9844383120536804	0.009846130950079829	binder
FKSPVKTIR	HLA-C*07:02	0.4854686245322227	0.19822036332551765	ambiguous
FRFENVNGY	HLA-C*07:02	0.999443793296814	0.00040862438064949777	binder
FRGNTPLHL	HLA-C*07:02	0.988026213645935	0.008551426779655173	binder
FRGPSGLLVY	HLA-C*07:02	0.9987575292587281	0.0004308828459609687	binder
FRGPTVSNI	HLA-C*07:02	0.9386729836463928	0.08490397414757438	binder
FRHDSGYEVHH	HLA-C*07:02	0.9388585567474366	0.037827741267107556	binder
FRHLIEFTY	HLA-C*07:02	0.9992053151130676	0.00036000968722329374	binder
FRKDGVPIGY	HLA-C*07:02	0.998494029045105	0.0007262008541356076	binder
FRLAQEGIYTL	HLA-C*07:02	0.9973608136177063	0.001947534992156851	binder
FRLEQGYEL	HLA-C*07:02	0.9981165289878845	0.0007650878602850432	binder
FRLLQETLY	HLA-C*07:02	0.994832718372345	0.0026777901785422177	binder
FRNERAIRF	HLA-C*07:02	0.9967048168182373	0.002807344228892441	binder
FRPDLSSASF	HLA-C*07:02	0.9989737033843994	0.00039454585771606625	binder
FRPLDVSLY	HLA-C*07:02	0.9959619522094727	0.0018387679997771689	binder
FRPPITQEI	HLA-C*07:02	0.9947414636611939	0.003590604628322681	binder
FRPQQTEIY	HLA-C*07:02	0.9947648525238038	0.003064848069835695	binder
FRPQSGRVL	HLA-C*07:02	0.9863512992858887	0.003302842452788013	binder
FRQLPARTL	HLA-C*07:02	0.986596405506134	0.0111621076477438	binder
FRQYAKDIGF	HLA-C*07:02	0.9922347068786621	0.003232434236255946	binder
FRRPVLQVL	HLA-C*07:02	0.9926526546478271	0.006053370551784241	binder
FRSDISEEL	HLA-C*07:02	0.9967309713363648	0.0007600117528748018	binder
FRSDSSFNF	HLA-C*07:02	0.998281717300415	0.0016851593392109441	binder
FRSIRPLSY	HLA-C*07:02	0.9968118071556091	0.0026792714510183776	binder
FRTDGHPVM	HLA-C*07:02	0.9961788654327393	0.0008843735504065061	binder
FRTPFPLAF	HLA-C*07:02	0.9994463801383973	0.0003262847135926974	binder
FRVNLRTL	HLA-C*07:02	0.9926055550575257	0.0026752523709722095	binder
FRVPTANVSVVDLT	HLA-C*07:02	0.9355595469474792	0.038082837212052204	binder
FRYNGLSFVY	HLA-C*07:02	0.9994470357894898	0.00046435862566915586	binder
FSNPYSIEY	HLA-C*07:02	0.9906409382820129	0.009850473770150876	binder
FSPSSDSL	HLA-C*07:02	0.11820041835308075	0.045390992177051066	not-binder
FSPTGEIL	HLA-C*07:02	0.4566151320934296	0.13468260428588033	ambiguous
FSPVGSVL	HLA-C*07:02	0.8224809050559998	0.09532406643764253	binder
FVEIKGSV	HLA-C*07:02	0.08126762602478266	0.11685521896954076	not-binder
FYAYHYRF	HLA-C*07:02	0.9971746683120728	0.0015473543565232833	binder
FYFALRDTL	HLA-C*07:02	0.9944637775421142	0.007432484046690598	binder
FYGSHPWHW	HLA-C*07:02	0.9369749546051025	0.05317593124621824	binder
FYHPETTQL	HLA-C*07:02	0.9996743679046631	9.61535907439577e-05	binder
FYMDTSHLF	HLA-C*07:02	0.9995644092559814	0.0002634298279202724	binder
FYNEYVREL	HLA-C*07:02	0.9994752168655395	0.000361753289844691	binder
FYNLIHPEY	HLA-C*07:02	0.9989906191825867	0.0005268695150982503	binder
FYPLFVHMY	HLA-C*07:02	0.9969193696975708	0.0032251289071651545	binder
FYVEHPEV	HLA-C*07:02	0.9971903443336487	0.0016493147145608836	binder
FYVHHDIL	HLA-C*07:02	0.9962559342384338	0.002485203448608777	binder
FYVPFAKAL	HLA-C*07:02	0.9992838382720948	0.0005325170650785939	binder
FYVVNSEL	HLA-C*07:02	0.9837923765182495	0.02435286878805721	binder
GAEAKPAE	HLA-C*07:02	0.001747199462261051	0.0015274471696900818	not-binder
GAPVAAAAL	HLA-C*07:02	0.12363478988409042	0.028505022064267	not-binder
GGSYRDSYDSY	HLA-C*07:02	0.7648608803749084	0.13735300034430017	binder
GRAKTPVTL	HLA-C*07:02	0.9801692962646484	0.023239944419969027	binder
GRAPGGLSL	HLA-C*07:02	0.9932234048843384	0.0042261772468792	binder
GRFEDVYQL	HLA-C*07:02	0.9994063138961792	0.00046958726513370323	binder
GRHGVFLEL	HLA-C*07:02	0.9951907992362976	0.003557883965624593	binder
GRNPFVHEL	HLA-C*07:02	0.9985124707221985	0.0010959321414173383	binder
GRPETIFQL	HLA-C*07:02	0.9957590460777282	0.0012272822123012338	binder
GRPGPIGPA	HLA-C*07:02	0.4836020827293396	0.31060045901744215	ambiguous
GRPLFPHVL	HLA-C*07:02	0.9939994096755982	0.004465550898328892	binder
GRQIKPYTL	HLA-C*07:02	0.9791441321372986	0.02300852683673755	binder
GRYQVSWSL	HLA-C*07:02	0.9952372431755065	0.003889294529055093	binder
GSLRVLVLR	HLA-C*07:02	0.06053059194236994	0.0576308762915033	not-binder
GSYRDSYESY	HLA-C*07:02	0.9128418922424316	0.05411829680691408	binder
GVWTYDDATKTF	HLA-C*07:02	0.8708037495613098	0.039118660829410755	binder
GYFLRAWNY	HLA-C*07:02	0.9357000231742859	0.05413224884818478	binder
HAAEYGAEALE	HLA-C*07:02	0.1031056547537446	0.09026438434303294	not-binder
HAPFTATSL	HLA-C*07:02	0.8901884436607361	0.12122550488497402	binder
HGPGPVGAL	HLA-C*07:02	0.44158326387405394	0.07880714208856672	not-binder
HLPEGALNSL	HLA-C*07:02	0.9066712260246277	0.122417701441656	binder
HLPETKFSEL	HLA-C*07:02	0.9859335899353028	0.007886391578029657	binder
HLPSGVKSL	HLA-C*07:02	0.8384762048721314	0.07984546899806072	binder
HRAVFPIYL	HLA-C*07:02	0.9967368483543396	0.003780393296620802	binder
HRFEQAFYTY	HLA-C*07:02	0.9997945308685303	0.00011532530817917852	binder
HRFYMHHSF	HLA-C*07:02	0.9992833375930786	0.0005398062588972881	binder
HRGPDAFRF	HLA-C*07:02	0.995450210571289	0.004104652819648441	binder
HRKDYINAY	HLA-C*07:02	0.9978961706161499	0.0029279805278997514	binder
HRKPMFNIH	HLA-C*07:02	0.6853235065937042	0.22817974558952253	binder
HRNFKPVVY	HLA-C*07:02	0.9973370194435119	0.0019081685742393724	binder
HRNGGLITL	HLA-C*07:02	0.9979930877685547	0.0012373539722491142	binder
HRNLIEIGY	HLA-C*07:02	0.9985278129577637	0.0009131965697842728	binder
HRPEATPSM	HLA-C*07:02	0.9937298417091369	0.007482031880908899	binder
HRPPGPFPIM	HLA-C*07:02	0.9911149144172668	0.004961264761879953	binder
HRPPPIKL	HLA-C*07:02	0.9976388931274414	0.0007864322650320321	binder
HRRPPIGY	HLA-C*07:02	0.9962962985038757	0.003341002316465921	binder
HRRPPLGL	HLA-C*07:02	0.9842303991317749	0.011031088954754627	binder
HRSWWVYTL	HLA-C*07:02	0.9977461814880371	0.001999287141855181	binder
HRTDLNPIL	HLA-C*07:02	0.9935011506080628	0.004102146963057824	binder
HRVAQAWEL	HLA-C*07:02	0.9973248958587646	0.00164466663130083	binder
HRYENVSIL	HLA-C*07:02	0.9976728439331055	0.0012391049231020327	binder
HRYEVVTEL	HLA-C*07:02	0.9990702033042907	0.0006413095221918225	binder
HRYPAVHVY	HLA-C*07:02	0.9998178243637085	0.00014796940449363476	binder
HYFLHISL	HLA-C*07:02	0.9973029494285583	0.0025635450024312735	binder
HYLPVKIIL	HLA-C*07:02	0.998043704032898	0.0007870577100919824	binder
HYPDYSWSA	HLA-C*07:02	0.7428468644618988	0.23101969882659404	binder
HYRPPEVIL	HLA-C*07:02	0.9972107291221619	0.002326192016601294	binder
HYYSITINY	HLA-C*07:02	0.9981119155883789	0.000934513997434248	binder
IAPETRRSI	HLA-C*07:02	0.5354188174009323	0.24213052278789354	ambiguous
IAPGVTHEL	HLA-C*07:02	0.9749775767326355	0.018097269373480177	binder
IAPPERKY	HLA-C*07:02	0.8130759119987487	0.017998759285862434	binder
IAPTGHSL	HLA-C*07:02	0.9217789769172668	0.023917059812071272	binder
IAPTGIESL	HLA-C*07:02	0.624187034368515	0.13091369408225198	binder
IHPVVITSF	HLA-C*07:02	0.9905226349830627	0.012604139682367338	binder
IKPETILYY	HLA-C*07:02	0.9856472969055176	0.012909347333478406	binder
IKSDVHLNF	HLA-C*07:02	0.9964130997657776	0.0023199895141974413	binder
ILTERGYSF	HLA-C*07:02	0.8296561717987061	0.09340099595184821	binder
IRAPIMRM	HLA-C*07:02	0.9940994143486023	0.003486790285341454	binder
IRFVHKEM	HLA-C*07:02	0.9703736782073975	0.032004689502431384	binder
IRNDYYLNL	HLA-C*07:02	0.9944760203361511	0.002708271075795022	binder
IRPEIHENY	HLA-C*07:02	0.9981964230537415	0.0016063308940776214	binder
IRPEYAWIV	HLA-C*07:02	0.9429721236228943	0.037466457921046935	binder
IRPPTRTA	HLA-C*07:02	0.7583569049835205	0.1390225870447995	binder
IRTDFNILY	HLA-C*07:02	0.99839768409729	0.0005140238665382143	binder
ISPSRTEAL	HLA-C*07:02	0.9010672211647034	0.04981473580211109	binder
ISPTGHSL	HLA-C*07:02	0.7725762605667115	0.1437712100778297	binder
ITPTGTHPL	HLA-C*07:02	0.4284545689821243	0.2167760348050554	ambiguous
IVPGNVKSL	HLA-C*07:02	0.5251330465078354	0.19938125122223613	ambiguous
IYAPKLQEF	HLA-C*07:02	0.9995398163795471	8.804216263657427e-05	binder
IYATIPVY	HLA-C*07:02	0.9654074907302856	0.04135722617147458	binder
IYATRLIQM	HLA-C*07:02	0.9975985765457154	0.0015680751487649387	binder
IYAVNGIAF	HLA-C*07:02	0.9843423724174499	0.004332170290428153	binder
IYGEKTYAF	HLA-C*07:02	0.9991123676300049	0.00031097356930062924	binder
IYKDLPFET	HLA-C*07:02	0.6321456998586654	0.3047910559296074	ambiguous
IYPDSFTVL	HLA-C*07:02	0.9982377409934997	0.0009383262602965161	binder
IYPGHGMMF	HLA-C*07:02	0.9978576064109802	0.001218795804700381	binder
IYPGYHQSSY	HLA-C*07:02	0.9988511085510254	0.0008667555355376709	binder
IYPYVIQEL	HLA-C*07:02	0.9971779227256775	0.0021640090049789363	binder
KAFARPWSL	HLA-C*07:02	0.9897820353507996	0.006976050998816273	binder
KAPAPRPSL	HLA-C*07:02	0.913765823841095	0.08889178164286565	binder
KAPGSTSNL	HLA-C*07:02	0.4561424195766449	0.22573296373573598	ambiguous
KAPSAARSL	HLA-C*07:02	0.8288687944412232	0.07194613558503714	binder
KAPVTKVAA	HLA-C*07:02	0.18577099218964577	0.1648594016733814	not-binder
KKATAYIL	HLA-C*07:02	0.5153710424900055	0.1669576965314801	ambiguous
KKIPGIYVL	HLA-C*07:02	0.9541007518768311	0.021473505367833833	binder
KKTEVVITL	HLA-C*07:02	0.969468355178833	0.01377834555552653	binder
KRADLQSTF	HLA-C*07:02	0.9985403537750244	0.001205699637116424	binder
KRFSFRSF	HLA-C*07:02	0.991612720489502	0.01278483356461429	binder
KRIDIIHNL	HLA-C*07:02	0.9995184779167176	0.00042872806932067975	binder
KRINWRTVL	HLA-C*07:02	0.9956842064857483	0.005072863600672536	binder
KRLDVEFVL	HLA-C*07:02	0.9980016946792603	0.0022645078955437674	binder
KRNGVIIAGY	HLA-C*07:02	0.9976141810417175	0.002767294813483703	binder
KRPAGPLVL	HLA-C*07:02	0.9873012185096741	0.005375141483366795	binder
KRPPLRGV	HLA-C*07:02	0.7823986291885376	0.1725504411463031	binder
KRPPLRKW	HLA-C*07:02	0.6442453622817993	0.27839768274193927	binder
KRPPVLRA	HLA-C*07:02	0.6612511038780212	0.23908595963853632	binder
KRPVFIFEW	HLA-C*07:02	0.9506499886512756	0.030183506276885916	binder
KRPVGGFLL	HLA-C*07:02	0.9711217761039734	0.020302464136617435	binder
KRYKSIVKY	HLA-C*07:02	0.9985353827476502	0.0017777644913219814	binder
KRYLFRSF	HLA-C*07:02	0.9944569587707519	0.007209360935296281	binder
KRYVFDTH	HLA-C*07:02	0.8453775405883789	0.11058009888502235	binder
KYFEKQFEL	HLA-C*07:02	0.9991487741470337	0.0009111594315530508	binder
KYFLQQWEL	HLA-C*07:02	0.8525171875953674	0.2883530880442318	binder
KYFLRGYRY	HLA-C*07:02	0.9516341209411621	0.037879209237735065	binder
KYHGFGNVH	HLA-C*07:02	0.9669207811355591	0.035766319526306704	binder
KYLDEDTIYHL	HLA-C*07:02	0.9948648452758789	0.007958721286683458	binder
KYREMYEEF	HLA-C*07:02	0.9977285861968994	0.001442520032538116	binder
LAPTDVKEL	HLA-C*07:02	0.6189333677291871	0.07166414865452761	binder
LIPPHARIQAAA	HLA-C*07:02	0.007719194563105702	0.007483802448217202	not-binder
LKSDIYLEY	HLA-C*07:02	0.9794093489646911	0.02699769348116147	binder
LLPSHPLEL	HLA-C*07:02	0.9792814612388611	0.013031002879556827	binder
LRDHSVRVL	HLA-C*07:02	0.8765879154205323	0.09160751169621623	binder
LRPAVGYEL	HLA-C*07:02	0.9913162469863892	0.003410056968106261	binder
LRPGIHHSL	HLA-C*07:02	0.9947383642196655	0.005156147339656625	binder
LRPLLAAAA	HLA-C*07:02	0.21739609986543657	0.11934729304500473	not-binder
LRPPERQAL	HLA-C*07:02	0.9524527430534363	0.05306858625904117	binder
LRSDSYVEL	HLA-C*07:02	0.9861442089080811	0.009289809796375895	binder
LSPTPATAL	HLA-C*07:02	0.5730901062488556	0.1416228086362624	binder
LYAFIGVK	HLA-C*07:02	0.28645666744560006	0.2768163641366008	not-binder
LYGTITEF	HLA-C*07:02	0.9389639019966125	0.0624831081061414	binder
LYHYYIMEL	HLA-C*07:02	0.9789721488952636	0.02896089103088512	binder
LYPSIIQEF	HLA-C*07:02	0.9991675853729248	0.00047858153192984593	binder
LYQDTHQEY	HLA-C*07:02	0.9985219955444335	0.001984507018329406	binder
LYSPQYISY	HLA-C*07:02	0.9987352728843689	0.000677246316308193	binder
LYWSHPRKFG	HLA-C*07:02	0.493882754445076	0.17594423314594168	ambiguous
LYWSHPRKFGQGS	HLA-C*07:02	0.22127042412757875	0.07294859200055197	not-binder
LYWSHPRKF	HLA-C*07:02	0.9946873784065247	0.0053866438730256015	binder
MAPERVASL	HLA-C*07:02	0.9945096135139465	0.0037265477113740484	binder
MAPLKMLAL	HLA-C*07:02	0.8759050130844116	0.11706889674119181	binder
MRMATPLLM	HLA-C*07:02	0.9976947426795959	0.001426660770265327	binder
MRPDLELQF	HLA-C*07:02	0.9982050895690918	0.0003981205938115285	binder
MRPLDIVEL	HLA-C*07:02	0.9956272602081299	0.002447875503685124	binder
MRPNNLVHF	HLA-C*07:02	0.99845951795578	0.000978817840696458	binder
MRPPIIIH	HLA-C*07:02	0.9658348321914673	0.024958266527896764	binder
MRPVSRVL	HLA-C*07:02	0.9749837875366211	0.0206563452638088	binder
MRSLLRTPF	HLA-C*07:02	0.9900760412216186	0.00795237728373063	binder
MYHGAAFQL	HLA-C*07:02	0.9977181673049926	0.0013485354943195598	binder
MYRSYVEML	HLA-C*07:02	0.9930640578269958	0.004550757830508314	binder
NAPLVHATL	HLA-C*07:02	0.9783010959625245	0.01103248512690852	binder
NAPLVNVTL	HLA-C*07:02	0.893684983253479	0.10050834387112516	binder
NAPWAVTSL	HLA-C*07:02	0.9294179439544678	0.04501255066802207	binder
NHPPGHVL	HLA-C*07:02	0.9885810494422913	0.012105326859288565	binder
NIPEKTTAL	HLA-C*07:02	0.7793610632419586	0.19884825895182456	binder
NKKGEIFEL	HLA-C*07:02	0.8570838332176208	0.16837192834427103	binder
NKNPNIVNY	HLA-C*07:02	0.9942910194396972	0.0026419336489601104	binder
NRAFVSMVY	HLA-C*07:02	0.9979750394821167	0.001125604297290356	binder
NRGVIITM	HLA-C*07:02	0.986012864112854	0.01032882730485294	binder
NRIGGRIFTY	HLA-C*07:02	0.9993681073188782	0.0006542628629279488	binder
NRIHYNIFY	HLA-C*07:02	0.996388828754425	0.0029132306960103697	binder
NRKEFVNLY	HLA-C*07:02	0.9934337258338928	0.005490731349876395	binder
NRLLLPHAF	HLA-C*07:02	0.9984864354133606	0.0006323981325139202	binder
NRNLVSPAY	HLA-C*07:02	0.9902545809745789	0.011827377458043353	binder
NRNSIPLQL	HLA-C*07:02	0.9932637453079224	0.005124356118782191	binder
NRPAPVEVSY	HLA-C*07:02	0.9931519627571106	0.007335681231205418	binder
NRPAPVEVTY	HLA-C*07:02	0.9941402077674866	0.0062272788427508	binder
NRPDVLDTAL	HLA-C*07:02	0.9851778984069824	0.008887032704280035	binder
NRPITVSY	HLA-C*07:02	0.9952548384666443	0.003431073290593269	binder
NRPKALNAL	HLA-C*07:02	0.9793992280960083	0.0217650724023302	binder
NRPNLYYEV	HLA-C*07:02	0.9471685290336609	0.02513734143690832	binder
NRPTNSIVF	HLA-C*07:02	0.9921894669532776	0.005807508850826867	binder
NRPVHAYKF	HLA-C*07:02	0.9911129236221313	0.010333029795302599	binder
NRRPSVYLP	HLA-C*07:02	0.22099410193040966	0.18180389480805567	not-binder
NRTDTEYVL	HLA-C*07:02	0.9902561426162719	0.006186401483894995	binder
NRTIVITSH	HLA-C*07:02	0.9489944458007813	0.03680829419121993	binder
NRVVSNLL	HLA-C*07:02	0.9569677352905274	0.033480126861387606	binder
NRVVTHEL	HLA-C*07:02	0.9933595418930053	0.006125955675804398	binder
NSPLGEAL	HLA-C*07:02	0.12447492852807045	0.07936981025372443	not-binder
NSPLPGSEL	HLA-C*07:02	0.49730852246284485	0.201158966809547	ambiguous
NTPSGTNAL	HLA-C*07:02	0.17215018421411515	0.10672656198112301	not-binder
NTVDILLHHI	HLA-C*07:02	0.41709887981414795	0.23663082391138707	ambiguous
NVPVRDIPA	HLA-C*07:02	0.015280520543456078	0.015134707791290345	not-binder
NYGPGPSL	HLA-C*07:02	0.9932505011558532	0.0024758889890819746	binder
NYGQYFTL	HLA-C*07:02	0.9733877539634704	0.017204748128255887	binder
NYPGFLTIL	HLA-C*07:02	0.9877752661705017	0.011952778588952872	binder
NYRDRDAHAVDF	HLA-C*07:02	0.9552690744400024	0.02462770848488348	binder
NYRHVANTL	HLA-C*07:02	0.9903323292732239	0.006150740585413135	binder
NYRTPNFQSY	HLA-C*07:02	0.9967705488204956	0.0021061210053539246	binder
NYSQQLQVY	HLA-C*07:02	0.9687718987464905	0.051735771419246214	binder
PHRYRPGTVAL	HLA-C*07:02	0.3107409417629242	0.26457785504062253	not-binder
PIRLLAAAA	HLA-C*07:02	0.002055683145590592	0.002256805305622347	not-binder
PPYTVVYFPVRGR	HLA-C*07:02	0.7323008149862289	0.2671375210086323	binder
QIPEIKQTL	HLA-C*07:02	0.6301352709531785	0.23618780192364713	binder
QRPETAATL	HLA-C*07:02	0.9790014028549194	0.010907816724076182	binder
QRPFFPILY	HLA-C*07:02	0.995465099811554	0.0015663954447074164	binder
QRPPTRETF	HLA-C*07:02	0.9900714635849	0.007982605653388451	binder
QYGSEGRFTF	HLA-C*07:02	0.9940051317214966	0.0007095617470943483	binder
QYNTYPIKL	HLA-C*07:02	0.9944517254829407	0.006231165883630015	binder
RAGLPAPTI	HLA-C*07:02	0.0798497125506401	0.08428706225312785	not-binder
RKNPFVYKV	HLA-C*07:02	0.9334894776344299	0.05659679363994083	binder
RKSDGIYIINLK	HLA-C*07:02	0.3620953857898712	0.23076720316799273	not-binder
RRAEVELEY	HLA-C*07:02	0.9964343428611755	0.005214058748157134	binder
RRDYVFIEF	HLA-C*07:02	0.9950732946395874	0.007503694694403187	binder
RRFDAMPFTL	HLA-C*07:02	0.9997026324272156	0.00019500963773272929	binder
RRFDTAFFL	HLA-C*07:02	0.9990347385406494	0.0011469104538790779	binder
RRIEIAHSL	HLA-C*07:02	0.9994451522827148	0.00034374874851118435	binder
RRNPEPLRF	HLA-C*07:02	0.9982427597045899	0.002688749379689018	binder
RRPKTLRL	HLA-C*07:02	0.8873761773109436	0.10223046017158254	binder
RRPPILEDY	HLA-C*07:02	0.9946647405624389	0.006047453310298961	binder
RRSDPGHYSF	HLA-C*07:02	0.9989267349243164	0.0010628771804410022	binder
RRSINQPVAF	HLA-C*07:02	0.9937368154525756	0.005959925683631936	binder
RRWEQALTF	HLA-C*07:02	0.9996036767959595	0.00023027197005572468	binder
RVYIHPFHL	HLA-C*07:02	0.9731774806976319	0.01123446738385944	binder
RYHGLSSL	HLA-C*07:02	0.9835443496704102	0.015878712396862296	binder
RYIDRIHIFF	HLA-C*07:02	0.9992969393730163	0.0007170660579529373	binder
RYKDLRTAY	HLA-C*07:02	0.9967332243919372	0.003469254686951549	binder
RYNDITKVY	HLA-C*07:02	0.9994779825210571	0.0002933034551282351	binder
RYNGLSFVY	HLA-C*07:02	0.9956904530525208	0.0028007459978692077	binder
RYPAEIRKY	HLA-C*07:02	0.9953461527824402	0.004241464048338528	binder
RYPDLELKY	HLA-C*07:02	0.9965660095214843	0.001888559731347911	binder
RYPNIELSY	HLA-C*07:02	0.9949221611022949	0.003971242321484666	binder
RYREDLDFVL	HLA-C*07:02	0.9753846883773803	0.021289070724600716	binder
RYSEAVFYY	HLA-C*07:02	0.9944882869720459	0.005969427527163473	binder
RYWFHYTL	HLA-C*07:02	0.9918690323829651	0.0038004764052609772	binder
SAPDKSLEL	HLA-C*07:02	0.9661673545837403	0.017954413017781775	binder
SAPGIISAL	HLA-C*07:02	0.7070661306381225	0.15972509167536064	binder
SAPKGSVL	HLA-C*07:02	0.6100819826126098	0.15715663426025456	binder
SAPSSSTPF	HLA-C*07:02	0.24857452064752578	0.07649908012057585	not-binder
SAPVGVTAL	HLA-C*07:02	0.7505610644817352	0.2037427729166815	binder
SAPVPASPL	HLA-C*07:02	0.3940879166126251	0.2535935822608192	ambiguous
SAPYGRITL	HLA-C*07:02	0.979578173160553	0.021051245623843792	binder
SFYFFFSSF	HLA-C*07:02	0.37171173095703125	0.2708257615512164	ambiguous
SGPGPAAAL	HLA-C*07:02	0.22223983108997344	0.0694347437331473	not-binder
SGPVPGTAI	HLA-C*07:02	0.04505547434091568	0.02353946418461258	not-binder
SHAPSFNF	HLA-C*07:02	0.9893118262290954	0.0076650310388785585	binder
SIPEKNRPL	HLA-C*07:02	0.5435597211122513	0.22919840863513266	ambiguous
SIPGGYNAL	HLA-C*07:02	0.3816868305206299	0.13604523328470425	not-binder
SIPILASAL	HLA-C*07:02	0.07685227543115616	0.05130692434523767	not-binder
SIPTKALEL	HLA-C*07:02	0.7481966018676758	0.2256355789605039	binder
SKADALFEL	HLA-C*07:02	0.9504556655883789	0.034660410797307674	binder
SKAPVLTY	HLA-C*07:02	0.9932302713394165	0.003608406498595129	binder
SKIDYFLEY	HLA-C*07:02	0.9965396285057068	0.00324441748627661	binder
SKSPFIVHL	HLA-C*07:02	0.9898519873619079	0.006537316263642326	binder
SNPGGRPAL	HLA-C*07:02	0.9134378790855407	0.05234694354369385	binder
SRAFQPSVSL	HLA-C*07:02	0.9883458852767945	0.00612094912364553	binder
SRAIFEEVY	HLA-C*07:02	0.9976441621780395	0.0010127701678247687	binder
SRAMLLTSY	HLA-C*07:02	0.9978175640106202	0.001243522370757374	binder
SREGRPIWQL	HLA-C*07:02	0.8100061178207397	0.26324471530189136	binder
SRFAKVHIL	HLA-C*07:02	0.9978422045707702	0.002707572497492615	binder
SRFIFNYVY	HLA-C*07:02	0.9988751649856568	0.0008712021574234207	binder
SRFNRYYSL	HLA-C*07:02	0.9975873708724976	0.003078642615651681	binder
SRFPEALRL	HLA-C*07:02	0.9993903040885925	0.00043231072416278154	binder
SRGEQAWTL	HLA-C*07:02	0.9670966386795044	0.021516108771718622	binder
SRGPGTSFEF	HLA-C*07:02	0.99636892080307	0.002899475884556573	binder
SRHLDSYEF	HLA-C*07:02	0.9967472910881042	0.002621039516664062	binder
SRIHPVSTM	HLA-C*07:02	0.9968948721885681	0.002163743580094578	binder
SRKELPEYY	HLA-C*07:02	0.9915978908538818	0.0062717801968438305	binder
SRKESYSIYVY	HLA-C*07:02	0.9959824919700623	0.003261521899608962	binder
SRKESYSVYVY	HLA-C*07:02	0.9943511605262756	0.005792016989777456	binder
SRKGPAPEL	HLA-C*07:02	0.9810469508171081	0.01748140224914247	binder
SRLFQPVQY	HLA-C*07:02	0.9976006507873535	0.0015604382332219512	binder
SRNAITSSY	HLA-C*07:02	0.9988579034805298	0.0008796404447986282	binder
SRNEGVATY	HLA-C*07:02	0.9977884650230407	0.0013630159970632195	binder
SRNEIIQSY	HLA-C*07:02	0.9988906025886536	0.0014741973177914314	binder
SRPDGSASF	HLA-C*07:02	0.9959404230117798	0.002194514818852783	binder
SRPEANEAL	HLA-C*07:02	0.9785345315933227	0.02193217499787734	binder
SRPESFAIY	HLA-C*07:02	0.996804416179657	0.0016346843788105114	binder
SRPHFLIEL	HLA-C*07:02	0.9944809794425964	0.004245123270327807	binder
SRPISPLL	HLA-C*07:02	0.9589777112007141	0.024466574788728112	binder
SRPLHISTF	HLA-C*07:02	0.9987730741500854	0.0007283888709090254	binder
SRPLSAVVL	HLA-C*07:02	0.9834576487541199	0.007670798223589301	binder
SRPNIFIL	HLA-C*07:02	0.9926414370536805	0.005008852798964225	binder
SRPNSPQL	HLA-C*07:02	0.9610872149467469	0.012614982831962017	binder
SRPPGQGEF	HLA-C*07:02	0.9928605318069458	0.004869444328654361	binder
SRPPIQNA	HLA-C*07:02	0.8489353775978088	0.0914907515592727	binder
SRPPVTLR	HLA-C*07:02	0.8975367665290832	0.050771444578479076	binder
SRPVIINM	HLA-C*07:02	0.9916089415550232	0.0055347771767144645	binder
SRPYAFLEF	HLA-C*07:02	0.99757878780365	0.0010943259582766568	binder
SRQVGERTL	HLA-C*07:02	0.9156357288360596	0.08625587260952694	binder
SRSHSVFQL	HLA-C*07:02	0.9842499732971192	0.01606274295061342	binder
SRSLLQTTF	HLA-C*07:02	0.9956317663192749	0.002931955786296204	binder
SRSPVYSHF	HLA-C*07:02	0.9991200566291809	0.00017849100676344985	binder
SRSVMTEEY	HLA-C*07:02	0.9866099715232849	0.009176979330773103	binder
SRTIVHTL	HLA-C*07:02	0.9956760883331299	0.002583061650103687	binder
SRTPYHVNL	HLA-C*07:02	0.9940693974494934	0.004092166879317519	binder
SRVETPVSY	HLA-C*07:02	0.9991771221160889	0.0007021270223573641	binder
SRVHAALVY	HLA-C*07:02	0.9969802737236023	0.001172203634391044	binder
SRVLQNVAF	HLA-C*07:02	0.9941755056381225	0.005560810829409478	binder
SRVVTVSEY	HLA-C*07:02	0.997610604763031	0.001828893082602603	binder
SRYDPSISF	HLA-C*07:02	0.9996754050254821	6.595794511861975e-05	binder
SRYGPLSGVNVVY	HLA-C*07:02	0.9991375803947449	0.0004312709681277921	binder
SRYVLDDEY	HLA-C*07:02	0.995133912563324	0.005416534850702186	binder
SSPAPRTAL	HLA-C*07:02	0.9080854654312134	0.07075663613479749	binder
SSPQAGSSL	HLA-C*07:02	0.2590446904301643	0.1340911087079171	not-binder
SSPQPGSAL	HLA-C*07:02	0.37872454077005385	0.21556748274898396	not-binder
SSPTSPNAL	HLA-C*07:02	0.30374092161655425	0.2219539933595433	not-binder
SVPAFASSL	HLA-C*07:02	0.5531019866466522	0.13729741276033852	ambiguous
SVPEAQSAL	HLA-C*07:02	0.3116268336772919	0.12027591942391885	not-binder
SVPLAATSM	HLA-C*07:02	0.2000969246029854	0.1989023565115046	not-binder
SYKGHVDIL	HLA-C*07:02	0.9910016655921936	0.008602904835312824	binder
SYLENPTSY	HLA-C*07:02	0.9993084311485291	0.0004587457482884648	binder
SYNPVTHIY	HLA-C*07:02	0.9995298147201538	0.00024559632711463247	binder
SYPERPIIFL	HLA-C*07:02	0.9982827186584473	0.0014899106033699377	binder
SYPGGQLVF	HLA-C*07:02	0.9976282835006713	0.002862654159961724	binder
SYPPTKQL	HLA-C*07:02	0.9954123973846436	0.0018872130314427746	binder
SYRDAISMY	HLA-C*07:02	0.9974827408790589	0.00120510849231125	binder
SYSSGGEDGYVRIH	HLA-C*07:02	0.5438552677631379	0.13754419110702906	ambiguous
TAPQGNVDL	HLA-C*07:02	0.2089522249996662	0.1267987598217635	not-binder
TAPTGHTL	HLA-C*07:02	0.7554466903209687	0.23349617498709183	binder
TFRDVAIEF	HLA-C*07:02	0.9922812938690185	0.0076653494237584165	binder
TFRDVVIEF	HLA-C*07:02	0.995139217376709	0.005033208038713193	binder
TFTVTEKPEVID	HLA-C*07:02	0.3129829362034798	0.13449556618028075	not-binder
TIIDTKGVTAL	HLA-C*07:02	0.9321380257606506	0.04292943565642082	binder
TKIDVSYEY	HLA-C*07:02	0.9962929010391235	0.0037861947304728394	binder
TKQNSVLLL	HLA-C*07:02	0.5996179908514023	0.25000493751883934	ambiguous
TKTFTVTEKPEVID	HLA-C*07:02	0.5027543544769287	0.1293914695346766	ambiguous
TLKGETTTEAVD	HLA-C*07:02	0.07991165816783904	0.03463412928079574	not-binder
TRAQWFYEY	HLA-C*07:02	0.9989143013954163	0.0008757689706959136	binder
TRGPVVRL	HLA-C*07:02	0.993456244468689	0.004330141576832966	binder
TRIGYHISL	HLA-C*07:02	0.998484194278717	0.0014960596285007394	binder
TRPAAQPSF	HLA-C*07:02	0.9920197367668152	0.005930816295863496	binder
TRPDMIRIL	HLA-C*07:02	0.9921000838279724	0.004691136271763188	binder
TRPEKALIL	HLA-C*07:02	0.9737643957138061	0.031204900069900378	binder
TRPPALLLL	HLA-C*07:02	0.9921478629112244	0.003213397845216274	binder
TRPPEPRHI	HLA-C*07:02	0.8003509521484375	0.14152219967357338	binder
TRPPIRVT	HLA-C*07:02	0.5816675662994385	0.18641169590292653	ambiguous
TRPPKLVL	HLA-C*07:02	0.978312885761261	0.025228798888164934	binder
TRPPVRLV	HLA-C*07:02	0.9097383499145508	0.07156172523227741	binder
TRRDIYDQKLTL	HLA-C*07:02	0.8529029667377472	0.18067819745084332	binder
TRSFYKHIL	HLA-C*07:02	0.9524584293365479	0.03667765822995001	binder
TRTEIIIL	HLA-C*07:02	0.9846120953559876	0.011586265480665582	binder
TRTEPINTTY	HLA-C*07:02	0.9988227486610413	0.0005802516632342862	binder
TRTIYQFHY	HLA-C*07:02	0.9931922316551208	0.002627083826536119	binder
TRYQGVNLY	HLA-C*07:02	0.9976159811019898	0.002109273455037817	binder
TSPEAFLAL	HLA-C*07:02	0.34635975062847135	0.08714629532949955	not-binder
TTTEAVDAATAE	HLA-C*07:02	0.0593881119042635	0.049459088053587015	not-binder
TVMDKTRAL	HLA-C*07:02	0.9643768429756164	0.03135961147158683	binder
TVTEKPEVID	HLA-C*07:02	0.09548103492707014	0.09133508855021455	not-binder
TYKDPITEF	HLA-C*07:02	0.9996930837631226	0.00014185624660790312	binder
TYPEVVRMV	HLA-C*07:02	0.9921529412269592	0.004676839779942668	binder
TYYGSFVTR	HLA-C*07:02	0.9539541006088257	0.030125489483204225	binder
VAPGKRPAL	HLA-C*07:02	0.9222511172294616	0.056722123550943804	binder
VAPPVSGDL	HLA-C*07:02	0.3219377681612968	0.14643847376587554	not-binder
VAPRSGLAA	HLA-C*07:02	0.040953022241592404	0.016646783921557162	not-binder
VAPTSGPAL	HLA-C*07:02	0.6868231058120727	0.12040580217745489	binder
VAPVAQVAL	HLA-C*07:02	0.8209243774414062	0.12118014579395812	binder
VAPVASAL	HLA-C*07:02	0.6267910838127136	0.1575374029675567	binder
VAPVGSGSAL	HLA-C*07:02	0.7637281894683838	0.07648924015262992	binder
VAPVTHVSV	HLA-C*07:02	0.9299367308616638	0.03134551966372891	binder
VFRDLVIKY	HLA-C*07:02	0.9960914134979248	0.002013887826668037	binder
VGPPGRSSL	HLA-C*07:02	0.9324676275253296	0.03074858948052873	binder
VHADVYRVL	HLA-C*07:02	0.9927791595458985	0.004696779209414727	binder
VHAFPELFL	HLA-C*07:02	0.9122592806816101	0.058353010025431425	binder
VHAPPMQL	HLA-C*07:02	0.9782261252403259	0.02598991042465563	binder
VHAPYYKL	HLA-C*07:02	0.9815249562263488	0.016206647674344397	binder
VHGPPVQL	HLA-C*07:02	0.9874014616012573	0.015530155289926692	binder
VHPPHYFF	HLA-C*07:02	0.9928249955177307	0.004887358461326386	binder
VKSDVEINY	HLA-C*07:02	0.9309292078018189	0.04579566967182452	binder
VKSDYVVKY	HLA-C*07:02	0.9944615364074707	0.0033532394667912233	binder
VLSAADKGNV	HLA-C*07:02	0.017573666013777255	0.012718190478551175	not-binder
VRAEVQHQL	HLA-C*07:02	0.9960652232170105	0.004563626474692542	binder
VRANLPQSF	HLA-C*07:02	0.9950356245040893	0.0030973856110428025	binder
VRDHWVHVL	HLA-C*07:02	0.9816420793533325	0.016092635624066105	binder
VRFDQVTVY	HLA-C*07:02	0.9994708061218261	0.00038413310411728407	binder
VRFDSDVGEY	HLA-C*07:02	0.998378050327301	0.0018586305052993865	binder
VRFDVHDVTL	HLA-C*07:02	0.9989682555198669	0.0011126065035263876	binder
VRGDGPWYYY	HLA-C*07:02	0.9850695252418518	0.007478861194484135	binder
VRHIFTAF	HLA-C*07:02	0.996133816242218	0.004051701903793336	binder
VRKSIARVL	HLA-C*07:02	0.9538651943206787	0.032205348924752894	binder
VRNEHFWTL	HLA-C*07:02	0.9965075731277466	0.0014596987141278746	binder
VRNYEQWQL	HLA-C*07:02	0.9743102431297302	0.026281898115004986	binder
VRPDDAIEL	HLA-C*07:02	0.9825530886650086	0.010155618961302217	binder
VRPDNTYEV	HLA-C*07:02	0.967746353149414	0.01054505404633463	binder
VRPDTNIFTVY	HLA-C*07:02	0.9980458498001099	0.0008062608508108241	binder
VRPDTVRNL	HLA-C*07:02	0.9903282284736633	0.008419134585901704	binder
VRPEQPFIVL	HLA-C*07:02	0.9949483513832093	0.004099431015490937	binder
VRPGILVL	HLA-C*07:02	0.9918150544166565	0.00491676809937534	binder
VRPHIDISF	HLA-C*07:02	0.9979821920394898	0.0008903648789292855	binder
VRPKLPLL	HLA-C*07:02	0.983160936832428	0.012360894225084565	binder
VRPLATLSY	HLA-C*07:02	0.9970070958137512	0.0013265408898604787	binder
VRPLLSASY	HLA-C*07:02	0.9919236302375793	0.006027277215847208	binder
VRPLVTEL	HLA-C*07:02	0.9916598439216614	0.0036339316151409147	binder
VRPPKKVL	HLA-C*07:02	0.947287094593048	0.04629254051784245	binder
VRPPKQLL	HLA-C*07:02	0.9748571991920472	0.023996132899487155	binder
VRPPKRDL	HLA-C*07:02	0.8364109516143798	0.12536550277232014	binder
VRPPPYHP	HLA-C*07:02	0.439142119884491	0.13398862891503305	ambiguous
VRPPQIKSL	HLA-C*07:02	0.9923761129379273	0.004439058066790479	binder
VRPVPLEL	HLA-C*07:02	0.9933557868003845	0.003488220232359022	binder
VRPVTLNM	HLA-C*07:02	0.9784250140190125	0.005262297733393818	binder
VRQDVINTL	HLA-C*07:02	0.9948451280593872	0.004113428449960069	binder
VRSPVVHSV	HLA-C*07:02	0.9771015405654907	0.033427665517246095	binder
VRVEPLVTM	HLA-C*07:02	0.9988807678222656	0.0007495698870904386	binder
VRVPYFIDL	HLA-C*07:02	0.9895137071609497	0.00875783930224638	binder
VSPDAKTSL	HLA-C*07:02	0.8558002710342407	0.06065057836707203	binder
VSPLATSAL	HLA-C*07:02	0.5136670291423797	0.20826538149586002	ambiguous
VSPVVRVAV	HLA-C*07:02	0.8947568774223328	0.038258998494707944	binder
VSPYTEIHL	HLA-C*07:02	0.7737285614013671	0.10324635366592855	binder
VVPEPGQPL	HLA-C*07:02	0.31090645045042037	0.16373897213807323	not-binder
VVPEPGTSL	HLA-C*07:02	0.6261798173189164	0.2625599593234506	ambiguous
VYFGHWVVM	HLA-C*07:02	0.9989931344985962	0.0006211533025449475	binder
VYGVVPISL	HLA-C*07:02	0.9532339215278626	0.08745258254368021	binder
VYHEILIGY	HLA-C*07:02	0.9996113896369934	0.00017408868258791106	binder
VYKDLVLLL	HLA-C*07:02	0.9983726620674134	0.0009817463662915706	binder
VYNIYIRRY	HLA-C*07:02	0.9825541019439697	0.019993909132956626	binder
VYPGYYLTF	HLA-C*07:02	0.9967161178588867	0.002892800371794525	binder
VYPPIRHH	HLA-C*07:02	0.9251070261001587	0.09533102934896562	binder
VYPPLKGSF	HLA-C*07:02	0.9979705929756164	0.0010147560106884225	binder
VYPTAVHVL	HLA-C*07:02	0.9988119244575501	0.000572726537653271	binder
VYQEMPAQL	HLA-C*07:02	0.9983705043792724	0.00019947967457678838	binder
VYVQHPITF	HLA-C*07:02	0.9996741414070129	0.00021340545560646546	binder
YAGLSMEGG	HLA-C*07:02	0.0004047488851938397	0.00032760365388204274	not-binder
YAPGARLAL	HLA-C*07:02	0.9915468335151673	0.0029877413834565954	binder
YAPKGSSL	HLA-C*07:02	0.9418871879577637	0.016390558688423873	binder
YAPSGNFV	HLA-C*07:02	0.4136845350265503	0.09096606635416084	not-binder
YAPSGNYV	HLA-C*07:02	0.24600584357976912	0.1548682283972638	not-binder
YHIGIPLTY	HLA-C*07:02	0.999396002292633	0.0005340372602167773	binder
YKIAFPYLY	HLA-C*07:02	0.9954490780830383	0.0036747697099548463	binder
YKNPDQVYL	HLA-C*07:02	0.9943601369857789	0.004419287934754313	binder
YKNPSEYHY	HLA-C*07:02	0.9962638020515442	0.0026177401695577996	binder
YKPDVKIEY	HLA-C*07:02	0.9988478183746338	0.00047419814593974467	binder
YKQVLEPSF	HLA-C*07:02	0.9435893058776855	0.03642316763672634	binder
YKRPVLLIEF	HLA-C*07:02	0.985909366607666	0.008448993853893257	binder
YKVPQVRVL	HLA-C*07:02	0.9955832242965699	0.0013395054261039036	binder
YLNENPLRAL	HLA-C*07:02	0.9973453640937805	0.001535361176651439	binder
YLPDGTASL	HLA-C*07:02	0.9754082202911377	0.015746793279797652	binder
YLPYRDYNY	HLA-C*07:02	0.9257989883422851	0.08458836154799933	binder
YREILVKEL	HLA-C*07:02	0.9807932019233704	0.009137739877369716	binder
YRFDPRSGP	HLA-C*07:02	0.8751721501350402	0.0690686545553051	binder
YRFETVQKL	HLA-C*07:02	0.9996354699134826	0.000242104682759278	binder
YRGPAGDATVA	HLA-C*07:02	0.8800699353218079	0.14437418953637	binder
YRHPDPREL	HLA-C*07:02	0.9961926221847535	0.0033762532890902184	binder
YRKPKWNHL	HLA-C*07:02	0.9913016557693481	0.00483950277025895	binder
YRLHHVVVY	HLA-C*07:02	0.9993185877799988	0.0003221575622275866	binder
YRNPKEWTK	HLA-C*07:02	0.9148703932762146	0.05500368522719063	binder
YRNPKGFSTL	HLA-C*07:02	0.998931086063385	0.00065042978922584	binder
YRPGHYDIL	HLA-C*07:02	0.98982675075531	0.007104672825278237	binder
YRPGPWMKY	HLA-C*07:02	0.9981040835380555	0.0007297142549672422	binder
YRPHTITLL	HLA-C*07:02	0.9967724323272705	0.001184841578956984	binder
YRPNETFHL	HLA-C*07:02	0.996487307548523	0.0019091821743886862	binder
YRPPGARLT	HLA-C*07:02	0.6640342652797699	0.21584207749380166	binder
YRPPPVLDAL	HLA-C*07:02	0.9917180061340332	0.0034082833520867445	binder
YRQPPVPQY	HLA-C*07:02	0.9983826756477356	0.001265147282656703	binder
YRREIFIAF	HLA-C*07:02	0.9983017921447754	0.0017275330532810743	binder
YRRLPDAHSDY	HLA-C*07:02	0.9729445934295654	0.04235758174448397	binder
YRRPVLLLH	HLA-C*07:02	0.8967973113059997	0.08628079745810918	binder
YRRVFEEY	HLA-C*07:02	0.9960842847824096	0.0035549856708007037	binder
YRTDMIQAL	HLA-C*07:02	0.9984121918678284	0.0013911882560394544	binder
YRVPGQFML	HLA-C*07:02	0.9982976078987121	0.0009837872654755535	binder
YRYTLLRDRDEL	HLA-C*07:02	0.9260448813438416	0.038252939813875175	binder
YYDGDVGNYYY	HLA-C*07:02	0.9969818949699402	0.002856393398008475	binder
YYISPRITF	HLA-C*07:02	0.9996049404144287	0.0002883372309903091	binder
YYNETHKIL	HLA-C*07:02	0.9988931536674499	0.0005953229356299402	binder
YYRAWQEYY	HLA-C*07:02	0.9979727983474731	0.0013546727060463138	binder
YYSGLIYTY	HLA-C*07:02	0.9992405056953431	0.00038745358909965074	binder
YYSPHGHILVL	HLA-C*07:02	0.9990170359611511	0.0009068124641615039	binder
YYTEFPTV	HLA-C*07:02	0.9897003293037414	0.012115151764517081	binder
YYYDGDIGNYYY	HLA-C*07:02	0.9993220448493958	0.0004455261846980138	binder
YYYDGDVGNY	HLA-C*07:02	0.9995603919029236	0.0003317337779233943	binder
YYYGKFMPVG	HLA-C*07:02	0.877720832824707	0.10587940059247966	binder
PAVLNVER	HLA-C*07:02	0.02854820415377617	0.023139766492448085	not-binder
YKKNGGIT	HLA-C*07:02	0.1657844515517354	0.1712361031140869	not-binder
DELSRKMG	HLA-C*07:02	0.0005781648244010285	0.0004604715127395204	not-binder
REGAHLTA	HLA-C*07:02	0.001256790291517973	0.0015466933883472819	not-binder
GNSMYQIE	HLA-C*07:02	0.0005378028436098248	0.00017347727294159037	not-binder
RSFVGPNY	HLA-C*07:02	0.6847973167896271	0.13274127672095493	binder
QERKLSSL	HLA-C*07:02	0.25563161037862303	0.27697589690844676	not-binder
AGLTLAIF	HLA-C*07:02	0.033672891557216644	0.01547171098567704	not-binder
DRGPIGAN	HLA-C*07:02	0.0481127292237943	0.04720468408876335	not-binder
MARNPQRN	HLA-C*07:02	0.0030990609899163245	0.001546875726775883	not-binder
NFLQQSFV	HLA-C*07:02	0.052085621654987334	0.05254053980105627	not-binder
VFFTQVFR	HLA-C*07:02	0.09529421478509903	0.06299114037543571	not-binder
VCVLVIDA	HLA-C*07:02	0.0012201436038594693	0.0010712889240839108	not-binder
PFIIGISG	HLA-C*07:02	0.0029364776972215624	0.003729941413556093	not-binder
KLIPQLQV	HLA-C*07:02	0.05854156576097012	0.03327656518855874	not-binder
PNPVTQHV	HLA-C*07:02	0.15526567809283734	0.12020691274816798	not-binder
IVAPIMPF	HLA-C*07:02	0.5343082666397094	0.13532585874088107	ambiguous
MGAFTTFS	HLA-C*07:02	0.0017967962339753285	0.0015138902840019198	not-binder
TPGDPKFR	HLA-C*07:02	0.018945047911256552	0.01529147111222944	not-binder
KERIKKLG	HLA-C*07:02	0.0015609535068506375	0.0018457565028020177	not-binder
GAARWTGT	HLA-C*07:02	0.0005401535308919847	0.0005466993242445597	not-binder
LMFDSTSV	HLA-C*07:02	0.03696253327652812	0.04090384266943506	not-binder
TVDAVPKN	HLA-C*07:02	0.0059298936044797305	0.0024957045070976686	not-binder
LQIKNGPM	HLA-C*07:02	0.051553035527467726	0.022480096108860585	not-binder
AQRAQLHF	HLA-C*07:02	0.44213797301054003	0.29615314538021426	ambiguous
IPEPGIPE	HLA-C*07:02	0.012831298890523613	0.010958346733961722	not-binder
TVASWTQH	HLA-C*07:02	0.006070881616324186	0.0020764663143778266	not-binder
IYEVTEDG	HLA-C*07:02	0.0040579137741588054	0.003810156308008401	not-binder
TSDNTPSV	HLA-C*07:02	0.008769042603671551	0.005434779432992672	not-binder
KTPTPEIA	HLA-C*07:02	0.006037310604006052	0.003113966986083772	not-binder
DGLVWITE	HLA-C*07:02	0.0007816264143912122	0.0005166449191754339	not-binder
GFAKMEMT	HLA-C*07:02	0.0014550168154528365	0.0013702468063046874	not-binder
RLARGDIC	HLA-C*07:02	0.0005016061462811194	0.00043785810376381965	not-binder
EASFEHDD	HLA-C*07:02	0.0012890273614175386	0.001237040632095859	not-binder
DMDNDHSE	HLA-C*07:02	0.00035359090670681324	0.00041525911056983043	not-binder
DDQEVLGS	HLA-C*07:02	0.00037949006218696013	0.00037246637421146396	not-binder
GKLHVGRD	HLA-C*07:02	0.0004930930597765836	0.0005117744949355041	not-binder
SYEDTNKA	HLA-C*07:02	0.1275204995647073	0.1350380981941306	not-binder
SVTTTEEQ	HLA-C*07:02	0.0004890204669209197	0.0003230627884376075	not-binder
KSQTDLGE	HLA-C*07:02	0.001005623021046631	0.0008153877528064589	not-binder
IMLGASIA	HLA-C*07:02	0.003364694770425558	0.0033890553227144335	not-binder
WKYDGKNL	HLA-C*07:02	0.6888660192489624	0.25243671450585686	binder
LSGLLGGK	HLA-C*07:02	0.01512504112906754	0.01600991118831258	not-binder
PSVTIGDC	HLA-C*07:02	0.0003816771466517821	0.0002325204161717408	not-binder
KDIYLYIN	HLA-C*07:02	0.003978281840682029	0.0017101409680381613	not-binder
LLFQKNTE	HLA-C*07:02	0.0067051122663542625	0.005745608238446275	not-binder
ESYHAGFN	HLA-C*07:02	0.002888055588118732	0.001934578159421647	not-binder
RYQQTRNA	HLA-C*07:02	0.22477054521441459	0.20053525161969987	not-binder
SKAKINHG	HLA-C*07:02	0.0025631809956394138	0.002273704337382895	not-binder
LTFKPEEW	HLA-C*07:02	0.014649060741066932	0.00873316388987055	not-binder
DGGTGASR	HLA-C*07:02	0.0081822554115206	0.005644977281268466	not-binder
GEVVGFAA	HLA-C*07:02	0.004121823233435862	0.004621323181616184	not-binder
QLQQQAST	HLA-C*07:02	0.00027260834540356884	0.00028156572404956705	not-binder
TMKNKAWM	HLA-C*07:02	0.1262411880772561	0.20540739072050088	not-binder
LAGWAENK	HLA-C*07:02	0.0061033583711832765	0.002502757984213314	not-binder
GGRHTPFF	HLA-C*07:02	0.21567036509513854	0.09155011039223027	not-binder
HRLDSILL	HLA-C*07:02	0.9932798504829407	0.003928414318797672	binder
FLNAEGKT	HLA-C*07:02	0.00942390802083537	0.01518849997838455	not-binder
RTLSQERV	HLA-C*07:02	0.025124855525791644	0.023298386020251933	not-binder
LLLHKYYD	HLA-C*07:02	0.005122306325938552	0.004899103115255218	not-binder
VDVLDANF	HLA-C*07:02	0.168589311465621	0.1485739653314768	not-binder
KMGSKDDP	HLA-C*07:02	0.0005145018243638333	0.00045902404720997095	not-binder
QGLAAPRL	HLA-C*07:02	0.07418833561241626	0.05549868504330405	not-binder
LTVCPLSN	HLA-C*07:02	0.001785636821296066	0.0015158574420422637	not-binder
SLSVWAWM	HLA-C*07:02	0.00682993158698082	0.004539105514336534	not-binder
LNGNGDPN	HLA-C*07:02	0.0019527142692822963	0.001404942857003953	not-binder
LKGWALVN	HLA-C*07:02	0.004268463957123459	0.0031515734648175356	not-binder
ETFAKNRE	HLA-C*07:02	0.0015328238194342702	0.001840869521892338	not-binder
SRDVRLFR	HLA-C*07:02	0.45054090917110445	0.24579048991199637	ambiguous
FGSYSTAM	HLA-C*07:02	0.22596550695598125	0.15000216204690228	not-binder
KNKELGAV	HLA-C*07:02	0.031173414085060358	0.02771981262483033	not-binder
LAELAKRG	HLA-C*07:02	0.0008685086388140917	0.0005546008523208544	not-binder
ILVGTSTH	HLA-C*07:02	0.00585282298270613	0.00261349013432088	not-binder
HRVVEETF	HLA-C*07:02	0.9925882577896118	0.005021636994234962	binder
NKFIKHNK	HLA-C*07:02	0.08956321589648723	0.048622085980172355	not-binder
IGDYFKTE	HLA-C*07:02	0.003943296056240797	0.002880837150835536	not-binder
IFKENFDE	HLA-C*07:02	0.14152184315025806	0.19802542657882044	not-binder
AGGLATLS	HLA-C*07:02	0.000865414523286745	0.0005190451059069726	not-binder
KYNLAKKF	HLA-C*07:02	0.9756579637527466	0.021494373506881874	binder
GAGDQGMM	HLA-C*07:02	0.0036479964386671782	0.0019338897278227444	not-binder
FEYSLTSF	HLA-C*07:02	0.5044875651597976	0.242366504324946	ambiguous
SSEFMDSN	HLA-C*07:02	0.0005484336783410981	0.0008773119700653931	not-binder
RRFGSDNM	HLA-C*07:02	0.926875376701355	0.08016875988217231	binder
LDRNKLPM	HLA-C*07:02	0.083255111053586	0.10450338517098377	not-binder
GALIFASL	HLA-C*07:02	0.054327395372092725	0.050837525716078434	not-binder
DVGIALDG	HLA-C*07:02	0.0011739438461518148	0.0009395713277665163	not-binder
EDGQDESD	HLA-C*07:02	0.00048170017378197373	0.0004631648607529121	not-binder
IAKWQLVG	HLA-C*07:02	0.005991129390895367	0.004968609945338925	not-binder
KTFENEMS	HLA-C*07:02	0.004705887706950307	0.003394031957171034	not-binder
PATSGISA	HLA-C*07:02	0.0022812532901298256	0.0012185689599960952	not-binder
PFYPEKGG	HLA-C*07:02	0.013042591302655638	0.01236209587201561	not-binder
SFGVVMWE	HLA-C*07:02	0.00170598232652992	0.001179718690587202	not-binder
ARKPPVAA	HLA-C*07:02	0.8558193445205688	0.10343768020472657	binder
AIHSVVFG	HLA-C*07:02	0.013297041307669132	0.014662291192575757	not-binder
PPDLLAVL	HLA-C*07:02	0.054277249798178676	0.053793522781446015	not-binder
YDGKTKTH	HLA-C*07:02	0.12308993693441153	0.09743430620175142	not-binder
VEEAADLK	HLA-C*07:02	0.03426538649946451	0.017700033821126226	not-binder
IIPDRGSW	HLA-C*07:02	0.06135436072945595	0.05264028096275903	not-binder
EFGLVGQT	HLA-C*07:02	0.0016798107244540006	0.0013865185507252454	not-binder
GAYAHRIF	HLA-C*07:02	0.9527628421783447	0.03352841495433559	binder
HRPSAYYA	HLA-C*07:02	0.45316859483718874	0.11112516705239943	ambiguous
IAFMCAEE	HLA-C*07:02	0.0010760945151560009	0.0006743260416550641	not-binder
WHKCSKCG	HLA-C*07:02	8.355686222785152e-05	6.67958675080324e-05	not-binder
AYWHSFCG	HLA-C*07:02	0.016419789777137338	0.013645149139584107	not-binder
IESNQIII	HLA-C*07:02	0.02471866845153272	0.026460058982561145	not-binder
GLLGCPTR	HLA-C*07:02	0.008621319383382797	0.009384291961454037	not-binder
LDAVLVPG	HLA-C*07:02	0.0031820860458537936	0.00182280221078508	not-binder
EIHAKARA	HLA-C*07:02	0.0006072414718801156	0.0004954538135991444	not-binder
GTTLSAGL	HLA-C*07:02	0.00532845389097929	0.0022577852574507487	not-binder
DVVLVGEA	HLA-C*07:02	0.0018202127539552748	0.0017287808785912593	not-binder
LLPPELPE	HLA-C*07:02	0.015575970523059368	0.009069418894791348	not-binder
FQDLVDAA	HLA-C*07:02	0.005014700023457408	0.00257542274769368	not-binder
TRIDRFQK	HLA-C*07:02	0.7237733483314515	0.1904586918361589	binder
RSLSAEGN	HLA-C*07:02	0.0004784444987308234	0.0003689955044970393	not-binder
IENDEDVK	HLA-C*07:02	0.025076754949986936	0.020325258388374727	not-binder
ATSLDTGD	HLA-C*07:02	0.0005123110611748416	0.0004251363338191292	not-binder
NFSKVQKL	HLA-C*07:02	0.9405508995056152	0.030309386183798383	binder
EKRLSRKV	HLA-C*07:02	0.015044408990070224	0.010908427878917716	not-binder
RKRLGTHR	HLA-C*07:02	0.004091848258394748	0.0018563983552980202	not-binder
GPEGDDGV	HLA-C*07:02	0.005571157997474074	0.004828110538867281	not-binder
SKGTDFNF	HLA-C*07:02	0.3840656951069832	0.2840179238490435	ambiguous
EHTCYEAV	HLA-C*07:02	0.003955771878827364	0.0032077619878496054	not-binder
FLTVLVFY	HLA-C*07:02	0.19180315621197225	0.16508232935035488	not-binder
DDCSSYSC	HLA-C*07:02	0.0001081172187696211	1.624745011555521e-05	not-binder
KYDKLFLV	HLA-C*07:02	0.972756564617157	0.022460465993067794	binder
MMQQRQWS	HLA-C*07:02	0.009156021365197376	0.011786732179870151	not-binder
LQDLERQR	HLA-C*07:02	0.0013154192361980676	0.0009817902972887415	not-binder
LGGSKRKT	HLA-C*07:02	0.002851793894660659	0.0045861308096116875	not-binder
TVDYLQKT	HLA-C*07:02	0.008477416331879794	0.008548544409518292	not-binder
TDNFCAGV	HLA-C*07:02	0.0005663891322910785	0.0004717570432344755	not-binder
GCVLIAKK	HLA-C*07:02	0.003899841255042702	0.003695682006660632	not-binder
AVEMMHAG	HLA-C*07:02	0.0004601646447554231	0.00041090426816889277	not-binder
LIILDEEH	HLA-C*07:02	0.004344049282371998	0.0016607808369970415	not-binder
LPAEKVRE	HLA-C*07:02	0.0217304335674271	0.025284903071307797	not-binder
YRRALELQ	HLA-C*07:02	0.23856578171253204	0.09260577615861773	not-binder
REFGKAIR	HLA-C*07:02	0.051949107088148594	0.03081315095978959	not-binder
GRPTMSQF	HLA-C*07:02	0.9598478674888611	0.016172192397297842	binder
WTLDANIN	HLA-C*07:02	0.003602464124560356	0.002016283391299922	not-binder
FFYDVGYN	HLA-C*07:02	0.3644710496068001	0.21461625548685417	not-binder
GRSVGVEY	HLA-C*07:02	0.9808924198150635	0.006890905077353393	binder
RPTALTLT	HLA-C*07:02	0.005017756670713425	0.003824094942094565	not-binder
IRGDRVSG	HLA-C*07:02	0.02291756264748983	0.0314305957236891	not-binder
SACMKILN	HLA-C*07:02	0.0019995851325802505	0.002051685224976728	not-binder
GSPHLHVL	HLA-C*07:02	0.7567238748073578	0.19412079767069412	binder
SVHAMLAE	HLA-C*07:02	0.0029164711944758893	0.0023344664797040433	not-binder
LAEDRPSE	HLA-C*07:02	0.0018692664336413145	0.0009976698001484484	not-binder
DTHGLPIE	HLA-C*07:02	0.0028344427002593873	0.0016276098711174114	not-binder
LMEMYRSR	HLA-C*07:02	0.0031107205082662403	0.00294041464537319	not-binder
GAATLYKM	HLA-C*07:02	0.09707076251506805	0.05006340292082527	not-binder
EFHDIFTF	HLA-C*07:02	0.8645052313804626	0.21996266762511016	binder
LCDMNNHF	HLA-C*07:02	0.02320718616247177	0.015570039427186952	not-binder
IRRSKKYA	HLA-C*07:02	0.14875602573156357	0.04269470841256806	not-binder
EDGQLLEQ	HLA-C*07:02	0.0003273103306582925	0.00028067356032220644	not-binder
IQEPGIPE	HLA-C*07:02	0.001863006257917732	0.0008776074120332364	not-binder
LLNRTMSE	HLA-C*07:02	0.0010601717105600983	0.0005123240835080517	not-binder
VEVKAPGI	HLA-C*07:02	0.014390341751277447	0.016167821689302052	not-binder
YYTPEYET	HLA-C*07:02	0.48437123000621796	0.19964916984006542	ambiguous
TLRYMFKP	HLA-C*07:02	0.0040240327827632425	0.0026126509472076094	not-binder
ILSGGELP	HLA-C*07:02	0.0024550445727072657	0.0020945859777604203	not-binder
RFFIRRMV	HLA-C*07:02	0.46874645054340364	0.13623612921949188	ambiguous
LATSTVSF	HLA-C*07:02	0.1073765590786934	0.07836726347498633	not-binder
DHEGNKVD	HLA-C*07:02	0.0020277968142181635	0.0014113466254879442	not-binder
TAHGHRDY	HLA-C*07:02	0.338691508769989	0.25831229945441253	not-binder
ILRAGDEQ	HLA-C*07:02	0.0028995005413889885	0.0022663615232953187	not-binder
DLAVDVRP	HLA-C*07:02	0.004615114873740822	0.0025485893336302965	not-binder
YLERALSD	HLA-C*07:02	0.0015749266371130944	0.0009554536141608612	not-binder
DTENQDDG	HLA-C*07:02	0.00013060786272944824	0.00010036294456091016	not-binder
FVSVLIFF	HLA-C*07:02	0.17352930419147014	0.1622255905724723	not-binder
AAAQAEQV	HLA-C*07:02	0.006080468278378248	0.002760965589775298	not-binder
LLPVARAP	HLA-C*07:02	0.025566468643955887	0.035845452809432916	not-binder
QLQKRNVA	HLA-C*07:02	0.001158988023234997	0.0011687389750470998	not-binder
AQYPIISI	HLA-C*07:02	0.7433313488960266	0.2972137204332367	binder
DPNGLLYH	HLA-C*07:02	0.02184740100055933	0.012577872411641789	not-binder
DTTLGPEM	HLA-C*07:02	0.01136739132925868	0.0051036632388783395	not-binder
GWIAVTVS	HLA-C*07:02	0.002446978760417551	0.00250182653938767	not-binder
ARDLKAAL	HLA-C*07:02	0.8031432390213012	0.152740713838341	binder
IYTTIITL	HLA-C*07:02	0.9850508809089661	0.013332169525792944	binder
MNKMVTSE	HLA-C*07:02	0.002358464553253725	0.0024077915385890872	not-binder
RVKLMHNH	HLA-C*07:02	0.0380651249550283	0.044594858168173115	not-binder
HQDDDSAA	HLA-C*07:02	0.0006095532575272955	0.0006662094088416389	not-binder
EFDPKDNL	HLA-C*07:02	0.5128921747207642	0.23812550545411654	ambiguous
VKVQIDYV	HLA-C*07:02	0.2144158904440701	0.1356196690082763	not-binder
AAYSSSVA	HLA-C*07:02	0.01780972070991993	0.018993396521271057	not-binder
PWRQKGTG	HLA-C*07:02	0.0002174872934119776	0.00017021082559900082	not-binder
PALNGKLT	HLA-C*07:02	0.04462416259339079	0.08408707963347628	not-binder
NPRIPSVF	HLA-C*07:02	0.6322509050369263	0.13681418251552122	binder
KVNPETRQ	HLA-C*07:02	0.07529008649289608	0.0839318428984873	not-binder
KVVTFKYK	HLA-C*07:02	0.05935082803480327	0.0505432716576783	not-binder
SSKTYGPY	HLA-C*07:02	0.44111260771751404	0.23270569456606283	ambiguous
EDWVNAPS	HLA-C*07:02	0.0002318129041668726	0.00019726090493103727	not-binder
KAKPALED	HLA-C*07:02	0.01589796980842948	0.01637604549423841	not-binder
TAIGGAAG	HLA-C*07:02	0.0022316813236102464	0.0015098444672430682	not-binder
KQLPYLVG	HLA-C*07:02	0.010036356979981065	0.004866173113104967	not-binder
IEDPSHEG	HLA-C*07:02	0.0008027865456824657	0.001218447927722174	not-binder
QLIIPANQ	HLA-C*07:02	0.0020399692584760487	0.001223499369835351	not-binder
GRGKKLVD	HLA-C*07:02	0.016808741508430102	0.025222248719778042	not-binder
FVILCIVI	HLA-C*07:02	0.0112483661621809	0.005262840243390945	not-binder
TRILDESP	HLA-C*07:02	0.008199299914122094	0.009664429797527067	not-binder
QLDKQSCA	HLA-C*07:02	0.00015342906735895667	0.0001027185314017117	not-binder
MRNEKSWE	HLA-C*07:02	0.1462765091098845	0.1987283192737222	not-binder
EELASKTY	HLA-C*07:02	0.1800154136493802	0.21432169197958872	not-binder
KIDTNYFA	HLA-C*07:02	0.0015729552251286805	0.0009738650546609417	not-binder
NGLNVCQK	HLA-C*07:02	0.001261883194092661	0.0007260401277569236	not-binder
IKFHHVAP	HLA-C*07:02	0.05918376084882766	0.07569948322431302	not-binder
IHKYETLN	HLA-C*07:02	0.005197461531497538	0.004868516800988828	not-binder
GTLLAQDT	HLA-C*07:02	0.0015606241126079113	0.0020800652685734537	not-binder
GLTKGYAS	HLA-C*07:02	0.0004375268094008788	0.00042511432087549353	not-binder
GDRLGWIE	HLA-C*07:02	0.00023159100892371497	0.00025025074747331934	not-binder
PNAEHPGV	HLA-C*07:02	0.0056547388550825415	0.003456484522278671	not-binder
VQLEQLES	HLA-C*07:02	0.0005152195401024074	0.0003355634840488188	not-binder
DLHPNTDP	HLA-C*07:02	0.0006830485493992455	0.0005551894327732748	not-binder
VAIIVEAM	HLA-C*07:02	0.17697031795978546	0.1818800055010884	not-binder
KGRNSENI	HLA-C*07:02	0.003274163953028619	0.001999056237081824	not-binder
LEDIYGID	HLA-C*07:02	0.00451517677429365	0.0050873542929227465	not-binder
ETRYFINP	HLA-C*07:02	0.0021323089138604702	0.001368517644171941	not-binder
KKQKSILY	HLA-C*07:02	0.617882353067398	0.23601087963779369	ambiguous
LHVVDLDG	HLA-C*07:02	0.0014577385183656589	0.0013393467577717188	not-binder
NLLIESYG	HLA-C*07:02	0.0010717117867898196	0.0006808724328077189	not-binder
VEVWHQTG	HLA-C*07:02	0.0019788863661233335	0.002939413038222774	not-binder
IGNPLLDK	HLA-C*07:02	0.031137409061193465	0.025956109025367196	not-binder
EEVASGRY	HLA-C*07:02	0.1155779730528593	0.09605192385731792	not-binder
VKGAKIKE	HLA-C*07:02	0.008009391149971633	0.009402692064556186	not-binder
DGCGSSWP	HLA-C*07:02	0.0002116380783263594	0.00017693871075020423	not-binder
PDNIGGRY	HLA-C*07:02	0.23239390458911657	0.22758253591564484	not-binder
TLMLADKP	HLA-C*07:02	0.006907708453945815	0.004960401111922306	not-binder
QQYGYLPP	HLA-C*07:02	0.005524075988796539	0.0051381712932340035	not-binder
PNVLQLID	HLA-C*07:02	0.0036060911836102603	0.002675264834354444	not-binder
VSLVAILD	HLA-C*07:02	0.0046695732162334025	0.0028107177431384214	not-binder
FYPLDAQL	HLA-C*07:02	0.9840274333953858	0.010035543036754862	binder
SVAESIIR	HLA-C*07:02	0.1075461158528924	0.07572649076736943	not-binder
KETSDYEK	HLA-C*07:02	0.007469042576849461	0.004985946104936534	not-binder
LMAALRLN	HLA-C*07:02	0.032631716784089805	0.027342714245606952	not-binder
KNVKGLVH	HLA-C*07:02	0.31516658142209053	0.24116164133565202	not-binder
KENHSRPA	HLA-C*07:02	0.0019782133400440215	0.0015761206400685364	not-binder
EIGPQDQA	HLA-C*07:02	0.000674641114892438	0.00044895020901825067	not-binder
PGTRCSTV	HLA-C*07:02	0.0009164304268779233	0.000991687016484749	not-binder
ESILHGGN	HLA-C*07:02	0.0005085625431092922	0.0004253969740998007	not-binder
LFTYLNPV	HLA-C*07:02	0.059975001588463785	0.045854658800020515	not-binder
RVGESLPL	HLA-C*07:02	0.17382508069276809	0.13395975218686487	not-binder
KDFPYTIR	HLA-C*07:02	0.10430344454944133	0.08160503410476364	not-binder
LCDHDQRQ	HLA-C*07:02	0.00040318157844012605	0.0005051980801532293	not-binder
RIRQDILV	HLA-C*07:02	0.11461325399577618	0.1093402289968434	not-binder
YRTVQSRA	HLA-C*07:02	0.35114814043045045	0.15077876969589066	not-binder
SSNHALSK	HLA-C*07:02	0.005727295810356736	0.002981052842096954	not-binder
KIDFFSAR	HLA-C*07:02	0.012779448227956892	0.007251735393521268	not-binder
LRPSMMQH	HLA-C*07:02	0.12312143314629793	0.11693723866161643	not-binder
GLVVFHPK	HLA-C*07:02	0.04090270872693509	0.03266363560999645	not-binder
HHDACPEC	HLA-C*07:02	0.00013478326436597854	8.945719677052801e-05	not-binder
SALRTTMR	HLA-C*07:02	0.006375103956088424	0.004584778879742166	not-binder
AAPPQQPA	HLA-C*07:02	0.04162512337788939	0.04403745534839661	not-binder
GESPQFPD	HLA-C*07:02	0.0008940539308241568	0.0012400875185535236	not-binder
YDLVNPEA	HLA-C*07:02	0.03803049959242344	0.020576214147875672	not-binder
TIAASIIT	HLA-C*07:02	0.008054862963035703	0.006080517707857577	not-binder
KDIAPIAP	HLA-C*07:02	0.004732502764090896	0.0031997799544785676	not-binder
RVYSSPKH	HLA-C*07:02	0.06733491737395525	0.04315266775763431	not-binder
NTLLELVA	HLA-C*07:02	0.00443716705776751	0.0028560183792598957	not-binder
IDISTFNF	HLA-C*07:02	0.184358786419034	0.1395068988680692	not-binder
GKSREQSL	HLA-C*07:02	0.08830609992146492	0.07529771688461231	not-binder
SRCGAGHD	HLA-C*07:02	0.0006604973332287045	0.0009381069388630106	not-binder
FFKPRLRE	HLA-C*07:02	0.14975590854883195	0.2152698460430933	not-binder
KQAGVYVD	HLA-C*07:02	0.01641135870886501	0.01813508885627274	not-binder
IVFGCIVG	HLA-C*07:02	0.0019382110214792192	0.0012976275704649773	not-binder
LVDRKGYS	HLA-C*07:02	0.0006610600103158504	0.0004187442112834727	not-binder
ELRFSPGY	HLA-C*07:02	0.1111435650382191	0.08727243560483464	not-binder
KKASIELD	HLA-C*07:02	0.00369282488245517	0.004886176069513526	not-binder
QTPLLQRA	HLA-C*07:02	0.0021835809224285186	0.0018611216761615437	not-binder
HPQGIIGL	HLA-C*07:02	0.3298642307519913	0.19181871636669623	not-binder
RLIDVLFE	HLA-C*07:02	0.0119608907494694	0.011279679311829237	not-binder
VSKAAVRK	HLA-C*07:02	0.008268992020748555	0.005278006531827648	not-binder
LYCFYKNV	HLA-C*07:02	0.018353201332502067	0.01938230870695987	not-binder
YRDTYSIV	HLA-C*07:02	0.8214444041252136	0.1023346335425403	binder
GLLCRILD	HLA-C*07:02	0.0006421622907510028	0.0007214050040070725	not-binder
GDLIQETL	HLA-C*07:02	0.03442250862717629	0.04552235019840309	not-binder
IEKFIENL	HLA-C*07:02	0.2254981890320778	0.16419973934768278	not-binder
SKRSKILK	HLA-C*07:02	0.03268136968836188	0.022773675188294703	not-binder
SSFMSRTS	HLA-C*07:02	0.007274004654027522	0.009427507882323006	not-binder
ELGNCKSL	HLA-C*07:02	0.001360380626283586	0.0010444806285338992	not-binder
YCYYKYIK	HLA-C*07:02	0.012158574012573808	0.013938637749153996	not-binder
IRYMHTYC	HLA-C*07:02	0.43591398447752	0.21851641135624297	ambiguous
NIKAGVDG	HLA-C*07:02	0.0007237523721414618	0.0004394604409633117	not-binder
SSIKTNIK	HLA-C*07:02	0.020962082641199233	0.016936477511633654	not-binder
DSEGQRRM	HLA-C*07:02	0.023350703716278075	0.029770885908807596	not-binder
ITSGCQGM	HLA-C*07:02	0.0031613883329555392	0.0023603250314543187	not-binder
DYYQPEAY	HLA-C*07:02	0.9022509932518006	0.08506724031400935	binder
TFKSKVKC	HLA-C*07:02	0.005338484491221607	0.004099899639291244	not-binder
ERADAGPL	HLA-C*07:02	0.36654223799705504	0.1936113608664373	not-binder
SQNVAALI	HLA-C*07:02	0.05948701519519091	0.03530891779122187	not-binder
NIDNGQAV	HLA-C*07:02	0.023139142990112306	0.01739195846176465	not-binder
IDQSNRTG	HLA-C*07:02	0.0006924505694769322	0.0006213005957265543	not-binder
AASRLGNG	HLA-C*07:02	0.0005808072513900697	0.0004144790487687057	not-binder
SDEEEAEG	HLA-C*07:02	0.00023313980996135796	0.00018634877699301897	not-binder
LRRDGRRF	HLA-C*07:02	0.5161832630634308	0.17450300046078712	ambiguous
QAPIADIL	HLA-C*07:02	0.11615052185952664	0.06675388797785385	not-binder
EVLPPLKE	HLA-C*07:02	0.0096675134729594	0.0056556498817092685	not-binder
VQYPALHA	HLA-C*07:02	0.031724237091839316	0.02155209751884355	not-binder
GKPKKVWA	HLA-C*07:02	0.01835423191078007	0.021468032534194808	not-binder
DQPVMVMC	HLA-C*07:02	0.00037093618302606044	0.00015960194928351905	not-binder
LPAEEYCN	HLA-C*07:02	0.0006178058712976054	0.0005262675049865202	not-binder
DNNEDEGD	HLA-C*07:02	0.0020772989429133303	0.0034098031667275136	not-binder
FYKNNHVI	HLA-C*07:02	0.9885180830955506	0.007019562498916042	binder
PDPQLPGY	HLA-C*07:02	0.017888617422431707	0.008799565563391759	not-binder
FGIEEPLD	HLA-C*07:02	0.0038479952840134502	0.004499965508733019	not-binder
AFDRTALI	HLA-C*07:02	0.8585924863815307	0.07093118888514156	binder
SSLAVSGA	HLA-C*07:02	0.0008868757344316691	0.0007782094987866776	not-binder
RAESLLVK	HLA-C*07:02	0.012425103783607483	0.012622975483820414	not-binder
SKGKSPSR	HLA-C*07:02	0.005417689168825746	0.003357310042295755	not-binder
FGFIEIGT	HLA-C*07:02	0.003740024589933455	0.0025365169312636542	not-binder
RKKIRVVQ	HLA-C*07:02	0.009016415145015343	0.008838238908424667	not-binder
KEHNMTEE	HLA-C*07:02	0.00040343484724871816	0.00036669928053123616	not-binder
HFLEENQV	HLA-C*07:02	0.1657997865229845	0.08330862584545246	not-binder
KDGENIGT	HLA-C*07:02	0.0005236012322711759	0.0006583009593107735	not-binder
PSAFNEFE	HLA-C*07:02	0.001325373019790277	0.0011600993386788922	not-binder
GIAKADKK	HLA-C*07:02	0.003794722678139806	0.002795896386808371	not-binder
YYAERDLP	HLA-C*07:02	0.15361524056643247	0.15050364003718475	not-binder
DFGSFPAD	HLA-C*07:02	0.004240156285231933	0.0039831749421689955	not-binder
YSGEGNEP	HLA-C*07:02	0.0006900433378177695	0.000544050416042033	not-binder
GWDKIFHI	HLA-C*07:02	0.6345982372760772	0.2229866397779566	binder
ARKKRYGN	HLA-C*07:02	0.0439666464459151	0.02844343195680039	not-binder
LEHEQQVV	HLA-C*07:02	0.056008213013410565	0.0334581780080089	not-binder
HYEDGEKK	HLA-C*07:02	0.1105565469712019	0.07423808996780235	not-binder
TNGSLTPK	HLA-C*07:02	0.012918934877961873	0.006069471583628368	not-binder
SFIHIFFH	HLA-C*07:02	0.3055557068437338	0.21115752719575565	not-binder
VLQGEYLG	HLA-C*07:02	0.001043379760812968	0.0007977139676465446	not-binder
LRLEQCRL	HLA-C*07:02	0.4052682340145111	0.2161451662000442	ambiguous
GHISLYRE	HLA-C*07:02	0.005684695550007746	0.006317885693561234	not-binder
RDLKTSNL	HLA-C*07:02	0.10679062083363533	0.14365447617256444	not-binder
MCLEEELQ	HLA-C*07:02	0.00023100780526874587	0.0001411862883973149	not-binder
ECDSYKKK	HLA-C*07:02	0.0005599023766990286	0.0005053310625432718	not-binder
LTCEWAPM	HLA-C*07:02	0.050379291828721764	0.04051240717473437	not-binder
LFCGLFGD	HLA-C*07:02	0.002040448188199662	0.0019265268795293808	not-binder
LFPQQQGD	HLA-C*07:02	0.0037212450290098785	0.005552431778516037	not-binder
DKEVVIDA	HLA-C*07:02	0.003427867958089337	0.00277161554584966	not-binder
AWQMPQGG	HLA-C*07:02	0.00044340696040308104	0.0006780950422374451	not-binder
MLAGHITL	HLA-C*07:02	0.8976595759391784	0.09208974386708113	binder
ALAPSSMK	HLA-C*07:02	0.017927814461290836	0.012654361871754923	not-binder
NTGAEAVE	HLA-C*07:02	0.0013366361752559896	0.0010441561674880057	not-binder
EADLSWKD	HLA-C*07:02	0.0007292127955224714	0.0008390653876241216	not-binder
VNGTANIT	HLA-C*07:02	0.0016190229944186285	0.0012123853482684322	not-binder
AIRDNRPD	HLA-C*07:02	0.0039429584867320955	0.0037855087732929574	not-binder
KGIRDYPY	HLA-C*07:02	0.301157546043396	0.13488171891666478	not-binder
TAQRVAIA	HLA-C*07:02	0.01714049098081887	0.012654803279825492	not-binder
IAVRSDRD	HLA-C*07:02	0.0004803520336281508	0.0003913737779317748	not-binder
NYNVSCIL	HLA-C*07:02	0.29742448776960373	0.291308478361104	not-binder
NLGHGIHQ	HLA-C*07:02	0.0015875071985647082	0.0015143790673866368	not-binder
PTEILELF	HLA-C*07:02	0.14734832867980002	0.19105443057636606	not-binder
LDRVADEP	HLA-C*07:02	0.0011839748185593635	0.0009972343398776799	not-binder
EMYKGGKA	HLA-C*07:02	0.0010352298617362977	0.0015075172357266282	not-binder
IGGRFGKS	HLA-C*07:02	0.0015333546587498858	0.0013305587352213904	not-binder
NSAPLAIA	HLA-C*07:02	0.006615646742284298	0.0031880277505731735	not-binder
DGIGVVDA	HLA-C*07:02	0.004278505753609352	0.0036379149671341496	not-binder
IELAQENK	HLA-C*07:02	0.038927587773650886	0.05003422171627637	not-binder
GHEAFTAM	HLA-C*07:02	0.3112999461591244	0.2684358385556125	not-binder
NRFTADEL	HLA-C*07:02	0.9830996751785278	0.008736613894273364	binder
TLRYWVKD	HLA-C*07:02	0.0013830087322276086	0.0011755458741831832	not-binder
FVEVKNYP	HLA-C*07:02	0.007576715806499124	0.005637600015603821	not-binder
HGSELNGE	HLA-C*07:02	0.00039323754463111983	0.00027477647705359434	not-binder
TVAPTLFY	HLA-C*07:02	0.7836864590644836	0.12582929822217084	binder
TSLAHYCR	HLA-C*07:02	0.006450629618484527	0.006448824883235192	not-binder
VGRRILPK	HLA-C*07:02	0.0053875264944508675	0.003919490608498433	not-binder
SVGKLLTV	HLA-C*07:02	0.31224764734506605	0.1451924142548992	not-binder
KAAFGEAL	HLA-C*07:02	0.1737045105546713	0.13337403025398517	not-binder
LYDVNPEL	HLA-C*07:02	0.9956808090209961	0.003351157432537442	binder
PLPRKPTG	HLA-C*07:02	0.0010911062767263503	0.0012842789227143947	not-binder
AANSTPLT	HLA-C*07:02	0.00358818881213665	0.0012223637195200663	not-binder
HLGNGSEA	HLA-C*07:02	0.0005496623169165104	0.0004155842136713256	not-binder
DGNYLVIL	HLA-C*07:02	0.06770300194621086	0.05328400169767635	not-binder
ESGAFVLM	HLA-C*07:02	0.07698516368400306	0.07582408214872796	not-binder
LGSMGMKR	HLA-C*07:02	0.0034674080088734627	0.0023926099321077052	not-binder
SAPPPAKK	HLA-C*07:02	0.0756923895329237	0.04917907662483421	not-binder
NELISRDE	HLA-C*07:02	0.0028801699343603106	0.0035446206469720654	not-binder
TGLQIKAD	HLA-C*07:02	0.003208600578363985	0.0027853781336618314	not-binder
DQYLNESA	HLA-C*07:02	0.001549555463134311	0.001962501565851495	not-binder
DAALERRF	HLA-C*07:02	0.1000855166465044	0.0521777143567471	not-binder
NKLDELSQ	HLA-C*07:02	0.004979463524068706	0.008530392943806543	not-binder
PKRSRTAY	HLA-C*07:02	0.22169010415673257	0.17232060736771745	not-binder
GQTIEVIN	HLA-C*07:02	0.001894629781600088	0.002047085463954607	not-binder
LIKVNQIG	HLA-C*07:02	0.008658604847732931	0.010267940232539281	not-binder
TREEGMVP	HLA-C*07:02	0.005736814455849526	0.005078083608872999	not-binder
EALRQRIQ	HLA-C*07:02	0.002069453877629712	0.001986398807612477	not-binder
EEDHRIAE	HLA-C*07:02	0.0006233702588360757	0.0005338299121156044	not-binder
ACRYGLEG	HLA-C*07:02	0.0001398545582560473	0.00015085300664374003	not-binder
QRRKTIRN	HLA-C*07:02	0.04374087527394295	0.030312775031723006	not-binder
SRRGTHGG	HLA-C*07:02	0.0020040176164911826	0.0019859687521947256	not-binder
HFYNVACA	HLA-C*07:02	0.013122117496095598	0.014677671093855277	not-binder
LTAAIRAL	HLA-C*07:02	0.7326544165611267	0.12071112144820394	binder
EQASVSRE	HLA-C*07:02	0.0004513705272984225	0.0002920963712214533	not-binder
KKMPDVEQ	HLA-C*07:02	0.05482199882389978	0.10395443004825701	not-binder
ASYLAEIG	HLA-C*07:02	0.021443670673761517	0.021512940124580333	not-binder
AQENALKL	HLA-C*07:02	0.054969798773527145	0.03882435558392552	not-binder
PSQKQEQK	HLA-C*07:02	0.002726872521452606	0.001501182840628969	not-binder
LVAMVFVT	HLA-C*07:02	0.0075390815269202	0.007605136982339991	not-binder
RFKFSSFH	HLA-C*07:02	0.17223372645676135	0.09609883626544663	not-binder
PDEPKEPI	HLA-C*07:02	0.009815977234393359	0.008997443936082847	not-binder
WREMGVSR	HLA-C*07:02	0.060089852660894394	0.03990817379760654	not-binder
VTPMPHNG	HLA-C*07:02	0.0019970371620729567	0.0008730990143850395	not-binder
ASGLPHVR	HLA-C*07:02	0.035171063430607316	0.03857955864854333	not-binder
VCPTLKQA	HLA-C*07:02	0.0017788233002647758	0.0013320590769159877	not-binder
GPVGVFEF	HLA-C*07:02	0.16423474252223969	0.114685402266342	not-binder
DRHGRDFV	HLA-C*07:02	0.3223807618021965	0.29702271649148665	not-binder
KKEELQDC	HLA-C*07:02	0.0001572240325913299	7.019539043945247e-05	not-binder
ICMEKSPW	HLA-C*07:02	0.004550020000897348	0.003957571332397989	not-binder
PTAAAFGG	HLA-C*07:02	0.0007708202872890979	0.0005364627690722945	not-binder
NKPQHYHH	HLA-C*07:02	0.08958079069852828	0.05011929464996206	not-binder
DSSLKYPN	HLA-C*07:02	0.0013272782089188695	0.0013152775709360074	not-binder
FAAAEGVR	HLA-C*07:02	0.04839739124290645	0.04107130647191264	not-binder
SKLWSSII	HLA-C*07:02	0.10442604124546051	0.08635100182529412	not-binder
LPETSEQS	HLA-C*07:02	0.0011302604674710893	0.0017288242455468445	not-binder
NSMTYEEL	HLA-C*07:02	0.09950128719210624	0.048795857791978835	not-binder
DSGKYTCI	HLA-C*07:02	0.001719416060950607	0.0012389349308796285	not-binder
WKSFTIWN	HLA-C*07:02	0.00691857491619885	0.009958233828775913	not-binder
GTACLAIA	HLA-C*07:02	0.0010821253410540522	0.0007038250787323366	not-binder
TDLFLEGT	HLA-C*07:02	0.0009319780074292794	0.0009516865810785857	not-binder
LRFPNRIG	HLA-C*07:02	0.5392332315444947	0.18137860076210258	ambiguous
YQDPAPDP	HLA-C*07:02	0.001605649117846042	0.0012335715653862506	not-binder
YQSSNLVA	HLA-C*07:02	0.004183340352028608	0.002196306327141945	not-binder
LATHNCRS	HLA-C*07:02	0.00020437559724086895	0.00012410475829669647	not-binder
FILMYDIT	HLA-C*07:02	0.0064892800292000175	0.003831063686452217	not-binder
INATVGGE	HLA-C*07:02	0.001731899962760508	0.0010944288653188452	not-binder
ELSSSQST	HLA-C*07:02	0.0002022496522840811	0.00023531074292001565	not-binder
GGAPSVGI	HLA-C*07:02	0.007466293778270483	0.0031679880823440023	not-binder
DVVVSDGF	HLA-C*07:02	0.017044586199335753	0.011367274788844025	not-binder
APFAGNIG	HLA-C*07:02	0.01323376726359129	0.011547730969421636	not-binder
LVNPDSVS	HLA-C*07:02	0.007120318408124149	0.006769926371363215	not-binder
TGLMLIRA	HLA-C*07:02	0.0063480716198682785	0.006046988323340977	not-binder
LFEVEFND	HLA-C*07:02	0.002929447521455586	0.002151277444148623	not-binder
VTPQTLIN	HLA-C*07:02	0.003331496752798557	0.0005327469739201104	not-binder
DADVITIE	HLA-C*07:02	0.0020917088724672793	0.0015521754760299527	not-binder
IEALDTIV	HLA-C*07:02	0.008578876918181776	0.011180674096639217	not-binder
AAIVEGPR	HLA-C*07:02	0.042252095974981786	0.02219775080010837	not-binder
GPTRPING	HLA-C*07:02	0.0053837191546335815	0.004594169603220925	not-binder
RLLVGKLG	HLA-C*07:02	0.009101026086136698	0.009970926666065817	not-binder
TSVHDALE	HLA-C*07:02	0.0017335376178380102	0.0010632031339381715	not-binder
MRHSATHV	HLA-C*07:02	0.8044618844985962	0.12736172436745	binder
IHLRALGR	HLA-C*07:02	0.026471729017794134	0.03038401634274859	not-binder
WFWLVFGP	HLA-C*07:02	0.005052107787923888	0.004968008135352354	not-binder
GLATTLVL	HLA-C*07:02	0.03181538619101047	0.014619015900133554	not-binder
LRADLEEF	HLA-C*07:02	0.9435918211936951	0.09061595174180044	binder
ILSDKNVK	HLA-C*07:02	0.020077337743714452	0.01662465222340956	not-binder
TVVDPYSS	HLA-C*07:02	0.0030122883385047317	0.0014172795253690291	not-binder
NGFDRDDV	HLA-C*07:02	0.029947012243792415	0.03395277379837803	not-binder
DPNYGARP	HLA-C*07:02	0.0038209144229767846	0.003270113426159267	not-binder
LPLFEKHI	HLA-C*07:02	0.05326414778828621	0.05836823740151675	not-binder
MEVRTLLS	HLA-C*07:02	0.0021517677931115033	0.0019260929952470886	not-binder
YDLLGHGE	HLA-C*07:02	0.005939801596105099	0.004518102614752878	not-binder
VLLVHSPH	HLA-C*07:02	0.02853330010548234	0.023817483543181153	not-binder
SRVGDGMQ	HLA-C*07:02	0.0720211478183046	0.06493602878100478	not-binder
EIKRFPYM	HLA-C*07:02	0.3060789488255978	0.26481586164091064	not-binder
DPTGYGRI	HLA-C*07:02	0.02112303413450718	0.00942863345960293	not-binder
PSYIGLCF	HLA-C*07:02	0.03549860022030771	0.029437213552983576	not-binder
DLVGLEKL	HLA-C*07:02	0.04301718473434448	0.027435435691555588	not-binder
PLQVWELA	HLA-C*07:02	0.0014548375154845416	0.0010745720966818097	not-binder
DVDEDVIR	HLA-C*07:02	0.02783159175887704	0.021217335454288628	not-binder
TEQEMLEQ	HLA-C*07:02	0.0002948539451608667	0.0003227605964541155	not-binder
PITSLFEN	HLA-C*07:02	0.0022432073717936875	0.0022436672535717885	not-binder
QGALYWEP	HLA-C*07:02	0.0007908626110292971	0.0005324100425579087	not-binder
WRWLGDGV	HLA-C*07:02	0.6612420558929444	0.26242974598784435	binder
AFTVFYSE	HLA-C*07:02	0.007149762799963355	0.006292764682990489	not-binder
GEKLSVAN	HLA-C*07:02	0.0009342788165668025	0.0014143999472357681	not-binder
QLETLSIR	HLA-C*07:02	0.006505881249904632	0.0062102150463024825	not-binder
VNALEQRL	HLA-C*07:02	0.20886882543563842	0.17583287804869752	not-binder
KDAESPSW	HLA-C*07:02	0.011141630355268717	0.00943103721420867	not-binder
AQLLDIVA	HLA-C*07:02	0.0022758366074413063	0.0017558220756227468	not-binder
TCRAEREL	HLA-C*07:02	0.007752665178850293	0.0050572734371092274	not-binder
YFSCGNVA	HLA-C*07:02	0.018465170811396092	0.026030078410449443	not-binder
AAERMTWY	HLA-C*07:02	0.21154911071062088	0.11933149919290173	not-binder
NKLTTVPP	HLA-C*07:02	0.0048235971888061615	0.005039677333919984	not-binder
LRDPARFD	HLA-C*07:02	0.08693050369620323	0.05326907931472232	not-binder
LASREDVA	HLA-C*07:02	0.0008671043113281484	0.000531239618034247	not-binder
LAKAHRAS	HLA-C*07:02	0.0019293315679533407	0.0013498273888667602	not-binder
LEMQKLWL	HLA-C*07:02	0.08385234046727419	0.11142675346850207	not-binder
SKVHVFKD	HLA-C*07:02	0.014667726994957775	0.020873905817761478	not-binder
PAYLRFVR	HLA-C*07:02	0.032124995265621695	0.03678486244024765	not-binder
IAPALARG	HLA-C*07:02	0.0118727843509987	0.017463182128374548	not-binder
PHYCDTYR	HLA-C*07:02	0.0036891557974740863	0.0014245179606910705	not-binder
IQHQLGSL	HLA-C*07:02	0.12353991791605949	0.08356874856365566	not-binder
PEKIAKSK	HLA-C*07:02	0.006941590353380889	0.006183902265972935	not-binder
CICLLNNF	HLA-C*07:02	0.014442560076713563	0.010506121480579358	not-binder
GVERIVEI	HLA-C*07:02	0.06271374598145485	0.08862803298081867	not-binder
GLDIETEL	HLA-C*07:02	0.07203837260603904	0.09103264731252975	not-binder
LLRHPVTG	HLA-C*07:02	0.0012985416455194355	0.0005544640333082395	not-binder
NQFTRTLD	HLA-C*07:02	0.007897848403081298	0.005575536604510313	not-binder
NLGIAIIS	HLA-C*07:02	0.00185649759368971	0.0011699248894314219	not-binder
NKTLKPKS	HLA-C*07:02	0.0012172351707704365	0.0007987070502487703	not-binder
KSKEECEK	HLA-C*07:02	0.0007154322054702788	0.000396137765864687	not-binder
TGAVPGDA	HLA-C*07:02	0.0019374498864635826	0.001436918273959928	not-binder
IGDILVSN	HLA-C*07:02	0.002649974590167403	0.0018278378481938527	not-binder
RLAQEVIP	HLA-C*07:02	0.004284350341185928	0.005117336306588753	not-binder
FWYPEGIA	HLA-C*07:02	0.08741129105910658	0.09474560522459392	not-binder
NRAVELRT	HLA-C*07:02	0.12585142212919892	0.08254202947286662	not-binder
INNLKTEL	HLA-C*07:02	0.7011302173137665	0.20915362981639646	binder
DFVLVDGG	HLA-C*07:02	0.0015868686768953921	0.0016711477417490632	not-binder
CLIDQTDT	HLA-C*07:02	0.00038293252291623505	0.0003239392016321857	not-binder
KSELRRTQ	HLA-C*07:02	0.0007944585653604008	0.000519077567823843	not-binder
LKHQEECK	HLA-C*07:02	0.0005078337213490159	0.00034504594560669715	not-binder
GFIIAFEI	HLA-C*07:02	0.0339848292991519	0.03942883715603656	not-binder
DEEASRAK	HLA-C*07:02	0.03163574530335609	0.050122609186234686	not-binder
AVDKLADG	HLA-C*07:02	0.0004683995895902626	0.0002453189463482402	not-binder
VHLAGCYI	HLA-C*07:02	0.06115657441550866	0.07211518332186585	not-binder
PKVQQQLG	HLA-C*07:02	0.0018021322888671421	0.0017079547476082574	not-binder
DNVGKMED	HLA-C*07:02	0.0020102975711779438	0.002891166606342344	not-binder
KRTGKSMA	HLA-C*07:02	0.06567664938047528	0.042937262563369924	not-binder
TRDNRHFY	HLA-C*07:02	0.8438244223594665	0.1929267538813313	binder
APVDPGHP	HLA-C*07:02	0.015220978250727057	0.014675299510141144	not-binder
MDGEDKYQ	HLA-C*07:02	0.0015951610112097114	0.0013676184382289723	not-binder
EAQHINRS	HLA-C*07:02	0.0007245013966894476	0.0006345058532577189	not-binder
GPAQSVAA	HLA-C*07:02	0.0020732972770929337	0.0007326103189381057	not-binder
PYKPSYLV	HLA-C*07:02	0.7583664774894714	0.08104515579429691	binder
EHFVAWPG	HLA-C*07:02	0.0016109706833958627	0.000986707860491328	not-binder
EGRLGSEQ	HLA-C*07:02	0.00027361334505258126	0.0002208083552559949	not-binder
CSLDTLLA	HLA-C*07:02	0.0006772210559574887	0.00031118491392551236	not-binder
AASFTDGL	HLA-C*07:02	0.008556235814467072	0.006692733585099138	not-binder
LYFDEISV	HLA-C*07:02	0.6072785496711731	0.21055877767946599	binder
KRHGMIKR	HLA-C*07:02	0.6189726412296295	0.23399141223340092	binder
HRSLTPER	HLA-C*07:02	0.22283979654312133	0.16693268261046026	not-binder
LLFAADKA	HLA-C*07:02	0.004161722213029862	0.0018206260856525605	not-binder
LKVPHSGY	HLA-C*07:02	0.915110731124878	0.035508476526299626	binder
EIHAREIL	HLA-C*07:02	0.13212885707616806	0.07373962195714522	not-binder
KFNQEREE	HLA-C*07:02	0.003536487219389528	0.0026160050883075867	not-binder
RQRWETIE	HLA-C*07:02	0.0029382906737737357	0.0037218081144733484	not-binder
SDSPVNHR	HLA-C*07:02	0.012427190970629453	0.007934972912907663	not-binder
TVSTMGVT	HLA-C*07:02	0.0012984099856112152	0.0007344088134347258	not-binder
TIFPSIIL	HLA-C*07:02	0.6900352120399476	0.17992922306855813	binder
ARLGWLSP	HLA-C*07:02	0.08581478856503963	0.049585568907239364	not-binder
AAARYLYL	HLA-C*07:02	0.7494438290596008	0.18785985648026643	binder
NCEDNTLL	HLA-C*07:02	0.0010911691235378385	0.00035891825230020857	not-binder
TPPTQDTL	HLA-C*07:02	0.07285804338753224	0.059354114833005386	not-binder
DPKVSDEQ	HLA-C*07:02	0.003455763177771587	0.0035504166274632786	not-binder
MQKFTILE	HLA-C*07:02	0.011488086893223226	0.014063377775962648	not-binder
VIGNPHYN	HLA-C*07:02	0.00445200422545895	0.0032438121342019386	not-binder
AHLLRLAL	HLA-C*07:02	0.934384548664093	0.05464188524323739	binder
KIRCGTKL	HLA-C*07:02	0.034838432492688295	0.04104006416140308	not-binder
SDTKDKEY	HLA-C*07:02	0.16242622658610345	0.08152513813856037	not-binder
GAFENMKE	HLA-C*07:02	0.0037963051931001247	0.0034656104351391452	not-binder
IPNNLIND	HLA-C*07:02	0.004718683147802949	0.005172197310177067	not-binder
PMMVSDLL	HLA-C*07:02	0.03741836100816727	0.016862745270447146	not-binder
PKGIKGIK	HLA-C*07:02	0.007661515264771879	0.008371958630826876	not-binder
EMVKENAI	HLA-C*07:02	0.002263472546474077	0.0022841115571156684	not-binder
LISEQLVK	HLA-C*07:02	0.0231326038017869	0.0140954612418741	not-binder
SCIREDLN	HLA-C*07:02	0.00029558933456428347	0.00016701057775002522	not-binder
NDLDKGSI	HLA-C*07:02	0.003625746408943087	0.0029152805779269976	not-binder
NGHIHIGH	HLA-C*07:02	0.03314428105950355	0.027587282623530246	not-binder
SRAPAVAP	HLA-C*07:02	0.4452925235033035	0.22265011479166588	ambiguous
EMVRGLSL	HLA-C*07:02	0.02660896796733141	0.014443757357759143	not-binder
PAPITYSH	HLA-C*07:02	0.022973273321986197	0.01278682177343116	not-binder
KLGVQKAD	HLA-C*07:02	0.0026046017126645895	0.0018570389970837557	not-binder
LRHFQKDA	HLA-C*07:02	0.06640130162704735	0.05545141957807003	not-binder
GVSVKKRK	HLA-C*07:02	0.001299571222625673	0.0007525860260965384	not-binder
GNVHTVVR	HLA-C*07:02	0.0448589563369751	0.03738043888426815	not-binder
EAQSHNEG	HLA-C*07:02	0.00018897504816095534	0.00019939113659470412	not-binder
RVRRCLRA	HLA-C*07:02	0.00041168473107973115	0.0005314211186221911	not-binder
GRGSLSPP	HLA-C*07:02	0.004359394875064026	0.006256435020594224	not-binder
LEYLEKEL	HLA-C*07:02	0.322296105325222	0.20046953119021163	not-binder
FRIIAYSE	HLA-C*07:02	0.25868780314922335	0.13337895211213854	not-binder
QGTIKINA	HLA-C*07:02	0.0018128138734027743	0.0007696366583454414	not-binder
GWITKFVD	HLA-C*07:02	0.01139270414132625	0.012056872495307843	not-binder
PGLPYEGA	HLA-C*07:02	0.0011789601325290278	0.0007686489242831682	not-binder
YPYNTLSS	HLA-C*07:02	0.051818871090654285	0.06857824186030367	not-binder
YDICIKLK	HLA-C*07:02	0.012536756042391062	0.014819805983132615	not-binder
FVYNENHG	HLA-C*07:02	0.017490730714052917	0.01697106262178616	not-binder
NQQVLACW	HLA-C*07:02	0.0029972719843499363	0.0021777286144501152	not-binder
DDVVEFML	HLA-C*07:02	0.011794255860149861	0.005375821922416562	not-binder
SNISSISS	HLA-C*07:02	0.0007629812113009393	0.0005061533410617724	not-binder
IASRNNGF	HLA-C*07:02	0.2227029800415039	0.18981487002036096	not-binder
GSGAGGTV	HLA-C*07:02	0.0037210560170933605	0.002287278957388645	not-binder
LLQVYIDH	HLA-C*07:02	0.004897088790312409	0.001694485951219953	not-binder
WCQLGGLW	HLA-C*07:02	0.0027198779862374067	0.001699189823747673	not-binder
GSAFVVHD	HLA-C*07:02	0.009174771467223763	0.009514830025833075	not-binder
LVEEYSGL	HLA-C*07:02	0.012163204047828913	0.007302276750885466	not-binder
VDRARREC	HLA-C*07:02	0.00014386254788405494	0.00012687322639198673	not-binder
LSHTWNKA	HLA-C*07:02	0.0030721289745997637	0.0017659332541308235	not-binder
EMKARHKE	HLA-C*07:02	0.0002609015849884599	0.0001387957760949845	not-binder
NGTDVVLG	HLA-C*07:02	0.0014673380283056758	0.0011692275750816365	not-binder
EKVIFLVP	HLA-C*07:02	0.003790178173221648	0.0026732345797892184	not-binder
LSSLNVIA	HLA-C*07:02	0.004701017122715712	0.0020649527314954685	not-binder
ELANITPE	HLA-C*07:02	0.0018888561233325162	0.0021390221610663295	not-binder
GKKDVKVV	HLA-C*07:02	0.1555104747414589	0.1991631433806269	not-binder
EPYFEKFD	HLA-C*07:02	0.010253217583522201	0.0071255457277113465	not-binder
AVDVLVSS	HLA-C*07:02	0.0024980127112939955	0.002195435991305841	not-binder
EILARIGS	HLA-C*07:02	0.000926746080222074	0.0010110498190297175	not-binder
EQGKAVVI	HLA-C*07:02	0.0072375742951408025	0.005677886229872136	not-binder
AFELFAAM	HLA-C*07:02	0.1589638665318489	0.05158790467915102	not-binder
RHPMTDFD	HLA-C*07:02	0.0020200742641463877	0.0022569439210169385	not-binder
IPPCKDPD	HLA-C*07:02	0.0022745693859178573	0.0029802066649742883	not-binder
DAYSSKAK	HLA-C*07:02	0.01337980069220066	0.005585868067255274	not-binder
RVIISELP	HLA-C*07:02	0.006520648207515478	0.004467430269149217	not-binder
QWSETALA	HLA-C*07:02	0.0006185308215208351	0.00017082689693108844	not-binder
ISRKENGE	HLA-C*07:02	0.0005723066846258007	0.00033190986252507157	not-binder
ILFYGNIP	HLA-C*07:02	0.007056117849424481	0.005172181668408202	not-binder
PRDRSSVV	HLA-C*07:02	0.20990169942378997	0.14284697484194175	not-binder
NPLTYYLR	HLA-C*07:02	0.0268520278390497	0.019632233073567488	not-binder
NAAIMVHR	HLA-C*07:02	0.01889558811672032	0.016398897012886313	not-binder
DYKAYFID	HLA-C*07:02	0.03971460349857807	0.04529858316404571	not-binder
QQQATCIR	HLA-C*07:02	0.0010850166610907764	0.0007150133632852067	not-binder
AQIWKTSK	HLA-C*07:02	0.0019041859544813634	0.0012673104306838733	not-binder
YSKDGTQR	HLA-C*07:02	0.05904833674430847	0.05293937696583818	not-binder
PTSGAVDR	HLA-C*07:02	0.018208926171064378	0.010654298324910048	not-binder
GGAGAASA	HLA-C*07:02	0.0011103204800747336	0.0005779766805111529	not-binder
KRSLCLRD	HLA-C*07:02	0.0003714145244885003	0.0004185955625381507	not-binder
KDVFEHAH	HLA-C*07:02	0.1923775917850435	0.1723655048627928	not-binder
RKDAIMQM	HLA-C*07:02	0.5714007765054703	0.30627692490474323	ambiguous
IQRGERPR	HLA-C*07:02	0.0020199745194986463	0.0013699683452488855	not-binder
VHDDLLKR	HLA-C*07:02	0.25838602930307386	0.12796413164544485	not-binder
SNVMLVCP	HLA-C*07:02	0.001525139599107206	0.0006715432508482951	not-binder
PFDATVVD	HLA-C*07:02	0.029683614941313864	0.01966584248637899	not-binder
ENNHNQSS	HLA-C*07:02	0.00012206123938085511	0.00010842149759784384	not-binder
FPPQDQDK	HLA-C*07:02	0.022464995668269695	0.025747700953845425	not-binder
FAQANSEH	HLA-C*07:02	0.015423358418047428	0.015139137451346915	not-binder
RQFEELRL	HLA-C*07:02	0.8540926933288574	0.09693164620579675	binder
AFDTKSVA	HLA-C*07:02	0.16399896889925003	0.11336486430314938	not-binder
AGGLSGKP	HLA-C*07:02	0.0014921128866262734	0.0008675615696717933	not-binder
FCSDKKPA	HLA-C*07:02	0.0023490258550737052	0.003397718291830696	not-binder
QSAIESAV	HLA-C*07:02	0.005886884871870279	0.0028078893688335315	not-binder
LKDPAKTA	HLA-C*07:02	0.09975009514018893	0.1518137121277377	not-binder
RNYHRTNS	HLA-C*07:02	0.009403266468143556	0.006833637449211738	not-binder
CDHEPRLP	HLA-C*07:02	0.0004265556421159999	0.0005350619713833758	not-binder
IFFVLSNV	HLA-C*07:02	0.04960813820362091	0.053452439350712	not-binder
LNFLKPSF	HLA-C*07:02	0.791936594247818	0.2139545836976721	binder
ETHILEYH	HLA-C*07:02	0.012891106447204948	0.017126403648292158	not-binder
EKDGLMSG	HLA-C*07:02	0.00013959421688127804	0.00013684963411274165	not-binder
VFEDLSLK	HLA-C*07:02	0.051464390754699704	0.03213396261516481	not-binder
LTPGDLFA	HLA-C*07:02	0.0027417605509981514	0.0019649794897785254	not-binder
DIYGREEL	HLA-C*07:02	0.5458445519208908	0.28767553445619387	ambiguous
EKVVRPRL	HLA-C*07:02	0.20344067215919495	0.16898164237002755	not-binder
VMESMDKE	HLA-C*07:02	0.0009063087571121286	0.0007960192494477651	not-binder
IGSNTRTI	HLA-C*07:02	0.15313806012272835	0.07806875571169537	not-binder
PLEANTNI	HLA-C*07:02	0.0028610603359993545	0.0035479984044512088	not-binder
ANADRAAA	HLA-C*07:02	0.006235704058781266	0.0025250748467396103	not-binder
TVVSIPNG	HLA-C*07:02	0.0021489800652489065	0.0007008208104340968	not-binder
AAEHAWQK	HLA-C*07:02	0.00640113876434043	0.005704452971844436	not-binder
DVKAENIF	HLA-C*07:02	0.12055864632129669	0.07526288240313675	not-binder
GRHCVGSR	HLA-C*07:02	0.019665360823273657	0.011989557084424883	not-binder
FKDNVFLD	HLA-C*07:02	0.054084875527769326	0.08019843700804939	not-binder
KLQQGFVH	HLA-C*07:02	0.11229134146124124	0.1002843599812224	not-binder
KLDILVAL	HLA-C*07:02	0.3496950209140778	0.3384641817133091	ambiguous
PNYLLPKR	HLA-C*07:02	0.014918683003634215	0.008349186313191755	not-binder
NPIGVGGA	HLA-C*07:02	0.00430180633557029	0.0036967873527871823	not-binder
DPNHGALN	HLA-C*07:02	0.004230643382470589	0.003489273403195592	not-binder
GPGANFVS	HLA-C*07:02	0.002044419903540984	0.001603826706163562	not-binder
AAPQEAKA	HLA-C*07:02	0.007444644742645323	0.004294898162423783	not-binder
GVMAASWA	HLA-C*07:02	0.002167836227454245	0.001367356901873685	not-binder
SNRVIGTY	HLA-C*07:02	0.8938785076141358	0.04697197439459659	binder
IVHAGAVI	HLA-C*07:02	0.03785190135240555	0.017717079993527615	not-binder
RNEIIDSE	HLA-C*07:02	0.000498733884160174	0.0006478391035044391	not-binder
VCLAELDT	HLA-C*07:02	0.0010764439357444644	0.0010781862623180322	not-binder
HACKPVKL	HLA-C*07:02	0.37490221858024597	0.3007864593067282	ambiguous
RQGHRQQF	HLA-C*07:02	0.3940024971961975	0.19221792744403407	not-binder
AERITEFC	HLA-C*07:02	0.00030584396881749853	0.0003965465665526868	not-binder
TPVEHLDT	HLA-C*07:02	0.002779149898560718	0.0027677622325715354	not-binder
VHPGNDHF	HLA-C*07:02	0.897948682308197	0.08822242897203687	binder
DIDSPNAG	HLA-C*07:02	0.0006353228684019996	0.000766555181979246	not-binder
GSVIDYTF	HLA-C*07:02	0.12970187403261663	0.13512064078272432	not-binder
GYKRLMEA	HLA-C*07:02	0.03397840380202979	0.046090211887650064	not-binder
YRIPASKY	HLA-C*07:02	0.9972215294837952	0.001454537630617961	binder
KTEVVKKL	HLA-C*07:02	0.3183215022087097	0.18814996611403792	not-binder
FSDLAAQL	HLA-C*07:02	0.7120515406131744	0.24386813159975992	binder
STMKLVSH	HLA-C*07:02	0.1330811981111765	0.14303887937204163	not-binder
AHNRRGHN	HLA-C*07:02	0.0023011013021459804	0.002017032064166786	not-binder
SNGVYRVV	HLA-C*07:02	0.3945309564471245	0.14376138119257484	not-binder
TLWPRLQD	HLA-C*07:02	0.004529155790805817	0.0014295573578004294	not-binder
SIGDYVLS	HLA-C*07:02	0.0032840363215655088	0.001321458491331023	not-binder
IGVSTERS	HLA-C*07:02	0.0010617666353937238	0.001198249880090909	not-binder
VPIVVAVN	HLA-C*07:02	0.015166888386011124	0.00954844962218539	not-binder
IHPKLNNI	HLA-C*07:02	0.5128903418779374	0.2554455822399202	ambiguous
TAGDFATE	HLA-C*07:02	0.0017527943433378822	0.001176316015925459	not-binder
GKKLEYEG	HLA-C*07:02	0.0003886138933012262	0.0002868368234458547	not-binder
DTPDKEEL	HLA-C*07:02	0.05168430879712105	0.018154811384255384	not-binder
ALTVHCKL	HLA-C*07:02	0.0052417246624827385	0.00461082794894955	not-binder
ALRGLPLS	HLA-C*07:02	0.0070127478102222085	0.009173230080132516	not-binder
PQAMRETL	HLA-C*07:02	0.08126493096351624	0.03997498910638748	not-binder
IGVNELDY	HLA-C*07:02	0.061002637073397634	0.034817971215740005	not-binder
EESIIDNP	HLA-C*07:02	0.0006749423526343889	0.0007509769888714195	not-binder
EKNHQKDF	HLA-C*07:02	0.2516925554722548	0.12256888316900776	not-binder
KPKAPEPQ	HLA-C*07:02	0.03754677765537053	0.03721512926955754	not-binder
EFFINGQY	HLA-C*07:02	0.3981612801551819	0.22587895059931357	ambiguous
CLVLSTSS	HLA-C*07:02	0.0004727539468149189	0.0005898123793762924	not-binder
ESTAALGT	HLA-C*07:02	0.00036752493106178007	0.0004553291235275179	not-binder
VAVGLTGI	HLA-C*07:02	0.009162924392148853	0.004700835693249048	not-binder
WMNGDRID	HLA-C*07:02	0.000897966479533352	0.0006322862312861544	not-binder
GHSYEIAK	HLA-C*07:02	0.06617038678377866	0.049861519172530296	not-binder
FRNGKLFP	HLA-C*07:02	0.43823197185993196	0.15188400328375848	ambiguous
RAHKYIGM	HLA-C*07:02	0.5167329609394073	0.24564597497432597	ambiguous
NQLANKDF	HLA-C*07:02	0.04725233055651188	0.025734741795814912	not-binder
YEVRNKND	HLA-C*07:02	0.007783116900827736	0.011057431826452883	not-binder
VAKLEALF	HLA-C*07:02	0.4639735400676727	0.185564338110468	ambiguous
EEDHLAWT	HLA-C*07:02	0.00017135775979113533	0.0001897043565838937	not-binder
RFVPFAAV	HLA-C*07:02	0.8009971141815185	0.15650023846507355	binder
QYFISTHG	HLA-C*07:02	0.07011236697435379	0.052368048246042874	not-binder
QAEHNILM	HLA-C*07:02	0.07151395566761494	0.04453456853599071	not-binder
ISLGIKQC	HLA-C*07:02	0.0013458320201607421	0.0013441882051578253	not-binder
GLILTDDE	HLA-C*07:02	0.0018848912266548723	0.0023325787577648097	not-binder
QQGIGAWP	HLA-C*07:02	0.0011996876302873716	0.0014109706439724228	not-binder
ELKKLQQT	HLA-C*07:02	0.0006011240984662436	0.0007817832854123549	not-binder
EKPYECSD	HLA-C*07:02	0.00017696173999866006	0.0002343655025980526	not-binder
DKQLIGTL	HLA-C*07:02	0.3008427515625954	0.2489811337962461	not-binder
GSRHINMD	HLA-C*07:02	0.0016733429292798974	0.0020697721108183663	not-binder
VLLQLLEM	HLA-C*07:02	0.056679779477417466	0.028803485508706445	not-binder
FYLRQNNA	HLA-C*07:02	0.0770172856748104	0.07001004735484101	not-binder
LLIAGGAH	HLA-C*07:02	0.007289512164425105	0.005134863711866821	not-binder
ERYTPGII	HLA-C*07:02	0.8000800013542175	0.1448244971837351	binder
LSGTMLEA	HLA-C*07:02	0.0012650302145630122	0.0006149909800697816	not-binder
EEHVDGGY	HLA-C*07:02	0.013775248604360968	0.011205575630441165	not-binder
PLCLCYTE	HLA-C*07:02	0.001761259562408668	0.002918316949682955	not-binder
MGLQIDYD	HLA-C*07:02	0.000769689484150149	0.0005574328899880178	not-binder
GDTCELPC	HLA-C*07:02	0.00012233673296577763	0.00010350513341030634	not-binder
TSFYRHFR	HLA-C*07:02	0.047772537684068084	0.05913976254047578	not-binder
VLIGLALF	HLA-C*07:02	0.0959220826625824	0.08459317496504322	not-binder
TFEADSVY	HLA-C*07:02	0.5718303442001342	0.12178310195201478	binder
PIRMMGKR	HLA-C*07:02	0.0017566758557222783	0.0022028969281951156	not-binder
SELGFLLF	HLA-C*07:02	0.2744841303676367	0.24831289380679297	not-binder
GIVFGLGG	HLA-C*07:02	0.0007632864813786	0.0005724945352135194	not-binder
GKEIFKFA	HLA-C*07:02	0.005522347625810653	0.003958057437397459	not-binder
NLERYSEN	HLA-C*07:02	0.000576970199472271	0.0007082442537036639	not-binder
DFCGAVRT	HLA-C*07:02	0.0006581269844900817	0.0007383900529206156	not-binder
IVGFEDDL	HLA-C*07:02	0.025044507719576357	0.011189960603626871	not-binder
DEAPFYTL	HLA-C*07:02	0.3849329203367233	0.2266155187884027	not-binder
LMLLTLST	HLA-C*07:02	0.004158685030415654	0.005331995938759803	not-binder
ADSLNLGI	HLA-C*07:02	0.0029552410705946386	0.0023414612895381044	not-binder
VTSGTQSP	HLA-C*07:02	0.0008046522591030226	0.0004030003111347191	not-binder
TGENLASC	HLA-C*07:02	0.000137846664438257	0.00012040493324643556	not-binder
VAKFVKSN	HLA-C*07:02	0.028188014309853314	0.021879158555754057	not-binder
EVIDRTKR	HLA-C*07:02	0.0045640775701031085	0.00468549276117723	not-binder
WFYSWQYD	HLA-C*07:02	0.044522836804389954	0.07088337452942844	not-binder
GLMVGGVL	HLA-C*07:02	0.015063322242349386	0.0062331588376090055	not-binder
QDHVRDQM	HLA-C*07:02	0.12498264685273171	0.09618492345557683	not-binder
MINWCSFE	HLA-C*07:02	0.0022469621209893374	0.0011407330512915315	not-binder
TSYDSDID	HLA-C*07:02	0.00310414697160013	0.0017556804408563804	not-binder
CHIILRGG	HLA-C*07:02	0.00019665340041683522	0.00024324214344131778	not-binder
LVEIQETR	HLA-C*07:02	0.023357002530246973	0.010882094552425559	not-binder
ALAYAYDI	HLA-C*07:02	0.003989931929390877	0.0026913159278071684	not-binder
VNFTYAVH	HLA-C*07:02	0.2435311868786812	0.08953751320583199	not-binder
PLDLRITV	HLA-C*07:02	0.18257670737802983	0.24328677602734927	not-binder
MDIAEIRN	HLA-C*07:02	0.01984789767302573	0.02363605861440332	not-binder
EELSLLAP	HLA-C*07:02	0.0038171222084201874	0.003332368695971411	not-binder
IDEFTITT	HLA-C*07:02	0.0033980933018028735	0.0019913834951453026	not-binder
LASGPVGI	HLA-C*07:02	0.026032970659434794	0.012663803146196206	not-binder
DLAMKAGH	HLA-C*07:02	0.0007425856965710409	0.000755853901975754	not-binder
VESVRNVM	HLA-C*07:02	0.32079556584358215	0.1609153130352804	not-binder
IGRYFGEI	HLA-C*07:02	0.10981159899383783	0.09929627748364869	not-binder
GLLLHMAI	HLA-C*07:02	0.005687748244963586	0.004883783972652559	not-binder
NMKIKEAK	HLA-C*07:02	0.0015439697541296481	0.0013805903781755051	not-binder
DLCNKLKR	HLA-C*07:02	0.0014092960191192105	0.0017792543601876333	not-binder
LLEKVEKF	HLA-C*07:02	0.167579847574234	0.059845868179329256	not-binder
ERQNLGIY	HLA-C*07:02	0.6147210896015167	0.2283654973699268	binder
CDPDVIDY	HLA-C*07:02	0.007921862124931067	0.0063356419443782955	not-binder
NTIYGSIR	HLA-C*07:02	0.043926108675077555	0.03938621284575792	not-binder
VVPPLQLT	HLA-C*07:02	0.057162722945213316	0.09612723885735314	not-binder
QTKNSQQT	HLA-C*07:02	0.00039911741041578355	0.00034278772901505665	not-binder
QLIQTLQI	HLA-C*07:02	0.008837438910268247	0.004503592632532336	not-binder
KLIKKYGE	HLA-C*07:02	0.008591149281710387	0.006791955713597031	not-binder
KSDKSIWV	HLA-C*07:02	0.06822092360816896	0.04398763842481061	not-binder
DRVAVLAP	HLA-C*07:02	0.0938596784719266	0.08442362237321899	not-binder
AARELDLN	HLA-C*07:02	0.0029118446167558432	0.002165687169854169	not-binder
CIAVGLPL	HLA-C*07:02	0.03776904009282589	0.03683136501700115	not-binder
GLLKVPGS	HLA-C*07:02	0.000776746979681775	0.0010155674763683684	not-binder
GRTGSNIA	HLA-C*07:02	0.06587386352475733	0.0785693562058747	not-binder
QNMLPGSS	HLA-C*07:02	0.00035317926631250884	0.0002314229787877789	not-binder
HFTQPPPR	HLA-C*07:02	0.15178300105035306	0.10017480459491498	not-binder
LEIIERAI	HLA-C*07:02	0.03432325171306729	0.028336806993721392	not-binder
VAEAEKHL	HLA-C*07:02	0.11730919256806374	0.13525921737807772	not-binder
IGAAMIGW	HLA-C*07:02	0.00934819709509611	0.00766333359348616	not-binder
DDDDDDDE	HLA-C*07:02	0.007647878710122314	0.008713565933201764	not-binder
GLKHVTED	HLA-C*07:02	0.00040969922265503554	0.0002446766836428659	not-binder
GMCSYLLI	HLA-C*07:02	0.006801762012764811	0.0058847202877702325	not-binder
ADYNSTYR	HLA-C*07:02	0.016023663245141505	0.002797029920379818	not-binder
TSTTTFQD	HLA-C*07:02	0.0006687087414320558	0.0003213894471329264	not-binder
VAGDALPA	HLA-C*07:02	0.010844755498692394	0.008122654850281989	not-binder
DKANRSSI	HLA-C*07:02	0.09041094742715358	0.07100372051243747	not-binder
NIFMVTEN	HLA-C*07:02	0.0016296267509460448	0.001203363125637502	not-binder
SSRHSGVP	HLA-C*07:02	0.0016593858250416814	0.001274793564704275	not-binder
AERAAVGP	HLA-C*07:02	0.001239206685568206	0.0015613602320210737	not-binder
PVASGGIH	HLA-C*07:02	0.004095105413580313	0.003744208056786967	not-binder
QNVFYDFK	HLA-C*07:02	0.01758471205830574	0.009248814725714977	not-binder
SFYSKIHP	HLA-C*07:02	0.09488336136564612	0.1628403632171808	not-binder
FLEMESKK	HLA-C*07:02	0.002776320115663111	0.0015442939669348804	not-binder
IPTTEKNN	HLA-C*07:02	0.0023711325018666686	0.0023256625095405556	not-binder
TMRLGGQY	HLA-C*07:02	0.3448223140090704	0.29287503901113854	not-binder
AGTFEYKG	HLA-C*07:02	0.0022692316299071534	0.0017641469715245302	not-binder
IPVLPVIK	HLA-C*07:02	0.09125658683478832	0.06563039816806523	not-binder
YPRAGLHD	HLA-C*07:02	0.006471359368879348	0.006725640280447529	not-binder
SLLPVVNY	HLA-C*07:02	0.5355115175247193	0.20980112546905338	ambiguous
SVFIYSVN	HLA-C*07:02	0.01297909552231431	0.00857246203428274	not-binder
YGKDLQDI	HLA-C*07:02	0.10179642252624035	0.09415896203120776	not-binder
VNLVRLMQ	HLA-C*07:02	0.016782699758186935	0.01793347097820922	not-binder
AQANAELN	HLA-C*07:02	0.002096002787584439	0.002406916264581476	not-binder
ALGCLERA	HLA-C*07:02	0.000319112473516725	0.00020904028466320427	not-binder
EAARELEV	HLA-C*07:02	0.004978725779801607	0.001697358563342652	not-binder
DAFDPSSE	HLA-C*07:02	0.0020178027494694105	0.001940430888574016	not-binder
GLVLYYVV	HLA-C*07:02	0.0034491918166168036	0.0018715275497432763	not-binder
ALRMTPEI	HLA-C*07:02	0.12625594781711696	0.1731708916592998	not-binder
DSGLELLK	HLA-C*07:02	0.02531397882848978	0.016542498436008312	not-binder
EGAKLGVA	HLA-C*07:02	0.0010766887717181817	0.0013320091317545475	not-binder
GNNVPQPT	HLA-C*07:02	0.00154498660704121	0.0010342643163717608	not-binder
FRTKGETD	HLA-C*07:02	0.010461394349113107	0.011163178896499159	not-binder
QYTSQVDD	HLA-C*07:02	0.004284782914328389	0.005789425488161623	not-binder
AAGASGRT	HLA-C*07:02	0.0026546921813860535	0.0026770242684076074	not-binder
PGVGFFAL	HLA-C*07:02	0.023361478745937348	0.02298693450252475	not-binder
KTEGNIKL	HLA-C*07:02	0.25464151352643966	0.22471926157977912	not-binder
VSGPPEKV	HLA-C*07:02	0.11305504031479359	0.09932210401914592	not-binder
PPHALTRT	HLA-C*07:02	0.003116557572502643	0.002612131753801715	not-binder
LLKKWALY	HLA-C*07:02	0.3622187003493309	0.2062628499431534	not-binder
ADNMISGN	HLA-C*07:02	0.00012797551753465086	0.00011944357742328027	not-binder
APNSPMAM	HLA-C*07:02	0.1510234734043479	0.08461460428730073	not-binder
RIEILRDL	HLA-C*07:02	0.13345609977841377	0.06163198270304583	not-binder
YAQSGLEL	HLA-C*07:02	0.7027222394943238	0.07062895053783073	binder
FTRDQPPG	HLA-C*07:02	0.0030543873552232982	0.0031372724199880938	not-binder
DIFFNTPV	HLA-C*07:02	0.023222547117620708	0.02958775458241519	not-binder
VIGIGSPR	HLA-C*07:02	0.024802045570686458	0.012453023140539778	not-binder
PRKSIIFE	HLA-C*07:02	0.10276040527969599	0.11897556129397889	not-binder
DMLGRVFD	HLA-C*07:02	0.0033603586140088736	0.0034903492233099376	not-binder
KQLFLEGS	HLA-C*07:02	0.0007015707815298811	0.0005943444451676951	not-binder
TSDVMLAA	HLA-C*07:02	0.0037726466543972492	0.0027876490929637423	not-binder
DSEARAYV	HLA-C*07:02	0.03234137671533972	0.04458019190153825	not-binder
RCSVVRVI	HLA-C*07:02	0.01356869274750352	0.011256237159604774	not-binder
VAEKFSKP	HLA-C*07:02	0.0027856083819642664	0.0007326979536177971	not-binder
NDSEDSEM	HLA-C*07:02	0.005958077264949679	0.0033387686215622073	not-binder
QIPAEAVI	HLA-C*07:02	0.011314177792519331	0.005478455335546676	not-binder
GSLSMVDF	HLA-C*07:02	0.031219914369285107	0.018772077868068615	not-binder
LEKDFLPL	HLA-C*07:02	0.24886541515588761	0.19810515549299287	not-binder
FQSMKEPT	HLA-C*07:02	0.0015701286378316582	0.0011569890994457324	not-binder
YKFPKIED	HLA-C*07:02	0.15909923389554023	0.14141228370759248	not-binder
EIEAVYIP	HLA-C*07:02	0.001782286263187416	0.001987758219868849	not-binder
NCVNGDDF	HLA-C*07:02	0.005804639798589051	0.00411850202403063	not-binder
GEDKGLAR	HLA-C*07:02	0.0066317842487478625	0.007817717880906645	not-binder
LRELHIRL	HLA-C*07:02	0.7724574327468872	0.15824644942011706	binder
GVSHIVVF	HLA-C*07:02	0.5889369547367096	0.22895773011353623	ambiguous
LEKGKVDA	HLA-C*07:02	0.0012469823617720977	0.001142910863288321	not-binder
GYEDGSIA	HLA-C*07:02	0.004941953474190086	0.003751054024056575	not-binder
RVKGWWPL	HLA-C*07:02	0.6151658684015274	0.25353936321056675	ambiguous
GATARVVR	HLA-C*07:02	0.016446690261363982	0.010941717966876577	not-binder
GCVINADN	HLA-C*07:02	0.00027451359055703507	0.00022267073272495288	not-binder
PVGVQMNK	HLA-C*07:02	0.004378871782682836	0.002243399750932033	not-binder
IVTLEALD	HLA-C*07:02	0.0015726399491541088	0.0011837100827376238	not-binder
LETEMFMK	HLA-C*07:02	0.007686136057600379	0.004995498323413042	not-binder
STALKALQ	HLA-C*07:02	0.006748665007762611	0.007958942915054092	not-binder
EAQVLQFR	HLA-C*07:02	0.016194967180490495	0.013155273459833592	not-binder
CRPDVLEL	HLA-C*07:02	0.7719537258148194	0.1055425446360747	binder
YNMDLSDD	HLA-C*07:02	0.00597250503487885	0.009652669148534658	not-binder
DERQLFAD	HLA-C*07:02	0.002479961811332032	0.0025095110060035044	not-binder
MDRYAARK	HLA-C*07:02	0.0020690519304480404	0.0010464174448299925	not-binder
KILKTMQN	HLA-C*07:02	0.0021365529275499283	0.0008341012282514174	not-binder
LYSEDFAT	HLA-C*07:02	0.015912236203439532	0.014563713717554062	not-binder
DMEKGAGT	HLA-C*07:02	0.00028154125866421966	0.0004769813303241916	not-binder
EINSYYFL	HLA-C*07:02	0.03356013186275959	0.016962909140853456	not-binder
LADGGVVC	HLA-C*07:02	0.0012861687806434929	0.000875445036984741	not-binder
EVNKQPNI	HLA-C*07:02	0.008597102900967001	0.00524918482616106	not-binder
NLAISDLL	HLA-C*07:02	0.02139508966356516	0.015051394441799771	not-binder
RAGSQERV	HLA-C*07:02	0.005832306377124041	0.004879942972437224	not-binder
VNTTAVSP	HLA-C*07:02	0.002291530175716616	0.0012928019422830048	not-binder
EAGQPTSH	HLA-C*07:02	0.002657723886659369	0.001590912935407843	not-binder
TKLKLLRL	HLA-C*07:02	0.7076276302337646	0.13774527843716766	binder
AKVLLVRL	HLA-C*07:02	0.6380126595497131	0.21614507543747571	binder
QPFLGVFP	HLA-C*07:02	0.004834837466478348	0.0011418080026173168	not-binder
EDLPLNIS	HLA-C*07:02	0.0007303382924874313	0.0003495888491529462	not-binder
ASEKSKEG	HLA-C*07:02	0.0001866265301941894	0.00021138350666719205	not-binder
RITARHGE	HLA-C*07:02	0.0009457915090024471	0.0004384682188169768	not-binder
LESTMKLI	HLA-C*07:02	0.027333720540627836	0.020106098785199315	not-binder
DVVNFVSM	HLA-C*07:02	0.08135221283882857	0.07062475860630948	not-binder
ELMTQVVL	HLA-C*07:02	0.06450798064470291	0.06452132481779219	not-binder
SMFFICLF	HLA-C*07:02	0.13331775316037237	0.18614363507947732	not-binder
PLVMGCYG	HLA-C*07:02	0.0004032572323922068	0.0004886052810015245	not-binder
DAGLLTLR	HLA-C*07:02	0.06598585154861211	0.06452042340168838	not-binder
GQLREAVI	HLA-C*07:02	0.025226920284330843	0.03213846997799393	not-binder
DERNCETS	HLA-C*07:02	6.048484719940461e-05	1.9886239892546056e-05	not-binder
DEYFFTED	HLA-C*07:02	0.002102128021942917	0.0023715408936424913	not-binder
SVTDVLNK	HLA-C*07:02	0.04527243645861745	0.03634379949853381	not-binder
LGSQEGAM	HLA-C*07:02	0.0038166566984727977	0.002139782038108129	not-binder
KTKGGKSE	HLA-C*07:02	0.004420166136696935	0.0026583476158865385	not-binder
DSRPPRRD	HLA-C*07:02	0.0007728597905952483	0.0008357923933559112	not-binder
TGELFDDV	HLA-C*07:02	0.018993590556783603	0.03194260087484737	not-binder
GDMPGRII	HLA-C*07:02	0.060896975873038175	0.0836130478052842	not-binder
LYYVNEPL	HLA-C*07:02	0.7313062667846679	0.20525563422052248	binder
GDPDNYTP	HLA-C*07:02	0.000494097687624162	0.0006789299906998007	not-binder
AKTSSIEA	HLA-C*07:02	0.003997635224368423	0.0038095103105624333	not-binder
NATLRVQG	HLA-C*07:02	0.0019383649225346744	0.0013541398105162742	not-binder
GVVGFPNV	HLA-C*07:02	0.010415463987737895	0.0054766775510032605	not-binder
VFSAFIIC	HLA-C*07:02	0.004841750534251332	0.004958750283661175	not-binder
TDHLTHKL	HLA-C*07:02	0.7663600742816925	0.21583926606827275	binder
IQYHFLPV	HLA-C*07:02	0.5076433330774307	0.21545315815159063	ambiguous
HLGGRVGN	HLA-C*07:02	0.0007926260150270537	0.0009411306546262709	not-binder
PDTSDCTP	HLA-C*07:02	0.00013915556737629232	0.0001518599793148159	not-binder
AAIMEGLA	HLA-C*07:02	0.0009735529776662589	0.0001687569113179095	not-binder
RNRCEISG	HLA-C*07:02	0.00023873903392086505	0.0002323756794265495	not-binder
AELKRLIA	HLA-C*07:02	0.0030951411987189203	0.002706655259439016	not-binder
EVNAEPDL	HLA-C*07:02	0.010349434334784746	0.0040302738052592196	not-binder
GDLRVKLG	HLA-C*07:02	0.0013371116074267775	0.001878434106420239	not-binder
ALDFIMES	HLA-C*07:02	0.0007740758213913068	0.000686691996039858	not-binder
GLVEEIEA	HLA-C*07:02	0.0025866028387099504	0.0014298273500483814	not-binder
AHLIEENL	HLA-C*07:02	0.4203770214691758	0.3058672002089808	ambiguous
NVLVAKEV	HLA-C*07:02	0.04250135701149702	0.027632711487285536	not-binder
GSAQHEAI	HLA-C*07:02	0.0076007266528904435	0.007260934145649306	not-binder
RERFTMDE	HLA-C*07:02	0.0007210993760963901	0.0010918652385537302	not-binder
GVAVRMAV	HLA-C*07:02	0.11812532427720726	0.20498271024864614	not-binder
LFLGSSSS	HLA-C*07:02	0.0011722556024324148	0.0007944669567732882	not-binder
SSVASSLF	HLA-C*07:02	0.13875748738646507	0.1673351888266946	not-binder
QEAVAEQA	HLA-C*07:02	0.00033276790054515004	0.00027517073798441266	not-binder
MLDNNGAI	HLA-C*07:02	0.01777811871143058	0.02735017356739542	not-binder
IVGFRYFN	HLA-C*07:02	0.010834204824641347	0.010737499110963939	not-binder
PQALDVES	HLA-C*07:02	0.0003746933494767291	0.00032939945441579993	not-binder
GCRIDDIQ	HLA-C*07:02	0.0003537799457262736	0.00031422660965880534	not-binder
IFQLKLFC	HLA-C*07:02	0.0034845426212996244	0.0017967778483917902	not-binder
SLVQSQAR	HLA-C*07:02	0.004381392314098775	0.0026305392875975017	not-binder
EELISSIR	HLA-C*07:02	0.012782883923500776	0.007425220059648927	not-binder
LEGKPGQT	HLA-C*07:02	0.0010481841643922962	0.0009528449892633181	not-binder
HDPLAHQR	HLA-C*07:02	0.035113773634657265	0.024212645462700615	not-binder
LDKVLGYI	HLA-C*07:02	0.03021541079506278	0.02727285913203099	not-binder
LPADVAAA	HLA-C*07:02	0.007851936062797904	0.0030114231056874523	not-binder
YRLLKDCP	HLA-C*07:02	0.0255281886580633	0.02162639753602425	not-binder
VNHAVQKL	HLA-C*07:02	0.8653100728988647	0.12633113783259303	binder
YVALPGIT	HLA-C*07:02	0.05310700172558427	0.06598977931728817	not-binder
LVEKYSAR	HLA-C*07:02	0.0038478342117741703	0.0034321609620900765	not-binder
HIQSQLLQ	HLA-C*07:02	0.0025325773283839228	0.0007169458217476427	not-binder
EQEAAGQD	HLA-C*07:02	0.00043893031627249	0.0004671341912508586	not-binder
RLEKEEKE	HLA-C*07:02	0.0005013400346797426	0.0004169925025367508	not-binder
CYGLRTDF	HLA-C*07:02	0.24387178272008897	0.09236382878688686	not-binder
GSQHVSVD	HLA-C*07:02	0.0013618494631373324	0.001282397328284348	not-binder
EKYGVTIY	HLA-C*07:02	0.6671593248844147	0.11194766871828886	binder
GKSIHDTD	HLA-C*07:02	0.00060775895108236	0.00029011527849728195	not-binder
AKLVSAGL	HLA-C*07:02	0.09544939883053302	0.06503265056551678	not-binder
EYYESEIK	HLA-C*07:02	0.17699765264987946	0.12407580074897456	not-binder
EKGFTPKL	HLA-C*07:02	0.3499409332871437	0.21342088080727334	not-binder
RNGTAAQK	HLA-C*07:02	0.003673000691924244	0.0023816477352452386	not-binder
VLATAAKL	HLA-C*07:02	0.11196935176849365	0.06793815804127604	not-binder
QAKFREMV	HLA-C*07:02	0.05931220238562673	0.10651199792438042	not-binder
RGILGATL	HLA-C*07:02	0.14279718659818172	0.1325002969736017	not-binder
TASTMSMD	HLA-C*07:02	0.0003756952733965591	0.0001714331049417787	not-binder
EETAAILV	HLA-C*07:02	0.00260528139770031	0.0023740660557685293	not-binder
GGGHINHS	HLA-C*07:02	0.0004259923007339239	0.0003494247226204248	not-binder
KYKDVIVV	HLA-C*07:02	0.9489124178886413	0.03797727113741585	binder
KHATIYVQ	HLA-C*07:02	0.09534277766942978	0.056836248338405046	not-binder
PRGYLRVF	HLA-C*07:02	0.9008977890014649	0.07056608841458972	binder
DYAFEFIK	HLA-C*07:02	0.19972032867372036	0.1001435752101239	not-binder
PAPMKRSS	HLA-C*07:02	0.0018274430593010038	0.0018956758951946982	not-binder
MTMVCAQV	HLA-C*07:02	0.020903674978762866	0.011125261323720657	not-binder
AGPRLSKF	HLA-C*07:02	0.37565485537052157	0.1326911426417825	not-binder
PPDYETRM	HLA-C*07:02	0.05261896327137947	0.06411546002460368	not-binder
STALALEG	HLA-C*07:02	0.0009935757436323911	0.00044130833595756473	not-binder
YGRLILAP	HLA-C*07:02	0.01724866547156125	0.012275036181161976	not-binder
FSDLEASK	HLA-C*07:02	0.024514855816960335	0.014821832515611878	not-binder
DHVLLFGP	HLA-C*07:02	0.005369701096788049	0.0031171289998348515	not-binder
GGDEDLYK	HLA-C*07:02	0.012726248521357775	0.006027357505538095	not-binder
RDDNQERD	HLA-C*07:02	0.0009397737363542547	0.0011373960472429792	not-binder
RVIPKGAF	HLA-C*07:02	0.6272851765155792	0.1952811174035935	binder
WNRGQDSF	HLA-C*07:02	0.3370002321898937	0.2369133390843537	not-binder
QGSLEAIS	HLA-C*07:02	0.0003148523377603851	0.0001786724432152115	not-binder
VSIPVLRK	HLA-C*07:02	0.022705654334276914	0.01891069289144377	not-binder
LAGVDAAN	HLA-C*07:02	0.001901455648476258	0.0022050520697869166	not-binder
LEIGSFQH	HLA-C*07:02	0.010584125900641084	0.010143602769722933	not-binder
ELMSSELI	HLA-C*07:02	0.002271017385646701	0.0012296213693861761	not-binder
LYSEDCSD	HLA-C*07:02	0.0004327595641370863	0.00033313436612471655	not-binder
PVRGLTGV	HLA-C*07:02	0.005567720072576776	0.004948450484201919	not-binder
DNPTQVRW	HLA-C*07:02	0.06057725353166461	0.05085864130300187	not-binder
RVRDFAEV	HLA-C*07:02	0.18576128259301186	0.1258410553562358	not-binder
QQAIKQGI	HLA-C*07:02	0.004417520458810031	0.002152033936216774	not-binder
LSRYLDAI	HLA-C*07:02	0.023754707630723716	0.018696018295664498	not-binder
LLCVQEDA	HLA-C*07:02	0.0004376517157652415	0.000346767619736064	not-binder
LPTTEYIS	HLA-C*07:02	0.0015194892417639493	0.0011460369505829921	not-binder
DQKKIDSF	HLA-C*07:02	0.1956321120262146	0.06402952972934997	not-binder
NFPASTDD	HLA-C*07:02	0.0021676373813534155	0.0021243802407301506	not-binder
KYWRVFDA	HLA-C*07:02	0.15552068166434765	0.1797356521742017	not-binder
PGIQDDHS	HLA-C*07:02	0.0004011506185634062	0.00012363528381883915	not-binder
TTPKVLLP	HLA-C*07:02	0.011127868387848138	0.004890040280505543	not-binder
ILQQARQQ	HLA-C*07:02	0.002310052898246795	0.0014950241944458936	not-binder
FNFEDMHE	HLA-C*07:02	0.015684966323897244	0.014841677076575079	not-binder
KNSNIVQA	HLA-C*07:02	0.007203210634179414	0.009675831592058525	not-binder
MFYRTLRM	HLA-C*07:02	0.7402131736278534	0.15742755590506774	binder
ELGCETKN	HLA-C*07:02	0.0004906714811568236	0.0006064494814839213	not-binder
IAAKTKDH	HLA-C*07:02	0.008629785105586051	0.007261576312907534	not-binder
RGLNISIT	HLA-C*07:02	0.0016066510695964098	0.0011136764924746312	not-binder
RTVLIANT	HLA-C*07:02	0.004178405913989991	0.002205844401210212	not-binder
QQDKFKKY	HLA-C*07:02	0.38509301766753196	0.30522208379703897	ambiguous
NTNYAQVK	HLA-C*07:02	0.01106029599905014	0.005677344325286207	not-binder
GQSLHTNG	HLA-C*07:02	0.0002692080655833706	0.0003105868757761647	not-binder
AYMKVMGG	HLA-C*07:02	0.1028246813453734	0.13259475028235337	not-binder
AIGAWPFE	HLA-C*07:02	0.004535782767925411	0.0038638494135374074	not-binder
AKLDKKRR	HLA-C*07:02	0.009111981722526252	0.007213460005215421	not-binder
GIPHDAHC	HLA-C*07:02	0.0004664999432861805	0.00029273705978461237	not-binder
GNQNERYK	HLA-C*07:02	0.0043274850584566595	0.004172520900566703	not-binder
SPFTAAAQ	HLA-C*07:02	0.0065775488037616014	0.006375888158733482	not-binder
NEEELPEY	HLA-C*07:02	0.018353328574448824	0.020203452530015514	not-binder
LLRTLAFD	HLA-C*07:02	0.0018810481880791486	0.0013722326766206214	not-binder
RVSAKEKI	HLA-C*07:02	0.0190865533426404	0.014169539842185459	not-binder
IDEELVAA	HLA-C*07:02	0.006551412749104202	0.0055498007519387774	not-binder
LLANSLKN	HLA-C*07:02	0.004531639278866351	0.0030992269529410794	not-binder
VVVVFVSY	HLA-C*07:02	0.2910068854689598	0.16513083752731825	not-binder
RNVSLSCQ	HLA-C*07:02	0.0002929332025814801	0.00022846120060058986	not-binder
FLPDTAKE	HLA-C*07:02	0.030505942786112426	0.041820411430962885	not-binder
SVVGWVHR	HLA-C*07:02	0.1423364970833063	0.2023859088517708	not-binder
LADPTLDF	HLA-C*07:02	0.24434820748865604	0.12321433934942203	not-binder
IPQVAYTV	HLA-C*07:02	0.09212747514247895	0.13312280201701907	not-binder
ARAQEFTT	HLA-C*07:02	0.08397967889904975	0.05547894546061828	not-binder
PGGGRLSA	HLA-C*07:02	0.0022528698202222584	0.0010711175788422186	not-binder
PVQCKFVN	HLA-C*07:02	0.0006974195843213238	0.00086087021705241	not-binder
EYLREIRS	HLA-C*07:02	0.004263895528856665	0.004712581830949619	not-binder
AVLWAGSW	HLA-C*07:02	0.008500624331645668	0.005624952260591927	not-binder
VKWGLRKS	HLA-C*07:02	0.0042693303053965796	0.004622749427280316	not-binder
EAQTIKLL	HLA-C*07:02	0.07234668591991067	0.054025131838181396	not-binder
LDEWKAKK	HLA-C*07:02	0.005424026271793991	0.003951861194039341	not-binder
VVCVDMSI	HLA-C*07:02	0.005556703731417656	0.003837631842380469	not-binder
LNWPERSL	HLA-C*07:02	0.5829070538282395	0.2642831466140748	ambiguous
TGIDTYGL	HLA-C*07:02	0.05234225704334676	0.06217087357597825	not-binder
AIGGDAKQ	HLA-C*07:02	0.0059468125342391435	0.004742022573377531	not-binder
VSAHEAAV	HLA-C*07:02	0.018589156633242964	0.013203148676002127	not-binder
VVVTRTFS	HLA-C*07:02	0.015581625001505017	0.017640179941299673	not-binder
GTALISLS	HLA-C*07:02	0.0027097799233160914	0.0021078509714830725	not-binder
IGQFGVGF	HLA-C*07:02	0.2115453276783228	0.13651776682483655	not-binder
MIPGTSRS	HLA-C*07:02	0.002671982196625322	0.0029296361695577244	not-binder
QHGARIGV	HLA-C*07:02	0.15393568370491267	0.14393038274926515	not-binder
PGKNHLQQ	HLA-C*07:02	0.0011952606262639164	0.0005488393958813611	not-binder
LTNIAATQ	HLA-C*07:02	0.0025741239718627185	0.0021408345925117605	not-binder
DFCGTEVP	HLA-C*07:02	0.0004229070182191208	0.00039056691434535725	not-binder
RNGEITEY	HLA-C*07:02	0.6360174119472504	0.2870401532305444	ambiguous
RRMSDETR	HLA-C*07:02	0.422256469912827	0.34148399317082606	ambiguous
ANATELAD	HLA-C*07:02	0.0009849886249867269	0.000764340853191146	not-binder
AILEEILP	HLA-C*07:02	0.0039260874968022105	0.002237916957233496	not-binder
ANSYEGVE	HLA-C*07:02	0.0009203306748531759	0.0008128648529932445	not-binder
SESIIVES	HLA-C*07:02	0.001194668719836045	0.0013293406436762692	not-binder
TAFIATSF	HLA-C*07:02	0.509219741821289	0.09398030425990672	ambiguous
VHKKIHTG	HLA-C*07:02	0.009689648123458027	0.009534170950661008	not-binder
IVVSPTNS	HLA-C*07:02	0.0032531341072171926	0.0022159412103665036	not-binder
AVTSSDGM	HLA-C*07:02	0.0028341751545667647	0.00038515248547241085	not-binder
EVIEEAAL	HLA-C*07:02	0.02678171657025814	0.01741731924730706	not-binder
IGDSLAVG	HLA-C*07:02	0.0011213412682991475	0.0010551572021241557	not-binder
QTGGECRL	HLA-C*07:02	0.0016806040774099528	0.001352945622116675	not-binder
INVKYIMD	HLA-C*07:02	0.00868166752916295	0.0066265519660971125	not-binder
SIQSTKEG	HLA-C*07:02	0.0005621409392915667	0.0004409767488598674	not-binder
TPAATKPK	HLA-C*07:02	0.034285181760787965	0.01305304901331273	not-binder
DGTFEKLT	HLA-C*07:02	0.013526130421087145	0.01527293998059442	not-binder
SMVRHPMD	HLA-C*07:02	0.0011329067696351559	0.0009263494039504958	not-binder
FVELFKGT	HLA-C*07:02	0.0029254019958898426	0.0011602364137188522	not-binder
VKDLKKRR	HLA-C*07:02	0.0056148428237065675	0.004581627335312403	not-binder
GKPEHLLI	HLA-C*07:02	0.43189942836761475	0.23564414510330906	ambiguous
LYYRALTQ	HLA-C*07:02	0.16186434496194124	0.11293146555266041	not-binder
ISNDIGKT	HLA-C*07:02	0.005544050922617316	0.0038206512917169895	not-binder
IGGVSAHL	HLA-C*07:02	0.1080109290778637	0.09993078777553038	not-binder
EEKLNRIR	HLA-C*07:02	0.0014942289315513335	0.001572476114183763	not-binder
LQKICNFE	HLA-C*07:02	0.00036060776037629696	0.0003053725396079429	not-binder
LPCFLISF	HLA-C*07:02	0.06345285847783089	0.0484305659489253	not-binder
YGTCVDRE	HLA-C*07:02	0.00029167083412176	0.00019536933815792376	not-binder
EDEVGHFD	HLA-C*07:02	0.0027261742390692232	0.003217832445459116	not-binder
VRLLKEIT	HLA-C*07:02	0.14835289530456067	0.11347766879702556	not-binder
SFHTVEIG	HLA-C*07:02	0.0167542134411633	0.012981070156197106	not-binder
RRLPRGHK	HLA-C*07:02	0.3731636792421341	0.31179980115212014	ambiguous
VVAARNSY	HLA-C*07:02	0.5353859901428223	0.11840041683944431	ambiguous
RMLQAADA	HLA-C*07:02	0.0013783124624751509	0.001568530400218541	not-binder
SVNNPYLA	HLA-C*07:02	0.0039184325840324165	0.0017428855059983134	not-binder
RKRRNSET	HLA-C*07:02	0.000995551616870216	0.0013358528170036976	not-binder
EDLLVRAR	HLA-C*07:02	0.0038046592846512793	0.003647393136545652	not-binder
NFRELAQE	HLA-C*07:02	0.003176755481399596	0.0027010711548121876	not-binder
FNQNLSSP	HLA-C*07:02	0.001311161817284301	0.0008217050158844035	not-binder
AYAENTVA	HLA-C*07:02	0.08915101699531078	0.13269580792070462	not-binder
LVSDRLRD	HLA-C*07:02	0.0009338237403426319	0.0005154543343049101	not-binder
NIQNSMSP	HLA-C*07:02	0.0009328442858532072	0.0005702060094362948	not-binder
GLVKVVMT	HLA-C*07:02	0.002943838806822896	0.00254751998633643	not-binder
FGETFTEP	HLA-C*07:02	0.0013979747978737577	0.0007519599334133272	not-binder
HTGPVAAA	HLA-C*07:02	0.02921397928148508	0.024903471207753543	not-binder
ARDHHKTE	HLA-C*07:02	0.062093484401702884	0.06943375624576771	not-binder
GVASLKID	HLA-C*07:02	0.013035357824992388	0.01642000595925946	not-binder
AIFEEEKE	HLA-C*07:02	0.012006197334267199	0.012294178021044941	not-binder
LHMHMVVV	HLA-C*07:02	0.6080982863903046	0.16436127349620733	binder
LAYIHHQH	HLA-C*07:02	0.22275575995445251	0.15986503880308595	not-binder
DLVLATED	HLA-C*07:02	0.0007822200052032713	0.0007020060693772165	not-binder
RVIPIGAE	HLA-C*07:02	0.03146931603550911	0.02927188209458703	not-binder
REKTGGST	HLA-C*07:02	0.0003738199851795798	0.0004190819137048011	not-binder
CRPLTYST	HLA-C*07:02	0.008561862458009273	0.008920763951064687	not-binder
LAVCVVVT	HLA-C*07:02	0.0026161198096815498	0.0016223298828789937	not-binder
NKWIGSFL	HLA-C*07:02	0.836579191684723	0.12198645756605336	binder
DIWSAGCI	HLA-C*07:02	0.0019182274991180748	0.001702794954778646	not-binder
AINGVKIG	HLA-C*07:02	0.012676831014687195	0.009697750849615263	not-binder
TLGGAGHA	HLA-C*07:02	0.0007535600889241323	0.000423436625237698	not-binder
AELVSIAG	HLA-C*07:02	0.0006245148775633425	0.0005858763575625639	not-binder
CQHHTTGR	HLA-C*07:02	0.0005387816905567888	0.0004126570846076912	not-binder
QENADRIF	HLA-C*07:02	0.27746287658810614	0.1999872415692186	not-binder
LDSSRSHS	HLA-C*07:02	0.00047373619017889725	0.00030641799054182024	not-binder
PRAMTVEW	HLA-C*07:02	0.056715805223211645	0.04295823304095114	not-binder
RRLEEWAV	HLA-C*07:02	0.7837348133325577	0.31304060437760983	binder
NVGENANF	HLA-C*07:02	0.05784111935645342	0.04655467086406357	not-binder
MKYDEIDL	HLA-C*07:02	0.546338251978159	0.3521557643440868	ambiguous
RVRVNSFC	HLA-C*07:02	0.0009844936954323202	0.0006151490172058005	not-binder
DYGSGHEL	HLA-C*07:02	0.858355724811554	0.11824649966685821	binder
VWMPGLNR	HLA-C*07:02	0.03893333589658141	0.029927251206873062	not-binder
YDVELTGA	HLA-C*07:02	0.002323988382704556	0.000986233279257201	not-binder
GYIKLACP	HLA-C*07:02	0.002624499285593629	0.0016659987019569198	not-binder
EFDHKVIA	HLA-C*07:02	0.0239358002319932	0.017183164170930576	not-binder
GARTSDYG	HLA-C*07:02	0.00045665709476452323	0.00020861026863945914	not-binder
VTPLPIQM	HLA-C*07:02	0.5310328438878059	0.24750924508701536	ambiguous
KDLYANNV	HLA-C*07:02	0.012325620022602379	0.011907618584767543	not-binder
EGEIGDSH	HLA-C*07:02	0.0008951240975875408	0.000542320703067879	not-binder
GTYVQHVS	HLA-C*07:02	0.012065983936190605	0.005776713563735247	not-binder
DAMGKPVP	HLA-C*07:02	0.005234607227612287	0.006365439826801578	not-binder
WQWEPINI	HLA-C*07:02	0.347219218313694	0.23302799348525444	not-binder
NAKSKKKS	HLA-C*07:02	0.004501255054492503	0.0049576200024534145	not-binder
ELDYTSVN	HLA-C*07:02	0.0007777927807183005	0.0007473901585108811	not-binder
EIVPVEEP	HLA-C*07:02	0.0013332127768080682	0.0011704370335840714	not-binder
VCYQTRQD	HLA-C*07:02	0.0006738383846823127	0.0004482825510967801	not-binder
FRSGYIHA	HLA-C*07:02	0.8181113600730896	0.13240559575201538	binder
NNNAPSPF	HLA-C*07:02	0.14433980733156204	0.10104988196073635	not-binder
LSEPYINF	HLA-C*07:02	0.3398357003927231	0.21761950533671923	not-binder
DGPGPNGL	HLA-C*07:02	0.02488139308989048	0.006988599349623383	not-binder
VFNMPHDD	HLA-C*07:02	0.005242925183847546	0.0042939205249719805	not-binder
DDMMQWLL	HLA-C*07:02	0.01485990984365344	0.021511900555563932	not-binder
WAQIQGRD	HLA-C*07:02	0.001636097852315288	0.001701853586778697	not-binder
EQGFEEVY	HLA-C*07:02	0.07285082237794996	0.078338320371674	not-binder
LVEDGFKV	HLA-C*07:02	0.035613955929875374	0.027682273454739146	not-binder
CTFVTVPG	HLA-C*07:02	0.0009850531700067223	0.0005242214142859359	not-binder
IREECRGV	HLA-C*07:02	0.106685446575284	0.14857116409430515	not-binder
GRCFGPSI	HLA-C*07:02	0.2747010160237551	0.23279171890292394	not-binder
IFAYGSFI	HLA-C*07:02	0.18667107596993446	0.21823543759700276	not-binder
PGGARRLT	HLA-C*07:02	0.0016766173590440302	0.00170542968308857	not-binder
DEQHFERR	HLA-C*07:02	0.00780293743009679	0.006061664208385125	not-binder
QEAECQVL	HLA-C*07:02	0.0022534555057063697	0.0011455373528919293	not-binder
FIYYACGE	HLA-C*07:02	0.003131807059980929	0.0028399493501014453	not-binder
AGTFNAGE	HLA-C*07:02	0.0008503274089889601	0.0008103457792575814	not-binder
AQDPKEPH	HLA-C*07:02	0.005504939216189086	0.0031842991997597745	not-binder
AQMHLDAL	HLA-C*07:02	0.2137625813484192	0.07600773555616797	not-binder
SGGEHTVM	HLA-C*07:02	0.20877990871667862	0.23472857396831123	not-binder
IAMFLRLL	HLA-C*07:02	0.6598145365715027	0.2113425855436733	binder
SQFSWIMP	HLA-C*07:02	0.0034582972410134973	0.0024820371374977917	not-binder
ELDLEAQF	HLA-C*07:02	0.038622168637812135	0.026033375207093586	not-binder
LYLSTSLH	HLA-C*07:02	0.2754373773932457	0.15808368104809448	not-binder
DQNPSENY	HLA-C*07:02	0.19573797807097434	0.25584051509319733	not-binder
QELYEQRY	HLA-C*07:02	0.27278664857149126	0.27332356718396844	not-binder
NTIRLWDI	HLA-C*07:02	0.05042969966307283	0.05191023779803639	not-binder
SEAMEKIR	HLA-C*07:02	0.003532894505769946	0.0028671260372852276	not-binder
VQQKFSGS	HLA-C*07:02	0.0005460258165840059	0.0006408750287332192	not-binder
LFTLALTY	HLA-C*07:02	0.32651314362883566	0.1727269916707972	not-binder
PEENKLFD	HLA-C*07:02	0.0013472622842527926	0.0009729321455076894	not-binder
LAPLKPGK	HLA-C*07:02	0.14071472911164165	0.2004149830844586	not-binder
AKILNEVV	HLA-C*07:02	0.03351018591783941	0.03453851925375256	not-binder
TTTFKLSS	HLA-C*07:02	0.0018198906909674406	0.0013203770035642409	not-binder
SYKVRVSK	HLA-C*07:02	0.07891554888337851	0.09115794463267282	not-binder
EVGKSLAE	HLA-C*07:02	0.0007906887120043393	0.0006678733647386287	not-binder
GNPIRTEL	HLA-C*07:02	0.7786550700664521	0.16164166992540302	binder
RLQAAGNA	HLA-C*07:02	0.0006270922545809299	0.0008661195570387621	not-binder
PCPSWATS	HLA-C*07:02	0.00019108993947156706	0.00015648193616027425	not-binder
LATFVSCQ	HLA-C*07:02	0.0009742831927724183	0.00082878194373049	not-binder
DAVIEQLI	HLA-C*07:02	0.01968188537284732	0.014462544700455597	not-binder
HPQLQGLV	HLA-C*07:02	0.013575021736323833	0.012006199114164107	not-binder
IFDPPTFG	HLA-C*07:02	0.2502147540450096	0.15153828957765011	not-binder
MAFPRMNN	HLA-C*07:02	0.04478953741490841	0.033026259720359684	not-binder
ISNNCLSK	HLA-C*07:02	0.001500993431545794	0.0009280977477597332	not-binder
GKHSNVTE	HLA-C*07:02	0.0009358281327877194	0.0005472800350118065	not-binder
DVCHDMSR	HLA-C*07:02	0.003754608827875927	0.0042747806052305624	not-binder
DYQGEIGL	HLA-C*07:02	0.20626602172851563	0.10474830567514405	not-binder
FDLETAFL	HLA-C*07:02	0.29874729216098783	0.17149913077084075	not-binder
ASQLMEPG	HLA-C*07:02	0.00046344315633177756	0.0002768663788353333	not-binder
KQMEELLF	HLA-C*07:02	0.5604535460472106	0.20116495475533533	ambiguous
QLYAAWSQ	HLA-C*07:02	0.0025628080999013036	0.002349292717455192	not-binder
ATDAVQIF	HLA-C*07:02	0.3565962165594101	0.15850921557696288	not-binder
SVDEIQKR	HLA-C*07:02	0.023892610613256694	0.016385064969592758	not-binder
MWRLLDPE	HLA-C*07:02	0.008153405459597706	0.010166737272792832	not-binder
QNLQSPKS	HLA-C*07:02	0.0005765864247223362	0.0005428103042223128	not-binder
VLSGNPSY	HLA-C*07:02	0.26309203207492826	0.11039619183061304	not-binder
LKIFVTAS	HLA-C*07:02	0.0035203327774070204	0.003094653475255209	not-binder
SRDTYECT	HLA-C*07:02	0.00454578476419556	0.006183732369813968	not-binder
NGKLGMLM	HLA-C*07:02	0.03238711040467024	0.026897464007753613	not-binder
GSNQHPTQ	HLA-C*07:02	0.0009564358639181592	0.0007907871937071895	not-binder
EDVDFSAE	HLA-C*07:02	0.0003160809719702229	0.0002961479446010344	not-binder
GKAFFKGM	HLA-C*07:02	0.16672467067837715	0.08019366451290531	not-binder
FVKPVDAG	HLA-C*07:02	0.011563387792557478	0.004382669054193462	not-binder
GYARGHEA	HLA-C*07:02	0.09544159155339002	0.1236023963398215	not-binder
LNAFYPLL	HLA-C*07:02	0.4764549434185028	0.17126263669723948	ambiguous
NFPPYSVG	HLA-C*07:02	0.016121523955371232	0.015410406020237124	not-binder
VEMAESCV	HLA-C*07:02	0.001127833453938365	0.0013651428413630033	not-binder
RVSDKVHY	HLA-C*07:02	0.805434250831604	0.14052048302442016	binder
SIEGYYQE	HLA-C*07:02	0.0012259521572559606	0.0010101985303874463	not-binder
KVTNVHVV	HLA-C*07:02	0.5961314171552659	0.22198061232608957	ambiguous
VRYPIASM	HLA-C*07:02	0.9961160659790039	0.0023151085261663247	binder
YYVCKPNR	HLA-C*07:02	0.23991525950841605	0.18187212355274437	not-binder
ISNGHHWR	HLA-C*07:02	0.0286828238517046	0.02738020737774353	not-binder
EVTTDAVQ	HLA-C*07:02	0.0010210358566837385	0.0005742434695020757	not-binder
MSAFETAQ	HLA-C*07:02	0.0027153403731063007	0.0016413684156664457	not-binder
PQEKDVTQ	HLA-C*07:02	0.0005268623004667461	0.00019705088048178898	not-binder
SNVGNIGE	HLA-C*07:02	0.002289831932284869	0.0020801667708957423	not-binder
YSRDCLDE	HLA-C*07:02	0.0010405622306279838	0.0006935639241262582	not-binder
FLVPVGEE	HLA-C*07:02	0.0051307334331795575	0.004071703764002347	not-binder
FLTRWPSI	HLA-C*07:02	0.20242273584008216	0.16938003517620623	not-binder
MPFYENFY	HLA-C*07:02	0.5470929458737374	0.26879800120489866	ambiguous
SCLAGFTG	HLA-C*07:02	0.0005925354460487142	0.0006912638676124575	not-binder
HDQEDFGA	HLA-C*07:02	0.00033733390155248343	0.00024380920685820987	not-binder
TYNSKGSF	HLA-C*07:02	0.9884262681007385	0.00628294777294027	binder
AEVGFELD	HLA-C*07:02	0.0024826920387567954	0.0028534340421136717	not-binder
KVEAKKLL	HLA-C*07:02	0.11228122524917125	0.14788430155009877	not-binder
AGYIKQTL	HLA-C*07:02	0.9070809960365296	0.06779854932926863	binder
GESAEGAE	HLA-C*07:02	0.00014549362299476343	0.0001218956232698428	not-binder
EEGSVTNM	HLA-C*07:02	0.0022237749421037734	0.0010792755568345622	not-binder
KQIQQLER	HLA-C*07:02	0.017613556887954473	0.01706448030517691	not-binder
GFDPRDST	HLA-C*07:02	0.059928424199461004	0.08469230067841749	not-binder
REKYNAIA	HLA-C*07:02	0.0025835740962065756	0.003709818071213738	not-binder
ASLHGAKY	HLA-C*07:02	0.22617186307907106	0.1495606033736818	not-binder
DKLKPVFT	HLA-C*07:02	0.02791059872834012	0.041012998838949793	not-binder
VAPSSVDA	HLA-C*07:02	0.006181398080661893	0.0023417828297341565	not-binder
RYSSDLNP	HLA-C*07:02	0.0028452428450691514	0.0031419027550700536	not-binder
IHLGTEAG	HLA-C*07:02	0.0004893779951089527	0.0003079086417851371	not-binder
SFLDQYKF	HLA-C*07:02	0.9726898670196533	0.016127942162414442	binder
DLAPLAHM	HLA-C*07:02	0.088924939930439	0.08741384522467226	not-binder
QVHKDGEK	HLA-C*07:02	0.001850126893259585	0.0006376432881287103	not-binder
PKLGPVCA	HLA-C*07:02	0.0008198793875635602	0.0005073700552675783	not-binder
VDGFIATS	HLA-C*07:02	0.0011595479678362607	0.0012004075342765346	not-binder
VPAVVLRY	HLA-C*07:02	0.3906377226114273	0.20379508240108113	not-binder
SATRACAE	HLA-C*07:02	0.0004013686193502508	0.00029574541216869645	not-binder
IWIAAHPV	HLA-C*07:02	0.18364551439881324	0.13605299136263863	not-binder
QVVCSIAL	HLA-C*07:02	0.03550248062238097	0.050829907339964266	not-binder
LERREELQ	HLA-C*07:02	0.0006413552626327145	0.0005021254878689592	not-binder
TFIQMIRY	HLA-C*07:02	0.9091447114944458	0.04684452195226061	binder
ARAEDFDI	HLA-C*07:02	0.274102650815621	0.1942607937935347	not-binder
DVLNGVIA	HLA-C*07:02	0.003453031915705651	0.005035986759510409	not-binder
PLLAIQMA	HLA-C*07:02	0.0007865475112339481	0.0004412740918819582	not-binder
VSRMTLGK	HLA-C*07:02	0.002708541287574917	0.0020657795591829354	not-binder
IERQVRAF	HLA-C*07:02	0.35056522488594055	0.08698883313516505	not-binder
VGFPGLTL	HLA-C*07:02	0.7121349573135376	0.14489179258675344	binder
LDLSAPDI	HLA-C*07:02	0.0051627955865114926	0.004062600587415203	not-binder
DKAKFCLC	HLA-C*07:02	0.00025222196854883804	0.00018955531374742864	not-binder
QALAGVQD	HLA-C*07:02	0.0011361566284904256	0.0008221768247762874	not-binder
IHASIRAL	HLA-C*07:02	0.9632464289665222	0.03692659021952167	binder
LKQQDKAA	HLA-C*07:02	0.0014319184760097415	0.0007862273776510459	not-binder
IMSKYDSF	HLA-C*07:02	0.3915517508983612	0.19664138982536958	not-binder
EVPAIKLP	HLA-C*07:02	0.0038064141292124985	0.002111773573858557	not-binder
KKIPFFKN	HLA-C*07:02	0.02048142389394343	0.012607994475080582	not-binder
QIPPMYSA	HLA-C*07:02	0.0018444098997861147	0.000885431444405637	not-binder
VAGIMSDA	HLA-C*07:02	0.000868374906713143	0.0008373267518443541	not-binder
RSRTPRAA	HLA-C*07:02	0.007375276810489595	0.007856565788338328	not-binder
SRVAKMLA	HLA-C*07:02	0.3465291798114777	0.13946459330744138	not-binder
KSKKYWNE	HLA-C*07:02	0.004836625934694893	0.006551682240047944	not-binder
KIMLNKEK	HLA-C*07:02	0.008674060099292547	0.010006241247772702	not-binder
QLMLDHLK	HLA-C*07:02	0.00915722488425672	0.004266350099195283	not-binder
HIDSPAQM	HLA-C*07:02	0.797897458076477	0.1796545411265479	binder
WHAFVEWT	HLA-C*07:02	0.0020274341746699064	0.001474150934528024	not-binder
NNNSNNNN	HLA-C*07:02	0.00033645513394731097	0.00024884059993592256	not-binder
HVGSDPEH	HLA-C*07:02	0.007670580700505525	0.00696821393875295	not-binder
YCSLVKEP	HLA-C*07:02	0.001185109803918749	0.0009084395364200978	not-binder
LSADAAAR	HLA-C*07:02	0.04802439622581005	0.04722403399123758	not-binder
AVRKGMAS	HLA-C*07:02	0.0014037496177479625	0.0006170947826621642	not-binder
QYIAPSDT	HLA-C*07:02	0.014287503785453737	0.007662167114514171	not-binder
YFSGTKIK	HLA-C*07:02	0.12585281804203988	0.08749661661299647	not-binder
VDKYKLYP	HLA-C*07:02	0.004818455263739451	0.003286779655086105	not-binder
LEHGMIDM	HLA-C*07:02	0.06216152738779783	0.07040863832458032	not-binder
YEITEEHE	HLA-C*07:02	0.009459943929687142	0.01063773243655284	not-binder
RLADRHLG	HLA-C*07:02	0.003385103738401085	0.0033990860000613333	not-binder
KVQLAHAE	HLA-C*07:02	0.003861904097720981	0.0023483169334527873	not-binder
LLYFVWYV	HLA-C*07:02	0.02199648632667959	0.0110805276439763	not-binder
IPPLPDFS	HLA-C*07:02	0.0017604070715606212	0.00047180859419120746	not-binder
AGVSCIWS	HLA-C*07:02	0.0006257559783989563	0.0007582765279824159	not-binder
YIHNILYE	HLA-C*07:02	0.13087064065039158	0.12321710945317332	not-binder
DIRPCYYT	HLA-C*07:02	0.0017217270127730445	0.001904586476837317	not-binder
IMKDINDK	HLA-C*07:02	0.047962524462491274	0.07808832540485135	not-binder
NGDERVAL	HLA-C*07:02	0.8121548771858216	0.06921873305197049	binder
KVVDLLAP	HLA-C*07:02	0.022066116519272327	0.01464159532257585	not-binder
LIFRSRGR	HLA-C*07:02	0.00893409609561786	0.009945940672632795	not-binder
THVSNQQL	HLA-C*07:02	0.8814488530158997	0.06767291170748654	binder
KPGDIDHH	HLA-C*07:02	0.028710157750174402	0.046153459758813964	not-binder
PEEVITIS	HLA-C*07:02	0.0011723471950972452	0.001287103143786694	not-binder
KLAGSAIG	HLA-C*07:02	0.0035811876063235105	0.0025688481693935737	not-binder
CLREILTG	HLA-C*07:02	0.0004973719325789717	0.0005823629376048006	not-binder
LWIALWSG	HLA-C*07:02	0.0006599755492061376	0.00035224845060959726	not-binder
AHWRRNST	HLA-C*07:02	0.03314943588338792	0.051852967379613986	not-binder
IPEGITTL	HLA-C*07:02	0.1581197626888752	0.13215020683632023	not-binder
LNSLAIAK	HLA-C*07:02	0.02680423725396395	0.01915030026432169	not-binder
NDQGAEDQ	HLA-C*07:02	0.0005005413320759544	0.000523079982434395	not-binder
RTLKPGDT	HLA-C*07:02	0.0015039534890092909	0.0010341679320431435	not-binder
INASVVNI	HLA-C*07:02	0.08011954203248024	0.046045171504672563	not-binder
HPFFAKLD	HLA-C*07:02	0.04125157194212079	0.04345382313595911	not-binder
DATICCGS	HLA-C*07:02	8.15353741927538e-05	8.759974516919776e-05	not-binder
EALVGHME	HLA-C*07:02	0.0012742346385493874	0.0007078358365416199	not-binder
APIMFSNK	HLA-C*07:02	0.008278608415275812	0.004502255573791035	not-binder
VYGLSARG	HLA-C*07:02	0.003318220708752051	0.0028773330685604726	not-binder
EWILRNSP	HLA-C*07:02	0.0003691948673804291	0.00039233126305434366	not-binder
DLTDPSPA	HLA-C*07:02	0.0023453957604942844	0.002253295926573711	not-binder
MGDVGVIT	HLA-C*07:02	0.002697841788176447	0.0016762670997496646	not-binder
KTLIKLIL	HLA-C*07:02	0.5903844118118287	0.24335786185889566	ambiguous
IVINLDEY	HLA-C*07:02	0.2669213555753231	0.16338615084369953	not-binder
ALGERALE	HLA-C*07:02	0.000816452142316848	0.0002730221159727115	not-binder
DQEKTKIF	HLA-C*07:02	0.09886656552553177	0.08249808785193512	not-binder
LTHHIDID	HLA-C*07:02	0.006100639118812978	0.005666562615361385	not-binder
GRATKEQM	HLA-C*07:02	0.7636828541755676	0.18265753304174237	binder
AYFECLHE	HLA-C*07:02	0.04227198958396912	0.032427093579882764	not-binder
HHHHHHHQ	HLA-C*07:02	0.13567303940653802	0.11530500952945774	not-binder
RDNKIHSI	HLA-C*07:02	0.27180530652403834	0.22290027335120055	not-binder
GFRVIIAG	HLA-C*07:02	0.0044088761787861586	0.0024310866054645776	not-binder
ANGIEGVQ	HLA-C*07:02	0.0020214421994751318	0.001784220393774963	not-binder
GVPSRFSG	HLA-C*07:02	0.001539291109656915	0.0012943758332530826	not-binder
KYSLKLVT	HLA-C*07:02	0.3286883503198624	0.1308215743765406	not-binder
ILDASLIV	HLA-C*07:02	0.16371896900236607	0.15108801953629136	not-binder
LYPNNTFL	HLA-C*07:02	0.9335099339485169	0.06645510173001783	binder
GREEAVAE	HLA-C*07:02	0.006768736436788459	0.010476383478354277	not-binder
SSGRNWNH	HLA-C*07:02	0.001965265319449827	0.0019867594320797416	not-binder
VMGNLGGF	HLA-C*07:02	0.0471147945150733	0.024646132786018387	not-binder
QVSIDKLL	HLA-C*07:02	0.03076758598908782	0.02168736288477943	not-binder
HEYTVAAP	HLA-C*07:02	0.0061105054570361975	0.004759328174183228	not-binder
EQTENRES	HLA-C*07:02	0.0001474075606893166	0.0001468916233820757	not-binder
NDVTRIFV	HLA-C*07:02	0.3898707047104836	0.20417733181491082	not-binder
KLCITQSA	HLA-C*07:02	0.0005507680354639888	0.00033382605426864086	not-binder
KAMMEAAL	HLA-C*07:02	0.1554212227463722	0.10339240315113274	not-binder
ISVTERQR	HLA-C*07:02	0.004050753498449922	0.0020135181881978984	not-binder
NVHSYGFK	HLA-C*07:02	0.012264760117977858	0.010689822479915156	not-binder
RVKKQMEK	HLA-C*07:02	0.007977142638992518	0.006553289970870151	not-binder
AGTSFPTA	HLA-C*07:02	0.004500641097547486	0.004422554253114384	not-binder
FNILPGFI	HLA-C*07:02	0.09314583353698254	0.08201120818410519	not-binder
FHANTPVF	HLA-C*07:02	0.993332850933075	0.004531465981286859	binder
YGSGRTDK	HLA-C*07:02	0.003040959552163258	0.0024957339316664653	not-binder
QSPYEGTC	HLA-C*07:02	0.0002945540938526392	0.00010025296552957745	not-binder
NMIPNQTV	HLA-C*07:02	0.10437482297420501	0.07558623886854382	not-binder
GRVFNVLG	HLA-C*07:02	0.15880445688962935	0.089321679315219	not-binder
IILLKEKR	HLA-C*07:02	0.004838948184624314	0.0024699633341047807	not-binder
YMAQANES	HLA-C*07:02	0.0014636151143349707	0.001841974717753217	not-binder
ELGKMEIS	HLA-C*07:02	0.0005938904992945027	0.0008945127500361589	not-binder
NKNETWSS	HLA-C*07:02	0.00035176454184693284	0.0002573316267563215	not-binder
ANLSGVIL	HLA-C*07:02	0.10106940884143115	0.08325132515872347	not-binder
WVELKTTA	HLA-C*07:02	0.0014381931396201253	0.0010262969444422565	not-binder
SNRTHQDQ	HLA-C*07:02	0.0007075659959809855	0.0003907939072714088	not-binder
SPAILFST	HLA-C*07:02	0.003829684411175549	0.0033574456447624003	not-binder
QAAITQEI	HLA-C*07:02	0.04237759076058865	0.03900107532459504	not-binder
ESARLLRE	HLA-C*07:02	0.0012556948990095408	0.0008422791178951919	not-binder
KIPSSVDL	HLA-C*07:02	0.10954323410987854	0.06464132002456034	not-binder
GDDTYCTN	HLA-C*07:02	0.00014373047106346347	0.0001688905598950106	not-binder
IAGDVGEE	HLA-C*07:02	0.0028229499337612653	0.002538759982226168	not-binder
GMHGEDVV	HLA-C*07:02	0.0023228075355291367	0.0010596511292099613	not-binder
TELWDRLE	HLA-C*07:02	0.0015584528067847715	0.000829466649634691	not-binder
YVGRDVDS	HLA-C*07:02	0.0008106455148663372	0.0004495179342974185	not-binder
ILRGYKDT	HLA-C*07:02	0.002864024176960811	0.0025559238739159694	not-binder
RLNVETNL	HLA-C*07:02	0.056042831391096115	0.041823614343767745	not-binder
DQTPSGRI	HLA-C*07:02	0.00496972945984453	0.00406059566757122	not-binder
GGIRAYFT	HLA-C*07:02	0.004964267427567393	0.005519906018751892	not-binder
FIDEKAPI	HLA-C*07:02	0.30597068667411803	0.238723825958617	not-binder
RIREDYLT	HLA-C*07:02	0.020752692560199647	0.03244004650072771	not-binder
LAAFDACS	HLA-C*07:02	0.00036449207982514054	0.0001448064824971213	not-binder
IEESIKRS	HLA-C*07:02	0.002878736233105883	0.0032532368795796097	not-binder
FKDNQLLF	HLA-C*07:02	0.9479031443595887	0.04128952286680779	binder
RAKVVSQS	HLA-C*07:02	0.007017781189642846	0.010971601065895328	not-binder
NSELEKHI	HLA-C*07:02	0.012837558332830668	0.017575449195718136	not-binder
KDLRNMLE	HLA-C*07:02	0.001258820988005027	0.0011522954545173608	not-binder
VVALLGAR	HLA-C*07:02	0.02363693416118622	0.026505097635253428	not-binder
THRDGKLY	HLA-C*07:02	0.7432084113359452	0.259767497047737	binder
QLDEGRSS	HLA-C*07:02	0.0002594841458630981	0.000203684194608802	not-binder
RFPWRETK	HLA-C*07:02	0.06747248731553554	0.08758233487496038	not-binder
LQDEELEF	HLA-C*07:02	0.06474465541541577	0.042235855769585745	not-binder
GIEQLKKH	HLA-C*07:02	0.0028478958527557554	0.002814069287394281	not-binder
SLTEIKDV	HLA-C*07:02	0.009362140437588096	0.008280289065592163	not-binder
PQGVSGVV	HLA-C*07:02	0.003495364508125931	0.0030724228066039967	not-binder
LPENFEIL	HLA-C*07:02	0.14465704336762428	0.09757509896507242	not-binder
FRTHVRHL	HLA-C*07:02	0.9785688400268555	0.012913408351868352	binder
VAPGVAVL	HLA-C*07:02	0.7012399077415467	0.08306475375738764	binder
SRFYLSLE	HLA-C*07:02	0.47361462712287905	0.20310948843225649	ambiguous
IDKKEFQI	HLA-C*07:02	0.03341088779270649	0.012654858737566138	not-binder
GLFHLSVR	HLA-C*07:02	0.03507877725642174	0.030418666903910447	not-binder
TGTQLISP	HLA-C*07:02	0.0016000102157704532	0.0013697124267104499	not-binder
FTQIDCEL	HLA-C*07:02	0.02772350739687681	0.02163292770528107	not-binder
LLPGLIDC	HLA-C*07:02	0.0011662515928037465	0.0006839438491202191	not-binder
IGAEDDFR	HLA-C*07:02	0.025180454738438128	0.01343102028357551	not-binder
VQFVEKDY	HLA-C*07:02	0.3145017258822918	0.2506009724527693	not-binder
KHVREINK	HLA-C*07:02	0.03943637227639556	0.03745390354176744	not-binder
LGKYIPPP	HLA-C*07:02	0.011911856848746539	0.011762989891490036	not-binder
TNRPYELD	HLA-C*07:02	0.007324326131492853	0.006244810407667268	not-binder
IMHHLAGH	HLA-C*07:02	0.01959909750148654	0.01353964539276323	not-binder
VTLVAYER	HLA-C*07:02	0.03263382241129875	0.02020232306542818	not-binder
QAVGEFAS	HLA-C*07:02	0.0010124210413778201	0.0008666539144227838	not-binder
WSHASTIL	HLA-C*07:02	0.4446245014667511	0.15986106638478437	ambiguous
EHGPMALV	HLA-C*07:02	0.17230180650949478	0.11344702143610282	not-binder
DRFTLRVP	HLA-C*07:02	0.22919939309358597	0.1695841976830877	not-binder
DVLTLDVE	HLA-C*07:02	0.003721574564042385	0.003195291121465675	not-binder
PVVLTAKF	HLA-C*07:02	0.13390939235687255	0.1442895464105992	not-binder
RSQYTENH	HLA-C*07:02	0.002524556580465287	0.0017203532400534595	not-binder
LPSSEDDD	HLA-C*07:02	0.0030164877054630777	0.004190694648359739	not-binder
EALCGLVD	HLA-C*07:02	0.0007958676360431127	0.0006895216830987595	not-binder
PPVRKPPT	HLA-C*07:02	0.0036224948009476064	0.0032408643543054075	not-binder
SIPDAYEA	HLA-C*07:02	0.004078878462314606	0.0029784577891442143	not-binder
GWTIENGV	HLA-C*07:02	0.00551970589440316	0.0037685141078242913	not-binder
DVSEFERG	HLA-C*07:02	0.00418213769007707	0.0065370427067621695	not-binder
RRTTAACE	HLA-C*07:02	0.00042923665059788616	0.00045482297077005876	not-binder
TCCGVADG	HLA-C*07:02	0.00016384775790356798	0.00015908578809347367	not-binder
SKGLKLIN	HLA-C*07:02	0.010011509386822581	0.010366280571164845	not-binder
NILRAFLG	HLA-C*07:02	0.0008438301651040092	0.0005681998400494463	not-binder
LVTLSNSR	HLA-C*07:02	0.018323248904198407	0.024671842399974622	not-binder
ASFRNIGV	HLA-C*07:02	0.11639939993619919	0.08762074785706984	not-binder
WVANAATV	HLA-C*07:02	0.034694019518792626	0.024787752940581657	not-binder
LAGHGGNI	HLA-C*07:02	0.005704364576376975	0.003869240099219938	not-binder
VWEPQEDI	HLA-C*07:02	0.020911753969267012	0.022397409567805233	not-binder
ERISYLYN	HLA-C*07:02	0.3184210166335106	0.18714281911026875	not-binder
MFFRFKKD	HLA-C*07:02	0.010287633951520547	0.008155042665242323	not-binder
SPNSAGVI	HLA-C*07:02	0.01492074211128056	0.009812590041443027	not-binder
VLPTYEMA	HLA-C*07:02	0.006214065349195152	0.008416785521571305	not-binder
AVPEGGQK	HLA-C*07:02	0.011580771626904606	0.007890833850225223	not-binder
LQKAEKKK	HLA-C*07:02	0.0016524116159416734	0.0010054709260166983	not-binder
KVSLQGNM	HLA-C*07:02	0.0161302431486547	0.010705147034879795	not-binder
LIGFPYTL	HLA-C*07:02	0.37897104024887085	0.21368563295609183	not-binder
GGIVLCDR	HLA-C*07:02	0.0021853611047845333	0.0019247502239656252	not-binder
DTKEGAEV	HLA-C*07:02	0.006174501520581544	0.003866266422643967	not-binder
EATNDQIC	HLA-C*07:02	0.00010324069808120839	3.126435400652848e-05	not-binder
VCMAVLKE	HLA-C*07:02	0.0025056721875444054	0.0014204812381413319	not-binder
KYLKLQDT	HLA-C*07:02	0.05686984546482563	0.05340241425898016	not-binder
PDLHLYLR	HLA-C*07:02	0.02818931988440454	0.029318643760523663	not-binder
QYLYTKEQ	HLA-C*07:02	0.02311013382859528	0.0195878792117269	not-binder
TVSDGESG	HLA-C*07:02	0.0003193735392414965	0.0001774393746065101	not-binder
QENLETLK	HLA-C*07:02	0.0048389293951913714	0.002226523930445144	not-binder
PQGPRDRR	HLA-C*07:02	0.0007852791008190252	0.0010480372689169713	not-binder
THRHNIDN	HLA-C*07:02	0.0020314029301516713	0.0023006130105389195	not-binder
QLGATTNT	HLA-C*07:02	0.00033230624030693433	0.00041282482238828383	not-binder
RRFLDMEL	HLA-C*07:02	0.975556206703186	0.03765593781494194	binder
STGNRNPG	HLA-C*07:02	0.0008815584878902882	0.001205769698866042	not-binder
FPIRYDLF	HLA-C*07:02	0.6347481608390808	0.29850206046188904	ambiguous
LPSGHPPL	HLA-C*07:02	0.354219651222229	0.08900663892211803	not-binder
AAPQVPDD	HLA-C*07:02	0.00270566139370203	0.0013536038269532065	not-binder
SFITTFCI	HLA-C*07:02	0.017799282376654447	0.015222952103348234	not-binder
VMEEIEEA	HLA-C*07:02	0.0014548644772730767	0.001045399806011457	not-binder
AQGEFLTR	HLA-C*07:02	0.0346296651288867	0.02441519896091745	not-binder
TEPTLAEL	HLA-C*07:02	0.09810892026871443	0.06021025704530896	not-binder
QLADRLGF	HLA-C*07:02	0.2469302225857973	0.2693971109347693	not-binder
[truncated: 13,294 more rows]
