# Supplementary material for: Peptidome Surveillance Across Evolving SARS-CoV-2 Lineages Reveals HLA Binding Conservation in Nucleocapsid Among Variants With Most Potential for T-Cell Epitope Loss in Spike
Source: Front Immunol. 2022 Jun 23;13:918928. doi: 10.3389/fimmu.2022.918928 (PMC9260595; doi:10.3389/fimmu.2022.918928)
Supplement: Supplementary file 3 [file DataSheet_3.zip › rnn_results/HLA-B15_03_predictionsRNN.csv]

peptide	allele	prediction	prediction_std	classification
AAAAAAPPDP	HLA-B*15:03	0.003766134870238602	0.005101066732224858	not-binder
AAANPTLAF	HLA-B*15:03	0.9872780680656433	0.009354512862450454	binder
AAAPAGTTF	HLA-B*15:03	0.9839016079902649	0.013369106480906725	binder
AAAPVIKAY	HLA-B*15:03	0.9894914627075195	0.005372122250612422	binder
AAESPAGRA	HLA-B*15:03	0.0015704685356467962	0.0026530681989094525	not-binder
AAFTLRTQY	HLA-B*15:03	0.9517220735549927	0.0258066977989988	binder
AAIRENPVY	HLA-B*15:03	0.9766022562980652	0.012139845593161365	binder
AANLFAQTY	HLA-B*15:03	0.9645390272140503	0.030068890780664916	binder
AANPHSFVF	HLA-B*15:03	0.9931685328483582	0.005717116077143326	binder
AAPEGKRSL	HLA-B*15:03	0.443206250667572	0.09933704592726272	not-binder
AEQRGENALKD	HLA-B*15:03	0.020803034683922306	0.03833394141070304	not-binder
AEWSSKTSY	HLA-B*15:03	0.9168765187263489	0.11381809444525111	binder
AEYQFTGTY	HLA-B*15:03	0.943137812614441	0.050031205853364485	binder
AGAPPGTAY	HLA-B*15:03	0.8291402459144592	0.24434912189816183	binder
AGFAAIVAY	HLA-B*15:03	0.903109896183014	0.0873990076180302	binder
AGFAFRQTY	HLA-B*15:03	0.9406527757644654	0.027986949528467947	binder
AGGYFTSPGGY	HLA-B*15:03	0.21608159244060515	0.19619660492733132	not-binder
AGLQFPVGR	HLA-B*15:03	0.06231543850153685	0.06756128367925872	not-binder
AGSKQLFMTAY	HLA-B*15:03	0.3649632453918457	0.11414862102636486	not-binder
AGYLGFKAY	HLA-B*15:03	0.9501891732215881	0.021817992319507547	binder
AGYTARVY	HLA-B*15:03	0.9080423593521119	0.08741911125519782	binder
AHAHPQEVY	HLA-B*15:03	0.7012517511844635	0.3049402042666237	binder
AHFAKSISL	HLA-B*15:03	0.9214884281158447	0.08151782106324028	binder
AHIVSRLFY	HLA-B*15:03	0.8148642897605896	0.15540616809556929	binder
AHKANTLVY	HLA-B*15:03	0.9552067160606384	0.03419983870658424	binder
AHNMRVMKF	HLA-B*15:03	0.909393846988678	0.05580996727318664	binder
AHNPQQIYF	HLA-B*15:03	0.9201277494430542	0.09684433092042824	binder
AHQGNPAVY	HLA-B*15:03	0.9332605957984924	0.05388809047802911	binder
AHRNPKIGY	HLA-B*15:03	0.9444254279136658	0.03400406836268557	binder
AHSLVGTPY	HLA-B*15:03	0.8121592164039612	0.2529854603948825	binder
AHSVPSPAF	HLA-B*15:03	0.8880179047584533	0.10997194832883092	binder
AHYNLQNAF	HLA-B*15:03	0.9601617574691772	0.03380219533287661	binder
AKAAEAAASAY	HLA-B*15:03	0.7143033921718598	0.29309579080859716	binder
AKAAEEAKKF	HLA-B*15:03	0.5798407778143883	0.339476741766676	ambiguous
AKAAGPLQVY	HLA-B*15:03	0.8213379740715027	0.1879495504465733	binder
AKAFLSTLF	HLA-B*15:03	0.960802686214447	0.021922772524100482	binder
AKAGGFVVGY	HLA-B*15:03	0.9014100193977356	0.11722950265238473	binder
AKAGILTTL	HLA-B*15:03	0.9076551198959351	0.06783312261287101	binder
AKAGITTTL	HLA-B*15:03	0.9191240549087525	0.059883843521052076	binder
AKAGTEEAIVY	HLA-B*15:03	0.6887530505657196	0.25843444681434674	binder
AKAIATTVTY	HLA-B*15:03	0.926431167125702	0.12470888001042084	binder
AKAISKNVL	HLA-B*15:03	0.7041742920875549	0.2888112634307252	binder
AKAKPEASF	HLA-B*15:03	0.9480553030967712	0.06453155970878185	binder
AKANPQVL	HLA-B*15:03	0.46983219161629675	0.2769807923547558	ambiguous
AKANPQYTVY	HLA-B*15:03	0.853370088338852	0.20401468317496632	binder
AKAPPPVFY	HLA-B*15:03	0.9659786701202393	0.017810867930935215	binder
AKAPSRMY	HLA-B*15:03	0.7268674820661545	0.30522727189058535	binder
AKAPVGPVT	HLA-B*15:03	0.15000352011993529	0.15181592832024446	not-binder
AKAPYLAKF	HLA-B*15:03	0.9747038722038269	0.026398717329820267	binder
AKAQALVQY	HLA-B*15:03	0.9132815837860108	0.09407943600142746	binder
AKAQSGLAF	HLA-B*15:03	0.95148104429245	0.027473409237712194	binder
AKASKIEVY	HLA-B*15:03	0.8951748251914978	0.09721611740787556	binder
AKASPTQNLF	HLA-B*15:03	0.8189153611660004	0.2535835053230722	binder
AKATILCTSY	HLA-B*15:03	0.8344961881637574	0.1751340629450048	binder
AKDPANGRQF	HLA-B*15:03	0.7127672836184502	0.338435189577275	binder
AKDPRYARY	HLA-B*15:03	0.5876625802367925	0.3279508658890803	ambiguous
AKDPSVSIRY	HLA-B*15:03	0.6451863095164299	0.35576272878886384	ambiguous
AKDPTAVIF	HLA-B*15:03	0.6313657730817794	0.33171244876376577	ambiguous
AKDQSVRIW	HLA-B*15:03	0.09129078789119376	0.09924545441081094	not-binder
AKEEHLRQY	HLA-B*15:03	0.6254250854253769	0.3419145186965943	ambiguous
AKFAEEFYSF	HLA-B*15:03	0.9101280808448792	0.14170489617619178	binder
AKFAYKDEY	HLA-B*15:03	0.7945310890674591	0.24424203088408117	binder
AKFHPNLVVGGTY	HLA-B*15:03	0.5394147038459778	0.13628328012104782	ambiguous
AKFIEGVVL	HLA-B*15:03	0.8202576756477356	0.14668294836144957	binder
AKFISKNKHVSL	HLA-B*15:03	0.1874374689301476	0.2202662983981452	not-binder
AKFKSSIY	HLA-B*15:03	0.8748067617416382	0.09678971395902139	binder
AKFLDASGAKLDY	HLA-B*15:03	0.34115605102851987	0.2969049045508039	not-binder
AKFLDPITGTF	HLA-B*15:03	0.7967511028051376	0.3194134992990418	binder
AKFLGFVAF	HLA-B*15:03	0.9842212796211243	0.015941932231789652	binder
AKFNKKAERF	HLA-B*15:03	0.7661247968673706	0.14083014551400003	binder
AKFPLPMEVF	HLA-B*15:03	0.9627335906028748	0.04891995237503351	binder
AKFQPPPEY	HLA-B*15:03	0.921465253829956	0.06520736546255056	binder
AKFREIAEAY	HLA-B*15:03	0.7157955497503281	0.2779364913040257	binder
AKFRENVEDVF	HLA-B*15:03	0.49741748049855233	0.2917527217919441	ambiguous
AKFRSNLPA	HLA-B*15:03	0.37194082513451576	0.2982005703131312	ambiguous
AKFSATPRY	HLA-B*15:03	0.8508110880851746	0.1484620539477826	binder
AKFSATPRYMTY	HLA-B*15:03	0.6826466009020805	0.34323061618313677	binder
AKFSRPAQL	HLA-B*15:03	0.8324703335762024	0.08234407487144875	binder
AKFVDGEWY	HLA-B*15:03	0.5725567132234574	0.2291616767922596	ambiguous
AKFVTKAY	HLA-B*15:03	0.9489798903465271	0.05559461240110002	binder
AKGIRNVPY	HLA-B*15:03	0.842764675617218	0.07353595288805581	binder
AKGNIPAESY	HLA-B*15:03	0.666342493891716	0.2785948643688665	binder
AKGWAPTF	HLA-B*15:03	0.77487433552742	0.226134514909648	binder
AKHFSGLEEAVY	HLA-B*15:03	0.48080124855041506	0.21895871481354967	ambiguous
AKHIFKTY	HLA-B*15:03	0.8349806427955627	0.16622571467842845	binder
AKHIFKTYL	HLA-B*15:03	0.5784979298710823	0.2959350435778796	ambiguous
AKHPGLGEY	HLA-B*15:03	0.8241174221038818	0.1482375187555844	binder
AKIAEQVASF	HLA-B*15:03	0.8691657245159149	0.2080151246290652	binder
AKIALMNSVF	HLA-B*15:03	0.9432326912879944	0.044205442818151676	binder
AKIDSKLGH	HLA-B*15:03	0.0371074516326189	0.03518781320001682	not-binder
AKIENVQKTGF	HLA-B*15:03	0.5901085615158081	0.3075543311154946	ambiguous
AKIERFEFY	HLA-B*15:03	0.8671536445617676	0.09819711162195029	binder
AKIFGIQSF	HLA-B*15:03	0.9846093058586121	0.009033144972370523	binder
AKIFRGQVY	HLA-B*15:03	0.9384292960166931	0.042425030781728656	binder
AKIGGIITVF	HLA-B*15:03	0.9764089226722718	0.013893133305648167	binder
AKIGQGTFGEVF	HLA-B*15:03	0.6021095857024192	0.33255063908963745	ambiguous
AKIKALLERTGY	HLA-B*15:03	0.3357820749282837	0.16602593763589268	not-binder
AKIKGKNSF	HLA-B*15:03	0.9187270760536194	0.0751974794443338	binder
AKIKPNIF	HLA-B*15:03	0.7179963499307632	0.30763180199553125	binder
AKILADQQDKY	HLA-B*15:03	0.44130166471004484	0.25767085156898883	ambiguous
AKILLDPYY	HLA-B*15:03	0.6455284476280212	0.25096121823972767	binder
AKILNHPRVY	HLA-B*15:03	0.8675459861755371	0.15663159400805224	binder
AKILPIMF	HLA-B*15:03	0.8518837332725525	0.13981864765118845	binder
AKINFDSNSAY	HLA-B*15:03	0.8097838521003723	0.3122322201080448	binder
AKINSGSSL	HLA-B*15:03	0.897953462600708	0.07110113075239287	binder
AKIPGTGAL	HLA-B*15:03	0.7685971736907959	0.277769059556858	binder
AKIPLGFYY	HLA-B*15:03	0.8709472775459289	0.09934944410702701	binder
AKIPSVIEY	HLA-B*15:03	0.9645763039588928	0.024471231245396376	binder
AKIPVTIITGY	HLA-B*15:03	0.7585547268390656	0.33732010890159086	binder
AKIQKAVEY	HLA-B*15:03	0.875015127658844	0.10863936015615021	binder
AKITAQEAV	HLA-B*15:03	0.182140798214823	0.17090387890449157	not-binder
AKIVRLTEY	HLA-B*15:03	0.890847671031952	0.10642221782146317	binder
AKIYPDPEL	HLA-B*15:03	0.5743517726659775	0.2796140384701017	ambiguous
AKIYQQNPEAY	HLA-B*15:03	0.6815012484788895	0.314549182789123	binder
AKKDFEKKF	HLA-B*15:03	0.8216299653053284	0.10264948004106814	binder
AKKFEASGF	HLA-B*15:03	0.9105046629905701	0.047933054188066655	binder
AKKGEEALF	HLA-B*15:03	0.5510630041360856	0.2463548818225137	ambiguous
AKKGFTAVGY	HLA-B*15:03	0.9046495079994201	0.09371560134000524	binder
AKKGIDYDF	HLA-B*15:03	0.8323346614837647	0.058544627110990774	binder
AKKLFGSTF	HLA-B*15:03	0.9720774173736573	0.01947439336356608	binder
AKLAGDHIEY	HLA-B*15:03	0.7696218132972718	0.2523581731805345	binder
AKLASYVKF	HLA-B*15:03	0.93085777759552	0.0543367213236495	binder
AKLDELKLKY	HLA-B*15:03	0.4634407348930836	0.33284315471370346	ambiguous
AKLDHVNIVHY	HLA-B*15:03	0.7253893852233887	0.23771680639045661	binder
AKLDSLQTL	HLA-B*15:03	0.4107919543981552	0.2068223855051749	ambiguous
AKLDVFQSY	HLA-B*15:03	0.888295590877533	0.15037467092474463	binder
AKLFFHTEY	HLA-B*15:03	0.8801789522171021	0.13110495553350868	binder
AKLFPGSPAIY	HLA-B*15:03	0.7546895682811737	0.23784956641776864	binder
AKLGKEIEEY	HLA-B*15:03	0.6885626137256622	0.25403496276952225	binder
AKLHAALYER	HLA-B*15:03	0.00655361374374479	0.005681858228210379	not-binder
AKLIAVEIY	HLA-B*15:03	0.7641456365585327	0.18750492474913077	binder
AKLKGIGEY	HLA-B*15:03	0.8153666257858276	0.16142473202302238	binder
AKLLHTDSY	HLA-B*15:03	0.7904846012592316	0.17341948525732617	binder
AKLNNQARF	HLA-B*15:03	0.8110930740833282	0.18249638555622183	binder
AKLPDFESRY	HLA-B*15:03	0.7161153107881546	0.31376445414217713	binder
AKLPEIEEY	HLA-B*15:03	0.8452242136001586	0.1279415854935472	binder
AKLPGGVQNF	HLA-B*15:03	0.8884637832641602	0.16551044847152643	binder
AKLPKQFKF	HLA-B*15:03	0.8953947305679322	0.0812003460752766	binder
AKLPSETIF	HLA-B*15:03	0.8667207956314087	0.0664876462696798	binder
AKLPSRPADNY	HLA-B*15:03	0.46784643549472094	0.24541225117713508	ambiguous
AKLPTGTTL	HLA-B*15:03	0.8539082527160644	0.08732644569108666	binder
AKLQDPFSLY	HLA-B*15:03	0.6865082740783691	0.2293193473029822	binder
AKLRLLSSF	HLA-B*15:03	0.961206591129303	0.020661438572703025	binder
AKLRPPPDNQDAY	HLA-B*15:03	0.22818943813908846	0.25415290868634005	not-binder
AKLVSEKLASY	HLA-B*15:03	0.5753285825252533	0.21970185719616883	ambiguous
AKMATGNYF	HLA-B*15:03	0.9652575969696044	0.019093850101530273	binder
AKMKGFDVF	HLA-B*15:03	0.9636831998825073	0.025791678986303305	binder
AKMKTPVQY	HLA-B*15:03	0.9329677820205688	0.05686244857806112	binder
AKMVVDAVM	HLA-B*15:03	0.8114754915237427	0.16492648172764432	binder
AKNNGIVSY	HLA-B*15:03	0.9547771453857422	0.05406938938600308	binder
AKNPKIAVS	HLA-B*15:03	0.02325389800244011	0.02085881771819035	not-binder
AKNPQEQKSF	HLA-B*15:03	0.785650098323822	0.30974396995885134	binder
AKNPRINQL	HLA-B*15:03	0.6609773218631745	0.2973575388271646	binder
AKPAGGPKPP	HLA-B*15:03	0.0650461042765528	0.07569167256579448	not-binder
AKPFSVVVF	HLA-B*15:03	0.952929949760437	0.03802501022308953	binder
AKPHGPRTLY	HLA-B*15:03	0.563854631781578	0.22031410007437235	ambiguous
AKPLAALVTY	HLA-B*15:03	0.8585902929306031	0.15085263712305513	binder
AKPLKLYVY	HLA-B*15:03	0.7894004642963409	0.19037000776980098	binder
AKPNGLILQY	HLA-B*15:03	0.7432948976755143	0.2657125121009211	binder
AKPQHVTETF	HLA-B*15:03	0.7524156630039215	0.3077717483436804	binder
AKPTLQLVY	HLA-B*15:03	0.7805277705192566	0.18629692590438557	binder
AKPTRLNVF	HLA-B*15:03	0.8829146385192871	0.07898935786668616	binder
AKQIHAVRY	HLA-B*15:03	0.7567632019519805	0.22774890402271994	binder
AKQLSAQSY	HLA-B*15:03	0.7900233745574952	0.1958549648316999	binder
AKQPHVGDY	HLA-B*15:03	0.6327713370323181	0.2820885485673482	ambiguous
AKQRLTPKL	HLA-B*15:03	0.3543575078248978	0.23191974755579192	not-binder
AKRADLQSTF	HLA-B*15:03	0.8739235877990723	0.14943055638320757	binder
AKRDVPALDRY	HLA-B*15:03	0.5042721182107925	0.32151393371393694	ambiguous
AKRFDVSGY	HLA-B*15:03	0.9476746082305908	0.030716192860988405	binder
AKRGAFGHERY	HLA-B*15:03	0.5396586775779724	0.3771846118376729	ambiguous
AKRIGEVQV	HLA-B*15:03	0.11357988100498914	0.1354931817412426	not-binder
AKRKTVTAMDVVY	HLA-B*15:03	0.12002025619149208	0.15690820598914512	not-binder
AKRLLINLY	HLA-B*15:03	0.6639210820198059	0.2824741091415145	binder
AKRLREERL	HLA-B*15:03	0.030767709016799927	0.01850422258809665	not-binder
AKRLWGDIY	HLA-B*15:03	0.5705992758274079	0.18653241484202485	ambiguous
AKRMVEHKF	HLA-B*15:03	0.8304261803627014	0.1266028427094261	binder
AKRPELRNYF	HLA-B*15:03	0.5242124766111373	0.2733922234150964	ambiguous
AKRPELRNY	HLA-B*15:03	0.807254409790039	0.1604014076232836	binder
AKRPKFLTTY	HLA-B*15:03	0.8713194131851196	0.11616169236308987	binder
AKRPSDIKF	HLA-B*15:03	0.8150016665458679	0.08953022203639825	binder
AKRSDELSF	HLA-B*15:03	0.788984751701355	0.10219305601756898	binder
AKRYEKLDF	HLA-B*15:03	0.5953836023807526	0.14410119939608432	binder
AKSGVGTAL	HLA-B*15:03	0.8597355842590332	0.1317454083069832	binder
AKSNELFTTF	HLA-B*15:03	0.8837180852890014	0.11935130287716066	binder
AKSSTTVSSF	HLA-B*15:03	0.9701265096664429	0.034613419627246664	binder
AKSSVGETVY	HLA-B*15:03	0.7566601634025574	0.2698017420723744	binder
AKSTLRVLY	HLA-B*15:03	0.8391176104545593	0.10734311070912926	binder
AKSVPSHTY	HLA-B*15:03	0.9592337489128113	0.03757729170489942	binder
AKSVPTKTY	HLA-B*15:03	0.9055988192558289	0.14466842113915301	binder
AKTDNVVQAK	HLA-B*15:03	0.014040894008940086	0.01180325833811908	not-binder
AKTEVSLTL	HLA-B*15:03	0.5040385633707046	0.22360698180403435	ambiguous
AKTNTVSY	HLA-B*15:03	0.85789555311203	0.15549457140664408	binder
AKTPQKSVSF	HLA-B*15:03	0.8334477841854095	0.2552976385205837	binder
AKTVLAIRY	HLA-B*15:03	0.7647657275199891	0.14851334432670074	binder
AKVATGRVL	HLA-B*15:03	0.7946121335029602	0.09091469143162773	binder
AKVDATADY	HLA-B*15:03	0.775243929028511	0.35706247820833376	binder
AKVDENHSEF	HLA-B*15:03	0.8692740440368653	0.15917670854756183	binder
AKVDQNRVRY	HLA-B*15:03	0.684235566854477	0.3358826545231882	binder
AKVDRLEAF	HLA-B*15:03	0.9523203134536743	0.03836467095486596	binder
AKVDTDGNGY	HLA-B*15:03	0.7453545428812504	0.34851650940371487	binder
AKVFGATTNY	HLA-B*15:03	0.8877514719963073	0.1195191694247331	binder
AKVFITKQGY	HLA-B*15:03	0.8615362524986268	0.15521860562424789	binder
AKVGKAHVY	HLA-B*15:03	0.9528676748275757	0.030651936235975837	binder
AKVGTRLMF	HLA-B*15:03	0.8796725988388061	0.06560427297242952	binder
AKVGTRLVF	HLA-B*15:03	0.9396389842033386	0.03792089679253943	binder
AKVILLTGY	HLA-B*15:03	0.8517137765884399	0.145343745088133	binder
AKVINDGLFY	HLA-B*15:03	0.7841165781021118	0.17214489214507686	binder
AKVINDGLFYY	HLA-B*15:03	0.6673600375652313	0.19394239573487876	binder
AKVKATTSL	HLA-B*15:03	0.8942656517028809	0.0834483416104945	binder
AKVKNSTEF	HLA-B*15:03	0.913182282447815	0.12084356654297741	binder
AKVLHGEQY	HLA-B*15:03	0.734507155418396	0.21840481713615323	binder
AKVLKTVTF	HLA-B*15:03	0.9721837520599366	0.021761447630425663	binder
AKVMNLIVF	HLA-B*15:03	0.9606078028678894	0.020320475130007384	binder
AKVSSNKTGF	HLA-B*15:03	0.8933343291282654	0.14955640868172354	binder
AKVTFTYTEF	HLA-B*15:03	0.9263931035995483	0.08931484283305766	binder
AKVVDKSEY	HLA-B*15:03	0.6934078991413116	0.21493116598761147	binder
AKVYLTTGY	HLA-B*15:03	0.9491454482078552	0.04477892942605631	binder
AKWLQDEMF	HLA-B*15:03	0.7160862565040589	0.06302932677020882	binder
AKWSVESIF	HLA-B*15:03	0.8976716279983521	0.041338544988813376	binder
AKYEDLYAF	HLA-B*15:03	0.95974041223526	0.028456506806308877	binder
AKYFIRDEFL	HLA-B*15:03	0.30438547134399413	0.22681992268716386	not-binder
AKYGIPLAY	HLA-B*15:03	0.9824046611785888	0.0111501836530817	binder
AKYGYKLCL	HLA-B*15:03	0.4834484338760376	0.18256333389462925	ambiguous
AKYHGFGNVHAY	HLA-B*15:03	0.744314968585968	0.15855079955688642	binder
AKYIETSEL	HLA-B*15:03	0.6881182491779327	0.21926894011573167	binder
AKYIPELAY	HLA-B*15:03	0.937190580368042	0.035429204463822916	binder
AKYIPELAYY	HLA-B*15:03	0.7709947168827057	0.23355571937774008	binder
AKYITEPEM	HLA-B*15:03	0.6100291281938552	0.25451909081494745	ambiguous
AKYIVSVGY	HLA-B*15:03	0.9637435793876648	0.024360925598436178	binder
AKYLDEDTIY	HLA-B*15:03	0.635452601313591	0.29451520173211343	ambiguous
AKYLQKTGSGLNSF	HLA-B*15:03	0.1823946662247181	0.1807338514093398	not-binder
AKYLSGIAHF	HLA-B*15:03	0.9580061554908752	0.046379720139197736	binder
AKYMAEVKKY	HLA-B*15:03	0.7459766864776611	0.2966240459498458	binder
AKYMKDLISY	HLA-B*15:03	0.928156042098999	0.09247203934481782	binder
AKYNKILNKY	HLA-B*15:03	0.7321809113025666	0.21232205877072804	binder
AKYPAESPDY	HLA-B*15:03	0.7615988984704017	0.348741604599016	binder
AKYPAPERL	HLA-B*15:03	0.7085279703140259	0.13820057092589003	binder
AKYPEIKSL	HLA-B*15:03	0.721985287964344	0.32906992043561056	binder
AKYRKIHLF	HLA-B*15:03	0.9009445071220398	0.08957159915572174	binder
AKYSTPATL	HLA-B*15:03	0.795194149017334	0.12191176546822699	binder
AKYVQGDAIGY	HLA-B*15:03	0.7693550527095795	0.2602692777943504	binder
AKYWGEIISQQY	HLA-B*15:03	0.27783084735274316	0.17430262504777932	not-binder
ALAPAGFSY	HLA-B*15:03	0.9329588413238525	0.10516002895782425	binder
ALEEQLQQIRAE	HLA-B*15:03	0.022605826359358615	0.03825721411078201	not-binder
ALFRTIITY	HLA-B*15:03	0.9787415504455567	0.008458949184875554	binder
ALLKTGAAY	HLA-B*15:03	0.9102434277534485	0.09015288364305624	binder
ALMPPFTAF	HLA-B*15:03	0.98519446849823	0.01165003902489766	binder
ALWIGTTSF	HLA-B*15:03	0.9842572093009949	0.013429069242689887	binder
ALWKQFQSF	HLA-B*15:03	0.9822641849517822	0.010519028122519099	binder
ALYPQTTCF	HLA-B*15:03	0.9763241291046143	0.016487211538987516	binder
AMHPQVNIY	HLA-B*15:03	0.9854734063148498	0.007215422631696689	binder
AMIARELLY	HLA-B*15:03	0.968977177143097	0.03173269538992994	binder
AMIDTGKAF	HLA-B*15:03	0.9913667201995849	0.007461324022974846	binder
AMLRQLAQY	HLA-B*15:03	0.932064151763916	0.0777403144822602	binder
AMRIGAEVY	HLA-B*15:03	0.9878076195716858	0.0046222105125493	binder
AMRWFQQKY	HLA-B*15:03	0.9614338517189026	0.023045760145759736	binder
AMVGHQVSF	HLA-B*15:03	0.9933710336685181	0.00403163748145927	binder
AMYPHIFYF	HLA-B*15:03	0.9971152067184448	0.0025312004272114038	binder
APLRDPALRQLL	HLA-B*15:03	0.014414113992825151	0.02401998826580188	not-binder
AQAELESRY	HLA-B*15:03	0.9600089311599731	0.04404844774415959	binder
AQAHFNNGEY	HLA-B*15:03	0.9797389149665833	0.012916281553979232	binder
AQAISRFAY	HLA-B*15:03	0.9943200469017028	0.0032781883985855587	binder
AQAMFNLGY	HLA-B*15:03	0.9925635933876038	0.007526322899763184	binder
AQAPAGTSF	HLA-B*15:03	0.9972031593322754	0.0024628346393313206	binder
AQAPIAAVL	HLA-B*15:03	0.9925794839859009	0.003450663280372501	binder
AQAQLQKRY	HLA-B*15:03	0.9640666723251343	0.02365545679485199	binder
AQARWWATF	HLA-B*15:03	0.9920032024383545	0.009351756249074292	binder
AQEQDSPAF	HLA-B*15:03	0.888925063610077	0.06693761083010541	binder
AQERSRLTY	HLA-B*15:03	0.9470798373222351	0.03764372109955404	binder
AQFGHTSIVAY	HLA-B*15:03	0.9958573579788208	0.0041484229935385	binder
AQFHPDGLIF	HLA-B*15:03	0.9967623114585876	0.0012893810143456226	binder
AQFKGTQSL	HLA-B*15:03	0.997519314289093	0.0014853895957969662	binder
AQFKTSNSY	HLA-B*15:03	0.9981224298477173	0.0014071937482676657	binder
AQFLFGHY	HLA-B*15:03	0.9910274982452393	0.006759340020973783	binder
AQFPFHELF	HLA-B*15:03	0.9987823724746704	0.0006821110428834564	binder
AQFPSSGRF	HLA-B*15:03	0.995449960231781	0.004502942990207317	binder
AQGVILVY	HLA-B*15:03	0.9722904205322266	0.016930344352121176	binder
AQHEGESVSY	HLA-B*15:03	0.9876282453536988	0.012076152595402078	binder
AQHKFLVAV	HLA-B*15:03	0.9889478206634521	0.013101177184841398	binder
AQHLFIQTF	HLA-B*15:03	0.9989282011985778	0.0005241325840430795	binder
AQHLFLQAF	HLA-B*15:03	0.9980603694915772	0.0008172022142023089	binder
AQHLSQLLF	HLA-B*15:03	0.9941814303398132	0.003368146038482347	binder
AQHLTVSGF	HLA-B*15:03	0.9961720108985901	0.0019678133604932625	binder
AQHPSALRF	HLA-B*15:03	0.9907146453857422	0.014561281036658434	binder
AQHSYFGSF	HLA-B*15:03	0.9970120668411255	0.003176578716481113	binder
AQHVFKVSL	HLA-B*15:03	0.9924263596534729	0.0038570031002769425	binder
AQHYTETAL	HLA-B*15:03	0.9908028960227966	0.00506605815209319	binder
AQIAGYLY	HLA-B*15:03	0.9711900115013122	0.028737531668509692	binder
AQIEGVVPF	HLA-B*15:03	0.9936612606048584	0.007397683951796422	binder
AQIKFLNTY	HLA-B*15:03	0.998934018611908	0.000397437527306587	binder
AQILLKAL	HLA-B*15:03	0.9401049852371216	0.03562870766433325	binder
AQIPPHAVM	HLA-B*15:03	0.9921552181243897	0.0062085600619350015	binder
AQIYQLIEY	HLA-B*15:03	0.9952519416809082	0.0044373696316833255	binder
AQKDQEIAF	HLA-B*15:03	0.9911744236946106	0.007991310307294334	binder
AQKIDLPEY	HLA-B*15:03	0.9808055400848389	0.01978686848632711	binder
AQKTSLRY	HLA-B*15:03	0.9603320240974427	0.017896862035818813	binder
AQLAAAEKF	HLA-B*15:03	0.93882737159729	0.06496425417858868	binder
AQLDPSLVAF	HLA-B*15:03	0.9942622184753418	0.004654333806220226	binder
AQLERQLQF	HLA-B*15:03	0.9947525262832642	0.0055939582522479755	binder
AQLIASAKY	HLA-B*15:03	0.9817558169364929	0.008344999932013578	binder
AQLKDYITY	HLA-B*15:03	0.9948424696922302	0.003859548299318114	binder
AQLPEKVEY	HLA-B*15:03	0.9440832376480103	0.09207922535834039	binder
AQLPKPTSTY	HLA-B*15:03	0.9857697248458862	0.018817221731399464	binder
AQLSKQSSF	HLA-B*15:03	0.9959392070770263	0.002215525385926583	binder
AQLWTDLQY	HLA-B*15:03	0.9735154747962952	0.019400283694878687	binder
AQMAQVLQF	HLA-B*15:03	0.9977744102478028	0.0018685534694307562	binder
AQNLSIIQY	HLA-B*15:03	0.9969356060028076	0.0010302432893968046	binder
AQNPSGETAF	HLA-B*15:03	0.9904412627220154	0.006892850880505874	binder
AQPALKTQF	HLA-B*15:03	0.9856195211410522	0.006644921941030066	binder
AQPEPSTGF	HLA-B*15:03	0.9772295355796814	0.018228914104470584	binder
AQPETRVSY	HLA-B*15:03	0.9944857597351074	0.002768912542414894	binder
AQPHHGVPY	HLA-B*15:03	0.9483866810798645	0.061840979552619905	binder
AQQEARTEF	HLA-B*15:03	0.9926971554756164	0.00902723903482832	binder
AQQVVLSSY	HLA-B*15:03	0.9910909175872803	0.008212765432570853	binder
AQRAFILTV	HLA-B*15:03	0.976981520652771	0.03244536266341501	binder
AQRAPGGLSY	HLA-B*15:03	0.9976030468940735	0.0013709900148695753	binder
AQRASSNVF	HLA-B*15:03	0.9953497409820556	0.003398978652415164	binder
AQRASVAF	HLA-B*15:03	0.9816518425941467	0.026882261902283818	binder
AQREDELTF	HLA-B*15:03	0.9894189238548279	0.007529412807949253	binder
AQRHVLTY	HLA-B*15:03	0.9915743231773376	0.012582775387803504	binder
AQRIQKLSF	HLA-B*15:03	0.9845058679580688	0.022396743085813894	binder
AQRIQNGSY	HLA-B*15:03	0.9921765804290772	0.004323126868117754	binder
AQRKFRPY	HLA-B*15:03	0.9839276075363159	0.011539494166944454	binder
AQRLVRVL	HLA-B*15:03	0.957010817527771	0.060499488916811985	binder
AQRPDNPREF	HLA-B*15:03	0.9903883457183837	0.007583432720235832	binder
AQRPTATY	HLA-B*15:03	0.9943975567817688	0.004123544793314128	binder
AQRPTEQEL	HLA-B*15:03	0.9593119502067566	0.02883373037597517	binder
AQRQDIAF	HLA-B*15:03	0.9657383322715759	0.029457500210196965	binder
AQRQEIRTAY	HLA-B*15:03	0.9828703880310059	0.012714918134721653	binder
AQRQEISAAF	HLA-B*15:03	0.9894266605377198	0.005079693170678603	binder
AQRQFVVAA	HLA-B*15:03	0.8122621834278106	0.24626712458771643	binder
AQRRDPSIHY	HLA-B*15:03	0.9778688192367554	0.009378677371765533	binder
AQRSTETALY	HLA-B*15:03	0.9827122688293457	0.013963595408090836	binder
AQRYNELSY	HLA-B*15:03	0.9940473079681397	0.005169968639832745	binder
AQSDFISAF	HLA-B*15:03	0.9956569910049439	0.004259319917322302	binder
AQSHVKISF	HLA-B*15:03	0.9963892817497253	0.0035424412350240323	binder
AQSPELRTY	HLA-B*15:03	0.9959349393844604	0.001782827998123493	binder
AQSRFLSTY	HLA-B*15:03	0.9982127189636231	0.001001913049273094	binder
AQVDPLSAL	HLA-B*15:03	0.9916836142539978	0.0032788484694618153	binder
AQVIVFQTY	HLA-B*15:03	0.9956617593765259	0.0024535110267928277	binder
AQVKKATVF	HLA-B*15:03	0.9950908064842224	0.0036216793926702015	binder
AQVKLLEF	HLA-B*15:03	0.9912850022315979	0.004274653492655853	binder
AQVLSVVAH	HLA-B*15:03	0.6304862260818481	0.15669621981079476	binder
AQVPKSSAL	HLA-B*15:03	0.9853292822837829	0.007724213159696918	binder
AQVSPRITF	HLA-B*15:03	0.9968435883522033	0.002604392313155201	binder
AQVVLYRSY	HLA-B*15:03	0.9805289506912231	0.013273070418954239	binder
AQVVQWVSF	HLA-B*15:03	0.984581446647644	0.02041455589022047	binder
AQVWMITRY	HLA-B*15:03	0.9911180257797241	0.008432494185350185	binder
AQWAIHPTF	HLA-B*15:03	0.9975478291511536	0.002595865558871627	binder
AQWEETVTY	HLA-B*15:03	0.9940127491950989	0.007663062058130248	binder
AQWKHAVKF	HLA-B*15:03	0.9978791236877441	0.001962684935982087	binder
AQYAQRASVAF	HLA-B*15:03	0.9971314072608948	0.0011313412944222712	binder
AQYDGAYKV	HLA-B*15:03	0.9897712349891663	0.016235923355230445	binder
AQYDRQIRL	HLA-B*15:03	0.988879382610321	0.013392495989867834	binder
AQYEDIAQK	HLA-B*15:03	0.4952395219355822	0.38115554756767644	ambiguous
AQYEDIAQKS	HLA-B*15:03	0.3965624555945396	0.22079952769846622	ambiguous
AQYEHDLEV	HLA-B*15:03	0.9423131823539734	0.1002857287777736	binder
AQYKARVAL	HLA-B*15:03	0.9973525643348694	0.0018529475614835597	binder
AQYLPKEQY	HLA-B*15:03	0.9819595575332641	0.025781717151001988	binder
AQYLPKEQYLY	HLA-B*15:03	0.96286940574646	0.03510770578490376	binder
AQYPSQPQRF	HLA-B*15:03	0.9867442131042481	0.01802632281120985	binder
AQYQREYSEF	HLA-B*15:03	0.9944133758544922	0.006810247844526122	binder
AQYQSVPVY	HLA-B*15:03	0.9978424310684204	0.0010610439431484608	binder
AQYREVAAF	HLA-B*15:03	0.9979864716529846	0.0017488272940480274	binder
AQYSQDYQQF	HLA-B*15:03	0.9946659326553344	0.00377500479788864	binder
AQYSQDYQQFY	HLA-B*15:03	0.9824623584747314	0.013107032068635244	binder
ARFKERVGY	HLA-B*15:03	0.7676237225532532	0.1641501961484694	binder
ARIYHTIAY	HLA-B*15:03	0.8772226810455322	0.129633911406306	binder
DAPLRDPALRQLL	HLA-B*15:03	0.0029563933174358683	0.0035641385733765833	not-binder
DPFNPFELTNH	HLA-B*15:03	0.005189753498416394	0.007364841752823135	not-binder
DSVSGSQRISSIY	HLA-B*15:03	0.22576084211468697	0.22931707634127585	not-binder
DSYVGDEAQSK	HLA-B*15:03	0.13414415628649295	0.22323692286155197	not-binder
EDSVSGSQRISSIY	HLA-B*15:03	0.07359539922326803	0.0822460429561578	not-binder
EEQLQQIR	HLA-B*15:03	0.003885720142170612	0.002982742795059874	not-binder
EKAPTNIVY	HLA-B*15:03	0.7100480914115905	0.31132815004732284	binder
EKVFPLAEY	HLA-B*15:03	0.8661929845809937	0.13819007551320378	binder
EYTINIHKR	HLA-B*15:03	0.0017009433595376322	0.0025334622752951007	not-binder
FAFEHSEEY	HLA-B*15:03	0.9846474289894104	0.016227940395504563	binder
FHLEAREVY	HLA-B*15:03	0.9100630402565002	0.13218421996881324	binder
FKALIAAQY	HLA-B*15:03	0.9523529052734375	0.06132578101961875	binder
FKAPITSEF	HLA-B*15:03	0.9922008752822876	0.0064927675438625565	binder
FKEAEVRVY	HLA-B*15:03	0.6852479368448258	0.3436779041298408	binder
FKEGKERMY	HLA-B*15:03	0.48348242081701753	0.3860178005028543	ambiguous
FKFGKELTF	HLA-B*15:03	0.9871158957481384	0.006962696913841337	binder
FKFSSKNQL	HLA-B*15:03	0.8052125453948975	0.14427090203362564	binder
FKGELIHVF	HLA-B*15:03	0.9667736172676087	0.020394180938296428	binder
FKGPELLVDY	HLA-B*15:03	0.4628637582063675	0.33070183334428777	ambiguous
FKIDDQRRTH	HLA-B*15:03	0.018148107326123864	0.021302364940203274	not-binder
FKIHPMAY	HLA-B*15:03	0.9452627539634705	0.07761673855458007	binder
FKIKITSEL	HLA-B*15:03	0.8943493723869324	0.056641650729331916	binder
FKINQKEGISY	HLA-B*15:03	0.9032186627388	0.13071601243515552	binder
FKIPSNTTL	HLA-B*15:03	0.9163297057151795	0.07894234535923772	binder
FKKGDRVF	HLA-B*15:03	0.8180514097213745	0.15145548499735634	binder
FKKLHEAHF	HLA-B*15:03	0.8458517909049987	0.12669805002484094	binder
FKKPGSKNF	HLA-B*15:03	0.890430212020874	0.07094044058701249	binder
FKKYLQETY	HLA-B*15:03	0.9258114695549011	0.08221594785570076	binder
FKLEPLQAY	HLA-B*15:03	0.890560257434845	0.11299557250003034	binder
FKLGGVTASF	HLA-B*15:03	0.9682848691940308	0.048109674460015225	binder
FKLLPQLTY	HLA-B*15:03	0.9056203365325928	0.1281450507085066	binder
FKPDFGAESIY	HLA-B*15:03	0.7367582112550736	0.27477493154335686	binder
FKPEEIQTVY	HLA-B*15:03	0.8038334369659423	0.18477353625760104	binder
FKPETISAF	HLA-B*15:03	0.9769004940986633	0.013038791325120928	binder
FKPKGGVIF	HLA-B*15:03	0.9115978121757508	0.049895499046601746	binder
FKPNQTRTY	HLA-B*15:03	0.7969122797250747	0.32617104783908335	binder
FKRDLEWVERL	HLA-B*15:03	0.09323836784169544	0.1581267194037287	not-binder
FKSGSPVATF	HLA-B*15:03	0.9619402885437012	0.05856475819487094	binder
FKSPAASSF	HLA-B*15:03	0.9903374314308167	0.009645434921329481	binder
FKSQANQNY	HLA-B*15:03	0.8616594612598419	0.18304140703278116	binder
FKVALLDVF	HLA-B*15:03	0.9424306988716126	0.030723662640633698	binder
FKVDAGKLHY	HLA-B*15:03	0.8246573984622956	0.2830341460979231	binder
FKVLHIVNF	HLA-B*15:03	0.98018958568573	0.01445813654821741	binder
FKVNKKITF	HLA-B*15:03	0.9449761152267456	0.04340270134703408	binder
FKVSASPLLY	HLA-B*15:03	0.9068715810775757	0.0992295780914261	binder
FKVSDEVGF	HLA-B*15:03	0.9397597193717957	0.062263522175762906	binder
FKYDDAERRFY	HLA-B*15:03	0.7756767094135284	0.29054810891093136	binder
FKYPNFDVEY	HLA-B*15:03	0.9810273289680481	0.02536940135557232	binder
FKYSVMINKATPY	HLA-B*15:03	0.1421971343457699	0.20611753967006372	not-binder
FLEETNRLY	HLA-B*15:03	0.3628229767084122	0.26635409268643395	not-binder
FQAILDHTY	HLA-B*15:03	0.9942294001579285	0.002428654964999001	binder
FQFIMKQSY	HLA-B*15:03	0.9968620419502259	0.0018011491224117885	binder
FQFLPHAY	HLA-B*15:03	0.9935773372650146	0.006175526929934471	binder
FQFLPHAYY	HLA-B*15:03	0.9939439058303833	0.005618830130640814	binder
FQHVGKAF	HLA-B*15:03	0.9945348262786865	0.0028432489209925835	binder
FQKPSGVSA	HLA-B*15:03	0.8144505977630615	0.15495201442102705	binder
FQLGESVKY	HLA-B*15:03	0.9872212529182434	0.012126711890410513	binder
FQLGSKLVY	HLA-B*15:03	0.9937531471252441	0.0050161762408694995	binder
FQLPGGHLEF	HLA-B*15:03	0.997659707069397	0.0015693893409976735	binder
FQMEQIVY	HLA-B*15:03	0.9942486166954041	0.0033515105134242214	binder
FQNNTTNRY	HLA-B*15:03	0.9956684470176697	0.0026878904341611294	binder
FQRGYYRYY	HLA-B*15:03	0.9698010683059692	0.018657423054104578	binder
FQSLPKSAF	HLA-B*15:03	0.992468535900116	0.0037673079922215993	binder
FQTTISKY	HLA-B*15:03	0.9892497420310974	0.0052112716647871316	binder
FQYDDSGNTF	HLA-B*15:03	0.9969350337982178	0.004572383487959725	binder
FQYDSTHGKF	HLA-B*15:03	0.9932892918586731	0.009266626321351794	binder
FQYLSKTY	HLA-B*15:03	0.9942908525466919	0.006277726811722587	binder
FSYGTKILY	HLA-B*15:03	0.9874226093292237	0.01037191177704219	binder
FVEIKGSV	HLA-B*15:03	0.020063307043164967	0.02699151384407271	not-binder
GADVNRVTY	HLA-B*15:03	0.3748321831226349	0.19366776508164465	not-binder
GAEAKPAE	HLA-B*15:03	0.0026169726146690665	0.0049830631229628745	not-binder
GARPVELGF	HLA-B*15:03	0.8508153080940246	0.07357396965342825	binder
GASQFMGNVY	HLA-B*15:03	0.7879967749118805	0.27150069146125066	binder
GAYVSLLEY	HLA-B*15:03	0.9251670837402344	0.04019472219607546	binder
GEKGKLGQY	HLA-B*15:03	0.41237940937280654	0.3247169352625485	ambiguous
GGPGGVGGL	HLA-B*15:03	0.02432822179980576	0.025517861676407527	not-binder
GHFGPINSVAF	HLA-B*15:03	0.7271187543869019	0.3444971480099583	binder
GHYPRHIVF	HLA-B*15:03	0.9156030058860779	0.11806753122454945	binder
GKAAAAVAF	HLA-B*15:03	0.9260012149810791	0.04449519244543782	binder
GKADGAEAKPAE	HLA-B*15:03	0.14259498805040494	0.23808911053888127	not-binder
GKAEIARAY	HLA-B*15:03	0.8204532980918884	0.21219011725007358	binder
GKAEVAVTLY	HLA-B*15:03	0.5641803920269013	0.27196353888274827	ambiguous
GKAFFLSSY	HLA-B*15:03	0.8937634587287903	0.07241411235447333	binder
GKAFGDSSY	HLA-B*15:03	0.6860709547996521	0.2812228441317441	binder
GKAFIFPSF	HLA-B*15:03	0.9565168380737304	0.02690854875324718	binder
GKAFIRSSY	HLA-B*15:03	0.8984210848808288	0.11935617845427446	binder
GKAFNGKAY	HLA-B*15:03	0.7046757102012634	0.22447047567333717	binder
GKAFNRNSY	HLA-B*15:03	0.7683401823043823	0.1298672997193286	binder
GKAFNRSSY	HLA-B*15:03	0.8332428693771362	0.12017467899464765	binder
GKAFNSSSY	HLA-B*15:03	0.8028271079063416	0.19679292341627203	binder
GKAFSLRSY	HLA-B*15:03	0.7980802416801452	0.13342330824315388	binder
GKAFSQSAY	HLA-B*15:03	0.7498040795326233	0.1793986003257555	binder
GKAFSQSSY	HLA-B*15:03	0.7919678628444672	0.1728312665148937	binder
GKAFSRMSY	HLA-B*15:03	0.8384885191917419	0.11552713165095053	binder
GKAFSRSSF	HLA-B*15:03	0.9446661829948425	0.05945667782779503	binder
GKAFSSHAY	HLA-B*15:03	0.9055349349975585	0.07175369272658044	binder
GKAFSSKSY	HLA-B*15:03	0.7092026233673095	0.2569779041855159	binder
GKAFSYRSA	HLA-B*15:03	0.15052805696614086	0.16059168412432648	not-binder
GKAFSYRSY	HLA-B*15:03	0.7639339327812195	0.13842278956762413	binder
GKAFTHSRF	HLA-B*15:03	0.8840577006340027	0.054916462383714	binder
GKAFTHYSTY	HLA-B*15:03	0.7030908763408661	0.2096420082461754	binder
GKAFTQSAY	HLA-B*15:03	0.7677466034889221	0.15605042541996522	binder
GKAITFVTQY	HLA-B*15:03	0.6409829884767533	0.29006756091894587	ambiguous
GKALEVAEY	HLA-B*15:03	0.5475771278142929	0.3490115522260006	ambiguous
GKANIIFSY	HLA-B*15:03	0.851828396320343	0.10154995597209651	binder
GKAPGAEEY	HLA-B*15:03	0.6299846291542053	0.2573908021841641	binder
GKAPHGPSF	HLA-B*15:03	0.9294626474380493	0.0855389490222845	binder
GKAPNILLY	HLA-B*15:03	0.7904545664787292	0.1661676117477377	binder
GKARHRLSF	HLA-B*15:03	0.8262648463249207	0.06680817128620899	binder
GKAWGILTF	HLA-B*15:03	0.9522642374038697	0.030817561114751164	binder
GKAYHPHCF	HLA-B*15:03	0.8544211506843566	0.07514637913023517	binder
GKDIGRGIGY	HLA-B*15:03	0.6342716634273529	0.17320270929724213	binder
GKEETRRFY	HLA-B*15:03	0.34635713123716416	0.33668651822389145	ambiguous
GKFAGNPWYY	HLA-B*15:03	0.5681733310222625	0.34099376345085713	ambiguous
GKFASVFVY	HLA-B*15:03	0.8811269640922547	0.10131332999421463	binder
GKFDGDSAY	HLA-B*15:03	0.7276803866028786	0.32428274786576056	binder
GKFDQIYDVGY	HLA-B*15:03	0.5354922741651535	0.2601952773036296	ambiguous
GKFFHRSCF	HLA-B*15:03	0.833553922176361	0.12421684628242777	binder
GKFFRYSSY	HLA-B*15:03	0.8705820679664612	0.12836884919878774	binder
GKFFSQKSY	HLA-B*15:03	0.8176225066184998	0.12393769882001152	binder
GKFFSQMSY	HLA-B*15:03	0.9227816820144653	0.043548804368848934	binder
GKFFSQSSH	HLA-B*15:03	0.15209942888468503	0.2426525930120045	not-binder
GKFFSRLSY	HLA-B*15:03	0.8943278908729553	0.04786669885026052	binder
GKFFSRVSY	HLA-B*15:03	0.934491777420044	0.04142809705982404	binder
GKFGGDFLVY	HLA-B*15:03	0.892880380153656	0.10369013352621274	binder
GKFGHEFLEF	HLA-B*15:03	0.7882659435272217	0.27251559218068094	binder
GKFILSIAY	HLA-B*15:03	0.7650682389736175	0.2419522582578643	binder
GKFKGVGRSY	HLA-B*15:03	0.6974831819534302	0.32077937517973243	binder
GKFLGLRAY	HLA-B*15:03	0.8877786517143249	0.08032058029414776	binder
GKFLQGDSF	HLA-B*15:03	0.7706291198730468	0.14117072127928007	binder
GKFNPHVHVEY	HLA-B*15:03	0.7584229499101639	0.3119041525668391	binder
GKFNVLLTTY	HLA-B*15:03	0.7222620248794556	0.21187724280136166	binder
GKFQEEANIY	HLA-B*15:03	0.525558665394783	0.2779216354057578	ambiguous
GKFQGRPQHTQVY	HLA-B*15:03	0.2770213594660163	0.24483748234224484	not-binder
GKFTEGNITY	HLA-B*15:03	0.8161158800125122	0.17015379551517001	binder
GKFTKTHKF	HLA-B*15:03	0.8018150329589844	0.11298802352499537	binder
GKFYPELKLAY	HLA-B*15:03	0.6852983772754669	0.19826877228103182	binder
GKGFTRISY	HLA-B*15:03	0.8290584921836853	0.07088364832456194	binder
GKGGFGTVF	HLA-B*15:03	0.8455078482627869	0.1260093789763678	binder
GKGKFGNVY	HLA-B*15:03	0.6640928685665131	0.23441876934430156	binder
GKGSFGEVF	HLA-B*15:03	0.7135745286941528	0.10004985797065322	binder
GKGSFGEVY	HLA-B*15:03	0.5446341633796692	0.26601179929385904	ambiguous
GKHFGTILNY	HLA-B*15:03	0.7761213421821594	0.18877556554654343	binder
GKHFSGESY	HLA-B*15:03	0.799956351518631	0.2661687595212268	binder
GKHFSHAGALF	HLA-B*15:03	0.6320393875241279	0.27862171229894517	ambiguous
GKHQPHKVTQY	HLA-B*15:03	0.3765740171074867	0.18373829515276396	not-binder
GKHVPRAVF	HLA-B*15:03	0.8873855590820312	0.05089379434166027	binder
GKIADRFLLY	HLA-B*15:03	0.5783209785819053	0.36785630712912687	ambiguous
GKIAVMELF	HLA-B*15:03	0.7811934590339661	0.11922141983598675	binder
GKIEFISTM	HLA-B*15:03	0.8363955080509186	0.20371931458685913	binder
GKIEGLTAEF	HLA-B*15:03	0.55167540833354	0.33501416399915007	ambiguous
GKIERAIGL	HLA-B*15:03	0.5005933731794358	0.18539213854958578	ambiguous
GKIFTFGSY	HLA-B*15:03	0.8215690016746521	0.12923297705193595	binder
GKIGYYLVL	HLA-B*15:03	0.5241258859634399	0.22880610775868912	ambiguous
GKIISDNLTY	HLA-B*15:03	0.8031516313552857	0.16569411383351443	binder
GKINETINY	HLA-B*15:03	0.5885643303394318	0.306631251461929	ambiguous
GKINILLQTY	HLA-B*15:03	0.7175224840641021	0.27903071646439687	binder
GKINVVPQF	HLA-B*15:03	0.9050514817237854	0.061827114011779365	binder
GKIPSPLSSSY	HLA-B*15:03	0.5791902549564838	0.28533439658020343	ambiguous
GKIPVSRGF	HLA-B*15:03	0.8002928614616394	0.1417197349393095	binder
GKIQGIIAEY	HLA-B*15:03	0.7138709634542465	0.3045870557477335	binder
GKISDARVV	HLA-B*15:03	0.06285225804895163	0.09836201868389585	not-binder
GKISETTARTY	HLA-B*15:03	0.6500022813677788	0.29545145016384455	binder
GKISKEKSF	HLA-B*15:03	0.7427195191383362	0.20916746879553838	binder
GKITDFIKF	HLA-B*15:03	0.8632545351982117	0.10185793854222064	binder
GKKENDIDY	HLA-B*15:03	0.07917553819715976	0.0676636623804732	not-binder
GKKGHVLSY	HLA-B*15:03	0.7709567904472351	0.18173506435067105	binder
GKKLTELSM	HLA-B*15:03	0.351918825507164	0.2320999328353485	not-binder
GKLDERHRLF	HLA-B*15:03	0.35659513920545577	0.2914385382733538	ambiguous
GKLDQPDRFSF	HLA-B*15:03	0.5167020209133625	0.27264619963492875	ambiguous
GKLEDIPAFF	HLA-B*15:03	0.5513012409210205	0.2487377374577743	ambiguous
GKLFNRIAY	HLA-B*15:03	0.7535475730895996	0.19206852773932898	binder
GKLFPLPGY	HLA-B*15:03	0.7168328203260899	0.3432235198807124	binder
GKLFSQLSY	HLA-B*15:03	0.774133175611496	0.24869917431001395	binder
GKLFTQNSH	HLA-B*15:03	0.017827560869045557	0.014904825308467498	not-binder
GKLGFLASY	HLA-B*15:03	0.7989352881908417	0.28639370936422726	binder
GKLIIWDSY	HLA-B*15:03	0.5362714938819408	0.3345301017281434	ambiguous
GKLISVEY	HLA-B*15:03	0.6836412012577057	0.19197695270263243	binder
GKLIWKVTDY	HLA-B*15:03	0.3214477555826306	0.29506042096315327	not-binder
GKLKALKTY	HLA-B*15:03	0.6624098300933838	0.17899753718358766	binder
GKLKDLSRF	HLA-B*15:03	0.6699724733829499	0.2647852144410413	binder
GKLLRDLEY	HLA-B*15:03	0.43054725527763366	0.21505348448046316	ambiguous
GKLLRTILF	HLA-B*15:03	0.7219502806663514	0.11501202372550362	binder
GKLPAGGVLY	HLA-B*15:03	0.6938200116157531	0.24517318886616074	binder
GKLPNFGFVVF	HLA-B*15:03	0.6442682949826122	0.354074546649614	ambiguous
GKLQYELQY	HLA-B*15:03	0.5169174551963807	0.24821277771897107	ambiguous
GKLVQIEY	HLA-B*15:03	0.6431054472923279	0.24033469438520538	binder
GKLWNLNNY	HLA-B*15:03	0.6862826138734818	0.2800808954181957	binder
GKMEIFTLF	HLA-B*15:03	0.8510600209236145	0.07311421186241863	binder
GKMGTLVSL	HLA-B*15:03	0.6298084616661072	0.23499709717996556	binder
GKNITQLSY	HLA-B*15:03	0.7696657955646515	0.2008237810347486	binder
GKNPDEVSY	HLA-B*15:03	0.7055481731891632	0.29214995476801114	binder
GKNPFLGIAY	HLA-B*15:03	0.8436144590377808	0.15051690665609793	binder
GKPEKPSVTY	HLA-B*15:03	0.45722135305404665	0.2332803656266916	ambiguous
GKPEPKVVY	HLA-B*15:03	0.4988525167107582	0.2954894441291951	ambiguous
GKPGHLQFY	HLA-B*15:03	0.5376221060752868	0.2555472084821322	ambiguous
GKPLGPRTLY	HLA-B*15:03	0.4448689565062523	0.250937613800692	ambiguous
GKPLKLMVY	HLA-B*15:03	0.6632588028907775	0.26622283360154364	binder
GKPPFEANTY	HLA-B*15:03	0.7174484014511109	0.30057951351453044	binder
GKPRFQQTSF	HLA-B*15:03	0.7855996131896973	0.22156645085007515	binder
GKPTHFTVY	HLA-B*15:03	0.7471162676811218	0.28078563678527013	binder
GKPVVNVSY	HLA-B*15:03	0.6354418218135833	0.2782378469999046	ambiguous
GKPYVAMVTTY	HLA-B*15:03	0.6507318258285523	0.20398883583571192	binder
GKQFHRIVTY	HLA-B*15:03	0.6693029850721359	0.288090682743538	binder
GKQQWQQLY	HLA-B*15:03	0.4663615345954895	0.3055419844847749	ambiguous
GKRKEIYKY	HLA-B*15:03	0.4806862726807594	0.3047213960516293	ambiguous
GKRLDVTGF	HLA-B*15:03	0.7332766652107239	0.22758824822829	binder
GKRLNTREF	HLA-B*15:03	0.5580418944358826	0.15106490401696343	ambiguous
GKRPEEENVY	HLA-B*15:03	0.40991165935993196	0.2007107886437753	ambiguous
GKRPPGVLH	HLA-B*15:03	0.016085528943222016	0.01759245293569479	not-binder
GKSDPFLEF	HLA-B*15:03	0.6488940417766571	0.20617156958807717	binder
GKSEVTSSF	HLA-B*15:03	0.921518349647522	0.07762624154017161	binder
GKSFASKEY	HLA-B*15:03	0.6817177072167396	0.3282295026239273	binder
GKSFGTSSY	HLA-B*15:03	0.9126001596450806	0.04201207203848406	binder
GKSFSRSAY	HLA-B*15:03	0.8515370726585388	0.07241239569146334	binder
GKSFTSNSY	HLA-B*15:03	0.9148821949958801	0.10004493901331922	binder
GKSHIGLVY	HLA-B*15:03	0.8446179032325745	0.11751878146578816	binder
GKSKGIAY	HLA-B*15:03	0.6375871270895004	0.24843348235757706	binder
GKSSVINAM	HLA-B*15:03	0.8635230541229248	0.07017731022132684	binder
GKSSVIQVF	HLA-B*15:03	0.9373735904693603	0.0354351556378684	binder
GKSTSIQSF	HLA-B*15:03	0.9234689354896546	0.04328189216641645	binder
GKSTVINAM	HLA-B*15:03	0.8255442976951599	0.09560622743178539	binder
GKSYSVALY	HLA-B*15:03	0.8195890307426452	0.17351793833715562	binder
GKTAVDTVF	HLA-B*15:03	0.8234579682350158	0.0642731501012949	binder
GKTDPGTVF	HLA-B*15:03	0.8230344772338867	0.08433524759200489	binder
GKTFSQTSY	HLA-B*15:03	0.767674309015274	0.2154065602602796	binder
GKTFSQTYY	HLA-B*15:03	0.7408100247383118	0.22649808632277038	binder
GKTIQTISF	HLA-B*15:03	0.9243939876556396	0.04242917779893053	binder
GKTSFGMSVF	HLA-B*15:03	0.8587407231330871	0.08165297860712831	binder
GKVAVVAGY	HLA-B*15:03	0.7310679912567138	0.25877253189058114	binder
GKVFATTGY	HLA-B*15:03	0.8782130599021911	0.10345072116889995	binder
GKVFKHRSY	HLA-B*15:03	0.7363688588142395	0.0813579261034302	binder
GKVFSNNSY	HLA-B*15:03	0.8992997169494629	0.08747044635670492	binder
GKVFSQNAY	HLA-B*15:03	0.8434537410736084	0.09787263106997514	binder
GKVFSRITY	HLA-B*15:03	0.8839362382888794	0.05676031662703045	binder
GKVFSRNSY	HLA-B*15:03	0.864286482334137	0.0680888440968621	binder
GKVFTGGALY	HLA-B*15:03	0.7662420094013214	0.23332042148651594	binder
GKVGGLLAF	HLA-B*15:03	0.8461507797241211	0.20640079245865242	binder
GKVIGIAIM	HLA-B*15:03	0.6968436598777771	0.09480474376546648	binder
GKVISSSSSF	HLA-B*15:03	0.9270364880561829	0.07704518832982349	binder
GKVITSSSSF	HLA-B*15:03	0.9207860589027405	0.078811566163918	binder
GKVMGKVFF	HLA-B*15:03	0.8077078938484192	0.188128708517385	binder
GKVPVVVSY	HLA-B*15:03	0.7144525706768036	0.3020934145151558	binder
GKVQDAFISY	HLA-B*15:03	0.7245820701122284	0.28764678362125534	binder
GKVRDINRTY	HLA-B*15:03	0.7632914245128631	0.22134438026086578	binder
GKVRPYSVY	HLA-B*15:03	0.764067006111145	0.21318027836854544	binder
GKVTGDTVY	HLA-B*15:03	0.6340242147445678	0.2457192212750644	binder
GKVVKVTIM	HLA-B*15:03	0.5358643710613251	0.1755036113241656	ambiguous
GKVYSSSSY	HLA-B*15:03	0.8587246298789978	0.10434827631019361	binder
GKWFTPTEF	HLA-B*15:03	0.8546125531196594	0.13715721060728478	binder
GKWMGIAF	HLA-B*15:03	0.8323569893836975	0.13495198641645736	binder
GKYAERDIVQF	HLA-B*15:03	0.6562488600611687	0.36957900977086106	ambiguous
GKYASIILF	HLA-B*15:03	0.91516273021698	0.08985728335031513	binder
GKYASPDVF	HLA-B*15:03	0.8296027898788452	0.08505919443011419	binder
GKYAVIGTY	HLA-B*15:03	0.8959593772888184	0.10239729857668502	binder
GKYEAVERYY	HLA-B*15:03	0.707967734336853	0.1569096883806591	binder
GKYEEVEYYY	HLA-B*15:03	0.42456420361995695	0.18096469488508282	ambiguous
GKYENNYNAVF	HLA-B*15:03	0.6865590773522854	0.3381490049307439	binder
GKYFEPEAY	HLA-B*15:03	0.7489161491394043	0.20738573298304086	binder
GKYFGGVLEY	HLA-B*15:03	0.878800892829895	0.12695683824639473	binder
GKYFSLEGY	HLA-B*15:03	0.7669922113418579	0.19648109962533628	binder
GKYFSLIPTGF	HLA-B*15:03	0.5296259969472885	0.2835739865584615	ambiguous
GKYGDLDSSLISF	HLA-B*15:03	0.4199718236923218	0.19471913215346257	ambiguous
GKYGFVIAV	HLA-B*15:03	0.7257959842681885	0.23981590172375095	binder
GKYGGMQMF	HLA-B*15:03	0.9427137017250061	0.030141450458337014	binder
GKYGSSLEF	HLA-B*15:03	0.9396235346794128	0.03391179162920866	binder
GKYGTLQEF	HLA-B*15:03	0.8481558918952942	0.12487808589387715	binder
GKYKDNEAIEF	HLA-B*15:03	0.49925439693033696	0.29178531980148287	ambiguous
GKYKSVSAF	HLA-B*15:03	0.9296654224395752	0.03312343998304309	binder
GKYLGINKELY	HLA-B*15:03	0.5350898325443267	0.16121159354797837	ambiguous
GKYMQAVIQY	HLA-B*15:03	0.8450547337532044	0.13997706300099322	binder
GKYNQILAF	HLA-B*15:03	0.9430730223655701	0.022748016459307636	binder
GKYPSWTFY	HLA-B*15:03	0.8631867647171021	0.14153585682228975	binder
GKYQEALSY	HLA-B*15:03	0.7461412429809571	0.20139421018755646	binder
GKYQHKNLLILY	HLA-B*15:03	0.42969438433647156	0.25049560536147847	ambiguous
GKYRDAVSRY	HLA-B*15:03	0.5116951003670692	0.33011243133180995	ambiguous
GKYREFHRMY	HLA-B*15:03	0.33157650493085383	0.3149648001905831	not-binder
GKYYFYDNY	HLA-B*15:03	0.7387968003749847	0.2723233589366064	binder
GMAAMPQTVY	HLA-B*15:03	0.9245499610900879	0.03643438851293474	binder
GMWKGGRSH	HLA-B*15:03	0.3822055778000504	0.35124832193119765	ambiguous
GNYATVISH	HLA-B*15:03	0.10050566680729389	0.11453978112388746	not-binder
GQAGMHATY	HLA-B*15:03	0.9953997254371643	0.0038324819079848774	binder
GQEVSPKVY	HLA-B*15:03	0.7848424971103668	0.2368776904648999	binder
GQFASDVQF	HLA-B*15:03	0.9931755065917969	0.005903338361770628	binder
GQFGTINNF	HLA-B*15:03	0.9967428803443908	0.002502630234885967	binder
GQFLAPNSH	HLA-B*15:03	0.5823647141456604	0.2499450304126172	ambiguous
GQFLVRIIY	HLA-B*15:03	0.9914617419242859	0.005336058923480053	binder
GQFPGHNEFF	HLA-B*15:03	0.9975817084312439	0.0020542613704876934	binder
GQFYDNKGITY	HLA-B*15:03	0.9901883006095886	0.008358275267910605	binder
GQGFALVY	HLA-B*15:03	0.9298650622367859	0.06051772631881602	binder
GQHGYSTGY	HLA-B*15:03	0.9922787547111511	0.00772819154472319	binder
GQHIQLVQY	HLA-B*15:03	0.9907145857810974	0.004742559245533132	binder
GQHPALSY	HLA-B*15:03	0.9856115937232971	0.012274818303601802	binder
GQHRSTIITLY	HLA-B*15:03	0.9449723124504089	0.021006427333157746	binder
GQHVFLVY	HLA-B*15:03	0.9893184781074524	0.008381327575324216	binder
GQHVTAALY	HLA-B*15:03	0.9807055950164795	0.01864972392532966	binder
GQIEHKLAF	HLA-B*15:03	0.9945750713348389	0.004443175215225253	binder
GQILMPNIGY	HLA-B*15:03	0.9849533438682556	0.008205133835935144	binder
GQIPQILYY	HLA-B*15:03	0.9897294044494629	0.0105666512875226	binder
GQITHIQY	HLA-B*15:03	0.9924225807189941	0.0065402048167451906	binder
GQKIFYVNY	HLA-B*15:03	0.9359581351280213	0.08935131511984586	binder
GQKLGGQSF	HLA-B*15:03	0.990680742263794	0.007466541795833432	binder
GQKQYNVDY	HLA-B*15:03	0.9820774555206299	0.010242428898146862	binder
GQLGFHVKY	HLA-B*15:03	0.9945149183273315	0.003946405029887276	binder
GQLGFHVNY	HLA-B*15:03	0.9949185252189636	0.0035148511924585593	binder
GQLGLLARY	HLA-B*15:03	0.9615355134010315	0.031031066293054042	binder
GQLGTHAEY	HLA-B*15:03	0.993053650856018	0.006368926412459577	binder
GQLMFMNKY	HLA-B*15:03	0.9654711127281189	0.04191474430088747	binder
GQLPGLHEY	HLA-B*15:03	0.9887565851211548	0.016667989278173673	binder
GQLVKMLLY	HLA-B*15:03	0.9757300615310669	0.007121275515597366	binder
GQLVRSILY	HLA-B*15:03	0.9840389132499695	0.010566887075699383	binder
GQMIFAQAL	HLA-B*15:03	0.9886227726936341	0.008000739445032632	binder
GQNASVLAY	HLA-B*15:03	0.9939786672592164	0.005921874909747716	binder
GQNKKVMIY	HLA-B*15:03	0.9888359665870666	0.0073542293903856755	binder
GQNPFELAF	HLA-B*15:03	0.9959054946899414	0.002583514203331617	binder
GQRAKSMKF	HLA-B*15:03	0.9735298752784729	0.01772377164331897	binder
GQREGSRGF	HLA-B*15:03	0.9194875717163086	0.08917946917873068	binder
GQRKPATSY	HLA-B*15:03	0.9954198598861694	0.0018406607012301753	binder
GQRSYLVQY	HLA-B*15:03	0.9911624312400817	0.006873976644957382	binder
GQRTFGENY	HLA-B*15:03	0.980195164680481	0.022819153947555862	binder
GQRVIGHY	HLA-B*15:03	0.9760373711585999	0.01053986520719417	binder
GQRVISMY	HLA-B*15:03	0.979408597946167	0.012302524228746833	binder
GQRYIQFY	HLA-B*15:03	0.9849018692970276	0.012851294368379637	binder
GQSRLIFTY	HLA-B*15:03	0.9953359365463257	0.003600338721414204	binder
GQTKPVVVY	HLA-B*15:03	0.9643500089645386	0.03429873077232693	binder
GQTKPVYVY	HLA-B*15:03	0.9894669771194458	0.0079713464239557	binder
GQTKQVTVY	HLA-B*15:03	0.9850296139717102	0.009534395333353977	binder
GQVAAGGAF	HLA-B*15:03	0.9871803522109985	0.008594323618710223	binder
GQVKAAVKY	HLA-B*15:03	0.9848800659179687	0.008837749839163852	binder
GQVKTGISM	HLA-B*15:03	0.9935218095779419	0.0018285646922436682	binder
GQVQLPSPH	HLA-B*15:03	0.3046253383159637	0.08708225500747671	not-binder
GQVQVRTLY	HLA-B*15:03	0.9921716690063477	0.005696753132448469	binder
GQVYSELKY	HLA-B*15:03	0.9686964988708496	0.01460185631385595	binder
GQYKGPIQY	HLA-B*15:03	0.9983207941055298	0.0013723087624684977	binder
GQYPVFNQY	HLA-B*15:03	0.9983365416526795	0.0012257200021130233	binder
GQYPYPSGF	HLA-B*15:03	0.9971825003623962	0.0026630858757249153	binder
GQYQFDVKY	HLA-B*15:03	0.9951638817787171	0.004929573733753126	binder
GQYTGHEY	HLA-B*15:03	0.9939392685890198	0.006983602450332405	binder
GRIKAIQLEY	HLA-B*15:03	0.6643698453903198	0.16676371011262264	binder
GRSKGYGFITF	HLA-B*15:03	0.6324397385120392	0.2083211206518576	binder
GVWTYDDATKTF	HLA-B*15:03	0.4097708981484175	0.23145529150377428	ambiguous
GYSFTTTAER	HLA-B*15:03	0.007287951232865453	0.009075846174239255	not-binder
HAAEYGAEALE	HLA-B*15:03	0.01070061064674519	0.01438823885305061	not-binder
HERTFLLEY	HLA-B*15:03	0.951572835445404	0.0486570129902582	binder
HGHLSAVY	HLA-B*15:03	0.8478602170944214	0.09920521512027541	binder
HHFLQVLTY	HLA-B*15:03	0.9582611083984375	0.05572300640516203	binder
HHGPMAVAF	HLA-B*15:03	0.9773589015007019	0.01547219054351209	binder
HHLVARVY	HLA-B*15:03	0.9428196549415588	0.04947409088680037	binder
HHYLISIY	HLA-B*15:03	0.9479838848114014	0.04412231888067855	binder
HKAPASGICF	HLA-B*15:03	0.7803144689649344	0.3782071361980307	binder
HKFAKDFMTY	HLA-B*15:03	0.9462762475013733	0.07150476939379874	binder
HKKPFLAKY	HLA-B*15:03	0.9384935736656189	0.05205436249389272	binder
HKKQDPDVPF	HLA-B*15:03	0.7462821483612061	0.123069709383918	binder
HKLDISDEF	HLA-B*15:03	0.9461107850074768	0.035593129891204334	binder
HKLWDPNEF	HLA-B*15:03	0.9339556097984314	0.05628467966152212	binder
HKMVVESAY	HLA-B*15:03	0.968692672252655	0.024352317364914774	binder
HKPDFISLF	HLA-B*15:03	0.9721705436706543	0.008100321780556478	binder
HKRLPDVRF	HLA-B*15:03	0.7949462532997131	0.2592112574219836	binder
HKVETFSGVY	HLA-B*15:03	0.8122305750846863	0.14847923130559046	binder
HKVSPMLY	HLA-B*15:03	0.8676049828529357	0.10870431946990361	binder
HKYLTVKDY	HLA-B*15:03	0.7400439575314521	0.31898845599303943	binder
HLPETKFSEL	HLA-B*15:03	0.5610516011714936	0.19145661547494155	ambiguous
HQAIHTIEF	HLA-B*15:03	0.998768436908722	0.0006686749473242277	binder
HQFLQNEY	HLA-B*15:03	0.991157329082489	0.010928856260029346	binder
HQKLGIAY	HLA-B*15:03	0.989498519897461	0.009000212686746074	binder
HQLAVTAY	HLA-B*15:03	0.9907902836799621	0.007406358549004745	binder
HQLEFIQKF	HLA-B*15:03	0.9956362009048462	0.006889160810693919	binder
HQLGNNSVF	HLA-B*15:03	0.9964219927787781	0.0027043805683684536	binder
HQLRAQILAY	HLA-B*15:03	0.9930113554000854	0.003433272499503679	binder
HQLRAQIMAY	HLA-B*15:03	0.9930391430854797	0.0017690136508487456	binder
HQREIQVM	HLA-B*15:03	0.9936914801597595	0.003718326375659647	binder
HQRQNINKF	HLA-B*15:03	0.9936170816421509	0.0037280004560562093	binder
HQVSLLARF	HLA-B*15:03	0.9939363479614258	0.005560287418519036	binder
HQYFSYNQM	HLA-B*15:03	0.9947633624076844	0.0044410519349179	binder
HQYHIRAY	HLA-B*15:03	0.9982233166694641	0.0023242610547179387	binder
HQYKVRAY	HLA-B*15:03	0.9980199337005615	0.0015932392311260148	binder
HQYNPKFQTLF	HLA-B*15:03	0.9954796552658081	0.003446300682350437	binder
HQYSIQVAF	HLA-B*15:03	0.9981675982475281	0.0015502662050031542	binder
HSWLTRAMY	HLA-B*15:03	0.901272201538086	0.14082210713452617	binder
HVGKTPIVG	HLA-B*15:03	0.008875103201717138	0.004214743029486628	not-binder
HYLKGLKIEKM	HLA-B*15:03	0.07014471795409918	0.10044761068189102	not-binder
IAPTGHSL	HLA-B*15:03	0.7221585035324096	0.1088111168027131	binder
IGHYTLKIEI	HLA-B*15:03	0.17115591913461686	0.12748213815105305	not-binder
IGQSKSVKIY	HLA-B*15:03	0.7520323634147644	0.1280337647827355	binder
IHYQMVYSY	HLA-B*15:03	0.9510394096374511	0.07939733837377375	binder
IIHEIAVLEL	HLA-B*15:03	0.6461497962474823	0.17819134726871486	binder
IILMILLLI	HLA-B*15:03	0.24660838544368743	0.18539834456648754	not-binder
IILPFLILL	HLA-B*15:03	0.3837468348443508	0.21348033599216615	not-binder
IKAAFKTSY	HLA-B*15:03	0.9725502252578735	0.03103531564067038	binder
IKADHVST	HLA-B*15:03	0.038934798972331916	0.03937145105930057	not-binder
IKAIFPNGQF	HLA-B*15:03	0.8248969495296479	0.2702984861067919	binder
IKAIQLEY	HLA-B*15:03	0.9328490734100342	0.042732458912397124	binder
IKDNVVIVY	HLA-B*15:03	0.7711326301097869	0.22493650097997475	binder
IKDPGPTRTF	HLA-B*15:03	0.9055794239044189	0.08061119894001112	binder
IKDPKEREF	HLA-B*15:03	0.7446605801582337	0.269725607850254	binder
IKFFTGDVF	HLA-B*15:03	0.981859278678894	0.00723220789065411	binder
IKHPNLVRY	HLA-B*15:03	0.9309998750686646	0.0620140302183957	binder
IKHSTPSPTKY	HLA-B*15:03	0.6967974960803985	0.2192450443465734	binder
IKHSTPSPTRY	HLA-B*15:03	0.5245760023593903	0.31199398025515446	ambiguous
IKISNPTEF	HLA-B*15:03	0.9647387862205505	0.036763182907461465	binder
IKKDSGKEF	HLA-B*15:03	0.8544811367988586	0.10470690935169762	binder
IKKKPGTSL	HLA-B*15:03	0.9434124827384949	0.03707243445242561	binder
IKKPDYKVAY	HLA-B*15:03	0.8614966869354248	0.14018174599275518	binder
IKLDPHNHVLY	HLA-B*15:03	0.8254494428634643	0.12407850096099968	binder
IKLLETESF	HLA-B*15:03	0.9527721285820008	0.04509873391404293	binder
IKLPSVTSF	HLA-B*15:03	0.9900202274322509	0.008495227106614118	binder
IKMDASLGNL	HLA-B*15:03	0.6657118529081345	0.23640907463674105	binder
IKMGLLSSF	HLA-B*15:03	0.9874728798866272	0.011204411027681242	binder
IKNQLIEQF	HLA-B*15:03	0.9479762077331543	0.035529201304628964	binder
IKPDGLLEF	HLA-B*15:03	0.9105186820030212	0.08381009042948563	binder
IKPEQTTEY	HLA-B*15:03	0.8090105712413788	0.2463327188974818	binder
IKPETILYY	HLA-B*15:03	0.8781476736068725	0.08566265517361585	binder
IKPGEHGSTY	HLA-B*15:03	0.8206782639026642	0.2034984164663945	binder
IKVIPTLAL	HLA-B*15:03	0.9061702609062194	0.0736846434463021	binder
IKVPDFSEY	HLA-B*15:03	0.9728636503219604	0.03250030753831961	binder
IKYKERFLVY	HLA-B*15:03	0.9042911529541016	0.08220966144643171	binder
IKYNTIETF	HLA-B*15:03	0.9861989498138428	0.00899528916768727	binder
ILAARSPVF	HLA-B*15:03	0.9852257132530212	0.006237083277548852	binder
ILGPPGSVY	HLA-B*15:03	0.9681546688079834	0.022305481501826874	binder
ILKPDGSLY	HLA-B*15:03	0.920086681842804	0.08612176624192122	binder
ILNTLQGVF	HLA-B*15:03	0.9323975920677186	0.0409926237358086	binder
ILTVGGTAY	HLA-B*15:03	0.8615985751152039	0.10209136098023572	binder
ILYNIKQEY	HLA-B*15:03	0.9792861819267273	0.010127246935383973	binder
IMEHRFKTY	HLA-B*15:03	0.6292155236005783	0.31319602323983875	ambiguous
IMKNPEVEF	HLA-B*15:03	0.9953361034393311	0.002072546321061775	binder
IMVKPHEEY	HLA-B*15:03	0.9553549766540528	0.06638326230470616	binder
IQAGIFQEF	HLA-B*15:03	0.9966173768043518	0.00235851261893766	binder
IQFEIAHAY	HLA-B*15:03	0.9984796404838562	0.0011444959071198546	binder
IQFKLHESY	HLA-B*15:03	0.9961006999015808	0.0033672557789107887	binder
IQFNLRNLY	HLA-B*15:03	0.9926985144615174	0.006753688382979143	binder
IQHPSNVL	HLA-B*15:03	0.9684702515602112	0.028385322833736817	binder
IQHSTIIGF	HLA-B*15:03	0.9966015338897705	0.002436033171824329	binder
IQIALPSGCY	HLA-B*15:03	0.9457755804061889	0.046701599455265246	binder
IQKPGSNAF	HLA-B*15:03	0.9972565531730652	0.0019374061605633198	binder
IQLLQKLTY	HLA-B*15:03	0.9586675047874451	0.02091304102680899	binder
IQNPDPAVY	HLA-B*15:03	0.9928899049758911	0.009469385517815312	binder
IQQLATIFTH	HLA-B*15:03	0.20053488612174988	0.13107415900695224	not-binder
IQRQETISL	HLA-B*15:03	0.9858397841453552	0.010109971574201139	binder
IQRTPKIQVYSRH	HLA-B*15:03	0.17592434496618808	0.17298995230560535	not-binder
IQTRGGTF	HLA-B*15:03	0.969274353981018	0.017779461537064622	binder
IQVDPNYAY	HLA-B*15:03	0.9957883834838868	0.0018066068473292247	binder
IQVKVRDTY	HLA-B*15:03	0.9912255048751831	0.0033924650691358966	binder
IQVVSKNLY	HLA-B*15:03	0.9489260077476501	0.015067465598108204	binder
IQYDKTNVL	HLA-B*15:03	0.994527530670166	0.0055438363086011645	binder
IQYLFLEY	HLA-B*15:03	0.9913654208183289	0.0046845550826892495	binder
ISPSRTEAL	HLA-B*15:03	0.6722501635551452	0.20709556498562734	binder
ISPTGHSL	HLA-B*15:03	0.7982606053352356	0.07816605197082273	binder
ISRETGEPY	HLA-B*15:03	0.8957951426506042	0.0657482299264366	binder
KAFDFPSSF	HLA-B*15:03	0.9942791581153869	0.003922899240787634	binder
KAKEELIF	HLA-B*15:03	0.8477185010910034	0.11107319839453807	binder
KALSRLISF	HLA-B*15:03	0.9851665019989013	0.005702709143804078	binder
KAPSAARSL	HLA-B*15:03	0.7845095157623291	0.15451766912861314	binder
KAVLDSYEY	HLA-B*15:03	0.9045816540718079	0.03151299100029135	binder
KEYEKALKY	HLA-B*15:03	0.9259963870048523	0.05458311539709253	binder
KGFAFVEY	HLA-B*15:03	0.9224097967147827	0.05305624827871213	binder
KGFAFVQY	HLA-B*15:03	0.9275545239448547	0.06607661590120974	binder
KGLKVREY	HLA-B*15:03	0.7577797055244446	0.11223649110807359	binder
KGRVFEVSL	HLA-B*15:03	0.5518803328275681	0.271526483943972	ambiguous
KGYAFIEY	HLA-B*15:03	0.9608244657516479	0.023135539473372817	binder
KGYAFVQY	HLA-B*15:03	0.9557484269142151	0.046727724156734436	binder
KGYLVSVDGY	HLA-B*15:03	0.5290564447641373	0.32156146728724255	ambiguous
KGYPSEFATY	HLA-B*15:03	0.951896858215332	0.0533532874210271	binder
KHFEVLISY	HLA-B*15:03	0.9739391565322876	0.01901263441672862	binder
KHFGTILNY	HLA-B*15:03	0.9426614880561829	0.06124931652599248	binder
KHLPASNVSF	HLA-B*15:03	0.9880651473999024	0.013527873392009336	binder
KIRGGKQFI	HLA-B*15:03	0.36409284323453905	0.17374698063248536	not-binder
KKADIGVAM	HLA-B*15:03	0.937952172756195	0.05461163956348965	binder
KKADLILSY	HLA-B*15:03	0.9605677366256714	0.023542786334080565	binder
KKADVDAIHEY	HLA-B*15:03	0.8825178623199463	0.08656076070340417	binder
KKAEAGAGSATEF	HLA-B*15:03	0.4667603448033333	0.3007546991416016	ambiguous
KKAEIGIAM	HLA-B*15:03	0.9374798893928528	0.043587309958608114	binder
KKAIQDPAF	HLA-B*15:03	0.934802508354187	0.045441751110509215	binder
KKALAAGGY	HLA-B*15:03	0.8110690355300904	0.12871892332262588	binder
KKAMPGAEY	HLA-B*15:03	0.9479995727539062	0.025016792235640926	binder
KKAPAQKVPA	HLA-B*15:03	0.30403737295418976	0.2868645972099102	not-binder
KKAPGSGAVF	HLA-B*15:03	0.9742085218429566	0.03159338456578578	binder
KKAPLLLHY	HLA-B*15:03	0.8776487946510315	0.1361227218773512	binder
KKAQNIMESF	HLA-B*15:03	0.9223372578620911	0.09731067863166724	binder
KKASIGYTY	HLA-B*15:03	0.9699814319610596	0.02048099124136789	binder
KKAVGGVAL	HLA-B*15:03	0.9088918209075928	0.07289130239334966	binder
KKAVPKEDIY	HLA-B*15:03	0.49797931909561155	0.2109538032226424	ambiguous
KKDPVKKIF	HLA-B*15:03	0.6158364683389663	0.34722583991732753	ambiguous
KKFAFVHISF	HLA-B*15:03	0.9719513773918151	0.024143604632841667	binder
KKFASFNAY	HLA-B*15:03	0.9649660587310791	0.013677492037141241	binder
KKFATEDEAWAF	HLA-B*15:03	0.5152905905619264	0.3248151250165902	ambiguous
KKFEASGFCY	HLA-B*15:03	0.7798519849777221	0.11551486182307782	binder
KKFENTEMF	HLA-B*15:03	0.9676513910293579	0.018920105247633462	binder
KKFEPKSGWMTF	HLA-B*15:03	0.7312215089797973	0.23329979478689272	binder
KKFGDFITL	HLA-B*15:03	0.9614524960517883	0.022385167008971377	binder
KKFIIQDIDDTHVF	HLA-B*15:03	0.5294580370187759	0.3148123914895522	ambiguous
KKFKDIIHY	HLA-B*15:03	0.8948187708854676	0.10419324603502557	binder
KKFKNLKY	HLA-B*15:03	0.7416144132614135	0.15821907926607817	binder
KKFNEPGSQYF	HLA-B*15:03	0.7142872214317322	0.227756664530601	binder
KKFNSSVLSF	HLA-B*15:03	0.9812574505805969	0.013169439279607018	binder
KKFPVTENSKGY	HLA-B*15:03	0.6660429336130619	0.3217521776960132	binder
KKFQRPHDY	HLA-B*15:03	0.7800325572490692	0.23504504820317648	binder
KKFQSFQDH	HLA-B*15:03	0.03374121254310012	0.03269695137690038	not-binder
KKFQSFQEH	HLA-B*15:03	0.16233032245654613	0.24006308811856128	not-binder
KKFSAMHEF	HLA-B*15:03	0.9780258893966675	0.025174532267393874	binder
KKFSFKKPF	HLA-B*15:03	0.8789266347885132	0.08399389969798177	binder
KKFSIEKRF	HLA-B*15:03	0.9011352181434631	0.07292025843007395	binder
KKFSLPLYF	HLA-B*15:03	0.9696678519248962	0.021117041115112138	binder
KKFSNPYSIEY	HLA-B*15:03	0.8496095538139343	0.1476040105801992	binder
KKFVIDVGY	HLA-B*15:03	0.9369621634483337	0.040898978920981696	binder
KKGFTAVGY	HLA-B*15:03	0.9345567226409912	0.027584700171883414	binder
KKGILLQLF	HLA-B*15:03	0.7778854727745056	0.12997200238119483	binder
KKHAFGGNKASY	HLA-B*15:03	0.7829257249832153	0.11789653497853354	binder
KKHILVMSF	HLA-B*15:03	0.9497089505195617	0.031535518146720606	binder
KKHLVSAGY	HLA-B*15:03	0.8427630424499511	0.09460345476274121	binder
KKHPSLIPL	HLA-B*15:03	0.7793158054351806	0.10588487319657797	binder
KKHYAPLQAY	HLA-B*15:03	0.8688192486763	0.1133325711306045	binder
KKIADFLNSF	HLA-B*15:03	0.9359469890594483	0.11014906132251114	binder
KKIAIGVIF	HLA-B*15:03	0.9432107210159302	0.021551743093787094	binder
KKIEDNNTLVF	HLA-B*15:03	0.8310934185981751	0.11590579035481538	binder
KKIEEFLSSF	HLA-B*15:03	0.9474267482757568	0.03702262502225866	binder
KKIEFGVVY	HLA-B*15:03	0.9451331257820129	0.02675924505572876	binder
KKIEISQHAKY	HLA-B*15:03	0.6539505362510681	0.20466643265396445	binder
KKIEKLEEY	HLA-B*15:03	0.9051454186439514	0.02653472870507262	binder
KKIELDVKY	HLA-B*15:03	0.7830561399459839	0.12844431715958307	binder
KKIENLEAL	HLA-B*15:03	0.8291102290153504	0.10883026687801951	binder
KKIEVLDVSY	HLA-B*15:03	0.8466527581214904	0.09250873441862192	binder
KKILQKGQTAY	HLA-B*15:03	0.7125100791454315	0.20099839508693812	binder
KKIPGGKKF	HLA-B*15:03	0.8870016813278199	0.08995733920390893	binder
KKISELDAF	HLA-B*15:03	0.8916733860969543	0.08019565745456501	binder
KKITNNIVY	HLA-B*15:03	0.8891635775566101	0.05743735390422739	binder
KKIYDREQTRY	HLA-B*15:03	0.7192210853099823	0.2503285950343751	binder
KKIYLQDEF	HLA-B*15:03	0.9174169540405274	0.03176921873885113	binder
KKKAEGTVF	HLA-B*15:03	0.8910832405090332	0.12929735782750001	binder
KKKDFDTAL	HLA-B*15:03	0.7877233028411865	0.0848950999904279	binder
KKKEEMLKKF	HLA-B*15:03	0.5044377997517586	0.27619620839024245	ambiguous
KKKEERADLIAY	HLA-B*15:03	0.6965727210044861	0.1958355715680118	binder
KKKEPEPNF	HLA-B*15:03	0.8248773217201233	0.19004993615531834	binder
KKKIPSLSF	HLA-B*15:03	0.969748604297638	0.017948236643610643	binder
KKKPKDLDF	HLA-B*15:03	0.4982822149991989	0.1578237723888242	ambiguous
KKKPVVTIY	HLA-B*15:03	0.9182504653930664	0.05835895367415677	binder
KKKQIEQKF	HLA-B*15:03	0.880316686630249	0.04106312311240917	binder
KKKTVIEIEF	HLA-B*15:03	0.856325626373291	0.06662958005610588	binder
KKLANKVVY	HLA-B*15:03	0.8406733751296998	0.07778576396950969	binder
KKLDLISEL	HLA-B*15:03	0.8059834361076355	0.10110384963298022	binder
KKLDSQISL	HLA-B*15:03	0.7772599458694458	0.14052989820805883	binder
KKLEELEQKY	HLA-B*15:03	0.5392424464225769	0.24962116180044394	ambiguous
KKLELSHEY	HLA-B*15:03	0.8883676052093505	0.07739875065519752	binder
KKLGQSIESSY	HLA-B*15:03	0.7391223907470703	0.24415240256003998	binder
KKLLSLLTF	HLA-B*15:03	0.971872067451477	0.010796917664308544	binder
KKLPIVACF	HLA-B*15:03	0.9562502384185791	0.03989810187394855	binder
KKLQKAALL	HLA-B*15:03	0.4546627879142761	0.20904394556063188	ambiguous
KKLQQTQEY	HLA-B*15:03	0.717734569311142	0.1577166491781466	binder
KKLSEPSSLQY	HLA-B*15:03	0.6670772790908813	0.14326995037621934	binder
KKLSSAVVF	HLA-B*15:03	0.9559940338134766	0.028942696772205276	binder
KKLSSPSNY	HLA-B*15:03	0.8081639647483826	0.1456849321044687	binder
KKMELLQKY	HLA-B*15:03	0.7785680830478668	0.239123612590637	binder
KKMETNYQRF	HLA-B*15:03	0.8229074358940125	0.15850806398583284	binder
KKMPKIPVL	HLA-B*15:03	0.9118350386619568	0.06333395622840429	binder
KKNELIEAF	HLA-B*15:03	0.9367549896240235	0.03290102961987642	binder
KKNLVTISY	HLA-B*15:03	0.9219522714614868	0.08612697645371958	binder
KKNPNIKSL	HLA-B*15:03	0.8228890419006347	0.20739232034378183	binder
KKNVSVQY	HLA-B*15:03	0.8732024669647217	0.10732523325484385	binder
KKPAFNLSAF	HLA-B*15:03	0.926627230644226	0.059928454807146016	binder
KKPDQHFKPY	HLA-B*15:03	0.6628470718860626	0.22244556192956103	binder
KKPELVISY	HLA-B*15:03	0.8161136388778687	0.1673921452524494	binder
KKPGHVAEVY	HLA-B*15:03	0.8301694989204407	0.1757953212285035	binder
KKPITTGGVTY	HLA-B*15:03	0.8896612763404846	0.08992729757526195	binder
KKPKNENPVDY	HLA-B*15:03	0.546771452575922	0.3339982580961177	ambiguous
KKPLSTPSM	HLA-B*15:03	0.8064721345901489	0.14474220943317845	binder
KKPTGLVTF	HLA-B*15:03	0.9636512756347656	0.01977566081415507	binder
KKPTVTLTY	HLA-B*15:03	0.9102380037307739	0.08377817321934199	binder
KKQDPDVPF	HLA-B*15:03	0.7950104951858521	0.12318936683392168	binder
KKQKPSRVLY	HLA-B*15:03	0.5679221123456955	0.2664040256837924	ambiguous
KKQPSVLVTF	HLA-B*15:03	0.937601912021637	0.07795920369728883	binder
KKRDEELYSQTY	HLA-B*15:03	0.5207335472106933	0.17391521449032082	ambiguous
KKRERDLEL	HLA-B*15:03	0.320811802148819	0.24061109439509673	not-binder
KKRFTEEATKY	HLA-B*15:03	0.6509129166603088	0.21398343346191373	binder
KKRGDLPGEPVAF	HLA-B*15:03	0.251242196559906	0.16304823624300263	not-binder
KKRLETVAL	HLA-B*15:03	0.7361383676528931	0.1437659661631936	binder
KKRPGIETLF	HLA-B*15:03	0.8645817041397095	0.12557386877211094	binder
KKSDVEAIF	HLA-B*15:03	0.9206557631492615	0.05035656883701812	binder
KKSEASGFCY	HLA-B*15:03	0.6565658688545227	0.15249338561416315	binder
KKSEPEPVY	HLA-B*15:03	0.7625749588012696	0.22724849711254563	binder
KKTFSYAGF	HLA-B*15:03	0.9322070717811585	0.04288737763513979	binder
KKVAPAPAV	HLA-B*15:03	0.5098712682723999	0.284317445716193	ambiguous
KKVAVATPA	HLA-B*15:03	0.2885917782783508	0.21804252830878854	not-binder
KKVDGSVNAY	HLA-B*15:03	0.9546225428581238	0.04312882837701896	binder
KKVEQTIQY	HLA-B*15:03	0.9217766165733338	0.04126122086481772	binder
KKVERQTEL	HLA-B*15:03	0.6603899002075195	0.049712639492687574	binder
KKVGIVGKYGTRY	HLA-B*15:03	0.6282878637313842	0.07165981661463862	binder
KKVLQSEF	HLA-B*15:03	0.8891118168830872	0.02588048211911404	binder
KKVPHNINF	HLA-B*15:03	0.9636223912239075	0.026375430549710997	binder
KKVTGELAF	HLA-B*15:03	0.9437795639038086	0.024242711946134206	binder
KKVTNIISF	HLA-B*15:03	0.9758580923080444	0.015950082344715094	binder
KKVTSVVF	HLA-B*15:03	0.9388970971107483	0.028802228675593993	binder
KKVWKPQLF	HLA-B*15:03	0.9389571666717529	0.023553039547743158	binder
KKWFSDTRY	HLA-B*15:03	0.8774771571159363	0.0893164676726996	binder
KKWNLPVYF	HLA-B*15:03	0.9400994181632996	0.04749057522802687	binder
KKWVELPITF	HLA-B*15:03	0.8952582716941834	0.08148343278062878	binder
KKWVNEVRY	HLA-B*15:03	0.6613792210817337	0.2656767992242148	binder
KKYAEALDY	HLA-B*15:03	0.8466871857643128	0.07036918832724696	binder
KKYAEDRERF	HLA-B*15:03	0.7519976884126663	0.3080193018827608	binder
KKYAEVLRY	HLA-B*15:03	0.851882255077362	0.16009101236677623	binder
KKYAGGVAEY	HLA-B*15:03	0.937928569316864	0.09660830803701866	binder
KKYAKSSVGETVY	HLA-B*15:03	0.45826607942581177	0.13961836816990153	ambiguous
KKYDEAIKCY	HLA-B*15:03	0.7961855292320251	0.15876115716697936	binder
KKYDGRTKPIP	HLA-B*15:03	0.02829617841834988	0.02896318663039748	not-binder
KKYDKSLRKY	HLA-B*15:03	0.7596026420593261	0.2590766474144603	binder
KKYEQLKAM	HLA-B*15:03	0.8330739736557007	0.12943706324311502	binder
KKYGAAMVVM	HLA-B*15:03	0.8784173607826233	0.09743233692752312	binder
KKYLDAEQSY	HLA-B*15:03	0.8515220522880554	0.17544266290793142	binder
KKYLMIEEY	HLA-B*15:03	0.8909131288528442	0.11434401302143717	binder
KKYLTEGLLQF	HLA-B*15:03	0.768948245048523	0.2025164751319219	binder
KKYNMKLVY	HLA-B*15:03	0.9238487362861634	0.02984990109488131	binder
KKYNMRVEDY	HLA-B*15:03	0.5529033929109574	0.3476183874489851	ambiguous
KKYPFILEVY	HLA-B*15:03	0.9575657367706298	0.03447377643686957	binder
KKYPFILEVYY	HLA-B*15:03	0.789930385351181	0.235223255978901	binder
KKYPKALVKY	HLA-B*15:03	0.8657678604125977	0.10875079540839759	binder
KKYSHHRNIATYY	HLA-B*15:03	0.4682596021331847	0.40797039971518256	ambiguous
KKYSPSDPAFAY	HLA-B*15:03	0.8399936199188233	0.0829257640407969	binder
KKYTEITATY	HLA-B*15:03	0.9267782092094421	0.10143998043896156	binder
KLFIGGLSF	HLA-B*15:03	0.9908111810684204	0.005046262855262042	binder
KLFLTGESY	HLA-B*15:03	0.9647918343544006	0.03728616083768889	binder
KLFPGSPAIY	HLA-B*15:03	0.987666392326355	0.011939659041922011	binder
KLPDIFSVY	HLA-B*15:03	0.9769433379173279	0.018434329698280925	binder
KLTEPHQVY	HLA-B*15:03	0.9354543447494507	0.037698354473801286	binder
KLYEKFLEF	HLA-B*15:03	0.9936764597892761	0.0040720808482139804	binder
KLYQSIIGY	HLA-B*15:03	0.963634991645813	0.04299095577299899	binder
KMHQSRISY	HLA-B*15:03	0.9908069729804992	0.0035206271387950953	binder
KMKEIAEAY	HLA-B*15:03	0.9966731309890747	0.0015817852391818556	binder
KMRPGEATL	HLA-B*15:03	0.9672104477882385	0.03525938982762884	binder
KMYDAAKLLY	HLA-B*15:03	0.9946125030517579	0.0042765663978121225	binder
KMYTDGSTF	HLA-B*15:03	0.9967590689659118	0.002093569407192814	binder
KNHEFIATF	HLA-B*15:03	0.9837226152420044	0.004944665941590468	binder
KQADPFASL	HLA-B*15:03	0.9940683722496033	0.0034884826658580052	binder
KQAEAFLNNQEY	HLA-B*15:03	0.8136283040046692	0.24821903751225038	binder
KQAEWSSKTSY	HLA-B*15:03	0.944348680973053	0.09309492734329529	binder
KQAPPQKVSF	HLA-B*15:03	0.997304129600525	0.0007364703698783582	binder
KQEEERGRVY	HLA-B*15:03	0.8127638816833496	0.12885818157020026	binder
KQFDRKHHTY	HLA-B*15:03	0.9742327928543091	0.04806220671204672	binder
KQFEKQVELY	HLA-B*15:03	0.9825423359870911	0.031972700053731325	binder
KQFFGIVGF	HLA-B*15:03	0.9970931887626648	0.0021204657180147603	binder
KQFGNILIL	HLA-B*15:03	0.9949846863746643	0.004844240571441559	binder
KQFHRIVTY	HLA-B*15:03	0.9989495754241944	0.001235692797732541	binder
KQFSRGDFVVEY	HLA-B*15:03	0.7559315502643585	0.3182300585424238	binder
KQGVVLKY	HLA-B*15:03	0.9780816316604615	0.007995428856438305	binder
KQHYGFVLY	HLA-B*15:03	0.9964243412017822	0.0017563580787023092	binder
KQIDNTGSSTY	HLA-B*15:03	0.9929409384727478	0.010103163204419832	binder
KQIDPVLQVY	HLA-B*15:03	0.9977705240249634	0.0021546157391147233	binder
KQIENARMF	HLA-B*15:03	0.9937141299247741	0.005689088685170784	binder
KQIEPSLY	HLA-B*15:03	0.9874760985374451	0.007606620793019092	binder
KQIHFLYQY	HLA-B*15:03	0.9963872790336609	0.0016606372328301319	binder
KQIKTIERY	HLA-B*15:03	0.9953716397285461	0.0033898703757379717	binder
KQILLENTF	HLA-B*15:03	0.9879115581512451	0.013307501760601555	binder
KQISSNKCF	HLA-B*15:03	0.9689414739608765	0.025080347997547783	binder
KQISVGFIGY	HLA-B*15:03	0.994749128818512	0.005695711772700805	binder
KQIVDRVSY	HLA-B*15:03	0.9916182279586792	0.007718679910920948	binder
KQIVEILTAY	HLA-B*15:03	0.9926918148994446	0.003746958197642435	binder
KQKDIVSIHY	HLA-B*15:03	0.9855031967163086	0.01428486685028341	binder
KQKNTVVRY	HLA-B*15:03	0.9885043144226074	0.016215607967588412	binder
KQLEHVMHF	HLA-B*15:03	0.9981825470924377	0.0009322908372269929	binder
KQLPDQISF	HLA-B*15:03	0.993008303642273	0.003876242781533269	binder
KQLPGFTTL	HLA-B*15:03	0.9883659362792969	0.017744252013951474	binder
KQLVAEQVTY	HLA-B*15:03	0.9799139738082886	0.0129937289256939	binder
KQMLSALNY	HLA-B*15:03	0.9948945760726928	0.00329698592200258	binder
KQMTFEAQAF	HLA-B*15:03	0.9947925090789795	0.002832945961369417	binder
KQNPLLAEAY	HLA-B*15:03	0.9842626929283143	0.01309334193646602	binder
KQPDNSPEY	HLA-B*15:03	0.9677871108055115	0.029435237161076877	binder
KQQQPPTVY	HLA-B*15:03	0.9836080431938171	0.011450275067962066	binder
KQREFESRL	HLA-B*15:03	0.8940365552902222	0.15533783605865278	binder
KQRKPRILF	HLA-B*15:03	0.9823221683502197	0.025629052578416585	binder
KQRLFIINF	HLA-B*15:03	0.9930745840072632	0.005731298996112037	binder
KQRLQQLF	HLA-B*15:03	0.974428129196167	0.021342301192994535	binder
KQRPIFIITEY	HLA-B*15:03	0.9540743827819824	0.05635071043368961	binder
KQRQLTSY	HLA-B*15:03	0.991812002658844	0.0070578898288817015	binder
KQRTHVMRF	HLA-B*15:03	0.9864114046096801	0.014312265661156683	binder
KQSQILLVY	HLA-B*15:03	0.9950123310089112	0.0026023615706351516	binder
KQTQTFTTY	HLA-B*15:03	0.9967221736907959	0.0018123415108751023	binder
KQWLSKKSTY	HLA-B*15:03	0.8942003846168518	0.1910712361837155	binder
KQYADVEGF	HLA-B*15:03	0.9913515090942383	0.012335715102817597	binder
KQYEKSSRF	HLA-B*15:03	0.994407308101654	0.007775130088397818	binder
KQYEVEIQTY	HLA-B*15:03	0.9965386867523194	0.0049399468150519285	binder
KQYGEGLSY	HLA-B*15:03	0.9968409180641175	0.004001271327544969	binder
KQYGFFSYL	HLA-B*15:03	0.9965725064277648	0.002124493018314763	binder
KQYIMDTVF	HLA-B*15:03	0.9941910743713379	0.004373628859656334	binder
KQYISAVQMY	HLA-B*15:03	0.9955653429031373	0.0031253169791617547	binder
KQYKVVVY	HLA-B*15:03	0.9958662629127503	0.0050073915488804115	binder
KQYLAVVF	HLA-B*15:03	0.9948244571685791	0.0031806988213571724	binder
KQYLPNIAY	HLA-B*15:03	0.9974416971206665	0.0024726023513578503	binder
KQYPISLVL	HLA-B*15:03	0.9971580624580383	0.003041290286462609	binder
KQYPYNNLY	HLA-B*15:03	0.9941366076469421	0.008429711071387307	binder
KQYYALEVSY	HLA-B*15:03	0.9839300274848938	0.01908864307964269	binder
KSFPGGKEY	HLA-B*15:03	0.9909366369247437	0.006211028966402813	binder
KSQVGTLLF	HLA-B*15:03	0.9661429286003113	0.022494822654163724	binder
KSYSVGVAY	HLA-B*15:03	0.989067280292511	0.0055266871622694745	binder
LAGDKSRPF	HLA-B*15:03	0.7247022986412048	0.17870031133074712	binder
LAPLKYLAL	HLA-B*15:03	0.521076899766922	0.15168004116051012	ambiguous
LHYMGTSTF	HLA-B*15:03	0.9926258683204651	0.010984173767540706	binder
LKALLLSSY	HLA-B*15:03	0.8623299837112427	0.1497631584346045	binder
LKAMLSTGF	HLA-B*15:03	0.9667089700698852	0.019451455065299578	binder
LKAPALPLL	HLA-B*15:03	0.8443495750427246	0.09529331320597703	binder
LKDEVRTLTY	HLA-B*15:03	0.7152331709861756	0.23765876807434952	binder
LKFDSKYMNF	HLA-B*15:03	0.9744366526603698	0.022069574951121638	binder
LKFNGALTM	HLA-B*15:03	0.9636183023452759	0.030559685879118365	binder
LKFPHSAHQKY	HLA-B*15:03	0.6238688588142395	0.236638528989866	binder
LKHIFKTSL	HLA-B*15:03	0.7746386289596557	0.12361629164516166	binder
LKHKFITRY	HLA-B*15:03	0.9260692238807678	0.04817383894480506	binder
LKHQMETHY	HLA-B*15:03	0.6744636237621308	0.31001236477026106	binder
LKIEPEEPITF	HLA-B*15:03	0.5877092599868774	0.3710870958601143	ambiguous
LKIGDTVSF	HLA-B*15:03	0.9768931984901428	0.017948961255401012	binder
LKKTEVSRY	HLA-B*15:03	0.7443499684333801	0.12585237293420495	binder
LKLDSKNAL	HLA-B*15:03	0.6631677985191345	0.18583155955390604	binder
LKLGYVSRY	HLA-B*15:03	0.8980486631393433	0.08388469195622757	binder
LKMIPRIDY	HLA-B*15:03	0.8483433604240418	0.14247927965632518	binder
LKMPSVAQF	HLA-B*15:03	0.9868008494377136	0.013651240953618016	binder
LKNGALVVY	HLA-B*15:03	0.9631996512413025	0.018155717788452246	binder
LKNPNAPML	HLA-B*15:03	0.7307179629802704	0.14847681486582923	binder
LKPEGVLVY	HLA-B*15:03	0.8272485256195068	0.1231669711880502	binder
LKPGGVLTY	HLA-B*15:03	0.8842084169387817	0.09946374043471794	binder
LKPGMVVTF	HLA-B*15:03	0.9684584379196167	0.016645969641362533	binder
LKPQVSSIF	HLA-B*15:03	0.8922996163368225	0.08435546391000207	binder
LKPVVGEVY	HLA-B*15:03	0.7814385890960693	0.17637723721485676	binder
LKPYFLEAY	HLA-B*15:03	0.9234357118606568	0.09181350354715784	binder
LKRLEEHRY	HLA-B*15:03	0.4152065321803093	0.26341543825758246	ambiguous
LKRPLEATF	HLA-B*15:03	0.9595336198806763	0.01566818023943091	binder
LKSGGVNQY	HLA-B*15:03	0.9107047557830811	0.06968088166483549	binder
LKSPGSVVF	HLA-B*15:03	0.9774344801902771	0.012797560352330093	binder
LKTYGQSTY	HLA-B*15:03	0.946522331237793	0.04202376425336887	binder
LKVKDLRQY	HLA-B*15:03	0.7801416397094727	0.22523695444721314	binder
LKVKGNVF	HLA-B*15:03	0.8685642123222351	0.14061789060478871	binder
LKWIIKSNY	HLA-B*15:03	0.7559906482696533	0.2032734632731787	binder
LKYAISSQMVSY	HLA-B*15:03	0.44470042139291766	0.33305071333561176	ambiguous
LKYDAQDKALY	HLA-B*15:03	0.6616532325744628	0.21700948299027545	binder
LKYEHKEIEY	HLA-B*15:03	0.8845383405685425	0.13074764108050801	binder
LKYEPTNVRY	HLA-B*15:03	0.8693968057632446	0.18410378629029284	binder
LKYGKPLQL	HLA-B*15:03	0.8644091844558716	0.10650338379620898	binder
LKYHPRVLY	HLA-B*15:03	0.946034598350525	0.040199724089735496	binder
LKYHQRVLY	HLA-B*15:03	0.8839535355567932	0.05381255465210398	binder
LKYLTKKY	HLA-B*15:03	0.6171589404344558	0.3125083439310695	ambiguous
LLADPTGAF	HLA-B*15:03	0.9742385149002075	0.015327354687266212	binder
LLAVFVTPL	HLA-B*15:03	0.7157185316085816	0.0879315586427311	binder
LLEGEESR	HLA-B*15:03	0.0025017737239977577	0.0034236660356771146	not-binder
LMVGTSIHY	HLA-B*15:03	0.988850736618042	0.005762664845275941	binder
LMYVGRVVF	HLA-B*15:03	0.9941991209983826	0.006004524415913946	binder
LQAMPRTEF	HLA-B*15:03	0.9883837103843689	0.011149026530826571	binder
LQAPAFTGY	HLA-B*15:03	0.9849208950996399	0.021769622181265942	binder
LQAVFVQSY	HLA-B*15:03	0.9942925214767456	0.003326893301206249	binder
LQFNPKFMTF	HLA-B*15:03	0.9978140473365784	0.0013947675417375657	binder
LQHASAVL	HLA-B*15:03	0.948724627494812	0.04694055811802898	binder
LQHDFGHLSVF	HLA-B*15:03	0.951063585281372	0.07438390165196201	binder
LQHDNIIAY	HLA-B*15:03	0.9957217097282409	0.0033537894754314683	binder
LQHDYGHLSVY	HLA-B*15:03	0.9668836951255798	0.0291000527582319	binder
LQHPDVAAY	HLA-B*15:03	0.9899016737937927	0.01090982728854495	binder
LQHPNIVGY	HLA-B*15:03	0.9971617341041565	0.002359075695447937	binder
LQIATHTAF	HLA-B*15:03	0.9959532260894776	0.0024467189200803306	binder
LQIDNARLA	HLA-B*15:03	0.4005443647503853	0.315845691563068	ambiguous
LQIGVIRVY	HLA-B*15:03	0.9964929819107056	0.0009061725607837902	binder
LQIVHETGY	HLA-B*15:03	0.9739810705184937	0.021425849063671325	binder
LQKPGETVF	HLA-B*15:03	0.9913563847541809	0.00733736488575362	binder
LQLPARNLTY	HLA-B*15:03	0.9851999640464782	0.01577411097512963	binder
LQNLFEEKY	HLA-B*15:03	0.9283999443054199	0.04926504248177417	binder
LQRATGISF	HLA-B*15:03	0.9962294459342956	0.002306868741834069	binder
LQREEEEAF	HLA-B*15:03	0.9403794884681702	0.035750185529237775	binder
LQRFPNKPY	HLA-B*15:03	0.9679549336433411	0.02437053680113366	binder
LQRLVEGY	HLA-B*15:03	0.9690330505371094	0.03825885084670111	binder
LQRLVNLY	HLA-B*15:03	0.9773684501647949	0.010266656638984442	binder
LQRVGAGTY	HLA-B*15:03	0.9784957766532898	0.022006243322465736	binder
LQRVLQSEF	HLA-B*15:03	0.9904521942138672	0.005463218552168405	binder
LQRVSYLVF	HLA-B*15:03	0.9927038669586181	0.0035910994428521277	binder
LQTVHAEY	HLA-B*15:03	0.975491726398468	0.01612770946097051	binder
LQVEGHSNVY	HLA-B*15:03	0.9729211330413818	0.03265154070368216	binder
LQWSPTENTVF	HLA-B*15:03	0.9378514409065246	0.04855688758181878	binder
LQYLSQGNVVF	HLA-B*15:03	0.9401094317436218	0.04661939651928614	binder
LQYSGKTTF	HLA-B*15:03	0.996388578414917	0.0038054738833307824	binder
LRPLLAAAA	HLA-B*15:03	0.04324525035917759	0.021116824805108854	not-binder
LSDIKGLIKY	HLA-B*15:03	0.18668065443634987	0.1398166469968339	not-binder
LSVKEKNISI	HLA-B*15:03	0.6012527078390122	0.24526885481569716	ambiguous
MAPLKMLAL	HLA-B*15:03	0.7736878395080566	0.11563735119615387	binder
MKAAFQSQY	HLA-B*15:03	0.9831634402275086	0.017517827177796364	binder
MKARVVLKY	HLA-B*15:03	0.9208345890045166	0.07108254047967079	binder
MKFKPNQTRTY	HLA-B*15:03	0.8251193284988403	0.2035674574945838	binder
MKFMTQSAF	HLA-B*15:03	0.9894709110260009	0.014122956546866131	binder
MKHGQRITF	HLA-B*15:03	0.9622605800628662	0.031783601985714824	binder
MKIPTGQEY	HLA-B*15:03	0.9790257811546326	0.024147580882563906	binder
MKIWTSEHVF	HLA-B*15:03	0.9770825624465942	0.019718407645370216	binder
MKKEFTLEF	HLA-B*15:03	0.9837452173233032	0.00944179015502367	binder
MKLSLVAAM	HLA-B*15:03	0.9623845219612122	0.015346007132319218	binder
MKQDRITRY	HLA-B*15:03	0.8924414277076721	0.0992586470929224	binder
MKSPFGSSF	HLA-B*15:03	0.9922501683235169	0.007618396131992249	binder
MKVLLAAAL	HLA-B*15:03	0.9407459139823914	0.03250394850600996	binder
MKYEDAVQF	HLA-B*15:03	0.9828135251998902	0.013408589014720697	binder
MKYKSEGKCF	HLA-B*15:03	0.7477102756500245	0.1163744397778477	binder
MKYNARDTVFY	HLA-B*15:03	0.8422340273857116	0.2050353250542403	binder
MLYKGQTAY	HLA-B*15:03	0.9939893960952759	0.003531812658334591	binder
MMDQARSAF	HLA-B*15:03	0.9574010968208313	0.027850949277198285	binder
MPYLEHESF	HLA-B*15:03	0.9476813793182373	0.03761108129380043	binder
MQHIFLNNY	HLA-B*15:03	0.9963432073593139	0.0026074779444264055	binder
MQHRYIELF	HLA-B*15:03	0.9959916114807129	0.004131005390386532	binder
MQHRYVELF	HLA-B*15:03	0.9958484530448913	0.004519796512348695	binder
MQWRALVL	HLA-B*15:03	0.9937980651855469	0.004380854306588117	binder
NARLAADD	HLA-B*15:03	0.0014254797148169017	0.002425980356656249	not-binder
NKIFLPTIY	HLA-B*15:03	0.9228965044021606	0.025076597909517075	binder
NKVISSVSY	HLA-B*15:03	0.9451914429664612	0.043803600115276814	binder
NKYLTAEAF	HLA-B*15:03	0.950706684589386	0.023099455084936493	binder
NKYMGLTQF	HLA-B*15:03	0.9819345355033875	0.016971599218375655	binder
NKYSSQFGGGSQY	HLA-B*15:03	0.40330010652542114	0.3145738229741585	ambiguous
NQIPFIIQY	HLA-B*15:03	0.9968805432319641	0.002724966757494012	binder
NQWEALTEY	HLA-B*15:03	0.9686046123504639	0.05123789314041187	binder
NQYISQQEY	HLA-B*15:03	0.9913531899452209	0.009699141457742897	binder
NSKLPSSIEY	HLA-B*15:03	0.8577759265899658	0.1312773711331623	binder
NVKVDPEIQ	HLA-B*15:03	0.034421207220293584	0.049928032414648466	not-binder
PAYHSSLMD	HLA-B*15:03	0.009806179022416473	0.016581771458816123	not-binder
PGLARQAPKPRKQ	HLA-B*15:03	0.01581240160157904	0.029744060095203858	not-binder
PHVSPRHSF	HLA-B*15:03	0.5031687334179878	0.3305037754616859	ambiguous
PIRLLAAAA	HLA-B*15:03	0.01627752489876002	0.02628587905745925	not-binder
PLRNPIIY	HLA-B*15:03	0.284373576939106	0.17848917534975448	not-binder
PPHPPPPPP	HLA-B*15:03	0.021622659667627886	0.034008206388420954	not-binder
PPPPPPPPPPPLPD	HLA-B*15:03	0.014023856935091316	0.02584297109203838	not-binder
PPYPGNIRSPVAP	HLA-B*15:03	0.026947864971407397	0.053253996118035433	not-binder
PPYTVVYFPVRG	HLA-B*15:03	0.20467903800308704	0.1690272081616654	not-binder
PPYTVVYFPVRGR	HLA-B*15:03	0.10168334655463696	0.12010446918365487	not-binder
PQAPSGPSY	HLA-B*15:03	0.4345659166574478	0.2685729603599286	ambiguous
PQRATSNVF	HLA-B*15:03	0.6298161745071411	0.20510181464066118	binder
PQVSLSKLF	HLA-B*15:03	0.28634456396102903	0.11469028863335025	not-binder
PQYQTWEEF	HLA-B*15:03	0.6498565375804901	0.278504707494168	binder
QAYHSPATA	HLA-B*15:03	0.3920413613319397	0.24677537174875044	ambiguous
QKFGERVAY	HLA-B*15:03	0.9494718909263611	0.06557168597339749	binder
QKIQDAQDKLY	HLA-B*15:03	0.3719531834125519	0.2542609867304366	not-binder
QKIQGEGNPY	HLA-B*15:03	0.6789117634296418	0.2851199078514968	binder
QKRPQGLSF	HLA-B*15:03	0.9422855854034424	0.03828035146091664	binder
QKTIVKETY	HLA-B*15:03	0.846084576845169	0.2330073662334695	binder
QKVKLFTAH	HLA-B*15:03	0.25292579233646395	0.2390026420963284	not-binder
QKYPTKVSF	HLA-B*15:03	0.9786600112915039	0.02416012742973636	binder
QKYQSPVRVY	HLA-B*15:03	0.8619487285614014	0.16168647003975217	binder
QMWISKQEY	HLA-B*15:03	0.951680040359497	0.01736061779655728	binder
QMYRTEIRM	HLA-B*15:03	0.8789322137832641	0.08838653362456692	binder
QQEERKRLY	HLA-B*15:03	0.43948512673377993	0.24271125204305344	ambiguous
QQIEPLFQF	HLA-B*15:03	0.9959083318710327	0.0020118341923631147	binder
QQIGKVVQVY	HLA-B*15:03	0.9938791394233704	0.004241138860415871	binder
QQKYPTKVSF	HLA-B*15:03	0.9918508648872375	0.007192155681172105	binder
QQLDPEQKITY	HLA-B*15:03	0.8766344428062439	0.18646422342841948	binder
QQLQLFTEY	HLA-B*15:03	0.9874341607093811	0.00578578481180764	binder
QQMWISKQEY	HLA-B*15:03	0.9856915831565857	0.01007195085102667	binder
QQNLNTITY	HLA-B*15:03	0.9860954642295837	0.012013242462543046	binder
QQRVVRVY	HLA-B*15:03	0.9789324045181275	0.019384650295824344	binder
QQSPDVLVY	HLA-B*15:03	0.9660469889640808	0.029328010852606758	binder
QQVVLSSY	HLA-B*15:03	0.9696508407592773	0.014536198723060039	binder
QSQFIFEHSY	HLA-B*15:03	0.7870991587638855	0.2244292124803659	binder
RAAPFSLEY	HLA-B*15:03	0.9935231804847717	0.00820114225210837	binder
RAFPYGNVAF	HLA-B*15:03	0.9946549654006958	0.0028083266888201735	binder
RANPQVGVAF	HLA-B*15:03	0.9670582771301269	0.027967330483028453	binder
RAQPRGAVY	HLA-B*15:03	0.9494244694709778	0.058666276005188624	binder
RAYAKALHY	HLA-B*15:03	0.982153594493866	0.022154574649140668	binder
RAYFELSEY	HLA-B*15:03	0.9856184005737305	0.0207279553010639	binder
RAYLVRWEY	HLA-B*15:03	0.9268852233886719	0.07216235471968818	binder
REIESSPQY	HLA-B*15:03	0.9129161953926086	0.056503010520100524	binder
REVAPRLAF	HLA-B*15:03	0.9261296272277832	0.06711745609159986	binder
RGFAHGSVY	HLA-B*15:03	0.948043692111969	0.081379978496593	binder
RGWDGFVEF	HLA-B*15:03	0.9596320271492005	0.04252343153312404	binder
RGWKLQVSY	HLA-B*15:03	0.9508841276168823	0.01843910132848221	binder
RGYYSLETF	HLA-B*15:03	0.9166378259658814	0.09202283139123216	binder
RHFGTILNY	HLA-B*15:03	0.9788805484771729	0.017921755648590033	binder
RHGPPMHSY	HLA-B*15:03	0.9832069277763367	0.01565558288335345	binder
RHKEPGSGSGGGVY	HLA-B*15:03	0.7897782921791077	0.08297508189352684	binder
RHLEPALAF	HLA-B*15:03	0.9696226239204406	0.02869722581387862	binder
RHLHPIQTSF	HLA-B*15:03	0.9670826435089112	0.0318979897352441	binder
RHLLFLLEY	HLA-B*15:03	0.9473578333854675	0.07286140392468805	binder
RHMEQHVSF	HLA-B*15:03	0.9832144856452942	0.021185127076643752	binder
RHMSLLTAF	HLA-B*15:03	0.9864264011383057	0.0133393831234575	binder
RHNLSLNRY	HLA-B*15:03	0.8608320116996765	0.12611579000421128	binder
RHQYHIRAY	HLA-B*15:03	0.9759810447692872	0.01811582975846704	binder
RHRPELIEY	HLA-B*15:03	0.9661429047584533	0.017843977407689414	binder
RHSDIVVLY	HLA-B*15:03	0.8961912989616394	0.09079724372186274	binder
RHSGPLRVAM	HLA-B*15:03	0.8931838154792786	0.09036306187384661	binder
RHSLPKVSY	HLA-B*15:03	0.9490218758583069	0.07535113834017344	binder
RHSLPLQSF	HLA-B*15:03	0.9780702948570251	0.02043937382538569	binder
RHVDAMNEY	HLA-B*15:03	0.909950065612793	0.15153195696477592	binder
RHWGGQADF	HLA-B*15:03	0.9579069018363953	0.03976349621381361	binder
RHYVGSAAAF	HLA-B*15:03	0.9912712335586548	0.006023868103405244	binder
RHYYSITINY	HLA-B*15:03	0.9826785326004028	0.015665631918874424	binder
RISQFSGVTF	HLA-B*15:03	0.9782274484634399	0.013344898006919152	binder
RKAAITMQRY	HLA-B*15:03	0.8137264370918273	0.20873192463657522	binder
RKADALKAM	HLA-B*15:03	0.8990273237228393	0.11835105312778396	binder
RKAEAAVVA	HLA-B*15:03	0.3224020183086395	0.2832086548729777	not-binder
RKAISRELY	HLA-B*15:03	0.8112023115158081	0.1186433486174945	binder
RKAKQKLGF	HLA-B*15:03	0.8969080686569214	0.052135292717441016	binder
RKAQPPQAF	HLA-B*15:03	0.9619672179222107	0.034645280191705555	binder
RKAQSVYSSY	HLA-B*15:03	0.8315884828567505	0.1604004986057456	binder
RKAVLTEY	HLA-B*15:03	0.903635048866272	0.0643605937901849	binder
RKAVSYAKF	HLA-B*15:03	0.937100625038147	0.04796902842995628	binder
RKDKSLRVM	HLA-B*15:03	0.6778968721628189	0.31159921488301107	binder
RKDLFIATY	HLA-B*15:03	0.7685390830039978	0.2214143814158983	binder
RKDPHGFFAF	HLA-B*15:03	0.8401879072189331	0.16783812465838815	binder
RKDPNKLVL	HLA-B*15:03	0.3712815508246422	0.2997973549458182	ambiguous
RKELESRAL	HLA-B*15:03	0.5237711373716593	0.32496043387877527	ambiguous
RKENLTRLF	HLA-B*15:03	0.5636595815420151	0.2682570376644275	ambiguous
RKEPAALQY	HLA-B*15:03	0.7291129112243653	0.11579474810559225	binder
RKEQETALRVY	HLA-B*15:03	0.5184965953230858	0.298577518886471	ambiguous
RKFANRVVVTKY	HLA-B*15:03	0.4973620042204857	0.3144698974772117	ambiguous
RKFAYLGRLA	HLA-B*15:03	0.24060798734426497	0.20114495263939383	not-binder
RKFEPGTQRF	HLA-B*15:03	0.9527101635932922	0.07280757994806944	binder
RKFGSDKGVF	HLA-B*15:03	0.8956329107284546	0.10163752679834932	binder
RKFIEAAQRY	HLA-B*15:03	0.7540938436985016	0.18920724550047915	binder
RKFINLNEF	HLA-B*15:03	0.9718143343925476	0.011231072587633109	binder
RKFKHFQEF	HLA-B*15:03	0.9677718162536622	0.022661520203186732	binder
RKFKWGKGF	HLA-B*15:03	0.9285530567169189	0.043085402005496334	binder
RKFLEKEVF	HLA-B*15:03	0.9362574815750122	0.03231997282738112	binder
RKFLESTDSF	HLA-B*15:03	0.88243488073349	0.1746366782516018	binder
RKFPAGKVPA	HLA-B*15:03	0.607160696387291	0.25578415263929744	ambiguous
RKFPGRPEEEY	HLA-B*15:03	0.7389747813344002	0.3221852441519458	binder
RKFPSLRAV	HLA-B*15:03	0.6765371203422547	0.170414466932408	binder
RKFPVPKPIDY	HLA-B*15:03	0.798781669139862	0.2209317985956449	binder
RKFQEQNETF	HLA-B*15:03	0.9173998355865478	0.11921571348052275	binder
RKFQPYKPFYY	HLA-B*15:03	0.7820070862770081	0.2461732482069092	binder
RKFRHDKRVY	HLA-B*15:03	0.8733204245567322	0.10005740129221417	binder
RKFSEKLVEF	HLA-B*15:03	0.9047090291976929	0.08408715876800509	binder
RKFSTKVTL	HLA-B*15:03	0.9176874399185181	0.05783892907470353	binder
RKFVADGIF	HLA-B*15:03	0.9311282873153687	0.024394087862079316	binder
RKFVNKSY	HLA-B*15:03	0.9043626189231873	0.03521958935617819	binder
RKFYGPEGPYGVF	HLA-B*15:03	0.6706446202471852	0.34921264711398065	ambiguous
RKFYKGKKY	HLA-B*15:03	0.7545013308525086	0.1635121575806544	binder
RKGQAVTL	HLA-B*15:03	0.4454608097672462	0.2547282642448722	ambiguous
RKHEHVGSF	HLA-B*15:03	0.9656784772872925	0.023234995809224984	binder
RKHGGEKGVPF	HLA-B*15:03	0.6382828682661057	0.2512618626352017	binder
RKHGVVPLATY	HLA-B*15:03	0.7520373404026032	0.18626669590319972	binder
RKHNQRPTF	HLA-B*15:03	0.9433646678924561	0.040174136059917806	binder
RKHQINIEKY	HLA-B*15:03	0.8760833263397216	0.09900099469237382	binder
RKIALEGANVIY	HLA-B*15:03	0.6106711387634277	0.25590034216022417	ambiguous
RKIARDEGGKAF	HLA-B*15:03	0.6443483173847199	0.22604080270465923	binder
RKIASRNEF	HLA-B*15:03	0.952360212802887	0.037549167254819736	binder
RKIAVAKQNY	HLA-B*15:03	0.748881733417511	0.15766263890574203	binder
RKIDAAKNTF	HLA-B*15:03	0.9508747696876526	0.06627315355343635	binder
RKIDEQNKEF	HLA-B*15:03	0.9263039708137513	0.07594175468458556	binder
RKIEAEIVRI	HLA-B*15:03	0.5632857620716095	0.31598964688548015	ambiguous
RKIEARVSA	HLA-B*15:03	0.38772782385349275	0.21231169214333145	not-binder
RKIEEIKDF	HLA-B*15:03	0.8625120282173157	0.06774597808624801	binder
RKIEEKIIY	HLA-B*15:03	0.8190983295440674	0.13069527104468878	binder
RKIETFLNHY	HLA-B*15:03	0.7930732488632202	0.14628238855016665	binder
RKIEVEHIF	HLA-B*15:03	0.954961621761322	0.021958547537653507	binder
RKIFPSVIKY	HLA-B*15:03	0.9236000180244446	0.09164622782814882	binder
RKIFTSSSNF	HLA-B*15:03	0.9650194525718689	0.015628215673808846	binder
RKIGARVY	HLA-B*15:03	0.935020387172699	0.03064663662164769	binder
RKIHTGENL	HLA-B*15:03	0.6769222557544708	0.19912424754791502	binder
RKIIGGVDY	HLA-B*15:03	0.8936044812202454	0.0629328967493008	binder
RKILATGENY	HLA-B*15:03	0.7391512453556061	0.2288471707437561	binder
RKILEAQETF	HLA-B*15:03	0.8095559895038604	0.30552383190528465	binder
RKILPRSDY	HLA-B*15:03	0.8350531101226807	0.08162346462482303	binder
RKINLNISY	HLA-B*15:03	0.9604978084564209	0.021759479078167172	binder
RKIPGVPIMY	HLA-B*15:03	0.88854820728302	0.13647804925360169	binder
RKIPTGAEA	HLA-B*15:03	0.3210742503404617	0.1550907820458279	not-binder
RKIQEESLRTY	HLA-B*15:03	0.8493063688278198	0.1576057990326102	binder
RKISAIRSY	HLA-B*15:03	0.9717339992523193	0.029854892601740398	binder
RKISGLKTSM	HLA-B*15:03	0.9223880290985107	0.09797445305146403	binder
RKITLRQVF	HLA-B*15:03	0.9428529739379883	0.03945949624332458	binder
RKITTYVSF	HLA-B*15:03	0.979926073551178	0.018782472452048758	binder
RKKINSTTLY	HLA-B*15:03	0.8176505446434021	0.1602158603914479	binder
RKKLPVDSVF	HLA-B*15:03	0.895710575580597	0.09117177659870884	binder
RKKLYYDTDY	HLA-B*15:03	0.5953830748796463	0.27210265092020747	ambiguous
RKKNEELEQLY	HLA-B*15:03	0.37303338050842283	0.08303073111633841	not-binder
RKKPGALSPVSF	HLA-B*15:03	0.4262405350804329	0.34353121234806355	ambiguous
RKKPGLAITF	HLA-B*15:03	0.944821834564209	0.03832120264371334	binder
RKKSTTIRF	HLA-B*15:03	0.933633828163147	0.07613042411556589	binder
RKLDEQQEF	HLA-B*15:03	0.8857215881347656	0.08846347429692908	binder
RKLDFPSASF	HLA-B*15:03	0.9718581080436707	0.021424765516669674	binder
RKLDKLTVL	HLA-B*15:03	0.8205968260765075	0.08539768671040188	binder
RKLDRSVFTAY	HLA-B*15:03	0.812127685546875	0.10013371176044515	binder
RKLDVVVRF	HLA-B*15:03	0.9464112877845764	0.05444372005560019	binder
RKLENKNAF	HLA-B*15:03	0.9168312430381775	0.07525355490013301	binder
RKLESTESRSSF	HLA-B*15:03	0.6181832522153854	0.3552594234324294	ambiguous
RKLFGFTERY	HLA-B*15:03	0.8103362143039703	0.20255327572182946	binder
RKLFIGGLSF	HLA-B*15:03	0.9683840990066528	0.014499491188563956	binder
RKLPASEGVGKGTY	HLA-B*15:03	0.34855909273028374	0.2510917141150441	not-binder
RKLQDVFEFRY	HLA-B*15:03	0.6579729795455933	0.25596670564801965	binder
RKLQWQTTL	HLA-B*15:03	0.8930583119392395	0.07370038999991645	binder
RKLSTFRESF	HLA-B*15:03	0.9401592254638672	0.058456067263314745	binder
RKLTDDELFQY	HLA-B*15:03	0.5884802997112274	0.2532510034134783	ambiguous
RKLTPKEAF	HLA-B*15:03	0.9173506379127503	0.05407393677874979	binder
RKLTSNLRIGF	HLA-B*15:03	0.7753607273101807	0.10672252949877084	binder
RKLVTTSETY	HLA-B*15:03	0.8446825623512269	0.17333028745800924	binder
RKMDVSKITRY	HLA-B*15:03	0.8209785521030426	0.21717094670729184	binder
RKMEHDGSLF	HLA-B*15:03	0.9415838479995727	0.03801171694474102	binder
RKMEIYRPH	HLA-B*15:03	0.2074431337416172	0.2190182353243883	not-binder
RKMNVSPDVNY	HLA-B*15:03	0.7017724931240081	0.2613361410257547	binder
RKMPTTSTTSTRF	HLA-B*15:03	0.7343058444559574	0.36387429792141607	binder
RKNLSIQRY	HLA-B*15:03	0.7986097693443298	0.16666256314094613	binder
RKNPAERMSY	HLA-B*15:03	0.8296730995178223	0.2535000544250857	binder
RKNPEFRVQF	HLA-B*15:03	0.8541675448417664	0.1629976467832529	binder
RKNPQHKIEY	HLA-B*15:03	0.8808140754699707	0.14597730532424363	binder
RKPDEDMKLY	HLA-B*15:03	0.593596875667572	0.24825357761085487	ambiguous
RKPDFRNPLY	HLA-B*15:03	0.7649680018424988	0.15905756170371835	binder
RKPFGSKMY	HLA-B*15:03	0.8337811231613159	0.08486927840832778	binder
RKPLPKTVY	HLA-B*15:03	0.8747733354568481	0.09551248063120077	binder
RKPLTTSGF	HLA-B*15:03	0.9245681166648865	0.025055216480697275	binder
RKPQSSLLRY	HLA-B*15:03	0.7157351732254028	0.2992862525879574	binder
RKPSEEFNGY	HLA-B*15:03	0.748092645406723	0.21817317178945056	binder
RKPSIVTKY	HLA-B*15:03	0.9093819499015808	0.10557917336473992	binder
RKPTVTHVHY	HLA-B*15:03	0.7588940918445587	0.23173526284792625	binder
RKQDYEQAVF	HLA-B*15:03	0.8817780137062072	0.1461721004468149	binder
RKQEEERGRVY	HLA-B*15:03	0.6954689919948578	0.15565805576122133	binder
RKQIFILLF	HLA-B*15:03	0.9249607443809509	0.011516366260993689	binder
RKQLHKLRY	HLA-B*15:03	0.7294330596923828	0.115443922275571	binder
RKQPMSATL	HLA-B*15:03	0.7547592759132385	0.19058578085512765	binder
RKQPVKVVY	HLA-B*15:03	0.8621726989746094	0.09897203782977425	binder
RKRDFELAQAY	HLA-B*15:03	0.8431263208389282	0.02938325399766978	binder
RKREEIPLDF	HLA-B*15:03	0.7296466827392578	0.13361167887219924	binder
RKREGSDSYAITF	HLA-B*15:03	0.3965082347393036	0.15964476350446277	not-binder
RKRGWDENVYY	HLA-B*15:03	0.6807541191577912	0.2455088550117573	binder
RKRLEAQGY	HLA-B*15:03	0.7602949023246766	0.15885502500100263	binder
RKRYDAATTY	HLA-B*15:03	0.8911231875419616	0.12068806538030051	binder
RKSDITSEL	HLA-B*15:03	0.8408196687698364	0.11412139864391725	binder
RKSFYSSHY	HLA-B*15:03	0.8976612687110901	0.11360125743961405	binder
RKSGVGNIF	HLA-B*15:03	0.9481431245803833	0.040624843224841674	binder
RKSQVSIRY	HLA-B*15:03	0.8990989446640014	0.07419148087484072	binder
RKSTSFRVY	HLA-B*15:03	0.9238616585731506	0.06947852013715174	binder
RKTDQLVSF	HLA-B*15:03	0.9632505893707275	0.024441328403522512	binder
RKTEYISTEF	HLA-B*15:03	0.9154355525970459	0.10403830007730196	binder
RKTFSQSTY	HLA-B*15:03	0.9531459212303162	0.03385747898712895	binder
RKTIPIKY	HLA-B*15:03	0.8526355862617493	0.13129420253765367	binder
RKTVTAMDVVY	HLA-B*15:03	0.6564724445343018	0.20446178129182466	binder
RKTYSTEEY	HLA-B*15:03	0.8210072338581085	0.22537199775677103	binder
RKVATEFESF	HLA-B*15:03	0.941790759563446	0.07633215490460754	binder
RKVDKQTAL	HLA-B*15:03	0.902432119846344	0.07712298319730619	binder
RKVDPEALQVF	HLA-B*15:03	0.9201098322868347	0.08414991515686022	binder
RKVDPMAIVVF	HLA-B*15:03	0.9257056474685669	0.10203380029385288	binder
RKVDTKALY	HLA-B*15:03	0.9359880328178406	0.06848904634542177	binder
RKVDVEEEFF	HLA-B*15:03	0.774788236618042	0.1296789768358049	binder
RKVDVEEEF	HLA-B*15:03	0.9383052110671997	0.0578074960488364	binder
RKVEDLFLTF	HLA-B*15:03	0.9167624831199646	0.09376415741256162	binder
RKVKFTQQNY	HLA-B*15:03	0.8126779973506928	0.19997329909043973	binder
RKVKNSQSFF	HLA-B*15:03	0.9059098958969116	0.08045143178620148	binder
RKVLPLEEAY	HLA-B*15:03	0.7271133899688721	0.2634148194548043	binder
RKVPKDLTQPTY	HLA-B*15:03	0.5478855729103088	0.3269214041536713	ambiguous
RKVPPGLPSSVY	HLA-B*15:03	0.6389511585235595	0.28774486543397587	ambiguous
RKVQPPQNY	HLA-B*15:03	0.8868681073188782	0.1095892134664337	binder
RKVWAEAVHY	HLA-B*15:03	0.7500841856002808	0.24859980136418436	binder
RKWAPPKFLPH	HLA-B*15:03	0.06446499445009976	0.05861697040709436	not-binder
RKWDDDYVRY	HLA-B*15:03	0.8508808612823486	0.15208037167076088	binder
RKWQQLQAKRY	HLA-B*15:03	0.43825369272381065	0.3555259789781635	ambiguous
RKWSSEKRF	HLA-B*15:03	0.87317875623703	0.11523700543009213	binder
RKYAFELKM	HLA-B*15:03	0.9043546319007874	0.06536349549958491	binder
RKYDAKFTDF	HLA-B*15:03	0.9156478762626648	0.04780293979830944	binder
RKYEAFLQRY	HLA-B*15:03	0.8061872243881225	0.12200667218695348	binder
RKYEAIQLTF	HLA-B*15:03	0.934555172920227	0.06043467575641977	binder
RKYEKPQEL	HLA-B*15:03	0.7707009434700012	0.13743592838474994	binder
RKYESVLQL	HLA-B*15:03	0.7633585631847382	0.19517807285783756	binder
RKYGGRLVT	HLA-B*15:03	0.22088066693395375	0.17986965744189198	not-binder
RKYGNANVWKY	HLA-B*15:03	0.7263479799032211	0.3334549557860377	binder
RKYGSVTVWRY	HLA-B*15:03	0.6979022905230522	0.322804339507686	binder
RKYHKLGTGF	HLA-B*15:03	0.9028809547424317	0.051097021123881495	binder
RKYIGYARQY	HLA-B*15:03	0.837983238697052	0.1296901889893016	binder
RKYNRDFESHITSY	HLA-B*15:03	0.3972054645419121	0.3343106151794378	ambiguous
RKYNWSAKA	HLA-B*15:03	0.5759800404310227	0.2320062110119637	ambiguous
RKYPENDLF	HLA-B*15:03	0.8127156615257263	0.11042711618476596	binder
RKYSSVHTI	HLA-B*15:03	0.9343473792076111	0.043799464748381346	binder
RKYWKNLTF	HLA-B*15:03	0.961715304851532	0.014563977628979112	binder
RLFATDERF	HLA-B*15:03	0.9369141578674316	0.06528053668283662	binder
RLFFHCSQY	HLA-B*15:03	0.9903339385986328	0.0032893417186831697	binder
RLFKDQLVY	HLA-B*15:03	0.9675334692001343	0.051968570817517136	binder
RLINTQAIF	HLA-B*15:03	0.9828736186027527	0.01471105156821568	binder
RLIPHVQVF	HLA-B*15:03	0.9928523659706116	0.0034479924257050936	binder
RLQEFLTAY	HLA-B*15:03	0.9883571624755859	0.007413306842860894	binder
RLRDENGRPY	HLA-B*15:03	0.9611058115959168	0.027378101086241936	binder
RLSLNGVRF	HLA-B*15:03	0.9599527955055237	0.017996123162803652	binder
RLVELLVSY	HLA-B*15:03	0.9860363602638245	0.014038880056177098	binder
RLWEQLVHF	HLA-B*15:03	0.9929520010948181	0.004505984811740117	binder
RLWISVARY	HLA-B*15:03	0.9040756583213806	0.11817506976236927	binder
RLYFSQQTY	HLA-B*15:03	0.9896176099777222	0.01289411003180616	binder
RLYGKDYNVY	HLA-B*15:03	0.9908701181411743	0.006301392513123636	binder
RLYQHAVEY	HLA-B*15:03	0.9974430561065674	0.0019078475212527294	binder
RLYTQGYISY	HLA-B*15:03	0.9930757880210876	0.005770422381345144	binder
RMHQAIERF	HLA-B*15:03	0.9878039956092834	0.00889352557327725	binder
RMIDLLEEY	HLA-B*15:03	0.9915540814399719	0.010329684654614767	binder
RMIYLVTEY	HLA-B*15:03	0.9947157144546509	0.006378076421467153	binder
RMKETQKSIYY	HLA-B*15:03	0.9716637372970581	0.013662703721107963	binder
RMKTGNKIRY	HLA-B*15:03	0.9821943759918212	0.005608862552883887	binder
RMLFKSKAY	HLA-B*15:03	0.9913908123970032	0.00536319654524076	binder
RMVEMFLEY	HLA-B*15:03	0.9967352032661438	0.002107018571722041	binder
RMVLVNAVY	HLA-B*15:03	0.9923398494720459	0.005771898993812905	binder
RMWKTLTFF	HLA-B*15:03	0.9898115396499634	0.008363470487463298	binder
RNMQLPNGVTY	HLA-B*15:03	0.8323008060455322	0.11492184321829163	binder
RPIVWGLAF	HLA-B*15:03	0.8623224496841431	0.11212852904983922	binder
RPVPKGATY	HLA-B*15:03	0.7327595531940461	0.2416486617597769	binder
RQAEMKRLY	HLA-B*15:03	0.9843582034111023	0.012514454144536852	binder
RQAHMQARF	HLA-B*15:03	0.9781846523284912	0.016443604727260402	binder
RQAIGLMGY	HLA-B*15:03	0.9910070061683655	0.011653701283706611	binder
RQALLIERY	HLA-B*15:03	0.9936592936515808	0.004669736169039556	binder
RQALLLLAL	HLA-B*15:03	0.9519892692565918	0.050372378309293586	binder
RQALLTQHY	HLA-B*15:03	0.9942749500274658	0.00379428101859783	binder
RQAMGMLAF	HLA-B*15:03	0.9935322761535644	0.003531543002323835	binder
RQAMPFKCM	HLA-B*15:03	0.9778814315795898	0.015821441598206698	binder
RQAPPHIEL	HLA-B*15:03	0.9936916589736938	0.004931612687548883	binder
RQAPVAAVF	HLA-B*15:03	0.9967920303344726	0.003788299245941617	binder
RQAPVLLQTY	HLA-B*15:03	0.9973360061645508	0.002083718944848704	binder
RQATSTASTF	HLA-B*15:03	0.9940324902534485	0.001783611524503762	binder
RQATVNVSY	HLA-B*15:03	0.997979736328125	0.0009340132747622035	binder
RQAVFTAKY	HLA-B*15:03	0.9926660299301148	0.00915505307077957	binder
RQESSVRLW	HLA-B*15:03	0.5089965164661407	0.28898442599455043	ambiguous
RQFDLAWQY	HLA-B*15:03	0.9963636517524719	0.004314370577615569	binder
RQFEGLQGY	HLA-B*15:03	0.9968626379966736	0.0043211818501894365	binder
RQFGKKHLF	HLA-B*15:03	0.9962165594100952	0.003028768854045347	binder
RQFKSGSPVATF	HLA-B*15:03	0.9461320877075196	0.09194458485893343	binder
RQFPFHEMF	HLA-B*15:03	0.9982016444206238	0.0011857958522169785	binder
RQFPFSSAL	HLA-B*15:03	0.9973445892333984	0.002031799155101924	binder
RQFPTAFEF	HLA-B*15:03	0.9986167788505554	0.001089906293654111	binder
RQFPVTVHF	HLA-B*15:03	0.9992056131362915	0.0007001951427794294	binder
RQFVKRIGY	HLA-B*15:03	0.993546462059021	0.005187591194564707	binder
RQFWFQGNRY	HLA-B*15:03	0.9915396451950074	0.005429457692900601	binder
RQGTPLIAF	HLA-B*15:03	0.9888112545013428	0.00903797667535121	binder
RQHNYTEAF	HLA-B*15:03	0.9956697344779968	0.003302089131341688	binder
RQHRMMILY	HLA-B*15:03	0.9906180024147033	0.006995275681195874	binder
RQHSIYKNGY	HLA-B*15:03	0.9855517506599426	0.010831868782590518	binder
RQIDFVLSY	HLA-B*15:03	0.9988662719726562	0.0008888418975578787	binder
RQIDLVDNYF	HLA-B*15:03	0.9700682163238525	0.0559958718431797	binder
RQIDQFLVV	HLA-B*15:03	0.9944586038589478	0.00291322639352748	binder
RQIGVEHVVVY	HLA-B*15:03	0.9917760252952575	0.0054498312607274375	binder
RQINWTVLY	HLA-B*15:03	0.9970053315162659	0.002767265254302344	binder
RQIPYTMMKF	HLA-B*15:03	0.9945167064666748	0.0029048730447046997	binder
RQIQESVTF	HLA-B*15:03	0.9967762112617493	0.002060932166884931	binder
RQISREVTY	HLA-B*15:03	0.9937905073165894	0.00883608665264062	binder
RQIVSAVAY	HLA-B*15:03	0.9947436571121215	0.0043557269880999125	binder
RQKQGVVLKY	HLA-B*15:03	0.9819527268409729	0.028215054647624627	binder
RQKQSLEY	HLA-B*15:03	0.9744899988174438	0.027711126274559142	binder
RQLAHIYHY	HLA-B*15:03	0.9966845750808716	0.00271271911717669	binder
RQLEAARY	HLA-B*15:03	0.9294389843940735	0.07866247343222939	binder
RQLEEEGITF	HLA-B*15:03	0.9922965884208679	0.008929431660526668	binder
RQLGLEHTRY	HLA-B*15:03	0.9779605388641357	0.014090789020014533	binder
RQLGSLSKY	HLA-B*15:03	0.9890596628189087	0.010498998885513445	binder
RQLLIPCAY	HLA-B*15:03	0.9873302221298218	0.010405571720228374	binder
RQLLYITAF	HLA-B*15:03	0.9940706849098205	0.0037522242852842786	binder
RQLPEPLISF	HLA-B*15:03	0.9964064359664917	0.0018777396912365895	binder
RQLPRFSMY	HLA-B*15:03	0.9941434860229492	0.004945256034184795	binder
RQLPSFQTF	HLA-B*15:03	0.9961594820022583	0.0033633189669468114	binder
RQLPSSHAL	HLA-B*15:03	0.9904509663581849	0.01040590851598179	binder
RQLQQLISF	HLA-B*15:03	0.9946330308914184	0.0036585360573948983	binder
RQLSFTGVTF	HLA-B*15:03	0.9962003827095032	0.00211202762711634	binder
RQLSSSSSY	HLA-B*15:03	0.9954168915748596	0.0027158881460511244	binder
RQMAHVQIF	HLA-B*15:03	0.9982799053192138	0.0010743703194642383	binder
RQPLITLQY	HLA-B*15:03	0.9942531108856201	0.0028656111430892446	binder
RQQEERKRLY	HLA-B*15:03	0.9014336347579956	0.07097007716737838	binder
RQQKEAACF	HLA-B*15:03	0.9749491691589356	0.019095881841540912	binder
RQREEQLVSF	HLA-B*15:03	0.9971320629119873	0.0017802993873419566	binder
RQREIEIRF	HLA-B*15:03	0.9944325447082519	0.0057705416325457585	binder
RQREQEIAL	HLA-B*15:03	0.9872487187385559	0.010483980110042255	binder
RQRFRQFGY	HLA-B*15:03	0.9841211557388305	0.015361344784442777	binder
RQRIVQQY	HLA-B*15:03	0.9921452403068542	0.009104491421687864	binder
RQRLQSNAL	HLA-B*15:03	0.988018000125885	0.010335009547179108	binder
RQRPQMKVNEY	HLA-B*15:03	0.9681496500968934	0.015900893177890858	binder
RQSPHSNLF	HLA-B*15:03	0.9952223539352417	0.003385924849173998	binder
RQSPPRAAL	HLA-B*15:03	0.9852577805519104	0.013278356770334097	binder
RQSTPRVSF	HLA-B*15:03	0.9961158156394958	0.003070403494267873	binder
RQTIFNISL	HLA-B*15:03	0.9907938718795777	0.0044628898437283	binder
RQVAPASGY	HLA-B*15:03	0.9938916325569153	0.008162869918904862	binder
RQVGATVEF	HLA-B*15:03	0.9969247698783874	0.0019972897848443646	binder
RQVKGDLAF	HLA-B*15:03	0.9906663656234741	0.007371999880274616	binder
RQVLTSSF	HLA-B*15:03	0.9949563503265381	0.002206423790044064	binder
RQVSTLNSY	HLA-B*15:03	0.9974529027938843	0.0028140817707407507	binder
RQVVRSSKF	HLA-B*15:03	0.9906233668327331	0.005077531457726448	binder
RQWLIDTLY	HLA-B*15:03	0.9739844322204589	0.03237235776604387	binder
RQYDGIFYEF	HLA-B*15:03	0.9974043130874634	0.0026143577383250655	binder
RQYDKFLTHF	HLA-B*15:03	0.9977330684661865	0.002225641098834182	binder
RQYDKFLTH	HLA-B*15:03	0.8064599633216858	0.36924714694865907	binder
RQYEGHVNEY	HLA-B*15:03	0.9990465998649597	0.0008514055894990176	binder
RQYEQQTY	HLA-B*15:03	0.9904842257499695	0.010563128021535632	binder
RQYGQTVATY	HLA-B*15:03	0.9986114621162414	0.0008689854588383488	binder
RQYHLQQLF	HLA-B*15:03	0.9971226572990417	0.0022114343993643246	binder
RQYHLQQLFY	HLA-B*15:03	0.9943370342254638	0.003663775010719377	binder
RQYLDQQQY	HLA-B*15:03	0.993977403640747	0.005298036524843308	binder
RQYLECEVF	HLA-B*15:03	0.9863651037216187	0.014334938059690338	binder
RQYLEEVGY	HLA-B*15:03	0.9659003257751465	0.0630461270417592	binder
RQYLQEVGY	HLA-B*15:03	0.9905259132385253	0.013000544249211063	binder
RQYMFSSL	HLA-B*15:03	0.9871280431747437	0.008744908455579124	binder
RQYNRDWQSY	HLA-B*15:03	0.9980609178543091	0.0015590529509072711	binder
RQYPEVIKY	HLA-B*15:03	0.9978896498680114	0.001745561336608992	binder
RQYPTPFQL	HLA-B*15:03	0.9959671974182129	0.004531775459523123	binder
RQYPWGTVQV	HLA-B*15:03	0.9970060825347901	0.0017791154543278476	binder
RQYPWGVVQV	HLA-B*15:03	0.9966357231140137	0.0027927833264081736	binder
RQYRAVVY	HLA-B*15:03	0.994012427330017	0.0072860275316244645	binder
RQYSRNEPLTF	HLA-B*15:03	0.9878972053527832	0.011440127039758285	binder
RSAIFSITY	HLA-B*15:03	0.9846536874771118	0.014628293789282572	binder
RSAVFSVTY	HLA-B*15:03	0.9859013557434082	0.01842614837176608	binder
RSFPGFQAF	HLA-B*15:03	0.9961917281150818	0.0025067557127874075	binder
RTAPSGSEY	HLA-B*15:03	0.9576013922691345	0.03971706327849291	binder
RVYIHPFHL	HLA-B*15:03	0.9264612793922424	0.03587147651019467	binder
RVYPERSTSY	HLA-B*15:03	0.9868189811706543	0.0180502334416954	binder
SAAQPGVAF	HLA-B*15:03	0.9691797256469726	0.015769354616983727	binder
SAPVGVTAL	HLA-B*15:03	0.7985607147216797	0.051790263603368566	binder
SARAGETRF	HLA-B*15:03	0.8990025639533996	0.0891512116120592	binder
SDIIRSMPEQTGEK	HLA-B*15:03	0.012602120160590858	0.020429383678837842	not-binder
SGFENKISY	HLA-B*15:03	0.8856168866157532	0.12869391619647425	binder
SGRMQKVSY	HLA-B*15:03	0.769927155971527	0.16454772197328402	binder
SGSQFEFTQF	HLA-B*15:03	0.568808662891388	0.1875607000426249	ambiguous
SGSQRISSIY	HLA-B*15:03	0.6139067113399506	0.21102107569894063	binder
SHAISMSAY	HLA-B*15:03	0.9284576177597046	0.07621149129345677	binder
SHHLVARVY	HLA-B*15:03	0.9268444061279297	0.10860943803950189	binder
SHLFVTSSF	HLA-B*15:03	0.9812692523002624	0.021476822379806203	binder
SHLGESSSY	HLA-B*15:03	0.9207061052322387	0.084519861813823	binder
SHRAFVVKY	HLA-B*15:03	0.9373129606246948	0.059793890304698755	binder
SHYPFFSTF	HLA-B*15:03	0.9912140369415283	0.007984058796696933	binder
SHYVAFVKY	HLA-B*15:03	0.9640190601348877	0.045730563422686624	binder
SIPEKNRPL	HLA-B*15:03	0.2519549489021301	0.18112890527311673	not-binder
SIPGGYNAL	HLA-B*15:03	0.7393748998641968	0.182749433512867	binder
SIVNRTVTF	HLA-B*15:03	0.9848698377609253	0.006956877464035106	binder
SKAAPSRLF	HLA-B*15:03	0.8809042930603027	0.09528321656025027	binder
SKAFPFYSSY	HLA-B*15:03	0.93875173330307	0.07215435769935184	binder
SKAKPSVL	HLA-B*15:03	0.6191968381404876	0.2827099508848096	ambiguous
SKALPASSF	HLA-B*15:03	0.9847707867622375	0.01488876687543622	binder
SKAPAGSSL	HLA-B*15:03	0.8972872018814086	0.08024421000985929	binder
SKAPAPTF	HLA-B*15:03	0.8864225387573242	0.10851890688808084	binder
SKAPGMNSL	HLA-B*15:03	0.8478217959403992	0.12564571844279773	binder
SKAPVLTY	HLA-B*15:03	0.951043176651001	0.05911111965738104	binder
SKDKRALKF	HLA-B*15:03	0.6787417285144329	0.3304124469879727	binder
SKEEAMRWF	HLA-B*15:03	0.3147002649959177	0.3385921061916687	not-binder
SKEPSARLL	HLA-B*15:03	0.1911650371737778	0.2918911154053155	not-binder
SKFDEQRTATY	HLA-B*15:03	0.9346120476722717	0.07460789759843608	binder
SKFDGTRLY	HLA-B*15:03	0.961978530883789	0.04711333416340785	binder
SKFIIHNVY	HLA-B*15:03	0.9750940561294555	0.02226675126042669	binder
SKFILIAAY	HLA-B*15:03	0.8746742963790893	0.13035495307798275	binder
SKFSNPRAL	HLA-B*15:03	0.9222433686256408	0.05258016370649396	binder
SKFSSASKY	HLA-B*15:03	0.9257639527320862	0.05300970573047326	binder
SKGIVVTAY	HLA-B*15:03	0.7838575899600982	0.20919107636244286	binder
SKHPGHYAVY	HLA-B*15:03	0.8182667553424835	0.1965837847869608	binder
SKHRAQVIY	HLA-B*15:03	0.7557907938957215	0.22799298189252454	binder
SKIAGILHY	HLA-B*15:03	0.9137957096099854	0.06456987058206566	binder
SKIDYFLEY	HLA-B*15:03	0.9775555372238159	0.024140432372233747	binder
SKIHFISPNIY	HLA-B*15:03	0.4666923761367798	0.22430801406779535	ambiguous
SKINHEPTTF	HLA-B*15:03	0.9154140472412109	0.1389780303413654	binder
SKIPAVTY	HLA-B*15:03	0.937865936756134	0.0764983812607043	binder
SKIRVPVRY	HLA-B*15:03	0.8126825571060181	0.13453764762299156	binder
SKITMPIAF	HLA-B*15:03	0.9840575814247131	0.008015563602291416	binder
SKIYKPLLF	HLA-B*15:03	0.9552825689315796	0.0331571937198837	binder
SKIYPSREEY	HLA-B*15:03	0.8279090821743011	0.26777758510774996	binder
SKKFGDMSY	HLA-B*15:03	0.9423674821853638	0.05727416632988526	binder
SKKHLETKF	HLA-B*15:03	0.8159319281578064	0.054924209211029654	binder
SKKPLILVY	HLA-B*15:03	0.9249043583869934	0.03971166436483396	binder
SKKWGFTKF	HLA-B*15:03	0.9484051585197448	0.02298097075251079	binder
SKLFSSVTF	HLA-B*15:03	0.983140504360199	0.007479279761888414	binder
SKLGKHAHF	HLA-B*15:03	0.9243495464324951	0.03707559979212908	binder
SKLGPGEKY	HLA-B*15:03	0.6501073956489563	0.24214137496809424	binder
SKLLANMVY	HLA-B*15:03	0.910682213306427	0.07589241947798002	binder
SKLLLPITY	HLA-B*15:03	0.8628078579902649	0.1801042411593023	binder
SKLPGSIQHVY	HLA-B*15:03	0.8421243309974671	0.14715231509705673	binder
SKLPKDTAL	HLA-B*15:03	0.6007934093475342	0.2057661953046092	ambiguous
SKLQWVSVF	HLA-B*15:03	0.965508782863617	0.024750724275995502	binder
SKLTQILSY	HLA-B*15:03	0.8806902050971985	0.14018626429558492	binder
SKLWIIMEY	HLA-B*15:03	0.8808649897575378	0.14187118518992306	binder
SKMHTSQDF	HLA-B*15:03	0.8698528170585632	0.06079800962160771	binder
SKMNSIVY	HLA-B*15:03	0.8581565618515015	0.13734607673359794	binder
SKMSELQTY	HLA-B*15:03	0.9012052416801453	0.09533783399604506	binder
SKMVPTSDKGRFY	HLA-B*15:03	0.4155510701239109	0.33185639188425586	ambiguous
SKNDLAVAY	HLA-B*15:03	0.9273123264312744	0.06595805067578459	binder
SKNKSIICY	HLA-B*15:03	0.8120339751243592	0.1268517700108039	binder
SKNPHIVSF	HLA-B*15:03	0.9893088936805725	0.00837905772340917	binder
SKNPSKESF	HLA-B*15:03	0.959750747680664	0.0356227159397917	binder
SKPASNPKF	HLA-B*15:03	0.8997269868850708	0.08303541461993373	binder
SKPAYGNSPY	HLA-B*15:03	0.6613193869590759	0.26804649274870523	binder
SKPGVSLVY	HLA-B*15:03	0.8826692700386047	0.07939728508204638	binder
SKPRNVPAAY	HLA-B*15:03	0.825600004196167	0.146379130794707	binder
SKQASTVVF	HLA-B*15:03	0.969735050201416	0.013966668596278526	binder
SKQETGTEF	HLA-B*15:03	0.8593677759170533	0.16372767070280564	binder
SKQLFMTAY	HLA-B*15:03	0.8749495387077332	0.11045587095011758	binder
SKRIAQETF	HLA-B*15:03	0.9372028112411499	0.0440970014635804	binder
SKRISKLAY	HLA-B*15:03	0.869976258277893	0.053311145469779914	binder
SKRIWGELY	HLA-B*15:03	0.7621181964874267	0.1280384728678639	binder
SKRLESGVQF	HLA-B*15:03	0.7812416911125183	0.1476951171072751	binder
SKRPPSVGDVF	HLA-B*15:03	0.5471909821033478	0.3822196055425575	ambiguous
SKSQALAVY	HLA-B*15:03	0.9074435949325561	0.07800733289086333	binder
SKTETNVYF	HLA-B*15:03	0.8223767280578613	0.2830702359886675	binder
SKTQVTVQY	HLA-B*15:03	0.8790311694145203	0.17498814408973973	binder
SKVANTILF	HLA-B*15:03	0.9410480260848999	0.042671588979384674	binder
SKVDGKLSF	HLA-B*15:03	0.9728341698646545	0.014344434294021206	binder
SKVGSRLGY	HLA-B*15:03	0.8860914707183838	0.07574826573590988	binder
SKVIEDVAF	HLA-B*15:03	0.9516435384750366	0.037429797659507366	binder
SKVLLPLTY	HLA-B*15:03	0.8712759733200073	0.15742791837855719	binder
SKVPLKHEY	HLA-B*15:03	0.8275248765945434	0.22886321200775625	binder
SKVPSAPHF	HLA-B*15:03	0.930690336227417	0.06590501091108142	binder
SKVRALKTAY	HLA-B*15:03	0.7998431742191314	0.1869027656042052	binder
SKVVPFSHY	HLA-B*15:03	0.9442052721977234	0.05393093468245125	binder
SKWLKHQAF	HLA-B*15:03	0.9308919906616211	0.06077762273254431	binder
SKYAPEEGNRY	HLA-B*15:03	0.8199578404426575	0.12419316604903471	binder
SKYATGIRY	HLA-B*15:03	0.9599318742752075	0.046730065883075426	binder
SKYDPEEPIYF	HLA-B*15:03	0.812645947933197	0.19918860304307742	binder
SKYFERHGY	HLA-B*15:03	0.9570293188095093	0.030044621863845527	binder
SKYGPIADVSIVY	HLA-B*15:03	0.6621643304824829	0.3309237208090758	ambiguous
SKYMPNVKVAVF	HLA-B*15:03	0.6244904835708439	0.34466938646720485	ambiguous
SKYMPSVKVSVF	HLA-B*15:03	0.63665069937706	0.34791398718712163	ambiguous
SKYNFENKY	HLA-B*15:03	0.9640173554420471	0.031269092078338896	binder
SKYPASSSVF	HLA-B*15:03	0.9824413895606995	0.02437400710536438	binder
SKYQTVEKL	HLA-B*15:03	0.5736118376255035	0.12607208679587284	binder
SKYVSLITSY	HLA-B*15:03	0.922856867313385	0.10110650597375273	binder
SLFVSNHAY	HLA-B*15:03	0.9631831884384155	0.025227419375579974	binder
SLVNLGGSK	HLA-B*15:03	0.0316759304550942	0.043933992765793586	not-binder
SMSDPGVSY	HLA-B*15:03	0.9890419363975524	0.0075382114267634505	binder
SMWIERTSF	HLA-B*15:03	0.9900297403335572	0.003156313681897573	binder
SNYHFGVTY	HLA-B*15:03	0.9777380347251892	0.013203171341329237	binder
SQALAIRSY	HLA-B*15:03	0.9965384602546692	0.0005800586604051703	binder
SQATPHSSY	HLA-B*15:03	0.9948449492454529	0.003006017139480144	binder
SQFASSYVF	HLA-B*15:03	0.996857738494873	0.003144912273476138	binder
SQFHGLITHY	HLA-B*15:03	0.9926064729690551	0.009444746610155656	binder
SQFINFPIY	HLA-B*15:03	0.9930255651473999	0.006959107194999998	binder
SQFKGYFIF	HLA-B*15:03	0.9973612189292907	0.0017660207268986002	binder
SQFSVPSSY	HLA-B*15:03	0.9977711081504822	0.0010385142320330984	binder
SQGPVKHVY	HLA-B*15:03	0.9926536798477172	0.004483983799795036	binder
SQGSFPEHY	HLA-B*15:03	0.9422919392585755	0.025192479268624498	binder
SQHAKYTCSF	HLA-B*15:03	0.9870348334312439	0.005843161556578425	binder
SQHIGTGNLY	HLA-B*15:03	0.9854865193367004	0.008041462722522133	binder
SQHQAIERF	HLA-B*15:03	0.9922579646110534	0.008132269444724649	binder
SQHQETPVY	HLA-B*15:03	0.9884968638420105	0.005737118426104358	binder
SQIDNNEPY	HLA-B*15:03	0.9899548053741455	0.002833947784775618	binder
SQIEEHKVF	HLA-B*15:03	0.9962013483047485	0.002968814423113111	binder
SQIFISRTY	HLA-B*15:03	0.9945773363113404	0.008386007858264087	binder
SQIYQSIEF	HLA-B*15:03	0.9965662360191345	0.0027086504366085054	binder
SQLKGVSTF	HLA-B*15:03	0.997652804851532	0.00048602583266207884	binder
SQLPEKVEY	HLA-B*15:03	0.9250508546829224	0.09639764706377534	binder
SQLPPLTAF	HLA-B*15:03	0.9910771608352661	0.007725987249054991	binder
SQLVAGVAF	HLA-B*15:03	0.9844531178474426	0.010241451006967587	binder
SQQPASGVAY	HLA-B*15:03	0.988374125957489	0.007814018795959348	binder
SQRAGLQF	HLA-B*15:03	0.9702275276184082	0.02858436314579691	binder
SQRAVTNHSVY	HLA-B*15:03	0.9192981123924255	0.05624906744696286	binder
SQRDPPHNNF	HLA-B*15:03	0.9553467035293579	0.05631594645653579	binder
SQRDYTQYY	HLA-B*15:03	0.9939001560211181	0.005559297358228449	binder
SQRFKSSVY	HLA-B*15:03	0.9929835081100464	0.0031690052447436896	binder
SQRIFITY	HLA-B*15:03	0.9965633749961853	0.003039648749102164	binder
SQRLESVSF	HLA-B*15:03	0.993364441394806	0.003761371235305869	binder
SQRLGSQKF	HLA-B*15:03	0.9819976091384888	0.01669169128400744	binder
SQRPPTRETF	HLA-B*15:03	0.9835013508796692	0.013965983933934055	binder
SQRSPSELF	HLA-B*15:03	0.9791221737861633	0.020170569574414494	binder
SQRSTATMY	HLA-B*15:03	0.9888792872428894	0.004986417272815468	binder
SQRSVRLY	HLA-B*15:03	0.9745453119277954	0.013491728865502811	binder
SQRVLYIRY	HLA-B*15:03	0.9719048619270325	0.01698502027309128	binder
SQTEVSSEY	HLA-B*15:03	0.9795346021652221	0.015332911257333595	binder
SQTNPGSQF	HLA-B*15:03	0.9905627369880676	0.00935362163849231	binder
SQVDSKSTF	HLA-B*15:03	0.9963736891746521	0.0019817769338754576	binder
SQVKPLFQF	HLA-B*15:03	0.9932324409484863	0.005475851673404295	binder
SQVLLLKSF	HLA-B*15:03	0.9796217083930969	0.01113465730607978	binder
SQVPRSSSM	HLA-B*15:03	0.9902029871940613	0.004669828113602927	binder
SQVPVKHVY	HLA-B*15:03	0.9916819572448731	0.00802717845691911	binder
SQYGSQVGY	HLA-B*15:03	0.9971199989318847	0.0036690282612859178	binder
SQYLTRITI	HLA-B*15:03	0.9973978519439697	0.0013296597628517457	binder
SQYNIRGVTY	HLA-B*15:03	0.9988545060157776	0.0012172316224491515	binder
SQYPFPVTLY	HLA-B*15:03	0.9915689945220947	0.012379958156536395	binder
SQYPGGQPTY	HLA-B*15:03	0.9980847954750061	0.0016938876167365141	binder
SQYPNQPTRF	HLA-B*15:03	0.9953521609306335	0.004004239931919985	binder
SQYRIKEY	HLA-B*15:03	0.9951778888702393	0.005146374192039944	binder
SSPQPGSAL	HLA-B*15:03	0.43922667056322096	0.23642996461343632	ambiguous
SSQFGGGSQY	HLA-B*15:03	0.7030983805656433	0.32895178806015835	binder
STINPDHLSY	HLA-B*15:03	0.9651127219200134	0.013505564095435544	binder
SVPEAQSAL	HLA-B*15:03	0.43492309749126434	0.1567578691277991	ambiguous
SVSGSQRISSIY	HLA-B*15:03	0.34772049002349376	0.2781351621836182	not-binder
TAYPGQTQY	HLA-B*15:03	0.974324107170105	0.038159003818371215	binder
TEELAYLK	HLA-B*15:03	0.024508350994437933	0.032758715554907995	not-binder
TEKPEVID	HLA-B*15:03	0.016045479245076422	0.029665994572662547	not-binder
TEPLPEKTQESL	HLA-B*15:03	0.10542673077434302	0.18054335222198806	not-binder
TFTVTEKPEVID	HLA-B*15:03	0.013749212998664006	0.01912596380360249	not-binder
THRPVNVVNVY	HLA-B*15:03	0.6300955541431904	0.3329804442852052	ambiguous
THYIQHLSF	HLA-B*15:03	0.9685787320137024	0.03931648315640886	binder
THYQLGLAY	HLA-B*15:03	0.9427580833435059	0.042037282591479326	binder
TKADHMGSY	HLA-B*15:03	0.8427104353904724	0.22743440309706514	binder
TKAGVLARY	HLA-B*15:03	0.8350388169288635	0.14175823516808034	binder
TKAVSSVKF	HLA-B*15:03	0.9312137961387634	0.09064340355372996	binder
TKFPAEQYY	HLA-B*15:03	0.8810431957244873	0.17360474234528248	binder
TKFQEAVTF	HLA-B*15:03	0.9532666087150574	0.07160188432670955	binder
TKFSQDFSTF	HLA-B*15:03	0.8875589609146118	0.19050415162478399	binder
TKHIGLVY	HLA-B*15:03	0.8481981635093689	0.08058139815538996	binder
TKIDVSYEY	HLA-B*15:03	0.8425537705421448	0.21156264116439366	binder
TKIKTIGSTY	HLA-B*15:03	0.8983545184135437	0.16253066661152735	binder
TKIQHILTY	HLA-B*15:03	0.9354154109954834	0.0747011628455215	binder
TKISTQLDF	HLA-B*15:03	0.8545256733894349	0.05483616253423669	binder
TKLEGGVAY	HLA-B*15:03	0.8589786887168884	0.08891357776343693	binder
TKLGKPFKY	HLA-B*15:03	0.8346754431724548	0.12248632247005159	binder
TKLKNTLIQY	HLA-B*15:03	0.8221168756484986	0.1506118423969787	binder
TKLPFIVVM	HLA-B*15:03	0.8832319974899292	0.08776517758000325	binder
TKLQAQHVSY	HLA-B*15:03	0.7490651875734329	0.2805123039081972	binder
TKNISAISY	HLA-B*15:03	0.9470909476280213	0.023577389850688506	binder
TKPGLYTAY	HLA-B*15:03	0.8262959599494935	0.1367585483072365	binder
TKRPGLMTKY	HLA-B*15:03	0.6137863293290138	0.3181479560797463	ambiguous
TKTFTVTEKPEVID	HLA-B*15:03	0.018698416667757557	0.02939787951860282	not-binder
TKVVQNDAY	HLA-B*15:03	0.7435664489865303	0.3424913894195355	binder
TKVYTQVEF	HLA-B*15:03	0.9718242764472962	0.03521508019390834	binder
TKYMRDPTF	HLA-B*15:03	0.9713514089584351	0.0190126328607771	binder
TKYQVTWY	HLA-B*15:03	0.6343301296234131	0.24298445295967047	binder
TLKGETTTEAVD	HLA-B*15:03	0.09802948505239328	0.17844010031257798	not-binder
TLYETIIGY	HLA-B*15:03	0.9103793144226074	0.10261929439373986	binder
TMFVQRQVF	HLA-B*15:03	0.9893693327903748	0.006537422544742732	binder
TMKPSETSF	HLA-B*15:03	0.991958487033844	0.002970657894786707	binder
TQAPIFISF	HLA-B*15:03	0.9982381343841553	0.0008643456903665122	binder
TQAQIKAAY	HLA-B*15:03	0.9955064177513122	0.0014463541328979	binder
TQAQTTATY	HLA-B*15:03	0.9909308552742004	0.005760468659821077	binder
TQFINPETPGY	HLA-B*15:03	0.7891224384307861	0.1594152928248354	binder
TQFPSTVSTVY	HLA-B*15:03	0.9666023135185242	0.031085363460613708	binder
TQILQSPAF	HLA-B*15:03	0.9921828627586364	0.006327219341138945	binder
TQIPRKVVY	HLA-B*15:03	0.9932528734207153	0.002891418936570586	binder
TQIPTETTY	HLA-B*15:03	0.9903547763824463	0.005321338804298648	binder
TQKEHLLKY	HLA-B*15:03	0.9874211549758911	0.01384865275918634	binder
TQMDVKLVF	HLA-B*15:03	0.9968824863433838	0.0013465852296692523	binder
TQRDFMLSF	HLA-B*15:03	0.9963567733764649	0.0022077329608151453	binder
TQRLKIMEY	HLA-B*15:03	0.9877546191215515	0.00992396431419228	binder
TQRLVQVM	HLA-B*15:03	0.966336476802826	0.028993321828953107	binder
TQRSQQLEF	HLA-B*15:03	0.9761286854743958	0.023156656305233957	binder
TQTLVREY	HLA-B*15:03	0.9818029403686523	0.00793658125360868	binder
TQVILREY	HLA-B*15:03	0.9707552075386048	0.033318479881040114	binder
TQYIIHNY	HLA-B*15:03	0.9907843470573425	0.007176785993985803	binder
TQYTKPNQY	HLA-B*15:03	0.99436514377594	0.006295571807076962	binder
TTAPTHVLAM	HLA-B*15:03	0.4203572064638138	0.23614845965364253	ambiguous
TTTEAVDAATAE	HLA-B*15:03	0.012053310333431	0.019682656334665156	not-binder
TTTEAVDAATAEK	HLA-B*15:03	0.04740787092596292	0.05587676937852451	not-binder
TTTKAVDAETAE	HLA-B*15:03	0.016243658167513785	0.025704671394300074	not-binder
TVTEKPEVIDA	HLA-B*15:03	0.015266548427462112	0.024210819578789292	not-binder
TVTEKPEVID	HLA-B*15:03	0.015935273515060543	0.021098429096306454	not-binder
TYDDATKTF	HLA-B*15:03	0.5570008490234614	0.2916094391506427	ambiguous
TYDDATKTFTVTEK	HLA-B*15:03	0.09138304418884217	0.13403407692578342	not-binder
TYDDATKTFTVT	HLA-B*15:03	0.10152206862112508	0.17978525018527422	not-binder
VAPVASAL	HLA-B*15:03	0.4364539206027985	0.2233486368319813	ambiguous
VAYDSKQYY	HLA-B*15:03	0.8636727809906006	0.21046425362283327	binder
VEWEGTTPY	HLA-B*15:03	0.8048888206481933	0.24134495457789154	binder
VGEFSGANK	HLA-B*15:03	0.004343686753418297	0.003384230270368687	not-binder
VHFVQTNSF	HLA-B*15:03	0.9838696956634522	0.016625177807199597	binder
VHNPDVITY	HLA-B*15:03	0.8884297132492065	0.1605146583789133	binder
VHRATGHEF	HLA-B*15:03	0.9579384565353394	0.058591914532370455	binder
VHRQFAIVF	HLA-B*15:03	0.9508291840553283	0.03988757644448806	binder
VKAELRQY	HLA-B*15:03	0.734055632352829	0.2856550884034037	binder
VKAKSIVF	HLA-B*15:03	0.8240562796592712	0.25455381334187205	binder
VKALMRFAF	HLA-B*15:03	0.9391367793083191	0.06541299321719725	binder
VKAPGKSSF	HLA-B*15:03	0.9717572808265686	0.036209690757765874	binder
VKATTKIKY	HLA-B*15:03	0.7581615149974823	0.28360840991928976	binder
VKAVLAESY	HLA-B*15:03	0.7918152570724487	0.28245236046538796	binder
VKEKATGRYY	HLA-B*15:03	0.5243195950984955	0.3934909683638164	ambiguous
VKFDAVIGY	HLA-B*15:03	0.974694287776947	0.020282115160972215	binder
VKFDAVSGDYY	HLA-B*15:03	0.7224261224269867	0.14660541863755636	binder
VKFGGQLLSF	HLA-B*15:03	0.9568379521369934	0.06611665174770318	binder
VKFPSKSAL	HLA-B*15:03	0.9039210557937623	0.14545238403480032	binder
VKFSPSSRY	HLA-B*15:03	0.9086757183074952	0.049883255071871566	binder
VKHFHVEY	HLA-B*15:03	0.9366478681564331	0.0826329047586138	binder
VKHIHVKAF	HLA-B*15:03	0.9232425689697266	0.067193136693148	binder
VKHPPSVKY	HLA-B*15:03	0.9362751126289368	0.04329444553532551	binder
VKIGALEGY	HLA-B*15:03	0.955375874042511	0.026590682487217233	binder
VKIINDNATY	HLA-B*15:03	0.8959587335586547	0.17490655345341666	binder
VKIKTKLFY	HLA-B*15:03	0.7780179142951965	0.05843709596936326	binder
VKIQKHVTF	HLA-B*15:03	0.9536033153533936	0.050334991881533404	binder
VKKIDKYLY	HLA-B*15:03	0.6042009204626083	0.24364659619241447	ambiguous
VKLAKAGKNQGD	HLA-B*15:03	0.0860439813870471	0.14902923815513583	not-binder
VKLDPRPEY	HLA-B*15:03	0.7472776710987091	0.2124907251674416	binder
VKLQDAGVY	HLA-B*15:03	0.5933620929718018	0.1874695820355532	ambiguous
VKNIERTLY	HLA-B*15:03	0.7934124588966369	0.12406511444241149	binder
VKNKDIRKF	HLA-B*15:03	0.7317683786153794	0.3145939194458357	binder
VKNKIASKY	HLA-B*15:03	0.8310147881507873	0.20836595962592483	binder
VKNWVPTAY	HLA-B*15:03	0.9620725512504578	0.014073393368663012	binder
VKPQSGSPY	HLA-B*15:03	0.6633396744728088	0.25519234484209846	binder
VKRKQFEKY	HLA-B*15:03	0.670089715719223	0.2494370706665938	binder
VKRSAAEMY	HLA-B*15:03	0.6734022796154022	0.2355784497046501	binder
VKSKIASKY	HLA-B*15:03	0.8942154884338379	0.08880646617276049	binder
VKVKDSTEY	HLA-B*15:03	0.8201081812381744	0.17304357345043647	binder
VKVNIIQEEY	HLA-B*15:03	0.8785783886909485	0.11120434492054561	binder
VKWKGSLFF	HLA-B*15:03	0.9491570472717286	0.027330089382265565	binder
VKYERQPEY	HLA-B*15:03	0.9248693227767945	0.052589925427935336	binder
VKYTNNEAY	HLA-B*15:03	0.927300214767456	0.0604511347085407	binder
VKYYQSHHY	HLA-B*15:03	0.8792419672012329	0.09950810687253864	binder
VLFEHAVGY	HLA-B*15:03	0.9722134232521057	0.03206564608992487	binder
VLRLNSAEAAAK	HLA-B*15:03	0.04191788182070013	0.08131403079957038	not-binder
VLSAADKGNV	HLA-B*15:03	0.01607784363441169	0.015530658990294611	not-binder
VLSAADKGNVKAA	HLA-B*15:03	0.011413419229211286	0.007527384275848889	not-binder
VLYPHLSTY	HLA-B*15:03	0.9875848770141602	0.014763607251648093	binder
VMFPGNSPSY	HLA-B*15:03	0.9899762868881226	0.00930686159385265	binder
VMLPTGAAF	HLA-B*15:03	0.9908148884773255	0.004862380422908247	binder
VNLPINGNGKQ	HLA-B*15:03	0.42221107333898544	0.23336988699072478	ambiguous
VPNLFSLQL	HLA-B*15:03	0.13429391868412494	0.09869041342052512	not-binder
VQENGQRKY	HLA-B*15:03	0.6064111961051821	0.34461044992846673	ambiguous
VQFDGTNSAF	HLA-B*15:03	0.9968469142913818	0.0012498147092495269	binder
VQFIGRESKY	HLA-B*15:03	0.9747529864311218	0.021553895261874862	binder
VQGLLSETY	HLA-B*15:03	0.8365763902664185	0.08484073951835826	binder
VQISPMSAF	HLA-B*15:03	0.9952338814735413	0.0016972785477363543	binder
VQKEDIEVY	HLA-B*15:03	0.9926159501075744	0.007040315527501646	binder
VQKEGKISY	HLA-B*15:03	0.9948991179466248	0.00556867249851043	binder
VQLILHEY	HLA-B*15:03	0.9685319304466248	0.02741822014963335	binder
VQPSKFNSY	HLA-B*15:03	0.9816859245300293	0.010456662184124173	binder
VQQVAAEY	HLA-B*15:03	0.948783528804779	0.015334697727074287	binder
VQRGGTPSAF	HLA-B*15:03	0.9889694333076477	0.006892683829125923	binder
VQRGIGTAY	HLA-B*15:03	0.9963389158248901	0.001808098140157431	binder
VQRITQETF	HLA-B*15:03	0.9955190062522888	0.0023484116213299973	binder
VQRLPVGAAF	HLA-B*15:03	0.983338224887848	0.009204207747004478	binder
VQRVASVM	HLA-B*15:03	0.9570427656173706	0.03845745356248215	binder
VQRVETISL	HLA-B*15:03	0.9687506318092346	0.03711939745958329	binder
VQVDDIKRVY	HLA-B*15:03	0.9683196187019348	0.03408103988398431	binder
VQVKRIHEY	HLA-B*15:03	0.9907215714454651	0.005168195616280714	binder
VQVTPLSSGY	HLA-B*15:03	0.9269915699958802	0.047599988944559204	binder
VQYQDPAAVSF	HLA-B*15:03	0.982198977470398	0.020324737635367743	binder
VQYRYFKGY	HLA-B*15:03	0.9100810527801514	0.1648557129233652	binder
VQYVHTQRF	HLA-B*15:03	0.9953172445297241	0.0047864132769998005	binder
VSGSQRISSIY	HLA-B*15:03	0.3939982444047928	0.24490006696793845	ambiguous
VSYKGSISY	HLA-B*15:03	0.9947221994400024	0.0036675429402368417	binder
VVGEHKDKVI	HLA-B*15:03	0.011383302905596793	0.011770228949508695	not-binder
VVSEVDIAKAD	HLA-B*15:03	0.07978765145526268	0.0962260363985684	not-binder
WQTVVGKTY	HLA-B*15:03	0.9774182319641114	0.023674454848221612	binder
YAKLNPGIAY	HLA-B*15:03	0.9892636656761169	0.005223211377769343	binder
YENEVALRQ	HLA-B*15:03	0.059239184390753506	0.07933031018868776	not-binder
YGQTGAGKTYT	HLA-B*15:03	0.07653224263340234	0.11142717877802288	not-binder
YGSKPLNIAY	HLA-B*15:03	0.8879205107688903	0.0545726216324192	binder
YHIGIPLTY	HLA-B*15:03	0.9866437435150146	0.009389681303713829	binder
YHLGVVEAY	HLA-B*15:03	0.9393989562988281	0.0851593251642718	binder
YKAFVMETF	HLA-B*15:03	0.9835489392280579	0.02219632465740845	binder
YKAKQGYVIY	HLA-B*15:03	0.8976674556732178	0.10455970149650944	binder
YKAKYPIVGY	HLA-B*15:03	0.954915177822113	0.0643866667252065	binder
YKALESIEY	HLA-B*15:03	0.8831368207931518	0.1663414969949012	binder
YKAPILLAL	HLA-B*15:03	0.8542091488838196	0.21091410533995208	binder
YKAQPVIEF	HLA-B*15:03	0.9692435741424561	0.033182269880541126	binder
YKASSEMALY	HLA-B*15:03	0.8316573619842529	0.25957097356313835	binder
YKAWSSIVY	HLA-B*15:03	0.9783166527748108	0.018317799815319065	binder
YKAYLESFY	HLA-B*15:03	0.885459554195404	0.13457844431694205	binder
YKEEGSKVTTY	HLA-B*15:03	0.692493611574173	0.25701852896022154	binder
YKFDFPVSY	HLA-B*15:03	0.9947388052940369	0.005644955036822566	binder
YKFEEHGKAF	HLA-B*15:03	0.9407825231552124	0.09828953829165302	binder
YKFKVIAY	HLA-B*15:03	0.9629923105239868	0.04834332758969182	binder
YKFYPPKVELF	HLA-B*15:03	0.6505953639745712	0.33713490630010623	ambiguous
YKFYSVNVDY	HLA-B*15:03	0.8914812445640564	0.16347873263541188	binder
YKHFEETQHTY	HLA-B*15:03	0.840679132938385	0.15077493223872468	binder
YKHFNRHGKF	HLA-B*15:03	0.8529287457466126	0.1112752125428455	binder
YKIAFPYLY	HLA-B*15:03	0.9569713830947876	0.04555700272415806	binder
YKIDGSLEV	HLA-B*15:03	0.567121148109436	0.3310086005950438	ambiguous
YKIDPSTL	HLA-B*15:03	0.6601003563497215	0.3585830903451785	ambiguous
YKIGLVEAL	HLA-B*15:03	0.8932573795318604	0.1181431335015572	binder
YKIKTLIKKY	HLA-B*15:03	0.6941383898258209	0.3320717557098281	binder
YKIKYPENFF	HLA-B*15:03	0.9330555677413941	0.07065485222918372	binder
YKILGGSVL	HLA-B*15:03	0.9006314873695374	0.09829330469038196	binder
YKIMPLEL	HLA-B*15:03	0.6684585697948933	0.31152714042210855	binder
YKIPYTTVL	HLA-B*15:03	0.9155769109725952	0.0863936474503567	binder
YKITAEEMY	HLA-B*15:03	0.8201296329498291	0.25824318952276076	binder
YKKDVGKTL	HLA-B*15:03	0.7383378982543946	0.19212410010077477	binder
YKKELEKTY	HLA-B*15:03	0.8160013675689697	0.14069842879610117	binder
YKKGENPVSY	HLA-B*15:03	0.8904611706733704	0.12752467743926668	binder
YKKSGKLVF	HLA-B*15:03	0.9477816343307495	0.029458249047778624	binder
YKLDPDRQY	HLA-B*15:03	0.8006502747535705	0.2574408911476999	binder
YKLELEQTY	HLA-B*15:03	0.8891139149665832	0.16991827269287524	binder
YKLLGGLAV	HLA-B*15:03	0.7344474852085113	0.1982431035035267	binder
YKLLPHSEY	HLA-B*15:03	0.9595480322837829	0.04809758675446712	binder
YKLPDNVTF	HLA-B*15:03	0.962901771068573	0.04172707504803081	binder
YKLRAAEQY	HLA-B*15:03	0.8061912000179291	0.1748254965839157	binder
YKLSLEFPSGY	HLA-B*15:03	0.5319676101207733	0.21745824116669613	ambiguous
YKMGFPEAASSF	HLA-B*15:03	0.6305612966418266	0.39898916878727714	ambiguous
YKNIPQMSF	HLA-B*15:03	0.9834675788879395	0.013228839962521876	binder
YKNRTILGY	HLA-B*15:03	0.9579432487487793	0.027612993433512596	binder
YKPPPQHMF	HLA-B*15:03	0.9627780199050904	0.019998870079463556	binder
YKQLGYSVY	HLA-B*15:03	0.9166580319404602	0.08811182241452578	binder
YKQSVQGAGTSY	HLA-B*15:03	0.6689778089523315	0.2827870438556085	binder
YKRDFEAKL	HLA-B*15:03	0.5954833447933197	0.2521742275991951	ambiguous
YKRISRVEF	HLA-B*15:03	0.9404284358024597	0.02992730279558023	binder
YKRPQELETF	HLA-B*15:03	0.8841023087501526	0.1255130619202654	binder
YKRQGAARF	HLA-B*15:03	0.8663374066352845	0.1075018341697345	binder
YKSAPARSY	HLA-B*15:03	0.9679283618927002	0.046183169481733	binder
YKSPASDTY	HLA-B*15:03	0.9278191328048706	0.06981567219799473	binder
YKTPHRVAF	HLA-B*15:03	0.9790024638175965	0.025637599308641224	binder
YKVETKKY	HLA-B*15:03	0.7817010715603828	0.35473931949261484	binder
YKVETVGDKY	HLA-B*15:03	0.7856579899787903	0.1892978986907514	binder
YKVEYPIMY	HLA-B*15:03	0.8964870572090149	0.16649487113876232	binder
YKVFKEEKY	HLA-B*15:03	0.8082380712032318	0.3014410107929322	binder
YKVFREEKY	HLA-B*15:03	0.7968381881713867	0.3118329898989901	binder
YKVFVVGESY	HLA-B*15:03	0.9306985139846802	0.07841894801433588	binder
YKVPAGVSL	HLA-B*15:03	0.942921495437622	0.04047475809293406	binder
YKVPDGMVGF	HLA-B*15:03	0.898089075088501	0.1581751334325177	binder
YKVSEYARRF	HLA-B*15:03	0.7375947028398514	0.29469028255689833	binder
YKVTTQTSL	HLA-B*15:03	0.9090701580047608	0.10274895202805522	binder
YKWSNKLQY	HLA-B*15:03	0.9196702003479004	0.0632160737175344	binder
YKYEAPWTVY	HLA-B*15:03	0.9409464120864868	0.041157596412456254	binder
YKYEGVRGLY	HLA-B*15:03	0.8574467897415161	0.16325626755768388	binder
YKYIMGDDSSNSY	HLA-B*15:03	0.47501522600650786	0.28915777467306397	ambiguous
YKYKDFGQMGF	HLA-B*15:03	0.9083149313926697	0.08785242645790209	binder
YKYLNQTSRSF	HLA-B*15:03	0.8717450022697448	0.17115365693655868	binder
YKYPSDISY	HLA-B*15:03	0.9877738237380982	0.014502385497651777	binder
YKYQHDDGRVSY	HLA-B*15:03	0.8868554472923279	0.08652150270530533	binder
YKYSGRDSL	HLA-B*15:03	0.8542304754257202	0.09289101468406674	binder
YKYTDKIMTY	HLA-B*15:03	0.9422871470451355	0.06937159566110837	binder
YKYVHDDGRVSY	HLA-B*15:03	0.8369104862213135	0.14792617195981478	binder
YLLPDTKAY	HLA-B*15:03	0.935343861579895	0.048544292659901116	binder
YLPDGTASL	HLA-B*15:03	0.7119570821523666	0.2679387720295523	binder
YLYGQTTTY	HLA-B*15:03	0.9943064451217651	0.008743287772053852	binder
YMIDPSGVSY	HLA-B*15:03	0.9977770686149597	0.0019163372557358593	binder
YMIERPEPEF	HLA-B*15:03	0.990566074848175	0.006475377626909616	binder
YMRDPDDQY	HLA-B*15:03	0.9487676739692688	0.0735210851351363	binder
YMYRHKGTY	HLA-B*15:03	0.9405953168869019	0.10269136436520108	binder
YQHGHINSY	HLA-B*15:03	0.999143648147583	0.0010166758339058225	binder
YQIDPDACF	HLA-B*15:03	0.9923686623573303	0.004142034377764072	binder
YQIKVHRKY	HLA-B*15:03	0.9935136675834656	0.0018817986247649083	binder
YQLVKTYEY	HLA-B*15:03	0.9937183380126953	0.005608851983529259	binder
YQPIQSPTF	HLA-B*15:03	0.9898832440376282	0.007296288828183663	binder
YQQIFLHEF	HLA-B*15:03	0.9959430575370789	0.0020369775871901057	binder
YQRDLEVAL	HLA-B*15:03	0.9894322872161865	0.010414503555620477	binder
YQRLIASY	HLA-B*15:03	0.9969408631324768	0.0026982408522995215	binder
YQSPVRVY	HLA-B*15:03	0.993978488445282	0.008067523363603894	binder
YQTAPKAGY	HLA-B*15:03	0.9896204590797424	0.0073293464942069675	binder
YQYLLVTAL	HLA-B*15:03	0.992513370513916	0.005291148179881127	binder
YSLDGRLLSTY	HLA-B*15:03	0.8839497089385986	0.11472674563204636	binder
YVPPLAPHP	HLA-B*15:03	0.003091397974640131	0.0026800928939256187	not-binder
YPIGLELA	HLA-B*15:03	0.0018782943952828646	0.0017298633016106747	not-binder
FDRKQCLV	HLA-B*15:03	0.0026581915328279136	0.002609441083027549	not-binder
WRQIQEHI	HLA-B*15:03	0.24960046932101249	0.24924942346382487	not-binder
DQSIEREG	HLA-B*15:03	0.0001588690166499873	0.00012381789863708922	not-binder
GGEGGEFL	HLA-B*15:03	0.0017646640655584634	0.001970098661640934	not-binder
IGDRQTGK	HLA-B*15:03	0.0012709112499578624	0.002145369587821039	not-binder
AKVVLPAN	HLA-B*15:03	0.011354056763229892	0.011587932008467887	not-binder
SGNARNLR	HLA-B*15:03	0.0004237588720570784	0.00037112324142912214	not-binder
KLSSTKTQ	HLA-B*15:03	0.002777652337681502	0.0010486279583958704	not-binder
ERVQKYEG	HLA-B*15:03	0.001640819354361156	0.001913271503439343	not-binder
SIYTKSVP	HLA-B*15:03	0.015343229752033949	0.01370285405287543	not-binder
TSGAQQRF	HLA-B*15:03	0.26511689126491544	0.19550493806522667	not-binder
RINADKLV	HLA-B*15:03	0.0539495799690485	0.04691733412483155	not-binder
FTTLVRDA	HLA-B*15:03	0.007023237098474055	0.006946038126616625	not-binder
TSSPVTAS	HLA-B*15:03	0.0023440242086508077	0.004179366183655215	not-binder
ITNEMDPI	HLA-B*15:03	0.08516425434499979	0.05642054211711631	not-binder
SERVQLAG	HLA-B*15:03	0.007921849092235788	0.006298869439357707	not-binder
WAGAATAL	HLA-B*15:03	0.21672746986150743	0.1254275779481813	not-binder
EITKEEAL	HLA-B*15:03	0.008206588108441793	0.010516033971085548	not-binder
SSTLSSND	HLA-B*15:03	0.00023791411740603507	0.0003256052816770183	not-binder
DVIDPVAD	HLA-B*15:03	0.0031273331194825007	0.005030407805186774	not-binder
SAAVDKLP	HLA-B*15:03	0.0034470769198378546	0.004608068818778343	not-binder
MIEREINS	HLA-B*15:03	0.0008230871528212447	0.0006492958707804648	not-binder
MFDDLVQL	HLA-B*15:03	0.12104715406894684	0.08544078475045182	not-binder
DEPTRGVD	HLA-B*15:03	0.0009024231625517132	0.0008840531410740384	not-binder
VLLNPTDS	HLA-B*15:03	0.002501065825344995	0.003365620060913616	not-binder
YPYEDEMP	HLA-B*15:03	0.0008768627012614161	0.0006377233686951571	not-binder
GEDVLLDV	HLA-B*15:03	0.008271815325133502	0.014080829293361113	not-binder
QFGAMRVK	HLA-B*15:03	0.0015377987059764565	0.0018592696687792043	not-binder
TMDTVNRT	HLA-B*15:03	0.002499777762568556	0.00399512037262002	not-binder
HAIVVNQL	HLA-B*15:03	0.6735995531082153	0.30640823731771677	binder
SRGYLITI	HLA-B*15:03	0.32933398154564203	0.2505624829917936	not-binder
TDIRQMIG	HLA-B*15:03	0.006801637937314808	0.008858260286523372	not-binder
ANLVETIS	HLA-B*15:03	0.0021083155414089562	0.002794809035826796	not-binder
LTRGTVTS	HLA-B*15:03	0.006446114266873337	0.007984849851943218	not-binder
WNNWQIHN	HLA-B*15:03	0.009344648086334928	0.012827795335397539	not-binder
RIKLLRNY	HLA-B*15:03	0.8271653056144714	0.09410813166950237	binder
AVPASGLF	HLA-B*15:03	0.44272441789507866	0.2622913331507836	ambiguous
ASIEAFLT	HLA-B*15:03	0.004400006250943988	0.003961701165022687	not-binder
AALLSSIE	HLA-B*15:03	0.003171322913840413	0.0028221741154984977	not-binder
QLPRGALV	HLA-B*15:03	0.009643770195543766	0.008455326730090073	not-binder
DETAWRDG	HLA-B*15:03	0.0002731320186285302	0.00033558293642681046	not-binder
RAKEFLRR	HLA-B*15:03	0.007986074453219772	0.011247162984033767	not-binder
YPAGLTKG	HLA-B*15:03	0.0030425112316152083	0.004316710189927671	not-binder
MGGIMILT	HLA-B*15:03	0.004595891665667295	0.004858913394477052	not-binder
IKKAGGPN	HLA-B*15:03	0.028250217020104173	0.030019638786841815	not-binder
[truncated: 42,969 more rows]
