# Supplementary material for: Peptidome Surveillance Across Evolving SARS-CoV-2 Lineages Reveals HLA Binding Conservation in Nucleocapsid Among Variants With Most Potential for T-Cell Epitope Loss in Spike
Source: Front Immunol. 2022 Jun 23;13:918928. doi: 10.3389/fimmu.2022.918928 (PMC9260595; doi:10.3389/fimmu.2022.918928)
Supplement: Supplementary file 3 [file DataSheet_3.zip › rnn_results/HLA-A30_02_predictionsRNN.csv]

peptide	allele	prediction	prediction_std	classification
AAAAGLHRY	HLA-A*30:02	0.981386947631836	0.007966050128635747	binder
AAATPESQEPQAK	HLA-A*30:02	0.05046643372625113	0.03350333752500549	not-binder
AAHTVTAAY	HLA-A*30:02	0.9632341980934143	0.025306190150262503	binder
AAKGFGGKY	HLA-A*30:02	0.9527120471000672	0.025877104020718193	binder
AAKPWTKDHHY	HLA-A*30:02	0.9358735322952271	0.0345359114794343	binder
AANPAYGRY	HLA-A*30:02	0.9645162463188172	0.01810589755515502	binder
AANPISGHY	HLA-A*30:02	0.9745349407196044	0.0138200949828167	binder
AANPVYGRY	HLA-A*30:02	0.9764854311943054	0.013786861169804663	binder
AAPATRAAL	HLA-A*30:02	0.42684381976723673	0.4375994203283542	ambiguous
AAPAYSRAL	HLA-A*30:02	0.35375955179333685	0.34411224667994833	ambiguous
AAPEGKRSL	HLA-A*30:02	0.35988566959276796	0.40426916636904553	ambiguous
AAPEGVPL	HLA-A*30:02	0.12608550898730755	0.18480676244986216	not-binder
AAQLHTLLGLY	HLA-A*30:02	0.9679577350616455	0.008631646879650429	binder
AARGGHGQQDLY	HLA-A*30:02	0.9207896828651428	0.0768754583000278	binder
AASPRPNHSY	HLA-A*30:02	0.9720050692558289	0.025989440492559704	binder
AASPVVAEY	HLA-A*30:02	0.9581265330314637	0.062118271022791	binder
AAVGFPTHLY	HLA-A*30:02	0.989670205116272	0.0065521632455777645	binder
AAVPDAVGK	HLA-A*30:02	0.23770840913057328	0.11389319074890522	not-binder
ADLINNLGTIAK	HLA-A*30:02	0.08210610337555409	0.044380607919234566	not-binder
ADYPDYKY	HLA-A*30:02	0.6759511411190033	0.27129987331716476	binder
AEFVEVTK	HLA-A*30:02	0.09508935897611082	0.05776607076239885	not-binder
AEPAVYPWPLPVY	HLA-A*30:02	0.3251031401945511	0.29146094452614074	not-binder
AEQRGENALKD	HLA-A*30:02	0.002106212079524994	0.001346199927058073	not-binder
AFHPFIAGPY	HLA-A*30:02	0.8644438862800599	0.07816482783730438	binder
AFISIVHMY	HLA-A*30:02	0.9289804220199585	0.04108709464412437	binder
AFKALIAAQY	HLA-A*30:02	0.9011980056762695	0.03945377161727037	binder
AFKDAVPEY	HLA-A*30:02	0.8944926619529724	0.03674842975428597	binder
AFLEILHTY	HLA-A*30:02	0.8197880327701569	0.19401546362622502	binder
AFPHIKHNY	HLA-A*30:02	0.882318377494812	0.04770090209189499	binder
AFQRGYYRYY	HLA-A*30:02	0.7577520310878754	0.19297738571287074	binder
AFRALQHSY	HLA-A*30:02	0.886288297176361	0.05138331127818393	binder
AFRYLAQYY	HLA-A*30:02	0.9124445676803589	0.043084580702963234	binder
AFYKISTLY	HLA-A*30:02	0.9687153697013855	0.010050820056370788	binder
AGADVNLAWGRRY	HLA-A*30:02	0.5123683124780655	0.2601919643411224	ambiguous
AGAEVVHRY	HLA-A*30:02	0.9617125630378723	0.018486634888499453	binder
AGEVFIHK	HLA-A*30:02	0.08399053737521171	0.06398979726144863	not-binder
AGFAGDDAPR	HLA-A*30:02	0.17318710386753083	0.0721159657894644	not-binder
AGFHLNEHLY	HLA-A*30:02	0.9685020923614502	0.011609922071236197	binder
AGHAIITNY	HLA-A*30:02	0.9370973587036133	0.0209061266405122	binder
AGHQISRDY	HLA-A*30:02	0.7852942109107971	0.09170471029552199	binder
AGILLKHKY	HLA-A*30:02	0.7536556601524353	0.08063180844478181	binder
AGKTVVAEY	HLA-A*30:02	0.9183063507080078	0.026373592925074654	binder
AGKVLAHFY	HLA-A*30:02	0.9289685845375061	0.042482876908294304	binder
AGLPEYLSKTSKY	HLA-A*30:02	0.4977329969406128	0.24663753689947213	ambiguous
AGLPPVFGLY	HLA-A*30:02	0.9433664798736572	0.026168418767823387	binder
AGLQFPVGR	HLA-A*30:02	0.2220883097499609	0.1795407445797095	not-binder
AGNWKFAAY	HLA-A*30:02	0.9378310561180114	0.03577815292409462	binder
AGVLAGHDNR	HLA-A*30:02	0.019619157584384084	0.01579336787442084	not-binder
AIANLQRAY	HLA-A*30:02	0.9280667781829834	0.03402410510163965	binder
AIEENNNFSK	HLA-A*30:02	0.13973587155342101	0.0844135371813162	not-binder
AIGGIARTY	HLA-A*30:02	0.8973366975784302	0.07891881482649846	binder
AIGMPVEKRY	HLA-A*30:02	0.8400501132011413	0.043510975828567444	binder
AIHDVFSQY	HLA-A*30:02	0.9886784434318543	0.008937272818884878	binder
AIHPIPGEY	HLA-A*30:02	0.920653223991394	0.05307364472442663	binder
AIHPVPGHY	HLA-A*30:02	0.9529782414436341	0.03783301649638794	binder
AIIQERLRY	HLA-A*30:02	0.9537194848060608	0.011992212780088055	binder
AIKDFVLKY	HLA-A*30:02	0.9939001679420472	0.003425883139660964	binder
AIKEQLHKY	HLA-A*30:02	0.9728747725486755	0.010622586532607616	binder
AIKGPELMNKY	HLA-A*30:02	0.9728190660476684	0.0317190717767453	binder
AIKKPSGDDRY	HLA-A*30:02	0.9150884628295899	0.045107773312832104	binder
AILGKGGYGRVY	HLA-A*30:02	0.8814770340919494	0.1419248895413259	binder
AILKKYGKY	HLA-A*30:02	0.8870835781097413	0.0645971294993944	binder
AINASTGNY	HLA-A*30:02	0.9547129154205323	0.01744607516547995	binder
AIQEVMESY	HLA-A*30:02	0.9059545755386352	0.07254114794695324	binder
AIQPDAGYY	HLA-A*30:02	0.9158388137817383	0.03983255375730893	binder
AIQPGSINY	HLA-A*30:02	0.9341254830360413	0.029899356449391817	binder
AIRNDEELNK	HLA-A*30:02	0.062144119292497635	0.02757169842589334	not-binder
AIRTNYNDRY	HLA-A*30:02	0.9157679438591003	0.03506202932063403	binder
AIWADPGKY	HLA-A*30:02	0.9352790951728821	0.021460240513239356	binder
AKNKLNDLED	HLA-A*30:02	0.003150267549790442	0.004215504288675872	not-binder
ALAGTFHYY	HLA-A*30:02	0.9916362404823303	0.00603991357640771	binder
ALAPAGFSY	HLA-A*30:02	0.987140440940857	0.004434739510366441	binder
ALDPKSTGRKY	HLA-A*30:02	0.7263327211141586	0.27600273805796505	binder
ALGQVLRSY	HLA-A*30:02	0.9195850372314454	0.024627264131327712	binder
ALIARSLGKY	HLA-A*30:02	0.9548798561096191	0.04318913912956562	binder
ALKEKLEHQY	HLA-A*30:02	0.8781887054443359	0.0985914571539734	binder
ALKNGEEIRHVY	HLA-A*30:02	0.8764228224754333	0.09696477129036156	binder
ALKVPVPEDKY	HLA-A*30:02	0.6706070899963379	0.24071641197537422	binder
ALLDPSQKNLY	HLA-A*30:02	0.9683028221130371	0.029679606073132248	binder
ALMGYATHKY	HLA-A*30:02	0.9860317707061768	0.009512308931669704	binder
ALNIATHVL	HLA-A*30:02	0.0647943589836359	0.03479705804605808	not-binder
ALNPTGTFLY	HLA-A*30:02	0.9924761891365051	0.002743929634391151	binder
ALQDLLSEY	HLA-A*30:02	0.9102206587791443	0.047941987014170656	binder
ALQDTLALY	HLA-A*30:02	0.9580366015434265	0.028518612309569726	binder
ALQKLDQEK	HLA-A*30:02	0.029140730574727058	0.01869782738716928	not-binder
ALRAYVKDHY	HLA-A*30:02	0.8846037030220032	0.05239794241690621	binder
ALRSDDSEHKY	HLA-A*30:02	0.7902003526687622	0.20698978780661673	binder
ALSPVRGCY	HLA-A*30:02	0.9177550315856934	0.04362630155736289	binder
ALSRIMGKY	HLA-A*30:02	0.9458185076713562	0.03438243264129722	binder
ALVDIIHGY	HLA-A*30:02	0.977737033367157	0.01268684356451661	binder
AMAPASAVSGLY	HLA-A*30:02	0.9605382204055786	0.05251587421085669	binder
AMIENFNAKY	HLA-A*30:02	0.9875469446182251	0.007487455859658315	binder
AMLAGATAVY	HLA-A*30:02	0.9720459938049316	0.006854283129055592	binder
AMLAKTGVHHY	HLA-A*30:02	0.9333328127861023	0.04617437456346885	binder
AMMGSTHIY	HLA-A*30:02	0.9872857689857483	0.011427972386261642	binder
AMQSLKSRGY	HLA-A*30:02	0.8832754015922546	0.06530242203185517	binder
AMRAADQFDIY	HLA-A*30:02	0.9295490741729736	0.03607426488379815	binder
APIIAVTR	HLA-A*30:02	0.023508334765210748	0.01787126042563854	not-binder
APILIATDVASR	HLA-A*30:02	0.027895208355039357	0.022258354317456493	not-binder
APVISAEK	HLA-A*30:02	0.023878230853006242	0.021948314264518164	not-binder
AQAALSHEY	HLA-A*30:02	0.9821320295333862	0.011143827019635318	binder
AQAELESRY	HLA-A*30:02	0.9429676294326782	0.04141929971758139	binder
AQAGWLQHDY	HLA-A*30:02	0.9450580835342407	0.04972702161380247	binder
AQAHFNNGEY	HLA-A*30:02	0.9561612367630005	0.037826638701149745	binder
AQHRIAPGY	HLA-A*30:02	0.950704300403595	0.04414938914838252	binder
AQKIDLPEY	HLA-A*30:02	0.926818597316742	0.04074482308098836	binder
AQKSISQHY	HLA-A*30:02	0.9813322067260742	0.015288866775227915	binder
AQKTPSRLENY	HLA-A*30:02	0.9325016260147094	0.042748126590664744	binder
AQLAGSVAEMSSY	HLA-A*30:02	0.8719958543777466	0.05993742180260635	binder
AQLGLGHSY	HLA-A*30:02	0.9610156297683716	0.02370542725219571	binder
AQLPRNTAPAGY	HLA-A*30:02	0.9370456457138061	0.055878009585757164	binder
AQNAVRLHY	HLA-A*30:02	0.995148754119873	0.0032608795124231295	binder
AQNQLVIWKY	HLA-A*30:02	0.9736212372779847	0.020572337124722867	binder
AQNRWLHIY	HLA-A*30:02	0.9874568581581116	0.008240537004684622	binder
AQNSPSTFHY	HLA-A*30:02	0.9925692558288575	0.004213969282752696	binder
AQQDLKKGLHLY	HLA-A*30:02	0.9148268818855285	0.06868415044109663	binder
AQQISDEASRY	HLA-A*30:02	0.9089324116706848	0.05743987736906297	binder
AQQKNLEGY	HLA-A*30:02	0.9046199917793274	0.03510081272693841	binder
AQQPMLPQY	HLA-A*30:02	0.954781711101532	0.01996586847547568	binder
AQQPPDAVKPAIY	HLA-A*30:02	0.3324549973011017	0.2438207246932307	not-binder
AQQSIREKY	HLA-A*30:02	0.9270681738853455	0.05332933445392468	binder
AQQVQQVAAEY	HLA-A*30:02	0.8589996099472046	0.05862180197804109	binder
AQRAPGGLSY	HLA-A*30:02	0.986790144443512	0.0066594957973000295	binder
AQRPGLALNY	HLA-A*30:02	0.979482364654541	0.015195633509563048	binder
AQSSSKSPELLARY	HLA-A*30:02	0.6470699541270732	0.31063949975136845	ambiguous
AQTEVAKKY	HLA-A*30:02	0.9178415298461914	0.0944051900070025	binder
AQYEDIAQK	HLA-A*30:02	0.7299040213227272	0.34355207071818356	binder
AQYENPPHIY	HLA-A*30:02	0.9912220716476441	0.008908653627842357	binder
AQYQFTGIKKY	HLA-A*30:02	0.9925122737884522	0.006494317099805292	binder
ARLKAHLMSQPLAY	HLA-A*30:02	0.12352693788707256	0.12398420991243868	not-binder
ARYSGSYNDY	HLA-A*30:02	0.842466413974762	0.09448416576363844	binder
ASAIVEYAY	HLA-A*30:02	0.9600716590881347	0.01757279659762071	binder
ASINRIYGFY	HLA-A*30:02	0.9869316935539245	0.00791500988993577	binder
ASISSGTHGQY	HLA-A*30:02	0.9606516838073731	0.040068704071756146	binder
ASKEPDNHVY	HLA-A*30:02	0.9499603986740113	0.03694752069597513	binder
ASKPASEVINEY	HLA-A*30:02	0.9126791954040527	0.05019907676335072	binder
ASKSLLNRY	HLA-A*30:02	0.978364622592926	0.012027095980272556	binder
ASKYGRDWERY	HLA-A*30:02	0.9444302320480347	0.03855218304299825	binder
ASLTVRNLPQY	HLA-A*30:02	0.9366596817970276	0.020303294529431547	binder
ASMPRDIYQDY	HLA-A*30:02	0.9377613544464112	0.09099241494831417	binder
ASNPAMLLY	HLA-A*30:02	0.9947737574577331	0.0030676165394385325	binder
ASNPRQAAY	HLA-A*30:02	0.9863528728485107	0.009949267536726494	binder
ASQALIEAY	HLA-A*30:02	0.934212839603424	0.03169940294377877	binder
ASQGGHILAFY	HLA-A*30:02	0.9808568239212037	0.00958338255438545	binder
ASQLKLDHY	HLA-A*30:02	0.8705190420150757	0.02879221985949705	binder
ASQSSSVSVEHSY	HLA-A*30:02	0.7957037687301636	0.13598197452551566	binder
ASVPHSIINGY	HLA-A*30:02	0.9807090640068055	0.008374654875328178	binder
ASYAVQAKY	HLA-A*30:02	0.9822212934494019	0.019117472248942387	binder
ASYAVQSKY	HLA-A*30:02	0.9799411773681641	0.02131137982101258	binder
ASYLDQISRY	HLA-A*30:02	0.9855330467224122	0.013608429505709356	binder
ASYPGASVDNY	HLA-A*30:02	0.9761922001838684	0.019974548335266882	binder
ASYSLIRKY	HLA-A*30:02	0.9817806005477905	0.013753197379087775	binder
ATAAALTYGLY	HLA-A*30:02	0.9850221514701843	0.0075738174271421195	binder
ATFPVAPRY	HLA-A*30:02	0.9931172251701355	0.006612407040107332	binder
ATFSSSHRY	HLA-A*30:02	0.994797432422638	0.004181197491241632	binder
ATHPFKFSDHYY	HLA-A*30:02	0.9635975241661072	0.023830916820907058	binder
ATILTDHQY	HLA-A*30:02	0.9697624921798706	0.018011223714462267	binder
ATKDYKDHGY	HLA-A*30:02	0.9572609543800354	0.02642100957198458	binder
ATKGLMKGKHYY	HLA-A*30:02	0.9413966417312623	0.02955527259746458	binder
ATKGPSYEDLY	HLA-A*30:02	0.9843899130821228	0.009476432390147673	binder
ATKLIQNNHY	HLA-A*30:02	0.9574782729148865	0.01663758082311429	binder
ATLDAVKFSQY	HLA-A*30:02	0.9813084840774536	0.012293156057210496	binder
ATLGPAVVPHQY	HLA-A*30:02	0.9794573903083801	0.011603390950450923	binder
ATLIREWPGDLY	HLA-A*30:02	0.8681294441223144	0.1013535122510571	binder
ATLKGPDSHY	HLA-A*30:02	0.9132314205169678	0.08040104120809387	binder
ATLLHIAGANGY	HLA-A*30:02	0.8773133158683777	0.10869029544694753	binder
ATLNVSTTRY	HLA-A*30:02	0.9921766519546509	0.0050314070262247775	binder
ATLQQEGLLSRY	HLA-A*30:02	0.9602617263793946	0.029218692708837243	binder
ATLTGGPARY	HLA-A*30:02	0.981916093826294	0.008561290100375162	binder
ATNPESKVFY	HLA-A*30:02	0.991760790348053	0.007315629333441404	binder
ATNPPYSLFY	HLA-A*30:02	0.9973175764083863	0.001078992717866266	binder
ATQAQIKAAYY	HLA-A*30:02	0.9838820934295655	0.006128751292018078	binder
ATQERTDLY	HLA-A*30:02	0.9771740794181824	0.014008955917236877	binder
ATQLLKLAHKY	HLA-A*30:02	0.9009884595870972	0.04895340301990729	binder
ATQPGTTILQY	HLA-A*30:02	0.9879714369773864	0.006517144367343368	binder
ATQVFREQY	HLA-A*30:02	0.9694180011749267	0.02395243853559437	binder
ATRRVHPALDTY	HLA-A*30:02	0.7978935837745667	0.07446401169863874	binder
ATSKSLHSY	HLA-A*30:02	0.9891512870788575	0.0032802510727520696	binder
ATSSVGRVY	HLA-A*30:02	0.9757590770721436	0.022338345766170605	binder
ATSTIKRMY	HLA-A*30:02	0.9817757248878479	0.006735672909428191	binder
ATTGHVIDIY	HLA-A*30:02	0.9643333554267883	0.014904564313861696	binder
ATTVIPRVY	HLA-A*30:02	0.9420351028442383	0.049892836988579395	binder
ATVTISHRY	HLA-A*30:02	0.9940301299095153	0.0033103806413059688	binder
ATVTPSPVK	HLA-A*30:02	0.27648009061813356	0.1622009234814762	not-binder
AVAALDGAKY	HLA-A*30:02	0.946519672870636	0.05140019793916915	binder
AVAGGVVNSALY	HLA-A*30:02	0.974640142917633	0.012206957686319476	binder
AVALPQLLAKY	HLA-A*30:02	0.9390626549720764	0.08652680402455847	binder
AVAPFFKSY	HLA-A*30:02	0.9931587100028991	0.002434456898154695	binder
AVASKIGHSY	HLA-A*30:02	0.9905855417251587	0.0036605052372189716	binder
AVASVPIMY	HLA-A*30:02	0.9809118390083313	0.009926123052277686	binder
AVELAANTK	HLA-A*30:02	0.07684238431975246	0.08916572328214313	not-binder
AVFPSIVGRPR	HLA-A*30:02	0.2638393700122833	0.14979680952273297	not-binder
AVGEGFHNY	HLA-A*30:02	0.9607516646385192	0.02956893299285079	binder
AVGFPTHLY	HLA-A*30:02	0.9860106587409974	0.007438806898046226	binder
AVHDITVAY	HLA-A*30:02	0.991523551940918	0.003089055214882026	binder
AVHLVDSHY	HLA-A*30:02	0.9407677173614502	0.025190077610877475	binder
AVHRITPEEAKY	HLA-A*30:02	0.7823072075843811	0.259877465006081	binder
AVIAFRSSY	HLA-A*30:02	0.9815901517868042	0.01209389823640268	binder
AVIAKENYPLY	HLA-A*30:02	0.9673563957214355	0.024958332966340688	binder
AVIEDTWHY	HLA-A*30:02	0.9859610080718995	0.008003554713404465	binder
AVIGDVIRVY	HLA-A*30:02	0.9784191370010376	0.025104331129960474	binder
AVIKSNHSY	HLA-A*30:02	0.9813585638999939	0.00869345801885781	binder
AVISSVAHY	HLA-A*30:02	0.983199679851532	0.011845403920394992	binder
AVIYPTMKDFNHSY	HLA-A*30:02	0.8831158399581909	0.08694090295253226	binder
AVKDLDIIDNY	HLA-A*30:02	0.9538286805152894	0.039352348592739506	binder
AVKEKYAKY	HLA-A*30:02	0.9570814371109009	0.025836716455917164	binder
AVKELELAHRY	HLA-A*30:02	0.9770046472549438	0.013332045924247991	binder
AVKIVKNVDRY	HLA-A*30:02	0.8548841714859009	0.049207518050893136	binder
AVKYDYHKY	HLA-A*30:02	0.9459247350692749	0.032470383385431345	binder
AVLEQGPSSHYY	HLA-A*30:02	0.9748855233192444	0.01137841880132975	binder
AVLGKGHQY	HLA-A*30:02	0.9791087985038758	0.00827898419506064	binder
AVLKAAAHHY	HLA-A*30:02	0.9629279136657715	0.01814676269053256	binder
AVLKGVASDY	HLA-A*30:02	0.9045947074890137	0.03423715683209396	binder
AVMESINPHKY	HLA-A*30:02	0.9889111995697022	0.009504781394016386	binder
AVNKVIKSY	HLA-A*30:02	0.9868958830833435	0.006370057063395094	binder
AVNSIAKRY	HLA-A*30:02	0.9773115158081055	0.011724913867887451	binder
AVQAALAKY	HLA-A*30:02	0.9652302384376525	0.01767120367319277	binder
AVQKAAPGSQRY	HLA-A*30:02	0.9578269600868226	0.017263774980326278	binder
AVQKERYDY	HLA-A*30:02	0.9461574673652648	0.021823362599490772	binder
AVQKMDQAEY	HLA-A*30:02	0.9185518622398376	0.05482626086200839	binder
AVQKVSKKLEMHVY	HLA-A*30:02	0.3945708930492401	0.17763864895345036	not-binder
AVQSLIRAY	HLA-A*30:02	0.9473526477813721	0.05389828001108697	binder
AVRDISEASVFDAY	HLA-A*30:02	0.8463483452796936	0.0881677667046026	binder
AVREIHPFIDDY	HLA-A*30:02	0.7912570297718048	0.26986013755010896	binder
AVRPHSAPEY	HLA-A*30:02	0.9720327734947205	0.018643924585392137	binder
AVRPLELAY	HLA-A*30:02	0.9721375226974487	0.015449472434199439	binder
AVSPAVPVY	HLA-A*30:02	0.962297785282135	0.02048832021217996	binder
AVSPLARSY	HLA-A*30:02	0.9817055940628052	0.010269165522256995	binder
AVTASIHVY	HLA-A*30:02	0.9727075219154357	0.01925427698335388	binder
AVTEQGAELSNEER	HLA-A*30:02	0.19451461210846901	0.174959274484838	not-binder
AVTHIGRVY	HLA-A*30:02	0.9310016632080078	0.0488002183436221	binder
AVTPAGVVNKY	HLA-A*30:02	0.9813873410224915	0.007422679019864298	binder
AVVRNVYHKY	HLA-A*30:02	0.9553048372268677	0.02491411856713829	binder
AVVSSMPRY	HLA-A*30:02	0.9699851512908936	0.01526726624801469	binder
AVYNNIMRHY	HLA-A*30:02	0.9947424411773682	0.003944426862485369	binder
AVYPVRSAY	HLA-A*30:02	0.9901571869850159	0.010768045258929305	binder
AVYTLTSLY	HLA-A*30:02	0.9816121101379395	0.008287991352259813	binder
AWKGIAHKY	HLA-A*30:02	0.8633031725883484	0.07289142144887051	binder
AWLDKIDRRY	HLA-A*30:02	0.6511118233203887	0.23520104386642188	binder
AWLPAYATPHF	HLA-A*30:02	0.23268355317413808	0.1533214435746193	not-binder
AWNTVSRAY	HLA-A*30:02	0.811495304107666	0.09348417901443684	binder
AWSPVFRNY	HLA-A*30:02	0.8883623361587525	0.07122135408647771	binder
AYAHELPKY	HLA-A*30:02	0.7997026801109314	0.11704375623718773	binder
AYFPYFITY	HLA-A*30:02	0.9700677037239075	0.02243102808420645	binder
AYGRDIVEAHY	HLA-A*30:02	0.8338410139083863	0.07597702168805509	binder
AYHEQLSVAEITNA	HLA-A*30:02	0.015054958837572486	0.019196854105977768	not-binder
AYHQLFQEY	HLA-A*30:02	0.943097460269928	0.01576708185361399	binder
AYLQRIALY	HLA-A*30:02	0.9421697735786438	0.026158506388987687	binder
AYPEIVAVY	HLA-A*30:02	0.7347158908843994	0.10309011124227503	binder
AYQDRYQDLGAY	HLA-A*30:02	0.9055821299552917	0.019676811441015723	binder
AYQELLQHY	HLA-A*30:02	0.8581508040428162	0.06285062398310001	binder
AYREHPYGRY	HLA-A*30:02	0.9198186039924622	0.04505105367629951	binder
AYSEAHEISK	HLA-A*30:02	0.35182916224002836	0.15936539096656713	not-binder
AYSHIYSSY	HLA-A*30:02	0.9731192588806152	0.020963524698243887	binder
AYSPLHGGSGSY	HLA-A*30:02	0.9632083654403687	0.014599392754157153	binder
AYTDKIDRY	HLA-A*30:02	0.774375581741333	0.27020195488209764	binder
AYWRQAGLSY	HLA-A*30:02	0.9589351892471314	0.02202551181409687	binder
AYYEIRYQFY	HLA-A*30:02	0.9653096079826355	0.02182676961404639	binder
CFSGMSDHRY	HLA-A*30:02	0.8333136677742005	0.07676114234703603	binder
DAGTIAGLNVLR	HLA-A*30:02	0.10068972408771515	0.05755346668414709	not-binder
DDDRRWKAGLY	HLA-A*30:02	0.21736211329698563	0.10247818873787899	not-binder
DDSPDLPK	HLA-A*30:02	0.021073780255392194	0.018906321768894736	not-binder
DGDGTITTK	HLA-A*30:02	0.016562205739319324	0.012997189384645664	not-binder
DLEPTVIDEVR	HLA-A*30:02	0.05245495866984129	0.04152499668311113	not-binder
DLGEEHFK	HLA-A*30:02	0.062390397768467665	0.06213442458507183	not-binder
DLSLEEIQK	HLA-A*30:02	0.04585331827402115	0.03140097736299506	not-binder
DLTDYLMK	HLA-A*30:02	0.06522017493844032	0.0587014041274581	not-binder
DQVANSAFVER	HLA-A*30:02	0.023930273950099945	0.00859391734154944	not-binder
DSLLNLVDVELIY	HLA-A*30:02	0.12547063492238522	0.15926070291602976	not-binder
DSYVGDEAQSK	HLA-A*30:02	0.18066143989562988	0.053274702056853064	not-binder
DVNAAIATIK	HLA-A*30:02	0.0480219820747152	0.039291027747762594	not-binder
DVNVYFSKGRHG	HLA-A*30:02	0.0014670790988020599	0.0009553890822577053	not-binder
DYSVTANSK	HLA-A*30:02	0.12896328121423722	0.09965571870543172	not-binder
EAAENSLVAYK	HLA-A*30:02	0.19129043072462082	0.11399824367942638	not-binder
EALQDVEDENQ	HLA-A*30:02	0.003074518004723359	0.004231499664269636	not-binder
EDAANNYAR	HLA-A*30:02	0.0067886259406805035	0.009504856770600928	not-binder
EDMAALEK	HLA-A*30:02	0.012359607592225074	0.01039448422313853	not-binder
EDQTEYLEER	HLA-A*30:02	0.010113725811243058	0.01176668306661612	not-binder
EDTEEHHLR	HLA-A*30:02	0.006160208745859564	0.005747106152170822	not-binder
EDTEEYNLR	HLA-A*30:02	0.011660023871809245	0.011046288126591931	not-binder
EEQLQQIR	HLA-A*30:02	0.0037783888285048304	0.005104273864680181	not-binder
EETPEVTK	HLA-A*30:02	0.014972648886032402	0.012287562197373633	not-binder
EGEFSEARE	HLA-A*30:02	0.0013244233297882602	0.0008015765867296467	not-binder
EGEFSEAR	HLA-A*30:02	0.012288241321220994	0.010542375302915994	not-binder
EGLELPEDEEEK	HLA-A*30:02	0.030935948342084886	0.02700610278841648	not-binder
EGYPRSDVDLY	HLA-A*30:02	0.8095861196517944	0.11524727537509542	binder
EIAEAYLGK	HLA-A*30:02	0.04188321176916361	0.02617960251103826	not-binder
EIIDLVLDR	HLA-A*30:02	0.0334699796512723	0.030568704039824594	not-binder
EITALAPSTMK	HLA-A*30:02	0.10552585646510124	0.1058926667122123	not-binder
ELISNASDALDK	HLA-A*30:02	0.12736437171697618	0.10201661971679735	not-binder
ELISNSSDALDK	HLA-A*30:02	0.08793553840368987	0.0736210170276827	not-binder
ELVSDANQHVK	HLA-A*30:02	0.05270249620079994	0.031789182186525954	not-binder
ELYERPPHLY	HLA-A*30:02	0.9111036896705628	0.07433636016744989	binder
EMNPHFGSHRY	HLA-A*30:02	0.8423601984977722	0.07417976188347182	binder
EMYDIFGKY	HLA-A*30:02	0.7984599590301513	0.1986900188627002	binder
EPAVYPWPLPVY	HLA-A*30:02	0.1501107493415475	0.10785004327261115	not-binder
EQGPSSHYY	HLA-A*30:02	0.8138306617736817	0.07324848024342741	binder
EQVANSAFVER	HLA-A*30:02	0.018638748116791247	0.007049304503099257	not-binder
ESGPSIVHR	HLA-A*30:02	0.025856141466647387	0.012143145128021036	not-binder
ESKDPADETEAD	HLA-A*30:02	0.034061280224705115	0.03325132036618609	not-binder
ESWFLVEKHWY	HLA-A*30:02	0.40060331374406816	0.2199506361958561	ambiguous
ESYSVYVYK	HLA-A*30:02	0.4687891125679016	0.2652950745530423	ambiguous
EVDEQMLNVQNK	HLA-A*30:02	0.14050487652420998	0.11715762272380705	not-binder
EVLWPLPAY	HLA-A*30:02	0.7070889174938202	0.1992176384430032	binder
EYQDLLNVK	HLA-A*30:02	0.1561955064535141	0.07440491416792938	not-binder
EYQLNDSAK	HLA-A*30:02	0.07912593595683574	0.06099373253043644	not-binder
FAAATGATPIAGR	HLA-A*30:02	0.1321104310452938	0.13223424942366183	not-binder
FADLSEAANR	HLA-A*30:02	0.04206243976950645	0.015189402538146626	not-binder
FEDENFILK	HLA-A*30:02	0.09285537842661143	0.04296938040792659	not-binder
FIGNSTAIQELFK	HLA-A*30:02	0.16631453521549702	0.1379375320388846	not-binder
FKDPNAPK	HLA-A*30:02	0.06275360472500324	0.03113602358849019	not-binder
FLNAENAQK	HLA-A*30:02	0.1234208844602108	0.0663266781724395	not-binder
FPGQLNADLR	HLA-A*30:02	0.029328666091896594	0.03538365460263917	not-binder
FPGQLNADLRK	HLA-A*30:02	0.02548318263143301	0.02124031328118784	not-binder
FPHIKHNY	HLA-A*30:02	0.39153183400630953	0.3003997029468012	ambiguous
FQAILDHTY	HLA-A*30:02	0.8279998064041137	0.10526894351784943	binder
FQAPYLLHGKY	HLA-A*30:02	0.9079448342323303	0.043761036137241194	binder
FQFIPYMKKY	HLA-A*30:02	0.7133739411830902	0.22020673932067644	binder
FQHPPWGSSRY	HLA-A*30:02	0.971192455291748	0.024030845294773416	binder
FQKEKIQGEY	HLA-A*30:02	0.8471585154533386	0.10400929409215459	binder
FQVAERALY	HLA-A*30:02	0.917266583442688	0.05365484579425618	binder
FSGMSDHRY	HLA-A*30:02	0.8530407786369324	0.06145374677659769	binder
FSKPSDLVGVF	HLA-A*30:02	0.31076414422132076	0.20182481342034572	not-binder
FSTPEQAAK	HLA-A*30:02	0.09175369665026664	0.04803097581449268	not-binder
FTGPGGHSY	HLA-A*30:02	0.949188768863678	0.026641580606969372	binder
FVAVTSSNAAK	HLA-A*30:02	0.22387359738349916	0.09428534093870729	not-binder
GAEVVHRY	HLA-A*30:02	0.7561089158058166	0.11139239609705916	binder
GAKPDSTLHTY	HLA-A*30:02	0.9562118172645568	0.014960876422754546	binder
GANGLPKHSY	HLA-A*30:02	0.8470880866050721	0.08649061782775345	binder
GFKEQIYDVY	HLA-A*30:02	0.9005043387413025	0.03595394323152358	binder
GFKPEEIQTVY	HLA-A*30:02	0.5883304357528687	0.22761899356787832	ambiguous
GFSDVDHTY	HLA-A*30:02	0.8922722816467286	0.0433387653507105	binder
GGGGSYNDFGNY	HLA-A*30:02	0.835102766752243	0.17580198019365104	binder
GGKDFSFRY	HLA-A*30:02	0.9692101240158081	0.01462378944511653	binder
GGMVEYGKY	HLA-A*30:02	0.7886047005653382	0.0801856013391481	binder
GGNFGFGDSR	HLA-A*30:02	0.09805297963321209	0.08049314763986666	not-binder
GGQRVIGHY	HLA-A*30:02	0.8458426237106323	0.07704368713267655	binder
GGYFRDQKDGY	HLA-A*30:02	0.7614445924758911	0.10134586747454133	binder
GHYTEGAELVD	HLA-A*30:02	0.006321528437547385	0.005183542409367014	not-binder
GIHIIKGEY	HLA-A*30:02	0.6599137008190155	0.23460408435062616	binder
GLKHPGLILKY	HLA-A*30:02	0.7888286769390106	0.26432682934423923	binder
GLLVGGAASHRY	HLA-A*30:02	0.8794233083724976	0.05387062384641364	binder
GLMKGKHYY	HLA-A*30:02	0.9643627047538758	0.02883154911306342	binder
GLSTAFHHY	HLA-A*30:02	0.9569026350975036	0.007984191580973053	binder
GLTDSIHRY	HLA-A*30:02	0.9553302645683288	0.013622401280715676	binder
GLTEKANHYY	HLA-A*30:02	0.8861648559570312	0.09198224403026771	binder
GMKYIQHTY	HLA-A*30:02	0.9216127157211303	0.04279098370116744	binder
GMRGLIPHKY	HLA-A*30:02	0.908888304233551	0.05790931049617954	binder
GPSSVEDIK	HLA-A*30:02	0.011574203707277774	0.009304395614785998	not-binder
GQASGGHYY	HLA-A*30:02	0.9713648319244385	0.012206908334161182	binder
GQFAEAAGKY	HLA-A*30:02	0.9736835479736328	0.022798666417048738	binder
GQHDLVPHYY	HLA-A*30:02	0.9870933294296265	0.008995457212058555	binder
GQHSQGLGGHY	HLA-A*30:02	0.922169303894043	0.05215070245357366	binder
GQIEEAGWSY	HLA-A*30:02	0.9465871095657349	0.031451946015554275	binder
GQISDPSRSY	HLA-A*30:02	0.9197101473808289	0.052892782561828035	binder
GQKINIHEY	HLA-A*30:02	0.9224935173988342	0.05570622314596174	binder
GQKLIDVNHY	HLA-A*30:02	0.8661792278289795	0.06134177375939681	binder
GQKPWSQHY	HLA-A*30:02	0.9749943137168884	0.019194348694058692	binder
GQKRVVNVY	HLA-A*30:02	0.8895223736763	0.05578164697318383	binder
GQLGLLARY	HLA-A*30:02	0.9568932533264161	0.024333455075049047	binder
GQMPHSHQY	HLA-A*30:02	0.9897971987724304	0.008872429466918701	binder
GQNAQTMAY	HLA-A*30:02	0.9724291682243347	0.014592049345370905	binder
GQNVADYMRY	HLA-A*30:02	0.9645503044128418	0.02535260176921814	binder
GQQSSYPGY	HLA-A*30:02	0.9342485904693604	0.03499752828612651	binder
GSAAGGHYY	HLA-A*30:02	0.9700473189353943	0.013922735984608723	binder
GSAHSMPKY	HLA-A*30:02	0.939353346824646	0.03256326231727541	binder
GSFHIRASY	HLA-A*30:02	0.9821840643882751	0.007979701529614231	binder
GSGFHFHLY	HLA-A*30:02	0.9802857995033264	0.007646665557923297	binder
GSHFVEATY	HLA-A*30:02	0.9295396924018859	0.018107665193578995	binder
GSKPLNIAYSHIY	HLA-A*30:02	0.6717203468084335	0.3124126369725646	binder
GSLDYNVVHSLY	HLA-A*30:02	0.911451542377472	0.049159472841027424	binder
GSNLTPAHHY	HLA-A*30:02	0.8698961496353149	0.11123346137389802	binder
GSNPFTGFFY	HLA-A*30:02	0.9931184768676757	0.0037687321499552695	binder
GSPLVVISQGK	HLA-A*30:02	0.04369142074137926	0.023525593422339675	not-binder
GSQSYEDMRGILY	HLA-A*30:02	0.85705726146698	0.10933673624701706	binder
GSRGSSLNDTY	HLA-A*30:02	0.932034945487976	0.031053012766417008	binder
GSSFIQHYY	HLA-A*30:02	0.9917225480079651	0.003100390313713592	binder
GSTMVEHNY	HLA-A*30:02	0.8596197366714478	0.09890206620268753	binder
GTAPKENRHLY	HLA-A*30:02	0.9764256477355957	0.01946727322073993	binder
GTFSKPGGY	HLA-A*30:02	0.9751393795013428	0.01849455416202191	binder
GTGIESSSHKY	HLA-A*30:02	0.8625664710998535	0.02385408188849834	binder
GTHENPGLY	HLA-A*30:02	0.9748601198196412	0.01558740329722764	binder
GTIKDIVTRY	HLA-A*30:02	0.990944254398346	0.010882492567304282	binder
GTITPDGADVY	HLA-A*30:02	0.9169031143188476	0.04305741039517311	binder
GTKDLSIAAVGKY	HLA-A*30:02	0.9063464879989624	0.07900289620277008	binder
GTKGLSVNDFY	HLA-A*30:02	0.9631745457649231	0.013476104141146373	binder
GTKKDFEDLY	HLA-A*30:02	0.964850127696991	0.015341785391606806	binder
GTKQWVHARY	HLA-A*30:02	0.9683896660804748	0.016951823771419138	binder
GTLNASILNSLY	HLA-A*30:02	0.9061933875083923	0.12194697496416669	binder
GTLPIGARY	HLA-A*30:02	0.9850620985031128	0.010672840031172524	binder
GTMYPMSVY	HLA-A*30:02	0.9861624717712403	0.006101161884947991	binder
GTNHVEYRY	HLA-A*30:02	0.9846928119659424	0.006947335852833768	binder
GTQPPGKMEY	HLA-A*30:02	0.9745949149131775	0.017089931561710292	binder
GTQRFLERY	HLA-A*30:02	0.9811903715133667	0.007178069630032364	binder
GTREHWDAVY	HLA-A*30:02	0.9369135737419129	0.027599857321126492	binder
GTSAGVHVY	HLA-A*30:02	0.972372043132782	0.016244345115682648	binder
GTSPLHLAAQY	HLA-A*30:02	0.9693130850791931	0.023626932444456235	binder
GTVGVYDKTSRY	HLA-A*30:02	0.919613528251648	0.07143667137708588	binder
GTWKHARRY	HLA-A*30:02	0.9709106326103211	0.01930617641054635	binder
GTYTFPNGAKY	HLA-A*30:02	0.991163718700409	0.006362624999774911	binder
GVAFPHIKHNY	HLA-A*30:02	0.9340758323669434	0.024566643347424713	binder
GVANALAHRY	HLA-A*30:02	0.9887704610824585	0.004220572288124859	binder
GVHAVMYSY	HLA-A*30:02	0.9789837718009948	0.01007847876485673	binder
GVHAVMYSYY	HLA-A*30:02	0.9805705189704895	0.009861524606243094	binder
GVHSGLNHNY	HLA-A*30:02	0.9459247469902039	0.02861061787039681	binder
GVKDPDQAASY	HLA-A*30:02	0.9660170793533325	0.02386666482728762	binder
GVKPPQNLWEY	HLA-A*30:02	0.970397126674652	0.011726681309450837	binder
GVMNSLQDRYGSY	HLA-A*30:02	0.9195237040519715	0.05668027189540887	binder
GVNDKMAEY	HLA-A*30:02	0.9393575668334961	0.06269554698556258	binder
GVNPAYPESRY	HLA-A*30:02	0.9514537811279297	0.03038246335975857	binder
GVNPHVNHLYA	HLA-A*30:02	0.3373354524374008	0.180068096168879	not-binder
GVNPRVNHLY	HLA-A*30:02	0.9894742488861084	0.004778736016636517	binder
GVNPYINHLY	HLA-A*30:02	0.9921453595161438	0.0035962518479338394	binder
GVVDSEDIPLNLSR	HLA-A*30:02	0.054071064293384555	0.029458213295092007	not-binder
GVYKVHGNY	HLA-A*30:02	0.9696246743202209	0.016774546123007404	binder
GYFEYIEENK	HLA-A*30:02	0.2102717414498329	0.071845228805256	not-binder
GYFHDATRVY	HLA-A*30:02	0.819014847278595	0.12389475972323423	binder
GYISPYFINTSK	HLA-A*30:02	0.18072823733091353	0.052501702294447776	not-binder
GYKEPLGNIDFY	HLA-A*30:02	0.8836895585060119	0.09485528242381026	binder
GYKIYPGHGRRY	HLA-A*30:02	0.5268107295036316	0.19083463374729134	ambiguous
GYNVNDEK	HLA-A*30:02	0.12447639442980289	0.08778909900727352	not-binder
GYSFTTTAER	HLA-A*30:02	0.08567279241979123	0.05139816928214857	not-binder
GYYGQSARY	HLA-A*30:02	0.9019974589347839	0.05669367358642233	binder
GYYQGGGGRY	HLA-A*30:02	0.9448270201683044	0.03308577626601821	binder
HFEETQHTY	HLA-A*30:02	0.6716446280479431	0.29686234361148217	binder
HFKEMESIDQY	HLA-A*30:02	0.860136091709137	0.0961815144187667	binder
HGADELLKRVY	HLA-A*30:02	0.5406851530075073	0.09839535803581632	ambiguous
HGGIPPHKY	HLA-A*30:02	0.5377768814563751	0.17947763692218716	ambiguous
HGIDPTGTY	HLA-A*30:02	0.8383416652679443	0.14797628491189294	binder
HGIQPDGQMPSD	HLA-A*30:02	0.0021675377793144435	0.002339839833141873	not-binder
HGIQPDGQMPSDK	HLA-A*30:02	0.0206397098954767	0.029931542650941136	not-binder
HGKDVFEAFY	HLA-A*30:02	0.9243828892707825	0.01628071251129631	binder
HGRPPPQHFY	HLA-A*30:02	0.8818840146064758	0.13944594693732207	binder
HIAGILAR	HLA-A*30:02	0.10804954320192336	0.09748263402059575	not-binder
HIKNPDWRY	HLA-A*30:02	0.9471685767173768	0.029995319447576527	binder
HIQESRFLY	HLA-A*30:02	0.9810373187065125	0.012666619298692465	binder
HISNTAKHFY	HLA-A*30:02	0.9585533618927002	0.020633199587110913	binder
HLFPTMPRHNY	HLA-A*30:02	0.9663645505905152	0.026216344109964075	binder
HLIPAANTGESK	HLA-A*30:02	0.2259415939450264	0.08159827932960412	not-binder
HLIQTTHHY	HLA-A*30:02	0.9716860055923462	0.023036867060952097	binder
HLNPDTELKRY	HLA-A*30:02	0.9174006819725037	0.052387737737525523	binder
HLPETKFSEL	HLA-A*30:02	0.3511264491826296	0.3727582426434381	ambiguous
HLRQLLQEDRY	HLA-A*30:02	0.6658286571502685	0.20646585830284428	binder
HLRYFDSNKDAY	HLA-A*30:02	0.7374635398387909	0.1898662664416945	binder
HLSERADWQY	HLA-A*30:02	0.9469995975494385	0.027371689133318573	binder
HLVDEPQNLIK	HLA-A*30:02	0.1840706069022417	0.11383099184765846	not-binder
HMADYPDYKY	HLA-A*30:02	0.9702880859375	0.027166176134671365	binder
HMQNTPGFMY	HLA-A*30:02	0.9725332498550415	0.014120434858886255	binder
HQGPVPLSY	HLA-A*30:02	0.972546648979187	0.017604195396911305	binder
HQGVMVGMGQK	HLA-A*30:02	0.028592182882130147	0.016932983916922644	not-binder
HQITVLHVYH	HLA-A*30:02	0.42420179694890975	0.25100410721189376	ambiguous
HQITVLHVY	HLA-A*30:02	0.9747490048408508	0.01870829540087843	binder
HQKKEFVKY	HLA-A*30:02	0.9530601263046264	0.025701566590925876	binder
HQNGDYTHFY	HLA-A*30:02	0.9824888825416564	0.01740976501554933	binder
HQQPPSQQY	HLA-A*30:02	0.8378997683525086	0.09050578708555487	binder
HQYSSQLLPFY	HLA-A*30:02	0.9788234114646912	0.012193429761267876	binder
HSLDDFYIGKY	HLA-A*30:02	0.9187763690948486	0.040158408192883376	binder
HSLLQTKNY	HLA-A*30:02	0.7729224324226379	0.1117482527294388	binder
HSLPGHFSSHY	HLA-A*30:02	0.9663343667984009	0.016972710442325217	binder
HSQDPSGDSKLY	HLA-A*30:02	0.8893109321594238	0.06057528819510403	binder
HSQGLGGHY	HLA-A*30:02	0.9007916212081909	0.027436112934348552	binder
HSQLEHLQSKY	HLA-A*30:02	0.7656002402305603	0.06142659417214452	binder
HSRAPSLSASY	HLA-A*30:02	0.956775164604187	0.017052397792171006	binder
HSRFYDLSSKY	HLA-A*30:02	0.9030515551567078	0.0460669410653664	binder
HSSAVAATY	HLA-A*30:02	0.9107615709304809	0.09138193289291364	binder
HSSTVAAHY	HLA-A*30:02	0.9517452120780945	0.01495376358255855	binder
HSTYPSHQY	HLA-A*30:02	0.9619587779045105	0.028849712252579613	binder
HTAPNVPHY	HLA-A*30:02	0.988816785812378	0.009206125323735014	binder
HTFQNDIHVY	HLA-A*30:02	0.9875235557556152	0.005463352665580473	binder
HTGLVDAHLY	HLA-A*30:02	0.9556283831596375	0.014399145154243764	binder
HTHVELPYY	HLA-A*30:02	0.9655012011528015	0.012430670793317986	binder
HTKDLDKELDEY	HLA-A*30:02	0.780495423078537	0.19396282386724673	binder
HTNLIAFY	HLA-A*30:02	0.9711570978164673	0.013786402635351996	binder
HTTSIFDDFSHY	HLA-A*30:02	0.8809418082237244	0.06149727220119577	binder
HTVVKLAHTY	HLA-A*30:02	0.8930834770202637	0.046091334723379195	binder
HTWTKESAHNY	HLA-A*30:02	0.9380001544952392	0.03588871569699485	binder
HVGSGDHDY	HLA-A*30:02	0.5851872622966766	0.1681158387307971	binder
HVIDVKFLY	HLA-A*30:02	0.9961168766021729	0.0019733729973233673	binder
HVLEEVESLNRKY	HLA-A*30:02	0.24604606479406357	0.14325263784623787	not-binder
HVPSSEEVSFAFY	HLA-A*30:02	0.5791281759738922	0.24374053499237583	ambiguous
HVRPVTQGDVY	HLA-A*30:02	0.9358826518058777	0.03968100709357903	binder
HVSRVRALY	HLA-A*30:02	0.9826278924942017	0.006838060724457448	binder
HYFEDWGVVTY	HLA-A*30:02	0.9061531066894531	0.06927163694496268	binder
HYKTDWHRY	HLA-A*30:02	0.9185404777526855	0.04618236799158462	binder
HYNNIMALY	HLA-A*30:02	0.9534418702125549	0.016813894807567748	binder
HYYDSDRRY	HLA-A*30:02	0.8112261414527893	0.12558578983826296	binder
HYYSITINY	HLA-A*30:02	0.950042986869812	0.018676874496186508	binder
IAGQVAAANK	HLA-A*30:02	0.1671106830239296	0.13764508775799833	not-binder
IAPTGHSL	HLA-A*30:02	0.3821918087080121	0.40407302191445943	ambiguous
IAVKVNHSY	HLA-A*30:02	0.943747341632843	0.01582010170608206	binder
IDIIPNPQER	HLA-A*30:02	0.02835163162089884	0.029035940967176904	not-binder
IDTIEIITDR	HLA-A*30:02	0.03170069623738527	0.03923372404408247	not-binder
IEANEALVK	HLA-A*30:02	0.0356190244667232	0.039918181284949554	not-binder
IENLGAIQV	HLA-A*30:02	0.007065055536804721	0.0055078035017618165	not-binder
IFKSDGLRGLY	HLA-A*30:02	0.942403256893158	0.02875218377009992	binder
IFVGGLNPEATEEK	HLA-A*30:02	0.1894190065562725	0.14310839092115388	not-binder
IFVGGLSPDTPEEK	HLA-A*30:02	0.053512195497751235	0.0288485724129041	not-binder
IFWTLPHEY	HLA-A*30:02	0.9232005476951599	0.026300788818464736	binder
IGGIGTVPVGR	HLA-A*30:02	0.09752346426248551	0.03520539476092313	not-binder
IGLFGGAGVGK	HLA-A*30:02	0.3590028822422028	0.16071842302018696	not-binder
IGLPYADHNY	HLA-A*30:02	0.8454416155815124	0.07859834739431497	binder
IGSTENLK	HLA-A*30:02	0.07374188937246799	0.03318842399929803	not-binder
IGWITGHSY	HLA-A*30:02	0.9003889918327331	0.05735404261206363	binder
IGYGDMVPHTY	HLA-A*30:02	0.9438601493835449	0.01542929580218514	binder
IHHIIKHDY	HLA-A*30:02	0.5669896066188812	0.14034451698565165	ambiguous
IIAPPERK	HLA-A*30:02	0.12450779303908348	0.059960585057766816	not-binder
IIAPPERKY	HLA-A*30:02	0.9388167500495911	0.0275959413756554	binder
IIHEIAVLEL	HLA-A*30:02	0.2791137732565403	0.2757025581196154	not-binder
IIIDKEYYY	HLA-A*30:02	0.9767339587211609	0.010689969590348711	binder
IILDLISESPIK	HLA-A*30:02	0.12289118468761444	0.1055710783126604	not-binder
IIQSIRMGM	HLA-A*30:02	0.3999050498008728	0.1394056912379764	not-binder
IIRAGIKDIDRY	HLA-A*30:02	0.8989372968673706	0.05947512662846421	binder
IIRPSETAGRY	HLA-A*30:02	0.9600101947784424	0.013623971718952976	binder
IISSIEQK	HLA-A*30:02	0.1850855216383934	0.18548882333420874	not-binder
IIVPPNFDKY	HLA-A*30:02	0.9113839507102967	0.11295641541998669	binder
ILAKIRWKY	HLA-A*30:02	0.9714706182479859	0.008139683829442136	binder
ILAQLNAKY	HLA-A*30:02	0.9433730483055115	0.04065072096916236	binder
ILFSGVHFY	HLA-A*30:02	0.985666286945343	0.010866018543023024	binder
ILHEPGEDKY	HLA-A*30:02	0.8134357333183289	0.13710198457895037	binder
ILHSIFSSY	HLA-A*30:02	0.979260778427124	0.006263959816450507	binder
ILKQPSTQSDTY	HLA-A*30:02	0.840198677778244	0.18243731791060133	binder
ILLLGAGESGK	HLA-A*30:02	0.11921633258461953	0.15345440631230695	not-binder
ILNSPYAKLY	HLA-A*30:02	0.9671895384788514	0.008406737755335446	binder
ILNVDPVQHTY	HLA-A*30:02	0.9012509703636169	0.05013800795668976	binder
ILQADGLRGFY	HLA-A*30:02	0.9224672675132751	0.03627641053522034	binder
ILYNIKQEY	HLA-A*30:02	0.9547102808952331	0.019082320923944435	binder
IMNDYPKFKY	HLA-A*30:02	0.986886990070343	0.008471398112889548	binder
IMNTFSVVPSPK	HLA-A*30:02	0.09225833732634783	0.058923022496617634	not-binder
INVYYNEAAGNK	HLA-A*30:02	0.13130079694092273	0.13675991294424023	not-binder
INVYYNEATGNK	HLA-A*30:02	0.11477338206022977	0.11289561701823492	not-binder
IPVGPETLGR	HLA-A*30:02	0.024477855768054724	0.03180491899598871	not-binder
IQEAGTEVVK	HLA-A*30:02	0.10171977058053017	0.11076933679510907	not-binder
IQFEIAHAYY	HLA-A*30:02	0.9843451023101807	0.01567372007466234	binder
IQKKLQGEVEKY	HLA-A*30:02	0.7965509176254273	0.09362041901232906	binder
IQKQISYNY	HLA-A*30:02	0.9670279860496521	0.011171941760571964	binder
IQKTEELKAKY	HLA-A*30:02	0.7845199823379516	0.0986612647731998	binder
IQNPDITSSRYR	HLA-A*30:02	0.13144439030438662	0.10825567892144626	not-binder
IQNPDLWNSY	HLA-A*30:02	0.9636713147163392	0.017379099501962487	binder
IQNPDPAVY	HLA-A*30:02	0.9093997478485107	0.05972556232359757	binder
IQQDTKGDY	HLA-A*30:02	0.6787012219429016	0.10186645488118491	binder
IQQNLILHY	HLA-A*30:02	0.9685845255851746	0.016540937835121516	binder
IQQRGGEERLY	HLA-A*30:02	0.7141384810209275	0.272807844565771	binder
IQRTPKIQVYSRH	HLA-A*30:02	0.0114783329423517	0.010668815573784124	not-binder
IQSGIFGKGSAY	HLA-A*30:02	0.9527904748916626	0.02677757358949087	binder
IQSHVIRGY	HLA-A*30:02	0.9562177419662475	0.025590290831133376	binder
IREEYPDR	HLA-A*30:02	0.012305679960991255	0.011907630982645379	not-binder
ISGQVTKLVKNY	HLA-A*30:02	0.5145766559988261	0.25992041257588083	ambiguous
ISNPTRHVY	HLA-A*30:02	0.9926786184310913	0.003935797065785385	binder
ISNTAKHFY	HLA-A*30:02	0.9828155040740967	0.007136237400056747	binder
ISPTGHSL	HLA-A*30:02	0.2605521697551012	0.2717467716781133	not-binder
ISVYYNEASSHK	HLA-A*30:02	0.10473273321986198	0.09679588431987164	not-binder
ISVYYNEATGGK	HLA-A*30:02	0.19855091497302055	0.09372973838776492	not-binder
ITAVGPAHFY	HLA-A*30:02	0.9762264132499695	0.006945022469913528	binder
ITITNDQNR	HLA-A*30:02	0.053825196251273154	0.03668616103107094	not-binder
ITKSDGIRGLY	HLA-A*30:02	0.9656564235687256	0.008579595408486497	binder
ITLEIIHRY	HLA-A*30:02	0.9741856336593628	0.013238100736412238	binder
ITLPVDFVTADK	HLA-A*30:02	0.15384600199759008	0.12620760295912153	not-binder
ITPSYVAFTPEGER	HLA-A*30:02	0.008343146531842649	0.009235476058014013	not-binder
IVKDSFLLY	HLA-A*30:02	0.9917696595191956	0.003709522420008179	binder
IVKNPQAYLNY	HLA-A*30:02	0.9765701532363892	0.02836279520697464	binder
IVKQLEEDLY	HLA-A*30:02	0.9095495343208313	0.04760670872720267	binder
IVLSSSHSY	HLA-A*30:02	0.9658912897109986	0.011136739291393503	binder
IVQEPKGQKY	HLA-A*30:02	0.9340616106987	0.04597678594505042	binder
IVQNITFGKY	HLA-A*30:02	0.9690417647361755	0.01615673624690543	binder
IVQPIISKLY	HLA-A*30:02	0.9784296154975891	0.014182315575946737	binder
IVQPVSGAVY	HLA-A*30:02	0.9482847332954407	0.02392071173492624	binder
IWKLDGLRGLY	HLA-A*30:02	0.7835618615150451	0.11945979559543521	binder
IYKSDGIKGLY	HLA-A*30:02	0.9236092686653137	0.052758964262244974	binder
IYKYEGVRGLY	HLA-A*30:02	0.8154780387878418	0.051420549554277675	binder
IYQEIRNTDMKY	HLA-A*30:02	0.8122564792633057	0.054025634302602994	binder
KAANAFHVY	HLA-A*30:02	0.9896359443664551	0.008753293656639028	binder
KAASLKSNY	HLA-A*30:02	0.9569087982177734	0.0195126547037219	binder
KAFSQSSHLY	HLA-A*30:02	0.9934152126312256	0.0044293980316403615	binder
KAIAIDSKY	HLA-A*30:02	0.9292296528816223	0.05769209034383088	binder
KAISAVEKAHSY	HLA-A*30:02	0.9388108253479004	0.033793489965348665	binder
KAKDTQGFY	HLA-A*30:02	0.9712816953659058	0.022776628611832415	binder
KAKVPLGDLDLY	HLA-A*30:02	0.9137287735939026	0.06788994726961563	binder
KALDPKSTGRKY	HLA-A*30:02	0.9559841513633728	0.03414605984941492	binder
KALELKAKY	HLA-A*30:02	0.917565131187439	0.0470944035339073	binder
KALGKVLSKY	HLA-A*30:02	0.9890368580818176	0.00683397300446807	binder
KALTEPEARYY	HLA-A*30:02	0.9318550944328308	0.03956407710149853	binder
KANDHQGFY	HLA-A*30:02	0.9797850131988526	0.018247421242205627	binder
KANILTNRY	HLA-A*30:02	0.9694682359695435	0.012076502630312883	binder
KAPVTKVAA	HLA-A*30:02	0.21867925450205802	0.2918125955910982	not-binder
KAQAAFFGSY	HLA-A*30:02	0.978818166255951	0.008049570559082831	binder
KAQTIDRAKY	HLA-A*30:02	0.870755386352539	0.06438649296306306	binder
KARKTAGLSDLY	HLA-A*30:02	0.9258044242858887	0.036325316834372755	binder
KASGIIHSY	HLA-A*30:02	0.9920151472091675	0.005531042262624891	binder
KASGTLREY	HLA-A*30:02	0.9657707214355469	0.021072198054422554	binder
KAVKERYSY	HLA-A*30:02	0.9806204199790954	0.0065401219474339085	binder
KAYADFYRNY	HLA-A*30:02	0.9892668008804322	0.007902422714702269	binder
KAYPKRPLL	HLA-A*30:02	0.8903342127799988	0.06188060692336843	binder
KEKEPLESQY	HLA-A*30:02	0.5768999636173249	0.17845793626724601	ambiguous
KFADDMYSLY	HLA-A*30:02	0.9783010959625245	0.016714259435478926	binder
KFASSEKHSY	HLA-A*30:02	0.9471505284309387	0.02787025939146882	binder
KFFDVSKLGTKY	HLA-A*30:02	0.9822318077087402	0.01476998346085753	binder
KFIAIKNKY	HLA-A*30:02	0.8881069183349609	0.05082864420161321	binder
KFIEHGEFEKNLY	HLA-A*30:02	0.8998466849327087	0.05273265478224769	binder
KFILREDPAYLHYY	HLA-A*30:02	0.5174636464565993	0.35254693607905035	ambiguous
KFKDDVMPATY	HLA-A*30:02	0.9581149816513062	0.025725500476068225	binder
KFKEEVNHY	HLA-A*30:02	0.939508056640625	0.021140713143837066	binder
KFLANVSTVLTSKY	HLA-A*30:02	0.3902438564458862	0.35195273871527677	ambiguous
KFNPDFAEAHY	HLA-A*30:02	0.9330276131629944	0.03714145679984996	binder
KFRDLSPPRY	HLA-A*30:02	0.898734164237976	0.051032298812969674	binder
KFSENPHVY	HLA-A*30:02	0.9582218050956726	0.022520136412667018	binder
KFSPVATASY	HLA-A*30:02	0.9801495432853699	0.005147067810599359	binder
KFWVVDQTHFY	HLA-A*30:02	0.8609072804450989	0.14710585592731923	binder
KFYATLVRY	HLA-A*30:02	0.9799597144126893	0.00618668860688083	binder
KFYDSNTVKQKY	HLA-A*30:02	0.8531324863433838	0.18666566152741368	binder
KFYEEVHDLERKY	HLA-A*30:02	0.5826245173811913	0.27187119643013197	ambiguous
KFYGPRIGALY	HLA-A*30:02	0.9850537061691285	0.011597316783385957	binder
KFYHLAKETGY	HLA-A*30:02	0.9380502343177796	0.044989385490361	binder
KFYINPGSATGAY	HLA-A*30:02	0.9573964953422547	0.021322154798367843	binder
KFYSVNVDY	HLA-A*30:02	0.9455705046653747	0.02815898548043608	binder
KFYVEDLKARY	HLA-A*30:02	0.8817584037780761	0.06651828241350044	binder
KGAILGGFKSK	HLA-A*30:02	0.0768641890026629	0.06664290813407558	not-binder
KGHEIFNTY	HLA-A*30:02	0.9522027730941772	0.01753396829418424	binder
KGHETYSYY	HLA-A*30:02	0.9613923668861389	0.01607458817337801	binder
KGIGQKLLQKMGY	HLA-A*30:02	0.5034481942653656	0.15149257758672185	ambiguous
KGIPEHLMGKL	HLA-A*30:02	0.06586747653782368	0.04828592449202854	not-binder
KGISDLAQHY	HLA-A*30:02	0.9318939328193665	0.03541533843793823	binder
KGKEPYSSSKY	HLA-A*30:02	0.7758112668991088	0.18995373431855594	binder
KGKGLILHY	HLA-A*30:02	0.9551611423492432	0.03392298384495476	binder
KGKGLILHYY	HLA-A*30:02	0.9600547790527344	0.018377581646513576	binder
KGKIPTLIDRM	HLA-A*30:02	0.028107040748000144	0.020399326579532907	not-binder
KGLDIESTSKRVY	HLA-A*30:02	0.5152322083711625	0.19599920181080788	ambiguous
KGLTDSIHRY	HLA-A*30:02	0.9208286285400391	0.026048782510637424	binder
KGNPEIDNKKY	HLA-A*30:02	0.7984867215156555	0.10569100112720597	binder
KGQEILHCY	HLA-A*30:02	0.8459478259086609	0.11933927821867496	binder
KGWGGEDVHLY	HLA-A*30:02	0.9781047105789185	0.015145650416012483	binder
KHLPESLYPHTY	HLA-A*30:02	0.772547310590744	0.23511483524774074	binder
KIADFGFARY	HLA-A*30:02	0.995889949798584	0.00268247963610354	binder
KIADMGHLKY	HLA-A*30:02	0.995431637763977	0.0025191107912768346	binder
KIADMGHLKYY	HLA-A*30:02	0.9930697679519653	0.0033408939153525296	binder
KIADRFLLY	HLA-A*30:02	0.9975298881530762	0.0012223317463266456	binder
KIFALRHGY	HLA-A*30:02	0.9806115865707398	0.007449564532482363	binder
KIFFENHPY	HLA-A*30:02	0.9790127277374268	0.00452421808607214	binder
KIFPSVIKY	HLA-A*30:02	0.9938193082809448	0.003532455615746436	binder
KIFYDRAEY	HLA-A*30:02	0.981790030002594	0.005694732067217176	binder
KIHGVQQKY	HLA-A*30:02	0.9609324336051941	0.01730974870273372	binder
KIHTTMSGY	HLA-A*30:02	0.9656042098999024	0.010592186086013231	binder
KIHTVDKPY	HLA-A*30:02	0.7641114473342896	0.10506570223625507	binder
KIHTVERCY	HLA-A*30:02	0.7951018452644348	0.11714988878565492	binder
KIIAPPERKY	HLA-A*30:02	0.959603488445282	0.024665162029173234	binder
KIIEHNIRNDKY	HLA-A*30:02	0.8584542632102966	0.12961137317848717	binder
KIIRNVGKY	HLA-A*30:02	0.9389352321624755	0.015800619342522946	binder
KIISEPGSYY	HLA-A*30:02	0.986503005027771	0.004905200925652539	binder
KIKDAIGRY	HLA-A*30:02	0.9803022623062134	0.008597122696507609	binder
KIKEAGGIDLF	HLA-A*30:02	0.6501827538013458	0.11977072974395067	binder
KIKKGGLNGVDIY	HLA-A*30:02	0.5996675407513976	0.346205764998161	ambiguous
KIKSELGLNFY	HLA-A*30:02	0.9737588763237	0.014096584972102191	binder
KIKSFVKVY	HLA-A*30:02	0.960335910320282	0.008712302584743398	binder
KILEVVGRY	HLA-A*30:02	0.9838966131210327	0.006218947688188402	binder
KIMDSGELDFY	HLA-A*30:02	0.9838385820388794	0.01141538887422746	binder
KINEARENY	HLA-A*30:02	0.9469381690025329	0.02852997053044743	binder
KINELMPKY	HLA-A*30:02	0.9808732151985169	0.012955543690460493	binder
KINPRPAKF	HLA-A*30:02	0.8296847224235535	0.0766139683902978	binder
KINREVLHSY	HLA-A*30:02	0.9511167645454407	0.03366000849631286	binder
KIQDFNDTFY	HLA-A*30:02	0.9745040655136108	0.017100413355297075	binder
KIQEESLRTY	HLA-A*30:02	0.9310753583908081	0.02204561086209376	binder
KIQEVFSSY	HLA-A*30:02	0.9673355102539063	0.036421518714292535	binder
KIQGIIAEY	HLA-A*30:02	0.9531135439872742	0.028197685222031296	binder
KIQKFENQY	HLA-A*30:02	0.9184214830398559	0.013809193793340798	binder
KIQQVQKKY	HLA-A*30:02	0.7635063648223877	0.09512259056281593	binder
KIQSAFRGY	HLA-A*30:02	0.9704149723052978	0.005542104630482699	binder
KIQSPQEKEALY	HLA-A*30:02	0.8933691382408142	0.07322403248732699	binder
KIRADIEVACY	HLA-A*30:02	0.7253639817237854	0.1425835983368116	binder
KIREDHKSYY	HLA-A*30:02	0.9658799886703491	0.009627047950134372	binder
KIREQIKKY	HLA-A*30:02	0.914785373210907	0.037354528332969025	binder
KIRSLDNGGY	HLA-A*30:02	0.9336628556251526	0.020830638168985897	binder
KISNIIKQF	HLA-A*30:02	0.5947731077671051	0.11269850326017448	binder
KISPWTGRFY	HLA-A*30:02	0.9945128321647644	0.002190455025532525	binder
KISSIHIRY	HLA-A*30:02	0.9932743310928345	0.0032117373739705083	binder
KITDIVNKY	HLA-A*30:02	0.9904402136802674	0.006319190266037377	binder
KITIPYGRKY	HLA-A*30:02	0.8301581978797913	0.08553619969485893	binder
KIVDAVIKY	HLA-A*30:02	0.977348518371582	0.016576338486272334	binder
KIWEPTILPNGY	HLA-A*30:02	0.958915114402771	0.023786840483646546	binder
KIYPGHGRRY	HLA-A*30:02	0.9922207236289978	0.005966830560594745	binder
KIYPLPHMY	HLA-A*30:02	0.9927295923233033	0.0060634881166482975	binder
KIYPSREEY	HLA-A*30:02	0.9848306179046631	0.012073510052784425	binder
KIYQPEGEEGWLY	HLA-A*30:02	0.9764008164405823	0.009793505277296327	binder
KKWFSDHRY	HLA-A*30:02	0.7990567684173584	0.10992203906851944	binder
KLADQIFAYY	HLA-A*30:02	0.9954158186912536	0.0017759884732657697	binder
KLAQIRHIY	HLA-A*30:02	0.9773352980613709	0.013922445215673752	binder
KLEAAEER	HLA-A*30:02	0.014905328769236803	0.012558739665422588	not-binder
KLEAIKARY	HLA-A*30:02	0.8300018548965454	0.047173100323071766	binder
KLFDNTVGAY	HLA-A*30:02	0.9943299174308777	0.002542826152284658	binder
KLFEDGEMAKY	HLA-A*30:02	0.9908724904060364	0.00520130506152884	binder
KLFESIQEGKY	HLA-A*30:02	0.9852972388267517	0.005965593116587699	binder
KLFNAIIHKY	HLA-A*30:02	0.9837532639503479	0.012781848146006684	binder
KLFPGSPAIY	HLA-A*30:02	0.9934390544891357	0.0021743085494363734	binder
KLGPYVDHYY	HLA-A*30:02	0.9894687414169312	0.008583479013957427	binder
KLIDSLHSY	HLA-A*30:02	0.9895869135856629	0.006294281948459817	binder
KLILLPSHMY	HLA-A*30:02	0.9494382739067078	0.025702842924300574	binder
KLISINKRY	HLA-A*30:02	0.9575761318206787	0.01719839232111597	binder
KLITAIYADY	HLA-A*30:02	0.9323538064956665	0.03399886969502266	binder
KLKDDQTLDFY	HLA-A*30:02	0.9823791861534119	0.009339360011596434	binder
KLKDPANFQY	HLA-A*30:02	0.992086899280548	0.004798455349948806	binder
KLKDWQEGGY	HLA-A*30:02	0.9666884183883667	0.01799903344838371	binder
KLKEKFQHY	HLA-A*30:02	0.9643770337104798	0.025901255411929787	binder
KLKEKYEKDIAAY	HLA-A*30:02	0.77807058095932	0.15448477394271581	binder
KLKELGTKY	HLA-A*30:02	0.9592699527740478	0.01822347070329059	binder
KLKEMGFDRY	HLA-A*30:02	0.9660648703575134	0.009992080099294101	binder
KLKEVFSRY	HLA-A*30:02	0.9893065452575683	0.005172852760684595	binder
KLKGSGLRY	HLA-A*30:02	0.9722136497497559	0.011942251832454157	binder
KLKKERPDF	HLA-A*30:02	0.25316097736358645	0.10070910581167657	not-binder
KLKKVFQQHY	HLA-A*30:02	0.9545759916305542	0.020056500024490467	binder
KLKPDFPDAY	HLA-A*30:02	0.9564831018447876	0.02530923768673252	binder
KLKPWGQSKENNY	HLA-A*30:02	0.677085793018341	0.15446882920780355	binder
KLLDATHVY	HLA-A*30:02	0.9892305850982666	0.003994692162610927	binder
KLLEKSSVDQAGKY	HLA-A*30:02	0.3995564917102456	0.3818353435331062	ambiguous
KLLEQRAQY	HLA-A*30:02	0.9466173887252808	0.020648011206583584	binder
KLLQALAQY	HLA-A*30:02	0.9304258227348328	0.043894147546170784	binder
KLLQAVAKY	HLA-A*30:02	0.9586182236671448	0.01722727173525735	binder
KLLSAGATRVY	HLA-A*30:02	0.9503183126449585	0.037697006734765774	binder
KLLSEDVKSYY	HLA-A*30:02	0.9584287524223327	0.024648623042785783	binder
KLLTDDGNKWLY	HLA-A*30:02	0.9366694808006286	0.040839587140231164	binder
KLLTKNGHVY	HLA-A*30:02	0.9153257131576538	0.08571917224132639	binder
KLLTNTHHKY	HLA-A*30:02	0.9499209880828857	0.03772399585414892	binder
KLMEEFVKQY	HLA-A*30:02	0.9812809824943542	0.01434402435308241	binder
KLNDLFGDAALY	HLA-A*30:02	0.9636267304420472	0.02578724237395053	binder
KLNDNVSAY	HLA-A*30:02	0.9847409725189209	0.006543208085251136	binder
KLNPAANHRL	HLA-A*30:02	0.4116795003414154	0.09670871236170568	not-binder
KLNPQQAPLY	HLA-A*30:02	0.9824495434761047	0.00797799279210077	binder
KLNPRLAILY	HLA-A*30:02	0.9903792977333069	0.0074996691914490975	binder
KLNQEKNNRGLY	HLA-A*30:02	0.7453600287437439	0.1848995618688433	binder
KLNQENEHIY	HLA-A*30:02	0.8735315561294555	0.05748528665957831	binder
KLNSIGNYY	HLA-A*30:02	0.9769885182380676	0.009401629008709469	binder
KLPDFESRY	HLA-A*30:02	0.9747416615486145	0.01893618346134591	binder
KLPDIFSVY	HLA-A*30:02	0.9788718819618225	0.013464808063048353	binder
KLPDKTLIDLY	HLA-A*30:02	0.9735802054405213	0.01907233440648245	binder
KLPGPTLWASY	HLA-A*30:02	0.9674867749214172	0.018247099016396796	binder
KLPGSIQHVY	HLA-A*30:02	0.964692497253418	0.0196294873769178	binder
KLQDVFEFRY	HLA-A*30:02	0.9876665592193603	0.007188817972272406	binder
KLQEALMHY	HLA-A*30:02	0.986955988407135	0.008136794154966884	binder
KLQEDRFLY	HLA-A*30:02	0.9782307147979736	0.014501665706764552	binder
KLQGEVEKY	HLA-A*30:02	0.8640745162963868	0.06734664936875823	binder
KLQLITHAY	HLA-A*30:02	0.8847800850868225	0.08448752966326521	binder
KLQSFEDLASISTY	HLA-A*30:02	0.545104512013495	0.3132503836110626	ambiguous
KLQSFFSQY	HLA-A*30:02	0.9760627269744873	0.01723120714184476	binder
KLQSKEYSQY	HLA-A*30:02	0.8840495467185974	0.09121073356667686	binder
KLQSPKHAY	HLA-A*30:02	0.9057136058807373	0.050758780477107114	binder
KLQVQIQAY	HLA-A*30:02	0.839648699760437	0.11348437458381408	binder
KLQVTLKKY	HLA-A*30:02	0.7944491028785705	0.08529940788426411	binder
KLRASVEKGDYY	HLA-A*30:02	0.8486739158630371	0.10079365249604591	binder
KLREIFGLY	HLA-A*30:02	0.985003399848938	0.009447337672116137	binder
KLRIQTDGDKY	HLA-A*30:02	0.8368701934814453	0.07975456664580136	binder
KLRPEIAVY	HLA-A*30:02	0.9605495691299438	0.021031708996392267	binder
KLRPPPDNQDAY	HLA-A*30:02	0.9318208813667297	0.01906577696190067	binder
KLSELLRYY	HLA-A*30:02	0.9924071192741394	0.004424157868911328	binder
KLTELLRYY	HLA-A*30:02	0.9895020365715027	0.005635031378941525	binder
KLTNFPEMMNRY	HLA-A*30:02	0.9271595716476441	0.03321540839574138	binder
KLVEAIRTNY	HLA-A*30:02	0.9669450521469116	0.02326604113163981	binder
KLVQLILHEY	HLA-A*30:02	0.8809231281280517	0.08527554402247549	binder
KLVSKIAKY	HLA-A*30:02	0.9529507994651795	0.051252355736630846	binder
KLVTEMGTY	HLA-A*30:02	0.8112737238407135	0.18144475554991432	binder
KLWDGRTGKY	HLA-A*30:02	0.9914441227912902	0.0074795441875777245	binder
KLWDGRTGKYL	HLA-A*30:02	0.6762580811977387	0.25213145024679123	binder
KLWKHIKHKY	HLA-A*30:02	0.9053928256034851	0.06774149219872731	binder
KLYEEGSNKRLF	HLA-A*30:02	0.7016604781150818	0.28425079029115036	binder
KLYTKHGTLKY	HLA-A*30:02	0.9891119599342346	0.008256091911375074	binder
KLYYDKRWY	HLA-A*30:02	0.9424415469169617	0.03858480904195412	binder
KMAANIPAKRY	HLA-A*30:02	0.9231765508651734	0.07471476815432909	binder
KMFNALIHRY	HLA-A*30:02	0.9870294809341431	0.011130751483007247	binder
KMHQSRISY	HLA-A*30:02	0.9771932005882263	0.012681420813153814	binder
KMIEDRSRDY	HLA-A*30:02	0.9017867803573608	0.09126978242970085	binder
KMIISPGRY	HLA-A*30:02	0.9477113008499145	0.019143613786057643	binder
KMKEIAEAY	HLA-A*30:02	0.9803235054016113	0.014924825688104635	binder
KMKELATTY	HLA-A*30:02	0.9821459531784058	0.004793410695269351	binder
KMKETVSRF	HLA-A*30:02	0.8134314179420471	0.1391817497701867	binder
KMKGDYFRY	HLA-A*30:02	0.983579444885254	0.008113645948192121	binder
KMKGDYHRY	HLA-A*30:02	0.9788227200508117	0.009340900973387113	binder
KMKGDYHRYL	HLA-A*30:02	0.4041823849081993	0.21402985696465895	ambiguous
KMKGDYYRY	HLA-A*30:02	0.976832389831543	0.013889146556524002	binder
KMKQDAQVVLY	HLA-A*30:02	0.9658013463020325	0.02609342875128231	binder
KMMDSGQIDFY	HLA-A*30:02	0.98470219373703	0.014021199160377376	binder
KMMNGGHYTY	HLA-A*30:02	0.9971873044967652	0.0019224295223107832	binder
KMPQSMPEY	HLA-A*30:02	0.9316586971282959	0.05577245867459963	binder
KMWEVQTGY	HLA-A*30:02	0.9769717574119567	0.015067126141003775	binder
KNFGIWLRY	HLA-A*30:02	0.9688567519187927	0.0174189046250317	binder
KNIPEGSHQY	HLA-A*30:02	0.9028111457824707	0.05138302443753075	binder
KNKPGEIAKY	HLA-A*30:02	0.8992330074310303	0.04462457233877171	binder
KNLDIDPKLQEY	HLA-A*30:02	0.6703851729631424	0.2293068955432687	binder
KQAEFFEPWVY	HLA-A*30:02	0.9629389405250549	0.022667589212206768	binder
KQAEKNVEKKIDKY	HLA-A*30:02	0.2651653824839741	0.2002102221549578	not-binder
KQAEWSSKTSY	HLA-A*30:02	0.9770519375801087	0.009626333551283289	binder
KQALQDTLALY	HLA-A*30:02	0.9515370726585388	0.02444802777437481	binder
KQFAEMYVAKF	HLA-A*30:02	0.614154452085495	0.1539200932247508	binder
KQFDRKHHTY	HLA-A*30:02	0.9923657417297364	0.004828446142351377	binder
KQFFQDKARFY	HLA-A*30:02	0.9794144988059997	0.017301961552849954	binder
KQFPEVIKY	HLA-A*30:02	0.9932731747627258	0.004702545545051405	binder
KQFRPPMGGY	HLA-A*30:02	0.982141089439392	0.00575616560202443	binder
KQFSKRYLKY	HLA-A*30:02	0.9841588973999024	0.02000361332661604	binder
KQHGREDLLY	HLA-A*30:02	0.9602439880371094	0.03346574319126139	binder
KQIANSQDGY	HLA-A*30:02	0.9321443557739257	0.03199125171572916	binder
KQIDNTGSSTY	HLA-A*30:02	0.9905593752861023	0.005075371528285951	binder
KQIDPETFKDFY	HLA-A*30:02	0.9761156678199768	0.018109742044175352	binder
KQIEERASHY	HLA-A*30:02	0.9620913624763489	0.03290688907391072	binder
KQIKTIERY	HLA-A*30:02	0.9667051553726196	0.018778847420845575	binder
KQISVGFIGY	HLA-A*30:02	0.9846436381340027	0.009605229432231802	binder
KQITADKQY	HLA-A*30:02	0.8473011970520019	0.07520651137283954	binder
KQIVDRVSY	HLA-A*30:02	0.923597002029419	0.047488249165572906	binder
KQKALNAGY	HLA-A*30:02	0.9528699278831482	0.023569984658407865	binder
KQKANDIFISQY	HLA-A*30:02	0.8580684065818787	0.10362887084554033	binder
KQKDIVSIHY	HLA-A*30:02	0.978358781337738	0.011867284544899737	binder
KQKDLSGFYR	HLA-A*30:02	0.41879853829741476	0.30471793652824003	ambiguous
KQKEVIEGY	HLA-A*30:02	0.9762699365615845	0.008471502024113783	binder
KQKEYFAFIEHY	HLA-A*30:02	0.8227479219436645	0.1830629540474216	binder
KQKLVEKIMDQY	HLA-A*30:02	0.7085098385810852	0.13271343671157346	binder
KQKNTVVRY	HLA-A*30:02	0.9791106581687927	0.01119072465365919	binder
KQKPAQDVPGKDSY	HLA-A*30:02	0.636371114756912	0.33499575257208497	ambiguous
KQKVDFIDAY	HLA-A*30:02	0.9433513402938842	0.027209248208563224	binder
KQKYPEQQGRF	HLA-A*30:02	0.6018701672554017	0.227142639353021	ambiguous
KQLAGLVANY	HLA-A*30:02	0.97659353017807	0.013056796956855814	binder
KQLDMQSSWVY	HLA-A*30:02	0.9599615573883057	0.0378931600039582	binder
KQLRALRKY	HLA-A*30:02	0.8890166878700256	0.07100006915676012	binder
KQMEERYKKY	HLA-A*30:02	0.9301858186721802	0.0752471854538338	binder
KQNELKNVKY	HLA-A*30:02	0.9638689398765564	0.019995508205799224	binder
KQNHESVQWCY	HLA-A*30:02	0.849083685874939	0.09111817326025715	binder
KQNQVKFGSY	HLA-A*30:02	0.9794476747512817	0.01485904774913829	binder
KQNYKILHKY	HLA-A*30:02	0.954188346862793	0.02690935325862204	binder
KQQASHYLY	HLA-A*30:02	0.9899152755737305	0.004304533985495878	binder
KQQKGEFAIDGY	HLA-A*30:02	0.8393025159835815	0.06312343104879718	binder
KQQNPRLVY	HLA-A*30:02	0.9654164433479309	0.01754892061176644	binder
KQQQIDTGENLY	HLA-A*30:02	0.893905770778656	0.06130427671776924	binder
KQQRLEPLYNRY	HLA-A*30:02	0.6600455641746521	0.21667734549837053	binder
KQQSTLKKY	HLA-A*30:02	0.8968867897987366	0.09294645988811175	binder
KQRDKLIKEGKY	HLA-A*30:02	0.655400988459587	0.31040822579606153	binder
KQRELQKANQEQY	HLA-A*30:02	0.5963827326893807	0.27616257907375436	ambiguous
KQRESAATDVL	HLA-A*30:02	0.05476178880780935	0.061425278331154305	not-binder
KQRETHSVDRL	HLA-A*30:02	0.009881961811333894	0.0053386869526485725	not-binder
KQRPIFIITEY	HLA-A*30:02	0.9351586699485779	0.027513852194899366	binder
KQSANDFFSYY	HLA-A*30:02	0.9747946858406067	0.015263517921002076	binder
KQSDVMRFL	HLA-A*30:02	0.5253353953361511	0.3467923739518538	ambiguous
KQSFLTRKY	HLA-A*30:02	0.9655562758445739	0.029557004960795295	binder
KQSQELSQY	HLA-A*30:02	0.9250173330307007	0.03788552088960349	binder
KQSQILLVY	HLA-A*30:02	0.9782379984855651	0.012084425870276017	binder
KQVDYEINAHKY	HLA-A*30:02	0.9760323286056518	0.023614684863875395	binder
KQVEELFERKY	HLA-A*30:02	0.9327202081680298	0.05724673690737347	binder
KQVEMLERKY	HLA-A*30:02	0.8933202147483825	0.06457906460375634	binder
KQVGRLENAIGWY	HLA-A*30:02	0.5358217902481556	0.38195082485316295	ambiguous
KQVKYFIHY	HLA-A*30:02	0.9761896252632141	0.01683487330140571	binder
KQYEEFAMSY	HLA-A*30:02	0.9932509303092957	0.0037176428603419	binder
KQYESARIEYDAY	HLA-A*30:02	0.9528363943099976	0.03773292080727153	binder
KQYEVEIQTY	HLA-A*30:02	0.9857999205589294	0.015410505913285825	binder
KQYPPNTSKVY	HLA-A*30:02	0.994897437095642	0.002932813374017089	binder
KRFADSTHRY	HLA-A*30:02	0.9280415296554565	0.02949415102566985	binder
KSFEDIHHY	HLA-A*30:02	0.9933032870292664	0.005885730784797165	binder
KSFEGNVFMYY	HLA-A*30:02	0.9955113768577576	0.00218248623875054	binder
KSFPARLRQY	HLA-A*30:02	0.9883700489997864	0.005773758224928817	binder
KSFSDHGFY	HLA-A*30:02	0.9826103091239929	0.009741392374939305	binder
KSFSDTLKTY	HLA-A*30:02	0.9889426946640014	0.00532427593763786	binder
KSHGLVEVASY	HLA-A*30:02	0.9463302731513977	0.0272280616657208	binder
KSIGDIFLKY	HLA-A*30:02	0.9948480367660523	0.003921798828895705	binder
KSIGPPEMHKY	HLA-A*30:02	0.9676121354103089	0.03322463393999976	binder
KSITNPRY	HLA-A*30:02	0.9600040078163147	0.012506761091855433	binder
KSKAIMAKY	HLA-A*30:02	0.9815845847129822	0.01176847269130102	binder
KSKEAQKGGHFY	HLA-A*30:02	0.9646735668182373	0.018292172431181933	binder
KSKITHPVY	HLA-A*30:02	0.9517587780952453	0.028987071308242036	binder
KSKSFTGGGY	HLA-A*30:02	0.9804316639900208	0.004756937925725985	binder
KSLEELQIGTY	HLA-A*30:02	0.9314898610115051	0.027217073373084814	binder
KSLGKRDLY	HLA-A*30:02	0.9470484018325805	0.028063389245784148	binder
KSLQNAQKHY	HLA-A*30:02	0.8273780345916748	0.07074294987201546	binder
KSLSPQDRAAY	HLA-A*30:02	0.8929267406463623	0.037592809748443964	binder
KSLTGTARY	HLA-A*30:02	0.9716188907623291	0.012810731266187748	binder
KSLYRGDIARY	HLA-A*30:02	0.8918826580047607	0.062062623916156724	binder
KSNFPARAAY	HLA-A*30:02	0.9778760433197021	0.01549536944420803	binder
KSNPHRDFY	HLA-A*30:02	0.9857459306716919	0.01020692918229037	binder
KSQDTVLMNLY	HLA-A*30:02	0.9736892700195312	0.01466561106140388	binder
KSQGQDVTSSVY	HLA-A*30:02	0.8234160661697387	0.11487076298908482	binder
KSQLDHGTY	HLA-A*30:02	0.8899054765701294	0.05825836309384901	binder
KSQTEKLAKVY	HLA-A*30:02	0.6158670902252197	0.13695263196041457	binder
KSQVFSYPHRY	HLA-A*30:02	0.9500333786010742	0.033491010772371696	binder
KSSDIAKTF	HLA-A*30:02	0.674293601512909	0.15914307007326653	binder
KSSDVYVSY	HLA-A*30:02	0.9942970991134643	0.0030293466577881864	binder
KSTDVAKTF	HLA-A*30:02	0.5528150022029876	0.1736017708901265	ambiguous
KSTFDAHIY	HLA-A*30:02	0.9145235419273376	0.02528582088631723	binder
KSVGVFEAFY	HLA-A*30:02	0.9759809374809265	0.01746856883851851	binder
KSVYSTHNY	HLA-A*30:02	0.9784672021865845	0.005489009091564916	binder
KSYIGLGHIY	HLA-A*30:02	0.9822015881538391	0.008704849004702746	binder
KSYSPEALWRY	HLA-A*30:02	0.9952965378761292	0.0034297716799476636	binder
KTAAPELQ	HLA-A*30:02	0.1104673241265118	0.06853315934830082	not-binder
KTAIGKAGY	HLA-A*30:02	0.9635894536972046	0.014990635826638777	binder
KTAVIDHHNY	HLA-A*30:02	0.9772507786750794	0.01221209694317673	binder
KTEDPDLPAFY	HLA-A*30:02	0.9178062200546264	0.06166843068022119	binder
KTEGGKVLY	HLA-A*30:02	0.9380161881446838	0.04386800348952008	binder
KTFEFNKELRY	HLA-A*30:02	0.9946937561035156	0.004648608391270284	binder
KTFEIIVHQY	HLA-A*30:02	0.9954763889312744	0.005643272308517083	binder
KTFPYQHRY	HLA-A*30:02	0.9974799633026123	0.001772468505400181	binder
KTGFVPSNY	HLA-A*30:02	0.9537346005439759	0.02350359168693973	binder
KTIDEMEREAKRLY	HLA-A*30:02	0.6203198462724686	0.33353301749034453	ambiguous
KTIDKKTFY	HLA-A*30:02	0.9949416279792785	0.0011576466031901344	binder
KTIDPELLGKM	HLA-A*30:02	0.8966388463973999	0.0941228616884761	binder
KTIDPELLGKMNY	HLA-A*30:02	0.9913303852081299	0.0059640800178414706	binder
KTIILPQHLY	HLA-A*30:02	0.986101233959198	0.0033939204096003375	binder
KTKAADLRAAY	HLA-A*30:02	0.9729337573051453	0.014323774147443487	binder
KTKEADEYLDKY	HLA-A*30:02	0.9382362365722656	0.04098346218727607	binder
KTKEIEQVY	HLA-A*30:02	0.9860631823539734	0.009453801320358633	binder
KTKEVIGTGY	HLA-A*30:02	0.9934093713760376	0.004053452164110962	binder
KTKFPAEQYY	HLA-A*30:02	0.9921605229377747	0.002617867634839186	binder
KTKGHLDAELDAY	HLA-A*30:02	0.7487031511962414	0.3532563419263088	binder
KTKGYIFLEY	HLA-A*30:02	0.9918347835540772	0.004821069734031865	binder
KTKMDNLKY	HLA-A*30:02	0.9819820046424865	0.014903473292046979	binder
KTKPEVLEAHY	HLA-A*30:02	0.9781491756439209	0.0063495417924983805	binder
KTKPTHGIGKY	HLA-A*30:02	0.9898248672485351	0.005739306888816851	binder
KTKQLVESKY	HLA-A*30:02	0.9526936411857605	0.05228081400836899	binder
KTLDDMISYY	HLA-A*30:02	0.9934720158576965	0.005204707980012565	binder
KTLDTKPGLY	HLA-A*30:02	0.9918749451637268	0.0059330773586777266	binder
KTLDVDATY	HLA-A*30:02	0.9715435266494751	0.011069021111431215	binder
KTLGDFAAEY	HLA-A*30:02	0.9867743730545044	0.009667886193325172	binder
KTLLRTWSELY	HLA-A*30:02	0.9243361711502075	0.06813225457564055	binder
KTLPAMLGTGKL	HLA-A*30:02	0.33586950451135633	0.2926701899698518	not-binder
KTLPFSRSYY	HLA-A*30:02	0.9957700729370117	0.002876530169237578	binder
KTLQETNMMY	HLA-A*30:02	0.9829741954803467	0.011751769757641023	binder
KTLQHDKLVRLY	HLA-A*30:02	0.7116018831729889	0.18459146910205423	binder
KTLQKPVLPLY	HLA-A*30:02	0.9609215140342713	0.04073563151746583	binder
KTLSNVKSFY	HLA-A*30:02	0.9880009055137634	0.00779560606877088	binder
KTLTPIIQEY	HLA-A*30:02	0.968008553981781	0.0275962438676887	binder
KTLTPISAAY	HLA-A*30:02	0.9809265017509461	0.008638963048495719	binder
KTMLLIAHY	HLA-A*30:02	0.9871068239212036	0.008085807141383265	binder
KTMSAKEKGKF	HLA-A*30:02	0.4929236531257629	0.19270743491829576	ambiguous
KTNDQMVVVY	HLA-A*30:02	0.9868240118026733	0.01011812731685622	binder
KTNHIGHTGY	HLA-A*30:02	0.9879722118377685	0.005272818304851155	binder
KTNQLHRMY	HLA-A*30:02	0.9885887742042542	0.007034005108913175	binder
KTNQVKMKY	HLA-A*30:02	0.9868718385696411	0.008169060183740157	binder
KTPDEGAWTSIY	HLA-A*30:02	0.8882193565368652	0.10456517824088243	binder
KTPDFESTGLY	HLA-A*30:02	0.9891174912452698	0.007713044891231792	binder
KTPGAEIDFKY	HLA-A*30:02	0.9615520715713501	0.03986576302780227	binder
KTPPGLQHEY	HLA-A*30:02	0.9327164173126221	0.07192848421589729	binder
KTPSSDVLVFDY	HLA-A*30:02	0.8813084602355957	0.14141971631413378	binder
KTQEPDNLLFY	HLA-A*30:02	0.9909259676933289	0.007194103439080191	binder
KTQIPTQRY	HLA-A*30:02	0.986337172985077	0.006783633578276131	binder
KTQKEAVWAVTNY	HLA-A*30:02	0.48181897960603237	0.35680494598997636	ambiguous
KTQRAFSKY	HLA-A*30:02	0.981381642818451	0.00765439329503507	binder
KTQSELDRINAQY	HLA-A*30:02	0.7165238082408905	0.2093586672523624	binder
KTQSELDRINAQYL	HLA-A*30:02	0.011963817337527872	0.007459896656458316	not-binder
KTRIISDGLKY	HLA-A*30:02	0.9700823307037354	0.024152448556950708	binder
KTRPGLLNSKL	HLA-A*30:02	0.21000378355383872	0.1289531439730498	not-binder
KTRTLMEKDSY	HLA-A*30:02	0.8658852815628052	0.05754366015135132	binder
KTSQVPVKHVY	HLA-A*30:02	0.8071548640727997	0.1831531508973732	binder
KTTNVRQTY	HLA-A*30:02	0.9902446389198303	0.00502808401381637	binder
KTTSAEIRSLY	HLA-A*30:02	0.9719275116920472	0.009412381533269391	binder
KTVAGGAWTY	HLA-A*30:02	0.981221342086792	0.012027449648485896	binder
KTVGEPGWLY	HLA-A*30:02	0.9898173689842225	0.0025735236583167643	binder
KTVGIEKLAHAY	HLA-A*30:02	0.9316097140312195	0.053076109833351086	binder
KTVHPVVHQY	HLA-A*30:02	0.9868802547454834	0.010133056511757823	binder
KTWNAVLLRY	HLA-A*30:02	0.9964793920516968	0.002219956545708944	binder
KTYNDALFRY	HLA-A*30:02	0.9988563776016235	0.0008786960596392499	binder
KTYVEKVANGQY	HLA-A*30:02	0.9750121831893921	0.021585279582198958	binder
KVADYWLDVLY	HLA-A*30:02	0.9890432238578797	0.006252414677627725	binder
KVAIKVGGRY	HLA-A*30:02	0.954746425151825	0.020596045910720038	binder
KVANVSLLALY	HLA-A*30:02	0.9910601735115051	0.004788376271962818	binder
KVARVKALY	HLA-A*30:02	0.9873812317848205	0.0041211647654627506	binder
KVDAGKLHY	HLA-A*30:02	0.9582341432571411	0.029029730442915604	binder
KVDDSSGSIGRRY	HLA-A*30:02	0.9745959162712097	0.01936227983334911	binder
KVDKEKWLY	HLA-A*30:02	0.9597791314125061	0.025339688422557936	binder
KVFDGIPPPY	HLA-A*30:02	0.9897297978401184	0.007018704477937962	binder
KVFDVTKGSKFY	HLA-A*30:02	0.9943274259567261	0.0061129412132085075	binder
KVFPEDMAKY	HLA-A*30:02	0.9966187834739685	0.0030154091746626725	binder
KVFPGSTTEDY	HLA-A*30:02	0.9748098850250244	0.03185105071208039	binder
KVGEARALY	HLA-A*30:02	0.9816477298736572	0.008941319126319533	binder
KVGIVGKY	HLA-A*30:02	0.9475653290748596	0.025773255767564788	binder
KVGSFLRIY	HLA-A*30:02	0.96894770860672	0.021947334289933756	binder
KVHAVIGVL	HLA-A*30:02	0.3279761776328087	0.20778675169072613	not-binder
KVHAYIISY	HLA-A*30:02	0.989211893081665	0.009137803655266265	binder
KVHDLALRADY	HLA-A*30:02	0.9308195352554322	0.051901083284129505	binder
KVHSLLEGISNY	HLA-A*30:02	0.8512495040893555	0.1325190331115198	binder
KVIKAVVPAKY	HLA-A*30:02	0.9719873309135437	0.019599333864642125	binder
KVINDGLFYY	HLA-A*30:02	0.9972301006317139	0.0018474844098033195	binder
KVINNRAKL	HLA-A*30:02	0.4237834244966507	0.14772233067326515	not-binder
KVIPVLEDNY	HLA-A*30:02	0.9211304903030395	0.05064935197000973	binder
KVIQSVANY	HLA-A*30:02	0.9749078392982483	0.01017431431696999	binder
KVISLGDAQSNY	HLA-A*30:02	0.972969138622284	0.01692932166421153	binder
KVKAIANLY	HLA-A*30:02	0.984586775302887	0.0044299041877899105	binder
KVKDEKIRQAFY	HLA-A*30:02	0.8887364983558654	0.10329070305614141	binder
KVKDILSKV	HLA-A*30:02	0.7723209142684937	0.14646516963756653	binder
KVKDSIAVEVY	HLA-A*30:02	0.9727403044700622	0.015143772664893028	binder
KVKEAGRDFTY	HLA-A*30:02	0.9783246994018555	0.012281038120470785	binder
KVKIPTSKY	HLA-A*30:02	0.9737514019012451	0.006551865452173526	binder
KVKKFENRDQY	HLA-A*30:02	0.8073957800865174	0.15442247164965403	binder
KVKLAVLKY	HLA-A*30:02	0.9767703771591186	0.0180470795307241	binder
KVKLLIGAY	HLA-A*30:02	0.9526396989822388	0.011650176731891322	binder
KVKNIIHEEVEKY	HLA-A*30:02	0.8137267708778382	0.12010528031834518	binder
KVKPQPPLSDAY	HLA-A*30:02	0.9107620596885682	0.041988455555379	binder
KVKTSEFYRY	HLA-A*30:02	0.9857141256332398	0.0031674203189790895	binder
KVKWFYNEY	HLA-A*30:02	0.9806866407394409	0.006139585175141593	binder
KVLAQQGEY	HLA-A*30:02	0.9087819933891297	0.020257333606395565	binder
KVLDILLEQY	HLA-A*30:02	0.979030430316925	0.006812202349360175	binder
KVLDIPSKY	HLA-A*30:02	0.990630567073822	0.003594911354262161	binder
KVLERQPDNAKALY	HLA-A*30:02	0.7152517437934875	0.12439839326396712	binder
KVLPGDHEY	HLA-A*30:02	0.9760573625564575	0.014094975655806407	binder
KVLPQTILY	HLA-A*30:02	0.9941277980804444	0.002725211957621203	binder
KVLQERENY	HLA-A*30:02	0.9009417533874512	0.041138267694373745	binder
KVLRDGAGKY	HLA-A*30:02	0.9386784911155701	0.018595993605828448	binder
KVMELHKSY	HLA-A*30:02	0.9831729412078858	0.009323353928458268	binder
KVMEYENRIRAY	HLA-A*30:02	0.8217727541923523	0.19164665860245556	binder
KVNDILELY	HLA-A*30:02	0.993843424320221	0.002917502067803831	binder
KVNPSQTHNNLY	HLA-A*30:02	0.974815058708191	0.016366773503548118	binder
KVNQELAGY	HLA-A*30:02	0.9725178241729736	0.009704333988977146	binder
KVNVAKLRY	HLA-A*30:02	0.9795906186103821	0.003630725316711146	binder
KVPTTLAEY	HLA-A*30:02	0.924858570098877	0.046473629868919245	binder
KVQAGNSSLY	HLA-A*30:02	0.9807725310325622	0.0076255549250575354	binder
KVQDAFISY	HLA-A*30:02	0.9897324562072753	0.004093769408247233	binder
KVQDITMQWY	HLA-A*30:02	0.9870742678642273	0.005167335488652302	binder
KVQEKSTWKM	HLA-A*30:02	0.4923911809921265	0.27224617518661937	ambiguous
KVQEQIFNLY	HLA-A*30:02	0.9884596824645996	0.011568430157447256	binder
KVQGLMKEY	HLA-A*30:02	0.9035653829574585	0.07019224547911104	binder
KVQSKVNLKY	HLA-A*30:02	0.9747067332267761	0.021135058513461313	binder
KVQSVSQNKSY	HLA-A*30:02	0.8765328049659729	0.12097722072533494	binder
KVQSYLENPTSY	HLA-A*30:02	0.82572021484375	0.23847402476500712	binder
KVQTHLENPTRY	HLA-A*30:02	0.8308881282806396	0.14215957023521186	binder
KVQYVIQGY	HLA-A*30:02	0.9600980639457702	0.021680365992914494	binder
KVRAVIGSTY	HLA-A*30:02	0.9830428123474121	0.009168796817924305	binder
KVREEIAEY	HLA-A*30:02	0.9734978079795837	0.011452787895169106	binder
KVRELISDNQY	HLA-A*30:02	0.9562868595123291	0.03440135805526565	binder
KVRSPGQDKL	HLA-A*30:02	0.24679743945598603	0.2537534671435639	not-binder
KVRVDLPDKY	HLA-A*30:02	0.9319337248802185	0.021698242185413948	binder
KVSDPLIGGTY	HLA-A*30:02	0.987092387676239	0.009456239165877935	binder
KVSRVVNTY	HLA-A*30:02	0.9792919158935547	0.01094296150086048	binder
KVTDAPHFY	HLA-A*30:02	0.9919253826141358	0.005677635854937277	binder
KVTRPDSGHLY	HLA-A*30:02	0.9674758791923523	0.012976685837075843	binder
KVTTFEHQY	HLA-A*30:02	0.9816356420516967	0.010676392572004647	binder
KVVDPFSKKDWY	HLA-A*30:02	0.9590694308280945	0.035258149914107195	binder
KVVDRIFSLY	HLA-A*30:02	0.9961258411407471	0.0029687919889614996	binder
KVVDRIYSLY	HLA-A*30:02	0.9958615660667419	0.003037314969444315	binder
KVVIVDESHY	HLA-A*30:02	0.8412269711494446	0.07271847836555932	binder
KVVQGHRQLDSY	HLA-A*30:02	0.7321296811103821	0.1302263285754068	binder
KVVQVYRKKY	HLA-A*30:02	0.8307618975639344	0.10059610136660105	binder
KVVTGVANALAHRY	HLA-A*30:02	0.6310813650488853	0.296244091378121	ambiguous
KVWDDISPQFY	HLA-A*30:02	0.993677270412445	0.004357919323376289	binder
KVYDDMAFRY	HLA-A*30:02	0.9985244750976563	0.0006880642050328945	binder
KVYDLVKAY	HLA-A*30:02	0.9895541548728943	0.009669738776644288	binder
KWAPPKFLPHKY	HLA-A*30:02	0.7633383870124817	0.15520984336381866	binder
KWFESKVGNKY	HLA-A*30:02	0.9205025434494019	0.04784153690662031	binder
KWKDQNIKDHY	HLA-A*30:02	0.8253352522850037	0.10817735643198213	binder
KWYEDLIPSAY	HLA-A*30:02	0.9315780520439148	0.029906067127272562	binder
KYAPAEGNRY	HLA-A*30:02	0.9478259921073914	0.032965867166423427	binder
KYFDEHYEY	HLA-A*30:02	0.991806435585022	0.008768071478904703	binder
KYFDKASYRVY	HLA-A*30:02	0.982900857925415	0.02341058748740013	binder
KYFGSNIAHMY	HLA-A*30:02	0.9815683841705323	0.01714855148128006	binder
KYFKAGKY	HLA-A*30:02	0.8788872838020325	0.029527566888143803	binder
KYGRDWERY	HLA-A*30:02	0.9127505660057068	0.03488095729135351	binder
KYHGFGNVHAY	HLA-A*30:02	0.9629321813583374	0.04514704052584851	binder
KYIDFTSDY	HLA-A*30:02	0.9480071067810059	0.04117744768396948	binder
KYIDKTIRV	HLA-A*30:02	0.4719238758087158	0.26489631845726785	ambiguous
KYIPELAYY	HLA-A*30:02	0.9768860816955567	0.018390679862245247	binder
KYISLIYTNY	HLA-A*30:02	0.9573412775993347	0.009010710173547369	binder
KYKDAIHFY	HLA-A*30:02	0.9836959958076477	0.014060717372186993	binder
KYKDGNQVWLY	HLA-A*30:02	0.965130090713501	0.018958670409431652	binder
KYKERFLVY	HLA-A*30:02	0.9750449895858765	0.01186113872973553	binder
KYKPFKGVKY	HLA-A*30:02	0.9363271355628967	0.03248898565233741	binder
KYLDKELAGRV	HLA-A*30:02	0.22571697514504194	0.15807617095899243	not-binder
KYLDVKFEY	HLA-A*30:02	0.9834258198738098	0.020092244710414597	binder
KYLDWAYRSGGY	HLA-A*30:02	0.9420413136482239	0.047388813244828305	binder
KYLEIPLKDLKY	HLA-A*30:02	0.9130208969116211	0.048475033537883384	binder
KYLEPLYNDY	HLA-A*30:02	0.9283187031745911	0.04942737566714329	binder
KYLGSVDSKY	HLA-A*30:02	0.9280142307281494	0.061524940017617075	binder
KYLHPPPHL	HLA-A*30:02	0.3712194383144379	0.1753707966258135	not-binder
KYLPHSAGRY	HLA-A*30:02	0.968891954421997	0.01961117788649325	binder
KYLPYNHQHEY	HLA-A*30:02	0.9580814361572265	0.03546872340179872	binder
KYLYGFEEY	HLA-A*30:02	0.9175965309143066	0.06358806282404282	binder
KYMNSLLIGEL	HLA-A*30:02	0.1496892899274826	0.0862556695775235	not-binder
KYMPDLTPQY	HLA-A*30:02	0.9506650686264038	0.044468660308550526	binder
KYMPYNHQHKY	HLA-A*30:02	0.9250306367874146	0.06999213320802453	binder
KYNACILEY	HLA-A*30:02	0.9620956420898438	0.019668577948629914	binder
KYNKILNKY	HLA-A*30:02	0.9115774869918823	0.05963843604328924	binder
KYNPWWTDKY	HLA-A*30:02	0.9338341951370239	0.05048762027239936	binder
KYPPVNRKY	HLA-A*30:02	0.7530811429023743	0.14634591360557814	binder
KYRDAVSRY	HLA-A*30:02	0.9544775128364563	0.0244174242265314	binder
KYSELIILY	HLA-A*30:02	0.981305730342865	0.010884510522880904	binder
KYSNRLYKY	HLA-A*30:02	0.9519973397254944	0.03306484775181062	binder
KYSPSDVFIGY	HLA-A*30:02	0.9797293186187744	0.00950419361461968	binder
KYSSQFGGGSQY	HLA-A*30:02	0.9722959280014039	0.025184029453892823	binder
KYSVLLPTY	HLA-A*30:02	0.9116290450096131	0.018961823865016703	binder
KYTDKIMTY	HLA-A*30:02	0.9850761771202088	0.0076583118676463785	binder
KYTDRALRASY	HLA-A*30:02	0.9097623586654663	0.07854557731625544	binder
KYVERKFVDKY	HLA-A*30:02	0.7109158515930176	0.15080355299137804	binder
KYVKVFHKY	HLA-A*30:02	0.9693773269653321	0.01472051643546768	binder
KYWGEIISQQY	HLA-A*30:02	0.9716980457305908	0.024657008526719756	binder
KYYDAIACL	HLA-A*30:02	0.32829481959342954	0.04844102978145138	not-binder
KYYDFKNPIIEKY	HLA-A*30:02	0.9178059935569763	0.06323802360174556	binder
KYYTGNYDQY	HLA-A*30:02	0.9605272531509399	0.03929754736454608	binder
LAGESESNLRK	HLA-A*30:02	0.031105465721338987	0.027979615647467312	not-binder
LAHEVGWKY	HLA-A*30:02	0.9285795450210571	0.02028845914926808	binder
LAKTGVHHY	HLA-A*30:02	0.9259444594383239	0.02305402199829287	binder
LDASESLRK	HLA-A*30:02	0.007637052412610501	0.006390833357553051	not-binder
LFIGGLNTETNEK	HLA-A*30:02	0.16758168637752532	0.1228351430053271	not-binder
LFRDYVESHY	HLA-A*30:02	0.9008215546607972	0.042235385817387554	binder
LFWDQTQQHSY	HLA-A*30:02	0.8313713669776917	0.11894392541160469	binder
LGIHEDSTNR	HLA-A*30:02	0.013678878359496594	0.010908246340514892	not-binder
LGNDFHTNK	HLA-A*30:02	0.06711772382259369	0.03223587292006578	not-binder
LHAEVGSPHST	HLA-A*30:02	0.005375652021029964	0.008792563666620809	not-binder
LIGQIVSSITAS	HLA-A*30:02	0.004533818468917161	0.006434029494228955	not-binder
LIKPPDNNEFY	HLA-A*30:02	0.9546708464622498	0.011866681817017912	binder
LIQPEIPKY	HLA-A*30:02	0.78424631357193	0.08118172946552454	binder
LKAAAHHY	HLA-A*30:02	0.7096172094345092	0.10973618048779778	binder
LLEGEESR	HLA-A*30:02	0.02863004049286246	0.032511941433661096	not-binder
LLFSHDLVSGRY	HLA-A*30:02	0.8962585091590881	0.07473932834389516	binder
LLLLGTGESGK	HLA-A*30:02	0.1251263378188014	0.19151723791148983	not-binder
LLLPGELAK	HLA-A*30:02	0.2046691283583641	0.06575988209231859	not-binder
LLNKLIGRY	HLA-A*30:02	0.900847852230072	0.05176396974395993	binder
LLQDFFNGK	HLA-A*30:02	0.13445023223757743	0.07921699039337518	not-binder
LLRGVSGVDLY	HLA-A*30:02	0.9223652124404907	0.04382209372328049	binder
LLRQQIAPDVDTY	HLA-A*30:02	0.3565207362174988	0.2822873719369318	not-binder
LMHSIVGSY	HLA-A*30:02	0.9736700177192688	0.00745172992590514	binder
LMLPEKLRPLY	HLA-A*30:02	0.8932478070259094	0.059600307409373623	binder
LMNVPLFKY	HLA-A*30:02	0.9869369268417358	0.0053030305174290825	binder
LQEFGVPHQY	HLA-A*30:02	0.7372565627098083	0.10552805432479308	binder
LQFVGLSHQY	HLA-A*30:02	0.9447038173675537	0.018199347669315757	binder
LQHDNIIAYY	HLA-A*30:02	0.9536795139312744	0.04061212620419593	binder
LQHEPDRAFY	HLA-A*30:02	0.8744912147521973	0.049276033603061486	binder
LQHPDVAAY	HLA-A*30:02	0.9050428867340088	0.03133933238536084	binder
LQHRVQLKY	HLA-A*30:02	0.9181492686271667	0.04971153753452295	binder
LQIGVIRVY	HLA-A*30:02	0.8370510339736938	0.1685241631564105	binder
LQKAGEVVPPAMY	HLA-A*30:02	0.5277226579375565	0.3241774463506657	ambiguous
LQKGTFDSKY	HLA-A*30:02	0.8581026673316956	0.07666997637032523	binder
LQKKEIHLY	HLA-A*30:02	0.9519118666648865	0.016319238808525188	binder
LQKLLPGYY	HLA-A*30:02	0.9208571553230286	0.033190057939546096	binder
LQKVVLPSY	HLA-A*30:02	0.9092881202697753	0.03130541759060904	binder
LQPAGSLPHA	HLA-A*30:02	0.015242599137127399	0.0070425068270418755	not-binder
LQPGNTEEAAK	HLA-A*30:02	0.05034036710858345	0.04490555205788242	not-binder
LQSEVIRHY	HLA-A*30:02	0.9513678193092346	0.03188757654949698	binder
LQTLVLHQY	HLA-A*30:02	0.8827701568603515	0.03857037109859452	binder
LQYYLNEQGDRVY	HLA-A*30:02	0.5905715823173523	0.1329002353380783	binder
LSESTHKY	HLA-A*30:02	0.7631139159202576	0.04561193325605823	binder
LSGMYDHRY	HLA-A*30:02	0.8939865708351136	0.06812389038435328	binder
LSHLPSHHY	HLA-A*30:02	0.9202818632125854	0.04134688024100065	binder
LSKESLNHALELS	HLA-A*30:02	0.002019645272230264	0.0020924130207253277	not-binder
LSLENGAHAY	HLA-A*30:02	0.883216404914856	0.03550792014414896	binder
LSSPATLNSR	HLA-A*30:02	0.03656202107667923	0.028225572216561495	not-binder
LSTVIPNSHVY	HLA-A*30:02	0.8440060496330262	0.029770383707986688	binder
LSVDYGKK	HLA-A*30:02	0.08532833606004715	0.034351140839868365	not-binder
LTKVVQNDAY	HLA-A*30:02	0.8937952280044555	0.013808659430821693	binder
LTRELAEDGY	HLA-A*30:02	0.8235448718070983	0.07482637144699864	binder
LTTPTYGDLNHL	HLA-A*30:02	0.04133170656859875	0.04073347306841	not-binder
LVANATHIY	HLA-A*30:02	0.9388943314552307	0.03149756689530634	binder
LVIITAGAR	HLA-A*30:02	0.053360100090503695	0.054581776350836414	not-binder
LVKLVQHTY	HLA-A*30:02	0.8253284335136414	0.08817874606097437	binder
LVKQNSLYSFSDHY	HLA-A*30:02	0.32026719450950625	0.17008705143740577	not-binder
LVLVGDGGTGK	HLA-A*30:02	0.16739849597215653	0.10563062480476301	not-binder
LVNELTEFAK	HLA-A*30:02	0.2098180741071701	0.06932922816528679	not-binder
LVNKRIGLY	HLA-A*30:02	0.9631361246109009	0.02260163726332745	binder
LVQAFQFTDK	HLA-A*30:02	0.06615418009459972	0.049161889954314815	not-binder
LVQALGAHLY	HLA-A*30:02	0.9651498079299927	0.006861374316459159	binder
LVSGTPGAY	HLA-A*30:02	0.8604961633682251	0.03849208083793526	binder
LVWRPDFAY	HLA-A*30:02	0.9607599139213562	0.016295697489699414	binder
LWKHIKHKY	HLA-A*30:02	0.6045259296894073	0.1391426934022782	binder
LYEQLSGK	HLA-A*30:02	0.13280136734247208	0.08721662738653711	not-binder
LYERPPHLY	HLA-A*30:02	0.8366758346557617	0.08001979706680376	binder
LYSHLVPVY	HLA-A*30:02	0.8607296109199524	0.08945684434493334	binder
MAPERVASL	HLA-A*30:02	0.5529463525861502	0.38295294237920474	ambiguous
MAWLVDHVY	HLA-A*30:02	0.869317090511322	0.11676599980678645	binder
MIAEPAHFY	HLA-A*30:02	0.9891540288925171	0.003991680974611726	binder
MIKKIADDKY	HLA-A*30:02	0.8898633480072021	0.05325783831591964	binder
MLAKTGVHHY	HLA-A*30:02	0.9439420104026794	0.02627686608413203	binder
MLLPEKLISKY	HLA-A*30:02	0.9226120948791504	0.1041071659674414	binder
MLWDLNEGKHLY	HLA-A*30:02	0.8938336610794068	0.10761767594719719	binder
MMKKLWGDRY	HLA-A*30:02	0.8954660892486572	0.0665342016639684	binder
MQKLPDIFSVY	HLA-A*30:02	0.9328726649284362	0.029427478627580557	binder
MQQIQKGSY	HLA-A*30:02	0.7911983370780945	0.06526922660930239	binder
MSKPQTSGAY	HLA-A*30:02	0.9699723720550537	0.012610610341353055	binder
MSTSVTRGY	HLA-A*30:02	0.970342481136322	0.015854441052635292	binder
MTHKLLSRY	HLA-A*30:02	0.9651598334312439	0.02340197907895163	binder
MTHNLLLNY	HLA-A*30:02	0.988789689540863	0.0042791325744892	binder
MTNPHNHLY	HLA-A*30:02	0.9974795579910278	0.0013084351250615923	binder
MVKPDGPYDFY	HLA-A*30:02	0.9731745243072509	0.015430651902822721	binder
MVQPINLIFRY	HLA-A*30:02	0.969560158252716	0.024380533264344324	binder
NAPWAVTSL	HLA-A*30:02	0.42571378611028193	0.4565859978805935	ambiguous
NGLPKHSY	HLA-A*30:02	0.610552254319191	0.2191695781034161	binder
NGYGFINR	HLA-A*30:02	0.15054622814059257	0.13280093267807233	not-binder
NIIHGSDSVK	HLA-A*30:02	0.08794396184384823	0.06718219427986406	not-binder
NIILEEGK	HLA-A*30:02	0.07559341639280319	0.04442106146077612	not-binder
NILLPPIIFY	HLA-A*30:02	0.8352836012840271	0.050642108346681924	binder
NISNVSHNY	HLA-A*30:02	0.9341792464256287	0.013925819514837949	binder
NLDIERPTYTNL	HLA-A*30:02	0.014410977833904326	0.013626832881704088	not-binder
NLDIERPTYTNLNR	HLA-A*30:02	0.009351147385314108	0.011286176797422977	not-binder
NLGFLIHAPAFE	HLA-A*30:02	0.0016091022436739877	0.0013067957633641515	not-binder
NLLSVAYK	HLA-A*30:02	0.26235983073711394	0.10463289334336322	not-binder
NLNPDASYVY	HLA-A*30:02	0.9290870428085327	0.016815660490467985	binder
NLQYYDISAK	HLA-A*30:02	0.04682274479418993	0.025849526603696646	not-binder
NNRPSEGPLQTR	HLA-A*30:02	0.0067482840735465285	0.005269443479494125	not-binder
NPHVNHLY	HLA-A*30:02	0.7398852825164794	0.12631169467739956	binder
NPRVNHLY	HLA-A*30:02	0.706584370136261	0.19998208775280826	binder
NQHGIILKY	HLA-A*30:02	0.944573163986206	0.04452251376238172	binder
NRAEVSQPR	HLA-A*30:02	0.007884296221891417	0.007103033939272882	not-binder
NSQGEEVAQR	HLA-A*30:02	0.016939230356365444	0.020736448930767783	not-binder
NSSYFVEWIPNNVK	HLA-A*30:02	0.08095283843576909	0.12086329801227833	not-binder
NTKSFEDIHHY	HLA-A*30:02	0.8510014176368713	0.041817869101482094	binder
NVAVPSHLY	HLA-A*30:02	0.9649754166603088	0.012206462589234872	binder
NVKIPKHLTDAY	HLA-A*30:02	0.6288601875305175	0.1369204356312563	binder
NVKQWLQEIDRY	HLA-A*30:02	0.529366409778595	0.1955902824625078	ambiguous
NVKVDPEIQ	HLA-A*30:02	0.027194333099760114	0.03676430626330333	not-binder
NVQSDLLHKY	HLA-A*30:02	0.8759232521057129	0.11059075769895056	binder
NVSTVLTSKY	HLA-A*30:02	0.925414788722992	0.03258368325740062	binder
NVTELNEPLSNEER	HLA-A*30:02	0.0230134554207325	0.01640207382230266	not-binder
NWIESSSWDGRY	HLA-A*30:02	0.7924430012702942	0.10516194192157585	binder
NYKPVANHQY	HLA-A*30:02	0.9320858240127563	0.06483662930622633	binder
PAANKSLEKPEG	HLA-A*30:02	0.0007963321113493294	0.0003870532385147858	not-binder
PAPPKPEPK	HLA-A*30:02	0.01997763616964221	0.013109896626854882	not-binder
PAPPKPEPKPK	HLA-A*30:02	0.010666822735220193	0.006133251795016827	not-binder
PGGGQVEVK	HLA-A*30:02	0.02161545939743519	0.010241764288907397	not-binder
PGTTILQYAQT	HLA-A*30:02	0.002034601557534188	0.0014125533121438362	not-binder
PILPYVFKGIIE	HLA-A*30:02	0.0027836229011882095	0.0030207862224644034	not-binder
PIRDVLHHIY	HLA-A*30:02	0.6705776691436768	0.105685874091528	binder
PLATYAPVISAEK	HLA-A*30:02	0.012503297091461718	0.012302678352358985	not-binder
PPPPPPHIY	HLA-A*30:02	0.07068563234061002	0.03976259126252543	not-binder
PPPPPPPPPPPLPD	HLA-A*30:02	0.0007010331901255995	0.0002902564667671461	not-binder
PPYTVVYFPVRGR	HLA-A*30:02	0.10012746416032314	0.08573127625863308	not-binder
PSSAPAVASAAE	HLA-A*30:02	0.003742016525939107	0.0022834818441189978	not-binder
PTMKDFNHSY	HLA-A*30:02	0.762342095375061	0.1271792138066847	binder
PVQPNPIVY	HLA-A*30:02	0.4986852616071701	0.18794203189987924	ambiguous
PYYDSRVVGKY	HLA-A*30:02	0.8487945199012756	0.04476749862410491	binder
QADVQKERYSLSG	HLA-A*30:02	0.0010897684405790642	0.0014218451948780583	not-binder
QAGWLQHDY	HLA-A*30:02	0.7124016046524048	0.15022885594275837	binder
QAQAGWLQHDY	HLA-A*30:02	0.7374406218528747	0.1681127453855032	binder
QASEGPLK	HLA-A*30:02	0.08958991169929505	0.07199599142251635	not-binder
QAWPPMKSEY	HLA-A*30:02	0.8556883811950684	0.11527772513250314	binder
QDDGGSPIR	HLA-A*30:02	0.005443343962542713	0.0047924048175606495	not-binder
QDVDNASLAR	HLA-A*30:02	0.008011264633387328	0.0028499411279422917	not-binder
QEYDESGPSIVHR	HLA-A*30:02	0.058283095993101594	0.029112380481585456	not-binder
QEYDESGPSIVHRK	HLA-A*30:02	0.06937952525913715	0.050011464618848624	not-binder
QFHPNLDYY	HLA-A*30:02	0.9216227889060974	0.03617470557385093	binder
QFKEMSDLNKY	HLA-A*30:02	0.7260053992271424	0.25889632230337917	binder
QFLSETEK	HLA-A*30:02	0.09535558335483074	0.053793249260693884	not-binder
QGRPREIINTY	HLA-A*30:02	0.6335163176059723	0.20912335792908213	binder
QIFHPEQLITGK	HLA-A*30:02	0.11565250158309937	0.04144999664767858	not-binder
QIGDNLIVPGGVK	HLA-A*30:02	0.10718362182378768	0.07238987694494572	not-binder
QIGENLIVPGGVK	HLA-A*30:02	0.1014435425400734	0.06573625715835947	not-binder
QIHRIRHFY	HLA-A*30:02	0.9546591997146606	0.012192677126046278	binder
QIKDAIGRY	HLA-A*30:02	0.9517150521278381	0.027046257336248786	binder
QITVNDLPVGR	HLA-A*30:02	0.08449248522520066	0.04003956874696722	not-binder
QIYDRQGATY	HLA-A*30:02	0.9703897953033447	0.01644298207088319	binder
QLHTLLGLY	HLA-A*30:02	0.9136067867279053	0.0645528583323845	binder
QLKGGIHKY	HLA-A*30:02	0.9123392701148987	0.020498418172591328	binder
QLLKLAHKY	HLA-A*30:02	0.8381266117095947	0.12797578732201248	binder
QLLPVEKLPKY	HLA-A*30:02	0.7668458580970764	0.1819003380025116	binder
QLQNIAEKGSY	HLA-A*30:02	0.7420555591583252	0.08611137375482712	binder
QLSRLLHDY	HLA-A*30:02	0.8252391219139099	0.1235809428423362	binder
QMAIVEHLY	HLA-A*30:02	0.9685375571250916	0.01875654926352726	binder
QMNSFLSRY	HLA-A*30:02	0.9751857399940491	0.008608245991416711	binder
QNAVRLHY	HLA-A*30:02	0.8118730902671814	0.04753831960539734	binder
QQFPYGASY	HLA-A*30:02	0.964089548587799	0.03686678112515108	binder
QQIEPGEDDKY	HLA-A*30:02	0.5566163346171379	0.3274654163956686	ambiguous
QQMNSFLSRY	HLA-A*30:02	0.9723685026168823	0.021624368357269184	binder
QQNNVEHKV	HLA-A*30:02	0.022325400821864606	0.015357206499093903	not-binder
QQNQYQASY	HLA-A*30:02	0.9048498868942261	0.04559613224388052	binder
QQQPALVNY	HLA-A*30:02	0.8177389144897461	0.09470645431265014	binder
QQQQQGAVGHGY	HLA-A*30:02	0.7920977830886841	0.11399074353933221	binder
QQQQQQGAVGHGY	HLA-A*30:02	0.6416409030556679	0.2808663888288069	binder
QQTNSIRNY	HLA-A*30:02	0.78134183883667	0.1515870102247174	binder
QQVLLEHSY	HLA-A*30:02	0.7671128630638122	0.12674192800869244	binder
QQVQQVAAEY	HLA-A*30:02	0.7745044827461243	0.11289845296260707	binder
QSAEEALRGLY	HLA-A*30:02	0.9020263314247131	0.07152857197619296	binder
QSASPIFTHVY	HLA-A*30:02	0.9066869139671325	0.04574294702418068	binder
QSKDKVIYSKY	HLA-A*30:02	0.8128237247467041	0.14003241455369536	binder
QSLEQVFSKY	HLA-A*30:02	0.9196587443351746	0.02630421249146248	binder
QSLYIANHAY	HLA-A*30:02	0.9119600057601929	0.030858669765849365	binder
QSMDSKLSGRYR	HLA-A*30:02	0.027912544179707767	0.018723554313094293	not-binder
QSWPESLIRKTGY	HLA-A*30:02	0.447739502415061	0.26650854199658636	ambiguous
QTAGKVLAHFY	HLA-A*30:02	0.9744103074073791	0.013790140575482255	binder
QTGIVLHKY	HLA-A*30:02	0.9272649884223938	0.03830858227850142	binder
QTKPKLTIHGDLY	HLA-A*30:02	0.7280281782150269	0.12655480369314062	binder
QTLNEAIMHQY	HLA-A*30:02	0.8996521472930908	0.02777936732327286	binder
QTLRFLGLY	HLA-A*30:02	0.9656699776649476	0.019798222184006925	binder
QTNLVPYPR	HLA-A*30:02	0.097234121337533	0.04933927852364507	not-binder
QTVAVGVIK	HLA-A*30:02	0.10105314254760742	0.04099494832563801	not-binder
QTWLLLHMY	HLA-A*30:02	0.9031003236770629	0.0669223567632353	binder
QVELNAAIV	HLA-A*30:02	0.026062507834285497	0.011442812892804	not-binder
QVHNLLLTY	HLA-A*30:02	0.9762017488479614	0.008094587112637	binder
QVHPDTGISSK	HLA-A*30:02	0.19081476777791978	0.12782791962303613	not-binder
QVIEPDKNRKY	HLA-A*30:02	0.7953097462654114	0.14601587264751814	binder
QVIESAMERDRY	HLA-A*30:02	0.7300049602985382	0.21395843477997956	binder
QVLNAVNKGLY	HLA-A*30:02	0.9083017587661744	0.06095957939056756	binder
QVQQPGQTNFY	HLA-A*30:02	0.907274043560028	0.08093121147050553	binder
QVTPGDIVSTY	HLA-A*30:02	0.8067626357078552	0.08649349004101696	binder
QVYEQVLRSAY	HLA-A*30:02	0.9334285259246826	0.05846231191273928	binder
QWKELKATY	HLA-A*30:02	0.7167287111282349	0.10139224303822213	binder
QWYEIYDKY	HLA-A*30:02	0.7525715351104736	0.14260145390110535	binder
QYSPFLSQY	HLA-A*30:02	0.9330546379089355	0.046292755325848096	binder
QYYDISAKSNY	HLA-A*30:02	0.9368095397949219	0.042206998077243436	binder
RAADLVEALY	HLA-A*30:02	0.9866763830184937	0.008241269601671758	binder
RAASTARHLY	HLA-A*30:02	0.9905759692192078	0.0027361375080781456	binder
RAFDQGADAIY	HLA-A*30:02	0.9770515441894532	0.011219370392204494	binder
RAFGVPVRTY	HLA-A*30:02	0.9897862076759338	0.009289567104805453	binder
RAFKALIAAQY	HLA-A*30:02	0.9412901401519775	0.028764999372091395	binder
RAIFVTDRHLY	HLA-A*30:02	0.9338143944740296	0.07312154632488672	binder
RAIQPDAGYY	HLA-A*30:02	0.9635138392448426	0.020792868774153053	binder
RAITETHAFY	HLA-A*30:02	0.979189658164978	0.011456402942333601	binder
RAKASLNGADIY	HLA-A*30:02	0.8616435647010803	0.10481597872721064	binder
RAKDFAAKY	HLA-A*30:02	0.9796719431877137	0.01480677505242066	binder
RAKGPGGTSDAY	HLA-A*30:02	0.9754324436187745	0.014430858077656926	binder
RAKIPLGFYY	HLA-A*30:02	0.988590407371521	0.0046659314553093	binder
RAKSVPSHTY	HLA-A*30:02	0.9781968235969544	0.011147812267679495	binder
RALGEANGVWKY	HLA-A*30:02	0.963743019104004	0.016826740801794842	binder
RALLLTDQHLY	HLA-A*30:02	0.9476486682891846	0.01835538163251212	binder
RALQIIARY	HLA-A*30:02	0.9785701990127563	0.015061349436458942	binder
RAMESTESRHY	HLA-A*30:02	0.9406327247619629	0.04886088543848943	binder
RAMKENGRY	HLA-A*30:02	0.9580579400062561	0.021328562048883937	binder
RANPQLGAY	HLA-A*30:02	0.9811982035636901	0.013716545432389855	binder
RAQAVLQQY	HLA-A*30:02	0.9729778528213501	0.010910300744501953	binder
RAQDKVHYY	HLA-A*30:02	0.990705955028534	0.005063392113635233	binder
RAQIAGYLY	HLA-A*30:02	0.9755195856094361	0.007356448276109178	binder
RAQILRIQY	HLA-A*30:02	0.9427096486091614	0.013318355757395295	binder
RAQMKRELY	HLA-A*30:02	0.9578412294387817	0.021355658503258726	binder
RAQPRGAVY	HLA-A*30:02	0.9534609913825989	0.025917898976964584	binder
RAQPSASLGVGY	HLA-A*30:02	0.9527787208557129	0.024042223663076706	binder
RAQPSVSLGAAY	HLA-A*30:02	0.9537859439849854	0.00860740147022634	binder
RAQPVPAHVY	HLA-A*30:02	0.977180290222168	0.015898105843359087	binder
RAQRKFRPY	HLA-A*30:02	0.8438019394874573	0.055129223896418306	binder
RARAVDLMTHNY	HLA-A*30:02	0.7446464598178864	0.23991870537997834	binder
RAREGSFESRY	HLA-A*30:02	0.9346656918525695	0.04201357416649127	binder
RASGEMASAQY	HLA-A*30:02	0.9296221375465393	0.04893823964457315	binder
RATGHPFVQY	HLA-A*30:02	0.9766604185104371	0.012154807095637142	binder
RATVVESSEK	HLA-A*30:02	0.0408483661711216	0.03307081757012982	not-binder
RAVDFAERHGY	HLA-A*30:02	0.9721938133239746	0.019838509923922745	binder
RAVDLMTHNY	HLA-A*30:02	0.9874649524688721	0.008915117538028925	binder
RAVMESINPHKY	HLA-A*30:02	0.8410913109779358	0.09576622629462207	binder
RAWKGIAHKY	HLA-A*30:02	0.9712918877601624	0.022181610631045453	binder
RAYGRDIVEAHY	HLA-A*30:02	0.9776392698287963	0.014167938072850772	binder
RAYLVRWEY	HLA-A*30:02	0.9836747169494628	0.0054771141652375415	binder
RAYPAQITPKM	HLA-A*30:02	0.6400171041488647	0.15362908407275827	binder
RDYFGAHTY	HLA-A*30:02	0.7915831923484802	0.23827242692999506	binder
REKELQHRY	HLA-A*30:02	0.7701644420623779	0.1689154284486551	binder
RELYERPPHLY	HLA-A*30:02	0.7635212123394013	0.18986971370135272	binder
REWAIKKHLY	HLA-A*30:02	0.739111477136612	0.21111402967559015	binder
RFADSTHRY	HLA-A*30:02	0.9907667636871338	0.007823034157616033	binder
RFAELAQIY	HLA-A*30:02	0.9261302471160888	0.03444478697278683	binder
RFFDKVIEKRY	HLA-A*30:02	0.9423895001411438	0.04196718261093784	binder
RFHTITTSY	HLA-A*30:02	0.978490698337555	0.009753916730799754	binder
RFIDSKLIYTY	HLA-A*30:02	0.9912626028060914	0.006784442983271254	binder
RFIPSAYPYY	HLA-A*30:02	0.968464457988739	0.017443543693563	binder
RFKAFVAIGDY	HLA-A*30:02	0.8887205123901367	0.04363214795134764	binder
RFKEPHAVFY	HLA-A*30:02	0.9891510248184204	0.007010359777675163	binder
RFKEPLPEY	HLA-A*30:02	0.9616447567939759	0.02068856551355735	binder
RFMDPEMETRY	HLA-A*30:02	0.9843893408775329	0.01169117561695785	binder
RFMEQVIFKY	HLA-A*30:02	0.9869018912315368	0.007248515199881453	binder
RFMQEKDVFERYY	HLA-A*30:02	0.7329375088214874	0.25709251118699616	binder
RFNGQFKTY	HLA-A*30:02	0.9573985457420349	0.02754783752409362	binder
RFPHLLAHTY	HLA-A*30:02	0.9494346499443054	0.030166516415010572	binder
RFPNLVDPWTPHLY	HLA-A*30:02	0.6180271208286285	0.17816914242007223	binder
RFQFLPHAY	HLA-A*30:02	0.9679473161697387	0.022619600643255997	binder
RFQFLPHAYY	HLA-A*30:02	0.9718589901924133	0.014683265549946352	binder
RFQVKNPPHTY	HLA-A*30:02	0.9105787634849548	0.05109908083214874	binder
RFSEPHARFY	HLA-A*30:02	0.9850058674812316	0.01595496677612132	binder
RFSINGHFY	HLA-A*30:02	0.967705762386322	0.021158466972216395	binder
RFVEKEDLLSHFY	HLA-A*30:02	0.8198240995407104	0.14722102152223246	binder
RFWDIKSKYF	HLA-A*30:02	0.7513680815696716	0.1602643284752846	binder
RFWDIKSKY	HLA-A*30:02	0.958473002910614	0.024966646654831313	binder
RFYDLSSKY	HLA-A*30:02	0.9646519422531128	0.030871942486320934	binder
RFYDLSSKYY	HLA-A*30:02	0.9802401661872864	0.016894931588859383	binder
RFYGKNSSY	HLA-A*30:02	0.9813258290290833	0.014527758058496145	binder
RFYPWTIDNKY	HLA-A*30:02	0.9672415494918823	0.029543136525256013	binder
RFYTDNKKY	HLA-A*30:02	0.8303018093109131	0.13564836700474414	binder
RGASQAGMTGY	HLA-A*30:02	0.9249364018440247	0.04586972103102591	binder
RGFGGGGYGGF	HLA-A*30:02	0.8869119167327881	0.08614539408798233	binder
RGKEAGPAHSY	HLA-A*30:02	0.9331186175346374	0.05600546033899243	binder
RGLDVDGIY	HLA-A*30:02	0.7959494352340698	0.04560417630431678	binder
RGLSSLDRKY	HLA-A*30:02	0.6663685262203216	0.14416383899093094	binder
RGRDLEQILSQY	HLA-A*30:02	0.7428825914859771	0.16234127872065476	binder
RGSAVVGQY	HLA-A*30:02	0.9431097149848938	0.02007097309993018	binder
RGTHMQHAY	HLA-A*30:02	0.9169153928756714	0.015419616255457463	binder
RGVEFVHVY	HLA-A*30:02	0.9537788987159729	0.014475795451608228	binder
RGWGEGDFVY	HLA-A*30:02	0.9672368288040161	0.014975472650756676	binder
RGYDRGYDDRDYY	HLA-A*30:02	0.9356714606285095	0.024311237274233736	binder
RGYDRGYDRY	HLA-A*30:02	0.9669319033622742	0.023276231050536608	binder
RGYSSLLKRDF	HLA-A*30:02	0.07268360499292612	0.06974292998780744	not-binder
RHKFPDEDSY	HLA-A*30:02	0.7040396749973297	0.22904906703758346	binder
RHPTVPHLY	HLA-A*30:02	0.8088035464286805	0.10032567482950884	binder
RIADISQVY	HLA-A*30:02	0.9919576048851013	0.004333585991680427	binder
RIADQFLGAMY	HLA-A*30:02	0.9816998481750489	0.020575862329699414	binder
RIADRGAEY	HLA-A*30:02	0.9795340657234192	0.012152165175184438	binder
RIAGEASRLAHY	HLA-A*30:02	0.9364252090454102	0.08051210044185343	binder
RIASEASRLAHY	HLA-A*30:02	0.9132490634918213	0.08527573324934848	binder
RIFANAHTY	HLA-A*30:02	0.9933169841766357	0.0028941302624552637	binder
RIFDRAVAAY	HLA-A*30:02	0.996280574798584	0.001351045776995674	binder
RIFGTDSQYNAY	HLA-A*30:02	0.9841380834579467	0.009423615026832184	binder
RIFPSHISSRY	HLA-A*30:02	0.9961347818374634	0.002618842964472755	binder
RIFTYTDSDRY	HLA-A*30:02	0.9588875293731689	0.018225120471182615	binder
RIHQESELHSY	HLA-A*30:02	0.962118661403656	0.014895405083201307	binder
RIHRLARYY	HLA-A*30:02	0.9656335234642028	0.015099287551349977	binder
RIHSLMEKY	HLA-A*30:02	0.9699055671691894	0.015064910972092668	binder
RIIAEPGRYY	HLA-A*30:02	0.9936167120933532	0.0014124726046738049	binder
RIIDAGPKGNY	HLA-A*30:02	0.9796170949935913	0.017499767118129877	binder
RIIQFKPGQDRY	HLA-A*30:02	0.9000268936157226	0.05110119877322115	binder
RIKDEFQLLQAQY	HLA-A*30:02	0.6448432564735412	0.16445828208480118	binder
RIKDLGQFY	HLA-A*30:02	0.986605453491211	0.0025963594855876355	binder
RIKDSCVKADKM	HLA-A*30:02	0.016557191172614692	0.01846586830695751	not-binder
RIKEIHDGLDFY	HLA-A*30:02	0.9839590787887573	0.006792810382651344	binder
RIKEIHDGLDFYY	HLA-A*30:02	0.9745801091194153	0.013539653436016607	binder
RIKETDEQRLRDEY	HLA-A*30:02	0.37355605363845823	0.12043235191752556	not-binder
RIKFFVSHY	HLA-A*30:02	0.9777321457862854	0.004510393295845196	binder
RIKGDWIGLY	HLA-A*30:02	0.9861093759536743	0.0036688215889338466	binder
RIKGEKDWQKY	HLA-A*30:02	0.929268217086792	0.06769431180176565	binder
RIKLGDSSNYY	HLA-A*30:02	0.9811438322067261	0.010192573483464033	binder
RIKLGDYHFY	HLA-A*30:02	0.9826224207878113	0.013091438772266175	binder
RIKNPEGGLY	HLA-A*30:02	0.9854612946510315	0.005821904177455095	binder
RIKNPEGGLYL	HLA-A*30:02	0.6870828747749329	0.22586097521071324	binder
RIKPIYNLY	HLA-A*30:02	0.9889007687568665	0.0059426270454362795	binder
RIKPVEEVKY	HLA-A*30:02	0.9630684018135071	0.02022030738130198	binder
RIKQFLQSRY	HLA-A*30:02	0.9515479445457459	0.01252290789596751	binder
RIKTGSPLDHL	HLA-A*30:02	0.12593604996800423	0.09868214194090308	not-binder
RILGGLLSAY	HLA-A*30:02	0.9829890727996826	0.012715545694211858	binder
RILGLGDLGVY	HLA-A*30:02	0.9745867371559143	0.008939086446266162	binder
RILHNVHLY	HLA-A*30:02	0.9917433500289917	0.0026874512665597296	binder
RILKARLEY	HLA-A*30:02	0.9817826151847839	0.006686756825351776	binder
RILPHTVLY	HLA-A*30:02	0.9963248610496521	0.002844579953986932	binder
RILPNFNASY	HLA-A*30:02	0.9915242075920105	0.0038268008564345227	binder
RILPVAASY	HLA-A*30:02	0.984503960609436	0.00886651009590956	binder
RILTVEDHYY	HLA-A*30:02	0.9745039701461792	0.009937950710763158	binder
RIMDPDVITGY	HLA-A*30:02	0.9951364994049072	0.0031643702981740004	binder
RIMDPYKASY	HLA-A*30:02	0.9927312135696411	0.0021831048127170937	binder
RIMDSSQNAY	HLA-A*30:02	0.9890395164489746	0.007244080538149326	binder
RIMGESGKY	HLA-A*30:02	0.9705403923988343	0.017793716342071164	binder
RIMKKTSLY	HLA-A*30:02	0.9923301100730896	0.0033636423039261746	binder
RINNPELLGQY	HLA-A*30:02	0.9741207957267761	0.016110155830181206	binder
RINSSLAVAAY	HLA-A*30:02	0.9759115099906921	0.00969732580878427	binder
RIPAIFSPAFY	HLA-A*30:02	0.9051475405693055	0.0941691147653514	binder
RIQAGDPVARY	HLA-A*30:02	0.9735972166061402	0.019959018465511142	binder
RIQDQGVRY	HLA-A*30:02	0.9687466382980346	0.010055365126440627	binder
RIQDVLFLY	HLA-A*30:02	0.9949827194213867	0.0006485107605672348	binder
RIQEFVRGHFY	HLA-A*30:02	0.9652311205863953	0.03287789720734635	binder
RIQEKLECY	HLA-A*30:02	0.8932297945022583	0.062424566965483375	binder
RIQGFQVHY	HLA-A*30:02	0.9902660369873046	0.0036287581783305033	binder
RIQNPDLWNSY	HLA-A*30:02	0.9768573760986328	0.003927867365360761	binder
RIQQQTHTY	HLA-A*30:02	0.9733044385910035	0.00244729440580409	binder
RIQSKTERGSY	HLA-A*30:02	0.8812949419021606	0.11450469783443135	binder
RIRDLAQLKNLY	HLA-A*30:02	0.8833548784255981	0.125110339160402	binder
RIRDLLYEQY	HLA-A*30:02	0.9682714700698852	0.007731469303076942	binder
RIRDVTNNQEKHFY	HLA-A*30:02	0.8309020161628723	0.096586525807036	binder
RIREDIAKY	HLA-A*30:02	0.9836389899253846	0.005340015869785296	binder
RIRKEPPVY	HLA-A*30:02	0.9447417497634888	0.022282740743732838	binder
RISAEDGLKHEY	HLA-A*30:02	0.8264623999595642	0.1408602647875043	binder
RISPTFADAY	HLA-A*30:02	0.9850542187690735	0.001613408653867364	binder
RITAVRRVY	HLA-A*30:02	0.9529129505157471	0.026162303894849293	binder
RITEYMEHVY	HLA-A*30:02	0.9591980695724487	0.02394616683354047	binder
RIVAPPGGR	HLA-A*30:02	0.17611883766949177	0.17307893802580657	not-binder
RIVEPYIAWGY	HLA-A*30:02	0.9696975111961365	0.022151038027626354	binder
RIVTYHRHLY	HLA-A*30:02	0.9691028237342835	0.022178696687000413	binder
RIYSIGKSY	HLA-A*30:02	0.9782333612442017	0.009402024767441787	binder
RLAAKLLAKY	HLA-A*30:02	0.9787312746047974	0.020346473374518597	binder
RLAELYHGY	HLA-A*30:02	0.9940826773643494	0.0029172959414145157	binder
RLAQTLRHY	HLA-A*30:02	0.9859811782836914	0.012014075803054407	binder
RLDDKKFLY	HLA-A*30:02	0.9784122586250306	0.020039373328241173	binder
RLEADKAKY	HLA-A*30:02	0.7702391862869262	0.08623071359839651	binder
RLFDIKPEQQRY	HLA-A*30:02	0.991101610660553	0.011186451194299707	binder
RLFSTAEAAVY	HLA-A*30:02	0.983204984664917	0.005311462570764001	binder
RLFVGARIY	HLA-A*30:02	0.9637135744094849	0.020367986343456025	binder
RLFVGEPVWTAY	HLA-A*30:02	0.9494746208190918	0.03883039045556194	binder
RLFYGKSYYHVY	HLA-A*30:02	0.874927282333374	0.10911569240455651	binder
RLGKVPHRY	HLA-A*30:02	0.9527843475341797	0.03277440452839236	binder
RLGNLGEAKKY	HLA-A*30:02	0.8005149722099304	0.2371389919891602	binder
RLHKATLRHY	HLA-A*30:02	0.9694828867912293	0.015428798122454759	binder
RLIAQRYLLQY	HLA-A*30:02	0.9695962548255921	0.0327742301680445	binder
RLIEKRAFQDKY	HLA-A*30:02	0.6711646795272828	0.24611519172171045	binder
RLIGIYKTY	HLA-A*30:02	0.9499430179595947	0.04496388254209668	binder
RLIHPKSGRSY	HLA-A*30:02	0.9597522616386414	0.02101115794311144	binder
RLKDEDLLPSKY	HLA-A*30:02	0.9413791179656983	0.06398661203342021	binder
RLKDFRDAY	HLA-A*30:02	0.9683303475379944	0.01645989080662236	binder
RLKEYEKALKY	HLA-A*30:02	0.956474506855011	0.029490413042234907	binder
RLKNDQANY	HLA-A*30:02	0.9579203724861145	0.013048779996242018	binder
RLKPDFIDGY	HLA-A*30:02	0.9861139416694641	0.0060628542046986325	binder
RLKPQLLQGVY	HLA-A*30:02	0.9441754341125488	0.05935237267665717	binder
RLKTMTDTY	HLA-A*30:02	0.965081250667572	0.017144365897231513	binder
RLLALNSLY	HLA-A*30:02	0.9769847750663757	0.00996444574656825	binder
RLLDMADVAVY	HLA-A*30:02	0.9660664558410644	0.026398710007455167	binder
RLLEDSALSKY	HLA-A*30:02	0.9862786173820496	0.009468305191416454	binder
RLLPSLIGRHFY	HLA-A*30:02	0.9137134313583374	0.05414800719342242	binder
RLMGDYLLRGY	HLA-A*30:02	0.9803261876106262	0.012824763054126609	binder
RLMKYGGHGY	HLA-A*30:02	0.9888587951660156	0.005876489082983481	binder
RLNFSHGTHEY	HLA-A*30:02	0.9005374073982239	0.09668791044768808	binder
RLNSVVGEY	HLA-A*30:02	0.9784751772880554	0.010391957383030321	binder
RLPAFLDNHNY	HLA-A*30:02	0.960794723033905	0.022589129891224587	binder
RLPKDKPRY	HLA-A*30:02	0.8525758504867553	0.12288619628383539	binder
RLPLISGFY	HLA-A*30:02	0.959498918056488	0.026775895984713236	binder
RLPLRVVKHFY	HLA-A*30:02	0.8242220997810363	0.12731821128773035	binder
RLPLVPSKY	HLA-A*30:02	0.9181718349456787	0.04549170712871588	binder
RLPNVHGRSY	HLA-A*30:02	0.9588794946670532	0.034812433620537535	binder
RLQDAIAKV	HLA-A*30:02	0.5366464793682099	0.1710253475383645	ambiguous
RLQDLLLHY	HLA-A*30:02	0.9910503983497619	0.003866190944189366	binder
RLQDLVSPVY	HLA-A*30:02	0.9626660108566284	0.04263851403070747	binder
RLQDQGLILY	HLA-A*30:02	0.9894652366638184	0.006197399029736785	binder
RLQDQHMFY	HLA-A*30:02	0.9930055379867554	0.004227482858696455	binder
RLQEESLRQDY	HLA-A*30:02	0.6579437136650086	0.32638269553802046	ambiguous
RLQEFLTAY	HLA-A*30:02	0.981800627708435	0.014601633378505492	binder
RLQEGRGEAVY	HLA-A*30:02	0.8994429707527161	0.0698493882369965	binder
RLQEGYDHSY	HLA-A*30:02	0.9804616332054138	0.015337033606935202	binder
RLQELGARHFY	HLA-A*30:02	0.9531967759132385	0.04988603340341755	binder
RLQEVLNDY	HLA-A*30:02	0.9655814170837402	0.020270422945490217	binder
RLQEVLNDYY	HLA-A*30:02	0.9814400672912598	0.005956330756620914	binder
RLQGISFGMY	HLA-A*30:02	0.9769684195518493	0.00922176789941736	binder
RLQKQFAGY	HLA-A*30:02	0.9781768202781678	0.007359329793042981	binder
RLQLPVWEY	HLA-A*30:02	0.974041748046875	0.01043818090788112	binder
RLQNIIDNQKY	HLA-A*30:02	0.8891757726669312	0.09893230605834419	binder
RLQPEVQRY	HLA-A*30:02	0.973973274230957	0.011562100631301015	binder
RLQPFLQRY	HLA-A*30:02	0.9876320719718933	0.004469251225562331	binder
RLQPPKQGMQY	HLA-A*30:02	0.9804738163948059	0.012672591535084272	binder
RLQSKTIKVSY	HLA-A*30:02	0.7488831877708435	0.3127118996656751	binder
RLQTALSLY	HLA-A*30:02	0.9817858338356018	0.006768706324298081	binder
RLQTLKHQY	HLA-A*30:02	0.9363977789878846	0.04397159434327322	binder
RLREFWMRY	HLA-A*30:02	0.9666229128837586	0.046227079893972525	binder
RLREVSEKLNKY	HLA-A*30:02	0.7445374131202698	0.1994061400375503	binder
RLSDLLDWKY	HLA-A*30:02	0.9789927005767822	0.010640111495487568	binder
RLSDSFSLY	HLA-A*30:02	0.9924612283706665	0.002337500531783834	binder
RLTGIPAGY	HLA-A*30:02	0.9568151593208313	0.03328340200299891	binder
RLVNEVYHMY	HLA-A*30:02	0.9804948091506958	0.009483656957216785	binder
RLVPYGNHSY	HLA-A*30:02	0.985147488117218	0.005333534142323498	binder
RLWAVAASY	HLA-A*30:02	0.9821101427078247	0.006580433992626788	binder
RLWISVARY	HLA-A*30:02	0.9646496534347534	0.028606689470712432	binder
RLYEFDLIDGY	HLA-A*30:02	0.986300814151764	0.0035542025117182327	binder
RLYHEADKTY	HLA-A*30:02	0.95449880361557	0.04609021855155941	binder
RLYHKKVVDHY	HLA-A*30:02	0.8968895316123963	0.10893980172302561	binder
RLYIWSGRDGY	HLA-A*30:02	0.9324403405189514	0.05767623233408624	binder
RMADDLNAQY	HLA-A*30:02	0.9750813961029052	0.03478325514965664	binder
RMFLSFPTTKTY	HLA-A*30:02	0.9522292494773865	0.030745728665724163	binder
RMHHIQPHY	HLA-A*30:02	0.9861203312873841	0.008630208193421867	binder
RMHQAIERFY	HLA-A*30:02	0.9778040647506714	0.01638416466641998	binder
RMIDIEGKGHL	HLA-A*30:02	0.5284495577216148	0.25708663870911413	ambiguous
RMIGDDLVNSY	HLA-A*30:02	0.9899506449699402	0.010898906457417392	binder
RMKENQKHIY	HLA-A*30:02	0.9463366985321044	0.02731308119328106	binder
RMKETQKSIY	HLA-A*30:02	0.9344690918922425	0.021305498007545522	binder
RMKNIGVMNY	HLA-A*30:02	0.9909151196479797	0.006026409781213039	binder
RMKTGNKIRY	HLA-A*30:02	0.92367182970047	0.03403848729141674	binder
RMLDPSIKGTF	HLA-A*30:02	0.7645677924156189	0.17916244573538276	binder
RMLPSTSRRLNHY	HLA-A*30:02	0.7239841878414154	0.24451568573168597	binder
RMLPTIIADNAGY	HLA-A*30:02	0.906080687046051	0.10187202895099984	binder
RMMEAFAQRY	HLA-A*30:02	0.996293592453003	0.002328103815348776	binder
RMNPNSPSITY	HLA-A*30:02	0.9924848675727844	0.004630217712906875	binder
RMNSKMQVY	HLA-A*30:02	0.9849561095237732	0.006530891111422885	binder
RMPVSSQHRY	HLA-A*30:02	0.9413103818893432	0.04073660172331327	binder
RMQDTSVSFGY	HLA-A*30:02	0.9794427394866944	0.011767993380847558	binder
RMQEESLRQEY	HLA-A*30:02	0.9196263670921325	0.05955364530458864	binder
RMQEMIARM	HLA-A*30:02	0.7990245342254638	0.12798733477441437	binder
RMQGLEAHKY	HLA-A*30:02	0.9655612468719482	0.020374525403007257	binder
RMQPRGSFY	HLA-A*30:02	0.98849937915802	0.0051495985536569415	binder
RMQTNQTPPTY	HLA-A*30:02	0.8930413722991943	0.05696839137898955	binder
RMQVDPQKY	HLA-A*30:02	0.9228559017181397	0.031759415955776554	binder
RMRPGAYSTGY	HLA-A*30:02	0.9825630187988281	0.008441978790135954	binder
RMSDVVKGVY	HLA-A*30:02	0.982277226448059	0.008940203283871753	binder
RMSGMIRLY	HLA-A*30:02	0.9930101037025452	0.002625942170966314	binder
RMWYELDEESRRKY	HLA-A*30:02	0.3897560818120837	0.3347078465204732	ambiguous
RNFNQQGLY	HLA-A*30:02	0.9286158323287964	0.03518321243675892	binder
RNKELIGKY	HLA-A*30:02	0.9180428981781006	0.04280820918960347	binder
RNLNGHSIGQY	HLA-A*30:02	0.9066072702407837	0.016201747634943944	binder
RNQDFMNVYY	HLA-A*30:02	0.9636958122253418	0.026666363807945462	binder
RNQPMALSLY	HLA-A*30:02	0.952257764339447	0.025661427629291265	binder
RNQPQANSHVY	HLA-A*30:02	0.8664769530296326	0.0538665309553298	binder
RNTLQLHRY	HLA-A*30:02	0.8595189094543457	0.07211699946281498	binder
RNVSTGDVNVE	HLA-A*30:02	0.009288171585649253	0.009747093087412558	not-binder
RPQSGANGLPKHSY	HLA-A*30:02	0.28181203715503217	0.22771075312067768	not-binder
RQAGDDFSRRY	HLA-A*30:02	0.9640699982643127	0.033797394218157244	binder
RQAHLTNQY	HLA-A*30:02	0.9841195344924927	0.009883191317743746	binder
RQALLTQHY	HLA-A*30:02	0.9780312180519104	0.015036054665012306	binder
RQALPQVRLY	HLA-A*30:02	0.9816043615341187	0.012061198851414693	binder
RQANQEKKLGEY	HLA-A*30:02	0.8851822257041931	0.07086607915173525	binder
RQAPVLLQTY	HLA-A*30:02	0.995270025730133	0.0024157527588432024	binder
RQASRAFSLY	HLA-A*30:02	0.9910031080245971	0.007237491520672511	binder
RQAVFTAKY	HLA-A*30:02	0.9900790095329285	0.006279228709166376	binder
RQDLPSPSDFY	HLA-A*30:02	0.8672493696212769	0.056323007716655715	binder
RQEEGVFGFY	HLA-A*30:02	0.9619749784469604	0.014035750385450936	binder
RQFAAQTVGNTY	HLA-A*30:02	0.9900250673294068	0.005991159158945135	binder
RQFDLAWQY	HLA-A*30:02	0.9899834156036377	0.009475043175736704	binder
RQFEGLQGY	HLA-A*30:02	0.9906588435173035	0.006999566708444553	binder
RQFGPYRLNY	HLA-A*30:02	0.9953866124153137	0.0023836627855649785	binder
RQFWFQGNRY	HLA-A*30:02	0.9897392272949219	0.006578071735258094	binder
RQGFVPAAY	HLA-A*30:02	0.9597230553627014	0.023264967723877008	binder
RQHEIVLKV	HLA-A*30:02	0.5841142326593399	0.3056005766521408	ambiguous
RQHLFYGQY	HLA-A*30:02	0.9783012986183166	0.012293677213471152	binder
RQHMDHRHWY	HLA-A*30:02	0.9065406441688537	0.0987367931087323	binder
RQHMENEMAHY	HLA-A*30:02	0.9423913598060608	0.02204398459769922	binder
RQHRMMILY	HLA-A*30:02	0.9822990298271179	0.010585654459022768	binder
RQHSIYKNGY	HLA-A*30:02	0.9543094992637634	0.02963571602069612	binder
RQHVFLVSEY	HLA-A*30:02	0.9723059654235839	0.01576056063767725	binder
RQIAQEIIKGMGY	HLA-A*30:02	0.9442655682563782	0.048721742797440216	binder
RQIEDTVLYGY	HLA-A*30:02	0.9910395860671997	0.007702524924342069	binder
RQIEDTVLYGYY	HLA-A*30:02	0.9851430177688598	0.012266569824522752	binder
RQIEREAQQQQHLY	HLA-A*30:02	0.8331103324890137	0.16015768049600446	binder
RQIKHMIKY	HLA-A*30:02	0.9894079685211181	0.006965783783870305	binder
RQIPQNFIADY	HLA-A*30:02	0.9626871466636657	0.03308718346708703	binder
RQIQFEIAHAY	HLA-A*30:02	0.9710133314132691	0.02057772586606193	binder
RQISREVTYKY	HLA-A*30:02	0.9791323423385621	0.016345462559932217	binder
RQITPILPHDY	HLA-A*30:02	0.947427487373352	0.05054576674944364	binder
RQITQVYGFY	HLA-A*30:02	0.9836580395698548	0.008307045556654733	binder
RQKAVSLFLCY	HLA-A*30:02	0.8618736505508423	0.09669789664649	binder
RQKDEEDKARF	HLA-A*30:02	0.35752208679914477	0.3010524906092652	ambiguous
RQKDNLNNY	HLA-A*30:02	0.974385929107666	0.021500585107098374	binder
RQKELESNY	HLA-A*30:02	0.9480350375175476	0.04108527854668345	binder
RQKHEIESLY	HLA-A*30:02	0.9735481381416321	0.01318779352709982	binder
RQKHPPATL	HLA-A*30:02	0.44041980504989625	0.18090428138134557	ambiguous
RQKKQDGALYL	HLA-A*30:02	0.4199832558631897	0.18520602759582472	ambiguous
RQKLVRNIY	HLA-A*30:02	0.887720263004303	0.06222884641480747	binder
RQKPVDLLKY	HLA-A*30:02	0.9923633456230163	0.0042710935924406895	binder
RQKQGVVLKY	HLA-A*30:02	0.9715856075286865	0.04118153194940938	binder
RQKSAALIIQKY	HLA-A*30:02	0.8717402577400207	0.15107830575131462	binder
RQKTPYEGNYY	HLA-A*30:02	0.9792945861816407	0.018568442230061686	binder
RQLAHIYHY	HLA-A*30:02	0.9956048846244812	0.004579720657850406	binder
RQLAHIYHYY	HLA-A*30:02	0.9947533965110779	0.0035117034493347137	binder
RQLDIKKSSY	HLA-A*30:02	0.9796144008636475	0.011209896874194906	binder
RQLDLAKNRLY	HLA-A*30:02	0.9656015753746032	0.03968952420034338	binder
RQLEVVKSSSY	HLA-A*30:02	0.9853404879570007	0.009847865579597931	binder
RQLGQDLLNSY	HLA-A*30:02	0.9912724018096923	0.004836557533077109	binder
RQLGSLSKY	HLA-A*30:02	0.98173086643219	0.012241237212113676	binder
RQLSEEERGRL	HLA-A*30:02	0.041838928079232576	0.06278182384169817	not-binder
RQMDESEQYLY	HLA-A*30:02	0.9889203071594238	0.00928373671125514	binder
RQMGSGDAYPHQY	HLA-A*30:02	0.9753045320510865	0.013145687651445456	binder
RQMKNIVHNY	HLA-A*30:02	0.9899255990982055	0.009700662972598592	binder
RQMTVIRKV	HLA-A*30:02	0.6412196695804596	0.170765321676782	binder
RQMVEHGGFY	HLA-A*30:02	0.984653639793396	0.009567554772797589	binder
RQNALGHVRY	HLA-A*30:02	0.987966001033783	0.0046465196586249905	binder
RQNLIQKELTGY	HLA-A*30:02	0.8961003303527832	0.07225190619653434	binder
RQNLLSQSHAY	HLA-A*30:02	0.9731220006942749	0.015993683103385833	binder
RQPDKGEHSY	HLA-A*30:02	0.9082385063171386	0.0226588879446985	binder
RQPDNAKALY	HLA-A*30:02	0.9547829627990723	0.036085682356457295	binder
RQPDSPTALY	HLA-A*30:02	0.9695476531982422	0.020962256123143983	binder
RQQASILSQY	HLA-A*30:02	0.9814290523529052	0.008778613657421655	binder
RQQDGLLRGGY	HLA-A*30:02	0.9313387036323547	0.07217168442172804	binder
RQQEGFKPNY	HLA-A*30:02	0.8857454895973206	0.11927114633464386	binder
RQQEGGSQASVY	HLA-A*30:02	0.9469458341598511	0.012308416791924069	binder
RQQEREKELQHRY	HLA-A*30:02	0.3964718669652939	0.24648505512500346	ambiguous
RQQFPYGASY	HLA-A*30:02	0.9815074920654296	0.016593298824195614	binder
RQQGRYAPSY	HLA-A*30:02	0.9686241865158081	0.02579219642175995	binder
RQQKTDMQY	HLA-A*30:02	0.9476565361022949	0.021553371023890548	binder
RQQQIERELNGY	HLA-A*30:02	0.867827832698822	0.11938134114635103	binder
RQQSHFAMM	HLA-A*30:02	0.812693428993225	0.09922439474528187	binder
RQQVPTRKDY	HLA-A*30:02	0.6537319660186768	0.2276522415964636	binder
RQRGINMRY	HLA-A*30:02	0.9672677278518677	0.024482149585131424	binder
RQRPRESYQMGHM	HLA-A*30:02	0.007169837388209999	0.005295260887167147	not-binder
RQRQKELESNY	HLA-A*30:02	0.8426784157752991	0.08514477817971774	binder
RQSKVDKLY	HLA-A*30:02	0.9209350943565369	0.05222144856195452	binder
RQTFVIHKL	HLA-A*30:02	0.4812681466341019	0.3148294277786969	ambiguous
RQVHPFHVY	HLA-A*30:02	0.9903355360031127	0.005358650969992001	binder
RQVYLPMSY	HLA-A*30:02	0.987683916091919	0.005567625262831445	binder
RQWLIDTLY	HLA-A*30:02	0.9770445466041565	0.013147630691073059	binder
RQYEGHVNEY	HLA-A*30:02	0.9973056793212891	0.002131564197145745	binder
RQYEGPLHHY	HLA-A*30:02	0.9985564470291137	0.0014077875179757037	binder
RQYEHDQWRRY	HLA-A*30:02	0.9736859679222107	0.03788457298914164	binder
RQYGQTVATY	HLA-A*30:02	0.9959159970283509	0.0024764553331894697	binder
RQYNRDWQSYY	HLA-A*30:02	0.9948939561843873	0.0034063381894714534	binder
RQYPDLETKY	HLA-A*30:02	0.9933224201202393	0.005089770392513396	binder
RSAFLSQRY	HLA-A*30:02	0.9862656354904175	0.004437132162127932	binder
RSARHFLHHY	HLA-A*30:02	0.9603166818618775	0.013802785430244565	binder
RSARHFLHHYY	HLA-A*30:02	0.9307133316993713	0.02518005550571715	binder
RSFAGNLNTY	HLA-A*30:02	0.9917166113853455	0.0048712061354723	binder
RSGDFTTSSY	HLA-A*30:02	0.9775724649429322	0.013615533930101075	binder
RSHPFIKEY	HLA-A*30:02	0.9870777130126953	0.007781032700684616	binder
RSHPPLHEY	HLA-A*30:02	0.9909517288208007	0.00402385720719139	binder
RSHYLMHNY	HLA-A*30:02	0.9815721154212952	0.013313525041136217	binder
RSIAEMGAY	HLA-A*30:02	0.9494862794876099	0.024680923865053533	binder
RSIALTQARY	HLA-A*30:02	0.9806788921356201	0.012700965973328655	binder
RSIGMDPSDIY	HLA-A*30:02	0.9191272854804993	0.037716322337938535	binder
RSINEKDYHSRRY	HLA-A*30:02	0.6195402503013611	0.1638754057210677	binder
RSIPAYLAETLYY	HLA-A*30:02	0.9240402460098267	0.04500732690140161	binder
RSISQSSTDSY	HLA-A*30:02	0.9565715789794922	0.02180499318138176	binder
RSKLAQIRHIY	HLA-A*30:02	0.8114814400672913	0.11927653539726893	binder
RSKPQLARY	HLA-A*30:02	0.9859174251556396	0.009569986463240346	binder
RSKPSDLASTY	HLA-A*30:02	0.986647617816925	0.005217070641168817	binder
RSLDPSQTDFY	HLA-A*30:02	0.9621026754379273	0.02297375413853934	binder
RSLEVLIGSGY	HLA-A*30:02	0.9693013548851013	0.015140278528000357	binder
RSLPEEVVRETGEY	HLA-A*30:02	0.7020410060882568	0.1770166758896504	binder
RSLQKGTFDSKY	HLA-A*30:02	0.7644566297531128	0.19705028527244953	binder
RSLSDLFRRY	HLA-A*30:02	0.973392903804779	0.016137308435161812	binder
RSLSEDVRFYY	HLA-A*30:02	0.9678778529167176	0.026005416117692897	binder
RSLVAHKTDRY	HLA-A*30:02	0.85473712682724	0.10700926528755549	binder
RSMDSYLNQSY	HLA-A*30:02	0.9882263302803039	0.007411895585647985	binder
RSMGFIGHY	HLA-A*30:02	0.9936266899108886	0.00387209724651796	binder
RSMHPELMKY	HLA-A*30:02	0.9966867804527283	0.0017967597222048341	binder
RSNTQPGFSY	HLA-A*30:02	0.9831997156143188	0.012263291114937114	binder
RSQDVNKQGLY	HLA-A*30:02	0.9607229590415954	0.03140581963060213	binder
RSQIHLHKY	HLA-A*30:02	0.9699818372726441	0.02477372659078148	binder
RSQPVYIQY	HLA-A*30:02	0.9860698342323303	0.00629983508284454	binder
RSQVQRARY	HLA-A*30:02	0.9228211283683777	0.03615849862636495	binder
RSRPDLMDNY	HLA-A*30:02	0.9754949927330017	0.009533687910868142	binder
RSSGPYGGGGQYF	HLA-A*30:02	0.6092988193035126	0.1949646647916232	binder
RSSGPYGGGGQY	HLA-A*30:02	0.9614350080490113	0.04271643148931944	binder
RSSNVSYKY	HLA-A*30:02	0.9878003835678101	0.005668520075508024	binder
RSSPPGHYY	HLA-A*30:02	0.9947794437408447	0.0027607049830963865	binder
RSSQGTSYDSY	HLA-A*30:02	0.9353664636611938	0.025309476050590855	binder
RSSSNLALALY	HLA-A*30:02	0.9721868753433227	0.01786372561757473	binder
RSSYVARQY	HLA-A*30:02	0.9807920455932617	0.006798775697508392	binder
RSTLVEHVY	HLA-A*30:02	0.952433443069458	0.03470831087716806	binder
RSTVAQLVK	HLA-A*30:02	0.10898116752505302	0.10072205067750603	not-binder
RSVSIPAPAYY	HLA-A*30:02	0.9669070243835449	0.019671037376251244	binder
RSWAIHTGRY	HLA-A*30:02	0.9794215559959412	0.016168984436783128	binder
RSYGNSSDSRY	HLA-A*30:02	0.9946576356887817	0.002439157754807339	binder
RTAHVILRY	HLA-A*30:02	0.998195743560791	0.00091364512733752	binder
RTAPRFGLY	HLA-A*30:02	0.996181333065033	0.00205783406447298	binder
RTAQNLHNSY	HLA-A*30:02	0.9858611226081848	0.008191621689647571	binder
RTEPELLVAHAY	HLA-A*30:02	0.8398642659187316	0.06543646656542919	binder
RTFAADHNYL	HLA-A*30:02	0.8289674520492554	0.05915372969903747	binder
RTFGHLLRY	HLA-A*30:02	0.9986977100372314	0.0009144761963499912	binder
RTFRADGAATY	HLA-A*30:02	0.9906480193138123	0.00530883462877643	binder
RTFVWPAHFKY	HLA-A*30:02	0.9902783513069153	0.007785289856283557	binder
RTGDGKILY	HLA-A*30:02	0.9787332534790039	0.017449114350047774	binder
RTGFFGNALY	HLA-A*30:02	0.9829951405525208	0.0028915735867471397	binder
RTGGMAFHSY	HLA-A*30:02	0.9877724051475525	0.010643909259647687	binder
RTGPMGHTY	HLA-A*30:02	0.992336654663086	0.0027697295774727947	binder
RTGPVSGRY	HLA-A*30:02	0.9926131963729858	0.0036447632379835145	binder
RTHPVEIFY	HLA-A*30:02	0.9938323855400085	0.005958670519105429	binder
RTHTTSASARALY	HLA-A*30:02	0.8632845163345337	0.09982406343760984	binder
RTIDGKVLHKY	HLA-A*30:02	0.9961867094039917	0.00298557839018667	binder
RTIEGSSPADNRY	HLA-A*30:02	0.9836935758590698	0.01129389820479431	binder
RTIQTAFRQY	HLA-A*30:02	0.989129364490509	0.004591407368609865	binder
RTIVIRRDY	HLA-A*30:02	0.9121671199798584	0.03988240670220872	binder
RTKAATIIQKY	HLA-A*30:02	0.9864048004150391	0.01105502455027291	binder
RTKADSVPGTY	HLA-A*30:02	0.9825490474700928	0.0083235941060392	binder
RTKADSVPGTYR	HLA-A*30:02	0.16968573369085788	0.1499057148453403	not-binder
RTKDAGLGVY	HLA-A*30:02	0.9922325849533081	0.0016990384414243642	binder
RTKDIEDVFY	HLA-A*30:02	0.9921069383621216	0.004077311760045649	binder
RTKDLSRVFHSY	HLA-A*30:02	0.9481277465820312	0.04627447003664893	binder
RTKEEPAHY	HLA-A*30:02	0.9827180624008178	0.0023149084874213343	binder
RTKEVVFNCY	HLA-A*30:02	0.963953161239624	0.03929322717585371	binder
RTKKVGIVGKY	HLA-A*30:02	0.9802939891815186	0.013858907747204748	binder
RTKNNIQRY	HLA-A*30:02	0.9900140881538391	0.0026781356280326414	binder
RTKQPIPAAY	HLA-A*30:02	0.9826581120491028	0.014220201285581331	binder
RTKSAGLDLY	HLA-A*30:02	0.9891452312469482	0.0027363916283323353	binder
RTKYNLYLNY	HLA-A*30:02	0.9786587357521057	0.009845025900605854	binder
RTLGEIPTY	HLA-A*30:02	0.9718859314918518	0.02255318490482175	binder
RTLHHNWRY	HLA-A*30:02	0.9917336940765381	0.0013349049503108737	binder
RTLKEILRY	HLA-A*30:02	0.9957951545715332	0.0017181487987814957	binder
RTLMEALVASY	HLA-A*30:02	0.9748092651367187	0.014106808268372458	binder
RTLPETLDPAEY	HLA-A*30:02	0.9268066763877869	0.05908595439899625	binder
RTLPHFIKDDY	HLA-A*30:02	0.9307583451271058	0.05951419198726435	binder
RTLPVLLLY	HLA-A*30:02	0.9967920780181885	0.0016798970071963957	binder
RTLRDIETFY	HLA-A*30:02	0.9839987874031066	0.006251700172780362	binder
RTLSFGSDLNY	HLA-A*30:02	0.9769442915916443	0.01776877910053952	binder
RTLSGMESY	HLA-A*30:02	0.9848062634468079	0.005660058083158545	binder
RTMEIESTFHMY	HLA-A*30:02	0.9786893606185914	0.023994952270814312	binder
RTMPIYPTY	HLA-A*30:02	0.9966089725494385	0.0018434774250305507	binder
RTMQEIERY	HLA-A*30:02	0.9897429466247558	0.006019282128263748	binder
RTNEQMHQLVAAY	HLA-A*30:02	0.7028482496738434	0.16409477157640376	binder
RTNNIELHY	HLA-A*30:02	0.994514000415802	0.0024725791225638162	binder
RTNPNSGDFRF	HLA-A*30:02	0.9319586873054504	0.07289532069885764	binder
RTPEERAAAAKKY	HLA-A*30:02	0.5271283090114594	0.2998270055195296	ambiguous
RTPQTVAGY	HLA-A*30:02	0.9580843687057495	0.018480793230828293	binder
RTQEIINKY	HLA-A*30:02	0.991776967048645	0.005187882351073242	binder
RTQKTPPGLQHEY	HLA-A*30:02	0.7856019496917724	0.14648131490721986	binder
RTQNVLGEK	HLA-A*30:02	0.1691437479108572	0.1798841268748661	not-binder
RTQPMTAQAASY	HLA-A*30:02	0.9600803971290588	0.01998184834421162	binder
RTQTEELHYKY	HLA-A*30:02	0.9525753259658813	0.036295042990277096	binder
RTQYMKYLY	HLA-A*30:02	0.9921817898750305	0.004009896907586348	binder
RTRDIINVSNRY	HLA-A*30:02	0.8472315788269043	0.20410786182572296	binder
RTRIPYKPNY	HLA-A*30:02	0.8875401616096497	0.028429103483626605	binder
RTRVNKEMARY	HLA-A*30:02	0.9006609439849853	0.022074192542389078	binder
RTSIIEAQY	HLA-A*30:02	0.9780744314193726	0.012466677548734784	binder
RTSIVEKRF	HLA-A*30:02	0.4148057013750076	0.1848428238564035	ambiguous
RTSPFFSVY	HLA-A*30:02	0.9954640507698059	0.003226777572360109	binder
RTSSLKASY	HLA-A*30:02	0.9841743469238281	0.007476295225983116	binder
RTTEILHHL	HLA-A*30:02	0.8873767733573914	0.05018692404415191	binder
RTTFFHHEY	HLA-A*30:02	0.9926557660102844	0.005250263981431889	binder
RTVGEIMWGY	HLA-A*30:02	0.9873038530349731	0.010755502857903635	binder
RTVRIWRQY	HLA-A*30:02	0.968571949005127	0.009833792097888639	binder
RTVSLFSPAFY	HLA-A*30:02	0.9770526170730591	0.012444575261976768	binder
RTWQALAHEY	HLA-A*30:02	0.9808067679405212	0.020254370357381483	binder
RTYAGLAFHAY	HLA-A*30:02	0.9935162186622619	0.0040718399353789	binder
RTYDLYITY	HLA-A*30:02	0.995023763179779	0.0016325415673510292	binder
RTYGVVAQY	HLA-A*30:02	0.9961594581604004	0.001966430284444536	binder
RTYNAVDVEGLY	HLA-A*30:02	0.9893305778503418	0.006078474962022625	binder
RTYPSLLQGEY	HLA-A*30:02	0.9893124103546143	0.010613843260004968	binder
RTYTETVNHHY	HLA-A*30:02	0.9800918817520141	0.028508881995229066	binder
RVAAILQGVY	HLA-A*30:02	0.9797443151473999	0.008969073697371346	binder
RVADRLYGVY	HLA-A*30:02	0.9932569265365601	0.0033545115462988214	binder
RVADTFQDY	HLA-A*30:02	0.9905118346214294	0.004312197122586002	binder
RVAEVWMDEY	HLA-A*30:02	0.9924036622047424	0.004129950505147649	binder
RVAHMEFCY	HLA-A*30:02	0.96897052526474	0.016261720984399652	binder
RVAMYVHAY	HLA-A*30:02	0.9929274916648865	0.0025756724844491242	binder
RVANILINLY	HLA-A*30:02	0.9908340692520141	0.005526395897967439	binder
RVAPYRILY	HLA-A*30:02	0.9967316031455994	0.0023698152411592626	binder
RVAQLEQVY	HLA-A*30:02	0.9745004892349243	0.0167264733730133	binder
RVASVMQEY	HLA-A*30:02	0.9925439119338989	0.0021371972510610573	binder
RVDSKQRY	HLA-A*30:02	0.8877036333084106	0.11601258872165819	binder
RVEELERWVY	HLA-A*30:02	0.9235459208488465	0.045985672139470024	binder
RVFDHKQGTYGGY	HLA-A*30:02	0.987397289276123	0.008396520987682872	binder
RVFDHKQGTY	HLA-A*30:02	0.9923851490020752	0.005039314383806122	binder
RVFDKDGNGY	HLA-A*30:02	0.994478178024292	0.00393148201845975	binder
RVFEGPYKEY	HLA-A*30:02	0.9955380678176879	0.005010658724984122	binder
RVFLKNEKGQY	HLA-A*30:02	0.9134918332099915	0.05641744649916685	binder
RVFPYMEGDRGSRY	HLA-A*30:02	0.9013149738311768	0.08060019005313664	binder
RVFPYSVFY	HLA-A*30:02	0.9979505658149719	0.0009883342432004342	binder
RVFTSSTISGGY	HLA-A*30:02	0.980179762840271	0.012769280362766701	binder
RVFYALSNKY	HLA-A*30:02	0.9793993473052979	0.0060065446441797095	binder
RVGFFPRSY	HLA-A*30:02	0.9777695536613464	0.008356279848753482	binder
RVHVGSGDHDY	HLA-A*30:02	0.8977902412414551	0.07850724086349115	binder
RVIDAAKHAHKF	HLA-A*30:02	0.8280401945114135	0.22782512206700645	binder
RVIELAVKY	HLA-A*30:02	0.9938446164131165	0.004671381658278622	binder
RVIELVQKY	HLA-A*30:02	0.9930413722991943	0.005158278177402141	binder
RVIGAKKDQY	HLA-A*30:02	0.934737753868103	0.04097333715574198	binder
RVIGEDGQSVY	HLA-A*30:02	0.9811522364616394	0.013097513603304488	binder
RVIGGRDMKTFKY	HLA-A*30:02	0.9304203748703003	0.07852199160693978	binder
RVIGSELVQKY	HLA-A*30:02	0.991737699508667	0.010865106287653569	binder
RVIGTKGDIAHIY	HLA-A*30:02	0.973724639415741	0.01581886301253792	binder
RVIHVVTSEMDNY	HLA-A*30:02	0.7802231311798096	0.21029903588015278	binder
RVILERALV	HLA-A*30:02	0.3607353389263153	0.10921541286846444	not-binder
RVILPVSVDEY	HLA-A*30:02	0.945873248577118	0.02277473880939471	binder
RVIMERDTY	HLA-A*30:02	0.9489187240600586	0.02120210762029825	binder
RVINEPTAAALAY	HLA-A*30:02	0.9848797082901001	0.008226448008978192	binder
RVISEFVIPSVY	HLA-A*30:02	0.8955173134803772	0.056588962608530906	binder
RVISKHDLGHF	HLA-A*30:02	0.8173019647598266	0.09424027524556707	binder
RVITISKSEY	HLA-A*30:02	0.973759114742279	0.015302723578092828	binder
RVIVGGSSEY	HLA-A*30:02	0.97964928150177	0.012276786132940764	binder
RVIVLSSSHSY	HLA-A*30:02	0.9698508143424988	0.014427862896305758	binder
RVKAWTSRY	HLA-A*30:02	0.989412248134613	0.005239108017979614	binder
RVKDEPAYY	HLA-A*30:02	0.9907256722450256	0.003475286539847189	binder
RVKDPKKSLDFY	HLA-A*30:02	0.9850299239158631	0.005184780126693514	binder
RVKEGPLRSSSY	HLA-A*30:02	0.9490530490875244	0.058678600280677985	binder
RVKEIYNTY	HLA-A*30:02	0.9928063869476318	0.0025572486142062386	binder
RVKELLVDCY	HLA-A*30:02	0.9663890123367309	0.011807931498825074	binder
RVKEPSQDTV	HLA-A*30:02	0.5037896662950516	0.224173070146012	ambiguous
RVKGGDGIRIY	HLA-A*30:02	0.982587468624115	0.010206649666317423	binder
RVKGGGHVAQIY	HLA-A*30:02	0.9682898640632629	0.018381618629420088	binder
RVKGTNIQENEY	HLA-A*30:02	0.936371910572052	0.0564034423060872	binder
RVKGWFLLDNY	HLA-A*30:02	0.9502293348312378	0.024789184242686918	binder
RVKMVEKEKDAL	HLA-A*30:02	0.005859713791869581	0.0037648210067804866	not-binder
RVKPAVFDLL	HLA-A*30:02	0.5626424074172973	0.25331126732954384	ambiguous
RVKPNIFSY	HLA-A*30:02	0.9974464893341064	0.0005881925672756614	binder
RVKQEEQRY	HLA-A*30:02	0.9578961372375489	0.011325257918798716	binder
RVKQKDLGDGVY	HLA-A*30:02	0.9345397233963013	0.02863340626859584	binder
RVKSFALKY	HLA-A*30:02	0.9940909028053284	0.002893628104524826	binder
RVKTPTSQSY	HLA-A*30:02	0.9922491788864136	0.004198744814551458	binder
RVKVSQAAADLK	HLA-A*30:02	0.07022907622158528	0.030956525113913818	not-binder
RVLAPHLTRAY	HLA-A*30:02	0.9666255593299866	0.03313169919305007	binder
RVLDELKHYY	HLA-A*30:02	0.9902932047843933	0.009607226044527096	binder
RVLDFDVKRKY	HLA-A*30:02	0.9259574294090271	0.07475396971835069	binder
RVLDVVERSLSNY	HLA-A*30:02	0.8549796938896179	0.04548536885832469	binder
RVLEAGKIGIF	HLA-A*30:02	0.6298656523227691	0.1889205697883983	binder
RVLESTPNNGY	HLA-A*30:02	0.9702413439750671	0.019400905064252617	binder
RVLESTPNNGYLY	HLA-A*30:02	0.9738235831260681	0.02203078847683644	binder
RVLEVGALQAVY	HLA-A*30:02	0.955814528465271	0.03307045553857665	binder
RVLHAISRYWY	HLA-A*30:02	0.9356052041053772	0.04007597126861566	binder
RVLKKQDAFY	HLA-A*30:02	0.9715166211128234	0.005161169619712743	binder
RVLPLSVTHFY	HLA-A*30:02	0.9951378583908081	0.0024763948119962396	binder
RVLPPSALQSV	HLA-A*30:02	0.5641333878040313	0.20745146662057648	ambiguous
RVLPRDVDTYYL	HLA-A*30:02	0.37870318740606307	0.2638004090519783	ambiguous
RVLPRSNMVY	HLA-A*30:02	0.9922620058059692	0.0036058114559928112	binder
RVLPSWLTAQV	HLA-A*30:02	0.380720753967762	0.2740682295515508	ambiguous
RVLQPLSATSLY	HLA-A*30:02	0.9570887207984924	0.037133073437437346	binder
RVLSGLGLMGAGGY	HLA-A*30:02	0.707904189825058	0.22753071466121025	binder
RVLSQKVIAHSEY	HLA-A*30:02	0.7211648344993591	0.13139136521426326	binder
RVLYNLFTKY	HLA-A*30:02	0.9644155621528625	0.02443516690374028	binder
RVMEHFIKLY	HLA-A*30:02	0.995484459400177	0.0034514632021376743	binder
RVMGDRSVLY	HLA-A*30:02	0.9967036843299866	0.0010807049131633176	binder
RVMHQIISKY	HLA-A*30:02	0.9931468367576599	0.003913250404063466	binder
RVMLETPEY	HLA-A*30:02	0.9844292879104615	0.005166866214656991	binder
RVMPEEIARYY	HLA-A*30:02	0.9971835732460022	0.002720923630283092	binder
RVMTVSFHKY	HLA-A*30:02	0.9940550208091736	0.0028421266415249316	binder
RVNAAFAARY	HLA-A*30:02	0.9927677869796753	0.0044328253035575095	binder
RVNAGALSAHRY	HLA-A*30:02	0.9421626329421997	0.05366665776808131	binder
RVNAQAAAYEY	HLA-A*30:02	0.985997200012207	0.008751707344682612	binder
RVNAQAAAY	HLA-A*30:02	0.9850701212882995	0.005445754718997941	binder
RVNDVPEEFLY	HLA-A*30:02	0.9843011617660522	0.018583147835884963	binder
RVNDVPEEFMY	HLA-A*30:02	0.9800634145736694	0.018597318917472877	binder
RVNKEMARY	HLA-A*30:02	0.9851372718811036	0.007039955099111355	binder
RVNKLLQHY	HLA-A*30:02	0.990054702758789	0.0020577295770286353	binder
RVNLDMGKAVY	HLA-A*30:02	0.9494507193565369	0.018537414262118527	binder
RVNLFTDFDKY	HLA-A*30:02	0.9561925888061523	0.026622422150973036	binder
RVNNSLDHEY	HLA-A*30:02	0.9689796924591064	0.02433912916342218	binder
RVNTTQKRY	HLA-A*30:02	0.9737817406654358	0.009531092308039241	binder
RVPFIYGHKY	HLA-A*30:02	0.9648961186408996	0.02225261895704041	binder
RVQDLMAQM	HLA-A*30:02	0.8377722144126892	0.11975084778798843	binder
RVQEAIAEV	HLA-A*30:02	0.7434864640235901	0.10125786965542705	binder
RVQEGNESY	HLA-A*30:02	0.9624464511871338	0.019698365186130783	binder
RVQFGANKSQY	HLA-A*30:02	0.9411115288734436	0.036595286408662164	binder
RVQGFQVEY	HLA-A*30:02	0.994242000579834	0.0028931117452417492	binder
RVQGGRVIESRY	HLA-A*30:02	0.9452145338058472	0.02944331908057919	binder
RVQKIRPSI	HLA-A*30:02	0.6812339186668396	0.20205881697596187	binder
RVQKLVRRY	HLA-A*30:02	0.9718306303024292	0.0187363449061696	binder
RVQKSKLSLY	HLA-A*30:02	0.9848535656929016	0.008379846494120026	binder
RVQLKYAAK	HLA-A*30:02	0.19428865686059	0.20126082012407442	not-binder
RVQNLLGHYL	HLA-A*30:02	0.705797553062439	0.09299502963728334	binder
RVQNMALY	HLA-A*30:02	0.9756528019905091	0.01053717891014507	binder
RVQPGLLQWVK	HLA-A*30:02	0.2487916573882103	0.26246904793701165	not-binder
RVQQVELICEY	HLA-A*30:02	0.888710355758667	0.058976638460182605	binder
RVQVVGTY	HLA-A*30:02	0.9414645552635192	0.02539788304540126	binder
RVQYWIENY	HLA-A*30:02	0.9712290167808533	0.014739067534434918	binder
RVRDDVAEY	HLA-A*30:02	0.9838265419006348	0.006969657969404594	binder
RVRDVVTKY	HLA-A*30:02	0.9865883111953735	0.0065769275247036145	binder
RVRELYRAWY	HLA-A*30:02	0.9292774081230164	0.059384399714656436	binder
RVRKPAEAERY	HLA-A*30:02	0.9387240648269654	0.02275547430464023	binder
RVRLKGFEKY	HLA-A*30:02	0.9003456950187683	0.07213106366609671	binder
RVSAEEAMKHVY	HLA-A*30:02	0.9034576296806336	0.07113683308497266	binder
RVSEVKPSY	HLA-A*30:02	0.9827915668487549	0.014004460037351502	binder
RVSEVKPTY	HLA-A*30:02	0.9808172225952149	0.01218568641262455	binder
RVSGVKPKY	HLA-A*30:02	0.971796178817749	0.013822654129600358	binder
RVSHINSNY	HLA-A*30:02	0.9901504755020142	0.004959861743359012	binder
RVSIYDNVPGSHLY	HLA-A*30:02	0.8601910591125488	0.13818754252429802	binder
RVSNFKPGVY	HLA-A*30:02	0.9733071327209473	0.013188898441656018	binder
RVSNVKSVY	HLA-A*30:02	0.9792375087738037	0.01669881922591976	binder
RVTNGELLAQY	HLA-A*30:02	0.9643743634223938	0.026800011302063928	binder
RVTPAAANY	HLA-A*30:02	0.9809208631515502	0.008694363934881037	binder
RVVEDLINHY	HLA-A*30:02	0.992331326007843	0.004008308695051787	binder
RVVEGNHMVY	HLA-A*30:02	0.9930753588676453	0.004733571863404088	binder
RVVEGNHTVY	HLA-A*30:02	0.9838556289672852	0.012202439832273109	binder
RVVGSEFVQKY	HLA-A*30:02	0.9788920521736145	0.020696103511806244	binder
RVVGSELIQKY	HLA-A*30:02	0.9800271272659302	0.022611143612556565	binder
RVVGSELVDTY	HLA-A*30:02	0.9648859143257141	0.019539572263789714	binder
RVVHDFPKY	HLA-A*30:02	0.9841914296150207	0.007718452861029962	binder
RVVNLPLVSSTY	HLA-A*30:02	0.9476169347763062	0.03997082786240171	binder
RVVSYQIRY	HLA-A*30:02	0.9894536972045899	0.002359473669666343	binder
RVVVEHGTY	HLA-A*30:02	0.9365774989128113	0.009349222853517644	binder
RVWDIRNTY	HLA-A*30:02	0.9962046980857849	0.002288450389578775	binder
RVWDIVRHY	HLA-A*30:02	0.9975139856338501	0.0010846924957120582	binder
RVWDYAGDNY	HLA-A*30:02	0.9891989707946778	0.006963620368123344	binder
RVYDIPPKFFY	HLA-A*30:02	0.9955539107322693	0.0024163052843541974	binder
RVYDIPPKF	HLA-A*30:02	0.9675038933753968	0.029593549017220215	binder
RVYDVTRFL	HLA-A*30:02	0.8426336348056793	0.23053903162806105	binder
RVYEIGRQF	HLA-A*30:02	0.9223948121070862	0.04678127469387329	binder
RVYESIGQY	HLA-A*30:02	0.9944561123847961	0.0029480943625665827	binder
RVYEVATFY	HLA-A*30:02	0.994859802722931	0.0015313422069792217	binder
RVYGQPSTKHY	HLA-A*30:02	0.9916633129119873	0.008651501352824028	binder
RVYGVFSNPWNY	HLA-A*30:02	0.9859320044517517	0.006598791751287706	binder
RVYIFDYGQY	HLA-A*30:02	0.9859610080718995	0.0031950195696787424	binder
RVYIGRLSY	HLA-A*30:02	0.9937060475349426	0.004400517593835913	binder
RVYLATERRY	HLA-A*30:02	0.9755681037902832	0.022958697527282926	binder
RVYNIYIRRY	HLA-A*30:02	0.9852350354194641	0.010594531830022867	binder
RVYNNTARY	HLA-A*30:02	0.9954141020774842	0.002803181341437258	binder
RVYPANERFWY	HLA-A*30:02	0.9945043206214905	0.002712477783920211	binder
RVYPESIPRKF	HLA-A*30:02	0.8559239268302917	0.09753552891591441	binder
RVYSDLHAFY	HLA-A*30:02	0.9960755825042724	0.0025242953295832302	binder
RVYSDLHAFYY	HLA-A*30:02	0.9961627840995788	0.001947362480609327	binder
RVYSLDDIRRY	HLA-A*30:02	0.9859782218933105	0.009291787761143342	binder
RVYSPPEWISRHQY	HLA-A*30:02	0.8603121995925903	0.17156950723634423	binder
RVYVGSIYY	HLA-A*30:02	0.9951358675956726	0.0014900309293237194	binder
RVYWNDGLDQY	HLA-A*30:02	0.9850212216377259	0.007941190944611178	binder
RWAPGSVKPIY	HLA-A*30:02	0.8429961323738098	0.10004589386433614	binder
RWIDFDNDYKTLY	HLA-A*30:02	0.9424619674682617	0.06426480154239554	binder
RWLDRLGESKY	HLA-A*30:02	0.7909473001956939	0.1817280338033563	binder
RWMEKELGLY	HLA-A*30:02	0.9533042907714844	0.02678775386278353	binder
RWQDIQNDPRY	HLA-A*30:02	0.8945734381675721	0.041822453998664695	binder
RWREALPGPHYY	HLA-A*30:02	0.7572008967399597	0.16552532780110712	binder
RWRLVDSKGFDEY	HLA-A*30:02	0.7687543511390686	0.12856288377870903	binder
RWTDILSHGRY	HLA-A*30:02	0.9539101243019104	0.02449598894326569	binder
RWYPDLESKY	HLA-A*30:02	0.893888795375824	0.09123946862077158	binder
RWYVVQTNY	HLA-A*30:02	0.89667729139328	0.04944715220376717	binder
RYAESLGQY	HLA-A*30:02	0.9144296765327453	0.061953468969988316	binder
RYAPLGWSKKY	HLA-A*30:02	0.8556480884552002	0.08945747062634112	binder
RYFDEISQDTGKY	HLA-A*30:02	0.9640948176383972	0.022845092981791985	binder
RYFGVLQRSLY	HLA-A*30:02	0.9507309079170227	0.018549312710055065	binder
RYFYSHDQKAHY	HLA-A*30:02	0.8855026721954345	0.031971254665674645	binder
RYGEQPASY	HLA-A*30:02	0.9090612530708313	0.0241043394126775	binder
RYGEVMPVY	HLA-A*30:02	0.9193367719650268	0.061935629927084845	binder
RYGSDFYSMHY	HLA-A*30:02	0.9457912564277648	0.02809763230538021	binder
RYHELITKY	HLA-A*30:02	0.9674632668495178	0.022903208262675785	binder
RYHRKENLEY	HLA-A*30:02	0.8792355179786682	0.05387347052737412	binder
RYIDEYRNDY	HLA-A*30:02	0.9191752314567566	0.08912130443234884	binder
RYIDQQIQGGL	HLA-A*30:02	0.27241148352622985	0.19320608688665494	not-binder
RYIEFHSQSGFYY	HLA-A*30:02	0.968110728263855	0.017477863722541103	binder
RYIGKTMDY	HLA-A*30:02	0.9462692856788635	0.028930916521762832	binder
RYIKTSAHY	HLA-A*30:02	0.951152503490448	0.022574086826525765	binder
RYIPFTHGKRRY	HLA-A*30:02	0.8376781940460205	0.08659710101907077	binder
RYISDWDLDPGRCY	HLA-A*30:02	0.40306604709476235	0.23024952069554838	ambiguous
RYISPDQLADLY	HLA-A*30:02	0.9718697190284729	0.035798108203969	binder
RYISSSYKRDLY	HLA-A*30:02	0.8880976676940918	0.08020799214457526	binder
RYISWTEQNY	HLA-A*30:02	0.9592011332511902	0.0265035255246027	binder
RYKAVLQEY	HLA-A*30:02	0.933085823059082	0.036082561235848666	binder
RYKDILPYDY	HLA-A*30:02	0.9410343527793884	0.04358550822668025	binder
RYKPSPERY	HLA-A*30:02	0.9051171183586121	0.05786926899397944	binder
RYLAVVHAVY	HLA-A*30:02	0.9402386784553528	0.02610213363265859	binder
RYLDEAEREKQQY	HLA-A*30:02	0.65542773604393	0.2530283796688822	binder
RYLDLFTNY	HLA-A*30:02	0.9602441310882568	0.03231933779382272	binder
RYLDLHDCY	HLA-A*30:02	0.8793461561203003	0.05870374503786457	binder
RYLDVSILGKF	HLA-A*30:02	0.6900523841381073	0.2149725224610168	binder
RYLEQLHQLY	HLA-A*30:02	0.9791080236434937	0.012695830438350358	binder
RYLKIIEKSGY	HLA-A*30:02	0.8794000029563904	0.057104112906876364	binder
RYLNIVHATQLY	HLA-A*30:02	0.899381673336029	0.07181651700138304	binder
RYLNSGGFIGY	HLA-A*30:02	0.9740199208259582	0.023446043507779915	binder
RYLPREVDPLVY	HLA-A*30:02	0.9365209460258483	0.02796709128228045	binder
RYLQAHTQSVY	HLA-A*30:02	0.9246597409248352	0.026785494921012568	binder
RYLQLTQSELSSY	HLA-A*30:02	0.7902271151542664	0.13828027962612247	binder
RYLVEKPKY	HLA-A*30:02	0.740106999874115	0.131911968516609	binder
RYMDAWNTVSRAY	HLA-A*30:02	0.8207318544387817	0.1573540434622831	binder
RYMDDYIFTY	HLA-A*30:02	0.9831357836723328	0.02057006654716273	binder
RYMDLLWRY	HLA-A*30:02	0.9634148240089416	0.05939406686423413	binder
RYMELEQRY	HLA-A*30:02	0.9482622742652893	0.02420703138353043	binder
RYMELYTHVY	HLA-A*30:02	0.9793312788009644	0.01648816736509857	binder
RYNDITKVY	HLA-A*30:02	0.8795887112617493	0.08889217185695882	binder
RYNENLSKY	HLA-A*30:02	0.9056463837623596	0.053901710240506384	binder
RYNVPNSAIY	HLA-A*30:02	0.9129389524459839	0.047605829653629146	binder
RYPDIQASY	HLA-A*30:02	0.9335055708885193	0.034115719784375956	binder
RYPDNLKHLY	HLA-A*30:02	0.9638592004776001	0.02361498301050427	binder
RYPHLSPKY	HLA-A*30:02	0.8810062766075134	0.08321867910694294	binder
RYQNNIKNDKY	HLA-A*30:02	0.8268225193023682	0.0942092682331866	binder
RYQTFVNFNY	HLA-A*30:02	0.9650646209716797	0.019146887321311534	binder
RYRDGYRDGY	HLA-A*30:02	0.900867474079132	0.06096253620082238	binder
RYREDYIEPALY	HLA-A*30:02	0.9197812795639038	0.06732967232600155	binder
RYSALFLGVAY	HLA-A*30:02	0.9259205341339112	0.021014955926149572	binder
RYSEAVFYY	HLA-A*30:02	0.970855987071991	0.03990749115427298	binder
RYSPVLSRF	HLA-A*30:02	0.7338156938552857	0.12500911292059216	binder
RYTDHGSDHHY	HLA-A*30:02	0.8892972588539123	0.08375323430286588	binder
RYTDVSTRY	HLA-A*30:02	0.9733481049537659	0.036259472970827634	binder
RYTDVSTRYK	HLA-A*30:02	0.5952797383069992	0.19191281799745252	ambiguous
RYVASYLLAAL	HLA-A*30:02	0.05614801980555058	0.059023555388546325	not-binder
RYVELLDKY	HLA-A*30:02	0.9146240234375	0.10562506361914072	binder
RYVETQAKENAY	HLA-A*30:02	0.9182350158691406	0.042941138854628684	binder
RYVQEGIGSSY	HLA-A*30:02	0.9761984825134278	0.010190768370586425	binder
RYYDSRPGGY	HLA-A*30:02	0.9479557156562806	0.04853345185906078	binder
RYYSSEYHY	HLA-A*30:02	0.9690151572227478	0.01811364146417059	binder
RYYYYHRQY	HLA-A*30:02	0.908497428894043	0.03920081511757711	binder
SAADIIALAR	HLA-A*30:02	0.10364133045077324	0.044885860472837005	not-binder
SAADLISQAR	HLA-A*30:02	0.09107364937663079	0.05434040884284123	not-binder
SAAEAIQAVR	HLA-A*30:02	0.050474772974848744	0.02710192153249605	not-binder
SAIQNRFKY	HLA-A*30:02	0.9618131160736084	0.019972635437018247	binder
[truncated: 31,181 more rows]
