# Supplementary material for: Peptidome Surveillance Across Evolving SARS-CoV-2 Lineages Reveals HLA Binding Conservation in Nucleocapsid Among Variants With Most Potential for T-Cell Epitope Loss in Spike
Source: Front Immunol. 2022 Jun 23;13:918928. doi: 10.3389/fimmu.2022.918928 (PMC9260595; doi:10.3389/fimmu.2022.918928)
Supplement: Supplementary file 3 [file DataSheet_3.zip › rnn_results/HLA-C05_01_predictionsRNN.csv]

peptide	allele	prediction	prediction_std	classification
AADAEPLEI	HLA-C*05:01	0.9978731513023377	0.00179435538082694	binder
AADAGFALF	HLA-C*05:01	0.9989629626274109	0.0008040106538606701	binder
AADDRLRIS	HLA-C*05:01	0.7758210182189942	0.23536416824205292	binder
AADDRTVRI	HLA-C*05:01	0.999038577079773	0.0008138301676570778	binder
AADDSKLVL	HLA-C*05:01	0.9996259212493896	0.00021007559767354555	binder
AADEPVTV	HLA-C*05:01	0.9991396784782409	0.00043970030351945063	binder
AADGGPKL	HLA-C*05:01	0.9992072463035584	0.0003550579186191993	binder
AADGSVKLW	HLA-C*05:01	0.9955258965492249	0.003953348739253258	binder
AADGTNVVKL	HLA-C*05:01	0.9995650887489319	0.0003495270842808153	binder
AADGVLSEV	HLA-C*05:01	0.9986263990402222	0.0009436008324181971	binder
AADHTVYKL	HLA-C*05:01	0.9982484340667724	0.002607094211201709	binder
AADIASKV	HLA-C*05:01	0.9991584181785583	0.000334982050247972	binder
AADIAVQL	HLA-C*05:01	0.9993343949317932	0.0004684645596508233	binder
AADIPINI	HLA-C*05:01	0.996734356880188	0.003452374332274368	binder
AADLGSVV	HLA-C*05:01	0.996340525150299	0.0019110940776100528	binder
AADNQIYI	HLA-C*05:01	0.9973764896392823	0.0016960406466106095	binder
AADPGLHETL	HLA-C*05:01	0.9996214628219604	0.00015769403592896596	binder
AADQAKQLL	HLA-C*05:01	0.9990846633911132	0.00042774036241976317	binder
AADSAVRL	HLA-C*05:01	0.9994902372360229	0.0003838538708894127	binder
AADTVVIF	HLA-C*05:01	0.9978256821632385	0.0014048579063914407	binder
AADVAQSTHV	HLA-C*05:01	0.9961869597434998	0.0017798953387182966	binder
AAEAAAAVV	HLA-C*05:01	0.9279556989669799	0.048769093928636306	binder
AAEAAEVIL	HLA-C*05:01	0.9699650049209595	0.015870372396845526	binder
AAEATPVAL	HLA-C*05:01	0.9971655607223511	0.0013055554845262257	binder
AAEDDEDDDVDTK	HLA-C*05:01	0.8503750681877136	0.018491069008467784	binder
AAEDDEDDDVDTKK	HLA-C*05:01	0.8710749030113221	0.054380637255581614	binder
AAEEPLSLL	HLA-C*05:01	0.9961088061332702	0.0009616449199396544	binder
AAEEPVSEV	HLA-C*05:01	0.9951391696929932	0.0015491482013516398	binder
AAISQVDRL	HLA-C*05:01	0.7696128368377686	0.11378667488873935	binder
AAPATRAAL	HLA-C*05:01	0.7771730661392212	0.11051885582043584	binder
AAPAYSRAL	HLA-C*05:01	0.7839035391807556	0.08661529882887128	binder
AAPEGVPL	HLA-C*05:01	0.6393322467803955	0.21826836958672874	binder
AAPSAAREL	HLA-C*05:01	0.8087694525718689	0.11392612911567816	binder
AGDHPVEL	HLA-C*05:01	0.9987103700637817	0.0012927172636154783	binder
AGDWRPSSI	HLA-C*05:01	0.9738837599754333	0.024295689193657717	binder
AGFAGDDAPR	HLA-C*05:01	0.561308392137289	0.28170419447048595	ambiguous
AKDEPDTNL	HLA-C*05:01	0.8133535563945771	0.24762316411248741	binder
AKEIDVSFV	HLA-C*05:01	0.17199571430683136	0.044755050357128595	not-binder
ALDGDAVVL	HLA-C*05:01	0.9978452801704407	0.0009842967633744307	binder
ALDKATVL	HLA-C*05:01	0.9986346364021301	0.0009907859798391335	binder
ALDVPHAEL	HLA-C*05:01	0.9991838335990906	0.0004177963789302714	binder
ANDDPNGIF	HLA-C*05:01	0.9977369904518127	0.001233736967457849	binder
APEEHPVLL	HLA-C*05:01	0.9856949567794799	0.009850314986250004	binder
AQDFKTDL	HLA-C*05:01	0.9951750755310058	0.0018898398070393663	binder
AQDPVPSKL	HLA-C*05:01	0.9994878053665162	0.00023778040352635793	binder
AQYEDIAQK	HLA-C*05:01	0.16303450984414666	0.21433758350172136	not-binder
ASDAAAFL	HLA-C*05:01	0.9938527107238769	0.006902528805803197	binder
ASDDKTVKL	HLA-C*05:01	0.9994901061058045	0.00035135973507823513	binder
ASDEVTRL	HLA-C*05:01	0.9995621323585511	0.0003260056338092439	binder
ASDPRIIRL	HLA-C*05:01	0.9996487498283386	0.00027589889245025693	binder
ASDVAQHL	HLA-C*05:01	0.9990797638893127	0.0007998176657352552	binder
ASEGKTVEV	HLA-C*05:01	0.9957056999206543	0.002578980806642984	binder
AVDDPAAI	HLA-C*05:01	0.9970208644866944	0.0013402349268024857	binder
AVDPNGAFL	HLA-C*05:01	0.999539065361023	0.00030132413155464674	binder
AVDREARL	HLA-C*05:01	0.9963783502578736	0.0028239267315585933	binder
AVEAKKTYVRD	HLA-C*05:01	0.13300359509885312	0.08872779325294887	not-binder
DPFNPFELTNH	HLA-C*05:01	0.15829445756971836	0.1441010123031934	not-binder
DRVYIHPFHL	HLA-C*05:01	0.057362465653568506	0.03878512148026186	not-binder
EAAFDDAVEER	HLA-C*05:01	0.5123436614871025	0.2853823182286684	ambiguous
EDQTEYLEER	HLA-C*05:01	0.204460340552032	0.20060430019251932	not-binder
EEQLQQIRAE	HLA-C*05:01	0.08167662173509598	0.1038126247718437	not-binder
EGLELPEDEEEK	HLA-C*05:01	0.46216170489788055	0.15729896872127305	ambiguous
EGVNDNEEGFFSAR	HLA-C*05:01	0.4666075766086578	0.1824602069864604	ambiguous
EIDHAVHL	HLA-C*05:01	0.9971835970878601	0.0018340745139194961	binder
EIKDKTAEL	HLA-C*05:01	0.1119381483644247	0.11132271662993858	not-binder
EKAQGPILL	HLA-C*05:01	0.03168676737695932	0.018017941998390314	not-binder
EPSELPLPG	HLA-C*05:01	0.002063656251993962	0.0021441379871721634	not-binder
ERHPGSFDVVHVK	HLA-C*05:01	0.36023263037204745	0.18750834668924543	not-binder
ESDSAKPASL	HLA-C*05:01	0.9969106316566467	0.0009964653672276758	binder
ESGPSIVH	HLA-C*05:01	0.02278177395928651	0.014451003707620598	not-binder
ESGPSIVHR	HLA-C*05:01	0.05547302598133683	0.08207035772010265	not-binder
ESKDPADETEAD	HLA-C*05:01	0.5170392841100693	0.18223212429159188	ambiguous
ESSPPGTTF	HLA-C*05:01	0.26516683809459207	0.14559190036528413	not-binder
ETEDPRLL	HLA-C*05:01	0.976013445854187	0.02665275371147536	binder
FADAHSNL	HLA-C*05:01	0.9997382044792176	0.00025477884589105224	binder
FADIGNTV	HLA-C*05:01	0.9990733385086059	0.0005976103595579732	binder
FADNVSGL	HLA-C*05:01	0.9993127822875977	0.0003292227806101484	binder
FADQENQVA	HLA-C*05:01	0.9513720154762269	0.0649410807417296	binder
FADYVSTM	HLA-C*05:01	0.9996142029762268	0.00032747205315733626	binder
FAEEVGAAL	HLA-C*05:01	0.9991412878036499	0.0004728951581484026	binder
FAETHRTVL	HLA-C*05:01	0.9969204545021058	0.0031159232159080593	binder
FGDSEPEL	HLA-C*05:01	0.9963664770126343	0.0021024908033702903	binder
FIESAHTEL	HLA-C*05:01	0.9990554571151733	0.0008542225365474876	binder
FLDEEVKL	HLA-C*05:01	0.999482262134552	0.000405903852265929	binder
FQDGPKSYL	HLA-C*05:01	0.9987843990325928	0.0015557418783101855	binder
FSDENVPRL	HLA-C*05:01	0.9994892597198486	0.0007179405708985516	binder
FSDGAVSL	HLA-C*05:01	0.9995238900184631	0.0004155300409854844	binder
FSDGDAKL	HLA-C*05:01	0.9990218043327331	0.0011008193440415247	binder
FSDGITSV	HLA-C*05:01	0.998721468448639	0.001076248725799194	binder
FSDLTMHEL	HLA-C*05:01	0.9994865894317627	0.0005404293110824243	binder
FSLFGKKK	HLA-C*05:01	0.010413241619244219	0.012178941813901412	not-binder
FTDEESRV	HLA-C*05:01	0.9993013501167297	0.0004960684106973283	binder
FTDGGPRTL	HLA-C*05:01	0.9997954368591309	0.00021769596583754276	binder
FTDSAIAM	HLA-C*05:01	0.9988565325737	0.0013106784092284493	binder
FTDTVIRI	HLA-C*05:01	0.9995316147804261	0.00037303557937456717	binder
GADEPQRL	HLA-C*05:01	0.9985760688781739	0.001170689620528441	binder
GADLPNLLFY	HLA-C*05:01	0.9941525936126709	0.003486062959549441	binder
GDAVSPRQL	HLA-C*05:01	0.4282045215368271	0.28936538685954694	ambiguous
GKADGAEAKPAE	HLA-C*05:01	0.6913630843162537	0.10393922185889688	binder
GSDPTVVSI	HLA-C*05:01	0.9982414364814758	0.0012081378893959733	binder
GVWTYDDATKTF	HLA-C*05:01	0.6671655714511872	0.1485960484276463	binder
HADILLINL	HLA-C*05:01	0.9976973056793212	0.001748928701054585	binder
HADSNIVIM	HLA-C*05:01	0.9987242817878723	0.0007997950001522625	binder
HADVAQLL	HLA-C*05:01	0.9994537115097046	0.00036649702583598843	binder
HADVGKEL	HLA-C*05:01	0.9996058583259583	0.00015692565531740004	binder
HADVGVALL	HLA-C*05:01	0.9994534373283386	0.00025362115879005043	binder
HAMQFPAEL	HLA-C*05:01	0.8839280009269714	0.03108526956189235	binder
HIDHPVMV	HLA-C*05:01	0.9989232420921326	0.0005323963678829225	binder
HLDDLPGAL	HLA-C*05:01	0.9990764617919922	0.00048662647562449973	binder
HLKIVYRRFRHG	HLA-C*05:01	0.0060445219394750895	0.006415558028740954	not-binder
HLQLAIRNDEELNK	HLA-C*05:01	0.4252723932266235	0.2883596247478165	ambiguous
HSDELTSL	HLA-C*05:01	0.9991807460784912	0.0006042212495903527	binder
HTDVADVLL	HLA-C*05:01	0.9990894079208374	0.0006065034812629641	binder
HVDNETEL	HLA-C*05:01	0.9982178330421447	0.0014069262364454099	binder
HVDTLVTKF	HLA-C*05:01	0.999181604385376	0.000842513695762624	binder
HVTLSIKH	HLA-C*05:01	0.004885953571647406	0.002471801348630145	not-binder
IADDFAAF	HLA-C*05:01	0.9987533688545227	0.0008581322270414804	binder
IADHYMQV	HLA-C*05:01	0.9978590607643127	0.0010354464164580924	binder
IADREQRL	HLA-C*05:01	0.9983943223953247	0.001324767551391846	binder
IADRPPPVI	HLA-C*05:01	0.9987838387489318	0.0009701598475412243	binder
IADSGLLS	HLA-C*05:01	0.7552824735641479	0.13055264393803717	binder
IADTGANV	HLA-C*05:01	0.9977271437644959	0.0009707381989390893	binder
IADTMVQI	HLA-C*05:01	0.9983323335647583	0.0008901495477149096	binder
IADVAPSAI	HLA-C*05:01	0.9987463474273681	0.0008242643398007331	binder
IADVHLVE	HLA-C*05:01	0.8738499283790588	0.13089904546564468	binder
IADVSTGL	HLA-C*05:01	0.9991541147232056	0.00036869397162672966	binder
IAEDKTVVV	HLA-C*05:01	0.9971743106842041	0.0025467428341301563	binder
IAEETSSRL	HLA-C*05:01	0.9963773608207702	0.003384141255455244	binder
IAPTGHSL	HLA-C*05:01	0.857834792137146	0.057806478562713835	binder
IGDGRSPEF	HLA-C*05:01	0.9959628105163574	0.002986494560032725	binder
IIDDRVIL	HLA-C*05:01	0.9993927359580994	0.0003488063331507495	binder
IIDTPGHVDF	HLA-C*05:01	0.9992969870567322	0.00040739203873230146	binder
IIDTPGIL	HLA-C*05:01	0.9988150477409363	0.0005594811213475972	binder
IIEADEVLL	HLA-C*05:01	0.976129698753357	0.012781131844231521	binder
ILDEAVEL	HLA-C*05:01	0.999113941192627	0.0004194158674944293	binder
ILDKPQSI	HLA-C*05:01	0.9981430888175964	0.001053593014586548	binder
ILLAIEEPV	HLA-C*05:01	0.14658101806417106	0.18692868827896483	not-binder
IQDEIRSVI	HLA-C*05:01	0.9970189094543457	0.004213814496674574	binder
IQDQSVEV	HLA-C*05:01	0.9924965620040893	0.007371967642729325	binder
ISDEGIAYL	HLA-C*05:01	0.9993062376976013	0.0007325914352438706	binder
ISDIDKKL	HLA-C*05:01	0.9980556607246399	0.0015622290294830849	binder
ISPTGHSL	HLA-C*05:01	0.8588069200515747	0.027089576919011902	binder
ITDSPVVV	HLA-C*05:01	0.9991357922554016	0.0006648357012191559	binder
ITDTLQEL	HLA-C*05:01	0.9991811990737915	0.0005129449390346669	binder
ITPTGTHPL	HLA-C*05:01	0.6368372142314911	0.1303643858697943	binder
ITSMLNPLI	HLA-C*05:01	0.7389756917953492	0.12344750072969737	binder
IVDAVGTML	HLA-C*05:01	0.9990116357803345	0.0007141969841676834	binder
IVDEASQI	HLA-C*05:01	0.9979971289634705	0.0016046107526385362	binder
IVDEGALL	HLA-C*05:01	0.99876469373703	0.0006795752793345257	binder
IVDIPGTSV	HLA-C*05:01	0.9986944317817688	0.001114987775154974	binder
IVDKNGRLV	HLA-C*05:01	0.9974810361862183	0.001368117815876874	binder
KAAFKELQ	HLA-C*05:01	0.07145599168725311	0.06771951822081257	not-binder
KAAFKELQSTFK	HLA-C*05:01	0.39117530882358553	0.1769409990222501	not-binder
KADAASSLTV	HLA-C*05:01	0.9988625764846801	0.0008943985305607103	binder
KADAIVKM	HLA-C*05:01	0.9992480993270874	0.0007265343001968787	binder
KADGVPVYL	HLA-C*05:01	0.9996842622756958	0.00019429971216672047	binder
KADIIVSEL	HLA-C*05:01	0.9990908145904541	0.0010788329052742528	binder
KADIPSVAF	HLA-C*05:01	0.9984896659851075	0.0015170698864749898	binder
KADKDYHF	HLA-C*05:01	0.9983534216880798	0.0016855649116497367	binder
KADLESESF	HLA-C*05:01	0.9978719711303711	0.0021514172698646234	binder
KADLPEGVAV	HLA-C*05:01	0.9986901044845581	0.001095598512955354	binder
KADMNVHLL	HLA-C*05:01	0.9990466356277465	0.0007370693333091084	binder
KADSVVVLL	HLA-C*05:01	0.9994869947433471	0.00033211314710093623	binder
KAEEVVSFV	HLA-C*05:01	0.9883502960205078	0.007467815356106451	binder
KAPAPRPSL	HLA-C*05:01	0.8947419643402099	0.08468372786962594	binder
KAPEPEEEI	HLA-C*05:01	0.5720039010047913	0.1519606753075076	ambiguous
KGDPVIYSL	HLA-C*05:01	0.999304986000061	0.00043011657866729813	binder
KHLDVVTLL	HLA-C*05:01	0.47565199732780455	0.24302988250650498	ambiguous
KNDEGVTLL	HLA-C*05:01	0.9984635353088379	0.0006066094414963117	binder
KTDGSVVKL	HLA-C*05:01	0.9996830344200134	0.00024260020765418596	binder
KTDVTVVRF	HLA-C*05:01	0.9993032813072205	0.0006294706503738522	binder
KTDVVVNSV	HLA-C*05:01	0.9988295674324036	0.0008884413410146734	binder
LADALQEL	HLA-C*05:01	0.9991743922233581	0.00017541226945191643	binder
LADEKVETV	HLA-C*05:01	0.9989265441894531	0.0004205361511699571	binder
LADFAELI	HLA-C*05:01	0.9948279380798339	0.0014732406990157028	binder
LADGGVKM	HLA-C*05:01	0.999241292476654	0.0002603471305754113	binder
LADGSSRL	HLA-C*05:01	0.9989856958389283	0.0004156761661878741	binder
LADGVPVAL	HLA-C*05:01	0.9994010329246521	0.0003620353681471101	binder
LADVATVL	HLA-C*05:01	0.9993918061256408	0.00025551885240591965	binder
LAEDPKVTL	HLA-C*05:01	0.9990436553955078	0.0007509422163192305	binder
LAPTDVKEL	HLA-C*05:01	0.8804792046546936	0.0685681866960687	binder
LFHPSNVEM	HLA-C*05:01	0.3244623351842165	0.2877640958607503	not-binder
LGIHEDSTNR	HLA-C*05:01	0.12063221111893654	0.07516745571001388	not-binder
LIDEPSAYL	HLA-C*05:01	0.9992362499237061	0.0005323627740978663	binder
LIFKPDLTL	HLA-C*05:01	0.6249739944934845	0.18244021185199796	binder
LLDGGVINL	HLA-C*05:01	0.999190354347229	0.0002483885034801044	binder
LSDDGVDL	HLA-C*05:01	0.9923910021781921	0.00849760910281405	binder
LSDGIQEL	HLA-C*05:01	0.9993081212043762	0.000244318699946127	binder
LSDGVAVL	HLA-C*05:01	0.9990823030471802	0.0004028732793200053	binder
LSDGVVVQV	HLA-C*05:01	0.9991732716560364	0.0003363026816977121	binder
LSDLSTKL	HLA-C*05:01	0.9990016937255859	0.0008313777150488207	binder
LSDLTGSLL	HLA-C*05:01	0.9984306812286377	0.00045294191867862026	binder
LTDEQVAL	HLA-C*05:01	0.9989583730697632	0.0009729695824053598	binder
LTDLPSPSF	HLA-C*05:01	0.99911470413208	0.00037927318036207446	binder
LTDTDAAI	HLA-C*05:01	0.9876620292663574	0.007623284514446329	binder
MADSGESL	HLA-C*05:01	0.9974550485610962	0.0009470407907479963	binder
MAPERVASL	HLA-C*05:01	0.9673203825950623	0.027505789007182754	binder
MPDSAAAL	HLA-C*05:01	0.9756128549575805	0.01004029174465153	binder
MPDSAAALL	HLA-C*05:01	0.9830211758613586	0.01517542625956291	binder
MPDSPAEV	HLA-C*05:01	0.9746036291122436	0.017345196190098004	binder
MVDPFHTLF	HLA-C*05:01	0.9995154857635498	0.00061417983077883	binder
NADSSNTAL	HLA-C*05:01	0.9987909436225891	0.0013739751016994027	binder
NAPLVHATL	HLA-C*05:01	0.9120319604873657	0.056070314942245486	binder
NAPWAVTSL	HLA-C*05:01	0.7488604962825776	0.19579307637063414	binder
NGKEVVDDLGQKI	HLA-C*05:01	0.5295007467269898	0.2203765268022725	ambiguous
NIPEKTTAL	HLA-C*05:01	0.5621439754962921	0.20329807434773586	ambiguous
NMDSPGPML	HLA-C*05:01	0.9978715062141419	0.002252648665440809	binder
PAYHSSLMD	HLA-C*05:01	0.026293187057672186	0.026218399130274798	not-binder
PIRLLAAAA	HLA-C*05:01	0.0019689734152052553	0.003470919617958745	not-binder
PKFEVIEKPQA	HLA-C*05:01	0.17212809175252913	0.06883130166582165	not-binder
PKKAKKPAAT	HLA-C*05:01	0.01791041815886274	0.012510984430487634	not-binder
PPYTVVYFPVRGR	HLA-C*05:01	0.7018661201000214	0.2210196325579961	binder
PVPEEEEGFEGGD	HLA-C*05:01	0.592428570985794	0.14482023895850848	binder
QADARQVVL	HLA-C*05:01	0.9977596759796142	0.0027454750799529473	binder
QADEPTTL	HLA-C*05:01	0.9987892627716064	0.000995262397651157	binder
QADEVIAIL	HLA-C*05:01	0.9980840921401978	0.0011979669144743508	binder
QADGRVVLV	HLA-C*05:01	0.998336386680603	0.0012394782658751047	binder
QADHFNTRL	HLA-C*05:01	0.9976747155189514	0.002083111412658363	binder
QADPSAPCL	HLA-C*05:01	0.9965903759002686	0.0038916095630975216	binder
QADSGRVLL	HLA-C*05:01	0.9983095765113831	0.0018166630624526366	binder
QADSQSPKL	HLA-C*05:01	0.9977700591087342	0.0017722800420681883	binder
QEYDESGPSIVHRK	HLA-C*05:01	0.7180368065834045	0.1462321023540367	binder
QTDVGITHF	HLA-C*05:01	0.9993333101272583	0.0005584798134332135	binder
RAAEDDEDDDVDTK	HLA-C*05:01	0.8644877314567566	0.08428301904861202	binder
RADAPVALV	HLA-C*05:01	0.9988504886627197	0.0007750441458015302	binder
RADEDARMIHM	HLA-C*05:01	0.9987461805343628	0.001097839636036073	binder
RADGENTAFL	HLA-C*05:01	0.9979056000709534	0.0018608711570211752	binder
RADIGAASL	HLA-C*05:01	0.9993508458137512	0.0003339624194188456	binder
RADKPWTRL	HLA-C*05:01	0.9982349634170532	0.0020702083265961278	binder
RADLTYAEF	HLA-C*05:01	0.9965417861938477	0.0035610473682083244	binder
RADPEPPGL	HLA-C*05:01	0.9993578672409058	0.00038243996533469335	binder
RAEEREIKF	HLA-C*05:01	0.9924674868583679	0.0048866366045015475	binder
RAEQGKTYL	HLA-C*05:01	0.9957685589790344	0.0033180859483543136	binder
RGDDPVRI	HLA-C*05:01	0.9929507732391357	0.008101264742914211	binder
RGDLPFVVPRR	HLA-C*05:01	0.19831520766019822	0.12201536914646319	not-binder
RIDMETEL	HLA-C*05:01	0.9974084019660949	0.0015619131752263728	binder
RIEKNPARL	HLA-C*05:01	0.9903143286705017	0.007111113838712044	binder
RLDRLEETVQAK	HLA-C*05:01	0.3281250178813934	0.1462498604119436	not-binder
RLDVDTKL	HLA-C*05:01	0.9973795771598816	0.0012395892171268845	binder
RMDAGEVTL	HLA-C*05:01	0.9988408207893371	0.0006505446326666393	binder
RQDSAVNL	HLA-C*05:01	0.9957316398620606	0.002292172071138433	binder
RSDLYAVEM	HLA-C*05:01	0.9981747508049011	0.001194211524746234	binder
RSGHTFTVNPRR	HLA-C*05:01	0.07836304716765881	0.052115958330362575	not-binder
RTDVPGELL	HLA-C*05:01	0.9992621421813965	0.00028501819664715543	binder
RVDDVYSVL	HLA-C*05:01	0.9994239687919617	0.00042982030323446675	binder
RVDNLAVVM	HLA-C*05:01	0.9986841320991516	0.0007868049923266151	binder
RVYIHPFHL	HLA-C*05:01	0.6926603972911834	0.2676504128759832	binder
SADASIKI	HLA-C*05:01	0.9985642194747925	0.0008680677211402438	binder
SADEANVL	HLA-C*05:01	0.99938485622406	0.0003832411513977575	binder
SADEGQTVFY	HLA-C*05:01	0.9991923093795776	0.0005186473214551913	binder
SADFSPAFL	HLA-C*05:01	0.9988553166389466	0.0011200613065094449	binder
SADGARIMV	HLA-C*05:01	0.9983578562736511	0.0017410416321202045	binder
SADGHSIL	HLA-C*05:01	0.9992356061935425	0.0004025151973583914	binder
SADGKTITV	HLA-C*05:01	0.9993866086006165	0.00041515095233078653	binder
SADISLERL	HLA-C*05:01	0.9988080263137817	0.0010283990847974776	binder
SADKSVII	HLA-C*05:01	0.9984527230262756	0.00044350776508302335	binder
SADLIIQEF	HLA-C*05:01	0.9993226885795593	0.0004908452762125165	binder
SADLVAQL	HLA-C*05:01	0.999493932723999	0.00015336638376638428	binder
SADMSHVAL	HLA-C*05:01	0.9991699099540711	0.0009407868794693572	binder
SADPRPLAV	HLA-C*05:01	0.9994758129119873	0.0004530242713021315	binder
SADTFTRNL	HLA-C*05:01	0.9992470264434814	0.0006790048529747416	binder
SADTVVIFD	HLA-C*05:01	0.4750573202967644	0.3759162043526974	ambiguous
SADVAAVVM	HLA-C*05:01	0.9987533926963806	0.0013307149631320596	binder
SADVRQGEF	HLA-C*05:01	0.9989832043647766	0.0009403995337345136	binder
SAEAVGVKI	HLA-C*05:01	0.9818980813026428	0.014340888460889222	binder
SAIRRLKELKDQ	HLA-C*05:01	0.03817204470396973	0.0301959753254786	not-binder
SAPKGSVL	HLA-C*05:01	0.5406463623046875	0.23201883593287964	ambiguous
SAPVGVTAL	HLA-C*05:01	0.8417213559150696	0.0725018972427059	binder
SDESLGIVI	HLA-C*05:01	0.21487397253513335	0.14015892959409576	not-binder
SESPKEPEQLRK	HLA-C*05:01	0.23884394466876985	0.10161333253089537	not-binder
SFEDAKEAL	HLA-C*05:01	0.9391162872314454	0.038803388671220684	binder
SGDVSGKL	HLA-C*05:01	0.992704439163208	0.004409310678262123	binder
SGHTFTVNPRR	HLA-C*05:01	0.13047867794521154	0.13711749330797796	not-binder
SIDDVDSKL	HLA-C*05:01	0.9991976022720337	0.00031074525621506275	binder
SIPEKNRPL	HLA-C*05:01	0.34122237712144854	0.16277186802052301	not-binder
SIPGGYNAL	HLA-C*05:01	0.4906527757644653	0.22744887615733989	ambiguous
SLDAPVKL	HLA-C*05:01	0.9985853433609009	0.00105053177387156	binder
SLDSPVLL	HLA-C*05:01	0.9980400443077088	0.0017071528526966032	binder
SLDSPVTV	HLA-C*05:01	0.9967002987861633	0.003284933520540994	binder
SLIGKKGQQKTV	HLA-C*05:01	0.22416027653962373	0.21544162273500553	not-binder
SLVNLGGSK	HLA-C*05:01	0.030564860883168878	0.015021667384161235	not-binder
SQDPGAVVL	HLA-C*05:01	0.9993721008300781	0.00028540589992085574	binder
SQPLGPRII	HLA-C*05:01	0.05979475043714046	0.03231543332299579	not-binder
SSDEAVIL	HLA-C*05:01	0.9979364991188049	0.001211810244983287	binder
SSDLPQVL	HLA-C*05:01	0.9991429805755615	0.0006922537727645661	binder
SSDLPVAL	HLA-C*05:01	0.9992158889770508	0.0005846224033876165	binder
SSDSTHVTF	HLA-C*05:01	0.9991439461708069	0.0010162012304629176	binder
SSDTTVKV	HLA-C*05:01	0.9980883836746216	0.0017555017652696743	binder
SSHKTFRIKRFLAK	HLA-C*05:01	0.016806502360850573	0.011681027170318522	not-binder
SSPQPGSAL	HLA-C*05:01	0.6637366533279419	0.24842851343646596	binder
SSTISSNVASKA	HLA-C*05:01	0.28870299011468886	0.1476038272429409	not-binder
STDGSVLL	HLA-C*05:01	0.9990824460983276	0.0005273639330878494	binder
SVDGDTRMV	HLA-C*05:01	0.9971795082092285	0.0032565880511298264	binder
SVPEAQSAL	HLA-C*05:01	0.6381692707538604	0.24430937182900253	binder
SVPLAATSM	HLA-C*05:01	0.09642397388815879	0.035432453706814554	not-binder
TADEFYSTM	HLA-C*05:01	0.9990973353385926	0.0006442721195966082	binder
TADGAHFEL	HLA-C*05:01	0.9996803045272827	0.00023465345203542106	binder
TADGRVVKL	HLA-C*05:01	0.9993884086608886	0.0006056647163711806	binder
TADGSALV	HLA-C*05:01	0.9956793546676636	0.00162270877668284	binder
TADRWRVSL	HLA-C*05:01	0.9945356369018554	0.0062481289690323755	binder
TAELDPHIL	HLA-C*05:01	0.9953224420547485	0.0036446064057107917	binder
TAPTGHTL	HLA-C*05:01	0.6727864146232605	0.16705877708708328	binder
TEKPEVID	HLA-C*05:01	0.023611871525645256	0.017741503939561545	not-binder
TFTVTEKPEVID	HLA-C*05:01	0.4109260857105255	0.1079471918310255	not-binder
TIDPSHPM	HLA-C*05:01	0.9986204981803894	0.0013867361105844426	binder
TIEDGIFEV	HLA-C*05:01	0.9942899942398071	0.002634190417545555	binder
TITGKTFSSR	HLA-C*05:01	0.014814279833808541	0.021428591013080832	not-binder
TKTFTVTEKPEVID	HLA-C*05:01	0.483562833070755	0.056442807364151165	ambiguous
TLDSPAHL	HLA-C*05:01	0.9985685706138611	0.0012171374458529577	binder
TLKGETTTEAVD	HLA-C*05:01	0.20156725347042084	0.09280986067820154	not-binder
TSDLPSSKV	HLA-C*05:01	0.9977469444274902	0.0010948021138923	binder
TSDMGSYAL	HLA-C*05:01	0.9977120876312255	0.0020414651064540254	binder
TTTEAVDAATAE	HLA-C*05:01	0.18390085250139238	0.08132185235350586	not-binder
TVDDLLSLK	HLA-C*05:01	0.785038697719574	0.1451907733078899	binder
TVEEQRPPEL	HLA-C*05:01	0.9889216184616089	0.007964369773096981	binder
TVTEKPEVID	HLA-C*05:01	0.33896657526493074	0.10555805914473122	not-binder
TYDDATKTF	HLA-C*05:01	0.9923367738723755	0.008013041085441357	binder
TYDDATKTFTVTE	HLA-C*05:01	0.7025527954101562	0.15135713101726633	binder
TYDDATKTFTVTEK	HLA-C*05:01	0.8246960043907166	0.08164762394504349	binder
VADAGAFL	HLA-C*05:01	0.9991767764091491	0.0003735149547235973	binder
VADDPIVM	HLA-C*05:01	0.9992693424224853	0.0004778917387142929	binder
VADDPIVMV	HLA-C*05:01	0.9994421243667603	0.00020281833062968518	binder
VADDTPVLL	HLA-C*05:01	0.9995889782905578	0.0002528396500122345	binder
VADGLVTTL	HLA-C*05:01	0.9997195243835449	0.00014557005844865984	binder
VADIDGSTF	HLA-C*05:01	0.9992066860198975	0.0004753304184126458	binder
VADLAESI	HLA-C*05:01	0.9962846040725708	0.002215766977158677	binder
VADLQTRL	HLA-C*05:01	0.9994366049766541	0.0004683741594147922	binder
VADPIIYVL	HLA-C*05:01	0.9996937870979309	0.00030805641636329857	binder
VADPVYRTF	HLA-C*05:01	0.9997830271720887	0.00017448022126220582	binder
VADPYVVIM	HLA-C*05:01	0.9995525240898132	0.00045621624776064263	binder
VADSGLTL	HLA-C*05:01	0.9993016958236695	0.00036260836402155703	binder
VADSGSNQL	HLA-C*05:01	0.9995064854621887	0.0002245473921943238	binder
VAEINGTM	HLA-C*05:01	0.9863496899604798	0.014454205091763421	binder
VAPVASAL	HLA-C*05:01	0.577231377363205	0.17891851304072243	ambiguous
VAPVTHVSV	HLA-C*05:01	0.9182934045791626	0.06582948344891225	binder
VFDPHGTL	HLA-C*05:01	0.9979382514953613	0.0012165351679058612	binder
VGDEASEL	HLA-C*05:01	0.9931496739387512	0.003952800990308627	binder
VGDEGAGHF	HLA-C*05:01	0.9978450655937194	0.0007287756197919752	binder
VIDDSNEHML	HLA-C*05:01	0.9995682239532471	0.00013824685427643512	binder
VIDKRSPL	HLA-C*05:01	0.9982563614845276	0.0015878668206408438	binder
VIDVVPPKF	HLA-C*05:01	0.997645092010498	0.0018652445220061272	binder
VLDNPTPEM	HLA-C*05:01	0.9994141697883606	0.00026834178055100107	binder
VLDVVERSL	HLA-C*05:01	0.999135148525238	0.00031850799994020073	binder
VLEPYPSKL	HLA-C*05:01	0.9911314249038696	0.012743836759178001	binder
VLSAADKGNV	HLA-C*05:01	0.270949799567461	0.16206665763760084	not-binder
VLSAADKGNVKAA	HLA-C*05:01	0.260935977101326	0.1840866196623252	not-binder
VLSAADKGNVK	HLA-C*05:01	0.5471035242080688	0.08121807089727284	binder
VSDKPDIIS	HLA-C*05:01	0.807052880525589	0.20939789277570092	binder
VSDPEEMEL	HLA-C*05:01	0.9991644859313965	0.0004812260492384263	binder
VSDPVTVHF	HLA-C*05:01	0.9998394131660462	0.00012564951144087606	binder
VTDAESKL	HLA-C*05:01	0.9987147688865662	0.0011323027763822425	binder
VTDEPVYI	HLA-C*05:01	0.9993892431259155	0.0006202470131284933	binder
VTDFISHL	HLA-C*05:01	0.9991981863975525	0.00092135151972385	binder
VTDTGALYL	HLA-C*05:01	0.9992841601371765	0.0006097378236454263	binder
VVDAIPVFL	HLA-C*05:01	0.998716163635254	0.0015606214786193023	binder
VVDDAAVL	HLA-C*05:01	0.9988218665122985	0.0007233570471739502	binder
VVDEAVLV	HLA-C*05:01	0.9987094163894653	0.0004859244333178217	binder
VVDIESRL	HLA-C*05:01	0.9986386895179749	0.0011288158899273244	binder
VVDNPIYL	HLA-C*05:01	0.9993342995643616	0.0005804981156795259	binder
VVDVSSHL	HLA-C*05:01	0.9994153261184693	0.0004823690345864737	binder
VVPEPGQPL	HLA-C*05:01	0.8299965858459473	0.09646685239509137	binder
VVSEVDIAKAD	HLA-C*05:01	0.5748915255069733	0.08397911860957462	binder
YADASGRNTL	HLA-C*05:01	0.9998149871826172	0.00018154758787571282	binder
YADPVSAQH	HLA-C*05:01	0.9993515968322754	0.0003530952485226568	binder
YADRHAEL	HLA-C*05:01	0.99984370470047	0.00013674311738043433	binder
YADSSIAEL	HLA-C*05:01	0.9997345924377441	0.0002631181092866432	binder
YADTVTTV	HLA-C*05:01	0.9993905544281005	0.00033897639805830024	binder
YADVQAVL	HLA-C*05:01	0.9996654033660889	0.0002498261905339861	binder
YAPKGSSL	HLA-C*05:01	0.8436846375465393	0.1439535530918361	binder
YEDIAQKS	HLA-C*05:01	0.18443902879953383	0.22941229750479156	not-binder
YENEVALRQ	HLA-C*05:01	0.2264811873435974	0.1678416489430592	not-binder
YHTINGHNAEVRK	HLA-C*05:01	0.651296865940094	0.1502435940356316	binder
YIDHGDPQV	HLA-C*05:01	0.9988879799842835	0.0004175534931259729	binder
YLDNGVVFV	HLA-C*05:01	0.9991918563842773	0.00030306311742813705	binder
YLDSEQRL	HLA-C*05:01	0.9992523431777954	0.0005546785051636346	binder
YSDGEISI	HLA-C*05:01	0.9984224438667297	0.0010236548845631891	binder
YSDIVTTL	HLA-C*05:01	0.9992461204528809	0.0010621643668039813	binder
YSDPILVQT	HLA-C*05:01	0.971841561794281	0.04225123150313026	binder
YTDEAVVI	HLA-C*05:01	0.9994305849075318	0.0005154292547243463	binder
YTDELVEL	HLA-C*05:01	0.9997139573097229	0.00022830113366851962	binder
YTDLEVRV	HLA-C*05:01	0.999493396282196	0.0002600291894681822	binder
YVDDSIAL	HLA-C*05:01	0.999270784854889	0.0006691133557067108	binder
YVDDTQFLRF	HLA-C*05:01	0.9996538400650025	0.00030048552086086184	binder
YWTRNGVE	HLA-C*05:01	0.0008154990411640029	0.0011719388889639055	not-binder
EKMTQIMF	HLA-C*05:01	0.0023263661190867425	0.0013959373886228235	not-binder
AQLESVMS	HLA-C*05:01	0.0005812206523842179	0.0004378167505349089	not-binder
LVFERGVV	HLA-C*05:01	0.09509589512599632	0.08442669876368994	not-binder
DRESVKAS	HLA-C*05:01	0.000651355605077697	0.000782195621951308	not-binder
LRKDLPKL	HLA-C*05:01	0.1482594083994627	0.18457078422466783	not-binder
FIEKSIDT	HLA-C*05:01	0.5765138909220695	0.3445803410720494	ambiguous
AYRLSLQT	HLA-C*05:01	0.0006231209939869586	0.000624830719771825	not-binder
ASNGSVNA	HLA-C*05:01	0.010573389102501097	0.013046393079797061	not-binder
QSLLQPLY	HLA-C*05:01	0.2260405320674181	0.2422753191421817	not-binder
FQLAVVGS	HLA-C*05:01	0.0011944573216169374	0.0016626032943821687	not-binder
MMIKSNGG	HLA-C*05:01	0.00027074146746599583	0.00029205588199894956	not-binder
DALGLDDS	HLA-C*05:01	0.002177576295071049	0.0038035364801566633	not-binder
LVNALYFK	HLA-C*05:01	0.021537435799837114	0.027003790345489047	not-binder
QARLNRGE	HLA-C*05:01	0.00020177113474346698	0.00018510723308954967	not-binder
QHQEEPLL	HLA-C*05:01	0.09685941636562348	0.1084511451523239	not-binder
PLDLSSGV	HLA-C*05:01	0.5268816173076629	0.12126121134229538	ambiguous
FHAHENPG	HLA-C*05:01	0.0006358635117067024	0.0003915113565291198	not-binder
ATLRAHGK	HLA-C*05:01	0.0018569166713859886	0.0008601359590179623	not-binder
KIEGITKE	HLA-C*05:01	0.16132468522991986	0.18003174950700318	not-binder
GTYIDSRL	HLA-C*05:01	0.24106620028614997	0.16507743700532312	not-binder
LDTANIDT	HLA-C*05:01	0.006148004712304101	0.005303109175604378	not-binder
AMREPYDF	HLA-C*05:01	0.07045158594846726	0.059802447046200406	not-binder
NLYKKAGQ	HLA-C*05:01	0.0015281464860890993	0.0018681597955430484	not-binder
AYYLARAG	HLA-C*05:01	0.0008037322450036299	0.0007409746610179428	not-binder
MALIVVSL	HLA-C*05:01	0.060797156393527986	0.04105700376512718	not-binder
IYDAAVLN	HLA-C*05:01	0.16682618409395217	0.11718839265345228	not-binder
WWKPESRG	HLA-C*05:01	0.00012834527296945453	7.924935642854156e-05	not-binder
DLKRLIVS	HLA-C*05:01	0.000315538904760615	0.00023991879207619255	not-binder
KILQGAAT	HLA-C*05:01	0.0008803955235634931	0.0006141934994828451	not-binder
YVNKMEED	HLA-C*05:01	0.009896856253817532	0.00879551756419874	not-binder
GLAIRIMG	HLA-C*05:01	0.00045196328519523374	0.0002854500503702288	not-binder
DRTGETAL	HLA-C*05:01	0.01594515997567214	0.021112570183472724	not-binder
QYCDQHSH	HLA-C*05:01	0.0011572086848900653	0.0012782347868992756	not-binder
AGCEAALA	HLA-C*05:01	0.0005542000249988632	0.0004197137871099996	not-binder
SITRIGYR	HLA-C*05:01	0.005046348157338798	0.004133830411549869	not-binder
AVDEERLF	HLA-C*05:01	0.9980629682540894	0.0014612616766490928	binder
ALIGWSDL	HLA-C*05:01	0.13324077676516027	0.20797243943381882	not-binder
NDLVELKK	HLA-C*05:01	0.05811614207923412	0.028230085403965564	not-binder
LTRERAGF	HLA-C*05:01	0.026567214931128548	0.027594991858329115	not-binder
WNYYKKIR	HLA-C*05:01	0.0030452936131041496	0.005002469852103802	not-binder
VQDMVKAL	HLA-C*05:01	0.9981723427772522	0.0008576857120446825	binder
SRFTAEGP	HLA-C*05:01	0.002532065061677713	0.003271438326587639	not-binder
EIKAKVQE	HLA-C*05:01	0.001730931646306999	0.001976689089897947	not-binder
VFGDSLLE	HLA-C*05:01	0.008888095256406815	0.007702332748483018	not-binder
NCKKSLTL	HLA-C*05:01	0.02300443311687559	0.029702533219284538	not-binder
GVTYFNTT	HLA-C*05:01	0.0006032797278749058	0.00032473446855552784	not-binder
AEYLRKRN	HLA-C*05:01	0.0011610190500505268	0.0013140170849592061	not-binder
TEQDQRVL	HLA-C*05:01	0.5401249080896378	0.2535080562369002	ambiguous
NTPPTYAI	HLA-C*05:01	0.17002113536000252	0.1649865924972434	not-binder
TGKNPVKN	HLA-C*05:01	0.017591583861212713	0.028993993133579348	not-binder
EFKRLVPL	HLA-C*05:01	0.0020277998759411276	0.0016700091304008976	not-binder
ILAMAIPP	HLA-C*05:01	0.004325802385574206	0.0022256347059115673	not-binder
RQSPEKGL	HLA-C*05:01	0.0738755226135254	0.045302116052058514	not-binder
VGAESRGR	HLA-C*05:01	0.0011945542733883484	0.0007222128539545528	not-binder
CIVNASNA	HLA-C*05:01	0.00013896833297621924	0.00013853289702247263	not-binder
PLFTLAHY	HLA-C*05:01	0.02093197877984494	0.02283605011060068	not-binder
NDTAYLIY	HLA-C*05:01	0.02162752589210868	0.013848520650911597	not-binder
SNSTSSLK	HLA-C*05:01	0.006786447786726058	0.003513219339143634	not-binder
VNPLQAWE	HLA-C*05:01	0.004857751653253218	0.004514842845289203	not-binder
STVDRWED	HLA-C*05:01	0.008216229653044138	0.008351678452043975	not-binder
LLGLYIFV	HLA-C*05:01	0.10276693142950535	0.08415265942061283	not-binder
NRFNGTAT	HLA-C*05:01	0.0015295050805434584	0.0003493217517335938	not-binder
SQHNIDII	HLA-C*05:01	0.016714603174477816	0.013288185338490148	not-binder
SVAAPAAT	HLA-C*05:01	0.011246387429127935	0.011835163041006708	not-binder
LKERGVEV	HLA-C*05:01	0.08928626272827386	0.07035283583618555	not-binder
LDKKESIK	HLA-C*05:01	0.005598378647118807	0.004156814987689752	not-binder
TMSAEVAE	HLA-C*05:01	0.0033329894475173207	0.0036026044055062554	not-binder
GGITQHIG	HLA-C*05:01	0.0023304273028770693	0.0020538864466422497	not-binder
LEELPDMV	HLA-C*05:01	0.09752268940210343	0.09976994141384897	not-binder
NSDLDFEI	HLA-C*05:01	0.9830915093421936	0.011244487136235121	binder
KRVEEGRL	HLA-C*05:01	0.14041391611099244	0.15169052289751478	not-binder
RHKIPYGA	HLA-C*05:01	0.0007660392060643062	0.0006564953192021083	not-binder
GVGMGVLG	HLA-C*05:01	0.001153374086061376	0.0012008576249475564	not-binder
AQSALTVS	HLA-C*05:01	0.001075970393139869	0.0008125542442106268	not-binder
RMPSMDRF	HLA-C*05:01	0.09203497543931008	0.05108253708635632	not-binder
RRHAIRFH	HLA-C*05:01	0.004367286927299574	0.0027287354256061752	not-binder
PDLPKGYQ	HLA-C*05:01	0.010632618889212608	0.004701783299229195	not-binder
PAGEQLAD	HLA-C*05:01	0.01046375843561691	0.009925646569595457	not-binder
KQEYLRKK	HLA-C*05:01	0.023186058772262187	0.03813177345351064	not-binder
VQVFTRDG	HLA-C*05:01	0.000511929491040064	0.0004056379846716613	not-binder
HAQEEVKR	HLA-C*05:01	0.05945223646704108	0.0897422527581775	not-binder
VFLVVYLI	HLA-C*05:01	0.007873904053121805	0.00386562256069476	not-binder
AAMNPASR	HLA-C*05:01	0.021723219484556466	0.014940495067587654	not-binder
SKCLTLLV	HLA-C*05:01	0.007224338781088591	0.00550026640477495	not-binder
DQIRGLPV	HLA-C*05:01	0.010363224952016026	0.009159832189901481	not-binder
KVALEMAS	HLA-C*05:01	0.0012631893299840159	0.0013452761719238639	not-binder
TRETDLKE	HLA-C*05:01	0.01383992941409815	0.019999687206974565	not-binder
YYQCHFCD	HLA-C*05:01	0.00022401067490136485	0.0001635587942651756	not-binder
TPRKLELR	HLA-C*05:01	0.001184206223115325	0.0007837913976051333	not-binder
MPTYEASE	HLA-C*05:01	0.005171396994774114	0.00870464829746035	not-binder
PCHNGGTC	HLA-C*05:01	0.00010746482366812416	8.495571218797681e-05	not-binder
NDSIENII	HLA-C*05:01	0.07163666728883981	0.07797211627772391	not-binder
KTKLLEPS	HLA-C*05:01	0.0015582116269797553	0.0015696769983973278	not-binder
TAAKKFDI	HLA-C*05:01	0.1494808904826641	0.09578500573974819	not-binder
SVNHQGLS	HLA-C*05:01	0.0011538250400917605	0.0006405475986091572	not-binder
NKVDGVHA	HLA-C*05:01	0.00834603882394731	0.00864931584730214	not-binder
RDACDKLY	HLA-C*05:01	0.07697381963953376	0.12276845289962236	not-binder
DSSLAMLL	HLA-C*05:01	0.1760515972971916	0.06696916455013427	not-binder
LDVLSNTG	HLA-C*05:01	0.0016094074773718603	0.0016719530260364784	not-binder
KPVKLPED	HLA-C*05:01	0.003655914159753593	0.0030075625753498707	not-binder
KNCKLKEG	HLA-C*05:01	0.00023983565843082032	0.0002133357121684454	not-binder
IVARTKII	HLA-C*05:01	0.06407374255359173	0.04489986349652086	not-binder
DKISPLEA	HLA-C*05:01	0.0007649513750948245	0.0006024197351772562	not-binder
NDDAIRAV	HLA-C*05:01	0.9280768156051635	0.06538776584842695	binder
DLPAQVGV	HLA-C*05:01	0.020152309723198415	0.012834855000560473	not-binder
REAARRAR	HLA-C*05:01	0.004631983224317082	0.00904134945290641	not-binder
SSESESDS	HLA-C*05:01	0.0012966253021659212	0.001074777547094018	not-binder
SAGPLSLA	HLA-C*05:01	0.053121450374601406	0.0598325270028642	not-binder
SSTISLPP	HLA-C*05:01	0.005122876423411071	0.003272000854821737	not-binder
GVMGMHYA	HLA-C*05:01	0.0020085259711777326	0.002610450489295411	not-binder
KTPALISD	HLA-C*05:01	0.021785123701192788	0.021420793494953218	not-binder
SLDLMTDP	HLA-C*05:01	0.058771393820643426	0.058119214815323963	not-binder
VLKPKGSV	HLA-C*05:01	0.006465083372313529	0.004620746769028357	not-binder
HLPGIPQD	HLA-C*05:01	0.010450220920029096	0.010566882200572796	not-binder
SPAFGTVE	HLA-C*05:01	0.0019153808112605474	0.001462433805806187	not-binder
GNGEEKEL	HLA-C*05:01	0.186572178453207	0.07932226395996236	not-binder
MTYYNILF	HLA-C*05:01	0.0829699607565999	0.049936420094953644	not-binder
ELKRRGEL	HLA-C*05:01	0.0006827399949543179	0.0005482805905499015	not-binder
QLAQYDIM	HLA-C*05:01	0.05046371268108487	0.044764092270613814	not-binder
GRSWSTGS	HLA-C*05:01	9.312559068348491e-05	9.436638524962498e-05	not-binder
GWSALWVS	HLA-C*05:01	0.0006605884273085394	0.0007772887837903959	not-binder
QDEAVLML	HLA-C*05:01	0.42437408566474916	0.16555212633955543	ambiguous
RPKHLDVS	HLA-C*05:01	0.00011982192991126795	0.00012356359677421583	not-binder
KSFFSFAK	HLA-C*05:01	0.01635426494758576	0.01365394541966401	not-binder
IEMIHNMK	HLA-C*05:01	0.006779651227407158	0.00577522319820532	not-binder
QPYFLNTL	HLA-C*05:01	0.008798414655029774	0.0049891744783133645	not-binder
QYQTVFDQ	HLA-C*05:01	0.0016807300577056593	0.0015401212163579194	not-binder
SPESAVLS	HLA-C*05:01	0.005938262870768085	0.005707921157159064	not-binder
LYEEALAR	HLA-C*05:01	0.20608985042199493	0.2004656239076842	not-binder
LSPTPQVT	HLA-C*05:01	0.034264381474349646	0.020444538839668947	not-binder
AAPDAPIS	HLA-C*05:01	0.10201780635397881	0.102564390521374	not-binder
KGKLGANA	HLA-C*05:01	0.008156727354071336	0.013977040122084021	not-binder
HIPLTRTE	HLA-C*05:01	0.002301208005519584	0.0021675480958171884	not-binder
PVEFAIDP	HLA-C*05:01	0.010831833310658113	0.012420972711047527	not-binder
QKELIDST	HLA-C*05:01	0.003770072519546375	0.004311119818708288	not-binder
AADQAVRW	HLA-C*05:01	0.9919780850410461	0.01051530833459679	binder
PAIIVIGD	HLA-C*05:01	0.011942520578941185	0.016430120419086768	not-binder
NPFILQAG	HLA-C*05:01	0.0004978627934178803	0.0003630733521022356	not-binder
KLPKGKGR	HLA-C*05:01	0.008824457961600274	0.007657627310275754	not-binder
DVQSYVPG	HLA-C*05:01	0.0024026257713558154	0.002676863324305781	not-binder
KNYGRVVY	HLA-C*05:01	0.39904233254492283	0.316866511410706	ambiguous
HHAYQGDY	HLA-C*05:01	0.02134200120344758	0.03343412754413335	not-binder
ATYAPPVQ	HLA-C*05:01	0.028682331647723915	0.02095385843365699	not-binder
QQAMMAIL	HLA-C*05:01	0.007403654139488935	0.0021728079124617473	not-binder
GINGTLSG	HLA-C*05:01	0.0006088486728913267	0.0005958459224159545	not-binder
PIDRHMTA	HLA-C*05:01	0.1578924939967692	0.19819059467740477	not-binder
EAQTRARK	HLA-C*05:01	0.00038898071070434523	0.00019129572908081012	not-binder
EQCLLIPF	HLA-C*05:01	0.001743119998718612	0.0012411757066259498	not-binder
AGVHAYYD	HLA-C*05:01	0.019457143719046145	0.015434289413705346	not-binder
DLLVQQHF	HLA-C*05:01	0.018870964739471675	0.018971580824575965	not-binder
TDSDYLRG	HLA-C*05:01	0.005533269653096795	0.0026538798262267273	not-binder
WGRQIPYT	HLA-C*05:01	0.0006825385957199614	0.0005780385006274308	not-binder
AERRVRLG	HLA-C*05:01	0.0001269451701773505	8.490462073297081e-05	not-binder
SFSEELKI	HLA-C*05:01	0.09003156889230013	0.06769107952650383	not-binder
DTPLGFPA	HLA-C*05:01	0.0015996933179849293	0.0019828652458420935	not-binder
QLEVFYTN	HLA-C*05:01	0.005708644783589989	0.004318373690343746	not-binder
AVEIAKIL	HLA-C*05:01	0.9393867492675781	0.029971732927313376	binder
LALAAKHS	HLA-C*05:01	0.009499546297593042	0.007099660362528608	not-binder
VDADTFNK	HLA-C*05:01	0.19842750281095506	0.13477526776963364	not-binder
NMSSGPEP	HLA-C*05:01	0.0008695083321072161	0.0007363342698630132	not-binder
KKHGNTVL	HLA-C*05:01	0.01837439078371972	0.012041648313302077	not-binder
CVRVCPIN	HLA-C*05:01	0.00011579404990698094	0.00011768930565601239	not-binder
NTMNFLTS	HLA-C*05:01	0.0011158902427268913	0.001109008174820796	not-binder
MLEQMLDI	HLA-C*05:01	0.44644239246845246	0.142775648957613	ambiguous
VKAARNEA	HLA-C*05:01	0.0012071376851963578	0.0016700643857650588	not-binder
LVTTLSGG	HLA-C*05:01	0.0005917378952290164	0.0007994834892829333	not-binder
VRETPALL	HLA-C*05:01	0.4343667507171631	0.14947123567011897	ambiguous
VKRTGRIA	HLA-C*05:01	0.00040086722001433375	0.00037392290214225836	not-binder
KAAHDNMD	HLA-C*05:01	0.02789350800885586	0.02270865901859718	not-binder
GALTVYFT	HLA-C*05:01	0.0021729095620685256	0.001899688737489268	not-binder
DLSKQAEA	HLA-C*05:01	0.0006707572571031051	0.0006347376927007715	not-binder
TGPEARGY	HLA-C*05:01	0.14642673935741185	0.14028691678591979	not-binder
TVNYFIDA	HLA-C*05:01	0.005372114325291477	0.007173848900460766	not-binder
NFVETKNA	HLA-C*05:01	0.0008454636648821179	0.0009288093312833094	not-binder
SVPVMTQP	HLA-C*05:01	0.006057988040265627	0.006102721829311264	not-binder
SLTSVSGT	HLA-C*05:01	0.000493937845385517	0.0005087807353354265	not-binder
VTGATKVK	HLA-C*05:01	0.03449379317462444	0.034588896670508504	not-binder
ANIDKIMI	HLA-C*05:01	0.33256883919239044	0.25088138459460935	not-binder
DLLVGDLH	HLA-C*05:01	0.026169344689697026	0.04423831123157598	not-binder
HMREEVKA	HLA-C*05:01	0.00022957573237363248	0.0001795886596967262	not-binder
LSNQYVFE	HLA-C*05:01	0.05301418388262391	0.05787548858860535	not-binder
LDSPEELE	HLA-C*05:01	0.013227258258848452	0.017804227507174572	not-binder
VSHVDVNT	HLA-C*05:01	0.014698050275910646	0.011360271789807764	not-binder
GVEKDDDE	HLA-C*05:01	0.016723786341026427	0.015063963070064497	not-binder
PKPTEIFI	HLA-C*05:01	0.017411476047709585	0.013947749687515632	not-binder
ALLDARAA	HLA-C*05:01	0.0037025104073109107	0.005692329660224592	not-binder
INASRGPI	HLA-C*05:01	0.10110428258776664	0.08130061634856629	not-binder
AQRRGRIG	HLA-C*05:01	0.00017638860335864593	0.00015021345458843822	not-binder
KRYTHYYV	HLA-C*05:01	0.07216601520776748	0.10514524738380956	not-binder
KKVSDFFS	HLA-C*05:01	0.0015764271200168877	0.0009799564379741213	not-binder
DFDLHLIS	HLA-C*05:01	0.04134589955210686	0.04410892646052601	not-binder
SSREDFSD	HLA-C*05:01	0.0014063511554923025	0.001448938307331019	not-binder
AIFMSFAG	HLA-C*05:01	0.0006909675960741879	0.0005941796621888743	not-binder
LDSKAEGR	HLA-C*05:01	0.012931623589247465	0.013230109124943204	not-binder
VQILTGLF	HLA-C*05:01	0.027555464766919613	0.0182348391013195	not-binder
HLQFNNIT	HLA-C*05:01	0.0007540236314525828	0.0006403137910835358	not-binder
GFPEPLLI	HLA-C*05:01	0.041395594365894794	0.03921965510782537	not-binder
DEAGQWLA	HLA-C*05:01	0.0008704761385160964	0.0012713768699725023	not-binder
RHVSVVYD	HLA-C*05:01	0.017561999964527786	0.0267307527035523	not-binder
ERSMRVLD	HLA-C*05:01	0.0005482193184434437	0.0004986887465890648	not-binder
KNTVIFNA	HLA-C*05:01	0.0038366625958587974	0.0031019759673988245	not-binder
LASDKPQE	HLA-C*05:01	0.08000784139148891	0.08251592853520728	not-binder
RVKEVYRL	HLA-C*05:01	0.5061563417315483	0.3147674613244658	ambiguous
GKAAMNKL	HLA-C*05:01	0.012457431817892939	0.017515556853543442	not-binder
FVEHKGSL	HLA-C*05:01	0.9953290581703186	0.0024953811331683957	binder
GRNDRVAH	HLA-C*05:01	0.005029777903109789	0.006774703333592455	not-binder
TALSALAS	HLA-C*05:01	0.0015787274613103363	0.0011389980203003478	not-binder
ELRCQCLQ	HLA-C*05:01	6.48058186925482e-05	5.457422382836688e-05	not-binder
EFMNFPGV	HLA-C*05:01	0.002289098035544157	0.0022920063660551047	not-binder
IGYGLRPT	HLA-C*05:01	0.022984468523645774	0.01713611611447319	not-binder
LLRNKWIP	HLA-C*05:01	0.0005745809346990427	0.00044995816140902734	not-binder
GVQLSETE	HLA-C*05:01	0.0014530677119182656	0.001439394046635617	not-binder
HGVEGGGT	HLA-C*05:01	0.0003447805531322956	0.000395537752944964	not-binder
VKKASTDF	HLA-C*05:01	0.021939342934638263	0.030136164475957496	not-binder
TQVAELCT	HLA-C*05:01	0.00046377590006159154	0.0005538839510325963	not-binder
YADGGSDE	HLA-C*05:01	0.5197157546877861	0.21814453843490889	ambiguous
HVDFWLHQ	HLA-C*05:01	0.35446164198219776	0.3062800341271387	ambiguous
EQGEVVET	HLA-C*05:01	0.00044563440042111324	0.00042377744925463595	not-binder
LVAGINAA	HLA-C*05:01	0.009730786719228491	0.018000610657302667	not-binder
RGGFLVSL	HLA-C*05:01	0.13789003491401672	0.08432848459928424	not-binder
KLTCLKLI	HLA-C*05:01	0.03796773012727499	0.02501370226291124	not-binder
CDPQYGFC	HLA-C*05:01	0.000552390079246834	0.0003972706002662212	not-binder
AFYIPSVL	HLA-C*05:01	0.05054999298299663	0.07646140788206114	not-binder
LANKVVGD	HLA-C*05:01	0.03370087558250816	0.04012017088304441	not-binder
NEQLEKGH	HLA-C*05:01	0.0016910861246287822	0.002345234126697252	not-binder
TGDSDVNI	HLA-C*05:01	0.7351079821586609	0.21157648416137612	binder
QGLTQLAG	HLA-C*05:01	0.0003343148144267616	0.0003365656402797469	not-binder
TPPREGII	HLA-C*05:01	0.0020129529293626547	0.001505965447230122	not-binder
LLQADAEK	HLA-C*05:01	0.05497867404483259	0.07601919129494465	not-binder
THPPTSKY	HLA-C*05:01	0.16382070444524288	0.26787800556759667	not-binder
KPGDAVVR	HLA-C*05:01	0.03741864841431379	0.021513792563557642	not-binder
IDMEQVAQ	HLA-C*05:01	0.004883087971393252	0.0036075607243001503	not-binder
VVDTLAAN	HLA-C*05:01	0.23713328703306616	0.2034627426393734	not-binder
KVGLINSG	HLA-C*05:01	0.001890775559877511	0.001880880736426665	not-binder
VNISAFNL	HLA-C*05:01	0.03473641872406006	0.0285489142129653	not-binder
LEHITTKD	HLA-C*05:01	0.010931994207203389	0.019273639289713172	not-binder
LRDEESEK	HLA-C*05:01	0.022152880916837602	0.024493084482306575	not-binder
LNEAAAIN	HLA-C*05:01	0.022134157211985438	0.031212702182360035	not-binder
MRRRREEE	HLA-C*05:01	8.109576060633117e-05	0.00012692686432409935	not-binder
RKGIQLRK	HLA-C*05:01	0.0008072656812146306	0.0005744810455815409	not-binder
AASSSSSS	HLA-C*05:01	0.0010192259258474223	0.000733533351026036	not-binder
ARYPNLKL	HLA-C*05:01	0.10988737400621176	0.11633481040643008	not-binder
TPYLRKEY	HLA-C*05:01	0.0467968167969957	0.06740246600075214	not-binder
NYFYPDLS	HLA-C*05:01	0.0017470581879024394	0.0017002774406379637	not-binder
IVHKSYVE	HLA-C*05:01	0.009103458594472614	0.009750065399056665	not-binder
RVDHSQVF	HLA-C*05:01	0.9988333106040954	0.0007131744834732562	binder
YMENAKIM	HLA-C*05:01	0.9327170729637146	0.11011711253769403	binder
IVRDSTLL	HLA-C*05:01	0.22095808759331703	0.09567871788643285	not-binder
QKMRISES	HLA-C*05:01	9.381394229421858e-05	7.251229769659955e-05	not-binder
RKCERAFV	HLA-C*05:01	0.002753889886662364	0.0014506366813116375	not-binder
GTDLKCVL	HLA-C*05:01	0.9853263020515441	0.013445448111152915	binder
RLVGAVLI	HLA-C*05:01	0.08692595213651658	0.041368882492007826	not-binder
SNTSTNTF	HLA-C*05:01	0.03269080938771367	0.029062031942373622	not-binder
KVALVYGQ	HLA-C*05:01	0.010000843586749398	0.011160748419799431	not-binder
FMEKLKEI	HLA-C*05:01	0.9533437728881836	0.038657389172257646	binder
RLYKTYKV	HLA-C*05:01	0.11744705624878407	0.17100027294838546	not-binder
LGDKRPKE	HLA-C*05:01	0.08506199812982232	0.1202887858673535	not-binder
TREKQVIR	HLA-C*05:01	0.011501400161068886	0.013122317336849338	not-binder
FSVSLIQS	HLA-C*05:01	0.006385473639238626	0.007767758736653141	not-binder
TMYDYRIK	HLA-C*05:01	0.004133362416177988	0.0029780669342782447	not-binder
SDAVPIPV	HLA-C*05:01	0.19801889955997468	0.2093199765178514	not-binder
QPLRFRCS	HLA-C*05:01	7.846977132430766e-05	5.344854779339115e-05	not-binder
KLEVIKGR	HLA-C*05:01	0.01865102266892791	0.015428453776906634	not-binder
EAATAGAQ	HLA-C*05:01	0.001253100682151853	0.0011187378058671671	not-binder
THIGNHVI	HLA-C*05:01	0.07225490733981133	0.11574352590923474	not-binder
CLTYQSEG	HLA-C*05:01	0.0001368465462292079	0.000171460605284056	not-binder
PYSSRNRK	HLA-C*05:01	0.0006067521331715398	0.0006676257923098908	not-binder
ITGISFWL	HLA-C*05:01	0.34406220316886904	0.17254579795135833	not-binder
LLLLFYFM	HLA-C*05:01	0.00324331316514872	0.0017589365766197264	not-binder
LDVLYARA	HLA-C*05:01	0.005311868758872152	0.0022105792299852546	not-binder
QREYGNDP	HLA-C*05:01	0.0011002812418155373	0.0007492404666629192	not-binder
LAGMFVSA	HLA-C*05:01	0.013118808196304598	0.017053213931869395	not-binder
FVLGFSLG	HLA-C*05:01	0.0016557112765440251	0.000982729906019339	not-binder
PGCHYFEQ	HLA-C*05:01	0.00032266492062262844	0.0003013787868081703	not-binder
LRRAYSQG	HLA-C*05:01	0.00011705861670634477	6.601960553204313e-05	not-binder
VGMVIGLF	HLA-C*05:01	0.027725875191390515	0.022070471637526335	not-binder
KSNCYFCF	HLA-C*05:01	0.031727343518286946	0.03155845412905833	not-binder
FWLKRIEK	HLA-C*05:01	0.0008795395522611215	0.0006969778657918888	not-binder
IPGVYNGG	HLA-C*05:01	0.0003830474181086174	0.0004745205210659355	not-binder
GIVHMVAP	HLA-C*05:01	0.0025498817529296504	0.0014433726369139453	not-binder
GSGSHEFH	HLA-C*05:01	0.030918546323664486	0.0323204291356815	not-binder
IDKSVMAG	HLA-C*05:01	0.0010039861490440671	0.0008821828180606402	not-binder
KADSPHVS	HLA-C*05:01	0.9042444348335266	0.07171022952588338	binder
DSIVKMVE	HLA-C*05:01	0.005480137653648853	0.005781543858080771	not-binder
PSGVGAEN	HLA-C*05:01	0.0033914047700818626	0.0032210459683790185	not-binder
CMSKKDFD	HLA-C*05:01	0.000488843005587114	0.0004938488319135514	not-binder
APGLDNAL	HLA-C*05:01	0.01710701799020171	0.0139080465721787	not-binder
SDLIESGE	HLA-C*05:01	0.0026181614288361744	0.003832701628157526	not-binder
VYSNYETT	HLA-C*05:01	0.0010026991403719876	0.0006404594785235641	not-binder
FRPHDEMD	HLA-C*05:01	0.019796116137877108	0.01716130613832191	not-binder
VGTPFFVR	HLA-C*05:01	0.06405740231275558	0.04222600332454794	not-binder
DTRVLKDS	HLA-C*05:01	0.0006411675214621937	0.0007016930123150628	not-binder
DKHRGVIV	HLA-C*05:01	0.003008554133703001	0.0016546019172585275	not-binder
SHEQDQDQ	HLA-C*05:01	0.017386059467389713	0.031459455987582076	not-binder
EPSFLKLR	HLA-C*05:01	0.0023367322108242662	0.001710724422337787	not-binder
DEKPHVEL	HLA-C*05:01	0.3433313143439591	0.2771389795140605	not-binder
DKDSSIEE	HLA-C*05:01	0.004592771251918748	0.005290479169287045	not-binder
YINAEASG	HLA-C*05:01	0.003365537508216221	0.002461257289138863	not-binder
GSMPPRPG	HLA-C*05:01	0.005850221813307144	0.0033716785768733975	not-binder
DTDTQWAF	HLA-C*05:01	0.9422397017478943	0.048665757733718555	binder
RILPENVD	HLA-C*05:01	0.026420908972795587	0.023758049041588652	not-binder
KNLTLTWF	HLA-C*05:01	0.03140239221975207	0.036718545809482146	not-binder
TPSTPATT	HLA-C*05:01	0.0008482573946821503	0.0010742311363281787	not-binder
RIVPVDVY	HLA-C*05:01	0.29676956683397293	0.25622780427619885	not-binder
QQPTSQLP	HLA-C*05:01	0.0013401836826233194	0.0019328938741594913	not-binder
MIGDLEID	HLA-C*05:01	0.007987905433401466	0.0084757492698524	not-binder
LPAHLDEE	HLA-C*05:01	0.0031827976970816964	0.0050784274919992356	not-binder
VVGGFERV	HLA-C*05:01	0.7001060009002685	0.2210274181695313	binder
GEMIELCA	HLA-C*05:01	0.00017955432122107595	0.00015525233250288879	not-binder
RRVVGDLD	HLA-C*05:01	0.0021005105634685607	0.0026365669688846365	not-binder
DALNARVA	HLA-C*05:01	0.006161652875016443	0.009150698846738935	not-binder
LVNGIIIA	HLA-C*05:01	0.004917961632600054	0.0046458333934809885	not-binder
KQFFLGLD	HLA-C*05:01	0.018958479512366466	0.03328135656307179	not-binder
FYGVNHLG	HLA-C*05:01	0.0010912361525697634	0.0008119413264601631	not-binder
GRALIAPL	HLA-C*05:01	0.006078960141167045	0.0018260355791357645	not-binder
RDRKYPDK	HLA-C*05:01	0.002953284357135999	0.0039884992314963745	not-binder
GNEESMKL	HLA-C*05:01	0.5682213604450226	0.28771276709959476	ambiguous
SEELMEKY	HLA-C*05:01	0.13602686561644078	0.18187684602217966	not-binder
NIINLWQY	HLA-C*05:01	0.013436355255544185	0.0029127801829871977	not-binder
TYVPNVFG	HLA-C*05:01	0.0034691195382038132	0.0027163376081686566	not-binder
LIESKMKD	HLA-C*05:01	0.018226713524200022	0.01983571470471734	not-binder
ERLNRTQA	HLA-C*05:01	8.356172493222403e-05	7.450404924832054e-05	not-binder
YHLSLANL	HLA-C*05:01	0.08956996891647577	0.09471856463320698	not-binder
LEVAYLLI	HLA-C*05:01	0.05485517643392086	0.04881567446713447	not-binder
NVMEPVIG	HLA-C*05:01	0.011502122387173585	0.016480960120303544	not-binder
TKKQLPVA	HLA-C*05:01	0.004121064877836034	0.00268617606833005	not-binder
GIEFVEEA	HLA-C*05:01	0.11913277970161289	0.22949039888930853	not-binder
DGLYLVGV	HLA-C*05:01	0.009963690070435405	0.007394222442753543	not-binder
GGKGGVGK	HLA-C*05:01	0.0076061015017330645	0.0070867485347977195	not-binder
SLTITQCV	HLA-C*05:01	0.0028741251910105346	0.0019105159225695566	not-binder
LPTFASKT	HLA-C*05:01	0.008000686339801177	0.013462338666373069	not-binder
LSLPIHVQ	HLA-C*05:01	0.08160282233729958	0.04441069221903453	not-binder
KTVFSLHF	HLA-C*05:01	0.2540545925498009	0.23324856824785484	not-binder
PKKTGGPI	HLA-C*05:01	0.0055831962381489575	0.006482215197153808	not-binder
EALGALGQ	HLA-C*05:01	0.001362414715185878	0.0016902663701342333	not-binder
LTLGQYLQ	HLA-C*05:01	0.007797985745128244	0.006966484843026544	not-binder
TSIFDYLI	HLA-C*05:01	0.0797123022377491	0.05971781769846586	not-binder
GDMKSSAW	HLA-C*05:01	0.010324901581043378	0.008734934942387753	not-binder
AFFDLDKT	HLA-C*05:01	0.001743841264396906	0.001386284664888417	not-binder
ELKSLEPR	HLA-C*05:01	0.0025773473258595913	0.0028678863862510555	not-binder
WKGHLFQV	HLA-C*05:01	0.01231593785341829	0.008830287086250015	not-binder
SSMVNYTD	HLA-C*05:01	0.006390134654429858	0.010478128209103656	not-binder
ISQQDSEQ	HLA-C*05:01	0.0018493791063519892	0.0019644490728188938	not-binder
NILDEARV	HLA-C*05:01	0.19843684881925583	0.22492143188736388	not-binder
ITNSLVRT	HLA-C*05:01	0.08363830046728253	0.06628700367612377	not-binder
DRMKEAFD	HLA-C*05:01	0.001512168713088613	0.0008864042559005719	not-binder
FDCTNTLN	HLA-C*05:01	0.0017296565260039643	0.0018088667670382193	not-binder
PAVAAAAL	HLA-C*05:01	0.07312438846565783	0.11516301420154944	not-binder
GATGKRTQ	HLA-C*05:01	0.0018517126267397544	0.0013952190083216806	not-binder
RGMNPWPV	HLA-C*05:01	0.08563875257968903	0.06705254618095541	not-binder
LKSGKIEV	HLA-C*05:01	0.026496518799103797	0.027855013850802246	not-binder
ESLKIYTE	HLA-C*05:01	0.0024359753835597074	0.0015082404445600265	not-binder
KALYFLND	HLA-C*05:01	0.03971996643595048	0.07586882560965219	not-binder
TLKEERVL	HLA-C*05:01	0.14637578204274176	0.21008589401750868	not-binder
HETLEQFR	HLA-C*05:01	0.06984883463883307	0.07071239579334063	not-binder
NNFEESTY	HLA-C*05:01	0.023301256634294987	0.016677323436199435	not-binder
RKQRPIQK	HLA-C*05:01	0.0028348040650598705	0.0023361625069051586	not-binder
ADLLKCSF	HLA-C*05:01	0.06473892088979483	0.06724843561483589	not-binder
LRRYPLDE	HLA-C*05:01	0.00034556798982521286	0.00022140254693368914	not-binder
PVISAEKA	HLA-C*05:01	0.003101260119001381	0.0029526468050414733	not-binder
GQRLRVKG	HLA-C*05:01	0.0002853422796761151	0.00031117188304291885	not-binder
GIALGFDR	HLA-C*05:01	0.016128913243301214	0.01449114965592066	not-binder
QRNCIRTI	HLA-C*05:01	0.00112947435118258	0.000698393409915383	not-binder
VTNFVKRH	HLA-C*05:01	0.068935139675159	0.1137807558519742	not-binder
KEYDPSYF	HLA-C*05:01	0.48001970797777177	0.31832229498657877	ambiguous
DIFKLAEA	HLA-C*05:01	0.0010550068105658283	0.0014845655605483718	not-binder
GDALGKAL	HLA-C*05:01	0.336870776116848	0.2558506952363446	not-binder
FCLATEKL	HLA-C*05:01	0.08821794725954532	0.09721405472749525	not-binder
DHDFDEAS	HLA-C*05:01	0.0017074986317311414	0.0014001400911274008	not-binder
LLQFEEMI	HLA-C*05:01	0.026861509308218956	0.01644847893599018	not-binder
VPDHLAVL	HLA-C*05:01	0.9870039820671082	0.010595066863410905	binder
PLKEMPAV	HLA-C*05:01	0.0064801395870745186	0.0030970019515083173	not-binder
QLIVAETP	HLA-C*05:01	0.001866384623281192	0.0009464688598008731	not-binder
GEPPVWLM	HLA-C*05:01	0.029314281418919563	0.019578853216890086	not-binder
SKQIADAM	HLA-C*05:01	0.008773329202085733	0.004624824330346834	not-binder
EQQGDVVL	HLA-C*05:01	0.007661083445418626	0.00785337294562656	not-binder
PTFTVRVP	HLA-C*05:01	0.026534174988046288	0.01930600677538659	not-binder
EAVASGEA	HLA-C*05:01	0.0012752445384649036	0.0018281686276622072	not-binder
VQSTGKRW	HLA-C*05:01	0.012886932317633182	0.02126541473195012	not-binder
MHEAKVSL	HLA-C*05:01	0.4367625817656517	0.32877878354433904	ambiguous
APRAIPEN	HLA-C*05:01	0.0023567681811982764	0.0036053003171225033	not-binder
VHRNESVK	HLA-C*05:01	0.0024924174183979632	0.0016419812143009822	not-binder
DGRFHAAA	HLA-C*05:01	0.00044038251062374913	0.000534148526558465	not-binder
IERFNNVL	HLA-C*05:01	0.011505178036168217	0.011767959157422365	not-binder
PIDVLGLD	HLA-C*05:01	0.03715493089985102	0.03565438215358292	not-binder
PGRGRVLS	HLA-C*05:01	0.0007978886176715605	0.0008563845815446159	not-binder
PVIIFTAS	HLA-C*05:01	0.0005876699025975541	0.0005707011481837638	not-binder
VASKTSDN	HLA-C*05:01	0.01019123395162751	0.016103902884416627	not-binder
VDFSAEWC	HLA-C*05:01	0.002228161063976586	0.0023353172932001087	not-binder
GLAGSEAT	HLA-C*05:01	0.0008631960761704249	0.000651068936446025	not-binder
IRLVAEVL	HLA-C*05:01	0.0411021257052198	0.03747571573931562	not-binder
GVTDIAAI	HLA-C*05:01	0.07705699931830168	0.0841311553293838	not-binder
IYKRVDRK	HLA-C*05:01	0.0003971372920204885	0.0003185464235087346	not-binder
IFQKNIER	HLA-C*05:01	0.014674450072925537	0.0161156353266051	not-binder
FESGDIHQ	HLA-C*05:01	0.009701818227767944	0.004844745438725208	not-binder
AKKSIAGF	HLA-C*05:01	0.018875726661644877	0.016295197974692036	not-binder
TAEPIPGL	HLA-C*05:01	0.9938761830329895	0.004817419753587677	binder
RTLVLGLV	HLA-C*05:01	0.26653517261147497	0.13750159001289317	not-binder
RQLPPTVS	HLA-C*05:01	0.008694027503952383	0.006991258108278574	not-binder
NPNHPKFS	HLA-C*05:01	0.0013956350478110835	0.0007626625485999496	not-binder
KVGHEEQH	HLA-C*05:01	0.03837725992198102	0.0696533654488409	not-binder
ASDKGAAF	HLA-C*05:01	0.9985359072685241	0.0008972716410702865	binder
TESMIRKL	HLA-C*05:01	0.2163744941353798	0.10600581011775692	not-binder
SVVQEGRA	HLA-C*05:01	0.0006599617976462468	0.0004501913375002082	not-binder
GSRVNKTP	HLA-C*05:01	0.0010057980165584014	0.0011024036537844628	not-binder
RTYENETK	HLA-C*05:01	0.03431043680757284	0.016859388813015245	not-binder
VQQLKETE	HLA-C*05:01	0.0032578025697148406	0.003743118333983232	not-binder
LLRMIVMN	HLA-C*05:01	0.00025043158548214705	0.00022343962269372544	not-binder
SDFMDIIA	HLA-C*05:01	0.0026053068082546814	0.002711140433827687	not-binder
GPNTGGKT	HLA-C*05:01	0.0018326962657738478	0.002125759839059113	not-binder
DIYMVTSD	HLA-C*05:01	0.00080280153088097	0.0006806663977736602	not-binder
KTVSSGAK	HLA-C*05:01	0.0067838107177522035	0.003877460206598812	not-binder
FAYIYLNH	HLA-C*05:01	0.20721718434942887	0.31722340928501375	not-binder
ATSNDLVM	HLA-C*05:01	0.5075577646493912	0.202468148211809	ambiguous
SVEKAYST	HLA-C*05:01	0.1295865371823311	0.1086694302087275	not-binder
EHLNPHFL	HLA-C*05:01	0.04045345433987677	0.04061180571506507	not-binder
LVANSWGN	HLA-C*05:01	0.0011215309728868305	0.000783232266342276	not-binder
YTFLAASF	HLA-C*05:01	0.24670161511749028	0.18630361202804271	not-binder
VKCPEPSC	HLA-C*05:01	0.0001335601627943106	6.977929267925827e-05	not-binder
HTRDLILG	HLA-C*05:01	0.0012277291840291581	0.0013019719662481044	not-binder
TDTAEDTE	HLA-C*05:01	0.001931177539518103	0.0019440484945750655	not-binder
GEAFEARF	HLA-C*05:01	0.16355062536895276	0.15044477873467646	not-binder
IDLIGYRR	HLA-C*05:01	0.015720585855888203	0.01850288557062883	not-binder
SLHEALKE	HLA-C*05:01	0.008165412719245068	0.010850977640423216	not-binder
DMGFYCVD	HLA-C*05:01	0.00029375187923506017	0.0002235013830603	not-binder
IVVAEYRG	HLA-C*05:01	0.003300412560929544	0.0057107478970607785	not-binder
DILMSLPA	HLA-C*05:01	0.0006848746445029974	0.000720948879482793	not-binder
IDGFVRIE	HLA-C*05:01	0.05859123710542917	0.062337783543057454	not-binder
PYIVNRTF	HLA-C*05:01	0.020435920148156584	0.015841991788131025	not-binder
NQGALGTA	HLA-C*05:01	0.0003963655384723097	0.0002968353708892352	not-binder
RSTVREFL	HLA-C*05:01	0.6688955545425415	0.18120030605104395	binder
LSETNGKS	HLA-C*05:01	0.023074181808624417	0.025289684731858792	not-binder
KRLKPTAA	HLA-C*05:01	0.0009358660783618689	0.0006369823936849729	not-binder
TLRYYLLD	HLA-C*05:01	0.0007119610329937131	0.0006007478922150951	not-binder
IPKGQWTS	HLA-C*05:01	0.00012299078989599365	0.00011046982538569626	not-binder
IKVLDEDK	HLA-C*05:01	0.03261854464071803	0.040545256336013615	not-binder
VFMGIGGM	HLA-C*05:01	0.016143011962412857	0.021862984822504247	not-binder
QLGKAGAK	HLA-C*05:01	0.0027554696018341927	0.0020615354487352852	not-binder
QGEGDSGS	HLA-C*05:01	0.0008716548130905721	0.0013912913057287791	not-binder
DDDQEARL	HLA-C*05:01	0.5776565849781037	0.3522352913109711	ambiguous
AATTTAAG	HLA-C*05:01	0.0006253186853427906	0.00045997549459205503	not-binder
TGKVVYYL	HLA-C*05:01	0.07574660740792752	0.06429271568047545	not-binder
VESAKMDK	HLA-C*05:01	0.006214488809928298	0.0026165114161613053	not-binder
GTFDTELV	HLA-C*05:01	0.22947427891194822	0.18560439307511434	not-binder
RCADYKDS	HLA-C*05:01	0.0006827885110396892	0.0003810271689655505	not-binder
MMVGFGFK	HLA-C*05:01	0.004519615881145	0.003213371972192652	not-binder
WTHDVDTS	HLA-C*05:01	0.0021548776672716484	0.002938253491233841	not-binder
IPQQNESG	HLA-C*05:01	0.00023563315517094452	0.0002588132144157076	not-binder
AQEDPSFR	HLA-C*05:01	0.20514727421104909	0.22658557146811453	not-binder
YAPLRGAQ	HLA-C*05:01	0.02198230297071859	0.01829574582885966	not-binder
GLNEEINN	HLA-C*05:01	0.00403936427901499	0.0052454643920583095	not-binder
YVMLNWCY	HLA-C*05:01	0.01412757858633995	0.005933522758163914	not-binder
FFTWILIP	HLA-C*05:01	0.0011856481949507724	0.0008548827073011278	not-binder
REEYLRKE	HLA-C*05:01	0.016552338640030938	0.02236422654688145	not-binder
TVLMPWVD	HLA-C*05:01	0.005885539246810368	0.006550731086386489	not-binder
MPFCVAGG	HLA-C*05:01	0.00011989741833531297	0.00011764975240275913	not-binder
EELLKTEL	HLA-C*05:01	0.15422175535932184	0.11686486604669255	not-binder
CDLVLVVG	HLA-C*05:01	0.0010652101773303002	0.0005974653628060895	not-binder
NKPQIKEA	HLA-C*05:01	0.0028226212685694917	0.0022760882272138735	not-binder
GKNIPIQL	HLA-C*05:01	0.0175228260923177	0.019344468287760125	not-binder
KERRHRDR	HLA-C*05:01	0.00026906762177532074	0.000252936799455883	not-binder
AVPKRSSS	HLA-C*05:01	0.0025762051052879544	0.0018682439245906602	not-binder
QCLEEPPT	HLA-C*05:01	0.0011036497931854682	0.0014657520631852201	not-binder
TPAAAAPP	HLA-C*05:01	0.005586502741789445	0.004082859739490534	not-binder
DRPIRPLF	HLA-C*05:01	0.07618041578680276	0.06480956289375482	not-binder
DTSTLVNS	HLA-C*05:01	0.0015628679571818792	0.002286207336472976	not-binder
QGVALAFV	HLA-C*05:01	0.015315074054524303	0.016189212168601592	not-binder
AIKMRNLL	HLA-C*05:01	0.023300926107913254	0.015217731152642881	not-binder
SYRLVDPS	HLA-C*05:01	0.000938274974032538	0.0004961264437001869	not-binder
GGIAAYII	HLA-C*05:01	0.006757185060996563	0.004114325424498711	not-binder
QPDGPAKV	HLA-C*05:01	0.935506272315979	0.05402430047820536	binder
WLPKQLTH	HLA-C*05:01	0.009397029888350516	0.011140700041691137	not-binder
LGNLLYMY	HLA-C*05:01	0.022623812779784203	0.010888697545898593	not-binder
VAEELKKL	HLA-C*05:01	0.9957722902297974	0.00532872852724681	binder
DGEFWHFM	HLA-C*05:01	0.18276424445211886	0.13057444885048636	not-binder
QKPPIIHR	HLA-C*05:01	0.028061848226934673	0.0232410017948231	not-binder
PQILVNVR	HLA-C*05:01	0.026482372917234896	0.04402278449967654	not-binder
RIDWSLSA	HLA-C*05:01	0.5031681761145592	0.3347952661049965	ambiguous
PGPDPLRR	HLA-C*05:01	0.014953445317223668	0.01104846039581558	not-binder
NIARLCFN	HLA-C*05:01	0.0007691859267652035	0.0008755855044466335	not-binder
TQEAALRD	HLA-C*05:01	0.023832164524355902	0.028524315910195813	not-binder
PSEGETSS	HLA-C*05:01	0.000860444652971637	0.0010196872684581414	not-binder
EEKDPDAA	HLA-C*05:01	0.0010753341681265737	0.0013646585411122025	not-binder
RNGIYIID	HLA-C*05:01	0.006516564081175602	0.008935267331521763	not-binder
LVFYLPSD	HLA-C*05:01	0.0021268781212711472	0.0016001582732582773	not-binder
KKEIDPDA	HLA-C*05:01	0.018559489655308424	0.016239922299455693	not-binder
GAALLALG	HLA-C*05:01	0.0020088516786927356	0.001283512817321659	not-binder
ITTKSVEL	HLA-C*05:01	0.8298890352249145	0.06882358011614152	binder
LRMGDTAE	HLA-C*05:01	0.00040645987137395424	0.0004178491001598045	not-binder
FYHTYQQV	HLA-C*05:01	0.043014488415792584	0.044043637013511945	not-binder
LSAFATVL	HLA-C*05:01	0.503040598332882	0.29108365271118264	ambiguous
AFPGSAGT	HLA-C*05:01	0.0010070694595015084	0.0008262380007975495	not-binder
NPDDVARM	HLA-C*05:01	0.9789167404174804	0.013480669731003704	binder
IFQGTVTT	HLA-C*05:01	0.001091364038802567	0.0007318455283083359	not-binder
LLEFWKAN	HLA-C*05:01	0.004052656301064416	0.005470391815656089	not-binder
DLKEVAVE	HLA-C*05:01	0.0010466877211001702	0.0007137221728816606	not-binder
QTVSERVY	HLA-C*05:01	0.12335974276065827	0.05915179707014722	not-binder
KSLIGFCG	HLA-C*05:01	0.0009386676087160595	0.0013029031343119737	not-binder
LGLEVGQE	HLA-C*05:01	0.0012636235718673562	0.0016810099366298737	not-binder
MLTFSMQD	HLA-C*05:01	0.0004425236304086866	0.00029841525161823694	not-binder
RKKRVPEP	HLA-C*05:01	0.0015195374639006332	0.0017363996485529368	not-binder
ILPNVKPF	HLA-C*05:01	0.14157551676034927	0.053184170415208946	not-binder
ANPLITPP	HLA-C*05:01	0.005567804386373609	0.003205892081336985	not-binder
VEELKALS	HLA-C*05:01	0.012135283136740328	0.011839000977528715	not-binder
IILLKGCC	HLA-C*05:01	0.00030049038323340935	0.00023069907791228964	not-binder
LVFLCFIF	HLA-C*05:01	0.0029773326124995945	0.001759688715602367	not-binder
VFRADFGS	HLA-C*05:01	0.000600643737379869	0.0006697885015063243	not-binder
VIGYPLPA	HLA-C*05:01	0.06432395042502322	0.10997691511131542	not-binder
CTLIQELN	HLA-C*05:01	0.0008997392833407503	0.0009434346003805743	not-binder
EEEEEEED	HLA-C*05:01	0.0009114398956626246	0.0011463067904821749	not-binder
VADGTFNE	HLA-C*05:01	0.45289853513240813	0.21481577898451437	ambiguous
ISDDFTKV	HLA-C*05:01	0.9991498112678527	0.000617565996750163	binder
GEGKTLTA	HLA-C*05:01	0.0006934044482477475	0.0006484636467691499	not-binder
GTQLLTAD	HLA-C*05:01	0.0022471922900876963	0.0032201774735359347	not-binder
EHNTNWNT	HLA-C*05:01	7.338035429711453e-05	5.273979867040537e-05	not-binder
DHLMCDIE	HLA-C*05:01	0.00040670940288691784	0.00040355125939009804	not-binder
GDFKFVCD	HLA-C*05:01	0.0007285293542736327	0.0006748244570097935	not-binder
DACDFLFV	HLA-C*05:01	0.03712599538266659	0.03236794294462485	not-binder
GGKYDGKL	HLA-C*05:01	0.09568494278937578	0.07670654291893775	not-binder
FNPYGGKM	HLA-C*05:01	0.23028074577450752	0.1410496238229787	not-binder
QYFDRVSV	HLA-C*05:01	0.10110301976092159	0.11431999291774109	not-binder
SQPLTPPP	HLA-C*05:01	0.0028766143368557096	0.0026816133076533644	not-binder
CQAIKEGN	HLA-C*05:01	0.00014833832528893254	0.00023404833595916716	not-binder
ICECDKNA	HLA-C*05:01	0.0009200395608786494	0.0007897422866153156	not-binder
YEYVPILS	HLA-C*05:01	0.007634606119245291	0.0064409807172311805	not-binder
TYSSFNYE	HLA-C*05:01	0.0011093959823483602	0.0007874230327566299	not-binder
GSCLLADD	HLA-C*05:01	0.0006916349619132233	0.0007014135759810528	not-binder
TIPTRAAA	HLA-C*05:01	0.004620510205859319	0.006178018779601191	not-binder
NIDESDYI	HLA-C*05:01	0.9877082824707031	0.005950560903691099	binder
EESKIFNN	HLA-C*05:01	0.0009604366641724482	0.0010319129815176983	not-binder
KVIPVTVI	HLA-C*05:01	0.3361097663640976	0.19029584787270842	not-binder
EREGLEGL	HLA-C*05:01	0.010163173358887435	0.00810069319434867	not-binder
VTSKDGRL	HLA-C*05:01	0.5008010745048523	0.16491455658011236	ambiguous
NYRLRDWV	HLA-C*05:01	0.0016217743235756644	0.0025237879234604544	not-binder
KIYAVGLS	HLA-C*05:01	0.0056355736407567745	0.005570036474794408	not-binder
ADGPVIQA	HLA-C*05:01	0.10205493574030697	0.18410612757537068	not-binder
GGLAITVP	HLA-C*05:01	0.00257768846640829	0.0020588398656901106	not-binder
PRDAFVSN	HLA-C*05:01	0.0015795640358192032	0.0017327308987825885	not-binder
ANFDDLDP	HLA-C*05:01	0.0063932091696187856	0.007463867179971834	not-binder
ERIRDLTS	HLA-C*05:01	0.00023665577373321867	0.00028720935305772864	not-binder
GALAELKE	HLA-C*05:01	0.017636645505263004	0.02120131613969231	not-binder
YMQFRKGP	HLA-C*05:01	0.001417997747194022	0.0009359428841048276	not-binder
IKPAVDQS	HLA-C*05:01	0.002509722577087814	0.003397705590698338	not-binder
YRSPINYN	HLA-C*05:01	0.008725286496337503	0.010297618646413997	not-binder
PTGTAKWE	HLA-C*05:01	0.004167545668315143	0.0030378892781452614	not-binder
VNRGVIEG	HLA-C*05:01	0.000992833728378173	0.0009647825473737147	not-binder
QEPQQQSE	HLA-C*05:01	0.001965860853488266	0.0034969862735204946	not-binder
IAIDNAKS	HLA-C*05:01	0.09025796041023568	0.1393495841793109	not-binder
LTSNAPSS	HLA-C*05:01	0.001610550281475298	0.0018727199586977194	not-binder
FYFGELPL	HLA-C*05:01	0.04214279660955071	0.03030387822074057	not-binder
LLYSILNE	HLA-C*05:01	0.006220901297638193	0.007386961144703539	not-binder
FGLTLGNA	HLA-C*05:01	0.0013337982119992376	0.0011823126419989523	not-binder
PMDNMFRH	HLA-C*05:01	0.0488494286313653	0.05568620324775034	not-binder
YVNSNELR	HLA-C*05:01	0.17883574590086937	0.1611544028745156	not-binder
DITNDIKE	HLA-C*05:01	0.010300628677941858	0.013649786738320015	not-binder
YFIGTAVA	HLA-C*05:01	0.0022698542939906473	0.0024818605066741937	not-binder
KVYNSLLE	HLA-C*05:01	0.02605876925808843	0.02906026779994095	not-binder
NIDLVEKF	HLA-C*05:01	0.9977355599403381	0.0018256614099302043	binder
VAQRQLDF	HLA-C*05:01	0.497454035282135	0.26450729797672445	ambiguous
PRALASPG	HLA-C*05:01	0.001250833885569591	0.001090987932021562	not-binder
KGLLAGHE	HLA-C*05:01	0.0010984985885443166	0.0011332504450201938	not-binder
QIINMWQK	HLA-C*05:01	0.002546638291096315	0.002874090622815442	not-binder
FDWDNILA	HLA-C*05:01	0.0027740971825551243	0.0018776391310668232	not-binder
RIEADEAL	HLA-C*05:01	0.9406033039093018	0.030898007778708055	binder
TAADWAGE	HLA-C*05:01	0.016180619278384257	0.01275466611744313	not-binder
PALRIMSG	HLA-C*05:01	0.0009186682684230619	0.000594125728893779	not-binder
LMIFLFWK	HLA-C*05:01	0.0025934210658306255	0.003117503636545586	not-binder
LRDLVPMT	HLA-C*05:01	0.05845502782613039	0.05016622960248659	not-binder
AILMYVFN	HLA-C*05:01	0.00391685947397491	0.00472513855449084	not-binder
QWGNQETS	HLA-C*05:01	0.0002042978440385923	0.0001961255667765758	not-binder
NLYLDSSL	HLA-C*05:01	0.03169042281806469	0.0219063827965994	not-binder
ASLRRQII	HLA-C*05:01	0.031863647513091564	0.017153607743546462	not-binder
SKKVDVID	HLA-C*05:01	0.02305710897198878	0.025838191718334534	not-binder
SEIEPSLL	HLA-C*05:01	0.22213931810110807	0.2319902059335574	not-binder
AVYFGGKS	HLA-C*05:01	0.014813148198300041	0.026131394966285835	not-binder
MGEWTRSG	HLA-C*05:01	0.00037158334926061797	0.0004200254546700291	not-binder
NVAIKIID	HLA-C*05:01	0.016831155309046154	0.01910605136210569	not-binder
IADIGQLA	HLA-C*05:01	0.9024295687675477	0.13827051730677722	binder
DVFISNGD	HLA-C*05:01	0.0016124824975122464	0.0009783101874301528	not-binder
LAWGLVAD	HLA-C*05:01	0.002019844786991598	0.001868521866669761	not-binder
GLDIPEVA	HLA-C*05:01	0.3825285993516445	0.24962172327956564	ambiguous
AIVVVTGE	HLA-C*05:01	0.0024137513993991886	0.0019342948975108948	not-binder
NKSYRKPK	HLA-C*05:01	0.0029533238150179384	0.0025913062005966225	not-binder
SIRTKALG	HLA-C*05:01	0.0003815685056906659	0.0004109929471943581	not-binder
DNLVVRAY	HLA-C*05:01	0.09452340621501207	0.1677536756434458	not-binder
RTRTMDKL	HLA-C*05:01	0.01427766375709325	0.008093642171448631	not-binder
GTKYIQIH	HLA-C*05:01	0.006289716291939839	0.006869404048160598	not-binder
MGTSSAAG	HLA-C*05:01	0.00011044137099815998	0.0001470625548435358	not-binder
IGPRAEKS	HLA-C*05:01	0.0016336501445039175	0.001902198495756973	not-binder
GGSSSHQK	HLA-C*05:01	0.010249787254724651	0.010962764782018125	not-binder
LSELRLSY	HLA-C*05:01	0.9896812796592712	0.007578338089131375	binder
HNIGFLCA	HLA-C*05:01	0.0007737998639640864	0.0012533714702018816	not-binder
PAGLKKKK	HLA-C*05:01	0.0050228191539645195	0.005336680147138531	not-binder
RQPSQAKN	HLA-C*05:01	0.0026200142710877117	0.002975944082558896	not-binder
TPISMLIE	HLA-C*05:01	0.0035366611715289763	0.005774032664748913	not-binder
AAAQVRQW	HLA-C*05:01	0.036330195143818855	0.02184806324848259	not-binder
GGKSGEPE	HLA-C*05:01	0.001736349900966161	0.0013394429025758911	not-binder
QGLLPADE	HLA-C*05:01	0.0014850682444375706	0.0017009939395422687	not-binder
TKAYSRLE	HLA-C*05:01	0.006108112786023412	0.007190530903438521	not-binder
TWTAGLMA	HLA-C*05:01	0.0005528993884581723	0.0003956032405765136	not-binder
LLYSSFCY	HLA-C*05:01	0.006881149508990348	0.004556899030314556	not-binder
EAILRALE	HLA-C*05:01	0.00432884141773684	0.006402716935458324	not-binder
PCEKTWGE	HLA-C*05:01	0.0008657459664391353	0.0005312280646187835	not-binder
GNFYGTSR	HLA-C*05:01	0.01039894389687106	0.010675549662348979	not-binder
DKCEIQLS	HLA-C*05:01	0.00014335281757666963	0.00013771417211091912	not-binder
FFANTVIY	HLA-C*05:01	0.020079499762505292	0.01634776852483422	not-binder
CGTGLVAA	HLA-C*05:01	0.00044675237568299054	0.0005513643491578834	not-binder
RNSAVVKM	HLA-C*05:01	0.14859930723905562	0.09350606224564173	not-binder
LESEDEAI	HLA-C*05:01	0.03324033193057403	0.05247372448016782	not-binder
VVEAVAEL	HLA-C*05:01	0.99145427942276	0.006207938901778281	binder
PRIRQSVE	HLA-C*05:01	0.0017360834339342547	0.0030886954781858076	not-binder
QGYALSHD	HLA-C*05:01	0.0038088902834715554	0.0049903244141570454	not-binder
ELRQIVFR	HLA-C*05:01	0.0038568561139982194	0.006447601530148107	not-binder
NNNITLQC	HLA-C*05:01	0.000260883777809795	0.00025243622925070184	not-binder
EAKSSKIM	HLA-C*05:01	0.012980697536841035	0.015670641208950547	not-binder
EASQLAHW	HLA-C*05:01	0.016550589352846146	0.01133447378079182	not-binder
VRLLQERV	HLA-C*05:01	0.01102959318086505	0.009765268412573956	not-binder
LLEPARAL	HLA-C*05:01	0.9812000751495361	0.022775816756160874	binder
LMGFDFPL	HLA-C*05:01	0.286113840341568	0.1579434372549393	not-binder
RPEMGDQA	HLA-C*05:01	0.0032674069261702243	0.006243228032702773	not-binder
SSQLGNFF	HLA-C*05:01	0.29968178272247314	0.15760832730987479	not-binder
PDFTVLSF	HLA-C*05:01	0.08184205726720392	0.061926168922490823	not-binder
VKGIKRVM	HLA-C*05:01	0.007042757899034769	0.004978124192130609	not-binder
KLNRPEDR	HLA-C*05:01	0.0069295823021093385	0.005586380359384641	not-binder
RGPAPAGG	HLA-C*05:01	0.0019540947570931165	0.0022318006873909167	not-binder
GSDSLEGF	HLA-C*05:01	0.9519994854927063	0.025148528854147367	binder
TVYKGLKE	HLA-C*05:01	0.010916653243475594	0.011085495950946773	not-binder
LQDHPGLF	HLA-C*05:01	0.9953984975814819	0.004642141159437603	binder
IPGYINDE	HLA-C*05:01	0.0018775365042529302	0.0016914627393244779	not-binder
KEYLKVVS	HLA-C*05:01	0.04264132463140413	0.06640206316284795	not-binder
ILPGGYAV	HLA-C*05:01	0.24891028702259063	0.16900959549352124	not-binder
FNDFPADK	HLA-C*05:01	0.6812395632266999	0.13459020945086173	binder
STVLEAEG	HLA-C*05:01	0.0008098061060991313	0.0011789650020660575	not-binder
TRMDSLTA	HLA-C*05:01	0.0006408596003893763	0.0004487234860569695	not-binder
VLLYVMQE	HLA-C*05:01	0.0026585675543174146	0.003285946673261281	not-binder
VVQPLSLT	HLA-C*05:01	0.0664683869923465	0.08802197830723289	not-binder
DSSLDCGA	HLA-C*05:01	0.00029146562874302615	0.0004600591213170829	not-binder
RPLLEDGT	HLA-C*05:01	0.00048727753237471917	0.0005440310113725521	not-binder
YAKMQQAK	HLA-C*05:01	0.008113362929725554	0.00805741955817547	not-binder
LQGNIHDY	HLA-C*05:01	0.04092311225831509	0.03474925722292837	not-binder
QRSGKSEL	HLA-C*05:01	0.03494267323985696	0.03802135949167426	not-binder
AEILAAQM	HLA-C*05:01	0.055860336124897006	0.05676956928189657	not-binder
RAPFNITT	HLA-C*05:01	0.007842439087107777	0.0063832954598285006	not-binder
LLYKWRPE	HLA-C*05:01	0.006108820049848873	0.007969763419415033	not-binder
KEGEEVDY	HLA-C*05:01	0.05215330617502332	0.0786600590669881	not-binder
LPNSRIMI	HLA-C*05:01	0.02335190777666867	0.024850695835789943	not-binder
PSVTSDLF	HLA-C*05:01	0.25142896696925165	0.2095167068661703	not-binder
NVEAVEVY	HLA-C*05:01	0.7812587797641755	0.26243841296285697	binder
HYPHLKEA	HLA-C*05:01	0.0023568621021695436	0.002423290193656562	not-binder
ERITSTRG	HLA-C*05:01	0.00017935866708285175	0.00019561060582995479	not-binder
GEITGYMA	HLA-C*05:01	0.0013645154889672995	0.0011904392986741954	not-binder
NPQINNVD	HLA-C*05:01	0.003132810915121809	0.002555662234506438	not-binder
VARPESRN	HLA-C*05:01	0.026355162305844716	0.04182662824154478	not-binder
TKYNDGSP	HLA-C*05:01	0.001142547071503941	0.0015158078040345912	not-binder
DFSNMFIQ	HLA-C*05:01	0.0007955627954288503	0.0009584358711837965	not-binder
RFGVSEGM	HLA-C*05:01	0.01560487593524158	0.009233448654244044	not-binder
MFGTAGLP	HLA-C*05:01	0.0018525892752222716	0.0010316467077768586	not-binder
SIMLQAID	HLA-C*05:01	0.0018395123815935222	0.0017666832081771168	not-binder
VSPEKPAS	HLA-C*05:01	0.011354934555129148	0.009145429089218473	not-binder
CVRLVANV	HLA-C*05:01	0.000903266623208765	0.0008523426201841717	not-binder
SLKSLEEV	HLA-C*05:01	0.013159873243421317	0.0070988763437419885	not-binder
VEQDVSGR	HLA-C*05:01	0.03756697727367282	0.03399600158116152	not-binder
DVPAELAD	HLA-C*05:01	0.005330444707760762	0.004231347715038163	not-binder
LKEAAYKV	HLA-C*05:01	0.2459786832332611	0.0976038618652171	not-binder
RSDTESEK	HLA-C*05:01	0.13781786672770976	0.07889330140909111	not-binder
QHLPDWRV	HLA-C*05:01	0.033153338730335234	0.053716848064201565	not-binder
VIGLDNSG	HLA-C*05:01	0.0007934511457278858	0.000796483739868444	not-binder
KGEPLPVP	HLA-C*05:01	0.05308010391891003	0.05651212177124813	not-binder
GAASQFEA	HLA-C*05:01	0.003266972330675344	0.0030628092825065807	not-binder
KEDVMLKI	HLA-C*05:01	0.6407045602798462	0.15770513467313294	binder
NGRSETTK	HLA-C*05:01	0.0014469272966380232	0.0009920575892909487	not-binder
TIQCAKAQ	HLA-C*05:01	0.00024268142151413486	0.00011518123665001154	not-binder
VLWGLQGD	HLA-C*05:01	0.0072312908167532445	0.006643859807474393	not-binder
NKLCGMTG	HLA-C*05:01	5.2621448412537573e-05	5.3249202330452676e-05	not-binder
TSRIYAKF	HLA-C*05:01	0.06341635650023818	0.07748202664213821	not-binder
SGITVTDY	HLA-C*05:01	0.014503607712686061	0.005794329951146923	not-binder
WWSLDGKY	HLA-C*05:01	0.0217765592969954	0.03395433128633248	not-binder
NVTSTWNL	HLA-C*05:01	0.016837637033313514	0.011124332367633766	not-binder
EGVDESEK	HLA-C*05:01	0.010718397237360478	0.0076184963619284705	not-binder
EHGADDVL	HLA-C*05:01	0.022480025910772382	0.031605553818200835	not-binder
SPLIHTMF	HLA-C*05:01	0.027947844471782446	0.02695370004914326	not-binder
GEFIPGEV	HLA-C*05:01	0.045181566989049314	0.048443063558485634	not-binder
LQTGGLLT	HLA-C*05:01	0.0045138654735637825	0.0057343393517705985	not-binder
LSKAQFCT	HLA-C*05:01	0.0007999534398550167	0.0011657814937009446	not-binder
GQVYVLPK	HLA-C*05:01	0.017418999414076097	0.012928959665374976	not-binder
NNGGTKMN	HLA-C*05:01	0.003881861241097795	0.005874829122537773	not-binder
HPDLICHN	HLA-C*05:01	0.005990725953597576	0.0064201463780661095	not-binder
TQEKTFQL	HLA-C*05:01	0.9388680696487427	0.048101679495769656	binder
TGAMSQFQ	HLA-C*05:01	0.0021615831567032727	0.0021030891744453386	not-binder
ESVGHLSY	HLA-C*05:01	0.06388606056571007	0.05578518501618694	not-binder
QLGDKLLT	HLA-C*05:01	0.0388122763717547	0.04611762924815855	not-binder
RSASQSLN	HLA-C*05:01	0.00646763136901427	0.009771584551026042	not-binder
RNILTKTE	HLA-C*05:01	0.0025722557358676566	0.0030899221421485995	not-binder
LMATLMSR	HLA-C*05:01	0.022072380979079754	0.02775253520770181	not-binder
IAIDCANG	HLA-C*05:01	0.0005310416754582548	0.0005042529679472006	not-binder
RERLSKIA	HLA-C*05:01	0.00045206390495877713	0.0007094791560038962	not-binder
TLIKLKGH	HLA-C*05:01	0.0006626828064327129	0.0003598429356542994	not-binder
ARQGGKSE	HLA-C*05:01	0.0007987538610905176	0.0010932359169640276	not-binder
TGILPDLF	HLA-C*05:01	0.041499670781195167	0.021922744335820643	not-binder
EGNKVKVT	HLA-C*05:01	0.0012576503755553857	0.0010202098216664985	not-binder
VLDPSNGF	HLA-C*05:01	0.9979673385620117	0.0015015201798543887	binder
RFVLITSA	HLA-C*05:01	0.001237691392088891	0.001664170148325201	not-binder
IALNVNGD	HLA-C*05:01	0.005720213958920794	0.0047369253867592855	not-binder
LARKHPDK	HLA-C*05:01	0.003023114162351703	0.002822566845049145	not-binder
DDITVTFL	HLA-C*05:01	0.11639851061627268	0.18064189240947798	not-binder
LGKSGFAV	HLA-C*05:01	0.012449456716421992	0.020534755627145306	not-binder
LLAGFVTT	HLA-C*05:01	0.009476414402888622	0.006952657538327459	not-binder
QVTIGPVI	HLA-C*05:01	0.06879172008484602	0.05195502526880187	not-binder
YDSTSKQR	HLA-C*05:01	0.04381454375106841	0.059265646042145646	not-binder
EADAAEDK	HLA-C*05:01	0.21944802226498722	0.16852885915696833	not-binder
RSTLEKES	HLA-C*05:01	0.001578899866217398	0.0016275021498133797	not-binder
RHARRVYV	HLA-C*05:01	0.02204594141803682	0.02804138357426522	not-binder
ADELGYGL	HLA-C*05:01	0.4708861023187637	0.2442092669734703	ambiguous
IVVVKKGK	HLA-C*05:01	0.004246430739294737	0.00373283351407729	not-binder
ELLSMELP	HLA-C*05:01	0.0017358131182845682	0.001967939023032461	not-binder
VPLLGAHP	HLA-C*05:01	0.006621600748621859	0.0052420220283018225	not-binder
IEGRMVTL	HLA-C*05:01	0.07731128556188196	0.1004083099516465	not-binder
APWTLAAY	HLA-C*05:01	0.008911248203366995	0.009650115766959714	not-binder
TFMLPFSA	HLA-C*05:01	0.0008797440968919545	0.0009244994588047287	not-binder
LPSILMEH	HLA-C*05:01	0.0028340066404780374	0.0027710040401332137	not-binder
EVAYQYVR	HLA-C*05:01	0.020971628930419685	0.03849087807864568	not-binder
GAKNHAIV	HLA-C*05:01	0.018659723387099803	0.01816240167696636	not-binder
KMKALADA	HLA-C*05:01	0.001086627001495799	0.0014250799236640395	not-binder
ATAATVIA	HLA-C*05:01	0.006774219401995652	0.007534175345497487	not-binder
PLNDDRLE	HLA-C*05:01	0.04125637409160845	0.0700059517629052	not-binder
RLGRPQYS	HLA-C*05:01	0.0012020261026918888	0.0008010182707963841	not-binder
FPYFAVHV	HLA-C*05:01	0.1784102663397789	0.08387393224732666	not-binder
PSVKQELT	HLA-C*05:01	0.009965062796254642	0.010364203983438982	not-binder
FIDLLRTV	HLA-C*05:01	0.9991470694541931	0.0005045000771768351	binder
LVGDVDYA	HLA-C*05:01	0.07817088257870637	0.14382135823495212	not-binder
GTVIARSA	HLA-C*05:01	0.0007610040407598717	0.0008701165858442687	not-binder
VRLWRGYF	HLA-C*05:01	0.005830675706965849	0.004299701715475674	not-binder
IEQYTATT	HLA-C*05:01	0.0006688175097224302	0.00046707969290777843	not-binder
EGDRVVFQ	HLA-C*05:01	0.1818741559749469	0.2004868303432794	not-binder
SVLRKSSP	HLA-C*05:01	0.0017228538083145395	0.0020488835384312237	not-binder
ILLKILLA	HLA-C*05:01	0.0023257747732714053	0.0012188935738224635	not-binder
NPVDEAGP	HLA-C*05:01	0.034904182076570575	0.05788161059174732	not-binder
THLRDLGN	HLA-C*05:01	0.00024209459188568873	0.00027472998433096817	not-binder
LGKSPAQY	HLA-C*05:01	0.020963816437870264	0.019455309719918986	not-binder
VIQPLPAF	HLA-C*05:01	0.26868426948785784	0.229773811385591	not-binder
FGVEPVLL	HLA-C*05:01	0.8340141415596009	0.041910233038824456	binder
PETETESV	HLA-C*05:01	0.0521710371482186	0.058708758026615744	not-binder
LGVERVTT	HLA-C*05:01	0.0032478253822773697	0.0020709903485610255	not-binder
LSFLSQDQ	HLA-C*05:01	0.003428796064690687	0.0034389752294857984	not-binder
FSGDIIGL	HLA-C*05:01	0.9674968957901001	0.02072506555355217	binder
EAAMGSRS	HLA-C*05:01	0.00033231346751563253	0.0003587386902579785	not-binder
RNTGQILA	HLA-C*05:01	0.0015979739851900376	0.0019142552534191315	not-binder
VLPDFSIK	HLA-C*05:01	0.06592336345929653	0.06609795407638211	not-binder
MMAAFIIA	HLA-C*05:01	0.0019490244987537153	0.0021814354187381624	not-binder
VREKAERG	HLA-C*05:01	0.0012677311402512713	0.0018729213318398835	not-binder
GQVPKLYF	HLA-C*05:01	0.13012227639555932	0.12290128456479499	not-binder
ANHGRRPT	HLA-C*05:01	0.005457196966744959	0.009086521383039035	not-binder
PEPAEGAV	HLA-C*05:01	0.011953647591872141	0.01337544218056699	not-binder
LRPANVLG	HLA-C*05:01	0.018391621905902867	0.025135415149558242	not-binder
WVWLDNII	HLA-C*05:01	0.0278173569124192	0.04327934574845443	not-binder
GQIAPDHG	HLA-C*05:01	0.001192948491370771	0.0015088224525367899	not-binder
RTQVPPHI	HLA-C*05:01	0.49972182512283325	0.2026889664200723	ambiguous
ERASKSLD	HLA-C*05:01	0.0015581020794343202	0.0025299393488583313	not-binder
PPQEIPLL	HLA-C*05:01	0.053101658914238216	0.05748936367478732	not-binder
WYATSEYL	HLA-C*05:01	0.013365451013669372	0.018511034280120783	not-binder
QNATEIRA	HLA-C*05:01	0.008467686938820407	0.015430038774778493	not-binder
ASPNTNLK	HLA-C*05:01	0.02663789833895862	0.014677866624963055	not-binder
LIGHMVDV	HLA-C*05:01	0.1291223404929042	0.16374126391843322	not-binder
AAVRDAGG	HLA-C*05:01	0.0008133251934850705	0.0005182007082976057	not-binder
GEDNGFTE	HLA-C*05:01	0.006897562691301573	0.01068116450638044	not-binder
EQEVQAAI	HLA-C*05:01	0.041165474848821756	0.04251177274924614	not-binder
VLLALIFF	HLA-C*05:01	0.009634976042434573	0.005212828735207183	not-binder
PHPDSDDD	HLA-C*05:01	0.09782364172215238	0.1654141770767563	not-binder
SLKSIRKI	HLA-C*05:01	0.011273894552141428	0.014831190523973088	not-binder
YVQITVNH	HLA-C*05:01	0.07836719072656706	0.12780871351103235	not-binder
TRTTLDLF	HLA-C*05:01	0.06593522597104311	0.039231087447409475	not-binder
AIPLGGAS	HLA-C*05:01	0.0011375920919817872	0.0008528998975811475	not-binder
LLGIGNIA	HLA-C*05:01	0.002000013933866285	0.0020254583219719764	not-binder
EQLEQIAV	HLA-C*05:01	0.00383209278807044	0.002842295688896484	not-binder
QLAQWLEK	HLA-C*05:01	0.014087423821911216	0.012975388961019619	not-binder
LSMLFAPV	HLA-C*05:01	0.2410047327168286	0.16758562563991114	not-binder
FDNKEDRT	HLA-C*05:01	0.032099540904164316	0.019354793356975607	not-binder
IIAILGMD	HLA-C*05:01	0.002369416529109003	0.002056933454828793	not-binder
GYVAVGHH	HLA-C*05:01	0.006655529507406754	0.006043025813714391	not-binder
GSVHILRN	HLA-C*05:01	0.014717693813145161	0.018361023042701645	not-binder
RVRGFVQD	HLA-C*05:01	0.0031043338756717278	0.0038899817902286046	not-binder
IGFSYNGY	HLA-C*05:01	0.016448662243783475	0.00794326095358587	not-binder
TAGYTAIT	HLA-C*05:01	0.005102432027342729	0.0035078197427722523	not-binder
ELLGYLQV	HLA-C*05:01	0.011799776065163314	0.00985852346309144	not-binder
EELVRIIE	HLA-C*05:01	0.008538359950762242	0.014990065569687738	not-binder
WLRTKTSA	HLA-C*05:01	0.0003842706340947188	0.0004976696878695269	not-binder
TWFDRDLT	HLA-C*05:01	0.0032368089305236936	0.0017764343723255538	not-binder
ERLSTDYG	HLA-C*05:01	0.0004913543078146176	0.0005288041691530222	not-binder
HGVFDKDG	HLA-C*05:01	0.01158253381436225	0.020827011650527392	not-binder
HSSLKRIR	HLA-C*05:01	0.012224921735469251	0.013995725698526642	not-binder
SNPFERLG	HLA-C*05:01	0.011137333943042903	0.011853732995087499	not-binder
DVRKAISE	HLA-C*05:01	0.0009208849285641918	0.0008865019222282289	not-binder
RVVEEHVE	HLA-C*05:01	0.041195919108577075	0.039517520489089665	not-binder
CLAWPDGH	HLA-C*05:01	0.00035706452981685286	0.00034831504848105237	not-binder
ADEPSGNL	HLA-C*05:01	0.5181389510631561	0.25923459098001395	ambiguous
YYYTIDGE	HLA-C*05:01	0.007424865249777213	0.008471610125015223	not-binder
RCYLERNL	HLA-C*05:01	0.01198496797005646	0.010139383519736533	not-binder
QRVVELQQ	HLA-C*05:01	0.0025064553206902928	0.003654829139476176	not-binder
IAAEFDRD	HLA-C*05:01	0.03380712815123843	0.02760477873621313	not-binder
LFGDGAGA	HLA-C*05:01	0.001958726225711871	0.0013123370171393752	not-binder
RKLADDVN	HLA-C*05:01	0.0018252215231768787	0.0017874779382904661	not-binder
DVLAGRKT	HLA-C*05:01	0.00045989977224962785	0.0002726746663783206	not-binder
IQEAVELL	HLA-C*05:01	0.8770473599433899	0.07725071277992236	binder
HLCEEENL	HLA-C*05:01	0.19789411555975675	0.25795206704851065	not-binder
RTGMNMTA	HLA-C*05:01	0.0018191295683209318	0.0018573347740859151	not-binder
LSLAHHST	HLA-C*05:01	0.01443055773852393	0.016767495327287666	not-binder
YGRMCPIE	HLA-C*05:01	0.0005108864406793145	0.00047530904430740685	not-binder
FRVHTDEE	HLA-C*05:01	0.0046021154448681045	0.003688641816349145	not-binder
PLRTIVEN	HLA-C*05:01	0.0009981419825635385	0.0008184025656249688	not-binder
ELVQAFGD	HLA-C*05:01	0.003481503623424942	0.002492974317115967	not-binder
KVSDPRIK	HLA-C*05:01	0.09948238618671894	0.12666992509435934	not-binder
GSPVTPPG	HLA-C*05:01	0.002213830582331866	0.001199495243319661	not-binder
MIRRLASG	HLA-C*05:01	0.00013084748218261666	0.00015292351139017173	not-binder
ADWADGIM	HLA-C*05:01	0.10390544664114713	0.11599184204953442	not-binder
RYRETLNL	HLA-C*05:01	0.0184691768954508	0.03250592035611576	not-binder
KTKGKIVA	HLA-C*05:01	0.009926626316155308	0.010286055511396918	not-binder
DHGKTTLT	HLA-C*05:01	0.0012900141868158244	0.0011669124974522714	not-binder
LKYMKSQQ	HLA-C*05:01	0.00041347521691932344	0.0005523052665104759	not-binder
TISADIAA	HLA-C*05:01	0.0037674186671210917	0.003569880620493149	not-binder
DRCYSPRC	HLA-C*05:01	0.00011003103518305579	7.165114757008924e-05	not-binder
YLRNPITG	HLA-C*05:01	0.0066521230903163085	0.008994961221508047	not-binder
VGKIVNTH	HLA-C*05:01	0.010356702748686076	0.008653982031368435	not-binder
EADINFVI	HLA-C*05:01	0.8178705751895905	0.20372566850099832	binder
DVSISDFV	HLA-C*05:01	0.03138012876734138	0.021260053835589297	not-binder
NFATNCTA	HLA-C*05:01	0.00021096171058161418	0.00020457088161144203	not-binder
AIKNVLAD	HLA-C*05:01	0.0037498617994060623	0.004409597524233481	not-binder
REDDSNDW	HLA-C*05:01	0.1671334406360984	0.21904467518892745	not-binder
PVTQIVMT	HLA-C*05:01	0.004728028785029892	0.004155496723562318	not-binder
GDFKIKAA	HLA-C*05:01	0.006309216652880423	0.008055675119366145	not-binder
FDQNSTGD	HLA-C*05:01	0.003924143750919029	0.003039442446318302	not-binder
FVVDQAGP	HLA-C*05:01	0.016324717679526656	0.008383037730833648	not-binder
APEKLAAS	HLA-C*05:01	0.000780406140620471	0.0006465051749265729	not-binder
ELKLLTTD	HLA-C*05:01	0.0007285225603482104	0.0006262887826991892	not-binder
NTLTVYTT	HLA-C*05:01	0.0019101692421827465	0.0013170605401985702	not-binder
QARFGGVV	HLA-C*05:01	0.027255329649779014	0.0259450955868179	not-binder
RLLARKSI	HLA-C*05:01	0.005772949766833335	0.00469988420729507	not-binder
YSTGALAS	HLA-C*05:01	0.006916287652711617	0.007157092085815044	not-binder
RDAGLDHV	HLA-C*05:01	0.08308670785045251	0.08570581690690486	not-binder
FTAPHPDD	HLA-C*05:01	0.14048914876766502	0.14599059600919917	not-binder
TGFYSKDL	HLA-C*05:01	0.2007191799581051	0.12640072934567273	not-binder
ETSYSRFM	HLA-C*05:01	0.05641263909637928	0.07652234564115146	not-binder
QYYYRDGQ	HLA-C*05:01	0.0006885027185489889	0.0007051688609004593	not-binder
AIQSQGYD	HLA-C*05:01	0.006762158395940787	0.0065212655367396155	not-binder
QNVIQRGI	HLA-C*05:01	0.01251407116651535	0.016474901346086583	not-binder
HKMCPTLK	HLA-C*05:01	0.001196799479657784	0.0006627678659927538	not-binder
LIQGVKGL	HLA-C*05:01	0.15753679741173982	0.24918443141300617	not-binder
TKKEKTRN	HLA-C*05:01	0.0021126090330653826	0.0035470996266765134	not-binder
GNQEVSFA	HLA-C*05:01	0.0005692434464435791	0.0004093096524017993	not-binder
TNKQELNR	HLA-C*05:01	0.00970251247053966	0.012384817070927208	not-binder
SQVFGVPH	HLA-C*05:01	0.02241578120738268	0.024224785295749264	not-binder
LSYSAAQT	HLA-C*05:01	0.0027699186204699798	0.002363787466977053	not-binder
HDALEREA	HLA-C*05:01	0.004509593069087714	0.007206169459852888	not-binder
GKLISHPW	HLA-C*05:01	0.0019745941972360015	0.0015585562069769857	not-binder
IYGQLGGD	HLA-C*05:01	0.0030573595635360108	0.003207163076754316	not-binder
LTLDPSKR	HLA-C*05:01	0.05561044923961163	0.06498218958830368	not-binder
KFFPEAEL	HLA-C*05:01	0.19678282365202904	0.22414770323537703	not-binder
TLLCDPPR	HLA-C*05:01	0.007380582799669355	0.009911200844199513	not-binder
RKVQYIAR	HLA-C*05:01	0.0177866222220473	0.013968179521251246	not-binder
APKLRACT	HLA-C*05:01	0.0005089227101962024	0.0009456001507099368	not-binder
FSDLQRNY	HLA-C*05:01	0.9985355019569397	0.002274448588727379	binder
IQLKPTSI	HLA-C*05:01	0.08400466851890087	0.051595724542341126	not-binder
EGITTARA	HLA-C*05:01	0.000488978734210832	0.0004910672097388085	not-binder
LVYTSMHL	HLA-C*05:01	0.14240357428789138	0.06463400383218285	not-binder
NPEQHVPA	HLA-C*05:01	0.008684773684944958	0.01115911629147929	not-binder
EDNVRRSV	HLA-C*05:01	0.028524610050953924	0.04040678706436605	not-binder
GGRSSFGG	HLA-C*05:01	0.00046772511614108226	0.0003710649916310179	not-binder
KVIAQWAL	HLA-C*05:01	0.12171461042016744	0.07543396717624616	not-binder
WPKSMRWG	HLA-C*05:01	0.0001910799300731014	0.00018241080415093267	not-binder
ERGKNGRG	HLA-C*05:01	7.616775583301205e-05	7.953282985660853e-05	not-binder
RRLQQQQR	HLA-C*05:01	0.0009280090569518506	0.0005202080226256939	not-binder
YPLKADQV	HLA-C*05:01	0.006808565190294757	0.006815272114843896	not-binder
VGDFRFSF	HLA-C*05:01	0.9917343258857727	0.00450263242988916	binder
GHLKGCLH	HLA-C*05:01	0.0006316923376289196	0.0006459462280680084	not-binder
RDRDRIIH	HLA-C*05:01	0.06392290489657171	0.11907355547592588	not-binder
ISLLDLLV	HLA-C*05:01	0.4043676942586899	0.14673259807463376	not-binder
VHQEVHDI	HLA-C*05:01	0.08797490866854787	0.11979083524826384	not-binder
VIDKVPEG	HLA-C*05:01	0.3746669288724661	0.2817066139209031	ambiguous
GLTDIRKI	HLA-C*05:01	0.23583923913538457	0.17976184973347556	not-binder
AQTFDSIR	HLA-C*05:01	0.021650390326976778	0.022336901905557052	not-binder
ESGGAEDM	HLA-C*05:01	0.015791704412549734	0.01082313434654275	not-binder
GNVSLTEK	HLA-C*05:01	0.012678097863681615	0.012659649684041593	not-binder
AKRARGLM	HLA-C*05:01	0.002458025366649963	0.002974361847372356	not-binder
GDEKIGQG	HLA-C*05:01	0.0023070352835929953	0.003321675126823642	not-binder
VEGLGSTR	HLA-C*05:01	0.0037442299537360666	0.002929294240433232	not-binder
PDRNTSNA	HLA-C*05:01	0.0005318355099007022	0.00046219866481353136	not-binder
KKFYEPIL	HLA-C*05:01	0.050153480656445024	0.05644363713322487	not-binder
LKKTMDYS	HLA-C*05:01	0.00027888996846741064	0.00015479833223089947	not-binder
KSLSKRIL	HLA-C*05:01	0.19104177206754686	0.09886951692765002	not-binder
AEAFILLS	HLA-C*05:01	0.0027971209899988027	0.0032939501547714733	not-binder
GPTAALAA	HLA-C*05:01	0.002878743730252609	0.004427252145796739	not-binder
VLTLSIDT	HLA-C*05:01	0.0033655527644441464	0.0035521118992612954	not-binder
TIAFAIVD	HLA-C*05:01	0.002515912289527478	0.002584078043385086	not-binder
YLVASLAV	HLA-C*05:01	0.2251015342772007	0.1687029688859501	not-binder
VYISHKME	HLA-C*05:01	0.0053138230432523414	0.006375762125099882	not-binder
EPEGSQSN	HLA-C*05:01	0.0005054421469139925	0.0006474245409646734	not-binder
GKERELSV	HLA-C*05:01	0.05457333093509078	0.060261961021065624	not-binder
LKTEGESL	HLA-C*05:01	0.07997297793626786	0.09836840096128649	not-binder
IIEFKQLI	HLA-C*05:01	0.891591203212738	0.07572290271639093	binder
SSGPHSRE	HLA-C*05:01	0.005803503282368183	0.0037793703866038724	not-binder
MHLLQQYL	HLA-C*05:01	0.09601312167942525	0.08313224682532595	not-binder
RTSSFRED	HLA-C*05:01	0.00491082145672408	0.00750228344492136	not-binder
FNSITDYH	HLA-C*05:01	0.027176290424540638	0.029432592068203894	not-binder
TLNAEYFN	HLA-C*05:01	0.0056057494064589266	0.005959134782257204	not-binder
ALFSKYKG	HLA-C*05:01	0.0018921695736935362	0.0025563760073147837	not-binder
QRGSHLNP	HLA-C*05:01	0.0004511747487413231	0.0005786744891535893	not-binder
QFTQSPET	HLA-C*05:01	0.0008087882767540578	0.0010307797339804859	not-binder
IQVDYNLP	HLA-C*05:01	0.0072098337928764526	0.00854879531362678	not-binder
VRQLLKAG	HLA-C*05:01	0.000953046468202956	0.0014108461086045669	not-binder
KEKIEAMR	HLA-C*05:01	0.031032020479324275	0.05240594666153813	not-binder
LGSPIVDP	HLA-C*05:01	0.007380329264560714	0.006902608169072136	not-binder
PSEEEPRP	HLA-C*05:01	0.030667670094408093	0.03081935695330372	not-binder
LKDLPLEP	HLA-C*05:01	0.042952272295951846	0.023537001488489116	not-binder
KIKYAIAQ	HLA-C*05:01	0.0033020004091667944	0.002340582766266752	not-binder
SNLNQTAV	HLA-C*05:01	0.011888229707255959	0.008490873911857842	not-binder
INGQIRDA	HLA-C*05:01	0.01707312311627902	0.026475137040645167	not-binder
TATNVDWR	HLA-C*05:01	0.06800186317414045	0.05710579130269369	not-binder
PEQLGNIQ	HLA-C*05:01	0.004453657459816895	0.0037215487653272667	not-binder
HRQSAHIA	HLA-C*05:01	0.0007953909829666372	0.0012508435567977498	not-binder
GGVTKESA	HLA-C*05:01	0.0027227619582845366	0.003883911695845126	not-binder
VFTRDGVE	HLA-C*05:01	0.001164652733859839	0.001276523743910074	not-binder
DAELYGPF	HLA-C*05:01	0.48234645947813987	0.23526689510533585	ambiguous
IIENNKEY	HLA-C*05:01	0.9342127799987793	0.061241615427884456	binder
INSCALEM	HLA-C*05:01	0.027868669619783758	0.029512394731940707	not-binder
DAKKAAEL	HLA-C*05:01	0.04774371800012887	0.03592912275143674	not-binder
LLGRPTAT	HLA-C*05:01	0.0036364218103699386	0.0034805557202154534	not-binder
VDTLTDNR	HLA-C*05:01	0.22373241634340957	0.19585629574984717	not-binder
DLIDILAM	HLA-C*05:01	0.016217896342277528	0.0068184492433986275	not-binder
RKPDDKCK	HLA-C*05:01	0.0009704749187221751	0.0009985311416491783	not-binder
DLRSLCSQ	HLA-C*05:01	7.356203968811315e-05	8.502282958523307e-05	not-binder
YFATVYTN	HLA-C*05:01	0.0018579100535134785	0.0022338388512321643	not-binder
IVGFHGQT	HLA-C*05:01	0.002531268249731511	0.0022687297353454158	not-binder
WRKSPRTE	HLA-C*05:01	0.00037138101761229335	0.00039935025592917507	not-binder
SGAVDALV	HLA-C*05:01	0.141714096814394	0.1520624334449986	not-binder
PLEMLFGG	HLA-C*05:01	0.0013208590360591188	0.0012173697709543239	not-binder
AATFKPSV	HLA-C*05:01	0.12440946698188782	0.07532408406084222	not-binder
VAENMSLR	HLA-C*05:01	0.201260045170784	0.04693388823619551	not-binder
GEIMGILT	HLA-C*05:01	0.001053095140377991	0.0008136860316072863	not-binder
ELKNRWVK	HLA-C*05:01	0.0004582175493851537	0.000496258105109833	not-binder
GEAGGGMV	HLA-C*05:01	0.03374322841409594	0.036552557757472834	not-binder
SPFIAGWL	HLA-C*05:01	0.010882931388914585	0.007448003982479803	not-binder
ERVVERRR	HLA-C*05:01	0.0003426243458306999	0.0002925770903219803	not-binder
VLVRPSYV	HLA-C*05:01	0.16665410809218884	0.15390329265877498	not-binder
DDEDLPHH	HLA-C*05:01	0.028693256434053183	0.030284608180158268	not-binder
AALPASED	HLA-C*05:01	0.006751576981878315	0.00626759904067452	not-binder
RSEDIKKQ	HLA-C*05:01	0.20622161775827408	0.16962969738824452	not-binder
TVTKFNET	HLA-C*05:01	0.002254272031132132	0.0015990296200961902	not-binder
LGYPSKEI	HLA-C*05:01	0.24762020409107208	0.13579842432737285	not-binder
IDSPPPSP	HLA-C*05:01	0.012421835027635098	0.004193648795782201	not-binder
SAENEEVR	HLA-C*05:01	0.19714880138635635	0.07276881664675648	not-binder
ARSITKGKV	HLA-C*05:01	0.015823558438569307	0.017829446639034442	not-binder
LIFDKESHR	HLA-C*05:01	0.004592053149826825	0.0020520531794284485	not-binder
AFITSLINQ	HLA-C*05:01	0.0011106542373454432	0.0009923384054155253	not-binder
RGQVDEAAV	HLA-C*05:01	0.016944331768900155	0.014403931996200848	not-binder
GKSVDDNEF	HLA-C*05:01	0.17601735293865203	0.1300628200068267	not-binder
LMEKVTMMD	HLA-C*05:01	0.07605580494273453	0.09347197127224963	not-binder
QRFSPKEHP	HLA-C*05:01	0.0019217131542973221	0.0013443541590980519	not-binder
LRERLRKTR	HLA-C*05:01	0.0007919425763248001	0.001092347061889703	not-binder
ITTAAVLII	HLA-C*05:01	0.510490882396698	0.213490221283347	ambiguous
VDLTREFFQ	HLA-C*05:01	0.04210303761065006	0.026579694801839245	not-binder
ASQTTHKEE	HLA-C*05:01	0.004879637343219656	0.0075597567688490816	not-binder
PNSHEKMTG	HLA-C*05:01	0.0012628060003407882	0.000774051741897734	not-binder
ISDASAPLE	HLA-C*05:01	0.725904929637909	0.0549644219457447	binder
AATPIELFG	HLA-C*05:01	0.04007965638011228	0.05786053974795172	not-binder
WVPCLEFEL	HLA-C*05:01	0.07984858229756356	0.08646015981892206	not-binder
GVKWSRASF	HLA-C*05:01	0.02602250468917191	0.0410625386510927	not-binder
VDLVQLQIE	HLA-C*05:01	0.03760147523134947	0.01948319740980663	not-binder
AAGKLDNLE	HLA-C*05:01	0.009934672612143914	0.006006036025217736	not-binder
ILKRTSHIT	HLA-C*05:01	0.00025104901105805767	0.00022446054331269564	not-binder
FFDVQIESD	HLA-C*05:01	0.10060097454115749	0.17245245545457152	not-binder
PSKSDQGHL	HLA-C*05:01	0.17822469137609004	0.25485822613317316	not-binder
AIVAVDDNR	HLA-C*05:01	0.10870641842484474	0.1273461045168788	not-binder
AGQRVQVIR	HLA-C*05:01	0.014530669059604406	0.020203369860318943	not-binder
FSIVEGLFS	HLA-C*05:01	0.007818955519178416	0.006483594946891292	not-binder
FMDENTVVS	HLA-C*05:01	0.9700978755950928	0.01600738625804251	binder
VGTGLGREG	HLA-C*05:01	0.0007576669811896863	0.0007465846075028111	not-binder
VVGGRGRDL	HLA-C*05:01	0.12700232435017825	0.14837675920603524	not-binder
LNLSQEMPE	HLA-C*05:01	0.0014711813884787262	0.000783886101738805	not-binder
HYSSSRSVI	HLA-C*05:01	0.01051498250453733	0.013446963579216275	not-binder
RPDLFAPLA	HLA-C*05:01	0.032316997973248364	0.02514168467363981	not-binder
LEEQEQELE	HLA-C*05:01	0.0027353228128049524	0.0020201117247010065	not-binder
TDIVAMAAR	HLA-C*05:01	0.06830389115493744	0.11998538905934701	not-binder
LVGGEIKGY	HLA-C*05:01	0.1893640086054802	0.1406326743370915	not-binder
GRFVIGGPQ	HLA-C*05:01	0.010921902267728	0.017653692662270938	not-binder
NPTTRWEIR	HLA-C*05:01	0.0014517664239974692	0.001075874633632889	not-binder
QISSDFIVG	HLA-C*05:01	0.0011376661523172515	0.0008586082953292962	not-binder
RRPLPVAPS	HLA-C*05:01	0.0011175040970556438	0.0008558523790771498	not-binder
ATGDPEFNL	HLA-C*05:01	0.8772742867469787	0.07711001698066987	binder
SKADIVVAA	HLA-C*05:01	0.04022764191031456	0.052489565122190454	not-binder
KSEAATGNG	HLA-C*05:01	0.012701192684471608	0.017513292181452565	not-binder
IGLAMSSTA	HLA-C*05:01	0.0006858308752271114	0.0005738964439641052	not-binder
SPQVLDLCR	HLA-C*05:01	0.001460554578807205	0.0008052930218801933	not-binder
EIGRLVVNG	HLA-C*05:01	0.0015452302497578785	0.0015426706151683144	not-binder
ALEPSGEAF	HLA-C*05:01	0.9413988471031189	0.10033849472574757	binder
SVSKEAWAG	HLA-C*05:01	0.0008084865752607584	0.001116269896405882	not-binder
PVIPPELRP	HLA-C*05:01	0.009214365668594838	0.007943896716696975	not-binder
PQEASRMVS	HLA-C*05:01	0.0007109224650776013	0.0005393173454973929	not-binder
ADDRHVKKL	HLA-C*05:01	0.7495109081268311	0.18338608431918263	binder
IYMQKLAAP	HLA-C*05:01	0.0018149404844734819	0.0012701215089734401	not-binder
LPDATDVWV	HLA-C*05:01	0.49052236080169676	0.3285199883497161	ambiguous
SPRPTKVHI	HLA-C*05:01	0.008700692570891988	0.013496585779981338	not-binder
EEYVKAVGN	HLA-C*05:01	0.0010135606193216518	0.0005048020146056064	not-binder
GADLSGITE	HLA-C*05:01	0.14579029995948076	0.12525518060482044	not-binder
GLAYVVERF	HLA-C*05:01	0.22703956589102745	0.12364574608517226	not-binder
PFPTVLMCG	HLA-C*05:01	0.0007888792591984384	0.00078980948632135	not-binder
LAAGNFPCK	HLA-C*05:01	0.00436543901960249	0.0027487545406363507	not-binder
RRAFEAGWG	HLA-C*05:01	0.0003634797700215131	0.0001506686054281882	not-binder
IEVAVLGND	HLA-C*05:01	0.02408960796892643	0.022716872279898114	not-binder
GTGHLKDTY	HLA-C*05:01	0.2822003155946732	0.3426721721591132	not-binder
FWHGPERLL	HLA-C*05:01	0.10792072704061866	0.10175425979140867	not-binder
LGREVRDQL	HLA-C*05:01	0.046159190312027934	0.0195499263976019	not-binder
MASILEVDD	HLA-C*05:01	0.005292015444138087	0.007795778337561887	not-binder
LEFLLSDVT	HLA-C*05:01	0.002697340492159128	0.0022908786807476615	not-binder
LFHLIGVIC	HLA-C*05:01	0.0012430447852239013	0.0008858802890704126	not-binder
ACSPETALD	HLA-C*05:01	0.0004035718898194318	0.00037841237216794073	not-binder
SDVRVIVRD	HLA-C*05:01	0.022007126733660697	0.026582544256008776	not-binder
DSTSPVNDP	HLA-C*05:01	0.002365120574904722	0.0026762191104419725	not-binder
DTPALSISA	HLA-C*05:01	0.001369669521591277	0.0015769161070860193	not-binder
DFPKPSEEK	HLA-C*05:01	0.0061323860078118745	0.00530188027164557	not-binder
ILKEQQVRL	HLA-C*05:01	0.5332910567522049	0.3453748608207337	ambiguous
LHFDIQREI	HLA-C*05:01	0.13368103140965104	0.15066603422798458	not-binder
AQNEHIPQA	HLA-C*05:01	0.023085864959284663	0.0248545520004514	not-binder
DEMNKAFEE	HLA-C*05:01	0.0013071633482468314	0.0011878958962236858	not-binder
GENIKLKTA	HLA-C*05:01	0.0030610004090704025	0.004250789395877648	not-binder
VSAMRDSGQ	HLA-C*05:01	0.0008682135137860314	0.0007513597254377173	not-binder
CPLDVCYLL	HLA-C*05:01	0.022021097876131535	0.027044902661568913	not-binder
AARKVLSRE	HLA-C*05:01	0.0006901475919221412	0.00040486317093705015	not-binder
AGDVRDKGL	HLA-C*05:01	0.9708366394042969	0.015399142904425192	binder
TPLLFHLFS	HLA-C*05:01	0.0018254950759001077	0.0010452254480716175	not-binder
EQQKEELAR	HLA-C*05:01	0.003170720368507318	0.0024906837664396965	not-binder
KIITTRTYQ	HLA-C*05:01	0.007345196139067411	0.005643633109262886	not-binder
TKAGFTFYT	HLA-C*05:01	0.002248661289922893	0.0013623912685468283	not-binder
TEKFNKKMH	HLA-C*05:01	0.0008996840217150748	0.0008306129025791988	not-binder
KMMVVKEPQ	HLA-C*05:01	0.006736759209888987	0.0071942634535210005	not-binder
IGASGLNAV	HLA-C*05:01	0.13981469944119454	0.11826800771915622	not-binder
RRIKTEFLV	HLA-C*05:01	0.03861789703369141	0.022538969511374227	not-binder
PCIELKEMG	HLA-C*05:01	0.0007460024446118041	0.0005951940744984548	not-binder
GTGVNVYTH	HLA-C*05:01	0.031187204050365836	0.03869951098042613	not-binder
IRTHMESLP	HLA-C*05:01	0.0018285729718627408	0.0016652423373151898	not-binder
VNGRVDTEE	HLA-C*05:01	0.013629911854513921	0.01917586510062791	not-binder
NIAEDKINV	HLA-C*05:01	0.6497401773929596	0.239239857032362	binder
IACYKHDIG	HLA-C*05:01	0.0007890939641583827	0.000763195480574558	not-binder
QRKQNPSEQ	HLA-C*05:01	0.0003762796488445019	0.00027911234736375243	not-binder
FINLCDALN	HLA-C*05:01	0.001574008190073073	0.001127709621365205	not-binder
DGSVFCKRH	HLA-C*05:01	0.00019084851192019414	0.00012386052374837035	not-binder
MVSLADAVE	HLA-C*05:01	0.00803473744308576	0.012532982696970334	not-binder
QRVVDLLGP	HLA-C*05:01	0.005110827618045733	0.0036420768770761124	not-binder
PQQFSVFNT	HLA-C*05:01	0.0003888006991473958	0.0002593993189258597	not-binder
KSKENIRIA	HLA-C*05:01	0.052657559094950554	0.06111896196411024	not-binder
LGWKEFELE	HLA-C*05:01	0.0020924229145748542	0.001762205450653187	not-binder
ILLGSDYCE	HLA-C*05:01	0.0009027252090163529	0.0006533563886690818	not-binder
LNGKLNASY	HLA-C*05:01	0.04591762749478221	0.03178839991410986	not-binder
RSGASNSLT	HLA-C*05:01	0.0066119114402681586	0.005506573229924635	not-binder
CDQSTTYLT	HLA-C*05:01	0.0019143032928695901	0.0026076804457221907	not-binder
VTNMDILKR	HLA-C*05:01	0.013880098424851894	0.01218986389224207	not-binder
FPDDKDEEI	HLA-C*05:01	0.9501214861869812	0.05578505125662065	binder
LDLLYELRT	HLA-C*05:01	0.035669154534116385	0.034994830807933495	not-binder
RVNKRMSMV	HLA-C*05:01	0.15036214645951987	0.11350644841912344	not-binder
DDPEMREMA	HLA-C*05:01	0.0018031266517937183	0.0015410981266810262	not-binder
WSTGKDIDI	HLA-C*05:01	0.09098536893725395	0.06071478851211457	not-binder
FVESTKKLL	HLA-C*05:01	0.9882087945938111	0.004437672284343	binder
GEVAMQKAL	HLA-C*05:01	0.05657222010195255	0.047438410617630815	not-binder
TRTGSYESR	HLA-C*05:01	0.005905767518561334	0.003713332304216154	not-binder
MQAQALEEM	HLA-C*05:01	0.1663589973002672	0.15747988172753705	not-binder
PPALRDRME	HLA-C*05:01	0.0015152811844018287	0.002076632968275355	not-binder
ASPGNLVTV	HLA-C*05:01	0.7492478728294373	0.16429315377841683	binder
LQTPAFLCR	HLA-C*05:01	0.0013921570061938837	0.0009650248323442366	not-binder
TNTELSQAE	HLA-C*05:01	0.0019014992285519838	0.0016230324552628963	not-binder
VELAHDGVE	HLA-C*05:01	0.006553046102635562	0.005341772160508428	not-binder
ALHFLLPFM	HLA-C*05:01	0.090746159106493	0.06574300719106711	not-binder
NLLIIIATI	HLA-C*05:01	0.003631781437434256	0.0015063830236907467	not-binder
VFRELGAEV	HLA-C*05:01	0.022517295979196206	0.021149777943350215	not-binder
VKLYGDSKP	HLA-C*05:01	0.013618912885431201	0.011803052775250183	not-binder
DGQICVDMG	HLA-C*05:01	0.0008495394645251508	0.0009547488860275957	not-binder
GRGIYYGSY	HLA-C*05:01	0.0025636487887823025	0.0035380597765767284	not-binder
LRRYDISIA	HLA-C*05:01	0.001025125270098215	0.0017081063235659267	not-binder
NIHTIAPGN	HLA-C*05:01	0.0031772163520145114	0.004948870458946219	not-binder
WSAGVILYI	HLA-C*05:01	0.5485297709703445	0.30351355601765617	ambiguous
KGEVYILSK	HLA-C*05:01	0.08705519679933786	0.10967069779280213	not-binder
LRFFMLSVH	HLA-C*05:01	0.0016216648160479962	0.0013972008561414261	not-binder
PQGLLKARI	HLA-C*05:01	0.010664014506619423	0.012541711967895691	not-binder
GRFSGATRG	HLA-C*05:01	0.0018722635053563864	0.0029402012403835862	not-binder
PTMPRVPRQ	HLA-C*05:01	0.0031056455278303473	0.003831631552192174	not-binder
VVNLQAEVS	HLA-C*05:01	0.0031374389916891234	0.002014217861873592	not-binder
GEFAAPSIV	HLA-C*05:01	0.0703613756224513	0.08621028149616097	not-binder
TCAMRDSGM	HLA-C*05:01	0.0050762045662850145	0.00445292564276198	not-binder
YGLKQSPKE	HLA-C*05:01	0.0016918573666771409	0.0015875413337103892	not-binder
RQRGTKIHP	HLA-C*05:01	0.0007108534453436732	0.00047491636477779573	not-binder
EYIPGGKFG	HLA-C*05:01	0.0029858115340175573	0.0022671028382026926	not-binder
YLADQLVLP	HLA-C*05:01	0.1587969407439232	0.15418956257013183	not-binder
DMFMETTRA	HLA-C*05:01	0.00019458101160125808	0.00011172392237607782	not-binder
LNKNQKGCY	HLA-C*05:01	0.002827142211026512	0.002470705641293761	not-binder
EKCHELNNT	HLA-C*05:01	0.0001388523867717595	0.00013813314099725112	not-binder
SPDKDASVT	HLA-C*05:01	0.2972062423825264	0.22643118766071588	not-binder
IHPDEAAEK	HLA-C*05:01	0.029635901004076003	0.026431298523887228	not-binder
NLFRGAEYN	HLA-C*05:01	0.002924877521581948	0.0015661557258499598	not-binder
CEDSWLVAA	HLA-C*05:01	0.00182329515737365	0.0024523107355994894	not-binder
DQLKRCKPI	HLA-C*05:01	0.00035673354213940913	0.00027688127984303257	not-binder
KQMLVASGV	HLA-C*05:01	0.13782511092722416	0.1548904776227382	not-binder
DSVQCTGEL	HLA-C*05:01	0.008198082476155832	0.004472490771712894	not-binder
LLHRLFVCI	HLA-C*05:01	0.006113495421595871	0.006472071049640745	not-binder
ANQLTRSPE	HLA-C*05:01	0.0026764839290990493	0.002314954764658194	not-binder
KAKTKKGLN	HLA-C*05:01	0.0032951010623946788	0.0019130289937635814	not-binder
PLYSFMLRA	HLA-C*05:01	0.0011135353590361774	0.0005236921567136616	not-binder
IGNVTGPLM	HLA-C*05:01	0.30726113021373747	0.1571794945005862	not-binder
LECFLFGKA	HLA-C*05:01	0.00044562150433193894	0.00020887637415919986	not-binder
KLIKRLCDR	HLA-C*05:01	0.0004100184072740376	0.0003990167924901905	not-binder
DSDLDKYRV	HLA-C*05:01	0.7877348363399506	0.2334113871774918	binder
IPGTKMIFA	HLA-C*05:01	0.0003820531586825382	0.0005097400606633762	not-binder
VVSFGQERC	HLA-C*05:01	0.00376769402064383	0.004298145192458384	not-binder
EGIVEEAWE	HLA-C*05:01	0.0016536316600195278	0.001096880271446071	not-binder
WGGPSWTRQ	HLA-C*05:01	0.009410629171179607	0.017410384197428505	not-binder
EVTRLVGEH	HLA-C*05:01	0.0214129530111677	0.03918241204118983	not-binder
QVRGGVWRG	HLA-C*05:01	0.0001098935480513319	0.00012609612995415792	not-binder
ELDPANVKE	HLA-C*05:01	0.18932311087846757	0.15635555110260158	not-binder
ALIHHFKLF	HLA-C*05:01	0.06790813840925694	0.04873159743539584	not-binder
AQLGGDGIT	HLA-C*05:01	0.003925765311578289	0.00440401376609231	not-binder
IIDGANITL	HLA-C*05:01	0.9995791554450989	0.0003232435308301375	binder
ELYPMSDEP	HLA-C*05:01	0.0022019261937202828	0.002591757190263955	not-binder
DIEFCPLSK	HLA-C*05:01	0.005669128615409136	0.0048701875254286205	not-binder
AHTFAPDAA	HLA-C*05:01	0.006908329472935293	0.009850464466011023	not-binder
AMSVREASD	HLA-C*05:01	0.0007840984393624239	0.0012114940486102443	not-binder
SKDYGNLLL	HLA-C*05:01	0.8207858145236969	0.20210631074658683	binder
QSEIAFHVD	HLA-C*05:01	0.1992105081677437	0.10202073047136573	not-binder
KIEKLKYPD	HLA-C*05:01	0.018020900018746032	0.017928713550129906	not-binder
SYSPHLRGP	HLA-C*05:01	0.009074341552332044	0.00512227189547301	not-binder
VNTDIKDVA	HLA-C*05:01	0.02761900657787919	0.028559570815804194	not-binder
QECTQKACK	HLA-C*05:01	0.00018543739861343056	0.00011605810909327028	not-binder
SAACLDVLP	HLA-C*05:01	0.002807432325789705	0.0023826478607263243	not-binder
GDVSHPQNG	HLA-C*05:01	0.005194473548908718	0.005673151356374998	not-binder
TGWRMGHIQ	HLA-C*05:01	0.0003802578168688342	0.00020846937436853227	not-binder
AEFHPTSCN	HLA-C*05:01	0.0004819538618903607	0.0002239681433999949	not-binder
GNLGDPRAR	HLA-C*05:01	0.010632485436508432	0.012561043762214752	not-binder
DPAMATMLC	HLA-C*05:01	0.0008656235295347869	0.0010504498013493666	not-binder
SRGKLFIKT	HLA-C*05:01	0.0010190075350692495	0.0006104590047624362	not-binder
TVAALFDME	HLA-C*05:01	0.009021926464629359	0.006275117576882559	not-binder
HHGGVDKAL	HLA-C*05:01	0.08004452213644982	0.05788882359796364	not-binder
LSMFSMNPA	HLA-C*05:01	0.01055188946193084	0.01105647417081947	not-binder
DIKMDDVIE	HLA-C*05:01	0.0028673312393948437	0.0019418092381231664	not-binder
QSKGPRWAS	HLA-C*05:01	0.0022127534968603866	0.0038812582112393423	not-binder
GGAYPLLEL	HLA-C*05:01	0.443172549456358	0.2049304864971852	ambiguous
CQHHTCGIQ	HLA-C*05:01	4.716150706371991e-05	3.786251846219931e-05	not-binder
LVEQLTAAR	HLA-C*05:01	0.11805234365165233	0.12659880199190326	not-binder
TQIQCKEAG	HLA-C*05:01	0.00022229581691135536	0.0003510768625109018	not-binder
VRGTLEALN	HLA-C*05:01	0.0014429538994590984	0.0012003521626193097	not-binder
RCMKGYRLP	HLA-C*05:01	0.0019316555524710565	0.0028324209465834045	not-binder
VLLKLKIVS	HLA-C*05:01	0.0018100032350048423	0.0009452576514130335	not-binder
SLPPDPPPL	HLA-C*05:01	0.692345917224884	0.09690975219360193	binder
VVGQYFGWR	HLA-C*05:01	0.015889654494822027	0.010470854533478204	not-binder
LDKFGGDSV	HLA-C*05:01	0.21184232085943222	0.13480832891271996	not-binder
STYLPKQPE	HLA-C*05:01	0.043010882483213206	0.03427458832425694	not-binder
IHEAMFYTY	HLA-C*05:01	0.018151647038757802	0.01328437801149102	not-binder
DICAVDGAL	HLA-C*05:01	0.002270964521449059	0.0015352733422539973	not-binder
YDIQSCRVG	HLA-C*05:01	0.001659774308791384	0.0018350994740298104	not-binder
QMVQRKTIQ	HLA-C*05:01	0.0003763135573535692	0.0001614340837647256	not-binder
QPVVFCGLF	HLA-C*05:01	0.0017910251743160188	0.0013244050184346393	not-binder
GLYASIVNI	HLA-C*05:01	0.16718232873827218	0.1409384316168356	not-binder
IRELLDRGL	HLA-C*05:01	0.18538796678185462	0.10331471205385423	not-binder
ITKATNRLN	HLA-C*05:01	0.0013541921332944184	0.0009283145068172859	not-binder
AGNPERRFL	HLA-C*05:01	0.25082338899374007	0.13179233112563565	not-binder
AFEKWREWA	HLA-C*05:01	0.0015572881733532996	0.0007914717996593133	not-binder
AREARPYDA	HLA-C*05:01	0.005358456261456012	0.004562660960893413	not-binder
AADYDDEWL	HLA-C*05:01	0.9828489065170288	0.018210104440272327	binder
NNYRPELHD	HLA-C*05:01	0.0075161837099585686	0.008768041077509772	not-binder
IPLATAATI	HLA-C*05:01	0.004967266041785478	0.0032281973952674086	not-binder
ENFGTNWGI	HLA-C*05:01	0.0026482975255930795	0.0016326559895989924	not-binder
LCDEAGIIT	HLA-C*05:01	0.3284527060110122	0.36853874570393885	ambiguous
APDRRSKGN	HLA-C*05:01	0.0005813244268210837	0.0004962769237647136	not-binder
CLLLLVAAG	HLA-C*05:01	0.00023730379034532235	0.0001543562957922346	not-binder
QMRDVLGTF	HLA-C*05:01	0.03566945213824511	0.02341404577712895	not-binder
YAGVYVDPR	HLA-C*05:01	0.3166710898280144	0.22678951481335907	not-binder
EGLGGDLLE	HLA-C*05:01	0.0034873405333200936	0.003234438769668754	not-binder
RNTQTLPDW	HLA-C*05:01	0.0064242878870572895	0.005193762550048297	not-binder
GDSYFLLPA	HLA-C*05:01	0.008718045975547284	0.007716022558428394	not-binder
ADGVLATSQ	HLA-C*05:01	0.0021784615237265825	0.002389865617956095	not-binder
YDLYHSPPA	HLA-C*05:01	0.02507012141868472	0.01861335234736223	not-binder
LYRPDPAGD	HLA-C*05:01	0.010970683068626386	0.011258863066277337	not-binder
LVAHADNEA	HLA-C*05:01	0.003879847203279496	0.0037473075599467756	not-binder
ARDYLVPSR	HLA-C*05:01	0.020498516014777125	0.0203609142934382	not-binder
VKKYFLPNQ	HLA-C*05:01	0.003900994286959758	0.004735353743041343	not-binder
NILEKDLKT	HLA-C*05:01	0.0065948366071097555	0.010165790462059067	not-binder
QIIDSRGNP	HLA-C*05:01	0.0026902259211055934	0.0021067921789923124	not-binder
FHPDLVGIQ	HLA-C*05:01	0.03221603762358427	0.017695084176652196	not-binder
ISASRKTAD	HLA-C*05:01	0.006666500912979245	0.008228778584045438	not-binder
TIQTPDCRL	HLA-C*05:01	0.03388908440247178	0.03323933247456049	not-binder
PGQALYAVA	HLA-C*05:01	0.0013720607057621237	0.000775201510211309	not-binder
ALMDSLGPE	HLA-C*05:01	0.013485339126782491	0.018999964883735426	not-binder
QRQRIAIAR	HLA-C*05:01	0.0010552723426371813	0.001761972021657912	not-binder
TSLYPSIIR	HLA-C*05:01	0.03136864872649312	0.016070845744956364	not-binder
ISLLQEYGT	HLA-C*05:01	0.0021514524589292703	0.0015732119381122159	not-binder
GPLAVTFHR	HLA-C*05:01	0.007809436856769025	0.005417619040186146	not-binder
CDGRIAGNC	HLA-C*05:01	0.00046487299259752036	0.0005185314358305247	not-binder
PKDLNLTLE	HLA-C*05:01	0.021473870240151884	0.01554239266365539	not-binder
LGKDGVAER	HLA-C*05:01	0.01221732459962368	0.018035792542307128	not-binder
VNPEELKQD	HLA-C*05:01	0.0537112208083272	0.047806793128328785	not-binder
LDALRRAHA	HLA-C*05:01	0.0006704033381538466	0.0004150145711463734	not-binder
LQAYLMNTV	HLA-C*05:01	0.1212183691561222	0.08624195460552962	not-binder
GYQIIGLPV	HLA-C*05:01	0.0049627001280896366	0.005299944293453992	not-binder
NLRYREALA	HLA-C*05:01	0.00010058403433959029	9.226937410870505e-05	not-binder
ISKRTYHII	HLA-C*05:01	0.09663849957287311	0.0729185514081475	not-binder
GQARFDARA	HLA-C*05:01	0.010348251071991398	0.014188958952473064	not-binder
YGSKKDDYE	HLA-C*05:01	0.017414056044071913	0.013058861829857224	not-binder
CDGLPSSST	HLA-C*05:01	0.0006678450547042303	0.0008578509186574734	not-binder
TEMDIGGDE	HLA-C*05:01	0.005818260375235695	0.008460338835618818	not-binder
TAPKGSTFV	HLA-C*05:01	0.38145610094070437	0.1866892063660257	not-binder
PLQLPRELD	HLA-C*05:01	0.001612781506992178	0.0013292439502610403	not-binder
ILAIAIVSF	HLA-C*05:01	0.018028764985501766	0.02287611654608971	not-binder
EIFKSKDEQ	HLA-C*05:01	0.0003805366461165249	0.00037142764883806245	not-binder
CSSVSAQKP	HLA-C*05:01	0.004658610909245908	0.004523216553997631	not-binder
TEGKKTPKS	HLA-C*05:01	0.0008234945620642975	0.0004586137185551312	not-binder
RPWVCSKMA	HLA-C*05:01	7.178620071499609e-05	2.2003234942189993e-05	not-binder
DIVLSGIIP	HLA-C*05:01	0.002117444691248238	0.0018249708141694781	not-binder
MSRLSLITS	HLA-C*05:01	0.0013366826184210367	0.00125330663621772	not-binder
PGESKDGDE	HLA-C*05:01	0.007427464412467088	0.012487142473748668	not-binder
NVLLLGEDG	HLA-C*05:01	0.0008982214298157487	0.0011522271337091662	not-binder
AFSKALGDK	HLA-C*05:01	0.008778040163451805	0.008250163107067325	not-binder
TPTRDVLNL	HLA-C*05:01	0.3065764605998993	0.24840256120465137	not-binder
TLSSDKKAS	HLA-C*05:01	0.0017666255145741161	0.0017086537664132624	not-binder
LSEMEAMAS	HLA-C*05:01	0.006273702803446213	0.008250945838411291	not-binder
SIDNKITEW	HLA-C*05:01	0.9897081971168518	0.006357541091211752	binder
FENYIKAKR	HLA-C*05:01	0.015080861339811236	0.019680602878753437	not-binder
SHVIISGSN	HLA-C*05:01	0.0014780069919652305	0.0010867374076566183	not-binder
KTGNPSNAT	HLA-C*05:01	0.0165063152089715	0.012044692537566676	not-binder
EWQTPETPP	HLA-C*05:01	0.0009819148191127169	0.0009480344968415274	not-binder
WFVWGMVLL	HLA-C*05:01	0.00514159919694066	0.004106972886194651	not-binder
LEKNKTLDA	HLA-C*05:01	0.0005531598642846802	0.0004905813498472111	not-binder
MPRYASWAH	HLA-C*05:01	0.002505535117234103	0.004043846456548096	not-binder
PLVLRTMQS	HLA-C*05:01	0.0002605416964797769	0.00017601421232771755	not-binder
ELYIGGIME	HLA-C*05:01	0.0005318966235790867	0.0005123441844022619	not-binder
ILGMQIVKG	HLA-C*05:01	0.0017139049479737878	0.0015723961705338076	not-binder
RPYASFIPS	HLA-C*05:01	0.0038612241529335733	0.004382336428147456	not-binder
EDSPYSHPH	HLA-C*05:01	0.0046910330886021255	0.004523453950984769	not-binder
EEIDKELYL	HLA-C*05:01	0.3618914753198624	0.33170056750813753	ambiguous
NCNPETVST	HLA-C*05:01	0.00029509264504667954	0.00020169384327254153	not-binder
AEVYASSDA	HLA-C*05:01	0.0015693815978011117	0.002358472551548486	not-binder
ENFNCISET	HLA-C*05:01	0.00011191198213964527	0.00010700724183672973	not-binder
SAIVDPTPG	HLA-C*05:01	0.00684233679130557	0.005559414794801135	not-binder
SLVILPGSK	HLA-C*05:01	0.02487051618518308	0.03742620612289534	not-binder
ELGFTVATG	HLA-C*05:01	0.0005708682823751587	0.0005755145112355401	not-binder
SLNLTYRGK	HLA-C*05:01	0.0007665281242225319	0.00044060987367544304	not-binder
EEFMKRVKK	HLA-C*05:01	0.00030461858768831006	0.000299620290300638	not-binder
RLGDGRALL	HLA-C*05:01	0.8430528998374939	0.09098224306116763	binder
DKQFGTWRL	HLA-C*05:01	0.00523967738263309	0.003304430277783364	not-binder
QALLDKIYQ	HLA-C*05:01	0.011430375286727213	0.012839586243277929	not-binder
KDVVLTTKF	HLA-C*05:01	0.4224045515060425	0.18179835402971325	ambiguous
LTDAVDRIK	HLA-C*05:01	0.5946469783782959	0.2947546280277255	ambiguous
RLDRPTSGV	HLA-C*05:01	0.9934869170188904	0.004637730404819672	binder
RVFSSPAPG	HLA-C*05:01	0.002753306209342554	0.0020339511120138864	not-binder
IGKVTAGVP	HLA-C*05:01	0.008911017887294292	0.01298947624001391	not-binder
VERNEQVTR	HLA-C*05:01	0.0025347341899760066	0.0027296005926695315	not-binder
TSKGSETTT	HLA-C*05:01	0.0015019366898741282	0.0012617981011510764	not-binder
HWSRFDNYS	HLA-C*05:01	0.0003766640043977532	0.00026652346097017627	not-binder
GGREVGRSC	HLA-C*05:01	6.469548061431852e-05	5.743831113257284e-05	not-binder
QVLSTATQT	HLA-C*05:01	0.0005013890258851461	0.00040371888429752714	not-binder
FVEASLKAG	HLA-C*05:01	0.06041573164984584	0.05108055695239163	not-binder
RRNSAGGTG	HLA-C*05:01	6.786689282307634e-05	4.556043371099364e-05	not-binder
KDKPHMKFY	HLA-C*05:01	0.08215038850903511	0.049330672146115966	not-binder
SPASPGNRG	HLA-C*05:01	0.00038021900727471805	0.00035638964998654644	not-binder
EPPEMELLK	HLA-C*05:01	0.017864713142625988	0.022240437134278136	not-binder
SSRAFQANE	HLA-C*05:01	0.0019764713842050697	0.0016671439017808432	not-binder
LHIARYLPV	HLA-C*05:01	0.006064218565006741	0.00541841973895948	not-binder
KATIFVQRK	HLA-C*05:01	0.021479378454387188	0.023421923671743842	not-binder
NFEAPPTLW	HLA-C*05:01	0.41098863780498507	0.2759085260096083	ambiguous
LSRALSQLA	HLA-C*05:01	0.01317738869547611	0.02085611997451252	not-binder
VNVTPFEPE	HLA-C*05:01	0.00992872597707901	0.00829002497668903	not-binder
FLSHQIVKY	HLA-C*05:01	0.7519619464874268	0.18559445806426078	binder
APKDSVILT	HLA-C*05:01	0.001614708118722774	0.0009649774430454326	not-binder
VEVVEEEEE	HLA-C*05:01	0.005394789361162111	0.006785483776825614	not-binder
LPSGFDGWQ	HLA-C*05:01	0.00224783577141352	0.002582362183303016	not-binder
KTVNGFGID	HLA-C*05:01	0.055325017351424324	0.06833486633769208	not-binder
GFDGRDVDG	HLA-C*05:01	0.015823061857372523	0.013474241339491069	not-binder
KVTITFYPY	HLA-C*05:01	0.1436895377933979	0.2182037935852662	not-binder
LELWSDKNH	HLA-C*05:01	0.002830337407067418	0.0024327919977704974	not-binder
MNDLVSEYQ	HLA-C*05:01	0.2504603359848261	0.2060109283608474	not-binder
ALEHRTHFS	HLA-C*05:01	0.008188784681260585	0.009348174479416113	not-binder
EFAELEEIW	HLA-C*05:01	0.006863219884689897	0.007284165505798207	not-binder
LEASIDGKY	HLA-C*05:01	0.08849620280670933	0.06447919780842326	not-binder
GAVASGEKQ	HLA-C*05:01	0.022771980072866425	0.032496503631167205	not-binder
LRLVWDPKK	HLA-C*05:01	0.00488745970360469	0.004739462469996862	not-binder
QAYLEDLDH	HLA-C*05:01	0.011741460507982993	0.014008542122408475	not-binder
LIDEGDETS	HLA-C*05:01	0.26597845163196326	0.1626417243190417	not-binder
ALLPLAAAF	HLA-C*05:01	0.044223500043153764	0.05222977243523077	not-binder
LTPWAIWTR	HLA-C*05:01	0.006609825801569968	0.009294415246614526	not-binder
RAVLEALGV	HLA-C*05:01	0.3340343922376633	0.14951977470139607	not-binder
INQYGQQGS	HLA-C*05:01	0.0005850205547176301	0.0003711174430852857	not-binder
VIQPYAALH	HLA-C*05:01	0.15575562426820397	0.2795197964260528	not-binder
VRKYATRVV	HLA-C*05:01	0.004584225092548877	0.005074814684824971	not-binder
NAAGQMVCT	HLA-C*05:01	0.005972401442977571	0.010618524684689157	not-binder
VKNAKAGQV	HLA-C*05:01	0.027359219756908713	0.02750571885499583	not-binder
SNTNAQSHH	HLA-C*05:01	0.00518217130775156	0.00531981227401344	not-binder
AEDYKWINF	HLA-C*05:01	0.5877605006098747	0.2791348608364297	ambiguous
SSDISSSGS	HLA-C*05:01	0.056291244458407164	0.060127893926962175	not-binder
VEDGYEFFA	HLA-C*05:01	0.01809738213196397	0.020100988471682776	not-binder
ASLDEMAKG	HLA-C*05:01	0.005248620775819291	0.008467710625405984	not-binder
AFKVPHRFA	HLA-C*05:01	0.0007781962311128154	0.0006382566086905183	not-binder
LGDMSTVAD	HLA-C*05:01	0.039311892259866	0.03857592825816285	not-binder
RKTILDDSS	HLA-C*05:01	0.0007343895777012222	0.0006296025895169763	not-binder
NGLDILKCP	HLA-C*05:01	0.0016544130747206509	0.0007678715176707805	not-binder
KTERPVNSA	HLA-C*05:01	0.7853610098361969	0.19167506077325838	binder
GIINVHASL	HLA-C*05:01	0.27454066388309	0.24828179071114442	not-binder
EFQQISQMD	HLA-C*05:01	0.0010663825047231511	0.0010065755322116372	not-binder
GNYDNAQIE	HLA-C*05:01	0.005528836889425293	0.005275258453931525	not-binder
AYFMNNETY	HLA-C*05:01	0.007122236210852862	0.0058371593378877635	not-binder
LIEDFDGVR	HLA-C*05:01	0.2703566078096628	0.13076358486545692	not-binder
RGQPHVTLH	HLA-C*05:01	0.08460814016871154	0.15403959459876543	not-binder
NQTVLFANP	HLA-C*05:01	0.0032162065210286526	0.003223790934120443	not-binder
TLPIENTAR	HLA-C*05:01	0.006627539335750043	0.006105424494416191	not-binder
ADVRVSLLG	HLA-C*05:01	0.01423272913089022	0.009721783934715063	not-binder
ERENKVDEV	HLA-C*05:01	0.018597943335771562	0.0106753863684121	not-binder
LDSNERAIP	HLA-C*05:01	0.00924828260904178	0.006799537999367378	not-binder
EGLPAIIVN	HLA-C*05:01	0.0020383596871397457	0.0017000718942901656	not-binder
FHFLLCLPG	HLA-C*05:01	0.0018485384367522783	0.001858050489298477	not-binder
VPEKMEQLW	HLA-C*05:01	0.24539391100406646	0.23766971089907757	not-binder
GNMLYDWFI	HLA-C*05:01	0.004449129663407802	0.0025878809534160825	not-binder
SSEADVEAA	HLA-C*05:01	0.0630304941907525	0.04439536848417298	not-binder
HYHHFRAIL	HLA-C*05:01	0.02347625608090311	0.025100621485692465	not-binder
LIGIKNTYE	HLA-C*05:01	0.0018733276796410792	0.002485761695744614	not-binder
RIVRTAGVR	HLA-C*05:01	0.0015059046854730695	0.0013072474571953173	not-binder
YHIAKQVID	HLA-C*05:01	0.0183983881957829	0.014303718887146703	not-binder
KTSLKSTAL	HLA-C*05:01	0.7151634633541107	0.1945848592169575	binder
TSFFSAKNY	HLA-C*05:01	0.07877778708934784	0.020994925774676782	not-binder
RKAELMGIS	HLA-C*05:01	0.0028742549126036464	0.003057685913705799	not-binder
GQVITPIFK	HLA-C*05:01	0.014428084649262018	0.01308119190310872	not-binder
RQTIRGKLM	HLA-C*05:01	0.020987342903390528	0.02009889528714883	not-binder
LDNRGRVVA	HLA-C*05:01	0.0008916904567740858	0.00036915203405173515	not-binder
DYVSRPPDW	HLA-C*05:01	0.004691650660242885	0.00391891118700983	not-binder
YKWEALRFG	HLA-C*05:01	0.003979157633148133	0.0023872469390884667	not-binder
TEENYLDAL	HLA-C*05:01	0.12476786151528359	0.08067963709153281	not-binder
GNEQLGSSM	HLA-C*05:01	0.43957201242446897	0.10245682356441704	not-binder
MRKAGLVDI	HLA-C*05:01	0.00586984163383022	0.0034437382202218147	not-binder
KDAALERRF	HLA-C*05:01	0.09882540106773377	0.059264061873913726	not-binder
QILDIIEIL	HLA-C*05:01	0.4495570003986359	0.1544140050182383	ambiguous
ALGRDISGE	HLA-C*05:01	0.002364724353992642	0.002822003581050243	not-binder
VGGGVRTVA	HLA-C*05:01	0.006778664798912359	0.008027085289801653	not-binder
LYDNQANDA	HLA-C*05:01	0.11824915334582328	0.06808753266895026	not-binder
RRERKLLLH	HLA-C*05:01	0.00688150820787996	0.012452587763964563	not-binder
EKEAVKEEN	HLA-C*05:01	0.004779723985120654	0.007882792588686256	not-binder
SLYALCLDT	HLA-C*05:01	0.0010019357519922777	0.0011707361661853486	not-binder
IMEEGDHFA	HLA-C*05:01	0.49187271296977997	0.26790084701757133	ambiguous
SLQHPHKHA	HLA-C*05:01	0.0019371730420971289	0.002677675268331204	not-binder
DLWFKSGDM	HLA-C*05:01	0.00252915940945968	0.002270000609395755	not-binder
GQITPVHDH	HLA-C*05:01	0.006355727791378741	0.00852489842882984	not-binder
KGGKGVATA	HLA-C*05:01	0.018323087028693407	0.030012896063170622	not-binder
VPAAERIRV	HLA-C*05:01	0.009303734364220873	0.00562687819254597	not-binder
AVQIVETTD	HLA-C*05:01	0.0015959510474203853	0.0020855663730787745	not-binder
VVSGGTDVH	HLA-C*05:01	0.06155070083914325	0.0637427993995014	not-binder
ITTKANVDY	HLA-C*05:01	0.3684779077768326	0.2929391213358296	ambiguous
FKIHEKYYL	HLA-C*05:01	0.0703496526926756	0.03673375849222717	not-binder
TASHNALDL	HLA-C*05:01	0.5035649001598358	0.2225280534822963	ambiguous
GKIGHFMKD	HLA-C*05:01	0.0007558921701274812	0.0009280071622022532	not-binder
IFASLTVWL	HLA-C*05:01	0.025065856333822013	0.018125056449160543	not-binder
LRSTTSLIQ	HLA-C*05:01	0.001901388213445898	0.001435504354963034	not-binder
RELSRQPAV	HLA-C*05:01	0.043907832354307175	0.04571211251299955	not-binder
QGLLEEVEG	HLA-C*05:01	0.0008716122578334762	0.0013148100335096588	not-binder
NILIKKGCI	HLA-C*05:01	0.0012021138798445463	0.0007432452002997499	not-binder
KKIMRELGI	HLA-C*05:01	0.006493979975493858	0.005699514924400056	not-binder
QPQQPAQHE	HLA-C*05:01	0.0012018151355732698	0.0015567863264851448	not-binder
RGYYTNPFN	HLA-C*05:01	0.019788984069600703	0.027850784906451823	not-binder
NDDPAYTRV	HLA-C*05:01	0.7866662740707397	0.1884714755750272	binder
KFHWKPTCG	HLA-C*05:01	0.0006382402723829727	0.0007436710668566445	not-binder
PTKPIYPAK	HLA-C*05:01	0.02114922670298256	0.01791341435613971	not-binder
YERILHKLE	HLA-C*05:01	0.0013643787577166222	0.0010759591640928166	not-binder
ADEKFIKET	HLA-C*05:01	0.06672088764607906	0.06468558279122043	not-binder
TIFLNRTSG	HLA-C*05:01	0.00038378121935238595	0.0002886005957663015	not-binder
TQLVGDAGK	HLA-C*05:01	0.015271204337477685	0.01365209534182083	not-binder
LVSVFASLL	HLA-C*05:01	0.26972939297556875	0.1798854220017984	not-binder
AFYGASNKA	HLA-C*05:01	0.0016104758018627764	0.0014177009203496982	not-binder
LLKEGEVGI	HLA-C*05:01	0.1399954253807664	0.20078406896776546	not-binder
TQPQRIHLN	HLA-C*05:01	0.0006148248998215422	0.0006097004179382298	not-binder
ITPIIHSNS	HLA-C*05:01	0.005154554915861809	0.0048898496332550525	not-binder
DQARNAGVV	HLA-C*05:01	0.007058605730344425	0.003877265351665801	not-binder
PRRVAEAVA	HLA-C*05:01	0.00028113785729146914	0.00020167441662497404	not-binder
QNSRNADSA	HLA-C*05:01	0.0023400938662234694	0.002952698822503502	not-binder
LRRVVEPLI	HLA-C*05:01	0.01174192971084267	0.011032839959638052	not-binder
WDSSGSVYA	HLA-C*05:01	0.006599391764029861	0.003981496910862677	not-binder
LDTCCTTMG	HLA-C*05:01	0.0009202901550452225	0.001542595092976191	not-binder
DRGGELILR	HLA-C*05:01	0.01668698275461793	0.013508796850015398	not-binder
VDYTKVSDP	HLA-C*05:01	0.014602069137617945	0.020742990688025997	not-binder
DVDSFAPRA	HLA-C*05:01	0.34277649223804474	0.1924567261725567	not-binder
CPIESPVSK	HLA-C*05:01	0.009147838776698336	0.011944373764193947	not-binder
PRSEGELLA	HLA-C*05:01	0.0018485473381588235	0.0013145539175862051	not-binder
VIFADQLMQ	HLA-C*05:01	0.005949690586567158	0.008278437739276502	not-binder
GTYATTVLR	HLA-C*05:01	0.04365483121946454	0.05355898893089064	not-binder
SPILYGSHT	HLA-C*05:01	0.0011807188857346773	0.0008987133738346165	not-binder
LGYTGVLIP	HLA-C*05:01	0.004629044630564749	0.003627827293769735	not-binder
NLAELNPHE	HLA-C*05:01	0.010808330768486484	0.01076327002680034	not-binder
DTEPVVMGD	HLA-C*05:01	0.010975445015355944	0.01174807912768981	not-binder
AECPLDAGP	HLA-C*05:01	0.001727006587316282	0.0017470345233355448	not-binder
HYVLTGEKQ	HLA-C*05:01	0.016907451185397805	0.025558635120205474	not-binder
INGKPEFTN	HLA-C*05:01	0.006071888469159603	0.004877666322789289	not-binder
AAVAAESST	HLA-C*05:01	0.00535293096472742	0.004737563233694824	not-binder
HVYLDTLML	HLA-C*05:01	0.39333213269710543	0.2700028815568873	ambiguous
NIDTLGQMS	HLA-C*05:01	0.4174743890762329	0.18988463625699767	ambiguous
NLLRQVNSC	HLA-C*05:01	0.001074363852967508	0.0016065672021380055	not-binder
NFALHTFRG	HLA-C*05:01	0.00043257480137981474	0.0003462087374213058	not-binder
NMSLSILIS	HLA-C*05:01	0.0006880559027194977	0.0001779666312187392	not-binder
FRKIIPKDL	HLA-C*05:01	0.02490746881812811	0.01049224384683887	not-binder
KTKTREQVT	HLA-C*05:01	0.0005423342838184908	0.00023165453622344718	not-binder
AFALFKNKR	HLA-C*05:01	0.0006922936532646418	0.00028910848893838457	not-binder
RRWFPRVPI	HLA-C*05:01	0.023765287036076187	0.039017948575556495	not-binder
GHIKQQKAY	HLA-C*05:01	0.008213312807492911	0.008574928309470289	not-binder
IQVNVGRTG	HLA-C*05:01	0.0018063566065393388	0.0011600800070373442	not-binder
GFKEGQNTI	HLA-C*05:01	0.005764581682160497	0.005748059231852372	not-binder
IKNGGEVKP	HLA-C*05:01	0.004817904508672655	0.0024083250629393714	not-binder
VTVGDVASR	HLA-C*05:01	0.045044141821563244	0.048877141509930076	not-binder
SKSDYYYEQ	HLA-C*05:01	0.0019653709721751513	0.0021021973817257488	not-binder
PSKWKFNRT	HLA-C*05:01	0.000753890357009368	0.0008477162559666715	not-binder
TDTPANRGM	HLA-C*05:01	0.09985912442207337	0.06549459073796378	not-binder
IDDVTPEKV	HLA-C*05:01	0.8615608811378479	0.09938481425837492	binder
IAAPSANLA	HLA-C*05:01	0.1672815583879128	0.20193558235806597	not-binder
GMGGGNDER	HLA-C*05:01	0.002922750878497027	0.0022585681060889404	not-binder
KTIPSHSES	HLA-C*05:01	0.008025398211611901	0.005983989739542795	not-binder
RKLPVTRTL	HLA-C*05:01	0.08746438585221768	0.06007356354904988	not-binder
DAGQWPCAD	HLA-C*05:01	0.0005107912958010275	0.0006008451531793571	not-binder
TVLAFKIFV	HLA-C*05:01	0.10651083067059516	0.048555205199907144	not-binder
ENSEPVVNS	HLA-C*05:01	0.0008659699029522017	0.0009310344639344277	not-binder
ELPVVLLCR	HLA-C*05:01	0.007532598404213786	0.013732540441534163	not-binder
ASAIVYSTA	HLA-C*05:01	0.020254714584007162	0.03488625346173463	not-binder
NVVTPTKIS	HLA-C*05:01	0.003999406192451716	0.0030446072446150513	not-binder
GLPVWVGGA	HLA-C*05:01	0.0028379663985106164	0.0034071027542792094	not-binder
NECKSIPNI	HLA-C*05:01	0.0038943519350141285	0.0035143586259566177	not-binder
EELAYLKKN	HLA-C*05:01	0.0066724019416142255	0.01175512490726063	not-binder
DRVAIMVSG	HLA-C*05:01	0.00046855389655320323	0.0007503946005152776	not-binder
AVQKLFPKA	HLA-C*05:01	0.010994041513185948	0.01727078439300577	not-binder
FIKANILSS	HLA-C*05:01	0.008616221514330391	0.014460038885499193	not-binder
SRDGGSSSN	HLA-C*05:01	0.002484084629395511	0.003220454177166641	not-binder
AHAAAAGRS	HLA-C*05:01	0.005154393261182122	0.008422740288079548	not-binder
FSQQALMAE	HLA-C*05:01	0.008693742899777136	0.00648039076761102	not-binder
LQFSQENYG	HLA-C*05:01	0.0006961820723518031	0.00037358035392648527	not-binder
GKEEKKKLN	HLA-C*05:01	0.009074811567552387	0.01115002412933167	not-binder
KMPKLRATS	HLA-C*05:01	0.0010627961019054055	0.0009861909831155897	not-binder
LSPPTGPPG	HLA-C*05:01	0.012849268385616596	0.010289016502470494	not-binder
IDRVGYEIP	HLA-C*05:01	0.0040547968819737434	0.0034722044263331927	not-binder
NITPQLCQV	HLA-C*05:01	0.04104986833408475	0.0654891463565709	not-binder
DDAWLKRPY	HLA-C*05:01	0.00981019800528884	0.008650233993299677	not-binder
LLLAIFKKA	HLA-C*05:01	0.0019003755180165172	0.0013491117852770201	not-binder
ALGVYGEGG	HLA-C*05:01	0.001991874322811782	0.0032360915107476377	not-binder
KSGYALYFS	HLA-C*05:01	0.018048911867663265	0.011579370271346617	not-binder
LTCAPKEAV	HLA-C*05:01	0.1615402415394783	0.13546096940221386	not-binder
NWGLYAMEN	HLA-C*05:01	0.00024563991610193625	0.0002350782796377995	not-binder
SMYQSVMAN	HLA-C*05:01	0.0003332383294036845	0.00023600288167948053	not-binder
PHKESVIGL	HLA-C*05:01	0.0337961852317676	0.03141828330170216	not-binder
DYKASDGET	HLA-C*05:01	0.0005254185364719887	0.00040043992942400005	not-binder
GRRPTLVEL	HLA-C*05:01	0.026858129631727935	0.019460852665164053	not-binder
VRFNGAQLN	HLA-C*05:01	0.0026060060772579163	0.001895368950299788	not-binder
HSNDTVHDR	HLA-C*05:01	0.07449328254442662	0.07440176180782856	not-binder
RLSASYVGE	HLA-C*05:01	0.006674678710987791	0.008271756513383563	not-binder
AGDGQVSLG	HLA-C*05:01	0.014305501524358989	0.006647844328387031	not-binder
LIVAQLTES	HLA-C*05:01	0.0006731540772307199	0.0006060677100011574	not-binder
RLEEARENA	HLA-C*05:01	0.13303713334025816	0.15598852287786355	not-binder
PNLLGTPCD	HLA-C*05:01	0.0004953270037731273	0.0006848736818224044	not-binder
QTCAIFINQ	HLA-C*05:01	0.0008569889672799036	0.0007074942407337278	not-binder
SATMPSDVL	HLA-C*05:01	0.33950636237859727	0.23333382791792873	not-binder
LRDIYGWTG	HLA-C*05:01	0.015733914595330134	0.030475780104491503	not-binder
IQEGSTVKA	HLA-C*05:01	0.181177587620914	0.29500088403345687	not-binder
GHTNARGRD	HLA-C*05:01	0.00046356238017324357	0.00038259818117481246	not-binder
VNVKIVPCG	HLA-C*05:01	0.001238343811201048	0.0014455301004095253	not-binder
INGAGKKHS	HLA-C*05:01	0.0067880677059292795	0.00622430914421327	not-binder
QTEVADYQV	HLA-C*05:01	0.9108803629875183	0.056444511098309995	binder
SVDGKVSKL	HLA-C*05:01	0.9993270754814148	0.0006270435513594695	binder
SRKRNLVDF	HLA-C*05:01	0.006291764066554606	0.00676230074820769	not-binder
VRDEAFFDE	HLA-C*05:01	0.0220061045140028	0.020707008026754955	not-binder
TVDGPSMKD	HLA-C*05:01	0.6642713069915771	0.12387126913938336	binder
QINLSTSSG	HLA-C*05:01	0.000305532495258376	0.0003277300047853332	not-binder
TMVIFINQI	HLA-C*05:01	0.008711529988795519	0.0028127564770846687	not-binder
HPSDLTEPL	HLA-C*05:01	0.2751126170158386	0.11207648493583468	not-binder
GYGVTHYAA	HLA-C*05:01	0.0016739525328375749	0.0021141289564032663	not-binder
GDDDAVSLL	HLA-C*05:01	0.6378880560398101	0.22794345584691791	binder
HIKIEDPGQ	HLA-C*05:01	0.006985712725145277	0.006059331597166484	not-binder
EYGRNVLGL	HLA-C*05:01	0.027139236335642636	0.03171377070634879	not-binder
ADSAHNLRQ	HLA-C*05:01	0.026643438369501383	0.03624177058302396	not-binder
GAEALHRRL	HLA-C*05:01	0.6342379093170166	0.16101972588474067	binder
WSHPYMTTL	HLA-C*05:01	0.6813084781169891	0.20941953752865414	binder
RTPRIIFKQ	HLA-C*05:01	0.010175818210700526	0.011082623397920386	not-binder
KSLTLESLK	HLA-C*05:01	0.027394849434494974	0.017543865883591667	not-binder
QDLAALFHS	HLA-C*05:01	0.005153202073415741	0.005538812984958407	not-binder
VFLDHMLAN	HLA-C*05:01	0.0017380073812091723	0.001777239587673153	not-binder
PSTSGTQQL	HLA-C*05:01	0.2274108834564686	0.16980452808899482	not-binder
RPPKETILL	HLA-C*05:01	0.16246410608291625	0.1296668685789628	not-binder
GKVIVTGCL	HLA-C*05:01	0.0014797568583162501	0.0011461148416733577	not-binder
VLNMPTDYP	HLA-C*05:01	0.008706063497811556	0.006533867209971088	not-binder
LSHDPTSHG	HLA-C*05:01	0.02728492777023348	0.03741839549465928	not-binder
NERWPGRLT	HLA-C*05:01	0.0014967049639381003	0.0009829978980483013	not-binder
ITGKEAEEA	HLA-C*05:01	0.011175221065059304	0.01435118661690519	not-binder
DDSKTAYNM	HLA-C*05:01	0.025820647180080415	0.023438311041470337	not-binder
RQWNLADSE	HLA-C*05:01	0.0010271098479279317	0.0012459807755491735	not-binder
RDRYRNRSR	HLA-C*05:01	0.0005718654858355876	0.0009173594388783218	not-binder
VDLIAQVDL	HLA-C*05:01	0.32363197207450867	0.16725261201231434	not-binder
EIDKLVAVV	HLA-C*05:01	0.9881603360176087	0.0046346445907165	binder
LHLPFRPTT	HLA-C*05:01	0.010123831307282671	0.011910447337987745	not-binder
PINVYYQSP	HLA-C*05:01	0.0038388735381886365	0.003446083927882242	not-binder
KLADVWTQE	HLA-C*05:01	0.015965520357713103	0.01852587350511825	not-binder
PQIKRIARH	HLA-C*05:01	0.00010082602602778934	4.799428161784203e-05	not-binder
ILLSITMVV	HLA-C*05:01	0.14736478999257088	0.1183950294794379	not-binder
NLKTYDSKT	HLA-C*05:01	0.0011973751774348785	0.0012574328210554334	not-binder
GDYVVDEKH	HLA-C*05:01	0.06617564298212528	0.038466591212002646	not-binder
VSGNQRVAS	HLA-C*05:01	0.025763964524958282	0.0463205446838809	not-binder
KLMRLVMSG	HLA-C*05:01	0.0004904977482510731	0.0002165577291813245	not-binder
SYNILKLAL	HLA-C*05:01	0.016198654542677104	0.01328520113220915	not-binder
EVSPVKSPP	HLA-C*05:01	0.006474473698472138	0.006389539962149527	not-binder
LVILWAGYP	HLA-C*05:01	0.0039016187423840166	0.0032103048171459457	not-binder
TASGKIARE	HLA-C*05:01	0.003042531106621027	0.001959567173876983	not-binder
QRGVAKQLI	HLA-C*05:01	0.008973237639293075	0.008252125238220526	not-binder
TGSFFNGNS	HLA-C*05:01	0.001577964736861759	0.001420031483748419	not-binder
LHALLDKLA	HLA-C*05:01	0.014390903804451228	0.008506047955228252	not-binder
KNQLKLLGF	HLA-C*05:01	0.2031950019299984	0.18753789018150502	not-binder
KLLGTVAAQ	HLA-C*05:01	0.0022132449201308193	0.0018233453226138637	not-binder
TINTRGGDV	HLA-C*05:01	0.20533881802111864	0.19458873118283074	not-binder
GPIPLPTER	HLA-C*05:01	0.009460084699094295	0.008112086795653705	not-binder
YGIPSLISF	HLA-C*05:01	0.38331962302327155	0.306856542718313	ambiguous
SSTAISTSP	HLA-C*05:01	0.002830574007384712	0.002572905088068755	not-binder
LGIIRALLV	HLA-C*05:01	0.049972209613770247	0.0430932986008008	not-binder
VDGRRMRVA	HLA-C*05:01	0.0008316583640407771	0.0012179438014413432	not-binder
TESKGNSRP	HLA-C*05:01	0.004056603679782711	0.005030254427674793	not-binder
RRNRYLEEH	HLA-C*05:01	0.0005421010631835088	0.0004526040139108676	not-binder
MAVGEDVRT	HLA-C*05:01	0.04086868693120778	0.04450935141905081	not-binder
AVLVDRGHR	HLA-C*05:01	0.0005409271048847586	0.00019850114541455493	not-binder
QEEDEESEG	HLA-C*05:01	0.00028222369592185715	0.0004219701123876844	not-binder
KFKGMVRPH	HLA-C*05:01	0.003228050769030233	0.0026528738402399076	not-binder
ITIFDHPDR	HLA-C*05:01	0.030640615677111783	0.024010882838842073	not-binder
KVKALARRS	HLA-C*05:01	0.0007769725671096239	0.0010823277400126418	not-binder
TSSISLPKA	HLA-C*05:01	0.08100159030873329	0.14677548163091148	not-binder
ALARTMEYF	HLA-C*05:01	0.19644685387611388	0.08668490410945016	not-binder
IDLSLAFAL	HLA-C*05:01	0.17787635773420335	0.17739154812238164	not-binder
TVALPDIDD	HLA-C*05:01	0.015269596100915805	0.01541061918113465	not-binder
KIDNPEMEK	HLA-C*05:01	0.6274251163005828	0.3545044781992257	ambiguous
EAQMDIDLS	HLA-C*05:01	0.0010991834686137735	0.001203691026141308	not-binder
YEGVISSRI	HLA-C*05:01	0.16371560376137495	0.15291110000091027	not-binder
QDHNDFSRG	HLA-C*05:01	0.0013083872756396886	0.0011525954981394752	not-binder
APLACILSS	HLA-C*05:01	0.00027720222060452216	0.00030033557379418376	not-binder
ARQKAALVD	HLA-C*05:01	0.001890140020987019	0.0012140728361126547	not-binder
QIELTGYWT	HLA-C*05:01	0.09720472320914268	0.07288299520876504	not-binder
AAEAADIAF	HLA-C*05:01	0.9564692497253418	0.026358731778931884	binder
VTKTGNTGE	HLA-C*05:01	0.006337167607489392	0.0054730919425303995	not-binder
VPLNSGVRF	HLA-C*05:01	0.016424117516726254	0.012081294787436483	not-binder
SIGLKGRIL	HLA-C*05:01	0.046800861787050965	0.0367197807011224	not-binder
LGRVHDYFW	HLA-C*05:01	0.001652350032236427	0.0022388227903331072	not-binder
VIDPLPNLL	HLA-C*05:01	0.99958735704422	0.00025262010111114285	binder
DQPLGMAFV	HLA-C*05:01	0.002099593915045261	0.0014055582721147913	not-binder
VKKDVAMTG	HLA-C*05:01	0.0009338422745713615	0.0007007680973200979	not-binder
ESNIAILAF	HLA-C*05:01	0.051227308716624974	0.08551525043509302	not-binder
RPTGYARQL	HLA-C*05:01	0.04543842077255249	0.03488144585859419	not-binder
GKNRDHQLK	HLA-C*05:01	0.0005368867074139416	0.0004057233708001245	not-binder
GIIAGGAMR	HLA-C*05:01	0.0062104580196319144	0.006554499020017244	not-binder
TSAGCAMII	HLA-C*05:01	0.04546328242868185	0.040698929840835764	not-binder
YSAISGAKP	HLA-C*05:01	0.11533527066931129	0.11113799207243588	not-binder
DVEQNTSIT	HLA-C*05:01	0.03155500357679557	0.05796317247064586	not-binder
HKQSEKTTR	HLA-C*05:01	0.0016572973276197446	0.0018204936358643977	not-binder
CLCVCRRRN	HLA-C*05:01	0.00010721177550294669	0.00017890708305625823	not-binder
SQDDSIVGL	HLA-C*05:01	0.9984496355056762	0.0005880591153082735	binder
ARLIQGADP	HLA-C*05:01	0.002597174832771998	0.003046860429722082	not-binder
YFLLLYLVI	HLA-C*05:01	0.008413952961564063	0.007948705308054426	not-binder
YLMGVGHPE	HLA-C*05:01	0.07720781933458057	0.11454093386227658	not-binder
LLDRSFANM	HLA-C*05:01	0.9948698520660401	0.0015431275436120831	binder
QKLHEADLE	HLA-C*05:01	0.004102874724230788	0.004644661488317462	not-binder
GGGRKAIII	HLA-C*05:01	0.012858063215389848	0.010626649876445949	not-binder
KLDAQSMGY	HLA-C*05:01	0.995460319519043	0.004672679148929512	binder
IAITQTSMK	HLA-C*05:01	0.008639183541527018	0.007169534453069517	not-binder
HDIIDAVIG	HLA-C*05:01	0.00550469734298531	0.0056728037181866505	not-binder
VGIDAEPIP	HLA-C*05:01	0.00785582402604632	0.004425801960326358	not-binder
QPAASAANA	HLA-C*05:01	0.0005008741067285882	0.0003826472937716257	not-binder
DIGEAYHIW	HLA-C*05:01	0.010885169357061386	0.011950737237070531	not-binder
KPGSRRLID	HLA-C*05:01	0.0007625681064382661	0.0007096871692041159	not-binder
NIQLEENDE	HLA-C*05:01	0.0009558944540913217	0.0010529559126054276	not-binder
AMGCVLHTM	HLA-C*05:01	0.036232452280819415	0.04124999349601091	not-binder
TVAEFRKLC	HLA-C*05:01	0.002601684647379443	0.004021964936227176	not-binder
ITSGLFHLW	HLA-C*05:01	0.09319289792329073	0.09390802768101053	not-binder
NIRELEGAL	HLA-C*05:01	0.04767035767436027	0.017565711053741703	not-binder
VQYTETPLP	HLA-C*05:01	0.009298561653122307	0.008164585410750278	not-binder
VSVEVIRDI	HLA-C*05:01	0.6398892521858215	0.07466409998505	binder
ERAIVFLAV	HLA-C*05:01	0.010871839156607166	0.008527255054946484	not-binder
YHMKGKSHD	HLA-C*05:01	0.00044385700020939113	0.0002554776684728104	not-binder
YAVDLLLQD	HLA-C*05:01	0.08109272330766544	0.05912237042477634	not-binder
LIKLLKKEE	HLA-C*05:01	0.0024523090854927433	0.003977898821161483	not-binder
PVKLGGFGV	HLA-C*05:01	0.005674166098469868	0.005924486374026236	not-binder
VLAYEPVWA	HLA-C*05:01	0.010194393884739838	0.01322079199640993	not-binder
FSYDKMLAL	HLA-C*05:01	0.967182207107544	0.017815744337426036	binder
NEMALTEEE	HLA-C*05:01	0.0005992030630295631	0.0009124754702913309	not-binder
DQGASQAQR	HLA-C*05:01	0.00466798972338438	0.004255621065302733	not-binder
RCLNGLAAG	HLA-C*05:01	0.00010496410586711136	0.00010387200540894719	not-binder
ICQGKRGTF	HLA-C*05:01	0.00898859545122832	0.00718323164940465	not-binder
PGFDGAGGR	HLA-C*05:01	0.03114483429817483	0.039548011896534355	not-binder
KKRGPGGPA	HLA-C*05:01	0.008034276217222214	0.002748156522350375	not-binder
NYTLDLPRE	HLA-C*05:01	0.0024137821223121137	0.0016367863452312267	not-binder
ESKAVVLAM	HLA-C*05:01	0.015451309038326144	0.011418822239051064	not-binder
KRAKRAEYE	HLA-C*05:01	0.0012159329256974162	0.0012847217883937873	not-binder
KAWAGEDVG	HLA-C*05:01	0.022567968742441734	0.0363157980463432	not-binder
TLTGALFQR	HLA-C*05:01	0.035765996063128115	0.044170037279010844	not-binder
AVHELAAND	HLA-C*05:01	0.004712187716359039	0.005803729759390509	not-binder
KLKKLYETA	HLA-C*05:01	0.0008984488900750876	0.00036544906012960697	not-binder
ANPDPNCCL	HLA-C*05:01	0.10191226219758391	0.15514583268502977	not-binder
VAYGADEVD	HLA-C*05:01	0.04278895596507937	0.04527401348312709	not-binder
VDETLQANN	HLA-C*05:01	0.009431350155500695	0.00879325613100062	not-binder
PAVFVSGGP	HLA-C*05:01	0.009971035741909873	0.00877761502344912	not-binder
AGKDMEVLR	HLA-C*05:01	0.04137835882138461	0.048566545640617576	not-binder
VTKLIHGED	HLA-C*05:01	0.0083253609132953	0.009640103156371716	not-binder
DKLLINMKT	HLA-C*05:01	0.0008113852702081204	0.0007364615458426463	not-binder
LADLLRQTG	HLA-C*05:01	0.24466750472784043	0.14198947246519872	not-binder
NIEEHHMHA	HLA-C*05:01	0.23356631565839053	0.26644213908948067	not-binder
FYTTSTCVL	HLA-C*05:01	0.011177617590874434	0.006139714236731264	not-binder
PSLIPPRMV	HLA-C*05:01	0.02924299656879157	0.019198121012027305	not-binder
REHAPDQAA	HLA-C*05:01	0.008131134996074253	0.007189910347496538	not-binder
VVDSYSGPV	HLA-C*05:01	0.9914650797843934	0.00885658705619061	binder
TVHFKSFPE	HLA-C*05:01	0.0008291216174256988	0.0004754579760704237	not-binder
VWGVPLPVF	HLA-C*05:01	0.10699840001761914	0.14246841164865454	not-binder
QAKKFKLEW	HLA-C*05:01	0.004130927659571171	0.004189055828380578	not-binder
FEEAKNKAF	HLA-C*05:01	0.5197706423699856	0.28730826229617157	ambiguous
TRARRYLLR	HLA-C*05:01	0.0016349746380001306	0.001624925272746713	not-binder
ENKIILSQE	HLA-C*05:01	0.0006890671943438065	0.0007646470955385301	not-binder
KLVSGATGE	HLA-C*05:01	0.0042623371817171575	0.0028216007455144935	not-binder
RLFFESSLV	HLA-C*05:01	0.43778315335512163	0.22462595505461322	ambiguous
DQVMKWIYH	HLA-C*05:01	0.000830899941502139	0.000808615692852335	not-binder
RFGPLIQEM	HLA-C*05:01	0.15890810936689376	0.04608402134421508	not-binder
KMALALQKL	HLA-C*05:01	0.8129502534866333	0.08573705377688527	binder
EALRRDYHP	HLA-C*05:01	0.001308124663955823	0.0012475831417729695	not-binder
VQDAAFFFQ	HLA-C*05:01	0.2885407811030746	0.20922129745073798	not-binder
[truncated: 5,034 more rows]
