# Supplementary material for: Peptidome Surveillance Across Evolving SARS-CoV-2 Lineages Reveals HLA Binding Conservation in Nucleocapsid Among Variants With Most Potential for T-Cell Epitope Loss in Spike
Source: Front Immunol. 2022 Jun 23;13:918928. doi: 10.3389/fimmu.2022.918928 (PMC9260595; doi:10.3389/fimmu.2022.918928)
Supplement: Supplementary file 3 [file DataSheet_3.zip › rnn_results/HLA-A30_01_predictionsRNN.csv]

peptide	allele	prediction	prediction_std	classification
AAPATRAAL	HLA-A*30:01	0.2828787472099066	0.3215725600496214	not-binder
AAPAYSRAL	HLA-A*30:01	0.213938098680228	0.3128882645937941	not-binder
AAPEGKRSL	HLA-A*30:01	0.18924288609996437	0.2337464155065002	not-binder
AAPEGVPL	HLA-A*30:01	0.047892764676362276	0.033147120970410185	not-binder
AAPGVDLT	HLA-A*30:01	0.0115805858746171	0.00601547983357834	not-binder
AAPSAAREL	HLA-A*30:01	0.1329655708745122	0.15824341296918296	not-binder
AAPTSAAAL	HLA-A*30:01	0.06825901689007878	0.09313342438905993	not-binder
AAPVSATVL	HLA-A*30:01	0.29237507581710814	0.33663062477513744	not-binder
AARAIAVQK	HLA-A*30:01	0.9903117060661316	0.006070127871656111	binder
ADGRPAPPMK	HLA-A*30:01	0.10683882907032967	0.045866664499093546	not-binder
ADLINNLGTIAK	HLA-A*30:01	0.28642144948244097	0.153408554871974	not-binder
AFFTRPFYK	HLA-A*30:01	0.9890796065330505	0.00878041006468631	binder
AFKELLKEK	HLA-A*30:01	0.7129612267017365	0.1473603928080224	binder
AFKELQSTFK	HLA-A*30:01	0.918994688987732	0.0919918577360249	binder
AFKNHVFNV	HLA-A*30:01	0.937325656414032	0.026238286713343897	binder
AFRSTPPGM	HLA-A*30:01	0.3357956975698471	0.3371521426594319	ambiguous
AFRVPTANV	HLA-A*30:01	0.8663851022720337	0.10583584636723006	binder
AGFAGDDAPR	HLA-A*30:01	0.2543702691793442	0.09211662561477994	not-binder
AGLQFPVGR	HLA-A*30:01	0.4568320572376251	0.21804808823819025	ambiguous
AGPLRKSSL	HLA-A*30:01	0.1284482445800677	0.09874251054890862	not-binder
AILGTGRLLK	HLA-A*30:01	0.98019939661026	0.01311887056852529	binder
AIRNDYIVK	HLA-A*30:01	0.9597598671913147	0.028850223916871007	binder
AIRVTNPNA	HLA-A*30:01	0.9426532745361328	0.03665127043003614	binder
ALEEQLQQIRAE	HLA-A*30:01	0.02027269545942545	0.01935866040609141	not-binder
ALKDLYCHK	HLA-A*30:01	0.9410874724388123	0.02618541418438563	binder
ALKENSYVK	HLA-A*30:01	0.9500773906707763	0.03456109091177981	binder
ALKNPPINTK	HLA-A*30:01	0.9942878007888794	0.004174999693076511	binder
ALKQASVVIQQQY	HLA-A*30:01	0.13381533250212668	0.09839268516015731	not-binder
ALLGVPHCRK	HLA-A*30:01	0.6074754983186722	0.3117266063823604	ambiguous
ALRESWKTK	HLA-A*30:01	0.9339344143867493	0.04662591835652454	binder
ALRPLVKPK	HLA-A*30:01	0.9835419058799744	0.0100865816728603	binder
AMKKVFRVY	HLA-A*30:01	0.8652619481086731	0.12554754130626206	binder
AQFGGKILRK	HLA-A*30:01	0.988535213470459	0.009367027306835148	binder
AQNGQLFGRFK	HLA-A*30:01	0.8922137975692749	0.05424741430767773	binder
AQQKVTLPK	HLA-A*30:01	0.9433128714561463	0.051125226147058965	binder
AQQLVQRVPK	HLA-A*30:01	0.7290048480033875	0.15023884558041625	binder
AQRDPIIAK	HLA-A*30:01	0.9866734623908997	0.005977175697828354	binder
AQRGLAVLK	HLA-A*30:01	0.9840677857398987	0.006853186116494795	binder
AQRPSSPAL	HLA-A*30:01	0.26394895017147063	0.1959518928635045	not-binder
AQSIYRPSK	HLA-A*30:01	0.8465866327285767	0.15284749861992758	binder
AQYEDIAQK	HLA-A*30:01	0.9550151944160461	0.04115231400032959	binder
AQYEDIAQKS	HLA-A*30:01	0.07797051891684532	0.04486469486065943	not-binder
ASDPNVSKKLK	HLA-A*30:01	0.4482704684138298	0.28085664806974187	ambiguous
ASFDKAKLK	HLA-A*30:01	0.9887470722198486	0.005059926195152939	binder
ASFDKAKLKK	HLA-A*30:01	0.9910432815551757	0.005088316265153278	binder
ASHISKLPK	HLA-A*30:01	0.9882495164871216	0.004593339229344774	binder
ASKPPPISK	HLA-A*30:01	0.99704669713974	0.001744225048460569	binder
ASKRPPLRGV	HLA-A*30:01	0.8122130990028381	0.13568225599931097	binder
ASKTQYFHV	HLA-A*30:01	0.9670439124107361	0.04217680119594111	binder
ASKTTTTIIPK	HLA-A*30:01	0.9871690034866333	0.009316479099468653	binder
ASNPLLLKRRK	HLA-A*30:01	0.535932375304401	0.3956170402127668	ambiguous
ASRGPGPSL	HLA-A*30:01	0.860306978225708	0.06822812334104116	binder
ASRPFASVNV	HLA-A*30:01	0.9577359557151794	0.013631578540926594	binder
ASRPPPPNSV	HLA-A*30:01	0.8563221096992493	0.09339728368026377	binder
ASRQAPPHI	HLA-A*30:01	0.8346948623657227	0.10353270223378021	binder
ASSGVPNPPK	HLA-A*30:01	0.9654994964599609	0.03172718251170992	binder
ASSPPAIPK	HLA-A*30:01	0.9924304723739624	0.005387323823125118	binder
ATAPPAPAY	HLA-A*30:01	0.8409768342971802	0.09432560737733482	binder
ATAPPSPLK	HLA-A*30:01	0.9983434557914734	0.0011962885451644529	binder
ATFARIWYL	HLA-A*30:01	0.9722402095794678	0.031201464830992103	binder
ATFLKKVAK	HLA-A*30:01	0.9961921095848083	0.0022745166185991787	binder
ATILREILK	HLA-A*30:01	0.9925748109817505	0.003464689888735675	binder
ATKDAGTIAGL	HLA-A*30:01	0.5974181950092315	0.22107341154476062	ambiguous
ATKFFQSTK	HLA-A*30:01	0.996060585975647	0.003309699461715788	binder
ATKPLYVAL	HLA-A*30:01	0.9001845717430115	0.0913202836953208	binder
ATKPMTYVV	HLA-A*30:01	0.9846706748008728	0.007114423391115216	binder
ATKQMHFRV	HLA-A*30:01	0.9802034497261047	0.015281363754213038	binder
ATLEETLVKKK	HLA-A*30:01	0.9398659586906433	0.030848995066959567	binder
ATLKDITRRLK	HLA-A*30:01	0.9672739624977111	0.020202925558482368	binder
ATQPSWLGK	HLA-A*30:01	0.9867241024971009	0.010387299785681191	binder
ATRFDQVMK	HLA-A*30:01	0.9939268231391907	0.0045530986696848815	binder
ATRIFASNLK	HLA-A*30:01	0.995893120765686	0.002726884867835636	binder
ATRRPPPARV	HLA-A*30:01	0.88492751121521	0.12540366721731272	binder
ATRRVHPAL	HLA-A*30:01	0.9753472566604614	0.018792338237022692	binder
ATRTQNVLGEK	HLA-A*30:01	0.9559572815895081	0.02587564485310909	binder
ATSPDFDGKLK	HLA-A*30:01	0.7947689652442932	0.17496181096547767	binder
ATYERVVYK	HLA-A*30:01	0.9996500015258789	0.0001403611605204323	binder
AVFDGHGGIRASK	HLA-A*30:01	0.9963564157485962	0.0037350481261555824	binder
AVHEAWAGMLK	HLA-A*30:01	0.989941132068634	0.009848024635490333	binder
AVIFINTRRK	HLA-A*30:01	0.9488492727279663	0.023631941607623334	binder
AVIKGRPSKLR	HLA-A*30:01	0.6612526416778565	0.23045820730803485	binder
AVKAIIYQY	HLA-A*30:01	0.9643234014511108	0.01716578623065002	binder
AVKDTILQL	HLA-A*30:01	0.7733822226524353	0.20453915782281523	binder
AVKERYSYV	HLA-A*30:01	0.9868340015411377	0.013432047085539404	binder
AVKGKYKFL	HLA-A*30:01	0.8677257776260376	0.10714341382103897	binder
AVKGKYKFLQK	HLA-A*30:01	0.9350535631179809	0.03697537063168476	binder
AVKLGAVPK	HLA-A*30:01	0.990718674659729	0.005411778777575115	binder
AVKNLYRNV	HLA-A*30:01	0.9692487120628357	0.026618469503630244	binder
AVKQSILAK	HLA-A*30:01	0.9946935415267945	0.003072336740651668	binder
AVKTKILIK	HLA-A*30:01	0.9914984703063965	0.005547939857653067	binder
AVLGTHKLK	HLA-A*30:01	0.9666796684265136	0.01992186258279693	binder
AVLHEERFLK	HLA-A*30:01	0.9081263303756714	0.09519306619162338	binder
AVLHHLVNK	HLA-A*30:01	0.9957541227340698	0.0019906256315886444	binder
AVNLLDRFLSK	HLA-A*30:01	0.9393961429595947	0.050832107073875796	binder
AVNNIRLIK	HLA-A*30:01	0.9940322518348694	0.004642119697088586	binder
AVQKAIPMYK	HLA-A*30:01	0.9958315849304199	0.0016928102070042856	binder
AVQRTLLEK	HLA-A*30:01	0.9815915107727051	0.008404427146364244	binder
AVRGSNPHL	HLA-A*30:01	0.9356176376342773	0.06588168202338315	binder
AVRIRAPQI	HLA-A*30:01	0.948887574672699	0.01977289267530232	binder
AVRPASLNL	HLA-A*30:01	0.9646052360534668	0.025979947456215798	binder
AVRPHSAPEY	HLA-A*30:01	0.9664303660392761	0.011009988939863793	binder
AVRPKVLMR	HLA-A*30:01	0.9522452235221863	0.03954888784272513	binder
AVRPQSVFV	HLA-A*30:01	0.9916389226913452	0.005644167131464502	binder
AVRTSIVEK	HLA-A*30:01	0.9931479454040527	0.004884970450759642	binder
AVSSLIRNK	HLA-A*30:01	0.9921289920806885	0.0039641860919512745	binder
AWIDKCRPNL	HLA-A*30:01	0.05333347916603089	0.052684963033812586	not-binder
AYFKRYQVK	HLA-A*30:01	0.9229850888252258	0.0415917186580817	binder
AYKDKDISFFK	HLA-A*30:01	0.7984587907791137	0.14151813377879968	binder
AYKEYISNK	HLA-A*30:01	0.9496142148971558	0.04395734549397253	binder
AYKSHFRNV	HLA-A*30:01	0.7783180773258209	0.21753011115805865	binder
AYKSILQERVK	HLA-A*30:01	0.521012407541275	0.24978569394537806	ambiguous
AYRPISASV	HLA-A*30:01	0.7711764991283416	0.2504975045225704	binder
AYRQGHFTYK	HLA-A*30:01	0.9696630001068115	0.02632796395085931	binder
AYVDLDRQLK	HLA-A*30:01	0.48198635429143905	0.2460101907076183	ambiguous
AYYALTKFK	HLA-A*30:01	0.9204607844352722	0.03496696983903785	binder
AYYPSSFPK	HLA-A*30:01	0.9199297904968262	0.1080280484476462	binder
DAGTIAGLNVLR	HLA-A*30:01	0.2977458283305168	0.21597048729015975	not-binder
DAIKARLLNPK	HLA-A*30:01	0.44693177938461304	0.19846394698498923	ambiguous
DGRPAPPMK	HLA-A*30:01	0.20513032227754593	0.10039785492827141	not-binder
DQVANSAFVER	HLA-A*30:01	0.11947781816124917	0.10796578459184204	not-binder
DSYVGDEAQSK	HLA-A*30:01	0.4437144845724106	0.20651496110554782	ambiguous
DSYVGDEAQSKR	HLA-A*30:01	0.20611436814069747	0.10555604345823708	not-binder
DVNAAIATIK	HLA-A*30:01	0.185017329454422	0.08207679636881608	not-binder
EITTERPKK	HLA-A*30:01	0.10911411494016647	0.03651891366738378	not-binder
ELISNASDALDK	HLA-A*30:01	0.3126516342163086	0.19624226991090568	not-binder
ELISNSSDALDK	HLA-A*30:01	0.24803787246346473	0.1900925542212679	not-binder
ELLGHVPLLADPK	HLA-A*30:01	0.17045148983597755	0.1533448538979983	not-binder
EVLKVIRTGK	HLA-A*30:01	0.467449414730072	0.14859922512911464	ambiguous
FAPYNKPSL	HLA-A*30:01	0.3334562376141548	0.3218440625764804	not-binder
FEDENFILK	HLA-A*30:01	0.14089492782950402	0.10559656865567522	not-binder
FKQYANDNGVD	HLA-A*30:01	0.015839209593832494	0.008139175548858646	not-binder
FPRKPSAPK	HLA-A*30:01	0.5467402458190918	0.2607149618350741	ambiguous
FRVPTANVS	HLA-A*30:01	0.022043139953166247	0.013506983849616124	not-binder
FSIPEKNRPLK	HLA-A*30:01	0.5723005175590515	0.20738380825893124	ambiguous
FSKKPSLIK	HLA-A*30:01	0.9526173353195191	0.03211686919933369	binder
GFWDPIGRYK	HLA-A*30:01	0.8890142321586609	0.08297119170518405	binder
GGISETRIEK	HLA-A*30:01	0.3155606761574745	0.21154830814401177	not-binder
GGLPERSVSL	HLA-A*30:01	0.24982134625315666	0.30297510956806334	not-binder
GGNFGFGDSR	HLA-A*30:01	0.1757350865751505	0.15344644994765605	not-binder
GGPGGVGGL	HLA-A*30:01	0.004638575646094978	0.00301155558491169	not-binder
GGYIGSTYFERCLK	HLA-A*30:01	0.05968408673070371	0.04944819387676926	not-binder
GHYADSYLKRK	HLA-A*30:01	0.07561742011457681	0.05232109595028252	not-binder
GLLDKKSLK	HLA-A*30:01	0.6753637611865997	0.10444133730654818	binder
GMRPPHPGM	HLA-A*30:01	0.6145421162247657	0.28386367323804895	ambiguous
GPSSVEDIK	HLA-A*30:01	0.023037503007799387	0.01194896951870948	not-binder
GQRPTQPVY	HLA-A*30:01	0.2662832498550415	0.12836722033598846	not-binder
GQYGNPLNK	HLA-A*30:01	0.9932231068611145	0.0038136617677411084	binder
GRTGPRAPL	HLA-A*30:01	0.004608836164698005	0.0019432853355909076	not-binder
GSILDAKPPK	HLA-A*30:01	0.7734756112098694	0.13910538136288886	binder
GSKNRTIGV	HLA-A*30:01	0.9737523555755615	0.023347834218751664	binder
GSLFLRTPK	HLA-A*30:01	0.9743105649948121	0.012934070186573866	binder
GSNLRVHFK	HLA-A*30:01	0.9812834858894348	0.017686653420811018	binder
GSNVKIVK	HLA-A*30:01	0.8621384978294373	0.11636483487927576	binder
GSRDKTIKL	HLA-A*30:01	0.7575882717967033	0.3261774060580008	binder
GSRLIKVHL	HLA-A*30:01	0.8156454682350158	0.1424430274105499	binder
GSVFRAHVK	HLA-A*30:01	0.9011033415794373	0.11743599088811872	binder
GTIKKINILK	HLA-A*30:01	0.9955490708351136	0.0006281187935038347	binder
GTIPKRPWL	HLA-A*30:01	0.5835210785269738	0.45399279591867076	ambiguous
GTKDLIREV	HLA-A*30:01	0.9743913769721985	0.014570613753390227	binder
GTKDVVVSV	HLA-A*30:01	0.9837605834007264	0.00923716274161887	binder
GTKGTVIKV	HLA-A*30:01	0.9875450134277344	0.006934641724598176	binder
GTKKRVITL	HLA-A*30:01	0.9751688718795777	0.015522401729518607	binder
GTKMTVNNL	HLA-A*30:01	0.9335530757904053	0.05343494042275722	binder
GTLEQWIEK	HLA-A*30:01	0.9254874110221862	0.058901121626272764	binder
GTLERGILK	HLA-A*30:01	0.9911884069442749	0.003985661635618368	binder
GTLKIIDRKK	HLA-A*30:01	0.8539355754852295	0.06396454377063522	binder
GTREAFFSK	HLA-A*30:01	0.9947323322296142	0.005431822478667254	binder
GTRESAINV	HLA-A*30:01	0.9805949807167054	0.015205831359049937	binder
GTRPPHVFA	HLA-A*30:01	0.9773263812065125	0.021214621178793525	binder
GTRPPPTPNA	HLA-A*30:01	0.9162482738494873	0.11268407100273566	binder
GTYHFLRTQK	HLA-A*30:01	0.995395839214325	0.0018842996078477922	binder
GVHPPAPGV	HLA-A*30:01	0.735783064365387	0.13838921489365602	binder
GVKAWTPTK	HLA-A*30:01	0.9890804052352905	0.008048192862520334	binder
GVRPPAPSL	HLA-A*30:01	0.8842224955558777	0.07589728042575966	binder
GVSSSTNPFRPQK	HLA-A*30:01	0.40331742763519285	0.24062438116541238	ambiguous
GVVDSEDIPLNLSR	HLA-A*30:01	0.231048184260726	0.17381879704753783	not-binder
GVWTYDDATKTF	HLA-A*30:01	0.1432695783674717	0.1189993842204799	not-binder
GWKPLGKEK	HLA-A*30:01	0.37205756902694703	0.19841553814752333	not-binder
GYIATPRVWK	HLA-A*30:01	0.6137581884860992	0.1581067491444558	binder
GYSFTTTAER	HLA-A*30:01	0.1396572321653366	0.07819661205504845	not-binder
HARLAPPSL	HLA-A*30:01	0.8388283729553223	0.11896917136877533	binder
HEVKKVTL	HLA-A*30:01	0.01694833762012422	0.014865811455503622	not-binder
HFLQQPRPLM	HLA-A*30:01	0.10498144663870335	0.07754898459153463	not-binder
HLATRKFLEK	HLA-A*30:01	0.927418327331543	0.075215991590306	binder
HLGDFHRTYK	HLA-A*30:01	0.9691236138343811	0.016635466039582762	binder
HLITTGRPTK	HLA-A*30:01	0.9158526420593261	0.04211546860562698	binder
HLKDVIVGK	HLA-A*30:01	0.9811085939407349	0.02001425768797206	binder
HLPETKFSEL	HLA-A*30:01	0.3078322075307369	0.1907669491053698	not-binder
HLQLAIRNDEELNK	HLA-A*30:01	0.03897379697300494	0.025736361944007784	not-binder
HMDGSFSVKPLK	HLA-A*30:01	0.2764327108860016	0.25853130532645735	not-binder
HQFPAKRPRL	HLA-A*30:01	0.3974770627915859	0.27426092422164516	ambiguous
HSFALLGKKK	HLA-A*30:01	0.9382372021675109	0.02236316702966045	binder
HSFYPTPAL	HLA-A*30:01	0.7108316004276276	0.15162786454549565	binder
HSLEASRVPK	HLA-A*30:01	0.9665488600730896	0.020962551207276595	binder
HSRDSSFRL	HLA-A*30:01	0.7821095049381256	0.20692607450375444	binder
HSRIEYMIK	HLA-A*30:01	0.9755991458892822	0.0180189871632468	binder
HTFEQIPSRQK	HLA-A*30:01	0.9802700757980347	0.014965681448925171	binder
HTKSFQLAK	HLA-A*30:01	0.9958214163780212	0.0034836998392016824	binder
HTQPSYRFK	HLA-A*30:01	0.9847236752510071	0.008940654959612928	binder
HTYLLIVRTK	HLA-A*30:01	0.986438536643982	0.00940012482907387	binder
HVAAIGPRFK	HLA-A*30:01	0.9896072268486023	0.0075317575757912906	binder
HVVNEPRIFK	HLA-A*30:01	0.9790272116661072	0.010550585866335779	binder
HVYRERFPK	HLA-A*30:01	0.9926739811897278	0.007088489787966145	binder
HYALPLGRKK	HLA-A*30:01	0.7951263189315796	0.21103554631583019	binder
HYLPDLQRSK	HLA-A*30:01	0.4922019153833389	0.30038116672658044	ambiguous
IAGQVAAANK	HLA-A*30:01	0.7544107913970948	0.11671327567351965	binder
IAKAKFIVK	HLA-A*30:01	0.9753463983535766	0.019801822926811125	binder
IAPGVTHEL	HLA-A*30:01	0.33255190774798393	0.3637821483596198	ambiguous
IAPTGHSL	HLA-A*30:01	0.22255315454676747	0.2899460105966821	not-binder
IARIPEAFK	HLA-A*30:01	0.9651367545127869	0.035009417298659154	binder
IEEELGSK	HLA-A*30:01	0.028686752612702548	0.017832853756864546	not-binder
IGKENFIEK	HLA-A*30:01	0.5782645583152771	0.2150238246293674	ambiguous
IGKPAHLIVSL	HLA-A*30:01	0.1234732799232006	0.06446371846393736	not-binder
IHIKIRVPK	HLA-A*30:01	0.5910678803920746	0.1769287862291974	binder
IIHEIAVLEL	HLA-A*30:01	0.28455876708030703	0.14437576144097716	not-binder
IIKLAPPPK	HLA-A*30:01	0.9844652414321899	0.011839540316860487	binder
IIQSIRMGM	HLA-A*30:01	0.18037393018603326	0.1305804772587917	not-binder
IIYTGEKPYK	HLA-A*30:01	0.976846969127655	0.01775301788679715	binder
ILIQNRAGK	HLA-A*30:01	0.7954959392547607	0.13735729453083562	binder
ILKDMVKVK	HLA-A*30:01	0.9003714203834534	0.09350528871676766	binder
ILKGIPIKK	HLA-A*30:01	0.9899268269538879	0.005093401346164709	binder
ILKPTSSVK	HLA-A*30:01	0.9705459594726562	0.02956817120394844	binder
ILLYIQRTK	HLA-A*30:01	0.4619593620300293	0.283887392398449	ambiguous
ILRPSGPGA	HLA-A*30:01	0.561558547616005	0.3089763097313213	ambiguous
IMHDVIKKVK	HLA-A*30:01	0.872037661075592	0.09056176848552276	binder
IMNYIIGKNK	HLA-A*30:01	0.8748825430870056	0.06933527978110274	binder
IQIERQKILK	HLA-A*30:01	0.6646135449409485	0.13539051137855024	binder
IQKDIDVVIQK	HLA-A*30:01	0.696268618106842	0.05855290521783771	binder
IQKNVQLYK	HLA-A*30:01	0.9786418914794922	0.007582329426575857	binder
IQKPADLARHL	HLA-A*30:01	0.04897484965622425	0.031285720502313	not-binder
IREEYPDR	HLA-A*30:01	0.013087529636686667	0.01268421421737693	not-binder
ISPTGHSL	HLA-A*30:01	0.13758544088341296	0.20369967446038487	not-binder
ISRPVGVSK	HLA-A*30:01	0.992784297466278	0.004049014719640719	binder
ISRYYITRAK	HLA-A*30:01	0.9136290192604065	0.09126060333491072	binder
ISVYYNEATGGK	HLA-A*30:01	0.4963348239660263	0.2164552182326664	ambiguous
ITKEDLIQK	HLA-A*30:01	0.9677675366401672	0.028411135973330885	binder
ITKGVDYIHSK	HLA-A*30:01	0.9599210977554321	0.04245796623531707	binder
ITKPKVISK	HLA-A*30:01	0.9952303767204285	0.003589650345404525	binder
ITKPLRPLGK	HLA-A*30:01	0.988644540309906	0.014652391284115836	binder
ITQENLGRVK	HLA-A*30:01	0.7450823187828064	0.10661075316574153	binder
ITREAQVNV	HLA-A*30:01	0.9569628715515137	0.012042227848437054	binder
IVHQAGMLK	HLA-A*30:01	0.9625059723854065	0.027126162139305233	binder
IVKDASIIHRL	HLA-A*30:01	0.8004013538360596	0.11648343370047667	binder
IVKPFNLSQGKK	HLA-A*30:01	0.8781583547592163	0.127836441826301	binder
IVKQDSLVINL	HLA-A*30:01	0.3217595160007477	0.07022599432073431	not-binder
IVQPSRPVK	HLA-A*30:01	0.9732372879981994	0.02257682269795852	binder
IVREIENIEK	HLA-A*30:01	0.8593290567398071	0.10592190313779686	binder
IVRGAVVEK	HLA-A*30:01	0.9872314095497131	0.010301992153346073	binder
IVRMIESRQK	HLA-A*30:01	0.8650178790092469	0.07873893454825776	binder
IWKNREPLVK	HLA-A*30:01	0.6545255273580551	0.3022134827709444	binder
IYKTPPGIQK	HLA-A*30:01	0.9242608666419982	0.09028868208577273	binder
KAKDEQSAVSMLK	HLA-A*30:01	0.9037450194358826	0.08828564771318936	binder
KAPAPRPSL	HLA-A*30:01	0.6156896263360977	0.2690903019353016	ambiguous
KAPEATVTL	HLA-A*30:01	0.3944234624505043	0.2733127255979667	ambiguous
KAPGSTSNL	HLA-A*30:01	0.2722441334277391	0.28379864758717777	not-binder
KAPVTKVAA	HLA-A*30:01	0.43237173855304717	0.29210316012546844	ambiguous
KAWAIFKGK	HLA-A*30:01	0.9871924996376038	0.01081015925566928	binder
KERDVFLVK	HLA-A*30:01	0.731692636013031	0.24906032175785267	binder
KFKDKFCVY	HLA-A*30:01	0.8174533009529114	0.14000013459106445	binder
KFKEEVNHY	HLA-A*30:01	0.4936724841594696	0.17688747071291455	ambiguous
KFMDKKLSLK	HLA-A*30:01	0.9838766574859619	0.012655344586139825	binder
KFYGVKFRNK	HLA-A*30:01	0.8359987378120423	0.19279229162523195	binder
KGFDQTINL	HLA-A*30:01	0.48895472288131714	0.21581399928558206	ambiguous
KGKNIKIISK	HLA-A*30:01	0.9672089457511902	0.02202061108198955	binder
KGLEGERPARL	HLA-A*30:01	0.04392672553658485	0.04816402043490278	not-binder
KGLLIRERLK	HLA-A*30:01	0.6116602003574372	0.24202473810301298	ambiguous
KIIDRKKHIFK	HLA-A*30:01	0.9761807680130005	0.029470270897156644	binder
KIKEIAVTVK	HLA-A*30:01	0.9914770364761353	0.004746365473975658	binder
KIKEIAVTVKK	HLA-A*30:01	0.9837357640266419	0.01032146317755577	binder
KIKEINVQK	HLA-A*30:01	0.9914660811424255	0.005858721107715095	binder
KIKELDHNISK	HLA-A*30:01	0.8981326699256897	0.07305763448339864	binder
KIKELHQQY	HLA-A*30:01	0.9557626724243165	0.025006154203145725	binder
KILDKQKVVK	HLA-A*30:01	0.9463971018791199	0.04340969614140958	binder
KILQLYARKK	HLA-A*30:01	0.7341029644012451	0.19699407427425958	binder
KINEIKKLLK	HLA-A*30:01	0.9770981431007385	0.020342767523707006	binder
KIRDTFCSY	HLA-A*30:01	0.9664487957954406	0.02991452559942299	binder
KIRLFQPNL	HLA-A*30:01	0.9665352463722229	0.02048089993413221	binder
KISPYYRTK	HLA-A*30:01	0.9762403011322022	0.018823931657647	binder
KITDTFKVK	HLA-A*30:01	0.9210332989692688	0.07583969391679901	binder
KKEIVAFLK	HLA-A*30:01	0.5323339939117432	0.17759925749743066	ambiguous
KKERQILPVL	HLA-A*30:01	0.04034172622486949	0.041019108947325716	not-binder
KKFPGIRPYL	HLA-A*30:01	0.15798924826085567	0.09567908867148466	not-binder
KLFPGRPPVK	HLA-A*30:01	0.9991231560707092	0.0006167108524586223	binder
KLHFIFRHK	HLA-A*30:01	0.9840937733650208	0.01155877909034082	binder
KLHGVNINV	HLA-A*30:01	0.9537204146385193	0.04707061347779485	binder
KLKAIVASK	HLA-A*30:01	0.9945590615272522	0.005964932238480319	binder
KLKDAFSHV	HLA-A*30:01	0.9798136234283448	0.01982874711311423	binder
KLKDDEVAQLK	HLA-A*30:01	0.8668560147285461	0.10461675777719104	binder
KLKDYLRSK	HLA-A*30:01	0.9888977408409119	0.011464849881544276	binder
KLKEGGLIDK	HLA-A*30:01	0.9512065529823304	0.041454895997778976	binder
KLKFIDPKKIK	HLA-A*30:01	0.7471649408340454	0.1400384122250468	binder
KLKGVAELGVTK	HLA-A*30:01	0.8461429178714752	0.22162684409526728	binder
KLKPYVSYL	HLA-A*30:01	0.9263783931732178	0.08199878594130387	binder
KLKSFFKEY	HLA-A*30:01	0.9363154768943787	0.051543239715897214	binder
KLKSFTYEY	HLA-A*30:01	0.966169786453247	0.03835458601200263	binder
KLNDLLKEK	HLA-A*30:01	0.9466933965682983	0.031295871111488585	binder
KMKEIAEAYLGK	HLA-A*30:01	0.7889112234115601	0.2495284037312366	binder
KMKETLQNV	HLA-A*30:01	0.9824861884117126	0.017988617490351095	binder
KMKGDYYRY	HLA-A*30:01	0.906155526638031	0.0519488556400962	binder
KMPKIKMPK	HLA-A*30:01	0.9626285314559937	0.03087777776640356	binder
KNKPEWFFK	HLA-A*30:01	0.9784496903419495	0.01691717496678328	binder
KNKQKFVLK	HLA-A*30:01	0.9791605710983277	0.009562270473928606	binder
KNYIQIERQK	HLA-A*30:01	0.5106548994779587	0.24792810864079803	ambiguous
KPREKTVK	HLA-A*30:01	0.4809101171791553	0.36197889678843675	ambiguous
KQFSVPLRRK	HLA-A*30:01	0.9391115427017211	0.0724673449985797	binder
KQIGIIKTNK	HLA-A*30:01	0.9651219606399536	0.019013523238997795	binder
KQKEVEQLIK	HLA-A*30:01	0.6327389776706696	0.17743200591267158	binder
KQLGEGLRPAL	HLA-A*30:01	0.05467322021722794	0.033653106656580896	not-binder
KQLGRIMLK	HLA-A*30:01	0.9893999338150025	0.0032696228568090983	binder
KQLTSHPWK	HLA-A*30:01	0.8715748906135559	0.09797834749363644	binder
KQQNPRLVYV	HLA-A*30:01	0.6506633579730987	0.3113419736051663	ambiguous
KQRQEWEVK	HLA-A*30:01	0.7709101438522339	0.1158400491350243	binder
KQYDYDSSTIRK	HLA-A*30:01	0.9470011353492737	0.05315915385037236	binder
KQYDYDSSTIRKK	HLA-A*30:01	0.7821980357170105	0.1313773014202378	binder
KSFGELVHK	HLA-A*30:01	0.9923770904541016	0.005713939697139799	binder
KSFLTVPQRKK	HLA-A*30:01	0.8692506909370422	0.11269640299919985	binder
KSFSEDRLIK	HLA-A*30:01	0.9752527832984924	0.009843053558329502	binder
KSILQERVKK	HLA-A*30:01	0.8908207058906555	0.06695312985410884	binder
KSKAITPKRL	HLA-A*30:01	0.942755925655365	0.03144761928876999	binder
KSKPVAFAV	HLA-A*30:01	0.9831257104873657	0.015605113651624505	binder
KSKSIFWNL	HLA-A*30:01	0.9824724793434143	0.011770361164665594	binder
KSKSMDAIRSL	HLA-A*30:01	0.7344157755374908	0.24811426519223004	binder
KSKVWQDGILK	HLA-A*30:01	0.980999755859375	0.00905771885414012	binder
KSLPAEINRMK	HLA-A*30:01	0.9598043084144592	0.018376646903751643	binder
KSLPEWLSDRKK	HLA-A*30:01	0.521322089061141	0.36188927844164115	ambiguous
KSNGTIIHV	HLA-A*30:01	0.9826996088027954	0.012901471669091285	binder
KSQEIFLNL	HLA-A*30:01	0.6488576233386993	0.19181026708214052	binder
KSQIPLSKIK	HLA-A*30:01	0.8846281409263611	0.09533235917944824	binder
KSQLVRVSK	HLA-A*30:01	0.9836069345474243	0.013701569790598158	binder
KSRDSFLKRV	HLA-A*30:01	0.9553140878677369	0.03463942551787214	binder
KSRGPTPPAM	HLA-A*30:01	0.9218724727630615	0.06676562703104762	binder
KSRPAHLAVFL	HLA-A*30:01	0.8352352976799011	0.14582206337361853	binder
KSRPPAPEL	HLA-A*30:01	0.9680198550224304	0.020577989106835202	binder
KSRQGSLAMEELK	HLA-A*30:01	0.42236137986183164	0.30241991885329295	ambiguous
KSRQTPPLA	HLA-A*30:01	0.9690166473388672	0.017739282244310737	binder
KSRVSPPFK	HLA-A*30:01	0.9933573246002197	0.004871132214054505	binder
KSRVSPPFKQA	HLA-A*30:01	0.8831959009170532	0.05523425188259795	binder
KSVLTDPAKLK	HLA-A*30:01	0.8439155697822571	0.09722533012702002	binder
KTALRAQVKK	HLA-A*30:01	0.9869052052497864	0.006262538822126156	binder
KTAMSTPHV	HLA-A*30:01	0.9581760406494141	0.025603497932356875	binder
KTAVAPIERVK	HLA-A*30:01	0.9074655652046204	0.14924149203539747	binder
KTHMPFQK	HLA-A*30:01	0.9920518398284912	0.007075546709446718	binder
KTIDMELVKRK	HLA-A*30:01	0.9621944546699523	0.05847868754703503	binder
KTIGVKHPEL	HLA-A*30:01	0.8719187259674073	0.18427005901637783	binder
KTITHPRL	HLA-A*30:01	0.8432350933551789	0.19843659736087224	binder
KTKDRDYIDFL	HLA-A*30:01	0.962045681476593	0.022498233968586634	binder
KTKDVTVWRK	HLA-A*30:01	0.9960846662521362	0.0021019426971262516	binder
KTKFAKVPLK	HLA-A*30:01	0.9971471071243286	0.0013769596276349077	binder
KTKFPAEQYY	HLA-A*30:01	0.9868617177009582	0.012696790711072554	binder
KTKGFHTTI	HLA-A*30:01	0.9840422868728638	0.012039076552698562	binder
KTKHEEILQNL	HLA-A*30:01	0.704793781042099	0.23741817948597194	binder
KTKPVAFAV	HLA-A*30:01	0.9878866076469421	0.0095220494026855	binder
KTKQAWNFL	HLA-A*30:01	0.9771458387374878	0.016588570440065144	binder
KTKSFFDNI	HLA-A*30:01	0.9741880059242248	0.0216879265572534	binder
KTLAYRGFIFK	HLA-A*30:01	0.9728830218315124	0.04378036415156683	binder
KTLDAEVVEK	HLA-A*30:01	0.994135570526123	0.003174528763442313	binder
KTLDKAREKL	HLA-A*30:01	0.9290467977523804	0.04069112843095082	binder
KTLDQAKAVLK	HLA-A*30:01	0.9987432718276977	0.0005816535580579387	binder
KTLERSYLLK	HLA-A*30:01	0.995777177810669	0.0033005122590671057	binder
KTLGVQRPKL	HLA-A*30:01	0.9289773464202881	0.04206727140464972	binder
KTLPFSRSYY	HLA-A*30:01	0.9916442990303039	0.009983843464608282	binder
KTLPKIVGRTK	HLA-A*30:01	0.9957134485244751	0.005949118092484404	binder
KTMDVSKVKLK	HLA-A*30:01	0.9947630882263183	0.005211553959665196	binder
KTMEFGRDFRIK	HLA-A*30:01	0.9306333541870118	0.04509062829191056	binder
KTNDEVIHGIFK	HLA-A*30:01	0.9898147583007812	0.009483286679218834	binder
KTNLTSVTK	HLA-A*30:01	0.9975919842720031	0.001247827780047712	binder
KTQEPFSVRNK	HLA-A*30:01	0.9667694091796875	0.04972501646873993	binder
KTRAPGDHQFY	HLA-A*30:01	0.9918802380561829	0.00372571887926972	binder
KTRDEYLSL	HLA-A*30:01	0.9824313044548034	0.01134051335178946	binder
KTREWAEQL	HLA-A*30:01	0.9795123934745789	0.013923686856978982	binder
KTRGIFETK	HLA-A*30:01	0.9961819291114807	0.0027793521159381325	binder
KTRLINQVL	HLA-A*30:01	0.9717936754226685	0.021640358381588582	binder
KTRNVPVRL	HLA-A*30:01	0.987942373752594	0.00912551793018544	binder
KTRPGLLNSKL	HLA-A*30:01	0.9582656383514404	0.025384116280922187	binder
KTRPPVRLV	HLA-A*30:01	0.9888719916343689	0.008591075510776078	binder
KTTILYKLK	HLA-A*30:01	0.9801045179367065	0.01315233366876425	binder
KTTKLYSRFK	HLA-A*30:01	0.9899283170700073	0.004256134944055404	binder
KTWTTADFRTK	HLA-A*30:01	0.9879423975944519	0.010888472134923832	binder
KVFDPQNDKPSK	HLA-A*30:01	0.989521598815918	0.008976382823378478	binder
KVFEVHVRPKK	HLA-A*30:01	0.9930960536003113	0.005985865222617995	binder
KVFHAERIVRK	HLA-A*30:01	0.9824833512306214	0.01696723489823268	binder
KVFKQYANDNGVD	HLA-A*30:01	0.08549881614744663	0.05701968019056791	not-binder
KVFVGRFK	HLA-A*30:01	0.9937475681304931	0.0035264375550778104	binder
KVISGIAREK	HLA-A*30:01	0.9966057300567627	0.000981213649063685	binder
KVKAEISFV	HLA-A*30:01	0.9846896529197693	0.013853977140971621	binder
KVKAFIVTL	HLA-A*30:01	0.9928140878677368	0.004372774679651642	binder
KVKDEYMVAEY	HLA-A*30:01	0.8842799305915833	0.09399296232216914	binder
KVKDGQLTVGL	HLA-A*30:01	0.7920145452022552	0.17832334516268716	binder
KVKDILSKVQK	HLA-A*30:01	0.995850932598114	0.0018034868331857526	binder
KVKDLVARI	HLA-A*30:01	0.9881223559379577	0.01099617866575386	binder
KVKEFLSTL	HLA-A*30:01	0.9799896240234375	0.025530554132871128	binder
KVKEPPILRV	HLA-A*30:01	0.994900131225586	0.0045083815865665225	binder
KVKGVTNQTGLK	HLA-A*30:01	0.9913665890693665	0.004542525283629219	binder
KVKNFAQLTV	HLA-A*30:01	0.9864413738250732	0.011406012229845849	binder
KVKPPHGFQK	HLA-A*30:01	0.9977409601211548	0.0030292510559897083	binder
KVKSAFLLQNL	HLA-A*30:01	0.7987180888652802	0.1720048075010301	binder
KVKSSVIGA	HLA-A*30:01	0.9863322377204895	0.009952235887938005	binder
KVKTLDEILQEK	HLA-A*30:01	0.7196116864681243	0.16908774801078216	binder
KVKWFYNEY	HLA-A*30:01	0.9774158954620361	0.014205690134762076	binder
KVLDHFRRK	HLA-A*30:01	0.9931147575378418	0.00286297251701715	binder
KVLDHKDRVLK	HLA-A*30:01	0.9647629022598266	0.034477570256175476	binder
KVLEFERVYL	HLA-A*30:01	0.6469607174396514	0.20412756510051205	binder
KVLELQSPPK	HLA-A*30:01	0.9777266502380371	0.023231764677038483	binder
KVLKTLNV	HLA-A*30:01	0.8270458102226257	0.16413518232467725	binder
KVRAYIQMK	HLA-A*30:01	0.9944401741027832	0.004505855259523881	binder
KVRIQTQPGY	HLA-A*30:01	0.9778425693511963	0.00724751027752728	binder
KVRITLVTK	HLA-A*30:01	0.9929736614227295	0.004422816125603113	binder
KVRKIGELVRY	HLA-A*30:01	0.9738548994064331	0.016787663145590263	binder
KVRQRAVAL	HLA-A*30:01	0.974402105808258	0.019289874673078005	binder
KVSDLTIPK	HLA-A*30:01	0.997975492477417	0.0011795148944537747	binder
KVSQVIMEK	HLA-A*30:01	0.9967087149620056	0.0009519817095945097	binder
KVWVPKQK	HLA-A*30:01	0.9841751217842102	0.006082974107693434	binder
KWKDIELEKM	HLA-A*30:01	0.14516933895647527	0.1229661246631157	not-binder
KWNTIPLRNK	HLA-A*30:01	0.8927219986915589	0.11550848002675988	binder
KYFSQNRQLK	HLA-A*30:01	0.9528248190879822	0.04111879058486994	binder
KYIDKTIRVK	HLA-A*30:01	0.9736148595809937	0.021040509348819927	binder
KYIDVVINK	HLA-A*30:01	0.955448055267334	0.05018796589503654	binder
KYIQDFQREK	HLA-A*30:01	0.7069498993456363	0.32717401265078117	binder
KYKEAEPLCK	HLA-A*30:01	0.8547094702720642	0.14842899379470328	binder
KYKEETIEKM	HLA-A*30:01	0.15732426792383195	0.14699690883337174	not-binder
KYKGDSTIREL	HLA-A*30:01	0.3153894949704409	0.23911967596628242	not-binder
KYKSGEQILRL	HLA-A*30:01	0.49500773549079896	0.29042540507735276	ambiguous
KYLDIHERMGK	HLA-A*30:01	0.9159209728240967	0.09259924493251671	binder
KYLQEEVNINRKK	HLA-A*30:01	0.1596541367471218	0.14384951675066493	not-binder
KYLTKKYLK	HLA-A*30:01	0.9463515043258667	0.04918671653454937	binder
KYMPHAVLK	HLA-A*30:01	0.9909584522247314	0.011516686770008491	binder
KYVGSRPIKL	HLA-A*30:01	0.5116537004709244	0.22242389320959918	ambiguous
LAPTDVKEL	HLA-A*30:01	0.044169558119028805	0.04369087383702105	not-binder
LDISRPKM	HLA-A*30:01	0.00948848258703947	0.0052035477458485324	not-binder
LDKPELGPVIL	HLA-A*30:01	0.022478213347494603	0.01084874311226565	not-binder
LFHPSNVEM	HLA-A*30:01	0.19248489402234553	0.2343574896156643	not-binder
LGKTIVITK	HLA-A*30:01	0.915394127368927	0.03920402692415948	binder
LGLDIKRQEK	HLA-A*30:01	0.050242406968027356	0.04961410980043789	not-binder
LGRGASTFK	HLA-A*30:01	0.9463235020637513	0.03885086860946112	binder
LHVQLNRPNK	HLA-A*30:01	0.12920738607645035	0.06709195938341266	not-binder
LIKDGLIIRK	HLA-A*30:01	0.944280469417572	0.03158568046178297	binder
LIRSPSLAK	HLA-A*30:01	0.9845658779144287	0.01140420562821813	binder
LLKEKFHFK	HLA-A*30:01	0.9837032914161682	0.008071885078777074	binder
LLPSHPLEL	HLA-A*30:01	0.4570369839668274	0.1820013360110027	ambiguous
LMNELRRVPK	HLA-A*30:01	0.8005048036575317	0.08746542056240103	binder
LQAKLDNLQQEID	HLA-A*30:01	0.002808240847662091	0.0019112400090461308	not-binder
LQIDNARLA	HLA-A*30:01	0.011321372166275979	0.005339517649001942	not-binder
LQKGEANIFTK	HLA-A*30:01	0.5647168278694152	0.16636045621822582	ambiguous
LQRPPVVSK	HLA-A*30:01	0.9610751271247864	0.024920792160957893	binder
LRPLLAAAA	HLA-A*30:01	0.02830706462264061	0.01652995078636399	not-binder
LSKAFSRLK	HLA-A*30:01	0.9717060804367066	0.01968236372182236	binder
LSNAPRPLK	HLA-A*30:01	0.9664507508277893	0.034481457423330544	binder
LSREPAPCA	HLA-A*30:01	0.4663998447358608	0.31742834868675623	ambiguous
LVKPVTINV	HLA-A*30:01	0.9746084332466125	0.008638209374367805	binder
LVLPSPRPYV	HLA-A*30:01	0.6129861578345299	0.2810751156122547	ambiguous
LVQAFQFTDK	HLA-A*30:01	0.39245604574680326	0.16923648405014358	not-binder
LVRNIYKRK	HLA-A*30:01	0.9306390047073364	0.03578663176843346	binder
LVRTKTLVK	HLA-A*30:01	0.9816161036491394	0.009805858551446873	binder
LYKYFPKSEK	HLA-A*30:01	0.7877888798713684	0.14490015718693708	binder
LYQQQGRLDK	HLA-A*30:01	0.1724757432937622	0.13019793675927066	not-binder
LYWSHPRK	HLA-A*30:01	0.7603470683097839	0.20935292860583038	binder
MAPERVASL	HLA-A*30:01	0.6091866135597229	0.2641545935194532	ambiguous
MAPLKMLAL	HLA-A*30:01	0.4650506883859634	0.249850148379329	ambiguous
MIRAAPPPLF	HLA-A*30:01	0.760421198606491	0.19070956589572205	binder
MLKQLSILK	HLA-A*30:01	0.9795638203620911	0.015719259549998685	binder
MQKSVVITL	HLA-A*30:01	0.6502903759479522	0.15975097706180888	binder
MQMQVEAERRK	HLA-A*30:01	0.12515190187841654	0.10189953752462891	not-binder
MVKSLMHLGK	HLA-A*30:01	0.9754365682601929	0.015203010649493207	binder
MWKQLSHIKK	HLA-A*30:01	0.8643808603286743	0.17060655659810273	binder
NAPLVHATL	HLA-A*30:01	0.3523870572447777	0.31884602644962207	ambiguous
NAPWAVTSL	HLA-A*30:01	0.3145172368735075	0.3572501085983616	not-binder
NIPEKTTAL	HLA-A*30:01	0.15198948457837105	0.1860237564995273	not-binder
NLDIERPTYTNLNR	HLA-A*30:01	0.025999046955257656	0.02912682184504977	not-binder
NLKSVNELIYK	HLA-A*30:01	0.7732498288154602	0.14147132674006008	binder
NLKSVRELILK	HLA-A*30:01	0.7029630541801453	0.18412056974654173	binder
NSRFGSLPK	HLA-A*30:01	0.9770715475082398	0.018059837765011945	binder
NSSRKFLQR	HLA-A*30:01	0.14801775217056273	0.05916223142397878	not-binder
NVEIDPEIQ	HLA-A*30:01	0.06838823407888413	0.10458661043656306	not-binder
NVKVDPEIQ	HLA-A*30:01	0.03550582863390446	0.03508889664698019	not-binder
NVPVGKVL	HLA-A*30:01	0.04117793384939432	0.0634104307011352	not-binder
NYIEFTRILK	HLA-A*30:01	0.7794700145721436	0.18677247164816804	binder
NYLDFHRCQK	HLA-A*30:01	0.46913103461265565	0.11848257006070961	ambiguous
PEYVNLPINGNGKQ	HLA-A*30:01	0.70255805850029	0.20672662011834989	binder
PIRLLAAAA	HLA-A*30:01	0.061866043508052825	0.051689700192258665	not-binder
PPYTVVYFPVRG	HLA-A*30:01	0.6057357490062714	0.22881418886657015	ambiguous
PPYTVVYFPVRGR	HLA-A*30:01	0.3133747398853302	0.20796964144230637	not-binder
QAPPPRPPK	HLA-A*30:01	0.7825571417808532	0.1074228147518241	binder
QEYDESGPSIVHRK	HLA-A*30:01	0.3395923972129822	0.22984692432747864	not-binder
QFIPKGRPPKL	HLA-A*30:01	0.09354656357318163	0.08370894149437708	not-binder
QFIPYMKKYK	HLA-A*30:01	0.6251780986785889	0.21055096634432086	binder
QIFHPEQLITGK	HLA-A*30:01	0.6712134897708892	0.2374301611035219	binder
QIIPTEEKPYK	HLA-A*30:01	0.5347699701786042	0.08530664986522954	ambiguous
QIPEIKQTL	HLA-A*30:01	0.07187831494957209	0.09353977528240565	not-binder
QIRPNTELK	HLA-A*30:01	0.9249165773391723	0.04810603536201199	binder
QITVNDLPVGR	HLA-A*30:01	0.35964280664920806	0.14895091190538337	not-binder
QLAFLEGRKK	HLA-A*30:01	0.32205537259578704	0.15507433511166938	not-binder
QLKAEVIAK	HLA-A*30:01	0.7731182992458343	0.20910715318036263	binder
QLLEVKRRMK	HLA-A*30:01	0.4628999024629593	0.2600762041481936	ambiguous
QQLYWSHPRK	HLA-A*30:01	0.7695493996143341	0.1722840123485326	binder
QSRISPIQK	HLA-A*30:01	0.9794273495674133	0.012013254201060227	binder
QSVQVFGRKK	HLA-A*30:01	0.5934644401073456	0.1788796771717064	binder
QTIQEIRHLK	HLA-A*30:01	0.9435111165046692	0.038856171770060226	binder
QTQELRHLK	HLA-A*30:01	0.9121224761009217	0.05990264016157187	binder
QVFEKSPLRVK	HLA-A*30:01	0.9706700205802917	0.026278302513924514	binder
QVHPDTGISSK	HLA-A*30:01	0.903524649143219	0.09305237399643615	binder
QVQKGPLKLK	HLA-A*30:01	0.9160259127616882	0.059348620412844014	binder
QVRVEGPVK	HLA-A*30:01	0.8407747685909271	0.18306736828217512	binder
RAAFTAGRMK	HLA-A*30:01	0.9578280687332154	0.03258538285975239	binder
RAFSFSKTPK	HLA-A*30:01	0.9941171407699585	0.0036707637848348604	binder
RAFYSWGRRK	HLA-A*30:01	0.9530387043952941	0.03784888306678375	binder
RAKDMHLVKKL	HLA-A*30:01	0.6644599795341491	0.2694926400202473	binder
RAKNWVKEL	HLA-A*30:01	0.9448619723320008	0.032240716930420125	binder
RAKTVVLHI	HLA-A*30:01	0.9784068465232849	0.015486837496322561	binder
REKPAPPQK	HLA-A*30:01	0.7315509915351868	0.19167642735165952	binder
RFKDVRNPEA	HLA-A*30:01	0.9506862044334412	0.04285659085862778	binder
RFKEKVEETLK	HLA-A*30:01	0.837589418888092	0.1662843738842366	binder
RFKGTESISKV	HLA-A*30:01	0.7523837685585022	0.21414506925903043	binder
RFKNKITVV	HLA-A*30:01	0.9727597117424012	0.027005679648866854	binder
RFKVSQVIMEK	HLA-A*30:01	0.9172100067138672	0.07902984080062121	binder
RFRDASLVFK	HLA-A*30:01	0.9918836712837219	0.005119889503429604	binder
RFRDASLVFKV	HLA-A*30:01	0.9535557389259338	0.021224132162940713	binder
RFSDIQIRRLK	HLA-A*30:01	0.7443026237189769	0.35117140867869284	binder
RFVSVSKLK	HLA-A*30:01	0.9301575541496276	0.05440665829813185	binder
RFYDLSSKYY	HLA-A*30:01	0.8793306827545166	0.1399804382487297	binder
RGYWGNKIGK	HLA-A*30:01	0.9900544643402099	0.005086735031418564	binder
RHLNVPRPYA	HLA-A*30:01	0.2200037121772766	0.16593894941787626	not-binder
RIATGSFLK	HLA-A*30:01	0.9939503073692322	0.0020955286899777765	binder
RIFDLGRKKAK	HLA-A*30:01	0.9779703259468079	0.02225644807538363	binder
RIFQGTRIVK	HLA-A*30:01	0.9971789956092835	0.0014129716271148486	binder
RIIKEVQKRYK	HLA-A*30:01	0.93930504322052	0.038973845403970094	binder
RIKATVMDV	HLA-A*30:01	0.9773033261299133	0.024427319662915118	binder
RIKDEFQLL	HLA-A*30:01	0.8355855584144593	0.15004107159322996	binder
RIKEIAQDALK	HLA-A*30:01	0.9807488560676575	0.024902826058247687	binder
RIKEIFCPK	HLA-A*30:01	0.9920211553573608	0.0057076711696229295	binder
RIKFPDNPEK	HLA-A*30:01	0.9756182074546814	0.01043492545677426	binder
RIKGQEFIRQV	HLA-A*30:01	0.8378580689430237	0.1149368391643798	binder
RIKPNAITY	HLA-A*30:01	0.9896515488624573	0.005629828509747849	binder
RIKRALDLNLK	HLA-A*30:01	0.933195698261261	0.06458606577258322	binder
RIKYVGAIEK	HLA-A*30:01	0.9886737704277039	0.005431650722950736	binder
RILMEHIHK	HLA-A*30:01	0.9582490921020508	0.03621843823578049	binder
RILSGVVTK	HLA-A*30:01	0.995457923412323	0.0021284795220030206	binder
RINFYKKTYK	HLA-A*30:01	0.979595935344696	0.016830222828718714	binder
RIRDGDFVVLK	HLA-A*30:01	0.9958363056182862	0.002648799448300132	binder
RIREFYRGR	HLA-A*30:01	0.9249308943748474	0.03227143196677149	binder
RIREGYLVKK	HLA-A*30:01	0.9918357372283936	0.006467523305301306	binder
RIRELTAVVQK	HLA-A*30:01	0.9920164227485657	0.007731099850887026	binder
RIREPALLSK	HLA-A*30:01	0.9951147079467774	0.0031708118840819747	binder
RIRKEPPVY	HLA-A*30:01	0.9799810171127319	0.0076757636341695445	binder
RIRKLEKLIKK	HLA-A*30:01	0.9238242745399475	0.10254974384186616	binder
RITGRLIHPK	HLA-A*30:01	0.9824662327766418	0.009669563876011552	binder
RLFPGFRPAV	HLA-A*30:01	0.933148717880249	0.046004584964715246	binder
RLFTSEKMVK	HLA-A*30:01	0.9871956467628479	0.0059613662530615345	binder
RLIDQKWQRKK	HLA-A*30:01	0.7938336491584778	0.2604515657314432	binder
RLKDELIAK	HLA-A*30:01	0.9908419609069824	0.0097148562014402	binder
RLKDKIPNV	HLA-A*30:01	0.9944607377052307	0.0036852772240734545	binder
RLKDVVRAY	HLA-A*30:01	0.9824615716934204	0.012099635429210501	binder
RLKEAEEERLK	HLA-A*30:01	0.7037333607673645	0.1920739818342431	binder
RLKEKKLVKEV	HLA-A*30:01	0.7002023696899414	0.135317771747773	binder
RLKEVFQTK	HLA-A*30:01	0.9968676328659057	0.002369484434639857	binder
RLKGDAWVYK	HLA-A*30:01	0.9947205185890198	0.003805499846545534	binder
RLKPLAIGK	HLA-A*30:01	0.99712233543396	0.0020600431241383087	binder
RLKPTNPAAQK	HLA-A*30:01	0.9977596521377563	0.0007557450212948188	binder
RLKQIEEQTK	HLA-A*30:01	0.8031488299369812	0.14191211805334672	binder
RLKSIEERQLLK	HLA-A*30:01	0.7207091569900512	0.24408818393710577	binder
RLKYPPFAKK	HLA-A*30:01	0.9964898467063904	0.0020291347686049854	binder
RLLDQRYGK	HLA-A*30:01	0.9740260720252991	0.027275200012789016	binder
RLQGVERIMK	HLA-A*30:01	0.9454684138298035	0.04270777361790649	binder
RLRAEPPNKL	HLA-A*30:01	0.9212453126907348	0.09048221383258258	binder
RLRPPSQGY	HLA-A*30:01	0.9890640020370484	0.009578199110814504	binder
RLRQPPPCY	HLA-A*30:01	0.9722696185112	0.018284743502022447	binder
RLSDVLKRK	HLA-A*30:01	0.9594796895980835	0.05156570810819063	binder
RLVDIKKEK	HLA-A*30:01	0.9464670538902282	0.051606092127166894	binder
RLYDVPANSMRLK	HLA-A*30:01	0.9369419693946839	0.07013147961329319	binder
RLYFGERNVK	HLA-A*30:01	0.9929933786392212	0.0022711976991119254	binder
RMFGGPGTASRPSS	HLA-A*30:01	0.18606372326612472	0.1703193150797081	not-binder
RMFLSFPTTK	HLA-A*30:01	0.9958036661148071	0.0032020604074574858	binder
RMHQAIERF	HLA-A*30:01	0.5146264135837555	0.2281278597728071	ambiguous
RMLSLRDQRLK	HLA-A*30:01	0.7998954951763153	0.22418252288537743	binder
RMMKNRPFM	HLA-A*30:01	0.9576022505760193	0.023959190439847355	binder
RNLDIERPTY	HLA-A*30:01	0.344912189245224	0.2580400284573142	not-binder
RQFFDERWSK	HLA-A*30:01	0.9645109891891479	0.012911227056730468	binder
RQFGPYRLNY	HLA-A*30:01	0.9395656943321228	0.06465092333395955	binder
RQIEIPKVSK	HLA-A*30:01	0.9619723439216614	0.03467909516559494	binder
RQKIVVIAK	HLA-A*30:01	0.9796544432640075	0.01383256146556365	binder
RQKQQLVERLK	HLA-A*30:01	0.7262596726417542	0.17595539489250098	binder
RQKTELQQIGK	HLA-A*30:01	0.9344748020172119	0.05524822170362968	binder
RQLEEKDRVLK	HLA-A*30:01	0.530996423959732	0.2346410759898103	ambiguous
RQPPPRPFL	HLA-A*30:01	0.33916446268558503	0.18250370079967854	not-binder
RQQIKELEKLK	HLA-A*30:01	0.31756667494773866	0.18185468708606886	not-binder
RQRGINMRY	HLA-A*30:01	0.9512301325798035	0.03474280428880222	binder
RQVSGQLLEERKK	HLA-A*30:01	0.1808521189726889	0.1854867022434202	not-binder
RRFGDKLNFRQK	HLA-A*30:01	0.34242412745952605	0.2900558043394689	not-binder
RSHYFEGVLK	HLA-A*30:01	0.99031982421875	0.004331370366178961	binder
RSKREQEVNILK	HLA-A*30:01	0.8037135779857636	0.15874872898968306	binder
RSKSYELIRKI	HLA-A*30:01	0.5881073087453842	0.23985037710240734	ambiguous
RSLFLLGKHK	HLA-A*30:01	0.8813246846199035	0.0874678617010039	binder
RSNYRVFLK	HLA-A*30:01	0.9883325099945068	0.011494064174815287	binder
RSRDFLVVNK	HLA-A*30:01	0.9936147570610047	0.004543347158350568	binder
RSRDFSAMTK	HLA-A*30:01	0.993506920337677	0.004489049581170116	binder
RSRENFLSKL	HLA-A*30:01	0.9706503987312317	0.02614857185488708	binder
RSRSEYLNRL	HLA-A*30:01	0.954667615890503	0.03788668444563795	binder
RSRSLPQPKL	HLA-A*30:01	0.9611855983734131	0.021078859435003504	binder
RSSALLARTK	HLA-A*30:01	0.9411858439445495	0.057929873644212405	binder
RSWYLTWKYK	HLA-A*30:01	0.9705237865447998	0.015125744132125552	binder
RSYPVTEQRVK	HLA-A*30:01	0.9916172623634338	0.007697037465523439	binder
RSYSDPPLK	HLA-A*30:01	0.9962417006492614	0.001595559955650891	binder
RTFLRPPK	HLA-A*30:01	0.9975370168685913	0.001979018373437134	binder
RTHLPGRTY	HLA-A*30:01	0.982554578781128	0.01314701292746929	binder
RTIAKRLVL	HLA-A*30:01	0.9680793642997741	0.020010647925884657	binder
RTIAPIIGRTA	HLA-A*30:01	0.8672952651977539	0.17557247062352813	binder
RTIDKKFYK	HLA-A*30:01	0.9949819087982178	0.006258703505292206	binder
RTIDRSVFK	HLA-A*30:01	0.9985909938812256	0.001461940573750574	binder
RTIELDGKKIK	HLA-A*30:01	0.8843488216400146	0.05952711114956482	binder
RTIELDGKRIK	HLA-A*30:01	0.9314767479896545	0.06945594185032483	binder
RTIQRPVTM	HLA-A*30:01	0.9332242012023926	0.09826770748998288	binder
RTKALIEKL	HLA-A*30:01	0.9785652399063111	0.023888893183557667	binder
RTKASVHTL	HLA-A*30:01	0.9903202414512634	0.008355347841719742	binder
RTKRDWLVKQ	HLA-A*30:01	0.9117286205291748	0.04564954518415773	binder
RTKTEDMVSQL	HLA-A*30:01	0.8943128108978271	0.09906414841351721	binder
RTLDAKMPRK	HLA-A*30:01	0.9953710913658143	0.0022587678942235494	binder
RTLSKDDVNYK	HLA-A*30:01	0.9574221611022949	0.050064890039371035	binder
RTLTIVDTGIGMTK	HLA-A*30:01	0.6659724652767182	0.2891509131883102	binder
RTLTQIKEK	HLA-A*30:01	0.9675341486930847	0.022610089046395894	binder
RTLYIQGERRL	HLA-A*30:01	0.47243636548519136	0.2846787200004385	ambiguous
RTMPLLSLH	HLA-A*30:01	0.9499214172363282	0.014896979438350777	binder
RTMPLLSLHSR	HLA-A*30:01	0.9459508299827576	0.07744102112702732	binder
RTNNLFKQV	HLA-A*30:01	0.9578997015953064	0.03783278770864133	binder
RTPSFLKKNK	HLA-A*30:01	0.9285607933998108	0.06619502901835343	binder
RTQEKFALK	HLA-A*30:01	0.9975024938583374	0.0012632901508557615	binder
RTQMPDPKTFK	HLA-A*30:01	0.9853028059005737	0.013442107893090855	binder
RTQSIFTRHK	HLA-A*30:01	0.9873072147369385	0.008475463536126791	binder
RTRDYASLPPK	HLA-A*30:01	0.9939843893051148	0.0037260417957294127	binder
RTRPAANPIQF	HLA-A*30:01	0.908740782737732	0.14106929551123665	binder
RTRPALWNK	HLA-A*30:01	0.9953675985336303	0.002926258311224513	binder
RTRPPSVQV	HLA-A*30:01	0.9938146591186523	0.00531506880508777	binder
RTRSAIILHL	HLA-A*30:01	0.9842922806739807	0.012484753083575913	binder
RTRVQKVQV	HLA-A*30:01	0.9804529070854187	0.019718593915698607	binder
RTSEIYVHR	HLA-A*30:01	0.9283923268318176	0.07832537135833088	binder
RTVEKPPKFTEK	HLA-A*30:01	0.9187754154205322	0.05896753649295354	binder
RVEYHFLSPYVSPK	HLA-A*30:01	0.09650562312453985	0.07371501326069556	not-binder
RVFLRAINK	HLA-A*30:01	0.9947823643684387	0.004289039508737828	binder
RVFSILKKHK	HLA-A*30:01	0.9702920079231262	0.014892982232625123	binder
RVFTGQAKVK	HLA-A*30:01	0.9930606245994568	0.00534385008419795	binder
RVGLHKVFK	HLA-A*30:01	0.986139464378357	0.007512356099267486	binder
RVIAIRPIR	HLA-A*30:01	0.9527623653411865	0.020002310269718482	binder
RVIDILRGK	HLA-A*30:01	0.9967098474502564	0.0022579197238291396	binder
RVIDYAVKIRVK	HLA-A*30:01	0.987268328666687	0.017264861723613332	binder
RVIQVKKMK	HLA-A*30:01	0.9605580806732178	0.025329346856558257	binder
RVKDLLTMNEELK	HLA-A*30:01	0.6095350056886673	0.27094116465834367	ambiguous
RVKDQPLSL	HLA-A*30:01	0.9908790230751038	0.00607545998516682	binder
RVKEIYNTY	HLA-A*30:01	0.9889615297317504	0.009529814908272797	binder
RVKEKIIKKF	HLA-A*30:01	0.973085355758667	0.007200897825464657	binder
RVKELEVRKLMHV	HLA-A*30:01	0.19496324765495956	0.31318075256333644	not-binder
RVKEPVKELL	HLA-A*30:01	0.9300185084342957	0.04218381635385531	binder
RVKEYFVFR	HLA-A*30:01	0.9119368076324463	0.1221745381897063	binder
RVKGPGISKF	HLA-A*30:01	0.9942403197288513	0.0019501305034748174	binder
RVKGPGISKFVQK	HLA-A*30:01	0.9816452622413635	0.02084597040147853	binder
RVKNAVKYL	HLA-A*30:01	0.9805662751197814	0.016526033349940808	binder
RVKPLHYISWL	HLA-A*30:01	0.8370391011238099	0.11812729291627834	binder
RVKPYIIDL	HLA-A*30:01	0.9886270523071289	0.010838536977953705	binder
RVKQMFASR	HLA-A*30:01	0.9650696516036987	0.026611388901445113	binder
RVKSFALKY	HLA-A*30:01	0.9942895770072937	0.00413077044057073	binder
RVKVSQAAADLK	HLA-A*30:01	0.9421337485313416	0.06038956515374742	binder
RVLPEFKKK	HLA-A*30:01	0.9754297137260437	0.018817941963549325	binder
RVLSKAFSRLK	HLA-A*30:01	0.9763042211532593	0.01541495291898739	binder
RVQDLEQKMK	HLA-A*30:01	0.9117750287055969	0.0553531551364824	binder
RVQPIKLARVTK	HLA-A*30:01	0.9654511928558349	0.02854851912494499	binder
RVQQHIESKLL	HLA-A*30:01	0.3456705525517464	0.23080139942841085	not-binder
RVRAGDTLQGIALK	HLA-A*30:01	0.8024557933211327	0.3646108473040747	binder
RVRDDVAEY	HLA-A*30:01	0.9851117491722107	0.011302979014635558	binder
RVRDGSKIRNL	HLA-A*30:01	0.9693607687950134	0.018536082067832967	binder
RVREITENLM	HLA-A*30:01	0.9365058302879333	0.06788747980276323	binder
RVREKPPWR	HLA-A*30:01	0.8836745977401733	0.1285237960807262	binder
RVRNRVNFR	HLA-A*30:01	0.9536043524742126	0.04431650488825481	binder
RVRQPPPRPFL	HLA-A*30:01	0.9496755123138427	0.03660994823512903	binder
RVRQPPPRP	HLA-A*30:01	0.8943501114845276	0.10275072317500998	binder
RVVLVEKRTK	HLA-A*30:01	0.7786760866641999	0.2334555329209693	binder
RVVWKRPRL	HLA-A*30:01	0.948043417930603	0.03597591050729772	binder
RVYNTDPLKEK	HLA-A*30:01	0.9794826865196228	0.03183710377056777	binder
RVYNWDVKRRNK	HLA-A*30:01	0.6694252572953701	0.40464459207170284	ambiguous
RVYPESIPRK	HLA-A*30:01	0.9993396282196045	0.0001205998050973898	binder
RWKALIEMEK	HLA-A*30:01	0.853070080280304	0.12448154875440558	binder
RWKLSQIRK	HLA-A*30:01	0.9295652627944946	0.039143716421543094	binder
RWKPKVAISK	HLA-A*30:01	0.9744171619415283	0.022303487708276688	binder
RWLVIDRKVY	HLA-A*30:01	0.26333994418382645	0.17417111335611715	not-binder
RWVELEKPLK	HLA-A*30:01	0.5085096627473831	0.26243983328260034	ambiguous
RYAQTQLDKLK	HLA-A*30:01	0.5431048065423966	0.2629983514196591	ambiguous
RYFALVERRL	HLA-A*30:01	0.6813350021839142	0.16520006514204	binder
RYFQVEVEK	HLA-A*30:01	0.9142437696456909	0.08438832467482113	binder
RYHDIEPGAVVK	HLA-A*30:01	0.7823355674743653	0.13161353710902832	binder
RYIEVFREK	HLA-A*30:01	0.9494209170341492	0.06008948226815458	binder
RYIPFTHGK	HLA-A*30:01	0.9885451912879943	0.003792369166058814	binder
RYLEVEPVSRQK	HLA-A*30:01	0.6170950114727021	0.23124565918115192	binder
RYLGSRPVKL	HLA-A*30:01	0.7819602966308594	0.17910273625504058	binder
RYLYYTGRIK	HLA-A*30:01	0.8524731874465943	0.10024364557921774	binder
RYMFSRPFR	HLA-A*30:01	0.8956718444824219	0.10134145346436849	binder
RYQTLYARFK	HLA-A*30:01	0.9195639491081238	0.061801976718777275	binder
RYRAITSAY	HLA-A*30:01	0.9646791815757751	0.024840728507305385	binder
RYRLPLRVVK	HLA-A*30:01	0.9820319771766662	0.009138892501094049	binder
RYRPGTVAL	HLA-A*30:01	0.9426589965820312	0.08776221320524506	binder
RYRPGTVALR	HLA-A*30:01	0.9115339636802673	0.07592255951638725	binder
RYYNKYINVK	HLA-A*30:01	0.9667643427848815	0.027521269046485754	binder
SAFPLSRKNK	HLA-A*30:01	0.8592187285423278	0.06821116091621761	binder
SAGPPSLRK	HLA-A*30:01	0.9301756262779236	0.030658279136843793	binder
SAPDKSLEL	HLA-A*30:01	0.2161775179207325	0.28931475447691757	not-binder
SAPKGSVL	HLA-A*30:01	0.15906070433557035	0.17511668872889083	not-binder
SAPSSDKPL	HLA-A*30:01	0.009880602080374955	0.010417889403629508	not-binder
SAPTETHSL	HLA-A*30:01	0.19417480817064642	0.2532540023194168	not-binder
SAPVGVTAL	HLA-A*30:01	0.2418145254254341	0.3395860330044133	not-binder
SAPYGRITL	HLA-A*30:01	0.5958147287368775	0.2708172683281214	ambiguous
SFKALSICK	HLA-A*30:01	0.9336101770401001	0.036104165960384745	binder
SFKDFAKSK	HLA-A*30:01	0.9522926688194275	0.042360399312460946	binder
SFKNVQQQL	HLA-A*30:01	0.48769510388374326	0.27405864474903185	ambiguous
SFKPGDVIHYV	HLA-A*30:01	0.4049134612083435	0.293714521542602	ambiguous
SFKTVIKKK	HLA-A*30:01	0.8925683856010437	0.12334886684996275	binder
SFPGIEVTVKAK	HLA-A*30:01	0.15631739906966685	0.11491508374369132	not-binder
SFQDNLHNRKK	HLA-A*30:01	0.2510151959955692	0.1784658163617861	not-binder
SFRYNGLIHRK	HLA-A*30:01	0.5443342477083206	0.205257792792702	ambiguous
SGLDVIRIRK	HLA-A*30:01	0.37386092990636827	0.18737928912009624	not-binder
SGPGPAAAL	HLA-A*30:01	0.02828086968511343	0.04055701050950636	not-binder
SGSPATPLK	HLA-A*30:01	0.8627260088920593	0.11683731220088915	binder
SIKDVFEKK	HLA-A*30:01	0.9706423878669739	0.030198733586470124	binder
SIKIKTDSAK	HLA-A*30:01	0.8747766733169555	0.06439429212914931	binder
SIKKIFYMK	HLA-A*30:01	0.9913700580596924	0.010517224074317431	binder
SIKQVIVRK	HLA-A*30:01	0.9904728174209595	0.006076688829455721	binder
SILQERVKK	HLA-A*30:01	0.6100618183612824	0.2170411324682496	binder
SIPEKNRPL	HLA-A*30:01	0.16154045648872853	0.20153145955549326	not-binder
SIPGGYNAL	HLA-A*30:01	0.04790322156623006	0.06160293523093408	not-binder
SIPILASAL	HLA-A*30:01	0.026685983408242464	0.02777987122057577	not-binder
SISPYPKVK	HLA-A*30:01	0.9711710333824157	0.024459244192960472	binder
SLKADSINK	HLA-A*30:01	0.8659618854522705	0.11529265008601736	binder
SLKEIVINV	HLA-A*30:01	0.6122199356555938	0.1697698985826651	binder
SLKQKLVNK	HLA-A*30:01	0.9838614821434021	0.009352302715011206	binder
SLKTTLKPK	HLA-A*30:01	0.9776260614395141	0.015900637172019526	binder
SLLELHKRRK	HLA-A*30:01	0.43521994799375535	0.2641145496430778	ambiguous
SLVNLGGSK	HLA-A*30:01	0.42244433164596557	0.17596908634790878	ambiguous
SQIHDIVLVGGSTR	HLA-A*30:01	0.14204227179288864	0.13706882901199108	not-binder
SQIQEQRIMK	HLA-A*30:01	0.5190098404884338	0.20999250006119347	ambiguous
SRDSFLKRVK	HLA-A*30:01	0.17060557827353479	0.11504654713582833	not-binder
SRKLAYRPPK	HLA-A*30:01	0.5635039269924164	0.15913015051518403	ambiguous
SRLIKVHL	HLA-A*30:01	0.05033062975853682	0.0734998602033405	not-binder
SSFLIKRNK	HLA-A*30:01	0.9162604331970214	0.06685128990922215	binder
SSFPLPGRKNK	HLA-A*30:01	0.9091200113296509	0.13428200616891017	binder
SSHLPPPPKL	HLA-A*30:01	0.32085046693682673	0.19977333143745013	not-binder
SSHNSSPYL	HLA-A*30:01	0.487144273519516	0.18354573604153107	ambiguous
SSKPVTITV	HLA-A*30:01	0.9845741152763366	0.003976879605904024	binder
SSNPALALRRK	HLA-A*30:01	0.8684229373931884	0.0970879637438888	binder
SSPQAGSSL	HLA-A*30:01	0.014141396037302911	0.014490546795816002	not-binder
SSPQPGSAL	HLA-A*30:01	0.010465960297733546	0.009556766499086102	not-binder
SSRPASLGY	HLA-A*30:01	0.9525637745857238	0.034700203444079446	binder
SSRPTSPEKF	HLA-A*30:01	0.23937705121934413	0.2259289694972824	not-binder
SSRQKWIVK	HLA-A*30:01	0.979024338722229	0.014295070056234626	binder
SSSPVNVKKLK	HLA-A*30:01	0.8944433212280274	0.07918347867389369	binder
SSTISSNVASKA	HLA-A*30:01	0.0868074007332325	0.06208880417132017	not-binder
STKFWIKQK	HLA-A*30:01	0.9901275753974914	0.003967165805180234	binder
STKKFWIQK	HLA-A*30:01	0.994732391834259	0.004117716166872668	binder
STLPRISLK	HLA-A*30:01	0.99637291431427	0.002177625684732341	binder
STLTNPRQSP	HLA-A*30:01	0.03843433344736695	0.02054834404000915	not-binder
STREWAIKK	HLA-A*30:01	0.9936001300811768	0.004392163634378983	binder
STRIPKIQKL	HLA-A*30:01	0.8438179969787598	0.2383150940832279	binder
STRLKYAVK	HLA-A*30:01	0.9850505709648132	0.01226783632046807	binder
STRPVVYQV	HLA-A*30:01	0.9919176459312439	0.006193208987362002	binder
STRPVYLKK	HLA-A*30:01	0.9942487239837646	0.004610204664628327	binder
STRPVYLKKL	HLA-A*30:01	0.8858221530914306	0.06133127312820428	binder
STSFLEKKVK	HLA-A*30:01	0.5536549627780915	0.1735735699284564	ambiguous
STSRDFKIK	HLA-A*30:01	0.6784346044063568	0.1504372435187974	binder
STTTGHLIYK	HLA-A*30:01	0.9904092907905578	0.007600434604742173	binder
SVFDFQKAYK	HLA-A*30:01	0.9974156379699707	0.0014582910452304782	binder
SVKDPSPLY	HLA-A*30:01	0.9378615021705627	0.0625949770494114	binder
SVKEDVHLK	HLA-A*30:01	0.9826244235038757	0.018417324068150165	binder
SVKEWTITY	HLA-A*30:01	0.962294089794159	0.04207325518045092	binder
SVKGLLTEK	HLA-A*30:01	0.987001645565033	0.017468358560848957	binder
SVKGPELINMY	HLA-A*30:01	0.7551847219467163	0.11641495928963265	binder
SVKNFQIVHK	HLA-A*30:01	0.9953583598136901	0.0041046328664609	binder
SVKPFICHV	HLA-A*30:01	0.9806145071983338	0.007550437281850107	binder
SVKPSTVVK	HLA-A*30:01	0.9963634014129639	0.003195310579737727	binder
SVKSITNPRY	HLA-A*30:01	0.9587347269058227	0.0190181280958501	binder
SVLNLVIVKK	HLA-A*30:01	0.9902964115142823	0.003531264600575237	binder
SVPEAQSAL	HLA-A*30:01	0.01907052444294095	0.015372853959661446	not-binder
SVPGRAVRP	HLA-A*30:01	0.05199181884527206	0.026219938349448333	not-binder
SVPLAATSM	HLA-A*30:01	0.02852764157578349	0.030924086588329673	not-binder
SVQEGIKFK	HLA-A*30:01	0.9153053045272828	0.09697100267556322	binder
SVQKPKFPK	HLA-A*30:01	0.9889656066894531	0.006219657198711556	binder
SVRAETVPK	HLA-A*30:01	0.9879381537437439	0.011028124517680806	binder
SVRDKLLVK	HLA-A*30:01	0.9878735184669495	0.00926672242332194	binder
SVRGTSFDA	HLA-A*30:01	0.955898118019104	0.022098531253805957	binder
SVRLPPITKF	HLA-A*30:01	0.8272852599620819	0.21945676804587255	binder
SVRPAVLQV	HLA-A*30:01	0.9934868574142456	0.0043085982206303225	binder
SVRPPKKSWK	HLA-A*30:01	0.9892222166061402	0.006905196906000363	binder
SVRQPSLHM	HLA-A*30:01	0.9194367170333863	0.07369333356770474	binder
SVSPASTLK	HLA-A*30:01	0.9928848266601562	0.0061308570973984105	binder
SVWNFLKRHK	HLA-A*30:01	0.9474942445755005	0.044313174096333806	binder
SWLDVRHIEK	HLA-A*30:01	0.5664082050323487	0.1404259524220689	ambiguous
SWRDGQKLVKK	HLA-A*30:01	0.7798475861549378	0.132583236949393	binder
SYFKIFKTK	HLA-A*30:01	0.9898955583572387	0.005980463919678385	binder
SYRSLTLGY	HLA-A*30:01	0.7056008547544479	0.2535407800036749	binder
TAAPSVRPEK	HLA-A*30:01	0.8891103744506836	0.06340426581457649	binder
TAPQGNVDL	HLA-A*30:01	0.014597761852201074	0.016066859207907694	not-binder
TAPQPGSAV	HLA-A*30:01	0.027394609176553786	0.034287138716932584	not-binder
TEELAYLK	HLA-A*30:01	0.156023932620883	0.12277755156599947	not-binder
TEKPEVID	HLA-A*30:01	0.008299101586453616	0.010207175763127178	not-binder
TFKTGSILK	HLA-A*30:01	0.9680516719818115	0.03564422866783198	binder
TFRVKNPDK	HLA-A*30:01	0.581658661365509	0.23076280309970534	ambiguous
TFTVTEKPEVID	HLA-A*30:01	0.013888678513467312	0.012483618172039329	not-binder
TIIDTKGVTAL	HLA-A*30:01	0.14928686022758483	0.12692400492473868	not-binder
TKTFTVTEKPEVID	HLA-A*30:01	0.00820236464496702	0.006183816057571639	not-binder
TLKGETTTEAVD	HLA-A*30:01	0.028930493840016426	0.016948739033242313	not-binder
TLLGDGPVVTDPK	HLA-A*30:01	0.45336116254329684	0.25587137605224974	ambiguous
TLPTKETIEQEK	HLA-A*30:01	0.13202840834856033	0.12977806681286722	not-binder
TLRAASPPR	HLA-A*30:01	0.8298917174339294	0.1695596121723481	binder
TQMVRMILK	HLA-A*30:01	0.9689517259597779	0.015935558759460757	binder
TRIPKIQK	HLA-A*30:01	0.5080001100897789	0.33067486923509914	ambiguous
TSKKPNLILNV	HLA-A*30:01	0.659676992893219	0.2687999595799081	binder
TSRPPSMHV	HLA-A*30:01	0.915705394744873	0.06830778664250053	binder
TSRSIIRNV	HLA-A*30:01	0.9580112099647522	0.034912696067166994	binder
TTFGSRVNV	HLA-A*30:01	0.7491232037544251	0.25911436656153497	binder
TTKAVVSPPK	HLA-A*30:01	0.9915193915367126	0.00664210041703445	binder
TTKNLFLIK	HLA-A*30:01	0.9839580178260803	0.016817817280811186	binder
TTKNVQQTV	HLA-A*30:01	0.8809121131896973	0.09224192144169667	binder
TTKPVNWLK	HLA-A*30:01	0.9941341280937195	0.004456917487785581	binder
TTPSYVAFTDTER	HLA-A*30:01	0.05417521670460701	0.014732266777984199	not-binder
TTSAIQNRFK	HLA-A*30:01	0.9705474615097046	0.009997328487263289	binder
TTTEAVDAATAE	HLA-A*30:01	0.006451209681108594	0.0035139688667388787	not-binder
TTTKAVDAETAE	HLA-A*30:01	0.007165603991597891	0.006471140006769054	not-binder
TTVPRRLGPK	HLA-A*30:01	0.9617943525314331	0.01620682183851895	binder
TVFPKAKQVK	HLA-A*30:01	0.980964469909668	0.020923838296209227	binder
TVLHRIYGK	HLA-A*30:01	0.9726270437240601	0.02686436959368636	binder
TVRDPAWQK	HLA-A*30:01	0.9860827803611756	0.009763300747506956	binder
TVTEKPEVIDA	HLA-A*30:01	0.01237825476564467	0.00822338062723562	not-binder
TVTEKPEVID	HLA-A*30:01	0.015114459116011858	0.010445953102591958	not-binder
TVTGAKPLK	HLA-A*30:01	0.9044829726219177	0.07282292187700456	binder
TYDDATKTF	HLA-A*30:01	0.3689569914713502	0.29762059640541677	ambiguous
TYDDATKTFT	HLA-A*30:01	0.06872504241764546	0.05701702964550586	not-binder
TYDDATKTFTVTE	HLA-A*30:01	0.0523611610988155	0.06368956040764699	not-binder
TYDDATKTFTVTEK	HLA-A*30:01	0.2728344976902008	0.16655102215627915	not-binder
TYFQAKIRALK	HLA-A*30:01	0.9650166630744934	0.021650732521619732	binder
TYIYFKRLK	HLA-A*30:01	0.8316186666488647	0.1683428138488998	binder
TYLEAHRIVK	HLA-A*30:01	0.8478509664535523	0.07567136648206664	binder
VAPAAASSL	HLA-A*30:01	0.23619910087436438	0.28182736084253623	not-binder
VAPRSGLAA	HLA-A*30:01	0.21558438688516618	0.26377782643250414	not-binder
VAPVASAL	HLA-A*30:01	0.2620334567502141	0.301591569994267	not-binder
VAPVTHVSV	HLA-A*30:01	0.6803127139806747	0.31424917945468284	binder
VARPAPVAV	HLA-A*30:01	0.7185948401689529	0.28976611894284154	binder
VASRVGSLK	HLA-A*30:01	0.9672055125236512	0.012745761773055272	binder
VDNDENEHQLSLR	HLA-A*30:01	0.05595417153090239	0.024400834826334934	not-binder
VFQETQKLK	HLA-A*30:01	0.5920016586780548	0.16932180181246576	binder
VFRGPVLPK	HLA-A*30:01	0.9832309365272522	0.010544895066969855	binder
VGKSSFINK	HLA-A*30:01	0.9391456246376038	0.027805776567935234	binder
VGPPGRSSL	HLA-A*30:01	0.1371194962412119	0.16741280624085417	not-binder
VGVNGFGR	HLA-A*30:01	0.08217872232198715	0.029807500130307953	not-binder
VGVPNTRPVK	HLA-A*30:01	0.5221953749656677	0.14363839865601322	ambiguous
VIHPPQPPK	HLA-A*30:01	0.9673651218414306	0.02882404433956571	binder
VIQDKNKYNTPK	HLA-A*30:01	0.4383956253528595	0.3198621825664144	ambiguous
VLKIMPVQK	HLA-A*30:01	0.9505913376808166	0.040935768008780564	binder
VLNTNIDGRRK	HLA-A*30:01	0.13048971574753523	0.10875185374433301	not-binder
VLPEHVSVL	HLA-A*30:01	0.23572910130023955	0.1243319956265321	not-binder
VLVGGSTRIPKIQK	HLA-A*30:01	0.2456798881292343	0.2111858538860592	not-binder
VLVGGSTRIPKVQK	HLA-A*30:01	0.3064517483115196	0.2704862309235681	not-binder
VNLPINGNGKQ	HLA-A*30:01	0.6119365870952607	0.20197489778999672	binder
VQFVGREAK	HLA-A*30:01	0.5825245678424835	0.10585171055104496	binder
VQKAIPMYK	HLA-A*30:01	0.9808984756469726	0.008466992691187464	binder
VQRNVNIFK	HLA-A*30:01	0.980728554725647	0.015401977515494375	binder
VQRNVNVFK	HLA-A*30:01	0.9772842168807984	0.019693387585188588	binder
VQRTQAPAV	HLA-A*30:01	0.40428332090377805	0.1939792809433966	ambiguous
VSELIYIHSKVL	HLA-A*30:01	0.005661886068992317	0.005660444271916689	not-binder
VSPYTEIHL	HLA-A*30:01	0.12485556919127702	0.1320393685715001	not-binder
VSVAARMLK	HLA-A*30:01	0.9678643226623536	0.017612033478838846	binder
VTHRPPLSPK	HLA-A*30:01	0.9896983981132508	0.006741640387298807	binder
VTLTGGFRRGK	HLA-A*30:01	0.6391128540039063	0.2560700646627965	binder
VTLTSEEEAR	HLA-A*30:01	0.05261446721851826	0.03307483369000597	not-binder
VTNNVIRLK	HLA-A*30:01	0.987670624256134	0.009267248469750846	binder
VTRISSPQV	HLA-A*30:01	0.9696924209594726	0.02557618687131088	binder
VVKPDQLIKRR	HLA-A*30:01	0.20477486848831178	0.1349771389451496	not-binder
VVKSSFPEK	HLA-A*30:01	0.9839314937591552	0.007818632508620844	binder
VVKSVELMSVY	HLA-A*30:01	0.5281562328338623	0.1250527199195822	ambiguous
VVLKGRPCKI	HLA-A*30:01	0.3497571885585785	0.08613062441335978	not-binder
VVPEPGQPL	HLA-A*30:01	0.05238326415419579	0.031332874508323304	not-binder
VVRNPIIEK	HLA-A*30:01	0.9862491130828858	0.008637370707844358	binder
VVVDGRTLK	HLA-A*30:01	0.9537882804870605	0.03411199191320876	binder
VYKNVILQV	HLA-A*30:01	0.8505217552185058	0.07348413494469569	binder
VYKPPALKK	HLA-A*30:01	0.994164764881134	0.0034831493568663096	binder
VYVKNFGRRK	HLA-A*30:01	0.5073471166193485	0.32913064134181247	ambiguous
YAKDIGFIKK	HLA-A*30:01	0.9379323601722718	0.04775123915440474	binder
YAPKGSSL	HLA-A*30:01	0.17872241362929345	0.2017775436757482	not-binder
YAPSGNFV	HLA-A*30:01	0.023142453748732805	0.02141252084269875	not-binder
YAPSGNYV	HLA-A*30:01	0.03224227298051119	0.04753987183784624	not-binder
YARLHPRAV	HLA-A*30:01	0.5197542950510978	0.2916235450617632	ambiguous
YEDIAQKSKAEAE	HLA-A*30:01	0.037210193229839206	0.03640151287179247	not-binder
YENEVALRQ	HLA-A*30:01	0.03489942532032728	0.032054951071187346	not-binder
YILTHKRILK	HLA-A*30:01	0.7212797343730927	0.21695028506185302	binder
YIYDGELVSK	HLA-A*30:01	0.5856883317232132	0.18994054488269735	ambiguous
YLPDGTASL	HLA-A*30:01	0.04951233863830566	0.06658271528420026	not-binder
YRPPPKVK	HLA-A*30:01	0.27576583325862886	0.07600418050827572	not-binder
YSKYYKTID	HLA-A*30:01	0.0699275154620409	0.05861793970427815	not-binder
YTKDAMPINK	HLA-A*30:01	0.9748725771903992	0.02768423055537418	binder
YVIESARQRPPK	HLA-A*30:01	0.36956898868083954	0.2176739476409562	not-binder
YVKLSVGKK	HLA-A*30:01	0.8556191682815552	0.04745447437739498	binder
GITPEAIV	HLA-A*30:01	0.003226008452475071	0.0015575546831286848	not-binder
KTTGNGTR	HLA-A*30:01	0.49122280478477476	0.19945033157525877	ambiguous
NKQIVLYA	HLA-A*30:01	0.032181558478623626	0.03492551256604839	not-binder
EWAHPYSR	HLA-A*30:01	0.057436469662934544	0.05225033654444427	not-binder
DVSEANEK	HLA-A*30:01	0.04106076676398516	0.015498273105251714	not-binder
RKGSEDNC	HLA-A*30:01	0.0006677179189864546	0.0004243198296425001	not-binder
QVLEGENA	HLA-A*30:01	0.0024597583687864244	0.0018595747892623106	not-binder
EHSEPREL	HLA-A*30:01	0.0008418507291935384	0.0005089446846645715	not-binder
VQNVYRSQ	HLA-A*30:01	0.03946693362668156	0.04161800262947594	not-binder
DIITRMKR	HLA-A*30:01	0.030691994540393352	0.026737610888641513	not-binder
ANRALARW	HLA-A*30:01	0.009766753407893703	0.010737381440966164	not-binder
LPHVDYIE	HLA-A*30:01	0.004102481994777918	0.003373162750482762	not-binder
GIHETTYN	HLA-A*30:01	0.05716320658102632	0.09441603741803417	not-binder
LPYWLPIH	HLA-A*30:01	0.052419671788811684	0.03169512193951133	not-binder
GELTKSFE	HLA-A*30:01	0.0016127552604302763	0.0010922092916157851	not-binder
AVIGVVLW	HLA-A*30:01	0.016153806797228755	0.011756416075342186	not-binder
FTPANPLV	HLA-A*30:01	0.022669481486082076	0.015858198047773372	not-binder
LQGATFDL	HLA-A*30:01	0.00399348926730454	0.00233258771397718	not-binder
IHSTYSEN	HLA-A*30:01	0.00119205272058025	0.0011180763634968777	not-binder
LQGLMPSV	HLA-A*30:01	0.01410273052752018	0.005326918040900484	not-binder
SYHDVDSS	HLA-A*30:01	0.00481291760224849	0.002224233551464572	not-binder
KNKETGAI	HLA-A*30:01	0.4543051302433014	0.23200090462898068	ambiguous
PLFFARVR	HLA-A*30:01	0.08968609571456909	0.0593418121197831	not-binder
TGLPFFNH	HLA-A*30:01	0.04458403354510665	0.04720692871027908	not-binder
EEGFNTFL	HLA-A*30:01	0.0015960547723807394	0.00084863174694523	not-binder
KVLRKLVE	HLA-A*30:01	0.25549140125513076	0.20760617940495912	not-binder
DIVIPFST	HLA-A*30:01	0.0037735431687906384	0.0017657197046778378	not-binder
RKLFASQS	HLA-A*30:01	0.013808335713110863	0.007672678396344381	not-binder
SCAIEVKE	HLA-A*30:01	0.0028318498807493597	0.0021149720968357804	not-binder
TLSFPVAG	HLA-A*30:01	0.01458165030926466	0.014665515187317336	not-binder
EGTHSFDG	HLA-A*30:01	0.0009875448333332316	0.0006506979598250367	not-binder
IDGKDEAI	HLA-A*30:01	0.0018541575700510293	0.0016977043484971458	not-binder
NAFIETDA	HLA-A*30:01	0.008370775543153287	0.009893965427467849	not-binder
VATARYAR	HLA-A*30:01	0.3179357714951038	0.23703024576236204	not-binder
IAGILVLL	HLA-A*30:01	0.05946743087843061	0.046806200324958885	not-binder
SLALKEAA	HLA-A*30:01	0.0063584693241864445	0.005284868717374598	not-binder
KELVEAAR	HLA-A*30:01	0.0470685888081789	0.033284359332911156	not-binder
PKHAECHH	HLA-A*30:01	0.0007061755401082337	0.0004620806048297812	not-binder
SEVFFPNI	HLA-A*30:01	0.017571528838016093	0.022985961469880807	not-binder
CYGMQTMA	HLA-A*30:01	0.009041442349553109	0.007303808222051203	not-binder
LYYPVEAS	HLA-A*30:01	0.01913703065365553	0.009852657332107424	not-binder
IFSGEDAR	HLA-A*30:01	0.03784749945625663	0.023588822923616495	not-binder
NVIPSIAG	HLA-A*30:01	0.0052286863792687654	0.0015761885170376918	not-binder
LPEKYWRK	HLA-A*30:01	0.09354979312047362	0.08522362547671013	not-binder
GYRVAVAE	HLA-A*30:01	0.08422145524527877	0.15486411867548897	not-binder
NPERISMP	HLA-A*30:01	0.002454453078098595	0.001034598701426293	not-binder
LPKNMPHE	HLA-A*30:01	0.006783890747465193	0.004380007331599121	not-binder
PQYSFKLV	HLA-A*30:01	0.040551903285086156	0.03345762807486017	not-binder
SYTLAAMA	HLA-A*30:01	0.04112000660970807	0.04711891968355228	not-binder
HELEEQLR	HLA-A*30:01	0.04626787577290088	0.03384828200039394	not-binder
AEDRKKKS	HLA-A*30:01	0.0011963795986957848	0.0011372790338624375	not-binder
MLSLDGTL	HLA-A*30:01	0.00863873251946643	0.006096656658530788	not-binder
MFVTSFTT	HLA-A*30:01	0.046910586580634114	0.05101259587871868	not-binder
IPKEQLPC	HLA-A*30:01	0.01878230186412111	0.024143462829570837	not-binder
IRSLKPGA	HLA-A*30:01	0.01644356017932296	0.007923343560473188	not-binder
VKNVNEII	HLA-A*30:01	0.008180160447955132	0.0035693113133773947	not-binder
VFNEMSQK	HLA-A*30:01	0.4824193775653839	0.2863640863133877	ambiguous
LLDAEAEA	HLA-A*30:01	0.003941725846379996	0.0016540197535665022	not-binder
DFLTVTVM	HLA-A*30:01	0.006631263485178352	0.003294680503967038	not-binder
VVPPGTTS	HLA-A*30:01	0.012201443780213594	0.008735782132022666	not-binder
IVLPELTE	HLA-A*30:01	0.012532922206446528	0.007533707622642451	not-binder
FKNKGVQA	HLA-A*30:01	0.021919205505400895	0.017618945354544224	not-binder
ESPLANLR	HLA-A*30:01	0.03860559798777104	0.02340537051686529	not-binder
RPLAAIPS	HLA-A*30:01	0.03634757362306118	0.04010610311972989	not-binder
QSLPVPRF	HLA-A*30:01	0.10242688171565532	0.06589643207949768	not-binder
NNSCFEIY	HLA-A*30:01	0.005489502707496286	0.006314939576739544	not-binder
ETPAFMPV	HLA-A*30:01	0.01216871254146099	0.006009203888110677	not-binder
STIVAYSS	HLA-A*30:01	0.03730043023824692	0.018363918970459144	not-binder
LQQPIAQL	HLA-A*30:01	0.011818514112383128	0.0068590152881983875	not-binder
ATLGADLI	HLA-A*30:01	0.02824459718540311	0.030193240277878862	not-binder
PDLLGDPD	HLA-A*30:01	0.0027367813047021626	0.001067219723797617	not-binder
LTESVSNA	HLA-A*30:01	0.004337009484879672	0.0037501992787064395	not-binder
GNLLPRAG	HLA-A*30:01	0.020782274007797242	0.03411471423257565	not-binder
CLVSDVAV	HLA-A*30:01	0.005269603535998613	0.003691107375336589	not-binder
RIDGRSVD	HLA-A*30:01	0.008812724647577852	0.0066824032025646855	not-binder
VRDGIEAA	HLA-A*30:01	0.0014133090095128863	0.0013593424440879937	not-binder
VDKQTGDT	HLA-A*30:01	0.002893541764933616	0.002951762318098781	not-binder
DYYDKYPG	HLA-A*30:01	0.010936477174982428	0.009144387825722794	not-binder
EASEKVEE	HLA-A*30:01	0.002086004981538281	0.0014365249697629709	not-binder
NGSSASFR	HLA-A*30:01	0.06781393885612488	0.048347987199461234	not-binder
PERTAAIR	HLA-A*30:01	0.011614810512401163	0.006585709764187732	not-binder
GYNEIMEG	HLA-A*30:01	0.001744397688889876	0.0009762745295919992	not-binder
AAEEPERF	HLA-A*30:01	0.003961547068320215	0.0013206609810181161	not-binder
DTTLVDVI	HLA-A*30:01	0.006588549120351672	0.0060908266597491925	not-binder
WAYRTYGD	HLA-A*30:01	0.05007807463407517	0.0595850454192216	not-binder
LVDMRFVK	HLA-A*30:01	0.4818763792514801	0.14096148599486322	ambiguous
AEKLNRLL	HLA-A*30:01	0.004828640841878951	0.0051913347099721025	not-binder
MACELQAQ	HLA-A*30:01	0.0026606124243699013	0.0012737821886768706	not-binder
AERKCSEK	HLA-A*30:01	0.0238447547191754	0.018649071295925777	not-binder
QAGGSNPD	HLA-A*30:01	0.0011625594401266427	0.0005468760170735725	not-binder
AKRLKVYH	HLA-A*30:01	0.20294304341077804	0.08365788671904968	not-binder
DAVNEIIR	HLA-A*30:01	0.046742858551442626	0.03168235953677625	not-binder
RDRHKKKR	HLA-A*30:01	0.029890837892889977	0.024870047731230693	not-binder
EEEEKKPK	HLA-A*30:01	0.017659230891149492	0.011531961176496703	not-binder
EVLKKMKK	HLA-A*30:01	0.2204829901456833	0.1781850459870836	not-binder
IALMMDSH	HLA-A*30:01	0.007871273579075933	0.007020612371407529	not-binder
SQINQLLQ	HLA-A*30:01	0.008655242808163165	0.002466209694831853	not-binder
RPDDVPDI	HLA-A*30:01	0.0015629803179763257	0.0009191699250656332	not-binder
SLGLSDNK	HLA-A*30:01	0.0950507827103138	0.04913295097710702	not-binder
AAMGILLQ	HLA-A*30:01	0.017416146397590638	0.007590720473298684	not-binder
GAVHHDPQ	HLA-A*30:01	0.005382209457457066	0.002131945070773364	not-binder
PVNLTSRQ	HLA-A*30:01	0.006412656046450138	0.0025073981758240464	not-binder
MRSVYAHF	HLA-A*30:01	0.028311415668576957	0.020283928869288283	not-binder
ADGYHALQ	HLA-A*30:01	0.002716397773474455	0.0013111193672570448	not-binder
LAALREHG	HLA-A*30:01	0.010317364882212132	0.014344422729181771	not-binder
QCPIDDVN	HLA-A*30:01	0.0011645091813988983	0.0005016282034614999	not-binder
TAEGIRDA	HLA-A*30:01	0.0018913033767603339	0.0009600410884277369	not-binder
EDYRPIEI	HLA-A*30:01	0.004307324020192027	0.004632988026017544	not-binder
GSVKPETI	HLA-A*30:01	0.012585275620222092	0.009122305629674603	not-binder
SVAELVAA	HLA-A*30:01	0.03866321220993996	0.05251505023227997	not-binder
NPIRMLCW	HLA-A*30:01	0.001020698482170701	0.0005989100188570968	not-binder
TFFAIGMG	HLA-A*30:01	0.017799056065268815	0.01721956518491455	not-binder
HEHIAIKE	HLA-A*30:01	0.0053792295278981325	0.003493846300041275	not-binder
TADVEVGK	HLA-A*30:01	0.14151221215724946	0.09744421695398302	not-binder
LKVTDAVV	HLA-A*30:01	0.004154821904376149	0.0018890357444690052	not-binder
KLRHKQQS	HLA-A*30:01	0.4191809594631195	0.2879887824884816	ambiguous
AKIRDWGS	HLA-A*30:01	0.007166662276722491	0.006114344475724918	not-binder
QESVFTQF	HLA-A*30:01	0.0054107379168272015	0.002289768445412885	not-binder
DGSWYGNW	HLA-A*30:01	0.0015205421135760845	0.001088891818699891	not-binder
YIFWRNST	HLA-A*30:01	0.03114108629524708	0.016280406369403172	not-binder
KEIYKPLL	HLA-A*30:01	0.014189590839669109	0.012944340359113926	not-binder
VLVYGPKV	HLA-A*30:01	0.06057140566408634	0.03578047939432821	not-binder
TPHVRNYR	HLA-A*30:01	0.049166572839021684	0.041730238631057896	not-binder
LGQYWKLV	HLA-A*30:01	0.08526162281632424	0.04438875457763698	not-binder
DSGVASGE	HLA-A*30:01	0.00130308618536219	0.0005470264483519918	not-binder
VHPRSADN	HLA-A*30:01	0.0031253555382136254	0.003577632766169843	not-binder
IQAVEVSQ	HLA-A*30:01	0.0068925293162465096	0.005096216622706686	not-binder
NFEMGGAA	HLA-A*30:01	0.0017843795358203351	0.0011270499440443236	not-binder
AGFVELSD	HLA-A*30:01	0.0029045690316706896	0.0030770137612177863	not-binder
LESAVSFT	HLA-A*30:01	0.003829970397055149	0.0016210875598007073	not-binder
CLFEYSAY	HLA-A*30:01	0.08596747927367687	0.07469541516814945	not-binder
TNKYAEGY	HLA-A*30:01	0.015265762247145176	0.013162723147446702	not-binder
MVTYDLPL	HLA-A*30:01	0.030922341719269754	0.01823952083600298	not-binder
VSLAPPVL	HLA-A*30:01	0.09947492955252528	0.08357390103742239	not-binder
TRMQVVVD	HLA-A*30:01	0.003525604377500713	0.003557557825918611	not-binder
QTFYDGAL	HLA-A*30:01	0.013796234130859375	0.007558553164830098	not-binder
QFAKIVLS	HLA-A*30:01	0.10307808816432953	0.05429825506667281	not-binder
PVSVERLE	HLA-A*30:01	0.007449220889247954	0.006251683795733571	not-binder
VLAELARR	HLA-A*30:01	0.12626284807920457	0.04447217680150971	not-binder
VVYGVNHQ	HLA-A*30:01	0.16492794454097748	0.09154441476469016	not-binder
KHLVKVDD	HLA-A*30:01	0.004685836657881737	0.001987303913047574	not-binder
GKVIVEKL	HLA-A*30:01	0.012341776303946972	0.011540811246830164	not-binder
FFFHGQFN	HLA-A*30:01	0.01968796830624342	0.02118482197651322	not-binder
RMYHKLAG	HLA-A*30:01	0.8009890913963318	0.10318753979578671	binder
IYIPAEFS	HLA-A*30:01	0.014070344157516956	0.006589529974192915	not-binder
SIGGRLKK	HLA-A*30:01	0.7114505410194397	0.14585937610166091	binder
QVHCSTRT	HLA-A*30:01	0.015344997122883796	0.013048260252381441	not-binder
VVGFGIRD	HLA-A*30:01	0.014320511440746485	0.011030176637686837	not-binder
WTAMVALF	HLA-A*30:01	0.011323857679963112	0.0030580914909335488	not-binder
KEAEEKHK	HLA-A*30:01	0.034224568563513455	0.02256122896773688	not-binder
VEQLLKDA	HLA-A*30:01	0.004296889738179743	0.004272997595248543	not-binder
AHDGWVEI	HLA-A*30:01	0.0019112276611849665	0.0011398331480959663	not-binder
TINAAYSV	HLA-A*30:01	0.06356251332908869	0.05708612678874399	not-binder
LALFIAVI	HLA-A*30:01	0.07762362994253635	0.03736250272042564	not-binder
RLQNLRAS	HLA-A*30:01	0.4502780519425869	0.31733581036564745	ambiguous
TDDKRNKT	HLA-A*30:01	0.0010668103059288114	0.00048247327516492023	not-binder
EGTETAAE	HLA-A*30:01	0.0003788635047385469	0.00018502976025638505	not-binder
ARRQHLVE	HLA-A*30:01	0.002689402422402054	0.002369087449414186	not-binder
VVIEGKAY	HLA-A*30:01	0.0491017903201282	0.041852078665706116	not-binder
INVRVRSF	HLA-A*30:01	0.05009850328788161	0.06411656479921415	not-binder
AKGTYIKK	HLA-A*30:01	0.3371239691972733	0.18261604640013332	not-binder
YLRPETAQ	HLA-A*30:01	0.01416593361645937	0.015529432674071097	not-binder
KESVKRRI	HLA-A*30:01	0.003996072965674102	0.0035068432052026044	not-binder
IRTILAVT	HLA-A*30:01	0.014158141519874334	0.013034371054372232	not-binder
YTDENIRK	HLA-A*30:01	0.24477147459983825	0.09996317836566039	not-binder
RHLVMELL	HLA-A*30:01	0.025860406924039125	0.009914081096422393	not-binder
NKASRGDL	HLA-A*30:01	0.000611126731382683	0.000305029798327382	not-binder
SQPYHYQL	HLA-A*30:01	0.059953329525887965	0.04874239959438078	not-binder
PTDSVHVA	HLA-A*30:01	0.00482234051451087	0.0015674284476133156	not-binder
DSNLQIEL	HLA-A*30:01	0.0076426170533522965	0.008179699323290938	not-binder
QAALKLKR	HLA-A*30:01	0.11634728610515595	0.05375362569514292	not-binder
IMGRTPSF	HLA-A*30:01	0.0811401080340147	0.06132775717272224	not-binder
DIEPDEHV	HLA-A*30:01	0.003665961278602481	0.001590234551846728	not-binder
SAVFIPFA	HLA-A*30:01	0.17677158936858178	0.18385834523318192	not-binder
TIGLLLSS	HLA-A*30:01	0.01170515906997025	0.012468501472205214	not-binder
SLNDHDGS	HLA-A*30:01	0.0023672925774008034	0.001863524310691578	not-binder
GCEEDCSY	HLA-A*30:01	0.0019416263137827627	0.0024603915012459837	not-binder
GAMPDCLR	HLA-A*30:01	0.048807530850172046	0.029305091632571927	not-binder
NSFANSLS	HLA-A*30:01	0.008670796360820531	0.0055181122377835805	not-binder
SLVTLGDW	HLA-A*30:01	0.006350389053113759	0.0057099496353551875	not-binder
ISAMVLQK	HLA-A*30:01	0.9361807703971863	0.03298298282879185	binder
VSGLSNEV	HLA-A*30:01	0.011682674707844853	0.008495792517082122	not-binder
SGSTGALI	HLA-A*30:01	0.0032033997122198343	0.00193881300513789	not-binder
LTPGLDEV	HLA-A*30:01	0.011628949828445912	0.005993286797838451	not-binder
TSGPIEGG	HLA-A*30:01	0.0018700781627558171	0.0010860762639384137	not-binder
PQSWPMPI	HLA-A*30:01	0.013240012433379888	0.0058350639025338425	not-binder
QVILVQFF	HLA-A*30:01	0.028327654860913754	0.01790660071213411	not-binder
SEFQEKGF	HLA-A*30:01	0.005350929033011198	0.00452385698718375	not-binder
AKGDRSED	HLA-A*30:01	0.0009431987768039107	0.00047536184947023156	not-binder
QNEYGSGH	HLA-A*30:01	0.0009733831393532455	0.0008123244982640749	not-binder
WIVEFTNG	HLA-A*30:01	0.0023782862350344657	0.0008036854036736559	not-binder
AIIPDAFD	HLA-A*30:01	0.007628485606983304	0.004363902407138046	not-binder
YLILSLAV	HLA-A*30:01	0.019021409377455712	0.013965208602457854	not-binder
AENNMYVQ	HLA-A*30:01	0.004283511923858896	0.005873230406054173	not-binder
LTKLGKYK	HLA-A*30:01	0.8997674345970154	0.07142131077007303	binder
TDSTGERT	HLA-A*30:01	0.0007421655289363116	0.0003816182514697097	not-binder
CGFRFTTF	HLA-A*30:01	0.05683881836012006	0.04685738943211489	not-binder
AFHFLFPF	HLA-A*30:01	0.17493307814002038	0.12356904251020902	not-binder
VKNAEMNG	HLA-A*30:01	0.0020338443457148967	0.0017658651679678624	not-binder
TGEPKEKF	HLA-A*30:01	0.002409839862957597	0.0014333534199543756	not-binder
DALLEHGA	HLA-A*30:01	0.004889374086633325	0.004532777373845309	not-binder
FRVRSLAA	HLA-A*30:01	0.04661756390705705	0.03311127477038576	not-binder
FHCLLSHP	HLA-A*30:01	0.004721124458592385	0.003945102690548805	not-binder
PLVFLCLR	HLA-A*30:01	0.06857596486806869	0.04060808042140166	not-binder
SDFEFIAS	HLA-A*30:01	0.00316992630250752	0.0012529173841187955	not-binder
LHFKERYD	HLA-A*30:01	0.01932956511154771	0.0315603192437738	not-binder
LFNSQLLH	HLA-A*30:01	0.09820579215884209	0.08753345898164436	not-binder
FNRSVRDN	HLA-A*30:01	0.010921702370978892	0.013034361614125165	not-binder
LTSRLFPI	HLA-A*30:01	0.5823033809661865	0.2348610020637754	ambiguous
ESGGRIHT	HLA-A*30:01	0.0014709636103361844	0.00047585954398736234	not-binder
HDASEAPA	HLA-A*30:01	0.0008590069774072617	0.0005430799804998489	not-binder
LVVSVIRD	HLA-A*30:01	0.018389278277754783	0.016521191488131158	not-binder
AHQRMRTY	HLA-A*30:01	0.011290558008477091	0.012041964322354444	not-binder
AGMKILNG	HLA-A*30:01	0.017983570508658887	0.00566730419626195	not-binder
QPDLKPQD	HLA-A*30:01	0.0020083931973204016	0.0005073113607332774	not-binder
FRCRAYER	HLA-A*30:01	0.01578910741955042	0.008995996177073027	not-binder
YFRIALTI	HLA-A*30:01	0.5901877820491791	0.34068636860179663	ambiguous
NSFKESVL	HLA-A*30:01	0.010706119565293193	0.012728975968556997	not-binder
TLADRLIQ	HLA-A*30:01	0.03129533464089036	0.028765393383352385	not-binder
RLQDALQD	HLA-A*30:01	0.009226128738373519	0.00348759071439184	not-binder
AAERGSRI	HLA-A*30:01	0.0027451533591374756	0.0012529161979741108	not-binder
YDTNQHIF	HLA-A*30:01	0.00621748233679682	0.003976573659102695	not-binder
IADALRRS	HLA-A*30:01	0.0055379470810294155	0.0011962830699513126	not-binder
TVASVDTH	HLA-A*30:01	0.006017508497461676	0.0032329352535842137	not-binder
KILNAISK	HLA-A*30:01	0.9654956817626953	0.024730690023842684	binder
RSSSSMSS	HLA-A*30:01	0.21126589626073838	0.26584743033494235	not-binder
LMETDVNT	HLA-A*30:01	0.003093052515760064	0.0024011116350506796	not-binder
CRCDRELP	HLA-A*30:01	0.0007787928101606667	0.0006989050855649881	not-binder
ETIDIYQI	HLA-A*30:01	0.024317838065326215	0.02101039332909834	not-binder
KHVERKKI	HLA-A*30:01	0.018956538895145057	0.010898548991735434	not-binder
LPNEPEMN	HLA-A*30:01	0.0031383973779156803	0.003769614811860056	not-binder
PDQSFRTG	HLA-A*30:01	0.004663995187729597	0.004711875718329254	not-binder
SIGKIADI	HLA-A*30:01	0.04892663131467998	0.06217943780235985	not-binder
IFLPVIGI	HLA-A*30:01	0.20024825483560563	0.062382643649966076	not-binder
QRVSPYPF	HLA-A*30:01	0.013325241673737765	0.006091284395566725	not-binder
EIPQNFSQ	HLA-A*30:01	0.003722245036624372	0.0016704936579502914	not-binder
PKFGAIAG	HLA-A*30:01	0.006590202450752258	0.007144703138324627	not-binder
TDVPDGLV	HLA-A*30:01	0.0025139276054687797	0.0016740471253864316	not-binder
PVLWPSVL	HLA-A*30:01	0.026281091384589672	0.019913482574890607	not-binder
ALKGVRYR	HLA-A*30:01	0.6849433004856109	0.1477432255103762	binder
QKIENLLS	HLA-A*30:01	0.0026419742323923858	0.001996595923067926	not-binder
GGNRAKYE	HLA-A*30:01	0.007299115788191557	0.006405972530050027	not-binder
MAYTNGGK	HLA-A*30:01	0.759709632396698	0.18087543824184113	binder
PLKPAKGL	HLA-A*30:01	0.01107611230108887	0.007682332382872113	not-binder
YYKDYADG	HLA-A*30:01	0.009160504909232259	0.006892465104165831	not-binder
EVVKNETT	HLA-A*30:01	0.0012963138811755925	0.0006635848850579873	not-binder
GQIIGIHS	HLA-A*30:01	0.022152710845693944	0.03172652448907287	not-binder
KDRTAVGP	HLA-A*30:01	0.005311217263806611	0.003995178027753017	not-binder
EIGSTNRA	HLA-A*30:01	0.002907956636045128	0.001928843798510707	not-binder
RGKANSTG	HLA-A*30:01	0.30305975303053856	0.24499997221274042	not-binder
PGSVQVRL	HLA-A*30:01	0.010381319816224277	0.008505167184985637	not-binder
KWNVYVNG	HLA-A*30:01	0.07476570690050721	0.09533967471327255	not-binder
HGTDKLIE	HLA-A*30:01	0.0030441475828411058	0.0018233416989026844	not-binder
TAPPRRTA	HLA-A*30:01	0.08355617886409164	0.10169856087436756	not-binder
PCFDHEGN	HLA-A*30:01	0.0014551736181601881	0.0007755293073031728	not-binder
RSMIFRPL	HLA-A*30:01	0.9137190580368042	0.08138002559655241	binder
TIVAKEII	HLA-A*30:01	0.017691314779222013	0.012022427763375466	not-binder
TSTPLKLA	HLA-A*30:01	0.041348178405314684	0.0436433742704334	not-binder
EELLEPLG	HLA-A*30:01	0.0017242786765564234	0.0008578616563218571	not-binder
IAMFLVLG	HLA-A*30:01	0.03701779115945101	0.05212997441877836	not-binder
GASFLAIA	HLA-A*30:01	0.040928407851606605	0.040481327289221394	not-binder
RVLADGEA	HLA-A*30:01	0.0904200803488493	0.10240626766323964	not-binder
DQELLLSS	HLA-A*30:01	0.001971349399536848	0.0009073877608206425	not-binder
EAVAKAVG	HLA-A*30:01	0.004021367849782109	0.0019745444663418826	not-binder
TGIVHVYV	HLA-A*30:01	0.09039367958903313	0.034004936174188254	not-binder
RQMYTAAA	HLA-A*30:01	0.6097679555416107	0.18285682408932008	binder
YQRSADLF	HLA-A*30:01	0.009284825157374143	0.0035990004506109958	not-binder
NTSLSNRI	HLA-A*30:01	0.013756745867431164	0.006460189492429501	not-binder
ECRHLISR	HLA-A*30:01	0.018523054546676576	0.013842097728298943	not-binder
IRLRPSYF	HLA-A*30:01	0.08055253606289625	0.09091362119194202	not-binder
TLETEAQD	HLA-A*30:01	0.0021959301317110657	0.0021833812455467863	not-binder
GNVGIEQA	HLA-A*30:01	0.0018729803385213017	0.001234453541412137	not-binder
DLSMKLEE	HLA-A*30:01	0.01717513317707926	0.026097366684562688	not-binder
LLERNAEA	HLA-A*30:01	0.004186754464171827	0.0018262287139181011	not-binder
PCMKAPMY	HLA-A*30:01	0.029649193724617363	0.01650884069335837	not-binder
VFHGIRSK	HLA-A*30:01	0.8316254377365112	0.11068870228961214	binder
SKLKARFP	HLA-A*30:01	0.017872287333011626	0.011278520002654282	not-binder
GGRSSLNN	HLA-A*30:01	0.02148807290941477	0.013218948258162359	not-binder
AMRAFTDA	HLA-A*30:01	0.5385854184627533	0.25239892057364527	ambiguous
VRYLQQLG	HLA-A*30:01	0.004032636969350278	0.0027929184206742655	not-binder
RRAITDDI	HLA-A*30:01	0.0011879750527441502	0.0006784916099160763	not-binder
CFAVCLKS	HLA-A*30:01	0.014567836420610547	0.010422765397798604	not-binder
ETNDKEIK	HLA-A*30:01	0.03588452525436878	0.010314016918420581	not-binder
GDLPLNRS	HLA-A*30:01	0.003398987918626517	0.0026993040827852036	not-binder
MGGAGSGV	HLA-A*30:01	0.002895558183081448	0.0007623806861213365	not-binder
VTEFNWRD	HLA-A*30:01	0.005995469761546701	0.006495674165780946	not-binder
AEGQNELQ	HLA-A*30:01	0.0008744350721826777	0.0007083865170452309	not-binder
MTVIGMIE	HLA-A*30:01	0.015524605801329017	0.011731228128950784	not-binder
PFIKHMQN	HLA-A*30:01	0.007898977724835277	0.0029823734882435298	not-binder
YVPRAVLM	HLA-A*30:01	0.025295582599937916	0.011854486194203139	not-binder
LIKSLLPY	HLA-A*30:01	0.6846350252628326	0.17777041209722735	binder
FRINDRLR	HLA-A*30:01	0.015190551953855902	0.01782461893866704	not-binder
ELTIALHY	HLA-A*30:01	0.018387675238773226	0.014194335725912615	not-binder
VKSKNCKI	HLA-A*30:01	0.04290016321465373	0.038240919604728564	not-binder
ASVGSVLS	HLA-A*30:01	0.028643300104886294	0.021933954080252206	not-binder
GEKPYECK	HLA-A*30:01	0.03633083608001471	0.027150370178689806	not-binder
IRQTEPAA	HLA-A*30:01	0.008538607205264271	0.009259410696510895	not-binder
NKKEHRGC	HLA-A*30:01	0.0015337775403168052	0.001263871868460518	not-binder
VGIEPALK	HLA-A*30:01	0.4138388156890869	0.11863476174089735	not-binder
NTARRRLR	HLA-A*30:01	0.12945071440190076	0.1745443849969336	not-binder
GKCVDGDI	HLA-A*30:01	0.0005016370181692764	0.0004118391981585325	not-binder
KISSLADK	HLA-A*30:01	0.7296163320541382	0.11001629794491836	binder
ESEGPVPG	HLA-A*30:01	0.0022223403910174968	0.0009029249207655212	not-binder
ASNAIANA	HLA-A*30:01	0.06062408396974206	0.08064317528021071	not-binder
RVKTTIYL	HLA-A*30:01	0.9881807088851928	0.009949764509133227	binder
LLLFLSNS	HLA-A*30:01	0.018380484636873008	0.019240345205324683	not-binder
NEGRDLAR	HLA-A*30:01	0.007509874110110104	0.0038173536202374347	not-binder
KDEGGRHT	HLA-A*30:01	0.000764114574121777	0.0005265432351962893	not-binder
LGVVALKD	HLA-A*30:01	0.026487169414758684	0.013727962677895425	not-binder
ELVQAAEG	HLA-A*30:01	0.001654665858950466	0.0009352255811019998	not-binder
NTPVNDYA	HLA-A*30:01	0.027276040939614176	0.047655148597865155	not-binder
ADFMRSGD	HLA-A*30:01	0.0026577821699902415	0.0016211230456714227	not-binder
KAFSTCAS	HLA-A*30:01	0.2555885910987854	0.2657897541872254	not-binder
VERLLDML	HLA-A*30:01	0.006824314454570412	0.0056917349394190134	not-binder
TMMVPNDY	HLA-A*30:01	0.03911561816930771	0.033101832795108956	not-binder
IAPALMAA	HLA-A*30:01	0.08999038189649582	0.1072916936013497	not-binder
KATGPHVA	HLA-A*30:01	0.2848182186484337	0.2609931442230931	not-binder
PSWLTNGN	HLA-A*30:01	0.0033399370964616536	0.001670392398559603	not-binder
KFVMAYGG	HLA-A*30:01	0.18671398479491472	0.3036942069643496	not-binder
QEVEGMNI	HLA-A*30:01	0.0010201050026807934	0.0006200728481558976	not-binder
THLMRSAK	HLA-A*30:01	0.19831118285655974	0.1121123545363444	not-binder
VNGKIAAI	HLA-A*30:01	0.03828026838600636	0.0187247051889214	not-binder
AAVPSVEK	HLA-A*30:01	0.7322506546974182	0.11695593028893506	binder
QEMPENQD	HLA-A*30:01	0.001496631937334314	0.0015099105547518616	not-binder
PQRVEHCS	HLA-A*30:01	0.0013123533513862639	0.0012541390530720785	not-binder
VASGADTV	HLA-A*30:01	0.003106732340529561	0.0015414350895340749	not-binder
VNRTPDSF	HLA-A*30:01	0.024950438551604746	0.020404457544167986	not-binder
NNKVLARE	HLA-A*30:01	0.0027396830962970855	0.00141456330459371	not-binder
LADGLVSV	HLA-A*30:01	0.01438505919650197	0.0075626830584300695	not-binder
DLISKCQI	HLA-A*30:01	0.0032879367237910627	0.0015568956172561737	not-binder
IYTENGYS	HLA-A*30:01	0.02120465859770775	0.02544150357814846	not-binder
PEEFHKDS	HLA-A*30:01	0.0027257430367171763	0.0032053424774313105	not-binder
NNEREKGN	HLA-A*30:01	0.000982029235456139	0.0005187747219188086	not-binder
ELARETYD	HLA-A*30:01	0.003122079325839877	0.0020166136193116263	not-binder
RTTISARF	HLA-A*30:01	0.5030563995242119	0.24243535396168642	ambiguous
LYDDFERA	HLA-A*30:01	0.01807816494256258	0.015219701101306498	not-binder
DGILAIGS	HLA-A*30:01	0.002719870413420722	0.002495811282810402	not-binder
DKSVHAIG	HLA-A*30:01	0.0031183081562630834	0.002165233749240625	not-binder
KVIQASSY	HLA-A*30:01	0.7572611570358276	0.16295976188117697	binder
SLNNVLVW	HLA-A*30:01	0.013569051586091518	0.0092647200664526	not-binder
TKTLSGVK	HLA-A*30:01	0.13180779069662094	0.06050224606689271	not-binder
SIRFTTEN	HLA-A*30:01	0.2596204191446304	0.07810811637746518	not-binder
AEVDVMGK	HLA-A*30:01	0.15183930061757564	0.11745901885874727	not-binder
NDDLISEF	HLA-A*30:01	0.0036608296912163498	0.002444209915050228	not-binder
SVKRKKLP	HLA-A*30:01	0.3590037077665329	0.2039247243713914	not-binder
RQENGNIL	HLA-A*30:01	0.003614817518973723	0.0028864486505409165	not-binder
PPPPQPPQ	HLA-A*30:01	0.008463480602949857	0.004596028248475873	not-binder
ALGFREPT	HLA-A*30:01	0.016168162925168872	0.02003013910670183	not-binder
GTYRQLFH	HLA-A*30:01	0.9327628135681152	0.07389478761470351	binder
VRDLLDTA	HLA-A*30:01	0.0026862270140554758	0.004066887524605036	not-binder
GLDNKTNQ	HLA-A*30:01	0.0037227639521006496	0.00221289309152126	not-binder
PEQKQAYV	HLA-A*30:01	0.00827346183359623	0.01211338023863696	not-binder
HHPATAAA	HLA-A*30:01	0.018407727940939367	0.026334804050854782	not-binder
LLLVGGGS	HLA-A*30:01	0.0037626495119184255	0.0013113002916593217	not-binder
IKRLMDLG	HLA-A*30:01	0.011799423908814787	0.006770589612711594	not-binder
ALPSELTD	HLA-A*30:01	0.007413292536512017	0.0022806075839216233	not-binder
LMSCALLG	HLA-A*30:01	0.009842142462730408	0.008824015746199284	not-binder
NEPFKRVH	HLA-A*30:01	0.006157008628360927	0.007120394925431363	not-binder
DFLTALLL	HLA-A*30:01	0.01714380132034421	0.008145708941627664	not-binder
LLKHRENN	HLA-A*30:01	0.07005261136218906	0.08984671106489843	not-binder
QHVAATVG	HLA-A*30:01	0.0015299798687919974	0.0005413592371403757	not-binder
ALVEQMAA	HLA-A*30:01	0.006582544092088938	0.005600955005384371	not-binder
RWCPTGTP	HLA-A*30:01	0.023766284622251988	0.0217450028451795	not-binder
LPTCRECG	HLA-A*30:01	0.0005223498621489853	0.00014699388147374157	not-binder
PMNRLVAE	HLA-A*30:01	0.012010842841118575	0.006082032418746291	not-binder
QVGIDQIA	HLA-A*30:01	0.0028591337380930782	0.0011729723357854216	not-binder
YPLAKIEV	HLA-A*30:01	0.01814096262678504	0.014343020856008968	not-binder
AFLPEWMG	HLA-A*30:01	0.00409644260071218	0.0014142369184234635	not-binder
RHQDRAAA	HLA-A*30:01	0.008843251829966902	0.007627539136584333	not-binder
NSYNTSSL	HLA-A*30:01	0.013906706450507044	0.008567803060484425	not-binder
IVIKFQGP	HLA-A*30:01	0.14410634897649288	0.18804544970851605	not-binder
DTNSVTMV	HLA-A*30:01	0.003860622807405889	0.0018113843588888926	not-binder
TLSIPVIG	HLA-A*30:01	0.009238164918497205	0.005812800723916727	not-binder
LRGFVDHL	HLA-A*30:01	0.03201768146827817	0.03242716169051279	not-binder
EETGQTII	HLA-A*30:01	0.0015716881025582552	0.0008646238233172871	not-binder
EHNYMSQH	HLA-A*30:01	0.0009797356848139315	0.00045156494343333796	not-binder
DIWDTTNC	HLA-A*30:01	0.0021544435352552683	0.002075030480302045	not-binder
HIAFVMDG	HLA-A*30:01	0.013105415366590023	0.009870951974011164	not-binder
RAGLTPYN	HLA-A*30:01	0.08226115927100182	0.061696455473048195	not-binder
YANGDKEV	HLA-A*30:01	0.004363325121812522	0.002965937789269763	not-binder
PTPITKEV	HLA-A*30:01	0.03142727129161358	0.04160005486101651	not-binder
PQAKFSTP	HLA-A*30:01	0.011907471064478158	0.009387624584357324	not-binder
PGPLFSSS	HLA-A*30:01	0.007764717808458954	0.008022440148340403	not-binder
LAGKSGVK	HLA-A*30:01	0.3365700364112854	0.09574741274188708	not-binder
LVNRACGT	HLA-A*30:01	0.030639999732375144	0.04758172352692129	not-binder
MSYAFYNN	HLA-A*30:01	0.1256124660372734	0.03117962795357821	not-binder
VTRVDDLA	HLA-A*30:01	0.26419082581996917	0.13590466105822638	not-binder
AKGYYGRR	HLA-A*30:01	0.02682670662179589	0.013894441018960587	not-binder
RRVALGHG	HLA-A*30:01	0.014690874447114765	0.01502024785483717	not-binder
NFIDTPGH	HLA-A*30:01	0.030068153468891978	0.04161865114811584	not-binder
LLYLLAVA	HLA-A*30:01	0.08850486176088453	0.0874823761715125	not-binder
NSGWTWKI	HLA-A*30:01	0.039611788280308244	0.030172555130110246	not-binder
ADLTVASV	HLA-A*30:01	0.007379985135048628	0.0045167328154072485	not-binder
ASDSESES	HLA-A*30:01	0.0003339244896778837	0.00018502546904500337	not-binder
PSSKFRKQ	HLA-A*30:01	0.013599369116127491	0.007742320900352857	not-binder
PGEALFHS	HLA-A*30:01	0.002583454386331141	0.0010094614394663718	not-binder
DNMERLKM	HLA-A*30:01	0.002785500907339156	0.001639806242053537	not-binder
RTIMVRRA	HLA-A*30:01	0.7640442408621311	0.3670456962625044	binder
APQLTSYI	HLA-A*30:01	0.008597340853884815	0.0042536219679369745	not-binder
LIVETGDD	HLA-A*30:01	0.002569282229524106	0.0020597775695212054	not-binder
DEVAFFIA	HLA-A*30:01	0.011872813990339636	0.015952306059508273	not-binder
AINAAHVE	HLA-A*30:01	0.02255258969962597	0.007659481364992797	not-binder
DLTTCQCS	HLA-A*30:01	0.0007117881163139827	0.0003421395410765943	not-binder
KQTGVKLL	HLA-A*30:01	0.06878858925774693	0.039243257191679454	not-binder
VPSYYVPN	HLA-A*30:01	0.012762817461043597	0.01063241135518055	not-binder
ILNRLVQF	HLA-A*30:01	0.14200637228786944	0.10903553469512475	not-binder
SQIQRTPN	HLA-A*30:01	0.02595578320324421	0.016320933888519143	not-binder
FYEYWMTL	HLA-A*30:01	0.06912450566887855	0.12191739332407811	not-binder
AERLFDQL	HLA-A*30:01	0.010371977463364601	0.0073938780250476675	not-binder
GDGDSQVG	HLA-A*30:01	0.00035255032671557276	0.00020286834029149313	not-binder
DSAQFLQH	HLA-A*30:01	0.012955222744494677	0.008480677322450378	not-binder
GGIDKRVI	HLA-A*30:01	0.007146699307486415	0.0030713606831856144	not-binder
LNRTLEKA	HLA-A*30:01	0.12175584146752953	0.12545449557080945	not-binder
KNAKQQKS	HLA-A*30:01	0.01911335253389552	0.026421756617163863	not-binder
LIEDGGEV	HLA-A*30:01	0.002175144967623055	0.0009524193233977038	not-binder
IAAARGAF	HLA-A*30:01	0.025174421817064287	0.024772065853671508	not-binder
AAKAAFKV	HLA-A*30:01	0.7876094579696655	0.12737901983632674	binder
AFKTTLLE	HLA-A*30:01	0.07110374411568046	0.05652935863335321	not-binder
FINKCATC	HLA-A*30:01	0.006498175510205329	0.006758624299274062	not-binder
SASRAIAL	HLA-A*30:01	0.05755826979875565	0.033045708264617196	not-binder
VSGRWNLR	HLA-A*30:01	0.34181711077690125	0.16375915634897392	not-binder
VLNQCIQV	HLA-A*30:01	0.05024247793480754	0.07426024404075961	not-binder
CGLKLKSN	HLA-A*30:01	0.007712598191574216	0.006620210189835584	not-binder
FHQNVEYE	HLA-A*30:01	0.0011769678443670274	0.00033922589341024077	not-binder
KEYLEGDE	HLA-A*30:01	0.003194038866786286	0.0025562300324794844	not-binder
HDISHLTC	HLA-A*30:01	0.0017253756406717003	0.0009147264406218868	not-binder
KDSVVAHK	HLA-A*30:01	0.2422274447977543	0.1594535616009297	not-binder
VTYHGVAI	HLA-A*30:01	0.47574714124202727	0.29833495219869716	ambiguous
KVDNEFSQ	HLA-A*30:01	0.004525480861775577	0.0019121963141734471	not-binder
PFVVVRAI	HLA-A*30:01	0.037932195048779246	0.026403021899128874	not-binder
HAMVKAGL	HLA-A*30:01	0.14569027181714772	0.16700991583043615	not-binder
IIYGMGIN	HLA-A*30:01	0.05834833793342113	0.055629301391587296	not-binder
VDLIVEGG	HLA-A*30:01	0.004057088447734713	0.0038258143352486416	not-binder
VQEQPPAQ	HLA-A*30:01	0.0032693229615688322	0.001192219571376231	not-binder
SVLNEHQE	HLA-A*30:01	0.009666550485417248	0.004448195653633763	not-binder
LGRLADPQ	HLA-A*30:01	0.016323227621614932	0.011555370433733973	not-binder
KLAETTTT	HLA-A*30:01	0.014310571877285839	0.010110390341541785	not-binder
GTKLIAKS	HLA-A*30:01	0.6033344119787216	0.27582479554006867	ambiguous
GGDSAVDW	HLA-A*30:01	0.0009756041574291885	0.0003633539725475585	not-binder
SENRKKLF	HLA-A*30:01	0.0022799400467192754	0.0011661245863081055	not-binder
GAGTPDQA	HLA-A*30:01	0.0010569388628937303	0.0005625364952634976	not-binder
HMINGFTA	HLA-A*30:01	0.154614011477679	0.0859329456607841	not-binder
EQSKDLIK	HLA-A*30:01	0.04127349704504013	0.00916510865899465	not-binder
SISNKRIV	HLA-A*30:01	0.3093409677967429	0.24465757393850285	not-binder
RDLQLQRV	HLA-A*30:01	0.007814646884799003	0.010589706899387175	not-binder
YNPKTAKL	HLA-A*30:01	0.04119693543761969	0.04400251013516949	not-binder
STTSSTTS	HLA-A*30:01	0.002722229331266135	0.0025466026346641158	not-binder
SKEQTRVV	HLA-A*30:01	0.0015902036451734603	0.000622820502939588	not-binder
PDKQHSDV	HLA-A*30:01	0.001430289086420089	0.0013902049116706922	not-binder
EALNNAGV	HLA-A*30:01	0.0027872391743585466	0.0019277530856167144	not-binder
RKIQSGEE	HLA-A*30:01	0.0016012113075703383	0.0010694251722579069	not-binder
TLFLDEIG	HLA-A*30:01	0.006049618939869106	0.0034717855127077393	not-binder
IGIVIGQL	HLA-A*30:01	0.027471720473840833	0.032476096043918955	not-binder
AAAPTTTA	HLA-A*30:01	0.03040209924802184	0.021445347199396666	not-binder
TLFLSEPE	HLA-A*30:01	0.010770194046199322	0.004449972687644111	not-binder
MGHVVYMF	HLA-A*30:01	0.045862655714154245	0.01064846253597571	not-binder
GEGEAGEF	HLA-A*30:01	0.0006159214564831928	0.0003996440892738384	not-binder
ALNLYKWE	HLA-A*30:01	0.05971697566565126	0.0829820233031835	not-binder
NMVTLVSN	HLA-A*30:01	0.004723352985456586	0.001546178759803507	not-binder
LHNVTGGI	HLA-A*30:01	0.006859632534906268	0.007794395554013364	not-binder
VINGQLIS	HLA-A*30:01	0.081849829480052	0.12387482937439724	not-binder
LLSTQFKR	HLA-A*30:01	0.13478607982397078	0.08734817736798907	not-binder
MDKKRQEK	HLA-A*30:01	0.04666661927476525	0.030520039027144417	not-binder
RIELEAAM	HLA-A*30:01	0.006930773751810193	0.005184637947213412	not-binder
FGFNYIGP	HLA-A*30:01	0.018864489067345856	0.011664386569642587	not-binder
AIKGIGGT	HLA-A*30:01	0.212728100316599	0.17421537476149276	not-binder
LFIASHVL	HLA-A*30:01	0.08087271898984909	0.04937974703727103	not-binder
IIEAENIE	HLA-A*30:01	0.0029537891270592807	0.0019864128454164633	not-binder
LTALDIGV	HLA-A*30:01	0.03263824163004756	0.02201999578249718	not-binder
GTEHRAIM	HLA-A*30:01	0.005053564615081996	0.004889493868820144	not-binder
TLDMDQVE	HLA-A*30:01	0.003271721478085965	0.0021434269690425484	not-binder
LLPQERPL	HLA-A*30:01	0.05437001101672649	0.05723666458683431	not-binder
SDIFMKGR	HLA-A*30:01	0.03357310630381107	0.025180278203894565	not-binder
HSAAVEAL	HLA-A*30:01	0.0162758931517601	0.014837794858850626	not-binder
ELQLEPVP	HLA-A*30:01	0.007622511987574398	0.004301276321864573	not-binder
KSQGLDTF	HLA-A*30:01	0.019572615250945093	0.004864706740163341	not-binder
GEMVVCVA	HLA-A*30:01	0.0029193606285844	0.004455218944419377	not-binder
QCGYLQRT	HLA-A*30:01	0.0022502258187159898	0.001655232255603283	not-binder
ISKGIIAA	HLA-A*30:01	0.8930109024047852	0.08528605312804519	binder
VRFYQHLV	HLA-A*30:01	0.3320569180883467	0.2572097916672384	not-binder
GNGSVYSC	HLA-A*30:01	0.0011986568017164246	0.0008991874048054657	not-binder
DSAGRLRI	HLA-A*30:01	0.004306586878374219	0.0025921827935645645	not-binder
VSAFKFFG	HLA-A*30:01	0.22312079574912785	0.141674974163367	not-binder
PVTGCVYA	HLA-A*30:01	0.011121452599763871	0.008364573839076475	not-binder
EPLDHLLL	HLA-A*30:01	0.008309476170688867	0.0015257883052569347	not-binder
HDLAANEH	HLA-A*30:01	0.0014576377812772988	0.0010302502903989743	not-binder
LGIETMGG	HLA-A*30:01	0.001589400572993327	0.0011683599523446754	not-binder
TLHSFIFF	HLA-A*30:01	0.07883578985929489	0.04430166414075246	not-binder
KGQSLDVA	HLA-A*30:01	0.054063120996579526	0.0859787941148179	not-binder
ILAIIRLQ	HLA-A*30:01	0.03199039679020643	0.026778858817347304	not-binder
VEPPAGEG	HLA-A*30:01	0.0016776166390627622	0.0007038680669005379	not-binder
GTMEKLPK	HLA-A*30:01	0.983042299747467	0.010591024195471076	binder
IGNHFKAS	HLA-A*30:01	0.02025724817067385	0.013320684970018414	not-binder
GSLTAIPT	HLA-A*30:01	0.014018288534134626	0.012004774481032576	not-binder
MATLLWPG	HLA-A*30:01	0.014934965502470731	0.008176318325327538	not-binder
NFVHADYG	HLA-A*30:01	0.004023916786536574	0.0022939643370054053	not-binder
VFYRAITS	HLA-A*30:01	0.3365675568580627	0.19603719225187113	not-binder
GTERVVVS	HLA-A*30:01	0.004207641119137406	0.002127195864095518	not-binder
CVVSTNVT	HLA-A*30:01	0.010878617130219936	0.01337108694882094	not-binder
DALSDGDL	HLA-A*30:01	0.0016665854724124073	0.0007543440229493743	not-binder
NMDCLPTD	HLA-A*30:01	0.0032982540316879748	0.0013348649419518853	not-binder
LSKYQKKQ	HLA-A*30:01	0.14300079457461834	0.16013537596803462	not-binder
PPPPTDVP	HLA-A*30:01	0.005543268681503832	0.004447124571138112	not-binder
ENRYRFLR	HLA-A*30:01	0.04626420699059963	0.014871661951366934	not-binder
LTRDNWST	HLA-A*30:01	0.25918431431055067	0.21016687711164164	not-binder
IISSYDEI	HLA-A*30:01	0.0071158910170197485	0.005567974601348118	not-binder
SPNDMNRV	HLA-A*30:01	0.002958915033377707	0.003356220896871238	not-binder
QIVQHVDK	HLA-A*30:01	0.18247671872377397	0.15566372137608375	not-binder
IYVKHEIV	HLA-A*30:01	0.31261608358472587	0.35248609282049354	not-binder
SEGIDLEG	HLA-A*30:01	0.00041454902675468474	0.00023993175644656576	not-binder
IREIVLMG	HLA-A*30:01	0.006874560995493084	0.009113940244638978	not-binder
PFIQGVKE	HLA-A*30:01	0.010007271729409694	0.00800961887461275	not-binder
SRALEGKA	HLA-A*30:01	0.0014112184231635182	0.0016356340023070534	not-binder
GMLDDAAA	HLA-A*30:01	0.0018916692584753036	0.000934652682859538	not-binder
CRKCEHGK	HLA-A*30:01	0.026812085416167974	0.047742366012265385	not-binder
EVHPRDAM	HLA-A*30:01	0.0008194052003091201	0.0005525588360799251	not-binder
VRHLRHLF	HLA-A*30:01	0.05473718559369445	0.04933264598049848	not-binder
KPFGGIRI	HLA-A*30:01	0.10963817173615098	0.08810271423530726	not-binder
IKTIEVLI	HLA-A*30:01	0.029607447609305382	0.025623155131079555	not-binder
IALIVSGG	HLA-A*30:01	0.018169217905960978	0.018964473049131476	not-binder
CLMDDHVP	HLA-A*30:01	0.003775885177310556	0.002101987093813028	not-binder
DVLFDNGR	HLA-A*30:01	0.03674785357434303	0.02565662700050799	not-binder
ICDHDFQN	HLA-A*30:01	0.0006254195875953882	0.00016288673508409578	not-binder
MSWIGLIV	HLA-A*30:01	0.32792514860630034	0.22431182539650557	not-binder
PYKVSGTL	HLA-A*30:01	0.0510738767683506	0.0832195955690345	not-binder
LKGYKVNL	HLA-A*30:01	0.03204140178859234	0.018371632233353006	not-binder
TLDKYSGV	HLA-A*30:01	0.0061273375991731886	0.004955690379116437	not-binder
MLQRIYGT	HLA-A*30:01	0.059447463136166334	0.06254051846205433	not-binder
GRNVPMYR	HLA-A*30:01	0.15716385692358018	0.07833393899313912	not-binder
TIATNMAG	HLA-A*30:01	0.0027206806698814034	0.0020569300711472303	not-binder
GARISGTL	HLA-A*30:01	0.1887753438204527	0.19504401968058005	not-binder
ASPLVHRR	HLA-A*30:01	0.16077340692281722	0.13831298381579438	not-binder
RVVRKSSF	HLA-A*30:01	0.763627552986145	0.17472860461705167	binder
RDVNDVSF	HLA-A*30:01	0.0018032914376817644	0.0006667751811477388	not-binder
WYQGTADA	HLA-A*30:01	0.0020959814894013105	0.0008364361369152211	not-binder
PVTRVISR	HLA-A*30:01	0.20543220341205598	0.1562280149830789	not-binder
TCDYRGEY	HLA-A*30:01	0.0034831293858587744	0.0015673785409542117	not-binder
SCNHWMYF	HLA-A*30:01	0.01180745977908373	0.007819893963310154	not-binder
RNLVNAIK	HLA-A*30:01	0.7232272624969482	0.12793331649019313	binder
GYLLCSGK	HLA-A*30:01	0.19833837375044822	0.13735711652419538	not-binder
YANDSHIH	HLA-A*30:01	0.022595003992319108	0.020362511814573603	not-binder
DHQPQFPK	HLA-A*30:01	0.09280873201787472	0.08981213221484363	not-binder
ESSKVAQD	HLA-A*30:01	0.002754066651687026	0.0017375421943263791	not-binder
APKPCHEI	HLA-A*30:01	0.00972332366509363	0.006918378797879809	not-binder
VMAIASQK	HLA-A*30:01	0.8401495456695557	0.048341026592581944	binder
MLQTRGHE	HLA-A*30:01	0.00404510807711631	0.00378509847613962	not-binder
FLIDPSGI	HLA-A*30:01	0.005378877301700414	0.003447587965986443	not-binder
GTGQFARV	HLA-A*30:01	0.21454876903444528	0.22304142848063	not-binder
GLFCAAQR	HLA-A*30:01	0.158842034637928	0.1358291212497791	not-binder
VMKSHSFA	HLA-A*30:01	0.6909489393234253	0.27379159358975697	binder
PLVTSLRE	HLA-A*30:01	0.006772798579186201	0.0047898877249068095	not-binder
KSIRHYVK	HLA-A*30:01	0.9794034361839294	0.011901293264271093	binder
ESSSDESS	HLA-A*30:01	0.00028450358076952397	7.01730062202609e-05	not-binder
TSKSCSHS	HLA-A*30:01	0.08565516145899892	0.1263198648885735	not-binder
LAAIMMKD	HLA-A*30:01	0.011326166009530425	0.007159557349908373	not-binder
ATESRYLS	HLA-A*30:01	0.010700039472430945	0.0060655848817905336	not-binder
GDPQVIMQ	HLA-A*30:01	0.0019801757764071224	0.0010079120766649243	not-binder
LIGGGLGF	HLA-A*30:01	0.011076868698000907	0.006954052327619538	not-binder
VRHIGGGC	HLA-A*30:01	0.0021969970694044605	0.0021148347687730204	not-binder
NPATQFDQ	HLA-A*30:01	0.0013242709334008395	0.001061727534500219	not-binder
GPAAAGLD	HLA-A*30:01	0.0011275417520664633	0.00038475764912503855	not-binder
NLTKEHRC	HLA-A*30:01	0.0012839856848586352	0.0009577676070489696	not-binder
LKENILLN	HLA-A*30:01	0.006060458766296506	0.0026854292936742408	not-binder
LVSFTKWA	HLA-A*30:01	0.19762689471244813	0.129832259790802	not-binder
IRILHIEG	HLA-A*30:01	0.016996614541858433	0.012112755445699548	not-binder
VDEIIPEP	HLA-A*30:01	0.002186822355724871	0.0013601009547975277	not-binder
KTGKYVPP	HLA-A*30:01	0.19016847275197507	0.2326480885930542	not-binder
ALGRPEAW	HLA-A*30:01	0.004658498102799058	0.0022345958723172946	not-binder
YQIEAGNE	HLA-A*30:01	0.005174482869915664	0.0031647251120922788	not-binder
IGRLLRVF	HLA-A*30:01	0.06006650328636169	0.031431812215204004	not-binder
LLAAPKTE	HLA-A*30:01	0.01901916554197669	0.010951453792791329	not-binder
LYHSGDSH	HLA-A*30:01	0.0054247923195362095	0.001945392151947546	not-binder
VDESHVSV	HLA-A*30:01	0.005782224424183369	0.004352427875274317	not-binder
FPLVSVGA	HLA-A*30:01	0.007316838530823588	0.004162237108471093	not-binder
GGKVWINI	HLA-A*30:01	0.2874661244452	0.25556055817661577	not-binder
MDDFIKAM	HLA-A*30:01	0.012795997876673936	0.006694351892818359	not-binder
TGGDEAAL	HLA-A*30:01	0.001062216144055128	0.00043800812502835994	not-binder
PNTAAMNL	HLA-A*30:01	0.005463614163454622	0.0033514115063926677	not-binder
ALQAKIDD	HLA-A*30:01	0.007259089546278119	0.006777394335157168	not-binder
IEWNDDTL	HLA-A*30:01	0.0018752661882899702	0.0010495859869455843	not-binder
GLIWVGIS	HLA-A*30:01	0.02672934327274561	0.03172676425600821	not-binder
APPATATV	HLA-A*30:01	0.015869205119088292	0.021768228745226357	not-binder
TLWPGMKI	HLA-A*30:01	0.1279252301901579	0.1079137538673603	not-binder
RAQLNRGQ	HLA-A*30:01	0.14562352504581214	0.1345546826632846	not-binder
HHANFQSL	HLA-A*30:01	0.002980227395892143	0.0013876669597522448	not-binder
QGSPAPLP	HLA-A*30:01	0.004732452961616218	0.0027304631182284195	not-binder
GFSSALTD	HLA-A*30:01	0.0024242151994258165	0.0008169019371893282	not-binder
LSDMGPGT	HLA-A*30:01	0.0017651744070462882	0.0008503942808094085	not-binder
MRDTLRKM	HLA-A*30:01	0.008029312174767256	0.0066521272767992605	not-binder
DYKVRVLP	HLA-A*30:01	0.014792189234867692	0.014330167158139557	not-binder
ANGCSIGY	HLA-A*30:01	0.009804626391269267	0.008494702021125346	not-binder
SREVQETI	HLA-A*30:01	0.0009052462759427726	0.00032805314733280955	not-binder
ETQLKNMF	HLA-A*30:01	0.0031990541378036142	0.001403755325667128	not-binder
EIKKVEKH	HLA-A*30:01	0.04954651929438114	0.06515417840652447	not-binder
ATPVFDGA	HLA-A*30:01	0.011462778877466917	0.003840525734526839	not-binder
HAEKDQML	HLA-A*30:01	0.0017250755045097321	0.001054259766881265	not-binder
KQQKFISQ	HLA-A*30:01	0.1271924705244601	0.142541935466516	not-binder
AVAAAAAT	HLA-A*30:01	0.024684781022369862	0.02131940500907487	not-binder
ETDENGIP	HLA-A*30:01	0.000691561761777848	0.0004127128032896064	not-binder
VNIIKEKT	HLA-A*30:01	0.005691287550143897	0.0025124796917109036	not-binder
LLQELEYG	HLA-A*30:01	0.004030376847367734	0.0020574999700842525	not-binder
DDLQAVMA	HLA-A*30:01	0.002636512485332787	0.001066847597653437	not-binder
ACENAAIV	HLA-A*30:01	0.0008117929450236261	0.0002236028765840606	not-binder
ETIYRKRH	HLA-A*30:01	0.006590761640109122	0.0060469867450520225	not-binder
LEDGISHF	HLA-A*30:01	0.004051910084672272	0.0022806621316176505	not-binder
KRSIAKEQ	HLA-A*30:01	0.005316035897703841	0.006017264924572283	not-binder
DVVESYSV	HLA-A*30:01	0.005143380397930742	0.0031375218657660104	not-binder
GPDKAVKL	HLA-A*30:01	0.006388081517070532	0.0030441193650962836	not-binder
MPPKSEFI	HLA-A*30:01	0.010294146789237856	0.01026902403563055	not-binder
FVKTGKVN	HLA-A*30:01	0.06432656571269035	0.06962697590625692	not-binder
EGITHSLC	HLA-A*30:01	0.001277251003193669	0.001061574839566663	not-binder
LEESRIIR	HLA-A*30:01	0.01320310696028173	0.00565975190236824	not-binder
RIANIVMT	HLA-A*30:01	0.3394864235073328	0.2662042705365454	not-binder
AYDAPAPS	HLA-A*30:01	0.013294377736747265	0.009956618011532706	not-binder
IRDRGDWV	HLA-A*30:01	0.0020836491079535336	0.0020532832382561066	not-binder
LYGYLYDG	HLA-A*30:01	0.014052077662199736	0.003651782615152934	not-binder
YNFALQMG	HLA-A*30:01	0.005202969978563487	0.002905440338678722	not-binder
KRRFQLCR	HLA-A*30:01	0.06767370449379087	0.06901350938451102	not-binder
IHCFRNPG	HLA-A*30:01	0.0072781141963787375	0.005252134015912797	not-binder
AQDIVHFD	HLA-A*30:01	0.004202272929251194	0.002504951183584601	not-binder
IRPQGFFQ	HLA-A*30:01	0.0081703738309443	0.0037358698554279027	not-binder
QGAQGDAF	HLA-A*30:01	0.0008269099285826087	0.000642192534024931	not-binder
FAHRFADS	HLA-A*30:01	0.02052937913686037	0.009226469785284965	not-binder
ASSSEHAD	HLA-A*30:01	0.0013937290059402585	0.0006516458400205265	not-binder
IRLMDNKQ	HLA-A*30:01	0.006398493540473282	0.004951779285824219	not-binder
AEAQRARF	HLA-A*30:01	0.0032511748373508453	0.002132488349075373	not-binder
SSVARVQA	HLA-A*30:01	0.09625200852751732	0.047464520812934084	not-binder
VDEGHDYI	HLA-A*30:01	0.0056720336549915375	0.007108491103664361	not-binder
RRYFYGKI	HLA-A*30:01	0.19839382227510213	0.22822066198302668	not-binder
PMITINEN	HLA-A*30:01	0.003312551532872021	0.0022478351633280044	not-binder
PLWYTSVG	HLA-A*30:01	0.006084259925410151	0.005649361475136918	not-binder
IDPNFRTS	HLA-A*30:01	0.007771829236298799	0.005693088797699363	not-binder
AVGRTLVA	HLA-A*30:01	0.19845443069934846	0.12638315586422819	not-binder
LTLGANRE	HLA-A*30:01	0.010098675545305014	0.006738204616088325	not-binder
VNAPKEVA	HLA-A*30:01	0.006869006156921387	0.0021885209794328974	not-binder
SRFFTKVM	HLA-A*30:01	0.023421809542924166	0.021009577055929995	not-binder
EHFSCFTM	HLA-A*30:01	0.0016916497144848109	0.0011506800959041183	not-binder
GTVTAGTS	HLA-A*30:01	0.004274512350093573	0.0022228891620569105	not-binder
LALIIIHG	HLA-A*30:01	0.03007692378014326	0.02402179988880507	not-binder
VEQAKVRR	HLA-A*30:01	0.014631461584940553	0.011970749706670832	not-binder
DYEAERPF	HLA-A*30:01	0.006114816176705062	0.004544299283675564	not-binder
KYRKDKRD	HLA-A*30:01	0.027376687791547737	0.024128310561281972	not-binder
ALVSCLAM	HLA-A*30:01	0.010336034512147308	0.007934912500066539	not-binder
SPMIVAAM	HLA-A*30:01	0.0040555708575993775	0.002256927675341858	not-binder
LIAHVGCV	HLA-A*30:01	0.01612686086446047	0.005097324849319412	not-binder
SDSILSMH	HLA-A*30:01	0.004617674794280902	0.003512828066067406	not-binder
FDFSFVDS	HLA-A*30:01	0.004931929707527161	0.0030731276686474024	not-binder
SYNNSQLQ	HLA-A*30:01	0.007971769012510777	0.00454000578903205	not-binder
SASGKCLE	HLA-A*30:01	0.0029039190616458655	0.0026206246965308944	not-binder
LRTQALEF	HLA-A*30:01	0.007040548766963184	0.008388021629235255	not-binder
SFDNSLSP	HLA-A*30:01	0.008472784410696477	0.006536341172648837	not-binder
SHTNDNPV	HLA-A*30:01	0.0009994582156650721	0.00039474341035420865	not-binder
NDLTYVLL	HLA-A*30:01	0.009702544705942274	0.004159838760533331	not-binder
GEILGNGN	HLA-A*30:01	0.0007670441176742315	0.00040251311844022254	not-binder
EGAEINGA	HLA-A*30:01	0.001665671484079212	0.0010710940260710438	not-binder
EGVSFAVW	HLA-A*30:01	0.0016272169654257596	0.0005185649361097593	not-binder
KNVITNLH	HLA-A*30:01	0.1909159366041422	0.2529102161913874	not-binder
YVSGVRFG	HLA-A*30:01	0.013074919581413269	0.0018843444807288888	not-binder
VIMACFYP	HLA-A*30:01	0.09326053094118833	0.06962843060595787	not-binder
LVLKYLRQ	HLA-A*30:01	0.056965730339288714	0.022295889377626818	not-binder
YNPQNDTW	HLA-A*30:01	0.001610625081229955	0.0016464184157787404	not-binder
QAMSELDF	HLA-A*30:01	0.00319045452051796	0.0038089913216018284	not-binder
KTVATCIL	HLA-A*30:01	0.2271169528365135	0.0567633130035757	not-binder
GQNIVNAI	HLA-A*30:01	0.01883837962523103	0.013611038349217815	not-binder
TVPLTPAA	HLA-A*30:01	0.04372200164943933	0.048060753520827754	not-binder
NLQDVHDG	HLA-A*30:01	0.0016696452046744525	0.0006240551209479331	not-binder
PTKIAALQ	HLA-A*30:01	0.017017142102122306	0.015387036839413023	not-binder
KALGSNLN	HLA-A*30:01	0.0549277763813734	0.04148567806756544	not-binder
ELWIPVIS	HLA-A*30:01	0.015009555360302329	0.009953558020280336	not-binder
ENAINTLL	HLA-A*30:01	0.0037179492239374666	0.001700918469057925	not-binder
AAGLARQC	HLA-A*30:01	0.003367608063854277	0.0017209606634687043	not-binder
PPQGNWFG	HLA-A*30:01	0.001798624498769641	0.0007327306451780512	not-binder
HELIEAKS	HLA-A*30:01	0.005154600087553263	0.004523811215278492	not-binder
LSVFTGLL	HLA-A*30:01	0.02899372219108045	0.018544493380308925	not-binder
CAKRLKAI	HLA-A*30:01	0.3746532201766968	0.19416524183552406	not-binder
IHMLSGAI	HLA-A*30:01	0.005607715621590614	0.0026956439545464833	not-binder
AKQAGATP	HLA-A*30:01	0.003987456136383116	0.003038593029934597	not-binder
RVRGRVLK	HLA-A*30:01	0.9857484698295593	0.011868953854438265	binder
HQHYGRAD	HLA-A*30:01	0.008322780625894666	0.0050123616639776445	not-binder
IRFVLRDA	HLA-A*30:01	0.09083450683392584	0.10933682237723062	not-binder
SPGPPPSL	HLA-A*30:01	0.017762036807835103	0.01226119468822081	not-binder
LARAHFEK	HLA-A*30:01	0.9376564264297486	0.03858172129565764	binder
SNHRELIN	HLA-A*30:01	0.0070423363940790296	0.00675766083200389	not-binder
HRFKVDAP	HLA-A*30:01	0.024854055943433196	0.02759383053828518	not-binder
SAGFYWAT	HLA-A*30:01	0.03299805074930191	0.019188046571645495	not-binder
ERRTRLVS	HLA-A*30:01	0.00876379597466439	0.014229418459384323	not-binder
FYGTAVVR	HLA-A*30:01	0.1191206306219101	0.06450623505770883	not-binder
SAKEGGEQ	HLA-A*30:01	0.004402777377981693	0.003690642233609465	not-binder
DDLGGVTY	HLA-A*30:01	0.0029033231432549654	0.002061759989321803	not-binder
GIKAFEEL	HLA-A*30:01	0.054595707124099134	0.07591807927699264	not-binder
DFMPNIYD	HLA-A*30:01	0.005561054358258844	0.005513571934996883	not-binder
RNLPNDDL	HLA-A*30:01	0.014488201774656772	0.01700220135452094	not-binder
IGDAGYFD	HLA-A*30:01	0.003336456697434187	0.0015593113243763084	not-binder
FFNILGEG	HLA-A*30:01	0.003955581085756421	0.0026762114169735286	not-binder
IKSETATC	HLA-A*30:01	0.0011298745987005532	0.000909712188853727	not-binder
RCARGHSQ	HLA-A*30:01	0.003918194849393331	0.002853929955353638	not-binder
LNFQTPGY	HLA-A*30:01	0.019699424132704736	0.015140185747518523	not-binder
RTYCPRKR	HLA-A*30:01	0.7691210314631463	0.33380388963785484	binder
DVSEFMTK	HLA-A*30:01	0.22530145421624184	0.11067916130043218	not-binder
LRCYPKHH	HLA-A*30:01	0.01000789504032582	0.004971973406094179	not-binder
QLFTALNV	HLA-A*30:01	0.11577314455062152	0.15770568259736273	not-binder
AKDSQGSG	HLA-A*30:01	0.0006369172770064324	0.0004095460491348412	not-binder
LQNDLNRI	HLA-A*30:01	0.018894986901432275	0.011711610480349466	not-binder
GNSTAYRF	HLA-A*30:01	0.010882778698578477	0.006650630270209906	not-binder
YMERIDKR	HLA-A*30:01	0.037237330619245765	0.03709030616373336	not-binder
AHGIDKHV	HLA-A*30:01	0.0010555817279964685	0.0005369752770215257	not-binder
AVLSRAVF	HLA-A*30:01	0.2208246871829033	0.34238302317541264	not-binder
IRGVKDLL	HLA-A*30:01	0.003986425441689789	0.002446484270006454	not-binder
LVGDSLGM	HLA-A*30:01	0.004572434071451426	0.003321650875673607	not-binder
AITVTMAL	HLA-A*30:01	0.0181349458405748	0.010832861149753898	not-binder
IFMPVTVV	HLA-A*30:01	0.23405596390366554	0.18722713883354253	not-binder
STDHTTQI	HLA-A*30:01	0.009480457613244652	0.008598965643718514	not-binder
QNCIIVAQ	HLA-A*30:01	0.0022822500090114773	0.0013964149033565236	not-binder
YHFMVSNL	HLA-A*30:01	0.008261100621894002	0.005267397596853878	not-binder
ESFSQIEV	HLA-A*30:01	0.01218027612194419	0.006059959876187	not-binder
IKLDKADG	HLA-A*30:01	0.003470162278972566	0.001878568128754394	not-binder
SEKSLYGT	HLA-A*30:01	0.004086541698779911	0.0038406220890429385	not-binder
MQAVGAQA	HLA-A*30:01	0.00610556760802865	0.004091141981837283	not-binder
DLCQLLVY	HLA-A*30:01	0.027770501375198365	0.02173089113386137	not-binder
LAAQRAEI	HLA-A*30:01	0.061750978231430054	0.043594204683243896	not-binder
EEAIAAAE	HLA-A*30:01	0.0017659301694948227	0.0014364991818221027	not-binder
LNDWRSCF	HLA-A*30:01	0.004162120865657926	0.0021004684763579274	not-binder
APTPAQSP	HLA-A*30:01	0.002819741773419082	0.0013817854448208843	not-binder
GMTYEQEG	HLA-A*30:01	0.0011959133378695696	0.00042891152306798956	not-binder
NVGVHRHT	HLA-A*30:01	0.0036401272634975614	0.0025587867753321327	not-binder
KVTPVKQL	HLA-A*30:01	0.5862843215465545	0.23658495286100575	ambiguous
NELKPDII	HLA-A*30:01	0.0019362058490514755	0.0009474773270039625	not-binder
EEDDVEGE	HLA-A*30:01	0.0003033724773558788	0.00020588816840497079	not-binder
GCKSLFDG	HLA-A*30:01	0.0013917507487349213	0.0003661515164578677	not-binder
QEITRIRK	HLA-A*30:01	0.09120453540235758	0.06336331077936727	not-binder
GWESLLMR	HLA-A*30:01	0.056042295135557654	0.04004597317094323	not-binder
VITSSHWL	HLA-A*30:01	0.020938594825565815	0.013436988000824164	not-binder
DSIDNITQ	HLA-A*30:01	0.0026308435131795703	0.0019407834811828045	not-binder
NMSTPDPD	HLA-A*30:01	0.0027361813001334665	0.0023331114658220234	not-binder
EEIERGQV	HLA-A*30:01	0.0017458133748732506	0.0014082092446721728	not-binder
GVNQKSLG	HLA-A*30:01	0.025313890539109707	0.022128972230843997	not-binder
ILQIVGAG	HLA-A*30:01	0.007477297075092792	0.008681172017853712	not-binder
NVFDKNKH	HLA-A*30:01	0.057581004686653614	0.07091196005555932	not-binder
GLDLDAGL	HLA-A*30:01	0.004318527388386428	0.002288050540174309	not-binder
LKNKNLKI	HLA-A*30:01	0.04981723241508007	0.017312955358488757	not-binder
VMVAELIR	HLA-A*30:01	0.07719637155532837	0.04478822914681503	not-binder
ADDAAPDR	HLA-A*30:01	0.014598984151962213	0.010401669537544364	not-binder
AVNYGLQL	HLA-A*30:01	0.058575577847659585	0.048240404420141846	not-binder
VALLRARA	HLA-A*30:01	0.22337392941117287	0.20974743693669454	not-binder
TTSETPEM	HLA-A*30:01	0.0022141686407849193	0.0012029808237150373	not-binder
RAGVKNRA	HLA-A*30:01	0.4417406380176544	0.28085950329033826	ambiguous
RPAFKGLY	HLA-A*30:01	0.05139341223984957	0.045935131151100116	not-binder
GHNPPVIV	HLA-A*30:01	0.0038310465519316495	0.004152379889654504	not-binder
GVMQSLIE	HLA-A*30:01	0.00905924669932574	0.0055705441343885794	not-binder
SIEEPWEK	HLA-A*30:01	0.13699805587530137	0.08091046344785216	not-binder
RSVLELID	HLA-A*30:01	0.01413951264694333	0.008865117426102315	not-binder
VGVAVLNR	HLA-A*30:01	0.20158171355724336	0.057773631630993756	not-binder
ILLDLGHH	HLA-A*30:01	0.025409619975835084	0.019410989089809885	not-binder
VYIDEIDK	HLA-A*30:01	0.16725451573729516	0.16805173817734678	not-binder
PGWDKHSY	HLA-A*30:01	0.00878237677970901	0.005945441886492658	not-binder
GAPVGDTL	HLA-A*30:01	0.019367375294677913	0.026885136686516035	not-binder
VKYRTGFW	HLA-A*30:01	0.004478035494685173	0.0036477268219478063	not-binder
DIEKKIKS	HLA-A*30:01	0.0079609299544245	0.003136841273609637	not-binder
IDPNNNPS	HLA-A*30:01	0.00209830270614475	0.0006256631668158745	not-binder
KPALANGT	HLA-A*30:01	0.005440498609095812	0.008079988000739098	not-binder
TACSYAGK	HLA-A*30:01	0.33865552246570585	0.18331420211207555	not-binder
KKREQLFE	HLA-A*30:01	0.0048148886300623415	0.0038806141450916758	not-binder
TTRRDLEW	HLA-A*30:01	0.022779018501751125	0.015048363899447538	not-binder
TDRSQRFM	HLA-A*30:01	0.002693519467720762	0.0035385518073286337	not-binder
RIMLEQGF	HLA-A*30:01	0.15829115808010102	0.11601407245682285	not-binder
GFGFRQNI	HLA-A*30:01	0.13567531146109105	0.1511282568104653	not-binder
AHQLGIYL	HLA-A*30:01	0.005511973472312093	0.002602067407735799	not-binder
GWHLIQVL	HLA-A*30:01	0.02140418263152242	0.01831297878831919	not-binder
RKVADDAP	HLA-A*30:01	0.002459409472066909	0.0019632005953355877	not-binder
SVRSDIDA	HLA-A*30:01	0.5673093914985656	0.287827217711667	ambiguous
VGSKFSEE	HLA-A*30:01	0.0023928363574668766	0.00045763893892032556	not-binder
VNNTSGFG	HLA-A*30:01	0.0030050320783630013	0.0022065358009750132	not-binder
IENAVMLS	HLA-A*30:01	0.006212321144994348	0.0075235816445138855	not-binder
MPQWAGSS	HLA-A*30:01	0.002493918337859213	0.0023373665906060636	not-binder
VFAHRDFN	HLA-A*30:01	0.011313020577654242	0.006518720664490614	not-binder
FQFYVVDG	HLA-A*30:01	0.010995641956105829	0.006929653882635515	not-binder
GADASKVK	HLA-A*30:01	0.06325604058802128	0.040111502963886235	not-binder
TRLSFETS	HLA-A*30:01	0.004276419419329614	0.0065751800866008835	not-binder
IAGRYEGI	HLA-A*30:01	0.06599243897944689	0.08101554850680776	not-binder
EDVGIVLG	HLA-A*30:01	0.0019679676566738634	0.001363402934954413	not-binder
IVDVGNGA	HLA-A*30:01	0.0035715889651328327	0.0016725151466105454	not-binder
LAGNAARD	HLA-A*30:01	0.0035050969803705812	0.0017781067604428374	not-binder
KSPENCES	HLA-A*30:01	0.005081634328234941	0.007015739298902092	not-binder
DSCHFRTK	HLA-A*30:01	0.05214932784438133	0.03359426935831909	not-binder
EFDISRDG	HLA-A*30:01	0.0027033157530240715	0.0017823550789825642	not-binder
VGGLPETM	HLA-A*30:01	0.0033201757003553213	0.00218813337809164	not-binder
DALSKLAS	HLA-A*30:01	0.006814395822584629	0.004727088039522218	not-binder
VGGVFDVS	HLA-A*30:01	0.00845814784988761	0.006848338717373744	not-binder
EYVLVHDG	HLA-A*30:01	0.005505821830593049	0.0028791499363832905	not-binder
LSVNIAEE	HLA-A*30:01	0.007765402155928314	0.005294927764955011	not-binder
YDVSPQLA	HLA-A*30:01	0.003172292886301875	0.0013230513695345557	not-binder
SHLLTKKD	HLA-A*30:01	0.002970134117640555	0.0012633508412889238	not-binder
SGKVFGNL	HLA-A*30:01	0.0821863692253828	0.04819856058702401	not-binder
GQQSITVL	HLA-A*30:01	0.005511183151975274	0.0041257438587932035	not-binder
ILENSSFT	HLA-A*30:01	0.0027870458783581854	0.0012380059620445355	not-binder
ENPAHKSQ	HLA-A*30:01	0.003604332124814391	0.0012425853282905276	not-binder
GLELLSKE	HLA-A*30:01	0.0037005374673753978	0.0012253966914628385	not-binder
MRRRLDSH	HLA-A*30:01	0.004528833995573222	0.0036270709336116346	not-binder
VPEKREEV	HLA-A*30:01	0.0021599339321255683	0.0008006571381803439	not-binder
TSEDNASF	HLA-A*30:01	0.0015884669148363173	0.0015221095153725188	not-binder
MEIFRLNT	HLA-A*30:01	0.014070880424696952	0.008002840728079125	not-binder
GVAPGAHW	HLA-A*30:01	0.008305595396086574	0.0065883646972457076	not-binder
YPALVNCT	HLA-A*30:01	0.0025257863104343413	0.0017209042886114669	not-binder
LGINIGKN	HLA-A*30:01	0.011802027374505997	0.005112613066383436	not-binder
NQIVANAT	HLA-A*30:01	0.001304423762485385	0.0003367499596942655	not-binder
VFVVPFDS	HLA-A*30:01	0.033892536908388136	0.02182884531537661	not-binder
DVCEGLDA	HLA-A*30:01	0.0009487615199759603	0.0003875430142379883	not-binder
RSLAQNRT	HLA-A*30:01	0.15834168195724488	0.17789308061739545	not-binder
KSHDYTDK	HLA-A*30:01	0.6968897402286529	0.32924229397384863	binder
PTGDVGTY	HLA-A*30:01	0.003379727469291538	0.0024550875959594132	not-binder
MAGEIILL	HLA-A*30:01	0.027652100659906864	0.021061283825707214	not-binder
LKYVDALN	HLA-A*30:01	0.005805433634668589	0.004230458580733432	not-binder
SSQLKGSP	HLA-A*30:01	0.004430834669619799	0.0016723552428731436	not-binder
LGTGCGTT	HLA-A*30:01	0.0005940292263403535	0.00017188933622464643	not-binder
WQGRPVML	HLA-A*30:01	0.010095070861279965	0.008372027727515304	not-binder
ILILMLGS	HLA-A*30:01	0.023192353080958128	0.03277956032334529	not-binder
EDIVGIDA	HLA-A*30:01	0.0015382149373181163	0.0012076940328459257	not-binder
YECKVCRK	HLA-A*30:01	0.04146238877438009	0.04984054484345317	not-binder
VAGDRLWL	HLA-A*30:01	0.024234685860574246	0.01258620405569779	not-binder
LEEPDVIY	HLA-A*30:01	0.003483965713530779	0.003365423265001153	not-binder
QRPVSTFV	HLA-A*30:01	0.02051054174080491	0.024504352606809825	not-binder
DVLDMPVD	HLA-A*30:01	0.009075538627803326	0.004824519368913184	not-binder
FASNTPPR	HLA-A*30:01	0.23041501343250276	0.19991903473447742	not-binder
GLADPGAV	HLA-A*30:01	0.0023866091622039677	0.0015761244633534835	not-binder
EKIVGYPT	HLA-A*30:01	0.0022893053595907987	0.0014294035868364452	not-binder
QVSQRLDG	HLA-A*30:01	0.009878649411257356	0.010433958493042773	not-binder
YDADAELK	HLA-A*30:01	0.14458468705415725	0.11522084901032777	not-binder
EKIKKKKE	HLA-A*30:01	0.0018519661389291286	0.0012105689157710247	not-binder
LDQIRTAI	HLA-A*30:01	0.01527007888071239	0.014481126399857002	not-binder
RLLCGDVG	HLA-A*30:01	0.015811762027442455	0.012047015181105292	not-binder
YASVCAQT	HLA-A*30:01	0.002490220300387591	0.0012804799967128064	not-binder
LADIDDDY	HLA-A*30:01	0.001685073292173911	0.0012261331224521991	not-binder
GARMQEGI	HLA-A*30:01	0.1183890599757433	0.09139510365824245	not-binder
IQKAYRKK	HLA-A*30:01	0.6750972151756287	0.11856559852027114	binder
HFTESYLT	HLA-A*30:01	0.01181895649060607	0.005254143688670426	not-binder
FNKSGNKI	HLA-A*30:01	0.052496107667684554	0.06850359254742097	not-binder
SDILNVPV	HLA-A*30:01	0.00884696920402348	0.006920717662757326	not-binder
ADGMLHIS	HLA-A*30:01	0.0020749717019498347	0.0012888514176798702	not-binder
DGSNRCSP	HLA-A*30:01	0.0008508452563546598	0.000160031127434077	not-binder
AIDRLRTT	HLA-A*30:01	0.003400335379410535	0.0021085856038335553	not-binder
GKVLGIHV	HLA-A*30:01	0.008914937544614077	0.001537920680885829	not-binder
LQSWVIEK	HLA-A*30:01	0.5167066395282746	0.17656787262413287	ambiguous
LQLFIKDY	HLA-A*30:01	0.028302570059895515	0.0175470262153793	not-binder
ITSDCDPY	HLA-A*30:01	0.007046423363499343	0.006469818626881568	not-binder
KFADTGIP	HLA-A*30:01	0.02557918233796954	0.03202774089820459	not-binder
FISQLSLM	HLA-A*30:01	0.012866421649232507	0.005906510344562181	not-binder
SQHKIAQM	HLA-A*30:01	0.0765546802431345	0.11424133866145947	not-binder
PMIAVIGK	HLA-A*30:01	0.325047405436635	0.1620819495257378	not-binder
MLYLLGVV	HLA-A*30:01	0.1524835254997015	0.1429582672951646	not-binder
EDCGYCSQ	HLA-A*30:01	0.0008998260396765545	0.0011830425496821304	not-binder
EASPARLY	HLA-A*30:01	0.024210556223988534	0.014937807957298807	not-binder
AEHAVWSL	HLA-A*30:01	0.004956242581829429	0.0034927366463479398	not-binder
ITHLPTGL	HLA-A*30:01	0.274113916605711	0.251591007835136	not-binder
EAMQKMGP	HLA-A*30:01	0.0030509130330756305	0.0023297450797100366	not-binder
GLWRCSGV	HLA-A*30:01	0.1345959003083408	0.09688055995893916	not-binder
LVMLLTGR	HLA-A*30:01	0.24587526321411132	0.09621280240270833	not-binder
QFFRWTER	HLA-A*30:01	0.23582828044891357	0.09957460118890459	not-binder
VISLDRSL	HLA-A*30:01	0.02108124759979546	0.01728037121505417	not-binder
TVHERSRL	HLA-A*30:01	0.2788179211318493	0.24192571331116755	not-binder
YLARAAVA	HLA-A*30:01	0.01773098446428776	0.006457776489976484	not-binder
VRVKALFA	HLA-A*30:01	0.1583759907633066	0.18171798300232567	not-binder
SLIDCNAA	HLA-A*30:01	0.01257873298600316	0.018115706942609344	not-binder
PANGQQVP	HLA-A*30:01	0.0017850306699983775	0.0007928899033450471	not-binder
NKILGCDF	HLA-A*30:01	0.000610482323099859	0.00032858385331551576	not-binder
FQVKNVGK	HLA-A*30:01	0.4144469857215881	0.1620864619497534	not-binder
IFDSWAGV	HLA-A*30:01	0.030016820784658192	0.0338630079311526	not-binder
DEFRDLYP	HLA-A*30:01	0.0037865069461986423	0.004139346078411212	not-binder
KSLSTGLI	HLA-A*30:01	0.22051830887794494	0.1141767251792936	not-binder
DLETKIEK	HLA-A*30:01	0.08477572142146528	0.061832972289746276	not-binder
LTCHSIAN	HLA-A*30:01	0.010620573395863175	0.012710350649646436	not-binder
TISLLSGK	HLA-A*30:01	0.6479045689105988	0.15348155669865782	binder
SAGSVIHA	HLA-A*30:01	0.015094626694917679	0.008602853323402593	not-binder
IHTYHVGK	HLA-A*30:01	0.4054135575890541	0.20726646732370702	ambiguous
VTLYGPLD	HLA-A*30:01	0.02423213068395853	0.024142649273106824	not-binder
KGLAPKPP	HLA-A*30:01	0.10951177179813384	0.051359722966115	not-binder
NFKEGLTE	HLA-A*30:01	0.0054449870251119135	0.0021419590452010375	not-binder
YIKNNDIK	HLA-A*30:01	0.25638356655836103	0.16999066161867352	not-binder
LEVEPGQE	HLA-A*30:01	0.002894738200120628	0.0033387848433477007	not-binder
NLSWALKR	HLA-A*30:01	0.10919753387570381	0.09199789471023016	not-binder
MSLAGRNT	HLA-A*30:01	0.0407381375785917	0.05689708228654449	not-binder
IQQCPAHE	HLA-A*30:01	0.0014645503426436335	0.0007295561048158441	not-binder
SLDPRELI	HLA-A*30:01	0.00788403779733926	0.00726953625253389	not-binder
ANEVLQED	HLA-A*30:01	0.001148933154763654	0.000506165997784667	not-binder
LMMSLCEE	HLA-A*30:01	0.008204551064409316	0.004817755427272583	not-binder
NQYPEHLP	HLA-A*30:01	0.008301226841285824	0.00670402664035512	not-binder
ALSQVGDL	HLA-A*30:01	0.008309784217271955	0.008397996506451906	not-binder
DEDSNIES	HLA-A*30:01	0.0002562761015724391	0.00010587292302297644	not-binder
YDHGPQMD	HLA-A*30:01	0.0026827743742614983	0.001108717002676519	not-binder
IFCNQGSE	HLA-A*30:01	0.0030057114781811833	0.0022323810005033663	not-binder
VSRAEIGA	HLA-A*30:01	0.5788766384124756	0.264581210940196	ambiguous
DPTIDPIL	HLA-A*30:01	0.004399928636848927	0.002255560220192947	not-binder
IIGIILGG	HLA-A*30:01	0.025208205357193945	0.04085281287739541	not-binder
PREPGKSP	HLA-A*30:01	0.0039341944851912555	0.0030976370191873243	not-binder
NRLFAVNK	HLA-A*30:01	0.36731816828250885	0.13721115129759853	not-binder
MSSILFVS	HLA-A*30:01	0.1357365943491459	0.10460663841371465	not-binder
PFVEAAKT	HLA-A*30:01	0.011620098305866123	0.010129908688126651	not-binder
LYSNGVRT	HLA-A*30:01	0.01800462375395	0.015391033138706994	not-binder
MQVMRWSI	HLA-A*30:01	0.5344662427902221	0.06080000266041454	binder
SSSSPYKE	HLA-A*30:01	0.006452628783881665	0.0032920396521796086	not-binder
REYAVAVQ	HLA-A*30:01	0.016160576860420404	0.026511957985231545	not-binder
NALVKRME	HLA-A*30:01	0.0066011414863169195	0.0047225157181304	not-binder
DEEAHAIR	HLA-A*30:01	0.01933317108778283	0.014737657199276968	not-binder
AAELLGSG	HLA-A*30:01	0.0013175984960980714	0.0004989763433349818	not-binder
GVNIVKKH	HLA-A*30:01	0.10815202705562114	0.11291104945936997	not-binder
QLYEELFD	HLA-A*30:01	0.007208162429742515	0.00570293560830331	not-binder
EYRVYGSR	HLA-A*30:01	0.0795419979840517	0.0671257482660601	not-binder
SSVVAQLL	HLA-A*30:01	0.029128692299127578	0.022011412699354367	not-binder
TLHFVDEI	HLA-A*30:01	0.04229765739291906	0.03716367913135377	not-binder
EACPNIRV	HLA-A*30:01	0.004467067320365459	0.006432348053111315	not-binder
NEVHKQGP	HLA-A*30:01	0.0024121252936311066	0.001509264080938012	not-binder
DGNQRVFR	HLA-A*30:01	0.025706959329545497	0.01264088146077108	not-binder
EVRERFPD	HLA-A*30:01	0.015396309830248357	0.008553080356842829	not-binder
AEKSKTRR	HLA-A*30:01	0.01665049174334854	0.023200597628909487	not-binder
RMRLVYLE	HLA-A*30:01	0.6735853910446167	0.17660629703840008	binder
IGFSLDIQ	HLA-A*30:01	0.008231623098254204	0.002273301550754136	not-binder
FIAKILKT	HLA-A*30:01	0.03511760793626308	0.018325935859437977	not-binder
VISSNGEQ	HLA-A*30:01	0.0028082423377782106	0.0013072553418725815	not-binder
VREVKSLG	HLA-A*30:01	0.003570101529476233	0.0046930487258307315	not-binder
IEDEDEEL	HLA-A*30:01	0.001262114738347009	0.0010962409212843225	not-binder
LEGLEAVR	HLA-A*30:01	0.03393400856293738	0.02371107975284104	not-binder
QGIRRPWK	HLA-A*30:01	0.4984045162796974	0.23864688476212054	ambiguous
TLQEYQKR	HLA-A*30:01	0.04430741360411048	0.0426767242065054	not-binder
IGTDEVKK	HLA-A*30:01	0.11004668846726418	0.06199644740173486	not-binder
NPLQNDYN	HLA-A*30:01	0.0012103016139008104	0.00047957729418729976	not-binder
PTVRGIAS	HLA-A*30:01	0.008392062643542886	0.0040083129700779355	not-binder
GLPKDKLL	HLA-A*30:01	0.021383502753451467	0.022697355003654943	not-binder
HSVVQIEG	HLA-A*30:01	0.009406874794512987	0.004720339968351142	not-binder
LKKEQDVS	HLA-A*30:01	0.0018112711608409882	0.0007774357281286952	not-binder
GGVGKSTF	HLA-A*30:01	0.004992750147357583	0.004023390846243283	not-binder
DGSIIREG	HLA-A*30:01	0.0024739691987633707	0.001416975068660014	not-binder
KRLQNVNL	HLA-A*30:01	0.017627516109496356	0.018076680026358916	not-binder
IDMVIPLG	HLA-A*30:01	0.004612681036815047	0.003066167697023456	not-binder
KQTMDKLS	HLA-A*30:01	0.01828512139618397	0.018593337790758797	not-binder
NRGYNTPV	HLA-A*30:01	0.008902180381119252	0.004662156365181915	not-binder
TSNRPNYA	HLA-A*30:01	0.45181681253015993	0.33692158092254054	ambiguous
VRTYYNYK	HLA-A*30:01	0.5468121185898781	0.2277738097375388	ambiguous
PGTIRGDF	HLA-A*30:01	0.002270124468486756	0.0015868070338816616	not-binder
TIFFSDLN	HLA-A*30:01	0.017189135239459575	0.012049894775092763	not-binder
LTYYQKML	HLA-A*30:01	0.36573232263326644	0.2637803030535744	not-binder
GDLERILA	HLA-A*30:01	0.0033064144663512707	0.00114791253420256	not-binder
KRPVLGLE	HLA-A*30:01	0.006806509150192141	0.00785928681116709	not-binder
ETELKERK	HLA-A*30:01	0.03384241303429007	0.021225239553312243	not-binder
RSRMLISF	HLA-A*30:01	0.9257848501205445	0.02288429681568602	binder
EGAVLKVA	HLA-A*30:01	0.016769617330282927	0.010708985945872052	not-binder
DISPILGT	HLA-A*30:01	0.0039873473346233364	0.0014095371288832782	not-binder
LGEEAEHL	HLA-A*30:01	0.0020117056323215366	0.0009415523431479507	not-binder
LAKGETVL	HLA-A*30:01	0.014467439230065793	0.013972454841761605	not-binder
LIENQVPM	HLA-A*30:01	0.009153144201263785	0.005790503491555651	not-binder
ISSLLLTM	HLA-A*30:01	0.042064208164811136	0.025888933523470027	not-binder
IADYEKSS	HLA-A*30:01	0.0027668479131534697	0.001251382656345243	not-binder
HNADYIAQ	HLA-A*30:01	0.0038928490597754718	0.001513032732683185	not-binder
RVGSGPFP	HLA-A*30:01	0.13131602630019187	0.060759038480027616	not-binder
SLEELLNM	HLA-A*30:01	0.0072804145282134415	0.005202551158153739	not-binder
LLYEDAHR	HLA-A*30:01	0.1089101679623127	0.0734997587007517	not-binder
EVARFLEG	HLA-A*30:01	0.006795081309974194	0.004609609420592632	not-binder
QTLVTPTS	HLA-A*30:01	0.010002110293135047	0.009122958040632158	not-binder
KEVLVPFV	HLA-A*30:01	0.02658531116321683	0.02240624063364363	not-binder
ASYTSVAD	HLA-A*30:01	0.012288088724017144	0.003088561624030308	not-binder
VPGAPNST	HLA-A*30:01	0.0021705324295908214	0.0014854139123120064	not-binder
SMGLTRTE	HLA-A*30:01	0.005492786667309702	0.002057695862536197	not-binder
NFITGPSN	HLA-A*30:01	0.005819642730057239	0.0056557077443002155	not-binder
HRAQRILR	HLA-A*30:01	0.0877554515376687	0.06532698569322225	not-binder
LNPFFCPD	HLA-A*30:01	0.006177056999877095	0.004588341313069249	not-binder
DALEQAAD	HLA-A*30:01	0.002299500082153827	0.0020052597632434343	not-binder
GFNSQIAR	HLA-A*30:01	0.10877853631973267	0.07686042903970158	not-binder
PDVINQIP	HLA-A*30:01	0.0028544262517243625	0.0009285185175505554	not-binder
RPGDLVTV	HLA-A*30:01	0.010815178928896784	0.011327504229821036	not-binder
GNFDAVLD	HLA-A*30:01	0.004061246966011822	0.0021322302734254955	not-binder
ERLLDEVE	HLA-A*30:01	0.0009891373221762479	0.0003448041058210203	not-binder
VDAVGTLW	HLA-A*30:01	0.004583109123632312	0.0034877794600537628	not-binder
VLAAELSL	HLA-A*30:01	0.013867582008242608	0.01377981132777987	not-binder
EQQRLGSQ	HLA-A*30:01	0.003235319256782532	0.0023105699702408193	not-binder
VELQALTT	HLA-A*30:01	0.003386472590500489	0.0017104170957401835	not-binder
KDINLEDL	HLA-A*30:01	0.0022194249322637916	0.0007614872077080059	not-binder
VLDPVHSV	HLA-A*30:01	0.03835904961451888	0.03418371644417051	not-binder
ERVEACMK	HLA-A*30:01	0.020763926766812803	0.013281278077372205	not-binder
WQMLLGAQ	HLA-A*30:01	0.003544974245596677	0.001807101264119714	not-binder
GEKLIIQN	HLA-A*30:01	0.007250174914952367	0.009970117874932242	not-binder
GDSQKVIV	HLA-A*30:01	0.0009150002908427269	0.0008160794475172578	not-binder
VRCDSSSV	HLA-A*30:01	0.0010399812133982777	0.0004918713288413259	not-binder
EQELHAMS	HLA-A*30:01	0.0012084484071237967	0.0006108807674716057	not-binder
KVKGNHRV	HLA-A*30:01	0.9688683271408081	0.03299550209309588	binder
MKERMVRI	HLA-A*30:01	0.030236918409354985	0.04062520514710635	not-binder
KRMSVTEG	HLA-A*30:01	0.006868487689644098	0.006632445828053009	not-binder
SYGGKRFY	HLA-A*30:01	0.2523270815610886	0.21781670330965283	not-binder
MLLSDASQ	HLA-A*30:01	0.006964468490332365	0.0032988154780098705	not-binder
VTNDKGET	HLA-A*30:01	0.0032805724069476126	0.0028201471764015278	not-binder
YGIDKKQG	HLA-A*30:01	0.008136303443461657	0.005609643104544094	not-binder
ILYDIISG	HLA-A*30:01	0.026937505695968866	0.019002650518819834	not-binder
TSGPVLEK	HLA-A*30:01	0.7367944717407227	0.14701308116275597	binder
FFGPSKIA	HLA-A*30:01	0.055975577980279925	0.026452271876778094	not-binder
QLCVQKIE	HLA-A*30:01	0.003207974636461586	0.0017810060817925917	not-binder
GRFTSELT	HLA-A*30:01	0.004532581032253802	0.005030704466434671	not-binder
ADLSSYTN	HLA-A*30:01	0.001554437936283648	0.00022881523365764854	not-binder
GAKQPTYL	HLA-A*30:01	0.35335366129875184	0.2240213680845574	not-binder
FGGNAANM	HLA-A*30:01	0.0021764787496067585	0.0011621521724457288	not-binder
KLDSSKEL	HLA-A*30:01	0.00898387806955725	0.004318289044628282	not-binder
ADAEKRAQ	HLA-A*30:01	0.002568551665171981	0.001553517107941077	not-binder
SICWEQSD	HLA-A*30:01	0.002313187613617629	0.002204018357682529	not-binder
FHFKTQQG	HLA-A*30:01	0.0031267440994270147	0.0033334625960265716	not-binder
VGAAVEVE	HLA-A*30:01	0.0021294943522661923	0.0010459747343925403	not-binder
RKACDNCT	HLA-A*30:01	0.001965920260408893	0.002778293486389075	not-binder
PLARKKLS	HLA-A*30:01	0.006310128699988126	0.004009798728620148	not-binder
YSSPISEN	HLA-A*30:01	0.0029589337995275856	0.0012975345634087905	not-binder
SRDIPDNE	HLA-A*30:01	0.0007617344381287694	0.00045354162989515997	not-binder
RLFLLGLR	HLA-A*30:01	0.701199072599411	0.13175452657246103	binder
GSGLDIQG	HLA-A*30:01	0.0019954896299168466	0.0014933267400784112	not-binder
DELLAACA	HLA-A*30:01	0.00142186360899359	0.0011791105339975152	not-binder
RGGDMIAG	HLA-A*30:01	0.0048260528594255446	0.004170029822010045	not-binder
QDPTIQPT	HLA-A*30:01	0.0022062042145989834	0.001397984277623503	not-binder
IAATYDIL	HLA-A*30:01	0.008687011478468776	0.004926905021639387	not-binder
PFLCGALE	HLA-A*30:01	0.004255380411632359	0.0019645661309962894	not-binder
RQVDDLEE	HLA-A*30:01	0.004481510957702994	0.002920951900617763	not-binder
LQWWHAMT	HLA-A*30:01	0.026060913037508727	0.018338565623006255	not-binder
AMGEHLSA	HLA-A*30:01	0.008511738828383386	0.008692914671639258	not-binder
LVRKLQAK	HLA-A*30:01	0.9135837554931641	0.08731938642649716	binder
ASIRKKQE	HLA-A*30:01	0.014146510674618185	0.01113387259656511	not-binder
EGRSIFTI	HLA-A*30:01	0.10516504924744367	0.123517590725606	not-binder
IKKEWQEK	HLA-A*30:01	0.1967265285551548	0.12988917047762816	not-binder
ECKDCGKA	HLA-A*30:01	0.00047776600695215166	0.0002649442022166143	not-binder
NNNNNNNN	HLA-A*30:01	0.0009952195337973534	0.00035672517112144667	not-binder
AWAFAAAI	HLA-A*30:01	0.024158730730414392	0.012370712610685211	not-binder
PMKPVGLE	HLA-A*30:01	0.005478216428309679	0.001997351327497018	not-binder
EPNPGRDG	HLA-A*30:01	0.0007811134506482631	0.0005015802463100865	not-binder
GAPGARGV	HLA-A*30:01	0.0461523020407185	0.08106619964786585	not-binder
PEVSLTAF	HLA-A*30:01	0.003988351160660386	0.0018437101598670247	not-binder
DLTENLLD	HLA-A*30:01	0.002477765874937177	0.0016144162521599169	not-binder
APSSARIG	HLA-A*30:01	0.006109544541686773	0.005495797829072839	not-binder
DEGPTLAP	HLA-A*30:01	0.001773794332984835	0.001294460832504201	not-binder
AQRGGHIP	HLA-A*30:01	0.047910239454358815	0.04541301417534158	not-binder
FFEEDLQI	HLA-A*30:01	0.017346923565492035	0.015340606533381929	not-binder
RTSGETDV	HLA-A*30:01	0.008808649773709477	0.008003213944241366	not-binder
QMRGVARV	HLA-A*30:01	0.7859979629516601	0.14886382124097813	binder
KTEEVKDK	HLA-A*30:01	0.1484816588461399	0.10176527769265736	not-binder
TSEEIWQR	HLA-A*30:01	0.04205012880265713	0.02239983361451835	not-binder
VRHEPLGR	HLA-A*30:01	0.046813583746552465	0.04121816196274701	not-binder
DASFSPVR	HLA-A*30:01	0.06188351046293974	0.03742658767816823	not-binder
RPLSAVKT	HLA-A*30:01	0.022816548682749273	0.02111282654530341	not-binder
KGVLVELR	HLA-A*30:01	0.15683079808950423	0.06279239405466934	not-binder
QPQASDAN	HLA-A*30:01	0.0006329476251266897	0.00020804941942226761	not-binder
KISRHTGV	HLA-A*30:01	0.9304523706436157	0.027996318052605634	binder
AGRKAVIV	HLA-A*30:01	0.3062957763671875	0.14069391166651415	not-binder
SYQCYCRR	HLA-A*30:01	0.06369989709928632	0.03396867396842353	not-binder
FDRDTLPV	HLA-A*30:01	0.005123536987230182	0.004585111969703913	not-binder
QLEDDMAF	HLA-A*30:01	0.0028456397820264103	0.0018305665925280252	not-binder
TIVASLMS	HLA-A*30:01	0.013941639102995396	0.010712375333615473	not-binder
AQICSFAF	HLA-A*30:01	0.008056263625621795	0.0017748466204044653	not-binder
TDIKLDEE	HLA-A*30:01	0.002930355677381158	0.002080791601157456	not-binder
KRARCCVL	HLA-A*30:01	0.016065556649118663	0.01183799539632264	not-binder
WPGDNASL	HLA-A*30:01	0.002940853117615916	0.0028319479295072594	not-binder
KTLNQLQQ	HLA-A*30:01	0.09060395434498787	0.09803979179273864	not-binder
QKQPGFPE	HLA-A*30:01	0.002240988926496357	0.0012488555331609168	not-binder
TAPVEWKS	HLA-A*30:01	0.009151958767324686	0.006570736044501343	not-binder
CYRAFTKE	HLA-A*30:01	0.0178688645362854	0.020236760017549496	not-binder
GIKVTAEV	HLA-A*30:01	0.41109310239553454	0.25459753109048444	ambiguous
LHATLNVE	HLA-A*30:01	0.004525014059618115	0.0022496118692519277	not-binder
ERSLHIKK	HLA-A*30:01	0.11773479618132114	0.05838575489094435	not-binder
LKGLEIHF	HLA-A*30:01	0.005843013036064803	0.004539899856824872	not-binder
LRITEFGF	HLA-A*30:01	0.00960847910027951	0.012934557604236277	not-binder
GSGRETAI	HLA-A*30:01	0.0017402414930984377	0.0007551733084994002	not-binder
WDVGGQDK	HLA-A*30:01	0.019473408861085773	0.009655369511608962	not-binder
PQMQLPLL	HLA-A*30:01	0.02136048311367631	0.01634680942589983	not-binder
SHCHTCTK	HLA-A*30:01	0.05570556726306677	0.09195071027119786	not-binder
ELLGFEQI	HLA-A*30:01	0.011552378814667464	0.00790085427118832	not-binder
FSSCFCYK	HLA-A*30:01	0.42978433668613436	0.11795568710959166	not-binder
VWKASVID	HLA-A*30:01	0.011372113600373268	0.00596802436542292	not-binder
AMPNPTKQ	HLA-A*30:01	0.021825980953872205	0.009906345809098768	not-binder
IGAMIAQA	HLA-A*30:01	0.03857952654361725	0.042475576425292344	not-binder
RRQVELVD	HLA-A*30:01	0.0020491368253715337	0.001892291565907532	not-binder
LMCIVYMK	HLA-A*30:01	0.687552946805954	0.20261223590189836	binder
AGAFAFDL	HLA-A*30:01	0.011637551384046674	0.01154524540918865	not-binder
QAIVFGLA	HLA-A*30:01	0.012340271472930908	0.01066562610003823	not-binder
KREKLKLI	HLA-A*30:01	0.00820687422528863	0.0035167754472493393	not-binder
SFGEEAEE	HLA-A*30:01	0.0017974601942114532	0.0007191370480437365	not-binder
AKLMKVSD	HLA-A*30:01	0.004478788399137556	0.002510601783200285	not-binder
KSTRLCNN	HLA-A*30:01	0.12816395964473487	0.1057384922761984	not-binder
IGVPSHAA	HLA-A*30:01	0.018261114321649074	0.007989575252340427	not-binder
TVMFGFFM	HLA-A*30:01	0.06094083832576871	0.05747829386530344	not-binder
QLDALYSS	HLA-A*30:01	0.0041578860022127625	0.0026779144063719365	not-binder
DSDSDSDS	HLA-A*30:01	0.0002622131345560774	3.877032047752593e-05	not-binder
SADGAYEV	HLA-A*30:01	0.005136660253629089	0.0018382419290788568	not-binder
LVVATPGA	HLA-A*30:01	0.016394171724095942	0.011109013695747681	not-binder
AIADKMDT	HLA-A*30:01	0.0044981229235418144	0.0038021165749138465	not-binder
PINLSVVL	HLA-A*30:01	0.01683563496917486	0.01187608912494633	not-binder
QGVARLSV	HLA-A*30:01	0.052287925593554975	0.03689580446196248	not-binder
IVISDPRL	HLA-A*30:01	0.052271767519414425	0.03847685492699121	not-binder
RLEVILMQ	HLA-A*30:01	0.017130780639126895	0.020135095370961635	not-binder
LLCLVMSV	HLA-A*30:01	0.0703516960144043	0.0554083622071918	not-binder
SSYMNSDD	HLA-A*30:01	0.004182152589783073	0.002708815851483263	not-binder
NLDLKSDL	HLA-A*30:01	0.008126479713246227	0.00536295638130866	not-binder
ISKVGEEL	HLA-A*30:01	0.1859318533912301	0.18414051185540523	not-binder
IYGVAMTI	HLA-A*30:01	0.13625804781913758	0.16610597292642393	not-binder
VLEYQRLP	HLA-A*30:01	0.011796298529952764	0.004790231601241115	not-binder
RHALKTLR	HLA-A*30:01	0.1563388818874955	0.11504014385088632	not-binder
RIHGERDR	HLA-A*30:01	0.21241993233561515	0.13214648526501901	not-binder
QFFTEEEL	HLA-A*30:01	0.0077517609344795345	0.0066266118495764	not-binder
TGRQIVQK	HLA-A*30:01	0.8886617064476013	0.10547502149382208	binder
KVAATSVI	HLA-A*30:01	0.5124184370040894	0.17606753031628303	ambiguous
GYIFTYAA	HLA-A*30:01	0.14970547407865525	0.1623897166056732	not-binder
ITSQQQQI	HLA-A*30:01	0.02520417645573616	0.018719613973211535	not-binder
GERLAMMQ	HLA-A*30:01	0.0033748690504580734	0.0037904067973436894	not-binder
LRILPLLL	HLA-A*30:01	0.11800365899689495	0.10811284075027984	not-binder
NYGMSIAV	HLA-A*30:01	0.009063382865861058	0.005541982725931038	not-binder
SQNKVPAN	HLA-A*30:01	0.0165007796138525	0.015971551458765925	not-binder
LERFTLPR	HLA-A*30:01	0.18665584735572338	0.1663743218495852	not-binder
ISAPHMVG	HLA-A*30:01	0.03660794720053673	0.008905107582825379	not-binder
STTARVLQ	HLA-A*30:01	0.15332596618682146	0.26131862008549217	not-binder
[truncated: 13,838 more rows]
