# Supplementary material for: Peptidome Surveillance Across Evolving SARS-CoV-2 Lineages Reveals HLA Binding Conservation in Nucleocapsid Among Variants With Most Potential for T-Cell Epitope Loss in Spike
Source: Front Immunol. 2022 Jun 23;13:918928. doi: 10.3389/fimmu.2022.918928 (PMC9260595; doi:10.3389/fimmu.2022.918928)
Supplement: Supplementary file 3 [file DataSheet_3.zip › rnn_results/HLA-A26_01_predictionsRNN.csv]

peptide	allele	prediction	prediction_std	classification
AAPATRAAL	HLA-A*26:01	0.046465881378389896	0.06402853975933284	not-binder
AAPEGKRSL	HLA-A*26:01	0.028311248240061104	0.05154762018705596	not-binder
AAYDEEIQHLY	HLA-A*26:01	0.8323534011840821	0.17557307844259018	binder
AEFAEVSK	HLA-A*26:01	0.007156946693430655	0.013159046604030894	not-binder
AEQRGENALKD	HLA-A*26:01	0.0007193782832473517	0.0009427550934143574	not-binder
AIVEKLRFTY	HLA-A*26:01	0.7185393810272217	0.28771933601891103	binder
AKNKLNDLED	HLA-A*26:01	3.0512962803186382e-05	1.7701749750305184e-05	not-binder
ALEEQLQQIRAE	HLA-A*26:01	0.0054434424673672765	0.009280843681695383	not-binder
APATGAHNY	HLA-A*26:01	0.013346900278702379	0.013461713450847465	not-binder
AQYEDIAQK	HLA-A*26:01	0.0066322708575171415	0.011502073944339646	not-binder
ATFDAISKTY	HLA-A*26:01	0.9474622249603272	0.06930196655953584	binder
AVDFAERHGY	HLA-A*26:01	0.0390246405499056	0.02293764790379308	not-binder
AVIDFKSNGHIY	HLA-A*26:01	0.9800018429756164	0.012350338553394298	binder
AVIEGAKFIM	HLA-A*26:01	0.8944959521293641	0.12032333063208346	binder
AVIGDVIRVY	HLA-A*26:01	0.9901748657226562	0.006798069525960035	binder
AVISAKLTGM	HLA-A*26:01	0.8850926876068115	0.10152025456415414	binder
AVKAIIYQY	HLA-A*26:01	0.8183846414089203	0.23892208458129438	binder
AVKERIAKF	HLA-A*26:01	0.8835329294204712	0.10765230467639042	binder
AVRDNNMAPY	HLA-A*26:01	0.8646721363067627	0.1351493547001958	binder
AVYERELQTF	HLA-A*26:01	0.5556023925542831	0.37462560329324507	ambiguous
DAVKAKLISRM	HLA-A*26:01	0.36858638003468513	0.2799769356039489	ambiguous
DAVTYTEHAK	HLA-A*26:01	0.06847304254770278	0.02953336995277578	not-binder
DIGWITGHSY	HLA-A*26:01	0.9807347536087037	0.008562317635082866	binder
DIIDHHDNTY	HLA-A*26:01	0.9955264449119567	0.0036587796922476373	binder
DIISRIPKI	HLA-A*26:01	0.6631343513727188	0.3832002033552906	ambiguous
DINPHIPQY	HLA-A*26:01	0.9884269118309021	0.009369158151224228	binder
DIPARVTLM	HLA-A*26:01	0.8212405383586884	0.24291645855595226	binder
DIPEYVLAY	HLA-A*26:01	0.9895462989807129	0.009900584086469237	binder
DIQIKDAIGRY	HLA-A*26:01	0.9628555655479432	0.037190983197240415	binder
DIVAAIQHNY	HLA-A*26:01	0.991546356678009	0.00643489740171327	binder
DLANIRSEY	HLA-A*26:01	0.9922041058540344	0.008098241944785898	binder
DLFGRDLSY	HLA-A*26:01	0.9914366245269776	0.0027492426036872385	binder
DLIGKTSEM	HLA-A*26:01	0.9816096544265747	0.018104243688041182	binder
DLIKNIPDA	HLA-A*26:01	0.023997436405625194	0.021050480638886503	not-binder
DLLDWKYLGRY	HLA-A*26:01	0.5288078248500824	0.2319480340397133	ambiguous
DLPDDLIGYF	HLA-A*26:01	0.8667221426963806	0.06388418591092468	binder
DLPDIQIKH	HLA-A*26:01	0.03543406595708802	0.04617929175583035	not-binder
DLPQYGQKQWQSYF	HLA-A*26:01	0.05221131395082921	0.058221790193999604	not-binder
DLYAGMLHSM	HLA-A*26:01	0.8802862048149109	0.0908644434294227	binder
DPDVLNSL	HLA-A*26:01	0.0015523253125138581	0.001168403870498126	not-binder
DPLRVQPHL	HLA-A*26:01	0.003974033746635542	0.00650147417245361	not-binder
DQEDPLKHAGVY	HLA-A*26:01	0.03864920898340642	0.05403114500781765	not-binder
DSSPVSTPF	HLA-A*26:01	0.7590540409088135	0.22124846363570347	binder
DSVDPHGFISY	HLA-A*26:01	0.9928272485733032	0.006659057444125395	binder
DSYVGDEAQSK	HLA-A*26:01	0.20147618576884269	0.12453824821228206	not-binder
DTAPSGVSRF	HLA-A*26:01	0.9950220584869385	0.005448643388859167	binder
DTFIGEGKEY	HLA-A*26:01	0.9927046656608581	0.0076201046814632235	binder
DTIDERAINKK	HLA-A*26:01	0.3629873305559158	0.17167814290979913	not-binder
DTIDVSNLNRQF	HLA-A*26:01	0.9963104009628296	0.0017511417161834607	binder
DTIEEKFVPY	HLA-A*26:01	0.9936481475830078	0.005030195667649915	binder
DTITETDLRNHFY	HLA-A*26:01	0.9690586209297181	0.03083979977061804	binder
DTITETDLRNH	HLA-A*26:01	0.48389120772480965	0.32625528739122495	ambiguous
DTKISIPAF	HLA-A*26:01	0.9745449662208557	0.019038332962111035	binder
DTSGPTMRY	HLA-A*26:01	0.9955328941345215	0.002788401945329662	binder
DTTHNLPEF	HLA-A*26:01	0.9092311501502991	0.057209516616964086	binder
DTVHHMLLF	HLA-A*26:01	0.9710842132568359	0.035447017135146176	binder
DTYASTIGHY	HLA-A*26:01	0.9985190629959106	0.0008077135591844217	binder
DTYDDRAYSSF	HLA-A*26:01	0.9971490383148194	0.003080673276556615	binder
DTYEEVKQAGRY	HLA-A*26:01	0.9951864242553711	0.003784062027070898	binder
DVAALRGSRKF	HLA-A*26:01	0.8106783270835877	0.1616695568661294	binder
DVAAPFGGF	HLA-A*26:01	0.9792330384254455	0.018656508189263316	binder
DVAQNPANMSKY	HLA-A*26:01	0.987391221523285	0.011361954421800047	binder
DVFSEPRAIFY	HLA-A*26:01	0.9938126325607299	0.0036516756261296803	binder
DVIAEPEGTHSF	HLA-A*26:01	0.9916674137115479	0.005446055696648918	binder
DVIDFTGHALALY	HLA-A*26:01	0.9926763772964478	0.00363285447190609	binder
DVIDHDDFRY	HLA-A*26:01	0.9972809553146362	0.0018745127023669646	binder
DVIGCFADF	HLA-A*26:01	0.958361029624939	0.019084824943132468	binder
DVIHQGQDLLQY	HLA-A*26:01	0.9908157706260681	0.00910703392319206	binder
DVIPVDGARY	HLA-A*26:01	0.9959338903427124	0.002277662028697434	binder
DVISSIRNFLIY	HLA-A*26:01	0.9805737853050231	0.011191968321666133	binder
DVITIIDRSFRY	HLA-A*26:01	0.9617361545562744	0.046571776281942846	binder
DVKEIMSQH	HLA-A*26:01	0.5452937632799149	0.28331927873195584	ambiguous
DVKGQTALY	HLA-A*26:01	0.9920130133628845	0.008028130406104606	binder
DVKKRILEF	HLA-A*26:01	0.9688294291496277	0.031627521067389815	binder
DVKSLMAKY	HLA-A*26:01	0.9916888833045959	0.006006729362387026	binder
DVPDWKVGESVF	HLA-A*26:01	0.8569251537322998	0.09724951046020458	binder
DVPEKWARF	HLA-A*26:01	0.9614364624023437	0.02985507182112156	binder
DVPELQDKF	HLA-A*26:01	0.8978994131088257	0.08672365676759444	binder
DVQELLTQY	HLA-A*26:01	0.9876745343208313	0.007182171350696529	binder
DVTDFISHLF	HLA-A*26:01	0.9948926329612732	0.004171619436427014	binder
DVVGPEGMEKF	HLA-A*26:01	0.9909299492835999	0.007220864548398271	binder
DVVPMTAENFRCL	HLA-A*26:01	0.021829721255926415	0.030142830892080582	not-binder
DVYGFKMSCM	HLA-A*26:01	0.9345265865325928	0.04329172684106194	binder
DVYNHFLLYY	HLA-A*26:01	0.9887887835502625	0.01788409147121783	binder
DVYPEIIERAGY	HLA-A*26:01	0.9939077138900757	0.004667253136441407	binder
DVYSGTPTKV	HLA-A*26:01	0.7700823605060577	0.29834715999236355	binder
DVYTHVLSAF	HLA-A*26:01	0.9849958181381225	0.013070179712138969	binder
EAAEVILRV	HLA-A*26:01	0.9182670474052429	0.047439035159086325	binder
EAAGSSLIGHL	HLA-A*26:01	0.9558511018753052	0.01773986249178161	binder
EAAPGPRVLGF	HLA-A*26:01	0.8181372046470642	0.2926144756371836	binder
EAFRGVHRY	HLA-A*26:01	0.9892255544662476	0.006459706817601696	binder
EAFTEMMEAY	HLA-A*26:01	0.9853933811187744	0.009275867213226109	binder
EAIARYQGR	HLA-A*26:01	0.0961040122434497	0.0975794137297392	not-binder
EAIGNEVTRLV	HLA-A*26:01	0.6503585360944271	0.3235440405475979	ambiguous
EAIMKVGQM	HLA-A*26:01	0.9501880407333374	0.04493749096768622	binder
EAIYVTRHLF	HLA-A*26:01	0.9122575879096985	0.124721306983745	binder
EAMSGHIDQF	HLA-A*26:01	0.9686438083648682	0.017065218578008426	binder
EAVDGHTVSIF	HLA-A*26:01	0.9896929860115051	0.009530627851796872	binder
EAVTHIGRV	HLA-A*26:01	0.4698487430810928	0.2616120988522287	ambiguous
EAVTHIGRVY	HLA-A*26:01	0.992827570438385	0.002461347694451307	binder
EESNYELEGKIK	HLA-A*26:01	0.01828630268573761	0.015549958753119151	not-binder
EGVNDNEEGFFSAR	HLA-A*26:01	0.04823159733787179	0.029056786295091196	not-binder
EIAGVKLLY	HLA-A*26:01	0.9943649888038635	0.007221874918840421	binder
EIATTFEHYY	HLA-A*26:01	0.9957362174987793	0.003923012501668144	binder
EIFDGNVAHI	HLA-A*26:01	0.9801836490631104	0.014761052487639016	binder
EIFPGNGHCY	HLA-A*26:01	0.994482159614563	0.005244249038924568	binder
EIIARIAQH	HLA-A*26:01	0.9059557557106018	0.11859451043471994	binder
EIIAYKPPGFSLM	HLA-A*26:01	0.5966715857386589	0.3079788336918929	ambiguous
EIIDNIKGTEY	HLA-A*26:01	0.9981397271156311	0.0015202668484432305	binder
EIIEDLAFY	HLA-A*26:01	0.993859338760376	0.006526007776366891	binder
EIIEHGIELF	HLA-A*26:01	0.9945145964622497	0.005203327486172649	binder
EIIETGLAAF	HLA-A*26:01	0.9916001081466674	0.008053212820402545	binder
EIIGPYASW	HLA-A*26:01	0.8962863087654114	0.10834675580597179	binder
EIIKNVPLK	HLA-A*26:01	0.2490874283015728	0.19381154906721276	not-binder
EIIPVAAEY	HLA-A*26:01	0.9946908712387085	0.005463640452359509	binder
EIKETLRQY	HLA-A*26:01	0.9917050838470459	0.00578040208568281	binder
EILEKSFSEF	HLA-A*26:01	0.9733543276786805	0.02119656391477546	binder
EIPHEVGDF	HLA-A*26:01	0.9235682606697082	0.04673239319320992	binder
EISSIISKM	HLA-A*26:01	0.9935009360313416	0.004111036594206335	binder
EIYDRREYSRF	HLA-A*26:01	0.9309069395065308	0.06050470005174063	binder
EIYPPEVAEF	HLA-A*26:01	0.9593988060951233	0.055716398761711146	binder
EIYPPKLHQF	HLA-A*26:01	0.9853606939315795	0.012404485162404486	binder
EIYQYVLNSM	HLA-A*26:01	0.9490529298782349	0.034400394268531184	binder
ELAKQITSY	HLA-A*26:01	0.9929275512695312	0.006658042974274762	binder
ELANIRSKF	HLA-A*26:01	0.9734569787979126	0.017429585805686203	binder
ELFHGSYGTF	HLA-A*26:01	0.9571104884147644	0.031433214946355335	binder
ELFRGHSKTREF	HLA-A*26:01	0.14001835128292442	0.12517166473813984	not-binder
ELIGKYAMR	HLA-A*26:01	0.5154259257018566	0.3598269154692152	ambiguous
ELIGNLVGHLY	HLA-A*26:01	0.9950735688209533	0.0028268703689815528	binder
ELINNVAKA	HLA-A*26:01	0.15195818804204464	0.11984738269284642	not-binder
ELIPEYLNF	HLA-A*26:01	0.7653165638446808	0.2179522698974887	binder
ELKEKLTEY	HLA-A*26:01	0.9847507834434509	0.011417226090954063	binder
ELKESLSRM	HLA-A*26:01	0.7155893504619598	0.17579409814492472	binder
ELKKLIGEV	HLA-A*26:01	0.09891223097220063	0.17401851376896896	not-binder
ELMHSIVGSY	HLA-A*26:01	0.988674795627594	0.0034434105997954005	binder
ELPDNILNF	HLA-A*26:01	0.8739086270332337	0.09653784481775711	binder
ELPSVNIGAF	HLA-A*26:01	0.9529343128204346	0.0398828135768028	binder
ELVKKIAIY	HLA-A*26:01	0.940220320224762	0.04976582163692032	binder
ELYERPPHLY	HLA-A*26:01	0.9901201009750367	0.012357696198051705	binder
ELYPKQIRAM	HLA-A*26:01	0.8648274302482605	0.07499863820424196	binder
ELYPYGELGHY	HLA-A*26:01	0.9897565603256225	0.006220076685613826	binder
EPIYIVTEY	HLA-A*26:01	0.9207200407981873	0.0566345256178477	binder
ESAGIHETTY	HLA-A*26:01	0.9957584142684937	0.002889044209798821	binder
ESAPKEVSRY	HLA-A*26:01	0.9747852683067322	0.025562964808524224	binder
ESFEDGLKY	HLA-A*26:01	0.993264889717102	0.0041541467480083845	binder
ESIDIITRA	HLA-A*26:01	0.6661594480276107	0.29990539163164975	binder
ESISNRGPFFGYY	HLA-A*26:01	0.9717364311218262	0.007006318182157376	binder
ESIWEILHRY	HLA-A*26:01	0.9586312890052795	0.05645553948391093	binder
ESVGKGAVHDVKD	HLA-A*26:01	0.02939174361526966	0.025362110431094598	not-binder
ESYENDIASM	HLA-A*26:01	0.9835167407989502	0.0070737657294810295	binder
ETALLSSGF	HLA-A*26:01	0.9820171952247619	0.01928938178067341	binder
ETANADIVTLL	HLA-A*26:01	0.958520233631134	0.037197332504446116	binder
ETAPAKLIVYL	HLA-A*26:01	0.9827542424201965	0.022162464215236936	binder
ETAPKSEEF	HLA-A*26:01	0.9831756591796875	0.015606389515157925	binder
ETAPRHMMRL	HLA-A*26:01	0.954540753364563	0.044632251415019954	binder
ETAPRLPQH	HLA-A*26:01	0.7382222831249237	0.23304627506560593	binder
ETASELLMRL	HLA-A*26:01	0.9794860124588013	0.020421863447417303	binder
ETASKTLSRF	HLA-A*26:01	0.9938720345497132	0.006397059094268597	binder
ETAWRWPEF	HLA-A*26:01	0.9805432319641113	0.02168715909608045	binder
ETEQKRLGL	HLA-A*26:01	0.05846838760189712	0.07945079486933908	not-binder
ETFDGVIYGF	HLA-A*26:01	0.9951335906982421	0.004490398755404081	binder
ETFDLQLGRF	HLA-A*26:01	0.9958444118499756	0.004073991628878979	binder
ETFGHLGALGF	HLA-A*26:01	0.996245515346527	0.00364172566592211	binder
ETFHHSSNW	HLA-A*26:01	0.8959765315055848	0.1278841631472383	binder
ETFNVPAMY	HLA-A*26:01	0.9937474966049195	0.005922219061210878	binder
ETFPDAKGWIF	HLA-A*26:01	0.9559223175048828	0.07332463296353235	binder
ETFPEAYKPT	HLA-A*26:01	0.5107948139309884	0.2528103027780507	ambiguous
ETFPGVTALF	HLA-A*26:01	0.9958130359649658	0.003509047003498821	binder
ETFQQKMLRF	HLA-A*26:01	0.9897999405860901	0.006436749215353078	binder
ETIDTARLHY	HLA-A*26:01	0.9989207863807679	0.0009578347045140377	binder
ETIFSISKA	HLA-A*26:01	0.8683402895927429	0.08902321606891356	binder
ETIGKYWAA	HLA-A*26:01	0.9763734698295593	0.012218610809291108	binder
ETIGRDLHRQF	HLA-A*26:01	0.9915937066078186	0.008063809631208054	binder
ETIGTGGFAKV	HLA-A*26:01	0.9908421993255615	0.0060887164074461915	binder
ETIHIRGGVFS	HLA-A*26:01	0.67643501162529	0.27265837683346905	binder
ETIILLPDNVHY	HLA-A*26:01	0.9926411628723144	0.0023352203479728253	binder
ETILPDRELSKF	HLA-A*26:01	0.922525680065155	0.08626713571120329	binder
ETIPDGIGKL	HLA-A*26:01	0.9960211992263794	0.004514427195576275	binder
ETIPKAVSF	HLA-A*26:01	0.9937482714653015	0.005376796708555408	binder
ETIQHTEAF	HLA-A*26:01	0.9912309288978577	0.009731527040620516	binder
ETIQVHRRY	HLA-A*26:01	0.9958980202674865	0.0037119549425992417	binder
ETKEAMSEM	HLA-A*26:01	0.9783439636230469	0.016385773302832553	binder
ETMDPFVDRIGYF	HLA-A*26:01	0.9533705115318298	0.07864452962575667	binder
ETMSPGVFSR	HLA-A*26:01	0.48465690612792967	0.2558588310366818	ambiguous
ETMTEKLVKF	HLA-A*26:01	0.9899523735046387	0.011869610950473897	binder
ETPFFLLTGY	HLA-A*26:01	0.992833423614502	0.007365037615007495	binder
ETRDGQVLGR	HLA-A*26:01	0.43176549673080444	0.25134306623267777	ambiguous
ETRPEGSYFSKY	HLA-A*26:01	0.9739304780960083	0.031137752074048508	binder
ETSPIVLRY	HLA-A*26:01	0.9989857792854309	0.0005453010070868267	binder
ETTDIISRH	HLA-A*26:01	0.9869778513908386	0.0055256591058745995	binder
ETVDPASLWEY	HLA-A*26:01	0.9988741397857666	0.0008452368893116284	binder
ETVFLPREDHLF	HLA-A*26:01	0.6266660749912262	0.3914253512119449	ambiguous
ETVKEIKEV	HLA-A*26:01	0.7922717809677124	0.17786186220516073	binder
ETVLYIEHRY	HLA-A*26:01	0.9953245401382447	0.002993472941538053	binder
ETVNHHYLLF	HLA-A*26:01	0.99388188123703	0.003781427607005721	binder
ETVPKVSIV	HLA-A*26:01	0.8974489092826843	0.03621716902156243	binder
ETVQTTLKF	HLA-A*26:01	0.9952600121498107	0.004269606309929999	binder
ETVVRYEKF	HLA-A*26:01	0.9752750396728516	0.02011494289760163	binder
ETVYVDDASWMRY	HLA-A*26:01	0.9435419321060181	0.09039747033960922	binder
ETYEAKRHEF	HLA-A*26:01	0.9923417091369628	0.00880671295305646	binder
ETYEALLARF	HLA-A*26:01	0.9975948572158814	0.002426624721676326	binder
ETYGHKTPY	HLA-A*26:01	0.9967155814170837	0.0028647788412557986	binder
ETYGKIVHY	HLA-A*26:01	0.9992163181304932	0.0005802578630590868	binder
ETYGNKFAAH	HLA-A*26:01	0.9893050909042358	0.004270460419721474	binder
ETYQDIFRDF	HLA-A*26:01	0.9917174458503724	0.007226678381183018	binder
ETYQFSGVY	HLA-A*26:01	0.9949443817138672	0.005034004991030548	binder
ETYRMPVMEY	HLA-A*26:01	0.9977333068847656	0.001985972149926331	binder
ETYSNLIKL	HLA-A*26:01	0.9907392501831055	0.00870219320267224	binder
ETYTEIAGMQRF	HLA-A*26:01	0.978326964378357	0.026979092942986817	binder
EVAAPDVGRM	HLA-A*26:01	0.988249909877777	0.00691455157774259	binder
EVADELVSEF	HLA-A*26:01	0.9913840770721436	0.012557902434016253	binder
EVADRIGDYV	HLA-A*26:01	0.9822798013687134	0.007900245875918534	binder
EVAGIINDAK	HLA-A*26:01	0.9608954787254333	0.027214381428087155	binder
EVAGIVAAR	HLA-A*26:01	0.9818637609481812	0.012211070013309686	binder
EVANKVGGIY	HLA-A*26:01	0.9951078057289123	0.0032828742934173276	binder
EVAPAKDVTLL	HLA-A*26:01	0.9561195492744445	0.029775675342215382	binder
EVAPDFFEYF	HLA-A*26:01	0.9961893200874329	0.0035133509904675423	binder
EVAPENFFSL	HLA-A*26:01	0.9867449283599854	0.011082496912846145	binder
EVAPGALLGL	HLA-A*26:01	0.9836466550827027	0.01154087696484328	binder
EVAPGYVVTVL	HLA-A*26:01	0.9546706914901734	0.03573429152841372	binder
EVAPHHLFLSH	HLA-A*26:01	0.8139481782913208	0.18313678225375507	binder
EVAPPEYHRK	HLA-A*26:01	0.11490230932831764	0.09155829213901039	not-binder
EVAPVISSA	HLA-A*26:01	0.9236024856567383	0.030774902879085915	binder
EVAQMAAYY	HLA-A*26:01	0.9950047135353088	0.004431347815933168	binder
EVASLVPLHSHSY	HLA-A*26:01	0.9654145836830139	0.04253277506989017	binder
EVATFYTMY	HLA-A*26:01	0.9964657664299011	0.0024747352680690262	binder
EVFDPSPQGKY	HLA-A*26:01	0.9979236602783204	0.0009586389342789348	binder
EVFDSAILSA	HLA-A*26:01	0.846019184589386	0.12816668763652525	binder
EVFGRVERY	HLA-A*26:01	0.9977065920829773	0.0022197229516852796	binder
EVFHDQLHTF	HLA-A*26:01	0.9944634795188904	0.005171266196350568	binder
EVFNGPLPRA	HLA-A*26:01	0.9248516082763671	0.030136592327501703	binder
EVFNHREVNY	HLA-A*26:01	0.9953997969627381	0.0021018010376388824	binder
EVFNKFFKER	HLA-A*26:01	0.10026805032975972	0.14592528171040925	not-binder
EVFPKEMTKW	HLA-A*26:01	0.9028136134147644	0.17210740255888102	binder
EVFQLKGGIHKY	HLA-A*26:01	0.9939817070960999	0.003584341766117144	binder
EVGGEALGR	HLA-A*26:01	0.4596662618219852	0.31020792498096417	ambiguous
EVGGEALGRLL	HLA-A*26:01	0.7906696438789368	0.20451220938446646	binder
EVHDLERKY	HLA-A*26:01	0.9941047072410584	0.0031654057712647353	binder
EVHRFGITGY	HLA-A*26:01	0.9936662673950195	0.005808795964556925	binder
EVHTIPAKM	HLA-A*26:01	0.9652389049530029	0.040945497722260527	binder
EVIDFSHGLALF	HLA-A*26:01	0.9953640103340149	0.002896264328557141	binder
EVIDKYTAV	HLA-A*26:01	0.9940102815628051	0.003996799878706371	binder
EVIDVFEIM	HLA-A*26:01	0.993153715133667	0.006353492670630676	binder
EVIDVFEIMKA	HLA-A*26:01	0.834313178062439	0.14297608877959012	binder
EVIEALLRKF	HLA-A*26:01	0.9965806484222413	0.003220640495889508	binder
EVIEIMTDR	HLA-A*26:01	0.9089685797691345	0.08406705328738237	binder
EVIEKTSYL	HLA-A*26:01	0.9952360033988953	0.004393696487022684	binder
EVIESTNLKYF	HLA-A*26:01	0.9978904843330383	0.002128096635643976	binder
EVIHLEAGGY	HLA-A*26:01	0.9957346081733703	0.003559141095417553	binder
EVIHNLPDF	HLA-A*26:01	0.9844528198242187	0.007744620916534909	binder
EVIKELAQI	HLA-A*26:01	0.9822469472885131	0.013314246497314492	binder
EVIKLTDPSLLY	HLA-A*26:01	0.9941650748252868	0.004020242386978615	binder
EVINDYHFR	HLA-A*26:01	0.7280165128409862	0.3548117025821316	binder
EVINGNIKTV	HLA-A*26:01	0.9803316712379455	0.009881236626184509	binder
EVIQGLLKKF	HLA-A*26:01	0.9938753485679627	0.006263243925232936	binder
EVIQNLERGY	HLA-A*26:01	0.9965008735656739	0.002604250916297043	binder
EVIQPYQEF	HLA-A*26:01	0.9917649745941162	0.006882249320843323	binder
EVISGEGYGRKA	HLA-A*26:01	0.6540837466716767	0.19142970948373145	binder
EVISHIGKLRDF	HLA-A*26:01	0.9295080184936524	0.07280588190533203	binder
EVISKLYAV	HLA-A*26:01	0.9945330500602723	0.0030801104382149917	binder
EVISLINTR	HLA-A*26:01	0.9424357533454895	0.07414514476277125	binder
EVISPSPHFY	HLA-A*26:01	0.9983518719673157	0.0012224236630766854	binder
EVISTPGVVARF	HLA-A*26:01	0.9939167380332947	0.007276959271484114	binder
EVKARLQKY	HLA-A*26:01	0.9894225835800171	0.007755187436248421	binder
EVKEDDGKGNF	HLA-A*26:01	0.9491421818733216	0.051836317657605574	binder
EVKKLMRKY	HLA-A*26:01	0.9814522981643676	0.014544267457926228	binder
EVLDFITHLY	HLA-A*26:01	0.9982012391090394	0.0014917890019918484	binder
EVLGILRYI	HLA-A*26:01	0.7938573122024536	0.180406484793872	binder
EVLKAVTAL	HLA-A*26:01	0.9021876931190491	0.11507561039904723	binder
EVLNFLLRY	HLA-A*26:01	0.9900752305984497	0.00965423671489244	binder
EVLPDDTVSTLY	HLA-A*26:01	0.9674791812896728	0.03547160997074198	binder
EVLPHVPLGV	HLA-A*26:01	0.7289220452308655	0.2277657468684194	binder
EVLSECRLLAY	HLA-A*26:01	0.9529098749160767	0.05527423400741735	binder
EVMDVFLRF	HLA-A*26:01	0.9979369282722473	0.002039094207279735	binder
EVMEQVRGY	HLA-A*26:01	0.9982569456100464	0.0016166822991274942	binder
EVNDARRIGKY	HLA-A*26:01	0.995275330543518	0.003039130679638763	binder
EVNVAKSIAKF	HLA-A*26:01	0.9810514330863953	0.02154577475241196	binder
EVPEKIAEL	HLA-A*26:01	0.9530533671379089	0.07410453842941903	binder
EVPHFHHELVY	HLA-A*26:01	0.9454304337501526	0.09694676580943941	binder
EVPNTVHQF	HLA-A*26:01	0.9860091805458069	0.010914671510166117	binder
EVPREKLASR	HLA-A*26:01	0.04126695632003248	0.03350463407306209	not-binder
EVPRIQLEEY	HLA-A*26:01	0.9921823620796204	0.010159973781536559	binder
EVPSWLENMAY	HLA-A*26:01	0.9884745359420777	0.014565838690579043	binder
EVPTQLVSYF	HLA-A*26:01	0.9621058702468872	0.04121903514035875	binder
EVRWFQSQF	HLA-A*26:01	0.9615910053253174	0.0424630028654003	binder
EVSAATGRF	HLA-A*26:01	0.9886424541473389	0.009501832567311477	binder
EVSEIKSSYY	HLA-A*26:01	0.9982331275939942	0.0015318981937699446	binder
EVSGIKALY	HLA-A*26:01	0.9965780854225159	0.0033524959186666168	binder
EVSPYCLLF	HLA-A*26:01	0.961931025981903	0.0323379394733105	binder
EVTGHTDHYF	HLA-A*26:01	0.9897789120674133	0.007846952388787281	binder
EVTSINSFL	HLA-A*26:01	0.9596491694450379	0.03129670651309416	binder
EVTSQTSHL	HLA-A*26:01	0.9418203592300415	0.0406035632574168	binder
EVTTHILSQF	HLA-A*26:01	0.9889028310775757	0.01064904068031291	binder
EVVAIKKMSY	HLA-A*26:01	0.9956995964050293	0.003814941724268276	binder
EVVDKKIEEF	HLA-A*26:01	0.9935554742813111	0.005048151279441328	binder
EVVEKWLDY	HLA-A*26:01	0.9951377034187316	0.0035811891785130622	binder
EVVERILFIY	HLA-A*26:01	0.9954341650009155	0.004386421042667924	binder
EVVKAHPRFMLF	HLA-A*26:01	0.7538863837718963	0.30869282256076525	binder
EVVKFTQAY	HLA-A*26:01	0.9966651201248169	0.003264800109610504	binder
EVVNSEKRLFGRY	HLA-A*26:01	0.9534519195556641	0.05695493678745257	binder
EVVTGVIGQRM	HLA-A*26:01	0.9876270294189453	0.008602261814448169	binder
EVYAWAPKPY	HLA-A*26:01	0.9940600872039795	0.004165211732127076	binder
EVYDHARRALY	HLA-A*26:01	0.9972974538803101	0.0018182667704977164	binder
EVYDQLFKSR	HLA-A*26:01	0.7067930221557617	0.26672385148162936	binder
EVYEGRFSLY	HLA-A*26:01	0.9988534092903137	0.0011433139508642842	binder
EVYEKPVQV	HLA-A*26:01	0.9892349720001221	0.008150925009283532	binder
EVYGKNLTSS	HLA-A*26:01	0.5725992351770401	0.315180863167027	ambiguous
EVYHEKDIKVFF	HLA-A*26:01	0.7738583385944366	0.2528052093211142	binder
EVYHSSLASL	HLA-A*26:01	0.9639935612678527	0.03238268138344166	binder
EVYNEKIHDL	HLA-A*26:01	0.9189860582351684	0.023928807158846054	binder
EVYNEQIHDL	HLA-A*26:01	0.874724543094635	0.13252609718911834	binder
EVYPFQVAWY	HLA-A*26:01	0.9959950804710388	0.0031114117148947065	binder
EVYPHVSTI	HLA-A*26:01	0.9846688151359558	0.014472136864987654	binder
EVYRHFTGH	HLA-A*26:01	0.8944401860237121	0.07635171502989696	binder
EVYRHHLEQM	HLA-A*26:01	0.8791903972625732	0.18058845315205524	binder
EVYRLAIQSF	HLA-A*26:01	0.9719507813453674	0.03141463765206717	binder
FAPYNKPSL	HLA-A*26:01	0.2822618420235813	0.3034520875854577	not-binder
FDTQITKKMGYY	HLA-A*26:01	0.05829369588755071	0.04999617731997298	not-binder
FEVDTVAP	HLA-A*26:01	0.00022172790413605982	0.00018103163754870224	not-binder
FIIQNIPGF	HLA-A*26:01	0.8803233623504638	0.12795873867166274	binder
FLRDKIASY	HLA-A*26:01	0.9596195220947266	0.04000269688322041	binder
FNEKSKEL	HLA-A*26:01	0.0006149565117084422	0.0005952726598596203	not-binder
FPLKVFGY	HLA-A*26:01	0.2588267236948013	0.28015999192853236	not-binder
FTKDQMSHL	HLA-A*26:01	0.9382916450500488	0.02859643228847948	binder
FTMDVIGGKY	HLA-A*26:01	0.9978184342384339	0.0018552514588775465	binder
FTPDGNHFLY	HLA-A*26:01	0.9831216931343079	0.022334862382325935	binder
FTVETASREY	HLA-A*26:01	0.9969408631324768	0.00212557570409426	binder
FTYDPWIGKL	HLA-A*26:01	0.956149673461914	0.0348817248302782	binder
FTYDPWIGKLLY	HLA-A*26:01	0.9740004420280457	0.033870683852028884	binder
FVADEELVHLL	HLA-A*26:01	0.7686979830265045	0.1820257781348902	binder
FVAGVVTFY	HLA-A*26:01	0.9924528002738953	0.005852951417322663	binder
FVFDRPLPVS	HLA-A*26:01	0.1789951417595148	0.22241231710890033	not-binder
FVHWYVGEGM	HLA-A*26:01	0.7844156146049499	0.16440855325863699	binder
FVIGCYLDR	HLA-A*26:01	0.01726184757426381	0.019641192140139898	not-binder
FVIKRLPLF	HLA-A*26:01	0.9915269613265991	0.005471794970347027	binder
FVYDVTKMTSF	HLA-A*26:01	0.9873892903327942	0.014235088299873517	binder
GFGQHGSVSGQ	HLA-A*26:01	0.00026817799516720697	0.00015178961724809242	not-binder
GGFGGGSFRGS	HLA-A*26:01	0.00929798228899017	0.008493189383585443	not-binder
GGFGGGSFRGSY	HLA-A*26:01	0.46212981045246126	0.20175030920530104	ambiguous
GGFGGGSFR	HLA-A*26:01	0.03336081162560731	0.02849369125089534	not-binder
GGFGGRGGGFGGGS	HLA-A*26:01	0.11571375019848347	0.06434791712231593	not-binder
GGGGGGLGSGGSIR	HLA-A*26:01	0.1036669875960797	0.13686884510379352	not-binder
GGGSFRGSYGSS	HLA-A*26:01	0.0010013648323365487	0.000918974227156262	not-binder
GGLPERSVSL	HLA-A*26:01	0.003189622686477378	0.002819648283632051	not-binder
GKRGIIGY	HLA-A*26:01	0.0012091007200069725	0.00033813699637894875	not-binder
GTFEYEYSQR	HLA-A*26:01	0.012306729168631136	0.00920006856802954	not-binder
GVFTGPGGHSY	HLA-A*26:01	0.9298627138137817	0.07351622800986539	binder
GVMNSLQDRYGSY	HLA-A*26:01	0.3981071561574936	0.2545241926088483	ambiguous
GVWTYDDATKTF	HLA-A*26:01	0.3454492349177599	0.2993203230219526	not-binder
HGIDPTGTYH	HLA-A*26:01	0.073924052529037	0.0811175722482816	not-binder
HGIDPTGTY	HLA-A*26:01	0.7929098784923554	0.24837023447252896	binder
HIAENILSY	HLA-A*26:01	0.9961666226387024	0.003973551744971232	binder
HLIQNIPGF	HLA-A*26:01	0.8658043503761291	0.09774257466056634	binder
HLPETKFSEL	HLA-A*26:01	0.4361594781279564	0.3683787249172753	ambiguous
HPREPALGPHGPSR	HLA-A*26:01	0.0025042570909135976	0.0019646676172117156	not-binder
HSFGGGTGSGF	HLA-A*26:01	0.9872984528541565	0.007222568352460847	binder
HTAEYLTYY	HLA-A*26:01	0.9944953918457031	0.0051722443658997145	binder
HTAHIACKF	HLA-A*26:01	0.9728203773498535	0.024221755208776456	binder
HTFQNDIHVY	HLA-A*26:01	0.965187668800354	0.060667029302235755	binder
HTIELEPNRQF	HLA-A*26:01	0.9642215251922608	0.027959780225324946	binder
HTINGHNAEV	HLA-A*26:01	0.8657347440719605	0.08878400671184337	binder
HTKENGLPY	HLA-A*26:01	0.9777225852012634	0.01372407823849829	binder
HTPENPVIRY	HLA-A*26:01	0.9266952276229858	0.1063624697917585	binder
HTVDFTADKY	HLA-A*26:01	0.9981256723403931	0.001073248460773498	binder
HTVGEKVIVDF	HLA-A*26:01	0.6461300492286682	0.22742054253358834	binder
HTVHVLSAY	HLA-A*26:01	0.9961275219917297	0.004034054419619823	binder
HVAPDSIRGSF	HLA-A*26:01	0.9760120749473572	0.03050785958369471	binder
HVAQIYAIR	HLA-A*26:01	0.3862921208143234	0.30589117388748926	ambiguous
HVIDDFVQF	HLA-A*26:01	0.9961270689964294	0.0023077677523313353	binder
HVIDVKFLY	HLA-A*26:01	0.9987672448158265	0.0007375810887210688	binder
HVIEDHERIGY	HLA-A*26:01	0.9982216358184814	0.0017868216225010428	binder
HVIEKMHHV	HLA-A*26:01	0.9382111191749573	0.07486112743888834	binder
HVIRDVAQF	HLA-A*26:01	0.9934127688407898	0.004510644118832357	binder
HVISFDGSYVNY	HLA-A*26:01	0.9848963379859924	0.013987753457064668	binder
HVISYSLSPF	HLA-A*26:01	0.9859593510627747	0.008280235183705338	binder
HVKDANGNSF	HLA-A*26:01	0.9790333390235901	0.026806714115882757	binder
HVLIDVGTGYY	HLA-A*26:01	0.8171490073204041	0.13126477331277586	binder
HVPAGLLALF	HLA-A*26:01	0.868749737739563	0.0944388608585856	binder
HVPDPVISIAM	HLA-A*26:01	0.8620608448982239	0.17146099820685795	binder
HVPEHAVVL	HLA-A*26:01	0.7474468246102333	0.3308713224497081	binder
HVPNFIFDEF	HLA-A*26:01	0.8841340780258179	0.13393060811410518	binder
HVSDIVGPDGLVY	HLA-A*26:01	0.8202756881713867	0.16891848887969968	binder
HVVKREAILLY	HLA-A*26:01	0.7009735524654388	0.33701293352356937	binder
HVYDGKFLAR	HLA-A*26:01	0.3028774865437299	0.3640844090382477	not-binder
HVYDGKFLARV	HLA-A*26:01	0.7335628300905228	0.32628212268419227	binder
HVYQHGLTGF	HLA-A*26:01	0.9899421572685242	0.0044352281036050415	binder
IAPTGHSL	HLA-A*26:01	0.10925974698038772	0.14175667529706673	not-binder
IEEHLGKF	HLA-A*26:01	0.002485663944389671	0.0016136164958248493	not-binder
IGKRGIIGY	HLA-A*26:01	0.04514109883457422	0.053192400489296396	not-binder
IIGKRGIIGY	HLA-A*26:01	0.1913612961769104	0.13338008613390706	not-binder
IIHEIAVLEL	HLA-A*26:01	0.33280756771564485	0.17459593915940197	not-binder
IQRTPKIQVYSRH	HLA-A*26:01	0.006445164425531402	0.010665857826424006	not-binder
ISPTGHSL	HLA-A*26:01	0.05068058305187151	0.06151035143883832	not-binder
ISSSKGSLGGGF	HLA-A*26:01	0.11212612129747868	0.1136402629218151	not-binder
ITQIEHEVSSS	HLA-A*26:01	0.00020112015336053445	0.0001938625765058833	not-binder
IWSHAIQKY	HLA-A*26:01	0.009827783331274986	0.005994657562995704	not-binder
KAPAPRPSL	HLA-A*26:01	0.015753146552015096	0.02538179991757015	not-binder
KAPSAARSL	HLA-A*26:01	0.0038627515219559426	0.005773020670864782	not-binder
LAADFEIGHF	HLA-A*26:01	0.7166318237781525	0.23686977314059376	binder
LAGHGHLY	HLA-A*26:01	0.038547097146511076	0.014408252632266636	not-binder
LEEALQQAKED	HLA-A*26:01	0.00043393715168349445	9.608808490250841e-05	not-binder
LEQLLALY	HLA-A*26:01	0.015754058840684593	0.016309254895128095	not-binder
LFNLAKDIF	HLA-A*26:01	0.003396650264039636	0.0017618071491826816	not-binder
LQPLNVKVD	HLA-A*26:01	0.00015927022104733624	0.00014157685719245433	not-binder
LRNVSTGD	HLA-A*26:01	3.7961529869789956e-05	3.9786355011716376e-05	not-binder
LSNVSLDTIY	HLA-A*26:01	0.02989049181342125	0.01772895460325641	not-binder
LYVAGHGETDFY	HLA-A*26:01	0.12274837978184223	0.1607143633457051	not-binder
MAPERVASL	HLA-A*26:01	0.5636599093675614	0.2527111484144924	ambiguous
MTKRDVPGF	HLA-A*26:01	0.769488850235939	0.31789707489105934	binder
MVITPQNGRY	HLA-A*26:01	0.9899748086929321	0.006305838098059433	binder
MVKRYLTSF	HLA-A*26:01	0.90165274143219	0.10195136492630474	binder
MVTEIRLKY	HLA-A*26:01	0.9969825506210327	0.002297311415342516	binder
NAPLVHATL	HLA-A*26:01	0.16170272454619408	0.12042450304812256	not-binder
NAPWAVTSL	HLA-A*26:01	0.1935454711318016	0.2603745122293886	not-binder
NIPAKILSY	HLA-A*26:01	0.9221286058425904	0.11568511539352955	binder
NIPGSELMSSF	HLA-A*26:01	0.5865629583597183	0.2751598846084389	ambiguous
NLGGSKRISIS	HLA-A*26:01	0.0001193937616335461	9.167537997407066e-05	not-binder
NTIRQEEGVFGFY	HLA-A*26:01	0.900762963294983	0.0686396634340228	binder
NVADLHEKY	HLA-A*26:01	0.9978777170181274	0.0017242471798713146	binder
NVAEVDKVTGRF	HLA-A*26:01	0.8857375741004944	0.15070197571137636	binder
NVEIDPEIQ	HLA-A*26:01	0.10483861785614863	0.20644998111488852	not-binder
NVIDVNKVVEY	HLA-A*26:01	0.9970102667808532	0.003239972823996078	binder
NVIDYGHASKY	HLA-A*26:01	0.9988836646080017	0.0005911234828523419	binder
NVIEQYIGRF	HLA-A*26:01	0.996428108215332	0.003175636835721501	binder
NVIRLVGKY	HLA-A*26:01	0.9935593008995056	0.004958962844038387	binder
NVKAQEREQIKT	HLA-A*26:01	0.00017506891381344759	0.00023865594472909828	not-binder
NVKVDPEI	HLA-A*26:01	0.03306019497103989	0.04156280220207564	not-binder
NVKVDPEIQ	HLA-A*26:01	0.12888568388298155	0.24508028782829308	not-binder
NVSTVLTSKY	HLA-A*26:01	0.9708975195884705	0.026844252608145693	binder
PDGTVVTVM	HLA-A*26:01	0.000385488876781892	0.00032811006159402605	not-binder
PENTVFDAKR	HLA-A*26:01	0.0024850330082699656	0.0020761845563648644	not-binder
PEYVLAYID	HLA-A*26:01	0.0006168625732243527	0.0008328415693202336	not-binder
QEFLTAAKKARAG	HLA-A*26:01	0.0008926005859393627	0.0006395494794321391	not-binder
QTIGALLTKY	HLA-A*26:01	0.9972674489021301	0.002468200797669121	binder
QTIRSIGYY	HLA-A*26:01	0.9729025602340698	0.018689203721635288	binder
QVINNVSKF	HLA-A*26:01	0.98585125207901	0.011116677626752645	binder
RVVGSELIQKY	HLA-A*26:01	0.3742572709918022	0.32173762901150166	ambiguous
RVYIHPFHL	HLA-A*26:01	0.05498254051199183	0.08737017184013288	not-binder
SAPKGSVL	HLA-A*26:01	0.007755798165453598	0.006174620400083314	not-binder
SAPQSAGIT	HLA-A*26:01	0.00011865404376294464	0.0001024598208050992	not-binder
SAPSRATAL	HLA-A*26:01	0.10773575091734529	0.06046079420471498	not-binder
SAPVGVTAL	HLA-A*26:01	0.04857687009498477	0.04953877297350695	not-binder
SAVEFRQTGY	HLA-A*26:01	0.9777574419975281	0.014737863927750967	binder
SAVEKKLAEY	HLA-A*26:01	0.867221224308014	0.14598476426762774	binder
SFEDAKEAL	HLA-A*26:01	0.0014565027871867643	0.0011877334998142712	not-binder
SIIQRIQEF	HLA-A*26:01	0.9804994106292725	0.008818744742648071	binder
SILDRDDIFVY	HLA-A*26:01	0.8086581826210022	0.18626518493531458	binder
SIPDIKTAF	HLA-A*26:01	0.8745270729064941	0.10777883287707417	binder
SIPEKNRPL	HLA-A*26:01	0.2551376620773226	0.2751205494189628	not-binder
SIPGGYNAL	HLA-A*26:01	0.3272214286029339	0.23568664550267374	not-binder
SIRSFVSKM	HLA-A*26:01	0.2687249451875687	0.08868264515458185	not-binder
SIYDNVPGSHLY	HLA-A*26:01	0.9690379858016968	0.017677021802471445	binder
SLVGLGGTK	HLA-A*26:01	0.002903588936896995	0.0030385945949456296	not-binder
SLVGLGGTKSISIS	HLA-A*26:01	0.006014291662722826	0.005468932323257862	not-binder
SLVNLGGSK	HLA-A*26:01	0.0029855169588699935	0.00255220830804329	not-binder
SLVNLGGSKSISIS	HLA-A*26:01	0.00960681033320725	0.007435455632682794	not-binder
SPVDNHRY	HLA-A*26:01	0.17926363442093135	0.2053726785769478	not-binder
SQHYHQGYY	HLA-A*26:01	0.3161054586991668	0.3067243416509892	not-binder
SSGFGQHGSVSGQ	HLA-A*26:01	0.0011245476081967354	0.00018277522655679458	not-binder
SSGSVGESSSKGP	HLA-A*26:01	0.0012411105963110458	0.0011927278648910648	not-binder
SSKGSLGGGFSSG	HLA-A*26:01	0.0587228768505156	0.05489784701346262	not-binder
SSSGSVGESSSKGP	HLA-A*26:01	0.001075759914238006	0.0011092217500575732	not-binder
SSSKGSLGGGF	HLA-A*26:01	0.2071717582643032	0.13552733220914384	not-binder
SSTISSNVASKA	HLA-A*26:01	0.0016784407838713379	0.001528212470333163	not-binder
SSTISSNVASK	HLA-A*26:01	0.007863440515939147	0.00895727500059582	not-binder
STFDTQITKKMGYY	HLA-A*26:01	0.8807225823402405	0.07743824825725878	binder
STFKETENTAY	HLA-A*26:01	0.9661966919898987	0.026687006115143956	binder
STFSHKTVY	HLA-A*26:01	0.8217860221862793	0.12631364454938956	binder
STHVTISTY	HLA-A*26:01	0.9912038207054138	0.006731774496247647	binder
STIGFKLPSY	HLA-A*26:01	0.9972056984901428	0.0020703036603735474	binder
STMELDEALRKF	HLA-A*26:01	0.5386155441403389	0.32149328860807413	ambiguous
STVGGWVSTR	HLA-A*26:01	0.07486222609877587	0.08209467012976732	not-binder
STYEKALGYF	HLA-A*26:01	0.9860085010528564	0.016212174926875707	binder
SVADIRNAY	HLA-A*26:01	0.9986161112785339	0.0009189446748785865	binder
SVADKEAIANF	HLA-A*26:01	0.970495629310608	0.014803320856733948	binder
SVAEITNACF	HLA-A*26:01	0.9702426314353942	0.016867459656647626	binder
SVASIKTGF	HLA-A*26:01	0.9645611763000488	0.03431229105660503	binder
SVDRKFISLM	HLA-A*26:01	0.03405968708684668	0.06075901810248754	not-binder
SVIEKALRNF	HLA-A*26:01	0.9966660141944885	0.001954867916126682	binder
SVIERQVGTF	HLA-A*26:01	0.99196298122406	0.00849841706683864	binder
SVIKIQSYY	HLA-A*26:01	0.9949611067771912	0.004780300307089139	binder
SVINSKASLTY	HLA-A*26:01	0.9895973920822143	0.011136775538156575	binder
SVISKDGELY	HLA-A*26:01	0.9917040705680847	0.004509307961169413	binder
SVKDAKIAVY	HLA-A*26:01	0.9880545854568481	0.005062824981332568	binder
SVPEAQSAL	HLA-A*26:01	0.3857068821787834	0.23894181346511062	ambiguous
SVPEEGGATHVY	HLA-A*26:01	0.9433247089385987	0.022045831025996113	binder
SVVAVPLPLH	HLA-A*26:01	0.10220719426870346	0.10300503523561594	not-binder
SVVGGFVSHY	HLA-A*26:01	0.9970133900642395	0.002683329085557483	binder
SVYDGHGGEEVALY	HLA-A*26:01	0.7605633143335581	0.3699060402505635	binder
TAKGVYRDQPYGRY	HLA-A*26:01	0.15194991808384656	0.13518479205143663	not-binder
TAPTGHTL	HLA-A*26:01	0.028360825614072382	0.020458771397712003	not-binder
TEPVSLFPEE	HLA-A*26:01	0.00016572908461967017	0.00019229316639155815	not-binder
TFTRVQKY	HLA-A*26:01	0.026896633277647197	0.03573440805427106	not-binder
TFTVTEKPEVID	HLA-A*26:01	0.0018739045015536248	0.0016242828093242458	not-binder
TIRNIPHL	HLA-A*26:01	0.03904686481691897	0.033305942076700824	not-binder
TISSNVASKA	HLA-A*26:01	0.00522518006619066	0.00797277455660027	not-binder
TISSNVASK	HLA-A*26:01	0.0021374540287069977	0.0010465498869378894	not-binder
TKAVDAETAE	HLA-A*26:01	0.00032090313688968306	0.0002742715190187649	not-binder
TKTFTVTEKPEVID	HLA-A*26:01	0.0003945139906136319	0.00037201147178714386	not-binder
TLKGETTTEAVD	HLA-A*26:01	0.00810946592828259	0.007294089368746932	not-binder
TPAVTTYKLVINGK	HLA-A*26:01	0.007229882781393826	0.010366699828418471	not-binder
TTIAKYAQY	HLA-A*26:01	0.9953241348266602	0.0021345841344824904	binder
TTINEIEDTFRQF	HLA-A*26:01	0.5753822430968285	0.31536400594380165	ambiguous
TTSGIQVRY	HLA-A*26:01	0.9873847007751465	0.009926440008069947	binder
TTTEAVDAATAE	HLA-A*26:01	0.005166336020920426	0.004525009053453518	not-binder
TTTKAVDAETAE	HLA-A*26:01	0.004698030377039686	0.004992477676695501	not-binder
TTYKLVINGK	HLA-A*26:01	0.005688282626215369	0.003425250640018685	not-binder
TTYKLVINGKT	HLA-A*26:01	0.026313860528171064	0.021482371842794456	not-binder
TVFGATGFLGRY	HLA-A*26:01	0.9589613080024719	0.03901364863364299	binder
TVPEKIGVF	HLA-A*26:01	0.9192260026931762	0.0688167432942954	binder
TVTEKPEVID	HLA-A*26:01	0.06216028861235827	0.11885067617583771	not-binder
TVVVRIMEF	HLA-A*26:01	0.9423162937164307	0.04536258348148458	binder
TVYEEMMAKM	HLA-A*26:01	0.9283827066421508	0.10536410581413543	binder
TVYEGPFASR	HLA-A*26:01	0.20069742426276208	0.18862926937649813	not-binder
TYDDATKTF	HLA-A*26:01	0.34680133271031083	0.32221823329376537	ambiguous
TYDDATKTFTVTE	HLA-A*26:01	0.02499720861087553	0.029264890005883892	not-binder
TYDDATKTFTVTEK	HLA-A*26:01	0.04627782003954053	0.049503631029014485	not-binder
TYDDATKTFTVT	HLA-A*26:01	0.010717503947671504	0.012674544444711404	not-binder
VEELKPTPE	HLA-A*26:01	0.00011475740975583904	9.219658344568902e-05	not-binder
VGLSDELAKL	HLA-A*26:01	0.0018926885881228373	0.0014248901871060627	not-binder
VLPERYSSL	HLA-A*26:01	0.25370168723165987	0.3409641871049584	not-binder
VNLGGSKSISIS	HLA-A*26:01	0.001690102822612971	0.0012551062910626238	not-binder
VPKTAENFRQF	HLA-A*26:01	0.0035011384752579033	0.0024677822638406776	not-binder
VSTSHTTIS	HLA-A*26:01	0.00011664920166367664	5.468631412607203e-05	not-binder
VVYDGEHLGSF	HLA-A*26:01	0.6809789359569549	0.19536219042018854	binder
WSQHYHQGYY	HLA-A*26:01	0.2669389545917511	0.20364652651857998	not-binder
YAPKGSSL	HLA-A*26:01	0.07760609788820147	0.06561712313641577	not-binder
YASSPGGVY	HLA-A*26:01	0.7835347294807434	0.23037343757258885	binder
YAVSELAGH	HLA-A*26:01	0.1142405778169632	0.08556582546172269	not-binder
YEDIAQKSKAEAE	HLA-A*26:01	0.010083175683394074	0.014415411927895711	not-binder
YENEVALRQ	HLA-A*26:01	0.0022248408989980818	0.0018894413940657862	not-binder
YFAERVTSL	HLA-A*26:01	0.4546691834926605	0.3494111596526911	ambiguous
YIIDYYGTR	HLA-A*26:01	0.5461028568446636	0.382517273956447	ambiguous
YINPAKLTPY	HLA-A*26:01	0.9722220182418824	0.01520174727666181	binder
YLPDFRFTPF	HLA-A*26:01	0.9348860502243042	0.05003928812349402	binder
YLPDGTASL	HLA-A*26:01	0.43515681885182855	0.3536102567944308	ambiguous
YQSKYEEL	HLA-A*26:01	0.006767628225497901	0.005800095700678044	not-binder
YSAPATLSSR	HLA-A*26:01	0.14163468778133392	0.1658858417328925	not-binder
YSHAAGQGTGLY	HLA-A*26:01	0.9321125864982605	0.0449589565617981	binder
YSKYYKTIDD	HLA-A*26:01	0.0013218796462751924	0.0017782495516099513	not-binder
YSKYYKTID	HLA-A*26:01	0.0012011384780635126	0.0019436945314854352	not-binder
YTIATILHY	HLA-A*26:01	0.9963070273399353	0.002911801937313932	binder
YTKHGTLKY	HLA-A*26:01	0.9937971234321594	0.005854088404798054	binder
YTKNYLPLL	HLA-A*26:01	0.7763126969337464	0.16493551321874642	binder
YTTDRVMTV	HLA-A*26:01	0.9162805795669555	0.13336898829741892	binder
YTYESPAGY	HLA-A*26:01	0.9965391516685486	0.002602120489923864	binder
YTYPENWRAF	HLA-A*26:01	0.9931873798370361	0.0043213608468797736	binder
YVFEGKMLEA	HLA-A*26:01	0.33197499364614486	0.2163422842248762	not-binder
YVFFEKDFGDM	HLA-A*26:01	0.38331746086478236	0.3378726351490943	ambiguous
YVHSFLSSGY	HLA-A*26:01	0.9925488471984864	0.005226549797912151	binder
YVIEPHSMEF	HLA-A*26:01	0.9989592552185058	0.000730819824909168	binder
YVIGGYTTR	HLA-A*26:01	0.6689962707459927	0.33395707531307633	binder
YVILNILRF	HLA-A*26:01	0.8230487704277039	0.040445885272124844	binder
YVIQKFFEF	HLA-A*26:01	0.9907920122146606	0.006680412666290513	binder
YVTHLHAEY	HLA-A*26:01	0.9955997943878174	0.002445107186225682	binder
DESIIFEV	HLA-A*26:01	0.009158536221366375	0.015997768202845885	not-binder
DFEYLEKK	HLA-A*26:01	0.0115524061024189	0.016157871156972013	not-binder
LKMDEQGW	HLA-A*26:01	0.00028097373287891967	0.00016972024797700533	not-binder
ITLSHANR	HLA-A*26:01	0.0036692169262096284	0.003051465549123446	not-binder
ENGSPTGT	HLA-A*26:01	7.91688633398735e-05	9.96902588114576e-05	not-binder
DYPDYKYR	HLA-A*26:01	0.0324502460192889	0.03532439922851605	not-binder
VVHVLKLQ	HLA-A*26:01	0.0010781525867059826	0.0009733182653965035	not-binder
LAAVRAES	HLA-A*26:01	0.00013246835605968955	8.44692030249623e-05	not-binder
AGLEDRFR	HLA-A*26:01	0.0019444895209744574	0.0016989761419480094	not-binder
RTPLNYIL	HLA-A*26:01	0.0022456380895164328	0.0037815807912056705	not-binder
IFSPGSMA	HLA-A*26:01	0.00013084156289551175	0.00011559435531069427	not-binder
ATHPDALV	HLA-A*26:01	0.0010427244968013837	0.0011880162067498864	not-binder
LCLERARS	HLA-A*26:01	1.8206716413260436e-05	1.674026867075372e-05	not-binder
HALMFFCS	HLA-A*26:01	0.0005888760439120233	0.0004503026329076026	not-binder
AVAAPPAP	HLA-A*26:01	0.0007665219192858786	0.0006921770450812622	not-binder
LRLGIAVI	HLA-A*26:01	0.0001020626619720133	6.692801276736192e-05	not-binder
DCIESETG	HLA-A*26:01	2.5906751125148732e-05	2.0633111974027276e-05	not-binder
GGLSAQGL	HLA-A*26:01	0.00015237636034726165	0.00014005075418166757	not-binder
CIHTSYGA	HLA-A*26:01	0.008373139038303634	0.016546598850850157	not-binder
GWRLEHEN	HLA-A*26:01	5.635954385070363e-05	7.074027340733893e-05	not-binder
LDRVQHLG	HLA-A*26:01	0.00011673804383462993	0.00017946617890107059	not-binder
CLDPEGLC	HLA-A*26:01	0.0001853461202699691	0.0002318166113593971	not-binder
QQSINAPD	HLA-A*26:01	0.00014519762771669775	0.00024521227876979877	not-binder
EFGLNTLF	HLA-A*26:01	0.07190935369580984	0.07014643283306805	not-binder
PVAAARIH	HLA-A*26:01	0.0021261978237816946	0.0037734194130748626	not-binder
DDKRTVPV	HLA-A*26:01	0.00013421520689007593	0.00018765048268616042	not-binder
RNVTHQAR	HLA-A*26:01	0.000510352588025853	0.0004282017808969137	not-binder
AGRAFVEK	HLA-A*26:01	0.0003289129857876105	0.00025428861072079726	not-binder
SEGWAYFK	HLA-A*26:01	0.003886233808589168	0.004854914053378423	not-binder
VDSVAALT	HLA-A*26:01	0.0003020449905307032	0.0004516221247032383	not-binder
ADGAYDEL	HLA-A*26:01	0.00014459516241913662	9.276505737791912e-05	not-binder
RAIIMAPT	HLA-A*26:01	0.0002580667794973124	0.0003653068635511211	not-binder
HCGKGFIE	HLA-A*26:01	8.065576294029597e-05	6.191074107309792e-05	not-binder
GAIATVHA	HLA-A*26:01	0.00015724617114756256	8.362183009465524e-05	not-binder
DAEIGARS	HLA-A*26:01	0.0004067499001394026	0.0003928575406837683	not-binder
YVILKDSN	HLA-A*26:01	0.004604335060867016	0.0076547909357087135	not-binder
IAEKEILN	HLA-A*26:01	0.0004534275831247214	0.00037255083128501676	not-binder
FTPISFAN	HLA-A*26:01	0.01069442299194634	0.012645223834892775	not-binder
IYILSELI	HLA-A*26:01	0.003290866268798709	0.0031956219653416504	not-binder
SPFLSPLD	HLA-A*26:01	0.0003405511914024828	0.00031951463648670646	not-binder
QLHGELFP	HLA-A*26:01	0.0006448533313232474	0.0007428410656731065	not-binder
DFLVAVLV	HLA-A*26:01	0.003860192745923996	0.0019431842556794795	not-binder
TVPFISPT	HLA-A*26:01	0.0018861073593143373	0.0023473415468052506	not-binder
ARPIVLVG	HLA-A*26:01	4.301113331166562e-05	2.846452081554346e-05	not-binder
ARRDALMQ	HLA-A*26:01	2.4685616062924963e-05	2.7838777548434344e-05	not-binder
DEKTQDQQ	HLA-A*26:01	6.608075245821965e-05	8.213173870847867e-05	not-binder
EIMEAVSI	HLA-A*26:01	0.5073158711194992	0.1634890663368226	ambiguous
GVHALTDV	HLA-A*26:01	0.0011811787662736606	0.0019482391340835772	not-binder
NNEYIQKL	HLA-A*26:01	0.001477323126164265	0.0017340829530106063	not-binder
DGPIREVK	HLA-A*26:01	0.012217185873305425	0.017181296132824292	not-binder
VLPLLTAV	HLA-A*26:01	0.00043700486421585085	0.0004246965350293265	not-binder
PRLNKADL	HLA-A*26:01	2.4481882428517564e-05	2.096188059855582e-05	not-binder
HKIFARNK	HLA-A*26:01	0.0002203567028118414	0.00030797276269147627	not-binder
RVSALERE	HLA-A*26:01	0.00022640074485025252	0.00022657916036852093	not-binder
NSQANHAQ	HLA-A*26:01	7.240189079311676e-05	4.666697870601139e-05	not-binder
SGLINGQI	HLA-A*26:01	0.00029458177887136116	0.00020293343613041895	not-binder
TQLVLSGF	HLA-A*26:01	0.007491299649700522	0.005840196937942914	not-binder
KNYEFFRH	HLA-A*26:01	0.0013391537548159249	0.0014250840617083477	not-binder
ELEESHHK	HLA-A*26:01	0.004198040484334342	0.00679961655024574	not-binder
GSKVTQAV	HLA-A*26:01	0.00011792063596658409	0.00011749079201010495	not-binder
LAEQVKRV	HLA-A*26:01	0.0005914318444411037	0.000542987607400364	not-binder
YLKYLEYW	HLA-A*26:01	0.019581862504128366	0.024415190791848285	not-binder
AAVGTIKT	HLA-A*26:01	0.0003293180750915781	0.0002755702040752339	not-binder
SPVPRKKT	HLA-A*26:01	9.756261442817049e-05	0.00013536264983141002	not-binder
DDKAMLNE	HLA-A*26:01	0.0001228966018970823	0.00013714599079503665	not-binder
LSYDFCVN	HLA-A*26:01	0.0007127904078515712	0.0007190238625058286	not-binder
PNKPPHVK	HLA-A*26:01	0.0017859174244222232	0.0012563177371238173	not-binder
SKNTLKAT	HLA-A*26:01	7.082892648213601e-06	3.0530288008817915e-06	not-binder
GKAESRKA	HLA-A*26:01	5.936941158779519e-06	4.693853570397961e-06	not-binder
FQAYSKRI	HLA-A*26:01	0.0028526310867164283	0.004545693899947764	not-binder
ETSDLSIF	HLA-A*26:01	0.9689088106155396	0.029485510719953794	binder
KYSSNFKK	HLA-A*26:01	0.0012593423802172766	0.0011159433873552203	not-binder
MGATYVAV	HLA-A*26:01	0.00045170777302701027	0.00018069718234205523	not-binder
DQKGIDLI	HLA-A*26:01	0.0005899037532799412	0.0004640046204653177	not-binder
DSMATLGL	HLA-A*26:01	0.19902418032288552	0.23013723907527636	not-binder
ERTGPKQS	HLA-A*26:01	1.1170797915838192e-05	7.621793476960179e-06	not-binder
GLTVLEYF	HLA-A*26:01	0.0037943622563034298	0.002058828005079002	not-binder
EEEPSLHD	HLA-A*26:01	9.026187042309175e-05	9.6045913977571e-05	not-binder
DVTSRRGR	HLA-A*26:01	0.003108884736138862	0.003567660258492407	not-binder
LPEHWQKE	HLA-A*26:01	0.00014855300451017684	0.00015311932285471668	not-binder
APGFPGAR	HLA-A*26:01	0.0018454498786013573	0.0016051454664085453	not-binder
NFNEIKSS	HLA-A*26:01	6.548547316924669e-05	2.123697342212543e-05	not-binder
YELLDLDE	HLA-A*26:01	0.0007468367140972987	0.0006125139095315531	not-binder
GSGIVPGA	HLA-A*26:01	4.594058627844788e-05	2.048730627955993e-05	not-binder
EEAAKAAE	HLA-A*26:01	0.00034224808568978916	0.0004104221326928048	not-binder
SEEVTTFL	HLA-A*26:01	0.00013056363313808107	9.395619152350686e-05	not-binder
VAFGFQGH	HLA-A*26:01	0.001978219355805777	0.0019222999290207184	not-binder
LAASLFFG	HLA-A*26:01	0.0005125540687004104	0.00031235400592482816	not-binder
TAVARKAR	HLA-A*26:01	0.0017234989834832958	0.002001216677196438	not-binder
LHLDDDVA	HLA-A*26:01	2.9832306654498098e-05	3.236972504341204e-05	not-binder
YESFHIYC	HLA-A*26:01	0.00017603970809432212	0.00014686034107405343	not-binder
EIEQELCF	HLA-A*26:01	0.06297738077118993	0.08277670632270918	not-binder
CKQKDLYF	HLA-A*26:01	0.00048560661834926575	0.0005462718904460861	not-binder
AEYMAFGS	HLA-A*26:01	6.91089508109144e-05	7.776698919431587e-05	not-binder
AVALLMGG	HLA-A*26:01	0.00038764853234170006	0.00020387907286322082	not-binder
RLARYPEV	HLA-A*26:01	0.0008330993523486541	0.0009177622111604156	not-binder
HGVPLIGI	HLA-A*26:01	0.0032922297723416705	0.0031058239038624343	not-binder
RIRSTAIV	HLA-A*26:01	0.00010690886483644135	6.11832139749821e-05	not-binder
KKIDRHMY	HLA-A*26:01	0.0008134494884870947	0.0006135154245231082	not-binder
ILTGLLLA	HLA-A*26:01	0.00025880476205202284	0.00021593206795702838	not-binder
PSRFSPTD	HLA-A*26:01	0.00010059850465040653	0.00014700367336108509	not-binder
ALIKDTNA	HLA-A*26:01	0.0001421433720679488	9.674846548136502e-05	not-binder
RADRMRGG	HLA-A*26:01	7.5792842835653575e-06	6.48934890211453e-06	not-binder
LHDPPCYT	HLA-A*26:01	0.000117875648993504	0.0002138226908626838	not-binder
AMERSCFS	HLA-A*26:01	4.9744334864954e-05	2.9562377480771117e-05	not-binder
ADVSREGV	HLA-A*26:01	6.248969320949982e-05	9.109993687684058e-05	not-binder
RRQEFFLP	HLA-A*26:01	4.206898629490752e-05	6.260355693931388e-05	not-binder
AGALTSAG	HLA-A*26:01	2.7070244686910883e-05	2.4213450803349223e-05	not-binder
EKAVATKD	HLA-A*26:01	0.0006379969196132152	0.001200686221596273	not-binder
VSYLRAKS	HLA-A*26:01	0.00039173124969238415	0.000378460002974182	not-binder
VLVYSKDD	HLA-A*26:01	0.0009729282308398978	0.0016206104653115805	not-binder
KLEILRAA	HLA-A*26:01	5.3140407726459674e-05	4.2553269089503905e-05	not-binder
VETGSGIG	HLA-A*26:01	0.0001348982178569713	0.0002224157907666563	not-binder
YEPLQVAR	HLA-A*26:01	0.004315475327894091	0.0032495730610404457	not-binder
GEGQTVQR	HLA-A*26:01	0.0014904937277606222	0.002001383975311713	not-binder
NRKNIIVI	HLA-A*26:01	0.00011100421634182566	0.00010893929642509558	not-binder
VDTSDLEV	HLA-A*26:01	8.57910561535391e-05	5.692081330340849e-05	not-binder
VVKDIFSQ	HLA-A*26:01	0.0026949405430059413	0.0022922628323744014	not-binder
VIANTHDT	HLA-A*26:01	0.00022315671849355568	0.00031101010143731137	not-binder
DLESKYTM	HLA-A*26:01	0.0029514633351936936	0.0015354722381385796	not-binder
ILFFEGIT	HLA-A*26:01	0.0014359764783876017	0.0016256849949540311	not-binder
EMEKLFGG	HLA-A*26:01	0.000735078941215761	0.0009204135602878781	not-binder
ASSGIEDI	HLA-A*26:01	0.00010593655024422332	7.658959479862358e-05	not-binder
NRATSAVT	HLA-A*26:01	8.003192670003046e-06	4.776703099523654e-06	not-binder
TVIFFWAA	HLA-A*26:01	0.02166572893038392	0.015025790140165408	not-binder
GVGGGVVS	HLA-A*26:01	6.735308961651754e-05	4.365360568986184e-05	not-binder
QIKWTPID	HLA-A*26:01	0.0008747233463509474	0.0007973432082731817	not-binder
VMGYYSDI	HLA-A*26:01	0.0006960204744245857	0.0003211622994699045	not-binder
TVFDATCP	HLA-A*26:01	0.004995216467068531	0.007992687054812342	not-binder
VSALQKQA	HLA-A*26:01	4.0670563612366097e-05	2.824539685068535e-05	not-binder
LAAQAASE	HLA-A*26:01	0.00018157598642574158	0.00012330877690540533	not-binder
IPGVGKST	HLA-A*26:01	2.4792889644231763e-05	2.657428687811508e-05	not-binder
QLIDATFA	HLA-A*26:01	0.0011438141416874714	0.0007412115132770878	not-binder
ESATLIVW	HLA-A*26:01	0.26662568729370834	0.30751165063523933	not-binder
ATLDHLTR	HLA-A*26:01	0.015998347755521537	0.01947150371969483	not-binder
EKKVVVET	HLA-A*26:01	2.4549786212446632e-05	8.355676636827037e-06	not-binder
LLDDPNSE	HLA-A*26:01	0.0006883744441438467	0.0006041868666549987	not-binder
STQGQRKL	HLA-A*26:01	0.000853539101080969	0.0006465940001400017	not-binder
EVEAAKKQ	HLA-A*26:01	0.004474279900023248	0.008118351350899404	not-binder
SGDAQMIT	HLA-A*26:01	4.8673305354896004e-05	5.011762824126338e-05	not-binder
EALEKSRE	HLA-A*26:01	0.0006159419418963807	0.0008218764422909194	not-binder
SAATTAFW	HLA-A*26:01	0.005368407792411744	0.0028918545707392993	not-binder
TKYVLIER	HLA-A*26:01	0.0021747673104982822	0.0017768247473057498	not-binder
DPRRALDE	HLA-A*26:01	0.0002136655642061669	0.00021963510206486395	not-binder
LAERRAAM	HLA-A*26:01	0.0004114773037144914	0.00019408976486529923	not-binder
QLRKHKGE	HLA-A*26:01	7.194778650045918e-05	6.278623482865994e-05	not-binder
LSDSESEE	HLA-A*26:01	0.00012735448308376363	0.00013280373663063035	not-binder
GSEEEIPD	HLA-A*26:01	0.00010104709554070723	0.00012355761608790855	not-binder
TEVPRSPK	HLA-A*26:01	0.0014904717972967774	0.00218950585230766	not-binder
ICRELTKV	HLA-A*26:01	7.302379406155523e-05	7.990865426019055e-05	not-binder
ITSPQRHL	HLA-A*26:01	0.004153537045931443	0.004280952273718098	not-binder
ERMGHIDL	HLA-A*26:01	9.155982988886535e-05	6.3320684303634e-05	not-binder
NYPKPLRN	HLA-A*26:01	0.00035147231828887017	0.0002145718157201863	not-binder
TAIRNHWH	HLA-A*26:01	0.009304527589119971	0.011627565164027487	not-binder
CELRLRKA	HLA-A*26:01	1.1562753161342699e-05	9.342368116999483e-06	not-binder
DVQAAEAA	HLA-A*26:01	0.003048489661887288	0.0027052917816942175	not-binder
IALAPEEV	HLA-A*26:01	0.0002004829206271097	0.00010344070268020571	not-binder
ADIIQKAY	HLA-A*26:01	0.030546272126957773	0.039675005185979995	not-binder
ALPLMGLP	HLA-A*26:01	0.00024314413749380038	0.00016274683932800658	not-binder
EKKQDMRY	HLA-A*26:01	0.005349041998852044	0.006373684980343044	not-binder
EGLGVNEV	HLA-A*26:01	0.0009328185944468715	0.0009497717091860779	not-binder
EINFAAAK	HLA-A*26:01	0.15587493032217026	0.1251979871051485	not-binder
PRLHVCFL	HLA-A*26:01	0.0002195775014570245	0.00035309839076660184	not-binder
ITGADEKD	HLA-A*26:01	0.0004957663668392343	0.0006190161430942916	not-binder
HLPTGIVV	HLA-A*26:01	0.0005116598869790324	0.0004366039520630166	not-binder
HRLVYPAA	HLA-A*26:01	2.461649755787221e-05	2.1240171458412677e-05	not-binder
KDMQDAGQ	HLA-A*26:01	7.859828531309177e-06	5.878197336973564e-06	not-binder
PLIQYNGN	HLA-A*26:01	0.00027495232643559575	0.000367210412321876	not-binder
PSNQASIH	HLA-A*26:01	7.170275148382643e-05	7.167377745369158e-05	not-binder
DYEGVIGA	HLA-A*26:01	0.0002089179732138291	0.0001811820057121865	not-binder
ILNKKPPA	HLA-A*26:01	0.0002512053652026225	0.00038139703400820007	not-binder
NSKKRKRS	HLA-A*26:01	0.00010700975562940584	0.00015754517242648347	not-binder
WVPNFGVQ	HLA-A*26:01	0.0016383648733608424	0.0013143741955712505	not-binder
IETGVISK	HLA-A*26:01	0.00245008762285579	0.0036827714828913936	not-binder
ATRPKITR	HLA-A*26:01	0.00279695144854486	0.002136949119435974	not-binder
TPQRERRR	HLA-A*26:01	2.3176664944912774e-05	1.2223804493837812e-05	not-binder
EAEIISPN	HLA-A*26:01	0.0003011410000908654	0.00023346350532467032	not-binder
VYTMVLKR	HLA-A*26:01	0.0046467624604702	0.000820638971832316	not-binder
VATSKERT	HLA-A*26:01	2.9988961159688188e-05	2.0055756026828493e-05	not-binder
AFSEPQIL	HLA-A*26:01	0.0005055184097727761	0.0002758799172531597	not-binder
VKGSDIPV	HLA-A*26:01	8.293896244140341e-05	7.394727196146488e-05	not-binder
NRSRSGKL	HLA-A*26:01	3.5916305796490634e-05	5.396811074230327e-05	not-binder
STEEYAQL	HLA-A*26:01	0.0006282520887907594	0.0003728829455255864	not-binder
AIKEASGS	HLA-A*26:01	0.000154891014972236	0.00014393216350750974	not-binder
DPVLHEKI	HLA-A*26:01	0.0097287317388691	0.01569659298896036	not-binder
VKKLIAGP	HLA-A*26:01	9.922832923621172e-05	7.004829894914828e-05	not-binder
SLLLKNKI	HLA-A*26:01	0.0003885101818013936	0.00015735077726697133	not-binder
QKALVERF	HLA-A*26:01	0.0016921942820772528	0.0008449630133543409	not-binder
AFAAAQVA	HLA-A*26:01	8.688962316227844e-05	0.00011550865212464048	not-binder
AGLEEAAN	HLA-A*26:01	4.9658417447062674e-05	3.494365414173439e-05	not-binder
SWFQSTVS	HLA-A*26:01	0.00012180782250652556	0.00012328168465064376	not-binder
LKDYRHML	HLA-A*26:01	8.536593868484488e-05	7.86189235679557e-05	not-binder
ILLMFILK	HLA-A*26:01	0.0026965490018483252	0.0027798818667312884	not-binder
AGFYKSLL	HLA-A*26:01	0.0005891993816476316	0.0006079338972028932	not-binder
LLRRPPGR	HLA-A*26:01	0.0017146099602541654	0.0016095239930860514	not-binder
EEDFFYFV	HLA-A*26:01	0.0006165404309285804	0.00040414341260159014	not-binder
RRYLYGDE	HLA-A*26:01	0.000130189064680053	0.00024329468833331392	not-binder
SAGITSIP	HLA-A*26:01	0.00010568208999757189	7.106113771733111e-05	not-binder
EVEVTDQE	HLA-A*26:01	0.0004914846533210949	0.00025023310172038736	not-binder
VENVDADT	HLA-A*26:01	4.69245433123433e-05	4.26393964889161e-05	not-binder
IYNKYICI	HLA-A*26:01	0.0012380961561575532	0.0006483169563305492	not-binder
ADTNVDTC	HLA-A*26:01	3.0074038454586117e-05	5.0664931700609656e-05	not-binder
DVVLEKAM	HLA-A*26:01	0.6724672853946686	0.3096565114434436	binder
CHQPKPIL	HLA-A*26:01	3.230426545997034e-05	2.891579144450408e-05	not-binder
RRFKDDVK	HLA-A*26:01	0.00019927825824197498	0.00015513601511807598	not-binder
IPYYSYPV	HLA-A*26:01	0.04401501390966587	0.08266844604502015	not-binder
FNFPGKEI	HLA-A*26:01	0.0008400825026910752	0.0003297165474837854	not-binder
DTPGHVDF	HLA-A*26:01	0.7449431031942367	0.36329046324708736	binder
TACTLVPG	HLA-A*26:01	0.00010338017636968289	8.29960704334899e-05	not-binder
PDSSYNTT	HLA-A*26:01	2.0434426369320134e-05	1.3189857443441871e-05	not-binder
LAVIEIIS	HLA-A*26:01	0.00030932875961298123	0.00011951165346669966	not-binder
LFLIDDFA	HLA-A*26:01	0.00019830868623103016	0.00014634035609862347	not-binder
QRHSQRLL	HLA-A*26:01	1.2519622259787866e-05	6.117894516633736e-06	not-binder
GIIEMEAA	HLA-A*26:01	0.0008218590453907381	0.0010092332716365958	not-binder
TDWIPLAL	HLA-A*26:01	0.0002749787276115967	0.00022472316096994175	not-binder
PIETPEGP	HLA-A*26:01	0.00011398862334317527	0.00013034188302467404	not-binder
HPELSLIG	HLA-A*26:01	0.00014185911168169697	0.00011663869017987078	not-binder
TDPSTYKR	HLA-A*26:01	0.00386527085211128	0.004553462558257299	not-binder
EMLSALRF	HLA-A*26:01	0.14271284639835358	0.1490951403193249	not-binder
SDRIVYMH	HLA-A*26:01	0.0004041431846417254	0.0004325441864303295	not-binder
TRTSNSAN	HLA-A*26:01	8.937998359215271e-06	1.107847989483516e-05	not-binder
AYIPGKRP	HLA-A*26:01	0.00022568256317754277	0.00020785342557176693	not-binder
DAKLLPLL	HLA-A*26:01	0.13228139299899339	0.22718554043479444	not-binder
IIVPDTAK	HLA-A*26:01	0.003344303136691451	0.0017202526513287744	not-binder
DRPGFLRE	HLA-A*26:01	0.00011566500197659479	8.885267440159336e-05	not-binder
IILAKYRR	HLA-A*26:01	0.0012280277471290902	0.0010596824348066485	not-binder
ALLEFITP	HLA-A*26:01	0.00027729134453693407	0.000277310498685428	not-binder
EEMRSPVG	HLA-A*26:01	7.215960640678531e-05	7.58994483115377e-05	not-binder
SPTLDAMV	HLA-A*26:01	8.521935742464848e-05	3.2430348056167315e-05	not-binder
FGEKVFDC	HLA-A*26:01	6.471644810517319e-05	2.127139915463606e-05	not-binder
LPQMETEG	HLA-A*26:01	2.8667354763456386e-05	2.681402396308104e-05	not-binder
SSSIYNPM	HLA-A*26:01	0.05061814412474632	0.04773815892392901	not-binder
TPVTKTRL	HLA-A*26:01	0.0011527589042088949	0.001369020631529377	not-binder
AGSDSWKQ	HLA-A*26:01	7.37308669158665e-05	8.896968650236637e-05	not-binder
RISTEFNK	HLA-A*26:01	0.0005542121856706217	0.00041109664382797694	not-binder
CIANFRTN	HLA-A*26:01	0.0005726125236833468	0.0005321649597209173	not-binder
FATRAIHG	HLA-A*26:01	0.00048212069705186875	0.0004697731490555557	not-binder
AEEEQFAR	HLA-A*26:01	0.0028290796966757626	0.0027827752344541145	not-binder
PGVTENLR	HLA-A*26:01	0.001643820892786607	0.0013881324242587146	not-binder
WKTIYRHG	HLA-A*26:01	4.1319830233987884e-05	4.806586638451549e-05	not-binder
DSEGGFDT	HLA-A*26:01	9.704514086479321e-05	8.960541303899566e-05	not-binder
GGGEMDAE	HLA-A*26:01	4.731074623123277e-05	5.315736963474346e-05	not-binder
DLVREAAY	HLA-A*26:01	0.9465336203575134	0.03103044175279799	binder
DATSEAIR	HLA-A*26:01	0.09080556371482089	0.10241779703584579	not-binder
RLQGRGSE	HLA-A*26:01	5.450791350085638e-05	6.642880586856222e-05	not-binder
DFGPLSLE	HLA-A*26:01	0.0013540359621401876	0.0011754264990364548	not-binder
KGNINKSN	HLA-A*26:01	6.910414899721217e-05	0.00011823198935843648	not-binder
SSIFGQHA	HLA-A*26:01	0.0003910397499566898	0.00021203885330553176	not-binder
ALSAIPVI	HLA-A*26:01	0.0006493965134723112	0.0003507469667966709	not-binder
QNPSGEVS	HLA-A*26:01	1.9209865786251613e-05	9.200818328300588e-06	not-binder
GYPDLQQT	HLA-A*26:01	0.00011476841846160823	6.277914282213098e-05	not-binder
VIILTTAF	HLA-A*26:01	0.06982943550683558	0.07053019008719293	not-binder
DYAAKISE	HLA-A*26:01	0.0006134872208349406	0.00024361538656800501	not-binder
FLAQHRGE	HLA-A*26:01	0.0014451320632360876	0.0006455415919499002	not-binder
ESALKHEE	HLA-A*26:01	0.0006187537997902837	0.0005188279274661777	not-binder
QLNETLPQ	HLA-A*26:01	0.00024352578475372866	7.712042911839679e-05	not-binder
TNNKGSAA	HLA-A*26:01	1.5754371725051895e-05	1.0953911263504483e-05	not-binder
PRAALGAV	HLA-A*26:01	2.1827270302310353e-05	2.7058400620599748e-05	not-binder
CSPENLPA	HLA-A*26:01	0.00010867725513890037	0.0001458243440383522	not-binder
DNISIDCH	HLA-A*26:01	0.0007033342641079799	0.0008538505298051846	not-binder
PEPWLDHE	HLA-A*26:01	0.00011998682221019408	0.00015601167805538797	not-binder
QKPVVTKA	HLA-A*26:01	3.08030585074448e-05	1.8295062020630266e-05	not-binder
MQEDKEGL	HLA-A*26:01	7.53739437641343e-05	5.757905912083805e-05	not-binder
ASKLVSGI	HLA-A*26:01	0.0009517268656054512	0.0007058592400737009	not-binder
RAFGSLGV	HLA-A*26:01	0.0015902932616882026	0.0026149379443296513	not-binder
TPAATQAA	HLA-A*26:01	0.00010489651972420689	0.00017473821347990256	not-binder
HVIHGFSQ	HLA-A*26:01	0.07480523256817832	0.13923218090939465	not-binder
TDSRLDGE	HLA-A*26:01	3.865927974402439e-05	2.347667748046447e-05	not-binder
QGDENRWA	HLA-A*26:01	1.7147083144664067e-05	1.1110969771519914e-05	not-binder
LSGSSAPI	HLA-A*26:01	0.0005736610146414023	0.0007525642755906537	not-binder
GKVSEDVL	HLA-A*26:01	3.8385813968488944e-05	2.0084959092211825e-05	not-binder
FATVICSP	HLA-A*26:01	0.00023210723520605825	0.00011359944684583827	not-binder
DEVVLITC	HLA-A*26:01	0.0005118850778671913	0.0005980309174963429	not-binder
GLAWELKR	HLA-A*26:01	0.002069245796883479	0.0034197273345478716	not-binder
GVAHDLPR	HLA-A*26:01	0.00753712891601026	0.00708679271628738	not-binder
GLSVIQET	HLA-A*26:01	9.525613422738388e-05	4.476679796148583e-05	not-binder
EVLEKVKL	HLA-A*26:01	0.7510124325752259	0.15603121895476504	binder
CLSQLYDH	HLA-A*26:01	0.0036750791621670944	0.005929983400740512	not-binder
RILKKTEV	HLA-A*26:01	7.95055910202791e-05	5.911877664458292e-05	not-binder
EEVGLYRM	HLA-A*26:01	0.0095350252231583	0.00965825107908358	not-binder
DLIAGHTA	HLA-A*26:01	0.0809804146294482	0.134326037949135	not-binder
HVRGVVMN	HLA-A*26:01	0.03773770449333824	0.05053083422250863	not-binder
GWLAILSL	HLA-A*26:01	0.0006868022566777654	0.0006755101484335529	not-binder
NLDSNVSM	HLA-A*26:01	0.0046579595480579885	0.004398295560388309	not-binder
NLDVMGPA	HLA-A*26:01	0.00021429028347483837	0.00023333145323255875	not-binder
EEADVFAI	HLA-A*26:01	0.0009488511044764891	0.0012626041246406713	not-binder
FGPYPSAG	HLA-A*26:01	0.0002344030566746369	5.6577155102162576e-05	not-binder
TGQRIKEA	HLA-A*26:01	1.6307126270476146e-05	8.484340301192997e-06	not-binder
TDNYGNVM	HLA-A*26:01	0.00015653596019546968	0.00011938393769778454	not-binder
KSPVWAKY	HLA-A*26:01	0.010335438628681004	0.006493870776307156	not-binder
RLAQEDPA	HLA-A*26:01	3.944562531614793e-05	2.0920340617054032e-05	not-binder
LLGLLIPE	HLA-A*26:01	0.0005635935172904283	0.0005695549470386451	not-binder
LQLDTKLD	HLA-A*26:01	0.0011936216378671816	0.0016836038561126778	not-binder
EIDACVDP	HLA-A*26:01	0.0016689891206624452	0.0026099776074716163	not-binder
GEEQKDRV	HLA-A*26:01	2.0570834658428792e-05	1.8661363350247157e-05	not-binder
LRLNKGVF	HLA-A*26:01	0.000158365326205967	0.00011590851984020371	not-binder
KGTQCSNT	HLA-A*26:01	8.195291979973262e-06	4.712098092871171e-06	not-binder
VELGHGEA	HLA-A*26:01	2.3366247023659526e-05	1.6993914967252067e-05	not-binder
RHTPLEWN	HLA-A*26:01	1.1972365336987423e-05	1.448837314232574e-05	not-binder
DEIVYDKI	HLA-A*26:01	0.002581276255659759	0.002896849423997121	not-binder
FSSFSYQT	HLA-A*26:01	0.001088165701366961	0.0009486418593126893	not-binder
ARDVPVVA	HLA-A*26:01	1.5277894635801204e-05	1.2700039421025521e-05	not-binder
FTHESSTV	HLA-A*26:01	0.14638897646218538	0.11517732387713822	not-binder
DQVAAALD	HLA-A*26:01	0.00043937991722486913	0.00030204122681353943	not-binder
GKWTFDET	HLA-A*26:01	1.4644520797446603e-05	9.1714946725135e-06	not-binder
SPFRGEDE	HLA-A*26:01	0.00010395773242635186	0.00015256058239212922	not-binder
FKNNLELD	HLA-A*26:01	0.00010678433536668309	0.0001098823951451168	not-binder
VAVKVTGI	HLA-A*26:01	0.008317279955372214	0.007230226944524985	not-binder
IFELNPDH	HLA-A*26:01	0.0012576551405800273	0.0015260688927309428	not-binder
PLLRKILL	HLA-A*26:01	0.000703198330666055	0.0007006810993137442	not-binder
IDYLTTLS	HLA-A*26:01	0.0001810151514291647	0.00016267991692330816	not-binder
LHENGTLV	HLA-A*26:01	6.861219335405622e-05	8.950791770733968e-05	not-binder
VMPQPLLT	HLA-A*26:01	0.0016997644590446726	0.0028362431450567006	not-binder
LIATPQAR	HLA-A*26:01	0.006226658495143056	0.004715576645317472	not-binder
EGLMETGQ	HLA-A*26:01	9.343306228402071e-05	8.431980807726422e-05	not-binder
LDEDCKRR	HLA-A*26:01	5.173398276383523e-05	3.5787177065625144e-05	not-binder
VSKADNSP	HLA-A*26:01	5.712217571272049e-05	3.5211044276010334e-05	not-binder
AASYKMYE	HLA-A*26:01	0.0008664752676850185	0.0006046251695296129	not-binder
RSDDPSRE	HLA-A*26:01	0.00012348835830380266	0.00015400480563982884	not-binder
RVYNTICD	HLA-A*26:01	0.0010127206985089288	0.0018917864051088086	not-binder
DLTDTLNA	HLA-A*26:01	0.0007567536224087235	0.0009167184113341391	not-binder
MFDNYGYT	HLA-A*26:01	0.001835734664928168	0.001633478754082834	not-binder
VSGQSQPL	HLA-A*26:01	0.00025416474527446554	9.419381505550311e-05	not-binder
MKFALVYG	HLA-A*26:01	0.00022889965475769714	0.00025513976603606936	not-binder
LIILGSGP	HLA-A*26:01	0.0005906368562136777	0.0008860817491995751	not-binder
PGGWVFFS	HLA-A*26:01	8.951785748649854e-05	9.294580846049182e-05	not-binder
LEKIVQQR	HLA-A*26:01	0.0017416088870959357	0.0019013070398787733	not-binder
FRVHTLKF	HLA-A*26:01	0.0026349232415668667	0.002859507406171733	not-binder
DALAMELR	HLA-A*26:01	0.17906644511967898	0.2766971965085623	not-binder
RLLYIERT	HLA-A*26:01	0.00015469791178475135	0.00010035962250025628	not-binder
SEYMSQVY	HLA-A*26:01	0.015943797072395682	0.018256069244627412	not-binder
AEAYAAIE	HLA-A*26:01	0.00031536294118268416	0.0003984323170549552	not-binder
EILVAHDE	HLA-A*26:01	0.0024370809027459473	0.0022921318834901736	not-binder
SANENSTV	HLA-A*26:01	0.00013637797310366294	7.121800714810885e-05	not-binder
CRNKDGID	HLA-A*26:01	8.69851668312549e-06	9.111640729470687e-06	not-binder
CEQSGKLH	HLA-A*26:01	3.93882814933022e-05	5.8414896944507396e-05	not-binder
EHLVFARR	HLA-A*26:01	0.009457461605779826	0.01665204706381883	not-binder
MEQVLAHV	HLA-A*26:01	0.0004878402833128348	0.0002698102080346753	not-binder
EALLDDLL	HLA-A*26:01	0.024541038949973882	0.04175560374037994	not-binder
ARWGRIDN	HLA-A*26:01	1.754168390561972e-05	1.650183610070294e-05	not-binder
TTTTERIL	HLA-A*26:01	0.004446435964200646	0.005918432655211531	not-binder
SVDAFFSQ	HLA-A*26:01	0.0004935961624141783	0.000636466438198932	not-binder
VLLAIAEH	HLA-A*26:01	0.0006163756392197683	0.0005851001972164743	not-binder
WGEPMAIL	HLA-A*26:01	0.0002383146100328304	0.00023508096316099668	not-binder
LRWQYNKF	HLA-A*26:01	0.00037832738598808646	0.00020480377110452548	not-binder
YMGYPHMP	HLA-A*26:01	0.000768700399203226	0.0008297991265240399	not-binder
LCGGFNAN	HLA-A*26:01	6.303660848061554e-05	9.777018404387154e-05	not-binder
VDGKAYID	HLA-A*26:01	0.000593549236873514	0.000978940634756889	not-binder
TADVGFID	HLA-A*26:01	0.0008663499895192218	0.0009318886035803019	not-binder
LRSREVGD	HLA-A*26:01	1.9885895085280936e-05	2.2030286140207036e-05	not-binder
GSAAIATQ	HLA-A*26:01	0.0002119909222528804	0.00022630591430376963	not-binder
YLEKKAER	HLA-A*26:01	0.0010079631872940808	0.0010447784077276456	not-binder
VQREAQTS	HLA-A*26:01	3.281252274973667e-05	1.768157028037482e-05	not-binder
AVTPNCIE	HLA-A*26:01	0.0002666347922058776	0.0001155210790301146	not-binder
TNQLQSLF	HLA-A*26:01	0.0024213333381339908	0.0020406240050487166	not-binder
VNGRVVNI	HLA-A*26:01	0.00161757609093911	0.001597335495771484	not-binder
PILGGVDD	HLA-A*26:01	0.00030648230749648065	0.00038573803507178483	not-binder
QPLEVAEG	HLA-A*26:01	3.85020761314081e-05	1.8671963848353196e-05	not-binder
EVVLRVTV	HLA-A*26:01	0.35338544435799124	0.33522564465169397	ambiguous
IIAIDTVV	HLA-A*26:01	0.0007783594657666982	0.0005415168914631142	not-binder
EITYGLER	HLA-A*26:01	0.3289651557803154	0.28820225829157464	not-binder
NNFDSVLN	HLA-A*26:01	0.0010016784312028904	0.001135883402063478	not-binder
YERKLYES	HLA-A*26:01	0.00012023844838040531	0.00015428449670630293	not-binder
TFEGGASS	HLA-A*26:01	0.00014768799410376233	0.00014444251662879015	not-binder
GRAQAEGR	HLA-A*26:01	0.00010704885535233189	9.962711620810938e-05	not-binder
MLSEHSFI	HLA-A*26:01	0.029359054192900656	0.04811403127168952	not-binder
VCVSTQAG	HLA-A*26:01	1.692400546744466e-05	1.4849892802948479e-05	not-binder
FGNDARFI	HLA-A*26:01	0.0016309130500303582	0.0011557784475031278	not-binder
HYRRRFRH	HLA-A*26:01	0.00015079723148119227	0.00019754060283635127	not-binder
HYPLSGGP	HLA-A*26:01	0.00012398017934174278	7.86340813760737e-05	not-binder
PVQPVRHP	HLA-A*26:01	0.00019089745455858065	0.0001925441715062785	not-binder
QLMTHGHF	HLA-A*26:01	0.023228129302151502	0.025495537195320193	not-binder
ENSEQYGQ	HLA-A*26:01	8.347822003997862e-05	7.191181152678757e-05	not-binder
AGEPGLPG	HLA-A*26:01	4.892735132671078e-05	4.518847361894642e-05	not-binder
ENSIETKM	HLA-A*26:01	0.017480523278936743	0.01608607235064918	not-binder
LVCSTLTE	HLA-A*26:01	0.00044349781092023477	0.0003599528607933398	not-binder
NDLDFIHD	HLA-A*26:01	0.0002020954358158633	0.00017670479015864546	not-binder
ILDVMDKA	HLA-A*26:01	0.00012321855720074382	0.00011195754186425755	not-binder
AWYSYKED	HLA-A*26:01	0.00022604532623518025	0.0003308109481159751	not-binder
RRAESSEA	HLA-A*26:01	3.6656156510161964e-06	3.3736206561433266e-06	not-binder
RDVLGTFD	HLA-A*26:01	3.511397926558857e-05	3.723330593033651e-05	not-binder
KRKFRFLE	HLA-A*26:01	1.6394998874602605e-05	1.3359393693815257e-05	not-binder
DFGEDMIF	HLA-A*26:01	0.015016581199597567	0.013102662499102425	not-binder
TKFTEIGY	HLA-A*26:01	0.005535914795473218	0.00312237240058217	not-binder
KQHKRLTQ	HLA-A*26:01	9.43629371249699e-05	9.027559756486556e-05	not-binder
LGRAGRLE	HLA-A*26:01	5.703016504412517e-05	5.92027714011249e-05	not-binder
KGKGTIER	HLA-A*26:01	0.0007956239962368273	0.0011711703215209364	not-binder
LLVVLNDN	HLA-A*26:01	0.00016661403205944225	5.56744644283678e-05	not-binder
SLSRPQLN	HLA-A*26:01	0.00020729347634187433	0.0001262918614789837	not-binder
GKSHFMLP	HLA-A*26:01	1.6674680318828904e-05	8.080128529069338e-06	not-binder
GAGSMTGL	HLA-A*26:01	0.00022963533774600364	0.00015521453027459836	not-binder
IVKLFDSI	HLA-A*26:01	0.004679019999457523	0.004639954293380127	not-binder
IHSLVTEN	HLA-A*26:01	6.176004853841732e-05	3.6063534045716236e-05	not-binder
ATIGCYSS	HLA-A*26:01	0.01130925628094701	0.015382865767191547	not-binder
SNNVQSLL	HLA-A*26:01	0.00023171735956566407	0.00013913694825401276	not-binder
VVDCSYED	HLA-A*26:01	0.0003868448235152755	0.000502976321384486	not-binder
SARTVPQT	HLA-A*26:01	0.00016060575762821827	0.00013996567217996689	not-binder
GVTVSRAT	HLA-A*26:01	5.7995254974230195e-05	5.016402234943282e-05	not-binder
DGKEKGED	HLA-A*26:01	0.0001409507723110437	0.00020655711045295958	not-binder
RMASALGL	HLA-A*26:01	0.001447592711338075	0.0020025995092984956	not-binder
ETIGVECR	HLA-A*26:01	0.677005187375471	0.3440026434883795	binder
RNAALRQV	HLA-A*26:01	5.429082493719761e-05	3.4453274492107934e-05	not-binder
SDEQTTNL	HLA-A*26:01	0.00011925288454222027	0.00016663025735782938	not-binder
WLPRAPAR	HLA-A*26:01	0.005784111531102099	0.007165872743850634	not-binder
FIHDNGAK	HLA-A*26:01	0.012430238083470612	0.011218329910296343	not-binder
GYLSGSVD	HLA-A*26:01	0.0005498859958606772	0.0009422471004461075	not-binder
GSKRVPVL	HLA-A*26:01	0.00045034341601422054	0.0003801465759287303	not-binder
LQDHLRQL	HLA-A*26:01	0.002599636779632419	0.0019166148543340754	not-binder
VAEIVGKN	HLA-A*26:01	0.0010626047682308127	0.001857187542858981	not-binder
NRPLEPPS	HLA-A*26:01	1.9619715840235585e-05	1.873366445957072e-05	not-binder
QDEGSHPT	HLA-A*26:01	2.077559934150486e-05	2.6153919132038832e-05	not-binder
FAGQFAFF	HLA-A*26:01	0.06954988799989223	0.07835381618934935	not-binder
LGPPEPPE	HLA-A*26:01	0.0009686320910986979	0.0015529363422358588	not-binder
VLIQLNTK	HLA-A*26:01	0.003435743571026251	0.0030670686581442497	not-binder
SGIPPAPR	HLA-A*26:01	0.0030682697426527737	0.001902941487230388	not-binder
GTITLAAT	HLA-A*26:01	0.0012956795748323203	0.0011804543216466503	not-binder
GKDNDTVV	HLA-A*26:01	9.244853799827979e-06	5.804434454570001e-06	not-binder
EDLKVYAE	HLA-A*26:01	0.00035280973715998696	0.00037446944520620404	not-binder
TRGKGPLK	HLA-A*26:01	0.0003615161515881482	0.00035597331334356284	not-binder
VNGVQAIN	HLA-A*26:01	7.997357624844881e-05	5.172309230794177e-05	not-binder
RWLKQKVS	HLA-A*26:01	4.6639921856694853e-05	3.820148320962943e-05	not-binder
SQALFLLQ	HLA-A*26:01	0.0004779073380632326	0.00042571081261100153	not-binder
SLSTIQKI	HLA-A*26:01	0.0051454204483889045	0.006766160435549294	not-binder
EGKSLDDL	HLA-A*26:01	0.0007255310454638674	0.0006714194415588867	not-binder
VYIDAGHG	HLA-A*26:01	0.0021198502770857887	0.001589976559519549	not-binder
ALADFGLL	HLA-A*26:01	0.0232577258371748	0.04158742690050546	not-binder
ASLDVAFH	HLA-A*26:01	0.004142371541820467	0.0030906427277801766	not-binder
LFALNKTF	HLA-A*26:01	0.005484368326142431	0.0018516216829223549	not-binder
FVKKMLPK	HLA-A*26:01	0.008316007396206259	0.006497379179995514	not-binder
SDNDYAQL	HLA-A*26:01	8.152422069542808e-05	5.189550381053434e-05	not-binder
TRIISRIG	HLA-A*26:01	4.0156639533961426e-05	4.344671304640786e-05	not-binder
RYADDYNF	HLA-A*26:01	0.00977180611807853	0.00941580403496792	not-binder
QMASSTTS	HLA-A*26:01	0.00013322857575985835	0.00014167043405075992	not-binder
DSATYVGN	HLA-A*26:01	0.001230931059399154	0.0011500404857663047	not-binder
LGKALIHR	HLA-A*26:01	0.0017057835939340293	0.002228119643172316	not-binder
IEKTAKPK	HLA-A*26:01	0.0010754866550996666	0.0017019561954960726	not-binder
DQKRAQDL	HLA-A*26:01	0.0005170557531528174	0.0007584867890985967	not-binder
RSFSSSKL	HLA-A*26:01	0.00026443918541190213	0.00021530511122043144	not-binder
DRPRPGLA	HLA-A*26:01	1.220958638441516e-05	7.43148114488135e-06	not-binder
QVPEARAR	HLA-A*26:01	0.005037220558733679	0.005794070158385449	not-binder
KQIEISKR	HLA-A*26:01	0.0021982371574267743	0.0019521476474531354	not-binder
MGMGEPLL	HLA-A*26:01	0.0018548921158071606	0.0015257294105272727	not-binder
GSTFFVAT	HLA-A*26:01	0.00016364522234653124	0.00013239722210620658	not-binder
YSSPSIVL	HLA-A*26:01	0.07478556521236897	0.05737710408559479	not-binder
ERQAAMNR	HLA-A*26:01	0.0006089057169447187	0.0004929726676997981	not-binder
DLSTGKHI	HLA-A*26:01	0.001027835308923386	0.0008685328174723294	not-binder
KAFEEVDV	HLA-A*26:01	0.00024672199215274303	0.00025005523906919993	not-binder
EGKIHSPE	HLA-A*26:01	0.00014490327403109403	0.00010844369871480985	not-binder
VKEGDLCP	HLA-A*26:01	1.752170110194129e-05	1.6645881676678515e-05	not-binder
TWWNFDPR	HLA-A*26:01	0.005660986213479191	0.007270335900253571	not-binder
RRTIQVLQ	HLA-A*26:01	1.838335797401669e-05	1.605829849966413e-05	not-binder
AHYTSYVA	HLA-A*26:01	3.037065325770527e-05	1.6352651633374554e-05	not-binder
SDQRIDDI	HLA-A*26:01	6.8734879278054e-05	6.37224924962216e-05	not-binder
PQKISEID	HLA-A*26:01	0.00043096292747577534	0.0005734918839360633	not-binder
GLIRETFV	HLA-A*26:01	0.00400379700877238	0.006731776468190614	not-binder
KPQTRPQQ	HLA-A*26:01	0.00013606455452190857	0.00014569155588881015	not-binder
SEVRVLPD	HLA-A*26:01	0.0007326420469325967	0.0009619752264953892	not-binder
AAAVFNLY	HLA-A*26:01	0.15393046289682388	0.1351375960738211	not-binder
VVYRKNSI	HLA-A*26:01	0.0016408340306952596	0.0012899512158910044	not-binder
KVSTSRQT	HLA-A*26:01	5.999944496579701e-05	6.678783704272902e-05	not-binder
SPLKDFIA	HLA-A*26:01	2.605084428068949e-05	1.050270476492322e-05	not-binder
FWQFIVGK	HLA-A*26:01	0.0022703644121065737	0.0018487556667556933	not-binder
QIKKENEI	HLA-A*26:01	0.0010347887058742345	0.0006600032836328421	not-binder
VALAKILA	HLA-A*26:01	0.0001864757010480389	8.418377065363316e-05	not-binder
IFRATPQW	HLA-A*26:01	0.0011031579750124365	0.0005327681239709653	not-binder
RSGAGKST	HLA-A*26:01	1.2839741157222306e-05	9.32103446696519e-06	not-binder
FLQSLRME	HLA-A*26:01	0.0013318420096766204	0.0010533144686478847	not-binder
FCVPHKEH	HLA-A*26:01	0.00043915644673688805	0.0005249302518996158	not-binder
REKIFNLP	HLA-A*26:01	0.00010335601136830519	0.00013921321050007365	not-binder
CQMFPESA	HLA-A*26:01	9.88108371529961e-05	0.00014599285097234457	not-binder
GENVSNGL	HLA-A*26:01	5.166066403035074e-05	4.333416445970847e-05	not-binder
TSEEECSS	HLA-A*26:01	1.214084040839225e-05	1.8511090627639006e-05	not-binder
FISMLSFD	HLA-A*26:01	0.0030687092221342027	0.0029702508110466116	not-binder
MAAVNQPG	HLA-A*26:01	0.00034754259104374796	0.0002972898298177983	not-binder
ENILGVEV	HLA-A*26:01	0.003235732385655865	0.004469743234748465	not-binder
MLIGDDVI	HLA-A*26:01	0.0022595152782741933	0.0015757087051992225	not-binder
TPSFGFGS	HLA-A*26:01	8.323050678882282e-05	0.00010368918805380329	not-binder
ILTRLIYK	HLA-A*26:01	0.0016610211227089168	0.0014542356617742076	not-binder
IAALPGIA	HLA-A*26:01	0.00013022014682064764	7.51870765683741e-05	not-binder
AAYKVCWD	HLA-A*26:01	0.00045325728206080385	0.0005713192370463118	not-binder
TIALTATQ	HLA-A*26:01	0.0010564711497863754	0.0013982244285157517	not-binder
ATTFAHLD	HLA-A*26:01	0.0010051166740595364	0.0013318046343205488	not-binder
LAALPIQT	HLA-A*26:01	0.0008001273890840821	0.0012233934484757074	not-binder
LQHLNGLL	HLA-A*26:01	0.0007364428121945821	0.0009822543110795557	not-binder
AAEVEALI	HLA-A*26:01	0.00025160035947919824	0.00014749854500405453	not-binder
ADRMKAAA	HLA-A*26:01	9.482180200848233e-06	9.41237496254899e-06	not-binder
ASLNLADE	HLA-A*26:01	0.00020800674355996306	0.00023901369208027744	not-binder
TDPTTTMG	HLA-A*26:01	4.497350882957107e-05	4.9452000865245985e-05	not-binder
FGIDSTNM	HLA-A*26:01	0.0541274182498455	0.02828969493043742	not-binder
PYFDRLDY	HLA-A*26:01	0.005811475170776248	0.00409949359945813	not-binder
NPLLEAFG	HLA-A*26:01	0.00020850317741860636	0.00017337519444855808	not-binder
YKGLVTGI	HLA-A*26:01	0.00018968620788655243	0.00016541408797386445	not-binder
LNPHYKMN	HLA-A*26:01	0.0001317200207267888	0.00012463765512233367	not-binder
PTPYKVSV	HLA-A*26:01	0.0004852157362620346	0.00039771052985653626	not-binder
GNASASVS	HLA-A*26:01	1.9963542126788524e-05	2.137016774646824e-05	not-binder
FDLRIYVL	HLA-A*26:01	0.010266156098805369	0.014858194728132644	not-binder
RQDGWGWL	HLA-A*26:01	0.0002934604137408314	0.0003777793050439452	not-binder
KPETINYR	HLA-A*26:01	0.0034517796826548874	0.0033621224979796453	not-binder
ALALEGVQ	HLA-A*26:01	0.0001905741824884899	6.631626165314293e-05	not-binder
TIGGGIGQ	HLA-A*26:01	0.002120287939033005	0.0019725364914615325	not-binder
SSAIFQKA	HLA-A*26:01	0.00031092522403923794	0.00023411011919076706	not-binder
EELIHHFK	HLA-A*26:01	0.0034671466273721308	0.00253227934737418	not-binder
HNPQVLED	HLA-A*26:01	7.839811132726027e-05	4.553833513863877e-05	not-binder
TGNDGVPT	HLA-A*26:01	7.015472492639674e-05	4.403956685813955e-05	not-binder
PCIGYMHR	HLA-A*26:01	0.0015798864726093598	0.0015037265904615186	not-binder
LGLATEYF	HLA-A*26:01	0.0025905623682774604	0.0027936146530190098	not-binder
TSLVEFPN	HLA-A*26:01	0.00029410057468339803	0.0002637626933989104	not-binder
ETADLVVR	HLA-A*26:01	0.807816070318222	0.28124837394073565	binder
EESEMFMP	HLA-A*26:01	4.342419179010903e-05	4.9375723171828973e-05	not-binder
ASGNSKIK	HLA-A*26:01	0.0004260950732714264	0.0006315460905751357	not-binder
DDVKQDRW	HLA-A*26:01	0.006463026376150083	0.009988331449935125	not-binder
GRVSNRII	HLA-A*26:01	1.990769160329364e-05	1.0448268673135029e-05	not-binder
FAGHVSPL	HLA-A*26:01	0.0416778240352869	0.042569713983811645	not-binder
PWPKTKHE	HLA-A*26:01	7.663639626116492e-05	6.792658854705705e-05	not-binder
KLQTELDD	HLA-A*26:01	0.00025219053964065097	0.00039415586218582527	not-binder
NSIVGTLK	HLA-A*26:01	0.014953432325273752	0.017306405302761133	not-binder
DDEPLANE	HLA-A*26:01	0.00010699916874727933	0.00011213500784415345	not-binder
VLYREGIF	HLA-A*26:01	0.002386505575850606	0.0008679279628653376	not-binder
ANFLLSSE	HLA-A*26:01	0.00014474048948613926	0.00010167967253079245	not-binder
EFQSLLQR	HLA-A*26:01	0.009690598933957517	0.013239152324843075	not-binder
NKSEDQPI	HLA-A*26:01	2.5044120047823525e-05	2.1180662079607807e-05	not-binder
VVLRATDV	HLA-A*26:01	0.0001367012708215043	8.167468013167977e-05	not-binder
IQNALDGS	HLA-A*26:01	6.208928889464004e-05	4.265879976048728e-05	not-binder
IVGWKDNN	HLA-A*26:01	0.0002536323556341813	0.00037652751605792435	not-binder
PGPMYHPI	HLA-A*26:01	0.0003451314383710269	0.000404096630817279	not-binder
NKNKNKNK	HLA-A*26:01	9.32710679990123e-05	9.169031619979172e-05	not-binder
EKPETSSL	HLA-A*26:01	0.0003307830498670228	0.00035373585108235394	not-binder
HPIVLEAM	HLA-A*26:01	0.0374362375237979	0.059141955385083704	not-binder
FSVFIHQP	HLA-A*26:01	0.0005179290455998853	0.0004206019045662815	not-binder
NVTDLLTS	HLA-A*26:01	0.00159166909288615	0.001483598939242418	not-binder
GQERLKDI	HLA-A*26:01	2.5261353221139872e-05	1.3952616962465894e-05	not-binder
QDNILFSD	HLA-A*26:01	0.0002933791111900064	0.0005267520119025333	not-binder
HRDIKPEN	HLA-A*26:01	1.1896373234776547e-05	1.2482491378645784e-05	not-binder
ILMGVTMF	HLA-A*26:01	0.022868224675767122	0.016555472214729704	not-binder
ELQTELAR	HLA-A*26:01	0.06401543500833214	0.06036217883809538	not-binder
KIVLEHEK	HLA-A*26:01	0.0008949694863986224	0.0006233204058659945	not-binder
ELFIRLLF	HLA-A*26:01	0.38615207076072694	0.16441684926364153	not-binder
VSTTVNVD	HLA-A*26:01	0.0006633847951889038	0.0011239087044608385	not-binder
EPDLFETN	HLA-A*26:01	0.00014637061540270224	0.00011389329630668988	not-binder
PLLNPHAP	HLA-A*26:01	0.00016368825745303184	6.512103419369951e-05	not-binder
FTDSRPYT	HLA-A*26:01	0.0026537401543464513	0.0032051288922945367	not-binder
CYDELIAL	HLA-A*26:01	0.008793021031306126	0.01603793988064658	not-binder
AFNFFRKF	HLA-A*26:01	0.0024091795552521945	0.0014313472638385026	not-binder
TVAPLYLK	HLA-A*26:01	0.03986854711547494	0.051945208701214204	not-binder
FSPRAVEY	HLA-A*26:01	0.23408702723681926	0.23705332500903806	not-binder
IQAGREVR	HLA-A*26:01	0.001136931753717363	0.0014592305328582896	not-binder
DAAYEIIQ	HLA-A*26:01	0.00970292150741443	0.009075719023322172	not-binder
KSLDDQEL	HLA-A*26:01	0.00015763938681629953	0.00011171603749808417	not-binder
EGMYTGQF	HLA-A*26:01	0.1523676648736	0.14545733712667422	not-binder
TAQAEEAL	HLA-A*26:01	0.0004451846129086334	0.0006801937897281678	not-binder
AERGDTVA	HLA-A*26:01	7.550265991085325e-06	3.663250405928696e-06	not-binder
FEALTEAQ	HLA-A*26:01	0.00015446905654243893	0.00015333176118653705	not-binder
QCSLADDA	HLA-A*26:01	3.9104384904931065e-05	3.811534537704163e-05	not-binder
MKYLASKK	HLA-A*26:01	0.0008433169954514596	0.0012025015290082557	not-binder
TVYHLGQQ	HLA-A*26:01	0.0021124394639628007	0.0019858519447121113	not-binder
PFILGSMQ	HLA-A*26:01	0.00011490500692161732	0.00010278777269773681	not-binder
HAQSKAGP	HLA-A*26:01	4.892887423011416e-05	3.445564815721251e-05	not-binder
GTQFEPLA	HLA-A*26:01	0.0001504779120296007	0.0002098728841836324	not-binder
HCSEILKE	HLA-A*26:01	0.00024373665528401033	0.00027118971337136434	not-binder
LLDYLLPS	HLA-A*26:01	0.0005508534581167623	0.0005991717236857078	not-binder
SDSVYQII	HLA-A*26:01	0.00013624121856992133	9.332474285635484e-05	not-binder
NETDANPR	HLA-A*26:01	0.0033135860227048396	0.003062305033875889	not-binder
DIPDLFEY	HLA-A*26:01	0.9802505373954773	0.012615653581331406	binder
REENVFVM	HLA-A*26:01	0.0003839487500954419	0.0005859550065475791	not-binder
LLGALLMK	HLA-A*26:01	0.006095974906929769	0.0053440429165270194	not-binder
ASLGLMRE	HLA-A*26:01	0.0004544326300674584	0.00041117778958352046	not-binder
SSCKLLDA	HLA-A*26:01	0.00010432497765577864	0.00013661088887456725	not-binder
LEFGHLID	HLA-A*26:01	0.0007436436775606125	0.0008591537899889813	not-binder
EGEVLQPP	HLA-A*26:01	5.078813737782184e-05	3.693042797281962e-05	not-binder
WSNEMTGN	HLA-A*26:01	0.00021050514551461673	0.0002232984660696932	not-binder
FIWDDFCD	HLA-A*26:01	0.009848215349484235	0.006812656617383163	not-binder
GLAYVDEL	HLA-A*26:01	0.0022361417417414487	0.0015834658286684367	not-binder
GVVRAGDH	HLA-A*26:01	0.00013348007696549756	0.0002018469510564951	not-binder
AVAESILA	HLA-A*26:01	0.0006976377568207681	0.0002632985184683808	not-binder
TYGDDLYK	HLA-A*26:01	0.01052148424932966	0.011550782938156054	not-binder
RSIPNKLG	HLA-A*26:01	0.00016381189634557814	0.00012921547230063568	not-binder
NNNNFDKL	HLA-A*26:01	0.0008249679478467443	0.0007950196880940177	not-binder
ALRAAEIE	HLA-A*26:01	0.00031107953982427715	0.00022227711819753582	not-binder
IARMGFDV	HLA-A*26:01	9.222039225278422e-05	4.5066268429593005e-05	not-binder
TVRQRATL	HLA-A*26:01	0.002288360660895705	0.0015243712200609925	not-binder
LATLKLTD	HLA-A*26:01	0.0008858222507114987	0.0009931803809708887	not-binder
AKDKRDAT	HLA-A*26:01	9.17415127332788e-06	1.107691978738019e-05	not-binder
SMTISQLV	HLA-A*26:01	0.00040587636467535047	0.00031049399611771827	not-binder
TIHKIVSI	HLA-A*26:01	0.02926844507455826	0.017695842773705284	not-binder
IGVRMHSG	HLA-A*26:01	5.386362877288775e-05	6.545419101920501e-05	not-binder
VITVEDGT	HLA-A*26:01	0.0001037877496855799	5.836753680759536e-05	not-binder
EFHPTDAN	HLA-A*26:01	0.000702750864365953	0.0009632796081133167	not-binder
EHPTQALL	HLA-A*26:01	0.0007246506778756156	0.0004320369804486961	not-binder
NTEQKALK	HLA-A*26:01	0.004101725641521625	0.005572704904928043	not-binder
QPEGDFSL	HLA-A*26:01	8.93513388291467e-05	7.505373946355133e-05	not-binder
YGDYLRAG	HLA-A*26:01	0.00016816116331028753	0.00011966639447847163	not-binder
APPSSIDF	HLA-A*26:01	0.001163326742243953	0.0018768382720085767	not-binder
CLAMNDDR	HLA-A*26:01	0.0009065230507985689	0.0015490870771861548	not-binder
QIINPVQV	HLA-A*26:01	0.039245678519364446	0.04859299018589195	not-binder
LGREGPMV	HLA-A*26:01	4.956831799063366e-05	3.1213804216899036e-05	not-binder
FWAKILHV	HLA-A*26:01	0.004288848373107612	0.0028902581084758	not-binder
LVGTIDVA	HLA-A*26:01	8.293759965454228e-05	3.160706395248977e-05	not-binder
SFLMVRMG	HLA-A*26:01	0.00022078209403844084	0.0001668448486770157	not-binder
VAGRNAPT	HLA-A*26:01	8.923514687921851e-05	7.055026115309948e-05	not-binder
CLLQYVKD	HLA-A*26:01	0.00045474507769540653	0.0004004730369073037	not-binder
TNDKGRLS	HLA-A*26:01	8.95458377272007e-05	9.630159248840724e-05	not-binder
IADAYLGR	HLA-A*26:01	0.009044006397016347	0.006036116030496016	not-binder
ERGKALDS	HLA-A*26:01	2.1223507496870296e-05	2.1595448566694117e-05	not-binder
MYADPQAL	HLA-A*26:01	0.0022366518853232263	0.000691527965363429	not-binder
MMSAAKEA	HLA-A*26:01	0.0002608627943118336	0.0004016356323250211	not-binder
EREIDRNS	HLA-A*26:01	1.968817241504439e-05	2.9893071686522363e-05	not-binder
RAGRSVTL	HLA-A*26:01	0.00019843345753542963	0.0001567400421423149	not-binder
KIRQVGKT	HLA-A*26:01	8.103862819552887e-05	8.913995110204887e-05	not-binder
SLGRALRR	HLA-A*26:01	0.0016659869368595536	0.0024178235850170525	not-binder
ETKDSILE	HLA-A*26:01	0.28197610639035703	0.3319475852328508	not-binder
KEVPITAT	HLA-A*26:01	0.00011695041921484517	8.624245036776204e-05	not-binder
DCQFVEAD	HLA-A*26:01	0.00040762223143246955	0.0005924343176722631	not-binder
FSALVVVG	HLA-A*26:01	0.0007074401812133147	0.0008472891591849248	not-binder
KYSDHEPE	HLA-A*26:01	0.0003899252247720142	0.0004225715281364046	not-binder
RIAKLLRK	HLA-A*26:01	0.00014157952537061647	9.790402496955732e-05	not-binder
GLLAGHYR	HLA-A*26:01	0.0030705093464348464	0.0031428680772530443	not-binder
KVLAFEFA	HLA-A*26:01	0.0002524265757529065	0.00021250971500697493	not-binder
ADSDADAD	HLA-A*26:01	8.810380768409232e-05	0.00013979439875688013	not-binder
VFHANTPE	HLA-A*26:01	0.000491628438612679	0.0005163694377533601	not-binder
SSGLWASA	HLA-A*26:01	0.00013365868435357697	0.00014808181060627416	not-binder
GALKIKDG	HLA-A*26:01	0.00015693926234234824	0.00018436645059035216	not-binder
SYFNYASL	HLA-A*26:01	0.0018993711564689875	0.0019947328813629595	not-binder
GRNLYTSG	HLA-A*26:01	1.850022158578213e-05	2.911274252108564e-05	not-binder
EVECVTAE	HLA-A*26:01	0.0029878618399379773	0.00484975691686071	not-binder
LSKNILEV	HLA-A*26:01	0.0013177090673707425	0.001390108539364197	not-binder
GKIIGGQT	HLA-A*26:01	1.203886072289606e-05	7.937308026456294e-06	not-binder
VDEQGNIT	HLA-A*26:01	0.00014892057279212168	0.00026146842817420746	not-binder
AKLQEVLD	HLA-A*26:01	0.00016387810128435377	0.00018703736263051097	not-binder
VEFHKDMH	HLA-A*26:01	0.00031939222099026666	0.0002752084825135797	not-binder
LIFVHSGI	HLA-A*26:01	0.005110337538644672	0.0022879927379652024	not-binder
LSLSLSQG	HLA-A*26:01	0.00011038919765269384	7.01707246427023e-05	not-binder
KENNDHHH	HLA-A*26:01	4.5027990199741905e-05	2.2167932026517453e-05	not-binder
MANAMRFT	HLA-A*26:01	0.0034796440275385978	0.0042922001833347176	not-binder
KHGLSAVG	HLA-A*26:01	1.8757992120299604e-05	1.5884182325482585e-05	not-binder
MVDRQSQG	HLA-A*26:01	7.23949349776376e-05	4.526798713020507e-05	not-binder
EALFPLVL	HLA-A*26:01	0.052419239282608034	0.07843123200151006	not-binder
VVIDVGIN	HLA-A*26:01	0.008600846538320184	0.0054596723521784934	not-binder
FCKIINSY	HLA-A*26:01	0.019097539689391853	0.015694157931767802	not-binder
CRLKNSVS	HLA-A*26:01	2.521835062907485e-06	1.7428675368162613e-06	not-binder
WDNAAAAD	HLA-A*26:01	0.00016049143523559905	0.0001971951559152707	not-binder
FSMDGDTA	HLA-A*26:01	0.0017056981101632117	0.0025929879489572792	not-binder
ANEVFGFN	HLA-A*26:01	0.00011370889915269799	0.00010998004647460121	not-binder
QLGIVVGI	HLA-A*26:01	0.0015836744103580713	0.001287622714436423	not-binder
LLTGEEKQ	HLA-A*26:01	0.00036624109416152353	0.00026209849354773745	not-binder
GQAVVLSC	HLA-A*26:01	3.209413544027484e-05	2.3740214770704178e-05	not-binder
ESTGSGGM	HLA-A*26:01	0.3084781251847744	0.2730589790482487	not-binder
IQCGYLQR	HLA-A*26:01	0.0006241638970095664	0.0004931203207226765	not-binder
ADRKRALL	HLA-A*26:01	4.5280939502845285e-05	5.4955586008435304e-05	not-binder
SISLKCQD	HLA-A*26:01	9.952167711162474e-05	0.00014236034102298038	not-binder
LALLDAML	HLA-A*26:01	0.0014477445336524397	0.0008156400589119799	not-binder
KFLDIKTP	HLA-A*26:01	0.0004615821540937759	0.0004360976636773596	not-binder
DEYKMRRE	HLA-A*26:01	7.583879387311754e-05	8.35972040441116e-05	not-binder
ANRELKFA	HLA-A*26:01	2.028112676271121e-05	1.0637051367014937e-05	not-binder
IDFIKKTL	HLA-A*26:01	0.00022092770668677986	0.00018167093075257352	not-binder
FTVRKDIG	HLA-A*26:01	0.0021424445207230748	0.0021335860689467674	not-binder
ILAIISIM	HLA-A*26:01	0.007626488152891397	0.0032163283820567865	not-binder
LLAGRQKQ	HLA-A*26:01	0.0003844932267384138	0.00025856867571180225	not-binder
GRGGGDRG	HLA-A*26:01	2.6420503814961195e-06	2.4282315228695095e-06	not-binder
DELGTLKK	HLA-A*26:01	0.007481976272538304	0.013749283288938867	not-binder
SSNELAIS	HLA-A*26:01	0.00013231138727860526	9.387408723564442e-05	not-binder
DLLKTDSV	HLA-A*26:01	0.0015759601956233382	0.0013217666504967119	not-binder
PEPLHVFA	HLA-A*26:01	8.225779347412754e-05	8.876804603234143e-05	not-binder
GTASSSYQ	HLA-A*26:01	0.0010019626992288978	0.0007756636534118789	not-binder
AASFLGIS	HLA-A*26:01	0.00016028907994041218	9.816134158903752e-05	not-binder
GGVAHGPK	HLA-A*26:01	0.00081394810549682	0.0008405504545181474	not-binder
NSNNIENN	HLA-A*26:01	0.0001752652729919646	0.00018275068331236638	not-binder
ILGTKTLA	HLA-A*26:01	4.7449850717384835e-05	2.7996411331976798e-05	not-binder
ATNMAGRG	HLA-A*26:01	0.00048457355733262376	0.0006336983700916278	not-binder
KYALTEKW	HLA-A*26:01	0.0010470897104823962	0.0005430634840472698	not-binder
LQELWPGG	HLA-A*26:01	5.876747673028149e-05	3.0367418034955497e-05	not-binder
KLLREDPV	HLA-A*26:01	0.00014633340360887815	0.00015154484481239415	not-binder
AHETLIGK	HLA-A*26:01	0.002673358885658672	0.0044267632780280635	not-binder
GVELAPRS	HLA-A*26:01	0.00013203353119024542	7.940803605818661e-05	not-binder
FLFTGMLQ	HLA-A*26:01	0.0029512204753700646	0.0022486981139859153	not-binder
VNFEITIK	HLA-A*26:01	0.004047493019606918	0.003627760864074113	not-binder
PSTYISHL	HLA-A*26:01	0.003012587979901582	0.002467930244039518	not-binder
VDILRMLI	HLA-A*26:01	0.002002222959708888	0.0029864648833757275	not-binder
GVPENRKD	HLA-A*26:01	0.0003112580916422303	0.0002847518652873554	not-binder
SNIAILYG	HLA-A*26:01	0.001188869564794004	0.0016083963397207543	not-binder
SPRYATEI	HLA-A*26:01	0.0002842717065504985	0.00047680645439970723	not-binder
EEGTSFRA	HLA-A*26:01	3.0079200951149686e-05	2.0998097026792543e-05	not-binder
WPAFGLRP	HLA-A*26:01	0.00043516963305592073	0.00037040001162026465	not-binder
QARETGVF	HLA-A*26:01	0.010276231676107273	0.0068750027496434244	not-binder
STICLQKL	HLA-A*26:01	0.02663007159717381	0.01597868382254869	not-binder
GVGATRFR	HLA-A*26:01	0.0015710516512626783	0.0011424086242480447	not-binder
NTKDNKDS	HLA-A*26:01	0.00016220423185586696	0.00015942799539928537	not-binder
LELISPEE	HLA-A*26:01	0.00017999275278270943	0.00019350766308783663	not-binder
FSGGQLAS	HLA-A*26:01	0.00011679884992190636	6.839256188295258e-05	not-binder
RDAFVTAR	HLA-A*26:01	0.0033733807504177094	0.004257999282045901	not-binder
LAGDKPHK	HLA-A*26:01	0.0007701401656959206	0.0005369582443967093	not-binder
KIPNEECS	HLA-A*26:01	3.470745130016439e-05	3.5656525677230334e-05	not-binder
PGQDSEVI	HLA-A*26:01	4.870172424489283e-05	3.368973882333279e-05	not-binder
EALCSPIE	HLA-A*26:01	0.0005030657652241643	0.00025934290808662377	not-binder
WNIVLSQF	HLA-A*26:01	0.033830531686544416	0.01847111119110799	not-binder
EVLANAEA	HLA-A*26:01	0.0430590525502339	0.060539513798325666	not-binder
QLTEPIVK	HLA-A*26:01	0.0019453403074294329	0.0019199055785606447	not-binder
QICVCIRV	HLA-A*26:01	0.0007905395159468753	0.0013821939483632572	not-binder
VLSEYFFS	HLA-A*26:01	0.0014135879231616856	0.00147619962965852	not-binder
LTGPRNDL	HLA-A*26:01	0.00038846374372951685	0.00011904412801396157	not-binder
KVLFGIIA	HLA-A*26:01	7.266084176080768e-05	3.247759885150145e-05	not-binder
AYCLKYER	HLA-A*26:01	0.000608201467548497	0.000455766880409014	not-binder
PQVVLGAA	HLA-A*26:01	2.3664195214223583e-05	1.4777821968157426e-05	not-binder
NTLAVYAK	HLA-A*26:01	0.010333307762630283	0.008869037033554256	not-binder
GKTLAYLL	HLA-A*26:01	0.00017961044140974992	0.00015183678006927502	not-binder
PLLKTVGN	HLA-A*26:01	0.00017168985978059935	0.00014095386377819993	not-binder
VIENTAGQ	HLA-A*26:01	0.0001834264963690657	0.00012026175694722633	not-binder
QTKVAFFY	HLA-A*26:01	0.5003316044807434	0.15153178824468877	ambiguous
PQLPEDLI	HLA-A*26:01	0.00016223299462581053	8.873426522896281e-05	not-binder
PEEIPEEE	HLA-A*26:01	5.147808819856436e-05	8.057814515469161e-05	not-binder
GIKSTAIL	HLA-A*26:01	0.0014040545473108068	0.0017655159922075289	not-binder
TLLGLGLR	HLA-A*26:01	0.025099105550907552	0.025568542095484176	not-binder
DKEKVLLQ	HLA-A*26:01	0.00015802016205270774	0.00012975068906283284	not-binder
NKLIYVGA	HLA-A*26:01	2.7822470110550056e-05	1.28538298538217e-05	not-binder
DLDKFFNI	HLA-A*26:01	0.007520023733377457	0.004328721266328552	not-binder
DDARHRGV	HLA-A*26:01	0.0014383241103132604	0.0027821104388718702	not-binder
YIAIINCD	HLA-A*26:01	0.005848648655228317	0.007790043093720547	not-binder
QDGALWLR	HLA-A*26:01	0.003174170386046171	0.002756920856546098	not-binder
GLLYFLVI	HLA-A*26:01	0.000786054870695807	0.0006486299846983788	not-binder
PLIKLWYQ	HLA-A*26:01	0.0008053141580603551	0.0010562107448514153	not-binder
GTGGDGFN	HLA-A*26:01	0.00012517457325884608	9.733991033612007e-05	not-binder
FGWLGSVM	HLA-A*26:01	0.005816043820232153	0.0011759621839468827	not-binder
FHPKEDLV	HLA-A*26:01	0.00011297848577669356	0.0001153332812565746	not-binder
GTGVAPTA	HLA-A*26:01	4.391229122120421e-05	3.129663922268753e-05	not-binder
DINECEIG	HLA-A*26:01	0.0005887846884434112	0.0006261511013807954	not-binder
AVQTPSPQ	HLA-A*26:01	0.0003302320459624752	0.00022082851574344213	not-binder
VQELTPQV	HLA-A*26:01	0.00011989225895376876	8.848254296720006e-05	not-binder
KSTSLPAH	HLA-A*26:01	0.0003547752188751474	0.0002519070927928389	not-binder
NDSLSGSA	HLA-A*26:01	6.257281074795173e-06	2.83905973727151e-06	not-binder
AGVMSAGW	HLA-A*26:01	0.00043222753156442196	0.0003666406915193657	not-binder
LYQIKYIL	HLA-A*26:01	0.001211151244933717	0.0010128948505537792	not-binder
SDVWLADE	HLA-A*26:01	7.196279821073404e-05	9.248003905880939e-05	not-binder
KVNEVIKR	HLA-A*26:01	0.003375800920184702	0.0037241983448227387	not-binder
FSNSKNVP	HLA-A*26:01	0.00015992383559932933	0.00015781879172793554	not-binder
LTQALAQS	HLA-A*26:01	0.00010001959890360013	4.107693637983929e-05	not-binder
QQAKELIN	HLA-A*26:01	0.00035971089637314434	0.0005282432619559756	not-binder
NYDKIDTI	HLA-A*26:01	0.002800644875969738	0.002649551328737384	not-binder
VKEIDALD	HLA-A*26:01	0.00023347500991803826	0.0002527299223551005	not-binder
LSTLPGRK	HLA-A*26:01	0.0006903544403030537	0.0004379540920122783	not-binder
LYEMIAGQ	HLA-A*26:01	0.00031033110280986875	0.00016186994826129179	not-binder
TTILAEFA	HLA-A*26:01	0.010029109462630003	0.008553110520699632	not-binder
IGTENSIK	HLA-A*26:01	0.001016299053299008	0.0017088353593219452	not-binder
ELKMPDLN	HLA-A*26:01	0.001375733531313017	0.0005715262046455637	not-binder
SAFVGELI	HLA-A*26:01	0.0031022165378089992	0.002986883904725266	not-binder
MNLGQILE	HLA-A*26:01	0.000700916483765468	0.0008981254310427221	not-binder
EDMEHNSA	HLA-A*26:01	1.0420186049486801e-05	9.75707905227485e-06	not-binder
NQIDPIKA	HLA-A*26:01	0.00026856691838474946	0.0004057025392905334	not-binder
TAIGVLLR	HLA-A*26:01	0.06925748493522406	0.08971955213216667	not-binder
AAASAALS	HLA-A*26:01	0.00021020267813582906	0.00011002957233786085	not-binder
SVAGLVLK	HLA-A*26:01	0.05281222937628627	0.06751314432688998	not-binder
APDEATAQ	HLA-A*26:01	8.149985733325593e-05	7.213785501992241e-05	not-binder
LISNSTGM	HLA-A*26:01	0.03501574392430484	0.03168688564466411	not-binder
AYNYSGSN	HLA-A*26:01	0.0002201423834776506	0.00021573676098283527	not-binder
ATFGSVID	HLA-A*26:01	0.0033208471606485544	0.003640348062842532	not-binder
DENPYKTW	HLA-A*26:01	0.011436913078068756	0.011307485028680272	not-binder
RVDLTDKN	HLA-A*26:01	0.00017035237560776296	0.00022286837399801976	not-binder
NPCASGPC	HLA-A*26:01	6.767070181012969e-05	4.7090184726596085e-05	not-binder
DMVFTPES	HLA-A*26:01	0.0002179843242629431	0.000169301551185675	not-binder
KLQKENVY	HLA-A*26:01	0.0008107914152787998	0.0008710000350772799	not-binder
GHTTWRYY	HLA-A*26:01	0.008425836183596403	0.012220094108901151	not-binder
KLGGQPVY	HLA-A*26:01	0.0007135405961889773	0.0006705461502611449	not-binder
FIQSRWCI	HLA-A*26:01	0.01320990566164255	0.01756096043168394	not-binder
NLWVLIDG	HLA-A*26:01	0.0004444358550244942	0.00036084124476153605	not-binder
QNKKKEPT	HLA-A*26:01	2.6835169319383567e-05	3.0148250853325058e-05	not-binder
APATTFNH	HLA-A*26:01	0.00101526113357977	0.0007348532270065715	not-binder
PEVVEIRI	HLA-A*26:01	0.0013682495555258356	0.0016389848001898476	not-binder
FTVADFQS	HLA-A*26:01	0.004891154216602444	0.00314730835979448	not-binder
FDVPVLQD	HLA-A*26:01	0.0006356918078381568	0.0006583682657844373	not-binder
TSHQQQQQ	HLA-A*26:01	4.107945042051142e-05	2.8422233625764273e-05	not-binder
FVRVRGTG	HLA-A*26:01	0.0003477209378615953	0.0003804353884077305	not-binder
SKIFKVPS	HLA-A*26:01	3.4480606882425493e-05	2.9115793072430737e-05	not-binder
TTGVMLFI	HLA-A*26:01	0.004678068496286869	0.003450159135452111	not-binder
LMNETERI	HLA-A*26:01	0.00162597467424348	0.0010434563890204908	not-binder
SSMWQAIE	HLA-A*26:01	0.0008308917182148434	0.0008387335024960928	not-binder
IVGRCHGR	HLA-A*26:01	0.0004571452700474765	0.0003667212990585961	not-binder
ILGVPGDF	HLA-A*26:01	0.001897915219888091	0.0011337803304069564	not-binder
ELIGNLES	HLA-A*26:01	0.07395545672625303	0.13526909783184551	not-binder
EFCLRHQL	HLA-A*26:01	0.0011609682289417834	0.0007792302926024743	not-binder
TDATDQFN	HLA-A*26:01	2.583262439657119e-05	2.342829395485896e-05	not-binder
ARAFEDAV	HLA-A*26:01	1.5329559892052204e-05	1.6844061927279087e-05	not-binder
WIDVRKRK	HLA-A*26:01	0.00015832730496185833	0.00015941792745548385	not-binder
HVKATARK	HLA-A*26:01	0.0014549886007444001	0.0018049065399311193	not-binder
GLSYSYYE	HLA-A*26:01	0.000963691503238806	0.0007468006009768012	not-binder
MVTTTRFS	HLA-A*26:01	0.004450405680108816	0.0038541282691275094	not-binder
VVQQADRV	HLA-A*26:01	0.0002199361551902257	0.00020713799699202757	not-binder
AVLNENVK	HLA-A*26:01	0.0028235405450686814	0.0024317624379103365	not-binder
TEAANYLS	HLA-A*26:01	6.41783215542091e-05	4.309642047632354e-05	not-binder
MQMAASLN	HLA-A*26:01	0.0006813773259636946	0.000500378599923898	not-binder
LKVGFIGK	HLA-A*26:01	0.0024612284498289226	0.0038107820258009716	not-binder
PRRPAGAH	HLA-A*26:01	3.3144848748634105e-05	3.881909168881136e-05	not-binder
LDTKLSIF	HLA-A*26:01	0.0008956202305853367	0.00028986289758980586	not-binder
VGLPNSGL	HLA-A*26:01	0.00048720602062530817	0.0002513700744396415	not-binder
AVTGVPAE	HLA-A*26:01	0.000613511361007113	0.00033752975119992403	not-binder
YGIQTRKY	HLA-A*26:01	0.26513850390911103	0.29509534737781173	not-binder
DMGFSAAK	HLA-A*26:01	0.004936137143522501	0.0029490161878203114	not-binder
RNDREKLA	HLA-A*26:01	8.35216308132658e-06	6.771796721153509e-06	not-binder
AILSYVDL	HLA-A*26:01	0.001402493705973029	0.0007928659798333214	not-binder
VGSGRLPR	HLA-A*26:01	0.00143966629402712	0.0017039243950006586	not-binder
KNLIQSNT	HLA-A*26:01	2.5535451459290926e-05	1.7121526912160135e-05	not-binder
FSQTMLDS	HLA-A*26:01	0.00015995702451618854	9.646495900679863e-05	not-binder
RVCDNCVE	HLA-A*26:01	5.9221384617558215e-05	6.034950019951028e-05	not-binder
ELFFEEIR	HLA-A*26:01	0.23534727282822132	0.3434130327548039	not-binder
EFGGGPIG	HLA-A*26:01	0.0015153357308008708	0.0014273638239388942	not-binder
ALEKELVR	HLA-A*26:01	0.002984037873102352	0.0035998817895701515	not-binder
IINASESN	HLA-A*26:01	0.00019640031896415167	0.0001764479510871326	not-binder
FEVTDAEE	HLA-A*26:01	0.0003028978026122786	0.00029259963812310253	not-binder
HYSAFRVH	HLA-A*26:01	0.00333922297868412	0.0033768839769170384	not-binder
PQIMKGKD	HLA-A*26:01	0.0001852223547302856	0.00024210041816331715	not-binder
TPYRRVDP	HLA-A*26:01	5.94476300648239e-05	6.167815055121444e-05	not-binder
GWNHNGSL	HLA-A*26:01	0.00011960423871641979	5.065090090730781e-05	not-binder
LPIGGVKE	HLA-A*26:01	0.001564067473373143	0.0017074445044776016	not-binder
CIPVVLHE	HLA-A*26:01	0.0009917226750985719	0.0010782300839627845	not-binder
ERIIYLTE	HLA-A*26:01	0.00025350035502924584	0.0002324163308087174	not-binder
PQRYLNRL	HLA-A*26:01	0.0001816166199205327	0.00014034364070572867	not-binder
IAPKVIGM	HLA-A*26:01	0.37260611429810525	0.34963601863275806	ambiguous
SSIFRDFK	HLA-A*26:01	0.00410438587423414	0.0042038740843758846	not-binder
LAKKGMPF	HLA-A*26:01	0.048513236735016105	0.057083763233923036	not-binder
SKNLNNVV	HLA-A*26:01	1.4060660669201753e-05	7.96389607368069e-06	not-binder
LGVKASYR	HLA-A*26:01	0.001975142286391929	0.0020971871513979167	not-binder
QAIVEAVR	HLA-A*26:01	0.019314981205388902	0.026369484400126538	not-binder
PVEALGYE	HLA-A*26:01	0.00030948661878937855	0.00027344868846718515	not-binder
NQTQVFKK	HLA-A*26:01	0.0014062423899304122	0.0016076557110162406	not-binder
LLDEVTAL	HLA-A*26:01	0.008173451386392116	0.010056143464863566	not-binder
DLIIEVER	HLA-A*26:01	0.32000537440180776	0.3202234968454252	not-binder
VSMESARA	HLA-A*26:01	0.0001534160208393587	8.618480796197606e-05	not-binder
TPNQRKSW	HLA-A*26:01	0.0005387894590967335	0.0005321722036672134	not-binder
DQKKCRAR	HLA-A*26:01	0.00020251908026693854	0.000289130070322521	not-binder
AGAALVLE	HLA-A*26:01	0.0006988257126067765	0.00044331734623365637	not-binder
GSKGGYDT	HLA-A*26:01	8.03322527644923e-05	6.133301525208699e-05	not-binder
MGQFDHPN	HLA-A*26:01	0.00034554148733150213	0.0003573259876807168	not-binder
NQTKAKTL	HLA-A*26:01	0.0003144070076814387	0.00036035698369898673	not-binder
GGGMANTF	HLA-A*26:01	0.0006475340895121917	0.0004374651455577279	not-binder
PDEVYLSD	HLA-A*26:01	0.00019359526049811393	0.00018208882666097536	not-binder
ELDRDLAE	HLA-A*26:01	0.0007230728766444372	0.0007620409846325648	not-binder
FVAPDTDC	HLA-A*26:01	0.02267985528887948	0.04297330265780729	not-binder
LACGTGAC	HLA-A*26:01	9.995595773943932e-05	8.151101250915833e-05	not-binder
TAVTKDSM	HLA-A*26:01	0.015199061694147531	0.017608374374416126	not-binder
GPTYADKS	HLA-A*26:01	5.902295406485791e-05	7.353712439985413e-05	not-binder
LADIIDHI	HLA-A*26:01	0.0033480523386970164	0.0023207680985608934	not-binder
TTGLRLAN	HLA-A*26:01	0.0001074965752195567	2.683359690753928e-05	not-binder
IAWMKRLI	HLA-A*26:01	0.0007502717300667428	0.0004992170591255065	not-binder
NIIKECGR	HLA-A*26:01	0.017104370042216033	0.024077046756830513	not-binder
ERISRSRE	HLA-A*26:01	3.855121319702448e-05	5.430960717191232e-05	not-binder
IKQENSSN	HLA-A*26:01	1.6736794532334897e-05	1.656344035629629e-05	not-binder
YSDKITLL	HLA-A*26:01	0.012575932405889034	0.010796209105098622	not-binder
RQLETLPR	HLA-A*26:01	0.001693406281992793	0.0015307555457829294	not-binder
VVKVAEIR	HLA-A*26:01	0.00798365353839472	0.008246418443421428	not-binder
IPQEVRIP	HLA-A*26:01	0.00017986521279453883	0.00020271429499354535	not-binder
RFELGFEA	HLA-A*26:01	0.00015387712664960418	0.00010218316584079637	not-binder
TRKLADAG	HLA-A*26:01	6.3156443843581656e-06	5.429382621404123e-06	not-binder
ARERYGPN	HLA-A*26:01	2.1493231133717928e-05	2.6563986607831128e-05	not-binder
FRRRCWRR	HLA-A*26:01	4.883328574578627e-05	6.295156342042896e-05	not-binder
WVVMLVSR	HLA-A*26:01	0.00816298637073487	0.007873708970730484	not-binder
NPLLIFEV	HLA-A*26:01	0.0012719728285446763	0.0015586941557211602	not-binder
RHLKSRGD	HLA-A*26:01	1.2430480614966654e-05	1.8471216439911007e-05	not-binder
KKIGEGAY	HLA-A*26:01	0.0005658701556967571	0.00047966746608714775	not-binder
FYTSADSV	HLA-A*26:01	0.00035434750752756373	0.00021677531852091724	not-binder
ECLLRLEE	HLA-A*26:01	0.0003058888658415526	0.00035657933343435515	not-binder
LFDDVRLQ	HLA-A*26:01	0.0031633300066459926	0.0031248440996867965	not-binder
VSIPMYGN	HLA-A*26:01	0.0006641581228905124	0.0005438949934337751	not-binder
PVNKMMQT	HLA-A*26:01	4.2946668691001834e-05	2.594886033818213e-05	not-binder
AKTGQGIP	HLA-A*26:01	1.704045794213016e-05	1.821947037141916e-05	not-binder
NLMFVTTN	HLA-A*26:01	0.0007472021476132795	0.0005502954518141329	not-binder
QRIGRKYK	HLA-A*26:01	9.047828361872235e-05	0.00011701845821981953	not-binder
QVFGLGLV	HLA-A*26:01	0.008982739970088005	0.011215667666385465	not-binder
PPHTWALA	HLA-A*26:01	8.627660317870323e-05	6.580279381413513e-05	not-binder
LENGEIAV	HLA-A*26:01	4.230344948155107e-05	2.371634480142931e-05	not-binder
RLEELPVC	HLA-A*26:01	2.9495833769033197e-05	1.2182043140148747e-05	not-binder
TNVEEFEF	HLA-A*26:01	0.022248017694801094	0.030832724957916686	not-binder
NGPQSSSE	HLA-A*26:01	5.960436592431506e-05	8.321680850297709e-05	not-binder
NSYASWWS	HLA-A*26:01	0.0030007714842213316	0.0028904628075391	not-binder
ALGRSSAS	HLA-A*26:01	2.5638716942921745e-05	2.0379001937886967e-05	not-binder
NEQLQEHC	HLA-A*26:01	2.9627111098307067e-05	5.3170454385153304e-05	not-binder
LSWRATCI	HLA-A*26:01	0.0006199995434144512	0.00043151632213804774	not-binder
LVLQILVG	HLA-A*26:01	0.000630893450579606	0.0006815514769768739	not-binder
ADKATLLK	HLA-A*26:01	0.001662526253494434	0.002680119312181971	not-binder
VSSGAIAA	HLA-A*26:01	7.071398358675652e-05	4.4637442701488417e-05	not-binder
PGDALSYE	HLA-A*26:01	9.754006059665698e-05	8.136267875170862e-05	not-binder
ERSFCVGR	HLA-A*26:01	0.000357553025969537	0.0002580490211207115	not-binder
EFDENTGR	HLA-A*26:01	0.013303240900859237	0.01048949137670037	not-binder
QFPDGLLR	HLA-A*26:01	0.02447772037703544	0.0380801639488136	not-binder
KRWNENNQ	HLA-A*26:01	2.4254314428162616e-05	2.273425427359134e-05	not-binder
NTYRYINN	HLA-A*26:01	0.018249941105023027	0.016080026035903257	not-binder
ETWGKVGR	HLA-A*26:01	0.26175268143415453	0.25108292498199614	not-binder
LLDLAVEV	HLA-A*26:01	0.0017328829795587807	0.001858234076290525	not-binder
IKNAEISK	HLA-A*26:01	0.0006693744247968425	0.0008101512681690531	not-binder
SQVGAIAD	HLA-A*26:01	0.0002971234323922545	0.0003104989200440327	not-binder
SVVALTKT	HLA-A*26:01	0.0011276641627773643	0.0010677566504131227	not-binder
LIKKFGFI	HLA-A*26:01	0.00595509031554684	0.005711050721432172	not-binder
VKAAIRVS	HLA-A*26:01	4.31892402957601e-05	4.416965170732016e-05	not-binder
VQYSDPMR	HLA-A*26:01	0.003718832600861788	0.005336880552693448	not-binder
ADGTLHLK	HLA-A*26:01	0.003653077976196073	0.0067078613706542875	not-binder
AFTKAQLP	HLA-A*26:01	0.00012403037326293997	0.0001354208214598071	not-binder
VHAITATQ	HLA-A*26:01	7.9261706014222e-05	9.438696338557742e-05	not-binder
LLDTMYDL	HLA-A*26:01	0.0017616211553104222	0.001846601081395945	not-binder
DTPILTFM	HLA-A*26:01	0.858680272102356	0.14159410754679458	binder
VLMISWAK	HLA-A*26:01	0.001483325520530343	0.0017254194334636488	not-binder
EAFQSAEI	HLA-A*26:01	0.07579208863899112	0.07823757902491542	not-binder
GDAKPVLV	HLA-A*26:01	0.0002091484278025746	0.00030300341300342165	not-binder
ISGLDIAS	HLA-A*26:01	7.454552323906682e-05	6.204728007293922e-05	not-binder
QRLQVQRI	HLA-A*26:01	9.693454139778624e-05	0.00010221479039852839	not-binder
PFDGKIAR	HLA-A*26:01	0.005735229514539242	0.005784664318002052	not-binder
GNYPAAQA	HLA-A*26:01	2.645786244102055e-05	1.2880732110945957e-05	not-binder
SYRSHMEY	HLA-A*26:01	0.041377660585567355	0.037837815507863304	not-binder
AAVGLFLG	HLA-A*26:01	0.0005562379214097745	0.0006032490215059432	not-binder
VRGALHIK	HLA-A*26:01	0.0001970410350622842	0.00015915426124234585	not-binder
QGKLVEAL	HLA-A*26:01	0.00030198176682461053	0.00013322423161678894	not-binder
SSSSSPTS	HLA-A*26:01	2.9221166187198833e-05	1.3028707924585934e-05	not-binder
DADCTTIQ	HLA-A*26:01	0.00010609870150801726	7.471931195369564e-05	not-binder
RIIADDFQ	HLA-A*26:01	0.0011159526344272307	0.0009022211519516271	not-binder
SPWSISPV	HLA-A*26:01	0.0028137108452938263	0.0036907289196571984	not-binder
KDHRFESV	HLA-A*26:01	3.6841712244495284e-05	4.474418215213181e-05	not-binder
NSTQEALE	HLA-A*26:01	9.171212004730478e-05	5.309705013777056e-05	not-binder
VGSNLEDP	HLA-A*26:01	2.9357627136050722e-05	2.1626269107480707e-05	not-binder
IGNAVPPL	HLA-A*26:01	0.0007705745287239551	0.000514691033123146	not-binder
SSHHAFMP	HLA-A*26:01	0.00035054467334703074	0.00041818849831057656	not-binder
TFNTLHEE	HLA-A*26:01	0.00014205889165168627	0.00010112785113051864	not-binder
SLSFCIYD	HLA-A*26:01	0.0006750554930476937	0.0005072711357545751	not-binder
SRDDVNLF	HLA-A*26:01	0.0008485250698868185	0.0011341473775390314	not-binder
RKEFDLVG	HLA-A*26:01	1.3245180434751092e-05	6.46359581545721e-06	not-binder
GPLQTSIL	HLA-A*26:01	0.00025127235439867943	0.0002555607932064624	not-binder
ARVHVEAL	HLA-A*26:01	9.983388335967902e-05	7.427785134413466e-05	not-binder
KNSGYVTP	HLA-A*26:01	3.0787008654442616e-05	1.3073924121631666e-05	not-binder
GKPPVIDA	HLA-A*26:01	3.8886867014298335e-05	4.749485981863196e-05	not-binder
DAVKIAGF	HLA-A*26:01	0.9062185525894165	0.09522631884377618	binder
FARLAVQR	HLA-A*26:01	0.0027307987213134764	0.0027460150527357434	not-binder
AIMFRGYK	HLA-A*26:01	0.0008220265444833785	0.0007101725189128394	not-binder
RVTSGQSL	HLA-A*26:01	0.0005655241817294155	0.0005538090908202702	not-binder
RAHAKIVS	HLA-A*26:01	3.865599610435311e-05	2.262047377956903e-05	not-binder
YRVKQQNV	HLA-A*26:01	3.4442353489794185e-05	2.9361041108306214e-05	not-binder
KEREKRER	HLA-A*26:01	2.333877237106208e-05	6.930738839005197e-06	not-binder
EEGRSDRE	HLA-A*26:01	2.0784300894405305e-05	2.798378694467643e-05	not-binder
NLHNAHLA	HLA-A*26:01	0.00014017947687534616	6.430129847804796e-05	not-binder
SQSAAPGA	HLA-A*26:01	3.7092048205522585e-05	4.352836851982052e-05	not-binder
ADPDEIEL	HLA-A*26:01	0.00018665470197447575	0.00012067332369937522	not-binder
YLFEKDVD	HLA-A*26:01	0.023323697078740224	0.020190578691899108	not-binder
IGIEENFK	HLA-A*26:01	0.0035898297443054616	0.0026036003699896125	not-binder
QSANKNGN	HLA-A*26:01	0.00010964984976453706	0.00011109839714884418	not-binder
LVLAAGAG	HLA-A*26:01	0.00025762920049601237	0.00015318347884537276	not-binder
KGESSLFS	HLA-A*26:01	3.1920843866828363e-05	3.378861775264874e-05	not-binder
KLVQEGKE	HLA-A*26:01	0.0004763357719639316	0.0005196163850821951	not-binder
IEIVAEGE	HLA-A*26:01	0.00020654601321439258	0.00020746071570884654	not-binder
KSPKTIFP	HLA-A*26:01	0.00017849122450570577	8.392275512220096e-05	not-binder
IYALEVVN	HLA-A*26:01	0.0003085354815993924	0.0002056116561414179	not-binder
DRMEQAIN	HLA-A*26:01	2.4567427772126393e-05	1.9518101446388865e-05	not-binder
EKKTLPVG	HLA-A*26:01	4.0171440014091785e-05	2.530111783059766e-05	not-binder
DLAVDVEQ	HLA-A*26:01	0.0010721081984229387	0.0011626098025228195	not-binder
VLEAMAFL	HLA-A*26:01	0.0013831671574735082	0.0012987925177893938	not-binder
NTHTHAAM	HLA-A*26:01	0.6968446016311646	0.27047354714178734	binder
KVLIANNG	HLA-A*26:01	0.0006048181336154812	0.0008692553900446991	not-binder
GDVVFIEL	HLA-A*26:01	0.0006471811138908379	0.0005521932788106179	not-binder
ARKFSNEE	HLA-A*26:01	1.2616958360922582e-05	1.2836334777376613e-05	not-binder
KFDYIVVY	HLA-A*26:01	0.008711916080210358	0.00882091210198534	not-binder
LKDTALVF	HLA-A*26:01	0.0022294547641649844	0.001734067480549436	not-binder
DYTKLTMD	HLA-A*26:01	0.0012695407727733254	0.001256167346334712	not-binder
VGEAVASG	HLA-A*26:01	1.2374538573567407e-05	1.2660719056291693e-05	not-binder
EELHELEA	HLA-A*26:01	3.296506292826962e-05	2.2066391491940993e-05	not-binder
FSSIYKLD	HLA-A*26:01	0.001587986366939731	0.0021837814221138227	not-binder
RPNVLVCE	HLA-A*26:01	5.071451651019743e-05	6.250867184206795e-05	not-binder
RAEDLEKT	HLA-A*26:01	2.3712561869615456e-05	2.125670432688088e-05	not-binder
RSAIRTKD	HLA-A*26:01	0.00017856347130873473	0.00022058598121401407	not-binder
TKKDPARH	HLA-A*26:01	6.3251395476982e-05	3.370734907063607e-05	not-binder
FEVNVLAH	HLA-A*26:01	0.0032019849779317154	0.0035213861819816234	not-binder
TGTKALIE	HLA-A*26:01	0.0001646342901949538	0.00012946708601231695	not-binder
GENRPRKS	HLA-A*26:01	1.8522387154007448e-05	1.5099371695413413e-05	not-binder
ILGDPDNY	HLA-A*26:01	0.0049014891177648675	0.006439934077902482	not-binder
FVHPKFST	HLA-A*26:01	0.00765653713606298	0.0073491756880099375	not-binder
DDLERFYG	HLA-A*26:01	0.0001494332158472389	0.00010938387586894614	not-binder
SWVVFRRY	HLA-A*26:01	0.006635607348289341	0.006806802121517288	not-binder
AAKRDMIF	HLA-A*26:01	0.002663062751526013	0.0034286786920679326	not-binder
KLSKDVLS	HLA-A*26:01	0.0002749529105130932	0.00033968490221724545	not-binder
VWAVGILA	HLA-A*26:01	0.00012060880007993546	7.876819500891924e-05	not-binder
CIQTCITG	HLA-A*26:01	0.000138623129168991	0.0001453512244827159	not-binder
DQGKKDAY	HLA-A*26:01	0.00880200367537327	0.010032125955887277	not-binder
IKERTAKG	HLA-A*26:01	2.5885697550620534e-05	3.4909147292294356e-05	not-binder
IRFTRPSK	HLA-A*26:01	7.150117380660959e-05	5.764736962606405e-05	not-binder
DLVKQAAA	HLA-A*26:01	0.018535423050343523	0.03582152433599698	not-binder
GLIKMLDL	HLA-A*26:01	0.004575439658947289	0.007074603306985258	not-binder
KPKIKLLD	HLA-A*26:01	0.00017106120662901958	0.0002017694618575333	not-binder
KQREEVSP	HLA-A*26:01	3.291221000836231e-05	4.458376910179751e-05	not-binder
YMLGNASQ	HLA-A*26:01	0.0006087994392146356	0.0005373568289070131	not-binder
MLLRDNIF	HLA-A*26:01	0.0067014793981798	0.004102090696643208	not-binder
SSLEDLVV	HLA-A*26:01	0.00011324629431328504	8.352302660704577e-05	not-binder
NTDGIHMG	HLA-A*26:01	0.0003111140904366039	0.00024282471808701955	not-binder
GAGFFVFA	HLA-A*26:01	0.00032234403770416977	0.00028723158118910155	not-binder
EMAYQEAL	HLA-A*26:01	0.037811082787811756	0.018614915852673133	not-binder
WGPTSIQV	HLA-A*26:01	0.0002440554220811464	0.00010493730454675309	not-binder
LALAMATL	HLA-A*26:01	0.0013424805263639427	0.0007730369395844774	not-binder
IVISLPRV	HLA-A*26:01	0.02620362874586135	0.030661422702832255	not-binder
QSGTGKTA	HLA-A*26:01	1.300792700931197e-05	4.044283074118186e-06	not-binder
LAVAPRIR	HLA-A*26:01	0.007928630069363863	0.012662970623152317	not-binder
RKSRPVSV	HLA-A*26:01	2.048527105671383e-05	1.6801756231868695e-05	not-binder
ISTSSSFD	HLA-A*26:01	0.0005796626703158836	0.000978841177387005	not-binder
LVRRRPSG	HLA-A*26:01	0.00018834578313544625	0.0003263654903317229	not-binder
QIKLYKER	HLA-A*26:01	0.001272031755070202	0.0013080115425978833	not-binder
VIGEVVED	HLA-A*26:01	0.0004317640530643985	0.0004976474474048225	not-binder
GFVRAYGY	HLA-A*26:01	0.037533958069980146	0.04953463801353863	not-binder
NYQKIGVV	HLA-A*26:01	0.00021542737740674057	0.0002635706452249096	not-binder
TVPASANY	HLA-A*26:01	0.5252409875392914	0.257728688772074	ambiguous
SSVAPKPE	HLA-A*26:01	0.0013087103972793557	0.0009334502254528135	not-binder
YTVDLSDE	HLA-A*26:01	0.06474069794639944	0.06553291291763633	not-binder
EGNIGHDA	HLA-A*26:01	0.00011853281012008665	9.176083519538985e-05	not-binder
FDLIVVCA	HLA-A*26:01	0.00018069846883008722	0.00014710790776849668	not-binder
LQHYRQLG	HLA-A*26:01	0.00014056248037377372	0.00011729065929367794	not-binder
IKWSKKLN	HLA-A*26:01	2.3730251450615468e-05	1.9194771898037905e-05	not-binder
KETYADAV	HLA-A*26:01	6.749298045178875e-05	8.124114695419116e-05	not-binder
RRLFGGAW	HLA-A*26:01	9.733318183862139e-05	5.034164590106431e-05	not-binder
PVHTVTLL	HLA-A*26:01	0.0009320908255176618	0.000642861970116641	not-binder
VGIPLVKI	HLA-A*26:01	0.004865835071541369	0.0051610325766214635	not-binder
VVRVWFCN	HLA-A*26:01	0.000420415643020533	0.0004830983288706366	not-binder
RILSGFAS	HLA-A*26:01	8.607062409282662e-05	5.523915293620457e-05	not-binder
LNMTMNYH	HLA-A*26:01	0.0016053393541369588	0.0009049304276266218	not-binder
FRSLNPEM	HLA-A*26:01	0.00017208593926625325	0.00010546382675181674	not-binder
PVSYEEAH	HLA-A*26:01	0.00017185546148539287	0.00012812180864876023	not-binder
LTVSRSPN	HLA-A*26:01	0.0005973457620711998	0.0005386861306071485	not-binder
PGARSDAV	HLA-A*26:01	2.178782256123668e-05	2.600724640915477e-05	not-binder
IIDLMREK	HLA-A*26:01	0.0005323967438016552	0.000389635750226406	not-binder
GLRYLHGQ	HLA-A*26:01	9.183131842291914e-05	0.00010684018386028666	not-binder
LLAQVVMN	HLA-A*26:01	0.0004836365609662607	0.0003828712259144663	not-binder
REGIDTAL	HLA-A*26:01	4.632518503058236e-05	5.618556365089442e-05	not-binder
KWKKEPEL	HLA-A*26:01	0.0004498371657973621	0.0004998593160655939	not-binder
PHSLLKLP	HLA-A*26:01	0.00014560644267476165	7.210026012852315e-05	not-binder
KTWVASNE	HLA-A*26:01	0.0003119657063507475	0.0003652897137249327	not-binder
QTMKSKDP	HLA-A*26:01	0.0001525171479443088	0.00014701464548588864	not-binder
TDMRHHRV	HLA-A*26:01	0.0007611287068357342	0.001402710277748653	not-binder
LQMDIKID	HLA-A*26:01	0.0006525660253828391	0.0006087235055039678	not-binder
GTSMNDFMH	HLA-A*26:01	0.0033999606093857437	0.0038340748867131662	not-binder
TYLPALALG	HLA-A*26:01	0.0009840723861998413	0.0011523387439519536	not-binder
CDYGFNISI	HLA-A*26:01	0.0004839555093894887	0.0007692512397600036	not-binder
MEETTLHVY	HLA-A*26:01	0.01402733544819057	0.006918129030817666	not-binder
VYEPFLIQK	HLA-A*26:01	0.010413494409294798	0.007548608392294637	not-binder
AIKAVLYSW	HLA-A*26:01	0.008707293402403593	0.005570352527765	not-binder
PVEKFHQNV	HLA-A*26:01	0.00016058780402090634	0.0001343061453073537	not-binder
LKSGRIDHS	HLA-A*26:01	5.606754552900384e-06	3.0255710794756286e-06	not-binder
INCSNFFFP	HLA-A*26:01	0.0004745228616229724	0.0004111802081059654	not-binder
ISGNNMIEY	HLA-A*26:01	0.02252754746004939	0.011943918559328418	not-binder
NMMATRIAT	HLA-A*26:01	0.0012141413055360318	0.0007006048879360405	not-binder
ETLLHQELG	HLA-A*26:01	0.19376984882401302	0.27379045896465	not-binder
RLFRRRDPQ	HLA-A*26:01	0.00029618848629979765	0.0004164009863616743	not-binder
QSVVFVLLL	HLA-A*26:01	0.006819196173455566	0.0036926739748487417	not-binder
AKLSSLLNL	HLA-A*26:01	0.00040538048779126257	0.00020263168733000754	not-binder
KPIYHFMGT	HLA-A*26:01	9.879955905489624e-05	7.424722101838099e-05	not-binder
VGEGAEARP	HLA-A*26:01	7.389445840999542e-05	6.0220825259874004e-05	not-binder
GVHRVQRVP	HLA-A*26:01	9.378024697070941e-05	9.494259997387638e-05	not-binder
SKSFFVTPE	HLA-A*26:01	6.174012560222764e-05	5.8461381450373446e-05	not-binder
HVFFSLINW	HLA-A*26:01	0.12283065398223698	0.15518895940756583	not-binder
TVEELQRNV	HLA-A*26:01	0.0023551435253466478	0.00254457363836108	not-binder
QAMIGKVAI	HLA-A*26:01	0.027267420501448213	0.047771191054526194	not-binder
HGGDVNFEV	HLA-A*26:01	0.0003927431294869166	0.0003922971290451948	not-binder
LEKAAAELA	HLA-A*26:01	2.738842958933674e-05	2.1398180420556293e-05	not-binder
IAECHMLLP	HLA-A*26:01	8.306636382258148e-05	9.064521018890122e-05	not-binder
FHAIAKHKR	HLA-A*26:01	0.0009081761425477452	0.0008377008681699205	not-binder
FDSIYAMNR	HLA-A*26:01	0.011295480676926673	0.007907020922709616	not-binder
GFQGTIKRH	HLA-A*26:01	9.893129417832824e-05	9.721012423892344e-05	not-binder
VAKNKKMKK	HLA-A*26:01	0.0001276830309507204	0.0001036867592239422	not-binder
ECGIGLGSF	HLA-A*26:01	0.16293333359062673	0.14139023931479763	not-binder
LAINNKLVE	HLA-A*26:01	0.0013232883909950032	0.0023557941962306064	not-binder
KYGHIVHSN	HLA-A*26:01	0.00012143237308919197	8.799047882928737e-05	not-binder
DDNRFFHLR	HLA-A*26:01	0.008822986809536814	0.013857886920009966	not-binder
QKKLQAKGI	HLA-A*26:01	6.184094436321175e-05	5.807392759973378e-05	not-binder
AEFHGDNNL	HLA-A*26:01	0.0004992548085283488	0.0004427339397392205	not-binder
AYSATARAS	HLA-A*26:01	6.5369352887501e-05	3.54916492876068e-05	not-binder
IVTTLEQRI	HLA-A*26:01	0.0020246222382411362	0.0015934462580179407	not-binder
FAIAGSGKN	HLA-A*26:01	0.03615604974329471	0.06703257348566964	not-binder
RRGRAITGS	HLA-A*26:01	2.0770298078787162e-06	9.739418631475938e-07	not-binder
HITVPQLRA	HLA-A*26:01	0.0008919433574192225	0.0008857183830027105	not-binder
DSAEVALYR	HLA-A*26:01	0.47526851370930673	0.3712296587254589	ambiguous
LLDGELDSL	HLA-A*26:01	0.0018798523757141083	0.0014690919846500536	not-binder
GKYVPPFLK	HLA-A*26:01	0.0016254400048637762	0.0024485499984514447	not-binder
FIAQATNSQ	HLA-A*26:01	0.007174227258656174	0.010330611933706126	not-binder
ALVDSMQPG	HLA-A*26:01	0.00035431972937658427	0.0002921033083886083	not-binder
DMHRAGVNH	HLA-A*26:01	0.005424213860715099	0.0073411231485814915	not-binder
SLHMTIQTA	HLA-A*26:01	0.00018203887666459195	0.0001073375582799218	not-binder
AFAGLGGLL	HLA-A*26:01	0.003990218960097991	0.003543706116231498	not-binder
ASFATYQRE	HLA-A*26:01	0.00130725837443606	0.001958703026572247	not-binder
DRETAKFFE	HLA-A*26:01	6.355477125907782e-05	5.580652276290306e-05	not-binder
IARLMMCMK	HLA-A*26:01	0.0002578833969892003	0.0001652547581901398	not-binder
PTKCQYGRP	HLA-A*26:01	0.00010132077659363858	0.00015094839647329593	not-binder
EAFILYLRE	HLA-A*26:01	0.01021451767301187	0.009441104456129926	not-binder
FINDLDAGA	HLA-A*26:01	0.00535432958859019	0.00568129679408605	not-binder
VAGRVLADG	HLA-A*26:01	8.58302517372067e-05	0.000102258533924755	not-binder
RLNLLHVLV	HLA-A*26:01	0.0017113484966102988	0.0014335001367220775	not-binder
KIKDIQTLY	HLA-A*26:01	0.1113008113577962	0.07083121793338534	not-binder
LMGDDIYFI	HLA-A*26:01	0.006878909259103239	0.007848213567230195	not-binder
MDQLEQRVS	HLA-A*26:01	5.519254700629972e-05	4.747730062417049e-05	not-binder
ARLSSLGLL	HLA-A*26:01	6.384366424754262e-05	3.1055650198726043e-05	not-binder
MIEEAVRLG	HLA-A*26:01	0.0004788969708897639	0.00036242822819543323	not-binder
EQKLEPRHA	HLA-A*26:01	2.1585058311757167e-05	1.601318950459866e-05	not-binder
RNARYFTPA	HLA-A*26:01	5.4634580919810105e-05	2.6960233607426195e-05	not-binder
VRLGAEYVD	HLA-A*26:01	3.3973548124777156e-05	1.561619389134206e-05	not-binder
RCPVPAPRP	HLA-A*26:01	0.00016629126839688978	0.00018608596761320555	not-binder
KDEETNWYT	HLA-A*26:01	8.439699995506089e-05	0.00012034878325795999	not-binder
TEEGQVFTF	HLA-A*26:01	0.0013186915835831313	0.0006791882927130499	not-binder
SVYSAKLAR	HLA-A*26:01	0.01005837123375386	0.008301269444535153	not-binder
LKISEGCNH	HLA-A*26:01	2.8108982041885612e-05	2.4426987858595878e-05	not-binder
AGIYKLPKN	HLA-A*26:01	0.00032678464940545383	0.0002470667905090121	not-binder
AFQGTKVFV	HLA-A*26:01	0.0007455888408003375	0.0007273315129156632	not-binder
LLEDRANTL	HLA-A*26:01	0.0026983512798324227	0.00345340808192157	not-binder
CPLTSESSW	HLA-A*26:01	0.00105304665339645	0.0009714016857475736	not-binder
RTIVQDLME	HLA-A*26:01	0.00020517748380370903	0.00014463129768299	not-binder
GKVTRVLPD	HLA-A*26:01	4.978595479769865e-05	5.8001754770060995e-05	not-binder
VYHLEGGVL	HLA-A*26:01	0.0005478453080286272	0.0004642570346278978	not-binder
KKDLIIQLI	HLA-A*26:01	0.0006719723049172898	0.0006282537588092214	not-binder
AGEKDKIEA	HLA-A*26:01	1.747214628267102e-05	1.6469015592908933e-05	not-binder
VEVDISKDR	HLA-A*26:01	0.0030672711785882712	0.0023399013109765047	not-binder
YSVGHNCVY	HLA-A*26:01	0.8192942112684249	0.28990559400212196	binder
QAETETVAG	HLA-A*26:01	1.049932261594222e-05	7.065352233689814e-06	not-binder
LMAANPASL	HLA-A*26:01	0.014617274282500148	0.008458121608560845	not-binder
VVNGTSVGL	HLA-A*26:01	0.043260698392987254	0.032226520020018544	not-binder
NLEDFNKMV	HLA-A*26:01	0.0004171099113591481	0.00040069850811393033	not-binder
HDYLKTICP	HLA-A*26:01	4.033055661238905e-05	3.6226775425044645e-05	not-binder
FPGLPNVGV	HLA-A*26:01	0.0009464799688430503	0.0007684560524862201	not-binder
GLCNGCQLM	HLA-A*26:01	0.001296215897309594	0.000980060768711665	not-binder
STEPQELVT	HLA-A*26:01	4.659508394979639e-05	2.6852710282370964e-05	not-binder
KIMYSHLIS	HLA-A*26:01	0.00018850126361940055	0.0001406701621721468	not-binder
RLNRLGTTP	HLA-A*26:01	4.674411356972996e-05	1.7959335221630126e-05	not-binder
SLMATFTPE	HLA-A*26:01	0.002781607530778274	0.0026546766581411895	not-binder
RAMDATWMQ	HLA-A*26:01	0.001687619810400065	0.003152176421487571	not-binder
PVEKSFPKP	HLA-A*26:01	0.00019476776724332013	0.0002448723571998175	not-binder
AQIGALLSA	HLA-A*26:01	0.000651501531683607	0.0007372130340634509	not-binder
IHEKKLSNL	HLA-A*26:01	0.0003206351226253901	0.0004865684137184631	not-binder
NSNSATIMT	HLA-A*26:01	0.00046147922694217414	0.0006280307777638814	not-binder
GFNRLNNLK	HLA-A*26:01	0.00023890948423286318	0.0002591535608904694	not-binder
ELNISKAST	HLA-A*26:01	0.0011081229968112893	0.001232639560561153	not-binder
MIFFLTGKI	HLA-A*26:01	0.12916987910866737	0.16499604011514477	not-binder
DYLQGAVWV	HLA-A*26:01	0.0010502243851078675	0.001682012132066397	not-binder
LFRKRIESL	HLA-A*26:01	0.0010361710097640752	0.0012087052687584122	not-binder
YQKLVKGHA	HLA-A*26:01	5.494888246175833e-05	2.9662689092019545e-05	not-binder
ALLTSARDM	HLA-A*26:01	0.0005525246408069507	0.0004302262917464626	not-binder
DKITKDLNF	HLA-A*26:01	0.0082685521338135	0.00743751893430366	not-binder
STEPQELVT	HLA-A*26:01	4.659508394979639e-05	2.6852710282370964e-05	not-binder
YSQTDFSQL	HLA-A*26:01	0.009942120959749445	0.00956379205772597	not-binder
VFVLDVSAA	HLA-A*26:01	0.00012388863106025383	6.292331295859129e-05	not-binder
NLLLPHLHP	HLA-A*26:01	0.0007555115880677477	0.000493258846998149	not-binder
DFAKRAYDV	HLA-A*26:01	0.012362731809844263	0.022961966279302002	not-binder
VYDELLENG	HLA-A*26:01	0.0004360615934274392	0.000520116811737462	not-binder
RQRNEATNL	HLA-A*26:01	0.0001613465396076208	0.00024618223009729127	not-binder
GNFKDALEL	HLA-A*26:01	0.0002445323123538401	0.00017424611100770802	not-binder
KEHMHDDLR	HLA-A*26:01	0.00035851853026542814	0.00022337981593632155	not-binder
QRSVRRFQE	HLA-A*26:01	7.726180956524332e-06	6.529013400621831e-06	not-binder
NSKIIIKRI	HLA-A*26:01	0.004420757236221107	0.006784154224931421	not-binder
EDDSAIVTE	HLA-A*26:01	9.218486134159321e-05	0.0001011248934205298	not-binder
LAGTVSGVP	HLA-A*26:01	0.00014657994397566655	9.98973126951898e-05	not-binder
AWASASTFR	HLA-A*26:01	0.0034631157061085103	0.0030182263805854327	not-binder
GTARITETI	HLA-A*26:01	0.008419030590448528	0.008091912745743881	not-binder
NNTIVIAAG	HLA-A*26:01	0.0001726172733469866	9.144762984169289e-05	not-binder
PTTPSNPRS	HLA-A*26:01	4.524588230196969e-05	4.7985585226326766e-05	not-binder
RSTILPQFV	HLA-A*26:01	0.0010630384935211624	0.0013952602880491903	not-binder
SEALHGVAG	HLA-A*26:01	3.752887496375479e-05	3.260910398882784e-05	not-binder
IEYGLGDLM	HLA-A*26:01	0.0006960792787140235	0.0004760010125190787	not-binder
LLSTKSSEI	HLA-A*26:01	0.0006267759679758455	0.0006467644206917674	not-binder
RDVFTMGAR	HLA-A*26:01	0.0011845039072795771	0.0011932714262322614	not-binder
HNVDKEFYI	HLA-A*26:01	0.02823986405855976	0.023857968524955198	not-binder
ADFIEWSIV	HLA-A*26:01	0.0001134422886025277	0.00013001201133212807	not-binder
ISSVHQQIP	HLA-A*26:01	9.594707807991654e-05	4.375548981044284e-05	not-binder
DKAGSPRAY	HLA-A*26:01	0.021338450605981052	0.02354210704852567	not-binder
LYQYAQELI	HLA-A*26:01	0.0014097203034907579	0.0005311594176736585	not-binder
GAFNQLLFR	HLA-A*26:01	0.006131167826242745	0.005237028560012356	not-binder
DPLKGALKK	HLA-A*26:01	0.0014019798836670816	0.0009635129882860103	not-binder
LSIWVASCQ	HLA-A*26:01	0.0009800429346796592	0.0015803092222470073	not-binder
FEALKAAKD	HLA-A*26:01	0.0003592315277273883	0.0004357576738203172	not-binder
DFKRNKDNI	HLA-A*26:01	0.0002479996794136241	0.0001687124016792484	not-binder
RLMHTVIAD	HLA-A*26:01	0.00014293410713435152	0.0001528443332858413	not-binder
YAVVLGGSK	HLA-A*26:01	0.012765468948055058	0.011314234160542136	not-binder
MFLSSVGSG	HLA-A*26:01	0.00035373100035940297	0.00023392715905200771	not-binder
FLAIEPLDN	HLA-A*26:01	0.0010325566487153991	0.0008121236826889935	not-binder
TNEQDLANR	HLA-A*26:01	0.004507692053448409	0.0034775581601320022	not-binder
VVTVNSVFD	HLA-A*26:01	0.000488765565387439	0.00041501718397329927	not-binder
TYQDKESIF	HLA-A*26:01	0.008144066552631557	0.005179980249079058	not-binder
RSGTTIAAG	HLA-A*26:01	2.4785920868453103e-05	1.9462671417153528e-05	not-binder
LMTIYEEYG	HLA-A*26:01	0.005746491008903831	0.005675051564922996	not-binder
EGPVYQAGT	HLA-A*26:01	0.00019287341783638112	0.00020082267365553792	not-binder
DLSGAYRFS	HLA-A*26:01	0.014461642340756952	0.01682951006148879	not-binder
GDEISEKLL	HLA-A*26:01	0.00020086576405446975	0.00012489976447422384	not-binder
PLIISGPTE	HLA-A*26:01	0.00012155264848843217	0.00010871189930621813	not-binder
ARKERSQEE	HLA-A*26:01	9.26212909462265e-06	7.037459802580279e-06	not-binder
TQDKEAGDG	HLA-A*26:01	2.338541360131785e-05	3.121236714823786e-05	not-binder
IDFLVAECQ	HLA-A*26:01	5.689161371265072e-05	5.162636755889312e-05	not-binder
FVSAIECRP	HLA-A*26:01	0.010440892475889996	0.015635521059128674	not-binder
INEDFFNGH	HLA-A*26:01	0.00034678273150348107	0.0002426802736470786	not-binder
VPPRRMGYS	HLA-A*26:01	5.890762647595693e-05	6.667827528396423e-05	not-binder
PTLSTLPPD	HLA-A*26:01	0.0002448695368002518	0.00021416826642270718	not-binder
AVVAGVEQV	HLA-A*26:01	0.004399779997766018	0.0023442293720019503	not-binder
SITRQATNH	HLA-A*26:01	0.0006511287545436061	0.0006181887398836142	not-binder
DGRLVEIIE	HLA-A*26:01	0.0002701016310311388	0.00028601555658291255	not-binder
RQGDRGVIF	HLA-A*26:01	0.0006900807493366301	0.0007576458836275532	not-binder
VLALLNSAG	HLA-A*26:01	0.0001989987213164568	0.00012869901844868984	not-binder
RDWWAVTHA	HLA-A*26:01	2.8251972116777325e-05	2.9145619316514897e-05	not-binder
RDFQKLERE	HLA-A*26:01	2.333440792199326e-05	2.6380561456750922e-05	not-binder
EASNRAAEQ	HLA-A*26:01	0.000535268208841444	0.0005823488878257723	not-binder
PRDPLHGVA	HLA-A*26:01	9.275974775846407e-06	7.983366146465348e-06	not-binder
IDESVAAKA	HLA-A*26:01	0.00011048282740375726	6.46149708987349e-05	not-binder
VRGQHTKNN	HLA-A*26:01	4.840426004193432e-06	4.337169736760178e-06	not-binder
DTPQGFLYE	HLA-A*26:01	0.17659741155803205	0.09387002938760064	not-binder
DAFSLVSDA	HLA-A*26:01	0.007495899870991707	0.0070760170060832975	not-binder
GYPGARYYG	HLA-A*26:01	0.0002316254663583095	0.00018253864817497872	not-binder
RGASADPFV	HLA-A*26:01	9.57613867285545e-05	6.504295590727988e-05	not-binder
REVLVDHVV	HLA-A*26:01	0.0001456021833291743	0.00017571698142377132	not-binder
QQLEPLYLN	HLA-A*26:01	0.00025003653863677757	0.00010469177085254662	not-binder
VKIFKTSIM	HLA-A*26:01	0.00018371229380136355	0.00011401614511569754	not-binder
HPTTLILIS	HLA-A*26:01	0.00024210009360103868	0.00020512790015500467	not-binder
KYDMDYCCG	HLA-A*26:01	4.131328155381198e-05	2.6146638608105284e-05	not-binder
TQRMLGASL	HLA-A*26:01	0.001501623191870749	0.0014587448240962347	not-binder
IYNPVIYIC	HLA-A*26:01	0.0005216746969381348	0.0002867643259065499	not-binder
YSRVMYEAL	HLA-A*26:01	0.0413901187479496	0.020170068775074542	not-binder
PEEKDAKAK	HLA-A*26:01	0.00023966061417013407	0.00035073247778398173	not-binder
SQLHERVFG	HLA-A*26:01	0.00018934571817226243	0.0001663159532151633	not-binder
SYSFEFDLM	HLA-A*26:01	0.004592915438115597	0.00335836482669298	not-binder
MDAHWWRRI	HLA-A*26:01	0.000219061767529638	0.0001936615439088415	not-binder
LTITPIVRH	HLA-A*26:01	0.019248836650513114	0.024389514715278022	not-binder
QFGTPTDIY	HLA-A*26:01	0.0074148259242065254	0.008026538990923392	not-binder
KQPIVLIAG	HLA-A*26:01	5.644445191137493e-05	4.023887419603086e-05	not-binder
LSSSSSSSS	HLA-A*26:01	7.90188295468397e-05	5.8102172681421185e-05	not-binder
SPAYHMVVE	HLA-A*26:01	0.00017776925778889563	0.00012211760699887787	not-binder
FLFFLVANA	HLA-A*26:01	0.003213113296078518	0.003513018843686794	not-binder
RFTRNEFNL	HLA-A*26:01	0.00028177756030345336	0.00022909314303902372	not-binder
GQLKRGDYQ	HLA-A*26:01	0.00032065326322481267	0.0005820407316464157	not-binder
TGLWQISGR	HLA-A*26:01	0.0015136687317863107	0.0014746413339418733	not-binder
GFVETRQQL	HLA-A*26:01	0.0030241852393373845	0.004064588017589972	not-binder
SARFWLIDC	HLA-A*26:01	0.00017293849559791853	0.00012030260435588347	not-binder
GKGQLAQAK	HLA-A*26:01	0.0001692207907581178	0.00021800994595947286	not-binder
SSLQAFCAL	HLA-A*26:01	0.0024024727288633587	0.0012657532581312925	not-binder
GNSTAIQEL	HLA-A*26:01	0.00021147147708688863	0.00010359666403071108	not-binder
SERQLSTEK	HLA-A*26:01	0.0003341880789548668	0.0005385286333521695	not-binder
TMLKWTVER	HLA-A*26:01	0.00481385113671422	0.004167625721394468	not-binder
QTLRKALYT	HLA-A*26:01	0.0005681378839653917	0.0006537195384926388	not-binder
ANAEALNNL	HLA-A*26:01	0.0045900044206064194	0.006207658333395853	not-binder
ALSSIASEI	HLA-A*26:01	0.0018095849896781146	0.0010227810114593198	not-binder
RQPGRALVV	HLA-A*26:01	0.0002484941606780922	0.0002511072274088177	not-binder
FSHLATDFP	HLA-A*26:01	0.0003692093232530169	0.00028415923839700193	not-binder
LPKAKELRR	HLA-A*26:01	0.0001787764147593407	0.00018513011535137308	not-binder
LARAGPPPS	HLA-A*26:01	0.00014508406093227677	0.00013126903749377777	not-binder
NRLVEHDSG	HLA-A*26:01	6.592704727381715e-06	6.9912243474494e-06	not-binder
DKASLQKVV	HLA-A*26:01	3.450883159530349e-05	3.751731706045954e-05	not-binder
SESSLAEAE	HLA-A*26:01	7.235235370899318e-05	7.379362043100459e-05	not-binder
VTIKCGSDK	HLA-A*26:01	0.0005546289583435282	0.00045089490903942	not-binder
FDVNGYIVG	HLA-A*26:01	0.00019184921329724603	0.00013903735064389744	not-binder
YDLSKWTEF	HLA-A*26:01	0.0051399917574599385	0.0029128616641849567	not-binder
GSKASLHIG	HLA-A*26:01	0.00018503505452827085	0.00015522352234375483	not-binder
TALRNFAVE	HLA-A*26:01	0.00021650117269018666	0.00012692660865345709	not-binder
TADHGNAEQ	HLA-A*26:01	4.0660735066921916e-05	3.4485131262769906e-05	not-binder
RYVVIFGEN	HLA-A*26:01	0.0004804737716767704	0.00046300450282546745	not-binder
QRHVVIADR	HLA-A*26:01	0.00048554176291872866	0.00045992377631985903	not-binder
ELLAHPEIA	HLA-A*26:01	0.0008067598042543978	0.000557523327321778	not-binder
GFEVIGYIP	HLA-A*26:01	0.00029703165928367524	0.0003088748552202891	not-binder
AGLDYYNHN	HLA-A*26:01	0.0003663789964775788	0.0004022913243294075	not-binder
SVKATTNET	HLA-A*26:01	0.003930787852732464	0.004233621704216753	not-binder
DDAERSSSD	HLA-A*26:01	0.00012127812169637764	0.0001387942739021315	not-binder
LQPSEYGFF	HLA-A*26:01	0.023636722913943232	0.04321268955872445	not-binder
FTKELFTTT	HLA-A*26:01	0.26646547093987466	0.18072765693853532	not-binder
DDASLMERV	HLA-A*26:01	0.003030996289453469	0.0018794060424801437	not-binder
IKKEGESGR	HLA-A*26:01	0.0007260880778630962	0.0011353686799798137	not-binder
EKKDNLYWE	HLA-A*26:01	7.656813831999898e-05	4.616617957956463e-05	not-binder
KVTLGPKGR	HLA-A*26:01	0.0010120615661435295	0.0012822069170569195	not-binder
IPNLAGLRV	HLA-A*26:01	0.00021641655221174005	0.0001422386413710236	not-binder
PADAGEFSR	HLA-A*26:01	0.0029033131257165225	0.0029133439894101073	not-binder
GAGPFQNFF	HLA-A*26:01	0.014058420399669558	0.020650617552025567	not-binder
LPLQNFEAR	HLA-A*26:01	0.005717367329634726	0.005114982473884573	not-binder
NQRPIVKVG	HLA-A*26:01	0.00015156781882978975	9.631389161820034e-05	not-binder
KKADIIMIL	HLA-A*26:01	0.0005592650515609421	0.00039964905465876164	not-binder
ARRVEQLTW	HLA-A*26:01	0.00018551204411778598	0.00013840797342959797	not-binder
LLTFSSATE	HLA-A*26:01	0.00033663930153124964	0.00023839702414859212	not-binder
AAPSADETP	HLA-A*26:01	4.879686284766649e-05	3.808194124175046e-05	not-binder
TKNGSLCYK	HLA-A*26:01	0.0002564820653788047	0.00017227041241927275	not-binder
HNGSVKANP	HLA-A*26:01	4.3214760307819236e-05	3.089495113225861e-05	not-binder
SVQQMIQLA	HLA-A*26:01	0.0007236438861582429	0.0003583047071731415	not-binder
PKVAASVQE	HLA-A*26:01	5.0810715583793355e-05	5.453588288795348e-05	not-binder
LTTIPFLKN	HLA-A*26:01	0.0013307862915098666	0.0014528666876817149	not-binder
NEGVLADIA	HLA-A*26:01	3.779442013183143e-05	3.79237708597037e-05	not-binder
MQIFTVADV	HLA-A*26:01	0.0024213882570620626	0.0022366373573158883	not-binder
HQPATSITS	HLA-A*26:01	2.2493572851089992e-05	1.486534117694646e-05	not-binder
EVSAQIRDI	HLA-A*26:01	0.5755445778369903	0.22184791251590394	ambiguous
GVVSTPDHR	HLA-A*26:01	0.008230838054441848	0.008905172489832433	not-binder
QHKGYPTAF	HLA-A*26:01	0.001087642728816718	0.0004800752236082186	not-binder
LPLSTTFRL	HLA-A*26:01	0.003901806371868588	0.0036959344720840785	not-binder
EGKTERTES	HLA-A*26:01	6.276536269069765e-05	0.00010785420678285832	not-binder
LIAPNRHRK	HLA-A*26:01	0.0012855798733653501	0.002061455998986702	not-binder
IHSLYSNKE	HLA-A*26:01	3.0669103534819445e-05	2.092278753249121e-05	not-binder
ERIIELELT	HLA-A*26:01	0.00011383863165974617	7.186272081356031e-05	not-binder
DDYLEGKTL	HLA-A*26:01	0.0003620870877057314	0.00019774198220323406	not-binder
EIVGMVFYG	HLA-A*26:01	0.5708813905715943	0.17338557608235175	ambiguous
DSDTFPSEN	HLA-A*26:01	4.048981554660713e-05	3.763553122388894e-05	not-binder
RILALARKH	HLA-A*26:01	0.00029076809842081274	0.0003097731329494723	not-binder
QPLLQPGNH	HLA-A*26:01	6.240234961296665e-05	4.321753359585863e-05	not-binder
INSLYSNKD	HLA-A*26:01	0.00016050609010562767	0.00014245800160980908	not-binder
LLLALLIFY	HLA-A*26:01	0.007555160555057228	0.004467615260355034	not-binder
LTDEQLSAL	HLA-A*26:01	0.0021323620574548842	0.0022525091765348494	not-binder
EMMDLKLAV	HLA-A*26:01	0.07844009865075349	0.06380833504770723	not-binder
FLRENLRAL	HLA-A*26:01	0.08618825040757656	0.051004227578023045	not-binder
ALVSAPSAE	HLA-A*26:01	0.00023107510496629403	8.818523842141707e-05	not-binder
EHYDNRDTG	HLA-A*26:01	3.30295360981836e-05	2.9658236143999188e-05	not-binder
SKEEARINW	HLA-A*26:01	0.0005514568016224075	0.0005551511716074704	not-binder
SNISSWWNF	HLA-A*26:01	0.2036556176841259	0.2395958019850555	not-binder
LPLLVGGPD	HLA-A*26:01	0.00030394657369470224	0.0002546153986274265	not-binder
RNLLGSTES	HLA-A*26:01	1.9525710740708746e-05	1.9284921736627176e-05	not-binder
LKAVELISD	HLA-A*26:01	8.8598916772753e-05	4.045148189538026e-05	not-binder
IRFPIGTAP	HLA-A*26:01	8.767847066337708e-05	0.00010631037671093866	not-binder
IPGTRGRQR	HLA-A*26:01	6.080476887291297e-05	4.391213106325821e-05	not-binder
TCICCGRKK	HLA-A*26:01	3.703289075929206e-05	2.4579695816056042e-05	not-binder
VLGKIWKLA	HLA-A*26:01	0.00021610232506645842	0.00017591677309025154	not-binder
ELYCQGNST	HLA-A*26:01	0.00584307957906276	0.0036926670555176557	not-binder
GALVFSYNL	HLA-A*26:01	0.0024195963866077363	0.0012729270398055598	not-binder
GNSQGKSVI	HLA-A*26:01	6.400498295988655e-05	4.8183210832076945e-05	not-binder
LIMPFVDNM	HLA-A*26:01	0.4109635427594185	0.3650157651618782	ambiguous
VVGETLFAA	HLA-A*26:01	0.0007332867477089167	0.0006954604891027223	not-binder
SSFTINNFV	HLA-A*26:01	0.0044166463543660935	0.0028123594851281017	not-binder
GSYIARNAV	HLA-A*26:01	0.0006630276606301777	0.0006300340417361378	not-binder
LEKVGEESV	HLA-A*26:01	5.234044219832867e-05	2.6626892849849283e-05	not-binder
RLSRNYFGY	HLA-A*26:01	0.051798928342759606	0.07146326367063364	not-binder
HALSRPLEC	HLA-A*26:01	0.00021443098521558567	0.00010378854888522581	not-binder
EPEHVGKIF	HLA-A*26:01	0.009351052888086997	0.00911151044291486	not-binder
RIDIGGIHT	HLA-A*26:01	6.908256896167586e-05	7.528404858356383e-05	not-binder
HSNIIASQI	HLA-A*26:01	0.012357618799433112	0.011779284195035843	not-binder
ARARPTQRV	HLA-A*26:01	2.8052948027834646e-05	3.693705828588879e-05	not-binder
IQNYRGRKQ	HLA-A*26:01	4.259872321199509e-05	2.9181192737934615e-05	not-binder
PVVGALEIP	HLA-A*26:01	0.00010496822687855456	8.2095607570464e-05	not-binder
IFRPKHTRI	HLA-A*26:01	0.0009197222709190101	0.0006781113088411223	not-binder
QIFVSHIYA	HLA-A*26:01	0.00678454632870853	0.006780557550783491	not-binder
STQKFSSNV	HLA-A*26:01	0.015185652254149317	0.013074412646994734	not-binder
KNIKAATNL	HLA-A*26:01	0.0009774802721949527	0.0015886437509580983	not-binder
LLKAINVIE	HLA-A*26:01	0.0007068848222843372	0.0008212518845613963	not-binder
ECQAMEVCQ	HLA-A*26:01	3.4256007802468956e-05	1.8921718159717645e-05	not-binder
LGEPVFDRL	HLA-A*26:01	0.0008384771266719326	0.0007013290394822357	not-binder
NTALTHHLD	HLA-A*26:01	0.0031384435887957807	0.0026689005491434383	not-binder
VDAFGEKIK	HLA-A*26:01	0.0019439894676906988	0.0031672484195326076	not-binder
LFKWIEERR	HLA-A*26:01	0.000778866489417851	0.0008081776239576964	not-binder
LSVTGLAGP	HLA-A*26:01	0.0003449987096246332	0.00026627175372755677	not-binder
GGKQLIDTV	HLA-A*26:01	0.00018688432646740694	0.00020061308088552046	not-binder
VYSSLMSAS	HLA-A*26:01	0.00018568412779131904	0.00013230443632720402	not-binder
IFNEAIPQD	HLA-A*26:01	0.0005079671791463625	0.0006239614444914894	not-binder
DVGQPQPGR	HLA-A*26:01	0.08232323378324509	0.13237043120806613	not-binder
MHGERDLLL	HLA-A*26:01	0.0001755000943376217	0.00022753720094534667	not-binder
LQVLASDPA	HLA-A*26:01	0.00010372313190600834	0.00011381623642792275	not-binder
NEANTGGQW	HLA-A*26:01	0.004289176006568596	0.005907751084658004	not-binder
PDEDTSEDE	HLA-A*26:01	3.287536560492299e-05	4.088100344230374e-05	not-binder
IFNILSGIA	HLA-A*26:01	0.00019709685802808962	0.00013861168247423662	not-binder
PTGGPPVVT	HLA-A*26:01	4.784926459251437e-05	3.0905027855996945e-05	not-binder
MTQANMMET	HLA-A*26:01	0.14193088095635176	0.1875208654037954	not-binder
RFLAREPEA	HLA-A*26:01	6.464939260695247e-05	5.385052745536381e-05	not-binder
SKRRPAHKG	HLA-A*26:01	1.787345463526435e-05	1.7958780244837604e-05	not-binder
IPQESQKTR	HLA-A*26:01	0.0011344024031131994	0.001253561377021537	not-binder
HHLLPWKKI	HLA-A*26:01	0.00028266663939575666	0.00019049680599962223	not-binder
LKGINKELD	HLA-A*26:01	7.98881429091125e-05	8.272947269543832e-05	not-binder
RVKKSRTCL	HLA-A*26:01	0.0001625783612325904	0.00017768260024739568	not-binder
VSHHEPESP	HLA-A*26:01	3.913007124083379e-05	2.5055775960639486e-05	not-binder
SGAGTDRIT	HLA-A*26:01	3.352564508531941e-05	1.2288538171328368e-05	not-binder
FKTWSQTSI	HLA-A*26:01	0.0003720082109794021	0.0002368671044129479	not-binder
MQFYYDALL	HLA-A*26:01	0.01819290416315198	0.015716220497968485	not-binder
LTVPNGEDK	HLA-A*26:01	0.005706924881087616	0.008081986558137291	not-binder
LEQMMNQLQ	HLA-A*26:01	6.74663871905068e-05	5.4827080143198896e-05	not-binder
LGHPQETRQ	HLA-A*26:01	0.00025136509593721713	0.000325931985634274	not-binder
FVTSYNSRK	HLA-A*26:01	0.0012130120710935443	0.0008617491921346822	not-binder
RIMGDSDGV	HLA-A*26:01	0.0010511639120522887	0.0007338301360932259	not-binder
DKHLRFAWW	HLA-A*26:01	0.0006973329353058943	0.0006316021294661691	not-binder
TVFHAGNKL	HLA-A*26:01	0.26878817537799476	0.316064015461679	not-binder
IYKGTFLPF	HLA-A*26:01	0.038899984559975564	0.03352240543982343	not-binder
DTDSEHSAA	HLA-A*26:01	0.002459726138113183	0.0031187354206504416	not-binder
RVNLALMEE	HLA-A*26:01	0.00022926826331968187	0.00019765425964699985	not-binder
LDMPQGMIP	HLA-A*26:01	3.595208181650378e-05	8.166360867421536e-06	not-binder
PVRACRTHP	HLA-A*26:01	2.663666336957249e-05	2.8946655857954504e-05	not-binder
SFKEYKEGA	HLA-A*26:01	5.3420253834701725e-05	5.464664615195992e-05	not-binder
DPKSLTHHK	HLA-A*26:01	0.0009780599706573413	0.0008268420430421312	not-binder
FSPQKTLQI	HLA-A*26:01	0.00418781463522464	0.0023656558258121226	not-binder
TGTFLLTVY	HLA-A*26:01	0.017619479773566128	0.011322997160598565	not-binder
RITFQLELV	HLA-A*26:01	0.0009448957862332463	0.0008056742956781462	not-binder
IRFIAKALV	HLA-A*26:01	0.0001023582578454807	0.0001251666027123377	not-binder
HRCEQANRH	HLA-A*26:01	8.969822761173419e-06	9.19987681848881e-06	not-binder
DFFIPFEFI	HLA-A*26:01	0.011732175061479212	0.006896049800223968	not-binder
NPGPPGPPG	HLA-A*26:01	6.646417859883514e-05	2.401495327816281e-05	not-binder
EPMEHLSSN	HLA-A*26:01	0.00022584190155612306	0.00014695429081172545	not-binder
DGRSPEPPG	HLA-A*26:01	4.6931325414334424e-05	2.5865841174762776e-05	not-binder
RKSSSSSGT	HLA-A*26:01	3.512141347528086e-06	3.4173533395488654e-06	not-binder
RCMYEAHFR	HLA-A*26:01	0.0022773728764150293	0.002155578692592994	not-binder
LIAQTIAQY	HLA-A*26:01	0.8586663603782654	0.19021150297290787	binder
AALMVIDAA	HLA-A*26:01	0.00017616607838135678	0.00020678851906811142	not-binder
NSIIGWHST	HLA-A*26:01	0.016431433620164172	0.022394795271805504	not-binder
RKSIRIGPG	HLA-A*26:01	7.16286233455321e-06	4.195830536233595e-06	not-binder
EVYPGVAKG	HLA-A*26:01	0.48868410363793374	0.37399230059128535	ambiguous
LYEKFPKAN	HLA-A*26:01	0.0003316456713946536	0.00017040606492729483	not-binder
TEMSGKEKQ	HLA-A*26:01	6.540555536957982e-05	7.590795173083641e-05	not-binder
SPVLFQEAL	HLA-A*26:01	0.001253037703281734	0.0007962648056259729	not-binder
ISELESKSE	HLA-A*26:01	7.363769655057694e-05	9.548594894713976e-05	not-binder
PILGLPRIV	HLA-A*26:01	0.000157764546929684	0.0001409689189760749	not-binder
MYGLRSRNQ	HLA-A*26:01	0.00015588837559334933	0.00020597453503841292	not-binder
LLDAIEKSK	HLA-A*26:01	0.001588658227410633	0.0020733447822850488	not-binder
NKKTAQLLH	HLA-A*26:01	0.0001279223390156403	4.540598209595904e-05	not-binder
TNNIKWFED	HLA-A*26:01	5.9137404423381665e-05	3.825107678290081e-05	not-binder
SIIFIDEVD	HLA-A*26:01	0.04129887032322586	0.0784320276221179	not-binder
KTALGLQRS	HLA-A*26:01	0.00019410645472817123	0.00014679677494472938	not-binder
TVFAYGPTG	HLA-A*26:01	0.009288731310516597	0.007955345022242828	not-binder
VDAALERAA	HLA-A*26:01	3.715360981004778e-05	2.159876646555306e-05	not-binder
TPTLEYGAC	HLA-A*26:01	0.00015633821158189676	0.00016853902428573393	not-binder
MADTAVSHN	HLA-A*26:01	0.00020822550359298476	9.135045224996702e-05	not-binder
NAPPPLLGF	HLA-A*26:01	0.29239324703812597	0.2976709270983239	not-binder
TIVMVTHSL	HLA-A*26:01	0.16457887664437293	0.1416248466931327	not-binder
KVKALLKDK	HLA-A*26:01	0.0004939948637911584	0.0005449049357894562	not-binder
VREIKYPKA	HLA-A*26:01	1.6155708954102012e-05	1.15508747725691e-05	not-binder
DETAPLPTE	HLA-A*26:01	0.000678088299537194	0.0007770168732977212	not-binder
RFSFEHSIL	HLA-A*26:01	0.0005154740736543317	0.00037966269270504053	not-binder
YVTLGHRVK	HLA-A*26:01	0.0010616084939101711	0.000789977958096793	not-binder
GQTKDANVR	HLA-A*26:01	0.00042588260112097487	0.0005131014895787375	not-binder
AAIQASMAG	HLA-A*26:01	0.0002372045324591454	0.0001923643190888859	not-binder
NGVQIAIGT	HLA-A*26:01	0.00022196729223651347	0.00021080115862144038	not-binder
DYSRAYLHH	HLA-A*26:01	0.001116256442037411	0.001123229128685654	not-binder
VTAPAPAVD	HLA-A*26:01	0.002196870726766065	0.002871913751791125	not-binder
GLMREYYQY	HLA-A*26:01	0.10623268149793148	0.1357758225136258	not-binder
YGWVSATFA	HLA-A*26:01	0.0003998552689154167	0.0002746505072750919	not-binder
ALLLILSLM	HLA-A*26:01	0.0013401552976574748	0.0008550632730703302	not-binder
GLEMGTVYH	HLA-A*26:01	0.0005671656857884954	0.000517126220291374	not-binder
FGQPKGRSG	HLA-A*26:01	5.176227050469606e-05	5.3649224704741306e-05	not-binder
KLTDIKNAT	HLA-A*26:01	7.692202852922491e-05	0.0001023304532540388	not-binder
PTACIGIIT	HLA-A*26:01	0.00011605348008743021	5.8994191136676234e-05	not-binder
ELAKQGIEV	HLA-A*26:01	0.10982830146094784	0.1974707390453329	not-binder
HTMPRWVKT	HLA-A*26:01	0.14477485297829845	0.1472377110196877	not-binder
LCMTATDTA	HLA-A*26:01	0.0002973893188027432	0.0005335035796377476	not-binder
CVGMFFTNR	HLA-A*26:01	0.0047564633132424206	0.004414136433114494	not-binder
YGDIGTSPL	HLA-A*26:01	0.002530989734805189	0.0028868997777741164	not-binder
GGFGSVSGK	HLA-A*26:01	0.00034497338929213585	0.0002449697233195529	not-binder
DLINKTQDT	HLA-A*26:01	0.022824731859145686	0.031486406600307305	not-binder
LIKLNGIGA	HLA-A*26:01	0.00032995902001857756	0.00026263543168822856	not-binder
PANISGILA	HLA-A*26:01	4.9109652900369837e-05	3.753930098513916e-05	not-binder
AFINTVHNA	HLA-A*26:01	0.0002862449815438595	0.00016636013834765283	not-binder
HYGGLFIRM	HLA-A*26:01	0.01234970111399889	0.017472125017670145	not-binder
LSDDEVEKV	HLA-A*26:01	0.0011225214489968493	0.0005729147840204256	not-binder
HELTFLAWR	HLA-A*26:01	0.0052724354842212055	0.005435852061810449	not-binder
GRTYEFVCA	HLA-A*26:01	1.0817635120474733e-05	6.971461613714741e-06	not-binder
KARSLGNIV	HLA-A*26:01	4.002816524462105e-05	3.5021280651581126e-05	not-binder
NQDVINAVE	HLA-A*26:01	8.967400954134064e-05	8.884085996350523e-05	not-binder
PFTYSRNRS	HLA-A*26:01	6.73886112508626e-05	8.999616997796776e-05	not-binder
TPFVPYEIT	HLA-A*26:01	0.00014981635540607386	0.00012001878668036258	not-binder
AFRQGMSNL	HLA-A*26:01	0.001482194305572193	0.0018981974344258563	not-binder
IQKVKKEKE	HLA-A*26:01	3.659589874587255e-05	3.0724001981700664e-05	not-binder
LPKYACPDL	HLA-A*26:01	0.0008449623082924518	0.0008245369269618047	not-binder
LLGTQCPNI	HLA-A*26:01	0.0009255317621864378	0.0006227037479549962	not-binder
GYFIGDGDV	HLA-A*26:01	0.00019028354436159133	0.00010438082840740042	not-binder
PNLISRKHT	HLA-A*26:01	2.0097476499358892e-05	2.2384391937429344e-05	not-binder
HRLGIQAFE	HLA-A*26:01	3.654572119557997e-05	1.957114076301107e-05	not-binder
GFISVIAHL	HLA-A*26:01	0.029390787798911334	0.03788749040961614	not-binder
ITDNTHQIV	HLA-A*26:01	0.009294854646577732	0.017911792403955594	not-binder
ESVNECMEG	HLA-A*26:01	0.0016830586231662893	0.002271140485220213	not-binder
GSFTDLCRG	HLA-A*26:01	0.00013974811336083803	0.0001851455560206603	not-binder
TLRQEGGLS	HLA-A*26:01	0.00030060217541176825	0.0004286546824611825	not-binder
FETLQIKGE	HLA-A*26:01	0.00018806703519658186	0.0001494825588247986	not-binder
EKDIHAALK	HLA-A*26:01	0.0005968206904071848	0.0007330552680678507	not-binder
NNNLRQFKL	HLA-A*26:01	0.0003670052814413793	0.0005647265483801369	not-binder
[truncated: 5,731 more rows]
