# Supplementary material for: Peptidome Surveillance Across Evolving SARS-CoV-2 Lineages Reveals HLA Binding Conservation in Nucleocapsid Among Variants With Most Potential for T-Cell Epitope Loss in Spike
Source: Front Immunol. 2022 Jun 23;13:918928. doi: 10.3389/fimmu.2022.918928 (PMC9260595; doi:10.3389/fimmu.2022.918928)
Supplement: Supplementary file 3 [file DataSheet_3.zip › rnn_results/HLA-B58_01_predictionsRNN.csv]

peptide	allele	prediction	prediction_std	classification
AAAKIQASF	HLA-B*58:01	0.9664560914039612	0.023997943305767707	binder
AAGHAELAWT	HLA-B*58:01	0.4594228774309158	0.13284247993185302	ambiguous
AAGQVFSW	HLA-B*58:01	0.9975318551063538	0.0019632817191257428	binder
AALSWQYL	HLA-B*58:01	0.6719525933265686	0.21513181222938227	binder
AANHKVAKW	HLA-B*58:01	0.9961788296699524	0.002551914207982046	binder
AAPATRAAL	HLA-B*58:01	0.1339491792023182	0.10560490200953777	not-binder
AAPEGKRSL	HLA-B*58:01	0.1793588936328888	0.16188406277758277	not-binder
AASSISSPW	HLA-B*58:01	0.9213163018226623	0.14222701058467582	binder
AAVKTYRW	HLA-B*58:01	0.9980779647827148	0.0010410074398596188	binder
AEQRGELAIKD	HLA-B*58:01	0.03493880452588201	0.035854398634396	not-binder
AEQRGENALKD	HLA-B*58:01	0.035866744234226644	0.05062118940556756	not-binder
AGPGRGSSLPPVYW	HLA-B*58:01	0.9647956132888794	0.02059939808391037	binder
AHSNLNGVWH	HLA-B*58:01	0.012965378258377314	0.011631226251865329	not-binder
AIESGQHYW	HLA-B*58:01	0.9795069098472595	0.013226819156112792	binder
AKNKLNDLED	HLA-B*58:01	0.007677588611841202	0.0022569039611902452	not-binder
ALSPAVGSW	HLA-B*58:01	0.945543360710144	0.05571659232491531	binder
AREGNHKPIDY	HLA-B*58:01	0.01835083095356822	0.013982567002085371	not-binder
ASAHDQLLW	HLA-B*58:01	0.9991666913032532	0.0004373782052751984	binder
ASAPNWKW	HLA-B*58:01	0.9983650803565979	0.0018613483051816183	binder
ASAPSWEWA	HLA-B*58:01	0.39651466012001035	0.18729247529806056	not-binder
ASARGSGATW	HLA-B*58:01	0.9976249694824219	0.001424742242714461	binder
ASAWALERW	HLA-B*58:01	0.9983173847198487	0.0013165730458898203	binder
ASFHQDSAW	HLA-B*58:01	0.9971842646598816	0.002893104356168001	binder
ASFNDNIIKW	HLA-B*58:01	0.9997305035591125	0.00012746784945840686	binder
ASGIRGAQAGW	HLA-B*58:01	0.9532127141952514	0.03935714101206615	binder
ASHKGQKLW	HLA-B*58:01	0.9967003583908081	0.0007669106979818519	binder
ASLDLMIRLLE	HLA-B*58:01	0.5488063514232635	0.2673432915957034	ambiguous
ASLPSELIVHI	HLA-B*58:01	0.9835020184516907	0.009500246478023637	binder
ASLPSSASW	HLA-B*58:01	0.9989358186721802	0.0005122477505288991	binder
ASLQNERDHLW	HLA-B*58:01	0.9990500211715698	0.0003012727651582079	binder
ASNGDVYAW	HLA-B*58:01	0.9983327746391296	0.0006912712457713753	binder
ASNGVLLLM	HLA-B*58:01	0.9779121041297912	0.008962503446631177	binder
ASRDTVIVW	HLA-B*58:01	0.9976052165031433	8.77254949421482e-05	binder
ASSPDGFFW	HLA-B*58:01	0.9985527992248535	0.0005868412864789658	binder
ASSSAEEQW	HLA-B*58:01	0.9874647855758667	0.011583569871737238	binder
ASSTAHLW	HLA-B*58:01	0.9988041877746582	0.0006971751244371601	binder
ASTHMSPSW	HLA-B*58:01	0.9972258687019349	0.0010018810231967514	binder
ASTQPTHSW	HLA-B*58:01	0.9992402791976929	0.0003248046556453782	binder
ASVKVVSKF	HLA-B*58:01	0.9970269560813904	0.0029296635997399277	binder
ATAPVVALF	HLA-B*58:01	0.995193612575531	0.003451221962339493	binder
ATATEKSEW	HLA-B*58:01	0.9923160672187805	0.0031583552072713627	binder
ATEVTGHRW	HLA-B*58:01	0.9913469076156616	0.007255874441706784	binder
ATGHHYTW	HLA-B*58:01	0.9954481840133667	0.0037901124299984596	binder
ATGPSIKI	HLA-B*58:01	0.8381006121635437	0.17141427089843092	binder
ATIGHVEKF	HLA-B*58:01	0.9939878225326538	0.0061425363147964394	binder
ATIKEIVVW	HLA-B*58:01	0.9995606184005738	0.0001624487020451347	binder
ATNGVVVTW	HLA-B*58:01	0.9992463827133179	0.00030843108110194007	binder
ATQPEVADW	HLA-B*58:01	0.9937747955322266	0.006423609714842676	binder
ATVASGIPAGW	HLA-B*58:01	0.9964330554008484	0.0031191701017343424	binder
AVGPTFSF	HLA-B*58:01	0.8743048429489135	0.02967329888367907	binder
AVNGVQLHY	HLA-B*58:01	0.9163388848304749	0.04363345911467308	binder
DTGRPSTTVRY	HLA-B*58:01	0.12954518534243106	0.09452912796723233	not-binder
DTNADKQL	HLA-B*58:01	0.2119698513299227	0.32573310156505575	not-binder
DTNADKQLSF	HLA-B*58:01	0.9063021302223205	0.08793552405016332	binder
EESNYELEGKIK	HLA-B*58:01	0.32089023292064667	0.18701519574201772	not-binder
ENLRILSSPW	HLA-B*58:01	0.7876469850540161	0.18849743099114058	binder
EYVNLPINGNGKQ	HLA-B*58:01	0.8624276757240296	0.07797698478064058	binder
FKQYANDNGVD	HLA-B*58:01	0.25551968067884445	0.1366790199562472	not-binder
FNEKSKEL	HLA-B*58:01	0.024640620220452547	0.015751681220140187	not-binder
FPVPAGGLAGGIE	HLA-B*58:01	0.45357680320739746	0.08774382893551934	not-binder
FRVPTANVS	HLA-B*58:01	0.03170203510671854	0.029804041031457916	not-binder
FSAPGVTSW	HLA-B*58:01	0.9997025251388549	9.215980972082354e-05	binder
FSDRSSLTF	HLA-B*58:01	0.9898998856544494	0.0034471740720841046	binder
FSFRSFIW	HLA-B*58:01	0.9982367396354676	0.0009319045263547542	binder
FSKSSDVW	HLA-B*58:01	0.9959065079689026	0.0030102010526501764	binder
FSLQAPAPLM	HLA-B*58:01	0.9208195567131042	0.05232462483581782	binder
FSSKSDIW	HLA-B*58:01	0.9948186755180359	0.002701488456982575	binder
FSSKSDVW	HLA-B*58:01	0.9971164107322693	0.0008158471923312093	binder
FSSREQPKL	HLA-B*58:01	0.6750437259674072	0.11868504897754584	binder
FSYRDVNSW	HLA-B*58:01	0.9996058702468872	0.0001296869450927684	binder
GAYKYIQELW	HLA-B*58:01	0.9993687391281127	0.00037306000139017165	binder
GGGGGGLGSGGSIR	HLA-B*58:01	0.8490218877792358	0.029560642112270157	binder
GGLPERSVSL	HLA-B*58:01	0.41494506150484084	0.30067462751081697	ambiguous
GLTKNILGF	HLA-B*58:01	0.2444930285215378	0.14460890073807625	not-binder
GPPPPPGKPQ	HLA-B*58:01	0.813326096534729	0.06159810724262234	binder
GSFHGSPYEW	HLA-B*58:01	0.9985150456428528	0.0005899624003939828	binder
GSHGIEAAW	HLA-B*58:01	0.9840413570404053	0.012943828015334405	binder
GSIPEDHEDW	HLA-B*58:01	0.9907233119010925	0.012622136824113502	binder
GSIPNSWKW	HLA-B*58:01	0.9990800142288208	0.000515373548821675	binder
GSYNGQVGW	HLA-B*58:01	0.9989335775375366	0.000539931121091727	binder
GSYWKEGRW	HLA-B*58:01	0.995725440979004	0.001569259919840706	binder
GTAPAYSF	HLA-B*58:01	0.9116625905036926	0.050723429517400276	binder
GTDKTLRTW	HLA-B*58:01	0.9975704193115235	0.002758348747447842	binder
GTDPNSAAW	HLA-B*58:01	0.969242537021637	0.04318621495939318	binder
GTGKTFSF	HLA-B*58:01	0.908634340763092	0.05050287451665305	binder
GTISREHPW	HLA-B*58:01	0.9826936841011047	0.0066363802982528156	binder
GTLETKYKW	HLA-B*58:01	0.9982381463050842	0.0014757469378841137	binder
GTMDVHHHW	HLA-B*58:01	0.9986971735954284	0.0009462784570355074	binder
GTVITPDTW	HLA-B*58:01	0.991554343700409	0.0035060550557939937	binder
GTYSPEISW	HLA-B*58:01	0.9964154720306396	0.004503899487011226	binder
GVWTYDDATKTF	HLA-B*58:01	0.7298982441425323	0.23436406728543954	binder
HAAEYGAEALE	HLA-B*58:01	0.46600430011749266	0.09469583801911095	ambiguous
HAASDTVGW	HLA-B*58:01	0.9970410466194153	0.003354869535288969	binder
HAATIRLIF	HLA-B*58:01	0.9904282212257385	0.008919273781664171	binder
HAATTSLSW	HLA-B*58:01	0.9994750022888184	0.00024402707910511486	binder
HAMGGVPAW	HLA-B*58:01	0.9980229020118714	0.002087849873134334	binder
HAMTNDVTW	HLA-B*58:01	0.9992731213569641	0.00028315499515738557	binder
HASTSWYW	HLA-B*58:01	0.9989702939987183	0.00039719358659480957	binder
HATKAIYRW	HLA-B*58:01	0.9994013547897339	0.0003428381792483289	binder
HGVQSWSW	HLA-B*58:01	0.9947032690048218	0.001671327033874826	binder
HLAWVQEEW	HLA-B*58:01	0.9941362500190735	0.0031524851605683785	binder
HLNPIILPLW	HLA-B*58:01	0.9989077329635621	0.0005693470617926661	binder
HLPETKFSEL	HLA-B*58:01	0.1640644282102585	0.05094735512092444	not-binder
HPKLQPGIGLW	HLA-B*58:01	0.8689593970775604	0.19101733479789287	binder
HRTATSPKETVE	HLA-B*58:01	0.11884245909750461	0.16213747203276455	not-binder
HSAHTKLQTW	HLA-B*58:01	0.9987312912940979	0.000930142070349114	binder
HSAQELQEW	HLA-B*58:01	0.9991823077201843	0.0003628247376255667	binder
HSDPEEMQW	HLA-B*58:01	0.9981777429580688	0.0012714143840152881	binder
HSFSGSQQKW	HLA-B*58:01	0.9997378468513489	7.807538134797177e-05	binder
HSGIAVHTW	HLA-B*58:01	0.9994071006774903	0.00015983451290641195	binder
HSGPPIVI	HLA-B*58:01	0.821786391735077	0.07346779430741358	binder
HSGPSKWNW	HLA-B*58:01	0.9982807993888855	0.0015775519256050685	binder
HSHVAVAW	HLA-B*58:01	0.9990109324455261	0.0005984021121614623	binder
HSISPQMW	HLA-B*58:01	0.9990693688392639	0.0005378087992590981	binder
HSMLDINALF	HLA-B*58:01	0.9953494071960449	0.0029351210826664017	binder
HSNEVIMTI	HLA-B*58:01	0.9798377394676209	0.02106131095872511	binder
HSNGTVSLW	HLA-B*58:01	0.9996191620826721	0.00018605264859520692	binder
HSNPEGSSW	HLA-B*58:01	0.9995424389839173	0.00012416780658624515	binder
HSQEELAEW	HLA-B*58:01	0.9950134515762329	0.005214870100865259	binder
HSSIVRSGW	HLA-B*58:01	0.998709762096405	0.0005248875157480936	binder
HSSVAFMF	HLA-B*58:01	0.9840993404388427	0.013373709311475655	binder
HSTKLIQEW	HLA-B*58:01	0.9994478225708008	0.00015316336861054183	binder
HSVDQSWSW	HLA-B*58:01	0.9993999481201172	0.00043400629761690575	binder
HSVEVHKW	HLA-B*58:01	0.9996813535690308	0.00029961467447342917	binder
HSYFWPLEW	HLA-B*58:01	0.9995169878005982	0.0002749357641256588	binder
HSYPGASGW	HLA-B*58:01	0.9996514439582824	0.00018443057696540592	binder
HTAPVLDIAW	HLA-B*58:01	0.9993746995925903	0.0005079702268628709	binder
HTDGPLASSW	HLA-B*58:01	0.9988986730575562	0.0010833790580769367	binder
HTGPAGDSW	HLA-B*58:01	0.9945430994033814	0.006911865018307831	binder
HTNQDHVHAVW	HLA-B*58:01	0.9987442970275879	0.0018767301346171745	binder
HTQTGVSTW	HLA-B*58:01	0.998909330368042	0.0004566352964118185	binder
HTSYEISAW	HLA-B*58:01	0.9961704850196839	0.0028206898026437474	binder
HTTQSAQW	HLA-B*58:01	0.9978523254394531	0.0004150920818414289	binder
HTVGLSSTW	HLA-B*58:01	0.999046528339386	0.0006020369729949852	binder
HTYQDHLW	HLA-B*58:01	0.9989529967308044	0.0007705000183686146	binder
HVAPVTSVEW	HLA-B*58:01	0.999502444267273	0.00027660019889801866	binder
HVNRNGDVHW	HLA-B*58:01	0.9954372048377991	0.00394381266172816	binder
IAAPDSRRW	HLA-B*58:01	0.9977025866508484	0.001673749639248542	binder
IAIPLRRSS	HLA-B*58:01	0.044107637368142605	0.034891341191460354	not-binder
IANVAHTF	HLA-B*58:01	0.987315833568573	0.01133702846690095	binder
IAPTGHSL	HLA-B*58:01	0.49677813351154326	0.19335364380350412	ambiguous
IFNAVSLRW	HLA-B*58:01	0.964830482006073	0.020237720112471484	binder
IIFVPVPQL	HLA-B*58:01	0.6042705774307251	0.17904292676276834	binder
IIGPYASW	HLA-B*58:01	0.9795739412307739	0.015522108587906298	binder
IIHEIAVLEL	HLA-B*58:01	0.6457005262374877	0.1353628056849602	binder
ILGPTFTL	HLA-B*58:01	0.32492063790559766	0.16734270107766114	not-binder
ILSRLILLW	HLA-B*58:01	0.9962021231651306	0.0017620070184758566	binder
IMDVTEEVW	HLA-B*58:01	0.9967463374137878	0.001869315613541051	binder
ISAPDSQVRF	HLA-B*58:01	0.9984968185424805	0.0009853864357858122	binder
ISDPDVRHTW	HLA-B*58:01	0.9997290968894958	0.00011696191970155492	binder
ISEHESNLVW	HLA-B*58:01	0.9986146569252015	0.0005217105321743136	binder
ISFPPRDEW	HLA-B*58:01	0.9990795373916626	0.0005121381509248007	binder
ISFYEERLTW	HLA-B*58:01	0.9995640873908996	0.0001904221168611341	binder
ISGFAYEY	HLA-B*58:01	0.9415517091751099	0.06935598089409364	binder
ISGSSVQW	HLA-B*58:01	0.9972437143325805	0.0013760332549804279	binder
ISIRTSSQTF	HLA-B*58:01	0.9968325614929199	0.002475971125665678	binder
ISKKHTLGEVW	HLA-B*58:01	0.9982447028160095	0.0007415197056473466	binder
ISLKENRHW	HLA-B*58:01	0.9978187918663025	0.0011701755495219504	binder
ISMANDLKEVW	HLA-B*58:01	0.9996153593063355	0.0002306420299448125	binder
ISMPDFDLHL	HLA-B*58:01	0.9914923071861267	0.005543106557673442	binder
ISPSRTEAL	HLA-B*58:01	0.418974244594574	0.18088488668079183	ambiguous
ISPTGHSL	HLA-B*58:01	0.5009583979845047	0.2167573097821648	ambiguous
ISSDGQFAL	HLA-B*58:01	0.6952899277210236	0.13975490184924574	binder
ISSGVVSIW	HLA-B*58:01	0.999209213256836	0.0002585761783178726	binder
ISSKTAAKL	HLA-B*58:01	0.9114330530166626	0.04263157495118364	binder
ISSSAHHVT	HLA-B*58:01	0.6698693096637726	0.14569187215977536	binder
ISVAPEETW	HLA-B*58:01	0.9990523099899292	0.0005331114821655829	binder
ITDKAREF	HLA-B*58:01	0.9810832262039184	0.010197051075903156	binder
ITPTGTHPL	HLA-B*58:01	0.1712089616805315	0.10999840527605871	not-binder
ITYDKLNKW	HLA-B*58:01	0.9992963433265686	0.000560034991688579	binder
IVDFTQEEW	HLA-B*58:01	0.996453869342804	0.0011281038179144017	binder
KAADPVPSF	HLA-B*58:01	0.9935717463493348	0.0054850178399535425	binder
KAAELFSQW	HLA-B*58:01	0.9998553037643433	9.610053457530312e-05	binder
KAAGEKVYW	HLA-B*58:01	0.9988878846168519	0.0005653704621719791	binder
KAAHVSEQF	HLA-B*58:01	0.9961645364761352	0.0038707839969423555	binder
KAAISNKI	HLA-B*58:01	0.7985434293746948	0.218087912691796	binder
KAAKDKGFAKW	HLA-B*58:01	0.9989354372024536	0.0011916137820892224	binder
KAASVRPVL	HLA-B*58:01	0.8452516674995423	0.16297996794495978	binder
KADVVKVKW	HLA-B*58:01	0.9974860310554504	0.002824437173606253	binder
KAFDQRLTF	HLA-B*58:01	0.9986958503723145	0.000850499416084056	binder
KAFPEHFTY	HLA-B*58:01	0.9992870569229126	0.0004891213942139256	binder
KAFPHSSSLRY	HLA-B*58:01	0.9958317160606385	0.0027054532083753183	binder
KAFVENNPAIKW	HLA-B*58:01	0.9995404839515686	0.0006280582318919939	binder
KAGISFII	HLA-B*58:01	0.8434156775474548	0.08918676522489803	binder
KAGKSFDL	HLA-B*58:01	0.44567783176898956	0.22561248529326386	ambiguous
KAGKSLLF	HLA-B*58:01	0.994007682800293	0.004165043345854215	binder
KAGLASRW	HLA-B*58:01	0.9959006309509277	0.00409966008006853	binder
KAGLAYHL	HLA-B*58:01	0.8610771894454956	0.13453137064254278	binder
KAGLTHII	HLA-B*58:01	0.8927245020866394	0.09773431472777555	binder
KAGPGLKRW	HLA-B*58:01	0.9974735975265503	0.0032127974968721475	binder
KAGSSKYQW	HLA-B*58:01	0.9942662835121154	0.006245388226085737	binder
KAHLTSAADIW	HLA-B*58:01	0.9962686657905578	0.001608910304681695	binder
KAIADRGWRF	HLA-B*58:01	0.9903402209281922	0.01519804802037495	binder
KAIEYVHGY	HLA-B*58:01	0.9966187000274658	0.0012944621393305863	binder
KAIPDTRLTI	HLA-B*58:01	0.9941980004310608	0.006070104084614743	binder
KAISKNVLF	HLA-B*58:01	0.9981523633003235	0.0010968963995180434	binder
KAISPSEGW	HLA-B*58:01	0.9991677284240723	0.0004835506418348659	binder
KALKEKEKASW	HLA-B*58:01	0.9985068202018738	0.0006813510594352552	binder
KALPSPAATIW	HLA-B*58:01	0.9997361540794373	0.00012314373041168134	binder
KAMVFLEYF	HLA-B*58:01	0.9983333706855774	0.0012306765602118077	binder
KANHAELIL	HLA-B*58:01	0.8691479921340942	0.07721228962652435	binder
KANHFLILF	HLA-B*58:01	0.9987267851829529	0.0004020479776118784	binder
KANIVHLML	HLA-B*58:01	0.9854642271995544	0.005563867271598698	binder
KANPGYKW	HLA-B*58:01	0.9993878483772278	0.0004059781532810622	binder
KANPHNYDAW	HLA-B*58:01	0.999346387386322	0.0005034651881838537	binder
KANPTFHHW	HLA-B*58:01	0.9998715400695801	6.40140498676675e-05	binder
KANSSVGKW	HLA-B*58:01	0.9992169380187989	0.0005925351568727139	binder
KAPAPRPSL	HLA-B*58:01	0.5171445816755295	0.28489697366289607	ambiguous
KAQAQVSEW	HLA-B*58:01	0.9991238594055176	0.0005545211002896118	binder
KAQQDKLNTRW	HLA-B*58:01	0.9977956533432006	0.0014925087628223951	binder
KASDVLARF	HLA-B*58:01	0.9986533761024475	0.001102248920113622	binder
KASESFLL	HLA-B*58:01	0.9693567752838135	0.014242778854823888	binder
KASPTQNLF	HLA-B*58:01	0.9981167316436768	0.0012492692855213133	binder
KATDILPKW	HLA-B*58:01	0.9997725367546082	0.000121023736640031	binder
KATPIKLIW	HLA-B*58:01	0.9993143677711487	0.0005117672474904155	binder
KATTSTNW	HLA-B*58:01	0.9969787359237671	0.0025047381773482943	binder
KAVEAAHTF	HLA-B*58:01	0.9985275864601135	0.0009795140690722476	binder
KAVQEGNIQW	HLA-B*58:01	0.9995392203330994	0.00018320037541636838	binder
KAVTHQVKF	HLA-B*58:01	0.9974856019020081	0.0016984804466891978	binder
KAVTTNQW	HLA-B*58:01	0.9989710092544556	0.0008203086638428556	binder
KAWAEYVVEW	HLA-B*58:01	0.9997369289398194	0.0001321466005285323	binder
KAWKALEI	HLA-B*58:01	0.9794323205947876	0.010407378155200153	binder
KAWRGTLARW	HLA-B*58:01	0.9993726134300231	0.00028718658805040946	binder
KAYKAYRL	HLA-B*58:01	0.9668130159378052	0.026990418821073104	binder
KAYSVQGDKW	HLA-B*58:01	0.9994708180427552	0.00035162114267434086	binder
KFNPVSFTW	HLA-B*58:01	0.9914550304412841	0.01077082959320469	binder
KFVDILTNW	HLA-B*58:01	0.9963069200515747	0.004367056449346648	binder
KGASSFKI	HLA-B*58:01	0.6051284670829773	0.17963470417233857	binder
KGDPQSPGRHW	HLA-B*58:01	0.9886312484741211	0.010374409114840319	binder
KGFGKEHAKW	HLA-B*58:01	0.9947577714920044	0.00463449956933685	binder
KGFSDEDNTW	HLA-B*58:01	0.9966182470321655	0.0015612800337701602	binder
KGGPPPPNW	HLA-B*58:01	0.976689624786377	0.018389000692913486	binder
KGGQHSQAAPVKW	HLA-B*58:01	0.9406193971633912	0.035966404729445	binder
KGLSTQAIW	HLA-B*58:01	0.9895084738731384	0.005508431613933642	binder
KGWRDVTTF	HLA-B*58:01	0.9662959814071655	0.058438556107491636	binder
KIETVNESW	HLA-B*58:01	0.9940030336380005	0.003990913292423385	binder
KIIDSKETW	HLA-B*58:01	0.9989297032356262	0.0006759745536893584	binder
KILSKVEKF	HLA-B*58:01	0.9824910998344422	0.01232188813681532	binder
KILSNQEEW	HLA-B*58:01	0.9956887841224671	0.0017929657204006667	binder
KILSSRVLK	HLA-B*58:01	0.00890811774879694	0.004855626816883238	not-binder
KINELELRL	HLA-B*58:01	0.8870975017547608	0.026237321666447534	binder
KINKVDMQW	HLA-B*58:01	0.9967369437217712	0.0033788710317372225	binder
KIQPDTIIQVW	HLA-B*58:01	0.9985793471336365	0.0010896655066569133	binder
KISPKSDVW	HLA-B*58:01	0.9907009840011597	0.009295276427303632	binder
KITDVIIGF	HLA-B*58:01	0.9824609279632568	0.012716226747940911	binder
KIYENEDQLLW	HLA-B*58:01	0.9992450833320617	0.00045422018801318664	binder
KKLEELQSMKQ	HLA-B*58:01	0.020862707076594232	0.024823654904018583	not-binder
KKSVQYDDVPEYK	HLA-B*58:01	0.36543742567300797	0.24485397207070667	not-binder
KLEDRQTSW	HLA-B*58:01	0.9846542954444886	0.016426566690409473	binder
KLFYDVITW	HLA-B*58:01	0.9918211102485657	0.010329819830117461	binder
KLGPAIKL	HLA-B*58:01	0.3059526696801186	0.24172790677554631	not-binder
KLSSALQKW	HLA-B*58:01	0.9963852524757385	0.0012439687087110309	binder
KLTSTQVKIW	HLA-B*58:01	0.9897876024246216	0.008828392497492921	binder
KMNNVNVVY	HLA-B*58:01	0.8903714776039123	0.1349050378477062	binder
KMNPQSAFF	HLA-B*58:01	0.9839540958404541	0.01503399123582859	binder
KMTILQTYF	HLA-B*58:01	0.9456450462341308	0.03678773241725048	binder
KSAFVRTQW	HLA-B*58:01	0.9992294192314148	0.0004972908915491065	binder
KSALALRW	HLA-B*58:01	0.9990308165550232	0.0005673300937879835	binder
KSANSELGGIW	HLA-B*58:01	0.9981582522392273	0.001741866486078501	binder
KSANVSSIW	HLA-B*58:01	0.9991704106330872	0.0002956078555213056	binder
KSAPELKTGI	HLA-B*58:01	0.9745562553405762	0.018853976034732028	binder
KSAQPADGW	HLA-B*58:01	0.9975570559501648	0.0018898723219210475	binder
KSAQPIEKF	HLA-B*58:01	0.9986639022827148	0.0007876683665867878	binder
KSATDTSAKW	HLA-B*58:01	0.9990978479385376	0.0010465920993736133	binder
KSDASLLGSLW	HLA-B*58:01	0.9985801339149475	0.000969135601209631	binder
KSDDFGQTW	HLA-B*58:01	0.9993258357048035	0.00042101589953999464	binder
KSDGKILVW	HLA-B*58:01	0.9992259025573731	0.0004185994328465499	binder
KSDQSYVI	HLA-B*58:01	0.9245710492134094	0.07615982199852757	binder
KSEALKDRHW	HLA-B*58:01	0.9915079951286316	0.008162093260454943	binder
KSEKVKLW	HLA-B*58:01	0.9976452589035034	0.001861320991195033	binder
KSENAGAQGW	HLA-B*58:01	0.9937204837799072	0.005625036561054834	binder
KSFDNIKNW	HLA-B*58:01	0.9995571851730347	0.0002776664253586995	binder
KSFENISKW	HLA-B*58:01	0.9998082876205444	8.763673657714784e-05	binder
KSFETDTNLNF	HLA-B*58:01	0.9987918734550476	0.000811799999932442	binder
KSFGGEKW	HLA-B*58:01	0.9992394208908081	0.0003992545391839065	binder
KSFGGSHVM	HLA-B*58:01	0.9901064276695252	0.006265940648746383	binder
KSFGLFSKW	HLA-B*58:01	0.9997573852539062	0.0001499713915793527	binder
KSFNRHLHF	HLA-B*58:01	0.9970720171928406	0.0013632762712500021	binder
KSFQAIHQF	HLA-B*58:01	0.9993494629859925	0.00031866445099753925	binder
KSFVLPSW	HLA-B*58:01	0.9989982485771179	0.0006239441154415993	binder
KSGAIIEKW	HLA-B*58:01	0.9995714545249939	0.00027998144397956833	binder
KSGLAEHW	HLA-B*58:01	0.9955928444862365	0.003935541016138917	binder
KSGLSVRF	HLA-B*58:01	0.9939271092414856	0.0035428772136773365	binder
KSGSPVATF	HLA-B*58:01	0.9932364821434021	0.004129301951370788	binder
KSHPFTNPRW	HLA-B*58:01	0.9992795944213867	0.00040769472386967633	binder
KSIDELNSAW	HLA-B*58:01	0.9997920393943787	0.00012534569681682287	binder
KSIDTGTLVQSW	HLA-B*58:01	0.9998198032379151	6.83341234284144e-05	binder
KSIEEIVSF	HLA-B*58:01	0.9987248539924621	0.0007244601756474128	binder
KSIEELQDW	HLA-B*58:01	0.9995110630989075	0.00027936427022713076	binder
KSIEERVTI	HLA-B*58:01	0.9955129504203797	0.004857724655531099	binder
KSIELFYKF	HLA-B*58:01	0.9994526743888855	0.0004556975679928852	binder
KSIEPVSSW	HLA-B*58:01	0.9997470021247864	9.291306622680232e-05	binder
KSIKNIQKI	HLA-B*58:01	0.9966168522834777	0.001979031539818282	binder
KSIKQNKEGMGW	HLA-B*58:01	0.9983820080757141	0.0007386308315192306	binder
KSIPLVESW	HLA-B*58:01	0.9997254371643066	0.00012754982090476305	binder
KSIPSKEDNTIY	HLA-B*58:01	0.9917462944984436	0.00571957341018061	binder
KSIPVTQEL	HLA-B*58:01	0.9942814588546753	0.005042324970634662	binder
KSIVQVETL	HLA-B*58:01	0.9937645077705384	0.0019214813853073093	binder
KSKGSQTEEW	HLA-B*58:01	0.9991250157356262	0.0006790044783465361	binder
KSLAVKEFF	HLA-B*58:01	0.9962719440460205	0.0027713011731028	binder
KSLDEAIDMRF	HLA-B*58:01	0.9991082668304443	0.0005732071450747498	binder
KSLDLLTMKN	HLA-B*58:01	0.6539259791374207	0.1630252401084726	binder
KSLDTTDNW	HLA-B*58:01	0.9987724900245667	0.0010276838759474593	binder
KSLDTTLQF	HLA-B*58:01	0.9989509344100952	0.0007550126038888966	binder
KSLEAFFLY	HLA-B*58:01	0.9986458659172058	0.0006927264704993445	binder
KSLELHEEF	HLA-B*58:01	0.9985424280166626	0.0011668351318490108	binder
KSLENAIEW	HLA-B*58:01	0.9991738438606262	0.00037884005621903927	binder
KSLGVHYVF	HLA-B*58:01	0.998765230178833	0.001409693338235439	binder
KSLIEEGGDW	HLA-B*58:01	0.9952238202095032	0.005261552884934107	binder
KSLLKIFAW	HLA-B*58:01	0.9993759751319885	0.0003411322836143153	binder
KSLPSDQVMLVY	HLA-B*58:01	0.9976419806480408	0.002482147691997489	binder
KSLPVSVPVW	HLA-B*58:01	0.9996627926826477	0.00015530552478264006	binder
KSLSAERERW	HLA-B*58:01	0.9982702374458313	0.00130496495429216	binder
KSLSLNPFLW	HLA-B*58:01	0.9996797800064087	6.298047558648912e-05	binder
KSLTAHVIENYW	HLA-B*58:01	0.9991477489471435	0.0006367229407831689	binder
KSLTEEAENW	HLA-B*58:01	0.9986191153526306	0.0010302068365858807	binder
KSLWKHHEY	HLA-B*58:01	0.9897972226142884	0.00684392006769072	binder
KSLYHSVEW	HLA-B*58:01	0.9994367957115173	0.00020702174698258757	binder
KSMETHIMHTF	HLA-B*58:01	0.9987997889518738	0.0008462152916816147	binder
KSMPTVTQI	HLA-B*58:01	0.9989569187164307	0.0004275071418817989	binder
KSNEDLHKLW	HLA-B*58:01	0.9995116233825684	0.0003021098956963106	binder
KSNKLLYTF	HLA-B*58:01	0.9992275953292846	0.000583959920190853	binder
KSNNVEMDW	HLA-B*58:01	0.9968596339225769	0.001579218415170553	binder
KSNPKPLVL	HLA-B*58:01	0.9909116506576539	0.009412819927670827	binder
KSNTWSPKY	HLA-B*58:01	0.9864319682121276	0.008605290452452044	binder
KSQDILLKW	HLA-B*58:01	0.9995601773262024	0.0003424252801647923	binder
KSQDLELSW	HLA-B*58:01	0.9992885589599609	0.00035598692732844404	binder
KSQIFQIFY	HLA-B*58:01	0.9908883333206177	0.003716574733686338	binder
KSQPLVHLM	HLA-B*58:01	0.995363187789917	0.00402728350723002	binder
KSRPEVITF	HLA-B*58:01	0.9984468936920166	0.0007278086263291786	binder
KSRPLGAEDLW	HLA-B*58:01	0.9986601352691651	0.0013514590136153874	binder
KSSAISLHY	HLA-B*58:01	0.9986408114433288	0.0010381253276426443	binder
KSSATRLLY	HLA-B*58:01	0.9978554129600525	0.0013918962054465965	binder
KSSAVQQLL	HLA-B*58:01	0.9842188358306885	0.012643999613439313	binder
KSSDKQLRI	HLA-B*58:01	0.9904415488243103	0.00495381934825428	binder
KSSDPEMRW	HLA-B*58:01	0.998733377456665	0.0008850169918558132	binder
KSSIAGSSTW	HLA-B*58:01	0.9994587540626526	0.0002601415877439612	binder
KSSIGLNTW	HLA-B*58:01	0.9989862442016602	0.0005336157866223916	binder
KSSQVQRRF	HLA-B*58:01	0.993217408657074	0.004100365103534654	binder
KSSSSYHTW	HLA-B*58:01	0.999113392829895	0.0005799724412960531	binder
KSSTVLHTF	HLA-B*58:01	0.9993941783905029	0.0003216367414930054	binder
KSSVEVYAW	HLA-B*58:01	0.9994606494903564	0.0005487250426898754	binder
KSSVTVYRW	HLA-B*58:01	0.99957754611969	0.00018718478830310206	binder
KSTPYTAVRW	HLA-B*58:01	0.9996551632881164	0.00020500955868894477	binder
KSTQFEYAW	HLA-B*58:01	0.9995060920715332	0.00018483930109336423	binder
KSTSGLTDITW	HLA-B*58:01	0.9994571685791016	0.0002951644045581121	binder
KSTTESYVF	HLA-B*58:01	0.990289568901062	0.006077004279273051	binder
KSTTTGHLI	HLA-B*58:01	0.9547749161720276	0.018110062418693652	binder
KSVDWLLVF	HLA-B*58:01	0.9991872429847717	0.0006562590050122598	binder
KSVEEISTL	HLA-B*58:01	0.9863704442977905	0.008899752166418194	binder
KSVFVKNVGW	HLA-B*58:01	0.9993589639663696	0.0002901353967271328	binder
KSVKEISSY	HLA-B*58:01	0.9974163413047791	0.0015954264702223034	binder
KSVKVSENF	HLA-B*58:01	0.9983559131622315	0.0007990729165722642	binder
KSVLTNYRF	HLA-B*58:01	0.998021948337555	0.0008485579856718949	binder
KSVQYDDVPEYK	HLA-B*58:01	0.6348098397254944	0.25477027190261875	binder
KSVSFSDVFF	HLA-B*58:01	0.9967399597167969	0.0022918657271940625	binder
KSVSFSDVF	HLA-B*58:01	0.9923979043960571	0.004158236220702456	binder
KSVTADRW	HLA-B*58:01	0.9987123727798461	0.0007298767636530291	binder
KSVTEVDTL	HLA-B*58:01	0.9663278698921204	0.022258995610172055	binder
KSVTQQIHF	HLA-B*58:01	0.9974948644638062	0.0012658481912259747	binder
KSWRDVYW	HLA-B*58:01	0.9991004347801209	0.0005701588260168328	binder
KSWSTGKW	HLA-B*58:01	0.9992149114608765	0.000380408361365748	binder
KSYFSQKW	HLA-B*58:01	0.9991759777069091	0.0004979015887960714	binder
KSYLGSEADVW	HLA-B*58:01	0.9996886134147644	0.00014119686618404334	binder
KSYPETHII	HLA-B*58:01	0.9977545380592346	0.0020299603225497806	binder
KSYVQGVTW	HLA-B*58:01	0.9993623256683349	0.0005986240224565198	binder
KTAAEQFKF	HLA-B*58:01	0.9982022166252136	0.0010074067482013338	binder
KTADVTKVW	HLA-B*58:01	0.9997973322868348	9.148658968262039e-05	binder
KTAEAQLAY	HLA-B*58:01	0.995615017414093	0.0015304944684982724	binder
KTDVTVVRF	HLA-B*58:01	0.9977026104927063	0.0015112283005158965	binder
KTEASETRKW	HLA-B*58:01	0.996458113193512	0.0019025974273654154	binder
KTENVMVTSW	HLA-B*58:01	0.9981072187423706	0.00143810934592223	binder
KTETEPVFW	HLA-B*58:01	0.9962388515472412	0.0024232358314509894	binder
KTFEEIWKF	HLA-B*58:01	0.9995150685310363	0.00040560048760160817	binder
KTFPSIHLW	HLA-B*58:01	0.9998317837715149	7.200199049706923e-05	binder
KTFRDKNTL	HLA-B*58:01	0.888290810585022	0.06126694441001205	binder
KTFTGHREW	HLA-B*58:01	0.9991478323936462	0.0005165592445313978	binder
KTFTTQETI	HLA-B*58:01	0.989684772491455	0.005412766969151771	binder
KTFVQKQTL	HLA-B*58:01	0.9461876392364502	0.02979195891011704	binder
KTGETMIQW	HLA-B*58:01	0.9986259818077088	0.0006670309522229833	binder
KTGLVSSTW	HLA-B*58:01	0.998539674282074	0.0010152806806622147	binder
KTGPFVVHW	HLA-B*58:01	0.9997738003730774	0.00025532916200306314	binder
KTHEITQLESW	HLA-B*58:01	0.9995674729347229	0.00040111616714351254	binder
KTIEDVREF	HLA-B*58:01	0.9993179202079773	0.0006451170489651459	binder
KTIETSPSL	HLA-B*58:01	0.9705971121788025	0.00530003942251983	binder
KTIGLREVW	HLA-B*58:01	0.9994646310806274	0.0002781717928295903	binder
KTIKDCKW	HLA-B*58:01	0.9975566744804383	0.0020784015905396507	binder
KTIQGYDAIVVEQW	HLA-B*58:01	0.9976980566978455	0.0026549724436797225	binder
KTIVMGASF	HLA-B*58:01	0.9825628638267517	0.008517381702136801	binder
KTLDVDATY	HLA-B*58:01	0.9942907929420471	0.004982395370533938	binder
KTLEEHSHW	HLA-B*58:01	0.9995436310768128	0.00021243504331379653	binder
KTLERSYLL	HLA-B*58:01	0.9954687714576721	0.0026133448626532935	binder
KTLESQNLF	HLA-B*58:01	0.9968439221382142	0.00321229466242399	binder
KTLHDTRTHF	HLA-B*58:01	0.9867277145385742	0.01913492473593083	binder
KTLPAMLGTGKLFW	HLA-B*58:01	0.9967890739440918	0.0027273070653404223	binder
KTLSDIFLLF	HLA-B*58:01	0.9993250250816346	0.0004972347011750317	binder
KTLYFHIYY	HLA-B*58:01	0.9961907505989075	0.0021814510445169314	binder
KTLYHITLW	HLA-B*58:01	0.9994192242622375	0.0003393766653415732	binder
KTMEQLENVYF	HLA-B*58:01	0.9904293894767762	0.014314854612553706	binder
KTMVGHRTEVW	HLA-B*58:01	0.9992247581481933	0.00036156725926489767	binder
KTNAIPLTL	HLA-B*58:01	0.9901891469955444	0.012867216054901731	binder
KTNGLSEDLIW	HLA-B*58:01	0.9989152193069458	0.0006837553839596178	binder
KTNQVKMKY	HLA-B*58:01	0.9938536524772644	0.00294914835507561	binder
KTNSLPLRF	HLA-B*58:01	0.9987929224967956	0.0008228412611416997	binder
KTPVDGQYVW	HLA-B*58:01	0.9978431820869446	0.0008676799589378701	binder
KTQGGHVYMW	HLA-B*58:01	0.9991672754287719	0.0006726104962297121	binder
KTQILNEEW	HLA-B*58:01	0.9986241936683655	0.0006273050003459359	binder
KTRWIIEKY	HLA-B*58:01	0.9915507912635804	0.00583237684201443	binder
KTSDSTFLVF	HLA-B*58:01	0.998884403705597	0.0005899603842475787	binder
KTSGIINKF	HLA-B*58:01	0.9992146611213684	0.0004953855238238081	binder
KTSHTVKW	HLA-B*58:01	0.9983742356300354	0.001589199726073677	binder
KTSKIELKF	HLA-B*58:01	0.9985466003417969	0.0006956325761118036	binder
KTSQTVATF	HLA-B*58:01	0.9969461560249329	0.002153312970899083	binder
KTTESHMDW	HLA-B*58:01	0.9960273385047913	0.0035344770732816406	binder
KTTNTVSKF	HLA-B*58:01	0.9966731548309327	0.0013928314864552263	binder
KTVVNKDVF	HLA-B*58:01	0.9774127840995789	0.01816719141119236	binder
KTWAEIRQQRW	HLA-B*58:01	0.9994551777839661	0.00031698474260660785	binder
KTYHYVPEF	HLA-B*58:01	0.9975473284721375	0.0014264527061250939	binder
KTYSLLHQW	HLA-B*58:01	0.9994663715362548	0.00046004637404546776	binder
KTYSNEVVTLW	HLA-B*58:01	0.9997383952140808	0.00017299144269782512	binder
KVDPAKDRELW	HLA-B*58:01	0.9988916754722595	0.0006101803807305492	binder
KVFKQYANDNGVD	HLA-B*58:01	0.5829963088035583	0.18222916860110455	ambiguous
KVFLIYEGY	HLA-B*58:01	0.9203195333480835	0.02784307486542744	binder
KVGKTYEL	HLA-B*58:01	0.6153820216655731	0.23144586223366492	ambiguous
KVGPNATY	HLA-B*58:01	0.8898375034332275	0.09072542069262343	binder
KVINAAHSF	HLA-B*58:01	0.988353967666626	0.009622095214746792	binder
KVINETWAW	HLA-B*58:01	0.9989774227142334	0.0006256145686223352	binder
KVIPVVNSF	HLA-B*58:01	0.9950887441635132	0.006528359447401884	binder
KVLELFESF	HLA-B*58:01	0.9937684297561645	0.005591882454039573	binder
KVLSPKYLGSW	HLA-B*58:01	0.998976719379425	0.0006971229731893403	binder
KVNGKGSLW	HLA-B*58:01	0.997251546382904	0.001972347715883691	binder
KVNKIEIHY	HLA-B*58:01	0.9898070216178894	0.006412559177646484	binder
KVNKYGDTW	HLA-B*58:01	0.9943281173706054	0.006853256134079997	binder
KVNVAKLRY	HLA-B*58:01	0.9283922433853149	0.073418845382272	binder
KVQDFQGNLW	HLA-B*58:01	0.9989864349365234	0.0004449860392004894	binder
KVRAELERW	HLA-B*58:01	0.9949572324752808	0.005769325628230751	binder
KVSSINSRF	HLA-B*58:01	0.9898246169090271	0.008738605850554734	binder
KVSTSRQTW	HLA-B*58:01	0.9950748801231384	0.005368642001185793	binder
KVVGKDYLL	HLA-B*58:01	0.9155688285827637	0.029602331762865614	binder
KVVNIVPVI	HLA-B*58:01	0.9779541969299317	0.012523336599940814	binder
KVYENDDQLLW	HLA-B*58:01	0.9997466802597046	8.691425774527989e-05	binder
KVYFIYEGY	HLA-B*58:01	0.9148824691772461	0.06637656777508767	binder
LAGPAATSW	HLA-B*58:01	0.9988882064819335	0.000510593886390314	binder
LAGPPLEI	HLA-B*58:01	0.8569414258003235	0.0664079065706041	binder
LAGVSFEI	HLA-B*58:01	0.6898702263832093	0.097400050705144	binder
LANRFQLQL	HLA-B*58:01	0.9435535669326782	0.03923482710277601	binder
LAPTDVKEL	HLA-B*58:01	0.6608112871646881	0.19712488898085356	binder
LASKELAAW	HLA-B*58:01	0.9986185073852539	0.0007745837502756572	binder
LATKIQAAW	HLA-B*58:01	0.9991938710212708	0.00025684928966898354	binder
LAVGDNNSKW	HLA-B*58:01	0.9992357850074768	0.0005616848405970235	binder
LDTNADKQL	HLA-B*58:01	0.399937142431736	0.2525858192541892	ambiguous
LEDALQQAKED	HLA-B*58:01	0.06924684569239617	0.03155724043312504	not-binder
LEEALQQAKED	HLA-B*58:01	0.10678658559918404	0.051956342338145334	not-binder
LEVDNKEALW	HLA-B*58:01	0.9533785104751586	0.04175336426496529	binder
LGAPGFAW	HLA-B*58:01	0.9875846266746521	0.011954512441416293	binder
LGGPGSFYW	HLA-B*58:01	0.9927623748779297	0.004701236662045631	binder
LIGPPLLI	HLA-B*58:01	0.7828008651733398	0.11965325540500807	binder
LIGPTFSY	HLA-B*58:01	0.6025814652442932	0.16879375561783866	binder
LLGPTAQW	HLA-B*58:01	0.9913953304290771	0.00435155722401852	binder
LPINGNGKQ	HLA-B*58:01	0.20695257410407067	0.14738758865114587	not-binder
LQVSAKIGF	HLA-B*58:01	0.1883913278579712	0.14667816499511624	not-binder
LRNVSTGD	HLA-B*58:01	0.0049134638160467144	0.0033145865508839596	not-binder
LSAAEVMQW	HLA-B*58:01	0.9990376234054565	0.000559196232340442	binder
LSAHGIVVAW	HLA-B*58:01	0.9991788983345031	0.0004506274461940318	binder
LSALDKGSTH	HLA-B*58:01	0.5290456533432006	0.14209738670585736	ambiguous
LSAPIHTQM	HLA-B*58:01	0.9926206946372986	0.005664069933238869	binder
LSARDFGERW	HLA-B*58:01	0.9988905787467957	0.0005777666843130951	binder
LSDQHPLTW	HLA-B*58:01	0.9990267992019654	0.00025694460697002567	binder
LSDSPGPTW	HLA-B*58:01	0.9976229786872863	0.0015438590705786172	binder
LSGATVTLW	HLA-B*58:01	0.9988642573356629	0.00048224384814548053	binder
LSGEAFDW	HLA-B*58:01	0.9896688342094422	0.009289092834445503	binder
LSGRSTPKL	HLA-B*58:01	0.7176939189434052	0.20873261905356494	binder
LSHKGNEFW	HLA-B*58:01	0.9974058389663696	0.0018345728797466954	binder
LSIVDRTTI	HLA-B*58:01	0.9743772506713867	0.02025282536065166	binder
LSPDLGETDLSPN	HLA-B*58:01	0.18158632516860962	0.145897269063791	not-binder
LSQKGYSW	HLA-B*58:01	0.998856270313263	0.00044805967096673074	binder
LSQKLQMIL	HLA-B*58:01	0.8796433806419373	0.037745363420148	binder
LSQRGYEW	HLA-B*58:01	0.9985951542854309	0.00033927617566048606	binder
LSSEVTKNW	HLA-B*58:01	0.9995396852493286	0.00023942137293545584	binder
LSSFVGGLSV	HLA-B*58:01	0.9497853517532349	0.01670662690817562	binder
LSSPDDAVIW	HLA-B*58:01	0.9983242154121399	0.0012003841578867509	binder
LSSQSRQW	HLA-B*58:01	0.9991839766502381	0.00038085194124200234	binder
LSTRPEKF	HLA-B*58:01	0.9886421203613281	0.003955551221866896	binder
LSVFSTSKW	HLA-B*58:01	0.9992490649223328	0.00044618260305935413	binder
LSVKGTLQQF	HLA-B*58:01	0.9962863683700561	0.0010501909271569947	binder
LTAEAFGF	HLA-B*58:01	0.8569732666015625	0.09080783535879246	binder
LTGPALQW	HLA-B*58:01	0.9988119840621948	0.0005241953893834568	binder
LTMTRNAVW	HLA-B*58:01	0.9986491918563842	0.0005923023473104084	binder
LTNKGELFVW	HLA-B*58:01	0.999504005908966	0.00022140202740114504	binder
LTNTIHCRL	HLA-B*58:01	0.7581723451614379	0.14079170234598118	binder
LTPVVVTLW	HLA-B*58:01	0.9966223239898682	0.00144871227790688	binder
LTTEVHPEL	HLA-B*58:01	0.9487750411033631	0.044213067840694134	binder
MAIVGTHKF	HLA-B*58:01	0.9788979768753052	0.021795198769914127	binder
MSERQVALW	HLA-B*58:01	0.9984655618667603	0.0009091605548164248	binder
MSESELGRKW	HLA-B*58:01	0.9965351939201355	0.00134204833007093	binder
MSLPLTARW	HLA-B*58:01	0.9997054219245911	0.00017469773188205306	binder
MSNKHGWTW	HLA-B*58:01	0.9992584466934205	0.0003973603919155094	binder
MSTEHRGPV	HLA-B*58:01	0.14412601026706398	0.1902018605429712	not-binder
MSTKAVLW	HLA-B*58:01	0.9994108319282532	0.0004281936392977406	binder
MSTLPSKW	HLA-B*58:01	0.9992057919502259	0.0005735434829511203	binder
MTGLALLY	HLA-B*58:01	0.9314037561416626	0.054347595883404286	binder
MTGRAARW	HLA-B*58:01	0.9891446471214295	0.009984004175883795	binder
MTLKDIYTW	HLA-B*58:01	0.9997374415397644	9.150966609786811e-05	binder
MTTRELQQYW	HLA-B*58:01	0.9989750742912292	0.000404289750225606	binder
NAPWAVTSL	HLA-B*58:01	0.3532362520694733	0.2171836949266188	not-binder
NGGPSHLW	HLA-B*58:01	0.9880600810050965	0.010716180546787666	binder
NIPEKTTAL	HLA-B*58:01	0.036162557918578385	0.036791511719292264	not-binder
NSASSHNW	HLA-B*58:01	0.9870739698410034	0.011260679546883244	binder
NSLVDKTSW	HLA-B*58:01	0.9983138799667358	0.0012455768017813598	binder
NTAVVPQGW	HLA-B*58:01	0.9838969826698303	0.006684579319015903	binder
NVKVDPEIQ	HLA-B*58:01	0.24331310167908668	0.15357176464130814	not-binder
PAASSFGSPG	HLA-B*58:01	0.02744906023144722	0.018413047089643166	not-binder
PASTGLGWGSGL	HLA-B*58:01	0.23101550042629243	0.16051911027159987	not-binder
PDIKKDRW	HLA-B*58:01	0.8982954144477844	0.053518287150431026	binder
PEYVNLPINGNGKQ	HLA-B*58:01	0.9073329329490661	0.059250261743273774	binder
PINGNGKQ	HLA-B*58:01	0.1617936197668314	0.19364709775668965	not-binder
PPTYVKVEVPGTFV	HLA-B*58:01	0.21063534244894982	0.17058991703945997	not-binder
PPYTVVYFPVRG	HLA-B*58:01	0.767655223608017	0.15925627965463993	binder
PPYTVVYFPVRGR	HLA-B*58:01	0.7386705815792084	0.17793730524359266	binder
PPYTVVYFPVR	HLA-B*58:01	0.8518662095069885	0.04700250946838652	binder
PQTLLQMS	HLA-B*58:01	0.013863440416753293	0.0050234334689804195	not-binder
PSGAYFAW	HLA-B*58:01	0.9259967565536499	0.03995358240064588	binder
PSSSPTHLW	HLA-B*58:01	0.9938328981399536	0.0015210022836428406	binder
QAAQPTRW	HLA-B*58:01	0.9961326956748963	0.00326169728546578	binder
QATGTSRW	HLA-B*58:01	0.9883320212364197	0.012585152107748118	binder
QSAKTQIKL	HLA-B*58:01	0.7797062993049622	0.1299648195313897	binder
QSFITSSW	HLA-B*58:01	0.9978763818740845	0.0005927439820623135	binder
QSFKPETYW	HLA-B*58:01	0.9990534663200379	0.0006850006768640823	binder
QSLKSTAKW	HLA-B*58:01	0.9986607551574707	0.0009410276116693308	binder
QSLPDFGISY	HLA-B*58:01	0.9584096670150757	0.05573285849247128	binder
QSSHLNVHW	HLA-B*58:01	0.9991384148597717	0.0007542277005500259	binder
QSVHFQTIF	HLA-B*58:01	0.9729209303855896	0.03188507722286272	binder
QTVSPAEKW	HLA-B*58:01	0.9984517931938172	0.00190878260382511	binder
RAAADGSLQW	HLA-B*58:01	0.9996069669723511	0.00028156487483670475	binder
RAADPLVGVFLW	HLA-B*58:01	0.9997682094573974	0.0001134243746431605	binder
RAADVLVYL	HLA-B*58:01	0.9971936583518982	0.0028663257492404777	binder
RAAFVLPEF	HLA-B*58:01	0.9914342999458313	0.005438729450932704	binder
RAAIMQALW	HLA-B*58:01	0.9992408275604248	0.0005303411035877958	binder
RAAKPEQIQKW	HLA-B*58:01	0.9992161870002747	0.00099329423210013	binder
RAAPDPPPLF	HLA-B*58:01	0.9964944958686829	0.0033723324873958997	binder
RAFEDVKVFW	HLA-B*58:01	0.999825918674469	8.858101002993612e-05	binder
RAIAAHERQAW	HLA-B*58:01	0.9960319638252259	0.00661150289961166	binder
RAIAALSFW	HLA-B*58:01	0.9990628361701965	0.0010580240906322771	binder
RAIDTDSNLW	HLA-B*58:01	0.99975106716156	0.00014664102119130244	binder
RAIEALLQYW	HLA-B*58:01	0.9998731732368469	6.0027747496964235e-05	binder
RAIELQPHF	HLA-B*58:01	0.9964334726333618	0.0031008040925968104	binder
RAIRDFFW	HLA-B*58:01	0.9984791994094848	0.001142364298243529	binder
RAIYTIMRW	HLA-B*58:01	0.9992398738861084	0.0006594796730488171	binder
RALESGDVNTVW	HLA-B*58:01	0.9995824217796325	0.00028193715854536575	binder
RALKEITTF	HLA-B*58:01	0.9982046604156494	0.001592702813967995	binder
RALPSLDIVVW	HLA-B*58:01	0.9997762203216553	0.00010683084397261021	binder
RAMQDMQLLW	HLA-B*58:01	0.999593997001648	0.0001501113914466257	binder
RAQSIHPAKDGW	HLA-B*58:01	0.9907530546188354	0.00826307477034455	binder
RARTIYERF	HLA-B*58:01	0.9803933501243591	0.026205352729313063	binder
RASQVQSKL	HLA-B*58:01	0.7338248074054718	0.21629865451587993	binder
RATHVTDFF	HLA-B*58:01	0.9884177088737488	0.009568325340740534	binder
RATPENYLF	HLA-B*58:01	0.99705411195755	0.0015860782496594618	binder
RAVEYNALF	HLA-B*58:01	0.9947235107421875	0.0031610809973445265	binder
RAVGHEPEHW	HLA-B*58:01	0.9992467641830445	0.0009893880319204117	binder
RAVKVLQLF	HLA-B*58:01	0.9987229228019714	0.0007681700800480191	binder
RAYAKDVKF	HLA-B*58:01	0.9976258635520935	0.0014174914031796213	binder
RGADIDQQW	HLA-B*58:01	0.9973007559776306	0.0017403756873669463	binder
RGAGPAPAW	HLA-B*58:01	0.9814380407333374	0.010845103661347336	binder
RGAQVEEIW	HLA-B*58:01	0.9875547051429748	0.013416857741728969	binder
RGFGSAVGWLPLG	HLA-B*58:01	0.16463590338826178	0.0917395421111763	not-binder
RGISVENSW	HLA-B*58:01	0.9948601484298706	0.003996795349847061	binder
RGNPLVVRF	HLA-B*58:01	0.991030466556549	0.003953477647026836	binder
RGTVIVERW	HLA-B*58:01	0.99800546169281	0.0013405467512811603	binder
RIAPSGDQW	HLA-B*58:01	0.9973076105117797	0.001461818624465208	binder
RIINRFHSF	HLA-B*58:01	0.8054368913173675	0.1916805960543515	binder
RILGSDTESW	HLA-B*58:01	0.9985633134841919	0.0008508476008856966	binder
RILPQDVILKF	HLA-B*58:01	0.9977180361747742	0.0002583946116089937	binder
RITPEFSKW	HLA-B*58:01	0.9983943343162537	0.0011604895316720935	binder
RLAPNFRW	HLA-B*58:01	0.9976889967918396	0.0028792218536222466	binder
RLFDEGTISKW	HLA-B*58:01	0.9995948791503906	0.0006061694067980284	binder
RLFGAVVRW	HLA-B*58:01	0.9982815027236939	0.0023635940273212816	binder
RLNPLVLLL	HLA-B*58:01	0.9648791074752807	0.024852908853325348	binder
RMFLENETW	HLA-B*58:01	0.9988312125205994	0.0009160278153498069	binder
RSADEPMTTF	HLA-B*58:01	0.9974684000015259	0.002395882819755525	binder
RSAEALAF	HLA-B*58:01	0.9808120727539062	0.009808714439109738	binder
RSAKWRPG	HLA-B*58:01	0.08768224189989268	0.14290072631628356	not-binder
RSAPPGPFAW	HLA-B*58:01	0.9996255278587342	0.00020002812105202175	binder
RSAQAIHKF	HLA-B*58:01	0.9979904294013977	0.0009745992784304446	binder
RSARDTAQIF	HLA-B*58:01	0.9833754539489746	0.010549944913010463	binder
RSAVVEMLI	HLA-B*58:01	0.986463189125061	0.012589982608741966	binder
RSDGLLQLW	HLA-B*58:01	0.9982746124267579	0.0010349053428545286	binder
RSDIGEFEW	HLA-B*58:01	0.9978620409965515	0.001134967861926992	binder
RSDKPKLF	HLA-B*58:01	0.9767274141311646	0.0241068365063996	binder
RSDPSIMNW	HLA-B*58:01	0.9989510893821716	0.0005904859122001982	binder
RSEVILEKW	HLA-B*58:01	0.9984567523002624	0.0007414923416854476	binder
RSFFTDGSLDSW	HLA-B*58:01	0.9995478510856628	0.00020500840384763932	binder
RSFLTKLEW	HLA-B*58:01	0.9992342352867126	0.00023317620004114904	binder
RSFPGFQAF	HLA-B*58:01	0.9989578008651734	0.0004411017280549091	binder
RSFQMQYNL	HLA-B*58:01	0.9789962887763977	0.015243680595683148	binder
RSGPASTF	HLA-B*58:01	0.9916224479675293	0.006179464092065526	binder
RSGQNGNQTW	HLA-B*58:01	0.9984123945236206	0.0008210816561297949	binder
RSIAGIDQW	HLA-B*58:01	0.9991915225982666	0.0011015865199977607	binder
RSIESTLDDLF	HLA-B*58:01	0.9916682124137879	0.005485657993302216	binder
RSIKEKISMW	HLA-B*58:01	0.9991177678108215	0.0005282407300653435	binder
RSILAPLAW	HLA-B*58:01	0.9990445494651794	0.0004261255494390232	binder
RSIPAYLAETLYY	HLA-B*58:01	0.9762395739555358	0.019431941826957646	binder
RSIPVLAKW	HLA-B*58:01	0.9997310757637023	0.00013699971892194163	binder
RSIQLDGLVW	HLA-B*58:01	0.9992697954177856	0.00025982908107348375	binder
RSIQVGPGAAARW	HLA-B*58:01	0.9982248306274414	0.0014725893702562103	binder
RSISDKQQW	HLA-B*58:01	0.9991717457771301	0.0006120848984037346	binder
RSISQGLTWTW	HLA-B*58:01	0.9996015667915344	0.00026795201228037974	binder
RSIVNQVRF	HLA-B*58:01	0.9976867198944092	0.0012529514875487516	binder
RSKQTKELW	HLA-B*58:01	0.9968422651290894	0.00242964035719663	binder
RSLAYIHSF	HLA-B*58:01	0.9973372936248779	0.003168074755871564	binder
RSLDQQMYL	HLA-B*58:01	0.9731373429298401	0.01838388566423681	binder
RSLGFNTQI	HLA-B*58:01	0.987802791595459	0.0072675591992744475	binder
RSLKDHKVSF	HLA-B*58:01	0.9957399249076844	0.0024024454638341634	binder
RSLPASQAW	HLA-B*58:01	0.9993907928466796	0.00034370243127148606	binder
RSLPEIWTL	HLA-B*58:01	0.9985934495925903	0.0009282537983723374	binder
RSLPRDTSNW	HLA-B*58:01	0.999471116065979	0.00027521915158328514	binder
RSLQLHLVF	HLA-B*58:01	0.997652244567871	0.002112306738102638	binder
RSMDQGSTW	HLA-B*58:01	0.9990779519081116	0.0009790582890541989	binder
RSMGLPLQF	HLA-B*58:01	0.9982859849929809	0.0018818290059264976	binder
RSMKGLRW	HLA-B*58:01	0.9989307999610901	0.0006665946939795502	binder
RSNGSYVDGW	HLA-B*58:01	0.9986777424812316	0.0010945426748066329	binder
RSNILTLMY	HLA-B*58:01	0.9936612486839295	0.002801551258351219	binder
RSNIMTLLF	HLA-B*58:01	0.9976785898208618	0.0010762251463874895	binder
RSNSFNSTF	HLA-B*58:01	0.9940423607826233	0.00359161463922927	binder
RSQSSELTKW	HLA-B*58:01	0.9985374450683594	0.0009122996915193499	binder
RSQVVLYTL	HLA-B*58:01	0.986107063293457	0.006450253642122686	binder
RSRDISREEW	HLA-B*58:01	0.993126392364502	0.009172462243508416	binder
RSRVDQEERW	HLA-B*58:01	0.9974462270736695	0.0008076709098476034	binder
RSSDSWEVW	HLA-B*58:01	0.9987281441688538	0.0007763193126975359	binder
RSSGPYGGGGQYF	HLA-B*58:01	0.9826642036437988	0.016179705714238067	binder
RSSGRVYYF	HLA-B*58:01	0.9977634191513062	0.0010196248439802364	binder
RSSPVEYEF	HLA-B*58:01	0.9982550263404846	0.0016954294592417775	binder
RSSQTGDWTW	HLA-B*58:01	0.9989498972892761	0.0005384422862394782	binder
RSSSLSDFSW	HLA-B*58:01	0.9992000699043274	0.0004099731815717371	binder
RSSVILLTY	HLA-B*58:01	0.9980859756469727	0.001032469551605987	binder
RSSYLANEILW	HLA-B*58:01	0.999270224571228	0.00035836449219618205	binder
RSTDRVLQW	HLA-B*58:01	0.9993377566337586	0.00012297493373460475	binder
RSTHEAVARW	HLA-B*58:01	0.9986294269561767	0.0006187227880598993	binder
RSTQQTTEW	HLA-B*58:01	0.9985730767250061	0.0009734199017376661	binder
RSTVAEHLW	HLA-B*58:01	0.9990233063697815	0.0007461514607652983	binder
RSTVLTPMF	HLA-B*58:01	0.9909878492355346	0.0030543594975734403	binder
RSVDEVNYW	HLA-B*58:01	0.9995118141174316	0.00040982766000332855	binder
RSVDLQTRI	HLA-B*58:01	0.9904711842536926	0.010282815588035545	binder
RSVEDLKERY	HLA-B*58:01	0.9886770486831665	0.008671915198063708	binder
RSVLDNRARF	HLA-B*58:01	0.9710299968719482	0.02401223876902329	binder
RSVPLKATF	HLA-B*58:01	0.9967579483985901	0.0032088924658868812	binder
RSVPTSTVF	HLA-B*58:01	0.9905418872833252	0.013265852066233812	binder
RSVPTSTVFY	HLA-B*58:01	0.9981461763381958	0.0009544718186913612	binder
RSVQVIGGIW	HLA-B*58:01	0.998155665397644	0.001988990073650757	binder
RSVRLYHLL	HLA-B*58:01	0.9679303169250488	0.02466006171446458	binder
RSWLSYSY	HLA-B*58:01	0.9903950214385986	0.005170950914614794	binder
RSWVEQDHW	HLA-B*58:01	0.9993928074836731	0.0005309551940803421	binder
RSYLQDPIW	HLA-B*58:01	0.9971527814865112	0.0029597562492556318	binder
RSYQLEGVNW	HLA-B*58:01	0.9990087032318116	0.0012357872260747944	binder
RSYSQQLFL	HLA-B*58:01	0.9861438989639282	0.004053760325578995	binder
RSYYSVQTAEW	HLA-B*58:01	0.9989564776420593	0.00040433064186904533	binder
RTAHTFESW	HLA-B*58:01	0.998673415184021	0.0011960678726592284	binder
RTAITTPNF	HLA-B*58:01	0.989665973186493	0.00454860828384664	binder
RTAKALQAHW	HLA-B*58:01	0.9981900215148926	0.002383524118518309	binder
RTAKLQVTL	HLA-B*58:01	0.9707305669784546	0.026743479413219848	binder
RTAQLAKIKW	HLA-B*58:01	0.9913023471832275	0.015157378440328167	binder
RTDSSHQAW	HLA-B*58:01	0.9963395357131958	0.0031252921476471107	binder
RTEAILKASW	HLA-B*58:01	0.995094609260559	0.002819667301346608	binder
RTEEMKWRQW	HLA-B*58:01	0.9846689581871033	0.019101531367308713	binder
RTEKTMATW	HLA-B*58:01	0.996381139755249	0.0019390412595266689	binder
RTEVVQTLW	HLA-B*58:01	0.9965223670005798	0.0010168008584342813	binder
RTFKGFQI	HLA-B*58:01	0.9681396007537841	0.02059762364967531	binder
RTGHILVQW	HLA-B*58:01	0.998708188533783	0.000773627925960198	binder
RTGHTVLTW	HLA-B*58:01	0.9983604311943054	0.0009176099568236716	binder
RTIEDFNKF	HLA-B*58:01	0.9990337729454041	0.00046941696265435565	binder
RTKEEVNEW	HLA-B*58:01	0.9989789843559265	0.00041829946098725186	binder
RTLDFDPLL	HLA-B*58:01	0.9808203458786011	0.01308341100751402	binder
RTLPTKEFLW	HLA-B*58:01	0.9995773434638977	0.00024872645893641595	binder
RTLRDIETF	HLA-B*58:01	0.997344183921814	0.001488625891048744	binder
RTMEIESTF	HLA-B*58:01	0.9959692120552063	0.003120920811396904	binder
RTMEWVQTI	HLA-B*58:01	0.9960533261299134	0.0018457313541353293	binder
RTMNIKSATW	HLA-B*58:01	0.9987672686576843	0.0017726613650885523	binder
RTNAIKQTF	HLA-B*58:01	0.9935930252075196	0.006424928837861688	binder
RTNGVLLFI	HLA-B*58:01	0.9883521199226379	0.0105113500790624	binder
RTNNIELHY	HLA-B*58:01	0.9961459994316101	0.0015098155358877667	binder
RTSDKELYF	HLA-B*58:01	0.9927433371543884	0.005930096444820063	binder
RTSETNTLF	HLA-B*58:01	0.9894622802734375	0.005739308888728267	binder
RTSLIGEEW	HLA-B*58:01	0.9973728060722351	0.0016735968926632906	binder
RTSPSGGTW	HLA-B*58:01	0.9974428176879883	0.0009587779963514889	binder
RTSRTLLLL	HLA-B*58:01	0.9702521681785583	0.015443823031410564	binder
RTSTSQAVF	HLA-B*58:01	0.9582133293151855	0.026848515474573308	binder
RTTDEVYLF	HLA-B*58:01	0.997031283378601	0.0022678070493294573	binder
RTTDIVIRI	HLA-B*58:01	0.9986544966697692	0.0005042644388866787	binder
RTTDLLTDW	HLA-B*58:01	0.9967561960220337	0.0037607781079968656	binder
RTTHLHNDLW	HLA-B*58:01	0.9972378492355347	0.001384797440695998	binder
RTTPATELDAW	HLA-B*58:01	0.9978402137756348	0.0020091685891579086	binder
RTTQIYTYF	HLA-B*58:01	0.9957140445709228	0.0031005549523072857	binder
RTTTVESSF	HLA-B*58:01	0.9704553127288819	0.015877082244999285	binder
RTVAALASW	HLA-B*58:01	0.9987119197845459	0.0010568330912653263	binder
RTVALTALL	HLA-B*58:01	0.9516484260559082	0.03295674215294182	binder
RTVEDFNKF	HLA-B*58:01	0.9985939621925354	0.0006096890122866767	binder
RTVEKTWKL	HLA-B*58:01	0.9878358960151672	0.003889324914989469	binder
RTVNVEDSW	HLA-B*58:01	0.9978294730186462	0.0015191740501972024	binder
RTVPGALGAW	HLA-B*58:01	0.9991757988929748	0.0006255498642345014	binder
RTYFVANEW	HLA-B*58:01	0.9983657836914063	0.0007075990207058526	binder
RVAAVLLQF	HLA-B*58:01	0.996548056602478	0.0011220724613328855	binder
RVDGAVSSW	HLA-B*58:01	0.9970453143119812	0.002042625962019112	binder
RVDTSPTPVSW	HLA-B*58:01	0.9967594027519227	0.0025637763272880554	binder
RVEGAQQRW	HLA-B*58:01	0.9904853820800781	0.008657196157654904	binder
RVFAECNDESFW	HLA-B*58:01	0.9922575712203979	0.009946350260501663	binder
RVFDLPLTW	HLA-B*58:01	0.9995945692062378	0.0001908415816196867	binder
RVGKAFKY	HLA-B*58:01	0.9765434265136719	0.016568381662692377	binder
RVHKDGSLW	HLA-B*58:01	0.9956698417663574	0.002624292265339688	binder
RVNPVEYSI	HLA-B*58:01	0.9644991159439087	0.019570455530614306	binder
RVQGFQVEY	HLA-B*58:01	0.9808690905570984	0.013689023837461149	binder
RVSELQVLL	HLA-B*58:01	0.9462725639343261	0.035083117973561784	binder
RVSNIRQVF	HLA-B*58:01	0.9759736299514771	0.015534802612138257	binder
RVSPALGITW	HLA-B*58:01	0.9995184063911438	0.0003550175000362871	binder
RVSQLQIQF	HLA-B*58:01	0.988582444190979	0.009696182457839991	binder
RVVIFDPSW	HLA-B*58:01	0.9973656415939331	0.0013358007285981471	binder
SAAGTYAW	HLA-B*58:01	0.9904686331748962	0.0066743131295034785	binder
SAAPKPTSW	HLA-B*58:01	0.9993756175041199	0.0006529220056486181	binder
SAAPTFMI	HLA-B*58:01	0.880781638622284	0.07892859402011916	binder
SAASSYSF	HLA-B*58:01	0.7164095729589463	0.25692179717007724	binder
SADNTVILW	HLA-B*58:01	0.9974397659301758	0.0022115288640023553	binder
SADRTVKLW	HLA-B*58:01	0.998373556137085	0.0010569945830304663	binder
SADRTVTLW	HLA-B*58:01	0.9994272470474244	0.00027178236069767706	binder
SAGHAYHW	HLA-B*58:01	0.9960083484649658	0.0029271052750828416	binder
SAGHTFSW	HLA-B*58:01	0.9977606296539306	0.0017712784711499917	binder
SAGQAWKW	HLA-B*58:01	0.9970647811889648	0.0014887577948878741	binder
SAGSSFVF	HLA-B*58:01	0.7957018733024597	0.03980558256811972	binder
SALRGEPLW	HLA-B*58:01	0.9984737157821655	0.0009362126652767799	binder
SAPSRATAL	HLA-B*58:01	0.23550128191709518	0.11411611688527007	not-binder
SAPVGVTAL	HLA-B*58:01	0.30160946398973465	0.2114964582746074	not-binder
SAPYGRITL	HLA-B*58:01	0.5205493807792664	0.19035023264020215	ambiguous
SAQGSESHSL	HLA-B*58:01	0.3927497029304504	0.15976217423108233	not-binder
SASEVLKEW	HLA-B*58:01	0.9995574712753296	0.0002459469790561927	binder
SATDTSAKW	HLA-B*58:01	0.9981586456298828	0.0009950796203440878	binder
SATPSLVTW	HLA-B*58:01	0.9995383739471435	0.0002181969706460774	binder
SAYVDSHKW	HLA-B*58:01	0.9991656184196472	0.00035416067294150467	binder
SDSAQGSESHSL	HLA-B*58:01	0.17770251333713533	0.15364969737502415	not-binder
SINPNNHSW	HLA-B*58:01	0.9977689862251282	0.0016889063722754396	binder
SIPEKNRPL	HLA-B*58:01	0.02081416074652225	0.025380633826725934	not-binder
SIPGGYNAL	HLA-B*58:01	0.018087707390077413	0.011406368623706654	not-binder
SKSVGQILLW	HLA-B*58:01	0.919036042690277	0.08695974283375081	binder
SKVLAEVNTSW	HLA-B*58:01	0.9750379681587219	0.012270532247770064	binder
SPSASSSSSFRW	HLA-B*58:01	0.9925426483154297	0.0075585617555477425	binder
SPSSSPTHLW	HLA-B*58:01	0.9940137505531311	0.0027378156207535985	binder
SQPKIVKWDRDM	HLA-B*58:01	0.12903832755982875	0.14291797892373975	not-binder
SQPLGPRII	HLA-B*58:01	0.04678400941193104	0.03963968169895802	not-binder
SSACLIGDAW	HLA-B*58:01	0.9928020000457763	0.0038726623680074967	binder
SSAYEFVTW	HLA-B*58:01	0.9969606161117553	0.0029407384424477755	binder
SSDSHQPLW	HLA-B*58:01	0.9968879818916321	0.001433209289817615	binder
SSDTTVLIW	HLA-B*58:01	0.9950878262519837	0.002505265743996151	binder
SSFASHKW	HLA-B*58:01	0.9992160797119141	0.0002152320239984129	binder
SSGPQSGW	HLA-B*58:01	0.9849034905433655	0.007395120851754577	binder
SSIVDNELW	HLA-B*58:01	0.9985072016716003	0.0002855826168219759	binder
SSLKKKQIW	HLA-B*58:01	0.9891970753669739	0.009137754945397782	binder
SSLPTVEKW	HLA-B*58:01	0.999717366695404	0.0002079601645225817	binder
SSMPNAESW	HLA-B*58:01	0.9986724376678466	0.0004505750560335639	binder
SSNPEQLFF	HLA-B*58:01	0.9924846291542053	0.004182947884954089	binder
SSPQPGSAL	HLA-B*58:01	0.10695179998874664	0.0396752737863347	not-binder
SSPTSPNAL	HLA-B*58:01	0.15141170807182788	0.1334140108240948	not-binder
SSSDLMSKW	HLA-B*58:01	0.9980110406875611	0.0013529239337087473	binder
SSSKEHVKW	HLA-B*58:01	0.9962362408638	0.0023194066540120533	binder
SSSKGSLGGGF	HLA-B*58:01	0.8661428451538086	0.06386131020560343	binder
SSSQIILKW	HLA-B*58:01	0.9996433854103088	0.00016596746959749673	binder
SSSRIRAAW	HLA-B*58:01	0.9958194494247437	0.003344272220720614	binder
SSSSIEVHW	HLA-B*58:01	0.9991921305656433	0.0003834663890982447	binder
SSSSSFRW	HLA-B*58:01	0.9982647776603699	0.0006074528309569535	binder
SSTISSNVASKA	HLA-B*58:01	0.33929848074913027	0.13559434971380627	not-binder
SSTPHNVSW	HLA-B*58:01	0.9992522478103638	0.0003651582083867097	binder
SSTPIAPVF	HLA-B*58:01	0.976752769947052	0.019056147877967982	binder
SSTTVIPTL	HLA-B*58:01	0.8683863043785095	0.038360504615216194	binder
SSTVTHLF	HLA-B*58:01	0.9898294687271119	0.011483553277970675	binder
STAPQPVW	HLA-B*58:01	0.994525134563446	0.0036028264864617072	binder
STAVSYAW	HLA-B*58:01	0.9942590355873108	0.004164138966654704	binder
STDKTVRLW	HLA-B*58:01	0.9992840170860291	0.0003492718961657771	binder
SVIEEHANW	HLA-B*58:01	0.9935796618461609	0.006603372318946592	binder
SVIKNLQSRW	HLA-B*58:01	0.9950237035751343	0.003581565741987282	binder
SVPEAQSAL	HLA-B*58:01	0.043885795027017595	0.024678184778020723	not-binder
SVPLAATSM	HLA-B*58:01	0.10952450707554817	0.06945747053836324	not-binder
SVTEIQEK	HLA-B*58:01	0.11068878397345543	0.0833945954060847	not-binder
TAHSEPSLW	HLA-B*58:01	0.9957942605018616	0.004099423459113103	binder
TAIREVGVW	HLA-B*58:01	0.9980267405509948	0.0019953263869972484	binder
TAPTGHTL	HLA-B*58:01	0.4173710584640503	0.11862611533142141	not-binder
TAVKIAPRY	HLA-B*58:01	0.905375623703003	0.10365317204924623	binder
TAVTPQQTW	HLA-B*58:01	0.9986763238906861	0.0012606382091558286	binder
TFTVTEKPEVID	HLA-B*58:01	0.29187269806861876	0.09157046935012565	not-binder
TINKVLLQY	HLA-B*58:01	0.7994300365447998	0.1474032509300573	binder
TKAVDAETAE	HLA-B*58:01	0.14480686709284782	0.0792747406009345	not-binder
TKKSVQYDDVPEYK	HLA-B*58:01	0.1830222588032484	0.1258842749231728	not-binder
TKTFTVTEKPEVID	HLA-B*58:01	0.24583537578582765	0.052706374802920765	not-binder
TLKGETTTEAVD	HLA-B*58:01	0.22865242660045623	0.06802873175953707	not-binder
TSDPGGLASW	HLA-B*58:01	0.9988059759140014	0.0005211441298417356	binder
TSGPGFHL	HLA-B*58:01	0.6408507585525512	0.12199441336051602	binder
TSGPPLTM	HLA-B*58:01	0.887223732471466	0.08686747980295298	binder
TSLPDTDTW	HLA-B*58:01	0.9967792868614197	0.0006912124866649189	binder
TSLVSDGETW	HLA-B*58:01	0.9976377010345459	0.0013789507397698486	binder
TSPSVTPLI	HLA-B*58:01	0.554088020324707	0.15073391436392877	ambiguous
TSSSLPEAW	HLA-B*58:01	0.9929527997970581	0.0064115679635356635	binder
TSVLENHHW	HLA-B*58:01	0.9989202857017517	0.0008215919859990868	binder
TTAIAEAW	HLA-B*58:01	0.9846121311187744	0.008212850875665274	binder
TTTEAVDAATAE	HLA-B*58:01	0.525659829378128	0.09958656838791193	ambiguous
TTTKAVDAETAE	HLA-B*58:01	0.5552945733070374	0.08349708152695448	binder
TTYKLVINGK	HLA-B*58:01	0.07303356789052487	0.05527030123149636	not-binder
TTYKLVINGKT	HLA-B*58:01	0.38032037019729614	0.1270272225236694	not-binder
TVDIPENVDI	HLA-B*58:01	0.1399310076609254	0.14582018846567812	not-binder
TVHQGDTSW	HLA-B*58:01	0.9817199587821961	0.011884945873466286	binder
TVIEKTESW	HLA-B*58:01	0.9948342204093933	0.005175043855359049	binder
TVLTTHHHW	HLA-B*58:01	0.993685781955719	0.006415832771850033	binder
TVTEKPEVID	HLA-B*58:01	0.3365418821573257	0.1373040951673907	not-binder
TYDDATKTF	HLA-B*58:01	0.9801032423973084	0.011141448930491618	binder
TYDDATKTFTVTE	HLA-B*58:01	0.5594308644533157	0.22308019866681966	ambiguous
TYDDATKTFTVTEK	HLA-B*58:01	0.6484473526477814	0.19351301248049146	binder
TYDDATKTFTVT	HLA-B*58:01	0.8365341663360596	0.15176809556887552	binder
VAAKNLQEAEEW	HLA-B*58:01	0.9977780461311341	0.0011464694653970425	binder
VAAPSWLH	HLA-B*58:01	0.7419668436050415	0.1451958171110548	binder
VAGKTYRW	HLA-B*58:01	0.9980177998542785	0.0009189236385230129	binder
VANLTNLVW	HLA-B*58:01	0.9992831945419312	0.00029906557665842126	binder
VAPRSGLAA	HLA-B*58:01	0.06448740810155869	0.027380200489839735	not-binder
VGGEALELR	HLA-B*58:01	0.31708934605121614	0.15702894981747031	not-binder
VGLPAAGKTTW	HLA-B*58:01	0.9987802863121032	0.0005936942209216859	binder
VIEVKVPA	HLA-B*58:01	0.030467276647686958	0.00916327862165181	not-binder
VKLAKAGKNQGD	HLA-B*58:01	0.3498477041721344	0.16128947435264104	not-binder
VLDPHTSHSW	HLA-B*58:01	0.9988956570625305	0.0011054041444067133	binder
VNLPINGNGKQ	HLA-B*58:01	0.8360416769981385	0.07107300561766447	binder
VSAAEQQLW	HLA-B*58:01	0.999344801902771	9.576977555926442e-05	binder
VSAETVEKW	HLA-B*58:01	0.9997348666191102	0.00011198734991423682	binder
VSAPELGLW	HLA-B*58:01	0.9995435118675232	0.00013605602560568116	binder
VSDPENTTW	HLA-B*58:01	0.9992138266563415	0.0003857394858887949	binder
VSFDSHEEW	HLA-B*58:01	0.9995229244232178	0.0002521263820309822	binder
VSFPDVTSNMTI	HLA-B*58:01	0.9849589824676513	0.006544361166371316	binder
VSGKPLLI	HLA-B*58:01	0.9823297739028931	0.012418397756350683	binder
VSGKVYQW	HLA-B*58:01	0.9994691967964172	0.0003352350805376411	binder
VSHPNEVSW	HLA-B*58:01	0.9995013117790222	0.00027646704935903175	binder
VSIKAIGW	HLA-B*58:01	0.9988967657089234	0.00022738730731297624	binder
VSKPDLITW	HLA-B*58:01	0.9996027946472168	0.00021002723847157666	binder
VSNPYHVVI	HLA-B*58:01	0.9841050148010254	0.01570575571156671	binder
VSNRNKLKW	HLA-B*58:01	0.9956031322479248	0.0036714830219903663	binder
VSQKISKTRW	HLA-B*58:01	0.9964956879615784	0.00388268483896012	binder
VSSDVQSVF	HLA-B*58:01	0.9870564579963684	0.012548245170919554	binder
VSSKAYLM	HLA-B*58:01	0.989180076122284	0.0031610997134627773	binder
VSSTNGHRW	HLA-B*58:01	0.9988713264465332	0.0002483483956284181	binder
VSTASHLL	HLA-B*58:01	0.956355881690979	0.019150432222107477	binder
VSTTIDPFW	HLA-B*58:01	0.9979013204574585	0.0015218579338991936	binder
VTAGDPVSW	HLA-B*58:01	0.9984833478927613	0.000788959153504081	binder
VTATSSKW	HLA-B*58:01	0.9968437790870667	0.0033419271073737073	binder
VTIHEKQKESW	HLA-B*58:01	0.9986939072608948	0.0007390746707206671	binder
VTNKSQIRTW	HLA-B*58:01	0.9991568446159362	0.000515123133586956	binder
VTNKSVSVW	HLA-B*58:01	0.9993592023849487	0.0002536084644638986	binder
VTVAEGGVA	HLA-B*58:01	0.11874779760837555	0.05816867355175876	not-binder
VTVQSFGW	HLA-B*58:01	0.9975000262260437	0.0007153959113095406	binder
VVPEPGQPL	HLA-B*58:01	0.09173832833766937	0.01827134266716395	not-binder
VVSPHEDMRTW	HLA-B*58:01	0.9990467667579651	0.0006114652634080937	binder
VVSSIHSSW	HLA-B*58:01	0.9976085901260376	0.001945994310587992	binder
WESGRGWRSWRAGV	HLA-B*58:01	0.002158476976910606	0.0021297390892077066	not-binder
WSTKESPRW	HLA-B*58:01	0.9955517053604126	0.0018906584690225514	binder
YAPKGSSL	HLA-B*58:01	0.24954277873039246	0.04480068401663258	not-binder
YAPSGNYV	HLA-B*58:01	0.11279929839074612	0.13886167179658496	not-binder
YAQKDLGYLQQW	HLA-B*58:01	0.998565399646759	0.0016062471166981872	binder
YDPSSAPGKGVVW	HLA-B*58:01	0.9195478320121765	0.03797418090388008	binder
YENEVALRQ	HLA-B*58:01	0.08283692859113216	0.07558933040517622	not-binder
YFAERVTSL	HLA-B*58:01	0.7559309601783752	0.17686544196741258	binder
YLNRHLHTW	HLA-B*58:01	0.9884019374847413	0.01407346956780164	binder
YLPDGTASL	HLA-B*58:01	0.02859286209568381	0.02756335065784957	not-binder
YQSKYEEL	HLA-B*58:01	0.013152090040966869	0.008425152255099152	not-binder
YSGLSVSW	HLA-B*58:01	0.997203814983368	0.0020864427444461453	binder
YSKYYKTID	HLA-B*58:01	0.051162489131093024	0.025118116204669184	not-binder
YTIKDTVAW	HLA-B*58:01	0.9996087074279785	0.0001240484180184676	binder
YTYKKQVKI	HLA-B*58:01	0.8007373571395874	0.140548911865363	binder
YVNLPINGNGKQ	HLA-B*58:01	0.8683239459991455	0.09833971449998465	binder
GTQLTMRT	HLA-B*58:01	0.10107422331348062	0.08759224875428474	not-binder
HLCKLFDI	HLA-B*58:01	0.2511147797107697	0.16373294237106564	not-binder
GARTALFN	HLA-B*58:01	0.06520413234829903	0.03543917109169858	not-binder
PELWFGDD	HLA-B*58:01	0.01624368482735008	0.019300390116110445	not-binder
LITKGYNF	HLA-B*58:01	0.6412088215351105	0.15399057055429355	binder
TLTKLSKL	HLA-B*58:01	0.04034155160188675	0.01937547427743627	not-binder
PDAKFAID	HLA-B*58:01	0.03463245760649443	0.03293337182831784	not-binder
QSINYIGY	HLA-B*58:01	0.7394323348999023	0.16382273717383547	binder
FANGTQAQ	HLA-B*58:01	0.03640286810696125	0.022732757557720258	not-binder
QKSGTMIL	HLA-B*58:01	0.006199501850642264	0.0033809102813695435	not-binder
LYKPLGQA	HLA-B*58:01	0.02599525135010481	0.021794061605295	not-binder
YYRQMPTP	HLA-B*58:01	0.02070847130380571	0.015413464990760994	not-binder
TLKICVAY	HLA-B*58:01	0.059837480820715425	0.05841802925352159	not-binder
IAEFIVKS	HLA-B*58:01	0.21118371263146402	0.20136349314166557	not-binder
GRAARNWE	HLA-B*58:01	0.029655420396011323	0.04658626090464533	not-binder
DNNFKRTT	HLA-B*58:01	0.011388581153005362	0.007835893597321933	not-binder
LIVEDLEP	HLA-B*58:01	0.05999066457152367	0.016432903318740748	not-binder
GHAMSVIP	HLA-B*58:01	0.023147479770705102	0.015509593359401974	not-binder
FWAATVIT	HLA-B*58:01	0.09444378912448884	0.037204652093667155	not-binder
TSENIERV	HLA-B*58:01	0.23694340903311967	0.2559428379070306	not-binder
CPEINYVL	HLA-B*58:01	0.1422821268439293	0.1420582777815473	not-binder
LLWAALRT	HLA-B*58:01	0.3553777277469635	0.18597932557303262	not-binder
MTLGIFMI	HLA-B*58:01	0.8397514462471009	0.11695244455858698	binder
FGLKGSLC	HLA-B*58:01	0.20264513697475195	0.15946756660138459	not-binder
KLVDNIHI	HLA-B*58:01	0.42904974818229674	0.21601913368115747	ambiguous
SEKLYNFP	HLA-B*58:01	0.01708975280635059	0.014205423805996258	not-binder
HHGYIARV	HLA-B*58:01	0.04195643451530486	0.06698361698640998	not-binder
HALDQGRV	HLA-B*58:01	0.16637156680226325	0.06669904341875177	not-binder
YNFNTMMY	HLA-B*58:01	0.2116430200636387	0.19092772078698306	not-binder
SNILNMLR	HLA-B*58:01	0.09920629337430001	0.03515468085804371	not-binder
LSGIITSL	HLA-B*58:01	0.5779285460710526	0.19424101939291083	ambiguous
FIEHANLK	HLA-B*58:01	0.015519587323069572	0.01209631888825878	not-binder
LCFLEKSL	HLA-B*58:01	0.5169038072228431	0.27495699246571775	ambiguous
LMVWRRSL	HLA-B*58:01	0.0108494708314538	0.00922242826119216	not-binder
KISWADLM	HLA-B*58:01	0.5913971364498138	0.10210988275386333	binder
GFVKFYLN	HLA-B*58:01	0.04683982701972127	0.030742662863482196	not-binder
VKRTTLHP	HLA-B*58:01	0.011891525238752365	0.0058809848901360765	not-binder
PLGDSPQP	HLA-B*58:01	0.03524385262280703	0.025009577181044327	not-binder
VKKALVIG	HLA-B*58:01	0.032008648244664074	0.022019730055538315	not-binder
YHAPGAFP	HLA-B*58:01	0.04894169941544533	0.04786954097670999	not-binder
GDLGMKDA	HLA-B*58:01	0.00768476917874068	0.006239825697124912	not-binder
KKKKYCYL	HLA-B*58:01	0.00997010013088584	0.005246080130571049	not-binder
AGEIEFDE	HLA-B*58:01	0.015042935544624925	0.01155433074943118	not-binder
IVMKNTDE	HLA-B*58:01	0.18153987340629102	0.17288411690595648	not-binder
QLPGGILL	HLA-B*58:01	0.09486636668443679	0.06359986344584405	not-binder
KYFGSGVI	HLA-B*58:01	0.052212349511682986	0.03719897033554552	not-binder
QDAVSRSQ	HLA-B*58:01	0.01082927449606359	0.008506450092924061	not-binder
HQVANYTL	HLA-B*58:01	0.026956961676478385	0.021087584629154634	not-binder
LISDDFKK	HLA-B*58:01	0.03630471490323543	0.01633864303222529	not-binder
SSSSSEAA	HLA-B*58:01	0.020310991059523074	0.023861234491125278	not-binder
NTLGENIA	HLA-B*58:01	0.022661494836211205	0.03193642870414647	not-binder
QNPFLVIL	HLA-B*58:01	0.2092519322410226	0.1799961453289673	not-binder
DSVDASDQ	HLA-B*58:01	0.00634488653158769	0.004627635472457518	not-binder
AFMGYVLP	HLA-B*58:01	0.10401453543454409	0.06808421419532419	not-binder
CSDKNDFP	HLA-B*58:01	0.007532225619070232	0.00448498255913088	not-binder
DLDRIYPA	HLA-B*58:01	0.012160832574591041	0.00953991516197668	not-binder
SLQLLTVA	HLA-B*58:01	0.024844360910356043	0.017443244059768676	not-binder
NGPESIAG	HLA-B*58:01	0.0033293118933215736	0.001483652375729815	not-binder
SKVHGFRA	HLA-B*58:01	0.0025987900095060467	0.0020633987393171875	not-binder
SNLRDGNL	HLA-B*58:01	0.012338233087211848	0.006044511002659129	not-binder
VESGGDNL	HLA-B*58:01	0.003958446392789483	0.002553227417524142	not-binder
PNRMIDVG	HLA-B*58:01	0.028411008417606354	0.027486497019354416	not-binder
KASEIEGS	HLA-B*58:01	0.052804583311080934	0.0428965133116619	not-binder
EAVAAGMV	HLA-B*58:01	0.05636619073338807	0.06078619930713615	not-binder
TCKDLVSC	HLA-B*58:01	0.043562586233019826	0.03430649163839578	not-binder
AVIKELKG	HLA-B*58:01	0.05547594577074051	0.041299070534302464	not-binder
LTSTLKTK	HLA-B*58:01	0.11752145029604436	0.07700026928226233	not-binder
LAVSLGHL	HLA-B*58:01	0.49658349752426145	0.03749027290936536	ambiguous
LSLKFDDP	HLA-B*58:01	0.456872732937336	0.19014603106457378	ambiguous
EAPDEATA	HLA-B*58:01	0.008495250111445784	0.004318166677349272	not-binder
IEEADVII	HLA-B*58:01	0.008938636817038059	0.006415446605717415	not-binder
LATGGSAV	HLA-B*58:01	0.0791283356025815	0.06524102275644729	not-binder
SEIELSIK	HLA-B*58:01	0.08763626776635647	0.07982198407711928	not-binder
HGAKVLVD	HLA-B*58:01	0.27344479262828825	0.1649792964025674	not-binder
KEENPVVA	HLA-B*58:01	0.014329786784946919	0.008811545734962744	not-binder
IRDHYPRP	HLA-B*58:01	0.012323180434759707	0.020339999491470157	not-binder
VPYYNKPP	HLA-B*58:01	0.2056057035923004	0.14215623853313736	not-binder
FKIAETEI	HLA-B*58:01	0.03737869616597891	0.04235295333394179	not-binder
KNLNEKKL	HLA-B*58:01	0.14569220021367074	0.12489539370266026	not-binder
EAVDAGFL	HLA-B*58:01	0.019946675025857986	0.022455539874921236	not-binder
RGYEEIRT	HLA-B*58:01	0.15960563234984876	0.13739100776438512	not-binder
VIERGRIL	HLA-B*58:01	0.007288842392154038	0.007389866931463935	not-binder
NLTTSISW	HLA-B*58:01	0.9363027930259704	0.02279460533346099	binder
FAAVEQGY	HLA-B*58:01	0.38011128455400467	0.22080813397417556	not-binder
IVGAGYID	HLA-B*58:01	0.12267794422805309	0.10688965879934925	not-binder
MPEDILPD	HLA-B*58:01	0.019805025262758135	0.016133364346149967	not-binder
ACAHFTNN	HLA-B*58:01	0.014224563725292683	0.009227313176601066	not-binder
TSGLLRQV	HLA-B*58:01	0.536637669801712	0.2396890857197537	ambiguous
RETPLYFA	HLA-B*58:01	0.004771505715325475	0.00406004859098365	not-binder
LAQSLANN	HLA-B*58:01	0.0767698734998703	0.058477868056507336	not-binder
VPKDLSHI	HLA-B*58:01	0.19412090815603733	0.2059201192707632	not-binder
NKPAGTVV	HLA-B*58:01	0.011193640250712632	0.01420204612121542	not-binder
FRDIVTGP	HLA-B*58:01	0.007538487494457513	0.0051204958312142355	not-binder
GATEFEIK	HLA-B*58:01	0.19550479650497438	0.13561176017765655	not-binder
NPGDTGFK	HLA-B*58:01	0.04342815689742565	0.0284995513970298	not-binder
EVKFEELK	HLA-B*58:01	0.08650417337194086	0.07039778663269507	not-binder
LEQDTLVI	HLA-B*58:01	0.0495617588981986	0.05417338210700006	not-binder
NVVHLGDA	HLA-B*58:01	0.038780047371983525	0.022172803175712	not-binder
RLADSVQR	HLA-B*58:01	0.0999531090259552	0.09244850240074098	not-binder
SGASRITD	HLA-B*58:01	0.0413909837603569	0.01563537867723986	not-binder
EVLAAAAA	HLA-B*58:01	0.007798060087952763	0.007797145208313505	not-binder
KNGIVNVS	HLA-B*58:01	0.052731454372406006	0.0448467244817923	not-binder
QLLTEKFN	HLA-B*58:01	0.07355185449123383	0.04515394930001088	not-binder
NSELERLQ	HLA-B*58:01	0.07842218354344369	0.05081914699400186	not-binder
HYEARELC	HLA-B*58:01	0.019434090750291944	0.0163663423583183	not-binder
KILPYCPR	HLA-B*58:01	0.05820212736725807	0.045452134870630934	not-binder
VIAGGKKL	HLA-B*58:01	0.060881336824968456	0.07102296987430776	not-binder
SNTIFEIC	HLA-B*58:01	0.025957894045859575	0.024053474853634235	not-binder
EATKLAMI	HLA-B*58:01	0.333281696587801	0.3175341414995435	not-binder
VSRPGLRV	HLA-B*58:01	0.26513859182596206	0.23899948127542625	not-binder
QSATLLKR	HLA-B*58:01	0.25728939436376097	0.2597291984886863	not-binder
STPSEIIR	HLA-B*58:01	0.13857350088655948	0.113985228889956	not-binder
VLRKSESE	HLA-B*58:01	0.01636878860881552	0.027379238432021006	not-binder
TWVKALAP	HLA-B*58:01	0.07655628733336925	0.05339082694581746	not-binder
SILKRTAT	HLA-B*58:01	0.03660382954403758	0.055660213780568485	not-binder
VTHGDVDV	HLA-B*58:01	0.15322528667747976	0.14453865289287451	not-binder
SQANSSFV	HLA-B*58:01	0.004864909849129617	0.0035074474786360725	not-binder
KNSLERVV	HLA-B*58:01	0.14847615957260132	0.10679660546651025	not-binder
RIVTPGTL	HLA-B*58:01	0.12686316519975663	0.0770828483853323	not-binder
IGPQCSVV	HLA-B*58:01	0.021146146208047868	0.008733986390333076	not-binder
RTGLILTL	HLA-B*58:01	0.9500395655632019	0.009590531788998326	binder
NMRSLEPP	HLA-B*58:01	0.033218903467059135	0.02986135261506547	not-binder
SRDHLMGE	HLA-B*58:01	0.0032079760683700444	0.0011408086490191406	not-binder
EGLGIATV	HLA-B*58:01	0.026606792770326137	0.022648007048248934	not-binder
TALNLSEE	HLA-B*58:01	0.11606410667300224	0.16471494241528692	not-binder
FTVEGEDL	HLA-B*58:01	0.14364005625247955	0.09433890413177326	not-binder
MSTLYHIF	HLA-B*58:01	0.987817108631134	0.0067546265791744884	binder
SPRAPEYV	HLA-B*58:01	0.029339586617425084	0.04768987029291318	not-binder
VGNSLPLS	HLA-B*58:01	0.10327533632516861	0.04161192150993289	not-binder
NMDMIPFH	HLA-B*58:01	0.027172375097870828	0.02787359012418779	not-binder
VSTPHPYS	HLA-B*58:01	0.43002532720565795	0.1568875741049208	ambiguous
EKKIYDDL	HLA-B*58:01	0.005116515775443986	0.004738970034471124	not-binder
NSAKLEVQ	HLA-B*58:01	0.26698564663529395	0.13665567278342183	not-binder
KRGRSFCK	HLA-B*58:01	0.0005434113467345014	0.0005424863806591558	not-binder
TLLLRLRA	HLA-B*58:01	0.007123662764206529	0.005610129494911072	not-binder
EGYMDALR	HLA-B*58:01	0.11109857521951198	0.07044226323123455	not-binder
LAPADGEV	HLA-B*58:01	0.11658767014741897	0.08345356680198622	not-binder
SENADEYN	HLA-B*58:01	0.001360396195377689	0.0012905900254351773	not-binder
TVNLPHGT	HLA-B*58:01	0.08874927647411823	0.050752963010568065	not-binder
TLSIIAYK	HLA-B*58:01	0.01725956639274955	0.011946284260744388	not-binder
TGGMGVIC	HLA-B*58:01	0.016975129116326572	0.010162887944116938	not-binder
HYAHVDCP	HLA-B*58:01	0.022023710794746874	0.013259402934846027	not-binder
KIVESRKD	HLA-B*58:01	0.015160691970959306	0.008337888402518891	not-binder
LDAMITCQ	HLA-B*58:01	0.012812933791428805	0.01035738862282959	not-binder
VAEELGHK	HLA-B*58:01	0.07740640006959439	0.07506102502139483	not-binder
SFNEVGKL	HLA-B*58:01	0.23611305356025697	0.09955813757446884	not-binder
QVINGLIE	HLA-B*58:01	0.07961476370692253	0.09701520326991805	not-binder
DDGMLYEF	HLA-B*58:01	0.05608898289501667	0.038041628649541935	not-binder
EIRAAEDP	HLA-B*58:01	0.013332408841233701	0.0073120505993364	not-binder
ILLLDEPT	HLA-B*58:01	0.2672682017087936	0.11606466779318458	not-binder
AWNKDSGN	HLA-B*58:01	0.0019092076981905848	0.0008802914257904783	not-binder
ISKLEETE	HLA-B*58:01	0.3438751012086868	0.10540275260563824	not-binder
LLVVFALV	HLA-B*58:01	0.10396607518196106	0.12446545021326257	not-binder
TLDSKLYQ	HLA-B*58:01	0.06494402028620243	0.04818846448878017	not-binder
KKPVYDGG	HLA-B*58:01	0.057623515860177575	0.10335168618497892	not-binder
FCHGDDRT	HLA-B*58:01	0.02376539697870612	0.020188511343761668	not-binder
AMSAYLAR	HLA-B*58:01	0.03101200796663761	0.01759239789170783	not-binder
VLQIDNAR	HLA-B*58:01	0.05149170514196157	0.033518518558074424	not-binder
VRKYRPYS	HLA-B*58:01	0.001507038158888463	0.0013194152299943163	not-binder
NSLDVKYV	HLA-B*58:01	0.740794324874878	0.14389022607200633	binder
VEPTPPVK	HLA-B*58:01	0.13538129031658172	0.09337356215770778	not-binder
NIPHISTG	HLA-B*58:01	0.004447553632780909	0.0034345713553519536	not-binder
FFASDFYD	HLA-B*58:01	0.02099696509540081	0.012608432636211375	not-binder
NPGPGGWA	HLA-B*58:01	0.027765434794127943	0.02052537592164476	not-binder
LYSIRRNF	HLA-B*58:01	0.13944986872375012	0.10384655548078707	not-binder
GNNIHFAN	HLA-B*58:01	0.015301658608950674	0.018014143085707972	not-binder
AKSNIALI	HLA-B*58:01	0.08277092091739177	0.07431394343896798	not-binder
WILSGGSC	HLA-B*58:01	0.007014796137809753	0.009196780388420244	not-binder
EAGSKVET	HLA-B*58:01	0.07397745735943317	0.05599035499602372	not-binder
DLHAHKLT	HLA-B*58:01	0.06530543006956577	0.06643758748916896	not-binder
LRQLQTLA	HLA-B*58:01	0.0020850767381489278	0.0008371673187071747	not-binder
PRAKILAS	HLA-B*58:01	0.0026218514423817394	0.0010506680404635273	not-binder
YFTETQLE	HLA-B*58:01	0.09054329930804669	0.0933151706071198	not-binder
YNIEIGID	HLA-B*58:01	0.039703775011003015	0.02937665103949181	not-binder
QYRGKNNS	HLA-B*58:01	0.0016816755232866853	0.0015051181929049914	not-binder
STGNLGMS	HLA-B*58:01	0.016081142914481462	0.01181215831712184	not-binder
SFFAVYDG	HLA-B*58:01	0.01961610047146678	0.01952737560350308	not-binder
VTQQSPLP	HLA-B*58:01	0.12792106345295906	0.04903494528512837	not-binder
QTIILTYQ	HLA-B*58:01	0.162798660248518	0.08503468511050956	not-binder
GVQEALWA	HLA-B*58:01	0.03407970108091831	0.03245491384372657	not-binder
PIGVVPFK	HLA-B*58:01	0.040899159759283064	0.0112488146425851	not-binder
GDLKFLKS	HLA-B*58:01	0.011980011116247625	0.011198009239220248	not-binder
PGTMSPFQ	HLA-B*58:01	0.04353482984006405	0.02382045094693626	not-binder
TISFGLRN	HLA-B*58:01	0.050812832778319716	0.03407840966645046	not-binder
LTWIYHSH	HLA-B*58:01	0.29868617057800295	0.1699142926585188	not-binder
RSRWLGIR	HLA-B*58:01	0.024692604027222842	0.033755410207520736	not-binder
QAHNFTWA	HLA-B*58:01	0.3063717566430569	0.17710955907242704	not-binder
FLLFAQRA	HLA-B*58:01	0.012891173642128707	0.009451122578921757	not-binder
CGCSQDWT	HLA-B*58:01	0.013687053369358182	0.007882659007107929	not-binder
SFDQCQKF	HLA-B*58:01	0.669907933473587	0.3050993890315022	binder
PYIKLEDV	HLA-B*58:01	0.029232959297951312	0.028904832006815304	not-binder
NEGFSRVN	HLA-B*58:01	0.010924420971423387	0.004855248113243595	not-binder
DIEKNPYY	HLA-B*58:01	0.015028782049193978	0.012638643628643111	not-binder
TSVLTPTF	HLA-B*58:01	0.9656472444534302	0.028312880699120645	binder
IRLRKIRD	HLA-B*58:01	0.0005864306556759402	0.0003828021840134896	not-binder
SIGPENFS	HLA-B*58:01	0.056429427303373816	0.06892085627425429	not-binder
LPYQAIDP	HLA-B*58:01	0.13277275562286378	0.1287723406047784	not-binder
SKLIEYFE	HLA-B*58:01	0.041746565233916046	0.03279982054824354	not-binder
DGQGGSTA	HLA-B*58:01	0.00708329287590459	0.008550724208737768	not-binder
NKSSTTND	HLA-B*58:01	0.0033706940826959907	0.0024661615352437106	not-binder
WFDICYAQ	HLA-B*58:01	0.021975914540234953	0.033470442886689676	not-binder
FIQGMRVT	HLA-B*58:01	0.024920375738292932	0.02588601237635934	not-binder
QYRAKTDP	HLA-B*58:01	0.006640336383134127	0.004228452482336793	not-binder
SAADAQEV	HLA-B*58:01	0.1321913070976734	0.06659066954212589	not-binder
DGTVELVA	HLA-B*58:01	0.02898568268865347	0.01043980787774758	not-binder
EDLEFVES	HLA-B*58:01	0.0037629954051226376	0.0030911761508168596	not-binder
ASPSKGLI	HLA-B*58:01	0.21046573743224145	0.08577841253329437	not-binder
NRTSRRKR	HLA-B*58:01	0.0008172172718332149	0.0007944347635158541	not-binder
AAIGGGAI	HLA-B*58:01	0.046471499279141425	0.029009521985302395	not-binder
EVEQLVGR	HLA-B*58:01	0.14544612653553485	0.09953303127857568	not-binder
GDFVLRIE	HLA-B*58:01	0.04697090219706297	0.028770693869931783	not-binder
FGFHQSVR	HLA-B*58:01	0.17275658398866653	0.16292491700745693	not-binder
DIDNYIVE	HLA-B*58:01	0.007587522093672305	0.009174958027003837	not-binder
QQGFANEV	HLA-B*58:01	0.01323824527207762	0.01647737495812036	not-binder
RVRPVSSA	HLA-B*58:01	0.012005075998604297	0.014667923760129556	not-binder
PPPVPSAA	HLA-B*58:01	0.039741258788853887	0.036199127120481116	not-binder
ERLEGLED	HLA-B*58:01	0.0017430611362215132	0.0012464863580766738	not-binder
AESGDVIY	HLA-B*58:01	0.005436326429480687	0.006520537993890845	not-binder
ILGFYWIT	HLA-B*58:01	0.05172936171293259	0.02263500046914089	not-binder
SLTAIADA	HLA-B*58:01	0.012999704573303461	0.01030883007466762	not-binder
PARIGFMS	HLA-B*58:01	0.0053554210811853405	0.003459617482609556	not-binder
KVAALMAQ	HLA-B*58:01	0.12239367812871933	0.09718569789951886	not-binder
GLTVAGVD	HLA-B*58:01	0.021740159671753644	0.0200139097215313	not-binder
LKLYRTKL	HLA-B*58:01	0.004086670151446014	0.0033424118294610697	not-binder
KLLRLEVR	HLA-B*58:01	0.09764176681637764	0.08969046670898957	not-binder
ADAEMKGA	HLA-B*58:01	0.006435271725058556	0.005377143138677043	not-binder
LNSASDTS	HLA-B*58:01	0.011290028982330114	0.012130277173554875	not-binder
TLSVKIPA	HLA-B*58:01	0.026774855703115462	0.0172099531108292	not-binder
QLDVLRTL	HLA-B*58:01	0.4891482204198837	0.2650226845324239	ambiguous
STTTTTTT	HLA-B*58:01	0.04780547022819519	0.025143541858538537	not-binder
EKFYDRKQ	HLA-B*58:01	0.0011674159904941916	0.00107002213047998	not-binder
MAVSDQIL	HLA-B*58:01	0.33143453299999237	0.16637400169756578	not-binder
TSISTPSD	HLA-B*58:01	0.019947481341660023	0.010454853491090729	not-binder
HYNIKAHL	HLA-B*58:01	0.03307728618383408	0.01469783610399653	not-binder
IIISGINN	HLA-B*58:01	0.03971131257712841	0.028148061425796702	not-binder
ATTATAHA	HLA-B*58:01	0.03556562755256891	0.03562456765278453	not-binder
GYATEVVS	HLA-B*58:01	0.015756151359528302	0.008574638356025531	not-binder
VQIFTREG	HLA-B*58:01	0.0107834811671637	0.007664935224898236	not-binder
EKEREEIR	HLA-B*58:01	0.00929785817861557	0.006868825411274626	not-binder
MELKKCCN	HLA-B*58:01	0.006103958812309429	0.0064707235047955555	not-binder
SNDSGEDQ	HLA-B*58:01	0.00271629752824083	0.0021965765234090123	not-binder
NSSVCSTA	HLA-B*58:01	0.03899750793352723	0.04329485665186293	not-binder
EDYDAIIL	HLA-B*58:01	0.0037967681360896676	0.0030792522023441924	not-binder
RRIPKGVI	HLA-B*58:01	0.007939851249102504	0.007138663474991999	not-binder
IRQIIDED	HLA-B*58:01	0.013342662598006427	0.010668997287819474	not-binder
KLTNDGAA	HLA-B*58:01	0.006051812460646034	0.00465295299596216	not-binder
TLRDGEQS	HLA-B*58:01	0.00458069023443386	0.007313619247207841	not-binder
TRNLPECY	HLA-B*58:01	0.025769343227148057	0.029405693197843728	not-binder
ADVVELSG	HLA-B*58:01	0.007430050510447472	0.00771916774361836	not-binder
LCSPCILL	HLA-B*58:01	0.5520514369010925	0.11040989605430507	ambiguous
MKEETGSP	HLA-B*58:01	0.0025350754731334746	0.0010535929894647032	not-binder
RYGGYDPY	HLA-B*58:01	0.012802378099877387	0.012935402514619505	not-binder
DIQGKNIA	HLA-B*58:01	0.004162712395191193	0.0028224924478961674	not-binder
LKNVRDAK	HLA-B*58:01	0.004787137731909752	0.0037647612364621295	not-binder
GVISYENV	HLA-B*58:01	0.01034605042077601	0.006770983179257185	not-binder
PDRTYFIT	HLA-B*58:01	0.04223211966454983	0.025484441730701777	not-binder
LLLLLLLL	HLA-B*58:01	0.06703757867217064	0.02632897561689495	not-binder
KLFSNTYL	HLA-B*58:01	0.41558208763599397	0.2344210205133484	ambiguous
LSTLNRDI	HLA-B*58:01	0.5280273422598839	0.24656808426452695	ambiguous
DKSIARIV	HLA-B*58:01	0.007412734458921477	0.006052040168219324	not-binder
LFLESEDP	HLA-B*58:01	0.024233418237417936	0.02513333817747475	not-binder
ELISVKPI	HLA-B*58:01	0.019802861753851174	0.01328139275794389	not-binder
PYAGPVLL	HLA-B*58:01	0.4163199126720428	0.20087034867210163	ambiguous
FWCGWQAG	HLA-B*58:01	0.001775614931830205	0.0011406394177290485	not-binder
NLSTQLPG	HLA-B*58:01	0.005844949185848236	0.0024766918371774854	not-binder
AQGGVALL	HLA-B*58:01	0.024664982780814172	0.01678900752722247	not-binder
GFTSHMFA	HLA-B*58:01	0.02420208612456918	0.013328689890954197	not-binder
AEGRSALV	HLA-B*58:01	0.006992429762613028	0.00683226182088364	not-binder
VAATLALA	HLA-B*58:01	0.29728578478097917	0.12581442237663507	not-binder
HSIAFGMM	HLA-B*58:01	0.6651121437549591	0.17103617358181525	binder
ADGLLVKA	HLA-B*58:01	0.06326510002836586	0.06816776249221994	not-binder
VTIDKHEA	HLA-B*58:01	0.16114321835339068	0.08695856298024605	not-binder
HLANNPVH	HLA-B*58:01	0.08758706599473953	0.0769159711526383	not-binder
GNQFRAGW	HLA-B*58:01	0.8338825225830078	0.0654098838901578	binder
GQGASHGT	HLA-B*58:01	0.0037491159222554416	0.003039620601433865	not-binder
NELNRRRP	HLA-B*58:01	0.0007778105704346671	0.0005659784467400271	not-binder
LIKSDGLP	HLA-B*58:01	0.06440920447930694	0.057947192397674104	not-binder
ASLKLLPH	HLA-B*58:01	0.5832936599850654	0.28499865206119873	ambiguous
QNFLNAGP	HLA-B*58:01	0.03075154609978199	0.01902714780132679	not-binder
DVMRMLDE	HLA-B*58:01	0.08159361346624791	0.07219184307766467	not-binder
DTAIIAHH	HLA-B*58:01	0.05277210315689444	0.06356468382763303	not-binder
SDPPSTGN	HLA-B*58:01	0.002725867461413145	0.0011635291176232115	not-binder
ISKVPSLS	HLA-B*58:01	0.407756844162941	0.19231316986115565	ambiguous
GPRYMQSS	HLA-B*58:01	0.0027429738780483603	0.0015512506838391905	not-binder
GLPKFRDE	HLA-B*58:01	0.028446400072425604	0.038404700808315824	not-binder
FTPPLFTF	HLA-B*58:01	0.8589864730834961	0.07480304667376624	binder
WVYNIKGL	HLA-B*58:01	0.022407603450119495	0.009154867538874248	not-binder
TIIVGGQW	HLA-B*58:01	0.8678247570991516	0.04613569353416267	binder
HIYAFIGL	HLA-B*58:01	0.04993279259651899	0.03529686847111934	not-binder
GDTWDLAS	HLA-B*58:01	0.0032807922572828828	0.004362211855229512	not-binder
IDAARARD	HLA-B*58:01	0.01588984786067158	0.023852614416437868	not-binder
SSVNRAPR	HLA-B*58:01	0.029533449187874795	0.012168217238709828	not-binder
VVPPIVLA	HLA-B*58:01	0.09801643714308739	0.048487032346695214	not-binder
ASFVLGWL	HLA-B*58:01	0.6131676524877548	0.23797183268532782	ambiguous
EVLVVNGN	HLA-B*58:01	0.018709798716008662	0.007988359974625348	not-binder
TILEVKEE	HLA-B*58:01	0.2523002754896879	0.21101868446083072	not-binder
RLCREAMR	HLA-B*58:01	0.006049448624253273	0.005267767840729308	not-binder
LFPLETVL	HLA-B*58:01	0.4642148375511169	0.25571943309831024	ambiguous
LNRLKMKK	HLA-B*58:01	0.0012243330013006926	0.001197715255049152	not-binder
VVFAGFGL	HLA-B*58:01	0.1607358366250992	0.12371430890995035	not-binder
SAADCATL	HLA-B*58:01	0.09913015961647034	0.06968717956314788	not-binder
LHRIADQV	HLA-B*58:01	0.012803800543770194	0.017313127563128545	not-binder
SVARRAAL	HLA-B*58:01	0.01053139743162319	0.00822081304804287	not-binder
MAAEGAPE	HLA-B*58:01	0.18709183633327484	0.08881075971753956	not-binder
NNLVDLRR	HLA-B*58:01	0.032585741579532625	0.023168704202779045	not-binder
SSPPPPTY	HLA-B*58:01	0.5280539989471436	0.14362963324147243	ambiguous
GLFGSVDA	HLA-B*58:01	0.010440948186442256	0.007589055940405144	not-binder
YWVMCNNN	HLA-B*58:01	0.006480625923722982	0.00843632872104695	not-binder
PVSFHERG	HLA-B*58:01	0.007072622666601092	0.005525138466723029	not-binder
VKEKALSV	HLA-B*58:01	0.033021024568006395	0.048149455092882716	not-binder
AALFSECP	HLA-B*58:01	0.18541586697101592	0.12075665965052965	not-binder
EALQWHFE	HLA-B*58:01	0.16450481340289116	0.07030513125517601	not-binder
GRDKDEWV	HLA-B*58:01	0.0008582797236158513	0.0008308436312051772	not-binder
YKGTEGAA	HLA-B*58:01	0.0035518773103831334	0.0030255437507753233	not-binder
SIMLNSAR	HLA-B*58:01	0.012639216426759959	0.00444852921654932	not-binder
GPGIKPEQ	HLA-B*58:01	0.012318033771589399	0.006467303910392265	not-binder
HGSFIFPE	HLA-B*58:01	0.1721246972680092	0.12030230108901263	not-binder
LLTEAVDA	HLA-B*58:01	0.03164833774790168	0.020814297024811093	not-binder
YMVIYNGK	HLA-B*58:01	0.011389070167206227	0.005207314740926448	not-binder
ITKEGLEN	HLA-B*58:01	0.16111801341176032	0.1099674517133805	not-binder
KIKTTLNS	HLA-B*58:01	0.013617444178089499	0.00611064819939969	not-binder
RYAEARRW	HLA-B*58:01	0.48963122367858886	0.3382503397349053	ambiguous
AGEGLEGY	HLA-B*58:01	0.012196101038716734	0.006982230821924597	not-binder
NALGAGKD	HLA-B*58:01	0.10677298679947853	0.06293980786411771	not-binder
LDLLDSED	HLA-B*58:01	0.013924564328044653	0.012821731770483402	not-binder
AASNIQES	HLA-B*58:01	0.04078983180224895	0.022181591218727054	not-binder
VEVLPEGC	HLA-B*58:01	0.023904289887286722	0.030900811073336885	not-binder
NLKKDDLA	HLA-B*58:01	0.003440832777414471	0.0023625116402506805	not-binder
FRELFQWI	HLA-B*58:01	0.02820066624553874	0.032426398978185	not-binder
VNLSTIQR	HLA-B*58:01	0.2113140419125557	0.07122962596600176	not-binder
NPQRFDRA	HLA-B*58:01	0.007401296705938876	0.006717996782823312	not-binder
KTAEQYGA	HLA-B*58:01	0.10334460195153952	0.05788187500581277	not-binder
TSISTFIK	HLA-B*58:01	0.14079915285110473	0.0595522050410025	not-binder
FLCHGATG	HLA-B*58:01	0.0027190557564608754	0.0016097555376327784	not-binder
FTILQGPP	HLA-B*58:01	0.16170771569013595	0.08432108789391562	not-binder
SRPAIRIF	HLA-B*58:01	0.2635092422366142	0.17677600382993117	not-binder
LGRDIEAL	HLA-B*58:01	0.08848680704832076	0.05623168895459698	not-binder
SAIKKGIP	HLA-B*58:01	0.13662320673465728	0.14049307611926665	not-binder
IDADSIRN	HLA-B*58:01	0.06115492470562458	0.05715606834549363	not-binder
DIGATVQL	HLA-B*58:01	0.01669363956898451	0.007101549166513372	not-binder
ERQQLMQS	HLA-B*58:01	0.0005696952546713873	0.0002932983723317101	not-binder
LVEEILQH	HLA-B*58:01	0.14698225557804107	0.18760402225654058	not-binder
NSLGVNPR	HLA-B*58:01	0.27015046775341034	0.14125735031377007	not-binder
VVKRLPEV	HLA-B*58:01	0.06470894943922759	0.05320155790247957	not-binder
LETMLRIH	HLA-B*58:01	0.03568726545199752	0.030848722056292684	not-binder
ELKILRVA	HLA-B*58:01	0.0045927972067147495	0.005269443830790406	not-binder
DHSGRTLP	HLA-B*58:01	0.004183138511143625	0.002166720744402932	not-binder
QGVTHACT	HLA-B*58:01	0.04978223871439695	0.046659845124116035	not-binder
SDSDYDKL	HLA-B*58:01	0.04877855060622096	0.036466962093257276	not-binder
ADCVPTEI	HLA-B*58:01	0.025202491879463197	0.019063657416757786	not-binder
RKYDIDKM	HLA-B*58:01	0.01961620133370161	0.017510598113394518	not-binder
PGVISVCK	HLA-B*58:01	0.021253295615315436	0.014986803599928364	not-binder
ATGSSMTY	HLA-B*58:01	0.4603006154298782	0.27999795405019917	ambiguous
PARSGRNP	HLA-B*58:01	0.007596615189686418	0.0051502898409346055	not-binder
RYKPDEQP	HLA-B*58:01	0.018537353444844484	0.009362246262842515	not-binder
EFNTQLAQ	HLA-B*58:01	0.008581883786246181	0.010985530069395212	not-binder
HPDLQPDL	HLA-B*58:01	0.36836253106594086	0.14930681820837896	not-binder
ASSLIRQL	HLA-B*58:01	0.9027649283409118	0.0802385080555275	binder
KDRQNLGI	HLA-B*58:01	0.013184555689804256	0.009444439234463798	not-binder
SEFFSACR	HLA-B*58:01	0.010482080047950149	0.00889446091957252	not-binder
EEIEAAMK	HLA-B*58:01	0.08410610212013125	0.06082202887791992	not-binder
VYGYYTGN	HLA-B*58:01	0.00848988713696599	0.0043614344366177255	not-binder
TRMGLDDL	HLA-B*58:01	0.0034964678110554815	0.0025776613143711426	not-binder
REYYINDA	HLA-B*58:01	0.0015835161204449833	0.0011141476214549509	not-binder
RVKPYICT	HLA-B*58:01	0.136390295997262	0.1002513287940443	not-binder
TFDGVADY	HLA-B*58:01	0.30342529006302354	0.22369471997925447	not-binder
QGDEVVAM	HLA-B*58:01	0.03345695119351148	0.02073414487162809	not-binder
STTLSDFT	HLA-B*58:01	0.10492714866995811	0.06428707829782834	not-binder
GFAVTRRQ	HLA-B*58:01	0.005495508864987642	0.007615153235732058	not-binder
HASSPVKR	HLA-B*58:01	0.2509220032021403	0.2911851713754468	not-binder
ENLINYMP	HLA-B*58:01	0.012712889164686204	0.01591983734723396	not-binder
DPGLTRCG	HLA-B*58:01	0.008728946349583567	0.012390332692031129	not-binder
YNAVIDQM	HLA-B*58:01	0.19481311440467836	0.12384171609436861	not-binder
DRKESLKD	HLA-B*58:01	0.0022384822863386945	0.002416388345410854	not-binder
LGETVMRM	HLA-B*58:01	0.4591237992048264	0.1314157299664138	ambiguous
IVAALGVL	HLA-B*58:01	0.1139329258352518	0.05092025257634557	not-binder
RSSAQLTA	HLA-B*58:01	0.18800244331359864	0.17951526045435337	not-binder
KQYLMVKD	HLA-B*58:01	0.015582080208696425	0.019260384464148787	not-binder
ERQTWHSF	HLA-B*58:01	0.02403497463092208	0.028114269727067247	not-binder
VQCVPGNA	HLA-B*58:01	0.0032137677539139987	0.0012453247777640744	not-binder
GVVVDGDQ	HLA-B*58:01	0.04185507334768772	0.03460786841099227	not-binder
PLIQEMDA	HLA-B*58:01	0.014515025587752462	0.01338812749899018	not-binder
HATIAKGG	HLA-B*58:01	0.04794226568192243	0.03256732419350052	not-binder
VSEDEDDG	HLA-B*58:01	0.005626641100388951	0.004023978129731372	not-binder
KIGVMFGS	HLA-B*58:01	0.013078811392188073	0.012968085500413251	not-binder
PGDYVTKL	HLA-B*58:01	0.0824673630297184	0.041664174696992906	not-binder
RLHKMSYL	HLA-B*58:01	0.0757676113396883	0.03432706616373985	not-binder
VVPKVKVL	HLA-B*58:01	0.22704255282878877	0.11115267299195895	not-binder
PECVRLTP	HLA-B*58:01	0.012211331166327	0.008593721390328019	not-binder
LGITKASL	HLA-B*58:01	0.19862838089466095	0.1081444763792245	not-binder
FEALSSRN	HLA-B*58:01	0.014168810611590744	0.01876177385252159	not-binder
GNSRERAC	HLA-B*58:01	0.0012561310781165958	0.001051081243804971	not-binder
KSTINQVL	HLA-B*58:01	0.9014706492424012	0.05312664632229908	binder
GWQENSDA	HLA-B*58:01	0.0013471652346197516	0.001117909633150084	not-binder
ITEAFYAF	HLA-B*58:01	0.833093273639679	0.13275097311672024	binder
GTSSVYIE	HLA-B*58:01	0.11205306500196457	0.03538191190284131	not-binder
TTLGVTQL	HLA-B*58:01	0.5460332632064819	0.14601951721443018	ambiguous
NFPPYSVG	HLA-B*58:01	0.020150362979620695	0.012775738030799661	not-binder
VVKNKVAP	HLA-B*58:01	0.07729006763547659	0.04005385884125691	not-binder
IGHVGADF	HLA-B*58:01	0.3108216255903244	0.0959854916207182	not-binder
GIPQDLKY	HLA-B*58:01	0.12107920665293932	0.11116554998928194	not-binder
EKENSLRN	HLA-B*58:01	0.0029790584929287435	0.0028069124338187517	not-binder
MPTGSQLP	HLA-B*58:01	0.0474596668034792	0.025883684674306927	not-binder
EHGPFDVV	HLA-B*58:01	0.009531795000657439	0.012658152373124667	not-binder
IMFGHDEI	HLA-B*58:01	0.21572094187140464	0.16960317557063187	not-binder
ALLPSLPT	HLA-B*58:01	0.301893362402916	0.0948243681337039	not-binder
RHPPSQVT	HLA-B*58:01	0.035295352712273596	0.0192490383700857	not-binder
DAQESNHP	HLA-B*58:01	0.03433829452842474	0.03566266272612015	not-binder
EHCQKQPL	HLA-B*58:01	0.0017745696066413074	0.0014546715190732259	not-binder
RHYAHVDC	HLA-B*58:01	0.0021686678286641837	0.0013517122948572583	not-binder
IWIEREDF	HLA-B*58:01	0.15946748927235604	0.13284949941788843	not-binder
GLDSHSIT	HLA-B*58:01	0.01298261001938954	0.013600961986920217	not-binder
RLHMTIVT	HLA-B*58:01	0.06136491298675537	0.017402946175049554	not-binder
RRWHCTVC	HLA-B*58:01	0.003063039080007002	0.003960336221398545	not-binder
SKSENVQN	HLA-B*58:01	0.003291242616251111	0.001966583565288572	not-binder
SHKINRVQ	HLA-B*58:01	0.007461780495941639	0.0062141231278319865	not-binder
TIQMQGEI	HLA-B*58:01	0.05435562953352928	0.04411033251560953	not-binder
LDGCVDLF	HLA-B*58:01	0.3851037472486496	0.1908524069317303	not-binder
FGPFDGHN	HLA-B*58:01	0.05753347873687744	0.04232030319355616	not-binder
KYKCYGQD	HLA-B*58:01	0.012016079667955638	0.010155239646987573	not-binder
IENAAREP	HLA-B*58:01	0.0299965362297371	0.04522440971262057	not-binder
TISFFDCV	HLA-B*58:01	0.07389273159205914	0.04938365037010496	not-binder
LDCIRINC	HLA-B*58:01	0.021359062008559703	0.014751509814880543	not-binder
DGQLFLKS	HLA-B*58:01	0.07164211762137711	0.10474925068855262	not-binder
DQKNYTPA	HLA-B*58:01	0.002222587226424366	0.0013193981024893428	not-binder
LYFKDEEE	HLA-B*58:01	0.039338312856853005	0.027102699616126418	not-binder
DRVLTIVA	HLA-B*58:01	0.005543774389661848	0.004563726680443454	not-binder
QNCSLIWD	HLA-B*58:01	0.019428388867527246	0.00753429292302433	not-binder
VAGFLLGI	HLA-B*58:01	0.7186933875083923	0.12948661980188877	binder
GFEKIVVK	HLA-B*58:01	0.051944953855127096	0.03380248196124704	not-binder
NDNIMIIN	HLA-B*58:01	0.003942229878157377	0.0034281947315864198	not-binder
EFYQVPDL	HLA-B*58:01	0.009335013129748404	0.007287990738163574	not-binder
NEQMQQKK	HLA-B*58:01	0.023010560357943178	0.026115146429671894	not-binder
DSMYNMYH	HLA-B*58:01	0.01646927264519036	0.012167054144024027	not-binder
EGETVPTW	HLA-B*58:01	0.7909004807472229	0.1404640430465746	binder
PEMAFYKL	HLA-B*58:01	0.07562921298667788	0.07150452088690602	not-binder
PGFEQPWE	HLA-B*58:01	0.05614167079329491	0.019943356957644976	not-binder
LGLEGVRL	HLA-B*58:01	0.3600140392780304	0.08283958683022437	not-binder
LPKNHPAR	HLA-B*58:01	0.051547483447939156	0.03899980108614496	not-binder
RVCQALMD	HLA-B*58:01	0.09740592762827874	0.07433051894753322	not-binder
DKVKNPIF	HLA-B*58:01	0.0281365517526865	0.011467762936808049	not-binder
ILATAATV	HLA-B*58:01	0.021211625635623933	0.014598111849051531	not-binder
LHQLEEAK	HLA-B*58:01	0.0406615749001503	0.01569613170041001	not-binder
KLKNVDIT	HLA-B*58:01	0.06006265357136727	0.05462325590799409	not-binder
IGGGIPGN	HLA-B*58:01	0.030788988713175057	0.04184550513791717	not-binder
AVAQCSWG	HLA-B*58:01	0.06976754460483789	0.06634958628392912	not-binder
SLDKHINE	HLA-B*58:01	0.03635074810590595	0.027064275109732708	not-binder
TVSEAIIS	HLA-B*58:01	0.04219909328967333	0.02877950983764287	not-binder
VSDVNEEE	HLA-B*58:01	0.10001722164452076	0.09183780250283771	not-binder
PTWYWENL	HLA-B*58:01	0.05663480460643768	0.044303830604085756	not-binder
ISTGEDVK	HLA-B*58:01	0.3050128176808357	0.20307784771121845	not-binder
EKQFLEEG	HLA-B*58:01	0.0030079196381848305	0.0021153830066397276	not-binder
GKAHVIKS	HLA-B*58:01	0.0034893044212367386	0.0026927622187563707	not-binder
VNSKDFSS	HLA-B*58:01	0.022083624824881555	0.013267796881360282	not-binder
GVFEKYSL	HLA-B*58:01	0.09128107968717813	0.10928188472883611	not-binder
NGTSAANA	HLA-B*58:01	0.011392649938352406	0.010635924479892775	not-binder
FWVERPSY	HLA-B*58:01	0.11542051881551743	0.04935519474496334	not-binder
YYGVEVHR	HLA-B*58:01	0.1285200074315071	0.1191588601858704	not-binder
GQQLALIA	HLA-B*58:01	0.007189418189227581	0.004733820003233753	not-binder
ALYFKRHQ	HLA-B*58:01	0.011292113503441215	0.008873633869753492	not-binder
NPGAEYAA	HLA-B*58:01	0.013928043004125357	0.00873000986763143	not-binder
VQRKATEE	HLA-B*58:01	0.003133917856030166	0.0018424908701375135	not-binder
QNFLLDLN	HLA-B*58:01	0.04231467731297016	0.032223733336113454	not-binder
NSKGRLLG	HLA-B*58:01	0.01542529664002359	0.01551388646528342	not-binder
LASAEKRA	HLA-B*58:01	0.028816382586956023	0.014062743941542489	not-binder
YNTLKDKL	HLA-B*58:01	0.0841638833284378	0.0756230116033763	not-binder
LTKTNCIA	HLA-B*58:01	0.04708814062178135	0.05454524802261824	not-binder
RDAYQMLK	HLA-B*58:01	0.019554219907149673	0.022831715018688862	not-binder
RQQQLKAE	HLA-B*58:01	0.008369922637939453	0.006562517022795838	not-binder
NHRITQIV	HLA-B*58:01	0.007542687677778303	0.009592739329886612	not-binder
HVEVRSRR	HLA-B*58:01	0.0019154989102389663	0.0019235010895036504	not-binder
PKEKFKAL	HLA-B*58:01	0.0032410881947726013	0.0027735827320178297	not-binder
PPELISRM	HLA-B*58:01	0.07494659116491675	0.09585170264605787	not-binder
FLMSTKYN	HLA-B*58:01	0.05256001576781273	0.045829353220928924	not-binder
QFVITESV	HLA-B*58:01	0.05928197565954178	0.08025019023143416	not-binder
REAGQMVG	HLA-B*58:01	0.00320777726592496	0.0034158079306592652	not-binder
ITAVGNAG	HLA-B*58:01	0.016887964308261873	0.008113426879920508	not-binder
DGSLDTAT	HLA-B*58:01	0.010097056347876786	0.0052779664995934355	not-binder
RYEKAVDI	HLA-B*58:01	0.030879154242575167	0.013463584147545081	not-binder
RHGEDEVR	HLA-B*58:01	0.03191886190325022	0.016160981675898103	not-binder
KEEGKGSG	HLA-B*58:01	0.003123963269172236	0.0035226364102600247	not-binder
TTIAWKLG	HLA-B*58:01	0.20560230165719987	0.1697142649005364	not-binder
SMLYRDYL	HLA-B*58:01	0.16172232627868652	0.09627091000877645	not-binder
LEKEAKER	HLA-B*58:01	0.01696892105974257	0.00889189650768893	not-binder
TFYTFDEK	HLA-B*58:01	0.11089256831910461	0.13516652159510947	not-binder
KMTIQEKK	HLA-B*58:01	0.028864595200866462	0.03903637461781997	not-binder
STDVDLLV	HLA-B*58:01	0.2813721217215061	0.14227504094001392	not-binder
SQDSAVAS	HLA-B*58:01	0.0038807182107120754	0.0028231416251242912	not-binder
ALNRVRVV	HLA-B*58:01	0.02824862254783511	0.034935637658098706	not-binder
DSATGWGL	HLA-B*58:01	0.015600181126501411	0.022606125960991725	not-binder
YLDEYLIH	HLA-B*58:01	0.10180459935218096	0.10214803315358124	not-binder
QQPQYTQN	HLA-B*58:01	0.0041344384895637635	0.0018891663038460764	not-binder
VRKASVEW	HLA-B*58:01	0.6647988080978393	0.09923282769381411	binder
THEMNVIK	HLA-B*58:01	0.03433713028207421	0.03198084891540752	not-binder
RQLAWVGD	HLA-B*58:01	0.01319586813915521	0.017342231072107615	not-binder
SLLSGGTL	HLA-B*58:01	0.02365095857530832	0.03746932859187531	not-binder
PLPDFLKD	HLA-B*58:01	0.05248216241598129	0.03722155986919258	not-binder
EHDAQGKA	HLA-B*58:01	0.0006955945093068295	0.0008570540167908389	not-binder
LVAYERYF	HLA-B*58:01	0.7788474798202515	0.12078142431332439	binder
NSIKNRIE	HLA-B*58:01	0.2155246103182435	0.17420541202068568	not-binder
PPAERDDI	HLA-B*58:01	0.015002559497952461	0.00383226848631558	not-binder
AEFFNIKV	HLA-B*58:01	0.006848351331427693	0.005624451272341104	not-binder
ATDPFVGN	HLA-B*58:01	0.055917315371334556	0.05038554736200632	not-binder
CQENYYGD	HLA-B*58:01	0.0027987332548946144	0.0024071797436671432	not-binder
HIDAKHQR	HLA-B*58:01	0.020852985978126525	0.01665650592018532	not-binder
SNAGIGSA	HLA-B*58:01	0.008903916738927365	0.007277028700054081	not-binder
IMAIKFNH	HLA-B*58:01	0.08688554326072336	0.1465385061880085	not-binder
FRRPDAES	HLA-B*58:01	0.004624359705485403	0.005289331597063639	not-binder
GVGYTPYG	HLA-B*58:01	0.013719285698607564	0.010703367417060742	not-binder
GYGDVGKG	HLA-B*58:01	0.013997810799628497	0.012586643967393413	not-binder
TKSAHPAR	HLA-B*58:01	0.03610230544582009	0.03142310029085748	not-binder
VVIPGGVY	HLA-B*58:01	0.36588072329759597	0.23351629471933283	not-binder
ADLRALPA	HLA-B*58:01	0.025946341175585984	0.017070647376702993	not-binder
SMIFYLLV	HLA-B*58:01	0.03927069678902626	0.03351307155627138	not-binder
GIHADLEG	HLA-B*58:01	0.019411579240113497	0.009102156982927732	not-binder
EALYLTVD	HLA-B*58:01	0.1549128783866763	0.0932747969151408	not-binder
LIFIIMLI	HLA-B*58:01	0.13728171084076166	0.10268768984813377	not-binder
YGTHTTAV	HLA-B*58:01	0.06361076608300209	0.03162498533646913	not-binder
FAGYLSKD	HLA-B*58:01	0.11043476611375809	0.14029948720110547	not-binder
RERPAADK	HLA-B*58:01	0.004698467440903187	0.003856257175506489	not-binder
PVKPGESK	HLA-B*58:01	0.04877707026898861	0.04438111093972421	not-binder
RELQASPG	HLA-B*58:01	0.0018703505746088922	0.0013540412475634672	not-binder
GGLLSPEE	HLA-B*58:01	0.016903917118906975	0.003939137937881905	not-binder
LDMKLDAA	HLA-B*58:01	0.029284802637994288	0.02177684000464065	not-binder
LVTLLFMT	HLA-B*58:01	0.5458939850330353	0.08768038101150595	binder
AGVGSLFA	HLA-B*58:01	0.0932726226747036	0.036312031755352546	not-binder
SPEELSTH	HLA-B*58:01	0.06849404722452164	0.06400172203207935	not-binder
ETTACDNI	HLA-B*58:01	0.011380584226571955	0.012630805789250603	not-binder
LEALQKNG	HLA-B*58:01	0.008829675894230605	0.007773183280052657	not-binder
RVNNTSPR	HLA-B*58:01	0.013088165037333965	0.008615936811733012	not-binder
TDEPERVA	HLA-B*58:01	0.08366429209709167	0.059041385942188655	not-binder
HSIGLMWW	HLA-B*58:01	0.9973640322685242	0.001198653338021347	binder
CKSETLST	HLA-B*58:01	0.004800008004531264	0.0038830900984168793	not-binder
LLVFAAIF	HLA-B*58:01	0.24525169730186464	0.12449101499631214	not-binder
LDWQQRIQ	HLA-B*58:01	0.03355362508445978	0.018307834735151008	not-binder
FSFSLTEG	HLA-B*58:01	0.12898870036005974	0.08394296729221715	not-binder
DTRIHACL	HLA-B*58:01	0.0017305003886576742	0.0016588262856719396	not-binder
VVTDNGNV	HLA-B*58:01	0.018656587274745107	0.02297748428268318	not-binder
MLLADGIG	HLA-B*58:01	0.03189129782840609	0.013152480572712563	not-binder
KKYTFVVA	HLA-B*58:01	0.018503848230466247	0.015486454350729978	not-binder
RDKEWMGQ	HLA-B*58:01	0.003308753838064149	0.004842934750188849	not-binder
QGLEIELQ	HLA-B*58:01	0.018089380115270615	0.00440462750778533	not-binder
EDIGTAAY	HLA-B*58:01	0.003964981809258461	0.00513454935802916	not-binder
ARTYRGSD	HLA-B*58:01	0.0022759486382710747	0.001724442783427806	not-binder
IKGFRPGK	HLA-B*58:01	0.0025297519518062473	0.0013994077303476128	not-binder
ALAVWPTV	HLA-B*58:01	0.061380645260214806	0.020162893547748865	not-binder
GNGVVLSP	HLA-B*58:01	0.07075846344232559	0.02600214156484608	not-binder
VPTQDMLM	HLA-B*58:01	0.21149887889623642	0.14343066503583074	not-binder
AEEADSLI	HLA-B*58:01	0.0026788339018821716	0.002057388177580614	not-binder
QQSRREFQ	HLA-B*58:01	0.00944806848128792	0.0098303043637639	not-binder
RIVTRWDI	HLA-B*58:01	0.28533955588936805	0.24033760361505363	not-binder
LLNRPTDP	HLA-B*58:01	0.05984482951462269	0.03096726279607219	not-binder
QKLPSNPK	HLA-B*58:01	0.0416199320461601	0.047345083484721086	not-binder
RSRTKVEV	HLA-B*58:01	0.10577778124716133	0.13300580606935633	not-binder
DWTENPEP	HLA-B*58:01	0.0029160122037865223	0.0022189873733136334	not-binder
EILENKDV	HLA-B*58:01	0.0044844443909823895	0.0017346092850594858	not-binder
GEGGIDTA	HLA-B*58:01	0.0009092230990063399	0.0004966128890169132	not-binder
EKRIKEHL	HLA-B*58:01	0.0015912489761831239	0.0013762692269326077	not-binder
YKDVAQGH	HLA-B*58:01	0.007489259541034699	0.004741565406407985	not-binder
SSSIERVA	HLA-B*58:01	0.10014415942132474	0.07210513210991018	not-binder
PSFVRGRE	HLA-B*58:01	0.006627019704319536	0.004325402332115848	not-binder
HTTDLDAS	HLA-B*58:01	0.03342252615839243	0.023098005411501487	not-binder
VVALAQTS	HLA-B*58:01	0.07104600742459297	0.0927190377396288	not-binder
IPEIKGLV	HLA-B*58:01	0.049585328251123426	0.03194036298548691	not-binder
HLLKSTEK	HLA-B*58:01	0.014162157755345106	0.009635662844078373	not-binder
KLAYPCFC	HLA-B*58:01	0.07311832010746003	0.051242027423230585	not-binder
DKGNSNRL	HLA-B*58:01	0.005025319161359221	0.003332056036604546	not-binder
RKKLEAHQ	HLA-B*58:01	0.003234699956374243	0.0016871020742125103	not-binder
DIRDIKIE	HLA-B*58:01	0.016341967415064572	0.011329238223467849	not-binder
KLIKDREE	HLA-B*58:01	0.046546945534646514	0.03246565452480167	not-binder
EGKGKIID	HLA-B*58:01	0.022242597443982957	0.02036164416028527	not-binder
LSNGLLKS	HLA-B*58:01	0.358682007342577	0.20394843304724874	not-binder
IYLDSEMV	HLA-B*58:01	0.03578191185370087	0.014886949509105737	not-binder
FRINFSRC	HLA-B*58:01	0.0025101062026806177	0.003068925827904106	not-binder
SEWEALNN	HLA-B*58:01	0.006956220325082541	0.0067181240192282715	not-binder
WRERPSHV	HLA-B*58:01	0.0022763433677027932	0.0028003201335774	not-binder
YDVYRYLP	HLA-B*58:01	0.08476824946701526	0.08920440295858169	not-binder
LPHMLMIG	HLA-B*58:01	0.039080503210425374	0.015412386751344138	not-binder
AYFDNAQR	HLA-B*58:01	0.08334809765219689	0.07779725829242912	not-binder
STNVTTAS	HLA-B*58:01	0.015203423146158457	0.016470040479453156	not-binder
IGDDSAII	HLA-B*58:01	0.15742686539888381	0.08920971598429175	not-binder
SDSESLDR	HLA-B*58:01	0.03279924131929875	0.014147513860452375	not-binder
FVKKIAAE	HLA-B*58:01	0.029211101541295647	0.030607663357812783	not-binder
LFGAYPGR	HLA-B*58:01	0.17706903964281082	0.16544210424025632	not-binder
VPLNDLVI	HLA-B*58:01	0.1257896289229393	0.03839675869322977	not-binder
PSNGSWLR	HLA-B*58:01	0.14515345878899097	0.08239771115722772	not-binder
AALYDKSF	HLA-B*58:01	0.7670498132705689	0.1062207138819054	binder
QGFMTEYV	HLA-B*58:01	0.05540747605264187	0.03935523719010477	not-binder
ACGLQKGV	HLA-B*58:01	0.03270556917414069	0.028260987321235158	not-binder
YEAIIMVL	HLA-B*58:01	0.00704880254343152	0.003520701470656742	not-binder
IKRTHMEL	HLA-B*58:01	0.005176697607384995	0.005377400136227322	not-binder
YQPVILID	HLA-B*58:01	0.021096328925341367	0.021281768639322268	not-binder
EIVKSGKL	HLA-B*58:01	0.00601014414569363	0.004201980798180703	not-binder
HMPQERDE	HLA-B*58:01	0.009331835387274622	0.00676037164432169	not-binder
ESNINTLT	HLA-B*58:01	0.055941025540232656	0.04670456207765547	not-binder
EITESNGS	HLA-B*58:01	0.000994828442344442	0.0005800213818605092	not-binder
INQCPILN	HLA-B*58:01	0.032887136284261945	0.022131145118915556	not-binder
LAKLTLTK	HLA-B*58:01	0.15335163436830043	0.15963460779743321	not-binder
HHFGDIGY	HLA-B*58:01	0.02302508391439915	0.024682768872403896	not-binder
SRGQRILS	HLA-B*58:01	0.0006635148893110454	0.00027712493193547715	not-binder
DFATASVS	HLA-B*58:01	0.020612551970407365	0.01649213449103446	not-binder
SWMNILIE	HLA-B*58:01	0.007326659560203552	0.004200830187953838	not-binder
HGIPNKNS	HLA-B*58:01	0.038638487039133904	0.04755288106599415	not-binder
QYGILDPH	HLA-B*58:01	0.04959549568593502	0.058913129813103954	not-binder
APWGLAQH	HLA-B*58:01	0.04089540503919124	0.04328758513489127	not-binder
YIRRKAIR	HLA-B*58:01	0.0015560727537376807	0.001271181168959021	not-binder
IMVCLSGG	HLA-B*58:01	0.0037854057387448846	0.0027888691080579825	not-binder
IMRGDMSP	HLA-B*58:01	0.03313511135056615	0.05308330091785329	not-binder
YLILYMIN	HLA-B*58:01	0.022222544904798268	0.02529154248494497	not-binder
VLALYMSK	HLA-B*58:01	0.03319372572004795	0.02489806424921708	not-binder
VNIRVEHA	HLA-B*58:01	0.022043006028980017	0.02946380176323754	not-binder
FSLKTIDL	HLA-B*58:01	0.6869337677955627	0.25871014423944977	binder
ILNKPALQ	HLA-B*58:01	0.05990560650825501	0.026087993827270617	not-binder
QHPAQVQD	HLA-B*58:01	0.008819675166159868	0.006679177129266085	not-binder
HPHGGGEG	HLA-B*58:01	0.035123984701931475	0.0325818797481914	not-binder
IYFSKQRL	HLA-B*58:01	0.014513389486819506	0.012704116284734219	not-binder
LVKPALEG	HLA-B*58:01	0.18705691546201705	0.13324501095860994	not-binder
LVLSLCLL	HLA-B*58:01	0.46922203302383425	0.15799135173904513	ambiguous
LGQVSCSW	HLA-B*58:01	0.9663926959037781	0.014272156774803393	binder
AEALSWKL	HLA-B*58:01	0.02684026090428233	0.023207749048065645	not-binder
AGLIGELG	HLA-B*58:01	0.014390990231186151	0.007117234521894341	not-binder
VASNPFFC	HLA-B*58:01	0.22698476612567903	0.057690974189536545	not-binder
SPRDESKL	HLA-B*58:01	0.022614137403434143	0.02864112359338355	not-binder
SYSLIMLN	HLA-B*58:01	0.022489072941243648	0.017804262741248498	not-binder
LPPGWEGH	HLA-B*58:01	0.014708933606743812	0.006089564986427258	not-binder
DEVSDSER	HLA-B*58:01	0.16918123243376612	0.23133635094497926	not-binder
HYIGLLTS	HLA-B*58:01	0.013071805983781815	0.00575584183873441	not-binder
REREDLFD	HLA-B*58:01	0.0033605898497626185	0.00287973554807614	not-binder
PERIAQHC	HLA-B*58:01	0.031205684784799813	0.054925606420763703	not-binder
ADAAFAEW	HLA-B*58:01	0.8162687301635743	0.11453032547904216	binder
TVEFSRGA	HLA-B*58:01	0.003401365110767074	0.0037743120683375185	not-binder
FQTLIVRK	HLA-B*58:01	0.004983725002966821	0.0042208876197930316	not-binder
GVLSSARA	HLA-B*58:01	0.005198214657139033	0.004625120279337954	not-binder
KARHPLID	HLA-B*58:01	0.14278579577803613	0.11217218295289419	not-binder
AKFEAVAS	HLA-B*58:01	0.00679818787612021	0.003505154005680554	not-binder
VGSDEVGT	HLA-B*58:01	0.018960886960849167	0.011163961204942442	not-binder
MREKMRAH	HLA-B*58:01	0.001253853936214	0.0006130043943628885	not-binder
DGENDRTV	HLA-B*58:01	0.05955802984535694	0.09327791800950118	not-binder
HQQCKQDS	HLA-B*58:01	0.0019185457087587566	0.0012863058653056398	not-binder
VDFSQFSR	HLA-B*58:01	0.14614660777151584	0.12524228109928068	not-binder
LKKFVLKG	HLA-B*58:01	0.005399175942875445	0.00605939829505679	not-binder
DAPVKIFL	HLA-B*58:01	0.2315652161836624	0.13297527081171398	not-binder
EQNIHNLP	HLA-B*58:01	0.01582658551633358	0.023983248719789817	not-binder
ITGLAEGH	HLA-B*58:01	0.06949795689433813	0.049652023380312056	not-binder
PVDYLCPE	HLA-B*58:01	0.022077191341668367	0.012929473105729904	not-binder
LEIQAIAD	HLA-B*58:01	0.013901161402463913	0.013185381300948018	not-binder
PLEINSRV	HLA-B*58:01	0.020906547643244268	0.027662962508220593	not-binder
IIRVGSCG	HLA-B*58:01	0.004759031382855028	0.004522877195157615	not-binder
QVRAVIGK	HLA-B*58:01	0.006604963296558708	0.00444892338825195	not-binder
LGREPTVR	HLA-B*58:01	0.047824472188949585	0.027039472973719086	not-binder
QIKNKKRD	HLA-B*58:01	0.0009746208292199299	0.0005946061618937453	not-binder
SALVLMSR	HLA-B*58:01	0.33261874616146087	0.10970945566682984	not-binder
IGPESPKA	HLA-B*58:01	0.04182408154010773	0.024496195648994606	not-binder
VALIDVGA	HLA-B*58:01	0.18508973401039838	0.21411503321726996	not-binder
LLDQYEFP	HLA-B*58:01	0.06732662133872509	0.044774574665642226	not-binder
HNEEQRQI	HLA-B*58:01	0.10375280193984508	0.09453509664172094	not-binder
GIVVIAEV	HLA-B*58:01	0.02827709512785077	0.025588502414574183	not-binder
PLRVPPDL	HLA-B*58:01	0.1374549119733274	0.1420001293171697	not-binder
GNINAQRV	HLA-B*58:01	0.019635428045876323	0.021214935874816175	not-binder
TEGRFDNE	HLA-B*58:01	0.015079529862850905	0.015929161940780354	not-binder
VDFVINSC	HLA-B*58:01	0.08533663582056761	0.1185880679152893	not-binder
QEDLVQLR	HLA-B*58:01	0.06486929580569267	0.03572722904019914	not-binder
PVVQAEQL	HLA-B*58:01	0.04678389392793179	0.019960408128298104	not-binder
ETINEHDA	HLA-B*58:01	0.004907165782060474	0.004433785537531611	not-binder
VQEAILPS	HLA-B*58:01	0.013883066643029452	0.013296709523967866	not-binder
VIGFARPL	HLA-B*58:01	0.08927413932979107	0.1071022022990011	not-binder
QDTGYTAE	HLA-B*58:01	0.007049435772933066	0.005165451659730334	not-binder
NGNTGSFV	HLA-B*58:01	0.03131961312610656	0.04470301556922596	not-binder
YYEQNPQF	HLA-B*58:01	0.2853098526597023	0.18646653957431636	not-binder
LYMGWRNP	HLA-B*58:01	0.04137039808556438	0.041741503727982805	not-binder
ILGVSKDA	HLA-B*58:01	0.021478387899696826	0.01023381732110253	not-binder
PGKGWWDT	HLA-B*58:01	0.024583412148058415	0.01283030338511766	not-binder
LDGGAPLD	HLA-B*58:01	0.03241560962051153	0.023420223525685922	not-binder
LRQQEEIE	HLA-B*58:01	0.0038950633723288776	0.0015699852604969008	not-binder
GKGAKVIL	HLA-B*58:01	0.003781163415987976	0.003634992334034161	not-binder
IKLNKAFQ	HLA-B*58:01	0.013506494462490082	0.004140698869131304	not-binder
SFIRDYAE	HLA-B*58:01	0.05857765227556229	0.062472827599945005	not-binder
VPKKAWKN	HLA-B*58:01	0.019794162735342978	0.015235993420378418	not-binder
SGTVVYLH	HLA-B*58:01	0.4149609535932541	0.15386953045198346	not-binder
EGDEGKDE	HLA-B*58:01	0.008520557056181132	0.007794962190815639	not-binder
LGVTSVRV	HLA-B*58:01	0.2149431213736534	0.14621185158631841	not-binder
RRERISAR	HLA-B*58:01	0.002567412727512419	0.0010841801450518337	not-binder
KIQANMDP	HLA-B*58:01	0.04972241595387459	0.026328676440099494	not-binder
EHGEVYVT	HLA-B*58:01	0.02006006184965372	0.01572209527448316	not-binder
HELLGHVP	HLA-B*58:01	0.04540084041655064	0.022686172613425204	not-binder
GLVERLGG	HLA-B*58:01	0.006010852125473321	0.00405911244112453	not-binder
TTTTAHSL	HLA-B*58:01	0.11682096123695374	0.020716720440803384	not-binder
NLAPSKLQ	HLA-B*58:01	0.07373356223106384	0.029525879620977215	not-binder
QDFHENCV	HLA-B*58:01	0.010002013575285674	0.005321846133844358	not-binder
SSPALTLR	HLA-B*58:01	0.1844298616051674	0.09500366218914312	not-binder
TEAIVLRA	HLA-B*58:01	0.02548018703237176	0.01820251946418167	not-binder
AVYGMHSA	HLA-B*58:01	0.020874052331782876	0.017418703413303805	not-binder
THLSGALP	HLA-B*58:01	0.04304424282163381	0.025553495280722656	not-binder
SLPWKMGV	HLA-B*58:01	0.00997709035873413	0.00642923122912712	not-binder
DFRSALNN	HLA-B*58:01	0.008000536542385816	0.0037813944446208943	not-binder
SATAPEVC	HLA-B*58:01	0.11272336635738611	0.06820742144474876	not-binder
YEYFLSRF	HLA-B*58:01	0.12833892963826657	0.11887987906459967	not-binder
QQENIFPG	HLA-B*58:01	0.002675185812404379	0.002209394239080973	not-binder
GPPPSYRS	HLA-B*58:01	0.031192955560982227	0.04067727364213066	not-binder
IGEPAIFR	HLA-B*58:01	0.3000291407108307	0.09006455309482055	not-binder
GNKESNDR	HLA-B*58:01	0.011233417154289781	0.008585830176668578	not-binder
SVLHNIDF	HLA-B*58:01	0.5501761436462402	0.1137851042425613	ambiguous
DHEVEQWA	HLA-B*58:01	0.005068659316748381	0.004341304844938292	not-binder
RIALYELS	HLA-B*58:01	0.07574009411036968	0.05803525597528426	not-binder
MFLLQKMS	HLA-B*58:01	0.1400639435276389	0.08640288557106952	not-binder
PIGLDLSE	HLA-B*58:01	0.024354247003793718	0.007970391298998406	not-binder
LIGPTGSG	HLA-B*58:01	0.00851992778480053	0.008848406514448194	not-binder
YEKAGFHT	HLA-B*58:01	0.013462371425703168	0.00596851631430071	not-binder
KRLTGGRN	HLA-B*58:01	0.0006883226829813794	0.0004093432164626722	not-binder
TGSQQQAW	HLA-B*58:01	0.9402397513389588	0.03875975571164482	binder
TQDNSDEY	HLA-B*58:01	0.004128851427230984	0.002304702363889819	not-binder
AAFLASHN	HLA-B*58:01	0.1827913284301758	0.0835383472319308	not-binder
LLEEFLDN	HLA-B*58:01	0.013869827520102263	0.006984038363811003	not-binder
PPVLVKIF	HLA-B*58:01	0.17133496403694154	0.26028525982125655	not-binder
PSREEVEA	HLA-B*58:01	0.012976292939856648	0.011394373769116995	not-binder
DTGKYSSE	HLA-B*58:01	0.028781750600319355	0.02195128988474368	not-binder
PALLVAMH	HLA-B*58:01	0.11578077673912049	0.07493529864816573	not-binder
AKVALDAE	HLA-B*58:01	0.03428278528153896	0.016027080367153522	not-binder
NPLSEATW	HLA-B*58:01	0.919980502128601	0.03862717954075245	binder
SVCCSKTA	HLA-B*58:01	0.008224895724561065	0.006937769434741272	not-binder
MVDFGYDI	HLA-B*58:01	0.1135066319257021	0.12269084404905939	not-binder
TFTTKRDS	HLA-B*58:01	0.009379460266791284	0.015378679416581269	not-binder
DGTQYLDA	HLA-B*58:01	0.020136485015973447	0.01508509404050284	not-binder
GQNGEESE	HLA-B*58:01	0.001107187307206914	0.0007602342654003439	not-binder
QCIDKARD	HLA-B*58:01	0.010395375895313919	0.007729608952948076	not-binder
GGVDSSVA	HLA-B*58:01	0.026126143196597694	0.018855931235202714	not-binder
ELRVSEKV	HLA-B*58:01	0.002412499432102777	0.0020972094720975785	not-binder
IFNGAGIN	HLA-B*58:01	0.015399786923080683	0.007850392236743258	not-binder
TEVRLRCA	HLA-B*58:01	0.001762622350361198	0.0013092141329244806	not-binder
QWYIYEKQ	HLA-B*58:01	0.0070645163068547845	0.006092986101344133	not-binder
ANEIKRLL	HLA-B*58:01	0.08487065322697163	0.07440668600668948	not-binder
DGLPEQVF	HLA-B*58:01	0.16950449720025063	0.08546823469603673	not-binder
QSNWQVHQ	HLA-B*58:01	0.16271773865446448	0.1360364906927557	not-binder
APGRHNAL	HLA-B*58:01	0.0067558863665908575	0.00405966730634006	not-binder
VSVKELRR	HLA-B*58:01	0.17328688725829125	0.16046805257721417	not-binder
TSESCSVP	HLA-B*58:01	0.010734914150089026	0.004473874328905352	not-binder
RGVILLAG	HLA-B*58:01	0.0275589844211936	0.020497308560620278	not-binder
ILADPLSG	HLA-B*58:01	0.006679095700383187	0.003384834156115258	not-binder
RRSPHPHF	HLA-B*58:01	0.1784146223217249	0.22590130708534664	not-binder
LENALITR	HLA-B*58:01	0.20400169044733046	0.06425269162045748	not-binder
YERDDKDD	HLA-B*58:01	0.012330418592318893	0.0214650703898342	not-binder
IAESSYPQ	HLA-B*58:01	0.06938661374151707	0.07113497439305522	not-binder
NDVQNAKL	HLA-B*58:01	0.03169059185311198	0.020197705087101628	not-binder
QLSLTLAA	HLA-B*58:01	0.024154706113040447	0.013028996687421907	not-binder
NAERRTQF	HLA-B*58:01	0.321095860004425	0.12441464487768063	not-binder
FSSYLKIP	HLA-B*58:01	0.39824327230453493	0.09205791544429252	not-binder
NMKDFQAR	HLA-B*58:01	0.007476700190454722	0.004099830679784311	not-binder
FSIGSTGL	HLA-B*58:01	0.16736848950386046	0.07174659164192114	not-binder
STDATDAD	HLA-B*58:01	0.018636155128479003	0.022830842851154994	not-binder
QTYNEETK	HLA-B*58:01	0.10008897706866264	0.06885448160932174	not-binder
ATFEDGKI	HLA-B*58:01	0.30865665152668953	0.24904001838693562	not-binder
MAYLASRS	HLA-B*58:01	0.1082563892006874	0.07260941542761294	not-binder
TSPISALR	HLA-B*58:01	0.10542969033122063	0.05444635553181364	not-binder
HIFCVHGG	HLA-B*58:01	0.006329697463661433	0.003961505379587251	not-binder
ELQGRFPL	HLA-B*58:01	0.0032449872232973576	0.0017734267918480694	not-binder
SIAGATDD	HLA-B*58:01	0.02166273947805166	0.018713270911636014	not-binder
RAAVGKLR	HLA-B*58:01	0.16097603738307953	0.11585942950651648	not-binder
AKAMGKNI	HLA-B*58:01	0.01451097773388028	0.008695420288578533	not-binder
PTVRGVVM	HLA-B*58:01	0.14037306606769562	0.11805276675584499	not-binder
TTLDDIVR	HLA-B*58:01	0.43012346923351286	0.15320735310362474	ambiguous
LSALGEGG	HLA-B*58:01	0.028274215199053286	0.01212698012103573	not-binder
LKTHGPGD	HLA-B*58:01	0.016289573162794113	0.015870856214289495	not-binder
YTTNVERR	HLA-B*58:01	0.01771053911652416	0.01632925293197304	not-binder
DQSVLPAH	HLA-B*58:01	0.04253770112991333	0.02858748480257381	not-binder
GVSRSGIT	HLA-B*58:01	0.021122309658676387	0.021152142762765468	not-binder
DDGQKALE	HLA-B*58:01	0.01752151162363589	0.022181358313272476	not-binder
ALTGNNYG	HLA-B*58:01	0.0034362466307356954	0.001954305061659459	not-binder
LSESDTHL	HLA-B*58:01	0.3441254377365112	0.13164756592691934	not-binder
PPPPSSIP	HLA-B*58:01	0.20374685674905776	0.12765768215888293	not-binder
LKRQDFSL	HLA-B*58:01	0.01283272197470069	0.008478703324511337	not-binder
WLTAFAQR	HLA-B*58:01	0.03891349779441953	0.028365203154055618	not-binder
LYATGTTG	HLA-B*58:01	0.008811229187995196	0.006963236732420726	not-binder
GLIAAALF	HLA-B*58:01	0.13580674156546593	0.09828938307129721	not-binder
IQSDIAAL	HLA-B*58:01	0.01308991266414523	0.009902659043947545	not-binder
QRLHSGEK	HLA-B*58:01	0.0009550592105370015	0.0008325818940919825	not-binder
YHADKKRC	HLA-B*58:01	0.001407357124844566	0.0017126670539702735	not-binder
SSHSFKTF	HLA-B*58:01	0.9673949360847474	0.019654096383766955	binder
AQELIATS	HLA-B*58:01	0.003892076713964343	0.0018987104849256522	not-binder
VYRLFREA	HLA-B*58:01	0.005839823675341904	0.003945431029546335	not-binder
WKFREFTP	HLA-B*58:01	0.003367680707015097	0.0026438770755805134	not-binder
IGAMSAGC	HLA-B*58:01	0.015459926147013903	0.008057478691600438	not-binder
LARAMDPE	HLA-B*58:01	0.15906032547354698	0.07761794842248877	not-binder
QWRRVIVL	HLA-B*58:01	0.0067089164396747945	0.008656910469379402	not-binder
MEAPFLLT	HLA-B*58:01	0.16832308769226073	0.08294559541591356	not-binder
AFDKTAKL	HLA-B*58:01	0.7594780445098877	0.18091561021628347	binder
EIASGLRG	HLA-B*58:01	0.0024063482182100416	0.001690443411294672	not-binder
NTGVFKDV	HLA-B*58:01	0.19389142841100693	0.10948097953328435	not-binder
YNYRVEIS	HLA-B*58:01	0.06441473034210503	0.10536758387989684	not-binder
FDEQAALV	HLA-B*58:01	0.16601531729102134	0.12177854575492694	not-binder
TGTDGKSS	HLA-B*58:01	0.00796835939399898	0.007977489965664527	not-binder
EEEKPKPG	HLA-B*58:01	0.007310479099396616	0.008246136556256046	not-binder
TAQDLSRK	HLA-B*58:01	0.013766210712492465	0.009856924597575648	not-binder
CGSSLVQH	HLA-B*58:01	0.0615187069401145	0.05265557439380894	not-binder
RWCRFNQK	HLA-B*58:01	0.0020374208164867015	0.002461584771837583	not-binder
LALSDKYN	HLA-B*58:01	0.48333622217178346	0.09387626033276715	ambiguous
PDHRKLLE	HLA-B*58:01	0.01957940198481083	0.012801232782489767	not-binder
GAGDSEYI	HLA-B*58:01	0.03316393187269569	0.04206557883465469	not-binder
DGLMTPTV	HLA-B*58:01	0.041696660220623016	0.02674335465578219	not-binder
HYDYVCSE	HLA-B*58:01	0.018454894237220288	0.009404124064042903	not-binder
KDAIARKE	HLA-B*58:01	0.02472160165198147	0.020272263110363675	not-binder
VPADRARD	HLA-B*58:01	0.0071302334312349554	0.004955926746044751	not-binder
PVAGEPQV	HLA-B*58:01	0.041332273930311206	0.009906784976074405	not-binder
LLVLFSPD	HLA-B*58:01	0.0489373093470931	0.02624511283208992	not-binder
NGQIKING	HLA-B*58:01	0.01971359932795167	0.012577080368968655	not-binder
VDTVIVNG	HLA-B*58:01	0.05781481412705034	0.07267973686636665	not-binder
AVLAGVIE	HLA-B*58:01	0.15271236672997474	0.11712616058151379	not-binder
GCGQRFDP	HLA-B*58:01	0.006931765703484416	0.0035616174513312658	not-binder
RIIVWDYN	HLA-B*58:01	0.14997048452496528	0.09814390862031377	not-binder
DHHKFQQI	HLA-B*58:01	0.034451214503496884	0.037471266473117056	not-binder
ACSLFGIP	HLA-B*58:01	0.11241397187113762	0.07518819762192525	not-binder
TPFGRLLT	HLA-B*58:01	0.24937576316297055	0.2377772412260706	not-binder
VQYRDQLE	HLA-B*58:01	0.020246823504567146	0.01056985862221954	not-binder
CKDMARQR	HLA-B*58:01	0.0025739406351931392	0.003699843241837873	not-binder
RLRKGEVQ	HLA-B*58:01	0.005607293592765928	0.0036963086220261564	not-binder
HGVGPFDL	HLA-B*58:01	0.2975614175200462	0.20778758181580395	not-binder
AVRGRLVG	HLA-B*58:01	0.004033781529869884	0.0055660797917936366	not-binder
AFDIIKSK	HLA-B*58:01	0.13110592517768965	0.19380237773248413	not-binder
EPLAVAAA	HLA-B*58:01	0.025367833161726593	0.015667432439523704	not-binder
TPGMVMSM	HLA-B*58:01	0.03895592764019966	0.03732232551873821	not-binder
NLLVELPH	HLA-B*58:01	0.15471294494345783	0.16417663089669	not-binder
SDLRKLGI	HLA-B*58:01	0.05302077746018767	0.04799515452250822	not-binder
LARIIEDN	HLA-B*58:01	0.1627503175288439	0.13994599608212785	not-binder
TALNSESN	HLA-B*58:01	0.049820326082408425	0.07866888933940183	not-binder
WPLEDNPL	HLA-B*58:01	0.09910176247358322	0.060877814369866945	not-binder
SPRKRPSF	HLA-B*58:01	0.016451270203106105	0.010913198035163319	not-binder
FGTVTNGD	HLA-B*58:01	0.04761374145746231	0.03615503073576227	not-binder
EMPHLARP	HLA-B*58:01	0.014316681399941444	0.009544356051761326	not-binder
AVGMVSMR	HLA-B*58:01	0.07479473538696765	0.08835807968361582	not-binder
PGKNWLFF	HLA-B*58:01	0.32989344373345375	0.1827380471284557	not-binder
DDLVAALD	HLA-B*58:01	0.07552001378498971	0.11732857669628088	not-binder
NINDPVSK	HLA-B*58:01	0.025341476872563364	0.0065838839917592125	not-binder
QFIRFIDE	HLA-B*58:01	0.018992053251713513	0.009806087054953519	not-binder
RKYARIIQ	HLA-B*58:01	0.006019892822951079	0.006834721913145535	not-binder
SSTLYLMV	HLA-B*58:01	0.7464212536811828	0.04026479202907837	binder
KQLLTEEK	HLA-B*58:01	0.040970650315284726	0.029586631100478128	not-binder
QSFDYCIN	HLA-B*58:01	0.08082302808761596	0.05162567963887112	not-binder
LYSTIGEE	HLA-B*58:01	0.03856721380725503	0.027497894952548167	not-binder
LSLLIDLA	HLA-B*58:01	0.3538572832942009	0.1804135785406506	not-binder
WEPQNELW	HLA-B*58:01	0.6219898581504821	0.24835576990267033	ambiguous
KKNGYMNA	HLA-B*58:01	0.006014102476183325	0.0036826682142247526	not-binder
PGIWISTA	HLA-B*58:01	0.006424441002309322	0.004218781941246399	not-binder
FYVAAPTS	HLA-B*58:01	0.0793590486049652	0.056186715939396274	not-binder
TRGAVEGA	HLA-B*58:01	0.0011829637340269982	0.0011418563280796105	not-binder
LMWVRSPA	HLA-B*58:01	0.03669451274909079	0.036504873958845385	not-binder
GLADLDAQ	HLA-B*58:01	0.010841456102207303	0.005843463596452456	not-binder
GAPNRVSF	HLA-B*58:01	0.23567369282245637	0.06021236369893768	not-binder
IINRDIIV	HLA-B*58:01	0.05066452752798796	0.03186773608483738	not-binder
VNLHHLYY	HLA-B*58:01	0.919022512435913	0.030191641513700906	binder
AVGSRPAA	HLA-B*58:01	0.01221766327507794	0.006214221040936045	not-binder
AAVTGTLT	HLA-B*58:01	0.18259749561548233	0.08381752466612502	not-binder
QVRSDSSD	HLA-B*58:01	0.006168955333123449	0.00697562988224188	not-binder
WDDARVRE	HLA-B*58:01	0.04329654457978904	0.07066781892597761	not-binder
SLERERIA	HLA-B*58:01	0.002584705880144611	0.0017681533492020017	not-binder
EPWLMPYT	HLA-B*58:01	0.04304830403998494	0.02245367276627909	not-binder
YWISNGTG	HLA-B*58:01	0.002318230865057558	0.0014026853455732875	not-binder
GKSLSELA	HLA-B*58:01	0.003086646180599928	0.001632419239413944	not-binder
ALPGVLAT	HLA-B*58:01	0.08074491992592811	0.06434233237157877	not-binder
SFLNWKSL	HLA-B*58:01	0.11525056343525648	0.10731317435927779	not-binder
LCVVASLA	HLA-B*58:01	0.11503237374126911	0.09589250920462397	not-binder
DIVFIESG	HLA-B*58:01	0.003094627277459949	0.002691588999973279	not-binder
GHAAAVLA	HLA-B*58:01	0.02853744076564908	0.01928241706209751	not-binder
RMAPAVVA	HLA-B*58:01	0.12549370676279067	0.09211975315951842	not-binder
LVFLRNRN	HLA-B*58:01	0.059919257462024686	0.05753632825317649	not-binder
RSKKYKAH	HLA-B*58:01	0.024838875280693173	0.035953779728847016	not-binder
GAKEMKKA	HLA-B*58:01	0.017500005871988834	0.020341145906617383	not-binder
ELYVRKMW	HLA-B*58:01	0.669857120513916	0.1893265934046757	binder
NKGVQALL	HLA-B*58:01	0.02099027596414089	0.01569258486036915	not-binder
AFEQVIHR	HLA-B*58:01	0.14524832963943482	0.08681904505342417	not-binder
YLDVCIYD	HLA-B*58:01	0.008134754467755556	0.0013324272058402515	not-binder
DGSGVMTA	HLA-B*58:01	0.010349586373195052	0.005462736513396428	not-binder
CKNIPRLV	HLA-B*58:01	0.006993910390883684	0.011378028506539987	not-binder
TQGQALRH	HLA-B*58:01	0.032634073204826565	0.05217456199584769	not-binder
LFHSLQGR	HLA-B*58:01	0.02547579351812601	0.02404368398134601	not-binder
KQNVLVAS	HLA-B*58:01	0.00882660187780857	0.009138886235131377	not-binder
EKREWGVN	HLA-B*58:01	0.0016068058670498432	0.0009137767774178349	not-binder
MYEIFNMG	HLA-B*58:01	0.017460482893511653	0.01503548882857409	not-binder
GVVNSFTE	HLA-B*58:01	0.07074199542403221	0.06680262541739157	not-binder
NSKLQALE	HLA-B*58:01	0.24302385337650775	0.22761938753891808	not-binder
DNGAETVY	HLA-B*58:01	0.008983642794191837	0.007438573021164288	not-binder
QHNYDQVK	HLA-B*58:01	0.03170358166098595	0.03917851093609303	not-binder
TSKEEFEL	HLA-B*58:01	0.4544937402009964	0.28502105603107303	ambiguous
RQIASGVA	HLA-B*58:01	0.00565907983109355	0.0029936693993709977	not-binder
FIADIPPA	HLA-B*58:01	0.018611763417720795	0.008673588924039069	not-binder
LNQVAQIQ	HLA-B*58:01	0.09326973631978035	0.04688350592478791	not-binder
NWVCAARY	HLA-B*58:01	0.03391004439909011	0.044827123602611776	not-binder
GNFPFIAN	HLA-B*58:01	0.036438162252306935	0.029492597198089793	not-binder
FERRYVND	HLA-B*58:01	0.004025359365914483	0.005139879701739237	not-binder
LPSTIKQE	HLA-B*58:01	0.15392262488603592	0.1123288152374362	not-binder
QGQLMISV	HLA-B*58:01	0.05098866745829582	0.035399008443081754	not-binder
GPGEWLRE	HLA-B*58:01	0.028076821845024823	0.02549151773475459	not-binder
APALLSAE	HLA-B*58:01	0.0498424056917429	0.03401515955320032	not-binder
PAAPAATT	HLA-B*58:01	0.16944445967674254	0.09098056806955995	not-binder
RERAPVLI	HLA-B*58:01	0.022886055428534745	0.0167397608801235	not-binder
ESGWLDFD	HLA-B*58:01	0.02279384124558419	0.023725249817618064	not-binder
FAKAKADI	HLA-B*58:01	0.1574213333427906	0.12847327714435064	not-binder
SSIGQLLS	HLA-B*58:01	0.17791795507073402	0.08264245166562319	not-binder
RQVPIRRK	HLA-B*58:01	0.0013838297811162193	0.0021164756912444107	not-binder
VSLGLLAV	HLA-B*58:01	0.7415949463844299	0.0968194157352077	binder
ICGIFPFG	HLA-B*58:01	0.06447310326620936	0.06547068255809503	not-binder
KPGDVVVI	HLA-B*58:01	0.10536109320819378	0.04819498039241438	not-binder
DLENTVKK	HLA-B*58:01	0.03103045830503106	0.023134340820158004	not-binder
HIHIFSFT	HLA-B*58:01	0.05372815299779177	0.04682270719336019	not-binder
KRAASVNF	HLA-B*58:01	0.12066323161125184	0.10052287407699942	not-binder
SGFVALFH	HLA-B*58:01	0.44199414253234864	0.14872865088892948	ambiguous
YRQNSILE	HLA-B*58:01	0.0034773434163071215	0.003507416067801747	not-binder
EYVATHWL	HLA-B*58:01	0.018098916672170163	0.015583608003080006	not-binder
SMRGIVKV	HLA-B*58:01	0.006483524944633246	0.0034878515598545184	not-binder
QLSQFMDQ	HLA-B*58:01	0.010768445674329996	0.00783905622348379	not-binder
GIGQNPST	HLA-B*58:01	0.012241067457944154	0.011654608661464935	not-binder
LAVNQGSV	HLA-B*58:01	0.11661272197961807	0.027688439936127827	not-binder
ALTLAQLR	HLA-B*58:01	0.1587554082274437	0.12049917607058667	not-binder
GDETRDSR	HLA-B*58:01	0.018931014731060715	0.012447880490736	not-binder
GMTLQESM	HLA-B*58:01	0.012589320773258805	0.012266199095407215	not-binder
EPFGATLE	HLA-B*58:01	0.0373371978290379	0.034933016106646335	not-binder
IARPFVGP	HLA-B*58:01	0.1218040831387043	0.06268988109371529	not-binder
IEYIDYKD	HLA-B*58:01	0.030886372644454242	0.04203287149087813	not-binder
RGARREAN	HLA-B*58:01	0.0020496168697718533	0.001940091936087252	not-binder
IGRNVVFI	HLA-B*58:01	0.5253930389881134	0.21606459095078698	ambiguous
TALGTAYV	HLA-B*58:01	0.17795441746711732	0.0831841362906388	not-binder
LLADVTYT	HLA-B*58:01	0.14837076999247073	0.06918319933380351	not-binder
FEDSQVKA	HLA-B*58:01	0.06750607527792454	0.1180131087479368	not-binder
FEEVCPDR	HLA-B*58:01	0.026103110425174235	0.016103229098563383	not-binder
EDLEGHRT	HLA-B*58:01	0.01107492158189416	0.009539879473293277	not-binder
TFGTEKVS	HLA-B*58:01	0.08624088931828737	0.06954249599191875	not-binder
SSLIDDAL	HLA-B*58:01	0.1320067785680294	0.08226091125328713	not-binder
YFADSENK	HLA-B*58:01	0.06108657941222191	0.03279697774897434	not-binder
FTPVTDWS	HLA-B*58:01	0.11981175318360329	0.054007293947179826	not-binder
AVSQLFTE	HLA-B*58:01	0.2287483334541321	0.14893010071196686	not-binder
SGVKDQTK	HLA-B*58:01	0.11582046244293451	0.13042333087283137	not-binder
VTEESVDI	HLA-B*58:01	0.07133668959140778	0.0675424436853881	not-binder
ALTLSIFE	HLA-B*58:01	0.07805095724761486	0.07067153895008521	not-binder
DRVRLQGS	HLA-B*58:01	0.00036865063448203727	0.00015941553497436783	not-binder
VSDSGVEL	HLA-B*58:01	0.5477031528949737	0.09490339901298898	binder
LCGSTLER	HLA-B*58:01	0.10252820998430252	0.054725230603098175	not-binder
RLLERRLD	HLA-B*58:01	0.01729922890663147	0.016650644056128164	not-binder
RNASHEQA	HLA-B*58:01	0.006515370612032711	0.005580854824331493	not-binder
SDTLNFMP	HLA-B*58:01	0.016953643318265675	0.008576369330172943	not-binder
QEDDDHHS	HLA-B*58:01	0.002165450219763443	0.0023303382607031613	not-binder
LHPIQPLP	HLA-B*58:01	0.09743631444871426	0.08139036597886168	not-binder
LTNRSLLH	HLA-B*58:01	0.7424154043197632	0.1331279082963176	binder
ADDRWLLP	HLA-B*58:01	0.032952952897176147	0.026473400098437766	not-binder
SNLKKSQK	HLA-B*58:01	0.00678480532951653	0.007137853299869734	not-binder
DDNVDEYD	HLA-B*58:01	0.0040076204692013565	0.003371629869496205	not-binder
NLADKVAI	HLA-B*58:01	0.02613794170320034	0.020174471388886103	not-binder
FRIRAAHQ	HLA-B*58:01	0.005594240652862936	0.0070163231262451815	not-binder
KNNKDDEE	HLA-B*58:01	0.018936857488006352	0.010481547416116671	not-binder
KNNGIDPQ	HLA-B*58:01	0.03594184909015894	0.044410618307746	not-binder
ESDSVFVV	HLA-B*58:01	0.18236901834607125	0.28232257534859767	not-binder
STDEAATE	HLA-B*58:01	0.0179663669958245	0.011337119818823136	not-binder
IYAYGDPA	HLA-B*58:01	0.03389917779713869	0.03523712130599445	not-binder
YVYKAKLA	HLA-B*58:01	0.03140836528036743	0.03584570182812585	not-binder
NYIKELRK	HLA-B*58:01	0.0032104602665640413	0.001974525321564192	not-binder
KTFGWATE	HLA-B*58:01	0.4497648119926453	0.08297422465754169	not-binder
QYQKFSKK	HLA-B*58:01	0.0028017901233397422	0.0022918602443505625	not-binder
VDLLLSVA	HLA-B*58:01	0.15154120773077012	0.12164910292232013	not-binder
RHNDNRTL	HLA-B*58:01	0.009427057416178285	0.009347425532036964	not-binder
LYGDALRA	HLA-B*58:01	0.1348849531263113	0.13179672528286954	not-binder
DNPELMEA	HLA-B*58:01	0.004012577165849507	0.0034544597359166154	not-binder
MSLIGRYN	HLA-B*58:01	0.5439911246299743	0.09166353850980268	ambiguous
QPEICFAG	HLA-B*58:01	0.0016757515957579016	0.0010680568874157274	not-binder
ILSIGAVL	HLA-B*58:01	0.018164583295583726	0.008265444477153586	not-binder
KTFFLSFD	HLA-B*58:01	0.39737223982810976	0.16942614175933218	not-binder
PAFLGQGQ	HLA-B*58:01	0.013989531015977264	0.009714099246557738	not-binder
KGARTAFN	HLA-B*58:01	0.04341996684670448	0.022641911522332442	not-binder
PRRHLSEV	HLA-B*58:01	0.0021779525093734266	0.00272345578958942	not-binder
TEHEILEW	HLA-B*58:01	0.7190038368105889	0.32156062473758273	binder
TEGYIWGN	HLA-B*58:01	0.0020919276692438872	0.0018981516377484667	not-binder
AAGVVHLA	HLA-B*58:01	0.22279695570468902	0.0676278709702097	not-binder
DLYRRVIN	HLA-B*58:01	0.024661943968385457	0.02247194696364853	not-binder
FQYLFEDY	HLA-B*58:01	0.16582877300679683	0.17113073876539794	not-binder
VSELGRTL	HLA-B*58:01	0.5215215981006622	0.2003902382780178	ambiguous
MAVPTSIY	HLA-B*58:01	0.8321522235870361	0.11601552547199223	binder
KAMLRDLT	HLA-B*58:01	0.5446401000022888	0.17394389449937792	ambiguous
GSALFERG	HLA-B*58:01	0.061808228585869075	0.07872621668929948	not-binder
LPADDVVS	HLA-B*58:01	0.0711665939539671	0.03461182681608593	not-binder
VVAVTNRE	HLA-B*58:01	0.07031642943620682	0.05322595258491032	not-binder
HCERLSRA	HLA-B*58:01	0.0016695108250132761	0.001804821448594186	not-binder
ADSPATLQ	HLA-B*58:01	0.03028359767049551	0.012844814183068902	not-binder
YDILVNVH	HLA-B*58:01	0.15653978586196898	0.06255383995865849	not-binder
ILGMTPGF	HLA-B*58:01	0.20669432058930398	0.1528539128246472	not-binder
ATPLGVIG	HLA-B*58:01	0.06725499108433723	0.04155974654400637	not-binder
ERIEDELN	HLA-B*58:01	0.0054314492153935134	0.003700844944755434	not-binder
SLNIPTSI	HLA-B*58:01	0.15697243064641953	0.130204307683801	not-binder
EKSIGGKK	HLA-B*58:01	0.006605730450246483	0.007257507865677159	not-binder
EQHDFHDF	HLA-B*58:01	0.03158272916916758	0.03167054947900942	not-binder
YLDPMFPQ	HLA-B*58:01	0.03523916690610349	0.04758773455418103	not-binder
YWSGAIIF	HLA-B*58:01	0.09289994686841965	0.04530369814580974	not-binder
NGNTKADR	HLA-B*58:01	0.0302549934014678	0.02223918625174622	not-binder
EWGVKFPG	HLA-B*58:01	0.002731597237288952	0.0013883280605582163	not-binder
SLARFTLR	HLA-B*58:01	0.06834790850989521	0.052074240822064716	not-binder
KLYNENQR	HLA-B*58:01	0.06012038760818541	0.05405595192130796	not-binder
LILTGECV	HLA-B*58:01	0.012306226789951325	0.005350982251634896	not-binder
INNGWEEN	HLA-B*58:01	0.011798860225826501	0.007284440659795129	not-binder
TILDETYK	HLA-B*58:01	0.031087166164070368	0.02420401448449595	not-binder
EIAPFTVA	HLA-B*58:01	0.0057113198563456535	0.002638760671853367	not-binder
LSTLGSSN	HLA-B*58:01	0.03358804476447404	0.03242654570650138	not-binder
FFLSKHSD	HLA-B*58:01	0.016712447069585322	0.012857377381881157	not-binder
FGQSPAVH	HLA-B*58:01	0.18304088860750198	0.13659786598071633	not-binder
REFKRDYY	HLA-B*58:01	0.012036722851917148	0.010936782704923015	not-binder
LTAEQVKE	HLA-B*58:01	0.3377134412527084	0.12613216588126408	not-binder
MARFTIVD	HLA-B*58:01	0.0975295439362526	0.06264004054266033	not-binder
MYGDWHMK	HLA-B*58:01	0.017940571065992117	0.013631149687284464	not-binder
IRRFSGKT	HLA-B*58:01	0.00142763871117495	0.001637427980741639	not-binder
ANCATGER	HLA-B*58:01	0.010901938937604428	0.004229454797661933	not-binder
DDGVYAKG	HLA-B*58:01	0.023389801126904787	0.04250837543938871	not-binder
LANKSGLI	HLA-B*58:01	0.6002098500728608	0.2684137636561717	ambiguous
TTSGCHTG	HLA-B*58:01	0.001615646545542404	0.0010932737875728273	not-binder
GLVYLTFG	HLA-B*58:01	0.01771842772141099	0.009618888042570845	not-binder
GRPQCKLN	HLA-B*58:01	0.004073665803298354	0.0057052150255824255	not-binder
NQEWDINS	HLA-B*58:01	0.002561275631887838	0.002333774425297106	not-binder
TADKMKKI	HLA-B*58:01	0.274160398542881	0.16926627191757698	not-binder
DAKVICNG	HLA-B*58:01	0.01102543673478067	0.01708944237434094	not-binder
SKFDNKYG	HLA-B*58:01	0.017586832214146853	0.012245843335404214	not-binder
DHSVASLK	HLA-B*58:01	0.01965531287714839	0.009084714277674412	not-binder
TILNNLPN	HLA-B*58:01	0.0672507280483842	0.04928714303561056	not-binder
DKGIPFMK	HLA-B*58:01	0.012938012881204487	0.00781838441252332	not-binder
VREKIENN	HLA-B*58:01	0.0025381114217452707	0.0014441528355250562	not-binder
RYPLVSAL	HLA-B*58:01	0.03361690640449524	0.019862640522172462	not-binder
RDVLSYHI	HLA-B*58:01	0.23061952888965606	0.1998214352098464	not-binder
ETLTKTHL	HLA-B*58:01	0.023687543254345654	0.02366859425793013	not-binder
AGAPLEIP	HLA-B*58:01	0.12494015693664551	0.02369572984123885	not-binder
RMRVGSQS	HLA-B*58:01	0.0018411746714264154	0.0020626023270273455	not-binder
SSSHTSTP	HLA-B*58:01	0.041085720621049406	0.023304627673019822	not-binder
PFATCYGG	HLA-B*58:01	0.006866962945787236	0.009637838506669822	not-binder
RRELQVMM	HLA-B*58:01	0.010366739705204964	0.006596489476889138	not-binder
QQPKDQLA	HLA-B*58:01	0.00444015120738186	0.004235197280062371	not-binder
SKVDLIKD	HLA-B*58:01	0.03480607783421874	0.03173526181452843	not-binder
KTPVFDID	HLA-B*58:01	0.35532543659210203	0.1915471622686412	not-binder
HRFLQHQM	HLA-B*58:01	0.04206059447024017	0.0673526296021268	not-binder
DDLGKGGH	HLA-B*58:01	0.003267894231248647	0.0026600825499166593	not-binder
EYEPMPSG	HLA-B*58:01	0.0030576786608435213	0.0024946423301848452	not-binder
GHSSTSIS	HLA-B*58:01	0.002009110525250435	0.0002680802163171071	not-binder
VNFPDPDM	HLA-B*58:01	0.36098068952560425	0.18644360069975738	not-binder
LSTLRFGT	HLA-B*58:01	0.5912327229976654	0.1976195878903176	ambiguous
DKDSVDLP	HLA-B*58:01	0.013068107794970274	0.00859207071075501	not-binder
FEKNTQPY	HLA-B*58:01	0.003892095043556765	0.003831406040237954	not-binder
FADGGIVL	HLA-B*58:01	0.18653031140565873	0.10746011665823378	not-binder
FETATIIA	HLA-B*58:01	0.011820786923635751	0.011746460935943328	not-binder
KLAGPCPH	HLA-B*58:01	0.02511929515749216	0.01732313078205024	not-binder
NPEKKTLQ	HLA-B*58:01	0.047757642902433874	0.05306557907932109	not-binder
LLVEDEDH	HLA-B*58:01	0.02286369944922626	0.032975444592781046	not-binder
EWHVVRVK	HLA-B*58:01	0.007345884782262146	0.0046781858318164496	not-binder
NRKILAQI	HLA-B*58:01	0.005883841263130307	0.0017604184347913205	not-binder
PDEATTHT	HLA-B*58:01	0.03156057931482792	0.020507538604563984	not-binder
FVVADTQR	HLA-B*58:01	0.2164940547198057	0.21686311792803548	not-binder
FAEHAKVL	HLA-B*58:01	0.34019362926483154	0.14420576840988175	not-binder
QAERPEKY	HLA-B*58:01	0.5086676090955734	0.2643064216620374	ambiguous
YITEKVRE	HLA-B*58:01	0.03561790995299816	0.03846177784255118	not-binder
YPATENDV	HLA-B*58:01	0.08058681264519692	0.09975466697690934	not-binder
VEITSGVR	HLA-B*58:01	0.07666503451764584	0.04949877827789523	not-binder
YEGHTGKI	HLA-B*58:01	0.010511280503123999	0.012292616258945182	not-binder
WLGTYTTI	HLA-B*58:01	0.0712045457214117	0.054705615484237226	not-binder
YDGRKHVP	HLA-B*58:01	0.009803405776619912	0.0029224993486639535	not-binder
TGKGHTIQ	HLA-B*58:01	0.03646445721387863	0.027197815018854495	not-binder
DCTNINPF	HLA-B*58:01	0.042297822423279285	0.03638926752729257	not-binder
SIGKRPMA	HLA-B*58:01	0.00429307104786858	0.005380260951481116	not-binder
CHVCFGHF	HLA-B*58:01	0.06337393894791603	0.04758002187369067	not-binder
NVVTSALS	HLA-B*58:01	0.01921941302716732	0.013311420224076023	not-binder
NLSLELDS	HLA-B*58:01	0.008991536125540734	0.00400287390304624	not-binder
LTVSTHSG	HLA-B*58:01	0.01706823445856571	0.012983619147893373	not-binder
DYQSSEQE	HLA-B*58:01	0.00931223607622087	0.010997948260832873	not-binder
DPRMWRQA	HLA-B*58:01	0.002470260893460363	0.00179016095095568	not-binder
EVVGPLMI	HLA-B*58:01	0.03612325061112642	0.01898831886869169	not-binder
TQPCPGLV	HLA-B*58:01	0.008607694460079075	0.012404710921766782	not-binder
KEEANFDF	HLA-B*58:01	0.027833083178848028	0.030365064288512513	not-binder
PELEVDHK	HLA-B*58:01	0.08042514249682427	0.03334759009858335	not-binder
DLIEMGSQ	HLA-B*58:01	0.0026788109680637717	0.00155207161138326	not-binder
KKLNIAEV	HLA-B*58:01	0.006454023160040378	0.004490701910225486	not-binder
MTAAKAEQ	HLA-B*58:01	0.2010956060141325	0.15603470186048796	not-binder
PWYDGQVM	HLA-B*58:01	0.05416116639971733	0.03407523821806542	not-binder
VSILEIAD	HLA-B*58:01	0.292400711029768	0.17338938207125712	not-binder
THEQAVSL	HLA-B*58:01	0.018256919854320586	0.020024019332101704	not-binder
GGALAESG	HLA-B*58:01	0.0027123550651595	0.0011497614509144354	not-binder
ALTGLTMA	HLA-B*58:01	0.004345846525393426	0.003278990118429702	not-binder
CEKSATDN	HLA-B*58:01	0.0011384692043066025	0.0009938717793000933	not-binder
SGKGISDK	HLA-B*58:01	0.015448874980211257	0.008069814612875599	not-binder
TSSEVQIN	HLA-B*58:01	0.06251984238624572	0.02484704737444815	not-binder
VELAHLFC	HLA-B*58:01	0.054416165500879285	0.06613115908183773	not-binder
LERLKNEI	HLA-B*58:01	0.00792871993035078	0.004478734306539285	not-binder
DNPGATKK	HLA-B*58:01	0.015556472493335605	0.011415987805053015	not-binder
NFDSTTAS	HLA-B*58:01	0.06459372900426388	0.048250094542298734	not-binder
VLVPGGFS	HLA-B*58:01	0.07069332376122475	0.04667852678029793	not-binder
MDETIKNA	HLA-B*58:01	0.01433181039756164	0.01546904108043354	not-binder
LAPRQRAI	HLA-B*58:01	0.06335188969969749	0.045602792539459855	not-binder
GFQQTLKG	HLA-B*58:01	0.00722538674599491	0.007057575999170273	not-binder
GQIKAYGA	HLA-B*58:01	0.003074762935284525	0.0017794708450273292	not-binder
LGVCSIKY	HLA-B*58:01	0.4964705131947994	0.25534123985052176	ambiguous
QKLEEQKT	HLA-B*58:01	0.010522178816609084	0.010089853841101644	not-binder
YSTSSSSG	HLA-B*58:01	0.004909910017158836	0.0032581497587590054	not-binder
NLYAAKLH	HLA-B*58:01	0.03510167188942433	0.02699865816815644	not-binder
LMLGVPAK	HLA-B*58:01	0.09666882008314133	0.04471708892505734	not-binder
EDHFGSLL	HLA-B*58:01	0.008763313782401383	0.008555310619483607	not-binder
RKSLGKNI	HLA-B*58:01	0.0163069365080446	0.017619378308822833	not-binder
KDFDGTRA	HLA-B*58:01	0.03451167205348611	0.04163280842490045	not-binder
QHAITVRQ	HLA-B*58:01	0.019924155576154588	0.02303804618234443	not-binder
NLERDSVG	HLA-B*58:01	0.01590028530918062	0.025664507117044946	not-binder
FNASSEQK	HLA-B*58:01	0.04233197160065174	0.02657257478823503	not-binder
KMKELGYE	HLA-B*58:01	0.06087113320827484	0.04071859886102751	not-binder
QRERVAEL	HLA-B*58:01	0.007142607873538509	0.01072358065124019	not-binder
IKDTQIKK	HLA-B*58:01	0.022217360720969737	0.025967140295510144	not-binder
LLRKNGNF	HLA-B*58:01	0.06355686383321882	0.08395145686388361	not-binder
DSEASTIS	HLA-B*58:01	0.006477646209532395	0.006815128313782312	not-binder
HMAKVTDK	HLA-B*58:01	0.009957736800424754	0.008180872947576412	not-binder
TRYWHITD	HLA-B*58:01	0.0029173602350056173	0.0028640289347486862	not-binder
MSVEIAKR	HLA-B*58:01	0.27348593026399615	0.1851821299281129	not-binder
YAGNALCT	HLA-B*58:01	0.14160460308194162	0.07642767860748258	not-binder
AGAAVMRE	HLA-B*58:01	0.07497288957238198	0.028759114088809684	not-binder
FRTVQLIE	HLA-B*58:01	0.01848127171397209	0.013132341180913826	not-binder
EHAYGITY	HLA-B*58:01	0.01756958618061617	0.016042512274646793	not-binder
ELLFGYEW	HLA-B*58:01	0.8778053879737854	0.037555032183350316	binder
ETQKYFLN	HLA-B*58:01	0.05849070567637682	0.04680443439888027	not-binder
WALSDQGP	HLA-B*58:01	0.09605043996125459	0.13630594167857465	not-binder
NDLQVEGK	HLA-B*58:01	0.07015596255660057	0.04375751062465958	not-binder
QRERLSNL	HLA-B*58:01	0.0024216525722295045	0.0028312749273468603	not-binder
IRKLDPKP	HLA-B*58:01	0.006601799582131207	0.004113067955998641	not-binder
FEHGFDDS	HLA-B*58:01	0.006059049163013697	0.005325248526678344	not-binder
EIQIDGVS	HLA-B*58:01	0.005667953519150615	0.005304737472832707	not-binder
ELKGKTAE	HLA-B*58:01	0.004068920749705285	0.0019191089175849628	not-binder
QITNIIEE	HLA-B*58:01	0.025351512897759675	0.021309086481387497	not-binder
KMERTRVP	HLA-B*58:01	0.011097196000628173	0.006730833599274569	not-binder
MSMFLSGS	HLA-B*58:01	0.0648639127612114	0.05415805799146204	not-binder
GVHMYLLI	HLA-B*58:01	0.4122952610254288	0.16651197597138728	not-binder
VLVCVLAH	HLA-B*58:01	0.10548462942242623	0.06529926962047926	not-binder
FIYPLNSL	HLA-B*58:01	0.10457570403814316	0.07870719571232525	not-binder
TSDHDNSL	HLA-B*58:01	0.11175509188324213	0.06630390073793604	not-binder
GNGDRHSD	HLA-B*58:01	0.0033631572034209965	0.00357114807446685	not-binder
MVYEIYKI	HLA-B*58:01	0.7789705395698547	0.09159652923525369	binder
VNTCGTLE	HLA-B*58:01	0.011278359871357679	0.0093939405988854	not-binder
SLATAEFY	HLA-B*58:01	0.10323597863316536	0.07060071477450004	not-binder
IIEMADSF	HLA-B*58:01	0.14700211882591246	0.07475174587315188	not-binder
LMDVRQNC	HLA-B*58:01	0.13815315142273904	0.13411945389426536	not-binder
AFRAQEDG	HLA-B*58:01	0.013723522960208356	0.020235040331305115	not-binder
YLKHVPSH	HLA-B*58:01	0.03321196078322828	0.04377856569711404	not-binder
[truncated: 15,947 more rows]
