# Supplementary material for: Peptidome Surveillance Across Evolving SARS-CoV-2 Lineages Reveals HLA Binding Conservation in Nucleocapsid Among Variants With Most Potential for T-Cell Epitope Loss in Spike
Source: Front Immunol. 2022 Jun 23;13:918928. doi: 10.3389/fimmu.2022.918928 (PMC9260595; doi:10.3389/fimmu.2022.918928)
Supplement: Supplementary file 3 [file DataSheet_3.zip › rnn_results/HLA-A02_11_predictionsRNN.csv]

peptide	allele	prediction	prediction_std	classification
AAALIIHHV	HLA-A*02:11	0.9268866539001465	0.05139540368256965	binder
AALIIHHV	HLA-A*02:11	0.5326248645782471	0.2852514556830176	ambiguous
AAPAPAAHV	HLA-A*02:11	0.6033836603164673	0.17481104787515836	binder
AAPATRAAL	HLA-A*02:11	0.30963561609387397	0.25476862543972156	not-binder
AAPAYSRAL	HLA-A*02:11	0.25960938110947607	0.19298624208168177	not-binder
AAPKAGPGV	HLA-A*02:11	0.4642657458782196	0.12478381997086796	ambiguous
AAPPPSVTV	HLA-A*02:11	0.7908221125602722	0.2148859342453492	binder
AATFSLIGVSFFAL	HLA-A*02:11	0.0014216744189070596	0.001001419222482068	not-binder
ADASLLKKV	HLA-A*02:11	0.1495475354604423	0.16904978226380749	not-binder
AEVTLAMQSNLL	HLA-A*02:11	0.016043926479324	0.015751281660919277	not-binder
AGFAGDDAPR	HLA-A*02:11	0.0999630007892847	0.06757054487798932	not-binder
AIAPIIAAV	HLA-A*02:11	0.9935067534446717	0.0036792349368568356	binder
AIAYILQGV	HLA-A*02:11	0.9673568606376648	0.018345211309302493	binder
AIGKVYHA	HLA-A*02:11	0.6598679184913635	0.20578433072638286	binder
AIIEARGVSV	HLA-A*02:11	0.9801224589347839	0.012213470450904608	binder
AILLIDHQV	HLA-A*02:11	0.9411893725395203	0.025485705213920688	binder
AIMEHAYYA	HLA-A*02:11	0.9874178171157837	0.006078704393699547	binder
AIQDKLFQV	HLA-A*02:11	0.9929681181907654	0.004323238459407078	binder
AIRELNEYL	HLA-A*02:11	0.6914620399475098	0.08697685278113373	binder
AIVDKVPSV	HLA-A*02:11	0.9954477548599243	0.002812612869914243	binder
AIYGGLCAL	HLA-A*02:11	0.9545399665832519	0.024520766895039646	binder
AIYHVIMSV	HLA-A*02:11	0.9906776070594787	0.004082641745593783	binder
AKNKLNDLED	HLA-A*02:11	0.00022687011369271204	0.00025452278220385505	not-binder
ALAAALAHI	HLA-A*02:11	0.9774892330169678	0.0105800077387554	binder
ALADGVQKV	HLA-A*02:11	0.9946861267089844	0.003097142272477391	binder
ALADKELLPSV	HLA-A*02:11	0.9175613522529602	0.14986467400345815	binder
ALAEALKEV	HLA-A*02:11	0.9940496444702148	0.0030089194858758856	binder
ALAEMLKENKV	HLA-A*02:11	0.8869289517402649	0.15486348047214743	binder
ALAEPAWLHI	HLA-A*02:11	0.983850622177124	0.011083210665113731	binder
ALAGHQDGITFI	HLA-A*02:11	0.8112817287445069	0.2610545354406709	binder
ALAKLVEAI	HLA-A*02:11	0.9605239987373352	0.02682827636694852	binder
ALANIAANI	HLA-A*02:11	0.9752134203910827	0.008010643682057927	binder
ALANQIPTV	HLA-A*02:11	0.9925933122634888	0.00244229199671069	binder
ALAPAPPQV	HLA-A*02:11	0.9943574786186218	0.002299256437213518	binder
ALAPAPSLP	HLA-A*02:11	0.3355634599924088	0.09906075389867723	not-binder
ALAPPPPAA	HLA-A*02:11	0.9769575595855713	0.01023935750891767	binder
ALAPTPSAV	HLA-A*02:11	0.9857942223548889	0.007608441920152947	binder
ALASLENHV	HLA-A*02:11	0.9722754716873169	0.011058589060437904	binder
ALASLKKYGV	HLA-A*02:11	0.9161888837814331	0.11665815555794298	binder
ALASVIMGL	HLA-A*02:11	0.9874641299247742	0.00676221299496455	binder
ALATLIHQV	HLA-A*02:11	0.9964910626411438	0.0008740830085264524	binder
ALDEPTTNL	HLA-A*02:11	0.9819692969322205	0.011065889680728167	binder
ALDFLKHHL	HLA-A*02:11	0.7586646437644958	0.19738274135764483	binder
ALDHMVEYV	HLA-A*02:11	0.9870611071586609	0.0154579458179329	binder
ALDKITASL	HLA-A*02:11	0.9750645399093628	0.011903121025179186	binder
ALDNVDARMYM	HLA-A*02:11	0.86870356798172	0.13179434402200704	binder
ALDRIVEYL	HLA-A*02:11	0.9858748316764832	0.009301591239138332	binder
ALDSQVPKV	HLA-A*02:11	0.9799422025680542	0.022078518507227973	binder
ALEEQLQQIRAE	HLA-A*02:11	0.262304235692136	0.2561045701369094	not-binder
ALEEQLQQIR	HLA-A*02:11	0.12421333584934473	0.10228774669768695	not-binder
ALFAGFRAL	HLA-A*02:11	0.9849293828010559	0.009725174416864421	binder
ALFARPDLLLL	HLA-A*02:11	0.9429350852966308	0.07749514510852405	binder
ALFDFTGNSKLEL	HLA-A*02:11	0.8507772326469422	0.2662342551311347	binder
ALFELSRVITL	HLA-A*02:11	0.9884372234344483	0.00862576215130664	binder
ALFEQKGPVYV	HLA-A*02:11	0.9939120531082153	0.0043282395083349984	binder
ALFLLEHQA	HLA-A*02:11	0.7974434494972229	0.1030275515953404	binder
ALFPAPLAQI	HLA-A*02:11	0.9907375574111938	0.011914302223656937	binder
ALFQHITAL	HLA-A*02:11	0.9915473937988282	0.005253561155249854	binder
ALFQIEQGI	HLA-A*02:11	0.9416114807128906	0.021427727657139815	binder
ALFQRPPLI	HLA-A*02:11	0.9898300170898438	0.0024075506320328285	binder
ALFSFLYHL	HLA-A*02:11	0.9930183410644531	0.003350805805760563	binder
ALGKILSV	HLA-A*02:11	0.9679955959320068	0.020123506117674876	binder
ALGPTGRGV	HLA-A*02:11	0.9604923248291015	0.01830389699625926	binder
ALGPVPTAI	HLA-A*02:11	0.880856168270111	0.1411661832766823	binder
ALHDQLFYL	HLA-A*02:11	0.9959766864776611	0.0024995941738013313	binder
ALHPVQFYL	HLA-A*02:11	0.9923131346702576	0.003180321819171999	binder
ALIEAEKVAQV	HLA-A*02:11	0.9870460867881775	0.018351487285107902	binder
ALIEKLVEL	HLA-A*02:11	0.9974513053894043	0.0018829678171028185	binder
ALIEVPDGFTA	HLA-A*02:11	0.9602321982383728	0.0553147855615593	binder
ALITRIFGV	HLA-A*02:11	0.9969948410987854	0.0012251055676495567	binder
ALKELMEIEEV	HLA-A*02:11	0.9350837469100952	0.04900983296024608	binder
ALLDKLYAL	HLA-A*02:11	0.995069146156311	0.003665387190515498	binder
ALLDLDSLKKKLFL	HLA-A*02:11	0.4623572088778019	0.298609146509152	ambiguous
ALLDRIVSV	HLA-A*02:11	0.9976035952568054	0.001212675998141425	binder
ALLDVTPKAV	HLA-A*02:11	0.9879515290260314	0.0033012928256844452	binder
ALLEKGITEA	HLA-A*02:11	0.9816016674041748	0.009729855742165528	binder
ALLELLHEL	HLA-A*02:11	0.9963445067405701	0.0009467340208536024	binder
ALLENGIIHHV	HLA-A*02:11	0.9906435966491699	0.010111986465324354	binder
ALLEPEFILKA	HLA-A*02:11	0.9427160263061524	0.07392662770983044	binder
ALLGILQHV	HLA-A*02:11	0.9939551830291748	0.0027764069000203316	binder
ALLGKIEKV	HLA-A*02:11	0.9957408905029297	0.0022884066697002542	binder
ALLGKLDAINV	HLA-A*02:11	0.9383066773414612	0.09632078507243808	binder
ALLKIEGVYA	HLA-A*02:11	0.9310523509979248	0.08117114279646288	binder
ALLQRLEAL	HLA-A*02:11	0.9479556083679199	0.020896528278541486	binder
ALLSRLEQI	HLA-A*02:11	0.9818056583404541	0.012961596064202646	binder
ALMADMVYV	HLA-A*02:11	0.9932961583137512	0.0034898769818767594	binder
ALMAHAMEEV	HLA-A*02:11	0.992510712146759	0.0023938692392150543	binder
ALMDQVHHM	HLA-A*02:11	0.9936121344566345	0.005388605903385714	binder
ALMEIKQLL	HLA-A*02:11	0.9923402428627014	0.004036515792550335	binder
ALMEQVAHQTI	HLA-A*02:11	0.9732025265693665	0.019848890575018624	binder
ALMEVKMKEM	HLA-A*02:11	0.9373201370239258	0.026750156559340994	binder
ALMPVLNQV	HLA-A*02:11	0.9940310835838317	0.005844809618656585	binder
ALMPWRYAL	HLA-A*02:11	0.9952025771141052	0.0016483248243022613	binder
ALMQIQQGL	HLA-A*02:11	0.9458773851394653	0.036486224780887234	binder
ALMSRPAQV	HLA-A*02:11	0.9951098084449768	0.001450826857091269	binder
ALNDCIYSV	HLA-A*02:11	0.9951301336288452	0.002269666847973565	binder
ALNDPKMYV	HLA-A*02:11	0.991927421092987	0.0033082403415276764	binder
ALNEKLVNL	HLA-A*02:11	0.9917336225509643	0.005298868849148962	binder
ALNELLQHV	HLA-A*02:11	0.9965353727340698	0.0010729473501713339	binder
ALNEQIARL	HLA-A*02:11	0.9941167593002319	0.0030252536182889507	binder
ALNGHVEMV	HLA-A*02:11	0.9925119757652283	0.005201982752471341	binder
ALPAELLEAL	HLA-A*02:11	0.9397802472114563	0.03850304131106754	binder
ALPPPPPAA	HLA-A*02:11	0.9507165074348449	0.02475210444731152	binder
ALPPVLTTV	HLA-A*02:11	0.989504873752594	0.006635033135303222	binder
ALQDIGKNIYTI	HLA-A*02:11	0.9480302929878235	0.052023915306776074	binder
ALQEKLWNV	HLA-A*02:11	0.9980493307113647	0.0007514788199116454	binder
ALQEKVQAV	HLA-A*02:11	0.9936072945594787	0.003071586059888701	binder
ALSDIFQAV	HLA-A*02:11	0.9960212707519531	0.0019957183905397417	binder
ALSDSIHTV	HLA-A*02:11	0.995142149925232	0.0028002521016152987	binder
ALSEKIVSV	HLA-A*02:11	0.9950834155082703	0.0032628445130445612	binder
ALSKEGIVAL	HLA-A*02:11	0.8774346470832824	0.09592334777153469	binder
ALSSVIKEL	HLA-A*02:11	0.9836836695671082	0.010731291356115443	binder
ALTELLAKI	HLA-A*02:11	0.9896215200424194	0.0037612991481110547	binder
ALTRVIYNL	HLA-A*02:11	0.976184892654419	0.018675041823047887	binder
ALVEIGPRFVL	HLA-A*02:11	0.8606505692005157	0.1915233621249337	binder
ALWAGLLTL	HLA-A*02:11	0.9806376218795776	0.015721199328667463	binder
ALWDIETGQQT	HLA-A*02:11	0.8690945446491242	0.18811161644596694	binder
ALWDIETGQQTTTF	HLA-A*02:11	0.7202607855200768	0.3357438173340828	binder
ALWDIETGQQTTT	HLA-A*02:11	0.7372035324573517	0.34402244470180415	binder
ALWDIETGQQTV	HLA-A*02:11	0.967806601524353	0.05406530309895507	binder
ALWDKLFNL	HLA-A*02:11	0.9981016755104065	0.001506830384158566	binder
ALWDLRNLKL	HLA-A*02:11	0.9858648657798768	0.00556711096610823	binder
ALWDPGPEAA	HLA-A*02:11	0.9871765613555908	0.0066687937907819765	binder
ALWEGPSKA	HLA-A*02:11	0.9924321651458741	0.004218895791210288	binder
ALWGGPISL	HLA-A*02:11	0.9948025822639466	0.0029999755547221356	binder
ALWHVPEHA	HLA-A*02:11	0.9846905708312989	0.009242338483381178	binder
ALWHVPEHAV	HLA-A*02:11	0.9881787180900574	0.007227286822152303	binder
ALWIPEVSI	HLA-A*02:11	0.9606165051460266	0.03634989141412392	binder
ALWKNEGFFL	HLA-A*02:11	0.9856597304344177	0.017441914412206674	binder
ALWPVSKQL	HLA-A*02:11	0.9551618099212646	0.05042645015584836	binder
ALWREVASL	HLA-A*02:11	0.9743366599082947	0.018096557923750704	binder
ALYAVIEKA	HLA-A*02:11	0.9839117646217346	0.00697664456579295	binder
ALYDNVEKL	HLA-A*02:11	0.9884824275970459	0.006580867711812715	binder
ALYDPINPDRETL	HLA-A*02:11	0.8826448082923889	0.15516868215798166	binder
ALYNVDAGHRA	HLA-A*02:11	0.9195481896400451	0.07954608607826762	binder
ALYPGQLVQL	HLA-A*02:11	0.992079496383667	0.004955730243062839	binder
ALYPNVVQV	HLA-A*02:11	0.9977370858192444	0.0016855478830542692	binder
ALYTLVNKV	HLA-A*02:11	0.9894698739051819	0.004980984461151493	binder
ALYTVIETV	HLA-A*02:11	0.9882764697074891	0.006273136212818105	binder
ALYTVLHRL	HLA-A*02:11	0.9719097375869751	0.020437681623492708	binder
AMAASPHAV	HLA-A*02:11	0.9889066100120545	0.00811130307459654	binder
AMADLEQKVLEM	HLA-A*02:11	0.7425943285226821	0.2978933547038153	binder
AMAKIQAKI	HLA-A*02:11	0.9832613706588745	0.0061275987465835785	binder
AMASLGALALL	HLA-A*02:11	0.8799206852912903	0.14398126477265394	binder
AMAVIKEKI	HLA-A*02:11	0.8318297743797303	0.14529448493557023	binder
AMFDFSEKL	HLA-A*02:11	0.9910616636276245	0.005944552565302224	binder
AMFDHIPVGV	HLA-A*02:11	0.9946480870246888	0.004909116773580667	binder
AMFENFVSV	HLA-A*02:11	0.9974719524383545	0.0010393001946302828	binder
AMFERIVKA	HLA-A*02:11	0.9924044966697693	0.0035757682576304526	binder
AMFGKLMTI	HLA-A*02:11	0.9953351140022277	0.0028398395886974044	binder
AMFPDTIPRV	HLA-A*02:11	0.9985035300254822	0.0006467144232066395	binder
AMFRPFVEV	HLA-A*02:11	0.9961819767951965	0.002414099191947511	binder
AMIAVVPGYI	HLA-A*02:11	0.9635300517082215	0.015008146077730227	binder
AMIDPDGTLEAL	HLA-A*02:11	0.9790367364883423	0.016357914121154834	binder
AMLAVLHTV	HLA-A*02:11	0.9911881804466247	0.004843812633792491	binder
AMLTVLHEI	HLA-A*02:11	0.9869482398033143	0.0019456544597515107	binder
AMNARPHKV	HLA-A*02:11	0.9735205888748169	0.024367858838776357	binder
AMNGHVPAV	HLA-A*02:11	0.9959547758102417	0.0013955858046583952	binder
AMPPPPPQGV	HLA-A*02:11	0.9739329099655152	0.02171833555230916	binder
AMTHITEGI	HLA-A*02:11	0.9379658460617065	0.02705536171459653	binder
AMWANEQAL	HLA-A*02:11	0.9692645072937012	0.014421822618204941	binder
AMWDLTTAM	HLA-A*02:11	0.9763922691345215	0.022513072749856314	binder
AMWEHPITA	HLA-A*02:11	0.9945078134536743	0.001967463372513293	binder
AMYFIQQKV	HLA-A*02:11	0.987570071220398	0.004657600496021106	binder
APALTGLGPVT	HLA-A*02:11	0.005796234638546593	0.005404354175340179	not-binder
APSFLEGLW	HLA-A*02:11	0.0017330720205791295	0.0010645469941645929	not-binder
AQFRVTEAL	HLA-A*02:11	0.8624815225601197	0.10372839424146094	binder
AQIEVVPSA	HLA-A*02:11	0.9798884630203247	0.014537474198131693	binder
AQLDPEALGNI	HLA-A*02:11	0.674604880809784	0.27571751936510286	binder
AQLPRIFHV	HLA-A*02:11	0.998054838180542	0.0011091071221310696	binder
AQVSKVEAL	HLA-A*02:11	0.9345746397972107	0.05474599678443269	binder
AQWAIHPTFNL	HLA-A*02:11	0.8016574025154114	0.19826839270379046	binder
AQWLIQRGV	HLA-A*02:11	0.9135612607002258	0.0537945252875082	binder
AQYEDIAQK	HLA-A*02:11	0.5905933156609535	0.3162177196941402	ambiguous
AQYEDIAQKS	HLA-A*02:11	0.8358734726905823	0.16458917247288443	binder
AQYENPPHI	HLA-A*02:11	0.9941430807113647	0.0034980254053797667	binder
AQYENPPHIY	HLA-A*02:11	0.8976887464523315	0.06807001466282218	binder
AQYLINARL	HLA-A*02:11	0.810084342956543	0.22156708902521977	binder
ASENRTDISL	HLA-A*02:11	0.022548051550984383	0.019053759033438023	not-binder
ATDHIKVQV	HLA-A*02:11	0.7183903276920318	0.15428271756438347	binder
ATFIVKDLL	HLA-A*02:11	0.036630948446691035	0.03417913236052584	not-binder
ATFKGIVRA	HLA-A*02:11	0.5999597072601318	0.2515407662198084	ambiguous
ATIDPELNEIHVL	HLA-A*02:11	0.5266644939780235	0.30281299703132597	ambiguous
ATLNIIHSV	HLA-A*02:11	0.9829092383384704	0.008261988084013775	binder
ATMPVVPSV	HLA-A*02:11	0.9777458071708679	0.028910228411041513	binder
ATPLPAGIS	HLA-A*02:11	0.012390659959055483	0.016419027079099466	not-binder
ATYVFLHTV	HLA-A*02:11	0.9643829107284546	0.02857131192002415	binder
AVANIVNSV	HLA-A*02:11	0.9813428044319152	0.016955613158620694	binder
AVAWLVAHV	HLA-A*02:11	0.9749741196632385	0.02191173492596441	binder
AVEDLESVGKGA	HLA-A*02:11	0.08730288929655217	0.07921294278676483	not-binder
AVFKELVKL	HLA-A*02:11	0.7601052761077881	0.20201737471151066	binder
AVGGIANATI	HLA-A*02:11	0.38945103585720064	0.15922705963125036	not-binder
AVGQISVHV	HLA-A*02:11	0.8829033136367798	0.1263899289872628	binder
AVIEAEKIAQV	HLA-A*02:11	0.9492649078369141	0.07150428606772793	binder
AVMAPRTLVLL	HLA-A*02:11	0.6293846517801285	0.2709114478127399	ambiguous
AVMDWKDVL	HLA-A*02:11	0.6856407761573792	0.2096864436946239	binder
AVPPAPTATV	HLA-A*02:11	0.8848960638046265	0.12278953602981325	binder
AVPPPLAKA	HLA-A*02:11	0.5601940095424652	0.19157438851787306	ambiguous
AVWAAVQAV	HLA-A*02:11	0.9737187147140502	0.013629192573403948	binder
AVWAKGIRNV	HLA-A*02:11	0.7763908442109824	0.3794618631551307	binder
AVYKVSEYA	HLA-A*02:11	0.7883580684661865	0.10265356748526981	binder
CLIKEVDIYTV	HLA-A*02:11	0.8923792004585266	0.15195098300171808	binder
CLMGKGMKRV	HLA-A*02:11	0.6774364590644837	0.2365087093435069	binder
CLYGNVEKV	HLA-A*02:11	0.9626228332519531	0.0284209131479324	binder
DAVEDLESVGK	HLA-A*02:11	0.09241074935998768	0.07267583991767665	not-binder
DRVYIHPF	HLA-A*02:11	0.022195036825723945	0.02042275526893601	not-binder
DRVYIHPFHL	HLA-A*02:11	0.05148731505032629	0.08060544113614386	not-binder
EEQLQQIR	HLA-A*02:11	0.0028868073044577614	0.0026163100420516882	not-binder
EESNYELEGKIK	HLA-A*02:11	0.06732454666052945	0.03883360753180836	not-binder
EGVNDNEEGFFSAR	HLA-A*02:11	0.021766432831645942	0.018157415621200435	not-binder
ELGISLNMCLLGAL	HLA-A*02:11	0.0010683246713597328	0.0012462423352528195	not-binder
ELKPFIEEL	HLA-A*02:11	0.5730285763740539	0.07612734744015386	binder
ELMEQVPHI	HLA-A*02:11	0.9728798627853393	0.010960190995301534	binder
ELYERPPHL	HLA-A*02:11	0.9559900522232055	0.05328908210101457	binder
EMIDPDKFCSL	HLA-A*02:11	0.5302798464894295	0.3151672640714435	ambiguous
ESVGKGAVHDVKD	HLA-A*02:11	0.06719881457975134	0.07068024388485081	not-binder
ESVGKGAVHDVK	HLA-A*02:11	0.15496845829766243	0.13003141962037318	not-binder
EVFEVVERV	HLA-A*02:11	0.8635067343711853	0.06955881297716973	binder
FAFLISERL	HLA-A*02:11	0.5707733809947968	0.22456513247513063	ambiguous
FAIDPHLLLSV	HLA-A*02:11	0.9689937710762024	0.040379138885804286	binder
FAPPQPVAA	HLA-A*02:11	0.7138985157012939	0.14617029523215727	binder
FAPYNKPSL	HLA-A*02:11	0.6494334459304809	0.18768190473382781	binder
FAYDGKDYI	HLA-A*02:11	0.9847695708274842	0.012192578932303305	binder
FAYTVKYVL	HLA-A*02:11	0.7381115198135376	0.23034561166632492	binder
FEWENKVTV	HLA-A*02:11	0.7490754902362824	0.19851192363028627	binder
FFASLLPEGPPAI	HLA-A*02:11	0.01796512978617102	0.01880139159608069	not-binder
FGFEITHEV	HLA-A*02:11	0.9805350184440613	0.026090605347679926	binder
FGPPIPKGV	HLA-A*02:11	0.849136221408844	0.10989589627235315	binder
FIFEKKLAQA	HLA-A*02:11	0.9735987544059753	0.012740055311599207	binder
FIIQGLRSV	HLA-A*02:11	0.9820610404014587	0.01164413590694949	binder
FILANEHNV	HLA-A*02:11	0.977078914642334	0.016257610398604936	binder
FILEKIEYL	HLA-A*02:11	0.9966178059577941	0.0019015188883746979	binder
FILQPIHNL	HLA-A*02:11	0.9814001679420471	0.009079495344823304	binder
FIMEGTLTRV	HLA-A*02:11	0.9964945197105408	0.001821757579969557	binder
FIQEIEHAL	HLA-A*02:11	0.9884962916374207	0.011518763277051688	binder
FIWENIHTL	HLA-A*02:11	0.9977393746376038	0.002042170057956959	binder
FIWNMKTNI	HLA-A*02:11	0.9760763645172119	0.009294406296220812	binder
FIWPMLIHI	HLA-A*02:11	0.9905311107635498	0.006891396258754547	binder
FLADIVQKL	HLA-A*02:11	0.9982709527015686	0.0011525451945724656	binder
FLADNHHQV	HLA-A*02:11	0.9980363726615906	0.0005440476991379116	binder
FLADPDTVNHL	HLA-A*02:11	0.9977080702781678	0.001815080252564931	binder
FLADPDTVNHLL	HLA-A*02:11	0.9942627787590027	0.0034836328277473723	binder
FLADPSAFVAA	HLA-A*02:11	0.9874905228614808	0.005077872810698076	binder
FLADPSAFVA	HLA-A*02:11	0.9878170847892761	0.00629198076931215	binder
FLADPSAFV	HLA-A*02:11	0.994968843460083	0.00306282200003628	binder
FLADPVSNMAMA	HLA-A*02:11	0.9730723619461059	0.014021133781228417	binder
FLAELPGSLSL	HLA-A*02:11	0.9937202095985412	0.004262185313328478	binder
FLAFILHRL	HLA-A*02:11	0.9729074954986572	0.01834653030730523	binder
FLAGAVTSV	HLA-A*02:11	0.9904991388320923	0.0065296812329493975	binder
FLAHIYTEL	HLA-A*02:11	0.9960041761398315	0.003359105699478095	binder
FLAKLIAQA	HLA-A*02:11	0.987588632106781	0.0036172080116280863	binder
FLANIGTSV	HLA-A*02:11	0.9928433775901795	0.002700349265967989	binder
FLASESLIKQI	HLA-A*02:11	0.9172820448875427	0.06012706663001203	binder
FLDDVVHSL	HLA-A*02:11	0.9980586409568787	0.0010496043575502247	binder
FLDEPTNHL	HLA-A*02:11	0.9981184601783752	0.0016784864633292615	binder
FLDESRSTQYM	HLA-A*02:11	0.9894558429718018	0.005970732607325785	binder
FLDHIIASV	HLA-A*02:11	0.9972292423248291	0.0018396714812518894	binder
FLDHVMYTI	HLA-A*02:11	0.9909781694412232	0.008825617724652396	binder
FLDKQGFYV	HLA-A*02:11	0.9962989330291748	0.002816786568774298	binder
FLDLLQERI	HLA-A*02:11	0.8984203934669495	0.09006679413801548	binder
FLDNLHINL	HLA-A*02:11	0.9942477822303772	0.005679198293448077	binder
FLDPNNIPKA	HLA-A*02:11	0.9888038039207458	0.0026784677827663087	binder
FLDSLRDLI	HLA-A*02:11	0.91643226146698	0.05232105172257227	binder
FLDTIKSNL	HLA-A*02:11	0.9541555047035217	0.03465203047434569	binder
FLDTLKDLI	HLA-A*02:11	0.8563133835792541	0.07339226822395231	binder
FLDTLKVLV	HLA-A*02:11	0.978446900844574	0.00473558785691796	binder
FLEDLKSFV	HLA-A*02:11	0.9809311985969543	0.006043749558180742	binder
FLEEEVYPL	HLA-A*02:11	0.983663547039032	0.015547935814996293	binder
FLFDEEMEQM	HLA-A*02:11	0.9952573299407959	0.0028620035287685724	binder
FLFDGSPTYV	HLA-A*02:11	0.9982789516448974	0.0013187579026095238	binder
FLFDGSPTYVL	HLA-A*02:11	0.9971977710723877	0.0014073405355960876	binder
FLFDHLLTL	HLA-A*02:11	0.9969082832336426	0.002030223562510493	binder
FLFDKVVIV	HLA-A*02:11	0.99693284034729	0.001194232018966914	binder
FLFDPKKLSV	HLA-A*02:11	0.9957265734672547	0.003084081172717554	binder
FLFDRPMHV	HLA-A*02:11	0.9990804433822632	0.0003627212350999102	binder
FLFDTQHFI	HLA-A*02:11	0.9973820686340332	0.002034581762128683	binder
FLFELPSRL	HLA-A*02:11	0.995923376083374	0.004335548775698649	binder
FLFEPVVKA	HLA-A*02:11	0.9926497220993042	0.0034725258013632524	binder
FLFGEVHKA	HLA-A*02:11	0.9943296790122986	0.0030699178234522427	binder
FLFGSIRGA	HLA-A*02:11	0.988601803779602	0.00732157180665413	binder
FLFGYPKRL	HLA-A*02:11	0.9966014862060547	0.002287824515423973	binder
FLFNKVVNL	HLA-A*02:11	0.9972645998001098	0.0019601201042422516	binder
FLFNTENKL	HLA-A*02:11	0.9795141220092773	0.018472782288512662	binder
FLFPNKESL	HLA-A*02:11	0.9784840226173401	0.01622122520018406	binder
FLFQAGSGIYHV	HLA-A*02:11	0.9815347790718079	0.02767643063896969	binder
FLFQEPRSI	HLA-A*02:11	0.9856812834739686	0.00694464186341535	binder
FLFQGFRLV	HLA-A*02:11	0.99685697555542	0.0019221791411138545	binder
FLFSKFIEL	HLA-A*02:11	0.9977885603904724	0.0013615220357954642	binder
FLGAVKNV	HLA-A*02:11	0.9551165580749512	0.02340276333030015	binder
FLGKIYQI	HLA-A*02:11	0.9850658655166626	0.015560632455440428	binder
FLGSFIDHV	HLA-A*02:11	0.9942634344100952	0.0036362091808795753	binder
FLHDLKETNI	HLA-A*02:11	0.9042509913444519	0.0828956700747687	binder
FLHDNMVEI	HLA-A*02:11	0.9923110365867615	0.002644798330812532	binder
FLHETGGAMV	HLA-A*02:11	0.979655408859253	0.012345808069984317	binder
FLHPEPFSI	HLA-A*02:11	0.9922965288162231	0.003078945123800258	binder
FLHRIRQNV	HLA-A*02:11	0.9594456315040588	0.032988644815252766	binder
FLIEPEHVNTV	HLA-A*02:11	0.9967322468757629	0.0016289809215394558	binder
FLINFIHTL	HLA-A*02:11	0.9971987962722778	0.001307598908407528	binder
FLIPIYHQV	HLA-A*02:11	0.9976909041404725	0.0016365167123912712	binder
FLLDGFPRTV	HLA-A*02:11	0.9973003387451171	0.0006713572919100455	binder
FLLDKKIGV	HLA-A*02:11	0.9966696977615357	0.0017319370026193767	binder
FLLDPYKYMTL	HLA-A*02:11	0.9964404702186584	0.0019727359786003316	binder
FLLEGIRSL	HLA-A*02:11	0.9938173890113831	0.0032321332040539962	binder
FLLEKGYEV	HLA-A*02:11	0.9978745579719543	0.0006030255554100518	binder
FLLEKPFSV	HLA-A*02:11	0.9990318298339844	0.0003664652097185182	binder
FLLEPGNLEV	HLA-A*02:11	0.9972836017608643	0.0011605956426365043	binder
FLLFINHRL	HLA-A*02:11	0.9721326351165771	0.01851199412743569	binder
FLLGPEGQHLL	HLA-A*02:11	0.9917295217514038	0.00478414862011213	binder
FLLHIQQQV	HLA-A*02:11	0.9936211705207825	0.0031196263623620496	binder
FLLKLIHIL	HLA-A*02:11	0.973112952709198	0.01388628217124232	binder
FLLPDGLVRL	HLA-A*02:11	0.997517991065979	0.001095593598804387	binder
FLLPHPGLQV	HLA-A*02:11	0.997317886352539	0.0009054748372112416	binder
FLLPIKTVGV	HLA-A*02:11	0.9977026343345642	0.0009474131730976308	binder
FLLPILSQI	HLA-A*02:11	0.9911241412162781	0.006061010398004967	binder
FLLPKVQSI	HLA-A*02:11	0.9945361733436584	0.002419092058888049	binder
FLLPSEVPAL	HLA-A*02:11	0.9951829195022583	0.0027009279177462884	binder
FLLPTGLSSL	HLA-A*02:11	0.9897982120513916	0.005348918141806892	binder
FLLQIHEHI	HLA-A*02:11	0.9850862741470336	0.01798924509266007	binder
FLMDFIHQV	HLA-A*02:11	0.9990497589111328	0.0004701273221590356	binder
FLMEEVHMI	HLA-A*02:11	0.996919047832489	0.0018975437529148347	binder
FLMELEQPA	HLA-A*02:11	0.9804887652397156	0.010163289637778987	binder
FLMNEVIKL	HLA-A*02:11	0.9957717537879944	0.002039259464978701	binder
FLNDEVWNL	HLA-A*02:11	0.9972487807273864	0.001755587862718468	binder
FLNDPRRLNV	HLA-A*02:11	0.9736350059509278	0.0156043995579139	binder
FLNKEITSV	HLA-A*02:11	0.9933507084846497	0.009033336357231567	binder
FLNKLIPVL	HLA-A*02:11	0.9919509768486023	0.0028033562322009827	binder
FLNNQIKEL	HLA-A*02:11	0.981091845035553	0.018158952542101307	binder
FLNSVTDIHQL	HLA-A*02:11	0.9914287447929382	0.003416808175634082	binder
FLPDPSALQNL	HLA-A*02:11	0.9927139520645142	0.0021736409501765144	binder
FLPEAPAEL	HLA-A*02:11	0.9962424635887146	0.002589519035826916	binder
FLPEPMGTA	HLA-A*02:11	0.944815480709076	0.054002018893835456	binder
FLPPAQVTV	HLA-A*02:11	0.9925361156463623	0.0062320579132586675	binder
FLPPLPTSV	HLA-A*02:11	0.9947904586791992	0.0029521652081109222	binder
FLQEHNTTL	HLA-A*02:11	0.9957236766815185	0.0024927770728749837	binder
FLQEKSPAV	HLA-A*02:11	0.9941345572471618	0.0033867969220016665	binder
FLQEYVANL	HLA-A*02:11	0.9972873568534851	0.0014410720395464903	binder
FLQKIEALV	HLA-A*02:11	0.9800971984863281	0.012246744888294461	binder
FLQPELVKL	HLA-A*02:11	0.989608108997345	0.0077444458658178575	binder
FLQPGGYHV	HLA-A*02:11	0.9926072597503662	0.002892583885460756	binder
FLQPHLDAV	HLA-A*02:11	0.9916552066802978	0.005206313378382166	binder
FLRNINEYL	HLA-A*02:11	0.9759791970252991	0.011018069438969576	binder
FLSEEGGHVAV	HLA-A*02:11	0.9773603439331054	0.029454749424689362	binder
FLSEKLERI	HLA-A*02:11	0.9844506978988647	0.01159341058759278	binder
FLSELTQQL	HLA-A*02:11	0.9963947057723999	0.001797130823762142	binder
FLSEVFHQA	HLA-A*02:11	0.9954515218734741	0.0017802465879033593	binder
FLSFPTTKT	HLA-A*02:11	0.7888532280921936	0.07290006745713981	binder
FLSSVIQNL	HLA-A*02:11	0.991532027721405	0.004323984772207712	binder
FLTDSNNIKEV	HLA-A*02:11	0.9746993780136108	0.015563438855052932	binder
FLVNPESGYNV	HLA-A*02:11	0.9877962708473206	0.007940506824446686	binder
FLVTVIHTL	HLA-A*02:11	0.9924347281455994	0.002264738588762774	binder
FLWAGGRASYGV	HLA-A*02:11	0.9731316685676574	0.03430487372235048	binder
FLWDPAKRTSV	HLA-A*02:11	0.9786779165267945	0.015878762625595698	binder
FLWERPTLL	HLA-A*02:11	0.9988704204559327	0.0006024236433508879	binder
FLWERPTLLV	HLA-A*02:11	0.9985122442245483	0.0006433075566245357	binder
FLWKEPATM	HLA-A*02:11	0.9892235040664673	0.008429927763495862	binder
FLWKITNVT	HLA-A*02:11	0.9397236704826355	0.0446784135625573	binder
FLWQHGEESMA	HLA-A*02:11	0.9572552680969239	0.0238369630727663	binder
FLWVPRKL	HLA-A*02:11	0.8751374125480652	0.12011772300648635	binder
FLYAGHIFL	HLA-A*02:11	0.9977712273597718	0.0011771047032452745	binder
FLYDDNQRV	HLA-A*02:11	0.9964274525642395	0.003914531004413164	binder
FLYDTHQNL	HLA-A*02:11	0.99460529088974	0.004263341091506039	binder
FLYKEKLVSV	HLA-A*02:11	0.9964381456375122	0.002095584048092178	binder
FLYPFLHTV	HLA-A*02:11	0.9990386843681336	0.0005144987857444836	binder
FLYPFPLAL	HLA-A*02:11	0.9981491565704346	0.0007876398611305066	binder
FLYQILRGL	HLA-A*02:11	0.9603095173835754	0.038136725469377145	binder
FLYQPQYLNAI	HLA-A*02:11	0.9735664486885071	0.030371116641632615	binder
FLYSGGHRV	HLA-A*02:11	0.9977670311927795	0.0008962916681814508	binder
FMAPKAWTV	HLA-A*02:11	0.9986676096916198	0.0006125202597858209	binder
FMATIAEGL	HLA-A*02:11	0.9763479471206665	0.015558014930291195	binder
FMDPQKMPYL	HLA-A*02:11	0.993791925907135	0.006573412685974122	binder
FMFDEKLVTV	HLA-A*02:11	0.998021924495697	0.0016201596095984229	binder
FMLPDPQNI	HLA-A*02:11	0.9835330128669739	0.009421845263333718	binder
FMMPRIVNV	HLA-A*02:11	0.9990034818649292	0.0006376517772839853	binder
FMNPHLISV	HLA-A*02:11	0.9984281778335571	0.0008969552739503016	binder
FMQAIKENI	HLA-A*02:11	0.9454118132591247	0.05025316267610708	binder
FMQDPMEVFV	HLA-A*02:11	0.9889936923980713	0.008117756352104462	binder
FMSQVHSV	HLA-A*02:11	0.9905272603034974	0.006233954526622981	binder
FMSSHIKSV	HLA-A*02:11	0.9867955565452575	0.010068354613170148	binder
FMTTNVPNV	HLA-A*02:11	0.9876604080200195	0.008541290745805289	binder
FNEKSKEL	HLA-A*02:11	0.011119791271630675	0.006294245636540818	not-binder
FQADLSNLHL	HLA-A*02:11	0.9609150528907776	0.03854769197103739	binder
FQAGSGIYHV	HLA-A*02:11	0.9953826427459717	0.0009671081480771442	binder
FQDEINWRL	HLA-A*02:11	0.9969004273414612	0.0028483802304089564	binder
FQHTGIYSV	HLA-A*02:11	0.9863550066947937	0.007219860718806671	binder
FQIRNLPSL	HLA-A*02:11	0.9709473967552185	0.018013652728036605	binder
FQLPAPPHI	HLA-A*02:11	0.9829019188880921	0.010905299610454387	binder
FQLPIRFNL	HLA-A*02:11	0.9864198803901673	0.01119215609888486	binder
FQWDIMERI	HLA-A*02:11	0.9925083637237548	0.004187356950784915	binder
FSDEIRHNL	HLA-A*02:11	0.8906339168548584	0.09190650350186899	binder
FTDVIGHYI	HLA-A*02:11	0.9327193975448609	0.053116195152024724	binder
FTWEGLYNV	HLA-A*02:11	0.9963963031768799	0.003467192174588169	binder
FTWNMNEKL	HLA-A*02:11	0.82415691614151	0.10172801349771309	binder
FTWPIKIQV	HLA-A*02:11	0.984220314025879	0.01417741604164517	binder
FTYATTEKV	HLA-A*02:11	0.9791036248207092	0.006372955451229894	binder
FVAPPTAAV	HLA-A*02:11	0.9865953683853149	0.011131491188436884	binder
FVARMIPKV	HLA-A*02:11	0.976729691028595	0.01624703493241788	binder
FVEIKGSV	HLA-A*02:11	0.337690132856369	0.15893408212134497	not-binder
FVFPLDKDELL	HLA-A*02:11	0.865080964565277	0.08605880489679503	binder
FVIDRPNGTKV	HLA-A*02:11	0.9701301217079162	0.01652515153237053	binder
FVLDKVPFL	HLA-A*02:11	0.9933912038803101	0.006375155393183415	binder
FVLPELPSV	HLA-A*02:11	0.989917767047882	0.007773560635482791	binder
FVNDIFERI	HLA-A*02:11	0.993652069568634	0.005156881216725087	binder
FVPDTPVGV	HLA-A*02:11	0.9830585479736328	0.016890228482173218	binder
FVQEVVQSQQV	HLA-A*02:11	0.8572665572166442	0.11146354497701438	binder
FVWEASHYL	HLA-A*02:11	0.994412100315094	0.00395501943597183	binder
GAVHDVKDVLDS	HLA-A*02:11	0.04566321667807642	0.07290190177108852	not-binder
GEWTYDDATK	HLA-A*02:11	0.13397181676700712	0.14641579719354508	not-binder
GGLPERSVSL	HLA-A*02:11	0.1593220673268661	0.15727877936049092	not-binder
GIFETKFQV	HLA-A*02:11	0.9925610661506653	0.0040765440023373	binder
GIMKKAYEL	HLA-A*02:11	0.9508843541145324	0.06716829893457407	binder
GIWSITAKV	HLA-A*02:11	0.9894515633583069	0.006719050471018151	binder
GLADASLLKKV	HLA-A*02:11	0.9727707147598267	0.01671565312613586	binder
GLADKVYFL	HLA-A*02:11	0.9970322847366333	0.0013452498441083958	binder
GLADNTVIAKV	HLA-A*02:11	0.9820795893669129	0.014314499958071077	binder
GLAGVKIAEV	HLA-A*02:11	0.9886490345001221	0.007230193648640702	binder
GLAKAVASV	HLA-A*02:11	0.9790316700935364	0.011599713095707306	binder
GLAPKPVQV	HLA-A*02:11	0.9924866199493408	0.0034102323587025377	binder
GLDDIKDLKV	HLA-A*02:11	0.9519208073616028	0.04250432253875059	binder
GLDGPPPTV	HLA-A*02:11	0.9618306636810303	0.04765780534480373	binder
GLDIITNKV	HLA-A*02:11	0.9573001384735107	0.03986319224265597	binder
GLFAHPSLWQL	HLA-A*02:11	0.9594738841056824	0.05524477894531641	binder
GLFGKELHKV	HLA-A*02:11	0.9960234045982361	0.00385500723204119	binder
GLFHLGEFV	HLA-A*02:11	0.9780704140663147	0.009277332863675195	binder
GLIDTKELEPL	HLA-A*02:11	0.9659533858299255	0.017722209086411787	binder
GLIGVGLINV	HLA-A*02:11	0.9919648885726928	0.0035029864607517554	binder
GLLAGDRLVEV	HLA-A*02:11	0.9464334487915039	0.053393023932891186	binder
GLLDPNVKSIFV	HLA-A*02:11	0.9399961948394775	0.08754460679378373	binder
GLLENIPRV	HLA-A*02:11	0.9958832383155822	0.0018636109504776093	binder
GLLGYLHFV	HLA-A*02:11	0.9928119421005249	0.0044352556826942795	binder
GLLPDVPSL	HLA-A*02:11	0.9787271857261658	0.013267490212329019	binder
GLLYPTEDYKV	HLA-A*02:11	0.9406823754310608	0.0410912832541303	binder
GLMRKVPRV	HLA-A*02:11	0.9833370089530945	0.008181767973905421	binder
GLMTTVHAI	HLA-A*02:11	0.987151312828064	0.003584840419849584	binder
GLTEALHFV	HLA-A*02:11	0.9868646264076233	0.010834652825557296	binder
GLVDEKALAQA	HLA-A*02:11	0.9515135765075684	0.03579918728755022	binder
GLWEIENNPTV	HLA-A*02:11	0.9851385951042175	0.012233146054153925	binder
GLWGPVHEL	HLA-A*02:11	0.9946134686470032	0.004024991523537053	binder
GLWHGMFANV	HLA-A*02:11	0.988243019580841	0.007030946576319301	binder
GLWSGPLPRV	HLA-A*02:11	0.9970994234085083	0.00115858925259501	binder
GLYELVWRV	HLA-A*02:11	0.9978775382041931	0.001138986582794826	binder
GMAFLDKRLQV	HLA-A*02:11	0.5788817543536424	0.2867087368119111	ambiguous
GMYGKIAVMEL	HLA-A*02:11	0.9468807220458985	0.03974624721271794	binder
GMYIFLHTV	HLA-A*02:11	0.9866703152656555	0.009341892106525819	binder
GMYPNLVHV	HLA-A*02:11	0.9964492321014404	0.0024551177690479396	binder
GMYVFLHAV	HLA-A*02:11	0.9884560942649842	0.005078782815759777	binder
GQAPSVFSV	HLA-A*02:11	0.9841709136962891	0.011237665113995375	binder
GQIEVVPEV	HLA-A*02:11	0.995824658870697	0.0021898526395409154	binder
GSGSGWSSSRGP	HLA-A*02:11	0.0041478158933387025	0.002315266050115305	not-binder
GSGSGWSSSRGPY	HLA-A*02:11	0.0501018945578835	0.05766618954252221	not-binder
GVDDLDFFI	HLA-A*02:11	0.6286579072475433	0.21555329298003595	binder
GVGPVPARA	HLA-A*02:11	0.3780155539512634	0.2014343677584225	not-binder
GVWTYDDATK	HLA-A*02:11	0.1356918580830097	0.18820099394291134	not-binder
GVWTYDDATKTF	HLA-A*02:11	0.4764702096930705	0.3825876143752663	ambiguous
GVYGDVQRV	HLA-A*02:11	0.9803167104721069	0.0245542075086076	binder
HIIENIVAV	HLA-A*02:11	0.9926170468330383	0.0051205607014381815	binder
HILGIPQSWRL	HLA-A*02:11	0.5762063264846802	0.1731710433611113	ambiguous
HIWDPLTNV	HLA-A*02:11	0.9845130920410157	0.016587190954856706	binder
HIYPLSFFL	HLA-A*02:11	0.9575114488601685	0.03824992496357191	binder
HLAEVLERV	HLA-A*02:11	0.9951083302497864	0.002874192730793305	binder
HLAEVSAEV	HLA-A*02:11	0.9926964163780212	0.00601316286857577	binder
HLAHYVPKI	HLA-A*02:11	0.9818251013755799	0.010259532837809606	binder
HLANIVERL	HLA-A*02:11	0.9904492616653442	0.00303397168837108	binder
HLANIVERV	HLA-A*02:11	0.9929380893707276	0.00508836208917234	binder
HLDTLHNFV	HLA-A*02:11	0.906976044178009	0.07416996949656701	binder
HLFKITENI	HLA-A*02:11	0.9608683824539185	0.052850092085489665	binder
HLFNVAHTL	HLA-A*02:11	0.9602566838264466	0.039413579165333515	binder
HLIDPNTLQVA	HLA-A*02:11	0.9477887749671936	0.06382716461548754	binder
HLLGEGAFAQV	HLA-A*02:11	0.9748518466949463	0.01810568492251107	binder
HLLHTVPAL	HLA-A*02:11	0.9555779457092285	0.05054599633432981	binder
HLMEENMIVYV	HLA-A*02:11	0.9841896295547485	0.014685707495380998	binder
HLMEIQVNGGTV	HLA-A*02:11	0.8646587371826172	0.16369055818333253	binder
HLNEHLYNM	HLA-A*02:11	0.9899709343910217	0.005003977812148294	binder
HLPETKFSEL	HLA-A*02:11	0.9638868927955627	0.047598486113527426	binder
HLPPVRLAEL	HLA-A*02:11	0.9219814777374268	0.0747661085499434	binder
HLSDAIVEV	HLA-A*02:11	0.9883823275566102	0.011322098988058952	binder
HLVSPEALDFL	HLA-A*02:11	0.6639416575431824	0.18031546290323716	binder
HLWDPENSVL	HLA-A*02:11	0.9610818862915039	0.03295073839752967	binder
HLWRGIVSI	HLA-A*02:11	0.9864204883575439	0.012916991315550654	binder
HLYDIHVTV	HLA-A*02:11	0.9968690872192383	0.002392159322060543	binder
HLYRIIQHL	HLA-A*02:11	0.9705908894538879	0.03484790471485048	binder
HMYKLRTNL	HLA-A*02:11	0.7481854915618896	0.08681410527799026	binder
HTDDPLTWDYV	HLA-A*02:11	0.5525080733001232	0.26950576228247597	ambiguous
HTYHIKNYI	HLA-A*02:11	0.3506118759512901	0.2419913918514407	not-binder
HVDEIKEFL	HLA-A*02:11	0.8414689183235169	0.10641501925822637	binder
HVFDHPWETV	HLA-A*02:11	0.97080317735672	0.014833617293687746	binder
HVLDVIHEV	HLA-A*02:11	0.99465491771698	0.0024766949600638403	binder
HVYDGKFLARV	HLA-A*02:11	0.8275538146495819	0.23346307878437966	binder
IAPPGHTGV	HLA-A*02:11	0.8377006769180297	0.09543121247888485	binder
IAPPVPLKA	HLA-A*02:11	0.586397671699524	0.31303902135755257	ambiguous
IAPTGHSL	HLA-A*02:11	0.438838529586792	0.2526224766169423	ambiguous
IAQKSKAEAESL	HLA-A*02:11	0.04879095205105841	0.0682668295990266	not-binder
IAVVQPEKQ	HLA-A*02:11	0.009189816238358618	0.010385258999779792	not-binder
IIAEPGRYYV	HLA-A*02:11	0.972907280921936	0.025088824959203383	binder
IIFPLNKSWII	HLA-A*02:11	0.4247454568743706	0.297255732748238	ambiguous
IIHEIAVLEL	HLA-A*02:11	0.9751680374145508	0.01651421853475719	binder
IIHNLGMYV	HLA-A*02:11	0.9715465426445007	0.011771290678136294	binder
IIQDIDDTHVF	HLA-A*02:11	0.5234038770198822	0.22978710137860542	ambiguous
IIWDVSKGQKI	HLA-A*02:11	0.6687288507819176	0.30523328103042136	binder
IIWEIEVPKHLV	HLA-A*02:11	0.7475927829742431	0.25061959023272906	binder
IIYIVHDEV	HLA-A*02:11	0.9139408707618714	0.07669221252530374	binder
ILAAIVNHL	HLA-A*02:11	0.9950476169586182	0.00272750082402537	binder
ILAPAGSLPKI	HLA-A*02:11	0.9556909322738647	0.05299557757657255	binder
ILAPCKLETV	HLA-A*02:11	0.9816512107849121	0.004418443071829889	binder
ILDDIGHGV	HLA-A*02:11	0.9904738306999207	0.006763592547293077	binder
ILDEPTNHL	HLA-A*02:11	0.9941855788230896	0.00608465450785648	binder
ILDESHERV	HLA-A*02:11	0.9845322608947754	0.018866485863855222	binder
ILDEVIFKL	HLA-A*02:11	0.9977373123168946	0.0016488720211738888	binder
ILDKIVQKV	HLA-A*02:11	0.9931315660476685	0.005960062254018164	binder
ILDKKVEKV	HLA-A*02:11	0.9777613401412963	0.01041493555397221	binder
ILDLIKKGV	HLA-A*02:11	0.7966478586196899	0.10982718994842772	binder
ILFDPKTSV	HLA-A*02:11	0.9635792255401612	0.025339152042184235	binder
ILFLIAGKIV	HLA-A*02:11	0.6314136207103729	0.1947490401564405	binder
ILFNRVLGV	HLA-A*02:11	0.9946741700172425	0.0026301713064299146	binder
ILFPLRFTL	HLA-A*02:11	0.9941973447799682	0.004032476510252398	binder
ILFPPDQFECL	HLA-A*02:11	0.9215514063835144	0.09285740068064573	binder
ILFYVEHQA	HLA-A*02:11	0.9342499017715454	0.03417708774221078	binder
ILGKVYSV	HLA-A*02:11	0.9849434614181518	0.010474775027327589	binder
ILGPIPSHM	HLA-A*02:11	0.9296115636825562	0.06139424479309371	binder
ILGPKPQGV	HLA-A*02:11	0.980907654762268	0.008057775304469677	binder
ILGPTFTL	HLA-A*02:11	0.9617843270301819	0.014145499212252999	binder
ILHEIALGV	HLA-A*02:11	0.9931141018867493	0.00566654212329207	binder
ILHHVNIGL	HLA-A*02:11	0.9740850806236268	0.0143388247204557	binder
ILHSVTTNL	HLA-A*02:11	0.9744834303855896	0.02068078745838878	binder
ILIEKEYLERV	HLA-A*02:11	0.9716553449630737	0.0230210543867132	binder
ILLAEVPTM	HLA-A*02:11	0.9485432386398316	0.030152187969940382	binder
ILLDDTGLAYI	HLA-A*02:11	0.9868234276771546	0.0066013481969816705	binder
ILLDNEFHV	HLA-A*02:11	0.9925939202308655	0.005424275497895093	binder
ILLEMIHSI	HLA-A*02:11	0.9949058532714844	0.0017680278297449335	binder
ILLNIEHRI	HLA-A*02:11	0.9749292850494384	0.014484500532350614	binder
ILMEHIHKL	HLA-A*02:11	0.9988055348396301	0.0005492442232317541	binder
ILMEHIHKLKA	HLA-A*02:11	0.886319613456726	0.07227011538937114	binder
ILMHHPPQV	HLA-A*02:11	0.9944019556045532	0.002819974347933846	binder
ILNDPSQSEVM	HLA-A*02:11	0.7874300599098205	0.12470528837016853	binder
ILNEFPGHGL	HLA-A*02:11	0.9899334192276001	0.0039174178293636674	binder
ILNEIVNFV	HLA-A*02:11	0.9930248737335206	0.00901710591639403	binder
ILNKQEFFV	HLA-A*02:11	0.9853111863136291	0.011004381080170702	binder
ILPPTRPTDKP	HLA-A*02:11	0.10127163343131543	0.0932580709656309	not-binder
ILPPTRPTDKPL	HLA-A*02:11	0.20258044749498366	0.12577192008928176	not-binder
ILPSYIPVRV	HLA-A*02:11	0.9874768614768982	0.007759553175766348	binder
ILQDLTFVHL	HLA-A*02:11	0.9733748316764832	0.019967285122187	binder
ILQDPRLITPL	HLA-A*02:11	0.8789761781692504	0.09707452260537691	binder
ILQSKEPAYV	HLA-A*02:11	0.9731571197509765	0.013471502960946733	binder
ILSDPSVFSPL	HLA-A*02:11	0.9539353847503662	0.015394244649115034	binder
ILSEIKEAV	HLA-A*02:11	0.9789221167564393	0.012461196955628666	binder
ILSEVQQAV	HLA-A*02:11	0.9864133715629577	0.0074884159241099	binder
ILSGVIRSV	HLA-A*02:11	0.9893238425254822	0.00721489558763378	binder
ILTDITKGV	HLA-A*02:11	0.9859767079353332	0.009947061675803687	binder
ILWAPDEESGV	HLA-A*02:11	0.9756725549697876	0.015013047612259965	binder
ILWEHLEIL	HLA-A*02:11	0.9919925689697265	0.005293733268052304	binder
ILWETVPSM	HLA-A*02:11	0.9848378300666809	0.0138988911443412	binder
ILWSERPTKV	HLA-A*02:11	0.9908286809921265	0.007676574565690318	binder
ILWSHLELL	HLA-A*02:11	0.9875548720359802	0.0071703428081661925	binder
ILYDKDHYKL	HLA-A*02:11	0.990371310710907	0.009170258188130153	binder
ILYDKLEKI	HLA-A*02:11	0.9881877660751343	0.006400316811665787	binder
ILYDLQQNL	HLA-A*02:11	0.9660320281982422	0.017091232083565867	binder
ILYGEVEKL	HLA-A*02:11	0.9868988156318664	0.005601186171465102	binder
ILYGKIIHL	HLA-A*02:11	0.9975757360458374	0.0012135546957978143	binder
ILYRVGDGV	HLA-A*02:11	0.9561050415039063	0.027322431555884298	binder
ILYTLPKLGV	HLA-A*02:11	0.9411356925964356	0.05978099613377535	binder
IMAQLPQEQKA	HLA-A*02:11	0.56781285405159	0.2454579306182535	ambiguous
IMDKLKEYL	HLA-A*02:11	0.9222403645515442	0.06937679912806347	binder
IMDRIYKNV	HLA-A*02:11	0.971848440170288	0.030588381216361777	binder
IMFQKPVEV	HLA-A*02:11	0.9967571258544922	0.0012588103293283781	binder
IMLEALERV	HLA-A*02:11	0.9867958784103393	0.008317379014685301	binder
IMLSEKHLISV	HLA-A*02:11	0.9670222163200378	0.03392331400435619	binder
IMPAFIFEHI	HLA-A*02:11	0.9661463499069214	0.01965339823609811	binder
IMQLLRDNL	HLA-A*02:11	0.4706492781639099	0.25107217429050577	ambiguous
IMWPIIAKL	HLA-A*02:11	0.9957345008850098	0.001416711149037044	binder
IPSFNLIGDSL	HLA-A*02:11	0.010719621692260262	0.008676452385697407	not-binder
IQAERVRGV	HLA-A*02:11	0.9292237043380738	0.03611094515521716	binder
IQDEIRSVI	HLA-A*02:11	0.6802421778440475	0.28618169325910536	binder
IQDRAVPSL	HLA-A*02:11	0.7704239308834075	0.17348946012199176	binder
IQLVHGLKL	HLA-A*02:11	0.22951661637052895	0.2753643058533638	not-binder
IQVEKVFSI	HLA-A*02:11	0.9826411485671998	0.007597366015487503	binder
IQVNCPPAV	HLA-A*02:11	0.9069037914276123	0.061725590473048014	binder
IQVSPEIFQFL	HLA-A*02:11	0.5146771311759949	0.15325327784577644	ambiguous
IQVTKVTQV	HLA-A*02:11	0.852189016342163	0.20866211154993516	binder
ISEGSVKFDI	HLA-A*02:11	0.032386479619890454	0.022432728135771896	not-binder
ISERYGPVFTI	HLA-A*02:11	0.08640395435504615	0.08394697190616292	not-binder
ISPDVFTHV	HLA-A*02:11	0.939208722114563	0.06930707765814496	binder
ISPSRTEAL	HLA-A*02:11	0.4424134537577629	0.2457258814574145	ambiguous
ISPTGHSL	HLA-A*02:11	0.2557774469256401	0.15059637851062072	not-binder
ITDDLHFYV	HLA-A*02:11	0.990992796421051	0.004551247087395565	binder
ITFPVSEEL	HLA-A*02:11	0.41571747660636904	0.057105981500665155	not-binder
ITMEIVNKL	HLA-A*02:11	0.9847766995429993	0.011780250812049243	binder
ITPTGTHPL	HLA-A*02:11	0.5827804654836655	0.2944302146021802	ambiguous
ITTDVLYTI	HLA-A*02:11	0.9297281622886657	0.037978971550288614	binder
IVLDPLKATHAV	HLA-A*02:11	0.6942378677427768	0.32810819425214327	binder
IVLPAGALHQV	HLA-A*02:11	0.9683861136436462	0.02787583218316453	binder
IVNEPPPKL	HLA-A*02:11	0.9050618767738342	0.1130258741810028	binder
IVRDIKEKL	HLA-A*02:11	0.06667316090315581	0.08255118861954283	not-binder
IVSMGSLFPVI	HLA-A*02:11	0.3201810345053673	0.27032510583593045	not-binder
IVWKIKETV	HLA-A*02:11	0.9012632489204406	0.11450909912697016	binder
IWGKVTRA	HLA-A*02:11	0.06349173535418232	0.08213041743545009	not-binder
IYLSDLTYI	HLA-A*02:11	0.5512194365262986	0.19226513882767013	ambiguous
KAAKIRVSV	HLA-A*02:11	0.8155529022216796	0.12817192351010792	binder
KAAQIKEHL	HLA-A*02:11	0.14064794071018696	0.19274115666838984	not-binder
KAEGVLLDYL	HLA-A*02:11	0.12340052127838134	0.04398616460909525	not-binder
KAFNISTTL	HLA-A*02:11	0.41463674753904345	0.18827665641098795	ambiguous
KAFSIGSNLNV	HLA-A*02:11	0.5442016497254372	0.24009599457781905	ambiguous
KAPAPRPSL	HLA-A*02:11	0.33899213671684264	0.09157298939012397	not-binder
KAPEVPTEGV	HLA-A*02:11	0.8227084159851075	0.09636426759793684	binder
KAPPAPLAA	HLA-A*02:11	0.5247937858104705	0.07535168741339361	ambiguous
KAPPARPVKGAY	HLA-A*02:11	0.006791621097363532	0.007424446653151983	not-binder
KAPSAARSL	HLA-A*02:11	0.07415979951620102	0.03640187628643361	not-binder
KEHLTEQI	HLA-A*02:11	0.029590113362064584	0.03500479282892696	not-binder
KFLLTSVFPQL	HLA-A*02:11	0.13393725503701717	0.13333696755415533	not-binder
KIADFGWSV	HLA-A*02:11	0.9936087131500244	0.004618797812711046	binder
KIADMGHLKYYL	HLA-A*02:11	0.5779102079570293	0.31648132044500044	ambiguous
KIAEIKSLL	HLA-A*02:11	0.9082986831665039	0.08525189385887605	binder
KIAWISETL	HLA-A*02:11	0.8378299832344055	0.133914425692961	binder
KIFDVRNGGQILI	HLA-A*02:11	0.4746919684112072	0.34693369432323534	ambiguous
KIFEFKETL	HLA-A*02:11	0.9228496193885803	0.054331059170132305	binder
KIFLLKVLL	HLA-A*02:11	0.2635419089347124	0.1943068256036696	not-binder
KIFNITDNAAI	HLA-A*02:11	0.6586662113666535	0.2194811995478801	binder
KIFNITDNA	HLA-A*02:11	0.6326754927635193	0.2488541064921588	binder
KIFNNQEFA	HLA-A*02:11	0.7005969047546386	0.14124098155692158	binder
KIFPMGDRLYI	HLA-A*02:11	0.8290829241275788	0.29034789736914496	binder
KIFQVAQEL	HLA-A*02:11	0.6789516091346741	0.1450395110576467	binder
KIFSGVFVKV	HLA-A*02:11	0.9888225078582764	0.005995571046697564	binder
KIGPITPLEF	HLA-A*02:11	0.41085279136896136	0.27058496919176606	ambiguous
KIIDIQEKV	HLA-A*02:11	0.995222556591034	0.0036507041489071035	binder
KIKELNKKEAV	HLA-A*02:11	0.1599073074874468	0.14529159618083579	not-binder
KILDIGLAYI	HLA-A*02:11	0.9851963996887207	0.008261665940034345	binder
KILDVASLEVL	HLA-A*02:11	0.7584180176258087	0.24763791969705848	binder
KILETLYTL	HLA-A*02:11	0.9887532591819763	0.010629409007151059	binder
KILPTLEAV	HLA-A*02:11	0.9811812162399292	0.014522746472809104	binder
KILSTGKYLNV	HLA-A*02:11	0.8321776807308197	0.22523847120261195	binder
KIMDATNILV	HLA-A*02:11	0.9914002537727356	0.002235503934822666	binder
KIMDLIGIQT	HLA-A*02:11	0.7913920879364014	0.11316872543854159	binder
KIMKLAANI	HLA-A*02:11	0.917873477935791	0.04611820480196225	binder
KIMTEKELLAV	HLA-A*02:11	0.8276534378528595	0.27458609363324543	binder
KINEAIVAV	HLA-A*02:11	0.9840672254562378	0.016626676319256625	binder
KIPTPIVGV	HLA-A*02:11	0.978692376613617	0.013003175926235119	binder
KIQEILTQV	HLA-A*02:11	0.9932988047599792	0.0037801861988746464	binder
KISVIVETV	HLA-A*02:11	0.9518221974372864	0.051929436646471185	binder
KITTVIQHV	HLA-A*02:11	0.976845645904541	0.013290440072062131	binder
KIVVVTAGV	HLA-A*02:11	0.897688364982605	0.057410382007045235	binder
KIWAPTAEA	HLA-A*02:11	0.9565614581108093	0.04208560666573306	binder
KIWDLEGKI	HLA-A*02:11	0.8394950032234192	0.11540071223784709	binder
KIWDLKERTNV	HLA-A*02:11	0.77292400598526	0.3551355759422377	binder
KIWDPVHRV	HLA-A*02:11	0.9945846438407898	0.006230635436262403	binder
KIWDVSVNS	HLA-A*02:11	0.6876249432563781	0.21048522248817417	binder
KIWDVSVNSV	HLA-A*02:11	0.989480483531952	0.004865352065021393	binder
KIWDVSVNSVV	HLA-A*02:11	0.8306617200374603	0.2239228140542102	binder
KIWTPTAKA	HLA-A*02:11	0.9043982028961182	0.07434721695075353	binder
KIWTSVPYL	HLA-A*02:11	0.9854722142219543	0.01057597993781665	binder
KIYEGQVEV	HLA-A*02:11	0.9956562519073486	0.0039049401904327256	binder
KIYEHHIKV	HLA-A*02:11	0.9947892189025879	0.00237384263081547	binder
KIYEPPRYMSV	HLA-A*02:11	0.9404301762580871	0.07351255499897016	binder
KIYQWINEL	HLA-A*02:11	0.992465591430664	0.003022135493270915	binder
KKSVQYDDVPEYK	HLA-A*02:11	0.017478191074042117	0.01954263199033167	not-binder
KLAAVVNNL	HLA-A*02:11	0.9903102874755859	0.008270591825001419	binder
KLADDVDLEQV	HLA-A*02:11	0.9879330396652222	0.007507216961329821	binder
KLADKLYNL	HLA-A*02:11	0.9971775531768798	0.0025468484861114805	binder
KLAEFIDFL	HLA-A*02:11	0.9956137180328369	0.002758241621538089	binder
KLAEIRHEV	HLA-A*02:11	0.9974907517433167	0.0024449704982832648	binder
KLAEIVKQV	HLA-A*02:11	0.9978179812431336	0.0011140698407842986	binder
KLAESVEKA	HLA-A*02:11	0.9826458692550659	0.0086202822154745	binder
KLAEVSQNI	HLA-A*02:11	0.9908978581428528	0.007858715952855306	binder
KLAKLQAQV	HLA-A*02:11	0.9779393792152404	0.017082191078769272	binder
KLAKQPETV	HLA-A*02:11	0.9793575406074524	0.015508893841245206	binder
KLAPPPKKA	HLA-A*02:11	0.9426186800003051	0.03312524409597486	binder
KLDDIVQHI	HLA-A*02:11	0.9926259994506836	0.005407156003197153	binder
KLDDLTQDLTV	HLA-A*02:11	0.8372175395488739	0.27311980303216743	binder
KLDHINMNL	HLA-A*02:11	0.9673414349555969	0.03422903891158328	binder
KLDLIHESI	HLA-A*02:11	0.91245938539505	0.06524127388166742	binder
KLDQVIIHV	HLA-A*02:11	0.9914405941963196	0.009783884590194537	binder
KLDSPRVTV	HLA-A*02:11	0.9688505172729492	0.030077533511368215	binder
KLEEIIHQI	HLA-A*02:11	0.9922469139099122	0.002244265742315738	binder
KLFDAPLSI	HLA-A*02:11	0.9921205163002014	0.005029142945451982	binder
KLFDFPGRGASQI	HLA-A*02:11	0.8754875659942627	0.14789101580831487	binder
KLFDIFSQQV	HLA-A*02:11	0.9950223207473755	0.0043924663625343014	binder
KLFDLDEKL	HLA-A*02:11	0.9815106987953186	0.011797443344419803	binder
KLFDLDEKLML	HLA-A*02:11	0.9814667463302612	0.01795163005232225	binder
KLFDLLDVL	HLA-A*02:11	0.9667314052581787	0.020338033629278107	binder
KLFDRPQEL	HLA-A*02:11	0.9972886800765991	0.0012615931698671114	binder
KLFDRPQELKL	HLA-A*02:11	0.9604046702384949	0.039480053291058456	binder
KLFDTQHRV	HLA-A*02:11	0.9969635725021362	0.0023343434660722646	binder
KLFDTQQFL	HLA-A*02:11	0.9919544816017151	0.004333786244733418	binder
KLFEGLKFFL	HLA-A*02:11	0.9849952578544616	0.016159165961976564	binder
KLFEKVKEV	HLA-A*02:11	0.997869610786438	0.001027738931232607	binder
KLFGHLTSA	HLA-A*02:11	0.9841567516326905	0.011452322476787699	binder
KLFKAPAYI	HLA-A*02:11	0.98327476978302	0.0073310011378126295	binder
KLFLVNNKI	HLA-A*02:11	0.7762161493301392	0.03065749312091207	binder
KLFNHPNIVPYRA	HLA-A*02:11	0.5080258563160897	0.2912465048094849	ambiguous
KLFNVTSTL	HLA-A*02:11	0.9579256534576416	0.02606276319228138	binder
KLFPDTPLAL	HLA-A*02:11	0.9968901038169861	0.002189760956190592	binder
KLFPFYFHI	HLA-A*02:11	0.9974251508712768	0.0008402851249608963	binder
KLFPGFEIETV	HLA-A*02:11	0.9871213555335998	0.015252491323933599	binder
KLFSILSTV	HLA-A*02:11	0.9824416995048523	0.016982858461783584	binder
KLFSLEHFL	HLA-A*02:11	0.9805882334709167	0.01672110669073387	binder
KLFSLQDLL	HLA-A*02:11	0.8766198992729187	0.0848458302798711	binder
KLFVFDERYAL	HLA-A*02:11	0.7471619248390198	0.3325302531990654	binder
KLFVIAQKI	HLA-A*02:11	0.8327287554740905	0.035966846857058386	binder
KLGEIVTTI	HLA-A*02:11	0.984744393825531	0.01935133626093431	binder
KLGHTDILVGV	HLA-A*02:11	0.8029073297977447	0.2716316581636825	binder
KLGPAPKTL	HLA-A*02:11	0.8433235287666321	0.09187022440936271	binder
KLGSVPVTV	HLA-A*02:11	0.9842871427536011	0.016122903176661856	binder
KLHAVVETL	HLA-A*02:11	0.9748742341995239	0.01941701832287026	binder
KLHDFGYRGV	HLA-A*02:11	0.9416293144226074	0.02796727226534044	binder
KLHDINAQL	HLA-A*02:11	0.9918028593063355	0.005645701373197307	binder
KLHGVNINV	HLA-A*02:11	0.9915408849716186	0.007065916769961436	binder
KLHLILDYV	HLA-A*02:11	0.9578505992889405	0.048741124691173025	binder
KLHYVVTEV	HLA-A*02:11	0.9804044842720032	0.02584001228918191	binder
KLIDFGSGALL	HLA-A*02:11	0.9894527077674866	0.0074313158597766145	binder
KLIDKLDSL	HLA-A*02:11	0.9914408802986145	0.007420131800960753	binder
KLIDLSQVMYL	HLA-A*02:11	0.9857064247131347	0.02306432343033465	binder
KLIEELETL	HLA-A*02:11	0.9920831918716431	0.00671686805045666	binder
KLIELKAEI	HLA-A*02:11	0.974001669883728	0.01703646194838735	binder
KLIGQVHEV	HLA-A*02:11	0.9980956554412842	0.0006893053507815048	binder
KLILLITQV	HLA-A*02:11	0.9659621715545654	0.02413505142261092	binder
KLIQLPVVYV	HLA-A*02:11	0.9813879251480102	0.018098416470342923	binder
KLISELQKL	HLA-A*02:11	0.9879487991333008	0.004705111572734419	binder
KLKNVNFEV	HLA-A*02:11	0.9873600363731384	0.007016172520673278	binder
KLLAVIHEL	HLA-A*02:11	0.9955185174942016	0.00230439226960988	binder
KLLDEAIQAV	HLA-A*02:11	0.995519495010376	0.0025228498586791197	binder
KLLDEDEIRGYKL	HLA-A*02:11	0.8629818201065064	0.18205288093305264	binder
KLLDFGSLSNL	HLA-A*02:11	0.9707833766937256	0.025779454392475115	binder
KLLDFGSLSNLQV	HLA-A*02:11	0.8319366693496704	0.2687917682257301	binder
KLLDIRSYL	HLA-A*02:11	0.994419002532959	0.005413327234141445	binder
KLLDISELDM	HLA-A*02:11	0.9278587460517883	0.032348835785592285	binder
KLLDISELDMV	HLA-A*02:11	0.9793997287750245	0.021435281343325098	binder
KLLDKISEL	HLA-A*02:11	0.9970751762390136	0.0022927662686557187	binder
KLLDKISSV	HLA-A*02:11	0.9972058534622192	0.0017578482675969839	binder
KLLDLENENMMRV	HLA-A*02:11	0.9399356961250305	0.10381279546332685	binder
KLLDLKKQLAV	HLA-A*02:11	0.9293331384658814	0.08139746912231355	binder
KLLDLQVRV	HLA-A*02:11	0.9948827624320984	0.0029467409241691655	binder
KLLDLSDSTSV	HLA-A*02:11	0.9749981999397278	0.020467360021205923	binder
KLLDMVGKVQI	HLA-A*02:11	0.8383018374443054	0.22765784152918994	binder
KLLDPEDISV	HLA-A*02:11	0.9895981311798095	0.008066900346922668	binder
KLLDPEDVAVQL	HLA-A*02:11	0.9730180263519287	0.033526477226858316	binder
KLLDQMPSL	HLA-A*02:11	0.9875670433044433	0.01330430484593438	binder
KLLDSMHEV	HLA-A*02:11	0.9961004018783569	0.0022485060425411624	binder
KLLDVVHPA	HLA-A*02:11	0.9893899440765381	0.006569790953904274	binder
KLLEGTIVNV	HLA-A*02:11	0.9969881534576416	0.0019355566240834181	binder
KLLEIMTRI	HLA-A*02:11	0.9943936824798584	0.00354813798830741	binder
KLLEKAFSI	HLA-A*02:11	0.9941455483436584	0.004469466554868826	binder
KLLEKERL	HLA-A*02:11	0.7846414566040039	0.17295897545106817	binder
KLLEKLYKV	HLA-A*02:11	0.9971940517425537	0.002704416645167151	binder
KLLELDPEHQRA	HLA-A*02:11	0.8516732752323151	0.23297005812943336	binder
KLLEPVPVSV	HLA-A*02:11	0.9915648698806763	0.0058381818932627255	binder
KLLERVSAI	HLA-A*02:11	0.9885923624038696	0.006781793899753339	binder
KLLETELLQEI	HLA-A*02:11	0.9788908243179322	0.01471535334744749	binder
KLLEVNGTKGLSV	HLA-A*02:11	0.8758623361587524	0.22289118198964358	binder
KLLEVSDDPQVLAV	HLA-A*02:11	0.8308256775140762	0.2962713107131408	binder
KLLEVYEQL	HLA-A*02:11	0.9930178761482239	0.003290778895900175	binder
KLLFWVTEV	HLA-A*02:11	0.993107008934021	0.004919286326452477	binder
KLLGELHTL	HLA-A*02:11	0.9901752591133117	0.00549873396486934	binder
KLLGNIKNV	HLA-A*02:11	0.988680899143219	0.007905870298328331	binder
KLLKLFQGV	HLA-A*02:11	0.9810453534126282	0.013161925882235453	binder
KLLNLISKL	HLA-A*02:11	0.9826012253761292	0.008910400217524522	binder
KLLPDTILEKL	HLA-A*02:11	0.9931424498558045	0.0033911505450567305	binder
KLLPGSAIQAL	HLA-A*02:11	0.9885483264923096	0.0053938615510224636	binder
KLLPQLTYL	HLA-A*02:11	0.9930914878845215	0.0033095585843712053	binder
KLLSHSLLVTL	HLA-A*02:11	0.8807097911834717	0.19102511954433712	binder
KLLSSEDIEGMRL	HLA-A*02:11	0.8874220967292785	0.12441679384151969	binder
KLLTEVHAA	HLA-A*02:11	0.9693068981170654	0.019075631801049733	binder
KLMALGPIRL	HLA-A*02:11	0.9846585988998413	0.005088252160211319	binder
KLMDEVAGIVA	HLA-A*02:11	0.9772838473320007	0.010301656426371255	binder
KLMDHIYAV	HLA-A*02:11	0.9991405010223389	0.0001693446149333328	binder
KLMDLDVEQL	HLA-A*02:11	0.9931288480758667	0.0036515781284209357	binder
KLMDLRNEYL	HLA-A*02:11	0.9914461970329285	0.004274604585021416	binder
KLMDQLEAL	HLA-A*02:11	0.9814293622970581	0.018798832997041062	binder
KLMDVGLIAI	HLA-A*02:11	0.9943753123283386	0.0017891503974871363	binder
KLMEEIREL	HLA-A*02:11	0.9968217372894287	0.0020729081553013365	binder
KLMELLEEI	HLA-A*02:11	0.9899530291557312	0.008420031352616772	binder
KLMELYERL	HLA-A*02:11	0.9926942586898804	0.004313189734852658	binder
KLMGIVNKV	HLA-A*02:11	0.9970318675041199	0.0017136070394540522	binder
KLMNVDPDSVVL	HLA-A*02:11	0.8910653948783874	0.15591992380003045	binder
KLMSDLQKL	HLA-A*02:11	0.9817294478416443	0.016251430519548114	binder
KLMSLGDIRL	HLA-A*02:11	0.9875215888023376	0.0035394651771628424	binder
KLMTALVNV	HLA-A*02:11	0.9954541087150574	0.0016376312245755381	binder
KLNDIKEKV	HLA-A*02:11	0.9847010731697082	0.01182894739817607	binder
KLNDLIQRL	HLA-A*02:11	0.994530999660492	0.002707569747036221	binder
KLNEIVDQI	HLA-A*02:11	0.989307415485382	0.012752834171691655	binder
KLNLLTEYI	HLA-A*02:11	0.9027266383171082	0.07916973020703078	binder
KLNNLNKKL	HLA-A*02:11	0.3683502316474915	0.20405026206862592	not-binder
KLNPQQFEV	HLA-A*02:11	0.9957025289535523	0.0024657168379127316	binder
KLPAEPPALL	HLA-A*02:11	0.9810815691947937	0.011373921550793928	binder
KLPGRENKTAV	HLA-A*02:11	0.45841493383049964	0.2599482401083202	ambiguous
KLPPPPPQA	HLA-A*02:11	0.943388819694519	0.03373684446797761	binder
KLPTRPASTGV	HLA-A*02:11	0.8095739722251892	0.1949793242475597	binder
KLQDAEIARL	HLA-A*02:11	0.9896278262138367	0.00472280412730136	binder
KLQDLTDVQI	HLA-A*02:11	0.9049794912338257	0.12211063334200564	binder
KLQDLTDVQIMA	HLA-A*02:11	0.7132127925753593	0.33778185003878686	binder
KLQDQIFNL	HLA-A*02:11	0.9951119422912598	0.0032452878529270054	binder
KLQEFLQTL	HLA-A*02:11	0.9921434164047241	0.004648606825559845	binder
KLQEKIQEL	HLA-A*02:11	0.9931803584098816	0.003326644120657979	binder
KLQELEARV	HLA-A*02:11	0.9763904333114624	0.02076210300340514	binder
KLQELNYNL	HLA-A*02:11	0.9860903739929199	0.013924578834926055	binder
KLQEQIFHL	HLA-A*02:11	0.9975602626800537	0.001266495800887267	binder
KLQEQIHRV	HLA-A*02:11	0.9972437620162964	0.0012434215237545811	binder
KLQEVGQVSV	HLA-A*02:11	0.989822244644165	0.005969053504300812	binder
KLQEVLDYL	HLA-A*02:11	0.9903417110443116	0.008032259747521243	binder
KLSEPSSLQYL	HLA-A*02:11	0.9791834115982055	0.00926687856766376	binder
KLTEIRHEV	HLA-A*02:11	0.9942105054855347	0.0060611556070128275	binder
KLTEMRGIYA	HLA-A*02:11	0.9292300581932068	0.04335901683670822	binder
KLTENLVAL	HLA-A*02:11	0.9757021427154541	0.029723255294741107	binder
KLVEIPTKMRV	HLA-A*02:11	0.9901299953460694	0.005689191518093382	binder
KLVELDATGV	HLA-A*02:11	0.9857747316360473	0.00894044686322778	binder
KLVELPYTV	HLA-A*02:11	0.996605122089386	0.003451531964606529	binder
KLWDIINVNI	HLA-A*02:11	0.9893484234809875	0.0063997607059636955	binder
KLWDINAHI	HLA-A*02:11	0.9969582796096802	0.0025635513570335454	binder
KLWDIRDGM	HLA-A*02:11	0.9824580907821655	0.008845399341987012	binder
KLWDISEVMV	HLA-A*02:11	0.9938834428787231	0.0017587901713084688	binder
KLWDLLYKL	HLA-A*02:11	0.9944085478782654	0.005229069681748584	binder
KLWDPRTPCNA	HLA-A*02:11	0.9662382483482361	0.023109823152711477	binder
KLWDPTVGKSL	HLA-A*02:11	0.9834062099456787	0.01345967326077101	binder
KLWDVRDSM	HLA-A*02:11	0.9548798203468323	0.05855454500921496	binder
KLWDVREGM	HLA-A*02:11	0.9700531482696533	0.028808052149740058	binder
KLWEAESKL	HLA-A*02:11	0.9918954849243165	0.00486899011244603	binder
KLWELLYKL	HLA-A*02:11	0.9942922115325927	0.004458588165908467	binder
KLWEMDNML	HLA-A*02:11	0.9783827304840088	0.01994270572638195	binder
KLWEMDNMLI	HLA-A*02:11	0.9756046891212463	0.03041547476877274	binder
KLWEMDNMLIQI	HLA-A*02:11	0.8260194063186646	0.29594930162397837	binder
KLWESPNVL	HLA-A*02:11	0.9932079911231995	0.0036291469342074178	binder
KLWEVSSGELLL	HLA-A*02:11	0.9677350282669067	0.03447281409315008	binder
KLWIIMEYL	HLA-A*02:11	0.9272069454193115	0.07802835642287449	binder
KLWKGARSV	HLA-A*02:11	0.974722683429718	0.014418856182796142	binder
KLWPLFVKL	HLA-A*02:11	0.9925117135047913	0.009209785893055126	binder
KLWPLPKALL	HLA-A*02:11	0.9785428285598755	0.011058373892303505	binder
KLWQTPLHV	HLA-A*02:11	0.9941424012184144	0.0030055052397100295	binder
KLWTIHELL	HLA-A*02:11	0.9771157503128052	0.01431161183013889	binder
KLWVPDEEV	HLA-A*02:11	0.9519737243652344	0.04385194683007039	binder
KLYDGFQYL	HLA-A*02:11	0.9970090627670288	0.0013578085707020193	binder
KLYDIDVAKV	HLA-A*02:11	0.997836172580719	0.00045648037476356094	binder
KLYDIEQQQI	HLA-A*02:11	0.9823423624038696	0.01279254385548995	binder
KLYEAVPQL	HLA-A*02:11	0.9966364026069641	0.001768129118501467	binder
KLYEGKTKEV	HLA-A*02:11	0.995240330696106	0.0026845599168942537	binder
KLYEKKLLKL	HLA-A*02:11	0.9846201539039612	0.008739320053544098	binder
KLYELESHRDQM	HLA-A*02:11	0.5178956970572471	0.37323673093593074	ambiguous
KLYEQHHVV	HLA-A*02:11	0.9965548396110535	0.0018671285106315056	binder
KLYGKPIRV	HLA-A*02:11	0.997976565361023	0.00024195605763259278	binder
KLYNPENIYL	HLA-A*02:11	0.9946410775184631	0.0034727566051100008	binder
KLYRPGSVAYV	HLA-A*02:11	0.9768279075622559	0.017517569759153525	binder
KLYSISSQV	HLA-A*02:11	0.9822332262992859	0.019426542188442496	binder
KLYTGLREV	HLA-A*02:11	0.9956000328063965	0.0020200936909683413	binder
KMADEDALRKI	HLA-A*02:11	0.9282367706298829	0.048243017027284854	binder
KMADIEYRL	HLA-A*02:11	0.9975379347801209	0.0015382928107073454	binder
KMADIGGHAI	HLA-A*02:11	0.9901304483413697	0.004021248017850113	binder
KMAEEKLTHKMEA	HLA-A*02:11	0.6684320628643036	0.29626561188307293	binder
KMAEIKVKL	HLA-A*02:11	0.994964849948883	0.002964179346422313	binder
KMAEMLVEL	HLA-A*02:11	0.9954095482826233	0.003643823257593642	binder
KMAIITTHL	HLA-A*02:11	0.9831453323364258	0.010827482723952812	binder
KMAPALRKV	HLA-A*02:11	0.9886178016662598	0.005681161492273968	binder
KMAPPPKEV	HLA-A*02:11	0.9734076857566833	0.03805561855149397	binder
KMDASLGNLFA	HLA-A*02:11	0.7551534414291382	0.24496849826199127	binder
KMDDPDYWRTV	HLA-A*02:11	0.960659122467041	0.05294086560221513	binder
KMDDPTVNWSI	HLA-A*02:11	0.9564715981483459	0.03968662596374098	binder
KMDEVLYSI	HLA-A*02:11	0.9946824669837951	0.0027593496110034574	binder
KMDLLVEKV	HLA-A*02:11	0.9731522917747497	0.01033806155477229	binder
KMDWIFHTI	HLA-A*02:11	0.9897361874580384	0.00696074598475396	binder
KMFDLNGDGEV	HLA-A*02:11	0.9542064785957336	0.07452574698257734	binder
KMFEVDMKI	HLA-A*02:11	0.9886641263961792	0.005954080556417242	binder
KMFFLIDKV	HLA-A*02:11	0.9812865376472473	0.012902928498715651	binder
KMFFLIEKI	HLA-A*02:11	0.9713697314262391	0.0143803678594309	binder
KMFKMSEKI	HLA-A*02:11	0.9200963020324707	0.05902972041001009	binder
KMFQVHQVL	HLA-A*02:11	0.8701704382896424	0.052810715579562455	binder
KMIEDGKIHTV	HLA-A*02:11	0.9966454982757569	0.002321910044395419	binder
KMLAKVKQV	HLA-A*02:11	0.9742904663085937	0.02375110362794276	binder
KMLDKIISI	HLA-A*02:11	0.9956189155578613	0.0029119520707454587	binder
KMLEKLPEL	HLA-A*02:11	0.9954673647880554	0.004663964923603996	binder
KMLELTNRL	HLA-A*02:11	0.9914017677307129	0.0058557127605728	binder
KMMDKVEFV	HLA-A*02:11	0.9966041564941406	0.0008822007924266654	binder
KMMDLEHKV	HLA-A*02:11	0.993288230895996	0.0037220749882745166	binder
KMMDPRVLHHM	HLA-A*02:11	0.9616161346435547	0.0317383817417989	binder
KMMDVTVTI	HLA-A*02:11	0.9969073295593261	0.0021322952291457074	binder
KMMLIVNMV	HLA-A*02:11	0.9816384792327881	0.007492259160335681	binder
KMNEKIASL	HLA-A*02:11	0.9905750036239624	0.007662279132373429	binder
KMNEKLYTV	HLA-A*02:11	0.997970187664032	0.0008843245837684252	binder
KMPEINAKV	HLA-A*02:11	0.9964589357376099	0.0025728713141704687	binder
KMQETLVGL	HLA-A*02:11	0.9883189558982849	0.008915778022129641	binder
KMVLQHHNQLLI	HLA-A*02:11	0.05076240637426963	0.05442049261044204	not-binder
KMVYIYHSL	HLA-A*02:11	0.9550662398338318	0.023825136928700478	binder
KMWDLSSNQAI	HLA-A*02:11	0.9726006388664246	0.01155416159462496	binder
KMWDPHNDPNA	HLA-A*02:11	0.9823997616767883	0.0076348667088217475	binder
KMWDVSTGM	HLA-A*02:11	0.9840179204940795	0.008176094958449481	binder
KMWEEAISL	HLA-A*02:11	0.9942018747329712	0.0038325754518258185	binder
KMWENRQNL	HLA-A*02:11	0.9886333227157593	0.011988002709213788	binder
KMWENRQNLL	HLA-A*02:11	0.9834887027740479	0.01110959934519459	binder
KMWRDLEQL	HLA-A*02:11	0.9704975128173828	0.02393960064953347	binder
KMYAVDTRV	HLA-A*02:11	0.9836438417434692	0.014113973316916913	binder
KMYEEFLSKV	HLA-A*02:11	0.9969172239303589	0.0008809969038535452	binder
KQFLVKVLI	HLA-A*02:11	0.5845107570290565	0.2577582037706917	ambiguous
KQIDSVNHI	HLA-A*02:11	0.9830567479133606	0.008490148290362815	binder
KQLEVVHTL	HLA-A*02:11	0.9943170189857483	0.001844697611983398	binder
KQMEKIQPA	HLA-A*02:11	0.9611903548240661	0.022672047132180826	binder
KQVEEIFNL	HLA-A*02:11	0.9888706803321838	0.00663855141785514	binder
KQWDVVSYL	HLA-A*02:11	0.9893519520759583	0.009054653626494536	binder
KQWKFPDGSFI	HLA-A*02:11	0.8170343041419983	0.10895879914637152	binder
KSFATKANV	HLA-A*02:11	0.33996624052524566	0.1842277584599665	not-binder
KSFSLRAQV	HLA-A*02:11	0.3384758710861206	0.22323703335103143	not-binder
KSVQYDDVPEYK	HLA-A*02:11	0.08456155275925994	0.0929932611406296	not-binder
KSWRVRYMV	HLA-A*02:11	0.43332443833351136	0.27168100143426893	ambiguous
KSYELPDGQVI	HLA-A*02:11	0.16214188599260523	0.10630345688343748	not-binder
KTAAEDAIRNL	HLA-A*02:11	0.32198428716510535	0.21776554957487984	not-binder
KTALIHDGL	HLA-A*02:11	0.2547766104340553	0.15791677715448216	not-binder
KTALITEVV	HLA-A*02:11	0.6602241098880768	0.23615994519120673	binder
KTANITFSL	HLA-A*02:11	0.9356926202774047	0.04035826641438884	binder
KTASINQNV	HLA-A*02:11	0.9374553322792053	0.03300195912739951	binder
KTDVVVNSV	HLA-A*02:11	0.769011503458023	0.16798967443303742	binder
KTFFTKEYL	HLA-A*02:11	0.3637568727135658	0.19963021844531853	not-binder
KTFQMAEYL	HLA-A*02:11	0.5684043049812317	0.25101840606090603	ambiguous
KTGRVYNV	HLA-A*02:11	0.6615880466997623	0.3271266746429142	ambiguous
KTLDVDATYEI	HLA-A*02:11	0.8218606472015381	0.22322016797720132	binder
KTLELPHVFV	HLA-A*02:11	0.919558846950531	0.1077929505536642	binder
KTLGKLWRL	HLA-A*02:11	0.9710598707199096	0.025952824186703173	binder
KTLPVAFKV	HLA-A*02:11	0.9792182445526123	0.022779831063338935	binder
KTMELNVGNEA	HLA-A*02:11	0.6711471952497959	0.33016325297053034	binder
KTTTIAVEV	HLA-A*02:11	0.7937743902206421	0.1208363993391735	binder
KTWKVDVVL	HLA-A*02:11	0.3522051930427551	0.24238673067723193	not-binder
KTWNPKFTL	HLA-A*02:11	0.8819009780883789	0.062293705467452894	binder
KTYGVSFFL	HLA-A*02:11	0.9670166730880737	0.036137934939349685	binder
KVADPTPFHI	HLA-A*02:11	0.9663983345031738	0.035474786398274887	binder
KVAEAPPNL	HLA-A*02:11	0.9634089231491089	0.030343787000632172	binder
KVAEITELI	HLA-A*02:11	0.9719132304191589	0.028560342099739226	binder
KVAELFEKL	HLA-A*02:11	0.9892797708511353	0.008194487965918033	binder
KVAELKQEL	HLA-A*02:11	0.8977615714073182	0.0804389155702029	binder
KVAPAPAVV	HLA-A*02:11	0.9463467717170715	0.05344975677402284	binder
KVARLDNIFL	HLA-A*02:11	0.5896281942725181	0.2832496349925196	ambiguous
KVASLLHQV	HLA-A*02:11	0.9777716875076294	0.025675997422761974	binder
KVDTVWVNV	HLA-A*02:11	0.918178939819336	0.061744092675707025	binder
KVFDFAGEEVRV	HLA-A*02:11	0.8067846149206161	0.35758437826797845	binder
KVFDPVPVGV	HLA-A*02:11	0.9900955438613892	0.006064658067872934	binder
KVFELMTSL	HLA-A*02:11	0.9394379258155823	0.03861609572187827	binder
KVFKLQTSL	HLA-A*02:11	0.4852315694093704	0.2260638228058338	ambiguous
KVFKLQTTL	HLA-A*02:11	0.496945783495903	0.2489940028826702	ambiguous
KVFKQYANDNGVD	HLA-A*02:11	0.07784870560572017	0.04736509647089283	not-binder
KVFLHEATV	HLA-A*02:11	0.9026839137077332	0.09665039358056514	binder
KVGPVPVLV	HLA-A*02:11	0.9505713105201721	0.03147531167524952	binder
KVGSFKFIYV	HLA-A*02:11	0.8677665829658509	0.14921773093397747	binder
KVHFITDTL	HLA-A*02:11	0.4923186182975769	0.14548665693064688	ambiguous
KVIDYVPGIFQE	HLA-A*02:11	0.1994495229795575	0.14310701223159913	not-binder
KVIDYVPGI	HLA-A*02:11	0.985905396938324	0.00924824651078724	binder
KVIPVYVGV	HLA-A*02:11	0.990696370601654	0.003680821700458429	binder
KVLDILQHI	HLA-A*02:11	0.9849969029426575	0.010762130626442604	binder
KVLDLKINL	HLA-A*02:11	0.8703469157218933	0.16484048364784504	binder
KVLDLRINL	HLA-A*02:11	0.9176198720932007	0.10778140548684112	binder
KVLDVLWEL	HLA-A*02:11	0.9886505126953125	0.007821304728101651	binder
KVLEILHRV	HLA-A*02:11	0.9966400861740112	0.0015737513213191587	binder
KVLEPSETLVV	HLA-A*02:11	0.8222318679094315	0.28648927413482767	binder
KVLERVNAV	HLA-A*02:11	0.9908784627914429	0.005809933463791082	binder
KVLGKIEKV	HLA-A*02:11	0.9850822448730469	0.008571790892962158	binder
KVLKPDTTYQV	HLA-A*02:11	0.9369095087051391	0.04403476019707198	binder
KVMDVTEKL	HLA-A*02:11	0.9826247215270996	0.016857670246581056	binder
KVMELLVHL	HLA-A*02:11	0.991861891746521	0.007972778144171655	binder
KVMNILHRI	HLA-A*02:11	0.9719653367996216	0.025168101023399236	binder
KVMNWKETL	HLA-A*02:11	0.8579180002212524	0.13480483903474694	binder
KVPEIEVTV	HLA-A*02:11	0.9820103883743286	0.024495772460968134	binder
KVQDIKNNL	HLA-A*02:11	0.6234174966812134	0.17108994043948553	binder
KVSVIQDFV	HLA-A*02:11	0.7789984226226807	0.1080582107458805	binder
KVVALVHAV	HLA-A*02:11	0.9755510330200196	0.013492256029008057	binder
KVWAPVQGL	HLA-A*02:11	0.8534599781036377	0.1770742737564911	binder
KVWDIVGTEL	HLA-A*02:11	0.9641677021980286	0.028715123874101786	binder
KVWDLAQQV	HLA-A*02:11	0.9893877625465393	0.007412479806833917	binder
KVWKLAEVL	HLA-A*02:11	0.43003155291080475	0.21610123353838362	ambiguous
KVWLIDVSQSV	HLA-A*02:11	0.7636183261871338	0.20228623405584717	binder
KVWVDGIQRV	HLA-A*02:11	0.9627102494239808	0.014076311513228927	binder
KVYPVQEAL	HLA-A*02:11	0.7757911562919617	0.14328736462601593	binder
KYVELYLVADYL	HLA-A*02:11	0.03451474689645693	0.041130239854631594	not-binder
LAIKVPPS	HLA-A*02:11	0.07480842143995688	0.10070359391529883	not-binder
LANSDPKLAL	HLA-A*02:11	0.11617818512022496	0.17210170850284096	not-binder
LAPEVEVRV	HLA-A*02:11	0.7462644159793854	0.18275314449543453	binder
LAPPEGQTV	HLA-A*02:11	0.6565638065338135	0.1899341184982591	binder
LAPPPPPAAA	HLA-A*02:11	0.37518432543147356	0.3034330119723825	ambiguous
LAPPPPTSA	HLA-A*02:11	0.4210313715040684	0.3255389367352704	ambiguous
LAPPPRER	HLA-A*02:11	0.020106032921466975	0.02691891547292651	not-binder
LAPTDVKEL	HLA-A*02:11	0.21221958920359613	0.20747059120495312	not-binder
LDKKVEKV	HLA-A*02:11	0.17647120697656646	0.2092936408762963	not-binder
LEEALQQAKED	HLA-A*02:11	0.007378441110631684	0.008848681126262458	not-binder
LFDRPMHV	HLA-A*02:11	0.7404489338397979	0.24203982139459904	binder
LFLHAGIVLP	HLA-A*02:11	0.06731358413526323	0.08254270129791835	not-binder
LGGQLNVSV	HLA-A*02:11	0.34240434169769285	0.12869287945140287	not-binder
LGPPPPLRV	HLA-A*02:11	0.6373717695474624	0.3508273186093946	ambiguous
LHLKLLDYL	HLA-A*02:11	0.14577406216412783	0.13700874528813353	not-binder
LILGKLHYV	HLA-A*02:11	0.9896541714668274	0.00878604679024937	binder
LIMELINNV	HLA-A*02:11	0.9947180032730103	0.0034863393746851685	binder
LISLKDWL	HLA-A*02:11	0.09775871597230434	0.1172168357809825	not-binder
LISQIVSSI	HLA-A*02:11	0.9246507406234741	0.037794171097906934	binder
LIWNIKDEL	HLA-A*02:11	0.933436393737793	0.053492439228174364	binder
LIYPWVHVV	HLA-A*02:11	0.9966604232788085	0.00205449287704736	binder
LKLDIDKSL	HLA-A*02:11	0.016109225479885934	0.02020853447337542	not-binder
LLAAWTARA	HLA-A*02:11	0.9719603419303894	0.015071479950962306	binder
LLADLKTMV	HLA-A*02:11	0.9749276280403137	0.008814792710290705	binder
LLADLLHNV	HLA-A*02:11	0.9959753632545472	0.0022989912923414087	binder
LLADPTRRFIYV	HLA-A*02:11	0.786631190776825	0.3280469626474354	binder
LLAEAKYYL	HLA-A*02:11	0.9909720659255982	0.005331223246772815	binder
LLAEKIYKI	HLA-A*02:11	0.996365201473236	0.0014065115622650974	binder
LLAEKVEQL	HLA-A*02:11	0.9901828050613404	0.007360499159844373	binder
LLAELLTHL	HLA-A*02:11	0.9925896167755127	0.00636311422179005	binder
LLAELPASVHA	HLA-A*02:11	0.8198947817087173	0.2895545692420045	binder
LLAELPASV	HLA-A*02:11	0.9931762337684631	0.00518870342666818	binder
LLAEPVPGI	HLA-A*02:11	0.9756975054740906	0.023713508155706907	binder
LLAETHYQL	HLA-A*02:11	0.9948590159416199	0.0027301971361612227	binder
LLAILPEAARA	HLA-A*02:11	0.5124856434762478	0.27055727226759185	ambiguous
LLALMHHSN	HLA-A*02:11	0.021167542738839983	0.018087524592417845	not-binder
LLANKVPAA	HLA-A*02:11	0.9724385976791382	0.009521515049238663	binder
LLANTSWTGTV	HLA-A*02:11	0.6876056343317032	0.29296004891190375	binder
LLAPAPAQA	HLA-A*02:11	0.9484850406646729	0.023554962753472575	binder
LLASEVPQL	HLA-A*02:11	0.9803133964538574	0.00902600894131154	binder
LLASINSTV	HLA-A*02:11	0.9830641508102417	0.009107222165310373	binder
LLDIIKSTV	HLA-A*02:11	0.900400185585022	0.09310189514939315	binder
LLDKVYSSV	HLA-A*02:11	0.9819437861442566	0.011164395100000425	binder
LLDPNVKSIFV	HLA-A*02:11	0.9735028505325317	0.01667680649588108	binder
LLDPNVKSI	HLA-A*02:11	0.7859836101531983	0.17863987876555276	binder
LLDPSTPVHI	HLA-A*02:11	0.960370409488678	0.021359473374286602	binder
LLDQIRQGI	HLA-A*02:11	0.813085675239563	0.14863590645609356	binder
LLDRFLATV	HLA-A*02:11	0.9834431767463684	0.010714724078817687	binder
LLDSAPLNV	HLA-A*02:11	0.9714518427848816	0.02511097307854448	binder
LLDTIRDEI	HLA-A*02:11	0.8310130119323731	0.05664003800546995	binder
LLDVPTAAV	HLA-A*02:11	0.9625962972640991	0.03361765253728044	binder
LLFDRPMHV	HLA-A*02:11	0.9983990430831909	0.0005255984954270038	binder
LLFDVHTTL	HLA-A*02:11	0.9898925065994263	0.0060763173945270746	binder
LLFEGIARI	HLA-A*02:11	0.9953444838523865	0.003386933108115721	binder
LLFILKQLV	HLA-A*02:11	0.8578933238983154	0.06087296625270501	binder
LLGEIPDRL	HLA-A*02:11	0.9639856219291687	0.03687616783690721	binder
LLGPKPFPL	HLA-A*02:11	0.9660829305648804	0.025827600859271816	binder
LLGPPPVGV	HLA-A*02:11	0.9765734314918518	0.0374986950192169	binder
LLGPRLVLA	HLA-A*02:11	0.8749218225479126	0.09864617553476641	binder
LLGQVFQV	HLA-A*02:11	0.9749959588050843	0.013370434427458713	binder
LLHGHIVEL	HLA-A*02:11	0.9923850059509277	0.0049155266867634	binder
LLHSFVDSV	HLA-A*02:11	0.9859807848930359	0.009698017802151062	binder
LLIENVASL	HLA-A*02:11	0.9904538154602051	0.005832619361896324	binder
LLIFTEGAAV	HLA-A*02:11	0.9188788771629334	0.04439852331723751	binder
LLIGHLERV	HLA-A*02:11	0.9940047025680542	0.003218777852642097	binder
LLKELRHGV	HLA-A*02:11	0.9388296484947205	0.04140984312594338	binder
LLLAHIIAL	HLA-A*02:11	0.9803837895393371	0.010461550009801786	binder
LLLDPDTAVLKL	HLA-A*02:11	0.98437579870224	0.006174764849373285	binder
LLLDVPTAA	HLA-A*02:11	0.9433748126029968	0.05482004836669174	binder
LLLDVPTAAV	HLA-A*02:11	0.980691134929657	0.020321142819750407	binder
LLLDVTPLSL	HLA-A*02:11	0.9181493282318115	0.12390454866386058	binder
LLLEILHEI	HLA-A*02:11	0.9951711893081665	0.0007192799699011669	binder
LLLEPGSLYIL	HLA-A*02:11	0.9707037925720214	0.027477911868450004	binder
LLLPDYYLVTV	HLA-A*02:11	0.9417197465896606	0.08170126021196533	binder
LLLPFTTTSL	HLA-A*02:11	0.9732503771781922	0.011027500194108086	binder
LLLPPPPCPA	HLA-A*02:11	0.7602716162800789	0.33871187355381016	binder
LLLSAEPVPA	HLA-A*02:11	0.752537713944912	0.33332424416942047	binder
LLMEPGAMRFL	HLA-A*02:11	0.9850208282470703	0.011674510610592928	binder
LLNDHIYVV	HLA-A*02:11	0.9952477812767029	0.0032550403789197327	binder
LLNEILEQV	HLA-A*02:11	0.9923996090888977	0.005023935398916062	binder
LLNHRIFQL	HLA-A*02:11	0.976963222026825	0.02199039550775407	binder
LLNKAPEYL	HLA-A*02:11	0.8858512878417969	0.11692958084728766	binder
LLNKKPHVV	HLA-A*02:11	0.8998780250549316	0.10321563599100522	binder
LLPAIVHI	HLA-A*02:11	0.8433935880661011	0.1199788857380442	binder
LLPDPRELIEI	HLA-A*02:11	0.9205624341964722	0.0703838837434316	binder
LLPDQPPYHL	HLA-A*02:11	0.9796755194664002	0.020973881244021775	binder
LLPHPGLQV	HLA-A*02:11	0.9758753299713134	0.02560030104979302	binder
LLPPAPPHA	HLA-A*02:11	0.9352079272270203	0.034581019221583326	binder
LLPPPGSCA	HLA-A*02:11	0.6118984341621398	0.11542335027316196	binder
LLPPPMKEL	HLA-A*02:11	0.9088400602340698	0.029084382690168973	binder
LLPPPPCPA	HLA-A*02:11	0.893055546283722	0.05352810891027164	binder
LLPPVTLAA	HLA-A*02:11	0.9487314105033875	0.022154025185241222	binder
LLQDHPWLL	HLA-A*02:11	0.9866125345230102	0.012703421667096496	binder
LLQDKQFEL	HLA-A*02:11	0.9904695749282837	0.006568754279986246	binder
LLQELTDIDTL	HLA-A*02:11	0.7761414289474488	0.18437626573652222	binder
LLREKVEFL	HLA-A*02:11	0.8666157007217408	0.06002663027371872	binder
LLSAAEPVPA	HLA-A*02:11	0.6602588266134262	0.3207721891051878	ambiguous
LLSAEPVPA	HLA-A*02:11	0.7934365749359131	0.06194751494284413	binder
LLSEPSLLRTV	HLA-A*02:11	0.8319125592708587	0.28377832354605453	binder
LLSHVIVAL	HLA-A*02:11	0.9512887716293335	0.027618653859262276	binder
LLSPVVPQI	HLA-A*02:11	0.9842243194580078	0.009165079879727828	binder
LLTEIRAVV	HLA-A*02:11	0.9593183875083924	0.03383872823939927	binder
LLVEVSNIF	HLA-A*02:11	0.6240233063697815	0.15634391637805772	binder
LLWAPAAVRA	HLA-A*02:11	0.9529305458068847	0.025624675777055527	binder
LLWDKIHKL	HLA-A*02:11	0.9983791232109069	0.0006035726840081027	binder
LLWDPSTGKQV	HLA-A*02:11	0.982368552684784	0.01848550371093398	binder
LLWELVTREV	HLA-A*02:11	0.9885688543319702	0.007030850223654436	binder
LLWERVEKL	HLA-A*02:11	0.9952330350875854	0.0033755335402870026	binder
LLWPGAALL	HLA-A*02:11	0.9780691146850586	0.017690945570055915	binder
LLWQVIKIGL	HLA-A*02:11	0.8627889156341553	0.1336590438229898	binder
LLWTPSVGL	HLA-A*02:11	0.9735232591629028	0.02378203297088171	binder
LLWVPGCFA	HLA-A*02:11	0.8896855711936951	0.053742276817956715	binder
LLYDLADQLHA	HLA-A*02:11	0.8510896384716033	0.2433642126540635	binder
LLYDLADQL	HLA-A*02:11	0.9609214067459106	0.03143922396442203	binder
LLYGHTVTV	HLA-A*02:11	0.9962309002876282	0.004396850388129483	binder
LMADLEGLHL	HLA-A*02:11	0.9786216497421265	0.00994205639298	binder
LMAEMGVHSV	HLA-A*02:11	0.9911125183105469	0.0042209728116905255	binder
LMAITRHGV	HLA-A*02:11	0.9734598875045777	0.022466015017135476	binder
LMAPAPSTV	HLA-A*02:11	0.9890842318534852	0.00711612930169512	binder
LMDHTIPEV	HLA-A*02:11	0.9928493499755859	0.005985137170678304	binder
LMDPNSPERV	HLA-A*02:11	0.9314793109893799	0.0721772280986405	binder
LMDQNAFSLTQK	HLA-A*02:11	0.18824861455941572	0.2979623380439329	not-binder
LMDSNLPRL	HLA-A*02:11	0.9829587697982788	0.020198757619118827	binder
LMEHIHKL	HLA-A*02:11	0.9642604112625122	0.021060810698030986	binder
LMGFFPFRV	HLA-A*02:11	0.9516160726547241	0.04257489113722623	binder
LMGPVVHEV	HLA-A*02:11	0.9945725560188293	0.005063609674976667	binder
LMMDPLTGL	HLA-A*02:11	0.9788398385047913	0.007191574124925615	binder
LMNPMVPGL	HLA-A*02:11	0.9798061132431031	0.009840009646400845	binder
LMNPMVPGLTGS	HLA-A*02:11	0.24006793901789933	0.2824662770058315	not-binder
LMNPMVPGLTGSKM	HLA-A*02:11	0.18896554335951804	0.21931684588462952	not-binder
LMQTEVHHV	HLA-A*02:11	0.9843161225318908	0.009604566275118805	binder
LMSEEEWRRLGV	HLA-A*02:11	0.5291436143219471	0.26330617776213444	ambiguous
LMTKEISSV	HLA-A*02:11	0.9713335514068604	0.02904362493055783	binder
LMVDHVTEV	HLA-A*02:11	0.9941668629646301	0.0028425516943665313	binder
LMWELEKKSAVA	HLA-A*02:11	0.6306333851069212	0.3238827651717113	ambiguous
LMWELEKKSAV	HLA-A*02:11	0.7478470221161843	0.33455116645117006	binder
LMYAVREEV	HLA-A*02:11	0.9812732100486755	0.02333785790937652	binder
LMYPYIFHV	HLA-A*02:11	0.998952305316925	0.00033068010503340724	binder
LMYPYIFHVL	HLA-A*02:11	0.9935541391372681	0.003125578744744206	binder
LQAPELANV	HLA-A*02:11	0.9549230217933655	0.04396049247151794	binder
LQFDGIHVV	HLA-A*02:11	0.9923773884773255	0.00517267240927127	binder
LQIDNARLA	HLA-A*02:11	0.48312468230724337	0.22136621867837208	ambiguous
LQLEAIHKV	HLA-A*02:11	0.9766439318656921	0.02486767791703931	binder
LQVEEVHQL	HLA-A*02:11	0.9652186751365661	0.013376636217061899	binder
LRLLKTLET	HLA-A*02:11	0.010199002949957504	0.016532843813629024	not-binder
LSIGDPTVFGNL	HLA-A*02:11	0.11531991512747482	0.12208878906365984	not-binder
LSLEIGKTL	HLA-A*02:11	0.10063843876123428	0.12597333551375423	not-binder
LSLENLEKI	HLA-A*02:11	0.24477096349000932	0.1463503288583495	not-binder
LSPGGDLFGLGI	HLA-A*02:11	0.19313091518706643	0.1124129321880992	not-binder
LTAPPEALLMV	HLA-A*02:11	0.5849578455090523	0.2947597339656986	ambiguous
LTDITKGV	HLA-A*02:11	0.7103190302848816	0.15379739739624132	binder
LTFPVRDGV	HLA-A*02:11	0.614928787946701	0.20200419437496753	binder
LTFRDPLALL	HLA-A*02:11	0.42663547112606465	0.26987216048272095	ambiguous
LTHLVTAAV	HLA-A*02:11	0.7141204953193665	0.04949085498501031	binder
LTMEVIRQV	HLA-A*02:11	0.9721094131469726	0.016291099372777455	binder
LTWDVKDTLL	HLA-A*02:11	0.4180012809112668	0.23287498652002006	ambiguous
LTWLIVNHI	HLA-A*02:11	0.45509337782859804	0.20659660896565576	ambiguous
LVLEIIHRI	HLA-A*02:11	0.961376428604126	0.03396269811721611	binder
LVWDLRNMGYV	HLA-A*02:11	0.7601688623428344	0.18894209661443886	binder
LYDWKERL	HLA-A*02:11	0.137401854689233	0.10053221870082867	not-binder
LYGKIIHL	HLA-A*02:11	0.5614482898265123	0.39381706760873925	ambiguous
LYIQRSAPL	HLA-A*02:11	0.40829634964466094	0.20626729219343132	ambiguous
MALDIDERHLL	HLA-A*02:11	0.38033256083726885	0.17070810842667905	not-binder
MAMEPDRKAAV	HLA-A*02:11	0.4312747329473495	0.23018325654137609	ambiguous
MAPERVASL	HLA-A*02:11	0.9464756727218628	0.0241381826234248	binder
MAPKPGPYV	HLA-A*02:11	0.8187093615531922	0.12615751409227804	binder
MAPPAHKSI	HLA-A*02:11	0.33990913927555083	0.11264474676211007	not-binder
MAVIKEKI	HLA-A*02:11	0.0843107108026743	0.062350707572680915	not-binder
MLAEKLPNL	HLA-A*02:11	0.9957904815673828	0.002388822658758841	binder
MLAWINESL	HLA-A*02:11	0.9705139040946961	0.02379162300969711	binder
MLDMSVPAV	HLA-A*02:11	0.9759223699569702	0.017280395301242018	binder
MLFDKFRSV	HLA-A*02:11	0.9962498664855957	0.002259151761147259	binder
MLFLGLHNV	HLA-A*02:11	0.9895655393600464	0.00854294468062301	binder
MLHTVTDMV	HLA-A*02:11	0.9554839134216309	0.034961041778104836	binder
MLIEEGGLQHL	HLA-A*02:11	0.9951005697250366	0.0028840029573912324	binder
MLLDFIQHI	HLA-A*02:11	0.995556628704071	0.0027577721672806853	binder
MLLDPPPGSHV	HLA-A*02:11	0.9847285747528076	0.016283280717420388	binder
MLLDVMHTV	HLA-A*02:11	0.9928215503692627	0.0048877901152562095	binder
MLPPPPLTA	HLA-A*02:11	0.9624274492263794	0.0189253209321894	binder
MLVEITERA	HLA-A*02:11	0.9826143264770508	0.015423419380514726	binder
MLWDLNEGKHL	HLA-A*02:11	0.9397174477577209	0.051397645851297524	binder
MMPPPVGMV	HLA-A*02:11	0.9750210285186768	0.014684422273613973	binder
MMWNNHYIL	HLA-A*02:11	0.9895763874053956	0.006964913316072566	binder
MQAERIFSEV	HLA-A*02:11	0.9865444898605347	0.009168845174319915	binder
MQGPIPERI	HLA-A*02:11	0.765407407283783	0.16397058548413437	binder
MQWQNVEHV	HLA-A*02:11	0.9760191798210144	0.019259794597653507	binder
MTSEIHNTV	HLA-A*02:11	0.9777649760246276	0.019347851886161893	binder
MVAEILHHL	HLA-A*02:11	0.9963942289352417	0.001141173744058299	binder
MVAPAVASV	HLA-A*02:11	0.9773876309394837	0.017835060276850712	binder
MVDKYIPNI	HLA-A*02:11	0.8775548100471496	0.09180085223737036	binder
MVFDAKLLSQL	HLA-A*02:11	0.7292945563793183	0.19781707130959028	binder
MVFKPSDVMLV	HLA-A*02:11	0.9487986087799072	0.03419047621043043	binder
MVQDPSQFDVL	HLA-A*02:11	0.3139218747615814	0.09203966010019968	not-binder
MVWEGLNVV	HLA-A*02:11	0.9843303799629212	0.016522790767123426	binder
MVWEIPDGGL	HLA-A*02:11	0.8274100184440613	0.04144178205498963	binder
NAIYYYADQIY	HLA-A*02:11	0.006470494295354001	0.005586509087592843	not-binder
NAPLVHATL	HLA-A*02:11	0.6339977562427521	0.13120407187069688	binder
NAPWAVTSL	HLA-A*02:11	0.4501426875591278	0.2790403185779218	ambiguous
NGTVAGFELLL	HLA-A*02:11	0.026047948026098312	0.02854514455021528	not-binder
NIFEPHVAV	HLA-A*02:11	0.9678253531455994	0.02535918678061121	binder
NIFGPLVKL	HLA-A*02:11	0.6798876225948334	0.17788214762678464	binder
NIFRWETTI	HLA-A*02:11	0.9323641657829285	0.047284152070032864	binder
NIIELVHQV	HLA-A*02:11	0.9954750537872314	0.0026716242830722484	binder
NILELLHRL	HLA-A*02:11	0.9035777688026428	0.07219518121897991	binder
NIMDIKIGL	HLA-A*02:11	0.9824911475181579	0.006389705585231534	binder
NIPEKTTAL	HLA-A*02:11	0.7430955946445466	0.15013215204762828	binder
NIPEPVVIGI	HLA-A*02:11	0.7939539551734924	0.11238353218822962	binder
NIWRDVGLFGV	HLA-A*02:11	0.757228872179985	0.2892805452233938	binder
NLAEPVWKQL	HLA-A*02:11	0.9313096761703491	0.032284387997388454	binder
NLAEVVERV	HLA-A*02:11	0.992112910747528	0.0052393497382354675	binder
NLANPKIFRDL	HLA-A*02:11	0.27264954540878533	0.23763599054292578	not-binder
NLAPTDVLEAL	HLA-A*02:11	0.8063246130943298	0.17394313138931325	binder
NLFDISQSAQT	HLA-A*02:11	0.6962753415107727	0.15836409615786745	binder
NLFDLGGQYL	HLA-A*02:11	0.9831019401550293	0.009488624967279919	binder
NLFDLGGQYLRV	HLA-A*02:11	0.9587101578712464	0.04741555007275	binder
NLFDRVVTL	HLA-A*02:11	0.99297536611557	0.0061819673713569305	binder
NLFEWHFTV	HLA-A*02:11	0.9981202840805053	0.0007317580724401842	binder
NLFHYLTEV	HLA-A*02:11	0.9920816659927368	0.0030656536047929503	binder
NLFKHLAKA	HLA-A*02:11	0.8456961393356324	0.14982190067385892	binder
NLFKLEVRL	HLA-A*02:11	0.6592791378498077	0.17259152230844388	binder
NLFKWVGTI	HLA-A*02:11	0.9522905826568604	0.025190185105785932	binder
NLFTVIAHL	HLA-A*02:11	0.8689392447471619	0.1558632617419368	binder
NLLKLIAEV	HLA-A*02:11	0.9847980260848999	0.006125079546453626	binder
NLLQIQRNV	HLA-A*02:11	0.8626651048660279	0.08223486238170882	binder
NLNEKINHL	HLA-A*02:11	0.9196487426757812	0.083213156375487	binder
NLNSIVPSV	HLA-A*02:11	0.9820374250411987	0.011645198928011012	binder
NLQDLARIYI	HLA-A*02:11	0.8541710019111634	0.07770298092320464	binder
NLWPVPHGL	HLA-A*02:11	0.9858736634254456	0.011161153794083669	binder
NLWSLVAKV	HLA-A*02:11	0.985530149936676	0.005607923990608112	binder
NLYPFVKTV	HLA-A*02:11	0.9929147720336914	0.0034255559359854144	binder
NMAELFAVV	HLA-A*02:11	0.9907357692718506	0.004725446979516522	binder
NMDELRHQV	HLA-A*02:11	0.9720577836036682	0.017145744626762365	binder
NMFEISDRL	HLA-A*02:11	0.9781129717826843	0.014646326353604086	binder
NMFKMAKNWSA	HLA-A*02:11	0.6002539813518524	0.2858997791021505	ambiguous
NMVDIIHSV	HLA-A*02:11	0.9955986618995667	0.0010140830603858437	binder
NMYEGVGRMFI	HLA-A*02:11	0.9732078194618226	0.012594568752040616	binder
NMYGKVVTV	HLA-A*02:11	0.9955397486686707	0.0023635446518368657	binder
NQYRLIVNV	HLA-A*02:11	0.9789168953895568	0.005591787887416754	binder
NTWEPEENI	HLA-A*02:11	0.16650776527822017	0.19064060535422933	not-binder
NVFHLVATV	HLA-A*02:11	0.9366233825683594	0.03874740027072587	binder
NVKVDPEIQ	HLA-A*02:11	0.0890235505066812	0.1577869107613468	not-binder
PDIIKDQKA	HLA-A*02:11	0.0008274539781268686	0.0005697444028623802	not-binder
PDPKLLEKV	HLA-A*02:11	0.09639912690035998	0.16925577595102081	not-binder
PGLARQAPKPRKQ	HLA-A*02:11	0.020460086453385883	0.02251809728347448	not-binder
PGLPRPPGL	HLA-A*02:11	0.09661181580740959	0.16462788546264534	not-binder
PKIVKWDRDM	HLA-A*02:11	0.0015681508870329709	0.001300225719589046	not-binder
QAPGVITGV	HLA-A*02:11	0.8278547167778015	0.10779821184714876	binder
QAPPPPQQV	HLA-A*02:11	0.7039361953735351	0.12825734496557134	binder
QIAELKMQL	HLA-A*02:11	0.8169383883476258	0.14063618136819103	binder
QLAQFVHEV	HLA-A*02:11	0.9938083410263061	0.005601770400550514	binder
QLDDLKVEL	HLA-A*02:11	0.9163373231887817	0.08277683896406267	binder
QLDIIIHSL	HLA-A*02:11	0.7942595958709717	0.1535781815557832	binder
QLFEDLVYL	HLA-A*02:11	0.9898134350776673	0.006467917215768048	binder
QLFEMHEKL	HLA-A*02:11	0.9646400332450866	0.025183967575108095	binder
QLGPVPVTI	HLA-A*02:11	0.9559243202209473	0.02234780036617078	binder
QLIDGLEYL	HLA-A*02:11	0.9882676362991333	0.011984835021520389	binder
QLIDKVWQL	HLA-A*02:11	0.9981004238128662	0.0010052668700264093	binder
QLISKIPHI	HLA-A*02:11	0.9935753583908081	0.003839805032511473	binder
QLLDLMHTL	HLA-A*02:11	0.9771788239479064	0.02068216857399355	binder
QLLDPASFEYL	HLA-A*02:11	0.9168266177177429	0.1038012082906143	binder
QLLDVIHYV	HLA-A*02:11	0.9953022003173828	0.003313581651034189	binder
QLLEKVIEL	HLA-A*02:11	0.9912290215492249	0.0038051066894132235	binder
QLLEKVPTL	HLA-A*02:11	0.9923412561416626	0.0019685117390958982	binder
QLMEQVAQL	HLA-A*02:11	0.9914429664611817	0.005266865791027219	binder
QLNEKVAQL	HLA-A*02:11	0.9696600675582886	0.01574356690274895	binder
QLNELRQLGG	HLA-A*02:11	0.0917595500126481	0.06980096949945946	not-binder
QLNEQVHSL	HLA-A*02:11	0.9626601696014404	0.029742568550820272	binder
QLQDRVYAL	HLA-A*02:11	0.9837762594223023	0.00789206221525883	binder
QLVDIIEKV	HLA-A*02:11	0.9941057801246643	0.0027851794338162256	binder
QLWNKPLVGV	HLA-A*02:11	0.9756602764129638	0.024054037798439037	binder
QLWNNYFHL	HLA-A*02:11	0.9898905515670776	0.009009257341230592	binder
QMAEIAVNA	HLA-A*02:11	0.9791803479194641	0.0065267898295848035	binder
QMAQIVERL	HLA-A*02:11	0.9751993894577027	0.014206879969056938	binder
QMISRIEYI	HLA-A*02:11	0.9916233897209168	0.002037995932845649	binder
QMISRIEYV	HLA-A*02:11	0.993241822719574	0.0030987959823591486	binder
QMLDPYLIKGMDV	HLA-A*02:11	0.48793315736111253	0.29275373682060074	ambiguous
QMLEAIKALEV	HLA-A*02:11	0.9012831091880799	0.09181352316077657	binder
QMLEIHSQV	HLA-A*02:11	0.9897029280662537	0.004562298672731578	binder
QMMQNPQILAA	HLA-A*02:11	0.7808704257011414	0.12514299353004493	binder
QMMWLMDHI	HLA-A*02:11	0.9714038252830506	0.016349760480637052	binder
QMPTLPPPSV	HLA-A*02:11	0.9560411453247071	0.01978280466380216	binder
QQINKLEEL	HLA-A*02:11	0.8798970341682434	0.06367035487740666	binder
QQLDSKFLEQV	HLA-A*02:11	0.707061019539833	0.24065296985320525	binder
QQLDTRYLEQL	HLA-A*02:11	0.46989382356405257	0.31082453126758913	ambiguous
QQWDTSKGEQV	HLA-A*02:11	0.8452067017555237	0.10655340291809544	binder
QVANVRFNV	HLA-A*02:11	0.9342974066734314	0.041729927829068085	binder
QVFPGLLERV	HLA-A*02:11	0.9813719868659974	0.013294626075627291	binder
QVLDPNMDLRTV	HLA-A*02:11	0.7142188549041748	0.32884229568968115	binder
QVLELQHTL	HLA-A*02:11	0.8450393438339233	0.106539985045373	binder
QVMQIIEHL	HLA-A*02:11	0.9591327428817749	0.015247102014943338	binder
QVPEAPGGSAV	HLA-A*02:11	0.5923781931400299	0.14497230267756797	binder
QVYQLDTGHYL	HLA-A*02:11	0.33542017042636874	0.11232337659531277	not-binder
RAAEIRETL	HLA-A*02:11	0.6053685396909714	0.24423285952745544	ambiguous
RAFLVEHNL	HLA-A*02:11	0.1758004017174244	0.14331167876327863	not-binder
RAPPVRPQNSL	HLA-A*02:11	0.01945156849687919	0.024358015402484876	not-binder
RIADLSYTV	HLA-A*02:11	0.9938778638839721	0.0037288892536361026	binder
RIAELLTEL	HLA-A*02:11	0.9769353985786438	0.018366102363287132	binder
RIFDLGRKKAKV	HLA-A*02:11	0.4079503357410431	0.21391328699201798	ambiguous
RIFDLQNKV	HLA-A*02:11	0.9696741819381713	0.021366140809045052	binder
RIFILGPSHHV	HLA-A*02:11	0.8247628927230835	0.1288441523338962	binder
RIFLLIQSV	HLA-A*02:11	0.892335832118988	0.09625516363376117	binder
RIIDTVAQV	HLA-A*02:11	0.9953373670578003	0.0046150142339837896	binder
RIIDVVYNA	HLA-A*02:11	0.9873573541641235	0.008203396511394876	binder
RILDIDIPMSV	HLA-A*02:11	0.9522801041603088	0.07681426124810974	binder
RILDILEYI	HLA-A*02:11	0.9799953937530518	0.01661424942522744	binder
RIMDPDVITGYNI	HLA-A*02:11	0.6567988514900207	0.19170058343056454	binder
RIMEFTTTL	HLA-A*02:11	0.9940001368522644	0.0025479453255491547	binder
RIMEIVDAI	HLA-A*02:11	0.9887946486473084	0.006049605177272097	binder
RISDVHFSV	HLA-A*02:11	0.9939254760742188	0.005362474706983819	binder
RIWDPVLSV	HLA-A*02:11	0.9935273170471192	0.004139931469392342	binder
RIWDPVLSVMTV	HLA-A*02:11	0.94295175075531	0.09448971862062538	binder
RIWDVRTKA	HLA-A*02:11	0.8869992256164551	0.07605969149190983	binder
RIWNLEGVQT	HLA-A*02:11	0.5273365795612335	0.09945490243195917	ambiguous
RIYKYIHKV	HLA-A*02:11	0.9918373465538025	0.0038505441455323956	binder
RLAALEQNV	HLA-A*02:11	0.9720317721366882	0.012491082238501672	binder
RLAEAHAKV	HLA-A*02:11	0.993854022026062	0.003876486781823305	binder
RLAELEEFI	HLA-A*02:11	0.9627848744392395	0.02498884648916591	binder
RLAELQEQL	HLA-A*02:11	0.9800604939460754	0.02173246562614707	binder
RLAEQIATL	HLA-A*02:11	0.9939942955970764	0.0035367429965175233	binder
RLAEVVHEL	HLA-A*02:11	0.9980212807655334	0.0009151867070458665	binder
RLAGADVVLGV	HLA-A*02:11	0.9262248516082764	0.11325793910840533	binder
RLAQEGIYTL	HLA-A*02:11	0.9800538301467896	0.015890632408172373	binder
RLAQHITYV	HLA-A*02:11	0.9942856550216674	0.006023929922461671	binder
RLDELGGVYL	HLA-A*02:11	0.9893696784973145	0.008216916724081862	binder
RLDIVHENL	HLA-A*02:11	0.859852385520935	0.15075150732944936	binder
RLDNLKAHL	HLA-A*02:11	0.6702993392944336	0.12061876649600885	binder
RLDYITAEI	HLA-A*02:11	0.9750816106796265	0.01312899778349562	binder
RLFAVLEQL	HLA-A*02:11	0.9656256198883056	0.02832992058652433	binder
RLFDDVPQV	HLA-A*02:11	0.997040593624115	0.001759866121370665	binder
RLFDMSGVRL	HLA-A*02:11	0.9928838729858398	0.0043292313925595025	binder
RLFEASDPYQV	HLA-A*02:11	0.995519471168518	0.0025936893012178494	binder
RLFESINNL	HLA-A*02:11	0.9953307151794434	0.0020695895152606117	binder
RLFEVPHEL	HLA-A*02:11	0.9942744970321655	0.004980204770348843	binder
RLFEVPHELVA	HLA-A*02:11	0.9647963881492615	0.038585292094440525	binder
RLFKIDKEYLL	HLA-A*02:11	0.8298305928707123	0.23464707778510746	binder
RLFNHPNILRL	HLA-A*02:11	0.9191728472709656	0.13437503792122393	binder
RLFPLSGHLLL	HLA-A*02:11	0.9550862193107605	0.05370130166626397	binder
RLFPVPGSGLV	HLA-A*02:11	0.966103482246399	0.04456220197803508	binder
RLGPPPSHA	HLA-A*02:11	0.8822533011436462	0.05760926464545167	binder
RLGPVPPGL	HLA-A*02:11	0.9656916379928588	0.01646198706325839	binder
RLGPVPSGL	HLA-A*02:11	0.9482520341873169	0.03370047998869561	binder
RLIDLHTNV	HLA-A*02:11	0.9953478455543519	0.002966609897231058	binder
RLIESLFTI	HLA-A*02:11	0.996663761138916	0.0019068115295470896	binder
RLISLTDENAL	HLA-A*02:11	0.9223241686820984	0.028424941706165763	binder
RLISQIVSSI	HLA-A*02:11	0.9751882195472718	0.016114365318411882	binder
RLLDALEFL	HLA-A*02:11	0.9740405082702637	0.015935918538054712	binder
RLLDLENIQI	HLA-A*02:11	0.9826397657394409	0.012640911252878707	binder
RLLDMGFEA	HLA-A*02:11	0.9893285989761352	0.004993595899098425	binder
RLLDYVATV	HLA-A*02:11	0.9974663257598877	0.0009023784095832018	binder
RLLDYVVNI	HLA-A*02:11	0.9963330745697021	0.0013932585919732077	binder
RLLEEGVLRQI	HLA-A*02:11	0.8908472180366516	0.13945678099969855	binder
RLLEFLVAL	HLA-A*02:11	0.9919692277908325	0.0032161116348394803	binder
RLLEGYEIYV	HLA-A*02:11	0.9928966879844665	0.004798862480932928	binder
RLLEIPAVSHV	HLA-A*02:11	0.9803682327270508	0.021754751073208907	binder
RLLENMTEV	HLA-A*02:11	0.9935296893119812	0.003914344211158937	binder
RLLEPADMVLL	HLA-A*02:11	0.9390251517295838	0.10011035449873117	binder
RLLESFETM	HLA-A*02:11	0.9818031907081604	0.012532089799445747	binder
RLLEVQSQV	HLA-A*02:11	0.9928426623344422	0.003197714963702048	binder
RLLEVTNTI	HLA-A*02:11	0.9925817608833313	0.004941555383526708	binder
RLLGEEVVRVLQA	HLA-A*02:11	0.6673722952604294	0.2557338822680892	binder
RLLGHIKNV	HLA-A*02:11	0.9937836527824402	0.0038531447057143114	binder
RLLHVKETM	HLA-A*02:11	0.573676797747612	0.22243359426306297	ambiguous
RLLPPGAVVAV	HLA-A*02:11	0.9876341938972473	0.01070930207933921	binder
RLLSIKEAFRL	HLA-A*02:11	0.8911177754402161	0.1344845802920439	binder
RLMEICESL	HLA-A*02:11	0.9878360033035278	0.006617296397773054	binder
RLMEPIYLVEI	HLA-A*02:11	0.9704419136047363	0.025034490118734227	binder
RLMNDMTAV	HLA-A*02:11	0.9863933682441711	0.003305107459809267	binder
RLMNETTAV	HLA-A*02:11	0.9907389521598816	0.0024550882900261704	binder
RLMNLPLHSV	HLA-A*02:11	0.9941622138023376	0.0023343129611668556	binder
RLNEAAVTV	HLA-A*02:11	0.9918028712272644	0.004537316694116721	binder
RLNKVIKSV	HLA-A*02:11	0.9640180349349976	0.009403230961041672	binder
RLPDDDPTAV	HLA-A*02:11	0.9819063305854797	0.009403283799038297	binder
RLPEAIEEV	HLA-A*02:11	0.9934388756752014	0.004298820448672979	binder
RLPEIYIQL	HLA-A*02:11	0.9974425792694092	0.001173489396143291	binder
RLPPEGILHNV	HLA-A*02:11	0.9875839352607727	0.008290523601914073	binder
RLQDAIAKV	HLA-A*02:11	0.9942767262458801	0.0021121296620983253	binder
RLQEDPPAGV	HLA-A*02:11	0.9842120885849	0.01347916041322372	binder
RLQEDPPVGV	HLA-A*02:11	0.9884874224662781	0.008279659877291293	binder
RLQEEINEV	HLA-A*02:11	0.9912066102027893	0.005546967105360359	binder
RLQETEGMVAV	HLA-A*02:11	0.9612702488899231	0.03189930195431636	binder
RLQEVTHSV	HLA-A*02:11	0.9959003329277039	0.002906677499305373	binder
RLQQLQHRV	HLA-A*02:11	0.9534073233604431	0.033706229137956026	binder
RLSDAQIYV	HLA-A*02:11	0.9920361995697021	0.0033547222676929287	binder
RLSDVQIYV	HLA-A*02:11	0.9941341519355774	0.0038214431698876867	binder
RLSEFIPAVF	HLA-A*02:11	0.8796435117721557	0.16508001689998714	binder
RLSSVNAEV	HLA-A*02:11	0.9767952919006347	0.020247756625582248	binder
RLTDYISKV	HLA-A*02:11	0.9947946310043335	0.0012654383402029411	binder
RLVEIQYEL	HLA-A*02:11	0.9967640995979309	0.0009525024199463166	binder
RLVQGSILKKV	HLA-A*02:11	0.7300041735172271	0.1976857966571051	binder
RLWDHATMTEV	HLA-A*02:11	0.9915390253067017	0.009140619638150613	binder
RLWDLENGKQI	HLA-A*02:11	0.8748055458068847	0.1767474859717457	binder
RLWDLTTGT	HLA-A*02:11	0.9719414591789246	0.016398570092289937	binder
RLWDLTTGTTT	HLA-A*02:11	0.9300252199172974	0.07249986548318352	binder
RLWDLVAGKTRV	HLA-A*02:11	0.900338101387024	0.1622591882600576	binder
RLWDPRTKDGSLV	HLA-A*02:11	0.9298884630203247	0.05445564038323068	binder
RLWDVHTSA	HLA-A*02:11	0.9849655747413635	0.010050086025525488	binder
RLWDVPLHHL	HLA-A*02:11	0.9967260122299194	0.0022022359621376797	binder
RLWEYLLEL	HLA-A*02:11	0.9969852924346924	0.0013249570801806489	binder
RLWGEPVNL	HLA-A*02:11	0.9959269642829895	0.002448797682489678	binder
RLWGIPDQARVA	HLA-A*02:11	0.9190240502357483	0.10308993568139378	binder
RLWGIPDQARV	HLA-A*02:11	0.9886978387832641	0.009492523160640328	binder
RLWKAIHTA	HLA-A*02:11	0.9823503136634827	0.01525973106097314	binder
RLWNMPENNGL	HLA-A*02:11	0.9639417409896851	0.021621257985901733	binder
RLWQVQSRL	HLA-A*02:11	0.938900101184845	0.055898859729805905	binder
RLWTPPEDYRL	HLA-A*02:11	0.9619389414787293	0.027793237895878724	binder
RLYDGLFKV	HLA-A*02:11	0.9984889268875122	0.0004937670482360293	binder
RLYDGLFKVI	HLA-A*02:11	0.9765631914138794	0.006718700988567187	binder
RLYDPASGTISL	HLA-A*02:11	0.9812987208366394	0.02112475383173272	binder
RLYDTHITV	HLA-A*02:11	0.9963302850723267	0.0020033074690042306	binder
RLYDVPANSMRL	HLA-A*02:11	0.9304541349411011	0.1246668593103682	binder
RLYEFWWSL	HLA-A*02:11	0.9931912302970887	0.0019144526605524162	binder
RLYGDESELHFWTV	HLA-A*02:11	0.790882670879364	0.3389949260057044	binder
RLYGKLAKV	HLA-A*02:11	0.995786476135254	0.0009476451679448376	binder
RLYGLGTGV	HLA-A*02:11	0.9878764390945435	0.004795186056500891	binder
RLYHITDQV	HLA-A*02:11	0.9826409578323364	0.021470115255035484	binder
RLYPEGLAQL	HLA-A*02:11	0.9929278492927551	0.0032649731468118513	binder
RLYPLAIQI	HLA-A*02:11	0.9887824892997742	0.005713517345865964	binder
RLYPWGVVEV	HLA-A*02:11	0.9981230974197388	0.0010293347671347921	binder
RLYSVSYLL	HLA-A*02:11	0.9777243375778198	0.011096147611654412	binder
RMAVLNEQV	HLA-A*02:11	0.9456460356712342	0.049884560172204676	binder
RMFDGKFVVA	HLA-A*02:11	0.9886254668235779	0.00860032398884274	binder
RMFHIRAVI	HLA-A*02:11	0.9279460906982422	0.07830883510992204	binder
RMFPTQGFTEI	HLA-A*02:11	0.9865706205368042	0.010381129505298648	binder
RMGPPLHTV	HLA-A*02:11	0.9920005917549133	0.004683251269282432	binder
RMLDSVEKL	HLA-A*02:11	0.9766332983970643	0.015526699606453368	binder
RMLHFLTAV	HLA-A*02:11	0.9908968091011048	0.005995697549743512	binder
RMLPHAPGV	HLA-A*02:11	0.9855385422706604	0.02038064229289024	binder
RMNFPYFYV	HLA-A*02:11	0.9860123515129089	0.011656783925860566	binder
RMNPNSPSITY	HLA-A*02:11	0.7570775389671326	0.17947807650368847	binder
RMVHILTSV	HLA-A*02:11	0.9862987995147705	0.011142789381275824	binder
RMWATQGLA	HLA-A*02:11	0.8201491832733154	0.07633639267867262	binder
RMWEDPMGA	HLA-A*02:11	0.9815655946731567	0.012087233167195897	binder
RMYELVHRM	HLA-A*02:11	0.9874253988265991	0.011297279530123855	binder
RMYPFQIHSI	HLA-A*02:11	0.9935718297958374	0.005098631913594275	binder
RPPGFSPFR	HLA-A*02:11	0.008685684134252369	0.004242552258308783	not-binder
RQADKVWRL	HLA-A*02:11	0.9918434143066406	0.00408078324204108	binder
RQADTKAIQHL	HLA-A*02:11	0.8259496212005615	0.17338169677134016	binder
RQLAKIHAI	HLA-A*02:11	0.9896907091140748	0.006459215582726405	binder
RQLEEEGITFV	HLA-A*02:11	0.9552961111068725	0.04310734669159877	binder
RQLEKLKEV	HLA-A*02:11	0.966858422756195	0.007813013856211238	binder
RQPDSGISSI	HLA-A*02:11	0.8828301429748535	0.04611637698339383	binder
RQPPPRPFLDM	HLA-A*02:11	0.16505502119252924	0.16741095730930144	not-binder
RTFHLLHTV	HLA-A*02:11	0.9179638385772705	0.11354646857040844	binder
RTFLVGERV	HLA-A*02:11	0.4913255780935287	0.1536851172138502	ambiguous
RTGEVKWSV	HLA-A*02:11	0.7267725467681885	0.2619389107336	binder
RTLPVDFHI	HLA-A*02:11	0.6247709035873413	0.17733920310343523	binder
RTMEWVQTI	HLA-A*02:11	0.9849872589111328	0.006748978211899687	binder
RTTEILHHL	HLA-A*02:11	0.8944159269332885	0.07109819334507744	binder
RTWIEGLTGL	HLA-A*02:11	0.6322473794221878	0.2551472964044782	binder
RVADILTQL	HLA-A*02:11	0.9656039953231812	0.036485362065572166	binder
RVAQLEQVYI	HLA-A*02:11	0.6392021477222443	0.18427227539854157	binder
RVAVIKWGA	HLA-A*02:11	0.5987809151411057	0.2740275672292917	ambiguous
RVDKITEYL	HLA-A*02:11	0.903248953819275	0.08746816174140963	binder
RVFENIVAV	HLA-A*02:11	0.9908736705780029	0.006602764240974999	binder
RVLDNIKAV	HLA-A*02:11	0.9025022983551025	0.13564107030620923	binder
RVLDPSKFLKI	HLA-A*02:11	0.9067333340644836	0.03314059456913828	binder
RVLDPSMVILEV	HLA-A*02:11	0.8450157821178437	0.21347472701872913	binder
RVLELIPQI	HLA-A*02:11	0.9765760779380799	0.023279499367846384	binder
RVLEVVNHV	HLA-A*02:11	0.9945566415786743	0.002972286376255803	binder
RVLPPSALQSV	HLA-A*02:11	0.9694976925849914	0.014330805246899503	binder
RVMELFFTVH	HLA-A*02:11	0.2054662313312292	0.2547453763068137	not-binder
RVMELFFTV	HLA-A*02:11	0.9969576358795166	0.001616122940606841	binder
RVMEYINRL	HLA-A*02:11	0.995056688785553	0.002425385070610149	binder
RVPPPPQSV	HLA-A*02:11	0.8996726870536804	0.0875845206396362	binder
RVQILKDYV	HLA-A*02:11	0.4355182647705078	0.21919838234323366	ambiguous
RVREITENL	HLA-A*02:11	0.7119618892669678	0.07069852427668674	binder
RVTFVNFTV	HLA-A*02:11	0.9491150736808777	0.034650678571431795	binder
RVWDISTVSSV	HLA-A*02:11	0.9220198869705201	0.09747209755452932	binder
RVWQVTIGT	HLA-A*02:11	0.7111167788505555	0.16588306819897838	binder
RVYEFLDKL	HLA-A*02:11	0.9339762568473816	0.05739053909813984	binder
RVYNVTQHA	HLA-A*02:11	0.6151224970817566	0.12157297491465	binder
SAAEPTPAV	HLA-A*02:11	0.9337871313095093	0.05096618820780634	binder
SAPASQASL	HLA-A*02:11	0.10709587186574936	0.04810047380403388	not-binder
SAPKGSVL	HLA-A*02:11	0.13649683138355612	0.13320671257750857	not-binder
SAPPRPPRA	HLA-A*02:11	0.08215041346848011	0.07845425936298651	not-binder
SAPSRATAL	HLA-A*02:11	0.36920957565307616	0.2855570451533971	ambiguous
SAPVGVTAL	HLA-A*02:11	0.4468660354614258	0.28228868813286717	ambiguous
SAPYGRITL	HLA-A*02:11	0.7774947047233581	0.12100221550915591	binder
SAWRVISSI	HLA-A*02:11	0.5789990961551666	0.266420017704328	ambiguous
SAYLVAEKV	HLA-A*02:11	0.627831882238388	0.1626031949882503	binder
SDSAQGSESHSL	HLA-A*02:11	0.007193646735686343	0.007653191302150437	not-binder
SFEDAKEAL	HLA-A*02:11	0.009591275826096535	0.005636630993653795	not-binder
SFGSLAPAPL	HLA-A*02:11	0.0640383277554065	0.049925386584757835	not-binder
SIAAQMNDLAAK	HLA-A*02:11	0.1895621960356948	0.21384618323559998	not-binder
SIAEMGAYV	HLA-A*02:11	0.9635399222373963	0.02044326300126861	binder
SIAEVVHQL	HLA-A*02:11	0.993335485458374	0.006681718159105978	binder
SIFEFVHAL	HLA-A*02:11	0.9932852268218995	0.007220272049729984	binder
SIHDVTFQV	HLA-A*02:11	0.9931936860084534	0.00596581431483403	binder
SIHVGQAGV	HLA-A*02:11	0.8014301300048828	0.06323779202866744	binder
SIIGRLLEV	HLA-A*02:11	0.995739758014679	0.0013433666489026468	binder
SILEDPPSI	HLA-A*02:11	0.9372775673866272	0.07193450863072223	binder
SILEIQKGVFEV	HLA-A*02:11	0.8089654684066773	0.3323367758663815	binder
SIMQVVNYV	HLA-A*02:11	0.9857167601585388	0.013513290332381188	binder
SIPEKNRPL	HLA-A*02:11	0.4203312293626368	0.26418030104956336	ambiguous
SIPGGYNAL	HLA-A*02:11	0.7873679637908936	0.13809473010736628	binder
SIYPLHDVFV	HLA-A*02:11	0.9840941429138184	0.012287919802224906	binder
SIYPSPTGV	HLA-A*02:11	0.9882834196090698	0.009427262730698901	binder
SKQTEIPYGTVL	HLA-A*02:11	0.018352689232415287	0.023444351896601608	not-binder
SLADCIPLL	HLA-A*02:11	0.9846858739852905	0.009812496759560606	binder
SLADDSVLERL	HLA-A*02:11	0.9805009245872498	0.009457709004679713	binder
SLADLQNDEV	HLA-A*02:11	0.9605116248130798	0.027550243743267807	binder
SLAELDEKISA	HLA-A*02:11	0.7979185789823532	0.30682368403045857	binder
SLAELKGFEV	HLA-A*02:11	0.991958737373352	0.003952881043348334	binder
SLAEPRVSV	HLA-A*02:11	0.9805034637451172	0.012719035924779815	binder
SLAKIPATL	HLA-A*02:11	0.9785253047943115	0.007692025093839343	binder
SLAPIIVHV	HLA-A*02:11	0.9972835063934327	0.0014265869763625838	binder
SLAPLFFKL	HLA-A*02:11	0.9961105942726135	0.0016012758204480505	binder
SLAQYLINV	HLA-A*02:11	0.9937989473342895	0.0046246453658694365	binder
SLASFIPAV	HLA-A*02:11	0.996265196800232	0.0018044879087296373	binder
SLDERPVAV	HLA-A*02:11	0.9901963472366333	0.006765185168412699	binder
SLDKFLANV	HLA-A*02:11	0.9867032170295715	0.006335971618528181	binder
SLDQPTQTV	HLA-A*02:11	0.9721255421638488	0.008434158139198105	binder
SLDTQPKKV	HLA-A*02:11	0.7035103261470794	0.14631554372459685	binder
SLEELLHYV	HLA-A*02:11	0.9829575300216675	0.01760141898298301	binder
SLEGIPLAQV	HLA-A*02:11	0.9051952242851258	0.07785639120574074	binder
SLFDWNVKL	HLA-A*02:11	0.9972764611244201	0.000298937236609334	binder
SLFEKGLKNV	HLA-A*02:11	0.9905420660972595	0.007709401929634629	binder
SLFERLVKV	HLA-A*02:11	0.9978467702865601	0.001131139310373833	binder
SLFERLVVL	HLA-A*02:11	0.9903357982635498	0.007652139480789657	binder
SLFGDVKKL	HLA-A*02:11	0.9409712076187133	0.050008004348314226	binder
SLFKIWLV	HLA-A*02:11	0.9636012196540833	0.0301774871503529	binder
SLFKLIVKV	HLA-A*02:11	0.9854032874107361	0.007078650372061541	binder
SLFLFGEVHKA	HLA-A*02:11	0.7442189753055573	0.31337212132753056	binder
SLFNIKDTQQL	HLA-A*02:11	0.9357456684112548	0.07270630038881958	binder
SLFNKLVEL	HLA-A*02:11	0.9910895466804505	0.0031372199882485625	binder
SLFPGKLEVV	HLA-A*02:11	0.9941758036613464	0.0004910634458462717	binder
SLFRVITEV	HLA-A*02:11	0.9937325596809388	0.004028526051819058	binder
SLFRWRHQA	HLA-A*02:11	0.9418722510337829	0.026552537320199028	binder
SLFSVIVRV	HLA-A*02:11	0.9905288696289063	0.004317403462648209	binder
SLFYLHNEL	HLA-A*02:11	0.9094820857048035	0.0884068135207321	binder
SLGKIFAL	HLA-A*02:11	0.965080714225769	0.017637636545713122	binder
SLGKVFGV	HLA-A*02:11	0.9871452927589417	0.007707563966789776	binder
SLIDKLYNI	HLA-A*02:11	0.9968326926231384	0.0021026841687271664	binder
SLIDMRGIETV	HLA-A*02:11	0.9850400686264038	0.010463627239557467	binder
SLIDPDTSLSEL	HLA-A*02:11	0.9696536302566529	0.03163388442131239	binder
SLIEKLWQT	HLA-A*02:11	0.9857941150665284	0.00891613489490185	binder
SLIEKYFSV	HLA-A*02:11	0.9986413359642029	0.00039222202078689376	binder
SLIGHLQTL	HLA-A*02:11	0.9891771793365478	0.00536409508599315	binder
SLIHGLWNL	HLA-A*02:11	0.9908130645751954	0.004136384837432786	binder
SLIKQIPRI	HLA-A*02:11	0.9909010887145996	0.004027958465186892	binder
SLINVGLISV	HLA-A*02:11	0.9917845368385315	0.005327185028692563	binder
SLIPEGPPQV	HLA-A*02:11	0.9910727620124817	0.008368885423175291	binder
SLISNPPAM	HLA-A*02:11	0.9693886995315552	0.023251451075402763	binder
SLITRLLEV	HLA-A*02:11	0.9924329519271851	0.005512861052010754	binder
SLLDIERVFKGK	HLA-A*02:11	0.06378344965633005	0.052764790617447606	not-binder
SLLDIIEKV	HLA-A*02:11	0.9971261143684387	0.001042876868245248	binder
SLLDLHTKV	HLA-A*02:11	0.9933899879455567	0.002615943595729758	binder
SLLDPFAAV	HLA-A*02:11	0.9813721895217895	0.015902869821752236	binder
SLLDPVPEV	HLA-A*02:11	0.9924030542373657	0.004591877845266829	binder
SLLDRFLATV	HLA-A*02:11	0.9921778321266175	0.005486269862175974	binder
SLLEHLSHV	HLA-A*02:11	0.996818482875824	0.000932345876797147	binder
SLLEKLSAL	HLA-A*02:11	0.9762527942657471	0.029609078607350046	binder
SLLENLEKI	HLA-A*02:11	0.971257495880127	0.029440838872092288	binder
SLLGDDALVQV	HLA-A*02:11	0.8825022757053376	0.2105812081716384	binder
SLLHLGALYGI	HLA-A*02:11	0.838044273853302	0.13267162813203237	binder
SLLNPPETLNL	HLA-A*02:11	0.7824060559272766	0.22601176420887936	binder
SLLPAIVEL	HLA-A*02:11	0.9907294034957885	0.00423785278606225	binder
SLLPEGPPAIAN	HLA-A*02:11	0.4855064107105136	0.36950385131637387	ambiguous
SLLPEGPPAI	HLA-A*02:11	0.9374301552772522	0.06064531065749855	binder
SLLPPDALVGL	HLA-A*02:11	0.9375516772270203	0.09794963757669506	binder
SLLPSVPAL	HLA-A*02:11	0.9772350907325744	0.014527384133429421	binder
SLLQTLYKV	HLA-A*02:11	0.9838851094245911	0.013977513243429088	binder
SLLRHLEKV	HLA-A*02:11	0.9741635680198669	0.015919609989790036	binder
SLLRLQETL	HLA-A*02:11	0.6545140504837036	0.1717887395473134	binder
SLLRVGWSV	HLA-A*02:11	0.9796573519706726	0.02399972070473941	binder
SLLSHVEQL	HLA-A*02:11	0.9881440043449402	0.005894366708990975	binder
SLLSPGLLPHL	HLA-A*02:11	0.9754345893859864	0.02130780731388434	binder
SLLYNVPAV	HLA-A*02:11	0.9883902072906494	0.0055752466727952985	binder
SLMDPNKFLLL	HLA-A*02:11	0.9437104225158691	0.0732463495514225	binder
SLMEESGICKV	HLA-A*02:11	0.9769856691360473	0.020873787697375135	binder
SLMEKISKL	HLA-A*02:11	0.9932139635086059	0.004125363340380965	binder
SLMHVPPSL	HLA-A*02:11	0.9888143420219422	0.00881262993913571	binder
SLNKHVEAV	HLA-A*02:11	0.9806417226791382	0.008239207380449661	binder
SLPAIVSIA	HLA-A*02:11	0.8137349963188172	0.15525951117581954	binder
SLPDFGISYV	HLA-A*02:11	0.9952823400497437	0.0018068517660648304	binder
SLQDPPGELAV	HLA-A*02:11	0.7849875330924988	0.31117367847175087	binder
SLQEKLWAI	HLA-A*02:11	0.9936201810836792	0.0028102193098352617	binder
SLSKITTTV	HLA-A*02:11	0.9865931034088135	0.008045425224411365	binder
SLSPIYPAA	HLA-A*02:11	0.9598448514938355	0.02141403494868384	binder
SLSRAPAEFPSA	HLA-A*02:11	0.09683578610420226	0.07626710737370984	not-binder
SLVEIRNFL	HLA-A*02:11	0.9854426264762879	0.007029788938561781	binder
SLVENIERLKV	HLA-A*02:11	0.788339352607727	0.2981875119539115	binder
SLVEVNPAYSV	HLA-A*02:11	0.9111286878585816	0.14131030170278472	binder
SLVSPASFENV	HLA-A*02:11	0.7704617500305175	0.2256624589741493	binder
SLWANPKYV	HLA-A*02:11	0.9900637984275817	0.00627355718357412	binder
SLWEISKQIEG	HLA-A*02:11	0.7318430960178375	0.2502453943958425	binder
SLWEISKQI	HLA-A*02:11	0.9913240909576416	0.006056183643761318	binder
SLWFKPEEL	HLA-A*02:11	0.9812369227409363	0.013037311376636572	binder
SLWGQPAEA	HLA-A*02:11	0.9869805335998535	0.005044494140225071	binder
SLWHNITVV	HLA-A*02:11	0.9881016254425049	0.0056838046957322095	binder
SLWKEVSEL	HLA-A*02:11	0.983314323425293	0.01158450540201821	binder
SLWKGLVGI	HLA-A*02:11	0.9872085452079773	0.003569130068549388	binder
SLWQNEERA	HLA-A*02:11	0.8943334817886353	0.09780854312155159	binder
SLWSIISKV	HLA-A*02:11	0.9949560284614563	0.001231096145169398	binder
SLYALHVKA	HLA-A*02:11	0.9200220108032227	0.06314932793117486	binder
SLYDWHVKL	HLA-A*02:11	0.9944573283195496	0.001466178055743372	binder
SLYDWNVKL	HLA-A*02:11	0.9958913207054139	0.0018186007619734946	binder
SLYEMVSRV	HLA-A*02:11	0.9958427786827088	0.0019069548843435224	binder
SLYGQFRVV	HLA-A*02:11	0.9866795539855957	0.006062382644001347	binder
SLYHVESTV	HLA-A*02:11	0.9617230892181396	0.0372064504305314	binder
SLYPIAVLI	HLA-A*02:11	0.9714353799819946	0.028384529472866953	binder
SLYSIRKQYV	HLA-A*02:11	0.9596339702606201	0.018172248332606538	binder
SLYSQVHQI	HLA-A*02:11	0.9931053996086121	0.005164555965089404	binder
SMAAFVPAA	HLA-A*02:11	0.9871484279632569	0.0037464754475133957	binder
SMADIPLGFGV	HLA-A*02:11	0.9370287418365478	0.10993303080041111	binder
SMFEFSEKL	HLA-A*02:11	0.9943060278892517	0.002690861614464385	binder
SMFLPPTTV	HLA-A*02:11	0.9860145926475525	0.0024132806840458593	binder
SMHEVVENL	HLA-A*02:11	0.9865113735198975	0.0026134807563441284	binder
SMIDPPRAAV	HLA-A*02:11	0.9567044854164124	0.02667623683341343	binder
SMLDDLRNV	HLA-A*02:11	0.985312533378601	0.00909406778600648	binder
SMLEPVPEL	HLA-A*02:11	0.9884215712547302	0.006630015572010009	binder
SMMDPNHFLMI	HLA-A*02:11	0.9664539217948913	0.026840110875693973	binder
SMMDRMFAL	HLA-A*02:11	0.9959698796272278	0.000871984577885646	binder
SMMDVDHQI	HLA-A*02:11	0.9939973950386047	0.002498618213317438	binder
SMMKNFFFV	HLA-A*02:11	0.9954172730445862	0.0011765541701736185	binder
SMMPPPVGMVA	HLA-A*02:11	0.928837776184082	0.06404937080748875	binder
SMSADVPLV	HLA-A*02:11	0.9784762144088746	0.01539434389141833	binder
SMWGSAVYL	HLA-A*02:11	0.9923977971076965	0.003122062524892031	binder
SMYYNGIGV	HLA-A*02:11	0.9911441326141357	0.003936936291607919	binder
SPPAILVTV	HLA-A*02:11	0.30958575308322905	0.18452598092568137	not-binder
SPVVILPAV	HLA-A*02:11	0.3827194839715958	0.17951280606109302	not-binder
SQAERLFNL	HLA-A*02:11	0.9953635454177856	0.003944001875996731	binder
SQIESDRLALLQV	HLA-A*02:11	0.5146026641130448	0.29692965617144257	ambiguous
SQLDISDPYKV	HLA-A*02:11	0.8327095091342926	0.2614458132479236	binder
SQPLGPRII	HLA-A*02:11	0.0625945145264268	0.057183764727304486	not-binder
SQVDRLVAL	HLA-A*02:11	0.9507416844367981	0.0726716228785031	binder
SQYNGNLQDLKV	HLA-A*02:11	0.6473979495465756	0.3467222182625419	ambiguous
SSLLEKGLDGAKK	HLA-A*02:11	0.029772868438158184	0.020199337425207457	not-binder
SSPQPGSAL	HLA-A*02:11	0.03672316197771579	0.06317333320666914	not-binder
STGKVFSV	HLA-A*02:11	0.68634113073349	0.30431248956484247	binder
STLKNVPQV	HLA-A*02:11	0.8671672701835632	0.09897655480763141	binder
STWEPEENI	HLA-A*02:11	0.2694130040705204	0.2637840095143845	not-binder
STWRIMTTL	HLA-A*02:11	0.6286221504211426	0.23328245223556382	binder
STYPIKNEV	HLA-A*02:11	0.8768168091773987	0.10738894678597209	binder
SVAALSKIFAV	HLA-A*02:11	0.7883957684040069	0.3507179717595567	binder
SVAEGRALMSV	HLA-A*02:11	0.9522112965583801	0.05806015439701604	binder
SVFAGVVGV	HLA-A*02:11	0.983863890171051	0.013104267404359207	binder
SVFEGLERL	HLA-A*02:11	0.959762454032898	0.04325519646822478	binder
SVHKGFAFV	HLA-A*02:11	0.9427795290946961	0.0278034320520212	binder
SVITQVFHV	HLA-A*02:11	0.9920992612838745	0.005452822914016447	binder
SVLDPRDLRQL	HLA-A*02:11	0.307552320510149	0.15144420464806552	not-binder
SVLEPQVLNYL	HLA-A*02:11	0.8709517478942871	0.07390428547203977	binder
SVLGAITSV	HLA-A*02:11	0.9706700682640076	0.029646029752242602	binder
SVLGALIGV	HLA-A*02:11	0.9751805543899537	0.010478654741413011	binder
SVLKVSHSV	HLA-A*02:11	0.9562026500701905	0.037006235795435896	binder
SVLLITQHL	HLA-A*02:11	0.5686586081981659	0.23652378708951055	ambiguous
SVLLVEHAL	HLA-A*02:11	0.35917457938194275	0.17980956381371432	not-binder
SVLVSPPAV	HLA-A*02:11	0.8998167872428894	0.04848133950286821	binder
SVMDWKDGV	HLA-A*02:11	0.9309544086456298	0.0914869420714117	binder
SVMELLQGV	HLA-A*02:11	0.9837906360626221	0.007125188304855183	binder
SVMEVNSGIYRV	HLA-A*02:11	0.9347989678382873	0.07434028228278151	binder
SVMQLQEEAHL	HLA-A*02:11	0.2358770828694105	0.22285176246760507	not-binder
SVPDPEALRVEV	HLA-A*02:11	0.5922115504741668	0.22495480736300918	ambiguous
SVPDPSTRALL	HLA-A*02:11	0.331223738193512	0.28704747431958083	not-binder
SVPDTVHHV	HLA-A*02:11	0.9860832810401916	0.0075290154116696255	binder
SVPEAQSAL	HLA-A*02:11	0.49243239164352415	0.26327819095322547	ambiguous
SVPLAATSM	HLA-A*02:11	0.060820838809013365	0.06075980645104038	not-binder
SVTQIYHAV	HLA-A*02:11	0.963685929775238	0.020064892913975528	binder
SVTSHIYQV	HLA-A*02:11	0.9882579326629639	0.0063071519254598645	binder
SVVSPSSFENV	HLA-A*02:11	0.5248229086399079	0.13592310397182197	ambiguous
SVWFGPKEV	HLA-A*02:11	0.9679697394371033	0.02714353332030385	binder
SVYDGKLLIGT	HLA-A*02:11	0.5386411026120186	0.32377731373503305	ambiguous
SVYGKLRKV	HLA-A*02:11	0.9548217058181763	0.02994322622283468	binder
SVYGSLASV	HLA-A*02:11	0.9709373950958252	0.028926627296614386	binder
SVYHKPPSA	HLA-A*02:11	0.8290308117866516	0.13875626344462538	binder
TAMDVVYAL	HLA-A*02:11	0.9247403979301453	0.0549182680253443	binder
TAPPIATGV	HLA-A*02:11	0.7056058645248413	0.05064709279989586	binder
TAPTGHTL	HLA-A*02:11	0.27654849253594876	0.23468834176342693	not-binder
TAWELPKTYV	HLA-A*02:11	0.8238401532173156	0.10150710300797053	binder
TDTYKLILNGK	HLA-A*02:11	0.03798604092153255	0.04895553057746019	not-binder
TEELAYLK	HLA-A*02:11	0.021054729429306463	0.02727331299312004	not-binder
TEKPEVID	HLA-A*02:11	0.001979903638130054	0.0013265970521095108	not-binder
TFTVTEKPEVID	HLA-A*02:11	0.011686911203287308	0.020476082887972976	not-binder
TIAEVGKWLQA	HLA-A*02:11	0.6963607802987098	0.3172612975093993	binder
TIFDLSEVL	HLA-A*02:11	0.6428648829460144	0.309538208445702	ambiguous
TIIDLPGITRV	HLA-A*02:11	0.9905402421951294	0.004506686982223178	binder
TKAVDAETAE	HLA-A*02:11	0.0020181157393381	0.0015894327563712987	not-binder
TKKSVQYDDVPEYK	HLA-A*02:11	0.003994090433116071	0.004051452773428683	not-binder
TKTFTVTEKPEVID	HLA-A*02:11	0.0021832372505741658	0.002106710243171135	not-binder
TLAAIIEHL	HLA-A*02:11	0.9887621402740479	0.005867337946162381	binder
TLADLVHHV	HLA-A*02:11	0.9969950318336487	0.0011628518192220562	binder
TLADVLYHV	HLA-A*02:11	0.9967082262039184	0.0015061664411957373	binder
TLAEINQKWNL	HLA-A*02:11	0.849087941646576	0.1652451077817538	binder
TLAHIHYGV	HLA-A*02:11	0.9919998526573182	0.002757506443854236	binder
TLASALQV	HLA-A*02:11	0.6664957225322723	0.21872990587089974	binder
TLDGSLHAV	HLA-A*02:11	0.9814601302146911	0.011385756810250298	binder
TLFNVIKSV	HLA-A*02:11	0.9566185474395752	0.0168356097584712	binder
TLFPSKIGV	HLA-A*02:11	0.9909923553466797	0.0048843987456056006	binder
TLFRITSNA	HLA-A*02:11	0.7495581984519959	0.19324931337828394	binder
TLGQIYYL	HLA-A*02:11	0.9542729139328003	0.025784222408455904	binder
TLGVIPESV	HLA-A*02:11	0.9225833535194397	0.03989442256508138	binder
TLIDLPGITKV	HLA-A*02:11	0.9932297587394714	0.005724548393806977	binder
TLKGETTTEAVD	HLA-A*02:11	0.1341713286936283	0.1225426236944728	not-binder
TLLAAEFLKQV	HLA-A*02:11	0.7917593836784362	0.20327587863634003	binder
TLLDPGRFSKV	HLA-A*02:11	0.9755327582359314	0.015363132912828299	binder
TLLDPNEKYLL	HLA-A*02:11	0.9152872800827027	0.07474348538708206	binder
TLLKKVWKV	HLA-A*02:11	0.9902774214744567	0.012186817095803913	binder
TLMDAELFKKV	HLA-A*02:11	0.9535791397094726	0.023980970051462436	binder
TLMDMRLSQV	HLA-A*02:11	0.990503978729248	0.004987012136664585	binder
TLMNLGGLAV	HLA-A*02:11	0.968497896194458	0.019304351089511406	binder
TLNEKLFLL	HLA-A*02:11	0.9866803169250489	0.007690963371458813	binder
TLNEKLTAL	HLA-A*02:11	0.978032922744751	0.012153571996724816	binder
TLPPPPSGL	HLA-A*02:11	0.8214770078659057	0.14472469914687622	binder
TLQDIVYKL	HLA-A*02:11	0.9939893126487732	0.0018958436609993027	binder
TLQEKIHRL	HLA-A*02:11	0.9763919711112976	0.013244012843229867	binder
TLSDLRVYL	HLA-A*02:11	0.9916252613067627	0.003742077269666385	binder
TLSERLWGL	HLA-A*02:11	0.9915943622589112	0.006587661395078017	binder
TLSKIVPHI	HLA-A*02:11	0.9834879398345947	0.009675461813587851	binder
TLTNIIHNL	HLA-A*02:11	0.9677533149719239	0.019733072046089012	binder
TLTNVIHNL	HLA-A*02:11	0.9674610137939453	0.019522930234176183	binder
TLTSKLYSL	HLA-A*02:11	0.9302015662193298	0.04788212209471265	binder
TLWDIQKDL	HLA-A*02:11	0.919282865524292	0.047162340691856076	binder
TLWEIAKAEV	HLA-A*02:11	0.985967493057251	0.009794710450279423	binder
TLWGGLLRL	HLA-A*02:11	0.9853528618812561	0.016669210674436236	binder
TLWGIQKEL	HLA-A*02:11	0.9706078886985778	0.021253605029012745	binder
TLWPEVQKL	HLA-A*02:11	0.9682979345321655	0.0412755462289709	binder
TLWVDPYEV	HLA-A*02:11	0.9868082404136658	0.009818854750812091	binder
TLWYVPLSL	HLA-A*02:11	0.9642026662826538	0.024327257084892997	binder
TLYDIAHTPGVAA	HLA-A*02:11	0.7383436419069767	0.3651617454861306	binder
TLYDIAHTPGV	HLA-A*02:11	0.9242294788360595	0.10998980055181319	binder
TLYDIRAEL	HLA-A*02:11	0.9871926784515381	0.007052502296921827	binder
TLYEAVREV	HLA-A*02:11	0.9961423993110656	0.0022131676295149578	binder
TLYEMKSQV	HLA-A*02:11	0.9686463117599488	0.019789390494404337	binder
TLYERGFENI	HLA-A*02:11	0.9818132162094116	0.011057701037214368	binder
TLYNPERTITV	HLA-A*02:11	0.9792680382728577	0.019657772421275	binder
TLYRLANQL	HLA-A*02:11	0.8646045923233032	0.09896576378462618	binder
TMAKESSIIGV	HLA-A*02:11	0.9492361068725585	0.028758318652479648	binder
TPAVTTYKLVINGK	HLA-A*02:11	0.023985987529158592	0.042359614211665085	not-binder
TQILSVPKV	HLA-A*02:11	0.9731867551803589	0.01697555775708991	binder
TQWDLTNIQDAIRA	HLA-A*02:11	0.12087076432071626	0.09259162310266567	not-binder
TTLDVTKLTPL	HLA-A*02:11	0.31210037535056473	0.22901351637725073	not-binder
TTTEAVDAATAE	HLA-A*02:11	0.00517406880389899	0.003798580657166939	not-binder
TTTHITKTV	HLA-A*02:11	0.2224072277545929	0.14191045446177034	not-binder
TTTKAVDAETAE	HLA-A*02:11	0.005306768903392367	0.0029826370914296718	not-binder
TTTKAVDAETAEKA	HLA-A*02:11	0.008188089763280004	0.006697225311385119	not-binder
TTYKLVINGK	HLA-A*02:11	0.014004441397264599	0.01355590457896376	not-binder
TTYKLVINGKT	HLA-A*02:11	0.02542710065608844	0.02124044472110147	not-binder
TVADKIHSV	HLA-A*02:11	0.984699285030365	0.01348735731674524	binder
TVADPSVISHL	HLA-A*02:11	0.8068938851356506	0.16330568797129977	binder
TVAQIKAHV	HLA-A*02:11	0.8280658006668091	0.12341423094736335	binder
TVAQIKATV	HLA-A*02:11	0.8590034723281861	0.09479721050234295	binder
TVFEHTFHV	HLA-A*02:11	0.9965789318084717	0.002760330113736764	binder
TVFLLEKPFSV	HLA-A*02:11	0.652733264118433	0.33635432934949966	ambiguous
TVIAKVNNV	HLA-A*02:11	0.9825645565986634	0.011342946185918962	binder
TVIRDPPSI	HLA-A*02:11	0.7575679302215577	0.1789027114661966	binder
TVIRDPPSITP	HLA-A*02:11	0.016897016743314452	0.017011578970805265	not-binder
TVLLIMHTL	HLA-A*02:11	0.4894322156906128	0.20987560925560672	ambiguous
TVMDSKIVQV	HLA-A*02:11	0.956388509273529	0.05862113321531397	binder
TVMGKIFAV	HLA-A*02:11	0.9955581903457642	0.0015274839483148134	binder
TVPPPPAAA	HLA-A*02:11	0.4800796963274479	0.24360854500180443	ambiguous
TVTEKPEVIDAS	HLA-A*02:11	0.012535161399864592	0.01953208699843542	not-binder
TVTEKPEVID	HLA-A*02:11	0.04680457233916968	0.046983038732567706	not-binder
TVWEISQKTVL	HLA-A*02:11	0.6920795500278473	0.11080682666167906	binder
TVWIPEVGV	HLA-A*02:11	0.8992016077041626	0.07316004839874883	binder
TYDDATKTFT	HLA-A*02:11	0.07713107075542211	0.07450121455836606	not-binder
TYDDATKTFTVTE	HLA-A*02:11	0.1355094598053256	0.20304252783991675	not-binder
TYDDATKTFTVTEK	HLA-A*02:11	0.19970724731392692	0.23340434565019955	not-binder
TYDDATKTFTVT	HLA-A*02:11	0.11910693522077054	0.17792998976429383	not-binder
TYKLILNGK	HLA-A*02:11	0.0059017718391260136	0.003061257137438088	not-binder
VAFSVQKEV	HLA-A*02:11	0.2956722378730774	0.07653491267789958	not-binder
VAPPARVAP	HLA-A*02:11	0.09567552376538516	0.10268443097607878	not-binder
VAPPEYHRKAV	HLA-A*02:11	0.0440202698984649	0.05960651485517974	not-binder
VAPPGGSRKEV	HLA-A*02:11	0.22092482298612595	0.19809326791517304	not-binder
VAPPKAHEV	HLA-A*02:11	0.9196098685264588	0.05775879925279536	binder
VAPPPPPVEV	HLA-A*02:11	0.7889676094055176	0.25137065758626365	binder
VAPPPPTHL	HLA-A*02:11	0.6331769287586212	0.27520924969361527	ambiguous
VAPPRGPLP	HLA-A*02:11	0.051320146303623915	0.06116645406574308	not-binder
VAVDPSILARL	HLA-A*02:11	0.6685908913612366	0.17543687624664492	binder
VAWEVANKV	HLA-A*02:11	0.9071764469146728	0.10843314485185984	binder
VEELKPTPE	HLA-A*02:11	0.0008764553043874912	0.0009779483985166784	not-binder
VGPPGRSSL	HLA-A*02:11	0.17539850622415543	0.11780102705564881	not-binder
VIAEILRGV	HLA-A*02:11	0.9906720876693725	0.007913668366349802	binder
VIDGHIYAV	HLA-A*02:11	0.9935601949691772	0.006874825632231912	binder
VIFILGKEHQL	HLA-A*02:11	0.17937643378973006	0.2118950384669961	not-binder
VIHNLATYV	HLA-A*02:11	0.9296371936798096	0.05486357292648295	binder
VILFLNKQDLL	HLA-A*02:11	0.12152173826470972	0.08210311726594424	not-binder
VIMWQKHYV	HLA-A*02:11	0.9546467542648316	0.05246015012316354	binder
VIWEHDYTSV	HLA-A*02:11	0.9881212949752808	0.008841335230684115	binder
VIWGKVTRA	HLA-A*02:11	0.9342431902885437	0.09184200617145943	binder
VIYDVSHNI	HLA-A*02:11	0.9657738447189331	0.02630580749244714	binder
VIYTLIHYI	HLA-A*02:11	0.9553375363349914	0.04428965691613262	binder
VLADQVWTL	HLA-A*02:11	0.996261465549469	0.0026706210003391213	binder
VLAEINKEIEGV	HLA-A*02:11	0.9335656762123108	0.07600261408485989	binder
VLAELKEYA	HLA-A*02:11	0.9533769845962524	0.016698394451063085	binder
VLDDKLVFV	HLA-A*02:11	0.9915014505386353	0.005734464935404717	binder
VLDIIKHIV	HLA-A*02:11	0.8467925906181335	0.0952625972567116	binder
VLDNPTPEM	HLA-A*02:11	0.9655999302864074	0.018393447184774033	binder
VLDPKPPPLTL	HLA-A*02:11	0.9248664736747741	0.12088257589266468	binder
VLDVIHEVL	HLA-A*02:11	0.907067334651947	0.10784905067025521	binder
VLFDVTGQV	HLA-A*02:11	0.9869522213935852	0.01013695711745121	binder
VLFELSKTV	HLA-A*02:11	0.973782753944397	0.01784423909389455	binder
VLFGEITRL	HLA-A*02:11	0.9944729447364807	0.003229141054169984	binder
VLFGLLREV	HLA-A*02:11	0.9932712197303772	0.003188600909657533	binder
VLFGVETHV	HLA-A*02:11	0.9836133003234864	0.009903796616782418	binder
VLFLVAWTV	HLA-A*02:11	0.9658654570579529	0.01764379194104171	binder
VLFNFGKEKFEV	HLA-A*02:11	0.8348636090755462	0.2715166845677834	binder
VLFNKLTYL	HLA-A*02:11	0.9917684674263001	0.0034236724880504035	binder
VLFPWQARL	HLA-A*02:11	0.9932518839836121	0.006186729080459059	binder
VLFSSPPQM	HLA-A*02:11	0.9484283328056335	0.04483137668420197	binder
VLFTGVKEV	HLA-A*02:11	0.99140385389328	0.005667451462557679	binder
VLFTITKTV	HLA-A*02:11	0.9316932559013367	0.07046095246346772	binder
VLGKIWKL	HLA-A*02:11	0.9811442136764527	0.0161405372349202	binder
VLHDRIVSV	HLA-A*02:11	0.9941297888755798	0.0035368060072940768	binder
VLHELTFQA	HLA-A*02:11	0.9899741649627686	0.0018758780139165438	binder
VLIGEGVLTKL	HLA-A*02:11	0.9770494222640991	0.022097055823850034	binder
VLIPKLPQL	HLA-A*02:11	0.9928176045417786	0.004390607685294073	binder
VLISKLPYI	HLA-A*02:11	0.995538854598999	0.0015952946909949539	binder
VLKEIVERV	HLA-A*02:11	0.994815731048584	0.0026767595275921504	binder
VLLEDGVLNHV	HLA-A*02:11	0.9838320016860962	0.014529400973788164	binder
VLLFIEHSV	HLA-A*02:11	0.9729012846946716	0.018377899194836216	binder
VLLGHIFYV	HLA-A*02:11	0.997814393043518	0.0012272709735505999	binder
VLLGKVYVV	HLA-A*02:11	0.9931690454483032	0.0051242382440273	binder
VLLKARLVPA	HLA-A*02:11	0.8851666331291199	0.05416747781128339	binder
VLLKIVEQI	HLA-A*02:11	0.9732671022415161	0.021029932083585848	binder
VLLQIVHFL	HLA-A*02:11	0.951001763343811	0.03310745621729312	binder
VLLSTIHEL	HLA-A*02:11	0.9935785889625549	0.0032893416934095714	binder
VLMDLKALL	HLA-A*02:11	0.9728728771209717	0.021249180350286757	binder
VLMDLKALLL	HLA-A*02:11	0.974276089668274	0.011033556985515851	binder
VLMDRLPSL	HLA-A*02:11	0.9945007801055908	0.002985339704528831	binder
VLMEMSYRL	HLA-A*02:11	0.9917502760887146	0.005882331150856831	binder
VLMENIVYL	HLA-A*02:11	0.9974929571151734	0.001464236889173211	binder
VLMNQPPQIAP	HLA-A*02:11	0.24039195070508868	0.146225658816159	not-binder
VLMNQPPQI	HLA-A*02:11	0.9820859551429748	0.008096001805991493	binder
VLMPMERQMSV	HLA-A*02:11	0.9830871105194092	0.013969801510362293	binder
VLMPWIHEL	HLA-A*02:11	0.9988276600837708	0.0006193945637738862	binder
VLPNFLPYNV	HLA-A*02:11	0.9914244055747986	0.0026337785289777724	binder
VLQGKLAEV	HLA-A*02:11	0.9891889929771424	0.003981628271559728	binder
VLQNLKGQYV	HLA-A*02:11	0.928213608264923	0.024486753533784444	binder
VLRNSTTLV	HLA-A*02:11	0.742657607793808	0.18259785189434968	binder
VLSELLWQV	HLA-A*02:11	0.9964941382408142	0.0021816595515232176	binder
VLSSPLALA	HLA-A*02:11	0.8323810577392579	0.07531474572807147	binder
VLTESPPSL	HLA-A*02:11	0.955711555480957	0.025432291171758506	binder
VLVEPKTAWRL	HLA-A*02:11	0.9292616367340087	0.04506913558634571	binder
VLWAGTPMV	HLA-A*02:11	0.9918860912322998	0.008472396319036072	binder
VLWDLVDRIGI	HLA-A*02:11	0.8926616549491883	0.18868050368368458	binder
VLWDLVDRI	HLA-A*02:11	0.9875828385353088	0.008893011048923335	binder
VLWDRTFSLF	HLA-A*02:11	0.9474810838699341	0.06788921776828073	binder
VLWDRTFSL	HLA-A*02:11	0.9986160874366761	0.0008859507621544834	binder
VLWDVRSAQAI	HLA-A*02:11	0.9172695517539978	0.05213109980549517	binder
VLWEVSHKGV	HLA-A*02:11	0.9620304346084595	0.03729320035171869	binder
VLWFKPVEL	HLA-A*02:11	0.9893861174583435	0.0062546206260257154	binder
VLWLPHWGL	HLA-A*02:11	0.963371741771698	0.03538316799942832	binder
VLWMAPDGLYA	HLA-A*02:11	0.8223185777664185	0.29264838950368727	binder
VLWSVLQQI	HLA-A*02:11	0.97568781375885	0.015808986231589363	binder
VLWTLHSEG	HLA-A*02:11	0.32650751173496245	0.21499676124343653	not-binder
VLYDQPRHV	HLA-A*02:11	0.9903440237045288	0.007415959093351045	binder
VLYDWKERL	HLA-A*02:11	0.9817826390266419	0.009303356901901563	binder
VLYELLQHI	HLA-A*02:11	0.9905822277069092	0.005780208640242922	binder
VLYENKVAV	HLA-A*02:11	0.9820488810539245	0.010207814000203414	binder
VLYHVETEV	HLA-A*02:11	0.974112617969513	0.030525696956425534	binder
VLYPHEPTAV	HLA-A*02:11	0.9954933404922486	0.001683751163183303	binder
VLYSIAEKV	HLA-A*02:11	0.983218514919281	0.017454105207154957	binder
VMADIRELI	HLA-A*02:11	0.9836818814277649	0.009312449870986377	binder
VMAPRTLVL	HLA-A*02:11	0.9944761633872986	0.002872600127168945	binder
VMAPVHEAVVSL	HLA-A*02:11	0.8242500603199006	0.24690946056359606	binder
VMDSKIVQV	HLA-A*02:11	0.9940762281417846	0.0030129450643754914	binder
VMFKEPVEV	HLA-A*02:11	0.9939397573471069	0.005169730527340588	binder
VMFKITARA	HLA-A*02:11	0.9492990732192993	0.021218871806748075	binder
VMGDIPAAV	HLA-A*02:11	0.9857625126838684	0.009132414108490364	binder
VMLESPPKGV	HLA-A*02:11	0.9521954774856567	0.033792084539143	binder
VMMDIGSTRL	HLA-A*02:11	0.9939417481422425	0.003333739920779134	binder
VMPHANMNV	HLA-A*02:11	0.9833108186721802	0.005374957783075938	binder
VMQDPEFLQSV	HLA-A*02:11	0.9650272369384766	0.016254332553374974	binder
VMVNQGLTKHMTV	HLA-A*02:11	0.3122187823057175	0.20489352739106334	not-binder
VMWSPTHPA	HLA-A*02:11	0.9812561988830566	0.016025634329561094	binder
VMYDLITEL	HLA-A*02:11	0.9875681161880493	0.00845679157299888	binder
VMYGKVYRI	HLA-A*02:11	0.9957602500915528	0.00159413642085757	binder
VPAYFTSRDLF	HLA-A*02:11	0.006219067506026477	0.006381398942130774	not-binder
VPGLYTLEEL	HLA-A*02:11	0.06729972404427827	0.062074011069812834	not-binder
VQTDYVPLL	HLA-A*02:11	0.9078359484672547	0.07085063024799929	binder
VQWKVVETL	HLA-A*02:11	0.843299949169159	0.05240410390409966	binder
VSAHITEQL	HLA-A*02:11	0.20339036583900452	0.11038061483105135	not-binder
VSGAKGSKINI	HLA-A*02:11	0.021174347889609636	0.01896539610652892	not-binder
VSWGLVKGAEI	HLA-A*02:11	0.07331257362966426	0.039454123343950286	not-binder
VTAEVKHNI	HLA-A*02:11	0.6613156795501709	0.1127936016464021	binder
VTDIEEIIGV	HLA-A*02:11	0.6977487325668335	0.1403963950694202	binder
VTFVPVSKV	HLA-A*02:11	0.655304217338562	0.11516213053971497	binder
VTIKKDVDG	HLA-A*02:11	0.004735988005995751	0.0037998452166041236	not-binder
VVAAIAISE	HLA-A*02:11	0.04160529337823391	0.033524541317740464	not-binder
VVAEFVPLI	HLA-A*02:11	0.9784542798995972	0.019281238401797587	binder
VVDIIRVNV	HLA-A*02:11	0.9511166572570801	0.03423398759407377	binder
VVFRLQEFI	HLA-A*02:11	0.5740509986877441	0.09674706497953633	binder
VVGHITEGV	HLA-A*02:11	0.9311655640602112	0.03807444051707623	binder
VVLPAPPAV	HLA-A*02:11	0.9605913996696472	0.032842804392252525	binder
VVMNVVHQL	HLA-A*02:11	0.9596719622612	0.05570214054010419	binder
VVPEPGQPL	HLA-A*02:11	0.6723395407199859	0.19959248999908252	binder
VVWDLDRPLE	HLA-A*02:11	0.20822288990020751	0.15473768546202762	not-binder
VVWMVPENV	HLA-A*02:11	0.9001866936683655	0.06683171596241694	binder
VVWPVPENI	HLA-A*02:11	0.8639338374137878	0.09676854717269169	binder
WAPERPLVGV	HLA-A*02:11	0.5556377351284028	0.2180951555159515	ambiguous
WEILHQQLL	HLA-A*02:11	0.03439248866634444	0.02586467092608635	not-binder
WKPVGDLLI	HLA-A*02:11	0.007073377532651648	0.0036474062669607193	not-binder
WLAEKLPTL	HLA-A*02:11	0.996435284614563	0.0014400445383661203	binder
WLIEDGKVVTV	HLA-A*02:11	0.9934618473052979	0.005426930469619206	binder
WLVDHVYAI	HLA-A*02:11	0.9940447449684143	0.004242569479959932	binder
WLWPFKETV	HLA-A*02:11	0.9877102017402649	0.006857647262431365	binder
WPLTESQLTFV	HLA-A*02:11	0.12882610661908983	0.1092454339354028	not-binder
YAAELIERV	HLA-A*02:11	0.9937663912773133	0.005260813041948028	binder
YAFNMKATV	HLA-A*02:11	0.9616175413131713	0.03035783120487681	binder
YAHELPKYGV	HLA-A*02:11	0.7481904268264771	0.17676532728896893	binder
YALYVRDTL	HLA-A*02:11	0.416363425552845	0.24180638227144746	ambiguous
YAPGARLAL	HLA-A*02:11	0.5901704579591751	0.28524491445124583	ambiguous
YAPKGSSL	HLA-A*02:11	0.5257522493600846	0.21585140971215488	ambiguous
YAPPPRDYTY	HLA-A*02:11	0.1831294027157128	0.24034644903444058	not-binder
YAWEIKDFL	HLA-A*02:11	0.979381799697876	0.017912604530973437	binder
YAYDGKDYIA	HLA-A*02:11	0.9800830245018005	0.019183146126610384	binder
YAYDGKDYIAL	HLA-A*02:11	0.982708740234375	0.013599829701766169	binder
YAYDGKDYI	HLA-A*02:11	0.9855922818183899	0.011847290369152415	binder
YAYETKDAL	HLA-A*02:11	0.81601642370224	0.10042291875020114	binder
YENEVALR	HLA-A*02:11	0.18686181800439955	0.15351693739108083	not-binder
YENEVALRQ	HLA-A*02:11	0.06520452462136746	0.0471958339219241	not-binder
YFAERVTSL	HLA-A*02:11	0.9323258876800538	0.04170465221208246	binder
YGPPVRTEY	HLA-A*02:11	0.16491328794509172	0.16825271085177296	not-binder
YIAKITEGV	HLA-A*02:11	0.990472424030304	0.007720122214354568	binder
YIAPLKALV	HLA-A*02:11	0.9593915343284607	0.030073118898155084	binder
YIASLPFQV	HLA-A*02:11	0.9926888942718506	0.0051712127997576235	binder
YIFPLDDKAAV	HLA-A*02:11	0.969555938243866	0.01267978815259732	binder
YIFQPQQSV	HLA-A*02:11	0.9741554737091065	0.019316230042799806	binder
YIFSVVENL	HLA-A*02:11	0.9612035751342773	0.02983934043045342	binder
YIIVPPLTL	HLA-A*02:11	0.8163158655166626	0.12222938786426055	binder
YILLPRIIE	HLA-A*02:11	0.11480554267764091	0.09164033568968964	not-binder
YIMEPSIFNTL	HLA-A*02:11	0.9903753161430359	0.004525015352183625	binder
YIMETVDAQHV	HLA-A*02:11	0.9901296138763428	0.007279429869743185	binder
YIYDKDMEII	HLA-A*02:11	0.9477177500724793	0.056438074557858986	binder
YIYPLQDPKNLI	HLA-A*02:11	0.6543153872713446	0.3234586508964881	ambiguous
YLADIFTKL	HLA-A*02:11	0.9987153887748719	0.0009596118890211755	binder
YLADLYHFV	HLA-A*02:11	0.996536660194397	0.002886548773789888	binder
YLADVTNAL	HLA-A*02:11	0.9955362677574158	0.003417346698179863	binder
YLAGLHANI	HLA-A*02:11	0.990400207042694	0.006456297654210309	binder
YLAHLAHHL	HLA-A*02:11	0.9940911769866944	0.0028299615265245607	binder
YLAKHIENI	HLA-A*02:11	0.9942662835121154	0.0046435006833276185	binder
YLAPFLRNV	HLA-A*02:11	0.9975869655609131	0.001399581341510038	binder
YLARIQGFQV	HLA-A*02:11	0.9912719964981079	0.0035775951089724177	binder
YLATLTEKM	HLA-A*02:11	0.9649318933486939	0.029208437640182956	binder
YLDAIRSGL	HLA-A*02:11	0.9774941682815552	0.01529008625952146	binder
YLDEIVKEV	HLA-A*02:11	0.9932746171951294	0.004920946794870591	binder
YLDGHLITTV	HLA-A*02:11	0.9941647529602051	0.0037001006505579795	binder
YLDIKGLLDV	HLA-A*02:11	0.91504807472229	0.10356002421077985	binder
YLDKTFYNL	HLA-A*02:11	0.9961252331733703	0.0038324395986946047	binder
YLDPALELGPRNV	HLA-A*02:11	0.8004406273365021	0.3429167887230352	binder
YLDPAQRGV	HLA-A*02:11	0.9879559516906739	0.012184904056385486	binder
YLDPRLAFTV	HLA-A*02:11	0.9954970359802247	0.0031023961941034806	binder
YLDPSVLSGV	HLA-A*02:11	0.9902627348899842	0.004748922385973898	binder
YLDQIRQTI	HLA-A*02:11	0.9827945709228516	0.01406681580338075	binder
YLDTINRSV	HLA-A*02:11	0.9814199209213257	0.024120099887191625	binder
YLDVVQSNV	HLA-A*02:11	0.9802412509918212	0.0072522205188030485	binder
YLEELPEKLKL	HLA-A*02:11	0.8672196745872498	0.2041188573775685	binder
YLFALQSHL	HLA-A*02:11	0.9787182807922363	0.009141879309636251	binder
YLFDLPLKV	HLA-A*02:11	0.9982403159141541	0.000589380811777461	binder
YLFDVQRNNIA	HLA-A*02:11	0.961441695690155	0.01243203102423293	binder
YLFDVQRNNIAM	HLA-A*02:11	0.9771445870399476	0.006287507319145561	binder
YLFDVQRNNI	HLA-A*02:11	0.9770708918571472	0.01718777757042369	binder
YLFERIKEL	HLA-A*02:11	0.9981695413589478	0.0009292605074584041	binder
YLFILKNQV	HLA-A*02:11	0.974907648563385	0.013884944704276281	binder
YLFIVKNEL	HLA-A*02:11	0.956743037700653	0.028937971181914973	binder
YLFNSVVNV	HLA-A*02:11	0.996082878112793	0.0022262618168402705	binder
YLFREPATI	HLA-A*02:11	0.9903032302856445	0.006598738766861611	binder
YLFSTKTHL	HLA-A*02:11	0.9724567890167236	0.022134901487032642	binder
YLFTFLNHL	HLA-A*02:11	0.9944525122642517	0.0031115694974199566	binder
YLFTIINSL	HLA-A*02:11	0.9822310686111451	0.007493296539580627	binder
YLFTSPQRV	HLA-A*02:11	0.9957306146621704	0.0018657908463759918	binder
YLGITPSITNW	HLA-A*02:11	0.21986487358808518	0.16732104662985578	not-binder
YLGNINPQM	HLA-A*02:11	0.9746110796928406	0.02365528089197051	binder
YLGPHIASV	HLA-A*02:11	0.9971289157867431	0.002237663303227821	binder
YLGQIQHI	HLA-A*02:11	0.9706681609153748	0.024944587248151417	binder
YLHEFRDKL	HLA-A*02:11	0.979569411277771	0.019060854004071898	binder
YLHNQGIGV	HLA-A*02:11	0.9840550541877746	0.010533728323942929	binder
YLHSQVVSV	HLA-A*02:11	0.9950761556625366	0.0031855900156306815	binder
YLIELIDRV	HLA-A*02:11	0.9976248383522034	0.0012342747781498454	binder
YLIEPDVELQRI	HLA-A*02:11	0.9729682087898255	0.03150214850123481	binder
YLIPLLERL	HLA-A*02:11	0.9864902496337891	0.014555773153470895	binder
YLITLLEHL	HLA-A*02:11	0.9782908320426941	0.024593939081303397	binder
YLLDHFLSM	HLA-A*02:11	0.9967833518981933	0.0019420941974728175	binder
YLLDIGCGTGL	HLA-A*02:11	0.9799571990966797	0.013011251732508344	binder
YLLDLHSYL	HLA-A*02:11	0.9970064282417297	0.0011885741033636115	binder
YLLDPKIADLV	HLA-A*02:11	0.992679750919342	0.0020409904751724005	binder
YLLDRLPEM	HLA-A*02:11	0.9965492963790894	0.002249286975938078	binder
YLLEIPKGEMV	HLA-A*02:11	0.9909207344055175	0.0043863986845962	binder
YLLEKFVAV	HLA-A*02:11	0.9985934019088745	0.00027576096319679755	binder
YLLEQDFPGM	HLA-A*02:11	0.9935612440109253	0.003439754230515107	binder
YLLESVNKL	HLA-A*02:11	0.9972842454910278	0.0010770217658399484	binder
YLLKINGKV	HLA-A*02:11	0.9801888108253479	0.014724407910844253	binder
YLLNDASLISV	HLA-A*02:11	0.9957197189331055	0.002250790216995841	binder
YLLPAIVHI	HLA-A*02:11	0.9955491185188293	0.0033419481952808006	binder
YLLQEPPRTV	HLA-A*02:11	0.9870073199272156	0.0043487931568974795	binder
YLLTHPPPIM	HLA-A*02:11	0.9617700695991516	0.020562295624195724	binder
YLMDINGKMWL	HLA-A*02:11	0.9958451509475708	0.003078682177535175	binder
YLMDTSGKVVTA	HLA-A*02:11	0.9791560173034668	0.017642332598395236	binder
YLMEGSYNKV	HLA-A*02:11	0.9961304783821106	0.002458115492979418	binder
YLMEVTHDL	HLA-A*02:11	0.9970046758651734	0.0013768923483670488	binder
YLMQESPPHV	HLA-A*02:11	0.9947601556777954	0.003960718635499072	binder
YLNDGLWHM	HLA-A*02:11	0.9966824412345886	0.0024842089499459083	binder
YLNDLHEVLL	HLA-A*02:11	0.9890080332756043	0.00869278328341939	binder
YLNEIKDSV	HLA-A*02:11	0.9893643498420716	0.007020846014511408	binder
YLNENPLRAL	HLA-A*02:11	0.9853646516799927	0.019549533574920133	binder
YLNHLIQGL	HLA-A*02:11	0.9829962611198425	0.008613379464165419	binder
YLNKHIQKV	HLA-A*02:11	0.9958864450454712	0.001583244581610675	binder
YLNQHIEHV	HLA-A*02:11	0.994841992855072	0.005170367804173754	binder
YLPDGTASL	HLA-A*02:11	0.9905510902404785	0.0047857154618595205	binder
YLPDIIKDQKA	HLA-A*02:11	0.9327577948570251	0.049079667989186164	binder
YLPHAPPFA	HLA-A*02:11	0.978453254699707	0.00822412453026732	binder
YLPYPIHQV	HLA-A*02:11	0.9947642326354981	0.004980417147528481	binder
YLQAHTQSV	HLA-A*02:11	0.9928256392478942	0.004694358215295448	binder
YLQDTMNHV	HLA-A*02:11	0.992613160610199	0.004544584737921385	binder
YLQDVIMQV	HLA-A*02:11	0.9974092841148376	0.001991242764596052	binder
YLQEHAQEV	HLA-A*02:11	0.9958587408065795	0.0038706701601536795	binder
YLQEKLHAL	HLA-A*02:11	0.997278916835785	0.0018381748112335599	binder
YLQNWSHVL	HLA-A*02:11	0.989672589302063	0.009846737758343329	binder
YLQQVNHKL	HLA-A*02:11	0.9783502817153931	0.01621429379855623	binder
YLRSMIPHL	HLA-A*02:11	0.9818229079246521	0.012429663487037982	binder
YLSDNVHLV	HLA-A*02:11	0.9952905297279357	0.004896221624388873	binder
YLSEEVQAV	HLA-A*02:11	0.9904088139533996	0.005755026835830501	binder
YLSELSEHV	HLA-A*02:11	0.9910455942153931	0.009305363735750537	binder
YLSKIIPAL	HLA-A*02:11	0.9947624802589417	0.0027305728034539276	binder
YLSPKLWAL	HLA-A*02:11	0.9975112795829773	0.0016159326841041425	binder
YLTDRVMTV	HLA-A*02:11	0.9977528929710389	0.0008471677046046002	binder
YLTNEGIQYL	HLA-A*02:11	0.9832177758216858	0.0065404135252220596	binder
YLVEDIQHI	HLA-A*02:11	0.9959964752197266	0.002285791014579968	binder
YLWDLDHGFAGV	HLA-A*02:11	0.9154731154441833	0.15059981733752195	binder
YLWQGVRVA	HLA-A*02:11	0.9760714888572692	0.016878928604578274	binder
YLWSRVEKL	HLA-A*02:11	0.9955140352249146	0.003795953056153326	binder
YLYDLNHTL	HLA-A*02:11	0.994254982471466	0.0048436137007333785	binder
YLYDLNHTLY	HLA-A*02:11	0.9617244124412536	0.02844769870540338	binder
YLYDRIRKA	HLA-A*02:11	0.9807675600051879	0.015236582406568059	binder
YLYDRLLRI	HLA-A*02:11	0.9954570889472961	0.0034440657904288518	binder
YLYPDITRL	HLA-A*02:11	0.9985150456428528	0.0007825113059051234	binder
YLYPNIDKDHAF	HLA-A*02:11	0.9785449504852295	0.013350444117001786	binder
YLYQILQGI	HLA-A*02:11	0.9838856816291809	0.009672274346140222	binder
YMADRLLGV	HLA-A*02:11	0.9970804810523987	0.0008476026334630825	binder
YMAELIERL	HLA-A*02:11	0.9967254757881164	0.0029056805493571287	binder
YMAPEVVEA	HLA-A*02:11	0.9921216368675232	0.005167128900189077	binder
YMDAPKAAL	HLA-A*02:11	0.9421018719673157	0.036015530189795024	binder
YMDVVKERI	HLA-A*02:11	0.7997340559959412	0.1087316758389075	binder
YMEEIYHRI	HLA-A*02:11	0.9899775147438049	0.0062753261393585615	binder
YMFEAREFL	HLA-A*02:11	0.9964917182922364	0.0010343535918481118	binder
YMHFLENQV	HLA-A*02:11	0.9726694703102112	0.010688414493027557	binder
YMIAHITGL	HLA-A*02:11	0.9963752269744873	0.0015045153251021946	binder
YMKDIENYI	HLA-A*02:11	0.9760872840881347	0.01382379476851069	binder
[truncated: 46,446 more rows]
