# Supplementary material for: Peptidome Surveillance Across Evolving SARS-CoV-2 Lineages Reveals HLA Binding Conservation in Nucleocapsid Among Variants With Most Potential for T-Cell Epitope Loss in Spike
Source: Front Immunol. 2022 Jun 23;13:918928. doi: 10.3389/fimmu.2022.918928 (PMC9260595; doi:10.3389/fimmu.2022.918928)
Supplement: Supplementary file 3 [file DataSheet_3.zip › rnn_results/HLA-B46_01_predictionsRNN.csv]

peptide	allele	prediction	prediction_std	classification
AAAAAAAAY	HLA-B*46:01	0.9221840262413025	0.06445880209793328	binder
AAAAPRAVA	HLA-B*46:01	0.6606704473495484	0.09833235532371151	binder
AAAGPGAAL	HLA-B*46:01	0.9615714907646179	0.037208948890875844	binder
AAAPAGTTF	HLA-B*46:01	0.9956929445266723	0.003115604723655614	binder
AAARPKSAF	HLA-B*46:01	0.938830304145813	0.05883070509004854	binder
AAATGLHPA	HLA-B*46:01	0.3841053381562233	0.2918396864072738	ambiguous
AAATRTTSF	HLA-B*46:01	0.9864435911178588	0.015800444086579195	binder
AAAVPTRSY	HLA-B*46:01	0.9777845740318298	0.0237599829238898	binder
AAGEPGTSM	HLA-B*46:01	0.846584928035736	0.13078657107998012	binder
AAHLPTQPH	HLA-B*46:01	0.9098403692245484	0.09613349809897347	binder
AAHTVTAAY	HLA-B*46:01	0.9932209014892578	0.004730432428931587	binder
AAHVAGAAY	HLA-B*46:01	0.9803242325782776	0.017325482251274	binder
AAIKINKPQ	HLA-B*46:01	0.32597682625055313	0.16053198459241347	not-binder
AAIKPGTPL	HLA-B*46:01	0.9660857915878296	0.022712635163347795	binder
AAIQDIAAF	HLA-B*46:01	0.9936177492141723	0.0033267847300629855	binder
AAKAAGVSF	HLA-B*46:01	0.9928114891052247	0.005279697364389768	binder
AAKAGLLAL	HLA-B*46:01	0.9695929169654847	0.019052326199621605	binder
AAKDKLSEL	HLA-B*46:01	0.9883206367492676	0.008042489694570035	binder
AAKDKYREL	HLA-B*46:01	0.41562730073928833	0.16361291572522113	not-binder
AAKDYNQKL	HLA-B*46:01	0.6141648717224598	0.29317452823130075	ambiguous
AAKGVNKEF	HLA-B*46:01	0.984637975692749	0.011651808008388845	binder
AAKPEMAAL	HLA-B*46:01	0.9688545942306519	0.026663184686390298	binder
AAKPHNPGF	HLA-B*46:01	0.9461879134178162	0.05084290393881364	binder
AAKPPPLSA	HLA-B*46:01	0.9846150517463684	0.004632027068164067	binder
AAKQINIDF	HLA-B*46:01	0.9797797560691833	0.02690530554523117	binder
AALTHHPAAM	HLA-B*46:01	0.9359909415245056	0.03129725406992181	binder
AAPATRAAL	HLA-B*46:01	0.9463149428367614	0.058245024775212734	binder
AAPAYSRAL	HLA-B*46:01	0.9600621223449707	0.01789490563264147	binder
AAPEGKRSL	HLA-B*46:01	0.9023218750953674	0.09454406644239964	binder
AAPEGVPL	HLA-B*46:01	0.7605941146612167	0.31354652181059856	binder
AAPGPSAAF	HLA-B*46:01	0.987890875339508	0.008235862470181212	binder
AAPIRLLAA	HLA-B*46:01	0.49833930656313896	0.23292946314393181	ambiguous
AAPSAAREL	HLA-B*46:01	0.9293709397315979	0.03356193681645946	binder
AAQEGAVAF	HLA-B*46:01	0.9506255507469177	0.04364664501101397	binder
AAQTVGNTY	HLA-B*46:01	0.7871594667434693	0.1926985926177478	binder
AARDFLQTF	HLA-B*46:01	0.9918552756309509	0.01200089657347673	binder
AARFVSTPF	HLA-B*46:01	0.9902737498283386	0.006754604284387589	binder
AARSGPLAM	HLA-B*46:01	0.9578656196594239	0.03291358728995368	binder
AARVIIEKY	HLA-B*46:01	0.9917934894561767	0.007785105394233009	binder
AARVPGVEH	HLA-B*46:01	0.9846137881278991	0.009008142588571542	binder
AASPVVAEY	HLA-B*46:01	0.9988752484321595	0.00036859937655522884	binder
AAVAPGHPL	HLA-B*46:01	0.9767145156860352	0.01618695311306793	binder
AAVGTGSSY	HLA-B*46:01	0.9791263222694397	0.022111694064542893	binder
AAVNFQLNSH	HLA-B*46:01	0.9110363602638245	0.09490459272211028	binder
AAYASQPAAY	HLA-B*46:01	0.9965450763702393	0.0017420455516109165	binder
AEQRGENALKD	HLA-B*46:01	0.06101601931150071	0.06638690766868495	not-binder
AGFASRQPY	HLA-B*46:01	0.6296495079994202	0.30028812082085615	ambiguous
AGHPAFVNY	HLA-B*46:01	0.8299647390842437	0.2110284771712571	binder
AGPMPGSSY	HLA-B*46:01	0.7679942429065705	0.18416535138552614	binder
AGRLLLENY	HLA-B*46:01	0.8124701499938964	0.09862689304470863	binder
AIFPNGAAY	HLA-B*46:01	0.9902678370475769	0.0037240622095674435	binder
AIIDTVINY	HLA-B*46:01	0.9898344516754151	0.0059049961674123765	binder
AIIERLKEH	HLA-B*46:01	0.8232406616210938	0.1488563765958474	binder
AIIHGLSSL	HLA-B*46:01	0.9713292717933655	0.026664404961728647	binder
AIIPSHLAY	HLA-B*46:01	0.9893419861793518	0.00737846130145639	binder
AIKDKQVKY	HLA-B*46:01	0.9569149374961853	0.03384177707226585	binder
AIKPGTSVEY	HLA-B*46:01	0.9985754370689393	0.0005908029448874833	binder
AIKPTSKEF	HLA-B*46:01	0.9862439274787903	0.015131839903123369	binder
AIKQDAQSL	HLA-B*46:01	0.895278787612915	0.07075283237096998	binder
AIMGNSSEF	HLA-B*46:01	0.9821151375770569	0.013972526844109366	binder
AIRDGVIEA	HLA-B*46:01	0.841924500465393	0.1330347488004994	binder
AIRQQIESY	HLA-B*46:01	0.9903597354888916	0.006657756160024006	binder
AIVHAVHAY	HLA-B*46:01	0.9776766896247864	0.013620440123545586	binder
AKAPFAAH	HLA-B*46:01	0.5084129512310028	0.2307960987637068	ambiguous
AKDIGFIKLD	HLA-B*46:01	0.13935921788215638	0.047098715015869826	not-binder
AKDYTKAL	HLA-B*46:01	0.013381700753234327	0.01743875184731435	not-binder
AKSGTKAF	HLA-B*46:01	0.17600734308362007	0.12653631072866697	not-binder
ALAGPAAAL	HLA-B*46:01	0.7115052819252015	0.20390881705947148	binder
ALAPAGFSY	HLA-B*46:01	0.9876774787902832	0.004467984023878308	binder
ALATWLSF	HLA-B*46:01	0.5865823581814766	0.2909235083946841	ambiguous
ALEEQLQQIRAE	HLA-B*46:01	0.4684006154537201	0.26318765650951453	ambiguous
ALKECLTAY	HLA-B*46:01	0.9906910300254822	0.004820604456370819	binder
ALKNVTVSF	HLA-B*46:01	0.9928561687469483	0.007986063338691568	binder
ALNTIVTVY	HLA-B*46:01	0.9783993840217591	0.012687584922430922	binder
ALPDSELAEY	HLA-B*46:01	0.9833524823188782	0.012366738285510371	binder
ALQEASEAY	HLA-B*46:01	0.7845510244369507	0.15168019088273327	binder
ALVPSVWLY	HLA-B*46:01	0.4030340492725372	0.1763227803334358	not-binder
ALYPRAWTVY	HLA-B*46:01	0.9849238872528077	0.012293391140808095	binder
ALYTEKFEEF	HLA-B*46:01	0.9609839916229248	0.03223065839785093	binder
AMKETFKSY	HLA-B*46:01	0.9688535690307617	0.0377578337919296	binder
AMKKVFRVY	HLA-B*46:01	0.9424738168716431	0.06267213007082739	binder
AMYPIRSAY	HLA-B*46:01	0.9961870312690735	0.0015441195625021749	binder
AQAEVYKEL	HLA-B*46:01	0.8114113569259643	0.1489207521393621	binder
AQKNHIPVF	HLA-B*46:01	0.8533589363098144	0.18269684653541565	binder
AQYEDIAQK	HLA-B*46:01	0.08791721202433109	0.07690513592686142	not-binder
AQYEDIAQKS	HLA-B*46:01	0.264082083106041	0.22902762079145025	not-binder
ASNIGISH	HLA-B*46:01	0.7329215586185456	0.2240637989598757	binder
ASNIWAAY	HLA-B*46:01	0.7020024299621582	0.3095180669305363	binder
ATAAAAAAY	HLA-B*46:01	0.44056333899497985	0.20574330150843936	ambiguous
ATAQPPAPL	HLA-B*46:01	0.3206106573343277	0.1551049729523586	not-binder
ATAVWHAY	HLA-B*46:01	0.7248984128236771	0.27342381571380775	binder
ATIDPDTISAL	HLA-B*46:01	0.9825978994369506	0.009406797159048673	binder
ATPVFNPTVF	HLA-B*46:01	0.9299078345298767	0.048368696103241106	binder
AVAAGTPAP	HLA-B*46:01	0.07416453324258328	0.08764220330713673	not-binder
AVHDITVAY	HLA-B*46:01	0.9965892791748047	0.0020923058762761606	binder
AVIAPKSSY	HLA-B*46:01	0.9762742757797241	0.01313421182028342	binder
AVIEDTWHY	HLA-B*46:01	0.9691449403762817	0.018893430108866818	binder
AVIKSNHSY	HLA-B*46:01	0.9674350619316101	0.020660617266003763	binder
AVNALQSVY	HLA-B*46:01	0.8489168524742127	0.10922073519651421	binder
AVNGHTNSF	HLA-B*46:01	0.9569441199302673	0.029680412449823678	binder
AVRDISEASVF	HLA-B*46:01	0.9901461243629456	0.006371924608606522	binder
AVRSGIVEY	HLA-B*46:01	0.9920851469039917	0.010150574689034079	binder
AVVPKTKEV	HLA-B*46:01	0.28110363334417343	0.2124808294955993	not-binder
AYFPYFITY	HLA-B*46:01	0.7931144416332245	0.16087383394448845	binder
AYSGHYIAH	HLA-B*46:01	0.532101172208786	0.18130061703422526	ambiguous
CAKHGIEY	HLA-B*46:01	0.9547633171081543	0.03273098864241095	binder
EEQLQQIR	HLA-B*46:01	0.008427476626820862	0.011242316394324462	not-binder
FAADIISVL	HLA-B*46:01	0.9979433178901672	0.0007194791809637405	binder
FAAVAAAAY	HLA-B*46:01	0.9806397199630738	0.015252043198893018	binder
FAHASGMQY	HLA-B*46:01	0.9969526767730713	0.0018295404326898177	binder
FAHEVGHNF	HLA-B*46:01	0.9986176729202271	0.0009037026551297477	binder
FAHWGQEL	HLA-B*46:01	0.9962083101272583	0.0025573452789193676	binder
FAKGPTLTVY	HLA-B*46:01	0.9994034051895142	0.00023538892384163462	binder
FAKKAGAHSVY	HLA-B*46:01	0.9980796337127685	0.0005860188870900237	binder
FAKPFLASL	HLA-B*46:01	0.9979102849960327	0.0009269124932949379	binder
FAMNGKSF	HLA-B*46:01	0.9933721661567688	0.004334601160171104	binder
FANIDQETY	HLA-B*46:01	0.9902335166931152	0.006529062204226643	binder
FANLPNQVY	HLA-B*46:01	0.9936838269233703	0.003135860632192322	binder
FAPYNKPSL	HLA-B*46:01	0.978148627281189	0.016298345204504204	binder
FAWLYQEY	HLA-B*46:01	0.9919483542442322	0.006672930565817507	binder
FAYDGKDYLTL	HLA-B*46:01	0.9983423471450805	0.0017947056290054054	binder
FGHTSIVAY	HLA-B*46:01	0.9939440250396728	0.0038138894787859484	binder
FGKAPGTPH	HLA-B*46:01	0.9726698756217956	0.01935024580480403	binder
FIAPGYSMI	HLA-B*46:01	0.5899460315704346	0.2606730605696954	ambiguous
FIHISTAY	HLA-B*46:01	0.9941603422164917	0.004840500708733788	binder
FIIDTRDAGY	HLA-B*46:01	0.9963699102401733	0.0033240029787008026	binder
FINGDISSL	HLA-B*46:01	0.9497336149215698	0.03191366581775946	binder
FKQYANDNGVD	HLA-B*46:01	0.48247506022453307	0.20995380220929502	ambiguous
FLFVASEF	HLA-B*46:01	0.9204509019851684	0.06808088541451071	binder
FLHESLVEY	HLA-B*46:01	0.999250841140747	0.00033801075740729907	binder
FLLQIKDR	HLA-B*46:01	0.0038744796765968204	0.003195687520988111	not-binder
FLNKASAVY	HLA-B*46:01	0.9892239689826965	0.007772941096948654	binder
FLQEWEVY	HLA-B*46:01	0.935357141494751	0.062090582660865375	binder
FLRHMILAY	HLA-B*46:01	0.9941825628280639	0.002103159420898077	binder
FMHVSTAY	HLA-B*46:01	0.9971644282341003	0.0016070413279729552	binder
FMKRDLTEF	HLA-B*46:01	0.9961955547332764	0.0024216882329153254	binder
FMNNWEVY	HLA-B*46:01	0.9887459874153137	0.004334711029349919	binder
FQKPKGTIEY	HLA-B*46:01	0.9964670658111572	0.002051295579422944	binder
FQPPFQPGRM	HLA-B*46:01	0.708167040348053	0.14014536591992974	binder
FQRNIKKEY	HLA-B*46:01	0.8594899535179138	0.135740735128692	binder
FQYESKVFY	HLA-B*46:01	0.9491180777549744	0.05275574224104979	binder
FSAPPGSEL	HLA-B*46:01	0.9957332134246826	0.0020424395223510522	binder
FSHNGMAL	HLA-B*46:01	0.9710157155990601	0.007994423503855949	binder
FSKDKLVAL	HLA-B*46:01	0.9935017466545105	0.0022813127702612994	binder
FSKDWSFY	HLA-B*46:01	0.9595068097114563	0.030587392231141743	binder
FSKVGREL	HLA-B*46:01	0.9456183910369873	0.05828894664592433	binder
FSNLWKSY	HLA-B*46:01	0.8951606512069702	0.09945042079423876	binder
FSNPYSIEY	HLA-B*46:01	0.9986638188362121	0.0005807159373475734	binder
FSRGGMISF	HLA-B*46:01	0.9947282314300537	0.0009325105666871696	binder
FSRSSRQEY	HLA-B*46:01	0.9753938436508178	0.014936752683849593	binder
FTNEAREM	HLA-B*46:01	0.969691276550293	0.02561592097715658	binder
FVRDMIREV	HLA-B*46:01	0.7185757897794247	0.3448224042863361	binder
GAIEQYNAL	HLA-B*46:01	0.8494226574897766	0.12123656570098863	binder
GAITKYSAL	HLA-B*46:01	0.690403425693512	0.18675659760746335	binder
GAVTKTHVM	HLA-B*46:01	0.6629449546337127	0.22803179316855746	binder
GFKVGINY	HLA-B*46:01	0.6063521206378937	0.22270452902577056	ambiguous
GGLPERSVSL	HLA-B*46:01	0.5647482991218566	0.28955491140018413	ambiguous
GGPGGVGGL	HLA-B*46:01	0.01772611020132899	0.015873894338177885	not-binder
GGVTGLSQY	HLA-B*46:01	0.20462072417140006	0.160303655367684	not-binder
GIFGKGSAY	HLA-B*46:01	0.9137914538383484	0.055891578395343526	binder
GIHETTFNSIM	HLA-B*46:01	0.8716346740722656	0.09536942392906037	binder
GIHVAEVTY	HLA-B*46:01	0.9033258557319641	0.05542891711422548	binder
GIIRPGTAF	HLA-B*46:01	0.9149340748786926	0.11500865786414914	binder
GIPTHHPRVY	HLA-B*46:01	0.7170678913593292	0.2154650423819139	binder
GKAPGTPH	HLA-B*46:01	0.08103964999318122	0.06371275149868943	not-binder
GQKPWSQHY	HLA-B*46:01	0.34147549867630006	0.2731608033704514	not-binder
GSIGGYNAH	HLA-B*46:01	0.7728830009698868	0.28070349166508	binder
GVGFSYHNFD	HLA-B*46:01	0.02087495378218591	0.012971443806518325	not-binder
GVIEKLLTSY	HLA-B*46:01	0.9866831779479981	0.015952743186794526	binder
GVIQPGRGF	HLA-B*46:01	0.12546146027743815	0.11473948429675239	not-binder
GVKKPTKAL	HLA-B*46:01	0.1032384792342782	0.07931269174965278	not-binder
GVKSVGQGY	HLA-B*46:01	0.385259810090065	0.16845906533918545	not-binder
GVWTYDDATKTF	HLA-B*46:01	0.9093426704406739	0.05256638259499401	binder
HAAEYGAEALE	HLA-B*46:01	0.3916462242603302	0.2678923901707991	ambiguous
HAIPIIKEK	HLA-B*46:01	0.20217138212174177	0.31201660371600903	not-binder
HAKTNISSY	HLA-B*46:01	0.9880470275878906	0.017920069022022447	binder
HARDFTVSA	HLA-B*46:01	0.45057872831821444	0.3120471918173182	ambiguous
HARGNLASY	HLA-B*46:01	0.9687542796134949	0.018223643208654876	binder
HFREKLPSY	HLA-B*46:01	0.7349332511425019	0.18197845368286772	binder
HGIDPTGTYH	HLA-B*46:01	0.7697395622730255	0.20053997190437053	binder
HGTNWVEY	HLA-B*46:01	0.5184817671775818	0.3951787860262303	ambiguous
HIASFLSVF	HLA-B*46:01	0.9490499854087829	0.03504375257507736	binder
HIIAGAGEL	HLA-B*46:01	0.8188275218009948	0.1344151991820794	binder
HIIENIVAV	HLA-B*46:01	0.825053483247757	0.19401941446742724	binder
HIITGVAVF	HLA-B*46:01	0.980664050579071	0.01243019335024473	binder
HIRGAIREY	HLA-B*46:01	0.9199371695518493	0.0909805430458267	binder
HLHVQETKF	HLA-B*46:01	0.48848809525370596	0.27937733743649873	ambiguous
HLPETKFSEL	HLA-B*46:01	0.9607266187667847	0.019780622909242606	binder
HLPSDFTPAVH	HLA-B*46:01	0.6840677857398987	0.1252189207162566	binder
HLRNPSAAF	HLA-B*46:01	0.9707438349723816	0.024335077413814032	binder
HMKPLPYYSY	HLA-B*46:01	0.9843909740447998	0.013145079287886191	binder
HMPDPWAEF	HLA-B*46:01	0.967326307296753	0.029748948057946974	binder
HQFLQNEY	HLA-B*46:01	0.5266526520252228	0.3699133855975148	ambiguous
HQITVLHVY	HLA-B*46:01	0.9421314239501953	0.015148884516183556	binder
HSFGGGTGSGFTSL	HLA-B*46:01	0.9889336824417114	0.006816257308242847	binder
HWHLWKKTY	HLA-B*46:01	0.07168811545707285	0.08494057749158161	not-binder
IAFDPRSAY	HLA-B*46:01	0.9976551175117493	0.001242298509163296	binder
IAHVLPAL	HLA-B*46:01	0.9853155732154846	0.015190266398840852	binder
IAIEPGAAL	HLA-B*46:01	0.9945484519004821	0.0033967213048144585	binder
IAKAGIPVY	HLA-B*46:01	0.9956519961357116	0.003970226727444748	binder
IAKDEIGEF	HLA-B*46:01	0.9984647393226623	0.00046566539491749127	binder
IAKSGTKAF	HLA-B*46:01	0.985117769241333	0.010256503276853025	binder
IAKSGTSEF	HLA-B*46:01	0.9982246637344361	0.0008787283412976608	binder
IANTARAY	HLA-B*46:01	0.9595381617546082	0.047501800583041265	binder
IAPGVTHEL	HLA-B*46:01	0.9975780010223388	0.0017704323438677146	binder
IAPTGHSL	HLA-B*46:01	0.9880735516548157	0.00672037731275177	binder
IAQNILSF	HLA-B*46:01	0.9845787644386291	0.01066211469269505	binder
IAQPHHGVPY	HLA-B*46:01	0.9812421679496766	0.024041916128851117	binder
IAVDRYLAI	HLA-B*46:01	0.9344227552413941	0.05394917708022707	binder
IEITTERPKK	HLA-B*46:01	0.00645760172046721	0.0034882582173183263	not-binder
IGAGHSSEF	HLA-B*46:01	0.9634440898895263	0.03151226334131523	binder
IGPPGSGKTTY	HLA-B*46:01	0.989416491985321	0.006819210937330475	binder
IIADPKTDH	HLA-B*46:01	0.5220993027091027	0.21194839407254265	ambiguous
IIAEPGRYY	HLA-B*46:01	0.9690930008888244	0.03432678222306298	binder
IIHEIAVLEL	HLA-B*46:01	0.9875072598457336	0.0032937541438146714	binder
IIKENKVPY	HLA-B*46:01	0.9896772503852844	0.005742464808531767	binder
IINYRGTIIFDH	HLA-B*46:01	0.15142685770988465	0.11038726926299643	not-binder
IIRKPVTVH	HLA-B*46:01	0.856191885471344	0.1560715200970145	binder
ILKDDNHSL	HLA-B*46:01	0.9238322377204895	0.09215683147584865	binder
ILNTWISL	HLA-B*46:01	0.3826261520385742	0.20626689263486792	not-binder
IMKGGSKEY	HLA-B*46:01	0.9850908041000366	0.014464091297485123	binder
IQTAVTSY	HLA-B*46:01	0.5804487377405166	0.293255638877279	ambiguous
IRDGVRAY	HLA-B*46:01	0.08024930059909821	0.08876935134004092	not-binder
ISAEHLTSH	HLA-B*46:01	0.9750205636024475	0.024265891078878124	binder
ISHDTFGTTY	HLA-B*46:01	0.9945542216300964	0.004645155183465844	binder
ISHEGHVY	HLA-B*46:01	0.9877646088600158	0.010755406801173003	binder
ISHFIPSYH	HLA-B*46:01	0.5235500514507294	0.17431147942809097	ambiguous
ISPSRTEAL	HLA-B*46:01	0.9546706676483154	0.03414771307410212	binder
ISPTGHSL	HLA-B*46:01	0.9812854886054992	0.008448241193680277	binder
ITAPPGTAA	HLA-B*46:01	0.7123968958854675	0.12593778779630177	binder
IVKNVGREY	HLA-B*46:01	0.9819319844245911	0.015554158272888247	binder
KAKPVGSPL	HLA-B*46:01	0.8312130451202393	0.1241909373271532	binder
KANPFGGASH	HLA-B*46:01	0.8951621651649475	0.08206053560658716	binder
KAPAPRPSL	HLA-B*46:01	0.6822763085365295	0.2917945491003143	binder
KAPEATVTL	HLA-B*46:01	0.9559425830841064	0.04942650178405564	binder
KAPGSTSNL	HLA-B*46:01	0.4861866803839803	0.37125741403762114	ambiguous
KAPSAARSL	HLA-B*46:01	0.568345382809639	0.3331862976833231	ambiguous
KAPVTKVAA	HLA-B*46:01	0.37545360699296	0.29545064290307693	ambiguous
KFKFPGRQK	HLA-B*46:01	0.0036461922092712483	0.004436900476849249	not-binder
KLIEPGFLTAF	HLA-B*46:01	0.9939339518547058	0.0032865992205964164	binder
KMIENYEAL	HLA-B*46:01	0.894248616695404	0.09240351057378944	binder
KMKPLWIMY	HLA-B*46:01	0.5751952022314072	0.3616050434887763	ambiguous
KPRHDLPPY	HLA-B*46:01	0.13051245957612992	0.23017976182543737	not-binder
KQAKEFLEYVY	HLA-B*46:01	0.4134443402290344	0.17300162673442007	not-binder
KSFPGGKEY	HLA-B*46:01	0.9534191250801086	0.0528010244851626	binder
KSFVSSQSF	HLA-B*46:01	0.7637780666351318	0.13881322381535646	binder
KSKNPGEAL	HLA-B*46:01	0.620354825258255	0.24780459826638077	ambiguous
KSMFQRTTY	HLA-B*46:01	0.7228380799293518	0.12409127021222537	binder
KSVRPGASY	HLA-B*46:01	0.46893079578876495	0.31000344024223486	ambiguous
KTKDPTAAL	HLA-B*46:01	0.7632296502590179	0.3095266995750641	binder
LAAAAAASYQV	HLA-B*46:01	0.4802331682294607	0.24286507429514345	ambiguous
LAAARLAAA	HLA-B*46:01	0.28209648430347445	0.28491580241361664	not-binder
LAAGPSAAA	HLA-B*46:01	0.6320176720619202	0.1683113360204895	binder
LAFVSPSL	HLA-B*46:01	0.9349385142326355	0.06958855273503783	binder
LAIEGAQAF	HLA-B*46:01	0.9914744853973388	0.0066542248384194435	binder
LAIRDTASY	HLA-B*46:01	0.9941482305526733	0.003183223171529344	binder
LAMVGSAM	HLA-B*46:01	0.8919169068336487	0.0687128219065299	binder
LAQKPGAPL	HLA-B*46:01	0.7473692893981934	0.1695549419086144	binder
LARGIDSSY	HLA-B*46:01	0.9811606764793396	0.012608748621329163	binder
LARTSSAEY	HLA-B*46:01	0.9896235346794129	0.005233050248846481	binder
LGGPASSAY	HLA-B*46:01	0.6935851156711579	0.24245970897729574	binder
LGHGGLTSF	HLA-B*46:01	0.9696081638336181	0.009407434639471782	binder
LGVPFNIASY	HLA-B*46:01	0.9789443373680115	0.015071039092080346	binder
LIIAGTSAY	HLA-B*46:01	0.9918732643127441	0.0030743991519624676	binder
LIISNTKSL	HLA-B*46:01	0.899821400642395	0.049329845473519686	binder
LIISPTREL	HLA-B*46:01	0.9762343406677246	0.013965748742902524	binder
LIKKDVNY	HLA-B*46:01	0.9559335589408875	0.03297633204983019	binder
LIKPPDNNEF	HLA-B*46:01	0.9964807748794555	0.001206928569524192	binder
LIRDKVAGH	HLA-B*46:01	0.44406836330890653	0.1853693157375212	ambiguous
LIRGALEAY	HLA-B*46:01	0.9941582202911377	0.0029541873432313986	binder
LIRQGVLEH	HLA-B*46:01	0.9339502334594727	0.04996223112044793	binder
LIYDGKVEM	HLA-B*46:01	0.9922639727592468	0.009054314299294547	binder
LIYDTKGRFAVH	HLA-B*46:01	0.7779885768890381	0.13366598937231444	binder
LIYGTPRAA	HLA-B*46:01	0.5255574811249971	0.36810101525058364	ambiguous
LLGPSYREM	HLA-B*46:01	0.44895520284771917	0.3921495291881735	ambiguous
LLPQHQVPAY	HLA-B*46:01	0.9818415999412536	0.01003099552950884	binder
LLQEPRHEY	HLA-B*46:01	0.9778769969940185	0.012070809383652943	binder
LQAKLDNLQQEID	HLA-B*46:01	0.12126429928466678	0.15207378505280572	not-binder
LQIDNARLA	HLA-B*46:01	0.014132518321275711	0.013094941167526308	not-binder
LQNSWESY	HLA-B*46:01	0.3158480241894722	0.2900677943456107	not-binder
LRNVSTGD	HLA-B*46:01	0.0005755194863013458	0.00028301829516832084	not-binder
LRPLLAAAA	HLA-B*46:01	0.0048960773041471835	0.003407518856001947	not-binder
LSFPRNNISY	HLA-B*46:01	0.9943932175636292	0.0028570422069607703	binder
LSGPLKEQY	HLA-B*46:01	0.9601165294647217	0.03219096179362096	binder
LSGVWVAY	HLA-B*46:01	0.8782586336135865	0.14136549256753442	binder
LSHGSTTSY	HLA-B*46:01	0.9910105705261231	0.005193203573418341	binder
LSHLQNEY	HLA-B*46:01	0.9802251338958741	0.00879591753748732	binder
LSHTQASAF	HLA-B*46:01	0.9730930089950561	0.01228958633125391	binder
LSKDDIENM	HLA-B*46:01	0.9572728991508483	0.019630922068013472	binder
LSKDPGENY	HLA-B*46:01	0.9695374608039856	0.02502198982986941	binder
LSKDSILSL	HLA-B*46:01	0.9803368806838989	0.017991211952982956	binder
LSKGDGLEF	HLA-B*46:01	0.9890754580497741	0.005328819995291757	binder
LSKGPGLEV	HLA-B*46:01	0.9387253165245056	0.0318739088525332	binder
LSNITVETY	HLA-B*46:01	0.937034261226654	0.03823147568889866	binder
LSRETIEY	HLA-B*46:01	0.9900328397750855	0.0077327616548530705	binder
LSSFVGGLSV	HLA-B*46:01	0.7965174436569213	0.08322072789056092	binder
LTRDTIASH	HLA-B*46:01	0.9180068612098694	0.04482041056145278	binder
LTRELPSF	HLA-B*46:01	0.9471216917037963	0.045461776817908674	binder
LVREIAQDF	HLA-B*46:01	0.9641547799110413	0.024815742477799555	binder
MAAMPQTVY	HLA-B*46:01	0.9713638544082641	0.03351404759966041	binder
MAIAMALTGGI	HLA-B*46:01	0.3562429204583168	0.19761449697214978	not-binder
MAKGSLVDY	HLA-B*46:01	0.9861952066421509	0.007613695510637213	binder
MAPERVASL	HLA-B*46:01	0.9955257534980774	0.002122884535450317	binder
MARSPGRAY	HLA-B*46:01	0.9125762462615967	0.0969897421789531	binder
MAYEGQYDAY	HLA-B*46:01	0.9953649640083313	0.0032149575981372737	binder
MGRDPGVSF	HLA-B*46:01	0.958171808719635	0.05873581799468981	binder
MKDFNHSY	HLA-B*46:01	0.3550496768206358	0.21565085663632996	not-binder
MKKIRESY	HLA-B*46:01	0.4443359702825546	0.17977246133336364	ambiguous
MLRESLKEY	HLA-B*46:01	0.9706170797348023	0.027259565432269522	binder
MSAGPRYEY	HLA-B*46:01	0.9691376686096191	0.025389067429984175	binder
MSMTGVSF	HLA-B*46:01	0.9172387838363647	0.10435099017248431	binder
MTKKPGMFF	HLA-B*46:01	0.8290029764175415	0.1688004324756633	binder
NAHYPKQSF	HLA-B*46:01	0.8795348525047302	0.16984471244539076	binder
NAKGYTIPL	HLA-B*46:01	0.8304624557495117	0.12446735922390798	binder
NAPLVHATL	HLA-B*46:01	0.966008985042572	0.02304563641409533	binder
NARLAADD	HLA-B*46:01	0.03892203359864652	0.03451875586859271	not-binder
NIKSPALAF	HLA-B*46:01	0.9745172500610352	0.012797615683115816	binder
NIPEKTTAL	HLA-B*46:01	0.883442485332489	0.0765346280043403	binder
NIREIEIDY	HLA-B*46:01	0.9524617433547974	0.03391172994434439	binder
NIVDKTASF	HLA-B*46:01	0.9872151017189026	0.010347399128008217	binder
NMNDLVSEY	HLA-B*46:01	0.9710561633110046	0.032472029757322336	binder
NSNPAVSAFHSF	HLA-B*46:01	0.9067705988883972	0.05071763375185658	binder
NTIDPSHPM	HLA-B*46:01	0.8682417631149292	0.1577176676302677	binder
NVEIDPEIQ	HLA-B*46:01	0.2998430415987968	0.24447841597776102	not-binder
NVKVDPEIQ	HLA-B*46:01	0.3377282202243805	0.23805588753449947	not-binder
PPYTVVYFPVRGR	HLA-B*46:01	0.5588314716238528	0.30901434689137847	ambiguous
PTFTASQYRA	HLA-B*46:01	0.002965566870989278	0.002550364356668222	not-binder
QAGPATGQAY	HLA-B*46:01	0.9867077350616456	0.010866636314178852	binder
QAPQPQSSL	HLA-B*46:01	0.8653155446052552	0.09069271996997846	binder
QGIPFKPGTF	HLA-B*46:01	0.8382168769836426	0.16861203390893104	binder
QIKPDMETY	HLA-B*46:01	0.9716480135917663	0.021949655895926016	binder
QLGPVGGVF	HLA-B*46:01	0.8098409652709961	0.13902829395091543	binder
QMPPWNQTEF	HLA-B*46:01	0.9752342700958252	0.012546230516484099	binder
QSKTIKVSY	HLA-B*46:01	0.8823591828346252	0.1074278080405342	binder
RAFPYGNVAF	HLA-B*46:01	0.9791313171386719	0.024344655904696175	binder
RAIEDPILAY	HLA-B*46:01	0.9960645079612732	0.002732118508563595	binder
RAIEIYTDM	HLA-B*46:01	0.8441462874412536	0.2017961297290052	binder
RARELLVSY	HLA-B*46:01	0.9594907999038697	0.037181598941422644	binder
RATQIPSY	HLA-B*46:01	0.39186477586627005	0.28625505407462926	ambiguous
RIFGTDSQYNAY	HLA-B*46:01	0.977820360660553	0.011837392032857559	binder
RIHVAVTEM	HLA-B*46:01	0.8899235248565673	0.06427141594387234	binder
RIMDPDVITGY	HLA-B*46:01	0.9890488386154175	0.010201662596467927	binder
RINPQTTEF	HLA-B*46:01	0.9597203254699707	0.043122654909054925	binder
RIYPYAAISY	HLA-B*46:01	0.9583060145378113	0.04868961909596287	binder
RLKNPTVEY	HLA-B*46:01	0.9842264533042908	0.026307591877524916	binder
RLRDDIKEY	HLA-B*46:01	0.9546597361564636	0.04092361741691666	binder
RMQEGSEVY	HLA-B*46:01	0.6782054975628853	0.31609220721893	binder
RNVSTGDVNVE	HLA-B*46:01	0.10728749781847	0.044946876030687935	not-binder
RQYAKDIGFIKLD	HLA-B*46:01	0.2852358028292656	0.1429266042569746	not-binder
RSGDFTTSSY	HLA-B*46:01	0.8037662029266357	0.06109971687596723	binder
RVIPAALKAF	HLA-B*46:01	0.7571880698204041	0.2816683644751087	binder
RVRDDVAEY	HLA-B*46:01	0.9662519812583923	0.040802775334336114	binder
RVYIHPFHL	HLA-B*46:01	0.026364678889513014	0.01576134684760072	not-binder
SAAMPGASL	HLA-B*46:01	0.9221791625022888	0.03456454496902495	binder
SAAQPGVAF	HLA-B*46:01	0.983904230594635	0.007405591828206997	binder
SAITNTGVF	HLA-B*46:01	0.9861442565917968	0.009238519594604365	binder
SAKDARGMTPF	HLA-B*46:01	0.989612627029419	0.005198918201997499	binder
SAKNPWQEY	HLA-B*46:01	0.9974087238311767	0.0020093047890701933	binder
SAKPEISAM	HLA-B*46:01	0.9931709408760071	0.0050159268948068445	binder
SAKPQTTVF	HLA-B*46:01	0.9969863653182983	0.0027314814127573747	binder
SAKSGAVTF	HLA-B*46:01	0.992312777042389	0.007360855168083278	binder
SAKSPTATF	HLA-B*46:01	0.9951180338859558	0.005842584823750595	binder
SAKTPSSTY	HLA-B*46:01	0.9953786134719849	0.004413584180212103	binder
SAKVANASY	HLA-B*46:01	0.9866333603858948	0.004391701745401401	binder
SALVTGQSY	HLA-B*46:01	0.9715643882751465	0.01301824334670641	binder
SAMSNPRAM	HLA-B*46:01	0.9639491081237793	0.028132195397162253	binder
SAMYSRKAM	HLA-B*46:01	0.6362566411495209	0.3068228423707446	ambiguous
SAPASQASL	HLA-B*46:01	0.9375124454498291	0.030113459941544327	binder
SAPKGSVL	HLA-B*46:01	0.7771917343139648	0.22138561438005097	binder
SAPSRATAL	HLA-B*46:01	0.9539478898048401	0.055426998637335786	binder
SAPVGVTAL	HLA-B*46:01	0.9809033751487732	0.010094856031063542	binder
SAPYGRITL	HLA-B*46:01	0.9787437915802002	0.00884748793772684	binder
SARDAALAY	HLA-B*46:01	0.9885320901870728	0.006145739747303733	binder
SARGGLQEF	HLA-B*46:01	0.9805848956108093	0.015243522030186361	binder
SARPKLKAF	HLA-B*46:01	0.7493472695350647	0.17829252944036067	binder
SASVQNHEF	HLA-B*46:01	0.9629401803016663	0.03966626060449421	binder
SAVEKKLAEY	HLA-B*46:01	0.9944065809249878	0.004460224783157747	binder
SAVNPEHLSYF	HLA-B*46:01	0.9859189867973328	0.009446010511283236	binder
SAYDGKDYIAL	HLA-B*46:01	0.9942882537841797	0.0018894785764125455	binder
SAYPYYASAF	HLA-B*46:01	0.9958131551742554	0.002707788690191376	binder
SFEDAKEAL	HLA-B*46:01	0.04705006442964077	0.023109679791802527	not-binder
SGGPGPRVY	HLA-B*46:01	0.5701369524002076	0.38614276670540176	ambiguous
SGGSGGYGGRSRY	HLA-B*46:01	0.8470405101776123	0.09271061850822844	binder
SIFDDFSHY	HLA-B*46:01	0.99283367395401	0.0032424026908028725	binder
SIIEKETKEY	HLA-B*46:01	0.9876520872116089	0.013937027071015483	binder
SIIPGSAAY	HLA-B*46:01	0.9883590579032898	0.00814598283673717	binder
SIKDNSFQY	HLA-B*46:01	0.9774233222007751	0.03339768677235686	binder
SIKETVEAY	HLA-B*46:01	0.993649959564209	0.009015333193706837	binder
SILEKTSAY	HLA-B*46:01	0.9766138315200805	0.0091710542610401	binder
SIMEHNVAY	HLA-B*46:01	0.9958227157592774	0.0015936541954499747	binder
SIPDIKTAF	HLA-B*46:01	0.9925259232521058	0.00513853836690964	binder
SIPEKNRPL	HLA-B*46:01	0.5167849749326706	0.25142807001173917	ambiguous
SIPGGYNAL	HLA-B*46:01	0.8527895212173462	0.05972728151269187	binder
SIREAGGAF	HLA-B*46:01	0.9831798315048218	0.01008251375836396	binder
SIRPDNMSEY	HLA-B*46:01	0.9949637174606323	0.00627385445692828	binder
SIRPGLSPY	HLA-B*46:01	0.9855118870735169	0.019394784401519854	binder
SIRSELIPY	HLA-B*46:01	0.9801876068115234	0.01365411364011922	binder
SLAEPGSAY	HLA-B*46:01	0.9852343201637268	0.012955919766788997	binder
SLARPGHPM	HLA-B*46:01	0.5421725571155548	0.20904787747538575	ambiguous
SLRFIDVEF	HLA-B*46:01	0.9900739550590515	0.005613858899535727	binder
SLVNLGGSK	HLA-B*46:01	0.06670746114104986	0.08766527257682187	not-binder
SLVVIQQPSL	HLA-B*46:01	0.224130879342556	0.08095787180708958	not-binder
SQFGGGSQY	HLA-B*46:01	0.8817005395889282	0.10258110169245224	binder
SQFIFEHSY	HLA-B*46:01	0.982085907459259	0.009430206648455406	binder
SQGPVKHVY	HLA-B*46:01	0.7691942811012268	0.14944593592714048	binder
SQIDRICEM	HLA-B*46:01	0.8615336537361145	0.10319942784576765	binder
SQIPGPTAAY	HLA-B*46:01	0.9754878163337708	0.022869108093447204	binder
SSAPPRTAF	HLA-B*46:01	0.9645074129104614	0.028755240433392122	binder
SSHKTFRIKRFLAK	HLA-B*46:01	0.002240863812039606	0.003202002866799087	not-binder
SSHLVLVTF	HLA-B*46:01	0.9232517600059509	0.08567148243855809	binder
SSHQSSATF	HLA-B*46:01	0.9304608821868896	0.03227128194183386	binder
SSHVTNVAF	HLA-B*46:01	0.9761698842048645	0.01749591628131833	binder
SSHVTNVSF	HLA-B*46:01	0.982378363609314	0.013048020285769395	binder
SSMKPTLSH	HLA-B*46:01	0.8066778838634491	0.27602315790258125	binder
SSPQPGSAL	HLA-B*46:01	0.8345886111259461	0.11403572664706262	binder
SSTISSNVASK	HLA-B*46:01	0.11932570580393076	0.09108696695626566	not-binder
STHVTISTY	HLA-B*46:01	0.97785724401474	0.018073932679289834	binder
STKEPGRTL	HLA-B*46:01	0.7233948230743408	0.3064276523701975	binder
STKPPGTFL	HLA-B*46:01	0.44347323179244996	0.27252054264185555	ambiguous
SVKSPNQSL	HLA-B*46:01	0.8811317563056946	0.06683389187202715	binder
SVPEAQSAL	HLA-B*46:01	0.771349436044693	0.19363721772358278	binder
SVPLAATSM	HLA-B*46:01	0.8268308043479919	0.05522141701744742	binder
TAAAVGAVF	HLA-B*46:01	0.9812007546424866	0.007313618288394119	binder
TAFPGGAKEL	HLA-B*46:01	0.9809569597244263	0.030271564245802875	binder
TAHQINIGY	HLA-B*46:01	0.9732895612716674	0.0321811498707644	binder
TAKATVAAF	HLA-B*46:01	0.9901123881340027	0.006124306762781595	binder
TAKSVTCTY	HLA-B*46:01	0.9777521014213562	0.02515046732109134	binder
TAMPYLTSY	HLA-B*46:01	0.995952594280243	0.0027052195474125394	binder
TAPTGHTL	HLA-B*46:01	0.8940987348556518	0.10516885209767454	binder
TARDSILSH	HLA-B*46:01	0.977908480167389	0.012192814031006931	binder
TEELAYLK	HLA-B*46:01	0.017958801705390215	0.008246761380551049	not-binder
TEKPEVID	HLA-B*46:01	0.041223025694489476	0.05863083402240324	not-binder
TFTVTEKPEVID	HLA-B*46:01	0.32162936925888064	0.10339772401387078	not-binder
TGHVGTVY	HLA-B*46:01	0.7739747405052185	0.200388006755457	binder
TIIDKSKSV	HLA-B*46:01	0.6973554998636246	0.26470849207430047	binder
TIIECLHSF	HLA-B*46:01	0.9581316828727722	0.02095086984898091	binder
TIISAYRAL	HLA-B*46:01	0.5409581750631333	0.3554228513680933	ambiguous
TIMAHVTEF	HLA-B*46:01	0.9925345778465271	0.0038755789403590126	binder
TINGHNAEV	HLA-B*46:01	0.3213848307728767	0.20787587846237895	not-binder
TKAVDAETAE	HLA-B*46:01	0.14430636018514634	0.06432870477986649	not-binder
TKTFTVTEKPEVID	HLA-B*46:01	0.16139950156211852	0.056161793689504094	not-binder
TLHNWLSF	HLA-B*46:01	0.855885922908783	0.11257363691229354	binder
TLKDHIMSH	HLA-B*46:01	0.9647535085678101	0.018091490277993293	binder
TLKEAGTHY	HLA-B*46:01	0.8491213083267212	0.14007493650713607	binder
TLKEDWIAY	HLA-B*46:01	0.985266387462616	0.009098322065687487	binder
TLKGETTTEAVD	HLA-B*46:01	0.4764903038740158	0.1677972118710477	ambiguous
TLKLTTPTY	HLA-B*46:01	0.9721788763999939	0.01856404950517553	binder
TLNEKLTAL	HLA-B*46:01	0.7575005650520324	0.13767761804139605	binder
TLPPHHPYPH	HLA-B*46:01	0.5334968090057373	0.2898494966229475	ambiguous
TMAQWTRY	HLA-B*46:01	0.6013465195894241	0.23582421481615065	ambiguous
TQNHWFTY	HLA-B*46:01	0.3981939032673836	0.24862979680461184	ambiguous
TSGHWQHY	HLA-B*46:01	0.21602899134159087	0.16480416619068136	not-binder
TSHVSAQSF	HLA-B*46:01	0.944005262851715	0.023476257889718605	binder
TSKVPSAPH	HLA-B*46:01	0.6525858819484711	0.12719568230108344	binder
TSREIQTAV	HLA-B*46:01	0.5170043051242829	0.18522531882832788	ambiguous
TTKVGPNATY	HLA-B*46:01	0.9430013775825501	0.05515864172154744	binder
TTTEAVDAATAE	HLA-B*46:01	0.2891757100820541	0.10647559545577305	not-binder
TTTKAVDAETAEKA	HLA-B*46:01	0.13113300278782844	0.08326687616895832	not-binder
TVRDHVHCL	HLA-B*46:01	0.09328206554055214	0.05754377322139576	not-binder
TVTEKPEVIDA	HLA-B*46:01	0.24120213389396666	0.12826191162970696	not-binder
TVTEKPEVID	HLA-B*46:01	0.35903647541999817	0.056904085421969286	not-binder
TVTPAKAVTTPGKK	HLA-B*46:01	0.013804016401991248	0.008336060133531584	not-binder
TYDDATKTF	HLA-B*46:01	0.705070149898529	0.259911971041428	binder
TYDDATKTFTVTE	HLA-B*46:01	0.47530578076839447	0.21218551632023624	ambiguous
TYDDATKTFTVTEK	HLA-B*46:01	0.4307758644223213	0.3518269375503596	ambiguous
TYDDATKTFTVT	HLA-B*46:01	0.4989552140235901	0.21332647791794349	ambiguous
VAAAPGTPA	HLA-B*46:01	0.7661006331443787	0.21752194068574057	binder
VAHLWQEF	HLA-B*46:01	0.9895157814025879	0.011211682279165606	binder
VAIKAYTAV	HLA-B*46:01	0.9271953225135803	0.08140803947589802	binder
VAIPSYICY	HLA-B*46:01	0.9866944313049316	0.010046318754335785	binder
VAKSKLREL	HLA-B*46:01	0.3607744537293911	0.2625065071646723	not-binder
VAKSQLLSY	HLA-B*46:01	0.9938935279846192	0.0043580312524592385	binder
VAKTNTVSY	HLA-B*46:01	0.9981706023216248	0.001179196811230482	binder
VAKTPRNTY	HLA-B*46:01	0.9742748141288757	0.021980327425251488	binder
VAKVGVSM	HLA-B*46:01	0.9934366703033447	0.001969124752283439	binder
VAPRSGLAA	HLA-B*46:01	0.4538613438606262	0.19288627593817498	ambiguous
VARDLRAEF	HLA-B*46:01	0.9917173862457276	0.005038278749633739	binder
VARGNLGVY	HLA-B*46:01	0.9745726585388184	0.013437962003370258	binder
VARLIAIFF	HLA-B*46:01	0.9580235362052918	0.044670279417075444	binder
VARPPGQDF	HLA-B*46:01	0.9870558500289917	0.009259001022313364	binder
VAVDGINAL	HLA-B*46:01	0.9909398794174195	0.004625544814284925	binder
VAVNKPAEF	HLA-B*46:01	0.9876676678657532	0.013923009925691425	binder
VAYEAPSL	HLA-B*46:01	0.9488942384719848	0.037397133559563075	binder
VGIDLGTTY	HLA-B*46:01	0.9781194686889648	0.014002396123996123	binder
VGIDPLSSY	HLA-B*46:01	0.9933900356292724	0.0025373507319315716	binder
VGNKWEAY	HLA-B*46:01	0.7468833684921264	0.13696590996654323	binder
VGNVWRQY	HLA-B*46:01	0.7349562346935272	0.1842758054014327	binder
VGPPGRSSL	HLA-B*46:01	0.9343827605247498	0.030482347718457082	binder
VIINSFAEH	HLA-B*46:01	0.960464608669281	0.03775283620438066	binder
VIKEQNREL	HLA-B*46:01	0.9240423679351807	0.04884158045304561	binder
VIKESGPPH	HLA-B*46:01	0.951411509513855	0.040877285521928576	binder
VINNSTSY	HLA-B*46:01	0.8970238327980041	0.10629694022300751	binder
VIRDFAGPY	HLA-B*46:01	0.9871832013130188	0.006235223390937226	binder
VIRGNIVKH	HLA-B*46:01	0.5597858965396881	0.2417688046626443	ambiguous
VIVGGIDSM	HLA-B*46:01	0.8574795246124267	0.0895733851605889	binder
VIVGGSSEY	HLA-B*46:01	0.9915108680725098	0.004040201536251594	binder
VKLAKAGKNQGD	HLA-B*46:01	0.3366464886814356	0.2931689265818866	not-binder
VLAALLDHV	HLA-B*46:01	0.0424410093575716	0.06167982246960369	not-binder
VLKAAAHHY	HLA-B*46:01	0.824665105342865	0.16705948701677198	binder
VLKEGSEY	HLA-B*46:01	0.9937785267829895	0.007689532521697972	binder
VLKEGVEY	HLA-B*46:01	0.9942992448806762	0.006895018464988027	binder
VLKGGLSSF	HLA-B*46:01	0.9890137076377868	0.011643127875150866	binder
VLKPGMVVTF	HLA-B*46:01	0.9890827655792236	0.013395865828838878	binder
VLKPNIISY	HLA-B*46:01	0.9967022776603699	0.0025705939734018443	binder
VLKQEQEEY	HLA-B*46:01	0.9882491588592529	0.011735693516982284	binder
VLPERYSSL	HLA-B*46:01	0.953559958934784	0.05156672110515072	binder
VLRDVVQAY	HLA-B*46:01	0.9978192925453186	0.0010376843994327138	binder
VLRVAAEF	HLA-B*46:01	0.9669379949569702	0.044601935015032096	binder
VNLPINGNGKQ	HLA-B*46:01	0.8748888611793518	0.1567115160491938	binder
VPYPRIHFPLATY	HLA-B*46:01	0.4876358717679977	0.27802425792127594	ambiguous
VQALWKQF	HLA-B*46:01	0.254159914702177	0.23088746981137295	not-binder
VQELQNLL	HLA-B*46:01	0.00467536763753742	0.00254919234614186	not-binder
VQFDGTNSAF	HLA-B*46:01	0.9908285737037659	0.00689151237275486	binder
VQGPVGTDF	HLA-B*46:01	0.41430628634989264	0.3283414097270632	ambiguous
VQPSKFNSY	HLA-B*46:01	0.6670886278152466	0.28949357783831287	binder
VQPVFNLAAY	HLA-B*46:01	0.8636893272399903	0.07368679803261136	binder
VQQVAAEY	HLA-B*46:01	0.4864508807659149	0.27452512883432123	ambiguous
VQQVQHVY	HLA-B*46:01	0.7466375648975372	0.25021676297895606	binder
VRDMIREV	HLA-B*46:01	0.0025953748670872303	0.0017101615143504942	not-binder
VSHWQQQSY	HLA-B*46:01	0.9838385701179504	0.010405710431735903	binder
VSKEWIAY	HLA-B*46:01	0.9840624809265137	0.015311821557339964	binder
VSNMLLAEAY	HLA-B*46:01	0.9058222889900207	0.11244566542798089	binder
VSQVGKEL	HLA-B*46:01	0.6749184042215347	0.2763786695634819	binder
VTKGNIAQM	HLA-B*46:01	0.9457746744155884	0.04214532598547403	binder
VTLEWFPPI	HLA-B*46:01	0.10175482109189034	0.044725688521809887	not-binder
VVHTPETSV	HLA-B*46:01	0.4021813407540321	0.227791475466954	ambiguous
VVHVPLEAY	HLA-B*46:01	0.9891872644424439	0.006466488517601521	binder
VVPEPGQPL	HLA-B*46:01	0.8694535493850708	0.12565856598928998	binder
VVPTAILAF	HLA-B*46:01	0.9567738175392151	0.021862826961328047	binder
YAALHGEFY	HLA-B*46:01	0.9947513222694397	0.0033924926052315914	binder
YAALPGQQH	HLA-B*46:01	0.9823421120643616	0.010679646274824324	binder
YAANPGQLF	HLA-B*46:01	0.9958083987236023	0.002451830805491963	binder
YAAQASQAL	HLA-B*46:01	0.9744098544120788	0.016988927426501186	binder
YAFDFARQS	HLA-B*46:01	0.6629810869693756	0.22897941998217677	binder
YAFGGGCEL	HLA-B*46:01	0.9957031965255737	0.005124383509586741	binder
YAFGSNVTPQPY	HLA-B*46:01	0.9975120067596436	0.0007717664817199259	binder
YAKDGRVSY	HLA-B*46:01	0.9991564989089966	0.0005795313500640032	binder
YAKDMLTSL	HLA-B*46:01	0.997973108291626	0.0007406171644137539	binder
YAKEKLESF	HLA-B*46:01	0.9989140748977661	0.0005132386827268138	binder
YAKIVEIPF	HLA-B*46:01	0.9945267558097839	0.005409570496738636	binder
YANEVGEAF	HLA-B*46:01	0.9936574339866638	0.0069303740107879135	binder
YAPKGSSL	HLA-B*46:01	0.9529884099960327	0.06231578329287347	binder
YAPSGNYV	HLA-B*46:01	0.23012274764478208	0.331564874987019	not-binder
YAQQWNQY	HLA-B*46:01	0.9807853817939758	0.019862660414764914	binder
YATLYYREH	HLA-B*46:01	0.49019075334072115	0.29907194994869535	ambiguous
YAVDPAQLQAL	HLA-B*46:01	0.995998764038086	0.002728054267395397	binder
YAYPATAAA	HLA-B*46:01	0.98357595205307	0.01576130587992825	binder
YAYPATAAAPM	HLA-B*46:01	0.9971807122230529	0.001419709767574274	binder
YAYPYSYYY	HLA-B*46:01	0.9977198243141174	0.0005544538484953789	binder
YENEVALR	HLA-B*46:01	0.03162173386663199	0.0193666076372612	not-binder
YENEVALRQ	HLA-B*46:01	0.09212181121110916	0.05842560655305022	not-binder
YFAERVTSL	HLA-B*46:01	0.9937756180763244	0.0018912621500842004	binder
YFMVGTAF	HLA-B*46:01	0.8840123295783997	0.10443505537516334	binder
YIKEYVTCH	HLA-B*46:01	0.8465955972671508	0.10513149314324273	binder
YIKGPSLSY	HLA-B*46:01	0.9983227014541626	0.001050619875893824	binder
YINPYQPNEY	HLA-B*46:01	0.9958711981773376	0.00271623041455095	binder
YIRGSTIKY	HLA-B*46:01	0.977414894104004	0.0179089490956575	binder
YLKNSVVAY	HLA-B*46:01	0.9977396130561829	0.0011517617494232058	binder
YLPDGTASL	HLA-B*46:01	0.9791257977485657	0.0059358347984978296	binder
YLPQHTIETY	HLA-B*46:01	0.9981303095817566	0.0008936905855144603	binder
YLRGEPFHEY	HLA-B*46:01	0.9986025094985962	0.0005729815069017054	binder
YLYVAPAY	HLA-B*46:01	0.981976854801178	0.01193497260244643	binder
YMIDAGTEF	HLA-B*46:01	0.9979343771934509	0.0007171695522593221	binder
YMKDLPTSF	HLA-B*46:01	0.9983508706092834	0.00055676435392468	binder
YQAEAREAL	HLA-B*46:01	0.6940831542015076	0.3049482924246733	binder
YQHGGVTGLSQY	HLA-B*46:01	0.9880792379379273	0.008720289872304193	binder
YQHLITNSF	HLA-B*46:01	0.9829047679901123	0.007291959652961126	binder
YSAAWAEY	HLA-B*46:01	0.9873248338699341	0.003317057361620012	binder
YSHIYSSY	HLA-B*46:01	0.9945882678031921	0.002871450210122691	binder
YSKYYKTID	HLA-B*46:01	0.030612261686474084	0.023356720611613056	not-binder
YSPDHTNNSF	HLA-B*46:01	0.9966506361961365	0.002088237428185439	binder
YVKGGLSTF	HLA-B*46:01	0.9978271961212158	0.0009107130103659483	binder
YVKRPGAAL	HLA-B*46:01	0.9395922780036926	0.03360151919836202	binder
YVPEHWEYY	HLA-B*46:01	0.8526491463184357	0.2769356905158647	binder
YVRDCVEAL	HLA-B*46:01	0.8581414103507996	0.19131500724508602	binder
AAETISLF	HLA-B*46:01	0.21155007192865014	0.1380861091033447	not-binder
KNWLFFGN	HLA-B*46:01	0.005068396776914596	0.008973790052949753	not-binder
IPLLLRRE	HLA-B*46:01	0.0005746830021962524	0.0005121274518795158	not-binder
RLLYEASP	HLA-B*46:01	0.002463178732432425	0.0011205971229044946	not-binder
AYPFAQHF	HLA-B*46:01	0.6079339623451233	0.2596994675263474	ambiguous
WLVLAMSV	HLA-B*46:01	0.010043718572705983	0.006519909502202861	not-binder
GSYVKFNT	HLA-B*46:01	0.0827143534552306	0.14883208575816823	not-binder
NRNFKGRQ	HLA-B*46:01	0.0002848680647730362	0.0002894498721022522	not-binder
RFFKVTGN	HLA-B*46:01	0.0024353269604034723	0.0012999304130393405	not-binder
EMMEQLAE	HLA-B*46:01	0.019278738647699356	0.024017565659473307	not-binder
TVELGAEH	HLA-B*46:01	0.03313432238064706	0.04289437653997022	not-binder
CQMSPAIK	HLA-B*46:01	0.001095808285754174	0.0008921645650336236	not-binder
PEELIAQV	HLA-B*46:01	0.023707466293126346	0.027405130772234238	not-binder
PTVYSNVH	HLA-B*46:01	0.1320723459124565	0.09262377150286012	not-binder
QGEDALTE	HLA-B*46:01	0.0028216656821314244	0.002692826884490442	not-binder
QVNAVDLD	HLA-B*46:01	0.03277018112130463	0.04608340261982773	not-binder
ETGAQISI	HLA-B*46:01	0.008864494506269693	0.005834666994176296	not-binder
LVILIFYK	HLA-B*46:01	0.0011476981788291595	0.0007565986888919776	not-binder
VGAGFCDG	HLA-B*46:01	0.0007358215167187155	0.0008348227501657297	not-binder
KVAQGEAG	HLA-B*46:01	0.0007421465124934912	0.0006666518362033923	not-binder
MRGANFIA	HLA-B*46:01	0.0003833201029920019	0.0004138811068037319	not-binder
VLDVDYRP	HLA-B*46:01	0.003608646895736456	0.001578368109965608	not-binder
LPQLGEWG	HLA-B*46:01	0.0017199647376401118	0.0030922429990061337	not-binder
VAGIRVPR	HLA-B*46:01	0.006990484474226832	0.0076660230279673395	not-binder
YYHVFCDG	HLA-B*46:01	0.005740044778212905	0.004672365324396542	not-binder
AITKPYDV	HLA-B*46:01	0.021451984625309707	0.01136563650930041	not-binder
GDENNKML	HLA-B*46:01	0.002623772725928575	0.0028037326690226808	not-binder
GAVIGALL	HLA-B*46:01	0.14294963851571083	0.07913247168132108	not-binder
EDAGKLVH	HLA-B*46:01	0.11479132268577814	0.15091408753337604	not-binder
AQLSFKTQ	HLA-B*46:01	0.016350195417180656	0.013659362705912247	not-binder
TIVAVFPS	HLA-B*46:01	0.09842241196893156	0.10508475034506372	not-binder
GCRSSDSS	HLA-B*46:01	0.0001477586100008921	0.00017476495990509256	not-binder
CVEYCPTN	HLA-B*46:01	0.0001966944048035657	9.91663499810249e-05	not-binder
LSISRAKA	HLA-B*46:01	0.036447546491399405	0.04229044323379904	not-binder
PYEVKPAL	HLA-B*46:01	0.13551035672426223	0.11285542629171187	not-binder
KHDLAFGT	HLA-B*46:01	0.00041859225602820517	0.000455217314097008	not-binder
QFLGGKPL	HLA-B*46:01	0.14322084337472915	0.06928498334651625	not-binder
DETVVVAE	HLA-B*46:01	0.01877493581851013	0.01597205240194329	not-binder
ILKEKGSD	HLA-B*46:01	0.006950554728973657	0.008699766108242859	not-binder
EILFDENH	HLA-B*46:01	0.018766729207709432	0.011668733324178867	not-binder
DLCYALRH	HLA-B*46:01	0.0015442173462361097	0.0013835309405202368	not-binder
AVGTNGTV	HLA-B*46:01	0.0036629376001656054	0.0032038710328141143	not-binder
IGHVDHGK	HLA-B*46:01	0.01579209173214622	0.01454698282319938	not-binder
LEARGLLY	HLA-B*46:01	0.021401078067719938	0.010184272998082262	not-binder
TREKKNWR	HLA-B*46:01	0.00012824092264054343	0.00018105009810896473	not-binder
EHAILHLL	HLA-B*46:01	0.014073263620957732	0.010146980348884165	not-binder
LFLYNSHV	HLA-B*46:01	0.005214534664992243	0.005066938486533108	not-binder
KTMDKENR	HLA-B*46:01	0.0006051475269487127	0.0005204478047047038	not-binder
RKIIHIDM	HLA-B*46:01	0.030764545360580087	0.041613271943687115	not-binder
IEVIPELA	HLA-B*46:01	0.010005734744481742	0.01391659375909707	not-binder
PEPKYVIA	HLA-B*46:01	0.007780654216185212	0.004506790479548979	not-binder
DSVPINNL	HLA-B*46:01	0.055571064539253714	0.04668348211047141	not-binder
HLTVGMLI	HLA-B*46:01	0.004379717586562038	0.0025999113860629385	not-binder
PVENEKAL	HLA-B*46:01	0.02410555798560381	0.01653905010488651	not-binder
STQRVANT	HLA-B*46:01	0.00199222398805432	0.002436956929885522	not-binder
SCCYVEYA	HLA-B*46:01	0.0004766600817674771	0.00022593500311749573	not-binder
SESDAKEP	HLA-B*46:01	0.00420022602629615	0.007311447005169149	not-binder
KAVAFKEA	HLA-B*46:01	0.1517681219149381	0.1592528680930591	not-binder
KLQKMNVF	HLA-B*46:01	0.11920150704681873	0.10676096231915937	not-binder
RARFGLPL	HLA-B*46:01	0.14925666898488998	0.14223987024626317	not-binder
RLNQQLRV	HLA-B*46:01	0.001370169542497024	0.0009347293076404711	not-binder
GVPSYEQV	HLA-B*46:01	0.009881838504225016	0.00670781369132842	not-binder
GYDWITDF	HLA-B*46:01	0.1436255226144567	0.12224632428368579	not-binder
NAILGVSL	HLA-B*46:01	0.8355589628219604	0.08545176832166043	binder
ASDTYVIF	HLA-B*46:01	0.09823422101326287	0.11899207613085598	not-binder
QTALETMR	HLA-B*46:01	0.0020147367133176884	0.002357800590458005	not-binder
CIDNLPPA	HLA-B*46:01	0.0016058510473158094	0.0014532026142623671	not-binder
VLQRRRHR	HLA-B*46:01	3.771539904846577e-05	3.5131257707988073e-05	not-binder
NEKLESIP	HLA-B*46:01	0.002539568633073941	0.0033603998275800948	not-binder
LKLGEGKQ	HLA-B*46:01	0.005520223255734891	0.0052003619425496726	not-binder
YEYTEFKK	HLA-B*46:01	0.011811102647334338	0.007601966790609836	not-binder
GTYTFHVS	HLA-B*46:01	0.024953208304941653	0.02913315280796706	not-binder
LLDHAARN	HLA-B*46:01	0.008608097070100485	0.01071202953885501	not-binder
ISYLMLPV	HLA-B*46:01	0.6431555867195129	0.19010681554704445	binder
LDRLLNSL	HLA-B*46:01	0.14284245800226927	0.24649221634032017	not-binder
TDMQSLVL	HLA-B*46:01	0.025558373611420392	0.026169421955709656	not-binder
EHLAKQGN	HLA-B*46:01	0.000563582728500478	0.0002943015568525924	not-binder
KPNLSSKR	HLA-B*46:01	0.0002207419602200389	0.0001608741500424086	not-binder
MAFGINGK	HLA-B*46:01	0.07713666092604399	0.13138238597938517	not-binder
EDALAEVE	HLA-B*46:01	0.014606041414663196	0.017368977705331416	not-binder
KNRKKGSN	HLA-B*46:01	0.0008205835911212489	0.0007754808419933442	not-binder
YFKKIDAI	HLA-B*46:01	0.2306381450034678	0.1815253781749611	not-binder
WRAQLEEL	HLA-B*46:01	0.0068547496921382844	0.009351719621812093	not-binder
DGAKVEDV	HLA-B*46:01	0.029921766300685704	0.051724146455763224	not-binder
WLVATSRQ	HLA-B*46:01	0.007293011766159907	0.005881899055148946	not-binder
DQNRSLLF	HLA-B*46:01	0.013994108838960528	0.008831605371316989	not-binder
TRPSQRPK	HLA-B*46:01	0.0011676748923491686	0.0016823471028223885	not-binder
NIGDSNSS	HLA-B*46:01	0.0019429725944064558	0.0024995791752254475	not-binder
NVKDLTDI	HLA-B*46:01	0.12007136940956116	0.10309521030636165	not-binder
VPANKQLS	HLA-B*46:01	0.001243779632204678	0.0007857517337833634	not-binder
GDRGEKGK	HLA-B*46:01	0.0005427912379673217	0.0006703908945623766	not-binder
KTRGDDID	HLA-B*46:01	0.018621773913037033	0.020788690681621647	not-binder
ESIRNALG	HLA-B*46:01	0.0027159100282005966	0.002070206821719185	not-binder
PEKMVTAL	HLA-B*46:01	0.03844226999208331	0.02233550633835876	not-binder
DADAVQGL	HLA-B*46:01	0.004554404807277024	0.005344339876111342	not-binder
LSYRSLSL	HLA-B*46:01	0.8411962270736695	0.08912781478394731	binder
EVNFYSGI	HLA-B*46:01	0.0014025133103132247	0.0007111369961831703	not-binder
TSRSTPGE	HLA-B*46:01	0.01570726791396737	0.018980439376903517	not-binder
TGPEASQA	HLA-B*46:01	0.00678095017792657	0.011711940476658743	not-binder
RLVQQIQS	HLA-B*46:01	0.0021600704407319427	0.0011121459938558088	not-binder
PVIPPDLR	HLA-B*46:01	0.005557935731485486	0.003373457453057871	not-binder
VRVSVNPK	HLA-B*46:01	0.0030817717779427767	0.003601604079568733	not-binder
YYVLILIL	HLA-B*46:01	0.08698295200010761	0.07153465823787974	not-binder
DVIFVIGA	HLA-B*46:01	0.0047325905412435535	0.005474207013085761	not-binder
EMEASSSV	HLA-B*46:01	0.0019056404242292046	0.0012773009218051189	not-binder
SSPLAVAS	HLA-B*46:01	0.034481911733746526	0.023257107532785454	not-binder
AVERYHCD	HLA-B*46:01	0.0020596318499883637	0.002780326216748441	not-binder
KVATYGTP	HLA-B*46:01	0.0019381645484827458	0.0011428876050835546	not-binder
LAYSGGVD	HLA-B*46:01	0.2969405949115753	0.17774051664433063	not-binder
LGIWSTSQ	HLA-B*46:01	0.04660905860364437	0.034718530794737315	not-binder
GEKPVVTF	HLA-B*46:01	0.13952129893004894	0.08984014004924483	not-binder
EEADGHHS	HLA-B*46:01	0.0011454800456704105	0.0013483804331974525	not-binder
ANESKQHA	HLA-B*46:01	0.0029134985990822313	0.0039061911956453127	not-binder
SDNERFLR	HLA-B*46:01	0.0023126942716771735	0.00215654107526256	not-binder
VLWSPAFF	HLA-B*46:01	0.23411740213632584	0.16439038943179846	not-binder
TEYGLVAE	HLA-B*46:01	0.008709325594827533	0.0071516845723344795	not-binder
ERLIHHLF	HLA-B*46:01	0.02580627757124603	0.03610909853362135	not-binder
AIRGNASE	HLA-B*46:01	0.02693623541854322	0.01949448700953641	not-binder
NFTSPQEL	HLA-B*46:01	0.054520275071263315	0.031714261626154296	not-binder
KYAGYIDR	HLA-B*46:01	0.06654937854036688	0.04265093571938397	not-binder
TVVTNHLY	HLA-B*46:01	0.2610045596957207	0.27408044156639133	not-binder
NNGSLTFD	HLA-B*46:01	0.0010843810567166656	0.00047215941646190575	not-binder
GQLVQRHG	HLA-B*46:01	0.001018756814301014	0.000729898685961004	not-binder
YEVVNVGR	HLA-B*46:01	0.02342929132282734	0.007807064157878827	not-binder
DSSYVINA	HLA-B*46:01	0.020765875885263085	0.03284603116117633	not-binder
WDLIISDM	HLA-B*46:01	0.03425925374031067	0.025266303086713123	not-binder
TVEDTRNM	HLA-B*46:01	0.014385886234231293	0.014558027851639668	not-binder
DEIIWVSK	HLA-B*46:01	0.026921773434150965	0.03990898537317695	not-binder
GAQNVDLN	HLA-B*46:01	0.026005509751848878	0.04148382459983275	not-binder
AMGGLPVE	HLA-B*46:01	0.031254083197563884	0.02566818310511453	not-binder
NTYTKHQI	HLA-B*46:01	0.09540837719105184	0.06329072616326326	not-binder
LDKMNEYI	HLA-B*46:01	0.0031868360019871034	0.003119679520184633	not-binder
FILLLIPF	HLA-B*46:01	0.3874402791261673	0.19586390474368767	not-binder
LPNTWVPL	HLA-B*46:01	0.07014442924410105	0.070846478411542	not-binder
PCAWEVVR	HLA-B*46:01	0.000596498601953499	0.0006141576936477406	not-binder
VQRRSMTD	HLA-B*46:01	0.0009190351469442248	0.0011468017517478933	not-binder
EFQQLNSS	HLA-B*46:01	0.0017052542068995535	0.0016827455991288202	not-binder
LSRKENLI	HLA-B*46:01	0.016196806076914073	0.01425428371254967	not-binder
TEVSEAYV	HLA-B*46:01	0.0011448726407252252	0.0005811442126881297	not-binder
FRFQGRRV	HLA-B*46:01	0.008276857183955145	0.01621041353512569	not-binder
MDLNDPSK	HLA-B*46:01	0.0074281112174503505	0.007818475607352184	not-binder
DVAADVVT	HLA-B*46:01	0.027369310706853868	0.022189855575477424	not-binder
KDSVKLSR	HLA-B*46:01	0.0008954133896622807	0.0007819383324513374	not-binder
GEIRATAF	HLA-B*46:01	0.03588510556146503	0.022038618940248757	not-binder
DKHGNVAA	HLA-B*46:01	0.0070086229068692775	0.011543523388219073	not-binder
ISNRTSDK	HLA-B*46:01	0.0008133439157973043	0.0011779101611342502	not-binder
LYYIAGSL	HLA-B*46:01	0.13759531788527965	0.11510269788262271	not-binder
ESRLIESP	HLA-B*46:01	0.004906290338840336	0.008171890220569565	not-binder
PKTLRCHN	HLA-B*46:01	0.00021236048924038186	0.00021074381341191692	not-binder
LRKHSQLS	HLA-B*46:01	0.00014895745807734783	0.00013604540210615965	not-binder
KKAQEHGM	HLA-B*46:01	0.0031461662030778824	0.002363553540959119	not-binder
NGATPVME	HLA-B*46:01	0.03824543771333992	0.04917860814055936	not-binder
DVLEKMGA	HLA-B*46:01	0.003921897121472284	0.006641460336756404	not-binder
CSTQINSP	HLA-B*46:01	0.0005405967342085205	0.0005101088812331621	not-binder
QKEKLTIE	HLA-B*46:01	0.0023842205409891903	0.0012208162759593303	not-binder
VEPVLVTA	HLA-B*46:01	0.04123889645561576	0.03801010230989874	not-binder
IYPTGDKT	HLA-B*46:01	0.00490532552357763	0.002002486547294174	not-binder
GAKEETGG	HLA-B*46:01	0.010086741550185251	0.011704462326115625	not-binder
SSANSGNR	HLA-B*46:01	0.0010450558067532257	0.000846532992916703	not-binder
EGHYIAMH	HLA-B*46:01	0.021731141256168485	0.017957922010418105	not-binder
VTGARTKS	HLA-B*46:01	0.0017866130787297153	0.002836151970855757	not-binder
RLQDDEYQ	HLA-B*46:01	0.008629042515531182	0.006767156963058797	not-binder
TYHGPGQR	HLA-B*46:01	0.013683444494381547	0.010014617481599928	not-binder
PPKSKKVQ	HLA-B*46:01	0.009915859228931368	0.008040543685438021	not-binder
GGSGLLHG	HLA-B*46:01	0.0016134748148033395	0.001853563795700831	not-binder
PKRVCLIQ	HLA-B*46:01	0.0016298234346322714	0.0019170514393006396	not-binder
LKSYATDL	HLA-B*46:01	0.017357486579567195	0.011075478854570607	not-binder
NLGFALLG	HLA-B*46:01	0.0031309180310927333	0.0018386694426280102	not-binder
TGRWRTYL	HLA-B*46:01	0.014423593011451885	0.021689441954011388	not-binder
PPSCENHS	HLA-B*46:01	7.309101638384164e-05	3.1100964709446506e-05	not-binder
LNVLYGPD	HLA-B*46:01	0.02357454039156437	0.018784606436116118	not-binder
RMWSTVLW	HLA-B*46:01	0.044906812999397513	0.027074830055457622	not-binder
MFVQCPAV	HLA-B*46:01	0.015911822393536567	0.009066976412653254	not-binder
DRVKQDVV	HLA-B*46:01	0.002795999929730897	0.0036903052035542946	not-binder
AFSHLATK	HLA-B*46:01	0.015839802962727845	0.025535688043135545	not-binder
TSHLNAWA	HLA-B*46:01	0.006606860924512148	0.007273946856907011	not-binder
YHLRPYGY	HLA-B*46:01	0.021106403321027756	0.011927731620305559	not-binder
AEAQKHLG	HLA-B*46:01	0.005202379214460961	0.009494505063443626	not-binder
NVLKENSK	HLA-B*46:01	0.001748673224938102	0.0009884628174371367	not-binder
GEVAFAFF	HLA-B*46:01	0.0042255386011675	0.0028063283344245474	not-binder
RQEAAVKH	HLA-B*46:01	0.0010167331551201642	0.0005810704619967613	not-binder
INTLVIFF	HLA-B*46:01	0.17900732457637786	0.09716951126447489	not-binder
LVDLNIAD	HLA-B*46:01	0.03080880887573585	0.03668254222861226	not-binder
RLFLKLLE	HLA-B*46:01	0.005991025408729911	0.005521425966932248	not-binder
MLRELPKS	HLA-B*46:01	0.021208768358337692	0.03836385211494228	not-binder
HESLKVCV	HLA-B*46:01	0.0014220634737284854	0.0013233278977561051	not-binder
LKNSVSDV	HLA-B*46:01	0.0016253387788310648	0.0009299936324144902	not-binder
RIDGIETA	HLA-B*46:01	0.0019049036712203815	0.001974439020428792	not-binder
EKSAPPND	HLA-B*46:01	0.005331491981633007	0.006365974302578543	not-binder
CFLELAPD	HLA-B*46:01	0.01045255281496793	0.010972940890170924	not-binder
VPEKQTRG	HLA-B*46:01	0.00011229210285819135	9.405999418435445e-05	not-binder
EIKEFTEI	HLA-B*46:01	0.3440264105796814	0.28050686375349615	not-binder
TPDTSTAF	HLA-B*46:01	0.010720514343120158	0.007498933673111377	not-binder
SAEGKEAP	HLA-B*46:01	0.02430635433993302	0.04686416601164467	not-binder
GLAPTATP	HLA-B*46:01	0.03324323669075966	0.03884076997258932	not-binder
KIWVYSGD	HLA-B*46:01	0.0035799813806079326	0.002639558342944743	not-binder
NSSSPQHD	HLA-B*46:01	0.002055223267234396	0.002461861046594115	not-binder
RQRLEEYF	HLA-B*46:01	0.01242682229494676	0.011361652004492085	not-binder
IPPNEKPV	HLA-B*46:01	0.010477772913873196	0.001960689076843213	not-binder
VSDIQWNT	HLA-B*46:01	0.0038357761077350006	0.004748739002646908	not-binder
TTTTTTAT	HLA-B*46:01	0.004626094351988286	0.005214829669361954	not-binder
AEDVEGEA	HLA-B*46:01	0.001468493911670521	0.0016366049682784562	not-binder
EEEEDAKD	HLA-B*46:01	0.004219569882843643	0.004350127245671477	not-binder
RQGDRLVL	HLA-B*46:01	0.0035390459466725587	0.002436843616462122	not-binder
KLGKLGIN	HLA-B*46:01	0.002118499792413786	0.0016564019547983307	not-binder
FTAAGLPL	HLA-B*46:01	0.5466202959418297	0.2358719557324836	ambiguous
TENLYILP	HLA-B*46:01	0.0034358192584477364	0.0024111990231284446	not-binder
KRTKKDYL	HLA-B*46:01	0.00028176639571029225	0.0004129503063039223	not-binder
IKHHLLKA	HLA-B*46:01	0.0021787302452139557	0.0021235560588520994	not-binder
EIGLNKIV	HLA-B*46:01	0.0070539208711124955	0.005946555430328911	not-binder
ITDDLDNL	HLA-B*46:01	0.013780451845377684	0.008582751500281514	not-binder
TEVENFPG	HLA-B*46:01	0.0027408534631831573	0.0033408696646609766	not-binder
PFFKLSFE	HLA-B*46:01	0.030265325959771872	0.03645598791687028	not-binder
LTIELQDI	HLA-B*46:01	0.11121174823492766	0.09475638345612276	not-binder
VKVEEKEE	HLA-B*46:01	0.03907473513390869	0.03922023360466556	not-binder
NAQNAQLS	HLA-B*46:01	0.001582150091417134	0.0007034578700101809	not-binder
FARTEQWM	HLA-B*46:01	0.5519937455654145	0.2813223953415669	ambiguous
GLSDQVTL	HLA-B*46:01	0.017695578816346823	0.01239233116416389	not-binder
GRSVLFEG	HLA-B*46:01	0.0005505224980879575	0.00055678834786482	not-binder
ALRTARPR	HLA-B*46:01	0.0007104969728970901	0.0012015650178127896	not-binder
NGDNTYSN	HLA-B*46:01	0.0006651463627349585	0.00063726178955078	not-binder
KIQIEDDG	HLA-B*46:01	0.003357533318921924	0.0016815177827605604	not-binder
PVTPHLCE	HLA-B*46:01	0.007206630276050419	0.0077635073835750565	not-binder
MSIVVDKA	HLA-B*46:01	0.13486840948462486	0.16944445845503542	not-binder
RLDINSIN	HLA-B*46:01	0.0009900837771056104	0.0009764981567306442	not-binder
NESPFDLP	HLA-B*46:01	0.002944443584419787	0.003077281682850969	not-binder
HLHKYGGG	HLA-B*46:01	0.0024083284282824025	0.0024501070855403686	not-binder
NGLHIEIL	HLA-B*46:01	0.05997649691998959	0.026545116408316884	not-binder
DGQPAVKL	HLA-B*46:01	0.020568811614066363	0.008164001889983126	not-binder
GDLPLEIL	HLA-B*46:01	0.038858622685074805	0.017913169937770864	not-binder
SAYSKYLE	HLA-B*46:01	0.2297176580876112	0.26527185863747377	not-binder
AWLSYYVP	HLA-B*46:01	0.015212662797421218	0.018556272426079996	not-binder
INEMIRTH	HLA-B*46:01	0.10256424248218536	0.03701444984211186	not-binder
FAQPAFML	HLA-B*46:01	0.8158660948276519	0.20406680369674066	binder
KCDNNQDI	HLA-B*46:01	6.424984348996077e-05	3.034913495656758e-05	not-binder
ANVSSKCN	HLA-B*46:01	0.0027519952156580983	0.0035993121416513824	not-binder
KPKAKKPL	HLA-B*46:01	0.0031056012492626907	0.00305125109293189	not-binder
PGMDRSDL	HLA-B*46:01	0.009558371326420456	0.009503140899242047	not-binder
GTRANIDE	HLA-B*46:01	0.006027801660820842	0.002851343628722464	not-binder
QHLFWFFG	HLA-B*46:01	0.000882124702911824	0.00042394341390982577	not-binder
SPTTPPSN	HLA-B*46:01	0.0006618440238526091	0.0005857130764302078	not-binder
LSAATRQG	HLA-B*46:01	0.023891080217435957	0.04304842618740414	not-binder
VGYVGKEV	HLA-B*46:01	0.6592468321323395	0.2360732603539636	binder
PGMTGHSL	HLA-B*46:01	0.050884621078148486	0.05348747024842382	not-binder
DCGPGTSG	HLA-B*46:01	0.0015057309286930832	0.0028800981737262935	not-binder
TVNSMANG	HLA-B*46:01	0.001596454915124923	0.002294980499345972	not-binder
ESVLAGSI	HLA-B*46:01	0.017457672208547593	0.011956474010621514	not-binder
GSHYAGMG	HLA-B*46:01	0.0013690387015230954	0.00041141423643194897	not-binder
RAHLGNKH	HLA-B*46:01	0.008303248370066286	0.0069635251157030426	not-binder
VIIGLKEG	HLA-B*46:01	0.10692470539361239	0.05186767793746794	not-binder
NDPVKVTR	HLA-B*46:01	0.010181626863777637	0.01169410379562132	not-binder
QKVANMQF	HLA-B*46:01	0.057864975184202194	0.037751711072604464	not-binder
VPTTVLAH	HLA-B*46:01	0.16213423050940037	0.14401025119043734	not-binder
AKQHGAAG	HLA-B*46:01	0.004577743727713824	0.003246478574737589	not-binder
VDNDSEHA	HLA-B*46:01	0.007414040053845383	0.01290462428147289	not-binder
IASALLIN	HLA-B*46:01	0.2202831521630287	0.13367655767652262	not-binder
LKSRPGKK	HLA-B*46:01	0.00018815052244463003	0.00012789318778766984	not-binder
IRNLGNSC	HLA-B*46:01	0.00016906137607293205	0.00012187647204045987	not-binder
DDEFGLLV	HLA-B*46:01	0.01579003802035004	0.012292574532190693	not-binder
WLFFPFHR	HLA-B*46:01	0.0013661970035173	0.0004440368763145508	not-binder
IGVVLLTN	HLA-B*46:01	0.11178715750575066	0.08691462135363073	not-binder
HMNDDPEL	HLA-B*46:01	0.2678256452083588	0.34559124641046735	not-binder
GLGASTDV	HLA-B*46:01	0.0011933193309232593	0.001325321708553441	not-binder
IGREGRNI	HLA-B*46:01	0.010790914154495113	0.010191521588535818	not-binder
PVHIAKLT	HLA-B*46:01	0.013039280264638364	0.013530828045787842	not-binder
GPVSSVLV	HLA-B*46:01	0.001897147459385451	0.0013684355949927945	not-binder
ADFSLAKP	HLA-B*46:01	0.010258670058101415	0.014669762541810289	not-binder
PDRKTGLE	HLA-B*46:01	0.0025399205871508455	0.0027328829992743766	not-binder
FKQVQQEE	HLA-B*46:01	0.007059310167096555	0.00631454369455933	not-binder
MVTIVDPH	HLA-B*46:01	0.4074993282556534	0.18002342979514419	not-binder
QKLEDLIE	HLA-B*46:01	0.012518446380272507	0.008781870482746656	not-binder
TPGELRTR	HLA-B*46:01	0.00020082976116100326	0.00022496104525433219	not-binder
VNGVVVVN	HLA-B*46:01	0.11508182436227798	0.04692457105228926	not-binder
DAVGTNLP	HLA-B*46:01	0.023801662586629392	0.04146765334776515	not-binder
RGLDYYQH	HLA-B*46:01	0.016732707680785098	0.021483121469048932	not-binder
QENTDENI	HLA-B*46:01	0.0011466076946817338	0.0011094385041276029	not-binder
SQLLGHFT	HLA-B*46:01	0.0029370868694968523	0.002193632092542764	not-binder
ARLARGEK	HLA-B*46:01	0.0001174377021015971	0.000157401051990413	not-binder
IGIDEALK	HLA-B*46:01	0.2354372214525938	0.24567031358182137	not-binder
EVDGASGK	HLA-B*46:01	0.06750497676548547	0.12995655808932668	not-binder
TAVDADDP	HLA-B*46:01	0.06457539043622092	0.0948243033604167	not-binder
FYHEDAFL	HLA-B*46:01	0.06735686175525188	0.04422684459938669	not-binder
LKITICKS	HLA-B*46:01	0.0008676730780280195	0.0012016828912652627	not-binder
KLAAALLP	HLA-B*46:01	0.013506298279389739	0.012073681484342227	not-binder
PDLTAPPP	HLA-B*46:01	0.04947025645524263	0.05889877946577971	not-binder
KSILREEA	HLA-B*46:01	0.008519477018853649	0.005687998799763683	not-binder
SELEDAKT	HLA-B*46:01	0.0031176128424704073	0.0026247825865078076	not-binder
YPIHEFVL	HLA-B*46:01	0.1479721337556839	0.14547978430721592	not-binder
EQSLVGRF	HLA-B*46:01	0.03819199362769723	0.02739168085553256	not-binder
VYRDTVLF	HLA-B*46:01	0.6620803214609623	0.3165483848840948	binder
DVIPVDTV	HLA-B*46:01	0.08634228501468896	0.12484963247684494	not-binder
HADYFFGD	HLA-B*46:01	0.0017668313026661052	0.001471032939005257	not-binder
TTVEILET	HLA-B*46:01	0.08159005623310804	0.06531296781206315	not-binder
LNEKHPNL	HLA-B*46:01	0.016159205022267996	0.015195788293139369	not-binder
VDAAAAAL	HLA-B*46:01	0.10114426240324974	0.04375242300696524	not-binder
QYKETMMG	HLA-B*46:01	0.01232036460423842	0.012360477455944045	not-binder
CLDNVKVE	HLA-B*46:01	0.006837871397874551	0.00689634075440978	not-binder
GFVDTKPY	HLA-B*46:01	0.5301138907670975	0.22628790052554495	ambiguous
DQGRAAAA	HLA-B*46:01	0.006475660821888596	0.007432868280059061	not-binder
DGRLKVRV	HLA-B*46:01	0.0022922116761037612	0.003934837772035351	not-binder
HKDKKKKM	HLA-B*46:01	0.0007595947507070377	0.001104831603072515	not-binder
NEVDIDLT	HLA-B*46:01	0.008668202836997808	0.008242430299635993	not-binder
NAAHGFSL	HLA-B*46:01	0.5775070697069168	0.2292195177935581	ambiguous
KQLQQECE	HLA-B*46:01	0.0006799599970690906	0.0007729085695277176	not-binder
GITIQATV	HLA-B*46:01	0.030229202564805747	0.028415514450496	not-binder
GGGSTDIA	HLA-B*46:01	0.0020167613110970706	0.0020319981272758805	not-binder
RQRAQPVL	HLA-B*46:01	0.033217577077448365	0.03810825075635007	not-binder
VVATRLGR	HLA-B*46:01	0.001106834877282381	0.0008302748444051481	not-binder
IMGCYGIG	HLA-B*46:01	0.0028027760330587626	0.0026078657928834074	not-binder
VATLLEIG	HLA-B*46:01	0.08504550792276859	0.07653537085369537	not-binder
STTKGLIA	HLA-B*46:01	0.005759372352622449	0.006052082841956866	not-binder
SNIGKIIM	HLA-B*46:01	0.40994239747524264	0.19649574011987575	ambiguous
KLNVAEKM	HLA-B*46:01	0.027149540511891244	0.023780906730355655	not-binder
LLPPSNPL	HLA-B*46:01	0.5545257002115249	0.2140888781643092	ambiguous
ATTLLADM	HLA-B*46:01	0.056170787662267685	0.07562115799026897	not-binder
IIAGISVT	HLA-B*46:01	0.2889090836048126	0.29399916472695875	not-binder
VMLADKIG	HLA-B*46:01	0.06214827760122717	0.11031471067680215	not-binder
GANQDAVL	HLA-B*46:01	0.0684331463649869	0.08089605938531934	not-binder
YIGVVKDA	HLA-B*46:01	0.06772784190252423	0.0356949377576029	not-binder
NSKLILVK	HLA-B*46:01	0.027971156127750873	0.015370388902276938	not-binder
GVGNKRKE	HLA-B*46:01	0.0010536836954997853	0.0015772337760513965	not-binder
SAEEYEGN	HLA-B*46:01	0.0013918307260610164	0.0006996487043555189	not-binder
VARLSSNS	HLA-B*46:01	0.012462051992770284	0.01420544155403589	not-binder
LESFILNS	HLA-B*46:01	0.0023367491085082293	0.0015388039360892016	not-binder
KSVQIEVR	HLA-B*46:01	0.018844012217596174	0.025929686354886596	not-binder
NNVDLVVI	HLA-B*46:01	0.041717307083308695	0.024825567202783033	not-binder
KDFGPLMK	HLA-B*46:01	0.002588506956817582	0.0024261647632518786	not-binder
SSATYYPH	HLA-B*46:01	0.3035038813948631	0.2669545036445634	not-binder
CQIQSMLD	HLA-B*46:01	0.0008661933781695553	0.0013408038607824666	not-binder
PDGFDIGF	HLA-B*46:01	0.023129232041537762	0.014088719502655254	not-binder
GKLIEAKS	HLA-B*46:01	0.0032717327296268193	0.0057164164869934865	not-binder
HRVVSISL	HLA-B*46:01	0.023207788309082388	0.018555945813075923	not-binder
EDSGVSSQ	HLA-B*46:01	0.0014474846284429077	0.0011153349502404427	not-binder
TEVCQATS	HLA-B*46:01	0.0002553710222855443	0.0002186815608591454	not-binder
GDVKDIVL	HLA-B*46:01	0.056031120382249354	0.07403794186103597	not-binder
QYKLSNCD	HLA-B*46:01	0.0007067342943628318	0.0006740941701040671	not-binder
ITEVKEKV	HLA-B*46:01	0.006262134318239987	0.003974831433508978	not-binder
IAGKIVSR	HLA-B*46:01	0.1419359894352965	0.14696431364975399	not-binder
KNLKRLSD	HLA-B*46:01	0.0005235692136920988	0.0004214500482418874	not-binder
FFNPVHMM	HLA-B*46:01	0.9238189458847046	0.07815085898451161	binder
GNLAYLAP	HLA-B*46:01	0.015657715033739805	0.014887157590388419	not-binder
HLDKTTTM	HLA-B*46:01	0.0553154666442424	0.07316050534393168	not-binder
KKAELIQK	HLA-B*46:01	0.02571269983891398	0.038595884762012145	not-binder
GGTVDQET	HLA-B*46:01	0.003963580666459165	0.004241913099478143	not-binder
DADSGYNA	HLA-B*46:01	0.003357523083104752	0.006003404205254148	not-binder
WPVVLTAK	HLA-B*46:01	0.003089682979043573	0.0028385223788551604	not-binder
EYHAAREK	HLA-B*46:01	0.0013109501800499857	0.0006894599487111653	not-binder
QTEQTIRL	HLA-B*46:01	0.016047773754689843	0.016403981635479487	not-binder
ITCNGCGF	HLA-B*46:01	0.03659902503713965	0.05064191182050377	not-binder
DDVWVFIN	HLA-B*46:01	0.007377884991001338	0.007605460981333985	not-binder
SKLNCFVL	HLA-B*46:01	0.004346146737225354	0.0017307195384466375	not-binder
GLSEPSPP	HLA-B*46:01	0.02101863152347505	0.02868420991799213	not-binder
FRPGKVPA	HLA-B*46:01	0.012538467440754176	0.011997653207463108	not-binder
ANKEALVM	HLA-B*46:01	0.6281097918748856	0.25686954971611997	ambiguous
SLGDAWSS	HLA-B*46:01	0.0018785345135256648	0.0016082820135799403	not-binder
QNVEKGLP	HLA-B*46:01	0.0030636518844403327	0.003256967118421673	not-binder
HGSVLFTR	HLA-B*46:01	0.007390765054151416	0.009605315038382797	not-binder
SCEAWSDN	HLA-B*46:01	0.00021633256983477622	8.154243775864043e-05	not-binder
PEHRILHD	HLA-B*46:01	0.008059365281951614	0.013837292710984606	not-binder
DEIINYLC	HLA-B*46:01	0.0005713961501896847	0.0004389324082957522	not-binder
YGITFKHV	HLA-B*46:01	0.3627440631389618	0.1679262404154181	not-binder
TVKNRLDV	HLA-B*46:01	0.004646758199669421	0.002191523208133585	not-binder
EIHIDLSE	HLA-B*46:01	0.02090385966002941	0.008878818278897305	not-binder
LGDLHWFY	HLA-B*46:01	0.010503664566203951	0.011346713035566445	not-binder
AKNVALSY	HLA-B*46:01	0.47420843243598937	0.2473178821070817	ambiguous
TLASMMPI	HLA-B*46:01	0.05109667298384011	0.06857517340626436	not-binder
RLEEERFL	HLA-B*46:01	0.001393955887760967	0.0010825616861302513	not-binder
SALQMDIK	HLA-B*46:01	0.014740505744703114	0.011224989443741668	not-binder
MRTHTGQS	HLA-B*46:01	5.851049245393369e-05	4.408592285991793e-05	not-binder
QLAHVRFP	HLA-B*46:01	0.0082637052051723	0.010036393860220316	not-binder
LSEAILQA	HLA-B*46:01	0.006808283133432269	0.006780972927964248	not-binder
TKTEYELE	HLA-B*46:01	0.008645540371071547	0.008872502912791127	not-binder
AFFPSEYS	HLA-B*46:01	0.00562793065328151	0.0037986204156560473	not-binder
SAVDVEVA	HLA-B*46:01	0.2471439316868782	0.2411471912772407	not-binder
DQFKYNGL	HLA-B*46:01	0.01235829598736018	0.008773178753386873	not-binder
ENITAEFV	HLA-B*46:01	0.001903653849149123	0.0014778454909034533	not-binder
GLADNRLW	HLA-B*46:01	0.008178178413072602	0.011465927821060479	not-binder
PDLLQITG	HLA-B*46:01	0.01211944876704365	0.015516159144566182	not-binder
TPILNPII	HLA-B*46:01	0.013012536196038127	0.01188276433548491	not-binder
RFSEKAVS	HLA-B*46:01	0.006859574583359063	0.006286519911562307	not-binder
SNEHSNSE	HLA-B*46:01	0.0023815867461962625	0.003896835734008625	not-binder
NSENIASN	HLA-B*46:01	0.0013449105463223532	0.0010652628044758796	not-binder
WVVPMDAL	HLA-B*46:01	0.2651600994169712	0.13274850956349227	not-binder
NKAEAELD	HLA-B*46:01	0.004188172583235427	0.003202553690482518	not-binder
SECAFCHK	HLA-B*46:01	9.344117861473933e-05	7.73837174937235e-05	not-binder
FIRNVVAD	HLA-B*46:01	0.37553087025880816	0.23398088547840748	not-binder
GYQDNITD	HLA-B*46:01	0.005245476216077805	0.002766730261226929	not-binder
ALSAYYLL	HLA-B*46:01	0.027080446016043425	0.029167961314167365	not-binder
QPATVFTV	HLA-B*46:01	0.0036960621509933844	0.0025888054418458668	not-binder
LLERAAKS	HLA-B*46:01	0.0005228336485743057	0.0005067241885030652	not-binder
RQEVKRAS	HLA-B*46:01	0.00024652596221130807	0.0003038791258879735	not-binder
FMVAPRGE	HLA-B*46:01	0.09237959571182727	0.06408246845871197	not-binder
FIPGMRER	HLA-B*46:01	0.0014935218292521312	0.0016896713754364844	not-binder
EDNTLLIA	HLA-B*46:01	0.0017059051198884845	0.000692841799863012	not-binder
QGIASHIG	HLA-B*46:01	0.04677631296217442	0.03927199028608406	not-binder
TISVQFRS	HLA-B*46:01	0.002841738358256407	0.0026195391280049002	not-binder
CFVLPTES	HLA-B*46:01	0.0009894674411043524	0.0005224026001043382	not-binder
HLPKYERV	HLA-B*46:01	0.0073121472611092034	0.0073704792282569785	not-binder
NFFRGAEL	HLA-B*46:01	0.1840874707326293	0.13437760546783076	not-binder
AIITKYSG	HLA-B*46:01	0.052502569695934656	0.062171436228199074	not-binder
REDPRFTG	HLA-B*46:01	0.0003743009379832074	0.00029293668253616316	not-binder
YDYVEAIK	HLA-B*46:01	0.09058408364653588	0.10253281364083441	not-binder
ERYEVHHG	HLA-B*46:01	0.000488545790722128	0.00038118292013873494	not-binder
FAHAPEQL	HLA-B*46:01	0.9104540109634399	0.13544863528439346	binder
PHFFRSIC	HLA-B*46:01	0.00045301664504222573	0.00021789397512927424	not-binder
KYRKMYGQ	HLA-B*46:01	0.003152685644454323	0.002621798284388963	not-binder
QRSMMFRP	HLA-B*46:01	0.0009056521230377257	0.001157734111626611	not-binder
QAVNNIDR	HLA-B*46:01	0.049273486249148846	0.04994874045862989	not-binder
LRCDCGFQ	HLA-B*46:01	3.708825643116143e-05	2.969174889197362e-05	not-binder
DVDEKGIQ	HLA-B*46:01	0.03339649462141096	0.02892325568455469	not-binder
VGRSGNIP	HLA-B*46:01	0.014940120570827276	0.02795944965110189	not-binder
QLDLFRQI	HLA-B*46:01	0.018461831100285053	0.028768378273814715	not-binder
WATQSSTL	HLA-B*46:01	0.11782384477555752	0.08916119609970781	not-binder
PFALLKGS	HLA-B*46:01	0.0037497635115869344	0.004584320887188203	not-binder
AIQAFRAI	HLA-B*46:01	0.16912341266870498	0.0979265815342423	not-binder
NVINFLPL	HLA-B*46:01	0.26826563477516174	0.10255419479786547	not-binder
LQQKNHLD	HLA-B*46:01	0.0016173504176549614	0.0012735470254617747	not-binder
INMRIWPR	HLA-B*46:01	0.00142059778154362	0.0010628338553551587	not-binder
LNGYAFKS	HLA-B*46:01	0.00448598982184194	0.0047204951607629315	not-binder
LYRVTRAK	HLA-B*46:01	0.000731462317344267	0.0005826481391525106	not-binder
EASVNARD	HLA-B*46:01	0.00400770204141736	0.005734719769069511	not-binder
VIREAEVT	HLA-B*46:01	0.37850179746747015	0.27358169435773044	ambiguous
FIASVREF	HLA-B*46:01	0.993929636478424	0.0025918918287331826	binder
NYRMKSYK	HLA-B*46:01	0.00029118132806615904	0.0001384514862029352	not-binder
ELNITAPL	HLA-B*46:01	0.051514434069395064	0.03221337220092166	not-binder
DARFLRRK	HLA-B*46:01	0.0003003520250786096	0.00037183548191641215	not-binder
YKFVVPGA	HLA-B*46:01	0.006465611187741161	0.003755653489496027	not-binder
DRNLPTLF	HLA-B*46:01	0.00878765587694943	0.006527269133782847	not-binder
ERTPLFLK	HLA-B*46:01	0.0007567100750748068	0.0004788706541252149	not-binder
IALDEPTT	HLA-B*46:01	0.22060613632202147	0.1526225409276369	not-binder
IVRKTRGD	HLA-B*46:01	0.0043118060442793645	0.0033859075935561856	not-binder
LGASNHTA	HLA-B*46:01	0.025309950252994894	0.023902312414310213	not-binder
PGKMTHTI	HLA-B*46:01	0.010741491545923054	0.01176594214657172	not-binder
LWIYLRPV	HLA-B*46:01	0.005926199862733484	0.004223707633392614	not-binder
AVFVSVFL	HLA-B*46:01	0.11185738891363144	0.07614399901666849	not-binder
IAILKYED	HLA-B*46:01	0.19105794001370668	0.15627848405950082	not-binder
TAKFRGLF	HLA-B*46:01	0.43891125321388247	0.3252226270359371	ambiguous
SFQGRGVF	HLA-B*46:01	0.6858671307563782	0.1730333263613917	binder
VPSDIAVG	HLA-B*46:01	0.005716198612935841	0.006782649259092193	not-binder
KPVCKALM	HLA-B*46:01	0.0012158775598436478	0.0018098669539866007	not-binder
QRSVEDAL	HLA-B*46:01	0.0060289111745078115	0.00681527007970283	not-binder
SRIASQVL	HLA-B*46:01	0.015720740612596273	0.014047177147344766	not-binder
ADTTKTET	HLA-B*46:01	0.004984019929543138	0.001114017746764195	not-binder
DTVAPCFI	HLA-B*46:01	0.0008850666825310327	0.0005873412503475614	not-binder
NVLIKKLE	HLA-B*46:01	0.012633076403290033	0.008577877771869096	not-binder
DNTKLIHF	HLA-B*46:01	0.03725913353264332	0.018239615995809665	not-binder
SSAMGSNL	HLA-B*46:01	0.025533653562888503	0.04087300851472156	not-binder
ALVDEYES	HLA-B*46:01	0.055882625933736566	0.051250842996925054	not-binder
VMCASCST	HLA-B*46:01	0.004165956357610412	0.004864467191432225	not-binder
FGPDRCGA	HLA-B*46:01	0.0014078980986596435	0.0013363782351889955	not-binder
LEVLGDLD	HLA-B*46:01	0.003912149113602936	0.002337409824070957	not-binder
GDYFDMLN	HLA-B*46:01	0.0020079450827324764	0.0020361462362368642	not-binder
YLKRLSPY	HLA-B*46:01	0.9506494879722596	0.036229605260635386	binder
EKTARAIV	HLA-B*46:01	0.0007962186355143785	0.000628756274673301	not-binder
ELNGELLL	HLA-B*46:01	0.01566408959333785	0.020130196492922976	not-binder
NISSRWTL	HLA-B*46:01	0.01770848911255598	0.020642598480691304	not-binder
TDIPNLKF	HLA-B*46:01	0.1868090324103832	0.16616195611724704	not-binder
QLLNLLVH	HLA-B*46:01	0.14070478081703186	0.03015309064047307	not-binder
HLYHAWCH	HLA-B*46:01	0.02295848634094	0.02130747537496661	not-binder
RATWLSLF	HLA-B*46:01	0.30614890791475774	0.1649175187615035	not-binder
RTKGKLDY	HLA-B*46:01	0.050575707107782364	0.04142855371085744	not-binder
GRSSYRST	HLA-B*46:01	0.0004358853388112038	4.294690797157171e-05	not-binder
TSFDADGV	HLA-B*46:01	0.0446539546828717	0.0424601034064916	not-binder
NPWKEISH	HLA-B*46:01	0.13696671407669783	0.22365071124149868	not-binder
GKLSMSEK	HLA-B*46:01	0.00038451512955361977	0.0004849323436272601	not-binder
KLKVGIDR	HLA-B*46:01	0.010346514190314338	0.016353844126139834	not-binder
HPWGNAPG	HLA-B*46:01	0.0023838209453970194	0.002966102301103338	not-binder
VLRARLLA	HLA-B*46:01	0.0047036083182319995	0.004929769871860313	not-binder
VVDFRNFS	HLA-B*46:01	0.001415548799559474	0.0010058041894259093	not-binder
KITNNNYN	HLA-B*46:01	0.0024421025897026992	0.0025493665958826023	not-binder
LYHFQHGG	HLA-B*46:01	0.00887161832069978	0.008154854222713474	not-binder
QNLVIALK	HLA-B*46:01	0.015271862503141165	0.011219654713984919	not-binder
HCEVVLST	HLA-B*46:01	0.0020766703237313777	0.003077459585729182	not-binder
ASRFGIMN	HLA-B*46:01	0.11542249210178852	0.09204738357910193	not-binder
EKFSSWED	HLA-B*46:01	0.0008102810621494428	0.0007408372446127582	not-binder
TSEEKESQ	HLA-B*46:01	0.0025596459512598813	0.002509060655467816	not-binder
APDIAGQG	HLA-B*46:01	0.000516749729285948	0.00041211957259463784	not-binder
IMAHLSGD	HLA-B*46:01	0.013570489967241884	0.008860651805396079	not-binder
RLRGAVPW	HLA-B*46:01	0.011729423981159925	0.006295569074734687	not-binder
FIRIYSGK	HLA-B*46:01	0.0035758259240537883	0.004042803838852256	not-binder
EKAGAFAV	HLA-B*46:01	0.006747143226675689	0.003537987436541683	not-binder
VISLQSYF	HLA-B*46:01	0.1639418676495552	0.17031933827277615	not-binder
LHAHGKLF	HLA-B*46:01	0.008692351379431784	0.004834364317996527	not-binder
GRDHKKGL	HLA-B*46:01	0.0001395191971823806	0.00014877028167791515	not-binder
HLYAPAID	HLA-B*46:01	0.030368310306221245	0.018154288272683144	not-binder
KDREVFER	HLA-B*46:01	0.000613165579852648	0.0005737280061463919	not-binder
LKELSPLP	HLA-B*46:01	0.009224709263071418	0.005741744733936476	not-binder
LKGNVLDL	HLA-B*46:01	0.023044377821497618	0.018951378984806262	not-binder
HAISSVES	HLA-B*46:01	0.1676736794412136	0.1114994909369846	not-binder
FVGMKSRG	HLA-B*46:01	0.0008580593334045261	0.0005071699031371371	not-binder
PKGYDLNN	HLA-B*46:01	0.0037829124368727205	0.0007475904780675237	not-binder
GPIFLTAE	HLA-B*46:01	0.005266662477515638	0.006600670635333672	not-binder
QALVATGS	HLA-B*46:01	0.0012999687867704778	0.0005156666952703526	not-binder
VSVQVNAG	HLA-B*46:01	0.03229386946186423	0.02762860339709674	not-binder
AALELEGD	HLA-B*46:01	0.0580565704847686	0.05888707621344567	not-binder
NEEVAEVK	HLA-B*46:01	0.11916743302717805	0.09590972494104087	not-binder
PSLNIVIK	HLA-B*46:01	0.07452019513584673	0.11153489783720917	not-binder
HTLTEEEI	HLA-B*46:01	0.009486680384725332	0.010228139832706458	not-binder
EHFGIPLG	HLA-B*46:01	0.0028384172590449454	0.0017348781353423927	not-binder
FGRHDGDP	HLA-B*46:01	0.010197069655987434	0.009452876223732618	not-binder
VRGLQAAI	HLA-B*46:01	0.004654373694211245	0.003385722559939841	not-binder
LELKVAEL	HLA-B*46:01	0.2115459544584155	0.200173686128539	not-binder
KEIVLGGK	HLA-B*46:01	0.06373062842030777	0.07546802940475561	not-binder
RLAGLTGG	HLA-B*46:01	0.0005492612879606895	0.0005827372111759285	not-binder
DTFGEIEV	HLA-B*46:01	0.0387313307961449	0.06511028832261645	not-binder
KLKEIIPR	HLA-B*46:01	0.004551407339749858	0.004552032352317439	not-binder
PVMGRIAA	HLA-B*46:01	0.03806977923959494	0.0379721887245348	not-binder
HDAQGHFD	HLA-B*46:01	0.0025174187248921953	0.0017413092859992537	not-binder
SSRVRQLA	HLA-B*46:01	0.0009332374203950167	0.0005535603384212252	not-binder
FDASGAFH	HLA-B*46:01	0.02569268923252821	0.018077395962011647	not-binder
VEREIPVC	HLA-B*46:01	0.007228228042367846	0.010137526337260557	not-binder
GRMVPTGS	HLA-B*46:01	0.00040821227157721295	0.0004935014181470798	not-binder
AQLKTVDV	HLA-B*46:01	0.017391233425587415	0.013518990837179284	not-binder
FQRLQKVI	HLA-B*46:01	0.06744301347061991	0.04687244403874023	not-binder
EEFYQMLK	HLA-B*46:01	0.002875681919977069	0.0031813305690670734	not-binder
TEEEVEGT	HLA-B*46:01	0.0005316033879353199	0.000741999463131907	not-binder
PYCPRCET	HLA-B*46:01	0.0012155375559814274	0.0015454814784896305	not-binder
DSNDKDPF	HLA-B*46:01	0.01143087069503963	0.011188082833260771	not-binder
QTSNITKS	HLA-B*46:01	0.0014356885862071068	0.0009624910771525573	not-binder
SSAKAMVH	HLA-B*46:01	0.5015780001878738	0.2730740550727997	ambiguous
RCYEQIVR	HLA-B*46:01	0.000665307515009772	0.0004410489935076655	not-binder
CIGYAAFG	HLA-B*46:01	0.003301786676456686	0.0034158889571965665	not-binder
MAEVRCMK	HLA-B*46:01	0.00029179368284530937	0.0002928529289902488	not-binder
ARELGAQA	HLA-B*46:01	0.0008415142729063518	0.0010356111523691712	not-binder
SLYEPALR	HLA-B*46:01	0.01774889719672501	0.015548473387659403	not-binder
GFIDSAVQ	HLA-B*46:01	0.08325294703245163	0.043320631432343555	not-binder
AKMFHYKC	HLA-B*46:01	0.00042930591735057533	0.0002762922786505381	not-binder
VTLDLTTL	HLA-B*46:01	0.37138697057962416	0.14350654691370526	not-binder
LAINNKTT	HLA-B*46:01	0.2936601623892784	0.25046819861294245	not-binder
KKVRDYLR	HLA-B*46:01	0.00017910646347445435	0.00014087130611253003	not-binder
EILNWSIL	HLA-B*46:01	0.011337382858619094	0.011063581728737481	not-binder
DMIKLKRA	HLA-B*46:01	0.0007912502580438741	0.0008481098896993371	not-binder
QCGSTTLS	HLA-B*46:01	9.217949227604549e-05	5.3784876335925456e-05	not-binder
TVYILQTG	HLA-B*46:01	0.019278552476316692	0.012728866396207234	not-binder
AGINDGER	HLA-B*46:01	0.17752874281723052	0.1965606596063265	not-binder
QREVLKTV	HLA-B*46:01	0.0014528091924148612	0.001623784868379342	not-binder
SGSSLMPQ	HLA-B*46:01	0.004837155318818986	0.008281603007413912	not-binder
GKSTVEED	HLA-B*46:01	0.005757752084173262	0.006559760689896942	not-binder
HFFLEYKT	HLA-B*46:01	0.017025160905905067	0.022211540470690395	not-binder
LTATEKKW	HLA-B*46:01	0.0030956438975408675	0.0033619475542878943	not-binder
WEDWAIYP	HLA-B*46:01	0.0017960282624699176	0.0030566127251838078	not-binder
CESEEFRA	HLA-B*46:01	0.00027692453513736834	0.000424257333615205	not-binder
NLTRLSPV	HLA-B*46:01	0.008209050074219704	0.005139756799795223	not-binder
TVCHHKWN	HLA-B*46:01	0.0008297039918033988	0.0006910632485924444	not-binder
SMQELSDR	HLA-B*46:01	0.00286538821310387	0.0023981347507766853	not-binder
LIYGVLAK	HLA-B*46:01	0.019616951746866108	0.022917661477353288	not-binder
EKYGEPTP	HLA-B*46:01	0.0035114598169457166	0.004700959533997986	not-binder
GTDVVVNL	HLA-B*46:01	0.020509422139730303	0.020341262354363877	not-binder
LGHLKTCL	HLA-B*46:01	0.08999506663531065	0.08499207190172545	not-binder
NIGTGALD	HLA-B*46:01	0.004462058749049902	0.00169158866056089	not-binder
ENLLLLRD	HLA-B*46:01	0.0022805901244282722	0.0016416592068036282	not-binder
NGKSTTTA	HLA-B*46:01	0.007384657068178058	0.006881790614405614	not-binder
GLIFVVDC	HLA-B*46:01	0.002587780950125307	0.0017812866961201643	not-binder
PLGFRDEH	HLA-B*46:01	0.005006548203527928	0.0030201439157355836	not-binder
DELHALAA	HLA-B*46:01	0.013168968143872917	0.013818332338186816	not-binder
SGVPSAGD	HLA-B*46:01	0.0049751990009099245	0.0014871878342040026	not-binder
LGLAEFST	HLA-B*46:01	0.015440673101693392	0.013349022324054782	not-binder
FFKDLLPK	HLA-B*46:01	0.1120950037613511	0.11836852101975116	not-binder
FDSPVSPN	HLA-B*46:01	0.031679588108090684	0.049488103356588486	not-binder
VEFTRIWR	HLA-B*46:01	0.0008510471641784533	0.0006679602307684305	not-binder
AETLSKND	HLA-B*46:01	0.006407287266483763	0.00575536338580145	not-binder
IADPDIQS	HLA-B*46:01	0.00888978410512209	0.00757326956546282	not-binder
NNKSNTSG	HLA-B*46:01	0.00037456999998539684	0.00026434112318870915	not-binder
PLDRNSTD	HLA-B*46:01	0.0018550770881120115	0.0017831105245143628	not-binder
SRIFNRRK	HLA-B*46:01	9.923288453137503e-05	9.572056812703664e-05	not-binder
KACLYAGI	HLA-B*46:01	0.007794032501988113	0.006120413270386173	not-binder
SPPPMGKA	HLA-B*46:01	0.0022697995918861125	0.0026557760874960264	not-binder
HSGKYDLQ	HLA-B*46:01	0.0039652889827266335	0.0030685022311670094	not-binder
FREDKVLQ	HLA-B*46:01	0.002478818449890241	0.0017189747720317721	not-binder
QKLYHHPR	HLA-B*46:01	0.0007971311162691564	0.0003382172994511863	not-binder
CKVTPSQE	HLA-B*46:01	0.0007579145734780468	0.0009859994163182785	not-binder
RLNKPVSY	HLA-B*46:01	0.6021648794412613	0.34278940494174737	ambiguous
GAYQTASV	HLA-B*46:01	0.34852431118488314	0.26709595236001854	not-binder
VGQRLRVG	HLA-B*46:01	0.012155743787297979	0.019801757715256798	not-binder
APTLGAGI	HLA-B*46:01	0.0005302920028043446	0.0003383677165301182	not-binder
LSSESEED	HLA-B*46:01	0.0013737226166995243	0.0013864931987337603	not-binder
ILSPTQVP	HLA-B*46:01	0.06601026440039277	0.06677223224787808	not-binder
AEMQDPVT	HLA-B*46:01	0.007517087645828724	0.003350139783926587	not-binder
IDAGDPVE	HLA-B*46:01	0.031067072600126266	0.02828263213679873	not-binder
QLDDPVCY	HLA-B*46:01	0.02208959556883201	0.024320129611673784	not-binder
PINYSQFE	HLA-B*46:01	0.014017787296324968	0.011963037007474343	not-binder
ILASEFRY	HLA-B*46:01	0.4843799829483032	0.3087882593543745	ambiguous
VGKKRKRN	HLA-B*46:01	0.00016615653730696068	0.0001539614071223495	not-binder
LIFSNEYT	HLA-B*46:01	0.0786882298765704	0.11052906429346142	not-binder
NLTLDNII	HLA-B*46:01	0.005105314683169127	0.002599148053222048	not-binder
VETLFNGT	HLA-B*46:01	0.002334376878570765	0.002463484540843878	not-binder
LLGLEFST	HLA-B*46:01	0.007735814922489226	0.0051407518756427335	not-binder
LALFSGDT	HLA-B*46:01	0.052689545787870884	0.033206637627205327	not-binder
RFGYLEGQ	HLA-B*46:01	0.0017616021563299001	0.001981939048528271	not-binder
GTGIGPLY	HLA-B*46:01	0.023394042626023293	0.014059469592225801	not-binder
GRLILMSH	HLA-B*46:01	0.008983725625148509	0.0076344524883424	not-binder
SEKGSPTK	HLA-B*46:01	0.005861057962465566	0.007224779749227288	not-binder
LAEDSKLA	HLA-B*46:01	0.004442979884333909	0.003388392481824234	not-binder
KIFADLGA	HLA-B*46:01	0.004415691032772884	0.0035444371329674124	not-binder
VGIALDLD	HLA-B*46:01	0.03237263415940106	0.02320717927667524	not-binder
TKAMQMVS	HLA-B*46:01	0.0035041219438426197	0.0030606939031387983	not-binder
VLLSEFLP	HLA-B*46:01	0.014182799379341304	0.014153114994898871	not-binder
TPAQAADA	HLA-B*46:01	0.001650353146760608	0.003047600219149682	not-binder
FNKLPKVD	HLA-B*46:01	0.13254464156925677	0.1534840331912664	not-binder
TYGVPSIG	HLA-B*46:01	0.009467189898714423	0.006318541945040265	not-binder
KYTENLAP	HLA-B*46:01	0.010127664054743945	0.01198282445922027	not-binder
GVQVVTGP	HLA-B*46:01	0.004755108780227601	0.003339918353177747	not-binder
CNVELALT	HLA-B*46:01	0.0014411093899980188	0.0010021588467648214	not-binder
SLIKHSGD	HLA-B*46:01	0.007878125552088023	0.0036673070389293427	not-binder
ELAKRMQF	HLA-B*46:01	0.02402699403464794	0.017853081176448248	not-binder
IDVRSEPF	HLA-B*46:01	0.10457293950021267	0.08438830767293395	not-binder
KGYPTKAH	HLA-B*46:01	0.23790841680020094	0.24278836018859334	not-binder
SASAAADA	HLA-B*46:01	0.03284355752402916	0.05834833699136235	not-binder
SILMMSLL	HLA-B*46:01	0.01984396716579795	0.012366897504014382	not-binder
SVSLEAFR	HLA-B*46:01	0.0052014832617715	0.004338729514528725	not-binder
KLIPHKKF	HLA-B*46:01	0.15432091504335405	0.10593266868238663	not-binder
IFTTNVTW	HLA-B*46:01	0.06734536639414727	0.10970836209229366	not-binder
CKECILTS	HLA-B*46:01	0.00016418927152699324	0.00011923321691273567	not-binder
CLFRVTPQ	HLA-B*46:01	0.008219410417950712	0.006750097375108297	not-binder
DLDTDVAG	HLA-B*46:01	0.0016089527969597838	0.001327680936431761	not-binder
MIGSFLAA	HLA-B*46:01	0.03594771828502417	0.02569674198815318	not-binder
PGYRWDGV	HLA-B*46:01	0.00580692455987446	0.010147527536558407	not-binder
WLDFMANP	HLA-B*46:01	0.004138141604926204	0.004662474593812701	not-binder
YFNPSYHL	HLA-B*46:01	0.48110446631908416	0.3224434895628924	ambiguous
ALGVPTTR	HLA-B*46:01	0.005450822960119695	0.005544282657195111	not-binder
DIMFEPVC	HLA-B*46:01	0.011274769177543931	0.01720387650691025	not-binder
GCLKKYDT	HLA-B*46:01	0.0006120079109678045	0.000371167660949547	not-binder
SHRTANDH	HLA-B*46:01	0.0023296527098864315	0.0018267714319197342	not-binder
GQFLIDLE	HLA-B*46:01	0.011265650810673832	0.010132719194538372	not-binder
GGYFGIQR	HLA-B*46:01	0.044669187162071466	0.05161209517294422	not-binder
MNRAGYMS	HLA-B*46:01	0.00928689856082201	0.01293264253280861	not-binder
SSSDLNIE	HLA-B*46:01	0.008112820610404015	0.00650951912140001	not-binder
HSKMKIAY	HLA-B*46:01	0.9157877564430237	0.06307685311127537	binder
APAFTLLT	HLA-B*46:01	0.003006659052334726	0.0016332895743425453	not-binder
GLIDLPKE	HLA-B*46:01	0.048753900732845065	0.03893578844729357	not-binder
NSPPRQRK	HLA-B*46:01	0.00029645750182680783	0.0002320772873718224	not-binder
VDAFKAGI	HLA-B*46:01	0.017130669625476002	0.018469084908122702	not-binder
EEAPLNSF	HLA-B*46:01	0.08294215891510248	0.10972141874379968	not-binder
TLLQELLQ	HLA-B*46:01	0.010662324167788029	0.007085655234790042	not-binder
VRQTRKEW	HLA-B*46:01	0.0003733049787115306	0.0002128314837085044	not-binder
KTTTTMLT	HLA-B*46:01	0.0006571115052793175	0.00046934090621684224	not-binder
SKVALVHG	HLA-B*46:01	0.005198438582010567	0.00365844034731055	not-binder
VDKATLTR	HLA-B*46:01	0.0040223764721304175	0.0028229366047453886	not-binder
PYMVLEAL	HLA-B*46:01	0.10041754245758057	0.12534205986731461	not-binder
GARLYLMA	HLA-B*46:01	0.05085084741003811	0.07772167312599759	not-binder
LGMGSFLA	HLA-B*46:01	0.003397726558614522	0.0027810200299624005	not-binder
SKVVMKGR	HLA-B*46:01	0.00025016332656377924	0.00020273794833944935	not-binder
ALTLHHKL	HLA-B*46:01	0.023727370880078525	0.023270548481700095	not-binder
GPYILISP	HLA-B*46:01	0.008176115388050676	0.006727037315862939	not-binder
SQTISWLE	HLA-B*46:01	0.005019451037514955	0.003641643289185825	not-binder
IESLSIDD	HLA-B*46:01	0.006251088448334485	0.0069412771307917264	not-binder
YGFAAVDV	HLA-B*46:01	0.3117956805974245	0.2566094904896777	not-binder
SEIFAESQ	HLA-B*46:01	0.005609303922392428	0.0037166483892928375	not-binder
PRDLNDDR	HLA-B*46:01	0.0012266418951185187	0.0019219061467173667	not-binder
AQQVRKLI	HLA-B*46:01	0.01828351584408665	0.01908868068362578	not-binder
GNNCLDAA	HLA-B*46:01	0.002346328677958809	0.004222750413571291	not-binder
SLGMGRFA	HLA-B*46:01	0.000477118996786885	0.0003506462471566208	not-binder
IEKWEGPD	HLA-B*46:01	0.005195013867341914	0.004815555347652422	not-binder
TPYHDGLF	HLA-B*46:01	0.008471352525521069	0.006131039861865826	not-binder
RAKRSEEK	HLA-B*46:01	0.0006196245129103772	0.0006136354498644937	not-binder
VADYREQV	HLA-B*46:01	0.004655658919364214	0.002250760159447615	not-binder
ENQMSLWS	HLA-B*46:01	0.0005221349772909889	0.000729774363534821	not-binder
GYNLHPLW	HLA-B*46:01	0.01713341388385743	0.01345680008464102	not-binder
AGSLLLAT	HLA-B*46:01	0.038821746781468394	0.010475024285301128	not-binder
VRKKRFEG	HLA-B*46:01	0.0001733256154693663	9.127530139410349e-05	not-binder
EGDRVVGA	HLA-B*46:01	0.0011201708155567757	0.0009206369944178636	not-binder
LKEWFFDD	HLA-B*46:01	0.004867328703403473	0.005126227645912847	not-binder
AMEATHKL	HLA-B*46:01	0.003622340620495379	0.0036965297065058808	not-binder
PQVQPRPS	HLA-B*46:01	0.0036954856710508465	0.0018102320195481298	not-binder
QDGHMAMR	HLA-B*46:01	0.0005466305126901716	0.00033755553450131145	not-binder
EKLQIALA	HLA-B*46:01	0.004459974751807749	0.005055277892398813	not-binder
RDGSTGTA	HLA-B*46:01	0.00012890566322312224	0.0001302146315763354	not-binder
GLSQGERQ	HLA-B*46:01	0.002356230889563449	0.003727605073000273	not-binder
VFLQAGKK	HLA-B*46:01	0.004217132716439665	0.005640436141577414	not-binder
SPRQRLLV	HLA-B*46:01	0.0021063390773633727	0.0032345781200606052	not-binder
ALSRLRLI	HLA-B*46:01	0.00321445130975917	0.003215772690766724	not-binder
SVDTRNEK	HLA-B*46:01	0.0009797061080462298	0.0012647247048399378	not-binder
ADSIASQL	HLA-B*46:01	0.02617647359147668	0.024247163638212617	not-binder
ISGAGQFS	HLA-B*46:01	0.01772929875878617	0.020651641864493996	not-binder
ALGGEIEV	HLA-B*46:01	0.016726759169250725	0.022477706041884194	not-binder
MVVQSWED	HLA-B*46:01	0.00646088772919029	0.0029435844561119134	not-binder
AAGNANTA	HLA-B*46:01	0.032437683269381526	0.05729444798721365	not-binder
SDITVNEG	HLA-B*46:01	0.01011646301485598	0.008410579153382312	not-binder
IITMSMAK	HLA-B*46:01	0.005971825425513088	0.007689181986496587	not-binder
RAAFVSEQ	HLA-B*46:01	0.007663502218201756	0.005202918278775607	not-binder
TNNLPKAH	HLA-B*46:01	0.09161022761836649	0.10350294364880802	not-binder
VMAIATLA	HLA-B*46:01	0.01151985051110387	0.011707440948185599	not-binder
PQWFLDYP	HLA-B*46:01	0.00892010151874274	0.013802782603575217	not-binder
GEYTLLAP	HLA-B*46:01	0.003644516784697771	0.0033500569845779093	not-binder
LPVTVKSG	HLA-B*46:01	0.0026380770024843512	0.0014300521738697966	not-binder
TIYAEGQR	HLA-B*46:01	0.028942591708619146	0.032044227512522165	not-binder
RPPGGWSR	HLA-B*46:01	0.000208627586835064	0.00025250633857891024	not-binder
SIIFFLCI	HLA-B*46:01	0.009675570763647556	0.007384504188315519	not-binder
LEKGTNRD	HLA-B*46:01	0.0009659416340582538	0.001422853779346493	not-binder
YRIDPNTW	HLA-B*46:01	0.004627256304956973	0.004035021454848149	not-binder
KAWCDKYF	HLA-B*46:01	0.029365327302366497	0.02622674314688033	not-binder
LVDMIDLE	HLA-B*46:01	0.009296932676807045	0.00954661314956281	not-binder
EMIQNCLA	HLA-B*46:01	0.000690987100097118	0.0005509229935591779	not-binder
NGICEYFR	HLA-B*46:01	0.000384278004639782	0.00024206301202060285	not-binder
VLFWILVA	HLA-B*46:01	0.013581198640167713	0.011278131940091517	not-binder
YEEAVEDG	HLA-B*46:01	0.002540112633141689	0.002775369472825382	not-binder
GIKEALGQ	HLA-B*46:01	0.03879451868124306	0.0449009552112902	not-binder
SQGTVCAG	HLA-B*46:01	0.00026262813044013454	0.00019837516392486992	not-binder
VDGADKLV	HLA-B*46:01	0.030670047365128995	0.03397736792475538	not-binder
QFTLYFQN	HLA-B*46:01	0.002860876207705587	0.002960047007475178	not-binder
ASLYLLAQ	HLA-B*46:01	0.036580877960659564	0.03111824168110455	not-binder
KTFARVAE	HLA-B*46:01	0.021498706936836243	0.017471837249532707	not-binder
FNKGLESW	HLA-B*46:01	0.04469053670763969	0.03120926997363325	not-binder
YSISDFQA	HLA-B*46:01	0.17321895603090526	0.14212333268394736	not-binder
EKEKEKGM	HLA-B*46:01	0.0023031758872093635	0.0034961435490559528	not-binder
ENFVNLVK	HLA-B*46:01	0.022330891247838734	0.01741728662887672	not-binder
VRSKLSTS	HLA-B*46:01	0.0004336456586315762	0.0004035675241417547	not-binder
HYPDIYTR	HLA-B*46:01	0.05826953137293458	0.056287916257444226	not-binder
VTWNNIRV	HLA-B*46:01	0.06063876263797283	0.057060862102180296	not-binder
LSNADGQY	HLA-B*46:01	0.20728329755365849	0.18504913903869408	not-binder
QTVQLLER	HLA-B*46:01	0.005232806317508221	0.0049797492816019105	not-binder
EEFLQLWY	HLA-B*46:01	0.005150285293348133	0.005144839717758726	not-binder
TVLTKFFN	HLA-B*46:01	0.021838465798646213	0.026562050533028042	not-binder
SNAVKEHG	HLA-B*46:01	0.0020603232784196734	0.0014290408281805186	not-binder
FPVVFLAG	HLA-B*46:01	0.014180848025716841	0.022329830594602824	not-binder
CDEQSKKN	HLA-B*46:01	0.002250511953025125	0.0035728950299729932	not-binder
RGHWRDDA	HLA-B*46:01	0.00038399522891268133	0.00040829533104339043	not-binder
ARLVREIE	HLA-B*46:01	0.0017949037021026016	0.0016151946489868566	not-binder
KSFKSNKL	HLA-B*46:01	0.0172327711712569	0.015903723601851813	not-binder
IGYIAIQR	HLA-B*46:01	0.01717145470902324	0.016052417967391992	not-binder
LLQLQRSG	HLA-B*46:01	0.0014821100456174463	0.0021283093378583642	not-binder
GLKLLEEF	HLA-B*46:01	0.7847176671028138	0.13254197309308505	binder
PHAKDAEA	HLA-B*46:01	0.022929625218966975	0.04346495373376838	not-binder
GEFGYASL	HLA-B*46:01	0.007436422817409039	0.0013416608811863194	not-binder
QHMERCVN	HLA-B*46:01	0.0009041754092322662	0.0009324809327331689	not-binder
RHIVPSGP	HLA-B*46:01	0.002057334515848197	0.0031178226446349337	not-binder
YLKARDIP	HLA-B*46:01	0.035937825497239825	0.0403683953508643	not-binder
EDWWTGSA	HLA-B*46:01	0.00023913935365271755	0.0001711222928283431	not-binder
GWPEPRVI	HLA-B*46:01	0.026900487113744022	0.02107278073229477	not-binder
AIADGADH	HLA-B*46:01	0.20106277838349343	0.2529759470998014	not-binder
TAAHLAGL	HLA-B*46:01	0.17282046601176262	0.14102187452137493	not-binder
LNRVLNED	HLA-B*46:01	0.05334520465694368	0.06652867140773511	not-binder
TRRQLFPH	HLA-B*46:01	0.001001544097380247	0.0009115435522065446	not-binder
PYEYVSKM	HLA-B*46:01	0.04485658940393478	0.06244022750951581	not-binder
EMSFVDEE	HLA-B*46:01	0.006188600044697523	0.007476851954692319	not-binder
EWSLIKPE	HLA-B*46:01	0.033838088950142266	0.05211281924100051	not-binder
KAIDFLEP	HLA-B*46:01	0.11405288204550743	0.10365137425796132	not-binder
VGDSLGMV	HLA-B*46:01	0.0011715058673871682	0.000581136891093268	not-binder
DYVLAGRN	HLA-B*46:01	0.005334031733218581	0.003725265156984701	not-binder
ALGIQMQI	HLA-B*46:01	0.008461544848978519	0.0055490497458601665	not-binder
RQRRPEEP	HLA-B*46:01	0.00023876259820099222	0.0001764505646528388	not-binder
SLPGCAVL	HLA-B*46:01	0.15193477608263492	0.14752287395775276	not-binder
ERGFCRGC	HLA-B*46:01	3.601326034186059e-05	3.726574813135775e-05	not-binder
VVITAPGG	HLA-B*46:01	0.02345557827502489	0.013825458903082148	not-binder
AERFNNRF	HLA-B*46:01	0.009658168908208609	0.006784513121094817	not-binder
LGQNEGPR	HLA-B*46:01	0.0018997474850038997	0.002645102005819495	not-binder
ACTNTNAA	HLA-B*46:01	0.004870867908175569	0.005293830522133271	not-binder
KKRAYCLK	HLA-B*46:01	0.00014647968946519542	0.00014194898294452713	not-binder
LGVLLYTL	HLA-B*46:01	0.09139469582587481	0.07686155922534989	not-binder
VHDELLFE	HLA-B*46:01	0.020049489149823786	0.031174540380536256	not-binder
RKFTPEIA	HLA-B*46:01	0.0007881581164838281	0.0012275849197821908	not-binder
QQQQQQQQ	HLA-B*46:01	0.004210508739924989	0.00447003929813262	not-binder
PPKPTPLS	HLA-B*46:01	0.006801516027189791	0.009402808211636719	not-binder
VGRHFVAT	HLA-B*46:01	0.14709092434495688	0.24018012518765425	not-binder
TRQKVKII	HLA-B*46:01	0.004248666183411842	0.007863859403449611	not-binder
EMHWSTDV	HLA-B*46:01	0.006199619639664889	0.0063542159524959535	not-binder
PIETIESL	HLA-B*46:01	0.05662635006010532	0.0541436945134175	not-binder
PYQSGVDL	HLA-B*46:01	0.06765707321465016	0.06849916406469221	not-binder
DVSNVTLT	HLA-B*46:01	0.0034264696529135107	0.001535541779371682	not-binder
SLCELVRE	HLA-B*46:01	0.012817342742346227	0.019223568759113466	not-binder
QVVDGKGW	HLA-B*46:01	0.001991333224577829	0.0018477495624378748	not-binder
EPDESNAR	HLA-B*46:01	0.0022963237948715686	0.0031852732876464533	not-binder
RVFFDGTM	HLA-B*46:01	0.038933340832591055	0.012621851250077887	not-binder
ESAKREIS	HLA-B*46:01	0.0011003438907209785	0.0007001041027399385	not-binder
DDELIDEK	HLA-B*46:01	0.10977447973564267	0.14415418082766226	not-binder
YELPDGKV	HLA-B*46:01	0.04110146280145273	0.06479091142261038	not-binder
AVAKNTLI	HLA-B*46:01	0.025502095697447658	0.023265028857224514	not-binder
IKQLDGFK	HLA-B*46:01	0.003188827121630311	0.002017158772503798	not-binder
QHVRAIEA	HLA-B*46:01	0.007654769194778055	0.011819276636766985	not-binder
VSGLAVLL	HLA-B*46:01	0.19165951684117316	0.09709089290484652	not-binder
TGCGKTYL	HLA-B*46:01	0.0006906646027346142	0.0005512699322874041	not-binder
QEQKSFFA	HLA-B*46:01	0.0007007741543930024	0.00048702973512064317	not-binder
RGDSKNKM	HLA-B*46:01	0.00028991808721912093	0.0003045658013981506	not-binder
PIQIQKLT	HLA-B*46:01	0.011579291801899672	0.013327657207160818	not-binder
IQNEKKLD	HLA-B*46:01	0.004655227990588174	0.005031266455007824	not-binder
PSLSQKVA	HLA-B*46:01	0.0106702858582139	0.012634391006951733	not-binder
QPPVHCPL	HLA-B*46:01	0.010462324018590152	0.01429192522055906	not-binder
TIYLCEVA	HLA-B*46:01	0.015520643885247409	0.010546965551657829	not-binder
AHHSSSDD	HLA-B*46:01	0.006632825917040464	0.011292300689331812	not-binder
HGKSSSQA	HLA-B*46:01	0.0012666465016081929	0.0002973979209201985	not-binder
YLFSKKGL	HLA-B*46:01	0.03551076278090477	0.03597502852758688	not-binder
YPYQKVKM	HLA-B*46:01	0.23393461278174071	0.27851290707509546	not-binder
TPFVANDL	HLA-B*46:01	0.005994291231036186	0.003237027835163914	not-binder
SETELAPE	HLA-B*46:01	0.002132229835842736	0.0016259999849855425	not-binder
GAWGLGWE	HLA-B*46:01	0.046090643759816884	0.0531092720023961	not-binder
GEEGQGEA	HLA-B*46:01	0.002684920829779003	0.004307895342407269	not-binder
AALRQILG	HLA-B*46:01	0.07061457606032491	0.09459288352893588	not-binder
LDDGFMHA	HLA-B*46:01	0.009903967601712794	0.009561277252434148	not-binder
ERMAEFGV	HLA-B*46:01	0.0008534892815077911	0.00105244912946928	not-binder
NIHIHISE	HLA-B*46:01	0.12731470689177513	0.15418649009054358	not-binder
IESYQQRA	HLA-B*46:01	0.0021672292263247074	0.0016865322697326296	not-binder
SILHFAEI	HLA-B*46:01	0.19776482209563256	0.1316268735446652	not-binder
DHDITDSP	HLA-B*46:01	0.0016526791179785505	0.0018771883124191074	not-binder
LELANKFF	HLA-B*46:01	0.006292560161091388	0.003326231350908071	not-binder
RAVVLIVD	HLA-B*46:01	0.09821923859417439	0.12076302830627417	not-binder
DEAVRLAL	HLA-B*46:01	0.06896085478365421	0.08553299135895798	not-binder
AANIDQIV	HLA-B*46:01	0.1876184895634651	0.14440329417331035	not-binder
VKIVAPHV	HLA-B*46:01	0.05025705471634865	0.03582113333741955	not-binder
VYGREGHT	HLA-B*46:01	0.002875596925150603	0.0032192580635930744	not-binder
LMELSEQH	HLA-B*46:01	0.006717695173574611	0.007111446715977226	not-binder
AYIIRIPF	HLA-B*46:01	0.7711931586265564	0.10733070020087308	binder
SQGVVEYA	HLA-B*46:01	0.001638436340726912	0.001690815700142894	not-binder
AAGGAATA	HLA-B*46:01	0.05617779227904975	0.09281635712829746	not-binder
AYFEKSKE	HLA-B*46:01	0.011868465226143599	0.007863610388228644	not-binder
RITRDQVL	HLA-B*46:01	0.0040726159699261185	0.003237106419566336	not-binder
ETAVQSTI	HLA-B*46:01	0.006047554640099406	0.004634665065082182	not-binder
LATVGKDM	HLA-B*46:01	0.5966963723301888	0.27677152957006795	ambiguous
TDNKELAC	HLA-B*46:01	0.001155541921616532	0.001391997235101369	not-binder
DEARTPLI	HLA-B*46:01	0.013527067063841968	0.017056276531406237	not-binder
LDVVKPSR	HLA-B*46:01	0.003720208606682718	0.0029482882065224553	not-binder
RSQEHPAS	HLA-B*46:01	0.0004605900787282735	0.00018330247329131262	not-binder
KTLSIRFR	HLA-B*46:01	0.002444101469882298	0.003066554932609844	not-binder
KRSKQIMA	HLA-B*46:01	0.0003460201354755554	0.0004257837806820856	not-binder
RAAPSGVP	HLA-B*46:01	0.0179317485075444	0.014023867761323867	not-binder
HGLTLVGV	HLA-B*46:01	0.016240542544983326	0.012684730464716219	not-binder
AQRILSFA	HLA-B*46:01	0.013492206670343876	0.015671245445568967	not-binder
RLGWSHGN	HLA-B*46:01	0.0005900625466892962	0.000559458352646045	not-binder
TMRSAQIL	HLA-B*46:01	0.1902410427108407	0.276452313168319	not-binder
VHDEWFAD	HLA-B*46:01	0.008165707037551328	0.0070228420442862635	not-binder
GRLKANNP	HLA-B*46:01	0.0003627691732617677	0.00037419243271883795	not-binder
SANIPSET	HLA-B*46:01	0.09800349976867437	0.08278737956657604	not-binder
AGFFTGAG	HLA-B*46:01	0.026578337093815206	0.01525838174035337	not-binder
AIVSVKVP	HLA-B*46:01	0.11637250110507011	0.11548937202542257	not-binder
EYMADSGA	HLA-B*46:01	0.001487404730869457	0.0022411693247121646	not-binder
EARTIIPT	HLA-B*46:01	0.051498500257730485	0.04590722568771896	not-binder
IKRAVFAR	HLA-B*46:01	0.0011201093322597444	0.0012435508987758824	not-binder
AEAELMGA	HLA-B*46:01	0.005681693054793868	0.00905305193009938	not-binder
ALIVLLAQ	HLA-B*46:01	0.03481513811275363	0.015899044369385013	not-binder
FKPGEDVT	HLA-B*46:01	0.020174799580127002	0.014197659483096585	not-binder
KKSLAADE	HLA-B*46:01	0.0028181664820294827	0.0020834176565930544	not-binder
NFAAGGAA	HLA-B*46:01	0.031521832733415064	0.039386527437119304	not-binder
LDKTATTK	HLA-B*46:01	0.007863170554628596	0.012741202510796473	not-binder
DNFEHFKG	HLA-B*46:01	0.0021514130698051304	0.0030591983784055447	not-binder
AGEIDEQA	HLA-B*46:01	0.006125131098087877	0.00821050844845266	not-binder
STLNPLIY	HLA-B*46:01	0.25623152405023575	0.17296642847228258	not-binder
AEDILHDR	HLA-B*46:01	0.00920863019709941	0.008052634141813645	not-binder
TPEARPID	HLA-B*46:01	0.0016945808009040774	0.0009696140536644335	not-binder
ERGFHRIN	HLA-B*46:01	0.0005904641009692568	0.00042612974786123027	not-binder
KKLEDAEK	HLA-B*46:01	0.0028955464833416043	0.0023866961401764306	not-binder
DLYFSTER	HLA-B*46:01	0.004875787650234997	0.004131858108570998	not-binder
PPPPSQAS	HLA-B*46:01	0.017412004934158176	0.029151991284511045	not-binder
LYAKLTPW	HLA-B*46:01	0.03817536095157266	0.02713257833898954	not-binder
YDSDPKSR	HLA-B*46:01	0.0023338709608651696	0.002206741830405443	not-binder
LDGQDGKA	HLA-B*46:01	0.007859882092452608	0.013544724448875922	not-binder
LEKYIISH	HLA-B*46:01	0.15694145429879428	0.175041057129912	not-binder
TFLIRGVA	HLA-B*46:01	0.006803667463827878	0.004750671791463198	not-binder
VYGGGSFG	HLA-B*46:01	0.027151054749265314	0.031164723450680037	not-binder
CNRWLDAN	HLA-B*46:01	0.0012894351384602487	0.00173760084988868	not-binder
ALGVPLYS	HLA-B*46:01	0.008742182864807546	0.011877234049959672	not-binder
VTGAFDAI	HLA-B*46:01	0.06036783196032047	0.03991596399140821	not-binder
AARQNGIS	HLA-B*46:01	0.06710904147475957	0.1271562817678917	not-binder
PGHADYAY	HLA-B*46:01	0.1731378398835659	0.15403833151806326	not-binder
AFRREKYV	HLA-B*46:01	0.0009729595942189917	0.0009403591237034858	not-binder
RGALMTTA	HLA-B*46:01	0.001321183395339176	0.0010550899166817482	not-binder
DVVFSTTL	HLA-B*46:01	0.038699216488748786	0.02915270909191525	not-binder
VPEITGFA	HLA-B*46:01	0.0010520471623749472	0.0011120516465900662	not-binder
KTKVQEVE	HLA-B*46:01	0.027441467437893153	0.02585209138040726	not-binder
AGAGGEEK	HLA-B*46:01	0.06361846650834195	0.09465891431454425	not-binder
AGALGRSL	HLA-B*46:01	0.1740881998091936	0.13901387376770705	not-binder
DRSKPHVN	HLA-B*46:01	0.0025452427216805518	0.0017540622242638527	not-binder
ERITLAKL	HLA-B*46:01	0.0033524371639941817	0.004081456129011072	not-binder
VLPTGAMN	HLA-B*46:01	0.045546979364007714	0.028993062803213763	not-binder
MEAQLKAY	HLA-B*46:01	0.09414563737809659	0.07273845310870429	not-binder
IARWHSSA	HLA-B*46:01	0.39690747708082197	0.3432088346264458	ambiguous
ENGETLYS	HLA-B*46:01	0.0005888238803891	0.0005227463280483738	not-binder
PVYYVQYG	HLA-B*46:01	0.020871680913842283	0.032898136790115044	not-binder
KDAGHNTN	HLA-B*46:01	0.00046779440890531987	0.00027733194293541976	not-binder
TVSNGVII	HLA-B*46:01	0.009575842902995646	0.00707785284141924	not-binder
SKKPKTPS	HLA-B*46:01	0.009483807254582644	0.008450509784219894	not-binder
GFTSLLME	HLA-B*46:01	0.024715417716652154	0.022562288792851035	not-binder
DGITKGHA	HLA-B*46:01	0.02251229275716469	0.042982874875260285	not-binder
IYADDLKA	HLA-B*46:01	0.13186231348663568	0.172180070883929	not-binder
LDCTVKAK	HLA-B*46:01	0.0007928649574751034	0.0006462167183067848	not-binder
GIARLPEP	HLA-B*46:01	0.010763065400533378	0.013500882583812525	not-binder
MSEMKMGR	HLA-B*46:01	0.00020612506777979435	8.966806804514279e-05	not-binder
YARQGIIT	HLA-B*46:01	0.4234123043715954	0.30644246959240895	ambiguous
RNDFTNNY	HLA-B*46:01	0.001567020732909441	0.000996084690115496	not-binder
DAKVDFQL	HLA-B*46:01	0.1838643655180931	0.1479059557684996	not-binder
DHDDGQLP	HLA-B*46:01	0.002591849544842262	0.004434627277792986	not-binder
VLSEDYMR	HLA-B*46:01	0.001696355442982167	0.0015868357651492573	not-binder
PCNQFGKQ	HLA-B*46:01	0.0029399291292065755	0.005300563716849961	not-binder
PLDKAGAY	HLA-B*46:01	0.06262404324952513	0.0686778133828384	not-binder
AGRISFYK	HLA-B*46:01	0.005741740495432168	0.008186316153201508	not-binder
SVGAVLVH	HLA-B*46:01	0.6429458320140838	0.17611274747186573	binder
TKSFFLYN	HLA-B*46:01	0.006090234767179936	0.006377449951702092	not-binder
LVTVLLAP	HLA-B*46:01	0.12750983983278275	0.09502703783696788	not-binder
SGGGSDGW	HLA-B*46:01	0.0001832076952268835	9.489076852353207e-05	not-binder
GAGGIVNA	HLA-B*46:01	0.06686066668480635	0.07822339878816965	not-binder
KDDPKLMQ	HLA-B*46:01	0.007216650189366192	0.005827295331458758	not-binder
YGYAKVSK	HLA-B*46:01	0.10125331226736307	0.08970807368322595	not-binder
YWQQTDPT	HLA-B*46:01	0.006922289077192545	0.007498974669784731	not-binder
SRSQSPLL	HLA-B*46:01	0.0026219982726615855	0.003751747500865203	not-binder
KGKRERIG	HLA-B*46:01	0.0020137451210757717	0.001965773833703106	not-binder
EQTILILG	HLA-B*46:01	0.0020770927891135215	0.0007390059416225548	not-binder
LGTGNILR	HLA-B*46:01	0.005698469560593366	0.0015776296806696872	not-binder
RRKITQGD	HLA-B*46:01	0.00011777578865803661	8.817906847130306e-05	not-binder
NDLVAKKA	HLA-B*46:01	0.010416073910892009	0.009335462390324883	not-binder
NTNVYKAN	HLA-B*46:01	0.0027110510971397163	0.0009640942178528809	not-binder
HPRHPYVG	HLA-B*46:01	0.001062267931411043	0.00047904532054552696	not-binder
RPNVGKST	HLA-B*46:01	0.00036045400775037707	5.35026098839036e-05	not-binder
MNAQIRKQ	HLA-B*46:01	0.006756585836410522	0.002714613267479849	not-binder
ELVDEDFH	HLA-B*46:01	0.012937877676449716	0.013130623867520511	not-binder
KIYIATKR	HLA-B*46:01	0.0030835371697321536	0.003452074252143604	not-binder
EVTYWDEM	HLA-B*46:01	0.01874569561332464	0.014001368396510965	not-binder
GQRILSKI	HLA-B*46:01	0.023214250756427645	0.023183934274712197	not-binder
GIKELSTL	HLA-B*46:01	0.6162345677614212	0.2864594695490856	ambiguous
PGQKITDI	HLA-B*46:01	0.046796943456865844	0.08916440278609755	not-binder
WQKIMNDT	HLA-B*46:01	0.009832780912984163	0.008927223472585736	not-binder
NLKMKMEE	HLA-B*46:01	0.0030418329988606274	0.002086365008530864	not-binder
QQVGGKGG	HLA-B*46:01	0.0016714201170543674	0.001956953736836317	not-binder
NPINHSKS	HLA-B*46:01	0.0005839266494149342	0.0004531543796864274	not-binder
VNNKENQL	HLA-B*46:01	0.029832902178168298	0.03084048396971109	not-binder
SRTIDFKK	HLA-B*46:01	0.000313871685648337	0.0002770044555660937	not-binder
GELGIYAG	HLA-B*46:01	0.0011373490502592175	0.0011100372241338527	not-binder
PTAPFELY	HLA-B*46:01	0.43644220419228075	0.27598513641021816	ambiguous
NGDHEPVN	HLA-B*46:01	0.013018737966194748	0.015001053044945114	not-binder
DEEYDLWL	HLA-B*46:01	0.0014293768661445938	0.0015654504516063	not-binder
FGAAMRRR	HLA-B*46:01	0.0001763637465046486	0.00012197660560012852	not-binder
AYFPQTDS	HLA-B*46:01	0.023684570810291915	0.01795720475877263	not-binder
VVATTRGD	HLA-B*46:01	0.01126689426600933	0.011245224669376934	not-binder
AGGIVPRF	HLA-B*46:01	0.66857251226902	0.2480201837116291	binder
YQSKREDE	HLA-B*46:01	0.001516485441243276	0.0007881646364354919	not-binder
FLVVFRIL	HLA-B*46:01	0.09008081406354904	0.02333636378671172	not-binder
DDKERSVL	HLA-B*46:01	0.059437302325386555	0.10012510041420898	not-binder
EVISFKEK	HLA-B*46:01	0.037016141240019354	0.06877940478924276	not-binder
IAGRMMLK	HLA-B*46:01	0.00918067172751762	0.01635189096234992	not-binder
DAAVGFGN	HLA-B*46:01	0.009397478844039141	0.006975825878022363	not-binder
THLYLLVA	HLA-B*46:01	0.010474212560802698	0.005776991093726581	not-binder
QTYTKKAK	HLA-B*46:01	0.0006474310561316088	0.0006761302226936192	not-binder
QGASVTIL	HLA-B*46:01	0.046259792149066926	0.03652677376308706	not-binder
PSKPCVMT	HLA-B*46:01	0.004371487093158067	0.0036299272232469515	not-binder
LLADFLSP	HLA-B*46:01	0.07301214367616922	0.07854494826602795	not-binder
NYKARDGQ	HLA-B*46:01	0.002072357258293778	0.0016171503395206945	not-binder
SRRQRQEV	HLA-B*46:01	8.354011806659401e-05	5.9810352801563224e-05	not-binder
YREGNLAF	HLA-B*46:01	0.020352000091224908	0.022453450321742643	not-binder
VVYSHDEE	HLA-B*46:01	0.20207096487283707	0.13925362213664566	not-binder
LAVRRANR	HLA-B*46:01	0.0007007970154518262	0.001172266516891606	not-binder
VQGVDKFL	HLA-B*46:01	0.004957657726481557	0.0019511726886127503	not-binder
IRALGQNK	HLA-B*46:01	0.0008175559698429425	0.0009235877490994334	not-binder
TASHNRIP	HLA-B*46:01	0.006158637744374573	0.006070620592370758	not-binder
PLPEAPQP	HLA-B*46:01	0.019216720759868623	0.024006441779225385	not-binder
EDIGYDSL	HLA-B*46:01	0.02237974361050874	0.02472366594809139	not-binder
LGYSIDWT	HLA-B*46:01	0.01899358081864193	0.020745630277468233	not-binder
RGDYLGGT	HLA-B*46:01	0.0002203431005909806	0.00016991641333189388	not-binder
VCGGFAMP	HLA-B*46:01	0.0022007909836247565	0.0022704435521172465	not-binder
NMLAISQP	HLA-B*46:01	0.008195236045867204	0.00882744381672836	not-binder
LMEYALVN	HLA-B*46:01	0.023116582806687803	0.014864100826597528	not-binder
PAELRAHA	HLA-B*46:01	0.0012372116965707392	0.000549620590306139	not-binder
PLDGLGPE	HLA-B*46:01	0.01860381355509162	0.0180093330815611	not-binder
YDRFDDIA	HLA-B*46:01	0.022025118162855507	0.015434240338394122	not-binder
YQVIRDSD	HLA-B*46:01	0.0024618009105324746	0.001528287325518178	not-binder
TGLGTSTQ	HLA-B*46:01	0.0017675691517069936	0.0013423601668424627	not-binder
TKSRKERF	HLA-B*46:01	0.005693635903298855	0.004428373067363623	not-binder
CGAMSQGF	HLA-B*46:01	0.009919256408466026	0.009532260642372009	not-binder
DYPDAYTT	HLA-B*46:01	0.01939640021882951	0.020998135716436717	not-binder
SHKQNDYL	HLA-B*46:01	0.0008421797814662568	0.0009158201165723219	not-binder
KVKMIVFA	HLA-B*46:01	0.005085579940350726	0.005119647683418735	not-binder
TGPLDPEC	HLA-B*46:01	0.0009618323238100857	0.00033812798011014324	not-binder
DWIQFIIS	HLA-B*46:01	0.0013008852140046657	0.0010690179856928932	not-binder
APKPKIDI	HLA-B*46:01	0.018872757838107646	0.01886757110572162	not-binder
FEVVSTTD	HLA-B*46:01	0.0033940472872927784	0.0012784628678134797	not-binder
QATLYAAG	HLA-B*46:01	0.006222637137398124	0.005356077237037413	not-binder
DEKVTHVE	HLA-B*46:01	0.022906214790418745	0.034711323327848334	not-binder
PITLTQYL	HLA-B*46:01	0.018976674927398563	0.016557432173013677	not-binder
YRNPGGQH	HLA-B*46:01	0.012982387840747834	0.015956311660645192	not-binder
FRPEFLNR	HLA-B*46:01	0.0022130442201159896	0.0014218302490403864	not-binder
AHTVHADK	HLA-B*46:01	0.004968813760206104	0.004582277709130967	not-binder
VTLSSKPQ	HLA-B*46:01	0.025977966841310263	0.02495760965462933	not-binder
ADGVAIDT	HLA-B*46:01	0.01326987319625914	0.006470920117008425	not-binder
IVARQDNK	HLA-B*46:01	0.002287353313295171	0.002683707000395542	not-binder
AKDLEYLN	HLA-B*46:01	0.005345780844800174	0.004255168647545473	not-binder
GFIDPGFC	HLA-B*46:01	0.0026445281226187946	0.002519707414864016	not-binder
YGQKNSAP	HLA-B*46:01	0.013048974866978823	0.021867169735337276	not-binder
GGRSSSSR	HLA-B*46:01	0.0008016445342946099	0.000933564607662803	not-binder
SGFLWPDA	HLA-B*46:01	0.04664073613239452	0.05305631860299424	not-binder
SQTSFLPR	HLA-B*46:01	0.003844515001401305	0.003216398760114535	not-binder
RSTHLTEH	HLA-B*46:01	0.03710218833293766	0.06059503155275723	not-binder
GRLQQEFD	HLA-B*46:01	0.0006443799677072093	0.0005453358444348263	not-binder
TLPSLPKM	HLA-B*46:01	0.352347257733345	0.21880949344305592	not-binder
MTRVDRTL	HLA-B*46:01	0.1369226437062025	0.18235601728316977	not-binder
IAVQGAEM	HLA-B*46:01	0.9598471283912658	0.03890459096798801	binder
YDGRKRDP	HLA-B*46:01	0.00013960441283416002	8.703037210680507e-05	not-binder
AIGHQWYW	HLA-B*46:01	0.0031691033975221215	0.0026784695471795757	not-binder
RENGGYHA	HLA-B*46:01	0.002684263895935146	0.004534737746977891	not-binder
ASVVEEEL	HLA-B*46:01	0.30550679564476013	0.04562281522681007	not-binder
TVCCSIAS	HLA-B*46:01	0.0010977890924550593	0.0007562387788872931	not-binder
PLTNKEPN	HLA-B*46:01	0.010332648432813585	0.007592063711943903	not-binder
TGSSEVQV	HLA-B*46:01	0.005144232511520385	0.004491499874254209	not-binder
TPNDNPDQ	HLA-B*46:01	0.0013422151965642114	0.0011715032895423265	not-binder
DPFTEKRL	HLA-B*46:01	0.0024341689713764936	0.0017584816231994895	not-binder
AEELLKLR	HLA-B*46:01	0.015643539343727753	0.018432913824156218	not-binder
DQSTSQNQ	HLA-B*46:01	0.001116484780504834	0.001430236993142535	not-binder
WQTRYPQN	HLA-B*46:01	0.0030625585714005865	0.0030219807695595602	not-binder
ALDAIARK	HLA-B*46:01	0.004069614270702004	0.003991605517880189	not-binder
QQAMLLGL	HLA-B*46:01	0.012698520347476006	0.007854284450914774	not-binder
AAAGAGLL	HLA-B*46:01	0.17787592727690935	0.23747364565079837	not-binder
EDGSMAYI	HLA-B*46:01	0.0011281302147835958	0.001052579539121896	not-binder
PRLTFLLD	HLA-B*46:01	0.0026135014777537435	0.004241471160523926	not-binder
FVGYLGER	HLA-B*46:01	0.016763588506728412	0.008467619473056881	not-binder
TLGELTEI	HLA-B*46:01	0.0223105582408607	0.01923533899395923	not-binder
SINYVTVG	HLA-B*46:01	0.04109726008027792	0.04037821424211611	not-binder
GLLKDGSQ	HLA-B*46:01	0.007574961241334677	0.010985743157374512	not-binder
AHDLLKHP	HLA-B*46:01	0.0021474141685757786	0.0023112751268543398	not-binder
QDESRTEV	HLA-B*46:01	0.0048056600848212835	0.0021301460739171127	not-binder
AGYDLFTS	HLA-B*46:01	0.08770648892968894	0.09413954252280919	not-binder
NEIQTLAT	HLA-B*46:01	0.0037063559517264365	0.0015734823310201193	not-binder
QRPPLRSA	HLA-B*46:01	0.0010392724681878463	0.0005356552588085005	not-binder
HVFTPDTD	HLA-B*46:01	0.02502424189588055	0.025303687000741926	not-binder
VDSRKLQR	HLA-B*46:01	0.00020504035346675665	0.00016433411281460114	not-binder
EQAAPAQP	HLA-B*46:01	0.007224190118722618	0.010012239309620504	not-binder
PQDDLPEI	HLA-B*46:01	0.010751439700834453	0.008548397843801172	not-binder
SLAFELRR	HLA-B*46:01	0.0020901228228467515	0.0032548752419722287	not-binder
IGDVLSQT	HLA-B*46:01	0.005943968868814408	0.005897033278002911	not-binder
LFWTEEKP	HLA-B*46:01	0.004871761798858643	0.0031944472076428252	not-binder
VKGMRFDR	HLA-B*46:01	0.00023900889354990795	0.00019499148758571623	not-binder
AATGAFHG	HLA-B*46:01	0.03186927111819386	0.04491362112804585	not-binder
FWITDLSI	HLA-B*46:01	0.027571366960182787	0.02636156004462258	not-binder
RVSKGEVP	HLA-B*46:01	0.0012026499447529205	0.0009717980290182114	not-binder
EGMNDLRE	HLA-B*46:01	0.004228018305730075	0.004397451609270966	not-binder
GKDRSQEE	HLA-B*46:01	0.0030382839846424758	0.003327696058403682	not-binder
DTNLKIYD	HLA-B*46:01	0.027035827445797623	0.04812121886121373	not-binder
KGVSKAVD	HLA-B*46:01	0.0058152411133050915	0.0027358491207287957	not-binder
NYLKQVVA	HLA-B*46:01	0.004938501352444291	0.0013562088740445457	not-binder
EKTLSPPE	HLA-B*46:01	0.0032304399181157352	0.0015633133194475853	not-binder
DYNLVSVL	HLA-B*46:01	0.043039947748184204	0.03645192907107112	not-binder
PCTPRGIV	HLA-B*46:01	0.003149510734147043	0.004534015258089372	not-binder
NYKLAALK	HLA-B*46:01	0.002095130761153996	0.001038813797258433	not-binder
KTHSLAVN	HLA-B*46:01	0.013655350892804563	0.011282534050891734	not-binder
NSSIFYEP	HLA-B*46:01	0.047780307079665366	0.06614864654715871	not-binder
RIPFVSYF	HLA-B*46:01	0.3558402419090271	0.09880562468692622	not-binder
AASKMRKA	HLA-B*46:01	0.009479403687873856	0.011021235405316463	not-binder
GPTGVEYV	HLA-B*46:01	0.000768979575150297	0.0006612623035783275	not-binder
LIVGLGNP	HLA-B*46:01	0.016417606640607117	0.01952489731769466	not-binder
RGLHATRE	HLA-B*46:01	0.00037623583775712175	0.00026636360356947574	not-binder
DVRIKLFK	HLA-B*46:01	0.0006266315263928846	0.00057914298341182	not-binder
DEQLVGQV	HLA-B*46:01	0.014463622774928808	0.019247131075764458	not-binder
TPGRMKAK	HLA-B*46:01	0.00022153111785883084	0.0003115597574272458	not-binder
RHKKWLKL	HLA-B*46:01	0.0005903715384192765	0.00040577173098338794	not-binder
PSTTSGSN	HLA-B*46:01	0.00040056333236861976	0.0002075705829224547	not-binder
GLLDVDVY	HLA-B*46:01	0.20511900633573532	0.1790834575468671	not-binder
LPLSQIRG	HLA-B*46:01	0.0007978622452355921	0.0007771010039162705	not-binder
KIVKDLDM	HLA-B*46:01	0.1336140777915716	0.09899151852470814	not-binder
EFLPMEIQ	HLA-B*46:01	0.02817390626296401	0.019679850578797512	not-binder
NTLTEIDQ	HLA-B*46:01	0.006097163498634472	0.003787399257698793	not-binder
TLGDSELE	HLA-B*46:01	0.005865685222670436	0.004343188470987555	not-binder
PLGSFLGE	HLA-B*46:01	0.01025060168467462	0.008315405712031836	not-binder
QQIAQLTA	HLA-B*46:01	0.02162056223023683	0.02005706382982213	not-binder
QLYQRLTK	HLA-B*46:01	0.0019740642397664486	0.0013211935066472268	not-binder
LTFRPIPK	HLA-B*46:01	0.016110866656526925	0.012982368472064054	not-binder
LFKKNLNH	HLA-B*46:01	0.11589348241686821	0.10619538036728526	not-binder
PLSESYTN	HLA-B*46:01	0.0018896050984039902	0.0006129207812720048	not-binder
LYKAQNEL	HLA-B*46:01	0.1977418914437294	0.2044807080249567	not-binder
VARASKNL	HLA-B*46:01	0.11219821721315384	0.12557429994143862	not-binder
LAQVQQAG	HLA-B*46:01	0.017116666212677954	0.01723016167233428	not-binder
AFTGVGGT	HLA-B*46:01	0.012013191124424338	0.009374696422331191	not-binder
IKNGLLAT	HLA-B*46:01	0.03516005980782211	0.023206859004852677	not-binder
DAIGIDLY	HLA-B*46:01	0.2863874790258706	0.3340771434821017	not-binder
SAGIPSPN	HLA-B*46:01	0.05087005537934601	0.05958612993955346	not-binder
GEQDTLQG	HLA-B*46:01	0.000853934796032263	0.0011010430867332858	not-binder
KLAADTPL	HLA-B*46:01	0.10188535642810166	0.10651930410345806	not-binder
KTWKDVNS	HLA-B*46:01	0.0030671441927552223	0.0021688552717136814	not-binder
ALIVADMP	HLA-B*46:01	0.07467460711486637	0.10690289810230465	not-binder
KCKEPVSL	HLA-B*46:01	0.07649048906168901	0.06838521417276695	not-binder
HHTSPTLL	HLA-B*46:01	0.004360691667534411	0.002997943699048652	not-binder
VRVRGNEG	HLA-B*46:01	0.00022697584645356983	0.00019461491025677525	not-binder
PKIDQKSL	HLA-B*46:01	0.025325259706005455	0.03583447009147028	not-binder
TMLEDHEF	HLA-B*46:01	0.8243480205535889	0.0970600312721764	binder
INAVVLGD	HLA-B*46:01	0.04894979065284133	0.036548028720357804	not-binder
GNSFKNGC	HLA-B*46:01	0.00018144957211916335	0.00016538147413165032	not-binder
KSNLASLG	HLA-B*46:01	0.0015270849136868492	0.0015969526511587027	not-binder
KSHYNRRT	HLA-B*46:01	0.0014792969508562238	0.0011472098891373468	not-binder
LLIAEGSS	HLA-B*46:01	0.020782163040712474	0.02030770356505092	not-binder
NEYLSRNY	HLA-B*46:01	0.020660171657800673	0.015033843910383857	not-binder
VQGPILSK	HLA-B*46:01	0.021654317947104575	0.023058130567502413	not-binder
SAPDIAGQ	HLA-B*46:01	0.11088262721896172	0.10919201089792899	not-binder
KAGHTGTL	HLA-B*46:01	0.050854181265458466	0.08928607271224294	not-binder
VDIETRLS	HLA-B*46:01	0.013230313081294298	0.010435540697071833	not-binder
LLLAATRK	HLA-B*46:01	0.0021104229672346264	0.0016364858887258306	not-binder
SSTAITST	HLA-B*46:01	0.017011153604835273	0.011928780715699819	not-binder
TGSDEFCR	HLA-B*46:01	0.00039955022039066533	0.00045976990676225345	not-binder
VANLFIIV	HLA-B*46:01	0.2325907438993454	0.1681411411335906	not-binder
KTVLMIAI	HLA-B*46:01	0.06126048257574439	0.04519179910927402	not-binder
RSVNAIEE	HLA-B*46:01	0.006990286032669246	0.004459251675746508	not-binder
RSNPETMV	HLA-B*46:01	0.006586878775851801	0.011546176284482203	not-binder
DQILEGRI	HLA-B*46:01	0.006648003065492958	0.00549977892387106	not-binder
IELPEGVE	HLA-B*46:01	0.03557156207971275	0.035920103412795376	not-binder
GDNMLEAS	HLA-B*46:01	0.0005248720830422826	0.00038792443153322023	not-binder
FDNYRKRT	HLA-B*46:01	0.00048548329650657254	0.0005219437151502916	not-binder
NHVSSASE	HLA-B*46:01	0.007066384120844304	0.009519243232246307	not-binder
AKSLAESL	HLA-B*46:01	0.051115138828754424	0.03843180178029272	not-binder
ISRFSMGL	HLA-B*46:01	0.31810248345136644	0.21716661874476612	not-binder
VIAYQPGM	HLA-B*46:01	0.12653894126415252	0.11382425699154447	not-binder
DFSGDAVP	HLA-B*46:01	0.01567235531983897	0.02709123797730768	not-binder
LQDLSRKD	HLA-B*46:01	0.0005650998962664743	0.0004945988488094678	not-binder
TSYYKSPH	HLA-B*46:01	0.3078553855419159	0.1522992957424258	not-binder
EIIKIIIN	HLA-B*46:01	0.044714846462011335	0.01035015820213039	not-binder
KPLYLNAI	HLA-B*46:01	0.006168543998501264	0.005021198018412438	not-binder
VTSTGTST	HLA-B*46:01	0.0017719660187140106	0.00046273201298062085	not-binder
GGRVVLRN	HLA-B*46:01	0.005414054467109963	0.008212120115309833	not-binder
GRLTLLLG	HLA-B*46:01	0.00022792780018789926	0.00023550602883950082	not-binder
ATELARRL	HLA-B*46:01	0.0032207223674049603	0.0038516057251154223	not-binder
DSSLLPGV	HLA-B*46:01	0.019124773470684885	0.03334418349441277	not-binder
PSGLTQLF	HLA-B*46:01	0.08149670250713825	0.045644494385589915	not-binder
DVVQVRER	HLA-B*46:01	0.0011723738512955605	0.000834808313408708	not-binder
GRLTFNRD	HLA-B*46:01	7.938890666991938e-05	9.292153831123589e-05	not-binder
RLFSPVVK	HLA-B*46:01	0.010108422162011266	0.007817717443776457	not-binder
FGVFAAEF	HLA-B*46:01	0.9353488564491272	0.03210401309920778	binder
LYGHAVVP	HLA-B*46:01	0.04753459244966507	0.03363324028916046	not-binder
TVLVMTTA	HLA-B*46:01	0.026782725867815316	0.03155854599526812	not-binder
VYLNGESF	HLA-B*46:01	0.4527179554104805	0.26149024383519026	ambiguous
AQGLWEVP	HLA-B*46:01	0.018263645353727043	0.02832660267925604	not-binder
ACSSRNVY	HLA-B*46:01	0.17651405669748782	0.1450207540779192	not-binder
TPLQISRV	HLA-B*46:01	0.002348419450572692	0.0028663530618845924	not-binder
RWQSDRLT	HLA-B*46:01	0.0005728928430471569	0.000339907456823944	not-binder
IAFDTIRR	HLA-B*46:01	0.04495643314439803	0.08188432077353089	not-binder
ARVPKILA	HLA-B*46:01	0.004347060387954116	0.003253458171925561	not-binder
RTHRLAAI	HLA-B*46:01	0.007268231391208246	0.005790393703729838	not-binder
MRNNPNHP	HLA-B*46:01	0.00286989093219745	0.0024597329033864018	not-binder
AVKYGADT	HLA-B*46:01	0.049338804371654985	0.044031307578739326	not-binder
HLYMQNSE	HLA-B*46:01	0.016813564696349204	0.024903581464974768	not-binder
WKEKYIHQ	HLA-B*46:01	0.0012492745139752516	0.000706826268123112	not-binder
IFDKECRK	HLA-B*46:01	0.0005027453029470052	0.00038251463592793816	not-binder
MSHITDPM	HLA-B*46:01	0.885953712463379	0.08485097192093753	binder
LLDNGRRG	HLA-B*46:01	0.00027873100043507293	0.0002112575599390801	not-binder
TLPEMEQH	HLA-B*46:01	0.0787683106958866	0.07368411087160526	not-binder
NPEHHHVH	HLA-B*46:01	0.052561860298737884	0.08032047874654782	not-binder
LVKANYLA	HLA-B*46:01	0.020518380554858596	0.017062897625501824	not-binder
RDPLLPTL	HLA-B*46:01	0.01153183791320771	0.010892544119111466	not-binder
EYQAQLEQ	HLA-B*46:01	0.006095505342818797	0.005780626955297055	not-binder
DGEIIQKV	HLA-B*46:01	0.04114863984286785	0.02154423738752903	not-binder
SYTYSYND	HLA-B*46:01	0.01061200835974887	0.012265170273358567	not-binder
STTNVDPE	HLA-B*46:01	0.014127870206721127	0.013791986829135766	not-binder
EDSSELCL	HLA-B*46:01	0.0009082455588213633	0.0010195802063004914	not-binder
PMRPMSLE	HLA-B*46:01	0.003743177722208202	0.0020859362529976515	not-binder
MDNPMEEP	HLA-B*46:01	0.0033612164668738844	0.005960753612752027	not-binder
LKTPLNII	HLA-B*46:01	0.06456923838704824	0.08329901219529164	not-binder
LPESDVEA	HLA-B*46:01	0.0010225988735328428	0.0009843766828204856	not-binder
STCGLTFA	HLA-B*46:01	0.0010951513628242537	0.0014070534151023933	not-binder
IAAGDDFD	HLA-B*46:01	0.14705062368884683	0.12453573918954441	not-binder
PLPPPPVL	HLA-B*46:01	0.43745447099208834	0.26169769663298165	ambiguous
SSIRTSCR	HLA-B*46:01	0.000343737137154676	0.00025639517384351876	not-binder
SCARQFFE	HLA-B*46:01	0.00343996369629167	0.0030894653494707314	not-binder
LTEHALKI	HLA-B*46:01	0.03739664304303005	0.04235161638149367	not-binder
HPLYIIKT	HLA-B*46:01	0.007151810254435986	0.007079214972876872	not-binder
PYVLTVHL	HLA-B*46:01	0.15653658621013164	0.13831919392147188	not-binder
TLLLVELH	HLA-B*46:01	0.06268548900261521	0.04491339800017298	not-binder
ELIEGLSR	HLA-B*46:01	0.03660173797979951	0.05982165364986346	not-binder
DVSRSKLL	HLA-B*46:01	0.002310417483386118	0.0027433096649354463	not-binder
QIASETSA	HLA-B*46:01	0.011565725738182663	0.013514867172556608	not-binder
EIATWKEV	HLA-B*46:01	0.015461618988774717	0.024991051835704547	not-binder
PNMVTPGH	HLA-B*46:01	0.001180700008990243	0.0009804964759527217	not-binder
SRGLPSSP	HLA-B*46:01	0.0007741298330074641	0.0006631108013482248	not-binder
EAELVEVL	HLA-B*46:01	0.024301874823868273	0.015055775396123612	not-binder
ELMPAKLK	HLA-B*46:01	0.007898054597899318	0.006953596699243269	not-binder
ISQLVKHP	HLA-B*46:01	0.019871156336739658	0.013533627640084374	not-binder
PRAQDLDV	HLA-B*46:01	0.004903356000431814	0.007602780165654142	not-binder
PRRKQTGR	HLA-B*46:01	3.310807023808593e-05	3.536085836241598e-05	not-binder
ASPYCRRT	HLA-B*46:01	0.0012374777666991576	0.001496569482378191	not-binder
DVEGSGDV	HLA-B*46:01	0.006705559310648823	0.011947487130375802	not-binder
INKFIGGE	HLA-B*46:01	0.15914101377129555	0.08224397653188174	not-binder
YFGTGFPH	HLA-B*46:01	0.529762364923954	0.2934991004300666	ambiguous
PVFKPNEP	HLA-B*46:01	0.04343378134071827	0.058141845138671974	not-binder
TVCDVGAG	HLA-B*46:01	0.0009410457132617012	0.0008552427921284174	not-binder
YAYRVKLL	HLA-B*46:01	0.8076763868331909	0.2704093694471264	binder
PGHTLGHI	HLA-B*46:01	0.002913765321136452	0.003360844057738888	not-binder
VAVVLGVT	HLA-B*46:01	0.3137086719274521	0.05964361665978751	not-binder
REVERKNE	HLA-B*46:01	0.0006118450633948669	0.0009405726105814257	not-binder
EQAVEILK	HLA-B*46:01	0.01807443955913186	0.01060910835082633	not-binder
YPPKIQQL	HLA-B*46:01	0.03526107612997294	0.01650598931810194	not-binder
TLSPYARG	HLA-B*46:01	0.00762753605376929	0.013529234896195593	not-binder
LALTMLCR	HLA-B*46:01	0.0029639132029842586	0.0024588834113044153	not-binder
DTLKRAES	HLA-B*46:01	0.0005184545705560594	0.0003257816337580336	not-binder
SQNNTAYT	HLA-B*46:01	0.0007808687660144642	0.0010051584235804675	not-binder
VIAAVEEL	HLA-B*46:01	0.5519031584262848	0.2813368308952403	ambiguous
ACGADGPM	HLA-B*46:01	0.008333266712725163	0.006727094750158726	not-binder
VPLVDSEG	HLA-B*46:01	0.00035940582456532865	0.0002886719923288911	not-binder
IIMLFTDG	HLA-B*46:01	0.07052103923633694	0.11766605512555953	not-binder
KRHYAMFE	HLA-B*46:01	0.0005243720908765682	0.0005679448690235585	not-binder
LTSSQTAL	HLA-B*46:01	0.24583580493927001	0.20703109641216763	not-binder
LRVIVSLP	HLA-B*46:01	0.008995728637091815	0.005954676040908287	not-binder
INVGISVS	HLA-B*46:01	0.07912052012979984	0.04919460687666583	not-binder
NIKLLNDA	HLA-B*46:01	0.07004532394930721	0.07414202075301232	not-binder
TLNPYMGM	HLA-B*46:01	0.2048855111002922	0.22912727046641923	not-binder
NETQRPME	HLA-B*46:01	0.0009668504528235645	0.000846658870863525	not-binder
SAINGEIV	HLA-B*46:01	0.41986304745078085	0.2845679184576833	ambiguous
IFVAQTDN	HLA-B*46:01	0.02626069700345397	0.023803779404395025	not-binder
SEVYGETN	HLA-B*46:01	0.004779284616233781	0.0037742191283786646	not-binder
VTYEGKHI	HLA-B*46:01	0.3214625465683639	0.31466048717526024	not-binder
VWGGAVSL	HLA-B*46:01	0.14883857350796462	0.1363559858734841	not-binder
ESYTPSRI	HLA-B*46:01	0.03900062032043934	0.01763152280628949	not-binder
AARAQVHE	HLA-B*46:01	0.05512439040467143	0.03922004207453891	not-binder
YVQNTECF	HLA-B*46:01	0.33935030847787856	0.2207557303755346	not-binder
QLCLEHGI	HLA-B*46:01	0.0006813756568590179	0.0005124215388812883	not-binder
EAPPREVL	HLA-B*46:01	0.12599367946386336	0.07970772327764564	not-binder
IWNNRIPV	HLA-B*46:01	0.049551100376993416	0.05661514308031519	not-binder
HNALRPFS	HLA-B*46:01	0.002831649748259224	0.0032148883282462665	not-binder
YEVVIYGG	HLA-B*46:01	0.005211548553779722	0.0024993925409018385	not-binder
ATGNWGEQ	HLA-B*46:01	0.006288281490560621	0.0049554313792897165	not-binder
FTSGATES	HLA-B*46:01	0.016734224744141102	0.013320307024184557	not-binder
EAIKQLRK	HLA-B*46:01	0.003824903757777065	0.0041596584385034125	not-binder
LASPRQLF	HLA-B*46:01	0.8404331922531127	0.1789594910615055	binder
LRRETEQM	HLA-B*46:01	0.0013438174035400152	0.0012728659396478005	not-binder
ALLRDAML	HLA-B*46:01	0.006250692706089467	0.00513980822969515	not-binder
VISESQKY	HLA-B*46:01	0.720713210105896	0.17624295429054537	binder
QGKKHTPR	HLA-B*46:01	0.0004640141618438065	0.0005569712534072738	not-binder
RRIDALNY	HLA-B*46:01	0.0027673581033013763	0.001764660017426543	not-binder
NTVVLTDD	HLA-B*46:01	0.005882631544955075	0.004332288088632314	not-binder
LIEEGCDI	HLA-B*46:01	0.0006442115263780579	0.00027725294354958717	not-binder
YRNWIEKA	HLA-B*46:01	0.0009325584644102492	0.0005363369365234688	not-binder
DDARVAAY	HLA-B*46:01	0.1932526918128133	0.2450107561135294	not-binder
SISHKYLM	HLA-B*46:01	0.013081675861030817	0.007849593469409291	not-binder
KQAGPYVS	HLA-B*46:01	0.002429919200949371	0.0022577505907689925	not-binder
FTSDSKLM	HLA-B*46:01	0.3143329826649278	0.30229428513661843	not-binder
ARKLGGHL	HLA-B*46:01	0.0011382470940588974	0.0016991527002629654	not-binder
IKQNPFLV	HLA-B*46:01	0.008322387747466565	0.00559348090918222	not-binder
KQAFWKDE	HLA-B*46:01	0.002811219438444823	0.0019826884090501755	not-binder
AKTLQAAL	HLA-B*46:01	0.03249136772938073	0.027107211648037092	not-binder
TAEIRYWF	HLA-B*46:01	0.015776831901166587	0.028850926368972053	not-binder
LLQFYAET	HLA-B*46:01	0.043657748773694036	0.0461217617873618	not-binder
EEVSIEDM	HLA-B*46:01	0.005517644889187068	0.0058625634671516935	not-binder
TRAKNSIA	HLA-B*46:01	0.00036134440742898735	0.00044146940961708856	not-binder
LLFKRKRF	HLA-B*46:01	0.01815759614109993	0.02114611361932078	not-binder
LERRLDNI	HLA-B*46:01	0.00040376322249358054	0.0004297623472136121	not-binder
KLLKRNAA	HLA-B*46:01	0.0017378710559569298	0.0021819627066306775	not-binder
MTWSLLPW	HLA-B*46:01	0.07817765641957522	0.05718796419201636	not-binder
FPEPFDNI	HLA-B*46:01	0.002181284347898327	0.0021444116470815252	not-binder
VPMDKEHL	HLA-B*46:01	0.0036420671618543564	0.002965117253525934	not-binder
KVLPRGLS	HLA-B*46:01	0.004301454813685268	0.004425968465472384	not-binder
NEPTISEE	HLA-B*46:01	0.004113148847682169	0.005927357791674018	not-binder
AVVDVAEL	HLA-B*46:01	0.9242474913597107	0.06283202550423024	binder
LLVLLACA	HLA-B*46:01	0.005644879548344761	0.00578432279571665	not-binder
TYAYEGNG	HLA-B*46:01	0.004567041154950857	0.004843564743915666	not-binder
VELLLEAN	HLA-B*46:01	0.01580434925854206	0.017986250464868233	not-binder
TVLSMSLS	HLA-B*46:01	0.001933882135199383	0.0018385677233413718	not-binder
SSPPRPPT	HLA-B*46:01	0.06470353119075298	0.05426377690972745	not-binder
LGIDVNKI	HLA-B*46:01	0.5009194150567055	0.27033860303985247	ambiguous
HVHTHTVT	HLA-B*46:01	0.09985709879547358	0.16372950555779847	not-binder
WLLTYIDA	HLA-B*46:01	0.012893994757905602	0.01540192921383965	not-binder
ELSWPMKT	HLA-B*46:01	0.006318828405346722	0.007960731823017812	not-binder
MAQEVKEL	HLA-B*46:01	0.8853534936904908	0.0933989073764517	binder
EDSTSVTA	HLA-B*46:01	0.001207225990947336	0.0015839826118942846	not-binder
LSVKERAL	HLA-B*46:01	0.4196201264858246	0.19981847498305158	ambiguous
GNNAVLKI	HLA-B*46:01	0.023289679316803813	0.02030951526745139	not-binder
LFRSDMTQ	HLA-B*46:01	0.0241726728156209	0.02028828343696654	not-binder
LYSLQVFY	HLA-B*46:01	0.2604330338537693	0.2334717710291885	not-binder
GEQKKEGT	HLA-B*46:01	0.0004074604645211366	0.0002643389083351949	not-binder
GYGRITRE	HLA-B*46:01	0.004172090999782085	0.00450104077633264	not-binder
AARAAGEE	HLA-B*46:01	0.10425389744341373	0.10746810536553758	not-binder
LDYRKQAL	HLA-B*46:01	0.008535181824117898	0.012322511732057178	not-binder
SEYDAAKD	HLA-B*46:01	0.031167883332818745	0.03018544654561063	not-binder
METGEGSE	HLA-B*46:01	0.0009098481793898827	0.001055358923231734	not-binder
NNLDDIER	HLA-B*46:01	0.019424961041659118	0.017452358667519405	not-binder
HFVQNDRI	HLA-B*46:01	0.009050815715454519	0.007080484355111648	not-binder
FQGVETSV	HLA-B*46:01	0.0070478469133377075	0.0017922244163358669	not-binder
SSVDLLIR	HLA-B*46:01	0.11804421255365014	0.13327729968631494	not-binder
PHQHGKTG	HLA-B*46:01	0.0008253192878328264	0.0007031160783708928	not-binder
ARQQDEIE	HLA-B*46:01	0.003102158650290221	0.0027259796111335968	not-binder
DKTGTLTQ	HLA-B*46:01	0.00200733212986961	0.0008054515414787964	not-binder
KTKRSIPQ	HLA-B*46:01	0.011925564776174725	0.02059811085348877	not-binder
TRSRSLAQ	HLA-B*46:01	0.0004304183523345273	0.0005319167371572838	not-binder
RQGSSSRE	HLA-B*46:01	0.00012570579710882157	0.00010833701138005429	not-binder
VLVMPLSI	HLA-B*46:01	0.06636759005486965	0.03556707600833334	not-binder
NSESNESF	HLA-B*46:01	0.010480094875674695	0.009795537455335578	not-binder
HDASDEAL	HLA-B*46:01	0.0052451182855293155	0.0053414708878080416	not-binder
KHLTNAHE	HLA-B*46:01	0.0012126146437367424	0.0014845030627824575	not-binder
ETIFENRF	HLA-B*46:01	0.10661051236093044	0.08433337304080575	not-binder
KKLGLLEA	HLA-B*46:01	0.0038652227784041317	0.006431671819011143	not-binder
KEIDHILK	HLA-B*46:01	0.022205014992505313	0.03303723264407614	not-binder
SELLFSQW	HLA-B*46:01	0.0142532201949507	0.020212602793692348	not-binder
DNKKRTLS	HLA-B*46:01	0.00026934434717986735	0.0001701784865658043	not-binder
LEEALTGY	HLA-B*46:01	0.009940187027677894	0.0075402032652321736	not-binder
DSEKPKKY	HLA-B*46:01	0.010474271164275706	0.006890433011274234	not-binder
AIIIIARS	HLA-B*46:01	0.02495145206339657	0.019465273646097795	not-binder
LKRFQQAG	HLA-B*46:01	0.0014526483719237149	0.0014704662937917025	not-binder
TASHVDNE	HLA-B*46:01	0.033174209855496885	0.053252946468279216	not-binder
QENFLSAA	HLA-B*46:01	0.004303116770461202	0.004032994078123291	not-binder
FQKYGNRD	HLA-B*46:01	0.01363126840442419	0.02041872299289533	not-binder
PEKRLDIT	HLA-B*46:01	0.0019368624314665794	0.000478704381413993	not-binder
LVENADEC	HLA-B*46:01	0.0015227999138005544	0.0018696385345565092	not-binder
DQETAMIV	HLA-B*46:01	0.0014529701555147767	0.0008495075784880674	not-binder
NIPLKSID	HLA-B*46:01	0.00851920836721547	0.005390454489094563	not-binder
INNQFLPY	HLA-B*46:01	0.3732511311769485	0.24596103731566268	not-binder
QMARDLDL	HLA-B*46:01	0.014300747867673635	0.008347397667146728	not-binder
PEAQKVIE	HLA-B*46:01	0.04375501843169331	0.06334759961568753	not-binder
APWVIGPF	HLA-B*46:01	0.05442740190774202	0.04740658474990782	not-binder
ELEAVESS	HLA-B*46:01	0.0012924449431011454	0.001335148860381031	not-binder
LVAMDRAG	HLA-B*46:01	0.004483391088433564	0.004110757760440095	not-binder
ANGKSTSR	HLA-B*46:01	0.000973739117034711	0.0011727704244643364	not-binder
VNIDQLLS	HLA-B*46:01	0.014860334480181337	0.009673319668520504	not-binder
QPGAGGAQ	HLA-B*46:01	0.002041986203403212	0.002378858462243869	not-binder
ASEQCGSG	HLA-B*46:01	5.283013233565725e-05	2.1213718413456442e-05	not-binder
IMTPTREL	HLA-B*46:01	0.8744266033172607	0.14941224019822963	binder
TAGADDLD	HLA-B*46:01	0.029402351845055817	0.0463877053245483	not-binder
LNDFSELV	HLA-B*46:01	0.002708641701610759	0.0035529786933505866	not-binder
SSISDNVF	HLA-B*46:01	0.7614269614219665	0.16647896252717884	binder
GITKDSCK	HLA-B*46:01	0.00029303580813575534	0.0001923251842135665	not-binder
KKDPHQTL	HLA-B*46:01	0.02230066657066345	0.02168842407027	not-binder
GTVNTEHM	HLA-B*46:01	0.05110086338827387	0.08950949688248246	not-binder
DSIVRGTT	HLA-B*46:01	0.01702354783192277	0.01716415834770632	not-binder
LPDDQPIE	HLA-B*46:01	0.030001557106152175	0.03430837420650559	not-binder
KDLKERLA	HLA-B*46:01	0.00040909711096901444	0.00021299616687062438	not-binder
IHYIDSGG	HLA-B*46:01	0.004860478569753468	0.0037347819590431088	not-binder
CLLRGLDR	HLA-B*46:01	0.0001267546947929077	0.00011762463369879529	not-binder
GVSGGQKK	HLA-B*46:01	0.0014183105187839829	0.00151776901172661	not-binder
DDDDDWGS	HLA-B*46:01	0.0020885205165541267	0.003680675751500158	not-binder
QSRVIKEN	HLA-B*46:01	0.03623929054010659	0.028850510457417062	not-binder
DGRTLCGP	HLA-B*46:01	0.00033333058527205137	0.00014513935956301786	not-binder
RHLAAAQK	HLA-B*46:01	0.0005486535737873055	0.00040118142512579575	not-binder
DPRDIDQD	HLA-B*46:01	0.009107610018691047	0.010406906258552288	not-binder
GEDMLILP	HLA-B*46:01	0.005530490848468616	0.004423167612920117	not-binder
IGDMLKVH	HLA-B*46:01	0.06925139427185059	0.027949703918578782	not-binder
IPDQKKVG	HLA-B*46:01	0.0025103825784754006	0.0018064212870070842	not-binder
WRTPTRIE	HLA-B*46:01	0.0005764430839917623	0.00045424874978645225	not-binder
NAGGFILK	HLA-B*46:01	0.026318645384162665	0.020592387113930237	not-binder
IDDSSLDQ	HLA-B*46:01	0.0029420678969472648	0.00357751148598879	not-binder
EGRHLAFR	HLA-B*46:01	0.00030115518893580884	0.00021734168417294043	not-binder
PACPGTEQ	HLA-B*46:01	0.0014083353511523456	0.000623173550216501	not-binder
RGRQYLKH	HLA-B*46:01	0.002761942526558414	0.004784990335778164	not-binder
AQTELGHG	HLA-B*46:01	0.002099515066947788	0.001253370883923781	not-binder
LVRSMFSD	HLA-B*46:01	0.02365594672737643	0.04382858260673066	not-binder
GVVGDEDG	HLA-B*46:01	0.002487394493073225	0.0027547833588027052	not-binder
HNFDKIID	HLA-B*46:01	0.06958918739110231	0.051764628751889044	not-binder
WVEYLSLE	HLA-B*46:01	0.006218643911415711	0.0063458143895396115	not-binder
FGLACCAI	HLA-B*46:01	0.03093210458755493	0.037381083851085614	not-binder
QELRTNLE	HLA-B*46:01	0.0030474281025817617	0.0036705805115432714	not-binder
LVWGIIRT	HLA-B*46:01	0.07249877383001149	0.0769572603648847	not-binder
SEISIEIT	HLA-B*46:01	0.005983556114370003	0.0037970570801307024	not-binder
LAAIRLRY	HLA-B*46:01	0.7081112921237945	0.2074103029995833	binder
GTYVLSSG	HLA-B*46:01	0.00593908175942488	0.008928580338875702	not-binder
RYLMDVKE	HLA-B*46:01	0.0015862554078921675	0.0004703808408250373	not-binder
KGTVICGI	HLA-B*46:01	0.0024690399295650423	0.0016102702690423375	not-binder
FSSTEEDS	HLA-B*46:01	0.0017719423049129546	0.0019577019118547476	not-binder
ILGWYATG	HLA-B*46:01	0.00910634663887322	0.010388213135566234	not-binder
FGTVTGRQ	HLA-B*46:01	0.010388231603428721	0.00914166242811926	not-binder
VSAEQNWL	HLA-B*46:01	0.038882145285606386	0.04893493136642327	not-binder
ANLRAECD	HLA-B*46:01	0.0014885782686178573	0.001153667789985424	not-binder
WYLKGEEL	HLA-B*46:01	0.17556924456730486	0.2957730591268231	not-binder
ASKYGLKT	HLA-B*46:01	0.08888988043181598	0.1398041912599932	not-binder
RTTTVVNV	HLA-B*46:01	0.02109878638293594	0.030364984087375545	not-binder
ARNANRPS	HLA-B*46:01	0.001374092447804287	0.0010985566277462537	not-binder
QIKTTLPK	HLA-B*46:01	0.025072618783451617	0.036180871174394606	not-binder
RTPMYGSQ	HLA-B*46:01	0.0015254172816639767	0.001556066346582447	not-binder
AQPGVPTS	HLA-B*46:01	0.009433544194325804	0.005666780420169286	not-binder
ENKSKLGA	HLA-B*46:01	0.0013002239087654744	0.0015868638632568924	not-binder
DIPEVTHE	HLA-B*46:01	0.015687021985650064	0.01274844609015517	not-binder
KYGAQDVS	HLA-B*46:01	0.004122815886512398	0.0017515214567417744	not-binder
YTSSSSSR	HLA-B*46:01	0.0033713751996401697	0.0017795880477032438	not-binder
VNSGTEAT	HLA-B*46:01	0.002870146045461297	0.0037257682755695125	not-binder
PWHKQRHK	HLA-B*46:01	0.00012953435143572278	8.234536698355338e-05	not-binder
LAEARKAK	HLA-B*46:01	0.000573848317435477	0.000589484390709839	not-binder
NGEFVLRI	HLA-B*46:01	0.019577788189053535	0.009331287978356455	not-binder
GATIVGSI	HLA-B*46:01	0.13855968359857798	0.07671880071146732	not-binder
GISPVPGP	HLA-B*46:01	0.018182083405554293	0.017215061823019122	not-binder
HHTFPYDY	HLA-B*46:01	0.09958246052265167	0.17581784809935133	not-binder
KATQEGDS	HLA-B*46:01	0.0006051352946087718	0.00046730924748982974	not-binder
DLDLPIET	HLA-B*46:01	0.0076761990785598755	0.00834531433654903	not-binder
IEIITNIE	HLA-B*46:01	0.017278575524687766	0.008856401232105562	not-binder
TTPNPIAK	HLA-B*46:01	0.01602988156955689	0.016249604338076686	not-binder
LPGQTMHM	HLA-B*46:01	0.0017071522655896843	0.001051100209885194	not-binder
AEITRLAV	HLA-B*46:01	0.01102849692106247	0.006338418908530168	not-binder
MVEDQMRA	HLA-B*46:01	0.0006094793963711709	0.00040594615883754275	not-binder
LDLRSKSG	HLA-B*46:01	0.0004970956826582551	0.0004856966881258368	not-binder
AKYYRGDE	HLA-B*46:01	0.007549210032448172	0.005584702936784376	not-binder
NDKIYYRH	HLA-B*46:01	0.001961938157910481	0.001736433904558284	not-binder
IPDIKENF	HLA-B*46:01	0.04272538155782968	0.06716804921827588	not-binder
SHSTKVGS	HLA-B*46:01	0.0004425690684001893	0.00017964057012009426	not-binder
KFFPYTNS	HLA-B*46:01	0.02681393944658339	0.0435956963936824	not-binder
DSVLFGEI	HLA-B*46:01	0.06137175299227238	0.04180678400311696	not-binder
TGHLGFYA	HLA-B*46:01	0.0043818804435431956	0.003091420982385387	not-binder
HTFQYPVK	HLA-B*46:01	0.0327654373832047	0.032710145980995406	not-binder
ERIAGGFM	HLA-B*46:01	0.0027481858676765116	0.004002111868266165	not-binder
GPLRGINT	HLA-B*46:01	0.0005440426559289336	0.0005045928997877807	not-binder
PNRMLDPQ	HLA-B*46:01	0.003935777558945119	0.002219500453041124	not-binder
GDESPADV	HLA-B*46:01	0.010128895100206137	0.014521422786462568	not-binder
KHLSSSSR	HLA-B*46:01	0.0002578719359007664	0.00020710648349048745	not-binder
GRWQPSAL	HLA-B*46:01	0.0031427910551428797	0.003098412136741413	not-binder
TDLVGQTG	HLA-B*46:01	0.0020378443179652093	0.0012142609781613256	not-binder
LSVQNKLI	HLA-B*46:01	0.07141858348622918	0.08025644458402875	not-binder
LDTLDVAA	HLA-B*46:01	0.022838129522278906	0.023306199888719233	not-binder
VKDYNLND	HLA-B*46:01	0.043162424548063426	0.03976594891444075	not-binder
LYRTNLPQ	HLA-B*46:01	0.02633044623071328	0.02890612607771626	not-binder
IRLRKTPE	HLA-B*46:01	0.00048352573212469	0.0004485788274227477	not-binder
FFIDPLSP	HLA-B*46:01	0.1012007301673293	0.08316955875059126	not-binder
CDVVKKIT	HLA-B*46:01	0.0022753837372874843	0.0014243311507672169	not-binder
MIVVGIVA	HLA-B*46:01	0.11687614135444165	0.11567717662254204	not-binder
GTAKGVMV	HLA-B*46:01	0.0009866899286862462	0.0006829787435785651	not-binder
SRTMLMNL	HLA-B*46:01	0.0017910955910338088	0.0020687853284039907	not-binder
ERVGGALA	HLA-B*46:01	0.0035019674120121635	0.005008396515732042	not-binder
FISNDLVL	HLA-B*46:01	0.3620936617255211	0.23755348186994052	not-binder
AGARIGQD	HLA-B*46:01	0.027088668453507124	0.034913004143246676	not-binder
LFQSDAMF	HLA-B*46:01	0.21426725685596465	0.09967554297653781	not-binder
RRISCGSL	HLA-B*46:01	0.0008238752256147563	0.000934948832465841	not-binder
IGKSTTTQ	HLA-B*46:01	0.06110956964548677	0.06433877425242068	not-binder
VESLHKVL	HLA-B*46:01	0.0350000387057662	0.029415277456163104	not-binder
IGIPLLAS	HLA-B*46:01	0.1288068676367402	0.10274577686218034	not-binder
PGDPDLSD	HLA-B*46:01	0.004479865916073323	0.0031183107348294707	not-binder
DVLTDVLA	HLA-B*46:01	0.012604015273973345	0.021600564307356598	not-binder
MGVDIDYD	HLA-B*46:01	0.016272983700037002	0.012999598582126326	not-binder
TVWRQADK	HLA-B*46:01	0.0008501545991748572	0.0008813438891243103	not-binder
FNAATALS	HLA-B*46:01	0.003528101136907935	0.001627244618464051	not-binder
ASAFDYQK	HLA-B*46:01	0.01121105469064787	0.009790149410758339	not-binder
EDKFSKQI	HLA-B*46:01	0.003785707423230633	0.0024289504188543675	not-binder
EMELLVIK	HLA-B*46:01	0.008808455057442188	0.007849518705219806	not-binder
FARIWTKD	HLA-B*46:01	0.07599362401524559	0.07726605430487553	not-binder
QKNKELIN	HLA-B*46:01	0.002950517600402236	0.0023450103941504282	not-binder
AVFAIMAA	HLA-B*46:01	0.13400491196662187	0.15696688687128685	not-binder
LPQPLLQQ	HLA-B*46:01	0.0028049267348251306	0.002675704296717303	not-binder
LLKELLGT	HLA-B*46:01	0.05715116467326879	0.039978897738379156	not-binder
DGIKWIRR	HLA-B*46:01	0.00035005424870178105	0.0002574414587467336	not-binder
ARRHGYQE	HLA-B*46:01	0.0010411418810690521	0.0010903986739560425	not-binder
GLRIVGVC	HLA-B*46:01	0.0012512758723460138	0.0010050436308992657	not-binder
ATRVQQGF	HLA-B*46:01	0.22924630343914032	0.2603632186902135	not-binder
DLSYRVGY	HLA-B*46:01	0.07275797631591559	0.08011751177751893	not-binder
LSNKKDCK	HLA-B*46:01	0.000580783886834979	0.00042744258071429576	not-binder
SYPSRFSP	HLA-B*46:01	0.018399303872138263	0.02451137801068921	not-binder
NKVDLLPE	HLA-B*46:01	0.026368132419884206	0.01837443629480627	not-binder
LEIVDELV	HLA-B*46:01	0.011495174979791046	0.015232625672077794	not-binder
HQLIMSRR	HLA-B*46:01	0.0007773271980113349	0.0006041960825812991	not-binder
SQVLLYEM	HLA-B*46:01	0.44652088582515714	0.1641107436387326	ambiguous
QDVVSKVS	HLA-B*46:01	0.04292307598516345	0.049978906386367594	not-binder
LLGVATGG	HLA-B*46:01	0.0019099058234132826	0.0012037600149794037	not-binder
QHGDTPTA	HLA-B*46:01	0.0032599345606286077	0.005438731293417165	not-binder
MGAQMVKE	HLA-B*46:01	0.03036638433113694	0.024543729551896598	not-binder
KNILGLDI	HLA-B*46:01	0.02433294469374232	0.029090116689890314	not-binder
[truncated: 12,016 more rows]
