# Supplementary material for: Peptidome Surveillance Across Evolving SARS-CoV-2 Lineages Reveals HLA Binding Conservation in Nucleocapsid Among Variants With Most Potential for T-Cell Epitope Loss in Spike
Source: Front Immunol. 2022 Jun 23;13:918928. doi: 10.3389/fimmu.2022.918928 (PMC9260595; doi:10.3389/fimmu.2022.918928)
Supplement: Supplementary file 3 [file DataSheet_3.zip › rnn_results/HLA-B40_01_predictionsRNN.csv]

peptide	allele	prediction	prediction_std	classification
AAPATRAAL	HLA-B*40:01	0.04333169125020504	0.05077717889361924	not-binder
ADFAKVLEL	HLA-B*40:01	0.7611029028892518	0.1296012910941193	binder
ADHVQSLLL	HLA-B*40:01	0.4389839768409729	0.13728693365181022	ambiguous
AEAAEKGDVGL	HLA-B*40:01	0.9956464648246766	0.004283344125972443	binder
AEAAPDGPAL	HLA-B*40:01	0.9987060070037842	0.0006085587628846505	binder
AEAATGFLEQL	HLA-B*40:01	0.9978549122810364	0.0005293583000625223	binder
AEAAVIEAM	HLA-B*40:01	0.9977671146392822	0.0009672811366590577	binder
AEADAIIQM	HLA-B*40:01	0.9992547750473022	0.00023688627833167475	binder
AEADEIFQEL	HLA-B*40:01	0.9991037368774414	0.0006851658501932346	binder
AEADGAAWVL	HLA-B*40:01	0.9984903573989868	0.0009221003662855234	binder
AEADQIIEYL	HLA-B*40:01	0.9978286027908325	0.0023178340152257143	binder
AEAEAAVGL	HLA-B*40:01	0.9984526038169861	0.0006653489388619845	binder
AEAEERGELAL	HLA-B*40:01	0.9990744829177857	0.00041461495879817936	binder
AEAEERGEL	HLA-B*40:01	0.9972601771354676	0.002542733715668082	binder
AEAEIILQL	HLA-B*40:01	0.9994418859481812	7.782207214332086e-05	binder
AEAENKAAAL	HLA-B*40:01	0.9992430329322814	0.00034783702796050694	binder
AEAEVKEKTELL	HLA-B*40:01	0.9971549391746521	0.0009922301531158253	binder
AEAFAEEL	HLA-B*40:01	0.9937359452247619	0.003712252823791942	binder
AEAGADLVL	HLA-B*40:01	0.9962763786315918	0.0014473682667804223	binder
AEAGADLVLL	HLA-B*40:01	0.9973056554794312	0.0017010931695580823	binder
AEAKPELSL	HLA-B*40:01	0.9988547682762146	0.0007155717245124537	binder
AEAKSVWAL	HLA-B*40:01	0.9990503311157226	0.00038755795756267793	binder
AEALKAVLL	HLA-B*40:01	0.9981724977493286	0.0013777205192271969	binder
AEAPLPSPKL	HLA-B*40:01	0.9988507986068725	0.0005359091506412901	binder
AEAQFTTAL	HLA-B*40:01	0.9993338465690613	0.00038823868938762745	binder
AEARINAQL	HLA-B*40:01	0.998959219455719	0.0006107437661339073	binder
AEARKSPAL	HLA-B*40:01	0.9976688385009765	0.0007617856998824453	binder
AEASSVKNEL	HLA-B*40:01	0.9981531262397766	0.0005810951487603203	binder
AEAVAALLL	HLA-B*40:01	0.9968518853187561	0.0015219455364026456	binder
AEAVLYEHL	HLA-B*40:01	0.9966454863548279	0.0015931684381914376	binder
AEAVVNDVL	HLA-B*40:01	0.9962507009506225	0.0024224538661363135	binder
AEAWMSEQEL	HLA-B*40:01	0.9953409314155579	0.0019931347169088896	binder
AEAYHFFIL	HLA-B*40:01	0.9976183533668518	0.0006622963291373355	binder
AEDDIRGIQL	HLA-B*40:01	0.9994598507881165	0.00019803178143475833	binder
AEDEGTQRL	HLA-B*40:01	0.9993644952774048	0.00030242697800155366	binder
AEDKPSTDL	HLA-B*40:01	0.9973827242851258	0.000777568204541229	binder
AEDPAGLKVPLLL	HLA-B*40:01	0.9960565447807312	0.002116546515797291	binder
AEDTRLIEL	HLA-B*40:01	0.9990358710289001	0.00033576283435307776	binder
AEDVPVRIAL	HLA-B*40:01	0.9991679310798645	0.00040246655594254144	binder
AEDYTESLL	HLA-B*40:01	0.9936929225921631	0.0021312440344880374	binder
AEEALRTDIL	HLA-B*40:01	0.9946872234344483	0.0032139794621289046	binder
AEEAPKTPL	HLA-B*40:01	0.9969054698944092	0.0012911897397429515	binder
AEEEAAGQGQPVL	HLA-B*40:01	0.9955126404762268	0.003767598834699081	binder
AEEEAARVAL	HLA-B*40:01	0.9991742372512817	0.00038177353525505395	binder
AEEGEVHVAL	HLA-B*40:01	0.9985233187675476	0.0006569364731585361	binder
AEEGVMTPEL	HLA-B*40:01	0.9901415944099426	0.011791928655715685	binder
AEEIANYRPTL	HLA-B*40:01	0.9968002319335938	0.0010307668271259279	binder
AEEKAAQAL	HLA-B*40:01	0.9982577919960022	0.0008169890363267766	binder
AEEKAAVTSL	HLA-B*40:01	0.9986592411994935	0.00034872709844506396	binder
AEEKSIPTL	HLA-B*40:01	0.9988348841667175	0.00043369538594437206	binder
AEELGRGIAL	HLA-B*40:01	0.9986463189125061	0.0008578480075015799	binder
AEENGNVQALL	HLA-B*40:01	0.9962461948394775	0.0022823133343891438	binder
AEEPRGSSL	HLA-B*40:01	0.9983239650726319	0.000907365720334171	binder
AEEQSGGQYEL	HLA-B*40:01	0.9970813393592834	0.0016076253052531445	binder
AEERAEVSEL	HLA-B*40:01	0.9964693069458008	0.0019137300530341385	binder
AEEREKTVL	HLA-B*40:01	0.9949507355690003	0.004290691303442317	binder
AEERPRVAL	HLA-B*40:01	0.9975430846214295	0.0010727436573093748	binder
AEERVSFGL	HLA-B*40:01	0.9974164724349975	0.0004963581674771527	binder
AEESAFSTVL	HLA-B*40:01	0.9972277045249939	0.0011536214386805802	binder
AEESKALIPSL	HLA-B*40:01	0.9967308402061462	0.002175185023451766	binder
AEEVTRELL	HLA-B*40:01	0.9943472862243652	0.004701746755250375	binder
AEFAALHGPAL	HLA-B*40:01	0.9982573747634887	0.0009110716732634705	binder
AEFAERSVAKL	HLA-B*40:01	0.9975221157073975	0.0013791217254544134	binder
AEFAERTVAKL	HLA-B*40:01	0.9973813891410828	0.002283613864451005	binder
AEFAHHNYL	HLA-B*40:01	0.9988477349281311	0.0006332495702364229	binder
AEFDDRRGVL	HLA-B*40:01	0.9987590193748475	0.0005076708931207531	binder
AEFEDLDSLL	HLA-B*40:01	0.9958484292030334	0.0019169041203595356	binder
AEFFLQEERL	HLA-B*40:01	0.9961864709854126	0.001821245584032443	binder
AEFGPGGRQQEL	HLA-B*40:01	0.9994592905044556	0.00025748384372071317	binder
AEFLDDQETRL	HLA-B*40:01	0.9985604643821716	0.0007509554622680169	binder
AEFLPDPSALQNL	HLA-B*40:01	0.995098066329956	0.0032201648558355185	binder
AEFPGLPEAL	HLA-B*40:01	0.9993085145950318	0.0003504821848033116	binder
AEFQGYNVLL	HLA-B*40:01	0.9974449515342713	0.0009812632714175026	binder
AEFQRTDLGAWL	HLA-B*40:01	0.9818124771118164	0.023575017429455503	binder
AEFREPLILL	HLA-B*40:01	0.9980603456497192	0.0007064853666053616	binder
AEFRKQEEVL	HLA-B*40:01	0.9973373174667358	0.00058666516682109	binder
AEFVLKGETEEL	HLA-B*40:01	0.9942305684089661	0.0011211643739936126	binder
AEGAYQVRL	HLA-B*40:01	0.9975508570671081	0.001183847367515084	binder
AEGHTDAVL	HLA-B*40:01	0.9950178742408753	0.0022749820357080264	binder
AEGPPAASL	HLA-B*40:01	0.9987822890281677	0.00022147774015892946	binder
AEHADTVQL	HLA-B*40:01	0.9988657236099243	0.00034436913728678315	binder
AEHEDFLLAL	HLA-B*40:01	0.9991660118103027	0.00022341936821915591	binder
AEHENMKAVL	HLA-B*40:01	0.9986882686614991	0.000571176837027008	binder
AEHGETLAM	HLA-B*40:01	0.9980531573295593	0.0007156024267487663	binder
AEHGGGMDSL	HLA-B*40:01	0.9989057064056397	0.00030665080850809923	binder
AEHKIFPAAL	HLA-B*40:01	0.9988389372825622	0.0004972604954655926	binder
AEHKPHIDKL	HLA-B*40:01	0.9946502327919007	0.006588351205441182	binder
AEIAEKETL	HLA-B*40:01	0.9987783551216125	0.00046954346699069953	binder
AEIAHIALETL	HLA-B*40:01	0.9981599450111389	0.001684208366472182	binder
AEIDASNIVSL	HLA-B*40:01	0.999579131603241	0.00012867865631732293	binder
AEIDEPNAFGNTAL	HLA-B*40:01	0.9975472688674927	0.0019088800194676416	binder
AEIDSVKMTL	HLA-B*40:01	0.9994635462760926	0.0002758255757281507	binder
AEIEEREAL	HLA-B*40:01	0.9994272232055664	0.0003106755000343494	binder
AEIENENGPTL	HLA-B*40:01	0.999335789680481	0.00022027279044759224	binder
AEIEPPHHEL	HLA-B*40:01	0.999587106704712	0.00018424823046474912	binder
AEIETRIAEL	HLA-B*40:01	0.9995647549629212	0.00023404117092701713	binder
AEIKELFQYI	HLA-B*40:01	0.9965121865272522	0.0026272800322322616	binder
AEIKVKELEVL	HLA-B*40:01	0.9970414757728576	0.0018301925382686358	binder
AEILEVLHSL	HLA-B*40:01	0.9982529997825622	0.0004908039758890585	binder
AEILHEIAVL	HLA-B*40:01	0.9972158789634704	0.003333756105241883	binder
AEIPLNEQTTL	HLA-B*40:01	0.9984149813652039	0.0007586852366223207	binder
AEIPLVVCI	HLA-B*40:01	0.9885536789894104	0.00916699396915496	binder
AEIQAELERL	HLA-B*40:01	0.9988751888275147	0.00033937117988189685	binder
AEIQETITAL	HLA-B*40:01	0.99919513463974	0.0005303918082519553	binder
AEIQHAEEFL	HLA-B*40:01	0.9969059944152832	0.0008238035519863151	binder
AEIRETLTQGL	HLA-B*40:01	0.9977113723754882	0.001486765545636367	binder
AEISDLDRQIEQL	HLA-B*40:01	0.9969278693199157	0.0017999635815703983	binder
AEISESVDKIEVL	HLA-B*40:01	0.9958245635032654	0.0022608081531338823	binder
AEIVQLVGKASL	HLA-B*40:01	0.9940564393997192	0.004135477393998311	binder
AEIVTPFNIDRL	HLA-B*40:01	0.9942976236343384	0.0063677635775837	binder
AEKIQTIIL	HLA-B*40:01	0.9967687368392945	0.0015151131901765835	binder
AEKPVGALL	HLA-B*40:01	0.9985390901565552	0.0007708146149202123	binder
AEKSEQPTL	HLA-B*40:01	0.9968350410461426	0.0012955419392750938	binder
AEKWEVAEVVL	HLA-B*40:01	0.9895050168037415	0.006807134322223208	binder
AELAEEVNL	HLA-B*40:01	0.9910085320472717	0.004314648290771505	binder
AELAGTEEQL	HLA-B*40:01	0.9942669987678527	0.004039003930156239	binder
AELASNKEWL	HLA-B*40:01	0.986009156703949	0.010456548290784214	binder
AELAVPIEL	HLA-B*40:01	0.9988936662673951	0.00027340360499187097	binder
AELDEQREKLVL	HLA-B*40:01	0.9953125596046448	0.005623847740528018	binder
AELDPVTTEEQVL	HLA-B*40:01	0.9918457627296448	0.01043363986231082	binder
AELDSHTPAL	HLA-B*40:01	0.9994078278541565	0.00016866600908910532	binder
AELEELKQVL	HLA-B*40:01	0.9988099455833435	0.0008242968688212348	binder
AELEELKQVLL	HLA-B*40:01	0.9969086170196533	0.0035527421891658533	binder
AELELLGLEKL	HLA-B*40:01	0.9959641456604004	0.0018883013609068372	binder
AELERNVAL	HLA-B*40:01	0.9992514729499817	0.00031771032980792345	binder
AELGHLVVSL	HLA-B*40:01	0.9989852905273438	0.00025801709686969725	binder
AELGLTRAADVL	HLA-B*40:01	0.9884144544601441	0.011117485808290101	binder
AELHDLKEVVL	HLA-B*40:01	0.99415123462677	0.0030507904031389357	binder
AELHPLPQL	HLA-B*40:01	0.998696768283844	0.00046629918195775674	binder
AELIEEEVAKL	HLA-B*40:01	0.9866717100143433	0.006624327796370478	binder
AELKNLEVL	HLA-B*40:01	0.9979527950286865	0.0007377441829619036	binder
AELKQELATL	HLA-B*40:01	0.9968976378440857	0.0009390094240264963	binder
AELKQIVDQSL	HLA-B*40:01	0.9968276500701905	0.000937546944497644	binder
AELKSSTVGL	HLA-B*40:01	0.9978472471237183	0.0008257014736960519	binder
AELLLKSSDL	HLA-B*40:01	0.9719478011131286	0.03252237536907879	binder
AELLVSHGASL	HLA-B*40:01	0.9962691903114319	0.0022286929943330256	binder
AELMKVQAL	HLA-B*40:01	0.9989204049110413	0.00020149418216531731	binder
AELPEPQQTAL	HLA-B*40:01	0.998346483707428	0.0005628293111848566	binder
AELPGSSAVRL	HLA-B*40:01	0.9985729694366455	0.0006832229217079824	binder
AELPLRLFL	HLA-B*40:01	0.9969139337539673	0.002534791580437894	binder
AELRIQPGNPNYTL	HLA-B*40:01	0.8973074316978454	0.12486884655185806	binder
AELRPDSPAHVLL	HLA-B*40:01	0.9799480438232422	0.013799006562375387	binder
AELRSTASL	HLA-B*40:01	0.9984941363334656	0.0002674087584400655	binder
AELTIAKDQL	HLA-B*40:01	0.9944278120994567	0.004328882716649493	binder
AEMALFEQEVL	HLA-B*40:01	0.9917436599731445	0.007123173467624487	binder
AEMAMKVEL	HLA-B*40:01	0.9990121364593506	0.0003897940297897291	binder
AEMDERFQQIL	HLA-B*40:01	0.9989129185676575	0.0006003804299309763	binder
AEMGSERALVL	HLA-B*40:01	0.9989937663078308	0.00038397588147068995	binder
AEMLHNVTL	HLA-B*40:01	0.9992598414421081	0.00036844589525480395	binder
AEMPDSAAAL	HLA-B*40:01	0.9990235090255737	0.00042616652670201285	binder
AEMPDSAAALL	HLA-B*40:01	0.9980061411857605	0.001344072638751111	binder
AEMPEKGAL	HLA-B*40:01	0.9979840993881226	0.0012975146226530032	binder
AEMQEVGVGL	HLA-B*40:01	0.9985340356826782	0.0009090807945152281	binder
AEMVSENDVI	HLA-B*40:01	0.971090042591095	0.005861968425560857	binder
AENEPPEKETL	HLA-B*40:01	0.9985809445381164	0.0006235598925285431	binder
AENIPENPL	HLA-B*40:01	0.9947351336479187	0.003040786840490184	binder
AENTSEVSTVL	HLA-B*40:01	0.995380699634552	0.0023762753120905333	binder
AEPAEALVL	HLA-B*40:01	0.9859453201293945	0.010418685911226846	binder
AEPDLEQAAHL	HLA-B*40:01	0.9963154554367065	0.002736731240194347	binder
AEPDYVQPQL	HLA-B*40:01	0.9966929078102111	0.002020677516555291	binder
AEPEDHYFLL	HLA-B*40:01	0.9867624282836914	0.013056950055891855	binder
AEPILPYAL	HLA-B*40:01	0.9932604193687439	0.004210461174496015	binder
AEPKLAFVI	HLA-B*40:01	0.9787620663642883	0.019114125557903896	binder
AEPLRPGPAL	HLA-B*40:01	0.9737851619720459	0.02488800372027905	binder
AEPPLTAVL	HLA-B*40:01	0.9877893567085266	0.017421267532996443	binder
AEPRNKKPSVL	HLA-B*40:01	0.9331621289253235	0.04400378601658184	binder
AEPSSDLASKL	HLA-B*40:01	0.993709671497345	0.001507675937339311	binder
AEPTIVAQL	HLA-B*40:01	0.9968688607215881	0.0015502725991431564	binder
AEPVLINPVL	HLA-B*40:01	0.9896281957626343	0.006277183391248614	binder
AEPWPENATL	HLA-B*40:01	0.9893031716346741	0.009300482873509824	binder
AEQAKASPAL	HLA-B*40:01	0.9968893170356751	0.0016778652543406475	binder
AEQATKSVL	HLA-B*40:01	0.9982653856277466	0.00042223700656567623	binder
AEQHFADVVL	HLA-B*40:01	0.9962888121604919	0.0013361385489273781	binder
AEQKIKADIL	HLA-B*40:01	0.9937452912330628	0.0034515227234039455	binder
AEQKPGEIAEEL	HLA-B*40:01	0.9944457650184632	0.0026153580504578756	binder
AEQLGTFTTL	HLA-B*40:01	0.9976014852523803	0.001500573154767731	binder
AEQNGKGVAL	HLA-B*40:01	0.9991076946258545	0.000257642053259748	binder
AEQPSVKL	HLA-B*40:01	0.9965593695640564	0.00396057356318394	binder
AEQPTPQAL	HLA-B*40:01	0.9988892436027527	0.0003443033062264966	binder
AESAPAWRL	HLA-B*40:01	0.997023344039917	0.001490368565633119	binder
AESDGSFLL	HLA-B*40:01	0.9953566551208496	0.004051357459821508	binder
AESDTSPVL	HLA-B*40:01	0.9986345529556274	0.0004384278087464378	binder
AESEEYDQVL	HLA-B*40:01	0.9959307670593261	0.0019767955545601634	binder
AESGAKEEL	HLA-B*40:01	0.9977943062782287	0.0010535332706622068	binder
AESGAMEGETL	HLA-B*40:01	0.9938650608062745	0.0031574178388866034	binder
AESHIILVL	HLA-B*40:01	0.999393355846405	0.0002425551194784209	binder
AESPSFLSL	HLA-B*40:01	0.9991032600402832	0.0005041342721389157	binder
AESRALAQL	HLA-B*40:01	0.9985719919204712	0.00042070531889977833	binder
AESSPAKKDVL	HLA-B*40:01	0.9964104533195496	0.0017761265322102978	binder
AESVEEYVL	HLA-B*40:01	0.9947644591331481	0.0023881352654213737	binder
AETEHENTVL	HLA-B*40:01	0.9986740589141846	0.0006649492371676185	binder
AETEKQVAL	HLA-B*40:01	0.9995550632476806	0.00023119517167720352	binder
AETEVEQAL	HLA-B*40:01	0.9986393570899963	0.0009225697540979713	binder
AETGKVVII	HLA-B*40:01	0.9973983049392701	0.0010655792562129455	binder
AETHDATAL	HLA-B*40:01	0.9973271369934082	0.0016298384862198224	binder
AETHIKGFTL	HLA-B*40:01	0.9980663299560547	0.0018581094287134984	binder
AETIIKDCL	HLA-B*40:01	0.9932412266731262	0.0053073909327521615	binder
AETKDIPAAIL	HLA-B*40:01	0.996137797832489	0.0032454027797979403	binder
AETLYKEIL	HLA-B*40:01	0.9966521859169006	0.0012132787195055987	binder
AETVDPASL	HLA-B*40:01	0.9973926544189453	0.0016734909335026098	binder
AEVADEKMLSGL	HLA-B*40:01	0.984575629234314	0.01720102386292216	binder
AEVAEMRQML	HLA-B*40:01	0.9968373060226441	0.0014264553533245383	binder
AEVAGQFVI	HLA-B*40:01	0.9954651713371276	0.00160023228374061	binder
AEVANEIENL	HLA-B*40:01	0.995664656162262	0.0014478988648798893	binder
AEVAQREAETL	HLA-B*40:01	0.9966055870056152	0.0025466259352249342	binder
AEVCPTPARL	HLA-B*40:01	0.9929314374923706	0.002513229353012521	binder
AEVDGASFLL	HLA-B*40:01	0.998818290233612	0.00050672230800802	binder
AEVDKNIEL	HLA-B*40:01	0.9995711088180542	0.00013511060447788907	binder
AEVDKNIELL	HLA-B*40:01	0.9990844488143921	0.00034134736220519106	binder
AEVDKVARL	HLA-B*40:01	0.9995859622955322	0.0001624476435454354	binder
AEVDPDTIL	HLA-B*40:01	0.9980141282081604	0.0006829479479762469	binder
AEVEDVASHVL	HLA-B*40:01	0.9993846178054809	0.00016625828874460667	binder
AEVEIPGEFL	HLA-B*40:01	0.9977969765663147	0.001501383064586291	binder
AEVETRIEAL	HLA-B*40:01	0.9991482973098755	0.0004664239482482849	binder
AEVFALIHEL	HLA-B*40:01	0.9969874858856201	0.0020192447612422814	binder
AEVGIIESI	HLA-B*40:01	0.9977454423904419	0.0010531726502755387	binder
AEVHSEEAL	HLA-B*40:01	0.997415554523468	0.0009648821947135264	binder
AEVKDMEQLL	HLA-B*40:01	0.9956060409545898	0.0018868112807420363	binder
AEVKVSKEIF	HLA-B*40:01	0.9955166935920715	0.0014905012560948567	binder
AEVLAKKEEL	HLA-B*40:01	0.9971962571144104	0.0012690602729587815	binder
AEVLEAHTIATL	HLA-B*40:01	0.9925690531730652	0.004248301253127122	binder
AEVLIQQGGL	HLA-B*40:01	0.9890223860740661	0.007261209401867968	binder
AEVLVKSNNL	HLA-B*40:01	0.9958129405975342	0.0027548591054776996	binder
AEVPESVFL	HLA-B*40:01	0.9975655555725098	0.001604569311789374	binder
AEVSQEVTRSL	HLA-B*40:01	0.998429822921753	0.00035827785354034116	binder
AEVSQRFEQL	HLA-B*40:01	0.997569227218628	0.001321832339769256	binder
AEVTTKSQIPL	HLA-B*40:01	0.9922123908996582	0.0039337307230711245	binder
AEWAAANHVL	HLA-B*40:01	0.9992188930511474	0.00030412309479346236	binder
AEYFRDQEGQDVL	HLA-B*40:01	0.9791095018386841	0.019175082262089433	binder
AEYGAEALERM	HLA-B*40:01	0.9986361145973206	0.0008244098553004085	binder
AEYGAEAL	HLA-B*40:01	0.9946033477783203	0.0034421090282781204	binder
AEYGGHDQIDL	HLA-B*40:01	0.9986892938613892	0.0006886013516192215	binder
AEYIRTEML	HLA-B*40:01	0.9975691556930542	0.0016651280426106627	binder
AEYPEGFEI	HLA-B*40:01	0.998784351348877	0.00048789206603625554	binder
AGAVTGIVAGAL	HLA-B*40:01	0.08207973381504416	0.07342226220938274	not-binder
AQYEDIAQK	HLA-B*40:01	0.2689381705597043	0.22019069475357905	not-binder
AQYEDIAQKS	HLA-B*40:01	0.21181121841073036	0.21070288559818545	not-binder
DAVTKTVGL	HLA-B*40:01	0.12863058503717184	0.0905427367179202	not-binder
DDIVHSFVSL	HLA-B*40:01	0.1393274763133377	0.10026992444305181	not-binder
DEIPETVSL	HLA-B*40:01	0.9790412545204162	0.025198904235134052	binder
DEVHLLNDTL	HLA-B*40:01	0.7682405114173889	0.2294607104682221	binder
DPLGAIHL	HLA-B*40:01	0.02884663616423495	0.022828095174418837	not-binder
DTDSSVHVQV	HLA-B*40:01	0.09186866227537394	0.05680375385663721	not-binder
DTRGLKAEL	HLA-B*40:01	0.04526146724820137	0.03185902711467263	not-binder
EAHAKVRL	HLA-B*40:01	0.06378985142800957	0.05822406679548412	not-binder
EAHNRSLEGEAAAL	HLA-B*40:01	0.008548029340454377	0.010556090189627597	not-binder
EAKEKIYL	HLA-B*40:01	0.10877216290682554	0.09099602330997915	not-binder
EASDPLPPTAL	HLA-B*40:01	0.3263903796672821	0.1559246304116862	not-binder
EDKKITVLL	HLA-B*40:01	0.2558505203109235	0.21478167326549805	not-binder
EDLAHSSI	HLA-B*40:01	0.22023938074707985	0.1377537355395991	not-binder
EEEKRNPAL	HLA-B*40:01	0.9707945704460144	0.018347649375380713	binder
EEEPGIHSL	HLA-B*40:01	0.9945881843566895	0.00275129089139255	binder
EEFDRGIDVSL	HLA-B*40:01	0.9966318249702454	0.0012286604329657	binder
EEFQNISPEEL	HLA-B*40:01	0.9528074145317078	0.0225991681764432	binder
EEKAAVTSL	HLA-B*40:01	0.9839476704597473	0.005595237526796064	binder
EELASLGLDRL	HLA-B*40:01	0.9201855301856995	0.04554422972419859	binder
EEQLQQIR	HLA-B*40:01	0.1879964739084244	0.1589468138363359	not-binder
EEVNIAGDSL	HLA-B*40:01	0.9644490718841553	0.02433930694418196	binder
EEVYLVHDEL	HLA-B*40:01	0.9391539096832275	0.054899959956744966	binder
EEYGGTWEL	HLA-B*40:01	0.9935908794403077	0.008111446302567986	binder
EGEAVPVAI	HLA-B*40:01	0.1587407849729061	0.11930866254851544	not-binder
EIDNSELLL	HLA-B*40:01	0.08888268247246742	0.049879162828613675	not-binder
EIEERGVKL	HLA-B*40:01	0.17343501523137092	0.1381140567316423	not-binder
EIISEISKL	HLA-B*40:01	0.12043644078075885	0.09135339919242502	not-binder
EIKDLEEQL	HLA-B*40:01	0.19241309333592654	0.1642803139510307	not-binder
EISTPVTIS	HLA-B*40:01	0.005258918995968998	0.007575976788415688	not-binder
ELIEGEREL	HLA-B*40:01	0.155240635946393	0.19008075906488364	not-binder
ELQSTGRLL	HLA-B*40:01	0.09051857832819224	0.12637651694843655	not-binder
EMEKGSPSL	HLA-B*40:01	0.1529086884111166	0.15748902359410819	not-binder
EPNFPEILL	HLA-B*40:01	0.09940296374261379	0.08234224795082623	not-binder
EPPVDSEP	HLA-B*40:01	0.017528427020261007	0.024364282852149304	not-binder
ESMVELLDL	HLA-B*40:01	0.3718285635113716	0.19175431325237746	not-binder
ETGGSEKLSL	HLA-B*40:01	0.28460256159305575	0.1094512731527719	not-binder
EVDGKQVEL	HLA-B*40:01	0.5118992894887924	0.30436625005286705	ambiguous
FEARLVQGSIL	HLA-B*40:01	0.964601993560791	0.02975490291327969	binder
FEDESEGLL	HLA-B*40:01	0.9587794065475463	0.03425209522748917	binder
FEDKSAYAL	HLA-B*40:01	0.9971150875091552	0.0018871232086940992	binder
FEEISRSGEL	HLA-B*40:01	0.9906933903694153	0.00717297185683752	binder
FEFGGPEVL	HLA-B*40:01	0.9988765954971314	0.0005669869840494074	binder
FEIHDDIEVL	HLA-B*40:01	0.9970916032791137	0.0015474394583518257	binder
FEIPIKVRL	HLA-B*40:01	0.9958408117294312	0.003269937440008971	binder
FEISDIGAKI	HLA-B*40:01	0.9968170166015625	0.0011845541687926602	binder
FELDYPKYEVL	HLA-B*40:01	0.9931378126144409	0.0028064033826007244	binder
FEMATRAAL	HLA-B*40:01	0.9978574037551879	0.0014156526435747162	binder
FENGKELVEL	HLA-B*40:01	0.9976871967315674	0.0017988908694696203	binder
FEQANIKTQL	HLA-B*40:01	0.9955569386482239	0.0007788460227997495	binder
FESEKEIEL	HLA-B*40:01	0.9984794616699219	0.0007421393709821484	binder
FESGISQALL	HLA-B*40:01	0.995042622089386	0.004483786444599891	binder
FESQSEDEL	HLA-B*40:01	0.9818183302879333	0.008021772375660085	binder
FETEVDKIL	HLA-B*40:01	0.9978361964225769	0.0012977272860395202	binder
FETFNTPAM	HLA-B*40:01	0.9849522829055786	0.009236576246650701	binder
FETPTEISL	HLA-B*40:01	0.9981515765190124	0.0011389420165817802	binder
FEVDDGTSVL	HLA-B*40:01	0.9982468724250794	0.0009030538968652003	binder
FEVDLSHVYL	HLA-B*40:01	0.9972704887390137	0.002298115450188624	binder
FEVDTVAP	HLA-B*40:01	0.6999579250812531	0.1810423832430828	binder
FEVEKELFAL	HLA-B*40:01	0.9956603646278381	0.005536296259308184	binder
FEVETPAVL	HLA-B*40:01	0.9987417459487915	0.0006978609514806887	binder
FEVLVEKEWL	HLA-B*40:01	0.9607035398483277	0.01820014878404651	binder
FEVNIPTDL	HLA-B*40:01	0.9924755811691284	0.00380605198315549	binder
FEWAKNSPL	HLA-B*40:01	0.9932402491569519	0.004485773648786204	binder
FSGANKEKL	HLA-B*40:01	0.019437838159501553	0.010738834814727243	not-binder
GAGAASVVSLAL	HLA-B*40:01	0.08419228475540877	0.06237170352366073	not-binder
GEAAEKNLYL	HLA-B*40:01	0.9968329906463623	0.0006783766607791135	binder
GEAAKREIL	HLA-B*40:01	0.9893709421157837	0.004143721785377764	binder
GEADNLDEFL	HLA-B*40:01	0.9810249328613281	0.006484220832159171	binder
GEAEVRTLL	HLA-B*40:01	0.9985622644424439	0.0005431069972983404	binder
GEAEYVVAL	HLA-B*40:01	0.9989299893379211	0.00036697247667501486	binder
GEAGPGRAL	HLA-B*40:01	0.9982771754264832	0.0011284524698455297	binder
GEAGSDVSL	HLA-B*40:01	0.9913694858551025	0.0053900193182594	binder
GEAHAELDSL	HLA-B*40:01	0.9939558148384094	0.0028548262401329296	binder
GEALGFVSL	HLA-B*40:01	0.9980037212371826	0.0006989700439950349	binder
GEALPFSHLIL	HLA-B*40:01	0.9937022209167481	0.003450241903857441	binder
GEANVMKAL	HLA-B*40:01	0.9969993114471436	0.0015635755752240106	binder
GEAPAKSSTL	HLA-B*40:01	0.9987699508666992	0.00048431078181098905	binder
GEAPPELL	HLA-B*40:01	0.9907413482666015	0.006745255687805993	binder
GEAPPPTESL	HLA-B*40:01	0.9976937294006347	0.0019397739113666231	binder
GEAPSSETGTSL	HLA-B*40:01	0.9966662406921387	0.001886828176780556	binder
GEAQRLIEIL	HLA-B*40:01	0.9961914896965027	0.001540914086705691	binder
GEAQSKETL	HLA-B*40:01	0.9967319011688233	0.0009595345921668509	binder
GEARKTEVL	HLA-B*40:01	0.9930994987487793	0.002857785111225134	binder
GEAVRGLETAL	HLA-B*40:01	0.9906347155570984	0.003993664908404577	binder
GEDAMGHTIVL	HLA-B*40:01	0.996658444404602	0.0012298293390966314	binder
GEDARNVTVL	HLA-B*40:01	0.9971596002578735	0.0005844085637701574	binder
GEDFDEDLRTVL	HLA-B*40:01	0.9959106206893921	0.002309138659937596	binder
GEDGLPTPAL	HLA-B*40:01	0.998031485080719	0.00012466382572615052	binder
GEDHPEMAL	HLA-B*40:01	0.9977485060691833	0.000909219407972298	binder
GEDHPEMALL	HLA-B*40:01	0.9935333490371704	0.004462918131866275	binder
GEDIPREML	HLA-B*40:01	0.9959837079048157	0.0020722239718712486	binder
GEDPTSVAI	HLA-B*40:01	0.9960367918014527	0.0013050647307807138	binder
GEDREATGVLL	HLA-B*40:01	0.9939720273017884	0.002088713927265534	binder
GEDSRPPRL	HLA-B*40:01	0.992147159576416	0.003498554818186932	binder
GEDTLMEYL	HLA-B*40:01	0.9650190711021424	0.03163675073008752	binder
GEEAKPIIL	HLA-B*40:01	0.9950061440467834	0.0016558315038391893	binder
GEEALLRYVL	HLA-B*40:01	0.9909051299095154	0.006160511539761127	binder
GEEAVPVAL	HLA-B*40:01	0.997637677192688	0.0004996073007057966	binder
GEEEKKIFL	HLA-B*40:01	0.9961047291755676	0.0029889161874416545	binder
GEEELASKL	HLA-B*40:01	0.9951499938964844	0.0034300120924304033	binder
GEEGTRPEAL	HLA-B*40:01	0.9953935265541076	0.0030326168213797274	binder
GEEHPRGSIL	HLA-B*40:01	0.9879442453384399	0.009583376044060829	binder
GEEKLKEIL	HLA-B*40:01	0.9912185668945312	0.004063920545653177	binder
GEELPHPKSML	HLA-B*40:01	0.9801016449928284	0.014009585571282294	binder
GEENIGGVEWL	HLA-B*40:01	0.9860544800758362	0.005784346511490235	binder
GEENQVLEL	HLA-B*40:01	0.9947961449623108	0.002595258446513612	binder
GEEPAPEAEAL	HLA-B*40:01	0.9829954028129577	0.012784693132204825	binder
GEEPGSQGL	HLA-B*40:01	0.9853552103042602	0.011851401638310338	binder
GEERQEASSSL	HLA-B*40:01	0.9906316041946411	0.0052363300885121655	binder
GEERRGAREALL	HLA-B*40:01	0.5989177197217941	0.20922218724177605	ambiguous
GEERVDSLVSL	HLA-B*40:01	0.9954917311668396	0.0020779986538197125	binder
GEESEGIHEVL	HLA-B*40:01	0.9952905893325805	0.0020973463356536775	binder
GEESVAAGEKSIL	HLA-B*40:01	0.9911840081214904	0.006921182533940269	binder
GEFGKKADGLL	HLA-B*40:01	0.9960165143013	0.003115499916952564	binder
GEFGTIPLVL	HLA-B*40:01	0.9985973358154296	0.000896540143198854	binder
GEFKKYLEVVL	HLA-B*40:01	0.973935890197754	0.03763189060804504	binder
GEFNEVFNDVRL	HLA-B*40:01	0.9934487342834473	0.0027879413491689663	binder
GEFRAVTEL	HLA-B*40:01	0.9988004803657532	0.00046161266455155926	binder
GEFRVDKAGSPTL	HLA-B*40:01	0.9844451904296875	0.01119328066367556	binder
GEFSASPML	HLA-B*40:01	0.9964066863059997	0.0017478830745349925	binder
GEFSEAREDMAAL	HLA-B*40:01	0.9454984664916992	0.07756373371697334	binder
GEFSEPVTL	HLA-B*40:01	0.9986507773399353	0.0005851402839580763	binder
GEFSLHEQTVL	HLA-B*40:01	0.9950641512870788	0.0025269460781757124	binder
GEFTLHGRAIL	HLA-B*40:01	0.9897266983985901	0.0077069772423856665	binder
GEFTSARAVL	HLA-B*40:01	0.9960620880126954	0.0019049811778002242	binder
GEGALVNDVL	HLA-B*40:01	0.9763737916946411	0.01934751077131922	binder
GEGAPAWVL	HLA-B*40:01	0.9901313304901123	0.006684315623899456	binder
GEGMGISHEL	HLA-B*40:01	0.9958743095397949	0.002954127436942704	binder
GEGSFSTVVL	HLA-B*40:01	0.995937728881836	0.0009821041041847653	binder
GEGSGVEIL	HLA-B*40:01	0.9816896915435791	0.008182446919089833	binder
GEGTQGPELSL	HLA-B*40:01	0.9655045866966248	0.03285210061482964	binder
GEHAVVHGKVAL	HLA-B*40:01	0.9926581978797913	0.0021206330348197775	binder
GEHCDFTIL	HLA-B*40:01	0.9880656361579895	0.007204676129107662	binder
GEHGTEYDTL	HLA-B*40:01	0.9951459407806397	0.0024322481113708667	binder
GEHHEKAVEL	HLA-B*40:01	0.9969181537628173	0.000598447792075098	binder
GEHHEKAVELL	HLA-B*40:01	0.9890275597572327	0.005007700611821112	binder
GEHHSTPSL	HLA-B*40:01	0.9976622581481933	0.0007244277772970663	binder
GEHLVSVTL	HLA-B*40:01	0.9981898307800293	0.0008229732159439889	binder
GEHQINQIAL	HLA-B*40:01	0.9987648487091064	0.0003861206620844903	binder
GEHREHGTVLL	HLA-B*40:01	0.9869393110275269	0.007983636993530517	binder
GEHSSRVVQEL	HLA-B*40:01	0.9953170657157898	0.003189949359581838	binder
GEHVILGTGEL	HLA-B*40:01	0.9945100784301758	0.001682839205038335	binder
GEHYSEKL	HLA-B*40:01	0.992573595046997	0.004309656437313556	binder
GEIAKSYAEL	HLA-B*40:01	0.9981132268905639	0.0003228053830798525	binder
GEIATSQERL	HLA-B*40:01	0.997992467880249	0.00045979650763651046	binder
GEIFELKAEL	HLA-B*40:01	0.9959297895431518	0.001708639061582073	binder
GEIHDLKDML	HLA-B*40:01	0.9935379385948181	0.0033904246383794105	binder
GEIHDSKMRL	HLA-B*40:01	0.9932306051254273	0.007943523012841161	binder
GEIKDGLEVML	HLA-B*40:01	0.9963313817977906	0.0021245777893829595	binder
GEIKRDFIATL	HLA-B*40:01	0.9711675524711609	0.05239805881956767	binder
GEIKSHDL	HLA-B*40:01	0.9951677203178406	0.003637534624163736	binder
GEIQAGAKL	HLA-B*40:01	0.998085367679596	0.0003909725197730455	binder
GEIQQIPVQL	HLA-B*40:01	0.9983965158462524	0.0003828196760743128	binder
GEIRGYEL	HLA-B*40:01	0.9979786515235901	0.0005218220041720926	binder
GEIRTITVV	HLA-B*40:01	0.9906697988510131	0.008664213673158597	binder
GEISQEEVL	HLA-B*40:01	0.9920376539230347	0.004163076644693884	binder
GEISTIDKVSVL	HLA-B*40:01	0.9964213609695435	0.002368670913875643	binder
GEKRPEEVAL	HLA-B*40:01	0.9937659502029419	0.0022824822467243625	binder
GEKSGIEIL	HLA-B*40:01	0.9957337021827698	0.0014066418167171654	binder
GEKSQAPTL	HLA-B*40:01	0.991607391834259	0.0032193341919620525	binder
GELANEVKVLL	HLA-B*40:01	0.9937130331993103	0.001819553356303138	binder
GELAPSHGL	HLA-B*40:01	0.9952550530433655	0.0024460061022343405	binder
GELAVGREIL	HLA-B*40:01	0.9946176648139954	0.002795883784652717	binder
GELDHVVEI	HLA-B*40:01	0.9980662226676941	0.00045599226765059543	binder
GELDHVVEIL	HLA-B*40:01	0.9981586694717407	0.0009469203525589395	binder
GELDLERAPAL	HLA-B*40:01	0.9974183559417724	0.0004333408338663938	binder
GELEAKLNENL	HLA-B*40:01	0.9841914176940918	0.014195204666553054	binder
GELEKDPKL	HLA-B*40:01	0.9968192934989929	0.0008946622796662886	binder
GELESHADRL	HLA-B*40:01	0.9967151284217834	0.0015863845602615073	binder
GELKHGPLAL	HLA-B*40:01	0.9983395934104919	0.000536926178006911	binder
GELKYVRIVL	HLA-B*40:01	0.989542829990387	0.005175528838651622	binder
GELNVDSLITRL	HLA-B*40:01	0.990637743473053	0.010665563079451738	binder
GELPEINGKL	HLA-B*40:01	0.9966093182563782	0.0011556158707460564	binder
GELPSWIL	HLA-B*40:01	0.9879647612571716	0.007949173530818811	binder
GELREQLKAL	HLA-B*40:01	0.9876446008682251	0.006768683924387296	binder
GELTDLHGL	HLA-B*40:01	0.994763994216919	0.00259073314846948	binder
GELTENGLTL	HLA-B*40:01	0.9946148037910462	0.0022847664043371217	binder
GEMEHSAAL	HLA-B*40:01	0.9989875435829163	0.0003663468919564675	binder
GEMKAEVTKL	HLA-B*40:01	0.9968314528465271	0.0016161243360833936	binder
GEMKDGVPEGAQL	HLA-B*40:01	0.9957107901573181	0.0038590093677494147	binder
GEMKFQWDL	HLA-B*40:01	0.9941089630126954	0.0032523254798305424	binder
GEMKPGRKGISL	HLA-B*40:01	0.9867390155792236	0.015586671259633063	binder
GEMPVDKAKAPL	HLA-B*40:01	0.9875962138175964	0.006775953398919343	binder
GEMREMQQL	HLA-B*40:01	0.995999562740326	0.0011581213097524492	binder
GEMTLKSALAL	HLA-B*40:01	0.9937462329864502	0.0032971167419392202	binder
GEMVALPPV	HLA-B*40:01	0.9831473708152771	0.004650323182354348	binder
GENDETVQTTL	HLA-B*40:01	0.9977563381195068	0.0007843184790418637	binder
GENGRVLAGQTL	HLA-B*40:01	0.9939584851264953	0.00600237470916129	binder
GENLPTIIL	HLA-B*40:01	0.9970524549484253	0.0010337994522663068	binder
GENRGPILL	HLA-B*40:01	0.9951646208763123	0.0023401223004019056	binder
GENSRNSIL	HLA-B*40:01	0.9846785545349122	0.011943440460396575	binder
GEPAEVTTTVL	HLA-B*40:01	0.9883884310722351	0.004633088887761178	binder
GEPDLQTVGKMVL	HLA-B*40:01	0.9615800142288208	0.061670074412482546	binder
GEPEEDIVGL	HLA-B*40:01	0.9859135031700135	0.0099065915838352	binder
GEPESFGDNL	HLA-B*40:01	0.9806248545646667	0.005909649052388329	binder
GEPFASHSL	HLA-B*40:01	0.9910510897636413	0.0061335506725690775	binder
GEPFSEEATL	HLA-B*40:01	0.9662281632423401	0.047778590582560974	binder
GEPHSSPEL	HLA-B*40:01	0.9802496075630188	0.021733936834922307	binder
GEPMGRGTKVIL	HLA-B*40:01	0.9110118985176087	0.0510885236929119	binder
GEPNIDSPL	HLA-B*40:01	0.9570792198181153	0.05214473042192249	binder
GEPRYALTTTL	HLA-B*40:01	0.9769270062446594	0.029844781216515424	binder
GEPVELENPPLL	HLA-B*40:01	0.9143439173698426	0.050906334038924986	binder
GEQGGGKLVL	HLA-B*40:01	0.995786190032959	0.0019062769740255023	binder
GEQPLQPVL	HLA-B*40:01	0.9957278609275818	0.001968796095303889	binder
GEQREPETL	HLA-B*40:01	0.9939516663551331	0.003591494049754859	binder
GEQSPNVSL	HLA-B*40:01	0.9971710085868836	0.0012378087017697447	binder
GESAETRALL	HLA-B*40:01	0.9897727370262146	0.00999220455172691	binder
GESATLRSL	HLA-B*40:01	0.996642816066742	0.00183463988145505	binder
GESAVGKSSLVL	HLA-B*40:01	0.9974720716476441	0.001224735831334198	binder
GESGEKNVFEAL	HLA-B*40:01	0.9925647735595703	0.004702293193568392	binder
GESGKSTFI	HLA-B*40:01	0.966556990146637	0.029960124862019794	binder
GESGNIKAGL	HLA-B*40:01	0.9953771233558655	0.0016636503344801266	binder
GESILPTTL	HLA-B*40:01	0.9939202308654785	0.0071439946944130426	binder
GESKYLMAL	HLA-B*40:01	0.9978686332702636	0.0007847497013244674	binder
GESLVREPL	HLA-B*40:01	0.9913765072822571	0.003989714900403559	binder
GESPVPHTVL	HLA-B*40:01	0.9978186011314392	0.000919262821391035	binder
GESRVPLTL	HLA-B*40:01	0.9977754950523376	0.0008063819126970313	binder
GETEESEKL	HLA-B*40:01	0.9926099061965943	0.0031241830239023003	binder
GETGKGTLL	HLA-B*40:01	0.9874253749847413	0.010171267914282285	binder
GETLGIIGL	HLA-B*40:01	0.9960571527481079	0.0022944076668323645	binder
GETPEAAAL	HLA-B*40:01	0.9958842158317566	0.0013258120316314481	binder
GETPQVAVI	HLA-B*40:01	0.993763554096222	0.003279628179811319	binder
GETSDIYVL	HLA-B*40:01	0.9960426688194275	0.0022276446690499196	binder
GETVAREATEL	HLA-B*40:01	0.9911287784576416	0.0069884721322526055	binder
GEVAKEWQEL	HLA-B*40:01	0.9955434083938599	0.0018321711454652295	binder
GEVELVEPGL	HLA-B*40:01	0.9939926147460938	0.0021729812636100006	binder
GEVFPTTEVL	HLA-B*40:01	0.9957465171813965	0.002034121002712178	binder
GEVFPTTEVLL	HLA-B*40:01	0.991671109199524	0.003914976345627835	binder
GEVGHHIDL	HLA-B*40:01	0.9969808220863342	0.0018178873056351535	binder
GEVGSAHSSL	HLA-B*40:01	0.9980549454689026	0.0007506956914691929	binder
GEVGSEVHL	HLA-B*40:01	0.9970528721809387	0.001208952443254208	binder
GEVHIGGVML	HLA-B*40:01	0.9966806530952453	0.0017415689186843887	binder
GEVIVTKDDAML	HLA-B*40:01	0.9082762718200683	0.11834603847096009	binder
GEVKGTSGSL	HLA-B*40:01	0.9960435032844543	0.0018219897195380825	binder
GEVLEKSLL	HLA-B*40:01	0.9910046339035035	0.0036646188512189965	binder
GEVLEQEKGAL	HLA-B*40:01	0.9893286466598511	0.004663934784415417	binder
GEVNVLDNL	HLA-B*40:01	0.9941960215568543	0.002080409128700119	binder
GEVPVHKL	HLA-B*40:01	0.9979273319244385	0.001332248575492172	binder
GEVRFSAVAL	HLA-B*40:01	0.9961864590644837	0.001226861542368169	binder
GEVTDFLRL	HLA-B*40:01	0.9959412455558777	0.0018525293144931634	binder
GEVTYVELL	HLA-B*40:01	0.9927718997001648	0.003881111691807937	binder
GEVVGKFYL	HLA-B*40:01	0.9941142559051513	0.003609212689407559	binder
GEYGKFFVTI	HLA-B*40:01	0.9965604782104492	0.0018912156919450457	binder
GEYRGSDFTAAVTL	HLA-B*40:01	0.8500610828399658	0.16927253487071905	binder
GGLPERSVSL	HLA-B*40:01	0.1694453289732337	0.1346336747781135	not-binder
GISLEDTQKEL	HLA-B*40:01	0.16986857503652572	0.14928128516806838	not-binder
GQDIAENLQL	HLA-B*40:01	0.6815760493278503	0.21557519011111534	binder
GSETLKHLVL	HLA-B*40:01	0.21549221649765968	0.11990174096999709	not-binder
HEAPAVLL	HLA-B*40:01	0.9983951926231385	0.000774795029158361	binder
HEAPSLQEAAL	HLA-B*40:01	0.9966177940368652	0.0014043131812005907	binder
HEAPSSEPSL	HLA-B*40:01	0.9975672364234924	0.0007886711609699849	binder
HEAQAVLGVLL	HLA-B*40:01	0.9944084882736206	0.002817175389717328	binder
HEAVKAIVL	HLA-B*40:01	0.9976350903511048	0.0005170304520783077	binder
HEAWQGLGEVL	HLA-B*40:01	0.990601658821106	0.005106287905887694	binder
HEDFVVEL	HLA-B*40:01	0.9969756007194519	0.0012702230696567695	binder
HEDIVAVEL	HLA-B*40:01	0.9986668229103088	0.0006242392779785053	binder
HEDYCGARTEL	HLA-B*40:01	0.9498082756996155	0.026525978958955174	binder
HEEDRKDFL	HLA-B*40:01	0.9732822179794312	0.019334452456381334	binder
HEEQPRPFVL	HLA-B*40:01	0.9968781352043152	0.001513307604616568	binder
HEESQTATL	HLA-B*40:01	0.9942048549652099	0.0037228868968701627	binder
HEESQTATLL	HLA-B*40:01	0.9830392122268676	0.010267222589069255	binder
HEESVSFGESVL	HLA-B*40:01	0.9806902885437012	0.020765605810413458	binder
HEFADLNLVQAL	HLA-B*40:01	0.9876589059829712	0.014349140992102877	binder
HEFDPSADML	HLA-B*40:01	0.9980140089988708	0.0011673613796657184	binder
HEFEELFRL	HLA-B*40:01	0.9992121577262878	0.00040913862867497945	binder
HEFFHILNL	HLA-B*40:01	0.9915003418922425	0.011756320132573096	binder
HEFQQDLGYPSSL	HLA-B*40:01	0.9712965965270997	0.026973001316088405	binder
HEFTDLNLVQAL	HLA-B*40:01	0.9540858626365661	0.050463422147587825	binder
HEGKVFISL	HLA-B*40:01	0.9982409238815307	0.0006387427614262579	binder
HEGPTNQL	HLA-B*40:01	0.9973357081413269	0.0010918268617749938	binder
HEHQANLL	HLA-B*40:01	0.9922661542892456	0.004182508945493655	binder
HEIDVINSRTQGFL	HLA-B*40:01	0.8795200109481811	0.16434489463604288	binder
HEILREAYAL	HLA-B*40:01	0.9952281355857849	0.002203485061824748	binder
HEILSRDPLLL	HLA-B*40:01	0.9912373781204223	0.004295937407799358	binder
HEIQSDVL	HLA-B*40:01	0.9949252128601074	0.00248467096712302	binder
HEKQPDVIL	HLA-B*40:01	0.9906308054924011	0.008905605945259297	binder
HELDMQVAAL	HLA-B*40:01	0.9974924206733704	0.0010136316508884279	binder
HELEKKIEL	HLA-B*40:01	0.9984886407852173	0.0005516688010367085	binder
HELLEQQKRAAVL	HLA-B*40:01	0.24957285095006226	0.3403103017262441	not-binder
HELQLLNTDYL	HLA-B*40:01	0.9493396401405334	0.05058643263782494	binder
HEMALRIVL	HLA-B*40:01	0.9971706986427307	0.0026908001047938777	binder
HEMEIQLKDAL	HLA-B*40:01	0.9967872858047485	0.0012751985770855837	binder
HEMIESGVINL	HLA-B*40:01	0.9961748361587525	0.0009566595075900647	binder
HEMLAHRAVL	HLA-B*40:01	0.9927415370941162	0.0035834641241343666	binder
HENSDHIIL	HLA-B*40:01	0.9953184366226197	0.0017058969591557916	binder
HEQASNVL	HLA-B*40:01	0.994188916683197	0.001988719586120107	binder
HEQQALPVDL	HLA-B*40:01	0.9916827797889709	0.0026473778654422042	binder
HESEGGRTPL	HLA-B*40:01	0.9953268766403198	0.002121898230368603	binder
HESGYDAGKAL	HLA-B*40:01	0.9979262113571167	0.0010228022269381384	binder
HESQLSVEL	HLA-B*40:01	0.9984015345573425	0.0005357368597800273	binder
HETAVSVSL	HLA-B*40:01	0.9984436154365539	0.00030787991314589543	binder
HETLEQRLLVT	HLA-B*40:01	0.23410004808101803	0.22884541594362232	not-binder
HETVTIEL	HLA-B*40:01	0.9969673871994018	0.0006494147513369717	binder
HEVEEATGALTL	HLA-B*40:01	0.9969472527503968	0.00140702578442249	binder
HEVEPRYVVL	HLA-B*40:01	0.998171353340149	0.0007627280048447386	binder
HEVMEQGRVTI	HLA-B*40:01	0.9505457758903504	0.0355362387010533	binder
HEVPSGNSLL	HLA-B*40:01	0.9955535769462586	0.0016439353354332023	binder
HEVSEIIDGL	HLA-B*40:01	0.9881381273269654	0.005375377327887866	binder
HEYQESTIGAAFL	HLA-B*40:01	0.9575662851333618	0.039627376824256946	binder
HLPETKFSEL	HLA-B*40:01	0.10730414409190417	0.12132571135624705	not-binder
HYSEFKGDLETL	HLA-B*40:01	0.06553360922262072	0.04877907105567507	not-binder
IAPTGHSL	HLA-B*40:01	0.021187468059360982	0.016497978642758652	not-binder
IATNIAETSI	HLA-B*40:01	0.02155359913595021	0.01569238078798068	not-binder
IDGNKVTL	HLA-B*40:01	0.4313761740922928	0.2403920407411692	ambiguous
IEAPVDADL	HLA-B*40:01	0.9901532173156739	0.005874833773223727	binder
IEASNIDNVVL	HLA-B*40:01	0.9819232821464539	0.01632230386661018	binder
IEDEIATIL	HLA-B*40:01	0.9966062307357788	0.0021153223936044374	binder
IEDEYQVFL	HLA-B*40:01	0.9887658596038819	0.009881240345510186	binder
IEDNELNIVL	HLA-B*40:01	0.9894232153892517	0.007218392602640912	binder
IEFKETQALVL	HLA-B*40:01	0.9943398833274841	0.0023038428191540813	binder
IEFSIPDSL	HLA-B*40:01	0.9937084794044495	0.0009605797529418156	binder
IEHALGGSSAL	HLA-B*40:01	0.9955399513244629	0.0019335122396034491	binder
IEMQAITAL	HLA-B*40:01	0.9980191946029663	0.001006613094037884	binder
IEQEAAVEL	HLA-B*40:01	0.9970957517623902	0.0017184691644223516	binder
IESPGQDLL	HLA-B*40:01	0.9885160326957703	0.005673966428160086	binder
IESVIKSNL	HLA-B*40:01	0.9918748259544372	0.0039939579148748384	binder
IEVDLAHTTL	HLA-B*40:01	0.9977777242660523	0.001394809923091167	binder
IEVEIAKQAL	HLA-B*40:01	0.9982796549797058	0.0012228476159815563	binder
IEVIENRMAVL	HLA-B*40:01	0.8756292343139649	0.06836098726321445	binder
IEWRDRRITL	HLA-B*40:01	0.8093727201223373	0.3093064088960543	binder
ISPTGHSL	HLA-B*40:01	0.02790155718103051	0.01726432053833665	not-binder
ITPTGTHPL	HLA-B*40:01	0.059478022158145905	0.029272805020919987	not-binder
KAPAPRPSL	HLA-B*40:01	0.1256622239947319	0.1840465514488676	not-binder
KAPSAARSL	HLA-B*40:01	0.03536734748631716	0.018338433768196757	not-binder
KEAAIGVLVL	HLA-B*40:01	0.9986959934234619	0.0006336944313748703	binder
KEAEGKEPEL	HLA-B*40:01	0.9965424060821533	0.003451674046844695	binder
KEAELHLTYL	HLA-B*40:01	0.9987215638160706	0.0007920034657914834	binder
KEAELTEI	HLA-B*40:01	0.9900227665901185	0.004857583372957706	binder
KEAEVQTWL	HLA-B*40:01	0.9970432877540588	0.0015757117670555177	binder
KEALTYDGAL	HLA-B*40:01	0.9854072093963623	0.009205106361094652	binder
KEAPPPVLL	HLA-B*40:01	0.9989328503608703	0.00028340527624152036	binder
KEAPTPKEGTL	HLA-B*40:01	0.9969264745712281	0.000978839407810837	binder
KEAQKTAAVAL	HLA-B*40:01	0.996703279018402	0.0009866933700480173	binder
KEASVKFHVL	HLA-B*40:01	0.9976733922958374	0.0013732979317125041	binder
KEATDHATAL	HLA-B*40:01	0.9975359559059143	0.0008696221719752376	binder
KEDEIPETVSL	HLA-B*40:01	0.9970742464065552	0.003091280234936303	binder
KEDEIQDISL	HLA-B*40:01	0.9983504056930542	0.0009751825058694779	binder
KEDELRTVL	HLA-B*40:01	0.9990080237388611	0.0005068831721629978	binder
KEDPMGWQSLL	HLA-B*40:01	0.9912574768066407	0.00454072128685871	binder
KEDRGRPYTL	HLA-B*40:01	0.984793221950531	0.009580363064743982	binder
KEEEHAPEL	HLA-B*40:01	0.9962520003318787	0.0025429466586744396	binder
KEEEKPVML	HLA-B*40:01	0.9966947197914123	0.002093013546936709	binder
KEEENLQVVL	HLA-B*40:01	0.9955169320106506	0.002572781614099128	binder
KEEHLYILI	HLA-B*40:01	0.9798043608665467	0.02087972547914145	binder
KEEMGIGGVL	HLA-B*40:01	0.9926013946533203	0.00391518003182053	binder
KEESMKETL	HLA-B*40:01	0.988599956035614	0.007885461979437968	binder
KEFDAGIIEL	HLA-B*40:01	0.9993515372276306	0.0002596663734330305	binder
KEFDQNVKL	HLA-B*40:01	0.9993984222412109	0.0001779130230679276	binder
KEFESHLDKL	HLA-B*40:01	0.9986904978752136	0.0006290981288572958	binder
KEFHLEYDKL	HLA-B*40:01	0.9911283135414124	0.004681209488309502	binder
KEFIDNEMI	HLA-B*40:01	0.9875144481658935	0.008190527360944218	binder
KEFIINDIL	HLA-B*40:01	0.9941633939743042	0.002003358681077035	binder
KEFNIPLEML	HLA-B*40:01	0.9952512860298157	0.0033832806189393865	binder
KEFSGHSSL	HLA-B*40:01	0.9989564180374145	0.0003304578708654392	binder
KEFSLQDIEVL	HLA-B*40:01	0.9928461670875549	0.005888335881169713	binder
KEFSMTDIDLTTL	HLA-B*40:01	0.9203291177749634	0.12030940944374888	binder
KEFVSEVDVL	HLA-B*40:01	0.9936381340026855	0.005207693129791193	binder
KEFYLTPNSPAEML	HLA-B*40:01	0.5990235567092895	0.15237048968849884	binder
KEGFPITAI	HLA-B*40:01	0.9859691381454467	0.011689008601395276	binder
KEHEGEIVNIIL	HLA-B*40:01	0.9966323971748352	0.00216289555663618	binder
KEIDIYANL	HLA-B*40:01	0.9992451071739197	0.00028883844571578543	binder
KEIEERLHGL	HLA-B*40:01	0.9988948583602906	0.0003981325778199622	binder
KEIEFGTSL	HLA-B*40:01	0.9993876576423645	0.00023348755673411275	binder
KEIEQKDNEIARL	HLA-B*40:01	0.9963080286979675	0.0034027493095063997	binder
KEIESRVVF	HLA-B*40:01	0.9986525297164917	0.0006868960431373188	binder
KEIFETPTEI	HLA-B*40:01	0.9923814415931702	0.006379761827125122	binder
KEIISSEML	HLA-B*40:01	0.9944919466972351	0.0016130948970391116	binder
KEILDQLESL	HLA-B*40:01	0.9972715020179749	0.0008172634008483001	binder
KEILSGTKL	HLA-B*40:01	0.9965775728225708	0.0008701205590857967	binder
KEILSLDKL	HLA-B*40:01	0.9947853565216065	0.0018237620368460974	binder
KEIQTTTGNQQVL	HLA-B*40:01	0.9914669632911682	0.01101233581104329	binder
KEIQWETRL	HLA-B*40:01	0.9983216524124146	0.0006247971225329149	binder
KEITGETAL	HLA-B*40:01	0.9984364151954651	0.0006469832150335285	binder
KEKEPKEGQEEVL	HLA-B*40:01	0.9949817776679992	0.00045795902694381764	binder
KEKIQPEIL	HLA-B*40:01	0.9919529914855957	0.003049203546146976	binder
KEKQWSRDEL	HLA-B*40:01	0.9795449018478394	0.013770811351851662	binder
KELDPRGVHGSSL	HLA-B*40:01	0.9940170168876648	0.0030014223705480876	binder
KELDPRGVHGSSLL	HLA-B*40:01	0.8722386598587036	0.17287874043231632	binder
KELDTVEVL	HLA-B*40:01	0.9983672618865966	0.00036753538688507557	binder
KELDVKSQKENVL	HLA-B*40:01	0.9939689993858337	0.0026642804897969823	binder
KELEALIQNL	HLA-B*40:01	0.9980628848075866	0.0009117410795140535	binder
KELEEEWVKL	HLA-B*40:01	0.9955209374427796	0.0042629929670404436	binder
KELEEIYML	HLA-B*40:01	0.9976637959480286	0.001202466376910307	binder
KELEVAEGGKAEL	HLA-B*40:01	0.9972168684005738	0.0013543815178750785	binder
KELFIHTEEL	HLA-B*40:01	0.990582537651062	0.011142601374129176	binder
KELGLAEHQL	HLA-B*40:01	0.9979424595832824	0.00047357713998520223	binder
KELHEKFDRL	HLA-B*40:01	0.9729412913322448	0.020528989831485288	binder
KELKDAGAGL	HLA-B*40:01	0.9932133197784424	0.003846130335655755	binder
KELLGQGLLL	HLA-B*40:01	0.9910457491874695	0.0025543214849517866	binder
KELQAHGADELL	HLA-B*40:01	0.992557430267334	0.0025036410374387618	binder
KELSMVTEL	HLA-B*40:01	0.9979200482368469	0.0004759653128939163	binder
KEMDIVVHTL	HLA-B*40:01	0.9996569037437439	0.000129061040905793	binder
KEMDNAGQLVFL	HLA-B*40:01	0.9975233316421509	0.002661118814375158	binder
KEMEDWISSL	HLA-B*40:01	0.998990535736084	0.00034726576575465974	binder
KEMEVSPSAEQL	HLA-B*40:01	0.9979692816734314	0.0005809161852142836	binder
KEMGGHHIVAL	HLA-B*40:01	0.9988468050956726	0.0004672357282704019	binder
KEMGQMQVL	HLA-B*40:01	0.9984502792358398	0.0005488660837147906	binder
KEMNPALGIDCL	HLA-B*40:01	0.9852432608604431	0.005900052263047595	binder
KEMRNLIRL	HLA-B*40:01	0.9935946345329285	0.0035695743174671483	binder
KENATVAHL	HLA-B*40:01	0.9981064915657043	0.0008575473083415514	binder
KENDELDIQL	HLA-B*40:01	0.9977804660797119	0.0010343446135917152	binder
KENSAPVKL	HLA-B*40:01	0.9962772727012634	0.0024552035799181022	binder
KEQEPIMDNNISL	HLA-B*40:01	0.9843205690383912	0.02242992889686434	binder
KESEDAELL	HLA-B*40:01	0.9906687259674072	0.0046303275631591236	binder
KESEGVVNDEL	HLA-B*40:01	0.9935826301574707	0.004066550630613382	binder
KESEKQLLL	HLA-B*40:01	0.99734867811203	0.0014726780257799592	binder
KESESSLDVSL	HLA-B*40:01	0.9934687137603759	0.003304982559018796	binder
KESGNSIVL	HLA-B*40:01	0.9955394864082336	0.0013276485899525467	binder
KESIIIHQL	HLA-B*40:01	0.9990001797676087	0.00043672321909069754	binder
KESPPHEDL	HLA-B*40:01	0.9941962838172913	0.001749256709846002	binder
KESSHSGVVL	HLA-B*40:01	0.9972252726554871	0.0008969599374539708	binder
KESSIIGVTL	HLA-B*40:01	0.9988924384117126	0.00038483006774780396	binder
KESTATTFL	HLA-B*40:01	0.9917361021041871	0.002803741004632171	binder
KETAPSLGSKIL	HLA-B*40:01	0.9867965579032898	0.0058578747989521075	binder
KETAVFINI	HLA-B*40:01	0.9915031313896179	0.00390013122992997	binder
KETDLLILF	HLA-B*40:01	0.997360360622406	0.0023056808188944753	binder
KETEARKVVL	HLA-B*40:01	0.9959516048431396	0.0025945349305002596	binder
KETEVGNVSL	HLA-B*40:01	0.999141001701355	0.0003057150657943346	binder
KETIEIIDL	HLA-B*40:01	0.9902599573135376	0.005655263789986113	binder
KETNLDETSEIL	HLA-B*40:01	0.8972714066505432	0.1250189075741031	binder
KEVATDVRL	HLA-B*40:01	0.9970225095748901	0.001484035004935989	binder
KEVDIEGTTVI	HLA-B*40:01	0.9981222033500672	0.0006362393251454117	binder
KEVDNLYNIEIL	HLA-B*40:01	0.9897683382034301	0.006580511778551072	binder
KEVEAVVYL	HLA-B*40:01	0.9984278798103332	0.0011952557961658543	binder
KEVEETIEGML	HLA-B*40:01	0.9950637340545654	0.002205650295387875	binder
KEVEQGEEPWIM	HLA-B*40:01	0.9150710463523865	0.15398851638518893	binder
KEVEQQTGL	HLA-B*40:01	0.998054313659668	0.0011892326232327325	binder
KEVFDSAIL	HLA-B*40:01	0.9935797214508056	0.002076673489898407	binder
KEVGIEFMDL	HLA-B*40:01	0.991915762424469	0.003379775501437225	binder
KEVHIEKNDAETL	HLA-B*40:01	0.9074558138847351	0.05100319743778482	binder
KEVHQERIAL	HLA-B*40:01	0.9950972318649292	0.002440925935824083	binder
KEVRDLKETL	HLA-B*40:01	0.9942079186439514	0.002777855902026464	binder
KEVSTGTVL	HLA-B*40:01	0.9965053200721741	0.00155911586922748	binder
KEVYAAAAEVL	HLA-B*40:01	0.990886104106903	0.0023733569372127276	binder
KEWSGLLEEL	HLA-B*40:01	0.9978186964988709	0.0002888132428945896	binder
KEYDEPYVL	HLA-B*40:01	0.999297308921814	0.00032043975551985295	binder
KEYDEPYVLL	HLA-B*40:01	0.9989047288894654	0.0006601072465950668	binder
KEYENIIAL	HLA-B*40:01	0.9994065165519714	0.0003079105636504254	binder
KEYFSTFGEVL	HLA-B*40:01	0.9840586662292481	0.012123154918551551	binder
KIEELRQR	HLA-B*40:01	0.004951849904318806	0.006174431643584155	not-binder
KIENKIESIGL	HLA-B*40:01	0.16432025795802474	0.17605461934687583	not-binder
KKPQGPPPPGKPQG	HLA-B*40:01	0.027723702089861035	0.023606978519449952	not-binder
KQQLELDSI	HLA-B*40:01	0.14443309605121613	0.0772703220688566	not-binder
LDGVGDTLDLVVI	HLA-B*40:01	0.011504865402821451	0.0117999127673728	not-binder
LEAEADKIGL	HLA-B*40:01	0.994582998752594	0.003497015576380045	binder
LEAEIAHGSL	HLA-B*40:01	0.9955798625946045	0.004083356984357337	binder
LEAEIKEAQL	HLA-B*40:01	0.9963278412818909	0.0013940605869742497	binder
LEAFGDVKL	HLA-B*40:01	0.9901279211044312	0.004918168536531805	binder
LEALPTGTVL	HLA-B*40:01	0.9915155887603759	0.005428708983564615	binder
LEALVNEGSL	HLA-B*40:01	0.9692532658576966	0.020676349947443075	binder
LEAPDETTL	HLA-B*40:01	0.9916708707809448	0.002903697307849266	binder
LEAPPEVSL	HLA-B*40:01	0.9972828030586243	0.0014704133569459665	binder
LEDFPTISL	HLA-B*40:01	0.9975508213043213	0.0012651599193465488	binder
LEDGQAVQL	HLA-B*40:01	0.9916541576385498	0.006119100260871723	binder
LEEAADLLV	HLA-B*40:01	0.7013358831405639	0.1375911609463736	binder
LEENSTPQL	HLA-B*40:01	0.9847143411636352	0.009470662360243916	binder
LEEPRGQQEVL	HLA-B*40:01	0.9760332226753234	0.01003976792701208	binder
LEFDEKAVL	HLA-B*40:01	0.9967881321907044	0.0015867325034941214	binder
LEFGEPVLL	HLA-B*40:01	0.9966172695159912	0.0014027608269426587	binder
LEFQTPELL	HLA-B*40:01	0.9925469040870667	0.001963567721027067	binder
LEGSKDALL	HLA-B*40:01	0.9149734973907471	0.057125882231023384	binder
LEHDPQYAVIL	HLA-B*40:01	0.99253910779953	0.0034379576485484816	binder
LEHLTNEAL	HLA-B*40:01	0.9957001805305481	0.0013984081848435748	binder
LEHQVFTVL	HLA-B*40:01	0.9965158224105835	0.001689552009832772	binder
LEIADPIVL	HLA-B*40:01	0.9953434228897095	0.0017895626711948976	binder
LEILEKGLATSL	HLA-B*40:01	0.9769898056983948	0.008317469811757955	binder
LEINPDHSIIETL	HLA-B*40:01	0.9200967788696289	0.11221083534760767	binder
LEIQHTTAL	HLA-B*40:01	0.9981054186820983	0.0004093052777761707	binder
LEIVPNGITL	HLA-B*40:01	0.995325756072998	0.002193085147715821	binder
LENASDIKL	HLA-B*40:01	0.9908248305320739	0.004993174877005479	binder
LENPEGVIL	HLA-B*40:01	0.9929206490516662	0.004709886302630286	binder
LEPGHTELL	HLA-B*40:01	0.9610476493835449	0.042442375649356684	binder
LEPHDSPVL	HLA-B*40:01	0.9557261824607849	0.03155265360586022	binder
LEQDFKVTL	HLA-B*40:01	0.9971348762512207	0.0025947383738176176	binder
LERLSELAL	HLA-B*40:01	0.9856904745101929	0.006888434154273277	binder
LESDFRDVL	HLA-B*40:01	0.9933578252792359	0.0030581998999755886	binder
LESDNNTAL	HLA-B*40:01	0.9930943489074707	0.001937492793292931	binder
LESEITYDKL	HLA-B*40:01	0.9895886063575745	0.006233079713961631	binder
LESEPQTVTL	HLA-B*40:01	0.9961354017257691	0.0020563909160012865	binder
LESNDFEML	HLA-B*40:01	0.9797315120697021	0.005003058252454486	binder
LESQGIERL	HLA-B*40:01	0.9923165202140808	0.004642499637945352	binder
LESQVRELL	HLA-B*40:01	0.9915718793869018	0.004656155493300051	binder
LETLVSPKL	HLA-B*40:01	0.9878811359405517	0.00964686252378692	binder
LETSTGHSL	HLA-B*40:01	0.9948456883430481	0.0012416953206137733	binder
LETVTKDIL	HLA-B*40:01	0.9625865817070007	0.02952462437446031	binder
LEVAEGGKAEL	HLA-B*40:01	0.9871314883232116	0.010925639151696226	binder
LEVDLRDPVL	HLA-B*40:01	0.9938887476921081	0.0036329062983269564	binder
LEVIIKDNSL	HLA-B*40:01	0.9861757755279541	0.004596964982214229	binder
LEVIPGYEEL	HLA-B*40:01	0.9855136752128602	0.014187974969057961	binder
LEVKENSGYL	HLA-B*40:01	0.9258155107498169	0.06575302170181171	binder
LEVPVSDLL	HLA-B*40:01	0.9852652072906494	0.006237615210477659	binder
LEVQVRESL	HLA-B*40:01	0.9955519199371338	0.0018797069181064963	binder
LEVVTPEVL	HLA-B*40:01	0.9881146192550659	0.0055575658821456425	binder
LEYEPRSGEQVPL	HLA-B*40:01	0.9224668025970459	0.07491475781804498	binder
LEYGLPIQV	HLA-B*40:01	0.974955427646637	0.02807199840481158	binder
LEYGVPVTL	HLA-B*40:01	0.9976190090179443	0.001600172119565249	binder
LEYLTAEVL	HLA-B*40:01	0.9904133200645446	0.005769107741051663	binder
LGNGNIKL	HLA-B*40:01	0.06226682008127682	0.0542830709103001	not-binder
LLAENPQSTPQ	HLA-B*40:01	0.010088660987094045	0.010276179138549276	not-binder
LTQALKDNK	HLA-B*40:01	0.004197061072045471	0.0033738824409671802	not-binder
MAPERVASL	HLA-B*40:01	0.15677551180124283	0.07809413558560097	not-binder
MEAPGDVEAL	HLA-B*40:01	0.9971781611442566	0.0011208033500821177	binder
MEDGGVKLL	HLA-B*40:01	0.9927990198135376	0.005889969691201762	binder
MEEKTSHIL	HLA-B*40:01	0.9934634089469909	0.002472311478112514	binder
MEENPGIFAVL	HLA-B*40:01	0.9907162666320801	0.008456508691922432	binder
MEHAGKNQVL	HLA-B*40:01	0.9965759873390198	0.002104839696771989	binder
MEIIHEIAVL	HLA-B*40:01	0.9925261735916138	0.005811111035930911	binder
MEISELNAKL	HLA-B*40:01	0.9976524472236633	0.0014757954951204715	binder
MELPTEKEVAL	HLA-B*40:01	0.9961829900741577	0.0012266460122952023	binder
MESEGKTVL	HLA-B*40:01	0.997324538230896	0.0011426998335376467	binder
MESKEKDRQVL	HLA-B*40:01	0.9739346861839294	0.012762617068821371	binder
METPELIEL	HLA-B*40:01	0.9974556207656861	0.0016641795372107572	binder
MEVDTERAML	HLA-B*40:01	0.9973949074745179	0.0015477321503750859	binder
MEVSEPHIL	HLA-B*40:01	0.9979235887527466	0.0008237157150089254	binder
MEYIPEGEIL	HLA-B*40:01	0.9931610822677612	0.0032116583133446745	binder
MEYLESKQFL	HLA-B*40:01	0.9890935897827149	0.015655626551355408	binder
NAPWAVTSL	HLA-B*40:01	0.06365845520049333	0.045459701551945016	not-binder
NEAKIKCEQL	HLA-B*40:01	0.935772442817688	0.07215061653781558	binder
NEAKVKETL	HLA-B*40:01	0.9961856603622437	0.0020043100789236003	binder
NEANLREEVL	HLA-B*40:01	0.9872005581855774	0.00959210094653348	binder
NELRETEGGTVL	HLA-B*40:01	0.9780532360076905	0.01321141301750724	binder
NERAIAGALI	HLA-B*40:01	0.7913772702217102	0.1322353023110062	binder
NESRAVITSL	HLA-B*40:01	0.9954318046569824	0.0015783762329293876	binder
NPIDSLPGE	HLA-B*40:01	0.0017611685459996806	0.001295143176663374	not-binder
NVKVDPEIQ	HLA-B*40:01	0.06310769836709369	0.06169284804429818	not-binder
PGLARQAPKPRKQ	HLA-B*40:01	0.013660114392405377	0.019515947191381593	not-binder
PIGRGTKVIL	HLA-B*40:01	0.01265203021466732	0.020566407737567145	not-binder
PPVADSLANP	HLA-B*40:01	0.011349001426424365	0.015519928805411472	not-binder
PPYTVVYFPVRGR	HLA-B*40:01	0.23901680642738937	0.14525494150302032	not-binder
PVTDGAISTLL	HLA-B*40:01	0.016694283531978726	0.024103795194019933	not-binder
QEADSPTL	HLA-B*40:01	0.9880874872207641	0.005317778727641794	binder
QEDLWTKIIL	HLA-B*40:01	0.9873224496841431	0.007750945262463259	binder
QEDVIATANL	HLA-B*40:01	0.9856123447418212	0.008769175394275392	binder
QEEASGVAL	HLA-B*40:01	0.9920199513435364	0.0036845318200551588	binder
QEEDESPRSVL	HLA-B*40:01	0.9941752910614013	0.0020905700641858545	binder
QEEDYRYEVL	HLA-B*40:01	0.9814812898635864	0.005831126913485962	binder
QEEWFKAEL	HLA-B*40:01	0.9927618980407715	0.004266279688541335	binder
QEFGLLPEKEVL	HLA-B*40:01	0.9923637986183167	0.005345558205009753	binder
QEFPAHSL	HLA-B*40:01	0.9965255975723266	0.0036699636831204223	binder
QEFQPEPSL	HLA-B*40:01	0.9971751570701599	0.001289313010395922	binder
QEFVYKEPAI	HLA-B*40:01	0.9670918464660645	0.023493711329612064	binder
QEHEEMNAKL	HLA-B*40:01	0.9959149241447449	0.001926525009427358	binder
QEIDLTGVKL	HLA-B*40:01	0.9988593459129333	0.00045810905759566316	binder
QEIEEDRKKAEL	HLA-B*40:01	0.9898429870605469	0.0085158439582701	binder
QEIIIRDGSL	HLA-B*40:01	0.9852172136306763	0.009776032916215985	binder
QEIQTSVATL	HLA-B*40:01	0.9964124083518981	0.0013660514859614272	binder
QEKEAIERL	HLA-B*40:01	0.9956356406211853	0.0015136737450607766	binder
QELEDTKVTAL	HLA-B*40:01	0.994648540019989	0.0038950844847531344	binder
QELLSDTKL	HLA-B*40:01	0.9491710901260376	0.03474523779738003	binder
QELNELSAISL	HLA-B*40:01	0.9715935468673706	0.015556353419367487	binder
QELPSHGVPL	HLA-B*40:01	0.9913253068923951	0.0021772836828073744	binder
QEMGNGKANRL	HLA-B*40:01	0.9866304159164428	0.01072900631455596	binder
QEMPGDVPL	HLA-B*40:01	0.989959180355072	0.006191372453430766	binder
QENEPEPLSL	HLA-B*40:01	0.9955117464065552	0.00257098612497023	binder
QENVDYVIL	HLA-B*40:01	0.9861010313034058	0.0052476689008161565	binder
QENVQKIIL	HLA-B*40:01	0.9889385342597962	0.008558992815383916	binder
QEQEVGDGTNFVL	HLA-B*40:01	0.9500316023826599	0.06964617667456584	binder
QEQQENPRL	HLA-B*40:01	0.9933006405830384	0.002918153031894089	binder
QESGNGRDVL	HLA-B*40:01	0.9826944708824158	0.014540391535085257	binder
QESNVQLKL	HLA-B*40:01	0.9968198776245117	0.0015432866598825733	binder
QETMIKTDFL	HLA-B*40:01	0.9794204950332641	0.007229609985364011	binder
QETPGPREAL	HLA-B*40:01	0.9919352650642395	0.0031178223056299577	binder
QEVISRAEL	HLA-B*40:01	0.9947058439254761	0.0011660040157221985	binder
QEVQAMFDTL	HLA-B*40:01	0.9785160064697266	0.010370292643346317	binder
QEVQERLNFL	HLA-B*40:01	0.9792044878005981	0.01976580886395029	binder
QFDDQGKAVIL	HLA-B*40:01	0.23408269733190537	0.16562019054099295	not-binder
QREEAAEVASL	HLA-B*40:01	0.3030831690877676	0.2398842430185598	not-binder
RDSISKEDL	HLA-B*40:01	0.40762224048376083	0.2814185577539895	ambiguous
REAAAVFQETL	HLA-B*40:01	0.9957400560379028	0.001738745089693101	binder
REAAEAGAEARL	HLA-B*40:01	0.9969946026802063	0.001210335816319125	binder
REAAYNAITL	HLA-B*40:01	0.997708010673523	0.000715239396902034	binder
READEESLQL	HLA-B*40:01	0.9976061940193176	0.0014893956243069602	binder
READFFWSL	HLA-B*40:01	0.9989989995956421	0.0004523954026934082	binder
REAEHGYASL	HLA-B*40:01	0.9991555213928223	0.00038115921458617636	binder
REAEIYQTV	HLA-B*40:01	0.9983423471450805	0.0008516556388140547	binder
REAEMRNSIL	HLA-B*40:01	0.9952901601791382	0.002238157691394419	binder
REAESFTQL	HLA-B*40:01	0.9990153074264526	0.0004803558796108743	binder
REAFEAEYRL	HLA-B*40:01	0.9950860023498536	0.0013346583542039633	binder
REAFEEAGVLLL	HLA-B*40:01	0.9930737137794494	0.0015746758820823102	binder
REAFLVNSDLTL	HLA-B*40:01	0.905921196937561	0.1330969457987049	binder
REAIDSPVSFL	HLA-B*40:01	0.9945654273033142	0.003622181534426372	binder
REALGHQEKL	HLA-B*40:01	0.9942591309547424	0.0020566936780285535	binder
REALTETTL	HLA-B*40:01	0.9963870406150818	0.0008843280122380528	binder
REAMNDPLL	HLA-B*40:01	0.9899418711662292	0.0058038962824743115	binder
REAPAGALAAVL	HLA-B*40:01	0.9981319427490234	0.0005630178234457624	binder
REAPPAFSHL	HLA-B*40:01	0.9987450122833252	0.0002605941474358471	binder
REAQAELAQKL	HLA-B*40:01	0.9955150842666626	0.004424355126398722	binder
REAQELEAQL	HLA-B*40:01	0.9963640093803405	0.0012102934989422708	binder
REAQLYSVDVTL	HLA-B*40:01	0.9855225324630738	0.010887976836980095	binder
REAQMAAKL	HLA-B*40:01	0.9936806917190552	0.0038593618084625738	binder
REAQNDLEQVL	HLA-B*40:01	0.9958479166030884	0.0017248124644641699	binder
REAQVFVRL	HLA-B*40:01	0.9990264773368835	0.00027232164730020726	binder
REAQVWEML	HLA-B*40:01	0.9952589631080627	0.0012726596348162748	binder
REASLSILEQL	HLA-B*40:01	0.9925061464309692	0.00416161870769405	binder
REATSTPEISL	HLA-B*40:01	0.9947257876396179	0.0025459201029491138	binder
REAVEAAGQEL	HLA-B*40:01	0.9959943294525146	0.0013034638926486355	binder
REAVPEPVLL	HLA-B*40:01	0.996796452999115	0.0005593610896266086	binder
REAVSKTAL	HLA-B*40:01	0.9946554780006409	0.0033197291729011166	binder
REAVVNTQEL	HLA-B*40:01	0.9971073269844055	0.0008124147918511736	binder
REDEDGLFTL	HLA-B*40:01	0.9985273480415344	0.0006327946789408244	binder
REDENKSIL	HLA-B*40:01	0.9971306085586548	0.0014570182001736468	binder
REDESYGYVL	HLA-B*40:01	0.9970418334007263	0.0024622286503949513	binder
REDETDVKAVL	HLA-B*40:01	0.997587239742279	0.0018736991771516971	binder
REDGSIVIV	HLA-B*40:01	0.9878820180892944	0.009007595102736958	binder
REDISSIEI	HLA-B*40:01	0.9917234778404236	0.005575766614355521	binder
REDIVVPVYL	HLA-B*40:01	0.9978125333786011	0.0012436192711539746	binder
REDKVHLKL	HLA-B*40:01	0.9964051961898803	0.0033516993399422845	binder
REDLALGTQL	HLA-B*40:01	0.9951834321022034	0.005320077101136195	binder
REDLTQVEL	HLA-B*40:01	0.997862184047699	0.0008400155097210248	binder
REDPAPGLL	HLA-B*40:01	0.9920794486999511	0.011418680721982445	binder
REDPSGVILTL	HLA-B*40:01	0.9989506125450134	0.000747376036145149	binder
REDQDKVAVL	HLA-B*40:01	0.9980207204818725	0.0009262949990333206	binder
REDSGTFSL	HLA-B*40:01	0.9976861596107482	0.0011409353948360534	binder
REDSLDSVLFL	HLA-B*40:01	0.9705304622650146	0.047131366067412465	binder
REDTKAAVL	HLA-B*40:01	0.995794129371643	0.002632875998158798	binder
REDYPQKEIL	HLA-B*40:01	0.9960983514785766	0.0027682091931515683	binder
REDYTRYNQL	HLA-B*40:01	0.9394843935966491	0.05127733254831543	binder
REDYYDIQL	HLA-B*40:01	0.9919345855712891	0.00787282455054365	binder
REEAIAVTM	HLA-B*40:01	0.9956177115440369	0.0031979142907586897	binder
REEAVALGVGL	HLA-B*40:01	0.9926301121711731	0.004161996328669007	binder
REEAVQQMADAL	HLA-B*40:01	0.9669325113296509	0.020772420188447945	binder
REEDAALFKAWAL	HLA-B*40:01	0.8322687327861786	0.2486027526639267	binder
REEDAEKAVI	HLA-B*40:01	0.9877418518066406	0.013628635570973673	binder
REEDVGQPRL	HLA-B*40:01	0.9978749871253967	0.0015485828914539915	binder
REEEQAFLVSL	HLA-B*40:01	0.9947718024253845	0.0022002535559352185	binder
REEGAAEPAL	HLA-B*40:01	0.9962684631347656	0.0005496974481238322	binder
REEGKENAFSL	HLA-B*40:01	0.9955353498458862	0.0030676132869771676	binder
REEIEATKNHVL	HLA-B*40:01	0.9919963836669922	0.0061947153436068625	binder
REEIEKQAL	HLA-B*40:01	0.997128164768219	0.0015463819807594182	binder
REEINFVEI	HLA-B*40:01	0.9918133020401001	0.005847381960305138	binder
REEKDGELNVL	HLA-B*40:01	0.9940856575965882	0.0030239873248280678	binder
REEKVKAVL	HLA-B*40:01	0.993528938293457	0.003952665467739222	binder
REELLPHLL	HLA-B*40:01	0.9938602685928345	0.0045051636795054965	binder
REELSNVLAAM	HLA-B*40:01	0.9708366155624389	0.019530574261926843	binder
REENNESEVSL	HLA-B*40:01	0.9895724296569824	0.004491342274857078	binder
REENPSSVL	HLA-B*40:01	0.9945924997329711	0.003935924055752424	binder
REEPEKIIL	HLA-B*40:01	0.9957414984703064	0.00262407153050218	binder
REEPSNPFL	HLA-B*40:01	0.9924072384834289	0.00918926025543414	binder
REEVGNISIL	HLA-B*40:01	0.9943177103996277	0.0034871163207034796	binder
REFDAFVETL	HLA-B*40:01	0.9990210890769958	0.0004318576779812952	binder
REFDGTEVL	HLA-B*40:01	0.999013614654541	0.0004653308764686757	binder
REFDQKALL	HLA-B*40:01	0.9984988451004029	0.0007924473773368392	binder
REFEAIKNKQDVSL	HLA-B*40:01	0.9932859897613525	0.006969382833932391	binder
REFEDVVNIL	HLA-B*40:01	0.9991462230682373	0.0003333788478833746	binder
REFLQNLDAL	HLA-B*40:01	0.996079421043396	0.001530556092821663	binder
REFPTHRSVL	HLA-B*40:01	0.9982852816581727	0.0008090940117418307	binder
REFWAKPKP	HLA-B*40:01	0.6785302102565766	0.1920063527731883	binder
REGDMPIHELL	HLA-B*40:01	0.9884055137634278	0.010937112878214916	binder
REGDVITII	HLA-B*40:01	0.9932367444038391	0.0037532194361775367	binder
REGHEEMVAL	HLA-B*40:01	0.9905398488044739	0.007286253223247628	binder
REGLLFTAL	HLA-B*40:01	0.9959207892417907	0.0006094673068508535	binder
REGRPIWQL	HLA-B*40:01	0.9952101111412048	0.003099699821621911	binder
REHAEKLMKL	HLA-B*40:01	0.9884557127952576	0.015202872226981324	binder
REHEDVQERTTL	HLA-B*40:01	0.9947503805160522	0.00855956796527127	binder
REHMGQLLHQL	HLA-B*40:01	0.9644556879997254	0.05240086851766376	binder
REHSSLGHADL	HLA-B*40:01	0.9904351472854614	0.0023418806361555134	binder
REHSVHDSVEL	HLA-B*40:01	0.9954061865806579	0.00204248875963513	binder
REIAGKMDL	HLA-B*40:01	0.996152400970459	0.0009532101358331496	binder
REIATEKKNSL	HLA-B*40:01	0.9979063510894776	0.0006492995800153104	binder
REIDDHDAVLRF	HLA-B*40:01	0.9989517569541931	0.0004556147117018792	binder
REIDERNRPL	HLA-B*40:01	0.9965884804725647	0.0018174317447582906	binder
REIDTKDDYNAL	HLA-B*40:01	0.9984317541122436	0.0005901376749767495	binder
REIEENQKRIEKL	HLA-B*40:01	0.9547792196273803	0.08477247779266461	binder
REIEIRFDQL	HLA-B*40:01	0.9986952304840088	0.0006093684846148956	binder
REIENEDMRVQL	HLA-B*40:01	0.9987337470054627	0.0008386669202864019	binder
REIFLFNDL	HLA-B*40:01	0.9827483415603637	0.008605566516968291	binder
REIIQKLML	HLA-B*40:01	0.9946631908416748	0.0021897095841649696	binder
REIKFLDVL	HLA-B*40:01	0.9978437542915344	0.0009454131814088982	binder
REILERRGSGEL	HLA-B*40:01	0.9198265790939331	0.08232328119849151	binder
REILETLIKGL	HLA-B*40:01	0.992692506313324	0.003394610282403601	binder
REIQLEISGKERL	HLA-B*40:01	0.9438623189926147	0.08731534587471784	binder
REIREENKL	HLA-B*40:01	0.996740710735321	0.0012533546657951514	binder
REISDHVLRM	HLA-B*40:01	0.9978919506072998	0.0007051169855908894	binder
REITDKKKINL	HLA-B*40:01	0.9954305052757263	0.0013573313660086956	binder
REITDKKKINLL	HLA-B*40:01	0.9907821893692017	0.002757646640673592	binder
REITDQEHNVAAL	HLA-B*40:01	0.9762468218803406	0.03685338304927672	binder
REITEKEVKL	HLA-B*40:01	0.9982279181480408	0.00017220220126130554	binder
REIVIGVLHQL	HLA-B*40:01	0.9944862604141236	0.0034605020530801057	binder
REKAEGDVAAL	HLA-B*40:01	0.9947409749031066	0.002752984847560353	binder
REKDDDVVSL	HLA-B*40:01	0.9985902547836304	0.00030594649865737773	binder
REKDLEVYL	HLA-B*40:01	0.9979007005691528	0.0009750072724769491	binder
REKEDLVDLVL	HLA-B*40:01	0.9968209505081177	0.0008630996343030862	binder
REKIDQERL	HLA-B*40:01	0.982424283027649	0.020812044869039783	binder
REKKPEELI	HLA-B*40:01	0.9600518465042114	0.047110968466457494	binder
REKQDTFAL	HLA-B*40:01	0.9975089430809021	0.0005629665798578587	binder
REKRLEQEKELL	HLA-B*40:01	0.8703361511230469	0.08387252853489081	binder
RELAEDDSIL	HLA-B*40:01	0.981550419330597	0.008712791732323375	binder
RELAQPASVL	HLA-B*40:01	0.9960434317588807	0.0014909307858351306	binder
RELDALGHEL	HLA-B*40:01	0.9990970134735108	0.0003874877421109469	binder
RELDATATVL	HLA-B*40:01	0.9986959218978881	0.00044221687135239046	binder
RELDVSYVL	HLA-B*40:01	0.9991079926490783	0.0005243757160857641	binder
RELEDMYLKL	HLA-B*40:01	0.995894980430603	0.002454468416142907	binder
RELEDPESAML	HLA-B*40:01	0.9968881487846375	0.0017773198232377196	binder
RELEEEFYSL	HLA-B*40:01	0.9982528686523438	0.0010331296569304747	binder
RELEEIRAKL	HLA-B*40:01	0.9980224609375	0.0009684248760221781	binder
RELEEKAMEEL	HLA-B*40:01	0.9962023377418519	0.002841159073247242	binder
RELEEKEQERL	HLA-B*40:01	0.997281014919281	0.0013849621934791567	binder
RELEGASDPLL	HLA-B*40:01	0.9955419778823853	0.0010967486533273766	binder
RELESREAEL	HLA-B*40:01	0.9973823428153992	0.000991325229291664	binder
RELGFSSNL	HLA-B*40:01	0.9967040896415711	0.0014826782029056754	binder
RELGFSSNLL	HLA-B*40:01	0.9945159316062927	0.0030041469337606166	binder
RELGSIDGVQQISL	HLA-B*40:01	0.9630277514457702	0.05442457818867116	binder
RELHEKFEHL	HLA-B*40:01	0.9873216986656189	0.008323058385925905	binder
RELISNASDAL	HLA-B*40:01	0.9906370162963867	0.003172754397187021	binder
RELKEKEATL	HLA-B*40:01	0.9969995856285095	0.0008097152284937143	binder
RELKEPPQGAHFL	HLA-B*40:01	0.9875173330307007	0.004474649436456809	binder
RELLPGSVML	HLA-B*40:01	0.9953176259994507	0.0029751247593798923	binder
RELPETDADL	HLA-B*40:01	0.9889616250991822	0.0069608473001246405	binder
RELQAKFEHL	HLA-B*40:01	0.9944241046905518	0.003364098850563541	binder
RELQEVESTL	HLA-B*40:01	0.9957685351371766	0.002493840390812301	binder
RELQGRHEQL	HLA-B*40:01	0.9954460620880127	0.001781119563491017	binder
RELREREALL	HLA-B*40:01	0.9502760171890259	0.032015033116200124	binder
RELREREGPSL	HLA-B*40:01	0.9668888092041016	0.02182108805270396	binder
RELWNQGAGLL	HLA-B*40:01	0.9899984955787658	0.004250399481539383	binder
RELYANVVL	HLA-B*40:01	0.9966413736343384	0.0013349312324242785	binder
RELYLFDVL	HLA-B*40:01	0.9906465411186218	0.006048209653550423	binder
REMDESLANL	HLA-B*40:01	0.9983771443367004	0.0007963152675879713	binder
REMDLQVQNAMDQL	HLA-B*40:01	0.8221012115478515	0.14306833416745254	binder
REMEEKVTLL	HLA-B*40:01	0.9989322900772095	0.0005287453199432551	binder
REMESNWVSL	HLA-B*40:01	0.9990597605705261	0.00024979757676342663	binder
REMFGYMKL	HLA-B*40:01	0.9960465908050538	0.002387301933274827	binder
REMLIRVNM	HLA-B*40:01	0.9942343354225158	0.004640818452210335	binder
REMQEKLARL	HLA-B*40:01	0.996700918674469	0.0019149136743214453	binder
REMREDEKPLVL	HLA-B*40:01	0.9792232632637023	0.020154048476380713	binder
RENGEATDTIL	HLA-B*40:01	0.9931437969207764	0.001457975630334119	binder
RENGQEILL	HLA-B*40:01	0.9953926801681519	0.0019437871592467	binder
RENKTAVVV	HLA-B*40:01	0.9707408547401428	0.027889109587319685	binder
RENVDQEALL	HLA-B*40:01	0.9912522077560425	0.002633956245364765	binder
RENWHEEVL	HLA-B*40:01	0.9961440205574036	0.002753937808605206	binder
REPESVEQL	HLA-B*40:01	0.9797471046447754	0.02616329529816863	binder
REPGENGTSL	HLA-B*40:01	0.9651391863822937	0.04190691741541326	binder
REPLLVNESL	HLA-B*40:01	0.9806575775146484	0.008358049803176887	binder
REQEAREPVL	HLA-B*40:01	0.9971726179122925	0.001817107838235343	binder
REQQAGKDVTL	HLA-B*40:01	0.9971264123916626	0.0017206851000857075	binder
REQRESLKL	HLA-B*40:01	0.9692030787467957	0.030729398542997277	binder
REQWANLEQL	HLA-B*40:01	0.9906277060508728	0.008640535846124673	binder
RESEIETNTEL	HLA-B*40:01	0.9979557037353516	0.0006937293337339509	binder
RESERQLRL	HLA-B*40:01	0.9913784980773925	0.010082761457319905	binder
RESIVLHGATL	HLA-B*40:01	0.9923236489295959	0.0047290818333788846	binder
RESLETENVL	HLA-B*40:01	0.9884448170661926	0.004798494583632812	binder
RESLPIYKL	HLA-B*40:01	0.9974083185195923	0.0007969254824225734	binder
RESQVSILQSL	HLA-B*40:01	0.9966634631156921	0.001559530007249918	binder
RESYVETEL	HLA-B*40:01	0.9972151041030883	0.001437731700640305	binder
RETAEALLQVL	HLA-B*40:01	0.9945645093917846	0.0019344881171295529	binder
RETDLQELF	HLA-B*40:01	0.9943517565727233	0.005363818095807005	binder
RETEGGTVL	HLA-B*40:01	0.9970210075378418	0.0015580748952323223	binder
RETEKTLTEL	HLA-B*40:01	0.9983363032341004	0.0005446535896394	binder
RETELKVHL	HLA-B*40:01	0.9986686110496521	0.0006847104472324562	binder
RETELSSVTL	HLA-B*40:01	0.9985570907592773	0.0008037178726666077	binder
RETGVIEKL	HLA-B*40:01	0.9989924550056457	0.00037222471281492497	binder
RETIIMNQI	HLA-B*40:01	0.9867927670478821	0.006690936204410362	binder
RETKVLGAL	HLA-B*40:01	0.9953299164772034	0.00442628831601087	binder
RETSMVHEL	HLA-B*40:01	0.9983951687812805	0.00039951705083089787	binder
RETSSDVAL	HLA-B*40:01	0.993537163734436	0.002739857994540528	binder
REVADGANAIVL	HLA-B*40:01	0.9982258200645446	0.00046172580766893094	binder
REVDEQHQL	HLA-B*40:01	0.9993948459625244	0.0003363445887307921	binder
REVEDETVL	HLA-B*40:01	0.9970691442489624	0.001482972091392692	binder
REVEELKSEL	HLA-B*40:01	0.99848393201828	0.00014822777871269162	binder
REVEETPEEWNL	HLA-B*40:01	0.9924325585365296	0.004409568169337939	binder
REVLPEHVSVL	HLA-B*40:01	0.995590090751648	0.002062302414311313	binder
REVLPESLPVL	HLA-B*40:01	0.9939738988876343	0.004657452503023608	binder
REVLPSTRL	HLA-B*40:01	0.9950271248817444	0.002051187462724087	binder
REVLSALSQL	HLA-B*40:01	0.9930036783218383	0.0020701313158481985	binder
REVNLVELAL	HLA-B*40:01	0.9971881031990051	0.001345199534148009	binder
REVQAEIGKL	HLA-B*40:01	0.9979138970375061	0.0012517165528851645	binder
REVQPDVVVVEL	HLA-B*40:01	0.9960825204849243	0.002727661716899028	binder
REVSPAHQYAL	HLA-B*40:01	0.9952698826789856	0.004316365224911301	binder
REVTPDQKL	HLA-B*40:01	0.9958668112754822	0.0025489092130188853	binder
REVVAGSHEL	HLA-B*40:01	0.9973943710327149	0.0010636042611601299	binder
REWPESVSL	HLA-B*40:01	0.9987596035003662	0.0008159741896218465	binder
REWQGRDLL	HLA-B*40:01	0.9955276250839233	0.0012645179666716895	binder
REYEAALNSKDAAL	HLA-B*40:01	0.9734161734580994	0.030636479118401835	binder
REYQELMSVKL	HLA-B*40:01	0.9916194200515747	0.005301626202129001	binder
REYTLMELL	HLA-B*40:01	0.9895588040351868	0.003595916825090586	binder
RIDPESGDL	HLA-B*40:01	0.03334674121579155	0.021409166735457147	not-binder
SAPKGSVL	HLA-B*40:01	0.04010306932032108	0.04635467819702923	not-binder
SAPVGVTAL	HLA-B*40:01	0.05929551050066948	0.04557272838972785	not-binder
SDDSILRL	HLA-B*40:01	0.7521540522575378	0.1608481024951181	binder
SDTPLGTVALL	HLA-B*40:01	0.39365359842777253	0.1212084798417977	not-binder
SEAADSKSLVL	HLA-B*40:01	0.9980209112167359	0.0008290180602962306	binder
SEAAVRGNAAVL	HLA-B*40:01	0.9951337456703186	0.0026647019940400835	binder
SEAEIRVFL	HLA-B*40:01	0.9994065165519714	0.00032551875652587337	binder
SEAMGLFCL	HLA-B*40:01	0.9912547826766968	0.0030867390307572095	binder
SEAPPSKMVL	HLA-B*40:01	0.998994767665863	0.00046157387106157916	binder
SEAREDMAAL	HLA-B*40:01	0.9936481475830078	0.0025825719604304844	binder
SEAREKAVL	HLA-B*40:01	0.9922670483589172	0.003924071279991298	binder
SEARLRDVL	HLA-B*40:01	0.9906252384185791	0.002665202791959999	binder
SEARVKAEL	HLA-B*40:01	0.9966703295707703	0.0018777242586034998	binder
SEAVERLSVL	HLA-B*40:01	0.9923293948173523	0.005327886023407959	binder
SEAVIWEVL	HLA-B*40:01	0.9965246200561524	0.0019465309173811042	binder
SEAVLWEAL	HLA-B*40:01	0.9958225965499878	0.0015951726321992395	binder
SEAYGQKDLL	HLA-B*40:01	0.9920795559883118	0.005240877153651853	binder
SEDFRGSMTSL	HLA-B*40:01	0.9933989882469177	0.0017614724529779026	binder
SEDGSLHVFVL	HLA-B*40:01	0.9971027851104737	0.001491470193470656	binder
SEDPEPLLL	HLA-B*40:01	0.9954508662223815	0.003440145859019148	binder
SEDPYGIFCL	HLA-B*40:01	0.9926556348800659	0.0038159729527001978	binder
SEDQSFVVL	HLA-B*40:01	0.9977662205696106	0.0008271719534268803	binder
SEDRAALL	HLA-B*40:01	0.9932618379592896	0.00315488648249923	binder
SEDRMTLLL	HLA-B*40:01	0.9922042489051819	0.0016922745381113145	binder
SEDRNAGVIL	HLA-B*40:01	0.9931657314300537	0.0019449553768829768	binder
SEEAVQVLI	HLA-B*40:01	0.9647904396057129	0.03638939590477264	binder
SEEDRVVVI	HLA-B*40:01	0.9917092204093934	0.006376179433183219	binder
SEEEDSGKQAL	HLA-B*40:01	0.9957033038139343	0.00455314797055815	binder
SEEEVKLAL	HLA-B*40:01	0.997551691532135	0.0022945128445865746	binder
SEEGGHVAV	HLA-B*40:01	0.98670814037323	0.008542547899230665	binder
SEEGNVSGHGVL	HLA-B*40:01	0.9905404329299927	0.005444522161999952	binder
SEEHIELVVL	HLA-B*40:01	0.9918736934661865	0.004909555495067189	binder
SEEKGGVEVL	HLA-B*40:01	0.9963150262832642	0.0015381312200837835	binder
SEENKATPL	HLA-B*40:01	0.9893636465072632	0.00509370013902622	binder
SEEPFTTVL	HLA-B*40:01	0.9982720851898194	0.0005992389400157675	binder
SEERETEISL	HLA-B*40:01	0.9926884055137635	0.0085001318798915	binder
SEERFHVEL	HLA-B*40:01	0.9974017024040223	0.0011312173585058699	binder
SEEVHQAVL	HLA-B*40:01	0.9964505076408386	0.0018820474426926273	binder
SEEVVKAIL	HLA-B*40:01	0.9930763244628906	0.0028852375187282736	binder
SEFAKDPSL	HLA-B*40:01	0.998881733417511	0.0004524565532895964	binder
SEFDFFERL	HLA-B*40:01	0.9993055462837219	0.00022348292402500476	binder
SEFDGDLQSQLL	HLA-B*40:01	0.9980429530143737	0.0013105739974242155	binder
SEFEQNLSEKL	HLA-B*40:01	0.9977419257164002	0.0012224508431818392	binder
SEFGRNYSL	HLA-B*40:01	0.9982677578926087	0.0016627117974934778	binder
SEFHEKLLNTL	HLA-B*40:01	0.9931531548500061	0.004459908350859525	binder
SEFQRVVEVL	HLA-B*40:01	0.9974721550941468	0.0014696024688662696	binder
SEFREDMPSIL	HLA-B*40:01	0.9951372742652893	0.002340939538100658	binder
SEFTPLPREVL	HLA-B*40:01	0.9951774835586548	0.002958401813280884	binder
SEGDPDLVL	HLA-B*40:01	0.9751749038696289	0.01305656508104321	binder
SEGKDSVVL	HLA-B*40:01	0.9925382852554321	0.0028944955651263858	binder
SEGPIVATL	HLA-B*40:01	0.9991063117980957	0.0002479635108916096	binder
SEGPPAPAL	HLA-B*40:01	0.9980183601379394	0.0005223880621597632	binder
SEGVVAVLL	HLA-B*40:01	0.9929773688316346	0.0036065005601013363	binder
SEHAVEAML	HLA-B*40:01	0.9941291809082031	0.003642512571064127	binder
SEHLAAIEI	HLA-B*40:01	0.9926655530929566	0.002879017407752036	binder
SEHLTESIL	HLA-B*40:01	0.9955710053443909	0.0027855319355584484	binder
SEHQSRTVATL	HLA-B*40:01	0.9937802672386169	0.003921721521720511	binder
SEHVASSPAL	HLA-B*40:01	0.9971237659454346	0.0011308419171857853	binder
SEHVVQGDAL	HLA-B*40:01	0.9942263484001159	0.0029764482263267816	binder
SEIEDAAFL	HLA-B*40:01	0.9959548473358154	0.0036660842707074196	binder
SEIKELQLVL	HLA-B*40:01	0.9978193163871765	0.0008525014994666565	binder
SEILPTKETL	HLA-B*40:01	0.9970620393753051	0.0012876726315433152	binder
SEILSKKQNEL	HLA-B*40:01	0.9938173413276672	0.003739641428470689	binder
SEIPPKGGAL	HLA-B*40:01	0.9976011276245117	0.0013131856789557156	binder
SEIRSDLEQL	HLA-B*40:01	0.9976983547210694	0.0009558684964097764	binder
SEISESHPNSNL	HLA-B*40:01	0.9913299202919006	0.004779594962585619	binder
SEITGLSTAVL	HLA-B*40:01	0.9968905448913574	0.001543905493911771	binder
SEKVDRAVL	HLA-B*40:01	0.9872911691665649	0.0069463608671333195	binder
SELATALAL	HLA-B*40:01	0.9976418495178223	0.00043860515225172436	binder
SELDLPLGTQL	HLA-B*40:01	0.997226357460022	0.0020598102091130177	binder
SELDVPVEIL	HLA-B*40:01	0.9982962369918823	0.0006254666497030187	binder
SELEDGHTAL	HLA-B*40:01	0.9987778663635254	0.00043658159559668776	binder
SELESIQEVL	HLA-B*40:01	0.9959000945091248	0.002516037827239837	binder
SELFESPVYL	HLA-B*40:01	0.986091411113739	0.00544951753136896	binder
SELILSKEQL	HLA-B*40:01	0.9919313788414001	0.0034119345852554523	binder
SELISKSSEIL	HLA-B*40:01	0.9865483522415162	0.004505767780705721	binder
SELKKVVAL	HLA-B*40:01	0.9988256573677063	0.0002233965845924306	binder
SELKSENESL	HLA-B*40:01	0.9926640748977661	0.0039907747655371865	binder
SELQVHSAL	HLA-B*40:01	0.9987293004989624	0.0003990679605306902	binder
SELRDIYDL	HLA-B*40:01	0.9948676705360413	0.0021939313965496665	binder
SELRETPSSL	HLA-B*40:01	0.9966695785522461	0.0009980873684695484	binder
SELRNQYVTL	HLA-B*40:01	0.9907459616661072	0.0039877591520563185	binder
SELTETQAEKVVL	HLA-B*40:01	0.8217362523078918	0.28502622735263233	binder
SELVPGKEEL	HLA-B*40:01	0.9952468395233154	0.0019068866473479526	binder
SEMAVAHAL	HLA-B*40:01	0.999123752117157	0.00033125809298703855	binder
SEMEDKTTANL	HLA-B*40:01	0.9970542907714843	0.0015968204858623379	binder
SEMEEEKSIL	HLA-B*40:01	0.9977339625358581	0.001366399808150257	binder
SEMHVPSVAL	HLA-B*40:01	0.9983200192451477	0.0010036178529377903	binder
SEMRYGIEI	HLA-B*40:01	0.9904309630393981	0.006246019151758178	binder
SEMSEEKRAKL	HLA-B*40:01	0.9785524368286133	0.021777991819461672	binder
SEMVELVEL	HLA-B*40:01	0.9967414021492005	0.0008904341082071554	binder
SENQEKVKALL	HLA-B*40:01	0.9909404993057251	0.005114836565131105	binder
SENRIFGGLDML	HLA-B*40:01	0.9740830898284912	0.027341976447578666	binder
SEPDAVHVVL	HLA-B*40:01	0.9976988434791565	0.0009848080083690858	binder
SEPEIEIKL	HLA-B*40:01	0.9952195882797241	0.0031776300337163165	binder
SEPGPAEEL	HLA-B*40:01	0.9881601214408875	0.005818757080857798	binder
SEPKDVTVL	HLA-B*40:01	0.9821561932563782	0.022104104299120065	binder
SEPQEHRYTL	HLA-B*40:01	0.9804755806922912	0.013390596558966973	binder
SEPSQHVVL	HLA-B*40:01	0.9894316792488098	0.003016843858910309	binder
SEQDILRQEL	HLA-B*40:01	0.9990133166313171	0.0004184032540701321	binder
SEQEEPIEL	HLA-B*40:01	0.9965940952301026	0.0017230812310017486	binder
SEQRLLIVL	HLA-B*40:01	0.9970497012138366	0.001712731698526193	binder
SESDKTAVLTL	HLA-B*40:01	0.9978605151176453	0.000545644822898237	binder
SESEAVAVAL	HLA-B*40:01	0.998664391040802	0.0006007493528393676	binder
SESHRFTVL	HLA-B*40:01	0.9951175332069397	0.003074109217499952	binder
SESHVHSLL	HLA-B*40:01	0.9968715071678161	0.0018980250790706216	binder
SESPRSTSL	HLA-B*40:01	0.9970691084861756	0.001994025532034555	binder
SESRLEKAEL	HLA-B*40:01	0.9895979523658752	0.0035383668991107124	binder
SESRYPQAL	HLA-B*40:01	0.9974073648452759	0.0008504377627583241	binder
SESTAESHL	HLA-B*40:01	0.9884871006011963	0.00549308530963488	binder
SETETATSNAL	HLA-B*40:01	0.9961724758148194	0.0019221546184280027	binder
SETSSVSHI	HLA-B*40:01	0.974991250038147	0.020327556662703968	binder
SETTVAPSL	HLA-B*40:01	0.9973990082740783	0.0009395005946923703	binder
SEVEGGRTAL	HLA-B*40:01	0.9991848230361938	0.0002849668372697082	binder
SEVEKGEAL	HLA-B*40:01	0.9985941052436829	0.0006987118844219829	binder
SEVESTASIL	HLA-B*40:01	0.9966326594352722	0.0017033549993716688	binder
SEVGSDHEL	HLA-B*40:01	0.9977718472480774	0.0015892692474964848	binder
SEVGTDHKL	HLA-B*40:01	0.9985482215881347	0.0008857732624275834	binder
SEVHDLRVVL	HLA-B*40:01	0.9962818026542664	0.001590156951342504	binder
SEVKDEIRTSL	HLA-B*40:01	0.9974555015563965	0.0008380384029688159	binder
SEVKGLDAFVL	HLA-B*40:01	0.9941255569458007	0.002889756703352894	binder
SEVLIGNLGDKL	HLA-B*40:01	0.9829102158546448	0.011278638660850944	binder
SEVMSKEEIL	HLA-B*40:01	0.9868950963020324	0.0034856675894042784	binder
SEVNPSVEL	HLA-B*40:01	0.999024772644043	0.0004101911410705642	binder
SEVSQDGKSLL	HLA-B*40:01	0.9945910334587097	0.004371920567118248	binder
SEVVEIQAL	HLA-B*40:01	0.9974904656410217	0.000778432721190831	binder
SEVVLAGERL	HLA-B*40:01	0.9918264031410218	0.0073077544911030875	binder
SEVVTGSGL	HLA-B*40:01	0.9910614848136902	0.005313977862148018	binder
SEVVVVKEEL	HLA-B*40:01	0.9935251593589782	0.003394306795794554	binder
SEWDGHEEL	HLA-B*40:01	0.9992516040802002	0.00037032399088508285	binder
SEYGEEPIL	HLA-B*40:01	0.994360888004303	0.002536677342571745	binder
SEYKTVHEEL	HLA-B*40:01	0.9973092436790466	0.0007661040327297762	binder
SIPEKNRPL	HLA-B*40:01	0.028645683266222476	0.021225715735326285	not-binder
SIPGGYNAL	HLA-B*40:01	0.02245349050499499	0.03016544221628461	not-binder
SLVNLGGSK	HLA-B*40:01	0.0036216128806699998	0.00381888166344093	not-binder
SSPQPGSAL	HLA-B*40:01	0.036750759743154046	0.04859361704126032	not-binder
SVPEAQSAL	HLA-B*40:01	0.03251639669761062	0.031732973787384565	not-binder
SVPLAATSM	HLA-B*40:01	0.00289165471913293	0.0022190644008660285	not-binder
TAPTGHTL	HLA-B*40:01	0.015450064279139041	0.01134868555214814	not-binder
TASGVNQLVDI	HLA-B*40:01	0.026964775961823763	0.021703438557033678	not-binder
TDTYKLILNGK	HLA-B*40:01	0.027155394572764634	0.018905566910525716	not-binder
TEAAVPKVTL	HLA-B*40:01	0.9972647786140442	0.0019481143088710786	binder
TEADVKIVI	HLA-B*40:01	0.996032965183258	0.0033436457904484533	binder
TEAFDIATL	HLA-B*40:01	0.9967763066291809	0.0014602147519330003	binder
TEDKISLLL	HLA-B*40:01	0.9965366840362548	0.0014838002908353345	binder
TEDRIQHAL	HLA-B*40:01	0.998599374294281	0.000698505980801741	binder
TEEDVKFYL	HLA-B*40:01	0.9911211013793946	0.010328868317029108	binder
TEFLDISQL	HLA-B*40:01	0.9969247341156006	0.0009481214957160956	binder
TEHPVPIIL	HLA-B*40:01	0.9979671239852905	0.0010255003907351959	binder
TEIFIHSLEL	HLA-B*40:01	0.9855294823646545	0.014775536198689345	binder
TEIGQTLDLL	HLA-B*40:01	0.991588830947876	0.005459028623109933	binder
TEISLKDSTL	HLA-B*40:01	0.9937312245368958	0.003883255222897299	binder
TEIYVVPGETAL	HLA-B*40:01	0.9712219119071961	0.026128575382945024	binder
TEKTKPEVL	HLA-B*40:01	0.9452014327049255	0.04126157759890315	binder
TELGDELTL	HLA-B*40:01	0.9793112635612488	0.014359125002002454	binder
TELLWPGAALL	HLA-B*40:01	0.9845487833023071	0.008050547833098942	binder
TELPVMVEL	HLA-B*40:01	0.9968909502029419	0.0024644569092536336	binder
TENLNDDEKL	HLA-B*40:01	0.9800118446350098	0.014399750523264403	binder
TENQEAKRVAL	HLA-B*40:01	0.993242335319519	0.004939989338145097	binder
TESDEKSSIAL	HLA-B*40:01	0.9982272624969483	0.0006128858682034408	binder
TESRQVVEL	HLA-B*40:01	0.9948948383331299	0.0032987043514539523	binder
TETPSPVL	HLA-B*40:01	0.992520534992218	0.006791767095593185	binder
TETQEKNPL	HLA-B*40:01	0.9824660062789917	0.010413554611130341	binder
TEVKTSTVI	HLA-B*40:01	0.9874964118003845	0.004880137849044771	binder
TEVRVANEL	HLA-B*40:01	0.9967297434806823	0.002226125753303551	binder
TEYPVEKL	HLA-B*40:01	0.9968814611434936	0.002119650504917529	binder
TFTVTEKPEVID	HLA-B*40:01	0.012154766009189188	0.010061751984827137	not-binder
TKTFTVTEKPEVID	HLA-B*40:01	0.040848576097050684	0.040409631057354234	not-binder
TLKGETTTEAVD	HLA-B*40:01	0.007076309624244459	0.0073304073493177125	not-binder
TLRGGEHEAI	HLA-B*40:01	0.0036411813460290434	0.00335414227825189	not-binder
TTTEAVDAATAE	HLA-B*40:01	0.006382554373703897	0.006608024655846918	not-binder
TTTKAVDAETAE	HLA-B*40:01	0.009502652223454788	0.011143562925452061	not-binder
TTYKLVINGK	HLA-B*40:01	0.002494078007293865	0.0026492749105401308	not-binder
TTYKLVINGKT	HLA-B*40:01	0.011002134735463187	0.012209009439766966	not-binder
TVLVPTRHP	HLA-B*40:01	0.02709489826229401	0.03463886678811916	not-binder
TYDDATKTF	HLA-B*40:01	0.32167586460709574	0.2853174309021848	not-binder
TYDDATKTFTVTE	HLA-B*40:01	0.0329064692632528	0.03806929914545037	not-binder
TYDDATKTFTVTEK	HLA-B*40:01	0.07963564117671922	0.09450306234917676	not-binder
VDGKQVEL	HLA-B*40:01	0.583169573545456	0.2937401969961094	ambiguous
VDVEQHTL	HLA-B*40:01	0.8786224961280823	0.1350508822395085	binder
VEADIKEFTTL	HLA-B*40:01	0.9965595126152038	0.001949035547002324	binder
VEAIESYVL	HLA-B*40:01	0.99252347946167	0.0037092687499731686	binder
VEALPYNTSL	HLA-B*40:01	0.9912028670310974	0.006621249404901938	binder
VEASGGITL	HLA-B*40:01	0.996441125869751	0.002090917340050086	binder
VEDPYTASL	HLA-B*40:01	0.9980996489524842	0.0006234445333903524	binder
VEEPSDGTIL	HLA-B*40:01	0.9768177032470703	0.017380389258580313	binder
VEETSHQAL	HLA-B*40:01	0.994863998889923	0.0013255759584329008	binder
VEFDEVDSLKEAL	HLA-B*40:01	0.9528834581375122	0.07552890224326442	binder
VEFEDGSQI	HLA-B*40:01	0.9939404726028442	0.004000287336461424	binder
VEFRNDYEEL	HLA-B*40:01	0.9926503658294678	0.004561843276934698	binder
VEHDAFIFAL	HLA-B*40:01	0.9976371169090271	0.0017332979670177935	binder
VEHFMPILM	HLA-B*40:01	0.9796934962272644	0.011614286495648921	binder
VEHLDDLPGAL	HLA-B*40:01	0.9900988698005676	0.001993856979561528	binder
VEHWGLDQPL	HLA-B*40:01	0.9754194498062134	0.01350523759002563	binder
VEIDGERIKI	HLA-B*40:01	0.9950093984603882	0.0033282744416781905	binder
VEIEQKVVAL	HLA-B*40:01	0.9989550948143006	0.0006438662129145546	binder
VEIGDSTFTVL	HLA-B*40:01	0.9960209488868713	0.0016572137269794457	binder
VEIHIPITL	HLA-B*40:01	0.9987812399864197	0.00022629106850829115	binder
VEIKELQGQL	HLA-B*40:01	0.9912899136543274	0.008375191594586908	binder
VEINEKFTEL	HLA-B*40:01	0.9977208375930786	0.0014969845373290944	binder
VEIVKNDDGVI	HLA-B*40:01	0.8806202650070191	0.09292221234324133	binder
VELDPEGVAL	HLA-B*40:01	0.9984086990356446	0.0010380528112735243	binder
VENNDIIIL	HLA-B*40:01	0.9864016175270081	0.01014516444926377	binder
VEPFLPGHYEVL	HLA-B*40:01	0.9081943154335022	0.051941887722288235	binder
VEQPAQEL	HLA-B*40:01	0.9946871638298035	0.0017720617709988057	binder
VERINQAL	HLA-B*40:01	0.9821361899375916	0.01532006533761212	binder
VETDWHMITV	HLA-B*40:01	0.9661919474601746	0.028225623490499643	binder
VETEIKELIL	HLA-B*40:01	0.9943073511123657	0.0046677707630710785	binder
VEVDDPLKAQM	HLA-B*40:01	0.9976085901260376	0.001085515807878857	binder
VEVETQGDDL	HLA-B*40:01	0.9445084810256958	0.04162746772548167	binder
VEVQLKDLIL	HLA-B*40:01	0.9823621392250061	0.014099712346325935	binder
VEVTAGNRL	HLA-B*40:01	0.9857024073600769	0.006824381512954623	binder
VNLPINGNGKQ	HLA-B*40:01	0.5665758132934571	0.11817779895909417	binder
VNVEINVAPGKD	HLA-B*40:01	0.30561370234936475	0.23630998756303867	not-binder
VSDAETESI	HLA-B*40:01	0.044813742861151695	0.030437609740386347	not-binder
WEAGTHEELL	HLA-B*40:01	0.9854192614555359	0.007119995875058546	binder
WEEAAHDLAL	HLA-B*40:01	0.9927232503890991	0.002181448950460568	binder
WEEGKAALEQL	HLA-B*40:01	0.9181294083595276	0.12682924814217192	binder
WEGAFLDRVL	HLA-B*40:01	0.9872664332389831	0.006602681190913953	binder
WEIEDNQLL	HLA-B*40:01	0.9957198143005371	0.0018636073521049424	binder
WESKSDALETL	HLA-B*40:01	0.9731365799903869	0.017068700540256207	binder
WESSIVDRL	HLA-B*40:01	0.9972712874412537	0.0006300492778869762	binder
WESSNKALL	HLA-B*40:01	0.988172423839569	0.005819585572739309	binder
YAPKGSSL	HLA-B*40:01	0.019977566227316855	0.009509329492032528	not-binder
YAPSGNYV	HLA-B*40:01	0.00957856089080451	0.0141450009052442	not-binder
YEAAGEIVRL	HLA-B*40:01	0.9990886926651001	0.000490550368246344	binder
YEAGPDAVL	HLA-B*40:01	0.9974399685859681	0.0012538275564239478	binder
YEALLNLAERL	HLA-B*40:01	0.9866326928138733	0.006981624973261522	binder
YEAYRTLAIL	HLA-B*40:01	0.9863898634910584	0.009115636286202529	binder
YEDKTALSL	HLA-B*40:01	0.9987837910652161	0.0007166566526576695	binder
YEDVNPVLL	HLA-B*40:01	0.9980258107185364	0.0008792346198878551	binder
YEEGINIHL	HLA-B*40:01	0.9984209299087524	0.0007300870556416759	binder
YEEGLRVVI	HLA-B*40:01	0.9918899416923523	0.008028686940003997	binder
YEEITKWYL	HLA-B*40:01	0.990798270702362	0.005475237055894149	binder
YEFEGGVKL	HLA-B*40:01	0.9996553063392639	0.00018868112549083813	binder
YEHEDIKKGIL	HLA-B*40:01	0.9975252747535706	0.0013178943747172715	binder
YEHETGRESTL	HLA-B*40:01	0.9984951019287109	0.0010285655508619315	binder
YEHNSIDSEL	HLA-B*40:01	0.9967852473258972	0.0020747963861636326	binder
YEIEKEPLL	HLA-B*40:01	0.9991791367530822	0.0004447358611610704	binder
YEIHDGMNLEL	HLA-B*40:01	0.9969906806945801	0.002549695560476924	binder
YELGGPMTL	HLA-B*40:01	0.9987382531166077	0.0005708454458634547	binder
YELLDSPGKVLL	HLA-B*40:01	0.9946232795715332	0.0012885548404030832	binder
YELLIKGLGL	HLA-B*40:01	0.99374018907547	0.004741988254737005	binder
YELPTDSHASL	HLA-B*40:01	0.9972321510314941	0.0016165869298608428	binder
YELYEKLEL	HLA-B*40:01	0.9953963875770568	0.003358067620470753	binder
YEPKLIIDL	HLA-B*40:01	0.984607207775116	0.01172437281030221	binder
YEQFAYDGKDYL	HLA-B*40:01	0.9772022485733032	0.03021957332474619	binder
YESGEYEML	HLA-B*40:01	0.9899794816970825	0.0026020309655100243	binder
YETFISDVL	HLA-B*40:01	0.9932611107826232	0.002965450570176573	binder
YEVGSVEGKELL	HLA-B*40:01	0.9921332597732544	0.006852590123632637	binder
YEVKNKKDEL	HLA-B*40:01	0.9919401645660401	0.0035702373024203873	binder
YEVQSEAKL	HLA-B*40:01	0.9978578925132752	0.0011504371347790033	binder
YEVSDSAPHL	HLA-B*40:01	0.9969803810119628	0.0010282634109818596	binder
YEVVPQQPAL	HLA-B*40:01	0.9962287783622742	0.0008970658315150695	binder
YLPDGTASL	HLA-B*40:01	0.030696530640125275	0.04020714227364245	not-binder
YSKYYKTID	HLA-B*40:01	0.0007533576208516024	0.0005249388404014977	not-binder
KSYTPQNR	HLA-B*40:01	0.04181287376777618	0.04940094884278229	not-binder
SAGITRYS	HLA-B*40:01	0.0006668117981462274	0.0006024311641796147	not-binder
HIKTKKGK	HLA-B*40:01	0.00033535620141265097	0.0004093046897019986	not-binder
PVEHHASN	HLA-B*40:01	0.0011959632003708976	0.0016095571139615316	not-binder
LVFEPLKE	HLA-B*40:01	0.018702554104675074	0.02810101632154823	not-binder
AKSPDEAY	HLA-B*40:01	0.00028571970760822297	0.00025784284085791253	not-binder
NLNEEEIK	HLA-B*40:01	0.005806688161101192	0.003954989485295676	not-binder
AGDHYKYS	HLA-B*40:01	0.0008644561157780117	0.0008508985279624117	not-binder
DNLIIEPS	HLA-B*40:01	0.0027567248172999824	0.003517083505240894	not-binder
VTTAFTFP	HLA-B*40:01	0.010654641239671036	0.010260104948125338	not-binder
DKLNTLKS	HLA-B*40:01	0.0004719435197330313	0.00029626382208020307	not-binder
PKYDRNSN	HLA-B*40:01	0.0005058234635725966	0.0006969177418588378	not-binder
APQTHLGL	HLA-B*40:01	0.006650212057866156	0.006484425812802289	not-binder
DAVARCQP	HLA-B*40:01	0.005059790422092192	0.00503083474842975	not-binder
IINLNPLE	HLA-B*40:01	0.0011413530246500159	0.0014619213297063516	not-binder
GLSAGDYA	HLA-B*40:01	0.0023466295920570703	0.004343898802818241	not-binder
NLVFKRLR	HLA-B*40:01	0.00040176597540266814	0.0003822602117985105	not-binder
TCVLVSEE	HLA-B*40:01	0.0006180095300805988	0.0006998212598007102	not-binder
SQLQNPEV	HLA-B*40:01	0.03865764415822923	0.06273258555514175	not-binder
FIVQRIPD	HLA-B*40:01	0.0007114562649803702	0.0006105151708655935	not-binder
DIHSVSSL	HLA-B*40:01	0.021970604080706835	0.015008918531919638	not-binder
DVPMVLVG	HLA-B*40:01	0.015609310871877825	0.0262128797908184	not-binder
RKELLVLE	HLA-B*40:01	0.0015112241846509278	0.0023193152223273	not-binder
PGPRASQA	HLA-B*40:01	0.00038864149173605255	0.0004242518854226801	not-binder
GRVGHVED	HLA-B*40:01	0.0009172508433948678	0.0008597059010544806	not-binder
LRSVSARE	HLA-B*40:01	0.00017337664282877086	0.00017529589586389393	not-binder
VTTLNPDA	HLA-B*40:01	0.003543887831256143	0.005007196024944873	not-binder
PWKPVVEL	HLA-B*40:01	0.01525603155605495	0.01685043489322712	not-binder
KPFYGGKK	HLA-B*40:01	0.0016606991935987025	0.0015116294295910116	not-binder
IRRLVLMG	HLA-B*40:01	0.0002895047816764418	0.0002094816767293872	not-binder
FFNGHFPG	HLA-B*40:01	0.0023834269704821054	0.002134023648928	not-binder
LNETNYNV	HLA-B*40:01	0.018155898786790203	0.030277091280608334	not-binder
RGHELRYL	HLA-B*40:01	0.041361095901811494	0.034093516758879894	not-binder
RMVQEAER	HLA-B*40:01	0.011078554768755567	0.009628675602698625	not-binder
RVLREHGF	HLA-B*40:01	0.0039503035135567185	0.005026347089480974	not-binder
KGSTYYGI	HLA-B*40:01	0.010682736801391002	0.008397531675367855	not-binder
LSQPGTTN	HLA-B*40:01	0.0014201307407347486	0.0014638170010790182	not-binder
ACGVRAEL	HLA-B*40:01	0.007184988070002873	0.010615742962156916	not-binder
SIRENKIK	HLA-B*40:01	0.0005118038314321893	0.000643606680107919	not-binder
FHQGLAVI	HLA-B*40:01	0.008908264269120992	0.006649120706004567	not-binder
YQNRIISV	HLA-B*40:01	0.3035983607172966	0.17994763796175617	not-binder
RVSLGGIL	HLA-B*40:01	0.05774466092698276	0.06522260324088047	not-binder
EALPRCAV	HLA-B*40:01	0.008873763380688616	0.006943626102847795	not-binder
FTTPENRP	HLA-B*40:01	0.008451789982791525	0.011719817762442077	not-binder
NPQCRIYP	HLA-B*40:01	0.0027536761952433155	0.00456806167998853	not-binder
VLRQVLEE	HLA-B*40:01	0.0016573630457060063	0.0019910790154851646	not-binder
PLLGRVGR	HLA-B*40:01	0.0016755174219724722	0.001556573946359501	not-binder
MGGDDSTG	HLA-B*40:01	0.0001776963213160343	0.00019455195691969127	not-binder
LGGKRLSK	HLA-B*40:01	0.0006192409873619908	0.0005773583175865558	not-binder
FSPRCDNL	HLA-B*40:01	0.0028915588336531073	0.003899868391909689	not-binder
GDKLDILV	HLA-B*40:01	0.12021095245727338	0.12146195666160327	not-binder
LPGVLMRN	HLA-B*40:01	0.0009568996902089566	0.001018764993183598	not-binder
KDKEQALR	HLA-B*40:01	0.04339227497112006	0.04351948405172414	not-binder
SIAEGETL	HLA-B*40:01	0.01041083326563239	0.004589271880273196	not-binder
RIGDERIK	HLA-B*40:01	0.00042396740391268393	0.0003470319010732734	not-binder
PSRPVPGS	HLA-B*40:01	0.0006577852809641627	0.0006012632712178955	not-binder
DRIIEGHY	HLA-B*40:01	0.0001503398935938094	8.502265588741056e-05	not-binder
HQLLVALV	HLA-B*40:01	0.09142806269228458	0.03652720589225431	not-binder
DHRGRRLR	HLA-B*40:01	0.0003173354141836171	0.0004188702982513098	not-binder
YVDKNLMY	HLA-B*40:01	0.00041404957009945066	0.0001725952402929642	not-binder
NRTGGYSQ	HLA-B*40:01	0.0006823276504292153	0.0007275868527580648	not-binder
RTASLKAL	HLA-B*40:01	0.027152765612117945	0.02215436705598248	not-binder
FICNHSDP	HLA-B*40:01	0.0013483837523381227	0.001631112838334643	not-binder
AEMFKTAE	HLA-B*40:01	0.25292019844055175	0.14987403816261605	not-binder
DTHKMAEA	HLA-B*40:01	0.0016825727885589003	0.0023400702665034917	not-binder
EIRVNGKD	HLA-B*40:01	0.0009251204086467623	0.0006254752567847457	not-binder
MSFFNTSM	HLA-B*40:01	0.038921987358480695	0.03330878419756739	not-binder
EDVYCICK	HLA-B*40:01	0.0023130359288188627	0.003132829691307845	not-binder
GGHFMSTA	HLA-B*40:01	0.0036740096195899243	0.004835898493439788	not-binder
PSSSNSIG	HLA-B*40:01	0.0007558855240858975	0.0009355043751411788	not-binder
GEELEGLS	HLA-B*40:01	0.01701547094853595	0.014432216766437111	not-binder
RVYVTLTC	HLA-B*40:01	0.0025976784917475016	0.0029810282364771757	not-binder
GTTIHCIE	HLA-B*40:01	0.0006006785848512664	0.000815798884647412	not-binder
LIEYKFVD	HLA-B*40:01	0.0035262308236269748	0.005250699485186605	not-binder
SMGKAVRI	HLA-B*40:01	0.005364860111149028	0.006564353337006787	not-binder
TLQIGTVH	HLA-B*40:01	0.0005506317320396192	0.0004453428370332273	not-binder
AFYLALQL	HLA-B*40:01	0.02601155934680719	0.02906560188568079	not-binder
QNSFIVRS	HLA-B*40:01	0.0021305120033503046	0.0032381801567300536	not-binder
HNIFDRDG	HLA-B*40:01	0.0011320444918965222	0.0009774995616429227	not-binder
REVVEKIV	HLA-B*40:01	0.9461900353431701	0.03515656497892927	binder
AFEGVVIA	HLA-B*40:01	0.028427654617553345	0.03450735807939404	not-binder
HINKLKTT	HLA-B*40:01	0.00036850897486147006	0.00044913144535890586	not-binder
LEMISPSG	HLA-B*40:01	0.05385636487044394	0.054320851964675156	not-binder
EEDDGTEY	HLA-B*40:01	0.0009424413583474234	0.001215461267715192	not-binder
GKVFSGYS	HLA-B*40:01	0.00041907281656676786	0.00038743028591043787	not-binder
RRQVAVVE	HLA-B*40:01	0.001131069109578675	0.0006590141867159027	not-binder
TMVLTQQE	HLA-B*40:01	0.0011769583892601077	0.0011349986959812918	not-binder
DVEGLDAA	HLA-B*40:01	0.010415291179378982	0.014992707969035436	not-binder
VTHIIFSI	HLA-B*40:01	0.05531729165668366	0.05723539551370212	not-binder
MNILHMMV	HLA-B*40:01	0.018740525844623334	0.024272880929644105	not-binder
LAAELAAA	HLA-B*40:01	0.004453104116691975	0.003754804134107842	not-binder
LAAETAAA	HLA-B*40:01	0.0016643940123685752	0.0015240868081266264	not-binder
NFKKCYRY	HLA-B*40:01	7.150212150008883e-05	4.952279093757073e-05	not-binder
RRGKGMVL	HLA-B*40:01	0.01462672494817525	0.014517150209073182	not-binder
RMTRIAQT	HLA-B*40:01	0.00031232938781613486	0.00029660225124538824	not-binder
CSFAVTVR	HLA-B*40:01	0.01210974572750274	0.006616732312396613	not-binder
STRIAKQC	HLA-B*40:01	0.00029103951324032095	0.00028418968403518354	not-binder
QTIRQLEE	HLA-B*40:01	0.007437827733519952	0.012481966062895828	not-binder
VHTIHAPT	HLA-B*40:01	0.002010155606240005	0.002062357025298636	not-binder
ETTVKSLV	HLA-B*40:01	0.062438426166772844	0.06418959044132737	not-binder
INENIYVL	HLA-B*40:01	0.36907132565975187	0.2874691945948154	ambiguous
MEDWESLD	HLA-B*40:01	0.016465527238324285	0.016143648257738393	not-binder
DVEEIYFP	HLA-B*40:01	0.016339917888399214	0.016805090920425928	not-binder
DDAIRALG	HLA-B*40:01	0.0022579765849513934	0.0020129371555063368	not-binder
VDFSQFSR	HLA-B*40:01	0.055217377172084525	0.044435965879714254	not-binder
IHVPGHTH	HLA-B*40:01	0.0010066866954730358	0.0007090960718097077	not-binder
HGTATGDR	HLA-B*40:01	0.0033744324566214344	0.0036735395955725786	not-binder
SPLLKNCV	HLA-B*40:01	0.0008742432888539043	0.0006790159916646937	not-binder
TIKIDVDK	HLA-B*40:01	0.015556161866697948	0.020008390076412117	not-binder
PPYEAVCG	HLA-B*40:01	0.0013394043674907151	0.0017516149949716173	not-binder
DTLLISVA	HLA-B*40:01	0.023436173127265647	0.020446297609514892	not-binder
EANPFFCP	HLA-B*40:01	0.06667755560483783	0.07434712790105338	not-binder
HCTEALAE	HLA-B*40:01	0.0022743751706002513	0.004154564622971685	not-binder
VLNVTSTE	HLA-B*40:01	0.0011516369519085855	0.0006198727902113853	not-binder
PTAVSITD	HLA-B*40:01	0.0024264547566417603	0.0026245805524583938	not-binder
PDAARRHN	HLA-B*40:01	0.0001377689582113817	0.00018261754282488513	not-binder
PSADLIIN	HLA-B*40:01	0.017098644873476586	0.03050487546424853	not-binder
DELRKKEK	HLA-B*40:01	0.0124795008887304	0.016992582286642986	not-binder
KSGSELVK	HLA-B*40:01	0.03459354674560018	0.05792652658022515	not-binder
PQVMAFAR	HLA-B*40:01	0.0031494098409893924	0.002137354944961612	not-binder
QLSLSCFV	HLA-B*40:01	0.0010765443796117325	0.0009032302798359319	not-binder
GNVPREFW	HLA-B*40:01	0.0002912097672378877	0.0004726563921968546	not-binder
NGYSLIRK	HLA-B*40:01	0.002146032101882156	0.001978192391504261	not-binder
FYIGDVER	HLA-B*40:01	0.05268857108894735	0.044062298020475	not-binder
EITEVTAP	HLA-B*40:01	0.03502474189735949	0.03772277526093686	not-binder
GADIEARS	HLA-B*40:01	0.0012438874793588184	0.0017398498945194111	not-binder
ALRSHSLA	HLA-B*40:01	0.0010049783417343861	0.0007590508598076647	not-binder
NFEFPLYN	HLA-B*40:01	0.0040729712636675686	0.004514445115837005	not-binder
AKVDPAAT	HLA-B*40:01	0.001186775573023624	0.001054885411661925	not-binder
FHMSCIDT	HLA-B*40:01	0.003249968033924233	0.0062441827793874105	not-binder
KLGTQAEK	HLA-B*40:01	0.00105268103434355	0.000889112455360378	not-binder
EMVDFLAS	HLA-B*40:01	0.0014465794090938288	0.00110024609443428	not-binder
SASYFLAG	HLA-B*40:01	0.0008444356913969387	0.0008760732974861084	not-binder
NTSASTNT	HLA-B*40:01	0.00037796650893824336	0.00032844726564438246	not-binder
TKGKQRLI	HLA-B*40:01	0.0005576350522460416	0.0004549050321107598	not-binder
YGRRAPVK	HLA-B*40:01	0.00048719609294494147	0.00040081992348471487	not-binder
AYTEAVKL	HLA-B*40:01	0.010468619980383665	0.008498805561579828	not-binder
TDSQGRVN	HLA-B*40:01	0.00471106450422667	0.004982001348326836	not-binder
QDSMALLG	HLA-B*40:01	0.0007317991738091223	0.0006024309740415328	not-binder
PNCWQDEP	HLA-B*40:01	0.0009513927813713963	0.0013715159230651209	not-binder
VRFLESNW	HLA-B*40:01	0.00029842334915883837	0.00026991113711117784	not-binder
RPVTGPGN	HLA-B*40:01	0.002071038654503354	0.0032902191277643825	not-binder
EFAPTRTY	HLA-B*40:01	0.021411868699942715	0.04198544762878469	not-binder
VVPSPFEH	HLA-B*40:01	0.0014297734291176313	0.0012771030994468547	not-binder
MGEHGKPF	HLA-B*40:01	0.02210681247524917	0.025676120220672057	not-binder
KDHVVSDF	HLA-B*40:01	0.18198819011449813	0.20545940845336808	not-binder
KLSEKDEE	HLA-B*40:01	0.0018470376326149562	0.0016980280902510283	not-binder
WRSSWSNQ	HLA-B*40:01	0.0004251326169196545	0.0003345581967649441	not-binder
LLPDVETM	HLA-B*40:01	0.017066579253878444	0.020576804461565262	not-binder
STDYKLSL	HLA-B*40:01	0.047830574214458466	0.03001872175860242	not-binder
LFLEPLRS	HLA-B*40:01	0.0036689431552076714	0.0032985341698507985	not-binder
GISYYEKV	HLA-B*40:01	0.002745257357310038	0.0027384877644269054	not-binder
HITNCIDS	HLA-B*40:01	0.00023567602811453981	0.00023334021755477206	not-binder
LDTRDNSF	HLA-B*40:01	0.04455129262059927	0.032481887605264465	not-binder
FYQPAILE	HLA-B*40:01	0.002257798622304108	0.0021905281906937804	not-binder
QDFGIVSG	HLA-B*40:01	0.001123153564185486	0.0009173729189539206	not-binder
ITAEFVRQ	HLA-B*40:01	0.0055326757283182815	0.0057213453429638145	not-binder
VQERLTQQ	HLA-B*40:01	0.005424333069822751	0.00690327267788971	not-binder
LAMPTMVG	HLA-B*40:01	0.0027376854871363323	0.0030192689478008962	not-binder
CVAGGNFS	HLA-B*40:01	0.00013673554049091762	0.00011987214582272852	not-binder
IFYAEDGT	HLA-B*40:01	0.0005404439612902934	0.0005824678077614283	not-binder
EALAKWAE	HLA-B*40:01	0.006114330096170306	0.004676079718563922	not-binder
QRTEGSFG	HLA-B*40:01	0.00017842554552771617	0.00014578595651243846	not-binder
LSGGSHTS	HLA-B*40:01	0.0005595659753453219	0.0005592980182680044	not-binder
EKMPLSAA	HLA-B*40:01	0.03333950165833812	0.04815626016776207	not-binder
VVLYSRNM	HLA-B*40:01	0.0013858728445484303	0.0013589625774909635	not-binder
KRPPQPKP	HLA-B*40:01	0.018199131030996796	0.018735705290119767	not-binder
SSRPQSSG	HLA-B*40:01	0.0007978428659953351	0.0011661102109582079	not-binder
QVHPAPQL	HLA-B*40:01	0.01959728410001844	0.012769521899466256	not-binder
FYWDIYHY	HLA-B*40:01	0.0038433902896940707	0.005488549065486874	not-binder
RAEKFGRR	HLA-B*40:01	0.017098732978047336	0.017955026501673316	not-binder
NSSLSHAE	HLA-B*40:01	0.0013447548659314633	0.0020706787396988064	not-binder
KMDHTAIH	HLA-B*40:01	0.0004152427594817709	0.00021575906102695808	not-binder
LGTPEQAQ	HLA-B*40:01	0.0007352265492954757	0.0005349911640059107	not-binder
LNEFQDFM	HLA-B*40:01	0.028041977481916548	0.02735479327344946	not-binder
WESDRDKE	HLA-B*40:01	0.06769316047430038	0.07805412239275136	not-binder
MNPVDHPH	HLA-B*40:01	0.0036366849235491827	0.004263908910879331	not-binder
RKNFLSHH	HLA-B*40:01	0.00034752523988572647	0.0004733311961137338	not-binder
WLFIGIAN	HLA-B*40:01	0.0008161951262081856	0.0006769706702945804	not-binder
RGMITDDE	HLA-B*40:01	0.0013483508186254768	0.0021010483894701717	not-binder
PDTAGSVP	HLA-B*40:01	0.050882740010274576	0.08494624638717911	not-binder
VETVYIPE	HLA-B*40:01	0.15520370341837406	0.1356278304464364	not-binder
GYSEPTAI	HLA-B*40:01	0.006741001841146499	0.01135278807266871	not-binder
SPVLLALD	HLA-B*40:01	0.0005962718212686013	0.0003202310472824183	not-binder
SSAGQGGG	HLA-B*40:01	0.0011994981150564854	0.0018120152033164383	not-binder
PDLEGLQV	HLA-B*40:01	0.012065981663181447	0.010855132061116497	not-binder
KGAGFWGE	HLA-B*40:01	0.00207374635110682	0.0017548076768235824	not-binder
PPMPGPGG	HLA-B*40:01	0.0005278247372189071	0.0005876216990502828	not-binder
LTDRVISL	HLA-B*40:01	0.1750430792570114	0.11770181158941391	not-binder
NDRQLQYE	HLA-B*40:01	0.0005788152826426085	0.00082607480146217	not-binder
PGPGSLPL	HLA-B*40:01	0.005632358539151028	0.0062478800386713525	not-binder
QAIGSNNT	HLA-B*40:01	0.0002744062328929431	0.00030823552228657024	not-binder
AVELLNLA	HLA-B*40:01	0.006307836140331346	0.006009805469691982	not-binder
VMEGFLRL	HLA-B*40:01	0.11126441773958504	0.08569051849118882	not-binder
LHEQNSIA	HLA-B*40:01	0.0021692352622267206	0.002359514879060005	not-binder
RIPIIGVG	HLA-B*40:01	0.002357821917939873	0.0014607825102522388	not-binder
KKWGAPTI	HLA-B*40:01	0.006487666442990303	0.005031324729265997	not-binder
MRRTIENC	HLA-B*40:01	0.00010620061666486436	9.532142212999753e-05	not-binder
ISSIEIGV	HLA-B*40:01	0.027152001671493054	0.026920192265755295	not-binder
AYWRGDSN	HLA-B*40:01	0.00032607251564513716	0.0002851862400577467	not-binder
VTSADTAF	HLA-B*40:01	0.0030850559938699006	0.0031666809489543147	not-binder
LENPLAAV	HLA-B*40:01	0.9638792753219605	0.01603776493741003	binder
QIEKIYIN	HLA-B*40:01	0.006480728067981545	0.009818019065984621	not-binder
EGVLLLNT	HLA-B*40:01	0.03848911733366549	0.03783965657122837	not-binder
GSYVQKKS	HLA-B*40:01	0.004919088947463024	0.004747540300876294	not-binder
AGTAASCN	HLA-B*40:01	0.0002721886115068628	0.0004754020058099854	not-binder
LARWEYNW	HLA-B*40:01	0.00029591491911560295	0.000280371139088421	not-binder
GVALEPLT	HLA-B*40:01	0.0024691855505807325	0.002524450933464955	not-binder
RYRTDKNG	HLA-B*40:01	0.00012969977033208124	0.00010756497466966479	not-binder
IEEVDSRS	HLA-B*40:01	0.04823797270655632	0.039250036369309085	not-binder
LHTSAVEK	HLA-B*40:01	0.0070017601537983865	0.004258255618278391	not-binder
VREALEAS	HLA-B*40:01	0.0006925862111529568	0.0006923494306126542	not-binder
EGNSQQGR	HLA-B*40:01	0.004336323957977584	0.008180980819877249	not-binder
GNSRVVSE	HLA-B*40:01	0.0014622654152844916	0.002006496253542772	not-binder
PEKGKEKP	HLA-B*40:01	0.013454334490234032	0.009735222351920174	not-binder
KILTIKDL	HLA-B*40:01	0.007732775626936928	0.010354453561593695	not-binder
ERSEGKTY	HLA-B*40:01	0.0001528903616417665	0.00010572339814202574	not-binder
PVRLAAAT	HLA-B*40:01	0.0005639378050545929	0.0005844297398872357	not-binder
NELLGAFQ	HLA-B*40:01	0.08403491452336312	0.03258848344537684	not-binder
KQECLKRT	HLA-B*40:01	0.0003376363498318824	0.0004864975043681687	not-binder
AKIAEAMM	HLA-B*40:01	0.005129661615501391	0.006800520687777461	not-binder
YSGYDIED	HLA-B*40:01	0.004398056507488946	0.0069975780823557975	not-binder
SDGCHILY	HLA-B*40:01	0.0007393621401206474	0.0004802270253338025	not-binder
RKTNARCP	HLA-B*40:01	0.0012938286433382018	0.001173946930599856	not-binder
DYFDVYDM	HLA-B*40:01	0.008156601805239916	0.009303072103497382	not-binder
SIGLFMFS	HLA-B*40:01	0.0007031419300801645	0.0008830043038205616	not-binder
AGKIFAGH	HLA-B*40:01	0.0028768363731614954	0.005167956929259316	not-binder
RGDSDLNS	HLA-B*40:01	0.00041452876048424513	0.0003631463141175936	not-binder
GMGTLLIS	HLA-B*40:01	0.0014074811958380451	0.0013663259759851	not-binder
PLSADDYT	HLA-B*40:01	0.006027688159065292	0.010898328583393123	not-binder
VKPSDLKK	HLA-B*40:01	0.0031120673833356705	0.003071038434083623	not-binder
IDYRYQQH	HLA-B*40:01	0.01829668461850815	0.033758380879525644	not-binder
LSTNSEGE	HLA-B*40:01	0.0005687806360583636	0.0005927674151094152	not-binder
ALSSSQTL	HLA-B*40:01	0.005192496511153877	0.0038675476333517693	not-binder
PRGNPLDT	HLA-B*40:01	0.0005334974654942926	0.0004422586781396274	not-binder
FSRLPNVP	HLA-B*40:01	0.016488918181858027	0.014702942872029386	not-binder
AKALDEML	HLA-B*40:01	0.007558173598954454	0.006638467616773227	not-binder
SLRRRPLA	HLA-B*40:01	0.0006339053968986263	0.0005496263148978634	not-binder
LLDERKFW	HLA-B*40:01	0.0011545018816832453	0.0015883781264952113	not-binder
TGQRTLIN	HLA-B*40:01	0.004242774606973398	0.005122280005770529	not-binder
RRGVQVDL	HLA-B*40:01	0.0032722723903134466	0.001547198107641444	not-binder
SDENAFKL	HLA-B*40:01	0.5266503602266311	0.2614600298273845	ambiguous
AKAYDIVI	HLA-B*40:01	0.017352947604376823	0.013464417026462961	not-binder
VKRLFCQL	HLA-B*40:01	0.0016030811244490905	0.0019812438067214598	not-binder
LVVDSGYS	HLA-B*40:01	0.000908068575517973	0.0008974886377512727	not-binder
AYVIGEWE	HLA-B*40:01	0.0004917868307529715	0.00033562781260015515	not-binder
PTPCAPGR	HLA-B*40:01	0.0001976420888240682	0.00021041788620646277	not-binder
MKKNKASK	HLA-B*40:01	0.0006645427041803486	0.000817765923201424	not-binder
EVYHLKGG	HLA-B*40:01	0.0058056242487509735	0.007699789161045218	not-binder
AMLPNRNR	HLA-B*40:01	0.0008457555260974914	0.0009465248756018102	not-binder
TIGDAHGH	HLA-B*40:01	0.002008903716341592	0.0038815993986707708	not-binder
IRAFCESG	HLA-B*40:01	0.00033818780916590186	0.0004894372297494729	not-binder
LQAECFGV	HLA-B*40:01	0.0117711344952113	0.01706064388981431	not-binder
GHGLREQL	HLA-B*40:01	0.002660293143708259	0.0020485175291149096	not-binder
ITDQNGQV	HLA-B*40:01	0.002776735450606793	0.0014604911065049433	not-binder
CDKLFVAQ	HLA-B*40:01	0.003015988500555977	0.002756897264585409	not-binder
DALAQGGA	HLA-B*40:01	0.002183554281691613	0.003619474140602314	not-binder
ICEIVIET	HLA-B*40:01	0.004039266167092137	0.004713081030608439	not-binder
QTFVVHAG	HLA-B*40:01	0.0011339585020323285	0.0010398271538591653	not-binder
VNASTGKY	HLA-B*40:01	0.0001614008655451471	9.541045131572524e-05	not-binder
IVGLSSLG	HLA-B*40:01	0.0006282995629590005	0.000602831966836555	not-binder
FGKPTAHP	HLA-B*40:01	0.030618946927279466	0.021051782219841726	not-binder
MEILKQPQ	HLA-B*40:01	0.2792692806571722	0.2509389822481356	not-binder
DGLCVRVG	HLA-B*40:01	0.0004710481927759247	0.00023849892837139418	not-binder
NTYVTGDH	HLA-B*40:01	0.00039862299636297396	0.00032270259295033566	not-binder
LAGASSGV	HLA-B*40:01	0.0026193921688900446	0.002755726730106559	not-binder
YERLIALQ	HLA-B*40:01	0.3837552383542061	0.159686589464504	not-binder
QCETVGPE	HLA-B*40:01	0.000657066527310235	0.0007223050495380389	not-binder
GDQGIGGM	HLA-B*40:01	0.03900721427053213	0.04939900314937633	not-binder
GIELAQLQ	HLA-B*40:01	0.0026433805207489057	0.002916512714118156	not-binder
TYGPFGFD	HLA-B*40:01	0.004781945613649441	0.007798211759686021	not-binder
RCDHCFLL	HLA-B*40:01	0.0024403469520621	0.001820279871743049	not-binder
GVHPPAPG	HLA-B*40:01	0.002947586968912219	0.0021089755459729772	not-binder
LEKVNGIA	HLA-B*40:01	0.2049561809748411	0.10974300336558206	not-binder
IASEVTLY	HLA-B*40:01	0.0009334562113508582	0.0005977403790314809	not-binder
SKHGFKVR	HLA-B*40:01	0.006136053091177018	0.006394722573230294	not-binder
ITPIGSPT	HLA-B*40:01	0.001558373757870868	0.0014548848012362516	not-binder
LSKKRVEA	HLA-B*40:01	0.0019003364510354003	0.0023647311587818914	not-binder
KSDVYSIA	HLA-B*40:01	0.014428891642819509	0.014340921000836438	not-binder
IKQQKNKF	HLA-B*40:01	0.0015876156932790764	0.0021631185352816405	not-binder
PGFGETLA	HLA-B*40:01	0.006683037415132276	0.010802150674660818	not-binder
TSSAGYDK	HLA-B*40:01	0.002817249725194415	0.002078450622609508	not-binder
HVHSLYPS	HLA-B*40:01	0.0013069851381260378	0.0015055576373755617	not-binder
KVTSTAVP	HLA-B*40:01	0.019935623978381046	0.016287471562103053	not-binder
PVLGQLKH	HLA-B*40:01	0.000952041525306413	0.0007955632774289525	not-binder
TPVWMMRQ	HLA-B*40:01	0.0005771804429969052	0.0007414192096835104	not-binder
PPLTREAV	HLA-B*40:01	0.0014504830356599995	0.0014475416683278751	not-binder
PSPQVSKN	HLA-B*40:01	0.0011529579423950054	0.0013553273765477354	not-binder
SIPALEME	HLA-B*40:01	0.001890924268082017	0.0018968730946810548	not-binder
SNLRKEDN	HLA-B*40:01	0.0010293015148818085	0.0013226333944089653	not-binder
GTPRFMTS	HLA-B*40:01	0.0004341340726568887	0.00045453300467904715	not-binder
KAEQLIEQ	HLA-B*40:01	0.0026796360485604963	0.0018819460818878273	not-binder
VNECVSAA	HLA-B*40:01	0.0019353483846316522	0.002799300741060866	not-binder
ASTCGEIV	HLA-B*40:01	0.0011439566584158455	0.0013123602141934512	not-binder
DNRDYSRD	HLA-B*40:01	0.0003601011246246344	0.00030408713526372506	not-binder
SSTKNSSI	HLA-B*40:01	0.005330922608845867	0.005509408711414793	not-binder
TGGDLVAV	HLA-B*40:01	0.020961945242015646	0.010761275877469124	not-binder
FRGTCPGG	HLA-B*40:01	0.00016733273648696922	0.00021554104604329057	not-binder
GDMVWIEE	HLA-B*40:01	0.0019702221079114677	0.0028632993463190977	not-binder
KSHGAHNY	HLA-B*40:01	0.0007202535751275718	0.0005823724857814189	not-binder
EMYPGEAG	HLA-B*40:01	0.0007232858242787188	0.0007370220657052033	not-binder
LTEVKDAD	HLA-B*40:01	0.022867213204153813	0.0373198234727665	not-binder
PEFQRELE	HLA-B*40:01	0.01511138824862428	0.015823839946874148	not-binder
GPAGIATK	HLA-B*40:01	0.0028940219846845137	0.003881283420585632	not-binder
GFLKSQLE	HLA-B*40:01	0.0009536404639220563	0.0008688324723329264	not-binder
KDLEMSDN	HLA-B*40:01	0.001684720231787651	0.002350764656111721	not-binder
VHQRMHTG	HLA-B*40:01	0.0002653567672496138	0.00021974246873621077	not-binder
VIIATTNL	HLA-B*40:01	0.0056632913794601334	0.005649762620429364	not-binder
VKINPDKI	HLA-B*40:01	0.019598380497336622	0.015570694987524572	not-binder
AALYAVYN	HLA-B*40:01	0.006151718369801528	0.005508755845419165	not-binder
FCYNVSMT	HLA-B*40:01	0.0010052948116026528	0.001305442040720541	not-binder
ADVKGREV	HLA-B*40:01	0.1598872928880155	0.20851682250170836	not-binder
KLVMGIAD	HLA-B*40:01	0.0014003621494339314	0.0016049541624096973	not-binder
RLASGLPV	HLA-B*40:01	0.011078344148700126	0.010804008541942859	not-binder
SRWLGRRP	HLA-B*40:01	0.006968894645251566	0.0072962054616539625	not-binder
VEPEVLQD	HLA-B*40:01	0.054840271919965745	0.04155144959917419	not-binder
PGDIVIQV	HLA-B*40:01	0.029279967933325678	0.023668594492306863	not-binder
LCGLMCSK	HLA-B*40:01	0.0024688697155397675	0.003612141629363917	not-binder
AEDAKSKN	HLA-B*40:01	0.17140493281185626	0.13430819426889448	not-binder
AVPKVESV	HLA-B*40:01	0.020858617436897476	0.0320041336704102	not-binder
VGLFANRG	HLA-B*40:01	0.0007172843383159488	0.0008737615771532726	not-binder
ACKQLHQI	HLA-B*40:01	0.003104639071170823	0.0033053132904069743	not-binder
LKLQARNI	HLA-B*40:01	0.0008998093173431699	0.0006737435698597872	not-binder
AQMFNSNV	HLA-B*40:01	0.10539697053827694	0.1040393352003716	not-binder
AHREHTSY	HLA-B*40:01	0.0006084327877033501	0.0004170779517052999	not-binder
FKVAAVPF	HLA-B*40:01	0.007360993546899408	0.005182770857748448	not-binder
NNVKQSFE	HLA-B*40:01	0.0010417080056868144	0.0014783704576935611	not-binder
SRTDRSIA	HLA-B*40:01	0.0011693742333591217	0.000950569314111735	not-binder
PDLGTVVV	HLA-B*40:01	0.026797730789985506	0.021421225857330292	not-binder
VAVFGLQW	HLA-B*40:01	0.0008143712664605118	0.0010499627434086664	not-binder
AKAAKQLT	HLA-B*40:01	0.002154621762565512	0.0021099827285458693	not-binder
VSITGVTG	HLA-B*40:01	0.0013742581164478906	0.0011895972877604755	not-binder
VSINGTIK	HLA-B*40:01	0.0020875372953014447	0.0020322676528473902	not-binder
TTTLGSCV	HLA-B*40:01	0.0025512061063636795	0.0035335068129564873	not-binder
LAAGGRGV	HLA-B*40:01	0.002074363529754919	0.0018949279796714614	not-binder
EEPDTISE	HLA-B*40:01	0.03799394813831895	0.07015674990777995	not-binder
ERIDVLIH	HLA-B*40:01	0.03226839345297776	0.05136824122141541	not-binder
LRDLLNNL	HLA-B*40:01	0.03508731722831726	0.03928969827587012	not-binder
EAREHLAL	HLA-B*40:01	0.022493256907910108	0.015846167004261346	not-binder
SPSLDTLD	HLA-B*40:01	0.0002415419301541988	0.0002721915174276539	not-binder
IDVPLFIK	HLA-B*40:01	0.048529873695224525	0.03646601056946147	not-binder
SEDTLEEI	HLA-B*40:01	0.7969971895217896	0.09619096896728488	binder
PTGQVQTR	HLA-B*40:01	0.0034364987805020064	0.002937676829824607	not-binder
RDLAEKIL	HLA-B*40:01	0.665591561794281	0.2252378977984668	binder
GEKFSDSV	HLA-B*40:01	0.8477478981018066	0.16057294495828794	binder
YVAAMIRN	HLA-B*40:01	0.0005483371067384723	0.00038000963829607306	not-binder
TYAKIHFA	HLA-B*40:01	0.0019354408346771378	0.0015563667852118675	not-binder
DIRLLTPV	HLA-B*40:01	0.0121364691760391	0.00961872189126507	not-binder
YHSTKNSN	HLA-B*40:01	0.0020981439622119067	0.003821356415648778	not-binder
EFKEINPM	HLA-B*40:01	0.0690426413770183	0.09081168868808943	not-binder
SYIEHKMQ	HLA-B*40:01	0.0036704721449495993	0.0058876505025152815	not-binder
EHMSTWQV	HLA-B*40:01	0.06071128429612145	0.07240485164172858	not-binder
PYIVVFLN	HLA-B*40:01	0.0008450163317320402	0.0008819956150777207	not-binder
RETQSVVV	HLA-B*40:01	0.9730456829071045	0.0070817897629181295	binder
DNYQKIDA	HLA-B*40:01	0.003445451813058753	0.0028882834886234813	not-binder
TLFVAQMV	HLA-B*40:01	0.004430795871303417	0.0032855107802605616	not-binder
GPPGGPRP	HLA-B*40:01	0.01076516990433447	0.016818099198699785	not-binder
KLETALVM	HLA-B*40:01	0.07314586197026074	0.08426450173396675	not-binder
IYEDFTRD	HLA-B*40:01	0.002851064590504393	0.0016978612789847127	not-binder
KGEGKFAR	HLA-B*40:01	0.0029386071022599936	0.0021713825862494287	not-binder
RTWLAHIE	HLA-B*40:01	0.0014099823383730836	0.001647167009169016	not-binder
THLFFNDL	HLA-B*40:01	0.017947201640345155	0.022370183593122334	not-binder
LIGTTGRL	HLA-B*40:01	0.0029663074994459747	0.0017404842190962082	not-binder
NGTKLYSA	HLA-B*40:01	0.0027424499403423397	0.00347838566970923	not-binder
KDRKMALI	HLA-B*40:01	0.050002614269033074	0.055969807979457574	not-binder
GRVFSSPA	HLA-B*40:01	0.002335215698440152	0.0023819595399822723	not-binder
LHNAAKKD	HLA-B*40:01	0.0008298956527141854	0.0007492215283278833	not-binder
SANWERLR	HLA-B*40:01	0.0008643491717521101	0.0006586250669522467	not-binder
KAAEENPS	HLA-B*40:01	0.0011833198801468824	0.0010289718532014032	not-binder
EVPNSDIA	HLA-B*40:01	0.016878411278594286	0.015410785796000458	not-binder
SNKGDRLT	HLA-B*40:01	0.0010858986272978654	0.0013634640793844528	not-binder
IAGKPMIQ	HLA-B*40:01	0.013386988933780231	0.01436311277583568	not-binder
SRMNIGQV	HLA-B*40:01	0.007770978685584851	0.011793340932551322	not-binder
DLTNTNAR	HLA-B*40:01	0.0071082775190006945	0.008629279820591836	not-binder
SKGLIQFV	HLA-B*40:01	0.002621776621526806	0.003252688257027375	not-binder
TQLGGPRA	HLA-B*40:01	0.0015365355884568999	0.0015391784158230717	not-binder
YILTAALL	HLA-B*40:01	0.014490180090069771	0.021583770327369935	not-binder
SRMATQAS	HLA-B*40:01	0.0009225598845432614	0.0014575236880796344	not-binder
EHLNQMVG	HLA-B*40:01	0.018607377985608763	0.019989366655276765	not-binder
SQQSRLQN	HLA-B*40:01	0.003264625055817305	0.003665554293455172	not-binder
SDDIVDKL	HLA-B*40:01	0.7546251058578491	0.16901531918042895	binder
IGYFPVHV	HLA-B*40:01	0.06106014388351468	0.07500095647893171	not-binder
KARGQMVR	HLA-B*40:01	0.0033246175909880547	0.0060895666855779705	not-binder
QRFISDME	HLA-B*40:01	0.0002801151856601791	0.0001931823555460521	not-binder
GVVHEYST	HLA-B*40:01	0.0007923606219264912	0.0009837252888531863	not-binder
AIAAQLSP	HLA-B*40:01	0.005209863385243807	0.004213504867347331	not-binder
PDMISPPL	HLA-B*40:01	0.016855296527501194	0.015365262807572732	not-binder
VEGVLLLD	HLA-B*40:01	0.05767096653580665	0.04578059955843635	not-binder
KGMGSRAV	HLA-B*40:01	0.008639056956326385	0.01291247091162954	not-binder
GEITDDTR	HLA-B*40:01	0.2688905015587807	0.19734354759729636	not-binder
GKMFGNKN	HLA-B*40:01	0.0010083234848025312	0.000725259875124262	not-binder
LNEFKTWK	HLA-B*40:01	0.0017188009005622007	0.0020803456714115925	not-binder
PKNSLVKQ	HLA-B*40:01	0.004020736629900057	0.003770869856083247	not-binder
HLIQARGL	HLA-B*40:01	0.00998788301658351	0.01732199312071187	not-binder
ALTEIFGD	HLA-B*40:01	0.0027150123214596533	0.0031061767218632593	not-binder
GEGGQQTP	HLA-B*40:01	0.10825468562543392	0.07931455465561706	not-binder
IDINLKTQ	HLA-B*40:01	0.034792444319464266	0.03823281059432089	not-binder
KIADKLDL	HLA-B*40:01	0.02889721260871738	0.044852120756297936	not-binder
DSRSSTSN	HLA-B*40:01	0.000547848940550466	0.0007825000323056412	not-binder
IAIKPTSS	HLA-B*40:01	0.0019428119647272978	0.0017043116049152486	not-binder
KWDEKELL	HLA-B*40:01	0.31648226603865626	0.23728712417260028	not-binder
IIAQLGNQ	HLA-B*40:01	0.0009985897984734037	0.0008211351629795303	not-binder
NNIPVFFI	HLA-B*40:01	0.00797463127382798	0.006368308511427624	not-binder
KYPTTEAN	HLA-B*40:01	0.0003043207139853621	0.0002338043709632198	not-binder
GKTQTAVV	HLA-B*40:01	0.001230292494983587	0.0008344321409686045	not-binder
VDGMVYTT	HLA-B*40:01	0.0027425196254625916	0.0015338328068141781	not-binder
YIVSEAMH	HLA-B*40:01	0.0010728751243732405	0.0015009617671351758	not-binder
PMDCVESA	HLA-B*40:01	0.0016825272665300871	0.0027774232519205077	not-binder
AKEIARLR	HLA-B*40:01	0.0036907925445120783	0.003508964273466806	not-binder
SRVRLSAG	HLA-B*40:01	6.928543352842098e-05	4.871004975362084e-05	not-binder
LNPATGFG	HLA-B*40:01	0.0012844866701925638	0.001349981675971096	not-binder
WNDLDCSN	HLA-B*40:01	0.00041429075490668766	0.0006968010185124757	not-binder
PENLVANP	HLA-B*40:01	0.08489231442799791	0.1016657307337473	not-binder
QQDGGDDF	HLA-B*40:01	0.0021128497959580273	0.0025534424107207677	not-binder
AALRDAGV	HLA-B*40:01	0.017361480052932164	0.030856895884660916	not-binder
NTLILNYC	HLA-B*40:01	0.0024277826731122333	0.0035440254105610727	not-binder
DPYKKKQI	HLA-B*40:01	0.02707688340669847	0.037850980877113374	not-binder
ESAEERAK	HLA-B*40:01	0.0012459381570806727	0.0012831396045686163	not-binder
LPLAWEID	HLA-B*40:01	0.0010895995130340453	0.0012348609023999718	not-binder
RHGIYVWG	HLA-B*40:01	0.001027181661265786	0.0017937665880644307	not-binder
GLQDANLR	HLA-B*40:01	0.006744209807948209	0.006074929429755473	not-binder
TTEECPEC	HLA-B*40:01	0.00046295437809931175	0.0008319118770061799	not-binder
SFDPEVIR	HLA-B*40:01	0.13794455220922827	0.17509133629513893	not-binder
KILIYNDL	HLA-B*40:01	0.013929405281669461	0.019285474526235195	not-binder
IADIKMAI	HLA-B*40:01	0.04523603380657733	0.03299381039901452	not-binder
VADSSQSA	HLA-B*40:01	0.0012325460427746293	0.0013472158535932967	not-binder
VTMAIRQN	HLA-B*40:01	0.0010086742069688626	0.000907270358993543	not-binder
QVFMGDVG	HLA-B*40:01	0.0011777115432778373	0.0012671862197876406	not-binder
ASLFITQT	HLA-B*40:01	0.002502860287859221	0.0016784668280954214	not-binder
MEVLDTGR	HLA-B*40:01	0.21743049025535582	0.11072454132844099	not-binder
LEVGKVIQ	HLA-B*40:01	0.40212190747261045	0.1690609033891226	not-binder
GLDLYGHD	HLA-B*40:01	0.0004371498478576541	0.0003629526733894134	not-binder
EQVKDFPE	HLA-B*40:01	0.04022876062663272	0.05098620592223365	not-binder
ADSAGLTL	HLA-B*40:01	0.32324313521385195	0.18366827974203462	not-binder
SLLVTLLV	HLA-B*40:01	0.007451786083402112	0.0050982942905578995	not-binder
KFLYQHEM	HLA-B*40:01	0.014247983806126286	0.014303122436077396	not-binder
LNGLLAMI	HLA-B*40:01	0.01697672397713177	0.015196591233937365	not-binder
ASKSTSEL	HLA-B*40:01	0.04606852305587381	0.04469667903167695	not-binder
VAEAEKYA	HLA-B*40:01	0.008565374972386052	0.01192203478089241	not-binder
GSITPHTN	HLA-B*40:01	0.0018768434592857375	0.0024215348684563107	not-binder
HLEKKYVR	HLA-B*40:01	0.002815925475442782	0.0017703719552276931	not-binder
NITSFRQP	HLA-B*40:01	0.0034028073379886335	0.002292658557066167	not-binder
LAWFMGML	HLA-B*40:01	0.01496692055661697	0.018064339599290415	not-binder
LKESCDSS	HLA-B*40:01	9.404818542861904e-05	0.00010082318868231228	not-binder
GFDVYVNM	HLA-B*40:01	0.1323554500937462	0.13738562424654208	not-binder
GAMKRGDW	HLA-B*40:01	0.00014259643394325393	0.00012449724956586084	not-binder
INSCIVNA	HLA-B*40:01	0.0011465608708022047	0.0011861628614742734	not-binder
PGRGNRFT	HLA-B*40:01	0.0003166549354887138	0.0003475697311322444	not-binder
ALRSVVDL	HLA-B*40:01	0.003531737890443765	0.001958104893311919	not-binder
RPARMEAS	HLA-B*40:01	0.0001592734766745707	0.00023081526660222447	not-binder
EADSSLVV	HLA-B*40:01	0.11016376726329327	0.11270764850790156	not-binder
HCNLPQGG	HLA-B*40:01	0.0001485896495069028	0.0001646443602556703	not-binder
KDANQERL	HLA-B*40:01	0.3227809384465218	0.2602373866769418	not-binder
LGIETMGG	HLA-B*40:01	0.0012612664518655947	0.0020216765224625767	not-binder
LAECERLP	HLA-B*40:01	0.0035607052908744664	0.004272374465918278	not-binder
DYRTRVLK	HLA-B*40:01	0.00030047914369788484	0.00015548339690628314	not-binder
LAERFPEM	HLA-B*40:01	0.0797027088701725	0.06400130994728472	not-binder
EHNALFQA	HLA-B*40:01	0.020786335113371024	0.022144420652681716	not-binder
AKSLVVIE	HLA-B*40:01	0.004895209798996802	0.0062233261115746666	not-binder
IANDEVLF	HLA-B*40:01	0.01378308180719614	0.00966278561635801	not-binder
ILYEPIEN	HLA-B*40:01	0.0014491540496237576	0.0010388653581619753	not-binder
ETLTGIDL	HLA-B*40:01	0.19397622952237725	0.17382622412166848	not-binder
AYQGALDE	HLA-B*40:01	0.000785818457370624	0.0004901458220182116	not-binder
EAKKKLFY	HLA-B*40:01	0.0010311345744412393	0.0011938809419426437	not-binder
LHLKANPK	HLA-B*40:01	0.004930228392913705	0.002676306587484631	not-binder
GNVKKNFA	HLA-B*40:01	0.00109533323229698	0.0005653616789094236	not-binder
SSDLTIKI	HLA-B*40:01	0.06659311298280954	0.04155133171399644	not-binder
SVDPSYGK	HLA-B*40:01	0.0021135469251021277	0.0018660733887648881	not-binder
QTNMNNGQ	HLA-B*40:01	0.0003668316863695509	0.00031070048511068455	not-binder
QSKDQITA	HLA-B*40:01	0.0058135229663093925	0.007362850099636408	not-binder
TLDNVINL	HLA-B*40:01	0.10415570591576398	0.11527187832770965	not-binder
DIPNKRVD	HLA-B*40:01	0.0034776457621774172	0.00489874242032964	not-binder
KFGHTIFA	HLA-B*40:01	0.0033154273063701113	0.0033341495155183266	not-binder
LSKMTDIE	HLA-B*40:01	0.004814082949269505	0.007932419092777353	not-binder
KRENDDEF	HLA-B*40:01	0.005432062037289143	0.0047053951987546475	not-binder
EEEIAKLY	HLA-B*40:01	0.06130808116868138	0.08421729739216384	not-binder
FEWIVSRV	HLA-B*40:01	0.9395411610603333	0.05051689652120132	binder
QGEVFGII	HLA-B*40:01	0.15214686635881663	0.19806516397119633	not-binder
EIFDMLLA	HLA-B*40:01	0.009078719251556322	0.00978148805155456	not-binder
IRSNTNQS	HLA-B*40:01	0.0008092729986856284	0.0013622365977968296	not-binder
EDTIRPQM	HLA-B*40:01	0.228064938262105	0.14009069929539436	not-binder
KNRDSLLK	HLA-B*40:01	0.002132551503018476	0.002176001018451218	not-binder
PSFFKGLD	HLA-B*40:01	0.0032774742390756727	0.003730345166266968	not-binder
MSTGQTYN	HLA-B*40:01	0.0003487813395622652	0.00021425371697048637	not-binder
SMGVYQIL	HLA-B*40:01	0.04963676249608397	0.052554810093125404	not-binder
ITDHRIGY	HLA-B*40:01	0.00038725871563656257	0.0003981653181873277	not-binder
AARQLGGG	HLA-B*40:01	0.00034408345200063193	0.0002965160458554933	not-binder
QESMRKMM	HLA-B*40:01	0.49223206341266634	0.21087754126439417	ambiguous
VLMCGGLD	HLA-B*40:01	0.00040686151278350734	0.00023912348372931926	not-binder
EGISRTGE	HLA-B*40:01	0.008908547287865077	0.011177187923524214	not-binder
VRCQGKAV	HLA-B*40:01	0.002349503414461651	0.003564360720654716	not-binder
ASTCDLAI	HLA-B*40:01	0.009125418244366301	0.012387476690624618	not-binder
LELEVKDK	HLA-B*40:01	0.15106756389141082	0.10281832432203139	not-binder
QVNDDVNQ	HLA-B*40:01	0.005737895674246829	0.007368336561389226	not-binder
IPRGGPDG	HLA-B*40:01	0.0003800884988777398	0.0004133235081327339	not-binder
TGKNLAEQ	HLA-B*40:01	0.00042607680034052465	0.0003727653652136899	not-binder
LALLVSDL	HLA-B*40:01	0.021381354023469613	0.01074073603361602	not-binder
SGRADIAK	HLA-B*40:01	0.002483279144871631	0.0024151713590818253	not-binder
NASVTVQY	HLA-B*40:01	0.00027507644845172765	0.00011527879802927431	not-binder
DGTPTPWT	HLA-B*40:01	0.00048575781802355776	0.0005760352445483791	not-binder
RDKKRPLL	HLA-B*40:01	0.0518895111978054	0.05599698078535492	not-binder
GLCYLLSR	HLA-B*40:01	0.0059149312342924535	0.0071644496133071636	not-binder
FMLDEHGK	HLA-B*40:01	0.0022800538488809254	0.0018267236014287906	not-binder
DGERGNKS	HLA-B*40:01	0.0016427295330231572	0.0019733922898249046	not-binder
LLDQQIPP	HLA-B*40:01	0.00616328998003155	0.005243380019303184	not-binder
IDLDHSWG	HLA-B*40:01	0.0010005945769080427	0.0009568084463440816	not-binder
KPDITVEL	HLA-B*40:01	0.06403757557272911	0.030953710665873813	not-binder
HELRDGGK	HLA-B*40:01	0.06497079581022262	0.04030118693394225	not-binder
ERGSGIIC	HLA-B*40:01	0.0013193595183111028	0.0017615582396681502	not-binder
TKVEDRDT	HLA-B*40:01	0.0016744273475524096	0.002593332302574971	not-binder
KAKGINLI	HLA-B*40:01	0.014200783783599036	0.010691057806167845	not-binder
LASRNLYS	HLA-B*40:01	0.00036307677382865224	0.00029277832863343974	not-binder
TQPLVAAS	HLA-B*40:01	0.0008899070038751233	0.0006856842551205719	not-binder
AGDIAAAV	HLA-B*40:01	0.03690872407751158	0.037284938265360425	not-binder
LVPLGELT	HLA-B*40:01	0.003115895829978399	0.002304136268209954	not-binder
MNETLAEW	HLA-B*40:01	0.0005844429979333654	0.000457546891115179	not-binder
MLTAISMS	HLA-B*40:01	0.0005140453253261512	0.0004600684247254104	not-binder
ALNSEATS	HLA-B*40:01	0.00024628093760838967	0.0001984261751279995	not-binder
LESLFNVW	HLA-B*40:01	0.2585646703839302	0.17325449573789278	not-binder
KMNGAEKP	HLA-B*40:01	0.005165893757657613	0.0049071491597579295	not-binder
AGLTVLRI	HLA-B*40:01	0.05972379264421761	0.051318811443438944	not-binder
HAKKSEAS	HLA-B*40:01	0.0005081950570001937	0.0006280136112373654	not-binder
ITSRMLPN	HLA-B*40:01	0.0014555121859302744	0.001277476329150187	not-binder
RELGLTPR	HLA-B*40:01	0.4857876420021057	0.2643426956071968	ambiguous
AQAIVDWL	HLA-B*40:01	0.41939120148308573	0.23379550320872935	ambiguous
AGEKRIGT	HLA-B*40:01	0.002698906772002374	0.003909325846741579	not-binder
DSMPTSSL	HLA-B*40:01	0.03310330781969242	0.019172313707279433	not-binder
LELTHKAS	HLA-B*40:01	0.1046922605484724	0.07704863704237343	not-binder
QLPPAAIN	HLA-B*40:01	0.0017503542294434737	0.002255571877045848	not-binder
KNLNIQGS	HLA-B*40:01	0.0007176020065344346	0.0007205129738791124	not-binder
IAHLHDDQ	HLA-B*40:01	0.003352551621355815	0.004830840493461471	not-binder
LSKTPEQR	HLA-B*40:01	0.00601147600391414	0.005061893852508267	not-binder
TIELYKQT	HLA-B*40:01	0.0036022066851728596	0.0033117077981998358	not-binder
ATLSSLKT	HLA-B*40:01	0.003164462673885282	0.0019832340074603804	not-binder
HRPEELVI	HLA-B*40:01	0.028212177474051713	0.031046513612752246	not-binder
FVDAALYS	HLA-B*40:01	0.0018388229014817624	0.0015154977067210124	not-binder
GRGKAGGV	HLA-B*40:01	0.0014839868672424927	0.0012278502437980871	not-binder
AHAERVEL	HLA-B*40:01	0.05575057361274958	0.060781045319043554	not-binder
EEWKLLLG	HLA-B*40:01	0.07529323771595955	0.04781141734368029	not-binder
RLGSGLLE	HLA-B*40:01	0.0015041096465211012	0.002735894476284517	not-binder
VGAGAQPY	HLA-B*40:01	0.00016343739407602697	0.00014025318456246922	not-binder
GGKVFVTP	HLA-B*40:01	0.03733234269893728	0.026269057744368225	not-binder
VLLADEVG	HLA-B*40:01	0.002158770349342376	0.0026710641600884047	not-binder
IGGSSSNA	HLA-B*40:01	0.0005683955329004675	0.0007721545764851532	not-binder
DDSDDSPC	HLA-B*40:01	0.0005240743936155923	0.00035706676608591754	not-binder
WVIYSDST	HLA-B*40:01	0.001041616324800998	0.0014466033050082722	not-binder
HACRVTIA	HLA-B*40:01	0.004221461677934713	0.006260988673033765	not-binder
AAFIAQME	HLA-B*40:01	0.0016435024721431547	0.001267009780605871	not-binder
LNASKVGK	HLA-B*40:01	0.005189427284494741	0.003136399472470802	not-binder
CEYRKTPN	HLA-B*40:01	0.07042755852453411	0.05029769685012389	not-binder
ERDRCNAA	HLA-B*40:01	0.0028434466800717926	0.0033836913196075417	not-binder
YINKMDRV	HLA-B*40:01	0.001117358947522007	0.0012092200416970857	not-binder
DRPVRVDR	HLA-B*40:01	0.0011891673748323228	0.0007624947180371344	not-binder
YRTLSLIK	HLA-B*40:01	0.0035224013539846056	0.003470217486510324	not-binder
PHHARPGR	HLA-B*40:01	0.00030226959024730603	0.00021305912224563617	not-binder
GLMTQEKG	HLA-B*40:01	0.00033314416905341206	0.00022463542773998885	not-binder
GYVMDALR	HLA-B*40:01	0.08324850769713521	0.1517384542492727	not-binder
ASALIPAE	HLA-B*40:01	0.002528141185757704	0.00234408137927879	not-binder
CTTNPSIV	HLA-B*40:01	0.004582963139728236	0.0050108697612832615	not-binder
LYRENTED	HLA-B*40:01	0.0007687619221542263	0.0009599992447307058	not-binder
KSDMKRVK	HLA-B*40:01	0.0006446052480896469	0.0005942081301073147	not-binder
KPVGHVDI	HLA-B*40:01	0.002696279634255916	0.0017228201732751127	not-binder
KPKFYALD	HLA-B*40:01	0.0016357602712560038	0.0015288890762095927	not-binder
GIHLFLSG	HLA-B*40:01	0.0012310032571804185	0.0018426029121470957	not-binder
FCDCMKVY	HLA-B*40:01	0.00031259471434168517	0.0003736874251327409	not-binder
ECTKKAIF	HLA-B*40:01	0.0019630850569228643	0.001990109636979459	not-binder
ISSTSTST	HLA-B*40:01	0.00018137308015866437	0.0002039191041502223	not-binder
PGFMGEVC	HLA-B*40:01	0.001900611422752263	0.002760059980372883	not-binder
VAVDAPVS	HLA-B*40:01	0.009026882096077316	0.0072413253102169665	not-binder
VCGSDGHS	HLA-B*40:01	7.589329836719117e-05	9.201780700247497e-05	not-binder
AERALNLD	HLA-B*40:01	0.10365639179944992	0.04301091626348727	not-binder
VPAYGKHN	HLA-B*40:01	0.001077968025856535	0.0013771842469309694	not-binder
RHEQLLNI	HLA-B*40:01	0.03966432432061993	0.06074403188414847	not-binder
YRMKGFLD	HLA-B*40:01	0.000567986992882652	0.000599307709390446	not-binder
IVIPPIGL	HLA-B*40:01	0.025584645662456752	0.03025237919900369	not-binder
RRQAAAFI	HLA-B*40:01	0.001213691127486527	0.0007333952222466707	not-binder
VEGRQGED	HLA-B*40:01	0.022015319438651204	0.016877934949657256	not-binder
GTPTDCVY	HLA-B*40:01	7.533478892582935e-05	4.037959802726264e-05	not-binder
MFLFGHLV	HLA-B*40:01	0.007525902858469635	0.010040261575542104	not-binder
DNEMSIAP	HLA-B*40:01	0.02025718229924678	0.03251577193660352	not-binder
ATPTNSIN	HLA-B*40:01	0.0023296813531487716	0.0037574440756770614	not-binder
PGAAGKEG	HLA-B*40:01	0.0008120222927573195	0.0010875583915698453	not-binder
IDNGAKAV	HLA-B*40:01	0.20113033540546893	0.1276316567233198	not-binder
GEMVKNIC	HLA-B*40:01	0.2694914132356644	0.09697017587604648	not-binder
LQRLSVRL	HLA-B*40:01	0.03903327602893114	0.036274739157349835	not-binder
FAMKTPPM	HLA-B*40:01	0.09185523571795784	0.11073812293542223	not-binder
AAGCNPMD	HLA-B*40:01	0.0002243340155473561	0.00020777254852441347	not-binder
EEEFREIY	HLA-B*40:01	0.04269647905603051	0.05294266295811884	not-binder
NNGMGIDD	HLA-B*40:01	0.00029248301289044323	0.00018322720693014034	not-binder
HAFGDQYR	HLA-B*40:01	0.02286110341956373	0.02435107257124219	not-binder
HSQESLLK	HLA-B*40:01	0.0035882563606719486	0.00342957760981505	not-binder
EVAQKQYE	HLA-B*40:01	0.003036508834338747	0.004882384606044441	not-binder
AHRLSTIR	HLA-B*40:01	0.004993004855350591	0.00529816713828136	not-binder
ASVADVVK	HLA-B*40:01	0.11462628981680609	0.14921508942847334	not-binder
EAVKRGGS	HLA-B*40:01	0.0020298365016060416	0.0021833851596431597	not-binder
RDVQKELE	HLA-B*40:01	0.0062473199475789444	0.005810671139375227	not-binder
VVTVGGTE	HLA-B*40:01	0.0011947985778533621	0.0013473308481812018	not-binder
SLSISEQL	HLA-B*40:01	0.01242029624991119	0.010537243381318211	not-binder
KILQIIHE	HLA-B*40:01	0.0027991114626274793	0.004729606924898726	not-binder
TLEDHINR	HLA-B*40:01	0.018128133763093503	0.014620341876438363	not-binder
KTSKRKRK	HLA-B*40:01	0.00015445858971361304	0.000239242667768614	not-binder
SQAQAQAM	HLA-B*40:01	0.17960182167589664	0.24677343730868825	not-binder
QDSGGGAR	HLA-B*40:01	0.006730449995666276	0.008302551331646205	not-binder
YLASRNQQ	HLA-B*40:01	0.002876370023295749	0.0037894021522716028	not-binder
IIQERLER	HLA-B*40:01	0.0008582442183978856	0.0009455730109403081	not-binder
YRMRAEFR	HLA-B*40:01	0.0029036048174020833	0.0031109280766667092	not-binder
LVFIVFAV	HLA-B*40:01	0.003893469230388291	0.002990518070365257	not-binder
EKPKSKWM	HLA-B*40:01	0.0046268176844023404	0.009021034039576416	not-binder
TTMQGLKE	HLA-B*40:01	0.007121493070371798	0.013463358022869151	not-binder
FLSKTMYL	HLA-B*40:01	0.04419346866197884	0.05757805962285669	not-binder
PMALVMGA	HLA-B*40:01	0.003739085958841315	0.006234026980766311	not-binder
DSETTYKI	HLA-B*40:01	0.0319098049774766	0.02222152987825642	not-binder
IQNEFNKA	HLA-B*40:01	0.011616851852886611	0.013651729259262483	not-binder
SGVNGPLV	HLA-B*40:01	0.02002415609313175	0.03408862915551981	not-binder
IKYIPKRL	HLA-B*40:01	0.0026955134235322475	0.002601689897623573	not-binder
LLLVGEAL	HLA-B*40:01	0.051898977090604606	0.05766245584290524	not-binder
HFSTLVSL	HLA-B*40:01	0.035020541993435475	0.0418125420310239	not-binder
IRTVRKTI	HLA-B*40:01	0.0034272055992914828	0.003205494725401791	not-binder
REKLQERV	HLA-B*40:01	0.6734353363513946	0.18941607849035297	binder
HAKDKFVG	HLA-B*40:01	0.002418259372279863	0.0031456058197964734	not-binder
GKTLETLP	HLA-B*40:01	0.003814833036449272	0.004642783746803853	not-binder
YKTLNQGV	HLA-B*40:01	0.0018594755689264274	0.0025011449124643995	not-binder
SYFLFATT	HLA-B*40:01	0.0030573451327654765	0.0025634735658963646	not-binder
VRHEVVHN	HLA-B*40:01	0.0009591129632099182	0.0008318315230130581	not-binder
ATVTDIHL	HLA-B*40:01	0.052995201735757294	0.07724939662850139	not-binder
NDGTIMTR	HLA-B*40:01	0.01922687711776234	0.019099278175521896	not-binder
KEADWNYI	HLA-B*40:01	0.9729361414909363	0.011039279999642073	binder
GDSVKALT	HLA-B*40:01	0.006169756866438547	0.005465211273712144	not-binder
HTAERALT	HLA-B*40:01	0.0006539572423207574	0.0007674140256220524	not-binder
PRSQPGAL	HLA-B*40:01	0.009860166886937805	0.018783861956314155	not-binder
AVPTEKMP	HLA-B*40:01	0.011997969067306258	0.010908645060395428	not-binder
RALKDKEV	HLA-B*40:01	0.02045741151923721	0.020093951104819614	not-binder
SKPPPVDR	HLA-B*40:01	0.012595587898977101	0.010066203424974132	not-binder
SGTIDAQE	HLA-B*40:01	0.0004672024403589603	0.0003796049186484817	not-binder
YHFGETDF	HLA-B*40:01	0.010434184654150159	0.015846764333295373	not-binder
EKICYRVG	HLA-B*40:01	0.007132088956859661	0.008601285387540304	not-binder
QLCNLPQG	HLA-B*40:01	0.0004700385443356936	0.0003853365963397908	not-binder
ANITTNNN	HLA-B*40:01	0.0004547466476651607	0.0004530637512033996	not-binder
VSNNEYRM	HLA-B*40:01	0.003040975212934427	0.002382384872686333	not-binder
ELGSWGVD	HLA-B*40:01	0.0010613049671519548	0.0009995189112445972	not-binder
LLDGGGGG	HLA-B*40:01	0.0011314341929391958	0.0016665601671131886	not-binder
VGQSYILK	HLA-B*40:01	0.013086053225561046	0.020042210558239414	not-binder
VEQVVTDA	HLA-B*40:01	0.25318489968776703	0.09621013888870454	not-binder
VLSIPNLD	HLA-B*40:01	0.0007449837547028437	0.0005268001564191396	not-binder
IWKLLRTK	HLA-B*40:01	0.00047757309112057557	0.0005220936426322926	not-binder
NLGMKSVD	HLA-B*40:01	0.0010586195357063844	0.0016283970062785408	not-binder
EVKEVSKV	HLA-B*40:01	0.016761129954829812	0.009927174950133118	not-binder
NNATVPVI	HLA-B*40:01	0.028525048738811166	0.041770397246333586	not-binder
AAARELAE	HLA-B*40:01	0.004271727175728301	0.00729992835633118	not-binder
GIEMAFVT	HLA-B*40:01	0.0014101870241574944	0.0012512023254308638	not-binder
IQSTYRMY	HLA-B*40:01	0.0011900465091457591	0.0010443307961157282	not-binder
AQYFTDKI	HLA-B*40:01	0.580326396226883	0.24313894250527174	ambiguous
MMAAVTAA	HLA-B*40:01	0.008312288046727189	0.007577034142925963	not-binder
AVKLDAQR	HLA-B*40:01	0.0073189493690733794	0.01332570367568184	not-binder
ETEQDFAA	HLA-B*40:01	0.0060967733850702645	0.006639032678596119	not-binder
DCMTVTGK	HLA-B*40:01	0.002329624974663602	0.004006504758393971	not-binder
THFGNYAL	HLA-B*40:01	0.016463850624859333	0.014112200625544297	not-binder
SEMSQYEI	HLA-B*40:01	0.9771280169487	0.00997160137479151	binder
RLDWGDDH	HLA-B*40:01	0.0003064823453314602	0.00032091043237327205	not-binder
GIEKLVIR	HLA-B*40:01	0.010768556431867183	0.007610665794067388	not-binder
EPSEISEN	HLA-B*40:01	0.002119053184196673	0.003796004624389138	not-binder
PGSRVLLI	HLA-B*40:01	0.008265883766580374	0.006149671639565376	not-binder
AGSSVKVC	HLA-B*40:01	0.00107519521843642	0.0010404234184581463	not-binder
QLTMNREG	HLA-B*40:01	0.0002151488163690374	0.00020399634180023253	not-binder
GSGLVKAQ	HLA-B*40:01	0.0015683111261751038	0.001343366297560452	not-binder
GVYVQDDR	HLA-B*40:01	0.009926555362471844	0.011981039956194808	not-binder
LYKSSTRI	HLA-B*40:01	0.0012060125140124001	0.0009405656973475529	not-binder
PRIVGEEH	HLA-B*40:01	0.0008245061367233575	0.0010844259915931854	not-binder
IPEGRHKF	HLA-B*40:01	0.002389164251508191	0.0023365819850347403	not-binder
FTGTSSVS	HLA-B*40:01	0.000823259406388388	0.001087260058774031	not-binder
VANEGRHY	HLA-B*40:01	0.0002445226668896794	0.00020327396279924256	not-binder
TEPPAFLG	HLA-B*40:01	0.13304779976606368	0.09964344408076052	not-binder
VGTVTSDV	HLA-B*40:01	0.008806852665293264	0.0055602984519339755	not-binder
NIYCVIKG	HLA-B*40:01	0.0009738223132444545	0.0012814042481648533	not-binder
ETAQPIPE	HLA-B*40:01	0.00806781672872603	0.007711293796557621	not-binder
LLERLEAG	HLA-B*40:01	0.0009621892580980784	0.0012139499909048347	not-binder
KLDMVPVE	HLA-B*40:01	0.0016695415848516858	0.0016838344342061998	not-binder
VPSPYAQE	HLA-B*40:01	0.0010401744289993075	0.0012395132757071618	not-binder
LLRAMRYL	HLA-B*40:01	0.0011564653928871848	0.000999056611501016	not-binder
PQTEVTWY	HLA-B*40:01	0.00038823969871373267	0.000405066603309052	not-binder
TNTYGLNQ	HLA-B*40:01	0.0010819292059750297	0.001152577361236091	not-binder
HLPYLPGA	HLA-B*40:01	0.0020940375161444535	0.0021975698499728255	not-binder
VRKPDSSR	HLA-B*40:01	0.003115111261286074	0.003020504904528338	not-binder
GSCSASSR	HLA-B*40:01	0.0006424920804420254	0.0009109679700702216	not-binder
PPVPRSQG	HLA-B*40:01	0.00042333335331932174	0.0004207872258666754	not-binder
ADADVAQV	HLA-B*40:01	0.24267544746398925	0.1438017843472066	not-binder
GFDIPAES	HLA-B*40:01	0.0011575535110750935	0.0014014833602157635	not-binder
SNVGIRDL	HLA-B*40:01	0.015397952118655666	0.020081044859651127	not-binder
QTKAILVQ	HLA-B*40:01	0.010870895650077728	0.009775027689394582	not-binder
EGGNLVGS	HLA-B*40:01	0.0033688955303659896	0.002863235544517503	not-binder
VNIINNII	HLA-B*40:01	0.03540405792591628	0.04574038635988403	not-binder
DIVNAMQS	HLA-B*40:01	0.002392476007480582	0.0037681912470328084	not-binder
FQQLQPTQ	HLA-B*40:01	0.011859962658490986	0.013269014616038513	not-binder
QAARRTRV	HLA-B*40:01	0.00019228879482398044	0.00024786838451923106	not-binder
SYANVKQW	HLA-B*40:01	0.0005319804971804842	0.00046782732464732696	not-binder
GLQLLSAT	HLA-B*40:01	0.00027615501549007606	0.00019613117116692758	not-binder
EETAPSII	HLA-B*40:01	0.8138639688491821	0.1324973487798574	binder
CTLQPPQE	HLA-B*40:01	0.006870893310770043	0.012476785802968626	not-binder
IGFIAHLD	HLA-B*40:01	0.0017744515780577785	0.0012347594677803624	not-binder
FMLIREAA	HLA-B*40:01	0.0018985508288096753	0.002507454116238914	not-binder
QHQFPLSE	HLA-B*40:01	0.0012157772250247945	0.0013728018596063719	not-binder
PENPNWFQ	HLA-B*40:01	0.025429239636287092	0.01821121500291971	not-binder
KFRKFLDD	HLA-B*40:01	0.00029120086637703937	0.00035131958044181966	not-binder
VKAEAANG	HLA-B*40:01	0.000611069264869002	0.0006565495453739087	not-binder
RKPVAGKK	HLA-B*40:01	0.0024520115881387027	0.0022975197940985695	not-binder
VGVCLDTA	HLA-B*40:01	0.001544111737075582	0.0016034577874033701	not-binder
SINLWVEI	HLA-B*40:01	0.013651350792497397	0.01233377215778105	not-binder
GIVPRDCS	HLA-B*40:01	0.00041980532259913164	0.00048093940039755907	not-binder
AYKAPTPV	HLA-B*40:01	0.041816854900025645	0.069325187444084	not-binder
GHATLADV	HLA-B*40:01	0.0011966705787926912	0.0006009227062157179	not-binder
GDNPERLK	HLA-B*40:01	0.010665905923815444	0.01884981214226463	not-binder
VYNANLLT	HLA-B*40:01	0.0011226465401705354	0.0008403680048434378	not-binder
LLLHFNVS	HLA-B*40:01	0.0017371603611536558	0.0015227043834725978	not-binder
GSLHSPGL	HLA-B*40:01	0.06708235131227411	0.08071516018052026	not-binder
TELEMLHE	HLA-B*40:01	0.04472329812124372	0.027766109909963813	not-binder
IGGPDEMS	HLA-B*40:01	0.0009910892127663828	0.000880069301765184	not-binder
HVSNTAEI	HLA-B*40:01	0.0045291702030226585	0.0027924026333381764	not-binder
GDGVVIVC	HLA-B*40:01	0.013524897629395127	0.01769098342045265	not-binder
EGAATMPA	HLA-B*40:01	0.01483851037119166	0.013314238970251685	not-binder
RMPTMQRP	HLA-B*40:01	0.008586848666891456	0.009492733894021601	not-binder
ERFMELYF	HLA-B*40:01	0.005130904773250222	0.0042477828739734165	not-binder
CNYCGRSY	HLA-B*40:01	0.00016078748376457952	0.00016010196824171866	not-binder
SLKRYVLR	HLA-B*40:01	0.009001444696332328	0.016880511249225877	not-binder
KRLGITKS	HLA-B*40:01	0.0021648320374879405	0.0027736868918761667	not-binder
LFDYGTYR	HLA-B*40:01	0.005241448641754687	0.003861712368805596	not-binder
RLLNKMED	HLA-B*40:01	0.0007055961960759305	0.0004600224713524094	not-binder
IIKAIEKR	HLA-B*40:01	0.001855642355803866	0.0028049198645705544	not-binder
HRTRDARS	HLA-B*40:01	3.345533998526662e-05	3.058524258122958e-05	not-binder
SGHWEVVD	HLA-B*40:01	0.00285743515159993	0.00274967320178199	not-binder
AKLSQEWE	HLA-B*40:01	0.0007101029697878403	0.0012594378119641487	not-binder
VSVETTDD	HLA-B*40:01	0.0008791723184003786	0.0007730472309307806	not-binder
[truncated: 16,909 more rows]
