# Supplementary material for: Peptidome Surveillance Across Evolving SARS-CoV-2 Lineages Reveals HLA Binding Conservation in Nucleocapsid Among Variants With Most Potential for T-Cell Epitope Loss in Spike
Source: Front Immunol. 2022 Jun 23;13:918928. doi: 10.3389/fimmu.2022.918928 (PMC9260595; doi:10.3389/fimmu.2022.918928)
Supplement: Supplementary file 3 [file DataSheet_3.zip › rnn_results/HLA-B35_03_predictionsRNN.csv]

peptide	allele	prediction	prediction_std	classification
AAPATRAAL	HLA-B*35:03	0.5123604148626327	0.3463239192795258	ambiguous
AAPSAAREL	HLA-B*35:03	0.4307668343186378	0.283430292867155	ambiguous
AEISQIHQSVTD	HLA-B*35:03	0.00881217414571438	0.0081269472563659	not-binder
ALEEQLQQIRAE	HLA-B*35:03	0.007595148897962645	0.01389088072553607	not-binder
AQDPLLLQM	HLA-B*35:03	0.06086091659963131	0.032990529426503094	not-binder
ASAPPGPPA	HLA-B*35:03	0.0018396414816379547	0.0012852187830231666	not-binder
DAHKGVAL	HLA-B*35:03	0.828016459941864	0.15200911965806319	binder
DNPIQTVSL	HLA-B*35:03	0.07255392670631408	0.0973855383945925	not-binder
DPEAFLVQI	HLA-B*35:03	0.7412153899669647	0.20376448964164623	binder
DSAPGILVL	HLA-B*35:03	0.3480626767501235	0.3043109265883674	ambiguous
EAITGDFAL	HLA-B*35:03	0.370523239672184	0.2504794741122246	not-binder
EPEPSPKAL	HLA-B*35:03	0.9616877436637878	0.06785881832762906	binder
EPGPAEEL	HLA-B*35:03	0.8160717904567718	0.27642725771174975	binder
EPYKTNKGDEL	HLA-B*35:03	0.8070108234882355	0.21767193598733067	binder
FAADIISVL	HLA-B*35:03	0.9935663223266602	0.006671415247357322	binder
FADGHVLEL	HLA-B*35:03	0.9973292589187622	0.003189782690885392	binder
FADPVDVNPF	HLA-B*35:03	0.9791189312934876	0.023316647549131177	binder
FAMEIDPSL	HLA-B*35:03	0.9756952881813049	0.040574683236357004	binder
FASEYPLIL	HLA-B*35:03	0.9821042776107788	0.01226727236959608	binder
FASHVSPEV	HLA-B*35:03	0.7079153686761857	0.24940987866133205	binder
FAYDGKDYI	HLA-B*35:03	0.9614192366600036	0.044278976260464925	binder
FNEKSKEL	HLA-B*35:03	0.09505946477875113	0.11226419216339052	not-binder
FPADEASIQAL	HLA-B*35:03	0.9997129559516906	0.00014814182299310047	binder
FPAKPGSLTL	HLA-B*35:03	0.9996343374252319	0.00016142509019832486	binder
FPAPNVIL	HLA-B*35:03	0.9994211196899414	0.0004085944091644338	binder
FPAPSHVV	HLA-B*35:03	0.999140989780426	0.0008351975703131329	binder
FPAYERVLL	HLA-B*35:03	0.9980669617652893	0.0012501792697100621	binder
FPDEDEIL	HLA-B*35:03	0.9961410760879517	0.00282970752136731	binder
FPDEGILAV	HLA-B*35:03	0.999175202846527	0.0005032419747514447	binder
FPDSGHFNV	HLA-B*35:03	0.9962242722511292	0.0035852258120928652	binder
FPDSTKSSL	HLA-B*35:03	0.9995965003967285	0.00028904383341414396	binder
FPDTSTPRPF	HLA-B*35:03	0.9985730767250061	0.0008589270427530625	binder
FPEALARLL	HLA-B*35:03	0.9985813856124878	0.0015074713865349313	binder
FPEALRLAL	HLA-B*35:03	0.9996136903762818	0.0002792684591656784	binder
FPEEPHVPL	HLA-B*35:03	0.9994800448417663	0.0004034067538816354	binder
FPEEVIATI	HLA-B*35:03	0.9907702565193176	0.017323221241096597	binder
FPEHMANVEL	HLA-B*35:03	0.9983843803405762	0.0014285806691877437	binder
FPELGAAL	HLA-B*35:03	0.9981049656867981	0.0017611279134109503	binder
FPEPSRPPLF	HLA-B*35:03	0.9946812868118287	0.00937815239701125	binder
FPEPSRPPL	HLA-B*35:03	0.99886634349823	0.001217874530956615	binder
FPFLDENVV	HLA-B*35:03	0.9913707852363587	0.009935159095974927	binder
FPFYDKPM	HLA-B*35:03	0.9979868173599243	0.0009778602779480477	binder
FPGLASEL	HLA-B*35:03	0.9962167382240296	0.004120929694584448	binder
FPGPIFHL	HLA-B*35:03	0.9992904901504517	0.00040629500860269715	binder
FPHAVDHIL	HLA-B*35:03	0.9997109174728394	0.00013188610800211512	binder
FPHFDLSHGSA	HLA-B*35:03	0.7367987096309662	0.2398645610145912	binder
FPHFDLSHGSAQV	HLA-B*35:03	0.7821751952171325	0.1783464837130436	binder
FPHLQDAQV	HLA-B*35:03	0.992800235748291	0.0033758155006416066	binder
FPHPGFNMSL	HLA-B*35:03	0.9995728969573975	0.0001266556688621709	binder
FPIKDVPL	HLA-B*35:03	0.9986378312110901	0.0019073503444336124	binder
FPIPEEYTF	HLA-B*35:03	0.9966624259948731	0.003483037354913622	binder
FPITDVLQM	HLA-B*35:03	0.9994372010231019	0.00023634107190237662	binder
FPIVGEPL	HLA-B*35:03	0.9984650015830994	0.0014685109052960394	binder
FPLDGHVL	HLA-B*35:03	0.9996840238571167	0.00013829636815289897	binder
FPLDKSLLL	HLA-B*35:03	0.9994153141975403	0.00040029688942927374	binder
FPLTKVYVV	HLA-B*35:03	0.9968310713768005	0.004806731165370624	binder
FPNADSKAL	HLA-B*35:03	0.9991011261940003	0.0007250336338786309	binder
FPQYSPKMQL	HLA-B*35:03	0.9908013105392456	0.008817795659314983	binder
FPSDTFHTM	HLA-B*35:03	0.9997427940368653	0.00016360482157964446	binder
FPSFLTNSL	HLA-B*35:03	0.9993327379226684	0.00023188106549748558	binder
FPSWTDSEL	HLA-B*35:03	0.9989092588424683	0.0003989653905831708	binder
FPTSTPREL	HLA-B*35:03	0.9992313981056213	0.0004277719706923231	binder
FPTTDGNHL	HLA-B*35:03	0.9982428073883056	0.0009721379783432867	binder
FPVEHVQLL	HLA-B*35:03	0.9997114181518555	0.00012227687155838364	binder
FPVEVEVPM	HLA-B*35:03	0.9989554166793824	0.0005001605028331194	binder
FPVGVFVVA	HLA-B*35:03	0.9820174813270569	0.01092693342666654	binder
FPVPPERAL	HLA-B*35:03	0.9991241216659545	0.0006305897313292161	binder
FPVPTPEM	HLA-B*35:03	0.9988353013992309	0.0015340500729259222	binder
FPVSRNANL	HLA-B*35:03	0.9941865801811218	0.003997901607617766	binder
FPVSWDNEV	HLA-B*35:03	0.9924592137336731	0.005029200903807801	binder
FPWEKPTTL	HLA-B*35:03	0.9998624086380005	0.0001146514119035895	binder
FPYARDDLSL	HLA-B*35:03	0.999577522277832	0.00020404723664730812	binder
FPYPEDVRV	HLA-B*35:03	0.9972219109535218	0.003161700432268495	binder
FPYPYAERL	HLA-B*35:03	0.9997094154357911	0.00017315823472928036	binder
FPYQTQEEPL	HLA-B*35:03	0.9987438797950745	0.000637355868938622	binder
FVDPNGKISL	HLA-B*35:03	0.9102453827857971	0.10363779594402595	binder
FVNPVQVVL	HLA-B*35:03	0.8184967696666717	0.292983220872107	binder
FVTEVAYKM	HLA-B*35:03	0.3219917669892311	0.18996808089012734	not-binder
GGLPERSVSL	HLA-B*35:03	0.2015412517823279	0.29022776096849323	not-binder
GPYPYTLKL	HLA-B*35:03	0.7527111828327179	0.23003518891865998	binder
HAAEYGAEAL	HLA-B*35:03	0.9824945330619812	0.015605883848613195	binder
HAAPFQNIL	HLA-B*35:03	0.9775536537170411	0.03905666669322633	binder
HADSNIVIM	HLA-B*35:03	0.9118001103401184	0.12568066816811838	binder
HAVHVALVL	HLA-B*35:03	0.8970460534095764	0.18643489356032666	binder
HINEGETAM	HLA-B*35:03	0.3838444799184799	0.0969813668358848	not-binder
HLPETKFSEL	HLA-B*35:03	0.25409797485917807	0.22228028055049545	not-binder
HPAPSISSL	HLA-B*35:03	0.9996977567672729	0.00015957711181768884	binder
HPASSDPRF	HLA-B*35:03	0.9950748205184936	0.0010137855962992492	binder
HPDDSVKIL	HLA-B*35:03	0.9992322564125061	0.00040954937335245143	binder
HPDKMHLVL	HLA-B*35:03	0.9994429826736451	0.0003536281104125166	binder
HPDSSNTPL	HLA-B*35:03	0.9973710536956787	0.0018416872746277553	binder
HPDTGEKMIL	HLA-B*35:03	0.9989922285079956	0.00042634644788697737	binder
HPEGSLPDLTM	HLA-B*35:03	0.9836865544319153	0.01722755379991669	binder
HPEGVASLL	HLA-B*35:03	0.9965449929237366	0.0013768535973540546	binder
HPEINAVQL	HLA-B*35:03	0.9982463359832764	0.0010654172750122455	binder
HPEIYPLVL	HLA-B*35:03	0.9979761958122253	0.0016817760603674231	binder
HPFHILIAL	HLA-B*35:03	0.9991858601570129	0.0005553207611981806	binder
HPFPGPGLAI	HLA-B*35:03	0.9880530953407287	0.02126726139000942	binder
HPHPLITVL	HLA-B*35:03	0.9991924405097962	0.0008448912151990542	binder
HPIHADNCL	HLA-B*35:03	0.9971565008163452	0.002018746826495933	binder
HPIPGEYKF	HLA-B*35:03	0.9979921102523803	0.0015318200769767936	binder
HPIQQAKAL	HLA-B*35:03	0.9976906776428223	0.003437832474089249	binder
HPNSAVLMV	HLA-B*35:03	0.9967773199081421	0.0018140428441397426	binder
HPNYLGDLIM	HLA-B*35:03	0.9953204989433289	0.005453182875504993	binder
HPQQFQYTL	HLA-B*35:03	0.9986968755722045	0.001039521466707764	binder
HPSFDDYEL	HLA-B*35:03	0.9983243227005005	0.0006042537676614612	binder
HPVVSSVPL	HLA-B*35:03	0.9988239407539368	0.0006090438022835329	binder
HPYIQYNVL	HLA-B*35:03	0.9976758122444153	0.002904350607601453	binder
IAHLEITAL	HLA-B*35:03	0.7420391321182251	0.15612969545801392	binder
IAPTGHSL	HLA-B*35:03	0.6916642099618912	0.271345562761736	binder
IIHEIAVLEL	HLA-B*35:03	0.2816083558835089	0.23294028184816146	not-binder
IPAPAEKTPV	HLA-B*35:03	0.9915166020393371	0.0040106367773345445	binder
IPDQETTSL	HLA-B*35:03	0.9974234342575073	0.0019079161304887077	binder
IPDQVIRVF	HLA-B*35:03	0.9978038907051087	0.002329696969783671	binder
IPDSHIVLM	HLA-B*35:03	0.9991256356239319	0.0005721555301377259	binder
IPFEFPLHL	HLA-B*35:03	0.9994390606880188	0.0005210652309905258	binder
IPIKKSDPV	HLA-B*35:03	0.8013220965862274	0.27953519904789426	binder
IPMEFVNKM	HLA-B*35:03	0.9994765162467957	0.00040629901341400715	binder
IPSAATLII	HLA-B*35:03	0.9553449869155883	0.020474629851915577	binder
IPSSHPVSL	HLA-B*35:03	0.9994362235069275	0.0006004295180390404	binder
IPVAIRTQI	HLA-B*35:03	0.8789018750190735	0.15372463396313302	binder
IPVHEEFIL	HLA-B*35:03	0.9837860584259033	0.015272378555796787	binder
IPVNVPEAQEEM	HLA-B*35:03	0.9439721941947937	0.085591447196202	binder
IPVSRDWEL	HLA-B*35:03	0.9779120922088623	0.029404850345025404	binder
IPYARDAVI	HLA-B*35:03	0.9320239424705505	0.05940762639537959	binder
IPYSKDVDL	HLA-B*35:03	0.9957453608512878	0.0027759144739295453	binder
ISPSRTEAL	HLA-B*35:03	0.15139176547527314	0.0803129610735783	not-binder
ISPTGHSL	HLA-B*35:03	0.2844853863120079	0.12939832982482605	not-binder
ITPTGTHPL	HLA-B*35:03	0.17305382192134858	0.11326514872851158	not-binder
KAPAPRPSL	HLA-B*35:03	0.39130459129810335	0.26783841071645575	ambiguous
KPVGPDLEL	HLA-B*35:03	0.9827956795692444	0.008579938068755214	binder
LAATHEPT	HLA-B*35:03	0.004827571869827807	0.004843352504622193	not-binder
LAPTDVKEL	HLA-B*35:03	0.4570095270872116	0.28866901498214775	ambiguous
LDPVLQNPL	HLA-B*35:03	0.15859668366611004	0.14794187339965714	not-binder
LEDALQQAKED	HLA-B*35:03	0.0006383172385994839	0.0006419708733616174	not-binder
LEEALQQAKED	HLA-B*35:03	0.001725701473560548	0.002159394569705647	not-binder
LEEYAATL	HLA-B*35:03	0.03914534454233944	0.025462647939276693	not-binder
LFHPSNVEM	HLA-B*35:03	0.21095046997070313	0.12036603372871686	not-binder
LPAEEEATL	HLA-B*35:03	0.9980102419853211	0.000733087714010706	binder
LPAEEVDVL	HLA-B*35:03	0.996475613117218	0.0028343634911235428	binder
LPAEFFEVL	HLA-B*35:03	0.999168848991394	0.0007606345865165249	binder
LPAETMRI	HLA-B*35:03	0.9593110918998718	0.02219776797945569	binder
LPAFSPLM	HLA-B*35:03	0.9892942905426025	0.007750171977790567	binder
LPAPADFLSL	HLA-B*35:03	0.9988156437873841	0.0006429137215987231	binder
LPARDSPSL	HLA-B*35:03	0.9976369380950928	0.0004350444294054518	binder
LPDDTVSTL	HLA-B*35:03	0.9988619685173035	0.00025030177263411947	binder
LPDDVRRRL	HLA-B*35:03	0.9478159546852112	0.06078504525764446	binder
LPDEIFKEL	HLA-B*35:03	0.9996061086654663	0.00014914727996854574	binder
LPDEKNVL	HLA-B*35:03	0.9984028100967407	0.0018496990645618014	binder
LPDFERESL	HLA-B*35:03	0.996449065208435	0.006007153489304228	binder
LPDINIYQL	HLA-B*35:03	0.9957219362258911	0.005038903646535631	binder
LPEDSKAVL	HLA-B*35:03	0.9992010593414307	0.0002771837343584764	binder
LPFGKVTNI	HLA-B*35:03	0.985829770565033	0.0156579191098709	binder
LPHISDVVL	HLA-B*35:03	0.9983062267303466	0.0017149852353392037	binder
LPHKGNIL	HLA-B*35:03	0.9904547333717346	0.007814086082340839	binder
LPHSTAAL	HLA-B*35:03	0.9975610613822937	0.0028772929416670187	binder
LPLWVDKEASL	HLA-B*35:03	0.942414927482605	0.08809252427763342	binder
LPMTTEVL	HLA-B*35:03	0.9984227538108825	0.0013486591235227863	binder
LPQEDPPT	HLA-B*35:03	0.4280562987551093	0.23918115711193658	ambiguous
LPSDFTPAV	HLA-B*35:03	0.9965681552886962	0.0025488594403775457	binder
LPSEYDTPL	HLA-B*35:03	0.994920015335083	0.003287029104751997	binder
LPSGAVFVI	HLA-B*35:03	0.9876307606697082	0.010045027569322174	binder
LPSKDVQSL	HLA-B*35:03	0.9979172706604004	0.0013772308782980165	binder
LPSQEDMPH	HLA-B*35:03	0.06691737174987793	0.04582238200046501	not-binder
LPSRVIEEL	HLA-B*35:03	0.9991819977760314	0.0004313983405949317	binder
LPVDFVECL	HLA-B*35:03	0.9960771679878235	0.003218355698963497	binder
LPVHVFEAL	HLA-B*35:03	0.9990867376327515	0.0005740266972589152	binder
LPYPKDVYSV	HLA-B*35:03	0.9293465137481689	0.08837995343463215	binder
MADPNIRFL	HLA-B*35:03	0.9964344263076782	0.0033085940138199935	binder
MAPERVASL	HLA-B*35:03	0.8416347861289978	0.2809816529340649	binder
MAYGVEPAL	HLA-B*35:03	0.9816444754600525	0.02697219493433056	binder
MPDEETPL	HLA-B*35:03	0.9957265973091125	0.003321121538423902	binder
MPDELLTSL	HLA-B*35:03	0.9997590780258179	0.00011584172142722744	binder
MPDHVIPEI	HLA-B*35:03	0.9988892674446106	0.000732667147208364	binder
MPDIIIKAL	HLA-B*35:03	0.9997238278388977	0.00022373485352481496	binder
MPDLPHLL	HLA-B*35:03	0.9997662901878357	0.00013217054396985115	binder
MPDNNFHSL	HLA-B*35:03	0.9998209834098816	7.406183141491293e-05	binder
MPDPLLTREL	HLA-B*35:03	0.9995993614196778	9.7344240173222e-05	binder
MPDSELFEL	HLA-B*35:03	0.9991820335388184	0.0003965279035125937	binder
MPDVVVRSF	HLA-B*35:03	0.9994850277900695	0.0004182591178962657	binder
MPEEAIETL	HLA-B*35:03	0.9995073080062866	0.00023401506495858535	binder
MPEEESAKV	HLA-B*35:03	0.9925656676292419	0.003513844461463103	binder
MPEFPNGSSI	HLA-B*35:03	0.9939827203750611	0.003947001265774543	binder
MPEGGQGAPPM	HLA-B*35:03	0.990844464302063	0.006308798653809863	binder
MPESGVAL	HLA-B*35:03	0.9989412069320679	0.0006357877180292724	binder
MPFEDDNRTRL	HLA-B*35:03	0.9983269929885864	0.0023507595497511587	binder
MPFQDGKPFNL	HLA-B*35:03	0.998986291885376	0.0007687647403132916	binder
MPFQQWEAL	HLA-B*35:03	0.9994312405586243	0.00040480253460166535	binder
MPGKTAIEL	HLA-B*35:03	0.9953594446182251	0.007863060218304647	binder
MPHDAIILL	HLA-B*35:03	0.9995496273040771	0.0003235465738138996	binder
MPHEDCITA	HLA-B*35:03	0.8456772327423095	0.21680361547552723	binder
MPHYDIDSA	HLA-B*35:03	0.9511354804039002	0.03295202215305819	binder
MPIDQGFASL	HLA-B*35:03	0.9996175527572632	0.00037582924734797315	binder
MPIKDNAL	HLA-B*35:03	0.9994805932044983	0.0003773953256490924	binder
MPLHVAPLL	HLA-B*35:03	0.9994147300720215	0.0004714019694545103	binder
MPNGTVQRF	HLA-B*35:03	0.9992148041725158	0.00045318790093332477	binder
MPNLYGDIL	HLA-B*35:03	0.99663165807724	0.003041401226744337	binder
MPNLYGNII	HLA-B*35:03	0.90979083776474	0.12438634820226681	binder
MPNQIVQIL	HLA-B*35:03	0.9994078874588013	0.0005287190805140568	binder
MPQEEVELL	HLA-B*35:03	0.9983512163162231	0.0005128033021156831	binder
MPQHIMAIL	HLA-B*35:03	0.9991685509681701	0.0003565020575342136	binder
MPQLDPRVL	HLA-B*35:03	0.9979423761367798	0.0011332123019141766	binder
MPSKTELIV	HLA-B*35:03	0.9938639163970947	0.006631159312783401	binder
MPSPAPEVPL	HLA-B*35:03	0.9979928612709046	0.0009516830385829834	binder
MPSRELASM	HLA-B*35:03	0.9990420341491699	0.0005822320557835668	binder
MPTGAGKSL	HLA-B*35:03	0.9986848354339599	0.00122834666247974	binder
MPTGGGKSL	HLA-B*35:03	0.9976428747177124	0.0027530602085051115	binder
MPVDLELVA	HLA-B*35:03	0.9790199160575866	0.016026750664768122	binder
MPVKVEAAI	HLA-B*35:03	0.9967494130134582	0.002485452024406202	binder
MPVPEILQL	HLA-B*35:03	0.9996513605117798	0.00027603993639660636	binder
MPVTARVVF	HLA-B*35:03	0.999101746082306	0.0006826659885983661	binder
MVADPDNPL	HLA-B*35:03	0.6909488618373871	0.1726907459888201	binder
MVLEYDHPL	HLA-B*35:03	0.6347617894411087	0.277949686040651	ambiguous
MVVDIVQEL	HLA-B*35:03	0.7218393564224244	0.2522471029402283	binder
NAPLVHATL	HLA-B*35:03	0.7945367842912674	0.2896794161525837	binder
NAPWAVTSL	HLA-B*35:03	0.7872701495885849	0.3317193252489137	binder
NCPERIITL	HLA-B*35:03	0.27808861881494523	0.30863314318568585	not-binder
NVKVDPEIQ	HLA-B*35:03	0.011563237896189094	0.01893828972635999	not-binder
PALHEGPPL	HLA-B*35:03	0.11326117999851704	0.09189949764362776	not-binder
PARSFGPAI	HLA-B*35:03	0.0022670580772683026	0.0011912128436590813	not-binder
PEKEPSVL	HLA-B*35:03	0.1903680047020316	0.15139947814075697	not-binder
PGLARQAPKPRKQ	HLA-B*35:03	0.006267898419173435	0.00679713040399817	not-binder
PIHADPRL	HLA-B*35:03	0.022817668877542018	0.02333394840201726	not-binder
PNAIEHTL	HLA-B*35:03	0.16287056654691695	0.1099812271376753	not-binder
PPYTVVYFPVRGR	HLA-B*35:03	0.3079005602747202	0.31940328774289456	not-binder
PVEIHEYL	HLA-B*35:03	0.06506366869434714	0.05679098692495473	not-binder
PYPEPSKL	HLA-B*35:03	0.08290952141396701	0.09909141344477754	not-binder
QAFIDLHSA	HLA-B*35:03	0.03193711778149009	0.018712993081063688	not-binder
QPINSTHEL	HLA-B*35:03	0.999164593219757	0.0005781585068676072	binder
QPMDIHVEL	HLA-B*35:03	0.9997778534889221	7.258726959277974e-05	binder
RPEEIAALL	HLA-B*35:03	0.9703104376792908	0.01810994513104126	binder
RPLDVDWTL	HLA-B*35:03	0.9946189761161804	0.0026833199811184725	binder
RPSEVSEAL	HLA-B*35:03	0.9890044331550598	0.011934584498446178	binder
RPWLDPAAA	HLA-B*35:03	0.6198493599891662	0.21637835282770382	binder
SADPGILVL	HLA-B*35:03	0.8532236456871033	0.17206150686139526	binder
SAIGYIHSL	HLA-B*35:03	0.8999579429626465	0.17769846269659637	binder
SAPKGSVL	HLA-B*35:03	0.3009654484689236	0.20722278451680148	not-binder
SAPSRATAL	HLA-B*35:03	0.7049869984388352	0.2898197410785807	binder
SAPVGVTAL	HLA-B*35:03	0.7241819806396961	0.33719285811316735	binder
SAPYGRITL	HLA-B*35:03	0.6940184280276298	0.33929266894677873	binder
SIPEKNRPL	HLA-B*35:03	0.008933293470181524	0.0039386592160722865	not-binder
SIPGGYNAL	HLA-B*35:03	0.0874184375628829	0.11176806698593006	not-binder
SLVNLGGSK	HLA-B*35:03	0.0006187774211866781	0.00034868469883724554	not-binder
SPDHTIILL	HLA-B*35:03	0.9970664620399475	0.001297050595932115	binder
SPFNDRFPL	HLA-B*35:03	0.991186773777008	0.006337346694559781	binder
SPNHLYLVM	HLA-B*35:03	0.9906819581985473	0.008142583553753682	binder
SPSKADPAL	HLA-B*35:03	0.9897693276405335	0.004652009069861117	binder
SPVDVLQIF	HLA-B*35:03	0.9820936679840088	0.015592176391523863	binder
SQPLGPRII	HLA-B*35:03	0.008962914440780878	0.0062992498562879345	not-binder
SSLLEKGLD	HLA-B*35:03	0.00021465720055857673	0.00011888614520540555	not-binder
STPAPVPVI	HLA-B*35:03	0.03299573035910726	0.0285477405775785	not-binder
SVPEAQSAL	HLA-B*35:03	0.18755713775753974	0.14380321557560197	not-binder
TAISLFYEL	HLA-B*35:03	0.663961672782898	0.2521480214252238	binder
TAMEQLYTL	HLA-B*35:03	0.9212788581848145	0.05493547290959345	binder
TANNVEIHI	HLA-B*35:03	0.1577452201396227	0.1200609288945638	not-binder
TAPTGHTL	HLA-B*35:03	0.6296976655721664	0.2679415810050518	ambiguous
TEKPEVID	HLA-B*35:03	0.000927612668783695	0.0011678500455806105	not-binder
TFTVTEKPEVID	HLA-B*35:03	0.0015656271192710848	0.0016348471627715693	not-binder
TKAVDAETAE	HLA-B*35:03	0.005253767851900193	0.008481942871470942	not-binder
TKTFTVTEKPEVID	HLA-B*35:03	0.0028386611986206843	0.0034248910454351407	not-binder
TLKGETTTEAVD	HLA-B*35:03	0.0019086387183051556	0.002013891238330972	not-binder
TPAAPPPPPPPG	HLA-B*35:03	0.1671507152786944	0.30413377041115497	not-binder
TPADVFIVF	HLA-B*35:03	0.9929043292999268	0.005861130230630249	binder
TPAVVSERL	HLA-B*35:03	0.986598265171051	0.011232170782869207	binder
TPDGAVRVL	HLA-B*35:03	0.9991694092750549	0.0005226313181075004	binder
TPENLPQIL	HLA-B*35:03	0.9642379522323609	0.024281667126859773	binder
TPMFREYSL	HLA-B*35:03	0.9964155316352844	0.002263651644071356	binder
TPSDIFMVM	HLA-B*35:03	0.9987640857696534	0.0005509903571532702	binder
TPYKDIFAA	HLA-B*35:03	0.7915852844715119	0.2385838254982177	binder
TSSPPDKVL	HLA-B*35:03	0.08333941693417728	0.08168639535249726	not-binder
TTTEAVDAATAE	HLA-B*35:03	0.0009061622215085663	0.001033291726706687	not-binder
TTTKAVDAETAE	HLA-B*35:03	0.0018607788500958123	0.002274596085396068	not-binder
TVTEKPEVID	HLA-B*35:03	0.0021699499717215075	0.002137417655777894	not-binder
TYDDATKTF	HLA-B*35:03	0.8126625657081604	0.1435521449440156	binder
TYDDATKTFTVTE	HLA-B*35:03	0.15042934429366142	0.2910725852332549	not-binder
TYDDATKTFTVTEK	HLA-B*35:03	0.12735411785542966	0.11863797372478017	not-binder
TYDDATKTFTVT	HLA-B*35:03	0.1989472044981085	0.2313102314012106	not-binder
VAPGKDLTK	HLA-B*35:03	0.0051317990757524965	0.0033708914550044725	not-binder
VEPDITVPM	HLA-B*35:03	0.2664530470967293	0.3372018847376909	not-binder
VGPPGRSSL	HLA-B*35:03	0.37817213460803034	0.2787852763760094	ambiguous
VNVEINVAPGKD	HLA-B*35:03	0.168609169870615	0.2722710382512883	not-binder
VPAPNFAM	HLA-B*35:03	0.9945039510726928	0.005505537583211682	binder
VPIESDKTL	HLA-B*35:03	0.9973769068717957	0.002376683097046796	binder
VPISKSEAL	HLA-B*35:03	0.9986767292022705	0.000666936534025659	binder
VPIYEGYALPHAIL	HLA-B*35:03	0.8074532091617584	0.33222261066764114	binder
VPQLHGEVL	HLA-B*35:03	0.9926748633384704	0.00420463384162614	binder
VPTIYPLETL	HLA-B*35:03	0.9237160205841064	0.10658836219996469	binder
VTIKKDVDG	HLA-B*35:03	0.00015840918094909285	0.00016122324730515284	not-binder
VVPEPGQPL	HLA-B*35:03	0.17494398644194006	0.19569690052789745	not-binder
VVTGVANAL	HLA-B*35:03	0.14548949114978313	0.11472551545191262	not-binder
WGPLPGIP	HLA-B*35:03	0.0006851762111182325	0.0007752585404770998	not-binder
WPAAGFEL	HLA-B*35:03	0.9961959481239319	0.003321978465348653	binder
WPAPSLSL	HLA-B*35:03	0.9965307950973511	0.004323262420715225	binder
WPDDKVHKL	HLA-B*35:03	0.9993186950683594	0.0005086431272959883	binder
WPDEDSRLL	HLA-B*35:03	0.9983814716339111	0.0012194410477177893	binder
WPGPLADM	HLA-B*35:03	0.8981019496917725	0.0785413967781189	binder
WPLSEGKAL	HLA-B*35:03	0.9958664774894714	0.0023466229668602187	binder
YAFSGVEEL	HLA-B*35:03	0.9854832291603088	0.01180021507101764	binder
YAIGVSHPL	HLA-B*35:03	0.9892853260040283	0.009340089058328623	binder
YALEEHENQRL	HLA-B*35:03	0.8241721510887146	0.13192473417302178	binder
YAPKGSSL	HLA-B*35:03	0.5809262007474899	0.34277356433916867	ambiguous
YAPSGNYV	HLA-B*35:03	0.07627689931541681	0.13860105044049187	not-binder
YEDIAQKSKAEAE	HLA-B*35:03	0.12920417737332174	0.09917646204890605	not-binder
YGPEGLELV	HLA-B*35:03	0.015458218019921333	0.02757025112710157	not-binder
YGPPGTGKTL	HLA-B*35:03	0.3872180014848709	0.19023066691574425	not-binder
YLPDGTASL	HLA-B*35:03	0.15290827136486768	0.22320526233593382	not-binder
YPDTDVIL	HLA-B*35:03	0.9954926490783691	0.004073086113728927	binder
YPENIVPSF	HLA-B*35:03	0.9947745323181152	0.005593059322449341	binder
YPETGVFVI	HLA-B*35:03	0.9903099536895752	0.00841964106994209	binder
YPETLGRLL	HLA-B*35:03	0.9981273531913757	0.0011026798128267767	binder
YPFEDHNPP	HLA-B*35:03	0.7283114314079284	0.2068209893051847	binder
YPFELEKDL	HLA-B*35:03	0.998671019077301	0.0005184768296991648	binder
YPFPLSHSV	HLA-B*35:03	0.9990280985832214	0.0007661098320267547	binder
YPGPAVVL	HLA-B*35:03	0.9990183234214782	0.0004511251863295275	binder
YPHAAVNGL	HLA-B*35:03	0.9948600649833679	0.008606367651104996	binder
YPIPEPGPNEVL	HLA-B*35:03	0.9976188182830811	0.0036549731331664524	binder
YPLDLLLKL	HLA-B*35:03	0.9994577765464783	0.00029858068304438966	binder
YPLLKDPSL	HLA-B*35:03	0.9991458892822266	0.0006913384092182682	binder
YPNPIDPLNGDAA	HLA-B*35:03	0.668908029794693	0.16351874582291534	binder
YPNTYIFDL	HLA-B*35:03	0.9979591846466065	0.001062344415080583	binder
YPQDLPRPL	HLA-B*35:03	0.9971332430839539	0.004125265897867276	binder
YPQDWFQVL	HLA-B*35:03	0.9994613289833069	0.00024264702452414077	binder
YPSPYPIRSL	HLA-B*35:03	0.9993799090385437	0.0006079525789161644	binder
YPSQDPQRM	HLA-B*35:03	0.9938138604164124	0.00249607568535586	binder
YPVDKDMEL	HLA-B*35:03	0.9995404839515686	0.00040896319023575606	binder
YPVDLGDKF	HLA-B*35:03	0.9979975342750549	0.001518499547216463	binder
YPVSSPKSM	HLA-B*35:03	0.9989660143852234	0.0005131222060456613	binder
YPWEGLNAL	HLA-B*35:03	0.9997827768325805	0.00017244456118151188	binder
YSKYYKTID	HLA-B*35:03	0.00015785064606461675	0.0002574694584492848	not-binder
YVLPEHMSM	HLA-B*35:03	0.6419925659894943	0.3556668490483653	ambiguous
LVKEAAKD	HLA-B*35:03	0.0001517059099569451	0.0001697182529234046	not-binder
MDLTEDML	HLA-B*35:03	0.10327070951461792	0.14762222620545581	not-binder
FLPSHPAS	HLA-B*35:03	0.0005551384680984484	0.0010744718813235686	not-binder
AGDGVPLP	HLA-B*35:03	0.0009017817850690335	0.0005710322529105553	not-binder
LPALEIVM	HLA-B*35:03	0.9891097187995911	0.007877702025441828	binder
LLRFTDRG	HLA-B*35:03	8.530043908194785e-06	1.4415841911320805e-05	not-binder
FKPLMSLY	HLA-B*35:03	0.003944106535163883	0.004761297716567532	not-binder
IDIVELEG	HLA-B*35:03	0.00010602778384054546	7.675623309371178e-05	not-binder
QQTERERD	HLA-B*35:03	1.0357572535824034e-05	1.7380343832593605e-05	not-binder
YGSLRYES	HLA-B*35:03	0.00010179364086866371	0.0001523486377296658	not-binder
ETATRDQL	HLA-B*35:03	0.0014772439521038906	0.0012062683356948464	not-binder
MQSFPGGQ	HLA-B*35:03	0.00016312128105937517	0.00029092609004790994	not-binder
MSYISDTR	HLA-B*35:03	0.0008743699407204985	0.0004165950725405844	not-binder
VEPVGLMT	HLA-B*35:03	0.000911509056459181	0.0007357039947474894	not-binder
TFSVSVFV	HLA-B*35:03	0.0009220301522873342	0.0008647216340142498	not-binder
LRLIAALA	HLA-B*35:03	0.00048022508635767733	0.0007038897032826975	not-binder
MDGGPEMG	HLA-B*35:03	0.00023820215444629865	0.0003294613035531472	not-binder
ICRLLKHP	HLA-B*35:03	2.532889125177462e-05	2.4151576499962676e-05	not-binder
EKVVGIYL	HLA-B*35:03	0.008736405632225797	0.01297389039291518	not-binder
EVHPNFTP	HLA-B*35:03	0.00014127275034070408	0.00015942917530978556	not-binder
DFIKTIEA	HLA-B*35:03	0.0001757921647367766	0.0001186603855003561	not-binder
TTGSTWNR	HLA-B*35:03	0.00039140034787124025	0.00035419457096012613	not-binder
LRGIKIIH	HLA-B*35:03	0.00028499826303232114	0.00042875896450010246	not-binder
HDYHTAMI	HLA-B*35:03	0.046083710715174676	0.03605766007832032	not-binder
FKERVRGR	HLA-B*35:03	0.00011237345051995362	0.0001697056083420718	not-binder
FDPDYTSE	HLA-B*35:03	0.0036076636560494536	0.0068070857270870425	not-binder
VVRNKADI	HLA-B*35:03	0.0003207252618722123	0.00028894126329873825	not-binder
CHEEILPI	HLA-B*35:03	0.004351170781228575	0.0039052012457657316	not-binder
SPAAAKSS	HLA-B*35:03	0.036175633812672456	0.049522159667046074	not-binder
EWGGNTKA	HLA-B*35:03	5.547585128624632e-05	9.971270205334913e-05	not-binder
RHIYAQVI	HLA-B*35:03	0.005106160783907398	0.004310934652050122	not-binder
TDGIQIKI	HLA-B*35:03	0.04833378940820694	0.017707855235547736	not-binder
RCSTEIFS	HLA-B*35:03	1.0100800119516862e-05	1.1797159896849024e-05	not-binder
NALVTIHT	HLA-B*35:03	0.038316890178248283	0.027971704205135492	not-binder
TECRLYCK	HLA-B*35:03	4.792564573108393e-05	5.545486461094977e-05	not-binder
IDEYAAHA	HLA-B*35:03	0.002879651205876144	0.0028320212700718946	not-binder
EWKFARTK	HLA-B*35:03	8.020523513323497e-05	7.757615128483427e-05	not-binder
KYNGDSDK	HLA-B*35:03	0.00031898814454507375	0.0004572733230352715	not-binder
PARERVTG	HLA-B*35:03	0.0002928936470652843	0.00039694980902172376	not-binder
VGEDVENI	HLA-B*35:03	0.001980946015100926	0.0008924222588644577	not-binder
LLLLLVLA	HLA-B*35:03	0.0001479790880694054	0.00014989574134073125	not-binder
VVNLGVQS	HLA-B*35:03	7.172472469392232e-05	7.309755966357835e-05	not-binder
GGSVKVDN	HLA-B*35:03	0.00013618081247841475	0.00016127516810551535	not-binder
YNKRRQEC	HLA-B*35:03	1.558822297624829e-05	1.9728599348372827e-05	not-binder
ILCLPTLV	HLA-B*35:03	0.0007694037005421706	0.0008298299354147847	not-binder
DSIETRLF	HLA-B*35:03	0.032546975277364255	0.02853072853645435	not-binder
ARPLISKR	HLA-B*35:03	0.0016835102753248066	0.0014331493644724831	not-binder
YQENHSPL	HLA-B*35:03	0.07572867044946179	0.11009171404063642	not-binder
KFEELSTT	HLA-B*35:03	0.0003522199440340046	0.00025679757236138736	not-binder
DLIATKAG	HLA-B*35:03	5.4443728367914444e-05	3.62895513515544e-05	not-binder
SPEESTSF	HLA-B*35:03	0.7165012359619141	0.24922956798761456	binder
QGTAERTP	HLA-B*35:03	0.00015033870358820421	0.00017664046735906002	not-binder
DVKILSKT	HLA-B*35:03	0.0011644523241557182	0.0007286046806914255	not-binder
LHSSSEGK	HLA-B*35:03	0.0009291866479316013	0.0010997851659582645	not-binder
KEEGLFLA	HLA-B*35:03	0.00034637364783520754	0.0003200953208861071	not-binder
PGEPSWPS	HLA-B*35:03	4.826252479688265e-05	6.274480467897824e-05	not-binder
NASYANQL	HLA-B*35:03	0.5707094818353653	0.23893171224891877	ambiguous
NAGPAAGP	HLA-B*35:03	0.009059157321462407	0.016780116021973584	not-binder
PAGTPQIE	HLA-B*35:03	0.00022964444215176628	0.00010683346681261783	not-binder
LITLGLFL	HLA-B*35:03	0.0014275074296165257	0.0012025038668650064	not-binder
YGPAQRKG	HLA-B*35:03	6.826207873018575e-05	4.220540166207689e-05	not-binder
FTQSGDLY	HLA-B*35:03	0.00160453879943816	0.001965669764304631	not-binder
NMAFKLSS	HLA-B*35:03	2.7607608410562533e-05	2.346021438098525e-05	not-binder
GAFLTLFF	HLA-B*35:03	0.005640568118542433	0.005605138340500716	not-binder
WSGNLVTN	HLA-B*35:03	6.482639664682211e-05	7.856335369290847e-05	not-binder
LKDFISVA	HLA-B*35:03	0.009452675792272203	0.013115028865727633	not-binder
FFGFPLTS	HLA-B*35:03	0.0005403203354944708	0.000520777530190896	not-binder
VVEKDERE	HLA-B*35:03	0.00014039525922271423	0.00014191072230470113	not-binder
WTIEILNA	HLA-B*35:03	7.054930720187257e-05	9.266024942265988e-05	not-binder
HQETKQES	HLA-B*35:03	0.0001268248464995736	0.00013985377276456147	not-binder
ARLATLGA	HLA-B*35:03	9.200937424793664e-05	0.00011170740935993406	not-binder
LMAACQRY	HLA-B*35:03	0.00170266701024957	0.0019859617790488724	not-binder
LQNIFGVI	HLA-B*35:03	0.004445541143650189	0.005107623779388341	not-binder
DLMDEVLA	HLA-B*35:03	0.0007732943796554537	0.0013054778048830137	not-binder
GKFVYGNQ	HLA-B*35:03	4.2627940138117994e-05	7.487827983040235e-05	not-binder
TQAVTNAE	HLA-B*35:03	4.239379213686334e-05	4.172608379627198e-05	not-binder
EHEDTDKY	HLA-B*35:03	0.0009274850033762049	0.000939108003698083	not-binder
IDDVSAVS	HLA-B*35:03	0.0010237840131594566	0.0011939906360078926	not-binder
EPNKHVLF	HLA-B*35:03	0.7853253126144409	0.19861026550756763	binder
MHGFVLPP	HLA-B*35:03	0.02445388342021033	0.0415822072936702	not-binder
QATAFVVD	HLA-B*35:03	0.0005097621178720146	0.0002127118005904899	not-binder
SPPPSLPS	HLA-B*35:03	0.04821212980896235	0.06026891013690904	not-binder
TLRGLNKL	HLA-B*35:03	0.00199830963392742	0.0024207018961764112	not-binder
SAHITCNK	HLA-B*35:03	0.0001392202277202159	7.870836532334672e-05	not-binder
ALFRGDLK	HLA-B*35:03	0.00043186608822907144	0.0004988334386624058	not-binder
SSTPPLPA	HLA-B*35:03	0.0008537602319847792	0.00035137689381846773	not-binder
RDGLRSEL	HLA-B*35:03	0.0011965202735154889	0.0009413158612659466	not-binder
QLGLGNSG	HLA-B*35:03	6.635414462152767e-06	1.00148649085955e-05	not-binder
SPEGAASI	HLA-B*35:03	0.4471369326114655	0.20057149507691013	ambiguous
ETHRRPPP	HLA-B*35:03	0.00016738218309910735	0.0001772708431729992	not-binder
AHHLLNLY	HLA-B*35:03	0.008928671300236602	0.014246034634382043	not-binder
EVLNAKQH	HLA-B*35:03	0.00012551916388474637	0.0001326456617311108	not-binder
GEALPPWP	HLA-B*35:03	5.731746941819438e-05	7.017510385505787e-05	not-binder
PERTTFYR	HLA-B*35:03	0.0025265354183829913	0.0046089295841607964	not-binder
TPEDVLKS	HLA-B*35:03	0.3117165402509272	0.30473969185811645	not-binder
GKPVIEVH	HLA-B*35:03	0.0017789556746720336	0.0031718672647085204	not-binder
CVNKDTLT	HLA-B*35:03	0.00011095826225755445	9.589429350422956e-05	not-binder
SHNNNNNN	HLA-B*35:03	9.232551161062475e-05	0.00011864079653916282	not-binder
NRVALEAC	HLA-B*35:03	0.00010739295303210383	0.00014395535532117981	not-binder
ARRFNMEV	HLA-B*35:03	0.0001108313663280569	9.802000747392065e-05	not-binder
EPGNGLSL	HLA-B*35:03	0.4820669412612915	0.3431829712418004	ambiguous
IFANTKHR	HLA-B*35:03	7.935279791126959e-05	2.936404224969685e-05	not-binder
RKDGYTST	HLA-B*35:03	0.00019791408863625292	0.0002007399398294874	not-binder
KEENSPPW	HLA-B*35:03	0.00043680687884943835	0.0006870310109253201	not-binder
TYYKYLAK	HLA-B*35:03	0.0004071118964930065	0.0005596138786738043	not-binder
VVKSHGGT	HLA-B*35:03	3.343742046126863e-05	2.6132139994889074e-05	not-binder
YCDHENAA	HLA-B*35:03	0.00010842829619832628	0.00011246314820718925	not-binder
ISLIAGWL	HLA-B*35:03	0.0017831775214290247	0.0027098880344761187	not-binder
VFLDEKNG	HLA-B*35:03	6.468137999036117e-05	9.86957775676171e-05	not-binder
IDEADRIL	HLA-B*35:03	0.2661700315773487	0.17115401054574722	not-binder
GRGSHADG	HLA-B*35:03	2.8115378469806274e-05	5.4042879943888786e-05	not-binder
DVTDSSEH	HLA-B*35:03	0.0003060146207985781	0.0004913706710827998	not-binder
LPWFHRRN	HLA-B*35:03	0.002518088530632667	0.0023593958822243004	not-binder
PFDTNIVT	HLA-B*35:03	0.004324728262145072	0.004846538900932637	not-binder
KLRNDKKI	HLA-B*35:03	0.0005244336999567168	0.0006649961968471107	not-binder
AQPHGKTV	HLA-B*35:03	0.003529674286255613	0.004821320301124136	not-binder
VASIAKIN	HLA-B*35:03	0.0031900905072689057	0.0039929376596932	not-binder
QIIGPVLD	HLA-B*35:03	7.92527171142865e-05	4.872070192451e-05	not-binder
VLAVTLNE	HLA-B*35:03	9.283321069233352e-05	8.005001530397871e-05	not-binder
VLINADDT	HLA-B*35:03	6.418174516511498e-05	5.4221779557858046e-05	not-binder
TLILAVPL	HLA-B*35:03	0.0046605541137978435	0.00348282804782911	not-binder
CSHLKLTH	HLA-B*35:03	0.00021487083577085287	0.00016663432499120794	not-binder
EIEKFDRL	HLA-B*35:03	0.022118939366191626	0.04059606619862049	not-binder
NPWPVSYF	HLA-B*35:03	0.8095239758491516	0.15759716601628024	binder
LSELDSEN	HLA-B*35:03	3.5676030043418906e-05	5.160741906247164e-05	not-binder
RPSVDKLN	HLA-B*35:03	0.009743269928731025	0.013398193986349843	not-binder
PGCQPGEF	HLA-B*35:03	0.0007510635456128512	0.0009898763531065412	not-binder
VAAGRLTA	HLA-B*35:03	0.020658175088465215	0.015609917948519998	not-binder
VRENRKDK	HLA-B*35:03	0.00013126169001225206	0.000144285667538374	not-binder
NLKVVTSP	HLA-B*35:03	0.0002453219526614703	0.0001774471732558535	not-binder
AAVVKSEF	HLA-B*35:03	0.09417772889137269	0.03307066260046734	not-binder
DFVVRERP	HLA-B*35:03	5.5948811188955004e-05	5.600007950905159e-05	not-binder
KYNIPLKQ	HLA-B*35:03	0.00036109512875555084	0.00032650353832449855	not-binder
ITRPEQTR	HLA-B*35:03	0.0006687429674457235	0.0005325272033939689	not-binder
VVNIDYHP	HLA-B*35:03	0.00023795274100848473	0.00024245154011339563	not-binder
ATVREIIE	HLA-B*35:03	0.0004388170804304536	0.00045852695486884535	not-binder
GRIHFEFD	HLA-B*35:03	1.0380784715380287e-05	9.66974887386457e-06	not-binder
ASNQRGGI	HLA-B*35:03	0.0002060224887827644	0.00021170722942342654	not-binder
LSAQGIRI	HLA-B*35:03	0.012475135526619852	0.010378273371514537	not-binder
NKTVQEAK	HLA-B*35:03	0.0019768445956287904	0.00275727506502	not-binder
ANPEMARL	HLA-B*35:03	0.03285789169603959	0.048829050462861574	not-binder
SHTIDVLM	HLA-B*35:03	0.04549306017579511	0.07495972080401843	not-binder
PYAVLDEE	HLA-B*35:03	0.00019173127384419786	0.0003552635318002646	not-binder
VVYRAEDA	HLA-B*35:03	0.0001411581768479664	0.00020950339370128603	not-binder
PFECARTH	HLA-B*35:03	5.978459507787193e-05	7.483245207715367e-05	not-binder
GYTRAKYG	HLA-B*35:03	1.5071601762883801e-05	1.5031865500287632e-05	not-binder
AHIFCTEE	HLA-B*35:03	2.045334647391428e-05	1.9379102047516516e-05	not-binder
HMEKDMVE	HLA-B*35:03	0.002160078910337404	0.004239590844954448	not-binder
INAYGPTE	HLA-B*35:03	8.513785114701022e-05	4.288378013539667e-05	not-binder
SIVFLHHA	HLA-B*35:03	5.4748919137637134e-05	2.1629925992254337e-05	not-binder
PPAPRGVP	HLA-B*35:03	0.002359407777839806	0.002575376940706052	not-binder
QLKDNMEK	HLA-B*35:03	0.00018852803905247128	0.00018872653766945	not-binder
GNWNYAAG	HLA-B*35:03	4.5401217541041206e-06	3.888753913507199e-06	not-binder
YGSRGPSV	HLA-B*35:03	0.01418086674530059	0.01955978227580218	not-binder
ELQKKMRH	HLA-B*35:03	1.6536620842089177e-05	1.3180758910292845e-05	not-binder
LSFSDLCF	HLA-B*35:03	0.002010397327831015	0.001445850631002448	not-binder
VEAIPEGS	HLA-B*35:03	9.228983939806313e-05	0.00016630927076379667	not-binder
IGVLVSSS	HLA-B*35:03	5.7402158199693075e-05	2.4534359315161188e-05	not-binder
SRTTGETK	HLA-B*35:03	0.00048359265820181464	0.00040887110861542215	not-binder
IGYGAGER	HLA-B*35:03	0.0039011812059470685	0.00426830895485183	not-binder
QGSIHPIT	HLA-B*35:03	0.0016609170328592882	0.001241426683907017	not-binder
RRIGDHHS	HLA-B*35:03	4.423016747665542e-05	3.453831819787216e-05	not-binder
QSREVKTS	HLA-B*35:03	3.872983020301035e-05	3.744002250745696e-05	not-binder
LPLIHEPI	HLA-B*35:03	0.8941621899604797	0.15629598551445	binder
EYGNIPVV	HLA-B*35:03	0.0014806748080445687	0.0018871805950537275	not-binder
TLVGAFAR	HLA-B*35:03	0.0003524617161019705	0.0003353035701764452	not-binder
KLFHRLAF	HLA-B*35:03	0.002238304445927497	0.0037540792147915517	not-binder
GLDFLKEN	HLA-B*35:03	2.9563722091552335e-05	3.654438163994188e-05	not-binder
TEDSEGAD	HLA-B*35:03	9.975977546901049e-05	0.00019371953061230872	not-binder
KKSGQHAK	HLA-B*35:03	0.0003015785022853379	0.00024217514971958793	not-binder
TITVVGKN	HLA-B*35:03	0.00012630953096959274	0.00012528951489852933	not-binder
NNPFFCPD	HLA-B*35:03	7.761040683362807e-06	5.272341087877627e-06	not-binder
GAVLIFDE	HLA-B*35:03	0.0002943645540653961	0.0003140302980645972	not-binder
PTLTQESA	HLA-B*35:03	5.85609834161005e-05	6.803655951884156e-05	not-binder
ELDVLKVS	HLA-B*35:03	0.0005311385044478812	0.0003628794339827517	not-binder
TSIDVTVA	HLA-B*35:03	0.0011937378731090575	0.0011459598052995016	not-binder
FAEMRSGD	HLA-B*35:03	8.419558107561898e-05	6.846566333016243e-05	not-binder
VYSTFGFE	HLA-B*35:03	2.640538241394097e-05	2.0659543943994654e-05	not-binder
PHVLCSYL	HLA-B*35:03	0.019134778663283215	0.02361098905566149	not-binder
NIDNVLKA	HLA-B*35:03	0.0006379118131007999	0.0004367114473870318	not-binder
EDLEPPAE	HLA-B*35:03	0.0007395203599685374	0.0009054962110717636	not-binder
KEKGIEPE	HLA-B*35:03	0.00020946346135701787	0.0003680627011059029	not-binder
IVYAGDLD	HLA-B*35:03	4.943912326780264e-05	5.2661418743922495e-05	not-binder
GKPENQFA	HLA-B*35:03	0.00011566958089588297	0.00017461884836044984	not-binder
PVFLPMLA	HLA-B*35:03	0.000679212436079979	0.0002106390048808894	not-binder
RKRDFRKL	HLA-B*35:03	0.00025368230121785017	0.00029187784020401884	not-binder
FKYLETLP	HLA-B*35:03	0.00133950922013355	0.001592460784165597	not-binder
CDPTWRGT	HLA-B*35:03	6.523421251358741e-05	8.275144110843895e-05	not-binder
NALPAIER	HLA-B*35:03	0.12914104890078307	0.1336270774616124	not-binder
GIGKNSEG	HLA-B*35:03	1.021965870791064e-05	1.4976352669676642e-05	not-binder
EDFAKLAF	HLA-B*35:03	0.014935890595370437	0.014327836009467665	not-binder
LRVKLQFT	HLA-B*35:03	9.662524585110077e-05	0.00010381861193913133	not-binder
PGTLTALI	HLA-B*35:03	0.009920286759734154	0.007156280078871606	not-binder
KRIAACWE	HLA-B*35:03	8.67209092803023e-06	7.349162821627688e-06	not-binder
LPPSPDPL	HLA-B*35:03	0.7536462008953094	0.19563373814336815	binder
VGLVMLAN	HLA-B*35:03	0.000132091945852153	6.870498204157187e-05	not-binder
IIELFEHP	HLA-B*35:03	0.00022695978113915772	0.00020979214801109195	not-binder
NIVGKPVG	HLA-B*35:03	0.00011145921962452121	8.14240954141701e-05	not-binder
QDWNTPKA	HLA-B*35:03	0.000650090805987702	0.0009572736236765446	not-binder
AFHADETV	HLA-B*35:03	0.003987392739509233	0.005651868557927948	not-binder
QRPSEKVK	HLA-B*35:03	0.0009206587659718934	0.0007842468779530493	not-binder
LPPSPGIG	HLA-B*35:03	0.018304220307618378	0.013699353027691938	not-binder
EKGRKFVN	HLA-B*35:03	0.00023278109410114213	0.000430105746735103	not-binder
VFGSGAYS	HLA-B*35:03	4.4319545304460915e-05	5.60614855114776e-05	not-binder
LILKDVKY	HLA-B*35:03	0.004054433468263596	0.004855018136729162	not-binder
GYGAFRII	HLA-B*35:03	0.011141825967933982	0.019548055429239677	not-binder
DRRLHANP	HLA-B*35:03	6.318603748241003e-05	0.00010101196522121593	not-binder
RIFDEMCL	HLA-B*35:03	0.00034478381276130675	0.00034097884718428635	not-binder
FFFKYRTK	HLA-B*35:03	6.856359623270691e-05	5.9129730566484284e-05	not-binder
WVTLAHSG	HLA-B*35:03	2.5476813573277467e-05	2.2438646887693685e-05	not-binder
INYKTLEE	HLA-B*35:03	0.00010364779866449681	0.00011830980108351813	not-binder
YDDLSKQA	HLA-B*35:03	0.0061288425931707025	0.007707097876807964	not-binder
HDVKSAVN	HLA-B*35:03	0.0017576054760411353	0.0027735804062469964	not-binder
LFEAVYAL	HLA-B*35:03	0.14088061936199664	0.17951292844314606	not-binder
ARQERGIS	HLA-B*35:03	5.2532182394315896e-05	5.233062274713769e-05	not-binder
HISPYKDL	HLA-B*35:03	0.02762170628993772	0.030036867025212587	not-binder
KVLNMTVD	HLA-B*35:03	5.2259396215958984e-05	4.393615083789763e-05	not-binder
QVDLLLCG	HLA-B*35:03	0.0031665062271713394	0.006272206384677447	not-binder
KGEATAHL	HLA-B*35:03	0.003941287053748965	0.0030898114531316525	not-binder
RSQDQDVS	HLA-B*35:03	2.9026831725786906e-05	3.390563957992308e-05	not-binder
SRDSHSAM	HLA-B*35:03	0.06446417076513171	0.07364279104230079	not-binder
NNVDNIEV	HLA-B*35:03	0.0022438837335357676	0.0025767838254909946	not-binder
RLTELGIN	HLA-B*35:03	7.558703320000859e-05	0.00010920371017399529	not-binder
LIAQTILQ	HLA-B*35:03	0.0005550954425416421	0.0007941174188508784	not-binder
PDIDEDDE	HLA-B*35:03	0.0019266102596702695	0.0038128232170627123	not-binder
IEGEALTT	HLA-B*35:03	0.001323287202831125	0.0021995155521214713	not-binder
QWKIPYIK	HLA-B*35:03	0.0008642717380098475	0.0013024541978070715	not-binder
FVPGHSVV	HLA-B*35:03	0.022491676546633244	0.021378581637187005	not-binder
SQKLPQVW	HLA-B*35:03	0.0014738828991539775	0.0010510536525532332	not-binder
FTPQAHPG	HLA-B*35:03	8.72048321980401e-05	0.00012379959307588895	not-binder
SEALEAAR	HLA-B*35:03	0.002828198537463322	0.003255489976415686	not-binder
LRLILESL	HLA-B*35:03	0.0386336313560605	0.03520582150717327	not-binder
RTTLQTSL	HLA-B*35:03	0.0028202933841384946	0.0022624742214273135	not-binder
ATDIMARY	HLA-B*35:03	0.0017808444164984394	0.0012810058084297155	not-binder
STKSVSDL	HLA-B*35:03	0.0011092446358816233	0.0010031836866872365	not-binder
ITILYNGG	HLA-B*35:03	3.8402550853788855e-05	4.203142664992824e-05	not-binder
QHHALRPC	HLA-B*35:03	0.0007851813990100709	0.0014389404024150977	not-binder
GDALKIRI	HLA-B*35:03	0.013845042558386922	0.011044708275976756	not-binder
PAVALDLC	HLA-B*35:03	0.0008859648842189927	0.0012079334115409695	not-binder
RVTFKDSD	HLA-B*35:03	1.4591975650546374e-05	1.548588665595348e-05	not-binder
SRLERDLA	HLA-B*35:03	0.00015179030215222155	0.00020049085747229898	not-binder
VFNIYTDT	HLA-B*35:03	4.376174151730083e-05	3.3242573410781434e-05	not-binder
FHQRIQAT	HLA-B*35:03	0.0023199055844770554	0.003270717921149962	not-binder
IHTKLRKS	HLA-B*35:03	3.815022552089431e-05	3.181876471334216e-05	not-binder
REEWGMLD	HLA-B*35:03	7.912628745998518e-06	8.970174977477263e-06	not-binder
LRLVNRKS	HLA-B*35:03	3.056346169358903e-05	2.6075649084673078e-05	not-binder
IIDNETFS	HLA-B*35:03	7.594490764404327e-05	6.098674894168574e-05	not-binder
NAGYSSPV	HLA-B*35:03	0.046104475297033785	0.056539172590367365	not-binder
LQSSDYNV	HLA-B*35:03	0.0001284195215816908	8.868539940627086e-05	not-binder
ELRDGDKS	HLA-B*35:03	2.7231424843421338e-05	5.202862575161404e-05	not-binder
SYTKLQLH	HLA-B*35:03	0.00015902113664196805	0.0001363108626765052	not-binder
PARILFPE	HLA-B*35:03	5.573749895120273e-05	4.1014159302150326e-05	not-binder
ASEGEGGE	HLA-B*35:03	0.0003188500138776362	0.0005956163676039142	not-binder
YPSSEWEV	HLA-B*35:03	0.8021874696016311	0.29393740579456246	binder
DELGLDRL	HLA-B*35:03	0.18668673671782016	0.134190514577383	not-binder
GDDVVLQF	HLA-B*35:03	0.025543429219396785	0.02463684830621652	not-binder
RGVKVGPS	HLA-B*35:03	6.613574005314149e-05	2.3804492030520085e-05	not-binder
FPFPLGWL	HLA-B*35:03	0.9861124277114868	0.004914401195987317	binder
AITIIGVP	HLA-B*35:03	0.00027004361909348517	0.000254434013578471	not-binder
GEYVMNIL	HLA-B*35:03	0.0025784059122088364	0.0017724102753762824	not-binder
TYGMFQGI	HLA-B*35:03	0.0004263996990630403	0.000285780049504522	not-binder
YQIMGPDY	HLA-B*35:03	0.0020666735188569875	0.002186073063368119	not-binder
RFLKNSEA	HLA-B*35:03	3.5279705704738264e-05	3.8266021647665305e-05	not-binder
VHPQLQDR	HLA-B*35:03	0.0011965729454459506	0.0013733737931884648	not-binder
AAAEDVNP	HLA-B*35:03	0.00044591326877707615	0.000434949549561199	not-binder
LNKCKVMI	HLA-B*35:03	0.0003480875999230193	0.00033627116208921116	not-binder
TDTTGFSK	HLA-B*35:03	0.0069758803932927545	0.006401311525846453	not-binder
RLSSFFEG	HLA-B*35:03	1.719591969049361e-05	2.285499625476625e-05	not-binder
VSPKQVVS	HLA-B*35:03	0.0011043824546504767	0.0007376931769182296	not-binder
RRNNNLAY	HLA-B*35:03	0.0011303398407790156	0.0017898907283517705	not-binder
GMLPRNKL	HLA-B*35:03	0.0025787269491047483	0.004857808540430263	not-binder
GILGLRGL	HLA-B*35:03	0.00033148151051136664	0.00024009408381426978	not-binder
FANDLGFI	HLA-B*35:03	0.09719535131007433	0.12172830248427348	not-binder
PISRQSKK	HLA-B*35:03	0.0001944645176990889	0.00022269666503327607	not-binder
LMGPLAGV	HLA-B*35:03	0.001243618511944078	0.000820904430717641	not-binder
PGEQGYLF	HLA-B*35:03	0.009844907210208476	0.013396768399497648	not-binder
AKTLKDAG	HLA-B*35:03	0.00023530613431148594	0.00037662575550998276	not-binder
SFDFTPLE	HLA-B*35:03	0.002129482396412641	0.002098295810102662	not-binder
KATTDAWL	HLA-B*35:03	0.0021109926630742846	0.0016514398321817935	not-binder
LIFGRTWV	HLA-B*35:03	0.0005371283881686395	0.0005090148465226175	not-binder
DPQLQTQP	HLA-B*35:03	0.00203915863239672	0.002878621634225349	not-binder
LSTAIAFT	HLA-B*35:03	0.0005581088058534079	0.0006448658641455934	not-binder
TDGFVFGL	HLA-B*35:03	0.03921581441536546	0.04996382629264971	not-binder
VNRRYHET	HLA-B*35:03	2.4861266274456285e-05	2.8098079087585166e-05	not-binder
VLCNKNSE	HLA-B*35:03	9.580494115368765e-06	1.1592706132857815e-05	not-binder
LESRIVRG	HLA-B*35:03	0.00011734952099686779	0.0001503820942745558	not-binder
AERAIEEA	HLA-B*35:03	0.00047687296028016136	0.00048325671864185067	not-binder
KLQDYKID	HLA-B*35:03	0.0001429757836376666	0.0002452543114613586	not-binder
ILGKGNSY	HLA-B*35:03	0.000312743143967964	0.00021114269494567508	not-binder
LLDRIVSK	HLA-B*35:03	0.003660390906588873	0.004679422904688404	not-binder
DGDDQKHS	HLA-B*35:03	0.0016608278566764057	0.002431937823708405	not-binder
SCKESPPS	HLA-B*35:03	9.597325379218091e-06	7.978292249015451e-06	not-binder
VTNPVRLA	HLA-B*35:03	0.0035425622132606804	0.004291751463033237	not-binder
RILAQLAA	HLA-B*35:03	4.153630252403673e-05	3.234809666656416e-05	not-binder
NSERYVHT	HLA-B*35:03	0.0007929637650704535	0.0007390492445493685	not-binder
KRGHSAQI	HLA-B*35:03	0.0005348694699023326	0.00046896702746010286	not-binder
RDIDIKNA	HLA-B*35:03	0.00033378378429915756	0.0004340812032525936	not-binder
TIAALGAV	HLA-B*35:03	0.000779617138323374	0.0010160284745969245	not-binder
ELRVLEAE	HLA-B*35:03	6.801198951507103e-05	5.1949768361297615e-05	not-binder
HYPDSEKL	HLA-B*35:03	0.03376009072526358	0.043416111641839665	not-binder
NLENFNVD	HLA-B*35:03	3.988177736573562e-05	3.151596257827121e-05	not-binder
ATKVDGVY	HLA-B*35:03	0.0016567133134230971	0.0017956680842636436	not-binder
AEVACVKP	HLA-B*35:03	0.000848137293360196	0.0005772149442602739	not-binder
TYAQSSQV	HLA-B*35:03	0.00037114529841346665	0.00041279675993115484	not-binder
GGRGGDAL	HLA-B*35:03	0.005187828656926285	0.006586432094683018	not-binder
ADFRHPDH	HLA-B*35:03	0.0005354307771597178	0.0008854799664394072	not-binder
GADEKLLS	HLA-B*35:03	0.0010789412022859323	0.0014349297702866562	not-binder
LSDLGYTN	HLA-B*35:03	7.599697678415396e-05	6.400961228535259e-05	not-binder
LAGLTEPN	HLA-B*35:03	0.00047357570274471074	0.0005153627291352201	not-binder
LGVCAGIL	HLA-B*35:03	0.004696171265095472	0.00413192121378973	not-binder
DGQVIGPS	HLA-B*35:03	0.00034219422523165124	0.0004020381891679096	not-binder
TLARDHGL	HLA-B*35:03	0.0004773313150508329	0.00023061122101106514	not-binder
LSTPVTPL	HLA-B*35:03	0.27858308553695676	0.23687712213479845	not-binder
KMTDFDRY	HLA-B*35:03	0.001818269603245426	0.0023625604211407743	not-binder
PRKLKWPR	HLA-B*35:03	0.0002768039983493509	0.0003043164607920634	not-binder
KILKKREF	HLA-B*35:03	0.0012739579087792663	0.001021289215623481	not-binder
IHLLTGKI	HLA-B*35:03	0.019090808102919254	0.016311870389260893	not-binder
CTAELIQD	HLA-B*35:03	1.3964435765956296e-05	1.132321273977926e-05	not-binder
KAAAEKAA	HLA-B*35:03	0.0010989306785631925	0.0007331509113979038	not-binder
ACRAFGTP	HLA-B*35:03	1.0668524009815882e-05	6.795849617743883e-06	not-binder
DVKVENPC	HLA-B*35:03	0.00031996211719160784	0.0005009073552397753	not-binder
RPAFVSFD	HLA-B*35:03	0.003921290881407913	0.0031028318013722835	not-binder
PSKQSPKK	HLA-B*35:03	0.0038370486901840193	0.006653299885586908	not-binder
AFDILRTV	HLA-B*35:03	0.2929238587617874	0.2388947020512749	not-binder
DQMQAVDT	HLA-B*35:03	0.0002875199387062821	0.00031590850838061413	not-binder
AHKTRLKQ	HLA-B*35:03	0.0005366006138501689	0.0009872244328186781	not-binder
FVVDKWNQ	HLA-B*35:03	0.0002122093294019578	0.0001688891056510118	not-binder
FPADADED	HLA-B*35:03	0.06860862858593464	0.06969617790106265	not-binder
PDKTPEEL	HLA-B*35:03	0.06319899186491966	0.07043386352848831	not-binder
NAGQISPG	HLA-B*35:03	0.0003339441665048071	0.0005337335182407514	not-binder
IEPQSGGF	HLA-B*35:03	0.0008079418643319513	0.0007223962245308176	not-binder
KEFEEKEA	HLA-B*35:03	0.0049045531899537306	0.005658825066189926	not-binder
VVSGATPV	HLA-B*35:03	0.00527102209161967	0.006488939373767723	not-binder
IIDPTKVT	HLA-B*35:03	0.01655348117928952	0.024267517421508088	not-binder
LLSRVQTG	HLA-B*35:03	2.2234283326838523e-05	2.0293957754777495e-05	not-binder
GSTLKDVT	HLA-B*35:03	0.0001622338590095751	0.0001432147142714692	not-binder
KAGFTPGK	HLA-B*35:03	0.0007484339876100421	0.0002317127355710405	not-binder
GVPFLVLA	HLA-B*35:03	0.0005725816154154018	0.0007196632197127174	not-binder
FTAKEMEI	HLA-B*35:03	0.006832963041961193	0.004536242130945197	not-binder
SLGQMSLP	HLA-B*35:03	7.011239513303736e-05	4.9325596775455665e-05	not-binder
IKASRDGR	HLA-B*35:03	4.792002557678643e-05	3.4374981750657976e-05	not-binder
PVGDAALL	HLA-B*35:03	0.020130086969584227	0.010890051313156731	not-binder
RNHMLQAL	HLA-B*35:03	0.00173530803876929	0.0019343076898641577	not-binder
LRLTGLTD	HLA-B*35:03	0.0001817690207872147	0.000334124252549915	not-binder
HKRFGGVV	HLA-B*35:03	0.0017977752973820315	0.0022086629401632234	not-binder
ALVMVPEI	HLA-B*35:03	0.0039442343331757	0.003941267392701597	not-binder
QECCLRVS	HLA-B*35:03	0.00012065004530086299	0.00022982277425865797	not-binder
DFGFLLAK	HLA-B*35:03	0.002213919349014759	0.0014961986852102128	not-binder
KERHIHLI	HLA-B*35:03	0.0011555798049812439	0.0011683817148356098	not-binder
LLRLSPLH	HLA-B*35:03	0.00018393810278212187	0.00017025942454243427	not-binder
FVISSGQK	HLA-B*35:03	0.0004633807926438749	0.0004823998099276156	not-binder
RAGDNAPL	HLA-B*35:03	0.07311828685924411	0.10564160360231681	not-binder
KRLPSHTE	HLA-B*35:03	0.0006721339753710254	0.0012581687623973408	not-binder
GVLRGREF	HLA-B*35:03	0.0005755395231972216	0.0005002644573908608	not-binder
GFQYLRGM	HLA-B*35:03	0.00022515600649057886	0.00020526659327171825	not-binder
NAVINASG	HLA-B*35:03	0.00011937052368011791	0.00011113496801507707	not-binder
DSLDTVEL	HLA-B*35:03	0.29587761498987675	0.24257738811779658	not-binder
LVLNGRLR	HLA-B*35:03	0.0014998961465607862	0.0017007098448847341	not-binder
RQLREREA	HLA-B*35:03	4.720352945639661e-05	3.874507722579648e-05	not-binder
ERLQAFEG	HLA-B*35:03	3.2984765979904296e-05	5.3974222845801825e-05	not-binder
QALFRQLM	HLA-B*35:03	0.0731449443846941	0.04417242651459092	not-binder
EPFSHLTW	HLA-B*35:03	0.26987988874316216	0.20829665070487674	not-binder
AGLPFPLS	HLA-B*35:03	0.0007060275995172561	0.0003623433343535406	not-binder
EVAFPDAA	HLA-B*35:03	0.0003797411161940545	0.00036676404176210343	not-binder
LVQDLETH	HLA-B*35:03	0.00040681290993234144	0.0004088975320237811	not-binder
VDDIVGFK	HLA-B*35:03	0.18717412175610662	0.24584187401599972	not-binder
AADIARHR	HLA-B*35:03	0.0021350182709284128	0.0007967730963140841	not-binder
YRNVHIND	HLA-B*35:03	0.0002636906658153748	0.0004999161787934128	not-binder
VFVSIYGE	HLA-B*35:03	3.348966656631091e-05	3.0587229368831366e-05	not-binder
SAGVVSAL	HLA-B*35:03	0.3309613883495331	0.275266890923333	not-binder
PEDGSYFN	HLA-B*35:03	0.00011414008606891457	0.0001706821339121525	not-binder
DLESVDSV	HLA-B*35:03	0.0008423239502008073	0.0006973946984165601	not-binder
SMNLLQSP	HLA-B*35:03	9.62007099587936e-05	9.313864726903067e-05	not-binder
IDANDGAQ	HLA-B*35:03	0.00026203225228869085	0.0003420872049085216	not-binder
SAKKAGKL	HLA-B*35:03	0.016822094575036316	0.022015672195015854	not-binder
GSLVDSQS	HLA-B*35:03	1.9176043269908406e-05	2.9090538497948914e-05	not-binder
ETQFTVSG	HLA-B*35:03	1.8245306011976937e-05	2.7696160067059027e-05	not-binder
TISANGES	HLA-B*35:03	7.073517573985555e-06	6.889662486675842e-06	not-binder
LLNGPNLN	HLA-B*35:03	0.00018125515475730936	0.00014955995012362353	not-binder
SHFARADE	HLA-B*35:03	0.0004391644025872665	0.0005420722754985074	not-binder
PIITKIDE	HLA-B*35:03	0.00033227297972189264	0.00017939885291502194	not-binder
MINQYSNY	HLA-B*35:03	0.004798343739457778	0.005864386604287373	not-binder
YSYGWSFY	HLA-B*35:03	0.011403898627031594	0.01714889074270512	not-binder
TEEQREEI	HLA-B*35:03	0.0064204232126940045	0.011622166210484659	not-binder
ERDFIGRA	HLA-B*35:03	0.0025445779430810942	0.004852250122774524	not-binder
AVLATGKK	HLA-B*35:03	0.00029004678945057096	0.0001012314903181161	not-binder
VFIVLEIG	HLA-B*35:03	3.3468775836809075e-05	2.2596609344828073e-05	not-binder
KVFKMFDK	HLA-B*35:03	0.00011676748981699347	3.4303741011723824e-05	not-binder
SLLTPKEK	HLA-B*35:03	0.001007675746222958	0.0008824443512975607	not-binder
EKYDTAKY	HLA-B*35:03	0.0011369438097062813	0.0011940681648609519	not-binder
ESLDDIAS	HLA-B*35:03	0.00010733891522249906	0.00012980502005439224	not-binder
VGIVGAVT	HLA-B*35:03	0.0023148933716583995	0.0026033425951341805	not-binder
YTMDGEYR	HLA-B*35:03	0.0011285960266832263	0.0008411710382151412	not-binder
VSAQFIKN	HLA-B*35:03	0.0007110311547876335	0.0007329932849564201	not-binder
TDSLWRGL	HLA-B*35:03	0.0015479464884265326	0.00138502320659314	not-binder
VTGLRMNN	HLA-B*35:03	4.133884099246643e-05	4.3058786968878e-05	not-binder
SCTTELLI	HLA-B*35:03	0.0021828980243299156	0.0028025065186117024	not-binder
NLYFVLDF	HLA-B*35:03	0.0008157174801453948	0.00034864890573842096	not-binder
QEVDLDTG	HLA-B*35:03	0.00015631628902497142	0.00023702658910831464	not-binder
IVGRLFRE	HLA-B*35:03	6.465800979640334e-05	4.206422001283551e-05	not-binder
VIPGLRNT	HLA-B*35:03	0.00015899114951025694	0.00015901275362547416	not-binder
LKNEMTSL	HLA-B*35:03	0.029141092544887216	0.03599865794453198	not-binder
IIGASGYV	HLA-B*35:03	7.322432848013704e-05	6.488424510978654e-05	not-binder
MMGVKLPF	HLA-B*35:03	0.05033040658454411	0.0507112588785912	not-binder
EEPEHLRR	HLA-B*35:03	0.006016016046123696	0.010896312605016441	not-binder
YAGPKPTF	HLA-B*35:03	0.847760820388794	0.17452686179411073	binder
TMAAPWQG	HLA-B*35:03	3.0935483370342356e-05	4.010594647975841e-05	not-binder
TPNNNNSN	HLA-B*35:03	0.0003814549254116173	0.0005710166454291124	not-binder
YKRVDPSK	HLA-B*35:03	0.0008171476365532726	0.00048661117692621177	not-binder
TPAEKPLF	HLA-B*35:03	0.9811296105384827	0.011714612813136772	binder
EKTEDFLA	HLA-B*35:03	0.0008310976636437317	0.0015705703853998562	not-binder
NKYHNAQA	HLA-B*35:03	0.0008708135635487225	0.0015774625797552648	not-binder
SASAAAAS	HLA-B*35:03	7.765254076730344e-05	5.62917819909924e-05	not-binder
LAEARSAI	HLA-B*35:03	0.05670968107879162	0.050026799688234654	not-binder
QNGQYQQH	HLA-B*35:03	3.1386524676690895e-05	3.623918200742908e-05	not-binder
RMKIPSEG	HLA-B*35:03	1.1133153191167366e-05	1.5618984506680327e-05	not-binder
LKEATATA	HLA-B*35:03	0.0020147533958152055	0.003521119324134775	not-binder
QLPTWQVG	HLA-B*35:03	5.400697514232888e-05	7.500065022499703e-05	not-binder
PPYPPSPP	HLA-B*35:03	0.006141955393832177	0.004285050689185747	not-binder
PDLLAFDD	HLA-B*35:03	0.000155518689280143	0.00020989962449338763	not-binder
GAGRSTAK	HLA-B*35:03	0.00020743187342304737	0.00014363189844987314	not-binder
LLSKSGGN	HLA-B*35:03	9.549077694259722e-06	7.660033581843435e-06	not-binder
PLNPEANR	HLA-B*35:03	0.005268168711336329	0.007245591671220635	not-binder
VPLVKRLA	HLA-B*35:03	0.06847318895161152	0.05319006573468467	not-binder
SEESYLAL	HLA-B*35:03	0.0426487043267116	0.04318779848257077	not-binder
WLDVQPED	HLA-B*35:03	4.699627477293689e-05	3.990736826310322e-05	not-binder
SEIDKARS	HLA-B*35:03	0.0005064521137683187	0.0005903558097543136	not-binder
KLTVRGYV	HLA-B*35:03	6.64270590959859e-05	7.77772484952731e-05	not-binder
SSVAGTTI	HLA-B*35:03	0.00482267756597139	0.004935583139794979	not-binder
TSAVTPAV	HLA-B*35:03	0.010482165426947177	0.011081069300223328	not-binder
SDWVQKAM	HLA-B*35:03	0.007502862811088562	0.0054869435007274345	not-binder
LAKLGYSQ	HLA-B*35:03	0.0005682145623723045	0.0003650236282504086	not-binder
KVHDPLVE	HLA-B*35:03	0.0003221497482627456	0.0003103582090358209	not-binder
AAAEAMAM	HLA-B*35:03	0.4885076299309731	0.37175346498444833	ambiguous
SAANRTFE	HLA-B*35:03	0.0019419052172452212	0.0017737573493974792	not-binder
TRLLFLTD	HLA-B*35:03	0.00015246261400534423	0.0002497389973243383	not-binder
INSPALAD	HLA-B*35:03	0.00012616547810466726	0.00017914657611464444	not-binder
LQAVLAQA	HLA-B*35:03	0.00025414084093426935	0.00027805715993950273	not-binder
AARQEGGH	HLA-B*35:03	1.777083275555924e-05	1.4272673367948767e-05	not-binder
LLLTSNPA	HLA-B*35:03	8.449904707958922e-05	3.7701077420778884e-05	not-binder
IVEVRSED	HLA-B*35:03	6.820038634032244e-05	0.00011747496095679182	not-binder
LEKLSLKI	HLA-B*35:03	0.014040083228610455	0.015073470959993717	not-binder
LRELPPEE	HLA-B*35:03	0.000837512318531708	0.0014053532399958951	not-binder
FKAVDSPL	HLA-B*35:03	0.11064665876328945	0.06952892250428479	not-binder
ADLMILAG	HLA-B*35:03	0.00010493402351130499	7.677842209783969e-05	not-binder
TKRNQQSL	HLA-B*35:03	0.001957683000364341	0.0019242760083400124	not-binder
TLTAKFQD	HLA-B*35:03	1.670456349529559e-05	1.047489041188858e-05	not-binder
ANPLNTPP	HLA-B*35:03	0.0006038516905391589	0.0005926373582365662	not-binder
AGPEWRAF	HLA-B*35:03	0.006854559108614921	0.004329356570311169	not-binder
LKIQSENV	HLA-B*35:03	0.0010279926506996163	0.0017340587972298287	not-binder
VVYEVHLT	HLA-B*35:03	0.0019024292880203575	0.0026774694389972795	not-binder
LLLRAKHA	HLA-B*35:03	2.916916337198927e-05	2.485221416073274e-05	not-binder
RYSGRVID	HLA-B*35:03	6.155528744784533e-05	6.600478840214264e-05	not-binder
IYPPEIAS	HLA-B*35:03	0.00011934187177757849	7.781348963790238e-05	not-binder
YTELREQL	HLA-B*35:03	0.07547662751749158	0.07119226572781259	not-binder
LLAVVAAS	HLA-B*35:03	3.6645206091634466e-05	2.509373092669214e-05	not-binder
PARHLARA	HLA-B*35:03	7.378264526778367e-05	5.0763320975104475e-05	not-binder
APMVGNVP	HLA-B*35:03	0.053562589490320535	0.06986037438015254	not-binder
VHVQLTTQ	HLA-B*35:03	0.0021029188582360804	0.0029215737237564387	not-binder
TSAAIWDA	HLA-B*35:03	0.00012933601610711775	6.473887693158777e-05	not-binder
AMGDTGPC	HLA-B*35:03	1.0493618827922546e-05	7.5275028528270626e-06	not-binder
QPIFWLPE	HLA-B*35:03	0.0017786504875402897	0.0017457232403562046	not-binder
PCLLGPGE	HLA-B*35:03	5.41622029231803e-05	5.4135962971634686e-05	not-binder
GNTSKNVI	HLA-B*35:03	0.0010362909699324519	0.0008720656928089325	not-binder
KRQQAEAS	HLA-B*35:03	1.222663653948075e-05	1.7538763230703183e-05	not-binder
GDLNFRKL	HLA-B*35:03	0.00577722005546093	0.003927294070260111	not-binder
VMPKGAPK	HLA-B*35:03	0.0015746924676932395	0.0024522897816054855	not-binder
RVMANVRE	HLA-B*35:03	0.0004573082325805444	0.0007872202426498038	not-binder
NLHVYTVD	HLA-B*35:03	3.666138909466099e-05	1.931713533683862e-05	not-binder
LNHRVVLA	HLA-B*35:03	0.0009778344770893454	0.0007897374716258372	not-binder
TFKIFIFG	HLA-B*35:03	7.866991927585331e-06	3.7679771387592647e-06	not-binder
VTVVLKPA	HLA-B*35:03	0.00778488697251305	0.013905701815282813	not-binder
DKSPKPAS	HLA-B*35:03	0.0002244816450001963	0.00027333562625615814	not-binder
RRMRDLLI	HLA-B*35:03	0.0027234733538534783	0.005050326769095475	not-binder
QSFYDQIL	HLA-B*35:03	0.012106223171576858	0.008721309213166412	not-binder
VYRERVAP	HLA-B*35:03	0.0001170322329926421	0.00013197256078825454	not-binder
EPLYTVLE	HLA-B*35:03	0.03312482126057148	0.0355795395735158	not-binder
LVSLLTEL	HLA-B*35:03	0.058529706485569474	0.035951404886996476	not-binder
DSKLEYNV	HLA-B*35:03	0.008370659407228231	0.009687205583648724	not-binder
HYILKAPH	HLA-B*35:03	0.0007524685141106601	0.0011621666452629566	not-binder
VYGKDGMD	HLA-B*35:03	0.00013529663133340363	0.00024228993277382974	not-binder
ISARSFYQ	HLA-B*35:03	0.0002949674912088085	0.00040613827901466706	not-binder
NDNVEVSR	HLA-B*35:03	0.06099623572954442	0.09917371065695817	not-binder
VVTTTTHK	HLA-B*35:03	0.0006751833017915488	0.00021940587564736597	not-binder
NWGAQWHS	HLA-B*35:03	1.240712106280739e-05	1.4394073111469628e-05	not-binder
VINTQLVA	HLA-B*35:03	0.00023365714296232908	8.321638817551164e-05	not-binder
SGARISTT	HLA-B*35:03	0.00030370261520147325	0.0002955396385081212	not-binder
DGDKSRFL	HLA-B*35:03	0.19558004457503558	0.19379034356889407	not-binder
QYDREFLL	HLA-B*35:03	0.027203570329584183	0.022824408694306183	not-binder
GEKREETC	HLA-B*35:03	1.816332607305071e-05	3.270204316628732e-05	not-binder
LKNQGRKC	HLA-B*35:03	1.5838053823102882e-05	2.17389028568064e-05	not-binder
AMPEKQTI	HLA-B*35:03	0.008259676763555036	0.0144049291861123	not-binder
TLGSPIAV	HLA-B*35:03	0.0007675541331991553	0.00027566344075806144	not-binder
RDFLVQRI	HLA-B*35:03	0.01217530365101993	0.011080982585934228	not-binder
LEALASDL	HLA-B*35:03	0.016556102503091096	0.019578463373823518	not-binder
RAQLGDLV	HLA-B*35:03	0.001360883316374384	0.0016747941690308113	not-binder
AALAYGLD	HLA-B*35:03	0.0001390576600897475	0.00013893504053264018	not-binder
GRHYCYPH	HLA-B*35:03	1.7434900200896664e-05	1.4055896289075053e-05	not-binder
LLKQTEGT	HLA-B*35:03	3.5037373845625555e-05	2.7093606266092813e-05	not-binder
CDTSHYME	HLA-B*35:03	3.103597037181771e-05	4.656348924646356e-05	not-binder
SLAFNTSE	HLA-B*35:03	1.0868328246260717e-05	9.078881075812561e-06	not-binder
VELYQDGK	HLA-B*35:03	0.003281669284842792	0.005506529160502442	not-binder
SLIEKENK	HLA-B*35:03	0.0020324871910816	0.00299366943016716	not-binder
VLCFRDRH	HLA-B*35:03	3.0436272709266634e-06	2.1219369728501477e-06	not-binder
DASDALPS	HLA-B*35:03	0.004592570153181441	0.0072872475172480545	not-binder
YRREEVYI	HLA-B*35:03	0.003889229515698389	0.005052304529506956	not-binder
EFDETARR	HLA-B*35:03	0.014953092869836837	0.02867595071141599	not-binder
FGSGACLK	HLA-B*35:03	0.000494528908166103	0.000199400391693529	not-binder
ALQDTIDR	HLA-B*35:03	0.0003505873117319425	0.000289336590812145	not-binder
SGQKLDEM	HLA-B*35:03	0.005400525568984449	0.002365423818628516	not-binder
LDKCDIVD	HLA-B*35:03	0.00010887721987273835	0.00018802428738791318	not-binder
SLRSGLWV	HLA-B*35:03	0.00013150608392606956	0.0001456662534361195	not-binder
INVSGHRL	HLA-B*35:03	0.011538647231645882	0.013905550023434434	not-binder
GDYAARLI	HLA-B*35:03	0.012916132155805827	0.014860342133690092	not-binder
RWLNETRL	HLA-B*35:03	0.0015197638636891496	0.002067631660971478	not-binder
AVEPQGKG	HLA-B*35:03	8.063551649684086e-05	5.21031591084549e-05	not-binder
IKKIDMEG	HLA-B*35:03	6.409648617022867e-05	0.00011354944777668229	not-binder
GVGGITET	HLA-B*35:03	3.0928843625588345e-05	1.0990269609839077e-05	not-binder
DEDHPTAS	HLA-B*35:03	0.0036689919732680208	0.006280116577721954	not-binder
SDDGQGAS	HLA-B*35:03	0.0001195081993387248	0.00014353976641454653	not-binder
CSTPAWAK	HLA-B*35:03	0.0002185335360991303	0.00015410082646686636	not-binder
ARKNMLPE	HLA-B*35:03	2.321641773050942e-05	3.941028462824402e-05	not-binder
EVEMERWR	HLA-B*35:03	0.0039540265584491864	0.007687091500781752	not-binder
IPYTDTVV	HLA-B*35:03	0.778545880317688	0.20992516041130138	binder
EGELPESK	HLA-B*35:03	0.02509190565215249	0.042524385448235724	not-binder
INFTLNTN	HLA-B*35:03	1.9488662564981497e-05	1.3898103146346197e-05	not-binder
DLGKEFEH	HLA-B*35:03	0.0004301209498407843	0.0005923625287630687	not-binder
QTIRLRQG	HLA-B*35:03	4.795695022039581e-05	3.075695948955655e-05	not-binder
SGRITDWS	HLA-B*35:03	1.4426205962081439e-05	1.197868508096866e-05	not-binder
ANTSDDGY	HLA-B*35:03	9.208365700033027e-05	9.890097792829558e-05	not-binder
RDDAHWEL	HLA-B*35:03	0.08541512805968524	0.1512105401762141	not-binder
LTLRDTVR	HLA-B*35:03	0.0017712661065161228	0.001296996661561887	not-binder
IELSQNLG	HLA-B*35:03	0.00016960550607905133	0.00021504940043774086	not-binder
AFRIASAG	HLA-B*35:03	9.662439333624207e-06	1.0305517506777249e-05	not-binder
NDEAHEMD	HLA-B*35:03	0.0007168425164309156	0.0006908156671278359	not-binder
PKALITSA	HLA-B*35:03	0.0008265850367024541	0.001008238502185344	not-binder
VSVTMIRE	HLA-B*35:03	0.0009066405138582923	0.0008555257462337951	not-binder
AGDCIISG	HLA-B*35:03	7.196244769147597e-06	8.213378282673417e-06	not-binder
ADSNPPAV	HLA-B*35:03	0.0380664830270689	0.056381303254150104	not-binder
ALLPIHAI	HLA-B*35:03	0.00304352217935957	0.0018255114315266115	not-binder
SSFFKYLK	HLA-B*35:03	0.0008783140801824629	0.0008133555380948231	not-binder
GHLSPPAS	HLA-B*35:03	0.0002757309076287129	0.00036271555256959945	not-binder
IHGCLHLL	HLA-B*35:03	0.027484711620490997	0.043186947461893097	not-binder
ASVVAMAS	HLA-B*35:03	0.00017528262214909772	0.00021283430658572335	not-binder
NTQFKITG	HLA-B*35:03	5.0176359218312426e-05	3.061825195390364e-05	not-binder
ISLYLQKN	HLA-B*35:03	0.00104038656281773	0.0016012465475066771	not-binder
QQIAAGNN	HLA-B*35:03	1.2849389810298817e-05	1.2667374055130346e-05	not-binder
YEHLAPKL	HLA-B*35:03	0.22819822430610656	0.2683812941816902	not-binder
IKKNADSD	HLA-B*35:03	5.330269862042769e-05	8.993454892444486e-05	not-binder
ATIELEKD	HLA-B*35:03	0.00013010756701987703	0.00017672409434130136	not-binder
FQEYIYGF	HLA-B*35:03	0.01643421890639729	0.01617477904347908	not-binder
SITNSLAN	HLA-B*35:03	1.3663855611412146e-05	1.2029136822481103e-05	not-binder
PPSPPGKV	HLA-B*35:03	0.0073489325121045114	0.010348000417309112	not-binder
AYVDEVIK	HLA-B*35:03	0.0124175189062953	0.020085383138054597	not-binder
HNEPTIWL	HLA-B*35:03	0.07071455303812399	0.1050358466064913	not-binder
GMLVGQAA	HLA-B*35:03	8.678608182890457e-05	0.00013156351460786995	not-binder
KYLEEHPS	HLA-B*35:03	0.00038775381462983203	0.0006169044541802155	not-binder
SSYAKPEE	HLA-B*35:03	0.00039471595373470337	0.0003218464815534419	not-binder
EVFRDSLH	HLA-B*35:03	9.862502481610136e-05	9.655634753226185e-05	not-binder
VDEKTFRW	HLA-B*35:03	0.002356009220238775	0.001755992202546258	not-binder
AERALPAE	HLA-B*35:03	0.0005892449379643949	0.0008795955382508698	not-binder
GRILYAGP	HLA-B*35:03	5.8453972209804304e-05	9.525599660663498e-05	not-binder
SHRLMARC	HLA-B*35:03	1.0445360999256081e-05	1.5782950671823875e-05	not-binder
FSRSGRVL	HLA-B*35:03	0.010508512379601598	0.008475553877732423	not-binder
KVGVFTNL	HLA-B*35:03	0.005273499929171521	0.004159524527539916	not-binder
GNYIELNE	HLA-B*35:03	2.9784196203763714e-05	4.0323534694437815e-05	not-binder
AYAPKMAA	HLA-B*35:03	0.0017406340811703558	0.0018438984690279734	not-binder
SNLRNCQY	HLA-B*35:03	0.00023823403444112046	0.00017980445172554273	not-binder
EETVHLEF	HLA-B*35:03	0.010636955167865381	0.008119588995839762	not-binder
AVVWLFSK	HLA-B*35:03	0.0003149369236780331	0.00021287711382619742	not-binder
EVYESKVI	HLA-B*35:03	0.019507712917402387	0.022692905660296168	not-binder
LVIIGREP	HLA-B*35:03	9.112617431128456e-05	7.441748376155791e-05	not-binder
GVELTPGQ	HLA-B*35:03	5.046366592864615e-05	7.118941771538981e-05	not-binder
VGREARHL	HLA-B*35:03	0.006202754438345437	0.011912972578177255	not-binder
AEKESERE	HLA-B*35:03	0.0016658748395457224	0.003223617118868201	not-binder
AADGIQEQ	HLA-B*35:03	0.0004494929572956607	0.0005730127075341748	not-binder
LAPIGHRQ	HLA-B*35:03	0.0024863486003596337	0.0034530200585650896	not-binder
ALPIIETQ	HLA-B*35:03	0.0003590263964724727	0.0005379652343000844	not-binder
SHEAAANS	HLA-B*35:03	0.00019903840517940808	0.0003032544185697448	not-binder
GMDLTRDK	HLA-B*35:03	0.00037227620900921466	0.0003758736373805518	not-binder
TITTGAPI	HLA-B*35:03	0.001214927458204329	0.0011764531112560758	not-binder
GKTQVTVE	HLA-B*35:03	0.00019321835607115644	0.00035167017299346016	not-binder
PPVLQILL	HLA-B*35:03	0.05374466329813003	0.052147313994977254	not-binder
LNDKNNVL	HLA-B*35:03	0.31668865233659743	0.2654768356641495	not-binder
GKLTTYPG	HLA-B*35:03	4.567744431369647e-05	7.934254599818419e-05	not-binder
GATPKLDP	HLA-B*35:03	0.00018990258577105122	0.0001939147084625206	not-binder
AKKNELVQ	HLA-B*35:03	0.0011185556638338312	0.00133654199639987	not-binder
KQKEALKE	HLA-B*35:03	0.0001085197103293467	9.376016354383941e-05	not-binder
FQEIISST	HLA-B*35:03	0.00017523499445815105	0.0002420230168172261	not-binder
RVGHRGPP	HLA-B*35:03	0.0002503617242638256	0.00039219237560450765	not-binder
AANVASYS	HLA-B*35:03	0.0002603130661555042	0.00021768217048887887	not-binder
EAELVVMR	HLA-B*35:03	0.054300074884667995	0.08051596130598529	not-binder
SAMAAYSC	HLA-B*35:03	0.00038987676834949524	0.00046325938269768305	not-binder
NKGLFSED	HLA-B*35:03	2.030646578532469e-05	2.260310022810787e-05	not-binder
LDGVSGGD	HLA-B*35:03	7.689237772865454e-05	9.404656459662351e-05	not-binder
LLLVEKPE	HLA-B*35:03	0.000555266669834964	0.0007668664283869835	not-binder
MFRGLAGA	HLA-B*35:03	2.5073310280276927e-05	2.0831597191675225e-05	not-binder
KLLGLEDF	HLA-B*35:03	0.0004551897567580454	0.0003896761375773897	not-binder
RNWQESSD	HLA-B*35:03	6.792795065280188e-06	1.08103318314409e-05	not-binder
PHPPTRAL	HLA-B*35:03	0.24856594502925872	0.30431307622294573	not-binder
GVEGGKGD	HLA-B*35:03	0.00010649596024450147	0.0001718136518715056	not-binder
KVVIDMSA	HLA-B*35:03	7.985231277416461e-05	4.0548970117843004e-05	not-binder
RLPKDQRP	HLA-B*35:03	6.628167438975652e-05	6.621778055638208e-05	not-binder
IYGWRGAE	HLA-B*35:03	1.9666391710870813e-05	1.7741272565020967e-05	not-binder
AAPTADDA	HLA-B*35:03	0.0007183557794633088	0.0008564389893027016	not-binder
ANLIANKI	HLA-B*35:03	0.03197724614292383	0.027709747502832182	not-binder
CCVFCCNE	HLA-B*35:03	2.1661632246150477e-06	1.3085096698037263e-06	not-binder
ELALGRNV	HLA-B*35:03	0.0006198235969350208	0.0005881126581447164	not-binder
QELLTIKS	HLA-B*35:03	0.0011900954938028007	0.0019462767545432866	not-binder
SLIFGQMN	HLA-B*35:03	2.7055474845383287e-05	2.337151069985995e-05	not-binder
TEFLAARE	HLA-B*35:03	0.000274497756981873	0.0003117534088674079	not-binder
ATEAIAHG	HLA-B*35:03	2.3275165312952593e-05	1.854804886936423e-05	not-binder
FYASRHSG	HLA-B*35:03	5.8509029838660356e-05	9.359022515087802e-05	not-binder
LTAAAGLR	HLA-B*35:03	0.002282120264135301	0.00203162907074587	not-binder
AVAGLHIA	HLA-B*35:03	0.00043995000778522807	0.000569735449270147	not-binder
IITATAEK	HLA-B*35:03	0.0003418111480641528	0.00026467892975193404	not-binder
TLLKKPVS	HLA-B*35:03	0.00015891327857389114	0.00017750296074289	not-binder
TPQGKDLK	HLA-B*35:03	0.08316053049638868	0.07874882485904125	not-binder
GKFGGGVT	HLA-B*35:03	0.002040210855557234	0.0036804684317658823	not-binder
QNETLHLA	HLA-B*35:03	0.0007767671062538284	0.0009308336186430767	not-binder
ALIKENMG	HLA-B*35:03	4.1190443175764814e-05	5.027583892551538e-05	not-binder
FVCHRETV	HLA-B*35:03	0.0002866147652639484	0.0003172120934220684	not-binder
LSNKKHGP	HLA-B*35:03	0.00026378497705081827	0.0002527247679687107	not-binder
ADMGAYVS	HLA-B*35:03	0.0005133689002832398	0.0009342987609234551	not-binder
AISTGVYG	HLA-B*35:03	1.4198509097695932e-05	1.7779282619047384e-05	not-binder
TKGETEKK	HLA-B*35:03	0.00177796959906118	0.0018983857010974302	not-binder
ETGPKFGT	HLA-B*35:03	0.00015856718664508662	0.00018164505159994163	not-binder
TLEVESSD	HLA-B*35:03	9.859864292138809e-06	1.055087257455851e-05	not-binder
QMTKVLDI	HLA-B*35:03	0.0007480881984520237	0.0008915707846265323	not-binder
PFLEDNFS	HLA-B*35:03	3.153395367405665e-05	3.5283442053005374e-05	not-binder
MVWINAFV	HLA-B*35:03	0.004388624706189148	0.00678925913538007	not-binder
VLSFVVYV	HLA-B*35:03	0.0017545724789670204	0.0028426867594295727	not-binder
AAALAVIF	HLA-B*35:03	0.044199065677821635	0.03794705312988566	not-binder
RMISANPD	HLA-B*35:03	3.506024338548741e-05	5.256850864749238e-05	not-binder
NLGWLAIA	HLA-B*35:03	9.038998032337986e-05	5.9601930339280116e-05	not-binder
RRQPGLVP	HLA-B*35:03	0.000269726075566723	0.0002524331483506424	not-binder
IKTASQRA	HLA-B*35:03	0.0003647860498404043	0.00043922675739206657	not-binder
ELDVYHSD	HLA-B*35:03	1.8114482600140036e-05	1.7612376946696062e-05	not-binder
TVTLLPHK	HLA-B*35:03	0.0025555818225257098	0.0017785567710987826	not-binder
EAPFAISD	HLA-B*35:03	7.797584548825398e-05	3.407895303387458e-05	not-binder
IPEGTQLI	HLA-B*35:03	0.7621809363365173	0.12289047253032302	binder
ASRALGFY	HLA-B*35:03	0.0010504749006940983	0.001156113261545315	not-binder
VIGLNLYC	HLA-B*35:03	3.514492318572593e-05	3.011008310333386e-05	not-binder
DMLGLDWS	HLA-B*35:03	3.303163351233707e-05	3.298189584631673e-05	not-binder
QTKSYSDI	HLA-B*35:03	0.0001298869858146645	6.097669242989561e-05	not-binder
AFLLDTPT	HLA-B*35:03	0.000245768939203117	0.0001239563983258371	not-binder
MLKAQLEA	HLA-B*35:03	0.0001399147030952008	0.0001212361794333569	not-binder
SAKWRAVA	HLA-B*35:03	0.0007804118307831231	0.0009258980463176783	not-binder
APRGHLES	HLA-B*35:03	0.001938956492813304	0.0022520677871726196	not-binder
VVVPQKSL	HLA-B*35:03	0.04332298245280981	0.046002985062104707	not-binder
GKDRSGLL	HLA-B*35:03	0.0022331572050461545	0.0029103986524211868	not-binder
YGKYASGN	HLA-B*35:03	3.5299289265822154e-05	2.737161557347413e-05	not-binder
FKRTSPIS	HLA-B*35:03	0.00022046223084544182	0.00022218173345983462	not-binder
PLRSNTTC	HLA-B*35:03	1.4514361873807502e-05	1.2085756165885274e-05	not-binder
GAGMRYLS	HLA-B*35:03	4.3646396966323665e-05	4.594360530407186e-05	not-binder
LSFLGGTP	HLA-B*35:03	0.0005372271712985821	0.0007214995657395545	not-binder
INHALPHY	HLA-B*35:03	0.0032085458369692788	0.002083018129964388	not-binder
LDDVERSA	HLA-B*35:03	0.004527810547369881	0.004632621398606346	not-binder
LKVLSEKL	HLA-B*35:03	0.024320006067864598	0.03156790106465636	not-binder
SEFEASAG	HLA-B*35:03	0.00017758635505060738	0.0002159723468297951	not-binder
TRESLRNI	HLA-B*35:03	0.0021513512549063305	0.0035563155543659845	not-binder
EPNQGDDA	HLA-B*35:03	0.0020270576813345544	0.0022816981401100177	not-binder
QALNKYGF	HLA-B*35:03	0.02108389067579992	0.02070532041121291	not-binder
IASWKSAP	HLA-B*35:03	0.0007208329348941334	0.0008889894730655182	not-binder
IRTGTHPR	HLA-B*35:03	0.0005094971544167493	0.0004958408880591899	not-binder
RKAAAVAL	HLA-B*35:03	0.030933583457954227	0.030483621574099895	not-binder
KYLFSKEK	HLA-B*35:03	0.0012741962573272758	0.0019883298047338968	not-binder
IGHPPRFF	HLA-B*35:03	0.04207798526622355	0.052460626239795784	not-binder
PDLLEQRI	HLA-B*35:03	0.027591346064582467	0.019311011673995956	not-binder
GKSTGKPL	HLA-B*35:03	0.004476302924740594	0.006491474145399236	not-binder
ELTDFIVN	HLA-B*35:03	8.62205565340446e-05	7.769609803505384e-05	not-binder
MPLEEKYF	HLA-B*35:03	0.9582718849182129	0.04562244157844709	binder
ARLSANES	HLA-B*35:03	3.1806442297011015e-05	5.0549239632584866e-05	not-binder
IKKEVRFE	HLA-B*35:03	0.0006941311985428911	0.0013440077431638839	not-binder
FIPTFLFK	HLA-B*35:03	0.0008209328785596881	0.0006785387403130147	not-binder
SVYQFTMQ	HLA-B*35:03	8.422745413554367e-05	4.4508233138654854e-05	not-binder
NGVILLAY	HLA-B*35:03	0.004535996518097818	0.003890172950865874	not-binder
ETVTCDGI	HLA-B*35:03	6.669687099929434e-05	7.67663315656276e-05	not-binder
AREFMVVG	HLA-B*35:03	0.00023032625617815938	0.000343522744571296	not-binder
RLWAPDSP	HLA-B*35:03	0.0002186508614613558	0.0003568467881063405	not-binder
WRDVNLTE	HLA-B*35:03	0.0011234946459694583	0.002072423486469608	not-binder
SDADQVKE	HLA-B*35:03	0.0025453882721194533	0.003212739941569564	not-binder
GPLPRNLG	HLA-B*35:03	0.00144568647374399	0.0015149462963586302	not-binder
DGKEYIYD	HLA-B*35:03	0.0005166485829022349	0.0006210061587811339	not-binder
IPNVPLLT	HLA-B*35:03	0.33269131034612653	0.24645114157990644	not-binder
KIVGDVHG	HLA-B*35:03	8.045616878007422e-05	0.00011185057916206776	not-binder
EDLLRLVF	HLA-B*35:03	0.03383179437369108	0.025067912956633635	not-binder
RQRFGHIE	HLA-B*35:03	3.805443448214874e-05	3.9275013344997835e-05	not-binder
RPDGNCFF	HLA-B*35:03	0.18674007565714418	0.29515803245666	not-binder
VEEPAATA	HLA-B*35:03	0.0011938213237954187	0.0013516029936519488	not-binder
TRKSDNPS	HLA-B*35:03	4.802586481673643e-05	7.922224127213208e-05	not-binder
VQRRAHFS	HLA-B*35:03	6.463013528446027e-06	6.691988616175886e-06	not-binder
RGEAKQGA	HLA-B*35:03	5.09496292465883e-05	5.620865153043787e-05	not-binder
YRVGELLF	HLA-B*35:03	0.024134776467690244	0.03339293760582078	not-binder
RQQPPWKD	HLA-B*35:03	4.6126486267894506e-05	8.39362610314469e-05	not-binder
IGGGNIFR	HLA-B*35:03	0.006916589225875213	0.008727717623486954	not-binder
SVGATQNI	HLA-B*35:03	0.0013019363501371116	0.001431012491302443	not-binder
NLNFIPFD	HLA-B*35:03	1.142235059887753e-05	5.19513950628106e-06	not-binder
YKTKYNLD	HLA-B*35:03	3.129353497683951e-05	4.317948625774314e-05	not-binder
SPPPPLPP	HLA-B*35:03	0.39075580034404994	0.32720917614604816	ambiguous
SPVQVRTM	HLA-B*35:03	0.9956135749816895	0.002080050595799738	binder
LSKLDQLA	HLA-B*35:03	0.00034995847672689704	0.0001674982967807146	not-binder
AAKNSLLL	HLA-B*35:03	0.015690326876938342	0.018275645584742248	not-binder
ESPKQELT	HLA-B*35:03	0.0004199120678094914	0.000241758094218845	not-binder
ASAAPREN	HLA-B*35:03	0.00011551246934686788	6.947089806557774e-05	not-binder
EARKVLLA	HLA-B*35:03	0.0009753341335454024	0.0010777700005941797	not-binder
ETIRSFSQ	HLA-B*35:03	8.316920821016538e-05	0.0001335634184596721	not-binder
FTTAADSA	HLA-B*35:03	5.3042634863231794e-05	5.828514021705671e-05	not-binder
FSDDASKE	HLA-B*35:03	0.00516816689632833	0.007806417025841877	not-binder
FVHVCPPG	HLA-B*35:03	4.12091036196216e-05	2.4165108930710745e-05	not-binder
ARLQKQQA	HLA-B*35:03	0.0001319209839607538	0.00016716839457334997	not-binder
TVKNKREK	HLA-B*35:03	0.00015212673151836497	0.00017586323589046252	not-binder
LVITLTMC	HLA-B*35:03	0.00018439382320138974	0.00031361903778377254	not-binder
KSYYKPDS	HLA-B*35:03	0.00010031745550804771	7.52382322638603e-05	not-binder
KVHTSNYS	HLA-B*35:03	6.356872609103447e-06	4.23904469962061e-06	not-binder
DVFDQAPG	HLA-B*35:03	0.0003142983448924497	0.000375131335479575	not-binder
NRVVGQTG	HLA-B*35:03	0.00016711047840090032	0.0001957019678169803	not-binder
RLFCSAAY	HLA-B*35:03	0.001614970161972451	0.0014066825373131636	not-binder
RSLGYAYV	HLA-B*35:03	0.001542820263421163	0.0014184139855205292	not-binder
AATVLKTL	HLA-B*35:03	0.16705394461750983	0.11236124723821163	not-binder
HGLFDSLF	HLA-B*35:03	0.07768217443954199	0.09406178781305867	not-binder
LLTNLERN	HLA-B*35:03	3.836259024296851e-05	3.911699583220579e-05	not-binder
RRRMKEGL	HLA-B*35:03	0.001100708617127566	0.002155608085172998	not-binder
FKFTKVDS	HLA-B*35:03	0.00011970619714247732	0.00012802698495342334	not-binder
GRYFRYVP	HLA-B*35:03	5.7048839644835424e-05	4.707766956958385e-05	not-binder
LYGVPNFF	HLA-B*35:03	0.004741463187383488	0.0026357923969082715	not-binder
VKEAIAQE	HLA-B*35:03	0.00022291496734396787	0.00029765931210331523	not-binder
TKSEEGFE	HLA-B*35:03	9.141759331896538e-05	0.00015611433639356692	not-binder
RVLLANKE	HLA-B*35:03	0.00028157759434179754	0.00043353220664313043	not-binder
AFEGLKLA	HLA-B*35:03	0.001027966097171884	0.00163651324885993	not-binder
HPIEVPVG	HLA-B*35:03	0.6331604421138763	0.1921482591968118	binder
HSIFCPVD	HLA-B*35:03	4.768892858919571e-05	5.590401793654291e-05	not-binder
RSGGVVKL	HLA-B*35:03	0.014818733558058739	0.01591180313986063	not-binder
GIHYSPTD	HLA-B*35:03	6.792783324272023e-06	7.945552189938002e-06	not-binder
VAQIQPGK	HLA-B*35:03	0.0033677345723845064	0.0024963322731604157	not-binder
TATPADTV	HLA-B*35:03	0.051753105409443376	0.03323623269400583	not-binder
KIFDQMSD	HLA-B*35:03	1.2888771016150713e-05	8.922896614388772e-06	not-binder
IKQIIEAC	HLA-B*35:03	0.0001225257664145829	0.00022652317364523435	not-binder
IGLFKIIN	HLA-B*35:03	0.001200687774689868	0.001456757955164332	not-binder
VYDTWAPG	HLA-B*35:03	9.997565039157052e-05	8.128321456963143e-05	not-binder
TEYGLHHT	HLA-B*35:03	0.0016362139976990875	0.0013534709635872639	not-binder
NSPLESNI	HLA-B*35:03	0.0028785223374143245	0.0013873777529212008	not-binder
RNFKNIDG	HLA-B*35:03	0.00013500785499900302	0.0002564968933652491	not-binder
LIHRPSAA	HLA-B*35:03	0.0001443560373445507	8.723646210770348e-05	not-binder
EISGALPG	HLA-B*35:03	4.878016779912287e-05	7.403816723873057e-05	not-binder
DEVLVAGF	HLA-B*35:03	0.012946568022016436	0.017420258512212457	not-binder
RQLAKRQL	HLA-B*35:03	0.0007109531597507158	0.0006025315245778611	not-binder
TIAVLVPI	HLA-B*35:03	0.004832648206502199	0.0036942992659589374	not-binder
ISVEEAAE	HLA-B*35:03	0.0001290218369831564	0.0001583260980016576	not-binder
GYPRSVPN	HLA-B*35:03	0.00017942520659062212	0.00031315845219974256	not-binder
FERNIPVL	HLA-B*35:03	0.14619655977003276	0.25768965813217276	not-binder
AHREVKSP	HLA-B*35:03	0.00034052233459078705	0.0004213598917974809	not-binder
RGRRSNLK	HLA-B*35:03	5.676997691352881e-05	7.047759706805637e-05	not-binder
IEKRGPAI	HLA-B*35:03	0.003034948694403283	0.0030273868601992534	not-binder
TYDEGGGK	HLA-B*35:03	0.006272480465122498	0.006246929857278121	not-binder
WLLIDGEH	HLA-B*35:03	2.7536963079910494e-05	2.4872946553917395e-05	not-binder
NKLYSHIK	HLA-B*35:03	0.0008142621358274482	0.0006932696516800748	not-binder
MDEFTDAE	HLA-B*35:03	0.0024139395266161044	0.00450940575406818	not-binder
SVAGLAPS	HLA-B*35:03	0.00010080979709528037	8.078853185558358e-05	not-binder
KGLKENVV	HLA-B*35:03	0.001686383284686599	0.00221067445000027	not-binder
AIGGTLSP	HLA-B*35:03	6.98408592143096e-05	6.108666086962867e-05	not-binder
HGTLGLSG	HLA-B*35:03	9.108368249144405e-05	0.00011093311695628734	not-binder
LFFHPHFS	HLA-B*35:03	5.366626701288624e-05	4.183279621950076e-05	not-binder
LSALSARM	HLA-B*35:03	0.02485917564481497	0.02155286137361041	not-binder
TLVANRLR	HLA-B*35:03	0.0007948386803036556	0.001223341994543713	not-binder
VEAAIRTK	HLA-B*35:03	0.006889453844632953	0.005056300728158231	not-binder
PAVLVMER	HLA-B*35:03	0.019776626979000865	0.02363449717281686	not-binder
EVLHPGGV	HLA-B*35:03	0.0004847098394748173	0.0006407068378317494	not-binder
GLHVDSQS	HLA-B*35:03	1.2348049342847389e-05	1.9662597519526885e-05	not-binder
NVCICGTG	HLA-B*35:03	3.1540746704195043e-06	2.1993905393903235e-06	not-binder
MKNTGGRY	HLA-B*35:03	0.0005234757427388104	0.0004395015298860215	not-binder
QDCAFPLL	HLA-B*35:03	0.037215456692501904	0.04705885129165692	not-binder
LKNVKKPN	HLA-B*35:03	0.0004334328355980688	0.00037036386229235516	not-binder
YLPMTWQA	HLA-B*35:03	8.674282729543847e-05	0.00011791173612192984	not-binder
DCNLICQL	HLA-B*35:03	0.009491558512672782	0.01469163890606238	not-binder
LFNQFLQL	HLA-B*35:03	0.0028750745696015656	0.0014585330861653773	not-binder
ILVLVCAF	HLA-B*35:03	0.0003247994332923554	0.00025887848451148755	not-binder
TNGIAYIS	HLA-B*35:03	0.00010967337220790796	0.00016429763632679759	not-binder
HFIEGKDA	HLA-B*35:03	0.0001844439360979777	0.00030971949690794336	not-binder
PLFLGIMV	HLA-B*35:03	0.0008158125550835393	0.0010215998108639172	not-binder
LRLLKTDV	HLA-B*35:03	0.0013163796086246293	0.0019601792089966106	not-binder
IWDNDTPE	HLA-B*35:03	0.0002579027615524865	0.00032622212668886007	not-binder
ADQKALRR	HLA-B*35:03	0.00592229237081483	0.010968623340598805	not-binder
SHFKTGDV	HLA-B*35:03	0.0018476169969289912	0.0017497690078145684	not-binder
RRFNVLGT	HLA-B*35:03	0.0001664241387970833	0.00015513978009315445	not-binder
AESQEILG	HLA-B*35:03	6.53155950431028e-05	8.04627885910865e-05	not-binder
VALRAMES	HLA-B*35:03	0.0004929184913635253	0.00017166241323589922	not-binder
LKEKFEGL	HLA-B*35:03	0.019873565016314387	0.028794944625275813	not-binder
KGHETYQI	HLA-B*35:03	0.0076604869100265205	0.010378705796196748	not-binder
QLPGGQGS	HLA-B*35:03	1.0731839086020046e-05	1.3140595698713867e-05	not-binder
VEMRDNPA	HLA-B*35:03	0.00015303632544600988	0.00019672511679994032	not-binder
TDKQVVSD	HLA-B*35:03	0.00022744729967598686	0.0003446952996292271	not-binder
SSPDECLW	HLA-B*35:03	0.0005038374198193196	0.0003803488460588061	not-binder
EDPDNLPD	HLA-B*35:03	0.0005172056757146492	0.0007646503915313893	not-binder
KGKPFAAL	HLA-B*35:03	0.010163034373545089	0.006521872935407234	not-binder
VEKELYKR	HLA-B*35:03	0.00392512325233838	0.006113414140331736	not-binder
GTAWKSGA	HLA-B*35:03	1.978468312131554e-05	2.313936256328008e-05	not-binder
TLIDDAID	HLA-B*35:03	0.00012527916051112696	0.00013916103295604553	not-binder
SGEIVAKW	HLA-B*35:03	0.003373971900145989	0.0016522654111705542	not-binder
GQATDIDI	HLA-B*35:03	0.00014999231652836897	0.0001399717463380071	not-binder
VVLQQPLP	HLA-B*35:03	0.00100868446752429	0.0006866918446064629	not-binder
RLSEQRER	HLA-B*35:03	0.0001539442650368983	0.0001742232157778977	not-binder
VFAQNSYD	HLA-B*35:03	7.256993160353886e-06	7.749339341171976e-06	not-binder
LIFLPSQI	HLA-B*35:03	0.00559309923555702	0.0026017375022790927	not-binder
TVANPDCS	HLA-B*35:03	1.4678733049322545e-05	1.3685673112412981e-05	not-binder
SDPSPKFA	HLA-B*35:03	0.0002681154640413297	0.00020245282005872976	not-binder
VGRPIFLV	HLA-B*35:03	0.012495724752079695	0.009447300048613138	not-binder
AWADLLIC	HLA-B*35:03	0.00017213443024957086	0.00023419297035431606	not-binder
KIGKRKYV	HLA-B*35:03	7.165125928167981e-05	8.622901994400758e-05	not-binder
LSQSQQGQ	HLA-B*35:03	1.555135846160738e-05	1.4596033804683181e-05	not-binder
STPIAVIS	HLA-B*35:03	0.0005930704312049784	0.0008064690170180022	not-binder
YDSLEEPA	HLA-B*35:03	0.0012195667575923609	0.002198027701142199	not-binder
ASVSIYNG	HLA-B*35:03	3.5904007381759585e-05	3.771295020610085e-05	not-binder
TSPHTFQL	HLA-B*35:03	0.08305958774872124	0.0926512264936837	not-binder
EMQEPVVL	HLA-B*35:03	0.06520400888985023	0.12338889794860917	not-binder
GGDPLTGS	HLA-B*35:03	3.1337552820787094e-05	4.441131282157844e-05	not-binder
MFNSKQVS	HLA-B*35:03	0.0001079272823744759	9.314265423571085e-05	not-binder
NENTKINY	HLA-B*35:03	0.002273325392161496	0.003911650446424306	not-binder
LTPELAFK	HLA-B*35:03	0.009249962924513966	0.009899750226812668	not-binder
LDHAVCRA	HLA-B*35:03	0.00018374570766468423	0.00016083550371892672	not-binder
TRAMLVLH	HLA-B*35:03	0.001593993930146098	0.0017747332009554473	not-binder
EDVKDRIL	HLA-B*35:03	0.01036466658115387	0.0025993990860720385	not-binder
NIGMVKII	HLA-B*35:03	0.005924386414699256	0.005183624462855843	not-binder
LRQIQDPV	HLA-B*35:03	0.000801827401483024	0.0008025706233872906	not-binder
VASKKEDE	HLA-B*35:03	0.0005018324518459849	0.00045123088376247434	not-binder
DIERVEID	HLA-B*35:03	0.00022964218660490588	0.0002465123089948549	not-binder
FLMGTFDT	HLA-B*35:03	0.00037578987394226715	0.0006318581139767659	not-binder
DYERAAAL	HLA-B*35:03	0.04573858081130311	0.06280244155823536	not-binder
GGEDFDNR	HLA-B*35:03	0.007263070985936792	0.009258937585888947	not-binder
FSDITKTE	HLA-B*35:03	0.0020131002258494844	0.002642775397412138	not-binder
TLNFRISP	HLA-B*35:03	0.000155169462232152	9.803318139924052e-05	not-binder
GMKVQNCH	HLA-B*35:03	2.3524333755631233e-06	1.4352735304345128e-06	not-binder
DIGNSSVP	HLA-B*35:03	0.00015891674120211975	7.014353053891508e-05	not-binder
DSKLTRLL	HLA-B*35:03	0.024634046020219104	0.03682344296547074	not-binder
PPATISLA	HLA-B*35:03	0.0006354303011903539	0.0003369921519506761	not-binder
SKLSSSPA	HLA-B*35:03	0.00024486183683620767	0.00022685046923313952	not-binder
IPECQKLL	HLA-B*35:03	0.46233283281326293	0.24461939193450546	ambiguous
QQKYANYR	HLA-B*35:03	0.00018797712928062538	0.00012193423100477965	not-binder
TLAAGNTL	HLA-B*35:03	0.0031481405021622777	0.0022898953222925634	not-binder
FNNKLCDI	HLA-B*35:03	0.00020494086165854242	0.0002240752222115995	not-binder
LVVRNQML	HLA-B*35:03	0.0019192867563106119	0.0017405105839782037	not-binder
PQAADAVL	HLA-B*35:03	0.03514198504853994	0.026446577542027363	not-binder
LGRMPSAV	HLA-B*35:03	0.0022048326150979846	0.0017535417112753437	not-binder
TAADLGER	HLA-B*35:03	0.009296335559338332	0.005726372653449149	not-binder
RSLLVKLP	HLA-B*35:03	0.0008535994827980175	0.0007102110753832468	not-binder
RSTPAIVR	HLA-B*35:03	0.002501548529835418	0.0020822202317241356	not-binder
FLPGETEK	HLA-B*35:03	0.0015498833628953435	0.0020633076201450576	not-binder
REVNPVGI	HLA-B*35:03	0.009953567502088844	0.013037306981527509	not-binder
VAIPAFKE	HLA-B*35:03	0.01498261142987758	0.016452098251181768	not-binder
FNNEVLKA	HLA-B*35:03	0.00641812763933558	0.011872651705152787	not-binder
SIPSNWEG	HLA-B*35:03	1.494973330125049e-05	1.2814949300706822e-05	not-binder
LIYQKQDT	HLA-B*35:03	9.233557539118919e-05	6.255206699525043e-05	not-binder
FTSSWHVM	HLA-B*35:03	0.20865020602941514	0.16220040575277067	not-binder
RPLPPALQ	HLA-B*35:03	0.045744972117245195	0.057085937755920795	not-binder
FVAINPNA	HLA-B*35:03	0.0004416651834617369	0.0004081895761788918	not-binder
LNNNNNNN	HLA-B*35:03	1.3354463504811065e-05	9.69355861440297e-06	not-binder
PEDNMNFM	HLA-B*35:03	0.0017923643616086337	0.0018011497680957623	not-binder
LMDAKLHE	HLA-B*35:03	0.0020003887295843015	0.003941669032782741	not-binder
DPEKVYGS	HLA-B*35:03	0.0021063497104478303	0.0038179238234083146	not-binder
AISCNGEK	HLA-B*35:03	2.4674488554410345e-05	3.0317728085866114e-05	not-binder
TGRHVLEM	HLA-B*35:03	0.027035634405910967	0.024256991240108123	not-binder
LPPQQIAE	HLA-B*35:03	0.018079354707151652	0.019020646500500466	not-binder
LGMVAASL	HLA-B*35:03	0.11511484831571579	0.11682477751903364	not-binder
ERLSEKFA	HLA-B*35:03	0.00010269683327357448	0.00015238499988323966	not-binder
WKPKDASA	HLA-B*35:03	0.0001813007882446982	0.00017718233236972778	not-binder
DAVVMFEQ	HLA-B*35:03	0.0010289091384038328	0.0006097565479784558	not-binder
DAEEHVGN	HLA-B*35:03	0.006983744450121776	0.0130715598426964	not-binder
TTTTAVIE	HLA-B*35:03	0.00016687078787072095	0.0001314393014981286	not-binder
FGAPHETA	HLA-B*35:03	0.010048017464578151	0.016378556475859226	not-binder
TSTRTIIL	HLA-B*35:03	0.047739343345165254	0.041972808453364915	not-binder
VAKSLKVL	HLA-B*35:03	0.09273224286735057	0.07522859762274514	not-binder
NTSIVKAL	HLA-B*35:03	0.13080489241983742	0.1330120377171361	not-binder
GAMPDLSR	HLA-B*35:03	0.0020013103261590005	0.001329961092082319	not-binder
NLDTTRDI	HLA-B*35:03	0.005317969902534969	0.005484659059993284	not-binder
VELVTLIH	HLA-B*35:03	0.000929536901821848	0.0007278119303391833	not-binder
KLIFDAAT	HLA-B*35:03	6.950569768378045e-05	6.0229408660461274e-05	not-binder
GFGHFGKD	HLA-B*35:03	0.00010200828619417734	8.868078369823987e-05	not-binder
TRAKETLA	HLA-B*35:03	0.0006381365012657625	0.0011106078792778994	not-binder
CATSFQAV	HLA-B*35:03	0.0026403048716019837	0.001692241839418319	not-binder
QLPRTTVA	HLA-B*35:03	0.0001719640016744961	0.00014859156705427425	not-binder
NGQNPPHT	HLA-B*35:03	0.00029206762801550214	0.00025254920959036603	not-binder
GNRRIRAV	HLA-B*35:03	5.9816381872224154e-05	3.102236586048901e-05	not-binder
ANLGTGII	HLA-B*35:03	0.0035014114633668213	0.004164818898736149	not-binder
PIMSPAWS	HLA-B*35:03	3.298488009022549e-05	2.2510992657774508e-05	not-binder
ERRLANDN	HLA-B*35:03	1.9912368439634066e-05	3.691728470807265e-05	not-binder
SFRLVYFV	HLA-B*35:03	0.0004396983087644912	0.00037276557434695834	not-binder
IVGFVVAF	HLA-B*35:03	0.015564247546717525	0.019344271187931812	not-binder
EVEERNAM	HLA-B*35:03	0.031145931873470544	0.0509887337586376	not-binder
DADLAFGN	HLA-B*35:03	0.0005435322287667077	0.0006122820275465235	not-binder
QYPEQLEL	HLA-B*35:03	0.03026743091759272	0.054309134650498365	not-binder
SKSMVDQF	HLA-B*35:03	0.0027463569946121424	0.0024834286969968693	not-binder
FAGGGLSL	HLA-B*35:03	0.547122523188591	0.3695145970136799	ambiguous
LYAFQSSE	HLA-B*35:03	3.0074892856646328e-05	4.0790022769618894e-05	not-binder
DLSELLMV	HLA-B*35:03	0.01105095215025358	0.020075964143573603	not-binder
DVRGSLEA	HLA-B*35:03	0.0006988217304751742	0.0008289267848886067	not-binder
KGVEIVSC	HLA-B*35:03	0.00011017909600923304	0.00012212380022081607	not-binder
GTERLTRD	HLA-B*35:03	8.910268479667139e-06	1.1042008399943571e-05	not-binder
KIKRKYKK	HLA-B*35:03	5.19207977674796e-05	5.434544616590225e-05	not-binder
FVADDELV	HLA-B*35:03	0.030730839748866857	0.054744966135790066	not-binder
MYLTLKVY	HLA-B*35:03	0.004091333865653723	0.0036878786443211788	not-binder
QPTPKESP	HLA-B*35:03	0.0023379103764455066	0.0024143374075995343	not-binder
AVMTRLSH	HLA-B*35:03	0.00037984002847224474	0.0001938688998039805	not-binder
EAVPNMPL	HLA-B*35:03	0.318679641187191	0.3295284179611312	not-binder
RASAGGTL	HLA-B*35:03	0.009810641477815806	0.006544508869727905	not-binder
VLNSYWVA	HLA-B*35:03	7.807387155480682e-05	4.8758941857626616e-05	not-binder
FPWPTSGD	HLA-B*35:03	0.052852391341002655	0.08056492886608614	not-binder
EGQVIAQY	HLA-B*35:03	0.0020149760122876613	0.0016424783062063567	not-binder
IAGRQPLE	HLA-B*35:03	0.002788113151473226	0.004402436806556582	not-binder
DNPETAKE	HLA-B*35:03	0.0017464633735244206	0.002278594764827227	not-binder
PWAWEFLT	HLA-B*35:03	7.307138914711687e-05	8.185929910534587e-05	not-binder
MCSPYAKT	HLA-B*35:03	0.00361100622540107	0.00597779408517287	not-binder
ALRNLASL	HLA-B*35:03	0.001629101856633497	0.0010822749646854435	not-binder
IVSLTITE	HLA-B*35:03	0.00016322637466146262	0.00022461276910297023	not-binder
EQMLEPKW	HLA-B*35:03	0.0037071502330945803	0.004039255535615717	not-binder
QKVRITDP	HLA-B*35:03	7.442251614975248e-05	9.06401005096331e-05	not-binder
NPPNDTWV	HLA-B*35:03	0.15912576885893942	0.25121801295058027	not-binder
ELDKQYPQ	HLA-B*35:03	6.715058414101805e-05	7.059306904867927e-05	not-binder
SLKYIEVD	HLA-B*35:03	3.59488509275252e-05	3.136601160001834e-05	not-binder
TKKPVVTD	HLA-B*35:03	0.0006306864310317905	0.0009468703570919602	not-binder
TRLKYQGL	HLA-B*35:03	0.0026948796526994555	0.0028982407112136998	not-binder
SDLANFKN	HLA-B*35:03	0.000354877731660963	0.0004638052571711831	not-binder
IVFNTASG	HLA-B*35:03	4.708541769105068e-06	3.1247746943724544e-06	not-binder
LRALWNGV	HLA-B*35:03	0.0007511051240726374	0.0006562442689737511	not-binder
KLPPGIKG	HLA-B*35:03	0.0001255712552847399	7.327622524983774e-05	not-binder
GAELNVDI	HLA-B*35:03	0.0007683793024625629	0.00041005655420714606	not-binder
GLTVWLDV	HLA-B*35:03	0.00012469264802348335	0.00021312267366709454	not-binder
TEKQNQNL	HLA-B*35:03	0.002657898984034546	0.0028741692851554233	not-binder
DQDFVKNP	HLA-B*35:03	0.002062075010007902	0.0035895399849924957	not-binder
NVVLGIGD	HLA-B*35:03	0.0002657848250237294	0.00039320374838993586	not-binder
KAQNHQQL	HLA-B*35:03	0.013609310891479254	0.012909717489030846	not-binder
HDRLYYLN	HLA-B*35:03	0.00018419569613570275	0.0003214022769673505	not-binder
IPNKTQEI	HLA-B*35:03	0.8991271257400513	0.08863893364799258	binder
GFPLNPRG	HLA-B*35:03	1.4650437292118567e-05	1.3590838956691204e-05	not-binder
NVEVEEVK	HLA-B*35:03	0.027370464129489847	0.028503569782873266	not-binder
IPVVKSVM	HLA-B*35:03	0.9897926211357116	0.006587014282210727	binder
EACDATMD	HLA-B*35:03	2.1977983806209522e-05	1.9120523092036693e-05	not-binder
ILQEEEDL	HLA-B*35:03	0.0002588453202861274	0.0002045591853829898	not-binder
YQLGEEDL	HLA-B*35:03	0.0006022022329489118	0.0006483218356975061	not-binder
YGQMNEPP	HLA-B*35:03	0.0001353209516764764	0.0001505588097890315	not-binder
IGGWGGLN	HLA-B*35:03	3.168497978549567e-05	2.1299840393588213e-05	not-binder
SSTFGPAS	HLA-B*35:03	4.1112156395683996e-05	2.2161226358492158e-05	not-binder
LCTDCATR	HLA-B*35:03	0.0003849068536510458	0.000550379966560653	not-binder
HKPEVLGA	HLA-B*35:03	0.0051141141260131915	0.006507168992854822	not-binder
YGSVGARD	HLA-B*35:03	4.556249850793392e-05	2.409501360709319e-05	not-binder
WLTNEIIH	HLA-B*35:03	9.800771285881638e-05	0.00013747407401419015	not-binder
QQHQQQAQ	HLA-B*35:03	5.39772300498953e-05	6.677151186078664e-05	not-binder
ANTKAYTL	HLA-B*35:03	0.014595016930252313	0.009764704936275577	not-binder
EGKRSRRA	HLA-B*35:03	3.648622132459423e-05	4.784545333515832e-05	not-binder
TTLPNIPH	HLA-B*35:03	0.0004247365810442716	0.00037726684987631425	not-binder
NGIAVSNQ	HLA-B*35:03	0.00023371456845779903	0.0001951271091563648	not-binder
LTLVARKA	HLA-B*35:03	0.0003371955725015141	0.00017520651430757652	not-binder
AFTAWRFG	HLA-B*35:03	6.274543698054913e-05	0.00011347902846423602	not-binder
ACRARGTP	HLA-B*35:03	1.9270144161964708e-05	2.1812410677971275e-05	not-binder
QYLKHGYG	HLA-B*35:03	2.452469660738643e-05	2.64136266745432e-05	not-binder
EDTLMQLR	HLA-B*35:03	0.0015647111626094557	0.0014288797485481502	not-binder
MHVGEQKE	HLA-B*35:03	0.0019764397581184313	0.0023830780872037714	not-binder
WEQKMFLE	HLA-B*35:03	0.00015069394820557135	0.00016553027337045127	not-binder
TQRTCGSN	HLA-B*35:03	2.602141975671657e-06	3.0318246420371413e-06	not-binder
LEGKFGDN	HLA-B*35:03	5.4084335647530676e-05	6.958538813404347e-05	not-binder
ELAKNSKF	HLA-B*35:03	0.00047032738802954555	0.00010463041930128959	not-binder
EEHHLLSD	HLA-B*35:03	0.0001737565150961018	0.00031554813367373416	not-binder
GTIFLDEV	HLA-B*35:03	0.0009359157258586493	0.001242767402059311	not-binder
SNTSFNWS	HLA-B*35:03	1.4721456591360037e-05	8.405719424814377e-06	not-binder
TCFEDALQ	HLA-B*35:03	8.310420187171986e-05	9.949196159623592e-05	not-binder
GKKLAKNL	HLA-B*35:03	0.0003502878115341446	0.00048067712601787094	not-binder
VTLDDKGY	HLA-B*35:03	0.002184834101353772	0.002987597653729713	not-binder
RNPFVIND	HLA-B*35:03	6.18838448644965e-05	5.06395853496122e-05	not-binder
GMMILEET	HLA-B*35:03	6.654892273445512e-05	7.380148950480405e-05	not-binder
LTTELPTD	HLA-B*35:03	0.00010230388143099845	0.0001225189139408526	not-binder
YYSTRAAI	HLA-B*35:03	0.001349096840567654	0.0010626050238602056	not-binder
WRDAVVVG	HLA-B*35:03	0.009905738699126232	0.019609951571927305	not-binder
GPDTAQFE	HLA-B*35:03	0.0018488958026864565	0.003372852107039364	not-binder
ALALHQRL	HLA-B*35:03	0.002403429360674636	0.002493467072154389	not-binder
QGRVTIGI	HLA-B*35:03	0.015430257929983782	0.02289532192337216	not-binder
HRAFGDRR	HLA-B*35:03	0.00018119350279448553	0.00022917288239714145	not-binder
RNLRVSEI	HLA-B*35:03	0.0052889812781359066	0.007044234951186747	not-binder
TVTVDVQN	HLA-B*35:03	0.00010157691322092433	8.652840354380144e-05	not-binder
DYVLIRSK	HLA-B*35:03	0.0007148520824557635	0.000535689236648801	not-binder
PIPIWRSD	HLA-B*35:03	7.979952442838112e-06	3.720811996110455e-06	not-binder
RRETKKPF	HLA-B*35:03	0.0004952561416089907	0.0006029519244520602	not-binder
HLVDERLS	HLA-B*35:03	0.00031039637124194994	0.0002931316405600866	not-binder
SIGKSLTP	HLA-B*35:03	0.00013533864057535538	0.00014343624164187915	not-binder
FNAIPKFG	HLA-B*35:03	0.00010107901216542814	8.668946593145899e-05	not-binder
ARFRKIAD	HLA-B*35:03	7.95784159208779e-06	7.460311289480988e-06	not-binder
GRCRSCQW	HLA-B*35:03	1.5144535336730768e-05	9.756109279770213e-06	not-binder
DASPSTAH	HLA-B*35:03	0.023228265561920126	0.023909589925466143	not-binder
DSENGVKE	HLA-B*35:03	0.0016100225522677647	0.002351349829418585	not-binder
ALRRAVAV	HLA-B*35:03	0.00019581696210480004	0.00018283994377890506	not-binder
KIGVEARK	HLA-B*35:03	0.00023635472607566043	0.00024161808021770637	not-binder
DEEDANEE	HLA-B*35:03	0.00028395660085607234	0.00034925110536779074	not-binder
IIELIKED	HLA-B*35:03	6.873379097669386e-05	7.000809664729363e-05	not-binder
LREELGDR	HLA-B*35:03	0.0005757229366281536	0.0009355107391281389	not-binder
IRGANVTD	HLA-B*35:03	2.048222594339677e-05	2.496276331675822e-05	not-binder
YAMLACAR	HLA-B*35:03	0.0024854174349457025	0.0014245076915166115	not-binder
GNDIQKIT	HLA-B*35:03	0.0006919076840858907	0.0009800314607963452	not-binder
QAKGPVPS	HLA-B*35:03	0.0014162923413095995	0.0010590921670391813	not-binder
LLRGVARE	HLA-B*35:03	2.0381424435811367e-05	1.159395634446091e-05	not-binder
KMNLFDQL	HLA-B*35:03	0.001579385731020011	0.001582908127465919	not-binder
ENLVCTIN	HLA-B*35:03	4.00782142605749e-05	3.726339984088415e-05	not-binder
PVTETHPL	HLA-B*35:03	0.29322354272007944	0.16309535893497662	not-binder
SDPYSCNL	HLA-B*35:03	0.0019048639740503858	0.0014362976573677431	not-binder
RAMLDENG	HLA-B*35:03	0.00012662809244829988	0.00020296973608598644	not-binder
TVIKVRYE	HLA-B*35:03	0.00033764567524485756	0.00031953422282059683	not-binder
SAWDAFYL	HLA-B*35:03	0.1939412083476782	0.20968850099875416	not-binder
EVIDNQAL	HLA-B*35:03	0.21254666929598898	0.2854489058197172	not-binder
RGKYKRVF	HLA-B*35:03	0.0003272609239502344	0.00023268336578153914	not-binder
EVIEVVLG	HLA-B*35:03	0.0001821478539113741	0.0002032104929416015	not-binder
IVMSVDQD	HLA-B*35:03	1.394677010466694e-05	8.166226670135005e-06	not-binder
IGNVIKVQ	HLA-B*35:03	0.002425547398161143	0.0009261654549840696	not-binder
ARATPKVV	HLA-B*35:03	0.004705129173817113	0.00443921464215052	not-binder
YGSERLFR	HLA-B*35:03	0.0025978171892347746	0.0025879096678893348	not-binder
NPSTGVFT	HLA-B*35:03	0.1509460758417845	0.15528783419742861	not-binder
PNSTTIIF	HLA-B*35:03	0.00587390000000596	0.003593472229759939	not-binder
AENASNAL	HLA-B*35:03	0.017592401592992246	0.01824672437821328	not-binder
FDDHLIEV	HLA-B*35:03	0.4742803979665041	0.35009911794589593	ambiguous
PDPYHKDD	HLA-B*35:03	0.007555109416489359	0.010860850939203344	not-binder
QEAFCVVS	HLA-B*35:03	6.146608923245367e-05	7.308135429627206e-05	not-binder
FAEQQTNC	HLA-B*35:03	0.0008123898219309922	0.0014694455213684033	not-binder
EIDVSNPQ	HLA-B*35:03	0.00024484879452302266	0.0003740382738970114	not-binder
QEKFAAKV	HLA-B*35:03	0.0124745515990071	0.01621964213091209	not-binder
CIRTKVDD	HLA-B*35:03	7.062418876557785e-06	1.003301888943532e-05	not-binder
ISALAESS	HLA-B*35:03	4.565356484818039e-05	2.91991123730075e-05	not-binder
EFLAKYQH	HLA-B*35:03	4.849831971966978e-05	5.885651751349105e-05	not-binder
LRTAEAPE	HLA-B*35:03	8.219842490007068e-05	9.258293084149148e-05	not-binder
QQTVKYLQ	HLA-B*35:03	0.0004789454710703467	0.000697238355485727	not-binder
TYSDNPIK	HLA-B*35:03	0.0012330771191045643	0.0009339636193648821	not-binder
VRGTFANI	HLA-B*35:03	0.001546801241056528	0.001751841775973088	not-binder
ETQVSSAA	HLA-B*35:03	0.00014996338904893491	0.0002325670319439796	not-binder
LGQFQAFQ	HLA-B*35:03	7.918299706943799e-05	6.480700272756379e-05	not-binder
RLLEETHK	HLA-B*35:03	0.003508495300411596	0.005566096444544162	not-binder
DTILNKID	HLA-B*35:03	0.0010465431289048866	0.0009518312806788421	not-binder
LYELEQTN	HLA-B*35:03	7.106604717250775e-05	6.599010110238814e-05	not-binder
AVWSEDGC	HLA-B*35:03	9.10233067656918e-06	1.192997645761745e-05	not-binder
FPPTCSMN	HLA-B*35:03	0.0037137531966436655	0.003111452830398784	not-binder
SAYSKGQK	HLA-B*35:03	0.0021787356119602917	0.00071863214130261	not-binder
AMSPSVAE	HLA-B*35:03	0.0008468541204251778	0.0016167332723754848	not-binder
SDQAEFKL	HLA-B*35:03	0.025076694262679666	0.01846710197634308	not-binder
PAKMWING	HLA-B*35:03	2.203891253884649e-05	1.5197243394901929e-05	not-binder
VRRGLIRA	HLA-B*35:03	0.00021318959296650063	0.0002672277527250588	not-binder
EKIVPHVL	HLA-B*35:03	0.06688515557907522	0.048043375765592006	not-binder
SASLAATP	HLA-B*35:03	0.000442543753888458	0.0003153141245139816	not-binder
ALVAHPDD	HLA-B*35:03	0.00011971729364859129	0.00011276155547207029	not-binder
LTKSFAKA	HLA-B*35:03	0.000967978365952149	0.0014562847578524776	not-binder
AFDRTDFA	HLA-B*35:03	0.0003589713480323553	0.00032805060567974315	not-binder
EAGVLFAP	HLA-B*35:03	0.003011457104003057	0.003182557459909827	not-binder
TSGIDAVG	HLA-B*35:03	6.141298636066494e-05	6.640344297091996e-05	not-binder
VGFKGFWT	HLA-B*35:03	0.0011259781502303667	0.0012687561162068445	not-binder
ELGFSLVE	HLA-B*35:03	0.00013864285374438624	8.912878320466042e-05	not-binder
EQKAKVLA	HLA-B*35:03	0.000618838480369277	0.0010867141536421827	not-binder
VERKCMSS	HLA-B*35:03	2.090071163749485e-05	3.2337513997737756e-05	not-binder
VPAPVSDL	HLA-B*35:03	0.995936107635498	0.003001440380845004	binder
GDLFIHWE	HLA-B*35:03	7.303053248506331e-05	9.677738600384956e-05	not-binder
NQLWHWIY	HLA-B*35:03	0.006859058744157665	0.012217699434617663	not-binder
NVKSRLKQ	HLA-B*35:03	0.0002459744790030527	0.0002837620753078257	not-binder
KATVNRID	HLA-B*35:03	0.0002652904368005693	0.00015036169794201915	not-binder
VCRPITVA	HLA-B*35:03	0.0002976337651489303	0.00015930634326078087	not-binder
GYDTFGST	HLA-B*35:03	0.00031442708241797846	0.00047827288264373465	not-binder
AQKFLAIA	HLA-B*35:03	0.0007829427339402173	0.0010985946782647883	not-binder
EETPAVFI	HLA-B*35:03	0.0016917482484132052	0.0010297088472844551	not-binder
MCFIPTDD	HLA-B*35:03	6.826993831055006e-06	4.9636805388969985e-06	not-binder
VICNHSKY	HLA-B*35:03	0.0004739206124213524	0.0004585444039837424	not-binder
THAHYIDV	HLA-B*35:03	0.007252688519656658	0.006255514419569955	not-binder
CEAPARAR	HLA-B*35:03	0.0001832032110542059	7.959747948873262e-05	not-binder
DLLLHLIQ	HLA-B*35:03	0.0008493588160490617	0.0005841467315546471	not-binder
TEQGAELS	HLA-B*35:03	0.00010331411205584118	0.00012606787081401204	not-binder
SQGRVINT	HLA-B*35:03	0.0005623632485367124	0.0010486793553154785	not-binder
KNDKSKTW	HLA-B*35:03	0.002694096218328923	0.002207890340068846	not-binder
FCKAFNAA	HLA-B*35:03	0.000171392877746257	0.00019095255017244562	not-binder
IVLLKTVG	HLA-B*35:03	0.00030715471948497	0.00033056000536117893	not-binder
RPLFTTTH	HLA-B*35:03	0.03215987673029304	0.03334642645147245	not-binder
LAMLDAPV	HLA-B*35:03	0.1402228869497776	0.1335939652168579	not-binder
ASLIGYAV	HLA-B*35:03	0.0022826138185337184	0.0013815451596631857	not-binder
GPLVNPLR	HLA-B*35:03	0.20966280680149793	0.26230699460796636	not-binder
AQQLEQYK	HLA-B*35:03	0.0006401920807547867	0.000558323185117647	not-binder
EAEQTDPM	HLA-B*35:03	0.0174336494097588	0.021188432684593035	not-binder
LLTADPSS	HLA-B*35:03	1.997743675019592e-05	2.316718500389918e-05	not-binder
YSVIYDLV	HLA-B*35:03	0.0023630686977412553	0.001893238725547722	not-binder
ARVKEYGF	HLA-B*35:03	0.0008994618998258375	0.0009986590452225467	not-binder
WDDFVVHA	HLA-B*35:03	0.10475823649685481	0.19877129780601577	not-binder
ELLVASYN	HLA-B*35:03	2.384028082360601e-05	1.917664241676781e-05	not-binder
TGGERQNA	HLA-B*35:03	0.00011462087436484581	0.00019836652585485476	not-binder
SIILPDGE	HLA-B*35:03	7.197686318249907e-05	6.807079337212995e-05	not-binder
SELLVLEP	HLA-B*35:03	0.0007638202514499426	0.0006536469019703684	not-binder
GYMDMPLT	HLA-B*35:03	0.0001700240105492412	0.00016825271090601394	not-binder
ELERAYQE	HLA-B*35:03	4.7732318614635004e-05	5.95534846548316e-05	not-binder
LLDLPFRV	HLA-B*35:03	0.03258626447059214	0.033013445378252376	not-binder
DLRSILLT	HLA-B*35:03	0.0005457400853629224	0.0003965908877219167	not-binder
GERVVMTN	HLA-B*35:03	5.7372036189917706e-05	0.00010040631886737725	not-binder
EYFEAPFT	HLA-B*35:03	0.0001616365485233473	0.00012635397455832995	not-binder
GLDEALLD	HLA-B*35:03	0.00012638995567613165	7.525861918951561e-05	not-binder
SGDTVTFD	HLA-B*35:03	3.629224156611599e-05	4.407200892077077e-05	not-binder
DRDVRDPM	HLA-B*35:03	0.008769840856257361	0.013000012174984768	not-binder
IQSVNRFF	HLA-B*35:03	0.002019103293423541	0.002333438897542741	not-binder
PFFRMGPE	HLA-B*35:03	3.2939643165263985e-05	2.0496771057387814e-05	not-binder
SPVAVPSS	HLA-B*35:03	0.048003423027694225	0.038759570700743984	not-binder
LKKNRYRA	HLA-B*35:03	9.571547010835956e-05	0.0001283075989237964	not-binder
GSANTSGI	HLA-B*35:03	0.0001558811120048631	0.0002448046475621708	not-binder
VLDLIRGK	HLA-B*35:03	0.0012752627560985274	0.0009430630933208037	not-binder
KKQAGEQW	HLA-B*35:03	0.0001873910744507157	0.00015418965521890314	not-binder
GAGYTLPW	HLA-B*35:03	0.001430752346641384	0.001193296664284787	not-binder
PLRLVPFS	HLA-B*35:03	5.102050645291456e-05	2.9672775629190334e-05	not-binder
ELPLTQRK	HLA-B*35:03	0.0005672163068084046	0.0005997802154713919	not-binder
AKPIVQGQ	HLA-B*35:03	0.0030310316975374007	0.005018029651257759	not-binder
HHKEWNLK	HLA-B*35:03	0.0024037248140302836	0.002716927105344831	not-binder
ETLKDFIG	HLA-B*35:03	0.0003286298995590187	0.00037522522208003765	not-binder
TQLVLQRP	HLA-B*35:03	0.0006627384680541581	0.000822349350874782	not-binder
KLRVINGI	HLA-B*35:03	0.00013121603151375894	0.00013341028151107664	not-binder
SRLENSIE	HLA-B*35:03	0.000111829314872125	0.00015080258604007921	not-binder
QSANSNPT	HLA-B*35:03	0.00013101960648782552	9.325645946556975e-05	not-binder
TAIGQFKP	HLA-B*35:03	0.034656324319075796	0.054099459732151405	not-binder
PDSAGVPE	HLA-B*35:03	0.0027929305009820383	0.004913077781955979	not-binder
RRKMLEGE	HLA-B*35:03	2.0599717294089716e-05	2.2933979116780433e-05	not-binder
PNKLGGVM	HLA-B*35:03	0.013177336729131638	0.01892485956568686	not-binder
MVGLGETN	HLA-B*35:03	4.427741732797586e-05	4.7323034196904884e-05	not-binder
SSIILNSK	HLA-B*35:03	0.0008468022511806339	0.0005976485495353765	not-binder
LGEVNELY	HLA-B*35:03	0.0013759372439380968	0.0014323630883779435	not-binder
INENDAVA	HLA-B*35:03	0.0004548316300315491	0.0005071052950502493	not-binder
NRMFVAYL	HLA-B*35:03	0.13199447169899942	0.0882590815193784	not-binder
SSSEGEES	HLA-B*35:03	3.312311635426113e-05	6.151041089572445e-05	not-binder
ALDVTKGS	HLA-B*35:03	2.270152672281256e-05	9.655217463537447e-06	not-binder
LSIENALV	HLA-B*35:03	0.0046664150635479015	0.004381038499830268	not-binder
NYGYGILK	HLA-B*35:03	0.0009092844426049851	0.0007585166659324167	not-binder
PGFRPGKV	HLA-B*35:03	0.0005490447423653677	0.00037295909631927083	not-binder
YPLDAAIL	HLA-B*35:03	0.9978991031646729	0.0012009485674927306	binder
VHQIVYVS	HLA-B*35:03	0.0007903446683485526	0.0009518844321718812	not-binder
FFFLWFPA	HLA-B*35:03	6.958959711482749e-05	4.2953333061392505e-05	not-binder
RLGANALL	HLA-B*35:03	0.0007213144999695942	0.0006621771659803289	not-binder
GLFGALAL	HLA-B*35:03	0.0011854626762215048	0.001101126344273913	not-binder
ARHEEAVG	HLA-B*35:03	0.000117855040844006	0.0001365600057972364	not-binder
DGSLYAKV	HLA-B*35:03	0.0782474011182785	0.09993566442266243	not-binder
AEEVTKTA	HLA-B*35:03	0.003038991749053821	0.0041749642226257275	not-binder
SCDLLICD	HLA-B*35:03	1.3012181807425804e-05	1.6303962106012043e-05	not-binder
GDVDFEDV	HLA-B*35:03	0.0010002768633455617	0.0011951233619410385	not-binder
VDNRFLNS	HLA-B*35:03	0.000136689775990817	0.00017497181859518293	not-binder
ESGAHILI	HLA-B*35:03	0.009368506469763815	0.007888862246226317	not-binder
DLLTAYVDE	HLA-B*35:03	7.63185982577852e-05	5.272726104570095e-05	not-binder
SLTDFDLSC	HLA-B*35:03	3.580571728889481e-05	5.14018374757631e-05	not-binder
EQWGLETAI	HLA-B*35:03	0.024171299347653986	0.03599934561500535	not-binder
QLSLLLRAG	HLA-B*35:03	5.3264523921825456e-05	3.4773763817254346e-05	not-binder
KALNPSLKA	HLA-B*35:03	0.009689218713901937	0.01572943829179872	not-binder
VLAAESSDH	HLA-B*35:03	5.212396334286495e-06	5.497930319705589e-06	not-binder
GMTAKGDPL	HLA-B*35:03	0.004507117856860532	0.006735441983899734	not-binder
VALAAAAIV	HLA-B*35:03	0.04424162106588483	0.04227915298897887	not-binder
NMPYSLYKL	HLA-B*35:03	0.02142129181884229	0.032461634728062974	not-binder
TTLSLCFLQ	HLA-B*35:03	0.0001635440834434121	0.00013865257756907477	not-binder
PPDTNVEEF	HLA-B*35:03	0.12370361676439642	0.11755058283866628	not-binder
IGEVTNKKL	HLA-B*35:03	0.026431590295396747	0.01656952759447611	not-binder
VNILMVDGK	HLA-B*35:03	0.0003423755348194391	0.0002637168981422206	not-binder
LRNTILKGR	HLA-B*35:03	0.00023541782757092734	0.0002978101066894967	not-binder
LNPDQLTPK	HLA-B*35:03	0.01691350620239973	0.014095108481482318	not-binder
QAVMELARR	HLA-B*35:03	0.015403480251552536	0.025167115882445506	not-binder
QVTPRWDMA	HLA-B*35:03	3.7849374257348246e-05	4.507467074952865e-05	not-binder
SRQVLKEAD	HLA-B*35:03	3.0012372531018627e-05	5.003444096946379e-05	not-binder
LSVISFHSL	HLA-B*35:03	0.08425226826220751	0.09871126554252531	not-binder
HVYTPPMAS	HLA-B*35:03	0.000494703131607821	0.0004915362908713343	not-binder
QNIIPISES	HLA-B*35:03	7.582131938761449e-05	9.008275264111864e-05	not-binder
VPEAESCVT	HLA-B*35:03	0.0687627067862195	0.10584913790513015	not-binder
ASETSAVLS	HLA-B*35:03	8.199764270102605e-05	7.984833345361833e-05	not-binder
KQSARLTRR	HLA-B*35:03	9.623248517982574e-05	0.00010547294540149964	not-binder
EATKFTEVG	HLA-B*35:03	0.00112309058313258	0.0009074019940381664	not-binder
DLWSTVKEA	HLA-B*35:03	0.00043221266905675294	0.0004557285755857151	not-binder
EVGRRNNLR	HLA-B*35:03	7.032680282463844e-05	9.914934557350245e-05	not-binder
GRLDTRPFC	HLA-B*35:03	8.405062023086884e-06	8.946415544582893e-06	not-binder
LGLRVYEAQ	HLA-B*35:03	0.00014206728928911616	0.00016287527428059895	not-binder
ISVEPLNDK	HLA-B*35:03	0.005807539680972695	0.006609755817567071	not-binder
SSDGSLEDD	HLA-B*35:03	0.00011260223866429441	0.00021917417116557722	not-binder
TKQAEQAPG	HLA-B*35:03	0.00013149747936722634	0.00025189684017259235	not-binder
VAERNGRSY	HLA-B*35:03	0.015365282847778872	0.019501218870488456	not-binder
KGEVVASTF	HLA-B*35:03	0.017238940484821795	0.014045700217667947	not-binder
EEDSELVAK	HLA-B*35:03	0.004201481591189804	0.006597934474622882	not-binder
CGSPYVDHR	HLA-B*35:03	0.0007137664390029386	0.0006675541603649188	not-binder
EVITSIEDF	HLA-B*35:03	0.002895674375395174	0.0031217923330648842	not-binder
VDDLRADTI	HLA-B*35:03	0.0560571514070034	0.04086420242097765	not-binder
AELSVIIDA	HLA-B*35:03	0.0004762749368182995	0.0005390620551665431	not-binder
ARKKIKGMG	HLA-B*35:03	2.0419652173586655e-05	1.7208832999248713e-05	not-binder
ALTRLLVDN	HLA-B*35:03	3.189814021880011e-05	3.137177181776957e-05	not-binder
SGPAEDSSE	HLA-B*35:03	6.451149704389536e-05	0.00011101654919352919	not-binder
VVAVVDARE	HLA-B*35:03	0.00019734998531930614	0.0002630365472262325	not-binder
LLTNPPQQD	HLA-B*35:03	9.331590786132438e-05	0.00015501167724147466	not-binder
DMKTKGSLL	HLA-B*35:03	0.003763575281118392	0.006928458602533411	not-binder
VLESLSGIV	HLA-B*35:03	0.0004876604325545486	0.0005376263322100166	not-binder
EVEDIPAEL	HLA-B*35:03	0.07524783173575997	0.10487883486263108	not-binder
KSHGSAGVQ	HLA-B*35:03	0.00020309382598497904	0.00018183592921814005	not-binder
TFQLGPAYY	HLA-B*35:03	0.0008726960244530346	0.000776001339180626	not-binder
TCLAFSMVS	HLA-B*35:03	6.830942875239998e-05	2.745120065624152e-05	not-binder
ESDSDSDSD	HLA-B*35:03	0.00010271397235896984	0.00020318815875213	not-binder
SRELELINS	HLA-B*35:03	0.00023185069567261963	0.000327507311795959	not-binder
ILQDIDGIM	HLA-B*35:03	0.0033287389886027087	0.003772283201472002	not-binder
EFLLNMDAK	HLA-B*35:03	0.00010738196233432973	9.94327816603762e-05	not-binder
RSLLYNSFG	HLA-B*35:03	2.308551966052619e-05	1.2020873101388885e-05	not-binder
SIIITRSSA	HLA-B*35:03	9.073677822470926e-05	7.888834855889444e-05	not-binder
HFDNEIDMH	HLA-B*35:03	0.004538913301621506	0.008220416977717986	not-binder
LGELGFKTN	HLA-B*35:03	0.00011582599818211747	0.00010123929503084242	not-binder
IVNMIWDRC	HLA-B*35:03	3.312641174488817e-05	2.740537344826612e-05	not-binder
AGICWINTW	HLA-B*35:03	0.0013486263662343845	0.0014483278005735672	not-binder
YVVTEAGFD	HLA-B*35:03	0.00012676209298660978	6.285781946421241e-05	not-binder
IQLQLNICV	HLA-B*35:03	0.00024087262372631812	0.00025872765860347616	not-binder
VFSSVAEDS	HLA-B*35:03	8.410012142689993e-06	7.78503765179209e-06	not-binder
EKLDKKLKK	HLA-B*35:03	0.0011763448847887047	0.0017242553160028997	not-binder
LKSFKYACL	HLA-B*35:03	0.0005353951260985923	0.00047667027921950494	not-binder
RVSHEHPVL	HLA-B*35:03	0.11393853237386793	0.12391361482448325	not-binder
ELVFDGINV	HLA-B*35:03	0.0003046891243684513	0.00028555984068334787	not-binder
ILFENQTWT	HLA-B*35:03	7.41606314704768e-05	0.00011595118909192661	not-binder
QKILPETLL	HLA-B*35:03	0.025465266677201726	0.03719521628427204	not-binder
VGDDESVPT	HLA-B*35:03	0.005802141246385872	0.006044322883990043	not-binder
LIKLIAKLE	HLA-B*35:03	0.00039607982980669474	0.0004242398371855475	not-binder
ELFRSCNAQ	HLA-B*35:03	1.3081078731147499e-05	1.5245663542998507e-05	not-binder
SHRFFVAEQ	HLA-B*35:03	0.00011418248868722003	0.00012745992715152248	not-binder
QERLQELAA	HLA-B*35:03	0.0010702785775720258	0.0017059773685959186	not-binder
TPEFVRDEV	HLA-B*35:03	0.6359996974468232	0.1319284410213855	binder
RIAEAALHK	HLA-B*35:03	0.000561469897365896	0.000539565019076628	not-binder
MNDACLTES	HLA-B*35:03	0.0012530270014394773	0.0024641380631230773	not-binder
LYIAFNKLK	HLA-B*35:03	0.00018611945197335444	0.00017895344247193803	not-binder
KTYFPHFDL	HLA-B*35:03	0.008514861948788166	0.004754973693864147	not-binder
DELPPLARL	HLA-B*35:03	0.2100256450474262	0.2068357110266999	not-binder
QVDAINNSA	HLA-B*35:03	0.00011139620437461417	8.166272938562891e-05	not-binder
EKLVSRLRG	HLA-B*35:03	0.00019136534972972186	0.00036630809038943533	not-binder
IQKFQKEHL	HLA-B*35:03	0.0011219803485801095	0.0011772817151978593	not-binder
VEKVGGAKK	HLA-B*35:03	0.0012957810788066127	0.001036716770926396	not-binder
ARPIADLKP	HLA-B*35:03	0.004160678325570188	0.006649044402363833	not-binder
AKNLLVESK	HLA-B*35:03	0.0011688855825923382	0.0010658329837665479	not-binder
KEEILNIFS	HLA-B*35:03	0.0001415937769706943	0.00025168132437050075	not-binder
LFVGALKAV	HLA-B*35:03	0.006403487778152339	0.007423212100083672	not-binder
MDPPTTTMV	HLA-B*35:03	0.2092626421363093	0.3370284245909383	not-binder
PTVNIENEL	HLA-B*35:03	0.021551764753530732	0.01891276173346156	not-binder
SSYVDMELH	HLA-B*35:03	0.0003221842038328759	0.00038566218386056284	not-binder
YFGSMPTVV	HLA-B*35:03	0.006651312398025766	0.006974731792787984	not-binder
FLGFTRDTA	HLA-B*35:03	7.166943090624045e-05	4.735575585426286e-05	not-binder
TQFQYNGWP	HLA-B*35:03	0.00014425863316773756	0.00012486777965900562	not-binder
FSECMNEVT	HLA-B*35:03	0.00027106184425065296	0.0001977149889172964	not-binder
SLSSESLPN	HLA-B*35:03	4.106343297962667e-05	5.3316029921910824e-05	not-binder
VDIHVLQGE	HLA-B*35:03	0.0006337455459288321	0.0008035439029941008	not-binder
VPNAVAHVK	HLA-B*35:03	0.5380043655633926	0.2392668635575231	ambiguous
HGPNGPYPR	HLA-B*35:03	0.012495387541275705	0.016508222734322012	not-binder
VRISKEREL	HLA-B*35:03	0.0015096765499038156	0.0011841732550476472	not-binder
RFFAFHFIL	HLA-B*35:03	0.002363599627278745	0.002968602909379243	not-binder
MTMTDAIVR	HLA-B*35:03	0.004085507255513221	0.003343150326609712	not-binder
FVLTPSLTI	HLA-B*35:03	0.019717702828347682	0.013005478260335645	not-binder
TDKGPLDKE	HLA-B*35:03	0.0005343040102161467	0.0006788176293423306	not-binder
FASWLFKAT	HLA-B*35:03	0.008939628396183253	0.006101311077109622	not-binder
EEKTPKPNN	HLA-B*35:03	0.0002807282868161565	0.0005133526418556125	not-binder
IPAAEPLPP	HLA-B*35:03	0.2402861475944519	0.23013175157403493	not-binder
CFGPLFNFL	HLA-B*35:03	0.003156778629636392	0.004897292957217832	not-binder
ETIFVEGAG	HLA-B*35:03	1.529554936041677e-05	1.99614446086228e-05	not-binder
DEVIELSSG	HLA-B*35:03	4.8783663766016615e-05	7.349477910720376e-05	not-binder
DIKADNINE	HLA-B*35:03	0.0022536305065386842	0.004276991763418449	not-binder
WVVGHFPTD	HLA-B*35:03	8.373139166906185e-06	5.8304599666434445e-06	not-binder
AGAGAGAGA	HLA-B*35:03	0.00011363545436324785	0.00011412948734419091	not-binder
ILMSVELIL	HLA-B*35:03	0.0035433477605693042	0.0055550610052528945	not-binder
RTQVQASAF	HLA-B*35:03	0.00274595607406809	0.002178866222559605	not-binder
TRTRLHPIQ	HLA-B*35:03	7.659203902221634e-05	4.9160179299120375e-05	not-binder
GNGGDSITG	HLA-B*35:03	3.699708768181154e-05	6.710307853662788e-05	not-binder
RPDVVVGVG	HLA-B*35:03	0.03923368342220783	0.02930573908421609	not-binder
VRIIDILRS	HLA-B*35:03	8.430200196016813e-05	7.207635248617204e-05	not-binder
GITFDTGGI	HLA-B*35:03	9.42153330470319e-05	9.118381402345185e-05	not-binder
KTESHHKPK	HLA-B*35:03	0.0003994031678303145	0.0003990079539135178	not-binder
FDFYKVIES	HLA-B*35:03	0.000156034948395245	0.00017962606016756142	not-binder
GEDGTVISE	HLA-B*35:03	4.916279186488737e-05	9.346597653016097e-05	not-binder
IVNQNGGGD	HLA-B*35:03	0.00038951592850935415	0.0006901536991878031	not-binder
LASFTRTTW	HLA-B*35:03	0.032709058141335845	0.026874663407311455	not-binder
KSCFQWEST	HLA-B*35:03	5.3167309670243415e-05	5.286077597258562e-05	not-binder
DWDESPETH	HLA-B*35:03	0.0016984994743211245	0.003026314756401449	not-binder
NIPYLGICL	HLA-B*35:03	0.002598851450602524	0.0024056635883315984	not-binder
GDQQAALFG	HLA-B*35:03	4.214020284507569e-05	6.750967251629041e-05	not-binder
FFPSEREYA	HLA-B*35:03	0.00016212475593420096	0.00021094664895032354	not-binder
HNGCRPTKR	HLA-B*35:03	7.227335854622651e-05	6.936223222463842e-05	not-binder
LDINPYRST	HLA-B*35:03	0.0010764452497824095	0.0017227200552589314	not-binder
IKPNFTIVS	HLA-B*35:03	0.001056777213489113	0.0016262750847255575	not-binder
QSRTELLLF	HLA-B*35:03	0.003981490305159241	0.0031380221729338073	not-binder
SDAQCEQRL	HLA-B*35:03	0.00122938304557465	0.0008134948830942929	not-binder
TVNTDNRLM	HLA-B*35:03	0.008143274998292326	0.006478424997077267	not-binder
KHYWDSLRF	HLA-B*35:03	0.00404611332960485	0.0050759857247529945	not-binder
VNMGETIGH	HLA-B*35:03	7.673909058212303e-05	6.646077563713331e-05	not-binder
LKRLDLSNN	HLA-B*35:03	6.201138683081808e-05	8.29036200662482e-05	not-binder
TILKVKPKQ	HLA-B*35:03	0.0002987880323416903	0.00035510264510828617	not-binder
ASTSASTSA	HLA-B*35:03	7.751303037366597e-05	4.792938218681278e-05	not-binder
QEVLEELSQ	HLA-B*35:03	0.00016988629034244695	0.00028208811330376687	not-binder
PSYPGVDHV	HLA-B*35:03	0.03376881224103272	0.05344292726913223	not-binder
TALQSGTWL	HLA-B*35:03	0.1325296529568732	0.2247906203348328	not-binder
NPFINPKLG	HLA-B*35:03	0.08384108170866966	0.02657287902125854	not-binder
AVIFAGDKA	HLA-B*35:03	0.000148882045323262	0.0001053758096071826	not-binder
RILKYGFRQ	HLA-B*35:03	8.511135576725338e-05	0.00012030820136419078	not-binder
EASTGTFPA	HLA-B*35:03	0.0014610959391575308	0.0013596559979775226	not-binder
PIFAASQGW	HLA-B*35:03	0.00019723127225006464	0.00010500210102304888	not-binder
QHVIDAATK	HLA-B*35:03	0.00537767059286125	0.004704639241572656	not-binder
VPPSYELCF	HLA-B*35:03	0.026259852945804595	0.013063057835352962	not-binder
GRSIAIARC	HLA-B*35:03	2.471328518822702e-05	2.693174486555039e-05	not-binder
ISELEEDLQ	HLA-B*35:03	0.0004454089896626101	0.0005156769222041635	not-binder
APQPTPAPT	HLA-B*35:03	0.14366741739213468	0.06783244979217481	not-binder
WISIPVMVF	HLA-B*35:03	0.03303152283770032	0.048671775471276615	not-binder
NRIIQKLLE	HLA-B*35:03	0.0012696780261876484	0.0019171052728811238	not-binder
FLVGDDGRV	HLA-B*35:03	0.0012287683901377022	0.0022906275190248486	not-binder
AQQRWDDGN	HLA-B*35:03	3.138320369657777e-05	5.370047536615842e-05	not-binder
SNRGVRVVS	HLA-B*35:03	6.604120653719292e-05	9.843978258065315e-05	not-binder
PFNPLYVMA	HLA-B*35:03	0.0001811252353945747	0.00011839845950930187	not-binder
SGTLFAGTV	HLA-B*35:03	0.005043276236392558	0.005689173049833725	not-binder
ADKYVFVTP	HLA-B*35:03	0.0017473599102117987	0.0031980101992231387	not-binder
VHRYVIFKI	HLA-B*35:03	0.007245644116483163	0.013814974427746384	not-binder
IEDMAVSLI	HLA-B*35:03	0.00428965128667187	0.003258381866567482	not-binder
AERYYAWRE	HLA-B*35:03	0.00011290191665125349	0.0002207431722022861	not-binder
LGRHGSPST	HLA-B*35:03	0.00037028353654022794	0.0003894523891932852	not-binder
VPTHNKVTR	HLA-B*35:03	0.08518143370747566	0.05126354832451216	not-binder
GKCRMCIAG	HLA-B*35:03	7.431992393769349e-06	1.1408865165165824e-05	not-binder
VNLLNALLD	HLA-B*35:03	0.0003026459402462933	0.00022623694351079696	not-binder
LSTHSLLEH	HLA-B*35:03	0.002662690356373787	0.0011568044013351253	not-binder
VHMSADARE	HLA-B*35:03	0.00013309773150922412	0.00016564375388943253	not-binder
SLKKVKFQA	HLA-B*35:03	4.226855621709546e-05	4.030647278843404e-05	not-binder
RLDALGVPE	HLA-B*35:03	0.0005020406739333794	0.0007814419488142386	not-binder
ATMKFKKLR	HLA-B*35:03	0.00024087262790999374	0.00022665510287960133	not-binder
ASIFMSILA	HLA-B*35:03	0.00011844510372611694	8.342100480319876e-05	not-binder
INMFLIAFP	HLA-B*35:03	9.389238675794331e-05	0.00014334478562377155	not-binder
EVSAGFKFG	HLA-B*35:03	4.8697175770939793e-05	2.8524103434221264e-05	not-binder
EPGPPAPKP	HLA-B*35:03	0.14842071803286672	0.22393163414244352	not-binder
AAGEASAVA	HLA-B*35:03	0.001283810564200394	0.0007680215173155407	not-binder
NRFREIIQD	HLA-B*35:03	0.00017933737175326314	0.00020588003648232248	not-binder
ATALAAAAQ	HLA-B*35:03	6.229068167158402e-05	5.576028081086049e-05	not-binder
SPSVIRRLV	HLA-B*35:03	0.05335169052705169	0.046615315738977994	not-binder
EIIRQNAVT	HLA-B*35:03	0.00016896569022719631	0.00018944719577842012	not-binder
RHTRLSWRQ	HLA-B*35:03	2.846509396565722e-05	3.5998057242644594e-05	not-binder
FVQNALNGN	HLA-B*35:03	4.092290728294756e-05	2.8144921192535796e-05	not-binder
CQFDPLLED	HLA-B*35:03	3.829490853490824e-06	2.1879307396780732e-06	not-binder
ENSFSPDRV	HLA-B*35:03	0.0013745950316661037	0.0016513262381474146	not-binder
QLYDLKQQG	HLA-B*35:03	1.6843139746924862e-05	1.568569910749688e-05	not-binder
LTEERRKDY	HLA-B*35:03	0.0002650366001034854	0.0004317202457000071	not-binder
PIPLPTRIE	HLA-B*35:03	0.0002994763402966782	0.00018421126137006306	not-binder
RREKDNIQT	HLA-B*35:03	9.359839003764137e-05	0.0001255237888743977	not-binder
PTNIMIGLF	HLA-B*35:03	0.0004700366815086454	0.00021290772245772112	not-binder
GIKNLSVED	HLA-B*35:03	1.548878100265938e-05	1.4357587248138162e-05	not-binder
GKLFSQSPP	HLA-B*35:03	0.00024208774300404912	0.00037735558807127804	not-binder
AAVEGCVNH	HLA-B*35:03	0.0007815703225787729	0.0007617476150293209	not-binder
ANGNLIAPW	HLA-B*35:03	0.0006967686524149031	0.0005464503473601503	not-binder
VQEKLVAQL	HLA-B*35:03	0.06596458368003369	0.04648434615668666	not-binder
MLRRFNLRF	HLA-B*35:03	0.0015161720559262904	0.0014938069067141771	not-binder
RRVCQDPYR	HLA-B*35:03	0.0004723824247776065	0.00044232374535703494	not-binder
LGSSFLDNL	HLA-B*35:03	0.01094977967441082	0.007058426858901079	not-binder
QSGEGCVIT	HLA-B*35:03	0.00012581119772221428	0.00017216075898255143	not-binder
EVGLRLVRL	HLA-B*35:03	0.0042279467663320245	0.005282483117904548	not-binder
QKKLTVKAV	HLA-B*35:03	0.001191737655608449	0.0019915951040050013	not-binder
VDMDNMILS	HLA-B*35:03	0.00014131165183925987	0.0001596031374926174	not-binder
RGHSIMQPL	HLA-B*35:03	0.0014832951361313461	0.0009606276311615059	not-binder
SRTTPSMVA	HLA-B*35:03	0.001962491353515361	0.0017348665359089817	not-binder
RDNVRTVHV	HLA-B*35:03	0.0015891989780357108	0.0014146902390665165	not-binder
DSDIDYETN	HLA-B*35:03	7.222521343592802e-05	8.850717770499117e-05	not-binder
DTNSSPEGV	HLA-B*35:03	0.00021423929370030238	0.0002702070765660122	not-binder
RFLLGAADG	HLA-B*35:03	8.204709274650668e-06	1.0089727752043386e-05	not-binder
SYELRLPLF	HLA-B*35:03	0.05107445158064365	0.055978664096263814	not-binder
SPQRLSLAE	HLA-B*35:03	0.003923777292948216	0.002107058996584311	not-binder
TPKVAAMPA	HLA-B*35:03	0.21213732808828353	0.18257940861631436	not-binder
VDLTQLRPG	HLA-B*35:03	0.0008271009151940234	0.001346060499325863	not-binder
ASMALKEAL	HLA-B*35:03	0.09696926176548004	0.08780628530205846	not-binder
IDEWTEKRA	HLA-B*35:03	0.000324792941682972	0.0003905011047858678	not-binder
LDDASVFAI	HLA-B*35:03	0.018159865762572735	0.012199042736807258	not-binder
ILFQQSNRK	HLA-B*35:03	8.354352557944366e-05	7.610236499972037e-05	not-binder
VDSFYSEAI	HLA-B*35:03	0.003333395203389955	0.004677850556712394	not-binder
IAKQQGLLN	HLA-B*35:03	0.0005811829862068408	0.00045089775280139773	not-binder
LDAYIEHQK	HLA-B*35:03	0.013943401264259591	0.01354356844495033	not-binder
MPPMYLAYR	HLA-B*35:03	0.3758047230541706	0.3308921226402599	ambiguous
PLRLKSTAT	HLA-B*35:03	7.277857844201208e-05	6.692924204192162e-05	not-binder
AADLFETYA	HLA-B*35:03	0.0005724634014768526	0.0003195537360519895	not-binder
IRSNQELKH	HLA-B*35:03	5.655198532181771e-05	5.360049041786038e-05	not-binder
ALLTAFNFP	HLA-B*35:03	3.254872335674008e-05	1.5654228847623868e-05	not-binder
YNDAAAEYR	HLA-B*35:03	0.024084460013546048	0.02448445427785708	not-binder
DEAHNIKNF	HLA-B*35:03	0.014802691209479236	0.01756744728350048	not-binder
MHDKDNTLI	HLA-B*35:03	0.04039351344108581	0.03302933470306303	not-binder
FINNTLPSL	HLA-B*35:03	0.2739287635311484	0.2668909936013854	not-binder
ETFGKQETN	HLA-B*35:03	8.120681909531413e-05	0.00012544476628323557	not-binder
RLAGEVFGS	HLA-B*35:03	3.332862355023281e-05	3.469074345909123e-05	not-binder
VTGEGRNFS	HLA-B*35:03	3.1201061756291895e-05	1.9994660181979178e-05	not-binder
PIVNKRVSV	HLA-B*35:03	0.006340743332111742	0.006999706483706388	not-binder
LGRFQLTDI	HLA-B*35:03	0.0019870570140483323	0.0019377319478389445	not-binder
GLTTKKFYG	HLA-B*35:03	1.1860207123959299e-05	1.870978739525865e-05	not-binder
GARENGLSY	HLA-B*35:03	0.003473730816040188	0.003072122878656144	not-binder
DSFCALRAV	HLA-B*35:03	0.04944324460811913	0.04503163854977314	not-binder
DSKYGKTTQ	HLA-B*35:03	0.00012675320849666604	0.0001647505285003442	not-binder
FRGHEDIIT	HLA-B*35:03	0.003848948486847803	0.006967417173640709	not-binder
LKNDDFTMR	HLA-B*35:03	0.005986003926955164	0.0054416391974271274	not-binder
DEEARYVAA	HLA-B*35:03	0.006220499838673277	0.006097912946468529	not-binder
QGQWTQQVP	HLA-B*35:03	9.845072640928265e-05	0.00010875252828812435	not-binder
DFAPWKTSS	HLA-B*35:03	1.265379368220465e-05	8.900740787313493e-06	not-binder
ESKIYRPTF	HLA-B*35:03	0.008995692350436003	0.011586674102631561	not-binder
FPDLNYIFV	HLA-B*35:03	0.9227537512779236	0.08327336972188672	binder
VTASLPEEP	HLA-B*35:03	5.687879656761652e-05	6.327406453683171e-05	not-binder
KLPTDSSRI	HLA-B*35:03	0.001127227984397905	0.0014824703617170307	not-binder
ERVKLLLQV	HLA-B*35:03	0.01064031011046609	0.01593332685795262	not-binder
FIWIVMIVT	HLA-B*35:03	5.461793068661791e-05	5.394798722434101e-05	not-binder
ADKMDTLAG	HLA-B*35:03	0.00041819680840262665	0.0008257935209812477	not-binder
RSRLGFTNE	HLA-B*35:03	2.599849228204221e-05	2.4209736882248896e-05	not-binder
LLHEQQCDL	HLA-B*35:03	0.0005245384232637207	0.0005471825933990591	not-binder
KLDLIKSNL	HLA-B*35:03	0.009022144973278046	0.009775454880253862	not-binder
IEDELQYPG	HLA-B*35:03	9.060087993475462e-05	0.00012269636958310156	not-binder
VFFIESICD	HLA-B*35:03	1.4824552522441082e-06	1.354473196989209e-06	not-binder
FLHGNKLWS	HLA-B*35:03	5.967137338984685e-05	9.924964621778248e-05	not-binder
RRHLGWPEL	HLA-B*35:03	0.03586188681510975	0.0558774621606834	not-binder
PSEKDPNVD	HLA-B*35:03	0.0018005174060817808	0.0033077846685266514	not-binder
GCNMGKDGD	HLA-B*35:03	3.1644051063040025e-06	3.691149235571249e-06	not-binder
TFVGSNNVN	HLA-B*35:03	2.6282160814616872e-05	2.2283836642461196e-05	not-binder
LTDKQPDVL	HLA-B*35:03	0.0769672580063343	0.05783076110307809	not-binder
ALEAGLLTL	HLA-B*35:03	0.0291749797295779	0.041369643999606485	not-binder
GVVPLISAL	HLA-B*35:03	0.034912826493382454	0.027779718683775087	not-binder
IRNSETDVI	HLA-B*35:03	0.0042362762673292306	0.004720865589502239	not-binder
DPSDLSRVS	HLA-B*35:03	0.027433808194473386	0.01789052747665333	not-binder
RRILVGAYA	HLA-B*35:03	0.001980814004707554	0.003238090636805081	not-binder
YEPGAPQLD	HLA-B*35:03	9.234292956534773e-05	9.573118874646691e-05	not-binder
LYYKISDLI	HLA-B*35:03	0.0017282708824495785	0.0013318498991131593	not-binder
GDCKRAAFI	HLA-B*35:03	8.487334515621115e-05	0.00011443152332360581	not-binder
QFKAKNGPL	HLA-B*35:03	0.0007084240964104538	0.0011056509873961613	not-binder
GKSFGTSGA	HLA-B*35:03	0.00022692763624831969	0.00025618534291754253	not-binder
QFSYEEAMG	HLA-B*35:03	1.2544046853690816e-05	1.392069637779421e-05	not-binder
TLSGDRVRL	HLA-B*35:03	0.00042753216694109143	0.00017642809166539092	not-binder
KIMELAQKH	HLA-B*35:03	9.938592847902328e-05	8.129796703131127e-05	not-binder
QVLITSWVV	HLA-B*35:03	0.0009245499692042358	0.0009626357393775893	not-binder
TKKPEHFME	HLA-B*35:03	0.0002643767393465168	0.0005103032574206383	not-binder
EGHRMERPP	HLA-B*35:03	4.0145304228644815e-05	6.301225591849641e-05	not-binder
PASSNSSGS	HLA-B*35:03	3.51302269621101e-06	3.7543011641296377e-06	not-binder
IMEQQSRLQ	HLA-B*35:03	0.0001363133733605082	0.00021491972856717875	not-binder
AGVPIIIAI	HLA-B*35:03	0.036900736205279824	0.02337803692140451	not-binder
RQQVTEQEM	HLA-B*35:03	0.01661679524331703	0.022027282703084804	not-binder
MRHPFPGPG	HLA-B*35:03	0.001162460814066435	0.0010853883104188073	not-binder
SEWNVPKYG	HLA-B*35:03	0.00014917904625235678	0.00014272864284608412	not-binder
FDSMYPKLW	HLA-B*35:03	0.0046813227236270905	0.0025625771511564466	not-binder
TEAMEATYL	HLA-B*35:03	0.003205776843242347	0.002402649310195917	not-binder
KIAISQPNN	HLA-B*35:03	3.545576748820167e-05	4.7057560379772947e-05	not-binder
KPLCEECYQ	HLA-B*35:03	0.00014016365287261578	0.0001639614133974159	not-binder
ATGGENPNS	HLA-B*35:03	2.676056207633337e-05	3.816204106590801e-05	not-binder
NTIIHTIGA	HLA-B*35:03	0.00041877867406583393	0.00045720473328288353	not-binder
ALYLKNQVS	HLA-B*35:03	5.4831877559990974e-05	5.583278511458355e-05	not-binder
NPSGAAIPA	HLA-B*35:03	0.5094240725040435	0.14796529804960623	ambiguous
DVVLVEIGG	HLA-B*35:03	0.00018907501362264156	0.00010391886126135788	not-binder
LLEELEIYQ	HLA-B*35:03	0.0001631888448855534	0.00022008493228042831	not-binder
KPWRFGTRF	HLA-B*35:03	0.35278463885188105	0.3025167990888278	ambiguous
GHFGRTDID	HLA-B*35:03	0.00043853339578845405	0.000811311648131431	not-binder
TFTRESWAA	HLA-B*35:03	6.71154841711541e-05	9.021554557973788e-05	not-binder
RIMGLMPHP	HLA-B*35:03	0.00013768461176368873	0.00019373353550659664	not-binder
EKFLDDYII	HLA-B*35:03	0.006434153406007681	0.010253400221312305	not-binder
ARIQREEMR	HLA-B*35:03	0.00010862999429264164	8.59325155285209e-05	not-binder
PQKDDVAGE	HLA-B*35:03	9.644802480579528e-05	0.00012155352196179716	not-binder
LKTAKKQVF	HLA-B*35:03	0.001609434532292653	0.0016739047294247911	not-binder
VAIAANDAS	HLA-B*35:03	0.0001905848526803311	0.00015592085141258265	not-binder
TNGTSKIKM	HLA-B*35:03	0.004259225423447787	0.006206483724183037	not-binder
EQQLDVEHN	HLA-B*35:03	4.4109835278050015e-05	5.8969370269401475e-05	not-binder
LLLGSIQSI	HLA-B*35:03	0.00202803319261875	0.0011431347925742001	not-binder
AKLTGGVAV	HLA-B*35:03	0.006338257537572644	0.009072662752800621	not-binder
PAVEFITTE	HLA-B*35:03	0.000189955739188008	9.273501081135025e-05	not-binder
LNNSKLEQT	HLA-B*35:03	0.0001608281579251525	0.00020708095168053554	not-binder
DQQDSIRYM	HLA-B*35:03	0.02689510850759689	0.017248335588296557	not-binder
VGSAVFQCT	HLA-B*35:03	0.0003014650574186817	0.0001931546702565532	not-binder
IEDNHVFKY	HLA-B*35:03	0.005885772674810141	0.010564149390757355	not-binder
FGSSGTFSQ	HLA-B*35:03	9.262677716606049e-05	0.0001066854048050269	not-binder
GFCWLSPAL	HLA-B*35:03	0.0012466221785871312	0.0017365468686593181	not-binder
NSHDRLSGV	HLA-B*35:03	0.002635227460268652	0.0027835742251486923	not-binder
EPLRERVLG	HLA-B*35:03	0.013186680944636464	0.015202326074117315	not-binder
DRNLLAAGF	HLA-B*35:03	0.0008181568955478724	0.0009111864762603345	not-binder
KLVIMEPSA	HLA-B*35:03	0.00012025716391690366	0.0001472504468154157	not-binder
KILNALETT	HLA-B*35:03	0.00012023174822388683	7.64458412703818e-05	not-binder
SKCSFVSGL	HLA-B*35:03	0.00275504503515549	0.0022179578618492157	not-binder
EHTPFLPAG	HLA-B*35:03	0.0008072091965573236	0.0015495779792528313	not-binder
LPEELKLLE	HLA-B*35:03	0.4452419176697731	0.30382942452833267	ambiguous
RLGGWIRSV	HLA-B*35:03	0.00045045227889204396	0.00027492334675016975	not-binder
KTSQAAQTT	HLA-B*35:03	7.433597202179953e-05	5.247110524181671e-05	not-binder
PEEMMMMKK	HLA-B*35:03	0.0012044026927924278	0.0014407875730127466	not-binder
LMGTYISTL	HLA-B*35:03	0.034926701430231334	0.02979946401093818	not-binder
VEEVSYIDA	HLA-B*35:03	0.0002928154071099698	0.0004082202755085431	not-binder
KVAAPAAAP	HLA-B*35:03	0.001203607302159071	0.0011038821245268576	not-binder
SEELQILEA	HLA-B*35:03	0.0005851295050888439	0.0007836631910603531	not-binder
WKNPLSSWF	HLA-B*35:03	0.0004169808951246523	0.0005026631071096279	not-binder
LDMQQFLRI	HLA-B*35:03	0.0049094176851212975	0.003986984204878774	not-binder
EQKAQEEFR	HLA-B*35:03	0.0007457658510134024	0.0008614317292318335	not-binder
IERVKELAA	HLA-B*35:03	0.0003502877701350826	0.0004318705784964915	not-binder
LGARGGLPG	HLA-B*35:03	7.714876342106436e-05	7.525215547976282e-05	not-binder
TDPRSDAQA	HLA-B*35:03	0.0002269204266298175	0.00027815141209475917	not-binder
YLLKNLDLQ	HLA-B*35:03	0.0002510352082481404	0.000260615192450805	not-binder
GKEYREEQL	HLA-B*35:03	0.004823331668740138	0.005353581945403899	not-binder
RREDGTTIR	HLA-B*35:03	0.0033919257752700106	0.0044484550975290495	not-binder
CEPTVDTVA	HLA-B*35:03	0.0001303597261539835	0.0002255169621016448	not-binder
DKRYDYCNI	HLA-B*35:03	0.0018000005476096702	0.003440423881981619	not-binder
ARAVKAISV	HLA-B*35:03	0.005894903960870579	0.00868482674529225	not-binder
KMKQEIKEI	HLA-B*35:03	0.0016528338510397589	0.0020075744443122977	not-binder
VKTTEKCTA	HLA-B*35:03	0.00017404775004479234	0.00025712027560097743	not-binder
RFEQTIMHL	HLA-B*35:03	0.004170827980851754	0.0035959059040879195	not-binder
ILPEKVECK	HLA-B*35:03	0.0001730382617097348	0.000197182975559146	not-binder
TRPETMLGD	HLA-B*35:03	6.3352408233186e-06	6.067290556220712e-06	not-binder
YVLLTHTVS	HLA-B*35:03	0.00023856912303017453	0.00025660730029794136	not-binder
SAAMKRVLA	HLA-B*35:03	0.0008307081836392172	0.000608404460233476	not-binder
PYKFAQRLA	HLA-B*35:03	0.0017555055477259883	0.0033355478656244574	not-binder
FGDNHKNQI	HLA-B*35:03	0.01896309501025826	0.014094184775640159	not-binder
GSGKTTTAA	HLA-B*35:03	8.318268974107922e-05	8.160999989854113e-05	not-binder
SREVSVPDI	HLA-B*35:03	0.00315463236765936	0.004079102387104441	not-binder
ADAACIHFK	HLA-B*35:03	0.0011042519211514445	0.0013512370843363848	not-binder
ESRIRKETI	HLA-B*35:03	0.0013570145732956008	0.0017097275044912694	not-binder
TQEIERELR	HLA-B*35:03	0.0012970603860594566	0.001103658416272951	not-binder
YITPDFFEL	HLA-B*35:03	0.1726539684459567	0.27818678803304425	not-binder
FMGNVGKSG	HLA-B*35:03	3.282598758005406e-05	4.441082895419182e-05	not-binder
LNIHNFNDI	HLA-B*35:03	0.0018950519995996728	0.0019993829128135397	not-binder
VDRTHNPEF	HLA-B*35:03	0.005765974300447852	0.004194634370196674	not-binder
GIELVSDRK	HLA-B*35:03	0.0003921183795682737	0.0006747331866010141	not-binder
SLTGTEVVA	HLA-B*35:03	0.0001265554386918666	0.0001607766135334058	not-binder
EFDPDKTDF	HLA-B*35:03	0.12344456276623532	0.10864522091131168	not-binder
ICGGLLGLF	HLA-B*35:03	0.0027667773771099745	0.0018632856097203384	not-binder
LTAYNHQTL	HLA-B*35:03	0.061204875260591506	0.04876924907850783	not-binder
IRFIRDADV	HLA-B*35:03	0.00020782089832209748	0.0002554748163601326	not-binder
ATEIAKPSV	HLA-B*35:03	0.017140874569304288	0.016596004654142047	not-binder
GQDFAAIAN	HLA-B*35:03	7.43697936712806e-05	8.898565191944408e-05	not-binder
VNGLFVAIS	HLA-B*35:03	0.00015590444891131484	8.033800739520976e-05	not-binder
GHTFERRPE	HLA-B*35:03	4.5861639836175525e-05	7.532631718364682e-05	not-binder
LGGFWAERI	HLA-B*35:03	0.011576479062205181	0.013377442552842678	not-binder
KPHALELPD	HLA-B*35:03	0.0037293016706826166	0.006461662358422427	not-binder
VRLSDAEKR	HLA-B*35:03	0.0005773829518773254	0.0003413684806571462	not-binder
DCSLENLAD	HLA-B*35:03	3.8284391712295475e-05	4.105238694704556e-05	not-binder
FVYGIDKFM	HLA-B*35:03	0.21783879350405186	0.27138936429290844	not-binder
SESKDWWWK	HLA-B*35:03	0.00028792897064704447	0.0002868394535023361	not-binder
VAVLLNTRL	HLA-B*35:03	0.24889797419309617	0.16107035093116512	not-binder
MFIIASCGL	HLA-B*35:03	0.0007087186895660125	0.0008569311549193633	not-binder
VGEITALTA	HLA-B*35:03	0.0004334200610173866	0.00028942163892802273	not-binder
IAEGKAIKA	HLA-B*35:03	0.02163687932770699	0.01810280138020843	not-binder
ASFLTIALQ	HLA-B*35:03	0.00019378416345716687	0.00015900597887016162	not-binder
KSVNALNKK	HLA-B*35:03	0.0003160692533128895	0.00012909571411918967	not-binder
DSAHPLTDD	HLA-B*35:03	0.0006274240537095466	0.0011432167171383325	not-binder
LTLGLAYLI	HLA-B*35:03	0.014129273826256394	0.01102071263896878	not-binder
ELTVEWGKG	HLA-B*35:03	2.1206664769124473e-05	2.9893886652826226e-05	not-binder
NLGDDVIYS	HLA-B*35:03	3.7785706649628994e-05	6.337948736833765e-05	not-binder
TAEDLKTLI	HLA-B*35:03	0.18579872511327267	0.15213463466122754	not-binder
GKNATPEDA	HLA-B*35:03	9.862793644970225e-05	0.00015992626439602386	not-binder
GDEDLMSRF	HLA-B*35:03	0.005479717164416797	0.007556083139017526	not-binder
KQTLIDHLN	HLA-B*35:03	0.0002010951271792294	0.0002792496525818347	not-binder
RNGWNVVGT	HLA-B*35:03	8.819116210361244e-05	0.00010722607400141858	not-binder
YHLQTCCGS	HLA-B*35:03	9.396680263762392e-06	1.2814182686730243e-05	not-binder
IQSKHQKSR	HLA-B*35:03	9.189751719418382e-05	9.27994764572991e-05	not-binder
YVDSLNKQL	HLA-B*35:03	0.315718400478363	0.21812835936877273	not-binder
MKNDAQVQL	HLA-B*35:03	0.20672811642289163	0.19276570035537993	not-binder
ATEAQLVAF	HLA-B*35:03	0.010076777171343565	0.01234881302326677	not-binder
ALGPLVARF	HLA-B*35:03	0.010291986633092165	0.007567342581333743	not-binder
GQPLLWWSP	HLA-B*35:03	3.532447882435008e-05	3.0409458235017337e-05	not-binder
VSEKGELLN	HLA-B*35:03	0.00025334560341434554	0.0003014524567288077	not-binder
DYMYLRQLF	HLA-B*35:03	0.004301674681482836	0.004121081937688925	not-binder
GRPKKVKVC	HLA-B*35:03	0.00023970547961766898	0.00030765559601768534	not-binder
VFWHNDGWT	HLA-B*35:03	5.094110666590268e-05	6.746558199707437e-05	not-binder
LRFEDGTLG	HLA-B*35:03	0.0019668368267502954	0.003436510026479511	not-binder
GSAVSDYLV	HLA-B*35:03	0.00038974763156147675	0.00024821498409520536	not-binder
VILSDYAKG	HLA-B*35:03	1.1051888350266381e-05	7.296061665345697e-06	not-binder
LLEGFANKL	HLA-B*35:03	0.009387759538367391	0.006889903279350884	not-binder
LVSSFSVLL	HLA-B*35:03	0.04884600071236491	0.07326903347107062	not-binder
EGMRFDKGY	HLA-B*35:03	0.007437674664834049	0.014244592577179797	not-binder
DFLMHHGRA	HLA-B*35:03	2.6944351020574686e-05	2.514692377795971e-05	not-binder
SVESLPPAS	HLA-B*35:03	8.258772577391937e-05	3.087410016092567e-05	not-binder
KVIENQKEE	HLA-B*35:03	0.00019613417862274218	0.00019034926482558936	not-binder
PQPHHQQNH	HLA-B*35:03	0.000509073633133994	0.000981746374969067	not-binder
FGKLIREPE	HLA-B*35:03	0.0001640858048631344	0.00010779942410079557	not-binder
RRINMNPRV	HLA-B*35:03	0.006493476598916459	0.01060616196736867	not-binder
GCDVLLFHP	HLA-B*35:03	0.00041934473756555235	0.0006481159289081781	not-binder
NNLLSLENY	HLA-B*35:03	0.0006278833432588726	0.0007660857757335961	not-binder
RPSLLKKFR	HLA-B*35:03	0.019480052893050014	0.028716864580316134	not-binder
TKFIAGPIK	HLA-B*35:03	0.002695765742100775	0.0024207937324089725	not-binder
SKNLRDFST	HLA-B*35:03	0.00029923739815558293	0.00032543869925543524	not-binder
QDQWDDYFK	HLA-B*35:03	0.014414345191016763	0.028124091578193653	not-binder
DEIGRGTST	HLA-B*35:03	0.0006994528856012038	0.0006470445731344439	not-binder
QTQLCIVGC	HLA-B*35:03	6.173801052682393e-05	5.2050197155728136e-05	not-binder
GPTTPPQRR	HLA-B*35:03	0.003247626926531666	0.002130376073744331	not-binder
DQTVESQRV	HLA-B*35:03	0.0014772988288314082	0.001285954606115479	not-binder
PEGLIAFDG	HLA-B*35:03	0.00015538042183607103	0.00028692539233172396	not-binder
RAPITDALS	HLA-B*35:03	0.0001314045379331219	9.862653135676527e-05	not-binder
TPVSDTKKS	HLA-B*35:03	0.05145493366289884	0.07444230738803072	not-binder
RKGYNKTRL	HLA-B*35:03	0.0005504857936472263	0.0005529780860138877	not-binder
LYDDHFKAV	HLA-B*35:03	0.3394526635762304	0.39010840311413236	ambiguous
LAEDAKWRV	HLA-B*35:03	0.015801608853507787	0.011386205403657694	not-binder
DGKEMTRTA	HLA-B*35:03	0.001903059771302651	0.003115263032041755	not-binder
QKMRIMFAL	HLA-B*35:03	0.014676472119026585	0.025829750840966205	not-binder
SNRTALHWA	HLA-B*35:03	2.5718208325997695e-05	1.3463127234568267e-05	not-binder
CLPSFKSHQ	HLA-B*35:03	5.643879641752392e-05	0.00010435459335598621	not-binder
IADDSDAER	HLA-B*35:03	0.10670795380428899	0.10896660897136128	not-binder
KIMLSMGQE	HLA-B*35:03	2.9936545377040603e-05	4.049227658078323e-05	not-binder
TEGWNFVMS	HLA-B*35:03	2.177798129423536e-05	2.0086162041100702e-05	not-binder
GSLVPIKVK	HLA-B*35:03	0.0016887119796592741	0.0012229788378741707	not-binder
WEGIQYALE	HLA-B*35:03	0.00010146610486128083	8.623748324042768e-05	not-binder
RTELMKVLY	HLA-B*35:03	0.0029023077979218213	0.003127508566091171	not-binder
WGIDFDADG	HLA-B*35:03	3.36301344475487e-05	2.9396575721527263e-05	not-binder
AAAGRRTWR	HLA-B*35:03	0.00013616427386295982	9.78541145463091e-05	not-binder
HRAANRWGL	HLA-B*35:03	0.04556087111122906	0.04250119848329877	not-binder
ISKESIVDV	HLA-B*35:03	0.00996178868226707	0.010806945418112836	not-binder
ALGMLLIQV	HLA-B*35:03	0.0006931822921615094	0.000994654876128632	not-binder
NVRVYGRLP	HLA-B*35:03	3.86285673812381e-05	5.053789744610834e-05	not-binder
PTVRVGWNE	HLA-B*35:03	2.959960121415861e-05	4.212806547805869e-05	not-binder
TRSPNAMSA	HLA-B*35:03	0.0014269570689066312	0.0009529965093038786	not-binder
ASMLLRRPI	HLA-B*35:03	0.00429975384613499	0.003735896897967598	not-binder
GRCVSKGQR	HLA-B*35:03	3.648955847666002e-05	4.443449406164839e-05	not-binder
LTGFVFKIQ	HLA-B*35:03	0.0003354230488184839	0.00018229430238590063	not-binder
ENKTSNRRI	HLA-B*35:03	0.00010124329742211557	9.668437362339234e-05	not-binder
RAHGADCIL	HLA-B*35:03	0.006391035910928622	0.007854494017543475	not-binder
SVLYPGLPS	HLA-B*35:03	0.00018237313051940873	0.0001774855640334067	not-binder
QRRYLYELL	HLA-B*35:03	0.003772822977498436	0.004495234047506431	not-binder
QIGLKTDVT	HLA-B*35:03	0.00017910996557475302	0.00021242944205356415	not-binder
MGEDSVKPF	HLA-B*35:03	0.09149857894517481	0.07955004091719724	not-binder
VLHVALRNR	HLA-B*35:03	0.0001405833291755698	0.00023261398951233183	not-binder
DMGNEKMRE	HLA-B*35:03	5.2305656744522366e-05	8.064683481437117e-05	not-binder
SFYLMNTGT	HLA-B*35:03	7.024979131529108e-05	9.499820022827123e-05	not-binder
CKLTEDTSS	HLA-B*35:03	3.8744015697034225e-06	6.286559424878392e-06	not-binder
SGWYHDFLE	HLA-B*35:03	0.00013080385251669214	0.00013763393862830018	not-binder
SSDAGVCPE	HLA-B*35:03	3.85138572141841e-05	3.575949685349984e-05	not-binder
WRAAFWGEA	HLA-B*35:03	0.0006292475804912101	0.0005545151672552826	not-binder
PQAIFKDPF	HLA-B*35:03	0.0010677464902983046	0.000637244761885153	not-binder
DLYHFIGKD	HLA-B*35:03	5.7308761097374375e-05	4.8016649096082374e-05	not-binder
DFDGDNTPI	HLA-B*35:03	0.00994074182890472	0.0149926376573785	not-binder
PWEKTDKAQ	HLA-B*35:03	0.00020340702169505676	0.0003124393463751554	not-binder
SLASRIAAE	HLA-B*35:03	1.856456447058008e-05	1.2418673957651564e-05	not-binder
LNLQTGVVH	HLA-B*35:03	0.00228389089461416	0.0026281679960477745	not-binder
LLDSAFHAL	HLA-B*35:03	0.3263046808540821	0.36083070824782015	ambiguous
LITVWLGIS	HLA-B*35:03	3.135081942673423e-05	1.8981756694765675e-05	not-binder
FFTIWLDFN	HLA-B*35:03	5.450324619005187e-06	4.179300928985071e-06	not-binder
GIGHNLQEH	HLA-B*35:03	1.063762574631255e-05	9.772638864226809e-06	not-binder
DVKVGVVRV	HLA-B*35:03	0.010367921684519388	0.012762299369269337	not-binder
EVTRSKVRR	HLA-B*35:03	5.2617473920690826e-05	4.659170437859163e-05	not-binder
KEMVKEGDK	HLA-B*35:03	0.0004039824321807828	0.0006394413429488686	not-binder
FKGSKSDIK	HLA-B*35:03	0.0014672842337859037	0.0017007273328662575	not-binder
QCRLHWVMS	HLA-B*35:03	1.1588430291453733e-05	1.227133607627439e-05	not-binder
ETSSAGPYA	HLA-B*35:03	0.00018766108627232825	0.00034641966964226	not-binder
QQNPSEQMV	HLA-B*35:03	0.001084110537271954	0.0010485951602216038	not-binder
GNLHLVLDV	HLA-B*35:03	0.0011826734349597245	0.0008230483663576865	not-binder
CPDLALRST	HLA-B*35:03	0.3899374924600124	0.3534332752422217	ambiguous
SPEQQQILL	HLA-B*35:03	0.8177482545375824	0.1902846793390542	binder
RITSAIGPG	HLA-B*35:03	2.0996469584133592e-05	1.5946100883184272e-05	not-binder
EALKKTSAE	HLA-B*35:03	0.0014654071754193864	0.0015518154035679967	not-binder
LMLTKDENV	HLA-B*35:03	0.00025015893029376455	0.0002452128851113845	not-binder
IVKLNNKER	HLA-B*35:03	0.00012040438220992656	0.0001400028657512239	not-binder
GGIRCEKAA	HLA-B*35:03	5.914723799378407e-05	0.00011192653230940986	not-binder
CGVRRINVS	HLA-B*35:03	7.71197878179919e-06	6.788652330620478e-06	not-binder
STEMQPKMS	HLA-B*35:03	2.4069719711405923e-05	1.636945908753447e-05	not-binder
PVGSYQRDT	HLA-B*35:03	3.892497843480669e-05	2.3723964392301365e-05	not-binder
KHILSVFDV	HLA-B*35:03	0.0013071918780042323	0.0016679956728095757	not-binder
LIPVAGSRL	HLA-B*35:03	0.009163762163370847	0.011628458647037512	not-binder
IKVTRLAQG	HLA-B*35:03	4.627143295579117e-05	7.861180048463692e-05	not-binder
AARQVKQTV	HLA-B*35:03	0.00426304858410731	0.0034095858651970227	not-binder
LAQGAYVTA	HLA-B*35:03	0.017919592512771487	0.01486153837719188	not-binder
IVVMREGRI	HLA-B*35:03	0.0007122727553905861	0.0009701757698907787	not-binder
HPRLFSKGL	HLA-B*35:03	0.4956664502620697	0.08125636872259569	ambiguous
FNSNFNRER	HLA-B*35:03	6.822532250225777e-05	9.151415856990568e-05	not-binder
NKYGILLDM	HLA-B*35:03	0.00969340564479353	0.009152214399518905	not-binder
PPGREAFPG	HLA-B*35:03	6.620972467317188e-05	0.0001042456495428734	not-binder
AIEQVRERL	HLA-B*35:03	0.004096157236745057	0.004256242433883683	not-binder
DLFGEFLGD	HLA-B*35:03	2.8531874863801932e-05	4.1822354798308457e-05	not-binder
ITFASTNGG	HLA-B*35:03	1.3146634091754095e-05	1.2859708886581942e-05	not-binder
NGQLRRKEG	HLA-B*35:03	9.810227342654798e-05	0.0001788468988292396	not-binder
RARKVSLDT	HLA-B*35:03	5.0831179987653743e-05	4.208512193849104e-05	not-binder
SAVRTQAVI	HLA-B*35:03	0.06442271023988724	0.036195066484103706	not-binder
PGGVGGFGP	HLA-B*35:03	0.0002952724949864205	0.00020198051742666652	not-binder
HPLYGKRMK	HLA-B*35:03	0.09471537850331516	0.1828201244159015	not-binder
CQVQRQTPK	HLA-B*35:03	0.00027990119633614086	0.00027792967663307574	not-binder
YLDIIFING	HLA-B*35:03	4.806411559457047e-05	5.251474028001737e-05	not-binder
NNEGKLKAY	HLA-B*35:03	0.000626689136083769	0.0006984516524680735	not-binder
ANKPETEKE	HLA-B*35:03	0.00012467393116821768	0.00015368611180690064	not-binder
QDILLLIAA	HLA-B*35:03	0.0014074382022954523	0.0016264016668526002	not-binder
DGERDNIVD	HLA-B*35:03	0.000915269863935464	0.0014002277606573869	not-binder
LFIIDEMRK	HLA-B*35:03	8.221580610552337e-05	7.910224906807393e-05	not-binder
NAAKRYIRI	HLA-B*35:03	0.060152480565011504	0.08042346902833583	not-binder
EEERPYFEE	HLA-B*35:03	0.00038819528932947377	0.0007315754208224412	not-binder
GATITFDDV	HLA-B*35:03	0.00034643537364900114	0.00033961987752542634	not-binder
FMIDVIRFS	HLA-B*35:03	0.00013088940249872394	0.00013801556608336664	not-binder
GATPMDLMS	HLA-B*35:03	0.00016369898685297812	0.0002936822405855218	not-binder
GSAGRRAAA	HLA-B*35:03	6.516999837913318e-05	5.631129846093581e-05	not-binder
GIKRAIVQK	HLA-B*35:03	0.00011325142925215914	0.00013868755011891507	not-binder
TTRYPSLLD	HLA-B*35:03	4.9537904214957965e-05	5.8393172294740935e-05	not-binder
LSPLVNRVL	HLA-B*35:03	0.19276002943515777	0.08705930524803283	not-binder
AKGEVVRDF	HLA-B*35:03	0.008884374110493809	0.010746564697561191	not-binder
SRVAILGPN	HLA-B*35:03	0.00023832076985854655	0.00039876932603584675	not-binder
NSSTPITSS	HLA-B*35:03	6.427423945751798e-05	6.976788599160967e-05	not-binder
HSINITANK	HLA-B*35:03	0.0013371669352636672	0.001321798728845458	not-binder
LVGNVTHLN	HLA-B*35:03	0.0006045354593879892	0.0008847794964496026	not-binder
REAADESAL	HLA-B*35:03	0.018536946550011636	0.011148886864622799	not-binder
LGIATGKNL	HLA-B*35:03	0.025163534097373486	0.0257043017523795	not-binder
DPASTYIDR	HLA-B*35:03	0.10505210533738137	0.10835217425540102	not-binder
SLLIDFGIA	HLA-B*35:03	5.072702715551714e-05	4.5961058875756005e-05	not-binder
[truncated: 6,276 more rows]
