# Supplementary material for: Peptidome Surveillance Across Evolving SARS-CoV-2 Lineages Reveals HLA Binding Conservation in Nucleocapsid Among Variants With Most Potential for T-Cell Epitope Loss in Spike
Source: Front Immunol. 2022 Jun 23;13:918928. doi: 10.3389/fimmu.2022.918928 (PMC9260595; doi:10.3389/fimmu.2022.918928)
Supplement: Supplementary file 3 [file DataSheet_3.zip › rnn_results/HLA-B38_01_predictionsRNN.csv]

peptide	allele	prediction	prediction_std	classification
AAPATRAAL	HLA-B*38:01	0.12592929787933826	0.1553020651072866	not-binder
AAPEGVPL	HLA-B*38:01	0.011292819224763662	0.009442231708676828	not-binder
AEFVEVTK	HLA-B*38:01	0.015160128989373333	0.029182065375533844	not-binder
AEQRGENALKD	HLA-B*38:01	0.0013101596636261093	0.0014312990491687169	not-binder
AGFAGDDAPR	HLA-B*38:01	0.00355180170154199	0.002823799851852441	not-binder
AGLQFPVGR	HLA-B*38:01	0.0027039403656090146	0.004301712886294266	not-binder
AHAAALGVQDYL	HLA-B*38:01	0.8498243451118469	0.1663758834886393	binder
AHAASDTVGW	HLA-B*38:01	0.7171764135360718	0.2735775804323369	binder
AHAPPGHHSVI	HLA-B*38:01	0.9360080242156983	0.06613252068308953	binder
AHAQNQNYTL	HLA-B*38:01	0.9812848687171936	0.022068441057750493	binder
AHASTTRLYL	HLA-B*38:01	0.9702629566192627	0.00754757777457699	binder
AHDEYLQLL	HLA-B*38:01	0.9884194016456604	0.00956876961022156	binder
AHDEYLQLLNL	HLA-B*38:01	0.8797910332679748	0.16845615841146847	binder
AHDFLAFIL	HLA-B*38:01	0.9645415306091308	0.022997034024226932	binder
AHEDCVNNIRF	HLA-B*38:01	0.7767331838607788	0.21242911327748312	binder
AHEEINITF	HLA-B*38:01	0.9904774904251099	0.0035297851384546402	binder
AHEENSQIYKF	HLA-B*38:01	0.9701183915138245	0.015701051029136687	binder
AHFDGKGEVEEYF	HLA-B*38:01	0.9620161890983582	0.024909354755797745	binder
AHFPGLASELL	HLA-B*38:01	0.9758127212524415	0.010049038583566497	binder
AHFSENPILYL	HLA-B*38:01	0.9854830980300904	0.014170188504543251	binder
AHFSYPFTF	HLA-B*38:01	0.9927932024002075	0.003917234434379198	binder
AHHNYLTRL	HLA-B*38:01	0.942497980594635	0.03892069415057913	binder
AHIDGDHLTLL	HLA-B*38:01	0.9877796053886414	0.014307751145231218	binder
AHIGSFVSF	HLA-B*38:01	0.9957352042198181	0.002234951079551406	binder
AHLPADLEVTL	HLA-B*38:01	0.9807099580764771	0.008533275039522259	binder
AHNSNWYITF	HLA-B*38:01	0.9872891306877136	0.004544636749789348	binder
AHQDDFNQLL	HLA-B*38:01	0.9559434056282043	0.028596538821899126	binder
AHQIFEEFI	HLA-B*38:01	0.5453854516148567	0.3117688011650419	ambiguous
AHQRPDKQNLF	HLA-B*38:01	0.4254130765795708	0.22024070841932075	ambiguous
AHSFVDLLL	HLA-B*38:01	0.9743347287178039	0.021012696974603066	binder
AHSSLQIVL	HLA-B*38:01	0.9884416460990906	0.005504324169098797	binder
AHSTAIAGLTF	HLA-B*38:01	0.9870166540145874	0.008066489406115344	binder
AHTGVIFFL	HLA-B*38:01	0.9790442705154419	0.021169912083648143	binder
AHTIPLVPL	HLA-B*38:01	0.9447295665740967	0.03998142218325756	binder
AHTTVSTNI	HLA-B*38:01	0.794528928399086	0.29213808153892734	binder
AHVPNFIFDEF	HLA-B*38:01	0.9811522364616394	0.010798457573174635	binder
AHWQFETAL	HLA-B*38:01	0.9781897783279419	0.021463115122608147	binder
AHYADVLGLLL	HLA-B*38:01	0.9556343793869019	0.04158328232585941	binder
AHYDPMANIHTF	HLA-B*38:01	0.9947125434875488	0.0032363688090913086	binder
AKMLSIFTEF	HLA-B*38:01	0.1419927582144737	0.13733712662866834	not-binder
ALEEQLQQIRAE	HLA-B*38:01	0.005035122984554619	0.007293160917081266	not-binder
AQAKAESITL	HLA-B*38:01	0.42320705503225325	0.3251834768606795	ambiguous
AQHVEVESI	HLA-B*38:01	0.05100994370877743	0.03822850855246176	not-binder
AQYDELAR	HLA-B*38:01	0.0026329519412684023	0.0047502167094210755	not-binder
AQYEDIANR	HLA-B*38:01	0.007454414366657147	0.009838164828058322	not-binder
AQYEDIAQK	HLA-B*38:01	0.007435729660210199	0.013156433983644139	not-binder
ARALAQEIL	HLA-B*38:01	0.3905660953372717	0.30052801437679194	ambiguous
ARDEIIWLL	HLA-B*38:01	0.9680801153182983	0.039078856796304434	binder
ARLFIFETF	HLA-B*38:01	0.5922888696193696	0.2612204945649028	ambiguous
ARVEGREII	HLA-B*38:01	0.0698193101794459	0.05484748312508204	not-binder
CHSVLPLLL	HLA-B*38:01	0.9091053247451782	0.06444965816561773	binder
DAPLRDPALRQLL	HLA-B*38:01	0.00446982007852057	0.004297062760311692	not-binder
DHFPEILFI	HLA-B*38:01	0.9529156923294068	0.07548491983505715	binder
DHIKFDLEI	HLA-B*38:01	0.9394195079803467	0.08935107101496434	binder
DHLSYFTFI	HLA-B*38:01	0.9117470383644104	0.07810485964833436	binder
DHSAFIILL	HLA-B*38:01	0.9916543960571289	0.003864050883517635	binder
DHSFLTNDEL	HLA-B*38:01	0.9755696773529052	0.01548938548218539	binder
DHSYVELFL	HLA-B*38:01	0.9707895994186402	0.033265047225167155	binder
DNNRSLDLDSIIA	HLA-B*38:01	0.0012436133867595345	0.001189057486146765	not-binder
DSYVGDEAQSK	HLA-B*38:01	0.014553854567930102	0.012915229588391332	not-binder
EDAHITFAI	HLA-B*38:01	0.056757665844634174	0.05658918635431217	not-binder
EEANNDLENKIQ	HLA-B*38:01	0.033408094011247155	0.022628529095347263	not-binder
EESNYELEGKIK	HLA-B*38:01	0.014938237983733416	0.006865216364131573	not-binder
EHDDFFISL	HLA-B*38:01	0.9960497498512269	0.0030155997644917168	binder
EHDDIVSTV	HLA-B*38:01	0.9681312918663025	0.02561947692067409	binder
EHDLAGLLSNVL	HLA-B*38:01	0.9125905632972717	0.06166529956021639	binder
EHDPHVLLAV	HLA-B*38:01	0.9676989674568176	0.03812194261214194	binder
EHEDTDKYRQLL	HLA-B*38:01	0.4608786804485135	0.38888709299908597	ambiguous
EHFQPRPEAVQF	HLA-B*38:01	0.8590880393981933	0.16107031959404233	binder
EHGPNPIL	HLA-B*38:01	0.9699986815452576	0.007137919160861363	binder
EHHEDFEFI	HLA-B*38:01	0.9028459429740906	0.05401089424598017	binder
EHIGIGLLSL	HLA-B*38:01	0.9927909851074219	0.005044559693171939	binder
EHLPARDSPSL	HLA-B*38:01	0.935357928276062	0.048754482458205954	binder
EHLRDTKSTF	HLA-B*38:01	0.7059757143259049	0.336399705240764	binder
EHLRKLEAERL	HLA-B*38:01	0.21485340632498265	0.27200137159711757	not-binder
EHQRKEKELL	HLA-B*38:01	0.17395144775509835	0.241118057287226	not-binder
EHQVELELL	HLA-B*38:01	0.9572983026504517	0.014592021126890689	binder
EHSMDTLLATL	HLA-B*38:01	0.9579875707626343	0.03083288440271737	binder
EHSSLKTHL	HLA-B*38:01	0.9082290768623352	0.08649461132338059	binder
EHVADVDTLL	HLA-B*38:01	0.9726698637008667	0.012830637590425268	binder
EHVKAANRLTL	HLA-B*38:01	0.767955482006073	0.2766464872692918	binder
EHVLLVSIL	HLA-B*38:01	0.9660111784934997	0.03437969957414021	binder
EHVNLFPLF	HLA-B*38:01	0.994734013080597	0.0021953488904927813	binder
EHVPLLLYI	HLA-B*38:01	0.9596352219581604	0.023193298389423894	binder
EQNNDSQLKI	HLA-B*38:01	0.041040829569101336	0.037983327761526166	not-binder
EQRLIYEEL	HLA-B*38:01	0.3431605380028486	0.24822982980286776	not-binder
ESYSVYVYK	HLA-B*38:01	0.001694224716629833	0.0028820260519728563	not-binder
FFNFKVAQTL	HLA-B*38:01	0.007012701264466159	0.0077985291579866795	not-binder
FHADAILSF	HLA-B*38:01	0.9957960605621338	0.002361000862663187	binder
FHAFLKTEF	HLA-B*38:01	0.8935500860214234	0.19555119363591222	binder
FHAQLQLEQL	HLA-B*38:01	0.9647429943084717	0.016174817489860525	binder
FHDGFLLEV	HLA-B*38:01	0.9665857315063476	0.015356927240180297	binder
FHDIERKF	HLA-B*38:01	0.9529627680778503	0.06188022789661473	binder
FHDKYGNAVLA	HLA-B*38:01	0.6556426882743835	0.25572972237932956	binder
FHDPNAIYSEL	HLA-B*38:01	0.9923322081565857	0.006481617057233588	binder
FHDPWKLLI	HLA-B*38:01	0.9622558116912842	0.04891984436991675	binder
FHDTSIHHATHL	HLA-B*38:01	0.9109040021896362	0.03709743712782759	binder
FHDTSSPLLI	HLA-B*38:01	0.9813178539276123	0.012310535207930117	binder
FHEEAGIFKL	HLA-B*38:01	0.9947538614273072	0.003370624139255927	binder
FHEEVEQGVKF	HLA-B*38:01	0.9873351097106934	0.006143603022128492	binder
FHEEYSRLYQL	HLA-B*38:01	0.8764483571052551	0.10760599535410928	binder
FHEGTDVIML	HLA-B*38:01	0.9848142981529235	0.00856080876201736	binder
FHELTALANQI	HLA-B*38:01	0.6668156385421753	0.24462357700732357	binder
FHESGFTTV	HLA-B*38:01	0.8847560286521912	0.183147792022265	binder
FHFSEILDGNQL	HLA-B*38:01	0.7986828804016113	0.1603748112054374	binder
FHFSQAEKVYI	HLA-B*38:01	0.7169367253780365	0.23144654139963092	binder
FHFTSSTEVF	HLA-B*38:01	0.9881722569465637	0.005692414053591012	binder
FHGNSEVNAI	HLA-B*38:01	0.7447345167398453	0.32238383357861294	binder
FHGVSNLQEF	HLA-B*38:01	0.967510986328125	0.016484336278031555	binder
FHHEASGVTV	HLA-B*38:01	0.9408467769622803	0.06367867454757056	binder
FHHPNILEL	HLA-B*38:01	0.9922521710395813	0.006321468978536006	binder
FHIAGDNNPL	HLA-B*38:01	0.951333487033844	0.03455223085205926	binder
FHIDFGHFL	HLA-B*38:01	0.9819168210029602	0.01795267337774946	binder
FHLDPSLTHTI	HLA-B*38:01	0.9778755307197571	0.019683236486851913	binder
FHLDVEDYL	HLA-B*38:01	0.9677302956581115	0.013472219452154896	binder
FHLGKIEELL	HLA-B*38:01	0.95756676197052	0.026567800745505674	binder
FHLIDFNLL	HLA-B*38:01	0.8544928312301636	0.22219617305658995	binder
FHLPDDPSI	HLA-B*38:01	0.9309266924858093	0.08953375927460609	binder
FHNDIDSNSTI	HLA-B*38:01	0.9487799763679504	0.0440989729493813	binder
FHNNIIVLI	HLA-B*38:01	0.9723918199539184	0.026232838715417536	binder
FHNQVEIEFL	HLA-B*38:01	0.9548625707626343	0.04511739609908073	binder
FHQDSRAHLL	HLA-B*38:01	0.8249072313308716	0.1899390633580582	binder
FHQELPLYI	HLA-B*38:01	0.9356674075126648	0.06266325512293881	binder
FHQEQGHQLL	HLA-B*38:01	0.9735435843467712	0.01918227954713324	binder
FHSEDYIDFL	HLA-B*38:01	0.9564008831977844	0.047258319122341526	binder
FHSEEQQL	HLA-B*38:01	0.9738938093185425	0.013646289248521102	binder
FHSEIEDFLL	HLA-B*38:01	0.9680051207542419	0.024365726949242786	binder
FHSGGKFIL	HLA-B*38:01	0.9447341918945312	0.05627877153099278	binder
FHTEALTALL	HLA-B*38:01	0.977334201335907	0.02736272420331837	binder
FHVDVPVQF	HLA-B*38:01	0.9940458416938782	0.005303790630024926	binder
FHVGAFGELW	HLA-B*38:01	0.8740837812423706	0.16578277149708942	binder
FHVIDDFVQF	HLA-B*38:01	0.9818146228790283	0.016042981789900133	binder
FHVNSEVNSVL	HLA-B*38:01	0.9575265526771546	0.05598575853675931	binder
FQDALEPLL	HLA-B*38:01	0.7132548511028289	0.2615622483092507	binder
FQENSTIGQKI	HLA-B*38:01	0.06471051117405295	0.04184632325644552	not-binder
FQSPPTPFL	HLA-B*38:01	0.8130873084068299	0.18505769299946984	binder
FRGPVVPAF	HLA-B*38:01	0.8335745215415955	0.15234646266869797	binder
GAHHGPGVLG	HLA-B*38:01	7.342467160924571e-05	6.932658429825517e-05	not-binder
GGGGGGLGSGGSIR	HLA-B*38:01	0.03229497229331173	0.027486542251438848	not-binder
GGGGLGSGGSIR	HLA-B*38:01	0.016161741045652888	0.017489892237624097	not-binder
GHDCFPVLF	HLA-B*38:01	0.7967677474021911	0.21738014536220115	binder
GHEELVSVLI	HLA-B*38:01	0.8530295968055726	0.10910872400429814	binder
GHYEVTELLL	HLA-B*38:01	0.9365042448043823	0.07909451031618964	binder
GKHWFNLNSLL	HLA-B*38:01	0.04582760578487068	0.06229578616134899	not-binder
GSGSGWSSSRGPY	HLA-B*38:01	0.007200850413937587	0.004416580484015849	not-binder
GVWTYDDATKTF	HLA-B*38:01	0.04112520208582282	0.06234464281720732	not-binder
GYSFTTTAER	HLA-B*38:01	0.0040078179561533036	0.005370017885371366	not-binder
HAAEYGAEALE	HLA-B*38:01	0.0004133613001613412	0.00033620933290808626	not-binder
HDGLTVHLVI	HLA-B*38:01	0.1512253693304956	0.16511024269458918	not-binder
HDTVFQYL	HLA-B*38:01	0.6107818499207497	0.32548177884725193	ambiguous
HEDVSLQYFI	HLA-B*38:01	0.017953540245071054	0.014602903948027893	not-binder
HENVVNLIEI	HLA-B*38:01	0.12584730256348847	0.15917826502489002	not-binder
HEVMEQQTI	HLA-B*38:01	0.22184660844504833	0.3009598062513422	not-binder
HFLELVTL	HLA-B*38:01	0.1387870403006673	0.17150814248965232	not-binder
HHALELEYL	HLA-B*38:01	0.9792120814323425	0.00873002329073134	binder
HHANPILLL	HLA-B*38:01	0.994875705242157	0.0018032854073873727	binder
HHAPLPSHL	HLA-B*38:01	0.9924939274787903	0.00501784511180103	binder
HHASENNRIFTL	HLA-B*38:01	0.9669596076011657	0.03534347445404481	binder
HHDASTFTINI	HLA-B*38:01	0.8513481855392456	0.17997070094541134	binder
HHDHHDEFCL	HLA-B*38:01	0.8124366164207458	0.18223784783803787	binder
HHDIHPINQYL	HLA-B*38:01	0.9546395778656006	0.07302549401701686	binder
HHDIKPSNI	HLA-B*38:01	0.8847748041152954	0.09416495990988298	binder
HHDYSTYTFL	HLA-B*38:01	0.982921302318573	0.011172884384068545	binder
HHEEDFFLYI	HLA-B*38:01	0.8748896718025208	0.13382791110328704	binder
HHEETLQHEKI	HLA-B*38:01	0.4438686460256577	0.2063403133219941	ambiguous
HHELVALLL	HLA-B*38:01	0.984457814693451	0.011221735410451792	binder
HHELVYEAII	HLA-B*38:01	0.8755594491958618	0.13507648121199506	binder
HHFPGPLLV	HLA-B*38:01	0.9883644580841064	0.006239620788680878	binder
HHFVPLVTL	HLA-B*38:01	0.9954014420509338	0.0046403869335765605	binder
HHGPMAVAF	HLA-B*38:01	0.9718234658241272	0.027703517809856765	binder
HHGQAQPGL	HLA-B*38:01	0.9125396847724915	0.04440104510785132	binder
HHGTSILTLF	HLA-B*38:01	0.9733854532241821	0.015452733119180622	binder
HHHGTSILTLF	HLA-B*38:01	0.9777405023574829	0.020337418458503998	binder
HHHLGSVILIF	HLA-B*38:01	0.8799250721931458	0.17189071572695788	binder
HHHYEGAVVI	HLA-B*38:01	0.906694769859314	0.06392030603876146	binder
HHIDSANALY	HLA-B*38:01	0.9627685546875	0.03015072612894588	binder
HHIEPFCKL	HLA-B*38:01	0.9848693609237671	0.007292946599842316	binder
HHIVLNVPAADLL	HLA-B*38:01	0.5629941254854203	0.363925348844511	ambiguous
HHLEEPVIFI	HLA-B*38:01	0.9734408736228943	0.01872457560760679	binder
HHLGSVILIF	HLA-B*38:01	0.9721501469612122	0.02986442534097661	binder
HHLLLEVEVI	HLA-B*38:01	0.7052965015172958	0.311438906825666	binder
HHQASETHNVI	HLA-B*38:01	0.7865281939506531	0.210525957664705	binder
HHQYNPKFQTLF	HLA-B*38:01	0.774674117565155	0.1776804803541455	binder
HHQYNPKFQTL	HLA-B*38:01	0.8986096739768982	0.1078247482039675	binder
HHSALLILL	HLA-B*38:01	0.9772181272506714	0.030745211651517786	binder
HHSEEGRDTL	HLA-B*38:01	0.9847925186157227	0.012789286956214316	binder
HHSFDLVIF	HLA-B*38:01	0.9870383858680725	0.008770591024827227	binder
HHSGILPIL	HLA-B*38:01	0.9936774134635925	0.002993623908883566	binder
HHSKWLDETL	HLA-B*38:01	0.9777942299842834	0.015000681060700223	binder
HHSSEDYNL	HLA-B*38:01	0.9624716520309449	0.04714329653761062	binder
HHSYEDTGLL	HLA-B*38:01	0.9670690417289733	0.03005295851490904	binder
HHVAESSLSRL	HLA-B*38:01	0.9454605221748352	0.05454669277797038	binder
HHVYLEGTLL	HLA-B*38:01	0.9741623640060425	0.013860073623683767	binder
HHYQAGESL	HLA-B*38:01	0.9936163663864136	0.004293441559071802	binder
HHYQAGESLRF	HLA-B*38:01	0.9809222221374512	0.00787234551404207	binder
HHYTEAERSLL	HLA-B*38:01	0.967309033870697	0.02208385441523081	binder
HLAWFGDSL	HLA-B*38:01	0.024171065911650656	0.0066458609436853165	not-binder
HLPETKFSEL	HLA-B*38:01	0.31653369814157484	0.24904946636559602	not-binder
HLQLAIRNDEELNK	HLA-B*38:01	0.001960892896113364	0.0030486324188357967	not-binder
HPISDHEATL	HLA-B*38:01	0.4644933491945267	0.2821163703975802	ambiguous
HQAEYELNI	HLA-B*38:01	0.3244485860690475	0.27879500850098304	not-binder
HQDNNFLYL	HLA-B*38:01	0.9632418870925903	0.03134773606395744	binder
HQDQLQVLL	HLA-B*38:01	0.9084178686141968	0.06075186767977993	binder
HQDSRAHLL	HLA-B*38:01	0.8028425961732865	0.2851197609222157	binder
HQHEYFFLI	HLA-B*38:01	0.6818864524364472	0.31403463149868405	binder
HQNVESHLL	HLA-B*38:01	0.8816784977912903	0.1367527568581121	binder
HQTELGNQLEY	HLA-B*38:01	0.22936422731727363	0.24717686236818606	not-binder
HRAQLQIRI	HLA-B*38:01	0.476739078015089	0.3363572088689533	ambiguous
HRFLGTVEKEATF	HLA-B*38:01	0.6930056214332581	0.28778912113858324	binder
HRIPEPEAAVLF	HLA-B*38:01	0.9202445387840271	0.07254290561298621	binder
HRLDEDWDSALF	HLA-B*38:01	0.9258505821228027	0.0830235550879613	binder
HSLSSSESL	HLA-B*38:01	0.02405050303786993	0.019878750313649916	not-binder
HSLTMDLWIP	HLA-B*38:01	0.0002530012294300832	0.00035859172614794045	not-binder
HTLNQIDSVK	HLA-B*38:01	0.00027671753996401095	0.0003861923929823895	not-binder
IAPTGHSL	HLA-B*38:01	0.1442592054605484	0.11037281379010287	not-binder
IDHDQVLV	HLA-B*38:01	0.006405497707601171	0.007509843235186983	not-binder
IDTIEIITDR	HLA-B*38:01	0.003630229225382209	0.0033422101542440723	not-binder
IEEELGSK	HLA-B*38:01	0.0004429318774782587	0.0003724129302181854	not-binder
IHAGIIADEL	HLA-B*38:01	0.962904155254364	0.02134688301432414	binder
IHDFMSEYLI	HLA-B*38:01	0.8047449827194214	0.11815463846715255	binder
IHDILDLTF	HLA-B*38:01	0.9534444093704224	0.07079486479140916	binder
IHDLFPSLI	HLA-B*38:01	0.9779137372970581	0.007634412515073685	binder
IHDNSVLRNFL	HLA-B*38:01	0.8210607051849366	0.15371945588602082	binder
IHEDQTVYI	HLA-B*38:01	0.8629634618759155	0.15847231939911927	binder
IHEEFSEHALL	HLA-B*38:01	0.9511752247810363	0.04168165870661654	binder
IHFFGEEYL	HLA-B*38:01	0.9388054847717285	0.02485153616799001	binder
IHFKETEIL	HLA-B*38:01	0.9525996565818786	0.030184371306370278	binder
IHHGGLLPI	HLA-B*38:01	0.8588537693023681	0.08622173265827834	binder
IHIDPATHRQKL	HLA-B*38:01	0.45897865295410156	0.31580270582183856	ambiguous
IHILDVLVL	HLA-B*38:01	0.9564617514610291	0.03336336960530219	binder
IHILEVTNNL	HLA-B*38:01	0.9127017378807067	0.04905164039995275	binder
IHLGHILFL	HLA-B*38:01	0.9338049173355103	0.045353646644741	binder
IHLHTEALL	HLA-B*38:01	0.9391146302223206	0.03604131532739193	binder
IHSDPHPGNVL	HLA-B*38:01	0.9686162233352661	0.032161906741202714	binder
IHSSIVSTLL	HLA-B*38:01	0.9687881231307983	0.013375322473583778	binder
IHTEVINNL	HLA-B*38:01	0.9856293201446533	0.010876876163014944	binder
IHVDFPVIL	HLA-B*38:01	0.9868628025054932	0.007427082336305165	binder
IHYLDTTTLI	HLA-B*38:01	0.8838631510734558	0.07226839661373421	binder
IIAPPERK	HLA-B*38:01	0.00029922581097707734	0.00033750480457960745	not-binder
IIHEIAVLEL	HLA-B*38:01	0.1017086949199438	0.13044938209348717	not-binder
ILADLHSADQL	HLA-B*38:01	0.05829695351421833	0.04562104096711988	not-binder
ILATDDPNF	HLA-B*38:01	0.010032623255392536	0.014666794776754161	not-binder
ILDPHVVLL	HLA-B*38:01	0.6505943894386291	0.36041171578079123	ambiguous
ILILDNDGDRL	HLA-B*38:01	0.01176887375768274	0.008107549380205827	not-binder
ILINDAGEVRL	HLA-B*38:01	0.023208637814968826	0.01571380357922078	not-binder
ILLDDTGLAYI	HLA-B*38:01	0.003693017060868442	0.00437805418349799	not-binder
IQDEEFYTL	HLA-B*38:01	0.8476207256317139	0.10640723668760983	binder
IRTPTGDEF	HLA-B*38:01	0.546729388833046	0.2641699252502128	ambiguous
ISPSRTEAL	HLA-B*38:01	0.16106880009174346	0.24859908896775385	not-binder
ISPTGHSL	HLA-B*38:01	0.05936192683875561	0.046153980637203613	not-binder
ISSPTETER	HLA-B*38:01	0.00045632522760570283	0.0006973981120892987	not-binder
ITQIEHEVS	HLA-B*38:01	0.00014847037582512712	0.00020825345753689643	not-binder
IWQTHNALFI	HLA-B*38:01	0.0011548864305950702	0.0012280970723673758	not-binder
KAPSAARSL	HLA-B*38:01	0.020609379513189197	0.013137580064875984	not-binder
KHVEFDFLI	HLA-B*38:01	0.7636706799268722	0.3094866722741417	binder
KLIDDQDISI	HLA-B*38:01	0.0030075057060457767	0.005024091271942116	not-binder
KNRKDIENQYETQ	HLA-B*38:01	0.0002163044504982281	0.0002507736625077236	not-binder
KQDDSQSSNQF	HLA-B*38:01	0.3823422800283879	0.1930728836730783	not-binder
KQILEGVYYL	HLA-B*38:01	0.2702852215617895	0.21718154693854277	not-binder
KVFKQYANDNGVD	HLA-B*38:01	0.0044846745964605365	0.004353693659431956	not-binder
LEDALQQAKED	HLA-B*38:01	0.001195932918926701	0.0016067234581429422	not-binder
LEQQNQVL	HLA-B*38:01	0.10524882809258998	0.1600986353679194	not-binder
LHAQPIISI	HLA-B*38:01	0.9666668772697449	0.023879922372131577	binder
LHDATRDLVL	HLA-B*38:01	0.9468177795410156	0.058439025003909295	binder
LHDDRGPVL	HLA-B*38:01	0.941195833683014	0.04104643511387129	binder
LHDERFEKF	HLA-B*38:01	0.9546302676200866	0.023359819151551667	binder
LHDTVTTLI	HLA-B*38:01	0.9464345335960388	0.040252579603896034	binder
LHDTVTTLIL	HLA-B*38:01	0.9678886651992797	0.025229223015972656	binder
LHEDFVVEL	HLA-B*38:01	0.9843602895736694	0.02007335038524897	binder
LHEEATMTI	HLA-B*38:01	0.9718274474143982	0.015547999179911403	binder
LHEGTGPRVI	HLA-B*38:01	0.5875139832496643	0.2591740442286695	ambiguous
LHFADDISI	HLA-B*38:01	0.9310465216636657	0.06350012259430404	binder
LHIATEDNI	HLA-B*38:01	0.5743652393110097	0.317023466666219	ambiguous
LHIDPNFASL	HLA-B*38:01	0.990046226978302	0.006197609656193685	binder
LHIEAYNETF	HLA-B*38:01	0.9827907681465149	0.008260547372928006	binder
LHIESQVELL	HLA-B*38:01	0.9330678939819336	0.038492049981353235	binder
LHIPYAGETL	HLA-B*38:01	0.968045687675476	0.018402727944443607	binder
LHNNLLTYL	HLA-B*38:01	0.9487275600433349	0.024336525772226694	binder
LHQDPGQPLYI	HLA-B*38:01	0.5060279246419668	0.28489953969275794	ambiguous
LHSEEFLSF	HLA-B*38:01	0.9765882372856141	0.0064435422601540875	binder
LHSNPEPKTF	HLA-B*38:01	0.7910520553588867	0.20487582763755968	binder
LHVNPYIGLFF	HLA-B*38:01	0.8718913435935974	0.14862442213085789	binder
LHVSGESSVF	HLA-B*38:01	0.9149091601371765	0.10744242044851163	binder
LHYFPEYQW	HLA-B*38:01	0.5043047386221587	0.2992771780869823	ambiguous
LLEGEESR	HLA-B*38:01	0.0002388783347669232	0.0003199733630972737	not-binder
LLLDDSLVSIF	HLA-B*38:01	0.02535328867379576	0.029545835946989365	not-binder
LLLPGELAK	HLA-B*38:01	0.0004528090779785998	0.00048470372927267427	not-binder
LPEPNILQLL	HLA-B*38:01	0.08723555505275726	0.07200480313023275	not-binder
LPVNDEHVTV	HLA-B*38:01	0.0047480636974796655	0.0036416842865300493	not-binder
LPWWLILI	HLA-B*38:01	0.012796999773127028	0.024444660707378177	not-binder
LQADDGKIVIF	HLA-B*38:01	0.3172839283943176	0.2184926094972357	not-binder
LQDAEIAR	HLA-B*38:01	0.0006633987346504	0.0008152389477927906	not-binder
LQHPDPIVI	HLA-B*38:01	0.08161696400493383	0.12290993758742876	not-binder
LRDTEEMLSK	HLA-B*38:01	0.0005176085456696456	0.0008881951799095593	not-binder
LSVVASSNHT	HLA-B*38:01	8.057123668550047e-05	0.00013244549234619755	not-binder
LTVGNNKTL	HLA-B*38:01	0.0028714262967696413	0.003944879325779772	not-binder
MHAPGMKKI	HLA-B*38:01	0.8707658410072326	0.1285462681222858	binder
MHAQSAELQRL	HLA-B*38:01	0.9146971106529236	0.1265107693269278	binder
MHINVAVETL	HLA-B*38:01	0.9947296619415283	0.0019301117223316886	binder
MHISESQQEF	HLA-B*38:01	0.9936167359352112	0.0031855176880417014	binder
MHSAGTPGL	HLA-B*38:01	0.9600914478302002	0.02922351401557718	binder
MLDNSFERL	HLA-B*38:01	0.09582774937152863	0.12868707890342548	not-binder
MQDKSSYLL	HLA-B*38:01	0.955655550956726	0.01515181610298188	binder
MQDSRLYLI	HLA-B*38:01	0.6691842615604401	0.28016194312666315	binder
MRLSLPLLL	HLA-B*38:01	0.9717911720275879	0.014675111745463255	binder
MRMVLNESL	HLA-B*38:01	0.9442078351974488	0.03756116327366588	binder
NAPWAVTSL	HLA-B*38:01	0.4956600248813629	0.20048149260434067	ambiguous
NHADILLINL	HLA-B*38:01	0.994660747051239	0.004136419738075714	binder
NHALELLVI	HLA-B*38:01	0.9816272377967834	0.010809994096670305	binder
NHALPVYVF	HLA-B*38:01	0.9967010140419006	0.0021891164175633264	binder
NHDASSIPRL	HLA-B*38:01	0.9950392246246338	0.002866126756060969	binder
NHDDLMSVVVF	HLA-B*38:01	0.9916400194168091	0.004890400175954722	binder
NHDFSAGLII	HLA-B*38:01	0.9675070762634277	0.014566180314727875	binder
NHDGDFGITL	HLA-B*38:01	0.9950025320053101	0.0051304218615320744	binder
NHDKEIFF	HLA-B*38:01	0.9663779616355896	0.016766041464781868	binder
NHDPQFEPI	HLA-B*38:01	0.9482825398445129	0.0477205314453528	binder
NHDQHGRNSLL	HLA-B*38:01	0.8011932522058487	0.2777739154429194	binder
NHEEATLGAFL	HLA-B*38:01	0.979707908630371	0.01779246567293249	binder
NHENEDIYKL	HLA-B*38:01	0.926611864566803	0.11545956647314165	binder
NHGVLKITI	HLA-B*38:01	0.9659075617790223	0.01940788721098648	binder
NHHTDTFL	HLA-B*38:01	0.9766565203666687	0.021375723847317542	binder
NHINVELSLL	HLA-B*38:01	0.9857062339782715	0.008640927106220019	binder
NHITHTGVYL	HLA-B*38:01	0.9938130617141724	0.004843568698046909	binder
NHLDSHILL	HLA-B*38:01	0.9932685256004333	0.003926753789819794	binder
NHLESDGQITI	HLA-B*38:01	0.969836163520813	0.020604346376142387	binder
NHNFEIDFL	HLA-B*38:01	0.9787843108177186	0.020752323180205506	binder
NHQEVVELL	HLA-B*38:01	0.993088960647583	0.005298120475926899	binder
NHQEVVELLI	HLA-B*38:01	0.9444644927978516	0.051117230207527245	binder
NHQGATPLVL	HLA-B*38:01	0.9921852827072144	0.005648842101171374	binder
NHQLPSEHQTI	HLA-B*38:01	0.921212351322174	0.07443399017263926	binder
NHQQPNGGEPFL	HLA-B*38:01	0.8054728269577026	0.30412939447112297	binder
NHQQPNGGEPFLI	HLA-B*38:01	0.6102921605110169	0.22802008198934315	ambiguous
NHSFALTLF	HLA-B*38:01	0.9887564301490783	0.007441554913896773	binder
NHVGLGPIESI	HLA-B*38:01	0.940465247631073	0.0751985248619059	binder
NHVSQASVTI	HLA-B*38:01	0.9921057343482971	0.004407322624172195	binder
NISHNTQDILI	HLA-B*38:01	0.0004974139272235333	0.00032534370612145354	not-binder
NKTAIGDYLGE	HLA-B*38:01	0.006788487202720716	0.006596648294277453	not-binder
NQIPIISAEHL	HLA-B*38:01	0.780029010772705	0.14918151515296477	binder
NQSELAVLL	HLA-B*38:01	0.9151223182678223	0.046562726915620196	binder
NRAHVQELL	HLA-B*38:01	0.8768512606620789	0.06996971109234362	binder
NRDFILYRF	HLA-B*38:01	0.6740687392652035	0.3438337085109192	binder
NREGSPDTNRI	HLA-B*38:01	0.30869210660457613	0.22771689344313162	not-binder
NRFEDILSLF	HLA-B*38:01	0.9849312424659729	0.009988919908214112	binder
NRHYYSITI	HLA-B*38:01	0.6843677222728729	0.2058700738126202	binder
NRIAIYELL	HLA-B*38:01	0.9723817944526673	0.015909483775486514	binder
NRIEENTGHTF	HLA-B*38:01	0.9898270010948181	0.005901769762564949	binder
NRIGGVQQDTI	HLA-B*38:01	0.758787202835083	0.24335008013941647	binder
NRLEVVKEFL	HLA-B*38:01	0.9203409314155578	0.040034162121969336	binder
NRTDVVLIL	HLA-B*38:01	0.9878735303878784	0.009658469740367291	binder
PANRDLHIP	HLA-B*38:01	2.3450324533769162e-05	1.4998772031640243e-05	not-binder
PAPPKPEPK	HLA-B*38:01	0.00033963480273087044	0.0002884661455559711	not-binder
PENVEIFAHLL	HLA-B*38:01	0.033876918721944094	0.0205754487822789	not-binder
PGLARQAPKPRKQ	HLA-B*38:01	0.0007989715464645997	0.0006170644385202005	not-binder
QEYDESGPSIVHRK	HLA-B*38:01	0.012818883112049661	0.014674272438314357	not-binder
QEYPDLIHI	HLA-B*38:01	0.11562407054007054	0.17609116846859382	not-binder
QHADPPVQIL	HLA-B*38:01	0.9914696455001831	0.005864524738468433	binder
QHADVARAML	HLA-B*38:01	0.9867383003234863	0.008997998488169482	binder
QHAWAQLTF	HLA-B*38:01	0.9904619574546814	0.004490255451114962	binder
QHDLFFDTL	HLA-B*38:01	0.9834010362625122	0.015487701256156236	binder
QHDSGAAVIQL	HLA-B*38:01	0.9876018643379212	0.011533554482534897	binder
QHDVFGDISF	HLA-B*38:01	0.9853953719139099	0.012028961307790513	binder
QHDVFGDISFL	HLA-B*38:01	0.9342323064804077	0.05461005230358896	binder
QHDVLFSYL	HLA-B*38:01	0.9804077386856079	0.010308185649752772	binder
QHEDLAKKSI	HLA-B*38:01	0.6594616115093231	0.2535333004103805	binder
QHEDLINLQSF	HLA-B*38:01	0.9800032258033753	0.014700579146797885	binder
QHEDLNEVAKLF	HLA-B*38:01	0.7833542048931121	0.22021522860598686	binder
QHEIFVDYEL	HLA-B*38:01	0.8719463288784027	0.20682226621924002	binder
QHELGNVFLKF	HLA-B*38:01	0.6454137802124024	0.3426335937480325	ambiguous
QHETSSPAL	HLA-B*38:01	0.9391288995742798	0.07426962392931649	binder
QHETSSPALL	HLA-B*38:01	0.9284957766532898	0.09466175583565274	binder
QHFGMVELL	HLA-B*38:01	0.9673619747161866	0.04042074224796596	binder
QHFLEPEVNL	HLA-B*38:01	0.9690016269683838	0.011769112710012233	binder
QHGDTFTVL	HLA-B*38:01	0.9820257782936096	0.01701035647606496	binder
QHIDFVTAI	HLA-B*38:01	0.990366005897522	0.008708184018965988	binder
QHIGTGNLYI	HLA-B*38:01	0.9044073700904847	0.07937695155033847	binder
QHIYKEIVNF	HLA-B*38:01	0.968224823474884	0.02482262957514552	binder
QHLIIFDYI	HLA-B*38:01	0.6518335163593292	0.35046692942241414	ambiguous
QHLLSIDEPLF	HLA-B*38:01	0.811538577079773	0.30107052492759767	binder
QHLNPDPQLI	HLA-B*38:01	0.7780518949031829	0.186063080256304	binder
QHLVQQLVL	HLA-B*38:01	0.9852015852928162	0.00513961845834646	binder
QHNPVPDFI	HLA-B*38:01	0.7709630615077913	0.3826348538421379	binder
QHQAWLQSI	HLA-B*38:01	0.9097059369087219	0.11596659073161976	binder
QHQEFSFLL	HLA-B*38:01	0.9839430809020996	0.0110371749831949	binder
QHQGAVELLVF	HLA-B*38:01	0.9660672426223755	0.01945156288221517	binder
QHQLDTILFF	HLA-B*38:01	0.871626877784729	0.11794637624406255	binder
QHQLIDQQARL	HLA-B*38:01	0.8387288808822632	0.05255595186962079	binder
QHQLPQPGAQRF	HLA-B*38:01	0.5329461209475994	0.2853475390151346	ambiguous
QHSLPLLLI	HLA-B*38:01	0.9197997927665711	0.11860766554186843	binder
QHSNVVINLI	HLA-B*38:01	0.9102763891220093	0.05956733609438581	binder
QHSSFFIFL	HLA-B*38:01	0.9564966082572937	0.03732529174339369	binder
QHVMEELFQSSF	HLA-B*38:01	0.7425295561552048	0.30816599032289177	binder
QQDAQEFFL	HLA-B*38:01	0.09612849075347185	0.09031611504156482	not-binder
QRAHVQEFF	HLA-B*38:01	0.5577262461185455	0.3068693149030157	ambiguous
QRDEQLLTNVL	HLA-B*38:01	0.9487461686134339	0.038270049650833235	binder
QRIDEFEAL	HLA-B*38:01	0.9914705038070679	0.007406935119696848	binder
QRIIQQETL	HLA-B*38:01	0.9350705862045288	0.034135365661785724	binder
QRLAGNEQV	HLA-B*38:01	0.07414865652099252	0.07419065445776801	not-binder
QRLDLQIKL	HLA-B*38:01	0.9476818084716797	0.054093992499957354	binder
QRYADFTLL	HLA-B*38:01	0.9263259172439575	0.10501564414029817	binder
QVAEEHYSLFL	HLA-B*38:01	0.004292691731825471	0.0027897172169531305	not-binder
QVHPDTGISSK	HLA-B*38:01	0.0014948969734177807	0.00180479546179052	not-binder
RHLDFFEML	HLA-B*38:01	0.9768646717071533	0.009303617591670607	binder
RLQEGDKI	HLA-B*38:01	1.7288571416429477e-05	1.4275594929563573e-05	not-binder
RMDELFVLI	HLA-B*38:01	0.21709898775443434	0.25441463796968444	not-binder
RNVSTGDVNVE	HLA-B*38:01	0.0002558504127591732	0.00029060453933849435	not-binder
RQGVDADING	HLA-B*38:01	0.0004888168859906727	0.0008807771966288571	not-binder
RQGVDADINGL	HLA-B*38:01	0.2499195696786046	0.2434862022406294	not-binder
SAHSEIELL	HLA-B*38:01	0.004056227672845125	0.00549908095308286	not-binder
SAPSRATAL	HLA-B*38:01	0.17368648312985896	0.2340276013058274	not-binder
SFPAALIILL	HLA-B*38:01	0.008038623165339232	0.007372568221695548	not-binder
SGHVELYTI	HLA-B*38:01	0.005794411743409	0.005269749056688475	not-binder
SGKSNLMDAISFV	HLA-B*38:01	0.00125517840019711	0.001981136996168779	not-binder
SHAENILQIF	HLA-B*38:01	0.9934731006622315	0.0048441601525076395	binder
SHAIFTITI	HLA-B*38:01	0.9910274505615234	0.006856694978315399	binder
SHAPYLLVF	HLA-B*38:01	0.9942460417747497	0.0050466290257569464	binder
SHATQAIFEIL	HLA-B*38:01	0.9690588474273681	0.029456713240209122	binder
SHAVFQIYL	HLA-B*38:01	0.9914496541023254	0.005919756850345346	binder
SHDDTILIWDF	HLA-B*38:01	0.9061656475067139	0.08844133156485189	binder
SHDFLETRF	HLA-B*38:01	0.9758519530296326	0.016189058569972898	binder
SHDYPGEGIYLL	HLA-B*38:01	0.9701442003250123	0.014884819576776525	binder
SHEAGDPQLF	HLA-B*38:01	0.9599236488342285	0.023526162277479327	binder
SHEDYRVFI	HLA-B*38:01	0.8936527967453003	0.13310290242893033	binder
SHENPVDILI	HLA-B*38:01	0.9338677406311036	0.05213957338078153	binder
SHEQIILLL	HLA-B*38:01	0.9874924778938293	0.008280576925524674	binder
SHETRLPSNTL	HLA-B*38:01	0.7813235998153687	0.22658577510966846	binder
SHEVTVVLF	HLA-B*38:01	0.9688460826873779	0.03751035007977028	binder
SHFDDFVTNLI	HLA-B*38:01	0.9460471391677856	0.052317952739367186	binder
SHFKESGHNKL	HLA-B*38:01	0.908712637424469	0.06521090548704302	binder
SHFNLKEKEYF	HLA-B*38:01	0.9045190811157227	0.06654996773658835	binder
SHFVEPVYL	HLA-B*38:01	0.995061719417572	0.0031472145260262505	binder
SHGELQYYL	HLA-B*38:01	0.9630878686904907	0.024664891050255558	binder
SHHQIFVFI	HLA-B*38:01	0.9614384770393372	0.027066326197762273	binder
SHIATEMNQVF	HLA-B*38:01	0.9886494159698487	0.005822625184015349	binder
SHIDQREKI	HLA-B*38:01	0.6681216031312942	0.2846715229850304	binder
SHIKDFAAKL	HLA-B*38:01	0.977165675163269	0.01456853856852047	binder
SHILISGDGL	HLA-B*38:01	0.966775631904602	0.020153184596096402	binder
SHINTVFVL	HLA-B*38:01	0.9957122325897216	0.0024077567944361354	binder
SHIPLIIQF	HLA-B*38:01	0.9960632205009461	0.0024226559642537442	binder
SHIVRGEHTF	HLA-B*38:01	0.9760450124740601	0.020676479498902924	binder
SHKGEEPTI	HLA-B*38:01	0.7399195730686188	0.13636350742048114	binder
SHLNALEERF	HLA-B*38:01	0.9670914292335511	0.008891506867668427	binder
SHLNLLLGF	HLA-B*38:01	0.9794915676116943	0.01045029949803769	binder
SHQEAISKI	HLA-B*38:01	0.8821010112762451	0.19497502823295335	binder
SHQEILILL	HLA-B*38:01	0.9917055845260621	0.005064949008361122	binder
SHQGDYAVL	HLA-B*38:01	0.9604172348976135	0.032309329223592226	binder
SHQQYFYKI	HLA-B*38:01	0.7580168724060059	0.28647161873132415	binder
SHSDGSFNLL	HLA-B*38:01	0.9700299263000488	0.030606911040692884	binder
SHSGPEISRI	HLA-B*38:01	0.9139238476753235	0.06724062904811696	binder
SHSGSDSPTL	HLA-B*38:01	0.9778403162956237	0.012409458476954183	binder
SHSLVELLNQI	HLA-B*38:01	0.6649621516466141	0.28437491738015475	binder
SHSPVALLNTL	HLA-B*38:01	0.9779871940612793	0.027066363435534216	binder
SHSTPSSSI	HLA-B*38:01	0.876683235168457	0.14860779515620573	binder
SHSVLNLLF	HLA-B*38:01	0.9778244972229004	0.011495896572491811	binder
SHVNYFLDQF	HLA-B*38:01	0.9575581789016724	0.04113154506229323	binder
SHVPYTSVFL	HLA-B*38:01	0.9902835130691529	0.0063689832898620015	binder
SHVSLVQLTL	HLA-B*38:01	0.9930074691772461	0.005452620689830227	binder
SHWPFFEAF	HLA-B*38:01	0.9929753065109252	0.0033435457541670936	binder
SHYPFFSTF	HLA-B*38:01	0.9961386919021606	0.002305448277018361	binder
SIPEKNRPL	HLA-B*38:01	0.006534292630385607	0.004275756967933735	not-binder
SIPGGYNAL	HLA-B*38:01	0.04571669213473797	0.042216374509530905	not-binder
SLGGGFGGGSRGF	HLA-B*38:01	0.13937024027109146	0.20151617664336213	not-binder
SLLDDTTVTL	HLA-B*38:01	0.05874097282066941	0.041379351847790964	not-binder
SLVNLGGSK	HLA-B*38:01	0.0004797458470420679	0.0005354052724551755	not-binder
SLVNLGGSKSISIS	HLA-B*38:01	0.006632795324549079	0.007435340728484274	not-binder
SQDDSPGAQATL	HLA-B*38:01	0.5865583471953869	0.4194740761401803	ambiguous
SQDPGTHVV	HLA-B*38:01	0.7733852624893188	0.2116694613458941	binder
SQDPPEKSI	HLA-B*38:01	0.0770533852162771	0.06637262405280825	not-binder
SRDPGHFLI	HLA-B*38:01	0.6895927309989929	0.3567496832388391	binder
SREPSQVIF	HLA-B*38:01	0.746590542793274	0.15171971304052806	binder
SSPQPGSAL	HLA-B*38:01	0.04534146678633988	0.04638015603678456	not-binder
SSSGGGGGGGRF	HLA-B*38:01	0.08843522181268781	0.049378022259906465	not-binder
SSSKGSLGGGF	HLA-B*38:01	0.03328113292809576	0.02236761036259115	not-binder
SVPEAQSAL	HLA-B*38:01	0.024674321711063384	0.019022348905262682	not-binder
SYLDKVQAL	HLA-B*38:01	0.44604514390230177	0.35559445754208474	ambiguous
TAPTGHTL	HLA-B*38:01	0.11776849441230297	0.08788254425177715	not-binder
TEDGNILQL	HLA-B*38:01	0.07558251162990928	0.121197644173709	not-binder
TEIEDSHTL	HLA-B*38:01	0.47371466308832166	0.39034899042463567	ambiguous
TFTVTEKPEVID	HLA-B*38:01	0.001503319971379824	0.00176448853064545	not-binder
THADYVLEM	HLA-B*38:01	0.9957051992416381	0.003056563782293332	binder
THAPLPEVQLL	HLA-B*38:01	0.9727615237236023	0.03796816584916774	binder
THAPPGEFNEV	HLA-B*38:01	0.9439562201499939	0.050988385678949075	binder
THDEDFVELL	HLA-B*38:01	0.982476007938385	0.016888193907125554	binder
THDELIQLVL	HLA-B*38:01	0.9944673418998718	0.002651582024348708	binder
THDLLDICL	HLA-B*38:01	0.8901211380958557	0.139125869947921	binder
THDSVTVLLF	HLA-B*38:01	0.9921568155288696	0.003466686816052356	binder
THEGDPLESVVFI	HLA-B*38:01	0.08574009742587804	0.0951572679812358	not-binder
THEGNKTFI	HLA-B*38:01	0.8098647713661193	0.12395777712910198	binder
THEKLDFRLHF	HLA-B*38:01	0.46581937968730924	0.1980512679558759	ambiguous
THENENYLL	HLA-B*38:01	0.9536194562911987	0.031603579576950126	binder
THFDTIFEVF	HLA-B*38:01	0.9943230628967286	0.002468441795403986	binder
THFKELPTLL	HLA-B*38:01	0.9712133049964905	0.015551323070309021	binder
THFSAGVLQLL	HLA-B*38:01	0.9837841510772705	0.008113061969110779	binder
THHLFVIFF	HLA-B*38:01	0.8919494867324829	0.09234077677525673	binder
THICPVYEGF	HLA-B*38:01	0.9518919944763183	0.020328346181040634	binder
THILTPQKL	HLA-B*38:01	0.9895533323287964	0.007077543434073649	binder
THISALLQYI	HLA-B*38:01	0.9524198293685913	0.0394414575471897	binder
THISNDYGNNFL	HLA-B*38:01	0.9414335727691651	0.05621946323061065	binder
THITAQTAVLI	HLA-B*38:01	0.898471999168396	0.1111570659469911	binder
THLDAGALTTTF	HLA-B*38:01	0.9920913338661194	0.005468341090342549	binder
THLDYVDTERI	HLA-B*38:01	0.8298210859298706	0.22243755026008968	binder
THLEYFSLW	HLA-B*38:01	0.9274346232414246	0.032426611730590846	binder
THLHRVVSELL	HLA-B*38:01	0.6721411615610122	0.2928215111584521	binder
THLINFSETL	HLA-B*38:01	0.9880521059036255	0.006075280064599214	binder
THLSGLLDIF	HLA-B*38:01	0.9104651570320129	0.11051218166363529	binder
THLTSMFEYL	HLA-B*38:01	0.923127543926239	0.10135309281328797	binder
THMNSSEKLQF	HLA-B*38:01	0.9470006823539734	0.032883266045464404	binder
THNLMELLI	HLA-B*38:01	0.9622406959533691	0.014228335476215933	binder
THQAAHIQL	HLA-B*38:01	0.9815011143684387	0.015531017863676588	binder
THQGAGLNMTV	HLA-B*38:01	0.8369269967079163	0.18974478094716882	binder
THQKGKVVF	HLA-B*38:01	0.8355684399604797	0.10855437616030884	binder
THSDDVTQV	HLA-B*38:01	0.9027886271476746	0.12342466458927323	binder
THSLPLLLF	HLA-B*38:01	0.9754454851150512	0.025519032305355134	binder
THSPSSSSI	HLA-B*38:01	0.957111918926239	0.03357941162930287	binder
THSPYVAQILL	HLA-B*38:01	0.9780346155166626	0.009217221438408862	binder
THSSVVLQGF	HLA-B*38:01	0.9863291501998901	0.006905857666666934	binder
THVDILNDFTL	HLA-B*38:01	0.9906973361968994	0.007450860749642439	binder
THVFVIAEL	HLA-B*38:01	0.9903854131698608	0.007544314279353089	binder
THVGPTPAITI	HLA-B*38:01	0.9911772608757019	0.0061333186210533715	binder
THVVVYDGEHL	HLA-B*38:01	0.9111148595809937	0.0855877865596324	binder
THYLTKHDVERL	HLA-B*38:01	0.7198297083377838	0.24196817710058943	binder
TKAVDAETAE	HLA-B*38:01	0.0017214695108123124	0.0024423812709070706	not-binder
TKTFTVTEKPEVID	HLA-B*38:01	0.003093808148696553	0.0032346981807635246	not-binder
TLIQSFTDRL	HLA-B*38:01	0.004831197430030442	0.004198541965965183	not-binder
TLKGETTTEAVD	HLA-B*38:01	0.0008895596583897714	0.000738355615207265	not-binder
TPDGTEKGDFL	HLA-B*38:01	0.06724389083683491	0.04809020669275745	not-binder
TQDGLLFTF	HLA-B*38:01	0.6358164042234421	0.28363410139207007	ambiguous
TQDHNTPALL	HLA-B*38:01	0.9131706476211547	0.05025211471863855	binder
TQENVVKTLL	HLA-B*38:01	0.302495701611042	0.1997905613290794	not-binder
TQGPIEVYL	HLA-B*38:01	0.6448714852333068	0.2551249441423219	binder
TQIGGERYNFF	HLA-B*38:01	0.5386339485645294	0.22474981493794347	ambiguous
TQNLDVHFW	HLA-B*38:01	0.13710047835484146	0.15733291377480535	not-binder
TQVDPEIELF	HLA-B*38:01	0.4426668919622898	0.24239459724261556	ambiguous
TRLAIQEAL	HLA-B*38:01	0.9430999875068664	0.03548740291032274	binder
TTTEAVDAATAE	HLA-B*38:01	0.0004902186290564714	0.000482059985262877	not-binder
TVGNNKTL	HLA-B*38:01	0.0014970022748457268	0.0020056525298247398	not-binder
TVTEKPEVID	HLA-B*38:01	0.000682292939745821	0.0005573312882153921	not-binder
TYDDATKTFTVTE	HLA-B*38:01	0.018807464581914245	0.02273196944652783	not-binder
TYDDATKTFTVTEK	HLA-B*38:01	0.013900195830501616	0.010469642463076287	not-binder
TYDDATKTFTVT	HLA-B*38:01	0.2464789451099932	0.2906058337350428	not-binder
VAPGKDLTKTL	HLA-B*38:01	0.06650466360151767	0.06257563455902528	not-binder
VHAYIISYL	HLA-B*38:01	0.9760083079338073	0.01104133199366313	binder
VHDANTLYIF	HLA-B*38:01	0.9783470869064331	0.011809244791758298	binder
VHDDVDIIL	HLA-B*38:01	0.9686867237091065	0.023001466281545417	binder
VHDNQILIVI	HLA-B*38:01	0.9534660696983337	0.031183454537410688	binder
VHEDIVAVELL	HLA-B*38:01	0.9707939267158509	0.019807769041017987	binder
VHFIKPLLL	HLA-B*38:01	0.9078900218009949	0.15307466965205388	binder
VHFLQLELI	HLA-B*38:01	0.8665845155715942	0.12511135120784975	binder
VHGPDWNL	HLA-B*38:01	0.7444509744644165	0.25260365037612253	binder
VHIDLPLFF	HLA-B*38:01	0.9632605195045472	0.05701794893335171	binder
VHIPEVYLI	HLA-B*38:01	0.9300855278968811	0.0739257425250924	binder
VHIPNDDAQF	HLA-B*38:01	0.9786291122436523	0.011355160489907657	binder
VHISDPYNVNL	HLA-B*38:01	0.9749565601348877	0.013209082741546216	binder
VHNLLLTYL	HLA-B*38:01	0.9678528189659119	0.013566725714245728	binder
VHSTPGANVL	HLA-B*38:01	0.9690228223800659	0.015233272450243363	binder
VHYGGVQNL	HLA-B*38:01	0.9789312481880188	0.023606988503111586	binder
VKLAKAGKNQGD	HLA-B*38:01	0.002307827991899103	0.0020660458803888155	not-binder
VNLGGSKSISIS	HLA-B*38:01	0.003882539994083345	0.00326245441068518	not-binder
VTIKKDVDGA	HLA-B*38:01	8.082143986030133e-05	7.0564626597046e-05	not-binder
VTIKKDVDGAY	HLA-B*38:01	0.008343188783328515	0.01337030712384038	not-binder
VVPPFLQPEV	HLA-B*38:01	0.0010592164835543372	0.0011315216852710568	not-binder
WHIYSEEEYL	HLA-B*38:01	0.8303875803947449	0.16002407946938185	binder
WHSEDVSL	HLA-B*38:01	0.9599916219711304	0.014250822647103152	binder
YEDIAQKS	HLA-B*38:01	0.0021867827046662567	0.0027272976578078026	not-binder
YEDIAQKSKAEAE	HLA-B*38:01	0.021764143463224174	0.018689532076328376	not-binder
YEDIAQKSKAE	HLA-B*38:01	0.010981623455882073	0.0070011875991454805	not-binder
YENEVALRQ	HLA-B*38:01	0.010651583457365632	0.008924040695731683	not-binder
YFAERVTSL	HLA-B*38:01	0.7615962743759155	0.16261759884395	binder
YHAGGSTQNSI	HLA-B*38:01	0.9276284098625183	0.05485444008261363	binder
YHALPATVWSL	HLA-B*38:01	0.9622507572174073	0.034200324245078635	binder
YHAPPLSAITF	HLA-B*38:01	0.994866943359375	0.002714374998159129	binder
YHAPPRLHHL	HLA-B*38:01	0.7979420900344849	0.1775596542653449	binder
YHAQPLEDNL	HLA-B*38:01	0.9619780063629151	0.022550529602098725	binder
YHDDSYTATGY	HLA-B*38:01	0.668654876947403	0.2940310175718622	binder
YHDEGWVAI	HLA-B*38:01	0.9649643063545227	0.04238251041571857	binder
YHDFSVQNFI	HLA-B*38:01	0.7912561058998108	0.21339095704806496	binder
YHDNAQLI	HLA-B*38:01	0.9426491618156433	0.04103800162378051	binder
YHDNHIVIRW	HLA-B*38:01	0.5771829411387444	0.3860543057448421	ambiguous
YHDQQDVTSNF	HLA-B*38:01	0.970494544506073	0.028752665294841485	binder
YHDSRIHVCL	HLA-B*38:01	0.8865482211112976	0.11728423598105081	binder
YHEATDSLYVF	HLA-B*38:01	0.9791598916053772	0.011322281443456551	binder
YHEGLSDHI	HLA-B*38:01	0.7123451471328736	0.2194391837538113	binder
YHEKDIKVFF	HLA-B*38:01	0.8252734303474426	0.17926033745729136	binder
YHEVPYTTSF	HLA-B*38:01	0.9909774899482727	0.005562527600485494	binder
YHEVVDEIYF	HLA-B*38:01	0.9199708819389343	0.06320261058290308	binder
YHFDPDNFDESM	HLA-B*38:01	0.965172278881073	0.03199522166345527	binder
YHFKVDNDENEHQL	HLA-B*38:01	0.6753161758184433	0.2884034104564568	binder
YHFPDQQEL	HLA-B*38:01	0.9952611684799194	0.003397897115308815	binder
YHFYQGLVYL	HLA-B*38:01	0.9297334432601929	0.08468568473965105	binder
YHHEAGVTAL	HLA-B*38:01	0.9914468765258789	0.010036828963672202	binder
YHISLEHEILL	HLA-B*38:01	0.968242633342743	0.013519625662514051	binder
YHISLVDLL	HLA-B*38:01	0.9864171862602233	0.0075615944957766	binder
YHISMDDRF	HLA-B*38:01	0.9737214803695678	0.0113827764315888	binder
YHITDIPII	HLA-B*38:01	0.9618765354156494	0.023944096930899942	binder
YHLEYSEGESLF	HLA-B*38:01	0.9149844527244568	0.0848819472728464	binder
YHLEYSEGESL	HLA-B*38:01	0.9731951117515564	0.02876100901648702	binder
YHLLAEEKL	HLA-B*38:01	0.9751518249511719	0.013094223735982348	binder
YHLQLFEEL	HLA-B*38:01	0.9797986388206482	0.011998323422590385	binder
YHLQSAELL	HLA-B*38:01	0.9782734394073487	0.008878048358051937	binder
YHMDALIGVSEL	HLA-B*38:01	0.9710053324699401	0.02268601962406215	binder
YHQGSGTFLF	HLA-B*38:01	0.9759387612342835	0.020802461571680725	binder
YHQHFDPVI	HLA-B*38:01	0.9185744285583496	0.07218029840197922	binder
YHQSASEHGL	HLA-B*38:01	0.9688400745391845	0.020529406686397047	binder
YHSEEKASNVL	HLA-B*38:01	0.9794612884521484	0.02515309654208037	binder
YHSFSEQSF	HLA-B*38:01	0.9832187294960022	0.0025259604635159637	binder
YHSPADNKRYIF	HLA-B*38:01	0.4044949397444725	0.3116223283327111	ambiguous
YHSPADNKRYI	HLA-B*38:01	0.3160407888237387	0.34556252819557065	not-binder
YHTPNVVFI	HLA-B*38:01	0.9576123118400574	0.044392227685729785	binder
YHTVAGNDIKI	HLA-B*38:01	0.5885560363531113	0.2822966308702129	ambiguous
YHVAEKETLL	HLA-B*38:01	0.9814661145210266	0.007025844124088609	binder
YHVLQEELI	HLA-B*38:01	0.8946707844734192	0.06341225962980183	binder
YKADEDPAL	HLA-B*38:01	0.6248334132134914	0.3364545423944197	ambiguous
YNDEDIYLF	HLA-B*38:01	0.24283098001033068	0.24941961294701406	not-binder
YNQKLQQQL	HLA-B*38:01	0.017922120518051088	0.013899449626072195	not-binder
YPVEIHEYL	HLA-B*38:01	0.6109090834856034	0.2544567626496058	ambiguous
YQAPDIDVQL	HLA-B*38:01	0.7429395616054535	0.21846242554481352	binder
YQFGEIRTI	HLA-B*38:01	0.8076949924230575	0.2840361775868084	binder
YQNPDYNFF	HLA-B*38:01	0.6528947055339813	0.2822098239179323	binder
YRLPAEDEVLL	HLA-B*38:01	0.9414096713066101	0.04554023300032411	binder
YVPPLAPHP	HLA-B*38:01	0.00023545020958408712	0.00031019937947847023	not-binder
AHQPKCPE	HLA-B*38:01	0.00024986739740597843	0.00023087045307924387	not-binder
NERKTDRE	HLA-B*38:01	4.208991933865036e-05	7.465824010028041e-05	not-binder
SHSATNGS	HLA-B*38:01	0.00014768156461286708	0.00014369565130940035	not-binder
IRGPMWSV	HLA-B*38:01	0.16726206354796885	0.19227613017037995	not-binder
GYLAISIS	HLA-B*38:01	6.421291052447487e-05	5.0515190158509e-05	not-binder
ETRSIAEK	HLA-B*38:01	7.990918273890202e-05	0.00013094328142384333	not-binder
PTANGGVA	HLA-B*38:01	3.425155537115643e-05	4.0837352431664895e-05	not-binder
YGDSGHGV	HLA-B*38:01	0.0008849615405779332	0.0006052664231260232	not-binder
ILNTLVSP	HLA-B*38:01	0.00010529642986512044	0.00015568079296016335	not-binder
IDSVILAT	HLA-B*38:01	0.0012794382433639838	0.001443271766511297	not-binder
EIKNMNIS	HLA-B*38:01	1.1234722319386491e-05	1.7576487927128096e-05	not-binder
PALDIVGT	HLA-B*38:01	4.310356921450875e-05	3.992792064664151e-05	not-binder
NPVNKHDH	HLA-B*38:01	0.00029182435207530943	0.00018934586565797369	not-binder
INGDVGLQ	HLA-B*38:01	4.534381587291136e-05	4.420451168625254e-05	not-binder
QAPRQIAT	HLA-B*38:01	0.00012167780660092831	0.00017743789513351287	not-binder
ESGKAQKA	HLA-B*38:01	4.6767142043790956e-05	6.337866838862016e-05	not-binder
LPKKYRKK	HLA-B*38:01	3.7781318121687944e-05	4.14818330236996e-05	not-binder
CLCVDAQE	HLA-B*38:01	3.1250356272494172e-06	2.7858114262393192e-06	not-binder
GKPLASGE	HLA-B*38:01	1.235345558256995e-05	1.274967636126491e-05	not-binder
ADCVESRL	HLA-B*38:01	0.0006189544365042821	0.0006026935769582799	not-binder
TTFQIVNS	HLA-B*38:01	2.8102127225793082e-05	3.661309261361067e-05	not-binder
HPMRLRRP	HLA-B*38:01	0.00022370057413354517	0.0002998053907411245	not-binder
FNNVPSLS	HLA-B*38:01	4.109493563646538e-05	4.407609259560577e-05	not-binder
GIEVAFAG	HLA-B*38:01	1.5473591133741138e-05	1.9367321578170125e-05	not-binder
SVTEVNQM	HLA-B*38:01	0.0019530056626535953	0.0029741475886848044	not-binder
YGGLKPNS	HLA-B*38:01	7.609422573295887e-06	4.016408853023511e-06	not-binder
FPILHMSK	HLA-B*38:01	0.00033332368366245646	0.0004084444144962553	not-binder
GHFGKFPI	HLA-B*38:01	0.8019014954566955	0.13680492325713522	binder
GGFEDLED	HLA-B*38:01	4.220162143724338e-05	4.9028055607685766e-05	not-binder
GLNPREFA	HLA-B*38:01	6.514844062621705e-06	1.8604650446393227e-06	not-binder
WTMSGIDI	HLA-B*38:01	4.861366833210923e-05	1.658201801362936e-05	not-binder
AGEENLFI	HLA-B*38:01	0.00017708990999381057	0.00014705189825248068	not-binder
YVNQVKVR	HLA-B*38:01	0.00026392028257760103	0.0004443964975595183	not-binder
PGVPPEEA	HLA-B*38:01	5.6646102257218446e-05	8.919354885722911e-05	not-binder
VKEKIQIA	HLA-B*38:01	0.004204850248061121	0.004832676835903347	not-binder
LPIYDKPM	HLA-B*38:01	0.009877733036410064	0.008154333658493643	not-binder
EKLTPAHR	HLA-B*38:01	0.00035588414907579137	0.000517779010885517	not-binder
YKVLERIG	HLA-B*38:01	0.008228863471595104	0.015917616163788794	not-binder
AQLSGDVP	HLA-B*38:01	0.00011767576961574377	0.0001867808188785947	not-binder
KQAGHPVF	HLA-B*38:01	0.12525456473231317	0.1406230653765556	not-binder
AEPIVNTE	HLA-B*38:01	0.00013338734884200677	0.00016634721310215605	not-binder
LKALTFDE	HLA-B*38:01	0.00012705747244581289	0.0001261820599785587	not-binder
RTKINMVD	HLA-B*38:01	3.972647533601048e-06	4.168454927003295e-06	not-binder
RKLGKELD	HLA-B*38:01	6.837876730969583e-06	3.866134508308881e-06	not-binder
GGYKKGQQ	HLA-B*38:01	2.472822907293448e-05	1.3673711809289673e-05	not-binder
QQQQQFHD	HLA-B*38:01	0.0002978324787818565	0.0005877739481904897	not-binder
LDQYVMEQ	HLA-B*38:01	2.758864818588336e-05	2.6855228735470238e-05	not-binder
RIPSPLKE	HLA-B*38:01	6.591199698959826e-05	9.509377632884789e-05	not-binder
QRSRSPSP	HLA-B*38:01	0.00062330498344636	0.000791779269992902	not-binder
NAWPGKHC	HLA-B*38:01	0.0003076404675084632	0.0005581782288562432	not-binder
APLRGGYI	HLA-B*38:01	0.0009746422698299284	0.0011427083066245796	not-binder
SVVPSDKG	HLA-B*38:01	3.3151804359476955e-05	4.094628732193042e-05	not-binder
LLANQLYS	HLA-B*38:01	3.486554687697208e-05	3.392643813398571e-05	not-binder
SSDSGHSS	HLA-B*38:01	7.345254715573901e-06	9.128803856725745e-06	not-binder
ARGADFDG	HLA-B*38:01	0.0004207537361253344	0.0006618946273534701	not-binder
SLSRDQFI	HLA-B*38:01	2.1369441947172162e-05	1.1231995342875347e-05	not-binder
FRLDFFDD	HLA-B*38:01	0.006325228845525999	0.005036532926161198	not-binder
ELRDFLMH	HLA-B*38:01	4.35685025706789e-05	4.689897417529121e-05	not-binder
KNIANPIA	HLA-B*38:01	7.825711409168435e-05	7.137026479968077e-05	not-binder
LFVELVKD	HLA-B*38:01	0.00019290877899038605	0.0002007388499442871	not-binder
VCINGDLV	HLA-B*38:01	1.240150854755484e-05	1.398379172529739e-05	not-binder
LIRNVTKS	HLA-B*38:01	1.2366331156954402e-05	1.2545494011736445e-05	not-binder
TTAWVPSP	HLA-B*38:01	2.1187396237110077e-05	2.0931029337442157e-05	not-binder
KLVREADV	HLA-B*38:01	1.1679886301863008e-05	1.2441156882711993e-05	not-binder
RHKSRSRD	HLA-B*38:01	1.581427363817056e-06	8.246808020305396e-07	not-binder
LAAADPDF	HLA-B*38:01	0.0026394335580334884	0.005044677349126961	not-binder
KSWREFTV	HLA-B*38:01	0.0001654011502978392	0.00016179878125595904	not-binder
RLPLSKPI	HLA-B*38:01	0.0002685209068658878	0.00033742691742528276	not-binder
RNRTLNLA	HLA-B*38:01	2.313125498858426e-05	3.598743510074323e-05	not-binder
GQAVDSDE	HLA-B*38:01	5.648329834002652e-05	7.300251540273582e-05	not-binder
ITNTKSGP	HLA-B*38:01	1.3815866236654983e-05	1.454263575747007e-05	not-binder
LTNNNNVI	HLA-B*38:01	5.8172540775558446e-05	3.7131195356876456e-05	not-binder
GYSGWQAG	HLA-B*38:01	3.444524558062767e-05	2.9285189802688223e-05	not-binder
LIVKTGLA	HLA-B*38:01	6.882361140014836e-06	3.035768551813131e-06	not-binder
LTSGGDAQ	HLA-B*38:01	7.620562564625289e-06	8.54450486671555e-06	not-binder
IALSQFLG	HLA-B*38:01	6.459282490141049e-05	0.00012167848135146677	not-binder
PEPVRHCH	HLA-B*38:01	2.7274161192281098e-05	4.154977607351032e-05	not-binder
NENFAIDL	HLA-B*38:01	0.05521132331341505	0.05803839917518319	not-binder
LRKGEFHV	HLA-B*38:01	0.0015353200275058042	0.0015540273673737212	not-binder
AEKDRLRK	HLA-B*38:01	2.6423048348078736e-05	2.562638037737014e-05	not-binder
IIKITDLL	HLA-B*38:01	0.0004487100828555413	0.0006109255848185236	not-binder
KRKEELAQ	HLA-B*38:01	9.440059056942118e-05	5.817752244501945e-05	not-binder
TLASELGI	HLA-B*38:01	3.930165075871628e-05	3.106746228620358e-05	not-binder
AIVDQFRN	HLA-B*38:01	4.605884175816755e-05	4.0717726807397364e-05	not-binder
KSKMLERL	HLA-B*38:01	7.493088087358046e-05	3.3742559166592637e-05	not-binder
QFSTLTTE	HLA-B*38:01	9.79688987854388e-06	1.0392155033703906e-05	not-binder
CQEEEKVI	HLA-B*38:01	8.115302625810727e-05	7.232914657904266e-05	not-binder
LRMVDNGI	HLA-B*38:01	0.04988221982493997	0.05341201356892136	not-binder
LMHCRSHE	HLA-B*38:01	4.0221241533799915e-06	2.5926967982225475e-06	not-binder
AYFNNGRG	HLA-B*38:01	6.199138761076028e-05	5.305238256214912e-05	not-binder
IVIRAAMK	HLA-B*38:01	0.00015673040343244793	0.00020390197139911936	not-binder
SLGNAQVC	HLA-B*38:01	4.1922158629859044e-06	3.046674214474555e-06	not-binder
LETHMGWA	HLA-B*38:01	0.00016871986099431524	0.00015325646574186863	not-binder
VIATCTYG	HLA-B*38:01	7.359506093962409e-06	5.6209105532340855e-06	not-binder
YERIHKIR	HLA-B*38:01	0.00030406908699660563	0.0005212368007594321	not-binder
SGSQANAA	HLA-B*38:01	2.0932064126100157e-05	2.362719650546911e-05	not-binder
QSKIIDGS	HLA-B*38:01	1.4205436349357114e-05	2.4856013132904683e-05	not-binder
ETAAYFSF	HLA-B*38:01	0.0005328551284037531	0.00042724523754459763	not-binder
SKKFNIVE	HLA-B*38:01	4.294785251204303e-05	4.8340363797455385e-05	not-binder
KGKTYRVI	HLA-B*38:01	0.00010328954363103549	0.000142447107516059	not-binder
EDLDFTQP	HLA-B*38:01	2.702804745240428e-05	2.6037931437142135e-05	not-binder
ETVEILLD	HLA-B*38:01	3.899461685250571e-05	4.5775299536012253e-05	not-binder
IEPAPEAM	HLA-B*38:01	0.09107682146131993	0.13767733915173053	not-binder
RVYTVFTD	HLA-B*38:01	0.0001349020868133266	0.000245632320210918	not-binder
ELEYGSDK	HLA-B*38:01	8.017105787985201e-05	8.554200712052174e-05	not-binder
IFALLEEL	HLA-B*38:01	0.02190128979855217	0.028453324533048524	not-binder
RIHHAWLF	HLA-B*38:01	0.0011316757831082215	0.0008045196907996336	not-binder
FSPLNLAE	HLA-B*38:01	3.6671758698503255e-05	2.4839249739894892e-05	not-binder
EWYIHGEA	HLA-B*38:01	0.00015839789630263114	0.00017211959485304585	not-binder
RSPLVTPR	HLA-B*38:01	0.0010499852820430532	0.0019795012589341387	not-binder
EAINFFYT	HLA-B*38:01	0.00020424740578164346	0.00022886120533698083	not-binder
TIKDLQHR	HLA-B*38:01	0.0003776783893698621	0.0006734226895319151	not-binder
EGPEGLEG	HLA-B*38:01	1.2290895614341935e-05	1.1325365202681121e-05	not-binder
AYSAALAA	HLA-B*38:01	0.0012692605239863041	0.001489414762433698	not-binder
ILRTRTAF	HLA-B*38:01	0.00019612878786574585	0.00019596042894851458	not-binder
EQGRKAAQ	HLA-B*38:01	7.100306524989718e-05	8.800730495926867e-05	not-binder
WINAETDD	HLA-B*38:01	2.091923774969473e-05	3.644771533439094e-05	not-binder
GNFNPEFI	HLA-B*38:01	7.864129656809382e-05	3.69019242062166e-05	not-binder
YLLIVMGQ	HLA-B*38:01	1.4649293780166772e-05	1.7017294143267648e-05	not-binder
SNKAPLLV	HLA-B*38:01	0.00024113315594149755	0.00020022723756080404	not-binder
VGIYTSTQ	HLA-B*38:01	3.4017619054793616e-05	4.6689935017833375e-05	not-binder
YEPDAQSV	HLA-B*38:01	0.0016946661402471364	0.0007128185733757707	not-binder
FQPSFIGM	HLA-B*38:01	0.3094257887452841	0.21068033797777824	not-binder
TFLIQAIR	HLA-B*38:01	0.00022910390912329605	0.00034454799713618873	not-binder
CEKGFGQP	HLA-B*38:01	7.76182037043327e-06	5.028340376794296e-06	not-binder
AETNAISD	HLA-B*38:01	6.510219321853583e-05	0.00010799534464408067	not-binder
KPQPSHQS	HLA-B*38:01	4.821168347461935e-05	6.773472183858874e-05	not-binder
TAYLKAPR	HLA-B*38:01	0.0009773785262950697	0.0017880035796224143	not-binder
LADLPNAA	HLA-B*38:01	0.0006206234029377811	0.0004415713916865897	not-binder
YHYYMYNN	HLA-B*38:01	0.0396857563056983	0.07144112427375789	not-binder
EYYGETED	HLA-B*38:01	7.456837324752996e-05	0.00011053134483309817	not-binder
PKHRSADD	HLA-B*38:01	9.235881793756562e-06	8.436263148706945e-06	not-binder
LQWIRLLY	HLA-B*38:01	0.0037210728507488964	0.00388896463885848	not-binder
SELDQLFA	HLA-B*38:01	0.0003180307787260972	0.0002874976492764958	not-binder
DVNEARIN	HLA-B*38:01	3.357983514433727e-05	3.925924305751406e-05	not-binder
RNTKHYAK	HLA-B*38:01	9.560590192450035e-05	0.00010540754193781184	not-binder
FFGEKDFQ	HLA-B*38:01	8.935163623391418e-05	6.438816731401191e-05	not-binder
DDRDHYGK	HLA-B*38:01	0.0009464101911362377	0.0017439497300326384	not-binder
HQCHKVIR	HLA-B*38:01	6.214889699549531e-05	8.564066987277316e-05	not-binder
IIYHLDLY	HLA-B*38:01	0.0007778669551044004	0.0008464562920296519	not-binder
VVIIGDQL	HLA-B*38:01	0.0005425310868304223	0.0004264294299206922	not-binder
EEAKFQAI	HLA-B*38:01	0.08873421810567379	0.080984857539929	not-binder
HIERAGVH	HLA-B*38:01	0.00010520227633605827	0.0001317778882005021	not-binder
SIYQHKEY	HLA-B*38:01	0.0003182546472089598	0.00043169528493686095	not-binder
QPSIQDVS	HLA-B*38:01	0.0001100430996302748	0.00016277363242995593	not-binder
TIARLLKT	HLA-B*38:01	3.8344867152773074e-05	5.458572991128837e-05	not-binder
RFGKIDWK	HLA-B*38:01	0.0001430997102488618	0.000236038639241937	not-binder
KWLRVYGI	HLA-B*38:01	0.0004901785945548909	0.00041745154829999265	not-binder
QGIPGPAG	HLA-B*38:01	2.3312015292731304e-05	2.458980220485995e-05	not-binder
DPTFRAHT	HLA-B*38:01	9.837703601078829e-05	0.00012522037088271397	not-binder
ECTLEWTN	HLA-B*38:01	4.145335151406471e-06	4.358535784036504e-06	not-binder
AEDAASVD	HLA-B*38:01	0.0005354949332286197	0.0010379046427906656	not-binder
LQAQDYPA	HLA-B*38:01	0.007307107135420665	0.013736924858562202	not-binder
KAGSGATT	HLA-B*38:01	1.2418824826454512e-05	1.2376728188048588e-05	not-binder
AAVNPVTL	HLA-B*38:01	0.0489511136431247	0.043670817581004356	not-binder
FFLLQTIP	HLA-B*38:01	7.034058944555e-05	2.5276525621290755e-05	not-binder
STDDSRIP	HLA-B*38:01	0.00011889211214111128	0.0001242894323391238	not-binder
RLKGLTNK	HLA-B*38:01	7.207030084828147e-05	0.00011676793447984155	not-binder
ALVEVLGN	HLA-B*38:01	2.919682597166684e-05	2.9832101815615135e-05	not-binder
YDDWSTPS	HLA-B*38:01	6.53568489724421e-05	4.931049542845356e-05	not-binder
SVMSYLHF	HLA-B*38:01	0.010947020270396023	0.012712969891015509	not-binder
DTAMASLD	HLA-B*38:01	5.953646632406162e-06	5.198734136998421e-06	not-binder
NGTIIPED	HLA-B*38:01	1.544086284184232e-05	1.7313250541942348e-05	not-binder
PSTGRTLP	HLA-B*38:01	2.1867946998099796e-05	9.596092680308199e-06	not-binder
GYEPELKP	HLA-B*38:01	2.5830982940533433e-05	1.8849397954589307e-05	not-binder
NWPYYFGF	HLA-B*38:01	0.004506560548907146	0.004323893941942332	not-binder
LGGMMAID	HLA-B*38:01	1.167218468935971e-05	1.6772389909277626e-05	not-binder
THLRLSVG	HLA-B*38:01	0.022397554031340406	0.026567923721748828	not-binder
SELDDKEV	HLA-B*38:01	0.0007612876070197672	0.001074973506625632	not-binder
EALVSFDC	HLA-B*38:01	1.1122786600026301e-05	6.494398859334235e-06	not-binder
ETIMPGYT	HLA-B*38:01	3.403830512525019e-05	4.40590532079914e-05	not-binder
FRPRALAE	HLA-B*38:01	0.0002943065115687205	0.0002931471167674754	not-binder
RDKIVQRC	HLA-B*38:01	0.0002282974928675685	0.00030677101178213875	not-binder
IGTDFDLV	HLA-B*38:01	0.0001397460478983703	0.00014380920400505247	not-binder
NDADAVIV	HLA-B*38:01	0.0018770974391372874	0.0027438288389666243	not-binder
KFCSLSFQ	HLA-B*38:01	6.713321658935456e-06	4.82754719081953e-06	not-binder
LAKHGVKI	HLA-B*38:01	0.0002453737979521975	0.00026817934103383405	not-binder
PPGEDRKS	HLA-B*38:01	5.214591124058643e-06	4.76964370283786e-06	not-binder
KIMRRILR	HLA-B*38:01	0.00012290142399251636	0.00022118421220782055	not-binder
VANNAVGQ	HLA-B*38:01	2.617669679239043e-05	2.807506882753472e-05	not-binder
AKSVLTFS	HLA-B*38:01	0.00044019110118824755	0.0008280367375150457	not-binder
IVKIPAYR	HLA-B*38:01	0.00046066375123245964	0.0008608009285306771	not-binder
IKQASSQE	HLA-B*38:01	1.1705497365710471e-05	1.0654123305919806e-05	not-binder
PFVANDLG	HLA-B*38:01	1.4765779678782564e-05	1.6455578851943304e-05	not-binder
GRSLGQAI	HLA-B*38:01	0.055965416319668296	0.09322424190893158	not-binder
KMENVTLQ	HLA-B*38:01	1.4125277493803878e-05	7.736615737573718e-06	not-binder
FCCPDQQC	HLA-B*38:01	1.9850563376166973e-06	9.064264207983511e-07	not-binder
QLHPYFRK	HLA-B*38:01	0.00012675240132011822	0.00015189902348421218	not-binder
QTFEVLRK	HLA-B*38:01	0.00039270769525501237	0.0005601387203086921	not-binder
YSALGSFF	HLA-B*38:01	0.011146124411607162	0.020477174056801876	not-binder
YPKHKNRI	HLA-B*38:01	0.0004419125853928563	0.00040142924066860117	not-binder
CLPDAAAR	HLA-B*38:01	9.459944280081345e-05	0.00015768939051384725	not-binder
IINNNNNS	HLA-B*38:01	4.025969337817514e-06	2.490971965396652e-06	not-binder
SPQGGASS	HLA-B*38:01	2.5358514858453417e-05	3.778184590506688e-05	not-binder
NYGSPERV	HLA-B*38:01	0.0005988369608530775	0.0009057997961313561	not-binder
AKAKVEWF	HLA-B*38:01	0.003413801151327789	0.003726733973410326	not-binder
QTGSGKTY	HLA-B*38:01	0.00023345330373558681	0.0003836328810172481	not-binder
NKLAVCDR	HLA-B*38:01	6.55767069247304e-05	0.00012015588792536208	not-binder
QYQKRFIE	HLA-B*38:01	1.7411023100066815e-05	1.0307212024141443e-05	not-binder
DLSATTLA	HLA-B*38:01	2.789233039948158e-05	1.958928381314708e-05	not-binder
AHLPNKDL	HLA-B*38:01	0.5735531881451607	0.30888594990137214	ambiguous
SGTGINLT	HLA-B*38:01	1.2628091599253822e-05	1.1594212714388233e-05	not-binder
LSMDFTCH	HLA-B*38:01	2.7389799515731284e-05	3.0268099519147737e-05	not-binder
CGNGARCF	HLA-B*38:01	8.464389236451097e-06	5.058447221795334e-06	not-binder
MHELTPYL	HLA-B*38:01	0.9737389564514161	0.02041111771246329	binder
INDESDKL	HLA-B*38:01	0.2788763209246099	0.343745503001525	not-binder
NAHGKIII	HLA-B*38:01	0.0042540985625237225	0.0037619090262877557	not-binder
QQIQRHCQ	HLA-B*38:01	0.00011580589916775353	0.00019219715490320448	not-binder
TSSQVDQR	HLA-B*38:01	0.0004334123538683343	0.0007790756561293701	not-binder
MGGPLPHV	HLA-B*38:01	0.0005945752083789558	0.00037039897571383945	not-binder
EKHGMIEP	HLA-B*38:01	0.0023555379288154655	0.004353221123669221	not-binder
IADVNDHT	HLA-B*38:01	4.804974887520075e-05	2.923519601439371e-05	not-binder
TSTTNSTT	HLA-B*38:01	3.972686477027309e-06	2.825672637145496e-06	not-binder
GEIKYSVE	HLA-B*38:01	0.0001028125900120358	0.00010816608986919521	not-binder
VAVGVAGL	HLA-B*38:01	0.003976036445237696	0.005055646289900482	not-binder
KITEEGVH	HLA-B*38:01	6.34381089184899e-05	8.116030790565886e-05	not-binder
DDIRAVAS	HLA-B*38:01	0.0002517762399293133	0.00024356422312268188	not-binder
SSPPSLTA	HLA-B*38:01	0.000195248889940558	0.00022142798600266312	not-binder
TFMREIRK	HLA-B*38:01	9.528647383376665e-05	0.0001370600982039293	not-binder
ERQIDADI	HLA-B*38:01	0.1127934698073659	0.11859766816150918	not-binder
DEDVFNSS	HLA-B*38:01	2.2681922928313725e-05	1.7388731668367867e-05	not-binder
FNDLSNNR	HLA-B*38:01	0.0018524210507166571	0.0016921992615956832	not-binder
IIVLLFYK	HLA-B*38:01	9.710883387015201e-05	0.00011160710453435396	not-binder
SSLPAKLY	HLA-B*38:01	0.0007711641257628799	0.0007056075744966409	not-binder
DLETGPFL	HLA-B*38:01	0.011313632095698268	0.01943006860843244	not-binder
DGNKEKFF	HLA-B*38:01	0.0033878434631333222	0.004920213961526978	not-binder
NNFLSCYR	HLA-B*38:01	0.00015406797074319912	0.000278910729443218	not-binder
LLCLSSPP	HLA-B*38:01	9.922708850353956e-05	5.776273562224285e-05	not-binder
DRKILPGD	HLA-B*38:01	0.00035433750781521667	0.0003605000111468566	not-binder
VEMKDKKL	HLA-B*38:01	0.0013050000750808976	0.0008841342202429144	not-binder
FRASFNHF	HLA-B*38:01	0.39452742636203764	0.2652531388282397	ambiguous
ASSKFDFT	HLA-B*38:01	6.130243045845418e-05	6.860051026385732e-05	not-binder
VTEEMINP	HLA-B*38:01	4.963263756962988e-05	7.161789976685223e-05	not-binder
RDKVREIA	HLA-B*38:01	0.0007568767003249377	0.0008280023373443101	not-binder
FPTIDPKD	HLA-B*38:01	7.547644672740716e-05	5.356471660279053e-05	not-binder
LEAQMHGG	HLA-B*38:01	2.672844914286543e-05	2.678531434361937e-05	not-binder
WLNSNGDL	HLA-B*38:01	0.0002937016040959861	0.0003443721887232966	not-binder
AVGDPDVI	HLA-B*38:01	8.20001844658691e-05	8.378784441331845e-05	not-binder
IMMYLMPK	HLA-B*38:01	0.0006915051953455987	0.0009009554715507707	not-binder
VLLGPVTY	HLA-B*38:01	0.001227000846847659	0.0012844868034098096	not-binder
NRPRRCGW	HLA-B*38:01	0.0006489865139883477	0.0007029653923471927	not-binder
NGSETGPL	HLA-B*38:01	0.0010469946268131026	0.0009313949783125943	not-binder
RDTVLGEF	HLA-B*38:01	0.022526471130549907	0.02245180170054103	not-binder
QDNVVEYA	HLA-B*38:01	0.0002769434042420471	0.0004223748654855071	not-binder
TIEDLKNA	HLA-B*38:01	3.6519147852231984e-05	3.5753417825887e-05	not-binder
KSREQFEI	HLA-B*38:01	4.0015347622102126e-05	3.0391632286264678e-05	not-binder
VLGWDFIL	HLA-B*38:01	0.002417608562973328	0.0024784370462785973	not-binder
GLAYVDDV	HLA-B*38:01	7.812367862243263e-05	8.907172061816228e-05	not-binder
PELKSKPF	HLA-B*38:01	0.005037402365996968	0.007746083642204587	not-binder
FTVLVISR	HLA-B*38:01	0.0010560871689449414	0.0013862293287865881	not-binder
RVELCAGI	HLA-B*38:01	0.00010343258782086195	0.00011204669548041053	not-binder
DAGDPVEV	HLA-B*38:01	0.0011220949789276346	0.0014588513073893177	not-binder
AEQVSTLK	HLA-B*38:01	0.0008313565384014509	0.0014697327392356216	not-binder
VAEIMMDK	HLA-B*38:01	0.0002373354819155793	0.00034361535879010095	not-binder
ANPTTPQM	HLA-B*38:01	0.0034236055696965197	0.0022512051466428923	not-binder
TTTGRWVL	HLA-B*38:01	0.008049496483727126	0.007652754707848292	not-binder
NPLAAVQM	HLA-B*38:01	0.018111427105031906	0.015051442005274893	not-binder
SHETCDEK	HLA-B*38:01	0.00016119416786750663	0.00017032389979797327	not-binder
NVVEALPN	HLA-B*38:01	8.04661656729877e-05	9.351557280653043e-05	not-binder
ENKTMANI	HLA-B*38:01	0.0001401334648107877	0.00020493265060726564	not-binder
FIGAALRY	HLA-B*38:01	0.0007738776766927913	0.0008117848479052946	not-binder
VPGTGNVT	HLA-B*38:01	0.00011302502507533063	9.594626123900931e-05	not-binder
GNGSLSRP	HLA-B*38:01	9.174628075925284e-06	3.8138031171583566e-06	not-binder
CYDRVMLK	HLA-B*38:01	0.00012046222163917265	0.00014194172214897468	not-binder
KSFLSPRS	HLA-B*38:01	1.4532969771607895e-05	1.2168381490379401e-05	not-binder
KETLESNK	HLA-B*38:01	0.0008173125957000593	0.0014928442462753763	not-binder
LELYSQIR	HLA-B*38:01	0.0003441678026547379	0.00037545689771211556	not-binder
GAGLYILY	HLA-B*38:01	0.0004419801640324295	0.0002921967539320394	not-binder
IRTLGFRG	HLA-B*38:01	0.0005470524542033672	0.0006925130726028354	not-binder
EGTIILMD	HLA-B*38:01	0.0004445294729521265	0.0008547951715598139	not-binder
EDEQEEFV	HLA-B*38:01	5.1783816343231595e-05	3.624856095688043e-05	not-binder
KNVKRALL	HLA-B*38:01	0.0006176705996040255	0.00048818388638062623	not-binder
RVVRWQLA	HLA-B*38:01	3.656614876490494e-06	1.912402060241508e-06	not-binder
RGTELQTK	HLA-B*38:01	9.383376387859244e-05	0.00011846193651742751	not-binder
VGRPNVGK	HLA-B*38:01	0.000117419613252423	0.00015242465802085746	not-binder
LGQTTSTE	HLA-B*38:01	2.4390203805069175e-06	1.9158239507532327e-06	not-binder
PVAEYLSG	HLA-B*38:01	7.828982325008837e-06	3.751377644883855e-06	not-binder
LRSGLEVD	HLA-B*38:01	0.00014639064502262045	0.00022469071399764613	not-binder
GKGKMRGR	HLA-B*38:01	3.329884344793754e-06	4.761425690844106e-06	not-binder
GKPIYPNP	HLA-B*38:01	0.0003178631031914847	0.0003504931464275836	not-binder
LDSNNALQ	HLA-B*38:01	1.7012245052683284e-05	9.888896811934867e-06	not-binder
ANIKEFLN	HLA-B*38:01	6.827789793533157e-05	8.924520466387298e-05	not-binder
RNKALKLK	HLA-B*38:01	5.998586843816156e-05	9.769980965232582e-05	not-binder
KGYISGYF	HLA-B*38:01	0.0004330151321482845	0.0003577995096561794	not-binder
EKNSIKVN	HLA-B*38:01	0.0011462656160802	0.002230553057732268	not-binder
TSIKFEVV	HLA-B*38:01	0.0004239129222696647	0.00032960966254742135	not-binder
YKMVVKLG	HLA-B*38:01	0.0005869933142093941	0.0006103637257259714	not-binder
DFQLENGE	HLA-B*38:01	9.311060324534992e-06	9.363338684141376e-06	not-binder
AERVTRLY	HLA-B*38:01	0.0012757784868881572	0.0017286383384649288	not-binder
VLIHTKND	HLA-B*38:01	0.0001071961141860811	0.00020184667450156302	not-binder
LITENTHL	HLA-B*38:01	0.00247057119559031	0.003906157923063067	not-binder
DLTELGIS	HLA-B*38:01	2.1679931614926316e-05	2.4458713396133568e-05	not-binder
SIDRYFDR	HLA-B*38:01	0.00028927539478900143	0.0002864786907726094	not-binder
YEYRQKQI	HLA-B*38:01	0.006025466710525507	0.007696088581716382	not-binder
SCAVLNTI	HLA-B*38:01	0.00015983765333658085	0.00012745201917443628	not-binder
VAPPPVVT	HLA-B*38:01	0.0009501354594249279	0.0006435467356488764	not-binder
MGAQLVKE	HLA-B*38:01	9.132034010690404e-05	9.144157582978458e-05	not-binder
AERHRDQS	HLA-B*38:01	4.847632931159751e-06	3.224210499147433e-06	not-binder
LLSYINYK	HLA-B*38:01	0.00018993766834682902	0.00027111330772155274	not-binder
TRSSYHAD	HLA-B*38:01	0.0012065018425346352	0.0010028853877103805	not-binder
YHRLVPSV	HLA-B*38:01	0.4109386965632439	0.27924954664003504	ambiguous
NPETNITQ	HLA-B*38:01	6.285041054070462e-05	7.464906704733804e-05	not-binder
SGSGQSSG	HLA-B*38:01	1.79277952696566e-05	3.199509009323392e-05	not-binder
PKVSDSQS	HLA-B*38:01	3.455037108324177e-06	2.4099939224970618e-06	not-binder
DNGEFHAL	HLA-B*38:01	0.297569789737463	0.360592351558465	not-binder
VVAGVMLK	HLA-B*38:01	0.000525797803675232	0.0006280912587884784	not-binder
EDAAVELS	HLA-B*38:01	1.404428696787363e-05	7.991924615694537e-06	not-binder
GSGSSSLG	HLA-B*38:01	8.024535253525755e-06	6.655024367328467e-06	not-binder
ADTVANAT	HLA-B*38:01	0.00014099170875851995	0.00012322054223945928	not-binder
CRHKHYKM	HLA-B*38:01	0.03621433549560606	0.04029986401538294	not-binder
IEEQAELE	HLA-B*38:01	4.644366763386643e-05	5.9696410681739245e-05	not-binder
LSVLSKCV	HLA-B*38:01	4.5111442432244075e-05	3.315387967791413e-05	not-binder
PGHVDFSY	HLA-B*38:01	0.000621889736612502	0.0005248086940387698	not-binder
GDVKTCKW	HLA-B*38:01	7.284752682608086e-05	6.402885104755155e-05	not-binder
LKGDHYKW	HLA-B*38:01	0.0033901540518854745	0.005847804001992187	not-binder
AAGRAIVD	HLA-B*38:01	3.951615112782747e-05	6.330926741117036e-05	not-binder
PQLPPTPQ	HLA-B*38:01	4.563835682347417e-05	2.244654946745763e-05	not-binder
MVDFLKLQ	HLA-B*38:01	0.00033444550244894345	0.00037126082665919134	not-binder
READEDAV	HLA-B*38:01	0.0005350735729734879	0.0006722174963834731	not-binder
HTLYSENL	HLA-B*38:01	0.0017580706509761513	0.0017179816100212288	not-binder
NVKIPAGV	HLA-B*38:01	0.00017934649004018864	0.00014437044424528444	not-binder
RDPRSRVE	HLA-B*38:01	0.0002967892495234992	0.0005632034865632959	not-binder
PGVVYTSL	HLA-B*38:01	0.004445743886753917	0.0035701329244391127	not-binder
GAAPGEVC	HLA-B*38:01	1.2308773921176908e-05	1.568982823589612e-05	not-binder
LLGSYAVQ	HLA-B*38:01	3.173440745740663e-05	3.503639960076851e-05	not-binder
ALKKAKPS	HLA-B*38:01	2.2019418383933954e-05	3.141741929149368e-05	not-binder
ISGNLWDK	HLA-B*38:01	0.00019625579261628445	0.00023961125594802778	not-binder
AARLVLEA	HLA-B*38:01	0.0006305191302089952	0.0009479423439506272	not-binder
LSAERVSV	HLA-B*38:01	0.0023640991887077687	0.002967114079841007	not-binder
EQMVEEKV	HLA-B*38:01	0.0007275451644090936	0.0008345645333334804	not-binder
AVLASGSF	HLA-B*38:01	0.00025294211809523404	0.00028294940770168627	not-binder
ADRFLAEV	HLA-B*38:01	0.006696436668426032	0.00901751795280856	not-binder
SKRNEVSQ	HLA-B*38:01	2.926672332250746e-05	1.4183001679527004e-05	not-binder
SVNKPRST	HLA-B*38:01	1.894384768093005e-05	1.4812999267123543e-05	not-binder
DVACRSLR	HLA-B*38:01	0.00016637949697724254	0.0003205820743822532	not-binder
LLAGTAEA	HLA-B*38:01	2.900014278566232e-05	2.0957468436734524e-05	not-binder
PVALAGLL	HLA-B*38:01	0.0025292701629950898	0.002845606863370099	not-binder
AFEEKRYL	HLA-B*38:01	0.009933237635414116	0.011560381079555811	not-binder
SLCFCCPE	HLA-B*38:01	7.369736954387917e-06	6.1027899507271045e-06	not-binder
MEGLEIVA	HLA-B*38:01	0.002061222243355587	0.002748407111780447	not-binder
DVLRLVDV	HLA-B*38:01	0.0011019570083590224	0.0008995178422394882	not-binder
NQASWSSS	HLA-B*38:01	0.002262982148249648	0.0038989591866725633	not-binder
KGVTACHI	HLA-B*38:01	2.7034110553358913e-05	2.0310188217439237e-05	not-binder
MAGAAAVF	HLA-B*38:01	0.01675935471430421	0.010394800406397836	not-binder
PEKFDLTY	HLA-B*38:01	0.001292716218449641	0.0014021257752510775	not-binder
KIDENNKP	HLA-B*38:01	0.00018513050508772722	0.00033421455348505905	not-binder
ISTTALCN	HLA-B*38:01	5.091164348414168e-06	4.690115805842821e-06	not-binder
VASSFADR	HLA-B*38:01	0.0002953524586700951	0.0003600480644663043	not-binder
RSVEQMQA	HLA-B*38:01	1.6504876703038464e-05	1.712922831362176e-05	not-binder
EDRTCIYE	HLA-B*38:01	7.54779432554642e-06	9.827475461607996e-06	not-binder
SAVFPSYV	HLA-B*38:01	0.0005284922488499432	0.0002594349484683072	not-binder
FFKDQINM	HLA-B*38:01	0.0026471108474652285	0.0026291627296023525	not-binder
GGPVRIEG	HLA-B*38:01	1.7028740148816724e-05	1.2253896106687983e-05	not-binder
ALAALPCR	HLA-B*38:01	5.9755945528650045e-05	9.457422570500129e-05	not-binder
YYTPDRVV	HLA-B*38:01	0.008573522753431461	0.01507573741415532	not-binder
HYEALRNA	HLA-B*38:01	0.003590237387106754	0.006047878369789913	not-binder
ALAAVSHK	HLA-B*38:01	0.00023712875190540217	0.00029964024320894983	not-binder
ILVISVSI	HLA-B*38:01	0.00010882101996685378	9.909273207862062e-05	not-binder
HTGKSADY	HLA-B*38:01	6.61390711684362e-05	8.179398392878077e-05	not-binder
AKKAGKVR	HLA-B*38:01	0.0003472748319836683	0.000618631482954424	not-binder
SAESGVPT	HLA-B*38:01	3.5584734905569346e-05	2.8723640866786433e-05	not-binder
FEIWSLGM	HLA-B*38:01	0.12036068775923922	0.162893679585231	not-binder
SSASFWMI	HLA-B*38:01	0.0008863738272339106	0.0012244019468099386	not-binder
ERGYEVVA	HLA-B*38:01	0.12439602431841194	0.10325066899231314	not-binder
QHVGGFVL	HLA-B*38:01	0.9826099038124084	0.005747496678993924	binder
QALYHLSF	HLA-B*38:01	0.032758199726231396	0.045717092951753906	not-binder
PLYVEAEF	HLA-B*38:01	0.006936490282532759	0.012899564172792283	not-binder
VVVSSAIS	HLA-B*38:01	1.913945493470237e-05	2.0752770323657286e-05	not-binder
ISFGTLFV	HLA-B*38:01	0.000353357641142793	0.0002153093406218323	not-binder
ALNINSGE	HLA-B*38:01	1.6895318924525782e-05	1.971374836613276e-05	not-binder
GFYWATRS	HLA-B*38:01	1.888849647002644e-05	1.7050168079353208e-05	not-binder
GREAFLEK	HLA-B*38:01	0.0006770644351490774	0.0008427620012868295	not-binder
LARARAEL	HLA-B*38:01	0.0021900379328144482	0.0033643054205196006	not-binder
QDITTCIL	HLA-B*38:01	0.12773783233133146	0.19980711344372634	not-binder
EMEPTEDV	HLA-B*38:01	4.968335924786516e-05	3.8980550533224324e-05	not-binder
RHKYPLNL	HLA-B*38:01	0.2549973398447037	0.12828915540183328	not-binder
HVDLVSSE	HLA-B*38:01	4.759222633765603e-05	8.000654671541108e-05	not-binder
VAAGIFPV	HLA-B*38:01	0.011773137573618442	0.016283497422238932	not-binder
FKEQSILD	HLA-B*38:01	0.003623434147084481	0.006371065860508598	not-binder
GCVGQREP	HLA-B*38:01	2.8393022631689745e-06	2.6426878896085277e-06	not-binder
LAYGWDIP	HLA-B*38:01	9.145269459622795e-05	0.00013629051492843584	not-binder
KALATALA	HLA-B*38:01	2.4465575916110537e-05	1.4140915200802092e-05	not-binder
DVKNTSLK	HLA-B*38:01	0.00015177305162978884	0.00019351379875277811	not-binder
STVRDIEE	HLA-B*38:01	2.1525524607568515e-05	1.5406738906899085e-05	not-binder
MSGGDHIH	HLA-B*38:01	3.522852716741909e-05	5.269996539303096e-05	not-binder
PPVVIGDV	HLA-B*38:01	8.005768665952928e-05	0.00011206750554132538	not-binder
FFSHNSRI	HLA-B*38:01	0.0002798800021992065	0.00022677353330017937	not-binder
GAAFLSLH	HLA-B*38:01	0.00016845498985276208	0.00023802076539518864	not-binder
VFAAIFGF	HLA-B*38:01	0.007213799917371944	0.011533779820717214	not-binder
ADDYLVEN	HLA-B*38:01	9.832573769017472e-05	0.00011599648639357023	not-binder
EALSEKAG	HLA-B*38:01	1.0172828319809924e-05	1.499874902613407e-05	not-binder
DEIRRTVY	HLA-B*38:01	0.0032655577273544623	0.0035220022865435027	not-binder
VGRPSPLY	HLA-B*38:01	0.00043216860212851315	0.0006719997907358846	not-binder
FGYIGLVE	HLA-B*38:01	0.00016969022863122518	0.0003065423520588491	not-binder
HFTATLAL	HLA-B*38:01	0.05414754450321198	0.04105954708186806	not-binder
TMILVTFS	HLA-B*38:01	2.906166582761216e-05	2.9534989990947447e-05	not-binder
VLLHLIPI	HLA-B*38:01	0.001039359491551295	0.0009572549676602565	not-binder
GITIKLNA	HLA-B*38:01	8.399510088565875e-05	0.00014980889342880373	not-binder
FKQSNGKV	HLA-B*38:01	0.0031960480206180363	0.0029961553291347224	not-binder
PYVIVNKR	HLA-B*38:01	0.0008775530250204611	0.0014115955639432468	not-binder
DSSIDVTR	HLA-B*38:01	0.0010724200423283038	0.0018544971480164932	not-binder
ENFGNIAL	HLA-B*38:01	0.025393601157702506	0.02474765423666733	not-binder
PVPPPACP	HLA-B*38:01	3.856023213302251e-05	3.371084395914206e-05	not-binder
ESPAHNVE	HLA-B*38:01	1.6976420056380448e-05	1.7711595958525676e-05	not-binder
GRNSELCY	HLA-B*38:01	0.0001429776347436018	0.00016960336012942064	not-binder
GDTELVTW	HLA-B*38:01	0.0005275130461086519	0.000619632217771935	not-binder
EDDKAKLV	HLA-B*38:01	0.0006903086847160012	0.0008445482032720183	not-binder
VYIPGCPP	HLA-B*38:01	5.044625795562752e-05	3.465126715313672e-05	not-binder
CALFCSPV	HLA-B*38:01	0.00034217715492559366	0.0005578582438562112	not-binder
IRSAKEFI	HLA-B*38:01	0.016383802192285656	0.009190386338293414	not-binder
LEEALIQY	HLA-B*38:01	0.010163132360685268	0.018343295691507777	not-binder
KQLLKDLI	HLA-B*38:01	0.0012725884036626667	0.002198099148586258	not-binder
KMQVEKNE	HLA-B*38:01	3.708109727540432e-06	3.343645883194647e-06	not-binder
WLDAETFE	HLA-B*38:01	1.1666368482110557e-05	7.227018791301953e-06	not-binder
YDCDPMCR	HLA-B*38:01	5.683094426558455e-05	9.446804647383778e-05	not-binder
INQAAGQV	HLA-B*38:01	7.692213730479125e-05	4.6065888673574826e-05	not-binder
SAVHAYGI	HLA-B*38:01	0.0007193390454631298	0.0005774760474550323	not-binder
GYLSSLAS	HLA-B*38:01	1.4740980805072468e-05	1.0183641480225823e-05	not-binder
DARATKLA	HLA-B*38:01	0.00023578392501804045	0.0002774191309073358	not-binder
TYEAQEKL	HLA-B*38:01	0.15136480431538074	0.24741380047755543	not-binder
AGASLVQA	HLA-B*38:01	6.7648238473339e-05	6.276539283245165e-05	not-binder
ARTPLIIS	HLA-B*38:01	0.010098113014828413	0.01684177752948182	not-binder
GRMSSKPI	HLA-B*38:01	0.021933031364460474	0.03257362580556544	not-binder
GLRCLLLP	HLA-B*38:01	1.549696989968652e-05	1.3510428671280355e-05	not-binder
NGGVFLAA	HLA-B*38:01	0.00236025816120673	0.0028177160148130983	not-binder
SKRIITFS	HLA-B*38:01	0.0005725862684812455	0.0011224951572651218	not-binder
DIIPVIKP	HLA-B*38:01	0.001080754153917951	0.0014180844159076564	not-binder
NCGVNDLP	HLA-B*38:01	1.182444348160061e-05	1.0649056876035907e-05	not-binder
FKELHADL	HLA-B*38:01	0.5382532183080911	0.31358259421231205	ambiguous
ADKDRHQI	HLA-B*38:01	0.0017523635586258024	0.00211885536032309	not-binder
ALPPVSHS	HLA-B*38:01	2.5499117691651917e-05	7.65839285065899e-06	not-binder
SDLHHYYL	HLA-B*38:01	0.18900484796613454	0.22751959115741874	not-binder
TIGESRII	HLA-B*38:01	0.0011263936830800958	0.0014036488522331564	not-binder
GDLYVNME	HLA-B*38:01	1.815762298065238e-05	1.346699422524332e-05	not-binder
DELKAGDV	HLA-B*38:01	0.00047712358446005965	0.0005143562485593396	not-binder
QFCQCEIV	HLA-B*38:01	1.5223308582790197e-05	8.460368466681424e-06	not-binder
SCICNVNI	HLA-B*38:01	7.784750005157548e-06	3.775358148349762e-06	not-binder
ILGDEDHL	HLA-B*38:01	0.0005316611481248401	0.0005560797383155066	not-binder
DPLLFDYN	HLA-B*38:01	0.0001425740174454404	9.061741693763404e-05	not-binder
SLLDIDLG	HLA-B*38:01	2.7364118841433084e-05	2.2877678093664604e-05	not-binder
TKYNSNLN	HLA-B*38:01	0.0014133728846445592	0.0025125729792601402	not-binder
RFYDPIVG	HLA-B*38:01	0.00017463727590438793	0.00020216181373057293	not-binder
TQIATQII	HLA-B*38:01	0.2740599095355719	0.3048804749819348	not-binder
QLENMFGQ	HLA-B*38:01	3.207594963896554e-05	3.527745197004883e-05	not-binder
LKDDTAQV	HLA-B*38:01	0.012852029647910967	0.01361486969403603	not-binder
LQESIGQE	HLA-B*38:01	6.2897179122956e-05	9.384194439889733e-05	not-binder
RPYIIVGM	HLA-B*38:01	0.010320315416902304	0.005776427593328591	not-binder
ITDLDGIY	HLA-B*38:01	0.0007003270651694038	0.0012730000898481671	not-binder
TLTAAITA	HLA-B*38:01	6.484068508143537e-05	6.0361540894993095e-05	not-binder
FVIANEMG	HLA-B*38:01	3.79780527055118e-05	6.175794918089936e-05	not-binder
SSTQSQSG	HLA-B*38:01	1.7381604095589865e-06	1.912223723868151e-06	not-binder
SRFPLITF	HLA-B*38:01	0.865154230594635	0.17192610822166315	binder
TATSADKS	HLA-B*38:01	7.949143605401331e-06	9.372669569711092e-06	not-binder
GADILRLW	HLA-B*38:01	0.004663112765410915	0.006320910183238726	not-binder
IEEVPELL	HLA-B*38:01	0.02662709350697696	0.02884885785085395	not-binder
LRELADTP	HLA-B*38:01	0.004207285523352766	0.007183570496095686	not-binder
IVGTIIKP	HLA-B*38:01	0.0006969302976358449	0.0012121059645071046	not-binder
MGAGSTSL	HLA-B*38:01	0.026965639955596997	0.03420618410508689	not-binder
RSRLLGAP	HLA-B*38:01	2.516604611173534e-05	4.264740370219519e-05	not-binder
LVNTLAIF	HLA-B*38:01	0.003908408580900869	0.006988911383110842	not-binder
HMQTASAS	HLA-B*38:01	1.6939814781835593e-05	1.8500999177692654e-05	not-binder
MLLILFSV	HLA-B*38:01	0.00024873785296222197	0.0002891475627961901	not-binder
ENHLFLLS	HLA-B*38:01	6.703207800455857e-05	5.308317534570878e-05	not-binder
TFSEKFDN	HLA-B*38:01	3.632673117408558e-05	3.740415875203009e-05	not-binder
SGRMRSVI	HLA-B*38:01	0.0006149544545678509	0.0005660162521499932	not-binder
ADLRNSGK	HLA-B*38:01	3.2892708827603204e-05	3.2445182176643296e-05	not-binder
CNNASRDG	HLA-B*38:01	8.117913750993466e-07	3.6029200069353947e-07	not-binder
ELEQDGNE	HLA-B*38:01	8.101343041744258e-06	9.890509093441528e-06	not-binder
LDSKDEIF	HLA-B*38:01	0.011468328878981993	0.01528427069866061	not-binder
ILPLPHII	HLA-B*38:01	0.002141092251986265	0.0034736850901579386	not-binder
GPKEGATG	HLA-B*38:01	7.968705017447063e-06	6.530614128643679e-06	not-binder
IHATDQDV	HLA-B*38:01	0.03081312484573573	0.045300595347375	not-binder
GLPEAMSP	HLA-B*38:01	2.224760069111653e-05	2.078542893819528e-05	not-binder
RGGADPIP	HLA-B*38:01	1.222757664436358e-05	9.11188150338543e-06	not-binder
YAPRIYKI	HLA-B*38:01	0.027472824929282068	0.027589960277910535	not-binder
GLRLRALL	HLA-B*38:01	0.00013051674363850907	0.00020962760815219778	not-binder
VVDFPMFE	HLA-B*38:01	0.00013820159765600692	0.00022105216323723475	not-binder
DNIVYTQQ	HLA-B*38:01	2.4067340837063968e-05	2.0529227015439666e-05	not-binder
IGSRISEG	HLA-B*38:01	5.894328756994582e-06	3.627055079054926e-06	not-binder
GSPAEEAG	HLA-B*38:01	5.56718999291661e-06	6.55939027684006e-06	not-binder
VTVNVSSP	HLA-B*38:01	3.8876292819622904e-05	4.895487356344565e-05	not-binder
LLLSLSHF	HLA-B*38:01	0.005859329737722874	0.011018572646597934	not-binder
LRKHAEHS	HLA-B*38:01	5.519830838238704e-05	6.049005077632822e-05	not-binder
QLQSSFES	HLA-B*38:01	1.1621040346199153e-05	1.4683587123392521e-05	not-binder
TDSAVRLT	HLA-B*38:01	0.0006743924401234836	0.0002673017473867318	not-binder
NRLVFRGM	HLA-B*38:01	0.23937660157680513	0.20244345172943828	not-binder
VTHALADR	HLA-B*38:01	0.00021227066636129167	0.0003438161430816556	not-binder
AISRQREY	HLA-B*38:01	4.477121156014619e-05	5.326426773904605e-05	not-binder
LHGLAPYM	HLA-B*38:01	0.35256943982094524	0.2624735211072022	not-binder
QCMFIVVY	HLA-B*38:01	0.000798832032160135	0.001134666109308163	not-binder
YILICGFW	HLA-B*38:01	0.00017888159418362194	0.00011224109873298995	not-binder
TTVNNILP	HLA-B*38:01	6.899353493281524e-05	9.690383702069901e-05	not-binder
TGARGLRS	HLA-B*38:01	4.475816444937663e-06	3.835622527455856e-06	not-binder
QEKDRFTD	HLA-B*38:01	2.28079801217973e-05	1.6937420204624677e-05	not-binder
DLLLVQSD	HLA-B*38:01	2.399209200802943e-05	2.883421263829892e-05	not-binder
DEAILNSL	HLA-B*38:01	0.4859830170869827	0.20237405799456162	ambiguous
ENPPKYRE	HLA-B*38:01	1.2625999090687401e-05	1.060117912728257e-05	not-binder
PSGKFSDD	HLA-B*38:01	3.395482976884523e-05	5.1968518064281417e-05	not-binder
QPMELDEP	HLA-B*38:01	4.052046042488655e-05	5.487161248744446e-05	not-binder
IVAMVFSQ	HLA-B*38:01	3.537894974670053e-05	5.30597281140034e-05	not-binder
RMGADPFK	HLA-B*38:01	7.073923661664594e-05	8.396924480796959e-05	not-binder
DSLASDTR	HLA-B*38:01	0.0004913281076369458	0.0008849396509739273	not-binder
RLEFVDDD	HLA-B*38:01	0.0001320231838747077	0.00023050224839710505	not-binder
AAALPVAG	HLA-B*38:01	5.6631263987583225e-05	6.93348815125457e-05	not-binder
LDIYTTLS	HLA-B*38:01	1.4331571173897828e-05	8.208985728342563e-06	not-binder
PRAVSRDL	HLA-B*38:01	0.005215845839120448	0.005074563266858891	not-binder
TYDSYATY	HLA-B*38:01	0.0060394656116841364	0.008049753631836437	not-binder
KSIFDYEM	HLA-B*38:01	0.0027709291025530547	0.004722504829796028	not-binder
KTYEYKKA	HLA-B*38:01	4.78954572827206e-05	4.190331768932082e-05	not-binder
LEEESLRE	HLA-B*38:01	4.2706555905169805e-05	1.7592958060258467e-05	not-binder
GDMLLSAL	HLA-B*38:01	0.07102190427249297	0.057745707311401544	not-binder
RHYAVDKK	HLA-B*38:01	0.010210326820379123	0.011801285044220143	not-binder
VIGELPTY	HLA-B*38:01	0.00029189303022576497	0.0003488833261994481	not-binder
PLREEVEQ	HLA-B*38:01	1.3085715318084113e-05	7.835465092148164e-06	not-binder
QMNTNDTE	HLA-B*38:01	8.498149981051029e-06	1.3792571103114543e-05	not-binder
LDELGLTA	HLA-B*38:01	0.0008987557503132848	0.001266502608735428	not-binder
QELVDEFG	HLA-B*38:01	0.00019270450789008465	0.00030044690559585753	not-binder
GKLVDIGE	HLA-B*38:01	0.00012148472035278246	0.0001655120817790369	not-binder
DVCHVPLI	HLA-B*38:01	0.00028874229283246675	0.00016689188193214628	not-binder
WAAISSVL	HLA-B*38:01	0.0374992954544723	0.026842931360436688	not-binder
VTFFPDDY	HLA-B*38:01	0.00043201048029004594	0.0006306586172249342	not-binder
DSLTSWTK	HLA-B*38:01	0.00023895912663647324	0.0002580993969331033	not-binder
PPLFGWSR	HLA-B*38:01	0.0002353199542483253	0.0004222431777361437	not-binder
LVKARILF	HLA-B*38:01	0.00010312974882253911	7.661153725444895e-05	not-binder
DVQRFMMA	HLA-B*38:01	0.0012621627240150702	0.0020971504510969652	not-binder
DDYQALKN	HLA-B*38:01	0.00012934306323586497	0.00012536375495178162	not-binder
AIYTQRNS	HLA-B*38:01	1.1788365554821212e-05	9.160588507574182e-06	not-binder
PFKTEDGK	HLA-B*38:01	2.64419179984543e-05	3.0189400294818395e-05	not-binder
KVAEQDSA	HLA-B*38:01	9.537574123896775e-06	7.563079387625161e-06	not-binder
EDMRASEA	HLA-B*38:01	0.0008400550235819537	0.0007708036578681569	not-binder
TEARNTIE	HLA-B*38:01	8.38442789245164e-05	0.00010792657219715653	not-binder
PFLLKICP	HLA-B*38:01	5.5229488862096335e-05	3.556474138278894e-05	not-binder
TSAERAEL	HLA-B*38:01	0.008254006551578642	0.004543848918318402	not-binder
ASAPGQIP	HLA-B*38:01	3.2534350248170084e-05	3.660476965725129e-05	not-binder
THSPSRKE	HLA-B*38:01	8.629106059743208e-05	7.183978883069095e-05	not-binder
NWLGAIRN	HLA-B*38:01	3.065064049678767e-05	2.519447874872098e-05	not-binder
QPLTSPLQ	HLA-B*38:01	5.8528559020487594e-05	8.452875765018871e-05	not-binder
VITLGLTY	HLA-B*38:01	0.00020902052747260314	0.0001447902033011829	not-binder
KEDYQIGG	HLA-B*38:01	6.861778849724942e-05	6.612081822298768e-05	not-binder
SDLFKADA	HLA-B*38:01	0.0003275967579611461	0.0002591071024295526	not-binder
EHTLARRG	HLA-B*38:01	0.0020463611484956346	0.003604678770060751	not-binder
GGLEVSPV	HLA-B*38:01	0.00013579801343439614	8.886481850635824e-05	not-binder
RLRVYERG	HLA-B*38:01	2.3066682416583718e-06	1.9529083617580925e-06	not-binder
TYYEDMQR	HLA-B*38:01	0.002443707300699316	0.004146228965415895	not-binder
EKLWRNAF	HLA-B*38:01	0.013932998839300126	0.013701435188023808	not-binder
EALKAENT	HLA-B*38:01	1.2751932047194714e-05	1.7066133417705393e-05	not-binder
AEKDEPAA	HLA-B*38:01	0.0019807378965197133	0.0017110175274651879	not-binder
PLDDTPRG	HLA-B*38:01	1.189719837384473e-05	1.0773497031351972e-05	not-binder
VPLIHFFC	HLA-B*38:01	0.0001262655755454034	0.0001754142112922123	not-binder
LNLPYLAL	HLA-B*38:01	0.03860808569006622	0.030166294513492946	not-binder
VIYGAVRQ	HLA-B*38:01	0.0002372724316046515	0.00032098030097879295	not-binder
VIIMDEPT	HLA-B*38:01	2.7241774841968435e-05	1.5844937733575092e-05	not-binder
RDKVVAAL	HLA-B*38:01	0.11467361645773053	0.1121706796132004	not-binder
DRHMESLS	HLA-B*38:01	0.0021462484350195155	0.0034538163608466344	not-binder
SNLSVLVQ	HLA-B*38:01	0.00018252263307658723	0.000249915645005963	not-binder
VLCGSAFK	HLA-B*38:01	4.71434911560209e-05	5.376858176398427e-05	not-binder
VTNLNVAK	HLA-B*38:01	0.0004291663116418931	0.0005487318309019759	not-binder
WKKDADIL	HLA-B*38:01	0.032732996111735704	0.02447105531746495	not-binder
GRTHNLLI	HLA-B*38:01	0.03669780013151467	0.051365534598935135	not-binder
SAFVAANP	HLA-B*38:01	9.454095707042142e-05	8.617153705875397e-05	not-binder
QPVVDSST	HLA-B*38:01	9.521645312133842e-05	0.00011822219410770888	not-binder
TKEVYEGE	HLA-B*38:01	0.0007499256751543725	0.00135145989994903	not-binder
HRSLPRSG	HLA-B*38:01	0.0022678732369968203	0.004034991304288327	not-binder
PRSIVKRM	HLA-B*38:01	0.011936563273775392	0.021871009381725377	not-binder
KTSSLIDS	HLA-B*38:01	4.914096803076973e-06	3.917912851546878e-06	not-binder
CVNPETKR	HLA-B*38:01	0.00014136914435027847	0.0002374420825311859	not-binder
FTLLVPES	HLA-B*38:01	2.03909398351243e-05	2.1435982115803726e-05	not-binder
RLERELGL	HLA-B*38:01	0.0010785467326059005	0.0013831962626301444	not-binder
HSKGFGFV	HLA-B*38:01	6.176284859975567e-05	6.519958144546325e-05	not-binder
VDELGLDR	HLA-B*38:01	0.0008433796998360777	0.0009434582141230357	not-binder
LFGSLLLY	HLA-B*38:01	0.0007993562321644276	0.00040348949200795986	not-binder
SERLQQRL	HLA-B*38:01	0.0029490481567336245	0.005191121201045376	not-binder
ISAERLQE	HLA-B*38:01	2.8858418681920738e-05	2.720359643171065e-05	not-binder
KIRALDTC	HLA-B*38:01	2.769496927612636e-06	3.1277933936565543e-06	not-binder
AMIDLTKK	HLA-B*38:01	0.00031006411209091313	0.0003696740730432939	not-binder
VNECQRYP	HLA-B*38:01	1.092235895612248e-05	7.68621290874431e-06	not-binder
LPVQDVAD	HLA-B*38:01	0.0002095298499625642	0.000383526510099548	not-binder
LAELTHFF	HLA-B*38:01	0.0847524627810344	0.10251351382333256	not-binder
RTRLTGST	HLA-B*38:01	3.786541184922498e-05	6.794111271786193e-05	not-binder
KGDWPLPV	HLA-B*38:01	0.00048826974889379924	0.0003493939398507618	not-binder
FRALCTGE	HLA-B*38:01	8.197410006687278e-05	6.448112073102359e-05	not-binder
FTLGEEGE	HLA-B*38:01	4.024956508601463e-05	2.7341069656636844e-05	not-binder
DMANDGSL	HLA-B*38:01	0.002951503443182446	0.0032701009332977843	not-binder
YEQCRDPP	HLA-B*38:01	6.920472792444343e-05	6.626019576028285e-05	not-binder
DEFARYAR	HLA-B*38:01	0.000701368183717932	0.0013000263639793344	not-binder
DDLGGLGL	HLA-B*38:01	0.0047549726557917895	0.0055926565134878465	not-binder
PNPDGSYN	HLA-B*38:01	2.8316963607721846e-05	2.5438912610184704e-05	not-binder
PNIGHSEC	HLA-B*38:01	2.403805638095946e-05	3.7620755398622596e-05	not-binder
PDELCAAK	HLA-B*38:01	0.00014423665716094546	0.0001846423275174294	not-binder
RLAYRRGW	HLA-B*38:01	0.00043553354724963357	0.0008304598221006325	not-binder
SGVGRRGE	HLA-B*38:01	8.382240355331306e-06	8.630432319671368e-06	not-binder
CVTNLPKP	HLA-B*38:01	0.00010492997794244729	0.0001350752736472822	not-binder
IVARAIEM	HLA-B*38:01	0.0024207469541579485	0.002026816087192611	not-binder
VAQVITFG	HLA-B*38:01	0.0004462962373622759	0.0008377156302882152	not-binder
EKIKKEAS	HLA-B*38:01	1.658244673308218e-05	6.060889577307787e-06	not-binder
QLSPTLIG	HLA-B*38:01	2.3269963367056335e-05	2.034583208465659e-05	not-binder
STRSSFVQ	HLA-B*38:01	1.1498037076762558e-05	1.1700648776419614e-05	not-binder
PYEYPQYY	HLA-B*38:01	0.0010363892710302026	0.0011415395021979167	not-binder
EFVFNYGK	HLA-B*38:01	0.00016799330251160427	0.0001883876212392527	not-binder
PQGPVYEP	HLA-B*38:01	6.998442304393394e-05	4.327382136509865e-05	not-binder
RDAFVSNT	HLA-B*38:01	0.0001212604918237048	0.00019059236765530234	not-binder
RDLRAANI	HLA-B*38:01	0.0047728868274134586	0.005787228522525915	not-binder
CVIEDNFF	HLA-B*38:01	8.99387236131588e-05	6.704084703632348e-05	not-binder
QDLTTTLE	HLA-B*38:01	4.1287416820523504e-05	4.447144454209644e-05	not-binder
GRSKAGVF	HLA-B*38:01	0.01424707700498402	0.012491786089846354	not-binder
VLIRALEP	HLA-B*38:01	4.9385681450075936e-05	7.475994437469419e-05	not-binder
QLGKDAHG	HLA-B*38:01	6.757136219448512e-06	6.848630329407572e-06	not-binder
VIGALLAV	HLA-B*38:01	0.0002692496724193916	0.00024009554106295094	not-binder
KAFNQFST	HLA-B*38:01	1.481077415519394e-05	9.809158117148686e-06	not-binder
RNSLNDNS	HLA-B*38:01	1.3447903882024547e-06	1.0034406591360866e-06	not-binder
RIDLALLP	HLA-B*38:01	8.114968441077507e-05	6.873151924769279e-05	not-binder
VIILNHPG	HLA-B*38:01	0.00013892707033846818	0.00023585049011088692	not-binder
LKRAGDSF	HLA-B*38:01	0.002378931432031095	0.001540072885846755	not-binder
LLEAPDAD	HLA-B*38:01	3.8817083441244905e-05	3.2625287909743755e-05	not-binder
GRVTEPAK	HLA-B*38:01	0.00018009752820944414	0.00011774420246982456	not-binder
ICVWVRHD	HLA-B*38:01	4.3320372640209825e-06	6.305104085821412e-06	not-binder
AENNVSSV	HLA-B*38:01	0.003915568508091383	0.005632373060595895	not-binder
DKVSLLAS	HLA-B*38:01	0.00037269347376422957	0.0002570830578601083	not-binder
FCTCMNDA	HLA-B*38:01	5.574537442498695e-06	6.694669546627896e-06	not-binder
ADEIWNEM	HLA-B*38:01	0.028240682289469986	0.033543599116555405	not-binder
LMTEFNYN	HLA-B*38:01	0.0002102044925777591	0.000252858753480141	not-binder
PYPDADSG	HLA-B*38:01	1.1882963372045197e-05	8.160132052587928e-06	not-binder
VLAIEAIH	HLA-B*38:01	3.0680871850563564e-05	3.393711344809691e-05	not-binder
YLGVRIQL	HLA-B*38:01	0.007656730664893985	0.0036445233927089636	not-binder
LSYYSGAK	HLA-B*38:01	0.00019249070835485326	0.0002269618057254417	not-binder
SIRESQEA	HLA-B*38:01	7.412222330458463e-05	8.811336217467605e-05	not-binder
ESGRHAAS	HLA-B*38:01	6.318588913245549e-06	8.709873391302676e-06	not-binder
NPVFRQCM	HLA-B*38:01	0.0018359058711212128	0.0016157013046052228	not-binder
LNSQWIAI	HLA-B*38:01	0.0023936745536047967	0.0024587224484987577	not-binder
DKLVVLGG	HLA-B*38:01	0.0006919657258549705	0.0009145453369933517	not-binder
GSKFVDAK	HLA-B*38:01	0.00018372204505112677	0.00021521797193098296	not-binder
AVILEAIQ	HLA-B*38:01	7.327389757847414e-05	0.00010431365050257732	not-binder
DTIINQKD	HLA-B*38:01	8.734316279515041e-05	0.00010732924195783029	not-binder
KVFIIAEL	HLA-B*38:01	0.0010535709807300009	0.0007411587866217495	not-binder
WTRFVAPG	HLA-B*38:01	4.2714046503533607e-05	7.866157417946862e-05	not-binder
LSAVTSSQ	HLA-B*38:01	1.0240753715606843e-05	9.847500325015285e-06	not-binder
LTYTNDRT	HLA-B*38:01	1.820201973714575e-05	1.9407111430849617e-05	not-binder
FSQLYQRT	HLA-B*38:01	5.545366238948191e-05	5.1357843627544765e-05	not-binder
MHALFDCQ	HLA-B*38:01	0.12438442637212574	0.2241638578075074	not-binder
RFHGDKAA	HLA-B*38:01	0.000551861808526155	0.000539842958501999	not-binder
TSDNWYEI	HLA-B*38:01	0.0008138419361785054	0.0006168349507425695	not-binder
DVEEIVKE	HLA-B*38:01	0.00015502379756071605	0.00013344936798165776	not-binder
PMTPWGKK	HLA-B*38:01	0.00013639561238960597	0.00018712498486819835	not-binder
SDSNMPED	HLA-B*38:01	6.039464989271437e-06	7.890108062192265e-06	not-binder
QSMERLKM	HLA-B*38:01	0.0008910223114071414	0.0009754678631364404	not-binder
LEYKTVSF	HLA-B*38:01	0.20794256093213334	0.22014457695891043	not-binder
HGRTMMTL	HLA-B*38:01	0.01293737927917391	0.018214612538026528	not-binder
PEFTFPVA	HLA-B*38:01	0.0046805971767753364	0.0027953820567505772	not-binder
ERRRAEGA	HLA-B*38:01	8.800991673751923e-05	0.00012885905431117903	not-binder
AGDHCERD	HLA-B*38:01	2.065360843062081e-06	1.2798353846087597e-06	not-binder
QIFEEDEE	HLA-B*38:01	5.3165861902471076e-05	6.781913077728108e-05	not-binder
DRKTDFEM	HLA-B*38:01	0.2575516074895859	0.25915607691818826	not-binder
AMESIQGE	HLA-B*38:01	2.1110277288016732e-05	1.633896816301649e-05	not-binder
ATKNPFYL	HLA-B*38:01	0.0004210278086247854	0.0002672784498571453	not-binder
LQSSISYA	HLA-B*38:01	0.00037843015670659954	0.0003434953077023624	not-binder
PEGCKSWE	HLA-B*38:01	2.7072229386249092e-06	1.6990623237764046e-06	not-binder
YLLKQPVR	HLA-B*38:01	0.00043175259825147807	0.0006845875400563932	not-binder
GNYVNADQ	HLA-B*38:01	1.1516271933942335e-05	1.0123790322639983e-05	not-binder
GLDGIPFT	HLA-B*38:01	3.9548505446873607e-05	2.4345153479475743e-05	not-binder
LIGIIGMV	HLA-B*38:01	4.8611199326842323e-05	3.8159048049862034e-05	not-binder
ELVYARGD	HLA-B*38:01	3.142102050333051e-05	4.98733834907687e-05	not-binder
FRYSLGEY	HLA-B*38:01	0.006572257913649082	0.005823772301927258	not-binder
HRIEFVAE	HLA-B*38:01	0.009443272836506367	0.00680872492504336	not-binder
ADFVEYEK	HLA-B*38:01	0.0003486064830212854	0.0003275621000135054	not-binder
ETNDPRLA	HLA-B*38:01	4.482503163671936e-05	7.540294122996869e-05	not-binder
LLCQGMVL	HLA-B*38:01	0.0007801169442245737	0.0007130739693541486	not-binder
LLRLGADS	HLA-B*38:01	2.600802645247313e-06	2.154746533718276e-06	not-binder
GISFIRDY	HLA-B*38:01	9.540609207761008e-05	0.00013565748170816098	not-binder
HQLPDGRV	HLA-B*38:01	0.0008056569022301119	0.0013437066309717118	not-binder
PVSPCALA	HLA-B*38:01	1.4643124677604646e-05	1.140365156933039e-05	not-binder
KREFVNLI	HLA-B*38:01	0.10037624414544552	0.16748189149818005	not-binder
YPELLKCF	HLA-B*38:01	0.045196352805942294	0.06295915247969856	not-binder
SDDDVIKF	HLA-B*38:01	0.14697907399386168	0.18017549438895075	not-binder
IVLYAESE	HLA-B*38:01	1.4963687681301962e-05	1.655953715130797e-05	not-binder
PVAVESGV	HLA-B*38:01	9.046768773259827e-05	8.811007400929933e-05	not-binder
FVSYRRRF	HLA-B*38:01	0.00023173593854153296	0.000324196195546813	not-binder
VLNNLWLF	HLA-B*38:01	0.003375782593502663	0.0038054212218462074	not-binder
MRVDANRS	HLA-B*38:01	0.004230639559682459	0.0045703678200036185	not-binder
GIGGPKMN	HLA-B*38:01	1.0449044543747732e-05	9.673680664493285e-06	not-binder
FAVILTPK	HLA-B*38:01	0.0016550002680560283	0.0028416479508807757	not-binder
AYFKQLGI	HLA-B*38:01	0.0011091945771113387	0.0009776917932360761	not-binder
RAPDKDSP	HLA-B*38:01	1.890889898277237e-05	1.565481412686762e-05	not-binder
SRKLEDIT	HLA-B*38:01	0.0005708919905373477	0.0007965923808545402	not-binder
HLIITFLN	HLA-B*38:01	2.806340576171351e-05	3.615218314765263e-05	not-binder
LAEYANII	HLA-B*38:01	0.0019160963303875179	0.001950304961630922	not-binder
ANIIMPEF	HLA-B*38:01	0.0048922787871561015	0.005443929701309911	not-binder
GIKAIIQP	HLA-B*38:01	3.747926723463024e-05	4.982827731555677e-05	not-binder
VDEPKHPV	HLA-B*38:01	0.02341277343221009	0.040060006395475745	not-binder
NCDLCQNC	HLA-B*38:01	3.3776291559206584e-06	2.8378961787192774e-06	not-binder
AQDIANAE	HLA-B*38:01	4.731192602775991e-05	7.659596022575447e-05	not-binder
LEKFYDDP	HLA-B*38:01	0.00012704362738986675	0.0001028340130566973	not-binder
IQPITTTL	HLA-B*38:01	0.19564480260014533	0.17011028998914768	not-binder
VNIEEIRK	HLA-B*38:01	0.0006104477738062997	0.0008999152189547882	not-binder
GGGEQDID	HLA-B*38:01	1.2809974145966408e-05	1.2046239110245778e-05	not-binder
DKRYNVYG	HLA-B*38:01	0.00027675488099703215	0.00023036384429238652	not-binder
CYFLLGSV	HLA-B*38:01	0.002202326476253802	0.0035554094587922935	not-binder
QHLSKQVQ	HLA-B*38:01	0.014931829902343452	0.011025461912100343	not-binder
TNDSPSPL	HLA-B*38:01	0.07275135335512459	0.11469530692162481	not-binder
VYACNQGV	HLA-B*38:01	0.0015854623648010602	0.003085174263084765	not-binder
IIHQIGVP	HLA-B*38:01	5.121753620187519e-05	5.5154051724930844e-05	not-binder
NIPVARVR	HLA-B*38:01	0.00044856506337964674	0.0008449183548759102	not-binder
EVLVPRLA	HLA-B*38:01	7.610825250594643e-05	9.685492166962586e-05	not-binder
HVDFTIEV	HLA-B*38:01	0.00811951318755746	0.004585689539464554	not-binder
SSDDESNQ	HLA-B*38:01	8.306720633299847e-06	4.6410976040136335e-06	not-binder
VTMFYEPS	HLA-B*38:01	3.2276568526867776e-05	2.7762662780074197e-05	not-binder
QEQDEMNQ	HLA-B*38:01	4.4966954465053274e-05	6.855906777559253e-05	not-binder
TCEGSEEK	HLA-B*38:01	7.373742073468748e-06	5.955939135967651e-06	not-binder
DGMKDITV	HLA-B*38:01	0.014960961561882868	0.017630967563709996	not-binder
GGTNFRVL	HLA-B*38:01	0.010976312682032585	0.007954295656501815	not-binder
LQQLVSQN	HLA-B*38:01	4.977920282271953e-05	8.013784780138863e-05	not-binder
EQLRAGEK	HLA-B*38:01	4.18709257246519e-05	4.508313578023786e-05	not-binder
LDGFASSL	HLA-B*38:01	0.07730452283285558	0.06379020400850219	not-binder
AQMGLIPG	HLA-B*38:01	0.010071071065885917	0.019853182789005643	not-binder
HLLLAADA	HLA-B*38:01	8.671590221638325e-05	5.6314704428132006e-05	not-binder
GLYGERVG	HLA-B*38:01	1.727101732740266e-05	1.5762759887847777e-05	not-binder
PDIIHVND	HLA-B*38:01	0.0006889836740811006	0.001329116692513858	not-binder
QQEEDEEV	HLA-B*38:01	4.04256717501994e-05	5.411509726088984e-05	not-binder
GLYIDQQE	HLA-B*38:01	2.7510767267813208e-05	3.4677312412178545e-05	not-binder
IMVPTPLY	HLA-B*38:01	0.001061751035740599	0.0011092021677766993	not-binder
ELGTTLDD	HLA-B*38:01	9.092320703985024e-06	7.518994297967482e-06	not-binder
GYQVGVVS	HLA-B*38:01	2.3585987491969718e-05	1.7523280864558273e-05	not-binder
GTSLEDTD	HLA-B*38:01	6.788938924273679e-06	7.046019042361591e-06	not-binder
KPFLEAAL	HLA-B*38:01	0.03357007969170809	0.020674145396157025	not-binder
KGDGTESL	HLA-B*38:01	0.003090930066537112	0.004768571381671499	not-binder
AVGYQPTL	HLA-B*38:01	0.0033140734769403933	0.0027027422150783216	not-binder
RAAVLIQQ	HLA-B*38:01	0.00017055111875379224	0.00026556694331195693	not-binder
AKDVVYIE	HLA-B*38:01	0.002435064520841479	0.0026828504725015514	not-binder
GTPPGDLY	HLA-B*38:01	0.00017969389500649413	0.00016246470689060114	not-binder
NYILDVKM	HLA-B*38:01	0.0038080718310084193	0.0028300437863225027	not-binder
NVVSSISV	HLA-B*38:01	0.0002859922155039385	0.00013055628481388376	not-binder
VIVREHDC	HLA-B*38:01	2.9870452067370934e-06	2.020077638795614e-06	not-binder
SAGQKVVQ	HLA-B*38:01	8.86122517840704e-05	9.1940416369996e-05	not-binder
MYVDEIFS	HLA-B*38:01	0.0004336561542004347	0.0005086796741496509	not-binder
LDCRSVVA	HLA-B*38:01	0.00016798114811535924	0.0001813184997360824	not-binder
LAYKKKAA	HLA-B*38:01	0.0012259372830158099	0.0013213598274116533	not-binder
RGQVANVR	HLA-B*38:01	0.00011573445058274956	0.00020044571384431916	not-binder
RDLPRAAV	HLA-B*38:01	0.012179482344072312	0.012744254917197386	not-binder
ISHSDTFL	HLA-B*38:01	0.0014280183102528099	0.0020623309397254036	not-binder
EILSKMCT	HLA-B*38:01	1.0064258466968567e-05	9.625208589038047e-06	not-binder
NLAIADLL	HLA-B*38:01	0.0017816028499510138	0.0016758740313704823	not-binder
EEEMVASA	HLA-B*38:01	5.790362738480326e-05	2.8992483932300946e-05	not-binder
MKPRVVST	HLA-B*38:01	0.0009578840574249626	0.000817055852527716	not-binder
SEDYSVPK	HLA-B*38:01	0.0019543756750863396	0.0033664389888676343	not-binder
TAPHVRNK	HLA-B*38:01	0.00025914966704476683	0.00035434094258272945	not-binder
ERNLWNLK	HLA-B*38:01	0.0019130900749587455	0.00216863112143077	not-binder
LDLVDPLI	HLA-B*38:01	0.01048916414147243	0.013629900033802446	not-binder
TATTETSK	HLA-B*38:01	8.087049682217184e-05	9.286993706302886e-05	not-binder
IFSNVPFS	HLA-B*38:01	3.2896845732466316e-05	3.642973821632799e-05	not-binder
KREDLNHT	HLA-B*38:01	0.00013283387725095963	0.00013363825122809404	not-binder
RDGIMAYK	HLA-B*38:01	0.0002122040981248574	0.0002498516275255843	not-binder
SGITLWIG	HLA-B*38:01	4.098935751244426e-05	3.412114938205854e-05	not-binder
RKLGPKGQ	HLA-B*38:01	5.911882540203806e-05	7.033204128341284e-05	not-binder
TDGQVFLQ	HLA-B*38:01	0.00010688314364415419	0.00014187794334720124	not-binder
NINLFKKL	HLA-B*38:01	0.0010739763063611462	0.0006688181081130779	not-binder
QLVAPPVK	HLA-B*38:01	0.0005368082122004126	0.0006774509303970543	not-binder
QSGVSYIQ	HLA-B*38:01	0.0005483610788360238	0.0009866989903617902	not-binder
VGCARCKH	HLA-B*38:01	9.013245374944745e-07	5.456152159768159e-07	not-binder
ATEYAALA	HLA-B*38:01	2.3292960759135894e-05	1.4787428972178318e-05	not-binder
GSDGTTTG	HLA-B*38:01	3.3668706862499675e-06	3.212168814297129e-06	not-binder
LATPELTA	HLA-B*38:01	8.706070584594273e-05	6.414484432329519e-05	not-binder
AGVMGPAG	HLA-B*38:01	1.9563633986763308e-05	2.8870030745904513e-05	not-binder
SDFQADFV	HLA-B*38:01	0.00037411934172268955	0.00014256388144686408	not-binder
ALWAVVYY	HLA-B*38:01	0.00042159034564974717	0.0005415261285539104	not-binder
SISRKEFK	HLA-B*38:01	5.2403690256142e-05	8.16361973432877e-05	not-binder
SLANSAID	HLA-B*38:01	2.2876291859574847e-05	3.331718934834501e-05	not-binder
NIPVANNR	HLA-B*38:01	0.0005153297612878304	0.000931657595047806	not-binder
EDSRLAAI	HLA-B*38:01	0.03664934691041708	0.05370273498453195	not-binder
VVAAVAAG	HLA-B*38:01	1.9714146583282853e-05	2.1313503351889043e-05	not-binder
IHLGHIAG	HLA-B*38:01	0.024921810417436064	0.02475052047135385	not-binder
GVLVLILH	HLA-B*38:01	0.00030260955691119307	0.00036176541481951446	not-binder
QSKQDHVQ	HLA-B*38:01	1.7323339397989913e-05	2.0241720886641774e-05	not-binder
ASGALLQQ	HLA-B*38:01	1.113632324631908e-05	7.811748072644403e-06	not-binder
LLPLSLYL	HLA-B*38:01	0.020132848876528442	0.029446230501972686	not-binder
MVPPYWRQ	HLA-B*38:01	9.37061841796094e-05	8.724625029867813e-05	not-binder
GLVYWNSR	HLA-B*38:01	6.447018043331809e-05	9.175508003801855e-05	not-binder
IDDYIPAG	HLA-B*38:01	4.599548517489893e-05	4.4061124169411065e-05	not-binder
RGHLECTD	HLA-B*38:01	1.4063273148678945e-06	1.1775005401643017e-06	not-binder
ITIKAQTA	HLA-B*38:01	4.1120754576695615e-05	4.698795087844213e-05	not-binder
RELNEYLE	HLA-B*38:01	0.00025314933750451016	0.00040014192222770454	not-binder
KAAIEAVE	HLA-B*38:01	1.2581959845192614e-05	1.4712935632203986e-05	not-binder
QSVLNLAD	HLA-B*38:01	4.0001659772315176e-05	5.9321362831471136e-05	not-binder
QGGLIFKQ	HLA-B*38:01	0.00037143945537536637	0.0005537924666222251	not-binder
EHPSAQRL	HLA-B*38:01	0.5053211063146591	0.26126474201513833	ambiguous
RNQTRLED	HLA-B*38:01	3.0933992889004e-06	2.098526829983051e-06	not-binder
IMKLEPRV	HLA-B*38:01	4.683999595727073e-05	2.9848383570411313e-05	not-binder
GIVLHKGM	HLA-B*38:01	5.650662824336905e-05	5.172241364315296e-05	not-binder
KGPMKGKK	HLA-B*38:01	6.857167420548649e-05	7.942593543994659e-05	not-binder
QDLKKSTE	HLA-B*38:01	2.1401982053248503e-05	2.957586180647906e-05	not-binder
KEAELQAT	HLA-B*38:01	0.00031595732616551686	0.00043434709969720586	not-binder
DAMRQNNI	HLA-B*38:01	0.03538783582625911	0.06588323340110856	not-binder
TFEKEMDQ	HLA-B*38:01	3.05736390828315e-05	2.555324302220307e-05	not-binder
LFAALSII	HLA-B*38:01	0.000588934010011144	0.0005024431282867461	not-binder
REICDKLI	HLA-B*38:01	0.0010868305784242694	0.001331003265290505	not-binder
TWPPAPYK	HLA-B*38:01	0.00027158214506926013	0.0004386948055894309	not-binder
SRQVLPLS	HLA-B*38:01	0.0017995714144490194	0.0032093830028798354	not-binder
RAAFKLLE	HLA-B*38:01	1.131877897933009e-05	8.063700312740838e-06	not-binder
KIAIIKAV	HLA-B*38:01	0.00022775004290451762	0.00021629110556758215	not-binder
FFPVSGQF	HLA-B*38:01	0.003785823192447424	0.0015050193241969187	not-binder
DIHTDKFV	HLA-B*38:01	8.497458911733702e-05	0.00010268174911382821	not-binder
KNTTAIVA	HLA-B*38:01	8.499282048433088e-05	5.421023285044447e-05	not-binder
TKLGEIVD	HLA-B*38:01	0.00012120552273700013	0.0001667645230464893	not-binder
GDTLLAQI	HLA-B*38:01	0.0015418432451042464	0.0017610096639599803	not-binder
HRRLPVDD	HLA-B*38:01	0.00046034935385250717	0.0006328356395306142	not-binder
YCYAFACW	HLA-B*38:01	0.00015719337261543842	0.0002398749915636466	not-binder
DYFLKHTA	HLA-B*38:01	0.006896152533590794	0.002841027105345285	not-binder
LTRGRGKM	HLA-B*38:01	3.5504213428794174e-05	5.255377320991247e-05	not-binder
AFPPCIRG	HLA-B*38:01	3.5421933034740506e-06	2.2748111882372223e-06	not-binder
ALFSSAFM	HLA-B*38:01	0.0005953534797299654	0.000900388817632288	not-binder
TIEDNAEV	HLA-B*38:01	0.00010416484219604172	6.558311706827884e-05	not-binder
NIPSMPKR	HLA-B*38:01	0.0005573220316591687	0.0010734016221208155	not-binder
LSTATPIG	HLA-B*38:01	7.490132857128629e-05	9.303797575407435e-05	not-binder
PSSATFVV	HLA-B*38:01	0.00044128868612460794	0.00027911600506459744	not-binder
EGGLVSDA	HLA-B*38:01	4.6044618466112296e-05	6.410788266246458e-05	not-binder
WSKLTTRG	HLA-B*38:01	9.139666980217953e-06	1.291234505603237e-05	not-binder
ILYDLGVS	HLA-B*38:01	4.3533393909456206e-05	3.75770018129082e-05	not-binder
PGDCPAAG	HLA-B*38:01	5.950542561095062e-06	6.3774730192047905e-06	not-binder
VEVGARAN	HLA-B*38:01	0.00011652626899376628	0.00014560515411688135	not-binder
LVMSVNYR	HLA-B*38:01	0.00039918281636346363	0.0006424115004135692	not-binder
CTTTVTHR	HLA-B*38:01	0.00012965896785317456	0.00023688833678757858	not-binder
GDHYRTRL	HLA-B*38:01	0.010242673492757603	0.01894757596428489	not-binder
KSMPSYNF	HLA-B*38:01	0.006265446683391929	0.008518543746930412	not-binder
RRLKTSAE	HLA-B*38:01	0.0001135618886451084	0.00015779118249953562	not-binder
TVNKKKYA	HLA-B*38:01	1.3131351352058118e-05	8.782383757491727e-06	not-binder
LCTKQESR	HLA-B*38:01	2.3648758104855006e-05	3.583926988493742e-05	not-binder
TARAKGDD	HLA-B*38:01	7.77398997797718e-06	5.834323529231958e-06	not-binder
AASNTQGL	HLA-B*38:01	0.00023145907616708427	0.00013514997812270535	not-binder
LKVKPNNK	HLA-B*38:01	0.00017204554164891307	0.00023151434923245556	not-binder
NPKLKQVA	HLA-B*38:01	0.0006134102557552978	0.0007413537333938771	not-binder
NIINGGSH	HLA-B*38:01	2.4306980549226864e-05	2.6435547976814038e-05	not-binder
KSFFLFLN	HLA-B*38:01	5.4739645747758914e-05	8.668768513812098e-05	not-binder
EVFGSAIV	HLA-B*38:01	0.00014007140453031752	0.0001700084567397026	not-binder
APLSAGRP	HLA-B*38:01	0.000495320087793516	0.0005026669750802609	not-binder
YKEIQEAY	HLA-B*38:01	0.05415171715430915	0.060163625366596335	not-binder
ESMVPKFE	HLA-B*38:01	1.7774740626919083e-05	7.280176348395205e-06	not-binder
PTPLTLRN	HLA-B*38:01	9.687061647127848e-05	8.694365604675945e-05	not-binder
KMSKSLGN	HLA-B*38:01	8.451369183148927e-06	7.861005656230141e-06	not-binder
SGVRSAEQ	HLA-B*38:01	6.060055352463678e-06	4.908671948426452e-06	not-binder
FVAWLCIG	HLA-B*38:01	3.041389068130229e-05	3.3170284227563525e-05	not-binder
YKWTVRPN	HLA-B*38:01	0.004746858178987168	0.005696966487798233	not-binder
FTAMRARG	HLA-B*38:01	3.092836197993165e-06	1.4838354559497387e-06	not-binder
YRRVSNNF	HLA-B*38:01	0.013558546802960337	0.0178197950335526	not-binder
KRKGLLQR	HLA-B*38:01	0.0001205541422081069	0.00021174055225700358	not-binder
GGMRQAKV	HLA-B*38:01	6.810834838688606e-05	0.00011669432788188274	not-binder
CFLCSEDA	HLA-B*38:01	3.2280124969474854e-06	3.3865298362945903e-06	not-binder
QSIGEPGT	HLA-B*38:01	1.0719957367655298e-05	9.376409226882073e-06	not-binder
ARHTARWR	HLA-B*38:01	0.000416521892293531	0.0007991320969840287	not-binder
RGVQLARQ	HLA-B*38:01	1.4091917500991258e-05	1.3376871867694888e-05	not-binder
LAEQRLGG	HLA-B*38:01	7.595012357342057e-06	1.854323578897287e-06	not-binder
DLNAADVK	HLA-B*38:01	0.00034015943674603477	0.0003289937119817937	not-binder
FGDYFKED	HLA-B*38:01	9.309376655437518e-05	7.408567859859411e-05	not-binder
GHYGSGNV	HLA-B*38:01	0.13895529253059066	0.19517655752148083	not-binder
GQHVGWDN	HLA-B*38:01	2.5968632826334215e-05	2.54697548783934e-05	not-binder
VPNAWNEV	HLA-B*38:01	0.0013018521669437178	0.0015626481656603787	not-binder
LTNFIKKA	HLA-B*38:01	4.308644656703109e-05	3.412831241401817e-05	not-binder
VIVEIPFS	HLA-B*38:01	4.298773774280562e-05	6.543078340088868e-05	not-binder
SQFKEIIS	HLA-B*38:01	0.01725628329149913	0.029849386383247512	not-binder
EKLLKENK	HLA-B*38:01	0.0005750940767029533	0.0010109780187654697	not-binder
ADRLSAKG	HLA-B*38:01	1.4832231667583073e-05	1.7766681555771173e-05	not-binder
FLQAQSKN	HLA-B*38:01	0.00013888377084185776	0.0002616880064844432	not-binder
GESHEYPI	HLA-B*38:01	0.0028972987551242114	0.002677104069639207	not-binder
LEIDNERC	HLA-B*38:01	0.0001149029996668105	9.094539283499613e-05	not-binder
GNLTTSLD	HLA-B*38:01	8.019156189220666e-06	9.795401700723178e-06	not-binder
DYESRSEV	HLA-B*38:01	0.015509861270402325	0.016704368041338333	not-binder
YEKTCALL	HLA-B*38:01	0.01319643808528781	0.01191696795513619	not-binder
LSDHSESI	HLA-B*38:01	0.0005514266493264585	0.00036348967476760544	not-binder
DRTPLYAE	HLA-B*38:01	0.008979091564833652	0.01530219542556037	not-binder
FLSTAHSD	HLA-B*38:01	1.6200751952055724e-05	1.8136489918335572e-05	not-binder
AITILGSV	HLA-B*38:01	8.19965782284271e-05	6.59559685927314e-05	not-binder
GADDSEDD	HLA-B*38:01	2.1290624533776282e-05	3.1910863605503954e-05	not-binder
MFTACSLA	HLA-B*38:01	3.6876637750538066e-05	4.426159388187236e-05	not-binder
GEDALRNL	HLA-B*38:01	0.018387392818112858	0.032407423499071275	not-binder
ALEAYGAA	HLA-B*38:01	2.300428859598469e-05	2.279305820352869e-05	not-binder
RLESLYPA	HLA-B*38:01	0.00016851827494974715	0.00015828226490253566	not-binder
LEWNLSGN	HLA-B*38:01	1.677559781683158e-05	1.441437341751612e-05	not-binder
PAGLLQPI	HLA-B*38:01	0.00040523945062886924	0.00029923621898674256	not-binder
AKYLAAVQ	HLA-B*38:01	0.0012075355698470958	0.001408360980663147	not-binder
VSDAVYDE	HLA-B*38:01	3.933261923521059e-05	2.543187409660817e-05	not-binder
LIGGNNMA	HLA-B*38:01	1.0292473825757043e-05	8.073223703175149e-06	not-binder
IVDGGVEP	HLA-B*38:01	2.7733952447306364e-05	1.8682704345445973e-05	not-binder
RKYWLRHA	HLA-B*38:01	0.005478773545473814	0.005636182628611853	not-binder
HQSGSGWS	HLA-B*38:01	0.001166826179041891	0.0022581485874959184	not-binder
HQIDVYSE	HLA-B*38:01	0.0040303466019395275	0.007705830488978661	not-binder
DRAAQELI	HLA-B*38:01	0.3940571308135986	0.24343588075328076	ambiguous
HRRAALIE	HLA-B*38:01	0.00021588972558674868	0.0002857275702828074	not-binder
FMPPPKRS	HLA-B*38:01	5.779417770099826e-05	5.103165940406137e-05	not-binder
LSGQGYDG	HLA-B*38:01	9.608060736354673e-06	6.212372816488946e-06	not-binder
GVGEPMPV	HLA-B*38:01	0.0001366940217849333	0.00012814494652577967	not-binder
GLVDKGYE	HLA-B*38:01	5.790454106318066e-05	5.5388619255952397e-05	not-binder
EEPINEET	HLA-B*38:01	5.296929457472288e-05	3.5547320919259954e-05	not-binder
EPQDLGLI	HLA-B*38:01	0.000531357202999061	0.0008273764625608547	not-binder
FNVWDTAG	HLA-B*38:01	8.184669522961485e-05	0.00011142437282668583	not-binder
VFSNCLRS	HLA-B*38:01	5.683077051799046e-06	3.7295736327227384e-06	not-binder
GGGTMFPR	HLA-B*38:01	0.00038948533979237253	0.0005618351115643253	not-binder
YGNMSSAC	HLA-B*38:01	1.4195384210324846e-05	1.906823605193239e-05	not-binder
KDGQIVGR	HLA-B*38:01	0.0020931992160967638	0.002732834206819412	not-binder
AHGKKVLT	HLA-B*38:01	0.01304821903759148	0.014617320905352484	not-binder
TVSVLVVR	HLA-B*38:01	0.0026957295443935437	0.0044591276857048195	not-binder
DLRRVAKR	HLA-B*38:01	0.00016316885408116378	0.000321109163402004	not-binder
CLNKNHGV	HLA-B*38:01	1.3735123525293602e-05	1.562731321962958e-05	not-binder
NELNYDNA	HLA-B*38:01	0.00013034650255576706	8.878760917850797e-05	not-binder
IVDTDPGL	HLA-B*38:01	0.0015157889516558497	0.0013312778175470993	not-binder
YVRFFNGY	HLA-B*38:01	0.00025632952238083815	0.0003291260599231594	not-binder
IPFAIISA	HLA-B*38:01	0.0263649573083967	0.04349297792899987	not-binder
FNVVQGDG	HLA-B*38:01	9.06162161300017e-05	0.0001478518499971025	not-binder
SNQNNDQP	HLA-B*38:01	2.886887318709341e-06	1.390845183553398e-06	not-binder
YYADQISD	HLA-B*38:01	0.0001216434426169144	0.00013438105563694954	not-binder
LSQRMITT	HLA-B*38:01	1.3803683759761044e-05	8.925851889374465e-06	not-binder
GQILPTGE	HLA-B*38:01	0.00012232249433736798	0.00019997158465081793	not-binder
AMTRAVKR	HLA-B*38:01	4.229275589295867e-05	5.8572879992337735e-05	not-binder
LRELIIPS	HLA-B*38:01	0.004187495995938662	0.005651670331965111	not-binder
RVLLTRSC	HLA-B*38:01	0.00010616062932058412	0.00018727212790800056	not-binder
NTNAYQQK	HLA-B*38:01	0.00011992410979928536	0.00014724414214538803	not-binder
LFELAAEV	HLA-B*38:01	0.0015773268183693289	0.0009712367403522248	not-binder
GGGAYLCV	HLA-B*38:01	4.117665848752949e-05	4.310480368354034e-05	not-binder
EFSIPHVP	HLA-B*38:01	0.0001169307371128525	0.00015445111878131625	not-binder
SWLSPAYP	HLA-B*38:01	3.5577501694206146e-05	3.1055107872066646e-05	not-binder
KKEAHRDD	HLA-B*38:01	6.378417492669541e-05	0.00011804008691253804	not-binder
KLLFDETL	HLA-B*38:01	0.0008342669978446792	0.0006798478138685115	not-binder
IYILPLVG	HLA-B*38:01	0.0002531169499889074	0.00042178597708237555	not-binder
PALNNSHK	HLA-B*38:01	8.182238243534812e-05	9.179536673921343e-05	not-binder
PGAMLGLK	HLA-B*38:01	0.0002496343842722126	0.0003418037654121319	not-binder
MYYGHDMF	HLA-B*38:01	0.07291085794568061	0.07874915239476536	not-binder
SVYVAGVE	HLA-B*38:01	4.4505356095214664e-05	5.761057056982034e-05	not-binder
PRSYYLIQ	HLA-B*38:01	0.004031167169159744	0.0051441734413175495	not-binder
VIFKIEEK	HLA-B*38:01	0.0003381216389925612	0.00041691315183164696	not-binder
NCAPFKWK	HLA-B*38:01	3.8894831595825964e-05	3.1808396057932636e-05	not-binder
VKIHAGPK	HLA-B*38:01	0.0006085928041102307	0.0009475282762268789	not-binder
TNHLDMES	HLA-B*38:01	7.575782672120113e-06	5.880978814721613e-06	not-binder
LSEMPPWM	HLA-B*38:01	0.00079270307905972	0.0009170125363437774	not-binder
RYEVDWNQ	HLA-B*38:01	5.023936882935232e-05	3.699286869075446e-05	not-binder
AKEAQMIA	HLA-B*38:01	0.006224765710067004	0.004116191420631718	not-binder
DANTRNIG	HLA-B*38:01	0.00016546552542422431	0.0001688988837747701	not-binder
FEPFDHPE	HLA-B*38:01	0.000710523096495308	0.0006266090873848266	not-binder
PSERTPVN	HLA-B*38:01	2.9558350070146845e-05	2.7064143455754522e-05	not-binder
GHIPLPPY	HLA-B*38:01	0.21717969477176666	0.16150589071882993	not-binder
EYFINDAI	HLA-B*38:01	0.001141888671554625	0.00024257121357124355	not-binder
ERFSEGDI	HLA-B*38:01	0.12733873388497158	0.11608529929465479	not-binder
QRGISITT	HLA-B*38:01	0.00543119995854795	0.007022732843357084	not-binder
GIEFRPNI	HLA-B*38:01	0.00015986457910912577	0.00011098095290295501	not-binder
GNCHASGT	HLA-B*38:01	1.1232251551973604e-06	7.481254629939205e-07	not-binder
EGSELDKA	HLA-B*38:01	1.2510096144069394e-05	1.2027112439747024e-05	not-binder
AQMLKGGV	HLA-B*38:01	0.0006611616496229544	0.000802299278896904	not-binder
KKVSLVPP	HLA-B*38:01	0.002607564491336234	0.003644198584518538	not-binder
KKKEYLFS	HLA-B*38:01	6.994811228651087e-05	0.00013078362413263404	not-binder
WKNPKSIP	HLA-B*38:01	0.0033950639262911864	0.0035517284965860805	not-binder
YPTEAVFG	HLA-B*38:01	0.0014407056776690296	0.001738863186211395	not-binder
EIETLFSV	HLA-B*38:01	0.0005841724458150565	0.0004940975829276228	not-binder
FFKKRCVD	HLA-B*38:01	8.13121886267254e-07	5.625138876125628e-07	not-binder
LGKIIGGK	HLA-B*38:01	0.00011272689753241138	0.00015194067495991542	not-binder
TDVERRYQ	HLA-B*38:01	8.816624467726797e-05	0.0001005053425512364	not-binder
VYKVKERN	HLA-B*38:01	1.9696461959028965e-05	1.9850463366740236e-05	not-binder
SAFNIFQA	HLA-B*38:01	0.0006010640252497978	0.0006158029620299548	not-binder
LVVNGVRR	HLA-B*38:01	0.0001347412835684736	0.00022967142732666315	not-binder
FHDPPPPY	HLA-B*38:01	0.4137804560363293	0.22381130266342283	ambiguous
HAYDGPMQ	HLA-B*38:01	0.00029308244884305166	0.00046080499294353484	not-binder
KAAAGGAE	HLA-B*38:01	2.7397962503528107e-05	2.5819779561484225e-05	not-binder
WSRKYFTE	HLA-B*38:01	4.376821209461923e-06	4.434103720561821e-06	not-binder
EALSTMKI	HLA-B*38:01	0.0013608082255814225	0.0020302571573325816	not-binder
SHKAIMVN	HLA-B*38:01	0.015316491341218352	0.019950877260830387	not-binder
VVRKDPDA	HLA-B*38:01	2.3379180879601337e-05	3.723212301769423e-05	not-binder
FKKLFEME	HLA-B*38:01	0.00010544714705247315	0.00015667320090266982	not-binder
VNHRWLGG	HLA-B*38:01	1.895770594728674e-05	2.137217589360452e-05	not-binder
VIHPQSVI	HLA-B*38:01	0.00031035460851853714	0.00025422233346392213	not-binder
FDLPDHVT	HLA-B*38:01	0.009346655520494096	0.007492678936926598	not-binder
TETQLSAA	HLA-B*38:01	0.004406829556683078	0.004643462035586964	not-binder
MASKNKDE	HLA-B*38:01	4.408577660797164e-06	4.3126968605899155e-06	not-binder
IMKDVLKA	HLA-B*38:01	9.369416857225587e-05	7.402277111935347e-05	not-binder
GQTGEAFV	HLA-B*38:01	3.3303821328445335e-05	1.5038920296796481e-05	not-binder
GNPVDIVL	HLA-B*38:01	0.010021278297062963	0.01457243911187584	not-binder
RIPARMGD	HLA-B*38:01	6.533858777402202e-06	5.445072247409928e-06	not-binder
WKSLVAIA	HLA-B*38:01	0.011776640452444554	0.012030978817098598	not-binder
FLLGQNVN	HLA-B*38:01	3.5551973633118904e-05	1.4250211181915433e-05	not-binder
GISASSWT	HLA-B*38:01	5.426235929917311e-06	2.283192926963662e-06	not-binder
DDMVYFQA	HLA-B*38:01	0.0035901737108360978	0.005054554951106	not-binder
GFIANISF	HLA-B*38:01	0.0073138848718372175	0.013091650973079705	not-binder
LYNSSVAI	HLA-B*38:01	0.010071577665803489	0.016755527457429666	not-binder
EGEPGQPL	HLA-B*38:01	0.0012855954992119223	0.0005536703887012005	not-binder
KAGADLSG	HLA-B*38:01	4.2062886905114285e-06	2.973770420841269e-06	not-binder
NRKRCALV	HLA-B*38:01	0.0002965528712593368	0.0003231290208798971	not-binder
YRQIDQNW	HLA-B*38:01	0.0496331587433815	0.06605851155165421	not-binder
NYNTPYKT	HLA-B*38:01	0.0002701180706935702	0.00037472189310942057	not-binder
CAPEPWPA	HLA-B*38:01	4.333190072429716e-05	4.635771560688886e-05	not-binder
RVFEELSF	HLA-B*38:01	0.004239319701446221	0.007786555702092974	not-binder
ESQSSNDT	HLA-B*38:01	6.55407440746103e-06	7.576579798971834e-06	not-binder
NTVAPGFI	HLA-B*38:01	3.799068554144469e-05	4.247858930774959e-05	not-binder
LNGDTANK	HLA-B*38:01	0.00021572473851847463	0.00032061512040282297	not-binder
SRLASVAR	HLA-B*38:01	0.0013872102326786262	0.0020428292394170187	not-binder
YFISFYVL	HLA-B*38:01	0.025727005396038293	0.024040925116620215	not-binder
PIFHQLEA	HLA-B*38:01	0.00010939372186840046	0.00010270950144147237	not-binder
SRTLFMDL	HLA-B*38:01	0.23799723982810975	0.16855552634736534	not-binder
DPRADRLP	HLA-B*38:01	7.358476650551893e-05	5.257902319786306e-05	not-binder
GVRLQQVA	HLA-B*38:01	2.3207127412661066e-05	2.3606641839476408e-05	not-binder
PSLRLGTV	HLA-B*38:01	0.00024005450832191854	0.00023486572873383953	not-binder
PNLQGRLK	HLA-B*38:01	6.0111452603450745e-05	6.652089708682123e-05	not-binder
REIMVPRV	HLA-B*38:01	0.03127689643879421	0.06005307078360605	not-binder
GKPVGLVY	HLA-B*38:01	0.01374907887657173	0.026735444352444775	not-binder
KQAFTPID	HLA-B*38:01	6.590747270820429e-05	0.00012089247936907294	not-binder
LEALVEDL	HLA-B*38:01	0.020480711784330197	0.033962299533912964	not-binder
GLGKLNSS	HLA-B*38:01	3.073534503528208e-06	4.49002925441596e-06	not-binder
TVAVRRVN	HLA-B*38:01	1.2892055656266166e-05	5.782952980715544e-06	not-binder
PVLKLMAE	HLA-B*38:01	4.736454002340906e-05	5.1270982183509446e-05	not-binder
IKRVDEAL	HLA-B*38:01	0.04918841395992786	0.054311023726078746	not-binder
KSISHRSL	HLA-B*38:01	0.0029623602516949178	0.004028375392921383	not-binder
MNLKASEL	HLA-B*38:01	0.05658814925700426	0.04580217881122773	not-binder
YLLFRGHF	HLA-B*38:01	0.0024838799130520784	0.004026679695545915	not-binder
VNPDAGMV	HLA-B*38:01	0.00013991451533001964	0.00011750149553711575	not-binder
QGEPDEIS	HLA-B*38:01	6.5151473108926435e-06	4.7620241146150005e-06	not-binder
APASRDLL	HLA-B*38:01	0.006744670874832081	0.005640864012226918	not-binder
GSNAWYTH	HLA-B*38:01	9.192466025069735e-05	0.0001549461587226069	not-binder
EKLAKARK	HLA-B*38:01	0.0001409906685239548	0.0002496969849589263	not-binder
PEGPNGKP	HLA-B*38:01	0.00011912366717297118	6.864947944733678e-05	not-binder
EQKVQKLG	HLA-B*38:01	4.096435895917239e-05	4.129665378121778e-05	not-binder
QLSISRGF	HLA-B*38:01	0.00012859785929322242	6.79220516756002e-05	not-binder
DSEYGLAG	HLA-B*38:01	8.200392267099233e-06	8.563062019268956e-06	not-binder
NEFAENRV	HLA-B*38:01	0.034408031054772435	0.057435737344656825	not-binder
GMGELHLE	HLA-B*38:01	3.450508472724323e-05	5.102750286427594e-05	not-binder
IPAVTHVF	HLA-B*38:01	0.07432609684765339	0.055748241931482305	not-binder
PLRQIANN	HLA-B*38:01	8.708816767466488e-06	6.528492946922419e-06	not-binder
GYTELKIH	HLA-B*38:01	0.00029695207595068494	0.000418282710998918	not-binder
DIPSKDEA	HLA-B*38:01	5.858117472143931e-05	8.24643008305384e-05	not-binder
NWITSTEN	HLA-B*38:01	4.324354927121022e-06	3.005199652513227e-06	not-binder
TNIVGALL	HLA-B*38:01	0.014039679034613072	0.010154293989911502	not-binder
NLNYSNFI	HLA-B*38:01	0.00023094922325981316	0.00020246196577747782	not-binder
NFRFVIGE	HLA-B*38:01	2.9293202010194365e-05	2.192870526713149e-05	not-binder
PFEVTCKA	HLA-B*38:01	5.7884467378244156e-05	6.538522747726994e-05	not-binder
TKIENLDI	HLA-B*38:01	0.010178811335936188	0.01635772946663303	not-binder
RHFGRAAE	HLA-B*38:01	0.006112688148277812	0.005817249773481791	not-binder
LSYYICGL	HLA-B*38:01	0.0006099638376326766	0.000841532531306225	not-binder
AAQKLKGE	HLA-B*38:01	8.99829949503328e-06	4.4857474210531505e-06	not-binder
HLYGGDSA	HLA-B*38:01	0.0014094856669544242	0.0019340192885524228	not-binder
DTDFRSPT	HLA-B*38:01	8.384999018744566e-05	9.635073251220195e-05	not-binder
SSDSSEDS	HLA-B*38:01	2.0661962963686164e-06	2.063418319870111e-06	not-binder
GSAVIYGQ	HLA-B*38:01	1.831353813486203e-05	2.0815209360586196e-05	not-binder
CFEQVESF	HLA-B*38:01	0.00602063910337165	0.009918877180488107	not-binder
LITEKVLL	HLA-B*38:01	0.008801043569110333	0.010938061195381071	not-binder
RCALKLPK	HLA-B*38:01	7.957057887324482e-05	8.996965765858726e-05	not-binder
VSDLIQHI	HLA-B*38:01	0.005932665965519846	0.005316458934685746	not-binder
RVFVTGGG	HLA-B*38:01	0.0003705846738057517	0.0005815758570948882	not-binder
VYFPVAHW	HLA-B*38:01	0.010279346234165132	0.01441609927023909	not-binder
GGFYGKGK	HLA-B*38:01	8.755203793953115e-05	9.176727396243414e-05	not-binder
GELHRLCG	HLA-B*38:01	6.542038909174152e-06	4.823409962505656e-06	not-binder
SGDALTDQ	HLA-B*38:01	1.2473003312152287e-05	1.4958202615908153e-05	not-binder
AAGKGGPE	HLA-B*38:01	3.52214531176287e-05	3.214502533971194e-05	not-binder
DDVIEKQL	HLA-B*38:01	0.14481108952313662	0.22081825408053296	not-binder
DRVFERPS	HLA-B*38:01	0.007616784941637889	0.008824448867921223	not-binder
SKGVTLSV	HLA-B*38:01	0.046717236004769805	0.05362647689305002	not-binder
NTYIAAGS	HLA-B*38:01	2.4446233305752683e-05	3.615244815124238e-05	not-binder
VKLVQASG	HLA-B*38:01	3.140732651445433e-05	2.7166574983359177e-05	not-binder
RELVALRS	HLA-B*38:01	0.00026873475653701464	0.00025249356697152535	not-binder
EKNITVTA	HLA-B*38:01	0.01704085529781878	0.015368853355205122	not-binder
DDFPIFSN	HLA-B*38:01	9.242306605301564e-05	0.00011528158623194169	not-binder
LLFEILSK	HLA-B*38:01	0.0004547890619505779	0.0006485403149199435	not-binder
NYMEKVEI	HLA-B*38:01	0.029294847720302643	0.021479450595704275	not-binder
LKRIDAQV	HLA-B*38:01	0.0001619343007405405	0.0001283791860664646	not-binder
IARQPAKD	HLA-B*38:01	1.5731105042959827e-05	1.2395124788544982e-05	not-binder
SSPRPYGG	HLA-B*38:01	9.062094886758131e-06	6.854372400616598e-06	not-binder
MPPWEGGG	HLA-B*38:01	2.184193499488174e-05	3.0561092389173434e-05	not-binder
RKPGMSRE	HLA-B*38:01	4.229707064951071e-06	3.4476564461173393e-06	not-binder
VLLVEQAV	HLA-B*38:01	5.2728505943377967e-05	3.4301114110823556e-05	not-binder
GMNVMLQS	HLA-B*38:01	7.579374522492799e-06	9.929223594790225e-06	not-binder
MTWNRCLS	HLA-B*38:01	1.9860554789374874e-05	2.1427719516162888e-05	not-binder
VVHGHVLV	HLA-B*38:01	0.0003939088244806044	0.0003372969503448898	not-binder
QEKPKQEF	HLA-B*38:01	0.019125004674424417	0.022317305993547486	not-binder
DNVDGARA	HLA-B*38:01	6.657069025095552e-05	3.515115030133951e-05	not-binder
IDQRRRRE	HLA-B*38:01	4.802268352932515e-06	5.510213419262296e-06	not-binder
KPWIEKTV	HLA-B*38:01	0.004901573396273307	0.004688003437271594	not-binder
DRCAVELS	HLA-B*38:01	0.0009091201317801278	0.000797789950725803	not-binder
KTGDGAKT	HLA-B*38:01	1.624624196665536e-05	2.2474635627481217e-05	not-binder
PMPSANQI	HLA-B*38:01	0.00024802271655062215	0.00021708351628970296	not-binder
DTAGIVVI	HLA-B*38:01	0.0005363906209822744	0.0004390670409353195	not-binder
GRVIEELE	HLA-B*38:01	1.8632266369422722e-05	1.708644462042791e-05	not-binder
RMPETATA	HLA-B*38:01	0.00012878539673693011	0.00018871944474915103	not-binder
DVHVHLRE	HLA-B*38:01	2.6419556570544954e-05	3.103540425804362e-05	not-binder
PITGAKLM	HLA-B*38:01	0.00038782458686910105	0.00046878980575950344	not-binder
DVTKLSPE	HLA-B*38:01	3.484686378669721e-05	5.6903401047269206e-05	not-binder
LLSLSPSS	HLA-B*38:01	4.707009020421538e-06	3.1297848932282777e-06	not-binder
FGQSNVNI	HLA-B*38:01	0.0003775208449951606	0.00033170628674921777	not-binder
MEKLTQLA	HLA-B*38:01	0.006084203801583499	0.010751903230357877	not-binder
KPLGIAFA	HLA-B*38:01	0.0004306263632315677	0.00046483305315952724	not-binder
KGKITDLL	HLA-B*38:01	0.0001559697473567212	0.0001516564961878129	not-binder
DLIVSLPP	HLA-B*38:01	0.00025905003167281393	0.0003540805036053052	not-binder
DKINKPNR	HLA-B*38:01	0.00013742167320742737	0.00020033271923693884	not-binder
GVGRIDIV	HLA-B*38:01	5.752705374106881e-05	6.328955663950647e-05	not-binder
LRGTRAMN	HLA-B*38:01	1.743751158755913e-05	1.692004700098125e-05	not-binder
FRHKVARA	HLA-B*38:01	0.014032954350113869	0.005988601521426319	not-binder
DDIKEKDS	HLA-B*38:01	1.3384361318458105e-05	9.992471535461949e-06	not-binder
QASFLDLY	HLA-B*38:01	0.0020146118054981343	0.0026168260923758054	not-binder
PLLPKLED	HLA-B*38:01	8.29037346647965e-05	0.00013390287311233726	not-binder
SSPVYVPT	HLA-B*38:01	0.0001832414975069696	0.0002505442342648879	not-binder
EVRDGEEP	HLA-B*38:01	4.131952459829336e-06	5.129356571290369e-06	not-binder
RSQLNYSE	HLA-B*38:01	6.994346261990359e-06	5.624062465102165e-06	not-binder
AFIASTDD	HLA-B*38:01	1.6898934308073877e-05	2.4914438421963107e-05	not-binder
NSAAVARP	HLA-B*38:01	9.93809702777071e-05	9.210439706251943e-05	not-binder
ARMELFLF	HLA-B*38:01	0.5344959788024426	0.28605474668634484	ambiguous
DIEELSGF	HLA-B*38:01	0.0005429575452581048	0.0005174348087030283	not-binder
MGMFEVHY	HLA-B*38:01	0.0037905743782175707	0.0054444992444014455	not-binder
EKEYEQER	HLA-B*38:01	0.0008321729401359335	0.0009031015462421839	not-binder
TLWTFTLR	HLA-B*38:01	0.001148484337500122	0.002024697964611019	not-binder
AAQSLFHN	HLA-B*38:01	2.350379363633692e-05	2.3012379811137205e-05	not-binder
TPKVGGIF	HLA-B*38:01	0.0018232774920761586	0.001244801181734694	not-binder
KVVLIPQE	HLA-B*38:01	1.7035174460033885e-05	1.956515471636534e-05	not-binder
LRTLSGSS	HLA-B*38:01	0.00017049718883299647	0.00025360560163725614	not-binder
YRAQGEKF	HLA-B*38:01	0.2992307275533676	0.2309992186997255	not-binder
AIVKVLAD	HLA-B*38:01	0.0001880812884678562	0.00036498547547436324	not-binder
FRIPDVMR	HLA-B*38:01	0.005347093212185428	0.008775286090383501	not-binder
VYKCAADD	HLA-B*38:01	1.524649853763549e-05	1.3986206674186643e-05	not-binder
ALASSEQN	HLA-B*38:01	5.600219327561717e-06	5.527797375311833e-06	not-binder
GELPLEEA	HLA-B*38:01	0.0001664660130700213	0.0001322916778993726	not-binder
PDANPAEW	HLA-B*38:01	0.0009194123544148169	0.0008888774498733157	not-binder
SARLMGKG	HLA-B*38:01	6.729939838123755e-06	9.323819030715201e-06	not-binder
FGMAPGPG	HLA-B*38:01	8.597885134804528e-05	0.00014239226134937647	not-binder
FKEKYDYV	HLA-B*38:01	0.10690044516231864	0.09410364968738893	not-binder
EPKVHTAI	HLA-B*38:01	0.0013747751363553107	0.0012476857522544852	not-binder
SPQEARNM	HLA-B*38:01	0.0018285466445377096	0.0018443033767522074	not-binder
EVEGHPVW	HLA-B*38:01	0.004011348764470313	0.003872800005497122	not-binder
YRIELLRK	HLA-B*38:01	0.0008699130790773779	0.0012035099731966031	not-binder
AKQQSRQA	HLA-B*38:01	0.0012735194410197436	0.0012629012860839162	not-binder
ALGVKLPE	HLA-B*38:01	5.493462726917642e-05	6.362150930165398e-05	not-binder
QHFIYDIG	HLA-B*38:01	0.14463261705823244	0.1609377998552117	not-binder
YSRVHNDK	HLA-B*38:01	6.838087558662665e-05	8.795733222123574e-05	not-binder
RQFMYTKF	HLA-B*38:01	0.23802642403170465	0.2774468679242464	not-binder
ARAVVIGD	HLA-B*38:01	0.004535671161829668	0.006980316192872633	not-binder
FWSSAGTC	HLA-B*38:01	3.9183658327601736e-05	5.4418730575653894e-05	not-binder
SVDAGEDE	HLA-B*38:01	0.00013439323120110203	0.00023259363058960637	not-binder
ARRREIQI	HLA-B*38:01	0.0019216039373532111	0.0024906373824317538	not-binder
PVGVGFGI	HLA-B*38:01	0.00036041972252860434	0.00048549950167761077	not-binder
RFIIENRL	HLA-B*38:01	0.002723312849411741	0.0022953712783133746	not-binder
TVAAFVRN	HLA-B*38:01	5.3143746117711996e-05	7.030937835100808e-05	not-binder
NGLGDFNP	HLA-B*38:01	9.86649280093843e-05	0.0001711005579210191	not-binder
KALGGGVF	HLA-B*38:01	0.009823816893913317	0.017769796679454046	not-binder
VVDVGYHK	HLA-B*38:01	0.00020387875210872152	0.0002083057363067487	not-binder
YSPNTDKI	HLA-B*38:01	0.0005249042396826553	0.0005338893562745637	not-binder
FYIVARRA	HLA-B*38:01	0.00012347680130915252	0.00018891121602243423	not-binder
EAVWNADL	HLA-B*38:01	0.0011627822459558956	0.0008642789048427341	not-binder
AMVLGKGE	HLA-B*38:01	2.7176465334832755e-05	2.085208992821152e-05	not-binder
WLARLARR	HLA-B*38:01	2.8588561406195367e-05	3.8717666631242424e-05	not-binder
YESEREAE	HLA-B*38:01	0.0001380641078867484	0.00010512010857590706	not-binder
MDWMEQEQ	HLA-B*38:01	4.566602375462025e-05	5.097984041453635e-05	not-binder
PRNLQNIC	HLA-B*38:01	3.74641322196112e-05	1.5888081588140836e-05	not-binder
YPSSWGSR	HLA-B*38:01	8.76876800248283e-05	7.341264414539927e-05	not-binder
WTALLALG	HLA-B*38:01	3.3708814544297636e-05	4.93599757927733e-05	not-binder
VAGGDAAS	HLA-B*38:01	1.4733651335063769e-05	2.4308570136613232e-05	not-binder
EITLATRL	HLA-B*38:01	0.002155436426983215	0.0020472187271657425	not-binder
RRPPGREA	HLA-B*38:01	0.006749009338091127	0.011294356096072804	not-binder
EKLCKQYG	HLA-B*38:01	3.410325460890817e-05	6.0884516379081417e-05	not-binder
TFIYSPRE	HLA-B*38:01	2.2865777020797394e-05	2.5778132641829157e-05	not-binder
SYSSNSLL	HLA-B*38:01	0.003868154340307228	0.005149982607025468	not-binder
AALAGQSV	HLA-B*38:01	0.00018833655412890947	0.00011967958229216531	not-binder
SQGHALIK	HLA-B*38:01	0.00041699635457916886	0.0006064401776564265	not-binder
PRAVCDAV	HLA-B*38:01	0.0010217275033937768	0.0009651106255312222	not-binder
LSIDQFAK	HLA-B*38:01	0.000368289535799704	0.0004207981293181817	not-binder
DGGAYSEY	HLA-B*38:01	0.0002587535815564479	0.0002796247004971286	not-binder
DVDDRSIQ	HLA-B*38:01	0.00032650664215907457	0.00033167036847333583	not-binder
GSAARLVK	HLA-B*38:01	9.799136323636048e-05	0.00012278531512757362	not-binder
ELRAAIVH	HLA-B*38:01	5.8957244505108974e-05	0.0001060208211162086	not-binder
GHKVILRR	HLA-B*38:01	0.0004953511906023777	0.0006581149690417616	not-binder
RQQHAVVT	HLA-B*38:01	0.0005717581472708844	0.0004488637684585174	not-binder
KFETTLPE	HLA-B*38:01	1.609915684639418e-05	1.0958829763230569e-05	not-binder
LPTLEQVA	HLA-B*38:01	0.00047323551225417757	0.0006404109336530359	not-binder
YTTGLPPA	HLA-B*38:01	0.00022198565857252107	0.00023587746426518167	not-binder
DGPEEIEC	HLA-B*38:01	8.024271534168292e-06	7.067877521802464e-06	not-binder
PGTAGPRV	HLA-B*38:01	3.198331905878149e-05	2.7431781580182195e-05	not-binder
PVSAAIKE	HLA-B*38:01	0.00011049428576370701	0.00016081152263673702	not-binder
VVGYCICE	HLA-B*38:01	3.362451133170907e-06	1.8740910556713213e-06	not-binder
MNKRNKIF	HLA-B*38:01	0.00039814505289541556	0.00026441963698799783	not-binder
TDYALEGS	HLA-B*38:01	7.255829024188642e-06	7.539820166146086e-06	not-binder
GKADLSGL	HLA-B*38:01	0.011271151900291442	0.010687026539094435	not-binder
GVYDGLNS	HLA-B*38:01	1.5922926695566276e-05	1.0726325987928978e-05	not-binder
PTDVLAFP	HLA-B*38:01	0.0003337862923217472	0.0004876333279408306	not-binder
TYKPLRIV	HLA-B*38:01	0.004649716676794924	0.0063581871598954506	not-binder
SSKLWLER	HLA-B*38:01	0.0004430166352790366	0.00081244583781001	not-binder
LFIAITNG	HLA-B*38:01	2.8042583016940627e-05	4.738110125078335e-05	not-binder
AYNKDLQE	HLA-B*38:01	2.2146924175103776e-05	1.780105978018771e-05	not-binder
LCKSLEEP	HLA-B*38:01	2.1749646464286345e-06	2.0941675981282698e-06	not-binder
LKKKDFKS	HLA-B*38:01	5.887579254704178e-06	2.6471392541993775e-06	not-binder
ESSDSDTD	HLA-B*38:01	6.018706267241214e-06	8.531110009414666e-06	not-binder
QTSIIEME	HLA-B*38:01	1.2550080373330275e-05	1.2910690598199722e-05	not-binder
NRLIEENF	HLA-B*38:01	0.5242437168955802	0.3360766895788249	ambiguous
VNSIPIQL	HLA-B*38:01	0.02695493111386895	0.021923717146424	not-binder
LKEVLRAH	HLA-B*38:01	0.0005882370060135145	0.0008534578194919199	not-binder
SADWFSLG	HLA-B*38:01	2.61637295352557e-05	3.3515882466914606e-05	not-binder
DDITLIIA	HLA-B*38:01	0.0016748879017541185	0.0022672197753871672	not-binder
LSKSTKDI	HLA-B*38:01	3.94994746784505e-05	5.8748474863315466e-05	not-binder
ATRSLVVA	HLA-B*38:01	2.5739162629179192e-05	1.1919931681582636e-05	not-binder
FPGDDIPV	HLA-B*38:01	0.005477571010123939	0.005328966203948743	not-binder
LLSNMASS	HLA-B*38:01	4.355702435532293e-06	3.9517404455468155e-06	not-binder
RKELAKTV	HLA-B*38:01	0.003616272666840814	0.005235530697293776	not-binder
FLYVLQNE	HLA-B*38:01	2.9792525128868875e-05	2.6874603958156006e-05	not-binder
GWPRRLLR	HLA-B*38:01	0.0001011372966104318	0.00018919497413837224	not-binder
FPGGKVVD	HLA-B*38:01	0.0006824898367767673	0.0005161065913400633	not-binder
PGVRLPAL	HLA-B*38:01	0.008876666019205004	0.007607464056907034	not-binder
DAFDDVVK	HLA-B*38:01	0.0005258528559352271	0.00038738285205567376	not-binder
PKVKNGLG	HLA-B*38:01	3.144641618746391e-05	2.824257014863826e-05	not-binder
ARTGIHAR	HLA-B*38:01	0.002512950816526427	0.002867927761682708	not-binder
LRDMIIMP	HLA-B*38:01	0.01493080861400813	0.022700562634372565	not-binder
KEFEANFG	HLA-B*38:01	0.0023260704125277697	0.003089679500384246	not-binder
ISAILFIY	HLA-B*38:01	0.0003589379288314376	0.00036144428243174774	not-binder
EEQLVASA	HLA-B*38:01	0.001384769577998668	0.0009718858753011636	not-binder
TYKSDNIQ	HLA-B*38:01	5.832366200593242e-05	4.0460206362224464e-05	not-binder
AGVTDARV	HLA-B*38:01	5.5457695270888505e-05	5.456359200514403e-05	not-binder
AKILRETM	HLA-B*38:01	0.015924958407413214	0.0131857363105995	not-binder
SCISVNAS	HLA-B*38:01	3.4006875665681947e-06	4.795465426549149e-06	not-binder
MVGGPEGL	HLA-B*38:01	0.001265530385717284	0.0015743475752555683	not-binder
RNEKIAVH	HLA-B*38:01	0.0002881703549064696	0.0003962357895447961	not-binder
PGQKIEML	HLA-B*38:01	0.0008526586811058223	0.0005144473615037795	not-binder
LDQYDRLI	HLA-B*38:01	0.008135443364153616	0.013542697500651816	not-binder
VAIRTWQT	HLA-B*38:01	6.576973582923528e-05	7.388354716501264e-05	not-binder
GTFLIQSS	HLA-B*38:01	1.514809396212513e-05	1.6523867094305317e-05	not-binder
APSIPLYH	HLA-B*38:01	0.0004920552730254713	0.00037262840113246417	not-binder
LAKTGQAA	HLA-B*38:01	0.0002913422231358709	0.00024798728627807185	not-binder
LFWMYNSI	HLA-B*38:01	0.0014706212517921814	0.0009159107171617803	not-binder
ESAPQMVV	HLA-B*38:01	0.00029530929823522455	0.00029597948186120267	not-binder
SLLPVTIP	HLA-B*38:01	0.00011458855151431635	0.00010399209344412297	not-binder
IDEADRDG	HLA-B*38:01	4.189921028228127e-05	6.0321735130233556e-05	not-binder
KRFAGHII	HLA-B*38:01	0.03415197299327701	0.03409745009883432	not-binder
VGVASVIA	HLA-B*38:01	0.00047491768600593787	0.0006790979727211994	not-binder
VLCDGEIM	HLA-B*38:01	0.0002622400028485572	0.0004429569036726877	not-binder
DSSSSLVK	HLA-B*38:01	0.0002956102973257657	0.0002907943386131452	not-binder
IEGVLINK	HLA-B*38:01	0.007684519607573747	0.014858039119274873	not-binder
MGASKYRW	HLA-B*38:01	0.007396649875590811	0.014740105979477872	not-binder
GLSDSIIP	HLA-B*38:01	2.0937807494192385e-05	1.508862819879483e-05	not-binder
VAGYVHAY	HLA-B*38:01	0.0027247586782323196	0.00296703895518261	not-binder
EAYKKEYV	HLA-B*38:01	0.004562970859115012	0.008376003280689109	not-binder
QGFHTKLP	HLA-B*38:01	0.00012859444759669714	9.144648921112859e-05	not-binder
TEGVAQAS	HLA-B*38:01	4.700542527871221e-05	4.815015360539187e-05	not-binder
YNRPQDEH	HLA-B*38:01	1.8630302110977937e-05	1.3248798429510088e-05	not-binder
EVLVKRMQ	HLA-B*38:01	1.5563990018563345e-05	1.531007219786584e-05	not-binder
KALGYSED	HLA-B*38:01	1.5306633699196937e-05	2.7398371403519133e-05	not-binder
YGFPAEND	HLA-B*38:01	0.0003464272338533192	0.0005811872326506914	not-binder
ASVLPSVS	HLA-B*38:01	2.6465342307346874e-05	1.666733655307907e-05	not-binder
QPDVGWCG	HLA-B*38:01	8.897383281691873e-06	9.4867725767639e-06	not-binder
FYYDEKHK	HLA-B*38:01	0.0012235427595442161	0.0012126803079681898	not-binder
MAALTTVL	HLA-B*38:01	0.19982042871415615	0.2599306939321382	not-binder
RYLSVFLV	HLA-B*38:01	0.008508252823958173	0.014914674220399224	not-binder
TRCFAENI	HLA-B*38:01	0.02687568301334977	0.025854947241629418	not-binder
YEGKIASY	HLA-B*38:01	0.009501316542264248	0.012530992257341729	not-binder
DLELSSAV	HLA-B*38:01	0.0002933713156380691	0.0001732931350307738	not-binder
QARAHPLG	HLA-B*38:01	6.858146809918253e-06	1.0076372140843101e-05	not-binder
NTLPLRNI	HLA-B*38:01	0.00032948772714007645	0.0002952765671643837	not-binder
LLDDRGAR	HLA-B*38:01	8.945867887177883e-05	0.0001086431191751673	not-binder
VVVKQPTT	HLA-B*38:01	2.3116896954888944e-05	1.2454658133673005e-05	not-binder
GPGVYDIH	HLA-B*38:01	4.5654590394406114e-05	4.584113006983353e-05	not-binder
PLPRRARA	HLA-B*38:01	1.4217485568224219e-05	1.1306953424882997e-05	not-binder
PLDDANTE	HLA-B*38:01	3.008682178915478e-05	2.8396921667160246e-05	not-binder
KAGSKAEL	HLA-B*38:01	0.0011205183458514512	0.0005030297176959492	not-binder
GYVLFYNL	HLA-B*38:01	0.008007620627176948	0.0069464410680346875	not-binder
LTDNALYI	HLA-B*38:01	0.0013244173460407183	0.001363722603211086	not-binder
LDATGVAN	HLA-B*38:01	1.6205293468374295e-05	1.2378198987812758e-05	not-binder
HLISYTVA	HLA-B*38:01	0.0002892179327318445	0.0001820536695022275	not-binder
TISAQEAQ	HLA-B*38:01	7.473909431610082e-06	7.567971476989645e-06	not-binder
FIEIGNII	HLA-B*38:01	0.0019747943035326896	0.0022006673599177335	not-binder
VDDVAKRL	HLA-B*38:01	0.1750284880399704	0.20070955428049075	not-binder
KLFACYND	HLA-B*38:01	8.925168081077572e-05	0.0001550628251903989	not-binder
ADARLHAV	HLA-B*38:01	0.023152147233486176	0.007532406233924488	not-binder
IGGNDVDA	HLA-B*38:01	0.00016091693987618783	0.0002782029987496527	not-binder
TLGYAEIK	HLA-B*38:01	0.000284590121373185	0.00037185356576914156	not-binder
ATFWTINI	HLA-B*38:01	0.0009599764925951604	0.0012069065741067613	not-binder
QRQLAIRQ	HLA-B*38:01	0.0010741463862359523	0.0011348590587998756	not-binder
VVYGLVGL	HLA-B*38:01	0.0009766936651431023	0.0007778655467512747	not-binder
SVNRASPV	HLA-B*38:01	0.00033282806907664053	0.00027310971319037346	not-binder
VAYIMKPK	HLA-B*38:01	0.0004532015794211475	0.0006583221138461461	not-binder
VCWDKTIG	HLA-B*38:01	1.2524688781923032e-05	9.711818485048291e-06	not-binder
ATKSKTSE	HLA-B*38:01	1.543887753996387e-05	2.600452085791101e-05	not-binder
LLGKIQRD	HLA-B*38:01	6.527566716840738e-06	4.8897180730731385e-06	not-binder
DTCRSMVA	HLA-B*38:01	3.7255605116115474e-05	4.069743473945151e-05	not-binder
RKKNLVEY	HLA-B*38:01	0.0005312982189934701	0.0004762982205455658	not-binder
RPAVCLKM	HLA-B*38:01	0.0011579134530620649	0.0011237934873890268	not-binder
MLPCGHML	HLA-B*38:01	0.0053172415413428094	0.00601000328524724	not-binder
KLVKPAKE	HLA-B*38:01	1.0934380679827881e-05	7.453102962989713e-06	not-binder
EVLHAEFI	HLA-B*38:01	0.00021227442302915734	0.0002783351434900103	not-binder
TIVPPANDV	HLA-B*38:01	8.387729212699924e-05	0.00011728340524982806	not-binder
APATHTSFA	HLA-B*38:01	0.0010939516247162827	0.0008133946977352348	not-binder
LKRAYSMGV	HLA-B*38:01	0.000810456954059191	0.0007093406418091765	not-binder
SRQVPKSTK	HLA-B*38:01	0.0014724846436365625	0.0016171079804067382	not-binder
KTRVEEGQP	HLA-B*38:01	2.8693668809864903e-06	2.3223498155463923e-06	not-binder
SEIIGDLRN	HLA-B*38:01	0.0018706163027673028	0.003018229943862357	not-binder
AVDGDTAVQ	HLA-B*38:01	4.8833864457265006e-05	4.597916073641763e-05	not-binder
QLSRAARPY	HLA-B*38:01	0.00026852265364141203	0.00032927569497505967	not-binder
GNAGGNAGG	HLA-B*38:01	2.3051897005643696e-05	3.145412758647189e-05	not-binder
TAAGTQPSP	HLA-B*38:01	1.4584774544346146e-05	1.7504344983328133e-05	not-binder
EAKCDNYME	HLA-B*38:01	4.485781639118614e-06	6.3788590518380026e-06	not-binder
TFVDSSWYF	HLA-B*38:01	0.005025062360800803	0.0041967693302011186	not-binder
LAVINGNHQ	HLA-B*38:01	0.0011598604824939684	0.002285673331848128	not-binder
FIDATFARA	HLA-B*38:01	0.00823508098255843	0.01222358851280125	not-binder
SKMSKSKNN	HLA-B*38:01	0.00016726888823086482	0.000327648021414896	not-binder
RCQFFTYSL	HLA-B*38:01	0.03286904289852828	0.06124080026678931	not-binder
GYELGMISE	HLA-B*38:01	2.163295951049804e-05	2.029842553054353e-05	not-binder
MSYLSQMLG	HLA-B*38:01	0.0001274143900900526	0.00023416720376242118	not-binder
VLRFGRKDN	HLA-B*38:01	2.2180389919412847e-06	1.7291456964674096e-06	not-binder
GQMLVRTVT	HLA-B*38:01	0.007979599363170563	0.005898372439371007	not-binder
DTLHNLLRF	HLA-B*38:01	0.016908237262396143	0.016147686821050746	not-binder
LREYRDNGT	HLA-B*38:01	0.0031615510857136543	0.0036827369309910415	not-binder
FYTFPHPQM	HLA-B*38:01	0.1827221468091011	0.21937343417610766	not-binder
AQYKDKVFA	HLA-B*38:01	0.026117680268362163	0.017359774647170086	not-binder
KEHEVVLST	HLA-B*38:01	0.012261079656309449	0.014281142806337478	not-binder
TVFLTLHVG	HLA-B*38:01	5.93006482176861e-05	6.170165628593896e-05	not-binder
TAEMVKPGA	HLA-B*38:01	6.164045198602253e-05	4.488071140952056e-05	not-binder
MQGSTVLVD	HLA-B*38:01	0.0005067322758350202	0.0009036155395304405	not-binder
ATGQLFKAS	HLA-B*38:01	1.1631157212832477e-05	7.993036580240432e-06	not-binder
EVSTVPAGT	HLA-B*38:01	2.574577251834853e-05	3.775148230056007e-05	not-binder
LKLYRDSLG	HLA-B*38:01	0.00039891245035050815	0.0007719725933893315	not-binder
CYKESVDQR	HLA-B*38:01	0.00033806707383519095	0.0006445486542785457	not-binder
AGVLATQKY	HLA-B*38:01	0.0003868528623570455	0.00045269736822402197	not-binder
PTLLTATTC	HLA-B*38:01	3.0841657098790166e-05	1.7098834838024965e-05	not-binder
LNLNGVVVI	HLA-B*38:01	0.006774773017968983	0.008694309169559607	not-binder
PRVMMTKTR	HLA-B*38:01	1.526174382888712e-05	1.2813558984049555e-05	not-binder
VGEIWVQGD	HLA-B*38:01	0.00011510004578667577	0.00020531406257362082	not-binder
TKKSKKESK	HLA-B*38:01	3.652814765473522e-05	2.9267251634846247e-05	not-binder
DFRDNHYQI	HLA-B*38:01	0.00021557564432441722	0.00016925272148890966	not-binder
ISGGTSNHL	HLA-B*38:01	0.0018927921744761988	0.0011822706630364337	not-binder
EQALLPAYP	HLA-B*38:01	0.00019099847031611716	0.000173512399461542	not-binder
GGLKFDNKR	HLA-B*38:01	7.277352720507224e-05	5.9438716721703954e-05	not-binder
LTSGTSDDG	HLA-B*38:01	2.4315388372997405e-06	2.5964243932105018e-06	not-binder
NISLKELQS	HLA-B*38:01	4.630313719644619e-06	2.6028795023373348e-06	not-binder
VVLALAVFA	HLA-B*38:01	7.734814589639427e-05	7.567060298937763e-05	not-binder
IQVGQMRVP	HLA-B*38:01	0.0030211188182875048	0.005036405244668813	not-binder
ACPGSGSCG	HLA-B*38:01	1.4624527722162384e-06	1.1325355917433703e-06	not-binder
SLMTIMEDY	HLA-B*38:01	0.0003925990116840694	0.0003716911982541306	not-binder
QIHSIALST	HLA-B*38:01	5.422371305030538e-05	7.906980452619134e-05	not-binder
ALRQRVLNN	HLA-B*38:01	4.9251857376475526e-06	3.836010302082534e-06	not-binder
SLYFYLRMS	HLA-B*38:01	2.8213971927470993e-05	3.649184213156949e-05	not-binder
SPPPPQVFV	HLA-B*38:01	0.0059609151219774505	0.007086144244773313	not-binder
MIDSEGFRP	HLA-B*38:01	0.0004912812890779606	0.0008900038604576936	not-binder
GLAQVREVF	HLA-B*38:01	0.0009465744544286281	0.0013312742135671118	not-binder
GVVTSVLLC	HLA-B*38:01	2.1918499760431588e-05	2.1607280205870413e-05	not-binder
GQLIMVDDE	HLA-B*38:01	0.00019965871524618706	0.00037196670269657784	not-binder
ENGLELPPE	HLA-B*38:01	6.007346546539338e-05	8.894553847017773e-05	not-binder
SPDASDFLP	HLA-B*38:01	0.00012086609008292726	0.00019954390698752778	not-binder
TKTEVVKCI	HLA-B*38:01	0.056147456937469545	0.042159073267558654	not-binder
KGSSLSIET	HLA-B*38:01	1.1720531756509444e-05	8.354821919024572e-06	not-binder
GTNWSWNYA	HLA-B*38:01	5.886665740035823e-05	5.737166803800028e-05	not-binder
RLSGNCNMV	HLA-B*38:01	5.598719208137482e-05	5.5801568443886556e-05	not-binder
ITPHAIRVQ	HLA-B*38:01	0.00023697661454207263	0.0002765624928618403	not-binder
ETPPVNTIG	HLA-B*38:01	4.387669869174715e-05	6.885616480101923e-05	not-binder
RGKASEVVL	HLA-B*38:01	0.001848618430813076	0.0017041296705681895	not-binder
EQEEPLTMV	HLA-B*38:01	0.000512518733739853	0.0003963269793166505	not-binder
TIIPAVAVP	HLA-B*38:01	0.00011471570342109771	0.00017033426945101002	not-binder
ADIRRSAVS	HLA-B*38:01	0.00010332959041079449	0.0001882462529081964	not-binder
QLASLINLV	HLA-B*38:01	0.00036712081273435613	0.00040133997936731014	not-binder
LILAAILFV	HLA-B*38:01	0.0001364470760563563	9.238614778424545e-05	not-binder
TVYPNGRFG	HLA-B*38:01	0.00013278907272251672	9.045596062525985e-05	not-binder
AKRIKNDKT	HLA-B*38:01	2.1219321536136703e-05	2.5360169416508394e-05	not-binder
MGPQPRAEA	HLA-B*38:01	0.0004754442041303264	0.0007354298428083993	not-binder
KFRLTYVAE	HLA-B*38:01	1.0783392929170077e-05	1.215409137567237e-05	not-binder
VLITSMKDN	HLA-B*38:01	1.0347362592710852e-05	1.4660220600075239e-05	not-binder
FKVILVKSK	HLA-B*38:01	0.0033243263726035364	0.006404570582755426	not-binder
DSPPSPQDS	HLA-B*38:01	5.728489099965373e-06	8.388598471517393e-06	not-binder
VFSFKSMLL	HLA-B*38:01	0.0058782532345503565	0.005156563813914639	not-binder
ERIKSVAKR	HLA-B*38:01	0.00037758758262498306	0.0005618204596338156	not-binder
KDCIASSSG	HLA-B*38:01	2.9684009334118856e-06	2.6385351754325806e-06	not-binder
CPLCMEPLE	HLA-B*38:01	1.4910695563230547e-05	1.9326044931195613e-05	not-binder
CDVGGGAGK	HLA-B*38:01	1.3997926282627305e-05	1.536516541019856e-05	not-binder
PYRFTLNHA	HLA-B*38:01	0.0017963398815481924	0.002288154682479652	not-binder
NAERWNLPI	HLA-B*38:01	0.013412776193581522	0.009782771918603545	not-binder
FCKADGTLD	HLA-B*38:01	1.8705927800510835e-06	1.8212597080881304e-06	not-binder
TSRKEKNPS	HLA-B*38:01	3.2363982199967723e-06	2.965288369991694e-06	not-binder
SDVDLNDPY	HLA-B*38:01	0.0006984786348766647	0.0010153959077586947	not-binder
YAPVGDSEA	HLA-B*38:01	0.0005202183237997815	0.0002815541220414614	not-binder
VKKAFEERS	HLA-B*38:01	0.00016402699952777766	0.0003097383077588302	not-binder
MELELYGPD	HLA-B*38:01	0.00025506326110189546	0.0002337353452377573	not-binder
VHMIPNAVS	HLA-B*38:01	0.05340652950108051	0.02845617374705822	not-binder
PCVTVPAAL	HLA-B*38:01	0.0037272467656293885	0.003201130774833742	not-binder
VVVHTGSAT	HLA-B*38:01	4.3457750996367396e-05	6.827863895281154e-05	not-binder
TTKNPTESE	HLA-B*38:01	2.9131664990700302e-05	3.194021818180291e-05	not-binder
SSQLRVVLD	HLA-B*38:01	9.055516493390314e-05	0.00013740380143785748	not-binder
INSALFPGL	HLA-B*38:01	0.014032163901720195	0.018825492963444424	not-binder
GVGGQGGLG	HLA-B*38:01	1.9143910299135315e-05	1.8498057815546626e-05	not-binder
SNRYFTIKG	HLA-B*38:01	1.689996315690223e-05	1.6501241215708764e-05	not-binder
NGINSSSPE	HLA-B*38:01	8.574498383495666e-06	1.087209181278127e-05	not-binder
TYSKTLLRD	HLA-B*38:01	4.449291113814979e-05	4.600029482368896e-05	not-binder
LCNEIIEEE	HLA-B*38:01	1.539385214499589e-06	1.3108874331141951e-06	not-binder
IAEQLGGDK	HLA-B*38:01	0.00031510762200923634	0.0003434467972260216	not-binder
AVLLLLSLP	HLA-B*38:01	0.00019828808144666253	0.0002686543108703529	not-binder
CPPGRSGYP	HLA-B*38:01	3.5034999473282366e-05	4.2205204442522034e-05	not-binder
IDRVKQLFG	HLA-B*38:01	7.255969653670035e-05	7.253049147058822e-05	not-binder
VGLTLEQAN	HLA-B*38:01	1.1967531509071706e-05	1.3796117864919491e-05	not-binder
APESVLTSL	HLA-B*38:01	0.04716139839729294	0.04199955990545412	not-binder
FVRNWLTGP	HLA-B*38:01	9.220220931638323e-05	0.00011797238737785234	not-binder
YGIPPYSIK	HLA-B*38:01	0.00032590587716185837	0.0003760423305519688	not-binder
LDAVEKDAF	HLA-B*38:01	0.014953323523513973	0.011597491117104832	not-binder
[truncated: 7,510 more rows]
