# Supplementary material for: Peptidome Surveillance Across Evolving SARS-CoV-2 Lineages Reveals HLA Binding Conservation in Nucleocapsid Among Variants With Most Potential for T-Cell Epitope Loss in Spike
Source: Front Immunol. 2022 Jun 23;13:918928. doi: 10.3389/fimmu.2022.918928 (PMC9260595; doi:10.3389/fimmu.2022.918928)
Supplement: Supplementary file 3 [file DataSheet_3.zip › rnn_results/HLA-C12_03_predictionsRNN.csv]

peptide	allele	prediction	prediction_std	classification
AAAAKYAAAVA	HLA-C*12:03	0.17890137992799282	0.1531758918776551	not-binder
AAAALHPAL	HLA-C*12:03	0.9951342940330505	0.003738226011106	binder
AAAAVIPTV	HLA-C*12:03	0.9955831408500672	0.0029092884238239467	binder
AAAGWLLRL	HLA-C*12:03	0.9950357675552368	0.004036292861924752	binder
AAAHFYFEL	HLA-C*12:03	0.99068363904953	0.007440273960128935	binder
AAAIGLVIY	HLA-C*12:03	0.9674301624298096	0.02047979283782535	binder
AAAKALRIL	HLA-C*12:03	0.9962738752365112	0.0022288382055845905	binder
AAAPLRLIA	HLA-C*12:03	0.9672102570533753	0.023381104171041542	binder
AAAPQLLIVL	HLA-C*12:03	0.9934000492095947	0.0014896703722877542	binder
AAAPQLLIVLLG	HLA-C*12:03	0.008159105514641852	0.014008158776316646	not-binder
AAAPQLLIVLL	HLA-C*12:03	0.7442872941493988	0.20327599516832806	binder
AAAPSLLIL	HLA-C*12:03	0.9970798969268799	0.0013206683583029605	binder
AAASLVPVV	HLA-C*12:03	0.9879207134246826	0.013749143116095219	binder
AAFADALEF	HLA-C*12:03	0.9854347109794617	0.006215939164701306	binder
AAFAYTVKYVLR	HLA-C*12:03	0.045789490093011406	0.07053448409714806	not-binder
AAFDAAWMV	HLA-C*12:03	0.9732673525810241	0.014517444091892817	binder
AAFDQWREW	HLA-C*12:03	0.8545807123184204	0.16082614190458552	binder
AAFFVRKKSSL	HLA-C*12:03	0.6526068478822709	0.3173996904028163	ambiguous
AAFGAPGIISA	HLA-C*12:03	0.9438299894332886	0.0701442276254772	binder
AAFGDKIFY	HLA-C*12:03	0.9978411555290222	0.0013633935825871862	binder
AAFGGFLYF	HLA-C*12:03	0.9897414326667786	0.007735965700881443	binder
AAFGGNPKSVTL	HLA-C*12:03	0.9929761528968811	0.010195236469924696	binder
AAFGRDLFL	HLA-C*12:03	0.99685298204422	0.0012426628918891381	binder
AAFHEEFVV	HLA-C*12:03	0.9753122448921203	0.011480198241610519	binder
AAFHLALYT	HLA-C*12:03	0.4761254847049713	0.21051109363849263	ambiguous
AAFHNFIKV	HLA-C*12:03	0.9955895185470581	0.0032964244814473287	binder
AAFIPTGSVL	HLA-C*12:03	0.9941938638687133	0.002005792058044528	binder
AAFIWPMLI	HLA-C*12:03	0.8004677414894104	0.22641798789717602	binder
AAFLGERVF	HLA-C*12:03	0.9957411289215088	0.004119090430990439	binder
AAFLLPVIM	HLA-C*12:03	0.9819742918014527	0.007776224630139526	binder
AAFPGENAL	HLA-C*12:03	0.9976983308792114	0.0011327233557350545	binder
AAFPIAVV	HLA-C*12:03	0.9894768357276916	0.013541609222941085	binder
AAFPLAPLL	HLA-C*12:03	0.99607914686203	0.002081521016448844	binder
AAFPPFPEGHPAVL	HLA-C*12:03	0.8714825272560119	0.14206290206633612	binder
AAFPYPMMH	HLA-C*12:03	0.8717739105224609	0.1462208910420689	binder
AAFQHLLLL	HLA-C*12:03	0.9886770129203797	0.011198105749971982	binder
AAFQYGIKM	HLA-C*12:03	0.9934800148010254	0.0033298603684439243	binder
AAFSHTQVIEL	HLA-C*12:03	0.9905148625373841	0.007405923553816255	binder
AAFSKLIIY	HLA-C*12:03	0.9963039875030517	0.002160100456908827	binder
AAFSKYLTA	HLA-C*12:03	0.9458384156227112	0.031584884237882985	binder
AAFTADPLSL	HLA-C*12:03	0.9748097062110901	0.016175445061607473	binder
AAFTLRTQY	HLA-C*12:03	0.9967506289482116	0.0021150751330530704	binder
AAFTRALEY	HLA-C*12:03	0.9981566548347474	0.0013673242541386845	binder
AAFVKAVGF	HLA-C*12:03	0.9936059474945068	0.004039455932608262	binder
AAFVKKLVY	HLA-C*12:03	0.9884482383728027	0.017210207720885835	binder
AAFYHPVRY	HLA-C*12:03	0.9981287002563477	0.0013646602483785245	binder
AAGPPLVA	HLA-C*12:03	0.8554914355278015	0.08940470671487666	binder
AAIDHQIEVLL	HLA-C*12:03	0.9814659714698791	0.021066832904793373	binder
AAIEFISKM	HLA-C*12:03	0.9979801535606384	0.0013721580411850411	binder
AAIEHTIQW	HLA-C*12:03	0.9563576221466065	0.056686370821536124	binder
AAIEWIIEH	HLA-C*12:03	0.8885344505310059	0.10124959876186444	binder
AAIKAIKFY	HLA-C*12:03	0.9957062840461731	0.0015928649803028845	binder
AAILEHSLF	HLA-C*12:03	0.9875892162322998	0.005193202844295661	binder
AAIYHVLHF	HLA-C*12:03	0.9936581730842591	0.007132223619193094	binder
AAKDLISKL	HLA-C*12:03	0.9984923243522644	0.0006915028784051185	binder
AAKEYPFIL	HLA-C*12:03	0.9956100225448609	0.002444328368574463	binder
AALMRPLVV	HLA-C*12:03	0.9940649509429932	0.0032623923971241905	binder
AALPKATIL	HLA-C*12:03	0.9874194860458374	0.017421069896696	binder
AAMDSAWMV	HLA-C*12:03	0.9789595484733582	0.017820732719307796	binder
AAMELAQMV	HLA-C*12:03	0.984161126613617	0.010978296108738633	binder
AAMLDTVVF	HLA-C*12:03	0.9556698560714721	0.026149210913982663	binder
AAMPRIYEL	HLA-C*12:03	0.9993979811668396	0.0002275826210910348	binder
AAMPVAQHL	HLA-C*12:03	0.9977068781852723	0.001176953163840509	binder
AAMSHLLEM	HLA-C*12:03	0.9982290863990784	0.0005634372018179727	binder
AAMWALQTV	HLA-C*12:03	0.9843430399894715	0.008739623602444433	binder
AAPALPFYY	HLA-C*12:03	0.9463881492614746	0.01818248487586301	binder
AAQAIFPSM	HLA-C*12:03	0.9903290271759033	0.004167100303707621	binder
AAQETVRLL	HLA-C*12:03	0.9920469999313355	0.0050492957303668005	binder
AAQFIPKFF	HLA-C*12:03	0.9817247986793518	0.008118136942896644	binder
AAQSLVQLL	HLA-C*12:03	0.9567643165588379	0.014492485018521857	binder
AAQVRIKIL	HLA-C*12:03	0.9637493968009949	0.007255356200510728	binder
AARFGISSV	HLA-C*12:03	0.9936063885688782	0.005840131404852526	binder
AARLRAVDF	HLA-C*12:03	0.9053611516952514	0.0389880627379652	binder
AARPVPWNA	HLA-C*12:03	0.6041563957929611	0.298878924968096	ambiguous
AASGLPLMV	HLA-C*12:03	0.9866055250167847	0.00888878793405978	binder
AASMRALVL	HLA-C*12:03	0.9927045106887817	0.003966880163389497	binder
AATEVVNIL	HLA-C*12:03	0.993837320804596	0.0023618918848327115	binder
AATTVLQEL	HLA-C*12:03	0.9827301859855652	0.006401368214665779	binder
AAVDLIIKS	HLA-C*12:03	0.23140815934166312	0.22495154793606978	not-binder
AAVDNPIFY	HLA-C*12:03	0.9945741534233093	0.0037687602529173944	binder
AAVHIILVIN	HLA-C*12:03	0.085051634919364	0.15577275389644807	not-binder
AAVLRIPIL	HLA-C*12:03	0.994098961353302	0.0019185245360679995	binder
AAVPAVIQF	HLA-C*12:03	0.996292245388031	0.00223994870188814	binder
AAVPLYRLY	HLA-C*12:03	0.9897242903709411	0.008510921239696349	binder
AAYAGGLVL	HLA-C*12:03	0.9976852893829345	0.0014346889051806931	binder
AAYFYGPIF	HLA-C*12:03	0.9619509816169739	0.044783471177822734	binder
AAYGLVVVT	HLA-C*12:03	0.6936747550964355	0.22905255742136105	binder
AAYHLIIEL	HLA-C*12:03	0.9984358310699463	0.0005952007177842813	binder
AAYHVEVTF	HLA-C*12:03	0.997164785861969	0.0010653169912228937	binder
AAYIYIRGEF	HLA-C*12:03	0.8972885608673096	0.10501860182883131	binder
AAYKEAFEI	HLA-C*12:03	0.9921474695205689	0.005684894441509389	binder
AAYYLPRHL	HLA-C*12:03	0.9968672752380371	0.00040052060612675943	binder
AAYYPSDVSSL	HLA-C*12:03	0.992419707775116	0.0069573795010966465	binder
AEFVEVTK	HLA-C*12:03	0.001281885855132714	0.0008267375506304126	not-binder
AFAEALLL	HLA-C*12:03	0.04286631420254707	0.033320133260162144	not-binder
AGIAFAPVY	HLA-C*12:03	0.7701442241668701	0.21496673845501182	binder
AGIDHLVSY	HLA-C*12:03	0.9522809028625489	0.08195345301439856	binder
AGIGWLITF	HLA-C*12:03	0.5573298916220665	0.27597381630736956	ambiguous
AGVGWRVDY	HLA-C*12:03	0.6648882389068603	0.13381533046689253	binder
AGYEAPVLF	HLA-C*12:03	0.8480730056762695	0.16161027112359183	binder
AGYPNVNIH	HLA-C*12:03	0.2149408970028162	0.18524106833938567	not-binder
AGYQHIRMY	HLA-C*12:03	0.9332762479782104	0.07417698383342318	binder
AGYSDPILV	HLA-C*12:03	0.5694748550653458	0.2691735071829835	ambiguous
AGYYLVVYY	HLA-C*12:03	0.5725500121712684	0.42855270714102045	ambiguous
AIIDTVINY	HLA-C*12:03	0.9274278283119202	0.09031554581103529	binder
AIYDVTVVY	HLA-C*12:03	0.9221153974533081	0.0646545833364084	binder
AKDIGFIKLD	HLA-C*12:03	0.0005500450381077826	0.0004867278754844606	not-binder
ALFPSVRIL	HLA-C*12:03	0.8174700617790223	0.21138911989283368	binder
ALIEFIRSEY	HLA-C*12:03	0.7480007171630859	0.2911762076972287	binder
ALLNFVVKY	HLA-C*12:03	0.41536796241998675	0.28244145445519614	ambiguous
ALYPNVVQV	HLA-C*12:03	0.9215688824653625	0.06612301254295232	binder
AMASIINRL	HLA-C*12:03	0.821250832080841	0.12042083432881165	binder
AMMANRLSF	HLA-C*12:03	0.6768792986869812	0.11608493488948571	binder
AMPYFIQVM	HLA-C*12:03	0.35797379314899447	0.18278781452100623	not-binder
AMYGGLVLF	HLA-C*12:03	0.6605260223150253	0.2625585295956846	binder
AMYPGTFYF	HLA-C*12:03	0.9538196325302124	0.03477650594358273	binder
AMYPHIFYF	HLA-C*12:03	0.9707010149955749	0.017909412886134162	binder
AMYPIRSAY	HLA-C*12:03	0.9699278950691224	0.01768421353288428	binder
AQGPTPRYF	HLA-C*12:03	0.7628797352313995	0.22213202788055442	binder
AQISWVTVF	HLA-C*12:03	0.6975536227226258	0.17946940151724058	binder
AQKNHIPVF	HLA-C*12:03	0.7862936019897461	0.24528745732773008	binder
ASAAVFSRL	HLA-C*12:03	0.9862121343612671	0.007066125842096414	binder
ASEQILLATAH	HLA-C*12:03	0.0050319029222009705	0.007944573477470521	not-binder
ASFDGTIKV	HLA-C*12:03	0.9967583179473877	0.0017715232051531303	binder
ASFLGLPRV	HLA-C*12:03	0.9697860836982727	0.02538548747065628	binder
ASFPGANII	HLA-C*12:03	0.9756104826927186	0.011590868154315063	binder
ASFPHLRIL	HLA-C*12:03	0.9980190634727478	0.0008554880031560631	binder
ASSPLITVF	HLA-C*12:03	0.9946871638298035	0.0010641464462120861	binder
ASTALVWVV	HLA-C*12:03	0.8378446578979493	0.1254534887499065	binder
ASYSGLMRIE	HLA-C*12:03	0.04643570145126432	0.07514718205994288	not-binder
ATADTVIIY	HLA-C*12:03	0.968728506565094	0.02137022247283527	binder
ATFAAVVLY	HLA-C*12:03	0.976611053943634	0.03306550367484572	binder
ATFPKEIQM	HLA-C*12:03	0.9963472127914429	0.0013703801934797913	binder
ATIDPDTISAL	HLA-C*12:03	0.9810000896453858	0.01882619304098153	binder
ATIEKIIRF	HLA-C*12:03	0.9972152709960938	0.0005890281484144894	binder
ATIPLLVFY	HLA-C*12:03	0.9884104371070862	0.004797681046519672	binder
ATIQLIRIL	HLA-C*12:03	0.9689588785171509	0.023613434546288194	binder
ATSPTVLYV	HLA-C*12:03	0.9897990703582764	0.003167958620202043	binder
ATVNFITSY	HLA-C*12:03	0.9908665657043457	0.00477733203050358	binder
ATVPFLLQL	HLA-C*12:03	0.9478791952133179	0.04895409174097866	binder
ATYPYQVVR	HLA-C*12:03	0.3102713659405708	0.2737838933045792	not-binder
AVGPASIL	HLA-C*12:03	0.6350278198719025	0.2654984478854905	binder
AVIDFKSNGHIY	HLA-C*12:03	0.8670795202255249	0.1552994770831947	binder
CAYDRIVVA	HLA-C*12:03	0.8743604063987732	0.09888960060206978	binder
DPFNPFELTNH	HLA-C*12:03	0.0015267171926097944	0.0017595239378687222	not-binder
EAANFIMKV	HLA-C*12:03	0.9666800260543823	0.033628597506661556	binder
EAFYNVITV	HLA-C*12:03	0.852257239818573	0.11424115974931526	binder
EAIGAVIHY	HLA-C*12:03	0.9604680180549622	0.023189447589093814	binder
EAVDWLHEL	HLA-C*12:03	0.9963754415512085	0.0014164394746123113	binder
ESYGNPLRV	HLA-C*12:03	0.9873944878578186	0.010071614130307337	binder
ETISLIIHY	HLA-C*12:03	0.8301913857460022	0.09384256561949623	binder
ETLALLEVK	HLA-C*12:03	0.0011004317551851273	0.000676630716367002	not-binder
FAAEAIAM	HLA-C*12:03	0.994396197795868	0.0021377707714742736	binder
FAAFLASRL	HLA-C*12:03	0.9777854204177856	0.032750201287348187	binder
FAAGIIAHL	HLA-C*12:03	0.999107551574707	0.0005154299412396024	binder
FAATVITTI	HLA-C*12:03	0.9958901047706604	0.0020867345589812465	binder
FADSTVRVW	HLA-C*12:03	0.9650826573371887	0.05440845775669046	binder
FAFDPSVNYSKV	HLA-C*12:03	0.9958130240440368	0.0014439413986211938	binder
FAFEGILIK	HLA-C*12:03	0.5134430572390556	0.30370293069289	ambiguous
FAFESDLHSL	HLA-C*12:03	0.998648715019226	0.0007903726780934205	binder
FAFISHMGTSTM	HLA-C*12:03	0.8959503889083862	0.10533792497727314	binder
FAFMVVNNL	HLA-C*12:03	0.9836614489555359	0.008049314687302205	binder
FAFNRKRNVL	HLA-C*12:03	0.9897208690643311	0.005768229413707376	binder
FAFPLHVDY	HLA-C*12:03	0.9989464402198791	0.0007635941782536236	binder
FAFQAEIAQL	HLA-C*12:03	0.9958634495735168	0.0014726626967193279	binder
FAFRHVLKL	HLA-C*12:03	0.9981839418411255	0.0002521099615319504	binder
FAFRYVTTI	HLA-C*12:03	0.996701467037201	0.0025660303515737054	binder
FAFSCLLTL	HLA-C*12:03	0.9015337705612183	0.0911482725736458	binder
FAFTPSRIY	HLA-C*12:03	0.9978253602981567	0.0011702659116884315	binder
FAFVEFEL	HLA-C*12:03	0.9663722276687622	0.04377851038789457	binder
FAFVEGTL	HLA-C*12:03	0.9868452429771424	0.009957628564041547	binder
FAFVHISF	HLA-C*12:03	0.9979741930961609	0.0010929613472017371	binder
FAGASIKIA	HLA-C*12:03	0.601164436340332	0.221787050051646	ambiguous
FAHFPGLASEL	HLA-C*12:03	0.971931517124176	0.03980154578332415	binder
FAHHLPVWL	HLA-C*12:03	0.9941402077674866	0.003972679508665935	binder
FAHIQAVF	HLA-C*12:03	0.9954030752182007	0.004634535317819296	binder
FAHNSNWYITF	HLA-C*12:03	0.9868813276290893	0.011658430112980902	binder
FAHPYQYEL	HLA-C*12:03	0.9991805672645568	0.00027800651787455885	binder
FAHSFIEL	HLA-C*12:03	0.9986347317695617	0.0009884571590017435	binder
FAHVIFQNV	HLA-C*12:03	0.992926824092865	0.0046597602647582784	binder
FAIDPHLLLSVM	HLA-C*12:03	0.9959365010261536	0.0022942666025202113	binder
FAIEREFFF	HLA-C*12:03	0.9962783813476562	0.0025499273532005456	binder
FAIWHIIAF	HLA-C*12:03	0.9677319884300232	0.03236613344514767	binder
FAKGMSPAVL	HLA-C*12:03	0.9965041518211365	0.0012693717196431515	binder
FAKPFLASL	HLA-C*12:03	0.9993770599365235	0.0003033499291443844	binder
FAKTFVGTPY	HLA-C*12:03	0.9938449382781982	0.00387089590714928	binder
FAKVHILYV	HLA-C*12:03	0.9953524231910705	0.0012582362733693658	binder
FALPFGRTA	HLA-C*12:03	0.9821587204933167	0.01362137418875625	binder
FALPYVIVL	HLA-C*12:03	0.9981794953346252	0.001964780750304778	binder
FALVFPLMY	HLA-C*12:03	0.9828088879585266	0.010049851016745848	binder
FANDLKPKVY	HLA-C*12:03	0.9963694453239441	0.0043493991803452625	binder
FANLGRTTL	HLA-C*12:03	0.9988337993621826	0.0005539165494737138	binder
FAQQQPPVV	HLA-C*12:03	0.98739013671875	0.01267835649874701	binder
FAQYLISEL	HLA-C*12:03	0.9953448534011841	0.002794383690476024	binder
FASFIVQYY	HLA-C*12:03	0.9974620699882507	0.0008614125536617787	binder
FASKLVLKAL	HLA-C*12:03	0.9910239338874817	0.005722817484495934	binder
FASSHTPRITF	HLA-C*12:03	0.997972285747528	0.001420827273103938	binder
FASTILHLVVM	HLA-C*12:03	0.9571832418441772	0.02825771570333677	binder
FASTILHLVVMN	HLA-C*12:03	0.004320642619859427	0.005834871775735613	not-binder
FASVFEKYF	HLA-C*12:03	0.9935911655426025	0.0034324239763989847	binder
FASYATIIL	HLA-C*12:03	0.9835832595825196	0.016240636048866854	binder
FASYMEQHL	HLA-C*12:03	0.9619846940040588	0.021415168011913004	binder
FASYMEQHLM	HLA-C*12:03	0.9170737147331238	0.03855921704294998	binder
FATEGLRTL	HLA-C*12:03	0.9987206816673279	0.0006721975228849986	binder
FATLRWIDY	HLA-C*12:03	0.9857645869255066	0.008528082449053977	binder
FAVAIYAVY	HLA-C*12:03	0.9948925971984863	0.0034869637782831185	binder
FAVDPEKIQLY	HLA-C*12:03	0.9984349012374878	0.0009400548790908548	binder
FAVGVEKNW	HLA-C*12:03	0.7591081500053406	0.15239648739940073	binder
FAVSRLIYW	HLA-C*12:03	0.9336240291595459	0.0589834093860597	binder
FAVSVPLRV	HLA-C*12:03	0.9977667331695557	0.0011598842127190756	binder
FAWEPNGSKFAVL	HLA-C*12:03	0.99431871175766	0.003193240844501125	binder
FAYDPSNYEYL	HLA-C*12:03	0.9979684114456177	0.0003801086601199667	binder
FAYHMIETY	HLA-C*12:03	0.9991745114326477	0.00037035058242327094	binder
FAYPAIRYLLY	HLA-C*12:03	0.998461389541626	0.001334330183853475	binder
FAYPIPHTT	HLA-C*12:03	0.987342381477356	0.016815550529692976	binder
FAYPNRPDVLVL	HLA-C*12:03	0.9977837324142456	0.0006382992034801917	binder
FAYPSELKA	HLA-C*12:03	0.8307138353586196	0.31625407446408843	binder
FAYSMVIVP	HLA-C*12:03	0.04753522723913193	0.02573062443550207	not-binder
FAYSSRIAI	HLA-C*12:03	0.9975954055786133	0.0012028898505996475	binder
FAYTAKLIL	HLA-C*12:03	0.9972181916236877	0.0017533586954685677	binder
FAYTRLQLL	HLA-C*12:03	0.9976326584815979	0.0012950818977783267	binder
FAYYKLNDL	HLA-C*12:03	0.9883331656455994	0.010213961934097546	binder
FFAGLVPRL	HLA-C*12:03	0.6542762279510498	0.13997388135563746	binder
FFALPFSSM	HLA-C*12:03	0.5070892304182053	0.1852122262409335	ambiguous
FFFTARTSF	HLA-C*12:03	0.8714803099632263	0.12300864067268408	binder
FFIAGRYEF	HLA-C*12:03	0.8518229961395264	0.1802792405395778	binder
FFKMREMF	HLA-C*12:03	0.5020232796669006	0.17387291053022916	ambiguous
FFLDHVRTSF	HLA-C*12:03	0.9662537693977356	0.02672287877042961	binder
FFMEKRAKY	HLA-C*12:03	0.5077612325549126	0.3571446223845821	ambiguous
FFPDFIWTV	HLA-C*12:03	0.5915899038314819	0.23690084566577593	ambiguous
FFVAPFPEVFGK	HLA-C*12:03	0.05913100689649582	0.07507842533237834	not-binder
FFYQRLVEF	HLA-C*12:03	0.9713346719741821	0.012521530636377457	binder
FFYTHLINF	HLA-C*12:03	0.725041127204895	0.12819977569735505	binder
FGAQSVRVL	HLA-C*12:03	0.9871671080589295	0.0077827375558532	binder
FGIPFLLRI	HLA-C*12:03	0.9120273113250732	0.06636593804871174	binder
FGITFPLLL	HLA-C*12:03	0.9008217334747315	0.08467955899557544	binder
FGNVHAYL	HLA-C*12:03	0.9863671779632568	0.008161357019629157	binder
FGSEFSPEL	HLA-C*12:03	0.965954852104187	0.019127254984262796	binder
FGTFLVQEL	HLA-C*12:03	0.8179691553115844	0.07271493100600432	binder
FGVPLIVHV	HLA-C*12:03	0.9875990271568298	0.006579585510226016	binder
FGYDKPHVL	HLA-C*12:03	0.9988736271858215	0.0005318050953856665	binder
FGYDYPSVL	HLA-C*12:03	0.9964794874191284	0.002207546192488616	binder
FGYEPTIYY	HLA-C*12:03	0.9891172766685485	0.005976811666083515	binder
FGYGLPMLV	HLA-C*12:03	0.9701813340187073	0.028250446336596013	binder
FIHNFVEVL	HLA-C*12:03	0.9832780003547669	0.01719717459910233	binder
FIIDDKGIL	HLA-C*12:03	0.9801954388618469	0.01629742858481274	binder
FIIDDKGILRQI	HLA-C*12:03	0.8632980823516846	0.14867623971813207	binder
FIIPFVIIIV	HLA-C*12:03	0.7496617317199707	0.14723459100216643	binder
FIIPNVVKY	HLA-C*12:03	0.9916927576065063	0.012215820969099764	binder
FIIPQIVKY	HLA-C*12:03	0.9892966747283936	0.01591018358157802	binder
FIIQGLRSV	HLA-C*12:03	0.9895292401313782	0.005292486619103616	binder
FILHFEPVL	HLA-C*12:03	0.7705340027809143	0.18916748665673946	binder
FINGDISSL	HLA-C*12:03	0.9816041588783264	0.012105738246349515	binder
FINPKPITY	HLA-C*12:03	0.9987337470054627	0.000555968375346876	binder
FINSRIITV	HLA-C*12:03	0.9945175409317016	0.004196547255063412	binder
FIQSIISTV	HLA-C*12:03	0.9453311204910279	0.03945519448804366	binder
FITGLIRIM	HLA-C*12:03	0.9578321695327758	0.03276409626781605	binder
FIYHLPQEF	HLA-C*12:03	0.9947998642921447	0.002704506534342888	binder
FKDLGEEHFK	HLA-C*12:03	0.0037178673548623918	0.0035914165127767794	not-binder
FLANVSTVL	HLA-C*12:03	0.9529574036598205	0.0210364031922202	binder
FLAPLVTEY	HLA-C*12:03	0.9853574633598328	0.013510747136390154	binder
FLAPWATIA	HLA-C*12:03	0.3063711255788803	0.17791113450008397	not-binder
FLFDGSPTY	HLA-C*12:03	0.9853842854499817	0.011149905742617029	binder
FLFDGSPTYV	HLA-C*12:03	0.975054669380188	0.025519957078353396	binder
FLFDHLLTL	HLA-C*12:03	0.9914265513420105	0.004196607177950282	binder
FLFDKVVIV	HLA-C*12:03	0.9723666548728943	0.02505734554613473	binder
FLFDRPMHV	HLA-C*12:03	0.9914250254631043	0.005211091977075995	binder
FLIPFVITV	HLA-C*12:03	0.9749572992324829	0.013775768591159816	binder
FLKDLVASV	HLA-C*12:03	0.9617276906967163	0.009476921113342607	binder
FLLPIVVRY	HLA-C*12:03	0.9015946984291077	0.14305606098077744	binder
FLNQPHMVL	HLA-C*12:03	0.9525044202804566	0.07211896771681969	binder
FLPDHPIVL	HLA-C*12:03	0.9848468661308288	0.004860477720282247	binder
FLPPYTFQI	HLA-C*12:03	0.870545220375061	0.050839938352995974	binder
FLREWVESM	HLA-C*12:03	0.9887983798980713	0.009047107584483195	binder
FLVEHVLTL	HLA-C*12:03	0.9922860741615296	0.004228285174003285	binder
FLYDNLIIF	HLA-C*12:03	0.8801922559738159	0.1288855753687002	binder
FLYPFFGVL	HLA-C*12:03	0.9729288697242737	0.018791265031270155	binder
FLYPFPLALF	HLA-C*12:03	0.9842152118682861	0.016722049214227312	binder
FLYPFPLAL	HLA-C*12:03	0.996274185180664	0.0017499551150321707	binder
FLYPWKKEF	HLA-C*12:03	0.9708767771720886	0.023802538859917587	binder
FMKPGTLYV	HLA-C*12:03	0.9807696342468262	0.01302911652589768	binder
FNFWRAPIA	HLA-C*12:03	0.11004734054440632	0.2107988743556895	not-binder
FNHINVEL	HLA-C*12:03	0.979425573348999	0.013720263105572816	binder
FQAEIAQLM	HLA-C*12:03	0.9562263488769531	0.018966772429032677	binder
FQAFLRTEF	HLA-C*12:03	0.9235801696777344	0.0904631789633856	binder
FQIGKMRYV	HLA-C*12:03	0.8603132724761963	0.10676949983930134	binder
FQIMNEIVY	HLA-C*12:03	0.7775902867317199	0.11886061924808922	binder
FQKPFQTLM	HLA-C*12:03	0.9712726235389709	0.016557902404354435	binder
FQNIRPLFI	HLA-C*12:03	0.9751092314720153	0.014917396796467537	binder
FQNPQTHVIE	HLA-C*12:03	0.0288409560918808	0.025414063940692885	not-binder
FQNPQTHVIEN	HLA-C*12:03	0.009066328697372228	0.010789764452678168	not-binder
FQNPQTHVIENL	HLA-C*12:03	0.37096483558416365	0.27378324525822284	ambiguous
FQNPQTHVI	HLA-C*12:03	0.983168363571167	0.015130394599086038	binder
FQQPVMAL	HLA-C*12:03	0.8181966841220856	0.19534984457929788	binder
FQSMLHPVM	HLA-C*12:03	0.923629081249237	0.04071271019805774	binder
FQYESKVFY	HLA-C*12:03	0.9880986332893371	0.009828947418983195	binder
FSAEFLKVF	HLA-C*12:03	0.9975706458091735	0.000864106656131406	binder
FSAYNYRTY	HLA-C*12:03	0.9859334349632263	0.0063407412357270555	binder
FSESHLVII	HLA-C*12:03	0.8166523575782776	0.12555762753887695	binder
FSFDYIVKW	HLA-C*12:03	0.9736125349998475	0.03832966224084091	binder
FSFEGPEKVH	HLA-C*12:03	0.8471969842910767	0.16763191312500225	binder
FSFFDLIRY	HLA-C*12:03	0.9723414659500123	0.031123017408115305	binder
FSFHHVLSL	HLA-C*12:03	0.9973337769508361	0.0026211600928286016	binder
FSFHVVKVY	HLA-C*12:03	0.9979896903038025	0.001981655222911685	binder
FSFPFQTYY	HLA-C*12:03	0.9987082481384277	0.0012541813814206878	binder
FSFPGELLM	HLA-C*12:03	0.9961400628089905	0.003418895793946418	binder
FSFPHKFEISF	HLA-C*12:03	0.9968513727188111	0.0027590726307053035	binder
FSFQRPLLV	HLA-C*12:03	0.9957473635673523	0.0033980981507395493	binder
FSGPAITL	HLA-C*12:03	0.9943963527679444	0.0029674292666680103	binder
FSHAQTVVL	HLA-C*12:03	0.9973605155944825	0.0009857919311725867	binder
FSHLQPTL	HLA-C*12:03	0.9940328121185302	0.00491595930600947	binder
FSIDRALNV	HLA-C*12:03	0.9966443061828614	0.001976561257947401	binder
FSNDIPHVVRF	HLA-C*12:03	0.9858188986778259	0.018185252496496447	binder
FSNDIPHVVR	HLA-C*12:03	0.7146983802318573	0.28548533619854843	binder
FSNPYSIEY	HLA-C*12:03	0.9985025763511658	0.0010483157090594832	binder
FSSDLISIH	HLA-C*12:03	0.7413862943649292	0.15468478432852528	binder
FSSGAIQVV	HLA-C*12:03	0.9841614603996277	0.020990489215561972	binder
FSSHILVVV	HLA-C*12:03	0.985127305984497	0.007757792025632042	binder
FSSHLINLL	HLA-C*12:03	0.9810397863388062	0.013601997584614714	binder
FSSPHLLEA	HLA-C*12:03	0.9651253342628479	0.020319535121152057	binder
FSSPHLVQV	HLA-C*12:03	0.9978494882583618	0.0013917018057570405	binder
FSSSSHLII	HLA-C*12:03	0.9560773849487305	0.028745302024168612	binder
FSTPLLLEA	HLA-C*12:03	0.5897899463772773	0.302245724717413	ambiguous
FSYAFPKAV	HLA-C*12:03	0.9975980281829834	0.0012750695087244289	binder
FSYGRALQA	HLA-C*12:03	0.979713749885559	0.015404144225238867	binder
FTANQVKIY	HLA-C*12:03	0.9932925581932068	0.0013378329487724553	binder
FTFGFIQVM	HLA-C*12:03	0.9927600264549256	0.00414519813387759	binder
FTFPGNLVT	HLA-C*12:03	0.9017372131347656	0.09211384259194663	binder
FTFTPTVTY	HLA-C*12:03	0.9973218321800232	0.002903138326961849	binder
FTHSQFIVV	HLA-C*12:03	0.9894228219985962	0.007164910217522225	binder
FTIPHTQEA	HLA-C*12:03	0.9576970219612122	0.034927967982534024	binder
FTKWVNSHL	HLA-C*12:03	0.9899485468864441	0.008218262073776454	binder
FTLPFRIFY	HLA-C*12:03	0.9973026275634765	0.001597933793444224	binder
FTLWWSPTI	HLA-C*12:03	0.5502905130386353	0.21216914989015556	ambiguous
FTNPKVREW	HLA-C*12:03	0.9628219842910767	0.040150758475477895	binder
FTPFVDPRVY	HLA-C*12:03	0.942651879787445	0.06096275818886085	binder
FTPPVVKRL	HLA-C*12:03	0.9794972777366638	0.009012586452522682	binder
FTRPEIVVF	HLA-C*12:03	0.9983351707458497	0.0005521027940441894	binder
FTVEQQRIL	HLA-C*12:03	0.993794298171997	0.0022233415941476037	binder
FTYPYLLAI	HLA-C*12:03	0.9828872084617615	0.016836457894061033	binder
FVADLQRVI	HLA-C*12:03	0.9933272957801819	0.004357477095040222	binder
FVAPFPLSIW	HLA-C*12:03	0.8101559281349182	0.16062676671357387	binder
FVFETPFTL	HLA-C*12:03	0.9940865993499756	0.003936101030190407	binder
FVFIGTGATGATL	HLA-C*12:03	0.6704770609736442	0.2941495643317401	binder
FVFSTVVIH	HLA-C*12:03	0.41569289565086365	0.24780153394597595	ambiguous
FVHDLVLYL	HLA-C*12:03	0.9958396315574646	0.0037022211065019157	binder
FVHPDPLWI	HLA-C*12:03	0.8291982769966125	0.16888220775357313	binder
FVHPDPLWIP	HLA-C*12:03	0.007803240942303091	0.010941150926016002	not-binder
FVKPAVVTV	HLA-C*12:03	0.9979408144950866	0.0015255196289009761	binder
FVLMASYLI	HLA-C*12:03	0.24374887049198152	0.09348154808124982	not-binder
FVNEIISRI	HLA-C*12:03	0.9955606818199157	0.0018542385292519437	binder
FVNPHVSSF	HLA-C*12:03	0.9993972420692444	0.00021955293223470295	binder
FVNVQKEL	HLA-C*12:03	0.9352737426757812	0.07322836626039289	binder
FVPVFVAVL	HLA-C*12:03	0.8514456450939178	0.1897716059880264	binder
FVRDMIREV	HLA-C*12:03	0.9919250249862671	0.003615424209571927	binder
FVSPLVKYL	HLA-C*12:03	0.9967172265052795	0.001497375319906258	binder
FVVDHVIKIT	HLA-C*12:03	0.6209815621376038	0.2727963065472022	ambiguous
FVVEHDFIM	HLA-C*12:03	0.9877681136131287	0.009295346707707309	binder
FVYLRQPYY	HLA-C*12:03	0.9774732470512391	0.03361487617273495	binder
FVYPEESLVI	HLA-C*12:03	0.9790640950202942	0.012707324680914048	binder
FVYPGNPLRH	HLA-C*12:03	0.9762252807617188	0.02196611676654612	binder
FWFFREAF	HLA-C*12:03	0.1637171670794487	0.08688951192600311	not-binder
FWMTRQEY	HLA-C*12:03	0.34224521592259405	0.22300239191413057	not-binder
FWVPFNVVL	HLA-C*12:03	0.3140906721353531	0.1515849788703141	not-binder
GAAEIISRI	HLA-C*12:03	0.9932769775390625	0.004243263657020886	binder
GASFLLKVW	HLA-C*12:03	0.44954522550106046	0.21008737621287396	ambiguous
GASQLFRIW	HLA-C*12:03	0.4648159772157669	0.18161857358691738	ambiguous
GAVDRVLQV	HLA-C*12:03	0.996069073677063	0.001677869197106193	binder
GAYTVTIKY	HLA-C*12:03	0.9925255060195923	0.004470605568702374	binder
GGEVLSHSLL	HLA-C*12:03	0.0030423156684264542	0.0021921753635335147	not-binder
GGLPERSVSL	HLA-C*12:03	0.2919306933879852	0.17767499989488345	not-binder
GHQQLYWSHPR	HLA-C*12:03	0.005310624575577095	0.004453838550062001	not-binder
GIHETTFNSIM	HLA-C*12:03	0.464142407476902	0.34114848945876175	ambiguous
GILGAIGFGRKSP	HLA-C*12:03	0.0011398228380130604	0.0008456908991435829	not-binder
GIPEFWLTV	HLA-C*12:03	0.3815298520028591	0.32706678170465336	ambiguous
GPPPPPGKPQ	HLA-C*12:03	0.16189052537083626	0.1414096735344376	not-binder
GPPPPPPGKPQ	HLA-C*12:03	0.12377013638615608	0.10569432252620883	not-binder
GSFGRVMLV	HLA-C*12:03	0.9852791547775268	0.01447852831559424	binder
GTPPWVKRY	HLA-C*12:03	0.7266058504581452	0.1293894341453306	binder
GVISKIIIF	HLA-C*12:03	0.6299460381269455	0.2951454251633319	ambiguous
GVWTYDDATKTF	HLA-C*12:03	0.35904511213302615	0.18528695479367757	not-binder
HAANIVTAIYI	HLA-C*12:03	0.802092182636261	0.1842466934274769	binder
HAAPFQNILP	HLA-C*12:03	0.24046265985816717	0.3286799064453167	not-binder
HAASVFLTL	HLA-C*12:03	0.9981738567352295	0.0008130676437352958	binder
HAFDSLSGISL	HLA-C*12:03	0.9916484475135803	0.008128030959156145	binder
HAFSFPLLIML	HLA-C*12:03	0.8902212977409363	0.06568690325594904	binder
HAGVISVL	HLA-C*12:03	0.988640546798706	0.006467446903395575	binder
HAMQFPAEL	HLA-C*12:03	0.9979508280754089	0.0011657295827610633	binder
HATIIPKVL	HLA-C*12:03	0.9958898186683655	0.001832065191140229	binder
HAVHVALVL	HLA-C*12:03	0.9948373794555664	0.0019098952189519599	binder
HAYDGKDYISL	HLA-C*12:03	0.9990777134895324	0.0005538747657953799	binder
HAYPLIQEA	HLA-C*12:03	0.9917909026145935	0.0051728819240128435	binder
HFIFFVQEF	HLA-C*12:03	0.2954459585249424	0.2984052334870387	not-binder
HFNTRLSF	HLA-C*12:03	0.45001030415296556	0.2643805860750829	ambiguous
HFSIAFIIY	HLA-C*12:03	0.05617757085710764	0.0405580825871852	not-binder
HGFAGVILI	HLA-C*12:03	0.5485754251480103	0.24836231493884928	ambiguous
HGLIRKYGL	HLA-C*12:03	0.0673383293673396	0.07291394750056386	not-binder
HIISFTVKY	HLA-C*12:03	0.9906381130218506	0.005363609983144173	binder
HIQKEDVPSER	HLA-C*12:03	0.0013761156296823174	0.0014607273242695164	not-binder
HLPEGALNSL	HLA-C*12:03	0.5406151205301285	0.21945656372946956	ambiguous
HLPETKFSEL	HLA-C*12:03	0.64327552318573	0.23360073274083293	binder
HLVDEPQNLIK	HLA-C*12:03	0.014509308664128185	0.020257950869751684	not-binder
HQIDLIVQL	HLA-C*12:03	0.9608674049377441	0.024331918416022637	binder
HQSGIVQLL	HLA-C*12:03	0.7484555721282959	0.1326612488898201	binder
HQSGIVQLLW	HLA-C*12:03	0.21943961400538683	0.2279755381188337	not-binder
HQSTVDWIV	HLA-C*12:03	0.06595456898212433	0.06368304011468552	not-binder
HSFLKALYY	HLA-C*12:03	0.9951760649681092	0.0030991022340130484	binder
HSFNIPMQL	HLA-C*12:03	0.9915101766586304	0.004698288036379216	binder
HSGPIHVL	HLA-C*12:03	0.9986016869544982	0.0005357159941707236	binder
HSYELLVEY	HLA-C*12:03	0.9974028110504151	0.0025928581658132923	binder
HTFYEAVGY	HLA-C*12:03	0.9737843871116638	0.011878915996567025	binder
HTFYNELRV	HLA-C*12:03	0.8559992551803589	0.081733366791868	binder
HTIDTILTV	HLA-C*12:03	0.9969957709312439	0.0011661958160872753	binder
HTQGFIITF	HLA-C*12:03	0.9802029967308045	0.01645436441650505	binder
HTWNGIRHL	HLA-C*12:03	0.9934739828109741	0.004381518693696263	binder
HVFDHPWET	HLA-C*12:03	0.7130402386188507	0.1499131341486118	binder
HVFWGIVFF	HLA-C*12:03	0.47896417751908305	0.2700492542738256	ambiguous
HVGDLGNVTADK	HLA-C*12:03	0.026115632336586713	0.024599371758495466	not-binder
HVINHILKA	HLA-C*12:03	0.5643013870343566	0.28720839736330206	ambiguous
HVPDWVWIV	HLA-C*12:03	0.8086250305175782	0.1127623163676621	binder
HVYEIPVEY	HLA-C*12:03	0.9956949472427368	0.0035000211577947346	binder
IAAGIFNDL	HLA-C*12:03	0.9923784136772156	0.006073721593326117	binder
IAAGLYLLL	HLA-C*12:03	0.9705806016921997	0.029973973944544548	binder
IAASYVKYL	HLA-C*12:03	0.9951102137565613	0.00210548868808703	binder
IAFEFPVLV	HLA-C*12:03	0.9964403629302978	0.003384121764370896	binder
IAFFDVRTF	HLA-C*12:03	0.9976232051849365	0.000972929059203581	binder
IAFGFHQLY	HLA-C*12:03	0.9981319069862366	0.002006649281091412	binder
IAFHFRVYF	HLA-C*12:03	0.9972009897232056	0.0007869280508501951	binder
IAFHSAVSL	HLA-C*12:03	0.998378336429596	0.0005553669677775634	binder
IAFQQAQYI	HLA-C*12:03	0.9554667115211487	0.03326193547337487	binder
IAFWGVRSM	HLA-C*12:03	0.9962133884429931	0.0033477429203165637	binder
IAGPVLLILVH	HLA-C*12:03	0.5677577942609787	0.3828662544974804	ambiguous
IAGPVLLILV	HLA-C*12:03	0.9686228632926941	0.018654651102945397	binder
IAGPVVEI	HLA-C*12:03	0.9949897766113281	0.003732647091359249	binder
IAGPVVEISH	HLA-C*12:03	0.8150172293186188	0.19749334477247582	binder
IAIEKIRLL	HLA-C*12:03	0.9943932294845581	0.007712319371551448	binder
IAINHTIIT	HLA-C*12:03	0.584899690747261	0.3164680649279689	ambiguous
IALQYPVYW	HLA-C*12:03	0.579211663454771	0.2723486474902621	ambiguous
IAPTGHSL	HLA-C*12:03	0.9910460233688354	0.0039541716032945005	binder
IARLPSSTL	HLA-C*12:03	0.9969886779785156	0.0010036783205124378	binder
IASFILLRL	HLA-C*12:03	0.9730819702148438	0.028170348914274584	binder
IASHLHIHV	HLA-C*12:03	0.992633831501007	0.003121358319005915	binder
IASTILRLI	HLA-C*12:03	0.9887339234352112	0.008650612043085159	binder
IASWLVVTV	HLA-C*12:03	0.9834039807319641	0.015931604244489382	binder
IATGHLMSV	HLA-C*12:03	0.9953678846359253	0.001499856230894415	binder
IATPFIKLF	HLA-C*12:03	0.9958010792732239	0.0030433296121824016	binder
IAVDMTQHL	HLA-C*12:03	0.9957857847213745	0.004445461438882363	binder
IAYDVTYSL	HLA-C*12:03	0.9974795937538147	0.001066415890994066	binder
IAYQKQVIR	HLA-C*12:03	0.22676951233297588	0.3416690828661437	not-binder
IDALNENK	HLA-C*12:03	0.001276786730159074	0.0009757503768023701	not-binder
IEFIRSEY	HLA-C*12:03	0.12969512939453126	0.05069096868465138	not-binder
IFKERESF	HLA-C*12:03	0.6245600044727325	0.2573646333693188	ambiguous
IFYEFRSYY	HLA-C*12:03	0.7039018034934997	0.26958137742907967	binder
IGMPVEKRY	HLA-C*12:03	0.486167111992836	0.2092084747611416	ambiguous
IGVDFALKV	HLA-C*12:03	0.9291172862052918	0.0463045427297209	binder
IGYPITLYL	HLA-C*12:03	0.9881057381629944	0.007217233854608704	binder
IGYSSPLTL	HLA-C*12:03	0.9135337948799134	0.0750715340326588	binder
IIFETPLRV	HLA-C*12:03	0.9729185223579406	0.026789674218969967	binder
IIHEIAVLEL	HLA-C*12:03	0.9865762829780579	0.006315313191518335	binder
IIHEIAVL	HLA-C*12:03	0.9760720014572144	0.022736432405256475	binder
IIPSWPLKV	HLA-C*12:03	0.9099859237670899	0.0837979576287838	binder
IIPSWPLKVL	HLA-C*12:03	0.7699272990226745	0.17335565956170595	binder
IIQSIRMGM	HLA-C*12:03	0.5107013687491417	0.20569682116377053	ambiguous
IIYGDPVTF	HLA-C*12:03	0.9725515723228455	0.029140338490965687	binder
IIYPTPKVV	HLA-C*12:03	0.9915606498718261	0.0065518352672773545	binder
ILFSGVHFY	HLA-C*12:03	0.8414134979248047	0.10925699972678485	binder
ILGAFIQIITFR	HLA-C*12:03	0.004237241268128855	0.0049949280001798674	not-binder
ILPPFIWTL	HLA-C*12:03	0.8575097799301148	0.06516419366512191	binder
IQAAIVRIM	HLA-C*12:03	0.7821896731853485	0.16251193308655174	binder
IQFKKPIIV	HLA-C*12:03	0.6566340237855911	0.3346861592527391	ambiguous
IQYIRPVFV	HLA-C*12:03	0.90486980676651	0.13253071643054312	binder
ISAELIRSL	HLA-C*12:03	0.9966211676597595	0.0017129241750585113	binder
ISRDKPITF	HLA-C*12:03	0.9938019990921021	0.005344881200998835	binder
ISSGLILSV	HLA-C*12:03	0.9870927453041076	0.00960077369200217	binder
ISSHIPLIIQ	HLA-C*12:03	0.00538945437874645	0.005774728410604233	not-binder
ISSPLTKSISL	HLA-C*12:03	0.9707141518592834	0.009937397863540968	binder
ISSPLTKSISLM	HLA-C*12:03	0.6282854974269867	0.19785686399938146	binder
ISSPLTKSISLMT	HLA-C*12:03	0.00746557597303763	0.007573468221708644	not-binder
ISSPVVTSL	HLA-C*12:03	0.9974013447761536	0.0008178488311886333	binder
ISVDGVVYY	HLA-C*12:03	0.9911208271980285	0.004473465346915081	binder
ITFPIIVHF	HLA-C*12:03	0.9975772500038147	0.0010723489197249168	binder
ITNIRPSF	HLA-C*12:03	0.9948513507843018	0.0025634902473617325	binder
ITTTINPRF	HLA-C*12:03	0.9754251837730408	0.010075735878380178	binder
ITTTVTRVL	HLA-C*12:03	0.9862420916557312	0.009494063361720264	binder
IVADILLYV	HLA-C*12:03	0.9179732918739318	0.1304093451249833	binder
IVATKPLYV	HLA-C*12:03	0.9771858096122742	0.012111227082360204	binder
IVGPQLTV	HLA-C*12:03	0.8877499103546143	0.04763478710758603	binder
IVIGIIKTV	HLA-C*12:03	0.9891698718070984	0.007104177467128606	binder
IVINHVISV	HLA-C*12:03	0.9934073448181152	0.005522618657399949	binder
IVYPGIAVF	HLA-C*12:03	0.9913650989532471	0.007073100435720338	binder
KAAHFFSTL	HLA-C*12:03	0.9967236518859863	0.0020084345601786104	binder
KAASQILIL	HLA-C*12:03	0.9918932437896728	0.004336630483828924	binder
KAAVMVHQL	HLA-C*12:03	0.9870814800262451	0.005340578721888819	binder
KAFAEQIFY	HLA-C*12:03	0.9905318021774292	0.011553878849292997	binder
KAFAQLFIL	HLA-C*12:03	0.9735669374465943	0.026373262744360432	binder
KAFARPWSL	HLA-C*12:03	0.9987964987754822	0.0003627296485738442	binder
KAFDRPSLF	HLA-C*12:03	0.9988146424293518	0.000392095048847745	binder
KAFEHLQQL	HLA-C*12:03	0.9983510375022888	0.0008578480895018024	binder
KAFENLLGQAL	HLA-C*12:03	0.954069173336029	0.03575529890897284	binder
KAFEYNMQI	HLA-C*12:03	0.9629958868026733	0.04766960690547433	binder
KAFFIESV	HLA-C*12:03	0.9432399868965149	0.056623123460991395	binder
KAFFRWLYV	HLA-C*12:03	0.9414336919784546	0.07046539894856858	binder
KAFLNAVM	HLA-C*12:03	0.9871235609054565	0.005089894976108379	binder
KAFLTIIIL	HLA-C*12:03	0.9445841193199158	0.039632470023788516	binder
KAFMYPYTL	HLA-C*12:03	0.9953580260276794	0.0035264834812542413	binder
KAFNLRISF	HLA-C*12:03	0.9980954170227051	0.0007149783168660967	binder
KAFPFHIIFD	HLA-C*12:03	0.401567842066288	0.2866502049848052	ambiguous
KAFQKIVVLF	HLA-C*12:03	0.9946202516555787	0.0027635038023397494	binder
KAFQKIVVLFY	HLA-C*12:03	0.7729322999715805	0.32077247806681775	binder
KAFQKLITV	HLA-C*12:03	0.9975227117538452	0.001593642050957742	binder
KAFSVVIQA	HLA-C*12:03	0.6006165206432342	0.2959000342190273	ambiguous
KAIDFAASL	HLA-C*12:03	0.9985911130905152	0.0006533909916065101	binder
KAIDYIKYL	HLA-C*12:03	0.9983964443206788	0.0006234587656336749	binder
KAIEKNVLF	HLA-C*12:03	0.9971744775772095	0.0015833647903839782	binder
KAIELQLQV	HLA-C*12:03	0.9931163311004638	0.0033280797788713245	binder
KAIEVLLTL	HLA-C*12:03	0.9976729273796081	0.0010268716969027943	binder
KAKWPDRITL	HLA-C*12:03	0.9910309314727783	0.004091255233066816	binder
KANITFEYM	HLA-C*12:03	0.9729087233543396	0.0071971483079035815	binder
KAPDFVFYA	HLA-C*12:03	0.7974044188857079	0.34339225586798955	binder
KATFIIKII	HLA-C*12:03	0.9663850665092468	0.015253255344911561	binder
KAVDIVKQVW	HLA-C*12:03	0.9706182479858398	0.05128225118208313	binder
KAVEIYASV	HLA-C*12:03	0.9960744976997375	0.003007375203121326	binder
KAVELLVEL	HLA-C*12:03	0.9949658513069153	0.005179780898865236	binder
KAVGHPFVIQLG	HLA-C*12:03	0.007008489541476592	0.006204669835067423	not-binder
KAVGWRLIA	HLA-C*12:03	0.6955410718917847	0.2189843783853245	binder
KAVGWRLIAL	HLA-C*12:03	0.9926301717758179	0.002733722355454749	binder
KAVHVIYTV	HLA-C*12:03	0.9902769923210144	0.010803914895480903	binder
KAVSFHLVH	HLA-C*12:03	0.8908642888069153	0.0902944625578654	binder
KAVVFFVFY	HLA-C*12:03	0.7809329390525818	0.2164331803972483	binder
KAWFLPIMY	HLA-C*12:03	0.9815858006477356	0.010237067160428834	binder
KAWPLLLVV	HLA-C*12:03	0.9661487698554992	0.00883905719692014	binder
KAYEKILFT	HLA-C*12:03	0.9705636024475097	0.026524986631687536	binder
KAYEKLQIL	HLA-C*12:03	0.9980902552604676	0.001607607347126439	binder
KAYELALYL	HLA-C*12:03	0.9969029068946839	0.0006129282510271807	binder
KAYGKDFHL	HLA-C*12:03	0.9983939409255982	0.0005707746303467245	binder
KAYPFPLSH	HLA-C*12:03	0.9827715158462524	0.027915429322609715	binder
KGFDWPLLV	HLA-C*12:03	0.8973516345024108	0.08918706073010373	binder
KGIPHLVTH	HLA-C*12:03	0.5223146229982376	0.34593041000716457	ambiguous
KGSGVVIIM	HLA-C*12:03	0.5897184759378433	0.20728479323024235	ambiguous
KIADFGWSV	HLA-C*12:03	0.9487147569656372	0.028141492518973504	binder
KIFPSVIKY	HLA-C*12:03	0.9907779932022095	0.004106810998288853	binder
KIIPLVVKF	HLA-C*12:03	0.9786136150360107	0.022177489336341488	binder
KILGAFIQIITFR	HLA-C*12:03	0.002500164976299857	0.0028905236971189805	not-binder
KIPNFWVTT	HLA-C*12:03	0.03644279986619949	0.055591284801029255	not-binder
KISNIIKQF	HLA-C*12:03	0.9160919904708862	0.04343035755602608	binder
KIVDWAIQV	HLA-C*12:03	0.922834849357605	0.07806932409926139	binder
KIVKWDRDM	HLA-C*12:03	0.06245051808655262	0.042712233485628685	not-binder
KIYEEPIIL	HLA-C*12:03	0.9757514119148254	0.013190239941533972	binder
KLASYVKFY	HLA-C*12:03	0.63313307762146	0.22281757820416398	binder
KLSDLLKYY	HLA-C*12:03	0.5552589111030102	0.3157704900224394	ambiguous
KLVDFVIHF	HLA-C*12:03	0.915970528125763	0.041702734440277216	binder
KLYGKPIRV	HLA-C*12:03	0.9416262149810791	0.07308667742817078	binder
KNFDMVIVY	HLA-C*12:03	0.8318320751190186	0.15592550912588526	binder
KQFEGTVEI	HLA-C*12:03	0.8777362823486328	0.06438796886001293	binder
KQFGNILIL	HLA-C*12:03	0.7668082296848298	0.2206072361052128	binder
KQFPEVIKY	HLA-C*12:03	0.8191751122474671	0.15289648646096798	binder
KQIFETIYY	HLA-C*12:03	0.5341820143163204	0.3792987276452114	ambiguous
KQYGNEVFL	HLA-C*12:03	0.8031934201717377	0.16352905711917837	binder
KSFEAPIKL	HLA-C*12:03	0.9955656051635742	0.001443584080105936	binder
KSFEGLFYF	HLA-C*12:03	0.9885167837142944	0.00749230881888453	binder
KSFEGNVFMY	HLA-C*12:03	0.9958806276321411	0.0012262235266631797	binder
KSFEKLMKI	HLA-C*12:03	0.980280590057373	0.011294419095501168	binder
KSFFRRLSF	HLA-C*12:03	0.9580285906791687	0.027769752058578102	binder
KSIDLIQKW	HLA-C*12:03	0.7394470512866974	0.2511430533321369	binder
KTFPEIIDY	HLA-C*12:03	0.996753191947937	0.0019293392256214043	binder
KTPDFILQVP	HLA-C*12:03	0.017600881727412344	0.023577653588813117	not-binder
KTTELIRRI	HLA-C*12:03	0.8591390967369079	0.12874475291878454	binder
KTVNKILQI	HLA-C*12:03	0.9663704633712769	0.018374462131264233	binder
KVANLVKAY	HLA-C*12:03	0.9692953944206237	0.016832648086546928	binder
KVFGHIRVY	HLA-C*12:03	0.9960452914237976	0.0013289554211959825	binder
KVIELVKKY	HLA-C*12:03	0.9835197567939759	0.013308516079538856	binder
LAAAVPKIM	HLA-C*12:03	0.987707507610321	0.007042400675468656	binder
LAADIFAIA	HLA-C*12:03	0.7646302819252014	0.08512586838498784	binder
LAAIWFRTY	HLA-C*12:03	0.9741045355796814	0.023958399166612215	binder
LAAPLLKRL	HLA-C*12:03	0.9822760462760926	0.013111679541018849	binder
LAAQFVKLL	HLA-C*12:03	0.9697253346443176	0.022894027598853783	binder
LAATFIRSL	HLA-C*12:03	0.9951522469520568	0.0020976497195636374	binder
LAFAREFMA	HLA-C*12:03	0.23061332255601882	0.16025634535001976	not-binder
LAFDPSGQRL	HLA-C*12:03	0.9962283611297608	0.003258328834243672	binder
LAFESIQKI	HLA-C*12:03	0.9819912075996399	0.0067730350026445575	binder
LAFLRFVVY	HLA-C*12:03	0.9920815706253052	0.005559435403378545	binder
LAFLTCLL	HLA-C*12:03	0.31204084753990174	0.18319006015404551	not-binder
LAFPAPLYY	HLA-C*12:03	0.9940141081809998	0.007146213188579853	binder
LAFSNDGTTL	HLA-C*12:03	0.9364287972450256	0.05877378235112846	binder
LAGPAEPEL	HLA-C*12:03	0.7421272456645965	0.26002478663132733	binder
LAGPALEL	HLA-C*12:03	0.9851336359977723	0.00927078165986245	binder
LAIGLLHIV	HLA-C*12:03	0.9652954697608948	0.022120607024486375	binder
LAINHKLEI	HLA-C*12:03	0.9772376418113708	0.010254287015065864	binder
LAIPFAITI	HLA-C*12:03	0.9815476536750793	0.01675616809454497	binder
LAKEFAEIL	HLA-C*12:03	0.9832650780677795	0.007825689559919961	binder
LANGDVWKV	HLA-C*12:03	0.9603078365325928	0.04947356780967044	binder
LANVSTVL	HLA-C*12:03	0.9747697830200195	0.016239520006854136	binder
LAPGFVIKV	HLA-C*12:03	0.991928231716156	0.004227775632312846	binder
LAPNFRWAI	HLA-C*12:03	0.7524182081222535	0.16124472501726642	binder
LASAIINTL	HLA-C*12:03	0.9934833526611329	0.0036385917527690867	binder
LASLIRSVV	HLA-C*12:03	0.9835818409919739	0.009453422439419124	binder
LASPPWRVL	HLA-C*12:03	0.9930383801460266	0.00187877026415328	binder
LASPVSPEL	HLA-C*12:03	0.9949387669563293	0.001484666627512463	binder
LATDFIQSL	HLA-C*12:03	0.9966220855712891	0.0015375471531285801	binder
LATEVVTVF	HLA-C*12:03	0.9914281010627747	0.005924172811557277	binder
LATPVVSVA	HLA-C*12:03	0.6161153227090835	0.2508830212348083	ambiguous
LAVAHPLLL	HLA-C*12:03	0.9915890693664551	0.0036623493324891435	binder
LAVDKIIFV	HLA-C*12:03	0.9922080755233764	0.007668511448694538	binder
LAVEAVLRL	HLA-C*12:03	0.9750373840332032	0.02062904826799064	binder
LAVNHVFEI	HLA-C*12:03	0.9679742217063904	0.04789095293425389	binder
LAVPIILRV	HLA-C*12:03	0.9960000395774842	0.001708393905701217	binder
LAVSRIITW	HLA-C*12:03	0.6739851236343384	0.11776208929364115	binder
LAVSRVITW	HLA-C*12:03	0.8040356516838074	0.10152852327701223	binder
LAWQNPHML	HLA-C*12:03	0.9731510043144226	0.02479720382737202	binder
LAYAEYVIY	HLA-C*12:03	0.9688264012336731	0.020765813281802943	binder
LAYHLAVVL	HLA-C*12:03	0.990453839302063	0.005162742267874145	binder
LAYPNGHYF	HLA-C*12:03	0.9981443285942078	0.0009456964176129298	binder
LAYPNPIDP	HLA-C*12:03	0.05770365851931274	0.07510213605125717	not-binder
LAYPTAVNW	HLA-C*12:03	0.8660473823547363	0.09242605542174877	binder
LAYSGVHLY	HLA-C*12:03	0.9969534754753113	0.0027143045244409944	binder
LFAPFIVYY	HLA-C*12:03	0.6721919268369675	0.24572853053031618	binder
LFFERSVY	HLA-C*12:03	0.5039316117763519	0.1994107704752953	ambiguous
LFHPSNVEM	HLA-C*12:03	0.653451406955719	0.19625264960572905	binder
LFYFRVPF	HLA-C*12:03	0.23251165449619293	0.16684658569341768	not-binder
LGRGKFAVV	HLA-C*12:03	0.2361226711422205	0.2521090501842384	not-binder
LGYEEVVLY	HLA-C*12:03	0.38885538280010223	0.4081133118743143	ambiguous
LGYPWVEYW	HLA-C*12:03	0.223877352848649	0.22618221950708284	not-binder
LIFSVPIVY	HLA-C*12:03	0.9141757369041443	0.04182359449666743	binder
LIPKFVSFL	HLA-C*12:03	0.724856150150299	0.18833685942561598	binder
LIPYWTVYF	HLA-C*12:03	0.45199095010757445	0.26041500857055133	ambiguous
LIYDTKGRFAVH	HLA-C*12:03	0.17274631261825563	0.10893590657558672	not-binder
LIYGRPVYV	HLA-C*12:03	0.9923064589500428	0.008328753352265373	binder
LIYGTPRAA	HLA-C*12:03	0.5659680068492889	0.211586318133934	ambiguous
LLIENVASL	HLA-C*12:03	0.7733653783798218	0.09627883968984341	binder
LLKNPFLSV	HLA-C*12:03	0.5842015981674195	0.22785613722673498	ambiguous
LLPSHPLEL	HLA-C*12:03	0.837164330482483	0.1268330698004458	binder
LLYPFAPLIL	HLA-C*12:03	0.8766567468643188	0.056896280485936555	binder
LMSGKVKVW	HLA-C*12:03	0.02389741224469617	0.034467962024908615	not-binder
LMVPVTVVF	HLA-C*12:03	0.73066166639328	0.18373803879372452	binder
LMYPYIFHV	HLA-C*12:03	0.9733999013900757	0.011812361804727929	binder
LQAFVPLR	HLA-C*12:03	0.0043663980657584036	0.004418708836868063	not-binder
LQETATWLL	HLA-C*12:03	0.025355955283157528	0.02446849262584009	not-binder
LQGPLRDVF	HLA-C*12:03	0.2749657928943634	0.29451539712923563	not-binder
LQIGVIRVY	HLA-C*12:03	0.9015986204147339	0.06892710737950204	binder
LQKEFITTY	HLA-C*12:03	0.9163063883781433	0.1257353265425186	binder
LRPLLAAAA	HLA-C*12:03	0.0008350581134436652	0.0009910634185631318	not-binder
LSAEVYRIL	HLA-C*12:03	0.9830689668655396	0.011730108107335527	binder
LSFFYPVLF	HLA-C*12:03	0.9217175245285034	0.0854329099789779	binder
LSFPHLLQT	HLA-C*12:03	0.3265080273151398	0.17715177667217097	not-binder
LSFPTTKTYF	HLA-C*12:03	0.9953167319297791	0.0019097904200802485	binder
LSFPTTKTYFPHFD	HLA-C*12:03	0.08559261331101879	0.13184765398478662	not-binder
LSFPTTKTYFPH	HLA-C*12:03	0.45753809809684753	0.19622989953939315	ambiguous
LSFPTTKTYFP	HLA-C*12:03	0.18444810286164284	0.20151039173232588	not-binder
LSHSLLVTL	HLA-C*12:03	0.9839205026626587	0.0009831195698948476	binder
LSIPYRLIF	HLA-C*12:03	0.972354793548584	0.01664134737710523	binder
LSKDSILSL	HLA-C*12:03	0.9935813903808594	0.0027314151415239814	binder
LSKIIAVL	HLA-C*12:03	0.9863051176071167	0.008558843029928305	binder
LSPDFTFTA	HLA-C*12:03	0.1394098462536931	0.09472029324448446	not-binder
LSSDLIKIIYV	HLA-C*12:03	0.8251217842102051	0.10375955581627802	binder
LSSFVGGLSV	HLA-C*12:03	0.8268321394920349	0.06265105280325392	binder
LSSNVILHV	HLA-C*12:03	0.9839368343353272	0.01001601252510853	binder
LSSPWYHTY	HLA-C*12:03	0.9934649229049682	0.004460141500709105	binder
LSTHLLILY	HLA-C*12:03	0.9389477014541626	0.05570546048273403	binder
LSVPIIIKY	HLA-C*12:03	0.992445969581604	0.0051723475635240546	binder
LSVYLVRQL	HLA-C*12:03	0.6570389181375503	0.26400784181821335	binder
LSYTEILKI	HLA-C*12:03	0.8562321424484253	0.12389130751969145	binder
LTGPIQVI	HLA-C*12:03	0.9392947435379029	0.04194674551716528	binder
LTGPVNVL	HLA-C*12:03	0.9696065783500671	0.025753988673304334	binder
LTIDHVPIW	HLA-C*12:03	0.6916795551776886	0.2083643688520875	binder
LTINTAIVY	HLA-C*12:03	0.9817616701126098	0.004454836772898562	binder
LTVPWLVEF	HLA-C*12:03	0.973840081691742	0.014070710934184142	binder
LTYENVERW	HLA-C*12:03	0.6668339371681213	0.14570084395986663	binder
LVAQIAAGMEY	HLA-C*12:03	0.6155092388391494	0.24923979526009918	ambiguous
LVIDAVREI	HLA-C*12:03	0.980345630645752	0.020388489143675373	binder
LVNELTEFAK	HLA-C*12:03	0.005622676736675203	0.003964029193584322	not-binder
LVSQYFQTV	HLA-C*12:03	0.524005126953125	0.17141447831242748	ambiguous
LVYDGIRDI	HLA-C*12:03	0.9665234208106994	0.02511172665357583	binder
MAAAWPLLL	HLA-C*12:03	0.9915364384651184	0.005090379931965293	binder
MAAGLNSIL	HLA-C*12:03	0.9764824151992798	0.017880722438326536	binder
MAANVIPVL	HLA-C*12:03	0.9971066117286682	0.0005409054525869586	binder
MAAPQIRKM	HLA-C*12:03	0.9973697304725647	0.0017776813389488398	binder
MAARIIAKL	HLA-C*12:03	0.9971301913261413	0.0018754794535256255	binder
MAFLLPLII	HLA-C*12:03	0.8728500962257385	0.12033823419984889	binder
MAFLLPLIIVL	HLA-C*12:03	0.362297822535038	0.22809608311449567	not-binder
MAFPKPFES	HLA-C*12:03	0.8407521486282349	0.12860483480436208	binder
MAFYVVKMY	HLA-C*12:03	0.987468135356903	0.013965096788203683	binder
MAINSISKL	HLA-C*12:03	0.9948755264282226	0.003586209170977206	binder
MAIPLVFQI	HLA-C*12:03	0.9870323061943054	0.006297756111024682	binder
MALAVRVVY	HLA-C*12:03	0.9958176851272583	0.003274729566877378	binder
MALEHLVVW	HLA-C*12:03	0.8360935330390931	0.13186919384302961	binder
MANPRELRI	HLA-C*12:03	0.9868931293487548	0.0036153526910179044	binder
MAPLKMLAL	HLA-C*12:03	0.9791743755340576	0.013879932236018199	binder
MAPSETQFSHL	HLA-C*12:03	0.6295580267906189	0.17867601226829222	binder
MATPLLMQALPMG	HLA-C*12:03	0.001235811584047042	0.0009648730401408672	not-binder
MAVEFPLVLY	HLA-C*12:03	0.9874133706092835	0.01629780371129648	binder
MAVPATVIY	HLA-C*12:03	0.9948691964149475	0.002995484312718922	binder
MAWDLPSVL	HLA-C*12:03	0.9912937164306641	0.004130964879294266	binder
MAYARQIYI	HLA-C*12:03	0.9959085583686829	0.0035694834912734473	binder
MAYLYPLQW	HLA-C*12:03	0.8019501328468323	0.15367243580107723	binder
MAYWKSVIL	HLA-C*12:03	0.9914191365242004	0.011852356736702069	binder
MFHIRAVI	HLA-C*12:03	0.11578116714954376	0.05475088043333323	not-binder
MFHNRHLF	HLA-C*12:03	0.5199246346950531	0.21728237828179767	ambiguous
MFPLVKSAL	HLA-C*12:03	0.4991481363773346	0.2211214081082352	ambiguous
MGFSGIVVH	HLA-C*12:03	0.32033949345350266	0.2538687234595511	not-binder
MIAEPAHFYL	HLA-C*12:03	0.9784995794296265	0.007319128926558201	binder
MLFGHPLLV	HLA-C*12:03	0.9730993986129761	0.01575383324469684	binder
MQFSKPRKL	HLA-C*12:03	0.8182848930358887	0.0938464966457995	binder
MQISFIHQL	HLA-C*12:03	0.8758958101272583	0.0671453567727333	binder
MSGKVKVW	HLA-C*12:03	0.468179202824831	0.3490796755056838	ambiguous
MSGLLKVW	HLA-C*12:03	0.4955706536769867	0.22894270647182732	ambiguous
MSLHFLILY	HLA-C*12:03	0.9320224642753601	0.04855806301962282	binder
MSVDPDRMVI	HLA-C*12:03	0.9208730101585388	0.06961157838661944	binder
MSVEVRQTL	HLA-C*12:03	0.9951846480369568	0.0029525486877258283	binder
MSVTKVVVH	HLA-C*12:03	0.833902907371521	0.17770222219226267	binder
MSVYLVRQL	HLA-C*12:03	0.9133059263229371	0.05849885186488893	binder
MSYEQLMQLY	HLA-C*12:03	0.9857473492622375	0.010418884357841385	binder
MSYVHTTV	HLA-C*12:03	0.9941554427146911	0.004221967125018233	binder
MTTEILRSM	HLA-C*12:03	0.9906343460083008	0.002366058962234297	binder
MVFPKPVTA	HLA-C*12:03	0.9635888576507569	0.03131237155498784	binder
MVYGGVRIV	HLA-C*12:03	0.9900548458099365	0.0070817264616922435	binder
NAAKILPIM	HLA-C*12:03	0.9966008067131042	0.001716190454406142	binder
NAARWPWVL	HLA-C*12:03	0.9861337184906006	0.01660672065408599	binder
NAFAGLLKL	HLA-C*12:03	0.9965956926345825	0.001665036906896517	binder
NAFEELVAF	HLA-C*12:03	0.961223816871643	0.05051654834230073	binder
NAFLLPIKT	HLA-C*12:03	0.1126639608759433	0.13259819201156342	not-binder
NAFNNSIIP	HLA-C*12:03	0.01996170320780948	0.027617668088879516	not-binder
NAFPEIFYT	HLA-C*12:03	0.9196443915367126	0.08645180063324948	binder
NAFQWAIKA	HLA-C*12:03	0.8682448863983154	0.09878275895806903	binder
NAFRIIKEV	HLA-C*12:03	0.9947007894515991	0.0032675109538548254	binder
NAFSFPSEI	HLA-C*12:03	0.9949481844902038	0.0023537270725262783	binder
NAFTMPLHM	HLA-C*12:03	0.9923252701759339	0.005488436768333129	binder
NAGPAIVI	HLA-C*12:03	0.8766256213188172	0.1395238369498345	binder
NAGPAIVISF	HLA-C*12:03	0.9937968850135803	0.002807796169593136	binder
NAIDKLFVLF	HLA-C*12:03	0.99674072265625	0.0014988229118808017	binder
NAIGVLIYM	HLA-C*12:03	0.99142906665802	0.006577722717564756	binder
NAKDFFRVL	HLA-C*12:03	0.9973289012908936	0.0026278752150567398	binder
NALDKVLSV	HLA-C*12:03	0.9977373838424682	0.0009021234481327845	binder
NAMGYVRMI	HLA-C*12:03	0.988337767124176	0.009393153060586726	binder
NAPLVHATL	HLA-C*12:03	0.9961982250213623	0.0024302514774345906	binder
NAPLVNVTL	HLA-C*12:03	0.9876174449920654	0.010417245312912273	binder
NAPWAVTSL	HLA-C*12:03	0.9709558010101318	0.04908984871866072	binder
NAVDAARLHYM	HLA-C*12:03	0.9923331260681152	0.0037307368447505947	binder
NAVHWQPVF	HLA-C*12:03	0.9885318398475647	0.004752213337487473	binder
NAYAFLTLY	HLA-C*12:03	0.9956023931503296	0.0019659992066540714	binder
NAYEFIMKL	HLA-C*12:03	0.9983614921569824	0.0009295645739037814	binder
NAYPSPLGY	HLA-C*12:03	0.9986587762832642	0.0006504334623696417	binder
NAYQRAILL	HLA-C*12:03	0.9988341808319092	0.000553171596452824	binder
NFFPGVFEY	HLA-C*12:03	0.8859838008880615	0.1307116090004722	binder
NIFRNVEV	HLA-C*12:03	0.7585633218288421	0.2933896509973909	binder
NIFSEVRVY	HLA-C*12:03	0.9483949899673462	0.048875321861909765	binder
NIIDLVKKY	HLA-C*12:03	0.9779597997665406	0.015177996345964654	binder
NIKAPGEQTV	HLA-C*12:03	0.609527450799942	0.20944837480743067	binder
NIKAPKISM	HLA-C*12:03	0.888705825805664	0.16805842368526053	binder
NIPSFAPVL	HLA-C*12:03	0.8345153093338012	0.11015367111569829	binder
NIRLRLEEY	HLA-C*12:03	0.49443895518779757	0.38084831838380534	ambiguous
NIYAANPVI	HLA-C*12:03	0.7055832803249359	0.19057364341949865	binder
NMYGKVVTV	HLA-C*12:03	0.974360466003418	0.02518371095569084	binder
NMYIFPVHW	HLA-C*12:03	0.255811770260334	0.28474823298007296	not-binder
NNPQFVWVV	HLA-C*12:03	0.13724338226020336	0.07570024964556431	not-binder
NSFGQRVYF	HLA-C*12:03	0.9971715331077575	0.001030808944579723	binder
NSFIHVIMY	HLA-C*12:03	0.9934295058250427	0.0036766971275474275	binder
NSFPQKISY	HLA-C*12:03	0.9979887247085572	0.0012884326512746765	binder
NSFPQVILL	HLA-C*12:03	0.9950342655181885	0.003693721311922912	binder
NSFVSLSV	HLA-C*12:03	0.8941097736358643	0.05728866662915068	binder
NSKNTQYENLSI	HLA-C*12:03	0.0038575984624912964	0.005489380029477444	not-binder
NSMLVSIV	HLA-C*12:03	0.5935824155807495	0.24062287941495358	ambiguous
NSSPVINHL	HLA-C*12:03	0.9964355945587158	0.0014147283408610285	binder
NSTYIMRVL	HLA-C*12:03	0.973390531539917	0.010672351867089643	binder
NTIPLAVVL	HLA-C*12:03	0.9801657557487488	0.01287623504178996	binder
NTMHLLIKY	HLA-C*12:03	0.9761806130409241	0.019301163711601912	binder
NTSEIILIL	HLA-C*12:03	0.9056132912635804	0.06765066605869563	binder
NVKEMWTEV	HLA-C*12:03	0.7813441336154938	0.2255871399672942	binder
NVPVFWPIL	HLA-C*12:03	0.46186270862817763	0.24231600567670378	ambiguous
NVYPEEMIV	HLA-C*12:03	0.6084861576557159	0.25100272217695235	ambiguous
PHFSFSTLP	HLA-C*12:03	4.674031788454158e-05	1.875871618236225e-05	not-binder
PIRLLAAAA	HLA-C*12:03	0.0008137300465023145	0.001244717075441192	not-binder
PPYTVVYFPVRGR	HLA-C*12:03	0.19188205599784852	0.21769520652557223	not-binder
QAADFALKV	HLA-C*12:03	0.9955524206161499	0.0027920664499361016	binder
QAADSILVL	HLA-C*12:03	0.9831384181976318	0.010372871844314588	binder
QAAGILLRL	HLA-C*12:03	0.9899097681045532	0.009075794249910002	binder
QAFGGLLVA	HLA-C*12:03	0.6767425954341888	0.22705756518311485	binder
QAFHEQIVI	HLA-C*12:03	0.8910674929618836	0.08797717397378829	binder
QAFIHNSL	HLA-C*12:03	0.9930611848831177	0.004682566364304275	binder
QAFLEAVQF	HLA-C*12:03	0.7842323303222656	0.1456886646788279	binder
QAFLIAIVV	HLA-C*12:03	0.6981595993041992	0.26121090999991964	binder
QAFPGLLQL	HLA-C*12:03	0.9948165774345398	0.0030030331465224214	binder
QAIENAHVL	HLA-C*12:03	0.987972640991211	0.009809288755924954	binder
QAIERYLVV	HLA-C*12:03	0.9891798019409179	0.008946102836317764	binder
QAIQWILHY	HLA-C*12:03	0.9507508397102356	0.08171042846234053	binder
QAITLVTQY	HLA-C*12:03	0.9897924423217773	0.006619228986094101	binder
QAMGSFLSV	HLA-C*12:03	0.9850707173347473	0.00822115383363249	binder
QASEEILKV	HLA-C*12:03	0.84999178647995	0.16468648264212823	binder
QASPLQILV	HLA-C*12:03	0.9727398514747619	0.007231423053402653	binder
QATPLLHAL	HLA-C*12:03	0.992117702960968	0.005170150343502555	binder
QAVAIFTVY	HLA-C*12:03	0.9897652387619018	0.0025653932441174723	binder
QAVGAVLSL	HLA-C*12:03	0.9832439541816711	0.005437804240962652	binder
QAVGEKAGFPGVL	HLA-C*12:03	0.40903437361121175	0.23669303799816774	ambiguous
QAVGIILHY	HLA-C*12:03	0.9931395530700684	0.006123158145074628	binder
QAVQIINYI	HLA-C*12:03	0.8524644255638123	0.1785855941648823	binder
QAYQEAFEI	HLA-C*12:03	0.7587695896625519	0.3027518899250088	binder
QLLPFLVRY	HLA-C*12:03	0.2511145733296871	0.35796614612546	not-binder
QLPNFAFSV	HLA-C*12:03	0.22639384865760803	0.10848999944149745	not-binder
QMFQGIILF	HLA-C*12:03	0.19967603953555227	0.23084706958131276	not-binder
QMSNITVTY	HLA-C*12:03	0.6189265668392181	0.23198002002779458	binder
QSFPEPLIIP	HLA-C*12:03	0.001400030398508534	0.0007819804502639584	not-binder
QSFPGILKA	HLA-C*12:03	0.7598238587379456	0.2517192344707493	binder
QSSELTKWY	HLA-C*12:03	0.641669076681137	0.20324796328685998	binder
QSSGLVRHW	HLA-C*12:03	0.47034229040145875	0.23699671446871393	ambiguous
QSTDIIRYL	HLA-C*12:03	0.9974548816680908	0.0013324238509491845	binder
QTIDNIVFY	HLA-C*12:03	0.9724381923675537	0.026928211252655425	binder
QTYFFPIHL	HLA-C*12:03	0.9525734663009644	0.0394018570879504	binder
QVPAGPQTV	HLA-C*12:03	0.4529306054115295	0.1241192255120286	ambiguous
RAADVLVYL	HLA-C*12:03	0.998787522315979	0.0002652803589561022	binder
RAALPLQLL	HLA-C*12:03	0.96812584400177	0.01612270188830281	binder
RAASFVSVL	HLA-C*12:03	0.996529495716095	0.001287602794566243	binder
RAATFPLQV	HLA-C*12:03	0.993506133556366	0.0031740032170977307	binder
RAFDHVLHL	HLA-C*12:03	0.9988505721092225	0.00044999529214062784	binder
RAFDSQNNTVYF	HLA-C*12:03	0.9782656788825989	0.01252522907371986	binder
RAFEVSENGNL	HLA-C*12:03	0.7136368870735168	0.2152996662243415	binder
RAFGGILVVVY	HLA-C*12:03	0.9079155564308167	0.08702167441943198	binder
RAFHGWNEF	HLA-C*12:03	0.9959289073944092	0.0022922388007447303	binder
RAFKKPVFY	HLA-C*12:03	0.9979354023933411	0.0014846737995101447	binder
RAFLQAIL	HLA-C*12:03	0.9375052213668823	0.06514564685470987	binder
RAFNRIYVA	HLA-C*12:03	0.9716931939125061	0.009684017892598453	binder
RAFPYGNVA	HLA-C*12:03	0.940369474887848	0.027580036735405225	binder
RAFREIQL	HLA-C*12:03	0.9861034512519836	0.013225196776064799	binder
RAIAKIKML	HLA-C*12:03	0.9789676427841186	0.020672917879581146	binder
RAIDFSPYL	HLA-C*12:03	0.9960515379905701	0.00422249709795516	binder
RAIELATTL	HLA-C*12:03	0.9951933264732361	0.0030358765868583044	binder
RAIELFHSY	HLA-C*12:03	0.9987011909484863	0.000816241723200795	binder
RAILRIIYF	HLA-C*12:03	0.9844995141029358	0.0057641520315070355	binder
RAIQFYLEF	HLA-C*12:03	0.9054693341255188	0.16994814289880833	binder
RALNFAYTV	HLA-C*12:03	0.9427606463432312	0.04537958395653115	binder
RAPDNIIKFY	HLA-C*12:03	0.9704438924789429	0.010747843152849075	binder
RASFIFISV	HLA-C*12:03	0.9771518588066102	0.013160469299269686	binder
RASGIFLRL	HLA-C*12:03	0.9969595670700073	0.0010262845222085597	binder
RASNITMIL	HLA-C*12:03	0.9842191457748413	0.010591277388104385	binder
RASPIKMDL	HLA-C*12:03	0.9880966067314148	0.006571187124207746	binder
RASWIAQVF	HLA-C*12:03	0.9880486130714417	0.011096750595873367	binder
RATALDNVV	HLA-C*12:03	0.6788249373435974	0.16029213898443836	binder
RAYAKDVKF	HLA-C*12:03	0.9951231360435486	0.0029289364507876755	binder
RAYALCVLY	HLA-C*12:03	0.9709137916564942	0.023064003229432698	binder
RAYIFAMKV	HLA-C*12:03	0.9872912049293519	0.011185288903561493	binder
RAYPAAITIL	HLA-C*12:03	0.9983242273330688	0.0004158924780438608	binder
RAYPAQITP	HLA-C*12:03	0.1865238980855793	0.18743623878552088	not-binder
RAYPHVFTK	HLA-C*12:03	0.8261527776718139	0.0676690390424543	binder
RAYPSMMGL	HLA-C*12:03	0.9948123931884766	0.0015455360227285444	binder
RAYSFKVVL	HLA-C*12:03	0.9975540041923523	0.001393061820585881	binder
RFFEAIVWY	HLA-C*12:03	0.19579046936705707	0.1514282690120679	not-binder
RGFDKAYVV	HLA-C*12:03	0.9584924101829528	0.039751419686889396	binder
RIMDPDVITGY	HLA-C*12:03	0.9189477562904358	0.11378756444752904	binder
RIYPFLLMV	HLA-C*12:03	0.9533738374710083	0.04397449313085813	binder
RLFGAVVRW	HLA-C*12:03	0.14075944386422634	0.14147840659790054	not-binder
RLGPPEPMM	HLA-C*12:03	0.29536801502108573	0.15453559867796077	not-binder
RLPAWQPIL	HLA-C*12:03	0.6438035786151886	0.22839192884108872	binder
RLPEFIVQT	HLA-C*12:03	0.007328899536514655	0.006129597703666166	not-binder
RLPVFNWTA	HLA-C*12:03	0.01597178204683587	0.026524453576454103	not-binder
RMYPGLQVY	HLA-C*12:03	0.9562277317047119	0.05149996268198269	binder
RQADFVQVL	HLA-C*12:03	0.9125667572021484	0.05890159994012057	binder
RQFDHPHIV	HLA-C*12:03	0.9252610921859741	0.07771928732554721	binder
RQFPVTVHF	HLA-C*12:03	0.9471988916397095	0.03383715187848528	binder
RQIDFVLSY	HLA-C*12:03	0.7676393568515778	0.2680409892137538	binder
RQIEREHLIQL	HLA-C*12:03	0.5279080053791404	0.3099472594884516	ambiguous
RQIGVEHVV	HLA-C*12:03	0.5887713015079499	0.1586500590425199	binder
RQIGVEHVVV	HLA-C*12:03	0.47035531103610995	0.22856245812540382	ambiguous
RQIGVEHVVVY	HLA-C*12:03	0.5885798215866089	0.3136492174329871	ambiguous
RQYAKDIGFIKLD	HLA-C*12:03	0.017110669007524847	0.01828107005848969	not-binder
RQYPEVIKY	HLA-C*12:03	0.8706280350685119	0.14422450132770928	binder
RSAEVTLEV	HLA-C*12:03	0.9758447051048279	0.030768876420964715	binder
RSFEAEINY	HLA-C*12:03	0.9814809441566468	0.015603412630791447	binder
RSIDLTVKL	HLA-C*12:03	0.9956462383270264	0.0028506482796043196	binder
RSLEFSVSY	HLA-C*12:03	0.9755472540855408	0.025464315824630462	binder
RSLHFFVEW	HLA-C*12:03	0.13998010978102685	0.10253045351803701	not-binder
RSSENILTV	HLA-C*12:03	0.9590044498443604	0.03807318717692047	binder
RSTDSIRLL	HLA-C*12:03	0.9820826411247253	0.00940617893526141	binder
RTADVIIMM	HLA-C*12:03	0.9875464558601379	0.009119866303321691	binder
RTAGIFSLI	HLA-C*12:03	0.9349595904350281	0.0812275133075332	binder
RTFSWASV	HLA-C*12:03	0.6050685338675976	0.3105164547678469	ambiguous
RTIAKRLVL	HLA-C*12:03	0.982069480419159	0.007879231341539337	binder
RTVDLFPVL	HLA-C*12:03	0.9913353681564331	0.006788810044324122	binder
RTVDLFPVLP	HLA-C*12:03	0.16587830712087454	0.31379463866641	not-binder
RTVDWALAEY	HLA-C*12:03	0.9717165708541871	0.03910685784505456	binder
RVFPHEVNW	HLA-C*12:03	0.5640241593122483	0.3288136815330769	ambiguous
RVFPYISVM	HLA-C*12:03	0.9876913189888	0.012743984633145262	binder
RVIELAVKY	HLA-C*12:03	0.982198166847229	0.017866428688332284	binder
RVPNSVLWL	HLA-C*12:03	0.5402526259422302	0.23979165852121856	ambiguous
RVSELHLEV	HLA-C*12:03	0.9654106497764587	0.0182977621920722	binder
RWYNHIKSY	HLA-C*12:03	0.24482286870479583	0.1718778586701694	not-binder
SAAAAPHLL	HLA-C*12:03	0.9961814165115357	0.0028522190196231005	binder
SAAAIFKIY	HLA-C*12:03	0.9977762818336486	0.0009137541660221119	binder
SAAEHFSII	HLA-C*12:03	0.9936785817146301	0.005452421233529926	binder
SAAEHFSMI	HLA-C*12:03	0.9898843169212341	0.009161418611147994	binder
SAAFIFSYI	HLA-C*12:03	0.9053275346755981	0.03307614712881195	binder
SAAGFPIRV	HLA-C*12:03	0.9982146501541138	0.0008123484243977094	binder
SAAGLKLYL	HLA-C*12:03	0.9957733154296875	0.003231412504559942	binder
SAAHAIVSV	HLA-C*12:03	0.9957129955291748	0.003006503235428323	binder
SAAHFVMFF	HLA-C*12:03	0.9915969014167786	0.004154591234597739	binder
SAAPFAQRY	HLA-C*12:03	0.9988163471221924	0.0008960272946890469	binder
SAAPFFVLF	HLA-C*12:03	0.9975553750991821	0.002031073196296294	binder
SAAYLPRMW	HLA-C*12:03	0.7144263684749603	0.16200242148808205	binder
SAFAGWEV	HLA-C*12:03	0.9798146843910217	0.012112697745950774	binder
SAFAYAIAA	HLA-C*12:03	0.8467395901679993	0.09597257818227556	binder
SAFDRKVQFL	HLA-C*12:03	0.9956079602241517	0.0020695141566319667	binder
SAFEKPQIIA	HLA-C*12:03	0.8439118266105652	0.14345971282817344	binder
SAFEKPQII	HLA-C*12:03	0.9932881236076355	0.004785809639870858	binder
SAFGDLTIKSL	HLA-C*12:03	0.988942313194275	0.00916028442372105	binder
SAFGNVKLV	HLA-C*12:03	0.9918935656547546	0.006368677854568128	binder
SAFGYFITA	HLA-C*12:03	0.8850030422210693	0.09014247766296245	binder
SAFINLVEF	HLA-C*12:03	0.9912099838256836	0.0018517661981513355	binder
SAFLPARFY	HLA-C*12:03	0.9938143849372864	0.004793622732755851	binder
SAFPFLQEY	HLA-C*12:03	0.9991499423980713	0.0003407625318273557	binder
SAFTNRIFF	HLA-C*12:03	0.9933472871780396	0.005380778927890269	binder
SAFYFVMKF	HLA-C*12:03	0.9826475977897644	0.006023913614515617	binder
SAIFCVVIF	HLA-C*12:03	0.3778380542993546	0.2893292507501504	ambiguous
SAIGFALEL	HLA-C*12:03	0.9968095302581788	0.0032296386063458177	binder
SAIGLVLLM	HLA-C*12:03	0.9789445400238037	0.01215228665441524	binder
SAIGYIHSL	HLA-C*12:03	0.999088716506958	0.00046534659169997027	binder
SAINWTLIH	HLA-C*12:03	0.724107813835144	0.21631113885310735	binder
SAIQKIITI	HLA-C*12:03	0.9963582873344421	0.0027875025604080866	binder
SAITKPWEV	HLA-C*12:03	0.995990800857544	0.002565446739641665	binder
SALDMTRYW	HLA-C*12:03	0.7923359036445617	0.11190873100128472	binder
SALEHSIQY	HLA-C*12:03	0.9977155327796936	0.0009256310851408364	binder
SALEVVRKY	HLA-C*12:03	0.991581392288208	0.007854225989703761	binder
SALPTVVAY	HLA-C*12:03	0.9974956393241883	0.0014770904859417607	binder
SAMPTVRSF	HLA-C*12:03	0.99873868227005	0.0009590227404020012	binder
SAMVRVISV	HLA-C*12:03	0.9980222344398498	0.0004831167443849604	binder
SANHNILQI	HLA-C*12:03	0.9824963331222534	0.012745710903587391	binder
SAPGYLPTSL	HLA-C*12:03	0.9743324398994446	0.012473870337594506	binder
SAPYGRITL	HLA-C*12:03	0.995720911026001	0.0009820280955549175	binder
SAQPLPLKI	HLA-C*12:03	0.9905231595039368	0.0023734662973894484	binder
SASEVLKEW	HLA-C*12:03	0.8648995280265808	0.15659966035972966	binder
SASFLPKYF	HLA-C*12:03	0.9880480885505676	0.00618487351038192	binder
SASKIIVFV	HLA-C*12:03	0.9959632873535156	0.0011602632762787435	binder
SAVDFIRTLL	HLA-C*12:03	0.9977734208106994	0.0005277283408072305	binder
SAVDVHINM	HLA-C*12:03	0.9987304449081421	0.001033183501167427	binder
SAVGLTAYV	HLA-C*12:03	0.9802331805229187	0.018276768031794628	binder
SAVNIIRTFL	HLA-C*12:03	0.9905546307563782	0.005941789255883777	binder
SAVNPEHLSYF	HLA-C*12:03	0.9864906072616577	0.0107501311017175	binder
SAVPFLILVA	HLA-C*12:03	0.5689031720161438	0.18611012612592265	ambiguous
SAVRWLLEL	HLA-C*12:03	0.9775674223899842	0.03894876684057453	binder
SAVSIFHEL	HLA-C*12:03	0.9986399292945862	0.0009778037385314335	binder
SAVSILIKP	HLA-C*12:03	0.005706158606335521	0.0035596438737423657	not-binder
SAVTRLLIL	HLA-C*12:03	0.9860868453979492	0.011448506154465018	binder
SAWDPSREATSL	HLA-C*12:03	0.9852714896202087	0.016179076990473655	binder
SAWPSLRLY	HLA-C*12:03	0.9959767937660218	0.003034481523955849	binder
SAWRVISSI	HLA-C*12:03	0.9824347972869873	0.010027542762013252	binder
SAWSFITTF	HLA-C*12:03	0.9862850785255433	0.005134908871215046	binder
SAYAGFLAL	HLA-C*12:03	0.9985430240631104	0.000510740028900282	binder
SAYARLIDY	HLA-C*12:03	0.9979321837425232	0.0010849628564823905	binder
SAYEFVTWL	HLA-C*12:03	0.9922920942306519	0.005209024980588398	binder
SAYESLMEI	HLA-C*12:03	0.9915359616279602	0.005621116064322761	binder
SAYEVIKL	HLA-C*12:03	0.9948182821273803	0.006004092193068557	binder
SAYLHPQQF	HLA-C*12:03	0.9983411312103272	0.0008563603577939403	binder
SFFENPILSF	HLA-C*12:03	0.5115260154008865	0.20631076093720035	ambiguous
SGFRNIAV	HLA-C*12:03	0.5810146331787109	0.3331858977688824	ambiguous
SGFSGVIRL	HLA-C*12:03	0.8851154685020447	0.09415872840211946	binder
SGSDIVKLY	HLA-C*12:03	0.9627703428268433	0.035873140674297956	binder
SIAWFTVFY	HLA-C*12:03	0.5091101177036762	0.3367175609929082	ambiguous
SIFEHKIVF	HLA-C*12:03	0.9925567626953125	0.005817130874568691	binder
SIIGRLLEV	HLA-C*12:03	0.9892008781433106	0.011171050341497697	binder
SIITYVVTY	HLA-C*12:03	0.9627033710479737	0.01223026642224219	binder
SIKDGVMVL	HLA-C*12:03	0.9704008579254151	0.04612338511014529	binder
SIPAITRYW	HLA-C*12:03	0.17680892646312713	0.13882369450801071	not-binder
SIPDFPMHL	HLA-C*12:03	0.9704933047294617	0.01655907285433166	binder
SIPEFFHIM	HLA-C*12:03	0.977086067199707	0.011387138509394084	binder
SIPGGYNAL	HLA-C*12:03	0.855535888671875	0.09635896191000204	binder
SITRLIKKY	HLA-C*12:03	0.4682540237903595	0.15660005238091435	ambiguous
SIVKPYLTL	HLA-C*12:03	0.8859175920486451	0.09867171936819076	binder
SIYTGVIIV	HLA-C*12:03	0.9149852395057678	0.07735926762619977	binder
SLAPYVKVF	HLA-C*12:03	0.8746277093887329	0.15510002790033864	binder
SLFSVPVIY	HLA-C*12:03	0.47835123986005784	0.3155178163770309	ambiguous
SLVNLGGSKSISIS	HLA-C*12:03	0.026386821083724497	0.017252405339110755	not-binder
SLYDRIVLF	HLA-C*12:03	0.9200973629951477	0.06146678510238264	binder
SMFGGVMVF	HLA-C*12:03	0.8822457075119019	0.06381654801754925	binder
SMFHNRHLF	HLA-C*12:03	0.6817661225795746	0.18970837852316041	binder
SNFLHPVIY	HLA-C*12:03	0.8352275907993316	0.25314405645373894	binder
SPTPVAPHPVTVPT	HLA-C*12:03	0.0029173187125707046	0.002620676157566984	not-binder
SQSGLVHIW	HLA-C*12:03	0.10394557192921638	0.05331579352029943	not-binder
SQYPDIVIV	HLA-C*12:03	0.6974636852741242	0.25803621902334084	binder
SQYSNVVIF	HLA-C*12:03	0.5525265544652939	0.28588939349620585	ambiguous
SSFPGISIM	HLA-C*12:03	0.9942576050758362	0.003970256607795894	binder
SSFPGVTVI	HLA-C*12:03	0.9931548357009887	0.004376289214028513	binder
SSFPLPKQY	HLA-C*12:03	0.9943820595741272	0.00492869615893596	binder
SSFTKVITL	HLA-C*12:03	0.9977528333663941	0.0009031508421458934	binder
SSINPDHLTYF	HLA-C*12:03	0.9857908368110657	0.010985911751722453	binder
SSSAVFLII	HLA-C*12:03	0.878957736492157	0.061185501589541204	binder
SSTILVVRY	HLA-C*12:03	0.9515124917030334	0.03550818888817627	binder
SSVEILRVY	HLA-C*12:03	0.9977224111557007	0.00148973282347547	binder
SSVHVIMYL	HLA-C*12:03	0.9693901777267456	0.025822732986544236	binder
SSYYNVTYW	HLA-C*12:03	0.366730996966362	0.25902114413514393	not-binder
STFSGIKEL	HLA-C*12:03	0.9949596643447876	0.003284061082376058	binder
STILHLVVM	HLA-C*12:03	0.9703044533729553	0.023751602847706624	binder
STINPDHLSYF	HLA-C*12:03	0.9924391627311706	0.003879707771137944	binder
STVHFIIFV	HLA-C*12:03	0.6987140655517579	0.050474634154688815	binder
SVADLAHVL	HLA-C*12:03	0.9925441980361939	0.0071024110691459445	binder
SVEDIFSEV	HLA-C*12:03	0.6184422001242638	0.29396237465267144	ambiguous
SVFGGLVNY	HLA-C*12:03	0.9837753653526307	0.007927198075032817	binder
SVFPGARLL	HLA-C*12:03	0.9948310732841492	0.0032682170423376164	binder
SVIDHIHLI	HLA-C*12:03	0.9853252410888672	0.013699904959939769	binder
SVISHLLRV	HLA-C*12:03	0.9786106824874878	0.017043132161603514	binder
SVLPFQIYY	HLA-C*12:03	0.9583857774734497	0.0415993249616972	binder
SVPLAATSM	HLA-C*12:03	0.6556930005550384	0.23099008986883826	binder
SVVSFLLRV	HLA-C*12:03	0.7893565714359283	0.15761248679377507	binder
SVYSRVIQV	HLA-C*12:03	0.9889265775680542	0.010223477378047144	binder
SVYSWDIVV	HLA-C*12:03	0.7307392001152039	0.14032612720071555	binder
TAAPTIGVL	HLA-C*12:03	0.9962536215782165	0.004169433553167665	binder
TAFETIILL	HLA-C*12:03	0.9844501972198486	0.012779170738094868	binder
TAFGGFLKY	HLA-C*12:03	0.9984473705291748	0.0015041205640190967	binder
TAFPEASFL	HLA-C*12:03	0.9882462501525879	0.01287013201212264	binder
TAFPKPLLT	HLA-C*12:03	0.9280055403709412	0.05341879755552397	binder
TAFVEPFVILL	HLA-C*12:03	0.5541590541601181	0.37655870967031274	ambiguous
TAFVEPLVI	HLA-C*12:03	0.9622139453887939	0.03405700647837449	binder
TAQNHPMLVEL	HLA-C*12:03	0.9213303208351136	0.07063005442965034	binder
TASKVIVAV	HLA-C*12:03	0.9968713521957397	0.0012556352857949157	binder
TASPVAVSL	HLA-C*12:03	0.9988858342170716	0.0002596864493884242	binder
TATALAIIY	HLA-C*12:03	0.9336731672286988	0.02894720488294712	binder
TATMHILVV	HLA-C*12:03	0.9842596054077148	0.013475834292227418	binder
TATPITIRY	HLA-C*12:03	0.995478630065918	0.004370469073860355	binder
TAVFLTGVL	HLA-C*12:03	0.902583372592926	0.07264244645517101	binder
TAVKIAPRY	HLA-C*12:03	0.993543016910553	0.005476089818731759	binder
TAVRWVVTL	HLA-C*12:03	0.9939215421676636	0.007823640916276766	binder
TAVWLPRYY	HLA-C*12:03	0.9883588790893555	0.013061660234393774	binder
TAYAYATVL	HLA-C*12:03	0.997142744064331	0.0010251327872494197	binder
TAYIHQVTV	HLA-C*12:03	0.9977993488311767	0.002089510867350324	binder
TAYNLVHEL	HLA-C*12:03	0.9991312503814698	0.0005071292198747618	binder
TAYPNRPMVL	HLA-C*12:03	0.9992756724357605	0.00048399263472686784	binder
TAYYRLLIT	HLA-C*12:03	0.34088405780494213	0.32146280105014347	ambiguous
TFPHPVYY	HLA-C*12:03	0.4965345159173012	0.3382463772402644	ambiguous
TFTVTEKPEVID	HLA-C*12:03	0.0013464633026160299	0.0003728669957974145	not-binder
TGFPWAFKV	HLA-C*12:03	0.8652921080589294	0.1280097082008997	binder
TGSWIGLRNLDLK	HLA-C*12:03	0.09607856795191765	0.059041757305636454	not-binder
TGTHLVLTV	HLA-C*12:03	0.5478404462337494	0.17488402280220572	ambiguous
TGYAVWLVLW	HLA-C*12:03	0.035032288962975146	0.03155245376603823	not-binder
TGYSEVIVV	HLA-C*12:03	0.4346224546432495	0.3108751994450265	ambiguous
TIFRTISV	HLA-C*12:03	0.853290069103241	0.05954757525765613	binder
TIIDSDKIMVL	HLA-C*12:03	0.8749017000198365	0.2089723564653218	binder
TIIDTKGVTAL	HLA-C*12:03	0.9338071465492248	0.06793901578071343	binder
TIKHWITII	HLA-C*12:03	0.62410773858428	0.310613630671631	ambiguous
TINGKIAVL	HLA-C*12:03	0.9909022688865662	0.006965780341945019	binder
TIYPGLMIT	HLA-C*12:03	0.17867364659905433	0.14181051338251194	not-binder
TKTFTVTEKPEVID	HLA-C*12:03	0.002516360534355044	0.002168382731411296	not-binder
TLKGETTTEAVD	HLA-C*12:03	0.0014156819321215152	0.0005808112439030963	not-binder
TLVDFIIIH	HLA-C*12:03	0.028353873705782462	0.03466172447761199	not-binder
TLVHFVVTW	HLA-C*12:03	0.012826578645035624	0.008244442686625206	not-binder
TMFVQRQVF	HLA-C*12:03	0.7054309248924255	0.18183308617693933	binder
TMYPFIVTL	HLA-C*12:03	0.9732720375061035	0.018207185584935733	binder
TPEVDDEALEK	HLA-C*12:03	0.004907169728539884	0.0033272305555539553	not-binder
TQMVRMIL	HLA-C*12:03	0.41188923120498655	0.1865074709337873	ambiguous
TQPTHSWKV	HLA-C*12:03	0.02624727082438767	0.03270271916514865	not-binder
TSFPSPVSV	HLA-C*12:03	0.9948337793350219	0.004057567385361309	binder
TSIGWLRLL	HLA-C*12:03	0.9616511344909668	0.043412540312016405	binder
TSSPINIVV	HLA-C*12:03	0.9876057386398316	0.008047937756422662	binder
TTIDIGVKY	HLA-C*12:03	0.9906288146972656	0.012001365442679532	binder
TTVPGVIRY	HLA-C*12:03	0.9862000346183777	0.007474610646097877	binder
TVPTFVLSI	HLA-C*12:03	0.7277912020683288	0.04131529405291341	binder
TVSGRILVV	HLA-C*12:03	0.9750119328498841	0.01593225821196329	binder
TVTEKPEVID	HLA-C*12:03	0.0017788985453080386	0.0011516259236324896	not-binder
TVTTVILEV	HLA-C*12:03	0.7971194863319397	0.11802909675636393	binder
TVVNFLIRV	HLA-C*12:03	0.7513488054275512	0.158827051371178	binder
TVYGGLMYI	HLA-C*12:03	0.9564156532287598	0.028821603523470164	binder
TVYPVAIKY	HLA-C*12:03	0.9949951291084289	0.001531623523344389	binder
TWINHFVIW	HLA-C*12:03	0.0061752497218549255	0.00325047210575116	not-binder
TWINHLVTW	HLA-C*12:03	0.025399822415784	0.028843692281966773	not-binder
TYDDATKTFTVTE	HLA-C*12:03	0.011066721891984344	0.007892201482614226	not-binder
VAFDAVLRF	HLA-C*12:03	0.9980529308319092	0.0009099360911242797	binder
VAFHTQLFF	HLA-C*12:03	0.9919618725776672	0.004974903204424696	binder
VAFNQPVKL	HLA-C*12:03	0.9974226117134094	0.00207378910104843	binder
VAFNWIIVH	HLA-C*12:03	0.7531930208206177	0.15699868477342707	binder
VAFPSSSVY	HLA-C*12:03	0.9985963821411132	0.0004997116012586069	binder
VAFSEIMSM	HLA-C*12:03	0.9916001200675965	0.0036584742938098776	binder
VAFSPVTEL	HLA-C*12:03	0.998187243938446	0.0006011985353421682	binder
VAFYIPMSV	HLA-C*12:03	0.9797314047813416	0.017995168989814413	binder
VAGFNPAL	HLA-C*12:03	0.9742617011070251	0.01334287722582707	binder
VAGPVGLL	HLA-C*12:03	0.9843732118606567	0.006869676070948774	binder
VAHEFGAITF	HLA-C*12:03	0.9952648401260376	0.0021653229145127306	binder
VAHYPPVQV	HLA-C*12:03	0.9958947658538818	0.0023324326046024507	binder
VAIAAARVW	HLA-C*12:03	0.8064805388450622	0.1038510638790518	binder
VAIEMLLKL	HLA-C*12:03	0.9911002397537232	0.004329958619019792	binder
VAINLIVQH	HLA-C*12:03	0.7814866244792938	0.21000286565587806	binder
VAINRLLSM	HLA-C*12:03	0.9977826356887818	0.0008824697434024343	binder
VAKMYISEL	HLA-C*12:03	0.9951537251472473	0.0026857696024054968	binder
VAKPPVMSF	HLA-C*12:03	0.9984638571739197	0.001469387701952174	binder
VALPMVLVL	HLA-C*12:03	0.9944566369056702	0.0024643041309781863	binder
VAMERVSVL	HLA-C*12:03	0.99869863986969	0.0010085330033742532	binder
VAMKFAQVF	HLA-C*12:03	0.9978748083114624	0.0010354227872068555	binder
VAMQVPVV	HLA-C*12:03	0.9871715903282166	0.0032882669847668243	binder
VAMVHPLL	HLA-C*12:03	0.994609022140503	0.0026357915860628464	binder
VASAVFGVI	HLA-C*12:03	0.9714120507240296	0.01226500421628778	binder
VASPFYLIIDH	HLA-C*12:03	0.22582527063786983	0.18192789294886896	not-binder
VASPFYLIIDHL	HLA-C*12:03	0.5433910861611366	0.37998296161698747	ambiguous
VATSFIRTIEL	HLA-C*12:03	0.9654604196548462	0.021338688784573758	binder
VAVDPSILARL	HLA-C*12:03	0.9958219408988953	0.0032109929134902814	binder
VAVEFIQEW	HLA-C*12:03	0.7697913527488709	0.17751675682791207	binder
VAVGFPMMIL	HLA-C*12:03	0.9858901739120484	0.015054804709987456	binder
VAVPLGMTV	HLA-C*12:03	0.9922064185142517	0.0052645643565086215	binder
VAWDIPITY	HLA-C*12:03	0.9946391820907593	0.003445462008541871	binder
VAYEGLPLHL	HLA-C*12:03	0.9954189896583557	0.004903184050673385	binder
VAYQKDRRW	HLA-C*12:03	0.49346243739128115	0.13712855506658653	ambiguous
VAYWDVLKA	HLA-C*12:03	0.8741505861282348	0.10857872378727122	binder
VAYWRQAGL	HLA-C*12:03	0.9870896220207215	0.008850967280088141	binder
VFDGPAAQPS	HLA-C*12:03	0.005417651776224375	0.00946159871804653	not-binder
VFYPYPQYF	HLA-C*12:03	0.8923811316490173	0.1467448761714225	binder
VGDANPALQK	HLA-C*12:03	0.002654611368780024	0.0013203592529613406	not-binder
VGFDAVMRV	HLA-C*12:03	0.7560223639011383	0.18765002096952024	binder
VGFEEVIVV	HLA-C*12:03	0.09273651484400033	0.14133360110314325	not-binder
VGIENIHVM	HLA-C*12:03	0.8082613527774811	0.3102562609032385	binder
VGIPHIRWY	HLA-C*12:03	0.7705462038516998	0.26239583222028257	binder
VGVDFALKV	HLA-C*12:03	0.8583514213562011	0.12384151436424815	binder
VIGDVIRVY	HLA-C*12:03	0.9789833068847656	0.01492813525760346	binder
VINYAMFL	HLA-C*12:03	0.40874878168106077	0.23473480656920417	ambiguous
VIPPFVFMV	HLA-C*12:03	0.7024949342012405	0.3283974900572299	binder
VKLAKAGKNQGD	HLA-C*12:03	0.005689851992065087	0.009304705971075284	not-binder
VLDALDSIK	HLA-C*12:03	0.0007122401584638283	0.00044372567620530064	not-binder
VLFEHAVGY	HLA-C*12:03	0.9374565601348877	0.04739481718656685	binder
VLFGKPMVV	HLA-C*12:03	0.9533029913902282	0.030879008390344978	binder
VLFHNTIYY	HLA-C*12:03	0.6673854529857636	0.23298645292130535	binder
VLFTQLIYY	HLA-C*12:03	0.24798224829137325	0.24212889380516656	not-binder
VLPEHVSVL	HLA-C*12:03	0.8778565645217895	0.1346058412444895	binder
VLVLDTDYK	HLA-C*12:03	0.0006557072105351835	0.0006019108402366956	not-binder
VLYDRVLKY	HLA-C*12:03	0.9079028844833374	0.11373403827981607	binder
VNLPINGNGKQ	HLA-C*12:03	0.338188686221838	0.3193746524846353	not-binder
VPCILVGP	HLA-C*12:03	0.00011608965214691125	9.164832866555468e-05	not-binder
VQIDITRVF	HLA-C*12:03	0.9763854384422302	0.010618735487443975	binder
VQINVPITF	HLA-C*12:03	0.5674483299255371	0.26608018578678194	ambiguous
VSFQEVVTF	HLA-C*12:03	0.9712731957435607	0.025350792194962387	binder
VSPVVRVAV	HLA-C*12:03	0.9772119641304016	0.013732728108560813	binder
VSPYTEIHL	HLA-C*12:03	0.8122042655944824	0.11612679157894201	binder
VSVPFPVTH	HLA-C*12:03	0.8250239551067352	0.19453320144505337	binder
VSVQGIIIY	HLA-C*12:03	0.9300472497940063	0.05318148138388861	binder
VSYSLPIVL	HLA-C*12:03	0.9914124608039856	0.004676835354522129	binder
VTFPGIKLIY	HLA-C*12:03	0.9924028754234314	0.007978878762372448	binder
VTHVIPVA	HLA-C*12:03	0.3544701084494591	0.2741223049340138	not-binder
VTIDRVMSY	HLA-C*12:03	0.999446427822113	0.0001897866199485483	binder
VTKLRMEL	HLA-C*12:03	0.9697361707687377	0.017371825918996803	binder
VTKPNPSFM	HLA-C*12:03	0.9901533842086792	0.005488347997078075	binder
VTSPVLVIH	HLA-C*12:03	0.661099973320961	0.28293697755296887	binder
VTYNYPVHYF	HLA-C*12:03	0.9958219528198242	0.0016119905748328528	binder
VTYSFRQSF	HLA-C*12:03	0.992346465587616	0.004179771572848765	binder
VTYSHEVYF	HLA-C*12:03	0.9949146986007691	0.0030059507560441707	binder
VVGPSSVL	HLA-C*12:03	0.8807288885116578	0.053018221315376035	binder
VVKMPSGEF	HLA-C*12:03	0.9521796464920044	0.025595700200924776	binder
VVPEPGQPL	HLA-C*12:03	0.6707275032997131	0.2193686931185592	binder
VVPQFVVFY	HLA-C*12:03	0.7624042391777038	0.12821455333780338	binder
VVYPILVEF	HLA-C*12:03	0.9911689996719361	0.004245869231938737	binder
VVYPWTQRF	HLA-C*12:03	0.9919572472572327	0.006578698891246071	binder
VWKLRIVSY	HLA-C*12:03	0.053778807260096075	0.05327414987811266	not-binder
WAAPIRKLY	HLA-C*12:03	0.994316828250885	0.006834160618292931	binder
WGYPHPFLI	HLA-C*12:03	0.965995728969574	0.029351015908557383	binder
YAAELIERV	HLA-C*12:03	0.9982556462287903	0.0008828695987852925	binder
YAAGFIFTT	HLA-C*12:03	0.9228356838226318	0.07591133697507214	binder
YAALHHRIL	HLA-C*12:03	0.9967716336250305	0.0010606839123178235	binder
YAAPQLRSI	HLA-C*12:03	0.998994517326355	0.0006334198858332127	binder
YAAPWFLTL	HLA-C*12:03	0.9992815852165222	0.0004076695416334507	binder
YAFAHILTVL	HLA-C*12:03	0.9960203051567078	0.005687478949327301	binder
YAFDRVFQS	HLA-C*12:03	0.9178110241889954	0.07907358267644593	binder
YAFEYLIETL	HLA-C*12:03	0.9947187781333924	0.0024357453090063804	binder
YAFPKSITVFF	HLA-C*12:03	0.9990602016448975	0.0006543134226032326	binder
YAFPRVRIITT	HLA-C*12:03	0.9383818507194519	0.09048462309213394	binder
YAFPYIILV	HLA-C*12:03	0.9990910530090332	0.0003530136352483225	binder
YAFPYIILVL	HLA-C*12:03	0.9983659505844116	0.000772601450998133	binder
YAFSGVEEL	HLA-C*12:03	0.9986912369728088	0.000297334491740431	binder
YAGAILEV	HLA-C*12:03	0.9930221319198609	0.004469074543252572	binder
YAIDSVLEV	HLA-C*12:03	0.998866617679596	0.0005144150418569807	binder
YAIEKVREI	HLA-C*12:03	0.9989174485206604	0.000712781591065692	binder
YAIEVDPVL	HLA-C*12:03	0.9979309797286987	0.001525778728322155	binder
YAIHKIAKM	HLA-C*12:03	0.9983546018600464	0.000956136463974896	binder
YAIPMLQLL	HLA-C*12:03	0.996506643295288	0.0009398165946908053	binder
YAISMARKI	HLA-C*12:03	0.991101610660553	0.00450996868731574	binder
YAITRVLRL	HLA-C*12:03	0.9980032563209533	0.0007960639170828268	binder
YAKDIGFIKLD	HLA-C*12:03	0.5787790950387717	0.34087638752745103	ambiguous
YAKDMLTSL	HLA-C*12:03	0.9990708708763123	0.0006556845704114753	binder
YAKIHIPII	HLA-C*12:03	0.9938107490539551	0.003335158140157034	binder
YAKPYFLRL	HLA-C*12:03	0.9986401200294495	0.00041257277337098985	binder
YALNRITVW	HLA-C*12:03	0.9668433666229248	0.028496055005760284	binder
YAMAHTGVIFF	HLA-C*12:03	0.9977892637252808	0.0008190722386800538	binder
YAMRYFATV	HLA-C*12:03	0.9968390822410583	0.000892744048457452	binder
YARQLEMIV	HLA-C*12:03	0.9846912503242493	0.008882518367149296	binder
YASQYIARY	HLA-C*12:03	0.9986913681030274	0.0012608923759591288	binder
YASTIVSAL	HLA-C*12:03	0.9979615092277527	0.001195767031983736	binder
YATASLRKL	HLA-C*12:03	0.9919158101081849	0.0031711465500665215	binder
YATEKLRMI	HLA-C*12:03	0.9916483521461487	0.006514702479825431	binder
YATIILSKM	HLA-C*12:03	0.9950722813606262	0.004113153647438353	binder
YATKHLRVL	HLA-C*12:03	0.9988506197929382	0.0002552166839333464	binder
YATTVIPRV	HLA-C*12:03	0.9972579598426818	0.0014306345004585573	binder
YAVDRAITHL	HLA-C*12:03	0.9991719365119934	0.00045676115646956395	binder
YAVGWGPITW	HLA-C*12:03	0.9136547446250916	0.1414074914252746	binder
YAYAAQNLL	HLA-C*12:03	0.9965422868728637	0.0020417551791427416	binder
YAYDAKIEI	HLA-C*12:03	0.9991135835647583	0.00035881825776186747	binder
YAYDGNRVRKW	HLA-C*12:03	0.9758081912994385	0.021106190268657798	binder
YAYLKAIVLF	HLA-C*12:03	0.9973600745201111	0.0009491591181706593	binder
YAYTAQLKA	HLA-C*12:03	0.8840371310710907	0.19974826261304135	binder
YAYTSQIEI	HLA-C*12:03	0.9972283959388732	0.0023205152672012264	binder
YAYTSRVIL	HLA-C*12:03	0.9986968994140625	0.0006759057311109452	binder
YFIPFLPLEY	HLA-C*12:03	0.7649416476488113	0.3380485705592089	binder
YFVPLVKRL	HLA-C*12:03	0.563717444986105	0.31235524900940426	ambiguous
YGAEIVRRY	HLA-C*12:03	0.9967532277107238	0.0019893194297740066	binder
YGAEVISVL	HLA-C*12:03	0.991333270072937	0.00463977265951739	binder
YGFLHVIVH	HLA-C*12:03	0.6000784484669566	0.33428690957993173	ambiguous
YGIDTIRLY	HLA-C*12:03	0.9976139068603516	0.001679686973095372	binder
YGLTFTEKW	HLA-C*12:03	0.1744585193693638	0.2179719544536401	not-binder
YGMERVWCV	HLA-C*12:03	0.8855692625045777	0.13324571604253407	binder
YGSPNALVL	HLA-C*12:03	0.9876264572143555	0.005902613911664793	binder
YGYDNVKEYL	HLA-C*12:03	0.9910734534263611	0.007809120246344263	binder
YGYGIRYEY	HLA-C*12:03	0.9986559987068176	0.0004992276733200541	binder
YGYYRTVIF	HLA-C*12:03	0.981557822227478	0.010684997796201995	binder
YIATIHSRL	HLA-C*12:03	0.974619197845459	0.019287082390587386	binder
YIFEEPFTI	HLA-C*12:03	0.9751750946044921	0.020636371591136994	binder
YIFEEPFTIR	HLA-C*12:03	0.17704695053398609	0.31680071253995196	not-binder
YIFTTPKSV	HLA-C*12:03	0.9619838833808899	0.04150547062383215	binder
YIIDTTGKL	HLA-C*12:03	0.992989981174469	0.007148447603898908	binder
YIIKDKHIL	HLA-C*12:03	0.9778908729553223	0.0106702103002987	binder
YIPDFLTLL	HLA-C*12:03	0.9705651283264161	0.017162398064030634	binder
YIPEITSVL	HLA-C*12:03	0.9862199783325195	0.007131553171899057	binder
YIQVEPVL	HLA-C*12:03	0.8362256050109863	0.11880777338388097	binder
YITGHVLVV	HLA-C*12:03	0.977303683757782	0.007988894205620113	binder
YIVDHTIIM	HLA-C*12:03	0.9951436519622803	0.004993682598745977	binder
YLADIFTKL	HLA-C*12:03	0.9926488757133484	0.006684005774994019	binder
YLADLYHFV	HLA-C*12:03	0.9597299337387085	0.01887303390288759	binder
YLAPHVRTL	HLA-C*12:03	0.9978209018707276	0.0012951223729163477	binder
YLFEWRTQY	HLA-C*12:03	0.9897103905677795	0.00886386789655493	binder
YLGYLEQLLR	HLA-C*12:03	0.0034465834818547592	0.0038396923907036058	not-binder
YLIKYIAIV	HLA-C*12:03	0.8519392251968384	0.0959774282465526	binder
YLIPIVVRY	HLA-C*12:03	0.9578625082969665	0.05185460093580711	binder
YLITHPLAV	HLA-C*12:03	0.9848956227302551	0.007369670760727883	binder
YLKDFFSNV	HLA-C*12:03	0.9722020268440247	0.006920996550342953	binder
YLKEFIHIL	HLA-C*12:03	0.9912072539329528	0.004216293570549078	binder
YLPDGTASL	HLA-C*12:03	0.8841829061508178	0.050568279140047266	binder
YLSMVFSIV	HLA-C*12:03	0.2784913469105959	0.19824924177783176	not-binder
YMIDPSGVSY	HLA-C*12:03	0.9913927555084229	0.009891524768441054	binder
YMILGQNGFF	HLA-C*12:03	0.6831937551498413	0.121375460489547	binder
YMISIVHIY	HLA-C*12:03	0.9746353268623352	0.014527706479371674	binder
YMVTIVHIY	HLA-C*12:03	0.9034898161888123	0.07047560650284343	binder
YNFEYSVVF	HLA-C*12:03	0.7278026401996612	0.22218828693583717	binder
YNYIRIMVM	HLA-C*12:03	0.9528638482093811	0.047848303307869974	binder
YQFDKVGILTL	HLA-C*12:03	0.9657938599586486	0.021037894058080205	binder
YQFFREAL	HLA-C*12:03	0.9157959222793579	0.06056915943152794	binder
YQFTGIKKYF	HLA-C*12:03	0.9740782380104065	0.020615023628745552	binder
YQITSVIQY	HLA-C*12:03	0.9165901899337768	0.057028353636690836	binder
YQKPFQTLM	HLA-C*12:03	0.976650083065033	0.012210181367684831	binder
YQTDLVNIM	HLA-C*12:03	0.8486790835857392	0.19206121373278007	binder
YQYPRPLLIAF	HLA-C*12:03	0.98519207239151	0.015471006548766689	binder
YQYPVIIHL	HLA-C*12:03	0.9927571773529053	0.00847167923634868	binder
YSFDYPSDMGPRRL	HLA-C*12:03	0.47915267795324323	0.3187672807662126	ambiguous
YSFDYPSDM	HLA-C*12:03	0.9964390516281127	0.001321756879801495	binder
YSFYLPIAA	HLA-C*12:03	0.9065348625183105	0.048020659974485444	binder
YSINWTQKL	HLA-C*12:03	0.9971654415130615	0.0019432995041844692	binder
YSISERLEM	HLA-C*12:03	0.9970933556556701	0.0010524269225648476	binder
YSMYREFWA	HLA-C*12:03	0.3391903951764107	0.2811754859001607	not-binder
YSSPLFRSL	HLA-C*12:03	0.9976342797279358	0.0012308672050073287	binder
YSYIDAVCY	HLA-C*12:03	0.9714834332466126	0.010269762209162463	binder
YSYPETPLY	HLA-C*12:03	0.9971719026565552	0.0034482150641104623	binder
YSYPSPITA	HLA-C*12:03	0.9952735781669617	0.0014692620797570792	binder
YTFDQKIVEW	HLA-C*12:03	0.9796491622924804	0.028230988172190812	binder
YTFGRIVIYI	HLA-C*12:03	0.9800921678543091	0.010809384937630695	binder
YTHEVVTLW	HLA-C*12:03	0.9690762042999268	0.027811826261656653	binder
YTIEFLRHL	HLA-C*12:03	0.9968668103218079	0.0016660542465606488	binder
YTIGGVKIY	HLA-C*12:03	0.9989882588386536	0.0010689076512103745	binder
YTMPNFRQY	HLA-C*12:03	0.9991516590118408	0.0005367182355824246	binder
YTPDWIFLL	HLA-C*12:03	0.9713168025016785	0.012423391620547966	binder
YTSGDVRVW	HLA-C*12:03	0.9301761507987976	0.08255127413773237	binder
YTSPDFLYV	HLA-C*12:03	0.9825607895851135	0.011631891731366528	binder
YTTDRVMTVSF	HLA-C*12:03	0.9922362446784974	0.00930737207979289	binder
YTYEKLLWT	HLA-C*12:03	0.7690535843372345	0.2620297272118245	binder
YTYYYPHYL	HLA-C*12:03	0.9919745326042175	0.009012140831960789	binder
YVAELIQQL	HLA-C*12:03	0.9861942529678345	0.016637100236980493	binder
YVFDGKPPQL	HLA-C*12:03	0.9975376605987549	0.0019483128009331453	binder
YVFIWRTV	HLA-C*12:03	0.894628381729126	0.09339800566227237	binder
YVGPAKVIV	HLA-C*12:03	0.970809257030487	0.016421249969216897	binder
YVIELQHVV	HLA-C*12:03	0.9947054386138916	0.0027258042045368762	binder
YVLAFWALL	HLA-C*12:03	0.25085278004407885	0.10589021050762623	not-binder
YVSPRILTA	HLA-C*12:03	0.9531922936439514	0.034616468197514814	binder
YVTSLLKMY	HLA-C*12:03	0.8893257975578308	0.11011783666398005	binder
YVVPFVAKV	HLA-C*12:03	0.9968095183372497	0.0017291734134435347	binder
YVYEYLLHI	HLA-C*12:03	0.9476628184318543	0.08032890309256223	binder
YVYEYLLHV	HLA-C*12:03	0.9776874780654907	0.03315332681591756	binder
YVYMFLVKW	HLA-C*12:03	0.15531575847417117	0.17596453679200877	not-binder
YVYPKYLKY	HLA-C*12:03	0.9968808650970459	0.0016352007592629792	binder
YWIHWVRQM	HLA-C*12:03	0.09685663301497698	0.1090066911024349	not-binder
LALMPTVS	HLA-C*12:03	0.01863499455503188	0.0317310507955473	not-binder
KVKNHIPN	HLA-C*12:03	0.001521485613193363	0.0010658666736799466	not-binder
LEKTKKDL	HLA-C*12:03	0.0005587882318650372	0.0007032837580315472	not-binder
VQDVYRLQ	HLA-C*12:03	0.0007125422587705543	0.0006109962377961122	not-binder
RAVFVDLE	HLA-C*12:03	0.0034247957868501545	0.004578091079878469	not-binder
YDLFEAAT	HLA-C*12:03	0.000894653535215184	0.0008614937741296244	not-binder
KLLLRDQK	HLA-C*12:03	0.0005489520299306605	0.0008347205603300754	not-binder
HALLQSAE	HLA-C*12:03	0.00019962606675107963	9.026769607426996e-05	not-binder
HFHGPWTH	HLA-C*12:03	0.026341576443519442	0.03238324882446369	not-binder
GLARVALD	HLA-C*12:03	4.2315075188525955e-05	2.0987095340374783e-05	not-binder
CTGEQGFG	HLA-C*12:03	6.845112168321065e-05	0.00010900304502994294	not-binder
EDTPLRLI	HLA-C*12:03	0.001928162155672908	0.001091089115257083	not-binder
IEKLLIDE	HLA-C*12:03	8.566520591557492e-05	0.0001106325317203447	not-binder
KAVAFGEA	HLA-C*12:03	0.041725857718847695	0.04185291429108786	not-binder
GSLALAIY	HLA-C*12:03	0.3648038262501359	0.18362392660643542	not-binder
PHLTRVTP	HLA-C*12:03	6.498073071270483e-05	7.793912434828524e-05	not-binder
PHDITFNL	HLA-C*12:03	0.0024808419053442775	0.002578708183913399	not-binder
TFSTFSAE	HLA-C*12:03	0.0001413863032212248	0.00017205249133492697	not-binder
MKKLETIV	HLA-C*12:03	0.01051074788265396	0.011587153367997672	not-binder
IAIMLGIK	HLA-C*12:03	0.0047295440104790035	0.00326260685908568	not-binder
APVITPVF	HLA-C*12:03	0.22066938132047653	0.1655317669291934	not-binder
REKFNKAK	HLA-C*12:03	0.00010471874948052573	0.0001586842560878221	not-binder
FEMLGNFS	HLA-C*12:03	3.379024092282634e-05	1.7943604282716928e-05	not-binder
GAPVLLTV	HLA-C*12:03	0.5643947780132293	0.13667360258756986	ambiguous
TEDRQFHK	HLA-C*12:03	0.00013497584477590864	0.00010764183411205011	not-binder
VTKRAPTE	HLA-C*12:03	0.0007998563174623996	0.0006724614875610487	not-binder
PDPKVIPN	HLA-C*12:03	0.00011878753866767511	6.543835284581777e-05	not-binder
IPVPKGVK	HLA-C*12:03	0.002244517166400328	0.0011395547165065517	not-binder
NLTSVRNP	HLA-C*12:03	0.00022715828654327198	0.00028115438978430546	not-binder
SKVIQDMQ	HLA-C*12:03	2.397999624008662e-05	2.0670794948007236e-05	not-binder
QFTPCCSR	HLA-C*12:03	3.45727744843316e-05	4.11154063299449e-05	not-binder
RLFNHDLY	HLA-C*12:03	0.48375728726387024	0.2818486374496187	ambiguous
AAKLPKKY	HLA-C*12:03	0.9734724760055542	0.013545425488621756	binder
SIIAEPAR	HLA-C*12:03	0.007224799128016457	0.007865614369598876	not-binder
LRWAANGK	HLA-C*12:03	0.00010963400013679348	0.00017859436865295383	not-binder
HDFGKNII	HLA-C*12:03	0.007695246324874461	0.009043067458338595	not-binder
RMSTEAEI	HLA-C*12:03	0.008309886066126638	0.011762913089132644	not-binder
LNLDDFYK	HLA-C*12:03	0.0027315577259287237	0.0018971426569057812	not-binder
LEELQDWK	HLA-C*12:03	0.0004369497488369234	0.0005190648723243087	not-binder
TELATKLH	HLA-C*12:03	0.00021807496159453876	0.00011371434380364254	not-binder
NSRLLVEG	HLA-C*12:03	0.00022197495127329603	0.00032907003228682826	not-binder
LSYRSNVN	HLA-C*12:03	0.008031155689968728	0.008801438624080707	not-binder
EGMQCSCG	HLA-C*12:03	2.5724363638346404e-06	3.2514896643025685e-06	not-binder
LPAALKTA	HLA-C*12:03	0.0019425458478508518	0.0023931167379417115	not-binder
EESKHKQN	HLA-C*12:03	1.8440646408635074e-05	1.630306001976335e-05	not-binder
PGESLLSQ	HLA-C*12:03	2.655010102898814e-05	2.4360385652866142e-05	not-binder
GGRVAVMG	HLA-C*12:03	9.433842951693805e-05	0.00013372091656132896	not-binder
ESLSSNSN	HLA-C*12:03	1.7771543889466555e-05	1.5739304147990606e-05	not-binder
VDVDGDLV	HLA-C*12:03	0.009709029480291065	0.018740891439731	not-binder
AKNYKHTL	HLA-C*12:03	0.1331761269364506	0.10954603667280693	not-binder
HDTDIQQF	HLA-C*12:03	0.016323577263392508	0.020213218026122574	not-binder
LQIGNIIS	HLA-C*12:03	0.0007372183178631531	0.00091842213323758	not-binder
EVKDIGIM	HLA-C*12:03	0.4014234855771065	0.1631924975647502	not-binder
LQKKTVDS	HLA-C*12:03	2.0290205611672718e-05	2.817260232438682e-05	not-binder
GEARRFKP	HLA-C*12:03	4.144150040019667e-06	3.693040881569316e-06	not-binder
LGEIMSGE	HLA-C*12:03	1.5629001472916572e-05	9.378371482429118e-06	not-binder
TSPSVPTN	HLA-C*12:03	0.0001629272912396118	0.00019813807918425236	not-binder
RAIAEALA	HLA-C*12:03	0.027035065949894486	0.022881125088762545	not-binder
SFLHRKDV	HLA-C*12:03	0.0008154838042173651	0.0009092699971823425	not-binder
LTAYAFRN	HLA-C*12:03	0.0021497682988410815	0.0025861751125514612	not-binder
GKMALPAQ	HLA-C*12:03	2.6047380970339873e-05	2.538406326939354e-05	not-binder
IWRGEIKA	HLA-C*12:03	4.403212778925081e-05	3.431247122869879e-05	not-binder
QDLVYEKE	HLA-C*12:03	4.1341492033097896e-05	2.1202196863094807e-05	not-binder
PLSKRGYK	HLA-C*12:03	0.00014289989030658035	0.00013665397595246398	not-binder
IPGVTPAA	HLA-C*12:03	0.0017406954779289664	0.0025144597723538486	not-binder
AEHHDMLL	HLA-C*12:03	0.002786545654817019	0.003361825023469824	not-binder
AFFPGHGG	HLA-C*12:03	0.0001331030294750235	0.0001348062395413494	not-binder
MIIFTMAA	HLA-C*12:03	0.03351864330470562	0.026176366369246085	not-binder
SHIYLAPL	HLA-C*12:03	0.04356371283065528	0.04395231467168974	not-binder
RTAKYNRL	HLA-C*12:03	0.6365630030632019	0.13824901053539154	binder
FSMPSPVR	HLA-C*12:03	0.3096974391490221	0.262862978394097	not-binder
LTGKGVHV	HLA-C*12:03	0.4786163032054901	0.1768162425363337	ambiguous
AIGPYVIP	HLA-C*12:03	0.0006130243520601653	0.0004570385877044645	not-binder
KEISQIPS	HLA-C*12:03	0.00015051947975734946	0.0001451491947080115	not-binder
VLEKVPAS	HLA-C*12:03	0.00014848813007120042	7.913782418694418e-05	not-binder
SGVLIFGK	HLA-C*12:03	0.0017833521938882767	0.0005902005655875532	not-binder
NLIVSYFE	HLA-C*12:03	0.00016100307620945387	0.00010853964480247842	not-binder
EYGSGKPI	HLA-C*12:03	0.0004993903552531265	0.0005483496826629523	not-binder
SKANCILI	HLA-C*12:03	0.0005237292351012001	0.0002945589812550719	not-binder
LSVLIDKP	HLA-C*12:03	0.0015703527722507715	0.0019871235140079824	not-binder
KTRTSLAV	HLA-C*12:03	0.8531252980232239	0.11063211914432063	binder
VHHIHAFT	HLA-C*12:03	6.765160924260272e-05	3.853831338552017e-05	not-binder
VGIYDEPM	HLA-C*12:03	0.2536575473845005	0.187118642626217	not-binder
PLSAFEQI	HLA-C*12:03	0.0009974091255571694	0.0009173363885311878	not-binder
GTITPDGA	HLA-C*12:03	0.00016762869381636847	0.00012627304229883082	not-binder
FPYPSGRL	HLA-C*12:03	0.8136951208114624	0.16943482003957003	binder
ILKNLENH	HLA-C*12:03	0.002570536553685088	0.003506439592756444	not-binder
DDLSTYDA	HLA-C*12:03	1.5336589376602207e-05	8.673798698066804e-06	not-binder
GKFGADIV	HLA-C*12:03	0.001469837816148356	0.002467610537939352	not-binder
DASANTLS	HLA-C*12:03	6.51348795145168e-05	5.069495027478655e-05	not-binder
ANLKSPAL	HLA-C*12:03	0.40436130315065383	0.2893863942667614	ambiguous
EDAEKNLI	HLA-C*12:03	0.00019724629892152733	0.0001820063493350528	not-binder
PDTIAVRW	HLA-C*12:03	0.014085121943207924	0.01434033024894159	not-binder
IEEVIGID	HLA-C*12:03	5.892270892218221e-05	4.178031520406549e-05	not-binder
ELRGTRFR	HLA-C*12:03	6.211221170815406e-05	6.394601423586252e-05	not-binder
PTRMAYER	HLA-C*12:03	0.0001852004304964794	0.00022283168548338023	not-binder
FNLEKGNK	HLA-C*12:03	0.0008351637283340096	0.0007308867177754758	not-binder
DSRWNNAR	HLA-C*12:03	0.00011353381250955863	8.908453891586585e-05	not-binder
LSSAIIAA	HLA-C*12:03	0.12590690599754453	0.1267646701338894	not-binder
LRFVRECN	HLA-C*12:03	7.529266747496877e-06	1.0107230324516178e-05	not-binder
SGFPKNRV	HLA-C*12:03	0.45202454924583435	0.19456546606673927	ambiguous
VQFQGGFS	HLA-C*12:03	0.0003819343357463367	0.0003705504092658234	not-binder
ALDHVLLF	HLA-C*12:03	0.4000186055898666	0.23919811198680516	ambiguous
SAASNIPR	HLA-C*12:03	0.16358984289690853	0.25495572186337434	not-binder
TMASPSFI	HLA-C*12:03	0.04802616003435105	0.03159532723403958	not-binder
LLVSGLRA	HLA-C*12:03	0.00022589172076550312	0.0001824080053759379	not-binder
KTNEDPRL	HLA-C*12:03	0.8745715856552124	0.07689099432158196	binder
RMECALAR	HLA-C*12:03	0.00014321819071483333	8.803609728960822e-05	not-binder
LPKGTEVF	HLA-C*12:03	0.20066344421356916	0.17213169357252045	not-binder
LTLCFLRC	HLA-C*12:03	0.011155760419205763	0.0209931202090601	not-binder
LEPLLFWP	HLA-C*12:03	5.9492396030691455e-05	5.062405075157285e-05	not-binder
AVKLNAGD	HLA-C*12:03	0.00018769620946841316	0.00015116904829967718	not-binder
VESKKEEN	HLA-C*12:03	1.2336288136793883e-05	7.451743107678841e-06	not-binder
VEQAAKNA	HLA-C*12:03	2.7402291289035928e-05	1.9151958977196897e-05	not-binder
SNFDESSC	HLA-C*12:03	1.8012782447840436e-05	1.8082540731367828e-05	not-binder
MPGLIDDM	HLA-C*12:03	0.01624255456845276	0.0185925801599165	not-binder
SHDPYALR	HLA-C*12:03	0.0024104858486680312	0.002011851514611609	not-binder
VDEISATI	HLA-C*12:03	0.0028581520018633455	0.003229582898235585	not-binder
FAQAGGKD	HLA-C*12:03	0.006072059832513332	0.0034999949588967218	not-binder
DETYFKPS	HLA-C*12:03	5.823494102514814e-05	2.6415853148676123e-05	not-binder
AHNTSHPK	HLA-C*12:03	0.0008222413627663628	0.0006020906762428071	not-binder
KVGAGVTR	HLA-C*12:03	0.005543355959525797	0.006611696649234458	not-binder
ELEKEQEK	HLA-C*12:03	0.00045837017241865394	0.0004021430196550923	not-binder
AIMRAFMN	HLA-C*12:03	0.000710818795778323	0.0008487868928968705	not-binder
SGGGALHL	HLA-C*12:03	0.13110521137714387	0.08595112257714681	not-binder
TTICSMPN	HLA-C*12:03	0.00042246191114827527	0.00037544394368865363	not-binder
SAHTNLTE	HLA-C*12:03	0.001645023015589686	0.002322481275745658	not-binder
QQKDDLPE	HLA-C*12:03	0.00010886417148867623	0.00013608122166924695	not-binder
GQLGIELW	HLA-C*12:03	0.0034390142536722124	0.002575080737181034	not-binder
RAVHKYKD	HLA-C*12:03	0.0002885235320718493	0.0004805023618107089	not-binder
WEEKLYLV	HLA-C*12:03	0.009580429378547705	0.010152471501875433	not-binder
GGDLTAAV	HLA-C*12:03	0.0024953209795057774	0.0024008003667080383	not-binder
VDPRDQSK	HLA-C*12:03	0.0002095281408401206	0.00023190421420157188	not-binder
NETQLIDY	HLA-C*12:03	0.006277764728292823	0.0070481966226665724	not-binder
DWIRKGLM	HLA-C*12:03	0.0008397901910939254	0.0012430806049383207	not-binder
PPLKKGPW	HLA-C*12:03	0.00041930014522222335	0.0007580405678722302	not-binder
VPESEMVT	HLA-C*12:03	0.0002892558617077157	0.0003446572159898925	not-binder
LAKYNSSL	HLA-C*12:03	0.9870833039283753	0.006960284851961693	binder
SGMESRQL	HLA-C*12:03	0.20969968661665916	0.18342478926522077	not-binder
LQVLFVAV	HLA-C*12:03	0.06893734815530479	0.06656703392173415	not-binder
RKAVWNPP	HLA-C*12:03	2.0624623994081047e-05	2.0031686942533684e-05	not-binder
QNRFLGYN	HLA-C*12:03	9.938827797668637e-05	0.0001086033275761271	not-binder
IRPKDAMC	HLA-C*12:03	4.435640676092589e-05	8.065452840471621e-05	not-binder
VDFVKYLN	HLA-C*12:03	0.0001598643353645457	0.00015477594271444742	not-binder
SYYKVMDE	HLA-C*12:03	0.0002705741309910081	0.00024866847168646746	not-binder
AVVIVVNK	HLA-C*12:03	0.022687515383586286	0.025023521126300907	not-binder
AKAGTSVP	HLA-C*12:03	5.407695862231776e-05	3.2505683943092355e-05	not-binder
ADRLIQST	HLA-C*12:03	3.354118525749073e-05	1.1489488229188885e-05	not-binder
VAGRAPGA	HLA-C*12:03	0.00207630023942329	0.002666778207029589	not-binder
ILMIAMVR	HLA-C*12:03	0.00042886922601610423	0.00024472977721640187	not-binder
EKDGDISG	HLA-C*12:03	6.4252776610373985e-06	7.892925115772265e-06	not-binder
VAVEAGAE	HLA-C*12:03	0.003740631791879423	0.006663947240775292	not-binder
AGFKGLVE	HLA-C*12:03	0.0008086566300335108	0.0008931844445571144	not-binder
KIVRKGLV	HLA-C*12:03	0.056023423123406246	0.06087681120868132	not-binder
EKADLLKA	HLA-C*12:03	6.502757605630904e-05	4.889847561501746e-05	not-binder
PMELREPS	HLA-C*12:03	3.887086318172805e-05	3.185451076930687e-05	not-binder
EAVGLLGT	HLA-C*12:03	0.0014230811691959388	0.002349119317313616	not-binder
LVQCEKEG	HLA-C*12:03	1.3948344258096767e-05	1.1848384711061075e-05	not-binder
EQNIAESK	HLA-C*12:03	0.0002237229455204215	0.00014201192943286682	not-binder
DMLQCLWL	HLA-C*12:03	0.0018419954576529562	0.0012402769233582584	not-binder
GACWTLNG	HLA-C*12:03	1.6969741136563243e-05	1.556000716174876e-05	not-binder
GQALNAVQ	HLA-C*12:03	5.925201157879201e-05	8.232846669103779e-05	not-binder
MRPDHGHQ	HLA-C*12:03	4.1977940281867634e-05	4.3918185554805986e-05	not-binder
DGILEVMK	HLA-C*12:03	0.0011618628836004064	0.0006689601294209503	not-binder
DMKTRNEQ	HLA-C*12:03	1.2240920750627992e-05	8.634803766825997e-06	not-binder
KVYAVSRI	HLA-C*12:03	0.7807946324348449	0.13498056136236702	binder
SDWGDHFL	HLA-C*12:03	0.11201986115192994	0.1699215907512161	not-binder
GGSVDSGL	HLA-C*12:03	0.0002743670374911744	0.00014757084721281328	not-binder
KEILDSSL	HLA-C*12:03	0.0033996290527284144	0.0025666845332669576	not-binder
NQTIVFAE	HLA-C*12:03	5.695945519619272e-05	5.626190412347525e-05	not-binder
QSWTCPYT	HLA-C*12:03	0.0012677658698521555	0.0009678697890627011	not-binder
SQYYLHIL	HLA-C*12:03	0.674281507730484	0.1605089493199017	binder
LEEYPLAA	HLA-C*12:03	0.00010369224146415945	7.71055685782322e-05	not-binder
SFEFEKEV	HLA-C*12:03	0.015710188588127495	0.01580954530295198	not-binder
KLPDTIIV	HLA-C*12:03	0.14320751128252596	0.10526493971721494	not-binder
VEKKEKEE	HLA-C*12:03	1.8290175285073927e-05	1.2032899563783256e-05	not-binder
TALFEEMG	HLA-C*12:03	4.009831900475547e-05	2.025173304494542e-05	not-binder
AFTMWKLT	HLA-C*12:03	0.0008804313518339768	0.0010414165174338443	not-binder
EPLVGIHQ	HLA-C*12:03	9.149285051535117e-05	0.00010498881686455003	not-binder
HNIVIQNK	HLA-C*12:03	0.0036084241990465673	0.003240432350909071	not-binder
SPTFNPQE	HLA-C*12:03	3.8009927817483916e-05	3.806087507127556e-05	not-binder
GYVQSLIR	HLA-C*12:03	0.002689522062428296	0.0035393424302202414	not-binder
AWSPEGVV	HLA-C*12:03	0.0022279082215391098	0.0023472184349093146	not-binder
IFPHPDTP	HLA-C*12:03	0.00013969159626867623	5.2996376626560524e-05	not-binder
LISSLRPI	HLA-C*12:03	0.343259846419096	0.15298523826561275	not-binder
DWGLPAKI	HLA-C*12:03	0.0028820217616157607	0.0022878240091525276	not-binder
KQEEYERK	HLA-C*12:03	0.00032491868769284337	0.000271138696076435	not-binder
AVVENPLN	HLA-C*12:03	0.004046275123255327	0.0054906909353806856	not-binder
SRSKTPTP	HLA-C*12:03	2.244681974161722e-05	1.9945779709490345e-05	not-binder
HILQPPTI	HLA-C*12:03	0.6655927002429962	0.1296940008055294	binder
NTHSAHKS	HLA-C*12:03	6.441042696678779e-05	7.110511576961025e-05	not-binder
QEEATPRV	HLA-C*12:03	0.0007462537949322722	0.0009920823935006683	not-binder
WWPADFGH	HLA-C*12:03	0.00022355358451022766	0.0002988657421527466	not-binder
ALQILGEE	HLA-C*12:03	2.3783659435139272e-05	1.5958930177787133e-05	not-binder
SDQFRSFG	HLA-C*12:03	3.337372036185116e-05	1.6437539832471058e-05	not-binder
LTRFFAFH	HLA-C*12:03	0.042381522315554324	0.03991474852621553	not-binder
KSSEDSSE	HLA-C*12:03	9.752921077961218e-05	0.0001509625265491908	not-binder
LEENISHL	HLA-C*12:03	0.002906574890948832	0.00226134692398944	not-binder
EKLAVDQE	HLA-C*12:03	2.1131931725903995e-05	2.0832535956096893e-05	not-binder
FTTPCRLV	HLA-C*12:03	0.5055351018905639	0.18463300912706446	ambiguous
DENEYQRI	HLA-C*12:03	0.0037355291162384672	0.003944357828803727	not-binder
PKHPISPA	HLA-C*12:03	0.0001977303920284612	0.000152316287472714	not-binder
YPAIDVSA	HLA-C*12:03	0.013764301303308458	0.020564451562183523	not-binder
KFKNALLQ	HLA-C*12:03	0.00014186641692504054	8.298088745092736e-05	not-binder
HMRLHTGE	HLA-C*12:03	2.4793840566417202e-05	1.4526361575459148e-05	not-binder
SCCCYTCC	HLA-C*12:03	1.9558700932975627e-05	1.8572649666654835e-05	not-binder
EKSVSFTF	HLA-C*12:03	0.009246594927390106	0.008159250990088922	not-binder
IMGIGKDQ	HLA-C*12:03	7.865063616918633e-05	7.02083530894577e-05	not-binder
EELNQQHN	HLA-C*12:03	9.447783259020071e-06	7.72711858986022e-06	not-binder
LQTRHSVG	HLA-C*12:03	1.62631585226336e-05	2.273051303843562e-05	not-binder
ASLEKSVL	HLA-C*12:03	0.9184875011444091	0.0367345860221585	binder
QDGSFHIP	HLA-C*12:03	1.666785465204157e-05	1.370903746751763e-05	not-binder
NLNNSSRY	HLA-C*12:03	0.03879222348332405	0.018563527514109734	not-binder
GALGKKGY	HLA-C*12:03	0.39216980487108233	0.2451602411525822	ambiguous
AEDRARDM	HLA-C*12:03	0.005575194885022938	0.004025623427400134	not-binder
EYDAAKDE	HLA-C*12:03	0.00015693326786276885	8.679380924223855e-05	not-binder
YKFACCQT	HLA-C*12:03	3.344764029407088e-05	4.68195246360019e-05	not-binder
SHGDRVGE	HLA-C*12:03	1.3949701724413899e-05	1.4243969391702009e-05	not-binder
AQVSAIQF	HLA-C*12:03	0.09988684747368097	0.07692118757710184	not-binder
GPVIEEAG	HLA-C*12:03	1.109021613956429e-05	6.211192327363462e-06	not-binder
DSVYDLVW	HLA-C*12:03	0.0438470833003521	0.051834407985151175	not-binder
IHMNTPIY	HLA-C*12:03	0.0386649280320853	0.04790611234080889	not-binder
DRPELVRE	HLA-C*12:03	4.2400079519211434e-05	5.761370354883322e-05	not-binder
YNEQLRHR	HLA-C*12:03	0.0011724932701326907	0.001248034093487988	not-binder
TAVQQARK	HLA-C*12:03	0.0007728973228950054	0.0005274383091039348	not-binder
LNNALKKI	HLA-C*12:03	0.0975690224673599	0.17799707142278984	not-binder
DHGTAFDK	HLA-C*12:03	0.0007416734879370779	0.00044134384536624317	not-binder
SAAIGLHF	HLA-C*12:03	0.9703409433364868	0.014497358191813949	binder
SQLNRIIP	HLA-C*12:03	0.00021749901916336966	0.00013251223058113496	not-binder
PPGEAFKP	HLA-C*12:03	4.508757465373492e-05	3.0178433601732063e-05	not-binder
KSGLLQSF	HLA-C*12:03	0.656655776500702	0.19948907203539243	binder
HIINGYAH	HLA-C*12:03	0.24673697333782912	0.28743916888505056	not-binder
GKQLAVKR	HLA-C*12:03	4.652033530874178e-05	4.224104566819495e-05	not-binder
DWHAGLAP	HLA-C*12:03	2.9886654556321445e-05	1.4827090837290566e-05	not-binder
FDRSRHNV	HLA-C*12:03	0.007135891879443079	0.005362788534165169	not-binder
YSGVVVKA	HLA-C*12:03	0.49756063520908356	0.35007575456518386	ambiguous
YDFSFSGL	HLA-C*12:03	0.03660813691094518	0.0281008818655085	not-binder
AGQSGVGK	HLA-C*12:03	0.001075526275963057	0.0010025393063863807	not-binder
DKQFIVSQ	HLA-C*12:03	2.372507051404682e-05	1.314224466062934e-05	not-binder
VEEKGIQA	HLA-C*12:03	6.236251429072581e-05	5.3426232410506855e-05	not-binder
SSIFMNFT	HLA-C*12:03	0.016804367885924876	0.02366330902635597	not-binder
CCAADWTT	HLA-C*12:03	3.414189395698486e-05	3.279942269409426e-05	not-binder
NLLMFGEM	HLA-C*12:03	0.007745200674980879	0.004478961862771497	not-binder
IEDSLISL	HLA-C*12:03	0.006488730711862445	0.004653310820509759	not-binder
DLSSYLHT	HLA-C*12:03	0.0007763987785438075	0.0011485114046361504	not-binder
LFNDCFTT	HLA-C*12:03	0.0031886890923487955	0.005862860568307717	not-binder
YRFITRDD	HLA-C*12:03	0.0017212317739449645	0.003406872830882054	not-binder
LLCIVMLP	HLA-C*12:03	0.0004817787128558848	0.0005422347950957363	not-binder
NLWIDGKR	HLA-C*12:03	0.00017508565833850297	0.00016245266407903286	not-binder
GGIDAMNG	HLA-C*12:03	1.549749285914004e-05	9.975180734211737e-06	not-binder
LFGPGGPA	HLA-C*12:03	0.012487911400239683	0.022087934106080214	not-binder
YLAELNSK	HLA-C*12:03	0.01381960422731936	0.023303777299666803	not-binder
LTTWFGSY	HLA-C*12:03	0.5910610958933831	0.2839772946726847	ambiguous
YLARKQED	HLA-C*12:03	3.837451786239399e-05	2.7144653825298047e-05	not-binder
SLTYDEVV	HLA-C*12:03	0.0022220626808120867	0.0032088002457262804	not-binder
GHDMGQLL	HLA-C*12:03	0.0004128834894800093	0.00028532567598430814	not-binder
PQRLYEQK	HLA-C*12:03	0.00011403662610973698	0.00010340679666794039	not-binder
GNILGSLI	HLA-C*12:03	0.015556788397952914	0.01993148916161367	not-binder
NRGTITAR	HLA-C*12:03	0.0004895418445812538	0.000685298028702337	not-binder
DFDDDITG	HLA-C*12:03	7.0915644988645e-05	0.00010528503071352635	not-binder
SKSKNSPF	HLA-C*12:03	0.011668773833662271	0.013875647784594072	not-binder
FLSWQGVN	HLA-C*12:03	0.00022008842461218592	0.0001676704409634282	not-binder
RNVYPHWK	HLA-C*12:03	0.0017025082226609812	0.0020122047508700663	not-binder
AFVKFTAI	HLA-C*12:03	0.05752323754131794	0.03411790226085867	not-binder
SESSECEM	HLA-C*12:03	0.00015250661508616758	0.00025562240291994405	not-binder
KINPAGAP	HLA-C*12:03	0.0054967865056823936	0.00425901342747027	not-binder
GSNNPSGI	HLA-C*12:03	0.03459531383123249	0.038243846424674606	not-binder
SDPFLLDV	HLA-C*12:03	0.0012218554562423377	0.0009808809859898112	not-binder
FALVIAPT	HLA-C*12:03	0.05746356584131718	0.0284762365331336	not-binder
KHKRSSSA	HLA-C*12:03	8.148760275616951e-05	8.342902219792334e-05	not-binder
SSHASSPQ	HLA-C*12:03	0.00019708895706571639	0.00013083796955177436	not-binder
LIPDEIKH	HLA-C*12:03	0.016861227352637797	0.013359877269373993	not-binder
AKYLIDVL	HLA-C*12:03	0.0580615323735401	0.06897785654552724	not-binder
GMRRGNMG	HLA-C*12:03	4.794300451749223e-06	3.542456211072923e-06	not-binder
RNSTVIDR	HLA-C*12:03	0.0013325304124009562	0.0012818026092924469	not-binder
SRDRGIIC	HLA-C*12:03	5.365479870533818e-06	5.40039340185698e-06	not-binder
KNYGSHFS	HLA-C*12:03	0.006667877867585048	0.012040483024634653	not-binder
NEETIKAT	HLA-C*12:03	3.716727278515464e-05	3.0357489663614866e-05	not-binder
RVDRGGMV	HLA-C*12:03	0.11125608198344708	0.08041176729684221	not-binder
TKNVAALR	HLA-C*12:03	0.0005914941488299519	0.0006300195142332299	not-binder
DPACEPLI	HLA-C*12:03	0.0033244696096517146	0.00539967378628215	not-binder
IPEYNVRR	HLA-C*12:03	0.0009599883225746453	0.0013319590725140963	not-binder
DAWSLANH	HLA-C*12:03	0.01937681754643563	0.024626629213974023	not-binder
KIIVDTYG	HLA-C*12:03	0.000551918944256613	0.0004863416658720319	not-binder
NVVRVVVL	HLA-C*12:03	0.9422704577445984	0.012179229828212911	binder
TTPMGAVD	HLA-C*12:03	0.00017326389152003686	0.0001188389100861526	not-binder
EHFRDDYE	HLA-C*12:03	1.4148086029308615e-05	1.621729204781782e-05	not-binder
QIIFEELC	HLA-C*12:03	9.379348121001385e-05	9.818842448050052e-05	not-binder
TFDYGNNI	HLA-C*12:03	0.17655901042744518	0.2808506815249641	not-binder
VNGAQGIG	HLA-C*12:03	0.00011684687724482501	0.00012334212391702857	not-binder
QAWAIVRK	HLA-C*12:03	0.0061978917452506724	0.010555977567525255	not-binder
AVEGLKAI	HLA-C*12:03	0.1347674710676074	0.14975241704506137	not-binder
RATMEHHA	HLA-C*12:03	0.0005818539699248504	0.0004733534996901356	not-binder
SGMVHPNV	HLA-C*12:03	0.34317498207092284	0.25181072775247026	not-binder
DPHHNKGL	HLA-C*12:03	0.006916921294759959	0.004134080076227201	not-binder
ATDCLETL	HLA-C*12:03	0.075809645652771	0.08115999353303845	not-binder
THFPLIKE	HLA-C*12:03	8.644718600407942e-05	7.317890572717072e-05	not-binder
IVFPQYGF	HLA-C*12:03	0.6834396749734879	0.2674152172306016	binder
RGHDWGAP	HLA-C*12:03	7.460846209141891e-05	4.9230660926353686e-05	not-binder
LNSIQQSG	HLA-C*12:03	2.4521525347154238e-05	3.693341513265325e-05	not-binder
IYREICER	HLA-C*12:03	0.0003846511499432381	0.00035702523759684754	not-binder
HQAIFQHS	HLA-C*12:03	0.0029506191527616465	0.005577938585716693	not-binder
KRNADVPE	HLA-C*12:03	5.23409245943185e-05	5.3866370377670796e-05	not-binder
FLTENLGE	HLA-C*12:03	0.00016866791702341288	8.925000137957923e-05	not-binder
SKQTLDGA	HLA-C*12:03	7.598593242619245e-06	6.6254119126721445e-06	not-binder
EAQITPSV	HLA-C*12:03	0.337353078275919	0.17524266630079602	not-binder
VAHRRSNK	HLA-C*12:03	0.0006976082251640037	0.0009793566663532465	not-binder
TTMSHITV	HLA-C*12:03	0.9347938060760498	0.026326377152660067	binder
ALQNPGKP	HLA-C*12:03	0.0002771510189631954	0.00030399272975421864	not-binder
LRAPTPSA	HLA-C*12:03	0.0009323943173512817	0.0003862543971462629	not-binder
RFRHSALS	HLA-C*12:03	0.0001270795060918317	0.00021623140408883783	not-binder
YPRTIEQA	HLA-C*12:03	0.002374691167642595	0.0028010859645805704	not-binder
HPGLGDHR	HLA-C*12:03	0.0005102900227939245	0.000530441622735534	not-binder
ALVMYDQT	HLA-C*12:03	0.00014801491615799023	0.0001579124321199104	not-binder
YNHSEFSS	HLA-C*12:03	0.0002472662352374755	0.0001850365504414727	not-binder
ELAKHAVS	HLA-C*12:03	0.00014042985312698875	0.00016400030162913714	not-binder
ATAVSGSF	HLA-C*12:03	0.5180402427911759	0.26563230334718624	ambiguous
YSGDYMEP	HLA-C*12:03	0.0016647022122924682	0.002577875172587544	not-binder
GATTRAGL	HLA-C*12:03	0.22380632758140565	0.14889866039367944	not-binder
YLEQKTVC	HLA-C*12:03	0.0006593883084860863	0.0006737172720623158	not-binder
APSGASTG	HLA-C*12:03	1.6596098805621296e-05	1.4635792571169115e-05	not-binder
FNVPGNEN	HLA-C*12:03	0.0007203229957667645	0.0011334546395336785	not-binder
ITGRVDDV	HLA-C*12:03	0.06992358178831637	0.08900616919015465	not-binder
RNIIQLLA	HLA-C*12:03	0.0004654317061067559	0.0003901554305669298	not-binder
PIITSGGF	HLA-C*12:03	0.02200267370790243	0.03024121264865541	not-binder
MTLNWQEK	HLA-C*12:03	0.0023423113438184374	0.0021898203680493626	not-binder
SEDCGGGP	HLA-C*12:03	4.539809114589843e-06	4.654089928906515e-06	not-binder
TGLMVRTH	HLA-C*12:03	0.001096017951022077	0.0010678262715529984	not-binder
MALGCTTV	HLA-C*12:03	0.3984995365142822	0.18396756101996756	not-binder
NIKDHHSR	HLA-C*12:03	0.0006907379181939177	0.0008970939859152445	not-binder
TGEDVLEL	HLA-C*12:03	0.011294535407796503	0.0078169024803186	not-binder
EYVGRATP	HLA-C*12:03	5.833915402035928e-05	2.5411254006994875e-05	not-binder
TGPNLHGL	HLA-C*12:03	0.12217809110879899	0.1565110720745232	not-binder
KRLLAANK	HLA-C*12:03	0.00011977696694884799	0.000127879008326528	not-binder
NDYDSTHT	HLA-C*12:03	0.00011757314932765439	0.00013796586226052837	not-binder
KRDMHQKL	HLA-C*12:03	0.03622688971809111	0.060067951701113724	not-binder
LGIGGFIL	HLA-C*12:03	0.3832150541245937	0.2238751815412997	not-binder
SEELDNYQ	HLA-C*12:03	1.9516504062266903e-05	1.68868604329213e-05	not-binder
SQQSGNVK	HLA-C*12:03	0.00025832716928562147	9.863749289816805e-05	not-binder
EYQKEDPK	HLA-C*12:03	0.0010199682954407762	0.0012310168855890692	not-binder
VYFCIWKG	HLA-C*12:03	0.00011072795277868863	0.00011201128805118014	not-binder
TPLAPAKE	HLA-C*12:03	0.00021786370416521095	0.00014303455062116363	not-binder
VDCDEETG	HLA-C*12:03	2.217815631411213e-06	1.9340796322807686e-06	not-binder
FLSPWEGV	HLA-C*12:03	0.245393129857257	0.2271676000750865	not-binder
AVVLDKTS	HLA-C*12:03	0.0009309583165304502	0.0011743209678885247	not-binder
DEHAAIFI	HLA-C*12:03	0.0009302894759457558	0.00066426175647044	not-binder
GRAWKLSK	HLA-C*12:03	2.142969651686144e-05	1.665534665511973e-05	not-binder
AIVSGDAL	HLA-C*12:03	0.038921377155929804	0.03944732239345561	not-binder
TRWGNQTE	HLA-C*12:03	1.013504002571608e-05	1.0024371873186584e-05	not-binder
SILIVNTK	HLA-C*12:03	0.0011659365583909676	0.0009323926532248243	not-binder
KCDNLSVN	HLA-C*12:03	7.162762690313685e-05	9.027439263914125e-05	not-binder
SAPVDFGF	HLA-C*12:03	0.32332212179899217	0.26518728773503025	not-binder
AGPGGYSY	HLA-C*12:03	0.31545339822769164	0.2287814255855833	not-binder
ALRNSSLQ	HLA-C*12:03	8.213595183406141e-05	0.00010869405341257127	not-binder
SILSRLKE	HLA-C*12:03	0.0001033327276672935	7.599051984894203e-05	not-binder
AAVEEGIV	HLA-C*12:03	0.2931660696864128	0.2283607095339841	not-binder
MSSTYNYA	HLA-C*12:03	0.03422984825447202	0.02606987275010677	not-binder
QDVCKATN	HLA-C*12:03	8.794512018539535e-06	1.2715828021231256e-05	not-binder
GRERSWPA	HLA-C*12:03	7.941655985632678e-06	4.381601715504141e-06	not-binder
IDLKLANK	HLA-C*12:03	0.0008292604048619978	0.0005126453299614618	not-binder
LHHKQAAA	HLA-C*12:03	0.00015567779028060613	0.00020812813249373473	not-binder
VDGVMIGR	HLA-C*12:03	0.0014771996065974236	0.0011031513737202547	not-binder
YVQLNMPG	HLA-C*12:03	0.0006072209514968562	0.0007213197922740557	not-binder
PPRPEAIF	HLA-C*12:03	0.0010861154994927346	0.0009333075481416164	not-binder
QKFKKINP	HLA-C*12:03	8.631904620415298e-06	5.82653738706128e-06	not-binder
GVLEGDRL	HLA-C*12:03	0.021183677786029875	0.01802755541428914	not-binder
NPFAAPDD	HLA-C*12:03	9.49381436839758e-05	0.00011117526599929954	not-binder
REIISKKY	HLA-C*12:03	0.09234948409721255	0.07480273485430523	not-binder
VSQSYYIF	HLA-C*12:03	0.8305710077285766	0.044516208552521544	binder
WDSPFNSD	HLA-C*12:03	1.4073332835096153e-05	1.148812016810871e-05	not-binder
YALIISTG	HLA-C*12:03	0.01800246011116542	0.022950172130713993	not-binder
IENQVSHR	HLA-C*12:03	0.0014944366237614303	0.002048681488258621	not-binder
GGVLALVL	HLA-C*12:03	0.05095367603935301	0.059552219454907906	not-binder
LLLMEDVL	HLA-C*12:03	0.003990684705786407	0.0057860345004339085	not-binder
QHHHSQGF	HLA-C*12:03	0.005438107962254435	0.008152706364147142	not-binder
EVTTELPA	HLA-C*12:03	0.0005197766331548337	0.0007469428669449195	not-binder
RLKEGGFV	HLA-C*12:03	0.06139708075206727	0.0955077032964138	not-binder
QKQQTELE	HLA-C*12:03	9.585241411969036e-06	1.23206610715535e-05	not-binder
TAAPASSL	HLA-C*12:03	0.9894245386123657	0.009244939899537993	binder
NEIIMFLA	HLA-C*12:03	8.810693507257383e-05	7.358895185931648e-05	not-binder
TEFAYQIM	HLA-C*12:03	0.022123150003608316	0.02250996593119983	not-binder
LPIVEHGK	HLA-C*12:03	0.0010600583744235336	0.0006046735375077649	not-binder
LDHSYKEL	HLA-C*12:03	0.017114187078550457	0.009667360449411267	not-binder
QKPNPGQI	HLA-C*12:03	0.010588901738083223	0.013222764004252971	not-binder
GKNLYEFW	HLA-C*12:03	0.0003195559067535214	0.00023825597507335828	not-binder
NDNQKKNF	HLA-C*12:03	0.003778807315393351	0.0032404711635847443	not-binder
RATILHSD	HLA-C*12:03	7.43583634175593e-05	4.5938427247179055e-05	not-binder
SKVHAVEQ	HLA-C*12:03	1.4215160263120197e-05	9.35429978270855e-06	not-binder
INGITYQQ	HLA-C*12:03	6.358912578434684e-05	4.8767007038799837e-05	not-binder
EGRIVKDR	HLA-C*12:03	0.00019865678923451923	0.00034145085428015007	not-binder
LFLRALRF	HLA-C*12:03	0.014152009971439838	0.009139904435932574	not-binder
QQWLKPGL	HLA-C*12:03	0.009852643217891454	0.005314163299805901	not-binder
HLQSNHPD	HLA-C*12:03	0.00010117962865479058	0.00010041024090199087	not-binder
TSVDEVRF	HLA-C*12:03	0.880427360534668	0.07073556113784178	binder
NYLREQGI	HLA-C*12:03	0.0013104747384204529	0.0015400298823737319	not-binder
SAEFLLGL	HLA-C*12:03	0.14749566400423647	0.1554915569953555	not-binder
GGFSVDNP	HLA-C*12:03	3.9045831363182516e-05	3.090400638681829e-05	not-binder
IILGLEHM	HLA-C*12:03	0.17180625796318055	0.1190081205177549	not-binder
PCGGGVQR	HLA-C*12:03	2.5995962278102525e-05	2.2322490367246243e-05	not-binder
EGEFVFFP	HLA-C*12:03	4.56460123132274e-05	3.470142345652365e-05	not-binder
KMSTVNWD	HLA-C*12:03	0.00031836315647524314	0.0003277696000755422	not-binder
NVNDPSPV	HLA-C*12:03	0.5248736709356308	0.24440099664812615	ambiguous
GTLAERIR	HLA-C*12:03	0.0005197081580263329	0.0005439873797519224	not-binder
GVLGLSFS	HLA-C*12:03	0.0007825384880561614	0.0014230987324017653	not-binder
AREVAETA	HLA-C*12:03	2.29682609642623e-05	1.4624501719157777e-05	not-binder
ADKTVMRR	HLA-C*12:03	0.0002569910674537823	0.00037098045827256077	not-binder
IRHQKTHF	HLA-C*12:03	0.018726020376197992	0.022523713189522374	not-binder
WREPGCSM	HLA-C*12:03	0.0009717638837173581	0.0010591215961042728	not-binder
TLHGCIIK	HLA-C*12:03	0.0002910097420681268	0.0002844932354521072	not-binder
HRSAPAFI	HLA-C*12:03	0.027296808920800684	0.022662266122070073	not-binder
VEKINSKT	HLA-C*12:03	3.486809073365294e-05	1.8553034686331918e-05	not-binder
MIRIPRVL	HLA-C*12:03	0.9417456865310669	0.0790033735905289	binder
AFFQYILY	HLA-C*12:03	0.16638492792844772	0.1454273938116916	not-binder
TFPVFTIE	HLA-C*12:03	0.0005027085418987554	0.0005582928291896371	not-binder
RPIVVPAG	HLA-C*12:03	0.00018735070843831637	0.00014912898969506397	not-binder
PYAYSGQV	HLA-C*12:03	0.0032900761580094695	0.003257542836516332	not-binder
SGELSCPA	HLA-C*12:03	9.521982792648487e-06	4.0462133885841175e-06	not-binder
HMDLHHWV	HLA-C*12:03	0.34011082351207733	0.09270350487744117	not-binder
AYMDLKPG	HLA-C*12:03	0.0002620114555611508	0.0002688243768740319	not-binder
DRYGLNEG	HLA-C*12:03	3.2329045112078347e-06	2.3393633893414187e-06	not-binder
ILRAAGLL	HLA-C*12:03	0.01763658709824085	0.014324455980315348	not-binder
SIKDILNV	HLA-C*12:03	0.9482158660888672	0.05077432240050942	binder
YDDEDARY	HLA-C*12:03	0.16273707821965216	0.09440321380050012	not-binder
GDGVKGQD	HLA-C*12:03	1.8966002517117887e-05	9.028010318596233e-06	not-binder
MCGPHFCS	HLA-C*12:03	7.227896312542726e-05	7.66966169575347e-05	not-binder
SSHPIFKQ	HLA-C*12:03	0.018219539569690822	0.02864108983328699	not-binder
LLRTRYSQ	HLA-C*12:03	5.8191726202494466e-05	8.076172295099557e-05	not-binder
NKVLKFFN	HLA-C*12:03	5.26901326566076e-05	7.9500548309892e-05	not-binder
NTSDFCIT	HLA-C*12:03	0.0020274922309909014	0.0025269958227349394	not-binder
GGSNKGRE	HLA-C*12:03	6.64209901515278e-06	5.984046218921802e-06	not-binder
REDGVDLE	HLA-C*12:03	3.451577158557484e-05	3.748723551717571e-05	not-binder
SDNNGAVS	HLA-C*12:03	2.1176335178552107e-05	2.3133229525854323e-05	not-binder
GASKRLAR	HLA-C*12:03	0.00022957861292525195	0.00017959498759817963	not-binder
LLALVFEK	HLA-C*12:03	0.0010147485008928925	0.0006307777345423817	not-binder
YGGAPVNR	HLA-C*12:03	0.013139715464785696	0.010555421934641112	not-binder
AELVSRLG	HLA-C*12:03	6.162430672702612e-05	4.191005270464639e-05	not-binder
LRTGRKGL	HLA-C*12:03	0.0008082942476903554	0.0015347707544651633	not-binder
NAAFEVVD	HLA-C*12:03	0.0005893689667573199	0.0004470758512880901	not-binder
QGAIEDSV	HLA-C*12:03	0.0006504238117486238	0.0007156766261698903	not-binder
KITELVKE	HLA-C*12:03	0.002150859278481221	0.0028779479627492476	not-binder
FTGKSSET	HLA-C*12:03	0.019124778732657433	0.018445818797340245	not-binder
PDTETNEA	HLA-C*12:03	2.206739000030211e-05	2.401714018628895e-05	not-binder
RPDMNHVV	HLA-C*12:03	0.2967473417520523	0.3252598455325386	not-binder
VSEDQLAY	HLA-C*12:03	0.4147041790187359	0.2204269641859112	ambiguous
PDRFLQRF	HLA-C*12:03	0.001961080540786497	0.0018430668932772716	not-binder
WKGLCSPA	HLA-C*12:03	7.63259748055134e-05	7.778039160278457e-05	not-binder
EQLSRAIA	HLA-C*12:03	9.496344214312557e-05	9.783523006108092e-05	not-binder
ISVVAKNS	HLA-C*12:03	0.00044589174794964494	0.0002359695879108398	not-binder
AVSIFHEL	HLA-C*12:03	0.9213084816932678	0.06458833560346046	binder
QGYTIERF	HLA-C*12:03	0.3137518554925919	0.1460989735525381	not-binder
YEDWRIDE	HLA-C*12:03	0.0001245833540451713	0.00011375667265275911	not-binder
KPKASRDK	HLA-C*12:03	0.00017438770955777728	0.00016540127588757683	not-binder
TLRPELKK	HLA-C*12:03	0.00028531967327580785	0.0001953227421280143	not-binder
CKAPEQYG	HLA-C*12:03	5.435307787138299e-06	4.8778834109846725e-06	not-binder
GAKILSEH	HLA-C*12:03	0.05465143780456856	0.0620421540676029	not-binder
GDTVISTL	HLA-C*12:03	0.0030500875320285557	0.0016010798922120703	not-binder
DPNVISTI	HLA-C*12:03	0.04469390353187919	0.04855468126786452	not-binder
QTHLLTAI	HLA-C*12:03	0.6082394003868103	0.18884778548657213	binder
EQQEGQLK	HLA-C*12:03	0.00019033181852137204	0.00011868267340966532	not-binder
DAPGKYFY	HLA-C*12:03	0.3572933584451675	0.19240586944035654	not-binder
RGHKGQKS	HLA-C*12:03	1.2320354255734855e-05	1.8063253471924452e-05	not-binder
YLITLNQL	HLA-C*12:03	0.21618160158395766	0.16863358543622237	not-binder
EDFQARRA	HLA-C*12:03	1.3388162460614695e-05	1.16588481921974e-05	not-binder
YEIEYDEE	HLA-C*12:03	0.0002587082432000898	0.0002217393118934093	not-binder
GYTFVVSD	HLA-C*12:03	0.00010790895830723458	0.00017566594666568064	not-binder
VQAGILMA	HLA-C*12:03	0.002636114622146124	0.002552191135171233	not-binder
DAEEGFLP	HLA-C*12:03	2.960659437576396e-05	3.7117169621666834e-05	not-binder
ELLSGGGP	HLA-C*12:03	6.527157656819327e-05	4.765649030875252e-05	not-binder
FVLTDGRT	HLA-C*12:03	0.0029033560887910424	0.004373149187420606	not-binder
HRLEYFPK	HLA-C*12:03	0.0008830656719510443	0.0005542183161190353	not-binder
QKTMKVTG	HLA-C*12:03	6.828370862876909e-06	7.041723328317419e-06	not-binder
LPVIKDTE	HLA-C*12:03	0.00012835166407967335	0.00018334244279123935	not-binder
PGDEVWGV	HLA-C*12:03	0.00015781898837303744	0.00023484545177572403	not-binder
ISLAGSVI	HLA-C*12:03	0.6614195704460144	0.1309130164766232	binder
LDSINDEA	HLA-C*12:03	1.9259253531345166e-05	1.1296833233634442e-05	not-binder
NRLGFETG	HLA-C*12:03	8.243768934335095e-06	6.037955409324351e-06	not-binder
RQNDYFLL	HLA-C*12:03	0.6131445646286011	0.22552533699567773	binder
TVGKGATI	HLA-C*12:03	0.1738073170185089	0.05601232668269805	not-binder
VQRTEVEL	HLA-C*12:03	0.3474267840385437	0.24172424009461727	not-binder
IIACDRDS	HLA-C*12:03	2.38550570429652e-05	1.336670863318147e-05	not-binder
LPESLAAE	HLA-C*12:03	4.1252342089137525e-05	2.7090178020025255e-05	not-binder
EGLDIIFK	HLA-C*12:03	0.0013984886871185153	0.0009667506450615718	not-binder
MLMTFFVL	HLA-C*12:03	0.2674317717552185	0.17337898754675737	not-binder
ARFREARE	HLA-C*12:03	4.586730938171968e-06	2.5664944497126478e-06	not-binder
AAAAAAGV	HLA-C*12:03	0.5414405882358551	0.1880800495625464	ambiguous
IKDELSYS	HLA-C*12:03	0.00010588598743197509	8.408793728995287e-05	not-binder
GDGVQVGA	HLA-C*12:03	8.636120355731691e-06	4.437104731020962e-06	not-binder
NVSINTVT	HLA-C*12:03	0.0061157232543337155	0.009986814426020457	not-binder
AFFARDEL	HLA-C*12:03	0.11622246131300926	0.08891201791144782	not-binder
EVRYSHLD	HLA-C*12:03	5.629608044728229e-05	6.593114658594904e-05	not-binder
AAIHVPTQ	HLA-C*12:03	0.024965047580190004	0.04281428628453023	not-binder
IVNGKKIR	HLA-C*12:03	0.0011818289494840428	0.0012408777066753637	not-binder
LYAARVQL	HLA-C*12:03	0.2459398090839386	0.11431852045771375	not-binder
GHKGQKSR	HLA-C*12:03	1.4846755721009686e-05	1.6226023825285894e-05	not-binder
HSVHPLII	HLA-C*12:03	0.9342612147331237	0.029821828912214344	binder
ERFDGFVV	HLA-C*12:03	0.02842238995945081	0.024357194298844254	not-binder
EGKFIKKV	HLA-C*12:03	0.09132686704397201	0.0866822796393553	not-binder
TLGDSPHW	HLA-C*12:03	0.002112037238839548	0.0025825919806700304	not-binder
ICTDNVKT	HLA-C*12:03	9.357807612104807e-05	0.00011910595360248854	not-binder
GADGAPLG	HLA-C*12:03	0.00016438534112239722	0.00016609141532193742	not-binder
RDPPFYPW	HLA-C*12:03	0.0009727877099066973	0.0007106158867724951	not-binder
EEFMVTSE	HLA-C*12:03	1.8667484846446313e-05	2.481401855056299e-05	not-binder
SMPWYSGL	HLA-C*12:03	0.02583455153508112	0.0333211064125874	not-binder
RGIHTLSA	HLA-C*12:03	0.0045846948400139805	0.005212983862470979	not-binder
ITRSLRDY	HLA-C*12:03	0.6869224965572357	0.21688934810205987	binder
RYLPEYRK	HLA-C*12:03	0.0017553388852320495	0.003342550603419668	not-binder
PKYIKMFV	HLA-C*12:03	0.00734955077059567	0.01104186301538992	not-binder
TEPIAYFV	HLA-C*12:03	0.005967234511626884	0.010657301928424826	not-binder
GNTSGKTW	HLA-C*12:03	0.001091812645609025	0.001279242605215954	not-binder
EHNLRISF	HLA-C*12:03	0.01639964148052968	0.021449314920486705	not-binder
DPNRKLIG	HLA-C*12:03	3.557523159543052e-05	2.8794231416204212e-05	not-binder
YFYSSFSR	HLA-C*12:03	0.01522928944323212	0.018403434652776548	not-binder
IDNIEGRL	HLA-C*12:03	0.03467302709468641	0.056380247110934374	not-binder
QPGDIVLP	HLA-C*12:03	5.729998756578425e-05	3.665516938584349e-05	not-binder
FPDGNEWA	HLA-C*12:03	0.00013712510176446812	0.0001448600635196831	not-binder
SLAGNWLQ	HLA-C*12:03	0.00021240133555693318	0.0002786063407815647	not-binder
PTNLEYAK	HLA-C*12:03	0.0011328637207043356	0.0009681004985307349	not-binder
ILRLDLAG	HLA-C*12:03	3.455143923929427e-05	1.9960209419998868e-05	not-binder
MSPWIIWI	HLA-C*12:03	0.5465960264205932	0.2459530261701385	ambiguous
ASGVVLYW	HLA-C*12:03	0.2983732670545578	0.19506172192369142	not-binder
PRSLYNGL	HLA-C*12:03	0.0005386021337471902	0.00030807485660675567	not-binder
MLRSNAAS	HLA-C*12:03	9.328537043984397e-05	0.00010952595084069609	not-binder
KPKARQFF	HLA-C*12:03	0.06704559177160263	0.058080200451011366	not-binder
QVVKEAME	HLA-C*12:03	0.000252107072446961	0.0002923107713264925	not-binder
PKGADWDE	HLA-C*12:03	2.6227484113405808e-05	2.261613515182644e-05	not-binder
SQDLAARL	HLA-C*12:03	0.2809044476598501	0.22007121736426843	not-binder
EVEFERDA	HLA-C*12:03	5.372062678361544e-05	3.296220975794594e-05	not-binder
ARYTSVID	HLA-C*12:03	2.6638031795300775e-05	3.98626160626097e-05	not-binder
CGEILGAR	HLA-C*12:03	5.108191708131926e-05	4.133656090197886e-05	not-binder
SGKTTMTL	HLA-C*12:03	0.32775132916867733	0.2984089836561247	not-binder
QADTTNTD	HLA-C*12:03	4.1557506119715984e-05	2.976365055699844e-05	not-binder
TEVLVERC	HLA-C*12:03	0.00012520879026851618	0.00016999884489348404	not-binder
NSTARVAC	HLA-C*12:03	0.0054920922819292175	0.0061162895831729115	not-binder
DIADYCDK	HLA-C*12:03	0.00028921388402523005	0.0004153789041904121	not-binder
LGVDAKKS	HLA-C*12:03	0.0001279414354939945	0.00021402378982442367	not-binder
IFNISRCA	HLA-C*12:03	0.00042229552927892656	0.0006241348468211298	not-binder
VVGETPTI	HLA-C*12:03	0.24282333850860596	0.09900149340231029	not-binder
YEPEELGR	HLA-C*12:03	0.005180850019678473	0.004251184513396972	not-binder
QQIADFSN	HLA-C*12:03	5.106698827148648e-05	5.169640660448184e-05	not-binder
PDIDLAMT	HLA-C*12:03	8.239634721576294e-05	0.00010259953386328358	not-binder
FGGIRIED	HLA-C*12:03	9.681787814770359e-05	6.328290563707897e-05	not-binder
TSSNVEYD	HLA-C*12:03	0.00019533579925337107	0.00017510929226786945	not-binder
VSIEEMIE	HLA-C*12:03	0.0006570132631168235	0.0006220436769587718	not-binder
AGAEPAEL	HLA-C*12:03	0.29667736291885377	0.186553123114926	not-binder
TNKEVFVG	HLA-C*12:03	0.00016846227044879923	0.00013043171469100681	not-binder
SVSRLVPG	HLA-C*12:03	8.02673508587759e-05	2.479740565321059e-05	not-binder
IPNRGFLR	HLA-C*12:03	0.0021311425865860657	0.003116710221116756	not-binder
GDSQSSSG	HLA-C*12:03	2.520256094840079e-06	1.9498168455007015e-06	not-binder
HSFVNWKS	HLA-C*12:03	0.03026738096959889	0.046797194655792115	not-binder
RIGIAFAH	HLA-C*12:03	0.010704555112170056	0.011963526257917686	not-binder
SDPLEGAP	HLA-C*12:03	1.914988615681068e-05	1.411769700049001e-05	not-binder
QRRSSGAT	HLA-C*12:03	7.534855404855989e-06	6.665874881065048e-06	not-binder
KTGGFLFP	HLA-C*12:03	0.010958349198335781	0.013812848811027505	not-binder
GDSDGDGA	HLA-C*12:03	1.029248608688249e-05	7.309694282783186e-06	not-binder
GEPCPRTG	HLA-C*12:03	9.427318735788503e-06	1.6082758361450463e-05	not-binder
FEACGLNQ	HLA-C*12:03	9.53187714003434e-06	4.4458754502451235e-06	not-binder
TRPGAVAA	HLA-C*12:03	0.0018473622076271567	0.001769759521705585	not-binder
TFLKKSIR	HLA-C*12:03	0.0004001416247774614	0.00045304048365370057	not-binder
QDWGTYIF	HLA-C*12:03	0.006570019689388573	0.007946270428586161	not-binder
GHAEIESE	HLA-C*12:03	9.914541305988677e-06	5.977695266656162e-06	not-binder
KHAIEKAK	HLA-C*12:03	0.0002664842722879257	0.00020267406415560237	not-binder
VIAATGLR	HLA-C*12:03	0.003815346857300028	0.003534218791828356	not-binder
MKTTYAGT	HLA-C*12:03	2.7273107730252377e-05	2.7862964239162127e-05	not-binder
IRPVLDPA	HLA-C*12:03	0.00037547685205936433	0.0003097932091400994	not-binder
LIRNVKFK	HLA-C*12:03	0.00022950556558498647	0.0001803007888675066	not-binder
LVQARWSF	HLA-C*12:03	0.4058840811252594	0.08754478140037493	not-binder
TNTFKPQM	HLA-C*12:03	0.18904301756992936	0.23733648654578934	not-binder
FNDINYLF	HLA-C*12:03	0.6328012526035309	0.19864912051465755	binder
GDMGQGVP	HLA-C*12:03	9.067692371900193e-06	7.412923131772337e-06	not-binder
GASLPTVK	HLA-C*12:03	0.004992502159439027	0.0017403404823007466	not-binder
LNGVLDYR	HLA-C*12:03	0.0033824651822214947	0.0035720926827192408	not-binder
PEWLASWE	HLA-C*12:03	3.281283653677747e-05	4.881249907524505e-05	not-binder
LSNPKGKL	HLA-C*12:03	0.7425808429718017	0.15532296472413548	binder
VSKLRALN	HLA-C*12:03	0.0015975182584952563	0.0015643342646638986	not-binder
IDKIIFGS	HLA-C*12:03	2.4298786411236505e-05	1.2968021333387304e-05	not-binder
CRKIIRRS	HLA-C*12:03	4.075628737609804e-06	4.14302737200974e-06	not-binder
REMIVPSL	HLA-C*12:03	0.03187398274894804	0.023065692731526883	not-binder
SCIGFRKG	HLA-C*12:03	1.5181362414296018e-05	1.5983698064641535e-05	not-binder
VAALALGA	HLA-C*12:03	0.026989313215017317	0.019422288324421166	not-binder
IFEEAQKI	HLA-C*12:03	0.09210991854779423	0.06573453651346702	not-binder
SDKDKKSG	HLA-C*12:03	1.3687115597349475e-05	8.254047266944378e-06	not-binder
MKLLAPRW	HLA-C*12:03	0.038412735681049526	0.07237569930124274	not-binder
FVIAVTLR	HLA-C*12:03	0.10918196849524975	0.10585702624950331	not-binder
SGLMDLPG	HLA-C*12:03	5.1492987131496194e-05	7.203665150601969e-05	not-binder
TINIYESD	HLA-C*12:03	0.00012155130207247566	0.00015735008260878104	not-binder
LTQLEFKK	HLA-C*12:03	0.0008961208659457043	0.0007460942842212661	not-binder
NFWQMGDT	HLA-C*12:03	6.338150396913988e-05	7.807905469120887e-05	not-binder
ERPFYAFR	HLA-C*12:03	0.0008797866132226773	0.0005644998954907417	not-binder
VVSCLQLI	HLA-C*12:03	0.06808319729752839	0.057019002674173244	not-binder
EGGCQVPI	HLA-C*12:03	0.00010722312217694707	7.453250421904199e-05	not-binder
SEVLAVIY	HLA-C*12:03	0.013110664952546359	0.013711675716338384	not-binder
DLHTAIRG	HLA-C*12:03	4.838932704842591e-05	6.41156639073022e-05	not-binder
QTSEALTE	HLA-C*12:03	4.33978875662433e-05	1.984138513054992e-05	not-binder
HILTKKST	HLA-C*12:03	0.0006357584454235621	0.0005253989879673721	not-binder
NKVFQLEE	HLA-C*12:03	1.4577154706785222e-05	7.983062469989042e-06	not-binder
NDIFNDIF	HLA-C*12:03	0.009539097570814193	0.010147662993436569	not-binder
RHKDLEPL	HLA-C*12:03	0.006302936770953238	0.009124111003908676	not-binder
RGLSAEVI	HLA-C*12:03	0.004109655448701233	0.0030333368990540046	not-binder
GDNVNNKN	HLA-C*12:03	3.4230125334033803e-05	5.797832083653657e-05	not-binder
VVNCMQTD	HLA-C*12:03	4.6361687464013815e-05	5.4431874430759797e-05	not-binder
VELKDGTI	HLA-C*12:03	0.00028324022205197255	0.00029476506705059294	not-binder
VTEIYAAS	HLA-C*12:03	0.00017034987977240234	0.00015921786443754145	not-binder
LPSVVRYL	HLA-C*12:03	0.46569148898124696	0.2093750718045333	ambiguous
RLTEIQQI	HLA-C*12:03	0.14297105018049477	0.16975440602369565	not-binder
QIVITEEY	HLA-C*12:03	0.21719954684376716	0.14842360224856313	not-binder
HDAHNLLV	HLA-C*12:03	0.05768051729974104	0.08080834041840426	not-binder
SLTIEPLA	HLA-C*12:03	0.0004076256493135588	0.0005631402748440289	not-binder
PPQATLPT	HLA-C*12:03	0.0004981949819921283	0.0008610675978522613	not-binder
AESAINIS	HLA-C*12:03	5.03565903272829e-05	4.101776909222141e-05	not-binder
REKAAIEA	HLA-C*12:03	9.943323220795719e-05	0.0001424381173434438	not-binder
NAPEKLAG	HLA-C*12:03	0.0003241597209125757	0.00024333242108722465	not-binder
GHIPINYI	HLA-C*12:03	0.007434700871817768	0.0055936288120674	not-binder
IFYAAGYE	HLA-C*12:03	0.0008077929756836966	0.0008477397755830831	not-binder
YEIRLRRM	HLA-C*12:03	0.006335569103248418	0.0053376749779951915	not-binder
SERIISDE	HLA-C*12:03	2.3653215248486958e-05	1.197357913780762e-05	not-binder
IVNTSGMT	HLA-C*12:03	0.0035285576537717133	0.0040966559196703375	not-binder
CKFLPLYA	HLA-C*12:03	7.827574427210493e-05	7.792892546396503e-05	not-binder
YQPFRDCV	HLA-C*12:03	0.0023576936207973633	0.0018726647302031861	not-binder
PQGSEQDV	HLA-C*12:03	2.835548107213981e-05	3.133122869966603e-05	not-binder
TPTDCVIM	HLA-C*12:03	0.007587499846704304	0.00778808373746321	not-binder
TPDYELLT	HLA-C*12:03	0.001032541596214287	0.00125060478675496	not-binder
LSEERYLQ	HLA-C*12:03	0.00042271764250472187	0.00018280899446657787	not-binder
IHFDYRIA	HLA-C*12:03	0.0010577181379630928	0.0020196520399037134	not-binder
FPSTFSSH	HLA-C*12:03	0.042455780180171133	0.04493367537610024	not-binder
HLAQEFPE	HLA-C*12:03	0.0003015421680174768	0.00048043969559600374	not-binder
LCHGDVLL	HLA-C*12:03	0.029848983185365795	0.04607736479380546	not-binder
PDNYTPAN	HLA-C*12:03	2.2091824394010474e-05	1.4263164119897111e-05	not-binder
KAFLLPLG	HLA-C*12:03	0.0753980778332334	0.14388199359451265	not-binder
RIGIRVCD	HLA-C*12:03	8.709652502147946e-06	3.4850966564314397e-06	not-binder
EMRKERRL	HLA-C*12:03	6.284107239480363e-05	8.557515990042182e-05	not-binder
QLDPMVLG	HLA-C*12:03	8.35524704598356e-05	9.40041385850301e-05	not-binder
VWQGQGAD	HLA-C*12:03	3.545210993252113e-05	2.6292372296221326e-05	not-binder
DHLGDFTC	HLA-C*12:03	1.6252328123300686e-05	2.427060505448331e-05	not-binder
VVDLDIDG	HLA-C*12:03	0.00026108952733920886	0.00027756219515578777	not-binder
AYITLGLT	HLA-C*12:03	0.0004741418902995065	0.0004058711455485063	not-binder
EFSTAWLQ	HLA-C*12:03	2.279083346365951e-05	5.699586299655957e-06	not-binder
SSSSDNQG	HLA-C*12:03	1.0761072542209148e-05	8.78654552160861e-06	not-binder
AQMGIDAL	HLA-C*12:03	0.08104741796851159	0.0787920795167485	not-binder
STFLTLLT	HLA-C*12:03	0.0338133898563683	0.021853330093324935	not-binder
HQQQQPPP	HLA-C*12:03	0.00010116531793755713	0.00010013370983528213	not-binder
AVVEVFQP	HLA-C*12:03	0.002320805296767503	0.0022805732989348054	not-binder
LGNPIDGK	HLA-C*12:03	0.001873528171563521	0.0019739368245701087	not-binder
RDRPQPWF	HLA-C*12:03	0.009509348537540064	0.009506416822771336	not-binder
ISEVEALF	HLA-C*12:03	0.4835980862379074	0.17368963449008026	ambiguous
INEKATGM	HLA-C*12:03	0.1667689430527389	0.2024235448637189	not-binder
HELKEKLA	HLA-C*12:03	2.209710064562387e-05	1.3612498477235263e-05	not-binder
FGALQLLC	HLA-C*12:03	0.0009448744865949265	0.0015325119269621738	not-binder
GCTSVICS	HLA-C*12:03	4.683049337472767e-06	3.853707039961514e-06	not-binder
RIADIDIK	HLA-C*12:03	0.011797888239379972	0.01757665371108089	not-binder
TMAGNGSA	HLA-C*12:03	0.0009202980274494621	0.0013941520734797026	not-binder
IVHLGLED	HLA-C*12:03	0.00012417833422659897	7.850356053112103e-05	not-binder
VEALRFLH	HLA-C*12:03	0.00032365039332944435	0.00017496382890223926	not-binder
ILGSSLTS	HLA-C*12:03	6.629204926866805e-05	8.191237092323138e-05	not-binder
NIVRDMLV	HLA-C*12:03	0.24030377231538297	0.2596032104939881	not-binder
SIVSAVMQ	HLA-C*12:03	0.0014296539782662876	0.0015206972363403448	not-binder
DIKMLVIA	HLA-C*12:03	0.0008398887832299807	0.0007842850579523749	not-binder
HSNSNNEL	HLA-C*12:03	0.8993882656097412	0.05232919392579082	binder
APSHGRED	HLA-C*12:03	1.232632380947507e-05	1.7593631227634818e-05	not-binder
MVSGFPRY	HLA-C*12:03	0.8584107637405396	0.08177049575568116	binder
YFGVGLIV	HLA-C*12:03	0.11112761721014977	0.04806329434179442	not-binder
SLEELQRL	HLA-C*12:03	0.03900781371630728	0.04471640565233571	not-binder
VTNDLRDF	HLA-C*12:03	0.9200371980667115	0.06820712912635096	binder
KTRGWPET	HLA-C*12:03	0.004223059606738388	0.0027400398493225716	not-binder
ARKMGATR	HLA-C*12:03	4.3130244102940195e-05	5.653353141612806e-05	not-binder
PAEIKGPT	HLA-C*12:03	0.00032749452730058693	0.00024120050089821476	not-binder
SLPVKVLS	HLA-C*12:03	0.0007102334591763792	0.0007701111709160282	not-binder
NAVNLTDG	HLA-C*12:03	0.00015888397429080213	0.0001311935145566614	not-binder
ENKLGKII	HLA-C*12:03	0.007420240531791933	0.011733138244720958	not-binder
LCDLVRYN	HLA-C*12:03	0.001357806810119655	0.002381745174449863	not-binder
KGPALSAL	HLA-C*12:03	0.4338881239295006	0.28376324539709635	ambiguous
MTNYCEAL	HLA-C*12:03	0.3197832524776459	0.23280512220393476	not-binder
ASPQVLKA	HLA-C*12:03	0.025653371401131154	0.014148609371088527	not-binder
REIACAVH	HLA-C*12:03	0.0001665381816565059	0.00015628297963783035	not-binder
AGAVIAGG	HLA-C*12:03	4.111392809136305e-05	2.7771947151347047e-05	not-binder
RTCMLARE	HLA-C*12:03	0.0002606039957754547	0.00026396337534649497	not-binder
IPRIINND	HLA-C*12:03	7.546931519755162e-05	7.906451754012465e-05	not-binder
VEASRIAH	HLA-C*12:03	0.0007950529863592238	0.0003749922773168123	not-binder
RKVTLSTR	HLA-C*12:03	8.572097408432455e-05	0.00010321652181590919	not-binder
LPDKECPE	HLA-C*12:03	0.00011183144933966105	0.00020667075452616786	not-binder
NPSSCGAE	HLA-C*12:03	6.438011496356921e-06	3.2914068458552095e-06	not-binder
VLISITVL	HLA-C*12:03	0.17244019601494073	0.12089701352914797	not-binder
RAPLPGQM	HLA-C*12:03	0.7254244446754455	0.23149204501566067	binder
DEEWSVGD	HLA-C*12:03	2.0670586525284308e-05	2.9726580973306006e-05	not-binder
LEELISTL	HLA-C*12:03	0.00389739666134119	0.0024411146347721375	not-binder
PNFSLSGL	HLA-C*12:03	0.00150615367165301	0.0015444678555236247	not-binder
SLVGDEQY	HLA-C*12:03	0.06660569850355387	0.10212251765085399	not-binder
NFEREPKA	HLA-C*12:03	0.00029366156359174057	0.00034246544133920647	not-binder
FKSQLFVE	HLA-C*12:03	0.00015150816034292802	0.00021096563178196726	not-binder
MERKDLLS	HLA-C*12:03	1.5614843960065627e-05	1.0489454780456895e-05	not-binder
VIDDNLFK	HLA-C*12:03	0.06174317449331283	0.09330675106668014	not-binder
LVRIHFVR	HLA-C*12:03	0.0005279804259771481	0.0008373982838726241	not-binder
HRKGLPVR	HLA-C*12:03	0.0004966984648490325	0.000566711556542104	not-binder
AVIIAEEI	HLA-C*12:03	0.16792268976569175	0.15737251367706792	not-binder
PKQQQQQQ	HLA-C*12:03	2.041239260961447e-05	2.2453170984556866e-05	not-binder
KPFRDDMK	HLA-C*12:03	0.0005726778108510189	0.00044328167604324023	not-binder
AHDTVLTS	HLA-C*12:03	1.3836345624440583e-05	6.993576792675579e-06	not-binder
EEHIQELA	HLA-C*12:03	1.692818677838659e-05	1.582638022904077e-05	not-binder
RNGMSAYV	HLA-C*12:03	0.062008564732968806	0.04010831858302822	not-binder
YLGEEVTE	HLA-C*12:03	0.0006450569782828098	0.0007577260344924794	not-binder
GPMLPPAV	HLA-C*12:03	0.12386650666594505	0.1334109569609825	not-binder
ETLVTGKA	HLA-C*12:03	0.00013970343297842192	0.00012133810356623898	not-binder
VGRVVDEN	HLA-C*12:03	8.222161141020478e-05	9.299244110013257e-05	not-binder
YEKPVQVP	HLA-C*12:03	0.00046410982322413473	0.00047569586606600005	not-binder
RKLNAPFG	HLA-C*12:03	1.264458198875218e-05	1.3117552875236246e-05	not-binder
TVDMPKAY	HLA-C*12:03	0.6540617108345032	0.18141473189793092	binder
AGTFKSAP	HLA-C*12:03	6.526967117679306e-05	4.128508844325935e-05	not-binder
LVRGNEQR	HLA-C*12:03	0.00017340571612294297	0.0002715401965152918	not-binder
SCDNLEDV	HLA-C*12:03	4.37617009083624e-05	3.999198001600606e-05	not-binder
EGLKDVYE	HLA-C*12:03	9.42186226893682e-05	6.800772182854304e-05	not-binder
QLGDEVKI	HLA-C*12:03	0.0006436271491111256	0.0006987977228101281	not-binder
LFETHIKA	HLA-C*12:03	0.000572356375050731	0.0004311137634301881	not-binder
ERMILNFG	HLA-C*12:03	9.384730856254463e-06	7.4708408299430605e-06	not-binder
LKSIQLAY	HLA-C*12:03	0.045489979442209005	0.05557066368235119	not-binder
TPLKIKLG	HLA-C*12:03	7.179822678153869e-05	4.470359812515777e-05	not-binder
ARSDELVR	HLA-C*12:03	0.0013416950750979595	0.0017945243190692754	not-binder
RQLSESST	HLA-C*12:03	6.679709235868359e-05	5.860862063762117e-05	not-binder
AWINEVPE	HLA-C*12:03	7.132637310860445e-05	6.79966842930198e-05	not-binder
TFNALIHG	HLA-C*12:03	7.614726364408852e-05	5.307104804732123e-05	not-binder
YAAMFNQI	HLA-C*12:03	0.9771395683288574	0.02260538500258919	binder
CLGIGYAV	HLA-C*12:03	0.0009358594994409941	0.0009641222791723642	not-binder
FNTSLPAA	HLA-C*12:03	0.011279574339278042	0.016180106315182213	not-binder
DLSGILNG	HLA-C*12:03	9.285434607591015e-05	9.734196165982201e-05	not-binder
PLTWYLDG	HLA-C*12:03	2.0567577394103864e-05	1.7369549058203917e-05	not-binder
IPLHKLKC	HLA-C*12:03	3.442201796133304e-05	2.9036889466718274e-05	not-binder
MSQISLLA	HLA-C*12:03	0.026191478641703726	0.0308814328790957	not-binder
QARPLFED	HLA-C*12:03	0.0003360388960572891	0.00026541883364601123	not-binder
[truncated: 34,449 more rows]
