# Supplementary material for: Peptidome Surveillance Across Evolving SARS-CoV-2 Lineages Reveals HLA Binding Conservation in Nucleocapsid Among Variants With Most Potential for T-Cell Epitope Loss in Spike
Source: Front Immunol. 2022 Jun 23;13:918928. doi: 10.3389/fimmu.2022.918928 (PMC9260595; doi:10.3389/fimmu.2022.918928)
Supplement: Supplementary file 3 [file DataSheet_3.zip › rnn_results/HLA-A68_01_predictionsRNN.csv]

peptide	allele	prediction	prediction_std	classification
AAAPGPAGAASPH	HLA-A*68:01	0.02115885723615065	0.023691340965929935	not-binder
AAPATRAAL	HLA-A*68:01	0.0408104108646512	0.04516390052647565	not-binder
ADAPVTQIGF	HLA-A*68:01	0.00517649136018008	0.0029401402026301908	not-binder
AEFAEVSK	HLA-A*68:01	0.3393637120723724	0.1997657692977443	not-binder
AEISQIHQSVTD	HLA-A*68:01	0.01679048947407864	0.027185956149823515	not-binder
AEITPKGR	HLA-A*68:01	0.27088170051574706	0.22420919197060138	not-binder
AGFAGDDAPR	HLA-A*68:01	0.9569159984588623	0.021435838707894478	binder
AGLQFPVGR	HLA-A*68:01	0.881330692768097	0.1202033051066259	binder
AKNKLNDLED	HLA-A*68:01	0.00011622886595432646	6.500500876527044e-05	not-binder
AMVIVALIDRM	HLA-A*68:01	0.004818381066434086	0.0030722159109887854	not-binder
APAGPIVRP	HLA-A*68:01	0.0024180055013857784	0.0009345944742838358	not-binder
APPEYHRK	HLA-A*68:01	0.19853549525141717	0.1707053802024601	not-binder
AQYEDIANR	HLA-A*68:01	0.9194523572921753	0.0917258526121594	binder
ASADISLERL	HLA-A*68:01	0.5937590718269348	0.2483961768697759	ambiguous
ASLEAAIADAEQR	HLA-A*68:01	0.8892786145210266	0.04707215045543828	binder
ASSYIAHLR	HLA-A*68:01	0.9970877647399903	0.0011766316115867535	binder
ATIALMIQR	HLA-A*68:01	0.9983158469200134	0.0009617204396465531	binder
ATIDGSVNPK	HLA-A*68:01	0.9994290947914124	0.00022425459542163234	binder
ATSEASAITRT	HLA-A*68:01	0.1970936557278037	0.20393860212638393	not-binder
AVYDFFIGR	HLA-A*68:01	0.9986537098884583	0.0011648248297116911	binder
DAEAWFTSR	HLA-A*68:01	0.984791350364685	0.011800177225635663	binder
DAGTIAGLNVLR	HLA-A*68:01	0.9981858730316162	0.0009463375544990662	binder
DANGNSFATRI	HLA-A*68:01	0.22884705066680908	0.1837388198090151	not-binder
DAWEPKVLR	HLA-A*68:01	0.9977558016777038	0.0012521388630332116	binder
DAWLPGEATR	HLA-A*68:01	0.9948631525039673	0.003121864305862467	binder
DFFTSGSPEETAFR	HLA-A*68:01	0.8707051038742065	0.16779776323784773	binder
DIIGPMPAK	HLA-A*68:01	0.9966185688972473	0.0009432402203187855	binder
DIISDTSGDFRK	HLA-A*68:01	0.9978074550628662	0.0008421113587571044	binder
DIQGHPFFR	HLA-A*68:01	0.9973917841911316	0.0008111384316174995	binder
DLALSFRVGAR	HLA-A*68:01	0.9535780668258667	0.027266701047431032	binder
DLFDPIIEDR	HLA-A*68:01	0.9909472227096557	0.011004783669140917	binder
DLGEEHFK	HLA-A*68:01	0.9181663870811463	0.12458681899651976	binder
DSFQKVILR	HLA-A*68:01	0.9978478431701661	0.0006633774900618463	binder
DSFTGPRRR	HLA-A*68:01	0.9850822925567627	0.006924820092095196	binder
DSTLIMQLLR	HLA-A*68:01	0.9946033716201782	0.0017101862892137166	binder
DTISPYSRMKR	HLA-A*68:01	0.9950587034225464	0.0036271941046492977	binder
DTYPALPPSAR	HLA-A*68:01	0.9993479490280152	0.0004330141496263663	binder
DVFYLQPER	HLA-A*68:01	0.9974472641944885	0.0021677549708497518	binder
DVQGALVNLR	HLA-A*68:01	0.9991485834121704	0.00033487740671231706	binder
DVVKLTKNSK	HLA-A*68:01	0.9931957125663757	0.002336633438923185	binder
DVYDAFPPLR	HLA-A*68:01	0.9992061138153077	0.0005452024423176987	binder
DVYRATFGDNKR	HLA-A*68:01	0.9948658466339111	0.0040520194994328115	binder
DYFDYSRSDYEHSR	HLA-A*68:01	0.5778695181012153	0.25575058263597583	ambiguous
DYNVTANSK	HLA-A*68:01	0.6657268196344376	0.2647907537024443	binder
EAAAGTGGVMTGR	HLA-A*68:01	0.9989332795143128	0.0009636100754608997	binder
EAAGTEWDPGASPR	HLA-A*68:01	0.9945555686950683	0.005511055090603089	binder
EAANLSHAAAQR	HLA-A*68:01	0.9989224195480346	0.0007762910861347813	binder
EAAPSPLQPALR	HLA-A*68:01	0.9981050372123719	0.0013131276945483835	binder
EAAYIGSMR	HLA-A*68:01	0.9977160573005677	0.0013068774077822358	binder
EAFLVNSDLTLR	HLA-A*68:01	0.9979868054389953	0.0010352499885731372	binder
EAFTSEHWLVR	HLA-A*68:01	0.9929331183433533	0.008279885705606017	binder
EAFYIKDPK	HLA-A*68:01	0.9904547095298767	0.0051603334414010976	binder
EAGRFGQGAHHGLS	HLA-A*68:01	0.015684701688587665	0.011618500909099905	not-binder
EAIGPSTIR	HLA-A*68:01	0.9980045795440674	0.0014053914931145093	binder
EAILLEIPRL	HLA-A*68:01	0.37287128493189814	0.2983588626714748	ambiguous
EAPIISNSER	HLA-A*68:01	0.9948094964027405	0.005002362061320149	binder
EASPASGPRHLM	HLA-A*68:01	0.3209744680672884	0.2545407290970656	not-binder
EAWASKDATYTSAR	HLA-A*68:01	0.9918733596801758	0.0038602024253916725	binder
EAYNPSDGTWLR	HLA-A*68:01	0.9993185758590698	0.0002705980517401262	binder
EIAPDIRGR	HLA-A*68:01	0.9982967257499695	0.001149567615648153	binder
EIAQLKKDQR	HLA-A*68:01	0.9914962172508239	0.005820959299351571	binder
EIFPPEDKKAIR	HLA-A*68:01	0.9978129029273987	0.001045956191034248	binder
EIFPVDLQKKAGR	HLA-A*68:01	0.9956238985061645	0.0032414223387926596	binder
EIIAKEEQR	HLA-A*68:01	0.9979352831840516	0.0008805579128703689	binder
EIISERTKPR	HLA-A*68:01	0.9948276281356812	0.002457492208689747	binder
EIPENFTTR	HLA-A*68:01	0.997139322757721	0.0024793662711993796	binder
EIPTFQPLLK	HLA-A*68:01	0.9957201838493347	0.0010052607715648938	binder
EISSPAVER	HLA-A*68:01	0.9980880618095398	0.0011067821584888823	binder
EITALAPSTMK	HLA-A*68:01	0.9981884837150574	0.0007130657598516876	binder
EIVKDLAKPR	HLA-A*68:01	0.9958101868629455	0.002725878614002619	binder
EIVSRVSKR	HLA-A*68:01	0.9943373799324036	0.001579826580886204	binder
EIWKTDTKGR	HLA-A*68:01	0.9799286603927613	0.01593946451066557	binder
EIYDRREYSRF	HLA-A*68:01	0.710430520772934	0.14776970833633896	binder
EIYDRREYSR	HLA-A*68:01	0.9929422020912171	0.004298688591716389	binder
ELALIYGTPR	HLA-A*68:01	0.9932580828666687	0.005224555645679923	binder
ELFRPKDPQGR	HLA-A*68:01	0.949625039100647	0.0852028114980056	binder
ELMGYIMGK	HLA-A*68:01	0.996017324924469	0.002824968529037129	binder
ELSDLHAHK	HLA-A*68:01	0.9959359765052795	0.00279286434193791	binder
ELYNAPEGR	HLA-A*68:01	0.9898715376853943	0.009638507384436529	binder
EMTGYVVTR	HLA-A*68:01	0.9965038895606995	0.0033904444676093205	binder
ENAPLAKR	HLA-A*68:01	0.9945643305778503	0.003608058811610072	binder
ESAPKASLR	HLA-A*68:01	0.9967727184295654	0.002500987858354809	binder
ESAPVHNSF	HLA-A*68:01	0.66236110329628	0.2975812996484551	binder
ESAYNAFNR	HLA-A*68:01	0.9978265404701233	0.001327338717759975	binder
ESFETTFGPKSQR	HLA-A*68:01	0.997215461730957	0.002305381054321209	binder
ESFGPQPISRL	HLA-A*68:01	0.968941581249237	0.030013538227677883	binder
ESMLTPPIAR	HLA-A*68:01	0.9979415893554687	0.0013692142178602905	binder
ESNFISGAGILR	HLA-A*68:01	0.9991988778114319	0.0006652547140837183	binder
ESVGKGAVHDVKD	HLA-A*68:01	0.09496286734938622	0.0530865973485713	not-binder
ESVHGKPSVVYR	HLA-A*68:01	0.9969994306564331	0.0020576055689475667	binder
ESYSIYVYK	HLA-A*68:01	0.9985496401786804	0.002031752010839679	binder
ETALIDRTGR	HLA-A*68:01	0.9966992259025573	0.002019403153002247	binder
ETALNSKAYK	HLA-A*68:01	0.9983264565467834	0.0007324225750438007	binder
ETAVFINISR	HLA-A*68:01	0.9989936709403991	0.0005654837504801685	binder
ETFNSITKRR	HLA-A*68:01	0.9975537538528443	0.001994728949937275	binder
ETFPEAYKPTVY	HLA-A*68:01	0.986677098274231	0.004857129431194814	binder
ETFQFILGK	HLA-A*68:01	0.9984930038452149	0.00047152818113915904	binder
ETFSGVYKKLT	HLA-A*68:01	0.8709415435791016	0.10452524001039692	binder
ETFSYPDFLR	HLA-A*68:01	0.9992784023284912	0.000675182841504802	binder
ETIDVHSGY	HLA-A*68:01	0.9949336171150207	0.0021692122534065048	binder
ETIELSPTGRPKR	HLA-A*68:01	0.9987144589424133	0.0006533864350936686	binder
ETIPSFTGR	HLA-A*68:01	0.999366307258606	0.00027272959502103297	binder
ETLGPKPAAR	HLA-A*68:01	0.9989949941635132	0.00040341052457403215	binder
ETLMETHER	HLA-A*68:01	0.9958865523338318	0.002898721686617997	binder
ETLPPVGVNR	HLA-A*68:01	0.999515700340271	0.0002686174015778027	binder
ETMSPGVFSR	HLA-A*68:01	0.9991883635520935	0.0007277881599586463	binder
ETPDPSGGFR	HLA-A*68:01	0.9976379036903381	0.0013204792354714302	binder
ETPITSVPR	HLA-A*68:01	0.9981926918029785	0.0009172969520970047	binder
ETPQSLAFTR	HLA-A*68:01	0.9980133891105651	0.001133987968030729	binder
ETQPGRLLGR	HLA-A*68:01	0.9983124017715455	0.0010522829192802616	binder
ETVEDIAAR	HLA-A*68:01	0.99916170835495	0.0006983503308073852	binder
ETVPAFSER	HLA-A*68:01	0.9989248394966126	0.0007221187866762128	binder
ETYEEIYKSTKR	HLA-A*68:01	0.9992031216621399	0.0004578817492801031	binder
ETYTAYLIETR	HLA-A*68:01	0.9987253069877624	0.0012732534063749803	binder
EVASYQPLQR	HLA-A*68:01	0.9992102026939392	0.00037823042225587953	binder
EVESLTAAR	HLA-A*68:01	0.9960395932197571	0.0016874922031610699	binder
EVFFSEKIYK	HLA-A*68:01	0.9952388167381286	0.0047490974656721205	binder
EVFGQITER	HLA-A*68:01	0.9994487762451172	0.0003697572608530671	binder
EVFGVTDNPR	HLA-A*68:01	0.9990686178207397	0.00045891059925731346	binder
EVFKDKPEAR	HLA-A*68:01	0.9983083128929138	0.0007302846557407719	binder
EVGPEGALGK	HLA-A*68:01	0.9976123571395874	0.00197530434910439	binder
EVGTASPMAR	HLA-A*68:01	0.9976350665092468	0.0009961149099320364	binder
EVINKNVTEK	HLA-A*68:01	0.9984396696090698	0.0011569882835104981	binder
EVKRPGESLR	HLA-A*68:01	0.9945226192474366	0.0027127416160390968	binder
EVLEQSAQTLR	HLA-A*68:01	0.9991024374961853	0.00035220807062960374	binder
EVLEYNAIGGKYNR	HLA-A*68:01	0.9597759962081909	0.05562312496210375	binder
EVLNKHSLSGR	HLA-A*68:01	0.9913152694702149	0.00791997204787606	binder
EVNIPTDLR	HLA-A*68:01	0.9975056648254395	0.001412147662927669	binder
EVPAAYQTPK	HLA-A*68:01	0.9951541543006897	0.0025809227470934715	binder
EVPEGGLVPK	HLA-A*68:01	0.9971189618110656	0.0025083729257949494	binder
EVPSEIEVPR	HLA-A*68:01	0.9971542000770569	0.0007380685907221409	binder
EVPSFTMGR	HLA-A*68:01	0.9971392035484314	0.0019894410429394066	binder
EVQVVNTER	HLA-A*68:01	0.997860848903656	0.0006424323958919413	binder
EVVDSNPYSR	HLA-A*68:01	0.9993575811386108	0.0003239849710411025	binder
EVVRTIKER	HLA-A*68:01	0.9961859107017517	0.0020083691978083234	binder
EVVSGSGLTR	HLA-A*68:01	0.9990127682685852	0.0004372389435793932	binder
EVYNIIKKESNR	HLA-A*68:01	0.9975020289421082	0.002420582284014436	binder
EVYPFGIVGM	HLA-A*68:01	0.9799863338470459	0.01638763730885768	binder
EVYTDHGRPGKIHR	HLA-A*68:01	0.9779460668563843	0.03609520223525378	binder
EVYVEVAYPR	HLA-A*68:01	0.9985174894332886	0.001064112126627052	binder
FEDENFILK	HLA-A*68:01	0.546198719739914	0.2515221006377687	ambiguous
FEPAKGGEK	HLA-A*68:01	0.02683225367218256	0.013976083326700481	not-binder
FEVDTVAP	HLA-A*68:01	0.00217610455583781	0.002214362011339766	not-binder
FLASVSTVLTSK	HLA-A*68:01	0.9608814716339111	0.0438264406661707	binder
FLSAVFFAK	HLA-A*68:01	0.9930521011352539	0.0019553993866942942	binder
FNEKSKEL	HLA-A*68:01	0.001029268151614815	0.0003583482747686765	not-binder
FPAGVPVSER	HLA-A*68:01	0.9952774524688721	0.002700097296244949	binder
FSFSKTPKR	HLA-A*68:01	0.9952415585517883	0.00303612247306536	binder
FSNDVIRKR	HLA-A*68:01	0.9969662070274353	0.0018853586027397168	binder
FSPVGSVL	HLA-A*68:01	0.011788497632369398	0.006114308571272861	not-binder
FSSGETATYR	HLA-A*68:01	0.9957245707511901	0.0008926747514114969	binder
FSSSEKIKD	HLA-A*68:01	0.0029937337734736503	0.002058565642144944	not-binder
FSTTAVSAR	HLA-A*68:01	0.9953283667564392	0.0009184067894869389	binder
FSWSISLR	HLA-A*68:01	0.9917811393737793	0.007130401671623462	binder
FTASGEAEAR	HLA-A*68:01	0.9981597900390625	0.0019627864750976437	binder
FTKFVDEGKATVR	HLA-A*68:01	0.9978825569152832	0.0011864708205698267	binder
FTQKPGFPK	HLA-A*68:01	0.9959781885147094	0.002313311187017913	binder
FTYDPWIGK	HLA-A*68:01	0.9992753982543945	0.0003398149705739826	binder
FTYMNPAQR	HLA-A*68:01	0.9991264939308167	0.0005710654157056655	binder
FVFDRQTGHKK	HLA-A*68:01	0.9980845332145691	0.0010302400240118194	binder
FVFGLPLER	HLA-A*68:01	0.9987080812454223	0.0005581708323549808	binder
GAVHDVKDVLDS	HLA-A*68:01	0.0026787986978888513	0.0018498071538705391	not-binder
GDLGIEIPAEK	HLA-A*68:01	0.2895150527358055	0.1753303318999271	not-binder
GGLPERSVSL	HLA-A*68:01	0.007309055305086076	0.007829596869995027	not-binder
GILAADESTGSIAK	HLA-A*68:01	0.7156325578689575	0.19968869886578922	binder
GLSPGVSVRS	HLA-A*68:01	0.0013368248859478627	0.0011988155025905753	not-binder
GPHGVSPGPATTYR	HLA-A*68:01	0.6040697991847992	0.3353944547091308	ambiguous
GTVELGPKR	HLA-A*68:01	0.9864765405654907	0.023135167869177083	binder
GVANALAHR	HLA-A*68:01	0.9971074819564819	0.0011498237928168928	binder
GVSPVITVR	HLA-A*68:01	0.9988068819046021	0.0009261326659943775	binder
GVSSVIHPK	HLA-A*68:01	0.9971910834312439	0.001418297490636064	binder
GVVDSDDLPLNVSR	HLA-A*68:01	0.9903133392333985	0.00996652781706906	binder
GVVDSEDIPLNLSR	HLA-A*68:01	0.9482993364334107	0.07284723426213839	binder
GYISPYFINTSK	HLA-A*68:01	0.6669476509094239	0.18240205358186995	binder
GYSFTTTAER	HLA-A*68:01	0.8936347484588623	0.09564905667554124	binder
HAVVVGVYR	HLA-A*68:01	0.9971110582351684	0.00165115198464492	binder
HIAVGSPGR	HLA-A*68:01	0.9943118095397949	0.0031349036139163003	binder
HLPETKFSEL	HLA-A*68:01	0.15338751589879393	0.18952048749299813	not-binder
HLQLAIRNDEELNK	HLA-A*68:01	0.09296739362180233	0.13052547649304547	not-binder
HLVDEPQNLIK	HLA-A*68:01	0.8762203693389893	0.11286349801470791	binder
HPSKVVITRL	HLA-A*68:01	0.10882920231670141	0.1397970680737225	not-binder
HQGVMVGMGQK	HLA-A*68:01	0.3830397218465805	0.2274045091177088	not-binder
HSAVGQGVPR	HLA-A*68:01	0.9977410316467286	0.001055030266340295	binder
HSLSLEAPRLH	HLA-A*68:01	0.03308263048529625	0.017746634423382535	not-binder
HSMDFVAYR	HLA-A*68:01	0.9990350127220153	0.00029857934896227996	binder
HTGPQQDPRL	HLA-A*68:01	0.029719890095293522	0.015356513835444634	not-binder
HTIPIPVAR	HLA-A*68:01	0.9997716426849366	0.00015686825285642352	binder
HVHGLPVTR	HLA-A*68:01	0.998887586593628	0.0007828816901506657	binder
HVPEGQTIKGR	HLA-A*68:01	0.9965046286582947	0.001757399598714622	binder
HVPYGVAQTPR	HLA-A*68:01	0.9964370489120483	0.0026221516745716443	binder
HVTLHVHEP	HLA-A*68:01	0.004165479401126504	0.003801350812364438	not-binder
HVYDGKFLAR	HLA-A*68:01	0.9995671272277832	0.00021698324971382725	binder
HVYDGKFLARVE	HLA-A*68:01	0.5951731368899346	0.25840909923250943	ambiguous
HVYDGKFLARVER	HLA-A*68:01	0.9890336990356445	0.016775014378430847	binder
IAPTGHSL	HLA-A*68:01	0.06473387032747269	0.06755745583923882	not-binder
IDERAINKK	HLA-A*68:01	0.07629379481077195	0.07845184905157795	not-binder
IDQKIVER	HLA-A*68:01	0.5072328269481658	0.18450421993491173	ambiguous
IEHGIITNWDDMEK	HLA-A*68:01	0.4529531091451645	0.17129224912341331	ambiguous
IGAEVYHNLK	HLA-A*68:01	0.8877813339233398	0.02947530060534753	binder
IGGIGTVPVGR	HLA-A*68:01	0.894758689403534	0.0981899887155556	binder
IIHEIAVLEL	HLA-A*68:01	0.08572814539074898	0.07201267730497458	not-binder
ILIDPFHK	HLA-A*68:01	0.9209137916564941	0.05635711291159536	binder
ISPSRTEAL	HLA-A*68:01	0.0281468125525862	0.029422920339516562	not-binder
ISPTGHSL	HLA-A*68:01	0.01723638440016657	0.01640144238436027	not-binder
ISSSSFSR	HLA-A*68:01	0.9829278945922851	0.010017385825224014	binder
ISVYYNEATGGK	HLA-A*68:01	0.9017594575881958	0.0924789363913722	binder
ITFDVAPSRL	HLA-A*68:01	0.9207267761230469	0.0980902128930118	binder
ITPSYVAFTPEGER	HLA-A*68:01	0.38233060836791993	0.14176094952236137	not-binder
ITPTGTHPL	HLA-A*68:01	0.04816214460879564	0.031197576924624913	not-binder
IVFPETSQPR	HLA-A*68:01	0.9982551813125611	0.0008080278763723706	binder
IVLVYITYHW	HLA-A*68:01	0.013415643700864167	0.007595577303823647	not-binder
IWHHTFYNELR	HLA-A*68:01	0.6616429030895233	0.21005292041895432	binder
KAANVLITR	HLA-A*68:01	0.9901344180107117	0.006684358376303708	binder
KAPAPRPSL	HLA-A*68:01	0.021707945480011405	0.024496127389372343	not-binder
KAPSAARSL	HLA-A*68:01	0.003949727286817506	0.00401521819114374	not-binder
KASAALSVPR	HLA-A*68:01	0.9514331579208374	0.020198696303084723	binder
LADIMAKR	HLA-A*68:01	0.9108325481414795	0.09481960441520058	binder
LAPERRSTL	HLA-A*68:01	0.025261730258353054	0.03214941931224237	not-binder
LDIEIATYR	HLA-A*68:01	0.9310686469078064	0.05362128969617028	binder
LEDALQQAKED	HLA-A*68:01	0.0010032028221758083	0.0006353093189336631	not-binder
LEEALQQAKED	HLA-A*68:01	0.0010904992464929818	0.0004938984343660564	not-binder
LFHPSNVEM	HLA-A*68:01	0.011261392966844141	0.008754176976240058	not-binder
LGEYGFQNALIVR	HLA-A*68:01	0.3724574640393257	0.2770093121325888	ambiguous
LGGSRGAPGL	HLA-A*68:01	0.0008844001713441685	0.000404743288309552	not-binder
LGPHERSPALR	HLA-A*68:01	0.16965926331467926	0.19737113189221547	not-binder
LHVDPENFR	HLA-A*68:01	0.5345755457878113	0.2579418527816727	ambiguous
LISWYDNEFGYSNR	HLA-A*68:01	0.7584453821182251	0.2383606782455375	binder
LLEGEESR	HLA-A*68:01	0.26740849651396276	0.1643263045536179	not-binder
LLLPGELAK	HLA-A*68:01	0.32299019694328307	0.1927733447295003	not-binder
LLVVYPWTQR	HLA-A*68:01	0.8638012170791626	0.09237738626702507	binder
LPMQGNPPR	HLA-A*68:01	0.9671854496002197	0.013436937229989522	binder
LPSPSHVGPI	HLA-A*68:01	0.001444121623353567	0.0007885989993062588	not-binder
LQAEIEGLK	HLA-A*68:01	0.2206826400011778	0.18166911662278318	not-binder
LQDAEIAR	HLA-A*68:01	0.3544775113463402	0.2501319258404339	not-binder
LRVDPVNFK	HLA-A*68:01	0.4163319692015648	0.27496831651558107	ambiguous
LSELEAALQR	HLA-A*68:01	0.7710497975349426	0.10955456867706176	binder
LVAPGLSARK	HLA-A*68:01	0.9931482553482056	0.0032685617510333754	binder
LVFPSEIVGK	HLA-A*68:01	0.9982265949249267	0.0009238131807434515	binder
LVGPVPAGR	HLA-A*68:01	0.991177213191986	0.0079067197823366	binder
LVINGNPITIFQER	HLA-A*68:01	0.9644098877906799	0.028852991167688795	binder
LVNEVTEFAK	HLA-A*68:01	0.9912363529205322	0.006518158809537232	binder
LVQAFQFTDK	HLA-A*68:01	0.6148617446422577	0.18949449090884649	binder
LVQEQPLPEP	HLA-A*68:01	0.0009473206999246031	0.0007692105938777726	not-binder
LVSESSDVLPK	HLA-A*68:01	0.9283771872520447	0.07394236642302097	binder
LVVYPWTQR	HLA-A*68:01	0.9932463884353637	0.006402095462954477	binder
MAAAGAAVARS	HLA-A*68:01	0.5858207046985626	0.26724939378776885	ambiguous
MAAEEEAAAGGKVL	HLA-A*68:01	0.05039676914457232	0.07658642923079341	not-binder
MAGPGGLAR	HLA-A*68:01	0.9949874401092529	0.0020474617957180457	binder
MAPERVASL	HLA-A*68:01	0.48305746614933015	0.34816972080058034	ambiguous
MFLSFPTTK	HLA-A*68:01	0.970851731300354	0.03346585016201184	binder
MHKAELVK	HLA-A*68:01	0.14356360584497452	0.1616681858006129	not-binder
MSYEPNKDPYGSMR	HLA-A*68:01	0.9919463276863099	0.0031944099387482792	binder
MTEGGVVLR	HLA-A*68:01	0.9943625450134277	0.003416213637007083	binder
MTNLPAVGR	HLA-A*68:01	0.9984660983085633	0.001255696284017092	binder
MTPPVNPSR	HLA-A*68:01	0.9986186027526855	0.0008235678478346146	binder
MTQDAQNALRR	HLA-A*68:01	0.9979753494262695	0.001126851744846432	binder
MVGPPGTGK	HLA-A*68:01	0.9951242566108703	0.0048113819443208975	binder
MVQQLGKA	HLA-A*68:01	0.008169048512354494	0.008563140084782693	not-binder
MVVETEPSSAQR	HLA-A*68:01	0.9985837459564209	0.0010034122325286565	binder
MVWEGYNVVR	HLA-A*68:01	0.9972186207771301	0.0018486890119728304	binder
NAAFSANER	HLA-A*68:01	0.9945773959159852	0.0012859654646948328	binder
NAPWAVTSL	HLA-A*68:01	0.2583358304575086	0.2619242501068313	not-binder
NATYVQPRR	HLA-A*68:01	0.9891771674156189	0.0066753210410342295	binder
NIPEKTTAL	HLA-A*68:01	0.11314746923744678	0.09182501614322651	not-binder
NIQVNNISI	HLA-A*68:01	0.00162576591828838	0.0009422701409510383	not-binder
NLLSVAYK	HLA-A*68:01	0.8516896605491638	0.176447493248973	binder
NLYEHHHSAHLR	HLA-A*68:01	0.9579769968986511	0.04377348072405747	binder
NSPDISATR	HLA-A*68:01	0.993829607963562	0.0033534503663063173	binder
NSSYFVEWIPNNVK	HLA-A*68:01	0.6070222616195678	0.14930163884836326	binder
NTSPYSVQQR	HLA-A*68:01	0.9990180253982544	0.00048437582374003435	binder
NTVEFLWDPAKR	HLA-A*68:01	0.9959882140159607	0.002333907021172763	binder
NTVGQLAEGGYPLR	HLA-A*68:01	0.9816794753074646	0.03276624770691425	binder
NVAEKNWYPR	HLA-A*68:01	0.9967033267021179	0.0011044353339613267	binder
NVIEPSFGLGR	HLA-A*68:01	0.9994846820831299	0.00023464336537910892	binder
NVKFIQEKK	HLA-A*68:01	0.9857796669006348	0.009997746400105556	binder
NVKVDPEIQ	HLA-A*68:01	0.031044495292007923	0.03711555074371576	not-binder
NVYETTEFDQLR	HLA-A*68:01	0.9972406506538392	0.0020365817424195876	binder
NVYPSKPLTK	HLA-A*68:01	0.9990723252296447	0.00030561573150780086	binder
PAISPSKR	HLA-A*68:01	0.6242707669734955	0.2624740688456693	ambiguous
PAKAIGHR	HLA-A*68:01	0.5963650569319725	0.26842957055459954	ambiguous
PFVLSCQADVAA	HLA-A*68:01	0.0001954438359462074	0.00017768210932041033	not-binder
PGLARQAPKPRKQ	HLA-A*68:01	0.005084279633592814	0.003708409354207465	not-binder
PPYTVVYFPVRGR	HLA-A*68:01	0.6732506692409516	0.25443213838374334	binder
PRNPVNKR	HLA-A*68:01	0.11848262324929237	0.13318907467757715	not-binder
PRTSEIYVHR	HLA-A*68:01	0.3904430568218231	0.1401159759076733	not-binder
QAADKIHSSFR	HLA-A*68:01	0.9975621700286865	0.0009475746854832146	binder
QITAVIINR	HLA-A*68:01	0.9976154208183289	0.001960979897375387	binder
QLAQFHFTNR	HLA-A*68:01	0.98741055727005	0.011073679679107773	binder
QPTDVVKVR	HLA-A*68:01	0.9198795914649963	0.07296228242298479	binder
QTQGPPDYPR	HLA-A*68:01	0.9695115566253663	0.03933058787469925	binder
QVFKPPPEGTR	HLA-A*68:01	0.9951675057411193	0.0023927640879234905	binder
QVVPVSSHR	HLA-A*68:01	0.9982686042785645	0.0007035070184239162	binder
RNVSTGDVNVE	HLA-A*68:01	0.0005822279083076865	0.0002411593280872771	not-binder
RVDPVNFK	HLA-A*68:01	0.973367702960968	0.01984303629609786	binder
RVEYHFLSPYVSPK	HLA-A*68:01	0.09402332119643689	0.1019310709993823	not-binder
SAASTALER	HLA-A*68:01	0.9943326711654663	0.0020808970856864596	binder
SADTLWGIQK	HLA-A*68:01	0.7802057206630707	0.25593383389824037	binder
SAFASSLVDPEVDQ	HLA-A*68:01	0.00529689114773646	0.004956837810883965	not-binder
SAGPKTPGGR	HLA-A*68:01	0.8495627403259277	0.07381195780443059	binder
SAISYINQR	HLA-A*68:01	0.9992172837257385	0.00038417206819484697	binder
SAPSRATAL	HLA-A*68:01	0.1263434977736324	0.18873158285885996	not-binder
SAPVGVTAL	HLA-A*68:01	0.15436091748997569	0.2560345580469627	not-binder
SDSAQGSESHSL	HLA-A*68:01	0.0007932532695122063	0.0005117467197997312	not-binder
SIFDKNHER	HLA-A*68:01	0.9975122332572937	0.001218239547201212	binder
SIPEKNRPL	HLA-A*68:01	0.06431896616704762	0.09682081676935174	not-binder
SIPGGYNAL	HLA-A*68:01	0.027728866040706634	0.022165406414066408	not-binder
SIYLHDQNPDAALR	HLA-A*68:01	0.8469796895980835	0.1506504078660541	binder
SLDMDSIIAEVK	HLA-A*68:01	0.45714845359325407	0.24975500864684463	ambiguous
SLGSVQAPSYGAR	HLA-A*68:01	0.5990065306425094	0.22137760488244046	ambiguous
SLHTLFGDK	HLA-A*68:01	0.3952853947877884	0.18086159287965456	not-binder
SLPAPVAQR	HLA-A*68:01	0.9870006322860718	0.007365050355401623	binder
SLPDFPAAAK	HLA-A*68:01	0.9842941641807557	0.014383307701057552	binder
SLYYYIQQDTK	HLA-A*68:01	0.5477014213800431	0.2501226959766826	ambiguous
SSIDISQSR	HLA-A*68:01	0.9986740708351135	0.0007886699902920625	binder
SSPAPRTAL	HLA-A*68:01	0.013336703856475651	0.019353144473365943	not-binder
SSPQPGSAL	HLA-A*68:01	0.0034279558109119534	0.004158111575941235	not-binder
SSSKTTWPR	HLA-A*68:01	0.991157066822052	0.004557601751966939	binder
STAPAQLGK	HLA-A*68:01	0.9988619208335876	0.00040059416168747606	binder
STFRESFKK	HLA-A*68:01	0.9946381449699402	0.002754235153765965	binder
STFSTNYR	HLA-A*68:01	0.9980798840522767	0.0005874318841191628	binder
STISEVLGR	HLA-A*68:01	0.9993528604507447	0.00031351083887676674	binder
STKFPAYER	HLA-A*68:01	0.9972350120544433	0.0017531250703670582	binder
STPDFGFGGQKR	HLA-A*68:01	0.9982406616210937	0.0017513386434208425	binder
STPSDINSPR	HLA-A*68:01	0.9925805926322937	0.0033995255442115986	binder
STVPVNTNR	HLA-A*68:01	0.9993525743484497	0.00030037611323396727	binder
SVAALTSKR	HLA-A*68:01	0.9986937284469605	0.0006149934386331766	binder
SVAGLARLG	HLA-A*68:01	0.23507579267024994	0.19604443050151504	not-binder
SVFDAYVLPK	HLA-A*68:01	0.9981231689453125	0.0014441815053967133	binder
SVFEDPVISK	HLA-A*68:01	0.9994011282920837	0.00042748897118538126	binder
SVFGSGNTGR	HLA-A*68:01	0.9992420673370361	0.00045826475960495115	binder
SVFLYQSLR	HLA-A*68:01	0.9941152930259705	0.003302158394095541	binder
SVIGAREER	HLA-A*68:01	0.996344017982483	0.002091872921146443	binder
SVPEAQSAL	HLA-A*68:01	0.03514496460556984	0.017017360766917566	not-binder
SVPLAATSM	HLA-A*68:01	0.06273548658937216	0.07480532229491652	not-binder
SVPPPPAVGR	HLA-A*68:01	0.9984429240226745	0.0007565243245430073	binder
SVSPPQEARL	HLA-A*68:01	0.4574435085058212	0.333927991088601	ambiguous
SVTEQGAELSNEER	HLA-A*68:01	0.9175967335700989	0.12646607547140715	binder
SVVAVPLPLHR	HLA-A*68:01	0.998922610282898	0.00016320888759719897	binder
TAAPAYGLPK	HLA-A*68:01	0.9967471837997437	0.0008353298953971577	binder
TAFQEALDAAGDK	HLA-A*68:01	0.8602276921272278	0.10531525291452082	binder
TAPTGHTL	HLA-A*68:01	0.07917469698004424	0.11853063532709629	not-binder
TATPQQAQEVHEK	HLA-A*68:01	0.5115739718079567	0.32264579754278677	ambiguous
TAYGGKYSVK	HLA-A*68:01	0.9989459633827209	0.0005529746389760548	binder
TAYVMKDPETR	HLA-A*68:01	0.9837393760681152	0.007920291741064431	binder
TDTYKLILNGK	HLA-A*68:01	0.39257327243685725	0.3826806992438332	ambiguous
TEKPEVID	HLA-A*68:01	0.0011317072727251797	0.0010995155719463248	not-binder
TELSVRAKPSA	HLA-A*68:01	0.0010430768539663403	0.000584635272174743	not-binder
TFSGVYKK	HLA-A*68:01	0.8811498880386353	0.14855575234374108	binder
TFTVTEKPEVID	HLA-A*68:01	0.005526796518824995	0.007689479599425864	not-binder
TGNPTVVR	HLA-A*68:01	0.9714956045150757	0.017380736209698086	binder
TIMEDYFAYR	HLA-A*68:01	0.9974607467651367	0.001078183062258724	binder
TKTFTVTEKPEVID	HLA-A*68:01	0.0008597682899562642	0.0005584255118848962	not-binder
TLKGETTTEAVD	HLA-A*68:01	0.0036401745630428193	0.003469533314986052	not-binder
TNQELQEINR	HLA-A*68:01	0.9540347456932068	0.016153893115911654	binder
TPAVTTYKLVINGK	HLA-A*68:01	0.2300989583134651	0.26998328252033094	not-binder
TPTISRER	HLA-A*68:01	0.8365469694137573	0.11520152010385093	binder
TSAAALSRP	HLA-A*68:01	0.04386437479406595	0.040932425599102686	not-binder
TSEAAVKEGK	HLA-A*68:01	0.7303897380828858	0.09532489333798821	binder
TSFPLSGPPR	HLA-A*68:01	0.9971803307533265	0.0015956249040894677	binder
TSSPSSIPR	HLA-A*68:01	0.9964308500289917	0.0019034737116557473	binder
TTFDLGGHEQARR	HLA-A*68:01	0.9965680480003357	0.005058865769905774	binder
TTFPMSNHTR	HLA-A*68:01	0.9991055488586426	0.0005183687384759862	binder
TTGWGVSPR	HLA-A*68:01	0.9945937752723694	0.0014734698934724619	binder
TTIFSPEGR	HLA-A*68:01	0.9952299356460571	0.004028778014715802	binder
TTISSFPQLK	HLA-A*68:01	0.9991035699844361	0.0002148755053031878	binder
TTPSYVAFTDTER	HLA-A*68:01	0.9234951257705688	0.10832665872017001	binder
TTQPNGLTTVGKT	HLA-A*68:01	0.03115792265161872	0.04806611011953036	not-binder
TTSPSVIYR	HLA-A*68:01	0.9992536664009094	0.000584836060088603	binder
TTTEAVDAATAE	HLA-A*68:01	0.009565944131463767	0.005976670570649312	not-binder
TTTKAVDAETAE	HLA-A*68:01	0.00802677400643006	0.006398430286912368	not-binder
TTTSLVLER	HLA-A*68:01	0.9982368230819703	0.001567819400518036	binder
TTYKLVINGK	HLA-A*68:01	0.997100031375885	0.0020841520524625275	binder
TTYKLVINGKT	HLA-A*68:01	0.6103655904531479	0.27754643226494635	ambiguous
TVAGGAWTYK	HLA-A*68:01	0.9986047863960266	0.0008884579661776443	binder
TVAVSDIPR	HLA-A*68:01	0.995875895023346	0.0022180855001190203	binder
TVIGRYGSTNAR	HLA-A*68:01	0.9983274102210998	0.0011241491991148414	binder
TVIQLQNIAEK	HLA-A*68:01	0.9984925508499145	0.0008063051912679798	binder
TVTEKPEVID	HLA-A*68:01	0.009058089321479201	0.009062630200597933	not-binder
TVTPAKAVTTPGKK	HLA-A*68:01	0.7336344957351685	0.2553003826099658	binder
TVVDIDPPLR	HLA-A*68:01	0.9991587162017822	0.0005362919698850949	binder
TVVQNLMER	HLA-A*68:01	0.9954132318496705	0.002370676509127411	binder
TYDDATKTF	HLA-A*68:01	0.20795485153794288	0.20132601669198283	not-binder
TYDDATKTFT	HLA-A*68:01	0.016927241720259188	0.012134270690166888	not-binder
TYDDATKTFTVTE	HLA-A*68:01	0.021770717948675154	0.029648200365625703	not-binder
TYDDATKTFTVTEK	HLA-A*68:01	0.8171048760414124	0.11724329810492208	binder
TYDDATKTFTVT	HLA-A*68:01	0.022292224352713674	0.03120342041788225	not-binder
TYKLILNGK	HLA-A*68:01	0.46742773354053496	0.2046446623245049	ambiguous
TYKLILNGKTLKGE	HLA-A*68:01	0.0035608036094345154	0.0027371464436387574	not-binder
VAFINEKMAR	HLA-A*68:01	0.9582878708839416	0.022424717194423224	binder
VATLPRGR	HLA-A*68:01	0.7618363499641418	0.12388282775842367	binder
VATVSLPR	HLA-A*68:01	0.9584889888763428	0.022379843495792646	binder
VDVRIGMTR	HLA-A*68:01	0.6612007021903992	0.18465181063450609	binder
VFRDPALK	HLA-A*68:01	0.5797568380832672	0.1861389846236132	ambiguous
VFTSWTGGGAAASR	HLA-A*68:01	0.8072105288505554	0.15534505977431806	binder
VGEFSGANK	HLA-A*68:01	0.25822304710745814	0.22595533970796908	not-binder
VGGTSDVEVNEK	HLA-A*68:01	0.5720489621162415	0.17136890127438706	ambiguous
VIPELNGK	HLA-A*68:01	0.7591737866401672	0.21872525759683425	binder
VIPQKKGK	HLA-A*68:01	0.17819217815995217	0.19183321373183343	not-binder
VISSIEQK	HLA-A*68:01	0.8935874819755554	0.10981638918826353	binder
VLQATVVAVGSGSK	HLA-A*68:01	0.15531423091888427	0.07246135141735455	not-binder
VNVDEVGGEALGR	HLA-A*68:01	0.8546605229377746	0.12012184304310394	binder
VNVEINVAPGKD	HLA-A*68:01	0.18232354000210763	0.16480789028876536	not-binder
VPIGYHVPR	HLA-A*68:01	0.991379714012146	0.006415824830038401	binder
VSFELFADK	HLA-A*68:01	0.9341285824775696	0.04567675854496148	binder
VTIFIRGGNK	HLA-A*68:01	0.9732096433639527	0.025521100736280916	binder
VTIKKDVDG	HLA-A*68:01	0.0066845155321061615	0.005320247212085332	not-binder
VTLTSEEEAR	HLA-A*68:01	0.9348719596862793	0.057255144743071654	binder
VVAPPGAPK	HLA-A*68:01	0.9958589434623718	0.0021808567883148137	binder
VVFDSNTNRIAAQR	HLA-A*68:01	0.965011191368103	0.042484760273442425	binder
VVFEKAIQR	HLA-A*68:01	0.9986200332641602	0.0006078921229406043	binder
VVPEPGQPL	HLA-A*68:01	0.031968608126044275	0.016832764425678493	not-binder
WSLLQQQK	HLA-A*68:01	0.7040424346923828	0.15681959425092246	binder
WTMSNITAGR	HLA-A*68:01	0.9959267854690552	0.002588201827824815	binder
YAAISQVDRL	HLA-A*68:01	0.04325319565832615	0.05813390751234397	not-binder
YAPKGSSL	HLA-A*68:01	0.07666472662240267	0.11772224631310581	not-binder
YAPSGNYV	HLA-A*68:01	0.026558654755353926	0.04303502560471303	not-binder
YAYGFEKPSAIQQR	HLA-A*68:01	0.993756091594696	0.006409651196513524	binder
YDPRNPVNKR	HLA-A*68:01	0.5683844149112701	0.24901873196016316	ambiguous
YEDIAQKSKAEAE	HLA-A*68:01	0.011442274134606124	0.006414692643962821	not-binder
YEELQSLAGK	HLA-A*68:01	0.22736481875181197	0.1002295808270579	not-binder
YFAERVTSL	HLA-A*68:01	0.4028634879738092	0.2179604293045404	ambiguous
YIDQEELNK	HLA-A*68:01	0.4982539385557175	0.3512626103847222	ambiguous
YLPDGTASL	HLA-A*68:01	0.023513479670509697	0.0294365881738252	not-binder
YQSKYEEL	HLA-A*68:01	0.004379445884842426	0.0027967420452088307	not-binder
YSGSEGSTQTLTK	HLA-A*68:01	0.8604643106460571	0.11211759578537943	binder
YSKYYKTID	HLA-A*68:01	0.006251034955494106	0.007086623682065501	not-binder
YTSGIPSSSR	HLA-A*68:01	0.9986090660095215	0.00041186940997586053	binder
YTWGTEEFERSKR	HLA-A*68:01	0.8319969534873962	0.3191425322508555	binder
YVADLGDILK	HLA-A*68:01	0.998471486568451	0.0009185659467689972	binder
YVFPVSQKR	HLA-A*68:01	0.999341344833374	0.00020259599855407983	binder
YVQRFHYSR	HLA-A*68:01	0.9927718162536621	0.0037231603920213517	binder
YVYEVGPGPGGITR	HLA-A*68:01	0.9994899749755859	0.00034269865252897503	binder
YYVTIIDAPGHR	HLA-A*68:01	0.9339127779006958	0.022886395309903856	binder
YITAQDII	HLA-A*68:01	0.0009250846414943226	0.0006306066166976492	not-binder
LGMIAASA	HLA-A*68:01	0.0009048182982951403	0.000962128845567176	not-binder
SHGHSDYH	HLA-A*68:01	0.0022403414419386535	0.0015410768390099324	not-binder
VFEAQKNL	HLA-A*68:01	0.0031609939178451896	0.002992013946334451	not-binder
SANINKLQ	HLA-A*68:01	0.0029830569284968076	0.0023504429728168326	not-binder
FSKMKGYS	HLA-A*68:01	0.020249660359695554	0.021944726054515435	not-binder
IYDDLSKQ	HLA-A*68:01	0.004495288827456534	0.002146930677619383	not-binder
CHIPEARK	HLA-A*68:01	0.03388044650200754	0.03464868583522595	not-binder
RERLDVEA	HLA-A*68:01	0.00015281305604730733	0.0001445205835324239	not-binder
GPNPGRKD	HLA-A*68:01	0.0004901318447082303	0.0002486736265928976	not-binder
ARQHDVWH	HLA-A*68:01	0.00039712656434858217	0.00035483955318764686	not-binder
LILHRGMI	HLA-A*68:01	0.0005103692674310878	0.00027539275173419953	not-binder
EGIQIDQR	HLA-A*68:01	0.9900810360908509	0.005752720748683866	binder
RCSNPLDT	HLA-A*68:01	9.334302631032187e-05	7.265233750838197e-05	not-binder
LGACTQDG	HLA-A*68:01	0.00015612461284035816	5.981402575133439e-05	not-binder
KCLLCIEN	HLA-A*68:01	0.0003930640465114266	0.00015561280605147715	not-binder
TATLERLG	HLA-A*68:01	0.0037942597293294964	0.004777242206309667	not-binder
SGFLRNLL	HLA-A*68:01	0.00114018013846362	0.0009001259340206655	not-binder
AMFDHVKK	HLA-A*68:01	0.8135499835014344	0.23686936973848222	binder
LVSQSGLP	HLA-A*68:01	0.0020000958465971053	0.0018742025800574718	not-binder
KIVNKSLG	HLA-A*68:01	0.0018572327331639825	0.0014710477998566536	not-binder
SIPDKAGG	HLA-A*68:01	0.0020224828273057937	0.0013517219505654568	not-binder
VTDSLKSG	HLA-A*68:01	0.0008697457233211026	0.0007466422530863257	not-binder
RDAPYAGL	HLA-A*68:01	0.0003386066935490817	0.00012954684378660363	not-binder
PIPTKIPL	HLA-A*68:01	0.0024585762061178685	0.001839751574597238	not-binder
PDSMAIAY	HLA-A*68:01	0.015090161189436912	0.012162570966195883	not-binder
VERNHWHY	HLA-A*68:01	0.027762817637994885	0.03624793539243087	not-binder
LEDLPPAA	HLA-A*68:01	0.0005343106109648943	0.0002554611393777246	not-binder
GGRGIKGQ	HLA-A*68:01	0.0002975791961944196	0.00024053540093693974	not-binder
MIQQAVLP	HLA-A*68:01	0.005768685764633119	0.004406754933678041	not-binder
FTYFFYLV	HLA-A*68:01	0.6456142336130142	0.3205467689704124	ambiguous
NRNNYQLE	HLA-A*68:01	0.0004692790625995258	0.0005688368150266878	not-binder
ECLAYSPA	HLA-A*68:01	0.006252760917413979	0.0071055134806749225	not-binder
NPGPDCIY	HLA-A*68:01	0.017339246231131256	0.01673800835529051	not-binder
YFHFEDKL	HLA-A*68:01	0.003982433784403838	0.0034080389957546133	not-binder
KYQRGKYM	HLA-A*68:01	0.0009567219196469523	0.0008030232994623307	not-binder
HMCVVDLT	HLA-A*68:01	0.003765070263762027	0.00564968790281711	not-binder
QVLDSRGN	HLA-A*68:01	0.0029195343260653315	0.0016303093205255418	not-binder
DNGVTIID	HLA-A*68:01	0.0028423541865777225	0.003570269843718099	not-binder
LVRGKCGR	HLA-A*68:01	0.2380525976419449	0.13806453338076102	not-binder
NNSKIVVF	HLA-A*68:01	0.004718182946089655	0.005278881398142361	not-binder
HVFNKLER	HLA-A*68:01	0.9960051774978638	0.0027091927870940445	binder
TSVQFMDK	HLA-A*68:01	0.9053683757781983	0.06254368134627306	binder
ELKSAADE	HLA-A*68:01	0.002097511442843825	0.0016275844537808944	not-binder
IYASQDAA	HLA-A*68:01	0.0008451721456367523	0.0003820904394955731	not-binder
LTGSFWND	HLA-A*68:01	0.011142152780666947	0.007148092588133849	not-binder
NLTGKEAD	HLA-A*68:01	0.0005820842168759554	0.00032785493234116324	not-binder
IMSGAADV	HLA-A*68:01	0.00032493771868757904	0.00020277882551951595	not-binder
KEIPKSQN	HLA-A*68:01	0.0010300676112819929	0.0008628666601415326	not-binder
DMLKGKQG	HLA-A*68:01	0.0015412864391691982	0.0010738228505368997	not-binder
RTACERAK	HLA-A*68:01	0.6955206394195557	0.2896591333369476	binder
IQKFLKES	HLA-A*68:01	0.0008672862564708339	0.0005438159198317145	not-binder
IAEEMGLD	HLA-A*68:01	0.000661060307174921	0.0005643770967183329	not-binder
GILASIIT	HLA-A*68:01	0.0010606431227643044	0.0010143660599294796	not-binder
RFAHPQPY	HLA-A*68:01	0.02154342266730964	0.0142968916023492	not-binder
YVFSATIW	HLA-A*68:01	0.07499015256762505	0.057667292983191294	not-binder
AIATGIAD	HLA-A*68:01	0.0023786269361153246	0.0015239129261432859	not-binder
TVNRLIKN	HLA-A*68:01	0.014938016328960657	0.017870946958065025	not-binder
VVQTTERD	HLA-A*68:01	0.005664776591584086	0.003664628171509181	not-binder
LSVFFSET	HLA-A*68:01	0.002766080107539892	0.0011686436426173272	not-binder
VVVIIVAA	HLA-A*68:01	0.009780968818813563	0.008298642804679636	not-binder
QDIIAILG	HLA-A*68:01	0.0008304774470161647	0.00040204672202170445	not-binder
RRVVLLGC	HLA-A*68:01	0.00017193086605402642	0.00011188673274264453	not-binder
TDPLIDSL	HLA-A*68:01	0.0010833071719389409	0.0006390340627810626	not-binder
GRYVTRPA	HLA-A*68:01	0.0001742497242958052	0.00016227824686693794	not-binder
EIVPISVE	HLA-A*68:01	0.19026795011013747	0.19918924906189522	not-binder
PQGKASNK	HLA-A*68:01	0.011487762280739843	0.008197497509744505	not-binder
TKKQLTKG	HLA-A*68:01	0.00022661598195554687	0.00013849783852583485	not-binder
SGSIRARV	HLA-A*68:01	0.000331123557407409	0.00012259143790862445	not-binder
QELYDTAG	HLA-A*68:01	0.0003862856043269858	0.00035693780642443546	not-binder
LNEPIVFR	HLA-A*68:01	0.871190094947815	0.15015521342560512	binder
ILLDLGVS	HLA-A*68:01	0.0013492793048499152	0.0010847317062947022	not-binder
LLDLVTSA	HLA-A*68:01	0.0007479147257981822	0.0005590592308213557	not-binder
VDMEEDVL	HLA-A*68:01	0.00035891862571588715	0.000282044897360689	not-binder
RVAPYGVP	HLA-A*68:01	0.0030333597795106472	0.0026699361252955018	not-binder
QDSAYIEI	HLA-A*68:01	0.00038393547001760455	0.00016601173856236587	not-binder
FVKNPESM	HLA-A*68:01	0.026144898153143005	0.04449917770459635	not-binder
EDSRLLEL	HLA-A*68:01	0.0011603798076976091	0.0012240072574993379	not-binder
FRGFPFSI	HLA-A*68:01	0.0009231311094481498	0.0007132455751594559	not-binder
LHTKVDLI	HLA-A*68:01	0.0007422107155434787	0.000633996869092741	not-binder
EIANILDY	HLA-A*68:01	0.8373550415039063	0.0814579261826333	binder
ERKKILLK	HLA-A*68:01	0.033213223703205584	0.037125246723456094	not-binder
PEERREAG	HLA-A*68:01	0.00011876596145157236	7.71929860629283e-05	not-binder
QKLDAGFY	HLA-A*68:01	0.009870680188760162	0.0070604442635209454	not-binder
ERFTTFET	HLA-A*68:01	0.000847852768492885	0.0007648091491985178	not-binder
TAVGKTDI	HLA-A*68:01	0.0009271810558857396	0.0005616781065606528	not-binder
VGKPIDTA	HLA-A*68:01	0.0006910908472491428	0.00030904258706030395	not-binder
VPETEASG	HLA-A*68:01	0.0001393934231600724	3.575102453075721e-05	not-binder
LACVKTRE	HLA-A*68:01	0.002212594385491684	0.0017767007935277678	not-binder
YFPSDLNN	HLA-A*68:01	0.00789884659461677	0.008676975407772061	not-binder
YHYIVPEY	HLA-A*68:01	0.04635930461809039	0.05291402386510786	not-binder
FESIRRDL	HLA-A*68:01	0.0009049340253113769	0.0011252523402990422	not-binder
EVSINIDG	HLA-A*68:01	0.05561038237065077	0.0845763159875321	not-binder
SATHDALC	HLA-A*68:01	0.00032352896232623607	0.0001342655863054442	not-binder
VISHVSKA	HLA-A*68:01	0.0037290481093805285	0.003030794454328765	not-binder
IDVFLDID	HLA-A*68:01	0.00107054163236171	0.0006157702620068719	not-binder
TDEELMMK	HLA-A*68:01	0.4821505010128021	0.23045540470861714	ambiguous
APFALQLW	HLA-A*68:01	0.0021578661166131497	0.002103346928264651	not-binder
VSGYTIAV	HLA-A*68:01	0.003000839310698211	0.0016964670487304744	not-binder
YPHCWRTD	HLA-A*68:01	0.0310948314727284	0.04060042507862845	not-binder
SIGAITIH	HLA-A*68:01	0.10303690135478974	0.09802202278164253	not-binder
HPNELIAL	HLA-A*68:01	0.029702312732115387	0.027200971443582675	not-binder
ITTALEQH	HLA-A*68:01	0.09022988080978393	0.05843113389258013	not-binder
FTSGYKFE	HLA-A*68:01	0.2303846575319767	0.1126233843310241	not-binder
VAGDELTG	HLA-A*68:01	0.00038136143411975353	0.0001715931987597696	not-binder
FLIGTPLN	HLA-A*68:01	0.004932940297294408	0.002926772561176085	not-binder
LLSNEKCQ	HLA-A*68:01	0.0005618226190563291	0.0004468834800375208	not-binder
SEDENYTA	HLA-A*68:01	0.00018104275804944336	0.0002185278731190791	not-binder
KGGVNDLE	HLA-A*68:01	0.0002661706181243062	0.00013850305239262908	not-binder
LQILRIYV	HLA-A*68:01	0.002767621376551688	0.002567563221222453	not-binder
IIDNRVHC	HLA-A*68:01	0.00051243135576442	0.00037739677050418634	not-binder
VRLMLGLE	HLA-A*68:01	0.0003764591581784771	0.00028768131876628607	not-binder
EGSFRCDA	HLA-A*68:01	0.0013914314069552347	0.0013052366063377122	not-binder
LDELADEE	HLA-A*68:01	0.00024288452550536022	0.000119989727793324	not-binder
ASGDALSR	HLA-A*68:01	0.8972003221511841	0.05607895795725068	binder
VAELDGVQ	HLA-A*68:01	0.0007005039486102759	0.00048283737577929463	not-binder
PLIIQAGE	HLA-A*68:01	0.0007089228456607088	0.0004552139947053178	not-binder
DSQLGSRE	HLA-A*68:01	0.0022335467045195402	0.0022265258155351204	not-binder
VDVGCGGG	HLA-A*68:01	7.545649932581e-05	2.88266923874292e-05	not-binder
SRTVDLEL	HLA-A*68:01	0.0002535587467718869	0.00019581848240629127	not-binder
FAKHKRYF	HLA-A*68:01	0.01044025095179677	0.012147053870843475	not-binder
LEYSQDGK	HLA-A*68:01	0.12708340398967266	0.12528262944082583	not-binder
VQDYLKKH	HLA-A*68:01	0.002803092903923243	0.0018990890291704472	not-binder
WVPLDAVI	HLA-A*68:01	0.002735285018570721	0.001805219727018573	not-binder
KSGVAIPL	HLA-A*68:01	0.0012664252892136574	0.0005066803167558278	not-binder
DLNHTIEW	HLA-A*68:01	0.008094176487065851	0.012216096045070263	not-binder
LAMSAIDM	HLA-A*68:01	0.01286560574080795	0.013919220328523801	not-binder
ARDIHTST	HLA-A*68:01	8.436079970124411e-05	4.757302966081632e-05	not-binder
TTMGFMLE	HLA-A*68:01	0.5519928336143494	0.14136356044519663	ambiguous
VEAGHGPL	HLA-A*68:01	0.0016511585621628911	0.0016226664474670663	not-binder
LLEPLGAA	HLA-A*68:01	0.00038817899257992394	0.00030783678480479144	not-binder
SVYDEFMA	HLA-A*68:01	0.2225915351882577	0.14069318990018548	not-binder
QLKNRKIE	HLA-A*68:01	0.00043621346994768826	0.0003358015176298696	not-binder
GSYHDVDS	HLA-A*68:01	0.0011096202651970088	0.00031700941016663876	not-binder
PEEKVLLM	HLA-A*68:01	0.0010169531684368848	0.00038077176866430833	not-binder
DGLRPGSI	HLA-A*68:01	0.0004582038469379768	0.00028083900807537366	not-binder
ILRNEKRM	HLA-A*68:01	0.0006437762705445493	0.0006675091106602385	not-binder
LKSIESNT	HLA-A*68:01	0.00013117686539771968	8.075898510128844e-05	not-binder
QMSLGQRA	HLA-A*68:01	0.0006136314696050249	0.0003988938367074483	not-binder
KQGRLEDA	HLA-A*68:01	7.929928806333919e-05	4.9711369668809356e-05	not-binder
GADTVRLY	HLA-A*68:01	0.042480753175914286	0.032613151949379166	not-binder
KFVVMATP	HLA-A*68:01	0.002110733010340482	0.0014430321554223672	not-binder
LTHCGLRS	HLA-A*68:01	0.022266467055305838	0.014688517178295519	not-binder
EELGMVRS	HLA-A*68:01	0.0030440585222095253	0.001432743172862788	not-binder
GQLQTPSI	HLA-A*68:01	0.00028024019629810935	0.00016026337841840648	not-binder
GEKVQLIG	HLA-A*68:01	0.0009337825042166515	0.001056924685468787	not-binder
GGSAGGSA	HLA-A*68:01	0.00014875507622491568	0.00019801623454034477	not-binder
RTENKDPN	HLA-A*68:01	0.0005314087073202245	0.0003480860650375268	not-binder
STSTSVPP	HLA-A*68:01	0.003221404441865161	0.003026621334147033	not-binder
SGETNCYK	HLA-A*68:01	0.36266221702098844	0.16289962968253935	not-binder
DVGSFREM	HLA-A*68:01	0.10256051286123694	0.08971262004638765	not-binder
KGELLRSG	HLA-A*68:01	0.00025043022469617426	0.00015438671616806917	not-binder
ALKAGLQQ	HLA-A*68:01	0.000748832302633673	0.0005466229870794265	not-binder
KENVGRMI	HLA-A*68:01	0.0003752633594558574	0.0004123434719062314	not-binder
SDWSTEQD	HLA-A*68:01	0.0001861704920884222	0.0001549646853254845	not-binder
DNNACTDD	HLA-A*68:01	0.0003011753084138036	0.0001907120672886807	not-binder
TIIDPDFV	HLA-A*68:01	0.04736720733344555	0.04768593994613024	not-binder
RRIPVVIH	HLA-A*68:01	0.0026791546086315067	0.002386028121985324	not-binder
ILKLEHVP	HLA-A*68:01	0.0010057998882984976	0.0010050137835959957	not-binder
KTPDLEIL	HLA-A*68:01	0.0021484972559846936	0.001717970792457882	not-binder
MPNRKADI	HLA-A*68:01	0.0005016759765567258	0.00022692951783599618	not-binder
ETGLGFLM	HLA-A*68:01	0.31163367405533793	0.2372764389305398	not-binder
GAGEAAIL	HLA-A*68:01	0.00042788213249878027	0.0005718789584351456	not-binder
LCQELNLD	HLA-A*68:01	0.0005394841355155222	0.0004326024727078007	not-binder
TKEKVKKF	HLA-A*68:01	0.0007539544196333737	0.0002981366077306752	not-binder
QLPELKAF	HLA-A*68:01	0.004315017070621252	0.0013029397413624807	not-binder
LAELKLGF	HLA-A*68:01	0.00275950669310987	0.0019078196233691634	not-binder
VNSFTQFV	HLA-A*68:01	0.008381852274760604	0.012342193228387404	not-binder
AQRNPHDK	HLA-A*68:01	0.022236373648047446	0.012432470485411946	not-binder
ARDMYDKE	HLA-A*68:01	0.00038117027943371793	0.0005129948362934598	not-binder
IEFFVTPG	HLA-A*68:01	0.0028593286449904555	0.0026519216711874093	not-binder
RQLCQKYG	HLA-A*68:01	0.0009921497927280142	0.0007500376810257896	not-binder
DNCKDARN	HLA-A*68:01	0.00050089176511392	0.0003175335026893754	not-binder
GVVDDDMA	HLA-A*68:01	0.003968668560264632	0.0030325876529208417	not-binder
RVPFSLKF	HLA-A*68:01	0.014157686475664377	0.00948339049831254	not-binder
RKITRSGY	HLA-A*68:01	0.002742836158722639	0.001393271383860389	not-binder
IDPYNELD	HLA-A*68:01	0.0004497054556850344	0.0001807750848620538	not-binder
YLSFIKIL	HLA-A*68:01	0.005104550789110362	0.0034999851766555957	not-binder
SSNDLAYG	HLA-A*68:01	0.013927297852933406	0.004227881667128939	not-binder
SALMGRTN	HLA-A*68:01	0.0018302445765584706	0.0014791361233413135	not-binder
LMRKTEEP	HLA-A*68:01	0.0007765385325910756	0.0005432388185582482	not-binder
DQSIQKSV	HLA-A*68:01	0.0013576201919931919	0.0017029651611882115	not-binder
SNDSSSGT	HLA-A*68:01	7.883866128395311e-05	4.2486250249776914e-05	not-binder
ETPPGFNI	HLA-A*68:01	0.132110808044672	0.09385954679831505	not-binder
LKEGSGLE	HLA-A*68:01	0.0001966415686183609	0.00012267468519375587	not-binder
LVLPTHAL	HLA-A*68:01	0.013509970577433705	0.009371027975819799	not-binder
QSQAPPQA	HLA-A*68:01	0.0005252499482594431	0.00027269181603132957	not-binder
IVEVQDGN	HLA-A*68:01	0.0008805750578176231	0.0006437240022871596	not-binder
TVQGEVIE	HLA-A*68:01	0.006841098621953279	0.004865426509722283	not-binder
QAIREKFF	HLA-A*68:01	0.004860121197998524	0.004415488738318422	not-binder
GGVLLGVG	HLA-A*68:01	0.001204703537223395	0.0008376985887100093	not-binder
TLKKWISL	HLA-A*68:01	0.004383768342086114	0.004686963251246128	not-binder
IDTILNQK	HLA-A*68:01	0.3433214515447617	0.24865231216992154	not-binder
EREIVRDI	HLA-A*68:01	0.00028502436325652527	0.0003036987091171893	not-binder
QERAARVR	HLA-A*68:01	0.058053738065063955	0.06388259163516312	not-binder
ETELRYVM	HLA-A*68:01	0.020819349447265267	0.01976291612991559	not-binder
QEEIKAKA	HLA-A*68:01	0.00041931153391487895	0.0002543125836228284	not-binder
RLNQEIRG	HLA-A*68:01	0.001293117360182805	0.0011795666383135428	not-binder
VVIYGIGI	HLA-A*68:01	0.020562515687197448	0.021740968573571103	not-binder
NDNSVMKA	HLA-A*68:01	0.0007519154198234901	0.0004509328340283087	not-binder
MPQASNDL	HLA-A*68:01	0.002854976651724428	0.002271520574229145	not-binder
GMPYTGCG	HLA-A*68:01	0.0006458682648371906	0.00046371505712653995	not-binder
ILEARLRN	HLA-A*68:01	0.0012753322756907438	0.0011925097724977023	not-binder
RDAEEKQH	HLA-A*68:01	0.00023881955785327592	0.00015789693771906386	not-binder
SNKYLQDS	HLA-A*68:01	0.00034596495097503064	0.00012367744948390172	not-binder
VATTATTT	HLA-A*68:01	0.00031688841263530774	0.00016014002793535146	not-binder
PTGREFEG	HLA-A*68:01	0.0005247942826827057	0.0006937340076626517	not-binder
ICTHLEVC	HLA-A*68:01	0.0002758212860499043	0.00016118457197012234	not-binder
QGKQWWAG	HLA-A*68:01	0.0011383399658370763	0.0006932827794591057	not-binder
TLTEEHMV	HLA-A*68:01	0.00035284178447909654	0.0002650934297218063	not-binder
VLIRGGRV	HLA-A*68:01	0.0005408034397987649	0.0006063520370611704	not-binder
GCTGKGND	HLA-A*68:01	0.00010894217120949179	5.086119131124147e-05	not-binder
AKHTDVMK	HLA-A*68:01	0.017097712494432926	0.011010683444522705	not-binder
EMVDGLRI	HLA-A*68:01	0.003073392482474446	0.0008994983678807471	not-binder
VQMKLSTR	HLA-A*68:01	0.6344879627227783	0.07107349424869852	binder
DSENKSLI	HLA-A*68:01	0.0005375173786887899	0.00033978252517632084	not-binder
EINSTMVQ	HLA-A*68:01	0.2110074644908309	0.23279343022096763	not-binder
IGDEASCR	HLA-A*68:01	0.19169692359864712	0.19109326893961556	not-binder
LHVVVGLA	HLA-A*68:01	0.0005703826376702636	0.0003990915258498515	not-binder
FETQQGDL	HLA-A*68:01	0.0009671500580225256	0.0013310592996167887	not-binder
WRGLPNVV	HLA-A*68:01	0.0001700357508525485	0.0001321014451221087	not-binder
FFAALYLM	HLA-A*68:01	0.018601706996560097	0.011240929249178123	not-binder
LPDAELPD	HLA-A*68:01	0.0005130597186507657	0.0002906612699900564	not-binder
HRQSEKER	HLA-A*68:01	0.006845363415777683	0.004859123125734054	not-binder
VYDRGTLF	HLA-A*68:01	0.015085089672356843	0.009656540758270103	not-binder
VFAGKDSR	HLA-A*68:01	0.5529612392187119	0.2263557768759928	ambiguous
AIEREWQN	HLA-A*68:01	0.0005643853393848986	0.000379309728713589	not-binder
ILSTFGFV	HLA-A*68:01	0.0019965544634032995	0.001057612028009143	not-binder
VLEMLQQV	HLA-A*68:01	0.0015202581242192536	0.0018325628735224363	not-binder
LLFAQKRT	HLA-A*68:01	0.0055244700517505406	0.002496826565849576	not-binder
AELRTLGE	HLA-A*68:01	0.0011830304109025746	0.0015853854979046293	not-binder
AIVQKITS	HLA-A*68:01	0.0013860048144124447	0.0009454718092629026	not-binder
IREASLML	HLA-A*68:01	0.00016821428725961597	0.00010259953869906341	not-binder
VTRGMVAH	HLA-A*68:01	0.0919706542044878	0.07185767371226612	not-binder
EGLQFTLF	HLA-A*68:01	0.008396649966016412	0.00601891030702899	not-binder
TLAQAVES	HLA-A*68:01	0.0009491353179328143	0.0004740654502607309	not-binder
GDTVRVGY	HLA-A*68:01	0.007940840441733599	0.003917103461776501	not-binder
SVDSEIKI	HLA-A*68:01	0.005942669964861124	0.0055976527164545405	not-binder
LKQDGKYF	HLA-A*68:01	0.0007581827056128531	0.00032120933526514744	not-binder
APIHRSNV	HLA-A*68:01	0.0018507772649172694	0.0027154205734552374	not-binder
DSSAKQSN	HLA-A*68:01	0.00042048926407005637	0.0002209680094713781	not-binder
VLRGEVYI	HLA-A*68:01	0.0015487571981793735	0.0022107080346312168	not-binder
EEESEEKR	HLA-A*68:01	0.183673295378685	0.13853193077992104	not-binder
EASKKSIR	HLA-A*68:01	0.9726016879081726	0.025490898164854975	binder
DGSSVKIS	HLA-A*68:01	0.0012114856159314512	0.0013208729119219176	not-binder
NSYRRPDD	HLA-A*68:01	0.0157098492840305	0.013079651852057268	not-binder
SNNPSKGL	HLA-A*68:01	0.0006612455559661612	0.0005668515865109563	not-binder
RNGRKYEY	HLA-A*68:01	0.007284658309072256	0.0020303268029040265	not-binder
AAEADAQK	HLA-A*68:01	0.10800997093319893	0.0782945984367418	not-binder
EEAGEVWI	HLA-A*68:01	0.0010682407737476751	0.0010170282012971466	not-binder
EPRDLYGM	HLA-A*68:01	0.008865722524933516	0.007177820299853028	not-binder
QGDNIVAV	HLA-A*68:01	0.0006225305362022482	0.0005395032657563386	not-binder
RAEGDHKA	HLA-A*68:01	0.00013557781276176683	9.246688925271379e-05	not-binder
GEFGEKRK	HLA-A*68:01	0.09196359678171576	0.17150277487296672	not-binder
VLDRYPVV	HLA-A*68:01	0.002358996501425281	0.0021105788914878324	not-binder
PGDVLIFH	HLA-A*68:01	0.008134561614133418	0.008365620704359814	not-binder
SVSGMILT	HLA-A*68:01	0.007349782425444573	0.004653849208755398	not-binder
IDMNGFHI	HLA-A*68:01	0.0011371615866664798	0.00046316567816803993	not-binder
LRGGLLGL	HLA-A*68:01	0.0004191691434243694	0.0003386323916737533	not-binder
NDCHSRGR	HLA-A*68:01	0.024357714271172882	0.021437453713629095	not-binder
IVAGRHVW	HLA-A*68:01	0.0026915228692814706	0.0009212580323377301	not-binder
CYTRAIQI	HLA-A*68:01	0.0013720695744268597	0.00035909428324709035	not-binder
TINYRTLK	HLA-A*68:01	0.9763314843177795	0.01908836344905772	binder
WKYSIPLF	HLA-A*68:01	0.006545777642168104	0.0063657395762014134	not-binder
RQRQLRML	HLA-A*68:01	0.00034586947822390357	0.0002802629274927748	not-binder
VEEGSDTP	HLA-A*68:01	7.139541412470862e-05	5.8972416890573824e-05	not-binder
PIADLTTH	HLA-A*68:01	0.007699437160044909	0.01017650862576524	not-binder
MDEVLENL	HLA-A*68:01	0.0018299721123185009	0.0011745539790062062	not-binder
YPYPQYFS	HLA-A*68:01	0.10888258274644613	0.16288119944565518	not-binder
AYMEYAAF	HLA-A*68:01	0.010362671164330095	0.013925832950168053	not-binder
ENPSRGRR	HLA-A*68:01	0.37833071053028106	0.18816706500756075	not-binder
TMGQYDAS	HLA-A*68:01	0.0004631407791748643	0.00020975316205841616	not-binder
GENETMIP	HLA-A*68:01	6.469491436291718e-05	4.447032663584013e-05	not-binder
RYGRPTSL	HLA-A*68:01	0.001114334783051163	0.0007863127203818713	not-binder
SLRHKDAS	HLA-A*68:01	0.0003215519136574585	0.00023481890679309713	not-binder
HLGPNLGV	HLA-A*68:01	0.0021150452084839344	0.0010550887796732264	not-binder
LVFVDGHG	HLA-A*68:01	0.07129385815933346	0.0771253684997263	not-binder
GAMGGKPL	HLA-A*68:01	0.0009697509587567766	0.0006437838941372739	not-binder
DHLVRVDR	HLA-A*68:01	0.386796435713768	0.2756758759559556	ambiguous
ISLSSIAL	HLA-A*68:01	0.0023337709484621883	0.0013563133577686466	not-binder
SWPSPWGA	HLA-A*68:01	0.0019939585705287754	0.002099558654020328	not-binder
TGTRVDLV	HLA-A*68:01	0.0005557057855185121	0.0001886764984666963	not-binder
AVPNGTLV	HLA-A*68:01	0.002651804347988218	0.002683627848945896	not-binder
LDFAHAND	HLA-A*68:01	0.001512222900055349	0.000524012031515936	not-binder
ESARNELK	HLA-A*68:01	0.9607277870178222	0.02653116038153871	binder
FTRDINKA	HLA-A*68:01	0.033859361964277926	0.03811059882652634	not-binder
LPRFASEL	HLA-A*68:01	0.0034223511232994498	0.0028851655739122093	not-binder
IMTLLGLD	HLA-A*68:01	0.003245272650383413	0.0031586440056416924	not-binder
RIERGEAP	HLA-A*68:01	0.00038610397023148836	0.00044632279822858943	not-binder
VEENRPEY	HLA-A*68:01	0.004310647293459624	0.0038168925311834983	not-binder
AVIEESTE	HLA-A*68:01	0.012634015246294438	0.013793644507915481	not-binder
ASSLEEQS	HLA-A*68:01	0.00010787661303766072	4.6568945080220055e-05	not-binder
KLRDESHR	HLA-A*68:01	0.09302343595772981	0.13741113863480042	not-binder
GNGVVAWR	HLA-A*68:01	0.431696255505085	0.21366749333519605	ambiguous
ASKTTDNQ	HLA-A*68:01	0.0008071358024608344	0.00047986137042589524	not-binder
EYWVAQIQ	HLA-A*68:01	0.007196559547446668	0.005576394903191644	not-binder
PAQPGEAG	HLA-A*68:01	0.00024337188369827345	0.00019118957443827692	not-binder
AFLTYSSF	HLA-A*68:01	0.004190009587910026	0.004233283936017312	not-binder
GAPVPATF	HLA-A*68:01	0.0067100109532475475	0.008040684593159871	not-binder
IAITVDDT	HLA-A*68:01	0.0012758716475218534	0.001150091400151595	not-binder
RQVTELKL	HLA-A*68:01	0.0007110068821930326	0.00047724315027800095	not-binder
IGILIAGL	HLA-A*68:01	0.0024469434516504406	0.0009358918186921312	not-binder
MNPRFDEN	HLA-A*68:01	0.0017508488264866174	0.000982341798919281	not-binder
LVPERLRG	HLA-A*68:01	0.0026784490910358727	0.0017779748101442651	not-binder
KKKSEAAT	HLA-A*68:01	8.794460100034485e-05	6.389166489616795e-05	not-binder
QEFIKTVS	HLA-A*68:01	0.00158709236420691	0.0014254779514299605	not-binder
YRNFENLI	HLA-A*68:01	0.0004246279364451766	0.0002421455903897122	not-binder
RIRKGCSF	HLA-A*68:01	0.0011947019869694487	0.0007997707396378385	not-binder
VYHRSRDA	HLA-A*68:01	0.0008112400450045243	0.0006723096605800663	not-binder
GIGVEVVE	HLA-A*68:01	0.0005642130148771684	0.0005222095458585236	not-binder
PSMARRRE	HLA-A*68:01	0.0006408800545614213	0.00042362247023608674	not-binder
VPQWTARL	HLA-A*68:01	0.025691147521138193	0.04389529159919254	not-binder
DAGTGDPM	HLA-A*68:01	0.014253262290731072	0.01032855936434659	not-binder
SIECIQFY	HLA-A*68:01	0.11460608541965485	0.049266586259746774	not-binder
KLAEGREK	HLA-A*68:01	0.019831345416605473	0.006489200526082435	not-binder
FTRGFDSL	HLA-A*68:01	0.024380484642460943	0.03091408995750048	not-binder
KSFRVEGN	HLA-A*68:01	0.002489439304918051	0.0027060273517116097	not-binder
DFVYLDAC	HLA-A*68:01	0.0032166185439564286	0.0025356983366127375	not-binder
LNVYGYSK	HLA-A*68:01	0.5301270902156829	0.15287895865246887	ambiguous
KVVEGITN	HLA-A*68:01	0.00282208303688094	0.0019262845871675224	not-binder
AASKPRVV	HLA-A*68:01	0.0011086296930443496	0.0003855938406931526	not-binder
YQQQSLCR	HLA-A*68:01	0.14338175356388091	0.11663084885631679	not-binder
VEQVQDFT	HLA-A*68:01	0.0004467888531507924	0.000622176301546621	not-binder
ETSGLVLA	HLA-A*68:01	0.4700369447469711	0.19612893074804394	ambiguous
PFIIRRLI	HLA-A*68:01	0.0006375534925609827	0.00039341032061473546	not-binder
IRSRKNQL	HLA-A*68:01	9.867726894299266e-05	7.999742739742085e-05	not-binder
DVPVDFPE	HLA-A*68:01	0.04921904185321182	0.06681103658080353	not-binder
NLSSLKRI	HLA-A*68:01	0.0025096532073803244	0.003524702516357868	not-binder
SAPVALVM	HLA-A*68:01	0.10758628216572105	0.1842561753756468	not-binder
LGGLPKAE	HLA-A*68:01	0.0016196947282878682	0.0013332309294951058	not-binder
ESACPTDF	HLA-A*68:01	0.03460134863853455	0.03131675928729035	not-binder
GGEIALWS	HLA-A*68:01	0.0002303004621353466	0.00022956838785368193	not-binder
PSIRDAHE	HLA-A*68:01	0.0013725481316214428	0.0023252384068924723	not-binder
LSGFDAPY	HLA-A*68:01	0.0754281684756279	0.02234820045992289	not-binder
DNVGILLR	HLA-A*68:01	0.9925171136856079	0.005803951775853811	binder
FQTLITTT	HLA-A*68:01	0.000522599698160775	0.00028819027616290175	not-binder
TGGQVIAE	HLA-A*68:01	0.0005184202978853137	0.00020377705253828122	not-binder
LDGKKALA	HLA-A*68:01	0.00028377767885103824	0.00021325634960242496	not-binder
AYAVLAKD	HLA-A*68:01	0.011038874881342054	0.008174059312297513	not-binder
YEHRHCWH	HLA-A*68:01	0.004271447972860188	0.003357737274046891	not-binder
LQQELKEY	HLA-A*68:01	0.009904746804386378	0.003355107696952842	not-binder
AKCYGGDV	HLA-A*68:01	0.00011352338206052081	9.7645962617678e-05	not-binder
ALVAEQEQ	HLA-A*68:01	0.0008430746005615219	0.0006090020393618485	not-binder
QGAGRGGQ	HLA-A*68:01	0.00033280206025665393	0.00026264391778203685	not-binder
SSRVRYSI	HLA-A*68:01	0.0029285892378538847	0.0028662029680749605	not-binder
QQLPDFAE	HLA-A*68:01	0.001083060636301525	0.0006743732644846125	not-binder
VWEGNDVD	HLA-A*68:01	0.0027475703886011616	0.0023012121493847185	not-binder
CVVTVSDH	HLA-A*68:01	0.0939716397318989	0.10357106307452733	not-binder
KPNSALRK	HLA-A*68:01	0.03280908586457372	0.027071153712722347	not-binder
SAKNIHHT	HLA-A*68:01	0.0019018946448341012	0.0008742532436813757	not-binder
EPGTIRGD	HLA-A*68:01	0.0060743149719201025	0.009903264510270399	not-binder
YNGSTNRF	HLA-A*68:01	0.006531051639467478	0.003457261406973456	not-binder
ASNLDKDF	HLA-A*68:01	0.0005866553459782153	0.0004839649128298635	not-binder
WEMMLVPM	HLA-A*68:01	0.024949230998754502	0.010510189052535692	not-binder
HPQTGQAI	HLA-A*68:01	0.0007807164714904502	0.00044332617727934004	not-binder
DTTLQNGG	HLA-A*68:01	0.004687833513162332	0.006786505611799701	not-binder
KTMALVHE	HLA-A*68:01	0.04570964438607916	0.05611168878305643	not-binder
QSTSEKIE	HLA-A*68:01	0.00047376910952152685	0.0003906944485730914	not-binder
LQKSIEDM	HLA-A*68:01	0.00035078199616691565	0.00019732047757432865	not-binder
KENSGKFK	HLA-A*68:01	0.03239880478940904	0.047050569953111965	not-binder
RRNMFKVP	HLA-A*68:01	0.00046642839661217297	0.0004463756567234863	not-binder
AECPNARL	HLA-A*68:01	0.0005977969638479407	0.0003727779611460805	not-binder
ANSTDVSW	HLA-A*68:01	0.0004147699539316818	0.0004825111371668819	not-binder
LERRRGSQ	HLA-A*68:01	0.0001522626589576248	0.00014659466032175322	not-binder
SRHGELLR	HLA-A*68:01	0.08136445414274932	0.054662933920286635	not-binder
RSASLSGI	HLA-A*68:01	0.0008895178325474262	0.000610031095503822	not-binder
EPGAAVAA	HLA-A*68:01	0.0027370396303012965	0.002126397302119916	not-binder
LFYATWHA	HLA-A*68:01	0.015460738027468324	0.014105795962785167	not-binder
KYQEPSFH	HLA-A*68:01	0.009535433200653642	0.006949927940333939	not-binder
NVIANINI	HLA-A*68:01	0.03527217656373978	0.036677710396466175	not-binder
VERPVFSE	HLA-A*68:01	0.0019502675655530765	0.002300285796738274	not-binder
MTIVVADT	HLA-A*68:01	0.13517095744609833	0.06368435203369657	not-binder
DEVLELEL	HLA-A*68:01	0.005161848990246654	0.003623696866570061	not-binder
TMRSWLHT	HLA-A*68:01	0.006392206560121849	0.004030557553945421	not-binder
VVHFNTII	HLA-A*68:01	0.0010956473619444297	0.00066298481304885	not-binder
VIYECYQP	HLA-A*68:01	0.017031358601525427	0.013154733939803967	not-binder
EHPVLLTE	HLA-A*68:01	0.0017694391892291606	0.0019676646170706234	not-binder
VGNTFGRV	HLA-A*68:01	0.0012839373433962465	0.0014287172000785036	not-binder
DDEEIQII	HLA-A*68:01	0.0013281067251227797	0.0006672774347565092	not-binder
DAGVPIKA	HLA-A*68:01	0.08747785594314336	0.09313207394048902	not-binder
YLFDNRYG	HLA-A*68:01	0.1333289507776499	0.14006795602779376	not-binder
QPSRTLLE	HLA-A*68:01	0.0004375931166578084	0.00022063052335432869	not-binder
ATVKAACW	HLA-A*68:01	0.0019433110428508371	0.0017398619319248393	not-binder
FYRLYREK	HLA-A*68:01	0.28609841987490653	0.21156525656292627	not-binder
ASLAVLVG	HLA-A*68:01	0.002216320706065744	0.002544854455729867	not-binder
GVFLDILG	HLA-A*68:01	0.005942975473590195	0.004069194744287516	not-binder
ILEMFLAG	HLA-A*68:01	0.0007272723829373718	0.0003091767593799025	not-binder
LSPDQARS	HLA-A*68:01	0.001234483323059976	0.000827106465829779	not-binder
NETGSISK	HLA-A*68:01	0.3446755435317755	0.25642432307758944	not-binder
YVAIRENM	HLA-A*68:01	0.05323459818027913	0.03426203483446558	not-binder
FAIDIGRN	HLA-A*68:01	0.3177087128162384	0.13106270864497246	not-binder
LHTQRLIA	HLA-A*68:01	0.00042352605814812707	0.0003209311411641225	not-binder
CYMTEVNF	HLA-A*68:01	0.010423314094077795	0.012839985066793956	not-binder
PMPYPLVN	HLA-A*68:01	0.0016810235334560274	0.0011090177434270947	not-binder
QDIKRAVE	HLA-A*68:01	0.00037233639741316436	0.00020443802889347	not-binder
IDGLYVGV	HLA-A*68:01	0.0008708391571417451	0.00045423445885429823	not-binder
HHVYLEGT	HLA-A*68:01	0.0003653122519608587	0.00019582399732797525	not-binder
DNLLGIDY	HLA-A*68:01	0.028206577617675067	0.01651578880328136	not-binder
LLAQLATV	HLA-A*68:01	0.0010264975717291236	0.0006327661951632646	not-binder
RLEREMDA	HLA-A*68:01	0.00018232991897093598	0.00011667572741958198	not-binder
KQVAEPFI	HLA-A*68:01	0.0004142366320593283	0.00029472702433571237	not-binder
IRADNLYT	HLA-A*68:01	0.00025334117381135	0.00012283695196536136	not-binder
CHELYTAL	HLA-A*68:01	0.0007326058082981035	0.0004348641335575806	not-binder
DVIAAAAP	HLA-A*68:01	0.3084910035133362	0.21108726902465527	not-binder
RQIQRRAA	HLA-A*68:01	0.00037670129240723326	0.0004270943490081718	not-binder
DHFPPFAG	HLA-A*68:01	0.024107142817229033	0.04310528983268534	not-binder
TVSPRFPD	HLA-A*68:01	0.03866759557276964	0.01902677819173561	not-binder
LEVEFLKE	HLA-A*68:01	0.00670703542418778	0.004115340193749455	not-binder
DGTRFAVG	HLA-A*68:01	0.0011923936777748167	0.0006880354737002121	not-binder
RYGKYLTL	HLA-A*68:01	0.0015296169032808394	0.0009101079136147902	not-binder
IPAGCSEH	HLA-A*68:01	0.00286711108929012	0.003590473337306769	not-binder
EVEERGTE	HLA-A*68:01	0.0040811088983900845	0.004703906942300627	not-binder
LGEENLPD	HLA-A*68:01	0.000271572737256065	0.00020866215159875363	not-binder
ESENAISL	HLA-A*68:01	0.0010304011055268347	0.0007642253075114198	not-binder
SEFMGLIH	HLA-A*68:01	0.02291520880535245	0.02592572746863625	not-binder
DIERFIQG	HLA-A*68:01	0.03654129737988114	0.04302039405698631	not-binder
GDLKSNAA	HLA-A*68:01	7.612281588080805e-05	5.778100256985093e-05	not-binder
GDDSVLQF	HLA-A*68:01	0.0007660949253477156	0.0004187513649993895	not-binder
AEFFGAGL	HLA-A*68:01	0.0014031929313205183	0.0006822778483721138	not-binder
KGEIGVVH	HLA-A*68:01	0.0017790171317756177	0.00022827134038464072	not-binder
ADLIAKGK	HLA-A*68:01	0.09062986746430397	0.09884107717312222	not-binder
DLPALLQP	HLA-A*68:01	0.00390007714740932	0.004608248870238583	not-binder
ENSRRCKR	HLA-A*68:01	0.4487351879477501	0.31103565718376003	ambiguous
GEPILAQE	HLA-A*68:01	0.0001794473377231043	6.999716595950764e-05	not-binder
VPGFQGIE	HLA-A*68:01	0.00039260335615836083	8.96102657106621e-05	not-binder
PREIAEER	HLA-A*68:01	0.03330700770020485	0.012837261223724942	not-binder
KIYDAIQN	HLA-A*68:01	0.0037633282598108055	0.0016633403473091217	not-binder
KKVEENSE	HLA-A*68:01	0.0001921145634696586	0.00020048123982445396	not-binder
VGGLFVME	HLA-A*68:01	0.0014131576841464265	0.000979930898772441	not-binder
IVVNDIAV	HLA-A*68:01	0.001611561793833971	0.0005556454396435143	not-binder
VVLVSCFL	HLA-A*68:01	0.004435865196865052	0.004903575450614602	not-binder
HIGWKFTA	HLA-A*68:01	0.011134161986410618	0.00980361614254756	not-binder
KTDFKEWE	HLA-A*68:01	0.0014341021538712083	0.0011194234751953273	not-binder
KLEAMLIV	HLA-A*68:01	0.0004887648145086132	0.00041124935108150754	not-binder
FSNSPDIS	HLA-A*68:01	0.010330550308572129	0.012056790654337292	not-binder
NQLTGPIP	HLA-A*68:01	0.0008455392759060487	0.0007791219181335294	not-binder
LTSLFAQL	HLA-A*68:01	0.010875677946023643	0.010469114244100063	not-binder
AIVNEPEV	HLA-A*68:01	0.0010874194151256234	0.0013066953919071847	not-binder
IEVDKLID	HLA-A*68:01	0.002229788200929761	0.002630078953785786	not-binder
APAMTGED	HLA-A*68:01	0.00020135531085543334	0.0001075811047812765	not-binder
SRMPNLYS	HLA-A*68:01	0.0004793316649738699	0.00035842367909329816	not-binder
KAMYVRVS	HLA-A*68:01	0.0034481566690374166	0.0019196072461898448	not-binder
ESWPLTLD	HLA-A*68:01	0.07224295940250158	0.10849093568942463	not-binder
VFTSGYDG	HLA-A*68:01	0.0022123290167655797	0.0016088178145159389	not-binder
ILTPRIKV	HLA-A*68:01	0.0007846328458981589	0.000496414837353724	not-binder
PAAPHCTP	HLA-A*68:01	0.0007769608258968219	0.0006764126886899266	not-binder
EDHLSHYS	HLA-A*68:01	0.0004600880201905966	0.00019460500969443716	not-binder
LNDYQKLQ	HLA-A*68:01	0.001263490435667336	0.0010050848380971785	not-binder
LTVIEAMT	HLA-A*68:01	0.005014430661685765	0.003953020539348603	not-binder
LPNTLSKL	HLA-A*68:01	0.0062256600242108105	0.0038601257324667924	not-binder
FNTPIIGS	HLA-A*68:01	0.010245797969400883	0.006563041202071226	not-binder
QCFEQCPC	HLA-A*68:01	0.00044952930184081195	0.00022903483028950154	not-binder
TDMIWYEL	HLA-A*68:01	0.007540760491974652	0.007217742292529719	not-binder
LNIPYIID	HLA-A*68:01	0.013461263477802276	0.021371661705248107	not-binder
PFDTRFDG	HLA-A*68:01	0.0026634551701135933	0.0027874049174383014	not-binder
GHTMADAM	HLA-A*68:01	0.0004238255714881234	0.00042047809851997463	not-binder
QVVRNDGP	HLA-A*68:01	0.0012118417304009198	0.0008503003139363559	not-binder
VPADVQSL	HLA-A*68:01	0.005945146107114852	0.007207224862260489	not-binder
EYGVNLRI	HLA-A*68:01	0.003240656526759267	0.0027500554248417654	not-binder
WSGMLPTC	HLA-A*68:01	0.0011732562794350087	0.0013325869575966504	not-binder
AETSQIQR	HLA-A*68:01	0.5974515020847321	0.23842051127851313	ambiguous
YQDIFPDF	HLA-A*68:01	0.006963054760126397	0.009476586914361115	not-binder
DALFAQYV	HLA-A*68:01	0.15360431428998708	0.15946264050867848	not-binder
AIDLLECV	HLA-A*68:01	0.0005524680789676494	0.00041143634150449395	not-binder
LKPADKKK	HLA-A*68:01	0.008207368152216076	0.005881902285753335	not-binder
QGQPLPPP	HLA-A*68:01	0.0007795849087415263	0.0007458378072444724	not-binder
MAAQTSPD	HLA-A*68:01	0.006887922115856782	0.009473016349966465	not-binder
RQQQSRHA	HLA-A*68:01	0.00029501388598873746	0.00032196706550140437	not-binder
CIWAPNAK	HLA-A*68:01	0.9230785250663758	0.05627077770525575	binder
RFLYCEID	HLA-A*68:01	0.002402597019681707	0.0022575532325266375	not-binder
LDLPFSIS	HLA-A*68:01	0.0009615344926714898	0.0007858722298352105	not-binder
KEKEIKWQ	HLA-A*68:01	0.0009286736712965649	0.001206011495395037	not-binder
KCPEFKQG	HLA-A*68:01	0.001393004402052611	0.0017910767021604237	not-binder
YLTRRLVD	HLA-A*68:01	0.0013871751725673676	0.0009763742482437959	not-binder
MEAYLPKK	HLA-A*68:01	0.6371547639369964	0.1606843507969027	binder
FFELVHQG	HLA-A*68:01	0.00972026214003563	0.004673234800197438	not-binder
YGLIFGGD	HLA-A*68:01	0.005961193365510553	0.007470375936994935	not-binder
APGGWLQV	HLA-A*68:01	0.0005287292180582881	0.00025715041382573517	not-binder
LYATTDLA	HLA-A*68:01	0.0015455967863090337	0.0004132423453649317	not-binder
FVYTHTPI	HLA-A*68:01	0.32360220439732074	0.3516584791739475	not-binder
LKTLTEAL	HLA-A*68:01	0.0005258974357275292	0.0003511841798831971	not-binder
AIFVVVAI	HLA-A*68:01	0.002279349451418966	0.001583564564370087	not-binder
TFLVLFIF	HLA-A*68:01	0.011936662066727877	0.00626434834419179	not-binder
ENDQIFSM	HLA-A*68:01	0.0023763171513564883	0.001593252836933124	not-binder
VLHLGNGA	HLA-A*68:01	0.0003509214577206876	0.00027682991297758126	not-binder
AKTALQNN	HLA-A*68:01	0.00022147844865685328	0.00022664792992652957	not-binder
ILVDFRLS	HLA-A*68:01	0.004469548654742539	0.004176844659118884	not-binder
KLAKLNRR	HLA-A*68:01	0.22226359248161315	0.1410174182962994	not-binder
KVTHAGSD	HLA-A*68:01	0.0006710835325066001	0.0003672869850691701	not-binder
DTLTGLPI	HLA-A*68:01	0.06175345722585916	0.05310980997126857	not-binder
DQSKLPNL	HLA-A*68:01	0.005338380835019052	0.005995646102393588	not-binder
KDEIQQKL	HLA-A*68:01	0.0024379637150559576	0.0028978521100523017	not-binder
YTCVANTT	HLA-A*68:01	0.0188423702144064	0.012646290823316687	not-binder
GNFVNYRS	HLA-A*68:01	0.0020561003009788694	0.0013484433533471525	not-binder
APSFDKDG	HLA-A*68:01	0.00033606476499699057	0.00016207422224813248	not-binder
WNRIFLQG	HLA-A*68:01	0.0028437136206775904	0.002764431866038381	not-binder
QIAQVSES	HLA-A*68:01	0.0015617388300597668	0.0006104618682616043	not-binder
FASFPVSD	HLA-A*68:01	0.07140399622730911	0.11308260965477185	not-binder
KRMQAGAQ	HLA-A*68:01	0.00025444864841119854	0.00025718865506206204	not-binder
CAIDGRAP	HLA-A*68:01	0.004322097566910088	0.0032158451416538472	not-binder
EHYHEDKR	HLA-A*68:01	0.5199114501476287	0.12869145356518216	ambiguous
RVSVPDMD	HLA-A*68:01	0.003242119314381853	0.002854756494367426	not-binder
YEGRLKVT	HLA-A*68:01	0.0002835432082065381	0.00024131039062964002	not-binder
IIREEDGL	HLA-A*68:01	0.0009722488677653019	0.0009002709003336614	not-binder
AKDLKAGG	HLA-A*68:01	9.029459324665368e-05	1.8010988466958782e-05	not-binder
IGLHFYPI	HLA-A*68:01	0.011075091338716448	0.014870086917734338	not-binder
SAGMKERN	HLA-A*68:01	0.000558753075893037	0.0005240473500228931	not-binder
GTQEVANA	HLA-A*68:01	0.0011054292262997478	0.0010369286497080574	not-binder
VSEACTNA	HLA-A*68:01	0.0003556017196387984	0.0001949844595595083	not-binder
EQVEESIR	HLA-A*68:01	0.8022267580032348	0.20536398138325382	binder
LFTNIDTE	HLA-A*68:01	0.0026061042794026435	0.0021049692557632807	not-binder
GTTIPMAM	HLA-A*68:01	0.01963242022320628	0.015621796203527468	not-binder
LYTYQLLH	HLA-A*68:01	0.03224491635337472	0.017383838962304422	not-binder
AYQEAVIN	HLA-A*68:01	0.001527099424856715	0.001190837128357081	not-binder
SGSTLNVG	HLA-A*68:01	0.00041555527423042804	0.00044186924456727486	not-binder
RVLSYANP	HLA-A*68:01	0.0029242909396998583	0.0021434555920034548	not-binder
GGNAWFTK	HLA-A*68:01	0.6440761834383011	0.22393985997082727	binder
TVVWVTSA	HLA-A*68:01	0.11211302157025785	0.11939868604691652	not-binder
NNSIELKD	HLA-A*68:01	0.004940407723188401	0.003232399811611579	not-binder
RALKMHGG	HLA-A*68:01	0.0013027639884967356	0.0008549328608916172	not-binder
SGHMGDVT	HLA-A*68:01	0.00014133211952866987	6.44034343706456e-05	not-binder
SKGLGKSK	HLA-A*68:01	0.0035329530481249096	0.0019386660885611943	not-binder
GDSRPVNP	HLA-A*68:01	0.00012763271370204167	0.00011425421798328215	not-binder
EIRRLLAE	HLA-A*68:01	0.017227904079481958	0.01763442498078653	not-binder
SGECVATM	HLA-A*68:01	0.0004564224393106997	0.0005213538263796021	not-binder
YRSVTMEE	HLA-A*68:01	0.0005417959269834683	0.0005211748207718224	not-binder
PYTKPYQV	HLA-A*68:01	0.0026166637195274233	0.0018376998172694482	not-binder
HRRVCPFC	HLA-A*68:01	0.0003550165158230811	0.0002686356692987376	not-binder
MKTYLSTN	HLA-A*68:01	0.0010303468152415007	0.0009347355885308633	not-binder
ITKNNIGK	HLA-A*68:01	0.9452108979225159	0.04549217250069894	binder
VRLLIEDY	HLA-A*68:01	0.002753847709391266	0.0012784094496066324	not-binder
KKGIGICY	HLA-A*68:01	0.00271922453539446	0.002551626498332423	not-binder
FLYESFWN	HLA-A*68:01	0.013340906891971826	0.009361902911479049	not-binder
VADLAIAG	HLA-A*68:01	0.0009892196918372064	0.000709907855311391	not-binder
EGTPADCV	HLA-A*68:01	0.0004971918649971485	0.0004380149590462775	not-binder
FERYFREI	HLA-A*68:01	0.0017323391162790357	0.001148748824327908	not-binder
FGASPAIV	HLA-A*68:01	0.001479245745576918	0.0009039316944124816	not-binder
VSSAVLAV	HLA-A*68:01	0.007137375278398394	0.0037380767413050654	not-binder
PRPLQQLE	HLA-A*68:01	0.0002100029385474045	0.00015565374576069293	not-binder
EVNLGLFG	HLA-A*68:01	0.2199091836810112	0.18653005529071764	not-binder
SYVSEVAV	HLA-A*68:01	0.0011220369080547244	0.0008869082358924592	not-binder
QEAVRALA	HLA-A*68:01	0.00046492691617459057	0.0004211044607069304	not-binder
SDIVEVFQ	HLA-A*68:01	0.0012147673987783492	0.00041445717237318156	not-binder
IAMPGMND	HLA-A*68:01	0.015672945883125067	0.012196011928477494	not-binder
RIPDTLPG	HLA-A*68:01	0.002033530786866322	0.0019806651280132484	not-binder
ALDMFPYP	HLA-A*68:01	0.005855218903161585	0.007077575396245798	not-binder
TDPNKDAN	HLA-A*68:01	0.00023026459966786207	0.00013476114917914894	not-binder
GLTLQQQH	HLA-A*68:01	0.0006726894964231179	0.0005806640646696367	not-binder
RPKEPEQS	HLA-A*68:01	0.00027910164135391824	0.00019972611514557868	not-binder
YTTDFIYQ	HLA-A*68:01	0.8170165002346039	0.17205429418414322	binder
IRKATEAA	HLA-A*68:01	9.38022043555975e-05	3.265112664289717e-05	not-binder
PKKSYECL	HLA-A*68:01	0.0001434062482076115	0.00012226507048070134	not-binder
IVSDIIYN	HLA-A*68:01	0.241984835639596	0.16953129324897276	not-binder
SQVTSSSE	HLA-A*68:01	0.00033404315036023036	0.00030860180347094427	not-binder
EPELQDTT	HLA-A*68:01	0.00016367039206670596	0.0001022390131619838	not-binder
NWTREREF	HLA-A*68:01	0.0010252732085064054	0.0010921911034956378	not-binder
TVHHDRVL	HLA-A*68:01	0.002272559533594176	0.001812297059406989	not-binder
GDSGAVIN	HLA-A*68:01	0.0001730864601995563	0.00018307724542167923	not-binder
YGKEVDIW	HLA-A*68:01	0.0006726958468789235	0.0007427297634623175	not-binder
RVRLITTL	HLA-A*68:01	0.0030650267319288103	0.003565970555489889	not-binder
SGIMVGLG	HLA-A*68:01	0.0010768369887955488	0.0004048769847294175	not-binder
SSSLNGTL	HLA-A*68:01	0.0007653257227502764	0.0007383395224946309	not-binder
SNVYDPMM	HLA-A*68:01	0.009548786468803883	0.006831101539497543	not-binder
TLGLNIET	HLA-A*68:01	0.000422917066316586	0.00028744857788957516	not-binder
QHNDSEQT	HLA-A*68:01	3.2693148386897517e-05	2.0939621740608583e-05	not-binder
PANPTWAL	HLA-A*68:01	0.002581696158449631	0.0034905225148558856	not-binder
QDLGPKEL	HLA-A*68:01	0.0005424313065304886	0.0003468635515178793	not-binder
DDDEDDDE	HLA-A*68:01	0.0007145750350900926	0.0011257425247663561	not-binder
LGEIDQQY	HLA-A*68:01	0.0051846947520971295	0.0011420226154366052	not-binder
FEKLEREL	HLA-A*68:01	0.0015943668768159114	0.001400684858695412	not-binder
EIVDLCLD	HLA-A*68:01	0.0146641178522259	0.01058322371152811	not-binder
GRLVGVTV	HLA-A*68:01	7.130755257094279e-05	4.097198921447492e-05	not-binder
LIKEDMVK	HLA-A*68:01	0.609035724401474	0.16153791640136173	binder
RFETALGR	HLA-A*68:01	0.3596754640340805	0.1500290390966774	not-binder
SAKPKNTK	HLA-A*68:01	0.40249541103839875	0.2553266121139567	ambiguous
IDETPAEP	HLA-A*68:01	0.00011570632486836984	5.3790721309467964e-05	not-binder
LTFEDIAR	HLA-A*68:01	0.9943926692008972	0.004482188841454223	binder
TTEWSACS	HLA-A*68:01	0.005268032319145277	0.005526061570954284	not-binder
ENNEFLEY	HLA-A*68:01	0.23456244841217994	0.1611537067840339	not-binder
REWPEHGG	HLA-A*68:01	0.005940809119783808	0.01045611233312337	not-binder
EGEQKSIQ	HLA-A*68:01	0.0005255651019979268	0.0001687904967558937	not-binder
SSGGTAPV	HLA-A*68:01	0.0042432318441569805	0.004742520254217848	not-binder
IFAFLGKN	HLA-A*68:01	0.01057538699824363	0.016748626905071114	not-binder
QQPFSKME	HLA-A*68:01	0.0005649393249768763	0.00042399465927378305	not-binder
LQGMVNST	HLA-A*68:01	0.00019743984594242648	0.00013823742507871272	not-binder
SNLKKGEG	HLA-A*68:01	0.0003697447886224836	6.555831552938124e-05	not-binder
LVASVREG	HLA-A*68:01	0.007304782932624221	0.003937213804975326	not-binder
IDGAPTDG	HLA-A*68:01	0.00014688927039969714	5.77931853290417e-05	not-binder
TSKQAASI	HLA-A*68:01	0.001097539212787524	0.0006749299878228633	not-binder
QKQYACAN	HLA-A*68:01	0.00026549590547801926	0.0001270712092274527	not-binder
EIPPKGGA	HLA-A*68:01	0.032480195118114355	0.035267177014625076	not-binder
PASAQMAG	HLA-A*68:01	0.0002197692112531513	0.00014906480957493386	not-binder
ALTKEKLK	HLA-A*68:01	0.028417706955224276	0.02351322147874495	not-binder
ELLTKQGW	HLA-A*68:01	0.0022506108274683357	0.0009530813948235369	not-binder
GLVQEGDT	HLA-A*68:01	0.00014577145957446193	8.78030846489812e-05	not-binder
MPQKKNAD	HLA-A*68:01	0.006703207988175563	0.010188681411094028	not-binder
LLISLFFL	HLA-A*68:01	0.0170256391633302	0.015349570011829038	not-binder
KRILPPPP	HLA-A*68:01	0.0005457042600028217	0.0004039446785497377	not-binder
YDGYKLGF	HLA-A*68:01	0.002688012016005814	0.0014619160710887507	not-binder
FFPASADR	HLA-A*68:01	0.7638465583324432	0.20672102995626987	binder
RTSTRPST	HLA-A*68:01	0.00041669557540444655	0.00019204219030668118	not-binder
GSDEANEV	HLA-A*68:01	0.00020800113561563193	0.00020910200146229813	not-binder
ATAVYETL	HLA-A*68:01	0.0038298051338642837	0.0031117631601977	not-binder
PVVLGPSR	HLA-A*68:01	0.5682074666023255	0.24573297602683525	ambiguous
VYNARIHP	HLA-A*68:01	0.007770424516638741	0.008358575994130805	not-binder
FGQLATIP	HLA-A*68:01	0.0014560243056621403	0.0010685201463189369	not-binder
VSTTEVEG	HLA-A*68:01	0.00039139629079727457	0.0002958488224902067	not-binder
TKTFADII	HLA-A*68:01	0.0004030629410408437	0.0003981533284954784	not-binder
HSLHYANA	HLA-A*68:01	0.007851989730261267	0.005620294788277758	not-binder
RVGSDELW	HLA-A*68:01	0.00033919216512003916	0.0004122067887267891	not-binder
LMGALIMM	HLA-A*68:01	0.0030815403995802628	0.002497829811457503	not-binder
IERLGISY	HLA-A*68:01	0.021642835065722465	0.008299450081064984	not-binder
AKYGYYQE	HLA-A*68:01	0.0010358797735534608	0.001054394024769443	not-binder
MECIQLMT	HLA-A*68:01	0.0016643949551507831	0.0017246067920781726	not-binder
SDHLGDAM	HLA-A*68:01	0.0006626360933296383	0.0009463777281610026	not-binder
GLLKMRHA	HLA-A*68:01	0.0005629364344713394	0.0005607768500830553	not-binder
AEQITLLK	HLA-A*68:01	0.16235869079828263	0.20040295313741455	not-binder
WYEHIPLS	HLA-A*68:01	0.0019354748830664903	0.0010069484062962908	not-binder
HECQESVK	HLA-A*68:01	0.056374534405767916	0.04680189222582515	not-binder
QHSHLVAI	HLA-A*68:01	0.0008908334944862873	0.0005132518501674625	not-binder
TQATILYL	HLA-A*68:01	0.04388649445027113	0.03907995604480372	not-binder
RTHKRLID	HLA-A*68:01	0.0013140987779479475	0.001328488563717755	not-binder
AMEAELQR	HLA-A*68:01	0.4091933831572533	0.2804890870244282	ambiguous
GQAGAVRH	HLA-A*68:01	0.004541009140666574	0.004880473481126683	not-binder
KHQARIYV	HLA-A*68:01	0.00039645101060159504	0.00016843017096326973	not-binder
TALGFDMT	HLA-A*68:01	0.00349615179002285	0.0019287470031942421	not-binder
SVSSMNGV	HLA-A*68:01	0.050992650398984554	0.051342998055561216	not-binder
YVKRGGKL	HLA-A*68:01	0.0023412192454998148	0.003157060024539769	not-binder
AIDMKSVA	HLA-A*68:01	0.00043080948235001414	0.00038827589970419807	not-binder
VNPLDDKP	HLA-A*68:01	0.001033237436786294	0.000965229671688957	not-binder
VLGSGATG	HLA-A*68:01	0.00038208254190976734	0.00023434864074496652	not-binder
AVKKHHKK	HLA-A*68:01	0.6228604078292846	0.17422765385465952	binder
EIMKDWET	HLA-A*68:01	0.10620497334748506	0.08332160697093778	not-binder
SFAMLFNG	HLA-A*68:01	0.009170913929119706	0.008114248369314521	not-binder
FAGLNPER	HLA-A*68:01	0.9662751317024231	0.01475732478035653	binder
GDHHGPTL	HLA-A*68:01	0.000128640684124548	8.81664091302036e-05	not-binder
HGQLSAEK	HLA-A*68:01	0.40633238703012464	0.24838138538424293	ambiguous
RLKEEMLG	HLA-A*68:01	0.001091551270292257	0.0018967646137961244	not-binder
AKTAENAA	HLA-A*68:01	8.565504576836247e-05	5.02855063540289e-05	not-binder
ADFRNPGP	HLA-A*68:01	0.00024613942150608636	0.00018916660412329655	not-binder
AMNNLAGG	HLA-A*68:01	0.0011935529706533997	0.0011174870915022894	not-binder
AEVIAGIL	HLA-A*68:01	0.0012419495469657704	0.0008766043005063959	not-binder
DAVQTLVR	HLA-A*68:01	0.9966571092605591	0.0010629685335891094	binder
MFLLCGGR	HLA-A*68:01	0.5353011161088943	0.24435080389388414	ambiguous
DIFKEFGG	HLA-A*68:01	0.15961290393024682	0.15253948718579488	not-binder
ILAETDGT	HLA-A*68:01	0.00027650505289784634	0.00019180498040844565	not-binder
PGTKVLLV	HLA-A*68:01	0.0010823652250110173	0.0012310732830293446	not-binder
DQFPVDVY	HLA-A*68:01	0.09677128717303277	0.06521083666144592	not-binder
LIKVAAIG	HLA-A*68:01	0.008998896973207594	0.013804618585873545	not-binder
NPLSEVTH	HLA-A*68:01	0.024051931430585684	0.025953580431010242	not-binder
VVASSVAL	HLA-A*68:01	0.00649893747176975	0.004954178429781738	not-binder
LAEAQAIV	HLA-A*68:01	0.0004622976208338514	0.0002941842660197418	not-binder
GSGSSNST	HLA-A*68:01	8.107879275485175e-05	9.701316046556934e-05	not-binder
ESQSVDGT	HLA-A*68:01	0.00037267922452883796	0.00023173574896657813	not-binder
SQVEGQQF	HLA-A*68:01	0.0027468398096971215	0.0024396072659184195	not-binder
DLPAVFEE	HLA-A*68:01	0.054465587169397624	0.09386164030895447	not-binder
AQAHLYNQ	HLA-A*68:01	0.001709502749145031	0.0008514443773973904	not-binder
KYYLVNFW	HLA-A*68:01	0.0037193661672063174	0.003098270047817952	not-binder
EEMNGDGR	HLA-A*68:01	0.45368139892816545	0.27944057454841714	ambiguous
YLGDGRAH	HLA-A*68:01	0.007612368179252371	0.00670254972859594	not-binder
VDLLQFYF	HLA-A*68:01	0.0047675080364570025	0.0030296082389465076	not-binder
TDIVLGGN	HLA-A*68:01	0.0005176616672542877	0.00026320190064524243	not-binder
VLGKFTKE	HLA-A*68:01	0.0041222137282602486	0.0035191481469108396	not-binder
EPSHALAE	HLA-A*68:01	0.004028899775585159	0.005279809295750567	not-binder
FGPEEFDF	HLA-A*68:01	0.004713225644081831	0.002998768018146111	not-binder
NLVAAGRE	HLA-A*68:01	0.0054850043496117	0.005880818377740714	not-binder
CSLRLRVG	HLA-A*68:01	0.000897212023846805	0.0005975255600894891	not-binder
ALETRLSQ	HLA-A*68:01	0.0012906027055578305	0.0010787052359968788	not-binder
NMLVRKSI	HLA-A*68:01	0.000512346082541626	0.00041087169389837495	not-binder
DPIKATKV	HLA-A*68:01	0.023518150439485908	0.028106602299366172	not-binder
QIDPQFHT	HLA-A*68:01	0.0009786374517716467	0.000373670138072228	not-binder
GNLRFDNV	HLA-A*68:01	0.0004021564353024587	0.000286881760063978	not-binder
IKIERPDA	HLA-A*68:01	0.00027532234162208624	0.00013345827138819922	not-binder
LGISVSKK	HLA-A*68:01	0.6624613702297211	0.25988666836188357	binder
EICKHVMR	HLA-A*68:01	0.977038848400116	0.012957642987930198	binder
STADTIDR	HLA-A*68:01	0.9955897092819214	0.003975099524051075	binder
YSRHPGIL	HLA-A*68:01	0.004097769787767902	0.0033363732976921497	not-binder
IRIDIQPF	HLA-A*68:01	0.0020918009686283767	0.0015280756018695124	not-binder
LVMPRVVK	HLA-A*68:01	0.9935122013092041	0.004981965790968359	binder
NTQKSQEE	HLA-A*68:01	0.002738130930811167	0.0020701327635448113	not-binder
IGTLTETF	HLA-A*68:01	0.001468559360364452	0.0013207108358672468	not-binder
FAMVLEGD	HLA-A*68:01	0.011852553766220807	0.006619901905405691	not-binder
YFTYRDVL	HLA-A*68:01	0.004247738642152399	0.0038468305540176086	not-binder
IFPEQVII	HLA-A*68:01	0.0033953102480154484	0.0026755072338115905	not-binder
VREFWGWW	HLA-A*68:01	0.0008507345759426243	0.000762090146783076	not-binder
IWDNRVTQ	HLA-A*68:01	0.0046807164559140805	0.0032677473053579174	not-binder
ATAESDLV	HLA-A*68:01	0.0016455252800369636	0.0018862175772611043	not-binder
GGDFSEPV	HLA-A*68:01	0.00046894220140529795	0.0006029506951212391	not-binder
ANPTIGQI	HLA-A*68:01	0.0013086590566672384	0.0010691077806058537	not-binder
EECFQPTE	HLA-A*68:01	0.00027041552966693415	0.0002613471166060233	not-binder
EEYERFFT	HLA-A*68:01	0.006033444218337536	0.004757586214465977	not-binder
LHQEWVQI	HLA-A*68:01	0.0012612337479367853	0.0010727285098951133	not-binder
PLPGYGAG	HLA-A*68:01	0.00032357783056795596	0.00012218810153176218	not-binder
GECWAKKH	HLA-A*68:01	0.0010468002699781209	0.0006694153899893893	not-binder
RRWIGAWV	HLA-A*68:01	0.00024401594273513184	0.00014581043335474447	not-binder
SSSRVPRF	HLA-A*68:01	0.04211958674713969	0.05417868878432125	not-binder
LDAKDISS	HLA-A*68:01	0.00027347959839971734	0.0001428897997964358	not-binder
RLVAPCLN	HLA-A*68:01	0.0009170244913548232	0.0005410883761799135	not-binder
GRTLSRWV	HLA-A*68:01	0.00014132665855868254	0.00013296555213573034	not-binder
KLLFKHMC	HLA-A*68:01	0.0019382907309591247	0.0018148467231698274	not-binder
VSQSQPSA	HLA-A*68:01	0.00035504549741744996	0.00021896077202971628	not-binder
QFDQTMDE	HLA-A*68:01	0.0026722358539700507	0.0015983399989970256	not-binder
PAGMHLRD	HLA-A*68:01	0.00043368237820686775	0.00022318047785011797	not-binder
LSIKVFSW	HLA-A*68:01	0.010889731394127012	0.008324443224229835	not-binder
FHGGLIGV	HLA-A*68:01	0.0010873378720134496	0.0004371406732283139	not-binder
MIGAFYQP	HLA-A*68:01	0.011289493041113019	0.005565609415092368	not-binder
HCPSSNMR	HLA-A*68:01	0.6617279663681984	0.3101419225483345	binder
QTTERVVV	HLA-A*68:01	0.007307733653578907	0.00976245923599877	not-binder
IQENMDEQ	HLA-A*68:01	0.0002747849182924256	0.00010096388182031935	not-binder
LDDVNNEK	HLA-A*68:01	0.135531385242939	0.09666273076169968	not-binder
SKPCTTNK	HLA-A*68:01	0.023239429201930763	0.020015753822196895	not-binder
TVKNPWPI	HLA-A*68:01	0.028888474637642502	0.029853471295641122	not-binder
FIETPYRK	HLA-A*68:01	0.7977315425872803	0.15398253559493585	binder
RNSTQLKS	HLA-A*68:01	0.0003442875764449127	0.00035924092930641165	not-binder
LKFAHEAG	HLA-A*68:01	0.00043444873008411375	0.0003544901236636667	not-binder
GATTRPGL	HLA-A*68:01	0.0004603988258168101	0.00038442543243269223	not-binder
GSINQAHQ	HLA-A*68:01	0.00706419232301414	0.011198961133321745	not-binder
EIIHNPTV	HLA-A*68:01	0.21249373033642768	0.16278164513427454	not-binder
ERAAAVAA	HLA-A*68:01	0.0006561892223544419	0.0006389400597132213	not-binder
STVWRSGP	HLA-A*68:01	0.020442327857017516	0.024832615220377746	not-binder
LWKKTIEE	HLA-A*68:01	0.0009764990711119026	0.0006752914425806471	not-binder
NGLIQAGF	HLA-A*68:01	0.0034441920928657056	0.003247905961772864	not-binder
TGGKPQVK	HLA-A*68:01	0.18090958036482335	0.18385354339945595	not-binder
PVGRKKVL	HLA-A*68:01	0.00016216305975831348	0.00018942398534330804	not-binder
MLMRRGCR	HLA-A*68:01	0.5161186993122101	0.21539786303331238	ambiguous
DGILRSEK	HLA-A*68:01	0.6255798220634461	0.2846769842480915	ambiguous
LVWENLRG	HLA-A*68:01	0.057811594754457477	0.05576922000200755	not-binder
QLMAEQEK	HLA-A*68:01	0.45265749394893645	0.2950808534840949	ambiguous
EVDEGRLY	HLA-A*68:01	0.6706542342901229	0.32633575891476213	binder
VPHDILRV	HLA-A*68:01	0.008676301036030055	0.011058539907568858	not-binder
PTGRSSSR	HLA-A*68:01	0.15115065574645997	0.19033174637024988	not-binder
TAVDMIRN	HLA-A*68:01	0.05330221615731716	0.02463917423831564	not-binder
RPNRSSSS	HLA-A*68:01	0.00015881174585956613	0.00017238924206426932	not-binder
HKTGRIHR	HLA-A*68:01	0.11736335894092917	0.1275561669183279	not-binder
SKCSIVDT	HLA-A*68:01	9.206293689203448e-05	5.8732805374033034e-05	not-binder
IERGGIPA	HLA-A*68:01	0.0008228199934819713	0.0008036823719645424	not-binder
KAYAKLEK	HLA-A*68:01	0.6754201859235763	0.2559391934154692	binder
VFTTILAF	HLA-A*68:01	0.012240971834398807	0.010069071362255327	not-binder
LSQAEHDV	HLA-A*68:01	0.0001696716237347573	0.00010122517168854682	not-binder
AIQRLREA	HLA-A*68:01	0.0006372810680659313	0.00040562855428454095	not-binder
IKNIQQKT	HLA-A*68:01	0.00012176615418866277	5.406873064904139e-05	not-binder
KGRKPRGK	HLA-A*68:01	0.014402233506552875	0.024811857869161326	not-binder
LYPEGYEV	HLA-A*68:01	0.004547467982047237	0.0072128527068994796	not-binder
SRKNVVSC	HLA-A*68:01	0.0001151489459516597	9.812758850827466e-05	not-binder
QAGLYFLV	HLA-A*68:01	0.005610559089109302	0.003538441282998022	not-binder
GVLNKNSGT	HLA-A*68:01	0.0004325959220295772	0.0003161825228036841	not-binder
QADREAQKA	HLA-A*68:01	0.00016943546943366529	0.00011495734420607328	not-binder
KNGKFDYAV	HLA-A*68:01	0.000605812668800354	0.00022551552775874667	not-binder
IPKARQLTS	HLA-A*68:01	0.00044511707201309034	0.0005111511353786738	not-binder
VIVLGAFIV	HLA-A*68:01	0.0038470400788355617	0.004811403039532582	not-binder
STAASFCRG	HLA-A*68:01	0.3402575090527534	0.24896419627307176	not-binder
WAWLVLQEN	HLA-A*68:01	0.00626915720058605	0.005980399152852047	not-binder
MSGLCTLFF	HLA-A*68:01	0.0979270713403821	0.11028744439867	not-binder
CQYTYGEYI	HLA-A*68:01	0.010771313402801751	0.011331686061848423	not-binder
FTQEVMVRI	HLA-A*68:01	0.44543217420578	0.27606272722525227	ambiguous
TGVNHKIGE	HLA-A*68:01	0.001060064387274906	0.0008157023248019434	not-binder
LEMAPGPNQ	HLA-A*68:01	0.0011807778617367148	0.0008466348916662701	not-binder
IDYFPSRYD	HLA-A*68:01	0.006772034167079255	0.003975044066618033	not-binder
LKYDSTHGR	HLA-A*68:01	0.36171721667051315	0.13918599586649513	not-binder
TKWELLQQL	HLA-A*68:01	0.0013554683682741597	0.001007580623623023	not-binder
GGRQGVLWF	HLA-A*68:01	0.0008133576135151088	0.0006944858951864886	not-binder
NPESNTAGL	HLA-A*68:01	0.0007404790601867716	0.000595748202668561	not-binder
CVKIFYIKP	HLA-A*68:01	0.018403015471994875	0.00670858071647776	not-binder
VAFAAKIVK	HLA-A*68:01	0.9599295020103454	0.04075810084806699	binder
DQNRNEWVE	HLA-A*68:01	0.0003221183462301269	0.0002312637976492592	not-binder
KNILFVINN	HLA-A*68:01	0.002325198263861239	0.0009690259192862203	not-binder
NNWHRDNGY	HLA-A*68:01	0.06821681745350361	0.06461496819779469	not-binder
KRLIYCETF	HLA-A*68:01	0.0010220216936431825	0.0007073601829695823	not-binder
LDASDLKFV	HLA-A*68:01	0.0011471545207314194	0.0006894983763664322	not-binder
GIAMGLVKE	HLA-A*68:01	0.020277868467383088	0.020694719983003634	not-binder
AFADVGLNR	HLA-A*68:01	0.9510320067405701	0.037830300073343905	binder
ALADAAQLA	HLA-A*68:01	0.0005918084207223728	0.00043483314823207714	not-binder
PIVLVGTKL	HLA-A*68:01	0.0012297432083869353	0.000715950378830446	not-binder
PVQINCTRT	HLA-A*68:01	0.00034691619512159375	0.00013338232911651803	not-binder
NKPQVGIAS	HLA-A*68:01	0.0003193689452018589	0.00023866904542940216	not-binder
KENKIEAVD	HLA-A*68:01	0.0005085274315206334	0.00044875118900595173	not-binder
STAQQPEDG	HLA-A*68:01	0.0010245144134387375	0.0008995063729011227	not-binder
LGSSLYRGC	HLA-A*68:01	0.0009123749150603544	0.0009531669289983423	not-binder
ILNIHDLTQ	HLA-A*68:01	0.000857843816629611	0.0006212240141258707	not-binder
LSKKLAAGS	HLA-A*68:01	0.0010010106721892952	0.00024333049354490114	not-binder
SKVNGMVSH	HLA-A*68:01	0.0017280334315728397	0.0006757939943747549	not-binder
LDFASPVSG	HLA-A*68:01	0.0005169272044440731	0.0003081497555681856	not-binder
MFVVMEDLV	HLA-A*68:01	0.008006523130461574	0.00442480635075936	not-binder
GADILSVHA	HLA-A*68:01	0.0005477357713971287	0.0004628523447196374	not-binder
YVPTLVQTI	HLA-A*68:01	0.012701411102898418	0.008862072481660304	not-binder
TYETPPPSP	HLA-A*68:01	0.0010261146118864418	0.0003952900041953822	not-binder
KAGNLDFDV	HLA-A*68:01	0.0001688216027105227	9.108751832193727e-05	not-binder
CERSLEDLL	HLA-A*68:01	0.0003773417429329129	0.00045047207715362197	not-binder
VGIEATDAV	HLA-A*68:01	0.000418519747472601	0.00029600901846277836	not-binder
DLDEVEKKD	HLA-A*68:01	0.003550565126352012	0.00248497654563081	not-binder
PYSTTGLMP	HLA-A*68:01	0.0010330262128263711	0.000486950090305833	not-binder
ILPDRVSPE	HLA-A*68:01	0.005406900726666208	0.007872360588174983	not-binder
IEAKGLKQI	HLA-A*68:01	0.0009834271186264232	0.0007839060801667198	not-binder
AGSHGMDIK	HLA-A*68:01	0.09388842545449734	0.07610793756770505	not-binder
EDHMDRYMD	HLA-A*68:01	0.0009427281795069576	0.000529767528388985	not-binder
DDICIAKPR	HLA-A*68:01	0.44088101089000703	0.18953854910185025	ambiguous
AVRAGTIAE	HLA-A*68:01	0.0033892342587932946	0.0021325555274208743	not-binder
TIKEMVLRS	HLA-A*68:01	0.0714563325047493	0.058433627513749184	not-binder
ALGVDFSEI	HLA-A*68:01	0.0005695446867321152	0.0003030906757680194	not-binder
GLDLGLDRF	HLA-A*68:01	0.0042869619035627695	0.0032990984121509304	not-binder
LPTLDAYRI	HLA-A*68:01	0.004096405010204762	0.004511852492670632	not-binder
PLSEMFGFS	HLA-A*68:01	0.0008463023928925395	0.0002975579107006917	not-binder
PEEAFGITK	HLA-A*68:01	0.04633404053747654	0.030238740287545328	not-binder
GWRIGEMLA	HLA-A*68:01	0.0003610963496612385	0.00014386920794937503	not-binder
GRYRDFDHS	HLA-A*68:01	0.00012140405888203532	4.444209087128168e-05	not-binder
TDLAKSLRE	HLA-A*68:01	0.0006579974520718679	0.00047937191231046505	not-binder
HRIVAVYTQ	HLA-A*68:01	0.0009280942700570449	0.0004648900063709256	not-binder
KDIYSKLNI	HLA-A*68:01	0.0004893452511169017	0.00043595696802545345	not-binder
SGLLPVGGQ	HLA-A*68:01	0.0013719276699703186	0.00184617650267007	not-binder
LDWQQANSG	HLA-A*68:01	0.00014139216073090212	4.672450312241734e-05	not-binder
VLKVTYKVE	HLA-A*68:01	0.001456063296063803	0.0013421815679623087	not-binder
ENMPGGRAY	HLA-A*68:01	0.3665866836905479	0.28900966251375143	ambiguous
AVQSGQSYA	HLA-A*68:01	0.006094209034927189	0.005540844628696355	not-binder
RQLNETARE	HLA-A*68:01	0.0005829786692629568	0.0006053638343211306	not-binder
VPVIPQPEV	HLA-A*68:01	0.0013603762141428887	0.00047991025679587943	not-binder
GQKVFAQAL	HLA-A*68:01	0.0005505847217136761	0.00043869460457406393	not-binder
AVIGIDAED	HLA-A*68:01	0.0214046960696578	0.009579586275558856	not-binder
YLIDKHFRI	HLA-A*68:01	0.219169981777668	0.1928098755671344	not-binder
AAGEAFDKV	HLA-A*68:01	0.0011359572788933292	0.0008595664049433219	not-binder
VRERRSPVD	HLA-A*68:01	0.0001684157878116821	0.00021517252655034862	not-binder
SAYALIECD	HLA-A*68:01	0.005846298206597567	0.0032853469709563285	not-binder
RFIELMETG	HLA-A*68:01	0.0018825452541932463	0.0005803147165435879	not-binder
PRSELRLDL	HLA-A*68:01	9.640462449169717e-05	5.850603939246943e-05	not-binder
LARASFMDA	HLA-A*68:01	0.0060129485267680135	0.004013339502544041	not-binder
DFMQKVNSD	HLA-A*68:01	0.001652187725994736	0.0006130608658446762	not-binder
KFYLENLEQ	HLA-A*68:01	0.0015702745877206326	0.0013305729679993872	not-binder
ERSGEDPLV	HLA-A*68:01	0.00017200596266775392	0.0001255930200443331	not-binder
DIKNQSKTN	HLA-A*68:01	0.0014937215019017458	0.0009180613859729063	not-binder
FRWAELGTV	HLA-A*68:01	0.0004927370755467564	0.00029568286937485267	not-binder
IHPQSVIHS	HLA-A*68:01	0.00042676332523114977	0.0002202629768773584	not-binder
LTRGFDDSF	HLA-A*68:01	0.012549910042434931	0.00836334795075413	not-binder
GMRIAPFVL	HLA-A*68:01	0.000699908216483891	0.0003944732016253235	not-binder
NTLFELLAM	HLA-A*68:01	0.019517254177480937	0.011399705803476651	not-binder
DFIDIFEKS	HLA-A*68:01	0.08245733082294464	0.08948419220539146	not-binder
AGAANAMNL	HLA-A*68:01	0.0005205818510148674	0.00036280974264641557	not-binder
WVGDSRFVV	HLA-A*68:01	0.02770291636697948	0.043696841984013	not-binder
KAATLPEMS	HLA-A*68:01	0.0005854031682247296	0.0004396066725884534	not-binder
VELPNSVVL	HLA-A*68:01	0.002180395970935933	0.0018209042884528492	not-binder
PKIEAFCQS	HLA-A*68:01	0.00013591965598607202	0.00012835851352288556	not-binder
DWGFDIQVD	HLA-A*68:01	0.0013268755574245006	0.0010085332709461555	not-binder
RGKKPLDPQ	HLA-A*68:01	0.001067452690040227	0.0009591821478926418	not-binder
EKPLEEKLD	HLA-A*68:01	0.0005211344308918342	0.00030354360962777147	not-binder
LNAMTRTAN	HLA-A*68:01	0.0012636680272407829	0.0011429620266719092	not-binder
QHNNPAHLE	HLA-A*68:01	0.0004130757319217082	0.0004895910590923873	not-binder
AVEIAKRSR	HLA-A*68:01	0.6431209921836853	0.25851057381347037	binder
SITDACIGW	HLA-A*68:01	0.00451559906359762	0.0033438090166032744	not-binder
RLCDGASKM	HLA-A*68:01	0.003440592112019658	0.005401265730519636	not-binder
KIPGFGGEY	HLA-A*68:01	0.025789163541048765	0.023284330109638613	not-binder
DENLDHPVK	HLA-A*68:01	0.38399227261543273	0.14115541086590744	not-binder
GIDTRALTK	HLA-A*68:01	0.10455606188625097	0.16415767257411445	not-binder
LGLAANWFA	HLA-A*68:01	0.006480479030869901	0.00552451299069316	not-binder
DMPGPKNVL	HLA-A*68:01	0.001175282133044675	0.0007555885518397705	not-binder
YAPVPGEKG	HLA-A*68:01	0.004361691465601325	0.0007657418375529702	not-binder
SLPLHRCGL	HLA-A*68:01	0.006173264083918184	0.00564324567090281	not-binder
LFVLGALLN	HLA-A*68:01	0.0077049871906638145	0.004182915294697201	not-binder
LELNPSHPL	HLA-A*68:01	0.006001592753455043	0.0021494268472213585	not-binder
YLVLRYAAS	HLA-A*68:01	0.0021969201043248177	0.0009670696502750967	not-binder
HLETWIARK	HLA-A*68:01	0.6830434635281563	0.32548884861975974	binder
AYEDPKEVI	HLA-A*68:01	0.000839561881730333	0.0006791876124735602	not-binder
AKFEEQIVK	HLA-A*68:01	0.07648061029613018	0.06462015558023645	not-binder
VLCRTIEYF	HLA-A*68:01	0.006690027401782572	0.006778233631884565	not-binder
EQPEKPLDL	HLA-A*68:01	0.0008814998145680875	0.00042553003037318647	not-binder
QDEIADRDR	HLA-A*68:01	0.03138174116611481	0.014054454607592685	not-binder
PRPDIVIAG	HLA-A*68:01	0.0006476856680819765	0.0007624060934941644	not-binder
ETGFPAIIR	HLA-A*68:01	0.9971248269081116	0.0017571198124074062	binder
VLEKVKDWT	HLA-A*68:01	0.00045398145230137745	0.0003252605153615004	not-binder
YRGPGQSRM	HLA-A*68:01	0.0022425569128245114	0.0027089095382216697	not-binder
DFLYYKDEK	HLA-A*68:01	0.4951384663581848	0.20109908647536512	ambiguous
SGSDYACAP	HLA-A*68:01	0.0006825156568083912	0.0003322960862486182	not-binder
KGWRVGIGT	HLA-A*68:01	0.0004659444355638698	0.0004641986979849882	not-binder
SQNRAQKLL	HLA-A*68:01	0.00024935913825174794	0.00019830962710928516	not-binder
KELFYPVQF	HLA-A*68:01	0.0076416205847635865	0.005817555031984829	not-binder
PLRISWSGS	HLA-A*68:01	0.00022057434871385339	0.00011802701125382543	not-binder
ALRLLQASA	HLA-A*68:01	0.000484363092618878	0.00043604578124473186	not-binder
LAFLLETVS	HLA-A*68:01	0.0020841075107455253	0.0017415512290788863	not-binder
PAVNHLYIC	HLA-A*68:01	0.0006568288139533251	0.00020884538117968502	not-binder
SFQIKETVK	HLA-A*68:01	0.07848690152168274	0.025383507740538717	not-binder
RLFQGLGKL	HLA-A*68:01	0.007772823632694781	0.004784190182602798	not-binder
EIDGMVIKV	HLA-A*68:01	0.017053005751222372	0.008320645414389767	not-binder
DSRYSPQMQ	HLA-A*68:01	0.00925887591438368	0.00734735774240561	not-binder
DGLWPVLTR	HLA-A*68:01	0.9427992701530457	0.03693929359507605	binder
IKVCQGERE	HLA-A*68:01	0.00010730819039963534	7.173492551246264e-05	not-binder
HDEYDERAY	HLA-A*68:01	0.02636199928820133	0.013768140182471142	not-binder
VGIAPPPRP	HLA-A*68:01	0.0059200025745667515	0.0071979924602374725	not-binder
ADVLHSWAI	HLA-A*68:01	0.0005187785907764919	0.0003734152569343771	not-binder
MKNARLGEG	HLA-A*68:01	0.0004258960805600509	0.0004856837181191165	not-binder
REDLNHTGS	HLA-A*68:01	9.35026298975572e-05	6.928617223141741e-05	not-binder
EVMEEAEAL	HLA-A*68:01	0.30053801983594897	0.17475606825777062	not-binder
VQFNSVQEL	HLA-A*68:01	0.006478811730630696	0.006089296923167134	not-binder
ESLARNAGR	HLA-A*68:01	0.9753419041633606	0.010111693831823658	binder
TGEFEKKYM	HLA-A*68:01	0.0019152231630869209	0.0007483782188052911	not-binder
SQYARNVKF	HLA-A*68:01	0.07050359935965389	0.10354385761323531	not-binder
FSNRLCLPK	HLA-A*68:01	0.9503183484077453	0.018296963165785596	binder
KNASKKETS	HLA-A*68:01	0.0002193662465288071	0.0001926478896674302	not-binder
VLPRPLFDT	HLA-A*68:01	0.0017251617275178433	0.002285623121896653	not-binder
RRNQVTEEK	HLA-A*68:01	0.0021312368102371694	0.0007481201282301243	not-binder
CGHMAGRCV	HLA-A*68:01	0.0003903924414771609	0.0003307222344812115	not-binder
GIAISDTTT	HLA-A*68:01	0.00023447703279089183	0.00014210716980110185	not-binder
SSRWVPPTP	HLA-A*68:01	0.0028038126125466078	0.002450114686064932	not-binder
PVQRVSDSA	HLA-A*68:01	0.00019075681339018047	0.00013678050607278253	not-binder
GDIIFFGAD	HLA-A*68:01	0.0017818002961575985	0.0011657725955990304	not-binder
PTGMCTDLP	HLA-A*68:01	0.0007671239029150457	0.00048663968009817393	not-binder
EKCQTLEKV	HLA-A*68:01	0.00036725450772792103	0.00029456663962960174	not-binder
HDTYALLSE	HLA-A*68:01	0.00034664788108784705	0.00016150703826737996	not-binder
LGGFIWSIG	HLA-A*68:01	0.0019966261694207787	0.0009748949094261068	not-binder
PAVERVYTI	HLA-A*68:01	0.012862885545473546	0.020963819200864108	not-binder
GFMEDLDKT	HLA-A*68:01	0.0009861706203082576	0.0011045084970956146	not-binder
LGLRNTFTG	HLA-A*68:01	0.0007584962819237262	0.0004369077225416014	not-binder
VILRRGWSW	HLA-A*68:01	0.0016879906652320642	0.0016165183341513914	not-binder
RIANIKLIR	HLA-A*68:01	0.9307210087776184	0.04887765715340719	binder
EELLAEARI	HLA-A*68:01	0.0030384409823454917	0.002535612669765184	not-binder
VVAFQPHRY	HLA-A*68:01	0.3626336917281151	0.1985574356420387	not-binder
LFAEIYKNL	HLA-A*68:01	0.038661040575243534	0.05484001296136421	not-binder
TDMRPLSGG	HLA-A*68:01	0.00019997160125058145	8.148715334178106e-05	not-binder
ALLGGSFGF	HLA-A*68:01	0.0072022278793156145	0.005074502347130773	not-binder
QEMERFTSL	HLA-A*68:01	0.010421207966282963	0.009928252117836002	not-binder
RDLPFNATS	HLA-A*68:01	0.00014777550095459446	4.4205452797794215e-05	not-binder
IDNSSELII	HLA-A*68:01	0.00032301610481226816	0.00021737536172532012	not-binder
YDKEFDKYG	HLA-A*68:01	0.005611823068466038	0.004378863216002192	not-binder
AQEARGDKA	HLA-A*68:01	5.5217292720044496e-05	7.273937707074587e-05	not-binder
VAKEEERTS	HLA-A*68:01	0.0008962476771557703	0.0007554327495370669	not-binder
LQKSGRIGR	HLA-A*68:01	0.2448088303208351	0.21538035922295015	not-binder
LLPDELSAV	HLA-A*68:01	0.011179260408971459	0.018025517791332824	not-binder
QYELVNKGM	HLA-A*68:01	0.0034041447448544203	0.0026737281826232666	not-binder
PEGRYRKYA	HLA-A*68:01	0.00028840226150350645	0.00024215768897998668	not-binder
RKDHPDLLI	HLA-A*68:01	0.00017028382571879775	0.00013498074690055986	not-binder
VPTKSGLML	HLA-A*68:01	0.0012571084691444412	0.0012531062024322588	not-binder
LLRPQALDL	HLA-A*68:01	0.0008579449611715972	0.0007164270538151696	not-binder
SPVPFMQAM	HLA-A*68:01	0.011174320365535095	0.010013952663371614	not-binder
TPLHGDAAH	HLA-A*68:01	0.005964690772816539	0.002924504299795431	not-binder
NLRRPIYRQ	HLA-A*68:01	0.004159397579496726	0.005089414173365738	not-binder
CAFTNGVLR	HLA-A*68:01	0.9778457164764405	0.005915749361209338	binder
MEDYQLDIM	HLA-A*68:01	0.0022031993634300307	0.002343469590424166	not-binder
SSTKTVVQL	HLA-A*68:01	0.0023743825498968364	0.0009411877957462441	not-binder
DVKILDENG	HLA-A*68:01	0.009614017559215426	0.008054265876518602	not-binder
TTFAHLDAT	HLA-A*68:01	0.12311780601739883	0.1172454133381584	not-binder
EEIDGTVAV	HLA-A*68:01	0.00284131143707782	0.003020037850015194	not-binder
ITMEELEDM	HLA-A*68:01	0.008771242550574243	0.007424074513469228	not-binder
REPRVHTVV	HLA-A*68:01	0.00020934038329869508	0.00014591447334212887	not-binder
GKGGTKYGV	HLA-A*68:01	9.571586197125726e-05	3.429771840481931e-05	not-binder
RQSAKAQFG	HLA-A*68:01	0.00042793245665961877	0.0003023858711085037	not-binder
PDAGAEVEL	HLA-A*68:01	0.0008688621921464801	0.0006095015461408861	not-binder
EITQGVDSA	HLA-A*68:01	0.012591245654039084	0.014643859433848634	not-binder
HTAGMLALS	HLA-A*68:01	0.44327684938907624	0.2716336795355915	ambiguous
RLDMAQFRE	HLA-A*68:01	0.004399863551952876	0.006039906122262722	not-binder
FDRLRLRFS	HLA-A*68:01	0.000349466348416172	0.00011446062869111417	not-binder
GSEQTTGAE	HLA-A*68:01	0.00017570703857927583	8.935809465548803e-05	not-binder
ADLLGEVGR	HLA-A*68:01	0.48421597480773926	0.11031165792090729	ambiguous
RHRYEVNGA	HLA-A*68:01	0.0001571141663589515	9.617489444785209e-05	not-binder
PVPLFSGVP	HLA-A*68:01	0.0008771616267040372	0.000497761914489628	not-binder
CPKCRAHNQ	HLA-A*68:01	0.0005860332807060331	0.0003484497073613577	not-binder
SGTAVERFQ	HLA-A*68:01	0.003209049114957452	0.0022313902495076383	not-binder
GDTLQCAVP	HLA-A*68:01	0.00021882652945350855	0.00010188523857867134	not-binder
EGVRNCLRS	HLA-A*68:01	0.0012395444209687412	0.0005482410226538874	not-binder
VKSDAKEGQ	HLA-A*68:01	0.0001367052005662117	8.852171671756322e-05	not-binder
HDNAFALLL	HLA-A*68:01	0.0015868025715462864	0.0015056234412015217	not-binder
SLNLAWNRL	HLA-A*68:01	0.004850768833421171	0.0029431721082413364	not-binder
FAHVWDAKQ	HLA-A*68:01	0.10456329239532351	0.12544531691406638	not-binder
EPRPLHFEI	HLA-A*68:01	0.008742762519977987	0.014234620065407311	not-binder
GDLLRRLHG	HLA-A*68:01	0.00028633677211473694	0.00029900618727028396	not-binder
NQKPAGSWE	HLA-A*68:01	0.0005380395101383329	0.00014842399519709488	not-binder
PPTTNGNGI	HLA-A*68:01	0.00013686448910448233	0.0001032376997047266	not-binder
GGGLAASPE	HLA-A*68:01	0.0002803250383294653	0.00030498228061799567	not-binder
TGDFRDLAL	HLA-A*68:01	0.0007158981898101047	0.00034038375755175	not-binder
PIGCKVTLR	HLA-A*68:01	0.13598604276776313	0.09966857100825888	not-binder
GDGPAARSI	HLA-A*68:01	0.00010547667916398496	6.40842022090688e-05	not-binder
VISSELPEI	HLA-A*68:01	0.0019493206753395497	0.0011406436099891453	not-binder
RTLALRKAK	HLA-A*68:01	0.7053874373435974	0.23987053839447042	binder
TSADLAGEA	HLA-A*68:01	0.017233123630285264	0.012780318496573372	not-binder
AFKPVLPKP	HLA-A*68:01	0.007634923665318638	0.009740452790972971	not-binder
KPIESDSKD	HLA-A*68:01	0.0008107117988402024	0.0009262693946438322	not-binder
LDAACGDLY	HLA-A*68:01	0.0407830648124218	0.015789031027776585	not-binder
LSNITLPMQ	HLA-A*68:01	0.0056640983559191225	0.0037410110220069477	not-binder
TNTIRSALH	HLA-A*68:01	0.021230966970324516	0.015744260056626394	not-binder
SQDFFQRWK	HLA-A*68:01	0.5083245821297169	0.367070934047608	ambiguous
LEEKNDHLH	HLA-A*68:01	0.001365763315698132	0.0010148419338710574	not-binder
VLGVALVSA	HLA-A*68:01	0.0005895035013963934	0.0005306134991537167	not-binder
HFSLSRFSQ	HLA-A*68:01	0.004750649863854051	0.0031433626397724605	not-binder
NHSPHFNEN	HLA-A*68:01	0.0002307247428689152	0.00014049040818244588	not-binder
IENPKAAFL	HLA-A*68:01	0.0022666459321044386	0.0015757335318371004	not-binder
LFKYAEAAR	HLA-A*68:01	0.5245830833911895	0.17555711719016007	ambiguous
QAEKIINDL	HLA-A*68:01	0.0006364515138557181	0.0003554699602992207	not-binder
IRIMVKPDV	HLA-A*68:01	0.00018652878934517504	0.0001962976047252337	not-binder
DIDTYDLSI	HLA-A*68:01	0.0022755536483600736	0.0012290468537216527	not-binder
ADSLLGTGQ	HLA-A*68:01	0.00011268014714005403	6.655430139518522e-05	not-binder
LADGPTIQE	HLA-A*68:01	0.0008680327417096123	0.0005042410144502158	not-binder
RIPAREILV	HLA-A*68:01	0.0030128964455798267	0.0020816081085326225	not-binder
NVDFAVWCT	HLA-A*68:01	0.06004556441912427	0.11705660608472063	not-binder
VHHQGSASA	HLA-A*68:01	0.0001484258504206082	9.635553081449836e-05	not-binder
DKLAGEPVD	HLA-A*68:01	0.0005509375856490806	0.0003028118185586869	not-binder
EQIGDNYHE	HLA-A*68:01	0.005637736059725285	0.003505870975823774	not-binder
AKVFNLLGI	HLA-A*68:01	0.0008000503992661833	0.0005035993122131393	not-binder
DADTLEPFV	HLA-A*68:01	0.009833696583518759	0.014114517830816204	not-binder
KGIKGAVIV	HLA-A*68:01	0.0003631766201579012	0.0002569526824761029	not-binder
NNQNFISQW	HLA-A*68:01	0.00173310621175915	0.001489564163859517	not-binder
EGLSSFKLY	HLA-A*68:01	0.17425598055124283	0.07061060567081844	not-binder
DLMANFARN	HLA-A*68:01	0.08626301288604736	0.047967760164037136	not-binder
RDEFAEFFL	HLA-A*68:01	0.0008890860524843446	0.0007033952641771061	not-binder
LVDGGIRSG	HLA-A*68:01	0.0003885894228005782	0.00026678075490012797	not-binder
DGSKRETFQ	HLA-A*68:01	0.0003298119525425136	8.09151736748824e-05	not-binder
AFALNMLFN	HLA-A*68:01	0.0032942226389423013	0.001932395525672365	not-binder
QWLEWAVKE	HLA-A*68:01	0.002212237619096413	0.002076066344829871	not-binder
SLDEIAENK	HLA-A*68:01	0.300109027326107	0.205852575337303	not-binder
ALKSSIKAF	HLA-A*68:01	0.0013588909583631902	0.0007337764127524535	not-binder
HSLGAYCPN	HLA-A*68:01	0.04537290874868631	0.024594867348426353	not-binder
QGLKLKKDT	HLA-A*68:01	0.00025650623574620114	0.00019369754849091607	not-binder
TLQIIEGNN	HLA-A*68:01	0.0012100586856831797	0.0011094287043607307	not-binder
GELALGQNM	HLA-A*68:01	0.0009444765957596247	0.0007079246480105643	not-binder
SAVVVFRDI	HLA-A*68:01	0.014300848497077823	0.013050712077852073	not-binder
DTCLFVTPE	HLA-A*68:01	0.13401874136179687	0.14812633535329625	not-binder
KNRSNKAVL	HLA-A*68:01	0.00012319370771365356	8.432629543878552e-05	not-binder
GTGIIAGGA	HLA-A*68:01	0.0011992979125352576	0.000851056838399438	not-binder
IVLNHTVTD	HLA-A*68:01	0.0031128792092204095	0.002371909458498961	not-binder
RDTFHIQFS	HLA-A*68:01	0.00023417702759616078	6.501594243987919e-05	not-binder
TQAFEGVVI	HLA-A*68:01	0.0005942179501289502	0.00033244814814822253	not-binder
VENLIEKEL	HLA-A*68:01	0.00202859014243586	0.0013309273680368718	not-binder
NEGQNVLFS	HLA-A*68:01	0.00031901679903967306	0.00021093134743835852	not-binder
GSYVLQAAI	HLA-A*68:01	0.0009545711451210082	0.0003325179161892204	not-binder
EKNEINGVK	HLA-A*68:01	0.31859146878123284	0.28939960808599635	not-binder
EDDLRKTIG	HLA-A*68:01	0.00044741920719388873	0.0005019968209112317	not-binder
WQYFAAQGI	HLA-A*68:01	0.004249023040756583	0.0014003217125591971	not-binder
LSRNGEIRG	HLA-A*68:01	0.0013465280178934335	0.0006398239183746238	not-binder
TAGTVKSDQ	HLA-A*68:01	0.0008586061798268929	0.0005085493922350967	not-binder
TPRWLFLDE	HLA-A*68:01	0.0007174554193625227	0.00042632749734654296	not-binder
SLVDIIVST	HLA-A*68:01	0.0014838222821708768	0.0012159083837317893	not-binder
CGIPAAEVL	HLA-A*68:01	0.0005701214307919144	0.0004479262604941853	not-binder
CFAPLPAGA	HLA-A*68:01	0.007859641825780273	0.009921855295520782	not-binder
ADLPQELAT	HLA-A*68:01	0.0002890872550779022	0.00024827607280818084	not-binder
EVGGGSVRI	HLA-A*68:01	0.2971382200717926	0.15013979088576207	not-binder
WASNNKYSL	HLA-A*68:01	0.021964760776609183	0.03359837745161685	not-binder
SNIGFHTLC	HLA-A*68:01	0.006006326759234071	0.004463362363011278	not-binder
TKEDILAIK	HLA-A*68:01	0.08320058397948742	0.061572059954485184	not-binder
FLNPKAFYF	HLA-A*68:01	0.23501734994351864	0.17467044382462688	not-binder
FSNNKRHFK	HLA-A*68:01	0.9709766507148743	0.02157703413372496	binder
PDVHAGYGF	HLA-A*68:01	0.0011273761570919304	0.0007790366616107344	not-binder
NMDNRIVIG	HLA-A*68:01	0.0008220526418881491	0.000586814851409642	not-binder
ATAGRPSGS	HLA-A*68:01	0.006730277719907462	0.00706360302646245	not-binder
LLDGFGAFA	HLA-A*68:01	0.0011727011296898127	0.0006040392420605033	not-binder
HTEKVKLIW	HLA-A*68:01	0.0014024331409018486	0.0007658747246281793	not-binder
GRPVRQVSK	HLA-A*68:01	0.004068774916231632	0.0046435623273703465	not-binder
MYVDRFFDH	HLA-A*68:01	0.08040580190718175	0.0983812444278698	not-binder
TLNGSGLAV	HLA-A*68:01	0.0005905480560613796	0.00033415444678677145	not-binder
AEMRTKLSG	HLA-A*68:01	0.0002710612030568882	0.0002988526708666464	not-binder
SAHEQPPPD	HLA-A*68:01	0.0008479182026349009	0.0003812122758066582	not-binder
KCLIKYSTS	HLA-A*68:01	0.00039361293602269143	0.00030575007826033564	not-binder
FTTMRARGA	HLA-A*68:01	0.04578954726457596	0.024183981094377072	not-binder
MCIYAMDSP	HLA-A*68:01	0.01013715798035264	0.002133055522852028	not-binder
WQAAVVGGI	HLA-A*68:01	0.002142412622924894	0.0012614668442878438	not-binder
IPFNQDVDI	HLA-A*68:01	0.0006014606973621994	0.00030296766142663884	not-binder
LGGKGEVVT	HLA-A*68:01	0.0001663675568124745	0.000137856378948829	not-binder
SHVFRFGDA	HLA-A*68:01	0.0009584043174982071	0.0008024073582453007	not-binder
GLLVSDGGP	HLA-A*68:01	0.00041327039507450537	0.00032276412748721725	not-binder
GSVRGDPAN	HLA-A*68:01	0.00034915209107566625	0.0001492847583923372	not-binder
NWGATVLEA	HLA-A*68:01	0.0009075684822164476	0.0002784652477296893	not-binder
VKAKEDAKQ	HLA-A*68:01	0.00023522221890743823	0.00010320521375836685	not-binder
KKLKIAIYL	HLA-A*68:01	0.0004202536802040413	0.00026102067506573274	not-binder
ECVVQVWPG	HLA-A*68:01	0.01439061388373375	0.006733730163247458	not-binder
AVRYYEDLP	HLA-A*68:01	0.0030290166614577174	0.0022793263555569493	not-binder
YYKAKELED	HLA-A*68:01	0.0023533933912403882	0.002022584349225388	not-binder
VDALTEGGP	HLA-A*68:01	0.00032430374412797394	0.00018383392744898412	not-binder
PLAGHWHQT	HLA-A*68:01	0.00020819045457756146	0.00015594340720801936	not-binder
DLPEPRFYP	HLA-A*68:01	0.03105204796884209	0.034582870841853734	not-binder
REKIKTYIK	HLA-A*68:01	0.012459086114540696	0.012892303519983947	not-binder
SPDKIRHII	HLA-A*68:01	0.0008261513401521369	0.0008457395156007801	not-binder
FHSPHGWEL	HLA-A*68:01	0.003061967249959707	0.002323556507875831	not-binder
KSLAIAGDL	HLA-A*68:01	0.0008055893995333463	0.00039689710982164104	not-binder
PVTVLRMDG	HLA-A*68:01	0.000683193386066705	0.00033448403270102463	not-binder
PPDATSAHL	HLA-A*68:01	0.0003173155302647501	0.0002311130073713155	not-binder
SGVSSACPY	HLA-A*68:01	0.07676282040774822	0.05595834946101167	not-binder
YMWNKTPIM	HLA-A*68:01	0.11811299528926611	0.11182395642766672	not-binder
QPGQTTLLP	HLA-A*68:01	0.0003303566321847029	0.0003070864582486705	not-binder
FVCQNSMEL	HLA-A*68:01	0.009990222891792655	0.007262105970030382	not-binder
IAFSFSQLG	HLA-A*68:01	0.027933731395751237	0.028690037219302654	not-binder
SVKPGTIKA	HLA-A*68:01	0.04247292811051011	0.03844516952314853	not-binder
PPNKPVNSV	HLA-A*68:01	0.0002300731182913296	0.0001620477635176493	not-binder
AREAALISW	HLA-A*68:01	0.00037632839230354874	0.00029959512060759145	not-binder
PGSSSATTP	HLA-A*68:01	0.00021577765292022378	0.0002969713056761158	not-binder
LSVPLLVVD	HLA-A*68:01	0.004305285844020545	0.0025789793333205998	not-binder
ELPKEFHGE	HLA-A*68:01	0.0124161395477131	0.00852810154855152	not-binder
NPEKLLEHF	HLA-A*68:01	0.0013224509195424617	0.0006749494285601626	not-binder
YAGQVGFLI	HLA-A*68:01	0.01590407625772059	0.02417956125864838	not-binder
NIGMACGAR	HLA-A*68:01	0.8757426500320434	0.0421343701227611	binder
DVSVVSLLN	HLA-A*68:01	0.07358678951859474	0.05603078701681839	not-binder
DIIVSYLKK	HLA-A*68:01	0.9796723842620849	0.006375291260913469	binder
PPLEIPANA	HLA-A*68:01	0.00024694595849723556	0.00020049563622841834	not-binder
LIMLVTGAN	HLA-A*68:01	0.0062161596491932865	0.0015706734161658395	not-binder
SESSEDNES	HLA-A*68:01	3.328269958728925e-05	1.3385147933653434e-05	not-binder
YPEIVRSKL	HLA-A*68:01	0.004506092704832554	0.0021174442874341754	not-binder
WLFDCGEAT	HLA-A*68:01	0.012485387607011945	0.01775608550955513	not-binder
LRDFGEEHP	HLA-A*68:01	8.113054354907945e-05	3.474504401648248e-05	not-binder
LEPHFQSSG	HLA-A*68:01	0.0002219730959041044	8.546329073819028e-05	not-binder
SSVIKRMFK	HLA-A*68:01	0.978551697731018	0.005288671381633378	binder
QLLMHMIHY	HLA-A*68:01	0.1804313275963068	0.1423888094759919	not-binder
WLHVPSLFY	HLA-A*68:01	0.427352836728096	0.1690494301536444	ambiguous
SQQQQQPID	HLA-A*68:01	0.00019022436754312366	0.0001035215563147014	not-binder
TFGADMKIE	HLA-A*68:01	0.0017546944378409534	0.0018769678706853472	not-binder
LLHFFCDIT	HLA-A*68:01	0.0018461100524291396	0.001558382274885742	not-binder
GAFHEDGWA	HLA-A*68:01	0.0008748786262003705	0.0006021912238379125	not-binder
LFERFFNIS	HLA-A*68:01	0.0027405441971495746	0.0010182105377700298	not-binder
IIDEVRTQY	HLA-A*68:01	0.20163996927440167	0.14817175948303768	not-binder
RIFSHAYFH	HLA-A*68:01	0.6774598956108093	0.2968583770833325	binder
WVPDVYQGT	HLA-A*68:01	0.025440896512009203	0.018060305839321906	not-binder
TYEKMSDDE	HLA-A*68:01	0.0015956650357111357	0.001305594940343389	not-binder
QQTLQQLTQ	HLA-A*68:01	0.00026406759316159877	0.0001498564292401777	not-binder
FDRMKTNPQ	HLA-A*68:01	0.0006814089487306773	0.0005942650461333794	not-binder
IVMIVAAII	HLA-A*68:01	0.021626776549965143	0.03158073635009966	not-binder
YQTMLAEAE	HLA-A*68:01	0.0009037117939442396	0.00023971005105222513	not-binder
VGVVTRPGP	HLA-A*68:01	0.001243116141995415	0.0008545204161183033	not-binder
KPGQQVDIT	HLA-A*68:01	9.709959631436505e-05	7.959164139824179e-05	not-binder
IGLPGDSIK	HLA-A*68:01	0.05328388810157776	0.03576824577702112	not-binder
FQDFQKHCL	HLA-A*68:01	0.0007838123725377955	0.0007256884570441803	not-binder
WLMIWMGFE	HLA-A*68:01	0.03964584209024906	0.03193078000819049	not-binder
EPLGVCLGI	HLA-A*68:01	0.022217385028488933	0.028988038169269627	not-binder
FKDGIKGYN	HLA-A*68:01	0.0009989086829591542	0.000843146903042981	not-binder
PMLNNQNTA	HLA-A*68:01	0.0003694998456921894	0.00032999330604963946	not-binder
QGGGIAELL	HLA-A*68:01	0.0006645597444730811	0.00043935790972620336	not-binder
YLRKPTKSS	HLA-A*68:01	0.0011785635957494377	0.0008211335991213496	not-binder
NRPYELLGT	HLA-A*68:01	0.00026042498066090045	0.00014770573163441972	not-binder
PPPWPQPAP	HLA-A*68:01	0.0005931223247898742	0.0007215545157933048	not-binder
TLKLNPKAR	HLA-A*68:01	0.7436424255371094	0.135136023774189	binder
SKEPFLYGQ	HLA-A*68:01	0.0010001323389587924	0.0011778016225024728	not-binder
LMPSYVNIG	HLA-A*68:01	0.0024072656116914002	0.0014977368061130404	not-binder
KELSQRARL	HLA-A*68:01	0.0005488248461915646	0.0006163612710665232	not-binder
QQVLGHVLD	HLA-A*68:01	0.00042772474989760667	0.00031257773255966194	not-binder
RSKHLDEVI	HLA-A*68:01	0.0001909674028865993	0.0001360826044193661	not-binder
RVRIEKPTK	HLA-A*68:01	0.2541759878396988	0.21732228815961802	not-binder
RIQESMAET	HLA-A*68:01	0.0002832062280504033	8.162974997742088e-05	not-binder
GEGTGAAIA	HLA-A*68:01	7.94883249909617e-05	4.582091730055735e-05	not-binder
IAKGSGDSA	HLA-A*68:01	0.001604769482219126	0.0015381699689943813	not-binder
PIRPGDRLE	HLA-A*68:01	0.0002269991615321487	8.293364340500069e-05	not-binder
IQQVKIEAN	HLA-A*68:01	0.0004138979798881337	0.0002801188096045785	not-binder
HWYQERFLT	HLA-A*68:01	0.0032286166911944746	0.0033158096746704565	not-binder
GGLMSSLPA	HLA-A*68:01	0.0008469030261039733	0.0004760703039128009	not-binder
ALMNLYDCQ	HLA-A*68:01	0.001620511144574266	0.0009289835253957682	not-binder
SPRGKAKKG	HLA-A*68:01	0.0007175145205110311	0.0005354748061771389	not-binder
LNPYQMVKD	HLA-A*68:01	0.0021306435111910103	0.0012992387476166351	not-binder
SHATNKYEV	HLA-A*68:01	0.0003528497749357484	0.00020536241008942962	not-binder
GSGLGPRYV	HLA-A*68:01	0.0007877265365095809	0.00046753577960602914	not-binder
NEMGIVLED	HLA-A*68:01	0.0008811631152639166	0.0008348762167327295	not-binder
DVGHVPIRL	HLA-A*68:01	0.28669707775115966	0.22290998773293824	not-binder
FPASQASLA	HLA-A*68:01	0.013863391987979413	0.013186452036168791	not-binder
HRSPLEKPH	HLA-A*68:01	0.000936235103290528	0.0007311026622641104	not-binder
GGESVLAGN	HLA-A*68:01	0.00013714976084884257	9.765996791886429e-05	not-binder
LVSELEGII	HLA-A*68:01	0.0013290741364471615	0.0011919069409655435	not-binder
HDVVRDFAI	HLA-A*68:01	0.0013218981970567257	0.0017281128792580194	not-binder
TLVYIEKPR	HLA-A*68:01	0.9468118906021118	0.02957806032849588	binder
ECSCDNSLT	HLA-A*68:01	0.0013807796698529274	0.0011368972712569347	not-binder
SKVSIVMEQ	HLA-A*68:01	0.0002719503871048801	0.00015079390278061793	not-binder
KNKLKITGD	HLA-A*68:01	0.0006412970571545884	0.00037873769181669684	not-binder
SRDGRDRPD	HLA-A*68:01	9.210596763296053e-05	7.464731026017445e-05	not-binder
LVMTPDPEF	HLA-A*68:01	0.028886882588267326	0.026704831340008166	not-binder
VAKLSDKYT	HLA-A*68:01	0.001412477737176232	0.0015438606220244393	not-binder
LRKFVETVV	HLA-A*68:01	0.0001751874304318335	9.617383652321092e-05	not-binder
QKSNQNGKD	HLA-A*68:01	0.0001415080281731207	6.931115393640483e-05	not-binder
RGKAAIGTT	HLA-A*68:01	0.00020644046016968787	6.971618467081877e-05	not-binder
VDGWKEVVR	HLA-A*68:01	0.23030032515525817	0.17552214879757905	not-binder
ILANLIPRD	HLA-A*68:01	0.011264783388469368	0.01179331059266097	not-binder
LHPNDKVMG	HLA-A*68:01	0.00025374417018610986	7.604089217392579e-05	not-binder
TIGVAGLVG	HLA-A*68:01	0.0013368233456276357	0.0005367618653468137	not-binder
VKALRENWA	HLA-A*68:01	0.00023851135574659565	0.00019358970653064788	not-binder
RPGGKRAAG	HLA-A*68:01	0.00025497152528259904	0.00031892766909150485	not-binder
VGRNEKMSK	HLA-A*68:01	0.013036347460001707	0.010449410211147508	not-binder
YGEPGISPP	HLA-A*68:01	0.0003310946252895519	0.0001325512054998156	not-binder
VAGLMITTE	HLA-A*68:01	0.0011298595753032714	0.0008984703507232908	not-binder
KKRKQLLKK	HLA-A*68:01	0.0026648404949810357	0.0021480856623551253	not-binder
DNAEAEYSL	HLA-A*68:01	0.004963699085055851	0.007898086495946775	not-binder
ILSQVEEVE	HLA-A*68:01	0.0005396429609390907	0.00034410889122509506	not-binder
GTHDESIMA	HLA-A*68:01	0.020251828822074457	0.023165252336160697	not-binder
EGEYSGLEH	HLA-A*68:01	0.011788782500661909	0.020298355667176193	not-binder
KPSSIKVVN	HLA-A*68:01	0.0004388255714729894	0.0003440361805950885	not-binder
IEEVRRTRP	HLA-A*68:01	0.0002005379523325246	0.00019533174280834744	not-binder
AREIYRQLK	HLA-A*68:01	0.0030640108976513146	0.0018866617543288333	not-binder
IAVDCWSGR	HLA-A*68:01	0.8935561418533325	0.09045380918576837	binder
IVAISGPSH	HLA-A*68:01	0.16347304806113244	0.1023597797404781	not-binder
DDRDLADAG	HLA-A*68:01	0.0001756306766765192	6.78842806060101e-05	not-binder
TPIFKDCKN	HLA-A*68:01	0.0008615391110652126	0.0008002584904409481	not-binder
HPYSREVAV	HLA-A*68:01	0.15417602956295012	0.2153004785802087	not-binder
WPGHNHHGF	HLA-A*68:01	0.004126378090586513	0.0024864617024353544	not-binder
KWKPIILWH	HLA-A*68:01	0.010002372949384154	0.013316291642254858	not-binder
ASKGKISFF	HLA-A*68:01	0.007841798232402653	0.009236843711428754	not-binder
AKECARDVE	HLA-A*68:01	0.00010892687641899102	0.00011902674368874394	not-binder
AIGAILLMK	HLA-A*68:01	0.7660518765449524	0.18444694618741742	binder
AVNMNRDVA	HLA-A*68:01	0.0010010357422288508	0.0005326635660514693	not-binder
MTYVPYLKA	HLA-A*68:01	0.8634595155715943	0.1597844406969983	binder
FPAWAGRLG	HLA-A*68:01	0.1589902676641941	0.18217143826880994	not-binder
GAIQALGEI	HLA-A*68:01	0.0005116048036143183	0.00023962056777252036	not-binder
LRFKEYEQH	HLA-A*68:01	0.0006872910948004573	0.00027511020500442003	not-binder
TVRSGDFVR	HLA-A*68:01	0.9791079640388489	0.011741859207259236	binder
RLGNPSGSG	HLA-A*68:01	0.00024775334168225527	8.770622647360071e-05	not-binder
VADLITTCY	HLA-A*68:01	0.023397312313318253	0.008973010379082134	not-binder
NGENTERHA	HLA-A*68:01	0.00021857849897060077	0.00012794384131662852	not-binder
TAGRLHNQT	HLA-A*68:01	0.0003538185148499906	0.000326516378845224	not-binder
SSLMEAMQQ	HLA-A*68:01	0.003277181228622794	0.0014003239106249975	not-binder
IQYTDDAEQ	HLA-A*68:01	0.0005346083373297006	0.0002903408934033683	not-binder
KVARRQILL	HLA-A*68:01	0.002211818180512637	0.002389972491672492	not-binder
IYSTIWSPH	HLA-A*68:01	0.05488232001662254	0.047567625604257896	not-binder
AIGNCPIWV	HLA-A*68:01	0.0007607552513945847	0.0004668869450300631	not-binder
GTDSYGVTT	HLA-A*68:01	0.00015891349030425773	9.086841402424367e-05	not-binder
SRDQMLQEE	HLA-A*68:01	4.389725218061358e-05	1.742746598972268e-05	not-binder
GPVGLDTLA	HLA-A*68:01	0.0004032474156701937	0.0003627461843774864	not-binder
TVSREDGSF	HLA-A*68:01	0.004715024761389941	0.004982973915163245	not-binder
PRRKVTFEY	HLA-A*68:01	0.005313991929870099	0.00406243898584936	not-binder
YESSFGKMR	HLA-A*68:01	0.621507054567337	0.20961213367695172	binder
QPRVVPNAS	HLA-A*68:01	0.00037849063519388435	0.00021278415430663945	not-binder
HASSPIGPT	HLA-A*68:01	0.010092286067083478	0.008130249356232494	not-binder
LRKTVEGLN	HLA-A*68:01	0.0001450482046493562	8.443267450042514e-05	not-binder
EQLKTYALE	HLA-A*68:01	0.0023204711033031344	0.0022896275392977304	not-binder
DLAMEGLLF	HLA-A*68:01	0.02653462076559663	0.02109500869365945	not-binder
SYQIALALR	HLA-A*68:01	0.8753343462944031	0.04461168924514995	binder
VDTFTSSGP	HLA-A*68:01	0.00021236080792732536	7.513885932577612e-05	not-binder
QEKDPALSE	HLA-A*68:01	0.00031463485865970144	0.00024389241412318946	not-binder
NMCKLRVHS	HLA-A*68:01	0.0014546090038493275	0.0010307521250530365	not-binder
EQINIEGKK	HLA-A*68:01	0.8880035877227783	0.0985465827589699	binder
NEQLDDTKG	HLA-A*68:01	0.00032920280209509657	0.0001768387288786549	not-binder
QNTFTIDYG	HLA-A*68:01	0.00899331932887435	0.011916665025090428	not-binder
SKEELLSIR	HLA-A*68:01	0.10864671654999256	0.08608767861494851	not-binder
GFDVFAKKN	HLA-A*68:01	0.004195550619624555	0.002735025544123035	not-binder
VSSSKTSTS	HLA-A*68:01	0.000480796187184751	0.0003041734180995994	not-binder
KAAVIRLGL	HLA-A*68:01	0.003997185477055609	0.002852459079072336	not-binder
VLPTSRTAR	HLA-A*68:01	0.7767008781433106	0.23725038170165091	binder
KEKIELFQR	HLA-A*68:01	0.19554087407886983	0.17876786280370133	not-binder
LNSYDSDDQ	HLA-A*68:01	0.0004099329962627962	0.00025699126025299757	not-binder
SGRFTPLNP	HLA-A*68:01	0.000713402742985636	0.0003790863259101954	not-binder
FICPPNADD	HLA-A*68:01	0.0019357931218110026	0.0011846827697929577	not-binder
FRRIRLRDP	HLA-A*68:01	0.00011286327971902211	6.863034511841738e-05	not-binder
KVKKFVSFS	HLA-A*68:01	0.0037474382552318275	0.0032142543134855654	not-binder
SGARMHAAY	HLA-A*68:01	0.13148498833179473	0.08662437035122143	not-binder
LVEKLNYQN	HLA-A*68:01	0.0011884722742252051	0.000925324237068547	not-binder
DLFIDRDAF	HLA-A*68:01	0.01772875222377479	0.014199033676263698	not-binder
IDGRTTGLS	HLA-A*68:01	0.00021161029799259267	0.00022502544702342352	not-binder
TAKSETYDK	HLA-A*68:01	0.8168736934661865	0.1161026023475489	binder
FLPDCVCNV	HLA-A*68:01	0.023955165455117822	0.024956110560970562	not-binder
EEQNEVVAE	HLA-A*68:01	0.0001491304017690709	0.00012540245598696053	not-binder
FKVFSGAIA	HLA-A*68:01	0.0008285175252240151	0.0003370893037088994	not-binder
ASVKRGNDG	HLA-A*68:01	0.00024287436826853082	0.00012596847381808455	not-binder
KSFGRDIVD	HLA-A*68:01	0.00247757408360485	0.001513573081486063	not-binder
QTIEVGKTM	HLA-A*68:01	0.42657169699668884	0.26979703916421094	ambiguous
PSALLENLR	HLA-A*68:01	0.5275582239031792	0.2644494790897495	ambiguous
TNQLLKRDP	HLA-A*68:01	0.00041878502088366076	0.00024716337966199255	not-binder
RPPKKGKEK	HLA-A*68:01	0.012705510924570262	0.011551215248753187	not-binder
FTCHVKFYI	HLA-A*68:01	0.372053849697113	0.18188099610972924	not-binder
PPKEIPTLE	HLA-A*68:01	0.0002925366861745715	8.327984189898668e-05	not-binder
GIYLIDAPH	HLA-A*68:01	0.04280346445739269	0.03343633019650663	not-binder
YGVTPDLTT	HLA-A*68:01	0.0005048493854701519	0.00021435050504945197	not-binder
VGLCYKQRG	HLA-A*68:01	0.0008237380661739735	0.0009326522258002165	not-binder
RVLEYETRF	HLA-A*68:01	0.028294876776635648	0.011621226866521724	not-binder
LVNESSPMC	HLA-A*68:01	0.0023174689849838614	0.001862010949037116	not-binder
YPSVPPFSP	HLA-A*68:01	0.002883115620352328	0.0029337289295356056	not-binder
HFDYVSSEV	HLA-A*68:01	0.05211708289571106	0.05715112696881591	not-binder
DHWIKRGTA	HLA-A*68:01	0.00044382163614500316	0.00035546782613175387	not-binder
KDDLGDDLL	HLA-A*68:01	0.0006585566952708177	0.0005193172309927152	not-binder
ISVSPAQQT	HLA-A*68:01	0.0005333163149771281	0.0003911994986923948	not-binder
GLGEILSQG	HLA-A*68:01	0.0002754629971605027	0.00019609433927095682	not-binder
KEAFNISDK	HLA-A*68:01	0.01907156202942133	0.009920400246587961	not-binder
KYNHQRYQH	HLA-A*68:01	0.010812525264918804	0.01471149239198322	not-binder
GKRFYCTPK	HLA-A*68:01	0.026748719438910485	0.01144272778868889	not-binder
LIRIREGEI	HLA-A*68:01	0.0003418613807298243	0.00013831432951319874	not-binder
SLPQARAIL	HLA-A*68:01	0.0021613869350403546	0.00020794929115432794	not-binder
PKTVDALMR	HLA-A*68:01	0.11468964293599129	0.06459175876050614	not-binder
RILKHKNID	HLA-A*68:01	0.0009119665919570252	0.0006553813258083018	not-binder
YSQACSWFQ	HLA-A*68:01	0.05625955276191234	0.027390536945760102	not-binder
TLVTNRLSL	HLA-A*68:01	0.0014162258827127515	0.0006803651638544936	not-binder
SSALSDRKT	HLA-A*68:01	0.00045484086440410464	0.0003854622957455701	not-binder
VPGLERNWY	HLA-A*68:01	0.0042973928153514866	0.0022647522249331924	not-binder
ICFYITCIL	HLA-A*68:01	0.0035773560637608172	0.0030243678322869325	not-binder
KPIIADGGI	HLA-A*68:01	0.0002865578411729075	0.0001212024748852664	not-binder
LESLRNAPI	HLA-A*68:01	0.002257896412629634	0.0039072586991865145	not-binder
VTIVDSLNK	HLA-A*68:01	0.9745174288749695	0.017375641027890014	binder
QKMLFKGVY	HLA-A*68:01	0.009925190079957246	0.00488461076564916	not-binder
LITHKLGGK	HLA-A*68:01	0.3513772994279861	0.2074866330443358	not-binder
IIATITSSS	HLA-A*68:01	0.012898139003664256	0.009770022844160023	not-binder
SYSKYMRAL	HLA-A*68:01	0.001350156485568732	0.0006352652429649651	not-binder
TPIAAYSKY	HLA-A*68:01	0.3270615428686142	0.2028092962512722	not-binder
GVNWLIQEN	HLA-A*68:01	0.0014852349762804807	0.0011189780542369017	not-binder
DAANIADRY	HLA-A*68:01	0.8951318860054016	0.12368044966902964	binder
KDEKVREIN	HLA-A*68:01	0.00015942066402203637	0.0001784580068616073	not-binder
LPRWLAKKK	HLA-A*68:01	0.15319115929305555	0.13366193030334625	not-binder
FIDNIHVFT	HLA-A*68:01	0.010886196017963812	0.011410773732653416	not-binder
SSLSNDELD	HLA-A*68:01	0.0006146299070678652	0.00034982981384306576	not-binder
DFQRGCFRV	HLA-A*68:01	0.00481050880625844	0.0049338924612506675	not-binder
VLRYANKIP	HLA-A*68:01	0.000905985899589723	0.0008075934630979248	not-binder
EHSAILQAL	HLA-A*68:01	0.0015832669916562736	0.000892818422916205	not-binder
GLVGALLVG	HLA-A*68:01	0.0006126932974439114	0.0005788221062352186	not-binder
ERVWQALET	HLA-A*68:01	0.00020556550298351796	3.4218764266271e-05	not-binder
HAGTHSGRL	HLA-A*68:01	0.010037220059894025	0.011510902309554543	not-binder
GAIIRDLNL	HLA-A*68:01	0.0013005711138248444	0.0007181417446640873	not-binder
GGEHLDSEG	HLA-A*68:01	5.556039577641059e-05	4.131834463950786e-05	not-binder
EDGRLHMHV	HLA-A*68:01	0.0002980902878334746	0.00024792528942795005	not-binder
VGGHLPQPS	HLA-A*68:01	0.0003747708004084416	0.0004457370229591981	not-binder
TSNSGDLTV	HLA-A*68:01	0.002965270305867307	0.0040574485625081294	not-binder
YRLGIRSTT	HLA-A*68:01	0.00018075244879582896	9.846688718486705e-05	not-binder
QAEEIAVPA	HLA-A*68:01	0.00039360277296509596	0.00013650014048420414	not-binder
YSETKLLAL	HLA-A*68:01	0.0016392391757108272	0.0008438692983306332	not-binder
VDVLRPMGC	HLA-A*68:01	0.0008551696722861379	0.0005711816039798353	not-binder
AAPRLAQGG	HLA-A*68:01	0.0002691849746042863	0.00011542293857500368	not-binder
RAPDYDDWT	HLA-A*68:01	0.000820068278699182	0.000565650900396663	not-binder
ETPYRKVID	HLA-A*68:01	0.05061428763438016	0.0814093636086527	not-binder
NDSGINEEP	HLA-A*68:01	4.260504101694096e-05	2.5815996022796568e-05	not-binder
GTIVLDLYF	HLA-A*68:01	0.05450747376307845	0.05921518207557375	not-binder
YNCCTDSNL	HLA-A*68:01	0.0012799574411474167	0.0010741979557067102	not-binder
TSFKAARLA	HLA-A*68:01	0.1073842425365001	0.17694381444713575	not-binder
GFEIEASHH	HLA-A*68:01	0.005514150753879221	0.008998774586003538	not-binder
VLATQTLPL	HLA-A*68:01	0.005460399761795997	0.0029345559494787037	not-binder
SIITLGSQQ	HLA-A*68:01	0.008532840735279023	0.007734642191544027	not-binder
DLDELQIRL	HLA-A*68:01	0.014288759510964155	0.007853391831150422	not-binder
YSQIPSVLV	HLA-A*68:01	0.00933248079381883	0.007946057181456804	not-binder
IDAIITAKK	HLA-A*68:01	0.7498861849308014	0.26147403855241197	binder
EEKTFTSTG	HLA-A*68:01	0.000913874723482877	0.000922814217030522	not-binder
TGLSRLRSR	HLA-A*68:01	0.21326068192720413	0.08378398555173015	not-binder
ERWKKMSSM	HLA-A*68:01	0.0013753041654126718	0.0013366963372609	not-binder
QAGYPRTDD	HLA-A*68:01	0.0010958904516883195	0.0006416327419841088	not-binder
ANLEEKMRE	HLA-A*68:01	0.00033396478975191715	6.646061994687354e-05	not-binder
GEKDVQKGV	HLA-A*68:01	0.0004501002302276902	0.0005740243513791789	not-binder
ILALIPFIN	HLA-A*68:01	0.0032174688938539477	0.003313171677266428	not-binder
KYPIEHGIV	HLA-A*68:01	0.0006259908259380609	0.00027472902750405874	not-binder
PNFQTALNA	HLA-A*68:01	0.00045381188829196617	0.00027265632761032784	not-binder
DFDMESSMT	HLA-A*68:01	0.002834734902717173	0.002163103689313899	not-binder
LKPNPQCDD	HLA-A*68:01	0.000151012500282377	0.0001020534109731722	not-binder
HDELECLLN	HLA-A*68:01	0.00032579870312474666	0.00017026168988732083	not-binder
DLVTFSGDK	HLA-A*68:01	0.856934130191803	0.06095205615260142	binder
HPNITLLED	HLA-A*68:01	0.0010413128242362291	0.0010476624823410087	not-binder
TNRRMALYA	HLA-A*68:01	0.003969474090263247	0.0018667834532999628	not-binder
RKHLSEPVD	HLA-A*68:01	0.0001929343289702956	0.00012521605417842028	not-binder
AGTDPRGRL	HLA-A*68:01	0.00026828172904060923	0.0002493643181526178	not-binder
NPTITVVKE	HLA-A*68:01	0.011959768959786742	0.012862913961525137	not-binder
ALLTTLLLS	HLA-A*68:01	0.0013755774358287453	0.0007131574682233093	not-binder
GITFIKDSG	HLA-A*68:01	0.0011191509838681668	0.000920920176412801	not-binder
VIWRFSGPK	HLA-A*68:01	0.9278914928436279	0.057570796809516316	binder
ILAPLAATL	HLA-A*68:01	0.013134791422635317	0.01858182116493221	not-binder
IKVTSSISP	HLA-A*68:01	0.000239056114514824	0.000158994407504869	not-binder
HIPGVVEVT	HLA-A*68:01	0.011022897221846507	0.01779166350844582	not-binder
IKILVSCLT	HLA-A*68:01	0.0003388390203326708	0.00021010003029100444	not-binder
QDITRATFE	HLA-A*68:01	0.0005023313744459302	0.00016572011530015184	not-binder
ILDDENAVL	HLA-A*68:01	0.0019882847089320423	0.0007355964929158433	not-binder
DQSDLALRL	HLA-A*68:01	0.07588917687535286	0.07276079711456025	not-binder
MMGYFLVSR	HLA-A*68:01	0.9644410371780395	0.014688422840495994	binder
ELRYHLGLT	HLA-A*68:01	0.007311098882928491	0.005294171484771115	not-binder
LPRDVIEYI	HLA-A*68:01	0.002973762829788029	0.0018710623382658588	not-binder
FRVWHDEDD	HLA-A*68:01	0.0038979522694717163	0.003110882705329273	not-binder
ARRAGLLHD	HLA-A*68:01	6.515614795716828e-05	3.166822170407882e-05	not-binder
LHVGRGVYY	HLA-A*68:01	0.036609284579753876	0.02868198508996043	not-binder
DGKAGRSRW	HLA-A*68:01	0.0006654585129581391	0.0005522769890362308	not-binder
LLLLFAPSF	HLA-A*68:01	0.0044487111095804725	0.002425958067033514	not-binder
TYREQIKRV	HLA-A*68:01	0.0013709370570722968	0.0007319550517742627	not-binder
AEVLNFAAV	HLA-A*68:01	0.0026242469721182715	0.003103839035917217	not-binder
ASKKLTSVQ	HLA-A*68:01	0.0010320482775568961	0.0005371948098767948	not-binder
QGVPFNVDE	HLA-A*68:01	0.0008894709520973265	0.0005215722905200292	not-binder
VTYEKIREV	HLA-A*68:01	0.2088809832930565	0.20648882623154224	not-binder
ASKRAIEAQ	HLA-A*68:01	0.0006844273244496435	0.00024097558997810474	not-binder
WAEHNIDIV	HLA-A*68:01	0.00918638349394314	0.01749801920689053	not-binder
WLHDPTMGQ	HLA-A*68:01	0.004737249342724681	0.0025073409599673177	not-binder
SDDFEVPSK	HLA-A*68:01	0.1043269045650959	0.05385014597218011	not-binder
TVSLVGVTV	HLA-A*68:01	0.00539502224419266	0.004006882418684676	not-binder
TVANVEIVY	HLA-A*68:01	0.8600526213645935	0.059557461879641616	binder
AVGCNPDVD	HLA-A*68:01	0.0010805905680172146	0.001168359384977946	not-binder
NKEILCHGL	HLA-A*68:01	0.00045602674945257606	0.00022184080115556222	not-binder
IIEPFNEGV	HLA-A*68:01	0.0014702664688229562	0.0009166399794917985	not-binder
FRHVIHCKG	HLA-A*68:01	0.001478975373902358	0.00207968604100798	not-binder
GLSSDAQES	HLA-A*68:01	0.00011249036506342236	5.288645282235416e-05	not-binder
LPIVETQSG	HLA-A*68:01	0.0004886135633569211	0.0002950817447235263	not-binder
TRLQAIRDG	HLA-A*68:01	0.00014827323830104432	0.00012355053680793376	not-binder
AAAVKERVK	HLA-A*68:01	0.12642935886979104	0.11652119797477409	not-binder
MRQQVFQFF	HLA-A*68:01	0.004119467677082866	0.0025359828337310555	not-binder
DKFGRLLVL	HLA-A*68:01	0.0006088071677368134	0.00037004098857183044	not-binder
GFAVKFYTR	HLA-A*68:01	0.7373140215873718	0.0880656142698503	binder
RDPVKLPTT	HLA-A*68:01	0.00021430014312500133	0.00014841107552943217	not-binder
FLNEFVESI	HLA-A*68:01	0.015034590056166053	0.019015855775255434	not-binder
PIKGYPTDI	HLA-A*68:01	0.00047155167849268766	0.00033054037860122593	not-binder
TTKLAIVVG	HLA-A*68:01	0.02923120725899935	0.02740214153585831	not-binder
KLKFEGGTH	HLA-A*68:01	0.002744222787441686	0.002249879896795162	not-binder
NGGLIITGQ	HLA-A*68:01	0.0014624021452618763	0.0013218618542990962	not-binder
DLTVDNLPA	HLA-A*68:01	0.003578555048443377	0.0016846056011912203	not-binder
GDAMGMNMI	HLA-A*68:01	0.000270735401136335	0.00017655498809230125	not-binder
RILDVSLDR	HLA-A*68:01	0.7936722040176392	0.12574399616759752	binder
GVEVIGDIE	HLA-A*68:01	0.0008212437096517533	0.0007479327797774855	not-binder
VFQALRIFV	HLA-A*68:01	0.013773351511918008	0.014136868227189712	not-binder
LHYSVTRDG	HLA-A*68:01	0.0004938655518344603	0.0004964764613168163	not-binder
LIQLLISLG	HLA-A*68:01	0.0021993869857396932	0.0020691074515301238	not-binder
AVKRELKQE	HLA-A*68:01	0.0007878204487496987	0.0008813505631512594	not-binder
TYYGGPLHS	HLA-A*68:01	0.010550574958324432	0.008103607884511805	not-binder
LELTQREFV	HLA-A*68:01	0.0026903059682808817	0.0037125681066529467	not-binder
GKGLEDLTI	HLA-A*68:01	0.00021201948475209066	0.00020078624821599195	not-binder
KNKDQLLKD	HLA-A*68:01	0.0011794159901910462	0.0012494906597269892	not-binder
MPQKKNPDV	HLA-A*68:01	0.0008791903441306203	0.0007288300306388452	not-binder
AGDTPLTNR	HLA-A*68:01	0.5770259499549866	0.20236402836966705	ambiguous
CGIPENLIG	HLA-A*68:01	0.0007181337830843404	0.0005167644927782219	not-binder
KLMEYGVPE	HLA-A*68:01	0.003153821911109844	0.0050901110335274755	not-binder
VAPFIVVYF	HLA-A*68:01	0.05308237485587597	0.03127264711882567	not-binder
SRNSVPGTQ	HLA-A*68:01	0.00011837300589832012	7.084632893711078e-05	not-binder
EEPAAGEDE	HLA-A*68:01	0.00028554193777381444	0.00036353753972233484	not-binder
SLEVMGQTI	HLA-A*68:01	0.00045385354897007344	0.00024021116130900022	not-binder
QFDARLPEL	HLA-A*68:01	0.018490118836052716	0.01738618582678944	not-binder
NQPQNVDSV	HLA-A*68:01	0.00013003802596358582	7.159195194794208e-05	not-binder
IKDYEAFHK	HLA-A*68:01	0.14364020377397538	0.19567118613824327	not-binder
KLLLPSSKT	HLA-A*68:01	0.0008975971024483443	0.0002752485231830093	not-binder
KTFDSESSA	HLA-A*68:01	0.00799112661043182	0.004590586426835498	not-binder
QLEEELETN	HLA-A*68:01	0.00021938423451501877	0.00014905199219173609	not-binder
IGCSPGFMN	HLA-A*68:01	0.0009988637000788003	0.0004684786899258966	not-binder
YGEDAVLAL	HLA-A*68:01	0.0022159938351251187	0.0014542981455884815	not-binder
TDFLVAVLV	HLA-A*68:01	0.003606534516438842	0.0022031633266498675	not-binder
KQGNLIAEK	HLA-A*68:01	0.08429365046322346	0.12387876468953672	not-binder
NNTFYFSAM	HLA-A*68:01	0.020453601703047754	0.007907527431682791	not-binder
DYSAGHISS	HLA-A*68:01	0.0024520317791029813	0.0015305778041759257	not-binder
ETKSTESFL	HLA-A*68:01	0.17423945292830467	0.14966410450165488	not-binder
ILAVWEVGD	HLA-A*68:01	0.001428592618322	0.001540473681879316	not-binder
TLQMTSLRE	HLA-A*68:01	0.002968042087741196	0.0028433440925187893	not-binder
YEDYLAINK	HLA-A*68:01	0.28405852764844897	0.16576004973922046	not-binder
MRHGDLNRF	HLA-A*68:01	0.001082768925698474	0.000546575143061327	not-binder
SGPEDDAAI	HLA-A*68:01	0.00016809985536383464	0.00012897842315489673	not-binder
ESADSEKPL	HLA-A*68:01	0.03841566639021039	0.029793282057718622	not-binder
GTVIENMVF	HLA-A*68:01	0.007862480008043349	0.009284013931680222	not-binder
REEAQRLLG	HLA-A*68:01	0.0008809949545593553	0.001339815756957932	not-binder
LQQTDDRFH	HLA-A*68:01	0.0010389243019744755	0.0008935590959360967	not-binder
ARTSPQQKL	HLA-A*68:01	0.00015834626246942208	7.378856279375393e-05	not-binder
IAEDSTIPS	HLA-A*68:01	0.000545972670079209	0.0004533697621376742	not-binder
SLTGLRPDG	HLA-A*68:01	0.00028026373620377855	0.00012152844612636212	not-binder
FTVTHDITS	HLA-A*68:01	0.09976161755621434	0.10617006524933913	not-binder
PPQYGQLET	HLA-A*68:01	0.0001914966545882635	8.32989519027184e-05	not-binder
PEAEMIEPE	HLA-A*68:01	0.00010057390900328756	4.5637747490823e-05	not-binder
SLEEARQLG	HLA-A*68:01	0.00047544504777761174	0.0003361689343623153	not-binder
LQTITNENP	HLA-A*68:01	0.0004589021933497861	0.00034104648065061367	not-binder
RIDGSGQMA	HLA-A*68:01	0.0003728561452589929	0.00027457093259511774	not-binder
HMEFATKVA	HLA-A*68:01	0.0005445772898383438	0.00021295923904045811	not-binder
IVVLNHKFE	HLA-A*68:01	0.003160814894363284	0.00178768758426421	not-binder
LRNAPFTEQ	HLA-A*68:01	0.0002519123969250359	0.00023672764387676484	not-binder
GFVLHEPVE	HLA-A*68:01	0.0008008988777874037	0.00033693447516655074	not-binder
VLVNRGGAQ	HLA-A*68:01	0.0011032167298253626	0.0007669715454488221	not-binder
SRERREEQT	HLA-A*68:01	2.5003817972901744e-05	1.59548377539901e-05	not-binder
RDEIFEEDG	HLA-A*68:01	0.00012367435992928223	7.321970614185391e-05	not-binder
LLMPPTWNG	HLA-A*68:01	0.006342931231483817	0.002052017557358253	not-binder
FIKVPRSQE	HLA-A*68:01	0.002712821983732283	0.001343135589391127	not-binder
GLRKYVETL	HLA-A*68:01	0.0010682975058443843	0.0007529012838326388	not-binder
EVVALNDPF	HLA-A*68:01	0.3241013675928116	0.2715397624158294	not-binder
ESRRQSNSG	HLA-A*68:01	0.0005184359411941841	0.00046463871724574426	not-binder
VLIQKSYGA	HLA-A*68:01	0.0019424891564995051	0.001558483768332748	not-binder
KVREIQIFD	HLA-A*68:01	0.0015042280487250538	0.0015918916124206233	not-binder
TEAFTEEAE	HLA-A*68:01	0.0007589857828861568	0.0009494153881790755	not-binder
VEEAGEAFD	HLA-A*68:01	0.00042532458319328726	0.00034046003674051927	not-binder
TFGDMTSEE	HLA-A*68:01	0.0015234070000587963	0.0011197870290145853	not-binder
GHHMRIKAK	HLA-A*68:01	0.009710847109090537	0.012102624466036518	not-binder
ALMETEEVK	HLA-A*68:01	0.23586761131882666	0.16807976940561592	not-binder
DLPNVMYRE	HLA-A*68:01	0.20144448205828666	0.2118912682313012	not-binder
VHINIPGFI	HLA-A*68:01	0.0010036756575573236	0.0008037194023083384	not-binder
GVALEIADD	HLA-A*68:01	0.00044798641465604305	0.00012389906504836994	not-binder
SRQIRCNWA	HLA-A*68:01	0.00026829786656890064	0.0003074240954297405	not-binder
AAQAIPRSP	HLA-A*68:01	0.0007787558191921562	0.0004245321120965256	not-binder
AAAAAPLVE	HLA-A*68:01	0.002343272342113778	0.001579420097122303	not-binder
VGEYLTGMH	HLA-A*68:01	0.0024378545116633178	0.0016608817290449107	not-binder
WLADRVGVR	HLA-A*68:01	0.9389533400535583	0.04697963289770436	binder
LTAAHCDRK	HLA-A*68:01	0.9009906411170959	0.041740606558450154	binder
AELRMPSRG	HLA-A*68:01	0.0005654368094837991	0.0003844105430229585	not-binder
LWLWARPRA	HLA-A*68:01	0.0021668772787961643	0.0017011225238963872	not-binder
EEGLVSQYK	HLA-A*68:01	0.4727827176451683	0.3109846158455429	ambiguous
VLILYGDVP	HLA-A*68:01	0.0016469555121148005	0.0010662892806990113	not-binder
FNVIESFSQ	HLA-A*68:01	0.0037146823364309967	0.003692146465558517	not-binder
GGWGAHGGG	HLA-A*68:01	0.000536599603947252	0.0003078619491381083	not-binder
TEEWYTFPE	HLA-A*68:01	0.00042897448292933404	0.00016848654521221405	not-binder
LALLRSARE	HLA-A*68:01	0.0008032474463107065	0.0006425679290903549	not-binder
CTNGRIEDL	HLA-A*68:01	0.01786008842755109	0.028404633072419264	not-binder
TTDELDRIA	HLA-A*68:01	0.0013242632907349617	0.0007333119361605775	not-binder
NWFGILVPH	HLA-A*68:01	0.06193626630119979	0.05542942825706244	not-binder
KKVGYNVEK	HLA-A*68:01	0.014407414942979813	0.0047527309210018635	not-binder
DYTIRTIFN	HLA-A*68:01	0.003053610143251717	0.0023994844984550068	not-binder
KLYEACIAD	HLA-A*68:01	0.0014412177435588092	0.0017292905779585062	not-binder
DQMVETVGN	HLA-A*68:01	0.000781723385443911	0.0006297534950513895	not-binder
FITDPSFAA	HLA-A*68:01	0.04828097708523273	0.08164141311384115	not-binder
HSQIGVERW	HLA-A*68:01	0.014539014000911265	0.020046251775936344	not-binder
YLEVEWEVK	HLA-A*68:01	0.2553483620285988	0.1587584989125606	not-binder
LGCFIISLP	HLA-A*68:01	0.0020924087206367404	0.001746152440507365	not-binder
GAAWQEPHR	HLA-A*68:01	0.9267015218734741	0.04403340748349716	binder
EQLLKEVWH	HLA-A*68:01	0.005422009411267937	0.006296959851320337	not-binder
QDPAFQKEF	HLA-A*68:01	0.001218615029938519	0.0006543615721613373	not-binder
PAYERVLKA	HLA-A*68:01	0.001735858735628426	0.0007741983165400175	not-binder
THHCQKTPF	HLA-A*68:01	0.000415773646091111	0.00017595425716780325	not-binder
TSEELAALK	HLA-A*68:01	0.9153264880180358	0.06747530848456879	binder
DRRSPAPEV	HLA-A*68:01	0.00018031817016890274	7.578297130377556e-05	not-binder
NPNLTPVIG	HLA-A*68:01	0.0019747926853597164	0.0012035999079309527	not-binder
FLAFDVPAI	HLA-A*68:01	0.011227385781239718	0.014020517550215994	not-binder
VWTDGLTQL	HLA-A*68:01	0.001839491247665137	0.0011800609385052073	not-binder
PSPSVSSTT	HLA-A*68:01	0.0001111141304136254	8.490419200286136e-05	not-binder
LTDIYDSDT	HLA-A*68:01	0.00039902320422697813	0.0003796792750415213	not-binder
VRLASVIEA	HLA-A*68:01	0.0003138087020488456	0.000157549771667207	not-binder
GLDLSIKRD	HLA-A*68:01	0.0006625816873565782	0.0008351526734175463	not-binder
NAGFITKRF	HLA-A*68:01	0.05355105176568031	0.030908087989432998	not-binder
GSLTLQCRS	HLA-A*68:01	0.0029238410555990414	0.0037648528525639426	not-binder
AALTVNGTG	HLA-A*68:01	0.0008511987805832177	0.00033896741097373163	not-binder
LSHCMTTSE	HLA-A*68:01	0.002744604030158371	0.0030353330271320335	not-binder
LLELYEVET	HLA-A*68:01	0.0007749806478386745	0.0005371756547880642	not-binder
GIPETKIRV	HLA-A*68:01	0.02936122918035835	0.04815672348743415	not-binder
DHPALHAIS	HLA-A*68:01	0.0011354921851307153	0.0006976186707261923	not-binder
LYQWLLSNAP	HLA-A*68:01	0.0038486529956571758	0.0037953445298129023	not-binder
IFNFEGFTMR	HLA-A*68:01	0.8773383021354675	0.07301827595941549	binder
VLAFQPHRYT	HLA-A*68:01	0.004273432627087459	0.004331151871049987	not-binder
FVHGSAKHTD	HLA-A*68:01	0.014674476720392704	0.004404138774786613	not-binder
MSCQSSHLSS	HLA-A*68:01	0.005515788844786584	0.002340397017365095	not-binder
MGKKLLRTLS	HLA-A*68:01	0.002278590219793841	0.0022566801754831623	not-binder
RQLSRDGRMR	HLA-A*68:01	0.07390734218060971	0.07838906298822793	not-binder
NPDNMVWGGI	HLA-A*68:01	0.0025274609273765237	0.0032924128605262503	not-binder
LLATLNQKCL	HLA-A*68:01	0.000832768710097298	0.0005948018947994576	not-binder
VMALMALIGW	HLA-A*68:01	0.004057800286682322	0.0032818196713660154	not-binder
ADTLFTEQEV	HLA-A*68:01	0.0006617702078074217	0.0005267454136654678	not-binder
GGDGRRRDRR	HLA-A*68:01	0.009456663206219674	0.008753192109640928	not-binder
GLEVGQIVES	HLA-A*68:01	0.0006061855237931013	0.0002867464818956206	not-binder
LARSGATPMD	HLA-A*68:01	0.0025319705193396656	0.002007207742364545	not-binder
IKALFDIMDH	HLA-A*68:01	0.0012891146121546625	0.000712352974758007	not-binder
KKIVAFSTSS	HLA-A*68:01	0.00048142460982489863	0.00035286431809473115	not-binder
DTETGNKYPG	HLA-A*68:01	0.0050232162233442065	0.0018059138142309543	not-binder
RRQPDDLLPL	HLA-A*68:01	0.00032440013892482967	0.00018722933562728868	not-binder
ASTARGYLDQ	HLA-A*68:01	0.001098888390697539	0.00040933954120348957	not-binder
NTTLDRSLVQ	HLA-A*68:01	0.004891627631150186	0.0021040582383628804	not-binder
VDAFRVFAKS	HLA-A*68:01	0.0017774994630599394	0.0015134036905461471	not-binder
LEDRNALALW	HLA-A*68:01	0.005204433837207034	0.008170848472030562	not-binder
YCPLVEFGLL	HLA-A*68:01	0.002515934582334012	0.0012925935739698008	not-binder
AFVAQETRTG	HLA-A*68:01	0.0012293832493014633	0.0007280595687193806	not-binder
KNPRGRASCM	HLA-A*68:01	0.0002972767877508886	0.00023035755328170733	not-binder
AEGMGVPARR	HLA-A*68:01	0.2389577753841877	0.2670290141955998	not-binder
DPAVKAVSEA	HLA-A*68:01	0.002207920851651579	0.0010878084219932019	not-binder
GITLGEGRPK	HLA-A*68:01	0.5421977877616883	0.12169601651545645	ambiguous
IPELQDKIQE	HLA-A*68:01	0.0003599575196858495	0.0001833383365571689	not-binder
RLTLVKGENM	HLA-A*68:01	0.0010280974791385233	0.00023547749135462585	not-binder
LAGEKGDRGE	HLA-A*68:01	0.0002826710871886462	0.00010954949596804242	not-binder
KIGGFLPGSL	HLA-A*68:01	0.0014451975643169136	0.0006224802837144506	not-binder
RQQLKAIREE	HLA-A*68:01	0.0002710579819904524	0.00019923014415530477	not-binder
FFKDMYVRSS	HLA-A*68:01	0.0032247778959572314	0.0008015695810432539	not-binder
LNKHHEIIKN	HLA-A*68:01	0.001014935239800252	0.0009981184036468031	not-binder
KAAKEVAQHR	HLA-A*68:01	0.877387809753418	0.11238254163953863	binder
YFPQISSVKD	HLA-A*68:01	0.022645425889641045	0.030305544167262985	not-binder
MDATDGLAAA	HLA-A*68:01	0.0007123420713469386	0.0003576775472585205	not-binder
YAKLRPAFDR	HLA-A*68:01	0.8339933156967163	0.06838165439555796	binder
VIASFAFPSS	HLA-A*68:01	0.016081130225211383	0.010884171494201055	not-binder
SHLVSNFRKR	HLA-A*68:01	0.08139534518122674	0.04603645329877187	not-binder
ETVTWLLTRS	HLA-A*68:01	0.9300677537918091	0.100591508057073	binder
KLIAKEGKSA	HLA-A*68:01	0.00048156782831938473	0.0004967349085678615	not-binder
LMSETLGQSY	HLA-A*68:01	0.1169009231030941	0.03802828883871227	not-binder
RMERLCPGEI	HLA-A*68:01	0.0003628068167017773	0.00018364052875225752	not-binder
SEWVNCSCPR	HLA-A*68:01	0.38356359452009203	0.2862543658804061	ambiguous
PSYDESKLVE	HLA-A*68:01	0.001516802073456347	0.00027659558132644323	not-binder
VVDALRRMEY	HLA-A*68:01	0.04986854717135429	0.016931111124938843	not-binder
VVDNLASEQA	HLA-A*68:01	0.00045420936367008836	0.0001463508985430339	not-binder
ADFVQWVVDK	HLA-A*68:01	0.20845235027372838	0.22345713932371636	not-binder
YSIHGTKAVP	HLA-A*68:01	0.010121949389576912	0.010937753430152113	not-binder
FSGYITQIEY	HLA-A*68:01	0.3987678438425064	0.1663249393766047	not-binder
TSAIRGAADM	HLA-A*68:01	0.01919634104706347	0.02158737222203967	not-binder
LAQSEPKLVR	HLA-A*68:01	0.503418505191803	0.23072265422505314	ambiguous
VGLFDMMQAI	HLA-A*68:01	0.0011780472210375591	0.0009276353151925547	not-binder
SLVNVPGGSK	HLA-A*68:01	0.7731454253196717	0.1770631041635291	binder
TPTYESTVTQ	HLA-A*68:01	0.0008314549748320132	0.0006351063600441566	not-binder
GARLVAAKLE	HLA-A*68:01	0.0008624827300081961	0.0007298864902820152	not-binder
LVVNIMMERA	HLA-A*68:01	0.38966456055641174	0.17862454475955278	not-binder
LKLQPLRELA	HLA-A*68:01	0.0004227697561873356	0.00025144008800215793	not-binder
GAILSPGVSA	HLA-A*68:01	0.001461480394937098	0.0011609955314590122	not-binder
PDADAPGPAM	HLA-A*68:01	0.0006693105271551758	0.00015398717654307672	not-binder
AAALRRGIVD	HLA-A*68:01	0.0008497533242916688	0.0006912907681570616	not-binder
PNFAKHSQIS	HLA-A*68:01	0.0005293256224831566	0.0003208257596455536	not-binder
TTATRCPTQG	HLA-A*68:01	0.013104483112692833	0.011617357134527629	not-binder
AQWAAIDQLI	HLA-A*68:01	0.002232164377346635	0.0014229353449899218	not-binder
KKIVDRTTAV	HLA-A*68:01	0.0004963795690855477	0.00047287480002479454	not-binder
FLLIQIVKNE	HLA-A*68:01	0.0018633669707924128	0.0007614612138714551	not-binder
QFNNLLPLIN	HLA-A*68:01	0.0038654667238006367	0.004474652511475595	not-binder
VTVVASGVPA	HLA-A*68:01	0.015458912251051515	0.016089791623292365	not-binder
PAGTTRGFGI	HLA-A*68:01	0.0005291574168950319	0.0004225443050650518	not-binder
AGGRATNGKE	HLA-A*68:01	0.0003564829181414098	0.0001951632350354314	not-binder
FANVPEDNPF	HLA-A*68:01	0.028965290077030657	0.04160411044466226	not-binder
EVSALLGRMP	HLA-A*68:01	0.2785192735493183	0.13108254393032137	not-binder
VTAEYSMLPR	HLA-A*68:01	0.9965114235877991	0.0006999949715008877	binder
DGILTENGAE	HLA-A*68:01	0.0018552209483459591	0.0017826882515470605	not-binder
[truncated: 3,649 more rows]
