# Supplementary material for: Peptidome Surveillance Across Evolving SARS-CoV-2 Lineages Reveals HLA Binding Conservation in Nucleocapsid Among Variants With Most Potential for T-Cell Epitope Loss in Spike
Source: Front Immunol. 2022 Jun 23;13:918928. doi: 10.3389/fimmu.2022.918928 (PMC9260595; doi:10.3389/fimmu.2022.918928)
Supplement: Supplementary file 3 [file DataSheet_3.zip › rnn_results/HLA-B08_01_predictionsRNN.csv]

peptide	allele	prediction	prediction_std	classification
ALIQNKVL	HLA-B*08:01	0.6250628709793091	0.22945269338800106	binder
ALLIQKAL	HLA-B*08:01	0.6809069871902466	0.22539820679808048	binder
ALLVKTTL	HLA-B*08:01	0.9819762825965881	0.013130869465289692	binder
APYRLPAVL	HLA-B*08:01	0.9721142530441285	0.0237667508197051	binder
AQRLKFRL	HLA-B*08:01	0.9729236721992492	0.009839474006111834	binder
ASFIITKAI	HLA-B*08:01	0.021236085519194602	0.00831107775121254	not-binder
DAFPKRIL	HLA-B*08:01	0.9970556735992432	0.002390474413048223	binder
DALVHFAL	HLA-B*08:01	0.9940503835678101	0.0032759374720466752	binder
DAQFHFVL	HLA-B*08:01	0.9770478129386901	0.015664341435521378	binder
DFKDKIVL	HLA-B*08:01	0.9912074446678162	0.006589052450028116	binder
DFLLKPEL	HLA-B*08:01	0.9901092171669006	0.00884920592049144	binder
DIILKTVL	HLA-B*08:01	0.9968597888946533	0.0018852600183522756	binder
DIITHILAL	HLA-B*08:01	0.8938683032989502	0.07646685419073572	binder
DILLRPEL	HLA-B*08:01	0.9972216963768006	0.001644399071182005	binder
DILPKKIL	HLA-B*08:01	0.9777231574058532	0.01942106499491651	binder
DINVRWLAV	HLA-B*08:01	0.9947129130363465	0.002262435553356294	binder
DIWVKSYSL	HLA-B*08:01	0.9970284104347229	0.00161873587047679	binder
DLIEKVVI	HLA-B*08:01	0.962596881389618	0.03405974249187968	binder
DLILKWLTL	HLA-B*08:01	0.9983903527259826	0.0010624285711895334	binder
DLKAQILEL	HLA-B*08:01	0.9963973164558411	0.0033029810440762266	binder
DLLKKLEL	HLA-B*08:01	0.9985851287841797	0.0009264395212008718	binder
DLLLHSAL	HLA-B*08:01	0.9967981815338135	0.0013592840506564672	binder
DLLLRIREL	HLA-B*08:01	0.9989599823951721	0.000518418936230544	binder
DLLVKYIF	HLA-B*08:01	0.982425308227539	0.01839781817012883	binder
DLRIAHML	HLA-B*08:01	0.9959470510482789	0.003276945619819758	binder
DLRSGLLHVAI	HLA-B*08:01	0.9091631412506104	0.05506698870986282	binder
DLWTKIIL	HLA-B*08:01	0.9952923417091369	0.0023063928872535514	binder
DRVYIHPFHL	HLA-B*08:01	0.5748285949230194	0.1613202017557837	ambiguous
DYTIPPMEKAVV	HLA-B*08:01	0.2606331016868353	0.1876438411786684	not-binder
EAFVRAFL	HLA-B*08:01	0.9958385109901429	0.0035733213042959534	binder
EAFVREVL	HLA-B*08:01	0.998146402835846	0.0013477443723491208	binder
EALYKWLL	HLA-B*08:01	0.973009729385376	0.026389137756829058	binder
EGVNDNEEGFFSAR	HLA-B*08:01	0.25710767023265363	0.18159358874975712	not-binder
EIILRQEVL	HLA-B*08:01	0.9955852866172791	0.0015767736205651254	binder
EIKFKVETL	HLA-B*08:01	0.99886474609375	0.0008978054308973418	binder
EIKLRLLDL	HLA-B*08:01	0.9979566931724548	0.0008776849538399304	binder
EILLRKLPF	HLA-B*08:01	0.9876580595970154	0.007520192398920026	binder
EILLRVLTL	HLA-B*08:01	0.9986663579940795	0.0006082532871905593	binder
ELFLRGPAL	HLA-B*08:01	0.9992329478263855	0.00039065204852734714	binder
ELLTKTYVL	HLA-B*08:01	0.9983931660652161	0.0006134671123601011	binder
EVYLKPYFL	HLA-B*08:01	0.9902366876602173	0.010703001864913514	binder
EYVNLPINGNGKQ	HLA-B*08:01	0.8452623009681701	0.13587443595254886	binder
FAKFVVDL	HLA-B*08:01	0.9941674947738648	0.004070161715286346	binder
FALGKILSV	HLA-B*08:01	0.9973525524139404	0.001926821078697557	binder
FAYLRDLL	HLA-B*08:01	0.9978184819221496	0.0012578957197427409	binder
FFYEKAIL	HLA-B*08:01	0.9778350949287414	0.015534113992127896	binder
FGLARAFGV	HLA-B*08:01	0.8384657025337219	0.08680916709473598	binder
FGLPRWVTL	HLA-B*08:01	0.9959418892860412	0.005035887626754017	binder
FILERRMTL	HLA-B*08:01	0.9986237645149231	0.0005835496323758939	binder
FILERRSLL	HLA-B*08:01	0.9935458183288575	0.007094402393631572	binder
FILKKPKL	HLA-B*08:01	0.9919763326644897	0.002994838067909654	binder
FILPKEIAV	HLA-B*08:01	0.9261323928833007	0.09185965048307117	binder
FLAPRLLSL	HLA-B*08:01	0.999433410167694	0.0004100545425496928	binder
FLFGFSAVSI	HLA-B*08:01	0.48128139674663545	0.1786354254543037	ambiguous
FLFPHSVL	HLA-B*08:01	0.9806221961975098	0.024319161674070378	binder
FLFSKFIEL	HLA-B*08:01	0.9988322257995605	0.0007262541408662132	binder
FLKVSSVF	HLA-B*08:01	0.9967626094818115	0.0022813158004752073	binder
FLLEKPFSV	HLA-B*08:01	0.997895336151123	0.0011569501794740946	binder
FLRELVITI	HLA-B*08:01	0.9827924489974975	0.017824383918229353	binder
FLVVRHQL	HLA-B*08:01	0.9965918660163879	0.003423639300792247	binder
FLWERPTL	HLA-B*08:01	0.9950455307960511	0.0010268150946151598	binder
FLWQHQLL	HLA-B*08:01	0.971446418762207	0.01085723411767229	binder
FLWQHVEL	HLA-B*08:01	0.9957274794578552	0.003724884357269397	binder
FLYPFPLAL	HLA-B*08:01	0.9894049525260925	0.006764396780618221	binder
FPDLKERL	HLA-B*08:01	0.9934923052787781	0.0028331837957698124	binder
FPFSRPEL	HLA-B*08:01	0.9990012645721436	0.0005830271695241468	binder
FPHIKLTL	HLA-B*08:01	0.9994464874267578	0.00030048383013219084	binder
FPHLREEIL	HLA-B*08:01	0.9967406153678894	0.0015428193110357269	binder
FPHLRVLEA	HLA-B*08:01	0.9968982815742493	0.0022965618385210242	binder
FPHLTVVL	HLA-B*08:01	0.9885542273521424	0.01133709738185595	binder
FPIYKVLF	HLA-B*08:01	0.9916747093200684	0.003388588639543857	binder
FPLIKEII	HLA-B*08:01	0.9813648104667664	0.00704937616361924	binder
FPLIKEIISI	HLA-B*08:01	0.9954800844192505	0.003456250668580557	binder
FPPLHYEL	HLA-B*08:01	0.9834260106086731	0.01634196093988764	binder
FPTVHAVILL	HLA-B*08:01	0.980991005897522	0.016970119850528306	binder
FPWEKPTTL	HLA-B*08:01	0.99939945936203	0.00041275233573778047	binder
FQIEHHLF	HLA-B*08:01	0.7934287667274476	0.13145667862124327	binder
FQKIQVRL	HLA-B*08:01	0.9720086097717285	0.028203320942787324	binder
FVKILIVEI	HLA-B*08:01	0.9550518751144409	0.018481743046016637	binder
HLPETKFSEL	HLA-B*08:01	0.992062509059906	0.0031911783314840843	binder
HPHWKVRL	HLA-B*08:01	0.9973990321159363	0.0005084722704472054	binder
HPTLKLIL	HLA-B*08:01	0.9969451785087585	0.0005317135422056746	binder
IAHLRQIL	HLA-B*08:01	0.9984723806381226	0.0005299669024288095	binder
IIHEIAVLEL	HLA-B*08:01	0.7849878251552582	0.2099699455015538	binder
IPEIKTIL	HLA-B*08:01	0.9925938010215759	0.0023701192167440554	binder
IPLAKRVAL	HLA-B*08:01	0.9990898847579956	0.00027025818487977067	binder
IPLHVFVLL	HLA-B*08:01	0.8504853963851928	0.11790009833202832	binder
IPQLRVSSV	HLA-B*08:01	0.9980870246887207	0.0010946563267727456	binder
IPTLKISL	HLA-B*08:01	0.9988844394683838	0.00018173680025725968	binder
IQNFKRTL	HLA-B*08:01	0.9706610918045044	0.010288877191008244	binder
ITLNRHVI	HLA-B*08:01	0.9144965410232544	0.05988436600646908	binder
KPFEKFLL	HLA-B*08:01	0.995337986946106	0.006416518265326268	binder
KVTSLGVLLL	HLA-B*08:01	0.398946151137352	0.1322216318404012	not-binder
LALLKVLL	HLA-B*08:01	0.9899344682693482	0.004736806106273476	binder
LFIVKNEL	HLA-B*08:01	0.9258321166038513	0.0679866132932281	binder
LIILKQVM	HLA-B*08:01	0.9774108290672302	0.027040188754133006	binder
LINGRTNLSI	HLA-B*08:01	0.9425259947776794	0.04553688841116432	binder
LLFLRASEL	HLA-B*08:01	0.9972013354301452	0.0021469591722297733	binder
LLKIKGVISF	HLA-B*08:01	0.9963681817054748	0.0018330710549650253	binder
LLKSKLYL	HLA-B*08:01	0.9981413364410401	0.0010974982835174425	binder
LLKYKSII	HLA-B*08:01	0.9901548385620117	0.006879378090489196	binder
LLWPREWL	HLA-B*08:01	0.8571865439414978	0.09202958715420026	binder
LPDIREVL	HLA-B*08:01	0.9977452993392945	0.0009401458865706497	binder
LPFQKDGIIF	HLA-B*08:01	0.9635205507278443	0.03667734261337384	binder
LPHLRNKL	HLA-B*08:01	0.9975849747657776	0.0012040545730493824	binder
LPHLRNKLVIK	HLA-B*08:01	0.5128975003957749	0.1823600621897755	ambiguous
LPKIKAIP	HLA-B*08:01	0.9027135848999024	0.05659466587963852	binder
LPKLLVEF	HLA-B*08:01	0.9877619862556457	0.01411419000617706	binder
LPKLYVKL	HLA-B*08:01	0.9955912113189698	0.004073482918633122	binder
LPLTHFEL	HLA-B*08:01	0.9962628841400146	0.003057153426667726	binder
LPNIQAVL	HLA-B*08:01	0.7350661218166351	0.2511114760894484	binder
LPTLKPIL	HLA-B*08:01	0.9919649124145508	0.004516141235785633	binder
LQLLQRATL	HLA-B*08:01	0.9390180706977844	0.04596289795080202	binder
LREKVEFL	HLA-B*08:01	0.49974593222141267	0.25632738814269823	ambiguous
LSGMLFLNSL	HLA-B*08:01	0.7569703340530396	0.1145627803579155	binder
MAFLKTAL	HLA-B*08:01	0.9989469885826111	0.0008584047587871138	binder
MAPLKMLAL	HLA-B*08:01	0.9952216863632202	0.004732025338337675	binder
MLGIGMLGYPGFQ	HLA-B*08:01	0.19066407498903573	0.23655477376834377	not-binder
MPTVHYEF	HLA-B*08:01	0.9955718994140625	0.005428786482524252	binder
NAPWAVTSL	HLA-B*08:01	0.5373218953609467	0.22102436941972256	ambiguous
NILDRFLAL	HLA-B*08:01	0.9970328688621521	0.0031521490201596287	binder
NLLGKFEL	HLA-B*08:01	0.9923381686210633	0.005994069771180318	binder
NLLLKHLF	HLA-B*08:01	0.9911612391471862	0.008445026867356565	binder
NPLLRYVF	HLA-B*08:01	0.9946142911911011	0.005768999681058205	binder
PPFKELLL	HLA-B*08:01	0.816658103466034	0.11421063646571523	binder
PPYTVVYFPVRGR	HLA-B*08:01	0.6910801887512207	0.18546761857446012	binder
QAIIKHLL	HLA-B*08:01	0.9928414344787597	0.004642548503257929	binder
QALLRISL	HLA-B*08:01	0.9988893389701843	0.0004957032277121911	binder
QATLRWLL	HLA-B*08:01	0.9737730741500854	0.023816267286466165	binder
QGFFRSISL	HLA-B*08:01	0.99767005443573	0.0009364044786415746	binder
QIVERLFSL	HLA-B*08:01	0.997162938117981	0.0016574180011944693	binder
QLFVRLLAL	HLA-B*08:01	0.9970553636550903	0.0027681504691207805	binder
QPLLREVL	HLA-B*08:01	0.9962281346321106	0.0014990893172728025	binder
QPYLRELL	HLA-B*08:01	0.9955294489860534	0.001550188148883924	binder
RVYIHPFHL	HLA-B*08:01	0.54227434694767	0.26623451870076387	ambiguous
SALIKAEL	HLA-B*08:01	0.9815193295478821	0.020882971325002928	binder
SIIQRLLEV	HLA-B*08:01	0.9780411958694458	0.02011530957864518	binder
SILQRPLSL	HLA-B*08:01	0.9982077121734619	0.0005699771870912299	binder
SKRYLFISI	HLA-B*08:01	0.4667004466056824	0.31436809295010754	ambiguous
SLKLKWLAL	HLA-B*08:01	0.9991471171379089	0.00035371858055019726	binder
SLLEKLSAL	HLA-B*08:01	0.997876513004303	0.0015434043597289265	binder
SLLLKAVV	HLA-B*08:01	0.958918035030365	0.042379907553039886	binder
SLVNLGGSKSISIS	HLA-B*08:01	0.5380031079053879	0.20631069211004466	ambiguous
SMLNRILAV	HLA-B*08:01	0.997839605808258	0.0006238875388153383	binder
SVLVRQISL	HLA-B*08:01	0.9987850546836853	0.0004449089916328132	binder
TALLIMRTV	HLA-B*08:01	0.6524552464485168	0.3088775293004718	ambiguous
TFLQRLISL	HLA-B*08:01	0.9941918253898621	0.004265518735690216	binder
TFTVTEKPEVID	HLA-B*08:01	0.20446014329791068	0.16685229327841447	not-binder
TIPPMEKAVV	HLA-B*08:01	0.30529066622257234	0.12101460425406568	not-binder
TKTFTVTEKPEVID	HLA-B*08:01	0.011327264225110411	0.007642916315708849	not-binder
TLINHRVL	HLA-B*08:01	0.9913765549659729	0.0070801697833680465	binder
TLLIREIL	HLA-B*08:01	0.9937144875526428	0.005129202675723613	binder
TPFPKNFL	HLA-B*08:01	0.9753485441207885	0.023429356998499618	binder
TYDDATKTFTVTE	HLA-B*08:01	0.7778446137905121	0.24311102163999082	binder
VAAKKNVSI	HLA-B*08:01	0.9844571471214294	0.011843391935884807	binder
VNLPINGNGKQ	HLA-B*08:01	0.9113052725791931	0.04562893115575183	binder
VPFLVSVL	HLA-B*08:01	0.8397001266479492	0.13015876867597176	binder
VPLLKSLEV	HLA-B*08:01	0.9938742995262146	0.003174358054213538	binder
VPSPKVVL	HLA-B*08:01	0.9973450541496277	0.0010728549983926002	binder
VPWLKREL	HLA-B*08:01	0.9963197708129883	0.002435506456343427	binder
VPYFRNIL	HLA-B*08:01	0.9958207130432128	0.0017974227264600216	binder
WPLIKATVGL	HLA-B*08:01	0.992898452281952	0.003685513578791921	binder
WPLLKQVL	HLA-B*08:01	0.9970502614974975	0.001867492691757981	binder
YAFLREAL	HLA-B*08:01	0.9989686608314514	0.000488921011833162	binder
YAIIKEEL	HLA-B*08:01	0.9933947086334228	0.0057605497912751515	binder
YAKIHIPII	HLA-B*08:01	0.9937929630279541	0.004751517768989293	binder
YAKIVEIPF	HLA-B*08:01	0.8998996019363403	0.14411628477994554	binder
YAYLKAIVLF	HLA-B*08:01	0.9726227283477783	0.046275057602669464	binder
YFIVKEIL	HLA-B*08:01	0.8276378095149994	0.1688204643779454	binder
YFKIYIDSL	HLA-B*08:01	0.9502591609954834	0.05162638957923425	binder
YLFERTFNL	HLA-B*08:01	0.9989045977592468	0.00033264835101941796	binder
YLFPKFTL	HLA-B*08:01	0.9957801699638367	0.0026270903424865668	binder
YLLEKFVAV	HLA-B*08:01	0.9978788137435913	0.0014030331332952005	binder
YLLEKSRIV	HLA-B*08:01	0.9945028781890869	0.0029646125969207166	binder
YLNVREAVL	HLA-B*08:01	0.9988031506538391	0.00018966510936161703	binder
YLSPKLWAL	HLA-B*08:01	0.9989175438880921	0.0005250774765463703	binder
YPFHVPLL	HLA-B*08:01	0.9807785987854004	0.01862755340664566	binder
YPLLKDPSL	HLA-B*08:01	0.9988794326782227	0.0004467024409805293	binder
YPLWKVTF	HLA-B*08:01	0.9973955512046814	0.0014492922993517064	binder
YPWVHVVI	HLA-B*08:01	0.9671141624450683	0.02697320690341868	binder
KDDFQRVF	HLA-B*08:01	0.3501628339290619	0.2596220140698526	not-binder
SLNSEFQL	HLA-B*08:01	0.04600377939641476	0.02356197630109625	not-binder
GVPHLVTF	HLA-B*08:01	0.03563583139330149	0.02476574707743996	not-binder
DDESMMTR	HLA-B*08:01	0.017217158898711206	0.016931118286265492	not-binder
RLRIMLET	HLA-B*08:01	0.26592424139380455	0.14641678073792014	not-binder
MSIKWAKS	HLA-B*08:01	0.043685287982225415	0.039859215372613443	not-binder
GGGNGAGG	HLA-B*08:01	0.00040483238990418613	0.00023789559073244138	not-binder
GFEDVKPM	HLA-B*08:01	0.5189812720753253	0.29357002236479085	ambiguous
QTTFEARV	HLA-B*08:01	0.010765279503539204	0.011536189009387052	not-binder
FKDKERTT	HLA-B*08:01	0.18036838620901108	0.21962757515696069	not-binder
VPNLQSLT	HLA-B*08:01	0.050668269768357276	0.034208328133613845	not-binder
AVTGSIAI	HLA-B*08:01	0.003921134024858474	0.0024969959126933017	not-binder
SKESVAEE	HLA-B*08:01	0.0007546101754996925	0.0005934651561877951	not-binder
TPPAGAGR	HLA-B*08:01	0.007256866968236864	0.0066417439750684395	not-binder
QPVDPRSG	HLA-B*08:01	0.008030070434324443	0.00967692249322499	not-binder
ALGDIGKH	HLA-B*08:01	0.006445900350809097	0.00593054260277934	not-binder
NYVEGESL	HLA-B*08:01	0.21371022234670817	0.24961878864989923	not-binder
ETTRVLTE	HLA-B*08:01	0.028111069463193417	0.02408750884063045	not-binder
ARTVRDVF	HLA-B*08:01	0.275749883800745	0.19849866401411478	not-binder
ELLKYPEA	HLA-B*08:01	0.5920622244477272	0.2837469358019487	ambiguous
HMGLFLQK	HLA-B*08:01	0.039680786058306695	0.04370746217413025	not-binder
PMLRYGID	HLA-B*08:01	0.019742997456341983	0.0155146187414944	not-binder
ASDITEAR	HLA-B*08:01	0.013554117642343044	0.002085440399613817	not-binder
GATYAVLA	HLA-B*08:01	0.005037886230275035	0.003440209074478958	not-binder
PVSCQEKD	HLA-B*08:01	0.0006294152815826237	0.0004151423982735203	not-binder
RWVHDKDG	HLA-B*08:01	0.0006992348353378475	0.0006340749781460567	not-binder
LLTAINFE	HLA-B*08:01	0.01938262120820582	0.017546672555992814	not-binder
VGIGMTSQ	HLA-B*08:01	0.0011559434002265333	0.0004712874267319555	not-binder
NSTYVVTL	HLA-B*08:01	0.22444777488708495	0.09221530172523823	not-binder
QAVEQVEA	HLA-B*08:01	0.0137130381539464	0.0031833025328508605	not-binder
VDALVEHL	HLA-B*08:01	0.7567661046981812	0.11370091052105644	binder
ELSRDGTE	HLA-B*08:01	0.008422459033317864	0.01438799477533781	not-binder
IMVQQSES	HLA-B*08:01	0.001937890163389966	0.001037185423479709	not-binder
LSLGIEGF	HLA-B*08:01	0.011479220516048372	0.00876549588173908	not-binder
SRMMELRT	HLA-B*08:01	0.004021643649321049	0.0045467859961906745	not-binder
VWFLNLEL	HLA-B*08:01	0.23691266700625419	0.1479648263903772	not-binder
EERAHRRM	HLA-B*08:01	0.2628944866359234	0.2311384965752294	not-binder
GQTERIGE	HLA-B*08:01	0.005176613386720419	0.002529928904004197	not-binder
GVNRYFDK	HLA-B*08:01	0.004966326209250837	0.0027308986129735324	not-binder
GIIHCTVG	HLA-B*08:01	0.00068935711751692	0.00019320596604670094	not-binder
TADACAEM	HLA-B*08:01	0.07514250129461289	0.07669472745190692	not-binder
PPTVAELV	HLA-B*08:01	0.025179640389978886	0.023501977444494025	not-binder
AQERRNLL	HLA-B*08:01	0.38935077637434007	0.3229055933398159	ambiguous
QNLAMTGE	HLA-B*08:01	0.0014100613596383482	0.0008112516673952452	not-binder
YTPEYTPK	HLA-B*08:01	0.01897561699151993	0.013909895050608877	not-binder
EVPSESEM	HLA-B*08:01	0.029824677482247354	0.021143230321354532	not-binder
NLVEQIAR	HLA-B*08:01	0.03944893404841423	0.024176267220392084	not-binder
RSSIRSKI	HLA-B*08:01	0.11352507527917624	0.16131891130890413	not-binder
PEAMPQYK	HLA-B*08:01	0.01699959021061659	0.010847862223047636	not-binder
GHSVGYDA	HLA-B*08:01	0.0019651577924378215	0.0019028968912576435	not-binder
PEKSLLVS	HLA-B*08:01	0.08349339328706265	0.09686638948661075	not-binder
ERSYDIYS	HLA-B*08:01	0.001378630188992247	0.0011415066180871835	not-binder
LSGSIRPH	HLA-B*08:01	0.0465021135751158	0.050616237967760803	not-binder
LALADFLY	HLA-B*08:01	0.03623558050021529	0.03521288724306561	not-binder
FHMNVIKV	HLA-B*08:01	0.26770882345736025	0.2927798924024849	not-binder
SDDTPLAF	HLA-B*08:01	0.04662573765963316	0.029281460512337956	not-binder
QMQELYET	HLA-B*08:01	0.015917796175926924	0.01914484587315367	not-binder
ATKIAMQM	HLA-B*08:01	0.3500839352607727	0.20657995787170622	not-binder
SKEELNTE	HLA-B*08:01	0.0008277057728264481	0.0006160787015367528	not-binder
FTPQFLPP	HLA-B*08:01	0.051243453100323674	0.027347517352026774	not-binder
WLLAISGL	HLA-B*08:01	0.06227339990437031	0.027059410761020045	not-binder
NPDALTIA	HLA-B*08:01	0.030011360719799995	0.024988300383702772	not-binder
TLAAVASV	HLA-B*08:01	0.09617110267281533	0.050099751947946906	not-binder
ALCEKAFK	HLA-B*08:01	0.010842518741264939	0.005662701407332925	not-binder
AIRRAATI	HLA-B*08:01	0.7553722023963928	0.1890837458129559	binder
ILLVISAV	HLA-B*08:01	0.09614310264587403	0.06518492391302085	not-binder
GLIRFVKK	HLA-B*08:01	0.0058032208355143665	0.003995813316888789	not-binder
IRAETGLE	HLA-B*08:01	0.0015047516906633973	0.0011197771937139956	not-binder
RNASYNDV	HLA-B*08:01	0.0018353702616877854	0.0011870225483345972	not-binder
SMFGGKLD	HLA-B*08:01	0.032333917496725914	0.041642299707447254	not-binder
IILFFLEY	HLA-B*08:01	0.012281446182169021	0.014953872505243842	not-binder
TAEETTPT	HLA-B*08:01	0.0041281974641606215	0.003935552624126966	not-binder
DEGPRGSL	HLA-B*08:01	0.532983659952879	0.26264481906468073	ambiguous
FNSNVSTS	HLA-B*08:01	0.0024985784897580744	0.0012467858774197003	not-binder
RNWIGKSV	HLA-B*08:01	0.09990771363954991	0.08653969262686351	not-binder
TLSGGEAQ	HLA-B*08:01	0.0017418364528566598	0.001056648472715142	not-binder
TLCQEIYE	HLA-B*08:01	0.006428533187136054	0.006185847153507398	not-binder
MRESLKII	HLA-B*08:01	0.10820546634495258	0.07877331608473077	not-binder
RRGMQNTP	HLA-B*08:01	0.0010608282114844768	0.0011293918161582716	not-binder
LEALKRGD	HLA-B*08:01	0.029645522381179033	0.0267928909229259	not-binder
KRLIPAVL	HLA-B*08:01	0.16831366457045077	0.12303087926878253	not-binder
HCERPIVF	HLA-B*08:01	0.28152774572372435	0.10382724341859555	not-binder
RALREAQV	HLA-B*08:01	0.06863329783082009	0.049034250126905925	not-binder
EQVTGHVL	HLA-B*08:01	0.22008847147226335	0.1858521490922818	not-binder
TVQVGDPF	HLA-B*08:01	0.015955894626677035	0.009267656714261123	not-binder
KVGDVVKE	HLA-B*08:01	0.023460430838167668	0.010997082612457238	not-binder
TMLVKQGD	HLA-B*08:01	0.06861209087073802	0.08669480190210443	not-binder
AHCSQETG	HLA-B*08:01	6.475055088230874e-05	5.631220826267174e-05	not-binder
ERLRQTED	HLA-B*08:01	0.01681646906072274	0.02899180824140488	not-binder
AIPRLLED	HLA-B*08:01	0.002224988827947527	0.0010792377366764833	not-binder
ISLGMWAL	HLA-B*08:01	0.084775485470891	0.09777287896799625	not-binder
FELQHPYV	HLA-B*08:01	0.47750514894723894	0.3029862603776738	ambiguous
AQQWDQLD	HLA-B*08:01	0.0014345483810757286	0.0022284815065465213	not-binder
GAAGGFNA	HLA-B*08:01	0.0017547147814184426	0.0004580256580329255	not-binder
PDGPQPKI	HLA-B*08:01	0.0647860764991492	0.040942191078035824	not-binder
ILAPKGIK	HLA-B*08:01	0.08088166080415249	0.05862902017783377	not-binder
LLELCTIF	HLA-B*08:01	0.10919310413300991	0.08724500575582354	not-binder
LHGSVDIV	HLA-B*08:01	0.011341443844139576	0.00805814514569916	not-binder
STSGSKGS	HLA-B*08:01	0.0010322933871066199	0.0013822216431028027	not-binder
TKERKLAF	HLA-B*08:01	0.9028141617774963	0.09123307542089164	binder
KDLPPQVG	HLA-B*08:01	0.009046596474945545	0.007991777339090532	not-binder
MANIFNAY	HLA-B*08:01	0.026559692202135922	0.026780468115534674	not-binder
TLAFLASV	HLA-B*08:01	0.12188569083809853	0.1380581639250286	not-binder
SQSSTLVE	HLA-B*08:01	0.002622053198865615	0.0021744462266441622	not-binder
VLKYSYSC	HLA-B*08:01	0.4684554561972618	0.2964075227900639	ambiguous
WVNALILK	HLA-B*08:01	0.031997450068593024	0.02685044986197569	not-binder
REVLEQVE	HLA-B*08:01	0.003996380476746708	0.004409266623355042	not-binder
ILGLIGGS	HLA-B*08:01	0.0018706303089857101	0.0014876630661457366	not-binder
LPLISVAL	HLA-B*08:01	0.9122608065605163	0.047461566441858234	binder
SGGIDSPV	HLA-B*08:01	0.00861912788823247	0.005590609597605794	not-binder
YKLGGMME	HLA-B*08:01	0.00870555047877133	0.009760883556176903	not-binder
KSIEGTAM	HLA-B*08:01	0.02745107151567936	0.034769254661210273	not-binder
FGFDYLRD	HLA-B*08:01	0.04331187214702368	0.048471030242617306	not-binder
PNAEVDLP	HLA-B*08:01	0.008432017348241061	0.004770659159527918	not-binder
NGIDPQVM	HLA-B*08:01	0.14628820344805718	0.13720032316490505	not-binder
DMICSTTA	HLA-B*08:01	0.004913685237988829	0.0035108920998990767	not-binder
GGIPISIH	HLA-B*08:01	0.006985671538859606	0.0058732269298466065	not-binder
KADGTKFG	HLA-B*08:01	0.0075843562604859475	0.006466567511115808	not-binder
KITHPVPG	HLA-B*08:01	0.004054970107972622	0.00236222782054662	not-binder
RLTKEIKE	HLA-B*08:01	0.003735464531928301	0.0014029989311377734	not-binder
VEFEVESY	HLA-B*08:01	0.012507552187889815	0.014405232322941127	not-binder
VTTGIITS	HLA-B*08:01	0.00450826765736565	0.0034343077565083067	not-binder
FTILISYA	HLA-B*08:01	0.014984092861413955	0.012084389448632007	not-binder
MGNGTCRL	HLA-B*08:01	0.06024960000067949	0.08306129095966845	not-binder
MSAIRLAR	HLA-B*08:01	0.07288234531879426	0.05342262207833764	not-binder
SYLTVAVG	HLA-B*08:01	0.00307225794531405	0.00028016796337350565	not-binder
NGEVWVHN	HLA-B*08:01	0.005531979294028133	0.004663349607834231	not-binder
AAARVPFA	HLA-B*08:01	0.21706809122115373	0.2445981687832155	not-binder
MGFAPNVK	HLA-B*08:01	0.04634545184671879	0.018701509495251272	not-binder
KEGDTVVV	HLA-B*08:01	0.019397920474875718	0.03129932349559174	not-binder
VGNAAAYY	HLA-B*08:01	0.0018952916958369314	0.0011569758280979784	not-binder
PQDWAETK	HLA-B*08:01	0.0027651625452563165	0.0014099176933455812	not-binder
THDKQLKI	HLA-B*08:01	0.13759346194565297	0.13493149745690672	not-binder
RPSAGVTG	HLA-B*08:01	0.002033215365372598	0.0012933892405078372	not-binder
LEARLNDP	HLA-B*08:01	0.008926479239016771	0.006507566367476271	not-binder
FHSSGFVS	HLA-B*08:01	0.004140258952975273	0.0022805983093127573	not-binder
KDWADYGA	HLA-B*08:01	0.002068124117795378	0.0010885054356649646	not-binder
DISRNVTL	HLA-B*08:01	0.8417221546173096	0.130973156377887	binder
EVILEIAE	HLA-B*08:01	0.009344189637340605	0.0056240046385457225	not-binder
GSAPPVSK	HLA-B*08:01	0.02093000216409564	0.024819309245894924	not-binder
ESPQQNPE	HLA-B*08:01	0.003017628379166126	0.0013317102091920693	not-binder
LVPFDRTF	HLA-B*08:01	0.4478444425389171	0.2559183616381185	ambiguous
DSVQALDV	HLA-B*08:01	0.02256634896621108	0.015494489802203219	not-binder
TCGDRGID	HLA-B*08:01	0.0003883317083818838	0.00020315037110939124	not-binder
IPRDGWDD	HLA-B*08:01	0.008657883433625103	0.008148184976619104	not-binder
TAGARQQE	HLA-B*08:01	0.015080973040312529	0.01761293376671741	not-binder
ALETLKLG	HLA-B*08:01	0.007230108929798007	0.0033718900296435877	not-binder
LNGNGPAE	HLA-B*08:01	0.005127446143887937	0.004247574664640638	not-binder
NNLRSMLS	HLA-B*08:01	0.03851688513532281	0.033484688045362906	not-binder
FFTEEEQV	HLA-B*08:01	0.23898600712418555	0.3073348919796525	not-binder
ARHSTGLR	HLA-B*08:01	0.0020640496048145	0.001446470251813908	not-binder
TTNKTSTP	HLA-B*08:01	0.007695428840816021	0.004913857147269233	not-binder
MAAVHREI	HLA-B*08:01	0.940911054611206	0.03440222321064098	binder
TVGHQIPD	HLA-B*08:01	0.005181640898808837	0.004139414273486571	not-binder
SSNKTLLM	HLA-B*08:01	0.08674915358424187	0.08355793662345848	not-binder
PERTQQTL	HLA-B*08:01	0.6698261201381683	0.18281615015500258	binder
HNRNDIVL	HLA-B*08:01	0.34068939089775085	0.2408647582259847	not-binder
TLKELAGK	HLA-B*08:01	0.04948300998657942	0.026437753739799615	not-binder
QGSVEAVI	HLA-B*08:01	0.006754918280057609	0.004997802554423542	not-binder
HQNLYSNA	HLA-B*08:01	0.0038935526274144648	0.0011076496089627605	not-binder
LGQAAITT	HLA-B*08:01	0.00516501278616488	0.0018236644162564451	not-binder
YGDTVSVG	HLA-B*08:01	0.005050849285908043	0.002719928284086405	not-binder
SNFDLTLE	HLA-B*08:01	0.008694563549943269	0.006461962211705733	not-binder
IVQQMNSE	HLA-B*08:01	0.002075117896310985	0.001013043996899644	not-binder
AEDYAGYN	HLA-B*08:01	0.0008518176648067311	0.0006647077460466614	not-binder
FKSVLAPV	HLA-B*08:01	0.3071859138086438	0.28948150058629735	not-binder
PYPSGAGL	HLA-B*08:01	0.041381484270095824	0.04121971073441501	not-binder
QACLPLKF	HLA-B*08:01	0.15161672793328762	0.15438333289556735	not-binder
INPSHPLI	HLA-B*08:01	0.07206963449716568	0.00297600357272545	not-binder
LDDKEIEI	HLA-B*08:01	0.06896226517856122	0.06397714318626023	not-binder
STDRRMAV	HLA-B*08:01	0.7813453376293182	0.21540795270272992	binder
LCLFLYHL	HLA-B*08:01	0.6493564009666443	0.1657589977662548	binder
TKDKRNVF	HLA-B*08:01	0.7836614370346069	0.061693850032968636	binder
ASFIGHAS	HLA-B*08:01	0.007740755332633853	0.009340343024978031	not-binder
MRTSAFDT	HLA-B*08:01	0.003649575263261795	0.002243912477548897	not-binder
TLSWKRYQ	HLA-B*08:01	0.08798181563615799	0.05333013607375369	not-binder
PTEQRPGV	HLA-B*08:01	0.05527885723859072	0.04280131802586057	not-binder
SAAGDAPQ	HLA-B*08:01	0.006176999863237142	0.001699955678087162	not-binder
GLVIGAAR	HLA-B*08:01	0.0072714492678642275	0.0028914112063889194	not-binder
YRVHIISF	HLA-B*08:01	0.5100622862577439	0.24516995094737498	ambiguous
TSKVCDQT	HLA-B*08:01	0.0032097017276100813	0.003353456165281446	not-binder
PVNQTTAT	HLA-B*08:01	0.008216728596016765	0.008702129211385464	not-binder
CWDAILHK	HLA-B*08:01	0.05420166645199061	0.05126196924910622	not-binder
LEPIQKPR	HLA-B*08:01	0.03278089351952076	0.022432405307727096	not-binder
RSSISSWL	HLA-B*08:01	0.0025351438438519836	0.0005173866385622766	not-binder
VCLASGPR	HLA-B*08:01	0.0029595275642350315	0.0009633353222578743	not-binder
SIWDILGF	HLA-B*08:01	0.019064316526055336	0.016117395120686866	not-binder
WRITPLGT	HLA-B*08:01	0.003431642265059054	0.0033766013118435977	not-binder
PAYLSIAS	HLA-B*08:01	0.043753315391950307	0.07323775436792973	not-binder
MQLSTFFS	HLA-B*08:01	0.006891420250758529	0.004226434764005933	not-binder
VGLVKPAT	HLA-B*08:01	0.4486192882061005	0.19178085710111145	ambiguous
TSWLAVEG	HLA-B*08:01	0.0020828899228945374	0.002484039500295372	not-binder
NAVNSHFG	HLA-B*08:01	0.02843900192528963	0.038200918027357575	not-binder
DSVSNGGT	HLA-B*08:01	0.0005487651520525106	0.000300146787381282	not-binder
KNGLAEAA	HLA-B*08:01	0.004829834797419608	0.003745302357180312	not-binder
EDTRIRAS	HLA-B*08:01	0.10406027315184474	0.15862325659558582	not-binder
PEGQLPLI	HLA-B*08:01	0.015749534592032433	0.010846176085280653	not-binder
PYEYANST	HLA-B*08:01	0.042131616012193264	0.038050122074546604	not-binder
QDIREILA	HLA-B*08:01	0.029968080297112464	0.02049001488000166	not-binder
QIWDADHF	HLA-B*08:01	0.024137262837029994	0.01433780859555737	not-binder
NIVDFLWQ	HLA-B*08:01	0.010874380264431239	0.015168622866808467	not-binder
KEVAQRIL	HLA-B*08:01	0.08416278213262558	0.03808887553386475	not-binder
PCCQNCQF	HLA-B*08:01	0.0007903147343313321	0.0004886689774943553	not-binder
ENYSRFLS	HLA-B*08:01	0.38240137994289397	0.1468121343247399	not-binder
SDFQLDDD	HLA-B*08:01	0.0015592354931868613	0.0009240023259690842	not-binder
KEKISFYI	HLA-B*08:01	0.06934032244607806	0.08333459205065927	not-binder
LYNNEEQV	HLA-B*08:01	0.02997063472867012	0.02641424030921341	not-binder
EEASAQVS	HLA-B*08:01	0.0014831169275566936	0.0007304675234194456	not-binder
NQTPFYAE	HLA-B*08:01	0.0025664292857982217	0.0015574905902067753	not-binder
FTKYWEDV	HLA-B*08:01	0.15373334735631944	0.17543464623498736	not-binder
LLEDCGIR	HLA-B*08:01	0.0021748021245002747	0.0008046906276344296	not-binder
FNNGPAEQ	HLA-B*08:01	0.004322521574795246	0.0017240062905556144	not-binder
RWDKPFLA	HLA-B*08:01	0.2552182551473379	0.2021459872195941	not-binder
VHKPSYKD	HLA-B*08:01	0.010927854641340672	0.009051011794331704	not-binder
MRPSFSEL	HLA-B*08:01	0.3630376696586609	0.20484173964934854	not-binder
IMPRFSHV	HLA-B*08:01	0.35330299809575083	0.20968323465000016	not-binder
VVDGRGWR	HLA-B*08:01	0.016635938826948405	0.018828605059464074	not-binder
RVMDYLKE	HLA-B*08:01	0.009451373759657145	0.005721558255439715	not-binder
EVSGNLAG	HLA-B*08:01	0.0007240185252157972	0.0004611408807252875	not-binder
EVKSYKKL	HLA-B*08:01	0.824532088637352	0.2932890160025613	binder
ISFAPVLD	HLA-B*08:01	0.007618747744709253	0.006159019151032027	not-binder
LFIRTGSW	HLA-B*08:01	0.07483966404106468	0.09920108678266255	not-binder
VERWVGVE	HLA-B*08:01	0.008777809934690595	0.01102595973310666	not-binder
HSPHVTNI	HLA-B*08:01	0.04010060033760965	0.04488272018830434	not-binder
VEEVGVNV	HLA-B*08:01	0.012340959720313549	0.004547689720734006	not-binder
LQKASKTT	HLA-B*08:01	0.1531849645078182	0.14298613272013222	not-binder
TFFNPDRE	HLA-B*08:01	0.012169358902610838	0.013520699169914455	not-binder
AVFTQGDN	HLA-B*08:01	0.0034366605337709188	0.0033849814850455415	not-binder
TDRNVCFK	HLA-B*08:01	0.007139138923957944	0.007454820207190406	not-binder
EKGFGSTG	HLA-B*08:01	0.0012508641913882457	0.0014159110189966508	not-binder
KLYKNLKQ	HLA-B*08:01	0.05780317671597004	0.04297090413071698	not-binder
KDNGGWGE	HLA-B*08:01	0.0004356696910690516	0.0002859636904944804	not-binder
LLKIALTH	HLA-B*08:01	0.6395907044410706	0.2051929888159179	binder
QATTFTLT	HLA-B*08:01	0.005801953002810478	0.0034635320825757814	not-binder
RSPAVNPD	HLA-B*08:01	0.0027317109721479937	0.002408358368479738	not-binder
SNNGDFVG	HLA-B*08:01	0.0007697537366766483	0.0005868247783365574	not-binder
VGVKEIDV	HLA-B*08:01	0.07671462446451187	0.0665436034861284	not-binder
HMPTLPPY	HLA-B*08:01	0.006858166120946407	0.0037683123698699222	not-binder
LEQIRQQS	HLA-B*08:01	0.021256067976355552	0.017626566449185716	not-binder
LRNFKDSG	HLA-B*08:01	0.0010440518250106833	0.0006621456469864576	not-binder
TLTWIGGQ	HLA-B*08:01	0.0027888506650924683	0.00161149206390512	not-binder
AASAYKAL	HLA-B*08:01	0.6107604593038559	0.2808263806636714	ambiguous
IVMSRNCE	HLA-B*08:01	0.02236583214253187	0.016991916945581095	not-binder
STPHFPSG	HLA-B*08:01	0.0015137725393287837	0.0014958932267219234	not-binder
SIFLNIFN	HLA-B*08:01	0.015879039466381074	0.021859609872465366	not-binder
RRWTVPWT	HLA-B*08:01	0.0018641300237504765	0.001790141720816217	not-binder
AQSASETI	HLA-B*08:01	0.0011404753997339867	0.0007234084492990985	not-binder
VFAGVGER	HLA-B*08:01	0.04669629633426666	0.061484953511014614	not-binder
HIIIEKGG	HLA-B*08:01	0.01118492428213358	0.008596248489407411	not-binder
KTVFAFCS	HLA-B*08:01	0.001223565632244572	0.0008934541028169506	not-binder
GKLFTIES	HLA-B*08:01	0.0009403543663211167	0.0003051873377676966	not-binder
GGGIDPLT	HLA-B*08:01	0.005504387267865241	0.004272568343842749	not-binder
FFTPQQHD	HLA-B*08:01	0.01784905092790723	0.015512486547761732	not-binder
MNPGLLSY	HLA-B*08:01	0.03272607862018049	0.037185220629845625	not-binder
INLQTWLG	HLA-B*08:01	0.0008658995502628386	0.00028427901119590333	not-binder
MEFWFAII	HLA-B*08:01	0.022126013040542604	0.010319382896675274	not-binder
LAEVYGCE	HLA-B*08:01	0.005068598128855228	0.006002336253742744	not-binder
IAEERFDN	HLA-B*08:01	0.0510229499079287	0.04960157407468433	not-binder
NVGRALTE	HLA-B*08:01	0.03797533176839352	0.04534257989595378	not-binder
IGGPQGDC	HLA-B*08:01	0.0005643645243253558	0.0003267758470307047	not-binder
APLSPNAT	HLA-B*08:01	0.019303887337446212	0.01739362663822325	not-binder
FDLGVPVF	HLA-B*08:01	0.7759016036987305	0.1172006355174677	binder
GMAAKNLG	HLA-B*08:01	0.005969074624590576	0.004632149137447712	not-binder
LEPLADKT	HLA-B*08:01	0.024495870526880025	0.011925040937418155	not-binder
DPYIKISI	HLA-B*08:01	0.9895948648452759	0.014490937685522199	binder
VDDTRSVI	HLA-B*08:01	0.468099907040596	0.32633768883233694	ambiguous
ISFLNKKN	HLA-B*08:01	0.02146657258272171	0.01081524744031806	not-binder
FMTWNGYN	HLA-B*08:01	0.004889000696130097	0.0031805374549367586	not-binder
VEPNLEIE	HLA-B*08:01	0.004756960552185774	0.0007701900894822602	not-binder
ARLVPVVD	HLA-B*08:01	0.003290156926959753	0.00256497046245448	not-binder
LKGILGTL	HLA-B*08:01	0.27003715485334395	0.17650580879703984	not-binder
PENVNRNG	HLA-B*08:01	0.0016085546027170493	0.0010047309490630743	not-binder
LTARELNW	HLA-B*08:01	0.005335651384666562	0.00695907736009039	not-binder
AASEFHKD	HLA-B*08:01	0.005612810887396335	0.004549741398660802	not-binder
LKDHRLLR	HLA-B*08:01	0.08751095021143555	0.06649366709222447	not-binder
GQTRTVEL	HLA-B*08:01	0.27559849396348	0.1921550556294889	not-binder
KSQGTALE	HLA-B*08:01	0.0011714119842508807	0.0009221042505610066	not-binder
AAHLAITL	HLA-B*08:01	0.6302401900291443	0.20226487965540155	binder
HINNTPRQ	HLA-B*08:01	0.016083626623731105	0.0161787554816806	not-binder
NLLASFAG	HLA-B*08:01	0.005535409320145845	0.004185134723477887	not-binder
GKARRLED	HLA-B*08:01	0.006759605882689357	0.006235698204513796	not-binder
RQQQQQNH	HLA-B*08:01	0.000495878787478432	0.00033658037577319723	not-binder
TGIVSTGL	HLA-B*08:01	0.01186649315059185	0.007221670322439197	not-binder
NEELRVLD	HLA-B*08:01	0.036903859302401545	0.0399874251165791	not-binder
FRSILSCE	HLA-B*08:01	0.002066586131695658	0.002079439227139476	not-binder
SGDGDLLV	HLA-B*08:01	0.008751683635637164	0.0032644392985422873	not-binder
LYMYMTSL	HLA-B*08:01	0.5776609018445015	0.30077675989648855	ambiguous
NECSDGSF	HLA-B*08:01	0.0006685660380753688	0.0003598914702410479	not-binder
NVQEQITL	HLA-B*08:01	0.2260899268090725	0.11977191245254482	not-binder
VSFGHCSD	HLA-B*08:01	0.0007205176865682006	0.00040838315957488446	not-binder
VLPDGTRI	HLA-B*08:01	0.01460263003828004	0.0135699556449204	not-binder
VLLPAPAA	HLA-B*08:01	0.054905946366488934	0.05915623903420415	not-binder
GNKGLPER	HLA-B*08:01	0.009033723594620824	0.00615798159273721	not-binder
PYVVKPVR	HLA-B*08:01	0.17023150101304055	0.09734575714660253	not-binder
EKLFTAKQ	HLA-B*08:01	0.021129522146657108	0.023818603928713426	not-binder
SSLPVYSV	HLA-B*08:01	0.053767396882176396	0.0431960755736589	not-binder
LLALSGGV	HLA-B*08:01	0.0099336848128587	0.006751324611143465	not-binder
KQSLKNAD	HLA-B*08:01	0.004792561044450849	0.003012626588970999	not-binder
ADIIISST	HLA-B*08:01	0.006145687564276159	0.003345464209869986	not-binder
YGYWAVLF	HLA-B*08:01	0.09609961472451686	0.06253518476459305	not-binder
PTIVATII	HLA-B*08:01	0.01043849098496139	0.004091074566863401	not-binder
ADGEVEAI	HLA-B*08:01	0.013358240691013634	0.01737131954524527	not-binder
EEKKISLY	HLA-B*08:01	0.0636045390740037	0.07500498746451467	not-binder
KVEDIKAT	HLA-B*08:01	0.016792332381010057	0.002017139794602464	not-binder
ALLYKNWR	HLA-B*08:01	0.036643584910780194	0.030815876512976875	not-binder
VSVHTGEQ	HLA-B*08:01	0.0033772827591747046	0.001950983636186913	not-binder
AKDGVLHK	HLA-B*08:01	0.0082639621803537	0.009071248234392863	not-binder
LSLVRAMQ	HLA-B*08:01	0.29979648590087893	0.11100653781903955	not-binder
APTHVCVI	HLA-B*08:01	0.16533043403178455	0.19401677891121485	not-binder
TGEKPERW	HLA-B*08:01	0.012117210845462977	0.012125961193157285	not-binder
IDEKSRQV	HLA-B*08:01	0.42764713168144225	0.25219494102294526	ambiguous
ALGGLQGA	HLA-B*08:01	0.0011523431225214154	0.0006154833272451396	not-binder
GAVADLPN	HLA-B*08:01	0.0075984229799360035	0.0046265215105014456	not-binder
PQEQVGPL	HLA-B*08:01	0.044385196454823014	0.04114036262943924	not-binder
APFVYLLL	HLA-B*08:01	0.7139039158821106	0.10586929166631326	binder
TILVLALI	HLA-B*08:01	0.021566070802509784	0.01781356969643499	not-binder
GSYDVFTR	HLA-B*08:01	0.022074899356812238	0.010584953458915278	not-binder
NDVQQSQL	HLA-B*08:01	0.0383402481675148	0.011209332229962243	not-binder
RRTGEPLH	HLA-B*08:01	0.0009742568217916414	0.0006141234539917033	not-binder
EPYNYEIE	HLA-B*08:01	0.019700215430930257	0.027632071009123394	not-binder
QVGRSGAI	HLA-B*08:01	0.04952827049419284	0.08690519562095857	not-binder
EEYPDRMM	HLA-B*08:01	0.17729587387293577	0.1788196812010439	not-binder
AATLAAGW	HLA-B*08:01	0.0016302641655784101	0.0014008472241452863	not-binder
DVAAGDLG	HLA-B*08:01	0.0012690951902186499	0.0007913052279974392	not-binder
GDPEELAA	HLA-B*08:01	0.0019853925739880653	0.0011882401321521138	not-binder
LLNTTQQP	HLA-B*08:01	0.02492857351899147	0.017971007947033827	not-binder
VGMTRDGV	HLA-B*08:01	0.15580044966191053	0.17341155043316303	not-binder
CRQFYANG	HLA-B*08:01	0.0001893044900498353	7.108364150441049e-05	not-binder
GVGMNLTA	HLA-B*08:01	0.001387544593308121	0.0005574032974842961	not-binder
NLPEASLS	HLA-B*08:01	0.002578291017562151	0.0007623595655260431	not-binder
SVAGVTGA	HLA-B*08:01	0.003323982912115753	0.002656676368612611	not-binder
QFILNYMI	HLA-B*08:01	0.014092204254120588	0.007331501043325866	not-binder
LEKGDTLR	HLA-B*08:01	0.030861727194860578	0.019808499888069295	not-binder
PPRAQVAG	HLA-B*08:01	0.034687410457991064	0.06244375112117184	not-binder
PLESLELE	HLA-B*08:01	0.009937526192516088	0.004429661383792197	not-binder
KLYERRGG	HLA-B*08:01	0.02395857754163444	0.03388031813781625	not-binder
VYADLKEA	HLA-B*08:01	0.19327428909018635	0.19121857531634376	not-binder
KKQVQLIY	HLA-B*08:01	0.004036471962172073	0.003895569187441954	not-binder
TRRVMYGL	HLA-B*08:01	0.5141647458076477	0.25328912397518655	ambiguous
KLGIQMQR	HLA-B*08:01	0.005483901547268033	0.0052475467567523835	not-binder
ELEALRSI	HLA-B*08:01	0.6351872742176056	0.25044920545811106	binder
CIQRKTSG	HLA-B*08:01	0.0036057474964763967	0.0030022912914202055	not-binder
ALKKILKS	HLA-B*08:01	0.31159359961748123	0.1864157922422658	not-binder
IPADHVLE	HLA-B*08:01	0.22276370823383332	0.061354245399859036	not-binder
ALVMSAIS	HLA-B*08:01	0.003299668920226395	0.002366400396808004	not-binder
LLFPPLSS	HLA-B*08:01	0.03477148711681366	0.020163395176418436	not-binder
EAILAEFV	HLA-B*08:01	0.02965670367702842	0.025334647296013594	not-binder
EEIWYLLE	HLA-B*08:01	0.0015396487084217369	0.0007526666930723603	not-binder
LIPMAGLI	HLA-B*08:01	0.00656097293831408	0.007111929677343847	not-binder
KILKIATC	HLA-B*08:01	0.027417055005207656	0.032805931046276375	not-binder
GKVYDIDF	HLA-B*08:01	0.013650755118578672	0.011104907582211679	not-binder
TSLATYCR	HLA-B*08:01	0.003877275809645653	0.0023873826422843524	not-binder
RDKDYSPS	HLA-B*08:01	0.0040561967354733495	0.005023309120961207	not-binder
SPCDPDRD	HLA-B*08:01	0.0017364454979542643	0.0017123123506103018	not-binder
RLNVSMTV	HLA-B*08:01	0.09382441788911819	0.12328107495470501	not-binder
DNKTVLKA	HLA-B*08:01	0.5331822678446769	0.31818909764135833	ambiguous
YTDTHFHR	HLA-B*08:01	0.12736587841063737	0.14739980912683823	not-binder
NMDVNVAY	HLA-B*08:01	0.0620020417496562	0.05473634095888329	not-binder
HLLFLHET	HLA-B*08:01	0.605516892671585	0.19358301793005106	binder
IDASAWTL	HLA-B*08:01	0.04148651883006096	0.010333302381532811	not-binder
PETFNLGV	HLA-B*08:01	0.0030724772484973075	0.00161301268587862	not-binder
GDFERPRS	HLA-B*08:01	0.004826051881536841	0.0033570596749694804	not-binder
GGLGQLGV	HLA-B*08:01	0.006524876458570361	0.0046590492820076405	not-binder
SPDLERLQ	HLA-B*08:01	0.08552560359239578	0.02506742024733755	not-binder
ETDNKFSN	HLA-B*08:01	0.01319762920611538	0.01545087127952108	not-binder
LKNNMASW	HLA-B*08:01	0.006106698859366588	0.0041562946553531715	not-binder
KGKTVVDL	HLA-B*08:01	0.4127969592809677	0.22826641671016462	ambiguous
GMLKIGTK	HLA-B*08:01	0.005062868306413293	0.0037719928174398455	not-binder
AGAATAQL	HLA-B*08:01	0.012542725540697575	0.009632506270176906	not-binder
REVSILRH	HLA-B*08:01	0.005055330824689008	0.005271465296126833	not-binder
RVFAKHNV	HLA-B*08:01	0.36742810904979706	0.24194659207271	not-binder
VGCIRDLF	HLA-B*08:01	0.1917640868574381	0.2501789625106221	not-binder
VEFRALLA	HLA-B*08:01	0.033394369017332795	0.028964858306896123	not-binder
SEEWKNRA	HLA-B*08:01	0.001586544857127592	0.0011514578151397004	not-binder
AQRAAGKP	HLA-B*08:01	0.013798664975911378	0.009361802406571492	not-binder
EGGQAEGY	HLA-B*08:01	0.0012686223373748362	0.0007196988003933985	not-binder
DTRTCIAI	HLA-B*08:01	0.41764403581619264	0.14647166199137074	not-binder
APVVWGIE	HLA-B*08:01	0.001989859389141202	0.0010223225460656814	not-binder
GQQQRLCI	HLA-B*08:01	0.3942943667061627	0.23158664660845882	ambiguous
GSECYVDG	HLA-B*08:01	0.00021365087231970393	0.00011613990576012579	not-binder
PEVRAERK	HLA-B*08:01	0.004453974636271596	0.0021976023356280734	not-binder
DGIFAERG	HLA-B*08:01	0.009579019481316208	0.01058203478006852	not-binder
VVGLLVTM	HLA-B*08:01	0.24861127585172654	0.15415846209766895	not-binder
PSIPLCEK	HLA-B*08:01	0.002066807181108743	0.0013746398570765681	not-binder
EHGKKTLL	HLA-B*08:01	0.8204400420188904	0.1681837834073905	binder
TKAASDLM	HLA-B*08:01	0.019948110450059175	0.02067524790439109	not-binder
KAAGQKIE	HLA-B*08:01	0.015508391335606575	0.007399134416551409	not-binder
SAKKNFFE	HLA-B*08:01	0.4492249622941017	0.2633291198271061	ambiguous
SDSMIGTM	HLA-B*08:01	0.01180012603290379	0.0083070084391296	not-binder
ISRAEYQE	HLA-B*08:01	0.008992347354069351	0.009028330580413852	not-binder
GIIDLSLA	HLA-B*08:01	0.004357305134180933	0.0028505795960442597	not-binder
GNTSAASI	HLA-B*08:01	0.0009170654462650418	0.0006111297941747449	not-binder
QGLEIELQ	HLA-B*08:01	0.004767098231241107	0.0033978052572117496	not-binder
VEVLEKSL	HLA-B*08:01	0.6536185324192048	0.16009590644641625	binder
AGWMADVL	HLA-B*08:01	0.03312977850437164	0.030879140796080257	not-binder
FRQKGTEE	HLA-B*08:01	0.0035024697659537195	0.0017562699969689368	not-binder
GGLHPFPW	HLA-B*08:01	0.004687806149013341	0.0043435106591713625	not-binder
LAETADAV	HLA-B*08:01	0.05903356485068798	0.034773759153961914	not-binder
QPRLFRLT	HLA-B*08:01	0.5476948738098144	0.09778378048628876	ambiguous
SALVWHYS	HLA-B*08:01	0.014092477364465594	0.010516876132287656	not-binder
EQFAQDIE	HLA-B*08:01	0.002076363912783563	0.0016866241063773551	not-binder
KQLKLFRK	HLA-B*08:01	0.0012912051053717733	0.00020595955104515753	not-binder
LFLIKHLL	HLA-B*08:01	0.9885088920593261	0.007028231601492536	binder
GMQEANIQ	HLA-B*08:01	0.0018538238713517786	0.0011667524476186913	not-binder
MLREFSKR	HLA-B*08:01	0.15199638092890383	0.1562325685008804	not-binder
TLVTVGVG	HLA-B*08:01	0.006818024814128876	0.004869859473734562	not-binder
LFVFFVSY	HLA-B*08:01	0.09646821729838848	0.11428009863755309	not-binder
LYSVLNSG	HLA-B*08:01	0.0034590402152389287	0.002920113031563701	not-binder
LVWAIGFM	HLA-B*08:01	0.010019269259646534	0.006917164547146795	not-binder
RYQMKRCF	HLA-B*08:01	0.38365236967802047	0.3501314816624697	ambiguous
DFPGDDLP	HLA-B*08:01	0.00456903176382184	0.0012605295430440536	not-binder
TISSRLPD	HLA-B*08:01	0.028307182900607585	0.019599206468321365	not-binder
QHKIDKEL	HLA-B*08:01	0.3658691272139549	0.17997600196562638	not-binder
AGKLPGPG	HLA-B*08:01	0.007066120277158916	0.005678473831487695	not-binder
NLRHILSQ	HLA-B*08:01	0.8110514640808105	0.1173554694617876	binder
YPNSITIA	HLA-B*08:01	0.09460006467998028	0.08299971066537239	not-binder
SVGIDDMV	HLA-B*08:01	0.009101744834333658	0.008882890710311458	not-binder
LSGDQKND	HLA-B*08:01	0.0030366386752575638	0.0019870823961106315	not-binder
YKEAAATL	HLA-B*08:01	0.44067544043064116	0.31302086182083744	ambiguous
KEMKRMHK	HLA-B*08:01	0.0034228070406243207	0.0024727608665265914	not-binder
QMLLYFAC	HLA-B*08:01	0.10221548527479171	0.10828634397722613	not-binder
FGILLTEL	HLA-B*08:01	0.4604206085205078	0.2717694892617996	ambiguous
IGEKVQIV	HLA-B*08:01	0.26870540231466294	0.18769659806139163	not-binder
CHNEEELI	HLA-B*08:01	0.0005876207980691106	0.0004942359117887147	not-binder
LSLRWRVM	HLA-B*08:01	0.900953221321106	0.10695512118927716	binder
QESEPEVT	HLA-B*08:01	0.0025098642567172647	0.003464525685994058	not-binder
STAVNAKG	HLA-B*08:01	0.0028525864938274024	0.0026555936335365174	not-binder
VELLKGKM	HLA-B*08:01	0.5661307632923126	0.18083185193677687	ambiguous
AFKAFFHA	HLA-B*08:01	0.09390185587108135	0.060743054776478365	not-binder
LNHNHIKI	HLA-B*08:01	0.6618362799286842	0.29525235318000836	binder
ADQNRYQV	HLA-B*08:01	0.3207836411893368	0.260072749324154	not-binder
LPIHVQLF	HLA-B*08:01	0.8431371450424194	0.11185517633860527	binder
AESPSYGA	HLA-B*08:01	0.0007427008560625837	0.0005230487797520098	not-binder
SDVDHTYA	HLA-B*08:01	0.032590239122509954	0.022711365728229797	not-binder
VGPSDLSN	HLA-B*08:01	0.0021683729835785927	0.0010591153182136488	not-binder
ISRFRRWL	HLA-B*08:01	0.5914531856775284	0.2718193602268859	ambiguous
AAYRAPLA	HLA-B*08:01	0.3565756857395172	0.18874859039914973	not-binder
RLAKDRDD	HLA-B*08:01	0.003684754093410447	0.0025544471227696344	not-binder
TAYLLACR	HLA-B*08:01	0.024096455425024033	0.024415259041674433	not-binder
FANNAPAF	HLA-B*08:01	0.20361742824316026	0.19106234642113237	not-binder
HPAEYGAL	HLA-B*08:01	0.7872981905937195	0.12816836776755466	binder
TEQVTAML	HLA-B*08:01	0.02244710735976696	0.020262424299017152	not-binder
VSCRAFAA	HLA-B*08:01	0.014349418692290783	0.009635966700663075	not-binder
YVKMTEFE	HLA-B*08:01	0.29521654956042764	0.25543729755858346	not-binder
ILNNLAIG	HLA-B*08:01	0.0057276387815363705	0.0035642512017918285	not-binder
TDGDEDVD	HLA-B*08:01	0.002013023803010583	0.0007979597453295729	not-binder
INKYGKEE	HLA-B*08:01	0.06210940629243851	0.047088257821824527	not-binder
LPENLAQK	HLA-B*08:01	0.08395942486822605	0.04015088750661415	not-binder
TIEAIRHA	HLA-B*08:01	0.05761171486228704	0.04023864063150923	not-binder
AKGKQLSW	HLA-B*08:01	0.005397387593984604	0.004259775361329037	not-binder
FLGSGLIL	HLA-B*08:01	0.2729370355606079	0.2118580193840304	not-binder
EGRPEFQP	HLA-B*08:01	0.005485614156350493	0.004096985677467467	not-binder
IRCFGGKV	HLA-B*08:01	0.002560628647916019	0.002420143042099958	not-binder
VTALQRDS	HLA-B*08:01	0.004469153983518481	0.0027490220133084275	not-binder
EAPYELVK	HLA-B*08:01	0.06595891006290913	0.07280541351046796	not-binder
HTHQFPKTL	HLA-B*08:01	0.49403451681137084	0.31289611780198145	ambiguous
VSGFVKFID	HLA-B*08:01	0.04965605065226555	0.019839118227976935	not-binder
AQLRALDPQ	HLA-B*08:01	0.005983212217688561	0.003960659563928671	not-binder
AEQEEEPEK	HLA-B*08:01	0.011766354565043002	0.012150392319017076	not-binder
EDANAAAYL	HLA-B*08:01	0.018448616121895613	0.016443440655930956	not-binder
SNVQPTWTG	HLA-B*08:01	0.0007803814893122763	0.00038219668267851096	not-binder
IEEREAANF	HLA-B*08:01	0.082229375699535	0.10885349801581196	not-binder
NVYAPLKYS	HLA-B*08:01	0.16276793964207173	0.17563884994738557	not-binder
TLSREKAIK	HLA-B*08:01	0.006605902034789324	0.004445690035797167	not-binder
NLGIKCMTF	HLA-B*08:01	0.9012254476547241	0.07860338725388447	binder
KKGFFEVAS	HLA-B*08:01	0.006546523002907634	0.009940255037921947	not-binder
AEGNKLLAP	HLA-B*08:01	0.07090062876231969	0.10993200711458061	not-binder
KKQNVNYED	HLA-B*08:01	0.0007279611832927913	0.00038485095184836044	not-binder
DSSAIGFAL	HLA-B*08:01	0.05230231303721666	0.07111248546546939	not-binder
EDYGIQYAE	HLA-B*08:01	0.0018077281827572733	0.001636176033057726	not-binder
QALHEEELQ	HLA-B*08:01	0.004710494668688625	0.004526918997080458	not-binder
IQQSDRNGA	HLA-B*08:01	0.0009676813118858263	0.0007627948326030879	not-binder
NVLSTYAMI	HLA-B*08:01	0.023218365479260684	0.013815023530271862	not-binder
KVFDGIPPP	HLA-B*08:01	0.023245595302432774	0.0152223399037718	not-binder
INRVPKGKR	HLA-B*08:01	0.03363674422726035	0.025586517226631952	not-binder
DNYAFVRTS	HLA-B*08:01	0.11496958080679179	0.11384898252877666	not-binder
GSQVLSQVV	HLA-B*08:01	0.00797843849286437	0.00404074386792122	not-binder
ASSFRGTDM	HLA-B*08:01	0.1704160001128912	0.15864656026674884	not-binder
LGLCTNRID	HLA-B*08:01	0.006707363668829203	0.0056630718710414295	not-binder
KGYMFESKN	HLA-B*08:01	0.007733881747117266	0.009410234970112464	not-binder
AVLEALVGR	HLA-B*08:01	0.05986973568797112	0.020391956353406057	not-binder
NCLKKWRMK	HLA-B*08:01	0.016820729710161686	0.007832278475618012	not-binder
CILVAAGIL	HLA-B*08:01	0.024071152321994305	0.01442371170542513	not-binder
GPLTYLSLS	HLA-B*08:01	0.02723172134719789	0.0212334906546314	not-binder
IIKELGENG	HLA-B*08:01	0.010937525751069188	0.013453133036171589	not-binder
FSGPYMVMT	HLA-B*08:01	0.03852870985865593	0.03718298192260814	not-binder
TPAGTGRIV	HLA-B*08:01	0.13806185442954302	0.07766268621660664	not-binder
VAFSLEQGG	HLA-B*08:01	0.0009148374374490231	0.0004570913700763286	not-binder
VTFQGRRML	HLA-B*08:01	0.15084705725312234	0.16553171096721533	not-binder
FFEEEPKKR	HLA-B*08:01	0.3276962131261826	0.23777882290754512	not-binder
NIAYRPACE	HLA-B*08:01	0.14073060564696788	0.09824114195217958	not-binder
LLRKVGALE	HLA-B*08:01	0.3395938530564308	0.28208128815340305	not-binder
TLELDESHL	HLA-B*08:01	0.2037101209163666	0.07929106495725347	not-binder
EKCRTAGAH	HLA-B*08:01	0.003873315194505267	0.007105801454566487	not-binder
FSPTTVVYS	HLA-B*08:01	0.02241611694917083	0.02514371375718786	not-binder
LRNENVFVM	HLA-B*08:01	0.29726638123393057	0.18358897980597505	not-binder
EAGVERGHE	HLA-B*08:01	0.0025280311005190016	0.0011001024069428166	not-binder
HAKSVTQTL	HLA-B*08:01	0.9966074466705322	0.002432973110661182	binder
PVANVAAAT	HLA-B*08:01	0.02029870534315705	0.011915563141922743	not-binder
SQRMQNIAP	HLA-B*08:01	0.016304766479879617	0.0074653740386932685	not-binder
NLPPFQVSS	HLA-B*08:01	0.010509751108475029	0.009368698040091756	not-binder
GFGAFHVTG	HLA-B*08:01	0.021052241534926	0.022237304814142107	not-binder
LVINTSEIS	HLA-B*08:01	0.006215510237962007	0.0062306517464587085	not-binder
INTSKKMST	HLA-B*08:01	0.34728558659553527	0.21202913632891332	not-binder
FIEALDGYK	HLA-B*08:01	0.03825444420799613	0.04204615952385578	not-binder
QQGYGFGGE	HLA-B*08:01	0.0025650857482105494	0.0007653763176253886	not-binder
SGSTERCAF	HLA-B*08:01	0.033064290386391804	0.021303564382848358	not-binder
GGDEDGELE	HLA-B*08:01	0.0012593825056683272	0.0008694997341469548	not-binder
ITRDDDATW	HLA-B*08:01	0.0018620746421220246	0.0028329442548360334	not-binder
GSSRTGNLL	HLA-B*08:01	0.005152508011087775	0.00279366337974746	not-binder
PPSDSGDTV	HLA-B*08:01	0.007744833896867931	0.009182948138735998	not-binder
VDYVGSWGP	HLA-B*08:01	0.014254967402666806	0.021253798568612883	not-binder
MLKDFGAKY	HLA-B*08:01	0.13966716229915618	0.1673885764637214	not-binder
QDLPFVIKA	HLA-B*08:01	0.11453262269496918	0.08539406567476182	not-binder
PNNQVVIFS	HLA-B*08:01	0.004016446601599455	0.0048215937148863176	not-binder
ASGADNRAQ	HLA-B*08:01	0.0022967317258007825	0.0017417293009898476	not-binder
RPKVLIMLP	HLA-B*08:01	0.3462516635656357	0.1679881103749933	not-binder
APEYLELLN	HLA-B*08:01	0.02337130270898342	0.007312569270851472	not-binder
AEKAAVATP	HLA-B*08:01	0.043978878180496395	0.06717362752210553	not-binder
AGNASKDLK	HLA-B*08:01	0.009053750894963741	0.0037986417630400003	not-binder
DEQAKLHGN	HLA-B*08:01	0.011808705481234938	0.014206527424103738	not-binder
AMTNLTGWK	HLA-B*08:01	0.002535360958427191	0.0012633645665759514	not-binder
VLRIILKPR	HLA-B*08:01	0.07734217960387468	0.07201698310827805	not-binder
ARFSATARR	HLA-B*08:01	0.001577278325567022	0.0008135047799763587	not-binder
AKLKFESGA	HLA-B*08:01	0.04123981269076467	0.035931365880592626	not-binder
VKKSIERTT	HLA-B*08:01	0.017060323897749186	0.008526724119405958	not-binder
QPRIVGEEH	HLA-B*08:01	0.12985290288925172	0.2082432691740882	not-binder
LYEGVDPRG	HLA-B*08:01	0.012780307140201331	0.0067650422160709465	not-binder
EISLNPGTF	HLA-B*08:01	0.03923197649419308	0.04964818764434532	not-binder
VAYPLDLFE	HLA-B*08:01	0.034447677247226235	0.013220159295353763	not-binder
VPDINNVGL	HLA-B*08:01	0.12485201954841614	0.06675430451045988	not-binder
QDFFYGKVS	HLA-B*08:01	0.026096145249903203	0.018952781990361347	not-binder
HVVGMAGVL	HLA-B*08:01	0.13681552559137344	0.11016000588337231	not-binder
LLREAAQRI	HLA-B*08:01	0.4421858102083206	0.22678450001617786	ambiguous
GFSVDNATL	HLA-B*08:01	0.02373463265830651	0.01879636166730636	not-binder
HAPVVLNVS	HLA-B*08:01	0.035987607389688495	0.02289980031346868	not-binder
GGWFTGTTF	HLA-B*08:01	0.009421447478234767	0.008206652339076062	not-binder
KFVPPEART	HLA-B*08:01	0.011422510165721178	0.012906550058871414	not-binder
AGGASTAIG	HLA-B*08:01	0.0006180373893585056	0.0002583151951858015	not-binder
ILLTERLAT	HLA-B*08:01	0.2257924571633339	0.13928830058709418	not-binder
QGLSACEQI	HLA-B*08:01	0.0014298218302428722	0.0008278740924773386	not-binder
PVHTPNIDK	HLA-B*08:01	0.011789493751712144	0.007959826702963026	not-binder
QLSGSLIEK	HLA-B*08:01	0.01837431371677667	0.018913609260854215	not-binder
ASIVSPLLR	HLA-B*08:01	0.026919328421354295	0.015659262358568616	not-binder
KVAGADVEK	HLA-B*08:01	0.013173903618007899	0.00677981378830368	not-binder
VLKAGFRYG	HLA-B*08:01	0.12930438965559005	0.13972417797439973	not-binder
PNFIFVANI	HLA-B*08:01	0.006132974987849593	0.002142298453661258	not-binder
YPESLTDPS	HLA-B*08:01	0.023957900051027537	0.020778695816951263	not-binder
KKKLPPCSM	HLA-B*08:01	0.49332709759473803	0.2533843990533311	ambiguous
ITKAFPKEK	HLA-B*08:01	0.01967414990067482	0.008044958607202599	not-binder
TAATVIASQ	HLA-B*08:01	0.007616335153579712	0.0026128878765785605	not-binder
KNFLYELDP	HLA-B*08:01	0.012181886285543442	0.007210847579787574	not-binder
LTALLRISV	HLA-B*08:01	0.8915000796318054	0.08969984197498206	binder
VTVANGATI	HLA-B*08:01	0.0041907023638486866	0.0017564396166737369	not-binder
SVISPEGCA	HLA-B*08:01	0.001529131957795471	0.0013894136684286166	not-binder
EGLFGNMQM	HLA-B*08:01	0.1281282439827919	0.17333294698552687	not-binder
IPTVIPVRT	HLA-B*08:01	0.042674861708655955	0.033134824284527506	not-binder
ITGNGNANK	HLA-B*08:01	0.009328273311257362	0.0076711730802578116	not-binder
KERFNLFLD	HLA-B*08:01	0.0013243196939583869	0.001411799748908351	not-binder
TTISQPLSP	HLA-B*08:01	0.008286416716873645	0.004514399359755003	not-binder
LLARRADQT	HLA-B*08:01	0.15494758896529676	0.17804273965569556	not-binder
QLLNISNLA	HLA-B*08:01	0.009060373483225703	0.009971585146368894	not-binder
SATAPVSAN	HLA-B*08:01	0.0033887829165905716	0.0011551388479519873	not-binder
WSHGDQEVF	HLA-B*08:01	0.04241894972510636	0.05796750736574502	not-binder
QSEVLELEA	HLA-B*08:01	0.020175679470412433	0.012927354753104216	not-binder
EISGTIPPQ	HLA-B*08:01	0.02623125067912042	0.031051515116114765	not-binder
AGQQRRVAL	HLA-B*08:01	0.9954129219055176	0.0025964797942530653	binder
QAQLEEAAA	HLA-B*08:01	0.00606622095219791	0.002456987864193089	not-binder
TSESEKVRF	HLA-B*08:01	0.1526097501628101	0.15730249629068385	not-binder
WVPKNTHDY	HLA-B*08:01	0.0013193462393246592	0.0007394062373326426	not-binder
NLIEVYEFT	HLA-B*08:01	0.04947407748550177	0.03564400329978015	not-binder
KAKYQLIVV	HLA-B*08:01	0.6932459354400635	0.1094150090032573	binder
DVYKDFGFE	HLA-B*08:01	0.0483176976442337	0.03000596449215483	not-binder
DRSWDTSGS	HLA-B*08:01	0.00021683380400645548	0.00017336577297905476	not-binder
QEWKPGAPK	HLA-B*08:01	0.054881127772387114	0.10434686426612612	not-binder
DPTDLINPR	HLA-B*08:01	0.09887821972370148	0.07542549877391308	not-binder
ALGVVIQSL	HLA-B*08:01	0.1455724060535431	0.1107740044911226	not-binder
IKMVVTLIH	HLA-B*08:01	0.03978586522862315	0.025824521323062895	not-binder
WTRDSITEV	HLA-B*08:01	0.17232293710112573	0.13958112590454425	not-binder
FDNGSYGIA	HLA-B*08:01	0.012726251827552914	0.014029114267431272	not-binder
PYASVAAGN	HLA-B*08:01	0.0025656101701315493	0.0032034698167905324	not-binder
VLLFGPPGL	HLA-B*08:01	0.22879656329751014	0.2684981746696922	not-binder
GLVLHLFGS	HLA-B*08:01	0.04590348438359797	0.04074021377527924	not-binder
GGVVTSGLS	HLA-B*08:01	0.0016717155696824193	0.0009388684649758775	not-binder
QGLEAQIAS	HLA-B*08:01	0.002557991095818579	0.0014664140708336973	not-binder
YQELHLRGI	HLA-B*08:01	0.1059214323759079	0.04756806607128271	not-binder
PVWVLIAKQ	HLA-B*08:01	0.022603372670710088	0.012684499479157656	not-binder
VGAAEAAAD	HLA-B*08:01	0.0037625783355906607	0.003218449309517593	not-binder
KGEVALRDT	HLA-B*08:01	0.012252231035381556	0.0077065883274263685	not-binder
NALWKAQPD	HLA-B*08:01	0.05087110614404082	0.06256731674547719	not-binder
EGTFKKSSE	HLA-B*08:01	0.04156017284840345	0.04500140419257429	not-binder
ILFDFVNPH	HLA-B*08:01	0.048638708889484406	0.03977934025339885	not-binder
DAIIVRMTG	HLA-B*08:01	0.043606038019061086	0.028458804108008603	not-binder
SITLEGIVV	HLA-B*08:01	0.01925957966595888	0.005650007666407725	not-binder
GMNPMDLKR	HLA-B*08:01	0.0025655185454525054	0.003085491002189222	not-binder
KKSSTVRGF	HLA-B*08:01	0.03336735973134637	0.03517858919750649	not-binder
KIRETKVAT	HLA-B*08:01	0.2801093518733978	0.27483473211825216	not-binder
TAYREANET	HLA-B*08:01	0.12636928386054933	0.20720825182190117	not-binder
AQTQQLIAG	HLA-B*08:01	0.0010816080612130463	0.0006239072651480789	not-binder
VGLTAAKTL	HLA-B*08:01	0.25529971718788147	0.13406864888231373	not-binder
AILNRNCLY	HLA-B*08:01	0.00264504870865494	0.0014707949534725243	not-binder
SFTGGSQDA	HLA-B*08:01	0.004390037944540381	0.002167098041310466	not-binder
PKSMVRLSA	HLA-B*08:01	0.3575411707162857	0.13945409366239941	not-binder
YGKLRLLDH	HLA-B*08:01	0.7895684123039246	0.13444311679284648	binder
SVLKYQSEV	HLA-B*08:01	0.3320423483848572	0.17149274034991052	not-binder
TRPEMTEVA	HLA-B*08:01	0.013441768544726073	0.015384361956190253	not-binder
LEEELLETN	HLA-B*08:01	0.00651699686422944	0.006294519768893536	not-binder
APSGASKGV	HLA-B*08:01	0.02868829257786274	0.020011139618251666	not-binder
AAGAMEARD	HLA-B*08:01	0.0008397711324505508	0.0003088620468457006	not-binder
TGDILVGKL	HLA-B*08:01	0.3682944133877754	0.19229986154462878	not-binder
NGIVIDEAC	HLA-B*08:01	0.003134437114931643	0.0017310974541911842	not-binder
ANVAAQNAA	HLA-B*08:01	0.0056878868490457535	0.004418647460597227	not-binder
TPNGRFKPN	HLA-B*08:01	0.3979126140475273	0.2405941449961732	ambiguous
AYKYGLGWV	HLA-B*08:01	0.03037835736759007	0.051455524941128955	not-binder
ESLIGKGVD	HLA-B*08:01	0.04398427940905094	0.02076368932710715	not-binder
ELRQAHDKI	HLA-B*08:01	0.458833709359169	0.2749439561993852	ambiguous
YNHTRYFVP	HLA-B*08:01	0.6209338545799256	0.2946458222201173	ambiguous
GAQDPVMHR	HLA-B*08:01	0.003653931198641658	0.001813911095094944	not-binder
LEHPEQQEG	HLA-B*08:01	0.0036376196541823445	0.003868027786384615	not-binder
LVNGAGLAM	HLA-B*08:01	0.11241743117570877	0.09079050619831489	not-binder
IEATDALRK	HLA-B*08:01	0.018107407446950673	0.020441391514848358	not-binder
QQEAIEKHL	HLA-B*08:01	0.056644082441926	0.035481933920353564	not-binder
KNKIKKEGL	HLA-B*08:01	0.8588900685310363	0.1022518259909996	binder
VFENDYYYE	HLA-B*08:01	0.02874470269307494	0.04312763934329682	not-binder
LEPSSSTFT	HLA-B*08:01	0.003658688277937472	0.0026034598437216206	not-binder
KVTLRGNAM	HLA-B*08:01	0.42908269464969634	0.30184308486617484	ambiguous
HSIFPFLED	HLA-B*08:01	0.0028664133045822383	0.0012778696189727796	not-binder
RADAYVVAL	HLA-B*08:01	0.17784252166748046	0.12083683053026129	not-binder
QKVRGYGQY	HLA-B*08:01	0.007749635516665876	0.005295289832259592	not-binder
IRLVLQLLL	HLA-B*08:01	0.19208100214600562	0.1326118207883601	not-binder
LSGHCRVIV	HLA-B*08:01	0.3350675357505679	0.36493375297976743	ambiguous
MRASVAERF	HLA-B*08:01	0.17100648991763592	0.15779758418669732	not-binder
NATAQPRFI	HLA-B*08:01	0.0874725989997387	0.0849143161653976	not-binder
SVQKTAEST	HLA-B*08:01	0.014077325467951596	0.013309682172058326	not-binder
QHWHATETC	HLA-B*08:01	0.004460807255236432	0.004974003552167305	not-binder
QQISQLRTS	HLA-B*08:01	0.003299069101922214	0.0021920683205400716	not-binder
VTITYRGIL	HLA-B*08:01	0.07677367478609085	0.05550798721217277	not-binder
PGKYFYVWL	HLA-B*08:01	0.4272012606263161	0.304971925630011	ambiguous
LNLKHLYSK	HLA-B*08:01	0.24499348923563957	0.20674284446082136	not-binder
KGGTILWIP	HLA-B*08:01	0.0031263289973139765	0.0014031232409542542	not-binder
NIGKLCTQK	HLA-B*08:01	0.0026203749468550084	0.0012259642791967301	not-binder
YSLAMNQLG	HLA-B*08:01	0.002678144525270909	0.002270421550098168	not-binder
GGVLALVFS	HLA-B*08:01	0.014604203961789608	0.010379561403593111	not-binder
SLDERTRPA	HLA-B*08:01	0.7156331539154053	0.21053688787886293	binder
AGVNKRTVS	HLA-B*08:01	0.15565184727311135	0.17784481461992216	not-binder
INAHSHAKT	HLA-B*08:01	0.010118500469252468	0.004171662072194265	not-binder
LSLLDPLCY	HLA-B*08:01	0.017921561980620025	0.01827618233664347	not-binder
KERKEGAFV	HLA-B*08:01	0.004261149314697832	0.0033007114930428765	not-binder
ATIFVGVAA	HLA-B*08:01	0.00868772561661899	0.008499591311019393	not-binder
GASMFFICL	HLA-B*08:01	0.050294744316488504	0.05381141858542291	not-binder
LPIEGKEIT	HLA-B*08:01	0.33011615127325056	0.1964600029783779	not-binder
GIQDAATFA	HLA-B*08:01	0.0021091437432914973	0.0017024977705634942	not-binder
ISDKMNGAS	HLA-B*08:01	0.0013671784778125583	0.0009001771778827884	not-binder
SVFFYGLGV	HLA-B*08:01	0.041302916081622246	0.052400301602735795	not-binder
RNAGVASAA	HLA-B*08:01	0.003899668762460351	0.001771724457290778	not-binder
DDFILEVDR	HLA-B*08:01	0.048850823380053046	0.035830447180328594	not-binder
LCLVWKTLA	HLA-B*08:01	0.18395499214529992	0.13860167711075855	not-binder
ADFAGLTRL	HLA-B*08:01	0.13607170172035693	0.0951076975372996	not-binder
VNSISDGDV	HLA-B*08:01	0.004031927557662129	0.0023845179040598444	not-binder
KQKASSEGT	HLA-B*08:01	0.0013615607807878406	0.0013740926739013548	not-binder
GSAIAATAP	HLA-B*08:01	0.005710606230422854	0.0026310063697500027	not-binder
ETAKILDIG	HLA-B*08:01	0.0030508667463436724	0.0016068515393557093	not-binder
CDTIKQMAI	HLA-B*08:01	0.19274299517273902	0.10800774697510741	not-binder
WVLIEGVDQ	HLA-B*08:01	0.00491536264307797	0.0019568194022851607	not-binder
FGRIIDTCV	HLA-B*08:01	0.22218934670090676	0.2515104214621786	not-binder
SWLYSSPKK	HLA-B*08:01	0.00479627819149755	0.0035555877421759746	not-binder
GGALADLIN	HLA-B*08:01	0.006546533521031961	0.009144365992407318	not-binder
RITLLHPVL	HLA-B*08:01	0.4266046196222305	0.21259331107504295	ambiguous
DLHNAQLVI	HLA-B*08:01	0.28748040050268175	0.2255126945143924	not-binder
PNLKKALSY	HLA-B*08:01	0.460097998380661	0.0643857578669832	not-binder
WPHGYGDAT	HLA-B*08:01	0.2270281992852688	0.16373693897210848	not-binder
SGVVLGADG	HLA-B*08:01	0.0016521001991350204	0.0010330682433314189	not-binder
ATKVAFRCR	HLA-B*08:01	0.005446468447917141	0.004398671693245578	not-binder
PAGILAGYP	HLA-B*08:01	0.008988088741898537	0.005074384487488694	not-binder
TGIPFQRTV	HLA-B*08:01	0.15284404531121254	0.11464973525783365	not-binder
QVVSTATQS	HLA-B*08:01	0.0008610424934886396	0.00021349643722214676	not-binder
LLQKILTLV	HLA-B*08:01	0.5603949666023255	0.2859420184783961	ambiguous
WQSEVCIMK	HLA-B*08:01	0.005629603762645275	0.008079995565477494	not-binder
RFADKYLKT	HLA-B*08:01	0.08138202615082264	0.04063152982347538	not-binder
TVQGHPIKY	HLA-B*08:01	0.01740573300048709	0.01587928964360293	not-binder
SNIGVAKSQ	HLA-B*08:01	0.01364161262754351	0.017333330306237738	not-binder
VQAEKRDIE	HLA-B*08:01	0.013155786925926805	0.01648179677441016	not-binder
GSIDNDFCG	HLA-B*08:01	0.00022146102928672918	0.00011766701083998585	not-binder
LSEVMAGGV	HLA-B*08:01	0.02039946757722646	0.01517224560431918	not-binder
SNTVAVIGD	HLA-B*08:01	0.006611860496923328	0.0033926012443707245	not-binder
GSTLPRRSG	HLA-B*08:01	0.001236418029293418	0.0006562640590180262	not-binder
EIDSEVDNI	HLA-B*08:01	0.004287379898596555	0.0039839679770161205	not-binder
RKGTALQEE	HLA-B*08:01	0.0004954647651175037	0.00042521081720923065	not-binder
VEREGQKKM	HLA-B*08:01	0.0507502468302846	0.03479987224420787	not-binder
ENSDFWLIP	HLA-B*08:01	0.003182158450363204	0.002111548080935525	not-binder
FINEFKRKN	HLA-B*08:01	0.07617505118250847	0.09541791776081104	not-binder
HYATRESRN	HLA-B*08:01	0.0006205943835084326	0.0004947558715632003	not-binder
ARFKLDALL	HLA-B*08:01	0.030498675443232058	0.030813528802330726	not-binder
PKDEMKSSP	HLA-B*08:01	0.005281880032271147	0.0024654875360525675	not-binder
DKDKPEKQD	HLA-B*08:01	0.03308494738303125	0.05560332846402333	not-binder
DASGCQLLT	HLA-B*08:01	0.004587545967660844	0.0031565551179445045	not-binder
PQEIAEKMV	HLA-B*08:01	0.02438528067432344	0.01562586569722209	not-binder
IRAAGGVAR	HLA-B*08:01	0.00629549702280201	0.00698319674346079	not-binder
QTTAFHDTA	HLA-B*08:01	0.00654246280901134	0.004782910181579099	not-binder
PFFTTDLLY	HLA-B*08:01	0.1260579850524664	0.21330569437768365	not-binder
VMPEGGARN	HLA-B*08:01	0.0014146327077469323	0.0009585982446942001	not-binder
KEIAQGKFT	HLA-B*08:01	0.007719171326607465	0.006188849196294529	not-binder
EVEDYNNNN	HLA-B*08:01	0.0016764512576628477	0.0009394784250316558	not-binder
SPGNTTVNT	HLA-B*08:01	0.0021336784411687404	0.0018255789450409184	not-binder
ADTISVDTL	HLA-B*08:01	0.10641151312738657	0.12278721710165719	not-binder
VPRIFKRIR	HLA-B*08:01	0.07117273360490799	0.03683716928485021	not-binder
AVTTGRMPL	HLA-B*08:01	0.3942151300609112	0.1997089860993931	not-binder
VRGSLDTQG	HLA-B*08:01	0.00012472259040805512	4.405939048206822e-05	not-binder
IIHHHIPFN	HLA-B*08:01	0.13131129322573543	0.09971686155641964	not-binder
INLAFAYSL	HLA-B*08:01	0.291043721139431	0.24288839127336526	not-binder
LCSPVKQTH	HLA-B*08:01	0.01615432945545763	0.007414243460190001	not-binder
GLLPGRIIL	HLA-B*08:01	0.5454244062304496	0.32722089449121466	ambiguous
NMGFDVLIG	HLA-B*08:01	0.005086679640226066	0.004095343601536187	not-binder
RTHRPNVEL	HLA-B*08:01	0.3165396865457296	0.2830384030585681	not-binder
SSTLNNADQ	HLA-B*08:01	0.0005717325257137418	0.00014246067842227052	not-binder
SSLSVILEN	HLA-B*08:01	0.006828118814155459	0.006213527107815913	not-binder
ISTLFLQRH	HLA-B*08:01	0.01216842639259994	0.011227173604171154	not-binder
KDKQALQRL	HLA-B*08:01	0.10962461233139038	0.06010698819685154	not-binder
AESGGQIAD	HLA-B*08:01	0.0009264429158065468	0.0003770420628364209	not-binder
IKNYNVSVK	HLA-B*08:01	0.007087943190708756	0.007273230603232909	not-binder
ILHPVDQVL	HLA-B*08:01	0.5739618897438049	0.33984236228679693	ambiguous
LEEEGLASI	HLA-B*08:01	0.04219436962157488	0.03506800176361526	not-binder
LVNLDTAYE	HLA-B*08:01	0.01998269318137318	0.02086416184202693	not-binder
GQCVILDNE	HLA-B*08:01	0.0004956581309670582	0.00030824540744958206	not-binder
RLALMLNDM	HLA-B*08:01	0.07639731615781784	0.04006253887109728	not-binder
AGHGGRVSL	HLA-B*08:01	0.6925621092319488	0.21650894551254482	binder
KQEVDLKQT	HLA-B*08:01	0.004191505012568086	0.003353604691506716	not-binder
HAGEGGHMG	HLA-B*08:01	0.003449722845107317	0.0018280745068034502	not-binder
ENMWATQDL	HLA-B*08:01	0.025921208783984184	0.014971767940847916	not-binder
IYEYILVID	HLA-B*08:01	0.019851960893720388	0.014518269958414787	not-binder
ISEHTRINF	HLA-B*08:01	0.2796141427010298	0.2813547060373401	not-binder
FREIQTRLQ	HLA-B*08:01	0.008170464960858225	0.006674836728954868	not-binder
LVPDGTAPG	HLA-B*08:01	0.007816079398617148	0.01071878737491775	not-binder
ILDPHIVGE	HLA-B*08:01	0.22723977826535702	0.307933195074218	not-binder
EDGAIVLGE	HLA-B*08:01	0.0046676262165419756	0.003448042440034982	not-binder
HDSENVDVE	HLA-B*08:01	0.0013730706239584833	0.0011700639244776163	not-binder
IMNLTEMDD	HLA-B*08:01	0.0031592042767442765	0.002206021272012558	not-binder
MGMAVVGLG	HLA-B*08:01	0.00517989150248468	0.002936848942461154	not-binder
GDGKLGEHE	HLA-B*08:01	0.0016884625481907278	0.0015855325313009155	not-binder
KDSAKVAHF	HLA-B*08:01	0.07659513223916292	0.07671908028615834	not-binder
DLVQEEMAL	HLA-B*08:01	0.24733151253312827	0.2559261061096602	not-binder
SSYQQEVES	HLA-B*08:01	0.004117233026772737	0.002519882583360398	not-binder
QAQLLRIAA	HLA-B*08:01	0.6989727944135666	0.2858040788723302	binder
NEVEQSTYN	HLA-B*08:01	0.0013755234569543973	0.0011588639328493728	not-binder
MKPISVEDY	HLA-B*08:01	0.008851263672113419	0.003681666702606111	not-binder
PTNGVTIQD	HLA-B*08:01	0.0022410360281355677	0.0020761859637371274	not-binder
KTIVRSWNS	HLA-B*08:01	0.03426006175577641	0.03096236644095474	not-binder
HYDIVNLLM	HLA-B*08:01	0.9965354681015015	0.0018043025444776884	binder
PDLGMTDFG	HLA-B*08:01	0.004358408128609881	0.004346716260890442	not-binder
GKLNMDEFA	HLA-B*08:01	0.0013562094303779305	0.0006607503981572524	not-binder
GDYVFLCLD	HLA-B*08:01	0.014156444021500647	0.021683066324343137	not-binder
FAIVLGGDG	HLA-B*08:01	0.0037435284000821413	0.0025725413022132542	not-binder
EDSFADGLL	HLA-B*08:01	0.016678682900965212	0.018999408691523292	not-binder
DVIDCGTYD	HLA-B*08:01	0.001112933678086847	0.0011871072283753733	not-binder
LTNSKFKGE	HLA-B*08:01	0.2004813253879547	0.11182042921109668	not-binder
GLQPGDVIT	HLA-B*08:01	0.007001891289837659	0.01095815599773235	not-binder
PIRAKLGEE	HLA-B*08:01	0.13250951371155678	0.21110969672782715	not-binder
NALHGRFGE	HLA-B*08:01	0.09651642069220542	0.06232660275609981	not-binder
TWVYQRDTM	HLA-B*08:01	0.183863989636302	0.17939984463343397	not-binder
SNLAVTTKA	HLA-B*08:01	0.01924914512783289	0.015419880279834763	not-binder
HNIGLNSLF	HLA-B*08:01	0.01757811561692506	0.012851460532869716	not-binder
CFLSTACGT	HLA-B*08:01	0.0012815197609597818	0.001386358585642823	not-binder
KCFVDLPIR	HLA-B*08:01	0.013478931179270149	0.006585540132080219	not-binder
GVSRLAQAA	HLA-B*08:01	0.007970568630844355	0.005253428813052799	not-binder
YGAFPARLL	HLA-B*08:01	0.647160279750824	0.1762048275490861	binder
LYAGIPLKV	HLA-B*08:01	0.4287550330162048	0.26807434651525325	ambiguous
IAYGIKGER	HLA-B*08:01	0.01876977700740099	0.011651611040231142	not-binder
SITDEKESE	HLA-B*08:01	0.008620143472217023	0.01106247851062151	not-binder
IKTEKHTGA	HLA-B*08:01	0.12853607325814664	0.20873774214073418	not-binder
DAGQIIPVR	HLA-B*08:01	0.12026968952268362	0.12758527941168607	not-binder
GAGGLGIMG	HLA-B*08:01	0.0010940519219730049	0.0010161007294632281	not-binder
YTLVYNPFL	HLA-B*08:01	0.30272857248783114	0.20499138905453226	not-binder
MQQSLNAEL	HLA-B*08:01	0.3784350723028183	0.16078740234493835	not-binder
VRKELLAEN	HLA-B*08:01	0.0033542200981173664	0.003194021548220959	not-binder
RPYALAAIV	HLA-B*08:01	0.23572568148374556	0.15656512112307755	not-binder
TQLTMRTFH	HLA-B*08:01	0.0113508484326303	0.005760682474982481	not-binder
AVANWISIA	HLA-B*08:01	0.013676942070014774	0.01746802607922583	not-binder
DEHLNYRTI	HLA-B*08:01	0.2390320148319006	0.2453229734143739	not-binder
LQPAQVTDL	HLA-B*08:01	0.04078147672116757	0.0314780901256514	not-binder
WGVHHPSNI	HLA-B*08:01	0.05304079316556454	0.035656183596353815	not-binder
LKESSLRSP	HLA-B*08:01	0.024277141224592923	0.02018758029364563	not-binder
VRLVWYIYA	HLA-B*08:01	0.016182153020054102	0.014510144496984081	not-binder
HDIVAETQT	HLA-B*08:01	0.007666541542857885	0.006497657611056688	not-binder
NNSSSSFDR	HLA-B*08:01	0.003439206862822175	0.0022917936180508027	not-binder
MLDQIARHG	HLA-B*08:01	0.03815450919792056	0.018171960054855805	not-binder
DSHHFHSNT	HLA-B*08:01	0.016227912850445135	0.010778731428195892	not-binder
AEIEEAMKK	HLA-B*08:01	0.06765174856409431	0.11564013844545278	not-binder
IVGALLYVG	HLA-B*08:01	0.013682796340435743	0.013409800775054386	not-binder
MKYLDMVVL	HLA-B*08:01	0.5848676025867462	0.24194732173730701	ambiguous
MRILRKIDR	HLA-B*08:01	0.08762549906969071	0.11721681371569762	not-binder
EKPQAGRYR	HLA-B*08:01	0.02386212346609682	0.026449389523209667	not-binder
QRTASIQSR	HLA-B*08:01	0.0015322643477702514	0.0008751188740314438	not-binder
PQMAVACPI	HLA-B*08:01	0.02478801170364022	0.02029971754722389	not-binder
ARLIRLCAD	HLA-B*08:01	0.023881978981080465	0.026855814048677713	not-binder
LDQVCIQCY	HLA-B*08:01	0.014048332261154428	0.020364239367725186	not-binder
LIMVAIDIS	HLA-B*08:01	0.004624769929796458	0.004772230808757955	not-binder
NSDLGVFTS	HLA-B*08:01	0.005692411586642266	0.005274430164924198	not-binder
FSGQGSQWA	HLA-B*08:01	0.005157572805183008	0.005152195541326986	not-binder
SMKAEGFAL	HLA-B*08:01	0.987376594543457	0.009724122960891998	binder
EKYVKSLDL	HLA-B*08:01	0.6249132752418518	0.1490927999350677	binder
LCDHKEKFR	HLA-B*08:01	0.02951768394559622	0.0404190497234609	not-binder
FLSNQETSS	HLA-B*08:01	0.002821428654715419	0.0030109731176479904	not-binder
LANYINEMG	HLA-B*08:01	0.004128069686703384	0.00461028501538159	not-binder
NGKLLNSAF	HLA-B*08:01	0.38096138536930085	0.21630745510723454	not-binder
QAATALAAT	HLA-B*08:01	0.021835247334092856	0.013882331161102296	not-binder
GKTFEDEKR	HLA-B*08:01	0.05326947484863922	0.07634278318390338	not-binder
AGKILSISQ	HLA-B*08:01	0.010866332426667213	0.005353896532354426	not-binder
AVTVDQVKA	HLA-B*08:01	0.02402425743639469	0.00524394928847415	not-binder
SGLPEDKGV	HLA-B*08:01	0.0071659942623227835	0.005415756177742353	not-binder
ARASLMYAL	HLA-B*08:01	0.20368687361478804	0.10813087360767584	not-binder
IDFTLSNCV	HLA-B*08:01	0.11478806929662824	0.09105820842784651	not-binder
QVFNSFTGE	HLA-B*08:01	0.00859797946177423	0.004742110040719006	not-binder
NGKTIEKFL	HLA-B*08:01	0.25935413092374804	0.31416510824871946	not-binder
VVAKHHGVP	HLA-B*08:01	0.30036681797355413	0.18135817789998868	not-binder
GGRAPRPRY	HLA-B*08:01	0.025317353662103415	0.0343649395566386	not-binder
MFRDPSTGD	HLA-B*08:01	0.012047252478078007	0.008986576346564938	not-binder
ETVVTGWGY	HLA-B*08:01	0.0018446040281560271	0.0021211650253646964	not-binder
PTAQLLLIA	HLA-B*08:01	0.0315923422574997	0.008083488363595624	not-binder
PMPGTILKV	HLA-B*08:01	0.10647012582048773	0.11382405289821206	not-binder
LVRHMPHLS	HLA-B*08:01	0.09237270476296544	0.10748720614770477	not-binder
LSAIEEFDE	HLA-B*08:01	0.006818164186552167	0.0026510740737059344	not-binder
RLSEEIILW	HLA-B*08:01	0.005622682627290487	0.00449832041373091	not-binder
DNRGEIYTF	HLA-B*08:01	0.029619584418833257	0.020386508574905607	not-binder
PREIAVQVV	HLA-B*08:01	0.17085581235587596	0.2490300392765007	not-binder
LFLGPLSDL	HLA-B*08:01	0.5228375494480133	0.25344662357715436	ambiguous
ALSGDEPPH	HLA-B*08:01	0.0033644650597125293	0.0014940125305271694	not-binder
STVFAIVPD	HLA-B*08:01	0.008053134160581977	0.009669817964402071	not-binder
SCSSSGNGG	HLA-B*08:01	9.4743389490759e-05	6.1927716586206e-05	not-binder
QIKIIETSW	HLA-B*08:01	0.087109611032065	0.11606288747803707	not-binder
FTTVIIPAI	HLA-B*08:01	0.04323519207537174	0.026656706655103838	not-binder
GGPQQLGTG	HLA-B*08:01	0.0007069183222483844	0.0003359879679774176	not-binder
LDIEEDRME	HLA-B*08:01	0.11407942976802588	0.11225554050920032	not-binder
QQQVPQDPE	HLA-B*08:01	0.0016806987056042998	0.0011134235065766223	not-binder
KYRAVGAGK	HLA-B*08:01	0.0013669669104274362	0.0010402570030323126	not-binder
EMCRDLWNW	HLA-B*08:01	0.009504651807947084	0.0059008195124833854	not-binder
LEMGYSLYG	HLA-B*08:01	0.007480439404025674	0.0043217571382166324	not-binder
CVNLFVMPY	HLA-B*08:01	0.009244607714936137	0.006176894812686677	not-binder
GFIIGSVVT	HLA-B*08:01	0.0033850440522655845	0.002127041946568343	not-binder
KNSLHYYIL	HLA-B*08:01	0.49025396853685377	0.24454411053840266	ambiguous
SAQVLQWVS	HLA-B*08:01	0.006358993379399181	0.005903890194396384	not-binder
ISTTETRAV	HLA-B*08:01	0.025325407832860948	0.011937326408355094	not-binder
HDCSEGGLL	HLA-B*08:01	0.0028917710616951807	0.0017458621029131617	not-binder
PSFSEVEQN	HLA-B*08:01	0.0011567201814614235	0.001005943711380812	not-binder
RGIPGRYIA	HLA-B*08:01	0.016526419785805047	0.015208408746936667	not-binder
RTGLPALRI	HLA-B*08:01	0.012218763958662749	0.01098856212708334	not-binder
IIDRAKLKT	HLA-B*08:01	0.02251927857287228	0.0223499080726824	not-binder
YSELERATF	HLA-B*08:01	0.5365572601556778	0.21507494405317773	ambiguous
GVFVQFPSG	HLA-B*08:01	0.0015240207023452968	0.0014159298281651753	not-binder
TQLIQYARD	HLA-B*08:01	0.0016561717144213616	0.0009541702035685347	not-binder
RIEKKCVVP	HLA-B*08:01	0.01696156384423375	0.011781335632036472	not-binder
CAEATKGAP	HLA-B*08:01	0.005242869071662426	0.0017663594546049664	not-binder
KANYCSGEC	HLA-B*08:01	0.0013260775129310786	0.001066104606142834	not-binder
QAAVDDLII	HLA-B*08:01	0.009869571262970566	0.010496793514112443	not-binder
AKKGKGSGL	HLA-B*08:01	0.37165692560374736	0.32866349663909716	ambiguous
AQRQATKDA	HLA-B*08:01	0.008462051441892982	0.005065629125851812	not-binder
NPAHLAIAE	HLA-B*08:01	0.03121253103017807	0.01913334929437745	not-binder
KKNLLTVYE	HLA-B*08:01	0.01946785403415561	0.021997058472562052	not-binder
TVKGMAIDI	HLA-B*08:01	0.0727151753148064	0.10534997181382233	not-binder
SPTQGLNVS	HLA-B*08:01	0.007901854766532778	0.009271814645230032	not-binder
RGSAGPCCT	HLA-B*08:01	0.0003407593190786429	0.0002197126828859365	not-binder
PLFCIGPVI	HLA-B*08:01	0.01750436881557107	0.009406021209270816	not-binder
YQGVAHTTG	HLA-B*08:01	0.0015846211812458933	0.0006605721922893192	not-binder
NPATDILPA	HLA-B*08:01	0.13187988102436066	0.05001136348124945	not-binder
PATIMNIIK	HLA-B*08:01	0.01566030364483595	0.012610438544112344	not-binder
ELAVALAVR	HLA-B*08:01	0.0948885627090931	0.03437187258129855	not-binder
FDIGIRPSW	HLA-B*08:01	0.08422050662338734	0.06691738573952291	not-binder
SENNCFLYG	HLA-B*08:01	0.0006614271551370621	0.00028910886141360055	not-binder
SILKELRRV	HLA-B*08:01	0.13899620473384858	0.08140434011345357	not-binder
VFKGKKMAG	HLA-B*08:01	0.2348123587667942	0.16124487153578382	not-binder
QYYAIKAFH	HLA-B*08:01	0.010613147588446736	0.008499349795638631	not-binder
DDIAGLEFA	HLA-B*08:01	0.004390317504294217	0.002560005965981535	not-binder
VAFGLENQG	HLA-B*08:01	0.0012123381253331899	0.00027851452251678586	not-binder
SPNEHFRSP	HLA-B*08:01	0.17061081826686858	0.11843031023027213	not-binder
MQLPRELFE	HLA-B*08:01	0.18922173804603518	0.20894430091487196	not-binder
GSALAAYED	HLA-B*08:01	0.001446248055435717	0.0008380301833166296	not-binder
ILCLLPELL	HLA-B*08:01	0.29498950839042665	0.13915941698870732	not-binder
TQAKMARMA	HLA-B*08:01	0.018023724015802146	0.011755734324278002	not-binder
IGQIVVEKG	HLA-B*08:01	0.01445570201613009	0.006806106575994203	not-binder
EHRLPGATP	HLA-B*08:01	0.005800605961121618	0.004171031563319779	not-binder
VPVASINGT	HLA-B*08:01	0.009497950202785432	0.006085448287331239	not-binder
LDCQSAMFN	HLA-B*08:01	0.007622092496603727	0.012594453432593295	not-binder
SLFFSPERY	HLA-B*08:01	0.017184856906533243	0.013396060501995306	not-binder
LPKGFAFVT	HLA-B*08:01	0.6613774180412293	0.14621055738707386	binder
TASVGGIRG	HLA-B*08:01	0.004784232471138239	0.002859378413249159	not-binder
KIGQWLWPG	HLA-B*08:01	0.004927045156364329	0.007415381476177096	not-binder
FARYQMDVV	HLA-B*08:01	0.7766623377799988	0.1785637985399078	binder
ASRFCMGAA	HLA-B*08:01	0.010605628602206707	0.011129014364974274	not-binder
KNWIYKQYD	HLA-B*08:01	0.00790292110759765	0.006082045182778487	not-binder
LMDEPCSAL	HLA-B*08:01	0.8614557385444641	0.05453025631971663	binder
ERVKGQLTL	HLA-B*08:01	0.709815627336502	0.16677762907787178	binder
INKTYLEEK	HLA-B*08:01	0.028085789084434508	0.0202540948782654	not-binder
NTLQSIYLL	HLA-B*08:01	0.20731604248285293	0.14266265907760253	not-binder
TFPVNDPRV	HLA-B*08:01	0.06092328745871782	0.03596940476862372	not-binder
NLSLEDLKL	HLA-B*08:01	0.3507996678352356	0.2010072963629079	not-binder
SLHKRTPDS	HLA-B*08:01	0.1123515471816063	0.13627462172397237	not-binder
YAGVLYQLG	HLA-B*08:01	0.03491187719628215	0.05783062801906745	not-binder
LASTAEAQI	HLA-B*08:01	0.009345530904829502	0.0038208924019709155	not-binder
TRDRLSVVL	HLA-B*08:01	0.19184268680401145	0.14475878459452798	not-binder
EDPAIRWQM	HLA-B*08:01	0.23119291421025992	0.3303383978326976	not-binder
RQEAPYLLL	HLA-B*08:01	0.032806699816137555	0.023127695179328753	not-binder
SGKVEVLWG	HLA-B*08:01	0.006059370911680162	0.002853690828808321	not-binder
RVVPPAAVR	HLA-B*08:01	0.016881187073886396	0.017474597794319688	not-binder
TWALVIGDD	HLA-B*08:01	0.003174965677317232	0.0028094317169306622	not-binder
ITSILQQRA	HLA-B*08:01	0.005298338842112571	0.00329516781566347	not-binder
KITITNANP	HLA-B*08:01	0.00395309750456363	0.0020634990187503345	not-binder
LEFFMYTPF	HLA-B*08:01	0.18753907047212123	0.1936253925578809	not-binder
SCAMGVVFM	HLA-B*08:01	0.02454577190801501	0.026726823640807616	not-binder
DIASSQLMV	HLA-B*08:01	0.03624511091038585	0.03553624600864643	not-binder
FCSMCGPKF	HLA-B*08:01	0.12579524414613844	0.12394918401956916	not-binder
RTASITGAF	HLA-B*08:01	0.00921429367735982	0.00690279880016943	not-binder
RLDLVENRYV	HLA-B*08:01	0.2496170476078987	0.16562544336843635	not-binder
KKARKFDKRV	HLA-B*08:01	0.037002128455787896	0.035235347563447594	not-binder
LIRNWVEQPL	HLA-B*08:01	0.789303719997406	0.14477151693883367	binder
ECVELSQVEN	HLA-B*08:01	0.008548505138605833	0.0031900883151568704	not-binder
PRRVMLSATK	HLA-B*08:01	0.0026390373561298473	0.0024338526772343856	not-binder
TPEAPPNLAP	HLA-B*08:01	0.2792921710759401	0.2347305365650906	not-binder
ECVSCHGSGS	HLA-B*08:01	0.0005566789652220905	0.00036050568777122724	not-binder
HRAVRALCDH	HLA-B*08:01	0.01448818650096655	0.0025935899362074907	not-binder
QKFTEGYIKH	HLA-B*08:01	0.027863417565822602	0.02336696971174581	not-binder
FGVLNDIAKC	HLA-B*08:01	0.17291325479745864	0.06400377265731261	not-binder
LQVQLKDINL	HLA-B*08:01	0.43947798311710357	0.22001355614365548	ambiguous
SPHELEREKL	HLA-B*08:01	0.8181139886379242	0.1934297833600214	binder
TGIQLGVENI	HLA-B*08:01	0.027733861375600098	0.016019871453076467	not-binder
KDKEEDVETT	HLA-B*08:01	0.014933587657287717	0.007421007173545174	not-binder
GLQARMMSQA	HLA-B*08:01	0.1495680943131447	0.10514566492929374	not-binder
RAAQGRAYGN	HLA-B*08:01	0.02088099913671613	0.01571341112094501	not-binder
MGIIIDKKSV	HLA-B*08:01	0.5407432615756989	0.14146162327989745	ambiguous
AKLTAGQMSM	HLA-B*08:01	0.3771082192659378	0.22093156083451918	not-binder
LDTARTYVAM	HLA-B*08:01	0.9226790785789489	0.055702452746304434	binder
YLAARGRPAK	HLA-B*08:01	0.16870349375531077	0.2708748735936006	not-binder
KWYCSNNPDP	HLA-B*08:01	0.0010488931206054986	0.0006839244262434702	not-binder
LDSRPSLLNP	HLA-B*08:01	0.10145942270755767	0.05143943846794311	not-binder
ASEKMIQLIK	HLA-B*08:01	0.012676791474223136	0.007825638554613833	not-binder
FEATQTVYEW	HLA-B*08:01	0.17423217073082925	0.2876556574765511	not-binder
EIIAHGGNLP	HLA-B*08:01	0.07217759862542153	0.08517076724677264	not-binder
VNRSCTVSVH	HLA-B*08:01	0.034132213052362206	0.03201387185384117	not-binder
SRRDETGRGI	HLA-B*08:01	0.007379721058532596	0.0051833063525032995	not-binder
SDGESDFERD	HLA-B*08:01	0.04815484821447171	0.07085130032478676	not-binder
QQPIQQQQQQ	HLA-B*08:01	0.00801966730505228	0.013213731434027539	not-binder
IRTTKDLPEE	HLA-B*08:01	0.018341749254614115	0.019047516062159573	not-binder
PGLSQEGAML	HLA-B*08:01	0.04313559029251337	0.026591847793204584	not-binder
AELVKRVAEL	HLA-B*08:01	0.8948296070098877	0.07001290378816526	binder
AMKEMGTPDV	HLA-B*08:01	0.2000980256125331	0.18436296485454437	not-binder
AVTEYSCSGT	HLA-B*08:01	0.008007180597633123	0.0064320861385385505	not-binder
EDVTESVQEE	HLA-B*08:01	0.010302179551217705	0.01393615627035418	not-binder
WITNRQIEAA	HLA-B*08:01	0.680035799741745	0.140556742053016	binder
NKYLKEKAKE	HLA-B*08:01	0.031175065226852892	0.036041382283322175	not-binder
KEVYAATSAK	HLA-B*08:01	0.0559190271422267	0.06297094608759213	not-binder
PVWIMEAPLW	HLA-B*08:01	0.02085004895925522	0.018410815315068472	not-binder
AAVILDNKRE	HLA-B*08:01	0.01969252908602357	0.021068618279262784	not-binder
ESRGEVIIKG	HLA-B*08:01	0.03535670340061188	0.030166060633437814	not-binder
LQATLSRHGT	HLA-B*08:01	0.04826549924910069	0.03336920166003238	not-binder
QLNIKPMLGV	HLA-B*08:01	0.6704737722873688	0.16753492422059307	binder
SLSEKTIMEF	HLA-B*08:01	0.9447885751724243	0.02770299282573583	binder
AELAFASPEA	HLA-B*08:01	0.03184310309588909	0.017612909920717915	not-binder
LKYGYARGYE	HLA-B*08:01	0.10113681592047215	0.06507401863616381	not-binder
KVIDASLASQ	HLA-B*08:01	0.016484403936192393	0.025153231527111315	not-binder
FADIVIEHEY	HLA-B*08:01	0.5173449248075486	0.3395757965149888	ambiguous
TSFLPDRERE	HLA-B*08:01	0.006656834937166423	0.005456678429442918	not-binder
YKILLAFLSL	HLA-B*08:01	0.7471847891807556	0.09115089859857053	binder
YKGKLSPSYL	HLA-B*08:01	0.5047865509986877	0.24198482224576623	ambiguous
QASIQDIQGE	HLA-B*08:01	0.008311514829983935	0.00721519398981118	not-binder
PEEIPDFAFY	HLA-B*08:01	0.027524626813828945	0.03950269264662961	not-binder
KPCEQCVYIR	HLA-B*08:01	0.00870595898013562	0.007853213304222229	not-binder
IKKNKLMSLL	HLA-B*08:01	0.7696983218193054	0.11780412185795658	binder
GFWASRARDL	HLA-B*08:01	0.307011404260993	0.2713656786003819	not-binder
LCQYEDVINP	HLA-B*08:01	0.009265598934143781	0.004189368884698442	not-binder
LMEELGQFTS	HLA-B*08:01	0.0750105358660221	0.045021677315117845	not-binder
HNEILDPLIE	HLA-B*08:01	0.10434628808870912	0.09909068027248442	not-binder
KSHDQAVRTY	HLA-B*08:01	0.09185191504657268	0.0942366188810076	not-binder
STRDGRTSEA	HLA-B*08:01	0.1875503037124872	0.2690321190932184	not-binder
DAVKKKLPAE	HLA-B*08:01	0.8060704708099365	0.12742940994646187	binder
FATVNFKVKS	HLA-B*08:01	0.1618464320898056	0.12567817873972414	not-binder
LTSEKPSDDL	HLA-B*08:01	0.28550905585289	0.07629992293321737	not-binder
CLKKSGATKE	HLA-B*08:01	0.08331564026884734	0.14779760403380549	not-binder
FVRSEFKLKP	HLA-B*08:01	0.2534330353140831	0.14531467026277395	not-binder
RAAHGKFWEY	HLA-B*08:01	0.09641905073076487	0.13863864006545226	not-binder
IVDEFTGRLM	HLA-B*08:01	0.7849613547325134	0.14548745600054883	binder
KMADDLLAAA	HLA-B*08:01	0.16848140731453895	0.23220303665672126	not-binder
LDFNLSTIAA	HLA-B*08:01	0.20091693438589572	0.1674502337074721	not-binder
ARGHRLGHGV	HLA-B*08:01	0.04696942940354347	0.04355204956360127	not-binder
GQTHQGAFDL	HLA-B*08:01	0.08326728790998458	0.039575344015260416	not-binder
KKPHTLLQRV	HLA-B*08:01	0.03698625424876809	0.023379634144376906	not-binder
WGTSGSQGQS	HLA-B*08:01	0.0009260122402338311	0.0008506089283079701	not-binder
IYSVNQTEHK	HLA-B*08:01	0.03776190858334303	0.03595318254690677	not-binder
EMRSHKNTLN	HLA-B*08:01	0.4804318964481354	0.20065381036634045	ambiguous
LESDSLTLPA	HLA-B*08:01	0.22670270204544068	0.17870823347080342	not-binder
GIKTNTPRNF	HLA-B*08:01	0.3464109793305397	0.29436778719353107	not-binder
QEFVGSKTLG	HLA-B*08:01	0.11888149380683899	0.06601200104758775	not-binder
LITSPKFLLM	HLA-B*08:01	0.8491894841194153	0.056209669404985965	binder
AKPDPSGECN	HLA-B*08:01	0.0022352126688929275	0.0028347543850419433	not-binder
LKERRGIAAF	HLA-B*08:01	0.9167852997779846	0.05937686407262809	binder
IKLHPAKFKN	HLA-B*08:01	0.13383290963247418	0.12604133156237163	not-binder
VDPKLKGFLE	HLA-B*08:01	0.23119006007909776	0.10105168424131643	not-binder
GRSLFLAGVG	HLA-B*08:01	0.02242784479749389	0.020620373561446744	not-binder
MLGPGGKNLV	HLA-B*08:01	0.38038467764854433	0.096048047774019	not-binder
EQFLSELNKL	HLA-B*08:01	0.3271309033036232	0.23007300934887986	not-binder
SANPEYTYHG	HLA-B*08:01	0.08473198525607586	0.10358354601416776	not-binder
ATLQYIAPYT	HLA-B*08:01	0.0898737559095025	0.05179498523281469	not-binder
YQTRQAYRAL	HLA-B*08:01	0.8160223364830017	0.14397590854133763	binder
TSLVDVGGGI	HLA-B*08:01	0.021453159395605326	0.016150930132029326	not-binder
ISTIYILIEF	HLA-B*08:01	0.12497503682971	0.16003091241344009	not-binder
TDKPEEADVL	HLA-B*08:01	0.31808167695999146	0.17440902450251858	not-binder
KKEIEEFKFF	HLA-B*08:01	0.2846137309446931	0.33622785169002817	not-binder
KDTLRKRHYW	HLA-B*08:01	0.022533545969054103	0.020684302244493687	not-binder
EWIWGGFSVD	HLA-B*08:01	0.005854918994009495	0.005207462473930454	not-binder
LMSEAANAIQ	HLA-B*08:01	0.06976555287837982	0.04703268939008064	not-binder
ICGEKGSEVT	HLA-B*08:01	0.01050826587015763	0.009942861440378795	not-binder
APLATSPPPG	HLA-B*08:01	0.1029019357636571	0.10072109652393266	not-binder
VMMVRKTVRN	HLA-B*08:01	0.46933013424277303	0.32697929362097544	ambiguous
VVVGMMDDSY	HLA-B*08:01	0.022772286226972936	0.022045559443432818	not-binder
DGTVLECSES	HLA-B*08:01	0.0027864301344379784	0.0009860386982535271	not-binder
PITCTWMKFR	HLA-B*08:01	0.009095047414302827	0.006222676561518973	not-binder
EVFAGKIVPK	HLA-B*08:01	0.2614655613899231	0.18649955774241875	not-binder
AEAQTRQVLE	HLA-B*08:01	0.03099644761532545	0.02038491281354365	not-binder
PVGSGKTALV	HLA-B*08:01	0.06086812876164913	0.058964690661789415	not-binder
AGKMKIHHIK	HLA-B*08:01	0.036115522123873235	0.03451540794411084	not-binder
EHLMNLYNSR	HLA-B*08:01	0.151715349778533	0.2252618727385799	not-binder
SNPGGGTTTT	HLA-B*08:01	0.00464446337427944	0.003469073327283396	not-binder
AVLPNPLRFK	HLA-B*08:01	0.17470565494149923	0.24061326564517632	not-binder
EAAREMNSLQ	HLA-B*08:01	0.023731950612273067	0.026693214586267548	not-binder
PDIGFLRTDD	HLA-B*08:01	0.042432163888588545	0.027463802327079265	not-binder
KGCSFHGLAL	HLA-B*08:01	0.5131815612316132	0.1992692168875097	ambiguous
CSAPLCAEIL	HLA-B*08:01	0.08067507371306419	0.058449178924823826	not-binder
DANHFPEAVR	HLA-B*08:01	0.115652896463871	0.09262914109619086	not-binder
RLLDEDGKIV	HLA-B*08:01	0.023853785125538707	0.018571981772715053	not-binder
AKSTIVVNKQ	HLA-B*08:01	0.10601906403899193	0.08599895990682802	not-binder
AAPAYSRALS	HLA-B*08:01	0.04018350448459387	0.02485735933124565	not-binder
YTTRVGSGPF	HLA-B*08:01	0.6889806628227234	0.17665968110191507	binder
TVWRQADRYK	HLA-B*08:01	0.021537276078015567	0.018033662077826983	not-binder
KRMGMDERKT	HLA-B*08:01	0.0035864663776010277	0.0014195711682125176	not-binder
ERVFCILFQS	HLA-B*08:01	0.011222041258588434	0.008218067945548599	not-binder
HCSDKGSWCE	HLA-B*08:01	0.007868684269487858	0.008397521286761522	not-binder
SSDGVRDLKG	HLA-B*08:01	0.004238182865083218	0.0033123397817886513	not-binder
YSLFAIINHA	HLA-B*08:01	0.08332529030740261	0.035317071292151656	not-binder
IWNECNELLA	HLA-B*08:01	0.029496781155467035	0.026972571433490317	not-binder
YGGVIYAYMG	HLA-B*08:01	0.03224911345168948	0.036865225887425475	not-binder
NVSACQPSEG	HLA-B*08:01	0.003266445502231363	0.002618791029330022	not-binder
GPGYSQDRRG	HLA-B*08:01	0.025467717880383135	0.03664737029429994	not-binder
DFIVVRGEGS	HLA-B*08:01	0.010824001405853777	0.00600414555445655	not-binder
QPLIESLESP	HLA-B*08:01	0.013140011159703136	0.00933677862415576	not-binder
QKFKFSFPEE	HLA-B*08:01	0.08079786151647568	0.06194322051289706	not-binder
LYEQVNMRIE	HLA-B*08:01	0.07548453584313393	0.052406933220244464	not-binder
IIPDAVVRTA	HLA-B*08:01	0.03543630857020617	0.02258236572468422	not-binder
DFIYDSALEA	HLA-B*08:01	0.016073861066251992	0.009981184427798303	not-binder
FLPFHVTRTL	HLA-B*08:01	0.9815399289131165	0.016909575874189103	binder
TPFRVFQAPY	HLA-B*08:01	0.31655378341674806	0.19430151578265484	not-binder
QRRTPWATEL	HLA-B*08:01	0.24881938397884368	0.13943606099242298	not-binder
VFPDTCPACG	HLA-B*08:01	0.02623353007948026	0.024804101819542256	not-binder
SSAEAEVKEI	HLA-B*08:01	0.04857929684221744	0.05897011006435195	not-binder
GFTVSKDEDD	HLA-B*08:01	0.06968527855351567	0.09451592851243497	not-binder
PPSQNDPSGP	HLA-B*08:01	0.0030604055617004635	0.0017277253045074612	not-binder
SDKVLSQKEE	HLA-B*08:01	0.04026183970272541	0.020088940801608928	not-binder
DELDEVVLRP	HLA-B*08:01	0.12139872461557388	0.1120098493657674	not-binder
QPVGVPGELC	HLA-B*08:01	0.023149635840672998	0.013393725053593679	not-binder
EKLNEQQRAR	HLA-B*08:01	0.00882580638572108	0.009751533974492584	not-binder
VRDAVDWVHY	HLA-B*08:01	0.034751629130914806	0.055009449931958374	not-binder
HTMLLPPKEF	HLA-B*08:01	0.7672710061073303	0.09741625155252658	binder
DAVLYVQELQ	HLA-B*08:01	0.23642709255218505	0.16680308837106564	not-binder
VPQMLDLIGK	HLA-B*08:01	0.12850850373506545	0.0727012513748961	not-binder
VANEMTYVST	HLA-B*08:01	0.19000230953097344	0.1546152350743568	not-binder
ATGCLTMADA	HLA-B*08:01	0.019066962227225304	0.008779665801908724	not-binder
ACEKTFYDKG	HLA-B*08:01	0.0034919776255264877	0.0018579036064729367	not-binder
MMQGRRYSEG	HLA-B*08:01	0.8044986844062805	0.09604152621894023	binder
LLAEKPNSTR	HLA-B*08:01	0.2566191524267197	0.11499337946672324	not-binder
IGQVVPSGNG	HLA-B*08:01	0.012406973261386156	0.01385159763369728	not-binder
FSVADTEVTS	HLA-B*08:01	0.027266424521803855	0.012977284514534532	not-binder
RIREILRRIK	HLA-B*08:01	0.005205095908604562	0.004220021698612271	not-binder
LNYITERSLA	HLA-B*08:01	0.16186902225017546	0.06365572871855346	not-binder
TVDEIAKAVQ	HLA-B*08:01	0.3727318994700909	0.2389229586203212	not-binder
EGELRPGHFR	HLA-B*08:01	0.055839119805023076	0.06178383581849367	not-binder
SSSPNESNQN	HLA-B*08:01	0.002400746603962034	0.001950303084748097	not-binder
RFKRSWLKDC	HLA-B*08:01	0.010799106862396001	0.00544762761065666	not-binder
LPQSTPVSSL	HLA-B*08:01	0.9432166457176209	0.06875778795867908	binder
QEYIYVFAHD	HLA-B*08:01	0.07200181693769991	0.061880861624199514	not-binder
AMMDTLAACG	HLA-B*08:01	0.04613485932350159	0.0510299587230446	not-binder
TVELIVEIEN	HLA-B*08:01	0.03220977690070868	0.025368688885023763	not-binder
FEDFAAQVFS	HLA-B*08:01	0.06982411192730069	0.06301778572649512	not-binder
DAMTMAYTLD	HLA-B*08:01	0.037809752766042946	0.02913045587027694	not-binder
SGAVPFHGYP	HLA-B*08:01	0.0590773856267333	0.07907927404588383	not-binder
IDGSAKKLNI	HLA-B*08:01	0.30693493485450746	0.22886406507071821	not-binder
GRKPWKQKGT	HLA-B*08:01	0.010817315382882952	0.008426688080764617	not-binder
TLALKRGLAL	HLA-B*08:01	0.9974422216415405	0.0011669070425772302	binder
NLSEKYEFGE	HLA-B*08:01	0.27692365646362305	0.13119626707630797	not-binder
NSVKREFSKE	HLA-B*08:01	0.05461528655141592	0.048218609174390484	not-binder
VLLGEQDFTS	HLA-B*08:01	0.015730840526521205	0.009004513423742633	not-binder
ISIEAAEGVT	HLA-B*08:01	0.08794860374182463	0.07620866408406927	not-binder
KSTTRIDMAL	HLA-B*08:01	0.7128588259220123	0.24291285287210537	binder
KETSVEVEWD	HLA-B*08:01	0.017820591502822936	0.025612974497079187	not-binder
ELISAPIYSH	HLA-B*08:01	0.05639602467417717	0.0283190895223655	not-binder
HASTLYNIAA	HLA-B*08:01	0.40683686137199404	0.22855963851564193	ambiguous
AGVVEKAGAW	HLA-B*08:01	0.018604326341301203	0.01379796250216281	not-binder
LTMYGEPVQE	HLA-B*08:01	0.06181431096047163	0.024498740697841716	not-binder
AKLLLERFAN	HLA-B*08:01	0.10452633425593376	0.08085520960106839	not-binder
PAGHTEATAR	HLA-B*08:01	0.03855174877680838	0.03128437589885159	not-binder
ALVADFPGLT	HLA-B*08:01	0.05431306939572096	0.04019172321713991	not-binder
GAEALTADMG	HLA-B*08:01	0.005407926277257502	0.005788921937707239	not-binder
GGNIFVVGSL	HLA-B*08:01	0.12093100622296334	0.06246149978301879	not-binder
TDFGAMCMLG	HLA-B*08:01	0.01772403853246942	0.020055824614757058	not-binder
ADSPATLQYL	HLA-B*08:01	0.47691470682621	0.21267274076013812	ambiguous
YFRMFSKLAG	HLA-B*08:01	0.2098284587264061	0.1447005677978617	not-binder
DEQLFQTARL	HLA-B*08:01	0.18049024865031243	0.09385824957670238	not-binder
DREGSGGHLA	HLA-B*08:01	0.007405237678904086	0.007163223245977167	not-binder
SRQVFRRMDI	HLA-B*08:01	0.17090484239161013	0.22006249281019294	not-binder
AKLVIDEEIH	HLA-B*08:01	0.009876669966615736	0.00651189811549653	not-binder
KAESAKEEAV	HLA-B*08:01	0.05668180249631405	0.04934099017564305	not-binder
TAQSVPGSQF	HLA-B*08:01	0.2938262566924095	0.1703006619636753	not-binder
AFVTLCGFNL	HLA-B*08:01	0.4387688636779785	0.13956262209179704	ambiguous
NTSSTGTLTQ	HLA-B*08:01	0.005470356531441211	0.005569261459640326	not-binder
TRLFNIMFSD	HLA-B*08:01	0.011609209747985006	0.0074622874442481025	not-binder
VPGMLVSKED	HLA-B*08:01	0.07373372493311763	0.1142828406787193	not-binder
ILFYEDVSRP	HLA-B*08:01	0.12731774803251028	0.08564285592797705	not-binder
TPQGPGRKPR	HLA-B*08:01	0.07540371492505074	0.03244969184069373	not-binder
WARQGRPLAP	HLA-B*08:01	0.29797446429729463	0.08291002942787178	not-binder
MMMKRFQLAG	HLA-B*08:01	0.965206789970398	0.02364394963139516	binder
GIDQYNNLRK	HLA-B*08:01	0.0058214350283378735	0.007944093228366504	not-binder
REMCGKPVQI	HLA-B*08:01	0.09218978267163039	0.05758083873031399	not-binder
TNKNDIFCVA	HLA-B*08:01	0.09694802295416594	0.1264060403707923	not-binder
ALLFLCVGGW	HLA-B*08:01	0.011009757104329766	0.009929745542607869	not-binder
QVMNAYRVKP	HLA-B*08:01	0.21690749675035476	0.14575521885605125	not-binder
IDEIGPMELS	HLA-B*08:01	0.017456893529742955	0.012331508611804553	not-binder
IYYHAFSDRL	HLA-B*08:01	0.062483124528080226	0.05502710825356094	not-binder
AAALYFPAPR	HLA-B*08:01	0.35839780122041703	0.26342094939417937	not-binder
VFPNKLLDDK	HLA-B*08:01	0.1346740398555994	0.07431409189121518	not-binder
RTAVCTDDRD	HLA-B*08:01	0.000909226608928293	0.0007314354437828499	not-binder
FFSSVARVAA	HLA-B*08:01	0.5727030843496322	0.20910820559930046	ambiguous
YLQLKDSIIN	HLA-B*08:01	0.2673102118074894	0.20270604582111001	not-binder
LPTDMQSTLR	HLA-B*08:01	0.13804316334426403	0.06743843262678048	not-binder
NSGYVHDAKK	HLA-B*08:01	0.03119393140077591	0.01656841930003266	not-binder
HGHSDSVINM	HLA-B*08:01	0.1620687086135149	0.13659879181887283	not-binder
ASSDFLNRWL	HLA-B*08:01	0.10372992008924484	0.08900938175770995	not-binder
LWLKEISDTK	HLA-B*08:01	0.022667093295603992	0.011363891544299816	not-binder
AAVLLPQHAT	HLA-B*08:01	0.21730479896068572	0.08523555057093954	not-binder
LNILEDELEP	HLA-B*08:01	0.023125020042061805	0.01701178192769005	not-binder
KNFESVGMGL	HLA-B*08:01	0.18537357449531555	0.0727775911949774	not-binder
WVSPRARNNK	HLA-B*08:01	0.03826602037297562	0.04948438994432786	not-binder
GNIIKQINIQ	HLA-B*08:01	0.15914922207593918	0.05534864741241963	not-binder
NGTIRLCDHK	HLA-B*08:01	0.008784896787256002	0.006966462125981918	not-binder
IKNTRFDSDI	HLA-B*08:01	0.04120789822191	0.01883760993668063	not-binder
RSTIAKLLEW	HLA-B*08:01	0.0047808043658733364	0.004361196462237641	not-binder
GEVHPYRLPV	HLA-B*08:01	0.2021009661257267	0.15409163380822805	not-binder
TFLRELSPLW	HLA-B*08:01	0.19689398854970933	0.1415958790370862	not-binder
CCGRCRPKSS	HLA-B*08:01	0.0007533329830039292	0.00047641931788570914	not-binder
PKFIPPTLIT	HLA-B*08:01	0.10537471966817975	0.09643218472100888	not-binder
FMVLCETPYL	HLA-B*08:01	0.7423793554306031	0.16644720812442207	binder
EKAQEKVFSD	HLA-B*08:01	0.045069802831858394	0.028692123093010048	not-binder
FFSHGRSLSQ	HLA-B*08:01	0.09951250292360783	0.08242119357570857	not-binder
VLDLGANVDC	HLA-B*08:01	0.1888656921684742	0.16424082771175247	not-binder
FDNGFSLSTG	HLA-B*08:01	0.03545439238660038	0.029945027195486338	not-binder
RNRVQGAFQG	HLA-B*08:01	0.04932830510661006	0.08297578650043448	not-binder
DEIRAGDIAA	HLA-B*08:01	0.0444859841838479	0.022994438567487736	not-binder
ADVWRDTIVD	HLA-B*08:01	0.08205126035027206	0.06918659336066797	not-binder
LHRRQAIQEY	HLA-B*08:01	0.05611196178942919	0.050893038566323594	not-binder
FLSPRKVIVK	HLA-B*08:01	0.18923324774950742	0.2250598048587955	not-binder
AAYGIVLGAR	HLA-B*08:01	0.18981081135571004	0.24545910828290046	not-binder
SFQALTQVRN	HLA-B*08:01	0.026795370783656836	0.01591236871906249	not-binder
TVFFHLPPRN	HLA-B*08:01	0.29909944366663693	0.2237231645314934	not-binder
RDAKLSFKDI	HLA-B*08:01	0.0058741358574479815	0.0033757132524528106	not-binder
GSGGALALAV	HLA-B*08:01	0.0833583464846015	0.08891908194260081	not-binder
SVEQYCKMAN	HLA-B*08:01	0.0188316841609776	0.00958531865084165	not-binder
RRILNVWVRL	HLA-B*08:01	0.13846679627895356	0.08997943766437341	not-binder
MMNVVTKLQG	HLA-B*08:01	0.37581917345523835	0.23453804692685506	not-binder
NKIKSAGGKV	HLA-B*08:01	0.11047728955745698	0.11533503600730385	not-binder
RSLAQGVRAA	HLA-B*08:01	0.059422971308231355	0.05020826522348887	not-binder
TISGREITIT	HLA-B*08:01	0.2677266843616962	0.24726744175333995	not-binder
IDEHFHTWLG	HLA-B*08:01	0.09946524109691382	0.05865057922477747	not-binder
NSRIEDLRAA	HLA-B*08:01	0.12484455108642578	0.05844251204696157	not-binder
RDDVFKLLRT	HLA-B*08:01	0.0935827612876892	0.058335530390482705	not-binder
AFIGDHFKDK	HLA-B*08:01	0.010418881010264159	0.008838931888325604	not-binder
RIDEDLAEGV	HLA-B*08:01	0.023784282617270947	0.02086400518236471	not-binder
RNIIKQSKAA	HLA-B*08:01	0.18619233816862107	0.05383186213705963	not-binder
HYTEVSDSLS	HLA-B*08:01	0.026870115008205176	0.019464943446021857	not-binder
EQEVELKNVR	HLA-B*08:01	0.05741216205060482	0.041621956197617944	not-binder
KEWNYTAEVL	HLA-B*08:01	0.27670539245009423	0.23000578654310924	not-binder
QRALEIHRLS	HLA-B*08:01	0.015976726729422807	0.00870376328599668	not-binder
FQSGLVTAGE	HLA-B*08:01	0.03215978555381298	0.020029907676876783	not-binder
QKLMKKDACL	HLA-B*08:01	0.7199247270822525	0.2548171078873549	binder
LPTSPYQFCD	HLA-B*08:01	0.032137303985655306	0.05260549562725112	not-binder
LVFICGHYEG	HLA-B*08:01	0.14219844788312913	0.1044753489970022	not-binder
LENRLGKPGT	HLA-B*08:01	0.09855831349268555	0.07567165319572185	not-binder
DPAPLQFLAP	HLA-B*08:01	0.2514622941613197	0.1457274826631228	not-binder
KGDEPYLNGS	HLA-B*08:01	0.012646876554936171	0.012408675254468551	not-binder
LASTTDICQA	HLA-B*08:01	0.012630324112251401	0.015416806635155425	not-binder
SVVDCGKLLR	HLA-B*08:01	0.04664937146008015	0.04873884561061511	not-binder
KAARREQQPA	HLA-B*08:01	0.22382310070097447	0.22778542524973838	not-binder
AITKGFEGKE	HLA-B*08:01	0.05782942539080978	0.059939715040499955	not-binder
LISRFKEREE	HLA-B*08:01	0.07069861833006144	0.04690834993671588	not-binder
EAPSEDLLGI	HLA-B*08:01	0.0180742593947798	0.015044861463433971	not-binder
EQLFLTAARR	HLA-B*08:01	0.024213856551796198	0.01293239625192822	not-binder
VTLTTTRIAP	HLA-B*08:01	0.23058486133813857	0.1169836993882831	not-binder
AKRFAKAMGW	HLA-B*08:01	0.012554025975987315	0.010855351427314497	not-binder
IVSIGDVYPA	HLA-B*08:01	0.07280238457024098	0.0400464544852727	not-binder
VGTGMERAVA	HLA-B*08:01	0.17054364494979382	0.15787911251493525	not-binder
ALRPCTPYGV	HLA-B*08:01	0.17041063979268073	0.10709887487394165	not-binder
AQATEAAEAA	HLA-B*08:01	0.008454659907147288	0.006469880782413816	not-binder
AVSDWPLLNA	HLA-B*08:01	0.06468856111168861	0.04510632724315992	not-binder
SRLPAEFDIT	HLA-B*08:01	0.013132594735361635	0.01647638770566443	not-binder
APSGARFRVH	HLA-B*08:01	0.26587430015206337	0.2073031464592759	not-binder
ERLDKFGRPL	HLA-B*08:01	0.6670529067516326	0.20446388307985833	binder
ITCTSRERII	HLA-B*08:01	0.06885382486507297	0.06869152690630113	not-binder
TLSIEEFATL	HLA-B*08:01	0.28505776822566986	0.18548085151995353	not-binder
EALVHGGVAN	HLA-B*08:01	0.254259791970253	0.19309117690434927	not-binder
DHYVPSAVDK	HLA-B*08:01	0.09465149422176182	0.15660800890276189	not-binder
TRYNIPFLLN	HLA-B*08:01	0.056069902842864394	0.10235229143328507	not-binder
DKDPNCFQDA	HLA-B*08:01	0.00475414025131613	0.0028150267607972472	not-binder
TTAWVDVEEI	HLA-B*08:01	0.044447713438421486	0.036239668332767615	not-binder
TKIVPNLEKL	HLA-B*08:01	0.2768680214881897	0.13496224092833925	not-binder
EVMSDSHTGA	HLA-B*08:01	0.031367147248238324	0.02622557893561772	not-binder
ELKVTYSIDF	HLA-B*08:01	0.7969841361045837	0.18550359015086332	binder
RLAGRGRILL	HLA-B*08:01	0.8412546277046203	0.1575039707398515	binder
KFPDYRARQD	HLA-B*08:01	0.017293811007402838	0.019444688208547504	not-binder
AGVMPGIVSG	HLA-B*08:01	0.012886413815431296	0.01316494823561287	not-binder
YSLAVRFAAL	HLA-B*08:01	0.9621605277061462	0.04626812426251878	binder
IMDVNRPRGI	HLA-B*08:01	0.18710688054561614	0.13673463109418452	not-binder
AGDIEIDTGH	HLA-B*08:01	0.009294708661036566	0.008100650089436088	not-binder
MDHNGLNPLY	HLA-B*08:01	0.14636127687990666	0.13787296549220981	not-binder
AKTKKNVDTR	HLA-B*08:01	0.025751740438863635	0.016594582130986503	not-binder
MIAQMAVEVE	HLA-B*08:01	0.0960801113396883	0.07244489273903164	not-binder
LDIALEDGTI	HLA-B*08:01	0.052230133675038815	0.05583195292132508	not-binder
GPPHSPKLKE	HLA-B*08:01	0.17242699563503266	0.10789070501787434	not-binder
VAYAAGARQG	HLA-B*08:01	0.09367626681923866	0.05361931297957019	not-binder
HESLEHKAPI	HLA-B*08:01	0.21875214576721191	0.1386849061749871	not-binder
ALELYRSRHG	HLA-B*08:01	0.026146017108112575	0.01907183812653167	not-binder
GGTMLAAFFI	HLA-B*08:01	0.013736008480191231	0.006430422384932033	not-binder
AIAKEKRFMV	HLA-B*08:01	0.5196875870227814	0.2643848554109692	ambiguous
PVDVSEANRI	HLA-B*08:01	0.044544987566769126	0.04363124176292105	not-binder
GFGLEDMDEI	HLA-B*08:01	0.014187227748334409	0.010172119019908877	not-binder
DTARMLGVAE	HLA-B*08:01	0.06953172478824854	0.057494769634885846	not-binder
ITHSKEYAAA	HLA-B*08:01	0.598271518945694	0.33002245601642427	ambiguous
YYLREDEAAC	HLA-B*08:01	0.18219961477443575	0.2078129147017811	not-binder
TLMFNIYDLK	HLA-B*08:01	0.0970139792189002	0.07391994131686527	not-binder
SKMAEVAQRE	HLA-B*08:01	0.003359847259707749	0.0028838765112761326	not-binder
EKIFRNFGMP	HLA-B*08:01	0.11237151585519314	0.057644717442305406	not-binder
RVGRTARAGR	HLA-B*08:01	0.005078559170942754	0.006790996280436532	not-binder
TSPIHMEKKL	HLA-B*08:01	0.06667492464184761	0.041076272970697596	not-binder
FDKENNIPIK	HLA-B*08:01	0.15484638065099715	0.12692785429003592	not-binder
EALSRLRELC	HLA-B*08:01	0.5006080567836761	0.23734110294846805	ambiguous
GASNREDMID	HLA-B*08:01	0.000866539406706579	0.0006505423421183404	not-binder
CGVGMVLALP	HLA-B*08:01	0.03968144664540887	0.03699806839713332	not-binder
NLIAWLAARS	HLA-B*08:01	0.07531078434549272	0.0642970576373449	not-binder
TRVGAGPFPT	HLA-B*08:01	0.06897603012621403	0.055873166145602345	not-binder
EKAREIYNKR	HLA-B*08:01	0.009020214853808283	0.005948212297274396	not-binder
VNFDVRPWFE	HLA-B*08:01	0.15358317121863366	0.12059349715300245	not-binder
TFSPIIALAL	HLA-B*08:01	0.47172409296035767	0.26111883091703486	ambiguous
FHEQCVERIF	HLA-B*08:01	0.28363292664289474	0.1951141357626288	not-binder
SMSLLFPLPK	HLA-B*08:01	0.31680016219615936	0.1695432094827288	not-binder
PCVEGLVSEE	HLA-B*08:01	0.002661124523729086	0.0026519800056127576	not-binder
MEAKVWLEDL	HLA-B*08:01	0.46123881787061694	0.26071641015659996	ambiguous
YNHINKHKFK	HLA-B*08:01	0.23036244586110116	0.2618390646124451	not-binder
KTHTGEKLYE	HLA-B*08:01	0.013663397496566176	0.010082264784962635	not-binder
ADPQQVINID	HLA-B*08:01	0.06848425893113017	0.11165287085336667	not-binder
QRVEAGERVN	HLA-B*08:01	0.014499921444803476	0.007379356867453882	not-binder
NYVRIQANGS	HLA-B*08:01	0.01836770321242511	0.02218829824131478	not-binder
KMVLNLDRSR	HLA-B*08:01	0.005053920520003885	0.005477315078521105	not-binder
FVAELKEMAQ	HLA-B*08:01	0.48049573302268983	0.19424874462345118	ambiguous
NSLGFESDIT	HLA-B*08:01	0.016108312644064426	0.0052305390706660635	not-binder
ENPDKDISLY	HLA-B*08:01	0.05601581162773073	0.058630560481183126	not-binder
LNNYCNKLIH	HLA-B*08:01	0.09863351620733737	0.11345564082432888	not-binder
KDKDDLGPDR	HLA-B*08:01	0.05522797587327659	0.08591033848350692	not-binder
VVMLNYFRWF	HLA-B*08:01	0.09783178996294736	0.10798223837161605	not-binder
TGQTLGSSAL	HLA-B*08:01	0.23556809425354003	0.10828845200843126	not-binder
LLETYCAKPS	HLA-B*08:01	0.18967242389917374	0.10667713489988265	not-binder
LWNDVFNLAQ	HLA-B*08:01	0.04446588885039091	0.03309268785871269	not-binder
SNSPDHRFDM	HLA-B*08:01	0.2512867286801338	0.21396787568148276	not-binder
VSVRPKGQKE	HLA-B*08:01	0.08353644274175168	0.07207249726190343	not-binder
QGPPHGIQVE	HLA-B*08:01	0.02292699464596808	0.016574223334259387	not-binder
GGGFWENIPR	HLA-B*08:01	0.04468789901584387	0.023664525483916517	not-binder
NVRKYGFVSN	HLA-B*08:01	0.4529586061835289	0.21359850587351337	ambiguous
GPTETLYSCD	HLA-B*08:01	0.00494123853277415	0.005955468625820788	not-binder
ILDHHLLRDK	HLA-B*08:01	0.023448761180043222	0.023508100197739617	not-binder
EVQIALLTAN	HLA-B*08:01	0.11747958362102509	0.10700253701379657	not-binder
NMLGDMTVDV	HLA-B*08:01	0.10853303633630276	0.09158384025494234	not-binder
QARARLGFPM	HLA-B*08:01	0.9836437582969666	0.01175359732190775	binder
IIMTIFRTRK	HLA-B*08:01	0.008056703698821365	0.007674888664856394	not-binder
RYMINGVLTL	HLA-B*08:01	0.3680166319012642	0.21071985206291483	not-binder
KTQAGSSKTE	HLA-B*08:01	0.02223176653496921	0.019988585415378356	not-binder
YNQNGDVYRY	HLA-B*08:01	0.16572932675480842	0.12300929907454025	not-binder
KDEGLPDVIS	HLA-B*08:01	0.02968835206120275	0.030584518796576938	not-binder
KHGVGLPEQV	HLA-B*08:01	0.031988972518593076	0.04596622600945619	not-binder
TDSQDADGEV	HLA-B*08:01	0.023301403457298874	0.01704443244243558	not-binder
ATYITAEPSI	HLA-B*08:01	0.04310124106705189	0.03549854080319644	not-binder
GSGKTLAYLL	HLA-B*08:01	0.12176521569490432	0.0624649903126838	not-binder
SVPLAATEGL	HLA-B*08:01	0.07967367842793464	0.043971611613243825	not-binder
EVFLLLLQFL	HLA-B*08:01	0.4586964637041092	0.1810801531323025	ambiguous
QVANPSSVPA	HLA-B*08:01	0.07793320529162884	0.042762408790244115	not-binder
GLARVILGTV	HLA-B*08:01	0.08208751901984215	0.04568651720041202	not-binder
RQKELLGGTK	HLA-B*08:01	0.012960495962761342	0.011944397329043259	not-binder
AIGIVKFQDV	HLA-B*08:01	0.2330031568184495	0.23162523854473271	not-binder
TTLAPKEEPV	HLA-B*08:01	0.33299858421087264	0.18269114278852	not-binder
PNNQQQLLRK	HLA-B*08:01	0.009594007604755461	0.005867617928992556	not-binder
KTTVALHAVA	HLA-B*08:01	0.1953313250094652	0.18596279950885783	not-binder
KNQKEQNRVF	HLA-B*08:01	0.1259486921131611	0.08501203059101356	not-binder
IIFAMISILL	HLA-B*08:01	0.1997657835483551	0.14077075318172524	not-binder
IYEETRGVLK	HLA-B*08:01	0.27138790488243103	0.1717486020613016	not-binder
KFANWGIPTA	HLA-B*08:01	0.019772257306613028	0.011744798218683608	not-binder
ATVLVALNHL	HLA-B*08:01	0.3549811467528343	0.21613591132275314	not-binder
VIGYGSQGHA	HLA-B*08:01	0.04705445393919945	0.05230302475804024	not-binder
AYIDRVINDM	HLA-B*08:01	0.3272281438112259	0.17507814153905038	not-binder
SSGAKEITLL	HLA-B*08:01	0.24723864644765853	0.19756832119597192	not-binder
SRIKLATSAL	HLA-B*08:01	0.8216683387756347	0.17362010751534585	binder
LGPPPPLRVG	HLA-B*08:01	0.3055377408862114	0.17366605321949172	not-binder
RERVIGFSGV	HLA-B*08:01	0.03681108169257641	0.01729040755432978	not-binder
IGGKKGSYYR	HLA-B*08:01	0.0576651019975543	0.062150287842069905	not-binder
TFNVNGDTAA	HLA-B*08:01	0.08225842267274856	0.05460028417421859	not-binder
DYLASPVDVK	HLA-B*08:01	0.10635110065340996	0.07907472669682829	not-binder
PGAALSWQAA	HLA-B*08:01	0.017017735354602336	0.01460171678060946	not-binder
MKILAEQLMK	HLA-B*08:01	0.14871469847857952	0.11221673606301615	not-binder
PEEEAQLQEL	HLA-B*08:01	0.2797340631484985	0.13479494056300392	not-binder
GEKLQDAYYI	HLA-B*08:01	0.05947946249507367	0.087505774488658	not-binder
APHGGELTLP	HLA-B*08:01	0.08468247018754482	0.05175702230756912	not-binder
LFRSDKTYLL	HLA-B*08:01	0.9087597608566285	0.037500259788853095	binder
IPQKPRTASR	HLA-B*08:01	0.09442945308983326	0.07681760743248248	not-binder
FEKGLFEKTW	HLA-B*08:01	0.23301684223115443	0.22972160897267743	not-binder
EVRKRRIEAI	HLA-B*08:01	0.9885965585708618	0.004651286961543414	binder
NEAYATRALE	HLA-B*08:01	0.08346974793821574	0.08686469065535386	not-binder
IFMVLGSIAR	HLA-B*08:01	0.017765699280425908	0.014450880738936417	not-binder
VHARNIKLGD	HLA-B*08:01	0.028355325758457183	0.033683955479907816	not-binder
STKLKIPLCA	HLA-B*08:01	0.8183641076087952	0.18084779933277792	binder
IFMGVMAAIN	HLA-B*08:01	0.013625623472034932	0.01048979581093238	not-binder
DLRAVKTQRT	HLA-B*08:01	0.4216023191809654	0.22004631888244078	ambiguous
NAIEDIPETE	HLA-B*08:01	0.010113253025338054	0.006800408366787743	not-binder
CMAYYESGYN	HLA-B*08:01	0.012027493957430125	0.006554575837348466	not-binder
KRYLNSLSEP	HLA-B*08:01	0.0039244856452569366	0.0024217580131642904	not-binder
RIASPNWFEK	HLA-B*08:01	0.005575558543205262	0.0020002076204420046	not-binder
SKICDGILNL	HLA-B*08:01	0.08061283901333809	0.04358256756581111	not-binder
TVVSAHKFSK	HLA-B*08:01	0.14781368523836136	0.13477864786545904	not-binder
HEHPLDASWG	HLA-B*08:01	0.003353355498984456	0.002331324390205164	not-binder
FGYSFPCDGP	HLA-B*08:01	0.01707684579305351	0.013638661379905395	not-binder
RGILIKGGSH	HLA-B*08:01	0.049423920223489404	0.0677322296311242	not-binder
VFWGYKHIAN	HLA-B*08:01	0.11888967826962471	0.0565029066348572	not-binder
TFSLVAGNTG	HLA-B*08:01	0.02898469232022762	0.018958541317855765	not-binder
LREVCGLESN	HLA-B*08:01	0.004769443557597697	0.0048298204395051	not-binder
SESLLNPGRA	HLA-B*08:01	0.03124627619981766	0.032966279219315525	not-binder
EYEQDYGVAV	HLA-B*08:01	0.12832402661442757	0.0791628201282118	not-binder
LIDSSKVLNE	HLA-B*08:01	0.1149145133793354	0.07607026319210827	not-binder
EVRFVDPLKN	HLA-B*08:01	0.085734773427248	0.05381007817956802	not-binder
SMYKNDLKMA	HLA-B*08:01	0.3672539860010147	0.22736375592221836	not-binder
IAAGVSLVSF	HLA-B*08:01	0.43252632319927214	0.26869379051399334	ambiguous
HKKFYCPPSL	HLA-B*08:01	0.6931998521089554	0.25365720775021083	binder
IGRRLFRDFL	HLA-B*08:01	0.5292095720767975	0.1742295975057241	ambiguous
ELIQPLLYLN	HLA-B*08:01	0.1242782823741436	0.10052576460195588	not-binder
QAFSVAYQEF	HLA-B*08:01	0.22509929314255714	0.18994859033582912	not-binder
TAEYRNTKKY	HLA-B*08:01	0.028452635975554585	0.03315631276605331	not-binder
NTPATVGIIN	HLA-B*08:01	0.029350394406355916	0.037659494080216536	not-binder
MHLSPEDKIP	HLA-B*08:01	0.03260749271139503	0.03885317510850114	not-binder
GDSLALARKA	HLA-B*08:01	0.028361355373635887	0.017084044237786408	not-binder
SDALLGAAAL	HLA-B*08:01	0.4794587481766939	0.27471138376471926	ambiguous
LHARIESLHA	HLA-B*08:01	0.07829203512519597	0.11843965055575494	not-binder
TRYEMYLHDL	HLA-B*08:01	0.4588453650474548	0.13340036356155166	ambiguous
EEEREMVRFF	HLA-B*08:01	0.08332403586246073	0.10415507334149655	not-binder
SQGKIHQEMQ	HLA-B*08:01	0.007106579118408262	0.004523358614974185	not-binder
NGVLLWLGDR	HLA-B*08:01	0.11124619022011757	0.08735532527256509	not-binder
VYREKTRHIN	HLA-B*08:01	0.017458065506070854	0.016902076517331315	not-binder
RLVGITSWGE	HLA-B*08:01	0.011858353810384869	0.013513388107692068	not-binder
EAGKRLNPKK	HLA-B*08:01	0.024503851495683193	0.018086023202485306	not-binder
NNNNNNNNSE	HLA-B*08:01	0.0037522837868891657	0.002424088475511286	not-binder
LQEDEKIRDC	HLA-B*08:01	0.018024017615243793	0.01882001409914546	not-binder
CEPMVIDKLP	HLA-B*08:01	0.016979953553527594	0.01982824163389745	not-binder
YCGFSTIVTL	HLA-B*08:01	0.40910525619983673	0.29203337712183236	ambiguous
AVFEKPSGAI	HLA-B*08:01	0.29690133184194567	0.18627272557203234	not-binder
AHISISDQHI	HLA-B*08:01	0.01835224584210664	0.01765763572719211	not-binder
TGLEDFHALV	HLA-B*08:01	0.08402874078601599	0.06015101246734594	not-binder
YFKSKEKLII	HLA-B*08:01	0.7685967087745667	0.12491957072420258	binder
GYEALQLGFD	HLA-B*08:01	0.07919177692383528	0.07281767448074547	not-binder
EDNQKQKEEQ	HLA-B*08:01	0.01538480375893414	0.013299955391269668	not-binder
LNVFEIENIPK	HLA-B*08:01	0.5354377806186676	0.1570871423164673	ambiguous
SLAASSFNPKP	HLA-B*08:01	0.3185160756111145	0.1940625941813407	not-binder
PPEACTTWKAM	HLA-B*08:01	0.2347433537244797	0.12421091096626652	not-binder
SGWTDLSDADI	HLA-B*08:01	0.020695610507391392	0.02447103241949445	not-binder
QLPQIPQQSRY	HLA-B*08:01	0.13517391216009855	0.14597870840295452	not-binder
TVNPSTGEVIC	HLA-B*08:01	0.10865269713103771	0.08577007893027429	not-binder
ETKENNLSEEV	HLA-B*08:01	0.11598403863608837	0.09049969554075589	not-binder
ATGYFRGYQAD	HLA-B*08:01	0.3309884279966354	0.13961608754235258	not-binder
VGEPLTLHTHL	HLA-B*08:01	0.7378449320793152	0.04961909091706319	binder
KGDVVVIRYEG	HLA-B*08:01	0.2466388612985611	0.17532546339948757	not-binder
AMVAGSMYWDS	HLA-B*08:01	0.008750150725245476	0.003514616926166548	not-binder
IASLPEALAET	HLA-B*08:01	0.2884969934821129	0.15982441149634585	not-binder
GVAEYQKLITR	HLA-B*08:01	0.20323764085769652	0.09782800729411693	not-binder
LFRADLSFSKL	HLA-B*08:01	0.7084132254123687	0.12532295552402317	binder
IGGGMIFTFYK	HLA-B*08:01	0.22475119382143022	0.2686110749159572	not-binder
ALRVELNRYSL	HLA-B*08:01	0.9030358910560607	0.05952960812182064	binder
WSPCLDTKDVD	HLA-B*08:01	0.009320740681141615	0.0032476616561685355	not-binder
GNAYVSENGDV	HLA-B*08:01	0.1320661250501871	0.09830021566133906	not-binder
PTSQSLAPAQQ	HLA-B*08:01	0.017855707718990744	0.019381081509551958	not-binder
DHLESYERTQD	HLA-B*08:01	0.2358838753774762	0.19946750430160695	not-binder
GKGIDKDVCNK	HLA-B*08:01	0.010390378022566437	0.004547800486520954	not-binder
LLKEFPQPKNL	HLA-B*08:01	0.8562010526657104	0.14708848620478926	binder
GKRLYSLDAGS	HLA-B*08:01	0.02150192758999765	0.028745412938412027	not-binder
WWGQIERFQMV	HLA-B*08:01	0.11644082218408584	0.06608789119683832	not-binder
RVVIDAILLET	HLA-B*08:01	0.04210757352411747	0.017939852271273735	not-binder
AQIETDLKSRT	HLA-B*08:01	0.04429845586419105	0.027633782989827323	not-binder
PIHLLNPLRLD	HLA-B*08:01	0.2205480147153139	0.14138512507394288	not-binder
SEGCTPYDINQ	HLA-B*08:01	0.006050260039046407	0.004189004155421167	not-binder
EQEEQEEERTE	HLA-B*08:01	0.012337656889576465	0.014507419895847508	not-binder
DGLAAEARAAG	HLA-B*08:01	0.12400213330984115	0.028117808209286225	not-binder
ELTETFVGQFY	HLA-B*08:01	0.17548121362924576	0.029845369416421255	not-binder
APEAPLMEAMK	HLA-B*08:01	0.233551786839962	0.15591661531874093	not-binder
HLRPIPEPFSL	HLA-B*08:01	0.9837913393974305	0.016293181104675123	binder
DLGVTDIRKCD	HLA-B*08:01	0.16731659416109324	0.22011609229628806	not-binder
NISSPNTLGLR	HLA-B*08:01	0.19913241304457188	0.09739985718974586	not-binder
EAFDLFMDPSF	HLA-B*08:01	0.6527700960636139	0.13982063821015486	binder
VHYKFELSPET	HLA-B*08:01	0.11839000582695007	0.1334089995043449	not-binder
IVKEATVSKLN	HLA-B*08:01	0.3397917866706848	0.21060327723133104	not-binder
IDVVVDFGEKI	HLA-B*08:01	0.3772204264998436	0.24652644908809576	ambiguous
DMCIGEKRTLT	HLA-B*08:01	0.15987759158015252	0.09673795849191479	not-binder
NEISQLIFRHN	HLA-B*08:01	0.07789071574807167	0.02777853617076613	not-binder
DWEPREQTLFR	HLA-B*08:01	0.09355701543390751	0.10257462809060536	not-binder
LDALHREVPRA	HLA-B*08:01	0.06649445183575153	0.0306238420231323	not-binder
APNYLLDLERG	HLA-B*08:01	0.21163320243358613	0.1315160205375104	not-binder
ISTIKKNCLVL	HLA-B*08:01	0.7641422986984253	0.13834635397994244	binder
GRVSMNQAFNS	HLA-B*08:01	0.012474003073293716	0.014325532499210921	not-binder
RRGSAEQPSRT	HLA-B*08:01	0.0018908698810264468	0.000513673235383615	not-binder
AVAGIMVALSV	HLA-B*08:01	0.18686275985091924	0.09527526323744452	not-binder
VSDENVANRYL	HLA-B*08:01	0.9103554725646973	0.0627288803593755	binder
YAKIAGVFEIP	HLA-B*08:01	0.4707567483186722	0.20004515140683266	ambiguous
NEEQQVLQEQH	HLA-B*08:01	0.01038437730167061	0.012596323076744336	not-binder
PYCTGVDNGTN	HLA-B*08:01	0.0008553928259061649	0.0006503578955784199	not-binder
AVCGDAAEEET	HLA-B*08:01	0.023203854728490115	0.028370701356700993	not-binder
TAYEIFEQDLK	HLA-B*08:01	0.5019460469484329	0.2075448591519403	ambiguous
VNALQENIIAA	HLA-B*08:01	0.12277948185801506	0.0483097973912716	not-binder
AIYERSDVDSR	HLA-B*08:01	0.07553543001413346	0.08327452736701806	not-binder
DLAKKFEDYGV	HLA-B*08:01	0.7974619626998901	0.0955450771442437	binder
TTGAPVIFDAT	HLA-B*08:01	0.17717376882210373	0.13411339944783865	not-binder
FEGHLVGTGLK	HLA-B*08:01	0.5118913680315018	0.2740173367465175	ambiguous
RLQASKIISDA	HLA-B*08:01	0.12711627259850503	0.10948519053834051	not-binder
CNVCVMVHDHH	HLA-B*08:01	0.010410301992669702	0.014463266406384255	not-binder
HKDVASGHKGR	HLA-B*08:01	0.09038728030864149	0.12715026558324066	not-binder
PIRLAWFFVVL	HLA-B*08:01	0.23121375003829597	0.2576420703838608	not-binder
KNGRGTFKEGS	HLA-B*08:01	0.020663525629788636	0.024112785387190545	not-binder
AKLGFDSSKEF	HLA-B*08:01	0.4029085457324982	0.18074023780957085	not-binder
ARMAEPGEFTK	HLA-B*08:01	0.14091110471636056	0.17793144710539682	not-binder
KRGGGIQLQYG	HLA-B*08:01	0.03555462447693571	0.035122132128603184	not-binder
GRGLGGTSNQV	HLA-B*08:01	0.015858376608230175	0.015111846324778567	not-binder
SRGELFGAKGP	HLA-B*08:01	0.0799864349886775	0.0681824795817259	not-binder
YELVAKKGAAW	HLA-B*08:01	0.5546324320137501	0.32358347829792744	ambiguous
SMPYQIGADGL	HLA-B*08:01	0.2330639496445656	0.15125886284147957	not-binder
GQGMNAGLEDV	HLA-B*08:01	0.02036230927333236	0.011586871193644302	not-binder
LLVEKSGIQAW	HLA-B*08:01	0.2846991762518883	0.21277167874109693	not-binder
GGGENIRGNAG	HLA-B*08:01	0.011967477248981595	0.012922026192824145	not-binder
VELAEADAFLP	HLA-B*08:01	0.12860499769449235	0.13173193630115645	not-binder
LGGFQQQLSDD	HLA-B*08:01	0.019237494189292194	0.009951877879075715	not-binder
VAAHGEKVVTS	HLA-B*08:01	0.42621155381202697	0.13168092577325516	not-binder
LQNSSDNWKVP	HLA-B*08:01	0.045100199338048694	0.031307836355248204	not-binder
VVCTPAPGGAL	HLA-B*08:01	0.4284087210893631	0.174895337782852	ambiguous
LTLAGRDVAGQ	HLA-B*08:01	0.21595470309257508	0.0753486696435535	not-binder
TRLCALLDNDR	HLA-B*08:01	0.01708688850631006	0.026479308493869234	not-binder
HVTAMPCYDKK	HLA-B*08:01	0.031865454465150836	0.012445922836519824	not-binder
KLGHVVMGNNA	HLA-B*08:01	0.0759859561920166	0.04035359993476665	not-binder
KDGEETPQSDA	HLA-B*08:01	0.004211792629212141	0.0033160792186403614	not-binder
VNRNAVPNDPR	HLA-B*08:01	0.1867584355175495	0.1546850428203158	not-binder
LRGFDYTLRQE	HLA-B*08:01	0.0578114720992744	0.03524551494979355	not-binder
AKYLTKKTQAA	HLA-B*08:01	0.35549068450927734	0.1633339679108232	not-binder
VDILRDLQQDQ	HLA-B*08:01	0.2038353592157364	0.09342369839762123	not-binder
FVDLILMQDFT	HLA-B*08:01	0.3858299324288964	0.2588685427012248	ambiguous
DKKYSCWTTQA	HLA-B*08:01	0.051623497460968795	0.08769719954959773	not-binder
RYAEIASGDLG	HLA-B*08:01	0.022046372364275157	0.018792676275054612	not-binder
TQVDALVAALR	HLA-B*08:01	0.4937274128198624	0.20696815286395637	ambiguous
YSAFGKMFNRC	HLA-B*08:01	0.2368389166891575	0.1648467479427616	not-binder
SKLEAMLPGYT	HLA-B*08:01	0.12646658085286616	0.09432266604285469	not-binder
GMVICDRPIAD	HLA-B*08:01	0.018109355680644514	0.008800057006682424	not-binder
AGFFGKLHLFW	HLA-B*08:01	0.22300959303975104	0.1999177713412023	not-binder
ELSKLIRDSKI	HLA-B*08:01	0.179361429810524	0.130779111854855	not-binder
ADQANRSALQQ	HLA-B*08:01	0.03423190889880061	0.022941154042873033	not-binder
TQGISPGTIIP	HLA-B*08:01	0.01559599230531603	0.02074250216699323	not-binder
HCVGDQLDILV	HLA-B*08:01	0.032814673520624636	0.018844241339713633	not-binder
AIPDFRDPQKV	HLA-B*08:01	0.08193018250167369	0.07856602925106394	not-binder
APQEMKHILSK	HLA-B*08:01	0.2857581049203873	0.06661355937321475	not-binder
DANDMNSLPDE	HLA-B*08:01	0.019213626440614463	0.014075033012113275	not-binder
GKKVQLVGDDL	HLA-B*08:01	0.42701860070228576	0.06888370765715027	not-binder
EDSYRKQVVID	HLA-B*08:01	0.15131385035347195	0.0877062063776986	not-binder
PINDPSMRVDW	HLA-B*08:01	0.03195964796468616	0.03533562685119155	not-binder
LFCLAFVGITA	HLA-B*08:01	0.17914179208455608	0.1469535712032999	not-binder
AYDADTSQLDK	HLA-B*08:01	0.39531766474246977	0.2669819223998645	ambiguous
VNAYIPPYEQA	HLA-B*08:01	0.07462201081216335	0.05991386154267413	not-binder
SFCIYDICYAK	HLA-B*08:01	0.009121008729562164	0.009338157965787896	not-binder
LSKCPESLRTR	HLA-B*08:01	0.03930642558261752	0.04411639145645365	not-binder
EKTGRDPLEVF	HLA-B*08:01	0.41402594819664956	0.22592520717780012	ambiguous
YGCHENFLVAR	HLA-B*08:01	0.08966604918241501	0.03909447749389898	not-binder
VDIPSSNLKVS	HLA-B*08:01	0.31845608353614807	0.21255492075624863	not-binder
PFLVGLHSCFQ	HLA-B*08:01	0.17784324921667577	0.28019529138791005	not-binder
LIERENVQKVI	HLA-B*08:01	0.2045285079628229	0.13215927262905675	not-binder
ARTALSDIEVI	HLA-B*08:01	0.030718688014894725	0.03333357953087632	not-binder
NSFASSPGKPD	HLA-B*08:01	0.346185901761055	0.18840064984513868	not-binder
SVHLQRDFLSS	HLA-B*08:01	0.2891222149133682	0.1648116253369561	not-binder
PPVLVGVGIAT	HLA-B*08:01	0.22239471264183522	0.1390688709292191	not-binder
FLNRATPRDYV	HLA-B*08:01	0.35124852806329726	0.2455107440424474	not-binder
EKLASEKTEMQ	HLA-B*08:01	0.033610801119357346	0.02291056858486207	not-binder
YLDNWRLRSVI	HLA-B*08:01	0.5278301656246185	0.15543677269522582	ambiguous
SHWADVGPDSA	HLA-B*08:01	0.07872533556073905	0.076496365723222	not-binder
LAKYLSRPLVS	HLA-B*08:01	0.6370202124118804	0.10358763669713725	binder
LDAGIVIVRPI	HLA-B*08:01	0.30597269237041474	0.18360773236077446	not-binder
GGSMIATIDLL	HLA-B*08:01	0.17740247249603272	0.1517409884718191	not-binder
WQASKDTGLPL	HLA-B*08:01	0.8137987613677978	0.1175626445728015	binder
FSKALPSKTMP	HLA-B*08:01	0.34485927820205686	0.20621930822580845	not-binder
SQNNLPSVSHS	HLA-B*08:01	0.03511050883680582	0.028692664183640738	not-binder
PFDQPVAVGYS	HLA-B*08:01	0.13317354246973992	0.11379912758969586	not-binder
AIHGATVENTL	HLA-B*08:01	0.46699708998203276	0.2021708078184381	ambiguous
ELVPDDITIPM	HLA-B*08:01	0.17712610885500907	0.11331391280344762	not-binder
TNVGFSFRKLW	HLA-B*08:01	0.08377224775031208	0.0816421563177012	not-binder
KSISPSLAKKT	HLA-B*08:01	0.1219677597284317	0.05228053755621317	not-binder
IYNDLFSRINY	HLA-B*08:01	0.39090247005224227	0.2848859881109495	ambiguous
EPKITPELVAS	HLA-B*08:01	0.1954356897622347	0.1546670185380613	not-binder
SNTSAGEATGV	HLA-B*08:01	0.09879246279597283	0.0765211839905876	not-binder
IAKLLADKLRA	HLA-B*08:01	0.4952491343021393	0.12969439520029447	ambiguous
QSLLLSPKKYN	HLA-B*08:01	0.2737571239471436	0.24022813488940875	not-binder
KAARGLGALQE	HLA-B*08:01	0.10114399194717408	0.08939052496195654	not-binder
KAPAMFNIRNI	HLA-B*08:01	0.13339733369648457	0.07024572425427747	not-binder
ATLGTERDAQM	HLA-B*08:01	0.25848190784454345	0.15225094826841834	not-binder
AIVAEVRAQYE	HLA-B*08:01	0.21705549359321594	0.09535100530649131	not-binder
LASTSSTVTSG	HLA-B*08:01	0.013027086481451988	0.0055333286523878596	not-binder
DELKSLRAARA	HLA-B*08:01	0.08101940862834453	0.10432193432780372	not-binder
EQQKRDDAKLA	HLA-B*08:01	0.04014677735976875	0.04354262441329734	not-binder
VNGVCLTVTSF	HLA-B*08:01	0.6480529546737671	0.13286862070998035	binder
LAPAGSVILSG	HLA-B*08:01	0.0778882559388876	0.031887602524618766	not-binder
LMAAANGGHVK	HLA-B*08:01	0.6653752505779267	0.15913046417864468	binder
LHAYLNRKGTF	HLA-B*08:01	0.7080896973609925	0.15624626699546426	binder
TTPGGRALKFY	HLA-B*08:01	0.2395466908812523	0.15660853226629073	not-binder
GVQLIMGMLSE	HLA-B*08:01	0.021894900128245354	0.012821491717166752	not-binder
GWYNLYETNWE	HLA-B*08:01	0.008170469716424123	0.0069694703570027106	not-binder
LYVEINGLKMV	HLA-B*08:01	0.6104052662849426	0.18294931441063284	binder
IASVHEPASRR	HLA-B*08:01	0.05354138445109129	0.042216056303243335	not-binder
GDCGKAFISGA	HLA-B*08:01	0.014757637912407518	0.007389834729677811	not-binder
DEFAKKFQSNS	HLA-B*08:01	0.29517954140901564	0.10663039895674054	not-binder
PFFKNLTIDYG	HLA-B*08:01	0.09790446385741233	0.04752433666870074	not-binder
TCVGYAVTKAH	HLA-B*08:01	0.21024122834205627	0.15883056814068175	not-binder
TRNKQDGGQIK	HLA-B*08:01	0.05290789594873786	0.062397020313598256	not-binder
AADPLPTIDPE	HLA-B*08:01	0.04410696309059858	0.03551435576326717	not-binder
GMGRLGSALAD	HLA-B*08:01	0.07236521085724235	0.11743140345880528	not-binder
IAKINKLEDEL	HLA-B*08:01	0.8861993432044983	0.0646652955378136	binder
DGRRASLYVCG	HLA-B*08:01	0.1325823798775673	0.10136778921403598	not-binder
LETYVEKINFD	HLA-B*08:01	0.39106195867061616	0.15409927719063762	not-binder
GSRCPDCGSSE	HLA-B*08:01	0.0025877706255414525	0.003074578425390137	not-binder
IGIFMKNWDDT	HLA-B*08:01	0.24512614458799362	0.18011042241305453	not-binder
TLNVDESWRFF	HLA-B*08:01	0.5343289315700531	0.1375502836695236	ambiguous
AYSQPRNAGAL	HLA-B*08:01	0.3681770317256451	0.2813766235656829	ambiguous
EFIRIGMNAAR	HLA-B*08:01	0.06780098229646683	0.04233299069869501	not-binder
RIFRVNPYVLK	HLA-B*08:01	0.07286377809941769	0.05429843790615638	not-binder
LAAPDAIVMHP	HLA-B*08:01	0.27926172614097594	0.12749781537077148	not-binder
KQRTKLELKAK	HLA-B*08:01	0.06717746816575527	0.09356818921009727	not-binder
RSPYARRQGDV	HLA-B*08:01	0.019325441494584084	0.007091487038188889	not-binder
SAAAITALLIT	HLA-B*08:01	0.24646803736686707	0.07853581288346022	not-binder
LVGTKIDLRDS	HLA-B*08:01	0.2643246650695801	0.1541962120745487	not-binder
NLVKGACQTTL	HLA-B*08:01	0.7972921967506409	0.12822406358666452	binder
IPMLPVTHGIQ	HLA-B*08:01	0.36317324042320254	0.15868523983017221	not-binder
VPLKLIDTAGI	HLA-B*08:01	0.32498659491539	0.12342472820172123	not-binder
PKENYDFFPLT	HLA-B*08:01	0.042607697751373054	0.04877765979034231	not-binder
IYGLTTSRNMI	HLA-B*08:01	0.04473703810945153	0.03356665675133579	not-binder
QELPQPQAETG	HLA-B*08:01	0.010428151208907365	0.0025867890287254876	not-binder
SEVDGIKLNEE	HLA-B*08:01	0.3235118269920349	0.23625991613516742	not-binder
YDRIVPCGIRD	HLA-B*08:01	0.04885667776688933	0.06496921546863306	not-binder
GLTGHITFNKT	HLA-B*08:01	0.10284097343683243	0.043297397689276665	not-binder
ATVRQMLVSHL	HLA-B*08:01	0.3282158851623535	0.13354177208554455	not-binder
EPLGWITGRSP	HLA-B*08:01	0.17760231718420982	0.1232294747220633	not-binder
AVAGFSNWTSN	HLA-B*08:01	0.04637109274044633	0.030692812987455947	not-binder
LDITASKEQRG	HLA-B*08:01	0.08669080547988414	0.060993472262256127	not-binder
IDTATKGLISR	HLA-B*08:01	0.5689837247133255	0.22587720981258372	ambiguous
AELLSNSNQDT	HLA-B*08:01	0.050032927095890044	0.04120614147579381	not-binder
GFKSYRLLRPA	HLA-B*08:01	0.25642803907394407	0.09417802738741114	not-binder
QKSRSEVSGSN	HLA-B*08:01	0.005314910609740764	0.004753138547880836	not-binder
ALGRRHAQIGI	HLA-B*08:01	0.3879626885056496	0.26133957515395373	ambiguous
LIYFKNKFSGT	HLA-B*08:01	0.6468037247657776	0.10090874638469301	binder
LRVLDSCVTIL	HLA-B*08:01	0.4997317135334015	0.09855120548046568	ambiguous
LQGRAPLQVED	HLA-B*08:01	0.048151171393692495	0.05902533518403406	not-binder
MLVTLVLATLS	HLA-B*08:01	0.28922556415200235	0.23193956918896294	not-binder
NERIEKERMRR	HLA-B*08:01	0.007173255202360451	0.0060521798243806475	not-binder
DMTKCIYCGLC	HLA-B*08:01	0.03153967666439712	0.02357955876691247	not-binder
EEDLNEEEFDR	HLA-B*08:01	0.12449484914541245	0.08756497682552675	not-binder
LSLNLVIKPYL	HLA-B*08:01	0.855201518535614	0.06831550296885165	binder
LSRTAFGRDFY	HLA-B*08:01	0.19843871779739858	0.15978743467173478	not-binder
RTFGADEPMGC	HLA-B*08:01	0.061207232531160116	0.09807345030620059	not-binder
YVKGIIYYVTT	HLA-B*08:01	0.6415267914533616	0.25963288188884276	binder
RKVSATENSAP	HLA-B*08:01	0.011466635460965335	0.008924630220035135	not-binder
KTEFDVVLEEV	HLA-B*08:01	0.0959028448909521	0.05048238591513514	not-binder
RTIFTEVGLAL	HLA-B*08:01	0.25382252037525177	0.11436485451184987	not-binder
NINFMSYGELE	HLA-B*08:01	0.06962026953697205	0.06999268531030815	not-binder
SIIFKYLQENG	HLA-B*08:01	0.19307863637804984	0.17132035896244627	not-binder
GYLMARDTREH	HLA-B*08:01	0.014329533802811056	0.011590344683769495	not-binder
SIFPKSRWNHV	HLA-B*08:01	0.4710605382919312	0.14908204644067055	ambiguous
DGLRHVQGRVV	HLA-B*08:01	0.7727649688720704	0.07149087418728767	binder
GPLPADTAFLP	HLA-B*08:01	0.06452202200889587	0.02673135846994521	not-binder
SLLGGLISNLQ	HLA-B*08:01	0.08360635638236999	0.06978968107057358	not-binder
NKTVASPPSSL	HLA-B*08:01	0.7589863896369934	0.06875461235824643	binder
RFGPLTNNRTK	HLA-B*08:01	0.05972298551350832	0.04385003463952081	not-binder
TRQGKRNLGFL	HLA-B*08:01	0.35886518359184266	0.18135010322758005	not-binder
GLPVKDRDWVV	HLA-B*08:01	0.05056963469833135	0.03263742514901565	not-binder
VPLVKRLAGGD	HLA-B*08:01	0.6547424793243408	0.12360601986184568	binder
TVSQGPRFVST	HLA-B*08:01	0.4596613645553589	0.17042167573938669	ambiguous
GLEASADVRNQ	HLA-B*08:01	0.12405358608812093	0.10862690448545717	not-binder
NNIDSLGIHSN	HLA-B*08:01	0.14159385487437248	0.15353283604432824	not-binder
SLHFADWTSGT	HLA-B*08:01	0.08336419463157654	0.06528773915524316	not-binder
SGAEALGEPRS	HLA-B*08:01	0.06580854468047619	0.05033630821787514	not-binder
GLRKKLAEITD	HLA-B*08:01	0.1714441585354507	0.16453347047141056	not-binder
GLKTAVARYVE	HLA-B*08:01	0.42373664379119874	0.22728241600094107	ambiguous
GSVRRALVDAE	HLA-B*08:01	0.1380719631910324	0.14164299649354506	not-binder
ADKLSLKAVGQ	HLA-B*08:01	0.3530410468578339	0.07111450218816952	not-binder
WPEVRSQLAMT	HLA-B*08:01	0.762783694267273	0.18774944837423477	binder
KYIDEILSKGK	HLA-B*08:01	0.2639444496482611	0.2631111996520649	not-binder
HIPSLERSLHV	HLA-B*08:01	0.330332425236702	0.22007747789405313	not-binder
NVRKYTEAQLD	HLA-B*08:01	0.3642412155866623	0.1987105775978126	not-binder
EYKGVSPTEWK	HLA-B*08:01	0.1474910330027342	0.1098997302210242	not-binder
SVGDLYIDYSK	HLA-B*08:01	0.4857731804251671	0.26768276195907487	ambiguous
GTGQLPKFADD	HLA-B*08:01	0.07558290865272284	0.061713813287017985	not-binder
KPLSPEKISTM	HLA-B*08:01	0.9241188764572144	0.07730913515130022	binder
LKDVMTDLGMT	HLA-B*08:01	0.23708412945270538	0.0927402386875341	not-binder
KFLPDVDRPNE	HLA-B*08:01	0.24847982525825502	0.12423107272383849	not-binder
RVHPASGRVYH	HLA-B*08:01	0.12165873041376471	0.1172586889880032	not-binder
ALACELYKVAG	HLA-B*08:01	0.1639270294457674	0.12995619589482074	not-binder
HNGREHLPVYI	HLA-B*08:01	0.11165022552013397	0.07210111002596027	not-binder
LLPASERLSAE	HLA-B*08:01	0.20782390832901002	0.11413292136722832	not-binder
IKKLEDENPWL	HLA-B*08:01	0.24252382665872574	0.19976665945082223	not-binder
AAPPAWLSRKY	HLA-B*08:01	0.1846021508798003	0.21460675584675895	not-binder
GPDGYPLDCIK	HLA-B*08:01	0.019629186484962702	0.029014263499570935	not-binder
IDVAFQAVDQD	HLA-B*08:01	0.14757144153118135	0.10387674354369161	not-binder
LCDVDQPKKGL	HLA-B*08:01	0.4354178816080093	0.15355719257962508	ambiguous
KTDNVFVSPVY	HLA-B*08:01	0.20648394711315632	0.1872023769194287	not-binder
LESSPVILFVD	HLA-B*08:01	0.2101783871650696	0.10379586726388085	not-binder
KTLRVSYDRLH	HLA-B*08:01	0.0741452801041305	0.052769311312405275	not-binder
GLISDVHFVHP	HLA-B*08:01	0.10079921381548047	0.06059300876900404	not-binder
LILTSSFFLTL	HLA-B*08:01	0.41128353774547577	0.22460847076959478	ambiguous
CFVHDCCYARV	HLA-B*08:01	0.009463684458751231	0.008957081787369245	not-binder
SETPRVAGMSV	HLA-B*08:01	0.5897276729345322	0.31788168492755375	ambiguous
ICFIGERNFFQ	HLA-B*08:01	0.035191245190799234	0.02852286382378398	not-binder
KYVLMENVVDI	HLA-B*08:01	0.15836221575737	0.12558327900655097	not-binder
LKSIITHTHVI	HLA-B*08:01	0.2750088322907686	0.2010320191417664	not-binder
ALKEDGIKSPI	HLA-B*08:01	0.5660672783851624	0.25539639991892077	ambiguous
LDFMGWLGAIQ	HLA-B*08:01	0.07953564524650573	0.07304138239387123	not-binder
SRKFEIDSKTG	HLA-B*08:01	0.03641044721007347	0.013023925172468859	not-binder
LNENVDGIIIN	HLA-B*08:01	0.13759422078728675	0.11206836930646925	not-binder
QQLEAWKHDGR	HLA-B*08:01	0.011258065607398749	0.0037937119698278686	not-binder
ANEIQNAINAL	HLA-B*08:01	0.24081036895513536	0.17569488739394665	not-binder
TYGSEQLFKEF	HLA-B*08:01	0.7744508981704712	0.10441806071901896	binder
ISAYIPTNVIS	HLA-B*08:01	0.12081740647554398	0.04931535344727092	not-binder
LLQQVEGPKSP	HLA-B*08:01	0.221004019677639	0.14032137768222994	not-binder
SSIGTNTTTGS	HLA-B*08:01	0.008420529076829553	0.004964164770213102	not-binder
GKALGRNVDWV	HLA-B*08:01	0.0576275872066617	0.04386507757204737	not-binder
PTFDEFMQFGL	HLA-B*08:01	0.2050938392058015	0.18638333954769856	not-binder
PSLTDSKWLQH	HLA-B*08:01	0.02221242096275091	0.011975454429565281	not-binder
IGLHQRDNDRL	HLA-B*08:01	0.15756894573569297	0.06440662796057842	not-binder
KIPDDLPATSV	HLA-B*08:01	0.1000740371644497	0.0434992786710984	not-binder
LHIKSIEEFQL	HLA-B*08:01	0.45558707118034364	0.13535531821758648	ambiguous
RPETKPGSTGD	HLA-B*08:01	0.1667283371090889	0.13817529127477013	not-binder
PGFAKMISTVV	HLA-B*08:01	0.21880521290004254	0.15347113888893144	not-binder
RVCHARRPACG	HLA-B*08:01	0.003913661773549393	0.0031314228441243655	not-binder
GDLQEREGQSW	HLA-B*08:01	0.20982649214565754	0.21286533594966506	not-binder
ELIPMHADTVQ	HLA-B*08:01	0.2882488712668419	0.19189376643984543	not-binder
PYRVGGWTVRQ	HLA-B*08:01	0.026638219691812993	0.03152471099248744	not-binder
KHKILDAIGDL	HLA-B*08:01	0.37341288626194	0.1419792600375299	not-binder
EKVIGYRADID	HLA-B*08:01	0.14494300635997207	0.12083495230754528	not-binder
YDIGRVVSQLL	HLA-B*08:01	0.6787740588188171	0.11759483202455276	binder
ACPADEQEKFD	HLA-B*08:01	0.1560430777259171	0.20352488048663425	not-binder
SAVEPYQGAAT	HLA-B*08:01	0.26930633634328843	0.18340684824128398	not-binder
RNKHIPSRDSS	HLA-B*08:01	0.04888242892920971	0.046315177226484705	not-binder
SLGLVLLLKWQ	HLA-B*08:01	0.17271072492003442	0.1108167587442486	not-binder
KPVISMWLSIA	HLA-B*08:01	0.10021199155598878	0.08438894818617165	not-binder
RLHMVDAIKEA	HLA-B*08:01	0.09327690582722425	0.046826545639085795	not-binder
RLNDIVGSAYY	HLA-B*08:01	0.0995509684085846	0.07356535281779857	not-binder
YFANKYSFWLT	HLA-B*08:01	0.4410100966691971	0.30234359913012776	ambiguous
GVPPRCHGRCE	HLA-B*08:01	0.01106611700815847	0.018121161414125727	not-binder
VSANSAPVSFG	HLA-B*08:01	0.18081982135772706	0.06449138942519347	not-binder
YMLFKDACNRK	HLA-B*08:01	0.02539321631193161	0.01110481207652716	not-binder
ALLNNAVATAV	HLA-B*08:01	0.25744338035583497	0.09563253773143962	not-binder
RDDMFTTASEN	HLA-B*08:01	0.00307770170038566	0.002434042349152823	not-binder
IYQLTEDIKKA	HLA-B*08:01	0.07894923444837332	0.03836181880594556	not-binder
LSNIVKTIPKV	HLA-B*08:01	0.26417029500007627	0.09768686953439726	not-binder
DDNNDPEYVMC	HLA-B*08:01	0.037889103218913076	0.03731339849298809	not-binder
SALSDPYLSFS	HLA-B*08:01	0.08212544959969818	0.06927070082440338	not-binder
SYQVSIPQSCE	HLA-B*08:01	0.0048877796740271155	0.0038523323453640676	not-binder
WELELIPVYLL	HLA-B*08:01	0.5941367655992508	0.20276122372538077	ambiguous
IAIYQRKVEAP	HLA-B*08:01	0.2763755887746811	0.07676755968305009	not-binder
MRRLVPTIVQF	HLA-B*08:01	0.3928089998662472	0.18451422818682464	not-binder
KVWEAVGIKKD	HLA-B*08:01	0.22411148585379123	0.18165170780292775	not-binder
AMVVFGQTKAK	HLA-B*08:01	0.10144146680831909	0.08543746011281778	not-binder
CQSGKGECLNY	HLA-B*08:01	0.01946640354581177	0.02724906372363386	not-binder
NMLQIPSIFTV	HLA-B*08:01	0.42566598355770113	0.0971763428384696	not-binder
FLFELVLGDVV	HLA-B*08:01	0.5303883761167526	0.3075481663288822	ambiguous
EWGKNISTTNP	HLA-B*08:01	0.006364386179484427	0.005429528941260362	not-binder
EIKVGDKVAGR	HLA-B*08:01	0.4276058316230774	0.10692416334552557	not-binder
LVPDAEAATRE	HLA-B*08:01	0.04717099331319332	0.04629270180030508	not-binder
SKSKNGKLDAE	HLA-B*08:01	0.0683754806406796	0.045324191466579074	not-binder
RPKLPPRPEAL	HLA-B*08:01	0.9873269677162171	0.008994218662520296	binder
IGAFASGNILQ	HLA-B*08:01	0.049192963913083074	0.0372650534028039	not-binder
HDYKVAAVIPS	HLA-B*08:01	0.12550827097147704	0.10618070492909486	not-binder
KISLFSNVPED	HLA-B*08:01	0.07210707366466522	0.051840671223382075	not-binder
KAVMDDHTCAV	HLA-B*08:01	0.1565004825592041	0.09618447190832073	not-binder
WAEGDNPIEDH	HLA-B*08:01	0.008936531702056527	0.00394875795979337	not-binder
PNMVNSEISNL	HLA-B*08:01	0.0822377022355795	0.05348363067798131	not-binder
AWQVPALFTLL	HLA-B*08:01	0.49252465069293977	0.17515014543345137	ambiguous
SVVFVAASKLP	HLA-B*08:01	0.4910791277885437	0.14447673835531047	ambiguous
RGIIRVHQFDK	HLA-B*08:01	0.07478974163532257	0.09126618525679263	not-binder
VRAAEEALHDL	HLA-B*08:01	0.316491462290287	0.13064088818862127	not-binder
CLDFLNVPVPA	HLA-B*08:01	0.19653504937887192	0.11866075772285951	not-binder
VLWWGANLLAA	HLA-B*08:01	0.06394370980560779	0.06011372201447652	not-binder
KYPKQAAIKAR	HLA-B*08:01	0.04886605609208346	0.03595947944746165	not-binder
ARKLLMHRKQI	HLA-B*08:01	0.1168536428362131	0.08537273765444775	not-binder
LFMSYFPQGLK	HLA-B*08:01	0.35254058465361593	0.2975942673229319	ambiguous
VSVALCKMYKE	HLA-B*08:01	0.12937453724443912	0.1675230303931622	not-binder
SSKTSKKSSGP	HLA-B*08:01	0.18826669454574585	0.053691236534677805	not-binder
GEYAIYAYEGV	HLA-B*08:01	0.07885654214769602	0.061820694397654266	not-binder
VNSSWESFKQN	HLA-B*08:01	0.08809082261286676	0.06551629748787688	not-binder
DDFSNCLYQDL	HLA-B*08:01	0.24402596801519394	0.08491990481671026	not-binder
RTRDRPLPAGR	HLA-B*08:01	0.05590927712619305	0.027456261774838623	not-binder
LRTILVAGEPL	HLA-B*08:01	0.6749028921127319	0.055933869694386865	binder
VGHPRHTEAMM	HLA-B*08:01	0.8604172706604004	0.13183326683397162	binder
EKCEMKLHGPH	HLA-B*08:01	0.05647784415632486	0.06484628058218073	not-binder
YGQCSEICGSN	HLA-B*08:01	0.0009066267492016777	0.0007264330828035652	not-binder
SKTFDALKKVG	HLA-B*08:01	0.3070215493440628	0.13949152884783775	not-binder
RSGLGGGIGQQ	HLA-B*08:01	0.04247955549508333	0.05257352197120007	not-binder
EEGFIEDFKVE	HLA-B*08:01	0.16034516505897045	0.07939434766780232	not-binder
TPRTLNAWVKV	HLA-B*08:01	0.5175131797790528	0.12393423681496044	ambiguous
KYVGTEIEFVE	HLA-B*08:01	0.062403903575614095	0.058492686366379054	not-binder
LRKAQGNERPL	HLA-B*08:01	0.4749037683010101	0.1476859118667329	ambiguous
VRVFVASCSGF	HLA-B*08:01	0.19453101232647896	0.1666486746039853	not-binder
LRDPVAYPKVQ	HLA-B*08:01	0.1961523935198784	0.14270936585020913	not-binder
NDVINMNNVGT	HLA-B*08:01	0.10740102156996727	0.08854901896052894	not-binder
TVINKLIEAGY	HLA-B*08:01	0.4393147319555283	0.18856441880119726	ambiguous
VKKLLRLVSHG	HLA-B*08:01	0.3691909059882164	0.1680795638111864	not-binder
ILAMMLFSIGT	HLA-B*08:01	0.1265587244182825	0.07387814517695729	not-binder
STGLKVYGGVN	HLA-B*08:01	0.48250685930252074	0.09151363428082215	ambiguous
PSNDQASKMAK	HLA-B*08:01	0.022624348755925894	0.012230483989900374	not-binder
GALAAEPGLDA	HLA-B*08:01	0.09236696362495422	0.06055235669725571	not-binder
VLDKNFVVIDG	HLA-B*08:01	0.19175639003515244	0.16188721327548236	not-binder
QKLHALEVFLG	HLA-B*08:01	0.07547587379813195	0.027666316697355423	not-binder
GSPYQLVLGGK	HLA-B*08:01	0.33725598007440566	0.3185166878769602	not-binder
TFAADLPGKGI	HLA-B*08:01	0.3363407373428345	0.17598157781139548	not-binder
LADLGYQEKEI	HLA-B*08:01	0.24703835397958757	0.21697351537041448	not-binder
FKELEALEKHG	HLA-B*08:01	0.16791013032197952	0.07800746591104533	not-binder
QQLRQLIQLNT	HLA-B*08:01	0.09924956113100052	0.06196864617805308	not-binder
QAMSGIMMATG	HLA-B*08:01	0.03405195325613022	0.01453889475133212	not-binder
ANVFDFPDLNR	HLA-B*08:01	0.39234895557165145	0.19648711974986857	not-binder
AFEVEDALVGG	HLA-B*08:01	0.1737130530178547	0.18073664868242814	not-binder
IEATDHDAEEP	HLA-B*08:01	0.0063736020820215344	0.005341004866188722	not-binder
TDATRQLVQDM	HLA-B*08:01	0.5149201333522797	0.11384463519369807	ambiguous
GKGGPQNALCQ	HLA-B*08:01	0.0019536820691428147	0.0010476968133350082	not-binder
VYAIQVKKPLE	HLA-B*08:01	0.25380857288837433	0.10297993892521494	not-binder
ALQSSSLRASP	HLA-B*08:01	0.0759159654378891	0.04549841001077936	not-binder
SSAMVSSPVTM	HLA-B*08:01	0.6309755563735961	0.07433122684053894	binder
GRIDGFEAQVT	HLA-B*08:01	0.12157321553677321	0.11937040085125492	not-binder
FPHADAKSWFD	HLA-B*08:01	0.5319087252020835	0.27165047036865964	ambiguous
DNVQHYLDGLF	HLA-B*08:01	0.2977066606283188	0.19096260469319715	not-binder
GRLIDMLEIGK	HLA-B*08:01	0.12796481893165038	0.131527958382674	not-binder
IYFSPNTTEYS	HLA-B*08:01	0.10113504268229008	0.05275526872483952	not-binder
PAWIRVKAPTT	HLA-B*08:01	0.24899054318666458	0.1901136132374846	not-binder
QADGQEGPLGW	HLA-B*08:01	0.018017833447083832	0.020496445631133245	not-binder
ARLADVLPRLK	HLA-B*08:01	0.08939787070848979	0.12613431860346466	not-binder
ERRLGAICGTA	HLA-B*08:01	0.04673985904082656	0.03373313824972588	not-binder
GIRSLGASQSR	HLA-B*08:01	0.0252730343490839	0.04135990260520893	not-binder
CRYFYEEFAEF	HLA-B*08:01	0.12175041586160659	0.0916489828613934	not-binder
NNSFVSNQIPE	HLA-B*08:01	0.06444182433187962	0.053758516791937036	not-binder
AMRARGAQATD	HLA-B*08:01	0.29891806486994027	0.24004202870972546	not-binder
ELTKDWRTDRV	HLA-B*08:01	0.017258497295551935	0.014107397362079204	not-binder
ERDQKNTQRIL	HLA-B*08:01	0.2932046435773373	0.28577867752554825	not-binder
GRPESNPFAAR	HLA-B*08:01	0.1346131468657404	0.11537026523628827	not-binder
KALDNAISQIE	HLA-B*08:01	0.071694166213274	0.03727972518635512	not-binder
DPAVIADMKRF	HLA-B*08:01	0.5468429744243621	0.1953927356262413	ambiguous
GEESKINAMDT	HLA-B*08:01	0.0651610683184117	0.06317555056880073	not-binder
AHEDIIPLDEL	HLA-B*08:01	0.26582164131104946	0.3048304378053927	not-binder
AVGSLLLIALL	HLA-B*08:01	0.16207582652568817	0.08796997258309969	not-binder
EVLKKMKKTAE	HLA-B*08:01	0.7632821023464202	0.15922680823543442	binder
VCEVTGVGGAF	HLA-B*08:01	0.39331018924713135	0.13658687194478733	not-binder
ASLSLAVIDRI	HLA-B*08:01	0.12298865392804145	0.12091968436022947	not-binder
EAAKRDHRKIG	HLA-B*08:01	0.19133900851011276	0.19972089775272878	not-binder
LKKHGATVLTA	HLA-B*08:01	0.6981112778186798	0.1778210805302688	binder
TILDEETLKAW	HLA-B*08:01	0.16453026747331023	0.19756637806714217	not-binder
SKKNVGETVRL	HLA-B*08:01	0.16373468823730947	0.13560665216449208	not-binder
SVVKALILNRT	HLA-B*08:01	0.48221543729305266	0.1495271633240498	ambiguous
VKNIQEVEVSH	HLA-B*08:01	0.07563276300206781	0.055606447177352254	not-binder
GYQSSDLDGCR	HLA-B*08:01	0.0022487747250124813	0.002049269304442505	not-binder
TLNKSISSFSK	HLA-B*08:01	0.2133801370859146	0.1946006565156772	not-binder
VNELVRAALAG	HLA-B*08:01	0.3719001680612564	0.11888907559690635	not-binder
FINGLKKASVE	HLA-B*08:01	0.751483428478241	0.1342025809508062	binder
NTHWGIVCPSE	HLA-B*08:01	0.04763501100242138	0.040946914152379756	not-binder
GACPIHRRSFQ	HLA-B*08:01	0.0735783897805959	0.10252326769706847	not-binder
TDINLQQYFAI	HLA-B*08:01	0.10252190893515944	0.11437206787348907	not-binder
VSQEDMQAMVQ	HLA-B*08:01	0.041669344156980516	0.0404753331685491	not-binder
TEQGDCSKFKG	HLA-B*08:01	0.003972856304608285	0.0036399774170660306	not-binder
WADLLVLSGNV	HLA-B*08:01	0.25409155488014223	0.14959922251742896	not-binder
DRTERKDFPSL	HLA-B*08:01	0.7729566931724549	0.15726392481799545	binder
EVLRKGSLRLR	HLA-B*08:01	0.26291665583848955	0.20188187174234737	not-binder
GDAFSMSPALE	HLA-B*08:01	0.020395127963274716	0.01599914197188601	not-binder
IVYAVSRIVEV	HLA-B*08:01	0.6942203044891357	0.21447877624519615	binder
FSGAYVPLSCR	HLA-B*08:01	0.08798982854932547	0.06786677210088461	not-binder
GNSSNSNISIG	HLA-B*08:01	0.011256690381560474	0.01424657767140216	not-binder
HPKIIDAMKSQ	HLA-B*08:01	0.5365740537643433	0.12668688315996102	ambiguous
DLTKLVKKSAE	HLA-B*08:01	0.6279711604118348	0.1431494713381646	binder
WDLTQVFADFA	HLA-B*08:01	0.0993217583745718	0.07751661781653178	not-binder
PNKKKTSFQYK	HLA-B*08:01	0.3039156723767519	0.21490420507148894	not-binder
SQFVTLNSSGD	HLA-B*08:01	0.04293128587305546	0.0450970217213076	not-binder
VPAFPQQPGAQ	HLA-B*08:01	0.08869148176163436	0.10333505488134691	not-binder
WARLRLASSQL	HLA-B*08:01	0.9765237092971801	0.017484046482686266	binder
WPAGLAPAYMH	HLA-B*08:01	0.4527783066034317	0.18353720252997757	ambiguous
WKGTQLGDAGT	HLA-B*08:01	0.01953896339982748	0.019261932524504453	not-binder
PLSNEKLKVYP	HLA-B*08:01	0.3689328908920288	0.1497748194273396	not-binder
DGKSYDNACQI	HLA-B*08:01	0.054713092371821405	0.04541136768895178	not-binder
SQRQRELSHFT	HLA-B*08:01	0.21348378732800483	0.20381198400475858	not-binder
QIISVLFAVIV	HLA-B*08:01	0.07668260335922242	0.0891513852938165	not-binder
KELENPEILNK	HLA-B*08:01	0.5311259105801582	0.37125823947871756	ambiguous
SKASQPDHIYM	HLA-B*08:01	0.14380462020635604	0.08789882063891524	not-binder
FRGANPKAFDG	HLA-B*08:01	0.12887853085994722	0.133249131185358	not-binder
RSRAPGSIGAG	HLA-B*08:01	0.035433472413569686	0.03681313897332083	not-binder
KMIEEVYSFCE	HLA-B*08:01	0.045211777277290824	0.02865522944802227	not-binder
EALYEDALNIV	HLA-B*08:01	0.2073681801557541	0.08015863472586802	not-binder
RTGRAGKSGLA	HLA-B*08:01	0.02783958138898015	0.01724975975578653	not-binder
LIEFYKHESCG	HLA-B*08:01	0.05663648620247841	0.04293222071134092	not-binder
IFTSESVSEGH	HLA-B*08:01	0.024742092192173003	0.02039153581137583	not-binder
SDIPCTDYYFF	HLA-B*08:01	0.12817992083728313	0.11531462183171294	not-binder
ERIRSFCSEVV	HLA-B*08:01	0.06344691351987422	0.08856182929782823	not-binder
HQRLPDYKAGR	HLA-B*08:01	0.1824048820650205	0.17878387280805838	not-binder
DDHEGGPVEGP	HLA-B*08:01	0.014494804749119794	0.020854837831430714	not-binder
LDEADGIRHIL	HLA-B*08:01	0.7270031929016113	0.27100518864106665	binder
VKVITHGPDRV	HLA-B*08:01	0.070905707962811	0.050478567329996345	not-binder
RASDLATRTRA	HLA-B*08:01	0.022310058120638132	0.012977874745338323	not-binder
YSYIQTPILEF	HLA-B*08:01	0.4750847280025482	0.11737311346489872	ambiguous
DFETLAVHVGE	HLA-B*08:01	0.7007468461990356	0.06879543140486238	binder
ESAISKATLRN	HLA-B*08:01	0.13427965939044953	0.11484035514289988	not-binder
KLMRACVPSSN	HLA-B*08:01	0.06213192939758301	0.027888329832088263	not-binder
VLEPINADDEA	HLA-B*08:01	0.08187471404671669	0.040278811442609565	not-binder
WIASTDYSGEL	HLA-B*08:01	0.44862310141324996	0.25082799881267803	ambiguous
TVMKGLPLAYN	HLA-B*08:01	0.34051406383514404	0.15295204836938858	not-binder
LAGSPAPSGHP	HLA-B*08:01	0.11912408471107483	0.11063928945491328	not-binder
[truncated: 1,366 more rows]
