# Supplementary material for: Peptidome Surveillance Across Evolving SARS-CoV-2 Lineages Reveals HLA Binding Conservation in Nucleocapsid Among Variants With Most Potential for T-Cell Epitope Loss in Spike
Source: Front Immunol. 2022 Jun 23;13:918928. doi: 10.3389/fimmu.2022.918928 (PMC9260595; doi:10.3389/fimmu.2022.918928)
Supplement: Supplementary file 3 [file DataSheet_3.zip › rnn_results/HLA-B14_02_predictionsRNN.csv]

peptide	allele	prediction	prediction_std	classification
AAERRGPL	HLA-B*14:02	0.20565092656761408	0.16366967512128983	not-binder
AAFEAEVLHTVL	HLA-B*14:02	0.03229550907853991	0.03494886639402903	not-binder
AAGPPISEGK	HLA-B*14:02	0.0007334396583246417	0.0004819370246626993	not-binder
AAKNLANTI	HLA-B*14:02	0.002051664510508999	0.0011475250078223876	not-binder
AAPATRAAL	HLA-B*14:02	0.3848334439098835	0.34092983709157276	ambiguous
AAPAYSRAL	HLA-B*14:02	0.32868761867284774	0.2933848334419137	not-binder
AAPEGVPL	HLA-B*14:02	0.010677108843810856	0.009979796819191407	not-binder
AAPSAAREL	HLA-B*14:02	0.09738311385735869	0.16105807243538273	not-binder
ADRERKVAL	HLA-B*14:02	0.7212617993354797	0.17700352373666678	binder
AEFQHLVL	HLA-B*14:02	0.36355465799570086	0.20393491424252053	not-binder
AELERNVAL	HLA-B*14:02	0.9190328121185303	0.065484664378488	binder
AEQRGENALKD	HLA-B*14:02	0.0006893583580676932	0.0010840866859648372	not-binder
AEVLHTVL	HLA-B*14:02	0.6245313823223114	0.21997396517343645	binder
AFEAEVLHTVL	HLA-B*14:02	0.020065502310171724	0.023582949783955108	not-binder
AGAGIALNDH	HLA-B*14:02	0.00019815560754068428	0.0003106175720788435	not-binder
AGIDRYPRKVTA	HLA-B*14:02	0.025253322336357086	0.04406190441996702	not-binder
AHFPHQVL	HLA-B*14:02	0.9658137321472168	0.03751074560200408	binder
AIPMIHAVL	HLA-B*14:02	0.08232737514190376	0.08088183560805914	not-binder
AIQVVRSAL	HLA-B*14:02	0.1872210018336773	0.21268905508224098	not-binder
ALDPEISSGEGL	HLA-B*14:02	0.010051274017314427	0.012827546410003974	not-binder
ALDPEISSGEGLR	HLA-B*14:02	0.003177272895118222	0.0022074883260797887	not-binder
ALEEQLQQIRAE	HLA-B*14:02	0.004488498438149691	0.006865734682957715	not-binder
APAYQRFHAL	HLA-B*14:02	0.8398195385932923	0.1808496898792059	binder
APFQHSPL	HLA-B*14:02	0.8556787967681885	0.05892886413486182	binder
APLRDPALRQLL	HLA-B*14:02	0.022883672267198563	0.02184392203554527	not-binder
AQLAHAVL	HLA-B*14:02	0.41174120604991915	0.24857683596398802	ambiguous
AQNVGTTHDL	HLA-B*14:02	0.15964577520499007	0.28313217497589205	not-binder
AQYEDIAQK	HLA-B*14:02	0.0004524638225120725	0.0002761405073262064	not-binder
AQYEDIAQKS	HLA-B*14:02	0.01561901038949145	0.029737089491074807	not-binder
ARFSARSSL	HLA-B*14:02	0.9929052352905273	0.0017843173063427722	binder
ARFSGNLLV	HLA-B*14:02	0.5555274665355683	0.20083757852806014	ambiguous
ARLDHKFDL	HLA-B*14:02	0.854222047328949	0.11437572785411004	binder
ARLQTALLV	HLA-B*14:02	0.15830653198063374	0.14321811376697455	not-binder
ARVGSRAAL	HLA-B*14:02	0.970375406742096	0.013390744146576568	binder
ARYAVRRSL	HLA-B*14:02	0.9924785256385803	0.005391902045070558	binder
ARYQGREL	HLA-B*14:02	0.6208652317523956	0.2100035703130806	binder
AVHYDRSGRSL	HLA-B*14:02	0.00902686093468219	0.011435445609993627	not-binder
AVITRAPVL	HLA-B*14:02	0.4897253442555666	0.3121743132900824	ambiguous
AVSSDTLVAA	HLA-B*14:02	0.0006936663543456234	0.0010385250226425484	not-binder
CMRLHLQL	HLA-B*14:02	0.10567236156202853	0.1502682223444245	not-binder
CQVEHTSL	HLA-B*14:02	0.4261233568191528	0.36314907107812916	ambiguous
CRLEIRSSL	HLA-B*14:02	0.9828800797462464	0.01175290943664653	binder
CRYSKGLVL	HLA-B*14:02	0.9764957904815674	0.012707970489690098	binder
DAFERIDSF	HLA-B*14:02	0.9742379665374756	0.030660274582435528	binder
DAISRRAIWDL	HLA-B*14:02	0.5211419403553009	0.3854201197241086	ambiguous
DALCRITAL	HLA-B*14:02	0.9820537567138672	0.024974698491075063	binder
DALVHARL	HLA-B*14:02	0.8000860691070557	0.17808362541632092	binder
DALVHFAL	HLA-B*14:02	0.9120537161827087	0.09125732597499697	binder
DAPLRDPALRQLL	HLA-B*14:02	0.028369371077860705	0.05356591823704528	not-binder
DAQSRPTSL	HLA-B*14:02	0.9940847873687744	0.007079894250472409	binder
DAVERHAL	HLA-B*14:02	0.9966618776321411	0.0022146118818514604	binder
DAVKREAAL	HLA-B*14:02	0.9870985746383667	0.00951492401397098	binder
DAVTHARF	HLA-B*14:02	0.5173371464014054	0.2600603393135846	ambiguous
DAYALNHTL	HLA-B*14:02	0.9799790024757385	0.016338593152179795	binder
DAYVRRMAA	HLA-B*14:02	0.9634311437606812	0.06476254316365213	binder
DDARRLTVM	HLA-B*14:02	0.9177333950996399	0.08666153024534734	binder
DDMQHQVL	HLA-B*14:02	0.7531252592802048	0.2664639524637374	binder
DEAIRAVL	HLA-B*14:02	0.9856550097465515	0.015819115134798962	binder
DEATRLMAL	HLA-B*14:02	0.9923072338104248	0.007848965645076488	binder
DEFVKSVL	HLA-B*14:02	0.9786664247512817	0.007058055667921362	binder
DEGRHLTL	HLA-B*14:02	0.9114545226097107	0.1033572774105777	binder
DEINHQSL	HLA-B*14:02	0.7324486792087554	0.23856785323750712	binder
DEKLRLQQL	HLA-B*14:02	0.9557572126388549	0.03761838158983592	binder
DELERITKL	HLA-B*14:02	0.9110743165016174	0.03556234402592474	binder
DELIRSIEL	HLA-B*14:02	0.9859407782554627	0.01386376801019885	binder
DELKRSVAL	HLA-B*14:02	0.9960963368415833	0.002968469458650881	binder
DELLRIVSI	HLA-B*14:02	0.9871995687484741	0.005499016503849009	binder
DELLRVTDL	HLA-B*14:02	0.8790377020835877	0.05723033177389201	binder
DELNHASI	HLA-B*14:02	0.2933878511190414	0.1381012821982661	not-binder
DELRRAGSL	HLA-B*14:02	0.938839340209961	0.023146959960605458	binder
DEQERCITI	HLA-B*14:02	0.3519416391849518	0.19427809914925365	not-binder
DEQVRLYKL	HLA-B*14:02	0.6328897200524807	0.323087589520991	ambiguous
DESIHLQL	HLA-B*14:02	0.5505290023982525	0.31573433412355806	ambiguous
DEVERVITI	HLA-B*14:02	0.9241937041282654	0.060252857241200705	binder
DEVGHLAL	HLA-B*14:02	0.8420743107795715	0.14565235595670029	binder
DEVIHGIF	HLA-B*14:02	0.2217068538069725	0.19371084822276863	not-binder
DEVKRGVL	HLA-B*14:02	0.8318536639213562	0.0159006180617215	binder
DEYEKLQVL	HLA-B*14:02	0.9638782501220703	0.04575686499785872	binder
DEYVRGLHAQL	HLA-B*14:02	0.35909645780920985	0.2770759075785919	not-binder
DGFLHETL	HLA-B*14:02	0.9526203274726868	0.04440091275926061	binder
DGFLRCLSL	HLA-B*14:02	0.9826913952827454	0.017599696153383512	binder
DGFQHGEL	HLA-B*14:02	0.5982656717300415	0.2895090503318159	ambiguous
DGFRHQAL	HLA-B*14:02	0.9966800570487976	0.0015042599715919113	binder
DGVKRTTPL	HLA-B*14:02	0.9445239663124084	0.06148907835186059	binder
DGVPREGL	HLA-B*14:02	0.26840018592774867	0.29364256519143817	not-binder
DGYRHEML	HLA-B*14:02	0.8598801016807556	0.22226439615762486	binder
DGYRRILNL	HLA-B*14:02	0.9904160976409913	0.00526314326677471	binder
DGYVRIHYF	HLA-B*14:02	0.9644270658493042	0.023122404624194185	binder
DHFIRTLSL	HLA-B*14:02	0.9991857290267945	0.0006732961014093495	binder
DHFSRPVGL	HLA-B*14:02	0.9869417071342468	0.02464660406800248	binder
DHIQRIMTL	HLA-B*14:02	0.9984072685241699	0.0022769911097058992	binder
DHIRRQTSL	HLA-B*14:02	0.9987969994544983	0.0013266573584218954	binder
DHISHFIL	HLA-B*14:02	0.9864645004272461	0.015691547535459743	binder
DHLKRVKDL	HLA-B*14:02	0.8698018848896026	0.24471590936556056	binder
DHMLRGMPLSL	HLA-B*14:02	0.9862177968025208	0.005824320726045454	binder
DHWVHVLV	HLA-B*14:02	0.9835505247116089	0.008686729997635688	binder
DHYQRILQL	HLA-B*14:02	0.9987883806228638	0.0012330188384179186	binder
DIKRALGI	HLA-B*14:02	0.25960627272725106	0.15453109013599842	not-binder
DIRVLRIG	HLA-B*14:02	0.002060626551974565	0.0021959106647403887	not-binder
DKLIRISAL	HLA-B*14:02	0.9939164638519287	0.0036216343777795996	binder
DKLKREIEL	HLA-B*14:02	0.9796617984771728	0.015546583307217149	binder
DKMTHRIL	HLA-B*14:02	0.981319785118103	0.005034733938229783	binder
DLEERKNSL	HLA-B*14:02	0.6931801408529281	0.28126059101599005	binder
DLYTRFDTL	HLA-B*14:02	0.9852969884872437	0.013578297561604086	binder
DLYTRTTNL	HLA-B*14:02	0.9956411600112915	0.002279738132221275	binder
DMLERAVSV	HLA-B*14:02	0.9784600377082825	0.011745072659441965	binder
DMLVKVNAL	HLA-B*14:02	0.9864997148513794	0.010797542050780363	binder
DMYLKLVQL	HLA-B*14:02	0.994311535358429	0.002631203567869635	binder
DMYSHYVL	HLA-B*14:02	0.9408576488494873	0.07680803771222498	binder
DNLLRLKEL	HLA-B*14:02	0.8477817296981811	0.16651253461255364	binder
DNVAHSSL	HLA-B*14:02	0.8571430802345276	0.12627143133284052	binder
DNVERADAL	HLA-B*14:02	0.8488645076751709	0.13747352015813752	binder
DNVTHAHL	HLA-B*14:02	0.5734619922935963	0.42014943821122713	ambiguous
DNYVRTSEI	HLA-B*14:02	0.9772448182106018	0.015457885764241822	binder
DPFNPFELTNH	HLA-B*14:02	0.0006099354228354059	0.0007022934699475535	not-binder
DPRHGRYLTV	HLA-B*14:02	0.47470163702964785	0.33382201930572264	ambiguous
DPVVHSAL	HLA-B*14:02	0.9621423006057739	0.02574204909824071	binder
DQARHYLL	HLA-B*14:02	0.8583155155181885	0.27314767322665423	binder
DQASRLQSL	HLA-B*14:02	0.9977665543556213	0.0023000609347204595	binder
DQAVHAEV	HLA-B*14:02	0.661380410194397	0.23106300239740607	binder
DQFLRDNL	HLA-B*14:02	0.9159022212028504	0.09519521527917754	binder
DQFLREVL	HLA-B*14:02	0.9957666277885437	0.006006463885557342	binder
DQFSRSVNVSL	HLA-B*14:02	0.8747640192508698	0.210625287761019	binder
DQFTRPVNTSAL	HLA-B*14:02	0.5526541702449321	0.31535381292847076	ambiguous
DQISHRASL	HLA-B*14:02	0.9962192893028259	0.005221909117957526	binder
DQIVRHDL	HLA-B*14:02	0.9833872556686402	0.01453530952615844	binder
DQKERDVIM	HLA-B*14:02	0.9144395351409912	0.08816542933256576	binder
DQLERKKETQRL	HLA-B*14:02	0.1470776886679232	0.1563599606266727	not-binder
DQLMRQLDL	HLA-B*14:02	0.9903047442436218	0.009670344042658832	binder
DQLRHGGL	HLA-B*14:02	0.8384960532188416	0.1474071438598384	binder
DQLVRIAKV	HLA-B*14:02	0.980348527431488	0.0057132056960718025	binder
DQMQRKLTL	HLA-B*14:02	0.9980895280838012	0.0018953584902050226	binder
DQMSRLAKL	HLA-B*14:02	0.9967135906219482	0.0034396509922890684	binder
DQSLHREL	HLA-B*14:02	0.9790597558021545	0.02315185285361413	binder
DQVARTHL	HLA-B*14:02	0.976691746711731	0.01997824356273409	binder
DQVIHSNPA	HLA-B*14:02	0.4421591117978096	0.2780102956211439	ambiguous
DQVKRYYSV	HLA-B*14:02	0.9801177024841309	0.024579299252383086	binder
DQVLHLSF	HLA-B*14:02	0.9537846684455872	0.01604101978646483	binder
DQVLRCSKI	HLA-B*14:02	0.542524729669094	0.3498282299790952	ambiguous
DQVVKTIGL	HLA-B*14:02	0.9612417936325073	0.05709395805428982	binder
DQYARIWNAL	HLA-B*14:02	0.9840792775154114	0.022841770144032377	binder
DQYMRTGEGF	HLA-B*14:02	0.94938223361969	0.06289158650316148	binder
DQYMRTGEGFL	HLA-B*14:02	0.7411858320236206	0.1744796170963008	binder
DRAFHFTAM	HLA-B*14:02	0.9961109519004822	0.001857534434395569	binder
DRAGSIVL	HLA-B*14:02	0.9671697854995728	0.028194419159050573	binder
DRAKHLEF	HLA-B*14:02	0.9961329102516174	0.0016268263636721719	binder
DRAKVILKP	HLA-B*14:02	0.5477870494127274	0.37097057164312747	ambiguous
DRALHAKL	HLA-B*14:02	0.9933868646621704	0.005082975408301474	binder
DRAPAQPAM	HLA-B*14:02	0.9865976214408875	0.008903246834072316	binder
DRARYSAF	HLA-B*14:02	0.9903675436973571	0.010856475044510927	binder
DRDTRRDVTL	HLA-B*14:02	0.9837889671325684	0.01861044936668957	binder
DRDYRREVM	HLA-B*14:02	0.9688748240470886	0.034700069324443646	binder
DRENRRISI	HLA-B*14:02	0.973614490032196	0.027208797652647772	binder
DRFDFVHDL	HLA-B*14:02	0.9838272452354431	0.025303021177544027	binder
DRFDGYIFL	HLA-B*14:02	0.9904223799705505	0.004021997492164823	binder
DRFDGYVFL	HLA-B*14:02	0.9906378269195557	0.004268344207447417	binder
DRFDRDRPL	HLA-B*14:02	0.9902254104614258	0.01187236518263783	binder
DRFEKTNEM	HLA-B*14:02	0.998660397529602	0.0005399277031975508	binder
DRFENQVDM	HLA-B*14:02	0.9621265053749084	0.05957012903011733	binder
DRFERDTRV	HLA-B*14:02	0.9793785214424133	0.01718693047100093	binder
DRFERLVEL	HLA-B*14:02	0.9996853590011596	0.00016381273424691237	binder
DRFGGALDA	HLA-B*14:02	0.8729605913162232	0.08378108983942704	binder
DRFHEMHVAL	HLA-B*14:02	0.9936819672584534	0.003507654872031095	binder
DRFHKQEEL	HLA-B*14:02	0.997596001625061	0.0009461427910041784	binder
DRFKESLTL	HLA-B*14:02	0.9980689287185669	0.0019162883740002992	binder
DRFKSHPSL	HLA-B*14:02	0.9992589116096496	0.0003599315764146497	binder
DRFKVKEV	HLA-B*14:02	0.9949510812759399	0.0031857577206156587	binder
DRFKVMKA	HLA-B*14:02	0.9891537427902222	0.013208447843714029	binder
DRFLSKMKV	HLA-B*14:02	0.9917642116546631	0.0058417431747463475	binder
DRFLSRTFL	HLA-B*14:02	0.9963195443153381	0.0014387436101191773	binder
DRFLWSQQA	HLA-B*14:02	0.9607478141784668	0.04749002508141881	binder
DRFNGVSEA	HLA-B*14:02	0.9660061001777649	0.037023905032633114	binder
DRFNHFSLTL	HLA-B*14:02	0.9968607068061829	0.0011428917275408653	binder
DRFQAEGSL	HLA-B*14:02	0.9866994261741638	0.015930379830159026	binder
DRFQAHSKL	HLA-B*14:02	0.9958744287490845	0.002733637406075626	binder
DRFRDSIL	HLA-B*14:02	0.988758897781372	0.008296698704029245	binder
DRFRSQIL	HLA-B*14:02	0.9960702657699585	0.0034332372219061736	binder
DRHIWITAA	HLA-B*14:02	0.9860285997390748	0.005912240184575065	binder
DRHMYHSL	HLA-B*14:02	0.9979281425476074	0.0010422094434489656	binder
DRHVGMAV	HLA-B*14:02	0.9860652685165405	0.008479511844251822	binder
DRIEITSL	HLA-B*14:02	0.987820816040039	0.014642858754521254	binder
DRIISVNSV	HLA-B*14:02	0.9712377429008484	0.025632590124876602	binder
DRIKARMSL	HLA-B*14:02	0.9991335988044738	0.0003417745246062985	binder
DRILREEL	HLA-B*14:02	0.9972476363182068	0.0012155162527012918	binder
DRILRPEL	HLA-B*14:02	0.9983158588409424	0.0007728925948794172	binder
DRITGRAGL	HLA-B*14:02	0.9644039034843445	0.03742040936874047	binder
DRITRYQGV	HLA-B*14:02	0.9546291470527649	0.045793899253737745	binder
DRIVSMTL	HLA-B*14:02	0.994627571105957	0.004429551701916196	binder
DRLAHEIEAL	HLA-B*14:02	0.9878061771392822	0.008832691860613338	binder
DRLDREEAF	HLA-B*14:02	0.9875296950340271	0.0014656990912898765	binder
DRLGKKVRV	HLA-B*14:02	0.9022333741188049	0.11023754582478063	binder
DRLHKVKTV	HLA-B*14:02	0.9854481816291809	0.010531167016087258	binder
DRLINSEL	HLA-B*14:02	0.9819760322570801	0.017788278776095207	binder
DRLIVGTA	HLA-B*14:02	0.9111421704292297	0.0829134759431186	binder
DRLKFFETL	HLA-B*14:02	0.9983984112739563	0.0009299076271545701	binder
DRLKPLKM	HLA-B*14:02	0.9901527881622314	0.00442998056449276	binder
DRLKPLLV	HLA-B*14:02	0.9738649487495422	0.012539038952894635	binder
DRLKSALL	HLA-B*14:02	0.9938866376876831	0.002479538909304553	binder
DRLKSLTM	HLA-B*14:02	0.9965654850006104	0.0017173384097265382	binder
DRLKVFKEV	HLA-B*14:02	0.9813602209091187	0.011641440624836798	binder
DRLLRISQL	HLA-B*14:02	0.9988519787788391	0.0005535834791264696	binder
DRLLRTMAF	HLA-B*14:02	0.9982777953147888	0.000972538369495687	binder
DRLLWARSV	HLA-B*14:02	0.9908855795860291	0.004089126645530894	binder
DRLNHLLSV	HLA-B*14:02	0.9971729040145874	0.0010284322190483343	binder
DRLNKVISEL	HLA-B*14:02	0.9956000566482544	0.004008767402871735	binder
DRLNVTEEL	HLA-B*14:02	0.9716284155845643	0.0157184070819237	binder
DRLPGPRAV	HLA-B*14:02	0.9892706513404846	0.005549909225730033	binder
DRLPKFLIV	HLA-B*14:02	0.9945281267166137	0.0036496928494952905	binder
DRLQGLSSL	HLA-B*14:02	0.997314965724945	0.001276257991363285	binder
DRLQWVTI	HLA-B*14:02	0.9827331066131592	0.017681813437447767	binder
DRLRTERDSL	HLA-B*14:02	0.9788200497627259	0.007342704807858287	binder
DRLRTLLQL	HLA-B*14:02	0.9968927264213562	0.0017010974618144217	binder
DRLRYRNVI	HLA-B*14:02	0.9852446675300598	0.011281645524469211	binder
DRLSASSL	HLA-B*14:02	0.9852183222770691	0.010544123194050263	binder
DRLTNGNSL	HLA-B*14:02	0.992796003818512	0.006486557187339637	binder
DRLYSRKI	HLA-B*14:02	0.9486903667449951	0.06107673019781772	binder
DRMFHIRA	HLA-B*14:02	0.9557275533676147	0.018837603836597716	binder
DRMFHIRAV	HLA-B*14:02	0.9970224976539612	0.000883990229098416	binder
DRMFHIRAVI	HLA-B*14:02	0.9791758537292481	0.008139433247216155	binder
DRMKIGASL	HLA-B*14:02	0.998689591884613	0.0007986668740812209	binder
DRMKTVSV	HLA-B*14:02	0.9947112441062927	0.005505310268989612	binder
DRMLRSALL	HLA-B*14:02	0.9963181018829346	0.001785731085865239	binder
DRMLRSAM	HLA-B*14:02	0.9959782838821412	0.002706710326089041	binder
DRMLRSAMRL	HLA-B*14:02	0.9937700033187866	0.0038946599543593923	binder
DRMQKEITAL	HLA-B*14:02	0.9982972860336303	0.0010089341863774137	binder
DRMTLLLRL	HLA-B*14:02	0.9964420199394226	0.0011767746923011084	binder
DRMYRSAV	HLA-B*14:02	0.9888820886611939	0.010822282202708807	binder
DRNIKKITL	HLA-B*14:02	0.9983483791351319	0.0010337771288198856	binder
DRNQPVTL	HLA-B*14:02	0.9871362447738647	0.011323388343861264	binder
DRQVVSEL	HLA-B*14:02	0.9762069463729859	0.02401272825905868	binder
DRQWKKISA	HLA-B*14:02	0.9809522271156311	0.0075270811902889674	binder
DRQYKDYKI	HLA-B*14:02	0.9309772491455078	0.05822365940681354	binder
DRRAFIITI	HLA-B*14:02	0.969790518283844	0.034122435224751904	binder
DRRDHPLP	HLA-B*14:02	0.13003923796204617	0.1604952151106703	not-binder
DRRERLRQL	HLA-B*14:02	0.9596213579177857	0.033074031220803636	binder
DRRGRPVGF	HLA-B*14:02	0.8412952125072479	0.18959342468296608	binder
DRRLRIPEL	HLA-B*14:02	0.9922308206558228	0.006077604624648592	binder
DRRSRIEAL	HLA-B*14:02	0.9924813628196716	0.005433542480772938	binder
DRSAHFSTL	HLA-B*14:02	0.996638298034668	0.0015847923669705716	binder
DRSTREVEL	HLA-B*14:02	0.9946001768112183	0.0015147544143906625	binder
DRTAIHEVM	HLA-B*14:02	0.9860268235206604	0.013276303860262408	binder
DRTAQLTSL	HLA-B*14:02	0.996126365661621	0.002830744925087642	binder
DRTGHIKL	HLA-B*14:02	0.9923693776130676	0.007560696955622947	binder
DRTMRQRAL	HLA-B*14:02	0.9949926614761353	0.003450967893576224	binder
DRTSIHEAM	HLA-B*14:02	0.983235239982605	0.014120864405906824	binder
DRTTISRAL	HLA-B*14:02	0.9934868574142456	0.006371726485200754	binder
DRVAHMEF	HLA-B*14:02	0.9835705041885376	0.02011740889250306	binder
DRVATQLVV	HLA-B*14:02	0.9669941425323486	0.024684037992650683	binder
DRVFHESI	HLA-B*14:02	0.9899705052375793	0.00677882345528847	binder
DRVGRQEL	HLA-B*14:02	0.9935167670249939	0.0019292100906183355	binder
DRVIHLLAL	HLA-B*14:02	0.9987874984741211	0.0007525780561742088	binder
DRVIKASL	HLA-B*14:02	0.9981013536453247	0.0016084839015954391	binder
DRVKMGFVM	HLA-B*14:02	0.9963894367218018	0.0025812867666799738	binder
DRVLREERA	HLA-B*14:02	0.5730829566717148	0.2576996075032186	ambiguous
DRVLRIHRI	HLA-B*14:02	0.9781487107276916	0.011745864363930644	binder
DRVQRMLEV	HLA-B*14:02	0.9844505429267884	0.010989956771314308	binder
DRVRALEL	HLA-B*14:02	0.9963323473930359	0.002771738632882608	binder
DRVRHSML	HLA-B*14:02	0.9903619408607482	0.006910514189511042	binder
DRVTRSTL	HLA-B*14:02	0.9970924854278564	0.0009191293231980144	binder
DRVVIQEM	HLA-B*14:02	0.9796287417411804	0.023575592205134065	binder
DRVVVIRF	HLA-B*14:02	0.9805892705917358	0.023331823506624737	binder
DRVYIHPF	HLA-B*14:02	0.9953325629234314	0.0011806878961036623	binder
DRVYIHPFHL	HLA-B*14:02	0.9719828844070435	0.016168650503389177	binder
DRWWHATL	HLA-B*14:02	0.9973796963691711	0.001730339064507215	binder
DRYDAPGIAL	HLA-B*14:02	0.9878890156745911	0.01881173122876883	binder
DRYDGLRRL	HLA-B*14:02	0.9910043835639953	0.009540923056313799	binder
DRYDGMVGF	HLA-B*14:02	0.8616525292396545	0.18709980185357825	binder
DRYDSFIEL	HLA-B*14:02	0.9963074445724487	0.002475555090925986	binder
DRYERLTSV	HLA-B*14:02	0.9989251613616943	0.0009188712442594957	binder
DRYGGQPLF	HLA-B*14:02	0.9619102358818055	0.02563934473681993	binder
DRYGGQPL	HLA-B*14:02	0.9509754300117492	0.04890582960510288	binder
DRYHEKLAV	HLA-B*14:02	0.991082775592804	0.009341735748292347	binder
DRYIFVSL	HLA-B*14:02	0.9985984802246094	0.0007172066800203981	binder
DRYIFVSLL	HLA-B*14:02	0.9859430432319641	0.012632516535960503	binder
DRYIQQKRL	HLA-B*14:02	0.9556686282157898	0.07379816116155277	binder
DRYLAIVHA	HLA-B*14:02	0.9736897468566894	0.024198110942368067	binder
DRYLAVVHA	HLA-B*14:02	0.9756949782371521	0.019602487215712488	binder
DRYLNIVHA	HLA-B*14:02	0.9582283735275269	0.05042177814741171	binder
DRYLPDTL	HLA-B*14:02	0.9535289883613587	0.033076325862582814	binder
DRYLQDNPA	HLA-B*14:02	0.8321375846862793	0.15205043705497454	binder
DRYLRPHAF	HLA-B*14:02	0.9991185903549195	0.0002941154933957726	binder
DRYMRLKEEL	HLA-B*14:02	0.9961803913116455	0.0018898797594980128	binder
DRYNPENLATL	HLA-B*14:02	0.9629319906234741	0.04867999346712785	binder
DRYPGSTFM	HLA-B*14:02	0.9651472330093384	0.035023655908415656	binder
DRYPKKLVQ	HLA-B*14:02	0.6219814866781235	0.31676598004439005	ambiguous
DRYQGNQDRVL	HLA-B*14:02	0.9511287689208985	0.05829825343298289	binder
DRYRQDPQL	HLA-B*14:02	0.991409182548523	0.004588601404126116	binder
DRYSGNVTI	HLA-B*14:02	0.9902396202087402	0.009166833465938395	binder
DRYTIHSQL	HLA-B*14:02	0.9976632237434387	0.0015215702569220757	binder
DRYVAIARAL	HLA-B*14:02	0.9966153144836426	0.002861523743003388	binder
DRYYERNEL	HLA-B*14:02	0.9968410491943359	0.0021456255960754277	binder
DRYYTPTI	HLA-B*14:02	0.9883244276046753	0.0033591772529619856	binder
DSAMHLAL	HLA-B*14:02	0.7926203012466431	0.2564947829238039	binder
DSFARLDAL	HLA-B*14:02	0.9831252336502075	0.013186464242495274	binder
DSPLHKAL	HLA-B*14:02	0.7708281517028809	0.1626459442953001	binder
DSVVRRQL	HLA-B*14:02	0.8359399914741517	0.13223830651247734	binder
DSYSHIMAL	HLA-B*14:02	0.8603938341140747	0.23938247863554835	binder
DVAPKRQAL	HLA-B*14:02	0.9727436304092407	0.01740725315715177	binder
DVAYHNSL	HLA-B*14:02	0.7983908414840698	0.11827969887679335	binder
DVGVHCVL	HLA-B*14:02	0.3235254853963852	0.13660271072950556	not-binder
DVMIRKEEL	HLA-B*14:02	0.9074922919273376	0.15673347327827086	binder
DVVKRLLSL	HLA-B*14:02	0.9779455184936523	0.01881317340777852	binder
DVYRKLIEL	HLA-B*14:02	0.9884126305580139	0.0140544218696777	binder
DYLRPIAL	HLA-B*14:02	0.8221492946147919	0.19902649357890992	binder
EALVRTVAL	HLA-B*14:02	0.9929926872253418	0.00908889096723472	binder
EEANNDLENKIQ	HLA-B*14:02	0.010376448219176382	0.01360548307733856	not-binder
EEFRRLAAL	HLA-B*14:02	0.9834883570671081	0.012453453044575832	binder
EEFTHTTL	HLA-B*14:02	0.7423441231250762	0.1894388798209174	binder
EEQLQQIRAE	HLA-B*14:02	0.0026306133542675523	0.0027883237163004167	not-binder
EESNYELEGKIK	HLA-B*14:02	0.0067426326218992475	0.00433856618230091	not-binder
EEWERHEAL	HLA-B*14:02	0.9618465304374695	0.041328192929743504	binder
EGFDRSTSL	HLA-B*14:02	0.9875773668289185	0.005462417048552669	binder
EGVNDNEEGFFSAR	HLA-B*14:02	0.0009122286006459035	0.0007657500107646313	not-binder
ELFLRRISL	HLA-B*14:02	0.948246431350708	0.05820686518160959	binder
ELSRSVNEFL	HLA-B*14:02	0.0004947536363033578	0.00038860864586752285	not-binder
ENATHTQL	HLA-B*14:02	0.5077520534396172	0.26923256474747176	ambiguous
ENIMRLSSL	HLA-B*14:02	0.9935266971588135	0.0053657560779170384	binder
ENRVLHQEL	HLA-B*14:02	0.6192473439499736	0.32851478556585983	ambiguous
ENSLHRAL	HLA-B*14:02	0.8859535694122315	0.08641988811710455	binder
ENVAHNAL	HLA-B*14:02	0.5648869544267654	0.242766715713469	ambiguous
ENYDRGYSSL	HLA-B*14:02	0.9434423446655273	0.03314302229860112	binder
EPATHNAL	HLA-B*14:02	0.8019500285387039	0.28486458024718564	binder
EQMERLEAL	HLA-B*14:02	0.9973796010017395	0.0013499133417224736	binder
EQTTHPEL	HLA-B*14:02	0.5599133804440498	0.3630087699219635	ambiguous
EQTYHAKL	HLA-B*14:02	0.7146401181817055	0.33003654225595985	binder
EQVLHKQL	HLA-B*14:02	0.8207405209541321	0.18521145347702309	binder
EQYEHASI	HLA-B*14:02	0.7414418071508407	0.29210238794620835	binder
EQYIRRLAA	HLA-B*14:02	0.9815578579902648	0.011212076598906759	binder
EQYLRIISH	HLA-B*14:02	0.8375670433044433	0.22929487436030063	binder
ERFARNSTL	HLA-B*14:02	0.9985698103904724	0.0012771785837699078	binder
ERFDGMLLA	HLA-B*14:02	0.728636734187603	0.33986787996156065	binder
ERFDGMLLAM	HLA-B*14:02	0.9356531739234925	0.0802424654866276	binder
ERFEKTFQL	HLA-B*14:02	0.9993950128555298	0.00020352256760858265	binder
ERFHHVTVL	HLA-B*14:02	0.9985096454620361	0.0007020460470667898	binder
ERFKNKITV	HLA-B*14:02	0.9958039045333862	0.003141340801927818	binder
ERFNVPVSL	HLA-B*14:02	0.9978487372398377	0.001976950947963308	binder
ERFPTHAKL	HLA-B*14:02	0.9947922348976135	0.0049590638772978365	binder
ERFSHVAM	HLA-B*14:02	0.996948778629303	0.0012055071991615908	binder
ERHWRIFSL	HLA-B*14:02	0.9986719012260437	0.0009499510866217612	binder
ERIDHIKL	HLA-B*14:02	0.9889317274093627	0.009544414188502933	binder
ERIKRLEEL	HLA-B*14:02	0.9982058644294739	0.0008474093236059024	binder
ERIMKAQAL	HLA-B*14:02	0.9988097667694091	0.0005176500454854415	binder
ERIPKALEV	HLA-B*14:02	0.9503337621688843	0.03592235895373707	binder
ERISRGGSL	HLA-B*14:02	0.9952375173568726	0.0029401903191547587	binder
ERLEHPVL	HLA-B*14:02	0.9945631146430969	0.004151595491028348	binder
ERLERIFQL	HLA-B*14:02	0.9993791103363037	4.2724805617520387e-05	binder
ERLERQERL	HLA-B*14:02	0.9883989095687866	0.0073735068334328455	binder
ERLGQFMTL	HLA-B*14:02	0.9863820910453797	0.012961657068372807	binder
ERLKREAQL	HLA-B*14:02	0.9931312203407288	0.007983818382392711	binder
ERLLTYNSL	HLA-B*14:02	0.9948988914489746	0.0037891972431980305	binder
ERLNRLETL	HLA-B*14:02	0.998411750793457	0.0006343212332766658	binder
ERLPEHCKL	HLA-B*14:02	0.912705945968628	0.028821594131055103	binder
ERLQRFQNL	HLA-B*14:02	0.9967362880706787	0.0019560959451672202	binder
ERSIHDAL	HLA-B*14:02	0.9773130774497986	0.013616496581881065	binder
ERWSKHRVV	HLA-B*14:02	0.9891307950019836	0.003018686287786621	binder
ERYAKIVEI	HLA-B*14:02	0.9975094556808471	0.0008818647215776771	binder
ERYFHHVL	HLA-B*14:02	0.997968339920044	0.0011820988798455525	binder
ERYLKFIEL	HLA-B*14:02	0.9994207382202148	0.00014704335928838802	binder
ERYRAITSA	HLA-B*14:02	0.9836843252182007	0.01562552698774992	binder
ERYSASKPL	HLA-B*14:02	0.9668314814567566	0.01988697117959938	binder
ESALRKQSL	HLA-B*14:02	0.8453787088394165	0.1694690498853181	binder
ESTLHLVL	HLA-B*14:02	0.599825531244278	0.21858703192641746	ambiguous
ESVGKGAVHDVKD	HLA-B*14:02	0.005042534216772765	0.0045201711585364955	not-binder
EVYAHAVL	HLA-B*14:02	0.5772416368126869	0.3545145319643219	ambiguous
FEAEVLHTVL	HLA-B*14:02	0.38194782212376593	0.33607096909848366	ambiguous
FEAIHHEL	HLA-B*14:02	0.7711805626749992	0.346927491180013	binder
FEFVHALL	HLA-B*14:02	0.5312050640583038	0.22290654685773645	ambiguous
FEMATRAAL	HLA-B*14:02	0.8879367470741272	0.18142136513282883	binder
FQRQRVDAL	HLA-B*14:02	0.9775459051132203	0.0176461683608733	binder
FQTIHKTI	HLA-B*14:02	0.5553431451320648	0.21843893017267008	ambiguous
FQVKRQVL	HLA-B*14:02	0.9859771847724914	0.01207244756237703	binder
FRHDRSLEL	HLA-B*14:02	0.9917755126953125	0.010409317040764058	binder
FRLPRKEKL	HLA-B*14:02	0.8967562437057495	0.08537406945845302	binder
FRQIHKVL	HLA-B*14:02	0.9490306854248047	0.05298271227613696	binder
FRSGSSRVL	HLA-B*14:02	0.9382564783096313	0.06484846764260647	binder
FRVLHTAL	HLA-B*14:02	0.9949854493141175	0.0029458765535085927	binder
FRVPTANVS	HLA-B*14:02	0.25830917432904243	0.19450531365192633	not-binder
FRYFRMPEL	HLA-B*14:02	0.9969517111778259	0.002965769098125898	binder
FRYHGLSSL	HLA-B*14:02	0.9932015180587769	0.005229542968647281	binder
FRYLMGERL	HLA-B*14:02	0.9466405272483825	0.04305680393264002	binder
FRYQGHVGA	HLA-B*14:02	0.9088515877723694	0.0861914256166262	binder
FRYQGYIGA	HLA-B*14:02	0.9322295188903809	0.027104241464448148	binder
GAVHDVKDVLDS	HLA-B*14:02	0.002570374414790422	0.00260405302930001	not-binder
GEGLKRSAL	HLA-B*14:02	0.29718445241451263	0.2152706317569722	not-binder
GELFLRRISL	HLA-B*14:02	0.4025261842645705	0.3895957018578741	ambiguous
GGGDAAPLHSVL	HLA-B*14:02	0.023740702727809548	0.02957460444188427	not-binder
GGGGDAAPLHSVL	HLA-B*14:02	0.03662262661382556	0.04347231340229835	not-binder
GGGGGGLGSGGSIR	HLA-B*14:02	0.013794201915152371	0.01309234488624257	not-binder
GGGGLGSGGSIR	HLA-B*14:02	0.004201561352238059	0.0038887590396839483	not-binder
GIDRYPRKVTA	HLA-B*14:02	0.0005328023064066656	0.0003138025129525358	not-binder
GLEFAHMAL	HLA-B*14:02	0.013912907475605607	0.015408403531406725	not-binder
GQLHPAAPGGLA	HLA-B*14:02	0.0009058674047992099	0.0010479141347178216	not-binder
GQPMVHGAL	HLA-B*14:02	0.05348225319758058	0.0401156098794126	not-binder
GQWKKGFVL	HLA-B*14:02	0.8126881718635559	0.12302770561618268	binder
GRAFRTVTL	HLA-B*14:02	0.9892961502075195	0.010765268684995723	binder
GRFGSRDAL	HLA-B*14:02	0.7396666437387467	0.30705938906962804	binder
GRLGRSESL	HLA-B*14:02	0.9764835715293885	0.008421392182024257	binder
GRLVRAQAL	HLA-B*14:02	0.9875577688217163	0.010634401987217464	binder
GRVAPRSGL	HLA-B*14:02	0.6108826339244843	0.18481273132230758	binder
GRYNPRRSL	HLA-B*14:02	0.9714257717132568	0.025740047687055644	binder
GSGSGWSSSRGPY	HLA-B*14:02	0.007348157145315781	0.006706028080938971	not-binder
GSVDSFERSNSL	HLA-B*14:02	0.03672538780374453	0.04206302987802784	not-binder
GVWTYDDATKTF	HLA-B*14:02	0.009610876988153905	0.008446543094381136	not-binder
HAAEYGAEALE	HLA-B*14:02	0.00044297590502537785	0.0003438385389401566	not-binder
HAALRCESL	HLA-B*14:02	0.9338544607162476	0.09628201499514132	binder
HDKYERLVKL	HLA-B*14:02	0.1915539873763919	0.2603657564453363	not-binder
HEIAHAVL	HLA-B*14:02	0.6447228908538818	0.2614865169420507	binder
HELQRFYSL	HLA-B*14:02	0.9900352358818054	0.011362830727016982	binder
HETLHQSL	HLA-B*14:02	0.8600437760353088	0.13433871856516894	binder
HGIIHRDL	HLA-B*14:02	0.30372692123055456	0.3038291031221404	not-binder
HGIVHRAL	HLA-B*14:02	0.9709074258804321	0.01600326829453134	binder
HGIVHSDL	HLA-B*14:02	0.4021036259829998	0.3241298088905713	ambiguous
HGLIHNVL	HLA-B*14:02	0.7737824708223343	0.28426330120639637	binder
HGYERYNAM	HLA-B*14:02	0.9585952043533326	0.05753096282338843	binder
HHFQRGDGAAL	HLA-B*14:02	0.8292966961860657	0.1691332276403082	binder
HLPETKFSEL	HLA-B*14:02	0.31920226514339445	0.1094023181356995	not-binder
HMVVHRDL	HLA-B*14:02	0.2667011648416519	0.2640266262980785	not-binder
HPAGHLVL	HLA-B*14:02	0.8971164584159851	0.09723821073049013	binder
HPGSHTVL	HLA-B*14:02	0.871415090560913	0.08202956917351616	binder
HPGTHTVL	HLA-B*14:02	0.8957807660102844	0.06398908234565646	binder
HPNVHFVL	HLA-B*14:02	0.9557745695114136	0.03328253541516492	binder
HPVPHAAL	HLA-B*14:02	0.9113138437271118	0.10593169349879916	binder
HQFSRDASV	HLA-B*14:02	0.935819149017334	0.0426237038534059	binder
HQIIHTGL	HLA-B*14:02	0.9206241369247437	0.09302646891865524	binder
HQVTRAVL	HLA-B*14:02	0.9888648509979248	0.01409317220586491	binder
HRAFHLAL	HLA-B*14:02	0.992656695842743	0.0035701026115845494	binder
HRAVGHFEL	HLA-B*14:02	0.9840252876281739	0.008397217495399394	binder
HRAVREVL	HLA-B*14:02	0.9891550898551941	0.006362003102670104	binder
HRFGGLVL	HLA-B*14:02	0.8949412345886231	0.10996524321332941	binder
HRFIVNTL	HLA-B*14:02	0.9913360118865967	0.00854391016734124	binder
HRFYFENAL	HLA-B*14:02	0.9909117937088012	0.005513857355203919	binder
HRGHHTFL	HLA-B*14:02	0.876250958442688	0.11463446738142122	binder
HRLHHVSSL	HLA-B*14:02	0.9976294040679932	0.0008345602704938859	binder
HRLPHVLLL	HLA-B*14:02	0.9936519622802734	0.005244996692776586	binder
HRLTDRLQV	HLA-B*14:02	0.8242758393287659	0.10235409006098099	binder
HRMNREEIL	HLA-B*14:02	0.9687427759170533	0.026591040748272256	binder
HRQVRKYVM	HLA-B*14:02	0.9901173710823059	0.005845623936026685	binder
HRVIHRDI	HLA-B*14:02	0.6685240864753723	0.23619448095417156	binder
HRVLHNSL	HLA-B*14:02	0.9934504508972168	0.0034967491939503063	binder
HRWVNYESM	HLA-B*14:02	0.9801422119140625	0.0221091984425034	binder
HRYEREEAF	HLA-B*14:02	0.9915315866470337	0.007511736547865603	binder
HRYYGKSL	HLA-B*14:02	0.9807276487350464	0.01644718758405089	binder
HSVLHRAL	HLA-B*14:02	0.904816722869873	0.08702566046048214	binder
HSVVHALL	HLA-B*14:02	0.3218021422624588	0.2334945885895173	not-binder
HTSDRALHAKL	HLA-B*14:02	0.002217075234511867	0.002621763166657071	not-binder
HVFHHSVL	HLA-B*14:02	0.7603362977504731	0.2166289533988913	binder
HVVIHQSL	HLA-B*14:02	0.7086611390113831	0.12173914795049477	binder
HYDRSGRSL	HLA-B*14:02	0.8669263482093811	0.13506474220629922	binder
IAPTGHSL	HLA-B*14:02	0.19883394688367845	0.18165079711942606	not-binder
IAYIRDLAL	HLA-B*14:02	0.9630040526390076	0.06221108855097685	binder
IDYQRNVPA	HLA-B*14:02	0.41061410028487444	0.2950869871057266	ambiguous
IEFQREAL	HLA-B*14:02	0.8803245067596436	0.14057012753910328	binder
IEFSRLTSL	HLA-B*14:02	0.9513609409332275	0.06628071841517265	binder
IEIIHEEL	HLA-B*14:02	0.024819145677611232	0.021008232105601612	not-binder
IEISRNEAL	HLA-B*14:02	0.46578378677368165	0.24867985715989518	ambiguous
IEYEKKQTL	HLA-B*14:02	0.5512763649225235	0.3626338484822333	ambiguous
IEYLAHWLYH	HLA-B*14:02	0.0002884641788114095	0.00020477296253922623	not-binder
IGTTHVTL	HLA-B*14:02	0.18009279631078243	0.21713582115679303	not-binder
IGVVHLVL	HLA-B*14:02	0.12895803237333894	0.16808842468643315	not-binder
IGYARNPSL	HLA-B*14:02	0.8918245911598206	0.18291761007512733	binder
IHAKRVTIM	HLA-B*14:02	0.919074547290802	0.08350179845179287	binder
IKYNRKISA	HLA-B*14:02	0.5289441019296646	0.2860131615299653	ambiguous
ILTTHTTL	HLA-B*14:02	0.026283460762351753	0.025226961216541267	not-binder
IPHIHKSL	HLA-B*14:02	0.9662158370018006	0.031209388094926446	binder
IPLAKRVAL	HLA-B*14:02	0.9640082478523254	0.04337156495555012	binder
IPMIHAVL	HLA-B*14:02	0.9090840339660644	0.11242304283594033	binder
IPYARDAVI	HLA-B*14:02	0.9094241499900818	0.04106372466407591	binder
IQAIHSTI	HLA-B*14:02	0.3352175191044807	0.20434766831108794	not-binder
IQAVRRSL	HLA-B*14:02	0.9701701521873474	0.020675175640473296	binder
IQILHQVL	HLA-B*14:02	0.8103311777114868	0.16642512794749525	binder
IQQKRTVAF	HLA-B*14:02	0.9171890377998352	0.11385443794357608	binder
IQSIRMGM	HLA-B*14:02	0.40077272728085517	0.230673954897933	ambiguous
IQVVREEL	HLA-B*14:02	0.5436530351638794	0.3225072402705283	ambiguous
IREPRTTAL	HLA-B*14:02	0.9896139621734619	0.008846529757501895	binder
IRFGGRKEI	HLA-B*14:02	0.7413779973983765	0.26505853406143215	binder
IRHERNVIL	HLA-B*14:02	0.9906688809394837	0.005015371881027098	binder
IRKERPISL	HLA-B*14:02	0.9953877449035644	0.0029834635324519306	binder
IRLDKKLSV	HLA-B*14:02	0.9184288859367371	0.07133802283093772	binder
IRLTGGEPLI	HLA-B*14:02	0.10254588639363646	0.12155162498579894	not-binder
IRMEHVKIV	HLA-B*14:02	0.8814829468727112	0.07648579560691135	binder
IRMEREALL	HLA-B*14:02	0.9849781394004822	0.007099191585822462	binder
IRNHHVASL	HLA-B*14:02	0.995267653465271	0.001821117502451377	binder
IRNIGKTL	HLA-B*14:02	0.8858340978622437	0.08765624393454831	binder
IRQKALKL	HLA-B*14:02	0.7809713363647461	0.14275056196055236	binder
IRVIAHTQM	HLA-B*14:02	0.9006797552108765	0.10347361168004073	binder
IRVLGRKEL	HLA-B*14:02	0.6512933239340782	0.2865615028297213	binder
IRYDTVLAL	HLA-B*14:02	0.9305311918258667	0.09551369262621918	binder
IRYERDNNFL	HLA-B*14:02	0.8411511301994323	0.2041570214523446	binder
IRYPDSHQL	HLA-B*14:02	0.9766961336135864	0.017297270236222198	binder
IRYSGQYREL	HLA-B*14:02	0.9107276678085328	0.09842191388347024	binder
IRYVTPRAL	HLA-B*14:02	0.9904397606849671	0.004632669066889911	binder
ISPSRTEAL	HLA-B*14:02	0.41232101172208785	0.2238893258532797	ambiguous
ISPTGHSL	HLA-B*14:02	0.07692854516208172	0.06647419333033085	not-binder
KALDPEISSGEGLR	HLA-B*14:02	0.0035158133076038213	0.004553292575668891	not-binder
KAPAPRPSL	HLA-B*14:02	0.19248242685571312	0.2251251955124514	not-binder
KAPSAARSL	HLA-B*14:02	0.17511100079864264	0.2603805390255978	not-binder
KEAIHSQL	HLA-B*14:02	0.11083269361406564	0.08415465565434165	not-binder
KLQNNSLLP	HLA-B*14:02	4.7508702118648215e-05	3.88144489792305e-05	not-binder
KRFSGTVRL	HLA-B*14:02	0.9202938079833984	0.05941541971011481	binder
KRINWRTVL	HLA-B*14:02	0.9415216684341431	0.02753956939780781	binder
KRYAGALRA	HLA-B*14:02	0.3890614826232195	0.22717646789469534	ambiguous
KRYDREFLL	HLA-B*14:02	0.7016554020345211	0.3436044835571127	binder
LAAARLAAA	HLA-B*14:02	0.46929197311401366	0.3292291832420928	ambiguous
LAALRLQSL	HLA-B*14:02	0.8753946185111999	0.20431861709479332	binder
LAPTDVKEL	HLA-B*14:02	0.013301464309915901	0.016225505170373265	not-binder
LATLHTAL	HLA-B*14:02	0.8032450973987579	0.20469952027281815	binder
LAVLHTVL	HLA-B*14:02	0.8213006496429444	0.07610394049357949	binder
LDATHQQL	HLA-B*14:02	0.37623976841568946	0.23523367249777707	not-binder
LDLQRTLSL	HLA-B*14:02	0.840694534778595	0.17507173253981367	binder
LDVIHEVL	HLA-B*14:02	0.2966104283928871	0.31518417555876616	not-binder
LEAQHRSL	HLA-B*14:02	0.8109089136123657	0.15259401958726607	binder
LEAVHDLL	HLA-B*14:02	0.05207677417201921	0.07471247206020168	not-binder
LEAVHDVL	HLA-B*14:02	0.2698870230466127	0.24678045054832892	not-binder
LEDALQQAKED	HLA-B*14:02	0.00026605828970787114	0.00020344417429998078	not-binder
LEETHKAL	HLA-B*14:02	0.3248566288501024	0.2944300713731012	not-binder
LEFLRDEEL	HLA-B*14:02	0.1224430276080966	0.09631952804384403	not-binder
LEGRHAEL	HLA-B*14:02	0.2392061911523342	0.22186461567320925	not-binder
LERERAAQL	HLA-B*14:02	0.7046454548835754	0.16479070738066665	binder
LETGHRAL	HLA-B*14:02	0.8403560757637024	0.08450108961710436	binder
LEYERQLVL	HLA-B*14:02	0.9274019122123718	0.07203211392058646	binder
LKPPHPHHRAL	HLA-B*14:02	0.02100459111388773	0.026676460443553332	not-binder
LNVLHSEL	HLA-B*14:02	0.3302975371479988	0.26438843567910875	not-binder
LPAEHGVL	HLA-B*14:02	0.6473307371139526	0.21912513486292381	binder
LPASHMEL	HLA-B*14:02	0.7643652379512786	0.2338185807344043	binder
LPHNRMQAL	HLA-B*14:02	0.9834924936294556	0.020820778735709124	binder
LPNIHPEL	HLA-B*14:02	0.840878427028656	0.10947992295121634	binder
LPWKRIVAV	HLA-B*14:02	0.9544785737991333	0.07479285192794359	binder
LQAERRAL	HLA-B*14:02	0.9075046420097351	0.10626103189587331	binder
LQALHDAL	HLA-B*14:02	0.35296736657619476	0.22424359917590828	not-binder
LQAQRENL	HLA-B*14:02	0.35666177682578565	0.3155756562627564	ambiguous
LQASHSEL	HLA-B*14:02	0.42378393225371835	0.23953269309523675	ambiguous
LQAVRQAL	HLA-B*14:02	0.9766307473182678	0.020661179905673694	binder
LQIDNARLA	HLA-B*14:02	0.006890897508856142	0.012334933285495373	not-binder
LQLWNGLL	HLA-B*14:02	0.003781314444495365	0.005529062262892621	not-binder
LQNAHGEL	HLA-B*14:02	0.1959513984620571	0.2642793337130616	not-binder
LQNEHRVL	HLA-B*14:02	0.9544885277748107	0.03748652288537276	binder
LQRIHAEI	HLA-B*14:02	0.29311160147190096	0.1612142280688673	not-binder
LQSRHVAL	HLA-B*14:02	0.9665295839309692	0.026405078857374576	binder
LQVAHEEI	HLA-B*14:02	0.002310834650415927	0.0028999016429856216	not-binder
LQVLHRKL	HLA-B*14:02	0.3082811076194048	0.3670579530402631	not-binder
LQYNRAQVL	HLA-B*14:02	0.9822041392326355	0.016119501189456997	binder
LQYTRKAEF	HLA-B*14:02	0.6191845178604126	0.18049717157916112	binder
LRDDRVLPL	HLA-B*14:02	0.9681204080581665	0.013109026312367726	binder
LRELEREVL	HLA-B*14:02	0.6532497823238372	0.13217593828728427	binder
LRFDGALNV	HLA-B*14:02	0.8128683805465698	0.07427065937814695	binder
LRFDKEVAL	HLA-B*14:02	0.9955679655075074	0.002175761550895084	binder
LRFGNPLLV	HLA-B*14:02	0.6745962977409363	0.15911220447772795	binder
LRFKKPQSL	HLA-B*14:02	0.987310528755188	0.02098835386907338	binder
LRFLFENKL	HLA-B*14:02	0.9103584289550781	0.06420712898789883	binder
LRFLHENQL	HLA-B*14:02	0.9792641639709473	0.012062897147239484	binder
LRFPHHSQL	HLA-B*14:02	0.9944911122322082	0.003541703319755124	binder
LRFQSSAV	HLA-B*14:02	0.8913397789001465	0.047021773526024914	binder
LRHLGLTR	HLA-B*14:02	0.0003199696395313367	0.00020574777805765698	not-binder
LRHLGRTL	HLA-B*14:02	0.7582105159759521	0.27563952210289655	binder
LRHLQTITL	HLA-B*14:02	0.9866313695907593	0.004516100506067609	binder
LRIERESAL	HLA-B*14:02	0.9954082012176514	0.001927907853535066	binder
LRLEHTKL	HLA-B*14:02	0.9422999620437622	0.05764882511613897	binder
LRLPGRKL	HLA-B*14:02	0.6351609468460083	0.2963263241245613	ambiguous
LRLPRRESL	HLA-B*14:02	0.9795384168624878	0.016089908627839034	binder
LRPGVRHPL	HLA-B*14:02	0.8432054638862609	0.11676727590963669	binder
LRQHIAEL	HLA-B*14:02	0.9551033973693848	0.01598157763935696	binder
LRRLREQVL	HLA-B*14:02	0.7677640438079834	0.20558245893223726	binder
LRTMHHLL	HLA-B*14:02	0.9186284303665161	0.06327813595831015	binder
LRVEHEKL	HLA-B*14:02	0.8837993264198303	0.0839340927429637	binder
LRYAAVRTL	HLA-B*14:02	0.9902541518211365	0.00684673587706005	binder
LRYADRVKEL	HLA-B*14:02	0.8517059445381164	0.13071179649636866	binder
LRYDHQQRL	HLA-B*14:02	0.9519015550613403	0.06288936575986506	binder
LRYDHQSRL	HLA-B*14:02	0.9704474449157715	0.028760462997169167	binder
LRYDHQSRLTA	HLA-B*14:02	0.8199197113513946	0.19996254455694426	binder
LRYGGNLSL	HLA-B*14:02	0.933917760848999	0.08709592387962291	binder
LRYLKQSKV	HLA-B*14:02	0.9376153111457824	0.03004292426661045	binder
LSSPATLNSR	HLA-B*14:02	0.0003066642565499933	0.0002520202167059374	not-binder
LSYLRVNVL	HLA-B*14:02	0.926374888420105	0.04778949152100774	binder
LTEENRVLHQEL	HLA-B*14:02	0.003455636912258342	0.006175327050197565	not-binder
MAAQRQRAL	HLA-B*14:02	0.9130045890808105	0.14207479553101715	binder
MEAEHNTL	HLA-B*14:02	0.5284731298685074	0.2675203097618195	ambiguous
MEALHLHL	HLA-B*14:02	0.5980776198208332	0.29009583459844684	ambiguous
MEALHYML	HLA-B*14:02	0.6608332604169845	0.3188868358451494	binder
MEAVRVNPL	HLA-B*14:02	0.9223296761512756	0.0630036354027048	binder
MEFERQAEI	HLA-B*14:02	0.5568346083164215	0.2584391278883714	ambiguous
MELERIVSA	HLA-B*14:02	0.8675555229187012	0.09270581412562359	binder
MELERVKAL	HLA-B*14:02	0.979832899570465	0.01178633325432733	binder
MELQGERAI	HLA-B*14:02	0.022066631400957704	0.026990107331161355	not-binder
MENIHSEM	HLA-B*14:02	0.5100897505879403	0.32071640231861026	ambiguous
MEQLRGEAL	HLA-B*14:02	0.885925006866455	0.14549867472551525	binder
MERERKVSM	HLA-B*14:02	0.8662915706634522	0.17980702662810102	binder
MEVVHKEL	HLA-B*14:02	0.3995093822479248	0.2524379286452527	ambiguous
MEYLRFREL	HLA-B*14:02	0.9893833756446838	0.011843828533241823	binder
MGFSRDQAL	HLA-B*14:02	0.7927200078964234	0.1942854854527404	binder
MGYEREQVI	HLA-B*14:02	0.5892155349254609	0.2343569397402706	ambiguous
MGYLRIADL	HLA-B*14:02	0.8859596610069275	0.11173367994614117	binder
MKMTHSEL	HLA-B*14:02	0.9409956812858582	0.05326699936599289	binder
MNGIHSEL	HLA-B*14:02	0.3050857275724411	0.2833571128633031	not-binder
MPTVHYEF	HLA-B*14:02	0.7627445042133332	0.18854088532271526	binder
MQAPGRGPL	HLA-B*14:02	0.6842465460300445	0.20645582207310517	binder
MQIKHELL	HLA-B*14:02	0.619003176689148	0.2595376074311883	ambiguous
MRFDGLLGF	HLA-B*14:02	0.8814967274665833	0.12582187244476	binder
MRFDGRLGF	HLA-B*14:02	0.9470977902412414	0.05714642077038831	binder
MRFLAATFL	HLA-B*14:02	0.9550368189811707	0.04356064301542498	binder
MRFLIKGSV	HLA-B*14:02	0.9739497661590576	0.013439159365476254	binder
MRHKLKTAF	HLA-B*14:02	0.989124846458435	0.0075788179149913724	binder
MRHLISSL	HLA-B*14:02	0.9898900151252746	0.008574223989170515	binder
MRHVVSHAL	HLA-B*14:02	0.9975394010543823	0.0018537953904896706	binder
MRKIREIVL	HLA-B*14:02	0.9857840538024902	0.019842618789746864	binder
MRKVPRVSL	HLA-B*14:02	0.9974649310111999	0.0012895359865271753	binder
MRLEQRDSL	HLA-B*14:02	0.9944837689399719	0.0031892742601373884	binder
MRLGGRLVL	HLA-B*14:02	0.9928638577461243	0.00489733605039273	binder
MRLGPRTAA	HLA-B*14:02	0.960016393661499	0.017836253244333064	binder
MRLGPRTAAL	HLA-B*14:02	0.9949599146842957	0.0029697713266858094	binder
MRLSLPLLL	HLA-B*14:02	0.9669708728790283	0.041077229357937096	binder
MRLSRELQL	HLA-B*14:02	0.9934538960456848	0.004411547604742581	binder
MRLTPRAL	HLA-B*14:02	0.9933568239212036	0.002440125848328111	binder
MRMVLNESL	HLA-B*14:02	0.9916043996810913	0.0041533417759690135	binder
MRQKAVSL	HLA-B*14:02	0.9955968737602234	0.0027171513024297042	binder
MRSLKRAAL	HLA-B*14:02	0.9888097405433655	0.013061031623858346	binder
MRTVKRETL	HLA-B*14:02	0.9884043216705323	0.011746169609345613	binder
MRVSNRSLL	HLA-B*14:02	0.9819479346275329	0.019744770335892038	binder
MRYAVNVAL	HLA-B*14:02	0.9893402099609375	0.013107539074050592	binder
MRYLGKVL	HLA-B*14:02	0.9711575269699096	0.021663130126387795	binder
MRYLLKVQF	HLA-B*14:02	0.990420126914978	0.005221271317867047	binder
MRYLLPSVV	HLA-B*14:02	0.9408665895462036	0.05924457691278912	binder
MRYNLQSAL	HLA-B*14:02	0.9944181323051453	0.001548584378075968	binder
MRYVASYLL	HLA-B*14:02	0.9860576391220093	0.014949062719233696	binder
MSARHMAL	HLA-B*14:02	0.8445127844810486	0.10581427311891947	binder
NAAPGVDL	HLA-B*14:02	0.07570067532360554	0.060657974561302834	not-binder
NAFRRFSSL	HLA-B*14:02	0.9949262499809265	0.004000653874520904	binder
NALAHHVL	HLA-B*14:02	0.9482845425605774	0.05387866105509691	binder
NALMRLNQI	HLA-B*14:02	0.8857831001281739	0.055530249019978634	binder
NAPWAVTSL	HLA-B*14:02	0.4424118995666504	0.18604970627810002	ambiguous
NAVLHKVL	HLA-B*14:02	0.9470423817634582	0.021497074046548353	binder
NDGTHMAL	HLA-B*14:02	0.5242480531334877	0.4011800374150213	ambiguous
NEATRQVAL	HLA-B*14:02	0.9872826099395752	0.015627316287517925	binder
NEFLRSGL	HLA-B*14:02	0.6196135640144348	0.20354883326909565	binder
NELERLSNL	HLA-B*14:02	0.40379202365875244	0.2690310953043196	ambiguous
NELERNITI	HLA-B*14:02	0.4906987726688385	0.1443360822494296	ambiguous
NELQRKDAL	HLA-B*14:02	0.7425990343093872	0.10567503619725388	binder
NELVRISSM	HLA-B*14:02	0.948357343673706	0.03170387537919758	binder
NELVRTKTL	HLA-B*14:02	0.8631822109222412	0.1204481753691666	binder
NERLHSEL	HLA-B*14:02	0.8223006725311279	0.13430832249890404	binder
NESTRSVL	HLA-B*14:02	0.9233831763267517	0.053951474922122565	binder
NETYHLTL	HLA-B*14:02	0.5713623136281967	0.2855287669111373	ambiguous
NEVLHQEL	HLA-B*14:02	0.6906612873077392	0.19444943885619267	binder
NEVQRTML	HLA-B*14:02	0.7859178781509399	0.18814413922871775	binder
NEVVRSDL	HLA-B*14:02	0.39286265671253207	0.2618706342411251	ambiguous
NGAARLTAL	HLA-B*14:02	0.9865337610244751	0.005874598807393886	binder
NGFMHHVL	HLA-B*14:02	0.9725552082061768	0.015023555888316985	binder
NGQPIHAEL	HLA-B*14:02	0.28386993855237963	0.3324790871812231	not-binder
NGSLHQEL	HLA-B*14:02	0.20221975967288017	0.2859245968094098	not-binder
NHFDRSVVL	HLA-B*14:02	0.9871433973312378	0.022902125516819215	binder
NHTTHMSL	HLA-B*14:02	0.8895114421844482	0.20909659762791966	binder
NKYERELML	HLA-B*14:02	0.9469550013542175	0.0705527181428741	binder
NMTVHSAL	HLA-B*14:02	0.831166124343872	0.10138417442148125	binder
NNMQRQLAL	HLA-B*14:02	0.9943210482597351	0.004874648221506739	binder
NPHDRVVAL	HLA-B*14:02	0.986086118221283	0.012222331338637631	binder
NPHKRISAF	HLA-B*14:02	0.854743218421936	0.2592002097088789	binder
NPNLRKNVL	HLA-B*14:02	0.9445356011390686	0.053135396714117225	binder
NPQLRSVAL	HLA-B*14:02	0.9909764289855957	0.009034077003631198	binder
NQAERRAVL	HLA-B*14:02	0.9902000188827514	0.013280905838850894	binder
NQFQRDNARSSL	HLA-B*14:02	0.7198296755552291	0.27552914000398193	binder
NQIERCNSL	HLA-B*14:02	0.9813884019851684	0.022978968567086477	binder
NQIIHRDL	HLA-B*14:02	0.7833187699317932	0.33477055110854814	binder
NQIIRHNEL	HLA-B*14:02	0.9928945660591125	0.010402167234179213	binder
NQISDRAAL	HLA-B*14:02	0.9206759572029114	0.11316750286364677	binder
NQIVHRDI	HLA-B*14:02	0.47159937396645546	0.2634422017574171	ambiguous
NQLIRTSGV	HLA-B*14:02	0.7757434904575348	0.18136102338947324	binder
NQLKRIAKM	HLA-B*14:02	0.9497609376907349	0.07943857180470235	binder
NQLLKPTL	HLA-B*14:02	0.9321480751037597	0.07074422490210526	binder
NQLTHTDL	HLA-B*14:02	0.6454885259270668	0.2878513716113124	binder
NQRHRDLEL	HLA-B*14:02	0.9585200548171997	0.0324983586724004	binder
NQTPHLLL	HLA-B*14:02	0.6828621240332723	0.3594005322597881	binder
NQTVHRLL	HLA-B*14:02	0.885336172580719	0.16405599575849222	binder
NQVAHLEL	HLA-B*14:02	0.7577779769897461	0.19872530255702353	binder
NQVIHWEI	HLA-B*14:02	0.6074191555380821	0.3271638220649358	ambiguous
NQVVREAIL	HLA-B*14:02	0.929119884967804	0.09627630455812572	binder
NQYIAEMVRHAL	HLA-B*14:02	0.4160242110490799	0.30111569310694253	ambiguous
NRALRTDL	HLA-B*14:02	0.8535244703292847	0.1715868062969115	binder
NRANRAVAI	HLA-B*14:02	0.9901992440223694	0.0042306178175870795	binder
NRAPSLTL	HLA-B*14:02	0.9855088591575623	0.005154738570438207	binder
NRAVVGVVA	HLA-B*14:02	0.7904830157756806	0.22384548059182396	binder
NRAVVGVV	HLA-B*14:02	0.540118733048439	0.3632722795731882	ambiguous
NREARNYTL	HLA-B*14:02	0.9854089736938476	0.012745274267003523	binder
NREVPREAL	HLA-B*14:02	0.7772158324718476	0.2720186765735566	binder
NRFDAVQSA	HLA-B*14:02	0.9785023212432862	0.01845653477705527	binder
NRFEKRINV	HLA-B*14:02	0.995053517818451	0.0026898046374905864	binder
NRFGGGPAV	HLA-B*14:02	0.959076178073883	0.06328458553897252	binder
NRFKLVNSA	HLA-B*14:02	0.9754485249519348	0.027471819536434617	binder
NRFLGPKNSRRAL	HLA-B*14:02	0.3980025738477707	0.3522873454990047	ambiguous
NRFLHMHEL	HLA-B*14:02	0.9976348519325257	0.002131911152394895	binder
NRFNYPFEL	HLA-B*14:02	0.9966386675834655	0.001804678391084976	binder
NRFPWPKVL	HLA-B*14:02	0.9959016919136048	0.003558339425875238	binder
NRFSPKASL	HLA-B*14:02	0.9972613453865051	0.0015887259567576033	binder
NRFTHVLTA	HLA-B*14:02	0.9903136849403381	0.007908746845753344	binder
NRFVGILMA	HLA-B*14:02	0.9327951312065125	0.047870412152611494	binder
NRFVGILM	HLA-B*14:02	0.9503432869911194	0.05924594334002434	binder
NRFVRTVL	HLA-B*14:02	0.9978814601898194	0.0016173467507168632	binder
NRHAVVMEL	HLA-B*14:02	0.9948206782341004	0.005543064234949326	binder
NRHLFKDKV	HLA-B*14:02	0.6318904086947441	0.3592497566186932	ambiguous
NRHLHFTL	HLA-B*14:02	0.9973296284675598	0.0019251716455075817	binder
NRHLRDEGL	HLA-B*14:02	0.9699861407279968	0.011543007851549493	binder
NRHPNFLVV	HLA-B*14:02	0.9557659864425659	0.04185018879564422	binder
NRHYYSITI	HLA-B*14:02	0.9871713519096375	0.007769651340412461	binder
NRIHHKLVL	HLA-B*14:02	0.9941565990447998	0.0035955461145340487	binder
NRIIHRDL	HLA-B*14:02	0.9573421716690064	0.0456315898720849	binder
NRIKGIPKL	HLA-B*14:02	0.9766688227653504	0.03117993764691181	binder
NRIRVRQDL	HLA-B*14:02	0.9266784429550171	0.07413806623027461	binder
NRISHHKIL	HLA-B*14:02	0.9692374706268311	0.034738128779580664	binder
NRIVHISV	HLA-B*14:02	0.9915442347526551	0.007749180304686929	binder
NRIVIRGL	HLA-B*14:02	0.9831807136535644	0.01139082678996407	binder
NRIYRMIKL	HLA-B*14:02	0.996657931804657	0.002083440461627309	binder
NRKEGLRL	HLA-B*14:02	0.7656104199588298	0.36572177327264815	binder
NRLAMATAL	HLA-B*14:02	0.9838733434677124	0.019828410013216922	binder
NRLDAELQL	HLA-B*14:02	0.9322877168655396	0.024327755999580526	binder
NRLDYHISV	HLA-B*14:02	0.9935436964035034	0.004729928071989415	binder
NRLENDGATAL	HLA-B*14:02	0.8165568113327026	0.1258204838143611	binder
NRLETPMEL	HLA-B*14:02	0.9758899211883545	0.01837288535332651	binder
NRLHDRIVF	HLA-B*14:02	0.985776710510254	0.010142077319709912	binder
NRLIGQIV	HLA-B*14:02	0.5967772156000137	0.26427835435138564	ambiguous
NRLIPTEL	HLA-B*14:02	0.9631500601768493	0.016325918233874664	binder
NRLISQIV	HLA-B*14:02	0.7523900210857392	0.20511982160175682	binder
NRLKVGLQV	HLA-B*14:02	0.9564967036247254	0.027703421474970586	binder
NRLLKQREEL	HLA-B*14:02	0.9557121753692627	0.04359267125721704	binder
NRLLQRKQM	HLA-B*14:02	0.8687544345855713	0.12695910114636397	binder
NRLMGRTL	HLA-B*14:02	0.9510662078857421	0.06841330796597764	binder
NRLPKPVLL	HLA-B*14:02	0.9950053691864014	0.003951629698614102	binder
NRLPLVVSF	HLA-B*14:02	0.9861504077911377	0.020060067573877863	binder
NRLPRSVTT	HLA-B*14:02	0.8792284011840821	0.0932254697893622	binder
NRLQAVEAL	HLA-B*14:02	0.989354944229126	0.011567598302355878	binder
NRLQWVQL	HLA-B*14:02	0.9852325916290283	0.006197488949775645	binder
NRLSVSSL	HLA-B*14:02	0.979939877986908	0.02071056811293035	binder
NRLTHRLL	HLA-B*14:02	0.9783849477767944	0.015572355680071237	binder
NRLTKIEGL	HLA-B*14:02	0.9896600842475891	0.004381811182617992	binder
NRLTWIVV	HLA-B*14:02	0.930232846736908	0.052469226918508464	binder
NRMADAIIL	HLA-B*14:02	0.9489173650741577	0.02842859601870585	binder
NRMIKSEL	HLA-B*14:02	0.9920913338661194	0.0037750023561084894	binder
NRMLAQQAV	HLA-B*14:02	0.9694287538528442	0.03373581904992981	binder
NRMTHKLL	HLA-B*14:02	0.9314681887626648	0.0753749537053571	binder
NRNPRNLEL	HLA-B*14:02	0.9956030368804931	0.0028903163472751136	binder
NRQDRYVFL	HLA-B*14:02	0.9936656951904297	0.005828115400189278	binder
NRRLKKYAL	HLA-B*14:02	0.9861735582351685	0.008929733704954989	binder
NRRYHPAL	HLA-B*14:02	0.9852465391159058	0.006131204198235083	binder
NRSIHRVF	HLA-B*14:02	0.9823956847190857	0.012500794074724502	binder
NRTMVQLGI	HLA-B*14:02	0.7422636449337006	0.2268701658462229	binder
NRVIHRDL	HLA-B*14:02	0.8990834355354309	0.09048642059399693	binder
NRVKTEAL	HLA-B*14:02	0.9820416092872619	0.025951506884274715	binder
NRVLHQEL	HLA-B*14:02	0.9847498416900635	0.010335325275548545	binder
NRVLRISQL	HLA-B*14:02	0.9973211646080017	0.001951785086283615	binder
NRVNFRGSL	HLA-B*14:02	0.9836238980293274	0.01976754079746495	binder
NRVPRSGKPAEL	HLA-B*14:02	0.4057220034301281	0.38527230881352775	ambiguous
NRVQNMAL	HLA-B*14:02	0.9853968858718872	0.0069699449584503725	binder
NRVQRDSVI	HLA-B*14:02	0.9315590023994446	0.06938833912035883	binder
NRVRPLVL	HLA-B*14:02	0.993961501121521	0.0043501004560877405	binder
NRYDGIYKV	HLA-B*14:02	0.9786818623542786	0.021939589272646606	binder
NRYDGIYKVV	HLA-B*14:02	0.9077233672142029	0.10227511100095292	binder
NRYDGQVAVF	HLA-B*14:02	0.9645296812057496	0.0399313034007463	binder
NRYDGQVAV	HLA-B*14:02	0.9613534927368164	0.030599100257120274	binder
NRYDKKIDSL	HLA-B*14:02	0.9953799486160279	0.003550955838040829	binder
NRYDKKYSW	HLA-B*14:02	0.8339467644691467	0.12634354015715732	binder
NRYEDALVL	HLA-B*14:02	0.9610468149185181	0.029101888442114376	binder
NRYERAIYA	HLA-B*14:02	0.9904986381530761	0.005578082641751846	binder
NRYGQLTIL	HLA-B*14:02	0.9793878436088562	0.018107746865419914	binder
NRYHVPVVV	HLA-B*14:02	0.9604253053665162	0.06519570806786604	binder
NRYHVPVVVV	HLA-B*14:02	0.8630727410316468	0.1593995598519004	binder
NRYIANTV	HLA-B*14:02	0.9198034644126892	0.08473162859754459	binder
NRYIHILMI	HLA-B*14:02	0.9410179495811463	0.06850142730325584	binder
NRYIPTAAA	HLA-B*14:02	0.9695518136024475	0.015230681608474529	binder
NRYLYFSST	HLA-B*14:02	0.940777575969696	0.029529292808964085	binder
NRYMNHMQSL	HLA-B*14:02	0.994306766986847	0.0027496882941501198	binder
NRYPASSL	HLA-B*14:02	0.9854820251464844	0.01082552821136719	binder
NRYPASSLVV	HLA-B*14:02	0.9033164978027344	0.11057315483249065	binder
NRYPNIEL	HLA-B*14:02	0.9875921845436096	0.010172173579593121	binder
NRYQGGFLI	HLA-B*14:02	0.9293794870376587	0.05748891760850377	binder
NRYSTVSL	HLA-B*14:02	0.9934621453285217	0.0014238347203952948	binder
NRYVGRTF	HLA-B*14:02	0.982218599319458	0.011646887158230633	binder
NRYVKPGL	HLA-B*14:02	0.990690803527832	0.00347790916909165	binder
NTLKRVSSL	HLA-B*14:02	0.9717224955558776	0.01899326008521268	binder
NVAQHTSL	HLA-B*14:02	0.7081924915313721	0.2326579330711008	binder
NVATHSTL	HLA-B*14:02	0.5106637492775917	0.2666178594315933	ambiguous
NVEIDPEIQ	HLA-B*14:02	0.003781424312182935	0.004152434025319251	not-binder
NVIEGPVFRPGSKT	HLA-B*14:02	0.0007466838857908443	0.0006561366580631873	not-binder
NVKVDPEIQ	HLA-B*14:02	0.0012664708687225358	0.0011590785663228834	not-binder
NVTNHGAL	HLA-B*14:02	0.050174125225748864	0.07330065373587313	not-binder
QDLRRTNSL	HLA-B*14:02	0.8416296064853668	0.2191265371494593	binder
QDNRALRGQSL	HLA-B*14:02	0.047140898369252685	0.05943450228401724	not-binder
QDYKRMNML	HLA-B*14:02	0.3705133467912674	0.3492252633200829	ambiguous
QEAVRNQSL	HLA-B*14:02	0.8930595517158508	0.06537516338661262	binder
QEYERRAQL	HLA-B*14:02	0.9136732697486878	0.04950893176587606	binder
QEYQRESML	HLA-B*14:02	0.48485606014728544	0.1421522105229934	ambiguous
QGVVHRDL	HLA-B*14:02	0.023427963972790167	0.020164757955590498	not-binder
QLFQRPNAL	HLA-B*14:02	0.7234012901782989	0.24829786366089643	binder
QLFQRTNAL	HLA-B*14:02	0.9102739334106446	0.08408451395679328	binder
QNILALRSI	HLA-B*14:02	0.1531368834665045	0.18993342372107835	not-binder
QNLERGTAV	HLA-B*14:02	0.4356911886949092	0.35868281021896564	ambiguous
QQAVRQNGL	HLA-B*14:02	0.8033644199371338	0.14800785428779414	binder
QQLQRIAQL	HLA-B*14:02	0.9703778147697448	0.024283845073230358	binder
QQQARTAAL	HLA-B*14:02	0.9787375688552856	0.020539628134492456	binder
QQQQRNLSL	HLA-B*14:02	0.9760923862457276	0.025021753293539048	binder
QQVVRIAL	HLA-B*14:02	0.9849815726280212	0.00998383834348064	binder
QQYQRRLAA	HLA-B*14:02	0.9501515030860901	0.02101111149262904	binder
QRFEGTTSL	HLA-B*14:02	0.9881776928901672	0.012521238202626952	binder
QRFHFASAL	HLA-B*14:02	0.9928926467895508	0.002960477780240902	binder
QRIIRNAL	HLA-B*14:02	0.9926172733306885	0.0052296167438543595	binder
QRLEKHELIEF	HLA-B*14:02	0.6911642968654632	0.17331806296630575	binder
QRLKFRLNL	HLA-B*14:02	0.9648661732673645	0.03201875403218477	binder
QRLQRLERL	HLA-B*14:02	0.9572639226913452	0.022503477525636664	binder
QRLSSHPVL	HLA-B*14:02	0.9724462866783142	0.02483869203204667	binder
QRLVRVLQI	HLA-B*14:02	0.9450977444648743	0.03458803333274046	binder
QRVPEREAL	HLA-B*14:02	0.8683804035186767	0.05429039442940742	binder
QRYDHYSVL	HLA-B*14:02	0.9929144978523254	0.006196019594849961	binder
QRYNSFISL	HLA-B*14:02	0.9838711142539978	0.015538431426408483	binder
RDVVHSTL	HLA-B*14:02	0.4161191895604134	0.30782775041927873	ambiguous
RFTEKGPLL	HLA-B*14:02	0.004110968997702002	0.00661666524505843	not-binder
RNVSTGDVNVE	HLA-B*14:02	0.00017912874245666898	0.00019010141510013818	not-binder
RPFERTITM	HLA-B*14:02	0.9936975836753845	0.006055881826221311	binder
RPKHPIKHQGLP	HLA-B*14:02	0.0002558352269261377	0.0002687070198960678	not-binder
RPTARINSI	HLA-B*14:02	0.6565757483243942	0.2639015951992228	binder
RPTVHQTL	HLA-B*14:02	0.71880142390728	0.31094393675773596	binder
RPYVHKIL	HLA-B*14:02	0.9049745559692383	0.06742269546110678	binder
RQVTGVTRV	HLA-B*14:02	0.03553733235457912	0.04785866171105806	not-binder
RRFHFSQSL	HLA-B*14:02	0.9810605406761169	0.015787246368830467	binder
RTLSPRGSL	HLA-B*14:02	0.0886386163707357	0.11905791803881338	not-binder
RVEYHFLSPYVSPK	HLA-B*14:02	0.0002895290446758736	0.0003415388995932433	not-binder
RVTDRYFRIQEV	HLA-B*14:02	8.558230056223692e-05	6.305452698368241e-05	not-binder
RVYIHPFHL	HLA-B*14:02	0.12845846647396683	0.22342093763436469	not-binder
SAPVGVTAL	HLA-B*14:02	0.192126502096653	0.2530715960517298	not-binder
SAYQRYYSL	HLA-B*14:02	0.9864187836647034	0.021490403651502395	binder
SDLLLHSAL	HLA-B*14:02	0.5319982022047043	0.19708283917057054	ambiguous
SEFGRNYSL	HLA-B*14:02	0.9173451781272888	0.08264846751559637	binder
SETASDLLLHSAL	HLA-B*14:02	0.0037272070185281336	0.002561432979902832	not-binder
SEYMRLRQL	HLA-B*14:02	0.8825920462608338	0.07805758404579946	binder
SFEDAKEAL	HLA-B*14:02	0.18296984024345875	0.23765468002982557	not-binder
SFSKAFGQ	HLA-B*14:02	3.09386387016275e-05	1.834129898434615e-05	not-binder
SGTLGHPGSL	HLA-B*14:02	0.013015789189375937	0.010965749445396694	not-binder
SGYVRGQTL	HLA-B*14:02	0.9516311764717102	0.0598243581688433	binder
SIPEKNRPL	HLA-B*14:02	0.2203711065929383	0.27541452596512483	not-binder
SIPGGYNAL	HLA-B*14:02	0.04577188221737742	0.06736110946051264	not-binder
SIPYKREESL	HLA-B*14:02	0.045890818373300134	0.055422318782190276	not-binder
SISGPGVDKEPFN	HLA-B*14:02	0.0010043266961474728	0.001651874083011051	not-binder
SLVNLGGSK	HLA-B*14:02	0.00034536278253654017	0.0002523817094052352	not-binder
SLVNLGGSKSISIS	HLA-B*14:02	0.008071439852938057	0.007701556166028884	not-binder
SMPRINHGVL	HLA-B*14:02	0.011164882476441563	0.009611242562300979	not-binder
SPAGHSFL	HLA-B*14:02	0.43911037147045134	0.35776075316491457	ambiguous
SPARTALTG	HLA-B*14:02	0.006812042421370279	0.009451184478766634	not-binder
SPTVHLGL	HLA-B*14:02	0.42914905250072477	0.21458590044725367	ambiguous
SPVVHQSL	HLA-B*14:02	0.8887428402900696	0.07521842564197795	binder
SPYQRKAGL	HLA-B*14:02	0.8989157795906066	0.0872840399185077	binder
SQAMRYRAL	HLA-B*14:02	0.973290741443634	0.033235287076076224	binder
SQFSHMSL	HLA-B*14:02	0.7436968386173248	0.2255789695077693	binder
SQFTRNAL	HLA-B*14:02	0.98558429479599	0.011900412064459173	binder
SQFWRMVAL	HLA-B*14:02	0.9697190999984742	0.035486483122477	binder
SQHLHEVL	HLA-B*14:02	0.9335696578025818	0.04993884202669791	binder
SQLNRPNSL	HLA-B*14:02	0.9898567438125611	0.005630063577862847	binder
SQLRVAKV	HLA-B*14:02	0.2655934399925172	0.2964002086414049	not-binder
SQLSGRRVL	HLA-B*14:02	0.8756462693214416	0.1664908099801843	binder
SQLSRTAAL	HLA-B*14:02	0.9898707151412964	0.006076693998054274	binder
SQMLRAVSL	HLA-B*14:02	0.9969856142997742	0.003229395525801074	binder
SQRQGRPTL	HLA-B*14:02	0.7297748744487762	0.18308330253529267	binder
SQTQRLEAL	HLA-B*14:02	0.9650020956993103	0.03061088288537537	binder
SQVPRSSSM	HLA-B*14:02	0.9496363997459412	0.028115404739077202	binder
SRALRQAL	HLA-B*14:02	0.9807068824768066	0.021200362447208177	binder
SRFAGYVTSI	HLA-B*14:02	0.9049469709396363	0.10740318917966993	binder
SRFEFNQSL	HLA-B*14:02	0.9935226440429688	0.0066795220289963585	binder
SRFEGLSPL	HLA-B*14:02	0.9663696527481079	0.044091995768923344	binder
SRFPRQGDL	HLA-B*14:02	0.9136432886123658	0.07103097529845505	binder
SRFQGTLYL	HLA-B*14:02	0.9592515587806701	0.04623103756140014	binder
SRFSHLTSL	HLA-B*14:02	0.997464942932129	0.0024125827325862962	binder
SRHLHASL	HLA-B*14:02	0.9944095730781555	0.0024805764133815763	binder
SRIARTLGL	HLA-B*14:02	0.9930038213729858	0.007818738878408914	binder
SRIEDRRIL	HLA-B*14:02	0.9015970349311828	0.05231363097841827	binder
SRLAGRDAL	HLA-B*14:02	0.9420442938804626	0.04146332822122824	binder
SRLEERSVL	HLA-B*14:02	0.9928702235221862	0.00314445476642326	binder
SRLEKRSEF	HLA-B*14:02	0.9519731998443604	0.06069934713668233	binder
SRLERREQL	HLA-B*14:02	0.9891567349433898	0.006223382974684122	binder
SRLGSSRVL	HLA-B*14:02	0.9638274312019348	0.03076168299368297	binder
SRLKMRAEL	HLA-B*14:02	0.9918630838394165	0.006261069179944175	binder
SRLKSILKL	HLA-B*14:02	0.9695687055587768	0.02841083747378045	binder
SRLLKGTSL	HLA-B*14:02	0.9950335264205933	0.003834588650532955	binder
SRLSSTSSL	HLA-B*14:02	0.9815572500228882	0.01073825010903503	binder
SRLTAREAM	HLA-B*14:02	0.9721264004707336	0.02282580387469299	binder
SRLVKREYL	HLA-B*14:02	0.8571787595748901	0.23565762757580058	binder
SRLVVKTAL	HLA-B*14:02	0.9957221865653991	0.0010093726210638541	binder
SRMANRDLL	HLA-B*14:02	0.8330742120742798	0.12831483888167275	binder
SRMIRKMKL	HLA-B*14:02	0.9865543127059937	0.01018962589310307	binder
SRMIRWTKL	HLA-B*14:02	0.995719063282013	0.0024475559797489553	binder
SRMPGELVL	HLA-B*14:02	0.9099642276763916	0.06517529918491262	binder
SRMSERQLAL	HLA-B*14:02	0.9958057999610901	0.0036639001444324186	binder
SRMSERQVAL	HLA-B*14:02	0.9974505305290222	0.0015744950754016784	binder
SRNLRSSL	HLA-B*14:02	0.9909695386886597	0.004730987396145889	binder
SRTNRPPL	HLA-B*14:02	0.8247414946556091	0.14082189791122873	binder
SRTPGRSEL	HLA-B*14:02	0.7231812179088593	0.19877542374858054	binder
SRVEFRLSL	HLA-B*14:02	0.9969994902610779	0.0027668626683481612	binder
SRVLKVLSV	HLA-B*14:02	0.9875662803649903	0.004711572932870862	binder
SRVNRLSVL	HLA-B*14:02	0.9961592674255371	0.0025626902203203404	binder
SRWAGRAL	HLA-B*14:02	0.9688162922859191	0.025252386795216873	binder
SRYDGQIAV	HLA-B*14:02	0.8135895133018494	0.28029128935054465	binder
SRYEHVMKL	HLA-B*14:02	0.9969339728355407	0.003473740577691405	binder
SRYFKGPEL	HLA-B*14:02	0.9975055932998658	0.0012469599618127381	binder
SRYFRMSDI	HLA-B*14:02	0.9487126231193542	0.03161321926272541	binder
SRYGGGPAV	HLA-B*14:02	0.9432104706764222	0.06945150467167636	binder
SRYGGGPRL	HLA-B*14:02	0.9703848242759705	0.042827865640665166	binder
SRYLRPPNTSL	HLA-B*14:02	0.9113788723945617	0.0935066879737301	binder
SRYLYTLVI	HLA-B*14:02	0.9535682559013366	0.068925126474476	binder
SRYMKLTVV	HLA-B*14:02	0.9896387934684754	0.005808886460598758	binder
SRYMRINSL	HLA-B*14:02	0.9990210056304931	0.00023685203945134132	binder
SRYQAQHGAL	HLA-B*14:02	0.9705295205116272	0.029175017677530952	binder
SRYSFIQAL	HLA-B*14:02	0.9917189598083496	0.0074800889848810935	binder
SRYSMYNSV	HLA-B*14:02	0.9329141139984131	0.07641845729080413	binder
SRYTGASL	HLA-B*14:02	0.9783451318740845	0.005447609327524071	binder
SRYYRAPEI	HLA-B*14:02	0.9931229591369629	0.0044285616508509705	binder
SSALHQTL	HLA-B*14:02	0.1906109981238842	0.23090597124194145	not-binder
SSPQPGSAL	HLA-B*14:02	0.0093114955117926	0.007220203273979014	not-binder
SSSKGSLGGGF	HLA-B*14:02	0.009750367957167327	0.007259812121592231	not-binder
SSTISSNVASKA	HLA-B*14:02	0.0016175468037545216	0.0016598368448408108	not-binder
SVPEAQSAL	HLA-B*14:02	0.022455468447878955	0.02995095645551368	not-binder
SVPIQIKD	HLA-B*14:02	5.772400309069781e-05	6.265556754000172e-05	not-binder
SVPLAATSM	HLA-B*14:02	0.02406074582831934	0.030437598363224013	not-binder
SVSDLAPPRKAL	HLA-B*14:02	0.005085604870691896	0.0035528911002647295	not-binder
TAFKRNLSL	HLA-B*14:02	0.9750326037406921	0.029607732085038963	binder
TAIRHHVL	HLA-B*14:02	0.9375905632972718	0.07743265940577632	binder
TAPTGHTL	HLA-B*14:02	0.1401160504668951	0.10886724091949612	not-binder
TAQARIIMLIV	HLA-B*14:02	0.04147790339775383	0.07072953624432816	not-binder
TASDLLLHSAL	HLA-B*14:02	0.059215587377548215	0.05319672895403179	not-binder
TEAVHTML	HLA-B*14:02	0.3972985133528709	0.2705796712394394	ambiguous
TEELAYLK	HLA-B*14:02	0.0012118605431169272	0.0012142678793044216	not-binder
TEENRVLHQEL	HLA-B*14:02	0.12246563074586447	0.21607060512932957	not-binder
TEFKRGLPL	HLA-B*14:02	0.7790870368480682	0.20518735674125946	binder
TEKPEVID	HLA-B*14:02	0.00015888254724814033	0.00019459160000391985	not-binder
TFTVTEKPE	HLA-B*14:02	0.0002190855282606208	0.0003845413674287989	not-binder
TFTVTEKPEVID	HLA-B*14:02	0.00044169801331008787	0.00031417822892402126	not-binder
TGWVHDVL	HLA-B*14:02	0.2189457543194294	0.23782592916093392	not-binder
THTRHYEL	HLA-B*14:02	0.9742812752723694	0.040083068020857864	binder
TKTFTVTEKPEVID	HLA-B*14:02	0.00037832571324543097	0.0004346586796045528	not-binder
TLKGETTTEAVD	HLA-B*14:02	0.0012979418133909348	0.0009843708666073705	not-binder
TNAENEFVTIK	HLA-B*14:02	0.002745255350600928	0.0041008381481623885	not-binder
TPHLRNLAV	HLA-B*14:02	0.9123328328132629	0.10441875408669496	binder
TQAIHDVF	HLA-B*14:02	0.3978330172598362	0.2657291766918136	ambiguous
TQFVHHAL	HLA-B*14:02	0.9879025101661683	0.0032604460029233306	binder
TQQLHPVL	HLA-B*14:02	0.9252221703529357	0.0802578525701749	binder
TQTAHTEL	HLA-B*14:02	0.5877255946397781	0.2748998755413596	ambiguous
TQTRHGVL	HLA-B*14:02	0.8493302166461945	0.21123352164350848	binder
TQYSKVLAL	HLA-B*14:02	0.9688416838645935	0.04442698417679172	binder
TRFDPTWESL	HLA-B*14:02	0.9802039265632629	0.010440011570948841	binder
TRFSLARQV	HLA-B*14:02	0.8967784881591797	0.06673653044904423	binder
TRIEQNLVL	HLA-B*14:02	0.9641052842140198	0.029913300102843977	binder
TRIIHRLL	HLA-B*14:02	0.97165949344635	0.025846475621807228	binder
TRIKKHLSL	HLA-B*14:02	0.9981732606887818	0.0008926344204281638	binder
TRILFKNTL	HLA-B*14:02	0.9941768407821655	0.0022867811487171778	binder
TRILKRITV	HLA-B*14:02	0.9894006967544555	0.011068405403672429	binder
TRILRSAKL	HLA-B*14:02	0.9813594460487366	0.015782439705499713	binder
TRIPKIQKL	HLA-B*14:02	0.9592720866203308	0.07591863465538674	binder
TRLAQRLIM	HLA-B*14:02	0.9522681593894958	0.03892114157691582	binder
TRLEFQQQL	HLA-B*14:02	0.9775200247764587	0.025958469025514828	binder
TRLKSRVL	HLA-B*14:02	0.9918770670890809	0.005421159260976447	binder
TRLPTPVLL	HLA-B*14:02	0.9754560708999633	0.025859534903081682	binder
TRLVRGEL	HLA-B*14:02	0.8195225536823273	0.2980168645858969	binder
TRMPPRSVL	HLA-B*14:02	0.9895238995552063	0.009382493443093559	binder
TRQERILAL	HLA-B*14:02	0.9988569498062134	0.0004968959583538963	binder
TRQLRNSTL	HLA-B*14:02	0.9780448794364929	0.027645758409989504	binder
TRRVHPAL	HLA-B*14:02	0.9780670642852783	0.01325865791409498	binder
TRTEQTFIL	HLA-B*14:02	0.9343466877937316	0.04555286785136292	binder
TRVDTILEF	HLA-B*14:02	0.9556936383247375	0.05680517451105444	binder
TRVIKQSSL	HLA-B*14:02	0.9954103350639343	0.002777155706511988	binder
TRVKAVRIL	HLA-B*14:02	0.9763663530349731	0.020956701410153315	binder
TRVPHSKL	HLA-B*14:02	0.9609130382537842	0.03854863842385893	binder
TRYDAQLIL	HLA-B*14:02	0.8416896998882294	0.23951761716359102	binder
TRYETYVQL	HLA-B*14:02	0.9862882733345032	0.012796671341044822	binder
TRYLKQFHL	HLA-B*14:02	0.9969254255294799	0.001098714200222814	binder
TRYNHMLSA	HLA-B*14:02	0.9796516180038453	0.011932253888880159	binder
TRYNKIKAI	HLA-B*14:02	0.9821127772331237	0.022261908791970972	binder
TRYSRNDLHL	HLA-B*14:02	0.9032031655311584	0.14323477836598167	binder
TTTEAVDAATAE	HLA-B*14:02	0.0003225908505555708	0.0003141090075256862	not-binder
TVTEKPEVIDA	HLA-B*14:02	0.0009084967467060778	0.0011380153577258201	not-binder
TVTEKPEVID	HLA-B*14:02	0.0005411972451838665	0.00030820448749072435	not-binder
TVYLRDIAL	HLA-B*14:02	0.9795801877975464	0.015165938395953813	binder
TYDDATKTF	HLA-B*14:02	0.8675333857536316	0.10163123343348972	binder
TYDDATKTFTVTEK	HLA-B*14:02	0.004023281950503587	0.004134757263665439	not-binder
TYDDATKTFTVT	HLA-B*14:02	0.2608392928028479	0.36140233612398676	not-binder
VATVSLPR	HLA-B*14:02	0.0005456066617625765	0.0005083065883405762	not-binder
VAVIHQSL	HLA-B*14:02	0.6436670541763305	0.20589078170842803	binder
VEALHEVL	HLA-B*14:02	0.44448334723711014	0.2474152256969761	ambiguous
VEASHLAL	HLA-B*14:02	0.4500223658978939	0.2893737182613826	ambiguous
VEFVRFTSL	HLA-B*14:02	0.9609957218170166	0.06190963895539167	binder
VKYVIIQQNL	HLA-B*14:02	0.10659319307887927	0.19438777412250108	not-binder
VNDPRPQHKYN	HLA-B*14:02	0.00015481248847208916	6.037968948008586e-05	not-binder
VNVDEVGGEALGR	HLA-B*14:02	0.00797582445666194	0.0054597234849962815	not-binder
VPFNHEIL	HLA-B*14:02	0.6481869578361511	0.2578927550784567	binder
VPFPRLHFF	HLA-B*14:02	0.8923033595085144	0.07599426271262615	binder
VPHFHHEL	HLA-B*14:02	0.9775545597076416	0.016747868121993453	binder
VPYPRKITL	HLA-B*14:02	0.9857536673545837	0.02148332185295582	binder
VQAPRLAAL	HLA-B*14:02	0.9828045010566712	0.013921472500259944	binder
VQATRTSL	HLA-B*14:02	0.9751729607582093	0.01723631228934299	binder
VQEIHQVL	HLA-B*14:02	0.7060719072818756	0.16483537529024767	binder
VQNSHTEL	HLA-B*14:02	0.5612742662429809	0.24393077383109973	ambiguous
VQQKRPTAL	HLA-B*14:02	0.9809672355651855	0.026199189411650593	binder
VQVAHEKL	HLA-B*14:02	0.048900201171636584	0.021324085678242757	not-binder
VQVVREETL	HLA-B*14:02	0.5592737093567848	0.319393764376419	ambiguous
VRAPPHVRF	HLA-B*14:02	0.7061225378885865	0.3556203839874072	binder
VRFDVHDVTL	HLA-B*14:02	0.9605350017547607	0.02732271508639349	binder
VRFHRPYRL	HLA-B*14:02	0.9471803784370423	0.08367797842357338	binder
VRFKHRYL	HLA-B*14:02	0.9196421027183532	0.04667522751276396	binder
VRFTRQDKL	HLA-B*14:02	0.8426985502243042	0.1618910412929676	binder
VRIKDRNKL	HLA-B*14:02	0.658151376247406	0.21946507940366886	binder
VRIYDRRML	HLA-B*14:02	0.5706005707383156	0.343069265496654	ambiguous
VRLDREHRV	HLA-B*14:02	0.4570813775062561	0.22970667553616472	ambiguous
VRLIMDSL	HLA-B*14:02	0.8669775605201722	0.11389388403458613	binder
VRLPRQDAL	HLA-B*14:02	0.9761504530906677	0.022145398204722343	binder
VRLWDHATM	HLA-B*14:02	0.9536169409751892	0.018764601200152185	binder
VRMVRVLTV	HLA-B*14:02	0.9824594259262085	0.009797947904760825	binder
VRNNLRSAL	HLA-B*14:02	0.9873021841049194	0.00736375705293673	binder
VRTVMRVPL	HLA-B*14:02	0.9271204948425293	0.045353618243653644	binder
VRVDRDYVL	HLA-B*14:02	0.9870206832885742	0.01016712317971251	binder
VRVGHSEL	HLA-B*14:02	0.7763439595699311	0.16484419608620385	binder
VRVKHKLL	HLA-B*14:02	0.683523166179657	0.19882759678129655	binder
VRWFHRDL	HLA-B*14:02	0.7812167644500733	0.1832534285133731	binder
VRYAHEKL	HLA-B*14:02	0.805256575345993	0.23295994780815293	binder
VRYDSSNQV	HLA-B*14:02	0.48892817199230193	0.24562276317487677	ambiguous
VRYPGTTRV	HLA-B*14:02	0.7944280624389648	0.14847768800889494	binder
VRYVLKEGL	HLA-B*14:02	0.7780373096466064	0.21913907161286847	binder
VSPLHRVL	HLA-B*14:02	0.5845489382743836	0.30774357740283775	ambiguous
VVPEPGQPL	HLA-B*14:02	0.011035291859298014	0.0123028750571679	not-binder
VVVDRKHVPEE	HLA-B*14:02	0.003310025999235222	0.004843987270301483	not-binder
VVVDRKHVP	HLA-B*14:02	0.0009579586199834012	0.0006671077112159495	not-binder
VVYKRYASL	HLA-B*14:02	0.7810414433479309	0.2898474056472726	binder
YEDIAQKSKAEAE	HLA-B*14:02	0.0064915292547084395	0.008066100165050091	not-binder
YEFVHHAL	HLA-B*14:02	0.9606888175010682	0.03137733084752338	binder
YENEVALRQ	HLA-B*14:02	0.0036224116571247577	0.004066040143111847	not-binder
YERERVVAA	HLA-B*14:02	0.8990269184112549	0.07667467354733354	binder
YEVHHQKL	HLA-B*14:02	0.5758399292826653	0.31140251497617344	ambiguous
YFAERVTSL	HLA-B*14:02	0.9482495903968811	0.045532878624164885	binder
YQLYRNTTL	HLA-B*14:02	0.9796907186508179	0.014564436719253764	binder
YQMEHRASL	HLA-B*14:02	0.9928168416023254	0.005587791876868589	binder
YQQPRGVAL	HLA-B*14:02	0.9904562354087829	0.006441174846098486	binder
YQVLRSVL	HLA-B*14:02	0.9746753215789795	0.021447404376840375	binder
YQYLLVTAL	HLA-B*14:02	0.8200669765472413	0.08923487502182048	binder
YQYMHETI	HLA-B*14:02	0.6152118027210236	0.3042444078660273	ambiguous
YRATHRLL	HLA-B*14:02	0.9354691982269288	0.05351856626631468	binder
YRDKDKNYQKIG	HLA-B*14:02	0.016256700991652905	0.014395855694230063	not-binder
YRFETVQKL	HLA-B*14:02	0.9753530979156494	0.02452607427662386	binder
YRFGDSQQL	HLA-B*14:02	0.9286977052688599	0.05796008113215874	binder
YRFKKRTEL	HLA-B*14:02	0.9958070397377015	0.0032383829030824297	binder
YRFLFNSNT	HLA-B*14:02	0.6200776755809784	0.27948529887679285	ambiguous
YRFLQTAEM	HLA-B*14:02	0.9696772456169128	0.03761166037604133	binder
YRFNGQYSSL	HLA-B*14:02	0.9505651831626892	0.055563890178339764	binder
YRFSRAAL	HLA-B*14:02	0.9914189219474793	0.0045117758388155856	binder
YRHQRIHSL	HLA-B*14:02	0.9987969279289246	0.0002863808889775153	binder
YRISRNVRL	HLA-B*14:02	0.9912519931793213	0.005659744050897082	binder
YRLKAHQRL	HLA-B*14:02	0.9550000667572022	0.034117329907636156	binder
YRNAYTMVL	HLA-B*14:02	0.9876877427101135	0.009045699253999725	binder
YRNESARESL	HLA-B*14:02	0.9428149104118347	0.022751254613848613	binder
YRSAVRATL	HLA-B*14:02	0.995435106754303	0.0014887310086981757	binder
YRVPAKSTL	HLA-B*14:02	0.9615667581558227	0.021008694631487145	binder
YRYLNTQFI	HLA-B*14:02	0.6931776165962219	0.2268399200262217	binder
YRYMNPAIV	HLA-B*14:02	0.7401736319065094	0.21645444408698877	binder
YRYNPRPRL	HLA-B*14:02	0.9577575922012329	0.024677796773906305	binder
YRYPRPASV	HLA-B*14:02	0.9918073654174805	0.004437494384275448	binder
YRYYQQLKL	HLA-B*14:02	0.9368084907531739	0.08507647148467236	binder
YSVEHNQL	HLA-B*14:02	0.0667828630656004	0.08484267857774858	not-binder
SEDLKKHG	HLA-B*14:02	0.00010763862752583009	0.00015015357368275878	not-binder
KKFIGCHS	HLA-B*14:02	8.751601708354429e-05	0.00013670534316468575	not-binder
LLGQTKAE	HLA-B*14:02	2.5707114036777057e-05	6.109233016637492e-06	not-binder
REGLDIPE	HLA-B*14:02	2.4851807881987043e-05	3.6585464400555625e-05	not-binder
NGRARAYT	HLA-B*14:02	0.0074659699181211184	0.01125143812241311	not-binder
TISCPEKG	HLA-B*14:02	8.144346429617144e-06	3.4710732619757396e-06	not-binder
KLTLETLR	HLA-B*14:02	0.0001598019638322512	0.00014273481751316902	not-binder
YIPIPGQQ	HLA-B*14:02	3.982458765676711e-05	2.0392130952915426e-05	not-binder
HLDIVKYL	HLA-B*14:02	0.3387039695866406	0.3260146693760809	ambiguous
RGMMDASE	HLA-B*14:02	1.146554513979936e-05	1.0968286069274498e-05	not-binder
SAVASCSN	HLA-B*14:02	1.030507196446706e-05	4.919869525487811e-06	not-binder
MLRPELQD	HLA-B*14:02	4.8797104864206633e-05	3.953286699739633e-05	not-binder
LPGHDVFS	HLA-B*14:02	0.00010284268228133442	0.0001304404285576379	not-binder
WTARGPFR	HLA-B*14:02	0.00011684472301567438	0.00010665026667496479	not-binder
AEERNLVK	HLA-B*14:02	0.0005697385109669995	0.0009723884809727433	not-binder
TFRVSYNA	HLA-B*14:02	0.001836754014948383	0.0031671563712548693	not-binder
RQLFHPEQ	HLA-B*14:02	0.00013248053828647245	8.281643335266572e-05	not-binder
KKRDGKED	HLA-B*14:02	4.4367434554715144e-06	3.480015074009452e-06	not-binder
AGAPAAAG	HLA-B*14:02	2.060745055132429e-05	1.4233051447011057e-05	not-binder
IQRILDNP	HLA-B*14:02	8.630689299025108e-05	0.00010651405521041057	not-binder
GALDHPSS	HLA-B*14:02	2.799344547383953e-05	1.673250993314683e-05	not-binder
SGASVPEA	HLA-B*14:02	6.111787079134955e-05	1.5751502038069034e-05	not-binder
MPITEEIY	HLA-B*14:02	0.002333613659720868	0.0018279972802148262	not-binder
KNDGAKRA	HLA-B*14:02	0.00021415090886875988	0.0001754422873436949	not-binder
LLWNRRTG	HLA-B*14:02	0.00019137949020660018	0.00021434345147029236	not-binder
CNECGKAF	HLA-B*14:02	0.00023199971692520194	0.00019654783721790914	not-binder
FDTTSVGE	HLA-B*14:02	9.004018502309919e-05	0.00012994022647331774	not-binder
ETIIWPGG	HLA-B*14:02	2.917752240136906e-05	1.6662942046902634e-05	not-binder
AHSYHGRN	HLA-B*14:02	0.00016555647925997619	0.00013914151427018114	not-binder
IDVMNLFG	HLA-B*14:02	0.0006535830965731293	0.0007074070607029902	not-binder
TGLDGPIG	HLA-B*14:02	0.00011833363864752756	9.197873769601641e-05	not-binder
FTPHLVPM	HLA-B*14:02	0.0309166319668293	0.021037364735589214	not-binder
LDVKFFGI	HLA-B*14:02	0.025719479424878955	0.031648758568573944	not-binder
REIMKICE	HLA-B*14:02	0.0008942406113419566	0.001736360848949013	not-binder
RRKRHLTR	HLA-B*14:02	0.00035245439476057073	0.0004953720279406245	not-binder
GTAKPYDY	HLA-B*14:02	7.956959525472485e-05	3.5005237117893335e-05	not-binder
VLESTGTQ	HLA-B*14:02	3.288645057182293e-05	2.219163314475386e-05	not-binder
VSRPRIVC	HLA-B*14:02	0.003571106434901594	0.0035348561488896756	not-binder
RLFQLSHF	HLA-B*14:02	0.003642757417401299	0.006047878244755946	not-binder
LFEAHIEI	HLA-B*14:02	0.1755672310711816	0.2558020226457666	not-binder
LQVGQQVV	HLA-B*14:02	0.003347632445365889	0.005811576635275086	not-binder
WGLATHPS	HLA-B*14:02	0.0001245272818778176	0.00012966544633672767	not-binder
YICITWSE	HLA-B*14:02	8.584696779507794e-05	0.00014889409838124412	not-binder
AVLVLCAV	HLA-B*14:02	0.00013157202520233113	9.392573283760689e-05	not-binder
SVRGALEE	HLA-B*14:02	7.251269635162316e-05	0.0001164656373935735	not-binder
ELWLPMLE	HLA-B*14:02	4.0924760833149775e-05	1.8957913540374836e-05	not-binder
CGAKDSGS	HLA-B*14:02	2.2818111574451904e-06	1.4646674738411696e-06	not-binder
SLGSTFKN	HLA-B*14:02	2.8544571614474988e-05	1.7959818368219618e-05	not-binder
WTVESKRP	HLA-B*14:02	7.258178375195712e-05	5.774931759370104e-05	not-binder
AILKEMRS	HLA-B*14:02	7.022479258012027e-05	5.344411504984248e-05	not-binder
IDLIKEKL	HLA-B*14:02	0.14912373404949902	0.14029681711776684	not-binder
HGEIKDSA	HLA-B*14:02	0.0030677866481710224	0.004560499014160384	not-binder
PAAWEVLR	HLA-B*14:02	0.000264337299267936	0.00021272166517422448	not-binder
HRVAHRDL	HLA-B*14:02	0.8165197253227234	0.14149573006136626	binder
FTVEVERS	HLA-B*14:02	0.00010903981674346142	5.647809781792493e-05	not-binder
SPSIYYDL	HLA-B*14:02	0.04675833743531257	0.044843171328462585	not-binder
FPIQLPSN	HLA-B*14:02	0.00024217436439357697	0.00030892291574688657	not-binder
DTMNQLFS	HLA-B*14:02	0.0002755748726485763	0.0004193007819288811	not-binder
SNIIISLF	HLA-B*14:02	0.0020806153770536184	0.0018311504073909518	not-binder
GRFPIRVE	HLA-B*14:02	0.027466103684855626	0.03957964261308676	not-binder
RLRGNGHI	HLA-B*14:02	6.021535727995797e-05	9.515792741112723e-05	not-binder
VTFPFHLQ	HLA-B*14:02	0.00017691812608973124	0.00013063608841206147	not-binder
ELYYFASI	HLA-B*14:02	0.06894750925712287	0.09685687853262188	not-binder
EAKQEPKV	HLA-B*14:02	0.05953654217883013	0.11697656330045257	not-binder
FVSENMTI	HLA-B*14:02	0.006937788729555905	0.0071947640362434616	not-binder
IIGVNNRN	HLA-B*14:02	5.131294628881733e-05	4.342194047283473e-05	not-binder
ILTECGLN	HLA-B*14:02	1.987542289043631e-05	1.7337007718907538e-05	not-binder
SLMQQTEQ	HLA-B*14:02	2.2678171126244707e-05	1.7488520015179242e-05	not-binder
KFHSSGHI	HLA-B*14:02	7.48027542613272e-05	7.416367274542241e-05	not-binder
AILVSAAG	HLA-B*14:02	1.5959489701344864e-05	1.5511285129337612e-05	not-binder
IDAARDWL	HLA-B*14:02	0.06503338129550684	0.12403849032149031	not-binder
GLAAGIAR	HLA-B*14:02	6.813275731474278e-05	3.634278313467696e-05	not-binder
MDYGKYKF	HLA-B*14:02	0.44451846443116666	0.3057463389880315	ambiguous
EKDNKKRK	HLA-B*14:02	0.00034718439310381654	0.0006189295837985969	not-binder
QEQIKRGY	HLA-B*14:02	0.0028342798177618533	0.002315354553115318	not-binder
GHPFRKDF	HLA-B*14:02	0.007705461140722037	0.007930453968405237	not-binder
MIHPLCNM	HLA-B*14:02	0.0011894458344613667	0.0009893836578454241	not-binder
NTAKASSQ	HLA-B*14:02	2.5188972813339205e-05	1.5588635632673466e-05	not-binder
IEAIKVHG	HLA-B*14:02	0.0008170806255293428	0.0012482286654515596	not-binder
REIQLGDS	HLA-B*14:02	0.00011345724547027203	0.00017736864401980438	not-binder
LEYPQGAP	HLA-B*14:02	0.0005196550147957169	0.0007464997691558974	not-binder
GDSKTVSL	HLA-B*14:02	0.1690288173034787	0.2296368813858852	not-binder
KFRITHID	HLA-B*14:02	1.1672458094835747e-05	6.588229265171109e-06	not-binder
EKANITTD	HLA-B*14:02	5.544391506191459e-05	9.051839988365039e-05	not-binder
ETLKAVDL	HLA-B*14:02	0.009542696113931015	0.00955396780270604	not-binder
SEPGLLGD	HLA-B*14:02	0.00019012809680134523	0.00035543625410731493	not-binder
LEGKYVPH	HLA-B*14:02	0.0004053124663187191	0.00044580832924252274	not-binder
FVYSQVVF	HLA-B*14:02	0.07152714342810214	0.10473605515825546	not-binder
STPQRKIR	HLA-B*14:02	3.725652402408741e-05	4.228278008407886e-05	not-binder
YYAKLSNI	HLA-B*14:02	0.0010048379219369963	0.001203904838254388	not-binder
LMVGAMLA	HLA-B*14:02	0.00016597088397247718	0.00012277065025185512	not-binder
AKKLASKA	HLA-B*14:02	0.012734035251196475	0.013768448635815713	not-binder
TLASLRNQ	HLA-B*14:02	7.4233477243979e-05	6.341046010425718e-05	not-binder
AADETDLG	HLA-B*14:02	1.9216028181290313e-05	2.502527419966092e-05	not-binder
AGPEIAVA	HLA-B*14:02	0.00015946990242809989	8.961424326098349e-05	not-binder
NLKLVSVG	HLA-B*14:02	0.0004496597859542817	0.00023152221853011274	not-binder
ANNGVLMI	HLA-B*14:02	0.0005184404988540336	0.0006557432111046688	not-binder
TPKDGPSA	HLA-B*14:02	0.00965286806167569	0.009501474576073726	not-binder
GQPVQGMF	HLA-B*14:02	0.00010974636916216696	5.6861373475504846e-05	not-binder
VQLGIDPK	HLA-B*14:02	0.0003027720920727006	0.0002485246182081097	not-binder
TFATRKNP	HLA-B*14:02	2.0178840895823668e-05	4.694032098122546e-06	not-binder
IQMEPPTL	HLA-B*14:02	0.28926675021648407	0.3248195445562999	not-binder
FGIRNVPR	HLA-B*14:02	0.00010159512657992309	7.766787010587544e-05	not-binder
FHPITNEK	HLA-B*14:02	0.006916409522818867	0.006797548045862507	not-binder
QSTFLRLS	HLA-B*14:02	0.0002448361774440855	0.00018399627244068906	not-binder
PSGTIKSF	HLA-B*14:02	0.0027028323675040156	0.0032412484816758667	not-binder
MLSMALAW	HLA-B*14:02	0.0020526764274109155	0.002499933375281372	not-binder
EPFYTAER	HLA-B*14:02	0.00032565635356149867	0.00044626269721703135	not-binder
DMPGVSKE	HLA-B*14:02	2.3503121701651254e-05	2.2894759233632494e-05	not-binder
NDSLVVLF	HLA-B*14:02	0.013869995484128594	0.013207753836996095	not-binder
YMQDKAKQ	HLA-B*14:02	8.551683640689589e-05	7.76732890531041e-05	not-binder
AKPTAYIG	HLA-B*14:02	0.0006384156753483694	0.00099968752100198	not-binder
LIRLLREK	HLA-B*14:02	2.5011617253767326e-05	2.9513183883479126e-05	not-binder
CVQGPGYI	HLA-B*14:02	2.6597985925036483e-05	1.1854181981777909e-05	not-binder
QIFSDVRT	HLA-B*14:02	6.615179518121295e-05	3.390119752786106e-05	not-binder
WLYHFCVD	HLA-B*14:02	0.0007028337918200123	0.0012528332938580345	not-binder
DAYKLNEK	HLA-B*14:02	0.0004885651600488927	0.0004081700971830176	not-binder
NECLHILW	HLA-B*14:02	0.02080085452325875	0.023978926282253572	not-binder
VMQTFTVL	HLA-B*14:02	0.12166235852055252	0.14108673797577345	not-binder
CALPGLIA	HLA-B*14:02	7.280101635842584e-05	5.056133704973502e-05	not-binder
GEIDCRGL	HLA-B*14:02	0.0003293175424914807	0.0005161316532400622	not-binder
NLISTIEL	HLA-B*14:02	0.01201646369881928	0.010468881780802205	not-binder
YEVFKDLF	HLA-B*14:02	0.042767702287528665	0.07420747792103445	not-binder
NADKLSLC	HLA-B*14:02	0.0007931856192954001	0.000877424468193386	not-binder
PPNYPEPK	HLA-B*14:02	0.00030525274132742197	0.0003179980297186788	not-binder
AQNLKNKT	HLA-B*14:02	0.0007064205477945506	0.000615202863121534	not-binder
RQLAAEVG	HLA-B*14:02	6.221414460014785e-05	7.158560692235904e-05	not-binder
VTTVERII	HLA-B*14:02	0.008310485008405522	0.014878659273182814	not-binder
TRVFDNWR	HLA-B*14:02	0.005051451347389957	0.007821208351171728	not-binder
FTDLDGHK	HLA-B*14:02	0.00017335525753878756	0.00013242897073342612	not-binder
EGIVTLGT	HLA-B*14:02	5.040085452492349e-05	8.973189869683283e-06	not-binder
KRIPSCFN	HLA-B*14:02	2.700506488508836e-05	2.6487022203903672e-05	not-binder
NHASEVDA	HLA-B*14:02	0.0874356458793045	0.11033364357386832	not-binder
VLLPSVCP	HLA-B*14:02	9.465888324484694e-05	7.926663836934053e-05	not-binder
SFFAAHGI	HLA-B*14:02	0.0009504700574325398	0.0011305849542717719	not-binder
TNALTVAQ	HLA-B*14:02	5.487358539539855e-05	2.7321851605486885e-05	not-binder
EDSQSVVW	HLA-B*14:02	0.0006057252750906628	0.0006718810876706219	not-binder
ATGPLTAA	HLA-B*14:02	0.00011952917775488458	9.098313213249617e-05	not-binder
KGAWTGPG	HLA-B*14:02	2.579566594249627e-05	2.3746719891190878e-05	not-binder
GNKATPHG	HLA-B*14:02	1.627263814043545e-05	1.3013598190725199e-05	not-binder
DYYIRQRE	HLA-B*14:02	9.466656874792533e-05	5.025829738586665e-05	not-binder
LYRVNKYP	HLA-B*14:02	4.6346969975274986e-05	3.8672946160228445e-05	not-binder
VLYISPPP	HLA-B*14:02	0.0001868590603407938	9.342057789641374e-05	not-binder
EYFQQLLL	HLA-B*14:02	0.011340586312871891	0.014979804479366943	not-binder
FGSNVTPQ	HLA-B*14:02	4.7985098035496776e-05	3.0999979813496376e-05	not-binder
SRVGGAAQ	HLA-B*14:02	0.00728271702901111	0.010250551702507235	not-binder
LLPEVSGP	HLA-B*14:02	0.00010775574264698662	0.00014320837695480082	not-binder
RGVIPNSF	HLA-B*14:02	0.0011382876924471929	0.0010441142941607449	not-binder
RQMLDGYA	HLA-B*14:02	0.00015380831646325533	0.00015530114001732377	not-binder
AHESGIHQ	HLA-B*14:02	0.0008746250117837917	0.0006341633764291999	not-binder
ILEEALAQ	HLA-B*14:02	7.787888853272307e-05	5.813838475978678e-05	not-binder
RSEIPAEV	HLA-B*14:02	0.0003852920766803436	0.00031018196103278534	not-binder
AFYDRFNV	HLA-B*14:02	0.04456333072157577	0.05966628873363418	not-binder
LTYRTVFE	HLA-B*14:02	0.00012028993660351261	6.837758788647365e-05	not-binder
FVLRSQSH	HLA-B*14:02	6.682157327304594e-05	5.995015994701846e-05	not-binder
PFADGLLE	HLA-B*14:02	3.766629579331493e-05	4.522037932143618e-05	not-binder
ILYPEQLV	HLA-B*14:02	0.0002681188390852185	0.00035046721985843764	not-binder
GERRIADP	HLA-B*14:02	4.342465663285111e-05	6.358390748502478e-05	not-binder
WVNSPTRF	HLA-B*14:02	0.015416973282117396	0.016672661344842556	not-binder
DLLRELAK	HLA-B*14:02	0.00038863031659275293	0.00042925601573381745	not-binder
LGKGQSTI	HLA-B*14:02	0.0004704856855823891	0.0007991038192321344	not-binder
GLAAVNGL	HLA-B*14:02	8.733023787499405e-05	5.134722267010559e-05	not-binder
STQEAIDA	HLA-B*14:02	3.6482303039520046e-05	2.4541920106444355e-05	not-binder
LDRKATTT	HLA-B*14:02	0.0024943412106949838	0.0021708368216598302	not-binder
SNATTAPQ	HLA-B*14:02	2.2387373110177578e-05	1.4792199962194863e-05	not-binder
INNDISKD	HLA-B*14:02	5.757574790550279e-05	5.380533518675694e-05	not-binder
VLEAAAFH	HLA-B*14:02	4.7999858179537116e-05	4.047976907112662e-05	not-binder
SVNGKLQA	HLA-B*14:02	0.00033383101545041426	0.0004442968820515669	not-binder
KTHEKNTH	HLA-B*14:02	3.5425593432591994e-05	3.233760196651166e-05	not-binder
ISANEAVS	HLA-B*14:02	2.0916946505167287e-05	9.080045032244899e-06	not-binder
GIFLDYEM	HLA-B*14:02	0.0008808316139038652	0.0005290698755123991	not-binder
KAMSVGSE	HLA-B*14:02	7.051367933854635e-05	8.972506323596886e-05	not-binder
EYVVKIIG	HLA-B*14:02	0.00014775103554711677	0.00010939355427777723	not-binder
RYMHRLER	HLA-B*14:02	0.0006482801111815206	0.0010996040678796018	not-binder
AAIALGMV	HLA-B*14:02	0.0001306430422118865	0.00016661680237608026	not-binder
FIGDRGSK	HLA-B*14:02	4.672801524066017e-05	3.236941836652377e-05	not-binder
NDEAVNFL	HLA-B*14:02	0.007145327801117674	0.010010157014995268	not-binder
SLLEGIAV	HLA-B*14:02	0.0017208447708981112	0.0024378369318583076	not-binder
IPQLANLV	HLA-B*14:02	0.0052541436125466134	0.0053787966458740625	not-binder
KVDPSHPG	HLA-B*14:02	0.00015555337122350466	0.00022250611118079705	not-binder
CYHGHADE	HLA-B*14:02	1.0427759571030038e-05	4.308848426450854e-06	not-binder
VAFMDEKT	HLA-B*14:02	8.289275683637243e-05	6.364877062225894e-05	not-binder
TVQIRAMK	HLA-B*14:02	7.392395000351825e-05	6.90517083433217e-05	not-binder
SAGRGNCT	HLA-B*14:02	1.1869761510752142e-05	1.153565283451879e-05	not-binder
KKSNDKFL	HLA-B*14:02	0.00029207774277892893	0.00027372603120047386	not-binder
LLSTTGQD	HLA-B*14:02	3.456914096204855e-05	5.132113134571076e-05	not-binder
ARGLSPSR	HLA-B*14:02	4.140610672038747e-05	4.036072728951674e-05	not-binder
DDLNLSYS	HLA-B*14:02	5.387937590057845e-05	3.17496501383715e-05	not-binder
RGFFHKGR	HLA-B*14:02	4.5652696098841264e-05	4.301843991544888e-05	not-binder
EAMELLME	HLA-B*14:02	5.910512327318429e-05	4.2274518651946513e-05	not-binder
NFNHSGQL	HLA-B*14:02	0.002981304354034364	0.003194391706239755	not-binder
SQQQQQQQ	HLA-B*14:02	2.291157375111652e-05	2.407796719011159e-05	not-binder
PSVQCVGS	HLA-B*14:02	6.150113449621131e-06	4.407997449231232e-06	not-binder
ARSTYAAG	HLA-B*14:02	0.0011713369167409837	0.0014529053964463232	not-binder
LDNSSYIS	HLA-B*14:02	1.9376775708224158e-05	7.2899425857500876e-06	not-binder
RGEKEEKF	HLA-B*14:02	0.0001555392242153175	6.159455417646862e-05	not-binder
GFGTEELP	HLA-B*14:02	1.1485019331303193e-05	1.2207689752790442e-05	not-binder
LFSMIQKE	HLA-B*14:02	0.00011283105832262663	0.0001752915841792755	not-binder
LLLDARPP	HLA-B*14:02	0.0005187124479562044	0.00022848694789391792	not-binder
AVYDLGGG	HLA-B*14:02	5.728287487727357e-05	7.955446805139127e-05	not-binder
ERRAREAN	HLA-B*14:02	0.0009768209736648714	0.001102759073566836	not-binder
LGMVYAMF	HLA-B*14:02	0.005027084186440334	0.007998599884263793	not-binder
LGGMLAGH	HLA-B*14:02	1.554681721245288e-05	9.993400086196116e-06	not-binder
VNPDEAVA	HLA-B*14:02	9.750410081323934e-05	0.00010247774951279192	not-binder
SGVPFYLR	HLA-B*14:02	0.000531214039074257	0.00042158668067434376	not-binder
ARDGFSEE	HLA-B*14:02	5.3079198141858794e-05	6.357396339502147e-05	not-binder
FEKLAQES	HLA-B*14:02	0.00020701615267171292	0.00015001661564319413	not-binder
SNTHQQQE	HLA-B*14:02	8.62657534526079e-06	3.4284033515958314e-06	not-binder
IDILTHQP	HLA-B*14:02	0.0009539752209093422	0.0010570012396362296	not-binder
TKRAFLNG	HLA-B*14:02	0.0010927852454187814	0.0016949288517763223	not-binder
EFNKACEL	HLA-B*14:02	0.02159346218686551	0.026732156652748685	not-binder
VHEHIRDI	HLA-B*14:02	0.3184800215065479	0.301733543584387	not-binder
PEEVENGD	HLA-B*14:02	3.055078270790546e-05	4.315904883118645e-05	not-binder
PLVNTVVV	HLA-B*14:02	0.0002621398409246467	0.000163773282870965	not-binder
ERERSPVP	HLA-B*14:02	0.05298856643494219	0.08547984954373067	not-binder
NQNAYCYL	HLA-B*14:02	0.15304067791439593	0.2223214864750959	not-binder
AGVTWQMV	HLA-B*14:02	6.250209335121327e-05	2.8696521445167404e-05	not-binder
TTGIEVEG	HLA-B*14:02	1.601654357727966e-05	1.0199394733213494e-05	not-binder
GNVIHLSE	HLA-B*14:02	2.308502735104412e-05	8.392355594186223e-06	not-binder
GGRGRYQN	HLA-B*14:02	7.101140863596811e-06	3.5982148066057847e-06	not-binder
VILDGRRP	HLA-B*14:02	0.00014255871101340745	0.00013890838272196727	not-binder
KKYENNIV	HLA-B*14:02	0.0009561636179569177	0.0012330567310910741	not-binder
SYLLLFAS	HLA-B*14:02	0.00018206411878054495	0.00013753715705663904	not-binder
LNASWFNS	HLA-B*14:02	3.601577609515516e-05	3.125475157647358e-05	not-binder
DHSHLGCC	HLA-B*14:02	0.08683397500572028	0.14007932829611308	not-binder
EVLEKELK	HLA-B*14:02	0.0005163199772141525	0.0004742206039312497	not-binder
AYFPFDLE	HLA-B*14:02	0.00025785382104004384	0.00030827485124793616	not-binder
KRKLWWQN	HLA-B*14:02	0.00040579416154287176	0.0004970095106589666	not-binder
FLWIPLRL	HLA-B*14:02	0.036010129284113644	0.02932050138399121	not-binder
DPERVKSE	HLA-B*14:02	0.001514748955014511	0.0025781337516573976	not-binder
KLTGCDPK	HLA-B*14:02	8.594025368893198e-05	7.967370838578937e-05	not-binder
TEAKELER	HLA-B*14:02	0.00030302910372483895	0.0002581649015307994	not-binder
RGAFNSKQ	HLA-B*14:02	3.1428441934622243e-05	1.647571265250877e-05	not-binder
IVTHNGKL	HLA-B*14:02	0.000322074622818036	0.00030818909900116317	not-binder
KFVHPSLS	HLA-B*14:02	7.212117307062727e-05	9.62381129762068e-05	not-binder
GGKARFDP	HLA-B*14:02	0.000523951584000315	0.0008566760089997724	not-binder
ENLKKRGI	HLA-B*14:02	0.15358119681477547	0.07563895964243122	not-binder
DLLFATLD	HLA-B*14:02	6.87161347741494e-05	7.133644364334882e-05	not-binder
KAGAIKPR	HLA-B*14:02	8.079691242528498e-05	9.448905185580853e-05	not-binder
SANGDETI	HLA-B*14:02	2.926037686847849e-05	1.8415287289097638e-05	not-binder
KDVPYQLP	HLA-B*14:02	0.0003143647369142855	0.0004728544901482736	not-binder
QKRLEKEI	HLA-B*14:02	0.0036867744871415197	0.0025451017181755474	not-binder
DKGMWTIY	HLA-B*14:02	0.018250033305957914	0.03007958701257226	not-binder
TKSVEEAQ	HLA-B*14:02	7.537779042650072e-05	0.00011968306059115022	not-binder
RSVLVILW	HLA-B*14:02	0.0005287914827931672	0.0006754954657161435	not-binder
SENREIGA	HLA-B*14:02	0.0003123361457255669	0.0003547340406429551	not-binder
SEPDCFTV	HLA-B*14:02	0.0001024285113089718	5.9865157313829996e-05	not-binder
DLLFLTRE	HLA-B*14:02	0.00018268935236847027	0.00015421176710066943	not-binder
FSSHMDQI	HLA-B*14:02	0.0011309749766951426	0.0016707184842655466	not-binder
KNYRVEMK	HLA-B*14:02	5.414255383584532e-05	5.6365292996501105e-05	not-binder
QDLTRELY	HLA-B*14:02	0.0016620927912299522	0.0015798313870576516	not-binder
PDDVFREF	HLA-B*14:02	0.033069852530024944	0.05758914403742593	not-binder
VEPEENTK	HLA-B*14:02	0.00041498722894175446	0.00037402054574852485	not-binder
LRDGGRRG	HLA-B*14:02	0.00011937600920646219	0.0001992716551195715	not-binder
KRAMVVNG	HLA-B*14:02	0.0003296789509477094	0.0005722847599173396	not-binder
ETGPYVQY	HLA-B*14:02	0.0004049668079460389	0.000265419453459917	not-binder
PCMWIKAR	HLA-B*14:02	2.506219989300007e-05	2.5752598890877025e-05	not-binder
SSTFFEVD	HLA-B*14:02	0.00023572362933919067	0.00040767338160508607	not-binder
TPEHWASI	HLA-B*14:02	0.10125167497899383	0.10013526369322642	not-binder
TFAVMVFL	HLA-B*14:02	0.0069942444562911986	0.0042681086932954086	not-binder
FCDISGRP	HLA-B*14:02	2.4934620569183608e-05	2.3169010817154282e-05	not-binder
LFTPSQVS	HLA-B*14:02	2.5773923289307278e-05	1.1942102381806468e-05	not-binder
SRATMYKY	HLA-B*14:02	0.11070880454499274	0.1318688527778544	not-binder
QLAIEAFA	HLA-B*14:02	6.569591696461429e-05	6.762218444524e-05	not-binder
DVDVLYFR	HLA-B*14:02	0.003840131942706648	0.004845326994280103	not-binder
REISKVLA	HLA-B*14:02	0.014611572162539232	0.027816904664026577	not-binder
QILPAKWV	HLA-B*14:02	7.771478267386556e-05	9.165417403763437e-05	not-binder
DYFRKMPL	HLA-B*14:02	0.672446995973587	0.27885302497737463	binder
SGDILDVA	HLA-B*14:02	0.0001345119788311422	9.810902076944266e-05	not-binder
THDEQDGW	HLA-B*14:02	0.038068619489786217	0.05331352474824599	not-binder
CTTNPVES	HLA-B*14:02	7.79894567131123e-06	5.63595524618495e-06	not-binder
AVKSSKAL	HLA-B*14:02	0.0650160108198179	0.09093746225142445	not-binder
LSPILLTI	HLA-B*14:02	0.004310411587357521	0.0037191267534369362	not-binder
IADGHSTD	HLA-B*14:02	0.00015188524976110783	0.00018554694174316262	not-binder
NLALVFGP	HLA-B*14:02	0.00026428380951983856	0.00023452562518830534	not-binder
EKGGAPEI	HLA-B*14:02	0.01854472781997174	0.033259255450536325	not-binder
ASATEELA	HLA-B*14:02	1.269917420358979e-05	1.1047968062868714e-05	not-binder
YTHKKQTG	HLA-B*14:02	0.0002470129673383781	0.0002143354381109435	not-binder
LKVNTIIR	HLA-B*14:02	0.0001868153960458585	0.00014464581254883344	not-binder
DPRGSDIA	HLA-B*14:02	0.00322761406423524	0.004800722284370045	not-binder
DEEQEHAN	HLA-B*14:02	1.145984096524444e-05	8.549257547297598e-06	not-binder
LLFEYPES	HLA-B*14:02	6.716353964293375e-05	2.5292533900641895e-05	not-binder
DFPGIGDK	HLA-B*14:02	0.0001830432438509888	0.00012982146395001934	not-binder
EMGKCVEF	HLA-B*14:02	0.00684869613032788	0.0073609111715010785	not-binder
LRLLSCWE	HLA-B*14:02	4.700101017078851e-05	5.9952877606853296e-05	not-binder
EYDVILFD	HLA-B*14:02	0.0002082715174765326	0.0002568821546950362	not-binder
SNSKCCYP	HLA-B*14:02	8.145387414515427e-06	9.809479541059341e-06	not-binder
NDYSILNT	HLA-B*14:02	0.0007128520250262227	0.0008797898569533304	not-binder
GNNPLIID	HLA-B*14:02	3.708704271048191e-05	6.053640892435557e-05	not-binder
TIKNPHLS	HLA-B*14:02	7.484273373847827e-05	3.526339172886102e-05	not-binder
RQRGTRPR	HLA-B*14:02	4.485277654566744e-05	7.95462157025432e-05	not-binder
LRAFTDCP	HLA-B*14:02	0.00024041276337811724	0.00028522926912079625	not-binder
AGSSEQAA	HLA-B*14:02	1.358426607112051e-05	1.046470364617633e-05	not-binder
DDTRIHEV	HLA-B*14:02	0.5711290434002876	0.34918319155318417	ambiguous
FSVKSSRG	HLA-B*14:02	1.340906160294253e-05	1.1086658687061466e-05	not-binder
RGGFRLGM	HLA-B*14:02	0.04308529161935439	0.07701857105611778	not-binder
KHYHHGII	HLA-B*14:02	0.15148052349686622	0.0950985841687348	not-binder
GSQMEEDR	HLA-B*14:02	3.992160221741869e-05	5.5678616087224454e-05	not-binder
GADITNVC	HLA-B*14:02	2.4912433946155944e-05	1.568167543902453e-05	not-binder
QPQKKSVY	HLA-B*14:02	0.012116663440247066	0.00879828829906904	not-binder
SGTEATMS	HLA-B*14:02	5.476761009504116e-06	5.114885153063688e-06	not-binder
KFDNLRSI	HLA-B*14:02	0.13040385581552982	0.19881036066513075	not-binder
VSAGNYGG	HLA-B*14:02	1.7085389163185028e-05	1.7412013408507105e-05	not-binder
WENITEAL	HLA-B*14:02	0.12106901259394362	0.2195195939707748	not-binder
PRGQQGMF	HLA-B*14:02	0.0004374280804768205	0.00027950338905778144	not-binder
LDCSGATL	HLA-B*14:02	0.0014426407127757558	0.0009394428042107574	not-binder
TVFKKQID	HLA-B*14:02	0.00017245493581867776	0.0001281378807165711	not-binder
DDFYTCKR	HLA-B*14:02	0.0006533258736908465	0.0011480118304962284	not-binder
GVKRDDVE	HLA-B*14:02	1.4670294012830709e-05	9.128722073775594e-06	not-binder
NLESTLKL	HLA-B*14:02	0.006479996372945607	0.0039313640646805445	not-binder
IEAIQHAK	HLA-B*14:02	0.0005664894531946629	0.0007907906227575996	not-binder
QAQQQQAQ	HLA-B*14:02	2.2513788530886812e-05	2.6245019125568168e-05	not-binder
LKNKSYKE	HLA-B*14:02	4.145827988395467e-05	4.37177783077295e-05	not-binder
KKFTKVED	HLA-B*14:02	3.0355972376128194e-05	1.9259503303892083e-05	not-binder
FKRGIVIL	HLA-B*14:02	0.5649958312511444	0.27745340463000023	ambiguous
NIERLRTE	HLA-B*14:02	5.2719815721502526e-05	3.346147165343571e-05	not-binder
HARGAVFG	HLA-B*14:02	0.0020327316429757047	0.003806398195240519	not-binder
PPHNMIAQ	HLA-B*14:02	0.0001467523841711227	0.00015373458855723595	not-binder
AKYIGEKI	HLA-B*14:02	0.004949550703167915	0.0036450111604892955	not-binder
VVAVFCGD	HLA-B*14:02	6.311804136203137e-05	9.264840031900075e-05	not-binder
TSDAVVQP	HLA-B*14:02	0.00010267229554301593	0.0001337577506573574	not-binder
IQADGGTR	HLA-B*14:02	0.00010503725666239916	6.845856318649698e-05	not-binder
TWKRYNNT	HLA-B*14:02	0.00045792373985023007	0.000824518423530715	not-binder
TYPEGEDV	HLA-B*14:02	6.387705780070973e-05	8.228513689086024e-05	not-binder
ATTETGRV	HLA-B*14:02	8.022418605833082e-05	0.00010124844443173376	not-binder
RDMIDNLL	HLA-B*14:02	0.0011822984204627573	0.0010413003005820543	not-binder
KRDFRKLW	HLA-B*14:02	0.020372363064961974	0.03982313656564781	not-binder
LKLIMPAR	HLA-B*14:02	0.0006658868020167575	0.0007106415716761241	not-binder
AMIERAVT	HLA-B*14:02	0.002180099010001868	0.004031177404355718	not-binder
TIWDEWAD	HLA-B*14:02	0.0002094250564368849	0.00026097717354134424	not-binder
SFGSSNPY	HLA-B*14:02	0.00013994075870868983	0.0001345097508846621	not-binder
KRLAMESN	HLA-B*14:02	1.245787213974836e-05	1.157808741948831e-05	not-binder
NHFQLEEV	HLA-B*14:02	0.5290380227379501	0.2888957987841374	ambiguous
GRCILDIY	HLA-B*14:02	8.61711898323847e-05	4.464257553950102e-05	not-binder
WIRQAITR	HLA-B*14:02	7.110473416105378e-05	0.00010037565938327475	not-binder
CGAAEADR	HLA-B*14:02	1.5103830241969262e-05	1.546845230797749e-05	not-binder
RCILCNFL	HLA-B*14:02	3.770000639633508e-05	3.0055846431871932e-05	not-binder
STPSRIES	HLA-B*14:02	6.088874215492979e-05	3.612906308326138e-05	not-binder
KETGGILR	HLA-B*14:02	0.0006446958555898164	0.0006166423955871746	not-binder
DIVTAAHV	HLA-B*14:02	0.0016596206231042742	0.001721549778076831	not-binder
ASGFQSLQ	HLA-B*14:02	3.0723846293767565e-05	2.6097821877265437e-05	not-binder
TIEGMLGI	HLA-B*14:02	0.00022493239885079674	0.00017470240755171974	not-binder
SSSAGTTG	HLA-B*14:02	9.943157067482389e-06	9.085026532948412e-06	not-binder
LALLLGGM	HLA-B*14:02	0.00037407537965918893	0.0003501045310300471	not-binder
GFAVHLKM	HLA-B*14:02	0.0005665747332386673	0.00027417628962367053	not-binder
KEPDGLIF	HLA-B*14:02	0.0010871672584471526	0.0012217316034408507	not-binder
VMARDADA	HLA-B*14:02	7.921274373074993e-05	4.094573220603927e-05	not-binder
LDDLRETL	HLA-B*14:02	0.2607915960252285	0.2229984761267618	not-binder
VLHEKLEN	HLA-B*14:02	5.961581573501462e-05	4.019939453213957e-05	not-binder
CGSINLGT	HLA-B*14:02	5.626609367936908e-06	4.889920658723968e-06	not-binder
PEWYFLFA	HLA-B*14:02	0.0011687728867400438	0.0011168439030239008	not-binder
SNFVRSPS	HLA-B*14:02	0.0028462734480854124	0.003753357629532906	not-binder
DVRTWPTI	HLA-B*14:02	0.18856928269378842	0.23128034074255532	not-binder
KLEVLLAQ	HLA-B*14:02	9.459780358156422e-05	0.00012830942375390778	not-binder
PSAVSVLT	HLA-B*14:02	0.0001437197153791203	0.00011975080296918939	not-binder
VARFAESK	HLA-B*14:02	5.8093422103411287e-05	4.5647300949886334e-05	not-binder
EYHNAEAK	HLA-B*14:02	0.0003156360151479021	0.00034256391388826557	not-binder
YSAELLAG	HLA-B*14:02	5.872865785931936e-05	7.651123948786345e-05	not-binder
VLAVQMPD	HLA-B*14:02	0.00013490025921782944	0.0002469306437093481	not-binder
ALDNVRPS	HLA-B*14:02	0.00011270502145634964	3.883622562565717e-05	not-binder
FLSQPFFV	HLA-B*14:02	0.0013465586118400097	0.0005711408942251126	not-binder
RKGIHKVP	HLA-B*14:02	0.001405192483071005	0.0021774550470443936	not-binder
LLVGPPGT	HLA-B*14:02	5.000973105779849e-05	3.376818833124188e-05	not-binder
TGKGISTM	HLA-B*14:02	0.05387693724478595	0.09096126026956058	not-binder
TATVCRQC	HLA-B*14:02	9.871854017546866e-05	0.00013141618329137503	not-binder
RGTLATEQ	HLA-B*14:02	9.277585490963247e-06	6.359586308388847e-06	not-binder
VISVVEGG	HLA-B*14:02	2.0029081315442455e-05	1.7964254528538894e-05	not-binder
VEDNKVAP	HLA-B*14:02	0.0015028124351374572	0.0015303730805874573	not-binder
ALSEARLI	HLA-B*14:02	0.0002918017402407713	0.00037302049420160136	not-binder
VEILAHET	HLA-B*14:02	0.004334460991958622	0.006979286642818551	not-binder
AEERLLKR	HLA-B*14:02	0.00033902007635333575	0.0004911099382850785	not-binder
NAATTSGY	HLA-B*14:02	0.0004885921174718532	0.00039938275163554123	not-binder
IGLKLNKI	HLA-B*14:02	0.002431022928794846	0.004011696987927361	not-binder
RRRLKILE	HLA-B*14:02	0.0001993527406739304	0.00036381639011946553	not-binder
AMLVYELP	HLA-B*14:02	0.00029231162307041814	0.0003532918968090965	not-binder
RMAERREH	HLA-B*14:02	0.0001258678108570166	0.00019385712561180738	not-binder
DFDSKGYV	HLA-B*14:02	0.04078221248637419	0.07159230772299595	not-binder
QRWNENDL	HLA-B*14:02	0.37727036215364934	0.2411969409643149	not-binder
LAPLHNPP	HLA-B*14:02	0.0008312934020068497	0.0007586105638317231	not-binder
LTTVALFR	HLA-B*14:02	0.0008031235745875164	0.0008759133793872813	not-binder
SAPYKLNF	HLA-B*14:02	0.028202662081457674	0.017523699895732957	not-binder
GGAEDFPR	HLA-B*14:02	0.00022455437613189133	0.00018027923845472	not-binder
VIRTHEYS	HLA-B*14:02	7.081325038598152e-05	8.399752051607581e-05	not-binder
FIEAPILV	HLA-B*14:02	0.0043618751806207	0.0027355591255154034	not-binder
KERLVPMG	HLA-B*14:02	5.3099072829354554e-05	3.420049834763533e-05	not-binder
GKGWWDTA	HLA-B*14:02	0.001724228415696416	0.0015984842257924072	not-binder
GYAASKMM	HLA-B*14:02	9.476643826928921e-05	9.402266345720068e-05	not-binder
WDHVFLGL	HLA-B*14:02	0.09060346824117005	0.08733867727647936	not-binder
NIARILYL	HLA-B*14:02	0.015597722493112087	0.006749506463819523	not-binder
YHGYQFGE	HLA-B*14:02	0.003976395446807146	0.002633799510909964	not-binder
VPTMEELD	HLA-B*14:02	2.1900237402405765e-05	2.5232272126879185e-05	not-binder
WVLYEMPN	HLA-B*14:02	0.00011905880874110152	0.00016952236980586626	not-binder
KGIWMSTR	HLA-B*14:02	4.461629024490321e-05	5.133515138201886e-05	not-binder
AKETGAGV	HLA-B*14:02	0.0029776163079077377	0.004654154560737833	not-binder
LATQLSLI	HLA-B*14:02	0.0027710804919479416	0.0031530944815623047	not-binder
INIKPNNV	HLA-B*14:02	0.0025729106506332754	0.0038505995174862905	not-binder
LLDAAEGK	HLA-B*14:02	0.00034964827573276126	0.00044059417851451924	not-binder
DAVIYAVG	HLA-B*14:02	0.008256186703511048	0.01557435878450114	not-binder
ISFTTAAL	HLA-B*14:02	0.012071403837762774	0.012127834331113394	not-binder
FLGLTVGI	HLA-B*14:02	0.0007540321399574168	0.0003492336439011233	not-binder
VRPGETFV	HLA-B*14:02	0.009362887550923914	0.014245522877312972	not-binder
LLYEALGY	HLA-B*14:02	0.0006517009187518852	0.0008450320022925945	not-binder
NSDLDTEL	HLA-B*14:02	0.0046376959711778905	0.004735531091889477	not-binder
PDPLHLLI	HLA-B*14:02	0.0027370316500309856	0.0033504557390516064	not-binder
DENPTYCT	HLA-B*14:02	0.0006515585719171213	0.0006166051769739867	not-binder
RNLQFHAF	HLA-B*14:02	0.0389073699247092	0.0493138318238351	not-binder
SRLRRGIL	HLA-B*14:02	0.7457114398479462	0.31449044568994283	binder
AKCNTGSE	HLA-B*14:02	2.2273826999708035e-05	3.8494506129746927e-05	not-binder
MIAIREEI	HLA-B*14:02	0.07849294641055167	0.09769616388520848	not-binder
ALNYGGPY	HLA-B*14:02	0.00012124681525165215	7.144005617940053e-05	not-binder
ELVDLNGR	HLA-B*14:02	0.0004942818406107108	0.0003415246727573472	not-binder
LAQMLEQG	HLA-B*14:02	1.467022252654715e-05	1.0309990575028398e-05	not-binder
DFVIQRRD	HLA-B*14:02	1.3046566527918912e-05	5.781856121576619e-06	not-binder
EASMRLRA	HLA-B*14:02	0.04157633404247463	0.056718142295254306	not-binder
SQEQVNAK	HLA-B*14:02	0.0003085654716414865	0.00038321961248079613	not-binder
FEPGDLID	HLA-B*14:02	0.00019595845910771458	0.00027206893296637135	not-binder
DQQLLKNS	HLA-B*14:02	0.00012260658368177247	0.0001152684990439723	not-binder
SDITYKNI	HLA-B*14:02	0.012863173414370977	0.02460445481568099	not-binder
APLGSVYQ	HLA-B*14:02	0.000392969429231016	0.0006056512420476185	not-binder
KGIKFEVV	HLA-B*14:02	0.0003834098490187898	0.00031811170620577733	not-binder
VCSNSLGG	HLA-B*14:02	5.435042055523809e-06	4.101114606355222e-06	not-binder
YMAKSDFL	HLA-B*14:02	0.02577372882515192	0.024459190515237483	not-binder
GINAALKL	HLA-B*14:02	0.0003741380671272054	0.00016573479144525282	not-binder
LFEKLDSE	HLA-B*14:02	5.585251346928999e-05	4.464028276284224e-05	not-binder
EAEESFPE	HLA-B*14:02	1.1420515966165112e-05	1.4623614945352405e-05	not-binder
ADLYVSAS	HLA-B*14:02	0.00020462912871153094	0.00026284552122983067	not-binder
TDAYIWYS	HLA-B*14:02	0.00019142614164593396	0.00018299856436842745	not-binder
YGTPKPKR	HLA-B*14:02	6.780693584005349e-05	5.909609186414095e-05	not-binder
VDSDDVMD	HLA-B*14:02	7.122606007214927e-05	0.00011311525531076353	not-binder
GTAALRQF	HLA-B*14:02	0.00306808402237948	0.0031961464049487117	not-binder
VSPSGRSV	HLA-B*14:02	0.06952157035411802	0.13135567229356662	not-binder
PQRDRGRN	HLA-B*14:02	8.739890586184628e-06	7.044310644318367e-06	not-binder
NTIDLLKA	HLA-B*14:02	0.0015555687466985546	0.0024897191137342287	not-binder
KLLTWREE	HLA-B*14:02	3.1255068415703134e-05	1.70106928254312e-05	not-binder
ITSTVKGS	HLA-B*14:02	2.40744107941282e-05	1.639490484574843e-05	not-binder
SILICTGG	HLA-B*14:02	7.098812284311862e-06	7.170054126376222e-06	not-binder
FTSIHIEE	HLA-B*14:02	0.00010104089378728531	9.579495372445531e-05	not-binder
EEERQREL	HLA-B*14:02	0.14800368322758004	0.13613577060223933	not-binder
QEFIVARG	HLA-B*14:02	0.00026933629997074606	0.0001650597589094494	not-binder
ALMNGAQI	HLA-B*14:02	7.247093199111987e-05	4.1869271371639503e-05	not-binder
EAKADLYS	HLA-B*14:02	0.0005982115828373936	0.0009693990565470417	not-binder
DQKYFPVY	HLA-B*14:02	0.24618595838546753	0.32166166495949405	not-binder
GPEPEGAD	HLA-B*14:02	9.630560180085013e-05	0.0001603145947895961	not-binder
SATCVDPF	HLA-B*14:02	0.000644454044959275	0.0004047640003736045	not-binder
GLTKNGKK	HLA-B*14:02	3.3806341252784475e-05	2.8888613450651346e-05	not-binder
RMKKEFNV	HLA-B*14:02	0.004887172165354059	0.00952308628749789	not-binder
LNDLRVTI	HLA-B*14:02	0.6673718869686127	0.24220818748497858	binder
YSAWLRLP	HLA-B*14:02	0.0006289672448474449	0.0005175075378374438	not-binder
LQGATVLT	HLA-B*14:02	0.00012637800919037545	0.0001494804690186035	not-binder
SPNSETLA	HLA-B*14:02	0.00012813723005820066	6.898348343642009e-05	not-binder
EDVGLERA	HLA-B*14:02	0.00039535652322228996	0.0006498659796631841	not-binder
FTPELDQL	HLA-B*14:02	0.0015904149346170015	0.001297463717956062	not-binder
EEAKVITW	HLA-B*14:02	0.06437407957564574	0.11848838746666326	not-binder
HDLVADHQ	HLA-B*14:02	0.00024208489921875297	0.00019460153714159626	not-binder
YAELTQYI	HLA-B*14:02	0.014351773774251342	0.018276205396536484	not-binder
LSGFLLLA	HLA-B*14:02	0.0003941645205486566	0.000334329748891514	not-binder
SRFGLVAF	HLA-B*14:02	0.8704792380332946	0.11038169855278797	binder
SQSQNTVS	HLA-B*14:02	0.00013298836447575013	0.00022875417276862708	not-binder
YKIPAGLK	HLA-B*14:02	0.0002663074963493273	0.00018254459312558725	not-binder
MKRYCFSL	HLA-B*14:02	0.7685168296098709	0.31175086400851415	binder
RPGSTKRR	HLA-B*14:02	0.0001186958451398823	0.00014032965686452693	not-binder
VDGDLHVD	HLA-B*14:02	0.0007823587584425695	0.0009143436180064135	not-binder
RHNLSLNK	HLA-B*14:02	0.0004154790454776958	0.00027243835709753346	not-binder
KSNPTTPV	HLA-B*14:02	0.002622814435744658	0.001663037641437196	not-binder
SRYLPEIE	HLA-B*14:02	0.0035262505858554504	0.005664262000647459	not-binder
PDDAPELP	HLA-B*14:02	6.386438908521087e-05	8.230080720829849e-05	not-binder
IPEGKTTC	HLA-B*14:02	0.003316920476027008	0.005379362406052118	not-binder
LKRNVNKL	HLA-B*14:02	0.05492206336930394	0.07363670129697944	not-binder
QALEIADM	HLA-B*14:02	0.0003259855613578111	0.00024403364766010946	not-binder
GVYGIILA	HLA-B*14:02	0.00014561682764906435	6.189845150334735e-05	not-binder
HAIASYIG	HLA-B*14:02	0.0012099971267161892	0.0014832249775579309	not-binder
VLWAQDRR	HLA-B*14:02	5.439444666990312e-05	5.77290216388994e-05	not-binder
SGFGADDE	HLA-B*14:02	7.75477861679974e-05	7.978099917280271e-05	not-binder
IDPRKAAK	HLA-B*14:02	0.0002612343007058371	0.00018901462158551946	not-binder
YLARRWPG	HLA-B*14:02	0.0023972005197720136	0.0045216042988362225	not-binder
SFYGAQMS	HLA-B*14:02	4.452071189007256e-05	4.148653566344025e-05	not-binder
RGFVYMRE	HLA-B*14:02	6.087261335778749e-05	5.915792200044071e-05	not-binder
DCITHGRN	HLA-B*14:02	9.878344008029671e-06	1.0697130578130153e-05	not-binder
FRQVKAYL	HLA-B*14:02	0.8604883849620819	0.23910419414312103	binder
IPDREVLY	HLA-B*14:02	0.004282434505876153	0.0029801870459121283	not-binder
IERERGIT	HLA-B*14:02	0.0041993782244389875	0.006569155413813615	not-binder
FYTRGEKL	HLA-B*14:02	0.0033342544455081226	0.0018594291338032897	not-binder
QIETTMPG	HLA-B*14:02	3.616764442995191e-05	4.9122798101533275e-05	not-binder
TIMILVMR	HLA-B*14:02	0.00024624220895930193	0.000260212658410918	not-binder
VATKSAAY	HLA-B*14:02	0.0014262459677411242	0.0012083500069926044	not-binder
DKDIPFEL	HLA-B*14:02	0.5007120564579963	0.36510274413293964	ambiguous
GEKKQDPL	HLA-B*14:02	0.0006790918967453762	0.0006032154114801489	not-binder
DEAEDDGD	HLA-B*14:02	3.624726261932665e-05	6.412564073708645e-05	not-binder
KRDVPLLQ	HLA-B*14:02	0.0004481719257455552	0.0005493683415194576	not-binder
GHIEWGEG	HLA-B*14:02	0.0015035093339974992	0.002024066697793411	not-binder
GDAGIKSA	HLA-B*14:02	0.0013781351161014754	0.0006841141888911662	not-binder
VQNIDYYT	HLA-B*14:02	0.0003088315374043304	0.00023056250385012486	not-binder
QGKNFNLK	HLA-B*14:02	5.265721683826996e-05	4.244200731834247e-05	not-binder
FEGYLSYK	HLA-B*14:02	0.00109385589203157	0.0014055702438642572	not-binder
ETVVTSEP	HLA-B*14:02	4.128583516376239e-05	4.0008730441263275e-05	not-binder
GPPLLPPR	HLA-B*14:02	0.00057411173120272	0.0007595485291811734	not-binder
AGTQKPIC	HLA-B*14:02	1.5025390712253284e-05	1.0560659627047994e-05	not-binder
ECTFCSTA	HLA-B*14:02	7.845651234674733e-05	9.89858545305242e-05	not-binder
TNMFTSIV	HLA-B*14:02	0.007777238800190389	0.005738784370909489	not-binder
AGGIVAGI	HLA-B*14:02	6.049059211363783e-05	3.695102351266441e-05	not-binder
NKGMIKKS	HLA-B*14:02	0.0002152428562112618	0.0003202309906200005	not-binder
TISYTRKR	HLA-B*14:02	4.335917401476763e-05	3.6664003588645325e-05	not-binder
ERDLTKRD	HLA-B*14:02	0.00020066195647814312	0.00018993999098264124	not-binder
IGRGTATF	HLA-B*14:02	0.0027257598616415636	0.00405494768064237	not-binder
QQVLEHFL	HLA-B*14:02	0.09412256050854921	0.15509861675764866	not-binder
FLFTVGGL	HLA-B*14:02	0.0012009146332275123	0.0007580565073209745	not-binder
IVKERLAE	HLA-B*14:02	0.0008235572095145471	0.0011283806654845863	not-binder
VYKPQQAA	HLA-B*14:02	0.0016940066532697528	0.0022735898183630725	not-binder
LKKCVYCE	HLA-B*14:02	2.1651647921316906e-05	3.217570514546463e-05	not-binder
ASIFAGDL	HLA-B*14:02	0.00021581147775577846	0.00021464758320889916	not-binder
IFAGKQLE	HLA-B*14:02	3.8149797364894764e-05	2.934384896726794e-05	not-binder
MDDIRRLA	HLA-B*14:02	0.20019914950244128	0.24455025332213895	not-binder
NGAETFQV	HLA-B*14:02	0.0006024299349519424	0.0008773615327180681	not-binder
NAFGLALA	HLA-B*14:02	0.004481838807987515	0.007675225058729239	not-binder
GICLIANT	HLA-B*14:02	1.2023691215290456e-05	3.6607587910720675e-06	not-binder
RTTSLNNI	HLA-B*14:02	6.498490583908278e-05	5.307636098873614e-05	not-binder
LHFHPALA	HLA-B*14:02	0.48215218149125577	0.3210708851317352	ambiguous
MTVCNMAI	HLA-B*14:02	0.002855373319471255	0.003140450130900928	not-binder
QSQMKDIE	HLA-B*14:02	2.4681230570422485e-05	1.2864296046374932e-05	not-binder
MKSMPQAL	HLA-B*14:02	0.772702419757843	0.23764423712167726	binder
ADQIGAPG	HLA-B*14:02	6.461375710387074e-05	0.00010095146488737454	not-binder
TEISEISP	HLA-B*14:02	5.208311276874156e-05	4.724711356445023e-05	not-binder
GWGDGQKS	HLA-B*14:02	1.1487959886835597e-05	9.074447328839934e-06	not-binder
PWLDEHPD	HLA-B*14:02	3.590510077629005e-05	4.5901552446496094e-05	not-binder
GSEPVPTH	HLA-B*14:02	7.023560865491164e-05	0.00010213436902452984	not-binder
ARLHEEIN	HLA-B*14:02	0.0004219574921535241	0.0007555922762088382	not-binder
WNKVLIEE	HLA-B*14:02	2.2404996161640157e-05	2.1923069007190116e-05	not-binder
FSAATMVI	HLA-B*14:02	0.0033518499694764614	0.0008820350975804518	not-binder
SIALRKRP	HLA-B*14:02	0.00045714873413089664	0.0004696869220742556	not-binder
PQNLLIAQ	HLA-B*14:02	9.328904779977165e-05	5.477556582399476e-05	not-binder
DLNRTATL	HLA-B*14:02	0.8276808738708497	0.27104827121260167	binder
SKVTCPCC	HLA-B*14:02	6.154180383646234e-05	7.433608696765046e-05	not-binder
DFGFMIFH	HLA-B*14:02	7.658666982024442e-05	6.678146583361747e-05	not-binder
RKNDSENK	HLA-B*14:02	1.6336016335571914e-05	1.6794465927955013e-05	not-binder
PLLLEELS	HLA-B*14:02	3.2271247982862404e-05	1.550798385177117e-05	not-binder
REVGFTVL	HLA-B*14:02	0.04322463353164494	0.04162957571324106	not-binder
YRFHEMVQ	HLA-B*14:02	0.2482984445989132	0.24174102595291527	not-binder
PATPEKEE	HLA-B*14:02	4.879226089542499e-05	7.829849111926853e-05	not-binder
KRGYLITA	HLA-B*14:02	0.05721135549247265	0.0274166169849982	not-binder
NDPSFMFR	HLA-B*14:02	0.0005346057034330443	0.0004586660407306377	not-binder
TLEKDSYL	HLA-B*14:02	0.0031893277482595295	0.0025712224852499133	not-binder
ANLLSAGY	HLA-B*14:02	0.0002893567587307189	0.00020929238232068631	not-binder
GEKPYECK	HLA-B*14:02	3.8807073883617706e-05	5.923939623693303e-05	not-binder
ACFQGRTE	HLA-B*14:02	6.988461700530025e-06	7.439576639530317e-06	not-binder
QHQLEKNN	HLA-B*14:02	7.309264906325552e-05	9.53701123449508e-05	not-binder
DSDGNDKL	HLA-B*14:02	0.007416145934257656	0.01261740588026345	not-binder
SLGLRIRR	HLA-B*14:02	2.5693217139632907e-05	2.7886890119912237e-05	not-binder
ILMGLRDH	HLA-B*14:02	2.3047024023981065e-05	2.2408311709939523e-05	not-binder
CRALQFPP	HLA-B*14:02	0.007506584135262529	0.010084217663649843	not-binder
LEKKVRRR	HLA-B*14:02	6.49953984975582e-05	5.459340261450121e-05	not-binder
IQQATVFG	HLA-B*14:02	0.000305381942052918	0.000467588835408942	not-binder
YQEEPYVS	HLA-B*14:02	0.00025662790285423397	0.00030503727299934023	not-binder
TDIQNFET	HLA-B*14:02	0.00013881423583370634	0.00011595451249562772	not-binder
ISCITYTW	HLA-B*14:02	0.0007365253833995667	0.0010899193410810895	not-binder
IALMAYSG	HLA-B*14:02	8.319823027704842e-05	5.920544986241097e-05	not-binder
FDPVGPLP	HLA-B*14:02	0.00019126562547171487	0.00010208988281920753	not-binder
RGPCDPCG	HLA-B*14:02	2.2288660744607113e-06	2.8889394227434095e-06	not-binder
AKEPEIID	HLA-B*14:02	0.0001064305184627301	0.0001099781720354691	not-binder
LDNLGKGA	HLA-B*14:02	0.00022120949215604925	0.0002525479497596504	not-binder
VYNSMENT	HLA-B*14:02	3.672247830763808e-05	3.716135085042953e-05	not-binder
SEWLESVK	HLA-B*14:02	0.0004492469282922684	0.0006491341877026476	not-binder
ELEDEVKL	HLA-B*14:02	0.006229267318849452	0.010094813191981746	not-binder
IFLPIYIA	HLA-B*14:02	0.0009887350053759292	0.0005932503425504462	not-binder
FNYLQCQG	HLA-B*14:02	1.849544501055789e-05	1.560179120524802e-05	not-binder
VAWLVSGH	HLA-B*14:02	5.827868390042568e-05	5.512255661904339e-05	not-binder
GGLQGAVG	HLA-B*14:02	2.0681851196968637e-05	1.5098666789434185e-05	not-binder
EALRLAKE	HLA-B*14:02	0.00010729855712270364	8.762821403018012e-05	not-binder
NPVDINYL	HLA-B*14:02	0.18643037155270575	0.2768441594423512	not-binder
STPAAAPA	HLA-B*14:02	0.0001097360480343923	4.699413405183027e-05	not-binder
VETANRRG	HLA-B*14:02	3.050224263461132e-05	2.6629035200484e-05	not-binder
SVPLQLNG	HLA-B*14:02	6.184666372064385e-05	0.00010281562528535416	not-binder
SKLRTSPI	HLA-B*14:02	0.3840243346989155	0.21020508018356956	not-binder
SQQQGTAA	HLA-B*14:02	0.0077856528749180145	0.011093494490723601	not-binder
GAIDGHLR	HLA-B*14:02	0.0002168135244573932	0.00011918812872025228	not-binder
TPLMCAVN	HLA-B*14:02	0.00015105113743629772	0.00016519256692099107	not-binder
DTGYLFPE	HLA-B*14:02	0.00010607652438920923	0.00011832694343450713	not-binder
TALLLKYS	HLA-B*14:02	0.0007074190129060298	0.0006858168506861631	not-binder
GIVEGESA	HLA-B*14:02	4.702694332081592e-05	7.042432338250482e-05	not-binder
ALAQALGD	HLA-B*14:02	0.0001285012573134736	0.000211604220613218	not-binder
GAALTVLT	HLA-B*14:02	9.068811577890301e-05	7.191121259404318e-05	not-binder
RIKYEYFR	HLA-B*14:02	6.242658751034468e-05	5.083632821692448e-05	not-binder
VDDLILQI	HLA-B*14:02	0.006671013188315556	0.009936188294795771	not-binder
IVVNPGET	HLA-B*14:02	0.00020065976295882137	0.00032791112545775303	not-binder
LCEQGAHD	HLA-B*14:02	1.2520022642092954e-05	1.78159889539671e-05	not-binder
AVETKAER	HLA-B*14:02	0.00013431536661983045	9.538437989463904e-05	not-binder
CPDPEATE	HLA-B*14:02	1.187532559470128e-05	1.158719914158858e-05	not-binder
RRRGVSAE	HLA-B*14:02	4.408078289088735e-05	6.813235048066542e-05	not-binder
EFFPGDKP	HLA-B*14:02	2.6201752825727452e-05	2.103772290958388e-05	not-binder
VEYIECTE	HLA-B*14:02	9.158016518995283e-06	9.553613372222242e-06	not-binder
SFATFSWL	HLA-B*14:02	0.0007250191702041775	0.0005267010682419572	not-binder
LTLSENEA	HLA-B*14:02	3.6819645538344047e-05	2.144083440836896e-05	not-binder
GLLLIPGL	HLA-B*14:02	0.00017499845489510335	0.00019710535932703258	not-binder
EKAADGIS	HLA-B*14:02	7.710368427069625e-05	0.00010695378035141869	not-binder
AKASATDQ	HLA-B*14:02	2.7767037090598022e-05	3.858334949704892e-05	not-binder
KLPADSTR	HLA-B*14:02	4.53001222012972e-05	3.180792896609396e-05	not-binder
READNYKQ	HLA-B*14:02	0.00010827205223904457	0.00010862586175384024	not-binder
NKKKALHS	HLA-B*14:02	0.00577339641386061	0.010614597367036962	not-binder
GHVLDTAK	HLA-B*14:02	0.0005046894868428354	0.0003329439837945705	not-binder
QGLEMGMP	HLA-B*14:02	2.196817534922957e-05	1.759863530683233e-05	not-binder
RLHLARRE	HLA-B*14:02	4.171344842234248e-05	7.53062299305697e-05	not-binder
VDDVAATA	HLA-B*14:02	0.003192023005976807	0.0053237005205601885	not-binder
LEKGESLE	HLA-B*14:02	1.6790682821010705e-05	9.13878815773998e-06	not-binder
DSELLLQI	HLA-B*14:02	0.002316676516784355	0.0021885957156920536	not-binder
YEFESKVT	HLA-B*14:02	0.0313013740349561	0.03129486454044262	not-binder
HTKRELNE	HLA-B*14:02	0.00021025208516221028	0.00036721339585539135	not-binder
ACRRNLAG	HLA-B*14:02	2.5061152541638874e-06	1.5097587012517824e-06	not-binder
LGILSARH	HLA-B*14:02	3.4696174498094476e-05	3.707455629081999e-05	not-binder
GQGQGQGQ	HLA-B*14:02	8.35621026908484e-05	0.00010818082514883293	not-binder
SAYFIGLL	HLA-B*14:02	0.04017265030415729	0.06541089247539282	not-binder
IDLLKIVK	HLA-B*14:02	0.001152802498836536	0.0007184781217696586	not-binder
EQHIQKWL	HLA-B*14:02	0.4969046235084534	0.29496549284632817	ambiguous
KKWQKFAC	HLA-B*14:02	0.0013163710696971974	0.0017274102264325467	not-binder
PLSLVGTF	HLA-B*14:02	0.0008056649414356798	0.0006586351054283146	not-binder
EIGLRTRI	HLA-B*14:02	0.028061159886419773	0.024926424294201083	not-binder
IARETFET	HLA-B*14:02	0.000380376867542509	0.00037592511007524524	not-binder
SIILLVAL	HLA-B*14:02	0.0012273127540538553	0.0011041256255202253	not-binder
LRKEDLEG	HLA-B*14:02	4.3022952672799876e-05	5.500983835014138e-05	not-binder
ITDVMDGS	HLA-B*14:02	1.6074256882347983e-05	9.038531921986542e-06	not-binder
FAVAVDVY	HLA-B*14:02	0.0054126361457747406	0.00869105600943965	not-binder
FNAVVNEI	HLA-B*14:02	0.014918989827856421	0.018372637768644517	not-binder
WLKAPQDW	HLA-B*14:02	0.0002646710661792895	0.00044447935870489013	not-binder
KFSSLKES	HLA-B*14:02	1.4208164384399424e-05	1.1952613863348733e-05	not-binder
GGPFPTEL	HLA-B*14:02	0.0016667303745634854	0.0017274572995017229	not-binder
ISGATERN	HLA-B*14:02	1.5201215796878387e-05	1.2165642984623018e-05	not-binder
ELGFIEAL	HLA-B*14:02	0.011168137367349118	0.013765974136476618	not-binder
YYALAESV	HLA-B*14:02	0.002111485440400429	0.003440845693111182	not-binder
KDFPIISI	HLA-B*14:02	0.08506091926246881	0.12635645537169984	not-binder
LSDLPAYV	HLA-B*14:02	0.003064423450268805	0.00258848970587653	not-binder
LAAAGLIR	HLA-B*14:02	0.00022426619161706186	0.00018654464675550822	not-binder
ARNESSNI	HLA-B*14:02	0.026143472566036507	0.03342341337706214	not-binder
LAHYTATS	HLA-B*14:02	0.0009851784579950618	0.0017058930045970283	not-binder
ARGSAAQI	HLA-B*14:02	0.06062493994832039	0.08439141220232783	not-binder
KKMKVKRE	HLA-B*14:02	4.918288573207974e-05	5.608654048094809e-05	not-binder
TNGVAERL	HLA-B*14:02	0.0038601520704105497	0.0028230299159798023	not-binder
LIATPDMM	HLA-B*14:02	0.0016372014084481633	0.0024547506165869004	not-binder
YSYFGHSA	HLA-B*14:02	0.01378737788181752	0.0072893155388907335	not-binder
PPKREYTH	HLA-B*14:02	6.767195191059727e-05	5.6008313876540335e-05	not-binder
GVYFEGTN	HLA-B*14:02	3.858901645799051e-05	4.491893729205367e-05	not-binder
KNNLYGRL	HLA-B*14:02	0.001527977385558188	0.002172823349502673	not-binder
EQLSIPTI	HLA-B*14:02	0.049566266546025875	0.042054063463247915	not-binder
ISAKGHIA	HLA-B*14:02	0.0011969512099312852	0.0018365941117621067	not-binder
AFGFVILA	HLA-B*14:02	0.00046747505984967574	0.00044249813981778923	not-binder
PVVQSQPI	HLA-B*14:02	0.0003167539922287688	0.00015587752313149975	not-binder
PIIVAVNK	HLA-B*14:02	0.00032857996666280087	0.0004520767815821132	not-binder
MHSYKKVN	HLA-B*14:02	0.0407199079869315	0.04669279217087071	not-binder
GASLEELA	HLA-B*14:02	1.66246824846894e-05	1.1821394954541317e-05	not-binder
ELATLLAD	HLA-B*14:02	8.941106480051531e-05	0.00014475721120775929	not-binder
DAISSMGF	HLA-B*14:02	0.013381701952312142	0.02198509992447099	not-binder
PPKPKSSV	HLA-B*14:02	0.013030883332248777	0.01226359666720579	not-binder
GHTGGHHG	HLA-B*14:02	0.0012276086169549672	0.002161713020753386	not-binder
ALNSKSQR	HLA-B*14:02	3.0006843189767096e-05	2.4076469386176938e-05	not-binder
LLNNSLTQ	HLA-B*14:02	2.8507455681392457e-05	2.5658059865197415e-05	not-binder
YLLKNEFK	HLA-B*14:02	0.0002603417022328358	0.000246610563257917	not-binder
PHVDDVIE	HLA-B*14:02	0.00010736929289123509	8.693122494110783e-05	not-binder
WRAYADHR	HLA-B*14:02	0.0007772399751047488	0.0008503847755898673	not-binder
VGVLITGD	HLA-B*14:02	9.268757257814286e-05	0.00013009667184357292	not-binder
EVIEKRVK	HLA-B*14:02	0.00019631473915069365	9.781052685383908e-05	not-binder
FAVTASAI	HLA-B*14:02	0.010840922221541404	0.009823915681736432	not-binder
YDHDIYRD	HLA-B*14:02	0.00043273196952213765	0.0003868715362345377	not-binder
KPGETQVI	HLA-B*14:02	0.012377655797172338	0.014195149639333719	not-binder
GGTKYMVI	HLA-B*14:02	0.001200930160121061	0.00091692255276871	not-binder
IPTLFGPE	HLA-B*14:02	0.0002347187937630224	0.0002591310296987868	not-binder
GALLTIGF	HLA-B*14:02	0.0005155183182068868	0.00042754528069375056	not-binder
NNDPVIGK	HLA-B*14:02	0.0004480999559746124	0.00032210388205657114	not-binder
WLIVNGRD	HLA-B*14:02	2.414921405033965e-05	2.1612417357690568e-05	not-binder
IFMTATPP	HLA-B*14:02	0.00011575793123483891	8.98590943715466e-05	not-binder
PGLGISRM	HLA-B*14:02	0.00017881043695524567	0.00016415002943903805	not-binder
LALDYPGR	HLA-B*14:02	0.00015815328733879142	0.00010432979822991264	not-binder
VQLAYDLL	HLA-B*14:02	0.006038771022576839	0.006965069453436557	not-binder
RNSLENGY	HLA-B*14:02	5.875519309483934e-05	1.900197660647327e-05	not-binder
FAPALLDY	HLA-B*14:02	0.0027471851382870225	0.0039005317418122133	not-binder
DNRNRTAG	HLA-B*14:02	0.003433221396699082	0.004899572142389221	not-binder
GVYDSHHG	HLA-B*14:02	5.6266337924171236e-05	5.556421255805319e-05	not-binder
SGSSDDVR	HLA-B*14:02	5.210765154970431e-05	3.069582706373779e-05	not-binder
QLKHKLEQ	HLA-B*14:02	0.00027980631639366036	0.0003207270937337036	not-binder
MRARALVE	HLA-B*14:02	0.024696532730013133	0.01885290630659733	not-binder
VPGGAELS	HLA-B*14:02	2.2849619563203304e-05	1.68793183865087e-05	not-binder
ITSEGYKL	HLA-B*14:02	0.0014307163422927261	0.0010710274828982516	not-binder
YYQPEAYV	HLA-B*14:02	0.001276217250415357	0.0013573599339220996	not-binder
LGDKISLG	HLA-B*14:02	5.164210633665789e-05	6.688503066459773e-05	not-binder
DRESRSPF	HLA-B*14:02	0.8399527788162231	0.13631665154459313	binder
EAVSIDEV	HLA-B*14:02	0.0007311775931157172	0.0010419767841083213	not-binder
QRLLDRLV	HLA-B*14:02	0.029042224027216436	0.0332053868150193	not-binder
LAAAYGLA	HLA-B*14:02	0.00028677735754172317	0.0002645061765759242	not-binder
PSTSRGLK	HLA-B*14:02	8.782664817772457e-05	9.953725432687856e-05	not-binder
AAGLPAQA	HLA-B*14:02	0.00033846289952634836	0.0003293078831162972	not-binder
KNGKLPVV	HLA-B*14:02	0.000665953902353067	0.000361519441147527	not-binder
FTPLHNRT	HLA-B*14:02	0.00027551157218113075	0.00022895512745821166	not-binder
GNSFTGDI	HLA-B*14:02	4.7071526296349475e-05	7.688637724115405e-05	not-binder
IVDISGIF	HLA-B*14:02	0.004537417693063617	0.0017844527176118393	not-binder
DLLSSVST	HLA-B*14:02	0.0004240626556565985	0.0005031943517145547	not-binder
VKDSPGVK	HLA-B*14:02	0.0005420329618573306	0.0005084474899692097	not-binder
SLFYKKWI	HLA-B*14:02	0.005089493887498975	0.006695349715977479	not-binder
GVNRHEHH	HLA-B*14:02	1.0079870139634296e-05	8.238975582142165e-06	not-binder
GSTQLQNT	HLA-B*14:02	5.147549268258445e-06	2.654523498099315e-06	not-binder
VVNKLTSG	HLA-B*14:02	2.1128732987563127e-05	1.9661787771773206e-05	not-binder
NVKCDFVS	HLA-B*14:02	3.647176654340001e-05	2.418291990620452e-05	not-binder
GRDRYLFA	HLA-B*14:02	0.030222721956670286	0.0247144172661423	not-binder
ITRIEIDA	HLA-B*14:02	0.0001853642566857161	0.00015292726885253368	not-binder
TIKDEKIF	HLA-B*14:02	0.013499807694461196	0.01957406135257775	not-binder
AGARFTLY	HLA-B*14:02	0.0008363298664335161	0.0006032735181422094	not-binder
PIKRELIC	HLA-B*14:02	6.220320174179505e-05	6.744622333982322e-05	not-binder
DPAVWPPP	HLA-B*14:02	0.0015938652992190327	0.0023244268891189045	not-binder
GTGGLPIK	HLA-B*14:02	0.00011358708588886657	0.00010060998310861376	not-binder
LSVQLEEL	HLA-B*14:02	0.004022764653200284	0.0040311449489286106	not-binder
VPEDYMGD	HLA-B*14:02	7.513426780860754e-05	0.00010031059007946777	not-binder
NLLHSKES	HLA-B*14:02	2.8340984135866167e-05	1.518303974304635e-05	not-binder
FYVPKVNS	HLA-B*14:02	0.0002944448264315724	0.00021076329302486432	not-binder
KEILDSFL	HLA-B*14:02	0.00026515167046454736	0.0002970499262208625	not-binder
QINGTTGY	HLA-B*14:02	0.00014237894902180415	0.00010488590271364642	not-binder
SGIIETNF	HLA-B*14:02	0.0003006080722116167	0.0003198517282107883	not-binder
GIEGIICR	HLA-B*14:02	4.51916324720969e-05	3.640590611948017e-05	not-binder
VITAINFL	HLA-B*14:02	0.0005331217806087806	0.00038672131469821836	not-binder
FMPPPNVD	HLA-B*14:02	0.00018485941627659485	0.00019132448156678692	not-binder
HWHTLLQS	HLA-B*14:02	1.9228688961447916e-05	1.3226868785463978e-05	not-binder
EELQSRLS	HLA-B*14:02	0.0004649608366889879	0.0005829227246553793	not-binder
SGKSTLLR	HLA-B*14:02	0.0001365276181786612	0.00010536564283434578	not-binder
GFLGMLHM	HLA-B*14:02	0.001192547136452049	0.0009618315075391293	not-binder
EGTKSVEG	HLA-B*14:02	2.4687558243385867e-05	1.7157158965004668e-05	not-binder
MIRIAMDL	HLA-B*14:02	0.025230510463006794	0.03401189260968454	not-binder
HSYSAGKA	HLA-B*14:02	0.0016866305857547558	0.00232691613410735	not-binder
TVSDQRCD	HLA-B*14:02	1.5609941397087822e-05	2.5143789942006914e-05	not-binder
TAIPNFEK	HLA-B*14:02	0.000519899238133803	0.00041182208947789444	not-binder
SIDLIDSK	HLA-B*14:02	0.00022562036951967457	0.00018871526251099818	not-binder
SLMINHYF	HLA-B*14:02	0.01812181042623706	0.018699029906443225	not-binder
GAMMDKSP	HLA-B*14:02	4.7424601325474215e-05	4.8664601467942916e-05	not-binder
EELDRAQE	HLA-B*14:02	3.862568682961864e-05	2.679528657856021e-05	not-binder
EFSSLKRM	HLA-B*14:02	0.0013927780877565966	0.0014939465383725767	not-binder
KTVLIMEL	HLA-B*14:02	0.0021723268437199295	0.001800092708133674	not-binder
LYLGLKHI	HLA-B*14:02	0.002746376191498712	0.0026785652696334787	not-binder
HYECFGPH	HLA-B*14:02	8.603410897194408e-05	0.00011440610315502096	not-binder
GKTAVTNF	HLA-B*14:02	0.009268564102239907	0.00974642349938074	not-binder
GVHGYDNL	HLA-B*14:02	7.839059981051832e-05	4.131872139981614e-05	not-binder
TSPIVNAG	HLA-B*14:02	3.600266436478705e-05	4.013005319226109e-05	not-binder
KKVTRLKE	HLA-B*14:02	3.591914014577924e-05	4.1013009447843294e-05	not-binder
GELPAMVL	HLA-B*14:02	0.010390806151553989	0.01789864864507892	not-binder
NRLGTKLG	HLA-B*14:02	0.01742853672039928	0.0315998309925723	not-binder
SRRVSYVG	HLA-B*14:02	0.008104387327330187	0.00518316651996114	not-binder
YFALGFSL	HLA-B*14:02	0.014962591603398323	0.011999862385195717	not-binder
SAVLKKRS	HLA-B*14:02	0.00013652759644173785	0.00010918599680944849	not-binder
RSWVQPPA	HLA-B*14:02	0.0009351006978249643	0.0015510095878170887	not-binder
ICPGYRWM	HLA-B*14:02	8.708471250429284e-05	8.044425232326415e-05	not-binder
AQTIKIDL	HLA-B*14:02	0.13647748101502657	0.12197677867951326	not-binder
FNILIGGG	HLA-B*14:02	6.170324504637393e-05	6.711465192917298e-05	not-binder
SLTVGAPV	HLA-B*14:02	0.00022280167468125	8.39305437130949e-05	not-binder
TWLDCLHM	HLA-B*14:02	0.001872168728732504	0.001775595537942233	not-binder
SDSDDSVD	HLA-B*14:02	4.73416884915423e-05	8.687407084769091e-05	not-binder
MKRLEGYR	HLA-B*14:02	3.3771162816265135e-05	2.941163138953604e-05	not-binder
DKMKHATS	HLA-B*14:02	0.034340189487556926	0.03910051059157067	not-binder
ITSTKEGS	HLA-B*14:02	1.3175946901355928e-05	1.1529849302494293e-05	not-binder
PSACTPLF	HLA-B*14:02	0.0003909237446350744	0.0003467811936310097	not-binder
LGLSVLAL	HLA-B*14:02	0.00403900311794132	0.0028404151117433106	not-binder
SVITAAKP	HLA-B*14:02	0.00014425146364374086	9.62128455545733e-05	not-binder
NNLMVSKI	HLA-B*14:02	0.016659315559081733	0.019663554816625788	not-binder
TLPRMKSS	HLA-B*14:02	3.224477204639697e-05	3.48529088882722e-05	not-binder
PEVLQQLE	HLA-B*14:02	2.2238330348045566e-05	1.4334135874618465e-05	not-binder
GRGRFQTA	HLA-B*14:02	0.022247778624296187	0.00938489626843396	not-binder
GAFGVALS	HLA-B*14:02	2.9569733851531054e-05	1.733121098565415e-05	not-binder
FSHEDDDW	HLA-B*14:02	0.00013108845218994246	0.00011698678268771676	not-binder
IYCLDKKW	HLA-B*14:02	0.00011312820679449942	9.665629945391943e-05	not-binder
KEKERIER	HLA-B*14:02	0.00018001001990342047	0.00022323133144261137	not-binder
EVYSAQTR	HLA-B*14:02	0.0006208950731888763	0.0008361875267923996	not-binder
LDAVSDRD	HLA-B*14:02	2.9301707331796934e-05	4.0023210519667806e-05	not-binder
MGMQVGTM	HLA-B*14:02	0.0060647910227999095	0.005946575514164551	not-binder
SGEIEIQA	HLA-B*14:02	0.00011988746373390314	0.0001568690564238017	not-binder
AECENFLG	HLA-B*14:02	1.2472290211462678e-05	1.9347998357649958e-05	not-binder
PHPAIINF	HLA-B*14:02	0.07591583749745041	0.09137849209482006	not-binder
QQIDECLE	HLA-B*14:02	1.045048690002659e-05	7.680804937790632e-06	not-binder
EKLTEVES	HLA-B*14:02	6.578274915227666e-05	4.3726052904205405e-05	not-binder
GDEGPIDA	HLA-B*14:02	3.6802005411118444e-05	3.228830897145981e-05	not-binder
LLRHNIDG	HLA-B*14:02	2.0871119431831175e-05	2.1995461377816867e-05	not-binder
KITPESRD	HLA-B*14:02	3.001044829034072e-05	4.530715996998908e-05	not-binder
IGWRFIRI	HLA-B*14:02	0.006456815311685205	0.0027321438993685686	not-binder
FVGGAMAH	HLA-B*14:02	0.0001860294185462408	0.0001545136788080602	not-binder
PLYALKVT	HLA-B*14:02	0.00323679205175722	0.002687573500277833	not-binder
ITEAPAID	HLA-B*14:02	0.00014216697636584285	0.00019509462477386002	not-binder
VSISSNNA	HLA-B*14:02	2.97926717394148e-05	1.6749687079949662e-05	not-binder
DATDDYRL	HLA-B*14:02	0.06808851775713265	0.08118647137118762	not-binder
KSQGKAFI	HLA-B*14:02	0.000101853620071779	7.895226712710291e-05	not-binder
LATSIFNK	HLA-B*14:02	0.00033408583112759516	0.00026385284084193646	not-binder
GNLRPEEA	HLA-B*14:02	0.0001393376267515123	0.0001340480878048522	not-binder
LSQLRPVF	HLA-B*14:02	0.30234122700057925	0.2705653784380549	not-binder
DLIPQKYS	HLA-B*14:02	0.0006036336912075057	0.0005966873184109694	not-binder
SNEAFTLS	HLA-B*14:02	2.077090994134778e-05	6.783192203342327e-06	not-binder
EAAIEDAL	HLA-B*14:02	0.003273551189340651	0.0017812728044488766	not-binder
NALTTQFI	HLA-B*14:02	0.001727531262440607	0.0009413344743175604	not-binder
DFEHPALE	HLA-B*14:02	0.00019857105326082092	0.00025258932877173206	not-binder
GRRIRAYV	HLA-B*14:02	0.19020002344623207	0.36915756272303807	not-binder
SHGMTTDE	HLA-B*14:02	5.646165009238757e-05	4.5699122844315406e-05	not-binder
NGLDKVFL	HLA-B*14:02	0.10073182890191675	0.11605214440849361	not-binder
RQVENSFT	HLA-B*14:02	3.2701927648304266e-05	1.822980734484761e-05	not-binder
DKLDKALG	HLA-B*14:02	0.002003558172873454	0.002157923383218312	not-binder
NVEAEGIE	HLA-B*14:02	4.343084283391363e-05	4.907583734014387e-05	not-binder
PYGQAAAA	HLA-B*14:02	0.0004395164694869891	0.00042950457748283476	not-binder
VAVGAAVQ	HLA-B*14:02	9.850861551967683e-05	8.546876152609761e-05	not-binder
TDEMVAAY	HLA-B*14:02	0.00046959372393757804	0.0003652334414284821	not-binder
RDNGILLH	HLA-B*14:02	0.0006973244972868997	0.0013233072359072548	not-binder
LCHVKYAG	HLA-B*14:02	0.00041317006307508566	0.0005019975257050394	not-binder
VPPPAEGD	HLA-B*14:02	0.00015734383850940503	0.00018380896494087982	not-binder
IQAGEEII	HLA-B*14:02	6.222026258910774e-05	3.46722733024401e-05	not-binder
PNAYPHPT	HLA-B*14:02	0.004157478929846548	0.004575840021345703	not-binder
AWLVWVDG	HLA-B*14:02	2.094826968459529e-05	1.7296972154963736e-05	not-binder
LDAVVDYL	HLA-B*14:02	0.024153490853495895	0.0188235974812811	not-binder
ILVSSIHA	HLA-B*14:02	4.088451023562811e-05	1.826509013506435e-05	not-binder
NGILHVSA	HLA-B*14:02	0.13645320236682892	0.06174933134857749	not-binder
ALQQKNQE	HLA-B*14:02	2.1504436062969035e-05	9.766567927251498e-06	not-binder
RAIVSDIA	HLA-B*14:02	7.386537181446329e-05	3.3260396092153885e-05	not-binder
GKALQAGT	HLA-B*14:02	3.851292167382781e-05	5.8537734535479274e-05	not-binder
LSSRIDDI	HLA-B*14:02	0.0003308372854007757	0.0005296445892878927	not-binder
IKGTPPNL	HLA-B*14:02	0.09900591230252757	0.1578373282687334	not-binder
VPVPPRVT	HLA-B*14:02	0.06254321614978835	0.11063329261041598	not-binder
SVGRAAGL	HLA-B*14:02	0.0011468223878182472	0.0012988986625509162	not-binder
SLLVLTLL	HLA-B*14:02	0.00026994350482709704	0.00013988923796185424	not-binder
DEEVETLA	HLA-B*14:02	0.00017510759307697298	0.0002678532678816541	not-binder
FGYRAAIF	HLA-B*14:02	0.049894252140074966	0.057319203637579134	not-binder
SQQQLTEQ	HLA-B*14:02	1.8883193456531443e-05	1.8905207714417606e-05	not-binder
VNVLVINP	HLA-B*14:02	0.00028848377842223273	0.00011540861503200603	not-binder
VTVRTRAA	HLA-B*14:02	0.0038127808598801493	0.0041511356714362	not-binder
RHSGNLLV	HLA-B*14:02	0.008559452405461344	0.006609216412429473	not-binder
FGQRNKIH	HLA-B*14:02	4.440474385773996e-05	5.2472461451815807e-05	not-binder
EVLSTGTV	HLA-B*14:02	0.0001780159946065396	3.876740483942932e-05	not-binder
KEIKDAIA	HLA-B*14:02	0.0006111197464633733	0.0007484791050500519	not-binder
SSDLGRTR	HLA-B*14:02	9.423570336366537e-05	7.209071430830286e-05	not-binder
SAASAITP	HLA-B*14:02	8.480528704239987e-05	2.7973189593683707e-05	not-binder
LITEEDLK	HLA-B*14:02	0.0005657691043779778	0.0007003173815034327	not-binder
SEIDSELS	HLA-B*14:02	5.205509153256571e-05	6.888669299537229e-05	not-binder
ALANGTWV	HLA-B*14:02	3.619391100073699e-05	1.7114680316575528e-05	not-binder
DKVEFVHM	HLA-B*14:02	0.8334501028060913	0.1692229625206131	binder
GYNKKYGL	HLA-B*14:02	0.004076914439792745	0.0035771907225630468	not-binder
CDTYYNCA	HLA-B*14:02	0.00019412818928685738	0.00017821386436434644	not-binder
VSVEQNTP	HLA-B*14:02	4.482563708734233e-05	4.1507113350700314e-05	not-binder
GLLKKVTG	HLA-B*14:02	2.8359106818243162e-05	1.9426356243600625e-05	not-binder
VEAVEIAS	HLA-B*14:02	0.00011518845312821213	0.00012701867416674083	not-binder
FTKNNEKY	HLA-B*14:02	0.0005229463924479206	0.0007055829345002512	not-binder
GQGPDRQQ	HLA-B*14:02	6.627525331168727e-05	9.246130101962927e-05	not-binder
PQPEYDLE	HLA-B*14:02	1.3524238511308795e-05	1.4870514317883277e-05	not-binder
GRVLRLDS	HLA-B*14:02	0.00011499609063321259	8.384134937252647e-05	not-binder
RLSAIGLR	HLA-B*14:02	0.00012986934698346885	0.00011838270099824821	not-binder
LEAAVDRV	HLA-B*14:02	0.0010559472371824085	0.0008922964732966319	not-binder
FADRVHLE	HLA-B*14:02	0.0011623914178926498	0.0011908529406469176	not-binder
AETGCDAL	HLA-B*14:02	6.720740930177271e-05	3.9294801134745776e-05	not-binder
LPYSWKGQ	HLA-B*14:02	0.00048125488974619656	0.0004321682325053881	not-binder
PNLGYVQY	HLA-B*14:02	0.00035422527507762426	0.0002864552571033485	not-binder
TADPNMTI	HLA-B*14:02	0.060478869802318515	0.0995003945324054	not-binder
LDILEART	HLA-B*14:02	0.0009235901074134744	0.000923140340960692	not-binder
VSVVKEAR	HLA-B*14:02	0.00015249651241902029	0.00014011414338269815	not-binder
CFSHPLSA	HLA-B*14:02	0.00062282144499477	0.0005178899695955746	not-binder
PAKDIASA	HLA-B*14:02	0.003439832420554012	0.005295264491579075	not-binder
QAWQTLRH	HLA-B*14:02	5.775507925136481e-05	3.0593491626971605e-05	not-binder
GTITWIAP	HLA-B*14:02	9.254491378669627e-05	7.63321281084416e-05	not-binder
APVPVVMT	HLA-B*14:02	0.007632950303377584	0.008674540060441981	not-binder
IRPEALLD	HLA-B*14:02	0.000212706339880242	0.00020948298882695715	not-binder
QAELPDFK	HLA-B*14:02	0.0005008031697798287	0.0005559806390246963	not-binder
VAWALGRA	HLA-B*14:02	0.00050467849978304	0.0004065936117286377	not-binder
LPTHGNVF	HLA-B*14:02	0.04104323349893093	0.024593916583424497	not-binder
EYFNLKDQ	HLA-B*14:02	2.8655052756221266e-05	2.607562016962954e-05	not-binder
KNITEIIN	HLA-B*14:02	3.1105167818168414e-05	2.7449372978586436e-05	not-binder
DQVVGCAF	HLA-B*14:02	0.16629554299870505	0.32439224137282596	not-binder
TDIIESSI	HLA-B*14:02	0.0071967151365242895	0.011763442164729415	not-binder
GYPQLSAI	HLA-B*14:02	0.0003197499228917877	0.00030819332079670626	not-binder
EYELFEFR	HLA-B*14:02	0.003682895315432688	0.004983263708766248	not-binder
IAGVKGNQ	HLA-B*14:02	0.00013668870233232155	0.00019021268500918977	not-binder
LTVKAEDK	HLA-B*14:02	0.0001382221604217193	0.00015721612475054755	not-binder
EAINGTLS	HLA-B*14:02	4.0733725836616944e-05	2.0505350803778344e-05	not-binder
GNLRSPVD	HLA-B*14:02	3.5901963269679984e-05	3.284917198682428e-05	not-binder
ITLISDKY	HLA-B*14:02	0.00038212038853089323	0.00031484346777737075	not-binder
VEGAQRAA	HLA-B*14:02	0.014346918417140841	0.01476293675915082	not-binder
ISGVDFKI	HLA-B*14:02	0.0006585879251360893	0.00038625596344178626	not-binder
ISYPPSTD	HLA-B*14:02	0.0002261525063204317	0.00038181482782882373	not-binder
LTCYNGIK	HLA-B*14:02	5.8788784872376707e-05	4.817374267046063e-05	not-binder
RYPSVIWE	HLA-B*14:02	4.279483837308362e-05	3.167884409193723e-05	not-binder
ADLTIPVA	HLA-B*14:02	0.005389787553576752	0.005482814555682681	not-binder
YRDIYGKY	HLA-B*14:02	0.010766440629959106	0.005299044674801371	not-binder
WKFARSDE	HLA-B*14:02	0.000173447280030814	0.0001888490043701071	not-binder
TDDKVIRF	HLA-B*14:02	0.20083725750446318	0.14616325936865737	not-binder
PMGPNGKP	HLA-B*14:02	0.00013288551490404644	0.00016100776181016653	not-binder
AYNKKLEE	HLA-B*14:02	2.626344885356957e-05	1.6481115552514413e-05	not-binder
QFEAEQNG	HLA-B*14:02	1.178136226371862e-05	3.539187856214688e-06	not-binder
DVTEMLEQ	HLA-B*14:02	3.249640794820152e-05	2.5434082813656927e-05	not-binder
AKEIAREL	HLA-B*14:02	0.3301649298518896	0.3506093245793377	ambiguous
KELCHLPD	HLA-B*14:02	4.5442649388860444e-05	8.49390170891587e-05	not-binder
LRLEPGDR	HLA-B*14:02	1.8833615945368366e-05	1.3076164277872813e-05	not-binder
VGTLGQIL	HLA-B*14:02	0.0013611117319669574	0.0008601185123100594	not-binder
ATLNFGGQ	HLA-B*14:02	6.670469483651686e-05	7.73718598190875e-05	not-binder
KSGQHKED	HLA-B*14:02	7.856605770939496e-06	9.898781324809399e-06	not-binder
LIGVILVM	HLA-B*14:02	0.0009958287206245585	0.0010566134283603755	not-binder
VLNVLSRD	HLA-B*14:02	7.174801994551672e-05	0.00011043405607019259	not-binder
RHKVPYGA	HLA-B*14:02	0.22922613471746445	0.1817984307194032	not-binder
PEGTFDAV	HLA-B*14:02	0.0002542377515055705	0.00017127027518858094	not-binder
VSGQAAQA	HLA-B*14:02	3.720966997207142e-05	2.9643431190239595e-05	not-binder
AVVDTLMI	HLA-B*14:02	0.0005070550992968492	0.0005733404329975496	not-binder
VHASFNNT	HLA-B*14:02	0.027531394027755597	0.027254564990665583	not-binder
IPVFAVKG	HLA-B*14:02	0.0017256773993722164	0.002479700773642257	not-binder
EGIGILFI	HLA-B*14:02	0.001979647736879997	0.001969900079891376	not-binder
GEIVRLIG	HLA-B*14:02	0.000727952309534885	0.0004969198587290701	not-binder
SMMFRPLS	HLA-B*14:02	0.0009549594768031966	0.0011514032500997747	not-binder
VWSDKGRG	HLA-B*14:02	9.712859309729538e-06	6.724240666588527e-06	not-binder
YLPAGSNV	HLA-B*14:02	8.516093748767162e-05	0.00010673441095224651	not-binder
CEFVDVAE	HLA-B*14:02	2.895877432820271e-05	3.1994994382670666e-05	not-binder
WGSLDALI	HLA-B*14:02	7.741179542790633e-05	5.200256055984276e-05	not-binder
KYVIDDPM	HLA-B*14:02	0.0032928018168604466	0.006230571822432546	not-binder
EKATRNTL	HLA-B*14:02	0.9390318036079407	0.0463550651520396	binder
GHVNIGKK	HLA-B*14:02	0.0011667516022498604	0.0006889109035515161	not-binder
EPRLQRMG	HLA-B*14:02	0.004687582181213656	0.008777587064394885	not-binder
AIAYLRAC	HLA-B*14:02	0.00042663818967412224	0.0005322355969320854	not-binder
PAKQTKEK	HLA-B*14:02	3.873514278893708e-05	2.4645517566784727e-05	not-binder
VLSRMMVE	HLA-B*14:02	3.5249538268544714e-05	2.769166529986623e-05	not-binder
IIVHKCIL	HLA-B*14:02	0.0008836991677526384	0.0006115016187348576	not-binder
DRKLYKKA	HLA-B*14:02	0.6806992024183274	0.24298537922492822	binder
EAQAIFRK	HLA-B*14:02	0.00027841903502121566	0.00016041190866427718	not-binder
TDQGNLVI	HLA-B*14:02	0.0006330111813440453	0.0007178019456655819	not-binder
TVTDIHLF	HLA-B*14:02	0.03386637787334621	0.039440448322722345	not-binder
ARTDERIV	HLA-B*14:02	0.08690053733444074	0.11604822098677385	not-binder
AKKTNVTV	HLA-B*14:02	0.14472780972719193	0.24200952798170947	not-binder
PNNSTPVC	HLA-B*14:02	4.6415811266342646e-05	5.575270547643699e-05	not-binder
YGSRCVKP	HLA-B*14:02	7.085516535880743e-05	4.8782460265925865e-05	not-binder
SINEKGEK	HLA-B*14:02	6.136342035460985e-05	6.15583534601247e-05	not-binder
KESVLPGR	HLA-B*14:02	0.00022330408510242705	0.00023065533051246334	not-binder
YDLAAMAA	HLA-B*14:02	0.05479123815894127	0.04596250631384667	not-binder
RFLAKRFA	HLA-B*14:02	7.630677228007699e-05	4.4114280165218266e-05	not-binder
RSTWNARN	HLA-B*14:02	1.4060031912777048e-05	1.3303687290225272e-05	not-binder
KLSFYALS	HLA-B*14:02	4.753297180286609e-05	3.09953541116254e-05	not-binder
KAGLLGTL	HLA-B*14:02	0.001168474112637341	0.0007673849004908126	not-binder
KVGHTGTL	HLA-B*14:02	0.0018770291047985666	0.0017976609120770757	not-binder
RNNNSRMF	HLA-B*14:02	0.003001423531532055	0.004031102732772788	not-binder
SVPVMGRI	HLA-B*14:02	0.00019907427922589705	0.00017309514750835973	not-binder
AFSAGMRI	HLA-B*14:02	0.00026635025642463006	0.0001867253045207963	not-binder
YKSSKDQQ	HLA-B*14:02	2.1773414437120665e-05	1.673203339320609e-05	not-binder
IRKMEKEM	HLA-B*14:02	0.3860784277319908	0.25717304340815866	ambiguous
HDVTIPDD	HLA-B*14:02	7.169423115556128e-05	6.369356987830346e-05	not-binder
ISHYVVEK	HLA-B*14:02	0.0003240659298171522	0.00025215917585488806	not-binder
KVYPNMTV	HLA-B*14:02	0.001448797233751975	0.001502603128778508	not-binder
KPPPASRR	HLA-B*14:02	0.00012202187476759719	0.00010084085623728755	not-binder
AEVYFLHN	HLA-B*14:02	0.00036331247865746264	0.00044523912635382074	not-binder
AGTLVNKM	HLA-B*14:02	0.0008625799455330707	0.0005824460880968216	not-binder
HASLIDGA	HLA-B*14:02	0.00026441630470799284	0.00023112809488528904	not-binder
NSQCEKYD	HLA-B*14:02	1.9247172167524697e-05	3.211599448135996e-05	not-binder
AHALKLRG	HLA-B*14:02	0.0038311233300191818	0.0073384817105535335	not-binder
SEHKTRES	HLA-B*14:02	0.00016639120240142803	0.000172831189742878	not-binder
FMTHPPLD	HLA-B*14:02	0.00010328905445931014	8.64749600057427e-05	not-binder
TEGVNLLT	HLA-B*14:02	0.00010714403397287242	8.19685741614199e-05	not-binder
KSSGMSAP	HLA-B*14:02	4.8102308119268856e-05	3.788389126866407e-05	not-binder
HIGLNTRN	HLA-B*14:02	6.136527808848768e-05	6.484611404313135e-05	not-binder
[truncated: 19,602 more rows]
