# Supplementary material for: Peptidome Surveillance Across Evolving SARS-CoV-2 Lineages Reveals HLA Binding Conservation in Nucleocapsid Among Variants With Most Potential for T-Cell Epitope Loss in Spike
Source: Front Immunol. 2022 Jun 23;13:918928. doi: 10.3389/fimmu.2022.918928 (PMC9260595; doi:10.3389/fimmu.2022.918928)
Supplement: Supplementary file 3 [file DataSheet_3.zip › rnn_results/HLA-B40_02_predictionsRNN.csv]

peptide	allele	prediction	prediction_std	classification
AAEDDEDDDVDTK	HLA-B*40:02	0.5097162902355195	0.22863840550297584	ambiguous
AAEDDEDDDVDTKK	HLA-B*40:02	0.497057843208313	0.16085038066768825	ambiguous
AAPAYSRAL	HLA-B*40:02	0.2769307255744934	0.10734984964214808	not-binder
AAPGVDLT	HLA-B*40:02	0.13494320567697288	0.09799399059444543	not-binder
AAWLQVLPV	HLA-B*40:02	0.4560812622308731	0.1253277074235475	ambiguous
ADASIRLLKA	HLA-B*40:02	0.6446016073226929	0.21044082555442095	binder
ADAVAVTM	HLA-B*40:02	0.9900125145912171	0.005777490795413626	binder
ADFAKVLEL	HLA-B*40:02	0.9977768063545227	0.0009581049956152994	binder
ADFAVQPAV	HLA-B*40:02	0.9908435225486756	0.007731395078974631	binder
ADFPALVV	HLA-B*40:02	0.9938853025436402	0.002688920360141632	binder
ADVIAKVAF	HLA-B*40:02	0.9899620056152344	0.006356226284689106	binder
ADYLAHES	HLA-B*40:02	0.6245126008987427	0.054941282522738624	binder
AEADKPRRL	HLA-B*40:02	0.9987524628639222	0.0009357304866578319	binder
AEADKTIKV	HLA-B*40:02	0.999620258808136	7.664815255834e-05	binder
AEAEKIRKI	HLA-B*40:02	0.9989963412284851	0.0008984208629766062	binder
AEAEKKVQL	HLA-B*40:02	0.9997319579124451	0.00012115046613533856	binder
AEAEKLFKQA	HLA-B*40:02	0.9931289315223694	0.005199210681925328	binder
AEAEKSQLIM	HLA-B*40:02	0.9991983294486999	0.00041586715080952643	binder
AEAENKAAAL	HLA-B*40:02	0.999567985534668	0.0002013038213897527	binder
AEAFSPPRL	HLA-B*40:02	0.997951090335846	0.0016467438267247717	binder
AEAGGMHTV	HLA-B*40:02	0.9992977499961853	0.0001479076807085734	binder
AEAGPLASV	HLA-B*40:02	0.9992382884025574	0.00022159435027683229	binder
AEAHAKVRL	HLA-B*40:02	0.9986126184463501	0.0007455679851764461	binder
AEAHARIHL	HLA-B*40:02	0.9986927390098572	0.0007537358238306872	binder
AEAILGQNAA	HLA-B*40:02	0.9908551573753357	0.0027022406666544854	binder
AEAKKLAAITKL	HLA-B*40:02	0.9972501873970032	0.0013960364524362658	binder
AEAKQIVRKL	HLA-B*40:02	0.9986177206039428	0.0009469487310613295	binder
AEALATHILSL	HLA-B*40:02	0.9989827156066895	0.0006769868783399126	binder
AEALIKHKP	HLA-B*40:02	0.9731143355369568	0.029428462489000645	binder
AEALIKHKPSV	HLA-B*40:02	0.9909818053245545	0.002287732896175886	binder
AEALKEVSL	HLA-B*40:02	0.9995696067810058	0.00014839719654835448	binder
AEALKQGNAI	HLA-B*40:02	0.9970373988151551	0.0007735225622167645	binder
AEALRQPVL	HLA-B*40:02	0.9995187282562256	0.00011345161677175328	binder
AEALRSLQQL	HLA-B*40:02	0.9988730192184448	0.0003603389137236339	binder
AEAPAGPAL	HLA-B*40:02	0.9996410846710205	9.749781264515762e-05	binder
AEAPGLVDV	HLA-B*40:02	0.9969584226608277	0.0017633978724090344	binder
AEAPHLVQV	HLA-B*40:02	0.9997758150100708	8.604628089850715e-05	binder
AEAPPPSVV	HLA-B*40:02	0.9990332245826721	0.0005566768660850427	binder
AEAQGSTTL	HLA-B*40:02	0.9991112947463989	0.00037236096596530695	binder
AEAQQLITI	HLA-B*40:02	0.999309241771698	0.00032005935137553135	binder
AEARHIKAEM	HLA-B*40:02	0.9972164392471313	0.001698696896366567	binder
AEARHNPSI	HLA-B*40:02	0.9986857056617737	0.0007789546649094112	binder
AEARINAQL	HLA-B*40:02	0.9995643854141235	0.000191326488907268	binder
AEARKSPAL	HLA-B*40:02	0.9992580652236939	0.00024898239139332646	binder
AEASLPEKKGNTL	HLA-B*40:02	0.9939195394515992	0.006357512266377008	binder
AEASSVKNEL	HLA-B*40:02	0.9989720344543457	0.00035257504933647186	binder
AEATALVHTL	HLA-B*40:02	0.9995509266853333	0.0002011192759230452	binder
AEAVFASEV	HLA-B*40:02	0.9984527111053467	0.0007134071575862346	binder
AEAVLYEHL	HLA-B*40:02	0.998564088344574	0.0005906472361871174	binder
AEAVRTTL	HLA-B*40:02	0.9993446588516235	0.00014668532038811005	binder
AEDITTGQVL	HLA-B*40:02	0.9979926466941833	0.001265693616841591	binder
AEDPKVTL	HLA-B*40:02	0.9992863416671753	0.00037533396156154446	binder
AEDTAHPKL	HLA-B*40:02	0.9990172982215881	0.0006815211587735434	binder
AEEAPKTPL	HLA-B*40:02	0.9967076897621154	0.002237108150938366	binder
AEEFKVPAA	HLA-B*40:02	0.9885321855545044	0.005992222903433361	binder
AEEKSIPTL	HLA-B*40:02	0.9987118244171143	0.0007714104189683218	binder
AEERPRIAL	HLA-B*40:02	0.9988670706748962	0.0007621500054770824	binder
AEERRKYTL	HLA-B*40:02	0.9945688486099243	0.005046915220993366	binder
AEFDDRRGVL	HLA-B*40:02	0.9994455575942993	0.00019885064649282272	binder
AEFDPEEDEPTL	HLA-B*40:02	0.9980062365531921	0.0014880633497989394	binder
AEFEQGHQF	HLA-B*40:02	0.9997992753982544	0.00012599866222337872	binder
AEFIKFTVI	HLA-B*40:02	0.9990496754646301	0.00015307850214962994	binder
AEFKEGKKEL	HLA-B*40:02	0.9993380784988404	0.00034403756642924395	binder
AEFQELLKV	HLA-B*40:02	0.999378776550293	0.00014712450817102013	binder
AEFSKTWEF	HLA-B*40:02	0.9994577169418335	0.0004090187135166626	binder
AEFTPGPPPISY	HLA-B*40:02	0.966079568862915	0.03227639104825146	binder
AEFVSTPEL	HLA-B*40:02	0.9994677901268005	0.0003097428530121002	binder
AEGAGLHAL	HLA-B*40:02	0.9994771957397461	0.0001961179096858514	binder
AEGDLIEHF	HLA-B*40:02	0.9983649492263794	0.0009898021779956956	binder
AEGDRVMVVL	HLA-B*40:02	0.9987104415893555	0.0004244211056363972	binder
AEGHTKAVL	HLA-B*40:02	0.9986428260803223	0.0006712285685350105	binder
AEGPAVSL	HLA-B*40:02	0.9992944121360778	0.0004402934349033802	binder
AEGPEVICA	HLA-B*40:02	0.9472584128379822	0.037276434145399794	binder
AEGPITAL	HLA-B*40:02	0.999406361579895	0.0005102667738464713	binder
AEGPVAVVV	HLA-B*40:02	0.9991501450538636	0.00041593024050521466	binder
AEGPYKIIL	HLA-B*40:02	0.999188232421875	0.00032908816246922547	binder
AEGREAPAL	HLA-B*40:02	0.9984988808631897	0.00042284689204044243	binder
AEGTVVSNL	HLA-B*40:02	0.9978270411491394	0.0008084348586118035	binder
AEHENMKAVL	HLA-B*40:02	0.999297308921814	0.000324431653391196	binder
AEHHVATL	HLA-B*40:02	0.9996265292167663	4.855734594053717e-05	binder
AEHKVQSL	HLA-B*40:02	0.9995430707931519	0.00019503264589140702	binder
AEHLKTLSL	HLA-B*40:02	0.9997219443321228	0.00011299286954755522	binder
AEHNDLQYAA	HLA-B*40:02	0.9959500074386597	0.0027814676673746127	binder
AEHSESGQLV	HLA-B*40:02	0.9859460115432739	0.011066070935031952	binder
AEHVVQPKA	HLA-B*40:02	0.9937872290611267	0.004274080833666194	binder
AEIAHNVSS	HLA-B*40:02	0.9702651739120484	0.0052510286528594345	binder
AEIDAHLVA	HLA-B*40:02	0.999011778831482	0.00030965658887063526	binder
AEIDAHLVAL	HLA-B*40:02	0.9998290777206421	9.52460708900356e-05	binder
AEIDAHLV	HLA-B*40:02	0.9990082621574402	0.0005946333640492037	binder
AEIDDRKQL	HLA-B*40:02	0.9996012091636658	0.00014845591211176548	binder
AEIDRRISA	HLA-B*40:02	0.9983104228973388	0.0011457171754875653	binder
AEIDSVKMTL	HLA-B*40:02	0.9997604131698609	0.00010172127070773838	binder
AEIEHHEM	HLA-B*40:02	0.9997911810874939	7.98383567350085e-05	binder
AEIEPPHHEL	HLA-B*40:02	0.9997554779052734	0.00012074312607400184	binder
AEIESHHPRL	HLA-B*40:02	0.9996166229248047	0.00019416830892166523	binder
AEIETRIAEL	HLA-B*40:02	0.9997775673866272	0.00011415339526190657	binder
AEIGQVKQEL	HLA-B*40:02	0.9997029066085815	0.00015055382223568649	binder
AEIHVPTL	HLA-B*40:02	0.9997117996215821	9.354353330842358e-05	binder
AEIKRINKEL	HLA-B*40:02	0.9992527842521668	0.0003164707351981225	binder
AEIKTTNEVVL	HLA-B*40:02	0.9989577054977417	0.0004515720086643403	binder
AEIKVKLIEA	HLA-B*40:02	0.9971997737884521	0.0009535832078448329	binder
AEILELAGNAA	HLA-B*40:02	0.9903695225715637	0.0023853099341248803	binder
AEILNGKEISA	HLA-B*40:02	0.9962859988212586	0.0016148398901861254	binder
AEINDLENL	HLA-B*40:02	0.9985326170921326	0.0008263877840798876	binder
AEINQKWNL	HLA-B*40:02	0.9994485378265381	0.00017093480260905027	binder
AEIPLNEQTTL	HLA-B*40:02	0.9991051316261291	0.00027682655500675673	binder
AEIPLRMV	HLA-B*40:02	0.9977314710617066	0.0003413319831263668	binder
AEIPRAIQSL	HLA-B*40:02	0.9997105121612548	0.00018388199032631308	binder
AEIQAELERL	HLA-B*40:02	0.9991801857948304	0.0004668255389243484	binder
AEIQDMKQEL	HLA-B*40:02	0.9993180990219116	0.00044564500225555565	binder
AEIQELHQSV	HLA-B*40:02	0.9993942618370056	0.0001638232966607307	binder
AEIQETITAL	HLA-B*40:02	0.999549412727356	0.00019686714745194425	binder
AEIQKSAL	HLA-B*40:02	0.9992195248603821	0.0004540826183527533	binder
AEISLLKQQL	HLA-B*40:02	0.9993264317512512	0.00023699273461269288	binder
AEISSKSPVAV	HLA-B*40:02	0.9983469605445862	0.0008253328600534548	binder
AEIVLRSL	HLA-B*40:02	0.9994108438491821	0.00021844874331389293	binder
AEIVQLVGKASL	HLA-B*40:02	0.9951192021369935	0.0033922614896103654	binder
AEIVTKTI	HLA-B*40:02	0.9983788371086121	0.0016070039582847216	binder
AEKAAQTAERL	HLA-B*40:02	0.9977663516998291	0.0012052290394939285	binder
AEKDNAEIRV	HLA-B*40:02	0.9969996333122253	0.0019306070852027756	binder
AEKEPINKM	HLA-B*40:02	0.9995121359825134	0.00017464398115584834	binder
AEKGVARVV	HLA-B*40:02	0.9985526084899903	0.0004890720161731633	binder
AEKHYSNTL	HLA-B*40:02	0.9991227984428406	0.0003412772606264709	binder
AEKIPGEST	HLA-B*40:02	0.976953101158142	0.01848140708601321	binder
AEKKLRPHL	HLA-B*40:02	0.9936127066612244	0.004317359629245044	binder
AEKLGGSAV	HLA-B*40:02	0.9982157230377198	0.0004997204653396441	binder
AEKNSNVETL	HLA-B*40:02	0.9987026572227478	0.0005784308943180355	binder
AEKPAVPETA	HLA-B*40:02	0.9954155802726745	0.002133605857709213	binder
AEKPEEEL	HLA-B*40:02	0.9984299182891846	0.0009022145664371395	binder
AEKRDPQELVA	HLA-B*40:02	0.9920324683189392	0.0036577373691469755	binder
AEKTPYVVV	HLA-B*40:02	0.9986145853996277	0.0005088718328006742	binder
AEKVANAESL	HLA-B*40:02	0.9986797928810119	0.0006757853149507286	binder
AEKVHMRAM	HLA-B*40:02	0.9887506604194641	0.013511586745069014	binder
AEKVQREPLL	HLA-B*40:02	0.9943073272705079	0.005033750212779259	binder
AELAGEGISV	HLA-B*40:02	0.9979765057563782	0.0013201763390332886	binder
AELATRAIPEL	HLA-B*40:02	0.9987195372581482	0.0005331253886494194	binder
AELATRAIP	HLA-B*40:02	0.9468533635139466	0.032981685716198535	binder
AELDPGTISV	HLA-B*40:02	0.9996066570281983	0.0001069763560975559	binder
AELDTTNSL	HLA-B*40:02	0.9994376063346863	0.00035736205156314894	binder
AELEDRRQL	HLA-B*40:02	0.9990454912185669	0.0003302202025106548	binder
AELEKDAQNRL	HLA-B*40:02	0.9991806030273438	0.0004252800608974513	binder
AELEKLQAEL	HLA-B*40:02	0.9993537783622741	0.00020881622948022366	binder
AELELQKQL	HLA-B*40:02	0.9993657231330871	0.0005004856576392852	binder
AELEREKEKL	HLA-B*40:02	0.9968313336372375	0.00197738858285694	binder
AELERNVAL	HLA-B*40:02	0.9997778058052063	0.00010298247176606023	binder
AELERQAVL	HLA-B*40:02	0.9996585249900818	0.00010689869292225125	binder
AELFAVVKT	HLA-B*40:02	0.9787520885467529	0.01170469952815192	binder
AELFKGKKGVL	HLA-B*40:02	0.9884260773658753	0.011788922157801883	binder
AELGLAPSAL	HLA-B*40:02	0.9993036389350891	9.016912964062983e-05	binder
AELHQEHDL	HLA-B*40:02	0.9972784996032715	0.0009419493127380357	binder
AELIDKPL	HLA-B*40:02	0.9950818061828614	0.002014537200276037	binder
AELILHDAL	HLA-B*40:02	0.9990679144859314	0.00030930155934941146	binder
AELLDATQHTL	HLA-B*40:02	0.9990064620971679	0.00027001409704850997	binder
AELLLKSSDL	HLA-B*40:02	0.9937352299690246	0.005524294080493021	binder
AELLTELHQL	HLA-B*40:02	0.999196219444275	0.00024359070403653658	binder
AELLVKGYEI	HLA-B*40:02	0.9982057571411133	0.0004333433166712537	binder
AELLVSHGASL	HLA-B*40:02	0.9987834215164184	0.0005191511009916797	binder
AELMPGASGAEV	HLA-B*40:02	0.9841490268707276	0.012951664250085763	binder
AELNLRSNEL	HLA-B*40:02	0.9993776679039001	0.00012488891681315879	binder
AELPAKILVEF	HLA-B*40:02	0.9993654489517212	0.00030034161501882144	binder
AELPDQKQL	HLA-B*40:02	0.999020230770111	0.00033731388698492686	binder
AELPGSSAV	HLA-B*40:02	0.9978208541870117	0.00201158982942637	binder
AELQQQQAVL	HLA-B*40:02	0.9985541582107544	0.0007785018301041253	binder
AELQRVQKV	HLA-B*40:02	0.9990034461021423	0.00030293617870370305	binder
AELQSRLAAL	HLA-B*40:02	0.9993725657463074	0.0002641361459486089	binder
AELRKRQAEL	HLA-B*40:02	0.997198224067688	0.0008370049411878706	binder
AELRNASAVM	HLA-B*40:02	0.9975964307785035	0.0012145241786792312	binder
AELRPDSPAHVLL	HLA-B*40:02	0.9872247099876403	0.004746845162506715	binder
AELRSHALPGA	HLA-B*40:02	0.8737369894981384	0.1406535161484164	binder
AELRSTASL	HLA-B*40:02	0.9995652437210083	6.013039932528224e-05	binder
AELVKRKQEL	HLA-B*40:02	0.9978813886642456	0.0010680354400667824	binder
AELWKNPTAF	HLA-B*40:02	0.9976954102516175	0.00173847747707021	binder
AEMAQNAV	HLA-B*40:02	0.994602370262146	0.0039967351929786525	binder
AEMEKATEV	HLA-B*40:02	0.9992762088775635	0.0006615793873294648	binder
AEMKAQEV	HLA-B*40:02	0.9980843782424926	0.0010138112278824908	binder
AEMLKENKV	HLA-B*40:02	0.9974862933158875	0.001178343734338942	binder
AEMPDSAAA	HLA-B*40:02	0.991696012020111	0.0058823199506801175	binder
AEMPDSAAALL	HLA-B*40:02	0.9989239692687988	0.0005101606713061725	binder
AEMPEKGAL	HLA-B*40:02	0.9989109516143799	0.0005698205853605581	binder
AEMREKLRL	HLA-B*40:02	0.9965409994125366	0.0019671286033750516	binder
AEMRPPLIET	HLA-B*40:02	0.9877354502677917	0.010150226750454943	binder
AEMTTRMV	HLA-B*40:02	0.9944025158882142	0.0024264667589247346	binder
AEMVALVEQRA	HLA-B*40:02	0.9447639942169189	0.03461247176402048	binder
AENELGVVVA	HLA-B*40:02	0.996408474445343	0.0015018619369051372	binder
AENGKAPHL	HLA-B*40:02	0.9994505763053894	0.00026555242968517113	binder
AENKSAVEM	HLA-B*40:02	0.9991390347480774	0.0006752579986997266	binder
AENPDTPAL	HLA-B*40:02	0.9996106028556824	0.00019491559121337043	binder
AENPGKYNI	HLA-B*40:02	0.9987111330032349	0.0006280325693509431	binder
AENRRLHEL	HLA-B*40:02	0.9991447448730468	0.0003852881313962347	binder
AEPARPQAVL	HLA-B*40:02	0.9924930930137634	0.005107580342612425	binder
AEPDIIEQL	HLA-B*40:02	0.9984073519706727	0.001768973272672601	binder
AEPDYVQPQL	HLA-B*40:02	0.9985202789306641	0.0006375572055589893	binder
AEPEALQSL	HLA-B*40:02	0.9987345099449157	0.0007137127252422405	binder
AEPEDHYFLL	HLA-B*40:02	0.992597246170044	0.007899134178384993	binder
AEPELQYVAL	HLA-B*40:02	0.9983785390853882	0.0010500505759184972	binder
AEPEVGVPSSL	HLA-B*40:02	0.9983067035675048	0.0007501471317691775	binder
AEPILPYAL	HLA-B*40:02	0.9969507217407226	0.0029855880773831905	binder
AEPKSIPAL	HLA-B*40:02	0.9988866567611694	0.0006728975273788964	binder
AEPMKGPIAM	HLA-B*40:02	0.9953966617584229	0.004239887829477624	binder
AEPPPIKSA	HLA-B*40:02	0.9905614852905273	0.009037317531681908	binder
AEPTVTNIL	HLA-B*40:02	0.9943455338478089	0.004128538183405061	binder
AEQAKASPAL	HLA-B*40:02	0.9989605784416199	0.00022031571441234933	binder
AEQFKKTSL	HLA-B*40:02	0.999338972568512	0.0001569266822404029	binder
AEQHKRVLL	HLA-B*40:02	0.9975149512290955	0.0012956950130934791	binder
AEQHVTQLM	HLA-B*40:02	0.9977279543876648	0.0017754621034046284	binder
AEQKRLKTVL	HLA-B*40:02	0.9968947529792785	0.002217981558257934	binder
AEQKVIAKL	HLA-B*40:02	0.9996707081794739	0.00017935286449190707	binder
AEQMRKIAL	HLA-B*40:02	0.9994064092636108	0.0001708116852349054	binder
AEQPSVKL	HLA-B*40:02	0.9988046646118164	0.0011396695037644746	binder
AEQPTPQAL	HLA-B*40:02	0.9994294881820679	0.0002166368040500223	binder
AEQQKAQFTA	HLA-B*40:02	0.9900487184524536	0.007355134156863862	binder
AEQSVAKASL	HLA-B*40:02	0.9992645859718323	0.0002368315609517261	binder
AERAIEKM	HLA-B*40:02	0.9952600717544555	0.006829191534567611	binder
AERDSLLSTSSL	HLA-B*40:02	0.9962122321128846	0.003630012535254562	binder
AERELQAKFEHL	HLA-B*40:02	0.9850099921226502	0.00940073409344825	binder
AEREQALRL	HLA-B*40:02	0.9986146926879883	0.0010717129755576104	binder
AEREVVAGSHEL	HLA-B*40:02	0.9981326937675477	0.0010983977884176392	binder
AERIGETPEL	HLA-B*40:02	0.9990873336791992	0.00047249025918856183	binder
AERLGLRSL	HLA-B*40:02	0.9991496562957763	0.0008658070083106008	binder
AERLGVTRL	HLA-B*40:02	0.9986611723899841	0.0007655111490550375	binder
AERPERQQL	HLA-B*40:02	0.9987820982933044	0.0011551632647121852	binder
AERQPLGHVT	HLA-B*40:02	0.9873046517372132	0.008664536291622074	binder
AERSIHDAL	HLA-B*40:02	0.9990913152694703	0.0004735304250430942	binder
AERYKLERL	HLA-B*40:02	0.9971005916595459	0.0017391307398057392	binder
AESGAKEEL	HLA-B*40:02	0.9982388854026795	0.0013806175955474464	binder
AESGRGQVM	HLA-B*40:02	0.9984884262084961	0.0005475915755002039	binder
AESHIILVL	HLA-B*40:02	0.9997098326683045	8.041429077003791e-05	binder
AESPSRDVV	HLA-B*40:02	0.9935623407363892	0.0011603342697569733	binder
AESQELIYTF	HLA-B*40:02	0.9977359414100647	0.002076476978656843	binder
AESQGRSEILM	HLA-B*40:02	0.9936982274055481	0.003694811681691984	binder
AESTSSRML	HLA-B*40:02	0.996852457523346	0.001255479228750814	binder
AETAKATPRL	HLA-B*40:02	0.9979700565338134	0.0009513920605995925	binder
AETDRLREI	HLA-B*40:02	0.9987439632415771	0.0006042513241338089	binder
AETDRRTLQM	HLA-B*40:02	0.9971573829650879	0.001445582180992649	binder
AETEALSKL	HLA-B*40:02	0.9995803356170654	0.00013834877432873275	binder
AETEARTL	HLA-B*40:02	0.9992895245552063	0.0002545283332318281	binder
AETEQHIKV	HLA-B*40:02	0.9993426442146301	0.00023644367469812297	binder
AETERKKAL	HLA-B*40:02	0.9978158473968506	0.002525203637845378	binder
AETGKVVII	HLA-B*40:02	0.999059009552002	0.0005737863912021025	binder
AETGSGKTL	HLA-B*40:02	0.9985512971878052	0.0004406660506486227	binder
AETGVGKTV	HLA-B*40:02	0.9988908410072327	0.0006976360922071991	binder
AETHFGFETV	HLA-B*40:02	0.9974973320960998	0.0011735899954194852	binder
AETHYQLGL	HLA-B*40:02	0.9973477125167847	0.0016288328513232916	binder
AETKNVAL	HLA-B*40:02	0.9993030667304993	0.00015225608893384805	binder
AETPARPGL	HLA-B*40:02	0.9987744688987732	0.000546848992375386	binder
AETRESTQL	HLA-B*40:02	0.9981706380844116	0.0008340136657782911	binder
AETVRPEEV	HLA-B*40:02	0.9944287538528442	0.005213264553448184	binder
AETVVVSAHSL	HLA-B*40:02	0.9977997779846192	0.0012873457280345002	binder
AEVAAKNQSL	HLA-B*40:02	0.9994887590408326	0.00015365807558269097	binder
AEVADEKML	HLA-B*40:02	0.9954605102539062	0.002017852447961	binder
AEVAPVKDM	HLA-B*40:02	0.9979184150695801	0.0015616494914762872	binder
AEVARAQAAL	HLA-B*40:02	0.9992530584335327	0.00019359533789632216	binder
AEVCPTPARL	HLA-B*40:02	0.9948550462722778	0.0038341636884107444	binder
AEVDASVVREI	HLA-B*40:02	0.9987582087516784	0.000867355192855587	binder
AEVDLVDVKGQTAL	HLA-B*40:02	0.988294494152069	0.012341842767987953	binder
AEVDRIIAQL	HLA-B*40:02	0.9998134970664978	2.8620732882826194e-05	binder
AEVDYLEQF	HLA-B*40:02	0.9994787096977233	7.55525248120186e-05	binder
AEVEGIGEAL	HLA-B*40:02	0.9994249224662781	0.000299555016222901	binder
AEVELKKGATL	HLA-B*40:02	0.9993398904800415	0.0005887777287766768	binder
AEVELKRDEA	HLA-B*40:02	0.9811205267906189	0.009052361014191719	binder
AEVETRKVVL	HLA-B*40:02	0.9995280146598816	6.921720458607475e-05	binder
AEVGVKAHHL	HLA-B*40:02	0.9992467641830445	0.0004641935579234652	binder
AEVHRLVVV	HLA-B*40:02	0.9985493779182434	0.0006503325041033261	binder
AEVHSEEAL	HLA-B*40:02	0.9985488772392273	0.00044264051140830026	binder
AEVIAKNNSF	HLA-B*40:02	0.9986825704574585	0.0006353702478471624	binder
AEVIVRQL	HLA-B*40:02	0.9996264219284058	0.00013129136955454158	binder
AEVKIEKRTT	HLA-B*40:02	0.9677551627159119	0.032561264502259546	binder
AEVKRPGESL	HLA-B*40:02	0.9992999315261841	0.00045317957198235575	binder
AEVKRVGDTL	HLA-B*40:02	0.9989080429077148	0.0003947929527589567	binder
AEVKSRTTL	HLA-B*40:02	0.9996295690536499	4.893500534658823e-05	binder
AEVLEQSAQTL	HLA-B*40:02	0.997541356086731	0.001656200232682817	binder
AEVLIQQGGL	HLA-B*40:02	0.9936823964118957	0.0009239858344912182	binder
AEVLITTRTA	HLA-B*40:02	0.9934785962104797	0.004298483562397079	binder
AEVMPAQWEF	HLA-B*40:02	0.9978328943252563	0.0008425657795885524	binder
AEVNLKKKSYL	HLA-B*40:02	0.9822145223617553	0.022246971682972516	binder
AEVPDVTAT	HLA-B*40:02	0.9857020258903504	0.006579405642737032	binder
AEVPGAGAV	HLA-B*40:02	0.9925710082054138	0.009889175264422297	binder
AEVSNTFVRL	HLA-B*40:02	0.9992155432701111	0.00038256293910281204	binder
AEVSPMYGV	HLA-B*40:02	0.9955767035484314	0.003171810661012481	binder
AEVTTKSQI	HLA-B*40:02	0.9971960425376892	0.0015114636921685187	binder
AEVTTKSQIPL	HLA-B*40:02	0.99690762758255	0.0008723252032300041	binder
AEVVKAPQV	HLA-B*40:02	0.9979560732841491	0.0015811221389470571	binder
AEYAGLKVA	HLA-B*40:02	0.9981309771537781	0.0012040360591506663	binder
AEYHKLARKL	HLA-B*40:02	0.9953619360923767	0.0016261529231864323	binder
AEYNKTIVDAL	HLA-B*40:02	0.9989027857780457	0.0005352911017179957	binder
AEYPEGFEI	HLA-B*40:02	0.9995026469230652	0.000239298114299612	binder
AEYPGSSAQL	HLA-B*40:02	0.9997103214263916	0.0001051592840627182	binder
AEYRHLRKL	HLA-B*40:02	0.9987865447998047	0.0006894977575699632	binder
AGFAGDDAPR	HLA-B*40:02	0.1959091205149889	0.14517154589633	not-binder
AKVKFEERY	HLA-B*40:02	0.01884808938484639	0.022408057738856377	not-binder
ALEEQLQQIRAE	HLA-B*40:02	0.24999380707740784	0.10119461389885294	not-binder
ALQKGCPQL	HLA-B*40:02	0.13328052088618278	0.08249335708908238	not-binder
APLRDPALRQLL	HLA-B*40:02	0.09197228611446917	0.08733904427467609	not-binder
AQAFIHNSL	HLA-B*40:02	0.9870240449905395	0.007101469876569428	binder
AQFEHTILL	HLA-B*40:02	0.9972710609436035	0.002304526573524164	binder
AQFKGTQSL	HLA-B*40:02	0.9960547924041748	0.0024356059442094684	binder
AQLKQRNTL	HLA-B*40:02	0.9053609013557434	0.06942589446403528	binder
AQYEDIANR	HLA-B*40:02	0.3716169223189354	0.30895657220148415	ambiguous
AQYEDIAQK	HLA-B*40:02	0.34191214144229887	0.33584209508742335	ambiguous
AQYEDIAQKS	HLA-B*40:02	0.570426294207573	0.33173667748015057	ambiguous
ARPEAPPAK	HLA-B*40:02	0.01657152872066945	0.012638624484804526	not-binder
ASDKETYEL	HLA-B*40:02	0.9063846588134765	0.04529458005046289	binder
ASFLEAEGGAKTL	HLA-B*40:02	0.6564721584320068	0.09962043838213087	binder
ATARVNGKTQAEA	HLA-B*40:02	0.12740982603281736	0.12756924741300335	not-binder
ATASFPEAL	HLA-B*40:02	0.7175903737545013	0.1457638765924541	binder
AVEAKKTYVRD	HLA-B*40:02	0.01616708154324442	0.008774437587885283	not-binder
DAAPVAPSV	HLA-B*40:02	0.9390311598777771	0.047253580218514404	binder
DATASIVMD	HLA-B*40:02	0.044678527489304544	0.02122103257682128	not-binder
DNLAIEGGI	HLA-B*40:02	0.16075101122260094	0.09281295404791513	not-binder
DQLLRTLDI	HLA-B*40:02	0.6764111697673798	0.1414788078694678	binder
DRQQQITV	HLA-B*40:02	0.2500860009342432	0.27577399088456195	not-binder
DRVYIHPF	HLA-B*40:02	0.18481261730194093	0.11855584398868971	not-binder
DSDFPIHNL	HLA-B*40:02	0.9007437825202942	0.10123942925572138	binder
DSDILVRKV	HLA-B*40:02	0.7929269969463348	0.16245360985339372	binder
DSYVGDEAQSK	HLA-B*40:02	0.4938730657100677	0.1362724489105705	ambiguous
DTIVNVQQI	HLA-B*40:02	0.8970048427581787	0.06635479309959626	binder
EAHAKVRL	HLA-B*40:02	0.39007444977760314	0.3196193256425262	ambiguous
EAKKIERL	HLA-B*40:02	0.5005644977092742	0.18792920533211432	ambiguous
EDARTILEL	HLA-B*40:02	0.9792917966842651	0.01223554658079456	binder
EEAASAPAV	HLA-B*40:02	0.9792996525764466	0.008503365798661481	binder
EEAPSRPAL	HLA-B*40:02	0.9987659335136414	0.0002579737210440716	binder
EEAPVQPIL	HLA-B*40:02	0.9967405796051025	0.002040189206423419	binder
EEGPPVTTV	HLA-B*40:02	0.9947228908538819	0.0016639984835262202	binder
EEHEVAVL	HLA-B*40:02	0.9980517864227295	0.001150792776989087	binder
EEHNSMNEL	HLA-B*40:02	0.9933414697647095	0.003096009729252574	binder
EELIESPKL	HLA-B*40:02	0.991057527065277	0.006138848892413163	binder
EELLRKLL	HLA-B*40:02	0.904357635974884	0.066263732792593	binder
EELVVQPLL	HLA-B*40:02	0.9937255263328553	0.002316370351129224	binder
EEQLQQIRAE	HLA-B*40:02	0.41928010880947114	0.18096367492586882	ambiguous
EEQLQQIR	HLA-B*40:02	0.23351648077368736	0.1669955931158463	not-binder
EEREPTPVL	HLA-B*40:02	0.9977370023727417	0.0011507423502490316	binder
EEVQSLPLPL	HLA-B*40:02	0.9889034390449524	0.004510482486766793	binder
EEWHGHVTAL	HLA-B*40:02	0.9974071621894837	0.001901732292768794	binder
EEWNDPPAV	HLA-B*40:02	0.9917216777801514	0.002147972715064049	binder
EEYQNPHTV	HLA-B*40:02	0.9987830519676208	0.0004956454490105151	binder
EGDNEFERIL	HLA-B*40:02	0.7068069338798523	0.22992756565513287	binder
EIMIPASKAGL	HLA-B*40:02	0.5214309722185135	0.18219087930744965	ambiguous
EKLGETEKL	HLA-B*40:02	0.7198515951633453	0.14945356394898288	binder
ELAAPGQAKI	HLA-B*40:02	0.6108688950538635	0.09262640503749038	binder
ELENRAPGL	HLA-B*40:02	0.8685258388519287	0.07028921141280767	binder
ELIEGEREL	HLA-B*40:02	0.9042874932289123	0.05675053480898442	binder
ELLKPTELVP	HLA-B*40:02	0.586714893579483	0.08291305090246726	binder
ELNEKLTPL	HLA-B*40:02	0.9376234769821167	0.017119156254099464	binder
ELPQAAPPQI	HLA-B*40:02	0.506468015909195	0.21778025035245815	ambiguous
EREKLASEIL	HLA-B*40:02	0.6024485975503922	0.22198094505135343	ambiguous
ESKNEEIL	HLA-B*40:02	0.6930163145065308	0.10112990341938	binder
ESRLEKAELS	HLA-B*40:02	0.3197591960430145	0.17687129357207546	not-binder
ETAVLPKL	HLA-B*40:02	0.9334250330924988	0.06454342777383011	binder
ETKLLASEI	HLA-B*40:02	0.8743911266326905	0.04783359626920352	binder
ETLDLSHNQL	HLA-B*40:02	0.9205404162406922	0.041310986283893486	binder
FEKEQQQL	HLA-B*40:02	0.998980176448822	0.0006679922524658326	binder
FEMATRAAL	HLA-B*40:02	0.9994029760360718	0.00043976606569383456	binder
FERNKAIKV	HLA-B*40:02	0.9925083160400391	0.0057208971550074695	binder
FESDLHSLL	HLA-B*40:02	0.9993297100067139	0.0005447016966746424	binder
FESSGIHVA	HLA-B*40:02	0.9957452654838562	0.0025135661761816245	binder
FKQYANDNGVD	HLA-B*40:02	0.09470307156443596	0.0418246918633131	not-binder
GDYVPPEKL	HLA-B*40:02	0.9835168957710266	0.00774107317402126	binder
GEADAQNITVL	HLA-B*40:02	0.9988142013549804	0.0009094860450640161	binder
GEADPSIQL	HLA-B*40:02	0.9994971752166748	0.00013663246970696148	binder
GEAEYIQRL	HLA-B*40:02	0.9997693061828613	9.750168966772374e-05	binder
GEAGPSAEAL	HLA-B*40:02	0.9985122084617615	0.0003533079323988226	binder
GEAKIEDL	HLA-B*40:02	0.994767963886261	0.0015516662247693632	binder
GEAKVEQL	HLA-B*40:02	0.9988280534744263	0.0004020871852025038	binder
GEAKVKKQLV	HLA-B*40:02	0.982615053653717	0.015531817214092091	binder
GEALAPRQVL	HLA-B*40:02	0.9986777067184448	0.000423343688025889	binder
GEANVPFITV	HLA-B*40:02	0.9977530121803284	0.0028193639767579554	binder
GEAPAKSSTL	HLA-B*40:02	0.9995337128639221	0.00011110545609100142	binder
GEAPSKTL	HLA-B*40:02	0.9986039876937867	0.00041235560818020665	binder
GEAPSKTLVET	HLA-B*40:02	0.9839166283607483	0.01838897616597826	binder
GEAQKIDRM	HLA-B*40:02	0.9965843439102173	0.0011813423467983116	binder
GEARKQVEV	HLA-B*40:02	0.9961095094680786	0.0011760311880148545	binder
GEDIPREML	HLA-B*40:02	0.9971647500991822	0.001348870481892529	binder
GEDKGIKAL	HLA-B*40:02	0.9989658117294311	0.00048091142687802944	binder
GEDPNKAEEL	HLA-B*40:02	0.9946646332740784	0.0025595215466358936	binder
GEELVTKPV	HLA-B*40:02	0.9792295694351196	0.011027615836519076	binder
GEEVPRPIL	HLA-B*40:02	0.9959397554397583	0.00249091625258579	binder
GEFDYSGSQAI	HLA-B*40:02	0.9986900329589844	0.0006317623089512197	binder
GEFEKGGKSV	HLA-B*40:02	0.9994419813156128	0.0001831793853209488	binder
GEFILKTYV	HLA-B*40:02	0.997479784488678	0.0007474832559663299	binder
GEFKLNQPEL	HLA-B*40:02	0.9989696383476258	0.00023807000845946534	binder
GEFKVHRV	HLA-B*40:02	0.9991708993911743	0.0002138047039336398	binder
GEFRTTTV	HLA-B*40:02	0.9988622069358826	0.0004929514125723441	binder
GEFSDKLLSL	HLA-B*40:02	0.999575924873352	0.0002710999320968035	binder
GEFSDTNAAV	HLA-B*40:02	0.9979267597198487	0.0006895529612579338	binder
GEFTGVGKKGQA	HLA-B*40:02	0.9844589114189148	0.008313433795347007	binder
GEFVDDYTV	HLA-B*40:02	0.9967488646507263	0.001126694054544577	binder
GEGDTHTAL	HLA-B*40:02	0.9989819765090943	0.0002693487260549379	binder
GEGEPVKEV	HLA-B*40:02	0.9963313937187195	0.0026444070776768676	binder
GEGKNGTIEL	HLA-B*40:02	0.9981923818588256	0.0006961793089095748	binder
GEGLIIVKM	HLA-B*40:02	0.9988971590995789	0.0006143618001305062	binder
GEGLKRSAL	HLA-B*40:02	0.9955026745796204	0.002145086939452133	binder
GEGPVITAL	HLA-B*40:02	0.9995487093925476	0.00011173391130629335	binder
GEHCDFTIL	HLA-B*40:02	0.9860922813415527	0.01779018334885341	binder
GEHDTTEYKL	HLA-B*40:02	0.9962087988853454	0.0037959127797604084	binder
GEHGDSSVAV	HLA-B*40:02	0.9971756339073181	0.000882904147336991	binder
GEHGLIIRVK	HLA-B*40:02	0.83286252617836	0.1722427593423105	binder
GEHHSTPSL	HLA-B*40:02	0.9992144584655762	0.0004238264695054403	binder
GEHPGLSI	HLA-B*40:02	0.9980049371719361	0.0011518835427393986	binder
GEHQINQIAL	HLA-B*40:02	0.9994488835334778	0.0002269584567205203	binder
GEIADAIKTL	HLA-B*40:02	0.9994161367416382	0.00021880195196179793	binder
GEIASFDKA	HLA-B*40:02	0.9859690546989441	0.010420170363508103	binder
GEIETIARF	HLA-B*40:02	0.9994250893592834	0.0006107853983488084	binder
GEIETVKQL	HLA-B*40:02	0.9996462821960449	0.00017165127118484356	binder
GEIHDSKMRL	HLA-B*40:02	0.9977449536323547	0.0012826769183785964	binder
GEIHDSKSKPQSL	HLA-B*40:02	0.9856043577194213	0.016949471987945466	binder
GEIKIHKM	HLA-B*40:02	0.9992910861968994	0.00029560867565121964	binder
GEIKSHDL	HLA-B*40:02	0.9983737945556641	0.0007372831728867938	binder
GEIPKQVKV	HLA-B*40:02	0.9984639406204223	0.0006383305387645734	binder
GEIPVQEHL	HLA-B*40:02	0.9987152934074401	0.00026151370465049675	binder
GEIPVVAI	HLA-B*40:02	0.9979201078414917	0.0010228133773999542	binder
GEIQNAKTL	HLA-B*40:02	0.9987095594406128	0.0005571528272065371	binder
GEIQQIPVQL	HLA-B*40:02	0.9991978168487549	0.00019545713250362042	binder
GEIRDLKTKT	HLA-B*40:02	0.835953688621521	0.09068115736045715	binder
GEIRETSQTKVL	HLA-B*40:02	0.9959744930267334	0.0017389176769509408	binder
GEIRNLEKF	HLA-B*40:02	0.9927611827850342	0.008711858374476498	binder
GEIRNVGTGL	HLA-B*40:02	0.9983760118484497	0.0005567075710990635	binder
GEISDIHTKL	HLA-B*40:02	0.9995629668235779	0.00023817629245389407	binder
GEISEKAKL	HLA-B*40:02	0.9983260750770568	0.0006892887594913558	binder
GEISKKVAQI	HLA-B*40:02	0.9979771614074707	0.000980467933310928	binder
GEISLLKQQL	HLA-B*40:02	0.9990311741828919	0.00014518991854369658	binder
GEISMEKVKV	HLA-B*40:02	0.9950746774673462	0.0024529639090746444	binder
GEISPGKINSV	HLA-B*40:02	0.999071192741394	0.00020538143071021853	binder
GEISRQSILNSL	HLA-B*40:02	0.9971375584602356	0.002801236495855022	binder
GEIVALKKV	HLA-B*40:02	0.9973447799682618	0.0009395905095727348	binder
GEIVQQVRV	HLA-B*40:02	0.9979625582695008	0.0008121765751631185	binder
GEKDLKQQL	HLA-B*40:02	0.9990570545196533	0.0001965686397332785	binder
GEKGAVKVL	HLA-B*40:02	0.9980824589729309	0.001306599427515183	binder
GEKGEFHKL	HLA-B*40:02	0.9984898328781128	0.0009741617729773128	binder
GEKGTGKTLSL	HLA-B*40:02	0.9981728434562683	0.001265084302992693	binder
GEKHRELRL	HLA-B*40:02	0.9707987904548645	0.03511252906717961	binder
GEKIGIAEF	HLA-B*40:02	0.9990893244743347	0.0008008930408916455	binder
GEKIRTRAI	HLA-B*40:02	0.9731414079666137	0.030514569155301093	binder
GEKKPIDQRL	HLA-B*40:02	0.9961923360824585	0.002971227251321514	binder
GEKQPELQI	HLA-B*40:02	0.9969957351684571	0.0016791443815972482	binder
GEKTVAAVM	HLA-B*40:02	0.9981842637062073	0.0006185844583222034	binder
GEKVAHTSL	HLA-B*40:02	0.9990954637527466	0.00025060226808112934	binder
GEKVVKTAL	HLA-B*40:02	0.998598575592041	0.0005545635637973155	binder
GELAANKSEM	HLA-B*40:02	0.9963434338569641	0.002523367966554716	binder
GELAKHAV	HLA-B*40:02	0.9975710034370422	0.001803104102534217	binder
GELAPSHGL	HLA-B*40:02	0.9986948490142822	0.0007033027245590701	binder
GELDHVVEI	HLA-B*40:02	0.9995330333709717	0.0001614696696116501	binder
GELDLERAPAL	HLA-B*40:02	0.9986343264579773	0.0008940529952083448	binder
GELEAAKALVL	HLA-B*40:02	0.9993082284927368	0.00034548368315402017	binder
GELEKENHQL	HLA-B*40:02	0.9993562340736389	0.00034061287866048265	binder
GELEPKTRASL	HLA-B*40:02	0.9984137296676636	0.0007733269928345106	binder
GELEYATKI	HLA-B*40:02	0.9984566688537597	0.001433397025968734	binder
GELKHGPLAL	HLA-B*40:02	0.9994808793067932	0.00022583945408331278	binder
GELKNNRGVKL	HLA-B*40:02	0.9885617613792419	0.01060224347940324	binder
GELKPRQQQDL	HLA-B*40:02	0.9888702869415283	0.005285985152071016	binder
GELKSVPTT	HLA-B*40:02	0.9809571623802185	0.01122266356315094	binder
GELKTVRL	HLA-B*40:02	0.9986748099327087	0.0005736799789371497	binder
GELKVYKT	HLA-B*40:02	0.9701360106468201	0.02905436180193667	binder
GELLKQADL	HLA-B*40:02	0.996579897403717	0.0010417449704594648	binder
GELLMHPVL	HLA-B*40:02	0.9991230845451355	0.00018454367476200236	binder
GELPRQPTT	HLA-B*40:02	0.984333610534668	0.011354671658022692	binder
GELQSLRPIL	HLA-B*40:02	0.9974845051765442	0.001658937414549199	binder
GELRHITKL	HLA-B*40:02	0.9991532325744629	0.0004070592510356869	binder
GELTDLHGL	HLA-B*40:02	0.9979766845703125	0.0007214472619275203	binder
GEMKPGRKGISL	HLA-B*40:02	0.9984177470207214	0.0010258958482212803	binder
GEMPVDKAKAPL	HLA-B*40:02	0.9937556147575378	0.00354007191246324	binder
GEMQKQAQL	HLA-B*40:02	0.9994097113609314	0.00014115828946353995	binder
GENAHNVTL	HLA-B*40:02	0.9995015263557434	0.00027756094362966805	binder
GENKPRPSL	HLA-B*40:02	0.999226200580597	0.00027909488396531834	binder
GENPASHSYVL	HLA-B*40:02	0.999249267578125	0.0002506810974263829	binder
GENPFATVKL	HLA-B*40:02	0.9995368480682373	0.00020964240222315478	binder
GENPHGVKAV	HLA-B*40:02	0.9984994888305664	0.0009761587468436176	binder
GENPQVPKL	HLA-B*40:02	0.9994850397109986	0.00023737146868941153	binder
GENSILGQLKA	HLA-B*40:02	0.9884506106376648	0.00530645023801606	binder
GENVIISHF	HLA-B*40:02	0.998967456817627	0.0007527274294328259	binder
GEPDHNEAL	HLA-B*40:02	0.9945318460464477	0.004202176427488202	binder
GEPEPTPVV	HLA-B*40:02	0.9819563388824463	0.010581591395231352	binder
GEPGAQPQL	HLA-B*40:02	0.9926575303077698	0.0018783625933936558	binder
GEPNIDSPL	HLA-B*40:02	0.9770533442497253	0.021010746612061475	binder
GEPRVKHFEA	HLA-B*40:02	0.9070273041725159	0.0418697432662653	binder
GEPSLYNSL	HLA-B*40:02	0.996120297908783	0.002415485009690452	binder
GEQEDRPGL	HLA-B*40:02	0.9976651906967163	0.001315565444022666	binder
GERESGLRSL	HLA-B*40:02	0.9981303453445435	0.0015068475823562146	binder
GERESGVVAV	HLA-B*40:02	0.997389268875122	0.0010030650148808405	binder
GERKVEHL	HLA-B*40:02	0.9938086032867431	0.003290125755900007	binder
GERLIGDAAKNQL	HLA-B*40:02	0.9667432546615601	0.033800982168812645	binder
GERPGGEEL	HLA-B*40:02	0.9989045619964599	0.0006361295548882387	binder
GERPPPKRL	HLA-B*40:02	0.9884616374969483	0.012050844086127362	binder
GERVALNTL	HLA-B*40:02	0.9985845685005188	0.0006461364829840096	binder
GERVIVEHA	HLA-B*40:02	0.9779559969902039	0.017455544983454578	binder
GESAGAASVSL	HLA-B*40:02	0.9985348224639893	0.00039400884000531455	binder
GESGIKVAV	HLA-B*40:02	0.999115264415741	0.0002589187338580722	binder
GESGKSTIV	HLA-B*40:02	0.9941501498222352	0.0019461004012379976	binder
GESGLGKSTL	HLA-B*40:02	0.9987983465194702	0.000300790153124573	binder
GESKLGGNEI	HLA-B*40:02	0.9906914234161377	0.0057082320205986276	binder
GESLLIKTL	HLA-B*40:02	0.9992417097091675	0.00030694352008101716	binder
GESQPVKMF	HLA-B*40:02	0.9845141410827637	0.019252412662886603	binder
GESVPVTKT	HLA-B*40:02	0.9696608185768127	0.023629458605482812	binder
GETESVKTM	HLA-B*40:02	0.997785747051239	0.002157979855918699	binder
GETKISQSEL	HLA-B*40:02	0.997599744796753	0.0010124544930949857	binder
GETPEAAAL	HLA-B*40:02	0.9978508591651917	0.0007378330079552217	binder
GETPEQPGL	HLA-B*40:02	0.9945269584655761	0.002302852187471084	binder
GETPQVAV	HLA-B*40:02	0.997211503982544	0.0008770426096486743	binder
GETPQVAVI	HLA-B*40:02	0.9980239033699035	0.0013476751328673588	binder
GETQDFHSL	HLA-B*40:02	0.999166214466095	0.00016535982696906952	binder
GETQKTISL	HLA-B*40:02	0.9994938731193542	0.0002072565474377441	binder
GETREKSPKL	HLA-B*40:02	0.9870090961456299	0.007635736785842136	binder
GETSTDLKL	HLA-B*40:02	0.9958367109298706	0.00159754690453449	binder
GETTILQL	HLA-B*40:02	0.998769223690033	0.0004153666242229042	binder
GETTPDKLFTL	HLA-B*40:02	0.9976922392845153	0.0014971547755422106	binder
GETTSHLM	HLA-B*40:02	0.9870587110519409	0.01114749482519246	binder
GEVDHRVRTSV	HLA-B*40:02	0.9884424448013306	0.008959991336756202	binder
GEVDKRELI	HLA-B*40:02	0.9971175909042358	0.0009355369869358082	binder
GEVEGHPVW	HLA-B*40:02	0.908531129360199	0.15541460011525995	binder
GEVFRVVDTL	HLA-B*40:02	0.9976508259773255	0.0011385996020771795	binder
GEVGGNTL	HLA-B*40:02	0.9962414741516114	0.0029657634936438013	binder
GEVHIKTM	HLA-B*40:02	0.9988794088363647	0.00032933699228072537	binder
GEVHTGTTIM	HLA-B*40:02	0.9968413352966309	0.0010829772694153884	binder
GEVIGVNTM	HLA-B*40:02	0.9987667918205261	0.000693396799031914	binder
GEVIHVKIL	HLA-B*40:02	0.9983738780021667	0.0008519629331018712	binder
GEVIQRPANAI	HLA-B*40:02	0.9816949248313904	0.006894828430670963	binder
GEVIVKGATSA	HLA-B*40:02	0.9857910513877869	0.008067625767582558	binder
GEVIVTKDDAML	HLA-B*40:02	0.9258246660232544	0.07208343207434381	binder
GEVLIDTHLF	HLA-B*40:02	0.9920444488525391	0.012086011602018972	binder
GEVNVLDNL	HLA-B*40:02	0.9969987988471984	0.0006741432962816188	binder
GEVPPQKLQAL	HLA-B*40:02	0.9984702706336975	0.0009497738914051305	binder
GEVRLGGSL	HLA-B*40:02	0.9981072187423706	0.0006987910395814747	binder
GEVRPVETL	HLA-B*40:02	0.9993147373199462	0.00011042566582111107	binder
GEVRTHIRV	HLA-B*40:02	0.9933410525321961	0.002682373084136549	binder
GEVTKQTVL	HLA-B*40:02	0.9991195440292359	0.00016674056328746614	binder
GEVTNVTTA	HLA-B*40:02	0.9905062794685364	0.002361259411874018	binder
GEVYAIETF	HLA-B*40:02	0.9975894451141357	0.0009260672457285001	binder
GEWAAPGAPAAV	HLA-B*40:02	0.996060025691986	0.0017419819024120894	binder
GEWEPPVI	HLA-B*40:02	0.9986747741699219	0.0009317038542190903	binder
GEWTAPAPEF	HLA-B*40:02	0.992991816997528	0.005021073296886913	binder
GEYDVTMPKV	HLA-B*40:02	0.9986963272094727	0.0007178262762875709	binder
GEYKKTLLKL	HLA-B*40:02	0.9984028100967407	0.0009214952357228479	binder
GEYPSGINTW	HLA-B*40:02	0.9834664583206176	0.014263091959031913	binder
GEYSDPVTL	HLA-B*40:02	0.9988564610481262	0.0005979065167217076	binder
GEYVGQEGKPQKL	HLA-B*40:02	0.991432523727417	0.008813417772421284	binder
GGPGGVGGL	HLA-B*40:02	0.15132273882627487	0.07814703317699037	not-binder
GQAPPGKAL	HLA-B*40:02	0.9681915760040283	0.040868866368688556	binder
GQNPTEAEL	HLA-B*40:02	0.9269893765449524	0.09866579255348994	binder
GQWKEEQKL	HLA-B*40:02	0.8827471256256103	0.17304439814948447	binder
GQWKKGFVL	HLA-B*40:02	0.9952425837516785	0.00371403953415996	binder
GSDPVVIVSA	HLA-B*40:02	0.555213451385498	0.1878257190829755	ambiguous
GSIDFGKTVVS	HLA-B*40:02	0.3941106885671616	0.11644430069380066	not-binder
GVEARTLLKL	HLA-B*40:02	0.5970533564686775	0.32392833665914306	ambiguous
GVTEVGLSAYA	HLA-B*40:02	0.13835964687168598	0.13023547860187085	not-binder
GVWTYDDATKTF	HLA-B*40:02	0.36470812261104585	0.14458895059280927	not-binder
GYSFTTTAER	HLA-B*40:02	0.014880775753408671	0.011920681107897152	not-binder
HAAEYGAEALE	HLA-B*40:02	0.09125850275158882	0.053119317192426144	not-binder
HDFKSVDHL	HLA-B*40:02	0.9858258128166199	0.014856184473490349	binder
HDFVVVET	HLA-B*40:02	0.9456082105636596	0.041659713399065136	binder
HDLLVHKA	HLA-B*40:02	0.957225227355957	0.0317323690185075	binder
HDVVILDSL	HLA-B*40:02	0.9941022634506226	0.0038141219922755067	binder
HEAATKAVL	HLA-B*40:02	0.9991596579551697	0.00013991153861971445	binder
HEAEKLYKNIL	HLA-B*40:02	0.9847006916999816	0.013368199971057702	binder
HEALKENGVT	HLA-B*40:02	0.8726339221000672	0.03134097783497619	binder
HEAPSLQEAAL	HLA-B*40:02	0.9984018445014954	0.0006962289355657973	binder
HEAQIQEM	HLA-B*40:02	0.9991475701332092	0.0004177946095271244	binder
HEAQLKNGSL	HLA-B*40:02	0.9984272241592407	0.0005422495603435476	binder
HEASAILVHL	HLA-B*40:02	0.9993186235427857	0.00032032306405981866	binder
HEASGKAVF	HLA-B*40:02	0.9980060696601868	0.0007583915178939699	binder
HEAVIEKHVF	HLA-B*40:02	0.99669349193573	0.0026668018737571776	binder
HEAWLIHKT	HLA-B*40:02	0.9826624393463135	0.012777312051208996	binder
HEFDGRTGL	HLA-B*40:02	0.9997446060180664	0.00017425397827977845	binder
HEFSKTEELKL	HLA-B*40:02	0.9964489579200745	0.0023064414169245324	binder
HEGDDFGKLAL	HLA-B*40:02	0.9988538503646851	0.000407431825169691	binder
HEGKVFISL	HLA-B*40:02	0.9994727373123169	0.00023436444457910607	binder
HEHFVTSL	HLA-B*40:02	0.9995645999908447	0.00022894951880111334	binder
HEHQANLL	HLA-B*40:02	0.9980010390281677	0.0013890992750507463	binder
HEHRGTPVGL	HLA-B*40:02	0.9975315451622009	0.0021908964253962455	binder
HEIGHGIAAI	HLA-B*40:02	0.9992794513702392	0.0003172809748438486	binder
HEIGHIFGL	HLA-B*40:02	0.999726927280426	0.00015315011222490952	binder
HEIQSDVLTI	HLA-B*40:02	0.9988945007324219	0.0004076232054335071	binder
HEIRTGVRTL	HLA-B*40:02	0.9991724967956543	0.00014476011313998164	binder
HEKDPQVKEKL	HLA-B*40:02	0.9945203423500061	0.006544661482718467	binder
HEKEDGAISTI	HLA-B*40:02	0.9973733305931092	0.0016007440700775914	binder
HEKVVRPAL	HLA-B*40:02	0.9983350753784179	0.0012339991122876457	binder
HELEKKIEL	HLA-B*40:02	0.9996338367462159	0.00015274382331332908	binder
HELLEQQKRAA	HLA-B*40:02	0.9539191007614136	0.012080836112976532	binder
HELLKTNAA	HLA-B*40:02	0.9922084331512451	0.005739444510140251	binder
HEMEEIRKKL	HLA-B*40:02	0.9975184798240662	0.00144798841588768	binder
HENDAIHKI	HLA-B*40:02	0.9995525598526	0.0002185829068288664	binder
HENPDIIIAT	HLA-B*40:02	0.9870812892913818	0.007511186396762115	binder
HEQSGVYEL	HLA-B*40:02	0.9994815826416016	0.00015572851871783162	binder
HEREKEVVL	HLA-B*40:02	0.9988173604011535	0.00053421222974456	binder
HESETTTSLVL	HLA-B*40:02	0.9982828259468078	0.00032965855439647126	binder
HETQTLVKT	HLA-B*40:02	0.9570341944694519	0.04756620447731038	binder
HETSKMKVL	HLA-B*40:02	0.9970952987670898	0.001693865776234099	binder
HEVHPISSGL	HLA-B*40:02	0.9975056171417236	0.0005473947655555765	binder
HEVIVSAA	HLA-B*40:02	0.9918705940246582	0.004215393141080615	binder
HEVKKVTL	HLA-B*40:02	0.9995259284973145	0.00014116686152504255	binder
HEVPSVLGTPL	HLA-B*40:02	0.9960148692131042	0.0016929528350418718	binder
HEVSNGSVVHRL	HLA-B*40:02	0.9974140882492065	0.0008957651874682665	binder
HEYQVNGKRIL	HLA-B*40:02	0.998926329612732	0.0006491493174871472	binder
HEYYQPTAL	HLA-B*40:02	0.9994362115859985	0.0001937824256968008	binder
HLPETKFSEL	HLA-B*40:02	0.7290144383907318	0.1929469136192652	binder
HNLLEGGQEDFESS	HLA-B*40:02	0.10974280759692193	0.11787857109893234	not-binder
HQYDGLVEL	HLA-B*40:02	0.9922921419143677	0.009963115045122522	binder
HVGKTPIVG	HLA-B*40:02	0.04705033004283905	0.025582818346240762	not-binder
HYSEFKGDLETL	HLA-B*40:02	0.24844823852181436	0.17713928083525457	not-binder
IAPTGHSL	HLA-B*40:02	0.47020649909973145	0.18848307989823132	ambiguous
IEAKFYEEV	HLA-B*40:02	0.9971496820449829	0.0012427074090927634	binder
IEDRPMPKL	HLA-B*40:02	0.997475516796112	0.0015670149279825574	binder
IEFSIPDSL	HLA-B*40:02	0.9976567268371582	0.0010008708860242172	binder
IEKAQLKSL	HLA-B*40:02	0.9983515858650207	0.0007476798595134021	binder
IEKSTQEKL	HLA-B*40:02	0.9968474268913269	0.002225978321749863	binder
IELEGSQSL	HLA-B*40:02	0.9990725755691529	0.000370351090843413	binder
IENGGVAVL	HLA-B*40:02	0.9988028287887574	0.00046112349241176736	binder
IEPFSSPPEL	HLA-B*40:02	0.9912535309791565	0.0040846755252957525	binder
IEPGVSVSL	HLA-B*40:02	0.9970137238502502	0.0024483310387260235	binder
IEQEKRSEI	HLA-B*40:02	0.9941948890686035	0.0035525771964986744	binder
IETINFHEV	HLA-B*40:02	0.9945395350456238	0.003108014772765199	binder
IKADHVSTY	HLA-B*40:02	0.02843463737517595	0.02384629613182933	not-binder
IKNNLLSKKLP	HLA-B*40:02	0.03100010547786951	0.019082508507888007	not-binder
IKSWVIGAI	HLA-B*40:02	0.0948314631357789	0.06094919639811357	not-binder
ISPTGHSL	HLA-B*40:02	0.5699677288532257	0.14674959381117045	ambiguous
KDFSIHRL	HLA-B*40:02	0.9976532220840454	0.0011159560977280357	binder
KDIQHWESL	HLA-B*40:02	0.993190336227417	0.005215336241304469	binder
KDLSIGNPIPT	HLA-B*40:02	0.5190946459770203	0.20498302796064566	ambiguous
KDLVVPEKW	HLA-B*40:02	0.6017007887363434	0.2531660441501644	ambiguous
KDTTLPASA	HLA-B*40:02	0.6999553680419922	0.09134014434583242	binder
KDVVIHRF	HLA-B*40:02	0.9801821827888488	0.015383594133410235	binder
KEAAGEGPAL	HLA-B*40:02	0.9989647746086121	0.00046490018829158114	binder
KEAEILSVL	HLA-B*40:02	0.999716067314148	0.00011329933721490948	binder
KEAEKIIKNL	HLA-B*40:02	0.9995118379592896	0.0002112044914337674	binder
KEAEKLERQL	HLA-B*40:02	0.9990849375724793	0.00038508415660578514	binder
KEAEKSPQL	HLA-B*40:02	0.9995963096618652	0.0001367721453931634	binder
KEAELRGSPSL	HLA-B*40:02	0.9989407181739807	0.0006287587897257214	binder
KEAERDVSL	HLA-B*40:02	0.9995797395706176	0.00017329881042823259	binder
KEAGNINRSL	HLA-B*40:02	0.9995380997657776	0.0001295390343502206	binder
KEAGNINTSL	HLA-B*40:02	0.9993563652038574	0.0002134054609337349	binder
KEAKFAQTL	HLA-B*40:02	0.9996491312980652	0.00013423191821602493	binder
KEALKQEVM	HLA-B*40:02	0.998209285736084	0.0006010397414845032	binder
KEALVQVEV	HLA-B*40:02	0.9986537814140319	0.0005762738179525749	binder
KEANPAVPEV	HLA-B*40:02	0.998070240020752	0.0008402674353889578	binder
KEAPAKVEV	HLA-B*40:02	0.9991811990737915	0.000342744149717902	binder
KEAPPPVLL	HLA-B*40:02	0.9996352076530457	0.00015751299133178243	binder
KEAPTAYSL	HLA-B*40:02	0.9996407628059387	0.0001450659113143691	binder
KEAPVGVLASL	HLA-B*40:02	0.9995592832565308	0.00018718977003204517	binder
KEAQLYAAQA	HLA-B*40:02	0.9775758743286133	0.010770366300741319	binder
KEASTTVRV	HLA-B*40:02	0.9972911238670349	0.0009338780287001235	binder
KEAVIKHSL	HLA-B*40:02	0.9995943427085876	0.00012667663631546006	binder
KEDATKGKFAF	HLA-B*40:02	0.9937013387680054	0.002454860047521188	binder
KEDRGRPYTL	HLA-B*40:02	0.9962239265441895	0.0018883813059952952	binder
KEEEAGVKEL	HLA-B*40:02	0.9976719617843628	0.0018989187699366996	binder
KEFEDAVRKV	HLA-B*40:02	0.9996910691261292	0.00020973982016906072	binder
KEFEEKRGL	HLA-B*40:02	0.9995036840438842	0.0002537701260591309	binder
KEFEGKTLVS	HLA-B*40:02	0.9965408682823181	0.0013852168527727939	binder
KEFEKRKML	HLA-B*40:02	0.9976719379425049	0.002674148411136622	binder
KEFETAETLL	HLA-B*40:02	0.9991737365722656	0.00026282725420345536	binder
KEFGVSPDKISL	HLA-B*40:02	0.9996593236923218	0.00017491193833220467	binder
KEFSGHSSL	HLA-B*40:02	0.9996823072433472	0.00013835892040168628	binder
KEFVGKPTI	HLA-B*40:02	0.9993082880973816	0.0004281095102851425	binder
KEGKIYRL	HLA-B*40:02	0.9985663771629334	0.0007622154238765393	binder
KEGVVYVEV	HLA-B*40:02	0.9949127793312073	0.004122899342656408	binder
KEHEAITKV	HLA-B*40:02	0.9996323227882385	0.00016153875544170423	binder
KEHPFILNL	HLA-B*40:02	0.9996292233467102	0.00020332512555066272	binder
KEHPLFKKL	HLA-B*40:02	0.9987823486328125	0.0007902132806245988	binder
KEIADLKKQEL	HLA-B*40:02	0.998921251296997	0.0006090802877943684	binder
KEIDGRLKEL	HLA-B*40:02	0.9996161341667176	0.0002415103372159442	binder
KEIDKEEHL	HLA-B*40:02	0.9994920492172241	8.993044826820721e-05	binder
KEIEGVTKT	HLA-B*40:02	0.9971279859542846	0.0015098029859295535	binder
KEIENTYANVA	HLA-B*40:02	0.993002188205719	0.005255339074461446	binder
KEIENTYANV	HLA-B*40:02	0.9982785582542419	0.0006051495890675177	binder
KEIEQEAAVEL	HLA-B*40:02	0.9989939332008362	0.000975307586360735	binder
KEIEQKDNEIARL	HLA-B*40:02	0.9980449557304383	0.0011241425508401205	binder
KEIEVGGGRKAI	HLA-B*40:02	0.9979102730751037	0.0009341479564789442	binder
KEIGTKQSF	HLA-B*40:02	0.9986754417419433	0.0016224420519941841	binder
KEIGTKQSFSL	HLA-B*40:02	0.9991652011871338	0.0004715583108128026	binder
KEIIGLEGVEL	HLA-B*40:02	0.9977214217185975	0.0018341833366212867	binder
KEIIQDVTL	HLA-B*40:02	0.9989651083946228	0.00037566393663926434	binder
KEILKEIGV	HLA-B*40:02	0.998644483089447	0.00042711029598102893	binder
KEILKEREL	HLA-B*40:02	0.9989078402519226	0.0006562702318246292	binder
KEILQKEL	HLA-B*40:02	0.9990034699440002	0.0002275143254695926	binder
KEILVGDVGQTV	HLA-B*40:02	0.9953524112701416	0.0028009684915800766	binder
KEINKAQNAI	HLA-B*40:02	0.9972707867622376	0.0008667771971111788	binder
KEIQGHQPRI	HLA-B*40:02	0.9974718451499939	0.0013452974453303122	binder
KEIQKLETEL	HLA-B*40:02	0.9988341331481934	0.0004083116815426347	binder
KEIQLQERERAL	HLA-B*40:02	0.9957539081573487	0.0016707615567736985	binder
KEIQTTTGNQQVL	HLA-B*40:02	0.9964645981788636	0.00290159585912141	binder
KEITEGKTV	HLA-B*40:02	0.9983012914657593	0.001232713126592635	binder
KEITEKTRVAL	HLA-B*40:02	0.9986990809440612	0.0006671742776425092	binder
KEKAEIERM	HLA-B*40:02	0.9981764554977417	0.0007123971908962272	binder
KEKAILQATL	HLA-B*40:02	0.9982951879501343	0.0012312431793139044	binder
KEKEESMKETL	HLA-B*40:02	0.9985291600227356	0.00017246033339950718	binder
KEKEGIAKI	HLA-B*40:02	0.9990466952323913	0.0009438294123938388	binder
KEKEKVSTAVL	HLA-B*40:02	0.9972381591796875	0.0014083580283665625	binder
KEKGSTLDL	HLA-B*40:02	0.9952793836593627	0.0011983727843022688	binder
KEKKDRLAL	HLA-B*40:02	0.9976891040802002	0.001332734402659145	binder
KEKKEEQVISLGP	HLA-B*40:02	0.22373012080788612	0.1451419324261683	not-binder
KEKKLLEDRI	HLA-B*40:02	0.972638475894928	0.022880597102728287	binder
KEKKLVKEVI	HLA-B*40:02	0.9914915680885314	0.004815342814495268	binder
KEKLIKRQEEL	HLA-B*40:02	0.9847761869430542	0.016183274717594617	binder
KEKLQPRL	HLA-B*40:02	0.9959244847297668	0.0016413809956801744	binder
KEKPDPNNL	HLA-B*40:02	0.997833788394928	0.0012904246832551552	binder
KEKPGSEVL	HLA-B*40:02	0.9991457343101502	0.0001329552883538821	binder
KEKPNDPTL	HLA-B*40:02	0.9989823818206787	0.00033618164465734943	binder
KEKTIHLTL	HLA-B*40:02	0.9994235157966613	0.0002660574937086265	binder
KEKVIKAVV	HLA-B*40:02	0.9954739689826966	0.0025052286836454627	binder
KEKVLATVT	HLA-B*40:02	0.9725674271583558	0.013253309914373545	binder
KELATVRTI	HLA-B*40:02	0.9990490198135376	0.0004756350868775051	binder
KELDKFDNL	HLA-B*40:02	0.9993945956230164	0.00016866333820323023	binder
KELDPRGVHGSSL	HLA-B*40:02	0.9982802629470825	0.000822004342935156	binder
KELDPRGVHGSSLL	HLA-B*40:02	0.977911913394928	0.007132195408645796	binder
KELDSKTIRA	HLA-B*40:02	0.9961283445358277	0.0010504326003097286	binder
KELDVKSQKENVL	HLA-B*40:02	0.9972416877746582	0.0005497322091031585	binder
KELEEEITL	HLA-B*40:02	0.9990398526191712	0.00030625809287099394	binder
KELEEQRKL	HLA-B*40:02	0.9989943027496337	0.0005546334541781358	binder
KELGLAEHQL	HLA-B*40:02	0.999303150177002	0.0002522879608273641	binder
KELKAFNIRL	HLA-B*40:02	0.998382568359375	0.0007602788402648259	binder
KELLGPPEA	HLA-B*40:02	0.9926882147789001	0.003913027391554207	binder
KELLLQPVTI	HLA-B*40:02	0.9987925291061401	0.0006483530221398431	binder
KELSDSVTL	HLA-B*40:02	0.9988557457923889	0.0005814733356962526	binder
KELSSSLHQKL	HLA-B*40:02	0.9965226054191589	0.0025202753421879193	binder
KEMDLSVVRL	HLA-B*40:02	0.9997314095497132	0.00013087212782999976	binder
KEMEVKPSSV	HLA-B*40:02	0.9994261622428894	0.00032083978223845176	binder
KEMEVSPSA	HLA-B*40:02	0.9983524322509766	0.000871084316443959	binder
KEMGGHHIVAL	HLA-B*40:02	0.9996093273162842	0.00026953479663524517	binder
KEMGQMQVL	HLA-B*40:02	0.9994446516036988	0.00016298679888669166	binder
KEMGTPDVRIDTRL	HLA-B*40:02	0.9511118412017823	0.040823905672808546	binder
KENKVLKTL	HLA-B*40:02	0.999482262134552	0.00019679237413649153	binder
KENQHVQQTL	HLA-B*40:02	0.9994914412498475	0.00020436489548791945	binder
KENRGINTL	HLA-B*40:02	0.9993183732032775	0.00021562696570563326	binder
KENRPGAYEL	HLA-B*40:02	0.9989566683769227	0.00020002464624589147	binder
KENSYVKKF	HLA-B*40:02	0.9980240106582642	0.0011814162900062421	binder
KEPDVSEEL	HLA-B*40:02	0.9962252855300904	0.0021147347038799197	binder
KEPELFQTV	HLA-B*40:02	0.9984949231147766	0.0007555092572767035	binder
KEQAQQAGL	HLA-B*40:02	0.9967132329940795	0.00043829091090543705	binder
KEQDKPPNL	HLA-B*40:02	0.9992588996887207	9.791463540534367e-05	binder
KEQEPMPTV	HLA-B*40:02	0.99927818775177	0.0001813880652642132	binder
KEQMKVESL	HLA-B*40:02	0.9993106245994567	0.00015982731105028985	binder
KERSGVSL	HLA-B*40:02	0.9988487839698792	0.0006139507189904536	binder
KESEVKAL	HLA-B*40:02	0.9992810964584351	0.0003843825587991904	binder
KESPVVKGNAL	HLA-B*40:02	0.9990810513496399	0.0005576296244395064	binder
KESSIIGVTL	HLA-B*40:02	0.9995077848434448	0.0002800428210467733	binder
KESTITRKL	HLA-B*40:02	0.9990557193756103	0.0003953379020181911	binder
KESTQGVSSL	HLA-B*40:02	0.9982501149177552	0.0004367508883717989	binder
KETESLRKIAL	HLA-B*40:02	0.9976536154747009	0.0013915278858877991	binder
KETHVMDYRAL	HLA-B*40:02	0.9570549726486206	0.03615267675104994	binder
KETKDVSAL	HLA-B*40:02	0.9990065693855286	0.00028196333381309206	binder
KETPQSLAF	HLA-B*40:02	0.9973380923271179	0.0020738584502933664	binder
KETQALVL	HLA-B*40:02	0.9985140323638916	0.000654269414855475	binder
KEVATVTKL	HLA-B*40:02	0.9994484782218933	0.0001765235284345436	binder
KEVAVKKL	HLA-B*40:02	0.9986692905426026	0.000944338538866488	binder
KEVDPGTKTA	HLA-B*40:02	0.9982749223709106	0.00074636171062388	binder
KEVDPQGLRTI	HLA-B*40:02	0.9994906067848206	0.00022775527500375371	binder
KEVDSKSQVI	HLA-B*40:02	0.9987582802772522	0.0003936832355047889	binder
KEVDWSQNTATF	HLA-B*40:02	0.998147714138031	0.0013288508319467395	binder
KEVEATKL	HLA-B*40:02	0.9991393208503723	0.0003278802574626786	binder
KEVEIRKKVL	HLA-B*40:02	0.9988447427749634	0.0006528661633833795	binder
KEVFLDRKL	HLA-B*40:02	0.9953576326370239	0.0026829814331158068	binder
KEVKEVATL	HLA-B*40:02	0.9996966600418091	8.368431332902629e-05	binder
KEVNETYKL	HLA-B*40:02	0.9990094900131226	0.0004141748187826292	binder
KEVPIHRV	HLA-B*40:02	0.9980330467224121	0.001412602251820933	binder
KEVQDGIEL	HLA-B*40:02	0.9987480640411377	0.00035597985550157374	binder
KEVQTNEL	HLA-B*40:02	0.9990604400634766	0.00039459848912757565	binder
KEVTAAREAL	HLA-B*40:02	0.9977960109710693	0.0010560402547938926	binder
KEVVIVSA	HLA-B*40:02	0.9896102786064148	0.0059887932992990865	binder
KEWVAKQT	HLA-B*40:02	0.9431183099746704	0.05081330563464647	binder
KEYAVNEVVA	HLA-B*40:02	0.9893922328948974	0.007723156094433471	binder
KEYEKTQTVL	HLA-B*40:02	0.9997282505035401	0.00010261826462329489	binder
KEYIQPVQL	HLA-B*40:02	0.9995862722396851	0.000172433167040272	binder
KEYPNRGNTCL	HLA-B*40:02	0.9976731061935424	0.0011533592309991342	binder
KEYSDDKVQL	HLA-B*40:02	0.9995705962181092	0.00020621218475206708	binder
KIFMSLVVGITSGV	HLA-B*40:02	0.013580584805458784	0.006692754450629438	not-binder
KQFEKQVEL	HLA-B*40:02	0.9980491995811462	0.0015702130251617269	binder
KQFGNILIL	HLA-B*40:02	0.9912386298179626	0.005675355674845034	binder
KQLDEWLK	HLA-B*40:02	0.03482426796108484	0.018824358082991044	not-binder
KQLEDGRTL	HLA-B*40:02	0.909637188911438	0.028153382880598044	binder
KQQLELDSI	HLA-B*40:02	0.7053498506546021	0.14993962709131295	binder
KQQLLQGI	HLA-B*40:02	0.5395404398441315	0.1762890318969385	ambiguous
LDRETEEI	HLA-B*40:02	0.9557297587394714	0.013367499968485422	binder
LEAAIPERV	HLA-B*40:02	0.9892294406890869	0.006463316383460224	binder
LEAAQRAVGVG	HLA-B*40:02	0.5214302062988281	0.17510923097603523	ambiguous
LEAEPQFSL	HLA-B*40:02	0.9986642956733703	0.0007113230320313163	binder
LEAKNTQTL	HLA-B*40:02	0.9981850385665894	0.0008109595594789355	binder
LEANLAVL	HLA-B*40:02	0.9951321125030518	0.0047686024451397396	binder
LEHGADPTV	HLA-B*40:02	0.9960877776145936	0.0013094197288339908	binder
LEHKIIIRV	HLA-B*40:02	0.9963666558265686	0.003452514778112254	binder
LEKAGVEHQL	HLA-B*40:02	0.9965454936027527	0.0008204969417813622	binder
LEKAKAKEL	HLA-B*40:02	0.9944627761840821	0.0017272297658288784	binder
LEKKFGIQL	HLA-B*40:02	0.9987002015113831	0.0006606338758436413	binder
LEKKIGKSI	HLA-B*40:02	0.9923908114433289	0.007096968521482557	binder
LEKKKDYKL	HLA-B*40:02	0.9890492200851441	0.004841597184447035	binder
LEKNGADEKL	HLA-B*40:02	0.9911312460899353	0.004048516661851418	binder
LEKPNGATPVF	HLA-B*40:02	0.9858296990394593	0.009641523944111585	binder
LELPGQPSV	HLA-B*40:02	0.9976293325424195	0.0008660202677194686	binder
LEMIQQEKL	HLA-B*40:02	0.9972690224647522	0.0010492193720547031	binder
LENMHIEQL	HLA-B*40:02	0.9985041379928589	0.0005753844137232883	binder
LENSKQPSV	HLA-B*40:02	0.9965747237205506	0.0011704495775893	binder
LEPHDSPVL	HLA-B*40:02	0.98264080286026	0.01259415528811743	binder
LEQEKTQAL	HLA-B*40:02	0.9991193413734436	0.00031594490523120865	binder
LEQRVVEL	HLA-B*40:02	0.999104905128479	0.00023133247566108908	binder
LERDQTCKL	HLA-B*40:02	0.985669732093811	0.008040421274581046	binder
LERLSELAL	HLA-B*40:02	0.9977423191070557	0.001254447590039542	binder
LERQSEQQRETL	HLA-B*40:02	0.9327515959739685	0.050823016451640855	binder
LERSLSKL	HLA-B*40:02	0.9876316547393799	0.008607997484772032	binder
LESEHPKVM	HLA-B*40:02	0.9985587477684021	0.0008133615209331645	binder
LESKTNTL	HLA-B*40:02	0.997640335559845	0.0007142111666868994	binder
LETPWELTV	HLA-B*40:02	0.9961962223052978	0.0026164060286838894	binder
LEVDGHFVTM	HLA-B*40:02	0.9990031957626343	0.00047541460181948803	binder
LEYEPRSGEQVPL	HLA-B*40:02	0.9749132633209229	0.0158282558547304	binder
LGEGKVKAIG	HLA-B*40:02	0.19600581377744675	0.08283510986704047	not-binder
LKERESILK	HLA-B*40:02	0.060593973565846684	0.04848656175130968	not-binder
LLEGEESR	HLA-B*40:02	0.09321275651454926	0.09685643211589134	not-binder
LLSGQRPAL	HLA-B*40:02	0.4795245260000229	0.1828699360826719	ambiguous
LPPAAPGK	HLA-B*40:02	0.00825941413640976	0.002032182275508138	not-binder
LQDAEIAR	HLA-B*40:02	0.19564303569495678	0.14800525102313225	not-binder
LQIDNARLA	HLA-B*40:02	0.13983258679509164	0.09110501745001612	not-binder
LRELELQRR	HLA-B*40:02	0.014595834584906698	0.017416191832396184	not-binder
LRELIRKL	HLA-B*40:02	0.39699787460267544	0.210087761155619	ambiguous
LRNVSTGD	HLA-B*40:02	0.0014977093262132258	0.00178752304418768	not-binder
LSELEAALQR	HLA-B*40:02	0.3853739097714424	0.19901822333992494	not-binder
LSKPFLDIVL	HLA-B*40:02	0.7715510487556457	0.14400657164211644	binder
LTAEEGKNITI	HLA-B*40:02	0.8329854726791381	0.047915119753552296	binder
LTQALKDNK	HLA-B*40:02	0.029379922710359097	0.017891062917404277	not-binder
MEDETQKEL	HLA-B*40:02	0.9981293082237244	0.0009984294593313402	binder
MEHGTVTVV	HLA-B*40:02	0.9986040353775024	0.0006616628983483946	binder
MELLDGKQTL	HLA-B*40:02	0.9984792947769165	0.00039527281409416275	binder
MEQSIKSVL	HLA-B*40:02	0.9991378307342529	0.00025440395635212634	binder
MESDPGVFTEL	HLA-B*40:02	0.9984488487243652	0.0009584657459605025	binder
MEYKGYLVSV	HLA-B*40:02	0.9986121773719787	0.0010319130976593907	binder
NAPWAVTSL	HLA-B*40:02	0.595907324552536	0.14865586631365243	binder
NARLAADD	HLA-B*40:02	0.002648424930521287	0.0028732689602938523	not-binder
NDWVAVHV	HLA-B*40:02	0.9382703423500061	0.029936303313935427	binder
NEHHVNATL	HLA-B*40:02	0.9992971897125245	0.00044238679365840166	binder
NEITIPVTF	HLA-B*40:02	0.9985968112945557	0.0006880834291413389	binder
NEITKLTSL	HLA-B*40:02	0.9994271874427796	0.00028955499491451457	binder
NEIVTIERL	HLA-B*40:02	0.9988733172416687	0.0005718629838071964	binder
NEQPPVVL	HLA-B*40:02	0.9981119513511658	0.0005861117175201297	binder
NERYLHLAA	HLA-B*40:02	0.9804625749588013	0.006170803598951114	binder
NEVVQVHAA	HLA-B*40:02	0.9882177114486694	0.00948315234554378	binder
NEYFTNEVL	HLA-B*40:02	0.9979354262351989	0.0009092700773666667	binder
NVEIDPEIQ	HLA-B*40:02	0.5064490437507629	0.1193296861745378	ambiguous
NVKVDPEIQ	HLA-B*40:02	0.2986174374818802	0.1658362518336481	not-binder
PAYEADVAQL	HLA-B*40:02	0.6998398065567016	0.1011660884159329	binder
PAYHSSLMD	HLA-B*40:02	0.02887932872399688	0.0188591970815986	not-binder
PEAAEGPEV	HLA-B*40:02	0.7369863986968994	0.11918834858172558	binder
PPSLFTAVFVL	HLA-B*40:02	0.15054691731929778	0.03557321301316376	not-binder
PVFNSVEL	HLA-B*40:02	0.4340806543827057	0.14386194369318897	ambiguous
PVTDGAISTLL	HLA-B*40:02	0.33284145295619966	0.07005304819645845	not-binder
QATTFTLTGL	HLA-B*40:02	0.689087975025177	0.0691024582640392	binder
QDFQIQAF	HLA-B*40:02	0.9744126677513123	0.017631231893112897	binder
QDRISLVSV	HLA-B*40:02	0.9737334012985229	0.01370592537592819	binder
QDVVLNYPM	HLA-B*40:02	0.9348275899887085	0.031697701335489666	binder
QEASEAYLV	HLA-B*40:02	0.9221868276596069	0.05107666019816942	binder
QEEPLPHEL	HLA-B*40:02	0.9977522611618042	0.0007895214970174626	binder
QEEQRYQAL	HLA-B*40:02	0.9964704155921936	0.0015056429566143168	binder
QEFAGRLNSV	HLA-B*40:02	0.9981860876083374	0.0011816803322858426	binder
QEFGADVRL	HLA-B*40:02	0.9988072514533997	0.000517906737496661	binder
QEHQQQVL	HLA-B*40:02	0.9980904459953308	0.0004984228027433764	binder
QEHVADLSRSL	HLA-B*40:02	0.996034049987793	0.0014686051865501872	binder
QEIEKPVAV	HLA-B*40:02	0.9992406606674195	0.00029805177933264586	binder
QEIEQKLEV	HLA-B*40:02	0.9984720468521118	0.0004971777741541401	binder
QEIIIRDGSL	HLA-B*40:02	0.9954406380653381	0.0019098796333386814	binder
QEIKTAHKL	HLA-B*40:02	0.9990991711616516	0.0003758540852286547	binder
QEIQTSVATL	HLA-B*40:02	0.9986937165260314	0.0004005835724263125	binder
QEIQVVKL	HLA-B*40:02	0.9993415355682373	0.0003960110518900932	binder
QEIRLEPQEV	HLA-B*40:02	0.9943939447402954	0.0025472562518707676	binder
QEKDIKKEEI	HLA-B*40:02	0.9919299483299255	0.00434120137764094	binder
QEKPERPL	HLA-B*40:02	0.9683680891990661	0.036458723310450025	binder
QELDLNSPRNTTL	HLA-B*40:02	0.9829971075057984	0.009202057742173714	binder
QELDPAGHKSL	HLA-B*40:02	0.9983607649803161	0.0013414405165524993	binder
QELDSRPQL	HLA-B*40:02	0.9988982439041137	0.0005191484008869285	binder
QELLKTEAL	HLA-B*40:02	0.9988715410232544	0.0006166700795565044	binder
QELSLEKL	HLA-B*40:02	0.9951708793640137	0.0029370668267748217	binder
QEMPWNVRM	HLA-B*40:02	0.998781931400299	0.000685298399811842	binder
QENAEIIKL	HLA-B*40:02	0.9980210781097412	0.0018464169379829956	binder
QENTQTPTV	HLA-B*40:02	0.9926577687263489	0.0030535399484175147	binder
QEQAAKAVL	HLA-B*40:02	0.9979606389999389	0.0007640466380666676	binder
QESAAKLHAL	HLA-B*40:02	0.9991029500961304	0.00025507259626245885	binder
QESLAQARL	HLA-B*40:02	0.9940457701683044	0.003108005479957277	binder
QESNVQLKL	HLA-B*40:02	0.998762571811676	0.0005037113416694237	binder
QETAVAPSL	HLA-B*40:02	0.9988419890403748	0.00016778111616634907	binder
QETDVRAQI	HLA-B*40:02	0.997402024269104	0.0025887185978394588	binder
QETPYLVKL	HLA-B*40:02	0.9989532947540283	0.0003003978335087968	binder
QEVDAIGQTL	HLA-B*40:02	0.9993305802345276	0.00020346057149591231	binder
QEVLLQTGRAL	HLA-B*40:02	0.9931761503219605	0.005528850653644796	binder
QEYIDSQKL	HLA-B*40:02	0.998615312576294	0.0006808888736456391	binder
QEYQAREQL	HLA-B*40:02	0.9991771101951599	0.00019236010563023178	binder
QEYVPSAHL	HLA-B*40:02	0.9982927083969116	0.0008986992031536031	binder
QVHPDTGISSK	HLA-B*40:02	0.04670253563672304	0.036063093981930375	not-binder
RAESTTPEL	HLA-B*40:02	0.7797905564308166	0.06475801447760286	binder
RDAIVFVTV	HLA-B*40:02	0.9972066879272461	0.0009575974446476872	binder
RDFKAYSL	HLA-B*40:02	0.9972198963165283	0.0014257739558717086	binder
RDFKVVLL	HLA-B*40:02	0.9977171659469605	0.0007936056408343386	binder
RDFQHVEKL	HLA-B*40:02	0.9970916748046875	0.0027443927404445265	binder
RDLEWVERL	HLA-B*40:02	0.9962587118148803	0.001157956047940849	binder
RDMVSKKL	HLA-B*40:02	0.9779568433761596	0.02489898362427689	binder
RDTTLETAL	HLA-B*40:02	0.9867170810699463	0.006238473633300893	binder
RDWQSGRAL	HLA-B*40:02	0.9952347636222839	0.0034027498938940665	binder
RDYVAPTA	HLA-B*40:02	0.976383376121521	0.01569989950955974	binder
REAAAVFQETL	HLA-B*40:02	0.9988209247589112	0.0002495411466503153	binder
REAATQAQQTL	HLA-B*40:02	0.9989036798477173	0.0006812042255962113	binder
REAATSNLKKL	HLA-B*40:02	0.9978569507598877	0.0010531946180723946	binder
READGTEKLVF	HLA-B*40:02	0.9991221070289612	0.0006385860216673019	binder
READLAKVKKTL	HLA-B*40:02	0.997364854812622	0.0037347866768304037	binder
REAEAGRLRTL	HLA-B*40:02	0.9995654225349426	0.00015298176943123612	binder
REAEALKQKEL	HLA-B*40:02	0.9991875767707825	0.00046075974402644005	binder
REAEKIKTL	HLA-B*40:02	0.9997080802917481	0.00012900595344729937	binder
REAEKVLHYL	HLA-B*40:02	0.9996150016784668	0.00015666351036954112	binder
REAELLRKQL	HLA-B*40:02	0.9992438912391662	0.0005526891995408073	binder
REAELRKQRL	HLA-B*40:02	0.9977745175361633	0.002061053731888945	binder
REAESFTQL	HLA-B*40:02	0.9996304512023926	0.00017309896120354585	binder
REAGEGAVAAV	HLA-B*40:02	0.9977849721908569	0.0017907337683243326	binder
REAGITEKVVF	HLA-B*40:02	0.999019181728363	0.000995898836233224	binder
REAHAQSIGM	HLA-B*40:02	0.9971448898315429	0.0020922589632852372	binder
REAHAQSIGMNRL	HLA-B*40:02	0.846475887298584	0.1551660419787464	binder
REAKVERPSTL	HLA-B*40:02	0.9976045727729798	0.002513924869534664	binder
REANQAINPKL	HLA-B*40:02	0.9975183963775635	0.002391878712963956	binder
REAPESAQCL	HLA-B*40:02	0.9981204748153687	0.0015761613390511305	binder
REAQMAAKL	HLA-B*40:02	0.998482632637024	0.0009085521057166415	binder
REAQVFVRL	HLA-B*40:02	0.9996871232986451	0.00010701533121260448	binder
REARDPSL	HLA-B*40:02	0.997074282169342	0.0018684102419423375	binder
REASLGEASKL	HLA-B*40:02	0.9977300882339477	0.0015248118164598696	binder
REATKAAREAL	HLA-B*40:02	0.9959411859512329	0.0016832407247658304	binder
REAVSKTAL	HLA-B*40:02	0.9988560914993286	0.0005688348201218126	binder
REAVVNTQEL	HLA-B*40:02	0.9989252090454102	0.00025809868081721744	binder
REDKVHLKL	HLA-B*40:02	0.999004578590393	0.0006892816417475287	binder
REDQKPVM	HLA-B*40:02	0.9950317859649658	0.0036854883792573415	binder
REDTKAAVL	HLA-B*40:02	0.9982339859008789	0.0008245210148702872	binder
REELREKDRLL	HLA-B*40:02	0.7847524404525756	0.1416502565549001	binder
REFDKKKLISV	HLA-B*40:02	0.9992637753486633	0.0006339829624952903	binder
REFEAIKNKQDVSL	HLA-B*40:02	0.9947352290153504	0.007897064831128085	binder
REFHNKLKL	HLA-B*40:02	0.9989622831344604	0.0003113976975008368	binder
REFIAPVTL	HLA-B*40:02	0.9996167898178101	0.00017052172141094937	binder
REFLDGTRKT	HLA-B*40:02	0.9894762635231018	0.007413334417627631	binder
REFPTHRSVL	HLA-B*40:02	0.9995798587799072	0.00019517531748452198	binder
REFQNPPQL	HLA-B*40:02	0.9996955633163452	0.00014934162598568656	binder
REFQSPDEEMKKI	HLA-B*40:02	0.9716081023216248	0.040835108844059054	binder
REFQVIQDL	HLA-B*40:02	0.9992861747741699	0.0003054294030554471	binder
REFVEREVI	HLA-B*40:02	0.9985181450843811	0.0006060128215631384	binder
REGEKLIRLH	HLA-B*40:02	0.7530024170875549	0.14235169832431918	binder
REGFFTNGL	HLA-B*40:02	0.9974597573280335	0.0006124058734890235	binder
REGHTSVHTL	HLA-B*40:02	0.9986570835113525	0.0005406642155119258	binder
REGKIAGRAV	HLA-B*40:02	0.9956602334976197	0.001899520580678926	binder
REGKLEHTL	HLA-B*40:02	0.9984781622886658	0.0011210060753320589	binder
REGNAVAV	HLA-B*40:02	0.9894677042961121	0.004965122035208244	binder
REGNAVAVRL	HLA-B*40:02	0.9980438470840454	0.0004999444181951167	binder
REGSFKETI	HLA-B*40:02	0.9957125782966614	0.0033993373867371507	binder
REHEKEVL	HLA-B*40:02	0.9987371683120727	0.0007231675297591186	binder
REHEPPGAL	HLA-B*40:02	0.9992676973342896	0.0003753563232659386	binder
REHVTKTQIL	HLA-B*40:02	0.9974725127220154	0.0010071347116941522	binder
REHVVAASKAM	HLA-B*40:02	0.9906243920326233	0.004793168980994043	binder
REIAQDFKTDLRF	HLA-B*40:02	0.9869947910308838	0.008865360960574784	binder
REIATEKKNSL	HLA-B*40:02	0.9992021083831787	0.0003496488319236777	binder
REIDKKMNSI	HLA-B*40:02	0.9990770101547242	0.0003531886640328812	binder
REIDTKDDYNAL	HLA-B*40:02	0.9991206407546998	0.0006227166175374989	binder
REIEEKLHKL	HLA-B*40:02	0.9996683239936829	0.00020844640833886556	binder
REIEENQKRI	HLA-B*40:02	0.9989880084991455	0.0005315795880301144	binder
REIELKVMKF	HLA-B*40:02	0.999219810962677	0.0005726692250418492	binder
REIENGNSF	HLA-B*40:02	0.9991663932800293	0.0007036815659353719	binder
REIENIEKT	HLA-B*40:02	0.9951490879058837	0.0022301953862921345	binder
REIFKPRQL	HLA-B*40:02	0.9985303521156311	0.0009147171013633981	binder
REIKDTQAQL	HLA-B*40:02	0.9995764970779419	0.00020013934831871182	binder
REILEENAERRL	HLA-B*40:02	0.9947146892547607	0.006113261371904565	binder
REILVEESNV	HLA-B*40:02	0.9936177372932434	0.0033553564849770783	binder
REILVKELTT	HLA-B*40:02	0.9855117797851562	0.012345046502703889	binder
REIQEAIAV	HLA-B*40:02	0.9989779591560364	0.00045355894916694785	binder
REIQGKKAAL	HLA-B*40:02	0.9992909669876099	0.0005080560551279828	binder
REIQKVTKL	HLA-B*40:02	0.9995475053787232	0.0002235287650724872	binder
REIQLEISGKERL	HLA-B*40:02	0.9823273420333862	0.01676198780410964	binder
REIRKDNQFL	HLA-B*40:02	0.9982147574424743	0.000694529966849927	binder
REIRKELKI	HLA-B*40:02	0.9954576015472412	0.004534634112472172	binder
REIRRKLREL	HLA-B*40:02	0.9945616126060486	0.0018175409328730831	binder
REITDKKKINLL	HLA-B*40:02	0.9940441608428955	0.0026192978591200065	binder
REIVAISSAQL	HLA-B*40:02	0.9976409673690796	0.0009484451137304961	binder
REIVHKPGPITL	HLA-B*40:02	0.9976607918739319	0.002456856455589318	binder
REIVTSEGL	HLA-B*40:02	0.9975597977638244	0.0014203147054366574	binder
REKAEIIRF	HLA-B*40:02	0.998969316482544	0.000473932279737233	binder
REKASKTFL	HLA-B*40:02	0.9964659810066223	0.0011411418690733172	binder
REKAVRVDKL	HLA-B*40:02	0.9948449850082397	0.0027687750842364804	binder
REKDPKNLENGAL	HLA-B*40:02	0.9946659326553344	0.0046221761038579895	binder
REKEAAYQERL	HLA-B*40:02	0.9980358362197876	0.001216245810374159	binder
REKEALEQQRQQL	HLA-B*40:02	0.9706362843513489	0.024086626355906374	binder
REKEPDLKL	HLA-B*40:02	0.9991472482681274	0.00035513845187640583	binder
REKEQFRKL	HLA-B*40:02	0.9987099409103394	0.0011516692034163468	binder
REKFYEAKL	HLA-B*40:02	0.9979049682617187	0.0023098970610836507	binder
REKHPDGKIL	HLA-B*40:02	0.9963257789611817	0.0017717586938508793	binder
REKIATQQRL	HLA-B*40:02	0.9978147864341735	0.0011691228884278381	binder
REKIYNRSL	HLA-B*40:02	0.9984149098396301	0.0010782620453858621	binder
REKKILEVHI	HLA-B*40:02	0.9945179581642151	0.005776488838505244	binder
REKKPEELI	HLA-B*40:02	0.9965375900268555	0.003026624730104913	binder
REKLKHPVM	HLA-B*40:02	0.9975295901298523	0.0009083598120336235	binder
REKLPPSKL	HLA-B*40:02	0.9990871787071228	0.00047220528048983954	binder
REKLQQKEL	HLA-B*40:02	0.998199212551117	0.0005400523320656361	binder
REKLTSKEECL	HLA-B*40:02	0.9751993179321289	0.013137586263812742	binder
REKQAPEL	HLA-B*40:02	0.9993070840835572	0.0001696464899140478	binder
REKQHTKAIEL	HLA-B*40:02	0.9980245709419251	0.0009724756573364973	binder
REKQLAAENRL	HLA-B*40:02	0.9956787347793579	0.0040647603914268065	binder
REKQPPIDNI	HLA-B*40:02	0.9949113249778747	0.005211320041369636	binder
REKSEKFAF	HLA-B*40:02	0.9947054147720337	0.004621862784454248	binder
REKTLTEHAL	HLA-B*40:02	0.9991019010543823	0.00021312318201183742	binder
REKVIKGAEI	HLA-B*40:02	0.993980073928833	0.0008044155700312607	binder
REKVIKGAEIL	HLA-B*40:02	0.9962958812713623	0.0023522684017158973	binder
REKYGDKML	HLA-B*40:02	0.9891693234443665	0.00883598307235515	binder
RELAKAEKL	HLA-B*40:02	0.9986399173736572	0.0008795833365464385	binder
RELDGDRSKQLAL	HLA-B*40:02	0.9976461052894592	0.0017098511364381421	binder
RELDKIKGL	HLA-B*40:02	0.9994627714157105	0.0002690577073813014	binder
RELECIREI	HLA-B*40:02	0.9985208868980407	0.0006272546923492763	binder
RELEKAKVAA	HLA-B*40:02	0.9969659805297851	0.0018349230632450848	binder
RELIPRSIL	HLA-B*40:02	0.9985387325286865	0.000627258057155482	binder
RELKGAKL	HLA-B*40:02	0.9970459461212158	0.001928495435542245	binder
RELKPARIYGL	HLA-B*40:02	0.996576988697052	0.003740979998435022	binder
RELQGETKL	HLA-B*40:02	0.9988527178764344	0.0003355558561484687	binder
RELQLQEVAL	HLA-B*40:02	0.9992550492286683	0.000436832377862683	binder
RELQQENKEL	HLA-B*40:02	0.998810350894928	0.00044929556928115434	binder
RELRIRKL	HLA-B*40:02	0.9962346911430359	0.0024321809283524244	binder
REMENYEKI	HLA-B*40:02	0.9991079926490783	0.0004267349802136732	binder
REMKDLKEKM	HLA-B*40:02	0.997880494594574	0.0014235710922603578	binder
REMLQQSKI	HLA-B*40:02	0.9977171778678894	0.0022882286455742982	binder
REMQEKLARL	HLA-B*40:02	0.9992257118225097	0.0004864096841668855	binder
REMRHKLKTAF	HLA-B*40:02	0.9731502890586853	0.024405162782060525	binder
REMVELAAQRL	HLA-B*40:02	0.9987221479415893	0.0008155727371629032	binder
RENEQKRIL	HLA-B*40:02	0.9988291025161743	0.0006783408999984722	binder
RENIATHHL	HLA-B*40:02	0.9994551062583923	0.0003064101473888337	binder
RENNKPRTVL	HLA-B*40:02	0.998342752456665	0.0007450996845062002	binder
RENTQTTI	HLA-B*40:02	0.9948380708694458	0.005079881921661874	binder
RENVFQEHQTL	HLA-B*40:02	0.9984198689460755	0.001176544635350181	binder
REPNVLICF	HLA-B*40:02	0.9716832160949707	0.024654252276223292	binder
REQGAIPRL	HLA-B*40:02	0.9994392991065979	0.00021441108880764184	binder
REQLKHKLEQL	HLA-B*40:02	0.9837087392807007	0.01058803312857864	binder
REQTHTRHYEL	HLA-B*40:02	0.9956784009933471	0.0026883043311925355	binder
REREAEHGYASL	HLA-B*40:02	0.9965287446975708	0.003716540361921637	binder
REREVTGSSQQTL	HLA-B*40:02	0.9932008266448975	0.006934663678384166	binder
RERLEQIKKTEL	HLA-B*40:02	0.9535785555839539	0.05749873120817766	binder
RERQDRISRL	HLA-B*40:02	0.9925680518150329	0.005356215904039956	binder
RESEKTVRQF	HLA-B*40:02	0.9974205017089843	0.0024594028436557736	binder
RESERQLRL	HLA-B*40:02	0.9989870905876159	0.0008835544110805644	binder
RETEPPPKAAL	HLA-B*40:02	0.9992011427879334	0.0002776921526601463	binder
RETGYPLAV	HLA-B*40:02	0.9987255215644837	0.0007910976079450454	binder
RETPPKSKL	HLA-B*40:02	0.9983839988708496	0.0011317584264814867	binder
RETQAINSSL	HLA-B*40:02	0.9991350650787354	0.000338815218806588	binder
RETSEKFKL	HLA-B*40:02	0.9978496313095093	0.0008240891346038903	binder
RETSQTKVL	HLA-B*40:02	0.9972858667373657	0.0013050017592418303	binder
RETVNKAVAL	HLA-B*40:02	0.9986646175384521	0.0005293242299593695	binder
REVDLKNGHNLF	HLA-B*40:02	0.9986196875572204	0.001021913598288495	binder
REVDPNEQL	HLA-B*40:02	0.9996438384056091	0.00010559863145130269	binder
REVDQVKRL	HLA-B*40:02	0.9995168566703796	0.00017617490121440835	binder
REVLPEHVSVL	HLA-B*40:02	0.9984639763832093	0.0006556598916330311	binder
REVLPSTRLGTL	HLA-B*40:02	0.9967123150825501	0.001408969637108742	binder
REVLPSTRL	HLA-B*40:02	0.9987886548042297	0.00038721818074886807	binder
REVNKLKVQM	HLA-B*40:02	0.9974279761314392	0.001187472834837007	binder
REVNYIDKI	HLA-B*40:02	0.9983673095703125	0.0012719012861452635	binder
REVRQKVQL	HLA-B*40:02	0.9985209226608276	0.0002789193003302121	binder
REVSSLKNKL	HLA-B*40:02	0.996999454498291	0.001762088954080937	binder
REVTGSSQQTL	HLA-B*40:02	0.99836345911026	0.0009706962311805968	binder
REVVIGTPTL	HLA-B*40:02	0.999229085445404	0.00027248886263840205	binder
REVYLQDSF	HLA-B*40:02	0.9928415179252624	0.006369652589827391	binder
REWEKAGSEHVL	HLA-B*40:02	0.999528443813324	0.00022768634336739601	binder
REWKEQGSKTFM	HLA-B*40:02	0.9934390187263489	0.008870635193977594	binder
REYEAALNSKDAAL	HLA-B*40:02	0.992803692817688	0.004659701589538973	binder
REYEKIKSQL	HLA-B*40:02	0.9996886849403381	6.489527519356408e-05	binder
REYRPEYERL	HLA-B*40:02	0.9989087462425232	0.000655286893044827	binder
RGFSLRKDGPL	HLA-B*40:02	0.09927089568227529	0.07515161013504665	not-binder
RHGPVREALLTL	HLA-B*40:02	0.22559615597128868	0.13063827705463282	not-binder
RMFGGPGTA	HLA-B*40:02	0.4181078888475895	0.3859379881481601	ambiguous
RPPGFSPFR	HLA-B*40:02	0.004857227229513228	0.004659005294141899	not-binder
RQADFVQVL	HLA-B*40:02	0.9976401686668396	0.0012758480502971013	binder
RQADLKNWSL	HLA-B*40:02	0.9888036727905274	0.007389477453238595	binder
RQAPPHIEL	HLA-B*40:02	0.9927407264709472	0.00889207516835829	binder
RQFSGARNQL	HLA-B*40:02	0.9929593682289124	0.0027571454661336845	binder
RQIEEQKAL	HLA-B*40:02	0.9934054374694824	0.004030506819853668	binder
RQNKLTYTM	HLA-B*40:02	0.9833407163619995	0.012695758204500326	binder
RVYIHPFHL	HLA-B*40:02	0.5417864084243774	0.17050694131809127	ambiguous
SAPKGSVL	HLA-B*40:02	0.44766888618469236	0.1379380093616695	ambiguous
SAPVGVTAL	HLA-B*40:02	0.6618560731410981	0.1532926531415033	binder
SDFIAPLHSG	HLA-B*40:02	0.14064741805195807	0.08333976246762476	not-binder
SDIKGSVL	HLA-B*40:02	0.9942277312278748	0.001753925903887175	binder
SDIPIHNAL	HLA-B*40:02	0.9965526938438416	0.0013985462683328669	binder
SDIQIRRL	HLA-B*40:02	0.9687247753143311	0.038828988761844506	binder
SDKETYEL	HLA-B*40:02	0.9773673415184021	0.026614350860031118	binder
SDLHAHKL	HLA-B*40:02	0.9926348447799682	0.004368752726909768	binder
SDLKAEAL	HLA-B*40:02	0.9834656715393066	0.008584729775103557	binder
SDVAYHNSL	HLA-B*40:02	0.9710987329483032	0.025968921291612664	binder
SDVEIPATV	HLA-B*40:02	0.9895884752273559	0.005831553650468884	binder
SDWSLPATA	HLA-B*40:02	0.8308520674705505	0.09146807367398167	binder
SDYTPLSL	HLA-B*40:02	0.9917068004608154	0.0053513064025688855	binder
SEADKIKVA	HLA-B*40:02	0.9965230226516724	0.0019177936186263048	binder
SEAEGLKFSL	HLA-B*40:02	0.9991562366485596	0.00044568089649547324	binder
SEAGQPQAL	HLA-B*40:02	0.999149477481842	0.00015640918242403525	binder
SEAGSHTI	HLA-B*40:02	0.9968810677528381	0.0018876231397242297	binder
SEAKPAAVAA	HLA-B*40:02	0.99447181224823	0.0018332676932390555	binder
SEALHAQSL	HLA-B*40:02	0.9995056629180908	0.0001488690581319518	binder
SEAMGLFCL	HLA-B*40:02	0.9926823735237121	0.009850201988480562	binder
SEAPATVEL	HLA-B*40:02	0.9996987700462341	0.00011865975196560292	binder
SEAPKPASL	HLA-B*40:02	0.9997541904449463	8.94773921167026e-05	binder
SEAPPSKMV	HLA-B*40:02	0.9946365356445312	0.003586879262940034	binder
SEAPPSKMVL	HLA-B*40:02	0.9995829939842225	0.00016743072413877278	binder
SEARIQQL	HLA-B*40:02	0.999258816242218	0.00028319917180915386	binder
SEDKRKTYSL	HLA-B*40:02	0.9979060292243958	0.0012693889010054046	binder
SEEEVKLAL	HLA-B*40:02	0.9979533195495606	0.0019302671204478562	binder
SEEGGHVAV	HLA-B*40:02	0.9925427436828613	0.0031022079993727604	binder
SEERAGAPL	HLA-B*40:02	0.9841809511184693	0.01205537478192635	binder
SEFEGGKSTV	HLA-B*40:02	0.9995844841003418	0.00011502920875693245	binder
SEFEGHKRI	HLA-B*40:02	0.9991939425468445	0.0002749095415989883	binder
SEFIKEKSA	HLA-B*40:02	0.9925453543663025	0.002096452101920547	binder
SEFQPGNERSQEL	HLA-B*40:02	0.9982696890830993	0.0012607774039934529	binder
SEFRPKIKST	HLA-B*40:02	0.9585960626602172	0.026805868788436753	binder
SEGHNTPKL	HLA-B*40:02	0.9950291156768799	0.0036272616776214708	binder
SEGNITKQL	HLA-B*40:02	0.9984049081802369	0.0010135633612263744	binder
SEGPIVATL	HLA-B*40:02	0.9996546506881714	6.448470025923195e-05	binder
SEGPLVGSV	HLA-B*40:02	0.9979498267173768	0.0006345105088829055	binder
SEGPPAPAL	HLA-B*40:02	0.9993010282516479	0.00018251177922053158	binder
SEGRPVGPA	HLA-B*40:02	0.939221465587616	0.03363761699924104	binder
SEHAVNKQL	HLA-B*40:02	0.999251914024353	0.0002784475606296156	binder
SEHGLVVIA	HLA-B*40:02	0.9953397154808045	0.0014600369612395889	binder
SEHGVGIYV	HLA-B*40:02	0.9983638286590576	0.0010913530277299334	binder
SEHRLSNKL	HLA-B*40:02	0.9941119313240051	0.005908032789851308	binder
SEHSKVRLV	HLA-B*40:02	0.9936808228492737	0.002756981571127563	binder
SEIENVHGF	HLA-B*40:02	0.999440586566925	0.00036676089660846634	binder
SEIESVKI	HLA-B*40:02	0.9989811778068542	0.0005773513810090124	binder
SEIESVKISA	HLA-B*40:02	0.9973661661148071	0.0017128097804090295	binder
SEIEVPREAL	HLA-B*40:02	0.9995572924613952	0.0003484921941357334	binder
SEIGQKQKL	HLA-B*40:02	0.9993800282478332	0.0004776397411929881	binder
SEIHSLVHRL	HLA-B*40:02	0.9981425046920777	0.0010711887201738642	binder
SEIIKPCSV	HLA-B*40:02	0.9900101542472839	0.010755128393936655	binder
SEIILRQEVL	HLA-B*40:02	0.9981313705444336	0.0013906322915406039	binder
SEIKQINHL	HLA-B*40:02	0.9994779348373413	0.0002251634275626781	binder
SEIKSIPGV	HLA-B*40:02	0.9987388849258423	0.000439817201186404	binder
SEILPTKET	HLA-B*40:02	0.9698838233947754	0.00805259435663631	binder
SEILPTKETL	HLA-B*40:02	0.9988069772720337	0.0005516899300734424	binder
SEINSLPTI	HLA-B*40:02	0.9990892529487609	0.0002783836715162896	binder
SEIQNVLGV	HLA-B*40:02	0.9981141686439514	0.0005663907225222913	binder
SEIRSAWQAL	HLA-B*40:02	0.9984018206596375	0.0005568120340377034	binder
SEIVGSIKM	HLA-B*40:02	0.9992417097091675	0.00022708924732205057	binder
SEIVKQSVF	HLA-B*40:02	0.9985965490341187	0.0007403778007992984	binder
SEKEATPVV	HLA-B*40:02	0.9984880805015564	0.0006393210907447827	binder
SEKEEEARL	HLA-B*40:02	0.9953275203704834	0.005048319632353442	binder
SEKHVRLEHL	HLA-B*40:02	0.9677267432212829	0.0425054797302651	binder
SEKISNTAI	HLA-B*40:02	0.9973430871963501	0.0010912842899344435	binder
SEKLFGETTL	HLA-B*40:02	0.9989365696907043	0.00045822438975582524	binder
SEKNLKALL	HLA-B*40:02	0.9893436074256897	0.01368085480090768	binder
SEKNPSEVTL	HLA-B*40:02	0.9992222309112548	0.0004442042610617405	binder
SEKPLSERL	HLA-B*40:02	0.9960416316986084	0.0038739580509105933	binder
SEKPTVQQL	HLA-B*40:02	0.9996185898780823	0.0001101078008111249	binder
SEKPTVTTV	HLA-B*40:02	0.9992219805717468	4.804924102504673e-05	binder
SEKPYILEA	HLA-B*40:02	0.9961080193519593	0.0016934887498219575	binder
SEKSINSIL	HLA-B*40:02	0.9976566672325134	0.0013600999484209432	binder
SEKSTEQIL	HLA-B*40:02	0.996697747707367	0.0012799994326721078	binder
SELAKERVV	HLA-B*40:02	0.9963611125946045	0.0012682039727999921	binder
SELEAARML	HLA-B*40:02	0.9984847187995911	0.0008980777208346928	binder
SELEKPQKV	HLA-B*40:02	0.9987154722213745	0.0006295844839294084	binder
SELIQVHKL	HLA-B*40:02	0.9990752100944519	0.00041004871544660906	binder
SELITKAVAA	HLA-B*40:02	0.9933453917503356	0.0033177125984222974	binder
SELITKAVA	HLA-B*40:02	0.9902010083198547	0.006572982617430942	binder
SELITPHAI	HLA-B*40:02	0.9990100622177124	0.0003217188639892753	binder
SELKIKNQQL	HLA-B*40:02	0.998628830909729	0.0001794389118427805	binder
SELKKEVTL	HLA-B*40:02	0.9995272040367127	0.00014112552056492588	binder
SELNGHHTL	HLA-B*40:02	0.9996816515922546	9.334225915438461e-05	binder
SELPEQVQV	HLA-B*40:02	0.9983643531799317	0.0003343268478939112	binder
SELPIVTPA	HLA-B*40:02	0.9955128312110901	0.001712990042650528	binder
SELQAPPLM	HLA-B*40:02	0.9974426627159119	0.0020362033754949835	binder
SELQKIHKA	HLA-B*40:02	0.9957885861396789	0.0025790809963213298	binder
SELQVHSAL	HLA-B*40:02	0.9995321154594421	0.0001589610010986572	binder
SELRNQYVTL	HLA-B*40:02	0.9983919978141784	0.0006122464253643162	binder
SELSDLHAHKL	HLA-B*40:02	0.9971526384353637	0.001997950583623147	binder
SELTQPKLAL	HLA-B*40:02	0.9984400153160096	0.000630497086541165	binder
SELYLPSST	HLA-B*40:02	0.9476707935333252	0.03828086936956351	binder
SEMPQTHHHAL	HLA-B*40:02	0.9992968082427979	0.0005185741014426894	binder
SEMRAVIKA	HLA-B*40:02	0.992269492149353	0.004584504946889898	binder
SEMTQVKEV	HLA-B*40:02	0.9981986165046692	0.0005842469943009818	binder
SEMVKLYDL	HLA-B*40:02	0.9981735825538636	0.0005987649642422832	binder
SENASVPSL	HLA-B*40:02	0.9993054389953613	0.00020526230549077965	binder
SENDKKIKAL	HLA-B*40:02	0.9989121317863464	0.0008522530372856167	binder
SENEEFVEV	HLA-B*40:02	0.9955048799514771	0.0018230194672889794	binder
SENPAKRL	HLA-B*40:02	0.995876157283783	0.003348436393408497	binder
SENQPFPSL	HLA-B*40:02	0.9992419958114624	0.00033798893028116347	binder
SENRDLKTV	HLA-B*40:02	0.9941630125045776	0.002909491645750334	binder
SENSQPAHL	HLA-B*40:02	0.9971497416496277	0.0017260959252563466	binder
SEPDAVHVVL	HLA-B*40:02	0.9987609028816223	0.0005502450819448384	binder
SEPDFVAKF	HLA-B*40:02	0.9982088565826416	0.0011273660553336264	binder
SEPLHNVQVL	HLA-B*40:02	0.9937027096748352	0.005385739629958206	binder
SEPVKGTGAL	HLA-B*40:02	0.9850036978721619	0.008169512545139885	binder
SEQAVWAL	HLA-B*40:02	0.9981192946434021	0.0012858129338309248	binder
SEQGLAKAV	HLA-B*40:02	0.9937418699264526	0.0034766938048667803	binder
SEQPIAAL	HLA-B*40:02	0.9983903288841247	0.000526017245587768	binder
SERALPWQL	HLA-B*40:02	0.9991487741470337	0.00045064272971482677	binder
SERGPQEEVL	HLA-B*40:02	0.9980138421058655	0.0008964184509295761	binder
SERPKEIKV	HLA-B*40:02	0.9948493599891662	0.0037292421533589655	binder
SERPLPRAA	HLA-B*40:02	0.9849814772605896	0.00444417315286329	binder
SERVTIEHA	HLA-B*40:02	0.9660273551940918	0.02554513142012187	binder
SERVVQEAL	HLA-B*40:02	0.999195659160614	0.00027757850844159954	binder
SESASPSAL	HLA-B*40:02	0.9975802540779114	0.0004566087947274383	binder
SESEKQWKA	HLA-B*40:02	0.9728384852409363	0.03064802036846296	binder
SESGERPQITI	HLA-B*40:02	0.9951668500900268	0.0035238173388942124	binder
SESHRFTVL	HLA-B*40:02	0.998500657081604	0.0008947093704865826	binder
SESIPKDSL	HLA-B*40:02	0.9976548433303833	0.0014165694116790167	binder
SESLPVRTL	HLA-B*40:02	0.999389934539795	0.0003439971563506102	binder
SESPRSTSL	HLA-B*40:02	0.9993971824645996	0.00024119833168373904	binder
SESPVKAV	HLA-B*40:02	0.9984128952026368	8.427829852861721e-05	binder
SESQCRVVVL	HLA-B*40:02	0.9882453918457031	0.0034206682272955135	binder
SESRLEKAEL	HLA-B*40:02	0.9952571392059326	0.0028150930870527863	binder
SESSSSDRPVL	HLA-B*40:02	0.9965247988700867	0.0009462761916241119	binder
SESSTVRTV	HLA-B*40:02	0.9978979110717774	0.0007048345316137387	binder
SESTKQPKL	HLA-B*40:02	0.9962724566459655	0.0029500925705454113	binder
SESVPVIAA	HLA-B*40:02	0.995198380947113	0.0012510804104811839	binder
SETETPKL	HLA-B*40:02	0.9977402210235595	0.0019430424677281323	binder
SETKTRVL	HLA-B*40:02	0.9979857444763184	0.0007187541872881233	binder
SETQFSHL	HLA-B*40:02	0.9985976696014405	0.0009648907052925663	binder
SETTPKAVV	HLA-B*40:02	0.9934248089790344	0.0038864258890845904	binder
SEVAQAGKAV	HLA-B*40:02	0.9957652568817139	0.002405824020448574	binder
SEVDSPNVL	HLA-B*40:02	0.9990746736526489	0.0006068048530860787	binder
SEVEKGEAL	HLA-B*40:02	0.9992941498756409	0.0003618831464796947	binder
SEVGPVVSF	HLA-B*40:02	0.9993672966957092	0.0002740331772801757	binder
SEVISQHLV	HLA-B*40:02	0.9947928786277771	0.002973535547175254	binder
SEVKGLDAF	HLA-B*40:02	0.9959294557571411	0.0038901099195711034	binder
SEVKSRQTL	HLA-B*40:02	0.9992886543273926	0.00024240515542832858	binder
SEVNKHETAL	HLA-B*40:02	0.9986549377441406	0.0007541362582417388	binder
SEVQFGHAGA	HLA-B*40:02	0.9822777152061463	0.01147473919825465	binder
SEVTVQPSPYL	HLA-B*40:02	0.9817850470542908	0.00952050570895701	binder
SEWDGIVTV	HLA-B*40:02	0.9995594382286072	0.0002479136946700241	binder
SEWKAGKGRVL	HLA-B*40:02	0.9978562235832215	0.0016994990470047939	binder
SEWKEHKVAL	HLA-B*40:02	0.9991723299026489	0.00042218019459727777	binder
SEWKPGSL	HLA-B*40:02	0.9978017091751099	0.002531619270791906	binder
SEWKSGTKV	HLA-B*40:02	0.998731791973114	0.0004340635663537659	binder
SEWTGASL	HLA-B*40:02	0.998085868358612	0.0017535374084000379	binder
SEYHRIQHQL	HLA-B*40:02	0.998336672782898	0.001296731647446814	binder
SEYITHEI	HLA-B*40:02	0.999318253993988	0.00032543985485245636	binder
SGLLSPALTESL	HLA-B*40:02	0.5019714385271072	0.20145364636473606	ambiguous
SIGLALTVSAL	HLA-B*40:02	0.4065071314573288	0.14278711610137282	not-binder
SIPEKNRPL	HLA-B*40:02	0.12187192216515541	0.040243984118759055	not-binder
SLVNLGGSK	HLA-B*40:02	0.029370082449167965	0.02171385167542206	not-binder
SQFGTEHVL	HLA-B*40:02	0.9778591156005859	0.019687990521967697	binder
SQIPAQPSV	HLA-B*40:02	0.8575116753578186	0.13232864583781756	binder
SQPTHLIPPLPE	HLA-B*40:02	0.03443640116602183	0.02740575199981721	not-binder
SSLLEKGLD	HLA-B*40:02	0.04321535676717758	0.0442935542097402	not-binder
SSSGGGGGGGRF	HLA-B*40:02	0.6352039217948914	0.13741415329034806	binder
STKREIQEI	HLA-B*40:02	0.6659971714019776	0.05286699564867019	binder
SVPEAQSAL	HLA-B*40:02	0.5450070619583129	0.21546001604622866	ambiguous
SYTSGPGSR	HLA-B*40:02	0.0023279997403733432	0.003436738286271139	not-binder
TAAARLPPSV	HLA-B*40:02	0.3097944915294647	0.1584427575455303	not-binder
TADQPGLIPRL	HLA-B*40:02	0.36031434237957	0.16720283052928187	not-binder
TAFQEALDAAGDK	HLA-B*40:02	0.26665607243776324	0.2250649241368024	not-binder
TAKAAPLPSV	HLA-B*40:02	0.31242879331111906	0.05270514637047129	not-binder
TDFISHLF	HLA-B*40:02	0.9733381986618042	0.017530673387132857	binder
TDFKIPIL	HLA-B*40:02	0.9963775396347045	0.0012668999512276205	binder
TEAHLPSQTL	HLA-B*40:02	0.9987132787704468	0.0005216194319474166	binder
TEAKIKQKL	HLA-B*40:02	0.9988003730773926	0.00027894565332715806	binder
TEAPIAVVT	HLA-B*40:02	0.9911792397499084	0.003917957153280825	binder
TEAPPIIFA	HLA-B*40:02	0.9791330695152283	0.010087814814456333	binder
TEDFKHLARKL	HLA-B*40:02	0.45144158899784087	0.16116812211270765	ambiguous
TEDRIQHAL	HLA-B*40:02	0.9992349028587342	0.0004305232680261084	binder
TEDSKRIAVV	HLA-B*40:02	0.981383740901947	0.015349220711798199	binder
TEELAYLK	HLA-B*40:02	0.38154348731040955	0.19016975000501093	not-binder
TEFEQRHHCL	HLA-B*40:02	0.9970855832099914	0.001611151938857778	binder
TEFPGVVV	HLA-B*40:02	0.9978023409843445	0.0028271522037905126	binder
TEFQLGSKL	HLA-B*40:02	0.9989594936370849	0.0005272973044069527	binder
TEFRSLHHKL	HLA-B*40:02	0.9933477640151978	0.004405903525194217	binder
TEGREVVPTF	HLA-B*40:02	0.9793290734291077	0.0132681624251353	binder
TEHAHQVVV	HLA-B*40:02	0.9982046365737915	0.0007429171648955297	binder
TEHGVKVTA	HLA-B*40:02	0.988486385345459	0.016801032790571303	binder
TEIAPTGIESL	HLA-B*40:02	0.9989763855934143	0.0005410323418003914	binder
TEIEKKLPRL	HLA-B*40:02	0.9985709905624389	0.0005603597662857494	binder
TEIFIHSL	HLA-B*40:02	0.9990955233573914	0.0006001258624766381	binder
TEIGSIHSA	HLA-B*40:02	0.9971049785614013	0.0010431271540228791	binder
TEIKKTEV	HLA-B*40:02	0.996481740474701	0.002272346575233321	binder
TEILLRKL	HLA-B*40:02	0.9976423501968383	0.0011029332936400686	binder
TEIRMARM	HLA-B*40:02	0.9790668606758117	0.013253155211298768	binder
TEISLKDSTL	HLA-B*40:02	0.9979963421821594	0.0004702759520099293	binder
TEISSAEKV	HLA-B*40:02	0.9953515410423279	0.0018075582823148032	binder
TEISVESKHQTL	HLA-B*40:02	0.9972259759902954	0.0005323358926315032	binder
TEKAPEPHV	HLA-B*40:02	0.9898727893829345	0.006878336320457639	binder
TEKHFFHKV	HLA-B*40:02	0.9859229922294617	0.019400284901772778	binder
TEKKIARAL	HLA-B*40:02	0.9969330430030823	0.004113833774491901	binder
TEKPEVID	HLA-B*40:02	0.6067891120910645	0.11857047689682265	binder
TEKTKPEVL	HLA-B*40:02	0.9957373738288879	0.002203840582110558	binder
TEKWNTDNTL	HLA-B*40:02	0.9959736108779907	0.0028091669539446135	binder
TEMAIGIEKNSL	HLA-B*40:02	0.9908899307250977	0.012487205079681802	binder
TEMESQKQL	HLA-B*40:02	0.9986207842826843	0.0007877935294054478	binder
TENGVLLPSL	HLA-B*40:02	0.9983799695968628	0.0011708215280702102	binder
TENPHGARLSL	HLA-B*40:02	0.9987692356109619	0.0005143625503359962	binder
TENPHGVKAV	HLA-B*40:02	0.99668208360672	0.003343465710278482	binder
TEPHHIWPTL	HLA-B*40:02	0.9882928848266601	0.01191934956694096	binder
TEQHHTQPVL	HLA-B*40:02	0.9908015251159668	0.008441731451822955	binder
TEQKQTSVL	HLA-B*40:02	0.9975313305854797	0.0012405127340143892	binder
TEQTVSQVL	HLA-B*40:02	0.9983226418495178	0.0007265637587874573	binder
TERIEKERM	HLA-B*40:02	0.9469528436660767	0.051415666483045755	binder
TERLIKHAV	HLA-B*40:02	0.9956170201301575	0.00121657584822801	binder
TETSIAKEL	HLA-B*40:02	0.9988571524620056	0.0003998277641579123	binder
TETTVKKVV	HLA-B*40:02	0.99185152053833	0.003959783133984917	binder
TEVFLHVV	HLA-B*40:02	0.9981789588928223	0.0007539440425426464	binder
TEVIHTGTL	HLA-B*40:02	0.9988160967826843	0.0005860210938198285	binder
TEVKPNTPVL	HLA-B*40:02	0.9979755878448486	0.0006712749507378471	binder
TEVQKNQVL	HLA-B*40:02	0.9984908819198608	0.0005734145903715462	binder
TEVTLPKSI	HLA-B*40:02	0.9979243636131286	0.0009317497754491068	binder
TEWIRAIQM	HLA-B*40:02	0.9979843497276306	0.0015694947208901558	binder
TEYSKSEEKL	HLA-B*40:02	0.995172095298767	0.0017927279262522319	binder
TFTVTEKPEVID	HLA-B*40:02	0.0550858021248132	0.03841208958427397	not-binder
TKAVDAETAE	HLA-B*40:02	0.05146418884396553	0.037381154224908196	not-binder
TKTFTVTEKPEVID	HLA-B*40:02	0.14551295042037965	0.1451699980953744	not-binder
TLKGETTTEAVD	HLA-B*40:02	0.12314296513795853	0.10971248300989249	not-binder
TLKGETTTKAVD	HLA-B*40:02	0.056678061559796336	0.028156583631036732	not-binder
TTTEAVDAATAE	HLA-B*40:02	0.09792843163013458	0.07894859847495013	not-binder
TVTEKPEVID	HLA-B*40:02	0.3338038146495819	0.15503684482864777	not-binder
TYDDATKTF	HLA-B*40:02	0.4029859319329262	0.19185643841094638	not-binder
TYDDATKTFTVTE	HLA-B*40:02	0.10081069208681584	0.05170629138401878	not-binder
TYDDATKTFTVTEK	HLA-B*40:02	0.1434155534952879	0.0691307686175422	not-binder
TYDDATKTFTVT	HLA-B*40:02	0.21561957616358995	0.13240332389048284	not-binder
TYTISSKYIL	HLA-B*40:02	0.010507844237145037	0.007766714787986449	not-binder
VAPGKDLTK	HLA-B*40:02	0.013721871003508569	0.007629734771435282	not-binder
VDAKAQKL	HLA-B*40:02	0.9889361023902893	0.005421159543717218	binder
VDNDENEHQLSLR	HLA-B*40:02	0.3084092542529106	0.16208455232058375	not-binder
VDVQIPECF	HLA-B*40:02	0.6198746204376221	0.17674238152922814	binder
VEAPPSVVL	HLA-B*40:02	0.999308967590332	0.0003909318070536779	binder
VEAQKAQQL	HLA-B*40:02	0.9985468029975891	0.0005363148613249614	binder
VEFSFYLGYPVL	HLA-B*40:02	0.8129685401916504	0.1633177107529264	binder
VEIEREVLL	HLA-B*40:02	0.999198043346405	0.00047176560355718586	binder
VEKKIDKYTEVL	HLA-B*40:02	0.9812968492507934	0.00767415934393737	binder
VEKQRVREEIL	HLA-B*40:02	0.9308642148971558	0.07584148181502218	binder
VEQNGKPSL	HLA-B*40:02	0.9989356398582458	8.416034005674651e-05	binder
VEQPAQEL	HLA-B*40:02	0.9982847809791565	0.000776975352887591	binder
VERNKVKAL	HLA-B*40:02	0.9939886927604675	0.002619118332718937	binder
VERQVSTAM	HLA-B*40:02	0.9969141721725464	0.0018652638983989885	binder
VERVIVVSM	HLA-B*40:02	0.9986016988754273	0.0006513273666565365	binder
VETAITKV	HLA-B*40:02	0.9980060219764709	0.0014668160512400343	binder
VETPVQKL	HLA-B*40:02	0.9992525458335877	0.0005539976240627139	binder
VEWKGTSQL	HLA-B*40:02	0.9991624355316162	0.0001970767996485978	binder
VGEFSGANK	HLA-B*40:02	0.08914769468829035	0.09817393529576358	not-binder
VGTKSELII	HLA-B*40:02	0.6732852101325989	0.05021855948499801	binder
VKLAKAGKNQGD	HLA-B*40:02	0.18746236115694045	0.1997755423402894	not-binder
VLKQNVHVFGVE	HLA-B*40:02	0.02373411594890058	0.021148442865745253	not-binder
VRFSATSMKEVL	HLA-B*40:02	0.19250499978661537	0.24933785188536484	not-binder
WEISQKTVL	HLA-B*40:02	0.9986050844192504	0.0006497684303122321	binder
YDPTAPTL	HLA-B*40:02	0.8803150534629822	0.059938771611616384	binder
YEAALEGAVRAL	HLA-B*40:02	0.9989118099212646	0.0010493911203384456	binder
YEAPFDAQASL	HLA-B*40:02	0.9996058225631714	0.00015761576372997122	binder
YEDIAQKS	HLA-B*40:02	0.8973450899124146	0.03502040261438572	binder
YEKEKLNERL	HLA-B*40:02	0.9975612998008728	0.0015334961215356703	binder
YEKPEAPEL	HLA-B*40:02	0.9995464444160461	0.0002023577447843467	binder
YELGGPMTL	HLA-B*40:02	0.999619996547699	0.00023769659039518608	binder
YELQESNVQL	HLA-B*40:02	0.9990473747253418	0.0004949293299424075	binder
YENEVALR	HLA-B*40:02	0.8996875524520874	0.12018652400315737	binder
YENEVALRQ	HLA-B*40:02	0.9812731266021728	0.004772536826125497	binder
YEQVSTPEI	HLA-B*40:02	0.9981186985969543	0.000786112473055697	binder
YESPGKIFL	HLA-B*40:02	0.9996148586273194	0.0002453462678755963	binder
KFSLSPSI	HLA-B*40:02	0.06988764591515065	0.053874200069283014	not-binder
ERKVPFNQ	HLA-B*40:02	0.013336175528820604	0.014891060900045909	not-binder
FSISENFG	HLA-B*40:02	0.004142670810688287	0.005018611625125519	not-binder
AIAFVNAF	HLA-B*40:02	0.13452343475073575	0.12999534337489257	not-binder
DRYRVVES	HLA-B*40:02	0.011680317170976196	0.017266408503500513	not-binder
DMERQALN	HLA-B*40:02	0.04234964731149375	0.027125012037263044	not-binder
IIEVAAMN	HLA-B*40:02	0.06692835204303264	0.04084958206540519	not-binder
LADIGGRP	HLA-B*40:02	0.1351820595562458	0.09960686603280082	not-binder
LSVTLKNL	HLA-B*40:02	0.5349748015403748	0.11702728400249876	ambiguous
RFTNNQPI	HLA-B*40:02	0.014746209455188364	0.01473252811994148	not-binder
RARHFGLM	HLA-B*40:02	0.02484882472199388	0.01792465396840624	not-binder
IASNKTFT	HLA-B*40:02	0.03206612620560918	0.03603657861654796	not-binder
EESDTDDD	HLA-B*40:02	0.013666204502806067	0.012015211952285478	not-binder
EMAENQFR	HLA-B*40:02	0.052286645863205194	0.04057295366784022	not-binder
VYRRDNPA	HLA-B*40:02	0.0019378443466848694	0.0023000833557847403	not-binder
LCLEGMML	HLA-B*40:02	0.16045507788658142	0.09514358880379278	not-binder
EEDDSPAP	HLA-B*40:02	0.10017082579433918	0.10079886908711637	not-binder
PCYPASYG	HLA-B*40:02	0.0003165414134855382	0.0002302273333028505	not-binder
YITKFKGF	HLA-B*40:02	0.027571063674986362	0.029540135120116443	not-binder
ESTSEFLE	HLA-B*40:02	0.0709323961287737	0.04949722394485012	not-binder
IPQISTGD	HLA-B*40:02	0.002902897307649255	0.004691601849435006	not-binder
SRLLLNWQ	HLA-B*40:02	0.004531721063540317	0.004259284331145183	not-binder
PNIGECWS	HLA-B*40:02	0.00026780394691741096	0.00024314508313342422	not-binder
AWPMSVAL	HLA-B*40:02	0.14226408898830414	0.10495695007203809	not-binder
LRNLHANG	HLA-B*40:02	0.0018228689281386324	0.0013995849261831835	not-binder
DGEKGKKL	HLA-B*40:02	0.28877403810620306	0.27701123464377575	not-binder
GAHTVDSL	HLA-B*40:02	0.44415731728076935	0.20293593192424134	ambiguous
DEHGIDPT	HLA-B*40:02	0.4213385805487633	0.24419883193810352	ambiguous
SHSGSDLF	HLA-B*40:02	0.03290725206024945	0.03712230243612759	not-binder
KENVIRIF	HLA-B*40:02	0.9984142780303955	0.001085792452564753	binder
VEICWVAS	HLA-B*40:02	0.4200327157974243	0.24968308960805363	ambiguous
DKAFEGQL	HLA-B*40:02	0.3982469767332077	0.17312428391845236	not-binder
TKKGSITS	HLA-B*40:02	0.0024717724183574317	0.0015736786186308876	not-binder
HFGTLSCW	HLA-B*40:02	0.00039440225955331696	0.0003492037988319542	not-binder
IDETGDKK	HLA-B*40:02	0.11883215308189392	0.08441238486689186	not-binder
AHLQQIPS	HLA-B*40:02	0.011868476774543524	0.009875908162030714	not-binder
DLLDNLES	HLA-B*40:02	0.0962355025112629	0.05992004269868716	not-binder
GCSLTSCP	HLA-B*40:02	0.005087050079600886	0.007653476544385331	not-binder
LLPVALAN	HLA-B*40:02	0.05659533673897386	0.04192262116548076	not-binder
AKSFDDLS	HLA-B*40:02	0.007728145504370332	0.009542432305374002	not-binder
LRGQPHNF	HLA-B*40:02	0.014863632060587407	0.01590761306151172	not-binder
VDQGGSPT	HLA-B*40:02	0.13864428447559476	0.13611297082067356	not-binder
HQFISGVE	HLA-B*40:02	0.0428653716109693	0.0314762110637882	not-binder
RLSDSVSL	HLA-B*40:02	0.7386800885200501	0.10258452938082203	binder
MVTLGCLV	HLA-B*40:02	0.1576224233955145	0.12878763597979506	not-binder
AMEHTIIV	HLA-B*40:02	0.6148722231388092	0.2769879496922233	ambiguous
GKMSTKEV	HLA-B*40:02	0.005699697509407997	0.0011249459539086858	not-binder
PGSEFWPH	HLA-B*40:02	0.002242229372495785	0.0016866807762763072	not-binder
FDKLLMAP	HLA-B*40:02	0.6147341072559357	0.18485281557003666	binder
VTIISIFV	HLA-B*40:02	0.14875700324773788	0.13928915659744992	not-binder
QRKLLDAI	HLA-B*40:02	0.0569537278264761	0.03361812781026491	not-binder
YIKTHDPV	HLA-B*40:02	0.08753913356922567	0.10849734061398184	not-binder
IRTRVHEI	HLA-B*40:02	0.07520184479653835	0.05223544183460088	not-binder
AKMLEENG	HLA-B*40:02	0.0006873136822832749	0.0005152480013452198	not-binder
KEKGLTGK	HLA-B*40:02	0.304054819047451	0.17227781613485124	not-binder
LVSLEDYP	HLA-B*40:02	0.09570179358124734	0.05850546268607702	not-binder
ADDPYSQE	HLA-B*40:02	0.02878630830673501	0.023883380519633946	not-binder
KPAIRRLA	HLA-B*40:02	0.0006665774591965601	0.00044907222566126584	not-binder
VLFGMPIG	HLA-B*40:02	0.014218803215771913	0.018671214338364883	not-binder
FVLPKPRI	HLA-B*40:02	0.05528524806722999	0.05033316677126633	not-binder
INEEWVLT	HLA-B*40:02	0.17636926621198654	0.09639511944950674	not-binder
DERVLCVV	HLA-B*40:02	0.7536370635032654	0.12548272444720793	binder
AYIALHET	HLA-B*40:02	0.002780906716361642	0.0022507952239488927	not-binder
LVLLQKTL	HLA-B*40:02	0.35150502920150756	0.06656544581588734	not-binder
LTEYFHTG	HLA-B*40:02	0.06163270175457001	0.03307959696988091	not-binder
VTFDSPVQ	HLA-B*40:02	0.11441688388586044	0.02367720051994435	not-binder
VMKFVLKD	HLA-B*40:02	0.0023638389655388893	0.002039133550124671	not-binder
KTTDLAGS	HLA-B*40:02	0.003301032749004662	0.0024196421544060843	not-binder
LALKGFEK	HLA-B*40:02	0.07084721922874451	0.05824646286015963	not-binder
LGPDGSAL	HLA-B*40:02	0.5193290829658508	0.08350081269259496	ambiguous
RGVGQFVL	HLA-B*40:02	0.4916352808475494	0.11463420256419027	ambiguous
TYDTDLPD	HLA-B*40:02	0.010087288479553536	0.017476958949158426	not-binder
ETRNVACS	HLA-B*40:02	0.0051831052172929045	0.0035589265171660904	not-binder
IYPVRGPD	HLA-B*40:02	0.0014582108531612902	0.0010495814005434944	not-binder
FKQDVKPI	HLA-B*40:02	0.1448809763416648	0.11572535629963633	not-binder
RTWMKAFP	HLA-B*40:02	0.035366184241138396	0.035807903195379805	not-binder
WVLVVHFT	HLA-B*40:02	0.011093207960948348	0.010559484700701732	not-binder
AAVVSPKF	HLA-B*40:02	0.12100929729640483	0.077463889285741	not-binder
GARVITWK	HLA-B*40:02	0.0007849549467209727	0.0006926535678472909	not-binder
YCSIEVTQ	HLA-B*40:02	0.011985577666200698	0.0211083814234457	not-binder
TDTSTLTL	HLA-B*40:02	0.9561558723449707	0.03408614897755129	binder
SEQENTLN	HLA-B*40:02	0.20327927246689798	0.08677517287522206	not-binder
YHNNNLNF	HLA-B*40:02	0.055202039144933226	0.05915018541866916	not-binder
ISRYIEKG	HLA-B*40:02	0.0041005247621797025	0.0033310075100134954	not-binder
SVKAAVKA	HLA-B*40:02	0.02033038903027773	0.013457469621621579	not-binder
QGQLGFVA	HLA-B*40:02	0.10518612638115883	0.09799750979035701	not-binder
QKIQIRLV	HLA-B*40:02	0.03362062070518732	0.028346868410495447	not-binder
MAYTSHIL	HLA-B*40:02	0.45628154575824736	0.22180364821940005	ambiguous
GSLGLGGF	HLA-B*40:02	0.11941752801649272	0.11923445971278195	not-binder
YKVLGKGK	HLA-B*40:02	0.003750942647457123	0.0024469895295003022	not-binder
VCNMTIEA	HLA-B*40:02	0.00453281617956236	0.004674397665865848	not-binder
RAEKGGHT	HLA-B*40:02	0.009681719235959462	0.008977527505078901	not-binder
CLASMGNY	HLA-B*40:02	0.0006043325272912625	0.0005134415521776333	not-binder
LKAGDTIS	HLA-B*40:02	0.008375594904646278	0.007041522676128466	not-binder
ELLSLRYD	HLA-B*40:02	0.0926086088642478	0.07670730887847531	not-binder
GAFSGKDP	HLA-B*40:02	0.032218700554221866	0.04133055761967653	not-binder
YDLVIKVV	HLA-B*40:02	0.9930573105812073	0.002208684155624273	binder
FKGHKTIR	HLA-B*40:02	0.002711470960639417	0.0038975364060094514	not-binder
LLRSTNYS	HLA-B*40:02	0.0009520479885395617	0.0006725548197722578	not-binder
AQAFAEAT	HLA-B*40:02	0.038735116645693776	0.009831974641995823	not-binder
EDLSFIFV	HLA-B*40:02	0.6880846202373505	0.10266886537567124	binder
PGTRKNID	HLA-B*40:02	0.004746946555678732	0.004069139588765226	not-binder
DGLTALHQ	HLA-B*40:02	0.08964846339076757	0.08700000480783332	not-binder
KLYDDMIR	HLA-B*40:02	0.016729199048131704	0.012218112591139078	not-binder
SLPCRVIG	HLA-B*40:02	0.0013074419228360056	0.0005425496090396654	not-binder
DLKPREIL	HLA-B*40:02	0.6498636692762375	0.24814084682763382	binder
WSSMRIKD	HLA-B*40:02	0.0009891214751405642	0.001016488997911444	not-binder
SDPDAHFH	HLA-B*40:02	0.07805243600159883	0.06260947842433612	not-binder
ILEYHFEK	HLA-B*40:02	0.020089516416192055	0.018226647503356806	not-binder
TLHRLGIQ	HLA-B*40:02	0.03259949976345524	0.030865408656078196	not-binder
VAFQSSKP	HLA-B*40:02	0.06709031676873564	0.07575522927850957	not-binder
AVLLPGAY	HLA-B*40:02	0.003762463782913983	0.004986929228384067	not-binder
SRIGSRIG	HLA-B*40:02	0.009350112732499838	0.009876715933898803	not-binder
AQSTKNSL	HLA-B*40:02	0.6887462139129639	0.10281480741538522	binder
ISFLIVSV	HLA-B*40:02	0.5668491125106812	0.2398454470879057	ambiguous
LVEKLTND	HLA-B*40:02	0.06823549191467464	0.03877362955709665	not-binder
DTWAPGGG	HLA-B*40:02	0.003999431041302159	0.0045402867721365675	not-binder
GGGGGGAV	HLA-B*40:02	0.2517066940665245	0.17136156735906538	not-binder
SLLDLIWL	HLA-B*40:02	0.2753171890974045	0.1219618086536688	not-binder
HLHGIHID	HLA-B*40:02	0.0036883694236166777	0.004873136901142926	not-binder
WLHDRDIA	HLA-B*40:02	0.011323699192143977	0.00857685931699659	not-binder
NLFEMTPE	HLA-B*40:02	0.03273395486176014	0.014439839226706998	not-binder
FEQFDCIA	HLA-B*40:02	0.7466583251953125	0.1097452542416691	binder
QSIKVYVP	HLA-B*40:02	0.19312004297971724	0.06690201586249406	not-binder
LGAKLAIG	HLA-B*40:02	0.05986804515123367	0.04304324738062623	not-binder
QPGNKAKL	HLA-B*40:02	0.023899642284959555	0.03039806060596079	not-binder
SSEDLGRG	HLA-B*40:02	0.007257978204870596	0.006305408881250775	not-binder
GDIMLMHP	HLA-B*40:02	0.3203262686729431	0.1094761262966716	not-binder
RDLLIGMG	HLA-B*40:02	0.3610701456665993	0.18058468227094393	not-binder
YIQTLPSE	HLA-B*40:02	0.008941782161127777	0.010167915372759203	not-binder
PVKQYALD	HLA-B*40:02	0.006759910634718836	0.00414174577634703	not-binder
DFPLLPND	HLA-B*40:02	0.0625935687450692	0.08642322071306308	not-binder
YIKQTENA	HLA-B*40:02	0.009219915803987533	0.008820209561186038	not-binder
VPEENTAE	HLA-B*40:02	0.0030075242175371386	0.003851573246771886	not-binder
IDSFINST	HLA-B*40:02	0.6763150453567505	0.20703993734947249	binder
HQVNIGEA	HLA-B*40:02	0.11839112341403961	0.08591096106079116	not-binder
EHAFVASE	HLA-B*40:02	0.02595229335129261	0.01075230759509721	not-binder
HLNSTDDA	HLA-B*40:02	0.004502760805189609	0.0017196017768715836	not-binder
YADGRLRI	HLA-B*40:02	0.20626731403172016	0.22023987810183765	not-binder
VDLSEKLR	HLA-B*40:02	0.3181549072265625	0.08539755085931444	not-binder
GNHQHIGK	HLA-B*40:02	0.0026797150436323135	0.0017277897222445953	not-binder
ILWGGYAR	HLA-B*40:02	0.006856851140037179	0.007193734278790475	not-binder
GEKACLEK	HLA-B*40:02	0.17877211570739746	0.09367176527637301	not-binder
VDEIIIGI	HLA-B*40:02	0.9292824506759644	0.03588088486108599	binder
LLLSFLLP	HLA-B*40:02	0.35538871586322784	0.1251491407393305	not-binder
PEELVEPF	HLA-B*40:02	0.3843442425131798	0.21638788963430336	not-binder
VSKDSPET	HLA-B*40:02	0.02773231714963913	0.009191033908274006	not-binder
YTLAAKTF	HLA-B*40:02	0.14154461845755578	0.10334200228805669	not-binder
STHSLLEH	HLA-B*40:02	0.02854232105310075	0.03323342383078568	not-binder
ATKEAGQI	HLA-B*40:02	0.11411416828632355	0.07215380154871853	not-binder
PVIERIER	HLA-B*40:02	0.005083842587191611	0.004433109024828347	not-binder
LDITVVPL	HLA-B*40:02	0.9840965628623962	0.00877223360278051	binder
SYPLLLSA	HLA-B*40:02	0.008004943700507283	0.004971064793767187	not-binder
TIRSAGYA	HLA-B*40:02	0.0008341591055796016	0.0005676293376986636	not-binder
PTTFLFRP	HLA-B*40:02	0.05455376543104649	0.028603893132204763	not-binder
ITFAGACN	HLA-B*40:02	0.0037620249575411437	0.005235595089282397	not-binder
LVNYKSTE	HLA-B*40:02	0.013489803206175566	0.01691887058744272	not-binder
GGMRASIY	HLA-B*40:02	0.00579621905926615	0.00328197117192503	not-binder
GSAVGPYP	HLA-B*40:02	0.04306963086128235	0.02900137104868954	not-binder
TELLNNTQ	HLA-B*40:02	0.39301722347736356	0.15761626536797285	not-binder
VDQIDPSL	HLA-B*40:02	0.9645716190338135	0.01979208310571972	binder
ALREFLKE	HLA-B*40:02	0.0075365059776231645	0.008367205162507437	not-binder
GGKPITGA	HLA-B*40:02	0.0381165212020278	0.040277678999202676	not-binder
VARPDKGA	HLA-B*40:02	0.007954956497997046	0.007217834079989926	not-binder
VLLVGALT	HLA-B*40:02	0.19026050418615342	0.11895950856277421	not-binder
YVPEPENS	HLA-B*40:02	0.0068618346005678175	0.0031700925878114174	not-binder
VDASSFES	HLA-B*40:02	0.124289545789361	0.09024562043328248	not-binder
TSNNPSSN	HLA-B*40:02	0.0011927470754017123	0.0009659703103277737	not-binder
KLEHDYTL	HLA-B*40:02	0.7681250512599945	0.17348318944760696	binder
DATTCIWM	HLA-B*40:02	0.04798140288330614	0.0643041459069222	not-binder
SSVSQINI	HLA-B*40:02	0.2767304927110672	0.17306692191398967	not-binder
ALMVTIAG	HLA-B*40:02	0.014390271459706127	0.013297947384361965	not-binder
REKLNGIL	HLA-B*40:02	0.9942103266716004	0.002213147406397329	binder
SPKRELPP	HLA-B*40:02	0.043287819670513275	0.06014418167303295	not-binder
AVAELQKS	HLA-B*40:02	0.03127664029598236	0.022942302129441195	not-binder
GHHLHHGH	HLA-B*40:02	0.000495806394610554	0.00031046663196453167	not-binder
ANQLLPLE	HLA-B*40:02	0.07134081271942705	0.04385194661577632	not-binder
YWKNQGRG	HLA-B*40:02	0.0003101054287981242	0.0004878985468555361	not-binder
RRWIVAKI	HLA-B*40:02	0.25250204671174287	0.1604950319354513	not-binder
YTHHLVSR	HLA-B*40:02	0.01218853034079075	0.01671570291802138	not-binder
GMWPGDPI	HLA-B*40:02	0.14332628566771746	0.13716005706540008	not-binder
IGVNAGSL	HLA-B*40:02	0.30678859651088713	0.13733764861688977	not-binder
SPSPINSP	HLA-B*40:02	0.009791677470639115	0.012558054488934897	not-binder
GPMGVFEI	HLA-B*40:02	0.09001431912183762	0.06649001970810921	not-binder
ALDEDIKA	HLA-B*40:02	0.1627422645688057	0.09569087120065393	not-binder
VSLSFLFL	HLA-B*40:02	0.48856566846370697	0.20093247391930955	ambiguous
FPDGGISR	HLA-B*40:02	0.026265594153665008	0.03728401228718854	not-binder
KGARIALA	HLA-B*40:02	0.023912215739255772	0.021405866503834546	not-binder
TRISGYLF	HLA-B*40:02	0.03605864606797695	0.032272663165814834	not-binder
RKKYGLKK	HLA-B*40:02	0.0023674228898016734	0.0025113791941417623	not-binder
EIPVGGGV	HLA-B*40:02	0.44032332599163054	0.1896422799084246	ambiguous
SNLALADP	HLA-B*40:02	0.0510212667286396	0.037494838324247465	not-binder
FHNTTGGL	HLA-B*40:02	0.07584163707215338	0.0845793088258816	not-binder
CRFTPTCS	HLA-B*40:02	0.0010508098603168037	0.0013503944934526986	not-binder
EDDTAIER	HLA-B*40:02	0.040617508627474305	0.049680938917027094	not-binder
SVKSRRND	HLA-B*40:02	0.0004332353637437336	0.0005462256404030085	not-binder
KKKKKINK	HLA-B*40:02	0.0029938602121546863	0.0027205506191816946	not-binder
GGKKSTAC	HLA-B*40:02	0.0017524663882795722	0.001313799184801328	not-binder
KFNQNETD	HLA-B*40:02	0.00046104561697575265	0.0006224360276336661	not-binder
GGELWGKL	HLA-B*40:02	0.4934264063835144	0.1656936216498002	ambiguous
CGDAKKLD	HLA-B*40:02	0.013096173497615382	0.01864173137625504	not-binder
GIDTNITA	HLA-B*40:02	0.24458856880664825	0.1408241304083806	not-binder
QNGYAFTD	HLA-B*40:02	0.0012834167595428881	0.0013292484360825092	not-binder
FLVDASSL	HLA-B*40:02	0.4749335408210754	0.09722527764535349	ambiguous
ASKDSSVH	HLA-B*40:02	0.012411685846745967	0.0102972247660472	not-binder
QRAMMDQV	HLA-B*40:02	0.008907349535729737	0.008588627810597363	not-binder
STKNSEIP	HLA-B*40:02	0.02916919831186533	0.028996851195069947	not-binder
IAYFWIVG	HLA-B*40:02	0.01055587907321751	0.013860086966763089	not-binder
CVAVAEYS	HLA-B*40:02	0.0008192969020456075	0.0004061549855470362	not-binder
YGFVAAFQ	HLA-B*40:02	0.007840837814728729	0.008316302064056591	not-binder
AATASVAF	HLA-B*40:02	0.14146789014339448	0.1547340665953023	not-binder
DGLVRGME	HLA-B*40:02	0.04601328894495964	0.035579974426380806	not-binder
ILREMVHA	HLA-B*40:02	0.010239762172568589	0.013085336607329556	not-binder
FSNLPVDF	HLA-B*40:02	0.11211681663990021	0.06167746687720755	not-binder
FNANSTVN	HLA-B*40:02	0.015904526706435718	0.021786761179962432	not-binder
IYLQKKSE	HLA-B*40:02	0.0011241791100474075	0.0011848975559562859	not-binder
RMKSMFAI	HLA-B*40:02	0.15293760150671004	0.18472027417883022	not-binder
ANGTLRNV	HLA-B*40:02	0.06404042690992355	0.05327354194210505	not-binder
RLVECNLE	HLA-B*40:02	0.0018210887676104904	0.0014763303871487658	not-binder
ERFEIHHG	HLA-B*40:02	0.03784202721435577	0.04188168053189289	not-binder
DVQDQIVR	HLA-B*40:02	0.17385943979024887	0.099569140884062	not-binder
VCVGVATV	HLA-B*40:02	0.10198805630207061	0.08864849848448271	not-binder
TNSEHMTD	HLA-B*40:02	0.0017665231716819108	0.001732614010665226	not-binder
RQVPTYKQ	HLA-B*40:02	0.04422995103523135	0.047518702331442106	not-binder
MSDLSLET	HLA-B*40:02	0.2555979810655117	0.11469336444626686	not-binder
DQNCRSKR	HLA-B*40:02	0.00027311143130646085	0.0001528440421685967	not-binder
VPLIAMGC	HLA-B*40:02	0.001072068182111252	0.0011170953152967434	not-binder
RTYQERLD	HLA-B*40:02	0.005007842808845453	0.005546613531475544	not-binder
TELLSHKQ	HLA-B*40:02	0.6080095946788788	0.12255611720166075	binder
IQDDDSGE	HLA-B*40:02	0.0077088640013244	0.0068538459206357	not-binder
AAEKFLAK	HLA-B*40:02	0.12895920053124427	0.13515045305092352	not-binder
YVALLGSD	HLA-B*40:02	0.005946465209126473	0.006257800136243136	not-binder
KVKRAPAR	HLA-B*40:02	0.002814326738007367	0.0019926457700268864	not-binder
AERKPANY	HLA-B*40:02	0.4957403510808945	0.23524850631996397	ambiguous
VTRTTEAT	HLA-B*40:02	0.010424680914729834	0.01081207198449529	not-binder
TMKNLGWH	HLA-B*40:02	0.0007695772801525891	0.0012287000548566141	not-binder
HRNSLLKS	HLA-B*40:02	0.004874341480899602	0.0055491802060680774	not-binder
RIKLSPEK	HLA-B*40:02	0.0020480799372307955	0.0014764142482553385	not-binder
AASIRKLS	HLA-B*40:02	0.005518865934573114	0.004224022984831837	not-binder
EELENFSP	HLA-B*40:02	0.324674454331398	0.1549328224236925	not-binder
IREVVDGY	HLA-B*40:02	0.009290579636581243	0.011101805999602124	not-binder
LDLIQEGN	HLA-B*40:02	0.10729349264875054	0.09960371679946341	not-binder
EAVVACIG	HLA-B*40:02	0.1038781439885497	0.08672409901257867	not-binder
IFDSLKEN	HLA-B*40:02	0.01257037529721856	0.011433245376406335	not-binder
NVVNKRFI	HLA-B*40:02	0.05272925002500415	0.06427969299990095	not-binder
SAYKSAQD	HLA-B*40:02	0.0025068063754588366	0.0026504721825148293	not-binder
TGGDPFYD	HLA-B*40:02	0.010821478581056	0.007413463655439515	not-binder
ALVAGFTA	HLA-B*40:02	0.03925019521266222	0.02167508501598152	not-binder
ALFYPRGF	HLA-B*40:02	0.06687771156430244	0.0545490674739314	not-binder
SGAEIVTV	HLA-B*40:02	0.7942189812660218	0.10946745441262028	binder
QAKTKSAE	HLA-B*40:02	0.007708807085873559	0.005939414334408082	not-binder
DLGPEISQ	HLA-B*40:02	0.08128861133009195	0.06630179082527927	not-binder
VCSTNESR	HLA-B*40:02	0.001217556931078434	0.0010899551232330406	not-binder
AEDPARMA	HLA-B*40:02	0.9852581262588501	0.0035819083804517243	binder
EANDYARR	HLA-B*40:02	0.03667630436830223	0.05912818182514637	not-binder
HHYTTSYF	HLA-B*40:02	0.02954096596222371	0.027966902695724466	not-binder
GNKISWAD	HLA-B*40:02	0.002184491537627764	0.0029631854901493557	not-binder
LEWPVLNI	HLA-B*40:02	0.9951926708221436	0.0028982706901239546	binder
IIFSFFIA	HLA-B*40:02	0.013865149114280939	0.010272212931875978	not-binder
YEATQEQE	HLA-B*40:02	0.3026734620332718	0.19644004778278326	not-binder
IPNKLGGV	HLA-B*40:02	0.02034524397458881	0.02074426945200507	not-binder
GIFQINSR	HLA-B*40:02	0.005696890293620527	0.0039928704767723585	not-binder
NAYFIKVR	HLA-B*40:02	0.006502395588904619	0.006233230479929165	not-binder
YLNEIISS	HLA-B*40:02	0.045586299151182175	0.0415207085503454	not-binder
SDDLASGR	HLA-B*40:02	0.018008879385888577	0.007854909155370798	not-binder
TGQPKGVM	HLA-B*40:02	0.08828825007658452	0.06963433050007244	not-binder
DRMAKNDT	HLA-B*40:02	0.008983440490555949	0.009993280387230331	not-binder
GDVTTIPE	HLA-B*40:02	0.1514306478202343	0.08080851524597185	not-binder
YTINPALA	HLA-B*40:02	0.08568009557202458	0.0859491592659655	not-binder
YIEGIENS	HLA-B*40:02	0.0327631376683712	0.02897914886378099	not-binder
AKNVNFQP	HLA-B*40:02	0.00821963686030358	0.007335563588704044	not-binder
PEKIDRIE	HLA-B*40:02	0.09292719066143036	0.09039950146391154	not-binder
LIHYHTSF	HLA-B*40:02	0.03685859907418489	0.0419291391024911	not-binder
NKGFEGDY	HLA-B*40:02	0.0005493650678545237	0.0004512742622380352	not-binder
FQAVAYLN	HLA-B*40:02	0.030698745464906096	0.037827228528075234	not-binder
ANWQQTLE	HLA-B*40:02	0.004270302160875872	0.003875874695936439	not-binder
WQYGKWVD	HLA-B*40:02	0.03359035393223166	0.020712245831215597	not-binder
RGRIVIGE	HLA-B*40:02	0.0032697389542590827	0.003217707269338946	not-binder
EYHGFSHN	HLA-B*40:02	0.004197463653690647	0.004133917943824711	not-binder
LQGKPPTK	HLA-B*40:02	0.021278753830119967	0.013959914011065031	not-binder
DDILQHVN	HLA-B*40:02	0.1688778042793274	0.0961515232801503	not-binder
KDKSVAAI	HLA-B*40:02	0.9856450676918029	0.007790266401347239	binder
CIYLVDNR	HLA-B*40:02	0.0017666558123892173	0.002222048612407326	not-binder
VVGTEPSA	HLA-B*40:02	0.06847802102565766	0.0773783439030789	not-binder
VSPLGCGA	HLA-B*40:02	0.0030388894607312976	0.0020009751009688126	not-binder
LGYLLPGI	HLA-B*40:02	0.41133814454078677	0.15559880998937042	not-binder
ATHASTGL	HLA-B*40:02	0.30881890207529067	0.22922564454859973	not-binder
INEESLDR	HLA-B*40:02	0.04600120838731527	0.03808870392303645	not-binder
VLIYELLD	HLA-B*40:02	0.015491753071546554	0.006356754041399539	not-binder
SFKNGFGP	HLA-B*40:02	0.012433738331310451	0.020941277763746297	not-binder
KYMACCLL	HLA-B*40:02	0.02588983178138733	0.01973301923856212	not-binder
GGIGENSD	HLA-B*40:02	0.0019809324527159332	0.0012712099928096085	not-binder
MTDFNEPG	HLA-B*40:02	0.017589128203690053	0.0065378450846062235	not-binder
DITAEEVP	HLA-B*40:02	0.2145138844847679	0.1291646722824903	not-binder
KMYVNEVF	HLA-B*40:02	0.22681083530187607	0.09672197210735398	not-binder
LVVLLRLA	HLA-B*40:02	0.04772311891429126	0.04664928741931725	not-binder
GAQMLREV	HLA-B*40:02	0.05989655181765556	0.050804287497161926	not-binder
INTAKGAL	HLA-B*40:02	0.2312218278646469	0.18077333673829124	not-binder
FIRAKVGD	HLA-B*40:02	0.00176608397232485	0.0019954743470442537	not-binder
GSEEPDIM	HLA-B*40:02	0.37959168553352357	0.24164055301764528	ambiguous
KQLQDTLL	HLA-B*40:02	0.5596299692988396	0.2606804542166261	ambiguous
FADLLKFV	HLA-B*40:02	0.6162954986095428	0.13612543764106627	binder
LIAKDLIK	HLA-B*40:02	0.1669620156288147	0.18249340947166237	not-binder
RNVSELLD	HLA-B*40:02	0.017984133231220768	0.022330253435169277	not-binder
LGYAGVYS	HLA-B*40:02	0.013093585148453712	0.01283853042633337	not-binder
HDVIRINH	HLA-B*40:02	0.5934534192085266	0.16315058186617826	binder
LLAAVRGA	HLA-B*40:02	0.01199093465693295	0.00909758951795092	not-binder
LPENPTSD	HLA-B*40:02	0.0007490347896236926	0.0005744156695332334	not-binder
EHLKLRQQ	HLA-B*40:02	0.02624046110431664	0.021244117616256324	not-binder
KAFIKVAP	HLA-B*40:02	0.11838782206177711	0.05965814776331948	not-binder
FATSVAEE	HLA-B*40:02	0.006685763958375901	0.009312863791217475	not-binder
NGFIKNRT	HLA-B*40:02	0.003508471930399537	0.0024236404174741645	not-binder
KSPDEATA	HLA-B*40:02	0.06294316090643406	0.057599709931493936	not-binder
YLDNMKTT	HLA-B*40:02	0.06793175545753911	0.05222026000028085	not-binder
PPNDLGNT	HLA-B*40:02	0.0018417749786749482	0.0028745053619063047	not-binder
VFIALADQ	HLA-B*40:02	0.0050183520244900135	0.009011993262099845	not-binder
EHCGHREI	HLA-B*40:02	0.15674904286861419	0.1143779484862627	not-binder
GQVDITAV	HLA-B*40:02	0.880512022972107	0.08737921039318351	binder
SLHRGIYT	HLA-B*40:02	0.014184324245434254	0.020753898886112475	not-binder
AAWDPGSF	HLA-B*40:02	0.030038074776530265	0.01544645647706256	not-binder
MMIIEVIR	HLA-B*40:02	0.038941701501607896	0.03650369187388307	not-binder
YNEPLYVV	HLA-B*40:02	0.6989939987659455	0.17663303848538853	binder
LRELPLRV	HLA-B*40:02	0.4243038946762681	0.32628616687986084	ambiguous
GVQWANTN	HLA-B*40:02	0.0015841857675695792	0.0014332175681948077	not-binder
QSMFQNLG	HLA-B*40:02	0.005409393389709294	0.007510697348514587	not-binder
TVGSSSLR	HLA-B*40:02	0.011947040760423988	0.009824003143110547	not-binder
QQLQVASV	HLA-B*40:02	0.5870316684246063	0.07021245422517165	binder
EKPDVYGG	HLA-B*40:02	0.012265212461352348	0.01052818541748161	not-binder
AIDSKCKL	HLA-B*40:02	0.16577510833740233	0.1269635818492858	not-binder
TNYVLHLS	HLA-B*40:02	0.0366692912299186	0.029564578016736537	not-binder
PAPLMPFM	HLA-B*40:02	0.01130203721113503	0.007336529468721077	not-binder
YWSDIPTD	HLA-B*40:02	0.0028290651898714714	0.004735174256474657	not-binder
EDGTGELC	HLA-B*40:02	0.002953669987618923	0.004901793589236664	not-binder
LIEKVSQV	HLA-B*40:02	0.5871231853961945	0.22836288554268971	ambiguous
DGMGQSPI	HLA-B*40:02	0.23656777441501617	0.07704640384189772	not-binder
NMQRQNVK	HLA-B*40:02	0.001373173511819914	0.0010630340080929359	not-binder
TLGKRMVL	HLA-B*40:02	0.21677052080631257	0.10701776049072499	not-binder
VTTGTDLS	HLA-B*40:02	0.03260144176892936	0.036678829486087104	not-binder
GKNPTVIF	HLA-B*40:02	0.09177584964782	0.13398809208523707	not-binder
DDIMPIDD	HLA-B*40:02	0.043596521578729154	0.03314871573793026	not-binder
SIPDTLMW	HLA-B*40:02	0.0016664192749885841	0.00151275160179049	not-binder
RPENFVGM	HLA-B*40:02	0.05043156831525266	0.04714681783586783	not-binder
LDRGGHVK	HLA-B*40:02	0.0867068737745285	0.08438435018198959	not-binder
PKDIAIYV	HLA-B*40:02	0.10199233889579773	0.10910309353414913	not-binder
YKDMSMAP	HLA-B*40:02	0.01925534582696855	0.01794864280544065	not-binder
ILFTIGGV	HLA-B*40:02	0.058503668382763864	0.025597815084965888	not-binder
FKRWPLRE	HLA-B*40:02	0.0007321087319724029	0.0007814544508193689	not-binder
MRLCFLIL	HLA-B*40:02	0.3830175384879112	0.28537977415687815	ambiguous
SRLSYCGP	HLA-B*40:02	0.0071908613725099714	0.008350625157367559	not-binder
EGGGTCSW	HLA-B*40:02	0.0017808131531637627	0.0025721854086597938	not-binder
TYGVKPGL	HLA-B*40:02	0.025177513156086205	0.033052005287348744	not-binder
RFPDPTAN	HLA-B*40:02	0.0008568613149691374	0.0008418550495363284	not-binder
DNTGLAQI	HLA-B*40:02	0.5349418967962265	0.24517555543757538	ambiguous
IDIDEFIW	HLA-B*40:02	0.35937806963920593	0.3698526408901282	ambiguous
CAFFVALL	HLA-B*40:02	0.25617021769285203	0.17634517269463817	not-binder
YDIEDALI	HLA-B*40:02	0.9699697732925415	0.02529634213555836	binder
EKELHKIV	HLA-B*40:02	0.5639998286962509	0.22955006354118487	ambiguous
PKFRFGFS	HLA-B*40:02	0.0007610843218571972	0.0005410893888363644	not-binder
IANLVARE	HLA-B*40:02	0.004489520436618477	0.00362602463520295	not-binder
AGCGADAL	HLA-B*40:02	0.12934457371011376	0.1282330441431291	not-binder
MLVAFDVL	HLA-B*40:02	0.5633389532566071	0.11350492136153847	binder
TAIEHVAQ	HLA-B*40:02	0.0594588516280055	0.03666707823395871	not-binder
GVIERKME	HLA-B*40:02	0.07742781782289967	0.14917160197764878	not-binder
LFELAKID	HLA-B*40:02	0.03814980573952198	0.023473616069199264	not-binder
APSSWEAP	HLA-B*40:02	0.0024179385101888327	0.0027437173569696658	not-binder
FDMRKNVL	HLA-B*40:02	0.957594120502472	0.02490631449546151	binder
PSGSGSAN	HLA-B*40:02	0.0011800422355008778	0.0006616600372382351	not-binder
DRIVWNYG	HLA-B*40:02	0.002186951439944096	0.0016853420276973297	not-binder
DQTKDLIT	HLA-B*40:02	0.2120089650154114	0.04767180440779862	not-binder
KVKPKELE	HLA-B*40:02	0.008321199845522643	0.006287418320031589	not-binder
GLQKAIDS	HLA-B*40:02	0.017066016606986523	0.015124121485682884	not-binder
FYREVDTW	HLA-B*40:02	0.0025953228730941193	0.0032565994052433165	not-binder
KGKHYYEV	HLA-B*40:02	0.07763893062365242	0.08201513356800436	not-binder
TTLAEWIW	HLA-B*40:02	0.0022409506957046686	0.0020791561586573273	not-binder
QNGEHILD	HLA-B*40:02	0.004592753620818258	0.0028928189965312053	not-binder
NNDKDNTK	HLA-B*40:02	0.008260084985522553	0.011957444571458364	not-binder
PPAKVPGL	HLA-B*40:02	0.04508015918545425	0.054899247671488675	not-binder
LASVSDLS	HLA-B*40:02	0.03112094346433878	0.013711140614776718	not-binder
HENTVLRH	HLA-B*40:02	0.7487636029720306	0.1839705364995062	binder
YKDFEQNA	HLA-B*40:02	0.020635550725273788	0.023799596353833247	not-binder
DAVKIVRK	HLA-B*40:02	0.09446629052981734	0.1021437637874234	not-binder
RKDFLVDP	HLA-B*40:02	0.05042472118511796	0.07871164469636292	not-binder
FDQDVPEQ	HLA-B*40:02	0.10600705735851079	0.13417513888432733	not-binder
GDLVSDEI	HLA-B*40:02	0.7565089106559754	0.12085280218827897	binder
KFEVEGYL	HLA-B*40:02	0.1857947513461113	0.13607983077813218	not-binder
TSSLSNGS	HLA-B*40:02	0.002561852951475885	0.004129518640842361	not-binder
TSRKENGP	HLA-B*40:02	0.010402574704494327	0.010950963119102675	not-binder
SSSNSGSS	HLA-B*40:02	0.0005284462713461835	0.00044130171695485525	not-binder
GEYPISKG	HLA-B*40:02	0.8998297214508056	0.0738522321843547	binder
YPGDIGRR	HLA-B*40:02	0.0027803424978628754	0.001821953621508618	not-binder
SAGEPLSS	HLA-B*40:02	0.021389246638864278	0.01698705935466698	not-binder
VITNLLSA	HLA-B*40:02	0.0819312009960413	0.05305982758580305	not-binder
IFKDPQLP	HLA-B*40:02	0.009271620865911245	0.016541131021072793	not-binder
HSTLKTMF	HLA-B*40:02	0.038308525644242766	0.03147213357241055	not-binder
GSEQVIKS	HLA-B*40:02	0.16872328966856004	0.0626231892915514	not-binder
TCIVHDEF	HLA-B*40:02	0.01338788946159184	0.011589360765890618	not-binder
ARQIGTED	HLA-B*40:02	0.001582932739984244	0.0008041408329533792	not-binder
EALSLGRP	HLA-B*40:02	0.26429258584976195	0.12325148920267975	not-binder
DPRAQEKF	HLA-B*40:02	0.017556818010052665	0.02341076357028806	not-binder
KKLQYENR	HLA-B*40:02	0.005366373277502135	0.004078609985117283	not-binder
VSREAKLQ	HLA-B*40:02	0.04535045702941716	0.043650427955735455	not-binder
SAPSFQPI	HLA-B*40:02	0.16449776738882066	0.11325237827880523	not-binder
YETCPSLI	HLA-B*40:02	0.9622202157974243	0.023801963891207936	binder
VRCHYLAN	HLA-B*40:02	0.0013235866208560765	0.0016577440695881795	not-binder
LTKMLNED	HLA-B*40:02	0.004593960440251977	0.005388440099321379	not-binder
DFYKFLKE	HLA-B*40:02	0.019436670548748224	0.031142636997608546	not-binder
IYDEVITA	HLA-B*40:02	0.1963584739714861	0.23159995819073215	not-binder
VERLFWQL	HLA-B*40:02	0.998813784122467	0.0010134156910423142	binder
LGTGIGGI	HLA-B*40:02	0.19419386573135852	0.11343134302520151	not-binder
GSLGANFP	HLA-B*40:02	0.05683098600129597	0.06107124739727892	not-binder
SPISDGRR	HLA-B*40:02	0.0009689692175015807	0.0013695811447224414	not-binder
LKGRHDLQ	HLA-B*40:02	0.010810238821431995	0.011238011930962839	not-binder
PSKYVLKP	HLA-B*40:02	0.05360184423625469	0.05318998617858579	not-binder
LGEIKLLS	HLA-B*40:02	0.4249008268117905	0.15265020236605464	ambiguous
RHWLELLP	HLA-B*40:02	0.04876304315403104	0.08336152420937742	not-binder
TTTEYKGV	HLA-B*40:02	0.1602105800062418	0.10701473585862324	not-binder
ICFLLTFF	HLA-B*40:02	0.029491884261369707	0.01279415454690377	not-binder
SNGCVVVN	HLA-B*40:02	0.00672067377017811	0.006360080717078914	not-binder
EVTAPFRR	HLA-B*40:02	0.037320956483017656	0.05891004616527158	not-binder
SRLLERAS	HLA-B*40:02	0.003735927020898089	0.004747610099933758	not-binder
LLLVAYVS	HLA-B*40:02	0.02030708799138665	0.012325373178670718	not-binder
TGIVLPSL	HLA-B*40:02	0.6109469532966614	0.17879491622262503	binder
WGIKQLQA	HLA-B*40:02	0.014901586901396513	0.008381279922916159	not-binder
RKLALRPA	HLA-B*40:02	0.013828770932741463	0.009852357955654622	not-binder
LDTMKSAS	HLA-B*40:02	0.07449062913656235	0.04694295706040657	not-binder
AVFRGRMS	HLA-B*40:02	0.003425791347399354	0.0035688709240036913	not-binder
KPFVYSAA	HLA-B*40:02	0.004702582745812834	0.004529309556214079	not-binder
VFAAKKPG	HLA-B*40:02	0.014375543303322047	0.016449503479923737	not-binder
GRPLALGI	HLA-B*40:02	0.05101072462275624	0.042694942348365655	not-binder
KDKKKSPI	HLA-B*40:02	0.7008404731750488	0.1125034686958703	binder
DERSQQWQ	HLA-B*40:02	0.04438373651355505	0.03838801418440151	not-binder
SFFMINLC	HLA-B*40:02	0.0002805754993460141	0.00033552421003759053	not-binder
PAVEGSGV	HLA-B*40:02	0.058747798670083284	0.04993243013400401	not-binder
TFKVHSEN	HLA-B*40:02	0.0018444619039655664	0.0030820503775825813	not-binder
NADIILPK	HLA-B*40:02	0.0918432768434286	0.06013936186167251	not-binder
GGARRQRG	HLA-B*40:02	0.0005689738518412923	0.0004207895435369909	not-binder
HECILDIR	HLA-B*40:02	0.34280876666307447	0.2237523827095269	not-binder
RRSKFPNS	HLA-B*40:02	0.002908029733225703	0.0031238573007249387	not-binder
ILIVGGLT	HLA-B*40:02	0.03120886366814375	0.026550561401140885	not-binder
AQLGDYRW	HLA-B*40:02	0.055206194939091804	0.030978059954909386	not-binder
DYSEIRYE	HLA-B*40:02	0.024078607140108944	0.04151906001643357	not-binder
SPPATPLG	HLA-B*40:02	0.0066416262648999694	0.005702746652869021	not-binder
DGVTDPHN	HLA-B*40:02	0.012533535610418766	0.014825631937555627	not-binder
DSHIHWIC	HLA-B*40:02	0.02662663540104404	0.04994543624470054	not-binder
TAVPKRSP	HLA-B*40:02	0.041046895715408024	0.049723189264813006	not-binder
IGAAIQAD	HLA-B*40:02	0.022351478057680653	0.020982999618710862	not-binder
IADGMAYL	HLA-B*40:02	0.5657396972179413	0.18538790817578696	ambiguous
KWLLQKDN	HLA-B*40:02	0.001018939257482998	0.0014217769550120875	not-binder
LRGYSSKL	HLA-B*40:02	0.03440791210159659	0.0185327354515704	not-binder
IIQSLKYH	HLA-B*40:02	0.0009888833854347467	0.0008901490866054053	not-binder
WDEYKQRW	HLA-B*40:02	0.022991465346422046	0.023940549244880326	not-binder
RVEMLKLA	HLA-B*40:02	0.09627161063253879	0.07513684966268735	not-binder
CTSLALTV	HLA-B*40:02	0.404774996638298	0.12852392752469644	not-binder
QTAGALVV	HLA-B*40:02	0.6286869645118713	0.18738626467869307	binder
GQSSDVVF	HLA-B*40:02	0.49696163535118104	0.15828879754737973	ambiguous
AFIFEEKV	HLA-B*40:02	0.016716866241768002	0.010033717386740906	not-binder
STGKPKGV	HLA-B*40:02	0.04225109703838825	0.016229579309631682	not-binder
KLFDSLTL	HLA-B*40:02	0.6455219745635986	0.12824341790649124	binder
LGRLEEIA	HLA-B*40:02	0.07570566795766354	0.05642046813905081	not-binder
VSRITKFC	HLA-B*40:02	0.0005072170277344412	0.0005478555342090357	not-binder
LPPGARGL	HLA-B*40:02	0.008824243978597223	0.0076009087276408425	not-binder
NLKLIDEL	HLA-B*40:02	0.6576925933361053	0.199312908610922	binder
EHLAREKV	HLA-B*40:02	0.23058624602854252	0.17924881482525518	not-binder
AAGPQWAA	HLA-B*40:02	0.05794814107939601	0.05536653858448331	not-binder
YYANRTRP	HLA-B*40:02	0.0034060228477756026	0.004153090806091533	not-binder
MGCCCLQL	HLA-B*40:02	0.2194930225610733	0.1335961243840573	not-binder
RNRTVENG	HLA-B*40:02	0.0013280706130899488	0.0015445232407707875	not-binder
NKFELWDE	HLA-B*40:02	0.002559463947545737	0.0013170244327236184	not-binder
NFYNEHEE	HLA-B*40:02	0.006509720342000947	0.012534022432287007	not-binder
RPDDVLIL	HLA-B*40:02	0.498416942358017	0.18064622296663468	ambiguous
YVHSKLMI	HLA-B*40:02	0.06980400814209134	0.08502807681448372	not-binder
RHEMTPVN	HLA-B*40:02	0.011159670128836296	0.01525882991638623	not-binder
SRYLKEQN	HLA-B*40:02	0.0058856436888163445	0.0059582539120875645	not-binder
AMNVYNEN	HLA-B*40:02	0.002080338238738477	0.0026763330170860374	not-binder
THAKIMAD	HLA-B*40:02	0.0016687516268575563	0.0022692283421067235	not-binder
RTSSKPGK	HLA-B*40:02	0.0029936769264168107	0.003134233598308113	not-binder
LLKRIKIL	HLA-B*40:02	0.09826977550983429	0.07942987761203203	not-binder
ESIITRWL	HLA-B*40:02	0.5786800116300583	0.2365584412532495	ambiguous
AKPGVIDS	HLA-B*40:02	0.004113940987735987	0.0026677395875579655	not-binder
ETAHYMLG	HLA-B*40:02	0.044773697620257735	0.04440404101790379	not-binder
QISEELVD	HLA-B*40:02	0.0594973985105753	0.04109826927959286	not-binder
EEREELIE	HLA-B*40:02	0.24599484652280806	0.15594559457948715	not-binder
KVIGGLLL	HLA-B*40:02	0.3855691492557526	0.16489978483199322	not-binder
CTNIFSSN	HLA-B*40:02	0.00042223231866955757	0.00018607817955851183	not-binder
CGETVKIT	HLA-B*40:02	0.05054446905851364	0.03800256242343349	not-binder
NDVDDEEV	HLA-B*40:02	0.40441356152296065	0.18400177342104634	not-binder
WNEKMNLT	HLA-B*40:02	0.018291570991277695	0.014999595073127238	not-binder
RSWLADVA	HLA-B*40:02	0.10962650908622891	0.13142071179242842	not-binder
LLKRPDSE	HLA-B*40:02	0.0013301535975188017	0.0009810707299382985	not-binder
DTNPPYFS	HLA-B*40:02	0.0257535919547081	0.03691231753570829	not-binder
FPGQEGLF	HLA-B*40:02	0.016996689699590208	0.02148218950781339	not-binder
HQALFVET	HLA-B*40:02	0.2707013934850693	0.07690012897775124	not-binder
AECDSLIQ	HLA-B*40:02	0.38330463171005247	0.15249468606015934	not-binder
INDYKRHA	HLA-B*40:02	0.012696899403817952	0.023111432613397962	not-binder
PKIIFYSL	HLA-B*40:02	0.06677356236614287	0.05122586059089916	not-binder
VSPDYRLA	HLA-B*40:02	0.017347760312259198	0.013136188884525737	not-binder
IRINGERW	HLA-B*40:02	0.007132715196348727	0.008560808881197106	not-binder
PPIGQMHP	HLA-B*40:02	0.0024102561525069176	0.0021929660496450036	not-binder
LHHQIIPV	HLA-B*40:02	0.34708274751901624	0.20234646931047331	not-binder
ADSVMIDR	HLA-B*40:02	0.1443251132965088	0.09873520146955378	not-binder
LHGMPVVA	HLA-B*40:02	0.0706726860255003	0.051485223462120276	not-binder
QKFFCDFV	HLA-B*40:02	0.005219345423392951	0.007766518094755169	not-binder
TMDDFLTA	HLA-B*40:02	0.19487223625183106	0.10237726505379877	not-binder
NETITVEK	HLA-B*40:02	0.48903350830078124	0.19081603551096	ambiguous
IPIDGPSA	HLA-B*40:02	0.046624600607901814	0.0649496320165072	not-binder
QELLGHAD	HLA-B*40:02	0.31071350127458575	0.14163542869121043	not-binder
FTLGTQHA	HLA-B*40:02	0.01344138509593904	0.015488421501702534	not-binder
RQMYQLGG	HLA-B*40:02	0.028101857111323625	0.04252360213414574	not-binder
EAMYDIKL	HLA-B*40:02	0.7469235360622406	0.20713874769876695	binder
PPAGLAAF	HLA-B*40:02	0.0016549635271076112	0.0014140170587129987	not-binder
FGPTFRAE	HLA-B*40:02	0.018282556964550167	0.024262607739355836	not-binder
RDQPPLMT	HLA-B*40:02	0.5319417595863343	0.27815137730297784	ambiguous
LHDTVDDS	HLA-B*40:02	0.0031315051834098994	0.00250199957315281	not-binder
SGSQTGVS	HLA-B*40:02	0.008958960743620991	0.00589894739937771	not-binder
CFFESTKP	HLA-B*40:02	0.003830660120001994	0.0058824977067015675	not-binder
MVERCRRH	HLA-B*40:02	0.00012587929873006943	0.0001559996446423367	not-binder
IAEKMGLR	HLA-B*40:02	0.04193265619687736	0.03970128684740322	not-binder
EAQGLEGW	HLA-B*40:02	0.0053189709084108475	0.004108066393275809	not-binder
QPRARIRS	HLA-B*40:02	0.0003951563936425373	0.00040198962085307317	not-binder
IQKAIETI	HLA-B*40:02	0.7598035931587219	0.11231339017112868	binder
QSGGQYHV	HLA-B*40:02	0.06119101382791996	0.05350974756080969	not-binder
ASLREGGK	HLA-B*40:02	0.00512776268296875	0.005331198739693239	not-binder
QQVRRFRP	HLA-B*40:02	0.004960351553745568	0.004346379043752625	not-binder
NTLLDDEL	HLA-B*40:02	0.5741415023803711	0.10903153183490848	binder
DTPFIVTS	HLA-B*40:02	0.1891219846904278	0.0825621281194315	not-binder
LPSQQVKW	HLA-B*40:02	0.0017038654434145429	0.002538053639860893	not-binder
PLPSQAVD	HLA-B*40:02	0.012659840029664337	0.012208263640665127	not-binder
GNIIECMA	HLA-B*40:02	0.0010875846957787872	0.001004421177253453	not-binder
SRGGGERR	HLA-B*40:02	0.0010719365207478404	0.0006761827451395666	not-binder
DKVARFVA	HLA-B*40:02	0.07550686579197645	0.10094458542144343	not-binder
DPHLQSVW	HLA-B*40:02	0.006752337573561818	0.0077212290489621525	not-binder
NGVVIHLP	HLA-B*40:02	0.1114406744018197	0.05275833869632281	not-binder
GGIAGDQQ	HLA-B*40:02	0.0031599906622432174	0.003809151064891525	not-binder
SLERNLED	HLA-B*40:02	0.00936007727868855	0.007563244592770458	not-binder
DYCGPGNC	HLA-B*40:02	0.0061037647203193044	0.012075764603152558	not-binder
LKNWSLSF	HLA-B*40:02	0.07554658874869347	0.050358775195353575	not-binder
RQDPTECL	HLA-B*40:02	0.5979217231273651	0.1682622823539598	binder
MVVFGQDF	HLA-B*40:02	0.014606461627408862	0.007423247394024977	not-binder
IHEVRGGD	HLA-B*40:02	0.001409864565357566	0.0008921204927267661	not-binder
FDNALANG	HLA-B*40:02	0.028143687127158045	0.04234104909706808	not-binder
NSLQDEHR	HLA-B*40:02	0.005206322757294402	0.0025018401686907983	not-binder
ESFATQFS	HLA-B*40:02	0.07950923480093479	0.07483524539133499	not-binder
IIGGTESK	HLA-B*40:02	0.024099505878984927	0.021642576826678434	not-binder
SVSSKSRS	HLA-B*40:02	0.0009892909583868459	0.0013076719667759454	not-binder
ETVEKDLS	HLA-B*40:02	0.23276526778936385	0.12457269832387549	not-binder
TAITKLSA	HLA-B*40:02	0.08450706042349339	0.09133256781936448	not-binder
SSEKNKLL	HLA-B*40:02	0.3500912517309189	0.201748746676849	not-binder
IQAGVDRF	HLA-B*40:02	0.29437174201011657	0.08231002131843966	not-binder
IISEWMGY	HLA-B*40:02	0.0014017242938280106	0.0011657623970231072	not-binder
NETEIDID	HLA-B*40:02	0.12937156111001968	0.132870790681703	not-binder
QPTSADEK	HLA-B*40:02	0.001865235946024768	0.0020286876567714223	not-binder
YGLILPAA	HLA-B*40:02	0.11207477971911431	0.07984708558665397	not-binder
FMIDTLGF	HLA-B*40:02	0.10419258121401072	0.06750744000340261	not-binder
GIDLQFPH	HLA-B*40:02	0.0270870809443295	0.022769613239806807	not-binder
RAEAEYIT	HLA-B*40:02	0.08485854906029999	0.08185809095619524	not-binder
SLICALLY	HLA-B*40:02	0.006419537751935422	0.004788922516222094	not-binder
MAAEIEVV	HLA-B*40:02	0.6502632260322571	0.15665592992936556	binder
TGQMGVLP	HLA-B*40:02	0.09037012159824372	0.04639530361738971	not-binder
VSQPKRDF	HLA-B*40:02	0.004687653772998601	0.0032362290824030325	not-binder
YEANKTKA	HLA-B*40:02	0.9674536943435669	0.014379495226684509	binder
DDEELLEL	HLA-B*40:02	0.5421033382415772	0.1302083900593584	ambiguous
VWTLEMDA	HLA-B*40:02	0.004095092823263258	0.005742173122599171	not-binder
STPAKTQP	HLA-B*40:02	0.0287624791264534	0.03521846199277854	not-binder
VEGARAKA	HLA-B*40:02	0.7397324085235596	0.06988718833672031	binder
PKSQKVLP	HLA-B*40:02	0.0319424232468009	0.015715679320005324	not-binder
HEQNARLG	HLA-B*40:02	0.5025902599096298	0.21201779832070836	ambiguous
SDEATTYE	HLA-B*40:02	0.005061697296332568	0.005405189944590677	not-binder
ADDRSAQP	HLA-B*40:02	0.11229232028126716	0.12471714441707497	not-binder
AAAGQAAH	HLA-B*40:02	0.0022486268659122287	0.0024082171685646052	not-binder
NILFERLS	HLA-B*40:02	0.029008132964372636	0.016335326852180584	not-binder
GASFASKD	HLA-B*40:02	0.0030983786738943307	0.0032118539609587715	not-binder
GNVPLALH	HLA-B*40:02	0.018856262043118476	0.016745888186877216	not-binder
APETTGTI	HLA-B*40:02	0.062431572424247864	0.07798525365435777	not-binder
EQLRVLWH	HLA-B*40:02	0.1069018779322505	0.13376017356983982	not-binder
AEIGLIEI	HLA-B*40:02	0.9988544821739197	0.0006259746113917844	binder
MVIEGVKA	HLA-B*40:02	0.025652254372835158	0.011576689875388192	not-binder
KTFINTFR	HLA-B*40:02	0.00884147270116955	0.005567808015843962	not-binder
IVEVDMEC	HLA-B*40:02	0.11044764164835215	0.07154368992856766	not-binder
RMCSRGDE	HLA-B*40:02	0.0002949044599517947	0.00027631085024822376	not-binder
YRLYEVVG	HLA-B*40:02	0.01338970348588191	0.007056104321560697	not-binder
TQPDFQED	HLA-B*40:02	0.00889633020851761	0.010436291901451445	not-binder
IAENGEPG	HLA-B*40:02	0.0167450750246644	0.022827186369330985	not-binder
KASLPGLN	HLA-B*40:02	0.020823865081183612	0.02060602064809646	not-binder
KPGGRLLV	HLA-B*40:02	0.021286481581410045	0.017326290583183534	not-binder
TPISAASK	HLA-B*40:02	0.0037481766659766434	0.002529094234031133	not-binder
VVSACPME	HLA-B*40:02	0.00962620615027845	0.006440543239641833	not-binder
KENFPTVA	HLA-B*40:02	0.9937637090682984	0.0029578767992904575	binder
FSANVAVD	HLA-B*40:02	0.03401992754079401	0.0250837020957839	not-binder
AHGLNVHC	HLA-B*40:02	0.0010355562539189123	0.0011711861766032718	not-binder
VANCFAQS	HLA-B*40:02	0.0014670170290628447	0.001993104905205061	not-binder
IKRMSGKV	HLA-B*40:02	0.004633168131113053	0.0023607833058273964	not-binder
EVFDVTGA	HLA-B*40:02	0.3218210831284523	0.14928876015672754	not-binder
YIKVYSKN	HLA-B*40:02	0.0017911448288941757	0.0022053714920724126	not-binder
TVEGTEVT	HLA-B*40:02	0.2678837090730667	0.09454670373475944	not-binder
INKNNIPY	HLA-B*40:02	0.0018811720452504232	0.0013358932240993152	not-binder
MGILHDFG	HLA-B*40:02	0.0030578122241422534	0.002089177375504286	not-binder
LDPSPFPA	HLA-B*40:02	0.39130381047725676	0.1315105413929671	not-binder
ESIIEYTH	HLA-B*40:02	0.07868942152708769	0.07264792681472382	not-binder
GSIEGQGP	HLA-B*40:02	0.05813742689788341	0.034729104993393566	not-binder
VFQKGAEF	HLA-B*40:02	0.01291689386125654	0.011519024192925467	not-binder
AVDALLKN	HLA-B*40:02	0.12151128798723221	0.07547798513521813	not-binder
YGAIGFVD	HLA-B*40:02	0.025712388474494217	0.02257899799135281	not-binder
QMVFTAES	HLA-B*40:02	0.004134764522314071	0.0020634001944415405	not-binder
LDFVAAAH	HLA-B*40:02	0.6755976200103759	0.15345593511105815	binder
IGFKKDDI	HLA-B*40:02	0.11677943840622902	0.07897641415779871	not-binder
PEGKTYCS	HLA-B*40:02	0.005968535575084389	0.005932067763091433	not-binder
AYQTFEAI	HLA-B*40:02	0.03229324619751424	0.0528292324956324	not-binder
SPKEQKKV	HLA-B*40:02	0.005545726954005658	0.0056894905169063426	not-binder
ALHHSTYN	HLA-B*40:02	0.003615418121626135	0.004267814293240331	not-binder
KRKAEHLA	HLA-B*40:02	0.006971821316983551	0.006735851324655509	not-binder
AFVWVPKR	HLA-B*40:02	0.008205949061084539	0.010776898172541885	not-binder
LISIDRNA	HLA-B*40:02	0.014051646692678332	0.014517989828958449	not-binder
QKENKEEF	HLA-B*40:02	0.15487653613090516	0.13754783830933143	not-binder
ADLGSAKR	HLA-B*40:02	0.1211233427748084	0.11455966248964904	not-binder
VNLQFYDV	HLA-B*40:02	0.06986359730362893	0.04948728950111263	not-binder
AGILELGI	HLA-B*40:02	0.5171838700771332	0.18540666180153545	ambiguous
CNPNEDVA	HLA-B*40:02	0.0020472958858590573	0.00247378407461328	not-binder
RQLKRFKA	HLA-B*40:02	0.1809835396707058	0.2404804298010383	not-binder
ITLYPRLP	HLA-B*40:02	0.11120033022016287	0.07111006735433589	not-binder
ELTLDTPY	HLA-B*40:02	0.0047273291274905205	0.002501285327792831	not-binder
DRKYGRAE	HLA-B*40:02	0.0019090424058958888	0.0027071913516549507	not-binder
VAGPHPYP	HLA-B*40:02	0.053307583648711444	0.04182355625407574	not-binder
FFPGTSLE	HLA-B*40:02	0.009064677671995014	0.016647381870309435	not-binder
VTEAEKLA	HLA-B*40:02	0.2758378446102142	0.11691347408682816	not-binder
TENNIEYL	HLA-B*40:02	0.9896521210670471	0.010251985064874227	binder
TELLHDLV	HLA-B*40:02	0.9845416069030761	0.0076199918057318445	binder
SANRVLIK	HLA-B*40:02	0.010147371469065547	0.005250603813008484	not-binder
GMALRVVR	HLA-B*40:02	0.00829399675130844	0.006791196776010692	not-binder
QTLEKLCD	HLA-B*40:02	0.02963747610338032	0.04492841987931754	not-binder
DTLLLLMA	HLA-B*40:02	0.47776093482971194	0.10362298090481213	ambiguous
FKKQVEQK	HLA-B*40:02	0.006569331837818026	0.00407354742765792	not-binder
ECSSQISG	HLA-B*40:02	0.0024242891056928785	0.0016585579074045423	not-binder
KQHVAEQR	HLA-B*40:02	0.01897009611129761	0.014133372002172413	not-binder
GEAVDFEG	HLA-B*40:02	0.26086712777614596	0.08768252219600646	not-binder
QARPRKLL	HLA-B*40:02	0.014173788571497425	0.01655408402159124	not-binder
RRIIRALE	HLA-B*40:02	0.005809727593441494	0.009052505862757958	not-binder
FVVVSNGE	HLA-B*40:02	0.002881394064752385	0.0036162739776617776	not-binder
EEFAKEAG	HLA-B*40:02	0.3601968467235565	0.14873127601047204	not-binder
SGTHLAAP	HLA-B*40:02	0.05655207857489586	0.04339608719737841	not-binder
YGRGRLGG	HLA-B*40:02	0.0016460048616863787	0.0012045264308724064	not-binder
TLHAKLFD	HLA-B*40:02	0.005116582175833173	0.004252218438087237	not-binder
LAHTGREV	HLA-B*40:02	0.046716576092876494	0.04017669975178325	not-binder
CHGIEQLL	HLA-B*40:02	0.10403092503547669	0.06800789962370311	not-binder
GFERPSAI	HLA-B*40:02	0.19722027704119682	0.1693613763992401	not-binder
TVHGMKDL	HLA-B*40:02	0.07863199934363366	0.09785745660579494	not-binder
KEGGGDQE	HLA-B*40:02	0.14433584213256836	0.1066133119626302	not-binder
LWILSGGS	HLA-B*40:02	0.00026254359327140266	0.0004202826643627914	not-binder
LKAKYGKQ	HLA-B*40:02	0.006189998605987057	0.008023387614016709	not-binder
WLAKLDNV	HLA-B*40:02	0.08297939635813237	0.05271066515376561	not-binder
LTAYTEHL	HLA-B*40:02	0.39714252948760986	0.08133512136763109	not-binder
VPNPESPG	HLA-B*40:02	0.0029109558527125046	0.0021160064088740346	not-binder
IADAIVDI	HLA-B*40:02	0.6712487399578094	0.13994505877261448	binder
SGAGPVIA	HLA-B*40:02	0.1921720176935196	0.13286203702051008	not-binder
ELQLAYAI	HLA-B*40:02	0.7641246557235718	0.07761249603131938	binder
FEIERIAS	HLA-B*40:02	0.9766508221626282	0.01361434387265361	binder
LEILKDLR	HLA-B*40:02	0.4465254843235016	0.0869866040900993	not-binder
LQDEGLST	HLA-B*40:02	0.09976826161146164	0.02414713845742903	not-binder
RNPLRVFE	HLA-B*40:02	0.0186599506487255	0.0202563901104676	not-binder
IHRNGDFQ	HLA-B*40:02	0.0015722155221737921	0.0018097187878634556	not-binder
ARNQLRMQ	HLA-B*40:02	0.007997909080586396	0.01003164966710237	not-binder
TSVRSLES	HLA-B*40:02	0.025486194342374802	0.010968202009992963	not-binder
VIALVNDD	HLA-B*40:02	0.017889302433468403	0.01696651736253481	not-binder
GKAKVPFP	HLA-B*40:02	0.015925033623352645	0.018719065556605404	not-binder
EYLDEDGV	HLA-B*40:02	0.10837235169601626	0.17440500946179663	not-binder
DDIDQAID	HLA-B*40:02	0.03283192178350873	0.03505718199898807	not-binder
RTSGLKNA	HLA-B*40:02	0.004689485812559724	0.0034266307440947085	not-binder
[truncated: 21,769 more rows]
