# Supplementary material for: Peptidome Surveillance Across Evolving SARS-CoV-2 Lineages Reveals HLA Binding Conservation in Nucleocapsid Among Variants With Most Potential for T-Cell Epitope Loss in Spike
Source: Front Immunol. 2022 Jun 23;13:918928. doi: 10.3389/fimmu.2022.918928 (PMC9260595; doi:10.3389/fimmu.2022.918928)
Supplement: Supplementary file 3 [file DataSheet_3.zip › rnn_results/HLA-B53_01_predictionsRNN.csv]

peptide	allele	prediction	prediction_std	classification
AAAAATAAW	HLA-B*53:01	0.9267603754997253	0.06293433090989048	binder
AADETLRLW	HLA-B*53:01	0.9841499924659729	0.011669995302966063	binder
AADSAVRLW	HLA-B*53:01	0.9386978030204773	0.049883555423707295	binder
AANPHSFVF	HLA-B*53:01	0.8147193193435669	0.18094173992587054	binder
AANPIESQW	HLA-B*53:01	0.9019820928573609	0.16032074999466756	binder
AAPATRAAL	HLA-B*53:01	0.031866766745224595	0.026242152444874232	not-binder
AAPAYSRAL	HLA-B*53:01	0.028358096536248923	0.024450836988765056	not-binder
AAPEGVPL	HLA-B*53:01	0.020285097230225802	0.025847013852678877	not-binder
AAPSAAREL	HLA-B*53:01	0.05213730833493173	0.05307545965502626	not-binder
AAPTSAAAL	HLA-B*53:01	0.025341125577688216	0.02542834145328156	not-binder
AAQAAATAAAM	HLA-B*53:01	0.037198581360280515	0.04933758275902117	not-binder
AAQDFFQRW	HLA-B*53:01	0.9450271964073181	0.037939551415179164	binder
AASPHYQEW	HLA-B*53:01	0.7717138528823853	0.26407453405305154	binder
AASSISSPW	HLA-B*53:01	0.6934752583503723	0.1446132961890608	binder
AAVDLISDEW	HLA-B*53:01	0.931207799911499	0.03297005995565487	binder
ADMPHAPIGLYF	HLA-B*53:01	0.08417525759432465	0.09865190651012444	not-binder
AGHINPLIIY	HLA-B*53:01	0.00765084468293935	0.003968026617848076	not-binder
AGPLRKSSL	HLA-B*53:01	0.0059288091462804	0.0076003895879722255	not-binder
ALAPILDDGW	HLA-B*53:01	0.5352631933987141	0.2974209600106437	ambiguous
APAAGYHVW	HLA-B*53:01	0.9928934454917908	0.0020776663549575553	binder
APADQSQSW	HLA-B*53:01	0.9736695766448975	0.021138442789867807	binder
APAETPHEKW	HLA-B*53:01	0.9873329758644104	0.007847775716682376	binder
APAGDAGRW	HLA-B*53:01	0.8743942022323609	0.13881180542388005	binder
APANISNSTW	HLA-B*53:01	0.9915303111076355	0.005974040929281858	binder
APAPIHNQF	HLA-B*53:01	0.897045350074768	0.18200868202892292	binder
APAPPGPGTRW	HLA-B*53:01	0.9479845046997071	0.04521662157921187	binder
APAPSTVHF	HLA-B*53:01	0.9712673664093018	0.02565299928139242	binder
APEEHPVLL	HLA-B*53:01	0.9056140542030334	0.053838448069251456	binder
APEPLIPFHQW	HLA-B*53:01	0.9867727518081665	0.00784728870531096	binder
APFSKVITF	HLA-B*53:01	0.9805134534835815	0.009546114091366156	binder
APHEPDGVALVW	HLA-B*53:01	0.9954002499580383	0.0017368308208142735	binder
APIAGETKVW	HLA-B*53:01	0.9939816355705261	0.004359066308701214	binder
APIASIHSF	HLA-B*53:01	0.9880573391914368	0.011485513515255846	binder
APINSKSDEW	HLA-B*53:01	0.9636760830879212	0.0302274189581528	binder
APIPNAPPARW	HLA-B*53:01	0.9731703996658325	0.023606126696805018	binder
APIPTVEEKW	HLA-B*53:01	0.994773530960083	0.0022807199388963847	binder
APIRPDIVNF	HLA-B*53:01	0.986992609500885	0.0029529824234429346	binder
APLEDEATL	HLA-B*53:01	0.6386329233646393	0.18565655212623858	binder
APLKLQMEF	HLA-B*53:01	0.9286330699920654	0.08857214914912427	binder
APLSLAEGW	HLA-B*53:01	0.9741862893104554	0.023292656397725528	binder
APLSTIINW	HLA-B*53:01	0.9864613533020019	0.006903532000008681	binder
APMHDLLLW	HLA-B*53:01	0.9954814553260803	0.0007974852932633869	binder
APNEMVYRF	HLA-B*53:01	0.9780677199363709	0.018207857344073625	binder
APRAPAAGLERW	HLA-B*53:01	0.8818884372711182	0.0676739995410279	binder
APSADAPMF	HLA-B*53:01	0.809483015537262	0.07053165528105003	binder
APSDTVLMF	HLA-B*53:01	0.9350799441337585	0.06571544869492876	binder
APSPEEKEEW	HLA-B*53:01	0.9420149326324463	0.050026365165109984	binder
APTAQATEW	HLA-B*53:01	0.9698008179664612	0.01924207845518005	binder
APVEVTHNF	HLA-B*53:01	0.984952187538147	0.019601589696551184	binder
APVKENIPYSW	HLA-B*53:01	0.9867594122886658	0.003843586612830763	binder
APVPLYNSF	HLA-B*53:01	0.9405721545219421	0.05195674276043631	binder
APYDPNGKPERF	HLA-B*53:01	0.7360858201980591	0.1327369616388531	binder
AQAAATAAAMA	HLA-B*53:01	0.0018853902874980122	0.00318052054368367	not-binder
AQYEDIAQKS	HLA-B*53:01	0.0009207214041452971	0.0005097939357134141	not-binder
ASRDTVIVW	HLA-B*53:01	0.2738528251647949	0.18827169092101076	not-binder
ATADTVIIY	HLA-B*53:01	0.007608904497465119	0.00757254346098309	not-binder
CPFTGNVSI	HLA-B*53:01	0.9535319089889527	0.02115361329928852	binder
CPTSWVTDW	HLA-B*53:01	0.989186418056488	0.0017638259888355689	binder
CPVLVGNKW	HLA-B*53:01	0.988310980796814	0.004937042700576457	binder
DAAQGYRY	HLA-B*53:01	0.14057766050100326	0.11626374270664355	not-binder
DADPHFHHF	HLA-B*53:01	0.7144293650984764	0.3419542329922097	binder
DADSLQRAW	HLA-B*53:01	0.8869387865066528	0.10318593721881655	binder
DAFNVPVFW	HLA-B*53:01	0.992394995689392	0.007057874199599734	binder
DAFQHMQHF	HLA-B*53:01	0.7196592807769775	0.2896390480413047	binder
DAGIGYLF	HLA-B*53:01	0.35467924512922766	0.25120600491296513	not-binder
DAGPPTHAF	HLA-B*53:01	0.7171740919351578	0.2964572949321784	binder
DAHGSFCF	HLA-B*53:01	0.3003975223749876	0.19615952031306574	not-binder
DAHVDSTTY	HLA-B*53:01	0.4616209834814072	0.30158435508931525	ambiguous
DALAHGADVNW	HLA-B*53:01	0.946021294593811	0.043622287897812646	binder
DALEKNQQW	HLA-B*53:01	0.9081322550773621	0.06529085226142295	binder
DALPEYSTF	HLA-B*53:01	0.6263732701539994	0.344413854179565	ambiguous
DAMQLNDKW	HLA-B*53:01	0.9757331371307373	0.031599879815517755	binder
DANPETHAF	HLA-B*53:01	0.8080915868282318	0.28454139192119526	binder
DANPLKTLW	HLA-B*53:01	0.9377664446830749	0.102519066672573	binder
DANSKQLLY	HLA-B*53:01	0.38019676357507703	0.2125383140172827	not-binder
DAPLRDPALRQLL	HLA-B*53:01	0.005064797392697074	0.008091868997946708	not-binder
DASALRILF	HLA-B*53:01	0.906557822227478	0.05697171004375443	binder
DASKVVTVF	HLA-B*53:01	0.6817425429821015	0.22884553980965633	binder
DASPVQAVF	HLA-B*53:01	0.7285660207271576	0.24055430764728136	binder
DAWIEHDVW	HLA-B*53:01	0.9767798542976379	0.01845678291120328	binder
DAYALNHTL	HLA-B*53:01	0.7653021335601806	0.1564142388107305	binder
DAYPEIEKF	HLA-B*53:01	0.8553787767887115	0.2603444232660846	binder
DAYTHLETF	HLA-B*53:01	0.9076300740242005	0.14305348838670173	binder
DFFRDPLNW	HLA-B*53:01	0.5064511179924012	0.19127085878708047	ambiguous
DIMKDKDNFW	HLA-B*53:01	0.8679296255111695	0.11463672808116238	binder
DLFQDYERW	HLA-B*53:01	0.8122340142726898	0.1747403708086602	binder
DLWLEREVF	HLA-B*53:01	0.21256019361317158	0.2390090297378624	not-binder
DPDEVARLW	HLA-B*53:01	0.9976634860038758	0.0013884888034587548	binder
DPDEVARRW	HLA-B*53:01	0.9926663756370544	0.005176228759815272	binder
DPDKDVLGW	HLA-B*53:01	0.9881664037704467	0.00963940504878337	binder
DPDKDVQGW	HLA-B*53:01	0.9861740946769715	0.013510662587867227	binder
DPDSHFPAW	HLA-B*53:01	0.9917033910751343	0.00514917252933879	binder
DPFIDLNYM	HLA-B*53:01	0.9229629158973693	0.06333828385245273	binder
DPFKDIILY	HLA-B*53:01	0.9522660493850708	0.059546309289654514	binder
DPFRDLHSL	HLA-B*53:01	0.9241769194602967	0.07642403025090075	binder
DPHKADLVW	HLA-B*53:01	0.9920774817466735	0.00576820759490968	binder
DPHQQIYTF	HLA-B*53:01	0.9612184762954712	0.03570617669805079	binder
DPIPAAHSF	HLA-B*53:01	0.9467946052551269	0.06258611488507274	binder
DPLNMHVTW	HLA-B*53:01	0.9951801061630249	0.001520939830466218	binder
DPLSDYNVW	HLA-B*53:01	0.9840107560157776	0.010093686347988884	binder
DPQDFIQEW	HLA-B*53:01	0.983538556098938	0.008576084465318509	binder
DPQNDKPSKW	HLA-B*53:01	0.8814707159996032	0.09677872166950303	binder
DPSGAYFAW	HLA-B*53:01	0.9731115937232971	0.015904136965165513	binder
DPSGNAHKW	HLA-B*53:01	0.9788865208625793	0.02472208224487287	binder
DPSGNYGGW	HLA-B*53:01	0.9363674998283387	0.03228183564172352	binder
DPSGSSPSSSSA	HLA-B*53:01	0.00815526200167369	0.012733760249633136	not-binder
DPSGTYHAW	HLA-B*53:01	0.9794631361961365	0.021572624013699717	binder
DPSQPQQW	HLA-B*53:01	0.938256049156189	0.05267380207434997	binder
DPVDIYKSW	HLA-B*53:01	0.9884395003318787	0.007118276820508839	binder
DPVLGDKW	HLA-B*53:01	0.9653286695480346	0.024982698152695257	binder
DPYADGDPAW	HLA-B*53:01	0.9926565647125244	0.0057610422264213115	binder
DVGPTAEW	HLA-B*53:01	0.5828384041786194	0.31569027841815583	ambiguous
EAAAFDDEW	HLA-B*53:01	0.9267618298530579	0.06475249860028598	binder
EAASVPVVY	HLA-B*53:01	0.24049554914236068	0.1796022420387255	not-binder
EADGGLKSW	HLA-B*53:01	0.7143199861049652	0.22087851764296898	binder
EADGLSTNHW	HLA-B*53:01	0.9438633918762207	0.04123303322755457	binder
EAEGVIVGHW	HLA-B*53:01	0.9114453196525574	0.03687422820602889	binder
EAEPQGAAW	HLA-B*53:01	0.5750319242477417	0.2974108337896142	ambiguous
EAFRGVHRY	HLA-B*53:01	0.18758918717503548	0.2042533952726528	not-binder
EAFRKDMIRW	HLA-B*53:01	0.8387077748775482	0.21773101399285386	binder
EAIEEVKNGGW	HLA-B*53:01	0.6856805816292763	0.3672895876197397	binder
EAIKQASEW	HLA-B*53:01	0.9505803465843201	0.023486391869193934	binder
EAINVEQAF	HLA-B*53:01	0.2953160658478737	0.25325274710698564	not-binder
EAIQDLWQW	HLA-B*53:01	0.9698258638381958	0.03976730834525561	binder
EAIRISPTF	HLA-B*53:01	0.8399959087371827	0.13378277815635836	binder
EAISDLQQLW	HLA-B*53:01	0.9858200073242187	0.007403069982140415	binder
EALALTQTW	HLA-B*53:01	0.969646155834198	0.0383437901911255	binder
EALGDNVKQYW	HLA-B*53:01	0.9683479070663452	0.03883584874198753	binder
EALHASHGF	HLA-B*53:01	0.541600576043129	0.31441886152606435	ambiguous
EALPGPHYYTW	HLA-B*53:01	0.9159744024276734	0.07751999615229158	binder
EALRLPYEQW	HLA-B*53:01	0.9637729287147522	0.03145052462996412	binder
EAMRLGPGW	HLA-B*53:01	0.957822060585022	0.01884653804453402	binder
EANAIALKY	HLA-B*53:01	0.4371741384267807	0.3185919564453011	ambiguous
EANSNAVRF	HLA-B*53:01	0.592971020936966	0.19054964720206982	ambiguous
EASAVTVRF	HLA-B*53:01	0.8851505756378174	0.05897680739130991	binder
EASPSSLHF	HLA-B*53:01	0.6981667816638947	0.20515674185727364	binder
EATYINHNF	HLA-B*53:01	0.6646396100521088	0.1908827020020986	binder
EAVDKYFKL	HLA-B*53:01	0.3554022580385208	0.2725750730216369	not-binder
EAVGNIVKF	HLA-B*53:01	0.7544951796531677	0.08981461437110919	binder
EAVSHLLQDW	HLA-B*53:01	0.941966450214386	0.08741119399695374	binder
EAVSRILEEW	HLA-B*53:01	0.8838700175285339	0.17385838061334288	binder
EAWNEEGKAVW	HLA-B*53:01	0.9464067101478577	0.04129233632692286	binder
EAYNPETDTW	HLA-B*53:01	0.9779415011405945	0.018802599971039155	binder
EAYPDHTQF	HLA-B*53:01	0.8190693259239197	0.2672973476954475	binder
EEQLQQIR	HLA-B*53:01	0.0034722649725154042	0.0028215287836169164	not-binder
EGNPDTHSW	HLA-B*53:01	0.8913421154022216	0.10530292103740167	binder
ELFEGVQKW	HLA-B*53:01	0.7318593680858612	0.2079633718975641	binder
EPDPHVVRI	HLA-B*53:01	0.8616146147251129	0.19019830387985123	binder
EPEGEGQAW	HLA-B*53:01	0.9204149603843689	0.04571545622351549	binder
EPEGGFSKW	HLA-B*53:01	0.9869552612304687	0.009943078264588899	binder
EPEGTATDRW	HLA-B*53:01	0.9780482888221741	0.016880070312327175	binder
EPEGTSHEF	HLA-B*53:01	0.9650198340415954	0.01596168623016089	binder
EPGNFIPLF	HLA-B*53:01	0.9120043635368347	0.06254097915310035	binder
EPHSKPIKF	HLA-B*53:01	0.7099093973636628	0.2028888162315505	binder
EPIYPEVVHMF	HLA-B*53:01	0.917273736000061	0.14178172633863653	binder
EPLPSEVTSNHF	HLA-B*53:01	0.9205267429351807	0.07313337763599373	binder
EPMPTKETGW	HLA-B*53:01	0.9887296438217164	0.004829935098316393	binder
EPNPESLEL	HLA-B*53:01	0.8509085655212403	0.047147175442774025	binder
EPPGFLHSW	HLA-B*53:01	0.961154842376709	0.048995513297823735	binder
EPQEDTRLW	HLA-B*53:01	0.9759466886520386	0.028202740909674354	binder
EPQPGARRW	HLA-B*53:01	0.7359683036804199	0.20771918740955886	binder
EPSAVALEL	HLA-B*53:01	0.8426049947738647	0.06819324725198737	binder
EPSDLIVKI	HLA-B*53:01	0.843126904964447	0.25780669617030977	binder
EPSESNMRW	HLA-B*53:01	0.9627186775207519	0.05482487169379928	binder
EPSTEAPRW	HLA-B*53:01	0.9400010943412781	0.054423151962720816	binder
EPTNVRYLW	HLA-B*53:01	0.9842617630958557	0.01806670590202427	binder
EPVELAQEF	HLA-B*53:01	0.9665512084960938	0.014301744889347328	binder
EPVEQFSKL	HLA-B*53:01	0.782452255487442	0.19044851226059442	binder
EPVNLFQHL	HLA-B*53:01	0.8458811640739441	0.14206537202109462	binder
EPVNSSKW	HLA-B*53:01	0.937634003162384	0.05810859190784297	binder
EPVPASIPNYY	HLA-B*53:01	0.544336524605751	0.2647022881880665	ambiguous
EPYGQLNPKW	HLA-B*53:01	0.9907955646514892	0.0052698768144063156	binder
FADGHLILW	HLA-B*53:01	0.9873311877250671	0.01914669224310729	binder
FAFGSKDKNFQW	HLA-B*53:01	0.9920183062553406	0.004966221143948622	binder
FANPEDCVAF	HLA-B*53:01	0.8827849984169006	0.11870048516742168	binder
FAQTVSPAEKW	HLA-B*53:01	0.9592438578605652	0.04307246545725767	binder
FASHLGDQTW	HLA-B*53:01	0.9919368267059326	0.005605743228443228	binder
FASTQPTHSW	HLA-B*53:01	0.9948577284812927	0.002595826615864807	binder
FAVPDKVLW	HLA-B*53:01	0.9921235561370849	0.008202337955170077	binder
FAYDGKDYI	HLA-B*53:01	0.9343956232070922	0.051116009852142555	binder
FAYKDPEKNW	HLA-B*53:01	0.9926301836967468	0.005327253869724707	binder
FAYKDQNENRW	HLA-B*53:01	0.9920404195785523	0.006831591257034007	binder
FHAPVPGANMVTG	HLA-B*53:01	0.002743000350892544	0.0038016886162599304	not-binder
FKQYANDNGVD	HLA-B*53:01	0.009308032318949699	0.009235185201170322	not-binder
FLWKEPATM	HLA-B*53:01	0.18881324604153632	0.32096182499885917	not-binder
FPAAIEHTIQW	HLA-B*53:01	0.9987625122070313	0.0007936610762373992	binder
FPAAPAPKM	HLA-B*53:01	0.9897036075592041	0.005340019499928127	binder
FPAAPIPTL	HLA-B*53:01	0.9908008575439453	0.006271854486975433	binder
FPAEKESEW	HLA-B*53:01	0.996701443195343	0.0023095260038423298	binder
FPAEKGQLF	HLA-B*53:01	0.9946205496788025	0.0027016556606007025	binder
FPAELENRI	HLA-B*53:01	0.9908151030540466	0.005572465711419416	binder
FPAGIYDTKY	HLA-B*53:01	0.9861575841903687	0.018566804744273187	binder
FPAGKVPAF	HLA-B*53:01	0.9850599288940429	0.015102495379695808	binder
FPAGTNSRW	HLA-B*53:01	0.9930293560028076	0.0077623484847484285	binder
FPAKELHTI	HLA-B*53:01	0.9948027014732361	0.00273315972708127	binder
FPAKPGSLTL	HLA-B*53:01	0.9916407346725464	0.004747645226728801	binder
FPAKVTAHW	HLA-B*53:01	0.9981543064117432	0.0010527119276041118	binder
FPAKVVSRL	HLA-B*53:01	0.9669283747673034	0.0275378264014577	binder
FPANNIVKF	HLA-B*53:01	0.9956166982650757	0.0043874816102631164	binder
FPANVMDVI	HLA-B*53:01	0.9849895238876343	0.012148234884408452	binder
FPAPAKAVVY	HLA-B*53:01	0.9853076577186585	0.00789609340887863	binder
FPAPEERIKW	HLA-B*53:01	0.9947125315666199	0.006562618332793321	binder
FPAPGKTVTL	HLA-B*53:01	0.9939761161804199	0.0034927972193341474	binder
FPASIPITKF	HLA-B*53:01	0.9942750334739685	0.005785134221111495	binder
FPASPPKGYFL	HLA-B*53:01	0.9435881853103638	0.06825986302243046	binder
FPATPFGAQW	HLA-B*53:01	0.9978809952735901	0.0008711776032867531	binder
FPATPLLDY	HLA-B*53:01	0.9876433491706849	0.006274326582887567	binder
FPAVDDNLLKF	HLA-B*53:01	0.9928309798240662	0.0046358050726589385	binder
FPAVDPEKI	HLA-B*53:01	0.9653542876243592	0.01675926743683131	binder
FPAVGEPNI	HLA-B*53:01	0.9707005977630615	0.006800122564889193	binder
FPDEDSYQKF	HLA-B*53:01	0.9946650743484498	0.0049558633962016475	binder
FPDFPTPGVVF	HLA-B*53:01	0.9885464668273926	0.011059630327712155	binder
FPDFSEQRW	HLA-B*53:01	0.998470938205719	0.0009134873197300512	binder
FPDKPITQY	HLA-B*53:01	0.9893921971321106	0.009297271525497383	binder
FPDPAGKLNQF	HLA-B*53:01	0.9933072209358216	0.008293898813253464	binder
FPDPEKPCKM	HLA-B*53:01	0.9804627299308777	0.009531837878599434	binder
FPDPEPVRNL	HLA-B*53:01	0.981629467010498	0.013428395793876653	binder
FPDPNVKYVF	HLA-B*53:01	0.996227753162384	0.003469414261389515	binder
FPDPNVKYV	HLA-B*53:01	0.968867814540863	0.031177958926279503	binder
FPDPQRQRKL	HLA-B*53:01	0.8013385534286499	0.1822416065159628	binder
FPDRALSSW	HLA-B*53:01	0.998788034915924	0.0006465156978452371	binder
FPDSGHFNV	HLA-B*53:01	0.9414111375808716	0.05804569904996705	binder
FPDTGSDHSY	HLA-B*53:01	0.9834464192390442	0.018153353085489408	binder
FPDVEKAEW	HLA-B*53:01	0.99664865732193	0.0025780980275687394	binder
FPDVPDKENF	HLA-B*53:01	0.9866239905357361	0.01144942633151906	binder
FPEALARLL	HLA-B*53:01	0.9723845958709717	0.03243285641979334	binder
FPEALARLLL	HLA-B*53:01	0.9745432615280152	0.016265057728806674	binder
FPEDLENDIRTF	HLA-B*53:01	0.9927249431610108	0.0067318184526241245	binder
FPEDVVRVIF	HLA-B*53:01	0.9931750655174255	0.004658599051684505	binder
FPEEDDPTNW	HLA-B*53:01	0.9932699203491211	0.007375684663782151	binder
FPEEDKKTY	HLA-B*53:01	0.9185049653053283	0.13419434951610978	binder
FPEEIQQQI	HLA-B*53:01	0.9702211618423462	0.03457915386264158	binder
FPEELTQTF	HLA-B*53:01	0.9961477637290954	0.0040003743841401295	binder
FPEEVIATIF	HLA-B*53:01	0.9914664149284362	0.007854394673881535	binder
FPEGSVELY	HLA-B*53:01	0.9828045606613159	0.014759231691950682	binder
FPEHIFPAL	HLA-B*53:01	0.9854381442070007	0.017961504023588887	binder
FPEHMANVEL	HLA-B*53:01	0.9535314679145813	0.06062007925383917	binder
FPEHRAAEI	HLA-B*53:01	0.9252498626708985	0.07918394867300703	binder
FPEHYAPSVF	HLA-B*53:01	0.9821967840194702	0.01974221016517125	binder
FPEPEHSSF	HLA-B*53:01	0.9954915523529053	0.002784520640981864	binder
FPEPNPRVI	HLA-B*53:01	0.9299239039421081	0.056385726940118085	binder
FPEPSRPPLF	HLA-B*53:01	0.9817774295806885	0.029920901502592905	binder
FPEPSRPPLFTF	HLA-B*53:01	0.9548283100128174	0.0830059010921232	binder
FPEQANNNEW	HLA-B*53:01	0.9940044999122619	0.004872964608236767	binder
FPESASDAIKF	HLA-B*53:01	0.9740173101425171	0.03140291487393443	binder
FPESDNLFKW	HLA-B*53:01	0.9958358526229858	0.004568422355405884	binder
FPEYTHQLF	HLA-B*53:01	0.9895547151565551	0.01064084600785482	binder
FPFAVANQL	HLA-B*53:01	0.9905864238739014	0.0059301190447009445	binder
FPFDVAVKF	HLA-B*53:01	0.9975844264030457	0.0015926638393072231	binder
FPFEKGSVQY	HLA-B*53:01	0.9925895214080811	0.005067129252352833	binder
FPFFDIAHY	HLA-B*53:01	0.9936208724975586	0.0031515726964538218	binder
FPFGYVSNI	HLA-B*53:01	0.9908651471138	0.0056733066961364344	binder
FPFHEVIQEF	HLA-B*53:01	0.9961915493011475	0.0029504934926359912	binder
FPFKEPEKRTI	HLA-B*53:01	0.8869221925735473	0.1291009954292087	binder
FPFKHPDEW	HLA-B*53:01	0.9979323744773865	0.0012499740036562576	binder
FPFLSGDNQHY	HLA-B*53:01	0.9681909322738648	0.04102657878163412	binder
FPFNPLDFESF	HLA-B*53:01	0.9968390703201294	0.001547366980847654	binder
FPFPETPTKV	HLA-B*53:01	0.972414743900299	0.013814618593338664	binder
FPFPKPDLI	HLA-B*53:01	0.989565122127533	0.008664447520055282	binder
FPFSQDINSHL	HLA-B*53:01	0.9546324014663696	0.040139988347550934	binder
FPFSRPELL	HLA-B*53:01	0.9848372459411621	0.009630559622995655	binder
FPFYGKPMRI	HLA-B*53:01	0.9176810026168823	0.08238119099451092	binder
FPGDQDLRF	HLA-B*53:01	0.978962516784668	0.02244504929331591	binder
FPGKAFSW	HLA-B*53:01	0.9923285603523254	0.008206827628637775	binder
FPGPIFHL	HLA-B*53:01	0.9895635366439819	0.005321989991878674	binder
FPGPSKPF	HLA-B*53:01	0.8747558236122132	0.10845930840746187	binder
FPHDNVEDL	HLA-B*53:01	0.9724868655204773	0.01734172663527405	binder
FPHDNVEDLI	HLA-B*53:01	0.9738359570503234	0.011729947668245463	binder
FPHGDLTEF	HLA-B*53:01	0.996224558353424	0.002508258526157325	binder
FPHHGTFEVI	HLA-B*53:01	0.9873933315277099	0.0059543517849578	binder
FPHHVIPDSF	HLA-B*53:01	0.9945247411727905	0.0016940433932747315	binder
FPHHVSPGF	HLA-B*53:01	0.9935550212860107	0.0032498640800907794	binder
FPHLLQPVLW	HLA-B*53:01	0.9981453657150269	0.001638973658689847	binder
FPHLPGSAPSW	HLA-B*53:01	0.9974478721618653	0.0014994987176787187	binder
FPHLTVVLL	HLA-B*53:01	0.9900680661201477	0.007036596204092466	binder
FPHNFQETTY	HLA-B*53:01	0.9961914896965027	0.0014147087902682779	binder
FPHPHIHEY	HLA-B*53:01	0.9978896975517273	0.000444384673035665	binder
FPHPVNQVTF	HLA-B*53:01	0.9985600471496582	0.000916207860937794	binder
FPHRQPLRY	HLA-B*53:01	0.9614748001098633	0.027296228710794318	binder
FPHSAHQKY	HLA-B*53:01	0.9639087200164795	0.05010202577310851	binder
FPHTTPSM	HLA-B*53:01	0.9776451706886291	0.012332514565841004	binder
FPHYGFPTY	HLA-B*53:01	0.9935637354850769	0.0030812653269577115	binder
FPIDHFTHI	HLA-B*53:01	0.9951963305473328	0.0025174433769002908	binder
FPIDSHTW	HLA-B*53:01	0.9976577401161194	0.0017266061167410915	binder
FPIEVRHYL	HLA-B*53:01	0.9967503547668457	0.0019913778883351298	binder
FPIEYHDIW	HLA-B*53:01	0.9974133491516113	0.0023092452967353	binder
FPIGEKQDIW	HLA-B*53:01	0.9963765621185303	0.0018070779762840337	binder
FPIGSSGF	HLA-B*53:01	0.9758185148239136	0.0123292368552071	binder
FPIHVQTSL	HLA-B*53:01	0.9921210050582886	0.0029816942537967163	binder
FPIIIHDEPTY	HLA-B*53:01	0.9471191048622132	0.08627002942544802	binder
FPIPDLQKY	HLA-B*53:01	0.9896291255950928	0.007566557241149699	binder
FPIPGEPGF	HLA-B*53:01	0.9898837089538575	0.005680409446605519	binder
FPIPLINRL	HLA-B*53:01	0.9917607188224793	0.004913283269455892	binder
FPISEETIKL	HLA-B*53:01	0.993141233921051	0.00377648726034273	binder
FPITASQKI	HLA-B*53:01	0.9787640929222107	0.015961225268615646	binder
FPLATESNI	HLA-B*53:01	0.9689537048339844	0.015579012754623518	binder
FPLDKMTYL	HLA-B*53:01	0.9894810080528259	0.009195602126583984	binder
FPLEAITAF	HLA-B*53:01	0.99603773355484	0.0020209489489242624	binder
FPLIEVNKVYY	HLA-B*53:01	0.9258161664009095	0.04738037311402855	binder
FPLIYSEMKY	HLA-B*53:01	0.9855304837226868	0.003780548746407035	binder
FPLKVFGY	HLA-B*53:01	0.9920347213745118	0.0040941035852893656	binder
FPLLPQDVHLL	HLA-B*53:01	0.9848842740058898	0.01580284169388311	binder
FPLNQQDVPDKF	HLA-B*53:01	0.9715346455574035	0.020793606173570893	binder
FPLQLEPSAQTW	HLA-B*53:01	0.9962258338928223	0.0022737421575222405	binder
FPLQPGKVATF	HLA-B*53:01	0.9902048110961914	0.008643696686587755	binder
FPLQWFGVPA	HLA-B*53:01	0.7129076242446899	0.1392837969737255	binder
FPLREPGVNW	HLA-B*53:01	0.9981678128242493	0.0008120182432328904	binder
FPLSPDPRW	HLA-B*53:01	0.9950328946113587	0.004034677130755211	binder
FPLSSPISKF	HLA-B*53:01	0.9937150716781616	0.00292869366326094	binder
FPLSVQKF	HLA-B*53:01	0.9923758506774902	0.003820061314066909	binder
FPLTISERW	HLA-B*53:01	0.9981388688087464	0.001208281931729062	binder
FPMAKLLYL	HLA-B*53:01	0.9967427372932434	0.001431159607965349	binder
FPMEIRQYL	HLA-B*53:01	0.9976245641708374	0.0013541633810673628	binder
FPMELRQFL	HLA-B*53:01	0.9913856863975525	0.010777735488431866	binder
FPMTHGNTGF	HLA-B*53:01	0.9898224234580993	0.010132995079187261	binder
FPMTMDEKY	HLA-B*53:01	0.9876430749893188	0.010905601370082047	binder
FPNAIEHTL	HLA-B*53:01	0.9975657105445862	0.001265969820750726	binder
FPNAIEHTLQW	HLA-B*53:01	0.9988297104835511	0.0010112986584411448	binder
FPNIHPPQI	HLA-B*53:01	0.9886861205101013	0.004992247333561404	binder
FPNIVIKGSEL	HLA-B*53:01	0.940865981578827	0.03808370546690124	binder
FPNKPPLTF	HLA-B*53:01	0.995925772190094	0.0015442505031498714	binder
FPNKQGYVL	HLA-B*53:01	0.9861194968223572	0.004239641237679416	binder
FPNNYVTKI	HLA-B*53:01	0.9922577023506165	0.0052072140578657946	binder
FPNPGLLGSPYYY	HLA-B*53:01	0.9419605016708374	0.045563578269330794	binder
FPNRVVFQEF	HLA-B*53:01	0.9957507014274597	0.003023237743701036	binder
FPNSFNDKF	HLA-B*53:01	0.9958284497261047	0.003355561577452209	binder
FPNTGARIMLF	HLA-B*53:01	0.9958403468132019	0.0020379067566271046	binder
FPNVSSFEW	HLA-B*53:01	0.9978763818740845	0.0011386409583475732	binder
FPPEANYLF	HLA-B*53:01	0.9836681008338928	0.017376030409350467	binder
FPPESNYLF	HLA-B*53:01	0.9802207827568055	0.02320270807097651	binder
FPQCVFDHW	HLA-B*53:01	0.9942865133285522	0.004294033760641442	binder
FPQDQIRLW	HLA-B*53:01	0.9978463411331177	0.0014755906978054362	binder
FPQEGMHQM	HLA-B*53:01	0.9944913029670716	0.0016626033681365854	binder
FPQFEPQRY	HLA-B*53:01	0.9733420848846436	0.01697350073880727	binder
FPQFYPLGI	HLA-B*53:01	0.9801660299301147	0.0050732857864562945	binder
FPQLDSTSF	HLA-B*53:01	0.9846618413925171	0.01175748152994036	binder
FPQPEKESF	HLA-B*53:01	0.989167845249176	0.006953082280185655	binder
FPQPPGAARW	HLA-B*53:01	0.9931272268295288	0.005206875204017567	binder
FPQTALVSF	HLA-B*53:01	0.9911306738853455	0.009512230358313521	binder
FPQTFAGPII	HLA-B*53:01	0.9624150395393372	0.009448944888801948	binder
FPQTTEKISPNW	HLA-B*53:01	0.9898922920227051	0.006564017851010727	binder
FPRHIEPEL	HLA-B*53:01	0.9792061686515808	0.004331173600689348	binder
FPSADVRTW	HLA-B*53:01	0.9980839490890503	0.0017259490364145479	binder
FPSAKDPTW	HLA-B*53:01	0.9950809597969055	0.002412456059371155	binder
FPSEDILLV	HLA-B*53:01	0.9418604731559753	0.04148902502736895	binder
FPSEITDTV	HLA-B*53:01	0.9585162281990052	0.05417190581773555	binder
FPSEVVGKM	HLA-B*53:01	0.9939005851745606	0.0030298032842414665	binder
FPSEYVPTVF	HLA-B*53:01	0.9956859707832336	0.00226493726514411	binder
FPSEYVPTV	HLA-B*53:01	0.9859811544418335	0.009126343317321445	binder
FPSGSVHSF	HLA-B*53:01	0.9966919422149658	0.0018130548458547987	binder
FPSIYDVKY	HLA-B*53:01	0.9914825201034546	0.002245780904425715	binder
FPSLELGHW	HLA-B*53:01	0.9956199765205384	0.002220422534452644	binder
FPSLQRLVY	HLA-B*53:01	0.984568202495575	0.008179249853669603	binder
FPSPFDPLTL	HLA-B*53:01	0.9908414363861084	0.005676970368858001	binder
FPSPIRLEF	HLA-B*53:01	0.9966778039932251	0.0017149677603058452	binder
FPSSGRFW	HLA-B*53:01	0.9813116431236267	0.010008972904264318	binder
FPSSVAALRF	HLA-B*53:01	0.9935759782791138	0.0017122131670016952	binder
FPSTAEHTL	HLA-B*53:01	0.9928019762039184	0.00335518050340666	binder
FPSTAEHTLQW	HLA-B*53:01	0.9981985926628113	0.001519729195575177	binder
FPSTTTPQI	HLA-B*53:01	0.9832429885864258	0.005234627146073655	binder
FPSTVSTVY	HLA-B*53:01	0.9907480001449585	0.0035455672969077674	binder
FPTEAERQQW	HLA-B*53:01	0.9986557722091675	0.0010082050776929407	binder
FPTESTWRW	HLA-B*53:01	0.9982444167137146	0.0008707445619002357	binder
FPTGNIHMF	HLA-B*53:01	0.9958327174186706	0.0027152383664408837	binder
FPTGYIFDRF	HLA-B*53:01	0.9950912356376648	0.0038815185687078816	binder
FPTISLEF	HLA-B*53:01	0.9944278478622437	0.0034392844640717857	binder
FPVAGQKLIY	HLA-B*53:01	0.9693955302238464	0.017400012442215656	binder
FPVEIKSFY	HLA-B*53:01	0.990516459941864	0.006439686210099865	binder
FPVEKQLDL	HLA-B*53:01	0.9741695523262024	0.014024421828191937	binder
FPVEVNTVL	HLA-B*53:01	0.9939402937889099	0.0024732947267671855	binder
FPVGDVNNF	HLA-B*53:01	0.9945210695266724	0.0028480271920152856	binder
FPVGPGTGF	HLA-B*53:01	0.9892218947410584	0.004431547171044856	binder
FPVGRVHRL	HLA-B*53:01	0.845195472240448	0.1093231685981648	binder
FPVKPHNKSF	HLA-B*53:01	0.9539283514022827	0.05305758310653977	binder
FPVNSDVGVLKW	HLA-B*53:01	0.9979323267936706	0.0015013916389699522	binder
FPVPGSGLVL	HLA-B*53:01	0.971418845653534	0.01922792922143613	binder
FPVPKDDSHRVITF	HLA-B*53:01	0.9429811716079712	0.05541123168216185	binder
FPVPKGESW	HLA-B*53:01	0.9959961295127868	0.0029271422746609942	binder
FPVRDGKIKL	HLA-B*53:01	0.7610532164573669	0.24945554773471199	binder
FPVSEQRLW	HLA-B*53:01	0.9974629402160644	0.0016790992855075576	binder
FPVSYNDKF	HLA-B*53:01	0.9926435470581054	0.004194753816366502	binder
FPWEKPTTL	HLA-B*53:01	0.9938769340515137	0.005294705913388263	binder
FPWGDGNHTLF	HLA-B*53:01	0.9972865104675293	0.0016079642709452351	binder
FPWGDGNHTL	HLA-B*53:01	0.9954853534698487	0.002200474914003579	binder
FPWSEIRNI	HLA-B*53:01	0.9839135646820069	0.015352426368684337	binder
FPYADGPHQF	HLA-B*53:01	0.9971407294273377	0.00209004445100451	binder
FPYAFKEVI	HLA-B*53:01	0.9918385744094849	0.004921308184437002	binder
FPYAQRQFL	HLA-B*53:01	0.9895382404327393	0.0037905397650002297	binder
FPYARDDLSLY	HLA-B*53:01	0.9815325856208801	0.02602089131946977	binder
FPYDYSASEYRW	HLA-B*53:01	0.9974660396575927	0.001171232993607551	binder
FPYEESKEKF	HLA-B*53:01	0.9917626500129699	0.0065019198918891685	binder
FPYGDASKF	HLA-B*53:01	0.9925873875617981	0.008137937446434934	binder
FPYGTTVTY	HLA-B*53:01	0.9944839000701904	0.004111105747086456	binder
FPYKGYIW	HLA-B*53:01	0.9942440032958985	0.002932621797124988	binder
FPYMEGDRGSRY	HLA-B*53:01	0.962091326713562	0.03650792416316795	binder
FPYPDPSQW	HLA-B*53:01	0.9989256739616394	0.00046254117209481254	binder
FPYPFQVVY	HLA-B*53:01	0.9960513353347779	0.0038401491864921747	binder
FPYPYAERL	HLA-B*53:01	0.9929244995117188	0.004125865747574667	binder
FPYYPSPGVLF	HLA-B*53:01	0.993632709980011	0.004395874358013628	binder
FSLPAQPLW	HLA-B*53:01	0.9590324521064758	0.03597923494892788	binder
FVGPVVGGW	HLA-B*53:01	0.9566266536712646	0.014176316214130081	binder
FVILRDEKW	HLA-B*53:01	0.8047443509101868	0.14107411220336674	binder
FVIPLDPRW	HLA-B*53:01	0.9284242868423462	0.08549494314763008	binder
GADPGNKKW	HLA-B*53:01	0.4294042646884918	0.3295191833193235	ambiguous
GAVRENYTW	HLA-B*53:01	0.9077173948287964	0.07291639835509468	binder
GDTLLIENI	HLA-B*53:01	0.008297121516079642	0.014509597005741578	not-binder
GGLPERSVSL	HLA-B*53:01	0.014683245960623027	0.013716564943053188	not-binder
GPAAIREGW	HLA-B*53:01	0.8556001663208008	0.1410679101127783	binder
GPEPGSPYPNTW	HLA-B*53:01	0.8835230350494385	0.08916244979983368	binder
GPFETVHRW	HLA-B*53:01	0.990945017337799	0.006219759461230425	binder
GPGGPGGGGQR	HLA-B*53:01	0.14802145573776215	0.26450457792697146	not-binder
GPNDALLRW	HLA-B*53:01	0.9723905920982361	0.01677066541632323	binder
GPQQDPRLYW	HLA-B*53:01	0.7624263107776642	0.23982795696607534	binder
GPSIHPGFLPW	HLA-B*53:01	0.6575408041477203	0.2316804734854204	binder
GPVEVISHW	HLA-B*53:01	0.9893279314041138	0.006663024136950298	binder
GTEYTGPKLY	HLA-B*53:01	0.002498248987831175	0.0018466217485657954	not-binder
GVAGPKGPAGE	HLA-B*53:01	0.024182187581027394	0.04097743355524183	not-binder
GVWTYDDATKTF	HLA-B*53:01	0.09001105525530875	0.057714712549114276	not-binder
HAAAPTSTL	HLA-B*53:01	0.6855804860591889	0.1708460247656852	binder
HAADLSLWW	HLA-B*53:01	0.9924131989479065	0.005445385110672847	binder
HAADPIITRW	HLA-B*53:01	0.9934286832809448	0.009288822262313937	binder
HAADVFEAY	HLA-B*53:01	0.6613779604434967	0.23961144524837863	binder
HAAEDSSLLIY	HLA-B*53:01	0.6104933381080627	0.3244789419477907	ambiguous
HAAGFAYTY	HLA-B*53:01	0.7620598569512367	0.3469781204880067	binder
HAAHIISEL	HLA-B*53:01	0.6736131608486176	0.27824561504496714	binder
HAANIVTAI	HLA-B*53:01	0.643742024898529	0.15899817096839175	binder
HAAPILYAVW	HLA-B*53:01	0.9979569792747498	0.0019859759989286165	binder
HAAPQPQKL	HLA-B*53:01	0.52283975481987	0.30545445553563616	ambiguous
HAARIINDLL	HLA-B*53:01	0.2505473058670759	0.3048519272295211	not-binder
HAASDTVGW	HLA-B*53:01	0.9869278788566589	0.008111318442002045	binder
HAASESLKF	HLA-B*53:01	0.873184883594513	0.08284581027203762	binder
HAATIRLIF	HLA-B*53:01	0.8855379700660706	0.08215247645085651	binder
HAATTSLSW	HLA-B*53:01	0.9928961634635926	0.00395903531151685	binder
HAAVPTPGY	HLA-B*53:01	0.44457732513546944	0.38234322187468667	ambiguous
HAAYNLLFF	HLA-B*53:01	0.8782871723175049	0.1460296756876991	binder
HACGVIATI	HLA-B*53:01	0.6935441493988037	0.18735858375775932	binder
HADDSFLVL	HLA-B*53:01	0.18930909037590027	0.10315504804472657	not-binder
HADDTQPARL	HLA-B*53:01	0.18555299788713456	0.13615145041577098	not-binder
HADGSLNQW	HLA-B*53:01	0.9896731972694397	0.005833159502335503	binder
HADGTIVRY	HLA-B*53:01	0.6448459267616272	0.2165759425928297	binder
HADHSSLTL	HLA-B*53:01	0.21463668942451478	0.2126823818110206	not-binder
HADINLLYW	HLA-B*53:01	0.976981270313263	0.014112370865329448	binder
HADPTELAL	HLA-B*53:01	0.40064871646463873	0.26070055315570484	ambiguous
HADTTKWEW	HLA-B*53:01	0.9848918318748474	0.014254829166338695	binder
HADVATVMW	HLA-B*53:01	0.9838083267211915	0.01919220538110768	binder
HAEDSVMDHHF	HLA-B*53:01	0.567387567460537	0.31923184765442897	ambiguous
HAENNEFITW	HLA-B*53:01	0.98783940076828	0.0063070134251353846	binder
HAETATASSTW	HLA-B*53:01	0.9728139877319336	0.017919912355753083	binder
HAFEIIHLL	HLA-B*53:01	0.899936318397522	0.09829880467271662	binder
HAFKQNHESVQW	HLA-B*53:01	0.763589957356453	0.3251761276007048	binder
HAFVELHEF	HLA-B*53:01	0.9730524063110352	0.01566740797273566	binder
HAGFFVEDNF	HLA-B*53:01	0.6467952132225037	0.2549130487690085	binder
HAGNINFKW	HLA-B*53:01	0.981757390499115	0.01398453976747256	binder
HAGPIVSVW	HLA-B*53:01	0.9953832626342773	0.0035671958528531948	binder
HAGPTAHEL	HLA-B*53:01	0.5544731557369232	0.28924414730965936	ambiguous
HAGPVINTL	HLA-B*53:01	0.7806468367576599	0.16164693579010966	binder
HAGSLVSVMW	HLA-B*53:01	0.9878675103187561	0.00412205172244908	binder
HAGVVPDLLW	HLA-B*53:01	0.9797158360481262	0.016359013432343264	binder
HAHISEQAVW	HLA-B*53:01	0.9860339879989624	0.011367890901020217	binder
HAHVDKVTY	HLA-B*53:01	0.6052654087543488	0.1514170427606811	binder
HAIDGTNNW	HLA-B*53:01	0.9934890031814575	0.0074605704289326495	binder
HAIEDKETI	HLA-B*53:01	0.7559319704771041	0.29574313005477554	binder
HAIEESVVLI	HLA-B*53:01	0.7262069374322891	0.3116403087863264	binder
HAIIDEQPLIF	HLA-B*53:01	0.6768135309219361	0.24737265016235976	binder
HAIPLRSSW	HLA-B*53:01	0.9901922702789306	0.010616122155243511	binder
HALESSFVGW	HLA-B*53:01	0.9966232419013977	0.002251904331175486	binder
HALPPSLIPLVW	HLA-B*53:01	0.9598640203475952	0.040712625030795264	binder
HALVAGIDRY	HLA-B*53:01	0.3402127668261528	0.3162866190322133	not-binder
HALVGSPIIW	HLA-B*53:01	0.9599438786506653	0.04145598590860756	binder
HAMEEVKKF	HLA-B*53:01	0.8874592900276184	0.1385817262938533	binder
HAMGGVPAW	HLA-B*53:01	0.9965326309204101	0.001966920736939571	binder
HANDQTVIF	HLA-B*53:01	0.8331451892852784	0.18579677959362215	binder
HANNTVSNF	HLA-B*53:01	0.9076654791831971	0.022170780401983014	binder
HANSVDTSF	HLA-B*53:01	0.8459991931915283	0.1532729012732904	binder
HAQDYVLTY	HLA-B*53:01	0.8301420688629151	0.15125320094376674	binder
HAQLSEVLW	HLA-B*53:01	0.9889574408531189	0.008880744721401348	binder
HAQPLEDNLFEW	HLA-B*53:01	0.9547807693481445	0.04159575449873249	binder
HARPEEPSW	HLA-B*53:01	0.9864885687828064	0.010742316065560436	binder
HASDVLETSGW	HLA-B*53:01	0.9835251569747925	0.026386099783955837	binder
HASHGFMW	HLA-B*53:01	0.9819534063339234	0.007571880268553011	binder
HASMLNIWW	HLA-B*53:01	0.9646815061569214	0.013833162231445248	binder
HASRTMPLL	HLA-B*53:01	0.2513994421809912	0.21641336847146697	not-binder
HASSEQLYF	HLA-B*53:01	0.9285841584205627	0.10128872017136262	binder
HASTSWYW	HLA-B*53:01	0.9858494639396668	0.009459307891568862	binder
HATGHHYTW	HLA-B*53:01	0.9834143638610839	0.018828880503352345	binder
HATKAIYRW	HLA-B*53:01	0.9736753702163696	0.025510209746943815	binder
HATTALLHY	HLA-B*53:01	0.7044194400310516	0.2545298144302669	binder
HAVEGAEQW	HLA-B*53:01	0.9954315304756165	0.0032549408210950643	binder
HAVGDIPGVRF	HLA-B*53:01	0.695122766494751	0.2716588528432856	binder
HAVGNVELYL	HLA-B*53:01	0.5137086540460587	0.2972914009882941	ambiguous
HAVGPEAHTI	HLA-B*53:01	0.8125031411647796	0.20553427291678927	binder
HAVHVALVL	HLA-B*53:01	0.45844699144363404	0.2630787259288438	ambiguous
HAVKNDFQIW	HLA-B*53:01	0.9839505434036255	0.015403871140286091	binder
HAVPIYEGF	HLA-B*53:01	0.9436760187149048	0.03629524467019816	binder
HAVQTVETM	HLA-B*53:01	0.8371295690536499	0.10042253911977128	binder
HAVSPIAKY	HLA-B*53:01	0.7433784961700439	0.1694483580526938	binder
HAYDGKDYI	HLA-B*53:01	0.8804888129234314	0.07340973731692897	binder
HAYEGVPNGGW	HLA-B*53:01	0.9792116403579711	0.025415330144596675	binder
HAYIHSVQF	HLA-B*53:01	0.9194032073020935	0.05493339404313632	binder
HAYLHDQFW	HLA-B*53:01	0.9844582915306092	0.014021959300442319	binder
HAYPDFAPQKF	HLA-B*53:01	0.8574270844459534	0.13248836102399564	binder
HGDSSVAVW	HLA-B*53:01	0.8608957529067993	0.12628556511466238	binder
HIDPNVDYQF	HLA-B*53:01	0.5737805381417275	0.35284242518339365	ambiguous
HIWPDDITKW	HLA-B*53:01	0.9483185887336731	0.06859155151168367	binder
HLAWVQEEW	HLA-B*53:01	0.8947109937667846	0.13708644677124118	binder
HLPETKFSEL	HLA-B*53:01	0.007790366653352976	0.0035821240847732816	not-binder
HLSDVVLRF	HLA-B*53:01	0.6575247913599014	0.29049660938519517	binder
HPADPGSRPHLI	HLA-B*53:01	0.6515333669260144	0.330435255244755	ambiguous
HPAGHLVLKW	HLA-B*53:01	0.9955948114395141	0.00350725104181075	binder
HPALLSDGKW	HLA-B*53:01	0.992284893989563	0.004132324106219479	binder
HPAPDQQGL	HLA-B*53:01	0.7998737990856171	0.17022588576259257	binder
HPAPFSKVITF	HLA-B*53:01	0.9960424184799195	0.0025786393506426796	binder
HPASPRGSSF	HLA-B*53:01	0.8690210580825806	0.18643302990992378	binder
HPASSDPRF	HLA-B*53:01	0.9644160866737366	0.04305089105751299	binder
HPATVFILF	HLA-B*53:01	0.9957955360412598	0.0017705847343028036	binder
HPDEPLYSF	HLA-B*53:01	0.9965977787971496	0.0023277271499287447	binder
HPDESGSKF	HLA-B*53:01	0.9832794427871704	0.013940128023298425	binder
HPDGKILII	HLA-B*53:01	0.9505406498908997	0.017432122059825614	binder
HPDHVSSTVYLW	HLA-B*53:01	0.9953514575958252	0.0025627479037507424	binder
HPDKDVRLL	HLA-B*53:01	0.9729521989822387	0.009011541392449612	binder
HPDPDAELQRM	HLA-B*53:01	0.9663815021514892	0.014898656391498588	binder
HPDPDSSVKI	HLA-B*53:01	0.9586829900741577	0.021266258945373873	binder
HPDPFANKSL	HLA-B*53:01	0.9352809667587281	0.054254791122720254	binder
HPDPNNENI	HLA-B*53:01	0.8442228674888611	0.11731810768590567	binder
HPDPNWKNF	HLA-B*53:01	0.9875094413757324	0.009161928811053937	binder
HPDPTRLLLF	HLA-B*53:01	0.9943140029907227	0.0030286312723576446	binder
HPDQAQAIL	HLA-B*53:01	0.9493906617164611	0.03384283949485899	binder
HPDQTGTNQHF	HLA-B*53:01	0.981231439113617	0.014008485521406357	binder
HPDRSQPAF	HLA-B*53:01	0.9809988260269165	0.008469345067242043	binder
HPDSHQLFI	HLA-B*53:01	0.9848114371299743	0.014195960394291912	binder
HPDTIYSVDW	HLA-B*53:01	0.9956092238426208	0.003246862761506276	binder
HPDTWNPAW	HLA-B*53:01	0.9962031245231628	0.0017845195188095687	binder
HPDVTEPMRF	HLA-B*53:01	0.9925791621208191	0.006551294858729753	binder
HPEASIQAVF	HLA-B*53:01	0.9855436682701111	0.013282609497380452	binder
HPEDLQAANRLI	HLA-B*53:01	0.7994336187839508	0.19546851087754352	binder
HPEEHIRIW	HLA-B*53:01	0.9967654943466187	0.0023640962397263672	binder
HPEHAFYEF	HLA-B*53:01	0.9862062811851502	0.01841463737577589	binder
HPENPKAVETF	HLA-B*53:01	0.9833743214607239	0.015913434212150815	binder
HPENYDLATLKW	HLA-B*53:01	0.9901754140853882	0.012511185463122135	binder
HPEPLAGRHF	HLA-B*53:01	0.9843828797340393	0.014533145605257288	binder
HPEQDAGKVF	HLA-B*53:01	0.9505698084831238	0.03646565998605992	binder
HPERGIRQW	HLA-B*53:01	0.9892075300216675	0.007421875532217134	binder
HPESPNTGSHW	HLA-B*53:01	0.9916158199310303	0.01116221195244729	binder
HPESPSTGHYW	HLA-B*53:01	0.9972640752792359	0.0018898763275431185	binder
HPETRSAFL	HLA-B*53:01	0.8216208696365357	0.1251336036258047	binder
HPETWQPSW	HLA-B*53:01	0.9948816537857056	0.00252840616078939	binder
HPEVTPLRF	HLA-B*53:01	0.9823855042457581	0.01791697544836652	binder
HPFAPPICF	HLA-B*53:01	0.9692495703697205	0.0467410548688865	binder
HPFEAQTLI	HLA-B*53:01	0.9907489657402039	0.0038107926044454086	binder
HPFEDGAKL	HLA-B*53:01	0.9800466895103455	0.011849855726574397	binder
HPFEDGAKLRI	HLA-B*53:01	0.8865654826164245	0.08225010843265058	binder
HPFFKNDQW	HLA-B*53:01	0.9961021065711975	0.0020180793914676243	binder
HPFFKTINW	HLA-B*53:01	0.9944523453712464	0.003591040294040887	binder
HPFFSKIDW	HLA-B*53:01	0.991370153427124	0.005292317848895736	binder
HPFLSGAETF	HLA-B*53:01	0.9965352654457093	0.002676159078126171	binder
HPFLTALKY	HLA-B*53:01	0.987881338596344	0.011635198905153634	binder
HPFLYDRETY	HLA-B*53:01	0.9875948190689087	0.009495159361166109	binder
HPFPFHPSL	HLA-B*53:01	0.9855337142944336	0.011492624726318108	binder
HPFPGPGLAI	HLA-B*53:01	0.960680365562439	0.024923783780163213	binder
HPFTNKPTTF	HLA-B*53:01	0.9924015641212464	0.005890071400033232	binder
HPGDQAYEF	HLA-B*53:01	0.968524444103241	0.014394916131478183	binder
HPGSSALHY	HLA-B*53:01	0.9166966199874877	0.06386052629839405	binder
HPGSTTLRI	HLA-B*53:01	0.8432502508163452	0.08915281505268359	binder
HPGTHTVLW	HLA-B*53:01	0.9946434378623963	0.00364384704769525	binder
HPGVFRGDKW	HLA-B*53:01	0.9575562000274658	0.012531536098770009	binder
HPHDLVILM	HLA-B*53:01	0.9926845073699951	0.004567213469043213	binder
HPHEVMQRM	HLA-B*53:01	0.9609244704246521	0.036081612682822	binder
HPHGSYSRL	HLA-B*53:01	0.7581776320934296	0.205067651200695	binder
HPHIFPYLL	HLA-B*53:01	0.9905342936515809	0.007767000044928013	binder
HPHKIIVMY	HLA-B*53:01	0.8182084172964096	0.2954503503494035	binder
HPHPEDIKF	HLA-B*53:01	0.9919317960739136	0.007952078873311728	binder
HPHPVVPKM	HLA-B*53:01	0.9816041827201843	0.009614776588842628	binder
HPHVYSPVI	HLA-B*53:01	0.934781265258789	0.0345889201424265	binder
HPIADGGTPDI	HLA-B*53:01	0.7926558971405029	0.07311450977709365	binder
HPIDDLQSAY	HLA-B*53:01	0.987792456150055	0.0049651324019972624	binder
HPIDGFLQSL	HLA-B*53:01	0.9834875702857971	0.013783301310422434	binder
HPIDRSVDF	HLA-B*53:01	0.9885254263877868	0.0065385752608290775	binder
HPIEGSTTVF	HLA-B*53:01	0.9957505345344544	0.0020436142806102794	binder
HPIEVSVGH	HLA-B*53:01	0.6622398853302002	0.3113097746566744	binder
HPIHQGITEL	HLA-B*53:01	0.9464669704437256	0.03351802625954571	binder
HPIIPEQSTF	HLA-B*53:01	0.9916863322257996	0.006603369863746742	binder
HPIKQVDVL	HLA-B*53:01	0.9608242392539978	0.04169676813994396	binder
HPILNDPIY	HLA-B*53:01	0.9582645654678345	0.026591548176628947	binder
HPIPGEYKFFW	HLA-B*53:01	0.9967646718025207	0.0022057657783758956	binder
HPIPGEYKF	HLA-B*53:01	0.9945611715316772	0.003279010125472059	binder
HPIQTQAQY	HLA-B*53:01	0.9837718844413758	0.0056209842456763455	binder
HPIRIADGY	HLA-B*53:01	0.9675894975662231	0.027505537088746368	binder
HPISDHEATL	HLA-B*53:01	0.991608488559723	0.0036982035621754184	binder
HPISDHEATLRCW	HLA-B*53:01	0.9814468026161194	0.017100238525833023	binder
HPISSEELL	HLA-B*53:01	0.9851733446121216	0.005974234029467911	binder
HPISSEELLSLKY	HLA-B*53:01	0.9012961983680725	0.12326667194252018	binder
HPITSIEYQW	HLA-B*53:01	0.9987217426300049	0.0008408186653995185	binder
HPKYPDGKTF	HLA-B*53:01	0.9327824950218201	0.044755172576096194	binder
HPLDLRVQF	HLA-B*53:01	0.9932676196098328	0.00481750264859709	binder
HPLDYELTY	HLA-B*53:01	0.9923715233802796	0.004466141175756813	binder
HPLEDRNTI	HLA-B*53:01	0.9599452972412109	0.02656149995611943	binder
HPLEGTHEL	HLA-B*53:01	0.9879297018051147	0.007421486585777602	binder
HPLGDIVAF	HLA-B*53:01	0.9826870322227478	0.012283605558305316	binder
HPLGIVQGF	HLA-B*53:01	0.971762478351593	0.030254458241692456	binder
HPLGMAIFL	HLA-B*53:01	0.964104688167572	0.01554865109438455	binder
HPLHNDPNL	HLA-B*53:01	0.9184763550758361	0.02873659727631786	binder
HPLPETAVRGY	HLA-B*53:01	0.865372633934021	0.1426339924971746	binder
HPLPEVAHV	HLA-B*53:01	0.8592015504837036	0.14856473197238793	binder
HPLPGTQLL	HLA-B*53:01	0.9389801025390625	0.0788102286992706	binder
HPLPRVKAETY	HLA-B*53:01	0.8278119683265686	0.22530663381726285	binder
HPLPTVHPQVTY	HLA-B*53:01	0.9226123929023743	0.07235906821428217	binder
HPMAYQLQL	HLA-B*53:01	0.9802600145339966	0.020178461617305406	binder
HPMPRVNEI	HLA-B*53:01	0.9714104175567627	0.023202359111999468	binder
HPMRAIFMI	HLA-B*53:01	0.9873302221298218	0.006894140613782491	binder
HPMYGAGHKF	HLA-B*53:01	0.9803653120994568	0.012719663961526071	binder
HPNAKVLLH	HLA-B*53:01	0.49904967546463014	0.2616432895077214	ambiguous
HPNALNLQL	HLA-B*53:01	0.9780317544937134	0.014645211494141875	binder
HPNDDDVHF	HLA-B*53:01	0.9921182632446289	0.005108412108559709	binder
HPNEGALVL	HLA-B*53:01	0.9814419627189637	0.014366814524726924	binder
HPNEMVRRW	HLA-B*53:01	0.9843591570854187	0.01260292919016412	binder
HPNGLQVMY	HLA-B*53:01	0.9532287836074829	0.05280979025791035	binder
HPNNVVSVKY	HLA-B*53:01	0.9596074819564819	0.04853795474674267	binder
HPNPDVLKI	HLA-B*53:01	0.9794862031936645	0.010607940585483528	binder
HPNPGSITHL	HLA-B*53:01	0.9869247794151306	0.0033695953842187644	binder
HPNPPSVLF	HLA-B*53:01	0.993786358833313	0.0049261788457644045	binder
HPNSAVLMV	HLA-B*53:01	0.9677569746971131	0.01646458907123571	binder
HPNSLMKKI	HLA-B*53:01	0.7618809878826142	0.17097746525353547	binder
HPNSNLLDL	HLA-B*53:01	0.8662037014961242	0.18218170650590806	binder
HPNYHKEPFL	HLA-B*53:01	0.7841755867004394	0.12122873986715338	binder
HPPNYIVLW	HLA-B*53:01	0.9838000297546386	0.009762039717987335	binder
HPQDGRSAW	HLA-B*53:01	0.9907151222229004	0.0065744085978092885	binder
HPQEVYNEY	HLA-B*53:01	0.9719289660453796	0.03435665685963209	binder
HPQIMSPLAKW	HLA-B*53:01	0.9707703232765198	0.01598647903241265	binder
HPQPGAVEL	HLA-B*53:01	0.9134662508964538	0.05625624251189942	binder
HPQPGSANSL	HLA-B*53:01	0.8578396916389466	0.05890256641147448	binder
HPQTIIAGW	HLA-B*53:01	0.9956430792808533	0.0024254209474954616	binder
HPQTLSHAD	HLA-B*53:01	0.15784416105598212	0.1797593872127655	not-binder
HPQYEVVEI	HLA-B*53:01	0.8575376987457275	0.09075222689040296	binder
HPSASYNQL	HLA-B*53:01	0.9725626230239868	0.0167612440630805	binder
HPSDESGYRW	HLA-B*53:01	0.9951441526412964	0.0013017625656943283	binder
HPSDIEVDL	HLA-B*53:01	0.9288427948951721	0.03269027188443328	binder
HPSESLEKM	HLA-B*53:01	0.9712127089500427	0.013803565373874846	binder
HPSFHNINF	HLA-B*53:01	0.9670367002487182	0.02697057349843157	binder
HPSGATPTL	HLA-B*53:01	0.9608352422714234	0.02927017132209939	binder
HPSGLSLHL	HLA-B*53:01	0.9694242715835572	0.013348471287639498	binder
HPSHVQPAY	HLA-B*53:01	0.8849172711372375	0.09275306017989446	binder
HPSINKQEW	HLA-B*53:01	0.9704190611839294	0.043145824356230655	binder
HPSKGYWW	HLA-B*53:01	0.9789285063743591	0.018304302104329213	binder
HPSLIPLFV	HLA-B*53:01	0.8418916702270508	0.16835986485543047	binder
HPSNVLHFF	HLA-B*53:01	0.9955725312232971	0.0034632000728672873	binder
HPSPVVLKV	HLA-B*53:01	0.8919338107109069	0.09112593911531407	binder
HPSQTVELF	HLA-B*53:01	0.9906953334808349	0.005341729391200687	binder
HPSSVPGPDF	HLA-B*53:01	0.871992290019989	0.10801277077421922	binder
HPTADVQTF	HLA-B*53:01	0.992374837398529	0.004647918061967803	binder
HPTAFVVSY	HLA-B*53:01	0.9865754842758179	0.010311963779504853	binder
HPTAHAPMM	HLA-B*53:01	0.9354493021965027	0.04745409150061473	binder
HPTDDTTTL	HLA-B*53:01	0.9821421146392822	0.012058692954142854	binder
HPTDPLTSF	HLA-B*53:01	0.9912234783172608	0.00510233942639795	binder
HPTDVDYRV	HLA-B*53:01	0.9316407084465027	0.05495969696503661	binder
HPTGKMFIL	HLA-B*53:01	0.9184660673141479	0.046798858313452416	binder
HPTIISESF	HLA-B*53:01	0.9906914353370666	0.005611364953358244	binder
HPTLGPKITY	HLA-B*53:01	0.9383278012275695	0.024612453730683603	binder
HPTLIQRTY	HLA-B*53:01	0.9468594193458557	0.0810640952175999	binder
HPTSHVSLL	HLA-B*53:01	0.9722703218460083	0.011120872394493511	binder
HPTSVISGY	HLA-B*53:01	0.958028507232666	0.03046200482855184	binder
HPTTISPRY	HLA-B*53:01	0.8941989541053772	0.1654202503550849	binder
HPTTLAVGI	HLA-B*53:01	0.9465693712234498	0.026246832903192168	binder
HPTVVISAY	HLA-B*53:01	0.9705618977546692	0.02365405175549001	binder
HPVADSSPAGAKW	HLA-B*53:01	0.985259222984314	0.012409364442211905	binder
HPVDFLDAF	HLA-B*53:01	0.9930570840835571	0.004621323851062136	binder
HPVDISAIPEQRW	HLA-B*53:01	0.9904560089111328	0.015769395479045684	binder
HPVDQANTL	HLA-B*53:01	0.9854719400405884	0.003851140933208702	binder
HPVEDGIFDSGNF	HLA-B*53:01	0.9384800553321838	0.0747622210121653	binder
HPVHPDIKL	HLA-B*53:01	0.9737502574920655	0.005459557504116866	binder
HPVKSGIHKW	HLA-B*53:01	0.9922463536262512	0.004624831009931354	binder
HPVLSKDRNF	HLA-B*53:01	0.8832097172737121	0.09407005355059105	binder
HPVNLTWPF	HLA-B*53:01	0.9882830500602722	0.00926983553564127	binder
HPVPVPADW	HLA-B*53:01	0.9957015037536621	0.0024699398084909456	binder
HPVSALMEI	HLA-B*53:01	0.9850793004035949	0.007251836517720573	binder
HPVSDHEATL	HLA-B*53:01	0.9881414413452149	0.006289925371491514	binder
HPVSEYKAHF	HLA-B*53:01	0.9646681666374206	0.01219421964570125	binder
HPVSLEQYL	HLA-B*53:01	0.9821801066398621	0.008993296796496505	binder
HPVSQESSW	HLA-B*53:01	0.9961616516113281	0.0031513575021843133	binder
HPVSREWTL	HLA-B*53:01	0.9390490531921387	0.06503945604177712	binder
HPVTGEPATW	HLA-B*53:01	0.9970078110694885	0.0022354958883191987	binder
HPVTGQFLY	HLA-B*53:01	0.988117229938507	0.0049550401406570806	binder
HPVTTDIKHSI	HLA-B*53:01	0.830086886882782	0.09853793409805708	binder
HPVVDRSIKI	HLA-B*53:01	0.6104044854640961	0.22281783070063846	ambiguous
HPVYILKGGY	HLA-B*53:01	0.7726855993270874	0.10294417342494228	binder
HPWTHTERF	HLA-B*53:01	0.9943089246749878	0.004353849853498486	binder
HPYEVAEVI	HLA-B*53:01	0.9774381637573242	0.015179273380716157	binder
HPYHFKPKKI	HLA-B*53:01	0.39972525238990786	0.2677946022474873	ambiguous
HPYIYRVTF	HLA-B*53:01	0.9281743049621582	0.12590523912098728	binder
HPYPFSGIFEI	HLA-B*53:01	0.9771368980407715	0.01715908065846068	binder
HPYPHNHYM	HLA-B*53:01	0.9833086252212524	0.021537485550642818	binder
HPYPTTKLMW	HLA-B*53:01	0.997511374950409	0.0017480404827042864	binder
HPYQFLLKY	HLA-B*53:01	0.9929734468460083	0.0026442643293840607	binder
HPYQMEGLNW	HLA-B*53:01	0.9976356387138366	0.0020014315309614013	binder
HPYQPDPKM	HLA-B*53:01	0.9786977052688599	0.008854245076470289	binder
HPYTEKPRLW	HLA-B*53:01	0.9971635580062866	0.0016307471089934032	binder
HRGFSGLDGAKGD	HLA-B*53:01	0.008576627065122012	0.010709020907128696	not-binder
HRGFSGLDGAK	HLA-B*53:01	0.004336954989412334	0.007671894982793927	not-binder
HSGPVIPVY	HLA-B*53:01	0.22687759026885032	0.18620726963103668	not-binder
HSYPGASGW	HLA-B*53:01	0.9718242287635803	0.01986047955404377	binder
HTAPVLDIAW	HLA-B*53:01	0.9604660868644714	0.04190225437689365	binder
HTNPVGTEW	HLA-B*53:01	0.9281717300415039	0.08845225724659773	binder
HVAPVTSVEW	HLA-B*53:01	0.9940710663795471	0.00330561463525771	binder
HVATEPVATW	HLA-B*53:01	0.9869234323501587	0.008412801161000988	binder
HVEEKAVHSW	HLA-B*53:01	0.927743422985077	0.07392913295921136	binder
HVFSDGVTNW	HLA-B*53:01	0.9834364891052246	0.00991088757409982	binder
HVGAFGELW	HLA-B*53:01	0.952791166305542	0.030948731187856585	binder
HVGPILVGW	HLA-B*53:01	0.9626743912696838	0.03328720061450182	binder
HVNPYIGLFF	HLA-B*53:01	0.7378465831279755	0.2104914836426286	binder
HVSGAVLTF	HLA-B*53:01	0.838849663734436	0.045583573246000694	binder
HVSLVQLTL	HLA-B*53:01	0.09324162751436234	0.014688809425287167	not-binder
HVSRIPDYLW	HLA-B*53:01	0.9517017960548401	0.019450156411998085	binder
HVSTVNPNY	HLA-B*53:01	0.09905573972500861	0.10873599512592148	not-binder
HVVIVVQDW	HLA-B*53:01	0.8179175972938537	0.13786714375866924	binder
IAANEENRKW	HLA-B*53:01	0.8964226722717286	0.13496612626834836	binder
IAAPDSRRW	HLA-B*53:01	0.947950792312622	0.033199469074894995	binder
IAAQTGTRW	HLA-B*53:01	0.9339718818664551	0.060626757057894436	binder
IADEDRGNW	HLA-B*53:01	0.8413869798183441	0.22919282327802046	binder
IAHLFNVEW	HLA-B*53:01	0.9834282755851745	0.019971886062083125	binder
IAMDLILKM	HLA-B*53:01	0.7658994317054748	0.1763262784685564	binder
IANVAHTF	HLA-B*53:01	0.7509172141551972	0.1799888128905756	binder
IAPETRRSI	HLA-B*53:01	0.19881276581436397	0.2948910822870771	not-binder
IAPTGHSL	HLA-B*53:01	0.07552512623369693	0.04543380646406317	not-binder
IAQSLEHSW	HLA-B*53:01	0.9696220278739929	0.03457550701478836	binder
IARREEEFDLF	HLA-B*53:01	0.34346251375973225	0.28638578212689947	not-binder
IAVPRNDEW	HLA-B*53:01	0.9035506963729858	0.05801706889992187	binder
IIISTPEKW	HLA-B*53:01	0.6951925456523895	0.3010380691799911	binder
IPAATTIAY	HLA-B*53:01	0.9601439118385315	0.03351916201274339	binder
IPAAVKLTY	HLA-B*53:01	0.9855958938598632	0.0031059221134612748	binder
IPAEDVPLL	HLA-B*53:01	0.9656267404556275	0.020224552116897894	binder
IPAEFSGVW	HLA-B*53:01	0.994349992275238	0.0032388894067618304	binder
IPAESYTFF	HLA-B*53:01	0.990549874305725	0.007836165677616698	binder
IPAESYTF	HLA-B*53:01	0.9849464297294617	0.018792697296619226	binder
IPAGTELTF	HLA-B*53:01	0.9875740766525268	0.007499127061342464	binder
IPANVVLKW	HLA-B*53:01	0.9977835416793823	0.0017478062455991185	binder
IPAPEEERTRQGW	HLA-B*53:01	0.9642133355140686	0.031165746254533656	binder
IPAQHITLF	HLA-B*53:01	0.9881264328956604	0.008190805426457257	binder
IPASKVSKW	HLA-B*53:01	0.9867231845855713	0.006857016351881156	binder
IPDASKLQF	HLA-B*53:01	0.9881670236587524	0.006221854480227183	binder
IPDEVIKKW	HLA-B*53:01	0.9987021684646606	0.0007023435766401215	binder
IPDIKKDRW	HLA-B*53:01	0.9899679541587829	0.002783007145670597	binder
IPDIQAHEW	HLA-B*53:01	0.9976046800613403	0.0017339726290194718	binder
IPDKQYTDW	HLA-B*53:01	0.9937864065170288	0.002718448200689584	binder
IPDLSEYKW	HLA-B*53:01	0.9921305656433106	0.00989613438617346	binder
IPDQVIRVF	HLA-B*53:01	0.9908613443374634	0.004605533034959147	binder
IPDTLQELF	HLA-B*53:01	0.97890545129776	0.012129839762853338	binder
IPDTMAHLI	HLA-B*53:01	0.968802297115326	0.023085141556411996	binder
IPEEELTDNW	HLA-B*53:01	0.9742820024490356	0.023078201020749197	binder
IPEEILGKVSI	HLA-B*53:01	0.6331525027751923	0.3098506205775515	ambiguous
IPEGYVPEHW	HLA-B*53:01	0.9968478441238403	0.0018363998913371107	binder
IPEKGLEPEHS	HLA-B*53:01	0.02280787010677159	0.023601034479809515	not-binder
IPEPEAAVLF	HLA-B*53:01	0.9754649877548218	0.020381571003727374	binder
IPESLKSITW	HLA-B*53:01	0.9954765439033508	0.0023226990511297074	binder
IPFDPKFITY	HLA-B*53:01	0.9902891039848327	0.006972609382042361	binder
IPFEFPLHL	HLA-B*53:01	0.9893924713134765	0.008074229106581626	binder
IPFISPKRW	HLA-B*53:01	0.9297731161117554	0.05778596925159569	binder
IPFNQALVF	HLA-B*53:01	0.9791455268859863	0.013824182327058008	binder
IPFQAGLPRW	HLA-B*53:01	0.9928662657737732	0.004970954511615033	binder
IPFRPSIQF	HLA-B*53:01	0.983546233177185	0.010992497352915371	binder
IPFTGNVKL	HLA-B*53:01	0.8784974694252015	0.08090055524130964	binder
IPFVDPDSW	HLA-B*53:01	0.989349114894867	0.014727032545033901	binder
IPGSVLLW	HLA-B*53:01	0.984827196598053	0.009033920209461293	binder
IPHDVLPDW	HLA-B*53:01	0.9895947813987732	0.008921178334772836	binder
IPHHIIVKF	HLA-B*53:01	0.9930281043052673	0.0024441556055848188	binder
IPHTDPVDYEF	HLA-B*53:01	0.9835157632827759	0.009102640142258886	binder
IPIALSGRDIL	HLA-B*53:01	0.7014848589897156	0.25274645701390136	binder
IPICHGNLIF	HLA-B*53:01	0.9150519371032715	0.10764413243136069	binder
IPIEGATEW	HLA-B*53:01	0.9972413301467895	0.002763745039442596	binder
IPIEPDYKF	HLA-B*53:01	0.9937139868736267	0.004959580072351807	binder
IPIGAYEPRW	HLA-B*53:01	0.9963722348213195	0.0018603260249066738	binder
IPLALEGKDLL	HLA-B*53:01	0.6425040543079377	0.1309981376893968	binder
IPLAPISKSLW	HLA-B*53:01	0.9908638000488281	0.007337048906770216	binder
IPLDDPTLLF	HLA-B*53:01	0.9886244893074035	0.0038494264940895973	binder
IPLDGETWSY	HLA-B*53:01	0.9656245946884155	0.03560946076464135	binder
IPLHYLLSY	HLA-B*53:01	0.9691549658775329	0.012542705037502525	binder
IPLPLGTVTI	HLA-B*53:01	0.9635035753250122	0.029362237841463447	binder
IPLPQRDLPKNRW	HLA-B*53:01	0.7109278321266175	0.2786271013794496	binder
IPMNPNTNDLF	HLA-B*53:01	0.9870921015739441	0.0073314772848866545	binder
IPMPGHPVNF	HLA-B*53:01	0.994977843761444	0.0032848114060567727	binder
IPMTPTSSF	HLA-B*53:01	0.9912541031837463	0.007278451754059272	binder
IPNEIIHAL	HLA-B*53:01	0.987224793434143	0.009770592295157341	binder
IPNENEAQF	HLA-B*53:01	0.9822347044944764	0.008522533951977107	binder
IPNENELQF	HLA-B*53:01	0.9880316019058227	0.008130518979164664	binder
IPNFDVREI	HLA-B*53:01	0.9001687645912171	0.057885519598902244	binder
IPRIDYDRI	HLA-B*53:01	0.4964813068509102	0.2545284233792296	ambiguous
IPRPDGIEW	HLA-B*53:01	0.9844940662384033	0.01587093023336589	binder
IPSAEVEKW	HLA-B*53:01	0.9942920446395874	0.0043080317836665565	binder
IPSELFSSF	HLA-B*53:01	0.9934946894645691	0.0035825138682916433	binder
IPSPPPRPKN	HLA-B*53:01	0.029225337924435733	0.044921371212273846	not-binder
IPSQLNVNF	HLA-B*53:01	0.9856387734413147	0.005099157879929868	binder
IPSRLPLLL	HLA-B*53:01	0.9143136858940124	0.055949119085335286	binder
IPSSKLLFL	HLA-B*53:01	0.8137302219867706	0.19136150722455003	binder
IPSSVPATF	HLA-B*53:01	0.9863907694816589	0.010985678054510535	binder
IPSSWRLLF	HLA-B*53:01	0.9904184341430664	0.005381246817643915	binder
IPSTGDATEW	HLA-B*53:01	0.9775288105010986	0.029277202813622644	binder
IPTEEKPYKW	HLA-B*53:01	0.9925679564476013	0.005565720093765445	binder
IPTEQVNEL	HLA-B*53:01	0.9462063431739807	0.01627399202408396	binder
IPTKQTQTF	HLA-B*53:01	0.9677661299705506	0.03170560591797013	binder
IPTRVITNF	HLA-B*53:01	0.9786295890808105	0.02840623352118219	binder
IPVAIRTQI	HLA-B*53:01	0.8564329862594604	0.08827673197293495	binder
IPVGGTYLI	HLA-B*53:01	0.9741553425788879	0.01367728012956296	binder
IPVNEKDTLTYF	HLA-B*53:01	0.9715927720069886	0.018969664255921087	binder
IPVSQISTI	HLA-B*53:01	0.9721180677413941	0.015906390300687544	binder
IPYAGETLKW	HLA-B*53:01	0.9983943343162537	0.0010228973112417982	binder
IPYEGFASL	HLA-B*53:01	0.9842277884483337	0.017501891666403563	binder
IPYHSEVPVSL	HLA-B*53:01	0.9188220024108886	0.035309069615788245	binder
IPYKDTFW	HLA-B*53:01	0.9908236026763916	0.008082776387484301	binder
IPYPRPIHL	HLA-B*53:01	0.9046035885810852	0.11002795849892322	binder
IPYPTKNPFTW	HLA-B*53:01	0.9981814384460449	0.0009002919373680688	binder
IPYQDRESY	HLA-B*53:01	0.9685927867889405	0.023636907640093425	binder
IPYSEPMPLSF	HLA-B*53:01	0.9853923797607422	0.008133810188778316	binder
IPYSPDVQI	HLA-B*53:01	0.968821918964386	0.01571903607193127	binder
IPYTGPFNLL	HLA-B*53:01	0.9307848215103149	0.04475441878809344	binder
IQRTPKIQVYSRH	HLA-B*53:01	0.005277163331629709	0.0070939156050156245	not-binder
ISPSRTEAL	HLA-B*53:01	0.035860137362033126	0.05284670808124941	not-binder
ISPTGHSL	HLA-B*53:01	0.03060650862753391	0.03225008460195036	not-binder
ITPTGTHPL	HLA-B*53:01	0.031828750879503785	0.037959993698403804	not-binder
ITTTINPRF	HLA-B*53:01	0.3565241064876318	0.34137339965239943	ambiguous
IVWDEKKNQW	HLA-B*53:01	0.8382437884807586	0.21742690877013168	binder
KAPAPRPSL	HLA-B*53:01	0.03812119637150317	0.049551043777310406	not-binder
KAPGSTSNL	HLA-B*53:01	0.024931091492180712	0.04148593782545614	not-binder
KAPSAARSL	HLA-B*53:01	0.022837116674054414	0.030262469605611617	not-binder
KPFIDREWW	HLA-B*53:01	0.9625604152679443	0.011516654249085012	binder
KPFQAVFKF	HLA-B*53:01	0.976051414012909	0.024406206256669758	binder
KPIESFNEY	HLA-B*53:01	0.9611552238464356	0.01810735778290889	binder
KPIPKSDKF	HLA-B*53:01	0.7041987538337707	0.118348752834868	binder
KPNDQSSRW	HLA-B*53:01	0.9717158555984498	0.026289987037322868	binder
KPNGLILQY	HLA-B*53:01	0.7761634588241577	0.2004087496086161	binder
KPNKTRVIW	HLA-B*53:01	0.7220347046852111	0.16275795729306228	binder
KPTHVVVTL	HLA-B*53:01	0.5546009212732315	0.2626155103252175	ambiguous
KPVELRTKW	HLA-B*53:01	0.9509397029876709	0.01929409064553602	binder
LAASVISKW	HLA-B*53:01	0.9807417988777161	0.016766531097269	binder
LADPDEVARRW	HLA-B*53:01	0.769828274846077	0.2895118048712912	binder
LAEEGFYKF	HLA-B*53:01	0.7279970109462738	0.1926744124995592	binder
LAHGADVNW	HLA-B*53:01	0.9641635179519653	0.03418581586240353	binder
LALPPGAEHW	HLA-B*53:01	0.9725000739097596	0.028910082687935722	binder
LAPTDVKEL	HLA-B*53:01	0.13239777833223343	0.1260092480172685	not-binder
LASDPDCRW	HLA-B*53:01	0.8538705348968506	0.1818900542471264	binder
LATASSPKF	HLA-B*53:01	0.5767613381147385	0.3125477082637018	ambiguous
LATTILQHW	HLA-B*53:01	0.9566470861434937	0.06319306703461988	binder
LAWPEEGPATAW	HLA-B*53:01	0.9885176181793213	0.011589465362984669	binder
LGELQMALEW	HLA-B*53:01	0.7075111031532287	0.18808963316968708	binder
LHFPVAFPPGGK	HLA-B*53:01	0.03844475523219444	0.061521151821510446	not-binder
LNEFMILITSIF	HLA-B*53:01	0.005212065597879701	0.006463819310563407	not-binder
LPAAARPLW	HLA-B*53:01	0.9907400488853455	0.0055358250399211995	binder
LPAAGKTTW	HLA-B*53:01	0.9958539247512818	0.002729825172462913	binder
LPAALLSRF	HLA-B*53:01	0.9889461994171143	0.006500602151276766	binder
LPADITEDEF	HLA-B*53:01	0.9774319767951966	0.011408462099591498	binder
LPADTQAW	HLA-B*53:01	0.9912106037139893	0.007423942178941048	binder
LPADTVQRI	HLA-B*53:01	0.9833260297775268	0.011865362897298304	binder
LPADVQNYY	HLA-B*53:01	0.9734656691551209	0.01271304312946253	binder
LPADWAPLF	HLA-B*53:01	0.9896275520324707	0.005708543410287005	binder
LPAEARER	HLA-B*53:01	0.06009554378688335	0.0499290305042721	not-binder
LPAEFFEVL	HLA-B*53:01	0.9895761013031006	0.0037725523661085764	binder
LPAEHQFSF	HLA-B*53:01	0.9970315098762512	0.0012036340310420037	binder
LPAESNEKI	HLA-B*53:01	0.9071223378181458	0.07273505519778958	binder
LPAEYATHF	HLA-B*53:01	0.9938239455223083	0.003951057762188684	binder
LPAGINSIVAI	HLA-B*53:01	0.9271480321884156	0.04465054143200139	binder
LPAGIVAVL	HLA-B*53:01	0.9746878743171692	0.012110610677063443	binder
LPAGSKKNW	HLA-B*53:01	0.9444121599197388	0.05995449689425068	binder
LPAKILVEF	HLA-B*53:01	0.9947031378746033	0.0020234881216207403	binder
LPALEPSTRYW	HLA-B*53:01	0.9873636841773987	0.011715734175245277	binder
LPALFTDLY	HLA-B*53:01	0.9836520433425904	0.009336870787522029	binder
LPALKDRKW	HLA-B*53:01	0.9407316088676453	0.05193063590772193	binder
LPAMLGTGKLFW	HLA-B*53:01	0.9921437978744507	0.004770896270284134	binder
LPAPGVPAW	HLA-B*53:01	0.9952357530593872	0.002664593732215259	binder
LPAPPKIYF	HLA-B*53:01	0.9834429383277893	0.012276344638826842	binder
LPAPPTQNM	HLA-B*53:01	0.9727963089942933	0.018069735071865708	binder
LPAQQVHNY	HLA-B*53:01	0.9694317817687989	0.020442953621659033	binder
LPASEGEVW	HLA-B*53:01	0.9902363538742065	0.006068036667339417	binder
LPASGRSAEVTL	HLA-B*53:01	0.81718630194664	0.22109309673964092	binder
LPASVHPQL	HLA-B*53:01	0.9589498043060303	0.016740794920625093	binder
LPATPWGVW	HLA-B*53:01	0.9920020580291748	0.006334308310669183	binder
LPDADTLLHF	HLA-B*53:01	0.9888976454734802	0.008891339860532884	binder
LPDDISHGY	HLA-B*53:01	0.9734525084495544	0.021239019320457003	binder
LPDDKLTLF	HLA-B*53:01	0.9924093961715699	0.004802215763578033	binder
LPDDSKDTW	HLA-B*53:01	0.9944562196731568	0.005626053426791917	binder
LPDEIYHVY	HLA-B*53:01	0.989016079902649	0.005422807740367577	binder
LPDEKVELF	HLA-B*53:01	0.9919073581695557	0.0067526989326040536	binder
LPDEVRERW	HLA-B*53:01	0.9974380135536194	0.0011219034396394007	binder
LPDGPAGSW	HLA-B*53:01	0.9881777167320251	0.015260757839560928	binder
LPDGQVITI	HLA-B*53:01	0.9630210041999817	0.030149120810458774	binder
LPDGSTIEI	HLA-B*53:01	0.9140498161315918	0.048068625249673494	binder
LPDGSYEDW	HLA-B*53:01	0.9839470982551575	0.014208317711690774	binder
LPDGTSLTQTF	HLA-B*53:01	0.9914738774299622	0.005603471110260368	binder
LPDHPHFHW	HLA-B*53:01	0.9982494831085205	0.0005269832971040446	binder
LPDKGAQRL	HLA-B*53:01	0.8840627789497375	0.0805438129361475	binder
LPDLDSENW	HLA-B*53:01	0.992910873889923	0.004046392269902883	binder
LPDLSGPHSY	HLA-B*53:01	0.9807408094406128	0.008071597030546343	binder
LPDNAKQCF	HLA-B*53:01	0.9596684575080872	0.007688806897723768	binder
LPDNYTQDTW	HLA-B*53:01	0.9952186703681946	0.002604406357372623	binder
LPDPGFQKI	HLA-B*53:01	0.9479511260986329	0.06709025701289732	binder
LPDPIIIHL	HLA-B*53:01	0.9679189085960388	0.04243090772827265	binder
LPDPNLITF	HLA-B*53:01	0.9951022386550903	0.0017750967004919167	binder
LPDQSFLW	HLA-B*53:01	0.9929853081703186	0.004689856981313262	binder
LPDQSFLWN	HLA-B*53:01	0.3689050257205963	0.24201266116088266	not-binder
LPDTLKVTY	HLA-B*53:01	0.9821871519088745	0.010353318250306158	binder
LPDTQTPSW	HLA-B*53:01	0.9976079821586609	0.0007649123386046603	binder
LPDVSLQEF	HLA-B*53:01	0.9878549575805664	0.005776283919238829	binder
LPEAHQRTW	HLA-B*53:01	0.9970695972442627	0.0026644041700588806	binder
LPEDFYHFW	HLA-B*53:01	0.9972314476966858	0.0014650820713881234	binder
LPEDKPRLI	HLA-B*53:01	0.7996598541736603	0.24395876843947395	binder
LPEDLYHLI	HLA-B*53:01	0.9821824073791504	0.013094100316561937	binder
LPEEEHEFF	HLA-B*53:01	0.9848711967468262	0.016815535868976092	binder
LPEEHARFY	HLA-B*53:01	0.9776671171188355	0.015760781586644766	binder
LPEELVHAGW	HLA-B*53:01	0.9986392617225647	0.001347185795986152	binder
LPEEPITRW	HLA-B*53:01	0.9978612422943115	0.001952439897400233	binder
LPEESGGRHL	HLA-B*53:01	0.909371292591095	0.08294724142372531	binder
LPEGAESRVW	HLA-B*53:01	0.9968018293380737	0.002263951384745145	binder
LPEGEDLNEW	HLA-B*53:01	0.9875431299209595	0.007261868886985033	binder
LPEGIPFRSPTW	HLA-B*53:01	0.9835775017738342	0.014188811963586298	binder
LPEGKSSATKW	HLA-B*53:01	0.9887042164802551	0.010708722390654063	binder
LPEHNLITW	HLA-B*53:01	0.995839250087738	0.002769571005048983	binder
LPELEPPTTL	HLA-B*53:01	0.9002603411674499	0.06919539226138743	binder
LPENYKQLTW	HLA-B*53:01	0.9948323130607605	0.0013258016667004491	binder
LPEPGHSHRF	HLA-B*53:01	0.9868103861808777	0.005343444443012184	binder
LPEPVTLRW	HLA-B*53:01	0.996664559841156	0.0026275142420199658	binder
LPFDKETGF	HLA-B*53:01	0.9892696142196655	0.005136141115479528	binder
LPFEAENKHVIDFF	HLA-B*53:01	0.9244759321212769	0.1009008226784799	binder
LPFEGKVNL	HLA-B*53:01	0.9685306310653686	0.002523609151109586	binder
LPFEPVPVI	HLA-B*53:01	0.9889337301254273	0.008449344633363534	binder
LPFEVLQHI	HLA-B*53:01	0.9930797338485717	0.00518079338361447	binder
LPFFNDRPW	HLA-B*53:01	0.9893646717071534	0.007497025341430857	binder
LPFGKVTNI	HLA-B*53:01	0.9811428785324097	0.012245358428360678	binder
LPFGPTAYF	HLA-B*53:01	0.9936293601989746	0.004607573441652392	binder
LPFIPPQRW	HLA-B*53:01	0.991339635848999	0.008065285788775365	binder
LPFLEASTL	HLA-B*53:01	0.8483165383338929	0.2512669354555012	binder
LPFLPDLEEL	HLA-B*53:01	0.9438191771507263	0.03486745105041002	binder
LPFLPSTEDVY	HLA-B*53:01	0.9131006717681884	0.057972901786877855	binder
LPFLPTPMGKG	HLA-B*53:01	0.1370897687971592	0.0960347189585424	not-binder
LPFNTFKF	HLA-B*53:01	0.9884921908378601	0.008204358015632534	binder
LPFPDETHERY	HLA-B*53:01	0.93270925283432	0.08967974535115349	binder
LPFPFPSKL	HLA-B*53:01	0.9704984307289124	0.029749075457136728	binder
LPFPIIQQY	HLA-B*53:01	0.960654878616333	0.04102114016598837	binder
LPFPNPERNF	HLA-B*53:01	0.9884235501289368	0.004935954955928055	binder
LPFQFAHHL	HLA-B*53:01	0.9891248941421509	0.009437016886537733	binder
LPFQVANVW	HLA-B*53:01	0.9964617729187012	0.002111290356859627	binder
LPGAGKTTW	HLA-B*53:01	0.9893577933311463	0.005362254323323411	binder
LPGDTALLL	HLA-B*53:01	0.9295883059501648	0.018799570039621648	binder
LPGGPTLTF	HLA-B*53:01	0.9647198438644409	0.02946823426944093	binder
LPGKTYSF	HLA-B*53:01	0.9278069019317627	0.06243511561655261	binder
LPGLTQVRW	HLA-B*53:01	0.9866675972938538	0.006579626283156713	binder
LPGNPNAVW	HLA-B*53:01	0.9744730710983276	0.019129342854086896	binder
LPGPHYYTW	HLA-B*53:01	0.9937220811843872	0.004874672787153565	binder
LPGPSLDQW	HLA-B*53:01	0.9840625405311585	0.01285980878657522	binder
LPGPYIKW	HLA-B*53:01	0.9918742179870605	0.0070981200836732865	binder
LPGSGKTQW	HLA-B*53:01	0.967503821849823	0.02115286628872031	binder
LPGSSHSF	HLA-B*53:01	0.8533478021621704	0.13280062659835112	binder
LPHEDLPFW	HLA-B*53:01	0.9973607420921325	0.0014031328991390586	binder
LPHGGEGW	HLA-B*53:01	0.9911475658416748	0.0028330808630252133	binder
LPHHVHLTW	HLA-B*53:01	0.9986422181129455	0.0008739541347469942	binder
LPHITDVSW	HLA-B*53:01	0.9976969003677368	0.0021684402604947558	binder
LPHPYAIAVF	HLA-B*53:01	0.9853956460952759	0.019126837068163052	binder
LPHQPLATY	HLA-B*53:01	0.9553858160972595	0.0396690100871874	binder
LPHSGEAQL	HLA-B*53:01	0.9514761447906495	0.03329907657730909	binder
LPHSVNSKL	HLA-B*53:01	0.8752737998962402	0.07935799980054563	binder
LPHTGYIY	HLA-B*53:01	0.9703635334968567	0.007342788076220641	binder
LPIAIINDRF	HLA-B*53:01	0.9802338123321533	0.02593101664468021	binder
LPIAPDLEHF	HLA-B*53:01	0.990065336227417	0.005665695594039138	binder
LPIDDVLRI	HLA-B*53:01	0.9594270348548889	0.05598586218644622	binder
LPIDESNTI	HLA-B*53:01	0.9818904519081115	0.008309584370101692	binder
LPIDGANDLF	HLA-B*53:01	0.9830572605133057	0.014764436643917151	binder
LPIDPNEPTY	HLA-B*53:01	0.9397324204444886	0.07440725647494294	binder
LPIEAVYHRY	HLA-B*53:01	0.9643319725990296	0.020302340833893245	binder
LPIENDVYKY	HLA-B*53:01	0.9884479522705079	0.006427296261212971	binder
LPIGDVATQYF	HLA-B*53:01	0.987480366230011	0.011166477475534954	binder
LPIGDVATQY	HLA-B*53:01	0.9771187424659729	0.005807678965820238	binder
LPIKDGKLVF	HLA-B*53:01	0.9816967010498047	0.010214618369674792	binder
LPIPESQVITI	HLA-B*53:01	0.8875900268554687	0.20547543678545643	binder
LPIQARLGSI	HLA-B*53:01	0.843666160106659	0.09455460749779768	binder
LPISKIDQW	HLA-B*53:01	0.9966460943222046	0.001800686652418286	binder
LPLAHVLEL	HLA-B*53:01	0.9680734872817993	0.02897523460728347	binder
LPLEEAYRF	HLA-B*53:01	0.9893994688987732	0.006926368476347176	binder
LPLEEHYRF	HLA-B*53:01	0.9912035346031189	0.007178944416708874	binder
LPLEPEQFL	HLA-B*53:01	0.9224195837974548	0.04517931766959144	binder
LPLESLGW	HLA-B*53:01	0.9889211297035218	0.00729567774470218	binder
LPLFPEPLHVF	HLA-B*53:01	0.9777030348777771	0.016797356095646303	binder
LPLHIAPRW	HLA-B*53:01	0.9907756090164185	0.007999547508428323	binder
LPLHVATLL	HLA-B*53:01	0.9602849006652832	0.031475078340127034	binder
LPLHVLPLY	HLA-B*53:01	0.968819797039032	0.024394913840372626	binder
LPLKEEHKIFLL	HLA-B*53:01	0.6352432191371917	0.2162125434266714	binder
LPLLRTVLW	HLA-B*53:01	0.9915717244148254	0.004123472633686068	binder
LPLLSPVTF	HLA-B*53:01	0.9913455605506897	0.006306719332690619	binder
LPLLSVYQL	HLA-B*53:01	0.85728520154953	0.23327411096393777	binder
LPLNSVYVY	HLA-B*53:01	0.9849231958389282	0.007747830668299053	binder
LPLPEVQCF	HLA-B*53:01	0.9584745526313782	0.03419765908522874	binder
LPLPHFDTI	HLA-B*53:01	0.9885003924369812	0.006102979984914979	binder
LPLPQNVKDYLL	HLA-B*53:01	0.8499264359474182	0.1282739359444338	binder
LPLPSNTPTF	HLA-B*53:01	0.9907580494880677	0.003072884178781427	binder
LPLPSPQETQKF	HLA-B*53:01	0.8961377382278443	0.026201186697830055	binder
LPLPVLEKW	HLA-B*53:01	0.9974842667579651	0.0020537977862883938	binder
LPLPVVQLL	HLA-B*53:01	0.9697249412536622	0.012770646412902377	binder
LPLQENVTI	HLA-B*53:01	0.9682080626487732	0.01943367730750261	binder
LPLQTVQRL	HLA-B*53:01	0.941151249408722	0.05866988489518887	binder
LPNAVGPPFTW	HLA-B*53:01	0.9961295127868652	0.0032678291212704497	binder
LPNAVITRI	HLA-B*53:01	0.9795414209365845	0.023642356221309717	binder
LPNDGDEKY	HLA-B*53:01	0.7726567208766937	0.2564413249098537	binder
LPNDKTLLY	HLA-B*53:01	0.986157500743866	0.006543313988881424	binder
LPNDVISSL	HLA-B*53:01	0.96271151304245	0.02465891198464928	binder
LPNELIELL	HLA-B*53:01	0.8857206642627716	0.20790824633174704	binder
LPNGLDVTF	HLA-B*53:01	0.9630844116210937	0.05980078596281643	binder
LPNGMKEERF	HLA-B*53:01	0.9755664587020874	0.018295170398830374	binder
LPNGPTAHF	HLA-B*53:01	0.9900466918945312	0.004875819865590924	binder
LPNHLAMMETL	HLA-B*53:01	0.7344976782798767	0.18901358289725692	binder
LPNIQAVLL	HLA-B*53:01	0.9352840900421142	0.08385247292102997	binder
LPNKDGVVRF	HLA-B*53:01	0.9724029421806335	0.015229594974325203	binder
LPNNIVDVW	HLA-B*53:01	0.9956923007965088	0.0049549871780517315	binder
LPNNRELYI	HLA-B*53:01	0.9708156704902648	0.010289709491680926	binder
LPNQTVLKI	HLA-B*53:01	0.9671103715896606	0.02457144839602693	binder
LPNSIASRF	HLA-B*53:01	0.983024251461029	0.018346533004624827	binder
LPNSTERAITI	HLA-B*53:01	0.9574193835258484	0.03712052529681502	binder
LPNTDVPIL	HLA-B*53:01	0.9606369495391845	0.009806225333835262	binder
LPPELRGDLW	HLA-B*53:01	0.9633436560630798	0.04471242357567852	binder
LPPGAEHW	HLA-B*53:01	0.9282694339752198	0.1104634602753236	binder
LPPPAYGF	HLA-B*53:01	0.7891899108886719	0.2618356487866443	binder
LPQAQQPQW	HLA-B*53:01	0.9491420745849609	0.06223306153134989	binder
LPQDVILKF	HLA-B*53:01	0.9937485814094543	0.0051434760158992395	binder
LPQEAEEERW	HLA-B*53:01	0.993775236606598	0.008882100992242905	binder
LPQGTSGQLW	HLA-B*53:01	0.9947463154792786	0.0035741848795443347	binder
LPQNAPNYW	HLA-B*53:01	0.9779592514038086	0.01330425725440919	binder
LPQPDVFPLF	HLA-B*53:01	0.980332899093628	0.011755641033967007	binder
LPQPLILRW	HLA-B*53:01	0.9917797327041626	0.0071992229300149434	binder
LPRDEADEL	HLA-B*53:01	0.7516987681388855	0.18320840647391864	binder
LPRTDYSF	HLA-B*53:01	0.9526277661323548	0.03250176492678356	binder
LPSASKGW	HLA-B*53:01	0.9797134041786194	0.009415432673676732	binder
LPSDFEHTI	HLA-B*53:01	0.9963972091674804	0.0016399620886397308	binder
LPSDHSVKY	HLA-B*53:01	0.9697265505790711	0.021677198126871737	binder
LPSDKALVL	HLA-B*53:01	0.9433924198150635	0.03503724773412513	binder
LPSDVQTAI	HLA-B*53:01	0.9684443950653077	0.01930111215509842	binder
LPSDVSILY	HLA-B*53:01	0.9860342264175415	0.011843139536045558	binder
LPSDVVTGY	HLA-B*53:01	0.9635302424430847	0.030726149923531072	binder
LPSEHQTIL	HLA-B*53:01	0.9478721141815185	0.016100791551826872	binder
LPSEIEVKY	HLA-B*53:01	0.9758031725883484	0.013810138834000854	binder
LPSEKAIFL	HLA-B*53:01	0.9563660025596619	0.033845981697801425	binder
LPSELIVHI	HLA-B*53:01	0.9945095539093017	0.005085463687838309	binder
LPSEMQTRI	HLA-B*53:01	0.8694827675819397	0.17402640535751543	binder
LPSEQQEQW	HLA-B*53:01	0.9885710954666138	0.012433889397835901	binder
LPSETIQTY	HLA-B*53:01	0.9770947098731995	0.013126514678770244	binder
LPSGAILSL	HLA-B*53:01	0.9402699112892151	0.04111543861669694	binder
LPSGAVFVI	HLA-B*53:01	0.9827581405639648	0.0032864682252310667	binder
LPSGEVVKI	HLA-B*53:01	0.8216683506965637	0.17096690347476645	binder
LPSHGRVQW	HLA-B*53:01	0.9933011054992675	0.002111988034489636	binder
LPSHGVPLI	HLA-B*53:01	0.8900541424751282	0.11895431467381969	binder
LPSHLNISY	HLA-B*53:01	0.9781861901283264	0.008927595803289777	binder
LPSHTKIKY	HLA-B*53:01	0.8931249499320983	0.033517327390420695	binder
LPSHVAVDVW	HLA-B*53:01	0.9971917629241943	0.0019090191166656917	binder
LPSHVVTML	HLA-B*53:01	0.9882786989212036	0.0043592325466602555	binder
LPSKTKVAW	HLA-B*53:01	0.9651482343673706	0.0288624779688689	binder
LPSLADFSP	HLA-B*53:01	0.02012156737037003	0.014512801355248961	not-binder
LPSLDKPGW	HLA-B*53:01	0.9853397488594056	0.007292171295919806	binder
LPSLPMTSW	HLA-B*53:01	0.9963232755661011	0.001959189215811783	binder
LPSLVPLRI	HLA-B*53:01	0.9131434202194214	0.09707863829617894	binder
LPSNDSSKF	HLA-B*53:01	0.9002978920936584	0.1008342432837314	binder
LPSPAHHLW	HLA-B*53:01	0.99782235622406	0.0015112422881764997	binder
LPSPHPVRY	HLA-B*53:01	0.9149795174598694	0.09637744009716848	binder
LPSPLQPSW	HLA-B*53:01	0.9887399435043335	0.008015348783983314	binder
LPSPSTPRF	HLA-B*53:01	0.9709168076515198	0.01842524445932485	binder
LPSPVTAQKY	HLA-B*53:01	0.9389329314231872	0.0742024739353269	binder
LPSQLAHRL	HLA-B*53:01	0.9668218612670898	0.021946772954754477	binder
LPSSEVVKF	HLA-B*53:01	0.9847632884979248	0.015398439661330284	binder
LPSSFVEKL	HLA-B*53:01	0.9893141269683838	0.0034929280449777665	binder
LPSSHVARL	HLA-B*53:01	0.9359470009803772	0.06438000576236308	binder
LPSSLYLKI	HLA-B*53:01	0.9755796551704407	0.012612503124518308	binder
LPSSNYSNI	HLA-B*53:01	0.7914424538612366	0.10027846210668331	binder
LPSSSPEHL	HLA-B*53:01	0.757234513759613	0.12390138409358421	binder
LPSSTKSGW	HLA-B*53:01	0.983640730381012	0.009306492992238284	binder
LPSSVISAI	HLA-B*53:01	0.9664425492286682	0.010268507299701895	binder
LPSTTIVSM	HLA-B*53:01	0.9829572558403015	0.007580541180619982	binder
LPTASASKF	HLA-B*53:01	0.9534051060676575	0.03129431125955641	binder
LPTDTLQEL	HLA-B*53:01	0.9625261545181274	0.012390666520285084	binder
LPTEEPSVW	HLA-B*53:01	0.996615719795227	0.0016686515777578708	binder
LPTEQEVRF	HLA-B*53:01	0.9852735042572022	0.013665672153833927	binder
LPTFQSPEF	HLA-B*53:01	0.9785539269447326	0.012918099542861614	binder
LPTGAAFRW	HLA-B*53:01	0.9883868098258972	0.011645111350346586	binder
LPTGIPIVY	HLA-B*53:01	0.9323047995567322	0.057840314286635636	binder
LPTGVYLNF	HLA-B*53:01	0.9922106623649597	0.0026662939605030392	binder
LPTVGELW	HLA-B*53:01	0.9939115881919861	0.004093643339864473	binder
LPTYGVHYY	HLA-B*53:01	0.9783979058265686	0.0085170852986802	binder
LPVADYFKQW	HLA-B*53:01	0.9960102915763855	0.0009756073161933405	binder
LPVALPARW	HLA-B*53:01	0.9879571437835694	0.015696382571934106	binder
LPVALQTRL	HLA-B*53:01	0.8654449701309204	0.14190612934894034	binder
LPVDFVECL	HLA-B*53:01	0.982935881614685	0.006376639966248256	binder
LPVDIRQYL	HLA-B*53:01	0.977377986907959	0.01124735412532829	binder
LPVDLAEEL	HLA-B*53:01	0.972768497467041	0.009148244639581185	binder
LPVDSSHGF	HLA-B*53:01	0.9882214546203614	0.00941688183200666	binder
LPVEEFNEL	HLA-B*53:01	0.9816100001335144	0.009968375454398205	binder
LPVEGGFW	HLA-B*53:01	0.9822448492050171	0.01405494326060529	binder
LPVEGGKGGEFAW	HLA-B*53:01	0.9868740677833557	0.011641063070762165	binder
LPVEHVNQL	HLA-B*53:01	0.9871437311172485	0.0087936347642803	binder
LPVGALATEQW	HLA-B*53:01	0.9966423034667968	0.00258734363977481	binder
LPVIIFTTF	HLA-B*53:01	0.9879644632339477	0.008312516454578598	binder
LPVLPGNAHTLW	HLA-B*53:01	0.9942163586616516	0.00394105855248869	binder
LPVLSTDKF	HLA-B*53:01	0.9787793636322022	0.01531008290577099	binder
LPVNESFGF	HLA-B*53:01	0.9865975975990295	0.005099408046820574	binder
LPVPAFNVI	HLA-B*53:01	0.9559521079063416	0.050072544772727705	binder
LPVPDPILL	HLA-B*53:01	0.9456233978271484	0.02514786327173661	binder
LPVPVIPSF	HLA-B*53:01	0.9932911992073059	0.00280165596547375	binder
LPVQAPANDSW	HLA-B*53:01	0.9952691078186036	0.0027569333588864826	binder
LPVRYLQEF	HLA-B*53:01	0.9828009724617004	0.008132654461697605	binder
LPVSHGAHF	HLA-B*53:01	0.9818942785263062	0.009048354715340802	binder
LPVSQPKSW	HLA-B*53:01	0.98978590965271	0.0006988008369530695	binder
LPVTPILEGF	HLA-B*53:01	0.9866562247276306	0.005883776047542456	binder
LPWASTHSL	HLA-B*53:01	0.9755016326904297	0.009159262858957835	binder
LPWEEREKI	HLA-B*53:01	0.961215364933014	0.016473288948112227	binder
LPWNITVHF	HLA-B*53:01	0.9952888488769531	0.0034427265888931783	binder
LPWSADRAIQQF	HLA-B*53:01	0.9802847385406495	0.01559554061744074	binder
LPWVGKELY	HLA-B*53:01	0.9816361188888549	0.0022305602299152977	binder
LPYAGDVSMF	HLA-B*53:01	0.9938522577285767	0.0011158761298098307	binder
LPYAGDVSM	HLA-B*53:01	0.9788442134857178	0.008715555759704282	binder
LPYEEEIMRNQF	HLA-B*53:01	0.9612176895141602	0.027564566628781827	binder
LPYKATENDIY	HLA-B*53:01	0.8040492832660675	0.2123872698672863	binder
LPYNDYFEY	HLA-B*53:01	0.986079216003418	0.010912646101614997	binder
LPYNHQHEYFF	HLA-B*53:01	0.984162175655365	0.006112865825282536	binder
LPYNHQHEYF	HLA-B*53:01	0.9941871881484985	0.000618324710777812	binder
LPYNHQHEY	HLA-B*53:01	0.9913370490074158	0.0037357092633685265	binder
LPYPDPAIAQF	HLA-B*53:01	0.9824514865875245	0.018152755377081754	binder
LPYPFASEI	HLA-B*53:01	0.9754178762435913	0.01797791161246902	binder
LPYPFTHHW	HLA-B*53:01	0.9989851474761963	0.000604888196896405	binder
LPYQGHNSF	HLA-B*53:01	0.9914974451065064	0.006118104162953195	binder
LPYRATENDIY	HLA-B*53:01	0.8953903555870056	0.07760014371410057	binder
LPYRRSVPTW	HLA-B*53:01	0.9914698839187622	0.003627162336741631	binder
LPYTGAETRI	HLA-B*53:01	0.9688826560974121	0.01484399144068541	binder
LPYTNPSKF	HLA-B*53:01	0.9812074422836303	0.020938643112227474	binder
LQWLLLLF	HLA-B*53:01	0.0733673671260476	0.0753668450013995	not-binder
LREDGALSI	HLA-B*53:01	0.0018140155676519497	0.0012982592953428092	not-binder
LREESEADQW	HLA-B*53:01	0.2795074865221977	0.11101360573825746	not-binder
LRPLLAAAA	HLA-B*53:01	0.00031764779523655304	0.0004072454818216401	not-binder
LVAEVPKEHW	HLA-B*53:01	0.9605580329895019	0.03979369090505263	binder
LVHAVQALW	HLA-B*53:01	0.9306596517562866	0.04005653589351518	binder
LVNNTPLNW	HLA-B*53:01	0.9218854904174805	0.056617023335776354	binder
LVSDLQQVW	HLA-B*53:01	0.958998155593872	0.0299720558875444	binder
MAAAGNYAW	HLA-B*53:01	0.9936729311943054	0.003966876388029525	binder
MAAEPYETI	HLA-B*53:01	0.8798366665840149	0.16668570361245874	binder
MADHLANSW	HLA-B*53:01	0.9892420649528504	0.008284313741988342	binder
MAEGSNGNKW	HLA-B*53:01	0.9818952918052674	0.012452901494726927	binder
MAFLDSQTATF	HLA-B*53:01	0.9797261834144593	0.01075396849147968	binder
MAGDIYSVF	HLA-B*53:01	0.9036850810050965	0.10835180426726608	binder
MAIEAQQKF	HLA-B*53:01	0.9192013263702392	0.08840907991134649	binder
MAIVGTHKF	HLA-B*53:01	0.9609776854515075	0.029217240138675764	binder
MALEHLVVW	HLA-B*53:01	0.9961563467979431	0.002778629661840922	binder
MANDLKEVW	HLA-B*53:01	0.9941627979278564	0.004207736368900654	binder
MANGAVIHL	HLA-B*53:01	0.8987016320228577	0.09043820830493933	binder
MANPRELRI	HLA-B*53:01	0.5594502836465836	0.2625750885042755	ambiguous
MAPERVASL	HLA-B*53:01	0.3307164967060089	0.16539931973625674	not-binder
MAQHFDEVW	HLA-B*53:01	0.9867272496223449	0.008389620684667774	binder
MARYEREQY	HLA-B*53:01	0.24471956212073565	0.35060875370856404	not-binder
MATAHVTEI	HLA-B*53:01	0.8166682362556458	0.13844629021797375	binder
MATESILHF	HLA-B*53:01	0.9803696274757385	0.019820783840405434	binder
MPAAGGVLY	HLA-B*53:01	0.9900541782379151	0.0038909127897550815	binder
MPAATDNRY	HLA-B*53:01	0.9832964658737182	0.00856585540697173	binder
MPADIATLL	HLA-B*53:01	0.9951120138168335	0.0015107064800240623	binder
MPADTNKAF	HLA-B*53:01	0.9756799697875976	0.03002182717851976	binder
MPAEQAFW	HLA-B*53:01	0.9952312111854553	0.0038801918697250943	binder
MPAFIFEHI	HLA-B*53:01	0.9945008635520936	0.003093078347363126	binder
MPAGEIEQF	HLA-B*53:01	0.9943646907806396	0.0046368200333814155	binder
MPALFSDHTF	HLA-B*53:01	0.998504388332367	0.0009137668090664307	binder
MPALRPALLW	HLA-B*53:01	0.997640585899353	0.0012036108051809284	binder
MPAPEIVSY	HLA-B*53:01	0.9951155066490174	0.0015835522932294021	binder
MPAPHTSITM	HLA-B*53:01	0.9970341563224793	0.0013235368440486738	binder
MPAPPPKENAW	HLA-B*53:01	0.9965713739395141	0.0011754731051095008	binder
MPAVKAIIY	HLA-B*53:01	0.9643305778503418	0.03463851784429688	binder
MPDAAHGI	HLA-B*53:01	0.9751151084899903	0.018898054828877162	binder
MPDDHARKI	HLA-B*53:01	0.9475179553031922	0.06861013077634337	binder
MPDDLLTTL	HLA-B*53:01	0.9945666313171386	0.002742410104706372	binder
MPDDYGAPRF	HLA-B*53:01	0.9889108657836914	0.014287455072630078	binder
MPDEATPHYF	HLA-B*53:01	0.9979539275169372	0.001439346966443121	binder
MPDGKIQKL	HLA-B*53:01	0.9881991028785706	0.007822703269250287	binder
MPDGKLYNF	HLA-B*53:01	0.9961119413375854	0.0018098604555671775	binder
MPDHTDVSL	HLA-B*53:01	0.992823600769043	0.005155987861753476	binder
MPDHVIPEI	HLA-B*53:01	0.9912676811218262	0.002827717268411224	binder
MPDPKTFKQHF	HLA-B*53:01	0.9840682983398438	0.014027391333399253	binder
MPDPTPFLL	HLA-B*53:01	0.9930591583251953	0.003509806369449351	binder
MPDSAAALL	HLA-B*53:01	0.9878652811050415	0.004679453169531108	binder
MPDSGRPAF	HLA-B*53:01	0.9928158283233642	0.0024867534686025456	binder
MPDVVVRSF	HLA-B*53:01	0.9974479079246521	0.0014104518050799284	binder
MPEDGQVNI	HLA-B*53:01	0.955512797832489	0.031511420746757474	binder
MPEDVKNFYL	HLA-B*53:01	0.9935204386711121	0.005004057988543903	binder
MPEGGGALAEGF	HLA-B*53:01	0.9901673436164856	0.005050583269940204	binder
MPEKLSHKL	HLA-B*53:01	0.9868817329406738	0.00838784862410401	binder
MPEPASRCL	HLA-B*53:01	0.9591547250747681	0.028369080507077284	binder
MPEPDAQRFF	HLA-B*53:01	0.9850933432579041	0.016158239878144486	binder
MPEPDAQRF	HLA-B*53:01	0.9924080967903137	0.007066536007563708	binder
MPEPTVLSL	HLA-B*53:01	0.9952984809875488	0.002728136596571128	binder
MPEQWARLL	HLA-B*53:01	0.9887481451034545	0.009442263057162295	binder
MPESGAGSEF	HLA-B*53:01	0.9869374632835388	0.010310781825818984	binder
MPESGPSYEF	HLA-B*53:01	0.990411388874054	0.008346131023123513	binder
MPEVAVEGPNGKW	HLA-B*53:01	0.9897051572799682	0.008009478137019809	binder
MPEVRGALF	HLA-B*53:01	0.9811563611030578	0.017400990076917033	binder
MPFAPAIQTF	HLA-B*53:01	0.9987027525901795	0.0007064269922761055	binder
MPFEIRLPEF	HLA-B*53:01	0.9977324485778809	0.0006475046126279849	binder
MPFNKEPKW	HLA-B*53:01	0.9963898062705994	0.0015134338561451168	binder
MPFQDGKPFNL	HLA-B*53:01	0.9400192856788635	0.07776998653982149	binder
MPFQRAGVNF	HLA-B*53:01	0.9716848015785218	0.044925800291553165	binder
MPFRGDTVIDGW	HLA-B*53:01	0.9983486294746399	0.0008473112399623938	binder
MPFTTVSEL	HLA-B*53:01	0.9943125963211059	0.00252568644164501	binder
MPGEDLKF	HLA-B*53:01	0.9788533449172974	0.02293483532496086	binder
MPGGNKEAW	HLA-B*53:01	0.9878698348999023	0.004876482216946399	binder
MPGKELEW	HLA-B*53:01	0.991635775566101	0.009319862737839387	binder
MPHANMNVHY	HLA-B*53:01	0.9944552183151245	0.0025084404562377353	binder
MPHAPIGLYF	HLA-B*53:01	0.9977877736091614	0.0009571928481038771	binder
MPHDAIILL	HLA-B*53:01	0.9934872031211853	0.005163789552772248	binder
MPHDLITQL	HLA-B*53:01	0.993001914024353	0.004681729074474179	binder
MPHEKHYTL	HLA-B*53:01	0.9958760976791382	0.0015935817268824008	binder
MPHHTPHQL	HLA-B*53:01	0.98845876455307	0.009398956726739065	binder
MPHNQFIKM	HLA-B*53:01	0.9914616465568542	0.008035498776339065	binder
MPHNYSRCY	HLA-B*53:01	0.9567533493041992	0.029142587183348608	binder
MPHQLQDTF	HLA-B*53:01	0.9955732226371765	0.00270586098517272	binder
MPHRISSHF	HLA-B*53:01	0.9939489245414734	0.004614298640219862	binder
MPHSSSAKL	HLA-B*53:01	0.9648029565811157	0.0251917365433062	binder
MPHSTSRW	HLA-B*53:01	0.995857834815979	0.004437564272300656	binder
MPIGPDVSL	HLA-B*53:01	0.9895583748817444	0.002750010851688044	binder
MPIPGGNQRF	HLA-B*53:01	0.9884033799171448	0.006117618752855772	binder
MPIQGQPCF	HLA-B*53:01	0.9773502349853516	0.02753287590393264	binder
MPIQSHVI	HLA-B*53:01	0.985706627368927	0.014137944982139338	binder
MPIREGDTVTL	HLA-B*53:01	0.9870465278625489	0.008718820706515092	binder
MPIRSLTF	HLA-B*53:01	0.9962598443031311	0.0023202170575835194	binder
MPKKGGRWW	HLA-B*53:01	0.8917621493339538	0.09939002412877204	binder
MPLAFSDKY	HLA-B*53:01	0.990513551235199	0.0027605303882207582	binder
MPLEDMNEF	HLA-B*53:01	0.9949460744857788	0.002657792795201461	binder
MPLEEGDTF	HLA-B*53:01	0.9910753011703491	0.004693639801519872	binder
MPLGARILF	HLA-B*53:01	0.9934587717056275	0.0027455804089879968	binder
MPLHTIIPLL	HLA-B*53:01	0.9838443994522095	0.011772220747695544	binder
MPLHVAPLL	HLA-B*53:01	0.9925312519073486	0.004379115357695191	binder
MPLNVADLI	HLA-B*53:01	0.9887094616889953	0.008584163796217941	binder
MPLQLLLLL	HLA-B*53:01	0.9889287233352662	0.0025192423192864	binder
MPLRDAAKL	HLA-B*53:01	0.956896162033081	0.019172760186252143	binder
MPLTSIQCW	HLA-B*53:01	0.9967809081077575	0.0015286370169031085	binder
MPMGPDQKY	HLA-B*53:01	0.9865311861038208	0.008109369664443701	binder
MPMGSLEHEGL	HLA-B*53:01	0.9845867276191711	0.006079060061114285	binder
MPMLNERTW	HLA-B*53:01	0.9984705209732055	0.0011142458806743113	binder
MPMNVADLI	HLA-B*53:01	0.9926592707633972	0.0033483483075528015	binder
MPMRLDDGW	HLA-B*53:01	0.9973161220550537	0.0010083881678971448	binder
MPNENIPEL	HLA-B*53:01	0.9920019388198853	0.0038550918247994706	binder
MPNGTVQRF	HLA-B*53:01	0.9972920894622803	0.0019086392977037646	binder
MPNPSLAQVKI	HLA-B*53:01	0.8927669882774353	0.06899257380732869	binder
MPNQIVQIL	HLA-B*53:01	0.9898820042610168	0.007596740774542137	binder
MPNSASRDEF	HLA-B*53:01	0.987444281578064	0.006990621678244511	binder
MPNSPAPHF	HLA-B*53:01	0.991296923160553	0.006014234517616975	binder
MPNVKVAVF	HLA-B*53:01	0.9937614798545837	0.002333295774958243	binder
MPPMQAQEW	HLA-B*53:01	0.9866642236709595	0.010884152350330708	binder
MPPQDAFTTQW	HLA-B*53:01	0.9863655805587769	0.013396677460329926	binder
MPQEKSPGY	HLA-B*53:01	0.8484952807426452	0.10972355321552693	binder
MPQELIEASNW	HLA-B*53:01	0.9953416109085083	0.005481693560016351	binder
MPQGGGQHY	HLA-B*53:01	0.954995310306549	0.02676114490212532	binder
MPQGNPLLL	HLA-B*53:01	0.9814091205596924	0.010904459615542426	binder
MPQKERESI	HLA-B*53:01	0.9263790488243103	0.05272650895395249	binder
MPQNKSTKF	HLA-B*53:01	0.9833304524421692	0.007922329357053018	binder
MPRPDKNHQW	HLA-B*53:01	0.9930069923400879	0.005334502706636196	binder
MPSEDVVSL	HLA-B*53:01	0.983162808418274	0.009524755552076948	binder
MPSGEFARI	HLA-B*53:01	0.9680049419403076	0.03389157633459567	binder
MPSGIKTNI	HLA-B*53:01	0.9580843448638916	0.029266914893609657	binder
MPSGPSGKRW	HLA-B*53:01	0.9715791344642639	0.022966656118196756	binder
MPSKTELIV	HLA-B*53:01	0.9476588726043701	0.020054958226829272	binder
MPSPVSPKL	HLA-B*53:01	0.9660198450088501	0.023280341717797817	binder
MPSQSVEQTY	HLA-B*53:01	0.9878385305404663	0.006199483669005353	binder
MPSQSVETY	HLA-B*53:01	0.9903818845748902	0.005420545062279156	binder
MPSSDTTVTF	HLA-B*53:01	0.9924201369285583	0.006511608226138107	binder
MPSSLAHRI	HLA-B*53:01	0.9906005024909973	0.0056952700054874105	binder
MPSSSHLF	HLA-B*53:01	0.992967963218689	0.005448038133254042	binder
MPSSVPLRA	HLA-B*53:01	0.3322998933494091	0.2851010608410704	not-binder
MPSVKVSVF	HLA-B*53:01	0.9935721755027771	0.0023989727386985772	binder
MPTEQAEGF	HLA-B*53:01	0.9861412882804871	0.008491518469334582	binder
MPTKETTKL	HLA-B*53:01	0.9620193004608154	0.02332187046605583	binder
MPTKTIEVL	HLA-B*53:01	0.9910765647888183	0.0030721261400400734	binder
MPTMRLLSF	HLA-B*53:01	0.9957470774650574	0.0015671027830426619	binder
MPTPVIKAF	HLA-B*53:01	0.9938125133514404	0.0015230913270861178	binder
MPTQEVQEL	HLA-B*53:01	0.9861383676528931	0.009293309536221586	binder
MPTRPVPSY	HLA-B*53:01	0.9717503905296325	0.01416511243743984	binder
MPTTSTTSTRF	HLA-B*53:01	0.9856908679008484	0.008957023319966954	binder
MPVDPNEPTY	HLA-B*53:01	0.9871644020080567	0.006653528844442706	binder
MPVEKNITL	HLA-B*53:01	0.99420725107193	0.0037906234878322016	binder
MPVFPDFKM	HLA-B*53:01	0.9942979931831359	0.0035700092355908674	binder
MPVGMTHGL	HLA-B*53:01	0.9895293831825256	0.004678757130432493	binder
MPVGPDAILRY	HLA-B*53:01	0.9851149320602417	0.0151703567013805	binder
MPVHAAVQM	HLA-B*53:01	0.9942670702934265	0.002470166851392706	binder
MPVIPMNTI	HLA-B*53:01	0.9933144092559815	0.002936081983408563	binder
MPVNKVVQSF	HLA-B*53:01	0.9943939328193665	0.004030647958168047	binder
MPVNTNQNF	HLA-B*53:01	0.9927296876907349	0.005646463032357789	binder
MPVPTTPEF	HLA-B*53:01	0.993982982635498	0.00635961282794763	binder
MPVPVILNF	HLA-B*53:01	0.9971241593360901	0.0014281500750245942	binder
MPVQDLPRL	HLA-B*53:01	0.990383756160736	0.003715233079350381	binder
MPVRAADKL	HLA-B*53:01	0.9306069493293763	0.05809125077410813	binder
MPVSKPTSW	HLA-B*53:01	0.9977995157241821	0.0013035231604382007	binder
MPVSSQHRY	HLA-B*53:01	0.9892514824867249	0.003416210300616915	binder
MPYGSRENSLLY	HLA-B*53:01	0.9885756969451904	0.00575851454317669	binder
MPYLEHESF	HLA-B*53:01	0.9982804179191589	0.0009907944510723784	binder
MPYNHQHKYFF	HLA-B*53:01	0.990471339225769	0.0068777436480996264	binder
MPYNHQHKY	HLA-B*53:01	0.9939538240432739	0.003593176422452183	binder
MPYQPFSKGDRL	HLA-B*53:01	0.7849792957305908	0.09512111558591012	binder
MTNGFHMTW	HLA-B*53:01	0.9795343399047851	0.026445058533342086	binder
MVDGTLLLL	HLA-B*53:01	0.1447385625913739	0.11566158250657359	not-binder
MVDHNIYVW	HLA-B*53:01	0.9809867024421692	0.02554938762298748	binder
MVESSRHNW	HLA-B*53:01	0.8474132180213928	0.10518735414262831	binder
MVLDIVQHW	HLA-B*53:01	0.9923210382461548	0.006648910620189058	binder
MVLENVKEMW	HLA-B*53:01	0.9822433948516845	0.013082737649285367	binder
NAAADRVKW	HLA-B*53:01	0.9580613970756531	0.051948419416198294	binder
NAAANVLRETW	HLA-B*53:01	0.9858153104782105	0.00864819348466992	binder
NAAEELWKW	HLA-B*53:01	0.9820060491561889	0.028913148787983727	binder
NAAPSHTKF	HLA-B*53:01	0.8785508275032043	0.20159853859373955	binder
NADGHGEVW	HLA-B*53:01	0.9798662543296814	0.013162722543349601	binder
NADHTTLLL	HLA-B*53:01	0.17470349594950677	0.16813978891386258	not-binder
NADPASHEI	HLA-B*53:01	0.5583380579948425	0.1782507537221471	ambiguous
NADPASHEIW	HLA-B*53:01	0.992161226272583	0.007429627994870909	binder
NADTLALVF	HLA-B*53:01	0.6926298975944519	0.2655958130900842	binder
NAEKELTDRNW	HLA-B*53:01	0.8806917071342468	0.09521912788721995	binder
NAFEELVAF	HLA-B*53:01	0.8785129070281983	0.12300453884752498	binder
NAFEESKDNTI	HLA-B*53:01	0.3955768130719662	0.29434419915216403	ambiguous
NAGDRADFW	HLA-B*53:01	0.9238159894943238	0.07015754358690839	binder
NAGPPSHII	HLA-B*53:01	0.5970352321863175	0.27384510395079026	ambiguous
NAHMDSLQW	HLA-B*53:01	0.9813307881355285	0.014938720426634003	binder
NAIEHTLQW	HLA-B*53:01	0.9958901047706604	0.0028723580139970754	binder
NAIQDSLTRW	HLA-B*53:01	0.9912666916847229	0.00571347477420988	binder
NALEELSKATQW	HLA-B*53:01	0.9385315775871277	0.07590389687629392	binder
NALNQVVLW	HLA-B*53:01	0.9859893441200256	0.01065681541798977	binder
NALPDTLKVTY	HLA-B*53:01	0.616603797674179	0.23851253531140285	ambiguous
NANAASPLI	HLA-B*53:01	0.4212502777576447	0.271863168938447	ambiguous
NANRIALDF	HLA-B*53:01	0.5341939307749272	0.2886848873547051	ambiguous
NAPLVHATL	HLA-B*53:01	0.3012272849678993	0.15485851043135765	not-binder
NAPWAVTSL	HLA-B*53:01	0.19281262941658497	0.12308609131385016	not-binder
NARMPEKVTW	HLA-B*53:01	0.896404480934143	0.11095618924883885	binder
NASDLPLSI	HLA-B*53:01	0.5654473185539246	0.2899977346451863	ambiguous
NASESKLEL	HLA-B*53:01	0.12802799269557	0.04891526008273387	not-binder
NATGVAMLF	HLA-B*53:01	0.946161949634552	0.045685939273864155	binder
NATTIANHW	HLA-B*53:01	0.9560501217842102	0.05840608633601145	binder
NAVNWIESSSW	HLA-B*53:01	0.9514959573745727	0.0444216757221062	binder
NAWLEAPPEKW	HLA-B*53:01	0.9276392459869385	0.05572082665038278	binder
NPAASSNHW	HLA-B*53:01	0.9842934608459473	0.007356427480506899	binder
NPADITVLF	HLA-B*53:01	0.9893772006034851	0.007110547604748001	binder
NPADRAYSW	HLA-B*53:01	0.9864155530929566	0.013531923335360168	binder
NPDDVFREF	HLA-B*53:01	0.9945540189743042	0.003166322060893601	binder
NPDEGVNYF	HLA-B*53:01	0.986586058139801	0.0049147280490395625	binder
NPDEQARQF	HLA-B*53:01	0.9856663465499877	0.010260959690829394	binder
NPDPHFQGF	HLA-B*53:01	0.9830028533935546	0.021868438942739182	binder
NPDPKSHDVYW	HLA-B*53:01	0.9955539345741272	0.003656808100740465	binder
NPDSAQPYKW	HLA-B*53:01	0.9959408640861511	0.003963026476858857	binder
NPEDVARLIF	HLA-B*53:01	0.9728448390960693	0.01456491383241395	binder
NPEPELLVRW	HLA-B*53:01	0.9936060428619384	0.005803721401031212	binder
NPEYTTVSW	HLA-B*53:01	0.9911607146263123	0.0029171772958094594	binder
NPFGGRGLAW	HLA-B*53:01	0.9928276896476745	0.00598998207198471	binder
NPFPHSHTF	HLA-B*53:01	0.9971644163131714	0.0014495114460572624	binder
NPFQEPRTVVW	HLA-B*53:01	0.9932484149932861	0.007610596693616414	binder
NPGPGPRW	HLA-B*53:01	0.9241371512413025	0.07389453608360869	binder
NPIEQDQKW	HLA-B*53:01	0.9952269554138183	0.0029872028158116548	binder
NPIIVSCGW	HLA-B*53:01	0.9795805931091308	0.010099817446960323	binder
NPINMVSKL	HLA-B*53:01	0.9053844690322876	0.08508751792974831	binder
NPINTFTKF	HLA-B*53:01	0.9927395105361938	0.005601896046942618	binder
NPIQGLASKW	HLA-B*53:01	0.9920851707458496	0.005292002421237	binder
NPISNNSQTF	HLA-B*53:01	0.9877681374549866	0.010381499876227877	binder
NPISTVTEL	HLA-B*53:01	0.9621793508529664	0.026950802742127578	binder
NPLAATHEF	HLA-B*53:01	0.9913919329643249	0.0036605418360005013	binder
NPLGGGREVW	HLA-B*53:01	0.9890767216682435	0.0056402684849647024	binder
NPLPSKETI	HLA-B*53:01	0.8670640110969543	0.06224102666244959	binder
NPLPTNYTW	HLA-B*53:01	0.9962420582771301	0.0018668691585652635	binder
NPLQEPFKNAW	HLA-B*53:01	0.9878177642822266	0.00407333294120523	binder
NPMRVLLKI	HLA-B*53:01	0.8937042593955994	0.06522051312847073	binder
NPNRHQMGW	HLA-B*53:01	0.9605635881423951	0.03863389625747668	binder
NPNSGDFRF	HLA-B*53:01	0.9720881462097168	0.027387593770144825	binder
NPNTVIILI	HLA-B*53:01	0.9575783729553222	0.02521898796520668	binder
NPPEYEFLW	HLA-B*53:01	0.9816201210021973	0.010299632726419887	binder
NPPLESHVGW	HLA-B*53:01	0.9254826664924621	0.07461713150835787	binder
NPQHVQLLF	HLA-B*53:01	0.9047085762023925	0.12969123432778148	binder
NPQPMTPPW	HLA-B*53:01	0.9280438899993897	0.09297544912838815	binder
NPSEYVVCF	HLA-B*53:01	0.9679146885871888	0.009757919582847274	binder
NPSPYHLYY	HLA-B*53:01	0.981568431854248	0.008767649435183981	binder
NPTDISYVY	HLA-B*53:01	0.9821343421936035	0.012642411966354562	binder
NPTDIYPSKW	HLA-B*53:01	0.9964259028434753	0.0016663930950657046	binder
NPTSVFSRI	HLA-B*53:01	0.9047084808349609	0.05543012358871794	binder
NPVCVRPTPKW	HLA-B*53:01	0.8022441387176513	0.15031562928324593	binder
NPVDILTYVTW	HLA-B*53:01	0.9917086124420166	0.010859391743953626	binder
NPVDIVSTL	HLA-B*53:01	0.9688434839248657	0.018705192707957136	binder
NPVPDGHSRW	HLA-B*53:01	0.988811457157135	0.004698816864213038	binder
NPVPYNSSW	HLA-B*53:01	0.992715060710907	0.002091615931616375	binder
NPVSWVQTF	HLA-B*53:01	0.9922831535339356	0.005408225622598291	binder
NPYEFALKF	HLA-B*53:01	0.9960649967193603	0.001844050605661629	binder
NPYHVVILF	HLA-B*53:01	0.9877213478088379	0.010795948400412168	binder
NPYPGDVTKF	HLA-B*53:01	0.9933910012245178	0.0025014190597025788	binder
NPYSGDLTKF	HLA-B*53:01	0.9912582397460937	0.004849315016619983	binder
NSSAVLLQW	HLA-B*53:01	0.9310988306999206	0.054843853506040534	binder
NSSPVINHL	HLA-B*53:01	0.061763740703463556	0.03457931366804909	not-binder
NTTAIAEAW	HLA-B*53:01	0.746055269241333	0.18651866449735668	binder
NVADVVIKF	HLA-B*53:01	0.5572259366512299	0.29728599284821344	ambiguous
NVEGAAKLLW	HLA-B*53:01	0.8996392965316773	0.06715986715977657	binder
NVFKNDQDTW	HLA-B*53:01	0.8488429069519043	0.06773547055957742	binder
NVKVDPEIQ	HLA-B*53:01	0.01963081636931747	0.024348043721461828	not-binder
PAASSFGSPG	HLA-B*53:01	0.0009043104175361805	0.0007521993588756556	not-binder
PDDHARKI	HLA-B*53:01	0.010395640977367292	0.008866430325944698	not-binder
PFKPPKVTF	HLA-B*53:01	0.11764571890234947	0.16565458603484512	not-binder
PHSAHQKY	HLA-B*53:01	0.011703769420273602	0.007737164556347772	not-binder
PIRLLAAAA	HLA-B*53:01	0.0005276734269500594	0.0007079423679021954	not-binder
PPHVLSSEF	HLA-B*53:01	0.2218432307243347	0.13802271852021566	not-binder
PPYTVVYFPVRGR	HLA-B*53:01	0.264042840898037	0.25531769664085113	not-binder
PSHTKIKY	HLA-B*53:01	0.015704821376129986	0.021153188137580707	not-binder
PSLTGSPWP	HLA-B*53:01	0.0008374433091375977	0.0007872452486719703	not-binder
PVGRVHRL	HLA-B*53:01	0.001279069522570353	0.0010546180367933305	not-binder
PVSSSAWLL	HLA-B*53:01	0.01626776857301593	0.013714613733139164	not-binder
PVVSGVLPE	HLA-B*53:01	0.00316340722492896	0.0029710274841551003	not-binder
PYNHQHEY	HLA-B*53:01	0.07464226419106126	0.08901738363118167	not-binder
QAADPAISQAW	HLA-B*53:01	0.9804707169532776	0.005586382066346067	binder
QAADTVVIF	HLA-B*53:01	0.6190516531467438	0.18314041080730412	binder
QAAEFREAW	HLA-B*53:01	0.985938549041748	0.008446080068903617	binder
QAAERPQEW	HLA-B*53:01	0.8910105347633361	0.09507962632160206	binder
QAAFLEERDAW	HLA-B*53:01	0.8973430156707763	0.0796019984036658	binder
QADTTRLEL	HLA-B*53:01	0.06892975196242332	0.04640628957439789	not-binder
QAESAAAVW	HLA-B*53:01	0.7959773302078247	0.1483168706920979	binder
QAFPNTNRW	HLA-B*53:01	0.9751241445541382	0.029274711872576176	binder
QALEDHFSSF	HLA-B*53:01	0.7664517283439636	0.14970482271299007	binder
QALELPLRI	HLA-B*53:01	0.3177781417965889	0.21722211708484987	not-binder
QANDDARTF	HLA-B*53:01	0.6677217245101928	0.25985863381536395	binder
QARIEIESF	HLA-B*53:01	0.3804128646850586	0.1881514145582382	not-binder
QARVEELERW	HLA-B*53:01	0.817009687423706	0.2141598497279244	binder
QASDGIHHW	HLA-B*53:01	0.952778422832489	0.04726918029296841	binder
QASPSNTVW	HLA-B*53:01	0.9370243549346924	0.04172854394436847	binder
QASSKILKY	HLA-B*53:01	0.30490290373563766	0.33190928024601224	not-binder
QATELVHQL	HLA-B*53:01	0.5742154508829117	0.33921473535519703	ambiguous
QATPNFHQW	HLA-B*53:01	0.9653412461280823	0.04871218709207522	binder
QATPTFHQW	HLA-B*53:01	0.9728809475898743	0.02640427300873211	binder
QATRTVPVF	HLA-B*53:01	0.6178992867469788	0.21915760394576736	binder
QAWEEPTNW	HLA-B*53:01	0.9925122737884522	0.0038420474668249536	binder
QPAGPATHTW	HLA-B*53:01	0.9930011510849	0.0036403841842055657	binder
QPAPISPHL	HLA-B*53:01	0.6671475768089294	0.22873137973593896	binder
QPAPPEKVGW	HLA-B*53:01	0.9745594263076782	0.01796192241253942	binder
QPAQDIFSVY	HLA-B*53:01	0.7780471570789814	0.3601168546187493	binder
QPATPTRTI	HLA-B*53:01	0.5094057142734527	0.14290041514922935	ambiguous
QPDHLFRKF	HLA-B*53:01	0.8673519730567932	0.18436960117621115	binder
QPDPDAIKMF	HLA-B*53:01	0.9715940833091736	0.012581210906354535	binder
QPEAELGRLLF	HLA-B*53:01	0.9227768182754517	0.05559385816798881	binder
QPEELIQKW	HLA-B*53:01	0.9958484530448913	0.0031509414088816434	binder
QPEESYSHW	HLA-B*53:01	0.9914304733276367	0.0049278370369481754	binder
QPEGPGGAASW	HLA-B*53:01	0.9874353408813477	0.0062073532194917395	binder
QPETRVSYW	HLA-B*53:01	0.9896060705184937	0.004223986257978767	binder
QPFGDTGGFHF	HLA-B*53:01	0.989696455001831	0.01187368917397698	binder
QPGTFLLRF	HLA-B*53:01	0.888860023021698	0.08078073832725427	binder
QPHVSSPRF	HLA-B*53:01	0.8544507563114166	0.2199279272762453	binder
QPINLIFRY	HLA-B*53:01	0.9859997630119324	0.007771966896785935	binder
QPITPGPSI	HLA-B*53:01	0.705330091714859	0.28471647825849106	binder
QPLAEDSGLHII	HLA-B*53:01	0.6494828015565872	0.22278811488906963	binder
QPLEGSDLW	HLA-B*53:01	0.9774679660797119	0.01818039813164971	binder
QPLESGTHF	HLA-B*53:01	0.9167899012565612	0.05198377726966868	binder
QPMEVQEGYGF	HLA-B*53:01	0.9746065855026245	0.021932567368829658	binder
QPMEVQEGY	HLA-B*53:01	0.9077724575996399	0.026349141765585785	binder
QPMPETPKW	HLA-B*53:01	0.9921227693557739	0.00633325475008066	binder
QPNAQPQYL	HLA-B*53:01	0.2259120836853981	0.20149188202089313	not-binder
QPNPLPLRL	HLA-B*53:01	0.6407831162214279	0.3370654996250821	ambiguous
QPSTLTDKW	HLA-B*53:01	0.8978398561477661	0.09250733963061815	binder
QPTPHTQHW	HLA-B*53:01	0.9841025590896606	0.00580083406268941	binder
QPVTPLGTSRW	HLA-B*53:01	0.9654497861862182	0.032792193591686725	binder
QPWEEIKTSY	HLA-B*53:01	0.9438244700431824	0.035316312532101546	binder
QPYSKDSPF	HLA-B*53:01	0.724947327375412	0.2573867491424015	binder
RAGDPILTYF	HLA-B*53:01	0.27408694848418236	0.2356956320693774	not-binder
RPAGDGTFQKW	HLA-B*53:01	0.9879868030548096	0.007425718531044587	binder
RPAPIQAMW	HLA-B*53:01	0.9737762212753296	0.03520370642938729	binder
RPAPVEVTY	HLA-B*53:01	0.9671546578407287	0.009082422696924396	binder
RPFAGFEDF	HLA-B*53:01	0.9651735663414002	0.022619615532060586	binder
RPIDHDLANW	HLA-B*53:01	0.9974143862724304	0.001222075451142265	binder
RPLQDLQLW	HLA-B*53:01	0.9726147532463074	0.043648060810218214	binder
RPLSKTVRF	HLA-B*53:01	0.7697437047958374	0.14467157257656257	binder
RPNDIYVNM	HLA-B*53:01	0.9265088558197021	0.04523193546671559	binder
RPNDVQLFY	HLA-B*53:01	0.9531996250152588	0.049846976777080595	binder
RPNETDIKI	HLA-B*53:01	0.5710536718368531	0.271856625788822	ambiguous
RPTDVAISF	HLA-B*53:01	0.974626612663269	0.024037935833944063	binder
RPVPEYQKY	HLA-B*53:01	0.8304578542709351	0.14980872621357047	binder
RPVPKGATY	HLA-B*53:01	0.5400990828871727	0.30951185184289876	ambiguous
RPWAEGTEEGARW	HLA-B*53:01	0.988457190990448	0.015099292003980178	binder
RVYIHPFHL	HLA-B*53:01	0.03079887272324413	0.027390591208935947	not-binder
SAAADETLRLW	HLA-B*53:01	0.9823425531387329	0.014047612978335601	binder
SAAADSAVRLW	HLA-B*53:01	0.9788961410522461	0.011965631486172953	binder
SAANIQPIF	HLA-B*53:01	0.5799625039100647	0.23888165051021484	ambiguous
SAAPLFFSW	HLA-B*53:01	0.9969599604606628	0.0024624361857597263	binder
SAARLYYYW	HLA-B*53:01	0.9105026841163635	0.12976915636033357	binder
SAASPHYQEW	HLA-B*53:01	0.8331844091415406	0.19706092536893108	binder
SADEVQRFF	HLA-B*53:01	0.757507836818695	0.22454189213697753	binder
SADGTIKLW	HLA-B*53:01	0.9075230956077576	0.134760083475776	binder
SADHLIILW	HLA-B*53:01	0.9201271414756775	0.09586268049918815	binder
SADKLIKIW	HLA-B*53:01	0.7598752617835999	0.31279068149322975	binder
SADKTVALW	HLA-B*53:01	0.9387792348861694	0.09106279900276164	binder
SADKTVKLW	HLA-B*53:01	0.901997196674347	0.12371972095045307	binder
SADNTVILW	HLA-B*53:01	0.9457948446273804	0.045162797110595995	binder
SADRFVYVW	HLA-B*53:01	0.9807376146316529	0.021823512897997905	binder
SADRNVKIW	HLA-B*53:01	0.6770209781825542	0.32395865213828845	binder
SAEEAMKHVYF	HLA-B*53:01	0.43871859619393944	0.35489739194870523	ambiguous
SAFPYAHRF	HLA-B*53:01	0.9591806769371033	0.02574441930317015	binder
SAFSAAHEEQW	HLA-B*53:01	0.9771998882293701	0.022621897631483163	binder
SAIDSSSKDHHW	HLA-B*53:01	0.950230073928833	0.04841729763655786	binder
SALDMTRYW	HLA-B*53:01	0.9932194471359252	0.004238493619121759	binder
SALEKFFYF	HLA-B*53:01	0.8657387495040894	0.14812152321580907	binder
SALPLYNLY	HLA-B*53:01	0.4076801806688309	0.329317334666441	ambiguous
SAPKGSVL	HLA-B*53:01	0.03432228891178966	0.026947589332882937	not-binder
SAPSRATAL	HLA-B*53:01	0.04758902601897717	0.056825216084590374	not-binder
SAPSSDKPL	HLA-B*53:01	0.015039183676708489	0.012831496715514375	not-binder
SAPVGVTAL	HLA-B*53:01	0.06677188705652952	0.07493215764521241	not-binder
SAPYGRITL	HLA-B*53:01	0.11715692467987537	0.10413365681370966	not-binder
SASDDGTVRIW	HLA-B*53:01	0.9523322820663452	0.04363825324203597	binder
SASEVLKEW	HLA-B*53:01	0.9874976873397827	0.010736702272343548	binder
SASPDATIRIW	HLA-B*53:01	0.7982361257076264	0.33710877566191644	binder
SASPFQSAW	HLA-B*53:01	0.9755713105201721	0.021261212211033526	binder
SASQDGKLIIW	HLA-B*53:01	0.8289355158805847	0.15028231590819463	binder
SASSLTSKW	HLA-B*53:01	0.9494361639022827	0.026498519678643268	binder
SASTTTLRY	HLA-B*53:01	0.3861368253827095	0.32017939259947154	ambiguous
SATDTSAKW	HLA-B*53:01	0.964034378528595	0.03475306729795559	binder
SATEVDSRW	HLA-B*53:01	0.9903774499893189	0.0025997992027593027	binder
SATEVTGHRW	HLA-B*53:01	0.925227415561676	0.11389842455582348	binder
SAVASKEDSW	HLA-B*53:01	0.9330378890037536	0.04158125302226994	binder
SAVDVHINM	HLA-B*53:01	0.695327889919281	0.1948914739315054	binder
SAVPDSLRW	HLA-B*53:01	0.9565131306648255	0.04409859988294292	binder
SAVVEDVAW	HLA-B*53:01	0.9490859031677246	0.020396782633285312	binder
SAYDGKDYI	HLA-B*53:01	0.516848549246788	0.21700260560126014	ambiguous
SAYDSKADIW	HLA-B*53:01	0.9344816923141479	0.07240504404133259	binder
SAYNEGTLMKF	HLA-B*53:01	0.6870567202568054	0.1585339085157236	binder
SGANIDELITF	HLA-B*53:01	0.11080975160002708	0.039497547122272755	not-binder
SGPGPAAAL	HLA-B*53:01	0.015267830970697106	0.0191514883921619	not-binder
SIDFTQEEW	HLA-B*53:01	0.769430422782898	0.12196938010427048	binder
SIPEKNRPL	HLA-B*53:01	0.0019201370887458324	0.0026961193843917227	not-binder
SIPGGYNAL	HLA-B*53:01	0.002725936466595158	0.0024222817440671864	not-binder
SIPKGNSAL	HLA-B*53:01	0.0013054266979452222	0.001055490115016578	not-binder
SLVNLGGSK	HLA-B*53:01	0.001621743687428534	0.001900598944278194	not-binder
SLVNLGGSKSISIS	HLA-B*53:01	0.046278854832053185	0.07037915725529176	not-binder
SNPGGRPAL	HLA-B*53:01	0.00894696187460795	0.009539445577862729	not-binder
SPADVFVQW	HLA-B*53:01	0.9980435132980346	0.0008714100718758646	binder
SPAEETVVW	HLA-B*53:01	0.9931779861450195	0.004792949568466491	binder
SPAEFVTRF	HLA-B*53:01	0.9942910671234131	0.0027048220667169527	binder
SPAGAALLW	HLA-B*53:01	0.9830121159553528	0.015480828038284765	binder
SPANSFHF	HLA-B*53:01	0.952745521068573	0.04089665893025058	binder
SPAPVPVTY	HLA-B*53:01	0.9365693092346191	0.05583012403913344	binder
SPAQILLRW	HLA-B*53:01	0.9897668838500977	0.005109044151362106	binder
SPASSEYSW	HLA-B*53:01	0.9902214527130127	0.0035639889110021523	binder
SPATSVPGMG	HLA-B*53:01	0.10786050148308277	0.091738781737179	not-binder
SPDATIRIW	HLA-B*53:01	0.9961905121803284	0.002871127408257902	binder
SPDDQVYSF	HLA-B*53:01	0.9868001818656922	0.010936637696805999	binder
SPDESHRMW	HLA-B*53:01	0.9981090307235718	0.0005003790416588605	binder
SPDGGYIPRI	HLA-B*53:01	0.8629438638687134	0.13600813413072338	binder
SPDGSFLLI	HLA-B*53:01	0.9263893604278565	0.025517036900179542	binder
SPDHTNNSF	HLA-B*53:01	0.9802388906478882	0.018060614569900005	binder
SPDSAVGVQW	HLA-B*53:01	0.9967231631278992	0.0013686375455520228	binder
SPDSGVYEM	HLA-B*53:01	0.9589950442314148	0.03773740010273116	binder
SPEDSWVSKW	HLA-B*53:01	0.9944490671157837	0.003574623520095118	binder
SPEELLLRW	HLA-B*53:01	0.9965936779975891	0.001818328381899507	binder
SPEKGAETW	HLA-B*53:01	0.9825327634811402	0.010557536259266738	binder
SPEPGQRTF	HLA-B*53:01	0.9685314774513245	0.028805979749588005	binder
SPEPGTAAAW	HLA-B*53:01	0.9873570919036865	0.004503333448106819	binder
SPEQTVPYLW	HLA-B*53:01	0.9921916365623474	0.003219514277678241	binder
SPEVPLPGMKW	HLA-B*53:01	0.9845003604888916	0.009675033983289644	binder
SPFDEFNLW	HLA-B*53:01	0.9966839909553528	0.0010242630541327975	binder
SPFDLEQQW	HLA-B*53:01	0.9971649289131165	0.001443817980842986	binder
SPFEFGFTF	HLA-B*53:01	0.9971453547477722	0.0017295487598648534	binder
SPFHPATHW	HLA-B*53:01	0.9911088585853577	0.002862663108010027	binder
SPFPSSIPHAF	HLA-B*53:01	0.9833508729934692	0.012950567139854834	binder
SPFSASGGW	HLA-B*53:01	0.9644863963127136	0.01307065370921877	binder
SPFTGTTTI	HLA-B*53:01	0.934581708908081	0.03363814147371369	binder
SPFVEHILW	HLA-B*53:01	0.9970802307128906	0.0014023877634873878	binder
SPHAHISEQAVW	HLA-B*53:01	0.9175768733024597	0.1343232501023739	binder
SPHEDMRTW	HLA-B*53:01	0.9967074871063233	0.0021632715057514776	binder
SPHFKVFKW	HLA-B*53:01	0.9670619606971741	0.024446488265016417	binder
SPHLDKTSW	HLA-B*53:01	0.991595447063446	0.004738456671804759	binder
SPHPTSNHW	HLA-B*53:01	0.9828483700752259	0.014615122056600179	binder
SPHSAAYVLW	HLA-B*53:01	0.9965977430343628	0.001705610916117731	binder
SPHSNVSDW	HLA-B*53:01	0.9797288060188294	0.01605657065631384	binder
SPIDFHLQSW	HLA-B*53:01	0.998237133026123	0.0010660358687486205	binder
SPIDVVEKY	HLA-B*53:01	0.9887710809707642	0.008747874471238207	binder
SPIPFPPLSY	HLA-B*53:01	0.9650245785713196	0.03264929870006449	binder
SPIPGFTKW	HLA-B*53:01	0.9967150807380676	0.0014845197603454582	binder
SPIQFESAW	HLA-B*53:01	0.9949315309524536	0.0009111106562417446	binder
SPIRGLPHW	HLA-B*53:01	0.9874526858329773	0.006777134850524832	binder
SPITEYQFW	HLA-B*53:01	0.9948926568031311	0.002296207131173434	binder
SPITSSPPKW	HLA-B*53:01	0.9835369706153869	0.010695413447922287	binder
SPLAERQLQVQW	HLA-B*53:01	0.8965589880943299	0.0960259155675563	binder
SPLDIYPKI	HLA-B*53:01	0.9442874908447265	0.032614965515449096	binder
SPLDSIHTI	HLA-B*53:01	0.9809611678123474	0.007551492083663804	binder
SPLNTHAAELW	HLA-B*53:01	0.9913172721862793	0.004749138024462747	binder
SPLTSYRW	HLA-B*53:01	0.9713598847389221	0.025478305634459804	binder
SPLYLAHEVQLF	HLA-B*53:01	0.5957198917865754	0.18432013108136963	binder
SPMEIPKELW	HLA-B*53:01	0.9979597330093384	0.0005731523743281609	binder
SPNALVLLI	HLA-B*53:01	0.9323413491249084	0.04528554515095834	binder
SPNELILGW	HLA-B*53:01	0.9951517343521118	0.0036831129132492276	binder
SPNSISIMG	HLA-B*53:01	0.08416950637474656	0.13654952673810558	not-binder
SPRQAEAERW	HLA-B*53:01	0.9708682775497437	0.013968108918434767	binder
SPSANIPEHW	HLA-B*53:01	0.9867168068885803	0.009280879160208743	binder
SPSAYVLEI	HLA-B*53:01	0.9014058470726013	0.04921048352960797	binder
SPSEIVKQI	HLA-B*53:01	0.8917013168334961	0.06212133973643059	binder
SPSGRATVW	HLA-B*53:01	0.8942498922348022	0.08186091891510971	binder
SPSPENLKF	HLA-B*53:01	0.9641814708709717	0.027665080689877965	binder
SPSPGGDAAW	HLA-B*53:01	0.9455994367599487	0.04739007032929952	binder
SPSRILLLF	HLA-B*53:01	0.9746810555458069	0.021058247452338075	binder
SPSSDSLLF	HLA-B*53:01	0.9071322560310364	0.08960983185089452	binder
SPSSVTGNALW	HLA-B*53:01	0.9937910199165344	0.0031830679222501776	binder
SPTEMVAKF	HLA-B*53:01	0.978454875946045	0.01446642762992841	binder
SPTENSFTL	HLA-B*53:01	0.9387728810310364	0.03641495306715626	binder
SPTEVVERL	HLA-B*53:01	0.9261100053787231	0.054036781984182033	binder
SPTHISRSW	HLA-B*53:01	0.9753650546073913	0.028360344684662937	binder
SPTIIFDNW	HLA-B*53:01	0.9906890153884887	0.003826364408081044	binder
SPTNISSLL	HLA-B*53:01	0.7702513813972474	0.14608975360689974	binder
SPTQVVSQL	HLA-B*53:01	0.8683516979217529	0.04889435068371876	binder
SPTSAHAFW	HLA-B*53:01	0.9869914650917053	0.007497713736745668	binder
SPVALNVQY	HLA-B*53:01	0.9400745272636414	0.027137284004897986	binder
SPVAQSQEF	HLA-B*53:01	0.9249476790428162	0.04523879227880928	binder
SPVDIFAKI	HLA-B*53:01	0.9676247835159302	0.02190153512343393	binder
SPVDSVLFY	HLA-B*53:01	0.9745042085647583	0.01852081051273701	binder
SPVDVLQIF	HLA-B*53:01	0.9775070071220398	0.022778147473703055	binder
SPVELQSLF	HLA-B*53:01	0.9791718006134034	0.006292112700805202	binder
SPVLFQEALW	HLA-B*53:01	0.9941258430480957	0.003111019511386808	binder
SPVRAFQW	HLA-B*53:01	0.9855430841445922	0.006149180851514823	binder
SPYDGNETL	HLA-B*53:01	0.9388836145401	0.033700801245589086	binder
SPYGHLPNW	HLA-B*53:01	0.9961677551269531	0.002340476108845407	binder
SPYPEVDHF	HLA-B*53:01	0.9881316423416138	0.015050956558838775	binder
SSEDYIHRI	HLA-B*53:01	0.05742936400347389	0.06123703504900097	not-binder
SSPAPRTAL	HLA-B*53:01	0.018126271473011	0.017440484139075133	not-binder
SSPQPGSAL	HLA-B*53:01	0.008486799243837596	0.006241692574874214	not-binder
SVGPAEPTW	HLA-B*53:01	0.7873101651668548	0.2135474466325251	binder
SVIDSDEKW	HLA-B*53:01	0.8040558457374573	0.16831625877408413	binder
SVPEAQSAL	HLA-B*53:01	0.00445488728582859	0.0023155304031468047	not-binder
SVPLAATSM	HLA-B*53:01	0.014080787263810634	0.00384795985051088	not-binder
SVTEIQEK	HLA-B*53:01	0.011349268595222384	0.017001857388850173	not-binder
SVTEIQEKW	HLA-B*53:01	0.8232458829879761	0.14926718539242836	binder
SVTEVQLRF	HLA-B*53:01	0.3685654040426016	0.3401882658281418	ambiguous
TAAAVGAVF	HLA-B*53:01	0.7985505700111389	0.1939670048922078	binder
TAADDHQALIW	HLA-B*53:01	0.9490311861038208	0.041618045364587714	binder
TAADTVIIY	HLA-B*53:01	0.2026957653462887	0.12656035952126435	not-binder
TAADVVKQW	HLA-B*53:01	0.9953155517578125	0.004240802541679249	binder
TAAEEKEDGRRW	HLA-B*53:01	0.8231342434883118	0.09432401952629768	binder
TAAETHYTY	HLA-B*53:01	0.7916805028915406	0.11619074667786354	binder
TAAPSLKNAAF	HLA-B*53:01	0.5646953150629997	0.33207499257895723	ambiguous
TAAPTGTTI	HLA-B*53:01	0.58902647793293	0.32768532494752906	ambiguous
TAAPTGTTIKF	HLA-B*53:01	0.847769844532013	0.13983514632766575	binder
TAAPVVPEL	HLA-B*53:01	0.638459575176239	0.23494410936715238	binder
TAASSALGF	HLA-B*53:01	0.566068434715271	0.08564455301818773	binder
TAATAGIIGW	HLA-B*53:01	0.9648202657699585	0.010724805999407595	binder
TADDKKLQF	HLA-B*53:01	0.6279793500900268	0.1930654668124868	binder
TADGNTWMW	HLA-B*53:01	0.9730531573295593	0.01962746061745639	binder
TADITVLRW	HLA-B*53:01	0.9376332283020019	0.1099258343884478	binder
TADPGATMTF	HLA-B*53:01	0.922736930847168	0.09638755209369723	binder
TAEEKAIVQQW	HLA-B*53:01	0.9057361125946045	0.11017518218445758	binder
TAEGEINNVQW	HLA-B*53:01	0.9242521286010742	0.08928030987440955	binder
TAEGQATLERL	HLA-B*53:01	0.027654812019318343	0.02006154401591992	not-binder
TAEGTVFHF	HLA-B*53:01	0.6788489893078804	0.2890529346451409	binder
TAENVAKKW	HLA-B*53:01	0.7870660215616226	0.3074199320131705	binder
TAFEKEHLW	HLA-B*53:01	0.9946623802185058	0.003447829029205025	binder
TAFGGFLKY	HLA-B*53:01	0.6847188413143158	0.2886344436520765	binder
TAFPGTGGF	HLA-B*53:01	0.6583762884140014	0.3367714977692284	ambiguous
TAGVDGHSW	HLA-B*53:01	0.93558429479599	0.07101930212130299	binder
TAHDDRGIRF	HLA-B*53:01	0.5079547077417373	0.33765117973950376	ambiguous
TAHDGDVNVISW	HLA-B*53:01	0.9719724535942078	0.016278392306890432	binder
TAHSEPSLW	HLA-B*53:01	0.9596886754035949	0.018514523265757213	binder
TAIATEQQSW	HLA-B*53:01	0.9834514260292053	0.009668363840213164	binder
TAIEAQHLL	HLA-B*53:01	0.46937425136566163	0.18799311362773036	ambiguous
TAIESGQHYW	HLA-B*53:01	0.9939143776893615	0.00322393740784675	binder
TAIQEIVVTHW	HLA-B*53:01	0.9862025856971741	0.007477685028863763	binder
TALLAEGITW	HLA-B*53:01	0.9442792654037475	0.09744563200955003	binder
TALLQKLTW	HLA-B*53:01	0.8839478254318237	0.17405386767046097	binder
TALMTDPKLITW	HLA-B*53:01	0.9501198887825012	0.05100446411738925	binder
TALPLTQLRW	HLA-B*53:01	0.9597828388214111	0.04784196394295294	binder
TALSNLITW	HLA-B*53:01	0.9675342559814453	0.04179159571034107	binder
TAMDVVYAL	HLA-B*53:01	0.7000646859407424	0.3261869831269445	binder
TANDRILKY	HLA-B*53:01	0.5288474380970001	0.23007075897534507	ambiguous
TANGIALLW	HLA-B*53:01	0.9735059142112732	0.016585010474315993	binder
TAPTGHTL	HLA-B*53:01	0.09333320036530494	0.061771430485832626	not-binder
TAQSDNKITW	HLA-B*53:01	0.9515695810317993	0.02845121915749431	binder
TASADGTIKLW	HLA-B*53:01	0.9528586983680725	0.03897670440307503	binder
TASADPSIW	HLA-B*53:01	0.9318962097167969	0.028987892238187624	binder
TASAVVQHM	HLA-B*53:01	0.6325676023960114	0.13639303916440487	binder
TASDDATIKAW	HLA-B*53:01	0.9717959046363831	0.02219272591074281	binder
TASDVAQHL	HLA-B*53:01	0.4559596925973892	0.21332908612401622	ambiguous
TASEMILVL	HLA-B*53:01	0.41126676872372625	0.311946073842441	ambiguous
TASGAKSMW	HLA-B*53:01	0.8780473828315735	0.15621160685615787	binder
TASPPTDLIW	HLA-B*53:01	0.956946051120758	0.023463712203717093	binder
TASPTHSTW	HLA-B*53:01	0.9893316268920899	0.00651510309197887	binder
TASPVAVSL	HLA-B*53:01	0.47189814746379855	0.25492995953250086	ambiguous
TASQVASTW	HLA-B*53:01	0.9814643621444702	0.01798272133721474	binder
TASRDDRSTW	HLA-B*53:01	0.9421957850456237	0.07070178802432872	binder
TASSTAHLW	HLA-B*53:01	0.9887795448303223	0.006676661545832212	binder
TASSVALDL	HLA-B*53:01	0.05442974306643009	0.03612643370550837	not-binder
TATEITESF	HLA-B*53:01	0.6383484750986099	0.33997094018475166	ambiguous
TAVGEGLDRVW	HLA-B*53:01	0.9707741975784302	0.03336598323636056	binder
TAVKIAPRY	HLA-B*53:01	0.35988707160577177	0.2653618068169324	not-binder
TAVPTLLKY	HLA-B*53:01	0.7049215197563171	0.17926287215026057	binder
TAVTPQQTW	HLA-B*53:01	0.9689510941505433	0.03543796797711214	binder
TAVVEDVSW	HLA-B*53:01	0.9725667834281921	0.017470078887516838	binder
TAWDEADVRF	HLA-B*53:01	0.7997562170028687	0.19498499847963635	binder
TAWLEIMTKY	HLA-B*53:01	0.28901316188275816	0.33010356558040543	not-binder
TAYEKINKW	HLA-B*53:01	0.9809680342674255	0.024163266904088907	binder
TAYPGQTQY	HLA-B*53:01	0.6722922325134277	0.26769273896504475	binder
TAYSEKHHW	HLA-B*53:01	0.9747101068496704	0.008126650909672168	binder
TEKPEVID	HLA-B*53:01	0.0011573376032174565	0.0012400790937837393	not-binder
TEVTGHRW	HLA-B*53:01	0.30390260070562364	0.1824685841211958	not-binder
TFTVTEKPEVID	HLA-B*53:01	0.005929414951242507	0.007048281627954694	not-binder
TGHADTTKW	HLA-B*53:01	0.8160529613494873	0.14647954580326333	binder
TGYAETYRW	HLA-B*53:01	0.9650498986244201	0.018629994377132114	binder
TIIDTKGVTAL	HLA-B*53:01	0.01569108592811972	0.017519436991080814	not-binder
TISPIILYF	HLA-B*53:01	0.4802488684654236	0.24347317476285793	ambiguous
TKEETTPPSAS	HLA-B*53:01	0.0011752132229958078	0.0018362363047199199	not-binder
TKTFTVTEKPEVID	HLA-B*53:01	0.005329729447839782	0.007426491119589081	not-binder
TLKGETTTEAVD	HLA-B*53:01	0.006138458999339491	0.01039667547536195	not-binder
TNIPFDVKW	HLA-B*53:01	0.8417200565338134	0.03599089847639614	binder
TPAASSIW	HLA-B*53:01	0.9756020903587341	0.01337078226564563	binder
TPADVFIVF	HLA-B*53:01	0.9910443544387817	0.0034710180644791796	binder
TPAEIREEF	HLA-B*53:01	0.9897242069244385	0.006457023878264461	binder
TPAEVSHRF	HLA-B*53:01	0.990828561782837	0.007431199053026489	binder
TPAGEFKW	HLA-B*53:01	0.9822540402412414	0.023276965632921476	binder
TPAGVVNKY	HLA-B*53:01	0.9712921738624573	0.0187732209068952	binder
TPAHVYYRW	HLA-B*53:01	0.9885387659072876	0.0013326776623970602	binder
TPAPPIKRW	HLA-B*53:01	0.9702525734901428	0.011710341529556079	binder
TPAPPTHAL	HLA-B*53:01	0.9537117958068848	0.023682893421463812	binder
TPASAGHVW	HLA-B*53:01	0.992202877998352	0.002722161433718471	binder
TPDEIDHVF	HLA-B*53:01	0.9901809930801392	0.008588911604902003	binder
TPDPSTPSRL	HLA-B*53:01	0.8233274936676025	0.14105022568157888	binder
TPEAAAQVVQW	HLA-B*53:01	0.9924199700355529	0.0037280606736400457	binder
TPEENQASW	HLA-B*53:01	0.9864022731781006	0.009493435167079903	binder
TPEKEPPLW	HLA-B*53:01	0.985084068775177	0.011182987997018468	binder
TPFLGQHGF	HLA-B*53:01	0.9812371492385864	0.014966638732706759	binder
TPFNPVTVRSII	HLA-B*53:01	0.22964347377419472	0.1683835311988398	not-binder
TPGPAFKI	HLA-B*53:01	0.6278359472751618	0.32769041803700927	ambiguous
TPGSSQNPW	HLA-B*53:01	0.6712844163179398	0.2577150860048616	binder
TPHDFIEHI	HLA-B*53:01	0.98042813539505	0.012022276182506663	binder
TPHGLFILF	HLA-B*53:01	0.9813131093978882	0.009997450199367952	binder
TPHPEGYLF	HLA-B*53:01	0.9908692240715027	0.00404711025936919	binder
TPIDSTGKF	HLA-B*53:01	0.9693750500679016	0.019051876266496237	binder
TPIEERGDLF	HLA-B*53:01	0.9774705171585083	0.01739342832244662	binder
TPIKDSHLI	HLA-B*53:01	0.945703387260437	0.07631961097810894	binder
TPIMKTKKW	HLA-B*53:01	0.926866865158081	0.06491896714131559	binder
TPIPVPAYF	HLA-B*53:01	0.9784930944442749	0.020177544743956582	binder
TPIQDNVDQTY	HLA-B*53:01	0.9428230047225952	0.05064736715590505	binder
TPIQNSLKDLW	HLA-B*53:01	0.9899943351745606	0.009116277140646577	binder
TPIREQHVL	HLA-B*53:01	0.9234994292259217	0.04303794891256445	binder
TPISQAQKL	HLA-B*53:01	0.7850977778434753	0.1556499629893199	binder
TPIYAGHSW	HLA-B*53:01	0.9962139129638672	0.0018581423643825076	binder
TPLEAACW	HLA-B*53:01	0.9533219695091247	0.046593736066721535	binder
TPLEDVGKQVW	HLA-B*53:01	0.9948911070823669	0.002973792818021375	binder
TPLEGDFAW	HLA-B*53:01	0.9900208950042725	0.00896426242058393	binder
TPLPREVLHKW	HLA-B*53:01	0.9818027496337891	0.01296482233306841	binder
TPLQNNLHELW	HLA-B*53:01	0.9944036483764649	0.0012294927895839928	binder
TPLYGNVHSW	HLA-B*53:01	0.9925684809684754	0.007257187791752592	binder
TPQDYNLRW	HLA-B*53:01	0.9841208577156066	0.014708391168457942	binder
TPQSLFILF	HLA-B*53:01	0.9621317982673645	0.028314002633552833	binder
TPSAEPSTSW	HLA-B*53:01	0.9915509343147277	0.004838934444032384	binder
TPSAVFRVW	HLA-B*53:01	0.9947609663009643	0.0030983920327814453	binder
TPSDKLFFW	HLA-B*53:01	0.9917356610298157	0.005002565543653537	binder
TPSENSDLF	HLA-B*53:01	0.9076567888259888	0.07035226786672781	binder
TPSGRSLWT	HLA-B*53:01	0.04840852748602629	0.0679851498231679	not-binder
TPSPEEVQSW	HLA-B*53:01	0.9927348375320435	0.0035055307954380836	binder
TPSPIIQQL	HLA-B*53:01	0.7267252147197724	0.3130929403770236	binder
TPSPSADLL	HLA-B*53:01	0.8524937510490418	0.06302303948760832	binder
TPSPSPHAW	HLA-B*53:01	0.9825769305229187	0.011955571511422357	binder
TPSQGTHTF	HLA-B*53:01	0.9681578278541565	0.03264173334832699	binder
TPSSDVLVF	HLA-B*53:01	0.966060745716095	0.028679679957591322	binder
TPSTGMYHF	HLA-B*53:01	0.9600324869155884	0.011978954903214233	binder
TPTENELKF	HLA-B*53:01	0.9686730861663818	0.02874810184411734	binder
TPTPFFHTF	HLA-B*53:01	0.9956673502922058	0.0022371724044936577	binder
TPTSVIPKL	HLA-B*53:01	0.9270058512687683	0.06263855620471127	binder
TPVKSELLW	HLA-B*53:01	0.9935438752174377	0.003376804883935795	binder
TPVPSAEAFRW	HLA-B*53:01	0.9900466084480286	0.006030476639589277	binder
TPWPHIVEF	HLA-B*53:01	0.9959627270698548	0.0016699986899753028	binder
TPYHVNLLL	HLA-B*53:01	0.9671984553337097	0.01970313217542459	binder
TQAPVVPYW	HLA-B*53:01	0.8771174192428589	0.14605602314061433	binder
TSENITQKVVW	HLA-B*53:01	0.5193998217582703	0.23419328779326604	ambiguous
TSVPDHVVW	HLA-B*53:01	0.89764564037323	0.07552100316034974	binder
TTTEAVDAATAE	HLA-B*53:01	0.010551035405660514	0.01830289163863508	not-binder
TTTKAVDAETAE	HLA-B*53:01	0.014883375956560484	0.02439908902526298	not-binder
TVDPTKLTW	HLA-B*53:01	0.9811590552330017	0.01728843470366407	binder
TVHQGDTSW	HLA-B*53:01	0.8684517621994019	0.05391590681708056	binder
TVIEKTESW	HLA-B*53:01	0.9236677408218383	0.052829721535114296	binder
TVSDAILRY	HLA-B*53:01	0.13627832736819984	0.17422914860453123	not-binder
TVTEKPEVID	HLA-B*53:01	0.008118987025227398	0.008949637843118398	not-binder
TVTEVLLKY	HLA-B*53:01	0.2088610164821148	0.2231277075233559	not-binder
TVYPKPEEW	HLA-B*53:01	0.9089026093482971	0.0923597600234371	binder
TVYTGIDHHW	HLA-B*53:01	0.9248126387596131	0.04841217073351012	binder
TWSALPVL	HLA-B*53:01	0.011594985169358552	0.007976958012804318	not-binder
TYDDATKTFTVTE	HLA-B*53:01	0.06374333819840103	0.10274620547654317	not-binder
TYDDATKTFTVT	HLA-B*53:01	0.18440109234070406	0.2934873677894103	not-binder
VAADALGEEW	HLA-B*53:01	0.9771325469017029	0.019873368909778682	binder
VADSNIVRW	HLA-B*53:01	0.9820732593536377	0.0246025011553944	binder
VANLTNLVW	HLA-B*53:01	0.9715469956398011	0.01628970367983094	binder
VAPRSGLAA	HLA-B*53:01	0.00391080646077171	0.004438438322576904	not-binder
VAPVASAL	HLA-B*53:01	0.06051188092678785	0.05027762630852882	not-binder
VAPVTHVSV	HLA-B*53:01	0.16678568720817566	0.12047931607783169	not-binder
VGGEFDLEMNF	HLA-B*53:01	0.09587987437844277	0.04533264242778756	not-binder
VGPPGRSSL	HLA-B*53:01	0.019075966253876687	0.013291071630368287	not-binder
VLFPEPLTW	HLA-B*53:01	0.961186146736145	0.013908073306323477	binder
VNLPINGNGKQ	HLA-B*53:01	0.21010854467749596	0.16911075713168067	not-binder
VPAATPAPRG	HLA-B*53:01	0.030430789478123187	0.0241284391135762	not-binder
VPAAVSGRW	HLA-B*53:01	0.9702669382095337	0.025153172600915926	binder
VPAAVSHSEFW	HLA-B*53:01	0.9922655105590821	0.007430399642942403	binder
VPAEPKLAF	HLA-B*53:01	0.973331093788147	0.020710917916145603	binder
VPAESHIY	HLA-B*53:01	0.8747550249099731	0.1585274633602367	binder
VPAHLQNSW	HLA-B*53:01	0.990578007698059	0.0072401472048344885	binder
VPASALGSW	HLA-B*53:01	0.9858569979667664	0.0100388703985856	binder
VPASTGLGW	HLA-B*53:01	0.9850591540336608	0.008972715843581072	binder
VPATDPHSW	HLA-B*53:01	0.995620584487915	0.0008910910633480623	binder
VPATSHHF	HLA-B*53:01	0.9722472310066224	0.019949347398444926	binder
VPDLAPMLW	HLA-B*53:01	0.9918486118316651	0.009883013442952043	binder
VPDPNKPQKL	HLA-B*53:01	0.7077809333801269	0.14629347052906644	binder
VPDPNVIKL	HLA-B*53:01	0.9351641297340393	0.04219533056764234	binder
VPEAGAHEEW	HLA-B*53:01	0.9913659214973449	0.006405586868519196	binder
VPEASRPHQW	HLA-B*53:01	0.9923614025115967	0.0050817115253830435	binder
VPEEQEHMRRW	HLA-B*53:01	0.9904751062393189	0.00485823106989574	binder
VPEEVEAHQSW	HLA-B*53:01	0.9966203331947326	0.0012252866140755225	binder
VPEGQIILAKW	HLA-B*53:01	0.9937881112098694	0.0032992913107111016	binder
VPEKGSGDKW	HLA-B*53:01	0.9395699262619018	0.04690992830462538	binder
VPENVSPGQAFW	HLA-B*53:01	0.9645076870918274	0.04223833507018861	binder
VPEPRPSEW	HLA-B*53:01	0.9909077405929565	0.0072704197579528404	binder
VPESSLAGHSF	HLA-B*53:01	0.9506226658821106	0.05056350288188321	binder
VPFNIPLEF	HLA-B*53:01	0.9713644623756409	0.04148826430603246	binder
VPFPDTYEI	HLA-B*53:01	0.977240526676178	0.01489366672900129	binder
VPFPLTLRF	HLA-B*53:01	0.9904408574104309	0.007539609396105693	binder
VPFSIFDEF	HLA-B*53:01	0.988065767288208	0.0041227876952835175	binder
VPGAIPGGVPGGVF	HLA-B*53:01	0.47706434726715086	0.1709021485831288	ambiguous
VPGLTFHW	HLA-B*53:01	0.9758500933647156	0.02771151564244287	binder
VPGPGGIW	HLA-B*53:01	0.8538763046264648	0.14091645253637747	binder
VPHSIINGY	HLA-B*53:01	0.9177509546279907	0.049548020088424925	binder
VPIDLQKVDQF	HLA-B*53:01	0.9138821363449097	0.09260799473232233	binder
VPIEQKHEVW	HLA-B*53:01	0.9972391486167907	0.0033413638228003187	binder
VPIPGGAAPPP	HLA-B*53:01	0.1504845418035984	0.18765400257069656	not-binder
VPISAHHRW	HLA-B*53:01	0.992552924156189	0.0028140453546068433	binder
VPLDKQITI	HLA-B*53:01	0.9190893411636353	0.07873063258949818	binder
VPLEIMIKF	HLA-B*53:01	0.9801904797554016	0.012176613962275564	binder
VPLMSAHW	HLA-B*53:01	0.9809867143630981	0.019586578926558688	binder
VPLPASAKW	HLA-B*53:01	0.9797696590423584	0.02371217990450124	binder
VPLPGPPGPPG	HLA-B*53:01	0.06342526574153454	0.07189305185620677	not-binder
VPLQNPPIKW	HLA-B*53:01	0.9910892724990845	0.005823140296993892	binder
VPNKVIQCF	HLA-B*53:01	0.92175452709198	0.07978341744307638	binder
VPNMQDKTEW	HLA-B*53:01	0.9866066813468933	0.0068707496500313	binder
VPRKAEERW	HLA-B*53:01	0.9696341037750245	0.02509525911040593	binder
VPRNPTIGDKF	HLA-B*53:01	0.7268945068120957	0.30532760849632024	binder
VPSAVALVL	HLA-B*53:01	0.9246386766433716	0.05143180293291536	binder
VPSNAELW	HLA-B*53:01	0.9612965941429138	0.0473387900810066	binder
VPSNLALKF	HLA-B*53:01	0.9812749624252319	0.011252545757438224	binder
VPSPPPGHKW	HLA-B*53:01	0.9796343088150025	0.01017118949200971	binder
VPSSELQIYTW	HLA-B*53:01	0.9926904439926147	0.0031421194856068725	binder
VPTELALLY	HLA-B*53:01	0.9811476707458496	0.010831106262462005	binder
VPTGYPSDLKPVTW	HLA-B*53:01	0.7726414948701859	0.32286981056605607	binder
VPTPIHPIF	HLA-B*53:01	0.9866488695144653	0.009481406524280587	binder
VPTPIQPTF	HLA-B*53:01	0.9849820256233215	0.004199006736068938	binder
VPTPTAPLL	HLA-B*53:01	0.8844711542129516	0.06294406694554892	binder
VPTQESVKW	HLA-B*53:01	0.9898521065711975	0.008542552106317726	binder
VPTQLVSYF	HLA-B*53:01	0.9845520973205566	0.005120782976918419	binder
VPTTEVNAW	HLA-B*53:01	0.985465121269226	0.007214568434516034	binder
VPVALRTDDW	HLA-B*53:01	0.9658565282821655	0.025119559263174	binder
VPVAVVPSKW	HLA-B*53:01	0.9967112421989441	0.00241433680229508	binder
VPVDLQHQF	HLA-B*53:01	0.9932178139686585	0.003731803127314042	binder
VPVEEQEEF	HLA-B*53:01	0.9656488060951233	0.019439174024915403	binder
VPVGFGESW	HLA-B*53:01	0.9951236248016357	0.002558974421052009	binder
VPVGGVVKSVAW	HLA-B*53:01	0.9463723659515381	0.09273392760953358	binder
VPVKVTDRF	HLA-B*53:01	0.9440574645996094	0.0548931293530162	binder
VPVPELPGKSTF	HLA-B*53:01	0.9096010804176331	0.08610143749723687	binder
VPVPGESTW	HLA-B*53:01	0.9908723950386047	0.00989577518464426	binder
VPVQVDGEAW	HLA-B*53:01	0.9918018937110901	0.00639275919200109	binder
VPVSVVECF	HLA-B*53:01	0.9769883751869202	0.012024550114062695	binder
VPVTTKEDAW	HLA-B*53:01	0.9867301702499389	0.012988942111087023	binder
VPVWIIHYY	HLA-B*53:01	0.9683591246604919	0.017664645087736883	binder
VPWEELHNRF	HLA-B*53:01	0.990836250782013	0.008277872171913284	binder
VPYKDEELY	HLA-B*53:01	0.957084321975708	0.020923843999108453	binder
VPYPDDLVGF	HLA-B*53:01	0.9845752477645874	0.011446606234560952	binder
VSPEYFSMLL	HLA-B*53:01	0.011985989846289158	0.009083155991804584	not-binder
VSTPSPSPAPSP	HLA-B*53:01	0.0006564844952663407	0.000837771533699551	not-binder
VVPEPGQPL	HLA-B*53:01	0.01712718899361789	0.015627564361233328	not-binder
WPDDLQNHTF	HLA-B*53:01	0.9958880782127381	0.004281276393192691	binder
WPEEGPATAW	HLA-B*53:01	0.9941319704055787	0.004674576166549371	binder
WPFLIDKRW	HLA-B*53:01	0.9853150606155395	0.016681821920597938	binder
WPHEDAAQF	HLA-B*53:01	0.9867989897727967	0.005959636064825307	binder
WPLAVRKW	HLA-B*53:01	0.9787907719612121	0.011963710080342164	binder
WPNAEVDRF	HLA-B*53:01	0.9817566752433777	0.014065219499699997	binder
YADLVKQAW	HLA-B*53:01	0.9820343255996704	0.02196108199046701	binder
YADPGAEVKI	HLA-B*53:01	0.3120653532445431	0.3245027502706303	not-binder
YADVGGKQF	HLA-B*53:01	0.7180037684738636	0.33302491839441717	binder
YAEPAVLKW	HLA-B*53:01	0.9936644077301026	0.004695168617969547	binder
YAEPAVLQW	HLA-B*53:01	0.9939143657684326	0.002482737997874562	binder
YAFDFARQS	HLA-B*53:01	0.0970263910945505	0.09652019016312695	not-binder
YAFDVNTHKW	HLA-B*53:01	0.9989467859268188	0.0006815831750757879	binder
YAFNGTQRF	HLA-B*53:01	0.9651594400405884	0.048085140801163384	binder
YAGPEVDIW	HLA-B*53:01	0.9884727120399475	0.00747093374884787	binder
YAPKGSSL	HLA-B*53:01	0.05767425764352083	0.03993985696042107	not-binder
YAPSGNYV	HLA-B*53:01	0.027716678363503888	0.03985786787566218	not-binder
YARDETEFY	HLA-B*53:01	0.617594051361084	0.07918781097803447	binder
YATQSHQW	HLA-B*53:01	0.9940394163131714	0.0021359993395690027	binder
YAYSPLEDSW	HLA-B*53:01	0.9958261609077453	0.0017699009721636213	binder
YGTEIISKW	HLA-B*53:01	0.984503448009491	0.00319888654329216	binder
YGTLTSFDIHI	HLA-B*53:01	0.014082412130665033	0.01160035931992315	not-binder
YLPDGTASL	HLA-B*53:01	0.0057174817891791465	0.003942726599628564	not-binder
YMDPTGKTRTW	HLA-B*53:01	0.8023504436016082	0.35294918950030735	binder
YMFVDENTF	HLA-B*53:01	0.4229965336620808	0.23263452016133834	ambiguous
YPAAPLPGF	HLA-B*53:01	0.9815372109413147	0.016161346702857512	binder
YPAAVPQAL	HLA-B*53:01	0.9502612352371216	0.0712781665990706	binder
YPADLAHKI	HLA-B*53:01	0.9921488046646119	0.005542134283758682	binder
YPAESPDYF	HLA-B*53:01	0.989450192451477	0.005882772009376762	binder
YPAGFMDVI	HLA-B*53:01	0.9801058530807495	0.012373727183940943	binder
YPAHMYQVY	HLA-B*53:01	0.9870926976203919	0.007779299732981392	binder
YPAPAGLHI	HLA-B*53:01	0.986051607131958	0.004871919381669312	binder
YPAPGLKTF	HLA-B*53:01	0.9874204993247986	0.011624942244660291	binder
YPAQGVQQF	HLA-B*53:01	0.991151762008667	0.004177891239623905	binder
YPAQITPKM	HLA-B*53:01	0.9915705561637879	0.0037408165663130764	binder
YPASDPRW	HLA-B*53:01	0.987007451057434	0.010477691346411043	binder
YPASSSVF	HLA-B*53:01	0.9690576553344726	0.03134592755335606	binder
YPASTVQIL	HLA-B*53:01	0.9737752676010132	0.012948431139551202	binder
YPDEEGPKHW	HLA-B*53:01	0.9987147808074951	0.0005154941087337239	binder
YPDFAPQKF	HLA-B*53:01	0.9895413517951965	0.010320679470953135	binder
YPDINFNRL	HLA-B*53:01	0.9795576930046082	0.01766448761660395	binder
YPDMESDIRSW	HLA-B*53:01	0.9977612018585205	0.0019597460152945253	binder
YPDPMVRGF	HLA-B*53:01	0.9921182632446289	0.004288913332287176	binder
YPDPRGAPW	HLA-B*53:01	0.9916769146919251	0.007839655949573556	binder
YPDPVSIIQKY	HLA-B*53:01	0.9712142467498779	0.04554037315384925	binder
YPDRELQSQW	HLA-B*53:01	0.9979411244392395	0.001309505110359874	binder
YPDRIMNTF	HLA-B*53:01	0.9966467261314392	0.0030448689885629538	binder
YPDSHQLFV	HLA-B*53:01	0.9693440675735474	0.035568729148787934	binder
YPDSNGMPVW	HLA-B*53:01	0.9973947405815125	0.0025711269611712597	binder
YPDSSQSRF	HLA-B*53:01	0.9859756827354431	0.008944672558513209	binder
YPEGKLPHW	HLA-B*53:01	0.9966014504432679	0.003018442505009784	binder
YPENIVPSF	HLA-B*53:01	0.9858113884925842	0.014337147355938676	binder
YPEQGNWEASIW	HLA-B*53:01	0.992705249786377	0.005683627954906915	binder
YPESIPRKF	HLA-B*53:01	0.9848107099533081	0.011980781152110584	binder
YPESNSRAIF	HLA-B*53:01	0.9789164304733277	0.017246843842622473	binder
YPETLGRLLI	HLA-B*53:01	0.9586461186408997	0.02784613337593735	binder
YPETLGRLLIL	HLA-B*53:01	0.921802306175232	0.07003350926286982	binder
YPETLVNLI	HLA-B*53:01	0.9571415185928345	0.04670125746274115	binder
YPFDSPQVMF	HLA-B*53:01	0.9951951622962951	0.003232518711642524	binder
YPFESAEAQLL	HLA-B*53:01	0.9758057475090027	0.01904465852466984	binder
YPFHKQPPTY	HLA-B*53:01	0.9280773758888244	0.026394178327257933	binder
YPFKDVNNW	HLA-B*53:01	0.9988585352897644	0.0006366387143254374	binder
YPFKPPKITF	HLA-B*53:01	0.9910333037376404	0.00571265192917668	binder
YPFKPPKVAF	HLA-B*53:01	0.9296737909317017	0.08885471719719198	binder
YPFKPPKVTF	HLA-B*53:01	0.981456184387207	0.02114696970064594	binder
YPFSSEQKW	HLA-B*53:01	0.9971528649330139	0.0016248500016851077	binder
YPFTGDHKQKF	HLA-B*53:01	0.9892136096954346	0.006535976138272531	binder
YPFTGDHKQKFYW	HLA-B*53:01	0.9956697940826416	0.004669535167262132	binder
YPFYKTDPF	HLA-B*53:01	0.9870958924293518	0.0032238070838994768	binder
YPGDIKIKW	HLA-B*53:01	0.9950507879257202	0.0033584847893442724	binder
YPGPAVVL	HLA-B*53:01	0.9283995628356934	0.04419036185988109	binder
YPGPGGGGW	HLA-B*53:01	0.9845224499702454	0.008015772477070478	binder
YPGPGNHF	HLA-B*53:01	0.9548911571502685	0.03310292009726342	binder
YPGPGNHFW	HLA-B*53:01	0.9935098528862	0.0017523641965391282	binder
YPGPSHRI	HLA-B*53:01	0.9041814208030701	0.10954029844378993	binder
YPGSIEVRW	HLA-B*53:01	0.9954587340354919	0.002678342373802942	binder
YPGSSYIF	HLA-B*53:01	0.9593317031860351	0.031612852690492806	binder
YPHAFNVKF	HLA-B*53:01	0.996461296081543	0.0016481864382518609	binder
YPHDGKIFF	HLA-B*53:01	0.991076922416687	0.007030358146593673	binder
YPHEAPSW	HLA-B*53:01	0.9957680225372314	0.0033250911610431463	binder
YPHEPTAVF	HLA-B*53:01	0.9921264529228211	0.00982661782439519	binder
YPHEPTAVFNI	HLA-B*53:01	0.9841630816459656	0.004888071898125438	binder
YPHPDWIW	HLA-B*53:01	0.9942177295684814	0.004076731911654519	binder
YPIAVDCSW	HLA-B*53:01	0.9962246775627136	0.003803815043716771	binder
YPIDPVTQEF	HLA-B*53:01	0.9815012216567993	0.0301213825303434	binder
YPIEHGIVTNW	HLA-B*53:01	0.9990365624427795	0.0008788459593473189	binder
YPIVDGKLSI	HLA-B*53:01	0.9607045888900757	0.024755673692875638	binder
YPLDLEGGSEY	HLA-B*53:01	0.9112339496612549	0.12285445848355638	binder
YPLDLLLKL	HLA-B*53:01	0.9938028573989868	0.002324603213119917	binder
YPLDPTTEHIY	HLA-B*53:01	0.9581394791603088	0.05614261187370276	binder
YPLEDATHI	HLA-B*53:01	0.9730663537979126	0.013689927272298268	binder
YPLEDHTEF	HLA-B*53:01	0.9952885866165161	0.0027710468022103998	binder
YPLEKGHLF	HLA-B*53:01	0.9953843116760254	0.0017976627099553888	binder
YPLEKIGFW	HLA-B*53:01	0.9964800238609314	0.0016184995381895982	binder
YPLEVTKLIY	HLA-B*53:01	0.9866751551628112	0.005673283425888546	binder
YPLKPTWW	HLA-B*53:01	0.9888751745223999	0.004772383643477954	binder
YPLNSYEL	HLA-B*53:01	0.9580028414726257	0.038576690687390065	binder
YPLPPPSGRYNW	HLA-B*53:01	0.9838744521141052	0.011885198916968355	binder
YPLQDPKNLIL	HLA-B*53:01	0.7728224933147431	0.22320003085450574	binder
YPLQEVERF	HLA-B*53:01	0.9919504284858703	0.0070184122658337586	binder
YPLSSKRW	HLA-B*53:01	0.9837511897087097	0.010759198701842105	binder
YPMENGIVRNW	HLA-B*53:01	0.9980276107788086	0.002546533691448496	binder
YPMKSEKI	HLA-B*53:01	0.9337291598320008	0.04841368705894139	binder
YPMSSTIPHNF	HLA-B*53:01	0.9954287648200989	0.002579529293596479	binder
YPMTPAIEQRL	HLA-B*53:01	0.953233802318573	0.03431338417438992	binder
YPNEEKDAW	HLA-B*53:01	0.9889026045799255	0.013562567227666798	binder
YPNERFELL	HLA-B*53:01	0.9938254237174988	0.004310189298970427	binder
YPNGVVVHYF	HLA-B*53:01	0.9977670550346375	0.001603539739000817	binder
YPNGVVVHY	HLA-B*53:01	0.9945395350456238	0.0036531477423183295	binder
YPNIEETHW	HLA-B*53:01	0.9971453070640564	0.002438984141667921	binder
YPNKLDTITW	HLA-B*53:01	0.9984698057174682	0.0011211153479710819	binder
YPNKYESVI	HLA-B*53:01	0.9483280539512634	0.040249563042149675	binder
YPNPEYDNW	HLA-B*53:01	0.9960712432861328	0.0024176618397817066	binder
YPNPYSKHVL	HLA-B*53:01	0.9790315389633178	0.013031972304770876	binder
YPNSHTHYF	HLA-B*53:01	0.9973719000816346	0.0020230848134196056	binder
YPNSSEDYIHRI	HLA-B*53:01	0.9516340374946595	0.04845095747056497	binder
YPNSSEDYVHRI	HLA-B*53:01	0.9251175284385681	0.07670684981357564	binder
YPNTLLRTW	HLA-B*53:01	0.9982045769691468	0.0016679397085883766	binder
YPNVGKSSF	HLA-B*53:01	0.9800562977790832	0.024268304471748835	binder
YPNVNIHNF	HLA-B*53:01	0.9972314953804016	0.0014340406472142543	binder
YPPHPDYTW	HLA-B*53:01	0.9907445549964905	0.007368076365917329	binder
YPPPHQVFTW	HLA-B*53:01	0.9926230430603027	0.006426305384353617	binder
YPQEDYESF	HLA-B*53:01	0.9896633148193359	0.006781982023482153	binder
YPQEVIPTF	HLA-B*53:01	0.996478259563446	0.002266534139196711	binder
YPQSFYDHHVAW	HLA-B*53:01	0.987216317653656	0.010170211286932988	binder
YPQSVPRLFI	HLA-B*53:01	0.9137895464897156	0.05109505624788622	binder
YPRLEGTDPEVLY	HLA-B*53:01	0.879548168182373	0.10417573992282789	binder
YPRSDVDLY	HLA-B*53:01	0.9779363989830017	0.010154985146353166	binder
YPSEFATYL	HLA-B*53:01	0.9949805021286011	0.0018550655166520644	binder
YPSEFSTYL	HLA-B*53:01	0.9928330063819886	0.00446156438480253	binder
YPSETFTRV	HLA-B*53:01	0.9762261390686036	0.014823301393682632	binder
YPSETTVKY	HLA-B*53:01	0.992980682849884	0.003505933725867792	binder
YPSETTVKYVF	HLA-B*53:01	0.9948915362358093	0.002621024989022621	binder
YPSLPTPLL	HLA-B*53:01	0.974381959438324	0.02316496946685798	binder
YPSPHAVMY	HLA-B*53:01	0.9919118523597718	0.002138880460318971	binder
YPSPTGVLI	HLA-B*53:01	0.9867780923843383	0.004443683513133596	binder
YPSRVFVGDTF	HLA-B*53:01	0.9900180578231812	0.006325352135006162	binder
YPSSDNSLY	HLA-B*53:01	0.9627459049224854	0.02125030824904976	binder
YPTEKGLSF	HLA-B*53:01	0.9921162724494934	0.007002233226930872	binder
YPTEVQHLI	HLA-B*53:01	0.9945008635520936	0.005203833310911034	binder
YPTKVDPFY	HLA-B*53:01	0.973013174533844	0.021661573930726187	binder
YPTSKAVYI	HLA-B*53:01	0.975665557384491	0.011453729364400415	binder
YPTSVPVLY	HLA-B*53:01	0.9890150189399719	0.004223218899579823	binder
YPVDLGDKF	HLA-B*53:01	0.9884106278419494	0.009983079951678698	binder
YPVEHPDKF	HLA-B*53:01	0.9914168238639831	0.00635359942660198	binder
YPVEIHEYL	HLA-B*53:01	0.9978327512741089	0.0013940122621560525	binder
YPVGHMPYGW	HLA-B*53:01	0.9944769144058228	0.0032578447525854256	binder
YPVNTPERW	HLA-B*53:01	0.9964910507202148	0.0029256317321821124	binder
[truncated: 44,992 more rows]
