# Supplementary material for: Peptidome Surveillance Across Evolving SARS-CoV-2 Lineages Reveals HLA Binding Conservation in Nucleocapsid Among Variants With Most Potential for T-Cell Epitope Loss in Spike
Source: Front Immunol. 2022 Jun 23;13:918928. doi: 10.3389/fimmu.2022.918928 (PMC9260595; doi:10.3389/fimmu.2022.918928)
Supplement: Supplementary file 3 [file DataSheet_3.zip › rnn_results/HLA-B45_01_predictionsRNN.csv]

peptide	allele	prediction	prediction_std	classification
AAPATRAAL	HLA-B*45:01	0.006552238576114177	0.003758957006494566	not-binder
AAPEGKRSL	HLA-B*45:01	0.013191872416064144	0.008729259353978985	not-binder
AARELAGPPA	HLA-B*45:01	0.16111141741275786	0.18590037791851166	not-binder
ADASIRLLKA	HLA-B*45:01	0.8924494028091431	0.07444855846850773	binder
AEAAAAPTVAP	HLA-B*45:01	0.9964155793190003	0.0019880241510533136	binder
AEAAALEVLA	HLA-B*45:01	0.9971035599708558	0.0014688526910859884	binder
AEAAFGLGA	HLA-B*45:01	0.9986698865890503	0.0005066104313993305	binder
AEAAVVLEA	HLA-B*45:01	0.9995002746582031	0.00014908925417875623	binder
AEAEALYSA	HLA-B*45:01	0.9995334029197693	0.00021410872631250072	binder
AEAEGLRAA	HLA-B*45:01	0.9996908068656921	8.09411465094059e-05	binder
AEAEPGADPPRA	HLA-B*45:01	0.9982191681861877	0.00123004256709085	binder
AEAERWGVA	HLA-B*45:01	0.9992751955986023	0.0004086032003740615	binder
AEAFRLPTA	HLA-B*45:01	0.9994892477989197	0.0001001726732609349	binder
AEAFVSQIA	HLA-B*45:01	0.9990024924278259	0.00042291644053890686	binder
AEAGAGSATEFQFR	HLA-B*45:01	0.5601481676101685	0.26420477966939876	ambiguous
AEAGDAVVA	HLA-B*45:01	0.9978518605232238	0.0016092834720622274	binder
AEAGPLASV	HLA-B*45:01	0.9990795850753784	0.0004533570611285374	binder
AEAGPLASVPA	HLA-B*45:01	0.9990444183349609	0.0005215809697499433	binder
AEAHPELQA	HLA-B*45:01	0.9991586446762085	0.0001554620616931099	binder
AEAIIRSGA	HLA-B*45:01	0.9986849427223206	0.0007352289812133184	binder
AEAIKAWTA	HLA-B*45:01	0.999340295791626	0.00026508670260015746	binder
AEAIPEPVV	HLA-B*45:01	0.9986525177955627	0.0004998608685333531	binder
AEAIPGLAA	HLA-B*45:01	0.9994382262229919	0.00015914141905772335	binder
AEAKENPLP	HLA-B*45:01	0.9947374701499939	0.002620613978621852	binder
AEALAAFTA	HLA-B*45:01	0.9990050315856933	0.00041743007546585816	binder
AEALPSLAA	HLA-B*45:01	0.9995063304901123	0.00017147541569906307	binder
AEALSQAVA	HLA-B*45:01	0.9989179372787476	0.00044427230797932147	binder
AEAMALGREA	HLA-B*45:01	0.9981144905090332	0.0010430985480650882	binder
AEANLVGREA	HLA-B*45:01	0.9993847489356995	0.00042111428150245497	binder
AEANNLAAVA	HLA-B*45:01	0.9989566564559936	0.0004322464986383183	binder
AEAPDAPEA	HLA-B*45:01	0.9994589686393738	0.00018412030101440754	binder
AEAPGAVAGA	HLA-B*45:01	0.9991591811180115	0.0006847418560274287	binder
AEAPHLVQVDA	HLA-B*45:01	0.9987913608551026	0.0006033106375951332	binder
AEAPHLVQV	HLA-B*45:01	0.999608826637268	0.0002587125153974134	binder
AEAPKGLTAAEAA	HLA-B*45:01	0.9978028059005737	0.0016347520138847778	binder
AEAPNMAVV	HLA-B*45:01	0.9993656635284424	0.000228196668908048	binder
AEAPPAYTP	HLA-B*45:01	0.998819363117218	0.0007369234293424356	binder
AEAPPPKIP	HLA-B*45:01	0.9983121037483216	0.0006498576607913767	binder
AEAPSQKVTV	HLA-B*45:01	0.9994865179061889	0.0005356994199420741	binder
AEAPTALVP	HLA-B*45:01	0.9984659790992737	0.0007625835532952558	binder
AEAQHLYQS	HLA-B*45:01	0.9845157027244568	0.011779367793569981	binder
AEAQLWWAA	HLA-B*45:01	0.9989740490913391	0.0007469298469252717	binder
AEAQRWVEA	HLA-B*45:01	0.9993711233139038	0.00027920014653327776	binder
AEARPFEVL	HLA-B*45:01	0.9798316717147827	0.011520391357913232	binder
AEATGAYVP	HLA-B*45:01	0.9965061545372009	0.002159464311540241	binder
AEATLGSGNLRQA	HLA-B*45:01	0.9579513192176818	0.050905187605535064	binder
AEAVAHFEA	HLA-B*45:01	0.9992657661437988	0.0002532072058523448	binder
AEAVFASEV	HLA-B*45:01	0.9983057618141175	0.0015866611468944715	binder
AEAVLYEHLF	HLA-B*45:01	0.8063043117523193	0.09201282014650385	binder
AEAVNVAIA	HLA-B*45:01	0.9986346602439881	0.0008305489780602695	binder
AEAWLLGQEP	HLA-B*45:01	0.991312301158905	0.004720917652418533	binder
AEDASGREHLITL	HLA-B*45:01	0.7018681704998017	0.16235633028897523	binder
AEDDLNTVA	HLA-B*45:01	0.9989355683326722	0.0004422288995017586	binder
AEDFTIFKA	HLA-B*45:01	0.9990811586380005	0.0005312428387950349	binder
AEDGEFTSA	HLA-B*45:01	0.9982697010040283	0.0008514972259524465	binder
AEDKKTALP	HLA-B*45:01	0.9959425091743469	0.0025391018489693755	binder
AEDLNLLIA	HLA-B*45:01	0.9980305314064026	0.0009939564530533815	binder
AEDPVSEVP	HLA-B*45:01	0.9942617058753968	0.006495443197048843	binder
AEEAARLSVAA	HLA-B*45:01	0.9989895105361939	0.0006615890801967718	binder
AEEADVHVA	HLA-B*45:01	0.9990362048149108	0.0003365016112724445	binder
AEEAGFPEV	HLA-B*45:01	0.9954891681671143	0.0051245472544032234	binder
AEEANSPDVTA	HLA-B*45:01	0.9971220016479492	0.0012313837100100657	binder
AEEAPKMVP	HLA-B*45:01	0.9975171208381652	0.0010787306519160174	binder
AEEAPQLMRT	HLA-B*45:01	0.9594358325004577	0.024552726280403593	binder
AEEAPYDAIHVGA	HLA-B*45:01	0.9384528040885926	0.07690427489072649	binder
AEEAPYDAIHV	HLA-B*45:01	0.9823976039886475	0.030706673755490556	binder
AEEAYNAVV	HLA-B*45:01	0.9969037771224976	0.002027880246699978	binder
AEEDAWLRA	HLA-B*45:01	0.9990321159362793	0.00048492101067458847	binder
AEEDFLAVSP	HLA-B*45:01	0.9963947772979737	0.0015416198221203526	binder
AEEDFYEKL	HLA-B*45:01	0.94038827419281	0.033892842398694	binder
AEEDIYDTSRQA	HLA-B*45:01	0.9976373314857483	0.0015595320928643256	binder
AEEDPAHAFEA	HLA-B*45:01	0.9991906166076661	0.00035729546874719426	binder
AEEDPPWAP	HLA-B*45:01	0.9933892965316773	0.00740791771744815	binder
AEEEAYKSELF	HLA-B*45:01	0.7331697463989257	0.13615441202099524	binder
AEEEFNIEKGRL	HLA-B*45:01	0.7428974509239197	0.14940653549887448	binder
AEEEKMALP	HLA-B*45:01	0.9909562587738037	0.005672517572887258	binder
AEEELGELEA	HLA-B*45:01	0.9949289798736572	0.0028945049248476655	binder
AEEEPNRIPS	HLA-B*45:01	0.9902347326278687	0.006366741087739579	binder
AEEEQKIAA	HLA-B*45:01	0.9993214130401611	0.0003800216163529527	binder
AEEERMIAV	HLA-B*45:01	0.9989208459854126	0.0010668146884129572	binder
AEEESRVLA	HLA-B*45:01	0.9988570809364319	0.0006571768163907952	binder
AEEEYGMKA	HLA-B*45:01	0.999048900604248	0.0005393606862330741	binder
AEEGFTQVT	HLA-B*45:01	0.9915650248527527	0.009672291137510891	binder
AEEGGFAVV	HLA-B*45:01	0.9959728717803955	0.00358289673556767	binder
AEEGPGVPAA	HLA-B*45:01	0.9992573261260986	0.000214141470495932	binder
AEEGSLAAAA	HLA-B*45:01	0.9985805749893188	0.0005847655045529473	binder
AEEGTRNVVA	HLA-B*45:01	0.9991001963615418	0.0004014642774699532	binder
AEEHLTVDA	HLA-B*45:01	0.9978314399719238	0.0008139209063163297	binder
AEEIPSRIQA	HLA-B*45:01	0.9991401553153991	0.00036506505844314575	binder
AEEKAAVTSLF	HLA-B*45:01	0.7466067433357239	0.10780240171409568	binder
AEEKAVLIA	HLA-B*45:01	0.9989287972450256	0.0005238362300875989	binder
AEEKPAPQM	HLA-B*45:01	0.8308353781700134	0.1060903984283713	binder
AEEKSKPIP	HLA-B*45:01	0.9918286800384521	0.00548233075181297	binder
AEELALEQA	HLA-B*45:01	0.9964664220809937	0.001782023493505943	binder
AEELASGHLA	HLA-B*45:01	0.9976628303527832	0.0012000528420428864	binder
AEELEPRAP	HLA-B*45:01	0.9961366534233094	0.0019342393353787247	binder
AEELPGSHA	HLA-B*45:01	0.9988119959831238	0.0004395501901067616	binder
AEELRAQTA	HLA-B*45:01	0.9989260673522949	0.00037336775890256405	binder
AEENGAIAA	HLA-B*45:01	0.9986314177513123	0.0007698445801016969	binder
AEEPASVTP	HLA-B*45:01	0.9968414545059204	0.002944701319466708	binder
AEEPDLHGP	HLA-B*45:01	0.9930150508880615	0.005740886462391086	binder
AEEPKPVEA	HLA-B*45:01	0.9993903756141662	0.0001655462129484482	binder
AEEPPTPALP	HLA-B*45:01	0.9924007654190063	0.007900096828098044	binder
AEEQAAVVTA	HLA-B*45:01	0.9990429639816284	0.00037113243690004065	binder
AEEQFILSQVA	HLA-B*45:01	0.9976224899291992	0.0013706445894072293	binder
AEEQLRLVV	HLA-B*45:01	0.9981953620910644	0.0018484694873189436	binder
AEEQPPFGVYA	HLA-B*45:01	0.9971003770828247	0.001671680259350287	binder
AEERIEGRVAA	HLA-B*45:01	0.9980427265167237	0.0014036365206497171	binder
AEERSVNSSTMVA	HLA-B*45:01	0.8601275861263276	0.22146902134189056	binder
AEESTAIIA	HLA-B*45:01	0.9961889028549195	0.002556262623224404	binder
AEEVLLGVHAA	HLA-B*45:01	0.9981656670570374	0.0014466163455408674	binder
AEEVLLGVHA	HLA-B*45:01	0.9975728273391724	0.0012223435262195363	binder
AEEYGARVV	HLA-B*45:01	0.9987054586410522	0.000680484567254665	binder
AEFAERSVA	HLA-B*45:01	0.9994886636734008	0.00012443155295499835	binder
AEFAERTVA	HLA-B*45:01	0.9995594501495362	7.776228921560916e-05	binder
AEFIVAKA	HLA-B*45:01	0.999259638786316	0.00031982389317794643	binder
AEFLQKLLP	HLA-B*45:01	0.9954257726669311	0.002747900638077869	binder
AEFPGLPEA	HLA-B*45:01	0.9995770573616027	0.0002640489514737877	binder
AEFQVKITA	HLA-B*45:01	0.9997011303901673	8.204696071950167e-05	binder
AEGAYQVAA	HLA-B*45:01	0.9987333416938782	0.000552918414061734	binder
AEGIHNFAP	HLA-B*45:01	0.9960779786109925	0.0019250963719746293	binder
AEGKGFIA	HLA-B*45:01	0.9976274847984314	0.0013774794106555053	binder
AEGKYMAEA	HLA-B*45:01	0.9981767416000367	0.0007997065627891715	binder
AEGLSHTP	HLA-B*45:01	0.9921675682067871	0.002341746901499686	binder
AEGPAVSLP	HLA-B*45:01	0.9967848658561707	0.002247287612670526	binder
AEGPVAVVV	HLA-B*45:01	0.99908047914505	0.0009488040813087934	binder
AEGQRWLSA	HLA-B*45:01	0.9986421585083007	0.0005695761689387699	binder
AEGRPTPTIEW	HLA-B*45:01	0.21822900138795376	0.1717450734370167	not-binder
AEGRPTPTIEWY	HLA-B*45:01	0.3687754154205322	0.09377682867977623	not-binder
AEGVPVRGA	HLA-B*45:01	0.9975585341453552	0.0008606789670962328	binder
AEGVRVLGP	HLA-B*45:01	0.9867442369461059	0.006796833347103313	binder
AEHAMDCVRA	HLA-B*45:01	0.9870248436927795	0.012684150186759625	binder
AEHKIFPA	HLA-B*45:01	0.9992185354232788	0.0004743490908107513	binder
AEHKYPTLP	HLA-B*45:01	0.9958759665489196	0.003511279706409837	binder
AEHLGEAEVA	HLA-B*45:01	0.9983054876327515	0.001112966019091822	binder
AEHLMLLEA	HLA-B*45:01	0.9988978743553162	0.00035272059413032697	binder
AEHMLMRVP	HLA-B*45:01	0.9950730443000794	0.0022349376472570377	binder
AEHNAALQA	HLA-B*45:01	0.9989734888076782	0.00031515365312105933	binder
AEHPTIAKSV	HLA-B*45:01	0.9991555094718934	0.0007162301671894428	binder
AEHQSFLQA	HLA-B*45:01	0.9992769360542297	3.748236558315144e-05	binder
AEHRMLVVA	HLA-B*45:01	0.9992916822433472	0.00019786259914899863	binder
AEHSPYYEA	HLA-B*45:01	0.9993051409721374	0.00028533631695041786	binder
AEHSYAVSSVAEA	HLA-B*45:01	0.8083669245243073	0.2695196654421105	binder
AEHYLPIFA	HLA-B*45:01	0.9988507151603698	0.00014038232620039166	binder
AEIAHLYIA	HLA-B*45:01	0.9992826104164123	0.0003312322543809007	binder
AEIAKLKAA	HLA-B*45:01	0.9995095014572144	0.00012502246887892754	binder
AEIDAHLVA	HLA-B*45:01	0.9996796607971191	0.0001675909155135889	binder
AEIDEEPVS	HLA-B*45:01	0.993294072151184	0.0034847029228456277	binder
AEIDEEPVSKA	HLA-B*45:01	0.9991725444793701	0.0006066755573988156	binder
AEIEEALQA	HLA-B*45:01	0.9992827296257019	0.00033300686780232057	binder
AEIEKFDKS	HLA-B*45:01	0.9896244168281555	0.009662981884006269	binder
AEIESIVKP	HLA-B*45:01	0.9992035508155823	0.00025673133401803313	binder
AEIEYLEKTLP	HLA-B*45:01	0.9914024353027344	0.004792363214050164	binder
AEIGEHVAP	HLA-B*45:01	0.9989338159561157	0.000572183949624767	binder
AEIIFNPSA	HLA-B*45:01	0.9991971135139466	0.0004963091526585886	binder
AEIKEKIGTRSA	HLA-B*45:01	0.9988054990768432	0.0004952379404348796	binder
AEILREGNQEVP	HLA-B*45:01	0.890724492073059	0.17211489438291286	binder
AEIPEGYVP	HLA-B*45:01	0.9972422599792481	0.0015251862797043031	binder
AEIPQIFDA	HLA-B*45:01	0.9988322854042053	0.00039585261952280565	binder
AEIQETITA	HLA-B*45:01	0.9994206666946411	0.00018517091951123507	binder
AEIQGVIDA	HLA-B*45:01	0.9989816665649414	0.0002809082119914886	binder
AEIRYEGILY	HLA-B*45:01	0.7623175323009491	0.20513630413024647	binder
AEIRYEGILYT	HLA-B*45:01	0.7565837979316712	0.25510185190177936	binder
AEIRYLVEKPK	HLA-B*45:01	0.41421799957752226	0.26225628354433317	ambiguous
AEISSKSPVA	HLA-B*45:01	0.9992901802062988	0.00023776931991984109	binder
AEISSRNLAA	HLA-B*45:01	0.9993998169898987	0.00021401721010199897	binder
AEKAFQEGIA	HLA-B*45:01	0.9975159049034119	0.0006330340917103671	binder
AEKAMTALA	HLA-B*45:01	0.9970070242881774	0.0013534690949838768	binder
AEKAYHEQL	HLA-B*45:01	0.9300091981887817	0.04450808908602895	binder
AEKCFGTGA	HLA-B*45:01	0.9845725297927856	0.015076800846752033	binder
AEKDGVKVP	HLA-B*45:01	0.9974597811698913	0.0012707187179298897	binder
AEKEMTSVVA	HLA-B*45:01	0.9989691138267517	0.0005435004547953419	binder
AEKFRNPKA	HLA-B*45:01	0.9930441856384278	0.004652701003809706	binder
AEKIDGVFAA	HLA-B*45:01	0.9991315603256226	0.00023638713673399352	binder
AEKKFIDIAA	HLA-B*45:01	0.9991644144058227	0.00039837036120648475	binder
AEKKFIDIA	HLA-B*45:01	0.9987216234207154	0.0006058184047713295	binder
AEKLYPLPSA	HLA-B*45:01	0.9984195709228516	0.000740720178569583	binder
AEKPLQVAA	HLA-B*45:01	0.9995039820671081	0.0001078842647825536	binder
AEKSRTYVA	HLA-B*45:01	0.9986461877822876	0.0005316672936863577	binder
AEKYIMTSA	HLA-B*45:01	0.9991567969322205	0.0004215340615152214	binder
AELAEIPEG	HLA-B*45:01	0.5025514543056488	0.2663751818678692	ambiguous
AELCGRPGP	HLA-B*45:01	0.9046146512031555	0.1410421739772512	binder
AELDEKISA	HLA-B*45:01	0.9995984673500061	0.00014050073116158597	binder
AELEKAHLA	HLA-B*45:01	0.9991973400115967	0.0003723558530736479	binder
AELFEKAAA	HLA-B*45:01	0.9992273926734925	0.00022675367804918245	binder
AELGHLVVS	HLA-B*45:01	0.9969303846359253	0.001918312625934982	binder
AELGLTRAA	HLA-B*45:01	0.9994752764701843	0.00014694710421039127	binder
AELGTEIAA	HLA-B*45:01	0.9989639401435852	0.0004972032124134539	binder
AELLVSHGA	HLA-B*45:01	0.9982223153114319	0.0009089838563267492	binder
AELNGKDGFIP	HLA-B*45:01	0.9922152996063233	0.0036200798151672458	binder
AELPAAAQPSA	HLA-B*45:01	0.999131715297699	0.0003792233422820276	binder
AELRPDSPA	HLA-B*45:01	0.9979033470153809	0.0007811279975848278	binder
AELSELHSA	HLA-B*45:01	0.9991811633110046	0.0003795487708289682	binder
AELWKNPTA	HLA-B*45:01	0.9991484045982361	0.00012553002870020744	binder
AELYFHDSA	HLA-B*45:01	0.9990250825881958	0.0002638812390609092	binder
AEMAPYMKR	HLA-B*45:01	0.8655951619148254	0.10157821250130171	binder
AEMAVQQNP	HLA-B*45:01	0.9964759111404419	0.0020799153946723012	binder
AEMDARTILL	HLA-B*45:01	0.9859363794326782	0.007816186253200564	binder
AEMEKATEV	HLA-B*45:01	0.9993000626564026	0.0004960305915369563	binder
AEMENIKAI	HLA-B*45:01	0.999049186706543	0.0008479381561176006	binder
AEMKAQEVA	HLA-B*45:01	0.9992479085922241	0.00028572343537344155	binder
AEMLEIVQA	HLA-B*45:01	0.9989114165306091	0.0005809819390516088	binder
AEMNGKLIAA	HLA-B*45:01	0.9996399641036987	0.00012572906961156056	binder
AEMNGKLIA	HLA-B*45:01	0.9990960717201233	0.0004634485302191897	binder
AEMPADSGYPA	HLA-B*45:01	0.9991471409797669	0.0004114639028237122	binder
AEMPDMYPP	HLA-B*45:01	0.9967632055282593	0.002678511102991418	binder
AEMPDSAAA	HLA-B*45:01	0.9992612719535827	0.0004304726236652829	binder
AEMRLFYTT	HLA-B*45:01	0.996727466583252	0.0018541954803064792	binder
AEMRQKEIP	HLA-B*45:01	0.9923973679542542	0.004742157776894942	binder
AEMSHIPQS	HLA-B*45:01	0.9941073179244995	0.003557175382247548	binder
AEMVALVEQRA	HLA-B*45:01	0.9939721107482911	0.004219737614384909	binder
AEMVKPSTP	HLA-B*45:01	0.9978056788444519	0.0011530871520847193	binder
AEMYVAKFAA	HLA-B*45:01	0.9987615823745728	0.000822616196838023	binder
AENALDVAA	HLA-B*45:01	0.9989017724990845	0.00043399514997308273	binder
AENDVKLGA	HLA-B*45:01	0.9994622707366944	0.0003380779310407171	binder
AENGLLMTP	HLA-B*45:01	0.9976542949676513	0.0007967764743437734	binder
AENISSVVA	HLA-B*45:01	0.9989142179489136	0.0007652319709524034	binder
AENLEKVQA	HLA-B*45:01	0.998922061920166	0.00047597413105134604	binder
AENPDIFAV	HLA-B*45:01	0.9995859622955322	0.0001185486943761274	binder
AENPFLTHL	HLA-B*45:01	0.9910358309745788	0.007215401592757961	binder
AENPGKYNIL	HLA-B*45:01	0.975374984741211	0.032521006549215505	binder
AENQGFVAA	HLA-B*45:01	0.9995973706245422	0.00016266959562245148	binder
AENQPFLIEA	HLA-B*45:01	0.9991374373435974	0.00032237660327928897	binder
AENSAVPTA	HLA-B*45:01	0.999474036693573	0.0002544243107066049	binder
AENTIQNEA	HLA-B*45:01	0.9990084171295166	0.0003832365355629458	binder
AENVFFVA	HLA-B*45:01	0.9989227652549744	0.0007784215294373581	binder
AENVTFWKA	HLA-B*45:01	0.998334276676178	0.0013505867233068974	binder
AENYDIPSA	HLA-B*45:01	0.9991469264030457	0.0002577977838084349	binder
AEPGAGPAREPA	HLA-B*45:01	0.9873938202857971	0.01433208239446342	binder
AEPLEIILHLP	HLA-B*45:01	0.9176500320434571	0.07796906253031581	binder
AEPVASTPA	HLA-B*45:01	0.9958648681640625	0.0024813029240795376	binder
AEQAERYDDM	HLA-B*45:01	0.688895332813263	0.11401493045726475	binder
AEQAFERISA	HLA-B*45:01	0.9993662595748901	0.00024347278157061053	binder
AEQAGCMVSA	HLA-B*45:01	0.9978487014770507	0.000953582141117209	binder
AEQAVLAAP	HLA-B*45:01	0.9975815892219544	0.0009879585044644046	binder
AEQDRAYLEGL	HLA-B*45:01	0.8514816880226135	0.14040131155481853	binder
AEQEEAAALRQA	HLA-B*45:01	0.9992058992385864	0.0004979254531935401	binder
AEQEFLANA	HLA-B*45:01	0.9992387533187866	0.00010487776662310395	binder
AEQEPTAEQLA	HLA-B*45:01	0.997995936870575	0.0006118576443266501	binder
AEQEYNATV	HLA-B*45:01	0.9990766048431396	0.0004392041025418187	binder
AEQFRLEQI	HLA-B*45:01	0.9765320301055909	0.022927547902903963	binder
AEQGHLPPP	HLA-B*45:01	0.9970624089241028	0.0016657663423433502	binder
AEQGKFALEVA	HLA-B*45:01	0.9987500190734864	0.0003615250818031971	binder
AEQHGVWTA	HLA-B*45:01	0.9992998361587524	0.00019899546896450947	binder
AEQIATLCA	HLA-B*45:01	0.9958133101463318	0.0038499989860952015	binder
AEQIQPEEA	HLA-B*45:01	0.9973333716392517	0.0017997329026599733	binder
AEQKAFEVIA	HLA-B*45:01	0.9981666803359985	0.0011879108188581088	binder
AEQKDEMVP	HLA-B*45:01	0.9931566715240479	0.004208066884702832	binder
AEQLAKWIA	HLA-B*45:01	0.998122227191925	0.0010717046050522747	binder
AEQLEPRVSA	HLA-B*45:01	0.998762559890747	0.00022989527221656502	binder
AEQLMTLISA	HLA-B*45:01	0.998529577255249	0.0005384931042433198	binder
AEQLQEIIA	HLA-B*45:01	0.997250747680664	0.0011977652234093931	binder
AEQLRVLQA	HLA-B*45:01	0.9991218209266662	0.0002126535172656907	binder
AEQLSHSVA	HLA-B*45:01	0.9991924166679382	0.00030533267110385316	binder
AEQLSLVQA	HLA-B*45:01	0.9987608313560485	0.0004950761298458149	binder
AEQLTAPPSA	HLA-B*45:01	0.9986180424690246	0.0006047484328613083	binder
AEQLWHQDQVA	HLA-B*45:01	0.9980780601501464	0.001497848095670644	binder
AEQMASVQNA	HLA-B*45:01	0.9980357646942138	0.0005551602194274365	binder
AEQRFLAGA	HLA-B*45:01	0.99818856716156	0.0014559780095268248	binder
AEQRGENALKD	HLA-B*45:01	0.28193254470825196	0.2598668513252767	not-binder
AEQRLKAIVA	HLA-B*45:01	0.9989764451980591	0.00041380182069240324	binder
AEQSEIIQA	HLA-B*45:01	0.9987574338912963	0.000359870472282423	binder
AEQTLSQLP	HLA-B*45:01	0.9894974231719971	0.0015647874113396641	binder
AEQTMSHLP	HLA-B*45:01	0.9933302164077759	0.002790240096847564	binder
AEQTRAVLA	HLA-B*45:01	0.9988249063491821	0.0004700265350159909	binder
AEQVVARVA	HLA-B*45:01	0.9989888429641723	0.0006916127223159208	binder
AEQWKTNEA	HLA-B*45:01	0.9988628149032592	0.0004693507739444635	binder
AEQWRFSSA	HLA-B*45:01	0.9990127205848693	0.00036425675720263006	binder
AERDILVEA	HLA-B*45:01	0.9994878530502319	0.0002242286860239708	binder
AERDLERAEVA	HLA-B*45:01	0.9976778149604797	0.0015171873760187382	binder
AEREAFELLP	HLA-B*45:01	0.9914538264274597	0.006365844682549547	binder
AERLQTDAA	HLA-B*45:01	0.9984573483467102	0.0006486790327840538	binder
AERPGEAAVA	HLA-B*45:01	0.9990735173225402	0.00040151640229866604	binder
AERPYFMSS	HLA-B*45:01	0.9831585168838501	0.00862616446254561	binder
AERRSVLDAA	HLA-B*45:01	0.9943808794021607	0.005090317549805465	binder
AESASFAAVVA	HLA-B*45:01	0.9981361150741577	0.0011803230368370257	binder
AESDHMAIP	HLA-B*45:01	0.992112147808075	0.010819654409921718	binder
AESDVRMVA	HLA-B*45:01	0.9995714426040649	0.00022933048927189598	binder
AESGALIEA	HLA-B*45:01	0.9989795684814453	0.00047827865600090535	binder
AESIHTGLEVA	HLA-B*45:01	0.9979985475540161	0.0013088060720503295	binder
AESKASLAA	HLA-B*45:01	0.9993130207061768	0.00021681721416975773	binder
AESLPGVEA	HLA-B*45:01	0.9991605043411255	0.0002299867493247362	binder
AESLQPVA	HLA-B*45:01	0.9984480977058411	0.0002362713280841955	binder
AESNKAFLA	HLA-B*45:01	0.9976680397987365	0.0019393047509227723	binder
AESPALVTP	HLA-B*45:01	0.9983893036842346	0.0008428887941504011	binder
AESPGEVQA	HLA-B*45:01	0.9989392757415771	0.00022243227444479862	binder
AESRPTPMG	HLA-B*45:01	0.7197312176227569	0.22256187844281258	binder
AESWGTGRAVA	HLA-B*45:01	0.9986040472984314	0.0005850725493698992	binder
AESYHQHFAA	HLA-B*45:01	0.9985791444778442	0.0007396157115687642	binder
AETDSVVIA	HLA-B*45:01	0.9992487072944641	0.00027311999354170035	binder
AETKDIPAA	HLA-B*45:01	0.9992420673370361	0.0004075176494060212	binder
AETKDLLVA	HLA-B*45:01	0.999054229259491	0.0005582695998190716	binder
AETLPEVEA	HLA-B*45:01	0.998426616191864	0.0006332403239623128	binder
AETPGTVSP	HLA-B*45:01	0.99510577917099	0.002735867410562605	binder
AETSHALVP	HLA-B*45:01	0.9979049921035766	0.000772633321884096	binder
AETTTTFSP	HLA-B*45:01	0.9933502554893494	0.004597166930246077	binder
AETTVNVLV	HLA-B*45:01	0.996122682094574	0.003613000120248843	binder
AEVGSDGERVA	HLA-B*45:01	0.9990873694419861	0.00038894729611961554	binder
AEVIQAFSA	HLA-B*45:01	0.9989181160926819	0.0003279395057101324	binder
AEVRVIAPP	HLA-B*45:01	0.9972813844680786	0.0011514555152036614	binder
AEVVDEIAA	HLA-B*45:01	0.9982111573219299	0.0007835430015916713	binder
AEYAGLKVA	HLA-B*45:01	0.9995323300361634	0.0001173842161444986	binder
AEYALKRQEA	HLA-B*45:01	0.9989293217658997	0.00034475880741410825	binder
AEYENLTNKL	HLA-B*45:01	0.9885706663131714	0.011770005021471507	binder
AEYGGWYKA	HLA-B*45:01	0.9993112087249756	0.0003739995865817861	binder
AEYGHFVDI	HLA-B*45:01	0.9976723432540894	0.0021888315060779985	binder
AEYINEAAA	HLA-B*45:01	0.998892319202423	0.0004933316101253533	binder
AEYLQPKAA	HLA-B*45:01	0.9994559407234191	0.00034483191187018795	binder
AEYNGRLAA	HLA-B*45:01	0.9996443629264832	7.5503446853656e-05	binder
AEYYRQQAA	HLA-B*45:01	0.9992831945419312	0.00024207128647371935	binder
AGFAGDDAPR	HLA-B*45:01	0.010918217524886132	0.004814216955937465	not-binder
AGHSLELIEP	HLA-B*45:01	0.004102656245231628	0.0008232809930147029	not-binder
AKNKLNDLED	HLA-B*45:01	0.00027011326383217236	0.0003138876643065718	not-binder
ALEEQLQQIRAE	HLA-B*45:01	0.007635678560473025	0.005598847918555371	not-binder
APESLAPPA	HLA-B*45:01	0.0556640116032213	0.06359760725169934	not-binder
DAAPPSAPP	HLA-B*45:01	0.21079627133440226	0.1806725991802929	not-binder
DEQNHLVVA	HLA-B*45:01	0.9966309547424317	0.002480687640556302	binder
EAQPPPPPP	HLA-B*45:01	0.34562849923968314	0.18361458747925755	not-binder
EAVDKGFPP	HLA-B*45:01	0.29339709412306547	0.24723952437186977	not-binder
EDRVVVIRF	HLA-B*45:01	0.06312105618417263	0.03610143539060342	not-binder
EEAAAVPAA	HLA-B*45:01	0.9990748763084412	0.0002832218947830591	binder
EEAALLHEEA	HLA-B*45:01	0.9882668614387512	0.015415406827252235	binder
EEAATRIPA	HLA-B*45:01	0.998533833026886	0.0009071249537759284	binder
EEADFHQASA	HLA-B*45:01	0.9991135478019715	0.0005986654504354706	binder
EEAEILHSA	HLA-B*45:01	0.9993417501449585	0.0003193104604266647	binder
EEAFHQGLISA	HLA-B*45:01	0.9949180126190186	0.0047967796830264454	binder
EEAPAAMTAA	HLA-B*45:01	0.9989352345466613	0.0006144493159068829	binder
EEAPALDAA	HLA-B*45:01	0.99788339138031	0.0010705852264411124	binder
EEAPGEPSA	HLA-B*45:01	0.9966272592544556	0.0031560195910442686	binder
EEAPQTPVA	HLA-B*45:01	0.9992371082305909	0.00021921869904557528	binder
EEAQPQPQP	HLA-B*45:01	0.8678814530372619	0.16058054241422878	binder
EEASPLHPA	HLA-B*45:01	0.9982889533042908	0.0012517431941108045	binder
EEAWRGFAA	HLA-B*45:01	0.9981904864311218	0.0013539991722184134	binder
EEDAALFKA	HLA-B*45:01	0.9986252069473267	0.00030610736623509413	binder
EEDPQTSREIF	HLA-B*45:01	0.5235343635082245	0.1310094808381174	ambiguous
EEDPVTSIP	HLA-B*45:01	0.9919960498809814	0.003522391849678651	binder
EEEAATRIPA	HLA-B*45:01	0.9977452278137207	0.0011637382792048752	binder
EEEAFGILP	HLA-B*45:01	0.9101912021636963	0.11813621128071529	binder
EEEEAQPMA	HLA-B*45:01	0.9886765003204345	0.005798726430877723	binder
EEEEPQPLP	HLA-B*45:01	0.8827194452285767	0.0771961546787042	binder
EEEGITFVP	HLA-B*45:01	0.9905327081680297	0.0034092751655556467	binder
EEEGPFHSLP	HLA-B*45:01	0.9857609033584595	0.012998951409977783	binder
EEEHNFFLA	HLA-B*45:01	0.9955853462219239	0.0016794607722141074	binder
EEEIDAPKP	HLA-B*45:01	0.9593981981277466	0.04562454558516781	binder
EEEKAVAVP	HLA-B*45:01	0.9895237445831299	0.005705209918224933	binder
EEEKWVEVA	HLA-B*45:01	0.9968425154685974	0.00201717174625534	binder
EEELFKMRA	HLA-B*45:01	0.9860310196876526	0.007084355896683137	binder
EEELFPESERP	HLA-B*45:01	0.8460532069206238	0.11471086769957196	binder
EEEMKGIAA	HLA-B*45:01	0.9980482578277587	0.0005063441852105426	binder
EEEPFALGA	HLA-B*45:01	0.9944494843482972	0.002788446432043803	binder
EEEPPSGGGRAQVA	HLA-B*45:01	0.9212147831916809	0.11404179422036693	binder
EEERAFLVA	HLA-B*45:01	0.9986749529838562	0.00023043159555414134	binder
EEEREFYNA	HLA-B*45:01	0.9955709218978882	0.0027313255196604646	binder
EEESKEPVA	HLA-B*45:01	0.9906497597694397	0.010889212612283258	binder
EEETVFPKA	HLA-B*45:01	0.9979453086853027	0.0005997731316887912	binder
EEEVMIAHA	HLA-B*45:01	0.9927069664001464	0.0040211041838287935	binder
EEEVQGPPA	HLA-B*45:01	0.9927808523178101	0.0032897492046773035	binder
EEFDHLPPP	HLA-B*45:01	0.9925261259078979	0.008965856422554382	binder
EEFDKFLEERA	HLA-B*45:01	0.9604057431221008	0.06747198195163864	binder
EEFSFIPSA	HLA-B*45:01	0.9992330431938171	0.0003037624830529201	binder
EEFVQMMTA	HLA-B*45:01	0.9978751063346862	0.0013938519830273052	binder
EEGPGKNLP	HLA-B*45:01	0.9588944435119628	0.02454034192121132	binder
EEGPGVPAA	HLA-B*45:01	0.9977953314781189	0.0010087197741492147	binder
EEIAYKFTP	HLA-B*45:01	0.9951009511947632	0.001371128815632232	binder
EEISNLKAA	HLA-B*45:01	0.9989132642745971	0.00041340436468053086	binder
EEKESWIKA	HLA-B*45:01	0.9977212309837341	0.0008266015320190047	binder
EEKNNWMAA	HLA-B*45:01	0.9971761584281922	0.0011323751878767367	binder
EEKPHQWSA	HLA-B*45:01	0.9966756343841553	0.00189184775108745	binder
EEKQKWLDA	HLA-B*45:01	0.9797822833061218	0.009464527955007827	binder
EELEHVSAP	HLA-B*45:01	0.9958041071891784	0.0030042960028678588	binder
EELEQTYHA	HLA-B*45:01	0.9978266358375549	0.0008475545737077877	binder
EELGGILKA	HLA-B*45:01	0.9987560749053955	0.0002982749128896211	binder
EELGLVHSP	HLA-B*45:01	0.9941963195800781	0.003998660401237267	binder
EELIQLVAA	HLA-B*45:01	0.9979959607124329	0.0009300375036815018	binder
EELPDIAPP	HLA-B*45:01	0.9676666021347046	0.018443577974126695	binder
EELPHIHA	HLA-B*45:01	0.9975643396377564	0.0010833791533075023	binder
EELPKSSSA	HLA-B*45:01	0.9968061804771423	0.0019953650121743516	binder
EELSHLEVA	HLA-B*45:01	0.9984464168548584	0.0006228188483481877	binder
EEMHQVAIA	HLA-B*45:01	0.9982856512069702	0.0006623884217281631	binder
EEMIETKGRAA	HLA-B*45:01	0.9965960025787354	0.0020149723120266114	binder
EEMKGIAA	HLA-B*45:01	0.9981920003890992	0.0014114823393804763	binder
EEMKGIAAV	HLA-B*45:01	0.9987072706222534	0.0005680842148180381	binder
EEMMELREA	HLA-B*45:01	0.9955146431922912	0.002743465023311071	binder
EEMPSVARP	HLA-B*45:01	0.9950490593910217	0.0015129359368975799	binder
EENNIVHQA	HLA-B*45:01	0.9992309451103211	0.0001802545081400334	binder
EENPEFAVA	HLA-B*45:01	0.9985983490943908	0.0004616705491717944	binder
EENQSVVVDFL	HLA-B*45:01	0.34417441189289094	0.1347692284505202	not-binder
EEQALTKAA	HLA-B*45:01	0.9978878378868103	0.0009321900134355998	binder
EEQDSVKVA	HLA-B*45:01	0.998281717300415	0.0007955564432026183	binder
EEQPQEAVP	HLA-B*45:01	0.9607892036437988	0.01638054523012698	binder
EEQRLVQQA	HLA-B*45:01	0.9971100091934204	0.001500414645747927	binder
EEQTPLHIA	HLA-B*45:01	0.9984554409980774	0.0006170909727945667	binder
EEQVSGAKVIA	HLA-B*45:01	0.9902132630348206	0.009385523746607212	binder
EERNLLSVA	HLA-B*45:01	0.9969202041625976	0.0017061282899169675	binder
EERQKYLEA	HLA-B*45:01	0.9953856587409973	0.002423111590040231	binder
EERRYLQSA	HLA-B*45:01	0.9926737308502197	0.0035538873420564096	binder
EESPTATVA	HLA-B*45:01	0.998454475402832	0.0006677810314077458	binder
EESVFAVTA	HLA-B*45:01	0.9987895488739014	0.00023622478045975834	binder
EETKYLRVA	HLA-B*45:01	0.9976865172386169	0.0006826514864886106	binder
EETNQKLVA	HLA-B*45:01	0.9980221748352051	0.000765252526528249	binder
EETPEQPTA	HLA-B*45:01	0.9953747034072876	0.001998822430211031	binder
EETPITSVP	HLA-B*45:01	0.9930984854698182	0.004068960827096712	binder
EETPLAVQA	HLA-B*45:01	0.9973547577857971	0.001663247202103958	binder
EEVKQEITA	HLA-B*45:01	0.998249065876007	0.0007344345125276315	binder
EEVPGSPEA	HLA-B*45:01	0.9925932049751282	0.0090934832504169	binder
EEYDKIQIA	HLA-B*45:01	0.999365222454071	0.0003257968453596077	binder
EEYGPELHVA	HLA-B*45:01	0.9993170857429504	0.00031353177342006587	binder
EEYKATVA	HLA-B*45:01	0.9980409741401672	0.0009739278980237541	binder
EGVNDNEEGFFSAR	HLA-B*45:01	0.009342978755012155	0.008174790047586426	not-binder
EHENLRTP	HLA-B*45:01	0.12637842483818532	0.1236859985551373	not-binder
EHNFVAKA	HLA-B*45:01	0.29177762269973756	0.0852941640758152	not-binder
EKEMEGVA	HLA-B*45:01	0.16751556620001792	0.19628881535749365	not-binder
EKSDSLEQP	HLA-B*45:01	0.015687023196369408	0.018163544770585394	not-binder
ENAGEDPGLAR	HLA-B*45:01	0.01731794895604253	0.01950637446193411	not-binder
EPSSPPLAP	HLA-B*45:01	0.05097563993185759	0.04894280425756089	not-binder
ESLAGILGT	HLA-B*45:01	0.002106442814692855	0.001509560885259274	not-binder
FEEEMKGIAA	HLA-B*45:01	0.9982731580734253	0.0010012617033651249	binder
FENQDIHSA	HLA-B*45:01	0.9982896327972413	0.0008459783981511559	binder
FEQEMATAA	HLA-B*45:01	0.9983887195587158	0.0007932472324167252	binder
FESSGIHVA	HLA-B*45:01	0.9984981775283813	0.0011234403646371337	binder
FVEIKGSV	HLA-B*45:01	0.011276737437583506	0.014322902756112178	not-binder
GEAEVSPTA	HLA-B*45:01	0.9989019751548767	0.0007226714144468131	binder
GEAPAAVTSA	HLA-B*45:01	0.9993420362472534	0.00011176345751528847	binder
GEEADFHQA	HLA-B*45:01	0.9979758501052857	0.0006613411163785587	binder
GEEDFSLSA	HLA-B*45:01	0.9934827327728272	0.0070340594348785755	binder
GEEGPQAVA	HLA-B*45:01	0.9970407843589782	0.001020331908900294	binder
GEIFDHLVA	HLA-B*45:01	0.9983245134353638	0.0010703910364431378	binder
GEMAGAFVA	HLA-B*45:01	0.9988671541213989	0.0002747210990024133	binder
GEMWNNTAA	HLA-B*45:01	0.9978275656700134	0.0010185390072125387	binder
GEMWSEQSA	HLA-B*45:01	0.9974047183990479	0.0006973016912974442	binder
GERDFQTSA	HLA-B*45:01	0.998164975643158	0.0008064296163484552	binder
GETVPAPSA	HLA-B*45:01	0.9971874475479126	0.001027550381049391	binder
GEVFDYLVA	HLA-B*45:01	0.996256685256958	0.002033523145728476	binder
GGLPERSVSL	HLA-B*45:01	0.025003989646211266	0.015591477657314565	not-binder
GPELEAPGL	HLA-B*45:01	0.0028935842448845504	0.0027907577286188914	not-binder
GVWTYDDATKTF	HLA-B*45:01	0.018091755779460074	0.015476301862242171	not-binder
HAIYEEITA	HLA-B*45:01	0.17030905857682227	0.14374368187310382	not-binder
HEEMNYITA	HLA-B*45:01	0.997591745853424	0.0018074187284753739	binder
HEETGLKPP	HLA-B*45:01	0.9889106631278992	0.005808536004576584	binder
HEFLHEVPAA	HLA-B*45:01	0.9990172147750854	0.0003351867452795108	binder
HELLKTNAA	HLA-B*45:01	0.9986199378967285	0.0011207739790370258	binder
HEMVVYEAA	HLA-B*45:01	0.9984541296958923	0.0008097067550992241	binder
HEMVVYEA	HLA-B*45:01	0.998818862438202	0.0005585267306068848	binder
HEQQKLPAA	HLA-B*45:01	0.9990646004676819	0.0005103422942746272	binder
HESDINAVA	HLA-B*45:01	0.9992068767547607	0.00032306373024725547	binder
HHSVEAAGPP	HLA-B*45:01	0.046727220783941446	0.05344807470129132	not-binder
HLPETKFSEL	HLA-B*45:01	0.014553954964503646	0.015145317561854546	not-binder
IAPTGHSL	HLA-B*45:01	0.010798406065441668	0.0064264929618025836	not-binder
IIHEIAVLEL	HLA-B*45:01	0.023579897359013557	0.016807116975025512	not-binder
INPEDDTDP	HLA-B*45:01	0.0004389860492665321	0.00031049548758494555	not-binder
INTAVPLPAA	HLA-B*45:01	0.09643585905432701	0.09623633034928708	not-binder
ISPTGHSL	HLA-B*45:01	0.007641648198477924	0.005771177748897666	not-binder
KEDKPPLAP	HLA-B*45:01	0.9923147797584534	0.004773692143016472	binder
KEEAKFFTA	HLA-B*45:01	0.9985814094543457	0.0007075153696228361	binder
KEIENTYANVA	HLA-B*45:01	0.9988669395446778	0.0002566643735937156	binder
KEIEYVETVTS	HLA-B*45:01	0.9097554922103882	0.09742465553372472	binder
KEKPGWVTP	HLA-B*45:01	0.9924978017807007	0.005276368895439705	binder
KEMEKSFEV	HLA-B*45:01	0.9985183954238892	0.0011102580304167048	binder
KENAFSLGA	HLA-B*45:01	0.9967375636100769	0.0013007923307034673	binder
KENSHFFVA	HLA-B*45:01	0.99908287525177	0.0001908427596387841	binder
KESGVDIAA	HLA-B*45:01	0.9980411291122436	0.0007447743844729656	binder
KETDSLKVAA	HLA-B*45:01	0.998729157447815	0.00048328369214847166	binder
KEVDVGLAA	HLA-B*45:01	0.9994645237922668	0.00018000270117282625	binder
KIVKWDRDM	HLA-B*45:01	0.0005300174761941889	0.0006849126238008266	not-binder
KSQLQEAP	HLA-B*45:01	0.0025907101691700516	0.0021659942132068897	not-binder
KVQALEEANND	HLA-B*45:01	0.0012802598241250962	0.0019922630824963056	not-binder
LAGPPFGAEAA	HLA-B*45:01	0.009411336854100227	0.00401551761460307	not-binder
LAPTDVKEL	HLA-B*45:01	0.0184314732439816	0.011147614954416511	not-binder
LEALPQIAA	HLA-B*45:01	0.9979267239570617	0.001056579945956996	binder
LEDALQQAKED	HLA-B*45:01	0.04362286273390055	0.041200748920835424	not-binder
LEEALQQAKED	HLA-B*45:01	0.06020109402015805	0.04539489509463666	not-binder
LEENPDPSA	HLA-B*45:01	0.9623417496681214	0.0385580519876641	binder
LEHEGLATA	HLA-B*45:01	0.9982796430587768	0.00042420802046347713	binder
LEMKPGPQA	HLA-B*45:01	0.998045551776886	0.0005255744718135426	binder
LEMLTGQERVA	HLA-B*45:01	0.9846122145652771	0.011375403840915226	binder
LEQDHFQVA	HLA-B*45:01	0.9986844778060913	0.0004983707753969922	binder
LEQEKAYQA	HLA-B*45:01	0.996115791797638	0.0020398321882262645	binder
LEQPTDPVA	HLA-B*45:01	0.9935805678367615	0.0033028794047173203	binder
LEQYPTRPHIA	HLA-B*45:01	0.967372453212738	0.02776353756136422	binder
LETDAGPAA	HLA-B*45:01	0.9972405195236206	0.001487096609961496	binder
LQAKLDNLQQEID	HLA-B*45:01	0.001489705104904715	0.0015523056589197839	not-binder
LRNVSTGD	HLA-B*45:01	0.0007088479891535826	0.0012283060050091847	not-binder
LWAETNFPLAP	HLA-B*45:01	0.010595420293975621	0.016916372331081703	not-binder
MEALPLLAA	HLA-B*45:01	0.9989361763000488	0.0006653890959001657	binder
MEAPHIIVG	HLA-B*45:01	0.9834497332572937	0.01835479319142173	binder
MEAQKSAVP	HLA-B*45:01	0.9910950541496277	0.0068130216232594135	binder
MEAVAVAAA	HLA-B*45:01	0.9983182311058044	0.0010608138857404682	binder
MEDANVRVA	HLA-B*45:01	0.9987429499626159	0.0008740772694282957	binder
MEDDKVAEA	HLA-B*45:01	0.9978929996490479	0.0010210164732589457	binder
MEDTGSYRA	HLA-B*45:01	0.9976341247558593	0.0006507778284070667	binder
MEEDSIRLPA	HLA-B*45:01	0.9975999474525452	0.0012609414973631444	binder
MEEGVSAVA	HLA-B*45:01	0.9974260449409484	0.0009801232411940004	binder
MEEKYIVSA	HLA-B*45:01	0.9986870765686036	0.00046998288242886926	binder
MEEMHQVAIAA	HLA-B*45:01	0.9942090630531311	0.005398309668517377	binder
MEEPAVPAP	HLA-B*45:01	0.994875144958496	0.003454253729577313	binder
MEERAQLEA	HLA-B*45:01	0.9965431928634644	0.002161787514603444	binder
MEERYQIAA	HLA-B*45:01	0.9982092976570129	0.000754110941438105	binder
MEEVGRWVA	HLA-B*45:01	0.9980061411857605	0.0008470998137817102	binder
MEHPGLQAI	HLA-B*45:01	0.9957367062568665	0.0019871577417670616	binder
MEIEEEKKRTA	HLA-B*45:01	0.9988678693771362	0.0003521180074517411	binder
MEIEGEPAP	HLA-B*45:01	0.9962522745132446	0.0021106695486651024	binder
MEIQTTQPAA	HLA-B*45:01	0.998866856098175	0.0005526313870086411	binder
MEKAFAFQA	HLA-B*45:01	0.9983347296714783	0.0005942317082411936	binder
MELERIVSA	HLA-B*45:01	0.9993956923484802	0.00022945689006254486	binder
MELQRMIAA	HLA-B*45:01	0.9985470771789551	0.0007529240118067756	binder
MEMLVEHQA	HLA-B*45:01	0.998340392112732	0.0009240543236321425	binder
MEMTFTRPA	HLA-B*45:01	0.9980583190917969	0.00042608048690778873	binder
MEMTNSHLA	HLA-B*45:01	0.9962296962738038	0.0028958465961662063	binder
MENANIPSV	HLA-B*45:01	0.997751247882843	0.0017924826157208612	binder
MENEMAHYA	HLA-B*45:01	0.9971629500389099	0.0020163668164010595	binder
MENNLSRVIA	HLA-B*45:01	0.9980252504348754	0.0013933488923136255	binder
MEQELAHAV	HLA-B*45:01	0.9978447318077087	0.0028171519783792274	binder
MEQGRVTIA	HLA-B*45:01	0.9986650586128235	0.0005062564953421762	binder
MEQPDAVPA	HLA-B*45:01	0.9983692526817322	0.0005510614689493389	binder
MEQQTISIA	HLA-B*45:01	0.9983079671859741	0.0005321083922406407	binder
MEQQTISIAKA	HLA-B*45:01	0.9955090761184693	0.0022834595658634575	binder
MEQVFEMKV	HLA-B*45:01	0.9919005513191224	0.007048733191620537	binder
MESDKHLEA	HLA-B*45:01	0.9988186597824097	0.0004753641123980169	binder
MESLDGLHLP	HLA-B*45:01	0.9382999539375305	0.023252454025493082	binder
MESNVELIA	HLA-B*45:01	0.9967013478279114	0.0013259695829685124	binder
NAEVWAYLA	HLA-B*45:01	0.06078160516917706	0.03642709282303153	not-binder
NAPWAVTSL	HLA-B*45:01	0.04503543898463249	0.008962523782760749	not-binder
NARLAADD	HLA-B*45:01	0.00019810860831057653	6.424712693678392e-05	not-binder
NEATGGKYVP	HLA-B*45:01	0.9867831826210022	0.014622084174588856	binder
NEEKASDIAA	HLA-B*45:01	0.9964815735816955	0.0018588252803100839	binder
NEEPPALPP	HLA-B*45:01	0.9801944255828857	0.010962791499198637	binder
NEEQRLASA	HLA-B*45:01	0.9979709148406982	0.0007486760790693302	binder
NEQMHQLVAA	HLA-B*45:01	0.997914171218872	0.0014199905152243576	binder
NEQMHQLVA	HLA-B*45:01	0.9986077904701233	0.0005163832961089816	binder
NEVADELVA	HLA-B*45:01	0.9899464845657349	0.005161633547864693	binder
NEYPSRVA	HLA-B*45:01	0.9984452724456787	0.0012159125902222322	binder
NKGNEPPPPP	HLA-B*45:01	0.061381928017362954	0.10372931385460092	not-binder
PAEAPAEAAAA	HLA-B*45:01	0.031244347000028937	0.034577514608096174	not-binder
PDLAEKNPP	HLA-B*45:01	0.03899701293557882	0.022193569200891553	not-binder
PGLARQAPKPRKQ	HLA-B*45:01	0.0014344308321597055	0.001224945335385435	not-binder
PGSSAVPAAA	HLA-B*45:01	0.009271081374026834	0.006655741110989585	not-binder
PQEAGLPAGA	HLA-B*45:01	0.061242272681556645	0.12006642455429473	not-binder
PSTPSATVHTP	HLA-B*45:01	0.00034281816333532334	0.00012040117933058635	not-binder
QAESPLGIRP	HLA-B*45:01	0.052840738603845236	0.04788451470803399	not-binder
QEADDIVRVA	HLA-B*45:01	0.9993646502494812	0.00029641856108948185	binder
QEAEAPGAVA	HLA-B*45:01	0.9982821702957153	0.0011709780265180764	binder
QEALREEVA	HLA-B*45:01	0.9966468930244445	0.0007876667693559012	binder
QEAPSTGSEGQRVA	HLA-B*45:01	0.9843666315078735	0.019956161755330513	binder
QEARVFNETP	HLA-B*45:01	0.9868461966514588	0.005317958503403739	binder
QEATASKVIVA	HLA-B*45:01	0.9980338335037231	0.0009546005328914109	binder
QEATHFPKV	HLA-B*45:01	0.9937580823898315	0.008187145936240188	binder
QEAYFRYMA	HLA-B*45:01	0.9930399894714356	0.0033417094302734367	binder
QEDAARLQAA	HLA-B*45:01	0.9987248539924621	0.00048421626972152234	binder
QEDAARLQA	HLA-B*45:01	0.9977144479751587	0.0009272872675036244	binder
QEDSFSAEA	HLA-B*45:01	0.9951481819152832	0.0016987874745752586	binder
QEDSLNWVA	HLA-B*45:01	0.996227753162384	0.00274750778641033	binder
QEEAPGPAP	HLA-B*45:01	0.9847914695739746	0.012076617462508887	binder
QEEDLKAQA	HLA-B*45:01	0.9966039061546326	0.0008867211872109028	binder
QEEEPQKKLP	HLA-B*45:01	0.9646544337272644	0.022938844172737793	binder
QEEFQEHEA	HLA-B*45:01	0.9966567277908325	0.0016696609533174344	binder
QEEFYRVYP	HLA-B*45:01	0.9072967052459717	0.10477091061390034	binder
QEEGYIIAV	HLA-B*45:01	0.996239173412323	0.0005042958685714414	binder
QEEKAMYSA	HLA-B*45:01	0.9977620363235473	0.0012413637562388126	binder
QEELDTLFTTA	HLA-B*45:01	0.9710543394088745	0.024184284886572927	binder
QEENFRLEAA	HLA-B*45:01	0.9969091892242432	0.0013202625360382184	binder
QEENFRLEA	HLA-B*45:01	0.997343909740448	0.0012004678007601448	binder
QEEPDLVSA	HLA-B*45:01	0.9943561792373657	0.0025329864410182823	binder
QEEPEARVPA	HLA-B*45:01	0.9965527772903442	0.0011998830278574784	binder
QEEPGQLLP	HLA-B*45:01	0.9088804006576539	0.08083962890724582	binder
QEETFRLEA	HLA-B*45:01	0.9963701128959656	0.0014647972600646659	binder
QEEVFNTAV	HLA-B*45:01	0.9923376441001892	0.0027493119156846656	binder
QEEWNEHNA	HLA-B*45:01	0.988614273071289	0.009952664539321645	binder
QEFPFPETP	HLA-B*45:01	0.9966975927352906	0.0010513287767514774	binder
QEGAVAFAA	HLA-B*45:01	0.9975518345832824	0.0007886116839363925	binder
QEGPGSLAA	HLA-B*45:01	0.9969953536987305	0.001598012465809802	binder
QEHPELAVL	HLA-B*45:01	0.8991668820381165	0.03431886609472981	binder
QEIEQKLEV	HLA-B*45:01	0.9968294024467468	0.0024761585198058195	binder
QEIMTVPPP	HLA-B*45:01	0.9864903330802918	0.007560390193710374	binder
QEIVSSVVP	HLA-B*45:01	0.9914553046226502	0.003399412704820034	binder
QEKNPLPSKETI	HLA-B*45:01	0.6526464104652405	0.09174806196517842	binder
QEMNRLFGA	HLA-B*45:01	0.9972386837005616	0.0015069468561433974	binder
QENDKLGTVA	HLA-B*45:01	0.9987125396728516	0.000645204514691911	binder
QENEHIYNLW	HLA-B*45:01	0.34680108577013014	0.23133011787688731	not-binder
QENERLYNQV	HLA-B*45:01	0.9820834040641785	0.011948350452179804	binder
QENGFSSHFVSA	HLA-B*45:01	0.9962671756744385	0.0025284179550568568	binder
QENKNLPQA	HLA-B*45:01	0.9977308869361877	0.0006925996266745708	binder
QENLGSRIAA	HLA-B*45:01	0.9986784338951111	0.00083662525634952	binder
QENPNMRLS	HLA-B*45:01	0.7432939529418945	0.21900013459721565	binder
QEPDSPLPPA	HLA-B*45:01	0.9824681520462036	0.015658347175855968	binder
QEQAVSPKV	HLA-B*45:01	0.988838255405426	0.011105119208882625	binder
QEQGSYVGEVVRA	HLA-B*45:01	0.8462023258209228	0.219303716477606	binder
QEQMRPQLP	HLA-B*45:01	0.9369871020317078	0.04397350414801659	binder
QEQVMAVTA	HLA-B*45:01	0.9977475643157959	0.0008700197348305365	binder
QEQVSRFLAA	HLA-B*45:01	0.9977295756340027	0.0008574013905664056	binder
QEQVTAAVA	HLA-B*45:01	0.9969113826751709	0.0006358798557070326	binder
QEQYAEGKMRGA	HLA-B*45:01	0.8947893619537354	0.06113266404136887	binder
QESEMKVLA	HLA-B*45:01	0.9968656301498413	0.0013684760945159014	binder
QESLPHAGP	HLA-B*45:01	0.9722862482070923	0.006599892896312457	binder
QETAFNEKA	HLA-B*45:01	0.9973059296607971	0.0009964325828968803	binder
QETAVAMHVA	HLA-B*45:01	0.997707998752594	0.0013524967720483436	binder
QETDPLPVV	HLA-B*45:01	0.9961669921875	0.002009924433200271	binder
QETPLHLVA	HLA-B*45:01	0.9988936305046081	0.00031313995792407067	binder
QEVLGHAA	HLA-B*45:01	0.9980214238166809	0.0007383848058393315	binder
QEYDALAKVI	HLA-B*45:01	0.9800817489624023	0.013438660324992392	binder
QEYPDLIHIY	HLA-B*45:01	0.7641446948051452	0.15286516019688023	binder
QREEAAEVA	HLA-B*45:01	0.200834783539176	0.16698793654585953	not-binder
REANFTVSS	HLA-B*45:01	0.9901253938674927	0.002700409661033707	binder
REEEEKLLHLA	HLA-B*45:01	0.958838963508606	0.05387494676604104	binder
REHPKLKAP	HLA-B*45:01	0.9839249968528747	0.018872239284358796	binder
REIDDYIVQA	HLA-B*45:01	0.9994393944740295	0.0001125866239055075	binder
REIFFPETA	HLA-B*45:01	0.9989285826683044	0.0004992127556580737	binder
REIKFTVQA	HLA-B*45:01	0.9993092775344848	0.00015213034247428067	binder
REILTELEA	HLA-B*45:01	0.9968386650085449	0.00241555854336146	binder
REKETWQNV	HLA-B*45:01	0.98857421875	0.014627826519726325	binder
REKMGWAQV	HLA-B*45:01	0.977811086177826	0.0200721258423005	binder
REMDQTMAA	HLA-B*45:01	0.9993350028991699	0.00031779535937724774	binder
REMEENFAV	HLA-B*45:01	0.9990956068038941	0.0009098404987428634	binder
REMENIIAT	HLA-B*45:01	0.9985421299934387	0.0003780165086097083	binder
REMPGVWGA	HLA-B*45:01	0.9986636757850647	0.001135625827956073	binder
REMPVKVEA	HLA-B*45:01	0.9994619727134705	0.00024390914737915632	binder
REMRGLTSA	HLA-B*45:01	0.9988619685173035	0.0005361495599493434	binder
REMTILGSA	HLA-B*45:01	0.9984310150146485	0.0008258023675181756	binder
RENEYLTLQVP	HLA-B*45:01	0.9667236328125	0.042275379811237725	binder
RENKNVVVA	HLA-B*45:01	0.9984606027603149	0.0009946112456495427	binder
RENVFKLLP	HLA-B*45:01	0.9885001659393311	0.007339514020426058	binder
REQDIYLPIANVA	HLA-B*45:01	0.9940193176269532	0.004481078046406398	binder
REQDQSFTA	HLA-B*45:01	0.9988995671272278	0.00043489441887952857	binder
REQTTGLAA	HLA-B*45:01	0.9981141567230225	0.0008265209288298737	binder
RESNNMVVP	HLA-B*45:01	0.9887038469314575	0.00989705087782529	binder
REVEHFLKA	HLA-B*45:01	0.9993910551071167	0.00017062403417290466	binder
REYALNVGTIA	HLA-B*45:01	0.9978523492813111	0.0007423309394325022	binder
REYMGFIQA	HLA-B*45:01	0.9987075448036193	0.0006369976350569972	binder
REYWNEQSA	HLA-B*45:01	0.9984213829040527	0.00040916156436041876	binder
RPEAPPPPP	HLA-B*45:01	0.0881311114411801	0.10981191439013697	not-binder
SAPSRATAL	HLA-B*45:01	0.0054422721965238455	0.0036809131330156146	not-binder
SAPVGVTAL	HLA-B*45:01	0.02131644356995821	0.011036433395711859	not-binder
SEAAPLLVHV	HLA-B*45:01	0.9924097418785095	0.0081474195961132	binder
SEAATPPVA	HLA-B*45:01	0.999166464805603	0.00023693084745586755	binder
SEAEFLARTA	HLA-B*45:01	0.9992801785469055	0.0002535796363739351	binder
SEAEKVYIV	HLA-B*45:01	0.9992767453193665	0.00044774975099997526	binder
SEAFHLIKA	HLA-B*45:01	0.9989348649978638	0.0006106252017302791	binder
SEAFLGGHSVA	HLA-B*45:01	0.9979238867759704	0.0012595192927038997	binder
SEAPPSKMV	HLA-B*45:01	0.9912053942680359	0.01095742072114794	binder
SEAPSPVNA	HLA-B*45:01	0.999311363697052	0.0003094872228930528	binder
SEAQPQPEV	HLA-B*45:01	0.9935553669929504	0.004258462169763088	binder
SEDPKNNIP	HLA-B*45:01	0.987572455406189	0.013376560504630297	binder
SEEAFVKES	HLA-B*45:01	0.9089203953742981	0.048464352624903465	binder
SEEAIKVIA	HLA-B*45:01	0.9981126427650452	0.0003689998668266499	binder
SEEAPAAMTA	HLA-B*45:01	0.9984011054039001	0.0005407480885622993	binder
SEEDFQGITP	HLA-B*45:01	0.9907560467720031	0.0049955904016378725	binder
SEEEAFGILP	HLA-B*45:01	0.9747846245765686	0.01591316391297665	binder
SEEEFERIHQA	HLA-B*45:01	0.9972723364830017	0.0013553807330806294	binder
SEEFPVPPA	HLA-B*45:01	0.9982912421226502	0.0003943011292355993	binder
SEEGGHVAV	HLA-B*45:01	0.9951966404914856	0.002928555919290591	binder
SEEGSVYTA	HLA-B*45:01	0.9983354806900024	0.0005046633228980043	binder
SEEHNTWEP	HLA-B*45:01	0.9765540480613708	0.023605857602129413	binder
SEEKAMDISA	HLA-B*45:01	0.9949326753616333	0.0036831104813105676	binder
SEEKLVISA	HLA-B*45:01	0.999015212059021	0.0003300228971784974	binder
SEEMYVPRVVT	HLA-B*45:01	0.8786303758621216	0.10585036926356459	binder
SEEPLLHVA	HLA-B*45:01	0.999034070968628	0.0004386812036180464	binder
SEEPWTVLP	HLA-B*45:01	0.9877596259117126	0.010967102497188404	binder
SEEQGARLAA	HLA-B*45:01	0.9990311980247497	0.0003810637041818133	binder
SEESARLVAA	HLA-B*45:01	0.9990735054016113	0.0004037218366863426	binder
SEESPAIEA	HLA-B*45:01	0.9978822469711304	0.0008296163452608733	binder
SEEVGIAEA	HLA-B*45:01	0.9973846554756165	0.0012373863240277162	binder
SEEVNIKTA	HLA-B*45:01	0.9985155582427978	0.0004326872492799604	binder
SEEYPNKPP	HLA-B*45:01	0.9952116847038269	0.001692724546925005	binder
SEGTFGIHVA	HLA-B*45:01	0.9988238334655761	0.0006788798485808109	binder
SEHASSPVP	HLA-B*45:01	0.9946612000465394	0.004142533477659697	binder
SEHKLSTDHIP	HLA-B*45:01	0.9743476152420044	0.015777126854067083	binder
SEHKVWSP	HLA-B*45:01	0.9956027269363403	0.0030594846257697736	binder
SEHPLLSEP	HLA-B*45:01	0.9921976089477539	0.007000318346312346	binder
SEHPTLQAS	HLA-B*45:01	0.9779162168502807	0.028078836627380026	binder
SEHTGPGWESA	HLA-B*45:01	0.9972163200378418	0.0012241003181544335	binder
SEHVMPYAA	HLA-B*45:01	0.9990059614181519	0.0004481068400181298	binder
SEIDQVVPA	HLA-B*45:01	0.9992541313171387	0.0005624351467316454	binder
SEIEARIAA	HLA-B*45:01	0.9996146082878112	0.00013812541949323877	binder
SEIEKLSAA	HLA-B*45:01	0.9994984626770019	0.00018914020121115486	binder
SEIELVFRP	HLA-B*45:01	0.9971212029457093	0.001976331853750097	binder
SEIERQAQV	HLA-B*45:01	0.9979853391647339	0.0016342316715178575	binder
SEIESVKISA	HLA-B*45:01	0.9995514988899231	0.00020570780220091446	binder
SEIRVYSA	HLA-B*45:01	0.9993760824203491	0.00025598078802353217	binder
SEKPYILEA	HLA-B*45:01	0.999322259426117	0.00030419677530628446	binder
SEKWKQNAP	HLA-B*45:01	0.9276653885841369	0.1279006544189863	binder
SELAFPITA	HLA-B*45:01	0.9993927001953125	8.497648725587837e-05	binder
SELDMVGAGREA	HLA-B*45:01	0.9959611773490906	0.0026218027505589426	binder
SELDRLLSA	HLA-B*45:01	0.9994805216789245	0.0001656365852911299	binder
SELEKTQVA	HLA-B*45:01	0.9994062542915344	0.00018663490509760676	binder
SELQKIHKA	HLA-B*45:01	0.9991546392440795	0.00039133306200716145	binder
SELSQNISA	HLA-B*45:01	0.9983880758285523	0.0005199649121388311	binder
SELSRTYLP	HLA-B*45:01	0.9908105969429016	0.0047086674906997444	binder
SELTPMLAA	HLA-B*45:01	0.9988844156265259	0.0004059845033050023	binder
SEMDRVPFV	HLA-B*45:01	0.9980201840400695	0.001768465100929153	binder
SEMEDAYHEHQA	HLA-B*45:01	0.9982623815536499	0.001131794321378779	binder
SEMHLHDTA	HLA-B*45:01	0.9988040804862977	0.000409376626974049	binder
SEMRAPPAA	HLA-B*45:01	0.9993570446968079	0.00039743025729002153	binder
SEMRYGIEILP	HLA-B*45:01	0.961351466178894	0.03616095524404492	binder
SENIKVWAP	HLA-B*45:01	0.9953773856163025	0.0018334817976664252	binder
SENKAFISV	HLA-B*45:01	0.9994694232940674	0.00027552461088193995	binder
SENVYVNTA	HLA-B*45:01	0.9991270065307617	0.00015486067013686673	binder
SEPDGPGIAA	HLA-B*45:01	0.9980852127075195	0.0017468123337985324	binder
SEQGLAKAVA	HLA-B*45:01	0.9983662486076355	0.0007666490217928703	binder
SEQPPNSVLP	HLA-B*45:01	0.9886518955230713	0.006026052431021762	binder
SEQREFVMA	HLA-B*45:01	0.9980035185813904	0.0008124182147014475	binder
SEQRFPVA	HLA-B*45:01	0.9988278031349183	0.0004716853329812111	binder
SEQTEALIHRA	HLA-B*45:01	0.9956186532974243	0.002347329614774053	binder
SEQVFKVAS	HLA-B*45:01	0.9729434370994567	0.019357794433397177	binder
SEQVTRWAA	HLA-B*45:01	0.998800528049469	0.0005352397542889931	binder
SERDPIQPP	HLA-B*45:01	0.9953588366508483	0.0026620336209069134	binder
SESDEALVA	HLA-B*45:01	0.9966119647026062	0.0031678855742537093	binder
SESEAVAVA	HLA-B*45:01	0.9988213181495667	0.0004997129628735765	binder
SESFVSPEA	HLA-B*45:01	0.9983583331108093	0.0002982748461887423	binder
SESPVILTP	HLA-B*45:01	0.9984063148498535	0.0007313480272263419	binder
SESPVTPSA	HLA-B*45:01	0.9993455529212951	0.00022472191644822408	binder
SESSAIPEA	HLA-B*45:01	0.9982673645019531	0.00030362926980573947	binder
SESSTILVVRY	HLA-B*45:01	0.724536395072937	0.09934372618142794	binder
SESTFMPVA	HLA-B*45:01	0.9989517092704773	0.0004608571522835841	binder
SESVNLRIA	HLA-B*45:01	0.9974102139472961	0.001687048079351301	binder
SETALIHIA	HLA-B*45:01	0.9989981293678284	0.00033616515039146716	binder
SETEATPVP	HLA-B*45:01	0.994799530506134	0.002424392552077006	binder
SETGAGKHVP	HLA-B*45:01	0.9964768648147583	0.0008338858566594212	binder
SETKAWLIAA	HLA-B*45:01	0.9982942461967468	0.001354302529044076	binder
SETSPFPPA	HLA-B*45:01	0.9982573509216308	0.0010047068028667789	binder
SETVMVHQA	HLA-B*45:01	0.9981139540672302	0.0008809794755631818	binder
SEYEMSIAA	HLA-B*45:01	0.9990813374519348	0.0004541231839657148	binder
SEYLSSHLEA	HLA-B*45:01	0.9987597703933716	0.0005427646168089336	binder
SIPGGYNAL	HLA-B*45:01	0.002383601083420217	0.0011036334266924398	not-binder
SPSESTVVS	HLA-B*45:01	0.0004303049765439937	0.00038115155092178517	not-binder
SQQQEAETPP	HLA-B*45:01	0.05906555252149701	0.09462543424077897	not-binder
SSPQPGSAL	HLA-B*45:01	0.005754410976078361	0.003599823438916147	not-binder
SVPEAQSAL	HLA-B*45:01	0.007307761372067035	0.011678490060162522	not-binder
SVPLAATSM	HLA-B*45:01	0.0018746410438325255	0.0025456807460360873	not-binder
TAPTGHTL	HLA-B*45:01	0.006464992347173393	0.003986744324728822	not-binder
TEAKPAVVA	HLA-B*45:01	0.9992867946624756	0.00025585601469588	binder
TEAPLNPKA	HLA-B*45:01	0.9993018507957458	0.0004015911463389507	binder
TEAPPQPPP	HLA-B*45:01	0.9916661143302917	0.004852171550318818	binder
TEAPRWPLP	HLA-B*45:01	0.9767204523086548	0.019748946333398153	binder
TEAQIKHLA	HLA-B*45:01	0.9986596822738647	0.0006866929947224552	binder
TEDLPFPPA	HLA-B*45:01	0.9976368427276612	0.0011813972844504919	binder
TEDPHTVLVEF	HLA-B*45:01	0.7994421005249024	0.08408086280252403	binder
TEEDPILRA	HLA-B*45:01	0.9982993006706238	0.0006563201395085841	binder
TEENKSFSA	HLA-B*45:01	0.9978122711181641	0.0005158301144550938	binder
TEKKDVLVP	HLA-B*45:01	0.9879334807395935	0.009567828860282358	binder
TEMDAKTVTA	HLA-B*45:01	0.9995004057884216	0.00017403104636650913	binder
TEMEISRAA	HLA-B*45:01	0.9993566870689392	0.0002732411751782128	binder
TEVANIPVA	HLA-B*45:01	0.999042022228241	0.0002665615234685142	binder
TFTVTEKPEVID	HLA-B*45:01	0.001662343234056607	0.0016708298718059035	not-binder
TLKGETTTEAVD	HLA-B*45:01	0.0035481300379615276	0.004335531156801001	not-binder
TTYKLVINGKT	HLA-B*45:01	0.0013884403742849827	0.0007219250558318832	not-binder
VAAAEAVIG	HLA-B*45:01	0.0016614663181826472	0.0016935832048019192	not-binder
VEDRGTVVA	HLA-B*45:01	0.9977632522583008	0.001043651074776931	binder
VEEPSNPEA	HLA-B*45:01	0.9956902027130127	0.0017409942205117953	binder
VEEPSRPSA	HLA-B*45:01	0.9977283716201782	0.0009477338380925417	binder
VEERPGLPA	HLA-B*45:01	0.9966769933700561	0.0012231672001331469	binder
VEKPVGVAA	HLA-B*45:01	0.9991636037826538	0.0002356469479676996	binder
VENPGGYVA	HLA-B*45:01	0.9989254832267761	0.00047708090661706696	binder
VEREDFVEA	HLA-B*45:01	0.9984076380729675	0.00075328024132125	binder
VESGDLQKEIA	HLA-B*45:01	0.9664937019348144	0.01885833739899795	binder
VETDHIVAA	HLA-B*45:01	0.999354898929596	0.0003045811765080501	binder
VNVEINVAPGKD	HLA-B*45:01	0.07634465545415878	0.05804556985876627	not-binder
VVESTGVF	HLA-B*45:01	0.017022942332550882	0.01501119235162632	not-binder
YAPKGSSL	HLA-B*45:01	0.020415027067065238	0.012270247311951268	not-binder
YEEAAMAIA	HLA-B*45:01	0.9929296135902405	0.004533115912411303	binder
YLPDGTASL	HLA-B*45:01	0.011639240430667996	0.01343595300948056	not-binder
YRSGGGFSSGSAG	HLA-B*45:01	0.018271228298544884	0.012151950590571732	not-binder
LHERDCWL	HLA-B*45:01	0.004050252383785846	0.007709890408524796	not-binder
LNSFNQTI	HLA-B*45:01	0.01085404958575964	0.008900909920733066	not-binder
SIMKCDVD	HLA-B*45:01	0.00017601842700969427	0.00011428505678886469	not-binder
CGSGFRRT	HLA-B*45:01	1.8504403965380333e-05	1.2629932388323181e-05	not-binder
AVRGMINK	HLA-B*45:01	0.0002808915332934703	0.00031371890580276834	not-binder
ALASATLS	HLA-B*45:01	0.00016237281815847381	5.9636026815057725e-05	not-binder
VDPAMPEV	HLA-B*45:01	0.38790913224220275	0.10937213277087582	not-binder
ENGHKPWY	HLA-B*45:01	0.0004749226282001473	0.0003324375767678451	not-binder
QEGNVNYA	HLA-B*45:01	0.888916277885437	0.15942655574225345	binder
IDHSGNFL	HLA-B*45:01	0.13038991540670394	0.06407225602314828	not-binder
PAGLVGTH	HLA-B*45:01	0.00036313575983513144	0.00044443829411054686	not-binder
EKSHQVYL	HLA-B*45:01	0.0030096085276454685	0.002105313493028043	not-binder
QQACRCLQ	HLA-B*45:01	0.00010580045709502883	0.00011514905643132408	not-binder
TAIDVWED	HLA-B*45:01	0.00042557902343105526	0.0002163202075254718	not-binder
YNVPGRSV	HLA-B*45:01	0.023166138399392366	0.017991067916959272	not-binder
LGGQSYVE	HLA-B*45:01	0.0005173551784537267	0.00038741560863246545	not-binder
PLRRDVAM	HLA-B*45:01	0.00032251266020466574	0.00044407879766571716	not-binder
FNGIVTGN	HLA-B*45:01	0.0006737221425282769	0.0007065234809906155	not-binder
LGKAREAG	HLA-B*45:01	9.030731598613784e-05	9.17912739032177e-06	not-binder
VTTGQMPT	HLA-B*45:01	0.00019848157971864567	0.0002490799681236223	not-binder
TENLEYTN	HLA-B*45:01	0.25757448375225067	0.17236221962845308	not-binder
ALLLSQFV	HLA-B*45:01	0.002540317189414054	0.0023485779831045033	not-binder
FVRKDRPL	HLA-B*45:01	0.0015827499533770605	0.0017005411007130547	not-binder
SPRPMTLP	HLA-B*45:01	0.0041388602461665865	0.0026679904420246555	not-binder
FVRMIAPS	HLA-B*45:01	0.0005135632207384333	0.0004724456577456196	not-binder
PKVLGIHG	HLA-B*45:01	0.0002392443231656216	0.00013784250477333885	not-binder
AKNYKHVT	HLA-B*45:01	0.0020305981030105612	0.001288925846704536	not-binder
IGDGAIAT	HLA-B*45:01	0.0019615617202362046	0.0021013734453328614	not-binder
ARLAVFKT	HLA-B*45:01	0.005114001332549379	0.006546794004970249	not-binder
MIEQPGSF	HLA-B*45:01	0.01824049144051969	0.012838598773710753	not-binder
DSLHIGNL	HLA-B*45:01	0.0109536062926054	0.01038730103894134	not-binder
LLSFIRGT	HLA-B*45:01	0.00014938930034986698	0.0001065765274630343	not-binder
GVHEINFL	HLA-B*45:01	0.0015293735777959228	0.0006155676650705361	not-binder
PLHKKLFL	HLA-B*45:01	0.002130528073757887	0.0022099630799922404	not-binder
TSFVPAQL	HLA-B*45:01	0.005397614114917815	0.0042621292560054225	not-binder
LAAENAEV	HLA-B*45:01	0.0032023242383729666	0.002433904274358122	not-binder
KNWKVVYG	HLA-B*45:01	0.00026727649674285203	0.0002203987810982916	not-binder
VVHGTTSA	HLA-B*45:01	0.008775983925443143	0.006459037201797882	not-binder
LYGPPGCG	HLA-B*45:01	0.000530635031464044	0.000605714453920079	not-binder
KKAPKLPN	HLA-B*45:01	0.002910503487510141	0.0041237485856173576	not-binder
GIVQVLNC	HLA-B*45:01	0.00023460469074052526	0.0002193398743727558	not-binder
EDSAAETD	HLA-B*45:01	0.003686340594867943	0.005174547856460971	not-binder
IIDAVLGV	HLA-B*45:01	0.005309557681903243	0.004890405102190854	not-binder
ARRAVKFT	HLA-B*45:01	0.00034638066426850855	0.00037302964807269434	not-binder
EDGNAKGV	HLA-B*45:01	0.15425917096436023	0.07553317561501477	not-binder
ADGDPEAM	HLA-B*45:01	0.05663550896570087	0.05246906003956161	not-binder
KMAKAATQ	HLA-B*45:01	0.0009611559478798881	0.0012257813030633609	not-binder
EAGSTILG	HLA-B*45:01	0.0029334270919207485	0.003495112049573915	not-binder
ASGQVAHV	HLA-B*45:01	0.006259974511340261	0.009714719520678585	not-binder
QGNQLAAL	HLA-B*45:01	0.003610137733630836	0.004237405591624319	not-binder
VLYLGALP	HLA-B*45:01	0.007726288551930338	0.009655516553439563	not-binder
NVVLDKSF	HLA-B*45:01	0.002536632714327425	0.0023139997692984537	not-binder
SWLSRLKT	HLA-B*45:01	0.000601668524905108	0.0005144350027575894	not-binder
MGDVLWNL	HLA-B*45:01	0.043360305530950424	0.026616093748742336	not-binder
ANKSIEDS	HLA-B*45:01	0.00011564885535335634	0.00010756835781785958	not-binder
KCIQACPV	HLA-B*45:01	0.001260196826478932	0.0017180815998934869	not-binder
GHGACKSC	HLA-B*45:01	2.5247382018278587e-05	1.3380594879016892e-05	not-binder
YVLNRNTE	HLA-B*45:01	0.00046517880691681056	0.00034654993285764874	not-binder
SVCSEDSD	HLA-B*45:01	2.3496790663557477e-05	1.599517125807684e-05	not-binder
PAIETSFY	HLA-B*45:01	0.0020909669052343815	0.002275699700170278	not-binder
QKGSTVHI	HLA-B*45:01	0.0017907777335494756	0.0015174989100958864	not-binder
SYQMQGCM	HLA-B*45:01	0.0007618841107614571	0.0011592197770651305	not-binder
ARIEQDEA	HLA-B*45:01	0.04041971047408879	0.05781375845271053	not-binder
SLFSGIGG	HLA-B*45:01	0.00043514982680790124	0.00024580877981732484	not-binder
EAAWRVLD	HLA-B*45:01	0.0014579946117009967	0.000860008070811974	not-binder
QEQYVLQV	HLA-B*45:01	0.9919215202331543	0.006411201578331097	binder
GMKNILKD	HLA-B*45:01	0.0004980653040547623	0.0008345619971664974	not-binder
PRIAGSLG	HLA-B*45:01	7.892905523476657e-05	4.4795262300987375e-05	not-binder
VGPGFFAS	HLA-B*45:01	0.0038419932534452528	0.006112772476566874	not-binder
LMKPSRLY	HLA-B*45:01	0.007145597778435331	0.011920490210515286	not-binder
WDDEGETL	HLA-B*45:01	0.12143185622990131	0.0991610718472254	not-binder
RIYLTNPP	HLA-B*45:01	0.04795635684859008	0.08232446337827387	not-binder
FKESFLAL	HLA-B*45:01	0.017418398428708314	0.009267863143572558	not-binder
ACHTGTYS	HLA-B*45:01	8.808839465928031e-05	0.00013656438438205222	not-binder
QAGTKEEL	HLA-B*45:01	0.005308692809194326	0.007383177628798864	not-binder
LQTGKDRR	HLA-B*45:01	0.0011804175621364266	0.0012352044921879835	not-binder
RMAFYLED	HLA-B*45:01	0.00018505935986468103	0.00016730181779638136	not-binder
SIELCRAD	HLA-B*45:01	7.847536544431932e-05	6.912587088647749e-05	not-binder
GSQASLQP	HLA-B*45:01	0.0019141250639222562	0.002576606265977818	not-binder
RLKYWFKL	HLA-B*45:01	0.0015946093495585955	0.0017711745632197518	not-binder
VKDGVKVA	HLA-B*45:01	0.03791128359735012	0.012731606594319322	not-binder
LDRNGEPF	HLA-B*45:01	0.09119986100122332	0.05300329594591971	not-binder
RPLDAEVQ	HLA-B*45:01	0.002626808432978578	0.0039692286463864955	not-binder
FQADIIGI	HLA-B*45:01	0.1789165273308754	0.07654897956729655	not-binder
DDLVTRGV	HLA-B*45:01	0.35579201579093933	0.186077075460396	not-binder
LFIDELHL	HLA-B*45:01	0.007101383851841092	0.005148485411430214	not-binder
DGMIFGFK	HLA-B*45:01	0.0027986316941678523	0.0026622311678628934	not-binder
VIASIFTP	HLA-B*45:01	0.01803517856169492	0.028229509991052323	not-binder
VIESFLDK	HLA-B*45:01	0.0014914792613126338	0.0006213793365082345	not-binder
SETIDIYQ	HLA-B*45:01	0.2439286768436432	0.187020406603251	not-binder
EEFEFFHQ	HLA-B*45:01	0.8785109162330628	0.10000970941289102	binder
VPAILPPL	HLA-B*45:01	0.005761526292189956	0.0027441862599013093	not-binder
GLALTFDD	HLA-B*45:01	0.000490599253680557	0.0005856871984368606	not-binder
TLLASYLI	HLA-B*45:01	0.004219671397004276	0.0040501941777061025	not-binder
CIIDLRPL	HLA-B*45:01	0.006347995228134095	0.0059399623076375405	not-binder
TLTEKQYL	HLA-B*45:01	0.0038254164159297944	0.002474250621392868	not-binder
YADDQGIT	HLA-B*45:01	0.002128011459717527	0.0023072471217363785	not-binder
ISFPEIEK	HLA-B*45:01	0.0023714702954748647	0.0014293561246064197	not-binder
TGGSNVQF	HLA-B*45:01	0.00172493556747213	0.001497707581890057	not-binder
ICPPNADD	HLA-B*45:01	0.00013191140169510618	0.00011526066788930268	not-binder
VHFRNQVK	HLA-B*45:01	0.0025656103854998944	0.002359029102738238	not-binder
DTENVTVQ	HLA-B*45:01	0.010251736181089655	0.012859622217590306	not-binder
GINYKLVL	HLA-B*45:01	0.002840769774047658	0.0031388964563106928	not-binder
NIKGWDPL	HLA-B*45:01	0.005388817033963278	0.006201835525771893	not-binder
RAMALAGV	HLA-B*45:01	0.013748560659587383	0.015509258892715469	not-binder
AGLRWYGV	HLA-B*45:01	0.007022073119878769	0.0038379070465340667	not-binder
LRGSVAHK	HLA-B*45:01	0.0002153627370717004	0.0001896265501316191	not-binder
LAGTNFLG	HLA-B*45:01	0.0002566794806625694	0.0002829250186876875	not-binder
EMIKPHQF	HLA-B*45:01	0.008474476682022215	0.007691873574161952	not-binder
ALADYWEK	HLA-B*45:01	0.0010497839888557793	0.0005557691680095374	not-binder
TSATPGKT	HLA-B*45:01	0.00024088842765195294	0.0002622906436474399	not-binder
GSPTKQRC	HLA-B*45:01	0.00012847301568399416	0.0002203533512636035	not-binder
LPYADIWL	HLA-B*45:01	0.008998673222959042	0.004987502521804378	not-binder
FGAKPMIV	HLA-B*45:01	0.006121916742995381	0.003036069230101036	not-binder
AVKGAGYF	HLA-B*45:01	0.0005124372022692114	0.0002373812481122038	not-binder
VLAHQSRP	HLA-B*45:01	0.001395923807285726	0.0011306238930891494	not-binder
NGEVKAYG	HLA-B*45:01	0.0004385363194160163	0.00018396999546161367	not-binder
LDQLLDEI	HLA-B*45:01	0.22473099529743196	0.13469412257928698	not-binder
IKYMIVVI	HLA-B*45:01	0.01636636508628726	0.010151496054757285	not-binder
KFGAQAVI	HLA-B*45:01	0.001909771584905684	0.0014902611545160001	not-binder
TGHGCLVL	HLA-B*45:01	0.005637310654856264	0.008143157588067126	not-binder
DIVTEPEI	HLA-B*45:01	0.04355939039960503	0.049287020448367545	not-binder
LGLALNFS	HLA-B*45:01	0.0006196156493388117	0.0005628233936510119	not-binder
TVAYDTEY	HLA-B*45:01	0.0017666262632701547	0.0020093777230554923	not-binder
IYPEFDRP	HLA-B*45:01	0.004975814104545862	0.0038422781699800745	not-binder
VEGIDVQV	HLA-B*45:01	0.7807186365127563	0.14479427905203546	binder
FMETSAKT	HLA-B*45:01	0.0002344110602280125	0.00021098572798512996	not-binder
HAIMHATK	HLA-B*45:01	0.0011499551590532064	0.0005844750846826216	not-binder
PSLAHLLE	HLA-B*45:01	0.0006068914837669582	0.000520183356042204	not-binder
RTLDVGAD	HLA-B*45:01	0.0015133221197174862	0.0012186641938580006	not-binder
RVVLPMEL	HLA-B*45:01	0.0045296068652533	0.0050564770724324725	not-binder
TYESLFQQ	HLA-B*45:01	0.000460260493127862	0.00030780016129164015	not-binder
ELETPQVV	HLA-B*45:01	0.0496249143499881	0.06599160133495402	not-binder
HRNAVRSV	HLA-B*45:01	0.011397324223071336	0.007898881433813069	not-binder
GGTFDISI	HLA-B*45:01	0.014729892462491989	0.0036958416416657098	not-binder
PGKAVKWL	HLA-B*45:01	0.00040736377704888584	0.0002538040491289539	not-binder
ITIIVYYG	HLA-B*45:01	0.0007498330960515887	0.0007173491519869873	not-binder
AVENGLPM	HLA-B*45:01	0.00999842390883714	0.009795151705441636	not-binder
AICEAVLA	HLA-B*45:01	0.0006872386118629947	0.0006310829300046127	not-binder
PHLYVVKE	HLA-B*45:01	0.002093266206793487	0.0012630062771195605	not-binder
IILAMHRE	HLA-B*45:01	0.00020721345208585262	0.00024063145434143055	not-binder
AINRVHPV	HLA-B*45:01	0.01835245385300368	0.026688997950521414	not-binder
IKPSWVLA	HLA-B*45:01	0.03859762456268072	0.04702934020868534	not-binder
TEDMVKDG	HLA-B*45:01	0.10001686364412307	0.047814082608060644	not-binder
IAEAGVID	HLA-B*45:01	0.011069775756914169	0.015478680357989027	not-binder
SNGSVLHD	HLA-B*45:01	0.0003073279105592519	0.00022668405443527047	not-binder
VDSNSEKK	HLA-B*45:01	0.013387836888432503	0.01322345376567497	not-binder
EDTIRRYL	HLA-B*45:01	0.07968617454171181	0.06511718823179612	not-binder
SRGCPIAK	HLA-B*45:01	0.0006691617498290725	0.0008708487419114638	not-binder
AQGIRNAA	HLA-B*45:01	0.15072068572044373	0.07478575122834209	not-binder
ISPKPETK	HLA-B*45:01	0.0019374852388864383	0.0014471768894992521	not-binder
ATVRFLDD	HLA-B*45:01	0.0005210987030295656	0.00043680787534432073	not-binder
GVLGRIAG	HLA-B*45:01	0.0004422489662829321	0.0004656109278739555	not-binder
HKMSFENW	HLA-B*45:01	0.0009345170547021553	0.0016469664014610178	not-binder
QIKEHNLY	HLA-B*45:01	0.0034966047678608447	0.0049324809599798295	not-binder
AAESGVHL	HLA-B*45:01	0.011152420123107732	0.0060526873801390315	not-binder
AAVAKDDT	HLA-B*45:01	0.0005449603035231121	0.0003671551016820879	not-binder
VYLNGETN	HLA-B*45:01	0.0002959192119305953	0.00016552463748986595	not-binder
DGDGQITT	HLA-B*45:01	0.0007568926783278584	0.000812810297487193	not-binder
FYPGSQMM	HLA-B*45:01	0.0010418240981380222	0.0005692546556528066	not-binder
MAMRMLRA	HLA-B*45:01	0.011684188060462475	0.009525926579928056	not-binder
YGQAKLGE	HLA-B*45:01	0.0007113361381925643	0.0005424847560704843	not-binder
GRNASATP	HLA-B*45:01	0.005730972636956722	0.004600718806640956	not-binder
AWVSRQSS	HLA-B*45:01	0.0004142358200624585	0.00044609805824044374	not-binder
ITIRYTTP	HLA-B*45:01	0.02241585506708361	0.023650016198347952	not-binder
DGANKPYR	HLA-B*45:01	0.0028170187324576546	0.004851850547208932	not-binder
CALYTCAQ	HLA-B*45:01	0.00040726704173721373	0.0005536883599377059	not-binder
CVGGKSST	HLA-B*45:01	2.8685600955213886e-05	2.403844759300122e-05	not-binder
QRCRDHMI	HLA-B*45:01	0.0006999344994255807	0.000800046888450002	not-binder
SDRLVDYL	HLA-B*45:01	0.12437619119882584	0.06260071745260365	not-binder
YHQTRSVL	HLA-B*45:01	0.008976671774871648	0.015476751624541239	not-binder
HFELGGDK	HLA-B*45:01	0.008574505388969556	0.008149244089405252	not-binder
LFRRHQLI	HLA-B*45:01	0.0006116327247582376	0.00033763857082934904	not-binder
KMEKEKKP	HLA-B*45:01	0.003160523565020412	0.005062278386880737	not-binder
RAFTFPFD	HLA-B*45:01	0.0008917286148061975	0.0012057309703393576	not-binder
TQENNPDD	HLA-B*45:01	0.022714313303367817	0.04254797166443162	not-binder
GSFSASDY	HLA-B*45:01	0.0010138622164959088	0.0013020207429176854	not-binder
EFGDHREW	HLA-B*45:01	0.00043972438434138896	0.0005326701480479438	not-binder
DRPYGGGP	HLA-B*45:01	0.01587263710098341	0.018951988881097642	not-binder
KLTSVQGG	HLA-B*45:01	0.00021724188918597064	0.00031432216692161365	not-binder
ASSYVVNL	HLA-B*45:01	0.013985486887395381	0.00907128200074513	not-binder
GTGWTVYP	HLA-B*45:01	0.004384495154954493	0.007112117849055061	not-binder
EILVQILR	HLA-B*45:01	0.008527861736365595	0.004667136298732263	not-binder
VAQNNLLL	HLA-B*45:01	0.0037130690878257157	0.004323458177212807	not-binder
IEPVFAQW	HLA-B*45:01	0.0970154769718647	0.06394857642545572	not-binder
EAQAMAEP	HLA-B*45:01	0.020286510605365037	0.014949300949326075	not-binder
HDGRTGEA	HLA-B*45:01	0.5076321601867676	0.1547889922732433	ambiguous
MAGELEVL	HLA-B*45:01	0.10056765284389257	0.10139674337152495	not-binder
LDDRSGRL	HLA-B*45:01	0.06349668251350522	0.036248208356285234	not-binder
VHDEWFAD	HLA-B*45:01	0.0023853883729316296	0.003100603378313546	not-binder
DIKAVRDN	HLA-B*45:01	0.001671027092379518	0.002678762871799143	not-binder
ADARLKEL	HLA-B*45:01	0.11921353042125701	0.040509812386722084	not-binder
LAKEDPSF	HLA-B*45:01	0.004904858162626624	0.0021097337954137227	not-binder
YGTIRLTN	HLA-B*45:01	0.0009970979415811598	0.0004143439934482454	not-binder
GAGHASTS	HLA-B*45:01	0.00010196492112299894	8.738484248977459e-05	not-binder
HDDVAVIK	HLA-B*45:01	0.2072578329592943	0.2581770808607502	not-binder
SPKLRQIR	HLA-B*45:01	0.00034357067133896637	0.0004646583532920934	not-binder
ASTWEGIK	HLA-B*45:01	0.001856844594294671	0.002866601755163728	not-binder
DIGSQYRS	HLA-B*45:01	0.0013151550525435595	0.0020856168337738414	not-binder
MNLCMERR	HLA-B*45:01	0.0003214335061784368	0.00024576782399032506	not-binder
VLDKNHVA	HLA-B*45:01	0.0042806652840226885	0.002559484074599025	not-binder
GKFQFLRA	HLA-B*45:01	0.030574483703821896	0.043894679096248224	not-binder
YRDGGKAL	HLA-B*45:01	0.009871100244345144	0.009883869760275759	not-binder
DEYYMVAT	HLA-B*45:01	0.7065033257007599	0.16965479993008217	binder
VHALLTYY	HLA-B*45:01	0.016416634386405348	0.015680098954952523	not-binder
EEKEIKLK	HLA-B*45:01	0.24052822776138783	0.18758259655526488	not-binder
VRNEKARR	HLA-B*45:01	0.00037850587323191577	0.00034928133180106466	not-binder
RDWRSLCA	HLA-B*45:01	0.41176114454865453	0.3548415716040611	ambiguous
KWMLRQET	HLA-B*45:01	0.001937357131828321	0.003435271366502862	not-binder
LNEIIKRK	HLA-B*45:01	0.0022416915249777957	0.0018192355460683871	not-binder
FDCFRQWF	HLA-B*45:01	0.020066756720189004	0.018082168609454642	not-binder
LRKIDLSG	HLA-B*45:01	0.00017706627841107547	8.956892824098274e-05	not-binder
EFAMGSST	HLA-B*45:01	0.002046078420971753	0.00230766031525345	not-binder
KTFGYTFR	HLA-B*45:01	0.0026365255005657675	0.002253817542435797	not-binder
SEFEIVKA	HLA-B*45:01	0.999342405796051	0.0002253307178365084	binder
ELDFPEDE	HLA-B*45:01	0.0012646028015296906	0.0011104910467524876	not-binder
EESQPRVQ	HLA-B*45:01	0.6073789358139038	0.14546234754926005	binder
VDECRERG	HLA-B*45:01	0.0007659627580778761	0.0009190936754475081	not-binder
EGFIYVWG	HLA-B*45:01	0.005396807986835483	0.004193403664762703	not-binder
SPGEFPCE	HLA-B*45:01	2.080038611893542e-05	1.2423293164372138e-05	not-binder
HIGAKTLF	HLA-B*45:01	0.0014179321646224708	0.0008334584786245391	not-binder
ETLITHFL	HLA-B*45:01	0.025066989538026975	0.034960906192589826	not-binder
VSLCQPRC	HLA-B*45:01	4.882451830781065e-05	1.9823029492234646e-05	not-binder
YEYQNDYL	HLA-B*45:01	0.5617021679878235	0.1115369162945647	binder
DNGKPVAV	HLA-B*45:01	0.06823767668101936	0.08762342009633024	not-binder
FREQEHSR	HLA-B*45:01	0.0028983314492506906	0.0019695197043212423	not-binder
QDYCARNL	HLA-B*45:01	0.04240469895303249	0.02864984431720214	not-binder
FTEMEAVN	HLA-B*45:01	0.0004423639620654285	0.0003169931463222224	not-binder
AVMKTTRG	HLA-B*45:01	0.0007788627432091744	0.00114812579830773	not-binder
ADVQRIVS	HLA-B*45:01	0.438849276304245	0.2987995376063779	ambiguous
LMETGQVK	HLA-B*45:01	0.0013008050271309912	0.0007290764402048678	not-binder
EYEEMINN	HLA-B*45:01	0.0006243911077035591	0.0006202025350413859	not-binder
PASFKAFY	HLA-B*45:01	0.0014484955405350774	0.0011590554203759218	not-binder
GGVEQNML	HLA-B*45:01	0.0009060158918146044	0.0007690807709892527	not-binder
LCLSGGAC	HLA-B*45:01	4.9338298413204026e-05	3.7623133550558133e-05	not-binder
ARPMAQGR	HLA-B*45:01	0.0008925975009333343	0.0006207449284067311	not-binder
FMVGWSSL	HLA-B*45:01	0.01296131736598909	0.008757073572975399	not-binder
ANAAARAG	HLA-B*45:01	0.00019254755825386382	0.00016032888697768536	not-binder
VASIASKS	HLA-B*45:01	0.0008826378470985219	0.0005898281877277903	not-binder
IKERNKYL	HLA-B*45:01	0.0003314525580208283	0.00023255607326355636	not-binder
ADYPNGLD	HLA-B*45:01	0.041203291992860616	0.03931438448937382	not-binder
ENLLRLGG	HLA-B*45:01	0.0029791017062962056	0.0006370205530240144	not-binder
PMALDRAG	HLA-B*45:01	7.393052292172796e-05	5.318327770334468e-05	not-binder
LEFLGAVE	HLA-B*45:01	0.31617864668369294	0.12862851918107931	not-binder
AVGLLPIA	HLA-B*45:01	0.021000229101628066	0.026614861724777023	not-binder
CLRYRIGR	HLA-B*45:01	4.7427708705072294e-05	4.450325497890638e-05	not-binder
AVMNASVN	HLA-B*45:01	0.0007206720692920499	0.0005404206842751052	not-binder
TLPFFKKP	HLA-B*45:01	0.005143068550387398	0.004609893048425767	not-binder
QYSLACSE	HLA-B*45:01	7.896979623183143e-05	6.519601945342108e-05	not-binder
KALGYAYR	HLA-B*45:01	0.0016301279189065098	0.0019235831895632787	not-binder
ATVITNLL	HLA-B*45:01	0.011132471601013095	0.018205591482308832	not-binder
SHFVTREE	HLA-B*45:01	0.0008197293600460398	0.0007660378873989561	not-binder
LKMPSVRI	HLA-B*45:01	0.005064820064581	0.005198943739310004	not-binder
EETAIKDG	HLA-B*45:01	0.23370228111743926	0.1314140901804718	not-binder
RLVVGAPK	HLA-B*45:01	0.0007135832172934897	0.0003859964949093354	not-binder
IQRCATDP	HLA-B*45:01	0.027326260184054263	0.05172743980239133	not-binder
NYDKDEVI	HLA-B*45:01	0.02431498868390918	0.019116277833048045	not-binder
MKEAIRLE	HLA-B*45:01	0.002270835569288465	0.003541757751538139	not-binder
MLQFNPTL	HLA-B*45:01	0.004629619279876351	0.002834615553466042	not-binder
NCYQGQRH	HLA-B*45:01	0.0012807649105525342	0.0020143713508060353	not-binder
RDIVARAI	HLA-B*45:01	0.5509182453155518	0.19900279131532633	ambiguous
FEVEKGSG	HLA-B*45:01	0.20292205214500428	0.13245059513698088	not-binder
IKVILTIS	HLA-B*45:01	0.006987211131490767	0.009917701010777531	not-binder
SLHIHTSV	HLA-B*45:01	0.01017360101104714	0.01585348307279123	not-binder
SYKNLFIS	HLA-B*45:01	0.0034602500847540794	0.004275339935863452	not-binder
DVYFDVRS	HLA-B*45:01	0.02577733139041811	0.0304831601278927	not-binder
STLVTERS	HLA-B*45:01	0.0006123267681687139	0.0008943926715540866	not-binder
RMVDHVEF	HLA-B*45:01	0.03879223766271025	0.036615619347172744	not-binder
HMPPRSYA	HLA-B*45:01	0.0011084075740654953	0.0014396307486918326	not-binder
ELYFATEK	HLA-B*45:01	0.0016130077390698716	0.001868127525191977	not-binder
ARRHPYFY	HLA-B*45:01	0.002554750741546741	0.0024725225555864965	not-binder
VSIDPDHL	HLA-B*45:01	0.005469966167584062	0.0033819216513784507	not-binder
NRSGKSAR	HLA-B*45:01	0.0007303254456928699	0.0005955977243921175	not-binder
RPFLDTDS	HLA-B*45:01	0.0003350241848238511	0.0002516325337572712	not-binder
NFGKATWG	HLA-B*45:01	0.0001461811089029652	0.00019765317485735575	not-binder
NRCPGWIY	HLA-B*45:01	0.0015865323548496235	0.0026650770018989503	not-binder
VIGHGADA	HLA-B*45:01	0.0022733465564670043	0.0016501810753568147	not-binder
AVSLIEGI	HLA-B*45:01	0.002117078809533268	0.0017085743689541184	not-binder
FRTLWGSQ	HLA-B*45:01	0.0008355463643965777	0.0009764391082072269	not-binder
LGELAIGQ	HLA-B*45:01	0.0006794264598283916	0.0004758236014334887	not-binder
IGSAIALN	HLA-B*45:01	0.0014143305947072805	0.001846899165430769	not-binder
LKNAIIIS	HLA-B*45:01	0.003751646541059017	0.0026418679940120628	not-binder
WNPSVLPD	HLA-B*45:01	0.0005950664919510019	0.0007584153860511441	not-binder
LNTIQNAE	HLA-B*45:01	0.0007037872943328694	0.0006079162121051187	not-binder
DVQTGSSY	HLA-B*45:01	0.0019275923819805029	0.0022413702138371315	not-binder
GSEEEYER	HLA-B*45:01	0.012768318853341043	0.021239321017439562	not-binder
PIFGTDQF	HLA-B*45:01	0.0005504478554939851	0.0005513734213964192	not-binder
TGRIDPVT	HLA-B*45:01	0.0008880750814569182	0.0007609210905140071	not-binder
GLVDVSCG	HLA-B*45:01	0.0002780126451398246	0.00041043854541539753	not-binder
TQNVQYNQ	HLA-B*45:01	0.02029876298038289	0.021695708178280253	not-binder
YMYAGFSS	HLA-B*45:01	0.0076242330949753525	0.00414428988774067	not-binder
GCEFGKSK	HLA-B*45:01	0.0003357639183377614	0.00029033599914290596	not-binder
NCSCTSCK	HLA-B*45:01	2.9181562831581685e-05	2.118975936678079e-05	not-binder
LGGTPSNI	HLA-B*45:01	0.001634254225064069	0.0013436852083926387	not-binder
AELLDING	HLA-B*45:01	0.327300488948822	0.18780374789529736	not-binder
LPAVGPGT	HLA-B*45:01	0.0002779875638225349	0.0002179833642196727	not-binder
EETITKFS	HLA-B*45:01	0.5944043189287186	0.26023188302232714	ambiguous
VDLSRIPV	HLA-B*45:01	0.78677738904953	0.20390746817218067	binder
IDEAQFLC	HLA-B*45:01	0.030319972522556783	0.01232338309817991	not-binder
LSLDDSLI	HLA-B*45:01	0.007180646335473284	0.009313320471914547	not-binder
APLLLPEL	HLA-B*45:01	0.0071408418007195	0.0033368647376085083	not-binder
ELSLLGKK	HLA-B*45:01	0.0031163503299467266	0.0032191149361596224	not-binder
FHQAFRTL	HLA-B*45:01	0.01572804850729881	0.030189916607773187	not-binder
LEFAKLES	HLA-B*45:01	0.5839410960674286	0.14026907922087978	binder
EPADPFAT	HLA-B*45:01	0.0014978340535890312	0.001729162452494166	not-binder
GVLATVNH	HLA-B*45:01	0.0004232462757499889	0.00020353982902463963	not-binder
AFEQRGVR	HLA-B*45:01	0.0014029787940671667	0.0014959163585094436	not-binder
WLSVSMAQ	HLA-B*45:01	0.0021865944647288414	0.003964996257598417	not-binder
MPKEDGET	HLA-B*45:01	0.00020724788191728294	0.00017349019750423692	not-binder
PGKPTTSE	HLA-B*45:01	0.00041338703231303954	0.0006411805646413213	not-binder
TTILEYRE	HLA-B*45:01	0.0004111471433134284	0.00047383788475358204	not-binder
SGGRYVPR	HLA-B*45:01	0.0007446681353030727	0.0005421732771986969	not-binder
KQQTLGEI	HLA-B*45:01	0.038013609033077954	0.042432216465909764	not-binder
CQLHQVIV	HLA-B*45:01	0.0723544416949153	0.05676440248680491	not-binder
MQNRLDES	HLA-B*45:01	0.0016276184731395915	0.0009734683567873739	not-binder
GRYGENPN	HLA-B*45:01	0.001649793204069283	0.0026151295614280294	not-binder
MANVMPAI	HLA-B*45:01	0.042556038871407506	0.013876535897649228	not-binder
DDSVPLYA	HLA-B*45:01	0.3058766409754753	0.13045219111991646	not-binder
TGPEDINI	HLA-B*45:01	0.0016839077637996525	0.0019949753732967455	not-binder
RDINKAGL	HLA-B*45:01	0.17337770760059357	0.09530587000695626	not-binder
EMLGNFSI	HLA-B*45:01	0.05347286346368492	0.07433294224527574	not-binder
DNCSSEIG	HLA-B*45:01	0.00024125847339746543	0.0003169853759846308	not-binder
IVILAKQR	HLA-B*45:01	0.0011163032737385946	0.0018726022473622356	not-binder
LSIRESTL	HLA-B*45:01	0.00859075443004258	0.007484668796381048	not-binder
IGRRTGLS	HLA-B*45:01	0.0001352771058009239	0.0001706310246657578	not-binder
YKPAESQP	HLA-B*45:01	0.003388172532140743	0.0048122290757132095	not-binder
NEEALGEF	HLA-B*45:01	0.2314410090446472	0.09761957015008775	not-binder
SALLTATQ	HLA-B*45:01	0.0007147255906602368	0.0006811060359038299	not-binder
HPAFRNAA	HLA-B*45:01	0.04273702139034867	0.05048460428441246	not-binder
EKYSPFDK	HLA-B*45:01	0.0038297284743748607	0.0036553471581543956	not-binder
PNWRSVFK	HLA-B*45:01	0.0001190578390378505	4.482348731475464e-05	not-binder
AAGRHPVS	HLA-B*45:01	0.0012640756962355227	0.001120598719635989	not-binder
AKENERKT	HLA-B*45:01	0.0006726639145199442	0.0005846690012041201	not-binder
NLNLHNEF	HLA-B*45:01	0.002713255328126252	0.0009309327066758383	not-binder
LLIVPIVA	HLA-B*45:01	0.007723863609135151	0.01053477859987193	not-binder
EIAKKGLL	HLA-B*45:01	0.01010372027521953	0.0070317167684957336	not-binder
TATLWEDE	HLA-B*45:01	0.00028131961953477004	0.0003204627363301308	not-binder
ILDENGHT	HLA-B*45:01	0.0007475505281036021	0.0010202102668247922	not-binder
TSTILKQF	HLA-B*45:01	0.01752431862987578	0.02845246994974562	not-binder
VPLLILNG	HLA-B*45:01	0.001781214846414514	0.001003143229524797	not-binder
RTFKPEKN	HLA-B*45:01	0.00020408797863638028	0.00014135105388855842	not-binder
KLTDTFEQ	HLA-B*45:01	0.0004148048727074638	0.00028850210588089053	not-binder
QVEYSIMD	HLA-B*45:01	0.00018340072238061113	0.00011241420229325808	not-binder
DKVTKIKA	HLA-B*45:01	0.12476793332025408	0.11351271634129813	not-binder
VLTGGELA	HLA-B*45:01	0.0007404923788271844	0.0006036519342270329	not-binder
KFQVSRSF	HLA-B*45:01	0.0015432479325681926	0.0003010222146653448	not-binder
ALLRGKHK	HLA-B*45:01	0.000563523651453579	0.0007375646484607194	not-binder
QGRIEKRL	HLA-B*45:01	0.0004248023251420818	0.00039896501975749077	not-binder
VVFVGPSG	HLA-B*45:01	0.00042504753946559504	0.00029094856516369207	not-binder
ASLPSIQE	HLA-B*45:01	0.0007122733804862946	0.00031665117670162993	not-binder
SLDFVKKG	HLA-B*45:01	0.0003380097114131786	0.00015818835177886656	not-binder
GISSPQID	HLA-B*45:01	0.00014481873949989676	8.965644475927186e-05	not-binder
ILIRYRKV	HLA-B*45:01	0.00045642334607691736	0.000256517579826608	not-binder
VAAIPIAA	HLA-B*45:01	0.18812820091843604	0.20280655421766797	not-binder
WVTYKRTY	HLA-B*45:01	0.0009613723304937594	0.0009848696400459734	not-binder
FAWTIQIS	HLA-B*45:01	0.008617377129849047	0.005057750296057424	not-binder
SQILDSLW	HLA-B*45:01	0.038425099902087825	0.03019690426066993	not-binder
VTLADNLK	HLA-B*45:01	0.0019378605415113271	0.0007503174228411505	not-binder
PNIKKRSN	HLA-B*45:01	0.0003919656519428827	0.0003577643477213989	not-binder
SQADLLAV	HLA-B*45:01	0.2964116021990776	0.14917777601549634	not-binder
TERMYTKV	HLA-B*45:01	0.9433706521987915	0.05770564784926686	binder
YSPEDIFE	HLA-B*45:01	0.0016532924215425736	0.0021193626367702945	not-binder
ATTRKPRT	HLA-B*45:01	0.0005464181847855798	0.0009677033476702581	not-binder
AFKDKYVC	HLA-B*45:01	0.0015491361322347076	0.0017811859484477771	not-binder
QELKKIAG	HLA-B*45:01	0.563686627149582	0.2559182838010584	ambiguous
IQAQILEL	HLA-B*45:01	0.19013620018959046	0.13345128954316365	not-binder
AIEEVGMG	HLA-B*45:01	0.00023800004564691334	0.00018024508806777746	not-binder
TIACAALY	HLA-B*45:01	0.00141197313205339	0.0013653085020351571	not-binder
LNLERLFK	HLA-B*45:01	0.0010274859188939445	0.0010563024000582021	not-binder
RLRAQATY	HLA-B*45:01	0.0011381620435713558	0.001372780559935397	not-binder
RDKTICVW	HLA-B*45:01	0.02308506797271548	0.03229527396507237	not-binder
LTVNCLCD	HLA-B*45:01	3.866129636662663e-05	3.724687103185194e-05	not-binder
GTFASLSE	HLA-B*45:01	0.00022373528045136482	0.00018420027950179492	not-binder
ADAIACDL	HLA-B*45:01	0.0796309461351484	0.07172022498266555	not-binder
GIDCNFKS	HLA-B*45:01	4.098212521057576e-05	3.255805017851313e-05	not-binder
IVIVVGSP	HLA-B*45:01	0.003456633072346449	0.0026555900517268426	not-binder
TQHLPWFC	HLA-B*45:01	0.004350570775568485	0.00631193398530299	not-binder
MDLSASMD	HLA-B*45:01	0.011246401770040392	0.006843882954705089	not-binder
VETPSTTT	HLA-B*45:01	0.6778216183185577	0.20125286352682176	binder
YVCASVEF	HLA-B*45:01	0.0024738006643019615	0.0028809909228205578	not-binder
YSGFRYQI	HLA-B*45:01	0.004462603549472988	0.00415405430960924	not-binder
MLKYVCKS	HLA-B*45:01	0.00019960802965215407	0.0001400922860150017	not-binder
GVIAAQSI	HLA-B*45:01	0.0011984208977082744	0.001184118514293389	not-binder
QQIVELLP	HLA-B*45:01	0.06624795608222485	0.04021617104255603	not-binder
PTQFGANE	HLA-B*45:01	0.0001096446969313547	6.641277504695351e-05	not-binder
SALVEGEI	HLA-B*45:01	0.0017754551285179333	0.0010552807272402674	not-binder
SQFDQKDL	HLA-B*45:01	0.09348758906126023	0.05164954505260479	not-binder
AAAVGYSG	HLA-B*45:01	0.0005699567991541699	0.00037348963311622385	not-binder
IKFIAEFL	HLA-B*45:01	0.004307673062430695	0.003537117985907935	not-binder
LAVTSETS	HLA-B*45:01	6.920964951859788e-05	5.4995498233027234e-05	not-binder
NTIIKTGS	HLA-B*45:01	0.00029492511239368466	0.00018044168526582704	not-binder
RGGLKIAA	HLA-B*45:01	0.03397793497424573	0.02448559026172385	not-binder
ITLSQASP	HLA-B*45:01	0.0011518459126818926	0.0005689650293756409	not-binder
RIGEVQVA	HLA-B*45:01	0.003454790427349508	0.0036178605080965827	not-binder
DPSAARGY	HLA-B*45:01	0.000686407965986291	0.0007788460817400752	not-binder
KHFCIAPG	HLA-B*45:01	0.001746296661440283	0.001220174547973476	not-binder
SYFKRRLE	HLA-B*45:01	0.00010882740371016552	5.761575605853136e-05	not-binder
RIMEVPVG	HLA-B*45:01	0.001410409336676821	0.0016727896570304104	not-binder
NGSFYSYR	HLA-B*45:01	0.0034078532684361563	0.005048678929151019	not-binder
LQANATVT	HLA-B*45:01	0.005349206691607833	0.005478430361143594	not-binder
DNLELTLR	HLA-B*45:01	0.05787845267332159	0.08850224241350706	not-binder
CEKNTGDG	HLA-B*45:01	0.011728991352720186	0.014503660490122191	not-binder
FVGYRYYE	HLA-B*45:01	0.00018644651499926112	0.00011738191458747626	not-binder
VRHFKQQR	HLA-B*45:01	0.0006208572958712466	0.0004701257704177035	not-binder
VALGYRYP	HLA-B*45:01	0.004933413706021383	0.00576729766276763	not-binder
NVTCQYEE	HLA-B*45:01	0.00011575670941965654	4.1010823937867005e-05	not-binder
RFGFGFAP	HLA-B*45:01	0.012703181983670219	0.007071650552445303	not-binder
SQEHTDTV	HLA-B*45:01	0.08982547409832478	0.057785344381075056	not-binder
RILELGLN	HLA-B*45:01	0.00036763663811143486	0.00021847684852797502	not-binder
QSLVSSES	HLA-B*45:01	6.678220906906063e-05	8.081799727857576e-05	not-binder
GLRRLANL	HLA-B*45:01	0.0005318665282175062	0.0005026806580828327	not-binder
TQRPRLVV	HLA-B*45:01	0.019726899059423885	0.023595766201318168	not-binder
PVKIKQFD	HLA-B*45:01	0.0003025345846253913	0.00017984681415839166	not-binder
AAGMNAES	HLA-B*45:01	0.00010766486939246533	0.00010271692769138631	not-binder
PEKDSGLL	HLA-B*45:01	0.0677597765577957	0.07049569858599136	not-binder
AKGRQLLD	HLA-B*45:01	0.00015676593320677057	0.00016790772168919128	not-binder
ARVCGATL	HLA-B*45:01	0.0017296019155764951	0.0013448777679873779	not-binder
FKFINGEI	HLA-B*45:01	0.007712188560981303	0.008651792812869992	not-binder
GNGPADVF	HLA-B*45:01	0.0012253985740244388	0.0011062544422673097	not-binder
ESRVLPMS	HLA-B*45:01	0.000666541689861333	0.0008244994182748889	not-binder
SFKPGDVI	HLA-B*45:01	0.0022004777914844454	0.0012905188704501972	not-binder
GKLLAKEL	HLA-B*45:01	0.0006949700240511447	0.00038868704003283965	not-binder
EQYINKDS	HLA-B*45:01	0.020380572602152824	0.017515257235073824	not-binder
TNCVIFLG	HLA-B*45:01	0.00017745318109518848	0.00013195034418454294	not-binder
EVKALGME	HLA-B*45:01	0.00038610455085290595	0.00043921255175780066	not-binder
GIKKAITA	HLA-B*45:01	0.006518026342382655	0.010361812427909562	not-binder
ELLRIYVK	HLA-B*45:01	0.0018202868843218312	0.0021757054198498476	not-binder
AADEKRRS	HLA-B*45:01	0.000495435477932915	0.0006349449213903072	not-binder
RLDKSGTA	HLA-B*45:01	0.006298094498924911	0.010507481339647056	not-binder
DIPSADPN	HLA-B*45:01	0.0009743092014105059	0.0012374247166464648	not-binder
LADIRPLD	HLA-B*45:01	0.0019353287701960654	0.002235787697891289	not-binder
PPPGHKRT	HLA-B*45:01	0.00013797254614473787	0.0001259936770446754	not-binder
DGDEFLMM	HLA-B*45:01	0.009191071765962988	0.00918571879252735	not-binder
REQLSQKF	HLA-B*45:01	0.5709555268287658	0.1765969875218205	ambiguous
HPEYRSRP	HLA-B*45:01	0.009585780929774046	0.015243210894057313	not-binder
SLALCLLS	HLA-B*45:01	0.0002019765190198086	9.91581036338984e-05	not-binder
LVRLGESV	HLA-B*45:01	0.001621584829990752	0.0014589507378154197	not-binder
VSRGIVDI	HLA-B*45:01	0.0057551044359570366	0.006639516857254336	not-binder
VREQLSSE	HLA-B*45:01	0.0002733867720962735	0.000328798350651413	not-binder
KIRITGGE	HLA-B*45:01	0.00031869768863543866	0.0002186516807842529	not-binder
PMAVIELV	HLA-B*45:01	0.004742632154375315	0.0038786141118159123	not-binder
WALRARGD	HLA-B*45:01	4.911700416414533e-05	3.275563415825588e-05	not-binder
QIERVIRN	HLA-B*45:01	0.0008255337583250366	0.0008483525279395685	not-binder
KTQGLKQA	HLA-B*45:01	0.002176331332884729	0.002186493706442987	not-binder
ENRTERLT	HLA-B*45:01	0.000980159916798584	0.00117198843510306	not-binder
LDADKTSP	HLA-B*45:01	0.3971190914511681	0.3569435257385657	ambiguous
RKEWYLQT	HLA-B*45:01	0.0021910126713919455	0.002034260540935253	not-binder
GSIFLFLQ	HLA-B*45:01	0.0004840222420170903	0.0005215046728546756	not-binder
NIILYGQS	HLA-B*45:01	0.0004335245088441297	0.0003994291146369888	not-binder
RVARGSGV	HLA-B*45:01	0.003797953408502508	0.0072576949752885655	not-binder
KSIAVTAY	HLA-B*45:01	0.007615844093379565	0.006410220337959307	not-binder
MIDADGTP	HLA-B*45:01	0.002912323042983189	0.004287633506299439	not-binder
ICSLRFHP	HLA-B*45:01	0.0006540405127452686	0.0004421998358942079	not-binder
LPSPVDIP	HLA-B*45:01	0.004692917293868959	0.003186515515687205	not-binder
VKCIKAII	HLA-B*45:01	0.0008439049026492285	0.0008760967789882188	not-binder
PVASGASG	HLA-B*45:01	2.6880645418714266e-05	1.0342951713687261e-05	not-binder
SDVIIHRK	HLA-B*45:01	0.04685203693807125	0.014828115625217452	not-binder
MKHTIERE	HLA-B*45:01	0.0008849081761582056	0.0013879978449117287	not-binder
QGAALLFA	HLA-B*45:01	0.013758337078616022	0.015768468473601426	not-binder
KNAIESIK	HLA-B*45:01	0.000705621181987226	0.00049712409462048	not-binder
SLESSQQK	HLA-B*45:01	0.0008143335755448789	0.0007989850133220866	not-binder
SFYENIIK	HLA-B*45:01	0.0022005689679645	0.002215193651703493	not-binder
RLSAENAD	HLA-B*45:01	0.00013964152931293937	0.00011017558022462874	not-binder
PTTHALIT	HLA-B*45:01	0.0006836936459876597	0.00041646685812818894	not-binder
GTVIKVND	HLA-B*45:01	0.0026350137020926924	0.0024938539173596772	not-binder
LKNRVSVT	HLA-B*45:01	0.0013906452106311918	0.0014125851152455159	not-binder
GSSSNANA	HLA-B*45:01	0.00027886789102922195	0.0001876525708230585	not-binder
IAGVQVGY	HLA-B*45:01	0.004238312528468668	0.004993187786461932	not-binder
TCLNVGCI	HLA-B*45:01	0.000175256195871043	0.00010273540672780543	not-binder
MLDWAIAS	HLA-B*45:01	0.0013663243953487836	0.0012787679087932866	not-binder
PWVQRVVE	HLA-B*45:01	0.0006601402565138415	0.0005737880203481967	not-binder
AMEAKYVN	HLA-B*45:01	0.0011244909808738157	0.001140896452337704	not-binder
SADEFEIE	HLA-B*45:01	0.0003499191487208009	0.0002090273245072212	not-binder
KGIFKKAA	HLA-B*45:01	0.025633712427224963	0.026968936482654287	not-binder
TCAASSGL	HLA-B*45:01	0.00021162786360946485	0.00020068724413960327	not-binder
GIVRALRT	HLA-B*45:01	0.00039032318604768077	0.0005746542848890352	not-binder
GKKCLFVK	HLA-B*45:01	0.00032684655816410667	0.00029392962531943654	not-binder
AQLPSPPE	HLA-B*45:01	0.004688833636464551	0.006367672103748488	not-binder
VFTFVERL	HLA-B*45:01	0.006059840018860996	0.004219360165526038	not-binder
RLIIPANV	HLA-B*45:01	0.001425306114833802	0.0013112889525182267	not-binder
VYALAATM	HLA-B*45:01	0.0019322323729284107	0.0009047788326159012	not-binder
HVRDFNDN	HLA-B*45:01	0.00018110509554389865	0.00010554676160752914	not-binder
VKAPGFGD	HLA-B*45:01	0.002250801443005912	0.002778940338434915	not-binder
LDPSALCG	HLA-B*45:01	0.0004440414719283581	0.0006344031993623877	not-binder
TIKNVNLG	HLA-B*45:01	0.00023160417986218819	0.00010926495489695151	not-binder
EDSGYDAL	HLA-B*45:01	0.07127726674079896	0.040164675257961586	not-binder
DELELVKG	HLA-B*45:01	0.4447577714920044	0.3120738129199597	ambiguous
KAFSFKAP	HLA-B*45:01	0.06336430916562677	0.08015825978476275	not-binder
GFDYKVAV	HLA-B*45:01	0.08044871762394905	0.07886223205959508	not-binder
SKVQLVGD	HLA-B*45:01	0.0005555431154789404	0.00040467289829763074	not-binder
AIRSVECY	HLA-B*45:01	0.0007310116619919427	0.0008536551097045442	not-binder
APENVQAT	HLA-B*45:01	0.0007564066065242514	0.0010161514377094413	not-binder
NFSFGDYF	HLA-B*45:01	0.0038651579176075756	0.0041702246312445455	not-binder
MEILLAES	HLA-B*45:01	0.7803871870040894	0.1456902475155458	binder
TVEEYILK	HLA-B*45:01	0.001464732363820076	0.0009717005789352308	not-binder
GIRERTLD	HLA-B*45:01	0.00018981266903779216	0.0002064681516872207	not-binder
SKSESEHV	HLA-B*45:01	0.0025360618892591447	0.0025461442665928044	not-binder
DNLGQIWL	HLA-B*45:01	0.009580415533855557	0.0052576256074905025	not-binder
FLVLPSQI	HLA-B*45:01	0.0012005886295810343	0.000990846718021024	not-binder
TVIPNTVG	HLA-B*45:01	0.0002882129279896617	0.00012016168114150604	not-binder
PDPTWRPA	HLA-B*45:01	0.043758494406938554	0.027395953471980424	not-binder
RRLLLDVP	HLA-B*45:01	0.022957665281137452	0.02719151436327006	not-binder
ADMGRFKD	HLA-B*45:01	0.009558247222594218	0.008120643798589747	not-binder
RVIEAAFA	HLA-B*45:01	0.001556141334003769	0.0009649790461402609	not-binder
TKMGLTFR	HLA-B*45:01	0.0009770178759936244	0.0009017353879980598	not-binder
VFYHLISI	HLA-B*45:01	0.008069471269845963	0.005516287342211749	not-binder
EKLVLAAR	HLA-B*45:01	0.005145586759317667	0.003973764226130123	not-binder
LEEVYTTL	HLA-B*45:01	0.5815120100975036	0.08150472916976328	binder
ERTSCDET	HLA-B*45:01	0.00026459589644218796	0.00032720816848468237	not-binder
RYQIITFL	HLA-B*45:01	0.003849817148875445	0.0026387620374683837	not-binder
LIGSLSKA	HLA-B*45:01	0.0009259306243620813	0.0008230989813589644	not-binder
KFPDLAVE	HLA-B*45:01	0.001752816583029926	0.002106550117436486	not-binder
PEEDQVRA	HLA-B*45:01	0.539826077222824	0.250605400071767	ambiguous
FHKPLNYS	HLA-B*45:01	0.0018430872121825814	0.0031598558230837184	not-binder
DQQQYAMA	HLA-B*45:01	0.17241501323878766	0.16826961678776295	not-binder
TYEKKNKV	HLA-B*45:01	0.01253821924328804	0.01641393157364668	not-binder
RQYRGIKP	HLA-B*45:01	0.14551094695925712	0.0919740832579146	not-binder
ALYRQAVN	HLA-B*45:01	0.0007042818877380341	0.0006439911773935689	not-binder
MTVLVGGL	HLA-B*45:01	0.004811887769028545	0.006497622865048207	not-binder
KVKEGQSQ	HLA-B*45:01	0.0005479470462887547	0.0005195019181291954	not-binder
ERIKQLRD	HLA-B*45:01	0.0007389662559035059	0.0009731274574742971	not-binder
LRAFVLES	HLA-B*45:01	0.0028232918411958963	0.00213123722973091	not-binder
GLQLANDS	HLA-B*45:01	6.303647314780392e-05	2.7532127873496636e-05	not-binder
ECTVAWGV	HLA-B*45:01	0.008103424683213234	0.007151535284178639	not-binder
KELFEYQH	HLA-B*45:01	0.5237139225006103	0.09994211043244558	ambiguous
YDLNDMYK	HLA-B*45:01	0.02621445506811142	0.020612474753062097	not-binder
KSVWTEEG	HLA-B*45:01	0.00014146044559311123	0.00012577973663794825	not-binder
PTTESSHS	HLA-B*45:01	5.424140945251565e-05	5.3519706557543817e-05	not-binder
TALPIIET	HLA-B*45:01	0.0010288924328051507	0.0004455319357954404	not-binder
ETFDKEWE	HLA-B*45:01	0.0023601187684107574	0.002193283075425663	not-binder
EALAFAYG	HLA-B*45:01	0.004326406214386225	0.0021602624993384426	not-binder
TFELNKAI	HLA-B*45:01	0.013814907951746136	0.012577475709090433	not-binder
AVEDPNEP	HLA-B*45:01	0.0041156001156195995	0.0029139346780654566	not-binder
LNATAGTC	HLA-B*45:01	0.00078168431573431	0.001406846514904686	not-binder
ACEPEIVD	HLA-B*45:01	0.0005881964723812416	0.0007169605893939355	not-binder
EYEIAKKS	HLA-B*45:01	0.010237245401367546	0.010827139172530463	not-binder
VLPGNFKI	HLA-B*45:01	0.00141935286228545	0.000555190681946728	not-binder
MECSLPRP	HLA-B*45:01	0.7954752206802368	0.17592973057169475	binder
ESYGGSDV	HLA-B*45:01	0.022419769247062505	0.03302929275587349	not-binder
LSRGFANI	HLA-B*45:01	0.00289012094726786	0.002649721826974343	not-binder
REANQEPP	HLA-B*45:01	0.9375715970993042	0.0395758779130774	binder
GLMKRIKK	HLA-B*45:01	0.00021053587115602568	0.00019273500121724438	not-binder
YRHLVGSS	HLA-B*45:01	0.0013088893319945782	0.0012993185867394136	not-binder
VCAMGSFL	HLA-B*45:01	0.0003827166743576527	0.000391236162194827	not-binder
DSDNLWWD	HLA-B*45:01	0.00037453150371220546	0.00021414367739755867	not-binder
AIDYKCHL	HLA-B*45:01	0.0008368483337108046	0.0009132869827275818	not-binder
QLIPDSQQ	HLA-B*45:01	0.0006829226098489016	0.0005981111367991646	not-binder
TVKQYMMP	HLA-B*45:01	0.013220644029206596	0.019450584965496502	not-binder
YHIKLDQL	HLA-B*45:01	0.02050180553342216	0.029659816767781486	not-binder
NGNWDGEI	HLA-B*45:01	0.002819335216190666	0.0025281649987462526	not-binder
NAFSLGLV	HLA-B*45:01	0.006865514116361738	0.003159570179766175	not-binder
MKIRSELA	HLA-B*45:01	0.006453290244098753	0.006622389392636968	not-binder
KRHVKPTA	HLA-B*45:01	0.012098332354798912	0.010567354197389635	not-binder
GPMAGLEK	HLA-B*45:01	0.0007427286385791376	0.0006654311284684214	not-binder
VNPYKWLP	HLA-B*45:01	0.0059787416597828266	0.002750030856875908	not-binder
LKDELDRV	HLA-B*45:01	0.05609706268587615	0.0590611561621616	not-binder
YHIHFDIL	HLA-B*45:01	0.02620081938803196	0.03958078746765209	not-binder
KDSEKNRK	HLA-B*45:01	0.002917103416984901	0.003418736728766692	not-binder
YCMKLLEE	HLA-B*45:01	0.0005299514057696797	0.0005554983888067977	not-binder
AIHYVFDT	HLA-B*45:01	0.0006824870390119032	0.0005061537024963947	not-binder
VFRYLDTM	HLA-B*45:01	0.0016855547844897955	0.00118657580754417	not-binder
RHSQGESV	HLA-B*45:01	0.009460107238555792	0.011075285661477427	not-binder
ARPLAESL	HLA-B*45:01	0.0049790587159805	0.003767161748355179	not-binder
AFLFGTVE	HLA-B*45:01	0.0008584610826801508	0.0010608814145666675	not-binder
SVKTLGPE	HLA-B*45:01	0.0010921767432591877	0.0009668175631380562	not-binder
ENRLHAQK	HLA-B*45:01	0.0005177013110369444	0.0004101045091167763	not-binder
LPGERGRP	HLA-B*45:01	0.0007342884331592358	0.0008920632007230908	not-binder
KRFRELAS	HLA-B*45:01	0.0010007399119785986	0.0014075746554665337	not-binder
IPVPLVEQ	HLA-B*45:01	0.0030980815965449436	0.00427431485146935	not-binder
GHSQLVYK	HLA-B*45:01	0.0014214356866432353	0.001302964390588805	not-binder
KIPIINFK	HLA-B*45:01	0.0005696012813132256	0.0002759707517643907	not-binder
KVYAGPNH	HLA-B*45:01	0.00030581424944102763	0.00017073215468844632	not-binder
LAAERKFF	HLA-B*45:01	0.0006286653166171164	0.0005530076050234452	not-binder
TLRVSYDR	HLA-B*45:01	0.00029733770079474196	0.00034379390017448227	not-binder
RAANIIRK	HLA-B*45:01	0.0004132586429477669	0.000304915419819958	not-binder
ALPFAGFG	HLA-B*45:01	0.0005715164705179631	0.00039146955506524716	not-binder
SKKSTTVI	HLA-B*45:01	0.004997815345996059	0.008131843820504383	not-binder
NCETDFVA	HLA-B*45:01	0.01868919425178319	0.018516447411496436	not-binder
YENWAINY	HLA-B*45:01	0.5654620468616486	0.20010289530344116	ambiguous
EGKWTGMC	HLA-B*45:01	0.0006470208296377678	0.0007108072665006015	not-binder
PKPKRRKS	HLA-B*45:01	7.079823189997115e-05	5.1253698253868806e-05	not-binder
QQLSGYTL	HLA-B*45:01	0.05495576895773411	0.038078604005379796	not-binder
DFFPTVFV	HLA-B*45:01	0.0539070216473192	0.057464110136151686	not-binder
WAATGLKK	HLA-B*45:01	0.0006839737448899541	0.0008480125195286048	not-binder
QGDILGKK	HLA-B*45:01	0.0010211515036644414	0.0008709096216320609	not-binder
AGVKVAVV	HLA-B*45:01	0.056165158515796065	0.05139886868620456	not-binder
TAITRNAG	HLA-B*45:01	0.00027518864080775527	0.0002565881808972123	not-binder
HAELQSLL	HLA-B*45:01	0.03269327320158481	0.03604226073032517	not-binder
CIFIICFG	HLA-B*45:01	0.00015679815551266073	8.171099861047536e-05	not-binder
WDSIGGRF	HLA-B*45:01	0.14090459123253823	0.05429272056673186	not-binder
NTDWCYGL	HLA-B*45:01	0.002768785740772728	0.002159915134474065	not-binder
HADFTVNL	HLA-B*45:01	0.10076748507563024	0.08729917074290235	not-binder
EQAILAGR	HLA-B*45:01	0.1057166294194758	0.18913063383036371	not-binder
APLDRGIA	HLA-B*45:01	0.020951646892353893	0.033057384186397275	not-binder
SFIPTSHP	HLA-B*45:01	0.0026402664283523337	0.0023352791054563186	not-binder
QKSMETIK	HLA-B*45:01	0.0009668824059190229	0.0008723305548927999	not-binder
TANYEENI	HLA-B*45:01	0.0008569551748223603	0.0004660529049892596	not-binder
FMPSTYYD	HLA-B*45:01	0.0005160037195309997	0.0007391635289929986	not-binder
HAHPAVVE	HLA-B*45:01	0.007754962414037436	0.011652858594042591	not-binder
HDKCRNTA	HLA-B*45:01	0.28416792713105676	0.2783587149619369	not-binder
VRGAKKDM	HLA-B*45:01	0.0005287583948302199	0.000491800167016559	not-binder
VGNENVFM	HLA-B*45:01	0.0018923090945463627	0.0015796067173800212	not-binder
DSAMHLAL	HLA-B*45:01	0.025924893701449035	0.03129327930139678	not-binder
LINSSSPA	HLA-B*45:01	0.010432409250643104	0.014241002545654049	not-binder
VFLQVLNL	HLA-B*45:01	0.006231691420543939	0.005073816227698911	not-binder
MPTRNARN	HLA-B*45:01	0.00023188898826447256	0.0001792341476100973	not-binder
STTSTPEK	HLA-B*45:01	0.00027341218155925163	0.00023740548799584016	not-binder
QLRHRLMI	HLA-B*45:01	0.0009121875937125878	0.0008893948808878041	not-binder
VLLAAGDK	HLA-B*45:01	0.0035200077807530762	0.003552222974396778	not-binder
AAIDTLFY	HLA-B*45:01	0.01145806540735066	0.010129984056737146	not-binder
GMKKEAVQ	HLA-B*45:01	0.0003041841846425086	0.00011259754528806345	not-binder
NANMLLRT	HLA-B*45:01	0.0014364949922310189	0.0012714099310051142	not-binder
SFALAKGK	HLA-B*45:01	0.00031543179793516176	0.0002547800921621042	not-binder
LCALPRIR	HLA-B*45:01	0.00029858822708774826	0.00024236719048909388	not-binder
FFNTPARL	HLA-B*45:01	0.00287453307537362	0.0017413513196110268	not-binder
TLTANLVG	HLA-B*45:01	0.0002675852214451879	0.00011898260399300843	not-binder
DLDPNCAE	HLA-B*45:01	0.00016304609962389805	0.00014992217968096643	not-binder
SGNQDTDK	HLA-B*45:01	0.0003898340124578681	0.00040604546036355214	not-binder
INAKQFKK	HLA-B*45:01	0.0004052134660014417	0.00035634419220769743	not-binder
TCSFRVKE	HLA-B*45:01	0.00020382861293910537	0.00023231654346541432	not-binder
MQDTINEF	HLA-B*45:01	0.22326045632362365	0.1259290459896665	not-binder
FNNTIVTI	HLA-B*45:01	0.047238957975059746	0.024261247254986858	not-binder
RTATALTT	HLA-B*45:01	0.000585973788111005	0.0008017073927688228	not-binder
VTEEWCQI	HLA-B*45:01	0.007080001139547676	0.01190512803941896	not-binder
SAVVTLGV	HLA-B*45:01	0.01350596935953945	0.012824126946966257	not-binder
ILLGLLSR	HLA-B*45:01	0.0016724786080885678	0.0013491174260454356	not-binder
LVDPVGGL	HLA-B*45:01	0.010185887501575053	0.010636687450631161	not-binder
FEANRMNI	HLA-B*45:01	0.6959242224693298	0.14817190384354498	binder
GLKLADTL	HLA-B*45:01	0.0016163335589226336	0.001240043454613603	not-binder
INGLELAF	HLA-B*45:01	0.004870277876034379	0.0036618408924378146	not-binder
PAALLRAG	HLA-B*45:01	0.0001890556828584522	4.238624676664243e-05	not-binder
YAKTSSNG	HLA-B*45:01	0.0008139604207826779	0.0006176187749001763	not-binder
YERIEDKL	HLA-B*45:01	0.5108504831790924	0.1895758396750457	ambiguous
MYGFDGKR	HLA-B*45:01	0.002145364077296108	0.0019292877789795152	not-binder
LERSLAAR	HLA-B*45:01	0.09491990050300955	0.07050060591176012	not-binder
ALSNPPLI	HLA-B*45:01	0.002571080066263676	0.0018013476081819447	not-binder
EAFSHRII	HLA-B*45:01	0.03855876587331295	0.033024902759763934	not-binder
LSDEDKII	HLA-B*45:01	0.0062806122470647095	0.004752640878355074	not-binder
CTSHISAV	HLA-B*45:01	0.005017959553515539	0.007026252203406998	not-binder
IKPEWYFL	HLA-B*45:01	0.009367573371855542	0.011296720344093826	not-binder
RKKRRRRL	HLA-B*45:01	0.0005334643175956444	0.0009157629916887344	not-binder
DFPISVHK	HLA-B*45:01	0.017880548596440348	0.02934361813823663	not-binder
TPGHVDFT	HLA-B*45:01	9.476440650360018e-05	0.00012846735512853633	not-binder
TRAPPAST	HLA-B*45:01	0.0017979174852371215	0.0012154032794779313	not-binder
IIMGFRKI	HLA-B*45:01	0.0011356244518538005	0.0015131982907823026	not-binder
DCWAIGVI	HLA-B*45:01	0.007591128803323954	0.0060309914449360146	not-binder
VDSITSSA	HLA-B*45:01	0.8216212034225464	0.16512513352137612	binder
DFIQVMKD	HLA-B*45:01	0.002965476707322523	0.005135118272707278	not-binder
LAIVAGLV	HLA-B*45:01	0.005714264151174575	0.00835180392173494	not-binder
RRLRLLRL	HLA-B*45:01	0.004308946309902239	0.0035175822635932106	not-binder
APYLPKEI	HLA-B*45:01	0.031087539810687303	0.026329002450549352	not-binder
VAVWSLSE	HLA-B*45:01	0.000382191117387265	0.00025082895882441795	not-binder
YNFSFSCQ	HLA-B*45:01	0.0009840578692092094	0.0015350529124291607	not-binder
TSEGINVG	HLA-B*45:01	0.00036850589967798444	0.000293825834930527	not-binder
TICQKHFP	HLA-B*45:01	0.00015336438518716023	9.382839165075509e-05	not-binder
VHKDRPFY	HLA-B*45:01	0.0026740176865132524	0.004085649238535411	not-binder
ENTNVSQP	HLA-B*45:01	0.044763687835074964	0.0488592016707325	not-binder
GVPSTENR	HLA-B*45:01	0.0006528251193230972	0.000459526533865058	not-binder
QSQVVEAF	HLA-B*45:01	0.007426363218110054	0.006227109911077113	not-binder
NHFKENGT	HLA-B*45:01	0.002245177729855641	0.002456817695984104	not-binder
VELLKEYD	HLA-B*45:01	0.14685897021554412	0.1176950899012857	not-binder
INVLRTQP	HLA-B*45:01	0.006248315004631877	0.007404115807589214	not-binder
CCEGDVVH	HLA-B*45:01	0.0005669016798492521	0.0008730265414544122	not-binder
RIANRLLR	HLA-B*45:01	0.00019625137429102324	0.00018890007315430944	not-binder
GYESLKKN	HLA-B*45:01	0.00027829082537209613	0.00012064128965258985	not-binder
PLNTPPHI	HLA-B*45:01	0.0017810172779718415	0.001439158185806426	not-binder
PECLVSPR	HLA-B*45:01	0.014445337891811506	0.01849851663135312	not-binder
LPGEGAFY	HLA-B*45:01	0.0008329058153321966	0.0010568292157526731	not-binder
VYNKARQA	HLA-B*45:01	0.0049266769550740715	0.006062636092440427	not-binder
NIKEIYSG	HLA-B*45:01	0.0009953587548807263	0.0007877467376088163	not-binder
PSNRQMDM	HLA-B*45:01	0.0002079851743474137	0.0002404696616325533	not-binder
PDKVVAIG	HLA-B*45:01	0.00259271199174691	0.0024500309268731552	not-binder
RTPMNGVL	HLA-B*45:01	0.0009712357772514224	0.0013200475450060368	not-binder
LAGIVNPD	HLA-B*45:01	0.001987150732020382	0.0021831610062971905	not-binder
PSSETLSR	HLA-B*45:01	0.0015820806078409078	0.0019249841316521174	not-binder
IKTDTENS	HLA-B*45:01	0.0002654336407431401	0.0003574366774878724	not-binder
HGGGALSG	HLA-B*45:01	0.00018174089909734904	0.00015910381597439353	not-binder
SRYEIERN	HLA-B*45:01	0.003741476291179424	0.004879434880642374	not-binder
RDVLGAWG	HLA-B*45:01	0.0191764615890861	0.020355016733582525	not-binder
PEQELGKL	HLA-B*45:01	0.11593033336102962	0.08062655358463308	not-binder
GKTLFLSG	HLA-B*45:01	0.00019448676175670698	0.00012498360253537184	not-binder
RFIERVGY	HLA-B*45:01	0.002565672155469656	0.0008442164680393538	not-binder
VWDLSSSI	HLA-B*45:01	0.04085078984498978	0.04179102476311697	not-binder
LVWRKLTY	HLA-B*45:01	0.00215160537045449	0.00291381647548638	not-binder
NLDSDSWV	HLA-B*45:01	0.0015671023458708078	0.001713698803258398	not-binder
KLNTKVYV	HLA-B*45:01	0.001880944104050286	0.0010676460378536664	not-binder
VYTLHNEK	HLA-B*45:01	0.0011881015438120813	0.0011282058438234798	not-binder
EMMALKKA	HLA-B*45:01	0.020245351921766998	0.008821753278058399	not-binder
YRKALRLM	HLA-B*45:01	0.0009165431900328258	0.001096838106718746	not-binder
EAISSTFS	HLA-B*45:01	0.001979702175594866	0.0011577619239706717	not-binder
GNAWRGEM	HLA-B*45:01	0.00019768189522437752	0.00017387589468852835	not-binder
RLLHAIFG	HLA-B*45:01	0.0002692483802093193	8.499632387545713e-05	not-binder
SFVQEGLA	HLA-B*45:01	0.000738582934718579	0.0006978726998216072	not-binder
RSIQPTST	HLA-B*45:01	0.00022920381597941742	0.00015283273909077333	not-binder
EEKEKARV	HLA-B*45:01	0.762215307354927	0.2672930098708104	binder
EIGVIHDI	HLA-B*45:01	0.043606963381171225	0.029573134584090496	not-binder
DCVNIGLY	HLA-B*45:01	0.0011281300918199121	0.0009279846423380089	not-binder
FFLFLFNF	HLA-B*45:01	0.0018253721296787261	0.0010982697677352129	not-binder
EMVCVSVL	HLA-B*45:01	0.03145102199050598	0.022119607608518842	not-binder
ILVFISYI	HLA-B*45:01	0.0016807748092105613	0.00135324081392056	not-binder
TREAEITL	HLA-B*45:01	0.010157821094617247	0.00857992632150605	not-binder
REKGEVNP	HLA-B*45:01	0.9657260656356812	0.03259042715820731	binder
AVSYELDG	HLA-B*45:01	0.00017815008613979443	9.490935827378542e-05	not-binder
LLNLPLSI	HLA-B*45:01	0.005931434454396367	0.003828816309138663	not-binder
HHEKGSLF	HLA-B*45:01	0.007284001627704128	0.010936509669676528	not-binder
APTSQISQ	HLA-B*45:01	0.00018032750231213867	6.413852078389366e-05	not-binder
ALADSCTD	HLA-B*45:01	0.00011694567438098602	6.41486356632803e-05	not-binder
TEPRKIFD	HLA-B*45:01	0.054262331873178485	0.02722647033318289	not-binder
ELRQLGSL	HLA-B*45:01	0.004424054129049182	0.00443815180735874	not-binder
LYQTDLKE	HLA-B*45:01	0.000517324946122244	0.00014208911127363188	not-binder
ICTNQGLM	HLA-B*45:01	0.000891119688822073	0.0008811120866321174	not-binder
NRETGQLF	HLA-B*45:01	0.003780116490088403	0.00317587428157548	not-binder
GMRSLRTP	HLA-B*45:01	0.0020022488810354845	0.0017073430312122397	not-binder
AEASLPEK	HLA-B*45:01	0.5193627715110779	0.2102259322602259	ambiguous
FTDAAIKN	HLA-B*45:01	0.0015572927746688946	0.0011977931291315869	not-binder
GVTLHVEC	HLA-B*45:01	0.0001524553728813771	0.00012991101729786344	not-binder
NNEYKGLI	HLA-B*45:01	0.007018318370683119	0.006877532160726691	not-binder
LKLIQNAD	HLA-B*45:01	0.0009714211919344962	0.0005586943141989044	not-binder
LIELGSTF	HLA-B*45:01	0.027340305340476333	0.03237950230008603	not-binder
SDEEIRER	HLA-B*45:01	0.08133245498174801	0.08426117510812632	not-binder
QEMNPNFR	HLA-B*45:01	0.7193519592285156	0.18904027794775408	binder
RSICEKLE	HLA-B*45:01	4.812560437130742e-05	2.0136843641834968e-05	not-binder
DYEEEMTD	HLA-B*45:01	0.0007554658455774188	0.0008510756940667927	not-binder
FGNLYRTF	HLA-B*45:01	0.022440861258655787	0.02018192339472971	not-binder
INMIAGLI	HLA-B*45:01	0.01630507775116712	0.01907267734966723	not-binder
PAAAPGPA	HLA-B*45:01	0.014622739161131904	0.025473360988550412	not-binder
RKPDIVTP	HLA-B*45:01	0.025825100531801582	0.03141428136161158	not-binder
KANKIKSE	HLA-B*45:01	0.00048030699690571055	0.00041607285431685795	not-binder
VAPIAFGA	HLA-B*45:01	0.017375566263217478	0.013209012299005018	not-binder
DAIATLPE	HLA-B*45:01	0.006106884313339833	0.0051553916274486395	not-binder
VDFHAGYC	HLA-B*45:01	0.048133665695786476	0.044929703089345116	not-binder
VVREDAMK	HLA-B*45:01	0.0003809241883573122	0.00022754362794548264	not-binder
MKDAEKNL	HLA-B*45:01	0.007423665332316887	0.005810941829706159	not-binder
PKQYRLPT	HLA-B*45:01	0.0005161114415386692	0.00020672977136215718	not-binder
TVLPYLTQ	HLA-B*45:01	0.0009138218098087237	0.0006110296725551191	not-binder
HVFQINFN	HLA-B*45:01	0.0005885038786800578	0.0005693556245984677	not-binder
CQSVDYSN	HLA-B*45:01	0.001198166928588762	0.0010866036577123776	not-binder
AQCPFLGP	HLA-B*45:01	0.11946883108466863	0.1337118193930306	not-binder
SQFDGEST	HLA-B*45:01	0.04342727184121031	0.06032160777701555	not-binder
HQAGKRLT	HLA-B*45:01	0.004680294530771789	0.005449206683370073	not-binder
IGEAAKNQ	HLA-B*45:01	0.002825417462736368	0.003822009256928175	not-binder
APQERLYS	HLA-B*45:01	0.0030044529878068714	0.004946036174642378	not-binder
DALAKVRP	HLA-B*45:01	0.06867296826094389	0.05009191002782452	not-binder
LIKDLEPT	HLA-B*45:01	0.0016680866872775368	0.0027064465309805277	not-binder
FAAHSPCF	HLA-B*45:01	0.004032699461095035	0.004950605771392737	not-binder
GIETLMLG	HLA-B*45:01	0.00023593080913997255	0.00015158066839149266	not-binder
MLSKYSLP	HLA-B*45:01	0.014806642569601536	0.02305450105362337	not-binder
DFDFSVPG	HLA-B*45:01	0.003170579581637867	0.0036798349556274043	not-binder
FFQRKHMC	HLA-B*45:01	6.732427718816325e-05	5.2680379322951505e-05	not-binder
RQLGAHVE	HLA-B*45:01	0.006811690007452853	0.01034872848633726	not-binder
GGLKNAFD	HLA-B*45:01	0.0001907859230414033	8.701797534519599e-05	not-binder
LKMISPGR	HLA-B*45:01	0.0013926494910265319	0.0013442748110755597	not-binder
RPGGPRPN	HLA-B*45:01	0.0007562815353594488	0.0010790867431944016	not-binder
ALEVSDEI	HLA-B*45:01	0.008652658719802276	0.01407849771853702	not-binder
IQEHCRNL	HLA-B*45:01	0.023469752678647638	0.012850920736716788	not-binder
FKPNIDDL	HLA-B*45:01	0.005390256657847203	0.004973428994860848	not-binder
QQPRETRR	HLA-B*45:01	0.00015343650211434577	0.00023215870212927174	not-binder
LEAIVTQL	HLA-B*45:01	0.7496774554252624	0.12531806464492246	binder
SLPSILQY	HLA-B*45:01	0.002465696871513501	0.0024910075700602667	not-binder
NWKDAVEF	HLA-B*45:01	0.009656205429928377	0.011541058497074614	not-binder
SGYDAAKA	HLA-B*45:01	0.01261159423738718	0.005626898155695083	not-binder
GLGSSSAV	HLA-B*45:01	0.0005870972236152738	0.0005540878734077269	not-binder
GKVTGKTG	HLA-B*45:01	0.0002063190971966833	4.2410025357869974e-05	not-binder
KEIDIARG	HLA-B*45:01	0.9003244400024414	0.11542484826002988	binder
AFIFVLEQ	HLA-B*45:01	0.0006170202905195765	0.0005718574561718605	not-binder
VSEKRNDG	HLA-B*45:01	8.431174428551458e-05	7.314287896435083e-05	not-binder
YANCPNEY	HLA-B*45:01	0.005459240661002696	0.005379989396039786	not-binder
HPANACLI	HLA-B*45:01	0.0023703661834588276	0.003631910544495211	not-binder
LLRVSYFE	HLA-B*45:01	0.0001494849107984919	0.00010225019065347233	not-binder
VVLKNVRN	HLA-B*45:01	0.0016934872168349103	0.0015880700557161498	not-binder
TTIEVSDL	HLA-B*45:01	0.0024433775921352207	0.0029567442223168306	not-binder
EKQPVFIG	HLA-B*45:01	0.006307556224055588	0.007460076751056626	not-binder
KTNLENTY	HLA-B*45:01	0.0016927210785070202	0.0021414655315062977	not-binder
IQLWLDKT	HLA-B*45:01	0.006713654164923355	0.0076533573632922266	not-binder
RHEANKLF	HLA-B*45:01	0.007018222344049719	0.012383287217233642	not-binder
VQPHKNAN	HLA-B*45:01	0.0020348579753772357	0.001994657807627211	not-binder
VINEESRK	HLA-B*45:01	0.0005606171780527802	0.0006561970563709294	not-binder
VCGVANSK	HLA-B*45:01	0.0001682684953266289	0.00012210761647908638	not-binder
EEIMREFN	HLA-B*45:01	0.27948423475027084	0.15626214745830985	not-binder
VDCDLSLL	HLA-B*45:01	0.17774304747581482	0.07958270103271503	not-binder
TPVFDLCR	HLA-B*45:01	0.0002813150595102343	0.00040846427427110283	not-binder
PSDVLDCG	HLA-B*45:01	4.099396046512993e-05	4.540178933827449e-05	not-binder
TKKPTIFR	HLA-B*45:01	0.0016879854956641793	0.0016390582047801105	not-binder
NQQKQHYT	HLA-B*45:01	0.00899100659880787	0.011347607338415765	not-binder
HSSCGSAA	HLA-B*45:01	0.005701471609063447	0.008848955950411684	not-binder
IKEVRALT	HLA-B*45:01	0.0012925477436510845	0.0008608386899326973	not-binder
LIDLTTPE	HLA-B*45:01	0.0010179113771300763	0.0012303822588161759	not-binder
IGIGRPQS	HLA-B*45:01	0.0011786994873546064	0.0006485276307669634	not-binder
AIANFQDY	HLA-B*45:01	0.0045376335037872195	0.00742630196409897	not-binder
PLPQQVGA	HLA-B*45:01	0.0020823454891797156	0.0019965751505858845	not-binder
IFLLEENN	HLA-B*45:01	0.00019756261172005908	0.00014294871386430537	not-binder
MPLYIAMV	HLA-B*45:01	0.14505139365792274	0.1460196689733204	not-binder
AQTAAWRK	HLA-B*45:01	0.032707681239844535	0.05295610552685382	not-binder
KWNDPNYL	HLA-B*45:01	0.01751271274406463	0.0291692939504319	not-binder
KTDAALVD	HLA-B*45:01	0.0006802432297263294	0.0006153552938817569	not-binder
KKPMILTR	HLA-B*45:01	0.002083164727082476	0.0016006688465466281	not-binder
ILAVKQAI	HLA-B*45:01	0.0012900919762614648	0.0008193214833610252	not-binder
GFMEELKS	HLA-B*45:01	0.0002576285543909762	0.00015760402255023424	not-binder
ASAEHAND	HLA-B*45:01	0.0002770121325738728	5.1205589398012894e-05	not-binder
SILREVRE	HLA-B*45:01	0.0008236544963438064	0.0008914175138341869	not-binder
LAEALVLN	HLA-B*45:01	0.006111544650048017	0.007363696527927568	not-binder
LINVRMKP	HLA-B*45:01	0.004703256255015731	0.00520490535706476	not-binder
IAKVAFTG	HLA-B*45:01	0.0010132790281204506	0.0009735629775735956	not-binder
YERPQSGR	HLA-B*45:01	0.2209450208581984	0.22791389636232787	not-binder
PNIANAIA	HLA-B*45:01	0.015704967634519562	0.02266766835576675	not-binder
RSIREITD	HLA-B*45:01	0.0005717981788620818	0.00041576570502652665	not-binder
NIATVEEQ	HLA-B*45:01	0.00021804596544825472	0.00021875769069388518	not-binder
APNKFLCT	HLA-B*45:01	0.002056093603823683	0.0017326779262900043	not-binder
ANASRGQV	HLA-B*45:01	0.0008520117524312809	0.0008785023924511122	not-binder
NSNRLKEL	HLA-B*45:01	0.0019176099362084643	0.0026596620193026967	not-binder
LSPPYRPP	HLA-B*45:01	0.023333147447556258	0.018381708586552303	not-binder
FALERLGV	HLA-B*45:01	0.01986518260091543	0.015684040730325477	not-binder
IDGEEILI	HLA-B*45:01	0.18062371835112573	0.10652120911735578	not-binder
TRNLCRKL	HLA-B*45:01	0.0005572172798565589	0.0007188807019122003	not-binder
MHLWTLNN	HLA-B*45:01	0.00508948732749559	0.0043630856721084445	not-binder
IGCMVTLR	HLA-B*45:01	0.000571353521081619	0.0007710202638132045	not-binder
LARAIASS	HLA-B*45:01	0.0003220561658963561	0.0002731207750311153	not-binder
LSPMLRGG	HLA-B*45:01	0.00019105675928585698	0.00021574923907357848	not-binder
SSSVQTDI	HLA-B*45:01	0.0009514179168036207	0.0006666169807076345	not-binder
PGVEEGWE	HLA-B*45:01	7.742140842310618e-05	7.832150473334306e-05	not-binder
FVPGLAVE	HLA-B*45:01	0.0015714686189312488	0.001696468487394303	not-binder
IARLQANM	HLA-B*45:01	0.00026914322734228335	0.00019335776453446255	not-binder
KRSSMIQI	HLA-B*45:01	0.005178608234564308	0.006292490666164297	not-binder
GFTLLTLG	HLA-B*45:01	0.00023681588427280076	0.00017272481215728746	not-binder
RRDLAVVV	HLA-B*45:01	0.05831020092591643	0.08804675802460016	not-binder
ATLTPDNF	HLA-B*45:01	0.0010255875531584024	0.001039226656553949	not-binder
FPNRDSSP	HLA-B*45:01	0.007038447289960459	0.010828157408462243	not-binder
GFAPGDQL	HLA-B*45:01	0.0017403266276232899	0.0014670498148284148	not-binder
LRCTEPED	HLA-B*45:01	0.00017864784085759312	0.00029647209569864767	not-binder
TISYEVTM	HLA-B*45:01	0.005784377778763883	0.010091385031500795	not-binder
HSLWWICC	HLA-B*45:01	0.001566427922807634	0.0017121408070369004	not-binder
IWETPLTV	HLA-B*45:01	0.02888852250762284	0.01564282562565212	not-binder
RFTRTGET	HLA-B*45:01	0.00010743195671238936	5.720673318572025e-05	not-binder
PSLEVHPL	HLA-B*45:01	0.02931373193860054	0.04559252399925612	not-binder
LKFLWETY	HLA-B*45:01	0.006803583994042128	0.003682598890790356	not-binder
QNLILAPG	HLA-B*45:01	0.0008270936144981533	0.00048348712531823593	not-binder
ETDRPFLM	HLA-B*45:01	0.00532368227140978	0.005104129761680527	not-binder
ANRVLNKE	HLA-B*45:01	0.00043055349378846587	0.0005870069170149333	not-binder
TRETWNNV	HLA-B*45:01	0.010560105385957285	0.010155047958122283	not-binder
ASLDYEPA	HLA-B*45:01	0.042411493882536885	0.03346266327964976	not-binder
PEHFFCAQ	HLA-B*45:01	0.2045664141420275	0.19141079615163376	not-binder
HVIKTKRE	HLA-B*45:01	0.0009804732226257329	0.0017364753495336407	not-binder
ERKLEYKI	HLA-B*45:01	0.0038199529983103274	0.0038335710475497302	not-binder
GYSATSTS	HLA-B*45:01	0.00016589601509622298	0.0001548830135587428	not-binder
RYHLVQPQ	HLA-B*45:01	0.00425292608269956	0.007715904747867109	not-binder
DQTPKSVP	HLA-B*45:01	0.0977354846894741	0.13763975605359097	not-binder
RNRRFGLA	HLA-B*45:01	0.0017699691001325847	0.0022127069647248842	not-binder
EALNKVAS	HLA-B*45:01	0.034479429153725503	0.031263692806575	not-binder
RAQMIEDY	HLA-B*45:01	0.001759238197701052	0.0009847304551680184	not-binder
AWRNGIDT	HLA-B*45:01	0.0003681095891806763	0.0005078297900703321	not-binder
TACVVEAF	HLA-B*45:01	0.0007685602700803429	0.0004936254493025774	not-binder
VANKQDLR	HLA-B*45:01	0.0009217319675371982	0.0005411665654811612	not-binder
KQQHGHGG	HLA-B*45:01	0.0006845394324045629	0.0005894725132698336	not-binder
LGAAALGD	HLA-B*45:01	0.0005274636932881549	0.0003196828527791731	not-binder
EVAQNVIR	HLA-B*45:01	0.014073033817112446	0.007930927350835561	not-binder
EVTGGDIL	HLA-B*45:01	0.008208772186480928	0.007160387943869191	not-binder
SIAREIEL	HLA-B*45:01	0.012893797818105669	0.013148353901376832	not-binder
KPCLNGGT	HLA-B*45:01	3.3625556261540625e-05	3.144035854975922e-05	not-binder
GNNTLNTS	HLA-B*45:01	4.940026192343794e-05	2.295477847017869e-05	not-binder
ASDKIWEV	HLA-B*45:01	0.04253885205835104	0.03405985319555526	not-binder
QVGSWLSQ	HLA-B*45:01	0.00037205882981652396	0.0005818595695381928	not-binder
DMSFANCA	HLA-B*45:01	0.016937553172465415	0.020203991057915635	not-binder
PDMRTPEE	HLA-B*45:01	0.00044077000493416565	0.000294352285332193	not-binder
AWIEDSEK	HLA-B*45:01	0.0009404489945154637	0.0015772361273033702	not-binder
SNDFNRDL	HLA-B*45:01	0.013777576774009504	0.0166714506893084	not-binder
HEARQVLT	HLA-B*45:01	0.8333162307739258	0.12265158868040812	binder
DTMLKAMF	HLA-B*45:01	0.0033038725785445424	0.00273519868952535	not-binder
VVILDRFV	HLA-B*45:01	0.0005649276776239276	0.0006341795932515099	not-binder
KAYTIFNK	HLA-B*45:01	0.0010343422065488995	0.0009308413773932624	not-binder
TAEVSHCR	HLA-B*45:01	0.00020760325242008548	0.00010182789274622676	not-binder
SSYAHAVM	HLA-B*45:01	0.00917511498555541	0.005008750616467972	not-binder
LTVANLNN	HLA-B*45:01	0.0005031124746892601	0.00031388062622207235	not-binder
SNNLKIKE	HLA-B*45:01	0.0005297414871165528	0.0005955326342378627	not-binder
GSPRPNEY	HLA-B*45:01	0.0005579091113759205	0.0006354017845168788	not-binder
MSSQQVAR	HLA-B*45:01	0.0018738319398835302	0.0024632891300541684	not-binder
EATQQLSE	HLA-B*45:01	0.0008114411466522142	0.0009878770324879041	not-binder
GRALDVQL	HLA-B*45:01	0.006649334286339581	0.004685397430518283	not-binder
RMGKRVMA	HLA-B*45:01	0.0014840110081422609	0.002405691839807207	not-binder
VDVLHSDW	HLA-B*45:01	0.028983273106859997	0.046696188111451244	not-binder
QVGSYKLR	HLA-B*45:01	0.00031823808676563204	0.0002541103669602717	not-binder
TDHYMCCG	HLA-B*45:01	0.0010639767919201405	0.0010036913738749355	not-binder
TFDIDANG	HLA-B*45:01	0.0002997771933223703	0.0003260499837841017	not-binder
QVKVEYTS	HLA-B*45:01	0.0007143536931835115	0.0009639601518322175	not-binder
TSLQAKPA	HLA-B*45:01	0.009007949871011079	0.006844144527463671	not-binder
TFIIPSDT	HLA-B*45:01	0.0003774977762077469	0.0004153025953338575	not-binder
NKSTLPPQ	HLA-B*45:01	0.0014279008231824265	0.001134194213559141	not-binder
EDIESATG	HLA-B*45:01	0.020323476000339725	0.020172595417600296	not-binder
IKSPDREP	HLA-B*45:01	0.003612941736355424	0.0031257492797127544	not-binder
REGVWIPV	HLA-B*45:01	0.9955115675926208	0.002659096455714384	binder
MGLAFLDI	HLA-B*45:01	0.015383977815508843	0.011416700205896265	not-binder
NINMGHLK	HLA-B*45:01	0.00031720097904326395	0.00022687927131729828	not-binder
TEPRHVTP	HLA-B*45:01	0.9152612805366516	0.11436950840900514	binder
PRYLGGDN	HLA-B*45:01	0.0002799440206217696	0.00045762073856062867	not-binder
NDVFDTKH	HLA-B*45:01	0.10493267923593522	0.09431655472535737	not-binder
VTRYYFNP	HLA-B*45:01	0.006486666854470968	0.009718386667793788	not-binder
GMAAMAGI	HLA-B*45:01	0.000943951380031649	0.000544056202684702	not-binder
LPDVAPCR	HLA-B*45:01	0.0006844917123089544	0.0010019043047594502	not-binder
DFEAILVA	HLA-B*45:01	0.15677809566259385	0.10016749433287103	not-binder
IVQQMSNG	HLA-B*45:01	0.00015710015504737384	0.00011242553766331923	not-binder
SQLRRNFA	HLA-B*45:01	0.012139376252889633	0.009388598510048538	not-binder
HQLAFQKQ	HLA-B*45:01	0.062359488918446004	0.0441037715272677	not-binder
TAQEMERF	HLA-B*45:01	0.002668721554800868	0.001995831104548151	not-binder
TLSSAIMG	HLA-B*45:01	0.00013151631901564542	6.541601240972867e-05	not-binder
EFKNEKDG	HLA-B*45:01	0.001219064777251333	0.0015719710424605107	not-binder
KRPVMIHR	HLA-B*45:01	0.0011458495864644647	0.0009587170178533583	not-binder
GPFLSELK	HLA-B*45:01	0.000791600473166909	0.0006029576261527769	not-binder
ILPAMVGH	HLA-B*45:01	0.00040902255132095887	0.0005835689589228012	not-binder
IGVRHHYP	HLA-B*45:01	0.007191961735952645	0.01193259295084959	not-binder
GLYLIYSQ	HLA-B*45:01	0.00022557461925316603	0.0001597463445561232	not-binder
ELAAFAAH	HLA-B*45:01	0.014046302839415149	0.014208273227358788	not-binder
QNGLPTMQ	HLA-B*45:01	0.0003186049492796883	0.00020231544811469366	not-binder
ERVVRIVS	HLA-B*45:01	0.004375095339491963	0.0035553482695238254	not-binder
LLAYFVSL	HLA-B*45:01	0.003469285485334694	0.0031551710386505767	not-binder
HGIRKILV	HLA-B*45:01	0.003626832098234445	0.0028435892351613232	not-binder
FFSNANNA	HLA-B*45:01	0.0022228696063393725	0.002748771412590284	not-binder
LGNAVHTV	HLA-B*45:01	0.04108061813749373	0.033173639176929615	not-binder
RWSSLACN	HLA-B*45:01	6.0178273679412085e-05	4.456376312443461e-05	not-binder
YPSVKEQK	HLA-B*45:01	0.0020836304902331904	0.00188916178699018	not-binder
SEEARLTD	HLA-B*45:01	0.33005385249853136	0.2517450611439699	not-binder
VKNDYEKS	HLA-B*45:01	0.0007849641442589927	0.0007425934645447144	not-binder
GLPPKENA	HLA-B*45:01	0.0007557731587439775	0.0003850579203959994	not-binder
FDLMLSFE	HLA-B*45:01	0.007080955931451171	0.006407334074458975	not-binder
RKLSKKDP	HLA-B*45:01	0.003320377113413997	0.005096767071047127	not-binder
NGSETEQV	HLA-B*45:01	0.0005629455496091396	0.0006409399714248837	not-binder
GDTGLIIF	HLA-B*45:01	0.12223384166136383	0.08203696876953326	not-binder
KDKTLNEG	HLA-B*45:01	0.008618393947836011	0.012089222509921395	not-binder
VHPRGLPG	HLA-B*45:01	0.0004588983028952498	0.0006170526580284487	not-binder
VMGGAALH	HLA-B*45:01	0.00039898183895274996	0.0002140852341268068	not-binder
GKWFVAGG	HLA-B*45:01	0.0002741717777098529	0.0002853081151630934	not-binder
INTQMYNS	HLA-B*45:01	0.0016130619129398837	0.002689443090299988	not-binder
LHSMNIIH	HLA-B*45:01	0.0026917815790511667	0.0024259564486477222	not-binder
TLILYVTD	HLA-B*45:01	0.0005889310748898424	0.0004893167289783536	not-binder
QYARVHDP	HLA-B*45:01	0.002946017473004758	0.003159063477571093	not-binder
CRFCCKCC	HLA-B*45:01	5.667097043442482e-05	3.069876857792258e-05	not-binder
YHTTLVAR	HLA-B*45:01	0.06128087599063292	0.10866488504952661	not-binder
IIPEADDV	HLA-B*45:01	0.0008759794698562473	0.0007414175046102896	not-binder
GINIGISK	HLA-B*45:01	0.0009833139629336074	0.0008872604745091175	not-binder
TFNACDYD	HLA-B*45:01	6.332276061584707e-05	8.29424819034775e-05	not-binder
FWEHDKLL	HLA-B*45:01	0.02525289645709563	0.027311918383296854	not-binder
TEAFNQQD	HLA-B*45:01	0.08204694790765643	0.06236658988312254	not-binder
TRERAGFE	HLA-B*45:01	0.00029459952038450864	0.0003910130932017753	not-binder
GPSSDYVV	HLA-B*45:01	0.0020026217243866995	0.002117596258026742	not-binder
CYLFDSGA	HLA-B*45:01	0.004207272740313783	0.005822567680034116	not-binder
YDHRDVRN	HLA-B*45:01	0.0412320482544601	0.03150753064609646	not-binder
NLLDARGA	HLA-B*45:01	0.0008552786355721764	0.0010743415331295574	not-binder
PEGWMALD	HLA-B*45:01	0.005294899202999659	0.00933261329029593	not-binder
CGQGDLVV	HLA-B*45:01	0.0012998489604797215	0.0018909272688810905	not-binder
VFPLLPEP	HLA-B*45:01	0.008772136323386803	0.011428068486155763	not-binder
ELGNLDSK	HLA-B*45:01	0.004064392740838229	0.00420226778547316	not-binder
NKASYSSY	HLA-B*45:01	0.0012652071360207628	0.0010455891657607504	not-binder
LPPPRSTT	HLA-B*45:01	0.004686268145451322	0.008418950375942431	not-binder
DGPAAYPI	HLA-B*45:01	0.014289839565753937	0.011155406419195261	not-binder
EEYHYMAQ	HLA-B*45:01	0.7931341648101806	0.1715316214117591	binder
LESLELEL	HLA-B*45:01	0.51322101354599	0.12992729636639735	ambiguous
VLQEARNK	HLA-B*45:01	0.0006176232429425	0.0005631119523790584	not-binder
LDKFHSVP	HLA-B*45:01	0.6333345919847488	0.2502821222946089	binder
AVITQAEV	HLA-B*45:01	0.002091248575015925	0.0018625438817874464	not-binder
RFGLSLVR	HLA-B*45:01	0.0036221393442247064	0.003587844084020137	not-binder
EGIDICQL	HLA-B*45:01	0.010845946031622589	0.009594379581635547	not-binder
GRSAIPKQ	HLA-B*45:01	0.0009216855076374486	0.0007577787120163253	not-binder
SGTEATMS	HLA-B*45:01	2.8517039390862918e-05	1.294520029507639e-05	not-binder
RSNLHALR	HLA-B*45:01	0.0004100678605027497	0.00021580842040389234	not-binder
HPRLARGE	HLA-B*45:01	0.00012385239281229588	0.00015978777217200385	not-binder
QLTEADIR	HLA-B*45:01	0.00282179000787437	0.0033783923151246785	not-binder
AQAMMARG	HLA-B*45:01	0.001324414514238015	0.0009705902735274433	not-binder
QAGRQPGI	HLA-B*45:01	0.002535255847033113	0.002842121951703333	not-binder
IEIRNDLV	HLA-B*45:01	0.6859649062156677	0.05000354876136962	binder
ELEKGSRG	HLA-B*45:01	0.0008198313895263709	0.0009213045030886121	not-binder
NHGEEPTP	HLA-B*45:01	0.009615932684391737	0.009027292582091298	not-binder
AFIFETQD	HLA-B*45:01	0.00012874314015789423	6.18941902310288e-05	not-binder
QPEYSLTV	HLA-B*45:01	0.018565688864327967	0.02544199026387678	not-binder
ADTRSAGQ	HLA-B*45:01	0.0023824788113415707	0.002411374186723164	not-binder
AIILLIIG	HLA-B*45:01	0.000920974417385878	0.0007424529457096047	not-binder
ANGLEAAL	HLA-B*45:01	0.010176981205586345	0.014283008520780764	not-binder
EEYQTFKL	HLA-B*45:01	0.8627874851226807	0.1260733682741727	binder
MGVRVMDT	HLA-B*45:01	0.0007088359518093057	0.0004894645721817667	not-binder
WNTANMFT	HLA-B*45:01	0.0005366660185245564	0.0006170389651203969	not-binder
HLGEQLII	HLA-B*45:01	0.007565542869269848	0.004610475434886726	not-binder
DPDVARLA	HLA-B*45:01	0.06177109573036432	0.04506299910022596	not-binder
VIDSVAFD	HLA-B*45:01	0.00044716813426930456	0.00036413649938367703	not-binder
GDLGTPKS	HLA-B*45:01	0.01667128741974011	0.02366973765242661	not-binder
KEQIVVDE	HLA-B*45:01	0.21349228490144015	0.21340473726442682	not-binder
VVLCDAAP	HLA-B*45:01	0.01828046967275441	0.02322530662486562	not-binder
VLLNHGYR	HLA-B*45:01	0.0006382017760188319	0.0003159741078744547	not-binder
FLKTELDS	HLA-B*45:01	0.00029194692324381323	0.0002305951035979395	not-binder
AGKSTLFN	HLA-B*45:01	0.0003950653270294424	0.00029912365523081713	not-binder
YFMQRKVD	HLA-B*45:01	0.00015015830067568458	8.024254733547441e-05	not-binder
FTAGAAYA	HLA-B*45:01	0.002769361835089512	0.0028447580173148247	not-binder
PGAAGPGK	HLA-B*45:01	0.00042666579392971473	0.0003394447984904425	not-binder
EIIKRAPF	HLA-B*45:01	0.0033594289736356584	0.004136034217538875	not-binder
QERVWNVC	HLA-B*45:01	0.8602496981620789	0.19035945110210398	binder
RVKYLGPF	HLA-B*45:01	0.006106513085251208	0.009853719358772765	not-binder
IDRVVFTT	HLA-B*45:01	0.4962556153535843	0.21621582475561735	ambiguous
SEDLVLED	HLA-B*45:01	0.07485928907990455	0.05044712895835321	not-binder
SPTPSLSP	HLA-B*45:01	0.009046231326647104	0.01478592880575878	not-binder
KCDTVNRV	HLA-B*45:01	0.0047590430949639995	0.003943078371526924	not-binder
EEGDSCVE	HLA-B*45:01	0.007707125569868367	0.008185793412108872	not-binder
ERPIDLPF	HLA-B*45:01	0.004314378648996353	0.0035525875815579345	not-binder
KIVYSNLY	HLA-B*45:01	0.001339094907598337	0.00080794453411949	not-binder
QRIDSRFN	HLA-B*45:01	0.0010534144546909374	0.0014872437564853918	not-binder
KQDITIAT	HLA-B*45:01	0.03391081162262708	0.02572964728899328	not-binder
NYDASVYS	HLA-B*45:01	0.0035735796227527317	0.004657484708846983	not-binder
TEIEMSEQ	HLA-B*45:01	0.143995401263237	0.041446344486228213	not-binder
ARFGENPP	HLA-B*45:01	0.09842375690350309	0.18294537110588296	not-binder
KLLIYTCH	HLA-B*45:01	0.0002905421606556047	0.00035422594647485363	not-binder
HKLKEKEK	HLA-B*45:01	0.0007884612008638214	0.0009309177213318574	not-binder
VLGGAPGI	HLA-B*45:01	0.0009189626638544723	0.0006367989393105555	not-binder
VSDLMQFK	HLA-B*45:01	0.0011061292490921915	0.0012068080747713432	not-binder
DKVGASEA	HLA-B*45:01	0.02273925915360451	0.009282012184482068	not-binder
ELGYPLIQ	HLA-B*45:01	0.004388469562400132	0.0033621583750684603	not-binder
AVKPPSSA	HLA-B*45:01	0.0074136023409664634	0.005515831444239362	not-binder
VMATTHYP	HLA-B*45:01	0.0026617289026034997	0.0025044636867331913	not-binder
SIISEGKI	HLA-B*45:01	0.0010086445254273713	0.0008674105223227453	not-binder
FEHNMLMR	HLA-B*45:01	0.48993496894836425	0.23752689812415817	ambiguous
IALGYHLD	HLA-B*45:01	0.0005021543511247728	0.0004368378853881163	not-binder
DSTLAGRL	HLA-B*45:01	0.008216392935719342	0.007282750755058476	not-binder
TSTLPLIN	HLA-B*45:01	0.0004991042660549283	0.0002112228813001408	not-binder
AAQIKFGF	HLA-B*45:01	0.0035458919825032353	0.004271450870470732	not-binder
YPLFFQED	HLA-B*45:01	0.0016899869206099538	0.0018155542501353023	not-binder
IIDTPPVL	HLA-B*45:01	0.052579952077940105	0.05257331395844755	not-binder
YNIAGITP	HLA-B*45:01	0.04223884353414178	0.04194800415666562	not-binder
STLAHEIA	HLA-B*45:01	0.0041576179268304255	0.003366259159792186	not-binder
IIPNDQGE	HLA-B*45:01	0.000362485976802418	0.0002742442347504685	not-binder
NALELDDS	HLA-B*45:01	0.00014382798835868015	8.800903497463293e-05	not-binder
TKVTITED	HLA-B*45:01	0.0007807249086908997	0.00133508488241695	not-binder
GEVTDVVE	HLA-B*45:01	0.13681170493364334	0.05250071849014574	not-binder
NSTEFNPK	HLA-B*45:01	0.0009364570782054215	0.0006619184652511478	not-binder
DEDVNVRD	HLA-B*45:01	0.2229576140642166	0.13108837166965234	not-binder
AAKLVLAG	HLA-B*45:01	0.0027864423027494922	0.0038642680951071345	not-binder
NRLVAAQE	HLA-B*45:01	0.00037450316485774235	0.00045925366625045044	not-binder
ESDRHGDG	HLA-B*45:01	0.00020057889123563654	0.00023177903066211945	not-binder
APSGLSRL	HLA-B*45:01	0.0017303688335232436	0.001649769480929358	not-binder
VSLSVADL	HLA-B*45:01	0.004067715909332037	0.0013622631579861938	not-binder
HTHFTAEV	HLA-B*45:01	0.017922765261027963	0.02379312859327356	not-binder
SPPPSEPA	HLA-B*45:01	0.01953217533300631	0.024524266936486263	not-binder
VEQGLIPL	HLA-B*45:01	0.650655084848404	0.14882120805460272	binder
YFLAYCIA	HLA-B*45:01	0.003041443110851105	0.0046642212707867555	not-binder
LLGPLLFL	HLA-B*45:01	0.00478018878493458	0.0033744922466189186	not-binder
LHTHAHVL	HLA-B*45:01	0.014168919716030359	0.011657485910907739	not-binder
ENYVDTIV	HLA-B*45:01	0.08027134165167808	0.03647541254848203	not-binder
VALQTLKE	HLA-B*45:01	0.001102345756953582	0.0008952463820136259	not-binder
RPVTHQDF	HLA-B*45:01	0.00030410930776270106	0.00030111860118478957	not-binder
VENTLFED	HLA-B*45:01	0.06998598594218493	0.0486236867810741	not-binder
YVSKYAWE	HLA-B*45:01	0.00024090794395306147	0.00016715528181521542	not-binder
QDPKKTPE	HLA-B*45:01	0.004197935783304274	0.0020169360130521305	not-binder
CKACGSTE	HLA-B*45:01	9.819256156333722e-05	0.00012371423557814703	not-binder
NEISDSSI	HLA-B*45:01	0.8251206398010253	0.15260670041565783	binder
DKARRVIN	HLA-B*45:01	0.0008493035813444294	0.000932804793688907	not-binder
GVACTVLL	HLA-B*45:01	0.006020073342369869	0.010636809217730088	not-binder
ELLRFVYS	HLA-B*45:01	0.0022137364197988064	0.0015222136506439503	not-binder
FPGHMTKG	HLA-B*45:01	0.0009699495323729935	0.000818264355764779	not-binder
LNYADYCI	HLA-B*45:01	0.007093043508939445	0.007993729392188861	not-binder
VLLGKYNK	HLA-B*45:01	0.0011202429450349882	0.000984923981674155	not-binder
PDVAAAHP	HLA-B*45:01	0.10837354394607246	0.1888029076570861	not-binder
QKETLPRD	HLA-B*45:01	0.0004195272449578624	0.0005845292027690617	not-binder
YSEISTSL	HLA-B*45:01	0.03409011363983154	0.038718493000737104	not-binder
STDPVGPA	HLA-B*45:01	0.021063829516060652	0.02599721640037822	not-binder
GLGDGLNR	HLA-B*45:01	0.0014275409339461476	0.0006795922319668966	not-binder
IRLPKFGF	HLA-B*45:01	0.002126948250224814	0.0023263673337455396	not-binder
YWQELTRV	HLA-B*45:01	0.019096992921549826	0.0271773897904126	not-binder
TDERADVQ	HLA-B*45:01	0.055385871487669644	0.07835112694335936	not-binder
MEAPARWG	HLA-B*45:01	0.354319104552269	0.09900952136344184	not-binder
IGRGQREL	HLA-B*45:01	0.0008966369234258309	0.0008396992251896865	not-binder
APVNFDAL	HLA-B*45:01	0.009213806036859751	0.008937449742484244	not-binder
VTSLIMKH	HLA-B*45:01	0.0004953545256284996	0.0006136688819521418	not-binder
KLNESVSC	HLA-B*45:01	0.0001522711254438036	9.653634813279439e-05	not-binder
TRPHYSPL	HLA-B*45:01	0.0019553381920559333	0.001450154469122577	not-binder
YVSIKASK	HLA-B*45:01	0.0003046564270334784	0.00025176451505916857	not-binder
EIETPILI	HLA-B*45:01	0.08016623891890048	0.06286195314316809	not-binder
GAGDQGIM	HLA-B*45:01	0.0006071858500945382	0.0006262628383738937	not-binder
LSRDKEQI	HLA-B*45:01	0.0015067888336488978	0.0021256508462735835	not-binder
GVVGSWVG	HLA-B*45:01	0.0006267758581088856	0.0008735608504178129	not-binder
LVEEALRA	HLA-B*45:01	0.0077558659017086026	0.0066409895443811364	not-binder
ITFTKNKG	HLA-B*45:01	0.00029634035163326187	0.00022062337212815333	not-binder
TLKFYFTD	HLA-B*45:01	0.00027643369685392827	0.0002398888691799228	not-binder
GTGSVRTI	HLA-B*45:01	0.0023322097928030416	0.0023711108423654687	not-binder
FLPGSLID	HLA-B*45:01	0.0019034075492527335	0.001711146787614672	not-binder
RYPVDVDG	HLA-B*45:01	0.0002540490975661669	0.0003259759044536671	not-binder
AAGFTVTS	HLA-B*45:01	0.0013550354808103294	0.001025810639498368	not-binder
ARVLSRPG	HLA-B*45:01	0.0007450476943631657	0.0006440439660172775	not-binder
GLAGMIVA	HLA-B*45:01	0.0034372139489278197	0.004530654087780771	not-binder
VRRERMGH	HLA-B*45:01	0.00018628079888003413	0.00022224197091953973	not-binder
QFQPRTVF	HLA-B*45:01	0.013326633092947304	0.01285179743759376	not-binder
LEQVIIAL	HLA-B*45:01	0.7882636487483978	0.16751876741489385	binder
YDSLAPLV	HLA-B*45:01	0.3485273480415344	0.09132219955152686	not-binder
GVNEISSN	HLA-B*45:01	0.0002351235965761589	0.0002111646966640948	not-binder
ISYPIALD	HLA-B*45:01	0.001533542499237228	0.0023159115283338735	not-binder
LFVGALKA	HLA-B*45:01	0.004398092068731785	0.002698211761634753	not-binder
TYLCAGAI	HLA-B*45:01	0.002010097005404532	0.0021056003634027233	not-binder
RDCPNLET	HLA-B*45:01	0.04781187657972623	0.07784035984689346	not-binder
DIEEPNKV	HLA-B*45:01	0.04406701480038464	0.06021156366489454	not-binder
IAMLKYGM	HLA-B*45:01	0.0010388582770247013	0.0008682629655073804	not-binder
QVGVIGTP	HLA-B*45:01	0.007303229987155646	0.005653541923542911	not-binder
GIKAIFGL	HLA-B*45:01	0.0010188903979724273	0.0005851841044261767	not-binder
QNMTQDEL	HLA-B*45:01	0.0027075937658082696	0.004046224307493288	not-binder
RDVKDLLS	HLA-B*45:01	0.05037893750704825	0.033727875964035745	not-binder
AKRQEAQA	HLA-B*45:01	0.006714785355143249	0.007293928481305128	not-binder
ERGFSLVD	HLA-B*45:01	0.003355190379079431	0.004680164667958582	not-binder
KAPFSDEY	HLA-B*45:01	0.0016155099379830062	0.0010102918623961397	not-binder
ETAAGGRL	HLA-B*45:01	0.007381741475546733	0.006264539711938927	not-binder
LPINGAFV	HLA-B*45:01	0.020415630610659718	0.028964954860831175	not-binder
SERRILGY	HLA-B*45:01	0.32072571143507955	0.2866457136154	not-binder
KDQELTLF	HLA-B*45:01	0.17601334154605866	0.06488708027883552	not-binder
KHVKECAQ	HLA-B*45:01	0.0004913615422992735	0.0007421550196540108	not-binder
IHDKLYQC	HLA-B*45:01	0.004714041961415205	0.005546095180655024	not-binder
TQIITLQV	HLA-B*45:01	0.12195161283016205	0.10156404886310304	not-binder
VYPWTQRF	HLA-B*45:01	0.004746519005857408	0.004009024788934152	not-binder
KGYNVKTG	HLA-B*45:01	0.0006464795733336359	0.0003077830150852485	not-binder
GALKQVIT	HLA-B*45:01	0.0014567211910616606	0.0017390640673600034	not-binder
WTHPSQSQ	HLA-B*45:01	0.00563952813972719	0.008381874093957693	not-binder
YFLQRRPS	HLA-B*45:01	0.00033792477042879907	0.0002228149428834755	not-binder
EEIIEKLG	HLA-B*45:01	0.455596387386322	0.16414310445883032	ambiguous
KVQMFLTR	HLA-B*45:01	0.003163688945642207	0.0048837185106552225	not-binder
LVMRLRQH	HLA-B*45:01	0.0004928752656269353	0.0009040331260695984	not-binder
MCHGLNVH	HLA-B*45:01	0.0010785679944092408	0.0013736103326882048	not-binder
IMGLFLLF	HLA-B*45:01	0.012866361346095801	0.013097136861273692	not-binder
SGHTGGVA	HLA-B*45:01	0.009357467060908675	0.005805278039229836	not-binder
RGTYSVIS	HLA-B*45:01	0.0012617219763342291	0.0011314649169798625	not-binder
LLERASRV	HLA-B*45:01	0.0005350988358259201	0.0006021055116909816	not-binder
TAQSIGDQ	HLA-B*45:01	0.0003484159082290716	0.00031553381590500995	not-binder
AGDRSHVE	HLA-B*45:01	0.00031727859313832594	0.00043341558378084467	not-binder
DLSAFLKA	HLA-B*45:01	0.05476780440658331	0.041311352270729955	not-binder
MKRSDIIQ	HLA-B*45:01	0.0036353859599330463	0.005904392292993008	not-binder
VINAAAAA	HLA-B*45:01	0.0030032592127099632	0.0017522863299697263	not-binder
DNFVLPEL	HLA-B*45:01	0.04951831046491861	0.039819807849961	not-binder
TLLPGMFV	HLA-B*45:01	0.00198723915964365	0.001985269884409366	not-binder
IFKHPDSP	HLA-B*45:01	0.00274541974067688	0.0023730222571097517	not-binder
GQMNEPPG	HLA-B*45:01	0.009500766935525462	0.014614287443689245	not-binder
YSTLDYAA	HLA-B*45:01	0.020193813828518613	0.026944648567089856	not-binder
YRDLFYKT	HLA-B*45:01	0.006413991539739072	0.008269775624013459	not-binder
EMHQILSE	HLA-B*45:01	0.0012799988297047093	0.001425097935314431	not-binder
SVRALFGT	HLA-B*45:01	0.00045080839990987445	0.0005229514854361936	not-binder
GLWLRIMN	HLA-B*45:01	0.0002806281525408849	9.374896981429797e-05	not-binder
TLSPNIVT	HLA-B*45:01	0.001237974545074394	0.0018534952459492672	not-binder
IHTGDKPY	HLA-B*45:01	0.0028313877424807287	0.004974292535396716	not-binder
GATEEEMG	HLA-B*45:01	4.719760936495731e-05	4.005362682807608e-05	not-binder
HIDAGKTT	HLA-B*45:01	0.00990429953817511	0.018748816534931875	not-binder
CHPVASVI	HLA-B*45:01	0.0060554205643711615	0.010586538992633922	not-binder
NPAIDIGQ	HLA-B*45:01	0.0005969441321212798	0.0003503855312850439	not-binder
MMTRLQEM	HLA-B*45:01	0.007502512633800506	0.007833916794826562	not-binder
WGLRLDRR	HLA-B*45:01	7.145563504309393e-05	3.361346142341403e-05	not-binder
RALAAVLR	HLA-B*45:01	0.011603267735335977	0.020473305110856325	not-binder
FTAHTLGM	HLA-B*45:01	0.002185170851589646	0.0032076122159125967	not-binder
ESKEEITK	HLA-B*45:01	0.007546798285329714	0.006749095305167358	not-binder
QRTLMMRG	HLA-B*45:01	0.0003970511032093782	0.0003938812234508127	not-binder
AQRLIDQD	HLA-B*45:01	0.005324720546559547	0.005248090985968282	not-binder
FAYPLMLL	HLA-B*45:01	0.1308513604104519	0.10248041569769262	not-binder
SEESLVDS	HLA-B*45:01	0.08923046169802547	0.06591564560676196	not-binder
FHPWRKGP	HLA-B*45:01	0.0035203562438255176	0.0049991659068215465	not-binder
YLVKYLAT	HLA-B*45:01	0.002465861717791995	0.004183863454686999	not-binder
IMPLLFFS	HLA-B*45:01	0.0006008108452078886	0.000484098837519814	not-binder
VKAGMKVI	HLA-B*45:01	0.002256153199414257	0.0017403598155429755	not-binder
EEDTEDID	HLA-B*45:01	0.015553145245939958	0.01835357687142558	not-binder
RTIHLDCD	HLA-B*45:01	7.562093660453683e-05	4.566577262442286e-05	not-binder
YYVIDGFL	HLA-B*45:01	0.0014290227452875115	0.0011606668339893744	not-binder
AHVDDTRF	HLA-B*45:01	0.0179456842248328	0.01954004734921965	not-binder
MSRFIIEN	HLA-B*45:01	0.0007887993764597922	0.00020165220332844853	not-binder
LPVAVLFI	HLA-B*45:01	0.022953960858285428	0.0174506376980417	not-binder
LFAREPKP	HLA-B*45:01	0.0024358169641345738	0.0015595984770910103	not-binder
SDYAANVE	HLA-B*45:01	0.01664068710524589	0.013993070983451948	not-binder
SDARNKDC	HLA-B*45:01	0.0018236150848679245	0.002257040619333824	not-binder
VAAVREVG	HLA-B*45:01	0.003360420616809279	0.004037995146847462	not-binder
EEALARVL	HLA-B*45:01	0.764819610118866	0.1584030885670383	binder
LSHQLKQH	HLA-B*45:01	0.0010365826390625443	0.0013674837665907308	not-binder
APLNRCVR	HLA-B*45:01	0.00016443631279798864	0.00014357542659693012	not-binder
LVISSLIL	HLA-B*45:01	0.0038494047767017037	0.004061939044611557	not-binder
EFDSSDRG	HLA-B*45:01	0.0005259745190414833	0.0008596477113898894	not-binder
SQRFYQLT	HLA-B*45:01	0.011582336504943669	0.010383153873039076	not-binder
VDENTVFE	HLA-B*45:01	0.014867726003285498	0.01959580332991211	not-binder
ILTFDGDI	HLA-B*45:01	0.0007022141449851915	0.0009664744254747522	not-binder
RAIDVVLL	HLA-B*45:01	0.02831916734576225	0.014155249527552797	not-binder
DPDALIGV	HLA-B*45:01	0.0684912976808846	0.05159651053987893	not-binder
GLAEAVER	HLA-B*45:01	0.001436507800826803	0.0010465952587940112	not-binder
TFDKTGTR	HLA-B*45:01	0.004077990376390517	0.0033326990920328602	not-binder
SFDRGYIS	HLA-B*45:01	0.0010280224290909246	0.0007903876331965279	not-binder
YLRSLQRV	HLA-B*45:01	0.0009029532430758991	0.0014746500290107659	not-binder
YNRFKHHM	HLA-B*45:01	0.0003655457287095487	0.0003447919808171576	not-binder
CEDTVFGN	HLA-B*45:01	0.08575595710426569	0.075751704982223	not-binder
LESVEEDK	HLA-B*45:01	0.0809253471205011	0.09731520190475669	not-binder
ADGKQVNR	HLA-B*45:01	0.10842042043805122	0.15896614294296715	not-binder
ILRIRLND	HLA-B*45:01	0.00023873337613622425	0.00018940894711426135	not-binder
GPYGDHTG	HLA-B*45:01	0.0005875209957594052	0.0005495421899696996	not-binder
AFFDLVAD	HLA-B*45:01	0.0006844749848823994	0.0007407777580200121	not-binder
EAVSITHP	HLA-B*45:01	0.1787236552685499	0.16884677031937048	not-binder
ENVDYVAD	HLA-B*45:01	0.021300368208903818	0.027004205233516654	not-binder
RLNGFKKA	HLA-B*45:01	0.0003234386633266695	0.0003944808967349963	not-binder
AFLATHRG	HLA-B*45:01	0.0002508068113456829	0.00026380124166697325	not-binder
DLADVLIR	HLA-B*45:01	0.01957232728600502	0.01376167682870105	not-binder
REHGPQEL	HLA-B*45:01	0.7690422058105468	0.12822229125278353	binder
VKEKFWVQ	HLA-B*45:01	0.006203844130504876	0.008842981657896966	not-binder
TQFANGAA	HLA-B*45:01	0.22288421988487245	0.16943865267342256	not-binder
AHMHLAGA	HLA-B*45:01	0.20236623513046653	0.28714559174386994	not-binder
DGTISPDD	HLA-B*45:01	0.0002414697428321233	0.00021159248519856137	not-binder
LTDIIGME	HLA-B*45:01	0.0008972068608272821	0.0008915883628223463	not-binder
VLHIDLPE	HLA-B*45:01	0.0018299620147445238	0.001215209015011336	not-binder
ESDLERVK	HLA-B*45:01	0.0038230180041864516	0.005525784810433322	not-binder
IDEIHMLM	HLA-B*45:01	0.2776215851306915	0.09939840256370934	not-binder
TNKNLSKV	HLA-B*45:01	0.0021968069951981304	0.0016359141078402131	not-binder
SSSTNPAT	HLA-B*45:01	6.430891471609357e-05	5.5216358898194185e-05	not-binder
IPSAKSGE	HLA-B*45:01	0.00014457285287790002	5.844429850015859e-05	not-binder
TPILLPIN	HLA-B*45:01	0.0024105732562020423	0.0019074238201193098	not-binder
TIKPKLGL	HLA-B*45:01	0.0008911362325306982	0.0007698217008007867	not-binder
GITNVDPV	HLA-B*45:01	0.003552930196747184	0.0013474475873832196	not-binder
LEYLDQRL	HLA-B*45:01	0.5787966787815094	0.18959306408979498	ambiguous
VANSIMEV	HLA-B*45:01	0.010122043080627918	0.006188574134706753	not-binder
NGAGDSSE	HLA-B*45:01	0.00012059082364430651	0.00015157835795847935	not-binder
DRVRAALD	HLA-B*45:01	0.00015929386972857174	0.00023507015451172206	not-binder
EQGKHKEL	HLA-B*45:01	0.022436286113224922	0.020593426847585746	not-binder
AVTWLERQ	HLA-B*45:01	0.00046241531017585655	0.000635106007257395	not-binder
VTQNDVKR	HLA-B*45:01	0.0019565646653063595	0.0022908551701247607	not-binder
DNRLAHRR	HLA-B*45:01	0.0002536955502364435	0.00032629176596004846	not-binder
KNHEDVYE	HLA-B*45:01	0.00019087585969828068	9.445677993646406e-05	not-binder
LPQSDQQG	HLA-B*45:01	3.2920842386374716e-05	2.847006900142249e-05	not-binder
YWDEDKQC	HLA-B*45:01	0.00876983269045013	0.010677088531798924	not-binder
RKKPILYE	HLA-B*45:01	0.0023969015244801996	0.004476356867516198	not-binder
VSEEVSES	HLA-B*45:01	0.0004348573071183637	0.0005504562753955994	not-binder
ETAGLAAS	HLA-B*45:01	0.006042573541344609	0.008046584442203089	not-binder
DREFVLEN	HLA-B*45:01	0.0016855085268616676	0.0011066773381445886	not-binder
KAKAPAPV	HLA-B*45:01	0.017775313183665275	0.014362056051732677	not-binder
LIYYQDEE	HLA-B*45:01	0.0003871999564580619	0.0002747290854787442	not-binder
TEAGGSYT	HLA-B*45:01	0.39807569682598115	0.22352820771191104	ambiguous
GTTLVAET	HLA-B*45:01	0.00014026757999090477	6.795859766093203e-05	not-binder
HFGEMNIK	HLA-B*45:01	0.0007860823476221413	0.0005348053362069816	not-binder
PRGGSLAP	HLA-B*45:01	0.009721526980865747	0.013789646994305828	not-binder
DNFNDCIT	HLA-B*45:01	0.0008992171686259098	0.0006489666593496046	not-binder
RVHSAGLL	HLA-B*45:01	0.000462104803591501	0.0004095139190452311	not-binder
CMEQNLYQ	HLA-B*45:01	0.000264124471868854	0.00018342401568050904	not-binder
RINTLGER	HLA-B*45:01	0.0006193282097228803	0.0005812975735586267	not-binder
DASMRDFA	HLA-B*45:01	0.014182336858357302	0.019021504465311298	not-binder
PLASPADR	HLA-B*45:01	0.00039483960354118607	0.00045132527785854496	not-binder
NLTIILIA	HLA-B*45:01	0.007821903005242348	0.005471814765342438	not-binder
FATSGLKT	HLA-B*45:01	0.0016067333228420467	0.0019342869578886299	not-binder
VLIFSEHF	HLA-B*45:01	0.0018171138362959027	0.0009912642518429937	not-binder
FSPKKKME	HLA-B*45:01	0.00030769089062232524	0.00030159290655239326	not-binder
TLIQVDFG	HLA-B*45:01	0.0002165306534152478	0.0001353578661528188	not-binder
KLTGAQEW	HLA-B*45:01	0.00046644921312690715	0.0005672268031194897	not-binder
RACVVQRP	HLA-B*45:01	0.01595766920945607	0.025807388440149164	not-binder
MFVNLACA	HLA-B*45:01	0.007425221416633576	0.010332837861251878	not-binder
DLFNRFGS	HLA-B*45:01	0.0025611535529606044	0.0027720982901161813	not-binder
[truncated: 16,751 more rows]
