# Supplementary material for: Peptidome Surveillance Across Evolving SARS-CoV-2 Lineages Reveals HLA Binding Conservation in Nucleocapsid Among Variants With Most Potential for T-Cell Epitope Loss in Spike
Source: Front Immunol. 2022 Jun 23;13:918928. doi: 10.3389/fimmu.2022.918928 (PMC9260595; doi:10.3389/fimmu.2022.918928)
Supplement: Supplementary file 3 [file DataSheet_3.zip › rnn_results/HLA-A25_01_predictionsRNN.csv]

peptide	allele	prediction	prediction_std	classification
AAADHNYQSY	HLA-A*25:01	0.863004457950592	0.09789922076582229	binder
AAAGPGKTSW	HLA-A*25:01	0.6244878888130188	0.26828063294724613	ambiguous
AAPATRAAL	HLA-A*25:01	0.021121267782291397	0.02855114466677647	not-binder
AKNKLNDLED	HLA-A*25:01	1.2955945703652105e-05	1.3315250600774297e-05	not-binder
AVAEEYLSF	HLA-A*25:01	0.6747702091932297	0.28741496518529613	binder
AVFEKGMKAF	HLA-A*25:01	0.8937103271484375	0.10625649304108607	binder
AVFNRAFYSW	HLA-A*25:01	0.6673069872136693	0.399722843006871	ambiguous
AVHDRLLNVW	HLA-A*25:01	0.4235480234026909	0.4601723954543426	ambiguous
AVIAHDFLAF	HLA-A*25:01	0.788923728466034	0.2594761725863628	binder
AVIAIFKSY	HLA-A*25:01	0.9533826231956481	0.05699851134229643	binder
AVKERIAKF	HLA-A*25:01	0.8451987504959106	0.19071277989101945	binder
AVKNQIALW	HLA-A*25:01	0.6339849174022675	0.40885950063474896	ambiguous
AVKVAKGLAW	HLA-A*25:01	0.5718770638108254	0.37668995948987805	ambiguous
AVLDSASLY	HLA-A*25:01	0.2241107330657542	0.3649702494001101	not-binder
AVMDHVSDSF	HLA-A*25:01	0.9703741669654846	0.029105890253255082	binder
AVYPQATQTY	HLA-A*25:01	0.831954300403595	0.1655140214589716	binder
DAADKAAVVKF	HLA-A*25:01	0.9757975697517395	0.03300277677241915	binder
DAASGEVVGKF	HLA-A*25:01	0.9632968664169311	0.06326860476004044	binder
DALDIHPVGW	HLA-A*25:01	0.975350308418274	0.03365120397119368	binder
DIISRIPKI	HLA-A*25:01	0.8652502536773682	0.16746739036635325	binder
DIKLRVSEW	HLA-A*25:01	0.7698001727461815	0.34899498016341757	binder
DIKPNFPSW	HLA-A*25:01	0.97626873254776	0.02025637570742154	binder
DLFNGRYHVI	HLA-A*25:01	0.15763540826737882	0.14076265520835918	not-binder
DLFTKYYSEW	HLA-A*25:01	0.8773448586463928	0.18774365815116634	binder
DLIEKLLNY	HLA-A*25:01	0.9650119185447693	0.06091546935173259	binder
DLIKETKLS	HLA-A*25:01	0.031722135422751305	0.05153282941378895	not-binder
DLLLNCSL	HLA-A*25:01	0.001813708432018757	0.0013256628840401046	not-binder
DLNPRRDISSW	HLA-A*25:01	0.7922856621444225	0.3795652557726933	binder
DLPQSIGMW	HLA-A*25:01	0.7759660974144935	0.3645377556775781	binder
DMAFRYLSW	HLA-A*25:01	0.8158746927976608	0.2932476494863276	binder
DPDVLNSL	HLA-A*25:01	0.0005009295709896833	0.00042610069958615306	not-binder
DQIPQQTAW	HLA-A*25:01	0.4402158748358488	0.3894702418270411	ambiguous
DSKSKGLQW	HLA-A*25:01	0.722543203830719	0.2314978670551933	binder
DSLPSVSSI	HLA-A*25:01	0.015497100632637739	0.018241637847766085	not-binder
DTHKATLVW	HLA-A*25:01	0.9835970163345337	0.00901815925722408	binder
DTIQHQQGEAVW	HLA-A*25:01	0.995278823375702	0.0025042754854369452	binder
DTIRMIDAY	HLA-A*25:01	0.9961665868759155	0.003211519081567545	binder
DTIYSILHHF	HLA-A*25:01	0.9956624865531921	0.0037681071390520625	binder
DTMEFIRSF	HLA-A*25:01	0.9976687431335449	0.0012546602432539653	binder
DTPIFDFRVF	HLA-A*25:01	0.9361729979515075	0.05742660478151056	binder
DTTSFDSAW	HLA-A*25:01	0.9356377601623536	0.06647406780011923	binder
DTVPSVSSI	HLA-A*25:01	0.8085675716400147	0.22485549030125387	binder
DTYPEESRSY	HLA-A*25:01	0.9981587409973145	0.0009823605095149476	binder
DVAPTQPRW	HLA-A*25:01	0.9929625988006592	0.007642296856748803	binder
DVAPTRPRW	HLA-A*25:01	0.9790478706359863	0.026801389152063954	binder
DVFRATYAAF	HLA-A*25:01	0.9926009178161621	0.004605057893901901	binder
DVIADIQTI	HLA-A*25:01	0.9614792823791504	0.018089470178007723	binder
DVIESVNLL	HLA-A*25:01	0.9698131203651428	0.01450418225236201	binder
DVIRKPPRNW	HLA-A*25:01	0.9517554044723511	0.0629332491910212	binder
DVISSIRQL	HLA-A*25:01	0.98749258518219	0.00532367643336755	binder
DVKKRILEF	HLA-A*25:01	0.9933648228645324	0.003375247459365259	binder
DVKPFVPRF	HLA-A*25:01	0.9447786092758179	0.10060330402913074	binder
DVLDHTYQEL	HLA-A*25:01	0.7472531743347645	0.36620675891511306	binder
DVPDGTVVTVM	HLA-A*25:01	0.9314725995063782	0.05121403541120421	binder
DVPDWKVGESVF	HLA-A*25:01	0.9540419220924378	0.03737219645892628	binder
DVPEKSSLF	HLA-A*25:01	0.9551341533660889	0.04744966945025432	binder
DVRERLQAW	HLA-A*25:01	0.9674289703369141	0.04201734888791878	binder
DVRVSQTTW	HLA-A*25:01	0.9879081606864929	0.004607045796337093	binder
DVTDFISHL	HLA-A*25:01	0.9832508563995361	0.019378012092258853	binder
DVVKTYKSF	HLA-A*25:01	0.9930325508117676	0.0037210121643846553	binder
DVVNKDDIIEW	HLA-A*25:01	0.975605058670044	0.03948916787876726	binder
DVVPAVRKW	HLA-A*25:01	0.9960087299346924	0.0016783996575884521	binder
DVVTKYSNF	HLA-A*25:01	0.9907544732093811	0.004572362956131848	binder
DVYDCRVEHW	HLA-A*25:01	0.9821772694587707	0.020041211381879566	binder
DVYWKIYNSI	HLA-A*25:01	0.6838907957077026	0.2224651909229392	binder
EAAGSSLIGHL	HLA-A*25:01	0.9292150735855103	0.06650272994898734	binder
EAAPGTIRGDF	HLA-A*25:01	0.985866129398346	0.011934221101444363	binder
EAARPSGSW	HLA-A*25:01	0.9774007081985474	0.03094824277106445	binder
EAATRLSAY	HLA-A*25:01	0.9966072320938111	0.001965908316414581	binder
EAAYRVLHW	HLA-A*25:01	0.989535129070282	0.007765731508226308	binder
EAIYETHTW	HLA-A*25:01	0.9971336126327515	0.00098479008172212	binder
EAKGPRWASW	HLA-A*25:01	0.8132942825555801	0.34085949710153746	binder
EAKPHMESY	HLA-A*25:01	0.9944485306739808	0.002717447981844111	binder
EALGTLMRAW	HLA-A*25:01	0.9620512247085571	0.04030114408633297	binder
EALGVPYEQW	HLA-A*25:01	0.8737695693969727	0.2020800395302808	binder
EALHFVAAAW	HLA-A*25:01	0.9244300127029419	0.08964591435939362	binder
EAMSGHIDQF	HLA-A*25:01	0.9898906350135803	0.008054215341593932	binder
EAQLRFIQAW	HLA-A*25:01	0.6587222829461098	0.37016475924539377	ambiguous
EARKKINSW	HLA-A*25:01	0.940318489074707	0.07161911044324533	binder
EAVSLKPTAW	HLA-A*25:01	0.9847768664360046	0.01254036643616037	binder
EAYDKLLESW	HLA-A*25:01	0.9972972631454468	0.0015748546367040535	binder
EAYNIKSNEW	HLA-A*25:01	0.9676554441452027	0.045479592556699734	binder
EDVYDCRVEHWG	HLA-A*25:01	4.115348956474918e-05	6.141732836962434e-05	not-binder
EIFFHYSEF	HLA-A*25:01	0.9943516850471497	0.0030109952788569248	binder
EIHIQIGQF	HLA-A*25:01	0.9923570871353149	0.005007488142107123	binder
EIIHEIAVL	HLA-A*25:01	0.9437422275543212	0.05451483176020837	binder
EIIPMFSNL	HLA-A*25:01	0.9509804964065551	0.046214766315097855	binder
EIITDFSGI	HLA-A*25:01	0.881142544746399	0.06496235386822796	binder
EIPEQFLSY	HLA-A*25:01	0.9923768043518066	0.008472496563231815	binder
EIPGKFMGY	HLA-A*25:01	0.9936138391494751	0.008700412533857466	binder
EIRRFIKSY	HLA-A*25:01	0.9687541842460632	0.02957208297037871	binder
EIYDCKVEHW	HLA-A*25:01	0.9666779160499572	0.03990372249678967	binder
EIYDRREYSRF	HLA-A*25:01	0.9595557928085328	0.025616245232803557	binder
EIYGGSDSRF	HLA-A*25:01	0.9977049350738525	0.0017022788953617498	binder
EIYPPEVAEF	HLA-A*25:01	0.9722390055656434	0.048122760510404566	binder
EIYPPKLHQF	HLA-A*25:01	0.9913663744926453	0.01279694893771397	binder
EIYQKPFQTL	HLA-A*25:01	0.8312929391860961	0.2192365639549518	binder
EIYTRDGNSY	HLA-A*25:01	0.9943801164627075	0.002354928462714115	binder
ELFDKKLKEL	HLA-A*25:01	0.4300103295594454	0.37040729098760616	ambiguous
ELFEGVQKW	HLA-A*25:01	0.9978309392929077	0.0012696860437252755	binder
ELFPDRALSSW	HLA-A*25:01	0.9940298914909362	0.006393557470695349	binder
ELKDFFQSY	HLA-A*25:01	0.9960267186164856	0.00396909334694254	binder
ELKDTYARW	HLA-A*25:01	0.9827707052230835	0.015980005086851136	binder
ELKEFFMSF	HLA-A*25:01	0.991404902935028	0.0053290616227462855	binder
ELKERIREY	HLA-A*25:01	0.9725853323936462	0.011930191498919374	binder
ELLNSKLPRW	HLA-A*25:01	0.6129110217094421	0.3344258626648384	ambiguous
ELMHSIVGSY	HLA-A*25:01	0.9908375144004822	0.002806500629094456	binder
ELPPSQILDTW	HLA-A*25:01	0.8839020371437073	0.1132645173854107	binder
ELTEEINKW	HLA-A*25:01	0.960836923122406	0.047938183649231254	binder
ELVKKIAIY	HLA-A*25:01	0.9435313940048218	0.05536763489190696	binder
EPVERVSTW	HLA-A*25:01	0.909644603729248	0.09354169538777628	binder
EQINAKVAEW	HLA-A*25:01	0.9731816291809082	0.023453263248979405	binder
EQTPIHISW	HLA-A*25:01	0.7718686461448669	0.24920156944868121	binder
ESAQGKNIFFSSW	HLA-A*25:01	0.71539649926126	0.36010665951138304	binder
ESFSDYPPLGRF	HLA-A*25:01	0.9768400430679322	0.03366715453157147	binder
ESIAWFTVF	HLA-A*25:01	0.9849071502685547	0.007059068341524856	binder
ESRDGRVDSW	HLA-A*25:01	0.9442585706710815	0.052017754870309144	binder
ETADTLMGLRY	HLA-A*25:01	0.9989591717720032	0.0005743236523663419	binder
ETAFKFKAL	HLA-A*25:01	0.8676771759986878	0.11424360298075735	binder
ETASNEVVYRF	HLA-A*25:01	0.9944178104400635	0.0069616341076099665	binder
ETFDDLPKW	HLA-A*25:01	0.9987094759941101	0.0005949827126919545	binder
ETFGFRGEAL	HLA-A*25:01	0.9645812511444092	0.024452434245324027	binder
ETFGHLGALGF	HLA-A*25:01	0.999354887008667	0.0006138515186552053	binder
ETFPDAKGWIF	HLA-A*25:01	0.9980690240859985	0.0010905768426307417	binder
ETFWETTKW	HLA-A*25:01	0.9976471543312073	0.0018562999886305017	binder
ETFYNEKEESF	HLA-A*25:01	0.9941720604896546	0.004779147558397273	binder
ETHPVQETTF	HLA-A*25:01	0.9971122503280639	0.0020634762982087735	binder
ETHTNEFITW	HLA-A*25:01	0.9920614123344421	0.005470806907629415	binder
ETIESRLSEL	HLA-A*25:01	0.9959270834922791	0.003158543893497026	binder
ETIPDGIGKL	HLA-A*25:01	0.9971546530723572	0.0022073291852919576	binder
ETIQTYRSV	HLA-A*25:01	0.9397205233573913	0.03378596418037583	binder
ETIRPEETAW	HLA-A*25:01	0.9974186182022095	0.0018964451570687032	binder
ETKKPEVASW	HLA-A*25:01	0.9957879066467286	0.002128472247178101	binder
ETLPSKIQQW	HLA-A*25:01	0.9977044463157654	0.0020268157605628687	binder
ETMDKKFGSSW	HLA-A*25:01	0.9985303282737732	0.0009110695577104143	binder
ETMDREFRKW	HLA-A*25:01	0.9961669921875	0.001927704730603845	binder
ETMTEKLVKF	HLA-A*25:01	0.9982200145721436	0.000533587983407069	binder
ETNGPGHQLW	HLA-A*25:01	0.9984775662422181	0.000762636316695221	binder
ETNPHHPPAW	HLA-A*25:01	0.9873870968818664	0.01786534309165692	binder
ETNTVVQTY	HLA-A*25:01	0.9951124072074891	0.004771572805662274	binder
ETPGQILGW	HLA-A*25:01	0.9917915105819702	0.0020930370957287126	binder
ETPPLFHSY	HLA-A*25:01	0.9972091317176819	0.001725768831177255	binder
ETRKIVREF	HLA-A*25:01	0.9833164691925049	0.00989674297968747	binder
ETRKMISTW	HLA-A*25:01	0.9941426396369935	0.004725181158170092	binder
ETSPAPIPNGF	HLA-A*25:01	0.99340261220932	0.002987213228165237	binder
ETSQAGLFRLW	HLA-A*25:01	0.9946721434593201	0.002925570441579283	binder
ETTDLLAHW	HLA-A*25:01	0.9968290209770203	0.0026491159772081023	binder
ETTVKLLEF	HLA-A*25:01	0.9871152520179749	0.009626913828671585	binder
ETVADVRTL	HLA-A*25:01	0.9117948293685914	0.09656059090647583	binder
ETVDPASLWEY	HLA-A*25:01	0.9988242387771606	0.0014018077260608984	binder
ETVKKFMAL	HLA-A*25:01	0.9902612090110778	0.007420342775706707	binder
ETVNHHYLLF	HLA-A*25:01	0.9956214904785157	0.004016028678230665	binder
ETVVERMLSNW	HLA-A*25:01	0.844377726316452	0.2892698935207352	binder
ETYNLLSERW	HLA-A*25:01	0.9983234882354737	0.0009229440546611304	binder
ETYRGGMAI	HLA-A*25:01	0.971361517906189	0.018569163663730234	binder
EVAADALGEEW	HLA-A*25:01	0.9915313005447388	0.0049394621439878906	binder
EVAPAKDVTLL	HLA-A*25:01	0.9688737750053406	0.026563914384108205	binder
EVAPAPKSW	HLA-A*25:01	0.9976101398468018	0.0017167999086358488	binder
EVAPGALLGL	HLA-A*25:01	0.9742179632186889	0.028361919901179873	binder
EVEGAGVKAW	HLA-A*25:01	0.971630084514618	0.04240083960387446	binder
EVFIHKDKGF	HLA-A*25:01	0.9806836485862732	0.020005074134435856	binder
EVFIPQDGKKVTW	HLA-A*25:01	0.9881012082099915	0.017091284902379572	binder
EVFSFKMVSY	HLA-A*25:01	0.9971939921379089	0.0019446635727834144	binder
EVFTGHMGKL	HLA-A*25:01	0.9818137764930726	0.015877870031875456	binder
EVGRITKW	HLA-A*25:01	0.985627019405365	0.020565111364158124	binder
EVHESYKHL	HLA-A*25:01	0.8520984411239624	0.12340623767955657	binder
EVIDEKVQHI	HLA-A*25:01	0.9914902567863464	0.005762762817844972	binder
EVIDFSHGLAMY	HLA-A*25:01	0.9987290501594543	0.0007243759517537564	binder
EVIDKNSGGW	HLA-A*25:01	0.998076331615448	0.0014452425548927418	binder
EVIEKFDYV	HLA-A*25:01	0.9750035524368286	0.034599064380081	binder
EVIEKKPEKF	HLA-A*25:01	0.9984549403190612	0.0007162193715197293	binder
EVIGGTNHTL	HLA-A*25:01	0.995238196849823	0.0037257879343295702	binder
EVINKEDFVAL	HLA-A*25:01	0.9600923180580139	0.030659953028649597	binder
EVIPTHTVY	HLA-A*25:01	0.9963286757469177	0.0026853688927231884	binder
EVIQWLAKL	HLA-A*25:01	0.9918697834014892	0.008973529736159362	binder
EVISKLYAV	HLA-A*25:01	0.9913042664527894	0.004801849476994882	binder
EVITKFINV	HLA-A*25:01	0.9706207990646363	0.016178082034463765	binder
EVKEDIAKL	HLA-A*25:01	0.9934547543525696	0.005627290644671561	binder
EVKEEVKKF	HLA-A*25:01	0.9961004137992859	0.002774982356225194	binder
EVKEMMTTW	HLA-A*25:01	0.9974528670310974	0.0017664564869332522	binder
EVKGFVRENVW	HLA-A*25:01	0.9702225804328919	0.029168650658689642	binder
EVKPDDLEW	HLA-A*25:01	0.9766884207725525	0.02657550573985601	binder
EVKRPGESL	HLA-A*25:01	0.8775393009185791	0.06143618533355374	binder
EVLDHMGTF	HLA-A*25:01	0.9927298545837402	0.008582213830365578	binder
EVLDKRYNVY	HLA-A*25:01	0.9943403959274292	0.004113329290615672	binder
EVLELDSIRSHHW	HLA-A*25:01	0.5448418498039246	0.38771590673793455	ambiguous
EVLGPKPTFW	HLA-A*25:01	0.9912848472595215	0.007607265748568465	binder
EVLPSTRLGTL	HLA-A*25:01	0.8055175065994262	0.1833620638997553	binder
EVLSKKGHSF	HLA-A*25:01	0.993122136592865	0.005317190920276048	binder
EVMKRIQSL	HLA-A*25:01	0.9948439359664917	0.004070297928623196	binder
EVMQKYIRY	HLA-A*25:01	0.9951796650886535	0.0028933565102301083	binder
EVMSLMSSL	HLA-A*25:01	0.9781911253929139	0.01080250500150079	binder
EVPEKIAEL	HLA-A*25:01	0.9664550304412842	0.05817513459052336	binder
EVPVHKLQSL	HLA-A*25:01	0.679204335808754	0.2808287944926438	binder
EVPVYVPKW	HLA-A*25:01	0.9905310988426208	0.008521081078549438	binder
EVQEGFLRF	HLA-A*25:01	0.998280692100525	0.0009922096658055693	binder
EVSQKFTSI	HLA-A*25:01	0.9564870834350586	0.02700855511261055	binder
EVSVPTFSW	HLA-A*25:01	0.9933458685874939	0.001725851673430031	binder
EVTDEDTVKRY	HLA-A*25:01	0.9932873010635376	0.008699509241448737	binder
EVTSKLKSY	HLA-A*25:01	0.9965728282928467	0.0018307129116735758	binder
EVVNLFLHF	HLA-A*25:01	0.9956968545913696	0.004552583456934916	binder
EVVPEYVTL	HLA-A*25:01	0.9764544248580933	0.015359945338119027	binder
EVYDSSQSHESF	HLA-A*25:01	0.9988938927650451	0.0005850149878118403	binder
EVYQGCGTEL	HLA-A*25:01	0.9046569347381592	0.11783399354693361	binder
FEVDTVAP	HLA-A*25:01	9.618169788154774e-05	6.911608218122625e-05	not-binder
FNEKSKEL	HLA-A*25:01	0.0002955943149572704	0.0003840897645316913	not-binder
FSAEQIARW	HLA-A*25:01	0.9778364777565003	0.01894554053880325	binder
FSGVYKKL	HLA-A*25:01	0.0005977778288070113	0.0008077010313972491	not-binder
FTINGITNW	HLA-A*25:01	0.9941291809082031	0.003503685753629352	binder
FTKPPIGTW	HLA-A*25:01	0.972023355960846	0.04827234131428845	binder
FTKTSQGRSW	HLA-A*25:01	0.9836653590202331	0.01611166198697009	binder
FVEEEHQTW	HLA-A*25:01	0.46884527131915094	0.41120089461554715	ambiguous
FVFDKTSQSW	HLA-A*25:01	0.9984440565109253	0.0009727596371061712	binder
FVKEKLLKW	HLA-A*25:01	0.968204140663147	0.04629299740460586	binder
FVNEAISHW	HLA-A*25:01	0.9592501997947693	0.057505635222033114	binder
FVQQRYLSY	HLA-A*25:01	0.8958378911018372	0.13824323454110707	binder
FVTEYTPRSW	HLA-A*25:01	0.9933941125869751	0.005003006334768344	binder
FVVQNPSSW	HLA-A*25:01	0.9901663422584533	0.00401484813343703	binder
FVYDVTKMTSF	HLA-A*25:01	0.9963901996612549	0.004434944454374993	binder
GAPDAKFSGW	HLA-A*25:01	0.18837600378319622	0.3368819158619956	not-binder
GAYDGKIKVW	HLA-A*25:01	0.5391867756843567	0.37634923472286386	ambiguous
GEIAAAVSF	HLA-A*25:01	0.0009899484692141413	0.0006857091874637993	not-binder
GGLPERSVSL	HLA-A*25:01	0.0012884210416814312	0.0014481466038580202	not-binder
GIYEGVFKTY	HLA-A*25:01	0.7229414701461792	0.3354535255128194	binder
GLKETQNMAW	HLA-A*25:01	0.05745680216932669	0.1064973047408337	not-binder
GSGSGWSSSRGP	HLA-A*25:01	0.00021926282679487485	0.00030666085412102135	not-binder
GTIKKFLSL	HLA-A*25:01	0.17534557711333038	0.25139674445823007	not-binder
GVFEGKLNVI	HLA-A*25:01	0.1096193575882353	0.18789927239906537	not-binder
GVIWKTIGW	HLA-A*25:01	0.729325657337904	0.3475596497632287	binder
HIAENILSY	HLA-A*25:01	0.9955112099647522	0.004455297644538844	binder
HIIGRIESY	HLA-A*25:01	0.9978875875473022	0.0020867592787884564	binder
HIYEKSGAKW	HLA-A*25:01	0.9478245258331299	0.09289338221951293	binder
HLIQNIPGF	HLA-A*25:01	0.8720714211463928	0.11251120702820464	binder
HLPETKFSEL	HLA-A*25:01	0.29297383800148963	0.32113028515134245	not-binder
HTAPPENKTW	HLA-A*25:01	0.9942888259887696	0.006691798282881961	binder
HTIKPALVGW	HLA-A*25:01	0.9976818084716796	0.0016180783049535908	binder
HTMTDDVTFW	HLA-A*25:01	0.9535964727401733	0.07092248068546776	binder
HTVPDMGKW	HLA-A*25:01	0.9925186634063721	0.004638265197315338	binder
HVAEKETLLAW	HLA-A*25:01	0.7989992253482342	0.38150117514975634	binder
HVAPDSIRGSF	HLA-A*25:01	0.9949219107627869	0.004604022337679343	binder
HVATEPVATW	HLA-A*25:01	0.995055866241455	0.004561692815177731	binder
HVFEDSYREL	HLA-A*25:01	0.7853064358234405	0.23537899283883632	binder
HVGPILVGW	HLA-A*25:01	0.9886034488677978	0.012124871846547296	binder
HVIEDIKGKW	HLA-A*25:01	0.9967629671096802	0.004079624112858898	binder
HVPFKFQSF	HLA-A*25:01	0.9496702790260315	0.0503601200035775	binder
HVPNFIFDEF	HLA-A*25:01	0.9314945220947266	0.09720767512382614	binder
HVQELYQEW	HLA-A*25:01	0.979656457901001	0.02866106923953211	binder
HVVAHFHEW	HLA-A*25:01	0.9966377377510071	0.002955868702764676	binder
HVVEFSTAW	HLA-A*25:01	0.9964509248733521	0.002887851531677901	binder
HVVPDQLMAF	HLA-A*25:01	0.9933666467666626	0.004180152963742601	binder
IAPTGHSL	HLA-A*25:01	0.06899363066768274	0.10029529584733655	not-binder
IDVITKTW	HLA-A*25:01	0.0037620830873493103	0.0038853409329377207	not-binder
IEEHLGKF	HLA-A*25:01	0.0008480013813823462	0.00045993375327575806	not-binder
IEKLLTSY	HLA-A*25:01	0.001785527606261894	0.0020312356984727832	not-binder
IIHEIAVLEL	HLA-A*25:01	0.08213740885257721	0.028802264603035553	not-binder
IIIPSYASW	HLA-A*25:01	0.9579903602600097	0.02604740633493871	binder
INSDPVDL	HLA-A*25:01	0.00017287087794102263	0.0001850550481858046	not-binder
ISPSRTEAL	HLA-A*25:01	0.018230887729441748	0.033029061153192825	not-binder
ISPTGHSL	HLA-A*25:01	0.02110316468169913	0.027616332943987465	not-binder
ITKDVVLQW	HLA-A*25:01	0.8175781309604645	0.3159884889337048	binder
ITKKQVSVW	HLA-A*25:01	0.5763722199946641	0.41281412579319066	ambiguous
ITPEVLPGW	HLA-A*25:01	0.5840635485947132	0.42039551544518333	ambiguous
ITPTGTHPL	HLA-A*25:01	0.018141143256798387	0.01284687821263525	not-binder
KAPAPRPSL	HLA-A*25:01	0.00862636630772613	0.015898329316345567	not-binder
LAADFEIGHF	HLA-A*25:01	0.6528118818998336	0.31565599520540943	ambiguous
LEDALQQAKED	HLA-A*25:01	0.0002579181493274518	0.00018776034365377845	not-binder
LEEALQQAKED	HLA-A*25:01	0.00025002543079608584	0.0001717602295870208	not-binder
LEVIPGYEE	HLA-A*25:01	0.00015109091036720202	0.00013702494587238803	not-binder
LNLPEAASY	HLA-A*25:01	0.0035245807681349105	0.004229985799727358	not-binder
LVFPYTHQNW	HLA-A*25:01	0.7948582768440247	0.21544582172689136	binder
LVKTEIPNW	HLA-A*25:01	0.44192385450005534	0.37408600444826634	ambiguous
MAPERVASL	HLA-A*25:01	0.3287083491683006	0.19895302774739462	not-binder
MPVGPDAILRY	HLA-A*25:01	0.25412128334864975	0.1958857384131064	not-binder
MTNGFHMTW	HLA-A*25:01	0.9924069404602051	0.007490757714631793	binder
MVADKFTEL	HLA-A*25:01	0.8716685175895691	0.1523061463881846	binder
MVADRFSEL	HLA-A*25:01	0.951180350780487	0.05121449006472919	binder
MVVPEDQLTRW	HLA-A*25:01	0.9454357862472534	0.07484716389874792	binder
NAPWAVTSL	HLA-A*25:01	0.14538295406382531	0.24764872744616923	not-binder
NTFTETNNHW	HLA-A*25:01	0.9710276842117309	0.026983684246167365	binder
NVAPDELYTPHSW	HLA-A*25:01	0.6919437021017074	0.36108831437706174	binder
NVEIDPEIQ	HLA-A*25:01	0.09153264724882319	0.18025967396253623	not-binder
NVIGARRASW	HLA-A*25:01	0.995639443397522	0.002526391329581219	binder
NVKVDPEIQ	HLA-A*25:01	0.15019660121761264	0.29479435302405066	not-binder
NVREALQAW	HLA-A*25:01	0.9801561951637268	0.01424033418567316	binder
NVVGARRSSW	HLA-A*25:01	0.985218620300293	0.00871255852020732	binder
PDEVIKKW	HLA-A*25:01	0.001068620903242845	0.00129797757889618	not-binder
PDIKLFGKW	HLA-A*25:01	0.0005268276465358213	0.0005100031480797493	not-binder
PEGYVPEHW	HLA-A*25:01	0.0004955650885676733	0.000396981654854403	not-binder
PGPGSSELR	HLA-A*25:01	0.00022739399355486967	0.00016946451203047493	not-binder
PINGNGKQ	HLA-A*25:01	0.00016867142094270093	0.0001830222671430645	not-binder
PPYTVVYFPVRGR	HLA-A*25:01	0.017629239475354552	0.014354997255941662	not-binder
PSNHVIDRW	HLA-A*25:01	0.015966050622228067	0.030922704352260997	not-binder
QLIERILEAW	HLA-A*25:01	0.8966563940048218	0.12984652281723558	binder
QVAPKTLPW	HLA-A*25:01	0.851107269525528	0.25949414793939884	binder
QVYHGLMERY	HLA-A*25:01	0.9083497643470764	0.06392337960521612	binder
SAIDTWSPSEW	HLA-A*25:01	0.6520904421806335	0.3801255806845491	ambiguous
SAPKGSVL	HLA-A*25:01	0.0028906968072988093	0.0023263933551043495	not-binder
SAPSRATAL	HLA-A*25:01	0.040367216384038326	0.03152131488529147	not-binder
SAPVGVTAL	HLA-A*25:01	0.019393729395233095	0.022891536323365717	not-binder
SAPYGRITL	HLA-A*25:01	0.09813673011958599	0.0994018071786668	not-binder
SIDISQSRSW	HLA-A*25:01	0.26961096461163836	0.3567804781006925	not-binder
SIDYTVHEAW	HLA-A*25:01	0.06648568944074214	0.12079497479881418	not-binder
SIKEKISMW	HLA-A*25:01	0.9434138298034668	0.0703444100228522	binder
SIPEKNRPL	HLA-A*25:01	0.20359798920108005	0.28761778885026745	not-binder
SIPGGYNAL	HLA-A*25:01	0.19479523291811346	0.2138272737938117	not-binder
SPAGHSFLSW	HLA-A*25:01	0.21746949965599924	0.38642953432946076	not-binder
SSLLEKGLD	HLA-A*25:01	0.0001659900031881989	0.00022974447802865514	not-binder
SSPQPGSAL	HLA-A*25:01	0.0037979465138050727	0.0050698407874084535	not-binder
STAPGYYSW	HLA-A*25:01	0.992278254032135	0.004866105289358516	binder
STFDDIVHSF	HLA-A*25:01	0.9910705089569092	0.012092011502196746	binder
STIETVPYW	HLA-A*25:01	0.9907669186592102	0.012006845971778363	binder
STVPGYYSW	HLA-A*25:01	0.9588986158370971	0.04709375050706048	binder
STYDGFGLAW	HLA-A*25:01	0.9905713677406311	0.005125120121281459	binder
SVADWKVMAF	HLA-A*25:01	0.9967578411102295	0.0015970669123723817	binder
SVIEEHANW	HLA-A*25:01	0.993334436416626	0.00993775460399487	binder
SVIRKIPAL	HLA-A*25:01	0.9657612442970276	0.04132539276953262	binder
SVIRTMWAW	HLA-A*25:01	0.974391782283783	0.03718753996046451	binder
SVKDAKIAVY	HLA-A*25:01	0.9867536783218384	0.010510450279350974	binder
SVMQRLLTGW	HLA-A*25:01	0.9852740406990051	0.011115473128128956	binder
SVPEAQSAL	HLA-A*25:01	0.28175412882119416	0.2238584017041208	not-binder
SVPKPAFISW	HLA-A*25:01	0.825966227054596	0.2604634931771221	binder
SVPLAATSM	HLA-A*25:01	0.2971756263636053	0.21775991642340561	not-binder
SVPRGPIAQW	HLA-A*25:01	0.9191513895988465	0.06610163204538795	binder
SVPYFLFQHW	HLA-A*25:01	0.30389561261981723	0.3714142463445074	not-binder
SVVDDWIESY	HLA-A*25:01	0.9866153836250305	0.012175161442899781	binder
SVVKELSSF	HLA-A*25:01	0.9812140107154846	0.017270294634344045	binder
SVVSWKTGVF	HLA-A*25:01	0.9200528264045715	0.06567495423272429	binder
SVVYGIGTW	HLA-A*25:01	0.8960695624351501	0.15959031758489967	binder
SVYAFSARPL	HLA-A*25:01	0.32251757830381395	0.2519454653369265	not-binder
SVYDTIASW	HLA-A*25:01	0.9863577365875245	0.006070409997392275	binder
TAPTGHTL	HLA-A*25:01	0.014331164764007554	0.01424593041771708	not-binder
TEKPEVID	HLA-A*25:01	0.0002481953228198108	0.0004328512838813567	not-binder
TFTVTEKPEVID	HLA-A*25:01	0.0006606031092815101	0.00037414743838596747	not-binder
TGYAVWLVLW	HLA-A*25:01	0.006828984318417497	0.009689727565967149	not-binder
TKTFTVTEKPEVID	HLA-A*25:01	0.0001727751350699691	0.00014770226775537724	not-binder
TLKGETTTEAVD	HLA-A*25:01	0.004313433991046623	0.0043718569437821075	not-binder
TLPPPKVVDRW	HLA-A*25:01	0.02674706226680428	0.038031564426913925	not-binder
TTAGFSYEKW	HLA-A*25:01	0.9921236038208008	0.004694694338739067	binder
TTFEHDIQAL	HLA-A*25:01	0.718129786849022	0.2894104314411523	binder
TTISRFEAL	HLA-A*25:01	0.8815534949302674	0.13982388578873572	binder
TTREPSLATW	HLA-A*25:01	0.768796420097351	0.3150680198823121	binder
TTSTRIGKF	HLA-A*25:01	0.6792265601456166	0.3251723559252752	binder
TTTEAVDAATAE	HLA-A*25:01	0.015055163047509267	0.01827881940382936	not-binder
TTTKAVDAETAE	HLA-A*25:01	0.02000394309870899	0.02384187140948526	not-binder
TTTPHTLPAAW	HLA-A*25:01	0.8775470018386841	0.10628670452192934	binder
TTYEGIFKTL	HLA-A*25:01	0.8520340502262116	0.21309015071354692	binder
TTYKLVINGK	HLA-A*25:01	0.007304225768893957	0.005039024737256958	not-binder
TVETVEVVN	HLA-A*25:01	0.000951750403692131	0.0018050736007527023	not-binder
TVFGGTVTAF	HLA-A*25:01	0.9947240233421326	0.004376947073444636	binder
TVGPKTFSW	HLA-A*25:01	0.9139041900634766	0.10838234173091384	binder
TVIENIHTI	HLA-A*25:01	0.8964307904243469	0.1898080645227726	binder
TVLPGEIQNW	HLA-A*25:01	0.9272413492202759	0.09944925213609399	binder
TVMGRIATL	HLA-A*25:01	0.89678875207901	0.12864588885839132	binder
TVPEKIGVF	HLA-A*25:01	0.9728463292121887	0.017455898807583584	binder
TVTEKPEVID	HLA-A*25:01	0.14032957557355985	0.2768633789848658	not-binder
TVVGKTYGLW	HLA-A*25:01	0.9321941256523132	0.1067310384346823	binder
TYDDATKTF	HLA-A*25:01	0.14550280710682273	0.15967793203572533	not-binder
TYDDATKTFT	HLA-A*25:01	0.00707244792720303	0.0075287978156314975	not-binder
TYDDATKTFTVTE	HLA-A*25:01	0.01447461698553525	0.02016153891471465	not-binder
TYDDATKTFTVTEK	HLA-A*25:01	0.016233472106978297	0.0166303243441621	not-binder
TYDDATKTFTVT	HLA-A*25:01	0.006647371880535502	0.00855571033679237	not-binder
VGLDVSLPK	HLA-A*25:01	0.00235104732128093	0.00253367006102563	not-binder
VGLDVTTFSKP	HLA-A*25:01	0.0006360301387758227	0.0005214604139238154	not-binder
VNLPINGNGKQ	HLA-A*25:01	0.17175398208200932	0.17077606109912544	not-binder
VNVEINVAPGKD	HLA-A*25:01	0.12126119388267398	0.2008103883898949	not-binder
VPALEASAP	HLA-A*25:01	3.287917261332041e-05	3.0006994109423344e-05	not-binder
VPKTAENFRQF	HLA-A*25:01	0.0009774480131454766	0.0012587056248987327	not-binder
VSDINISKAHTV	HLA-A*25:01	0.0003763267719477881	0.0006179634385230188	not-binder
VTFPFKPESW	HLA-A*25:01	0.5047747934004292	0.38559885928506227	ambiguous
VTIKKDVDG	HLA-A*25:01	0.0005614735062408726	0.000586538225994891	not-binder
VVPEPGQPL	HLA-A*25:01	0.02855446357280016	0.02221898885722849	not-binder
YAADIFYSRY	HLA-A*25:01	0.9931689739227295	0.004072602997790889	binder
YAAPHPLQSY	HLA-A*25:01	0.9977421045303345	0.002022833114618697	binder
YAPKGSSL	HLA-A*25:01	0.026528358226642013	0.027743488621761826	not-binder
YDCKVEHW	HLA-A*25:01	0.0001930655253090663	0.0001856772361263487	not-binder
YDCRVEHW	HLA-A*25:01	0.00011325149462209083	0.00010051973167728811	not-binder
YFAERVTSL	HLA-A*25:01	0.24823140427470208	0.3547523110785138	not-binder
YIAESRLSW	HLA-A*25:01	0.9924366235733032	0.009639355266550442	binder
YIATKIGAF	HLA-A*25:01	0.9922758340835571	0.004103848115155592	binder
YINPAKLTPY	HLA-A*25:01	0.9577937841415405	0.039237889257916395	binder
YIYDKDMEII	HLA-A*25:01	0.2745647417381406	0.34244999699226963	not-binder
YLPDGTASL	HLA-A*25:01	0.2557963585481048	0.30433851505158516	not-binder
YLPDYRMKEW	HLA-A*25:01	0.43023806139826776	0.40564586747498893	ambiguous
YSKYYKTID	HLA-A*25:01	0.0008811468745989259	0.001286956116907901	not-binder
YSLEGEVTHW	HLA-A*25:01	0.5533473342657089	0.3533191940430627	ambiguous
YTHEVVTLW	HLA-A*25:01	0.9826089382171631	0.021776641343891574	binder
YVAPAYGVY	HLA-A*25:01	0.9626643776893615	0.0511500944029366	binder
YVHDDGRVSY	HLA-A*25:01	0.9982866048812866	0.0013279598353661852	binder
YVIEEDKGDGW	HLA-A*25:01	0.9968421936035157	0.001798197729011633	binder
YVIPHPVHAF	HLA-A*25:01	0.9988394975662231	0.0013243130327740074	binder
YVIQKFFEF	HLA-A*25:01	0.9931840658187866	0.005584372466965533	binder
YVLESKLTEF	HLA-A*25:01	0.9853206276893616	0.009357490732160715	binder
YVLISKPTEW	HLA-A*25:01	0.45652049095369873	0.3685682708601191	ambiguous
YVNPANTHQF	HLA-A*25:01	0.9938925743103028	0.0065890683095762344	binder
YVPEKYLQF	HLA-A*25:01	0.8987009644508361	0.11266479658269951	binder
YVTGIIGKW	HLA-A*25:01	0.9981732606887818	0.0008444415592680769	binder
DALYIFPR	HLA-A*25:01	0.08558003092184663	0.14277373595549375	not-binder
NGIGFLFT	HLA-A*25:01	0.0006855143583379686	0.000376648283200177	not-binder
LLPLILLN	HLA-A*25:01	0.0007711611637205351	0.0009560969459736663	not-binder
NSEKAREL	HLA-A*25:01	8.190459593606647e-05	5.466257380530498e-05	not-binder
KNEMVVYP	HLA-A*25:01	4.9606054926698564e-05	4.576703271398586e-05	not-binder
DAPGGNDP	HLA-A*25:01	7.780766445648623e-05	0.00010860262924486352	not-binder
NPQYVKRD	HLA-A*25:01	0.00016224185574174044	0.00029624939542641807	not-binder
SRVEQMLG	HLA-A*25:01	1.4845105852145934e-05	1.5851713453378185e-05	not-binder
KDGKTYQL	HLA-A*25:01	3.0332306846503342e-05	3.3184557221692005e-05	not-binder
QNHYRAFL	HLA-A*25:01	0.00010728087436291389	6.900430813086953e-05	not-binder
RAARDFVL	HLA-A*25:01	0.00010302212431270163	6.181327565463424e-05	not-binder
EKLQLNDA	HLA-A*25:01	2.0682144986494676e-05	1.9979439344119326e-05	not-binder
IVDPAKVV	HLA-A*25:01	0.00027759126387536524	0.00012972544482485164	not-binder
NVKWFASM	HLA-A*25:01	0.6562798947095871	0.27642893573601607	binder
AQSGEVLL	HLA-A*25:01	4.492210537136998e-05	1.1840006519757672e-05	not-binder
IARTRLSI	HLA-A*25:01	0.0004897909391729626	0.0006112823029080394	not-binder
DKLGYDFS	HLA-A*25:01	3.66575422049209e-05	4.328963766088937e-05	not-binder
AFRLEDTE	HLA-A*25:01	2.344407057535136e-05	1.5130071915441156e-05	not-binder
DPRISSFL	HLA-A*25:01	0.00021621559644700029	0.0002286248064355033	not-binder
ILDMRAVS	HLA-A*25:01	2.5522129362798296e-05	8.007553437316904e-06	not-binder
LVIVVLMP	HLA-A*25:01	0.0003981629175541457	0.00035786849652165144	not-binder
IQAKPIQV	HLA-A*25:01	0.00034602790256030855	0.00034650037643606306	not-binder
QNHQVLIQ	HLA-A*25:01	8.199147596315015e-05	5.682850118129122e-05	not-binder
WPWQISLQ	HLA-A*25:01	0.0004388221045701357	0.0005162285561893396	not-binder
SLSEELSS	HLA-A*25:01	4.0778691072773654e-05	3.389795509131235e-05	not-binder
DEGSYGTG	HLA-A*25:01	1.7765254011692377e-05	1.9826573538682516e-05	not-binder
SIPAFESM	HLA-A*25:01	0.04321828194661066	0.043673615414587856	not-binder
IVICLSSG	HLA-A*25:01	0.00017388566830049966	0.00014444418702818453	not-binder
WEVIEAGL	HLA-A*25:01	0.000474461104022339	0.0005458790840535266	not-binder
IDVVIANA	HLA-A*25:01	3.3720574174367356e-05	2.5537823990460976e-05	not-binder
EVDLNRIP	HLA-A*25:01	0.0008937428285207716	0.0012019736722069867	not-binder
MVHPNVLR	HLA-A*25:01	0.047106851311400535	0.033289868795868024	not-binder
TKASLATN	HLA-A*25:01	1.306705612478254e-05	1.3615986224895879e-05	not-binder
KNKTVVIT	HLA-A*25:01	2.5794757857511285e-05	2.3265331196393825e-05	not-binder
KINSRVDR	HLA-A*25:01	0.0002578125859145075	0.00024079467630321226	not-binder
EVEKAYQL	HLA-A*25:01	0.20496287029236554	0.155363638571527	not-binder
LPEAVGAG	HLA-A*25:01	2.1334073107937e-05	2.4544532141118013e-05	not-binder
PTLPLYRQ	HLA-A*25:01	0.0002949150850326987	0.0004570614706365091	not-binder
ESSRSHAV	HLA-A*25:01	0.0021815446554683147	0.0017917222109374586	not-binder
AIGGLVFV	HLA-A*25:01	0.0005327871273038909	0.0007650195381804558	not-binder
IYTVEIDL	HLA-A*25:01	0.0003305254540464375	0.00033911124588884933	not-binder
WLATPTGM	HLA-A*25:01	0.07367512732744216	0.08605176262542724	not-binder
IVTIGATL	HLA-A*25:01	0.004537086572963744	0.005718204463869624	not-binder
ATTTFGLA	HLA-A*25:01	0.00010494741472939495	7.396493679112293e-05	not-binder
ESYRTTVL	HLA-A*25:01	0.3604599893093109	0.2743569533713698	not-binder
DFLLSGRH	HLA-A*25:01	0.0003256747411796823	0.00029133424304400254	not-binder
RTFGALDP	HLA-A*25:01	0.00016237752925007953	0.00013230403039589473	not-binder
NIQTHTEN	HLA-A*25:01	4.256617157807341e-05	4.080370617319443e-05	not-binder
WYVNCSMI	HLA-A*25:01	0.0004813762810954358	0.0004043614286424422	not-binder
PVLRDGDL	HLA-A*25:01	0.00012581314895214745	0.00018232004773712356	not-binder
RPMFEGGR	HLA-A*25:01	0.0011917340831132605	0.001786844471555336	not-binder
KKAEQDDS	HLA-A*25:01	2.1660322127559083e-05	4.0402617479398264e-05	not-binder
GQGPPMVP	HLA-A*25:01	1.837181389419129e-05	1.8896966210870755e-05	not-binder
DLSPSKDT	HLA-A*25:01	0.00015196788599496357	0.00023665834468664088	not-binder
VDLQPDSP	HLA-A*25:01	1.2272681624381221e-05	1.592914481683035e-05	not-binder
ANKMDMPN	HLA-A*25:01	3.319001139061584e-05	1.6928195603959894e-05	not-binder
ITGCKQVV	HLA-A*25:01	1.4311799350252841e-05	7.605717205661286e-06	not-binder
HNPFYDNG	HLA-A*25:01	3.356525830895407e-05	2.350854519664789e-05	not-binder
YLGGIQNT	HLA-A*25:01	8.821247538435273e-05	5.541523679967596e-05	not-binder
LLQTLAME	HLA-A*25:01	0.00014215262490324676	7.061628585427184e-05	not-binder
DNKCEIWK	HLA-A*25:01	0.00044221566313353835	0.0005332444882638944	not-binder
KSLYQNYD	HLA-A*25:01	0.00015797156806911515	0.0002273044288164705	not-binder
SLRLWSTK	HLA-A*25:01	0.000888208703690907	0.0015423175164102961	not-binder
WDGTPETE	HLA-A*25:01	1.3897687199460052e-05	1.5469651271725365e-05	not-binder
SPKEGLPL	HLA-A*25:01	0.00019796624983428046	0.00013538137817460102	not-binder
LEASHRGQ	HLA-A*25:01	1.4658629879704677e-05	1.8329940046193384e-05	not-binder
LWVVDFPM	HLA-A*25:01	0.0011995256412774325	0.00043518364637318096	not-binder
SYQGRYYI	HLA-A*25:01	0.0018840815959265456	0.0023911113405823852	not-binder
LEILKFYR	HLA-A*25:01	0.0012140724109485745	0.0010149339926563703	not-binder
ELLPGYMK	HLA-A*25:01	0.01220629682065919	0.011095747306155897	not-binder
LKLDNLTV	HLA-A*25:01	4.2250320075254424e-05	2.0343354645511422e-05	not-binder
GIHLKSKK	HLA-A*25:01	0.00025848360173768014	0.0004229980969331989	not-binder
IKGRLAPG	HLA-A*25:01	1.0297048720531166e-05	8.820977615248183e-06	not-binder
TVNLGQVR	HLA-A*25:01	0.006864524749107659	0.008337139143585588	not-binder
AMAGLTLP	HLA-A*25:01	0.0001318802778769168	9.683522722277014e-05	not-binder
EYVKNLKD	HLA-A*25:01	0.0005963930256257299	0.0006988566452050819	not-binder
GASNISVT	HLA-A*25:01	3.556737701728707e-05	2.3046199976097408e-05	not-binder
GIEPDVKP	HLA-A*25:01	7.452128829754656e-05	8.237289572716978e-05	not-binder
VMGALESE	HLA-A*25:01	7.588686421513557e-05	5.272244074264282e-05	not-binder
SQSIMELY	HLA-A*25:01	0.002918914923793636	0.002241165842362829	not-binder
NNSNCGQD	HLA-A*25:01	1.2569057560085639e-05	1.394974131117531e-05	not-binder
LHDAYLSV	HLA-A*25:01	8.44581507408293e-05	7.487311264827236e-05	not-binder
FLLAAIQG	HLA-A*25:01	0.0003733996505616233	0.00037391251172496677	not-binder
PMSDEGWK	HLA-A*25:01	0.0003056874887079175	0.0005526109797280499	not-binder
VDAPSGTA	HLA-A*25:01	6.204756437000469e-06	2.698550777165805e-06	not-binder
ALAKSLES	HLA-A*25:01	3.03189368423773e-05	2.3335901587793304e-05	not-binder
LYNGAYTV	HLA-A*25:01	0.00028258291131351144	0.0001218442349300876	not-binder
LFHLEKCG	HLA-A*25:01	4.0676402841199887e-05	5.005928964350322e-05	not-binder
LSRYSFNF	HLA-A*25:01	0.0027442623628303408	0.0024944566431846097	not-binder
IPFLFFKE	HLA-A*25:01	0.0004386134023661725	0.0003548590209736061	not-binder
IDPNEIRL	HLA-A*25:01	0.0005093053536256775	0.00035462970149479766	not-binder
QVRQESLK	HLA-A*25:01	0.000854682789031358	0.0014622884445892829	not-binder
WDGLAVTL	HLA-A*25:01	0.00021226833268883638	0.0001617973624055283	not-binder
SHYAIEAI	HLA-A*25:01	0.00010906081733992323	8.993535595435407e-05	not-binder
LDVLNAGN	HLA-A*25:01	1.668227450863924e-05	5.366658412766601e-06	not-binder
RRGGKAML	HLA-A*25:01	2.518621658964548e-06	8.761985355579949e-07	not-binder
KRKLVDRT	HLA-A*25:01	2.4883208880055463e-06	1.5691511418717289e-06	not-binder
FGRLGTMF	HLA-A*25:01	0.011313579103443772	0.018014324165772404	not-binder
AICTTKKG	HLA-A*25:01	3.216696541130659e-05	3.693006743475428e-05	not-binder
IIVKDEKM	HLA-A*25:01	0.001495871321822051	0.0017073721736152112	not-binder
NILEINQE	HLA-A*25:01	0.0007839876401703805	0.0007197095226775576	not-binder
TGLNNDLE	HLA-A*25:01	8.834118179947836e-05	6.359394374831954e-05	not-binder
HQITRLIL	HLA-A*25:01	0.0016865037963725627	0.0024615676468076196	not-binder
GELLDGKK	HLA-A*25:01	0.0007903919140517246	0.001497657602550127	not-binder
GSQVIFQV	HLA-A*25:01	0.00019094180170213803	0.00011236284702495874	not-binder
DYQKWENE	HLA-A*25:01	0.0001836802613979671	8.504370431031803e-05	not-binder
KILNRFPD	HLA-A*25:01	8.659799859742635e-05	9.884112126855487e-05	not-binder
WALSLLLS	HLA-A*25:01	0.00019902847707271577	0.00017204769671401256	not-binder
HHSIMHGD	HLA-A*25:01	5.0906695105368274e-05	8.87944344395326e-05	not-binder
AASNSKQR	HLA-A*25:01	0.0003490300427074544	0.0002635603865224751	not-binder
EVTSREVT	HLA-A*25:01	0.15370722149491484	0.23873232140135978	not-binder
GEKPHWII	HLA-A*25:01	2.465787529217778e-05	2.0369661457332166e-05	not-binder
ILPPDLSP	HLA-A*25:01	0.00010757836498669349	7.092970212621714e-05	not-binder
RQVTCDVC	HLA-A*25:01	2.6255663669871865e-06	1.8351977012364158e-06	not-binder
KAGKAEVQ	HLA-A*25:01	2.5586341689631808e-05	1.651466288209682e-05	not-binder
VGVTFLLP	HLA-A*25:01	0.00013659150936291554	0.00015542763638502793	not-binder
VAWQCIEY	HLA-A*25:01	0.002430913876014529	0.0027619387514072288	not-binder
QEVNLSFI	HLA-A*25:01	0.00035758310987148433	0.00019012501478610626	not-binder
EDVTVSQY	HLA-A*25:01	0.010250267945230008	0.010230182490679144	not-binder
YSILLLCL	HLA-A*25:01	0.00092557991592912	0.001413490475042899	not-binder
CRCNDSGD	HLA-A*25:01	4.576273036605017e-06	5.944983720726081e-06	not-binder
FVNGTYTA	HLA-A*25:01	0.002755943249212578	0.003946504116542012	not-binder
LIPTIESG	HLA-A*25:01	0.00010776538474601693	7.322247740777207e-05	not-binder
SGLGMTPE	HLA-A*25:01	5.009015985706356e-05	3.5139430072095216e-05	not-binder
GDIHEDFC	HLA-A*25:01	7.150670217015431e-06	6.917927145494721e-06	not-binder
VTPPSSNG	HLA-A*25:01	0.00016616210414213128	0.0002077382016747693	not-binder
QIEQARRL	HLA-A*25:01	0.0001766425151799922	0.00012415181853577277	not-binder
GIFLPLIY	HLA-A*25:01	0.0017914737574756146	0.00102091446889085	not-binder
WNSYCDQL	HLA-A*25:01	9.188012554659509e-05	5.4001555511420176e-05	not-binder
AAAGYYAT	HLA-A*25:01	0.00013887085515307263	0.00011359327412476581	not-binder
IITWGLAG	HLA-A*25:01	0.0001205581778776832	0.00014164349445996784	not-binder
TKLDVLDG	HLA-A*25:01	1.7886028399516362e-05	1.0905145028308432e-05	not-binder
LYSLIPHK	HLA-A*25:01	0.0015031220158562065	0.0012566134485650783	not-binder
KSCAREVE	HLA-A*25:01	1.309063979988423e-05	1.449445645045321e-05	not-binder
VLNRQDAD	HLA-A*25:01	7.433843056787736e-05	9.196092814958511e-05	not-binder
QHLPYPRS	HLA-A*25:01	4.0383680516242745e-05	5.2362740060283066e-05	not-binder
KEIEYLTT	HLA-A*25:01	0.0001236059573784587	0.00016109502160061186	not-binder
AGSWEDGH	HLA-A*25:01	2.9845953162066507e-05	3.887360555939274e-05	not-binder
AFENGELK	HLA-A*25:01	0.0013058002485195174	0.001514389407102312	not-binder
PNKNCPKC	HLA-A*25:01	1.8477996411547794e-05	2.82295329358908e-05	not-binder
EIGSLIAE	HLA-A*25:01	0.003901084675453603	0.0029288782974648277	not-binder
FENIFNNW	HLA-A*25:01	0.02781027517703478	0.054881500862706455	not-binder
IFEEPSTR	HLA-A*25:01	0.0024135248502716424	0.001977028564799095	not-binder
EGRPSQFF	HLA-A*25:01	0.19453347763046622	0.3691266491599742	not-binder
DKVELATK	HLA-A*25:01	0.0008678111611516215	0.0009599583962899235	not-binder
QHDVDVPW	HLA-A*25:01	8.111919105431298e-05	5.033268951489373e-05	not-binder
RYASDNFW	HLA-A*25:01	0.00017617799967410973	0.0001408583480219207	not-binder
LANSSLDI	HLA-A*25:01	0.00014786253041165764	0.0001102057366815511	not-binder
YELQMALL	HLA-A*25:01	0.00039491970965173097	0.0003093918592234108	not-binder
LLPTVIAV	HLA-A*25:01	0.00041397762834094465	0.0002703826547404659	not-binder
SPEVFNLT	HLA-A*25:01	3.317377586427028e-05	4.4587026778294214e-05	not-binder
SNDKLVIK	HLA-A*25:01	0.0004943300009472296	0.00047867559064334973	not-binder
RDESYLRR	HLA-A*25:01	0.00014830981453997082	0.0001133806490015257	not-binder
GHEGIAVK	HLA-A*25:01	0.0005133620979904663	0.000820967730685034	not-binder
SRTNLATV	HLA-A*25:01	4.867228130933654e-06	2.8802303959374976e-06	not-binder
DDSYKPRS	HLA-A*25:01	2.616524893710448e-05	3.8922694435285796e-05	not-binder
TSFCIGSC	HLA-A*25:01	0.0001420082639924658	0.00014835910700081972	not-binder
LGFFDHML	HLA-A*25:01	0.0002655710763065144	0.00021599787820824403	not-binder
PLKKYLLL	HLA-A*25:01	0.0004118254644708941	0.0003853973187322488	not-binder
DVEQMGGI	HLA-A*25:01	0.0011264215776463971	0.0005381563165967192	not-binder
VEDQNGAI	HLA-A*25:01	9.721854576127953e-06	6.0000004494956e-06	not-binder
LYSLPYGA	HLA-A*25:01	8.562854636693374e-05	7.831761690953804e-05	not-binder
DFDDDIQL	HLA-A*25:01	0.0009013538190629333	0.0009288627586589759	not-binder
AVGAPGCL	HLA-A*25:01	7.704589152126572e-05	7.674508928284301e-05	not-binder
WDLNEVKY	HLA-A*25:01	0.0012472667993279174	0.0008806313209966635	not-binder
VEELGDEP	HLA-A*25:01	1.3188153320697894e-05	2.01397756685355e-05	not-binder
ICDPRTTG	HLA-A*25:01	5.926388189436693e-06	8.819543340058878e-06	not-binder
DGGSPIRH	HLA-A*25:01	8.276887456304394e-05	6.469413005527314e-05	not-binder
AENVRRNG	HLA-A*25:01	2.1969503518448618e-05	3.450174724394786e-05	not-binder
IGNRRGIC	HLA-A*25:01	8.470416128147918e-06	1.0750166738817693e-05	not-binder
REIHDGKI	HLA-A*25:01	5.080749506305438e-05	4.205088996297293e-05	not-binder
RPNKGRRP	HLA-A*25:01	1.9682465176629193e-05	2.7933890717467745e-05	not-binder
RSAAGTIT	HLA-A*25:01	3.5863029552274384e-05	2.2706228366042638e-05	not-binder
DIFLGMGF	HLA-A*25:01	0.7357538312673568	0.2990738403196586	binder
GQVSRPMF	HLA-A*25:01	0.003260350614436902	0.0038836331773953125	not-binder
YSGVSLSN	HLA-A*25:01	0.00011477476618892979	7.874159154829101e-05	not-binder
TCFQQPSD	HLA-A*25:01	4.574016439846673e-05	5.375837518691009e-05	not-binder
VRLDWFTA	HLA-A*25:01	6.875504755043948e-06	5.477118086085158e-06	not-binder
DAAADTVR	HLA-A*25:01	0.22420678662019783	0.3027770316056353	not-binder
SYERPLNG	HLA-A*25:01	5.302597619447624e-05	5.618398587917421e-05	not-binder
KINRIVQF	HLA-A*25:01	0.001056315519963391	0.0013451748254337762	not-binder
LVALALIF	HLA-A*25:01	0.007544256112305447	0.008081645771827493	not-binder
IVNPRGWK	HLA-A*25:01	0.004174822673667223	0.005695723082598597	not-binder
FHSLEDRI	HLA-A*25:01	4.4969031114305837e-05	3.117900594084825e-05	not-binder
NLLRACAQ	HLA-A*25:01	3.9807714165362996e-05	2.1577937256206206e-05	not-binder
DFFPLTVN	HLA-A*25:01	0.000540379220910836	0.0004727914995006546	not-binder
QLEKLKLK	HLA-A*25:01	0.0006042142893420532	0.000981879773139173	not-binder
VFVTKSDL	HLA-A*25:01	0.0002889437600970268	0.0003358056679654266	not-binder
QAAEVDYI	HLA-A*25:01	0.007502645798376761	0.008806854975229764	not-binder
LRLRTEHE	HLA-A*25:01	9.945293862756444e-06	1.641413858901516e-05	not-binder
EVLDVFPA	HLA-A*25:01	0.16454412443563343	0.1691562882336695	not-binder
PLLARRKT	HLA-A*25:01	1.9338345930464128e-05	1.88955314518319e-05	not-binder
PNHMPMQG	HLA-A*25:01	5.441361417979352e-06	5.070308530209103e-06	not-binder
NGKPTRVG	HLA-A*25:01	2.6165014605794568e-05	1.914329243252236e-05	not-binder
VKSGPKNL	HLA-A*25:01	5.605737533187494e-05	7.928715288579696e-05	not-binder
ELFPHLVS	HLA-A*25:01	0.008541453671932686	0.010228788828190245	not-binder
LPCHLPDL	HLA-A*25:01	0.00025521293628116837	0.0002143397465325149	not-binder
RHYRLIDF	HLA-A*25:01	0.00010030956218542997	6.616395033844113e-05	not-binder
NGSELDIP	HLA-A*25:01	1.7063012455764694e-05	1.17645657357701e-05	not-binder
AKGLLSRW	HLA-A*25:01	0.00010973937132803257	6.977727842512056e-05	not-binder
RLMEKTVS	HLA-A*25:01	9.87188279395923e-05	0.00010214050707924388	not-binder
ALTCEVRT	HLA-A*25:01	2.5068487138923957e-05	1.973193799885985e-05	not-binder
KLKESSKK	HLA-A*25:01	0.00027937613522226455	0.0003652591694360919	not-binder
SALILAAL	HLA-A*25:01	0.00041508371796226127	0.0002777766598469231	not-binder
PVKRVVAP	HLA-A*25:01	4.970352256350452e-05	2.954000838668586e-05	not-binder
LEVLDIRA	HLA-A*25:01	4.5148403296479954e-05	3.0496869892565865e-05	not-binder
SSKYPNCA	HLA-A*25:01	0.00012236347138241399	0.00021563341063762738	not-binder
DQGPAGDR	HLA-A*25:01	0.0007692055107327179	0.00042296936897467783	not-binder
PFGDITDI	HLA-A*25:01	0.0002580620357548469	0.00022040955956770998	not-binder
VNPDEIVA	HLA-A*25:01	3.5283212673675736e-05	3.7614663851858775e-05	not-binder
PIIANHTL	HLA-A*25:01	0.0007311438821488991	0.0008038783316226205	not-binder
HGVATAED	HLA-A*25:01	4.9623049130786966e-05	9.058687302318818e-05	not-binder
VQNKDKIK	HLA-A*25:01	0.00024615586808067745	0.0004223926409634054	not-binder
LLQLFEVH	HLA-A*25:01	0.0002492163439455908	0.0001972667204810026	not-binder
KADLTRQI	HLA-A*25:01	0.0002597749393316917	0.0002422712510838285	not-binder
LLLVQLLE	HLA-A*25:01	0.0002187279678764753	0.00016383712566718478	not-binder
GYLHIGHA	HLA-A*25:01	2.8162824037281098e-05	2.417736152026654e-05	not-binder
FGMVLVTM	HLA-A*25:01	0.004645211169554386	0.00608879963781503	not-binder
SVIEGYLA	HLA-A*25:01	0.018236462597269566	0.012908542148986511	not-binder
SNGNTRVP	HLA-A*25:01	2.0206068711559055e-05	2.198697312019145e-05	not-binder
QTILRLAN	HLA-A*25:01	0.002189709725644207	0.002216585485831541	not-binder
MLAIQLLN	HLA-A*25:01	0.0003285859420429915	0.00021528521401775484	not-binder
RNPDRLYI	HLA-A*25:01	0.0006295033323112875	0.0006469985652586862	not-binder
RLNQATVT	HLA-A*25:01	2.3610101925441997e-05	1.2388013094986743e-05	not-binder
EKPRQNKE	HLA-A*25:01	2.824512439474347e-05	3.6514495730693274e-05	not-binder
KLVGETVT	HLA-A*25:01	2.5013693448272534e-05	6.190239164890057e-06	not-binder
GELALGRN	HLA-A*25:01	6.558038639923325e-05	8.872613827911303e-05	not-binder
VVSCDAYS	HLA-A*25:01	0.0001105726028981735	7.288301870900165e-05	not-binder
DCASRMKT	HLA-A*25:01	1.199524635921989e-05	8.531955539370092e-06	not-binder
ARIRLAPQ	HLA-A*25:01	1.5678173576816333e-05	1.0918411711333352e-05	not-binder
ISNCTIST	HLA-A*25:01	5.143447051523253e-05	2.850656907392322e-05	not-binder
QGHYPASL	HLA-A*25:01	0.0001294709181820508	8.858418913108398e-05	not-binder
IFYEATER	HLA-A*25:01	0.00701009911717847	0.005624844833824179	not-binder
CSPEERND	HLA-A*25:01	7.2598824567649e-05	0.0001390114224221285	not-binder
VHKGVIND	HLA-A*25:01	0.00021100670037412783	0.0003505672748766001	not-binder
VVDKPPVP	HLA-A*25:01	0.0006139113414974417	0.0009763625858654392	not-binder
PEALQEVV	HLA-A*25:01	2.1809388636029324e-05	2.2205305287971374e-05	not-binder
EIPLRWRL	HLA-A*25:01	0.12446997907245531	0.14636977208825502	not-binder
PKQYLHYH	HLA-A*25:01	0.00011155146448800224	0.00013908633599324672	not-binder
TDGGKKGK	HLA-A*25:01	0.0004111826454391121	0.0006476734650542967	not-binder
TPADAALM	HLA-A*25:01	0.002226219518342987	0.002523723974733634	not-binder
YHQVKQFS	HLA-A*25:01	2.4453954301861815e-05	2.982749376689195e-05	not-binder
DKISFKYF	HLA-A*25:01	0.005024888034677133	0.008738495322011852	not-binder
SEKKELPQ	HLA-A*25:01	7.120435975593864e-05	0.00010568928925019119	not-binder
KIQIGEKV	HLA-A*25:01	7.17181713298487e-05	8.354494184751161e-05	not-binder
RSAESLYD	HLA-A*25:01	0.000137525750506029	0.0002248682449245331	not-binder
LSPRVNMI	HLA-A*25:01	0.0009991142782382668	0.0007223266376408094	not-binder
LQALAGSD	HLA-A*25:01	6.55724567877769e-05	0.00010696703458431673	not-binder
KLKAMLVL	HLA-A*25:01	6.836423490312882e-05	3.484699437884133e-05	not-binder
VNNNANQL	HLA-A*25:01	6.250345431908499e-05	4.800355881346473e-05	not-binder
EAVADDLA	HLA-A*25:01	0.006946943450020626	0.01269372635042336	not-binder
GAAVDFSV	HLA-A*25:01	4.7729722700751155e-05	4.081744043073488e-05	not-binder
TAVNLFWA	HLA-A*25:01	0.0012304654832405505	0.0021912072909927205	not-binder
HNVPKQET	HLA-A*25:01	2.000052172661526e-05	1.3287279145931337e-05	not-binder
VVAEGPRE	HLA-A*25:01	0.0006153550049930346	0.00038399500875382474	not-binder
EVVSQGRH	HLA-A*25:01	0.06915373324882239	0.06768860063790823	not-binder
SDPSPQRN	HLA-A*25:01	8.620742391940439e-06	1.0362008971312388e-05	not-binder
GWRTIVAF	HLA-A*25:01	0.00043658180511556565	0.00024527770952595087	not-binder
VFELSDEK	HLA-A*25:01	0.001085437653819099	0.0009961786321292427	not-binder
RKAPKNSY	HLA-A*25:01	0.00022061487034079618	0.00021346199918223364	not-binder
ESFKSWEA	HLA-A*25:01	0.055037027201615275	0.05977311810469824	not-binder
LHLKRMVV	HLA-A*25:01	2.843816655513365e-05	3.779663321826116e-05	not-binder
AQGVNSIL	HLA-A*25:01	2.8987943005631676e-05	1.2023168720944593e-05	not-binder
FDDVAKAI	HLA-A*25:01	0.0003067895915592089	0.00013168007244570366	not-binder
IYEFYPLQ	HLA-A*25:01	0.0007336426759138703	0.0009283426093639362	not-binder
PSKNAKQP	HLA-A*25:01	2.4046604448813013e-05	2.570781935107312e-05	not-binder
TIEYPDKK	HLA-A*25:01	0.0018751959803921636	0.002667491325369978	not-binder
IAEVKERF	HLA-A*25:01	0.002337918890407309	0.0017023460176041503	not-binder
NEPWLFSL	HLA-A*25:01	0.00026276432763552295	9.885138217016351e-05	not-binder
SWLYRILP	HLA-A*25:01	0.00010582309423625701	0.00011208397096660918	not-binder
LAAVQVGV	HLA-A*25:01	0.0009987873054342344	0.0009732912774818185	not-binder
GPKTLGRI	HLA-A*25:01	4.3645630557875845e-05	4.520461841795114e-05	not-binder
DGLQNEKS	HLA-A*25:01	1.775469154381426e-05	2.34837201014191e-05	not-binder
ALGPSAVA	HLA-A*25:01	3.173084260197356e-05	3.223735735639971e-05	not-binder
SKEQTVLV	HLA-A*25:01	1.528389852865075e-05	1.3923496461252353e-05	not-binder
VGGTRANI	HLA-A*25:01	4.108009925403166e-05	2.9995639084058023e-05	not-binder
YECAECGK	HLA-A*25:01	0.0003998513360556899	0.0007885906340162724	not-binder
LLVCHVLT	HLA-A*25:01	0.00011138348163513001	8.438290874320138e-05	not-binder
GMPSIAKF	HLA-A*25:01	0.0034434890636475756	0.0030948232061880606	not-binder
AFAGLEKI	HLA-A*25:01	0.0002451713189657312	0.00016416364221554528	not-binder
QTVSFEVK	HLA-A*25:01	0.015755736641585825	0.009384375674388037	not-binder
SEVYQKQH	HLA-A*25:01	0.00015517652973358055	0.00012492320957053875	not-binder
EEKSKRDY	HLA-A*25:01	0.00041936289590012167	0.0004053842648494671	not-binder
ELIIQEVK	HLA-A*25:01	0.0474678304977715	0.05642471153815123	not-binder
KYRGPGKI	HLA-A*25:01	0.00017809683704399503	0.00014392124837002646	not-binder
KRGDKKRE	HLA-A*25:01	3.906873428149993e-06	5.989936694228264e-06	not-binder
VVRLNNTE	HLA-A*25:01	6.977644297876396e-05	5.330956545757436e-05	not-binder
LVAMCVND	HLA-A*25:01	0.00027736365045711865	0.00038278917228398636	not-binder
GDSFQSKN	HLA-A*25:01	1.6237045849720742e-05	2.4397792475751403e-05	not-binder
ALNLPRGI	HLA-A*25:01	0.00017283842171309516	0.00016960907213194458	not-binder
LRPKSQLE	HLA-A*25:01	4.1218205660698e-05	6.37065199968188e-05	not-binder
NPLLNDTP	HLA-A*25:01	4.9827184921014125e-05	6.451678058556409e-05	not-binder
ADTFGRRP	HLA-A*25:01	1.1145861026307103e-05	1.1582701394636454e-05	not-binder
QFIDMVNR	HLA-A*25:01	0.01139828865416348	0.011215823248326248	not-binder
SNYKEATQ	HLA-A*25:01	3.840540325654729e-05	2.5431167535358105e-05	not-binder
LNSMPKRL	HLA-A*25:01	0.00011327104912197682	0.00012329913180843306	not-binder
SKKSGGIG	HLA-A*25:01	1.905293788695417e-05	2.1873436099037316e-05	not-binder
LKERGAAE	HLA-A*25:01	6.323219349724241e-06	5.2753906004925794e-06	not-binder
FEDSFKNL	HLA-A*25:01	0.00025100544808083215	0.00016146860244971864	not-binder
ISGIGGVL	HLA-A*25:01	0.00018295385962119326	0.0001564722229978286	not-binder
WQKRTRTC	HLA-A*25:01	5.09001897626149e-06	3.5584032741652433e-06	not-binder
FQSAPDSW	HLA-A*25:01	0.0015897031182248611	0.002317772460862222	not-binder
KISLEVIA	HLA-A*25:01	1.348991208942607e-05	6.400233860081212e-06	not-binder
IKAAAVDV	HLA-A*25:01	1.6647735128572096e-05	1.4894912594574889e-05	not-binder
ALVIAGAG	HLA-A*25:01	5.603185600193683e-05	4.8393745831546475e-05	not-binder
GKSGVQFV	HLA-A*25:01	1.4097760868025944e-05	1.3123720666517438e-05	not-binder
LLAKKNIA	HLA-A*25:01	2.5088899565162138e-05	1.2209683771114658e-05	not-binder
REGWWLVD	HLA-A*25:01	0.0001671698997029125	0.0002827635834756944	not-binder
DFVREALR	HLA-A*25:01	0.008551421674201264	0.013509269893339573	not-binder
WSGSFGTL	HLA-A*25:01	0.0004919155166135169	0.0005489959097180322	not-binder
GKSGGAII	HLA-A*25:01	1.0879520550588495e-05	5.225453892061908e-06	not-binder
LEYLKELP	HLA-A*25:01	4.369511825643713e-05	3.426067294082965e-05	not-binder
SYNDIRFI	HLA-A*25:01	0.006129907863214612	0.004893134701466734	not-binder
ASNAFGAR	HLA-A*25:01	0.00239570353878662	0.0027468095213187996	not-binder
DQLLRVSD	HLA-A*25:01	0.00019757058289542327	0.00018519952927925471	not-binder
IIQITFND	HLA-A*25:01	0.0009115702945564408	0.001487461868329171	not-binder
KKKAPKPE	HLA-A*25:01	3.691266638270463e-05	5.965914737079198e-05	not-binder
RGWTLADA	HLA-A*25:01	6.6668838144323676e-06	4.467175683417181e-06	not-binder
MGYVLPWG	HLA-A*25:01	0.00024220494015025906	0.00038532564514632655	not-binder
DFTSPATS	HLA-A*25:01	6.830088495917153e-05	7.582637313343606e-05	not-binder
VGFARVES	HLA-A*25:01	2.8927429411851335e-05	1.5953618102739518e-05	not-binder
QGIGEIIK	HLA-A*25:01	0.0015078090102178976	0.0021247481966741957	not-binder
SLSYVRIG	HLA-A*25:01	0.0001429606563760899	0.00011174079072679404	not-binder
LLLRGVDK	HLA-A*25:01	0.0011960936280956957	0.0014398424839635162	not-binder
SNRPSIEV	HLA-A*25:01	5.32391517481301e-05	1.2698105201080724e-05	not-binder
IDESPIFK	HLA-A*25:01	0.0009398898429935798	0.000946251177412703	not-binder
ILVCEVNY	HLA-A*25:01	0.00047412175190402194	0.0004729418058774773	not-binder
QAGFGGQI	HLA-A*25:01	0.00026019761990028203	0.00029953473767660536	not-binder
AAGRVDAT	HLA-A*25:01	1.7213450246345018e-05	1.541497096131114e-05	not-binder
PDGLSTTE	HLA-A*25:01	1.529774988284771e-05	1.8782730739898293e-05	not-binder
LSRNPNAP	HLA-A*25:01	7.706891146881389e-05	0.00012440573293301098	not-binder
DDLERKYW	HLA-A*25:01	0.0008408154824792291	0.0004525204979956159	not-binder
TSKSVYFA	HLA-A*25:01	0.00039536894328193737	0.0003603959244308011	not-binder
RGTKQNPI	HLA-A*25:01	3.303107687315787e-05	3.723872434942694e-05	not-binder
YIRHCTGA	HLA-A*25:01	0.00011559964041225612	0.0001010211263115549	not-binder
HSKGCNCK	HLA-A*25:01	0.00019245073053753003	0.0002566286373384967	not-binder
CLCLGALS	HLA-A*25:01	4.2118463466067627e-05	3.509507894851861e-05	not-binder
NGTSSSIV	HLA-A*25:01	2.610853848636907e-05	2.9259272279528306e-05	not-binder
VDLFNPLK	HLA-A*25:01	0.001999568659812212	0.0020010502881126447	not-binder
LQNKLGIK	HLA-A*25:01	0.0004240519330778625	0.000647601709220187	not-binder
MLEEITGL	HLA-A*25:01	0.0007578346878290177	0.00041837473397722877	not-binder
WKAAPGSE	HLA-A*25:01	2.253733291581739e-05	3.294322362361353e-05	not-binder
HLVERATQ	HLA-A*25:01	0.0005343109267414547	0.0005068089485395124	not-binder
PGRVDKPG	HLA-A*25:01	7.971121103764745e-05	0.00014743161177107594	not-binder
GFWDKIRL	HLA-A*25:01	0.0010277416418830398	0.0014389813021673942	not-binder
VAREDIQR	HLA-A*25:01	0.0011666691389109474	0.0010687062964344469	not-binder
PTTTTATR	HLA-A*25:01	0.004993093080702238	0.008835689721819627	not-binder
VDEEPEPE	HLA-A*25:01	3.320702408018406e-05	3.430944666479317e-05	not-binder
EEGEELLV	HLA-A*25:01	3.854936230709427e-05	2.730481963030944e-05	not-binder
KIKPQQII	HLA-A*25:01	9.036060437210836e-05	9.321629976137514e-05	not-binder
FTALNVFG	HLA-A*25:01	0.009546191320987418	0.010351552514574234	not-binder
DGGVSRLR	HLA-A*25:01	0.001853257609764114	0.001954061891971867	not-binder
ATDHERAC	HLA-A*25:01	1.3906741719438287e-05	1.7200096842712223e-05	not-binder
WIRFSALQ	HLA-A*25:01	0.0013551063983868517	0.0017959841770862665	not-binder
DEALALKW	HLA-A*25:01	0.2116742922924459	0.25913262275846577	not-binder
DSIDIIED	HLA-A*25:01	0.0012056940118782221	0.0008427297493252337	not-binder
AVGAEAAA	HLA-A*25:01	2.0437578223209128e-05	1.2760601420802582e-05	not-binder
KLGITAAA	HLA-A*25:01	1.2814763249480165e-05	5.440852264018793e-06	not-binder
KLVQIIRG	HLA-A*25:01	7.266503362188815e-05	7.513209808919921e-05	not-binder
EFKLQSFS	HLA-A*25:01	0.00010239068542432506	4.804397833536888e-05	not-binder
SGYLTRRL	HLA-A*25:01	0.00016895132248464506	0.000119492143998473	not-binder
GHRQRDHE	HLA-A*25:01	4.279181223409978e-06	6.095531400051368e-06	not-binder
FLDKILAV	HLA-A*25:01	0.003683261023252271	0.0031126850745352643	not-binder
LSEDLAKT	HLA-A*25:01	4.670530142902862e-05	3.6169597603411234e-05	not-binder
STLGLDIG	HLA-A*25:01	0.00035569277752074414	0.0002960517705722957	not-binder
TLLNENYV	HLA-A*25:01	0.00020408099298947492	8.824542471834813e-05	not-binder
SEARTEVS	HLA-A*25:01	1.604860758561699e-05	2.3849835098372224e-05	not-binder
ARSLYRSI	HLA-A*25:01	1.2094457633793355e-05	9.895500559385272e-06	not-binder
QSVKKGGG	HLA-A*25:01	0.00015012359617685433	0.00018152702495561804	not-binder
KLTFGMLY	HLA-A*25:01	0.0005573420610744506	0.0004138539815727297	not-binder
RRQRAQPN	HLA-A*25:01	3.964262600675284e-06	3.7182962840429866e-06	not-binder
KLSSIDNI	HLA-A*25:01	5.364973085306701e-05	5.3541968802825406e-05	not-binder
AAKANDCA	HLA-A*25:01	1.898562077258248e-05	2.5614619654074904e-05	not-binder
GSSTQALS	HLA-A*25:01	2.0315739266152378e-05	2.0181067271461736e-05	not-binder
IGVMFGSP	HLA-A*25:01	3.2605408432573316e-05	2.2934546616930777e-05	not-binder
VTNWWNTG	HLA-A*25:01	0.000455398480698932	0.0004657167648486927	not-binder
ITSVLPAC	HLA-A*25:01	8.612398305558599e-05	5.681428092257005e-05	not-binder
YDQMSEPR	HLA-A*25:01	0.0012090460339095443	0.0009487675389589811	not-binder
VYLISIPF	HLA-A*25:01	0.0012822781223803758	0.0006966926112281094	not-binder
TWLEHYQN	HLA-A*25:01	0.00011904222155862953	0.00013620927426780731	not-binder
YNIKPSGP	HLA-A*25:01	9.252626841771416e-05	5.449814185227571e-05	not-binder
LDLKLHDI	HLA-A*25:01	0.00019956583601015153	0.00021531352766546044	not-binder
QQQNGNLE	HLA-A*25:01	1.6995931400742847e-05	1.67010181397618e-05	not-binder
KRLFSANR	HLA-A*25:01	0.00011733088513210532	0.00012693643793882566	not-binder
SLLQGAVL	HLA-A*25:01	0.00019386267740628682	0.00017375724548588354	not-binder
GQQLMEGS	HLA-A*25:01	1.0455072646209373e-05	1.0590201313690427e-05	not-binder
ERDREFAE	HLA-A*25:01	1.1622817055467749e-05	9.88819265626805e-06	not-binder
ENYGNTYL	HLA-A*25:01	0.08479961747070774	0.15936017196701854	not-binder
TTDKDTQE	HLA-A*25:01	9.824323096836451e-05	9.024803999596849e-05	not-binder
QSYDLNGL	HLA-A*25:01	0.02497225214028731	0.026836826364790897	not-binder
IAAFGATL	HLA-A*25:01	0.0011458243519882672	0.000993999493667264	not-binder
AGYDFVEH	HLA-A*25:01	0.0009373656357638538	0.0008328198588709193	not-binder
NHPKTTVF	HLA-A*25:01	0.0005955089756753296	0.0003527946444534796	not-binder
TLLHNVEL	HLA-A*25:01	0.0009809925919398665	0.0006663630546012534	not-binder
CERLRVPN	HLA-A*25:01	1.3975189608572691e-05	1.845474842205613e-05	not-binder
LTIEDVTP	HLA-A*25:01	0.0010286285410984418	0.0011786337423401324	not-binder
NLLGGWFR	HLA-A*25:01	0.018179647345095872	0.020924747669509067	not-binder
VSKGMPLN	HLA-A*25:01	0.00016954979219008237	0.00013551267200249728	not-binder
DITLAGDT	HLA-A*25:01	0.00040229439473478125	0.00027486796385307785	not-binder
VLEQVAKM	HLA-A*25:01	0.0008045297639910131	0.001145432291469258	not-binder
SAAQAMPP	HLA-A*25:01	6.899233039803221e-05	3.7424018739637906e-05	not-binder
EVQIFKQT	HLA-A*25:01	0.053206160705303776	0.06714634987855779	not-binder
RPGVMGIT	HLA-A*25:01	3.0368917123269057e-06	1.4373956002998794e-06	not-binder
GHLLAPML	HLA-A*25:01	6.773439745302312e-05	4.514137527675232e-05	not-binder
DEAGAMVR	HLA-A*25:01	0.039295165793737395	0.07037314110857613	not-binder
EASIRRWY	HLA-A*25:01	0.4559686167165637	0.3931285868078982	ambiguous
YSTNLAII	HLA-A*25:01	0.0014723425745614804	0.0009587182718550982	not-binder
LRNFIPII	HLA-A*25:01	7.159937249525682e-05	4.3647438463884115e-05	not-binder
LDELDEIQ	HLA-A*25:01	8.499501836922718e-05	8.722097157802126e-05	not-binder
MGQGRVTR	HLA-A*25:01	0.0004321904183598235	0.0005424746312231095	not-binder
VSRKVVNQ	HLA-A*25:01	7.538831177953398e-05	7.078411362153126e-05	not-binder
LPTDIDDY	HLA-A*25:01	0.0008216483111027628	0.0010964739106470933	not-binder
GSIEEQWD	HLA-A*25:01	0.00045841605206078386	0.0004985337244716826	not-binder
ILAHILQP	HLA-A*25:01	7.268697554536629e-05	6.838854684953581e-05	not-binder
SGRGSQWA	HLA-A*25:01	1.1156013442814583e-05	1.127348377167256e-05	not-binder
KMPTHWGP	HLA-A*25:01	9.051063570950646e-05	4.982635520533472e-05	not-binder
DTEDEAKF	HLA-A*25:01	0.3377478487789631	0.3648221163549103	ambiguous
QDPTLALQ	HLA-A*25:01	4.3996287058689634e-05	2.7504541166453324e-05	not-binder
KEQRQNSV	HLA-A*25:01	8.386585523112445e-06	9.349569416067977e-06	not-binder
LKKTLADP	HLA-A*25:01	1.721389726299094e-05	1.1375989577795001e-05	not-binder
DDYWIGRE	HLA-A*25:01	8.598746062489226e-05	0.00013219083740660515	not-binder
ILSPDLIT	HLA-A*25:01	0.0001247687454451807	9.662952182392341e-05	not-binder
INGKRSEL	HLA-A*25:01	6.475098343798891e-05	6.403988375992834e-05	not-binder
FQLKNALE	HLA-A*25:01	0.00026994556828867643	0.00015765128041479845	not-binder
PSRNHPRT	HLA-A*25:01	1.1527796254995338e-05	1.31460362882682e-05	not-binder
AGNIGASL	HLA-A*25:01	0.00010944436971840332	0.00014603443813370333	not-binder
KSEKQMKK	HLA-A*25:01	0.0002995940723849344	0.0005639648397512806	not-binder
KLTVLIPP	HLA-A*25:01	0.00013253988490760093	0.00012915904700330335	not-binder
VYVTDTQK	HLA-A*25:01	0.0030532361706718802	0.0028626460265568214	not-binder
FGDVFGDI	HLA-A*25:01	0.00021696541662095115	0.0001618371683203097	not-binder
VHRLRLDG	HLA-A*25:01	2.306996407241968e-06	1.6639993533442242e-06	not-binder
AAGKVLAR	HLA-A*25:01	0.0028289356618188322	0.0026095225118741173	not-binder
VVPSHAFT	HLA-A*25:01	0.000995186968066264	0.0014498797592218066	not-binder
RVNPAIVL	HLA-A*25:01	0.0005047877028118819	0.0002366493239413204	not-binder
RRVIQMEY	HLA-A*25:01	0.00011278292731731199	6.819879512045313e-05	not-binder
MEWWNFNE	HLA-A*25:01	9.757337793416809e-05	7.755255673099348e-05	not-binder
SAAPAVVA	HLA-A*25:01	0.0005774649358500028	0.0006531430854088105	not-binder
LWGVLASF	HLA-A*25:01	0.001666821539402008	0.0008004533122567855	not-binder
TNENKMQY	HLA-A*25:01	0.0004812853403564077	0.00042230701318085915	not-binder
SEENIDFW	HLA-A*25:01	0.00043225129834354445	0.0006302708744141032	not-binder
IGDGATTA	HLA-A*25:01	6.187896269693738e-06	2.5207206623079618e-06	not-binder
QMVGMGYK	HLA-A*25:01	0.0019359164187335409	0.003403320332836637	not-binder
VLGRLAAG	HLA-A*25:01	1.1557644666027044e-05	3.842244230344833e-06	not-binder
EDMKTQWA	HLA-A*25:01	9.091937567973218e-06	7.113757456549664e-06	not-binder
GDRLKWDV	HLA-A*25:01	8.089722547310884e-06	1.2154864128200166e-05	not-binder
NVEHFRSF	HLA-A*25:01	0.16393368195276709	0.19574261395872608	not-binder
EFMEALAA	HLA-A*25:01	0.0003054765587876318	0.0003753226474005494	not-binder
GAGHLEDE	HLA-A*25:01	3.199672055416158e-05	4.3622320826268326e-05	not-binder
DALVEDIK	HLA-A*25:01	0.008018713991623372	0.01028420325480433	not-binder
PRKIMLNE	HLA-A*25:01	8.38209796256706e-06	7.005848425170362e-06	not-binder
LSIARNLI	HLA-A*25:01	0.0008413232455495745	0.0005574324551777698	not-binder
GNVLAIYQ	HLA-A*25:01	6.138767712400295e-05	5.0827951265038806e-05	not-binder
EPSANMSW	HLA-A*25:01	0.4206565260887146	0.3906502472686971	ambiguous
SYEGVAGA	HLA-A*25:01	4.49456103524426e-05	4.7973655207380636e-05	not-binder
IATRALQR	HLA-A*25:01	0.0013353315589483827	0.0009286067253122555	not-binder
YATPFGLT	HLA-A*25:01	0.0017417772789485753	0.0027266998254740645	not-binder
PDRRSVEI	HLA-A*25:01	2.7088152228316177e-05	2.3491319151505854e-05	not-binder
RDECHSHG	HLA-A*25:01	1.407595357250102e-06	1.328665065532311e-06	not-binder
KVDMVDDE	HLA-A*25:01	0.00021251516373013146	0.00023477350356068146	not-binder
AREFFQTL	HLA-A*25:01	3.603954928621533e-05	4.241754621177079e-05	not-binder
LADRILEN	HLA-A*25:01	6.0623740500886926e-05	4.4574004172545166e-05	not-binder
GSRLDGLK	HLA-A*25:01	0.00027139246740262026	0.0004340520773534879	not-binder
GESNFRNV	HLA-A*25:01	3.8368626201190635e-05	4.993010134742556e-05	not-binder
VRAIVYLI	HLA-A*25:01	0.00022153860845719464	0.0002462296965860995	not-binder
NRKRRKEK	HLA-A*25:01	2.8774336851711268e-05	4.457061908685424e-05	not-binder
KGSDLDLF	HLA-A*25:01	0.00022674274950986728	0.0001320375034596981	not-binder
AGFVVAVS	HLA-A*25:01	4.325836034695385e-05	2.6963928652377994e-05	not-binder
HVWQSDGI	HLA-A*25:01	0.1086508547043195	0.14644917849315478	not-binder
GEPGKVGQ	HLA-A*25:01	2.8836535830123466e-05	4.0341891736654996e-05	not-binder
VGLAAAPS	HLA-A*25:01	3.271901405241806e-05	2.1565633207630977e-05	not-binder
IGFDKLAN	HLA-A*25:01	0.0001530656882096082	0.00012581060165908956	not-binder
YDIHSPRV	HLA-A*25:01	0.0003674531697470229	0.0004341609910258314	not-binder
RIHLQALK	HLA-A*25:01	0.0010486291022971273	0.0018222822696950898	not-binder
LNYYPSII	HLA-A*25:01	0.00046572800929425286	0.00033620605124726454	not-binder
TVLISTQH	HLA-A*25:01	0.0038447468890808524	0.006102455243374553	not-binder
ITGNVVAS	HLA-A*25:01	4.777802350872662e-05	2.2737888794781645e-05	not-binder
SFRGNKIG	HLA-A*25:01	2.4979321869977868e-05	2.4663254876043486e-05	not-binder
FGFMLNKS	HLA-A*25:01	9.423778792552184e-05	7.190479171582053e-05	not-binder
ANPVDILT	HLA-A*25:01	6.532655643241015e-05	4.059592963595785e-05	not-binder
VTVTGYLV	HLA-A*25:01	0.0013755019987002014	0.0010117115712819727	not-binder
IAKDSAFT	HLA-A*25:01	0.00010217190192634007	6.8002589366639e-05	not-binder
ESHIIDLQ	HLA-A*25:01	0.025729392206994817	0.0460141409001235	not-binder
IGFEIIHV	HLA-A*25:01	0.0006229063641512766	0.00048457688555556184	not-binder
LITPKGKK	HLA-A*25:01	0.0014410160380066372	0.0023132093704532884	not-binder
SATVFSHL	HLA-A*25:01	0.0024403630726737902	0.0018664028468470069	not-binder
GEKTIVIN	HLA-A*25:01	0.00015476556422981956	0.0002598714262543533	not-binder
LGVKEQLI	HLA-A*25:01	0.00020884498117084148	0.00011046601110832606	not-binder
LDFEIMEK	HLA-A*25:01	0.0014987265079980717	0.0025676016498714393	not-binder
VSITLGLL	HLA-A*25:01	0.0007011082110693678	0.0005161433575324857	not-binder
ADQEKLLQ	HLA-A*25:01	3.39485232871084e-05	3.547136961402784e-05	not-binder
HGRMNRLG	HLA-A*25:01	7.484717662009643e-06	8.357165909835424e-06	not-binder
SRKEIQLL	HLA-A*25:01	3.126948931821971e-05	2.3000600382691462e-05	not-binder
NLGRSVGG	HLA-A*25:01	1.755235234668362e-05	1.948315239934453e-05	not-binder
KEAEEKVR	HLA-A*25:01	0.0006094761774875224	0.0009938157412086187	not-binder
FTPANNNI	HLA-A*25:01	0.02687032362446189	0.0217750184287558	not-binder
MSTKGLIQ	HLA-A*25:01	0.000265687468345277	0.00014148224737691115	not-binder
ILKTLLRC	HLA-A*25:01	9.572272247169167e-05	0.00011475797544895635	not-binder
EKLDHLDF	HLA-A*25:01	0.0004398930657771416	0.0003388326740519945	not-binder
PHALKACD	HLA-A*25:01	2.614348529732524e-05	3.310455434883073e-05	not-binder
VFVAVGID	HLA-A*25:01	0.00030373036534001583	0.0004268668806507871	not-binder
AFMKQWKA	HLA-A*25:01	2.84763909803587e-05	1.9802740601938965e-05	not-binder
VSRELNIR	HLA-A*25:01	0.0006923851597093744	0.0007265245685420301	not-binder
PNLQKAAK	HLA-A*25:01	0.0003523733757901937	0.0005914994585942579	not-binder
IPKKTVPK	HLA-A*25:01	0.001967176762991585	0.002771290573966467	not-binder
VCFYMIVY	HLA-A*25:01	0.0015803643851540982	0.00242949433921263	not-binder
PSFNVPYF	HLA-A*25:01	0.0016238429176155477	0.0019494288327904564	not-binder
QKEFNARS	HLA-A*25:01	5.538805271498859e-06	8.330812041892174e-06	not-binder
LQRYKELQ	HLA-A*25:01	1.869614634415484e-05	9.552174953568129e-06	not-binder
VDHGKTSL	HLA-A*25:01	5.76643713429803e-05	4.409904575604719e-05	not-binder
SLLYRDGV	HLA-A*25:01	8.096576057141647e-05	4.900999365110906e-05	not-binder
LTGDDANA	HLA-A*25:01	3.944868485632469e-05	5.2796618704225826e-05	not-binder
YAEHREKP	HLA-A*25:01	3.690838332204294e-05	6.451471542579836e-05	not-binder
VKGMLIGN	HLA-A*25:01	1.8216778221358255e-05	1.1782640036652065e-05	not-binder
DPEKRPSF	HLA-A*25:01	0.002073049230966717	0.0018074220660169694	not-binder
VTHEGKYL	HLA-A*25:01	0.0010962071595713497	0.0007933974883982905	not-binder
RSALAHKG	HLA-A*25:01	4.448959816727438e-05	6.551415351292395e-05	not-binder
KTFCVRVK	HLA-A*25:01	0.0006355477249599062	0.0005383759145173635	not-binder
AVVHNGII	HLA-A*25:01	0.0010123426181962714	0.001604098632094414	not-binder
LPDPRAGS	HLA-A*25:01	9.045954675457324e-06	8.618369917052696e-06	not-binder
DRALADEL	HLA-A*25:01	7.38274789910065e-05	4.733538589033884e-05	not-binder
DSLMAFST	HLA-A*25:01	0.0005822188133606688	0.00037122576222969585	not-binder
VECIYLIV	HLA-A*25:01	5.485022420543828e-05	5.42843787865368e-05	not-binder
HSLSQEEK	HLA-A*25:01	0.0013245470079709775	0.0019313396204365433	not-binder
EYEKRPST	HLA-A*25:01	9.862870447250316e-05	0.00011053940857858106	not-binder
SRGISVGH	HLA-A*25:01	9.405760329173063e-06	6.21475959180341e-06	not-binder
VFRASVEG	HLA-A*25:01	3.123784917988814e-05	2.6774921167274856e-05	not-binder
ELDDKVEQ	HLA-A*25:01	0.00019408378866501153	0.0001323825765052741	not-binder
QVVELGPV	HLA-A*25:01	0.017617033547139727	0.02061430117744258	not-binder
SAAWEQSL	HLA-A*25:01	0.001788957508688327	0.0027104379989769133	not-binder
NGQPKPQI	HLA-A*25:01	6.073851873225067e-05	6.441685816012547e-05	not-binder
HQRLENGE	HLA-A*25:01	1.3876881621399661e-05	8.267761926480927e-06	not-binder
STFMLVFD	HLA-A*25:01	0.0028853271040134134	0.003093426051923421	not-binder
SSIADLLP	HLA-A*25:01	0.00046814122106297873	0.0004107113101650816	not-binder
GSRCTGHN	HLA-A*25:01	7.722412073007945e-06	1.2263323817496815e-05	not-binder
SDRAWMWL	HLA-A*25:01	2.1707956420868868e-05	1.7540165987370616e-05	not-binder
CAELEMAE	HLA-A*25:01	2.9338225556330143e-05	2.7543304793773208e-05	not-binder
LFRRPALV	HLA-A*25:01	0.00030489049677271394	0.00024105820320548214	not-binder
GLEMSDDG	HLA-A*25:01	2.214193971781242e-05	3.182584938290193e-05	not-binder
VGETQQRM	HLA-A*25:01	0.00012027768043481047	0.00017004659851330302	not-binder
LVIFGGQD	HLA-A*25:01	0.001765347839682363	0.0028063980064920403	not-binder
AVRPPLIY	HLA-A*25:01	0.15945240061264485	0.27663786146714314	not-binder
EFRVEKTQ	HLA-A*25:01	4.590892676787916e-05	2.4976738604809654e-05	not-binder
KNASSVSQ	HLA-A*25:01	1.3858056763638161e-05	1.095777674433733e-05	not-binder
KGMEDLIL	HLA-A*25:01	4.769401493831538e-05	1.8687075390003748e-05	not-binder
AHGFNIHF	HLA-A*25:01	0.0002660426245711278	0.000183282447979751	not-binder
VNIETMLQ	HLA-A*25:01	7.227536116261035e-05	3.644977944273376e-05	not-binder
RMPSGELR	HLA-A*25:01	0.0018028199032414705	0.001375088774997844	not-binder
QIEKGKDF	HLA-A*25:01	0.000378863638616167	0.00024178958128185887	not-binder
SASTTMGA	HLA-A*25:01	0.00013089397375551926	0.00023157248752436995	not-binder
PPYVGSGL	HLA-A*25:01	7.373307926172856e-05	7.60628630069862e-05	not-binder
EHYEVIAG	HLA-A*25:01	5.862807847734075e-05	3.034832318368291e-05	not-binder
HKEKEGDE	HLA-A*25:01	2.1857466174424188e-05	3.881363591282427e-05	not-binder
ALLCFVGI	HLA-A*25:01	0.00032096520008053633	0.00025508288668999964	not-binder
RQVFIRFR	HLA-A*25:01	0.0014387209084816277	0.0010281513935604216	not-binder
NVTTKTVF	HLA-A*25:01	0.375515004992485	0.2787523250924082	ambiguous
VAATNMNQ	HLA-A*25:01	0.00010136890700778168	8.78972017418364e-05	not-binder
FEELERHL	HLA-A*25:01	0.00038256202242337167	0.0002518590044994505	not-binder
DQESLTEE	HLA-A*25:01	2.495729108886735e-05	2.7930365667979127e-05	not-binder
KEKETKFI	HLA-A*25:01	2.3068291920935734e-05	2.491520226939661e-05	not-binder
SNSVISQT	HLA-A*25:01	2.2376273591362406e-05	1.8739511651457e-05	not-binder
REKMDGKE	HLA-A*25:01	1.833277884770723e-05	3.339281157406453e-05	not-binder
GGGAGGGG	HLA-A*25:01	3.1971809403330556e-05	4.815417674309508e-05	not-binder
YITRKNRR	HLA-A*25:01	0.0003202373798558256	0.000428282314876747	not-binder
ETNPVINS	HLA-A*25:01	0.23988851755857468	0.22586729011525852	not-binder
QDPKNAPK	HLA-A*25:01	0.0002508976285753306	0.0003154851813366442	not-binder
TTGALRKR	HLA-A*25:01	0.0016000029470887966	0.0025456215443454442	not-binder
TREIGIRM	HLA-A*25:01	0.00019328043636051006	0.00035622860142223747	not-binder
IPVLANVI	HLA-A*25:01	0.000311855242762249	0.00038382627279018365	not-binder
GDNMRQVA	HLA-A*25:01	2.2801465661359544e-06	1.5472661365802622e-06	not-binder
LGEQEDVV	HLA-A*25:01	1.3003883145756845e-05	1.2053444755837952e-05	not-binder
LVAIVDVI	HLA-A*25:01	0.0013720863673370332	0.0014821257027180152	not-binder
DDALMIMA	HLA-A*25:01	8.958088219515047e-05	2.679858501570445e-05	not-binder
IPAGTQVM	HLA-A*25:01	0.0004966451233485714	0.0006024844623456954	not-binder
RKSVLLNM	HLA-A*25:01	6.251167178561445e-05	6.254393144044038e-05	not-binder
AVTADGLA	HLA-A*25:01	4.440210377651965e-05	3.569862843074708e-05	not-binder
PDAGVTTK	HLA-A*25:01	0.0003166394308209419	0.00042794719600822075	not-binder
RFAKRLQV	HLA-A*25:01	4.296070510463323e-05	1.9891551329890863e-05	not-binder
TYELVFHA	HLA-A*25:01	0.0005028876839787699	0.0007997127350681589	not-binder
SLPAVPKP	HLA-A*25:01	0.00023968280002009123	0.00024787505839494035	not-binder
KLPYVGTN	HLA-A*25:01	0.0001637379165913444	0.0002029091380117446	not-binder
FAVHTLVA	HLA-A*25:01	0.0003175045654643327	0.0004044727591623738	not-binder
LVEMQTNP	HLA-A*25:01	7.453411926690023e-05	0.00010272071369287337	not-binder
NIRDNEEK	HLA-A*25:01	0.0013795350518194028	0.0015271423050403064	not-binder
LPGTYLNS	HLA-A*25:01	1.6803994935798982e-05	8.052516602465482e-06	not-binder
HGVSGIFM	HLA-A*25:01	0.00046359831831068734	0.00042481677035913754	not-binder
VSSHNRVK	HLA-A*25:01	0.0003701198089402169	0.0006230204775393243	not-binder
YDYCTSDV	HLA-A*25:01	1.0921358352788957e-05	7.094730016267309e-06	not-binder
DKDVKWIM	HLA-A*25:01	7.789759747538483e-05	9.135136113998714e-05	not-binder
AEVLQAEK	HLA-A*25:01	0.0023906028938654343	0.004476313914308094	not-binder
PRPSILRK	HLA-A*25:01	0.00012196550692351593	0.00021554328356025268	not-binder
FTPEDSGF	HLA-A*25:01	0.3668418422341347	0.3130824735629774	ambiguous
VTSAVEAL	HLA-A*25:01	0.000595394050469622	0.0004526877221450562	not-binder
SAVYSSPA	HLA-A*25:01	0.00024700388130440845	0.00039103767268457737	not-binder
FADHPEQG	HLA-A*25:01	6.298329290075345e-05	5.9667659401432725e-05	not-binder
LGEPCPIS	HLA-A*25:01	1.640354221308371e-05	2.3850675083335957e-05	not-binder
SSQAETVV	HLA-A*25:01	1.7582765485713027e-05	1.5197335108124776e-05	not-binder
GPTILIFS	HLA-A*25:01	4.385802226352098e-05	4.886150336489946e-05	not-binder
GGAMAHRE	HLA-A*25:01	1.664225731019542e-05	2.199430034082199e-05	not-binder
QPASISCR	HLA-A*25:01	0.0005651089530147146	0.0002926117948862236	not-binder
YPSGDLHM	HLA-A*25:01	0.0025648016831837594	0.003968025597832464	not-binder
GEITGTHH	HLA-A*25:01	7.430095283780246e-05	6.332294983428576e-05	not-binder
PHGIPMPT	HLA-A*25:01	1.104573429984157e-05	5.963238088641153e-06	not-binder
GGRLVYIG	HLA-A*25:01	2.9636514955200256e-05	3.358167294900458e-05	not-binder
GTGRIPDQ	HLA-A*25:01	3.737558945431374e-05	2.9523526120535804e-05	not-binder
PGSLSEKV	HLA-A*25:01	1.9794135641859612e-05	1.4943225381703068e-05	not-binder
QNAKLREE	HLA-A*25:01	4.085027449036715e-05	4.546010586094848e-05	not-binder
LSGHILRE	HLA-A*25:01	0.00011976179339399096	0.00012218529538753672	not-binder
HEFLMFTV	HLA-A*25:01	0.0002652882671100087	0.00015399767990053047	not-binder
QDDGLTLY	HLA-A*25:01	0.0014458248813753016	0.0020473444095060935	not-binder
EVKAKARI	HLA-A*25:01	0.25990277603268624	0.2781145710913569	not-binder
DNDYSDNS	HLA-A*25:01	1.1022204034816241e-05	8.221365626473521e-06	not-binder
TLAGLAAA	HLA-A*25:01	0.00044700809376081453	0.0006314453382001099	not-binder
IAEGNDHV	HLA-A*25:01	3.1467865346712644e-05	3.35104572595862e-05	not-binder
CSACHNER	HLA-A*25:01	0.00027080109721282496	0.0003114444379721595	not-binder
ELSYEIGK	HLA-A*25:01	0.04147440891247243	0.06200851515875661	not-binder
EFSLGYSH	HLA-A*25:01	0.0008059782616328448	0.0006477984187448364	not-binder
PPTGDYSF	HLA-A*25:01	0.00022181958775036037	0.0001958119065193831	not-binder
KLEELDGK	HLA-A*25:01	0.0008065654859819915	0.0007795702871024246	not-binder
RALLGMEK	HLA-A*25:01	0.0007985829188328353	0.0012890891627571055	not-binder
NTLKVTAG	HLA-A*25:01	0.0005643065145704895	0.0005758192173588666	not-binder
FETPSGYT	HLA-A*25:01	0.00012198336689834832	0.00015541888929780968	not-binder
DCSAVLEF	HLA-A*25:01	0.01637294595129788	0.01635050056848844	not-binder
DFPYPLRD	HLA-A*25:01	0.00031106576352613047	0.0002089410870140198	not-binder
TILWASVL	HLA-A*25:01	0.0010693678836105392	0.001423817073707596	not-binder
DHDSALSS	HLA-A*25:01	6.582614059880143e-06	5.8163675921911034e-06	not-binder
MSSSGGIL	HLA-A*25:01	0.0012219873227877543	0.0009645331347905533	not-binder
IFLFCAST	HLA-A*25:01	8.481756685796427e-05	4.780279781388527e-05	not-binder
PAIFKSYC	HLA-A*25:01	0.00016538811914870166	0.00018656206091202806	not-binder
ESRAQGSA	HLA-A*25:01	0.0006209283394127852	0.0009542182117716351	not-binder
PLYCSGGL	HLA-A*25:01	9.416103002877208e-05	7.305157851198208e-05	not-binder
GTLTLRFL	HLA-A*25:01	0.000563638427411206	0.0002368254494298838	not-binder
LLCDEATS	HLA-A*25:01	3.0655158843728715e-05	3.093218917157093e-05	not-binder
GTASAVTI	HLA-A*25:01	0.002291021100245416	0.0033744175261455982	not-binder
TATSEKTH	HLA-A*25:01	3.654204720078269e-05	4.2914712300882336e-05	not-binder
LRGPLLRG	HLA-A*25:01	1.2152117574260046e-05	8.777110753227818e-06	not-binder
DKDQVMNF	HLA-A*25:01	0.00085583910549758	0.0010987087550204243	not-binder
PIATYREL	HLA-A*25:01	0.00023373500280285953	0.000258349157810127	not-binder
IDTGDELL	HLA-A*25:01	7.665515186090488e-05	5.380289098692737e-05	not-binder
ISMPATTE	HLA-A*25:01	0.0003442545843427069	0.0003349874916500609	not-binder
RAMGEFGA	HLA-A*25:01	1.987317045859527e-05	1.2303551357655435e-05	not-binder
LTPISYST	HLA-A*25:01	0.0009347026265459135	0.0016553957145014275	not-binder
QPAVEMAL	HLA-A*25:01	0.00012313132247072646	8.374490211547977e-05	not-binder
VLRDVVGT	HLA-A*25:01	4.062202606291976e-05	1.2237796737719609e-05	not-binder
DGALATSS	HLA-A*25:01	4.16920981479052e-05	5.6241049918067285e-05	not-binder
AANEQLGF	HLA-A*25:01	0.0028725801865221003	0.0034943122704363546	not-binder
ECFALAFR	HLA-A*25:01	0.00406531726475805	0.0028439232691945715	not-binder
EVTGVNVN	HLA-A*25:01	0.1316097138915211	0.22426039386816338	not-binder
TRPKKKSK	HLA-A*25:01	0.000110216402754304	0.00015543453278025788	not-binder
KYGLASDN	HLA-A*25:01	1.4895951426296961e-05	1.8153784780074866e-05	not-binder
GTGFTFED	HLA-A*25:01	0.00017111355818997254	0.00026076297319773545	not-binder
QDTIFESE	HLA-A*25:01	2.6496715781831882e-05	2.552460422712033e-05	not-binder
YLFPLKMI	HLA-A*25:01	0.0016980186221189797	0.0008651314298011948	not-binder
ELTGTNIG	HLA-A*25:01	0.010384022071957589	0.017670214641473145	not-binder
EVWHPPDD	HLA-A*25:01	0.01705175020324532	0.03163406469683452	not-binder
QLLDLAPD	HLA-A*25:01	0.0003180354688083753	9.886851237276652e-05	not-binder
YVCIATNL	HLA-A*25:01	0.003633213124703616	0.0029872924262280614	not-binder
NVLVAFMP	HLA-A*25:01	0.00022221667823032475	0.0001357456017720778	not-binder
FVGRSNVG	HLA-A*25:01	0.00019363479696039577	0.00016611359600618601	not-binder
SKFNKDQK	HLA-A*25:01	0.00011749452514777658	0.0001908861264149537	not-binder
RNELGPRL	HLA-A*25:01	6.673783973383251e-05	7.108569597591438e-05	not-binder
EAISGGAT	HLA-A*25:01	0.09170104106888174	0.16655773707478083	not-binder
GDTLTLAK	HLA-A*25:01	0.00030234575824579225	0.0004678285466155447	not-binder
PDFMLKLG	HLA-A*25:01	2.8316845691733762e-05	2.3468876144428715e-05	not-binder
AKERLYNH	HLA-A*25:01	2.0885071990051074e-05	1.7849473277468107e-05	not-binder
YDEYECDD	HLA-A*25:01	5.189929547668726e-05	8.907313682403247e-05	not-binder
SELDLDTF	HLA-A*25:01	0.0009064765996299684	0.0005210783841537163	not-binder
LKSDGVFR	HLA-A*25:01	0.0007139721652492881	0.0005099261169702124	not-binder
MKNAKINY	HLA-A*25:01	0.00023529131940449587	0.00013871731957691108	not-binder
SYVVANKI	HLA-A*25:01	0.0004520682567090262	0.00041234062738142364	not-binder
IQELQKET	HLA-A*25:01	1.1980599037997308e-05	1.4485358161830558e-05	not-binder
TPKPIPKV	HLA-A*25:01	0.0004465017598704435	0.0003624117948423395	not-binder
DTATGATK	HLA-A*25:01	0.07466774452477694	0.058975824635852186	not-binder
AGILDHDK	HLA-A*25:01	0.0006115517240687041	0.0006676584070480296	not-binder
RPAETRMG	HLA-A*25:01	3.8241652333681486e-05	5.454796822612967e-05	not-binder
RAEKLARK	HLA-A*25:01	0.00028202470548421843	0.0005341562067319605	not-binder
KKKLMPGT	HLA-A*25:01	2.449195426379447e-06	8.193365448551884e-07	not-binder
LQERQTNF	HLA-A*25:01	0.0005831345901242457	0.0005531959265112463	not-binder
SGDVSPLI	HLA-A*25:01	7.860212826926727e-05	4.197330188341763e-05	not-binder
INIKGAAD	HLA-A*25:01	6.954972905077738e-05	6.927590569750433e-05	not-binder
KLARHVRD	HLA-A*25:01	3.1985454472760463e-05	3.101876878246425e-05	not-binder
REGKSHRG	HLA-A*25:01	4.209056120885179e-06	7.474465262470278e-06	not-binder
ELMARLKS	HLA-A*25:01	0.0015558686238364317	0.0020389367000201554	not-binder
ERLLEEVE	HLA-A*25:01	2.8905730505357497e-05	3.1273811763461514e-05	not-binder
EHAATYDS	HLA-A*25:01	4.077760231666616e-05	4.496285045573588e-05	not-binder
PYFRNETG	HLA-A*25:01	1.799466153897811e-05	1.4813571627525235e-05	not-binder
EMAAKLKL	HLA-A*25:01	0.010482753906399012	0.00964792635884512	not-binder
AQRIGFLN	HLA-A*25:01	7.692712570133154e-05	8.137763778368989e-05	not-binder
KDPQYLKG	HLA-A*25:01	2.2741902648704125e-05	2.4237925549051895e-05	not-binder
LCRQSFCW	HLA-A*25:01	4.70111207505397e-05	4.606339121373861e-05	not-binder
GKMEGSCP	HLA-A*25:01	3.1932544004575902e-06	3.628482424846888e-06	not-binder
RGFLKRSS	HLA-A*25:01	9.324958568868169e-06	1.2935782172481658e-05	not-binder
EARLKGEE	HLA-A*25:01	0.0003147533079754794	0.0005564324559643208	not-binder
LKLIDIQI	HLA-A*25:01	0.00024650704363011756	0.0002579777193458971	not-binder
FYDIRVTA	HLA-A*25:01	0.0005083161093352828	0.0004861057668956146	not-binder
PITVLPTE	HLA-A*25:01	0.00040172104272642175	0.0006457989426429701	not-binder
KPGSMGKQ	HLA-A*25:01	1.8714589077717392e-05	2.3503254687882287e-05	not-binder
VVGLEGDT	HLA-A*25:01	4.0523096095057555e-05	2.684144548434419e-05	not-binder
SDGAPAEG	HLA-A*25:01	4.0267376789415724e-06	3.810018727091177e-06	not-binder
MSSMMSTA	HLA-A*25:01	0.00041994122439064084	0.0006805982266707166	not-binder
LSQLTHQA	HLA-A*25:01	3.3494142553536224e-05	2.1364475443966776e-05	not-binder
KSLCAQLY	HLA-A*25:01	0.0007110675171134063	0.0006050106648768764	not-binder
LTAAVIAR	HLA-A*25:01	0.029365050652995706	0.03656172811645626	not-binder
AEDHILDE	HLA-A*25:01	8.775020719440363e-05	0.00015229955365283362	not-binder
ITGASQAD	HLA-A*25:01	0.00015981890974217094	0.00028186383091473067	not-binder
GEVRFWIQ	HLA-A*25:01	8.710151741979644e-05	7.526193274630825e-05	not-binder
ASQIHYDL	HLA-A*25:01	0.00017672204885457176	0.0001806112513685385	not-binder
FLNASTQA	HLA-A*25:01	0.00012190826928417663	0.00017154148960736226	not-binder
KKLTVLNS	HLA-A*25:01	7.611323235323653e-06	5.379147251215724e-06	not-binder
DAGKRGKG	HLA-A*25:01	2.7452569202068845e-05	3.693892506551305e-05	not-binder
ERTRLLLH	HLA-A*25:01	4.1247774061048406e-05	2.0924370882783484e-05	not-binder
IEALLEKA	HLA-A*25:01	8.148625033754797e-05	0.00010733103471626654	not-binder
ITGERIRP	HLA-A*25:01	2.4530325754312797e-05	1.1235984506548306e-05	not-binder
LTLHANGE	HLA-A*25:01	0.00019782323797699065	0.00018251636342987972	not-binder
IQTPIQSD	HLA-A*25:01	0.00010103980785061139	0.00016588658000438517	not-binder
VGFTSRDA	HLA-A*25:01	1.689487000930967e-05	2.2021593324494094e-05	not-binder
QLAMDTEE	HLA-A*25:01	0.00032909291840041985	0.0005632340908928189	not-binder
NNKMDVRV	HLA-A*25:01	2.756302637862973e-05	1.7990061629580575e-05	not-binder
DVEGVKVK	HLA-A*25:01	0.010749658336862922	0.013913965836963683	not-binder
NRFHCIGS	HLA-A*25:01	2.2628177703154508e-06	1.323116132272344e-06	not-binder
FVFYADRL	HLA-A*25:01	0.03895764818880707	0.0627489011118479	not-binder
FEHNDAMT	HLA-A*25:01	0.00010443247647344834	0.00012720813328346276	not-binder
KDTRLFFL	HLA-A*25:01	0.00012154358537372901	0.00010927640888162015	not-binder
PDTLSYLD	HLA-A*25:01	9.500113110334496e-05	0.00013897123518994672	not-binder
PLGRRSKL	HLA-A*25:01	3.8092651539045616e-05	3.436936905728389e-05	not-binder
AQHLTVHQ	HLA-A*25:01	0.00011631795514404075	0.00016925143572559234	not-binder
ICLPRFVK	HLA-A*25:01	0.0004928443333483302	0.0005333997944714981	not-binder
KKGQLRPR	HLA-A*25:01	7.368523183686193e-05	5.0281231810198765e-05	not-binder
TADTFCKL	HLA-A*25:01	0.00032647343759890647	0.00029411340573197014	not-binder
ESFASEET	HLA-A*25:01	0.0064701588096795605	0.006009866510268171	not-binder
AAAAESEF	HLA-A*25:01	0.0020214081305311993	0.0025556904609096757	not-binder
RPITLREF	HLA-A*25:01	0.0004652264906326309	0.00031393443716962394	not-binder
LSIMSTDG	HLA-A*25:01	0.00010396209745522356	0.00015083283790865335	not-binder
MHSSRGAF	HLA-A*25:01	0.0003229684916732367	0.0003623231461098456	not-binder
VDSAAESA	HLA-A*25:01	3.7867797118451564e-06	1.8944458332718132e-06	not-binder
KIEPGSVK	HLA-A*25:01	0.0008106124223559164	0.0013432790173432522	not-binder
RPALNEPD	HLA-A*25:01	3.28041931993539e-05	4.90479324089602e-05	not-binder
QLDLWKNK	HLA-A*25:01	0.0006372996045683976	0.0010017961533279164	not-binder
GPIVVSCF	HLA-A*25:01	0.00011777178187912795	9.677770203889125e-05	not-binder
KRKYGNAI	HLA-A*25:01	4.497304462347529e-06	8.843520489697424e-07	not-binder
DSREEPPE	HLA-A*25:01	3.146469716739375e-05	1.935016846822695e-05	not-binder
KAQSKVSK	HLA-A*25:01	0.00030119794682832436	0.0003863118249423165	not-binder
LQLDFESK	HLA-A*25:01	0.003236306775943376	0.005386023621922476	not-binder
LFASTSSS	HLA-A*25:01	9.296823566273815e-05	0.00012829936964441792	not-binder
KVGYRCIH	HLA-A*25:01	1.8499645739211702e-05	2.093831823436047e-05	not-binder
DASLMHKF	HLA-A*25:01	0.6886664465069771	0.3071352066556241	binder
YMFYKNVP	HLA-A*25:01	0.0012477285432396456	0.00200777585996971	not-binder
KYKDRLTA	HLA-A*25:01	2.8142881728854263e-05	1.9147953219856412e-05	not-binder
LAMPGATG	HLA-A*25:01	0.00010244050590699772	0.00012049406255005799	not-binder
DPMRDDLQ	HLA-A*25:01	2.6272684408468194e-05	2.3065530341123997e-05	not-binder
KLRKHIQD	HLA-A*25:01	6.82233740690208e-05	9.021684582189072e-05	not-binder
GILIGGLI	HLA-A*25:01	0.0002729809857555665	0.000225173229399988	not-binder
VKMEDSNN	HLA-A*25:01	1.4816748841894877e-05	2.0962471525861285e-05	not-binder
ATLSKLWL	HLA-A*25:01	0.0003385213014553301	0.0002815802635673475	not-binder
ASICARRG	HLA-A*25:01	0.00012646018481063948	0.00018003407122961021	not-binder
RVDPKVAR	HLA-A*25:01	0.004376952591701411	0.00382267286908974	not-binder
EVASLFPY	HLA-A*25:01	0.9790504336357116	0.012629156228671177	binder
GCFYSNTN	HLA-A*25:01	1.478656706694892e-05	1.3682442791351635e-05	not-binder
DFHEDCVN	HLA-A*25:01	5.277131313050631e-05	2.622728896715307e-05	not-binder
EAWKAKNL	HLA-A*25:01	0.14969912823289633	0.25493815638812334	not-binder
PVWSLDKA	HLA-A*25:01	3.156117982143769e-05	3.9083518621730933e-05	not-binder
KKSIQLKD	HLA-A*25:01	7.17940319191257e-05	0.00013591614984326272	not-binder
ETHPDGRP	HLA-A*25:01	0.0070597300888039175	0.00805895221332578	not-binder
QNLEQYKY	HLA-A*25:01	0.0014877765701385216	0.0009550505317318131	not-binder
IAVRTKGP	HLA-A*25:01	4.809661613762728e-05	5.484965002176523e-05	not-binder
GLEVKSEF	HLA-A*25:01	0.0004206269011774566	0.000533052758006249	not-binder
KSKAVKTV	HLA-A*25:01	2.976469713757979e-05	1.9619042150840503e-05	not-binder
KMHEAGQY	HLA-A*25:01	0.0002636477001942694	0.0001415500511054906	not-binder
NDLTQKGL	HLA-A*25:01	7.122544629964978e-05	6.552912716949323e-05	not-binder
GQSAILSE	HLA-A*25:01	6.019809916324448e-05	7.903191279074209e-05	not-binder
SPTFWRVV	HLA-A*25:01	6.5442325467302e-05	6.373813580944243e-05	not-binder
DVVDPTAY	HLA-A*25:01	0.9917896628379822	0.003943368214259427	binder
VEMCEALH	HLA-A*25:01	0.0001333778463958879	0.00015433179844160874	not-binder
SLGLNMAW	HLA-A*25:01	0.0005211227289692033	0.000593545549040661	not-binder
LSVAAGSF	HLA-A*25:01	0.020163878658786417	0.021874379811616645	not-binder
RSWLIHWS	HLA-A*25:01	9.392859433319246e-05	0.00011324456202098244	not-binder
AELVTKKL	HLA-A*25:01	0.0007888552790973336	0.0006437541230677278	not-binder
DPDQVVAI	HLA-A*25:01	0.00022577924391953275	0.0001947818904721001	not-binder
PLSEITHK	HLA-A*25:01	0.0008340162385138683	0.0012962278172116586	not-binder
DINIRINF	HLA-A*25:01	0.7168975502252579	0.3089375877770952	binder
VLTYKLGE	HLA-A*25:01	8.48895249873749e-05	7.34073956938769e-05	not-binder
PDAPSYLL	HLA-A*25:01	0.0003270420937042218	0.0002527135329725139	not-binder
KVKAGELV	HLA-A*25:01	4.3967907276964977e-05	4.08658189665863e-05	not-binder
MWSIIPYF	HLA-A*25:01	0.004889876733068376	0.006381304571292031	not-binder
QQQLNNLV	HLA-A*25:01	3.052111233046162e-05	1.644703237282682e-05	not-binder
ASRFFQLP	HLA-A*25:01	4.141124718444189e-05	2.2312121769039194e-05	not-binder
GQGPLGFF	HLA-A*25:01	0.000729670699001872	0.0009835285869601313	not-binder
QTDKAGVR	HLA-A*25:01	0.0011567508699954487	0.000823771695281155	not-binder
SSTEVPYS	HLA-A*25:01	0.00017292620541411451	0.00017601183324836083	not-binder
QALRIAVN	HLA-A*25:01	0.00010410434551886283	8.01043411764931e-05	not-binder
SPSSTEPQ	HLA-A*25:01	2.68157184109441e-05	2.9218215315686586e-05	not-binder
GLASVAQD	HLA-A*25:01	0.0001156707661721157	0.00019691039635896042	not-binder
QRQVLGTE	HLA-A*25:01	7.698662761868036e-06	9.594051106719922e-06	not-binder
DLLGRAGR	HLA-A*25:01	0.016307251807302237	0.020823898941516324	not-binder
SIRSIRPP	HLA-A*25:01	6.628826522501186e-05	6.238602455100306e-05	not-binder
NDDKLIFQ	HLA-A*25:01	8.71208646458399e-05	9.533996030550496e-05	not-binder
EAHQYNIY	HLA-A*25:01	0.6520376920700073	0.2434052095049529	binder
TAPVLEGI	HLA-A*25:01	0.0007247481204103679	0.00032454358663659477	not-binder
LILLMTII	HLA-A*25:01	0.00047081813827389853	0.0004157627215248182	not-binder
SANNEEIG	HLA-A*25:01	5.6227189725177594e-05	5.5741654211916716e-05	not-binder
ICNKYNGA	HLA-A*25:01	1.0374891894571192e-05	1.0938107085509159e-05	not-binder
EVRAQIEE	HLA-A*25:01	0.024260836839675903	0.019448491695582198	not-binder
LNAGIAAF	HLA-A*25:01	0.0034055238123983146	0.002624035434691883	not-binder
DQEDGSDQ	HLA-A*25:01	2.177683609261294e-05	2.572746735755609e-05	not-binder
EMLDGRVK	HLA-A*25:01	0.003052005008794367	0.002655729149371553	not-binder
NPSKSKNF	HLA-A*25:01	0.00014784962913836353	6.941463704220588e-05	not-binder
ICKELGKN	HLA-A*25:01	2.0747969847434435e-05	2.966237599335366e-05	not-binder
RANERGHQ	HLA-A*25:01	2.617862899114698e-05	3.5000959216558495e-05	not-binder
NQLRSVSG	HLA-A*25:01	1.5839949537621578e-05	8.584958934185041e-06	not-binder
VDGDRASD	HLA-A*25:01	3.3439347134844866e-05	5.7841418655229154e-05	not-binder
RFRLTKRP	HLA-A*25:01	1.431287175819307e-05	1.3730393583541318e-05	not-binder
DSSDPLVV	HLA-A*25:01	0.0005585151840932668	0.0003558073331290447	not-binder
VQLAVIGG	HLA-A*25:01	5.901847489440115e-05	4.219298818484463e-05	not-binder
LEDGKVIN	HLA-A*25:01	3.194563778379234e-05	2.898300650740622e-05	not-binder
PDDIPKHD	HLA-A*25:01	0.0001871589633537951	0.0003495874633759427	not-binder
WQAGLYFL	HLA-A*25:01	0.0009051076631294563	0.0006863101925344549	not-binder
FYLPYYWN	HLA-A*25:01	0.0004777688678586856	0.0006146862822928637	not-binder
FAPGYGVP	HLA-A*25:01	0.00024145968855009413	0.0003112151067711763	not-binder
RHVGSLIN	HLA-A*25:01	1.0959630435536382e-05	1.2524813206823865e-05	not-binder
TIIQHFRH	HLA-A*25:01	0.00521448744693771	0.0039033214653267307	not-binder
HDETNQCN	HLA-A*25:01	2.6516963316680632e-06	3.3115225097910354e-06	not-binder
RVKRYSHV	HLA-A*25:01	9.547948538966012e-05	0.00010838466377630397	not-binder
RWAIAYKF	HLA-A*25:01	0.0004491423052968457	0.00022334953229919538	not-binder
IGPGIGQG	HLA-A*25:01	7.485067721972883e-05	8.758218483793848e-05	not-binder
NLEKASTQ	HLA-A*25:01	2.4366733123315497e-05	9.913873590288489e-06	not-binder
KQNLIKKL	HLA-A*25:01	5.1406790953478775e-05	2.2213323133307884e-05	not-binder
RFINENAV	HLA-A*25:01	0.0002571459000137111	0.0003966177672368585	not-binder
YPDKFNVT	HLA-A*25:01	7.405367250612471e-05	4.232368029372847e-05	not-binder
NCLKAEDI	HLA-A*25:01	6.383217528309615e-05	5.474450711074916e-05	not-binder
KVDKKIVP	HLA-A*25:01	2.6562089078652207e-05	1.2500770043766045e-05	not-binder
PVGDVRML	HLA-A*25:01	0.00011129017802886665	9.057908121659503e-05	not-binder
EIFHFGNS	HLA-A*25:01	0.0772310278378427	0.06317395446526947	not-binder
IKVWQTQV	HLA-A*25:01	1.2664287169172894e-05	4.0022726954569696e-06	not-binder
LGGMVVPA	HLA-A*25:01	5.183408829907421e-05	5.5489963787964906e-05	not-binder
GSFSDGMP	HLA-A*25:01	6.797649459713284e-05	4.828859107805161e-05	not-binder
RPLVAQTY	HLA-A*25:01	0.00040322355926036835	0.0004781495499031363	not-binder
LLMEKELE	HLA-A*25:01	0.00030518663697876036	0.00023641268098986636	not-binder
FGLVADRL	HLA-A*25:01	0.0006313894526101648	0.0004174399918948228	not-binder
GTVDFNDG	HLA-A*25:01	0.002154986950336024	0.0027102591958387532	not-binder
VWSTDAPS	HLA-A*25:01	2.4511753326805775e-05	1.9861731180227677e-05	not-binder
SHYDWEVS	HLA-A*25:01	2.2719173784935265e-05	2.564292890119411e-05	not-binder
PGPQPQIM	HLA-A*25:01	9.585965253791073e-05	0.00015200249747368818	not-binder
SNAFTNSS	HLA-A*25:01	1.2934118944940565e-05	1.3391639090274617e-05	not-binder
LHYWQGKE	HLA-A*25:01	1.6347054224752355e-05	1.1993881526707115e-05	not-binder
AMERGGHP	HLA-A*25:01	8.256751789303962e-06	5.398384249614508e-06	not-binder
YKYLKENN	HLA-A*25:01	3.163934479744057e-05	3.373974366148108e-05	not-binder
SNEPKPLI	HLA-A*25:01	7.101836654328508e-05	5.774920647525333e-05	not-binder
LGLGPQEN	HLA-A*25:01	2.6387859907117673e-05	1.8127636745200265e-05	not-binder
NLLNLTND	HLA-A*25:01	0.0003691884106956422	0.0003303408386721523	not-binder
DATMQSHW	HLA-A*25:01	0.4362883120775223	0.29881408744694793	ambiguous
FRGLHALR	HLA-A*25:01	0.0002916542231105268	0.00035039388382927697	not-binder
YNFLATDY	HLA-A*25:01	0.008150334638776258	0.006652390496809114	not-binder
NLKKIDLS	HLA-A*25:01	0.00021608049646602013	0.00019600804307730242	not-binder
RSLLKLPA	HLA-A*25:01	1.9339737627888097e-05	2.6063959334542114e-06	not-binder
SSGLDGDS	HLA-A*25:01	1.690310540993778e-05	2.416064067004886e-05	not-binder
DGVLWMVA	HLA-A*25:01	0.00010720658428908791	0.00012330132788594653	not-binder
IVRFMLSR	HLA-A*25:01	0.0018737804028205573	0.001665865154418937	not-binder
QLELLRTL	HLA-A*25:01	0.00028347135230433196	0.0001504685987150975	not-binder
RASLQEYV	HLA-A*25:01	2.5497062597423793e-05	1.5607106864793834e-05	not-binder
YTQLGGMM	HLA-A*25:01	0.41068665459752085	0.28618980812649214	ambiguous
PGSSSRPK	HLA-A*25:01	0.00046029595105210317	0.0008179684179692374	not-binder
AGEVLKPG	HLA-A*25:01	4.4042428089596794e-05	5.02176791483521e-05	not-binder
ADRVKQEL	HLA-A*25:01	4.025683738291263e-05	4.1483481375808154e-05	not-binder
AIMHNVKI	HLA-A*25:01	0.0016104696434922517	0.0019044260191737532	not-binder
TAEEMSSL	HLA-A*25:01	4.074432599736611e-05	4.884482199033506e-05	not-binder
VDYSARSV	HLA-A*25:01	9.623295727578807e-05	0.00010990057323590022	not-binder
RVLNGLKE	HLA-A*25:01	0.00010309572462574579	7.898776963440393e-05	not-binder
VAYASQMG	HLA-A*25:01	0.0003507778594212141	0.0003124876862979588	not-binder
NGLKEIRE	HLA-A*25:01	9.730122806104192e-05	0.00011168206061119347	not-binder
WITESLGA	HLA-A*25:01	0.00019421557153691537	0.00020550182480448843	not-binder
TTIICTAI	HLA-A*25:01	0.03456040425226092	0.02862255363057878	not-binder
TPTIVGEW	HLA-A*25:01	0.12235544578870758	0.238343386006212	not-binder
EVKDSRGL	HLA-A*25:01	0.37641115933656694	0.3248901655435333	ambiguous
VKANELDG	HLA-A*25:01	1.180264881668336e-05	1.6410912716932998e-05	not-binder
RGEPYQFP	HLA-A*25:01	1.134392267658768e-05	1.6652510971755863e-05	not-binder
AKAAKAAF	HLA-A*25:01	0.0001109146345697809	5.226459061287728e-05	not-binder
ITKKDILR	HLA-A*25:01	0.009226811450207605	0.010917459186768463	not-binder
VTEPEELE	HLA-A*25:01	0.00014302328527264762	0.0001989899755918109	not-binder
LKKAGASC	HLA-A*25:01	5.888821419830492e-06	3.870608347732171e-06	not-binder
EPWEDEVF	HLA-A*25:01	0.08538325969129801	0.14507917578551768	not-binder
NFLMVLGK	HLA-A*25:01	0.0034876970486948265	0.005551393275276393	not-binder
NAGVLKEA	HLA-A*25:01	6.2439804605674e-05	5.370217185822968e-05	not-binder
KARKSNVK	HLA-A*25:01	0.00019763804566537148	0.0003511855152841442	not-binder
KILPFDAN	HLA-A*25:01	0.00013227813251432964	9.312241754548039e-05	not-binder
EMSQRELK	HLA-A*25:01	0.0009733563783811405	0.0013760569005135642	not-binder
IKLLHDNG	HLA-A*25:01	8.528197463419929e-06	7.495191235870186e-06	not-binder
QLTEAGTG	HLA-A*25:01	4.004987904409063e-05	2.6594193739768037e-05	not-binder
DVEIAYQH	HLA-A*25:01	0.018087958823889493	0.020777911249133044	not-binder
FTVRKQSN	HLA-A*25:01	0.00038324834531522356	0.00032053516288965954	not-binder
PCAHIWFL	HLA-A*25:01	0.0001384963034070097	5.699261922827319e-05	not-binder
GPDLHILM	HLA-A*25:01	0.00027702709412551484	0.0004005109730476633	not-binder
RLRDFEKQ	HLA-A*25:01	0.00011612459766183748	0.00016333371748975046	not-binder
MAKASDER	HLA-A*25:01	0.002101680394844152	0.002103117575911581	not-binder
TCVAVAGA	HLA-A*25:01	0.0001556847405481676	0.0002771717832969964	not-binder
SFSTAIFK	HLA-A*25:01	0.00274276725249365	0.0032690513796147834	not-binder
KLVAALVA	HLA-A*25:01	4.788292026205454e-05	5.0984858592034755e-05	not-binder
KRTKATTW	HLA-A*25:01	3.8967858290561705e-05	2.8058533297730955e-05	not-binder
DLLKRAAQ	HLA-A*25:01	0.003441614475377719	0.00553878160892433	not-binder
HRHVDWLN	HLA-A*25:01	1.1472505229903618e-05	1.0640668531356899e-05	not-binder
SPRMAGMY	HLA-A*25:01	0.00048271877749357374	0.0003580578821417824	not-binder
IIHHLDEC	HLA-A*25:01	4.8698400473767836e-05	3.7623866506698414e-05	not-binder
LVLFDELG	HLA-A*25:01	0.00021049016795586794	0.00018665410803050484	not-binder
IELGPLRS	HLA-A*25:01	0.00016626106335024816	0.00019057239088132957	not-binder
AQEYRTFR	HLA-A*25:01	0.0002704698454181198	0.00013894245393759734	not-binder
PGQWEFQV	HLA-A*25:01	3.402965148779913e-05	2.4717066212087778e-05	not-binder
RRLRSVGE	HLA-A*25:01	6.482972162302758e-06	6.919144140400356e-06	not-binder
EQLAVLAQ	HLA-A*25:01	0.0003306977640022524	0.00028761987935308457	not-binder
SCKRTETF	HLA-A*25:01	0.00010770895278255921	9.56684098214635e-05	not-binder
SYGYDLRV	HLA-A*25:01	0.0001262838108232245	0.00010013548761088582	not-binder
IREEEPAL	HLA-A*25:01	3.474739405646687e-05	1.758513026960645e-05	not-binder
SLTEKVVK	HLA-A*25:01	0.001164662349037826	0.0009982815950882612	not-binder
QLIETLFK	HLA-A*25:01	0.00922526849899441	0.010345489264035437	not-binder
QKGEGKEE	HLA-A*25:01	1.1673527330913202e-05	1.839598988838559e-05	not-binder
GPKGPSQY	HLA-A*25:01	0.00033423508866690097	0.0003793751320002731	not-binder
NNNTLVNR	HLA-A*25:01	0.10493949902593158	0.2062959972733263	not-binder
PHAFDDFL	HLA-A*25:01	3.859930075122975e-05	3.436185338692142e-05	not-binder
KDIYVVFE	HLA-A*25:01	7.760864282317926e-05	6.529052998765627e-05	not-binder
MQSMYENY	HLA-A*25:01	0.0016311619197949766	0.0011130783382467186	not-binder
VDKVFVGS	HLA-A*25:01	2.5832494338828836e-05	2.0637821306694972e-05	not-binder
DLLATVLS	HLA-A*25:01	0.0014604961848817765	0.00127619541260718	not-binder
TTLAQSLT	HLA-A*25:01	0.00026812470459844915	0.00011801919934890786	not-binder
PTIETLAA	HLA-A*25:01	2.4986704920593185e-05	1.0524219621176052e-05	not-binder
NAQEDLLS	HLA-A*25:01	3.2776579610072075e-05	2.6356915018154907e-05	not-binder
SMFTRALE	HLA-A*25:01	0.00018209005647804589	9.552294695733599e-05	not-binder
PIPGKEDL	HLA-A*25:01	0.00028384740144247187	0.0005040054736098267	not-binder
VTVVEGFD	HLA-A*25:01	0.000295894236114691	0.00029354569927200443	not-binder
PIFGFHRR	HLA-A*25:01	0.0005384684060118161	0.000579769536698472	not-binder
EVRPRPII	HLA-A*25:01	0.35498194210231304	0.28480960703510405	not-binder
SQLGFRVV	HLA-A*25:01	0.00015614359290339053	9.654170846224497e-05	not-binder
PKLEDIHA	HLA-A*25:01	8.987050387077034e-06	7.192065118441555e-06	not-binder
LFSILLVI	HLA-A*25:01	0.0010330569057259709	0.0007593768817504604	not-binder
EILPPDHLN	HLA-A*25:01	0.016697403299622236	0.01568615463408801	not-binder
KAGEIRQHY	HLA-A*25:01	0.002620064360962715	0.004553281356685683	not-binder
LRNVGKVER	HLA-A*25:01	5.6558375217719006e-05	3.3381386965477786e-05	not-binder
LLVAVLFTL	HLA-A*25:01	0.00282301792758517	0.0021665181655536377	not-binder
YTLIIQATD	HLA-A*25:01	0.0022529852198204026	0.002691282379774112	not-binder
ATLRCRRLG	HLA-A*25:01	2.3194995583253332e-05	1.718187708172881e-05	not-binder
FPYTSSRTI	HLA-A*25:01	0.002168287881067954	0.002199387370372572	not-binder
AGTRGYLDK	HLA-A*25:01	0.0001944162751897238	0.0002937918134073432	not-binder
ECPSGIVNE	HLA-A*25:01	0.00014562441647285594	7.127482313533303e-05	not-binder
EDHPTFEDQ	HLA-A*25:01	3.0118479662633037e-05	1.7541980923420507e-05	not-binder
ETYVNGSME	HLA-A*25:01	0.4556620232760906	0.28179221333671495	ambiguous
SLRSLKKFS	HLA-A*25:01	4.1944323947973315e-05	3.3110660062572924e-05	not-binder
LLHAERDLA	HLA-A*25:01	3.640699869720265e-05	1.8857692431090868e-05	not-binder
HKENVKDYY	HLA-A*25:01	0.0002327899848751258	0.00022176469238526845	not-binder
EVADFAFKD	HLA-A*25:01	0.7306266635656357	0.25467284461511763	binder
ANYLKKKST	HLA-A*25:01	2.337787400392699e-05	2.9543890875005874e-05	not-binder
EYCDEILIS	HLA-A*25:01	0.00013171424652682617	8.631709106523433e-05	not-binder
LRCRAVGDP	HLA-A*25:01	2.315645542694256e-06	2.2907349240564954e-06	not-binder
LPQTLVGQI	HLA-A*25:01	0.00021675181487808005	0.00015421256550365492	not-binder
GGNDYEIAN	HLA-A*25:01	4.816360706172418e-05	4.209867201109153e-05	not-binder
IIPVSLLSA	HLA-A*25:01	0.0001303952783928253	8.583460586871848e-05	not-binder
HSGTHLLFA	HLA-A*25:01	8.799592033028602e-05	2.8427223364756267e-05	not-binder
GRDITSVVL	HLA-A*25:01	1.6031128780014114e-05	6.810798663167953e-06	not-binder
HVNYINNMI	HLA-A*25:01	0.14401053935289382	0.05665179357470461	not-binder
FVTSSFVGW	HLA-A*25:01	0.9672070622444153	0.029837347979407864	binder
DEYAAYTAK	HLA-A*25:01	0.002184347096772399	0.003293246011390264	not-binder
VRGLMMLTR	HLA-A*25:01	0.00016439181563328021	0.0001996669167832698	not-binder
AMVPDGATV	HLA-A*25:01	0.00011483688831503969	8.898357700860833e-05	not-binder
VRRCVDVVG	HLA-A*25:01	2.1274396203807556e-06	1.156538730222094e-06	not-binder
ASIHLTLTD	HLA-A*25:01	0.00013481162786774803	0.00020098889777273916	not-binder
LAEVEKREW	HLA-A*25:01	0.0009698806410597171	0.0014338118659795549	not-binder
ASMPYCVLI	HLA-A*25:01	0.0023081151768565176	0.0021306983999277752	not-binder
AFLPAAGEV	HLA-A*25:01	0.00011492831945361103	0.00015415139646599845	not-binder
LRKYFRKQS	HLA-A*25:01	8.989537792558622e-06	1.5930713956180968e-05	not-binder
RADGELLTC	HLA-A*25:01	7.204848179753753e-06	9.478138536643718e-06	not-binder
DAEKTELPV	HLA-A*25:01	0.00018181821615144146	0.0002752079820342014	not-binder
ATPLLKPYS	HLA-A*25:01	0.00026223919048788956	0.00018429068010853368	not-binder
DRALRNVVI	HLA-A*25:01	2.035551015069359e-05	1.7233339692027334e-05	not-binder
IGTNTIHHM	HLA-A*25:01	0.0003306284997961484	0.0004866618634497981	not-binder
ELLRKHQVP	HLA-A*25:01	6.556374355568551e-05	4.6497318040717736e-05	not-binder
YDKLILSPG	HLA-A*25:01	6.792621306885848e-05	6.575724287392357e-05	not-binder
VVSPTVPGQ	HLA-A*25:01	0.0003176540514687076	0.00024551073721611606	not-binder
STLKTSSTT	HLA-A*25:01	0.000562643688681419	0.0007837078358471976	not-binder
LTDMIRRWD	HLA-A*25:01	9.5214297698476e-05	0.00015773900303724838	not-binder
PGGAALIVE	HLA-A*25:01	5.9806208446389066e-05	5.304055070698567e-05	not-binder
NNMEKAHKE	HLA-A*25:01	4.808089324797038e-05	6.0323087784478896e-05	not-binder
AAIGGYKPL	HLA-A*25:01	0.05943436166271567	0.10080429875246848	not-binder
FRTKAIRKD	HLA-A*25:01	3.3877281475724884e-05	5.619259822471668e-05	not-binder
GDGRARCTP	HLA-A*25:01	8.755050600939285e-06	1.5203572324217073e-05	not-binder
IRGEIVFDN	HLA-A*25:01	6.5688846007105894e-06	9.889615812818234e-07	not-binder
YNFYHHPEQ	HLA-A*25:01	0.0006582508733117721	0.0008270816648581491	not-binder
PETTTGGRA	HLA-A*25:01	6.757000141988101e-06	9.375640347747923e-06	not-binder
ESSMFHPLL	HLA-A*25:01	0.2496103271842003	0.33307767770742885	not-binder
ASESLTNDF	HLA-A*25:01	0.00019087505170318765	0.00012527529115340707	not-binder
SKCAVSDET	HLA-A*25:01	4.948149825168002e-06	4.898440518297848e-06	not-binder
VRGMLPKNR	HLA-A*25:01	0.00020552767709887122	0.00020137220266619623	not-binder
VRIQRSTIL	HLA-A*25:01	1.5636185162293258e-05	7.003802809609592e-06	not-binder
NWAGCSIIV	HLA-A*25:01	6.488290200650227e-05	3.269227136255509e-05	not-binder
HKLGKKISL	HLA-A*25:01	4.4308816723059866e-05	2.9592267669482954e-05	not-binder
GPPPGQGQY	HLA-A*25:01	0.004849072484648787	0.00805523285400626	not-binder
DMAAVSVAS	HLA-A*25:01	0.00168579271849012	0.0019396262266301596	not-binder
SGYSGSFVQ	HLA-A*25:01	0.00010180921890423633	5.8511798853434076e-05	not-binder
RVTVEMSPY	HLA-A*25:01	0.06051852037198842	0.0752093128658364	not-binder
DSQVAHDDW	HLA-A*25:01	0.1920951046049595	0.29275293115087136	not-binder
GHGKDIDRY	HLA-A*25:01	0.0002651971677551046	0.0002151495116127262	not-binder
ANIRERFLK	HLA-A*25:01	0.00044081693995394743	0.0004193651652404493	not-binder
AFTSPKPES	HLA-A*25:01	3.181477804901078e-05	2.2848150043669738e-05	not-binder
KVAEVEYDA	HLA-A*25:01	0.0001700112501566764	0.00021198966556876757	not-binder
GFYAYSVDS	HLA-A*25:01	7.397289027721854e-05	0.0001024856458725961	not-binder
MLLTFTPGM	HLA-A*25:01	0.03234976977109909	0.041768043107296315	not-binder
SPSALRLLQ	HLA-A*25:01	9.573934803484008e-05	0.00012986106122184698	not-binder
PEHSDIKQI	HLA-A*25:01	3.656683938970673e-05	3.276382969611449e-05	not-binder
YFSAWHKLI	HLA-A*25:01	0.0012129108188673853	0.0009153467625785716	not-binder
LHAGRSRND	HLA-A*25:01	2.728163644860615e-06	4.087129029945933e-06	not-binder
GVDTDPQAL	HLA-A*25:01	0.00011001629718521144	5.6659586425684184e-05	not-binder
FLGDETRLP	HLA-A*25:01	0.00033412023203709395	0.0004684304207673759	not-binder
FFNRFFAND	HLA-A*25:01	0.00015734290682303253	0.00013203225461476859	not-binder
LRKRIVFRK	HLA-A*25:01	0.00010180129702348495	0.00017460117869580357	not-binder
YTSISQQWY	HLA-A*25:01	0.6318376742303371	0.3776684673373669	ambiguous
KLPIEDLEK	HLA-A*25:01	0.00028668355807894843	0.00020217310945349416	not-binder
QDGNTNLEI	HLA-A*25:01	2.0843514084845084e-05	1.337679126052682e-05	not-binder
LPFRWFEDD	HLA-A*25:01	0.00010359873476772918	0.0001732289458689787	not-binder
LMEGRRYSD	HLA-A*25:01	4.848458102060249e-05	8.128204665135781e-05	not-binder
NFLFDEQLL	HLA-A*25:01	0.0013509743090253322	0.0013707798817914336	not-binder
QWVTSLPHA	HLA-A*25:01	6.780985713703558e-05	7.648492231360092e-05	not-binder
DTHKRQFLN	HLA-A*25:01	0.07249708353483583	0.10693175206535731	not-binder
RRIGHTVEV	HLA-A*25:01	4.160957369094831e-05	6.0189095156251994e-05	not-binder
ALTGKSIIE	HLA-A*25:01	3.533487397362478e-05	2.520609577157683e-05	not-binder
ETQDLVEKI	HLA-A*25:01	0.9835479736328125	0.012349392403528746	binder
EWDEEVQLT	HLA-A*25:01	0.0002117631614964921	0.00016611829956805706	not-binder
DGGSTSETP	HLA-A*25:01	7.62337851938355e-06	5.227734525395846e-06	not-binder
ADTVERGLV	HLA-A*25:01	3.852711947729404e-05	3.549168834270628e-05	not-binder
HLLQRHDES	HLA-A*25:01	3.723193858604645e-05	4.838135051486466e-05	not-binder
LDRQRDDVE	HLA-A*25:01	5.864218769602303e-06	6.4647688611125545e-06	not-binder
CSQPDTGEQ	HLA-A*25:01	1.104676946397376e-05	1.3717658632825458e-05	not-binder
SMGPLNIRG	HLA-A*25:01	3.0217595849535428e-05	1.8230997682468307e-05	not-binder
FNYFPNLNV	HLA-A*25:01	0.001485981690348126	0.0011122275996279496	not-binder
PLALTGVRF	HLA-A*25:01	0.0003896541515132412	0.00016556730861159085	not-binder
IVGDNNLFL	HLA-A*25:01	0.00896041011728812	0.016508825183236805	not-binder
WSNQDDELS	HLA-A*25:01	4.449530924830469e-05	4.8851474693087826e-05	not-binder
GLRKGLNLF	HLA-A*25:01	0.06605875263776398	0.12332328862827602	not-binder
RTLDTFSDV	HLA-A*25:01	0.0005409306664660108	0.000578788147895767	not-binder
AARLKEIAA	HLA-A*25:01	1.8061473383568227e-05	1.0224676101814195e-05	not-binder
IGNLLSLQK	HLA-A*25:01	0.0013878226600354537	0.0024248997004427683	not-binder
IGELVPSSF	HLA-A*25:01	0.0010178834549151362	0.0003824584787933151	not-binder
SRPNWAPND	HLA-A*25:01	5.079637594462838e-05	8.997833371873854e-05	not-binder
KAKTRSRLE	HLA-A*25:01	1.1820542869145357e-05	1.3843830026498275e-05	not-binder
NLLTLPVAG	HLA-A*25:01	7.174103302531876e-05	2.365005982682703e-05	not-binder
KSAATNESF	HLA-A*25:01	0.002243335638195276	0.0012683783861259603	not-binder
QEKDKSHFT	HLA-A*25:01	2.5447967675518158e-05	3.4627351003802886e-05	not-binder
STIVALGAA	HLA-A*25:01	0.015307301589928102	0.01659872549284313	not-binder
GIIECRARG	HLA-A*25:01	9.398013680765871e-05	9.921879147804e-05	not-binder
LLLEGDILS	HLA-A*25:01	0.00015682771481806412	7.506589639896725e-05	not-binder
KRTAPVYLG	HLA-A*25:01	1.7553144721205173e-05	1.8028039810760402e-05	not-binder
STATSSKTL	HLA-A*25:01	0.005731361891957931	0.005561460769632029	not-binder
EACAGGAST	HLA-A*25:01	0.002493284265801776	0.0025660686944330856	not-binder
AREVPEAIT	HLA-A*25:01	1.1034316776203923e-05	1.0317945315934736e-05	not-binder
KLGDCLLTF	HLA-A*25:01	0.0006990347494138405	0.00034778050960749326	not-binder
YIDTLVNNG	HLA-A*25:01	0.0002593711091321893	0.0002384677082394263	not-binder
SDWLVIECS	HLA-A*25:01	1.029734951316641e-05	1.0579587169262503e-05	not-binder
KPGKIMFEI	HLA-A*25:01	0.0001691773069978808	0.00020632084091321245	not-binder
TRVGAADDL	HLA-A*25:01	2.8929516520292965e-05	1.4899546857227261e-05	not-binder
ADCGVRRVN	HLA-A*25:01	8.74132143735551e-06	1.5714857639961635e-05	not-binder
SPYKFYQFW	HLA-A*25:01	0.0035836755530908706	0.002663599089249612	not-binder
RDLVCDSGA	HLA-A*25:01	2.295476150493414e-06	3.38687817174578e-06	not-binder
SGMGKTAVF	HLA-A*25:01	0.004248862719396129	0.003104150588349034	not-binder
VEQIQKEQN	HLA-A*25:01	0.00018343654364798566	0.0003375874751959867	not-binder
ILGGDNSIS	HLA-A*25:01	3.0632271591457536e-05	2.4997922560779488e-05	not-binder
NLNTLIDYR	HLA-A*25:01	0.0030981581774540247	0.0020887288643952426	not-binder
SLDFSSLDP	HLA-A*25:01	3.470996971373097e-05	2.779305598517654e-05	not-binder
SRQHAFDMA	HLA-A*25:01	3.0443366654253623e-06	2.631642334366276e-06	not-binder
KGPDECVTY	HLA-A*25:01	0.0005534979831281816	0.000513044733234967	not-binder
SPEEADAYF	HLA-A*25:01	0.0001933511175593594	0.00012719555559210333	not-binder
DEYDMAGFA	HLA-A*25:01	3.512722432787996e-05	3.202423285515197e-05	not-binder
SPTAATLHA	HLA-A*25:01	3.540430634529912e-05	3.6429369027048075e-05	not-binder
CTGHLAEHT	HLA-A*25:01	1.722842116578249e-05	6.2033186109926616e-06	not-binder
TFEPPVSNH	HLA-A*25:01	0.0007913983479738817	0.0006346967526491511	not-binder
SGFLNNYSD	HLA-A*25:01	9.442403397770249e-05	0.00010595122084458847	not-binder
MAAQVLDSM	HLA-A*25:01	0.4544630982913077	0.3775924607977768	ambiguous
NMGQAAQIF	HLA-A*25:01	0.0022320145508274436	0.0016839783937705392	not-binder
DLTSSVEQM	HLA-A*25:01	0.07459207810461521	0.06928141776103047	not-binder
TCHGSGKVR	HLA-A*25:01	5.855272038388648e-05	5.584699190897631e-05	not-binder
EVESEPRAR	HLA-A*25:01	0.006954377988586202	0.005057907222111809	not-binder
LTKMCTIRM	HLA-A*25:01	0.0065569707774557175	0.006611492601031404	not-binder
MVAEAASKL	HLA-A*25:01	0.9328117489814758	0.040988141302045	binder
QQQRPGSAQ	HLA-A*25:01	1.271073597308714e-05	8.667161772734685e-06	not-binder
ARDEHQCRR	HLA-A*25:01	3.237175128560921e-05	5.201610242453055e-05	not-binder
YSRPQVSFN	HLA-A*25:01	0.0015244808193529025	0.0012851182331321518	not-binder
FRMGGVAAD	HLA-A*25:01	6.299896958807948e-05	7.543228562720291e-05	not-binder
ARKKNAHVP	HLA-A*25:01	2.7395480401537496e-06	2.0199903943594666e-06	not-binder
LLLADARVC	HLA-A*25:01	5.683903546014335e-05	5.1759526263202575e-05	not-binder
WLEEISPPG	HLA-A*25:01	9.431532434973633e-05	5.4939298724260535e-05	not-binder
CDEEHCNPP	HLA-A*25:01	5.479255133877814e-06	7.958992000735141e-06	not-binder
ASIRIVCVT	HLA-A*25:01	0.0002109979912347626	0.00028989985338082996	not-binder
ATEFCIVAA	HLA-A*25:01	0.0001903627457068069	0.00033118036961860676	not-binder
FIEREMGGV	HLA-A*25:01	0.0017474786945967935	0.00307281841374649	not-binder
YTPDMVMGA	HLA-A*25:01	0.13675160803832115	0.12035623590897286	not-binder
DFLGAEKPG	HLA-A*25:01	0.00010811643587658182	8.920737767795328e-05	not-binder
SVRNALLYD	HLA-A*25:01	0.0003657601271697786	0.0002745217746219014	not-binder
TSINKFNNH	HLA-A*25:01	0.01672224934445694	0.024692203711063693	not-binder
EQLVEDIVR	HLA-A*25:01	0.0012683255830779673	0.0005199192723036625	not-binder
FKKEGNLLL	HLA-A*25:01	0.0002266779363708338	0.00021128336613333217	not-binder
LNNVVRVLT	HLA-A*25:01	0.00014119366896920839	0.00012700705925050527	not-binder
FKYDNQTYK	HLA-A*25:01	0.0006636156635067891	0.0007501176368764296	not-binder
ALAHHVSHG	HLA-A*25:01	0.00015347738226410002	0.00011370542811287513	not-binder
AASQGYTVA	HLA-A*25:01	1.085817298189795e-05	9.917745746294502e-06	not-binder
TPGGTILLK	HLA-A*25:01	0.0014604313269956037	0.0018404988319506719	not-binder
AVILMAAWL	HLA-A*25:01	0.007526247412897646	0.01037616570137934	not-binder
ELEFQPDAL	HLA-A*25:01	0.00046918672742322085	0.00024393403650765504	not-binder
TLENKSDEY	HLA-A*25:01	0.000863454117643414	0.0006945387657591925	not-binder
KSQNEKVVE	HLA-A*25:01	1.1942764285777229e-05	1.5231692650345927e-05	not-binder
MVTIIIFLI	HLA-A*25:01	0.05170971285551786	0.03278821679372737	not-binder
MRKAQERMR	HLA-A*25:01	3.702051794789441e-05	3.5031084665210746e-05	not-binder
FVDARDVAL	HLA-A*25:01	0.027918029873399065	0.04503747464086626	not-binder
DTELKSIHT	HLA-A*25:01	0.03298162352875807	0.06532402192744508	not-binder
GEAGGITQH	HLA-A*25:01	4.072004448971711e-05	4.103917073453748e-05	not-binder
YARRQLNLT	HLA-A*25:01	5.512550778803415e-05	2.0562105739996048e-05	not-binder
RDKIGVMFG	HLA-A*25:01	1.423744974431429e-05	1.2374517120364024e-05	not-binder
AEVEPEDLI	HLA-A*25:01	0.00013779720784441453	9.418570755780366e-05	not-binder
AMLQDIATL	HLA-A*25:01	0.0004728211570181884	0.00036658228948868406	not-binder
VQKKKSQNV	HLA-A*25:01	2.7616446368483592e-05	1.9755060296901833e-05	not-binder
LSIIISLIA	HLA-A*25:01	0.00011992730360361747	8.983978034324326e-05	not-binder
RQNGLPAVG	HLA-A*25:01	7.823216856195359e-06	5.073227463639223e-06	not-binder
TSYPYGVSQ	HLA-A*25:01	0.0005188447175896727	0.0005048906937921584	not-binder
LAINWIGFI	HLA-A*25:01	0.012987181544303894	0.015538918892968713	not-binder
GTVKGMTPE	HLA-A*25:01	0.00024406780648860148	0.00022506590503370882	not-binder
ILSRSGVPP	HLA-A*25:01	4.776691821462009e-05	3.332473225281952e-05	not-binder
TDSATQQIM	HLA-A*25:01	5.501948944584001e-05	3.9209532815803966e-05	not-binder
DPHKITMKT	HLA-A*25:01	2.2737773633707548e-05	1.9886079688829746e-05	not-binder
SGKAAVTYR	HLA-A*25:01	0.0014256380731239916	0.001276568819429924	not-binder
AVLAVEPAA	HLA-A*25:01	0.00017972807436308357	0.000244550175667671	not-binder
LTNRIIREN	HLA-A*25:01	8.762890902289656e-05	8.287556202693337e-05	not-binder
RAGMWTVAL	HLA-A*25:01	0.0004465356058062753	0.00043013689671846897	not-binder
IVLASVGAM	HLA-A*25:01	0.018421531957574188	0.02156903382538008	not-binder
TVYDDRSYS	HLA-A*25:01	0.03174148551188409	0.0545279236680026	not-binder
FRHANCISL	HLA-A*25:01	6.512505533464718e-05	3.980268576698038e-05	not-binder
MQVCEEALK	HLA-A*25:01	0.0010282456292770802	0.0016830125455803238	not-binder
YVLLVPAGS	HLA-A*25:01	0.00032567567395744843	0.0003312768674486242	not-binder
GKWEEPFNE	HLA-A*25:01	2.0218822874085164e-05	1.6885027150337807e-05	not-binder
TLSLREELN	HLA-A*25:01	4.142409434280125e-05	5.405610742477887e-05	not-binder
REILRTVET	HLA-A*25:01	2.472795511039294e-05	3.3292095915879994e-05	not-binder
EAVWPRESL	HLA-A*25:01	0.40833375304937364	0.34474398248637833	ambiguous
DAPTPHGGR	HLA-A*25:01	0.006781000876799226	0.006247289993657796	not-binder
RFSPQLAAK	HLA-A*25:01	0.0004073061434610281	0.00037035715860947666	not-binder
QGPAGAPGE	HLA-A*25:01	2.7777813556895126e-05	2.4528960246302936e-05	not-binder
NDHLEPWIQ	HLA-A*25:01	2.9038693674010575e-05	2.3384122236206137e-05	not-binder
APPRPLARA	HLA-A*25:01	1.8142343014915242e-05	9.447727953565936e-06	not-binder
VREVSGDIP	HLA-A*25:01	4.328214174620371e-06	4.262143232253953e-06	not-binder
IGVGGCVAS	HLA-A*25:01	1.8559191630629357e-05	1.688384057513548e-05	not-binder
GSGKTTTAG	HLA-A*25:01	7.2442134978700775e-06	8.98042916560693e-06	not-binder
HKRYHGTSY	HLA-A*25:01	0.0019051901690545492	0.003160076910890288	not-binder
PNPSYDVEN	HLA-A*25:01	6.246176908462076e-05	8.284935653806766e-05	not-binder
FRSDRIVQI	HLA-A*25:01	0.0002941890616057208	0.0003797057637578379	not-binder
INTAFRKCG	HLA-A*25:01	3.9624520218239924e-05	6.947469577575089e-05	not-binder
TSRQAISQL	HLA-A*25:01	0.0015951251261867583	0.0011031393141295394	not-binder
LFQHAIRDN	HLA-A*25:01	3.099363925684884e-05	4.181869378663184e-05	not-binder
KWQIKKRPQ	HLA-A*25:01	5.2857609261991456e-05	5.887840944397242e-05	not-binder
PFAFLLGLP	HLA-A*25:01	0.0001496767916250974	7.279852321435197e-05	not-binder
QMFRSLMVQ	HLA-A*25:01	0.00012282622847124003	0.00012141953099971695	not-binder
MREKQRHQE	HLA-A*25:01	2.705378415157611e-06	1.9733913731160304e-06	not-binder
QQQQQHLHR	HLA-A*25:01	0.00012841061361541507	0.00011198053422687046	not-binder
LRVAGQPSF	HLA-A*25:01	0.00028531326679512856	0.00014228668906824014	not-binder
GGLNTNVLR	HLA-A*25:01	0.0011468324169982224	0.0006496627664758622	not-binder
LAVFAVSAG	HLA-A*25:01	0.00016978809799184091	0.00017535365727305708	not-binder
LREEGEDVE	HLA-A*25:01	1.3015402373639517e-05	2.1346689237306363e-05	not-binder
QQKDYFIIF	HLA-A*25:01	0.01902997519355267	0.014905540270796557	not-binder
DVASALRER	HLA-A*25:01	0.051171386148780584	0.040284374223490196	not-binder
RTKEIGIRM	HLA-A*25:01	0.006560696824453771	0.005797920159053954	not-binder
AEADPMNNK	HLA-A*25:01	0.0016978022922558011	0.0027000198506602385	not-binder
SLIRGVLEE	HLA-A*25:01	9.426017568330281e-05	4.854944676582477e-05	not-binder
NIEGTENQP	HLA-A*25:01	5.572985769504157e-05	9.152037541276242e-05	not-binder
IFVLDVEGS	HLA-A*25:01	5.987341301079141e-05	3.23295442694286e-05	not-binder
ISVNGWLRI	HLA-A*25:01	0.0012993708602152764	0.0007157152293784466	not-binder
WLMGGVTLL	HLA-A*25:01	0.013108118949458004	0.009703527070120094	not-binder
VKHELSSSE	HLA-A*25:01	1.1486897210488679e-05	1.660501558746695e-05	not-binder
TQGTFSPSG	HLA-A*25:01	9.991296565203811e-06	8.370287435625719e-06	not-binder
PQQVAAREY	HLA-A*25:01	0.00026038870310003405	0.0002127651046154813	not-binder
DSRFAASYI	HLA-A*25:01	0.15072478726506233	0.08951579996729332	not-binder
FTISLPNRF	HLA-A*25:01	0.9869532108306884	0.010309483531906749	binder
ICKVFSTCG	HLA-A*25:01	1.2490555320709973e-05	1.4050040515262636e-05	not-binder
GEKHLRHHI	HLA-A*25:01	1.68150654189958e-05	1.5223759253453994e-05	not-binder
LKGGFEAGK	HLA-A*25:01	0.0009417178713192698	0.0012958200487115303	not-binder
KNMITGAAQ	HLA-A*25:01	1.4099905911280075e-05	9.399925217570599e-06	not-binder
AATLSLAGL	HLA-A*25:01	0.0003537329757818952	0.00013374811857972747	not-binder
GRFLFFSSS	HLA-A*25:01	6.808906903188472e-06	7.134101467273637e-06	not-binder
TTLLMDPVN	HLA-A*25:01	0.0002894719451433048	0.00022257997825430814	not-binder
RGFLLFLEQ	HLA-A*25:01	3.215904398530256e-05	3.180430027168652e-05	not-binder
DCVKEIGEQ	HLA-A*25:01	4.150843651586911e-05	5.781740922917741e-05	not-binder
KTSWVKFNV	HLA-A*25:01	0.0008099574712105096	0.0006130337301513771	not-binder
SSVNTVSTS	HLA-A*25:01	7.429902143485378e-05	6.384905873629945e-05	not-binder
IGSPETRIV	HLA-A*25:01	3.8540832611033694e-05	5.1904647761989585e-05	not-binder
EVYRNSESV	HLA-A*25:01	0.8607747435569764	0.10213829684478437	binder
IWVSKSEIK	HLA-A*25:01	0.00047884125560813116	0.00042562306936694174	not-binder
LEISSAAAD	HLA-A*25:01	8.912442808650667e-05	8.569440957671614e-05	not-binder
LKFKGGIIE	HLA-A*25:01	2.3189738203654998e-05	8.837092152130377e-06	not-binder
MKREGLHYV	HLA-A*25:01	4.346890273154713e-05	2.405521784279205e-05	not-binder
GLYPYIVEF	HLA-A*25:01	0.03412999170832336	0.0499303561880101	not-binder
TLLQRDRSG	HLA-A*25:01	4.6216730515880046e-05	6.293226453186198e-05	not-binder
SLCRNAAGK	HLA-A*25:01	9.859050269369617e-05	0.0001522153779047943	not-binder
SLEVESENI	HLA-A*25:01	0.00012985764660697897	0.0001771044185219562	not-binder
RSKVLLNEF	HLA-A*25:01	0.0006262626382522285	0.00016579277596588668	not-binder
RFKDDVTEV	HLA-A*25:01	0.0003691857968078693	0.0003655190894621784	not-binder
CFSDLPKDS	HLA-A*25:01	1.4917924067958665e-05	1.924379582043027e-05	not-binder
AAGVVVGKL	HLA-A*25:01	0.0012040183879435062	0.0006152372685330876	not-binder
GPARPPTKE	HLA-A*25:01	2.899710671044886e-05	3.693969603386772e-05	not-binder
FAPGTELQV	HLA-A*25:01	0.000669125079002697	0.0008057778683630734	not-binder
ERKGPGSDF	HLA-A*25:01	0.0008078762009972706	0.0009933489233550463	not-binder
SVLLANSQV	HLA-A*25:01	0.001064774925907841	0.000977718873632857	not-binder
CEETVRKRL	HLA-A*25:01	2.590306387446617e-05	4.206082676753383e-05	not-binder
LNNGIARIS	HLA-A*25:01	4.705270748672774e-05	2.5901258881046735e-05	not-binder
AEVFVFDES	HLA-A*25:01	0.00019783509928856803	0.0002337273965446955	not-binder
SAFPGKRAL	HLA-A*25:01	0.19856864908942953	0.32588674735704487	not-binder
SLEYSTEIT	HLA-A*25:01	9.460133878747001e-05	0.00010689416237483361	not-binder
HDLEKTVVR	HLA-A*25:01	0.00038913457829039546	0.00014895079208321097	not-binder
NMQRQAVPL	HLA-A*25:01	0.0006361563398968428	0.000498736970547983	not-binder
QLRQAAEVL	HLA-A*25:01	9.238129059667699e-05	6.742832552290596e-05	not-binder
QGTVRMSQG	HLA-A*25:01	7.999720037332735e-06	1.0110316538389197e-05	not-binder
PSPKQEQKD	HLA-A*25:01	3.284681110926613e-05	5.6539896501572965e-05	not-binder
EGRSPIFTH	HLA-A*25:01	0.008031830964318943	0.006392384409731738	not-binder
SRQITYPYS	HLA-A*25:01	1.9725536139958423e-05	2.4133544028414915e-05	not-binder
LVNKIQKVY	HLA-A*25:01	0.23377756709232927	0.32815029954965386	not-binder
SAARETDAH	HLA-A*25:01	4.36448002801626e-05	4.707530189767573e-05	not-binder
DKFIKLIPM	HLA-A*25:01	0.0004846948548220098	0.00036888806219149273	not-binder
LDPEGAIDH	HLA-A*25:01	3.775450768443989e-05	2.4914015825071402e-05	not-binder
LEVEYELPP	HLA-A*25:01	0.00010455853007442783	5.85000170249133e-05	not-binder
RVFAQTGGR	HLA-A*25:01	0.003581833507632837	0.0023896687249735063	not-binder
AKIIVNSRT	HLA-A*25:01	1.121400500778691e-05	7.0739208628179245e-06	not-binder
NAARPQDGY	HLA-A*25:01	0.14991842955350876	0.09189744426704996	not-binder
DSDTLGHIS	HLA-A*25:01	0.00023938786252983846	0.00023397882616280833	not-binder
AEQALWKRE	HLA-A*25:01	6.89639468646419e-05	0.0001272147534464378	not-binder
GTGTGYTMD	HLA-A*25:01	7.515463676099898e-05	9.260002238566118e-05	not-binder
RNEGLSPRH	HLA-A*25:01	1.817152660805732e-05	2.1617256054531056e-05	not-binder
LTSPVFSFY	HLA-A*25:01	0.5284178897738456	0.29551353749792997	ambiguous
ARPRWLGVA	HLA-A*25:01	3.0040611591175546e-06	1.8512881791391662e-06	not-binder
QVLASHPSD	HLA-A*25:01	6.805320699641016e-05	5.824797766349331e-05	not-binder
TVFFFWTSY	HLA-A*25:01	0.4981322646141052	0.27020411330339766	ambiguous
EEEHEMGLL	HLA-A*25:01	0.00018272757552040275	0.0002944365543579737	not-binder
MSSPLMWDR	HLA-A*25:01	0.008230152318719774	0.009297384289046738	not-binder
FLIGGWSHG	HLA-A*25:01	0.0048295046435669065	0.0043518161726202155	not-binder
YAALVEGMV	HLA-A*25:01	0.003168593888403848	0.004557975949452772	not-binder
KVKLDGKEV	HLA-A*25:01	3.079309790336993e-05	3.0055821106171093e-05	not-binder
LGCCPWLTA	HLA-A*25:01	0.00016162302567863663	0.00023432799267824553	not-binder
SADDPKINI	HLA-A*25:01	0.00011674496490741149	7.736246115020875e-05	not-binder
TLEKYKAVW	HLA-A*25:01	0.022132767689618048	0.04286210219500828	not-binder
TQGHQQELR	HLA-A*25:01	0.0006011235651385505	0.0008648145382451211	not-binder
AGVFEDERF	HLA-A*25:01	0.0029020506597589703	0.003747562468584061	not-binder
VHDEVHRAM	HLA-A*25:01	0.0005374905049393419	0.00045816934462371663	not-binder
HQQCLALFS	HLA-A*25:01	5.628151429846184e-05	4.2323380022369185e-05	not-binder
LSKNDYCTT	HLA-A*25:01	7.166701179812662e-05	6.561320175255746e-05	not-binder
QPEDRRVLR	HLA-A*25:01	0.00011199780637980439	0.00017537585463275844	not-binder
EQARARYAA	HLA-A*25:01	0.012014208730033716	0.02392867005146413	not-binder
VNEGMRGKE	HLA-A*25:01	1.2578649580063938e-05	1.7208815001752414e-05	not-binder
SMLRVGRDR	HLA-A*25:01	8.157582269632257e-05	6.214596298346263e-05	not-binder
LDIGPKSIE	HLA-A*25:01	0.00011645314443740063	0.00013873796904089237	not-binder
HGGETSMRR	HLA-A*25:01	0.00034291556585230865	0.0003810581131341908	not-binder
HNPLLLLTP	HLA-A*25:01	0.00012595474108820782	8.530398448750052e-05	not-binder
ASYYAMLET	HLA-A*25:01	0.00062818529913784	0.0010201753869880812	not-binder
AVTQAANQV	HLA-A*25:01	0.0005184608366107568	0.00047692563858170374	not-binder
AENYHQHYF	HLA-A*25:01	0.0027330636192345993	0.002893109755029312	not-binder
EVYCDSVDQ	HLA-A*25:01	0.01343162772245705	0.01950332159252143	not-binder
WLAPSLHRP	HLA-A*25:01	0.0004857837600866333	0.0003242610217559515	not-binder
FGLGIRHVG	HLA-A*25:01	5.209977935010102e-05	6.329004560597467e-05	not-binder
NQYIRDDMT	HLA-A*25:01	5.127828444528859e-05	5.779209208063988e-05	not-binder
PVGFTQATE	HLA-A*25:01	3.312653707325808e-05	4.465200776041269e-05	not-binder
VDEFRYGPV	HLA-A*25:01	5.1473565781634535e-05	4.394151762418135e-05	not-binder
AIGISTMAF	HLA-A*25:01	0.01178971118060872	0.010338436052461685	not-binder
VKHQKELND	HLA-A*25:01	3.057932849515055e-05	5.1495574162458545e-05	not-binder
DGRAYTAIS	HLA-A*25:01	3.9438419480575246e-05	3.09738171751107e-05	not-binder
EQIHKDAER	HLA-A*25:01	0.022195765131618826	0.035545915444379655	not-binder
VRSEFYAIL	HLA-A*25:01	0.00025095872078964023	0.00039666646661143916	not-binder
PGVFFDSDK	HLA-A*25:01	0.00020534727427730105	0.00026210494412508923	not-binder
RNFITVLAQ	HLA-A*25:01	3.1636557923775396e-05	4.5118473260080306e-05	not-binder
DPKKGIWLE	HLA-A*25:01	0.0008399618689509225	0.0014559050726977764	not-binder
TDIRDADKI	HLA-A*25:01	5.92656073422404e-05	5.111652741366741e-05	not-binder
RFASIEDGD	HLA-A*25:01	4.01949146635161e-05	5.2332518832224985e-05	not-binder
HLIYMLNLH	HLA-A*25:01	0.024735107593005522	0.03995610163822616	not-binder
IGGFLTHCG	HLA-A*25:01	3.669148263725219e-05	5.6213672634191386e-05	not-binder
NGTVDIAYV	HLA-A*25:01	0.0006666689938356285	0.0006301890865720754	not-binder
VVSAKEQEV	HLA-A*25:01	8.784349411143922e-05	5.581465564474497e-05	not-binder
RKTVTDALE	HLA-A*25:01	1.415203781789387e-05	1.966938328308751e-05	not-binder
NRNLKEAVR	HLA-A*25:01	6.928400289325509e-05	8.714115086895155e-05	not-binder
VTTFELPGC	HLA-A*25:01	0.0003654633330370416	0.0003778831197766424	not-binder
QVAAAIRDM	HLA-A*25:01	0.3380493864417076	0.19230023438538912	not-binder
NRLIAGDFL	HLA-A*25:01	3.6878575156151785e-05	3.142004737058277e-05	not-binder
QVEYKRGHD	HLA-A*25:01	2.99226242077566e-05	4.4751553525485707e-05	not-binder
TIKVVDEQG	HLA-A*25:01	0.00012905901348858606	5.534235877152775e-05	not-binder
DLYYNFNNN	HLA-A*25:01	0.0028739871573634445	0.0019420420726385256	not-binder
DYAQQHVRV	HLA-A*25:01	0.002950133280683076	0.005540109519348217	not-binder
QAREQAIGS	HLA-A*25:01	3.802095056926191e-05	4.044797963525999e-05	not-binder
VGIKGSALP	HLA-A*25:01	4.828653109143488e-05	2.1545076109819217e-05	not-binder
SWQTLKRIK	HLA-A*25:01	0.0001769655580574181	0.00020382953485448393	not-binder
GYVRRARVF	HLA-A*25:01	0.00021627063761116007	0.00014134546691972556	not-binder
EVNLIAVAH	HLA-A*25:01	0.7240616917610169	0.08896451040781635	binder
DDVKQQAMA	HLA-A*25:01	1.2247838958501233e-05	1.584093767748308e-05	not-binder
NNLALLGKE	HLA-A*25:01	0.0001644615942495875	0.00020189840189524064	not-binder
FFAFWVIVH	HLA-A*25:01	0.0010233545850496738	0.0005264266005325066	not-binder
SMIKLRGFG	HLA-A*25:01	0.00039109569042921065	0.00021445424868076025	not-binder
VYFVVANAM	HLA-A*25:01	0.0017967965846764854	0.0013047335062195587	not-binder
SIERHTGHL	HLA-A*25:01	0.00040790200600895334	0.0005731902156299523	not-binder
VPDTLDVWF	HLA-A*25:01	0.0002559562977694441	0.00034225528760802737	not-binder
SPDGSLMYS	HLA-A*25:01	2.8432401677491725e-05	1.9512580408440658e-05	not-binder
DAAVFFGLS	HLA-A*25:01	0.04250505185045768	0.05573977522940314	not-binder
TLKFFALAL	HLA-A*25:01	0.0033526544750202445	0.0049191392371647205	not-binder
ISASSLPIP	HLA-A*25:01	0.00017093972128350287	0.0001200456935794642	not-binder
QQQQQQQAS	HLA-A*25:01	1.022688513785397e-05	1.5659127146042423e-05	not-binder
DIRRISPVR	HLA-A*25:01	0.011991018621483818	0.008141001279224984	not-binder
QIVSVAASM	HLA-A*25:01	0.7381246209144592	0.24416959760049944	binder
DGSEPVPEG	HLA-A*25:01	1.1928028311558591e-05	8.039541397195327e-06	not-binder
TGPALQLRR	HLA-A*25:01	0.00031592512532370166	0.00020899075239559924	not-binder
EIRPPNFNP	HLA-A*25:01	0.021047154672851322	0.02172958384695705	not-binder
RRKHYQKRQ	HLA-A*25:01	5.8871816918326655e-06	8.297574733736909e-06	not-binder
GIMYDSKEM	HLA-A*25:01	0.002665957054705359	0.0034178405820437146	not-binder
AKYKAHDES	HLA-A*25:01	5.829046148164707e-06	8.403945967410917e-06	not-binder
AKSAQFPLH	HLA-A*25:01	9.340681399407912e-05	7.983510018732398e-05	not-binder
VKICVAYDL	HLA-A*25:01	0.00015744076517876238	0.00015179401528961782	not-binder
ETKTKGANT	HLA-A*25:01	0.07807442501652986	0.09475666342174485	not-binder
GAEWGFALL	HLA-A*25:01	0.00024379312180826672	0.00021445299874010227	not-binder
GIEALIGKV	HLA-A*25:01	0.0014300389393611113	0.0021791913101675527	not-binder
SNFKEGLDV	HLA-A*25:01	3.287081253802171e-05	3.3385515445538675e-05	not-binder
CYEMTDLTN	HLA-A*25:01	3.1120646781346295e-05	1.459578992087695e-05	not-binder
AGDIGAGVG	HLA-A*25:01	4.838242257392267e-05	6.391715747899128e-05	not-binder
GYLIKKNYA	HLA-A*25:01	2.6994417476089437e-05	2.511975743578512e-05	not-binder
ADLINAGKE	HLA-A*25:01	0.00010274725282215514	0.0001415386779825385	not-binder
LGPIKDGRI	HLA-A*25:01	7.786228088662029e-05	8.219104481986361e-05	not-binder
DLPKKTRKE	HLA-A*25:01	5.5540737685078055e-05	5.266185149071167e-05	not-binder
QPNHPNGMT	HLA-A*25:01	1.3993638913234462e-05	9.083584578765094e-06	not-binder
ESDDPVETA	HLA-A*25:01	0.0006156108102914004	0.0009547341550568835	not-binder
ETFNVGSMP	HLA-A*25:01	0.2165301524102688	0.1324000444312399	not-binder
CVSIAGRVV	HLA-A*25:01	0.0016203864608542063	0.002308628312462926	not-binder
TSGVVTCCT	HLA-A*25:01	2.5080381601583212e-05	1.2061945233176273e-05	not-binder
RHFAQRERT	HLA-A*25:01	2.102282428495528e-06	1.4071376820057833e-06	not-binder
ERVGGHRLF	HLA-A*25:01	0.0016886563680600375	0.0014719270334557966	not-binder
SMATLLAGI	HLA-A*25:01	0.0016748202731832861	0.0008306316789483156	not-binder
LHKLEIEAL	HLA-A*25:01	0.00012613292201422155	8.510134002991647e-05	not-binder
SEVVFERIL	HLA-A*25:01	0.0004155808099312708	0.00021560172873529666	not-binder
GAHRVTGRV	HLA-A*25:01	6.364718601616914e-05	5.99897265477436e-05	not-binder
NPVTGLLSA	HLA-A*25:01	4.596502913045697e-05	5.2070019829072786e-05	not-binder
DELRFVLIT	HLA-A*25:01	0.001956408368459961	0.0034102673568146245	not-binder
LALEHNIPV	HLA-A*25:01	0.0011718710127752274	0.0008975490700377609	not-binder
FSSRLLVNE	HLA-A*25:01	0.00038592721393797546	0.00027201746580679477	not-binder
GHINTRSQV	HLA-A*25:01	6.985568461459479e-06	6.1279088805530315e-06	not-binder
MVLNGWELG	HLA-A*25:01	0.0017499891662737354	0.001775161006270096	not-binder
DPVRRFPGI	HLA-A*25:01	0.0008283599006972508	0.0009495293582493066	not-binder
PQDVDFSHA	HLA-A*25:01	3.5126319517075897e-06	1.3537839043698577e-06	not-binder
TGGDKSNSF	HLA-A*25:01	0.0005250037531368435	0.0003503445253718363	not-binder
HSYLSDIAV	HLA-A*25:01	0.001810583274345845	0.0012226062050576796	not-binder
VGWIYTRIL	HLA-A*25:01	5.165596758160973e-05	3.5703216568723756e-05	not-binder
KIRKQKLEK	HLA-A*25:01	4.9455110365670406e-05	5.995666627105775e-05	not-binder
LKLCGHKCI	HLA-A*25:01	1.66970447935455e-05	1.4182556136022607e-05	not-binder
LVAGFVLNK	HLA-A*25:01	0.004437500948552042	0.003795237128460553	not-binder
LEQIKRIAQ	HLA-A*25:01	3.867961045216362e-05	5.276203159257007e-05	not-binder
VTALFLSKV	HLA-A*25:01	0.0020818061544559895	0.0015330017634893154	not-binder
DKAGRTGEH	HLA-A*25:01	1.6027193009904294e-05	1.8701619556560063e-05	not-binder
IYTEKEAAH	HLA-A*25:01	0.00044775441274396143	0.0006369376543883954	not-binder
KSNRNKVDS	HLA-A*25:01	5.625163919376064e-06	8.148648737240872e-06	not-binder
ENVLEILKE	HLA-A*25:01	0.0019942007616919	0.0023328374080197195	not-binder
SCDPETGSI	HLA-A*25:01	3.46437240295927e-05	3.609838433952094e-05	not-binder
IERIELNRN	HLA-A*25:01	2.441803467263526e-05	1.8669002775548654e-05	not-binder
GHPLELLER	HLA-A*25:01	0.0004749217318021692	0.000351062715660114	not-binder
DAEVSIVVR	HLA-A*25:01	0.021193280862644315	0.020766299573001266	not-binder
ELGGDSIKA	HLA-A*25:01	0.00012400181094562868	0.00010472443123344348	not-binder
KDWLAWLDS	HLA-A*25:01	6.9373009864648335e-06	6.7148226720363095e-06	not-binder
VNADLVGKF	HLA-A*25:01	0.04270533472299576	0.0394502115757206	not-binder
SNDLVKEVV	HLA-A*25:01	0.00012071660785295535	0.00011182883083137997	not-binder
SILAEKLGM	HLA-A*25:01	0.009471288591157645	0.01412040762452718	not-binder
LAQYKLPIK	HLA-A*25:01	0.0012870123609900475	0.0019890728911777186	not-binder
DNDQLFTMK	HLA-A*25:01	0.001492753831553273	0.0011070286688242097	not-binder
NLSSSDPML	HLA-A*25:01	0.0003575213879230432	0.00045030131102144586	not-binder
IGDFHYNGH	HLA-A*25:01	5.725141290895408e-05	4.7787588375185685e-05	not-binder
NLIGAVARV	HLA-A*25:01	0.04823066894896329	0.040988449804065595	not-binder
PGSGRESAL	HLA-A*25:01	2.046032100224693e-05	3.207318989062892e-05	not-binder
KTPAERLRG	HLA-A*25:01	5.6357716630373034e-05	7.274686798730163e-05	not-binder
GPQLPAPNM	HLA-A*25:01	4.8885898831940724e-05	1.9621978921379447e-05	not-binder
QEELPAPSL	HLA-A*25:01	0.00022684047489747173	0.00028288282712242955	not-binder
ACERAKRTL	HLA-A*25:01	1.6666083286054346e-05	2.678489352901931e-05	not-binder
AEGRVAWAL	HLA-A*25:01	7.493485245504416e-05	3.2514520121326204e-05	not-binder
IATEEYESM	HLA-A*25:01	0.0024386165125179103	0.001955436139715573	not-binder
PVGSGDRVC	HLA-A*25:01	1.619479405690072e-05	2.804400298176811e-05	not-binder
LDKNVHVPA	HLA-A*25:01	2.159890045732027e-05	1.347902825767354e-05	not-binder
ENYNVSAGD	HLA-A*25:01	0.0010153416456887498	0.0019417411431537947	not-binder
DGTEEYLCK	HLA-A*25:01	0.0006462474160798592	0.0005116695598984305	not-binder
DVVLLDVTP	HLA-A*25:01	0.011719243723200634	0.02144633307369771	not-binder
AAEQGKPIL	HLA-A*25:01	5.682170740328729e-05	5.06162548570966e-05	not-binder
IIKNRESVE	HLA-A*25:01	4.710701323347166e-05	3.8929879646660084e-05	not-binder
DPKKDVDGF	HLA-A*25:01	0.028195826802402735	0.03300615127042454	not-binder
YVLNGGEVA	HLA-A*25:01	0.0006380439677741379	0.0007897893262269494	not-binder
KPNSIFDYK	HLA-A*25:01	0.0009297920943936333	0.0009866296365421473	not-binder
YTNVTAKDV	HLA-A*25:01	0.0038040407293010504	0.002735492465956787	not-binder
KASRYEQEK	HLA-A*25:01	0.0001482436922742636	0.00024338747816080034	not-binder
LKETLHFKD	HLA-A*25:01	5.737607193623262e-05	0.0001024946987185016	not-binder
PTYSSMIPA	HLA-A*25:01	4.647948881029151e-05	1.824776222341393e-05	not-binder
GTAGVPSTS	HLA-A*25:01	0.0003924700715288054	0.000374402044721101	not-binder
RVAEAAEND	HLA-A*25:01	0.0002659775498614181	0.0003256891722726663	not-binder
GRARSGGAS	HLA-A*25:01	1.4519581100103096e-06	1.8601890295013164e-06	not-binder
LIHQVVVAY	HLA-A*25:01	0.6011206854134798	0.4152512383560699	ambiguous
GLDLPARIY	HLA-A*25:01	0.00046621403271274175	0.0004211389089319083	not-binder
EAHVAAETA	HLA-A*25:01	0.0025831914033915384	0.0013205090528994117	not-binder
HPMPRGCLA	HLA-A*25:01	3.196133504843601e-05	2.6212076160695195e-05	not-binder
WGQHHVSVG	HLA-A*25:01	1.199843445647275e-05	7.915787503652537e-06	not-binder
LAIAATFIA	HLA-A*25:01	0.0003450670643360354	0.0004436518440237673	not-binder
SLSRVNQEK	HLA-A*25:01	0.00024322249810211362	0.0003722224425126267	not-binder
ETVVGSHLK	HLA-A*25:01	0.26574993655085566	0.29259201876775615	not-binder
PLEISKKLD	HLA-A*25:01	0.00017455715296819108	0.00029927257516359595	not-binder
RGLAEISRL	HLA-A*25:01	0.0002712738820264349	0.00025831810887907237	not-binder
AGKSEQGDK	HLA-A*25:01	0.0001638303829167853	0.00028153359943289524	not-binder
CGSPSCHSL	HLA-A*25:01	9.415657568752067e-05	8.012657772465505e-05	not-binder
CAIERDLKV	HLA-A*25:01	0.0017536527033371386	0.0025697396461433226	not-binder
VFKAEVEKR	HLA-A*25:01	0.001206738894688897	0.0008084864844793876	not-binder
NPEFTMLEW	HLA-A*25:01	0.003110696977819316	0.004812893380125857	not-binder
NQLPFKILR	HLA-A*25:01	0.002410533849615604	0.0016831023379804402	not-binder
EFEMWEKEA	HLA-A*25:01	4.70250568469055e-05	3.4845058630899055e-05	not-binder
PKISFILKI	HLA-A*25:01	0.00022790235143475002	0.00023311463564921624	not-binder
EEYYVGYLT	HLA-A*25:01	0.0010119092847162392	0.0016132192621929845	not-binder
PSTSTHKEP	HLA-A*25:01	5.9888455723466905e-06	7.146219291407747e-06	not-binder
VTAALRAHA	HLA-A*25:01	0.00031282534037018194	0.00027054143504800745	not-binder
VQHPHKTVR	HLA-A*25:01	0.0006337524639093318	0.00039978915434518394	not-binder
LLAQSRVPG	HLA-A*25:01	5.9370245980971956e-05	3.6531908527319227e-05	not-binder
LLGVKVLRL	HLA-A*25:01	0.0006640753341343953	0.0007731048505705385	not-binder
DWKPAEDTY	HLA-A*25:01	0.0031797521049156787	0.003527487201448009	not-binder
LKIIGKGSF	HLA-A*25:01	0.007112078124191612	0.01249532274190195	not-binder
QRPGPGAGG	HLA-A*25:01	4.162600521340209e-06	3.1626856411147744e-06	not-binder
IAAGVTLLP	HLA-A*25:01	0.0002147418083040975	0.00012230613960825291	not-binder
RQYHQKHLK	HLA-A*25:01	0.00028206321421748727	0.0004471848218122128	not-binder
SDAEPHYLP	HLA-A*25:01	1.0230963016510942e-05	4.221289533733023e-06	not-binder
ALVALNQHA	HLA-A*25:01	3.094783951382851e-05	2.5212322541525127e-05	not-binder
TDEANGFRV	HLA-A*25:01	0.0001196021432406269	6.83339470008356e-05	not-binder
NYCLIVGSE	HLA-A*25:01	6.212007438080036e-05	4.8926469427867304e-05	not-binder
VIASGGVGT	HLA-A*25:01	9.526957219350152e-05	5.057486580857722e-05	not-binder
RKSTEIFQA	HLA-A*25:01	9.555843689668109e-06	8.296974950313673e-06	not-binder
RCLKQVHLV	HLA-A*25:01	6.045292302587768e-05	5.61809193648917e-05	not-binder
MFYAGKLKG	HLA-A*25:01	0.0007756478116789367	0.0005564210220420816	not-binder
LVITAGQRG	HLA-A*25:01	0.0002388004882959649	0.0001958730978955316	not-binder
LDGSLYGIG	HLA-A*25:01	5.614817946479889e-05	7.04855939771154e-05	not-binder
NFSFKTSPG	HLA-A*25:01	2.532751193484728e-05	2.24577111552809e-05	not-binder
RDDAYVSKR	HLA-A*25:01	0.0006121683662058785	0.0008267463372433136	not-binder
PVPDSKEVM	HLA-A*25:01	0.00019530748504621443	0.0003026225281466868	not-binder
DDTKDLYLF	HLA-A*25:01	0.001881581824272871	0.0007017224215745495	not-binder
TDDYGSEHT	HLA-A*25:01	9.794511970540044e-06	5.393046352590427e-06	not-binder
VRVGKAGKS	HLA-A*25:01	5.812849644826202e-06	7.805289596067859e-06	not-binder
VKLFPHRNS	HLA-A*25:01	1.6469028196297586e-05	2.2303948164737788e-05	not-binder
TIPMGGYQY	HLA-A*25:01	0.3620162341743708	0.27141869824379783	not-binder
DYAGSTKYI	HLA-A*25:01	0.0012927986244903877	0.0009433193344910925	not-binder
IPGYAKRYI	HLA-A*25:01	8.285151525342372e-05	7.378533164858626e-05	not-binder
FCGVHESPP	HLA-A*25:01	4.228144262015121e-05	5.6968323007343556e-05	not-binder
AQTMLDESG	HLA-A*25:01	1.0258008308028365e-05	1.16986254117714e-05	not-binder
LKIQIEMEK	HLA-A*25:01	0.00010814564939209959	0.00011328978310726184	not-binder
VSDYHDRAV	HLA-A*25:01	0.00011742910210159608	0.0001718966658793293	not-binder
KIANSVYAA	HLA-A*25:01	6.43022904114332e-05	3.7039815945458045e-05	not-binder
ITAIQMDIK	HLA-A*25:01	0.002140276203863323	0.0032573829952061944	not-binder
RIEEDTFIR	HLA-A*25:01	0.0011606624349951745	0.0005889258570168799	not-binder
ELLVKVVRR	HLA-A*25:01	0.0025428437395021318	0.0028326894080430167	not-binder
WSPLSENSR	HLA-A*25:01	0.0015581937099341304	0.0016954705812887538	not-binder
NHEKLNAHG	HLA-A*25:01	7.5232429480820425e-06	7.876025632091287e-06	not-binder
DLYNIIFPI	HLA-A*25:01	0.05489995591342449	0.03534614385414687	not-binder
PIRPEILVR	HLA-A*25:01	0.0005273401031445247	0.0003987396077415129	not-binder
ENVKAKIQD	HLA-A*25:01	0.0007222817133879289	0.0009041181421691614	not-binder
IQGGPLEHV	HLA-A*25:01	8.039938329602591e-05	5.5806604297882866e-05	not-binder
SQGFRLWEE	HLA-A*25:01	5.65539812669158e-05	6.276449564242663e-05	not-binder
RHESRRIDN	HLA-A*25:01	9.173812657081726e-07	6.755151750840545e-07	not-binder
VSEGPKGLK	HLA-A*25:01	0.0009663248529250268	0.0015480390721933296	not-binder
VIIRKNAVK	HLA-A*25:01	0.0009735804378578905	0.0009865515987281506	not-binder
HGSHGNKAK	HLA-A*25:01	0.00011280619619356003	0.00016148557300791548	not-binder
IEAFKSVSD	HLA-A*25:01	0.00020112150859858958	0.00037661842914941485	not-binder
IVAGTTAFK	HLA-A*25:01	0.011150871333666146	0.014512999204737594	not-binder
TLPYLLARK	HLA-A*25:01	0.0006818157053203322	0.0006934166402070715	not-binder
PNCDKIVPG	HLA-A*25:01	6.899457571307721e-06	4.07874873748418e-06	not-binder
NDYAKQVKK	HLA-A*25:01	0.00037315181725716684	0.0005521168418325399	not-binder
TKILKEGIE	HLA-A*25:01	7.110801416274626e-05	0.0001213476382819855	not-binder
LAGIKTRGV	HLA-A*25:01	3.671169015433407e-05	3.195683531636304e-05	not-binder
ALLENTELD	HLA-A*25:01	7.162390102166682e-05	5.0945903692061505e-05	not-binder
TLKQNQSKA	HLA-A*25:01	3.9282335274037904e-05	3.8869494519255986e-05	not-binder
TDNGFDALF	HLA-A*25:01	0.0009770715056220069	0.0010309177100575803	not-binder
GFAHGVMNT	HLA-A*25:01	5.525586948351702e-05	6.045146993379642e-05	not-binder
RAVSTIRRE	HLA-A*25:01	2.447877150189015e-05	2.3294748234448458e-05	not-binder
YNRGYIDAF	HLA-A*25:01	0.15312999300658703	0.11897426665265902	not-binder
FEKSNVNFT	HLA-A*25:01	0.00014060662415431578	0.00020669455420215018	not-binder
RRYEIKGVK	HLA-A*25:01	0.00014880368908052333	0.0002657525359811182	not-binder
SNGGFFVLN	HLA-A*25:01	9.945695965143386e-05	5.776564117431944e-05	not-binder
PRKALPDLP	HLA-A*25:01	3.309878334221139e-05	5.7907045563208845e-05	not-binder
GVLYILAIS	HLA-A*25:01	0.0001199994749185862	8.192884060569775e-05	not-binder
FSILFKQTG	HLA-A*25:01	0.00034667258150875566	0.00047064165641167593	not-binder
QNNAIEEFK	HLA-A*25:01	0.0010441316175274552	0.0014440268243704158	not-binder
IEEAGYKPG	HLA-A*25:01	0.00019616356221376918	0.00034059577002742405	not-binder
EAKHTQVFR	HLA-A*25:01	0.2584623573347926	0.3029640305898556	not-binder
ISGITSDKA	HLA-A*25:01	2.4554583160352194e-05	3.255213191522671e-05	not-binder
FDPLLALCV	HLA-A*25:01	0.00019746375110116788	0.00015696735355290014	not-binder
NDLYEDLRD	HLA-A*25:01	6.35351210803492e-05	2.3343898954116892e-05	not-binder
ISEICKWLL	HLA-A*25:01	0.00027724769206542986	0.0004250842036196892	not-binder
GLHKFMNWD	HLA-A*25:01	0.00013684507666766876	0.00012683027910629713	not-binder
RFENYHRLI	HLA-A*25:01	0.0001956979363967548	0.0001367261667364536	not-binder
EWHETLTQW	HLA-A*25:01	0.008308773062890396	0.007538409712132865	not-binder
ITINTAHVE	HLA-A*25:01	0.003402128303423524	0.0032006571125303227	not-binder
SVIDNSKIT	HLA-A*25:01	0.12230401374399662	0.18767018088869028	not-binder
RQIPVSNPD	HLA-A*25:01	0.0005602046041985886	0.0010834333050151435	not-binder
QADYVEEIV	HLA-A*25:01	0.00017690599233901593	0.00023710828428593638	not-binder
LRGHTRVHV	HLA-A*25:01	4.2927593767672075e-06	1.9077364448687712e-06	not-binder
TNAHAAKAS	HLA-A*25:01	3.8559411814276244e-05	3.9004450649910985e-05	not-binder
AFARAWFKL	HLA-A*25:01	0.0018707282735704212	0.00347499438169805	not-binder
VYNLVQEVA	HLA-A*25:01	6.08015803663875e-05	3.746988058353109e-05	not-binder
KITRPLASA	HLA-A*25:01	1.7486867727711795e-05	9.330163965809709e-06	not-binder
IRYNYDKNK	HLA-A*25:01	5.9705668172682634e-05	9.076194408416022e-05	not-binder
EEDLAELAR	HLA-A*25:01	0.0012181536585558206	0.0009274270525087528	not-binder
TAFSSVTHI	HLA-A*25:01	0.014593947376124562	0.019704339218863307	not-binder
NGDDDNTDC	HLA-A*25:01	0.00022126421882262548	0.00040923814266489615	not-binder
QLALATWTI	HLA-A*25:01	0.0020529931760393085	0.0013887234554461083	not-binder
IGSRPSART	HLA-A*25:01	5.557540021072782e-06	3.549782051562807e-06	not-binder
RTMIPLGSC	HLA-A*25:01	9.097778665818623e-05	9.370381407686235e-05	not-binder
EQLKFLRFP	HLA-A*25:01	0.0019144383302773349	0.002280058396324932	not-binder
RLTVPGDGT	HLA-A*25:01	1.808986658033973e-05	1.6723548716600862e-05	not-binder
ASLRQARLP	HLA-A*25:01	2.529553366912296e-05	1.4526789184879131e-05	not-binder
GFLEANMFS	HLA-A*25:01	0.00011234626326768193	6.612360953410069e-05	not-binder
EKPNTGSIF	HLA-A*25:01	0.013402903233509279	0.025083391340282375	not-binder
LPFIMRYGY	HLA-A*25:01	0.019822580111213028	0.027856207537994237	not-binder
ETKKFKKKY	HLA-A*25:01	0.9612457156181335	0.02267023372554125	binder
FIECLLRQK	HLA-A*25:01	0.0005898030911339446	0.0008856087213798588	not-binder
DKKQLEISG	HLA-A*25:01	2.4022832621994895e-05	2.1356722150160675e-05	not-binder
ILLDGKPVR	HLA-A*25:01	0.0038557079795282336	0.00421607997685951	not-binder
IDDYHLITN	HLA-A*25:01	2.0253869843145365e-05	7.46029601997328e-06	not-binder
GKRDSVINI	HLA-A*25:01	2.776226619971567e-05	2.583967590992797e-05	not-binder
LDELPGGRQ	HLA-A*25:01	0.0001324419356024009	0.000141581149036124	not-binder
GLFVNMTSK	HLA-A*25:01	0.0004553990394924767	0.0004168035198132912	not-binder
VKPMVVMTA	HLA-A*25:01	2.417267273813195e-05	2.5962673615461825e-05	not-binder
PVCSPLPID	HLA-A*25:01	6.424795847124188e-05	9.014065883805391e-05	not-binder
SAKKDSKKK	HLA-A*25:01	0.0006196513524628245	0.0011468186706154306	not-binder
RYRRLDLFQ	HLA-A*25:01	4.935038396070013e-05	2.6573015578905785e-05	not-binder
AQPNSTICP	HLA-A*25:01	9.327370912615152e-06	6.092071868943273e-06	not-binder
EGTVDAAHA	HLA-A*25:01	0.0007266694636200554	0.0012322696523172328	not-binder
AGSDIGGAT	HLA-A*25:01	1.787652499842807e-05	7.63467207540232e-06	not-binder
HDLFSLDEM	HLA-A*25:01	0.00020981313136871904	8.499098760549378e-05	not-binder
MTMYFYEAN	HLA-A*25:01	0.01377599355764687	0.009685099934705762	not-binder
WKTASTIVE	HLA-A*25:01	1.963573395187268e-05	1.0836670854044693e-05	not-binder
LEARITGNI	HLA-A*25:01	0.00021451714928844012	0.00015268609472848403	not-binder
SELLFSVLK	HLA-A*25:01	0.0018045397395326291	0.0019035572199709821	not-binder
KGQGIVLNE	HLA-A*25:01	3.152857134409714e-05	1.6880696680420623e-05	not-binder
AALLPGIEV	HLA-A*25:01	0.00012172651186119765	7.35224343972056e-05	not-binder
AVVATGVVC	HLA-A*25:01	0.00016227586011154926	0.0001350957165608022	not-binder
RLAVLGQQC	HLA-A*25:01	1.6640933176859106e-05	2.2617996532141634e-05	not-binder
TLATGINFF	HLA-A*25:01	0.09587671803310513	0.08544158130196101	not-binder
YLILKERAE	HLA-A*25:01	0.00032728728401707483	0.0002917217419320021	not-binder
LLPIKLPQL	HLA-A*25:01	0.00805645965738222	0.01119261573660378	not-binder
LKIPYSILE	HLA-A*25:01	4.873993675573729e-05	1.6663958363675866e-05	not-binder
TSWFSEQKK	HLA-A*25:01	0.001185646070371149	0.0020911320172340596	not-binder
FNFDFVKCE	HLA-A*25:01	0.0007807021931512282	0.001169125531378076	not-binder
ELEVYKAEN	HLA-A*25:01	0.0002878641815186711	0.0002508425365961451	not-binder
HFAEELTGR	HLA-A*25:01	0.012066170223988593	0.01799593266857032	not-binder
IEECDSLDI	HLA-A*25:01	3.158781371439545e-05	3.899759531390257e-05	not-binder
GMEPIGGAW	HLA-A*25:01	0.0004099667152331676	0.0003702602577143825	not-binder
GDNLSATFS	HLA-A*25:01	5.286996724862547e-06	5.478039491056964e-06	not-binder
RSQSEALDE	HLA-A*25:01	2.703392226521828e-05	4.444284867037465e-05	not-binder
ATIATEEVF	HLA-A*25:01	0.12156854271888733	0.1469754328058373	not-binder
NVPAVLYGH	HLA-A*25:01	0.0396649656817317	0.020231054247331105	not-binder
HQMYTVKGV	HLA-A*25:01	0.00030016026576049624	0.0002128072835024626	not-binder
TFQLANAEV	HLA-A*25:01	0.00018008783408731687	0.00013266128691285332	not-binder
AGFSPDWSP	HLA-A*25:01	3.8125412811496065e-05	1.8960082653875722e-05	not-binder
GMTAAHKTL	HLA-A*25:01	4.555496052489616e-05	2.5831084478687565e-05	not-binder
VADLKQYLI	HLA-A*25:01	0.0007766308714053594	0.001206608314336051	not-binder
EALNLENKS	HLA-A*25:01	0.0006085184926632792	0.00039447312830871056	not-binder
FPSLESDSL	HLA-A*25:01	0.00033988527793553657	0.0003565634124874315	not-binder
DLTVEEGQR	HLA-A*25:01	0.08342250147834421	0.10148307379638133	not-binder
INKTAFKLF	HLA-A*25:01	0.0018124998576240614	0.0025686129242479963	not-binder
PDGTEIARG	HLA-A*25:01	1.0291756984770472e-05	1.0213512765722149e-05	not-binder
IKRLQGVLT	HLA-A*25:01	4.778347602041322e-06	2.2284039416017093e-06	not-binder
DLWVPWYGG	HLA-A*25:01	0.006214339536381885	0.008967597971496022	not-binder
PEWFRNILS	HLA-A*25:01	1.3230047898105113e-05	1.96329478252752e-05	not-binder
LDFEFDPKD	HLA-A*25:01	0.0004896650178125128	0.0003489723908853402	not-binder
TKNQVLHKH	HLA-A*25:01	4.087176002940396e-05	3.626734402524969e-05	not-binder
RYTTTLDHP	HLA-A*25:01	7.164006328821415e-05	7.480942802752737e-05	not-binder
FIKPTVIVD	HLA-A*25:01	0.008241556194843725	0.008637536987018966	not-binder
VRKKEGLKQ	HLA-A*25:01	3.7069431073177837e-06	2.346034515063741e-06	not-binder
HFGLEEGEG	HLA-A*25:01	3.275760182077647e-05	3.0393504000224366e-05	not-binder
SLSKLRKIT	HLA-A*25:01	2.3507329387939535e-05	1.627852201412137e-05	not-binder
ADAALDLRA	HLA-A*25:01	2.687034593691351e-05	1.9779856697909778e-05	not-binder
AAQRNGAGR	HLA-A*25:01	0.0005239330472250004	0.0008955715775319481	not-binder
ASHHIAAGT	HLA-A*25:01	3.224960637453478e-05	1.3635541998346404e-05	not-binder
LLRDNSERD	HLA-A*25:01	3.0152534304761502e-05	4.809121201630034e-05	not-binder
DYETQIKSL	HLA-A*25:01	0.0003849757689749822	0.0002512440041320728	not-binder
NGEWIASAD	HLA-A*25:01	6.288053118623793e-05	6.769144006900511e-05	not-binder
RKLRVTTAY	HLA-A*25:01	0.0002038699843978975	0.00023773185397053576	not-binder
CESLQKLDL	HLA-A*25:01	5.532138652597496e-05	7.503184834155509e-05	not-binder
FELLARLCP	HLA-A*25:01	4.99357221997343e-05	5.2947282211565084e-05	not-binder
TILARTLAK	HLA-A*25:01	0.0005530231021111832	0.000379977358324422	not-binder
KRLAWQGDG	HLA-A*25:01	9.875079092580563e-06	1.8236234476388202e-05	not-binder
EPADPALPP	HLA-A*25:01	0.0014329429024655838	0.001394073752266367	not-binder
QLQSPQSSL	HLA-A*25:01	0.00024178894018405116	0.00017128091985099393	not-binder
PPGFDASMA	HLA-A*25:01	1.3202731201999995e-05	1.3346478365402844e-05	not-binder
IVDAEEMIK	HLA-A*25:01	0.0015881213184911758	0.00174397360158717	not-binder
IKRNTTIPT	HLA-A*25:01	9.826973291637842e-06	8.489456063446282e-06	not-binder
DLIPPLSKL	HLA-A*25:01	0.5124541669967584	0.32532541682491006	ambiguous
RDDSVTPQQ	HLA-A*25:01	2.769171982208718e-06	2.588933807563986e-06	not-binder
TVVKNGKIL	HLA-A*25:01	0.024121687724255027	0.03441016059259977	not-binder
SGVPPFWDE	HLA-A*25:01	4.584486305247992e-05	4.2004504308436977e-05	not-binder
FRYGWTPLM	HLA-A*25:01	0.0012820281874155626	0.0015227394994723278	not-binder
LQKENKELR	HLA-A*25:01	0.000263421461568214	0.0001546160128878219	not-binder
MRPLENPIK	HLA-A*25:01	0.00024849590663507116	0.00025910166435069444	not-binder
AVDHDTEEV	HLA-A*25:01	8.930645271902904e-05	7.45923869617651e-05	not-binder
AVGSMSMLA	HLA-A*25:01	4.852541569562163e-05	5.062250117507147e-05	not-binder
PWIAVAYSA	HLA-A*25:01	4.224614813210792e-05	2.9027995587171225e-05	not-binder
LNIQTQTQT	HLA-A*25:01	1.762242336553754e-05	1.8779282367024227e-05	not-binder
RRTGVEPVT	HLA-A*25:01	3.0046355391277756e-06	2.411647683028072e-06	not-binder
TIEQYRING	HLA-A*25:01	0.0003792996755692002	0.00040928396590797695	not-binder
ERPTECAVF	HLA-A*25:01	0.011404506631515687	0.022294727259434873	not-binder
PSSHQGSGS	HLA-A*25:01	1.0641955952905846e-05	1.7934690146399286e-05	not-binder
IHRRKTRAV	HLA-A*25:01	1.8992817103935522e-06	1.003119937629926e-06	not-binder
LDLCGTEFQ	HLA-A*25:01	3.030414773093071e-05	2.1500323185412698e-05	not-binder
QWFADVHQL	HLA-A*25:01	0.0010881112422794104	0.0007099035110353329	not-binder
IQSIGLNGI	HLA-A*25:01	0.00040437402567476964	0.0004293451195981538	not-binder
DILRVEIGP	HLA-A*25:01	0.0018276472590514458	0.0025892900166903086	not-binder
GKPIHHFIG	HLA-A*25:01	1.9251866524427898e-05	1.0965444858741926e-05	not-binder
RIGRKYEDT	HLA-A*25:01	8.422661449003498e-06	8.891826139948291e-06	not-binder
LASTKEKPC	HLA-A*25:01	3.067276675210451e-05	5.068084799500787e-05	not-binder
PLHMDDKFL	HLA-A*25:01	4.5293531638890275e-05	4.516500468456823e-05	not-binder
ISESCFRDP	HLA-A*25:01	7.675441636365577e-05	9.453067993224879e-05	not-binder
YVKSLISIT	HLA-A*25:01	0.007291886501479894	0.005472912391692936	not-binder
[truncated: 4,907 more rows]
