# Supplementary material for: Peptidome Surveillance Across Evolving SARS-CoV-2 Lineages Reveals HLA Binding Conservation in Nucleocapsid Among Variants With Most Potential for T-Cell Epitope Loss in Spike
Source: Front Immunol. 2022 Jun 23;13:918928. doi: 10.3389/fimmu.2022.918928 (PMC9260595; doi:10.3389/fimmu.2022.918928)
Supplement: Supplementary file 3 [file DataSheet_3.zip › rnn_results/HLA-A02_05_predictionsRNN.csv]

peptide	allele	prediction	prediction_std	classification
AAAAAAAAAAA	HLA-A*02:05	0.09063551127910614	0.0312524370593011	not-binder
AAAAAAAAVAA	HLA-A*02:05	0.09282369408756494	0.04541031595799875	not-binder
AAAAAAAVTAA	HLA-A*02:05	0.16462959796190263	0.08821577426423553	not-binder
AAAAAAPAAAA	HLA-A*02:05	0.06459482982754708	0.05285694182110927	not-binder
AAAAAAPAAPA	HLA-A*02:05	0.040178677532821894	0.03770131118151406	not-binder
AAAAAPALAAA	HLA-A*02:05	0.15469299107789994	0.11888761058417516	not-binder
AAAAAVDPH	HLA-A*02:05	0.005089869548100978	0.006037688967758546	not-binder
AAAAPAAATAA	HLA-A*02:05	0.09114861935377121	0.08217654557858795	not-binder
AAADITSSL	HLA-A*02:05	0.9433138608932495	0.05414671411854042	binder
AAADIVNFL	HLA-A*02:05	0.9727378845214844	0.03001127861051053	binder
AAAPTANLL	HLA-A*02:05	0.7030118316411972	0.2575128101721539	binder
AAFDFLLQRV	HLA-A*02:05	0.8913203120231629	0.1303480955540925	binder
AAFGGTFKKV	HLA-A*02:05	0.8663062572479248	0.1801399159773192	binder
AAFGRDLFLA	HLA-A*02:05	0.6701356589794158	0.25182755390575623	binder
AAFLGHLEVL	HLA-A*02:05	0.5600147992372513	0.29569937976506044	ambiguous
AAFQETLETL	HLA-A*02:05	0.4507952183485031	0.23690635659130102	ambiguous
AAGAGTGYFLF	HLA-A*02:05	0.06814850308001041	0.043712930026662704	not-binder
AAGPPTHEV	HLA-A*02:05	0.8389118373394012	0.2234067803296256	binder
AAIKIIRQL	HLA-A*02:05	0.8460185766220093	0.08170205879605007	binder
AAISQVDRL	HLA-A*02:05	0.5121946334838867	0.16998842827721689	ambiguous
AALALLFAIH	HLA-A*02:05	0.006582110882300185	0.006295665264417021	not-binder
AAPEGKRSL	HLA-A*02:05	0.1825323760509491	0.1628190853076235	not-binder
AASPIITLV	HLA-A*02:05	0.9558515548706055	0.015275188668506188	binder
AAVEKLHHL	HLA-A*02:05	0.9385463953018188	0.0433219824150101	binder
AAYDQNITPLHTDF	HLA-A*02:05	0.007629771670326591	0.010094452988450362	not-binder
AAYVGDLQTL	HLA-A*02:05	0.7565733194351196	0.16360961300298485	binder
ADASLLKKV	HLA-A*02:05	0.007105354545637965	0.004344230331764302	not-binder
ADVDAATLAR	HLA-A*02:05	0.006690071732737124	0.005222365732749207	not-binder
AEQRGENALKD	HLA-A*02:05	0.0012968638857273618	0.0013481284061470837	not-binder
AGAPARAVSAV	HLA-A*02:05	0.1356170041486621	0.19336000635890888	not-binder
AGAPVYLAA	HLA-A*02:05	0.11793548911809922	0.10848259914308941	not-binder
AGAPVYMAA	HLA-A*02:05	0.14742810744792223	0.13634811788401588	not-binder
AGFAGDDAPR	HLA-A*02:05	0.030497589707374574	0.03899032759455717	not-binder
AIAPCEVTVPA	HLA-A*02:05	0.26927352249622344	0.1875927341532737	not-binder
AIAPIIAAV	HLA-A*02:05	0.9948169112205505	0.0030120116132019573	binder
AIATELAQA	HLA-A*02:05	0.5089612483978272	0.18992103514011296	ambiguous
AIEHLDKI	HLA-A*02:05	0.008875123620964587	0.007115875056356342	not-binder
AIFDRVLTEL	HLA-A*02:05	0.9914255023002625	0.0032348196206848524	binder
AIFEYIDRL	HLA-A*02:05	0.9952154278755188	0.0017108678273691233	binder
AIFPFNIHEN	HLA-A*02:05	0.0499968591495417	0.04589668569160299	not-binder
AIFPTPDPAAL	HLA-A*02:05	0.9377946496009827	0.04778314083028118	binder
AIFSEDLENL	HLA-A*02:05	0.8742977499961853	0.13372503794225518	binder
AIIDGKIFCV	HLA-A*02:05	0.9938092827796936	0.00349007246491899	binder
AIIEYMPLL	HLA-A*02:05	0.9940496444702148	0.0018793392486069398	binder
AIIPYIPTL	HLA-A*02:05	0.9900386452674865	0.004747450715843036	binder
AIIPYIPTLIT	HLA-A*02:05	0.08461790177971125	0.06348396165208522	not-binder
AIISKLVAL	HLA-A*02:05	0.9920381903648376	0.002700161698223393	binder
AIKEILTQV	HLA-A*02:05	0.9929752111434936	0.0032705353447900812	binder
AIKELLDTV	HLA-A*02:05	0.9628907203674316	0.02064543803240946	binder
AIPDIINEI	HLA-A*02:05	0.9483802080154419	0.04047576582648403	binder
AIPERVEEI	HLA-A*02:05	0.9051468014717102	0.06203000535752509	binder
AIVDLIHDI	HLA-A*02:05	0.9551853895187378	0.03316766964748385	binder
AIYDHINEGV	HLA-A*02:05	0.9869169354438782	0.004689567887017229	binder
AKNKLNDLED	HLA-A*02:05	0.00011599026274780044	0.00010485742738438221	not-binder
ALADFAELI	HLA-A*02:05	0.9873642683029175	0.006165106900466447	binder
ALADKELLPSV	HLA-A*02:05	0.9597073554992676	0.04847252906945022	binder
ALAPASLTSA	HLA-A*02:05	0.9645649909973144	0.011136956998097554	binder
ALEEQLQQIRAE	HLA-A*02:05	0.010271192167419941	0.011039677367518035	not-binder
ALFPAFIHQS	HLA-A*02:05	0.6456236988306046	0.2661707646887727	binder
ALFPGDVDRL	HLA-A*02:05	0.9956244468688965	0.0024693702672631897	binder
ALFPGVALL	HLA-A*02:05	0.9906671643257141	0.0068765257112342925	binder
ALFPHLLQPVL	HLA-A*02:05	0.9878342151641846	0.007252394142987503	binder
ALFPHLLQPVLW	HLA-A*02:05	0.331158309802413	0.2656264872643312	not-binder
ALFQPHLINV	HLA-A*02:05	0.9967217326164246	0.0021357458883635087	binder
ALFTGGMKES	HLA-A*02:05	0.3969592466950417	0.23916286276908758	ambiguous
ALGPKPQGL	HLA-A*02:05	0.831326961517334	0.10115997352033024	binder
ALIEAEKVAQV	HLA-A*02:05	0.9896684527397156	0.014032163183029387	binder
ALIEKLVEL	HLA-A*02:05	0.9978906631469726	0.0018770899317888806	binder
ALIPVINKL	HLA-A*02:05	0.9895421743392945	0.009484006663424074	binder
ALKDEVQEL	HLA-A*02:05	0.9643621206283569	0.04280007883231109	binder
ALKERADSL	HLA-A*02:05	0.5611561968922615	0.38809859415434805	ambiguous
ALKKALAAA	HLA-A*02:05	0.5999258488416672	0.26172464562189196	ambiguous
ALKKNLEKI	HLA-A*02:05	0.29029877185821534	0.18541724308874022	not-binder
ALKPDLVNV	HLA-A*02:05	0.979163408279419	0.02366057686715397	binder
ALKPEVDKL	HLA-A*02:05	0.6508424691855907	0.32622471562109057	ambiguous
ALMDEVVKA	HLA-A*02:05	0.9830812931060791	0.01236600769766154	binder
ALPDQGIAKA	HLA-A*02:05	0.9249505639076233	0.07207063171050976	binder
ALPEAIAAL	HLA-A*02:05	0.9926595568656922	0.00838293402727907	binder
ALPEIFTEL	HLA-A*02:05	0.9968921065330505	0.0035805153083680037	binder
ALPRHLHTA	HLA-A*02:05	0.7756012439727783	0.1552175500610196	binder
ALSPNNHEV	HLA-A*02:05	0.9878736853599548	0.0049676745679783476	binder
ALTHIDHSL	HLA-A*02:05	0.8880162835121155	0.12789401696947483	binder
ALYAVIEKA	HLA-A*02:05	0.9840684771537781	0.0075710931945324085	binder
ALYDHLMDFL	HLA-A*02:05	0.9908706784248352	0.001322379863599444	binder
ALYPGQLVQL	HLA-A*02:05	0.973863136768341	0.04218307901002242	binder
AMASIINRL	HLA-A*02:05	0.9958678841590881	0.0018494083839982773	binder
AMFDHIPVGV	HLA-A*02:05	0.9956075191497803	0.003692588708203904	binder
AMFEHEMEES	HLA-A*02:05	0.6897227331995964	0.3200856428326589	binder
AMIELVERL	HLA-A*02:05	0.9947819709777832	0.0026326041264115767	binder
AMMAKAEYL	HLA-A*02:05	0.9919676065444947	0.0029186793391596925	binder
APAAAAAAAAA	HLA-A*02:05	0.004272814525756985	0.0039719227801408834	not-binder
APFPEVFG	HLA-A*02:05	0.001198396645486355	0.0007093752064330818	not-binder
APILIATDVASR	HLA-A*02:05	0.003924614650895819	0.003761737405728556	not-binder
APSFSDIPNPI	HLA-A*02:05	0.0015930880210362375	0.0010721278001570092	not-binder
AQAEAAEQL	HLA-A*02:05	0.9517131567001342	0.01582930578545762	binder
AQAEDMNVKL	HLA-A*02:05	0.9435753226280212	0.0509765901433264	binder
AQAEIEQYRL	HLA-A*02:05	0.9779718279838562	0.026144156184588173	binder
AQAELQHVL	HLA-A*02:05	0.991452670097351	0.0022275277779227097	binder
AQAESNKAFL	HLA-A*02:05	0.9444421172142029	0.030441747803930618	binder
AQAEVYKELR	HLA-A*02:05	0.1213310033082962	0.10586681305809849	not-binder
AQAGEFGDRL	HLA-A*02:05	0.7847855567932129	0.1462354265341948	binder
AQAHMFVKL	HLA-A*02:05	0.9814788818359375	0.008035191639198183	binder
AQAKEENVGL	HLA-A*02:05	0.8298166513442993	0.08911934843610947	binder
AQAKIYWNL	HLA-A*02:05	0.9950644373893738	0.001998468681209315	binder
AQALINRGV	HLA-A*02:05	0.950967526435852	0.01934397434430721	binder
AQAPDLQRV	HLA-A*02:05	0.977576470375061	0.013970727150143828	binder
AQAPIAAVL	HLA-A*02:05	0.9839103698730469	0.007852336673313125	binder
AQAPPTFRA	HLA-A*02:05	0.9092124462127685	0.1196505409738626	binder
AQAQEVFFL	HLA-A*02:05	0.9796194791793823	0.007936523095631639	binder
AQASFRDGL	HLA-A*02:05	0.8803899765014649	0.051322477768914875	binder
AQASIKQLV	HLA-A*02:05	0.9664549827575684	0.011684064237618723	binder
AQFAEATQRL	HLA-A*02:05	0.9833303570747376	0.011184523655137658	binder
AQFAQKTEAL	HLA-A*02:05	0.9690734386444092	0.01479527731034648	binder
AQFEPSQRQNQVGV	HLA-A*02:05	0.38048793710768225	0.32009014838569433	ambiguous
AQFEPSQRQNQV	HLA-A*02:05	0.8911388754844666	0.059588104249470926	binder
AQFGYYFRV	HLA-A*02:05	0.9976606726646423	0.0010632648749133694	binder
AQIAEGMAYI	HLA-A*02:05	0.9627221703529358	0.03013234958364379	binder
AQIDQYVGL	HLA-A*02:05	0.9912550568580627	0.007357076647969244	binder
AQIEGGVHGL	HLA-A*02:05	0.9953308939933777	0.003658033575794017	binder
AQIELLQLL	HLA-A*02:05	0.9857037305831909	0.0031059760321399516	binder
AQIKHLARL	HLA-A*02:05	0.9869326114654541	0.010519149690564505	binder
AQIKVTKEL	HLA-A*02:05	0.9714104771614075	0.030477635334805023	binder
AQILELPYA	HLA-A*02:05	0.9141876459121704	0.03848364288840543	binder
AQIPVVFRL	HLA-A*02:05	0.9873488187789917	0.010095095929668976	binder
AQIPVVKTA	HLA-A*02:05	0.8531648755073548	0.10916380897721309	binder
AQIRTIAII	HLA-A*02:05	0.9410894393920899	0.03262218062676552	binder
AQITGTEHL	HLA-A*02:05	0.9678205966949462	0.021074851529438072	binder
AQMEVASFLL	HLA-A*02:05	0.9880364894866943	0.007809093209238783	binder
AQQNSGHFL	HLA-A*02:05	0.8283211469650269	0.09304971013311725	binder
AQSRIALAL	HLA-A*02:05	0.9404037117958068	0.04572250020137974	binder
AQTTLRNVL	HLA-A*02:05	0.409978412091732	0.2604938195417891	ambiguous
AQVKPDGTYV	HLA-A*02:05	0.8801145911216736	0.10283229290683256	binder
AQVNLKYLL	HLA-A*02:05	0.953088104724884	0.04681828093576972	binder
AQYDGAYKV	HLA-A*02:05	0.9972034454345703	0.0025809051077016368	binder
AQYDPAKPNYI	HLA-A*02:05	0.9665002346038818	0.02439988945439193	binder
AQYEDIAQK	HLA-A*02:05	0.39030504021793605	0.3531800267704745	ambiguous
AQYEHDLEV	HLA-A*02:05	0.9872600913047791	0.004906664010841024	binder
AQYGKLESL	HLA-A*02:05	0.9883093357086181	0.010492588335627455	binder
AQYPSEHLI	HLA-A*02:05	0.9745824098587036	0.016809253923647037	binder
AQYSGAQVRV	HLA-A*02:05	0.9878283858299255	0.009709490470133135	binder
ASGLIHRV	HLA-A*02:05	0.30695120096206663	0.1767225832677733	not-binder
ASVSQNAIVSA	HLA-A*02:05	0.017295420309528707	0.014226896447899892	not-binder
ATAAKQVAAKP	HLA-A*02:05	0.0018378324049990625	0.0009222107651156137	not-binder
ATAPLISGV	HLA-A*02:05	0.9806058526039123	0.009604662333109555	binder
ATAPQTQHV	HLA-A*02:05	0.9586163997650147	0.02320151416091646	binder
ATFKGIVRA	HLA-A*02:05	0.7302871584892273	0.21792230677268978	binder
ATFPKEIQML	HLA-A*02:05	0.9332086682319641	0.0481029115773689	binder
ATIDKVVKI	HLA-A*02:05	0.9677120327949524	0.025922562144492158	binder
ATIQKIPRL	HLA-A*02:05	0.9730600237846374	0.007362768537834867	binder
ATIRLLDVL	HLA-A*02:05	0.4896044135093689	0.09260282859009603	ambiguous
ATMERLEKV	HLA-A*02:05	0.975453507900238	0.018759946753169488	binder
ATSYLSHQL	HLA-A*02:05	0.7351117134094238	0.07127304763044018	binder
ATVEEVDAA	HLA-A*02:05	0.04759826273657382	0.05957088249671236	not-binder
ATVPIRLIINA	HLA-A*02:05	0.1009263250976801	0.08134402276590653	not-binder
ATYEDIVTL	HLA-A*02:05	0.9689329385757446	0.03451362885990605	binder
ATYPYQVVRA	HLA-A*02:05	0.6281066834926605	0.340851595035612	ambiguous
ATYTGRVDAV	HLA-A*02:05	0.8377810716629028	0.13742396721399397	binder
AVAAELVSA	HLA-A*02:05	0.6052831947803498	0.2385292740829356	ambiguous
AVADKHELL	HLA-A*02:05	0.9487483143806458	0.02970094826957096	binder
AVADKVHLM	HLA-A*02:05	0.9600088834762573	0.022056299954154566	binder
AVADNVERA	HLA-A*02:05	0.8905229568481445	0.08962628116683583	binder
AVAQLAQEL	HLA-A*02:05	0.8591980695724487	0.0691829757933398	binder
AVAQQVQQV	HLA-A*02:05	0.9523099660873413	0.04493283785416968	binder
AVARVGAVASA	HLA-A*02:05	0.17974775061011314	0.15067881079269596	not-binder
AVASALHKL	HLA-A*02:05	0.9497756600379944	0.026276578283310568	binder
AVASKTYNL	HLA-A*02:05	0.9880646824836731	0.005588427666996094	binder
AVFDNLIQL	HLA-A*02:05	0.9741996169090271	0.014498512721078044	binder
AVFENKIYVV	HLA-A*02:05	0.9901095151901245	0.007151822230925503	binder
AVFKELVKL	HLA-A*02:05	0.9199397802352905	0.05017028425121045	binder
AVFKGKFKEG	HLA-A*02:05	0.010351058328524232	0.01157961151060212	not-binder
AVFPFQQVSL	HLA-A*02:05	0.8560668587684631	0.1973939076379237	binder
AVFPSIVGRPR	HLA-A*02:05	0.057188844121992585	0.04234677545922647	not-binder
AVFPSQVNVA	HLA-A*02:05	0.8122324466705322	0.13694720315141518	binder
AVFQKQMDSL	HLA-A*02:05	0.5150215677917004	0.311791271865582	ambiguous
AVFREKILHI	HLA-A*02:05	0.5473966635763645	0.28854790176342	ambiguous
AVFTDKDANV	HLA-A*02:05	0.6815749704837799	0.2503161773230296	binder
AVIDEIQMI	HLA-A*02:05	0.9794127464294433	0.015794645249082136	binder
AVIEAEHTL	HLA-A*02:05	0.9894744277000427	0.006668961375165298	binder
AVIEAEKIAQV	HLA-A*02:05	0.9787059187889099	0.02213096414458395	binder
AVIEHTNRV	HLA-A*02:05	0.9950093507766724	0.002685889344500443	binder
AVIEKFAPIK	HLA-A*02:05	0.31749041471630335	0.3529924730811279	not-binder
AVIGTRLHAA	HLA-A*02:05	0.9028692126274109	0.048142551025278875	binder
AVIKFLELL	HLA-A*02:05	0.954854941368103	0.024914075962946574	binder
AVINRVQKV	HLA-A*02:05	0.9893205761909485	0.003914623019275787	binder
AVINSLEKA	HLA-A*02:05	0.6154144570231438	0.3005098976331957	ambiguous
AVIRDLNSL	HLA-A*02:05	0.9465552926063537	0.02875613252834204	binder
AVISKIEST	HLA-A*02:05	0.5933109611272812	0.2558365646393527	ambiguous
AVITGAVVAA	HLA-A*02:05	0.9038109898567199	0.03129654123464471	binder
AVITKVKGV	HLA-A*02:05	0.9474318146705627	0.069263323442532	binder
AVKEFLEKL	HLA-A*02:05	0.9749426484107971	0.01688313978258126	binder
AVKKMLVEA	HLA-A*02:05	0.4112390875816345	0.23575255361124917	ambiguous
AVNAAVQRV	HLA-A*02:05	0.936070728302002	0.04090427728726962	binder
AVNEKINRV	HLA-A*02:05	0.9504963755607605	0.05307359638010489	binder
AVPDEIPPLEGDE	HLA-A*02:05	0.012686366637353785	0.021936138705543222	not-binder
AVPDEIPPLEGD	HLA-A*02:05	0.01504362424602732	0.020947442129374317	not-binder
AVPDGPLQEV	HLA-A*02:05	0.9563128113746643	0.06174904886101053	binder
AVPEHAARL	HLA-A*02:05	0.8723177313804626	0.08974668865424558	binder
AVPEKIGQV	HLA-A*02:05	0.839398455619812	0.1589991995641714	binder
AVPKEGKVVDA	HLA-A*02:05	0.014660934591665864	0.02523920821893054	not-binder
AVPPPGAIPPAL	HLA-A*02:05	0.17752680703997611	0.19643261055854758	not-binder
AVPQPGAFQRA	HLA-A*02:05	0.04163527879863978	0.0698328225470373	not-binder
AVPREELFVTS	HLA-A*02:05	0.003110373050731141	0.004978082815921101	not-binder
AVPSAGSVQRV	HLA-A*02:05	0.6628552258014679	0.2589569790338606	binder
AVSAQVEEL	HLA-A*02:05	0.6317652881145477	0.18878820773040447	binder
AVSPTVSQL	HLA-A*02:05	0.9422012448310852	0.02282397182411725	binder
AVSRVLNKL	HLA-A*02:05	0.8821831583976746	0.08752255284509405	binder
AVTEQGAELSNEER	HLA-A*02:05	0.06051548197865486	0.05097860163306444	not-binder
AVTPLNESL	HLA-A*02:05	0.436726039648056	0.09720528348949024	not-binder
AVVDEGDVVEV	HLA-A*02:05	0.8225908994674682	0.07970402074316268	binder
AVVETVTTA	HLA-A*02:05	0.8963215827941895	0.07801316830788796	binder
AVVNSLYKL	HLA-A*02:05	0.9016369819641114	0.060508127183775184	binder
AVVPKILTV	HLA-A*02:05	0.9875508427619935	0.005039812714706429	binder
AVYDGHGGPAAA	HLA-A*02:05	0.7976234674453735	0.0933824251368713	binder
AVYGFKLQSL	HLA-A*02:05	0.9145162105560303	0.07133479856767296	binder
AVYSQFITQL	HLA-A*02:05	0.9119856476783752	0.04884487257962093	binder
DIGSESTEDQ	HLA-A*02:05	8.564307827327867e-05	7.1694445413359e-05	not-binder
DLIGVVEAL	HLA-A*02:05	0.9086614608764648	0.06823267235532814	binder
DQVANSAFVER	HLA-A*02:05	0.02393473465926945	0.02060358219423654	not-binder
DSYVGDEAQSK	HLA-A*02:05	0.06910598240792751	0.055705173128683144	not-binder
DTNADKQL	HLA-A*02:05	0.006010335078462959	0.003526019370964328	not-binder
DTNADKQLSF	HLA-A*02:05	0.045478162541985515	0.05797539735255865	not-binder
DVNAAIATIK	HLA-A*02:05	0.01317758381483145	0.013662122047501451	not-binder
EDAANNYAR	HLA-A*02:05	0.0008626230410300195	0.0005701873771693912	not-binder
EDQTEYLEER	HLA-A*02:05	0.0037226394517347215	0.0054855144251816194	not-binder
EEAENTLQSFR	HLA-A*02:05	0.010972938424674793	0.018110897945526186	not-binder
EESNYELEGK	HLA-A*02:05	0.02265994519693777	0.04111491711041743	not-binder
EESNYELEGKIK	HLA-A*02:05	0.04091421798802912	0.06376459368984429	not-binder
EIPEWVHQL	HLA-A*02:05	0.9288295030593872	0.06645671661810999	binder
EITTLNHKL	HLA-A*02:05	0.2319080162793398	0.22124288078182125	not-binder
ELEKRVME	HLA-A*02:05	0.00014275533430918586	0.00011046421900642427	not-binder
ELFPAPILRA	HLA-A*02:05	0.3870622513815761	0.21073705399960546	not-binder
ELFPIQMEGV	HLA-A*02:05	0.9565009832382202	0.028600825199235774	binder
ELISNASDALDK	HLA-A*02:05	0.04537597158923745	0.06519974924021472	not-binder
ENAGEDPGLAR	HLA-A*02:05	0.010836354247294367	0.013484499693298289	not-binder
EQAAWYHTL	HLA-A*02:05	0.9061204671859742	0.14902663350090123	binder
EQAHLWAEL	HLA-A*02:05	0.8704810619354248	0.11185905409401575	binder
EQVANSAFVER	HLA-A*02:05	0.01629837763030082	0.014618498506795436	not-binder
ESFDGSVR	HLA-A*02:05	0.008481822884641587	0.004101034782290251	not-binder
ESPPEINT	HLA-A*02:05	0.0002851772813301068	0.0002357900188885055	not-binder
ESYSVYVYK	HLA-A*02:05	0.2323440330568701	0.2435073803201046	not-binder
ETADITHAL	HLA-A*02:05	0.9175459504127502	0.06538173501211657	binder
ETPKNELYN	HLA-A*02:05	0.0003296378330560401	0.0002291162513421566	not-binder
EVDDEALE	HLA-A*02:05	0.0008806107784039341	0.0007216649860655746	not-binder
EVDDEALEK	HLA-A*02:05	0.012670940347015857	0.010072938783665582	not-binder
FAADLAEEL	HLA-A*02:05	0.9781594038009643	0.008442293358259146	binder
FAAPEKDIFL	HLA-A*02:05	0.9580469846725463	0.030648205863709133	binder
FAEDVGSNKGA	HLA-A*02:05	0.012412619940005244	0.012598863470999243	not-binder
FAFESDLHSL	HLA-A*02:05	0.9938310623168946	0.0040285502345950575	binder
FAFTNKITSV	HLA-A*02:05	0.954034686088562	0.026369990794399355	binder
FAIDPHLLLSV	HLA-A*02:05	0.9849627256393433	0.01506481715607905	binder
FAIPLIEKL	HLA-A*02:05	0.982500958442688	0.01771876453224369	binder
FAIPLIERL	HLA-A*02:05	0.9821767449378968	0.013880943514502525	binder
FAKMVVDAV	HLA-A*02:05	0.8420960903167725	0.13634564700088425	binder
FAYDGKDYLT	HLA-A*02:05	0.953164803981781	0.02760480754635198	binder
FAYDGKDYLTL	HLA-A*02:05	0.9936585783958435	0.007903062217278723	binder
FAYDPSNYEYL	HLA-A*02:05	0.9950783371925354	0.003111287715670018	binder
FAYPNRPDVL	HLA-A*02:05	0.9187784790992737	0.06701241572128715	binder
FDGHGGIRAS	HLA-A*02:05	0.00020257729847799054	0.00017004145070634958	not-binder
FDKTLAEL	HLA-A*02:05	0.03317330554127693	0.03878546412677888	not-binder
FGFLGKIDEL	HLA-A*02:05	0.5879292637109756	0.32421704615707897	ambiguous
FGGHIRSV	HLA-A*02:05	0.5744867216795683	0.35781684721497076	ambiguous
FGVPLIVHV	HLA-A*02:05	0.9440176248550415	0.017656231949181176	binder
FGYDHLILNV	HLA-A*02:05	0.9683172106742859	0.020567922787059528	binder
FGYDKDTSLL	HLA-A*02:05	0.8879701256752014	0.14347635118800436	binder
FIADAHEKI	HLA-A*02:05	0.9838234424591065	0.011506486254761281	binder
FIAKLLNKL	HLA-A*02:05	0.9790777444839478	0.004665550268620407	binder
FIAPTGHSL	HLA-A*02:05	0.9893041968345642	0.006490240800329713	binder
FIFDVHVHEV	HLA-A*02:05	0.998085081577301	0.0009128922540750376	binder
FIFEKKLAQAL	HLA-A*02:05	0.9234330654144287	0.059609053163905336	binder
FIFPASNVYL	HLA-A*02:05	0.995292067527771	0.0033875691086113335	binder
FIFSEGVERA	HLA-A*02:05	0.9681772351264953	0.013939639819132672	binder
FIFSEKPVFV	HLA-A*02:05	0.9924357056617736	0.0038218098563316486	binder
FIIGPGGVVNL	HLA-A*02:05	0.9822127342224121	0.015409189904695824	binder
FIIGRVIKA	HLA-A*02:05	0.979560649394989	0.006756213210898176	binder
FIINGIEKV	HLA-A*02:05	0.9954615592956543	0.002855153076042708	binder
FIINGSEKV	HLA-A*02:05	0.9879395484924316	0.007927942771699545	binder
FIIQGLRSVGA	HLA-A*02:05	0.5936811454594135	0.3196018024802729	ambiguous
FIISRTQAL	HLA-A*02:05	0.9952712774276733	0.001632706074265089	binder
FILEKIEYL	HLA-A*02:05	0.9973548769950866	0.0015208749708300463	binder
FINQDNNTL	HLA-A*02:05	0.905035138130188	0.05729096769618558	binder
FIPATGHSL	HLA-A*02:05	0.8380679845809936	0.17079723703038846	binder
FIPDSGTEFI	HLA-A*02:05	0.9602475166320801	0.02084865934883467	binder
FIPEHTNLSL	HLA-A*02:05	0.9562072515487671	0.04066592608068984	binder
FIPEKEVVQA	HLA-A*02:05	0.7443431571125985	0.33453292644404753	binder
FIPFLQQEV	HLA-A*02:05	0.9717435479164124	0.02278969657372581	binder
FIPKEGDDFL	HLA-A*02:05	0.6737800389528275	0.24051904789364553	binder
FIPKFITHL	HLA-A*02:05	0.992111337184906	0.006500069315297408	binder
FIPLPSAVVQA	HLA-A*02:05	0.21191183123737573	0.19121279527840102	not-binder
FIPPDGNFRL	HLA-A*02:05	0.961852765083313	0.009815249937070883	binder
FIPYLVVKV	HLA-A*02:05	0.9842533230781555	0.01140462080322067	binder
FISGHTSEL	HLA-A*02:05	0.9946201324462891	0.0026308189495188633	binder
FISPFGHGL	HLA-A*02:05	0.9922761440277099	0.002395562770708401	binder
FISPTGHSL	HLA-A*02:05	0.9816094994544983	0.009400185589603535	binder
FKGKFKEG	HLA-A*02:05	0.00011159155183122493	0.00010895548028817973	not-binder
FLADIVQKL	HLA-A*02:05	0.9989158153533936	0.0006848479028334826	binder
FLADPDTVNHLL	HLA-A*02:05	0.9944238662719727	0.00466031194013617	binder
FLADPSAFV	HLA-A*02:05	0.9956333756446838	0.002896836904968638	binder
FLAKLIAQA	HLA-A*02:05	0.9875109910964965	0.0057881478468495085	binder
FLAPELPAV	HLA-A*02:05	0.9972496390342712	0.001686834535086912	binder
FLFDEEMEQM	HLA-A*02:05	0.9959715247154236	0.0031543810006950624	binder
FLFDGSPTYV	HLA-A*02:05	0.9985177874565124	0.0008135303750993299	binder
FLFEDFSKA	HLA-A*02:05	0.9964258074760437	0.0013427877014761257	binder
FLFGEEPSKL	HLA-A*02:05	0.9969394445419312	0.0020744487709728463	binder
FLFPNKESLI	HLA-A*02:05	0.9583624839782715	0.07061991427676242	binder
FLIEPEHVNTV	HLA-A*02:05	0.995259428024292	0.005533142401804699	binder
FLIPIVNIS	HLA-A*02:05	0.828291141986847	0.176923772248654	binder
FLIPIYHQV	HLA-A*02:05	0.9979476690292358	0.0009441576591917516	binder
FLIQEIKTL	HLA-A*02:05	0.98279709815979	0.009369954809333636	binder
FLITILDHL	HLA-A*02:05	0.9912579298019409	0.007402515844583937	binder
FLKNEVERL	HLA-A*02:05	0.950280237197876	0.05855036270015862	binder
FLMDFIHQV	HLA-A*02:05	0.999153196811676	0.0003917198136121051	binder
FLMGPVKQL	HLA-A*02:05	0.9892268776893616	0.007467666318820011	binder
FLPDGMEARL	HLA-A*02:05	0.9901644229888916	0.008091495243752914	binder
FLPEAPAELL	HLA-A*02:05	0.9949757218360901	0.003398199069950843	binder
FLPEEQDRL	HLA-A*02:05	0.9125942111015319	0.12148283000386657	binder
FLPEFAGTQL	HLA-A*02:05	0.9907317876815795	0.009289813854031881	binder
FLPESMYERI	HLA-A*02:05	0.972030246257782	0.02550816394002525	binder
FLPETRIMTSV	HLA-A*02:05	0.990076231956482	0.008339208141519965	binder
FLPEVIYKM	HLA-A*02:05	0.9923114538192749	0.009106800674259907	binder
FLPKKLDEA	HLA-A*02:05	0.9158397793769837	0.09821484613123754	binder
FLPLHYDYL	HLA-A*02:05	0.9906513810157775	0.007225263079240142	binder
FLPLIVNTV	HLA-A*02:05	0.9928751349449157	0.002576468257224098	binder
FLPPEHTIVYI	HLA-A*02:05	0.9107502102851868	0.11499384008907966	binder
FLPQKIIYL	HLA-A*02:05	0.995904290676117	0.002572090737568367	binder
FLPSANEHL	HLA-A*02:05	0.9687476515769958	0.01627010687214712	binder
FLPSHSLDTV	HLA-A*02:05	0.9927498459815979	0.0038264335042213814	binder
FLPSHYNYL	HLA-A*02:05	0.9947113156318664	0.0042774640727762415	binder
FLPSYIIDV	HLA-A*02:05	0.9937163591384888	0.003532416059491004	binder
FLPTILNQL	HLA-A*02:05	0.9871978878974914	0.014148994387479194	binder
FLPTLLHQA	HLA-A*02:05	0.9550846457481384	0.016865797080908906	binder
FLSDLRDML	HLA-A*02:05	0.9883529782295227	0.008324265717387983	binder
FLSEVFHQA	HLA-A*02:05	0.996200430393219	0.0007275822530447121	binder
FLSPKVDPS	HLA-A*02:05	0.25010820815805346	0.28547993699128865	not-binder
FLSPVDNHM	HLA-A*02:05	0.9747572422027588	0.030590253859677376	binder
FLVGEAARALS	HLA-A*02:05	0.08216185504570603	0.10576821275919429	not-binder
FLVPIESIERA	HLA-A*02:05	0.9197125196456909	0.09068849026469875	binder
FLVPTFEQL	HLA-A*02:05	0.9932018160820008	0.003229331775490255	binder
FLYDDNQRV	HLA-A*02:05	0.9978186130523682	0.001246205034725186	binder
FLYKEKLVSV	HLA-A*02:05	0.9964980006217956	0.0014453735421979784	binder
FLYQYSTRL	HLA-A*02:05	0.9957231283187866	0.0036305424070717596	binder
FMATIAEGL	HLA-A*02:05	0.9837893724441529	0.009183795197799537	binder
FMFDEKLVTV	HLA-A*02:05	0.9974591255187988	0.0026088811258702643	binder
FMIKHSQKL	HLA-A*02:05	0.9937889218330384	0.003752915266299498	binder
FMKKYIHVA	HLA-A*02:05	0.9533964991569519	0.05048427285966542	binder
FNEKSKEL	HLA-A*02:05	0.002458639326505363	0.0013910950624068735	not-binder
FQAAEGHDL	HLA-A*02:05	0.8995331168174744	0.060853455246034784	binder
FQAEIPVGI	HLA-A*02:05	0.9910871148109436	0.0062439682758004935	binder
FQAHKEAIREA	HLA-A*02:05	0.4360164240002632	0.3452523717412083	ambiguous
FQANEVRKV	HLA-A*02:05	0.9832366585731507	0.010490378889465333	binder
FQATIVKAV	HLA-A*02:05	0.985334038734436	0.008449182134942345	binder
FQAVHVQGEDL	HLA-A*02:05	0.2734762094914913	0.2661719603614677	not-binder
FQDEINWRL	HLA-A*02:05	0.998181140422821	0.000674240837599695	binder
FQEADSPTL	HLA-A*02:05	0.7988036870956421	0.20867579640839595	binder
FQFGVPQAL	HLA-A*02:05	0.9798243165016174	0.019343533111588988	binder
FQHEDLNFL	HLA-A*02:05	0.9784127712249756	0.01970192808337749	binder
FQHTGIYSV	HLA-A*02:05	0.9906169414520264	0.004211550942834109	binder
FQIDEDGWRA	HLA-A*02:05	0.9656978845596313	0.019238835493937848	binder
FQIDRSWKA	HLA-A*02:05	0.9923797130584717	0.0047655159943199715	binder
FQIGKMRYV	HLA-A*02:05	0.9906476140022278	0.003868285363331547	binder
FQIGPVAGV	HLA-A*02:05	0.9875885009765625	0.0076284452848629355	binder
FQIRNLPSL	HLA-A*02:05	0.9890858650207519	0.006622974514782755	binder
FQNDFLRLL	HLA-A*02:05	0.9945274233818054	0.0033046631367488755	binder
FQNNVQVKV	HLA-A*02:05	0.9897891283035278	0.004888933122194396	binder
FQNPFRSEL	HLA-A*02:05	0.9952280282974243	0.00678233179877349	binder
FQNPQTHVI	HLA-A*02:05	0.9884334087371827	0.004703006473369069	binder
FQPPIHQSL	HLA-A*02:05	0.9846158027648926	0.007630935196456761	binder
FQREAIENA	HLA-A*02:05	0.9325117588043212	0.022398312714266712	binder
FQSEEQQQ	HLA-A*02:05	0.0004464238583750557	0.0004363664160290298	not-binder
FQSILRQDL	HLA-A*02:05	0.7258402377367019	0.3158608690241718	binder
FQSKENLSV	HLA-A*02:05	0.956008005142212	0.032465153487762057	binder
FQSSAVMAL	HLA-A*02:05	0.970582377910614	0.02300196716748288	binder
FQTDLIYNL	HLA-A*02:05	0.9930552005767822	0.004427833083849833	binder
FQTIARNAL	HLA-A*02:05	0.8512639164924621	0.022459368416270945	binder
FQVDIPEHLI	HLA-A*02:05	0.9868610739707947	0.0052551336875239565	binder
FQVEHFSQEEL	HLA-A*02:05	0.959811007976532	0.0386443599977856	binder
FQVENDQERFL	HLA-A*02:05	0.9309993147850036	0.04382692824370437	binder
FQVPDWLHHL	HLA-A*02:05	0.9924822926521302	0.00562324594812686	binder
FQYAKESYI	HLA-A*02:05	0.9879447460174561	0.008825761436870548	binder
FQYDDSGNTFF	HLA-A*02:05	0.96268070936203	0.024104225431726984	binder
FQYESKVFYL	HLA-A*02:05	0.9985813975334168	0.0009610721683824026	binder
FQYLPDTDDRHRI	HLA-A*02:05	0.3355481691658497	0.27234083584454255	not-binder
FQYPCYQEGL	HLA-A*02:05	0.956130039691925	0.021428616739970614	binder
FSDIPNPI	HLA-A*02:05	0.557863362133503	0.2478094286838884	ambiguous
FSEGLIKA	HLA-A*02:05	0.11625462188385427	0.21227934413942398	not-binder
FSIGKMSTA	HLA-A*02:05	0.6486189126968384	0.19887232101637164	binder
FSVSPQAVYTA	HLA-A*02:05	0.40218158066272736	0.20238424006732442	ambiguous
FTAEFLEKV	HLA-A*02:05	0.9944522738456726	0.0023128340097880676	binder
FTAEKTDEL	HLA-A*02:05	0.9711103677749634	0.011221474934061835	binder
FTAKQLEKL	HLA-A*02:05	0.8835419297218323	0.04600594402004386	binder
FTAPKEIAEI	HLA-A*02:05	0.9138580322265625	0.08179003516515186	binder
FTFEKTLEEL	HLA-A*02:05	0.9952903389930725	0.003773620191377287	binder
FTFPDTDDFGKL	HLA-A*02:05	0.8842804551124572	0.09617639916253488	binder
FTFPNIASA	HLA-A*02:05	0.9670832872390747	0.02233776599973819	binder
FTIGEAITSA	HLA-A*02:05	0.9583849787712098	0.012168649937709775	binder
FTILDVRPA	HLA-A*02:05	0.6567409574985504	0.2796601702357181	binder
FTIPHTQEA	HLA-A*02:05	0.9561506152153015	0.02755414011755101	binder
FTPNNIKQV	HLA-A*02:05	0.9163821339607239	0.03970934947828095	binder
FTPSLSETV	HLA-A*02:05	0.8696447253227234	0.07333204746169986	binder
FTSDRGFQFV	HLA-A*02:05	0.975243866443634	0.012645405191137231	binder
FTSPFCLQV	HLA-A*02:05	0.9550592541694641	0.03440281957323608	binder
FTVSLNHKL	HLA-A*02:05	0.9281976103782654	0.062045557856312994	binder
FTYATTEKV	HLA-A*02:05	0.9886015057563782	0.006173052946483318	binder
FTYHHIQEI	HLA-A*02:05	0.9886086106300354	0.011022953555896718	binder
FVADEELVHLL	HLA-A*02:05	0.9855443239212036	0.01569467176139159	binder
FVADHPFLFL	HLA-A*02:05	0.9962567925453186	0.0016834948269552651	binder
FVADILKGENL	HLA-A*02:05	0.9389356255531311	0.048120204820988055	binder
FVAEGGPEL	HLA-A*02:05	0.9914912223815918	0.004824265162800466	binder
FVAGVLPFKVA	HLA-A*02:05	0.4159094035625458	0.12118172613971666	not-binder
FVANLDYKV	HLA-A*02:05	0.9875146150588989	0.004718962195765805	binder
FVAPLQEKV	HLA-A*02:05	0.9871149063110352	0.005074879633948068	binder
FVAPSDIQL	HLA-A*02:05	0.9915738105773926	0.005784141746974243	binder
FVEEEEHFL	HLA-A*02:05	0.8552762866020203	0.10950928620466988	binder
FVEPSRQFV	HLA-A*02:05	0.8601248860359192	0.09502847737417004	binder
FVFDRPTNDKQYL	HLA-A*02:05	0.7779260784387588	0.2800013371557257	binder
FVFPGELLL	HLA-A*02:05	0.9855432152748108	0.012355316517974793	binder
FVFTDIDGQVYHL	HLA-A*02:05	0.7502408742904663	0.1011716065227564	binder
FVIATSTKI	HLA-A*02:05	0.96878103017807	0.021941017910280292	binder
FVIDLQTRL	HLA-A*02:05	0.9931437492370605	0.004480389393797799	binder
FVIETARQL	HLA-A*02:05	0.9887649178504944	0.009103840338797783	binder
FVIGHLKGA	HLA-A*02:05	0.9245415329933167	0.046652143407838464	binder
FVIHDMETL	HLA-A*02:05	0.9758557796478271	0.010945767157789171	binder
FVIRNIVEAA	HLA-A*02:05	0.8919807195663452	0.05118030045979443	binder
FVKEHFDEL	HLA-A*02:05	0.9860021948814393	0.015737907828986136	binder
FVKELSEAL	HLA-A*02:05	0.9302895665168762	0.03226151031748856	binder
FVNPKFEHL	HLA-A*02:05	0.9954107165336609	0.0034762900494089413	binder
FVNYATEKL	HLA-A*02:05	0.9358471632003784	0.044760889766853135	binder
FVPDLKELL	HLA-A*02:05	0.7904271483421326	0.26486693666278305	binder
FVPEPSSTMGL	HLA-A*02:05	0.927195155620575	0.061685261948975195	binder
FVPESMFDRL	HLA-A*02:05	0.8952528595924377	0.06580632790030584	binder
FVPETKEEL	HLA-A*02:05	0.8707758069038392	0.12317191510343309	binder
FVPFITEHI	HLA-A*02:05	0.9509560346603394	0.021781049151327118	binder
FVPGSQVVVQA	HLA-A*02:05	0.22371650212444366	0.20149531279740293	not-binder
FVPIKVEQI	HLA-A*02:05	0.7577516376972199	0.22554375605704985	binder
FVPLFAENL	HLA-A*02:05	0.8439950466156005	0.11586777576796578	binder
FVSDKDTGL	HLA-A*02:05	0.9322734951972962	0.029126450771813063	binder
FVSPIRPLGL	HLA-A*02:05	0.9622371077537537	0.019232253055457966	binder
FVTEEIIPL	HLA-A*02:05	0.9764422297477722	0.013380742815954546	binder
FVVDEVSNI	HLA-A*02:05	0.9754148125648499	0.020264910394346632	binder
FVVDIESRL	HLA-A*02:05	0.9940597772598266	0.004661463635163867	binder
FVVEKIELL	HLA-A*02:05	0.9909487247467041	0.004392938091337587	binder
FVVHITDVL	HLA-A*02:05	0.9275250554084777	0.053635501348995356	binder
FVVHTVQFL	HLA-A*02:05	0.9476636409759521	0.03275393942263537	binder
FVVYENVSHFL	HLA-A*02:05	0.7251559406518936	0.2960768741561023	binder
FVYEMESHAI	HLA-A*02:05	0.9841285705566406	0.009652747350772303	binder
FVYPLDFART	HLA-A*02:05	0.902166211605072	0.07456937380556351	binder
GAADIDHK	HLA-A*02:05	0.0066203104535816236	0.008406171372552873	not-binder
GAFGFQLKEV	HLA-A*02:05	0.7741291880607605	0.15427942751728335	binder
GAFSDHMALL	HLA-A*02:05	0.7918706893920898	0.15344702045209238	binder
GEVPLTPT	HLA-A*02:05	0.0007325182086788118	0.0005166083528408247	not-binder
GGFDGTNRL	HLA-A*02:05	0.2963052310049534	0.26033068548593696	not-binder
GGGSFRGSYGSS	HLA-A*02:05	0.002022842311998829	0.0015053035034331334	not-binder
GGIDIYHLL	HLA-A*02:05	0.6593117237091064	0.25001437065087573	binder
GIADLAHLL	HLA-A*02:05	0.9806057095527649	0.00896098113598796	binder
GIFGGHIRSV	HLA-A*02:05	0.993062436580658	0.002513379990054214	binder
GILDRTISV	HLA-A*02:05	0.9870408296585083	0.01234377816782788	binder
GIPEHADNL	HLA-A*02:05	0.6399498999118804	0.22299734322859266	binder
GIYAKVDRL	HLA-A*02:05	0.9007809162139893	0.09866532942602438	binder
GIYKDDIAQV	HLA-A*02:05	0.9878035068511963	0.005246244706238488	binder
GLAELGHRL	HLA-A*02:05	0.9888275265693665	0.007673187328393896	binder
GLAHFVNEI	HLA-A*02:05	0.9874825716018677	0.004369964770715952	binder
GLATDVQTV	HLA-A*02:05	0.9831788539886475	0.006700598268900166	binder
GLFGKELHKV	HLA-A*02:05	0.997038722038269	0.0007947978696831972	binder
GLIEILKKV	HLA-A*02:05	0.9962689995765686	0.0009685358996007857	binder
GLKDKIHHV	HLA-A*02:05	0.9623507022857666	0.03021646205883656	binder
GLSHVDYAL	HLA-A*02:05	0.9577510118484497	0.014271163805810992	binder
GLVKRLHKV	HLA-A*02:05	0.9542363524436951	0.017955085338040643	binder
GLVPFLVSV	HLA-A*02:05	0.9917783141136169	0.0035074205909364237	binder
GLYEFPLNKV	HLA-A*02:05	0.993987762928009	0.007933312734617351	binder
GLYPFRVNSA	HLA-A*02:05	0.8497216939926148	0.229975491748094	binder
GPSSVEDIK	HLA-A*02:05	0.0010397143716545543	0.0009653257651829085	not-binder
GQAFLYHQV	HLA-A*02:05	0.9753071904182434	0.011167745519824926	binder
GQAGGKLHIIEV	HLA-A*02:05	0.8422186493873596	0.04989535331473821	binder
GQFAEHLLGA	HLA-A*02:05	0.9422699451446533	0.0331223465908113	binder
GQFDRPAGV	HLA-A*02:05	0.9914324402809143	0.004257798568597032	binder
GQFKDIITKV	HLA-A*02:05	0.990135669708252	0.00515379347730252	binder
GQFPSYLETV	HLA-A*02:05	0.9901286482810974	0.004830637582924786	binder
GQFSEVYKA	HLA-A*02:05	0.9675337553024292	0.013754125695381484	binder
GQIDLLERL	HLA-A*02:05	0.9838809967041016	0.00786372606335607	binder
GQIELRTYV	HLA-A*02:05	0.9930846333503723	0.0019845467165969227	binder
GQIPATALL	HLA-A*02:05	0.9303285837173462	0.024403496065387168	binder
GQIQKVHPA	HLA-A*02:05	0.8711871862411499	0.11551068697668526	binder
GQMGSFIRL	HLA-A*02:05	0.9923842430114747	0.0039541126961362225	binder
GQSKVFFRA	HLA-A*02:05	0.7232782304286957	0.29124337076318024	binder
GQSYVVNRV	HLA-A*02:05	0.9547527074813843	0.049114206539431486	binder
GQTPVFSKA	HLA-A*02:05	0.4918392673134804	0.24046426668956705	ambiguous
GQVEEKLLQKL	HLA-A*02:05	0.7463867545127869	0.3145072182740716	binder
GQYEGHEAEL	HLA-A*02:05	0.9878952026367187	0.00992531412146527	binder
GQYEGKVSSV	HLA-A*02:05	0.9935248017311096	0.0034779815352268526	binder
GRLASLNLR	HLA-A*02:05	0.0006235401728190481	0.000654677417052236	not-binder
GSYPDAILQA	HLA-A*02:05	0.5233226120471954	0.2909030552871921	ambiguous
GTIFIIKGV	HLA-A*02:05	0.8830476880073548	0.06866274863564321	binder
GTIKKINIL	HLA-A*02:05	0.5990721970796585	0.26027641983025507	ambiguous
GTKNRIITA	HLA-A*02:05	0.04775416268967092	0.06274982874629327	not-binder
GTNESLER	HLA-A*02:05	0.0020666835887823256	0.0013903781019858935	not-binder
GTYMGEEKL	HLA-A*02:05	0.4542786508798599	0.23081029817656595	ambiguous
GVAPSRAIYFA	HLA-A*02:05	0.4670534834265709	0.26578799901238925	ambiguous
GVEVAVLRV	HLA-A*02:05	0.18025170248001815	0.22156193954988299	not-binder
GVFEGHTSKV	HLA-A*02:05	0.9938953638076782	0.003336711210556947	binder
GVFPDNFVKL	HLA-A*02:05	0.9904818654060363	0.00564624920328926	binder
GVFTRDINKA	HLA-A*02:05	0.3799286048859358	0.3287955413712316	ambiguous
GVFTTMEKA	HLA-A*02:05	0.2141190953552723	0.18618071383192722	not-binder
GVIDGHIYAV	HLA-A*02:05	0.9959984064102173	0.002869627209083509	binder
GVIDLIFEKA	HLA-A*02:05	0.9532243847846985	0.050257201361197	binder
GVIDLVFEKA	HLA-A*02:05	0.9279909014701844	0.0641756178890915	binder
GVINRVEKI	HLA-A*02:05	0.8526272773742676	0.15522429772776433	binder
GVIPTLVKL	HLA-A*02:05	0.9145774841308594	0.07816820192504843	binder
GVISRVEKI	HLA-A*02:05	0.9038749217987061	0.09321280053180667	binder
GVNPHVNHL	HLA-A*02:05	0.8131622463464737	0.3281264979974397	binder
GVPSATEIIKA	HLA-A*02:05	0.08466345150955021	0.09593313790300803	not-binder
GVSPVIDEL	HLA-A*02:05	0.890716552734375	0.06205852082663342	binder
GVTHVIPVA	HLA-A*02:05	0.4118335619568825	0.20265273379862536	ambiguous
GVTNFIHML	HLA-A*02:05	0.939405882358551	0.036867478194302826	binder
GVVDSEDIPLNLSR	HLA-A*02:05	0.021288709831424057	0.022258496539896463	not-binder
GVVKGLQEV	HLA-A*02:05	0.847661304473877	0.11816322228945386	binder
GVVPTIQKV	HLA-A*02:05	0.968014943599701	0.019973057309112214	binder
GVWTYDDATKTF	HLA-A*02:05	0.2850130368024111	0.3281118986474962	not-binder
GVYGALTKA	HLA-A*02:05	0.8456512093544006	0.12234677152501866	binder
GVYGDVHRV	HLA-A*02:05	0.9951902985572815	0.0034346071711869744	binder
GVYGDVQRV	HLA-A*02:05	0.985020923614502	0.019687114451106484	binder
GVYTEKVLEA	HLA-A*02:05	0.6480273626744747	0.31153364262092526	ambiguous
GYSFVTTAER	HLA-A*02:05	0.011173581215552985	0.008472681792901378	not-binder
HAYDGKDYI	HLA-A*02:05	0.7345303654670715	0.15914138132233174	binder
HIAEVSQEV	HLA-A*02:05	0.9895142197608948	0.007181501919960256	binder
HIAHIIELL	HLA-A*02:05	0.9566337704658509	0.0367928046430111	binder
HIFGHIAKA	HLA-A*02:05	0.9668624877929688	0.026542049301150464	binder
HIPAYKLETL	HLA-A*02:05	0.37684639245271684	0.2772787584667228	ambiguous
HIPDVITYL	HLA-A*02:05	0.9881552338600159	0.009227269828659486	binder
HISSQNSEL	HLA-A*02:05	0.520583325624466	0.23407746746226274	ambiguous
HLFETISQA	HLA-A*02:05	0.9834486842155457	0.007598841336030958	binder
HLKVHIERV	HLA-A*02:05	0.650082403421402	0.31995313915314927	ambiguous
HLPEGKLLTA	HLA-A*02:05	0.7796899199485778	0.24233204230155656	binder
HLPETKFSEL	HLA-A*02:05	0.9766308546066285	0.0323621910013447	binder
HLPSDFTPA	HLA-A*02:05	0.7588362336158753	0.1956757473260943	binder
HLPSDFTPAV	HLA-A*02:05	0.967788290977478	0.023097011797560085	binder
HLSIINEYL	HLA-A*02:05	0.9682005763053894	0.020336495699815847	binder
HLVDEPQNLIK	HLA-A*02:05	0.08804329093545675	0.0846515430475348	not-binder
HQADIGEYV	HLA-A*02:05	0.9784833788871765	0.013351246334106259	binder
HQAKDFGNYL	HLA-A*02:05	0.8919977426528931	0.07517312062467946	binder
HQEGFSIPL	HLA-A*02:05	0.8348210573196411	0.09634094739141703	binder
HQFDQVMPGV	HLA-A*02:05	0.9807011485099792	0.006037185394876256	binder
HQHEPFLDFL	HLA-A*02:05	0.93316490650177	0.04554593526035335	binder
HQSNVFHHI	HLA-A*02:05	0.9866790175437927	0.01134550620403972	binder
HQVMVFVHA	HLA-A*02:05	0.8288399457931519	0.07607133989122183	binder
HTVGELIEV	HLA-A*02:05	0.9401103973388671	0.02887153112633621	binder
HVFDLIQEL	HLA-A*02:05	0.9707342267036438	0.023534181516720157	binder
HVIDLDDATFL	HLA-A*02:05	0.9422604322433472	0.016612615533138322	binder
HVIENLHAA	HLA-A*02:05	0.977926242351532	0.014176742180146971	binder
HVIKYLETL	HLA-A*02:05	0.9823926568031311	0.008268233944393253	binder
HVINHILKA	HLA-A*02:05	0.7442403927445411	0.33332028161520333	binder
HVKEGMDVV	HLA-A*02:05	0.6139432907104492	0.1975185425081256	binder
HVLDVIHEV	HLA-A*02:05	0.995966911315918	0.0019899934914965668	binder
HVMGSALTGA	HLA-A*02:05	0.7730651140213013	0.17007459361748864	binder
HVPSTDLILNV	HLA-A*02:05	0.6792929828166961	0.2593063121721576	binder
HVSHLTEKL	HLA-A*02:05	0.777428126335144	0.1326480050680713	binder
HVSTYAAFV	HLA-A*02:05	0.9333096623420716	0.03356085393668984	binder
HVVDSPIINA	HLA-A*02:05	0.6053952276706696	0.23290386372655833	ambiguous
HVYDGKFLARV	HLA-A*02:05	0.9678844928741455	0.021641839272912154	binder
HVYSGKDLI	HLA-A*02:05	0.23867782801389695	0.08857247301116113	not-binder
IAFSYELSKL	HLA-A*02:05	0.6910905539989471	0.18736375135804817	binder
IAPTGHSL	HLA-A*02:05	0.37623312547802923	0.2321544479746097	not-binder
IASPVIAAV	HLA-A*02:05	0.9880851030349731	0.011549596485131267	binder
IDIIPNPQER	HLA-A*02:05	0.009651785902678966	0.009748089964743868	not-binder
IDTIEIITDR	HLA-A*02:05	0.010064339078962804	0.008786826179342734	not-binder
IEEELGSK	HLA-A*02:05	0.004671508830506354	0.004285578475813675	not-binder
IGGIGTVPVGR	HLA-A*02:05	0.07963860547170043	0.07888122738716438	not-binder
IGYDYKLEQI	HLA-A*02:05	0.232913076877594	0.1124466826153139	not-binder
IIAPPERK	HLA-A*02:05	0.003630895633250475	0.0016520140937698064	not-binder
IIAQIVQKL	HLA-A*02:05	0.9882230162620544	0.008680308440604707	binder
IIATVDTRL	HLA-A*02:05	0.8605819463729858	0.15500760736765415	binder
IIFDPNILTI	HLA-A*02:05	0.9815964221954345	0.015575286903500069	binder
IIFDRDLVVT	HLA-A*02:05	0.5836778461933136	0.2676932364707732	ambiguous
IILDEIHLL	HLA-A*02:05	0.9821771383285522	0.011390490602954136	binder
IIPAEIPLA	HLA-A*02:05	0.41791383232921364	0.27027202524675825	ambiguous
IIPDKVWAV	HLA-A*02:05	0.993212628364563	0.005034449672179855	binder
IIPNFSLDKI	HLA-A*02:05	0.5822824448347091	0.3214053094436042	ambiguous
IIVDIFHGL	HLA-A*02:05	0.9897854685783386	0.009471655771896549	binder
IIYDDSKTYDLVAA	HLA-A*02:05	0.08869777582585811	0.09230182308404414	not-binder
IIYNGGNHKL	HLA-A*02:05	0.9614707708358765	0.03412088487605268	binder
ILAAIVNHL	HLA-A*02:05	0.9957911491394043	0.0029848548763892362	binder
ILADLEDYL	HLA-A*02:05	0.9860961079597473	0.006900994021207089	binder
ILAPCKLETV	HLA-A*02:05	0.9847328186035156	0.0073812770008814576	binder
ILFPDIIARA	HLA-A*02:05	0.9936142325401306	0.0034797911716984045	binder
ILIDEVDKI	HLA-A*02:05	0.9816594243049621	0.02158403896811358	binder
ILIGRIKNV	HLA-A*02:05	0.9944549441337586	0.0027169586781664768	binder
ILIKGLAKL	HLA-A*02:05	0.9875070095062256	0.0026483501195563074	binder
ILKDVIPPLE	HLA-A*02:05	0.13099383153021335	0.18932055193365316	not-binder
ILKFGAEEL	HLA-A*02:05	0.7431147336959839	0.1986273505138643	binder
ILKKVLEAL	HLA-A*02:05	0.9149896979331971	0.08612062960044156	binder
ILNEIVNFV	HLA-A*02:05	0.9960828065872193	0.0034031765519608325	binder
ILPDITKDEL	HLA-A*02:05	0.9407364368438721	0.04351104810322822	binder
ILPEELQTL	HLA-A*02:05	0.917263638973236	0.1072065988980154	binder
ILPEKVARV	HLA-A*02:05	0.992230749130249	0.010136705222106076	binder
ILPEVENDRL	HLA-A*02:05	0.9673068761825562	0.024707468880652814	binder
ILRAILEVL	HLA-A*02:05	0.7865169286727905	0.1265324879598399	binder
ILSELVEKI	HLA-A*02:05	0.9927803993225097	0.003761658210332412	binder
ILSHLSSEL	HLA-A*02:05	0.9462985873222352	0.02398077825440578	binder
ILTDITKGV	HLA-A*02:05	0.9908816099166871	0.006562879799066971	binder
ILYSKTEHL	HLA-A*02:05	0.9890417456626892	0.007213777328613214	binder
IMPAFIFEHI	HLA-A*02:05	0.8637120366096497	0.14865346948327243	binder
IMPNGDHIVSA	HLA-A*02:05	0.5324984781444073	0.3573573952053138	ambiguous
INPETLETI	HLA-A*02:05	0.06676672138273716	0.032973674352893854	not-binder
IPPLTQTPV	HLA-A*02:05	0.00838807006366551	0.004823869524944597	not-binder
IQAEEIMKL	HLA-A*02:05	0.9733057498931885	0.016834616909393862	binder
IQAHSSDQL	HLA-A*02:05	0.6283347189426423	0.21049833140573038	binder
IQALPGPFL	HLA-A*02:05	0.9141199231147766	0.031141806306759157	binder
IQALQQQADEAEDR	HLA-A*02:05	0.03130167889175937	0.0461550919091728	not-binder
IQATWYEKL	HLA-A*02:05	0.9543251991271973	0.051672136157931446	binder
IQEAGTEVVK	HLA-A*02:05	0.004964604930137284	0.0035978541809964662	not-binder
IQHDLIFSL	HLA-A*02:05	0.9830189347267151	0.012661245817512297	binder
IQIGLIDLL	HLA-A*02:05	0.9343116760253907	0.04296283673245603	binder
IQKEDVPSE	HLA-A*02:05	0.007976135041099041	0.010365719399049978	not-binder
IQRTPKIQV	HLA-A*02:05	0.4825323738157749	0.3712241507044582	ambiguous
IQSPHVAVL	HLA-A*02:05	0.9806312084197998	0.008071709928415658	binder
IQSRIVYYL	HLA-A*02:05	0.9854525208473206	0.008318836270953645	binder
IQSSISGVTA	HLA-A*02:05	0.5486667692661286	0.15635693152116323	ambiguous
IQTELQETV	HLA-A*02:05	0.8970534324645996	0.07422468718055478	binder
IQTRIKIGL	HLA-A*02:05	0.7472540616989136	0.12657372656697324	binder
IQVEPVLDYL	HLA-A*02:05	0.9531224966049194	0.03375251254374682	binder
IQVQVFEKL	HLA-A*02:05	0.9357683658599854	0.056547307272799954	binder
IQVTKVTQV	HLA-A*02:05	0.9446686744689942	0.03424066673998709	binder
IQYELTDRL	HLA-A*02:05	0.9565050363540649	0.016122290032597363	binder
ISEFEHRV	HLA-A*02:05	0.24674477577209472	0.17016174146641752	not-binder
ISPSRTEAL	HLA-A*02:05	0.4984603822231293	0.30544989076986456	ambiguous
ISPTGHSL	HLA-A*02:05	0.3259692475199699	0.2216384103076284	not-binder
ISSSSFSR	HLA-A*02:05	0.006248628301545977	0.008797489456681008	not-binder
ITAQQINKL	HLA-A*02:05	0.6096189022064209	0.21540474860250886	binder
ITFPGCFTNT	HLA-A*02:05	0.44862534254789355	0.30579582016060153	ambiguous
ITFPGLHEL	HLA-A*02:05	0.9868873238563538	0.008101680349140194	binder
ITGPAHWEV	HLA-A*02:05	0.9787781000137329	0.014786097519433295	binder
ITKDGIEAL	HLA-A*02:05	0.8186978340148926	0.09076874989150753	binder
ITKDLLDLL	HLA-A*02:05	0.5226211994886398	0.19851851797749118	ambiguous
ITKEHIQAL	HLA-A*02:05	0.9002530694007873	0.041403173429782024	binder
ITPQTIHGV	HLA-A*02:05	0.9638861298561097	0.016547104956020933	binder
ITPTGTHPL	HLA-A*02:05	0.779927670955658	0.09364381341458942	binder
ITPWFKIIAA	HLA-A*02:05	0.29115023612976076	0.20751106559687912	not-binder
ITQIEHEVSSS	HLA-A*02:05	0.0007878598065872211	0.0009602225738408513	not-binder
ITREMVEML	HLA-A*02:05	0.471843296289444	0.10279131489520986	ambiguous
ITVEKIIKI	HLA-A*02:05	0.8065068840980529	0.13312735730815028	binder
ITVGDIAQV	HLA-A*02:05	0.9648468971252442	0.019931600972774577	binder
ITVGPVQKL	HLA-A*02:05	0.8979144334793091	0.06693570717892104	binder
ITVSIIKEL	HLA-A*02:05	0.9045099735260009	0.05727664965242	binder
IVADDRFTKSI	HLA-A*02:05	0.14269623532891273	0.08861321045856559	not-binder
IVADKDYSV	HLA-A*02:05	0.9777049541473388	0.014166202641800452	binder
IVADLGSPL	HLA-A*02:05	0.9627029418945312	0.012528199799507768	binder
IVADTENLL	HLA-A*02:05	0.8837088942527771	0.08924312817786582	binder
IVAKHTSAL	HLA-A*02:05	0.962236511707306	0.02255745670067557	binder
IVAPGKGILAA	HLA-A*02:05	0.6093758791685104	0.24869956886870273	ambiguous
IVFPAGILQA	HLA-A*02:05	0.9320706486701965	0.05174945550934445	binder
IVHEALYFL	HLA-A*02:05	0.9797355890274048	0.01426685804646241	binder
IVIDGLREL	HLA-A*02:05	0.9856410622596741	0.006374494878122968	binder
IVIRGLNTI	HLA-A*02:05	0.8876248478889466	0.03418679814548861	binder
IVISAAGIPNL	HLA-A*02:05	0.9268141627311707	0.07640511813320966	binder
IVISKLTQI	HLA-A*02:05	0.9695933341979981	0.02275339330450161	binder
IVKEVEAKA	HLA-A*02:05	0.37548658102750776	0.2432323641218724	not-binder
IVMEHVVFL	HLA-A*02:05	0.9963838934898377	0.0020159611185695896	binder
IVNDKSQNL	HLA-A*02:05	0.9185582041740418	0.03646521191008497	binder
IVPDKMQKA	HLA-A*02:05	0.22909364317310973	0.19403426753002148	not-binder
IVPEGVHAL	HLA-A*02:05	0.981506633758545	0.013848986631469839	binder
IVSPVPESRL	HLA-A*02:05	0.8106359362602233	0.10949825660427927	binder
IVVDAIDVL	HLA-A*02:05	0.8386919140815735	0.11662162249062515	binder
IVVGDIAQV	HLA-A*02:05	0.9809107065200806	0.009110556859402267	binder
IVVPDVETL	HLA-A*02:05	0.8271194696426392	0.07718260115100803	binder
KAADIASKV	HLA-A*02:05	0.9841995954513549	0.011455375595020093	binder
KAFEESLSTL	HLA-A*02:05	0.9001670718193054	0.09296445364378576	binder
KAFEKELSHA	HLA-A*02:05	0.52147077023983	0.21127186054024702	ambiguous
KAFSSDLISI	HLA-A*02:05	0.8655096650123596	0.03959450237496427	binder
KAIEELLKEA	HLA-A*02:05	0.5586066573858262	0.26713792563948247	ambiguous
KAIEQADLL	HLA-A*02:05	0.6935680747032166	0.1497409576200707	binder
KAIGSLKEV	HLA-A*02:05	0.871367359161377	0.17120313539435716	binder
KAKVKLDFV	HLA-A*02:05	0.09788595972349867	0.0881515667991114	not-binder
KAMEKLESV	HLA-A*02:05	0.978898000717163	0.01655388845084806	binder
KAMTEDGFLAV	HLA-A*02:05	0.9145580291748047	0.03795242676738486	binder
KAPAPRPSL	HLA-A*02:05	0.29790166318416594	0.20974130838074262	not-binder
KAPEMTNEL	HLA-A*02:05	0.802778822183609	0.20933016204397017	binder
KAPSAARSL	HLA-A*02:05	0.06475968994200229	0.034218053087767326	not-binder
KASAISIKL	HLA-A*02:05	0.8568756222724915	0.14841830211256699	binder
KAVDAEPVLKA	HLA-A*02:05	0.3005504015833139	0.2594590456490166	not-binder
KAVETVHNL	HLA-A*02:05	0.9875399351119996	0.011158402202574278	binder
KAVHVIYTV	HLA-A*02:05	0.981147289276123	0.009520031047965548	binder
KAVPKSAVQQV	HLA-A*02:05	0.5077727526426316	0.2978116276277312	ambiguous
KAVWAKGIRNV	HLA-A*02:05	0.185507458075881	0.18602727819103626	not-binder
KAYNHHIQEL	HLA-A*02:05	0.9477789759635925	0.06398372678577643	binder
KAYQDRLAYL	HLA-A*02:05	0.8893641352653503	0.10359732246214841	binder
KAYQELLATV	HLA-A*02:05	0.9623987436294555	0.012693964984805605	binder
KAYYHLLEQV	HLA-A*02:05	0.8217521369457245	0.20277013650750092	binder
KDFVTLLTA	HLA-A*02:05	0.025416002061683686	0.04636890815046832	not-binder
KIADFGFSNL	HLA-A*02:05	0.9904925942420959	0.004815830622698797	binder
KIADFGLAKL	HLA-A*02:05	0.99442538022995	0.004375342680178715	binder
KIADFGLARI	HLA-A*02:05	0.9792255520820617	0.013715102681837774	binder
KIADFGLARV	HLA-A*02:05	0.9944241166114807	0.0027215305499908708	binder
KIAPNTPQL	HLA-A*02:05	0.9871591329574585	0.006908354784630792	binder
KIFDENELELL	HLA-A*02:05	0.9812105298042297	0.011998223524643343	binder
KIFEDIPTL	HLA-A*02:05	0.9953846096992492	0.0017627178997752166	binder
KIFIDKIYSI	HLA-A*02:05	0.9699738144874572	0.017133320901620532	binder
KIFLPVLLAA	HLA-A*02:05	0.7383674085140228	0.21687583609479513	binder
KIFQEALVQI	HLA-A*02:05	0.9463441491127014	0.0403177273567408	binder
KIFSGVFVKV	HLA-A*02:05	0.991888952255249	0.0023720327404530834	binder
KIFTDIFHYL	HLA-A*02:05	0.9876499772071838	0.010177166880564062	binder
KIFVGNVSAA	HLA-A*02:05	0.8039281725883484	0.1069737433135694	binder
KIGDFGLATV	HLA-A*02:05	0.9817547559738159	0.009374990226579998	binder
KIIDEDGLLNL	HLA-A*02:05	0.9903947591781617	0.006684515670804833	binder
KIIDFIYTA	HLA-A*02:05	0.9926898717880249	0.004451395158024878	binder
KIIDFLSAL	HLA-A*02:05	0.9938821434974671	0.003934455210652137	binder
KIIDRAITSL	HLA-A*02:05	0.9938033699989319	0.004589644505310556	binder
KIIERLDHL	HLA-A*02:05	0.987582778930664	0.008400316792621335	binder
KIIETDFEKA	HLA-A*02:05	0.883115804195404	0.10407510659573994	binder
KIIGIMEEV	HLA-A*02:05	0.991332733631134	0.004145087187433578	binder
KIINNTENL	HLA-A*02:05	0.9589328289031982	0.02126673284046038	binder
KIIPAIATT	HLA-A*02:05	0.5793135166168213	0.25693917878914496	ambiguous
KIIQDIETIESNW	HLA-A*02:05	0.012976310041267425	0.008567638210756255	not-binder
KIIQDIETI	HLA-A*02:05	0.8281857907772064	0.25298740493874405	binder
KIISSAQKV	HLA-A*02:05	0.9617457985877991	0.025162313577311836	binder
KIKDYLEEL	HLA-A*02:05	0.9521237254142761	0.06700360601106513	binder
KIKDYLEELW	HLA-A*02:05	0.021962897153571248	0.021899239045325043	not-binder
KIMEAMEKL	HLA-A*02:05	0.9828762173652649	0.008790195372218208	binder
KIPDEINDRV	HLA-A*02:05	0.892066502571106	0.1630033261406107	binder
KIPDISSFL	HLA-A*02:05	0.9815540671348572	0.02481213863033091	binder
KIPELDMTEV	HLA-A*02:05	0.9715919971466065	0.010353772347229255	binder
KIPKHLTDA	HLA-A*02:05	0.11518632196821273	0.13470578877947015	not-binder
KIPKKGFVEV	HLA-A*02:05	0.9169612526893616	0.05644056204872941	binder
KIPNFDVREI	HLA-A*02:05	0.8001981496810913	0.11317780548530779	binder
KIPVEADFL	HLA-A*02:05	0.320156230032444	0.28653710755186695	not-binder
KIQEILTQV	HLA-A*02:05	0.9942108035087586	0.001355350335819964	binder
KISDFGLATVF	HLA-A*02:05	0.5402648895978928	0.24246471457461763	ambiguous
KISDFGLATV	HLA-A*02:05	0.990050995349884	0.0048212882517822625	binder
KIVDFSYSV	HLA-A*02:05	0.9959136724472046	0.0021451889564929614	binder
KIYERTMAVL	HLA-A*02:05	0.9796976327896119	0.007300055929147139	binder
KIYPEEITPLL	HLA-A*02:05	0.9757208228111267	0.026691016869885693	binder
KKSVQYDDVPEYK	HLA-A*02:05	0.004718024237081409	0.00545860658453625	not-binder
KLAAVVNNL	HLA-A*02:05	0.9931785345077515	0.003579601043077444	binder
KLADFGLARAF	HLA-A*02:05	0.8123454570770263	0.12895197427427746	binder
KLAEFIDFL	HLA-A*02:05	0.9962849974632263	0.0019920339354866884	binder
KLAEIRHEV	HLA-A*02:05	0.9977274894714355	0.0010989219000664564	binder
KLFDDMMYEL	HLA-A*02:05	0.9958918929100037	0.001214209075677844	binder
KLFDQANKL	HLA-A*02:05	0.9873761773109436	0.009927786214827056	binder
KLFDTQQFL	HLA-A*02:05	0.9913850426673889	0.0044485604039913255	binder
KLFEFMHET	HLA-A*02:05	0.9807899713516235	0.012306293261723578	binder
KLFEKVKEV	HLA-A*02:05	0.9981524348258972	0.0007681824317751172	binder
KLFEQILKA	HLA-A*02:05	0.9926563739776612	0.003232722589506538	binder
KLFGHLTSA	HLA-A*02:05	0.9692245721817017	0.04356951475470309	binder
KLFNGTFLKA	HLA-A*02:05	0.9897939085960388	0.0025120392466565673	binder
KLFPGFEIETV	HLA-A*02:05	0.9932226538658142	0.00585675852666744	binder
KLFPHHIGEL	HLA-A*02:05	0.9958153128623962	0.0036943341812436356	binder
KLFPQETLFL	HLA-A*02:05	0.9845855593681335	0.02222574313830471	binder
KLFQEDDEIPLYL	HLA-A*02:05	0.8679994642734528	0.1925760436203693	binder
KLFQSKLIKA	HLA-A*02:05	0.8848115801811218	0.10423487394444707	binder
KLFSEGLFSA	HLA-A*02:05	0.9891564130783081	0.005599077901026658	binder
KLFTAESLIGL	HLA-A*02:05	0.9634398341178894	0.047232212377118776	binder
KLFVGFLNRA	HLA-A*02:05	0.8618923425674438	0.16913027390501637	binder
KLIDKLDSL	HLA-A*02:05	0.993965744972229	0.0035901251696464345	binder
KLIGQVHEV	HLA-A*02:05	0.9973102450370789	0.0016677228540584342	binder
KLIKGVERL	HLA-A*02:05	0.9884501457214355	0.006059192636797881	binder
KLIKSLEAA	HLA-A*02:05	0.903525173664093	0.07099151164326305	binder
KLILLITQV	HLA-A*02:05	0.9674020528793335	0.03264467666024302	binder
KLIPFLEKL	HLA-A*02:05	0.9936037182807922	0.004009595185476541	binder
KLKEDLAKA	HLA-A*02:05	0.7160328328609467	0.18580840978262356	binder
KLKERLHQL	HLA-A*02:05	0.8207966148853302	0.2095073402692105	binder
KLKKFLNKL	HLA-A*02:05	0.749473488330841	0.1529923301808105	binder
KLKPGDLVGV	HLA-A*02:05	0.9880647301673889	0.006233971679846189	binder
KLKSAIEQA	HLA-A*02:05	0.6783349990844727	0.223861882039621	binder
KLLDVVHPA	HLA-A*02:05	0.9880535721778869	0.004383118681437913	binder
KLMDQLEAL	HLA-A*02:05	0.9908672571182251	0.00548283087217695	binder
KLMELLEEI	HLA-A*02:05	0.9944635152816772	0.0019007631015117309	binder
KLPDFESRYV	HLA-A*02:05	0.9948079228401184	0.002730131483881664	binder
KLPDFLTAKL	HLA-A*02:05	0.9968946814537049	0.0023023116406008996	binder
KLPEFYDETL	HLA-A*02:05	0.989947521686554	0.007143781025268757	binder
KLPEISHRL	HLA-A*02:05	0.9973635196685791	0.0016114679659239885	binder
KLPGNISSL	HLA-A*02:05	0.9737931728363037	0.015435991993433606	binder
KLPKQPVIVKA	HLA-A*02:05	0.25843657441437246	0.273548939305469	not-binder
KLSEVNKRL	HLA-A*02:05	0.97873615026474	0.009196535619898803	binder
KLSPKAEEV	HLA-A*02:05	0.9697176098823548	0.02565089272008436	binder
KLTEIRHEV	HLA-A*02:05	0.995756196975708	0.0021845756469575472	binder
KLVEFDFLGA	HLA-A*02:05	0.9679437637329101	0.02030394132734298	binder
KLVEYIVKA	HLA-A*02:05	0.9906928181648255	0.004527588596892126	binder
KLYDGFQYL	HLA-A*02:05	0.9958073377609253	0.0030987798803909766	binder
KLYEGKTKEV	HLA-A*02:05	0.995545494556427	0.0033782777773502678	binder
KLYQRDLEVAL	HLA-A*02:05	0.6856610178947449	0.2841882192781514	binder
KLYQYYLDHL	HLA-A*02:05	0.9732370138168335	0.017440763901105934	binder
KMAEEKLTHKM	HLA-A*02:05	0.7575857937335968	0.16853051641898825	binder
KMAEMLVEL	HLA-A*02:05	0.9969096183776855	0.001976800146206761	binder
KMIEAIKES	HLA-A*02:05	0.8226740479469299	0.16196117478568836	binder
KMKETLQNV	HLA-A*02:05	0.9871286034584046	0.003818839109825164	binder
KMMDKVEFV	HLA-A*02:05	0.9961020231246949	0.0020052933176157887	binder
KQADLYISEGL	HLA-A*02:05	0.8469706416130066	0.11935077158164341	binder
KQAEILQES	HLA-A*02:05	0.5493528078775853	0.3536294083349461	ambiguous
KQAEIVKRLN	HLA-A*02:05	0.010735200578346848	0.009321848215436964	not-binder
KQAETIEKL	HLA-A*02:05	0.9889245629310608	0.006681727488848923	binder
KQAGLVVKL	HLA-A*02:05	0.9921440243721008	0.004492409579229144	binder
KQAVLYNAL	HLA-A*02:05	0.927734124660492	0.03182490204287856	binder
KQFDDVLIYL	HLA-A*02:05	0.9963159441947937	0.001809292921878608	binder
KQFEKQVEL	HLA-A*02:05	0.9970533847808838	0.0013714231094256175	binder
KQFPLIISSV	HLA-A*02:05	0.985761034488678	0.008590521356519564	binder
KQFSENIYEA	HLA-A*02:05	0.9805135011672974	0.012795358619308472	binder
KQIDVYRSV	HLA-A*02:05	0.9909162878990173	0.002134722595515111	binder
KQIVEILTA	HLA-A*02:05	0.8011531114578248	0.12650152320135674	binder
KQKEHLDTL	HLA-A*02:05	0.9317280411720276	0.03484643411262759	binder
KQKRPTDLDVDTL	HLA-A*02:05	0.014734388852957636	0.017147309304275733	not-binder
KQMDHFVGL	HLA-A*02:05	0.9978371739387513	0.0004846642892162699	binder
KQMEKIQPA	HLA-A*02:05	0.9682876706123352	0.02433490769754487	binder
KQMSISTGL	HLA-A*02:05	0.9839420199394227	0.004807846063704476	binder
KQPAFTIHV	HLA-A*02:05	0.9899639368057251	0.006525232805376618	binder
KQSNVQILV	HLA-A*02:05	0.9697195649147033	0.014656888601285742	binder
KQSSVMQRL	HLA-A*02:05	0.9342333078384399	0.07029116336052292	binder
KQTEVLVTA	HLA-A*02:05	0.9627690315246582	0.010437291444000069	binder
KQVDLIDLV	HLA-A*02:05	0.9768298745155335	0.014225506479693974	binder
KQVDVNIKL	HLA-A*02:05	0.9917663335800171	0.006584111027509935	binder
KQYGITGENV	HLA-A*02:05	0.9720680952072144	0.021308997879445343	binder
KQYGNEVFL	HLA-A*02:05	0.9821686506271362	0.008393069650280315	binder
KQYPYNNLYL	HLA-A*02:05	0.9917315602302551	0.003923704323247567	binder
KRISELEAL	HLA-A*02:05	0.21025194600224495	0.3423246437841663	not-binder
KSFDAVLEAL	HLA-A*02:05	0.9172137022018433	0.025791451781399008	binder
KSVDFIEKA	HLA-A*02:05	0.7684254348278046	0.1947323549854525	binder
KSVQYDDVPEYK	HLA-A*02:05	0.09787287011276931	0.1625555836516701	not-binder
KTADVVQQA	HLA-A*02:05	0.8485421180725098	0.07752238135859527	binder
KTAEFLSKL	HLA-A*02:05	0.9782613396644593	0.01786795077429281	binder
KTAPGKIEKV	HLA-A*02:05	0.8777350306510925	0.11348055865218755	binder
KTATELSTVYL	HLA-A*02:05	0.5889160007238388	0.3385254493505478	ambiguous
KTAVAIEKV	HLA-A*02:05	0.9289406061172485	0.05126566327350726	binder
KTFEDYLHNV	HLA-A*02:05	0.9929724931716919	0.006588797419369826	binder
KTFEEKLTPL	HLA-A*02:05	0.9795284032821655	0.011951435913005747	binder
KTFEELEHV	HLA-A*02:05	0.9836212158203125	0.011499794930202135	binder
KTFPEIIDYL	HLA-A*02:05	0.970862627029419	0.02714204321094091	binder
KTFSYPLDLL	HLA-A*02:05	0.9096961736679077	0.08861537313419943	binder
KTFTVPIVEV	HLA-A*02:05	0.9706613898277283	0.023202016622326887	binder
KTGPVAKEL	HLA-A*02:05	0.38468879759311675	0.1674027473259031	not-binder
KTIDYIQFL	HLA-A*02:05	0.989412271976471	0.013398280917763232	binder
KTIETSPSL	HLA-A*02:05	0.9813088297843933	0.01467448867136637	binder
KTIETVKAA	HLA-A*02:05	0.8164273083209992	0.19741847366487095	binder
KTIRDIIAL	HLA-A*02:05	0.9370164155960083	0.05203928786950443	binder
KTKESSEYL	HLA-A*02:05	0.6451800107955933	0.1775179950319832	binder
KTMETAEKL	HLA-A*02:05	0.9679831147193909	0.024748346292244327	binder
KTPIESLFIEA	HLA-A*02:05	0.19545277394354343	0.17671158333308204	not-binder
KTVAQSQQL	HLA-A*02:05	0.4871926784515381	0.12295361623148737	ambiguous
KTVEYITKL	HLA-A*02:05	0.9940847635269165	0.004450653093435281	binder
KTVLELQYV	HLA-A*02:05	0.9251803517341614	0.025253009143618502	binder
KTYDTSFLDFL	HLA-A*02:05	0.9444707632064819	0.020658759326784994	binder
KVAEIHQAL	HLA-A*02:05	0.9950287580490113	0.004062851493165491	binder
KVAEKLEAL	HLA-A*02:05	0.986667537689209	0.006411980541203618	binder
KVAGMDVEL	HLA-A*02:05	0.9442843675613404	0.02067296466870402	binder
KVFDFAGEEV	HLA-A*02:05	0.9852492809295654	0.008123178796719019	binder
KVFEHFLENL	HLA-A*02:05	0.9895774841308593	0.005669909378944451	binder
KVFELDLVTL	HLA-A*02:05	0.992431366443634	0.0022671447845658333	binder
KVFELMTSL	HLA-A*02:05	0.9761882543563842	0.01842171920812262	binder
KVFFDLMREI	HLA-A*02:05	0.8656359195709229	0.10306385769042263	binder
KVFGALKGA	HLA-A*02:05	0.6257317386567592	0.31984889022283614	ambiguous
KVFGDILDFA	HLA-A*02:05	0.9385016918182373	0.0341873215654971	binder
KVFNGEGEQI	HLA-A*02:05	0.7566205620765686	0.15144924226423084	binder
KVFPSISKL	HLA-A*02:05	0.9783181428909302	0.016991107304387888	binder
KVFSDVMEDL	HLA-A*02:05	0.8233660340309144	0.14256104172635947	binder
KVFSEKLDHL	HLA-A*02:05	0.85347580909729	0.14311673363808122	binder
KVFYTELLNL	HLA-A*02:05	0.865566074848175	0.12274561792028911	binder
KVGNFKFIYV	HLA-A*02:05	0.9542252540588378	0.016798027565621928	binder
KVIAATNRV	HLA-A*02:05	0.9740386009216309	0.012648291821282213	binder
KVIDTQQKV	HLA-A*02:05	0.9882071733474731	0.00824460478633413	binder
KVIDVDHGI	HLA-A*02:05	0.9736534953117371	0.02462371955437118	binder
KVIDYVPGIFQE	HLA-A*02:05	0.057240315992385146	0.07151030609945433	not-binder
KVIDYVPGI	HLA-A*02:05	0.9894640564918518	0.00726512754015281	binder
KVIEDVAFA	HLA-A*02:05	0.979438865184784	0.004798689593952545	binder
KVIEELLQT	HLA-A*02:05	0.6493536978960037	0.25533924113737244	binder
KVIEINPYL	HLA-A*02:05	0.9971847653388977	0.0015570299138632016	binder
KVIEKVLIA	HLA-A*02:05	0.6665268242359161	0.2909191816512682	binder
KVIEVFIRA	HLA-A*02:05	0.9823641180992126	0.010122928584641136	binder
KVIGIIEHL	HLA-A*02:05	0.9939746141433716	0.004637456388409848	binder
KVIQEIWPVL	HLA-A*02:05	0.9777877449989318	0.0091720660810478	binder
KVITDIAGVIPAE	HLA-A*02:05	0.0033403788285795597	0.002172682538817922	not-binder
KVITDIAGVIP	HLA-A*02:05	0.007196233328431845	0.007790903503989658	not-binder
KVIYVLPML	HLA-A*02:05	0.9387980222702026	0.031877707247105314	binder
KVKAEVQNL	HLA-A*02:05	0.6787989974021912	0.2785809876884116	binder
KVKDWVERL	HLA-A*02:05	0.8837482810020447	0.11597223245034274	binder
KVKEGMNIV	HLA-A*02:05	0.5221202999353409	0.24770332706251208	ambiguous
KVKSILNSL	HLA-A*02:05	0.8065289974212646	0.03339867062439569	binder
KVLGKIEKV	HLA-A*02:05	0.9869362115859985	0.006122589539562415	binder
KVMDLSIVRL	HLA-A*02:05	0.993013572692871	0.004105439259779811	binder
KVMDVTEKL	HLA-A*02:05	0.9934605598449707	0.006481744543362732	binder
KVMGTFSTV	HLA-A*02:05	0.9914303302764893	0.004250532894760018	binder
KVPAGVQEL	HLA-A*02:05	0.8861833333969116	0.08653952190404805	binder
KVPEIISSI	HLA-A*02:05	0.9684121012687683	0.017166106403797492	binder
KVPEYIKKA	HLA-A*02:05	0.7164516746997833	0.21213722346115033	binder
KVRETIEAL	HLA-A*02:05	0.8880309104919434	0.04154993376284222	binder
KVSELVQFL	HLA-A*02:05	0.9836599349975585	0.008805864110244805	binder
KVSESTHVL	HLA-A*02:05	0.977069091796875	0.010649112443265454	binder
KVSQLIHHL	HLA-A*02:05	0.9707635760307312	0.013401239016091747	binder
KVVALVHAV	HLA-A*02:05	0.9854561805725097	0.005149737863886961	binder
KVVDAKTIFTG	HLA-A*02:05	0.06881322618573904	0.05823043938028212	not-binder
KVVDRIYSL	HLA-A*02:05	0.9961090803146362	0.0022599820743761496	binder
KVVEDGILKL	HLA-A*02:05	0.9837224960327149	0.009657593150503357	binder
KVVEDIEYL	HLA-A*02:05	0.9882784366607666	0.005461329610265854	binder
KVVGFDAVMRV	HLA-A*02:05	0.9498896479606629	0.05047975350352196	binder
KVVTGVANA	HLA-A*02:05	0.3998004823923111	0.2025166775945518	ambiguous
KVVTIIPKI	HLA-A*02:05	0.9717617034912109	0.019481943393413175	binder
KVVVVQAISAL	HLA-A*02:05	0.33074880987405775	0.11688249233182475	not-binder
KVVVYLQKL	HLA-A*02:05	0.6320115149021148	0.20904843041155943	binder
KVYSKMEKL	HLA-A*02:05	0.8722297310829162	0.07608198363436411	binder
KVYVDDIYVI	HLA-A*02:05	0.911022400856018	0.05236162405189525	binder
LAPTDVKEL	HLA-A*02:05	0.16681769341230393	0.1573396724153071	not-binder
LAYSGKLEEL	HLA-A*02:05	0.850663161277771	0.1944448400393618	binder
LDTNADKQL	HLA-A*02:05	0.0180683106998913	0.023615577424066586	not-binder
LEDALQQAKED	HLA-A*02:05	0.0006085340457502753	0.0006169674644753774	not-binder
LFLFGAMVTLAG	HLA-A*02:05	0.00018647432070793002	0.00017312913376509495	not-binder
LFLHAGIVLP	HLA-A*02:05	0.002287423680536449	0.0014532219842295154	not-binder
LFNKQLESI	HLA-A*02:05	0.07194158732891083	0.06285899631365555	not-binder
LGAEVYHTL	HLA-A*02:05	0.775410509109497	0.12055353169409375	binder
LGAGARIQAL	HLA-A*02:05	0.14567394852638244	0.09742222338525139	not-binder
LGEYGFQNALIVR	HLA-A*02:05	0.02365102069452405	0.04230010494839168	not-binder
LIADLKYEL	HLA-A*02:05	0.9855672597885132	0.012680201628385707	binder
LIAEENALRG	HLA-A*02:05	0.024329428758937864	0.02027746182228789	not-binder
LIAKINQRL	HLA-A*02:05	0.9472569346427917	0.04779997574780957	binder
LIFPKEFETA	HLA-A*02:05	0.9531400442123413	0.021465962732969125	binder
LIFSHMLAEI	HLA-A*02:05	0.9669059872627258	0.015027609678166137	binder
LIGPKLYEA	HLA-A*02:05	0.9641274333000183	0.015115746623679415	binder
LIIEKLLKL	HLA-A*02:05	0.9893236279487609	0.0027325760739384765	binder
LIIQAGIKEV	HLA-A*02:05	0.9169845819473267	0.053204242693828556	binder
LIPDIDLKL	HLA-A*02:05	0.9555217266082764	0.04278832759348256	binder
LIPEYLNFI	HLA-A*02:05	0.9742100715637207	0.018456057396590078	binder
LIPGFTPGL	HLA-A*02:05	0.973154079914093	0.02059311366259852	binder
LIPKFVSFL	HLA-A*02:05	0.9435367107391357	0.04175886515190052	binder
LIPMIIHQL	HLA-A*02:05	0.8791858792304993	0.14924441429892168	binder
LISPLVQLL	HLA-A*02:05	0.8718084454536438	0.14080701649112756	binder
LIVDQVQKL	HLA-A*02:05	0.9670056223869323	0.025111729312990213	binder
LKERLTKI	HLA-A*02:05	0.00167016489431262	0.0010174898659092693	not-binder
LLAARVVEEL	HLA-A*02:05	0.8147304326295852	0.31540168565093296	binder
LLAEKVEQL	HLA-A*02:05	0.9935506582260132	0.005033944018222456	binder
LLAEVIENL	HLA-A*02:05	0.9950052976608277	0.0037271859155263596	binder
LLAPIRVLL	HLA-A*02:05	0.9237745761871338	0.06915656821510222	binder
LLASIVSEL	HLA-A*02:05	0.9892888188362121	0.00554586739052474	binder
LLEGEESR	HLA-A*02:05	0.0033439888153225183	0.0021874626483102213	not-binder
LLFDHLEPIEL	HLA-A*02:05	0.936876904964447	0.1175706693520512	binder
LLFPSDVQTL	HLA-A*02:05	0.9890117526054383	0.00420683031505412	binder
LLFSESLKQL	HLA-A*02:05	0.9280534863471985	0.06648868407060997	binder
LLIDELNKL	HLA-A*02:05	0.9947359561920166	0.004895674643144694	binder
LLKERLDQI	HLA-A*02:05	0.6183810710906983	0.2739542592304108	ambiguous
LLKEYLVTL	HLA-A*02:05	0.9859878301620484	0.007681843871824891	binder
LLLPGELAK	HLA-A*02:05	0.024990348145365715	0.019764016961373705	not-binder
LLMEHIQEI	HLA-A*02:05	0.997484540939331	0.0013836886990759275	binder
LLNSEVHML	HLA-A*02:05	0.9743752479553223	0.015286350833251399	binder
LLPDIISRL	HLA-A*02:05	0.9951708674430847	0.005623499764911145	binder
LLPDLIQKV	HLA-A*02:05	0.9956694006919861	0.003182006975541061	binder
LLPDNVHYV	HLA-A*02:05	0.9954219698905945	0.0021919444879368788	binder
LLPDYYLVTV	HLA-A*02:05	0.9881868958473206	0.008552810573636787	binder
LLPEDSQKL	HLA-A*02:05	0.8971047878265381	0.040773640708234055	binder
LLPEELTPL	HLA-A*02:05	0.9812343716621399	0.017605616199698047	binder
LLREKVEFL	HLA-A*02:05	0.7440145552158356	0.21699416222181608	binder
LLRLQVEEL	HLA-A*02:05	0.627079750597477	0.33649436740602606	ambiguous
LLSEIEEHL	HLA-A*02:05	0.9849253416061401	0.010085257580672694	binder
LLSESNERL	HLA-A*02:05	0.9477244257926941	0.041622029917513334	binder
LLSHSLLVTLA	HLA-A*02:05	0.04220538341905922	0.03051122748572686	not-binder
LLSPHSQVL	HLA-A*02:05	0.8786409735679627	0.03569398514942679	binder
LLSPSNEKL	HLA-A*02:05	0.8858563899993896	0.05808055619508241	binder
LLSSIVEEL	HLA-A*02:05	0.9866357564926147	0.0036071400471306913	binder
LLTELSNSL	HLA-A*02:05	0.9340414762496948	0.0700792815920931	binder
LLVDEIMRA	HLA-A*02:05	0.9643926501274109	0.03316906146965593	binder
LLVGDVAQA	HLA-A*02:05	0.7375171899795532	0.19598012450649013	binder
LLVKELQSL	HLA-A*02:05	0.8564564943313598	0.12369569874837617	binder
LLYDLADQL	HLA-A*02:05	0.9740552425384521	0.010047754981452394	binder
LMAHAMEEV	HLA-A*02:05	0.9808700799942016	0.011445807602613647	binder
LMEHIHKL	HLA-A*02:05	0.854726004600525	0.2340125322264729	binder
LMKDLADEL	HLA-A*02:05	0.8915045022964477	0.12245921836071247	binder
LMKQYIEFV	HLA-A*02:05	0.9837307214736939	0.009321473176994244	binder
LMPATLARA	HLA-A*02:05	0.8712431907653808	0.07850731204218736	binder
LMPYFLLTQA	HLA-A*02:05	0.5181584395468235	0.270418918057647	ambiguous
LPAAAAAAAAA	HLA-A*02:05	0.006876905681565404	0.004518786981761311	not-binder
LPQNIPPLTQTPV	HLA-A*02:05	0.0005804396147141233	0.0002537852558807196	not-binder
LQAAIQKSL	HLA-A*02:05	0.7779353857040405	0.1381568463244147	binder
LQADLSSFKS	HLA-A*02:05	0.018305098824203014	0.015595017067271174	not-binder
LQADVISKL	HLA-A*02:05	0.9943876266479492	0.0022042736595794914	binder
LQAEAFQARL	HLA-A*02:05	0.9485190510749817	0.02522735723764623	binder
LQAEEVARL	HLA-A*02:05	0.9705266714096069	0.011970172811539849	binder
LQAGDILHRV	HLA-A*02:05	0.9799290060997009	0.006455428833235384	binder
LQAHYEDFL	HLA-A*02:05	0.7534232378005982	0.14449418801669853	binder
LQAILVHEA	HLA-A*02:05	0.814697515964508	0.06297252328162892	binder
LQFDKAINAA	HLA-A*02:05	0.9538891315460205	0.008180336058430732	binder
LQFPRPVKL	HLA-A*02:05	0.990986955165863	0.00537641804419161	binder
LQFTPQHKL	HLA-A*02:05	0.5473481059074402	0.29666153228380365	ambiguous
LQHDKLVRL	HLA-A*02:05	0.6964861989021301	0.24249256225930024	binder
LQIDNARLA	HLA-A*02:05	0.5297852605581284	0.22536769866575462	ambiguous
LQIEDFEARIA	HLA-A*02:05	0.13862005285918713	0.08613967834351938	not-binder
LQIKHTQAL	HLA-A*02:05	0.9757576704025268	0.00764521132439816	binder
LQKKIEENERL	HLA-A*02:05	0.14083462655544282	0.05348168206308991	not-binder
LQNAQHDPL	HLA-A*02:05	0.6534671366214753	0.24716796593447174	binder
LQNPDLVSL	HLA-A*02:05	0.9564055919647216	0.02476711792376862	binder
LQSAVITKV	HLA-A*02:05	0.9884756088256836	0.0035210281575464015	binder
LQSVISHLL	HLA-A*02:05	0.9174622058868408	0.06141914457959529	binder
LQTDLSDGL	HLA-A*02:05	0.7339101493358612	0.17594594006348568	binder
LQYSFPLQL	HLA-A*02:05	0.9713970303535462	0.019573762183140875	binder
LQYSRQEGL	HLA-A*02:05	0.9294190645217896	0.018863823180152405	binder
LSADIFQQV	HLA-A*02:05	0.9776439905166626	0.018094733411155643	binder
LSMDDEIQKL	HLA-A*02:05	0.8693600058555603	0.07189016802580671	binder
LSRSSALASKA	HLA-A*02:05	0.0585303659318015	0.11316555057271936	not-binder
LTADAHHYL	HLA-A*02:05	0.9641223669052124	0.01322639528210897	binder
LTAEDLFEA	HLA-A*02:05	0.6214328944683075	0.25078679194277254	ambiguous
LTAEILELA	HLA-A*02:05	0.6599706947803498	0.18144100095935517	binder
LTAPEDVFSKL	HLA-A*02:05	0.45649862587451934	0.22205347839752118	ambiguous
LTAPLSQRL	HLA-A*02:05	0.7332591831684112	0.15104571559700022	binder
LTAPPEALLMV	HLA-A*02:05	0.717638623714447	0.11461399966577072	binder
LTATLMHRL	HLA-A*02:05	0.6866196632385254	0.07937855619644926	binder
LTATSIDRL	HLA-A*02:05	0.4284741595387459	0.18521285471919355	ambiguous
LTERTVYGVTIA	HLA-A*02:05	0.0008970831710030325	0.001286216833341914	not-binder
LTFDGKRMRKA	HLA-A*02:05	0.033744198828935625	0.01810173849968332	not-binder
LTFEHEMEKA	HLA-A*02:05	0.42882749168202283	0.34301132958188496	ambiguous
LTFPEKVNKA	HLA-A*02:05	0.29248059950768945	0.2908293931828132	not-binder
LTFRDPLALL	HLA-A*02:05	0.7417184114456177	0.2837811664912415	binder
LTFVAPIYGA	HLA-A*02:05	0.663894671201706	0.3057897642666072	binder
LTGLLLLQ	HLA-A*02:05	0.012998045614222065	0.022072269926191736	not-binder
LTGQRVLDAL	HLA-A*02:05	0.16979010961949825	0.21119149659247277	not-binder
LTIEDGIFEV	HLA-A*02:05	0.9930266261100769	0.0037708005425291565	binder
LTIEKISAL	HLA-A*02:05	0.9829861998558045	0.011126011557968248	binder
LTKEKIEEL	HLA-A*02:05	0.6026554644107819	0.22110730940061163	ambiguous
LTKKLLDLV	HLA-A*02:05	0.19585796892642976	0.11065424321243299	not-binder
LTKVGAEEL	HLA-A*02:05	0.11187359541654587	0.1184420381321645	not-binder
LTMEVIRQV	HLA-A*02:05	0.9802192568778991	0.020914794413217124	binder
LTNQEDLPEV	HLA-A*02:05	0.29979935958981513	0.29136547798551715	not-binder
LTPSPESPPLPDVS	HLA-A*02:05	0.0001194292795844376	0.00011801793058686818	not-binder
LTSVINQKL	HLA-A*02:05	0.6387246191501618	0.22861236695174258	binder
LTTYLQEKL	HLA-A*02:05	0.15883517786860465	0.10639037460655155	not-binder
LVAEIANVV	HLA-A*02:05	0.9684825658798217	0.032901540665206	binder
LVAEIITHL	HLA-A*02:05	0.9966177225112915	0.0020906368317774706	binder
LVAGEHGLIIRV	HLA-A*02:05	0.3710949540138245	0.13923790273998823	not-binder
LVAQIVTKV	HLA-A*02:05	0.9877782821655273	0.005169506219323905	binder
LVASFSERV	HLA-A*02:05	0.9375404357910156	0.03160016072944245	binder
LVASHLEKL	HLA-A*02:05	0.9313488364219665	0.0448545999696042	binder
LVEPKLAEL	HLA-A*02:05	0.48275397568941114	0.3208171996466583	ambiguous
LVFDTAIAHL	HLA-A*02:05	0.9871621608734131	0.004952624606902002	binder
LVFLEGLKSA	HLA-A*02:05	0.25044834744185207	0.2877486478305779	not-binder
LVFNEILQA	HLA-A*02:05	0.4289058089256287	0.291565594629262	ambiguous
LVFPGAQRM	HLA-A*02:05	0.7611450791358948	0.14014352675055428	binder
LVFPHDSSAL	HLA-A*02:05	0.915965449810028	0.04271803716702158	binder
LVIDAVREI	HLA-A*02:05	0.9477381706237793	0.0421614368322558	binder
LVKGSIDEV	HLA-A*02:05	0.7281752943992614	0.23442124805905623	binder
LVPDVVNEV	HLA-A*02:05	0.9681225061416626	0.022888359259934637	binder
LVPETIHDEL	HLA-A*02:05	0.6548777878284454	0.17043096157054205	binder
LVPGHLDQV	HLA-A*02:05	0.934869384765625	0.031667069259065664	binder
LVPQNNEKL	HLA-A*02:05	0.2571891043800861	0.23863105967027679	not-binder
LVSDANQHV	HLA-A*02:05	0.8537303924560546	0.07037926600777544	binder
LVSQLVHSL	HLA-A*02:05	0.8882606625556946	0.049509676923641145	binder
LVVEHIEKM	HLA-A*02:05	0.8954553842544556	0.06289511253014107	binder
LVYDGKIYTL	HLA-A*02:05	0.9928387045860291	0.004978226323221027	binder
LVYHEDMTAT	HLA-A*02:05	0.10770004694350063	0.11975670675299702	not-binder
LVYPEELKPVL	HLA-A*02:05	0.49299225509166716	0.17524923413164972	ambiguous
LVYPEELKPVLT	HLA-A*02:05	0.01371477791108191	0.01579391683766169	not-binder
LVYPNNDPVM	HLA-A*02:05	0.5895584374666214	0.28062306073356824	ambiguous
LYEKDIEEL	HLA-A*02:05	0.06979987155646086	0.03796085295492947	not-binder
LYSEVKEVL	HLA-A*02:05	0.06626499257981777	0.0518177133333076	not-binder
MAINSISKL	HLA-A*02:05	0.9206146240234375	0.062005340734806125	binder
MIFDHEFTKL	HLA-A*02:05	0.9929980158805847	0.004847587651763177	binder
MIFVDNFVHA	HLA-A*02:05	0.9329184770584107	0.028932804712591333	binder
MIIENFEAL	HLA-A*02:05	0.9952614307403564	0.00410692504940885	binder
MIIPSLEEL	HLA-A*02:05	0.9742236614227295	0.022560339780564518	binder
MIYEQKIAEL	HLA-A*02:05	0.9925929427146911	0.006016344153699482	binder
MLANDIARL	HLA-A*02:05	0.9926767826080323	0.003869882791658928	binder
MLASAVEKL	HLA-A*02:05	0.9869869589805603	0.008636534761299629	binder
MLAWINESL	HLA-A*02:05	0.9848004341125488	0.009101454212454662	binder
MLIEDVDAL	HLA-A*02:05	0.9910420417785645	0.004610554662718834	binder
MLIEVIEKL	HLA-A*02:05	0.9974312543869018	0.0013903025909692316	binder
MLKEKLAEL	HLA-A*02:05	0.9843611240386962	0.006121284317188168	binder
MLPKDIAKL	HLA-A*02:05	0.9894075989723206	0.006704928180526675	binder
MLPLLAALL	HLA-A*02:05	0.7662438571453094	0.2576315856523709	binder
MLSEHTSKL	HLA-A*02:05	0.989741325378418	0.007109985769799796	binder
MLVPVIEKL	HLA-A*02:05	0.9937851428985596	0.0035399732073456212	binder
MQAHITQAL	HLA-A*02:05	0.9753314614295959	0.03773531954860937	binder
MQAPRAALVFA	HLA-A*02:05	0.75387521982193	0.11773739463773963	binder
MQGPIPERI	HLA-A*02:05	0.8232802510261535	0.08927180999395169	binder
MQISFIHQL	HLA-A*02:05	0.9979920148849487	0.001155910652194207	binder
MTGPGTHQL	HLA-A*02:05	0.9020570993423462	0.05753823068449126	binder
MTKEELNAL	HLA-A*02:05	0.7444912850856781	0.19169759925402322	binder
MTSEIHNTV	HLA-A*02:05	0.9834201335906982	0.010115038000852235	binder
MTYWHLLNA	HLA-A*02:05	0.9116625189781189	0.07465470658180795	binder
MVAEILHHL	HLA-A*02:05	0.9975228667259216	0.0013247732105450257	binder
MVAPDKDYFL	HLA-A*02:05	0.8557153820991517	0.16708446909729038	binder
MVIDVLHPG	HLA-A*02:05	0.11446666866540908	0.05971965425414816	not-binder
MVPEDVPRL	HLA-A*02:05	0.9787510514259339	0.021754439203871823	binder
MVPEPKIIDAA	HLA-A*02:05	0.14581217523664236	0.1751346100850268	not-binder
MVPETTHEA	HLA-A*02:05	0.9302775025367737	0.041411810571226934	binder
NAAAIYDLL	HLA-A*02:05	0.6994626700878144	0.1459858420487982	binder
NAAPRIALHTA	HLA-A*02:05	0.19459441266953945	0.3263889868791327	not-binder
NAFLLPIKTV	HLA-A*02:05	0.2217702329158783	0.19258453075029539	not-binder
NAPWAVTSL	HLA-A*02:05	0.6125507146120072	0.30376866182765533	ambiguous
NAVPITPT	HLA-A*02:05	0.003743864770513028	0.002560835177602417	not-binder
NAVSEALIREV	HLA-A*02:05	0.1693706214427948	0.1804789301218669	not-binder
NEEVVLNDVMI	HLA-A*02:05	0.001601001176459249	0.0013773337644874034	not-binder
NGLLFKELL	HLA-A*02:05	0.03427180200815201	0.02741368875551628	not-binder
NIAILNNNL	HLA-A*02:05	0.772948145866394	0.06492124417330288	binder
NIAPIIQKV	HLA-A*02:05	0.9948240399360657	0.002164668875586428	binder
NIFGEELERL	HLA-A*02:05	0.8978206038475036	0.059006277994360395	binder
NIFGPLVKL	HLA-A*02:05	0.90789315700531	0.0932466956729547	binder
NIFPSNLVSA	HLA-A*02:05	0.8161651968955994	0.08891047516698522	binder
NIIEAINEL	HLA-A*02:05	0.9934194922447205	0.005989735159436108	binder
NIIKLIDTV	HLA-A*02:05	0.9807304263114929	0.013481163372295681	binder
NIIPIIAKA	HLA-A*02:05	0.9590721130371094	0.022423206318393712	binder
NIIPVIAKA	HLA-A*02:05	0.9225509285926818	0.07344296036960386	binder
NIIPVIEDA	HLA-A*02:05	0.443081924598664	0.38075733906540377	ambiguous
NIPEITPFL	HLA-A*02:05	0.9728931665420533	0.02210507472201526	binder
NIPPLTQTPV	HLA-A*02:05	0.41486735045909884	0.22619676881357678	ambiguous
NIPSFIVRL	HLA-A*02:05	0.9562232017517089	0.01674772131808536	binder
NITELVNYL	HLA-A*02:05	0.9751054763793945	0.016736133865461144	binder
NIVEKLREV	HLA-A*02:05	0.946419632434845	0.024166281541702295	binder
NLFKHLAKA	HLA-A*02:05	0.6676450669765472	0.23377018291027887	binder
NLFPAALVHL	HLA-A*02:05	0.9933117389678955	0.004692277374143759	binder
NLFPSNLVVA	HLA-A*02:05	0.911811351776123	0.0785587129725338	binder
NLIGKIEKL	HLA-A*02:05	0.9946491718292236	0.0015439689073680066	binder
NLKEAIETI	HLA-A*02:05	0.8901655554771424	0.07188553401701504	binder
NLNDRLAS	HLA-A*02:05	0.0008030465469346382	0.0005345722239096276	not-binder
NLNDRLASYLDKVR	HLA-A*02:05	0.0057666334294481205	0.01063202841659608	not-binder
NLPAFVNRL	HLA-A*02:05	0.9621945858001709	0.047092821299502825	binder
NQAIIKHLL	HLA-A*02:05	0.8788044333457947	0.07647746246007564	binder
NQAQIEVRL	HLA-A*02:05	0.917258083820343	0.05517748021207519	binder
NQFDYQHGA	HLA-A*02:05	0.9650280714035034	0.04003531529516923	binder
NQFPGFKEV	HLA-A*02:05	0.9941519975662232	0.004425430308609017	binder
NQHPDVFYL	HLA-A*02:05	0.9702360033988953	0.031085850741593136	binder
NQIESKAAYV	HLA-A*02:05	0.9735883831977844	0.016793082393313896	binder
NQIGDAGVQHL	HLA-A*02:05	0.9473225474357605	0.05179773343576552	binder
NQIKKIENLE	HLA-A*02:05	0.012816732923965901	0.020567869573178844	not-binder
NQMSEAHKL	HLA-A*02:05	0.9688131809234619	0.02898802503508376	binder
NQNPEVFFL	HLA-A*02:05	0.9711399078369141	0.01987681614090223	binder
NQPEYIQKL	HLA-A*02:05	0.9692085981369019	0.024090264563719613	binder
NQSKIRVTL	HLA-A*02:05	0.8818556904792786	0.1271179048731242	binder
NQSMLFDKL	HLA-A*02:05	0.8260600566864014	0.0799203873728745	binder
NTATIFHEL	HLA-A*02:05	0.9704695224761963	0.028834487223384532	binder
NTFGYIAKA	HLA-A*02:05	0.7687374919652938	0.2961405038344876	binder
NTISEQAVKAS	HLA-A*02:05	0.002804557548370212	0.0026131424286873414	not-binder
NTKEVIDRL	HLA-A*02:05	0.32426939234137536	0.2633890608028224	not-binder
NTPEYMEKI	HLA-A*02:05	0.11954227089881897	0.15357358189705647	not-binder
NVAAVDTNL	HLA-A*02:05	0.7008383601903916	0.24501984992291695	binder
NVAPIISKV	HLA-A*02:05	0.9938998460769654	0.0026718631596575693	binder
NVASIQNYL	HLA-A*02:05	0.934308135509491	0.04502590196333981	binder
NVEIDPEIQ	HLA-A*02:05	0.021960874972864985	0.017728466816673803	not-binder
NVFDEAILAA	HLA-A*02:05	0.943448829650879	0.024567533596230425	binder
NVIRLISSL	HLA-A*02:05	0.9155825853347779	0.04577761418282626	binder
NVIRQLGSL	HLA-A*02:05	0.5874930620193481	0.18054742376142338	ambiguous
NVKEYLESL	HLA-A*02:05	0.8569112658500672	0.10817117551608463	binder
NVKVDPEIQ	HLA-A*02:05	0.005995390756288544	0.004239786229501964	not-binder
NVPDITTGL	HLA-A*02:05	0.926069176197052	0.057764411021374876	binder
NVPEGLLATV	HLA-A*02:05	0.9467967867851257	0.0515600947190265	binder
NVPGEIVE	HLA-A*02:05	0.0007717543005128392	0.0006250501513725209	not-binder
NVPGEIVES	HLA-A*02:05	0.0013552643707953394	0.0013887290768292073	not-binder
NVPGEIVESL	HLA-A*02:05	0.520997728407383	0.31749092176897004	ambiguous
NVPKFGLAHL	HLA-A*02:05	0.66468545794487	0.15886689894057712	binder
NVTHIDQAL	HLA-A*02:05	0.20684652160853148	0.1428194469124392	not-binder
NVVFEKAIQRT	HLA-A*02:05	0.0031591641600243747	0.0039053450401781748	not-binder
NVVLEIPAA	HLA-A*02:05	0.2979949885979295	0.2586806016770053	not-binder
NVVVKIEEA	HLA-A*02:05	0.11127788955345749	0.09565546626150886	not-binder
NVYGFDMSCI	HLA-A*02:05	0.922712504863739	0.028403400626284714	binder
PAAAAAAAAAP	HLA-A*02:05	0.0010688969399780036	0.000909425884503014	not-binder
PDPKLLEKV	HLA-A*02:05	0.006278473854763433	0.005863004483230687	not-binder
PFGPPIPK	HLA-A*02:05	0.005639095231890679	0.004130855594353142	not-binder
PFPGPIPN	HLA-A*02:05	0.001986384351039305	0.0013882348884685493	not-binder
PGIGGAPTLNP	HLA-A*02:05	0.0004851796242292039	0.0005448806753172475	not-binder
PKEGKVVDA	HLA-A*02:05	0.00022953671214054339	0.00027758273614152037	not-binder
QAEIVKRL	HLA-A*02:05	0.012746295216493309	0.012066408057657397	not-binder
QAFSDVILAV	HLA-A*02:05	0.8742196440696717	0.07314768804749898	binder
QAIDSIHQV	HLA-A*02:05	0.9864681363105774	0.010626264320172205	binder
QAPDIDVQL	HLA-A*02:05	0.3927502941340208	0.2879330446854	ambiguous
QASEGPLK	HLA-A*02:05	0.0052841730517684486	0.005560836534918028	not-binder
QAYQHDLERL	HLA-A*02:05	0.3263281896710396	0.3021338831592313	not-binder
QDGQFSVLFTK	HLA-A*02:05	0.00770721641019918	0.008591708195931358	not-binder
QDVDNASLAR	HLA-A*02:05	0.0043913941335631534	0.004759900400874701	not-binder
QIADIVTSV	HLA-A*02:05	0.9926522135734558	0.00633830344658043	binder
QIADLQQKL	HLA-A*02:05	0.9508704304695129	0.030432944196311214	binder
QIAEAVEFL	HLA-A*02:05	0.9714707374572754	0.015088728591522788	binder
QIFGNIKEA	HLA-A*02:05	0.9338419675827027	0.048255157973581084	binder
QIFGSHLHKV	HLA-A*02:05	0.9643688559532165	0.04368746868258527	binder
QIFNGTFVKL	HLA-A*02:05	0.97277911901474	0.019995326323944934	binder
QIHAFVDYL	HLA-A*02:05	0.9616545677185059	0.017351461943538732	binder
QIVEHLEEL	HLA-A*02:05	0.9882013678550721	0.004545678189947279	binder
QLFGQDFSHA	HLA-A*02:05	0.9353592276573182	0.09584869026405869	binder
QLIDKVWQL	HLA-A*02:05	0.9985846161842347	0.0006920382863935262	binder
QLIPEMQEA	HLA-A*02:05	0.6321019351482391	0.254516446729614	binder
QLIRDMVNV	HLA-A*02:05	0.975757896900177	0.011492743248389718	binder
QLNEKVAQL	HLA-A*02:05	0.9763222455978393	0.0164468062183126	binder
QLVESLHKV	HLA-A*02:05	0.9874910950660706	0.007223008137891229	binder
QLYPENSEQL	HLA-A*02:05	0.9138203501701355	0.05318330042494761	binder
QMVKELQEI	HLA-A*02:05	0.8838139057159424	0.08036147641073947	binder
QMYHYDMNTA	HLA-A*02:05	0.9288359403610229	0.0319578914602433	binder
QQADLQRRL	HLA-A*02:05	0.6744069159030914	0.19545032462905096	binder
QQASILHVL	HLA-A*02:05	0.9856621503829956	0.009988996021041434	binder
QQIKELEKL	HLA-A*02:05	0.9384558916091919	0.04822640081448767	binder
QQIKKLEEL	HLA-A*02:05	0.9742055177688599	0.023135965920307262	binder
QQINKLEEL	HLA-A*02:05	0.9769989609718323	0.01613665967459649	binder
QQSETFQFL	HLA-A*02:05	0.9472075939178467	0.03667848474378812	binder
QQSSIHNVL	HLA-A*02:05	0.8834637045860291	0.09056790254652089	binder
QSFDSSLHGA	HLA-A*02:05	0.3877501994371414	0.218209683532977	not-binder
QSFPEHMANV	HLA-A*02:05	0.8591397881507874	0.16361307949260245	binder
QSFTLELERA	HLA-A*02:05	0.024454487208276986	0.027002065853444973	not-binder
QTAPEEAFIKL	HLA-A*02:05	0.4719408005475998	0.19499913104375327	ambiguous
QTIAKLEKA	HLA-A*02:05	0.3156193606555462	0.29109045867417754	not-binder
QTIERMGSGV	HLA-A*02:05	0.8294836163520813	0.06541267840306643	binder
QTIKDIASA	HLA-A*02:05	0.7553893446922302	0.2029576284922249	binder
QTIQEIRHL	HLA-A*02:05	0.544461590051651	0.19148741395994234	ambiguous
QTISALIKA	HLA-A*02:05	0.37900167554616926	0.2580275385008354	ambiguous
QTKEAIVSA	HLA-A*02:05	0.17434494197368622	0.13340727893733753	not-binder
QTYHAKLENA	HLA-A*02:05	0.07684199186041951	0.059468781181596105	not-binder
QVADILFQTA	HLA-A*02:05	0.9418935179710388	0.04184449832057626	binder
QVAELVKEL	HLA-A*02:05	0.972543478012085	0.01916467811754814	binder
QVFQGTNSL	HLA-A*02:05	0.8378743767738343	0.1418341752186734	binder
QVGPQIPRA	HLA-A*02:05	0.1414685696363449	0.07927973623632861	not-binder
QVIEELFKA	HLA-A*02:05	0.9689385056495666	0.02556173782411668	binder
QVIPVLPQV	HLA-A*02:05	0.9868104219436645	0.008675153699561117	binder
QVIQSLIAL	HLA-A*02:05	0.9419732570648194	0.03796167329846973	binder
QVKQHIDAV	HLA-A*02:05	0.38263799995183945	0.20974431991379613	not-binder
QVMKFIEKA	HLA-A*02:05	0.9424166321754456	0.047171802362649416	binder
QVPEEQVLNAA	HLA-A*02:05	0.026470425166189672	0.03624165988916793	not-binder
QVPETIETL	HLA-A*02:05	0.8296958804130554	0.1625378718802086	binder
QVVEKVQEA	HLA-A*02:05	0.6025981158018112	0.2976622684706745	ambiguous
RAAAMANNL	HLA-A*02:05	0.6916119456291199	0.1194608165102367	binder
RAADVLVYL	HLA-A*02:05	0.9899046540260314	0.007005234891066361	binder
RAAEDDEDDDVDTK	HLA-A*02:05	0.05339184710755944	0.05045616200831741	not-binder
RAAELFHQL	HLA-A*02:05	0.9726606249809265	0.020956200139450928	binder
RAAMEALVVEV	HLA-A*02:05	0.45676658153533933	0.20310712166115333	ambiguous
RAFADALEVI	HLA-A*02:05	0.3490015625953674	0.22013941740238133	not-binder
RAFGFMTRV	HLA-A*02:05	0.9591753125190735	0.022173403380137627	binder
RAFGGKDIKV	HLA-A*02:05	0.8820152401924133	0.05094666835642954	binder
RAFSDPFVEA	HLA-A*02:05	0.7350376605987549	0.07336786587579368	binder
RAIDSIHQL	HLA-A*02:05	0.9887947201728821	0.008309185968829473	binder
RAIELLEKL	HLA-A*02:05	0.9297545313835144	0.0668763675349201	binder
RAIPELTKL	HLA-A*02:05	0.8067908763885498	0.19400709277935266	binder
RAVDGKIAEA	HLA-A*02:05	0.6354484289884568	0.2769417843986385	ambiguous
RAVEELHKL	HLA-A*02:05	0.8902374267578125	0.08328295036364014	binder
RAYDASLAML	HLA-A*02:05	0.95537109375	0.017024185586769765	binder
RAYGRDIVEA	HLA-A*02:05	0.8415843486785889	0.08980473096566442	binder
RIADLSYTV	HLA-A*02:05	0.9948916912078858	0.002311748984270558	binder
RIAELLTEL	HLA-A*02:05	0.9929904222488404	0.004559549549764022	binder
RIAEYAFKL	HLA-A*02:05	0.9965849399566651	0.0023727002802771493	binder
RIFGGLDML	HLA-A*02:05	0.9646598339080811	0.033368598444926886	binder
RIFQEQVEKL	HLA-A*02:05	0.9338578343391418	0.06133157501418927	binder
RIFQTLLEV	HLA-A*02:05	0.9863558411598206	0.006360946885135384	binder
RIIDEEGVESI	HLA-A*02:05	0.9101630330085755	0.07353134359405845	binder
RIIDKNGIHDL	HLA-A*02:05	0.8749655246734619	0.18695886345437462	binder
RIIDSLFNTV	HLA-A*02:05	0.9900867462158203	0.009061121714851284	binder
RIIDTVAQV	HLA-A*02:05	0.9956130385398865	0.003267917036302187	binder
RIKNKIAEL	HLA-A*02:05	0.7753987431526184	0.16359644320033162	binder
RIMGNIWDA	HLA-A*02:05	0.9780548095703125	0.008102179213047662	binder
RIPDIVLWPT	HLA-A*02:05	0.6556225344538689	0.3345802449267416	ambiguous
RIPNFKGSYL	HLA-A*02:05	0.7271634578704834	0.1328008344478922	binder
RIPSDIAKL	HLA-A*02:05	0.9247549176216125	0.08866957357575304	binder
RIPSFVTEL	HLA-A*02:05	0.9844324469566346	0.011595428081318842	binder
RIQSKLYRA	HLA-A*02:05	0.6441229283809662	0.27575458423245264	binder
RISTINILL	HLA-A*02:05	0.9356704711914062	0.03050527277633356	binder
RIVDKLLAL	HLA-A*02:05	0.9746518731117249	0.02041684264617581	binder
RIYKYIHKV	HLA-A*02:05	0.9933288812637329	0.003934483568977376	binder
RIYPHGLVLL	HLA-A*02:05	0.9787791728973388	0.01610793625815957	binder
RKYPTLLEV	HLA-A*02:05	0.16234419867396355	0.1757136658500073	not-binder
RLAALQHRL	HLA-A*02:05	0.9597943782806396	0.0387501193995799	binder
RLAAMANNL	HLA-A*02:05	0.9712161421775818	0.011185203038764618	binder
RLAEQIATL	HLA-A*02:05	0.9955042958259582	0.00306498213388423	binder
RLAEVVHEL	HLA-A*02:05	0.9982278704643249	0.0012874916686552403	binder
RLAHYIDRV	HLA-A*02:05	0.9903894782066345	0.004069390306416479	binder
RLAQHITYV	HLA-A*02:05	0.9953337550163269	0.0026679438316571575	binder
RLAVYIDKV	HLA-A*02:05	0.9872605085372925	0.008040271313430719	binder
RLFADILNDV	HLA-A*02:05	0.9875808238983155	0.007762792166441935	binder
RLFDRGDFYTA	HLA-A*02:05	0.9867497086524963	0.011881136022734278	binder
RLFEGNALL	HLA-A*02:05	0.9958935499191284	0.0004236915304546928	binder
RLFHKDLTSL	HLA-A*02:05	0.986780309677124	0.007395042947923924	binder
RLFNEHLVSA	HLA-A*02:05	0.9860313177108765	0.0035643102706102974	binder
RLFQQKLDEL	HLA-A*02:05	0.971670126914978	0.012353857341760264	binder
RLFSKSIETL	HLA-A*02:05	0.9897105097770691	0.004602815289980624	binder
RLFTSEKMVKA	HLA-A*02:05	0.7705440998077393	0.11608960652957195	binder
RLGPVPSGL	HLA-A*02:05	0.963092029094696	0.01131384092304778	binder
RLIDDMVAQA	HLA-A*02:05	0.9872263908386231	0.00808414300746342	binder
RLIESLFTI	HLA-A*02:05	0.9967022180557251	0.0016486346264693507	binder
RLIPTLVSI	HLA-A*02:05	0.9904266119003295	0.005182173873846256	binder
RLKEELEEA	HLA-A*02:05	0.9018152475357055	0.08735533431489975	binder
RLKPALETL	HLA-A*02:05	0.9428946375846863	0.033598171163346686	binder
RLKQEIERL	HLA-A*02:05	0.814941155910492	0.12291100267108154	binder
RLMNDMTAV	HLA-A*02:05	0.9904111742973327	0.007084324551538578	binder
RLPEIYIQL	HLA-A*02:05	0.9962883710861206	0.003037451872084429	binder
RLPETVHTA	HLA-A*02:05	0.9819189190864563	0.006578509869074852	binder
RLPGSGAVQAA	HLA-A*02:05	0.6532936483621598	0.24794246137842713	binder
RLPLKADFV	HLA-A*02:05	0.7152679860591888	0.270799198886565	binder
RLPPDTLLQQV	HLA-A*02:05	0.9658328771591187	0.03854470737929114	binder
RLPPEGILHNV	HLA-A*02:05	0.9869475841522217	0.012370003966620444	binder
RLSPIENFL	HLA-A*02:05	0.9762240290641785	0.017611964433429935	binder
RLSSVNAEV	HLA-A*02:05	0.9861639380455017	0.005492596367816123	binder
RLVPFLTEL	HLA-A*02:05	0.9919049143791199	0.005714493728801537	binder
RLYDGLFKVI	HLA-A*02:05	0.9797954201698303	0.0140739635877217	binder
RLYDTHITVL	HLA-A*02:05	0.9926129937171936	0.0015716762726320375	binder
RLYEFDLIDG	HLA-A*02:05	0.3877065382897854	0.3227019371775451	ambiguous
RLYPAFMEGI	HLA-A*02:05	0.9807867050170899	0.017629234670287593	binder
RLYPWGVVEV	HLA-A*02:05	0.996914517879486	0.0030990128372905663	binder
RLYQECEKL	HLA-A*02:05	0.889126718044281	0.061881746130394454	binder
RMISEELVAA	HLA-A*02:05	0.978653347492218	0.007945074727740845	binder
RMKDALDYL	HLA-A*02:05	0.9640273809432983	0.02178902316172965	binder
RMKEFLDSL	HLA-A*02:05	0.9689039349555969	0.013431191387294084	binder
RMVAEIQNV	HLA-A*02:05	0.9894843816757202	0.005592211299380936	binder
RMYPFQIHSI	HLA-A*02:05	0.9840438008308411	0.018163263438253214	binder
RNVSTGDVNVE	HLA-A*02:05	0.0004905584501102567	0.0002990449194923452	not-binder
RQADFVQVL	HLA-A*02:05	0.9884446263313293	0.009748922198688099	binder
RQADKVWRL	HLA-A*02:05	0.9953173279762269	0.0017903012603304907	binder
RQADVEYEL	HLA-A*02:05	0.9880165815353393	0.00929462091739448	binder
RQAQVAEKL	HLA-A*02:05	0.9573265552520752	0.025341904630749867	binder
RQFQADLQTA	HLA-A*02:05	0.9002820372581481	0.040739534422156096	binder
RQFQYLHVL	HLA-A*02:05	0.9958430290222168	0.002507971681490484	binder
RQFSGARNQL	HLA-A*02:05	0.9755120515823364	0.0143221649587551	binder
RQFSTPFQL	HLA-A*02:05	0.9830968856811524	0.010101889473169286	binder
RQGPVNQTV	HLA-A*02:05	0.9334980964660644	0.0351733577221698	binder
RQIDQFLVV	HLA-A*02:05	0.9928100109100342	0.0030568837661599604	binder
RQIEALDPPM	HLA-A*02:05	0.9569212675094605	0.021066147573731688	binder
RQIEYEYKL	HLA-A*02:05	0.996851634979248	0.0019605006011843423	binder
RQIEYYFSV	HLA-A*02:05	0.997662615776062	0.0017722666993962074	binder
RQIKNFHKL	HLA-A*02:05	0.9854061484336853	0.009964239480252112	binder
RQIQKITNA	HLA-A*02:05	0.9257590532302856	0.028983731436043384	binder
RQPEPTKFDYL	HLA-A*02:05	0.9101073980331421	0.06977808325868591	binder
RQPSLFYHL	HLA-A*02:05	0.9691905856132508	0.04236348708172142	binder
RQSDLLVKL	HLA-A*02:05	0.9885818123817444	0.005420643777328287	binder
RQSETYNYL	HLA-A*02:05	0.9837475061416626	0.007620578856928902	binder
RQSPLTTGL	HLA-A*02:05	0.9687569737434387	0.02318011632846306	binder
RQTEIYQYVL	HLA-A*02:05	0.9470186710357666	0.03833008206455361	binder
RQYPWGVAEV	HLA-A*02:05	0.994303035736084	0.004513404552047335	binder
RSFTTTIHKV	HLA-A*02:05	0.6968128979206085	0.24229519175194475	binder
RSYDDQLAQI	HLA-A*02:05	0.6279297024011612	0.24050240911723514	binder
RSYDFEFMQV	HLA-A*02:05	0.9784703731536866	0.016695478412864905	binder
RTAGHMQTL	HLA-A*02:05	0.8524315476417541	0.060005811676817296	binder
RTFDETVSTYV	HLA-A*02:05	0.9807682275772095	0.012740806556798467	binder
RTFDRALRAL	HLA-A*02:05	0.76489177942276	0.1367130860131655	binder
RTFLGKLNEA	HLA-A*02:05	0.5817138612270355	0.182176949131154	ambiguous
RTIDFVHQV	HLA-A*02:05	0.9961154341697693	0.0018903810882931848	binder
RTIDIGVVTA	HLA-A*02:05	0.9449016571044921	0.03866267384814368	binder
RTIGVITKL	HLA-A*02:05	0.9861029267311097	0.009658283034022042	binder
RTMENLVEL	HLA-A*02:05	0.9897917032241821	0.0037718783932846854	binder
RTMPRIPTL	HLA-A*02:05	0.9855772495269776	0.005213410888592883	binder
RTPDLYEKL	HLA-A*02:05	0.7768852353096009	0.20300282000261183	binder
RTPENHENL	HLA-A*02:05	0.756647276878357	0.1580435518332245	binder
RTPPPELLQTL	HLA-A*02:05	0.317785507440567	0.20499083780845162	not-binder
RTPSSASTVSV	HLA-A*02:05	0.32373062148690224	0.30078814156729816	not-binder
RTTEILHHL	HLA-A*02:05	0.9747101664543152	0.017413898166178606	binder
RTVEENILKKA	HLA-A*02:05	0.12970216744579374	0.11425363580110269	not-binder
RTVETEAVQML	HLA-A*02:05	0.6377280473709106	0.19149148153031673	binder
RTVGTPIASV	HLA-A*02:05	0.9364314198493957	0.0576581926575034	binder
RTYKNSEEL	HLA-A*02:05	0.6133986473083496	0.20611453983319974	binder
RVADRLYGV	HLA-A*02:05	0.9933190703392029	0.0027946482257167693	binder
RVAEELALEQA	HLA-A*02:05	0.3043125092983246	0.24214960321272055	not-binder
RVAEHHVATL	HLA-A*02:05	0.9863277792930603	0.012051048525283327	binder
RVAGFNPAL	HLA-A*02:05	0.9835080504417419	0.014576648563097464	binder
RVANVADVV	HLA-A*02:05	0.8135268330574036	0.13099831444978702	binder
RVAPEEHPVLL	HLA-A*02:05	0.9742167115211486	0.01562793945760183	binder
RVFDKDGNGYISAA	HLA-A*02:05	0.3268276534974575	0.1978535243081886	not-binder
RVFDREIAQM	HLA-A*02:05	0.9410589933395386	0.03210265233518663	binder
RVFDWIEANL	HLA-A*02:05	0.9725361466407776	0.022424847418142574	binder
RVFENIVAVL	HLA-A*02:05	0.9848491430282593	0.006344630254112373	binder
RVFEVSLADL	HLA-A*02:05	0.9569859027862548	0.01030491233696887	binder
RVFGSQNLTTV	HLA-A*02:05	0.9678004145622253	0.023717562151664512	binder
RVFHPAFTKA	HLA-A*02:05	0.7196510791778564	0.06535517937137185	binder
RVFHYVLDNL	HLA-A*02:05	0.7733512759208679	0.25659803041125495	binder
RVFIGNLNTLVV	HLA-A*02:05	0.44326289668679236	0.25868923060081706	ambiguous
RVFIGNLNTLVVK	HLA-A*02:05	0.04026916353031993	0.04894335166285801	not-binder
RVFIGNLNTLVVKK	HLA-A*02:05	0.01135003159288317	0.008806921782784105	not-binder
RVFKQFVQA	HLA-A*02:05	0.5855598092079163	0.2662128185191326	ambiguous
RVFNFDSVEL	HLA-A*02:05	0.9834380149841309	0.004885573167702625	binder
RVFNFDVRQL	HLA-A*02:05	0.9223553776741028	0.08611352731984061	binder
RVFPEKGYSFV	HLA-A*02:05	0.9648194909095764	0.037358932339992754	binder
RVFQEFIKMT	HLA-A*02:05	0.05664016671944409	0.051952704364791165	not-binder
RVFSDIIYTVA	HLA-A*02:05	0.7961414337158204	0.06201710044504612	binder
RVFTGIVTSL	HLA-A*02:05	0.9530334115028382	0.01432798354887145	binder
RVGPIEATSFI	HLA-A*02:05	0.41447554975748063	0.21847773033269108	ambiguous
RVIDDSLVVGV	HLA-A*02:05	0.9823190689086914	0.018261204538299408	binder
RVIDHSQYL	HLA-A*02:05	0.9872984051704407	0.006712280730561029	binder
RVIDYILDL	HLA-A*02:05	0.9749083995819092	0.018382880789667717	binder
RVIEEAKTAFL	HLA-A*02:05	0.9474653244018555	0.06491098107796348	binder
RVIEGDVVSAL	HLA-A*02:05	0.9846664190292358	0.006372022147485721	binder
RVIGSVGKKV	HLA-A*02:05	0.9024601578712463	0.029367406164932053	binder
RVINKEHVLAA	HLA-A*02:05	0.45308328196406367	0.3143162999977105	ambiguous
RVISELQEA	HLA-A*02:05	0.8597499966621399	0.1155159821013104	binder
RVKGNLTPLTGR	HLA-A*02:05	0.004703013834659942	0.003451767144097969	not-binder
RVNETTEFL	HLA-A*02:05	0.9589849591255188	0.012405332957338677	binder
RVPAHAVVVRA	HLA-A*02:05	0.11430912632495165	0.13908057925031045	not-binder
RVPAHISLL	HLA-A*02:05	0.8883845806121826	0.10330060894812569	binder
RVPDFILEKI	HLA-A*02:05	0.9485182881355285	0.03874163930954744	binder
RVPDGMVGL	HLA-A*02:05	0.9690091371536255	0.018360232252469744	binder
RVPETVADA	HLA-A*02:05	0.31534712612628935	0.16994860805958842	not-binder
RVQEPGAVLLA	HLA-A*02:05	0.2376379996538162	0.13835738557335917	not-binder
RVTDLVDYV	HLA-A*02:05	0.9819692611694336	0.007940000970795528	binder
RVVDLITNL	HLA-A*02:05	0.990291428565979	0.004985146371304676	binder
RVVDLLNQA	HLA-A*02:05	0.838088870048523	0.13288858393185252	binder
RVVGTIDQL	HLA-A*02:05	0.8857161641120911	0.05604050936789455	binder
RVYEIDITDA	HLA-A*02:05	0.8449301481246948	0.1013331425043969	binder
RVYGGLTTKV	HLA-A*02:05	0.9887025952339172	0.008749950041311462	binder
SAAGFPLSGA	HLA-A*02:05	0.41874316781759263	0.21623945168170824	ambiguous
SAAPGSAAPAA	HLA-A*02:05	0.06667252937331795	0.07604451027150301	not-binder
SAAPVAHLL	HLA-A*02:05	0.8724955916404724	0.18001394044183247	binder
SAFEDEIVSL	HLA-A*02:05	0.6439229846000671	0.29943805037885657	ambiguous
SAFGASHHV	HLA-A*02:05	0.9494875431060791	0.03142212828384496	binder
SAGPPLLAV	HLA-A*02:05	0.749547004699707	0.18071575062556222	binder
SAIDRIFTL	HLA-A*02:05	0.9955636024475097	0.0035356000695408243	binder
SAIHTIAHL	HLA-A*02:05	0.9317001104354858	0.05294561286649672	binder
SAPKYIDYL	HLA-A*02:05	0.6883402526378631	0.21836385604838046	binder
SAPSRATAL	HLA-A*02:05	0.42202497124671934	0.22098321306877708	ambiguous
SAPVGVTAL	HLA-A*02:05	0.6661070108413696	0.11903760281416928	binder
SAPYGRITL	HLA-A*02:05	0.7777512073516846	0.1313659022672529	binder
SDPFTHLAP	HLA-A*02:05	0.00027137963443237825	0.0002136115183554313	not-binder
SGITRVEKA	HLA-A*02:05	0.08491960077080876	0.15520775057380337	not-binder
SIAAFIQRL	HLA-A*02:05	0.9911963462829589	0.005353776814809313	binder
SIAPILAEA	HLA-A*02:05	0.9750419616699219	0.016836358479894346	binder
SIAPIVIFA	HLA-A*02:05	0.9672247648239136	0.017659178953725475	binder
SIASPDVKL	HLA-A*02:05	0.9052584409713745	0.03333538783351884	binder
SIFDAVLKGV	HLA-A*02:05	0.97123042345047	0.023957164503825595	binder
SIFEFVHAL	HLA-A*02:05	0.9981120824813843	0.0013653786736739855	binder
SIFEGGATEL	HLA-A*02:05	0.993672227859497	0.0028013788957563213	binder
SIFKSLHQV	HLA-A*02:05	0.9852509498596191	0.012837201776242316	binder
SIIEQLDPVSF	HLA-A*02:05	0.6590340882539749	0.2824875833566415	binder
SIIGRLLEV	HLA-A*02:05	0.9965173006057739	0.001339936797613369	binder
SIIHEIDSI	HLA-A*02:05	0.8739911079406738	0.14144826028034652	binder
SIIKKLAAL	HLA-A*02:05	0.9875237584114075	0.005780643318081314	binder
SIIQRLLEV	HLA-A*02:05	0.9920702576637268	0.0028500741303756957	binder
SIPDFPMHLA	HLA-A*02:05	0.8866141676902771	0.04122315340611957	binder
SIPDIEQPNV	HLA-A*02:05	0.8986979246139526	0.13426519622934016	binder
SIPEKNRPL	HLA-A*02:05	0.5836003690958023	0.2954733929769037	ambiguous
SIPELQNFL	HLA-A*02:05	0.9073305487632751	0.08108782509252063	binder
SIPLLINHL	HLA-A*02:05	0.8018715798854827	0.19946262705273016	binder
SIPSMVDGL	HLA-A*02:05	0.8089854121208191	0.06391214256376726	binder
SIPTTIYKA	HLA-A*02:05	0.8424773573875427	0.16353905363046095	binder
SISDVIAQV	HLA-A*02:05	0.9956984996795655	0.003222684554629624	binder
SISPIVLYL	HLA-A*02:05	0.9919126749038696	0.004910189592629123	binder
SIVNHLEFL	HLA-A*02:05	0.9679096102714538	0.014876566769892524	binder
SIVSSLHQA	HLA-A*02:05	0.8210992932319641	0.12933767945683955	binder
SIYPKSELL	HLA-A*02:05	0.9635428190231323	0.02162213089060967	binder
SIYPLHDVFV	HLA-A*02:05	0.9837670803070069	0.015712566593385453	binder
SLAEFVQSL	HLA-A*02:05	0.9957176566123962	0.0036295264350193024	binder
SLAELIQAL	HLA-A*02:05	0.9944681406021119	0.006122259086091561	binder
SLAGDVALQQL	HLA-A*02:05	0.9057964324951172	0.10259972763446583	binder
SLANETHQL	HLA-A*02:05	0.9847718596458435	0.0036062489270293975	binder
SLAPLFFKL	HLA-A*02:05	0.9964539766311645	0.002599612470678097	binder
SLAPYRDYL	HLA-A*02:05	0.9683513283729553	0.014592769383939854	binder
SLAQYLINV	HLA-A*02:05	0.9954048991203308	0.0016629293289062359	binder
SLFAGGMLRV	HLA-A*02:05	0.995210063457489	0.0022858755251002334	binder
SLFEKGLKNV	HLA-A*02:05	0.9952814817428589	0.0025133339053638707	binder
SLFERLVVL	HLA-A*02:05	0.9943968772888183	0.004459004451582117	binder
SLFGNIKGA	HLA-A*02:05	0.9126669764518738	0.12604690795171394	binder
SLFNGSHYL	HLA-A*02:05	0.9959588408470154	0.0018602159072830578	binder
SLFPGKLEVV	HLA-A*02:05	0.9941055417060852	0.0029047940772359126	binder
SLFPPGLHAI	HLA-A*02:05	0.995942497253418	0.002622532013035853	binder
SLFSHSLISI	HLA-A*02:05	0.9900559067726136	0.004387362085825491	binder
SLFYRDIISI	HLA-A*02:05	0.9728647589683532	0.022946509037448746	binder
SLIAKVATA	HLA-A*02:05	0.973391306400299	0.01622389431924931	binder
SLIEKIPTA	HLA-A*02:05	0.99349924325943	0.005367056536638231	binder
SLIFKLEEL	HLA-A*02:05	0.9809962630271911	0.00820237707143291	binder
SLIKKIKDV	HLA-A*02:05	0.8396411597728729	0.2209248140969626	binder
SLINVGLISV	HLA-A*02:05	0.9945179581642151	0.0028540619973166756	binder
SLIRNLEQL	HLA-A*02:05	0.9787499904632568	0.009349856103067006	binder
SLITLIEKV	HLA-A*02:05	0.9943717956542969	0.0024894997373171796	binder
SLITRLLEV	HLA-A*02:05	0.9942367315292359	0.0032643124303006177	binder
SLKEDIQKA	HLA-A*02:05	0.8811261057853699	0.07458867184736838	binder
SLKETIEEL	HLA-A*02:05	0.9904026508331298	0.0015345929554375433	binder
SLKSKLEHA	HLA-A*02:05	0.23161218801978975	0.1936291348020767	not-binder
SLMEKISKL	HLA-A*02:05	0.9965420007705689	0.0014879689303898508	binder
SLNKHVEAV	HLA-A*02:05	0.9846027374267579	0.0034164186589087653	binder
SLPDFGISYV	HLA-A*02:05	0.9958621025085449	0.0025387369525623348	binder
SLPDHHEEL	HLA-A*02:05	0.9879977226257324	0.007792505396200098	binder
SLPDIKVYL	HLA-A*02:05	0.9898110628128052	0.014215892541132542	binder
SLPEIDNAL	HLA-A*02:05	0.9692856788635253	0.01986206797665471	binder
SLPELTHAL	HLA-A*02:05	0.9950786232948303	0.003972629538304542	binder
SLPQNIPPLTQ	HLA-A*02:05	0.008243552755448035	0.0075376766797114626	not-binder
SLPQNIPPLTQTPV	HLA-A*02:05	0.030211827787570655	0.040678243764354936	not-binder
SLPSFSEKL	HLA-A*02:05	0.9750685691833496	0.010132777947040464	binder
SLPYHSQKL	HLA-A*02:05	0.8586648106575012	0.043084382225570116	binder
SLSDTVEKL	HLA-A*02:05	0.990691602230072	0.0031516583989921634	binder
SLVDIYSQL	HLA-A*02:05	0.995555293560028	0.0026057453411627665	binder
SLVENIERL	HLA-A*02:05	0.9952006816864014	0.0013541283777519294	binder
SLVGLGGTK	HLA-A*02:05	0.014807380083948374	0.01551586255907347	not-binder
SLVGLGGTKSISIS	HLA-A*02:05	0.02748212069272995	0.020921342044084155	not-binder
SLVKDVIGA	HLA-A*02:05	0.8625372052192688	0.11425019985726463	binder
SLVNLGGSK	HLA-A*02:05	0.016209825314581393	0.01425026541634163	not-binder
SLVNLGGSKSISIS	HLA-A*02:05	0.06169537696987391	0.06302444406184764	not-binder
SLYASSPGGVYATR	HLA-A*02:05	0.06506160800345243	0.10645181707020229	not-binder
SMISKLKQA	HLA-A*02:05	0.7900144696235657	0.14216181779911116	binder
SMKEELERV	HLA-A*02:05	0.947716748714447	0.03983276021487501	binder
SMYGVDLHHA	HLA-A*02:05	0.9860281705856323	0.009212557925718531	binder
SMYGVDLHKA	HLA-A*02:05	0.9696820735931396	0.0317784345442478	binder
SNVSDAVAQSTR	HLA-A*02:05	0.01048723584972322	0.009019719419121516	not-binder
SQAAEELITRI	HLA-A*02:05	0.6344454407691955	0.3295934149718224	ambiguous
SQAAIAELL	HLA-A*02:05	0.9418007850646972	0.02231487138598342	binder
SQAETVHGL	HLA-A*02:05	0.9874478697776794	0.009631312740723381	binder
SQAEWREEV	HLA-A*02:05	0.9769013881683349	0.01657741375070451	binder
SQAPFIVAL	HLA-A*02:05	0.995754337310791	0.0016828399046708757	binder
SQAQTLHKV	HLA-A*02:05	0.9702112913131714	0.007128941920243128	binder
SQATALAKL	HLA-A*02:05	0.9593034148216247	0.01758006165846655	binder
SQFGHVVDI	HLA-A*02:05	0.974574875831604	0.02410659495783909	binder
SQFGPIERA	HLA-A*02:05	0.9334769606590271	0.05527098045063517	binder
SQFGTEHVL	HLA-A*02:05	0.9284997344017029	0.06709961467252146	binder
SQFGTVEKA	HLA-A*02:05	0.9147379040718079	0.03632392824902911	binder
SQFPTPEAV	HLA-A*02:05	0.9748061656951904	0.017266397549190633	binder
SQFSGKITV	HLA-A*02:05	0.9861949324607849	0.010854669202880862	binder
SQHDLSQSAFL	HLA-A*02:05	0.7572247445583343	0.22678199040987124	binder
SQHDQVTLL	HLA-A*02:05	0.8097076773643493	0.17809359638286876	binder
SQIAKIVAA	HLA-A*02:05	0.9677253127098083	0.019512117282544122	binder
SQIALNEKL	HLA-A*02:05	0.9588970899581909	0.03098493363091307	binder
SQICAKAVRDA	HLA-A*02:05	0.10079467725008726	0.12258850813765325	not-binder
SQIDPSSIERAYA	HLA-A*02:05	0.7628915190696717	0.13224665200204955	binder
SQIEADFRL	HLA-A*02:05	0.9912157893180847	0.005757073806504016	binder
SQIHDIVLV	HLA-A*02:05	0.9842953205108642	0.005341429942349414	binder
SQIKYAAKV	HLA-A*02:05	0.9874089479446411	0.002729912826618206	binder
SQINKFLYL	HLA-A*02:05	0.9954404234886169	0.0039135619914662445	binder
SQIQKVEPA	HLA-A*02:05	0.8781297683715821	0.08471192701857168	binder
SQIQRLIVA	HLA-A*02:05	0.8486837983131409	0.10124282986533029	binder
SQISRLQNI	HLA-A*02:05	0.9853354573249817	0.006672737418822102	binder
SQITSLVTL	HLA-A*02:05	0.9779394149780274	0.009836296870426624	binder
SQIYCIENA	HLA-A*02:05	0.6859341382980346	0.30667737774441456	binder
SQMEKIVRI	HLA-A*02:05	0.996328067779541	0.0024352931106893802	binder
SQMPVPVHV	HLA-A*02:05	0.9966693043708801	0.0012734695587411	binder
SQPEKVYTL	HLA-A*02:05	0.9875607371330262	0.011950746248383314	binder
SQPLGPRII	HLA-A*02:05	0.03642384838312864	0.021140974665076834	not-binder
SQSSIRTEA	HLA-A*02:05	0.679743093252182	0.19497111348017734	binder
SQSWNVETL	HLA-A*02:05	0.9269932746887207	0.02331090770331965	binder
SQTDYISRL	HLA-A*02:05	0.9885768890380859	0.011580612149615721	binder
SQTSVAERL	HLA-A*02:05	0.9259947419166565	0.03859964714481361	binder
SQVEAHHSL	HLA-A*02:05	0.9946829080581665	0.0051370739802523175	binder
SQVGFIDYI	HLA-A*02:05	0.9807872772216797	0.00832647213751859	binder
SQYPEIIFL	HLA-A*02:05	0.9948006272315979	0.0022776718938328183	binder
SQYPFHVPLL	HLA-A*02:05	0.9959040403366088	0.00289055550004722	binder
SSFSIEMEKV	HLA-A*02:05	0.37599772214889526	0.21660452971810232	not-binder
SSGFGQHGSVSGQ	HLA-A*02:05	0.0038053593947552145	0.005129713338656714	not-binder
SSPQPGSAL	HLA-A*02:05	0.05441063353791833	0.03186978180450597	not-binder
SSSGSVGESSSKGP	HLA-A*02:05	0.0013809693584335037	0.0014979089057211307	not-binder
SSSKGSLGGGF	HLA-A*02:05	0.03180827833712101	0.023364327242376953	not-binder
SSTISSNVASKA	HLA-A*02:05	0.007691223954316229	0.00814596512546643	not-binder
STAAKIMGV	HLA-A*02:05	0.9742580652236938	0.024203055301645446	binder
STAAVIQNV	HLA-A*02:05	0.9695528984069824	0.03617852676827717	binder
STFSAPLNKA	HLA-A*02:05	0.390259313583374	0.2499656881605071	ambiguous
STGDVNVE	HLA-A*02:05	0.0006701369275106117	0.0007398014309750847	not-binder
STIDFLDRA	HLA-A*02:05	0.8601463794708252	0.08172679568378256	binder
STIPGIQKI	HLA-A*02:05	0.930116868019104	0.06878030701863429	binder
STSAIIDYL	HLA-A*02:05	0.9120718002319336	0.047172497364551084	binder
STSKWNHLL	HLA-A*02:05	0.7716605544090271	0.15140351612015615	binder
STSNLNEKI	HLA-A*02:05	0.022804217133671045	0.014354536044940547	not-binder
STVEKLYAA	HLA-A*02:05	0.9543588638305665	0.037384184978525824	binder
STVGEIVNL	HLA-A*02:05	0.8877099990844727	0.07215637078187201	binder
STVRHLQEL	HLA-A*02:05	0.7249132990837097	0.1077984919183055	binder
STYEEELAKA	HLA-A*02:05	0.6325217023491859	0.35706264922427244	ambiguous
SVAAQLTGV	HLA-A*02:05	0.9696140646934509	0.015399484993559592	binder
SVAEIEEAL	HLA-A*02:05	0.95750333070755	0.03342383935174381	binder
SVAEKLSKL	HLA-A*02:05	0.9597816824913025	0.035391434950970496	binder
SVAESLNYV	HLA-A*02:05	0.9900777578353882	0.00456781975619237	binder
SVAGVVESL	HLA-A*02:05	0.9718457102775574	0.02126773177148762	binder
SVAHWSLDVA	HLA-A*02:05	0.4306307151913643	0.2216918515599607	ambiguous
SVAKESIPL	HLA-A*02:05	0.943477725982666	0.026950119836196648	binder
SVAKNGVIRA	HLA-A*02:05	0.3624136343598366	0.3203936615287681	ambiguous
SVAKTSQLL	HLA-A*02:05	0.805475914478302	0.1210300948833013	binder
SVANHNSFL	HLA-A*02:05	0.9504077672958374	0.018597901442268232	binder
SVAPFADYL	HLA-A*02:05	0.9775268316268921	0.012981214384711035	binder
SVAPFDQNL	HLA-A*02:05	0.9440019249916076	0.028162557500045145	binder
SVAPKNALVQL	HLA-A*02:05	0.8776455521583557	0.05611328570487362	binder
SVAPSPAVDKA	HLA-A*02:05	0.2858062107115984	0.17552227993183336	not-binder
SVAQLEARL	HLA-A*02:05	0.8507361054420471	0.07505474278078683	binder
SVEDMNFRV	HLA-A*02:05	0.8401944279670716	0.09723973088111651	binder
SVFEGLERL	HLA-A*02:05	0.9907134175300598	0.008545080501294629	binder
SVFERALSSV	HLA-A*02:05	0.9939670085906982	0.003101454172901555	binder
SVFGGKNIHV	HLA-A*02:05	0.9899451255798339	0.011090973575049106	binder
SVFNHAIRHT	HLA-A*02:05	0.03901895172894001	0.030145651792552908	not-binder
SVFNHLEEL	HLA-A*02:05	0.9694042682647706	0.02162060293355617	binder
SVFNIKLVQA	HLA-A*02:05	0.6583320945501328	0.29034711461716534	binder
SVFPYNHRM	HLA-A*02:05	0.9215285301208496	0.09065046390030267	binder
SVHKGFAFV	HLA-A*02:05	0.9684207320213318	0.013493514043438974	binder
SVIDHIHLI	HLA-A*02:05	0.9932849764823913	0.00404170040830959	binder
SVIEAHEQL	HLA-A*02:05	0.9891085624694824	0.006056643517875646	binder
SVIEEMGKEI	HLA-A*02:05	0.648750513792038	0.24781396861350388	binder
SVIEQGGIQTV	HLA-A*02:05	0.978809940814972	0.02184537409800688	binder
SVIGSLNGV	HLA-A*02:05	0.9886935710906982	0.005547515837457879	binder
SVIGVSPAV	HLA-A*02:05	0.993368136882782	0.004586677510425401	binder
SVIKELRQL	HLA-A*02:05	0.9616210222244262	0.01771371221275267	binder
SVIPQIQKV	HLA-A*02:05	0.9939964413642883	0.0036841655560546803	binder
SVIPVINKIDL	HLA-A*02:05	0.4974168106913567	0.27585694302779723	ambiguous
SVIQNLRTV	HLA-A*02:05	0.9501061320304871	0.044980778668986594	binder
SVIRDIGAIAQV	HLA-A*02:05	0.838620948791504	0.06572104248880015	binder
SVISHLLRV	HLA-A*02:05	0.9950453877449036	0.0011091493666680002	binder
SVISKVNSV	HLA-A*02:05	0.9942209601402283	0.005329028417520741	binder
SVISYLKKL	HLA-A*02:05	0.9555561780929566	0.012330678455684686	binder
SVIWDKAVVTG	HLA-A*02:05	0.013873861776664853	0.01160794791494696	not-binder
SVLGAITSV	HLA-A*02:05	0.9850436091423035	0.008349598378425287	binder
SVNPYIVKL	HLA-A*02:05	0.9910534620285034	0.008177526734713187	binder
SVPDVTHHL	HLA-A*02:05	0.9866329550743103	0.009823647027547518	binder
SVPEAQSAL	HLA-A*02:05	0.7436834216117859	0.18819183093019481	binder
SVPEKIERIEL	HLA-A*02:05	0.5440143316984176	0.2721801494037183	ambiguous
SVPEKIERI	HLA-A*02:05	0.7389724314212799	0.2484371352467168	binder
SVPELKDAL	HLA-A*02:05	0.4616138696670532	0.31907287471413864	ambiguous
SVPGQTAVTAA	HLA-A*02:05	0.10079552941024303	0.10210157094094169	not-binder
SVPGRGTVVTG	HLA-A*02:05	0.0018173824297264217	0.001647758394998927	not-binder
SVPNKDVFQEL	HLA-A*02:05	0.38706540763378144	0.21390174375026982	not-binder
SVPPPDITYTL	HLA-A*02:05	0.5040260583162308	0.23348713640606902	ambiguous
SVSDAPVHITA	HLA-A*02:05	0.4530041582882404	0.2637040608216004	ambiguous
SVSKLIHYV	HLA-A*02:05	0.9881131768226623	0.006296838034952756	binder
SVSSLAERL	HLA-A*02:05	0.805141270160675	0.08944424085859512	binder
SVTEQGAELSNEER	HLA-A*02:05	0.06724619092419744	0.08047765811500239	not-binder
SVTGKIQKL	HLA-A*02:05	0.8257417678833008	0.13909375121985557	binder
SVTHLNDHL	HLA-A*02:05	0.3373577207326889	0.222115291953351	not-binder
SVTQLRHML	HLA-A*02:05	0.3632429376244545	0.285382614224595	ambiguous
SVTTVNKKL	HLA-A*02:05	0.2470933824777603	0.14288967736886216	not-binder
SVVAIDNKI	HLA-A*02:05	0.5743291735649109	0.28016275681374686	ambiguous
SVVENLQRL	HLA-A*02:05	0.9711506009101868	0.02375583589031651	binder
SVVESVFKL	HLA-A*02:05	0.9949240207672119	0.0021865481490843676	binder
SVVGPVKGV	HLA-A*02:05	0.8707589030265808	0.13249390973728417	binder
SVVHLYELL	HLA-A*02:05	0.851111900806427	0.08212856267565588	binder
SVVSSTEKL	HLA-A*02:05	0.8124645233154297	0.11616376157471188	binder
SVYKNVILQV	HLA-A*02:05	0.9603682041168213	0.026516826652516576	binder
SVYPNGHFV	HLA-A*02:05	0.992617928981781	0.006556661451584181	binder
TAAPAAAAAAA	HLA-A*02:05	0.08525847513228654	0.07075420670762743	not-binder
TAFDEAIAEL	HLA-A*02:05	0.9163123965263367	0.05906385503735616	binder
TAFQEALDAA	HLA-A*02:05	0.04645930463448167	0.0681987523100322	not-binder
TAMDVVYAL	HLA-A*02:05	0.9775102734565735	0.025680838922088414	binder
TAPTGHTL	HLA-A*02:05	0.19727869778871537	0.19908839473399068	not-binder
TDAPSFSDIPN	HLA-A*02:05	0.0002964753861306235	0.0004187910395898494	not-binder
TDAPSFSDIPNPI	HLA-A*02:05	0.0010387243295554073	0.0007480549375740583	not-binder
TEDELQDK	HLA-A*02:05	0.001976727919827681	0.001779998468029815	not-binder
TEDHEEAGPL	HLA-A*02:05	0.0025451840105233715	0.003176390199242638	not-binder
TEELAYLK	HLA-A*02:05	0.00606009456096217	0.004880740494571259	not-binder
TEKPEVID	HLA-A*02:05	0.00027510641084518286	0.0001831885994079373	not-binder
TFTVTEKPEVID	HLA-A*02:05	0.001363591683912091	0.0009953858173146067	not-binder
TIANIPAAAV	HLA-A*02:05	0.9587594032287597	0.020723223087891703	binder
TIFAKVDRL	HLA-A*02:05	0.9314860701560974	0.04426205599907125	binder
TIFTGHTAVV	HLA-A*02:05	0.9180870771408081	0.09460533291614447	binder
TIIDLPGITRV	HLA-A*02:05	0.9908077716827393	0.00898911868802393	binder
TIMPKDIQLA	HLA-A*02:05	0.8709625601768494	0.06183272298873093	binder
TIMPKDIQL	HLA-A*02:05	0.9734179735183716	0.02669939633446846	binder
TIPDFIFANV	HLA-A*02:05	0.9822274208068847	0.019340002630081083	binder
TIPERGTIGV	HLA-A*02:05	0.9706051826477051	0.019970631942518247	binder
TIPSFLLTRA	HLA-A*02:05	0.5011206418275833	0.2863231519594943	ambiguous
TISSNVASKA	HLA-A*02:05	0.30538368597626686	0.29466668370999477	not-binder
TIVDALDTL	HLA-A*02:05	0.9318874716758728	0.03628643038880537	binder
TIVDHINGA	HLA-A*02:05	0.9071139335632324	0.05950416932656334	binder
TKAVDAETAE	HLA-A*02:05	0.0005450922908494249	0.0003767165045472215	not-binder
TKKSVQYDDVPEYK	HLA-A*02:05	0.0027617268133326434	0.0031929465926703194	not-binder
TKTFTVTEKPEVID	HLA-A*02:05	0.0005612147382635157	0.00037612693494008386	not-binder
TLAAIIEHL	HLA-A*02:05	0.9937419295310974	0.004424510912806889	binder
TLAEIAKVEL	HLA-A*02:05	0.9800609588623047	0.01576863175544334	binder
TLAESSDHV	HLA-A*02:05	0.9182732224464416	0.0943908979073653	binder
TLFAGAHEL	HLA-A*02:05	0.9951058626174927	0.002455110001772435	binder
TLFGTFHVA	HLA-A*02:05	0.9725012302398681	0.01884282949627	binder
TLFPGTDHI	HLA-A*02:05	0.977560019493103	0.007632429171568983	binder
TLFPVRLLVA	HLA-A*02:05	0.7482271909713745	0.2791499635663234	binder
TLFQHQIIHA	HLA-A*02:05	0.7718828856945038	0.3239712610707855	binder
TLIDLPGITKV	HLA-A*02:05	0.9941390752792358	0.006801124690733574	binder
TLIRSDAVALV	HLA-A*02:05	0.845742380619049	0.12852876447606862	binder
TLIRSIPTM	HLA-A*02:05	0.9585330009460449	0.030157728270653678	binder
TLKEEMESL	HLA-A*02:05	0.8016042113304138	0.15760049743063914	binder
TLKEYLESL	HLA-A*02:05	0.981850802898407	0.01372662624841679	binder
TLKGETTTEAVD	HLA-A*02:05	0.005526522442232817	0.005879968894253017	not-binder
TLKITLDNA	HLA-A*02:05	0.06410440522595309	0.09972655134335416	not-binder
TLPELVQRL	HLA-A*02:05	0.9887808442115784	0.008625183776850709	binder
TLSPVNHSL	HLA-A*02:05	0.9793317437171936	0.011423882945321536	binder
TLVDFDNHL	HLA-A*02:05	0.9889012694358825	0.0065429412254071175	binder
TLYEHNNEL	HLA-A*02:05	0.997107183933258	0.0017556217729496426	binder
TLYPLHILFV	HLA-A*02:05	0.9934847593307495	0.0020402818698630255	binder
TMAIIVNKL	HLA-A*02:05	0.9871883988380432	0.006062823856276309	binder
TMKDHLVRV	HLA-A*02:05	0.8275137722492218	0.24162367281348757	binder
TNQELQEINR	HLA-A*02:05	0.006503743748180568	0.00883118476701584	not-binder
TPVVVPPFL	HLA-A*02:05	0.07094148844480515	0.03493059747662541	not-binder
TQADMGEKL	HLA-A*02:05	0.8745372414588928	0.05557661130911214	binder
TQAEQAAQL	HLA-A*02:05	0.9322308421134948	0.045358468972799416	binder
TQAVIFINT	HLA-A*02:05	0.2940408900380135	0.17391107975185716	not-binder
TQESVFATV	HLA-A*02:05	0.6414555579423904	0.2882819584105414	ambiguous
TQFEGMNHRV	HLA-A*02:05	0.9782683372497558	0.015856591944966997	binder
TQFGGKRPFGV	HLA-A*02:05	0.9169229626655578	0.041345296107376944	binder
TQLGPPYHIL	HLA-A*02:05	0.891727864742279	0.10612516400330232	binder
TQMNAELNYKV	HLA-A*02:05	0.8400956392288208	0.09647657686099936	binder
TQTPVVVPPFL	HLA-A*02:05	0.5302984301000834	0.33734078043034316	ambiguous
TQTPVVVPPFLQPE	HLA-A*02:05	0.00018447669135639443	0.00013240868998846725	not-binder
TSAAIYHVL	HLA-A*02:05	0.8370567679405212	0.05363001721388316	binder
TTFESSHYL	HLA-A*02:05	0.9758233547210693	0.017971186044431497	binder
TTFQDELIRA	HLA-A*02:05	0.23480444252490998	0.19096249399136125	not-binder
TTFQSHLNKA	HLA-A*02:05	0.056485595740377904	0.04611701633435755	not-binder
TTFTWNINHA	HLA-A*02:05	0.7120178073644639	0.2722026523731615	binder
TTPERIAQI	HLA-A*02:05	0.5352535977959633	0.2911284788203255	ambiguous
TTPSYVAFTDTER	HLA-A*02:05	0.010256329213734715	0.014253980174064054	not-binder
TTTEAVDAATAE	HLA-A*02:05	0.0007768483512336389	0.0004598197732452512	not-binder
TTTKAVDAETAE	HLA-A*02:05	0.001028087636223063	0.0007361441532595992	not-binder
TTVGKGVTTV	HLA-A*02:05	0.8484098553657532	0.12192805971419157	binder
TTVSSLHQA	HLA-A*02:05	0.2531597301363945	0.19727132187068883	not-binder
TTYEGIFKTL	HLA-A*02:05	0.9710456371307373	0.015460626707300192	binder
TTYKLVINGK	HLA-A*02:05	0.013731929194182157	0.011950149938123558	not-binder
TVADFFIKAV	HLA-A*02:05	0.9382169008255005	0.04004824884130117	binder
TVAEISQFL	HLA-A*02:05	0.9825207114219665	0.014269334495425393	binder
TVAPFNPTV	HLA-A*02:05	0.9861250519752502	0.012550123074093294	binder
TVAPPQGVVKA	HLA-A*02:05	0.244779010117054	0.2841639772794571	not-binder
TVFEHTFHV	HLA-A*02:05	0.9978079557418823	0.0017319409473371826	binder
TVFGNLHQA	HLA-A*02:05	0.8427317619323731	0.1652726460516622	binder
TVFGTALNYV	HLA-A*02:05	0.9789507627487183	0.013021155285538315	binder
TVFKNVDLL	HLA-A*02:05	0.8195028066635132	0.07863271413482299	binder
TVFKYKLIGI	HLA-A*02:05	0.6730163753032684	0.1932087864464538	binder
TVFSKSFEQV	HLA-A*02:05	0.9670626401901246	0.028068833384830197	binder
TVFTDHMLTVEW	HLA-A*02:05	0.00191284884349443	0.002219790080051915	not-binder
TVGPVQKL	HLA-A*02:05	0.7226274013519287	0.2153993523361907	binder
TVIARIEAL	HLA-A*02:05	0.9821018099784851	0.009790903126893341	binder
TVIDQIPFL	HLA-A*02:05	0.9894318580627441	0.007324567643939348	binder
TVIEKVQIA	HLA-A*02:05	0.6609869837760926	0.173717631325351	binder
TVIENIHTI	HLA-A*02:05	0.9905736923217774	0.00659910089835946	binder
TVIFILGKEHQL	HLA-A*02:05	0.07166487248614431	0.05608645366310741	not-binder
TVIKLIERL	HLA-A*02:05	0.9707366108894349	0.025159477064575195	binder
TVIQFLERI	HLA-A*02:05	0.9136493444442749	0.08094289446060217	binder
TVIQTVKEV	HLA-A*02:05	0.9636435866355896	0.025008041952117605	binder
TVKDTMEFI	HLA-A*02:05	0.762223482131958	0.10286514546302115	binder
TVMPEDLVEA	HLA-A*02:05	0.7101927638053894	0.27522354568784113	binder
TVPDEIQEV	HLA-A*02:05	0.8844239830970764	0.09824926938768098	binder
TVPEHIQQL	HLA-A*02:05	0.9671832323074341	0.02478255114910049	binder
TVPELTQQV	HLA-A*02:05	0.9448732256889343	0.04236364993462942	binder
TVPKPDVVVQV	HLA-A*02:05	0.19768978534266352	0.2036873094048924	not-binder
TVPVKIDKV	HLA-A*02:05	0.37014579474925996	0.27806248992432303	ambiguous
TVSPLFQKL	HLA-A*02:05	0.9271424531936645	0.05087440963009629	binder
TVTEKPEVIDA	HLA-A*02:05	0.001848866988439113	0.0009262183920747573	not-binder
TVTEKPEVID	HLA-A*02:05	0.0027296193758957086	0.0013939637008740752	not-binder
TVTELSDFL	HLA-A*02:05	0.7148202657699585	0.10066752457080153	binder
TVTGKLVHA	HLA-A*02:05	0.12768461350351573	0.12447526998603892	not-binder
TVVERLVKV	HLA-A*02:05	0.98228018283844	0.009991042251890521	binder
TVVMYLHHV	HLA-A*02:05	0.93082674741745	0.06431337778201238	binder
TVVPWDHAL	HLA-A*02:05	0.9272699475288391	0.06737177539469004	binder
TVYPGLMITA	HLA-A*02:05	0.9319611072540284	0.03816967611413113	binder
TYDDATKTF	HLA-A*02:05	0.27752700746059417	0.23187186806689872	not-binder
TYDDATKTFT	HLA-A*02:05	0.01090157856233418	0.006794158027043036	not-binder
TYDDATKTFTVTE	HLA-A*02:05	0.0065603744355030354	0.008880734706074764	not-binder
TYDDATKTFTVTEK	HLA-A*02:05	0.02265597740188241	0.015870133999592792	not-binder
TYDDATKTFTVT	HLA-A*02:05	0.008939206856302917	0.00717454612312704	not-binder
TYLGAEALL	HLA-A*02:05	0.13567002192139627	0.07265174833117867	not-binder
VADHIQKV	HLA-A*02:05	0.6499400854110717	0.3112702335471472	ambiguous
VALELLASN	HLA-A*02:05	0.002155074157053605	0.0020481671031269515	not-binder
VAPFPEVFG	HLA-A*02:05	0.0024280510318931193	0.0026631952749073275	not-binder
VATVSLPR	HLA-A*02:05	0.007339438982307911	0.004992471388676434	not-binder
VAVPLYDTL	HLA-A*02:05	0.46809342205524446	0.24369346413742474	ambiguous
VDAEAVHKL	HLA-A*02:05	0.18761006891727447	0.11418435363899791	not-binder
VEELKPTPEGDLE	HLA-A*02:05	0.00019079989451711298	0.0001980563323736491	not-binder
VEELKPTPE	HLA-A*02:05	0.00025227416954294314	0.00029866587804346914	not-binder
VEIIANDQGNR	HLA-A*02:05	0.07316329395398498	0.1200914113294421	not-binder
VELQELNDR	HLA-A*02:05	0.00553335112053901	0.006337710082227991	not-binder
VGEFSGANK	HLA-A*02:05	0.004895936834509484	0.0043833355888782035	not-binder
VGGTSDVEVNEK	HLA-A*02:05	0.04332606471143663	0.03533294387775034	not-binder
VIAAVSHEL	HLA-A*02:05	0.9750933527946473	0.02033894597295966	binder
VIAPLTEEL	HLA-A*02:05	0.9616178631782532	0.015939638774131584	binder
VIFPEFLKEL	HLA-A*02:05	0.9662056565284729	0.01565059478463274	binder
VIFTSPIKAL	HLA-A*02:05	0.6195678949356079	0.1477559979870765	binder
VIGIIKTV	HLA-A*02:05	0.5887482598423958	0.29103769031216875	ambiguous
VIIKYLESL	HLA-A*02:05	0.9720255613327027	0.013238552973137705	binder
VIINQIYEA	HLA-A*02:05	0.9779124617576599	0.012781741512387344	binder
VIPDIPDHFL	HLA-A*02:05	0.9068157196044921	0.06281877090712605	binder
VIPELAQEL	HLA-A*02:05	0.9271681427955627	0.0726011798092568	binder
VISAAGIPNLI	HLA-A*02:05	0.4987026955932379	0.32357465086196585	ambiguous
VISGINEKL	HLA-A*02:05	0.9686337471008301	0.01730344418845448	binder
VISPLNQLL	HLA-A*02:05	0.8524218797683716	0.114224454518065	binder
VIVPLYDTL	HLA-A*02:05	0.7198112964630127	0.0806652509157037	binder
VKPEEHEQV	HLA-A*02:05	0.005203022761270404	0.004455065263883742	not-binder
VLAFLVHEL	HLA-A*02:05	0.9868581414222717	0.006203450359209467	binder
VLAYFLPEA	HLA-A*02:05	0.9724415302276611	0.009458514586484392	binder
VLENAEGAR	HLA-A*02:05	0.0024928406986873598	0.0020529340275969015	not-binder
VLFEGRTVQL	HLA-A*02:05	0.9951417803764343	0.004642122730240094	binder
VLFGLLREV	HLA-A*02:05	0.9942772030830384	0.0026410756285407187	binder
VLFNKLTYL	HLA-A*02:05	0.9916183829307557	0.005219563681831337	binder
VLFQEALWHV	HLA-A*02:05	0.9962069153785705	0.0013577948198490542	binder
VLFRGGPRGLLAVA	HLA-A*02:05	0.00538879050000105	0.007621573380023203	not-binder
VLFTGLHVYL	HLA-A*02:05	0.9866878986358643	0.007879349826424817	binder
VLIDEVESL	HLA-A*02:05	0.9912137746810913	0.005629506850176267	binder
VLIGEFLEKV	HLA-A*02:05	0.9945859670639038	0.003184606703931085	binder
VLIPKLPQL	HLA-A*02:05	0.9905914664268494	0.006800613490999228	binder
VLKEKLDSL	HLA-A*02:05	0.7743568062782288	0.16896395761252161	binder
VLKENADFL	HLA-A*02:05	0.8921573877334594	0.06361570598473228	binder
VLKESLDQL	HLA-A*02:05	0.9492094039916992	0.018413076236573483	binder
VLKEYLDNV	HLA-A*02:05	0.9829852342605591	0.0054196810119843545	binder
VLKGDVEKL	HLA-A*02:05	0.8657367706298829	0.1034576036732356	binder
VLPAFTSNL	HLA-A*02:05	0.9877408981323242	0.00832713120797883	binder
VLPLLLMAS	HLA-A*02:05	0.09719490675925044	0.17130410472756896	not-binder
VLPNFLPYNV	HLA-A*02:05	0.9869537949562073	0.012386184372275571	binder
VLPSIVNEV	HLA-A*02:05	0.9942655801773072	0.0034702486787761585	binder
VLSAADKGNV	HLA-A*02:05	0.19055470693856477	0.13605026235456463	not-binder
VLVEMVQAL	HLA-A*02:05	0.9883548974990845	0.007255955956208267	binder
VLYTGDFRLA	HLA-A*02:05	0.9509437322616577	0.033589900678238666	binder
VMFGGKQVVV	HLA-A*02:05	0.9820705533027649	0.013463624759711265	binder
VPGEIVES	HLA-A*02:05	0.0005047780714448891	0.0007705218195991431	not-binder
VPGEIVESL	HLA-A*02:05	0.07165882498957217	0.0701844789572108	not-binder
VPPFLQPE	HLA-A*02:05	0.001096076388057554	0.0014546348585755958	not-binder
VPQLEIVPN	HLA-A*02:05	0.0004955089476425201	0.0004018840743992082	not-binder
VPQVSTPTLVEVSR	HLA-A*02:05	0.0031176842472632415	0.005456277498838289	not-binder
VQASHFEGL	HLA-A*02:05	0.9680097579956055	0.020814449404598145	binder
VQDGIVKA	HLA-A*02:05	0.19789382815361023	0.14561737647598846	not-binder
VQEDFSVRV	HLA-A*02:05	0.7875992834568024	0.23086519673974054	binder
VQFEHGYRL	HLA-A*02:05	0.9887843370437622	0.006928730903993522	binder
VQIEHISSL	HLA-A*02:05	0.9971151947975159	0.002119234551542549	binder
VQIPFFAKL	HLA-A*02:05	0.9774277925491333	0.021071907242281394	binder
VQLGYSVLS	HLA-A*02:05	0.024956556234974413	0.01780902725219193	not-binder
VQSGLRILL	HLA-A*02:05	0.8011943519115448	0.23058541588755213	binder
VQTAIKSEL	HLA-A*02:05	0.8420920729637146	0.07634802490583256	binder
VQYDPPDDPKEYI	HLA-A*02:05	0.43825662694871426	0.321054964000918	ambiguous
VSFYEHIITV	HLA-A*02:05	0.781294310092926	0.17088999335447924	binder
VSKAQQLAEV	HLA-A*02:05	0.0973791878670454	0.108558044447396	not-binder
VSQINHKL	HLA-A*02:05	0.10604838524013757	0.15928731720551648	not-binder
VSTSHTTIS	HLA-A*02:05	0.001056717277970165	0.0004972994123323292	not-binder
VTAPKAERL	HLA-A*02:05	0.47097099721431734	0.2304852146193087	ambiguous
VTFPRELASL	HLA-A*02:05	0.8940012454986572	0.04703017341942535	binder
VTFSENHGV	HLA-A*02:05	0.8464705228805542	0.12450881914950133	binder
VTIRLLETI	HLA-A*02:05	0.7262407779693604	0.11043234472468054	binder
VTISSIEKL	HLA-A*02:05	0.9425073146820069	0.024819599186616702	binder
VTLTSEEEAR	HLA-A*02:05	0.004210042650811374	0.003095950482899675	not-binder
VTPKFFLEEA	HLA-A*02:05	0.26850014422088864	0.28135778314575954	not-binder
VTWHGRGDYL	HLA-A*02:05	0.44326834976673124	0.286160059586066	ambiguous
VVAAAAAEAK	HLA-A*02:05	0.02175168541725725	0.015349035010107885	not-binder
VVAEARATPFL	HLA-A*02:05	0.8961508393287658	0.08578153894389785	binder
VVAEELENV	HLA-A*02:05	0.9687604546546936	0.01736182273299171	binder
VVAEEVAAL	HLA-A*02:05	0.9761192202568054	0.017542533235012897	binder
VVAITVQEL	HLA-A*02:05	0.8406494736671448	0.10722814501077849	binder
VVAPDNLKQV	HLA-A*02:05	0.809721690416336	0.1850487708933224	binder
VVAPSIIAA	HLA-A*02:05	0.9040708661079406	0.054422513377538395	binder
VVFGGGEARL	HLA-A*02:05	0.9584520816802978	0.019528567361248046	binder
VVFGPELVSL	HLA-A*02:05	0.9358734369277955	0.04245171840914758	binder
VVFTDEMAHF	HLA-A*02:05	0.2398400127887726	0.11473745797771658	not-binder
VVIGSIRHV	HLA-A*02:05	0.9694726824760437	0.029268597984638992	binder
VVIKKLNEI	HLA-A*02:05	0.8561500906944275	0.10996517665413963	binder
VVKEKLTGL	HLA-A*02:05	0.8078965306282043	0.12666195240690314	binder
VVKGKVEYL	HLA-A*02:05	0.739249837398529	0.21673212337673375	binder
VVMETANRV	HLA-A*02:05	0.9649780631065369	0.04811710549234513	binder
VVNETVEKL	HLA-A*02:05	0.9757224440574646	0.01714467935401496	binder
VVPDSAHKL	HLA-A*02:05	0.8687960267066955	0.11456851285262219	binder
VVPPFLQPE	HLA-A*02:05	0.004579122443101369	0.004439780976481223	not-binder
VVPPFLQPEV	HLA-A*02:05	0.8213659286499023	0.09906375223051606	binder
VVSAIVDTL	HLA-A*02:05	0.9027636528015137	0.0757196130809607	binder
VVVDPIQSV	HLA-A*02:05	0.9762653231620788	0.015273252994205956	binder
VVVGDLVEV	HLA-A*02:05	0.9522596716880798	0.035239431162468006	binder
VVYEDIFDA	HLA-A*02:05	0.875328779220581	0.15009472099589743	binder
VVYENVSHFL	HLA-A*02:05	0.9754508137702942	0.01932277186998361	binder
VVYERCEKL	HLA-A*02:05	0.8460755228996277	0.1513569529012473	binder
VVYLQKLDTA	HLA-A*02:05	0.11322069019079209	0.12853294092966766	not-binder
WIFDGPTGEGRLL	HLA-A*02:05	0.9655206680297852	0.012433365272456108	binder
WLANEGLITRL	HLA-A*02:05	0.96994549036026	0.038425362090446336	binder
WLIEDGKVVTV	HLA-A*02:05	0.9903249979019165	0.010569540963416	binder
WLVDHVYAI	HLA-A*02:05	0.9949319362640381	0.0025933155047430873	binder
WQYIKTHKL	HLA-A*02:05	0.9265949010849	0.0643793089824407	binder
WVAERVELL	HLA-A*02:05	0.9772208452224731	0.00948049200884253	binder
WVYPFLEHI	HLA-A*02:05	0.9368358850479126	0.06577650373390985	binder
YAAPGGLIGV	HLA-A*02:05	0.9929808497428894	0.005245169280646107	binder
YAAPYKSDFL	HLA-A*02:05	0.9348538994789124	0.043238241281133606	binder
YAFPKAVSV	HLA-A*02:05	0.9959861397743225	0.0022493657589872733	binder
YAFPKSITV	HLA-A*02:05	0.997666311264038	0.0012920109201983506	binder
YAFPLAHSL	HLA-A*02:05	0.9728177070617676	0.023046502675728275	binder
YAFVHMERA	HLA-A*02:05	0.5384623944759369	0.18206429326018436	ambiguous
YAITTLHNL	HLA-A*02:05	0.9696589112281799	0.029616756894901106	binder
YAPKGSSL	HLA-A*02:05	0.34196804612874987	0.26384257623827967	not-binder
YASENVNKL	HLA-A*02:05	0.969693398475647	0.0339273656925001	binder
YASGINVNL	HLA-A*02:05	0.9811152219772339	0.00912688135147172	binder
YASPDLSKL	HLA-A*02:05	0.8653463125228882	0.10100310731791519	binder
YAVELFEGL	HLA-A*02:05	0.9836557865142822	0.010647816821598741	binder
YAYDGKDYIA	HLA-A*02:05	0.9846196651458741	0.01851970443785482	binder
YAYEAVEQL	HLA-A*02:05	0.9941175580024719	0.0032311793722333325	binder
YEDIAQKSKAEAE	HLA-A*02:05	0.005103921610862016	0.0022607255187128998	not-binder
YEDIAQKSKAE	HLA-A*02:05	0.003360994707327336	0.0021021190703936436	not-binder
YENEVALR	HLA-A*02:05	0.0274944975040853	0.024500112480153578	not-binder
YENEVALRQ	HLA-A*02:05	0.0032352630514651537	0.0015688548090890331	not-binder
YETDAIQR	HLA-A*02:05	0.01312803195323795	0.009509152330689368	not-binder
YGAEALERMFL	HLA-A*02:05	0.7087794661521911	0.21456137126637306	binder
YGAEALERM	HLA-A*02:05	0.6535109758377076	0.1018706212218629	binder
YGAPSPGAQEPTA	HLA-A*02:05	0.0037797158933244646	0.00517793134109974	not-binder
YGSHIQALL	HLA-A*02:05	0.7376694798469543	0.11453161313870444	binder
YGVDLHKA	HLA-A*02:05	0.09416343867778779	0.08522452359454766	not-binder
YGYDNVKEYL	HLA-A*02:05	0.9168679594993592	0.08948882890576633	binder
YIAPLFDKF	HLA-A*02:05	0.8000781774520874	0.12341835161564184	binder
YIAPLKALV	HLA-A*02:05	0.977627432346344	0.011297578196383863	binder
YIATIHSRL	HLA-A*02:05	0.9798979759216309	0.01639878064937416	binder
YIFEGLGHLI	HLA-A*02:05	0.9900602698326111	0.007502247220004771	binder
YIFPAGGDGL	HLA-A*02:05	0.975555145740509	0.013269843709050976	binder
YIIELNHMI	HLA-A*02:05	0.9920613408088684	0.005834035027254148	binder
YIIEQGVCYL	HLA-A*02:05	0.9927092313766479	0.004910834071641927	binder
YIIKDLEKL	HLA-A*02:05	0.9898729205131531	0.004593077229602346	binder
YIITEIPSL	HLA-A*02:05	0.9872640132904053	0.007198149291838913	binder
YIKRLLETL	HLA-A*02:05	0.8623945593833924	0.05208514446425323	binder
YIMSYISRV	HLA-A*02:05	0.9968083262443542	0.0017122627774045743	binder
YIPDEADFLL	HLA-A*02:05	0.9609220862388611	0.03618663235039386	binder
YIPDGHTKEM	HLA-A*02:05	0.7444058530032635	0.35945984327659775	binder
YIPDLYNHFL	HLA-A*02:05	0.9763510346412658	0.011461689618176509	binder
YIPEAILNL	HLA-A*02:05	0.9881152868270874	0.012500463442851386	binder
YIPEHIKKL	HLA-A*02:05	0.9563035011291504	0.062056869986346457	binder
YIPEITSVL	HLA-A*02:05	0.9866176128387452	0.011321461790821498	binder
YIPEITSVLL	HLA-A*02:05	0.9731857061386109	0.02465375117321351	binder
YIPFYGILGA	HLA-A*02:05	0.8455655217170716	0.06879279936306336	binder
YIPGRQIIEV	HLA-A*02:05	0.9838358879089355	0.010936204591556689	binder
YIPGVDVKL	HLA-A*02:05	0.9492132902145386	0.04622903545686271	binder
YIPPMAQPGL	HLA-A*02:05	0.869844400882721	0.05296703669388777	binder
YIPQIVQAL	HLA-A*02:05	0.8552701056003571	0.2621462135013398	binder
YIPRTLNEV	HLA-A*02:05	0.9823594212532043	0.014727120639957809	binder
YIPSVLHDV	HLA-A*02:05	0.9724536061286926	0.018486034044038573	binder
YIPTFICSV	HLA-A*02:05	0.98553307056427	0.012450814731718328	binder
YIPYEAGTYSL	HLA-A*02:05	0.8180761694908142	0.13416192595922466	binder
YISDGKEYL	HLA-A*02:05	0.9885179162025451	0.005377241826767751	binder
YITELANAL	HLA-A*02:05	0.962177312374115	0.021763293343831216	binder
YIVDLLTHL	HLA-A*02:05	0.9956227302551269	0.004005143446219165	binder
YIYDGKTGEKV	HLA-A*02:05	0.9934580683708191	0.00239816237326896	binder
YIYHGTVKL	HLA-A*02:05	0.9928366184234619	0.0036786738166755192	binder
YLADIFTKL	HLA-A*02:05	0.9990203142166137	0.0008120749167906774	binder
YLADLYHFV	HLA-A*02:05	0.9976150751113891	0.0013108474867518567	binder
YLAHAIHQV	HLA-A*02:05	0.9971641659736633	0.0017163291261369708	binder
YLAHFIEGL	HLA-A*02:05	0.993152403831482	0.0037086251797051706	binder
YLEDILAKL	HLA-A*02:05	0.9965191602706909	0.0015395676425613283	binder
YLFDEIDQAL	HLA-A*02:05	0.9963186144828796	0.0013075616967304273	binder
YLFDRNGVCL	HLA-A*02:05	0.9915086030960083	0.005707194338426109	binder
YLFERIKEL	HLA-A*02:05	0.998791491985321	0.0007250876168915982	binder
YLIASIDHL	HLA-A*02:05	0.995714271068573	0.002336790442492396	binder
YLIELIDRV	HLA-A*02:05	0.9977484703063965	0.0011591142790177032	binder
YLIKDIRFL	HLA-A*02:05	0.9966597318649292	0.0013341157535013957	binder
YLIPLLERL	HLA-A*02:05	0.992585277557373	0.006051752083500811	binder
YLIPNIKHL	HLA-A*02:05	0.9941632866859436	0.005717664699528017	binder
YLITGNLEKL	HLA-A*02:05	0.9931313157081604	0.0023188017148708198	binder
YLITLLEHL	HLA-A*02:05	0.9879279375076294	0.008637410713613519	binder
YLKDKLDET	HLA-A*02:05	0.6579761892557144	0.30444694367695746	binder
YLKEILEQL	HLA-A*02:05	0.9960493326187134	0.0018959581894588985	binder
YLKSSDNRL	HLA-A*02:05	0.609281362593174	0.3432484617647052	ambiguous
YLLESVNKL	HLA-A*02:05	0.9977510929107666	0.0009832233049209993	binder
YLNDFTHEI	HLA-A*02:05	0.9980596661567688	0.0015166825361011646	binder
YLNDLIHSV	HLA-A*02:05	0.9986886382102966	0.000591556635831912	binder
YLNKHIQKV	HLA-A*02:05	0.9965969562530518	0.0009633265894590735	binder
YLPDIIKDQKA	HLA-A*02:05	0.7705636918544769	0.2418973589939884	binder
YLPEADSILFL	HLA-A*02:05	0.9864199757575989	0.011679133647518993	binder
YLPEELSAL	HLA-A*02:05	0.981568455696106	0.027999427280358112	binder
YLPEVKDLL	HLA-A*02:05	0.9440060377120971	0.05979688323451362	binder
YLPRHSIGL	HLA-A*02:05	0.9927221417427063	0.004234022227377477	binder
YLPTHTSLL	HLA-A*02:05	0.983059310913086	0.008539222475591376	binder
YLPTKLFQA	HLA-A*02:05	0.9684649109840393	0.03364700120057959	binder
YLPYPIHQV	HLA-A*02:05	0.9933227300643921	0.004744099171400293	binder
YLSAKVEAL	HLA-A*02:05	0.9878157019615174	0.012672223632385925	binder
YLSDIPLHDA	HLA-A*02:05	0.8676397621631622	0.20033409235773644	binder
YLSGIAHFL	HLA-A*02:05	0.9942833542823791	0.0029654711763555095	binder
YLSNADERL	HLA-A*02:05	0.8910960793495178	0.1623927657750053	binder
YLSWKAHRL	HLA-A*02:05	0.8959048748016357	0.1710351366212535	binder
YLVPELDGV	HLA-A*02:05	0.9860834598541259	0.004635604404050705	binder
YLYPDITRL	HLA-A*02:05	0.9984544396400452	0.0011532718717086224	binder
YMAEREDEL	HLA-A*02:05	0.9933799982070923	0.003538904396766129	binder
YMAPEVVEA	HLA-A*02:05	0.990606164932251	0.004654832533063484	binder
YMFPDTMLQA	HLA-A*02:05	0.9908502221107482	0.005565262749097542	binder
YQAEAREAL	HLA-A*02:05	0.9662626147270202	0.051850076973905444	binder
YQAEINDLENL	HLA-A*02:05	0.9736818313598633	0.022155814211850904	binder
YQALALWKL	HLA-A*02:05	0.9860738277435303	0.006322156645635153	binder
YQANITETQRL	HLA-A*02:05	0.9786768317222595	0.012059912306913225	binder
YQAPDMDTL	HLA-A*02:05	0.9534137368202209	0.02751590028866898	binder
YQAQHDDEL	HLA-A*02:05	0.9559699654579162	0.03573452320867673	binder
YQFDFEDDQHKI	HLA-A*02:05	0.9545747518539429	0.04262332616261103	binder
YQFGEIRTI	HLA-A*02:05	0.9851691365242005	0.010769858329206744	binder
YQFNPAFFQTTV	HLA-A*02:05	0.9564529538154602	0.033014330348499356	binder
YQFPTDDDTIAKV	HLA-A*02:05	0.9881842374801636	0.007957797714280249	binder
YQFSKNFSL	HLA-A*02:05	0.9970264434814453	0.0027082062405485675	binder
YQGEGAHHI	HLA-A*02:05	0.9360975384712219	0.0512362725927958	binder
YQHGGVTGL	HLA-A*02:05	0.9603240728378296	0.047966709179653726	binder
YQHKEEYQL	HLA-A*02:05	0.9350799679756164	0.037649177790671444	binder
YQHYMADRL	HLA-A*02:05	0.7462367415428162	0.26205630200553137	binder
YQIAEQFRV	HLA-A*02:05	0.9884625673294067	0.005735021261640755	binder
YQIDAAIVRI	HLA-A*02:05	0.989570927619934	0.007423922277226842	binder
YQIDSVVRA	HLA-A*02:05	0.9856234312057495	0.009605770019078407	binder
YQIEHYSMDDL	HLA-A*02:05	0.9543006181716919	0.03142417730976607	binder
YQIGEKGAVKV	HLA-A*02:05	0.9287618279457093	0.07638160749926581	binder
YQIHKEYLL	HLA-A*02:05	0.9844665050506591	0.010907000761526781	binder
YQIKEMMQL	HLA-A*02:05	0.9852314949035644	0.00889594606474891	binder
YQILDGIHYL	HLA-A*02:05	0.9936594724655151	0.005635089706370834	binder
YQIPTENSMTA	HLA-A*02:05	0.7980757832527161	0.2228540689455945	binder
YQNEDEKVTL	HLA-A*02:05	0.9322575807571412	0.04234215446558909	binder
YQPDEPLTQFL	HLA-A*02:05	0.9433125972747802	0.031241113790450033	binder
YQPKIQQFL	HLA-A*02:05	0.9136629223823547	0.05000627833344738	binder
YQQQGRLDKL	HLA-A*02:05	0.7285677313804626	0.17119433022964184	binder
YQQQQQSEL	HLA-A*02:05	0.8734806895256042	0.07579875356410141	binder
YQRELLETL	HLA-A*02:05	0.9712360739707947	0.01756700650670528	binder
YQSDFWQHL	HLA-A*02:05	0.9962396621704102	0.0025609851568505443	binder
YQSIEFSRL	HLA-A*02:05	0.9334515571594239	0.04521572241827204	binder
YQSKVRELI	HLA-A*02:05	0.8090389490127563	0.19318503898539943	binder
YQTEKGITV	HLA-A*02:05	0.9713996529579163	0.019143035845718033	binder
YQTPFNKEV	HLA-A*02:05	0.969895350933075	0.01537308836615965	binder
YQTPLHLAV	HLA-A*02:05	0.9756807327270508	0.021112702595822316	binder
YQTQLIQRV	HLA-A*02:05	0.9869662046432495	0.006441578359151458	binder
YQVDSRTYL	HLA-A*02:05	0.9913687229156494	0.005177232409808932	binder
YQVEGMEWL	HLA-A*02:05	0.9673936367034912	0.024026659916851476	binder
YQVGQLYSV	HLA-A*02:05	0.9927314519882202	0.005314378104579085	binder
YQVGVHYEL	HLA-A*02:05	0.9954895138740539	0.003456032785350506	binder
YQVVQFNRL	HLA-A*02:05	0.9198073506355285	0.03178041911713721	binder
YQWDDPDPRL	HLA-A*02:05	0.9908084392547607	0.004210287638397489	binder
YQYMHETITV	HLA-A*02:05	0.9964222550392151	0.0023356868499805885	binder
YQYPRPLLI	HLA-A*02:05	0.9942365288734436	0.004769876694067275	binder
YQYPVIIHL	HLA-A*02:05	0.996443259716034	0.0025829851770875906	binder
YSAAILEYL	HLA-A*02:05	0.9654088377952575	0.0146884591178671	binder
YSFHKFHYL	HLA-A*02:05	0.9663424491882324	0.014448528725044653	binder
YSFYLPIAAA	HLA-A*02:05	0.8243214130401612	0.16344280150936125	binder
YSKYYKTIDD	HLA-A*02:05	0.0006461340293753892	0.0004392849881444862	not-binder
YSKYYKTID	HLA-A*02:05	0.0005623721808660775	0.00036908987143916564	not-binder
YTAPTAIRL	HLA-A*02:05	0.9705283999443054	0.018280856402673455	binder
YTFPGWKVGV	HLA-A*02:05	0.992268979549408	0.005987123856130299	binder
YTFSEPFHLI	HLA-A*02:05	0.9817534804344177	0.012135152825659783	binder
YTIGEVPISFV	HLA-A*02:05	0.9774560809135437	0.019493234603037635	binder
YTIPLAIKL	HLA-A*02:05	0.9717776656150818	0.00935269745599311	binder
YTPEHHLIQAV	HLA-A*02:05	0.7694786608219146	0.18638962947443125	binder
YTRESTEFL	HLA-A*02:05	0.8917970657348633	0.05656602094518278	binder
YTSESGDRL	HLA-A*02:05	0.5849995255470276	0.24578398062842013	ambiguous
YTSRIVVRL	HLA-A*02:05	0.9655988574028015	0.013164608523696445	binder
YTTDFIYQL	HLA-A*02:05	0.9913395643234253	0.008013547255127543	binder
YTVILIERA	HLA-A*02:05	0.668222713470459	0.17699393190042934	binder
YTYDEAIHSV	HLA-A*02:05	0.9949974060058594	0.006564318542978101	binder
YTYEKLLWTT	HLA-A*02:05	0.9290686011314392	0.05721748368045009	binder
YTYESKMAFL	HLA-A*02:05	0.9885863304138184	0.008169089780248088	binder
YVADLGDIL	HLA-A*02:05	0.9512129783630371	0.01964481688605606	binder
YVAEAEEKL	HLA-A*02:05	0.9798686385154725	0.02111938053576103	binder
YVAEREDEL	HLA-A*02:05	0.9725196957588196	0.03112743087703915	binder
YVAPAYGVYL	HLA-A*02:05	0.990399432182312	0.007815012006631828	binder
YVAPHLNNL	HLA-A*02:05	0.9931018352508545	0.008471221942283131	binder
YVASNQHEV	HLA-A*02:05	0.9899642944335938	0.006185008711925837	binder
YVFDVESREL	HLA-A*02:05	0.9858052372932434	0.01942066201370414	binder
YVFEGKMLEA	HLA-A*02:05	0.9847053647041321	0.00945685583041187	binder
YVFPEQPGQEGRL	HLA-A*02:05	0.8544513344764709	0.0816742241843821	binder
YVFPGVTRL	HLA-A*02:05	0.99553941488266	0.004939396267482378	binder
YVFSHNHKL	HLA-A*02:05	0.987029242515564	0.006094474976962816	binder
YVHPFIFAL	HLA-A*02:05	0.9892992973327637	0.009385619479433328	binder
YVIAYIRDLA	HLA-A*02:05	0.830834972858429	0.10570223830136866	binder
YVIAYIRDLALE	HLA-A*02:05	0.02111125387600623	0.023338842056525595	not-binder
YVIAYIRDL	HLA-A*02:05	0.9250314593315124	0.08018370013613946	binder
YVIELQHVV	HLA-A*02:05	0.9920408844947814	0.006192512082848911	binder
YVIEPHSMEFA	HLA-A*02:05	0.9322460770606995	0.04478738930803177	binder
YVIESDEDL	HLA-A*02:05	0.8639236807823181	0.13482507769608362	binder
YVIGGFDGL	HLA-A*02:05	0.9860499501228333	0.011462341653232202	binder
[truncated: 43,137 more rows]
