# Supplementary material for: Peptidome Surveillance Across Evolving SARS-CoV-2 Lineages Reveals HLA Binding Conservation in Nucleocapsid Among Variants With Most Potential for T-Cell Epitope Loss in Spike
Source: Front Immunol. 2022 Jun 23;13:918928. doi: 10.3389/fimmu.2022.918928 (PMC9260595; doi:10.3389/fimmu.2022.918928)
Supplement: Supplementary file 3 [file DataSheet_3.zip › rnn_results/HLA-A33_01_predictionsRNN.csv]

peptide	allele	prediction	prediction_std	classification
AAEPKVNR	HLA-A*33:01	0.04255654700100422	0.03872914573785754	not-binder
AANGKLFSR	HLA-A*33:01	0.8371395826339721	0.11029605419324827	binder
AAPEGKRSL	HLA-A*33:01	0.01693160448630806	0.032297028628198984	not-binder
AAPSAAREL	HLA-A*33:01	0.012475386098958551	0.024158547836615384	not-binder
AAQDRDQIYR	HLA-A*33:01	0.3864138752222061	0.2082284275751169	not-binder
AASSLVSYVRTS	HLA-A*33:01	0.0016842359415022655	0.001050924052228649	not-binder
ADFKNVLSNR	HLA-A*33:01	0.263030256703496	0.1687192995708982	not-binder
ADFQIEKKIGR	HLA-A*33:01	0.2262516837567091	0.26201025764517866	not-binder
ADRLIDTCR	HLA-A*33:01	0.05601417494472116	0.09502787621643523	not-binder
ADRQVLAQR	HLA-A*33:01	0.12207014919258655	0.15222752173103093	not-binder
ADTLAVRQKR	HLA-A*33:01	0.06267009403090924	0.06440646563156806	not-binder
ADYLEFQKNR	HLA-A*33:01	0.26644700886681677	0.30862390915095433	not-binder
AEGHGDTLYVGTTR	HLA-A*33:01	0.05552592910826206	0.05163474187359736	not-binder
ALELNLDEDSIIK	HLA-A*33:01	0.029117518663406373	0.02276307184469745	not-binder
APEYLHRFYGR	HLA-A*33:01	0.3065544908866286	0.3011870137234528	not-binder
ATIHGMNR	HLA-A*33:01	0.6067705892026425	0.3119143664566737	ambiguous
AYKDPEKNWNR	HLA-A*33:01	0.7664754420518876	0.280622671485366	binder
AYKQVDPSITR	HLA-A*33:01	0.619145356118679	0.28394629272443767	ambiguous
AYKSILQER	HLA-A*33:01	0.9435630083084107	0.030812103817647044	binder
AYMQYIHHR	HLA-A*33:01	0.9880155920982361	0.006777341616958962	binder
AYRISSSLR	HLA-A*33:01	0.9786734223365784	0.008992248136267134	binder
AYVPFGAGRHR	HLA-A*33:01	0.6399670273065567	0.3292196073885144	ambiguous
DAAALVAGR	HLA-A*33:01	0.980000913143158	0.011962251684181942	binder
DAADFIRAGR	HLA-A*33:01	0.9755199432373047	0.018757784029268337	binder
DAADKPRGFAR	HLA-A*33:01	0.9139659881591797	0.07243058614834116	binder
DAAELPGVSR	HLA-A*33:01	0.8893259525299072	0.10364957430044275	binder
DAAFIIGSGR	HLA-A*33:01	0.9781980752944947	0.015186753529703235	binder
DAAGTSLYVR	HLA-A*33:01	0.9533523678779602	0.05242825783744426	binder
DAAHPTNVQRL	HLA-A*33:01	0.026331982109695673	0.02954495398954833	not-binder
DAAKDSILRR	HLA-A*33:01	0.9449078917503357	0.0301551666816518	binder
DAAKPLPIYR	HLA-A*33:01	0.9792140364646912	0.013287907179157189	binder
DADEFGYSR	HLA-A*33:01	0.6543248534202576	0.26206190055839085	binder
DADKPQWLR	HLA-A*33:01	0.9003347039222718	0.06467348723305656	binder
DAEAIYVTR	HLA-A*33:01	0.8335118770599366	0.12365010022683279	binder
DAFADAVQR	HLA-A*33:01	0.9777314186096191	0.009279712453256459	binder
DAFAPVAYL	HLA-A*33:01	0.10569259934127331	0.16204038050418773	not-binder
DAFFNPATR	HLA-A*33:01	0.9913836598396302	0.0026618068055042337	binder
DAFGHRKLR	HLA-A*33:01	0.9736312031745911	0.010624263683299273	binder
DAFGLLESRL	HLA-A*33:01	0.038261111034080385	0.039788277523148737	not-binder
DAFLLKHVR	HLA-A*33:01	0.9810965418815613	0.011141465742080667	binder
DAFNLPSSHLR	HLA-A*33:01	0.9867521166801453	0.0037556203828160804	binder
DAFNMQMRQR	HLA-A*33:01	0.9637170195579529	0.01992495850794886	binder
DAFPKRILR	HLA-A*33:01	0.9865521907806396	0.008338699958026831	binder
DAFRPASR	HLA-A*33:01	0.9841370582580566	0.00784668683477957	binder
DAFSYGYVR	HLA-A*33:01	0.9870128154754638	0.006860303344015683	binder
DAFTAPFHR	HLA-A*33:01	0.9913668036460876	0.0039143762528159225	binder
DAGFPFVSR	HLA-A*33:01	0.9872809052467346	0.007043362170948104	binder
DAGLLDESFLR	HLA-A*33:01	0.8104090750217438	0.19116490024536675	binder
DAGSGLVTR	HLA-A*33:01	0.8886118054389953	0.020191889632587456	binder
DAGSVPHVNR	HLA-A*33:01	0.95134596824646	0.022897794130851905	binder
DAHARPFGTIR	HLA-A*33:01	0.9210263609886169	0.04715525298712184	binder
DAHDPKYWR	HLA-A*33:01	0.9092600345611572	0.05969470096897852	binder
DAHQYLRLR	HLA-A*33:01	0.9538401603698731	0.016089160086808184	binder
DAIAILDGIPSRQR	HLA-A*33:01	0.31639823913574217	0.20993090229447806	not-binder
DAIAVHVVR	HLA-A*33:01	0.9806548714637756	0.00644298735263514	binder
DAIELFNR	HLA-A*33:01	0.9749632596969604	0.012381635065801054	binder
DAIGVRRAAQR	HLA-A*33:01	0.9427775859832763	0.02695743177130216	binder
DAIHSMGLIHR	HLA-A*33:01	0.9663327813148499	0.020074880153807866	binder
DAIKLWTNR	HLA-A*33:01	0.9867953181266784	0.006956064940973086	binder
DAISYRFPR	HLA-A*33:01	0.9907150268554688	0.003767428886590624	binder
DAKAIFTGH	HLA-A*33:01	0.1785895050270483	0.1561789337312565	not-binder
DAKDDFPLR	HLA-A*33:01	0.9596524477005005	0.03359204727062751	binder
DAKDFFKRK	HLA-A*33:01	0.38673101663589476	0.22495974412146447	not-binder
DAKEKKLLEMR	HLA-A*33:01	0.8666223883628845	0.06135042953060978	binder
DAKFRLILIESR	HLA-A*33:01	0.5003322511911392	0.2617168100207546	ambiguous
DAKFVEERR	HLA-A*33:01	0.9259597301483155	0.07956354455765918	binder
DAKGGSFYR	HLA-A*33:01	0.9832144618034363	0.008870070623155476	binder
DAKHTNFVEFR	HLA-A*33:01	0.9856927990913391	0.007186699099883223	binder
DAKKRDIYDKY	HLA-A*33:01	0.001521406037500128	0.0013506070359897025	not-binder
DAKMRVFER	HLA-A*33:01	0.9766289949417114	0.019309670140539303	binder
DAKTIFTGH	HLA-A*33:01	0.24425664672162384	0.2719099063849438	not-binder
DALAQQAFEEARRR	HLA-A*33:01	0.06302813030779361	0.0701964372521614	not-binder
DALDLFRGR	HLA-A*33:01	0.9702619433403015	0.021870789675814992	binder
DALEKNQQWLV	HLA-A*33:01	0.014754341682419181	0.022881655263982704	not-binder
DALESLVAR	HLA-A*33:01	0.9648189902305603	0.01178406553596788	binder
DALGAAFATR	HLA-A*33:01	0.986642849445343	0.006144921321461825	binder
DALGADESLLNR	HLA-A*33:01	0.7849453210830688	0.19662473685501422	binder
DALGADESLLNRL	HLA-A*33:01	0.027863522060215473	0.017380494192538214	not-binder
DALGAGILHHL	HLA-A*33:01	0.04592879274860025	0.04172291627115705	not-binder
DALGGLLNR	HLA-A*33:01	0.9574105858802795	0.024666752516002054	binder
DALGSLTHSR	HLA-A*33:01	0.9738423347473144	0.01739879530982283	binder
DALKRYAGALR	HLA-A*33:01	0.9336844444274902	0.026434519823314673	binder
DALLKNQRR	HLA-A*33:01	0.8307859301567078	0.11286447048808373	binder
DALNLSVPR	HLA-A*33:01	0.9819920182228088	0.004917135172195551	binder
DALSSIISR	HLA-A*33:01	0.9747699499130249	0.019136699093243125	binder
DALTGHLR	HLA-A*33:01	0.9721099138259888	0.018865193005934512	binder
DALVTIRNR	HLA-A*33:01	0.9713984847068786	0.012883650308095582	binder
DAMEEFLNR	HLA-A*33:01	0.9587859630584716	0.03428537949129365	binder
DAMEYDEKLAR	HLA-A*33:01	0.9026268482208252	0.04976274125278614	binder
DAMKRIVGM	HLA-A*33:01	0.24720681339967995	0.303162712869128	not-binder
DAMNREVSSLK	HLA-A*33:01	0.3765010118484497	0.08782404979140018	not-binder
DAMQFSKKR	HLA-A*33:01	0.9597610116004944	0.026026649149366303	binder
DANDVILER	HLA-A*33:01	0.9368967533111572	0.04328746931333054	binder
DANGNSFATRI	HLA-A*33:01	0.012164299422875047	0.017219078317494377	not-binder
DANGNSFATRIS	HLA-A*33:01	0.004594328225357458	0.00439985129401138	not-binder
DANIPFPRTSGARF	HLA-A*33:01	0.01025943529093638	0.013668437196087369	not-binder
DANLHKDRFLR	HLA-A*33:01	0.8895365595817566	0.050798226860578145	binder
DANPFLSKR	HLA-A*33:01	0.9798782348632813	0.011980039540904906	binder
DANPVRYGR	HLA-A*33:01	0.9794387459754944	0.01585272050750164	binder
DAQAFEREVGR	HLA-A*33:01	0.8518218994140625	0.09916828236523537	binder
DAQEIIRPR	HLA-A*33:01	0.9618283033370971	0.01455943770609585	binder
DAQEILHSRF	HLA-A*33:01	0.010830967593938113	0.009760898027775057	not-binder
DAQKPSLTR	HLA-A*33:01	0.8788970589637757	0.06030775107609348	binder
DAQLRLQLR	HLA-A*33:01	0.9451440572738647	0.02062906872913167	binder
DAQMRAAINQK	HLA-A*33:01	0.09169677644968033	0.06907720022134456	not-binder
DAQNPQIKR	HLA-A*33:01	0.8693006753921508	0.09192961194143694	binder
DAQRLISER	HLA-A*33:01	0.9383007526397705	0.06762497410853775	binder
DAQTLDAIRHR	HLA-A*33:01	0.7573932111263275	0.2303017242760057	binder
DAQVALTLR	HLA-A*33:01	0.9311061143875122	0.03624858870575668	binder
DARARFLER	HLA-A*33:01	0.9549525499343872	0.05102527245777483	binder
DARDPLGCR	HLA-A*33:01	0.8961118459701538	0.047910720241180746	binder
DARDWTISR	HLA-A*33:01	0.983853554725647	0.00782807597246062	binder
DARDWTISRNR	HLA-A*33:01	0.9143702983856201	0.07560547605926111	binder
DAREMLNSR	HLA-A*33:01	0.9560511112213135	0.0263839134124582	binder
DARGLLSGLRR	HLA-A*33:01	0.892446768283844	0.04817428248201316	binder
DARGRSIAIAR	HLA-A*33:01	0.9347483396530152	0.05060578039240572	binder
DARGTVVLR	HLA-A*33:01	0.9810373306274414	0.008302500266461184	binder
DARGTVVLRVR	HLA-A*33:01	0.8832119941711426	0.030878248106751167	binder
DARLFTEKILR	HLA-A*33:01	0.8970551133155823	0.1336888729991535	binder
DARLTEGKIMER	HLA-A*33:01	0.8816532373428345	0.06281110756491136	binder
DARRQQLVYR	HLA-A*33:01	0.952505087852478	0.047477509927379646	binder
DARVPFTR	HLA-A*33:01	0.9796667218208313	0.004305997227167358	binder
DASLGNLFAR	HLA-A*33:01	0.9705357074737548	0.012166325065184818	binder
DASLGVINR	HLA-A*33:01	0.9530862689018249	0.02995442046319412	binder
DASLQRIER	HLA-A*33:01	0.8421749651432038	0.19315880308995823	binder
DASRNVFSR	HLA-A*33:01	0.9806206583976745	0.005376100104750361	binder
DASSGPIQVR	HLA-A*33:01	0.6845081567764282	0.26818146436368245	binder
DATPLHVAR	HLA-A*33:01	0.9810572385787963	0.0125354592548453	binder
DATVTISHR	HLA-A*33:01	0.9701203227043151	0.02280941120510442	binder
DAVARLVAR	HLA-A*33:01	0.982567822933197	0.008368720656518686	binder
DAVDVFETR	HLA-A*33:01	0.9655166268348694	0.03128049089440438	binder
DAVGFTFPNR	HLA-A*33:01	0.9908081293106079	0.004781835229354901	binder
DAVGFTFPNRL	HLA-A*33:01	0.26763627454638483	0.23385619375627734	not-binder
DAVKPGVRYR	HLA-A*33:01	0.9516937732696533	0.029792126699262594	binder
DAVNLAFGR	HLA-A*33:01	0.985630202293396	0.00821096589549276	binder
DAVRRYLTR	HLA-A*33:01	0.9652127981185913	0.01603860278046491	binder
DAVSGLAFR	HLA-A*33:01	0.9833959341049194	0.007900850921894053	binder
DAVSKEVTR	HLA-A*33:01	0.9056067824363708	0.06702605211318294	binder
DAWEPKVLRA	HLA-A*33:01	0.18504025228321552	0.17189837967056482	not-binder
DAWEPKVLR	HLA-A*33:01	0.9886351346969604	0.004420565671544746	binder
DAWESLFSR	HLA-A*33:01	0.9885299801826477	0.005081929517638231	binder
DAWGIKVER	HLA-A*33:01	0.9834005475044251	0.009023762446143809	binder
DAWGPGAAK	HLA-A*33:01	0.5235898524522782	0.29364039446123874	ambiguous
DAWLPGEATR	HLA-A*33:01	0.969953465461731	0.027215498061102586	binder
DAWNTVSR	HLA-A*33:01	0.976661765575409	0.01493779203994279	binder
DAWPGQRER	HLA-A*33:01	0.9692217469215393	0.008845939380193648	binder
DAWRFWHKR	HLA-A*33:01	0.981473171710968	0.011423214560255973	binder
DAWSTTAARKR	HLA-A*33:01	0.9147923707962036	0.04650886608491229	binder
DAYDMRKALSR	HLA-A*33:01	0.9800002813339234	0.01222173042745547	binder
DAYEPEISR	HLA-A*33:01	0.9756416797637939	0.012009047465832859	binder
DAYEPEISRL	HLA-A*33:01	0.14529965659603478	0.16560438214394121	not-binder
DAYGIGTYR	HLA-A*33:01	0.9938642024993897	0.004398978372667757	binder
DAYSSFGSR	HLA-A*33:01	0.9844708681106568	0.010546246804484535	binder
DAYWPEAKR	HLA-A*33:01	0.9920067310333252	0.004973125944943922	binder
DDFLRRSSSR	HLA-A*33:01	0.6152919054031372	0.17588123949080886	binder
DDFRARFWYR	HLA-A*33:01	0.8954979538917541	0.09583592515350872	binder
DDPPTTKPLTAR	HLA-A*33:01	0.24775678901933135	0.2657455289241471	not-binder
DDRSPEVFR	HLA-A*33:01	0.5204596623778344	0.24852336945660705	ambiguous
DESGPSIVHR	HLA-A*33:01	0.4048961102962494	0.24662805545747626	ambiguous
DFAGEEVRVTK	HLA-A*33:01	0.38071647584438323	0.21417033975713587	not-binder
DFALIHKER	HLA-A*33:01	0.9764499664306641	0.011532167633444156	binder
DFANFGVLR	HLA-A*33:01	0.9883084177970887	0.004508957723368857	binder
DFAPEVAWVTR	HLA-A*33:01	0.9793537735939026	0.014878470616830614	binder
DFARRLGLR	HLA-A*33:01	0.9549806475639343	0.02190410961872921	binder
DFASIDWLAQR	HLA-A*33:01	0.9826083421707154	0.0034498381569875516	binder
DFDYLRFLQKR	HLA-A*33:01	0.7917077541351318	0.2601792970929224	binder
DFEAHNILR	HLA-A*33:01	0.9637876272201538	0.01327927572631713	binder
DFESILPTR	HLA-A*33:01	0.9694458246231079	0.024413123208102717	binder
DFETVRMIK	HLA-A*33:01	0.47291519343852995	0.284380672342822	ambiguous
DFFKADDPESTKR	HLA-A*33:01	0.8382485866546631	0.15236231795924773	binder
DFFLANASRAR	HLA-A*33:01	0.9686553478240967	0.0181575905184732	binder
DFFNGKELNK	HLA-A*33:01	0.4750576913356781	0.16484649796696302	ambiguous
DFFNYAGLQR	HLA-A*33:01	0.9908674478530883	0.004117604046984708	binder
DFFPGSDRFAR	HLA-A*33:01	0.9911563396453857	0.003485188615131822	binder
DFFTSGSPEETAFR	HLA-A*33:01	0.6684690952301026	0.21002267604610425	binder
DFGGIFHTR	HLA-A*33:01	0.9938634991645813	0.0026872316407728827	binder
DFHFRTDER	HLA-A*33:01	0.9684456348419189	0.013729909734677987	binder
DFHLLDHRGR	HLA-A*33:01	0.9257643103599549	0.05398216912494874	binder
DFHSVSKLR	HLA-A*33:01	0.9701492667198182	0.014520129092937251	binder
DFHVINGVLR	HLA-A*33:01	0.9884243965148926	0.003461221570936245	binder
DFIAHLLGR	HLA-A*33:01	0.9883240580558776	0.00519125061837801	binder
DFIAKVVQR	HLA-A*33:01	0.9901560068130493	0.002292286995806943	binder
DFIDPQEGWKK	HLA-A*33:01	0.4095643609762192	0.1892317340968572	ambiguous
DFIGVDSTGKR	HLA-A*33:01	0.9530455827713012	0.039264473355949236	binder
DFILKTGGGFQR	HLA-A*33:01	0.9484096765518188	0.06620653555862839	binder
DFIQDSGQIKKK	HLA-A*33:01	0.2514257488772273	0.19327184291650845	not-binder
DFIQEEFQHLK	HLA-A*33:01	0.57505664229393	0.17805190962296893	ambiguous
DFKDPPTAK	HLA-A*33:01	0.6819522082805634	0.1890219580501912	binder
DFKEIEHLVER	HLA-A*33:01	0.9711206555366516	0.021818387094407095	binder
DFKEISSVK	HLA-A*33:01	0.6495138972997665	0.23504374260347216	binder
DFKELGRFMLR	HLA-A*33:01	0.9771883010864257	0.016391305172307007	binder
DFKGRFKAR	HLA-A*33:01	0.9628453135490418	0.016943954070347805	binder
DFKKYVENR	HLA-A*33:01	0.9864832401275635	0.00590780893089292	binder
DFKNVLSNR	HLA-A*33:01	0.9835110187530518	0.007005692212361877	binder
DFKPGDLIFAK	HLA-A*33:01	0.7999981045722961	0.15852599716582064	binder
DFKRVVGKK	HLA-A*33:01	0.5584284350275993	0.27525468194748326	ambiguous
DFKRYVTDR	HLA-A*33:01	0.9512185454368591	0.026746319467155725	binder
DFKTGQIDR	HLA-A*33:01	0.9363787531852722	0.023071720445346614	binder
DFLAFILHR	HLA-A*33:01	0.9803168058395386	0.011717749800508303	binder
DFLDKQMSR	HLA-A*33:01	0.9738232612609863	0.00647832392973419	binder
DFLDLGYNR	HLA-A*33:01	0.9817563533782959	0.010338621124248625	binder
DFLDLNHKYWER	HLA-A*33:01	0.9675566792488098	0.02265201607198569	binder
DFLEKLAFR	HLA-A*33:01	0.980798351764679	0.007873523572411587	binder
DFLELQRRYR	HLA-A*33:01	0.9291902542114258	0.053280475113866264	binder
DFLHNKGIAHR	HLA-A*33:01	0.9813646674156189	0.008522515761685914	binder
DFLKQIIGR	HLA-A*33:01	0.9899321675300599	0.0031962503869454213	binder
DFLKQRPTK	HLA-A*33:01	0.6980174422264099	0.1607590228137721	binder
DFLKVLNRAR	HLA-A*33:01	0.9605357408523559	0.023495765468906835	binder
DFLLHIIQR	HLA-A*33:01	0.9843827605247497	0.008064023543086721	binder
DFLLRNDPLHR	HLA-A*33:01	0.9312610983848572	0.031908875106087975	binder
DFLPRGSGIVTR	HLA-A*33:01	0.9785782933235169	0.004411309563837923	binder
DFLQKRKER	HLA-A*33:01	0.8809245944023132	0.08658503869879071	binder
DFLRDRHVR	HLA-A*33:01	0.9596915721893311	0.015373647298851023	binder
DFLSLEHIGR	HLA-A*33:01	0.9828101873397828	0.010784458811052723	binder
DFLSLEHIGRRR	HLA-A*33:01	0.8517518281936646	0.12748320406025807	binder
DFLTSREIVNR	HLA-A*33:01	0.9523223400115967	0.04897992202941709	binder
DFLVVPPSRYR	HLA-A*33:01	0.9732115030288696	0.013576493471577232	binder
DFLWFFSKR	HLA-A*33:01	0.9687499403953552	0.015318367820701175	binder
DFMNRSGEEQER	HLA-A*33:01	0.6411336779594421	0.2843591145405858	ambiguous
DFNGVAAVR	HLA-A*33:01	0.9817674636840821	0.005933672565333649	binder
DFNLRTHVR	HLA-A*33:01	0.9791326761245728	0.005488617644158536	binder
DFNRGVNYR	HLA-A*33:01	0.9680582284927368	0.012746698429168734	binder
DFPEKFFPK	HLA-A*33:01	0.8657366275787354	0.12787370345401833	binder
DFQAPYLLHGK	HLA-A*33:01	0.4652398943901062	0.21113192282885532	ambiguous
DFQIEKKIGR	HLA-A*33:01	0.9594483494758606	0.03691802665998036	binder
DFRARFWYR	HLA-A*33:01	0.976882791519165	0.00784177219892007	binder
DFRDISKWNNR	HLA-A*33:01	0.9678430438041687	0.02325789810278172	binder
DFRDKMMGR	HLA-A*33:01	0.952282440662384	0.013840496636939158	binder
DFRDPRDLR	HLA-A*33:01	0.955404531955719	0.019198265776253796	binder
DFREPTEEERAQR	HLA-A*33:01	0.5611364424228669	0.339738608659497	ambiguous
DFREPTEEER	HLA-A*33:01	0.9288944363594055	0.028247515363637354	binder
DFRLPTEEEIR	HLA-A*33:01	0.7721023321151733	0.16283672619417083	binder
DFRNPGPGRHR	HLA-A*33:01	0.944129478931427	0.03429620408059696	binder
DFRQPPEEDLR	HLA-A*33:01	0.8861045956611633	0.07705045606663695	binder
DFRRAPFAGR	HLA-A*33:01	0.9643835425376892	0.017657760912081447	binder
DFRRELEER	HLA-A*33:01	0.9491723895072937	0.02241668028360789	binder
DFRRPPEEDFR	HLA-A*33:01	0.926287317276001	0.03202092938401912	binder
DFSAGVANR	HLA-A*33:01	0.9850968599319458	0.006611865495518486	binder
DFSDRIGKTKR	HLA-A*33:01	0.9662425518035889	0.026720826276628654	binder
DFSGNPLSR	HLA-A*33:01	0.9810378432273865	0.004896497750529094	binder
DFSGVTPQR	HLA-A*33:01	0.9885168433189392	0.004358767470147744	binder
DFSKISIVR	HLA-A*33:01	0.9837828874588013	0.0043308300625928345	binder
DFSTRFITR	HLA-A*33:01	0.9917730569839478	0.0024090306904721533	binder
DFSVPDVPK	HLA-A*33:01	0.3613651037216187	0.19516329574114044	not-binder
DFYALVAQR	HLA-A*33:01	0.991107189655304	0.004378693719388936	binder
DFYGEVRTR	HLA-A*33:01	0.9868831634521484	0.005588127971511527	binder
DFYHNVAER	HLA-A*33:01	0.991558825969696	0.0032482570456892085	binder
DFYLQSVER	HLA-A*33:01	0.9847028613090515	0.00949003368786083	binder
DFYVRVFVR	HLA-A*33:01	0.9883082032203674	0.00700274040658334	binder
DGFLFVVNR	HLA-A*33:01	0.9859913110733032	0.0040737990361535735	binder
DGHEFIVKR	HLA-A*33:01	0.9566855311393738	0.02308535256785735	binder
DGIILPGK	HLA-A*33:01	0.13063392229378223	0.12847500938376388	not-binder
DGIRKVWQR	HLA-A*33:01	0.9205136060714721	0.07800328358197546	binder
DGISKDVLKKMQR	HLA-A*33:01	0.25581680368632076	0.22837618637153675	not-binder
DGKDYIALNEDLR	HLA-A*33:01	0.3228984698653221	0.2621095142640211	not-binder
DGKGVVVVIKR	HLA-A*33:01	0.6920512914657593	0.25976623030015883	binder
DGKIPVSR	HLA-A*33:01	0.8426600337028504	0.11523357769985725	binder
DGKNVKAFYR	HLA-A*33:01	0.95269376039505	0.026383745731045495	binder
DGKWHLVYR	HLA-A*33:01	0.9717322587966919	0.027483580673929975	binder
DGLAFNALIHR	HLA-A*33:01	0.921055269241333	0.04723031857761263	binder
DGLDRIVER	HLA-A*33:01	0.825843769311905	0.24457745649204615	binder
DGLGPAQIVGR	HLA-A*33:01	0.8976812958717346	0.02751547441612146	binder
DGLNQRYFR	HLA-A*33:01	0.9598084092140198	0.009460678927800847	binder
DGLSAAARKQR	HLA-A*33:01	0.4159675896167755	0.2529843536516959	ambiguous
DGNPFRVPR	HLA-A*33:01	0.9519702196121216	0.02522706771573447	binder
DGQKRYTFR	HLA-A*33:01	0.8108115792274475	0.12419312842100097	binder
DGQTPISQR	HLA-A*33:01	0.8112837791442871	0.09169269333710858	binder
DGRGHLLGR	HLA-A*33:01	0.8391916871070861	0.14098855219956835	binder
DGRKRSLEELR	HLA-A*33:01	0.5011650025844574	0.17741329530609906	ambiguous
DGYEFFAKR	HLA-A*33:01	0.9886595487594605	0.0065796810260993505	binder
DGYWVVSNR	HLA-A*33:01	0.9848541378974914	0.0032429961450898387	binder
DIAFKIVNR	HLA-A*33:01	0.988862681388855	0.002719661261137101	binder
DIAGPSIRGALVL	HLA-A*33:01	0.004319111455697566	0.00319722550176472	not-binder
DIAGRDITR	HLA-A*33:01	0.9547786116600037	0.020517162346780755	binder
DIAGRDVSR	HLA-A*33:01	0.9641463756561279	0.011896010017863992	binder
DIAGRDVSRYLR	HLA-A*33:01	0.9369631171226501	0.035962840903213326	binder
DIAKVSIGRLR	HLA-A*33:01	0.9642624139785767	0.019790816504058527	binder
DIEERPKELVR	HLA-A*33:01	0.33922069892287254	0.2375053635177396	not-binder
DIEFPPPFGR	HLA-A*33:01	0.9861350059509277	0.0020725593404098547	binder
DIEQLPSYR	HLA-A*33:01	0.9006399154663086	0.07681081662310635	binder
DIERINHER	HLA-A*33:01	0.9459028244018555	0.03809742142826689	binder
DIESLRGALGR	HLA-A*33:01	0.7713727474212646	0.1169405770677531	binder
DIFERIAGEASR	HLA-A*33:01	0.9577985763549804	0.04683878842229942	binder
DIFKDKPIK	HLA-A*33:01	0.26548574939370156	0.14027637988947048	not-binder
DIFKKSKPR	HLA-A*33:01	0.9655811071395874	0.012380547833487155	binder
DIFNPQTVGVGR	HLA-A*33:01	0.91349937915802	0.0934250490123529	binder
DIFNQPPNRER	HLA-A*33:01	0.95843425989151	0.03280427674716839	binder
DIFNQVVPR	HLA-A*33:01	0.9917598485946655	0.0032904202569981147	binder
DIFQQTPLGR	HLA-A*33:01	0.9767961978912354	0.019832826979876806	binder
DIFSEVVGR	HLA-A*33:01	0.9912371277809143	0.005711975755072324	binder
DIFYKAIQK	HLA-A*33:01	0.8044891357421875	0.11499763279465863	binder
DIFYKAIQKR	HLA-A*33:01	0.980913519859314	0.009886595166819561	binder
DIGAKSLTQVR	HLA-A*33:01	0.7443037614226341	0.3224664330707614	binder
DIGAYGEPR	HLA-A*33:01	0.9382229804992676	0.0551020250244706	binder
DIHEELPKR	HLA-A*33:01	0.9368144273757935	0.047090149426095906	binder
DIHNIHVMR	HLA-A*33:01	0.9854681372642518	0.008497962800966912	binder
DIINGDAIHKR	HLA-A*33:01	0.9729878067970276	0.011139282721526825	binder
DIIPFGNNPIFR	HLA-A*33:01	0.9771950483322144	0.01750084163174162	binder
DIIPNPQER	HLA-A*33:01	0.9466729998588562	0.04130002510211845	binder
DIIQPSSTRAR	HLA-A*33:01	0.9455939173698426	0.035800906450260364	binder
DIIQPSSTR	HLA-A*33:01	0.9601885199546814	0.02870299344892887	binder
DIIQRMHLR	HLA-A*33:01	0.9791703343391418	0.006695468858630825	binder
DIKASQILASR	HLA-A*33:01	0.9585082054138183	0.03371497974790902	binder
DIKASTEMRLR	HLA-A*33:01	0.7821899712085724	0.2726712143805195	binder
DIKCVLNEGMPIYR	HLA-A*33:01	0.4373041830956936	0.3659541672642274	ambiguous
DIKHFVSER	HLA-A*33:01	0.9808563351631164	0.008392234884514833	binder
DIKNLVVKR	HLA-A*33:01	0.9808247566223145	0.005701269789790685	binder
DIKPENILVDR	HLA-A*33:01	0.786983746290207	0.2169135304377266	binder
DIKPGNIMR	HLA-A*33:01	0.9647961974143981	0.03378098224631591	binder
DIKPLTSFR	HLA-A*33:01	0.9827878952026368	0.01454060960774503	binder
DIKPLTSFRQR	HLA-A*33:01	0.9422731757164001	0.03326986474134538	binder
DIKRIIKAR	HLA-A*33:01	0.9363735675811767	0.045629783836575	binder
DIKSHYAFR	HLA-A*33:01	0.9872180581092834	0.0069493329154935325	binder
DIKSSETGAFR	HLA-A*33:01	0.9795273542404175	0.011144970529510656	binder
DIKVPKSR	HLA-A*33:01	0.90590398311615	0.07523822100939435	binder
DILARAFSR	HLA-A*33:01	0.9777515172958374	0.012062316695547809	binder
DILDHERKR	HLA-A*33:01	0.939124858379364	0.03617359459690671	binder
DILDKVIER	HLA-A*33:01	0.9810515761375427	0.015281016105908426	binder
DILEKKVEK	HLA-A*33:01	0.17500920696184039	0.21050709926631975	not-binder
DILEKLFER	HLA-A*33:01	0.9864063262939453	0.007642332409292663	binder
DILEKTWNM	HLA-A*33:01	0.1334331361227669	0.15950592813944225	not-binder
DILELLEKR	HLA-A*33:01	0.9408715844154358	0.027008188524192983	binder
DILESITNR	HLA-A*33:01	0.9839938521385193	0.007184667216762703	binder
DILFPKMPK	HLA-A*33:01	0.7768995046615601	0.13909317886861708	binder
DILHKDGIINR	HLA-A*33:01	0.9661875247955323	0.012807491971764744	binder
DILHSIVKR	HLA-A*33:01	0.971073317527771	0.023980193976558116	binder
DILKIHSR	HLA-A*33:01	0.9832245826721191	0.006453423057867093	binder
DILKVVEKR	HLA-A*33:01	0.9597779154777527	0.028795251254796102	binder
DILNGGPSKR	HLA-A*33:01	0.9227319359779358	0.0564425240263268	binder
DILPFDHSR	HLA-A*33:01	0.9826603770256043	0.008829743550174065	binder
DILSALVTR	HLA-A*33:01	0.9676082730293274	0.025269760248193815	binder
DILSVASVR	HLA-A*33:01	0.957504951953888	0.02372857515636415	binder
DILTSVVSR	HLA-A*33:01	0.966070580482483	0.032840722620855314	binder
DIMAAVSGR	HLA-A*33:01	0.9783998727798462	0.01200649601544755	binder
DIMDAQRRQR	HLA-A*33:01	0.9635122060775757	0.03620977799370958	binder
DIMDPISKFMER	HLA-A*33:01	0.9890040636062623	0.004615901416067177	binder
DIMHLTDSVVR	HLA-A*33:01	0.950945007801056	0.031468656956720104	binder
DIMNKVWNK	HLA-A*33:01	0.9223631858825684	0.056409516843352346	binder
DINDVKRLK	HLA-A*33:01	0.28135454207658767	0.23936917774600722	not-binder
DINGFTTGR	HLA-A*33:01	0.9874735474586487	0.005367097608701841	binder
DINGKMWLR	HLA-A*33:01	0.983808982372284	0.007877728549072078	binder
DINKEIEQR	HLA-A*33:01	0.9306353330612183	0.0320156782539832	binder
DINKKFSVR	HLA-A*33:01	0.9709904193878174	0.01592591360849792	binder
DINLLDPDTSQR	HLA-A*33:01	0.6298678815364838	0.212612523260861	binder
DINSRNMIR	HLA-A*33:01	0.9570095062255859	0.028760848362423073	binder
DINSRRNINYR	HLA-A*33:01	0.9606635093688964	0.013936597396501294	binder
DIQDIWVVR	HLA-A*33:01	0.9755059719085694	0.019654372719526622	binder
DIQDPGVPR	HLA-A*33:01	0.9351638197898865	0.03305943388674771	binder
DIQFRLVTR	HLA-A*33:01	0.9717435598373413	0.01908756095132319	binder
DIQGHPFFR	HLA-A*33:01	0.9929827213287353	0.0028089464179704006	binder
DIQIVSTTR	HLA-A*33:01	0.9354939579963684	0.05325814394941898	binder
DIQLLKRTV	HLA-A*33:01	0.00857764692773344	0.008720868597838095	not-binder
DIQNPDITSSR	HLA-A*33:01	0.8997373223304749	0.03382507464753222	binder
DIQNPDITSSRYR	HLA-A*33:01	0.8118437170982361	0.1887188048680083	binder
DIQQVGVIR	HLA-A*33:01	0.840569019317627	0.1173329900380353	binder
DIQRGLVLR	HLA-A*33:01	0.9592008590698242	0.023119123784886637	binder
DIQTRMAGR	HLA-A*33:01	0.9376467227935791	0.06045422885287113	binder
DIRDFIHQR	HLA-A*33:01	0.993053674697876	0.0028487996021681417	binder
DIREDARLFYR	HLA-A*33:01	0.9646094799041748	0.020928578233283736	binder
DIRKGFQLR	HLA-A*33:01	0.979546320438385	0.008057361944147367	binder
DIRPEIHENYR	HLA-A*33:01	0.9781364560127258	0.020725766803597962	binder
DIRPGLPMLR	HLA-A*33:01	0.9874998807907105	0.004303779495466553	binder
DIRRMEEETKR	HLA-A*33:01	0.6665269017219544	0.12123625243944403	binder
DISDPYKVYR	HLA-A*33:01	0.9810353279113769	0.01300241047653055	binder
DISDTIYPR	HLA-A*33:01	0.9879625082015991	0.007778862356239012	binder
DISIIKGRYR	HLA-A*33:01	0.9776652812957763	0.006903760719952127	binder
DISKRYSGR	HLA-A*33:01	0.9555142998695374	0.016727706655407255	binder
DISNVKIPK	HLA-A*33:01	0.44886571168899536	0.2645401847644501	ambiguous
DISSFKNIYR	HLA-A*33:01	0.9889152407646179	0.003189967316946399	binder
DITTPKAAR	HLA-A*33:01	0.9582142114639283	0.025445501555454362	binder
DIWAKTPPITR	HLA-A*33:01	0.989668357372284	0.004614250401026535	binder
DIWEKKLAQTK	HLA-A*33:01	0.26963639035820963	0.26926942073836946	not-binder
DIWHKVGNA	HLA-A*33:01	0.018878202000632883	0.014407265078832715	not-binder
DIWTTTANR	HLA-A*33:01	0.9894010305404664	0.0024289145887846073	binder
DIYDRKNMPR	HLA-A*33:01	0.9891265034675598	0.002680980029939986	binder
DIYFNPKTR	HLA-A*33:01	0.9887331604957581	0.004387816714112736	binder
DIYKKFLTR	HLA-A*33:01	0.9933542370796203	0.001833164787159452	binder
DIYLPTHVR	HLA-A*33:01	0.9915837526321412	0.0039048061643279504	binder
DIYLRMTGR	HLA-A*33:01	0.9776858687400818	0.014603884321525025	binder
DIYNHRFHR	HLA-A*33:01	0.9927995800971985	0.003892958426222543	binder
DIYRPTIHK	HLA-A*33:01	0.7492525219917298	0.22605306322253343	binder
DIYRPTIHKL	HLA-A*33:01	0.22427297420799733	0.2497645084773607	not-binder
DIYSKTWTK	HLA-A*33:01	0.9487298965454102	0.04755189730122357	binder
DLAKIIFKR	HLA-A*33:01	0.9927640795707703	0.0021977788168111613	binder
DLANVRVGR	HLA-A*33:01	0.9800901293754578	0.009816074823241374	binder
DLAQALINR	HLA-A*33:01	0.9713840842247009	0.013172767208208699	binder
DLARSIVTR	HLA-A*33:01	0.978010630607605	0.007186278089479331	binder
DLASPLIGR	HLA-A*33:01	0.9830644130706787	0.01154958891039246	binder
DLASRLVTR	HLA-A*33:01	0.9867024421691895	0.0067932571435114115	binder
DLATIHGMNR	HLA-A*33:01	0.9779881358146667	0.011099812192306593	binder
DLDLKKPIYQR	HLA-A*33:01	0.7824647068977356	0.12481466691384681	binder
DLESAKLVQILHR	HLA-A*33:01	0.17928337641060352	0.1279096988186464	not-binder
DLFDFITER	HLA-A*33:01	0.9951124429702759	0.0015937984555791955	binder
DLFDFSTRFITR	HLA-A*33:01	0.9890396118164062	0.004086678534355475	binder
DLFEKRTNR	HLA-A*33:01	0.9852668285369873	0.006984181669854729	binder
DLFHFQDKLTAR	HLA-A*33:01	0.8547747611999512	0.09458348008195928	binder
DLFHRDFQFGH	HLA-A*33:01	0.11249528070911766	0.08994942092825498	not-binder
DLFKLGEPHHR	HLA-A*33:01	0.9663743138313293	0.01801490116809495	binder
DLFNKLVMR	HLA-A*33:01	0.9830975651741027	0.009143342943230043	binder
DLFRRTDGR	HLA-A*33:01	0.9406567931175231	0.03623785806774467	binder
DLFRYFVHR	HLA-A*33:01	0.9854696154594421	0.009378688717574744	binder
DLFRYNPYLKR	HLA-A*33:01	0.9752674221992492	0.0114273899543224	binder
DLFSFMQKR	HLA-A*33:01	0.9795145034790039	0.007061228101393924	binder
DLFVFPYR	HLA-A*33:01	0.9857377529144287	0.01034425898080659	binder
DLFVNTNR	HLA-A*33:01	0.9751596927642823	0.006165020512824176	binder
DLFVNTNRR	HLA-A*33:01	0.9652148962020874	0.023184552815834075	binder
DLFYKRKAISR	HLA-A*33:01	0.8444345116615295	0.21164184805227043	binder
DLFYNIATR	HLA-A*33:01	0.9882275819778442	0.004137001219686162	binder
DLFYSFWER	HLA-A*33:01	0.986691153049469	0.001957384613952379	binder
DLGGPLPADPM	HLA-A*33:01	0.0015566429239697755	0.0015743949477644162	not-binder
DLGPMRKSYR	HLA-A*33:01	0.9526130199432373	0.026136959151706492	binder
DLHFHFTAR	HLA-A*33:01	0.9871192812919617	0.00805590247338364	binder
DLHFKISR	HLA-A*33:01	0.9784120440483093	0.008078097332418207	binder
DLIAIVSNR	HLA-A*33:01	0.9859579801559448	0.008798255592353438	binder
DLIDRGWRR	HLA-A*33:01	0.9740789651870727	0.006557468957309054	binder
DLIEITDAKKR	HLA-A*33:01	0.8986195802688599	0.04971559724136154	binder
DLIKQIGKK	HLA-A*33:01	0.20154020749032497	0.19853517097432183	not-binder
DLIKVTQVR	HLA-A*33:01	0.9490472793579101	0.037237751402121655	binder
DLINIHFQR	HLA-A*33:01	0.9928332567214966	0.0012476458977532577	binder
DLIPNTQIKALNR	HLA-A*33:01	0.5098004803061486	0.2800771325482604	ambiguous
DLIQMLVQR	HLA-A*33:01	0.9603946805000305	0.01933259422848945	binder
DLISKLLVR	HLA-A*33:01	0.9640847563743591	0.03459599214067191	binder
DLKAQAQLQKR	HLA-A*33:01	0.6648253202438354	0.30624525481963927	binder
DLKDRTIKR	HLA-A*33:01	0.9581691503524781	0.019407462370080376	binder
DLKDSSLLKTK	HLA-A*33:01	0.07616858799010515	0.062498941981540615	not-binder
DLKDVSSQR	HLA-A*33:01	0.9506449937820435	0.03423433164114772	binder
DLKETDIKHLR	HLA-A*33:01	0.8946747660636902	0.08678807949458793	binder
DLKEVAIKQFR	HLA-A*33:01	0.9543729305267334	0.021022428723263105	binder
DLKEVTDLR	HLA-A*33:01	0.9578311324119568	0.02639696362171426	binder
DLKGSLRNR	HLA-A*33:01	0.9449159979820252	0.027306590532198277	binder
DLKGSLVSR	HLA-A*33:01	0.959671139717102	0.026560943678122548	binder
DLKHLIYYR	HLA-A*33:01	0.9857831001281738	0.006027096736753538	binder
DLKKEINER	HLA-A*33:01	0.9342620491981506	0.028653788682438383	binder
DLKKIQFPK	HLA-A*33:01	0.7838849186897278	0.1264089483810188	binder
DLKKPDPASLR	HLA-A*33:01	0.9244396567344666	0.042532952264884905	binder
DLKKQIMGR	HLA-A*33:01	0.9681605100631714	0.018121832401131587	binder
DLKKTLLDSLRS	HLA-A*33:01	0.004195462225470692	0.004568079941354075	not-binder
DLKPENILCEH	HLA-A*33:01	0.015233513779821805	0.01592837777562237	not-binder
DLKPLPTAR	HLA-A*33:01	0.9674980044364929	0.018972792320316192	binder
DLKPQNLLINR	HLA-A*33:01	0.9387407779693604	0.06683054782830551	binder
DLKRPFLSR	HLA-A*33:01	0.9692654371261596	0.021131781059872876	binder
DLKRTVDAR	HLA-A*33:01	0.9107550024986267	0.0529378230473677	binder
DLKSESENIQR	HLA-A*33:01	0.8486339330673218	0.10439549819219915	binder
DLKSRLDSR	HLA-A*33:01	0.91013423204422	0.04462405248626391	binder
DLKSTVISR	HLA-A*33:01	0.976591682434082	0.013514711899909576	binder
DLLAAADKYALER	HLA-A*33:01	0.444721582531929	0.20594949926705455	ambiguous
DLLAKEKDNSR	HLA-A*33:01	0.5946443103253841	0.3003608208882214	ambiguous
DLLDILRER	HLA-A*33:01	0.979790198802948	0.0041233900405532025	binder
DLLDPASGDLVIR	HLA-A*33:01	0.5265213146805763	0.3060693799357002	ambiguous
DLLEGQKKSSR	HLA-A*33:01	0.7374259829521179	0.13046615453455015	binder
DLLELIDTR	HLA-A*33:01	0.8584045529365539	0.17133429451186596	binder
DLLERLVQR	HLA-A*33:01	0.9759212374687195	0.010724814317880305	binder
DLLGTLHNL	HLA-A*33:01	0.03467098888941109	0.031998992207433845	not-binder
DLLIPLTNR	HLA-A*33:01	0.9710588455200195	0.018155030757119207	binder
DLLKKFQTK	HLA-A*33:01	0.36311491280794145	0.2452669323079757	not-binder
DLLKRAFVR	HLA-A*33:01	0.9794236660003662	0.009033895029139143	binder
DLLKSIVSR	HLA-A*33:01	0.9610110759735108	0.03646004203095133	binder
DLLLIRKNR	HLA-A*33:01	0.8559616208076477	0.15383876362751542	binder
DLLMVPMQR	HLA-A*33:01	0.9676566958427429	0.019481158641988214	binder
DLLNIIREK	HLA-A*33:01	0.1974317714571953	0.2259615990041088	not-binder
DLLPKEKRHVL	HLA-A*33:01	0.006049821818305645	0.007079544922431376	not-binder
DLLPKQEKR	HLA-A*33:01	0.9021040201187134	0.0599011971388008	binder
DLLRRPGAR	HLA-A*33:01	0.9405648827552795	0.026444370861830525	binder
DLLTPVSR	HLA-A*33:01	0.9557656645774841	0.02802421345113868	binder
DLLVPTKAR	HLA-A*33:01	0.9283378720283508	0.044092170759601694	binder
DLLVVPMQR	HLA-A*33:01	0.9604965806007385	0.013408385752313743	binder
DLLVVTKIFQK	HLA-A*33:01	0.2749005168676376	0.10696109228020959	not-binder
DLLWRRIAR	HLA-A*33:01	0.962279760837555	0.017677337773556612	binder
DLMKKYDKSLR	HLA-A*33:01	0.9064544558525085	0.08714614835078341	binder
DLMQKISTQNR	HLA-A*33:01	0.9615804314613342	0.020900954350796797	binder
DLMRRQEELR	HLA-A*33:01	0.9259912490844726	0.032383520416537796	binder
DLNAQYERR	HLA-A*33:01	0.9441497683525085	0.030060380444899202	binder
DLNEKIAQR	HLA-A*33:01	0.966317069530487	0.022785430970505706	binder
DLNHKYWER	HLA-A*33:01	0.9799715042114258	0.006311578954973016	binder
DLNIKVDGR	HLA-A*33:01	0.8635661482810975	0.16257199684336945	binder
DLNIRDLR	HLA-A*33:01	0.8049323976039886	0.28854073929526336	binder
DLNKTRLR	HLA-A*33:01	0.9293439149856567	0.029786533124869903	binder
DLNLIQQER	HLA-A*33:01	0.887727165222168	0.07035896207703149	binder
DLNRLITQR	HLA-A*33:01	0.9771746277809144	0.010538071132742173	binder
DLNSGPLHR	HLA-A*33:01	0.950829803943634	0.02438181646470966	binder
DLPERDQFR	HLA-A*33:01	0.9158434987068176	0.06422328677746829	binder
DLQAKIFQK	HLA-A*33:01	0.3862113058567047	0.24001835556096252	ambiguous
DLQEAEKTIGRSR	HLA-A*33:01	0.21146531626582146	0.153793098105327	not-binder
DLQEFVPFGR	HLA-A*33:01	0.9730189800262451	0.025232821990126664	binder
DLQKLSISR	HLA-A*33:01	0.9404888272285461	0.034135200707082994	binder
DLQKNHIFR	HLA-A*33:01	0.9643440008163452	0.016765301819730884	binder
DLQKWREER	HLA-A*33:01	0.8754695057868958	0.07500966171252135	binder
DLQLIKVTR	HLA-A*33:01	0.890425157546997	0.06999726088942648	binder
DLQLIKVTRL	HLA-A*33:01	0.013555082003585994	0.018477930211636392	not-binder
DLQLKNARL	HLA-A*33:01	0.00791348096099682	0.010759366014663412	not-binder
DLQLPPSQR	HLA-A*33:01	0.8976367115974426	0.04556483827579444	binder
DLQNEFNPNRQR	HLA-A*33:01	0.736862325668335	0.12571928885453565	binder
DLQNLKRVR	HLA-A*33:01	0.7795023560523987	0.1710681168815452	binder
DLQPPEALVER	HLA-A*33:01	0.8078680276870728	0.08876837703621801	binder
DLQPPGGPGRER	HLA-A*33:01	0.4829269081354141	0.22703527874536536	ambiguous
DLQRNLPER	HLA-A*33:01	0.8931851506233215	0.0851982468738829	binder
DLQSISPGSRLR	HLA-A*33:01	0.6946636259555816	0.24227595237326652	binder
DLQSMEQIR	HLA-A*33:01	0.7302099823951721	0.25036656377869815	binder
DLQSMEQIRR	HLA-A*33:01	0.7761017322540283	0.17134081235160978	binder
DLQSMEQIRRIMR	HLA-A*33:01	0.08779164139414206	0.1089152741779802	not-binder
DLQSRILKR	HLA-A*33:01	0.9714914560317993	0.015630613132486332	binder
DLQVRQDVR	HLA-A*33:01	0.7366499543190003	0.24514226460207814	binder
DLQYIKITR	HLA-A*33:01	0.9512672424316406	0.039913960496383474	binder
DLQYREKEVKR	HLA-A*33:01	0.5997686356306076	0.29584687650433256	ambiguous
DLRAKFKER	HLA-A*33:01	0.9337216019630432	0.03216442264481404	binder
DLRDQLKGIER	HLA-A*33:01	0.8110383510589599	0.17724603985892845	binder
DLRELFARR	HLA-A*33:01	0.958036208152771	0.025837781996822146	binder
DLREQTHSR	HLA-A*33:01	0.9406967878341674	0.030572307546452376	binder
DLREQTHTR	HLA-A*33:01	0.9485259294509888	0.024520720307254874	binder
DLRGSNWVPR	HLA-A*33:01	0.9782380580902099	0.009445017714442215	binder
DLRHDIDRR	HLA-A*33:01	0.8613322257995606	0.09171211673585095	binder
DLRHKLNLR	HLA-A*33:01	0.937449836730957	0.04951526989428648	binder
DLRKVLDHR	HLA-A*33:01	0.9275234341621399	0.04477763951498119	binder
DLRPGVIVR	HLA-A*33:01	0.943394935131073	0.04479770347376006	binder
DLRQELAVRER	HLA-A*33:01	0.6635014295578003	0.2449966747758436	binder
DLRTRVVLR	HLA-A*33:01	0.9653724908828736	0.012647536421159948	binder
DLRTVDPETQAR	HLA-A*33:01	0.6923758029937744	0.08327985028674585	binder
DLRVIDLRAELR	HLA-A*33:01	0.5022859364748001	0.33301270911144754	ambiguous
DLSKRSFSSQR	HLA-A*33:01	0.8511980414390564	0.05544226410919913	binder
DLSPWAVSR	HLA-A*33:01	0.986172103881836	0.005650479231883169	binder
DLSRFIHTR	HLA-A*33:01	0.9919391870498657	0.0013769981174534041	binder
DLVRAGVLKEK	HLA-A*33:01	0.04613499380648136	0.037612414829132704	not-binder
DLVSEDTRKGTVR	HLA-A*33:01	0.2682695641182363	0.23131475541341642	not-binder
DLWKRWKTSEV	HLA-A*33:01	0.006733100872952491	0.006876701454848461	not-binder
DLYKFLTKR	HLA-A*33:01	0.9930359840393066	0.002011978637728797	binder
DLYLKPIQR	HLA-A*33:01	0.991484546661377	0.0032459796006876736	binder
DLYPFGTMR	HLA-A*33:01	0.9901991844177246	0.006128353460586731	binder
DLYTVEPNNAR	HLA-A*33:01	0.9722741484642029	0.03003020239458231	binder
DLYYHVFRR	HLA-A*33:01	0.9871121168136596	0.006473190623883224	binder
DMAAQITQR	HLA-A*33:01	0.9853808403015136	0.0033893082466191263	binder
DMADHSNLIR	HLA-A*33:01	0.911617887020111	0.0777978761506916	binder
DMAEIEKFDK	HLA-A*33:01	0.18940271399915218	0.13356512658308306	not-binder
DMAEIEKFDKSK	HLA-A*33:01	0.051466756872832774	0.028940180142133835	not-binder
DMAEIEKFDKSKLK	HLA-A*33:01	0.014945065695792436	0.006284920500379937	not-binder
DMAHHPTFR	HLA-A*33:01	0.9939273715019226	0.0020081472624235894	binder
DMFATPQYR	HLA-A*33:01	0.9860060095787049	0.011107594461873182	binder
DMFIYWIHR	HLA-A*33:01	0.9678036332130432	0.019375873119936753	binder
DMFNIYIKR	HLA-A*33:01	0.9878766655921936	0.007210560035557168	binder
DMFYRNWAL	HLA-A*33:01	0.6638791412115097	0.294156257388986	binder
DMHSLVRSR	HLA-A*33:01	0.9686664581298828	0.0086165777614591	binder
DMIGVKELR	HLA-A*33:01	0.9750318408012391	0.008321092271591236	binder
DMILKNIEK	HLA-A*33:01	0.1933422964066267	0.2679258229557963	not-binder
DMISAVKSR	HLA-A*33:01	0.9674068689346313	0.018483603801348683	binder
DMKAANVLITR	HLA-A*33:01	0.9753021478652955	0.011822900092591631	binder
DMKEFTKRR	HLA-A*33:01	0.9552052974700928	0.01405259659719854	binder
DMKFITPVRR	HLA-A*33:01	0.9735441088676453	0.006312151486422178	binder
DMKKFGGPGR	HLA-A*33:01	0.9361390590667724	0.02157771785638177	binder
DMKLRGMYIAR	HLA-A*33:01	0.8985371947288513	0.022959573566222264	binder
DMKPKHLLSGK	HLA-A*33:01	0.3045243818312883	0.24040194819305957	not-binder
DMKRRIHLELR	HLA-A*33:01	0.8951029062271119	0.012510883405370196	binder
DMKSVTDRAAR	HLA-A*33:01	0.9322413444519043	0.03188493780021554	binder
DMLDIREIFR	HLA-A*33:01	0.9908839583396911	0.0035537502132713707	binder
DMLDIREIFRTK	HLA-A*33:01	0.31501930877566336	0.2722732623442785	not-binder
DMLDLAKIIFKR	HLA-A*33:01	0.9624346613883972	0.023258312908985283	binder
DMLFPKFLK	HLA-A*33:01	0.9321238994598389	0.018519688250090736	binder
DMLGSYGSLARFR	HLA-A*33:01	0.7291291117668152	0.14681614503093923	binder
DMLHRFYGK	HLA-A*33:01	0.8955185890197754	0.1228274783483835	binder
DMLKIRSEFKR	HLA-A*33:01	0.9471638441085816	0.041226875259509875	binder
DMLPNSTER	HLA-A*33:01	0.9653849363327026	0.023632438987447917	binder
DMMDLPRSR	HLA-A*33:01	0.9820637941360474	0.010066303055135603	binder
DMMEGRVGR	HLA-A*33:01	0.9815209388732911	0.01212994474568427	binder
DMMPEGIKQNK	HLA-A*33:01	0.10543804168701172	0.06254860728751399	not-binder
DMMYREPARWSY	HLA-A*33:01	0.20522969455923884	0.2480101735026489	not-binder
DMNKVKLR	HLA-A*33:01	0.9223630905151368	0.05136460131733769	binder
DMNRLLKQR	HLA-A*33:01	0.9404094815254211	0.025723393871394294	binder
DMNYIIQR	HLA-A*33:01	0.9771427512168884	0.015467043961684506	binder
DMQRIHLR	HLA-A*33:01	0.9776922821998596	0.008666177204184748	binder
DMQTEIKLR	HLA-A*33:01	0.8129324674606323	0.12763073191450322	binder
DMQYVQRMK	HLA-A*33:01	0.34672326073050497	0.19083004242808912	not-binder
DMRKIGQAR	HLA-A*33:01	0.9300042390823364	0.05074074052184072	binder
DMRRPSSVLR	HLA-A*33:01	0.9664781212806701	0.015846800907929753	binder
DMRVHPYQR	HLA-A*33:01	0.9805052161216736	0.012341015663576578	binder
DMTARDLLQQR	HLA-A*33:01	0.8300940752029419	0.135716846570328	binder
DMTGLPHNR	HLA-A*33:01	0.9882806062698364	0.002103570709078998	binder
DMVSSHVER	HLA-A*33:01	0.9786280870437623	0.010616754955409513	binder
DMWAGLWQKR	HLA-A*33:01	0.979108703136444	0.00780950880137598	binder
DMWDTRIAK	HLA-A*33:01	0.9283491611480713	0.08375962156361251	binder
DMYLAPHVR	HLA-A*33:01	0.9917324185371399	0.0036287576123647425	binder
DNAEKLVLR	HLA-A*33:01	0.9088606834411621	0.07733638198777755	binder
DNAPEHALR	HLA-A*33:01	0.9461732387542725	0.02920301570385836	binder
DNFDNISLAQR	HLA-A*33:01	0.9705079913139343	0.013530733305346326	binder
DNFFDGQRKR	HLA-A*33:01	0.765881234407425	0.18990938748215844	binder
DNFLAFER	HLA-A*33:01	0.9767795920372009	0.01323314540591328	binder
DNFNFLHLNR	HLA-A*33:01	0.9803109049797059	0.006206061735402317	binder
DNFNGIKIKGR	HLA-A*33:01	0.7869622111320496	0.10738090068807789	binder
DNFNWGVRR	HLA-A*33:01	0.9718672633171082	0.011815550331546404	binder
DNFPFDPPFVR	HLA-A*33:01	0.989806854724884	0.003904612934407685	binder
DNFRFTPRIQR	HLA-A*33:01	0.9564889073371887	0.012805099266379716	binder
DNGGYYITTR	HLA-A*33:01	0.9766277551651001	0.007969737099046331	binder
DNHNLIERR	HLA-A*33:01	0.934373390674591	0.04059820802133226	binder
DNHVHVAR	HLA-A*33:01	0.8400015115737915	0.2721913591856474	binder
DNIDVSHPIIYR	HLA-A*33:01	0.9530460715293885	0.05369253949591158	binder
DNIDWVKIRER	HLA-A*33:01	0.8097798585891723	0.11218659219189323	binder
DNIGAGVIQPGR	HLA-A*33:01	0.7393769383430481	0.13802014436764276	binder
DNIIPFLR	HLA-A*33:01	0.9754583358764648	0.006931884161109831	binder
DNIRKYWSR	HLA-A*33:01	0.9601993322372436	0.017003349466378895	binder
DNKDFAILR	HLA-A*33:01	0.955098295211792	0.023513990947816248	binder
DNKELKAFNIR	HLA-A*33:01	0.8065828263759613	0.1918189811751017	binder
DNKIIIIHR	HLA-A*33:01	0.9584020495414733	0.021945780790209122	binder
DNKKTRIIPR	HLA-A*33:01	0.9400043845176697	0.03928535811771564	binder
DNLAEDIMRLR	HLA-A*33:01	0.613747638463974	0.2068263259649884	binder
DNLDLRDDSRLR	HLA-A*33:01	0.38640115410089493	0.26443716977780457	ambiguous
DNLEFFLAGIGR	HLA-A*33:01	0.8129921376705169	0.2273571507621408	binder
DNLEPKFR	HLA-A*33:01	0.9079222798347473	0.037738806605127614	binder
DNLERDFFLRR	HLA-A*33:01	0.832964825630188	0.11005989722760731	binder
DNLGYRTGYAYR	HLA-A*33:01	0.9062727928161621	0.10776972475204474	binder
DNLLHEKRYLR	HLA-A*33:01	0.7302943944931031	0.252173177987994	binder
DNLPSASMYER	HLA-A*33:01	0.9242345213890075	0.043818241613887504	binder
DNLRPFHDR	HLA-A*33:01	0.8123312711715698	0.1299473274685332	binder
DNLTLTVAR	HLA-A*33:01	0.9504048943519592	0.023234519241994146	binder
DNLYPESITSR	HLA-A*33:01	0.9273082733154296	0.04035552181964223	binder
DNMDPDFVERRR	HLA-A*33:01	0.5703016513958573	0.369780062901582	ambiguous
DNMNESELFGR	HLA-A*33:01	0.8521499872207642	0.13237391192081727	binder
DNMPLRGKQLR	HLA-A*33:01	0.9012395739555359	0.02320130260020846	binder
DNNEYIARR	HLA-A*33:01	0.9554550766944885	0.03509783738312271	binder
DNNMGFYR	HLA-A*33:01	0.9345939517021179	0.07330046881721808	binder
DNQGVKFLR	HLA-A*33:01	0.951254403591156	0.02676449863057841	binder
DNQLLEERNRR	HLA-A*33:01	0.34646543115377426	0.17768307194954158	not-binder
DNRPSVEFHER	HLA-A*33:01	0.896207058429718	0.10123119065951482	binder
DNRTLYHLR	HLA-A*33:01	0.9696630358695983	0.010375500141127945	binder
DNSIITKR	HLA-A*33:01	0.9096874713897705	0.06512354313196067	binder
DNSMGFGAER	HLA-A*33:01	0.8732773423194885	0.10170037696234711	binder
DNSPGTLTLR	HLA-A*33:01	0.763132643699646	0.07940892512487148	binder
DNTVPLASR	HLA-A*33:01	0.9224027037620545	0.030046307036459607	binder
DNVKAYFKR	HLA-A*33:01	0.9578383684158325	0.014333087435173416	binder
DNVKVVVR	HLA-A*33:01	0.7636546432971955	0.24091827067910024	binder
DNWMNINLR	HLA-A*33:01	0.9545597553253173	0.028626689767585586	binder
DNYANIRFR	HLA-A*33:01	0.9836453676223755	0.006230141469444656	binder
DNYIPVIKR	HLA-A*33:01	0.9875258088111878	0.003297933592225809	binder
DNYPQSVPR	HLA-A*33:01	0.9839921236038208	0.002859928755239359	binder
DNYRGPAVR	HLA-A*33:01	0.9429584622383118	0.029002749955892856	binder
DNYRVFER	HLA-A*33:01	0.9772541403770447	0.014831717397419283	binder
DPLGAIHLR	HLA-A*33:01	0.9389305949211121	0.03036986014236986	binder
DPMFRGIYR	HLA-A*33:01	0.9508488535881042	0.02347226159747605	binder
DPNNIFGNR	HLA-A*33:01	0.7695903420448303	0.24356865249841023	binder
DPQFHLEHR	HLA-A*33:01	0.868307101726532	0.09197296976452948	binder
DPSGDFSVR	HLA-A*33:01	0.5002640396356582	0.23429563515805105	ambiguous
DPWARGSYSYV	HLA-A*33:01	0.008128148905234412	0.009998006822480249	not-binder
DRALESLR	HLA-A*33:01	0.5717334568500518	0.2822991928097397	ambiguous
DSALLPAVR	HLA-A*33:01	0.9419748783111572	0.030366303362271207	binder
DSAMHLALR	HLA-A*33:01	0.9840137481689453	0.007108043720741391	binder
DSEDEVLAELRKR	HLA-A*33:01	0.1237896054983139	0.05087539029071948	not-binder
DSEPVQKVLSNR	HLA-A*33:01	0.31570256054401397	0.25561263548169816	not-binder
DSFKPPQR	HLA-A*33:01	0.9248477935791015	0.10357794603216167	binder
DSFNVVSTR	HLA-A*33:01	0.9879826426506042	0.009029260064555525	binder
DSFPERRAPR	HLA-A*33:01	0.9663899660110473	0.019687187236984583	binder
DSFPWEVPK	HLA-A*33:01	0.7941412448883056	0.10801972041270937	binder
DSFQKVILR	HLA-A*33:01	0.9880758762359619	0.002897238228674366	binder
DSFTGPRRR	HLA-A*33:01	0.9419906377792359	0.02513276519482814	binder
DSHGVAQVR	HLA-A*33:01	0.9485883474349975	0.04002584361049819	binder
DSHQPLWSR	HLA-A*33:01	0.960518741607666	0.03676023336599709	binder
DSIALQIALGNKD	HLA-A*33:01	0.08097445257008076	0.14218618517968895	not-binder
DSIDAGSKELQVK	HLA-A*33:01	0.2910406034439802	0.26132830478285896	not-binder
DSIDIDISSRRR	HLA-A*33:01	0.650246986746788	0.27611541251367333	binder
DSIDPASIEAR	HLA-A*33:01	0.9161741018295289	0.09465606135266577	binder
DSIKIWNR	HLA-A*33:01	0.9835058093070984	0.012789651334386287	binder
DSITVPVAR	HLA-A*33:01	0.9849942684173584	0.0052724440943418835	binder
DSIVIQQGR	HLA-A*33:01	0.9436833381652832	0.03918725958450143	binder
DSKGQHLIYR	HLA-A*33:01	0.9772516846656799	0.020319273279497566	binder
DSKLSGRYR	HLA-A*33:01	0.9480119585990906	0.03602598329881709	binder
DSKPIDVSR	HLA-A*33:01	0.9281171679496765	0.04041371664354013	binder
DSKRVFGER	HLA-A*33:01	0.9465211391448974	0.02936660397982964	binder
DSKTEELRFLR	HLA-A*33:01	0.860524308681488	0.0873934302325939	binder
DSKVVFIER	HLA-A*33:01	0.9826128840446472	0.0077381189004951945	binder
DSLAKIPKR	HLA-A*33:01	0.9670568227767944	0.010287458690458495	binder
DSLASKVTR	HLA-A*33:01	0.9233091354370118	0.03182770008989979	binder
DSLDELVAR	HLA-A*33:01	0.8881197333335876	0.07169484453593569	binder
DSLDPSFTHALR	HLA-A*33:01	0.9168625235557556	0.07052445287232766	binder
DSLEKHIVR	HLA-A*33:01	0.9523892164230346	0.02671822605938477	binder
DSLGQDLRRLR	HLA-A*33:01	0.743404769897461	0.13870650059887438	binder
DSLGVYQGR	HLA-A*33:01	0.9552451491355896	0.018526749624627307	binder
DSLIKSKEELR	HLA-A*33:01	0.764281976222992	0.09713574840340283	binder
DSLIPPQSR	HLA-A*33:01	0.9189888834953308	0.04422306680994548	binder
DSLLFAHKR	HLA-A*33:01	0.9763981103897095	0.011374374910782432	binder
DSLMPEEEFLR	HLA-A*33:01	0.8273193001747131	0.12551385124881384	binder
DSLQAFLQDR	HLA-A*33:01	0.7076440751552582	0.21186489874873887	binder
DSLQRAWTV	HLA-A*33:01	0.1777251494117081	0.32274775002242967	not-binder
DSLRYIYPK	HLA-A*33:01	0.9006509423255921	0.06510946769652708	binder
DSLSLSTQR	HLA-A*33:01	0.9344064354896545	0.046270682649058745	binder
DSLSRHRPR	HLA-A*33:01	0.9406603217124939	0.03941429766471786	binder
DSLVPIGR	HLA-A*33:01	0.961558485031128	0.023863728551904117	binder
DSLWPYKGR	HLA-A*33:01	0.9619751572608948	0.006214864479245795	binder
DSMASGTLHLR	HLA-A*33:01	0.9808356881141662	0.009356161327881503	binder
DSMKSFFRR	HLA-A*33:01	0.9858991026878356	0.007022579545976638	binder
DSMKSFFRRL	HLA-A*33:01	0.17595400027930735	0.13849182239935445	not-binder
DSNNEKGLFRR	HLA-A*33:01	0.74716717004776	0.20063952843335797	binder
DSNSIIKDR	HLA-A*33:01	0.6343914151191712	0.2886546782202468	ambiguous
DSQAYDQKNIR	HLA-A*33:01	0.32928197383880614	0.17982478095728857	not-binder
DSQDIQGRNR	HLA-A*33:01	0.8605359435081482	0.09745312387085787	binder
DSQEDITWRGRGR	HLA-A*33:01	0.1091715682297945	0.13492227463612222	not-binder
DSQKDIMQR	HLA-A*33:01	0.8672026753425598	0.07071407784256961	binder
DSQNVEALR	HLA-A*33:01	0.9092708468437195	0.03914812001192771	binder
DSQYPPVQR	HLA-A*33:01	0.9184546351432801	0.10459376127616327	binder
DSRRLSIQR	HLA-A*33:01	0.952454400062561	0.03243554962530666	binder
DSSNFITHR	HLA-A*33:01	0.9895555019378662	0.01023314039595792	binder
DSSNPSWWTGR	HLA-A*33:01	0.9519128561019897	0.023243801744303023	binder
DSTLPMNR	HLA-A*33:01	0.9208201885223388	0.04318294103830599	binder
DSVVIVDERRR	HLA-A*33:01	0.7493993163108825	0.04466122540983178	binder
DSWKITGR	HLA-A*33:01	0.9743817329406739	0.014077349339392952	binder
DSWTPFYQR	HLA-A*33:01	0.9884762048721314	0.004546803345582434	binder
DSYGGLRNV	HLA-A*33:01	0.04170501446351409	0.05643467674990328	not-binder
DSYKKIFYR	HLA-A*33:01	0.9944394707679749	0.0031288955300248244	binder
DSYSPPHVR	HLA-A*33:01	0.9913139343261719	0.004231595748996284	binder
DSYSPRWKGR	HLA-A*33:01	0.9804719805717468	0.006052747978808789	binder
DTAALSHARLR	HLA-A*33:01	0.9646276831626892	0.022542413568704723	binder
DTAAQITQR	HLA-A*33:01	0.9795552492141724	0.01736211270791204	binder
DTAAWTVGR	HLA-A*33:01	0.9895166277885437	0.008926457913425752	binder
DTAHTFSLR	HLA-A*33:01	0.989652943611145	0.006928018913247218	binder
DTANKKVFLGR	HLA-A*33:01	0.9588780760765075	0.024127948064474727	binder
DTAQQIVYR	HLA-A*33:01	0.9854835271835327	0.010163819947608226	binder
DTAQRALYR	HLA-A*33:01	0.978634262084961	0.014107042676939104	binder
DTASRFLHR	HLA-A*33:01	0.9935728907585144	0.00233735006013498	binder
DTEEEFYLR	HLA-A*33:01	0.8091719150543213	0.15627137220513249	binder
DTFDVFRQR	HLA-A*33:01	0.9935439705848694	0.005803010574486579	binder
DTFLKGKSGLR	HLA-A*33:01	0.9451271772384644	0.04307047882128938	binder
DTFLPRHR	HLA-A*33:01	0.9817724466323853	0.012747603883970948	binder
DTFRPTAR	HLA-A*33:01	0.9900244832038879	0.0021416185535250735	binder
DTFSYNFYNR	HLA-A*33:01	0.995286226272583	0.0018620027872612856	binder
DTFWKGTTR	HLA-A*33:01	0.9909940958023071	0.0032729007604524606	binder
DTHARLREFWMR	HLA-A*33:01	0.8843385696411132	0.07471431724385759	binder
DTIDERTINKK	HLA-A*33:01	0.4338076293468475	0.16811337063382367	ambiguous
DTIDERTINKKKL	HLA-A*33:01	0.04929103774484247	0.09064087460291574	not-binder
DTIDSLRSR	HLA-A*33:01	0.9712605714797974	0.02209463536980374	binder
DTIDVSNLNR	HLA-A*33:01	0.9831542372703552	0.008364586536633897	binder
DTIGYLLTR	HLA-A*33:01	0.9897849202156067	0.005580216361730542	binder
DTIIDIITHR	HLA-A*33:01	0.9912034153938294	0.004364244855411319	binder
DTIRKEYWR	HLA-A*33:01	0.9791056990623475	0.009201138667135475	binder
DTISDWNLR	HLA-A*33:01	0.9889371752738952	0.0063516832212306895	binder
DTISKIRLR	HLA-A*33:01	0.9883550882339478	0.005359651212404617	binder
DTISPYSR	HLA-A*33:01	0.9815161824226379	0.013681322169712	binder
DTITLPQNR	HLA-A*33:01	0.9834627747535706	0.008420767821135735	binder
DTIVSGTLPQR	HLA-A*33:01	0.96576486825943	0.017644300231147637	binder
DTIVSGTLPQRM	HLA-A*33:01	0.06836488326080144	0.08531987040192282	not-binder
DTKEDVFVH	HLA-A*33:01	0.1642314455937594	0.14709212731936988	not-binder
DTKELVVAK	HLA-A*33:01	0.5689639821648598	0.25437292226967734	ambiguous
DTKEVFAGK	HLA-A*33:01	0.6947352111339569	0.16144378135932066	binder
DTKGHSLSVQRL	HLA-A*33:01	0.043507216905709356	0.02711012123752832	not-binder
DTKGRFAVHR	HLA-A*33:01	0.9843769192695617	0.007162981258090998	binder
DTKLSKLDTLR	HLA-A*33:01	0.9056095242500305	0.08489251481652406	binder
DTKNIAFER	HLA-A*33:01	0.9915454030036926	0.005086475103729383	binder
DTKNYVEVTR	HLA-A*33:01	0.9819621205329895	0.012198020156200067	binder
DTKPIKVFIAQSR	HLA-A*33:01	0.5626437328755856	0.3656008629408996	ambiguous
DTKPTRIIR	HLA-A*33:01	0.906058931350708	0.1472882845062887	binder
DTKRVEAPRL	HLA-A*33:01	0.07863786853267811	0.0866895025990757	not-binder
DTKSPQFNR	HLA-A*33:01	0.9887057065963745	0.004504236340525086	binder
DTKVVSMVGR	HLA-A*33:01	0.9794083714485169	0.014976819770219151	binder
DTLDPALLRPGRL	HLA-A*33:01	0.0788224576972425	0.11952452403704537	not-binder
DTLEKLISHR	HLA-A*33:01	0.9863968133926392	0.008889690002252527	binder
DTLGIGKVKR	HLA-A*33:01	0.9673362255096436	0.02478898427470163	binder
DTLLYDSLYTR	HLA-A*33:01	0.9738371014595032	0.023013649012754236	binder
DTLQEIFQR	HLA-A*33:01	0.9858355522155762	0.007394744617577567	binder
DTLTLKERER	HLA-A*33:01	0.8882601618766784	0.09873051768274739	binder
DTLVPYGNR	HLA-A*33:01	0.9722399592399598	0.014209618939939522	binder
DTMKVLGVQR	HLA-A*33:01	0.988365912437439	0.001885900826931716	binder
DTMPPKGVR	HLA-A*33:01	0.9586478233337402	0.03313035297961456	binder
DTNALRVPR	HLA-A*33:01	0.9851095318794251	0.009131639742595092	binder
DTNLPANR	HLA-A*33:01	0.9756218314170837	0.009230292664207593	binder
DTQERIKAER	HLA-A*33:01	0.9444284677505493	0.0368693514969834	binder
DTQKFSVMR	HLA-A*33:01	0.9830021023750305	0.007316328396035867	binder
DTQKFSVMRSMR	HLA-A*33:01	0.5244456812739372	0.337534361149343	ambiguous
DTQLVLGNR	HLA-A*33:01	0.9589317083358765	0.027252240125713215	binder
DTQNALKNYR	HLA-A*33:01	0.9483335375785827	0.022821738201487616	binder
DTQSGSLLFIGR	HLA-A*33:01	0.9262164950370788	0.08354805844033425	binder
DTQSIGPKVQR	HLA-A*33:01	0.9040997266769409	0.06440162598665962	binder
DTRARELKEQL	HLA-A*33:01	0.0015062649035826325	0.0015839843990478918	not-binder
DTRDKGLVNR	HLA-A*33:01	0.9771632432937623	0.00791802748344986	binder
DTRKEQETALR	HLA-A*33:01	0.9438505649566651	0.031072984747033325	binder
DTRMGPLINR	HLA-A*33:01	0.9914815545082092	0.0039039485118473353	binder
DTRPQLLMR	HLA-A*33:01	0.9830955386161804	0.006276470487745595	binder
DTRRESLFSAR	HLA-A*33:01	0.9368897080421448	0.026452230427112915	binder
DTRSVHETRF	HLA-A*33:01	0.08148248214274645	0.10765540105326406	not-binder
DTRTGLVLR	HLA-A*33:01	0.9850070476531982	0.007000508054632947	binder
DTSLIRKTR	HLA-A*33:01	0.9565398216247558	0.019250875164860137	binder
DTSQFILNR	HLA-A*33:01	0.992406678199768	0.003548451937944749	binder
DTSTWKILR	HLA-A*33:01	0.9872728228569031	0.005167665803765463	binder
DTTLPASAR	HLA-A*33:01	0.9598081707954407	0.022737446647086504	binder
DTVATLPRGR	HLA-A*33:01	0.9554340720176697	0.032346243000477275	binder
DTVATLPR	HLA-A*33:01	0.9585509657859802	0.013736532591531007	binder
DTVATLSER	HLA-A*33:01	0.9660004496574401	0.016021809924870033	binder
DTVSTLYNR	HLA-A*33:01	0.9883886456489563	0.007643671144511462	binder
DTVTYSALHKR	HLA-A*33:01	0.969989812374115	0.01676753176423344	binder
DTWDRVKAAQR	HLA-A*33:01	0.9863320231437683	0.006115677629263496	binder
DTWHYFLHR	HLA-A*33:01	0.9892446994781494	0.004164173729796062	binder
DTYIKAYLR	HLA-A*33:01	0.9959371328353882	0.001153141224393242	binder
DTYLHRVAR	HLA-A*33:01	0.9938436269760131	0.002166262135307187	binder
DTYPRKWGL	HLA-A*33:01	0.510839867591858	0.25815689742364656	ambiguous
DTYVEFPLR	HLA-A*33:01	0.9963261485099792	0.0011647211556578619	binder
DTYVSSFPR	HLA-A*33:01	0.9953280568122864	0.0008205080284660283	binder
DVAAQQSLR	HLA-A*33:01	0.9668912768363953	0.023812494124819266	binder
DVAGIGWER	HLA-A*33:01	0.9884770631790161	0.00723319597626415	binder
DVAQWNIGSLR	HLA-A*33:01	0.9850323557853699	0.008092255539349034	binder
DVARISWYL	HLA-A*33:01	0.3073078438639641	0.18578471888174894	not-binder
DVARLVVER	HLA-A*33:01	0.9807787060737609	0.011080027241217712	binder
DVASVIVTKL	HLA-A*33:01	0.3119746260344982	0.26305038919409374	not-binder
DVELREAQR	HLA-A*33:01	0.8946708917617798	0.07565931832302328	binder
DVEPIHAFR	HLA-A*33:01	0.9804007291793824	0.015268211589018347	binder
DVEVLKVGR	HLA-A*33:01	0.9096954822540283	0.08862256572439509	binder
DVFGEGLPTRL	HLA-A*33:01	0.371511691249907	0.29742699943222667	ambiguous
DVFIPKPFR	HLA-A*33:01	0.9930234670639038	0.00293542129600694	binder
DVFMFLTNR	HLA-A*33:01	0.9888164877891541	0.0062685736178551485	binder
DVFNEDFSNR	HLA-A*33:01	0.9890468835830688	0.007909281864128787	binder
DVFNITIAR	HLA-A*33:01	0.9947606325149536	0.00200078154161401	binder
DVFPDRDHFGR	HLA-A*33:01	0.9870957732200623	0.006372858577075604	binder
DVFPGPSFR	HLA-A*33:01	0.9962835669517517	0.0014780439131184143	binder
DVFQKFYAK	HLA-A*33:01	0.9835886120796203	0.005814586174434406	binder
DVFQKFYAR	HLA-A*33:01	0.9937458276748657	0.003905227853720009	binder
DVFQYETNKVTR	HLA-A*33:01	0.8181429982185364	0.1620085287112387	binder
DVFRDPALKR	HLA-A*33:01	0.9818248867988586	0.008173769335814646	binder
DVFSHRFYK	HLA-A*33:01	0.992589819431305	0.004438670915754391	binder
DVFVVGTERGR	HLA-A*33:01	0.9433322787284851	0.05441179970428496	binder
DVFVVGTER	HLA-A*33:01	0.9833113551139832	0.006883210069604197	binder
DVGGKQFPVTR	HLA-A*33:01	0.919605553150177	0.06371768350988967	binder
DVGRLPHAR	HLA-A*33:01	0.9782330870628357	0.012259641184218613	binder
DVGRRFLVNR	HLA-A*33:01	0.9693463802337646	0.019852277107998327	binder
DVHNRIVIR	HLA-A*33:01	0.9797378420829773	0.013087891240201228	binder
DVHRHLDVR	HLA-A*33:01	0.9643626093864441	0.01717695182865421	binder
DVIGSRRQPR	HLA-A*33:01	0.9767755389213562	0.013760214143948145	binder
DVIKEQNRELR	HLA-A*33:01	0.9299973368644714	0.04288710866933811	binder
DVINFKKIYK	HLA-A*33:01	0.8911803245544434	0.06560022316979085	binder
DVINPMALR	HLA-A*33:01	0.9900426983833313	0.005331608694567944	binder
DVINVFHHL	HLA-A*33:01	0.35724025666713716	0.24495486294292343	not-binder
DVIQHETIGKKFEK	HLA-A*33:01	0.11399195492267608	0.04749847621210137	not-binder
DVIRAELLEIIKR	HLA-A*33:01	0.33183283284306525	0.30864917040693646	not-binder
DVISIDKTGENFR	HLA-A*33:01	0.8613058924674988	0.20947481144039615	binder
DVISNINITR	HLA-A*33:01	0.9903391838073731	0.0034480007374971806	binder
DVISRNEIQGR	HLA-A*33:01	0.934599506855011	0.06717265671933753	binder
DVITALTHR	HLA-A*33:01	0.9832008957862854	0.007325687276398232	binder
DVITVSNGGRIMR	HLA-A*33:01	0.9174513936042785	0.03959746886100517	binder
DVKAPAMFNIR	HLA-A*33:01	0.9698262572288513	0.032116957152120734	binder
DVKDAVVQH	HLA-A*33:01	0.20803005073103123	0.25845595924383546	not-binder
DVKFGADAR	HLA-A*33:01	0.9730453252792358	0.019438306064028184	binder
DVKFSHSGR	HLA-A*33:01	0.9620400071144104	0.018628914279285837	binder
DVKLEDTYFDR	HLA-A*33:01	0.8636706709861756	0.10955342605027743	binder
DVKLPQGQR	HLA-A*33:01	0.890989625453949	0.13145706069034954	binder
DVKLQDAGVYR	HLA-A*33:01	0.934290611743927	0.05776804567450748	binder
DVKNAGDLR	HLA-A*33:01	0.9558226227760315	0.01949485293185992	binder
DVKNLYPSSSPYTR	HLA-A*33:01	0.23959981985390186	0.3371389191187912	not-binder
DVKPENFLIGR	HLA-A*33:01	0.9165153503417969	0.145979571016485	binder
DVKPENFLVGR	HLA-A*33:01	0.9227311015129089	0.125470562162192	binder
DVKPENLLYTSKR	HLA-A*33:01	0.5083534833043813	0.36898391837095296	ambiguous
DVKPSNFLYNR	HLA-A*33:01	0.9837729811668396	0.01309740552519733	binder
DVKPSNILVNS	HLA-A*33:01	0.00802854037610814	0.007927436955730992	not-binder
DVKPSNILVNSR	HLA-A*33:01	0.8428552985191345	0.14862489042442353	binder
DVKPSNMLVNTR	HLA-A*33:01	0.8887587547302246	0.0815958459268124	binder
DVKPSNVLINK	HLA-A*33:01	0.46874414682388305	0.2357150001879148	ambiguous
DVKPSWTTR	HLA-A*33:01	0.9840024471282959	0.005861171920629435	binder
DVKPVDYREYGR	HLA-A*33:01	0.7657960236072541	0.24231256528961137	binder
DVKQLSEIVVR	HLA-A*33:01	0.9256860494613648	0.04699153460293938	binder
DVKSMEMLVEH	HLA-A*33:01	0.03885922147892416	0.05011071688011178	not-binder
DVKVFNVTKENR	HLA-A*33:01	0.6878713011741638	0.15281228385146842	binder
DVLAWEHERF	HLA-A*33:01	0.1337549055926502	0.10753658964549191	not-binder
DVLAWVKKR	HLA-A*33:01	0.979891550540924	0.009535114894937082	binder
DVLDLRGSNWVPR	HLA-A*33:01	0.7531359314918518	0.2575614713400714	binder
DVLDVYIEHR	HLA-A*33:01	0.9934461236000061	0.0024332437612943985	binder
DVLEREFQR	HLA-A*33:01	0.980475103855133	0.009837840588328003	binder
DVLEVTKKFMR	HLA-A*33:01	0.9706849813461303	0.018491096873145964	binder
DVLFVYAVR	HLA-A*33:01	0.985167407989502	0.003750588008658179	binder
DVLGHGAEGTIVYR	HLA-A*33:01	0.8250542402267456	0.15402733062598653	binder
DVLGMKVLR	HLA-A*33:01	0.9811006665229798	0.015462767575932106	binder
DVLIPKIMR	HLA-A*33:01	0.9732648372650147	0.015021113498301472	binder
DVLLEPFRR	HLA-A*33:01	0.9696735978126526	0.01216946635653252	binder
DVLLFPDKKQR	HLA-A*33:01	0.8871015310287476	0.11390453600591842	binder
DVLNPSGTQR	HLA-A*33:01	0.9686684250831604	0.027451104540903444	binder
DVLPEEAVGHAR	HLA-A*33:01	0.9408399939537049	0.04013736075920234	binder
DVLPLAFTRL	HLA-A*33:01	0.3615190267562866	0.09523015664546881	not-binder
DVLPTRPKK	HLA-A*33:01	0.4845710825175047	0.3464157708130178	ambiguous
DVLQTGTQR	HLA-A*33:01	0.9595230340957641	0.033137596888443435	binder
DVLQWIVQR	HLA-A*33:01	0.9883278369903564	0.0042873396801624275	binder
DVLRRMKKR	HLA-A*33:01	0.9053969860076905	0.0341013435321468	binder
DVLRSAAKFYR	HLA-A*33:01	0.9838079571723938	0.004409154845595435	binder
DVLSHFAQR	HLA-A*33:01	0.992913830280304	0.002081116071602088	binder
DVLSHFAQRL	HLA-A*33:01	0.29686835743486883	0.21304835351539797	not-binder
DVLTLLESER	HLA-A*33:01	0.9424351572990417	0.03143112858486887	binder
DVLVPWHL	HLA-A*33:01	0.04897247911430895	0.038151601135269324	not-binder
DVMDSSQQKTFR	HLA-A*33:01	0.9713060140609742	0.0138777739616232	binder
DVMNLLESAGFSR	HLA-A*33:01	0.8332597732543945	0.21136514100968712	binder
DVMVGPFKLRSR	HLA-A*33:01	0.8395702242851257	0.14007568919189134	binder
DVNDPMPNR	HLA-A*33:01	0.9872076630592346	0.007701665777736605	binder
DVNEELPAR	HLA-A*33:01	0.961819338798523	0.010829122851866917	binder
DVNERNTVKGFR	HLA-A*33:01	0.8832150578498841	0.11890222587917826	binder
DVNGELIAVQR	HLA-A*33:01	0.9319445729255676	0.05886759468703704	binder
DVNIIVFR	HLA-A*33:01	0.9791733741760253	0.020118824755009066	binder
DVNIKSTER	HLA-A*33:01	0.9693621873855591	0.010622616477191052	binder
DVNKKFSVR	HLA-A*33:01	0.9797176718711853	0.008601863977854637	binder
DVNNIGKYR	HLA-A*33:01	0.9845394611358642	0.010981572104966067	binder
DVNNPGLRVR	HLA-A*33:01	0.950443434715271	0.017424841384939712	binder
DVNSFVRSR	HLA-A*33:01	0.9832117199897766	0.0062542846363418825	binder
DVNSGFAKR	HLA-A*33:01	0.9885357022285461	0.004936265481850544	binder
DVNTREPKLFR	HLA-A*33:01	0.9146719813346863	0.11877778598665642	binder
DVNYKMHFR	HLA-A*33:01	0.9846770524978637	0.00620907483833188	binder
DVQEMNAVR	HLA-A*33:01	0.964862859249115	0.023401405422329737	binder
DVQERLVYR	HLA-A*33:01	0.9861037731170654	0.014009777828633583	binder
DVQGDDKRYFR	HLA-A*33:01	0.8877787113189697	0.13611824938243733	binder
DVQHFKVLR	HLA-A*33:01	0.983915388584137	0.006867994113744998	binder
DVQHTSSISGMKR	HLA-A*33:01	0.46088207960128785	0.20470979159581956	ambiguous
DVQPFLPVLR	HLA-A*33:01	0.9920806407928466	0.003509986959586898	binder
DVQPKLWAR	HLA-A*33:01	0.988284707069397	0.007112697640418927	binder
DVQRHPFFR	HLA-A*33:01	0.9917511820793152	0.002778915795411795	binder
DVQRKVTYR	HLA-A*33:01	0.9623379588127137	0.02650424708799616	binder
DVQSIIGLQR	HLA-A*33:01	0.9798580765724182	0.008362294691770016	binder
DVQSVEPVDQRTR	HLA-A*33:01	0.2479757245630026	0.24819152442443546	not-binder
DVQSVQEKR	HLA-A*33:01	0.9375817775726318	0.029800098463456038	binder
DVQTVAQRLKFR	HLA-A*33:01	0.7477137625217438	0.28482889223904817	binder
DVRDRMIHR	HLA-A*33:01	0.9713646411895752	0.009434093065632367	binder
DVRDVRDLR	HLA-A*33:01	0.9458353400230408	0.024440410087433428	binder
DVRERIIKR	HLA-A*33:01	0.9776639461517334	0.0074226793406226834	binder
DVRFPEKR	HLA-A*33:01	0.9775689721107483	0.005479032748354524	binder
DVRFPEKRR	HLA-A*33:01	0.9418337941169739	0.03296617819342225	binder
DVRGRLSGIEER	HLA-A*33:01	0.5451154030859471	0.32354357451600857	ambiguous
DVRKEEVLILR	HLA-A*33:01	0.9479411005973816	0.028490844862180915	binder
DVRKRVQDLEQKM	HLA-A*33:01	0.0014016517343407031	0.0012751717165070998	not-binder
DVRMGGSFR	HLA-A*33:01	0.9777255535125733	0.015270995273156894	binder
DVRPFAPKER	HLA-A*33:01	0.9775287985801697	0.012610484523355281	binder
DVRPTLVLVEK	HLA-A*33:01	0.4481636628508568	0.258559985698237	ambiguous
DVRQKVLER	HLA-A*33:01	0.9738020300865173	0.017279329036328856	binder
DVRQYVVRK	HLA-A*33:01	0.546518013626337	0.38240888396201245	ambiguous
DVRSVTSVRR	HLA-A*33:01	0.9668520092964172	0.020167805743108377	binder
DVRVQEVPK	HLA-A*33:01	0.3805204540491104	0.12039814567088573	not-binder
DVSARDWLTRR	HLA-A*33:01	0.9080224990844726	0.05904496838598685	binder
DVSEGPLIPR	HLA-A*33:01	0.9543042302131652	0.032589983868847816	binder
DVSHTFYPR	HLA-A*33:01	0.9937542915344239	0.0008086711881701913	binder
DVSLPFVSR	HLA-A*33:01	0.9899008393287658	0.00459519184988521	binder
DVSTIKAPR	HLA-A*33:01	0.9797600626945495	0.007116426267210419	binder
DVSTTIYNR	HLA-A*33:01	0.9916088223457337	0.004300246860436739	binder
DVSVISSR	HLA-A*33:01	0.9718973875045777	0.016061771988074073	binder
DVTDFISHL	HLA-A*33:01	0.16293095014989376	0.26109549607093807	not-binder
DVTIRQSYR	HLA-A*33:01	0.9674793958663941	0.02367957480220965	binder
DVTPIPSDSTRR	HLA-A*33:01	0.8304120421409606	0.07429573052092131	binder
DVTRPHFR	HLA-A*33:01	0.9843930244445801	0.010537688365394647	binder
DVVEKTIQK	HLA-A*33:01	0.3893738329410553	0.11128888032513365	not-binder
DVVGRFNER	HLA-A*33:01	0.9863696098327637	0.009960918166078398	binder
DVVIVKNGR	HLA-A*33:01	0.9620606184005738	0.017827518030927497	binder
DVVPKTAENFR	HLA-A*33:01	0.9638539552688599	0.03598856656369884	binder
DVVPVDSKRYR	HLA-A*33:01	0.9361457347869873	0.06143587530781879	binder
DVVRRPPIHR	HLA-A*33:01	0.9378402709960938	0.07917539183834543	binder
DVVSKFLNR	HLA-A*33:01	0.9927226781845093	0.002129783944288048	binder
DVVVSRWLR	HLA-A*33:01	0.9695796728134155	0.02206606888248942	binder
DVVYALKRQGR	HLA-A*33:01	0.8078270077705383	0.06824395081605217	binder
DVWRKKYMR	HLA-A*33:01	0.9737348079681396	0.00643172857049794	binder
DVWTPPAR	HLA-A*33:01	0.9890021085739136	0.003924782988416428	binder
DVWVNESER	HLA-A*33:01	0.9799164056777954	0.006190201382160398	binder
DVWVPQER	HLA-A*33:01	0.9822988510131836	0.009435711072838237	binder
DVYAKLLHR	HLA-A*33:01	0.9951911926269531	0.0013889563757478204	binder
DVYAKLLHRYR	HLA-A*33:01	0.9825462698936462	0.005616947698181912	binder
DVYAKYVLR	HLA-A*33:01	0.9969882965087891	0.0009177738224188988	binder
DVYDRKNIPR	HLA-A*33:01	0.9907389998435974	0.003939921156421848	binder
DVYDYKIAR	HLA-A*33:01	0.9951178908348084	0.001288140779061613	binder
DVYFPKDLR	HLA-A*33:01	0.9860900282859802	0.005790976108668706	binder
DVYIPRDR	HLA-A*33:01	0.9651641130447388	0.03321730491980179	binder
DVYLGRYR	HLA-A*33:01	0.9851423978805542	0.01161110117669651	binder
DVYPEIIER	HLA-A*33:01	0.9901918888092041	0.008900943400522731	binder
DVYRGLQER	HLA-A*33:01	0.9785361409187316	0.01669789972282018	binder
DVYSLYEPRYR	HLA-A*33:01	0.9850128531455994	0.00874825472905324	binder
DVYTPKSSR	HLA-A*33:01	0.990340793132782	0.003038632860016252	binder
DWDEKRPEFVR	HLA-A*33:01	0.7646590530872345	0.1885402927834941	binder
DWDLITRQK	HLA-A*33:01	0.14155343994498254	0.08353449624689674	not-binder
DWKEKYINR	HLA-A*33:01	0.9680235981941223	0.014645655626338402	binder
DWKTISKER	HLA-A*33:01	0.9222386479377747	0.04932426171933407	binder
DWQKYETAR	HLA-A*33:01	0.9144741654396057	0.06294353900286594	binder
DWQRHAIYR	HLA-A*33:01	0.955940055847168	0.023468577676721735	binder
DWVPYINGKFK	HLA-A*33:01	0.6303217828273773	0.17017929993706934	binder
DYAFVHFTSR	HLA-A*33:01	0.9910797715187073	0.0056551459468412	binder
DYAKLGAAR	HLA-A*33:01	0.9878128170967102	0.0025838844681621968	binder
DYEHQFHLR	HLA-A*33:01	0.977367103099823	0.012280780670591776	binder
DYERIINLR	HLA-A*33:01	0.9793437719345093	0.010456933565026385	binder
DYFAKREQWKK	HLA-A*33:01	0.7527413725852966	0.18761932745953852	binder
DYFDALYKR	HLA-A*33:01	0.9946013569831849	0.001709567992747283	binder
DYFDYSRSDYEHSR	HLA-A*33:01	0.7713480412960052	0.21987257759104048	binder
DYFKKPQSR	HLA-A*33:01	0.9853730797767639	0.006897357028018507	binder
DYFKQWINLKK	HLA-A*33:01	0.8234596014022827	0.11995933201429705	binder
DYFLNNKHVGR	HLA-A*33:01	0.9869112849235535	0.004857974799615185	binder
DYFSPDNLKER	HLA-A*33:01	0.9705738663673401	0.013016107912716617	binder
DYFTPQGEFR	HLA-A*33:01	0.9942468166351318	0.0034123338159775694	binder
DYGFPERKER	HLA-A*33:01	0.8665403604507447	0.10769297103329112	binder
DYGHLSVYR	HLA-A*33:01	0.9904461979866028	0.004225672876811872	binder
DYGRYDKTQLR	HLA-A*33:01	0.9491958141326904	0.05152306861509382	binder
DYHTLPRAR	HLA-A*33:01	0.9865336656570435	0.004366224015016449	binder
DYIAPWERER	HLA-A*33:01	0.9784569025039673	0.013455836234509385	binder
DYIDAEHLGDFHR	HLA-A*33:01	0.8362559318542481	0.12246027937884413	binder
DYIHHMGYVHR	HLA-A*33:01	0.9851275444030761	0.005718140432796551	binder
DYIHIRIQQR	HLA-A*33:01	0.9894485712051392	0.0059793462337788955	binder
DYIHRIGRTAR	HLA-A*33:01	0.9716862678527832	0.012310077305178664	binder
DYIIRNTDR	HLA-A*33:01	0.9440825581550598	0.03528190883439805	binder
DYIKLYVRR	HLA-A*33:01	0.982519018650055	0.007479450155554349	binder
DYIKVFKPK	HLA-A*33:01	0.8519461810588836	0.18810092472356696	binder
DYILLSLVRTR	HLA-A*33:01	0.9443156003952027	0.041251982861790625	binder
DYINGDSKYMR	HLA-A*33:01	0.9693699359893799	0.008834100900061464	binder
DYISRAESQSR	HLA-A*33:01	0.9546381950378418	0.027877723292004553	binder
DYITFIEGR	HLA-A*33:01	0.9933215022087097	0.003038315483355956	binder
DYIVKIFDR	HLA-A*33:01	0.9707835197448731	0.01301705996204927	binder
DYIYHGTVKLR	HLA-A*33:01	0.9465150952339172	0.0627733415646306	binder
DYKALGILKR	HLA-A*33:01	0.9855834007263183	0.007405979581446377	binder
DYKDQLKTGER	HLA-A*33:01	0.9154384732246399	0.06098708687053163	binder
DYKGEEELR	HLA-A*33:01	0.9074852705001831	0.07237963585936026	binder
DYKLHFIFR	HLA-A*33:01	0.9893485188484192	0.0052452770298337895	binder
DYKLRADDYR	HLA-A*33:01	0.9512395024299621	0.02194236664617102	binder
DYKRNLPR	HLA-A*33:01	0.957873797416687	0.02363647146251936	binder
DYKTIAKER	HLA-A*33:01	0.9792396187782287	0.0057634652497493225	binder
DYKVVSPALR	HLA-A*33:01	0.9851894021034241	0.0039853032239452685	binder
DYLEFQKNR	HLA-A*33:01	0.9771120309829712	0.022956491433842346	binder
DYLEFTDARGR	HLA-A*33:01	0.9152817964553833	0.11257775335148872	binder
DYLELDTIKNLVK	HLA-A*33:01	0.07296617962419986	0.045659307559102594	not-binder
DYLENIFVK	HLA-A*33:01	0.8539979815483093	0.08575857691684272	binder
DYLEQQVAR	HLA-A*33:01	0.9741718292236328	0.024251899466081507	binder
DYLGTVAAR	HLA-A*33:01	0.9917032957077027	0.00439972834818798	binder
DYLHAKNIIHR	HLA-A*33:01	0.9741985082626343	0.026349883659667114	binder
DYLHAKSIIHR	HLA-A*33:01	0.9803804874420166	0.016573555990475712	binder
DYLHMVHR	HLA-A*33:01	0.9865684390068055	0.006088020047750043	binder
DYLHRHGIIHR	HLA-A*33:01	0.9722994208335877	0.007278465384549863	binder
DYLHSGKIVYR	HLA-A*33:01	0.9877668619155884	0.006173796128253608	binder
DYLHYIRKYNR	HLA-A*33:01	0.9537317276000976	0.053624165014956836	binder
DYLIKTGSER	HLA-A*33:01	0.9852529406547547	0.0074591886292088745	binder
DYLKTVLHR	HLA-A*33:01	0.9873849272727966	0.007671768565775832	binder
DYLMKILTER	HLA-A*33:01	0.9818482756614685	0.01688798120153832	binder
DYLNAESRVNR	HLA-A*33:01	0.9470240473747253	0.06196544274594811	binder
DYLNAESRVNRR	HLA-A*33:01	0.7510862112045288	0.2800368113749619	binder
DYLNPRSGGISSR	HLA-A*33:01	0.775632643699646	0.18489583155442377	binder
DYLPPEMIEGR	HLA-A*33:01	0.9780308485031128	0.016305159135502085	binder
DYLRFLQKR	HLA-A*33:01	0.9773953199386597	0.017551083663197575	binder
DYLTVLQQR	HLA-A*33:01	0.9810467839241028	0.014256019691646565	binder
DYLVFANNR	HLA-A*33:01	0.982171094417572	0.014200193829719513	binder
DYLVPILAPR	HLA-A*33:01	0.9910184741020203	0.004775646451598076	binder
DYLVPPALR	HLA-A*33:01	0.9870156049728394	0.004510664659265232	binder
DYNPLYKER	HLA-A*33:01	0.9774112343788147	0.011250515373246917	binder
DYNPSFAIR	HLA-A*33:01	0.989294457435608	0.006236402705274644	binder
DYPDYKYRPR	HLA-A*33:01	0.9444479942321777	0.03166261289440641	binder
DYQDLIDRGWRR	HLA-A*33:01	0.9170392870903015	0.0730391322348769	binder
DYQGIKFVKR	HLA-A*33:01	0.9911881804466247	0.003895235890495035	binder
DYQLVRKLGR	HLA-A*33:01	0.9591598033905029	0.021351420951461832	binder
DYQQTIKKYR	HLA-A*33:01	0.9527007818222046	0.036601123444224185	binder
DYQRYREERFR	HLA-A*33:01	0.9276218295097352	0.034923497006963566	binder
DYQTHFRLR	HLA-A*33:01	0.9811617016792298	0.009052932112972454	binder
DYRALVHER	HLA-A*33:01	0.98869309425354	0.007681200290695779	binder
DYREKVESELR	HLA-A*33:01	0.920744264125824	0.06410760989371647	binder
DYRGFLAEMKR	HLA-A*33:01	0.9749734759330749	0.013322844145872245	binder
DYRKLSQER	HLA-A*33:01	0.9296315550804138	0.08903426390993636	binder
DYRMKEWSR	HLA-A*33:01	0.965151584148407	0.014855101754447228	binder
DYRSLTLNVVNR	HLA-A*33:01	0.9175671577453614	0.052449761007647144	binder
DYRTPTLR	HLA-A*33:01	0.9721129179000855	0.014737987568267462	binder
DYRYFDPKMLR	HLA-A*33:01	0.9818806052207947	0.007595687214578743	binder
DYSDITSSK	HLA-A*33:01	0.8043598771095276	0.13291557007340443	binder
DYSKFIQTR	HLA-A*33:01	0.9917198181152344	0.0071485843082986665	binder
DYVEINIDHKFHR	HLA-A*33:01	0.8540921449661255	0.18646547676523753	binder
DYVPETVYR	HLA-A*33:01	0.9793735027313233	0.02081671831299432	binder
DYVPSTTKTPR	HLA-A*33:01	0.9299508690834045	0.0672304272016352	binder
DYVPYVPLR	HLA-A*33:01	0.992865264415741	0.0050092136842745895	binder
DYVPYVPLRQR	HLA-A*33:01	0.9667923212051391	0.028143364485422526	binder
DYVRYRLPLR	HLA-A*33:01	0.9732159018516541	0.015928349897990322	binder
DYYARVEGR	HLA-A*33:01	0.988955557346344	0.00808301396346067	binder
DYYDDFLQR	HLA-A*33:01	0.984924829006195	0.019534787143547724	binder
DYYDDFLQRL	HLA-A*33:01	0.3029946071095765	0.35307797751987197	not-binder
DYYGYDYHNYR	HLA-A*33:01	0.9820848941802979	0.027428004094447893	binder
DYYSLLNVR	HLA-A*33:01	0.9860476016998291	0.005127941600573455	binder
DYYSRLRGR	HLA-A*33:01	0.9751190066337585	0.014975938415553999	binder
DYYTPTGEFR	HLA-A*33:01	0.9963062167167663	0.0011979381636374792	binder
EAAAIIAQR	HLA-A*33:01	0.9890578031539917	0.006364938746370013	binder
EAAFATKDRLR	HLA-A*33:01	0.7802915275096893	0.17899740138662665	binder
EAETRAEFAER	HLA-A*33:01	0.48798841834068296	0.14112271996911915	ambiguous
EAFNMIDQNR	HLA-A*33:01	0.9741336345672608	0.01795687690798135	binder
EAHARIHLR	HLA-A*33:01	0.9844538807868958	0.0031989895194768432	binder
EAIKITNR	HLA-A*33:01	0.9825222015380859	0.011844722932013257	binder
EAIYSGYIRNR	HLA-A*33:01	0.9573257446289063	0.03381225574157323	binder
EAKAPILKR	HLA-A*33:01	0.9555342435836792	0.03958767142445295	binder
EAKFPTMNR	HLA-A*33:01	0.9865444660186767	0.0036701187925082634	binder
EAKLREELR	HLA-A*33:01	0.9192678332328796	0.05099538503101777	binder
EAKPPTVTMPR	HLA-A*33:01	0.9318429470062256	0.05016185134238895	binder
EALAMGSRALR	HLA-A*33:01	0.9544178009033203	0.011954987033988505	binder
EALGEVMVSR	HLA-A*33:01	0.9646775841712951	0.01786901162440217	binder
EALHLAGMDR	HLA-A*33:01	0.8775648355484009	0.06858943226200404	binder
EALHQKNIVHR	HLA-A*33:01	0.8499726772308349	0.11332981465296935	binder
EALLPYTER	HLA-A*33:01	0.954491400718689	0.01874700325564054	binder
EALPGLQRR	HLA-A*33:01	0.8452655911445618	0.1641142143329292	binder
EALPGSGQAR	HLA-A*33:01	0.840781307220459	0.1727128192712851	binder
EALQPLINR	HLA-A*33:01	0.9549092054367065	0.05625761130888252	binder
EALRRLEER	HLA-A*33:01	0.8204627513885498	0.1547440783940744	binder
EALTALMSR	HLA-A*33:01	0.9540201663970947	0.02310533439107539	binder
EALVPVIHR	HLA-A*33:01	0.9607226133346558	0.02486717026267104	binder
EAMALPLYR	HLA-A*33:01	0.9885645508766174	0.005591067444387574	binder
EAMEWVIHK	HLA-A*33:01	0.7732928633689881	0.07950810440705723	binder
EAMKHVYFR	HLA-A*33:01	0.9948390245437622	0.002410773042869899	binder
EAMLWERHR	HLA-A*33:01	0.956704294681549	0.02291612778168828	binder
EAMRRLQER	HLA-A*33:01	0.92612783908844	0.0873211583169032	binder
EANVPVYR	HLA-A*33:01	0.9796823263168335	0.02031031813474995	binder
EAQAWEQAR	HLA-A*33:01	0.9472521543502808	0.01932293589418431	binder
EAQGIWEPFRRR	HLA-A*33:01	0.6917259693145752	0.30913392306065096	binder
EAQRITGLR	HLA-A*33:01	0.953195321559906	0.029120631593302946	binder
EAQVKIWRR	HLA-A*33:01	0.9658855676651001	0.019261222516871034	binder
EAQYIRTER	HLA-A*33:01	0.9494005084037781	0.020601490349186933	binder
EARAFGVTR	HLA-A*33:01	0.9637224793434143	0.01297696855822265	binder
EARLLEEQR	HLA-A*33:01	0.8976125597953797	0.06510997796311675	binder
EARPFRGSVGR	HLA-A*33:01	0.9120771169662476	0.06908804340196574	binder
EAVKLIIGR	HLA-A*33:01	0.9842124223709107	0.011543583226643192	binder
EAVLWEALR	HLA-A*33:01	0.9740610957145691	0.015024337818023694	binder
EAVRPGVLR	HLA-A*33:01	0.9634199261665344	0.015075228348832594	binder
EAWLLPAVGR	HLA-A*33:01	0.9655976176261902	0.0325061052399782	binder
EAWRPLER	HLA-A*33:01	0.9766461372375488	0.01631503292472986	binder
EAYLPETFR	HLA-A*33:01	0.9868983745574951	0.006321758405312973	binder
EAYSVGTGR	HLA-A*33:01	0.9840568423271179	0.011199386832284644	binder
EDTRDKGLVNR	HLA-A*33:01	0.24565587863326072	0.2079662459302829	not-binder
EDYLNAESRVNR	HLA-A*33:01	0.29133884189650416	0.26443533149333426	not-binder
EDYRDTVVKR	HLA-A*33:01	0.4450121108442545	0.2791498912458422	ambiguous
EDYYARVEGR	HLA-A*33:01	0.6358871787786484	0.26987636760415623	binder
EEIGSHIKHR	HLA-A*33:01	0.5134043753147125	0.29212926893785424	ambiguous
EESNYELEGKIK	HLA-A*33:01	0.06838644072413444	0.057874735683117906	not-binder
EFDDRRGVLR	HLA-A*33:01	0.9208354353904724	0.03953443929317949	binder
EFEERRSLR	HLA-A*33:01	0.9347139596939087	0.02539023616245983	binder
EFFIPRVGR	HLA-A*33:01	0.9865378499031067	0.0041738748302892256	binder
EFFLRNPNKDVR	HLA-A*33:01	0.8458042860031127	0.15873270630058664	binder
EFFSINAQR	HLA-A*33:01	0.9856072306632996	0.006119928571847523	binder
EFHKQITAR	HLA-A*33:01	0.9857107162475586	0.003263148484337018	binder
EFIEITTER	HLA-A*33:01	0.9927927136421204	0.00457213110669085	binder
EFKAVQQVQR	HLA-A*33:01	0.9649799942970276	0.020306537584321546	binder
EFKDKTWTR	HLA-A*33:01	0.9838999390602112	0.00432017205679778	binder
EFKLSKVWR	HLA-A*33:01	0.9355822443962097	0.04299407457001551	binder
EFKPEISMR	HLA-A*33:01	0.9747612476348877	0.008333205872953518	binder
EFKTLEGVITR	HLA-A*33:01	0.981088650226593	0.012283158197072031	binder
EFLDIMKRNR	HLA-A*33:01	0.9748666048049927	0.009789352767669597	binder
EFLGHRIVR	HLA-A*33:01	0.976786482334137	0.008512934489195677	binder
EFLHANQVIHR	HLA-A*33:01	0.9271925568580628	0.08097259458869378	binder
EFLKLDRER	HLA-A*33:01	0.9301122903823853	0.03236691184976915	binder
EFLPKEYIKQR	HLA-A*33:01	0.8982489347457886	0.12653527964658806	binder
EFMQRALQDLR	HLA-A*33:01	0.9555299162864686	0.023342030660212065	binder
EFNPNFVAR	HLA-A*33:01	0.9949580430984497	0.0012976753948455778	binder
EFQDFTVPR	HLA-A*33:01	0.9909930109977723	0.002196463436306227	binder
EFQQLPYHR	HLA-A*33:01	0.9782193422317504	0.00802770837805386	binder
EFQTSVVSR	HLA-A*33:01	0.9816164970397949	0.005378137093792293	binder
EFQVIMGRKR	HLA-A*33:01	0.897601580619812	0.07573531696945257	binder
EFRAGMSNR	HLA-A*33:01	0.9630236506462098	0.022753595045165692	binder
EFRDCISSR	HLA-A*33:01	0.9426693558692932	0.018378329263468215	binder
EFREPRPPR	HLA-A*33:01	0.9655428171157837	0.015369160130765537	binder
EFRNFKIIYR	HLA-A*33:01	0.9819970607757569	0.010148805071474956	binder
EFRQRIILR	HLA-A*33:01	0.9729462623596191	0.013345643247533607	binder
EFVDLYVPR	HLA-A*33:01	0.9911757349967957	0.004655937791199436	binder
EFYNLVRFR	HLA-A*33:01	0.9810651063919067	0.010767858697632356	binder
EGVNDNEEGFFSAR	HLA-A*33:01	0.4326550722122192	0.2955830481491118	ambiguous
EIASFDKAKLK	HLA-A*33:01	0.21830810829997063	0.25929796557613083	not-binder
EIASVAYRYR	HLA-A*33:01	0.9850736737251282	0.008423067913581512	binder
EIEKFDKSKLK	HLA-A*33:01	0.05908626886084676	0.06807518822193145	not-binder
EIFRPFYR	HLA-A*33:01	0.9942408800125122	0.002103626276965511	binder
EIGHFLRER	HLA-A*33:01	0.9662124872207641	0.017719267405096318	binder
EIIEKNFDYLR	HLA-A*33:01	0.9795363068580627	0.014295795643985114	binder
EIISHDTRRFR	HLA-A*33:01	0.9728738903999329	0.01867047175128544	binder
EIKDFLLTAR	HLA-A*33:01	0.9890787363052368	0.006238671667461381	binder
EIKDKDQLVLR	HLA-A*33:01	0.9427473902702331	0.04443028152218853	binder
EIKERIAKR	HLA-A*33:01	0.9793681621551513	0.008099322135220258	binder
EIKHFVSER	HLA-A*33:01	0.9843008041381835	0.008176498528425993	binder
EIKKPPVSER	HLA-A*33:01	0.9282970190048218	0.04843018746055434	binder
EILDKKVEK	HLA-A*33:01	0.12295036874711514	0.0904284345173691	not-binder
EILEVATAR	HLA-A*33:01	0.9782489180564881	0.00836092959045875	binder
EILHHLSER	HLA-A*33:01	0.9716661453247071	0.014894742394723236	binder
EILKRNIQR	HLA-A*33:01	0.9711266398429871	0.011868852334634934	binder
EILNAILNR	HLA-A*33:01	0.9742688775062561	0.017822102400945186	binder
EILRGLTPR	HLA-A*33:01	0.9674050211906433	0.03202920431954343	binder
EILRHHVNR	HLA-A*33:01	0.9837209582328796	0.004100863517391401	binder
EILRRLTGR	HLA-A*33:01	0.9497167825698852	0.024780361072407924	binder
EILSVLSHR	HLA-A*33:01	0.9754223585128784	0.013879791005825511	binder
EIMEVAKERSR	HLA-A*33:01	0.8844735622406006	0.08828926062208055	binder
EIMSMGYERER	HLA-A*33:01	0.9267058372497559	0.05838695421831517	binder
EINKLLAHR	HLA-A*33:01	0.9855253577232361	0.006466267842242169	binder
EINMWVSQR	HLA-A*33:01	0.9881211400032044	0.00409042332720518	binder
EIRKPEVLR	HLA-A*33:01	0.9665555477142334	0.008052379155922445	binder
EIRNLTVKDFR	HLA-A*33:01	0.9653724789619446	0.01201449022045951	binder
EIRQQIPVFR	HLA-A*33:01	0.981726098060608	0.010463576829128378	binder
EISGTFTHR	HLA-A*33:01	0.9895015835762024	0.0037988989656170674	binder
EIYDRREYSR	HLA-A*33:01	0.9848556160926819	0.004242776382073374	binder
EIYEYIIFR	HLA-A*33:01	0.9952749490737915	0.0024217404321031297	binder
EIYGVTHTR	HLA-A*33:01	0.9953916192054748	0.0019427834521442383	binder
EIYRPPASR	HLA-A*33:01	0.9936457872390747	0.002408014637078643	binder
EKGVYVHTVR	HLA-A*33:01	0.5999553143978119	0.33008528789460256	ambiguous
ELFADKVPK	HLA-A*33:01	0.4226253293454647	0.31455384323409336	ambiguous
ELFGRVTSR	HLA-A*33:01	0.9910646915435791	0.005075908703643979	binder
ELFNRIEKR	HLA-A*33:01	0.9846928477287292	0.005905400528814838	binder
ELKGIYKDR	HLA-A*33:01	0.8718724489212036	0.13761849694096254	binder
ELKRLYVER	HLA-A*33:01	0.9686869621276856	0.012876681767932047	binder
ELLIRKLPFQR	HLA-A*33:01	0.9166059017181396	0.04974059794538737	binder
ELLPKEKFVSR	HLA-A*33:01	0.939535653591156	0.04016750891920764	binder
ELMVPFTR	HLA-A*33:01	0.9812989830970764	0.01200281232551776	binder
ELNKIFALR	HLA-A*33:01	0.9925338387489319	0.003055059575767341	binder
ELNTLRVTR	HLA-A*33:01	0.9583857774734497	0.030722055914200963	binder
ELQREISNR	HLA-A*33:01	0.9108707547187805	0.052712123727872456	binder
ELRDFFHDR	HLA-A*33:01	0.9727951407432556	0.016713024893079284	binder
ELREYNLEQQR	HLA-A*33:01	0.7899662315845489	0.1778467654331843	binder
ELRGKLVAR	HLA-A*33:01	0.9620603084564209	0.025113366929567484	binder
ELRQKYNVR	HLA-A*33:01	0.943782103061676	0.024821283522210736	binder
ELWLVIHGR	HLA-A*33:01	0.9627889513969421	0.030060165327575772	binder
EMATRAALQAR	HLA-A*33:01	0.9386078357696533	0.03663566092829058	binder
EMFTPILGR	HLA-A*33:01	0.9902171850204468	0.004531327257914331	binder
EMKLQVTQR	HLA-A*33:01	0.9615716218948365	0.01065132648289838	binder
EMLEILINR	HLA-A*33:01	0.9757123112678527	0.02087467575829619	binder
EMLQQIANR	HLA-A*33:01	0.9760430216789245	0.006953600939557015	binder
EMLRAAVKR	HLA-A*33:01	0.9629533767700196	0.018654286261307107	binder
EMLSSVALINR	HLA-A*33:01	0.9611673951148987	0.026285879160393145	binder
EMMADMYNR	HLA-A*33:01	0.981625211238861	0.010720310297763009	binder
EMQAKVAVR	HLA-A*33:01	0.9545663237571717	0.032314259744662316	binder
EMQLRQEEERR	HLA-A*33:01	0.25830770209431647	0.26396100729825517	not-binder
EMQNLVHRR	HLA-A*33:01	0.9639753460884094	0.01592058782321061	binder
EMREMLTHR	HLA-A*33:01	0.9785469532012939	0.008951172306486356	binder
EMRQMFVQR	HLA-A*33:01	0.9807279825210571	0.003578077539872437	binder
EMTSLSEYVSR	HLA-A*33:01	0.9102000594139099	0.06349166315352663	binder
ENFAPGTTR	HLA-A*33:01	0.9398726344108581	0.057770536436903386	binder
ENFGNTTPR	HLA-A*33:01	0.9822084307670593	0.00899977771667822	binder
ENKPLYQMR	HLA-A*33:01	0.926981508731842	0.05531690842418139	binder
ENLPRTVIR	HLA-A*33:01	0.8701082825660705	0.13327573362783413	binder
ENRKPVSFR	HLA-A*33:01	0.9391589403152466	0.037457727964775145	binder
ENYIHRIGR	HLA-A*33:01	0.969530975818634	0.01230566770494647	binder
ENYSPVSR	HLA-A*33:01	0.9671834468841553	0.019954127887852845	binder
EPLLPWNR	HLA-A*33:01	0.9051352381706238	0.07269579236667632	binder
EPLLRENPR	HLA-A*33:01	0.7258008778095245	0.19007726386926224	binder
ESGPSIVHR	HLA-A*33:01	0.9657927751541138	0.01816239384519054	binder
ESKILHLQR	HLA-A*33:01	0.9756418824195862	0.014516792611597114	binder
ESKPVNVDEATR	HLA-A*33:01	0.635089659690857	0.11708550172097301	binder
ESLEVRMRE	HLA-A*33:01	0.013076619687490165	0.020606839498332384	not-binder
ESLEWLASR	HLA-A*33:01	0.9797899842262268	0.010348711048742996	binder
ESLIPSANR	HLA-A*33:01	0.9538610577583313	0.02075980331981104	binder
ESLNFLIGR	HLA-A*33:01	0.9807615518569947	0.008067010305935703	binder
ESLPRVVKR	HLA-A*33:01	0.983342456817627	0.004591064390863077	binder
ESLQGQDLFNR	HLA-A*33:01	0.8964866518974304	0.05242733405087635	binder
ESLVPTAR	HLA-A*33:01	0.8980557918548584	0.08706965767266792	binder
ESMEPKVFR	HLA-A*33:01	0.9872688889503479	0.0059615530186635755	binder
ESMQRFHNR	HLA-A*33:01	0.9886494636535644	0.00451036044299985	binder
ESQDRKIFR	HLA-A*33:01	0.8680939555168152	0.12813306844269987	binder
ESYRPPKSR	HLA-A*33:01	0.9291011691093445	0.0811329923742198	binder
ETAFLSWFR	HLA-A*33:01	0.992126727104187	0.005032839733111691	binder
ETEREYFNR	HLA-A*33:01	0.953723955154419	0.019398785402760955	binder
ETFNSITKR	HLA-A*33:01	0.9934598326683044	0.0028611543770246254	binder
ETIAPKIAR	HLA-A*33:01	0.9906981825828552	0.005817654417394066	binder
ETIGKKFEK	HLA-A*33:01	0.8272035717964172	0.1901829926640716	binder
ETILRTNKR	HLA-A*33:01	0.9815291166305542	0.01605051723134914	binder
ETIPSFTGR	HLA-A*33:01	0.9922784447669983	0.00884827828694078	binder
ETKDSGSFLLR	HLA-A*33:01	0.9901675105094909	0.0027039777134900416	binder
ETKRIFLDR	HLA-A*33:01	0.971367621421814	0.023379798982520735	binder
ETLETIINR	HLA-A*33:01	0.9911678433418274	0.0027794094458388915	binder
ETLETIINRL	HLA-A*33:01	0.23111621430143714	0.16647211228064004	not-binder
ETLKHSGIGR	HLA-A*33:01	0.9886780381202698	0.005035137466176808	binder
ETLLLQAER	HLA-A*33:01	0.9561074256896973	0.02582921598959615	binder
ETLMETHER	HLA-A*33:01	0.9771763443946838	0.005600955543196789	binder
ETLNQMIAR	HLA-A*33:01	0.9821703672409058	0.014057818386134416	binder
ETLPPFPTRL	HLA-A*33:01	0.4912434592843056	0.2546943367622181	ambiguous
ETLPPVGVNR	HLA-A*33:01	0.9894508838653564	0.005457711243977013	binder
ETLTRPFSGRR	HLA-A*33:01	0.9200648307800293	0.056139464447085376	binder
ETMPSPYGR	HLA-A*33:01	0.9910448670387269	0.0035484969136116776	binder
ETQLPVSFR	HLA-A*33:01	0.9893262505531311	0.0058984996520560435	binder
ETQPPSVRISAVR	HLA-A*33:01	0.4683197408914566	0.2439357907092757	ambiguous
ETREVQNLR	HLA-A*33:01	0.9750735044479371	0.017646511878149244	binder
ETRPEGSYFSK	HLA-A*33:01	0.587880301475525	0.24391595455512782	ambiguous
ETRQITWSR	HLA-A*33:01	0.9895864725112915	0.006947509757991245	binder
ETVDPTYIFHPR	HLA-A*33:01	0.9484062910079956	0.05729949231351011	binder
ETVGEEDIRLFTR	HLA-A*33:01	0.7943210363388061	0.13473661304282986	binder
ETVPKDLRHLR	HLA-A*33:01	0.9662769317626954	0.018618178380849996	binder
ETVRIINR	HLA-A*33:01	0.9858824849128723	0.006725708974036588	binder
ETVSEEKRIYR	HLA-A*33:01	0.9526374459266662	0.022445017887557598	binder
ETYLHRIGR	HLA-A*33:01	0.9956970572471618	0.0015336485958391869	binder
ETYLMKHMR	HLA-A*33:01	0.9878152132034301	0.007208508273715916	binder
ETYLNENLR	HLA-A*33:01	0.9906815648078918	0.004939722464201935	binder
EVAERLGVTR	HLA-A*33:01	0.9787897109985352	0.018383348281713344	binder
EVAFPHHPR	HLA-A*33:01	0.9947301268577575	0.001992858821951227	binder
EVAGIVAAR	HLA-A*33:01	0.9950190424919129	0.0029210946825269086	binder
EVAIPHNR	HLA-A*33:01	0.9869770526885986	0.007094666888305499	binder
EVAPPEYHR	HLA-A*33:01	0.9935985445976258	0.0030173212551069324	binder
EVAPPKAHEVR	HLA-A*33:01	0.9413917660713196	0.06085289793339829	binder
EVAQREAETLR	HLA-A*33:01	0.9086462616920471	0.03748166241970314	binder
EVASVWVER	HLA-A*33:01	0.9902542114257813	0.00430070884294838	binder
EVEEYKNFR	HLA-A*33:01	0.9283114314079285	0.0634283719275201	binder
EVEPQGVIVTR	HLA-A*33:01	0.8214848577976227	0.18640653320991601	binder
EVFDHMMKR	HLA-A*33:01	0.9923169493675232	0.004556519800192636	binder
EVFDKFSNK	HLA-A*33:01	0.9533796310424805	0.030226436835460287	binder
EVFEYIIFR	HLA-A*33:01	0.9949370265007019	0.002815802614681435	binder
EVFGQITER	HLA-A*33:01	0.9940664291381835	0.0035997501676581735	binder
EVFKEFIYR	HLA-A*33:01	0.994602632522583	0.0017383293292815719	binder
EVFLHVVKR	HLA-A*33:01	0.9930940270423889	0.0030848481625944	binder
EVFNKFFKER	HLA-A*33:01	0.9931025266647339	0.0026673347675841026	binder
EVFQNANFR	HLA-A*33:01	0.9901596188545227	0.005186844457535664	binder
EVFRPYAK	HLA-A*33:01	0.9644948363304138	0.009812039828755973	binder
EVFSHILKR	HLA-A*33:01	0.9963248133659363	0.0023551668422931668	binder
EVFTPVFER	HLA-A*33:01	0.9964491724967957	0.0018442674317365095	binder
EVFTPVVQR	HLA-A*33:01	0.9946561694145203	0.0020160942512324194	binder
EVFVGKIPR	HLA-A*33:01	0.992519760131836	0.002416763636131406	binder
EVFYFEVTR	HLA-A*33:01	0.9894612193107605	0.005635108952597861	binder
EVHAVVTVR	HLA-A*33:01	0.9817601680755615	0.009826777552201129	binder
EVHMLLEHR	HLA-A*33:01	0.976823914051056	0.017614664540997856	binder
EVIDQRLIEAR	HLA-A*33:01	0.9855390906333923	0.013560845562624524	binder
EVINDYHFR	HLA-A*33:01	0.9945507526397706	0.003593820012035107	binder
EVIPYTPAMQR	HLA-A*33:01	0.993158507347107	0.001821570501533569	binder
EVISLINTR	HLA-A*33:01	0.9916683316230774	0.006069159637469812	binder
EVKEAIITR	HLA-A*33:01	0.9925285816192627	0.002431861305222986	binder
EVKIPKPR	HLA-A*33:01	0.9728428483009338	0.0039014642832602307	binder
EVKPSIRAR	HLA-A*33:01	0.9825703859329223	0.010850532071351116	binder
EVKRLKVTELR	HLA-A*33:01	0.8906242609024048	0.07373334557067043	binder
EVKRPGESLR	HLA-A*33:01	0.9720302104949952	0.01331261568487371	binder
EVKSITKER	HLA-A*33:01	0.9724610924720765	0.019092000360298404	binder
EVKSSDIAKTFR	HLA-A*33:01	0.9461601853370667	0.05689795740151131	binder
EVKTPEFVSR	HLA-A*33:01	0.9923624753952026	0.0019784753960581615	binder
EVLAEFERR	HLA-A*33:01	0.9680705785751342	0.021005101224237207	binder
EVLAEFERRKR	HLA-A*33:01	0.8133915781974792	0.10708823998787939	binder
EVLDASKALLGR	HLA-A*33:01	0.950731098651886	0.025924738222293083	binder
EVLDHKEFK	HLA-A*33:01	0.8487140536308289	0.11605327856425193	binder
EVLDRVFER	HLA-A*33:01	0.9945352077484131	0.0019630430328518105	binder
EVLEYNAIGGKYNR	HLA-A*33:01	0.6735085308551788	0.18186398128428669	binder
EVLGPHLER	HLA-A*33:01	0.9864773392677307	0.00301875513103666	binder
EVLKHLKER	HLA-A*33:01	0.9759852051734924	0.0075168936342364726	binder
EVLKLLVAR	HLA-A*33:01	0.9862253069877625	0.0071259660732311035	binder
EVLLRAGVSR	HLA-A*33:01	0.9546574711799621	0.03371728965838848	binder
EVLLVSSSR	HLA-A*33:01	0.9629041075706481	0.020065345995551803	binder
EVLNEVNRR	HLA-A*33:01	0.9604426622390747	0.020355467439536496	binder
EVLPKPRMR	HLA-A*33:01	0.9761712431907654	0.01168740748913718	binder
EVLQPLQQR	HLA-A*33:01	0.9474681615829468	0.04455632329191549	binder
EVLREGELEKR	HLA-A*33:01	0.6217779576778412	0.27413476126881653	ambiguous
EVLRHPRDWVR	HLA-A*33:01	0.963002336025238	0.016412925075983038	binder
EVLSKALSQR	HLA-A*33:01	0.9829747915267945	0.008345777755554538	binder
EVLYAPRRLR	HLA-A*33:01	0.9500494480133057	0.02374462246065665	binder
EVMEKLVKR	HLA-A*33:01	0.9898775458335877	0.0035396428901514447	binder
EVMRILISR	HLA-A*33:01	0.9921066641807557	0.003140114099653529	binder
EVNAWLVHR	HLA-A*33:01	0.9932617902755737	0.0036492189726471326	binder
EVNDKRYLR	HLA-A*33:01	0.985012149810791	0.009403865760608985	binder
EVNDRPVRR	HLA-A*33:01	0.9844109535217285	0.004956006058029532	binder
EVNIPNRR	HLA-A*33:01	0.9782745957374572	0.00701305011195568	binder
EVNIPRKR	HLA-A*33:01	0.9712966799736023	0.004796122650112957	binder
EVNNELANR	HLA-A*33:01	0.9670338749885559	0.01752860880044229	binder
EVNPQTRIPR	HLA-A*33:01	0.9925813198089599	0.003111277288014768	binder
EVNRLTESTYR	HLA-A*33:01	0.9479612112045288	0.025163456197126646	binder
EVPELYHQR	HLA-A*33:01	0.9831099510192871	0.004537514827332354	binder
EVPKHLVGR	HLA-A*33:01	0.9786017537117004	0.014510936746347637	binder
EVQAHPFFR	HLA-A*33:01	0.994739043712616	0.0011705304835091768	binder
EVQDTSGGTTALR	HLA-A*33:01	0.8339827537536622	0.13823204330579425	binder
EVQEALQRASTALS	HLA-A*33:01	0.000501024755067192	0.0002685556415235108	not-binder
EVQEQYTERL	HLA-A*33:01	0.02921317033469677	0.03683315952650496	not-binder
EVQGDRMHLR	HLA-A*33:01	0.9774121403694153	0.004406216946309366	binder
EVQGEIHLR	HLA-A*33:01	0.9800700783729553	0.013219043222658195	binder
EVQGISEHYLR	HLA-A*33:01	0.9410330176353454	0.06603095948129613	binder
EVQLWDVQQQKRLR	HLA-A*33:01	0.05465379164088517	0.0828001337481756	not-binder
EVQPKHVKEAFR	HLA-A*33:01	0.8465049624443054	0.1435737803995097	binder
EVQPPRVDR	HLA-A*33:01	0.8992411732673645	0.04926211569930639	binder
EVQRILHQR	HLA-A*33:01	0.987633228302002	0.005179712179984733	binder
EVQVLDDKNVR	HLA-A*33:01	0.6985722661018372	0.0936648913160965	binder
EVQVLDDKNVRR	HLA-A*33:01	0.6432072699069977	0.16265303203513423	binder
EVQVLDDKNVRRR	HLA-A*33:01	0.2626623019110411	0.2779947354216851	not-binder
EVQVVNTER	HLA-A*33:01	0.9656203150749206	0.012078267231905524	binder
EVRAVGQGVLR	HLA-A*33:01	0.9562955856323242	0.02664941926193252	binder
EVRGGGLTR	HLA-A*33:01	0.9314379692077637	0.05164438369525231	binder
EVRKLIIRR	HLA-A*33:01	0.9805932164192199	0.006116264583647199	binder
EVRKLMHVR	HLA-A*33:01	0.9790586829185486	0.0077291992704631406	binder
EVRLGGSLR	HLA-A*33:01	0.9670752763748169	0.025610336441904226	binder
EVRPDTQYTGR	HLA-A*33:01	0.9626793980598449	0.03242849133705367	binder
EVRPVETLR	HLA-A*33:01	0.9802772045135498	0.009574805717454095	binder
EVRRLVIGR	HLA-A*33:01	0.9743202567100525	0.009243064733853563	binder
EVRSQLKLR	HLA-A*33:01	0.9352473020553589	0.028525008018351995	binder
EVRVANELNAR	HLA-A*33:01	0.8638875126838684	0.12193864675820983	binder
EVRVPVPK	HLA-A*33:01	0.7151986300945282	0.18940755208391644	binder
EVSTVNVRR	HLA-A*33:01	0.9770429253578186	0.010670311452327622	binder
EVTAALRER	HLA-A*33:01	0.9576234102249146	0.02382264651731006	binder
EVTDHNLHELR	HLA-A*33:01	0.9175126194953919	0.10019341289556705	binder
EVVNKRFVR	HLA-A*33:01	0.983661949634552	0.005770415458181448	binder
EVVPEPVAR	HLA-A*33:01	0.9802794098854065	0.0027671702162770755	binder
EVVQITWNR	HLA-A*33:01	0.9890290975570679	0.004904913164898741	binder
EVVYRFTAR	HLA-A*33:01	0.9897852897644043	0.0014202616237549213	binder
EVWKGIKKR	HLA-A*33:01	0.9785711288452148	0.009980245852409848	binder
EVWPHSTER	HLA-A*33:01	0.9923564195632935	0.0033506353343575206	binder
EVYDIAFSR	HLA-A*33:01	0.9968985676765442	0.00117039987585928	binder
EVYKELRLR	HLA-A*33:01	0.9826841235160828	0.007654062570541454	binder
EVYPVGIFQKR	HLA-A*33:01	0.9956059694290161	0.0018278700364755367	binder
EVYTRLKSR	HLA-A*33:01	0.9838912487030029	0.006062565003398955	binder
EVYVPHPR	HLA-A*33:01	0.9966236352920532	0.0009260658051030114	binder
EWRDKLRPR	HLA-A*33:01	0.9395251274108887	0.019642439948154917	binder
EWTSKLWHR	HLA-A*33:01	0.9691697239875794	0.01090483158388454	binder
EWWHRTIQR	HLA-A*33:01	0.9698542952537537	0.017480250822313366	binder
EYAADIFYSR	HLA-A*33:01	0.9948387742042542	0.0026997363400992733	binder
EYAEFQYRR	HLA-A*33:01	0.9889304995536804	0.00716315226291562	binder
EYAERPEVAR	HLA-A*33:01	0.9596702337265015	0.05690399168429235	binder
EYAEYIYQR	HLA-A*33:01	0.9957724452018738	0.0026516927877058114	binder
EYAGLKVAR	HLA-A*33:01	0.9863094329833985	0.006873123633559247	binder
EYAHTRYFR	HLA-A*33:01	0.9896963357925415	0.003196414225822725	binder
EYAKLLAKR	HLA-A*33:01	0.9898447394371033	0.005531625363522826	binder
EYFADMERHR	HLA-A*33:01	0.9759496212005615	0.023378719984460294	binder
EYFADMKRHR	HLA-A*33:01	0.9665807127952576	0.034343597687114695	binder
EYFKYKSMR	HLA-A*33:01	0.975073516368866	0.007130067681031406	binder
EYFPTKNRQR	HLA-A*33:01	0.985262930393219	0.011140132200187995	binder
EYFSDLPPR	HLA-A*33:01	0.9926448941230774	0.003602071186735435	binder
EYFSPVGYNR	HLA-A*33:01	0.997002124786377	0.0023673990342782045	binder
EYFTLQIRGRER	HLA-A*33:01	0.7722804069519043	0.20243114051384303	binder
EYHKFLIGK	HLA-A*33:01	0.8811696529388428	0.11958740075823943	binder
EYHWRKHLR	HLA-A*33:01	0.9739364504814148	0.009897092109065293	binder
EYIEARVTK	HLA-A*33:01	0.7154460906982422	0.21782921599191898	binder
EYIELHRKR	HLA-A*33:01	0.9869995713233948	0.00841523481106427	binder
EYIFLAVGR	HLA-A*33:01	0.9859300971031189	0.007901587176584488	binder
EYIHDFNRR	HLA-A*33:01	0.9833638548851014	0.007715897980714196	binder
EYIHSKNFIHR	HLA-A*33:01	0.9901522397994995	0.0070666091676265435	binder
EYIKNWRPR	HLA-A*33:01	0.9775260806083679	0.02121107942514578	binder
EYIKTWRPR	HLA-A*33:01	0.9809518098831177	0.018123328158718515	binder
EYILPGSRER	HLA-A*33:01	0.9861758351325989	0.008467562919855568	binder
EYIQMSGRAGR	HLA-A*33:01	0.9725461483001709	0.017773445764518465	binder
EYIQQLRSR	HLA-A*33:01	0.9710730671882629	0.02410361067955858	binder
EYISSDGSYAR	HLA-A*33:01	0.9813905715942383	0.016835503271898474	binder
EYISTEFNR	HLA-A*33:01	0.9874704718589783	0.003842444812153394	binder
EYKDIFIRH	HLA-A*33:01	0.7450701162219048	0.31884602932623723	binder
EYKDPENILHR	HLA-A*33:01	0.9915770173072815	0.00635389692465438	binder
EYKDPGKMIR	HLA-A*33:01	0.9186586976051331	0.14061933616419783	binder
EYKELLQRR	HLA-A*33:01	0.9740419268608094	0.017832188281485768	binder
EYKEPESTLR	HLA-A*33:01	0.9757187247276307	0.017191886595161184	binder
EYKMILVVR	HLA-A*33:01	0.9739368557929993	0.011820475400428966	binder
EYKPHSIPLR	HLA-A*33:01	0.9903123497962951	0.002646554153836381	binder
EYLDMKNTR	HLA-A*33:01	0.9681114554405212	0.027549497122572576	binder
EYLEFRRER	HLA-A*33:01	0.96220862865448	0.033427698716525435	binder
EYLEKKNFIHR	HLA-A*33:01	0.9834105134010315	0.009513639381301044	binder
EYLESKQFLHR	HLA-A*33:01	0.9460926413536072	0.08459302019913055	binder
EYLHGKGIIHR	HLA-A*33:01	0.9877499103546142	0.00743707530813784	binder
EYLHKAVFR	HLA-A*33:01	0.9901753306388855	0.005605905731460735	binder
EYLHNYGIVHR	HLA-A*33:01	0.9914735198020935	0.005564763958001737	binder
EYLHRFYGR	HLA-A*33:01	0.9899597287178039	0.008329417193714501	binder
EYLHSQGVVHR	HLA-A*33:01	0.9804760336875915	0.017544327866403506	binder
EYLHSRDVVYR	HLA-A*33:01	0.9797686696052551	0.011331418674495981	binder
EYLKLGYVSR	HLA-A*33:01	0.9886387586593628	0.007112303742138055	binder
EYLKNIIYR	HLA-A*33:01	0.9836866855621338	0.01382727849928442	binder
EYLNYEDGKFSK	HLA-A*33:01	0.4727896898984909	0.28942335834156835	ambiguous
EYLNYEDGKFSKSR	HLA-A*33:01	0.333747473359108	0.2532859522491606	not-binder
EYLPYAGIFHER	HLA-A*33:01	0.9559470772743225	0.059545315273499336	binder
EYLQIPPVSR	HLA-A*33:01	0.9895492434501648	0.007203045503714165	binder
EYLQRYHIIHR	HLA-A*33:01	0.9801082253456116	0.013394514456114484	binder
EYLRWKQER	HLA-A*33:01	0.9753911018371582	0.014318281968040934	binder
EYLSLETTR	HLA-A*33:01	0.9619029641151429	0.023492121134561957	binder
EYMEHVYLIHR	HLA-A*33:01	0.992747139930725	0.004660278499996644	binder
EYMEKIKQR	HLA-A*33:01	0.963386619091034	0.03357518313650956	binder
EYMEVRERIHR	HLA-A*33:01	0.9684643745422363	0.027912203948532735	binder
EYMGNAGRKER	HLA-A*33:01	0.9255093097686767	0.07131355882969712	binder
EYMRVISQR	HLA-A*33:01	0.9900001287460327	0.006464988623703922	binder
EYNAIGGKYNR	HLA-A*33:01	0.9889629483222961	0.007541206369445428	binder
EYNVRVASR	HLA-A*33:01	0.9811219692230224	0.007307003699147426	binder
EYRASLQQR	HLA-A*33:01	0.9734624981880188	0.013372717341163121	binder
EYRDMRDGFR	HLA-A*33:01	0.969402801990509	0.007528347553273231	binder
EYREKIETELR	HLA-A*33:01	0.9687252521514893	0.01981683209441567	binder
EYRKYIHSR	HLA-A*33:01	0.9897255182266236	0.003587135250428096	binder
EYRQSLHTYLR	HLA-A*33:01	0.9800408720970154	0.008220342385404597	binder
EYRSEQSVKLR	HLA-A*33:01	0.9267467975616455	0.0496732180625942	binder
EYSHRMWGR	HLA-A*33:01	0.9702517747879028	0.016074225383655216	binder
EYTINIHKR	HLA-A*33:01	0.9897279381752014	0.005150670120867333	binder
EYVDPNNIFGNR	HLA-A*33:01	0.945552122592926	0.061822190036145044	binder
EYVDRLSKR	HLA-A*33:01	0.9861963510513305	0.008093649479767269	binder
EYVDVVFANR	HLA-A*33:01	0.9966783165931702	0.0032819866934266817	binder
EYVETVTSR	HLA-A*33:01	0.9885661602020264	0.009366037355819725	binder
EYVGPRLSR	HLA-A*33:01	0.9798372268676758	0.010254156925046236	binder
EYVNIQTFR	HLA-A*33:01	0.9911197900772095	0.007164155599987685	binder
EYVPETVYR	HLA-A*33:01	0.9761384963989258	0.030373945867995945	binder
EYWDRQRNR	HLA-A*33:01	0.9775891542434693	0.014028483410042595	binder
EYYKHPISR	HLA-A*33:01	0.9931543231010437	0.005305060708463355	binder
EYYSFYDDRQKR	HLA-A*33:01	0.9193518161773682	0.08764696473828285	binder
FAPYNKPSL	HLA-A*33:01	0.23103562316391618	0.23322614562358454	not-binder
FDFSTRFITR	HLA-A*33:01	0.9275682806968689	0.08905733670200358	binder
FDYSRSDYEHSR	HLA-A*33:01	0.33567068483680484	0.27389722264858657	not-binder
FEDYLNAESRVNR	HLA-A*33:01	0.0872407179325819	0.10766455427877923	not-binder
FELDLVTLRSE	HLA-A*33:01	0.0062239325954578815	0.009256500658568421	not-binder
FERIAGEASR	HLA-A*33:01	0.364574277587235	0.3552037995179812	ambiguous
FEVDTVAP	HLA-A*33:01	0.001619570625916822	0.0021818334294115877	not-binder
FFGERRIPR	HLA-A*33:01	0.977761161327362	0.01921547229299572	binder
FFNDRPWRR	HLA-A*33:01	0.9876597881317138	0.006092234043104243	binder
FHSTQWLR	HLA-A*33:01	0.876443612575531	0.07677707545479832	binder
FIEGDYKTIAKER	HLA-A*33:01	0.050755647011101246	0.03189335581099854	not-binder
FKEEGVLR	HLA-A*33:01	0.2486763872206211	0.19690192096526077	not-binder
FLFVPPQFR	HLA-A*33:01	0.989613151550293	0.0021679463364028973	binder
FPGAPSSQVADV	HLA-A*33:01	0.0003295123518910259	0.00016173165832054863	not-binder
FTLDINTAYAR	HLA-A*33:01	0.9873410344123841	0.009389516060581521	binder
FTNKPTTFR	HLA-A*33:01	0.9961913585662842	0.001738856249705198	binder
FTRGKSALLER	HLA-A*33:01	0.8839599967002869	0.07666741505795872	binder
FVVGTERGR	HLA-A*33:01	0.8883208155632019	0.03577646767554764	binder
FYKAIQKRR	HLA-A*33:01	0.9840792417526245	0.005484997536803031	binder
FYKDGRIVQSR	HLA-A*33:01	0.9445358276367187	0.09211321409139835	binder
GASLLSNMSR	HLA-A*33:01	0.3479289382696152	0.17974341338346858	not-binder
GDAKSVFHTR	HLA-A*33:01	0.4517778005450964	0.34857252009230455	ambiguous
GDDFLRRSSSR	HLA-A*33:01	0.15921253606211394	0.1861060109901087	not-binder
GDRVDSWTPFYQR	HLA-A*33:01	0.10002731010317803	0.10770661904131693	not-binder
GEVPLTPT	HLA-A*33:01	0.0003928472280676942	0.0006266544590149594	not-binder
GFLYRKTDFYR	HLA-A*33:01	0.8135842442512512	0.16208967065297233	binder
GGIAGIFNWAV	HLA-A*33:01	0.0020135437924182044	0.0024387164275757284	not-binder
GGLPERSVSL	HLA-A*33:01	0.008124087820760906	0.00814922221396791	not-binder
GLGLVLER	HLA-A*33:01	0.13774907104671003	0.12443471280889436	not-binder
GSKKSDYIKLYVRR	HLA-A*33:01	0.016633363952860237	0.02460780987904541	not-binder
GTYLATFHQR	HLA-A*33:01	0.972804594039917	0.02216463925439256	binder
GVMSPPLSR	HLA-A*33:01	0.39227798730134966	0.23844456352002696	ambiguous
GVWTYDDATKTF	HLA-A*33:01	0.017010646965354682	0.009449709130497063	not-binder
HAKAVVSLR	HLA-A*33:01	0.9819897532463073	0.017970510295144248	binder
HAKGLHIPRL	HLA-A*33:01	0.10556135978549719	0.1418216335380627	not-binder
HALELVVSR	HLA-A*33:01	0.9440757274627686	0.04877795656705883	binder
HANPRLWLR	HLA-A*33:01	0.9914521932601928	0.004001259823057135	binder
HAQLLEQHR	HLA-A*33:01	0.6629163503646851	0.16283829419925946	binder
HAQSIGMNR	HLA-A*33:01	0.9226698756217957	0.05378483954915455	binder
HAREIFDSR	HLA-A*33:01	0.9557178020477295	0.028900636079554058	binder
HARYILTNR	HLA-A*33:01	0.9873109221458435	0.006106405229068174	binder
HAWEPTGTR	HLA-A*33:01	0.9460309386253357	0.018593920472955595	binder
HFIELDENRQR	HLA-A*33:01	0.7694007813930511	0.3148025223944825	binder
HFKKPGLTGR	HLA-A*33:01	0.9854983448982239	0.0050519268213906	binder
HFNAPSHIR	HLA-A*33:01	0.9634017467498779	0.047603012864698195	binder
HFNAPSHVR	HLA-A*33:01	0.9878339886665344	0.005250755075931514	binder
HIFRPQIER	HLA-A*33:01	0.9596851348876954	0.049970419727454626	binder
HIIEKDKITTR	HLA-A*33:01	0.764064371585846	0.21526467139859298	binder
HINTVFVLR	HLA-A*33:01	0.9903079748153687	0.006941113765268682	binder
HIQEIRTLR	HLA-A*33:01	0.9557263970375061	0.05259843131953584	binder
HLLDPSSFTGR	HLA-A*33:01	0.8849461913108826	0.08728092933514775	binder
HLLEKSNIYSK	HLA-A*33:01	0.12312564812600613	0.06092611330602184	not-binder
HLPETKFSEL	HLA-A*33:01	0.07715614405460655	0.08142223756933722	not-binder
HLQDLSGRISR	HLA-A*33:01	0.7719016075134277	0.18842065025149068	binder
HLRDFNFSR	HLA-A*33:01	0.9892757654190063	0.004648522087700114	binder
HNLNIMIKR	HLA-A*33:01	0.9458271026611328	0.021778071918600636	binder
HNQGPVIKR	HLA-A*33:01	0.3987551212310791	0.29801345158770004	ambiguous
HNQRPTFR	HLA-A*33:01	0.8220386743545532	0.17240106424167886	binder
HNTMPSQFR	HLA-A*33:01	0.9397437691688537	0.027252653264938028	binder
HSFRPAYR	HLA-A*33:01	0.9881270051002502	0.007347305054993853	binder
HSKGFGFVR	HLA-A*33:01	0.986859917640686	0.005719780449879056	binder
HSLAPMYYR	HLA-A*33:01	0.9788857460021972	0.016728339393403235	binder
HSLPPIARR	HLA-A*33:01	0.9136296510696411	0.07357083715474508	binder
HSMALIHNR	HLA-A*33:01	0.9921262860298157	0.004185900061883503	binder
HSMDFVAYR	HLA-A*33:01	0.996712040901184	0.0009692552033038356	binder
HSRVILQGR	HLA-A*33:01	0.9548650264739991	0.021785124677264834	binder
HTFDHINKR	HLA-A*33:01	0.9917136430740356	0.00795324610181767	binder
HTKAVNVVRF	HLA-A*33:01	0.23881803769618273	0.3091902684396599	not-binder
HTLEPLIPR	HLA-A*33:01	0.9788411974906921	0.00937875250171205	binder
HTLKRDVLR	HLA-A*33:01	0.9787997722625732	0.00450773178083442	binder
HTMDPQLRLLLEV	HLA-A*33:01	0.03342772149480879	0.05279947010654242	not-binder
HTRTPPIIHR	HLA-A*33:01	0.959372878074646	0.02866530141072844	binder
HVFLRTTGR	HLA-A*33:01	0.9888012290000916	0.006594905145642232	binder
HVHEPNPLR	HLA-A*33:01	0.9482742071151733	0.07925667157762903	binder
HVYDGKFLAR	HLA-A*33:01	0.9925199627876282	0.004619871825716046	binder
HYIQLGTVYR	HLA-A*33:01	0.9954007744789124	0.0014108583033772943	binder
HYWVPAKR	HLA-A*33:01	0.986827266216278	0.010520830359815507	binder
HYYDGTIFHR	HLA-A*33:01	0.9982334613800049	0.0009883661654594333	binder
IAAVPPQYR	HLA-A*33:01	0.6522539928555489	0.3236115456750567	ambiguous
IADGGKKLR	HLA-A*33:01	0.08612472638487816	0.09626572909434568	not-binder
IAFAPNLGR	HLA-A*33:01	0.859418797492981	0.07823743734765393	binder
IAGRDITR	HLA-A*33:01	0.1153382882475853	0.10861631301287394	not-binder
IAKFVDGEWYR	HLA-A*33:01	0.928694224357605	0.09601034637454325	binder
IAKPGWKNSIR	HLA-A*33:01	0.26314074248075486	0.20702396817323515	not-binder
IALTDNALIAR	HLA-A*33:01	0.3622141137719154	0.20956019263799944	not-binder
IAPTGHSL	HLA-A*33:01	0.023949344365973957	0.045351972449903126	not-binder
IAQARIFPR	HLA-A*33:01	0.9730975866317749	0.014834366171469293	binder
IARDRALEGR	HLA-A*33:01	0.7570601224899292	0.18585721753718187	binder
IARELAEDDSILK	HLA-A*33:01	0.017595170997083187	0.009766713127865433	not-binder
IDEVRTGTYR	HLA-A*33:01	0.1956629976630211	0.08732200454403082	not-binder
IDRTIDQIRG	HLA-A*33:01	0.002100226210313849	0.003888824588627687	not-binder
IEGDYKTIAKER	HLA-A*33:01	0.023157976963557304	0.019823822695830197	not-binder
IFETIVNNR	HLA-A*33:01	0.9431893229484558	0.035150099248035034	binder
IFKEREEDLR	HLA-A*33:01	0.9060649514198303	0.035681246721904945	binder
IFKGVFVHR	HLA-A*33:01	0.9914310932159424	0.0026170073032576197	binder
IFKPRFAMR	HLA-A*33:01	0.9896669387817383	0.003395915466431696	binder
IFQSISFNR	HLA-A*33:01	0.990809190273285	0.004093662186951602	binder
IFYTAIVNR	HLA-A*33:01	0.9934922933578492	0.002484654999047853	binder
IIAERHFDHLR	HLA-A*33:01	0.7758813738822937	0.2462366199992939	binder
IIHEIAVLEL	HLA-A*33:01	0.08542066663503647	0.08299591828273412	not-binder
IIRDRQEVR	HLA-A*33:01	0.4116255737841129	0.3630025672369225	ambiguous
ILAFREKEWQR	HLA-A*33:01	0.7519141912460328	0.09919425661148491	binder
ILGPPGPRGA	HLA-A*33:01	0.0002447445927828085	0.00017750190457937475	not-binder
ILKTGGGFQR	HLA-A*33:01	0.7683304905891418	0.22334707983182647	binder
ILNSHCFAR	HLA-A*33:01	0.9828056573867798	0.007644420527336789	binder
ILQILSLNR	HLA-A*33:01	0.6022072196006775	0.25909521264084284	ambiguous
IMAELLTGR	HLA-A*33:01	0.7770748436450958	0.22664848335629623	binder
INKDVTHPR	HLA-A*33:01	0.9006954669952393	0.08953440027211834	binder
INKPDGTFLLR	HLA-A*33:01	0.8220913887023926	0.11273854936722218	binder
INRPADVIQAR	HLA-A*33:01	0.38202938586473467	0.2847573546366302	ambiguous
INRPIIVFR	HLA-A*33:01	0.9837817430496216	0.0054196637152273755	binder
INYDLPTNR	HLA-A*33:01	0.8386766672134399	0.07501135223345295	binder
IPLAPNTGR	HLA-A*33:01	0.36281350553035735	0.19561944640705	not-binder
IPRIRIETR	HLA-A*33:01	0.43532252311706543	0.14054670080997492	ambiguous
IPRTPSSFR	HLA-A*33:01	0.7055135607719422	0.25052138038933003	binder
IPYDQSPGPK	HLA-A*33:01	0.025785823911428453	0.019706468012416798	not-binder
IPYTPAMQR	HLA-A*33:01	0.7592882096767426	0.20135420892813488	binder
IRDATDLR	HLA-A*33:01	0.013774849753826857	0.009592550310062387	not-binder
ISKEVLAGR	HLA-A*33:01	0.9421375393867493	0.058289738564242626	binder
ISPSRTEAL	HLA-A*33:01	0.02311132231843658	0.03937013576816084	not-binder
ISPTGHSL	HLA-A*33:01	0.0033903624571394175	0.005113496193684701	not-binder
ITPTGTHPL	HLA-A*33:01	0.005379931232891977	0.004672863296334359	not-binder
ITYLMEHKR	HLA-A*33:01	0.9790609359741211	0.006830959176130744	binder
IVKGPRGTLR	HLA-A*33:01	0.8055455446243286	0.2212889620906486	binder
IVKPPASAR	HLA-A*33:01	0.7468554735183716	0.20797814765412423	binder
IVKPVKVSAPR	HLA-A*33:01	0.6532337479293346	0.31044260816159364	ambiguous
IVNENLVERF	HLA-A*33:01	0.05965699069201946	0.042261072315029125	not-binder
IVNENLVER	HLA-A*33:01	0.7249795198440552	0.09891438911152318	binder
IVNHPKVGR	HLA-A*33:01	0.7956220746040344	0.1376984069846207	binder
IVRPPESGLGR	HLA-A*33:01	0.4183025635778904	0.31489843780363785	ambiguous
IYFHDRVG	HLA-A*33:01	0.05118733398849144	0.07193451123165914	not-binder
IYKAISSNR	HLA-A*33:01	0.9932857394218445	0.00351877155943856	binder
IYLDKMITR	HLA-A*33:01	0.9842310070991516	0.012309575979095528	binder
IYLPPEASSQR	HLA-A*33:01	0.8113008737564087	0.16646316907429107	binder
IYQDSFEQR	HLA-A*33:01	0.9342697858810425	0.05459149530771168	binder
IYQYMEEIYHR	HLA-A*33:01	0.9560578107833863	0.04065205359886518	binder
IYSGYIRNR	HLA-A*33:01	0.9876007080078125	0.010319371497104095	binder
KAPAPRPSL	HLA-A*33:01	0.0061577113927342	0.006368681538310398	not-binder
KFEDYLNAESRVNR	HLA-A*33:01	0.08034461010247469	0.08561698570783083	not-binder
KKSDYIKLYVRR	HLA-A*33:01	0.026223792042583228	0.027786631011926327	not-binder
KPSNIFISR	HLA-A*33:01	0.2769610911607742	0.1260970514830813	not-binder
KSDFKKYVENR	HLA-A*33:01	0.07167484546080231	0.08936897561534339	not-binder
LAAEPKVNR	HLA-A*33:01	0.6640541255474091	0.18113940488753502	binder
LAAVREAER	HLA-A*33:01	0.4432038880884647	0.2626718175461919	ambiguous
LAHVGPRLR	HLA-A*33:01	0.8803652763366699	0.07571603327738126	binder
LALLGNHLK	HLA-A*33:01	0.037598929717205465	0.021299508683638033	not-binder
LALLPPQAR	HLA-A*33:01	0.3410745143890381	0.1331267862515016	not-binder
LALNIIQNR	HLA-A*33:01	0.7770159900188446	0.24668341678340255	binder
LAPTDVKEL	HLA-A*33:01	0.00331247067078948	0.004524780413441642	not-binder
LAQAWIAQR	HLA-A*33:01	0.9023694515228271	0.07888573092168069	binder
LAQFHFTNR	HLA-A*33:01	0.9781966924667358	0.007228217678903416	binder
LAQGDSLAAR	HLA-A*33:01	0.4033475935459137	0.19571572752667463	ambiguous
LARDVYVGR	HLA-A*33:01	0.9605053305625916	0.006913047564405996	binder
LARLRQEL	HLA-A*33:01	0.0006188300118083135	0.0004093504977699437	not-binder
LAWEHERF	HLA-A*33:01	0.02280594997573644	0.028017319208552258	not-binder
LDLEDTQIPTSR	HLA-A*33:01	0.06250365059822797	0.0827125825155199	not-binder
LDTNLPANR	HLA-A*33:01	0.24447196014225483	0.17355394529662221	not-binder
LEELNERYR	HLA-A*33:01	0.2832324717193842	0.22787826386213036	not-binder
LFKEPNAEGR	HLA-A*33:01	0.9331045150756836	0.032796524826977105	binder
LFKSKAYER	HLA-A*33:01	0.9691916584968567	0.02058918315112631	binder
LFRGRISER	HLA-A*33:01	0.9248024106025696	0.05843290910000431	binder
LFRPVASQLPR	HLA-A*33:01	0.8304813146591187	0.1590547319287731	binder
LHIGSAHNR	HLA-A*33:01	0.5549494311213493	0.24954444908277013	ambiguous
LINNKIANR	HLA-A*33:01	0.9478497266769409	0.020141533235642366	binder
LKKPIYQR	HLA-A*33:01	0.4861089624464512	0.35669721524265663	ambiguous
LLKPPHPHHR	HLA-A*33:01	0.85602907538414	0.21227230375099188	binder
LLQEKRFLR	HLA-A*33:01	0.9382589221000671	0.03943677800929675	binder
LMFDKTTNR	HLA-A*33:01	0.9624523520469666	0.05304001278437404	binder
LMNIHVTPR	HLA-A*33:01	0.9909735798835755	0.006870804961210958	binder
LNAESRVNR	HLA-A*33:01	0.6820628106594085	0.22480075291778986	binder
LNIPFETLKDRLSR	HLA-A*33:01	0.011810275283642114	0.018112109108719975	not-binder
LNQGEGTIRSR	HLA-A*33:01	0.06768557988107204	0.09471098854168196	not-binder
LNSSPITTR	HLA-A*33:01	0.41764245480298995	0.28157260206688994	ambiguous
LNSVPSILR	HLA-A*33:01	0.45166930109262465	0.30360515458187654	ambiguous
LNYVPFAER	HLA-A*33:01	0.9473940134048462	0.02641679267447724	binder
LPEEAVGHAR	HLA-A*33:01	0.2525977842509747	0.18520921883277988	not-binder
LPISRENL	HLA-A*33:01	0.0007730425830231979	0.0009189286627568434	not-binder
LPKAVDDKQLR	HLA-A*33:01	0.20572302155196667	0.13731132672625823	not-binder
LPLQRSAAR	HLA-A*33:01	0.6165966510772705	0.2813928171801629	ambiguous
LPLSPASTR	HLA-A*33:01	0.44438549876213074	0.17633687945453802	ambiguous
LPQGHFQER	HLA-A*33:01	0.34921271800994874	0.21498213286968856	not-binder
LPWVPPDTKL	HLA-A*33:01	0.005741083435714245	0.0033714859076046854	not-binder
LPWVPPHLR	HLA-A*33:01	0.9342333674430847	0.037003734831448414	binder
LPYTPNNR	HLA-A*33:01	0.689208197593689	0.13031558412041483	binder
LSNIPWRR	HLA-A*33:01	0.901069188117981	0.06122939599658607	binder
LSNRPIMFR	HLA-A*33:01	0.9825291872024536	0.007370550199786089	binder
LSYQPVAQR	HLA-A*33:01	0.8365513682365417	0.06269554873684727	binder
LTKDHYIER	HLA-A*33:01	0.9741573095321655	0.017544513190299076	binder
LTKEEDLAALR	HLA-A*33:01	0.7170987248420715	0.17032594323023248	binder
LTKHTKFVR	HLA-A*33:01	0.9585060834884643	0.040922405852130354	binder
LTQYRVSLR	HLA-A*33:01	0.9110822319984436	0.08691910604797722	binder
LVADYLEFQKNR	HLA-A*33:01	0.34397299736738207	0.23836198278484674	not-binder
LVATHDYYR	HLA-A*33:01	0.9023667573928833	0.13650456654953527	binder
LVKPVTINVGR	HLA-A*33:01	0.6782444089651107	0.28152400236685604	binder
LVREIRQYR	HLA-A*33:01	0.9598965764045715	0.025046902900709152	binder
LVVTKIFQK	HLA-A*33:01	0.16160185337066652	0.1603440860305487	not-binder
LYQIITVER	HLA-A*33:01	0.9251546025276184	0.0826740456394187	binder
LYRHFDETVNR	HLA-A*33:01	0.7444152712821961	0.2913556515053536	binder
LYRKMEIYR	HLA-A*33:01	0.9725192070007325	0.008647862772782166	binder
MALLLSVLR	HLA-A*33:01	0.943875515460968	0.05342342854328461	binder
MAPERVASL	HLA-A*33:01	0.25231316396966574	0.2824762148569831	not-binder
MAYVPVSR	HLA-A*33:01	0.9815667986869812	0.01532216704069253	binder
MDAKSLTAWSR	HLA-A*33:01	0.7490830540657043	0.17998753602271628	binder
MFAERLAKR	HLA-A*33:01	0.9779210448265075	0.027110383499722092	binder
MFEYLAPPR	HLA-A*33:01	0.9605433583259583	0.021336143471980557	binder
MFLSFPTTK	HLA-A*33:01	0.782351279258728	0.12948931052773358	binder
MFRAAAPGQLR	HLA-A*33:01	0.9597533464431762	0.024484470900540477	binder
MIKGKTPEEIR	HLA-A*33:01	0.516286700963974	0.2927179851488379	ambiguous
MLKPALEPR	HLA-A*33:01	0.9628077864646911	0.022529065953884906	binder
MLLRLFLAM	HLA-A*33:01	0.18055542246438563	0.1911047295129681	not-binder
MLRLPTVFR	HLA-A*33:01	0.9916575789451599	0.0016803212187434977	binder
MLWERLSSTKR	HLA-A*33:01	0.9105872988700867	0.12410053475900944	binder
MLYGLIHAR	HLA-A*33:01	0.9942077159881592	0.0030692102636243512	binder
MNFNPIISR	HLA-A*33:01	0.9802155733108521	0.018580252617000737	binder
MNYDPNQRPFFR	HLA-A*33:01	0.9574259638786315	0.027258674742730273	binder
MPKDIQLAR	HLA-A*33:01	0.79299898147583	0.2959100228956687	binder
MSMEISIHR	HLA-A*33:01	0.9881442546844482	0.006994794391841791	binder
MTILQTYFR	HLA-A*33:01	0.9933390498161316	0.004897477957328962	binder
MTIMEDYFAYR	HLA-A*33:01	0.9887029647827148	0.00842889897881936	binder
MTLSPSYR	HLA-A*33:01	0.976590633392334	0.01254132754872757	binder
MTNLPAVGR	HLA-A*33:01	0.9844108819961548	0.00848792687227813	binder
MTNTPVVVR	HLA-A*33:01	0.9834089875221252	0.006102852637378075	binder
MTSVPVKER	HLA-A*33:01	0.9189803242683411	0.049010036025042815	binder
MVKPTPGLTPR	HLA-A*33:01	0.9243779897689819	0.08376592573045488	binder
MVLAHVTNR	HLA-A*33:01	0.9921555280685425	0.005526864673506398	binder
MVLPSRLHWIR	HLA-A*33:01	0.9871005177497864	0.010993136994214574	binder
MVMDKKHFK	HLA-A*33:01	0.8136878728866577	0.2857074564984104	binder
MVNVPKTR	HLA-A*33:01	0.9420258641242981	0.051646186932544885	binder
MVNVPKTRR	HLA-A*33:01	0.9619552254676819	0.023628770356585126	binder
MVQNRVFLR	HLA-A*33:01	0.9935302138328552	0.003977718915332324	binder
MVVPAALKVVR	HLA-A*33:01	0.8591410517692566	0.08515319914948354	binder
MYKDGDSVLQR	HLA-A*33:01	0.9818627715110779	0.013041043469801243	binder
MYPDYFAKR	HLA-A*33:01	0.9830578923225403	0.019405996044098876	binder
MYREYIRNR	HLA-A*33:01	0.9889052271842956	0.005805416878805321	binder
MYRNEFTAWYR	HLA-A*33:01	0.9860259771347046	0.005763312639192834	binder
NAESRVNR	HLA-A*33:01	0.4609275579452515	0.23994779144743925	ambiguous
NAFKTWNR	HLA-A*33:01	0.9772814750671387	0.01241983776126248	binder
NAGRLFHYR	HLA-A*33:01	0.9799345374107361	0.007330250640210343	binder
NAIKWNFTK	HLA-A*33:01	0.6410355567932129	0.19270192203330422	binder
NAIVWKIKR	HLA-A*33:01	0.8491599142551423	0.2132824521902139	binder
NAKALSTLR	HLA-A*33:01	0.9583410143852233	0.022771342906450064	binder
NAKPVSILR	HLA-A*33:01	0.9848988771438598	0.009635837361293169	binder
NALLRDPYALR	HLA-A*33:01	0.8905298471450805	0.09913763811755474	binder
NALLVQHER	HLA-A*33:01	0.8956182360649109	0.0448137725600191	binder
NALLVVKHR	HLA-A*33:01	0.8617939233779908	0.0779969023832981	binder
NALQPSIKFVR	HLA-A*33:01	0.7812291741371155	0.09701523220417228	binder
NALQQVVAR	HLA-A*33:01	0.8881044387817383	0.05571972170793742	binder
NALQRAVER	HLA-A*33:01	0.8822507262229919	0.08183322921744338	binder
NALRLSVGR	HLA-A*33:01	0.9592275977134704	0.011316230342864575	binder
NALTLPHNR	HLA-A*33:01	0.9689685463905334	0.02704632535151673	binder
NAMLPFHHR	HLA-A*33:01	0.9902776002883911	0.004347002698561838	binder
NANLPSSLR	HLA-A*33:01	0.9234974145889282	0.06287715549642404	binder
NANVPQIR	HLA-A*33:01	0.5756828993558883	0.24715928414628088	ambiguous
NAPLVHATL	HLA-A*33:01	0.19906620476394893	0.24258055570953455	not-binder
NAPWAVTSL	HLA-A*33:01	0.16015616399236024	0.24296788482014764	not-binder
NAQAPCWGR	HLA-A*33:01	0.8899510264396667	0.04471283181220317	binder
NAQGPLYEQR	HLA-A*33:01	0.6605079889297485	0.20778649310014333	binder
NAQNWGMQR	HLA-A*33:01	0.9138202667236328	0.0924555268280172	binder
NARDTVFYR	HLA-A*33:01	0.9825891137123108	0.008416941356306957	binder
NARITDLR	HLA-A*33:01	0.926378333568573	0.009847152668989216	binder
NATVPLLGR	HLA-A*33:01	0.8125304341316223	0.14064567638018105	binder
NDFVPPAPR	HLA-A*33:01	0.4916194573044777	0.33005241331739754	ambiguous
NFAELKIKR	HLA-A*33:01	0.9639790415763855	0.022917227054893807	binder
NFAELKIKRLR	HLA-A*33:01	0.8292250037193298	0.14148379006007863	binder
NFATPFHGHVGR	HLA-A*33:01	0.9123268961906433	0.09203536958988169	binder
NFIDIQFPK	HLA-A*33:01	0.9623758554458618	0.01620787315665829	binder
NFIDVIITR	HLA-A*33:01	0.9947921633720398	0.0028265214076063625	binder
NFIEGDYKTIAKER	HLA-A*33:01	0.19797148946672677	0.14219420073615055	not-binder
NFKSPVKTIR	HLA-A*33:01	0.9488585472106934	0.03897245595903521	binder
NFLKRMSGMIR	HLA-A*33:01	0.9017815232276917	0.07475800413266494	binder
NFMLIITHR	HLA-A*33:01	0.9795700073242187	0.010083373612684764	binder
NFMLRIGMNK	HLA-A*33:01	0.8815708994865418	0.04405435540640288	binder
NFNYIEFTR	HLA-A*33:01	0.9842395186424255	0.003987791470387055	binder
NFRGMYNQR	HLA-A*33:01	0.9676880240440369	0.02591483632259498	binder
NFRGSLNTYR	HLA-A*33:01	0.9612741947174073	0.022096572923573542	binder
NFYNRPILSRR	HLA-A*33:01	0.9687379240989685	0.01401211467890465	binder
NGKQIYVGR	HLA-A*33:01	0.9305428743362427	0.017790504639441734	binder
NGRPLEMIEPR	HLA-A*33:01	0.3371572934091091	0.3138427539936642	not-binder
NGWNRDAYSLR	HLA-A*33:01	0.8301216661930084	0.17990083123788156	binder
NIKDIKVNR	HLA-A*33:01	0.957861065864563	0.04491467066990129	binder
NIKNSSVPR	HLA-A*33:01	0.9351552486419678	0.06558376442533724	binder
NILKLVVSR	HLA-A*33:01	0.9353850364685059	0.07072500679291835	binder
NILNKVVTR	HLA-A*33:01	0.9673862457275391	0.012175680822943504	binder
NILSRLANR	HLA-A*33:01	0.9728127717971802	0.0086097860804445	binder
NINDRSMLGKR	HLA-A*33:01	0.6479979574680328	0.33010478438295626	ambiguous
NINLIVQKR	HLA-A*33:01	0.9403785467147827	0.025276647793857365	binder
NIPEKTTAL	HLA-A*33:01	0.02018198186997324	0.024757104692450196	not-binder
NIRAPEWPR	HLA-A*33:01	0.9687717437744141	0.014315269248407649	binder
NIRDIDKIYVR	HLA-A*33:01	0.8226320743560791	0.1882010253251449	binder
NISERRTYR	HLA-A*33:01	0.9454621553421021	0.03306567287759643	binder
NKAPEYLHRFYGR	HLA-A*33:01	0.1602157014858676	0.2416343412424866	not-binder
NLAEKSTVHMR	HLA-A*33:01	0.8946744561195373	0.0779684723254548	binder
NLAGAEELFAR	HLA-A*33:01	0.8049471199512481	0.20812172236077814	binder
NLESGWGSGR	HLA-A*33:01	0.6418099284172059	0.15410081771823056	binder
NLHKLLYNR	HLA-A*33:01	0.9753935098648071	0.022148550698714867	binder
NLKDPKNQGLFHR	HLA-A*33:01	0.4335207998752594	0.2714625869840871	ambiguous
NLKDRDFLVQR	HLA-A*33:01	0.774930065870285	0.19991148396772718	binder
NLKEIISQR	HLA-A*33:01	0.9242723464965821	0.08903737728646019	binder
NLKPKSWVR	HLA-A*33:01	0.9693190813064575	0.00708573083379156	binder
NLKPKSWVRL	HLA-A*33:01	0.015379033458884805	0.017961909541766807	not-binder
NLKPPQAKR	HLA-A*33:01	0.6584632784128189	0.27671313077143345	binder
NLKPVWASR	HLA-A*33:01	0.9679163813591003	0.029893905082545056	binder
NLKSPAVKR	HLA-A*33:01	0.8315914273262024	0.20894358045041725	binder
NLLDLKNPFFR	HLA-A*33:01	0.973842978477478	0.02907199869459982	binder
NLMELTQIYQR	HLA-A*33:01	0.9317314386367798	0.03830565964154072	binder
NLQELKDLNQR	HLA-A*33:01	0.26131691932678225	0.17200067879523473	not-binder
NLRDIDEVSSLLR	HLA-A*33:01	0.23403559774160385	0.08347355739611031	not-binder
NLRRLENNR	HLA-A*33:01	0.7273880422115326	0.18856620515525016	binder
NLSAPIMSR	HLA-A*33:01	0.9185553312301635	0.04057219726273252	binder
NLWVPSRR	HLA-A*33:01	0.9307347178459168	0.060813847446488725	binder
NLYELKEGR	HLA-A*33:01	0.8913114190101623	0.04858600517439753	binder
NLYFHDVGR	HLA-A*33:01	0.9799056053161621	0.013609196913183881	binder
NMFDHPIPR	HLA-A*33:01	0.9885305523872375	0.014567062735260188	binder
NMLNLLIHR	HLA-A*33:01	0.9455552220344543	0.03202492693621329	binder
NMNVIDVGR	HLA-A*33:01	0.9295719861984253	0.04383177988716613	binder
NNANVTWWR	HLA-A*33:01	0.9612482786178589	0.014613573545123748	binder
NNIDYTVHSVR	HLA-A*33:01	0.8158661365509033	0.12730186654510448	binder
NNIGKFLNR	HLA-A*33:01	0.9871495962142944	0.0034602513250399304	binder
NNIKLYVRR	HLA-A*33:01	0.9111335039138794	0.05022641399324844	binder
NNKEYLEFR	HLA-A*33:01	0.9631455421447754	0.0160529919959708	binder
NNKRWYFTR	HLA-A*33:01	0.957510483264923	0.01556191478403857	binder
NNLDEDLIRKLAY	HLA-A*33:01	0.0012098326231352984	0.0006311332815308306	not-binder
NNLDVSVTKALQH	HLA-A*33:01	0.0021515180080314165	0.0027353451448168375	not-binder
NNLNTLIQR	HLA-A*33:01	0.8655697107315063	0.11412947474829205	binder
NNLTAPVSR	HLA-A*33:01	0.8520001292228698	0.06967207309661229	binder
NNLVIDTPR	HLA-A*33:01	0.7834398984909058	0.09942413099661263	binder
NNMGISSGINNR	HLA-A*33:01	0.7867350339889526	0.0955736566967709	binder
NNQSFYSNR	HLA-A*33:01	0.9372604727745056	0.03677079019069937	binder
NPFEVKVNR	HLA-A*33:01	0.6284160286188125	0.31735599703066225	ambiguous
NPNVPAYR	HLA-A*33:01	0.7215650796890258	0.15304003816816877	binder
NPTLSSLDVKR	HLA-A*33:01	0.24020817875862122	0.1566992301146751	not-binder
NPWQRLVKR	HLA-A*33:01	0.7983595252037048	0.16405771660518276	binder
NQDTLVPYGNR	HLA-A*33:01	0.28464810401201246	0.19095655333229675	not-binder
NSAGPYFNPR	HLA-A*33:01	0.9533872723579406	0.0557578407444653	binder
NSFTPPCQR	HLA-A*33:01	0.8906372427940369	0.11706855752755768	binder
NSLDTVLNR	HLA-A*33:01	0.9042696237564087	0.054271695616270016	binder
NSLLRENSFR	HLA-A*33:01	0.9129783987998963	0.03510882377064607	binder
NSNLITWNR	HLA-A*33:01	0.982577121257782	0.008419715116693097	binder
NSNLIVHQR	HLA-A*33:01	0.9810528993606568	0.006305693208797039	binder
NSQKKYFGR	HLA-A*33:01	0.9517253160476684	0.01986206999415692	binder
NSREKIYNR	HLA-A*33:01	0.977394187450409	0.01196639159601925	binder
NSWGTGWGENGYFR	HLA-A*33:01	0.47942266464233396	0.3153680119430495	ambiguous
NTGNWMHIR	HLA-A*33:01	0.9700807094573974	0.01897749715064702	binder
NTIGKEEIQQR	HLA-A*33:01	0.7306384563446044	0.17461020840101182	binder
NTIKHYVHR	HLA-A*33:01	0.9902392506599427	0.00542120568442281	binder
NTIKLIVGR	HLA-A*33:01	0.9927414417266845	0.001968023736280874	binder
NTILRHLGR	HLA-A*33:01	0.9860859394073487	0.005576023319498413	binder
NTIQKFVSR	HLA-A*33:01	0.9939283728599548	0.0025862603883323454	binder
NTLQLHRYR	HLA-A*33:01	0.9728854179382325	0.01803453396406856	binder
NTLTNIAMR	HLA-A*33:01	0.9776305794715882	0.007890145068382481	binder
NTMMRKAIR	HLA-A*33:01	0.9629183292388916	0.03180781607980626	binder
NTNDFVTLR	HLA-A*33:01	0.9916171669960022	0.004410754804758354	binder
NTQEMPWNVR	HLA-A*33:01	0.9182030439376831	0.11653137543166744	binder
NTREPKLFR	HLA-A*33:01	0.9816003441810608	0.005807738899041907	binder
NTRIPEQRF	HLA-A*33:01	0.0172079652082175	0.0290899851292047	not-binder
NTVHDIVNR	HLA-A*33:01	0.9112962007522583	0.10664956553818301	binder
NVARRIEFR	HLA-A*33:01	0.9822807312011719	0.0071347418021589296	binder
NVKDKPTVER	HLA-A*33:01	0.8703127562999725	0.1986571102435101	binder
NVKELFSVR	HLA-A*33:01	0.9843797326087952	0.010707807830145648	binder
NVKFIQEKKLIGR	HLA-A*33:01	0.19128998843953013	0.2940646376955345	not-binder
NVKVDPEIQ	HLA-A*33:01	0.044114390900358555	0.08053365375928934	not-binder
NVLEFTSARKR	HLA-A*33:01	0.7551190435886384	0.2245482648616932	binder
NVLEKTEQR	HLA-A*33:01	0.8827465057373047	0.06044439178264354	binder
NVLGRVKGR	HLA-A*33:01	0.9540070772171021	0.006399886035394401	binder
NVLQAPLPPMR	HLA-A*33:01	0.852793836593628	0.0746553550078089	binder
NVLTESARIAR	HLA-A*33:01	0.7704938381910325	0.2800866185893097	binder
NVQVHFTER	HLA-A*33:01	0.9743858814239502	0.008689549816397081	binder
NVRLIEVER	HLA-A*33:01	0.9421171426773072	0.0282369145058381	binder
NVRNGYGFINR	HLA-A*33:01	0.9470688939094544	0.049671711646031645	binder
NWINVDPSRAR	HLA-A*33:01	0.8403820633888245	0.21357168135086088	binder
NYAAPPSTR	HLA-A*33:01	0.970357620716095	0.029696219656765437	binder
NYFEPPIPR	HLA-A*33:01	0.9938897490501404	0.004165232037827849	binder
NYFFYNKRLKR	HLA-A*33:01	0.960329556465149	0.03294723217654529	binder
NYGPGPSLR	HLA-A*33:01	0.9810346364974976	0.006889010151759217	binder
NYIEVETGYLKSR	HLA-A*33:01	0.6005911290645599	0.22086522235836334	ambiguous
NYIGSFLAR	HLA-A*33:01	0.9944532752037049	0.0019341574951301454	binder
NYVNKIKNR	HLA-A*33:01	0.9575552821159363	0.04013078922903541	binder
NYYGYQGYR	HLA-A*33:01	0.991316843032837	0.0025527573917603547	binder
PDYLVPPALR	HLA-A*33:01	0.3137465290725231	0.24755850923626602	not-binder
PEEAVGHAR	HLA-A*33:01	0.021047506760805846	0.02537440034230677	not-binder
PFDITVMIR	HLA-A*33:01	0.6193717837333679	0.25038930385476527	ambiguous
PKDIQLAR	HLA-A*33:01	0.04137420663610101	0.048789639342020644	not-binder
PPAHISSVR	HLA-A*33:01	0.059926226269453764	0.06355213995453893	not-binder
PQGHFQER	HLA-A*33:01	0.045210502482950686	0.025261038987579847	not-binder
PRIRIETR	HLA-A*33:01	0.07495423657819629	0.12153280778719433	not-binder
PTSPLTPT	HLA-A*33:01	0.00024964583517430585	0.00022238330601619306	not-binder
PVGIFQKR	HLA-A*33:01	0.15655413642525673	0.11798253281374312	not-binder
QAFEREVGR	HLA-A*33:01	0.9231997489929199	0.03033800013954854	binder
QAQKPSVPR	HLA-A*33:01	0.439893963932991	0.1631163514185213	ambiguous
QARLRDDTELR	HLA-A*33:01	0.286269474029541	0.18516846440742898	not-binder
QDTLVPYGNR	HLA-A*33:01	0.2737522289156914	0.2211194081023277	not-binder
QEFLTAAKKARAG	HLA-A*33:01	0.004712483854382299	0.0031464322910871286	not-binder
QFLERFKSSAR	HLA-A*33:01	0.8889651298522949	0.09192527783732767	binder
QIPEIKQTL	HLA-A*33:01	0.008837861270876601	0.009695846718530864	not-binder
QNLQLENLR	HLA-A*33:01	0.41001228168606757	0.22724147208082818	ambiguous
QPFLKKWYR	HLA-A*33:01	0.9085742831230164	0.03780977431374228	binder
QPISSGRPALRP	HLA-A*33:01	0.000460346884210594	0.00033770851835778913	not-binder
QPLSPIRNRTP	HLA-A*33:01	0.00031378423009300607	0.0002422771165848591	not-binder
QQLYWSHPR	HLA-A*33:01	0.9264960765838623	0.03807567970724949	binder
QSNLIVHQR	HLA-A*33:01	0.9119372487068176	0.05419640993567418	binder
QSYDNFSYR	HLA-A*33:01	0.9900617122650146	0.0058190426755970045	binder
QTKPVVVYR	HLA-A*33:01	0.9939145088195801	0.0038888567237904985	binder
QTKTVRVFR	HLA-A*33:01	0.9889836430549621	0.003253781591867549	binder
QTYEKFLHR	HLA-A*33:01	0.9971838235855103	0.0012231049658382265	binder
QVLEALNVLVNR	HLA-A*33:01	0.49216027855873107	0.09598055114056141	ambiguous
QVMFRNYQR	HLA-A*33:01	0.9871764659881592	0.003996398229422494	binder
QVREICISR	HLA-A*33:01	0.9580360293388367	0.010470263457675787	binder
QYIRPVFVSR	HLA-A*33:01	0.9590454578399659	0.040915234038046026	binder
QYLDPAQRGVR	HLA-A*33:01	0.5567133270204068	0.42108821512082156	ambiguous
QYMEEIYHR	HLA-A*33:01	0.9839407682418824	0.011774777623031203	binder
RDDRGLWHPYNR	HLA-A*33:01	0.044829150196164846	0.05575884185986869	not-binder
RFYYTTPNSY	HLA-A*33:01	0.039383422443643214	0.06200295890729603	not-binder
RMLERVIGR	HLA-A*33:01	0.8600417852401734	0.047872813982471535	binder
RNLDHVYNR	HLA-A*33:01	0.8986991167068481	0.06061774057795508	binder
RVYIHPFHL	HLA-A*33:01	0.2764322079718113	0.2215543435104353	not-binder
RYRPGTVALR	HLA-A*33:01	0.9773482084274292	0.015554553390753125	binder
SAALRAVYR	HLA-A*33:01	0.9489902973175048	0.01807987907492217	binder
SAGGSFTVR	HLA-A*33:01	0.49714393019676206	0.1990461568909438	ambiguous
SAIHIRVFR	HLA-A*33:01	0.990088939666748	0.0023822524854088304	binder
SAKEQIKWSLLR	HLA-A*33:01	0.2972790218889713	0.314044733467019	not-binder
SAKEVLSAR	HLA-A*33:01	0.9729718685150146	0.010515059264414659	binder
SAKGVSILR	HLA-A*33:01	0.9278707146644593	0.06552957379831229	binder
SALDFLHNKGIAHR	HLA-A*33:01	0.3073428884148598	0.2364972977556866	not-binder
SALIPHAR	HLA-A*33:01	0.8802439928054809	0.06224894428045109	binder
SALRPSTSR	HLA-A*33:01	0.6732661485671997	0.20565673701604678	binder
SANDYFSER	HLA-A*33:01	0.9450979948043823	0.05759889479467763	binder
SANLIVHQR	HLA-A*33:01	0.9644266128540039	0.018002915501026673	binder
SAPSRATAL	HLA-A*33:01	0.029404535522917285	0.05544060813114033	not-binder
SAPVGVTAL	HLA-A*33:01	0.01486817408585921	0.024004860342925732	not-binder
SAPYGRITL	HLA-A*33:01	0.153453607019037	0.17521441145852912	not-binder
SAWVPSHR	HLA-A*33:01	0.9248478531837463	0.05268580900897219	binder
SAWYPFFR	HLA-A*33:01	0.9932187914848327	0.005917029914850007	binder
SDARGVMWARQE	HLA-A*33:01	0.00017448048965889028	0.00014321894238804588	not-binder
SDFKKYVENR	HLA-A*33:01	0.40353718400001526	0.23728810269780448	ambiguous
SDNKIIIIHR	HLA-A*33:01	0.16090347357094287	0.10814287446570092	not-binder
SDTYLHRVAR	HLA-A*33:01	0.6028762146830559	0.3064892121813153	ambiguous
SDYIKLYVRR	HLA-A*33:01	0.5395607553422451	0.3120636808446287	ambiguous
SDYLELDTIKNLVK	HLA-A*33:01	0.007574456429574638	0.005467446691904943	not-binder
SFEDAKEAL	HLA-A*33:01	0.0038959771540248767	0.004711158290447819	not-binder
SFFDKKRSER	HLA-A*33:01	0.9262498140335083	0.09475003702410252	binder
SFFGERRIPR	HLA-A*33:01	0.9888957262039184	0.006460519271495803	binder
SFFRREIKR	HLA-A*33:01	0.9480331659317016	0.026433970099519904	binder
SFFSPSPARKR	HLA-A*33:01	0.864801549911499	0.06441826598473518	binder
SFQDNLHNR	HLA-A*33:01	0.9522325396537781	0.045405449096998354	binder
SFQRRWITR	HLA-A*33:01	0.9649853587150574	0.015779957404594314	binder
SFRKKYELR	HLA-A*33:01	0.9681477069854736	0.01024126153585234	binder
SFRYNGLIHR	HLA-A*33:01	0.9759413480758667	0.013718860188415057	binder
SFYQFQHYR	HLA-A*33:01	0.99225412607193	0.0025898630172406386	binder
SGYKQVQVPR	HLA-A*33:01	0.6322064936161041	0.17543975115809066	binder
SGYPPFVGR	HLA-A*33:01	0.9517845869064331	0.03233683332756307	binder
SILLWATQR	HLA-A*33:01	0.8700607657432556	0.127062083306115	binder
SILSHIHKR	HLA-A*33:01	0.8873676776885986	0.11320812620030421	binder
SIMKWNRER	HLA-A*33:01	0.9463134407997131	0.05698685611609553	binder
SIPEKNRPL	HLA-A*33:01	0.003846523677930236	0.0019829452294125613	not-binder
SIPGGYNAL	HLA-A*33:01	0.0035135484038619326	0.005559969938643729	not-binder
SIRDPVHNR	HLA-A*33:01	0.7814500987529754	0.24370388881297567	binder
SIREPIANR	HLA-A*33:01	0.7098897933959961	0.2452998121966582	binder
SLDFNLRTHVR	HLA-A*33:01	0.24829138852655888	0.21500646143232646	not-binder
SLKDPSNNFR	HLA-A*33:01	0.8417405486106873	0.1433665925022618	binder
SLKGVDPKFLR	HLA-A*33:01	0.6366415351629258	0.3041972286122069	ambiguous
SLQNAESWINR	HLA-A*33:01	0.512082576751709	0.14022866233954914	ambiguous
SLVNLGGSK	HLA-A*33:01	0.011224525375291705	0.006608696687509441	not-binder
SLWKKTVYR	HLA-A*33:01	0.97382652759552	0.03217788015611867	binder
SMALIHNR	HLA-A*33:01	0.9052214741706848	0.08234901861788155	binder
SMASEEVLKNR	HLA-A*33:01	0.3492800608277321	0.21102160206402507	not-binder
SMLEYFINR	HLA-A*33:01	0.9667309880256653	0.030986980115738083	binder
SMRDHIDYR	HLA-A*33:01	0.8563435852527619	0.2476158398770929	binder
SNDIPHVVR	HLA-A*33:01	0.28504191488027575	0.12525948409359364	not-binder
SNFGPMKGGNFGGR	HLA-A*33:01	0.5106901466846466	0.20635748634885456	ambiguous
SNKELAIER	HLA-A*33:01	0.6695462204515934	0.3163650971189886	binder
SNLPAKAIGHRIR	HLA-A*33:01	0.08724611550569535	0.0987061905989546	not-binder
SQPLGPRII	HLA-A*33:01	0.00031465522915823384	0.0003105132553713851	not-binder
SSPQPGSAL	HLA-A*33:01	0.0002924799409811385	0.00025757952504513874	not-binder
SSQQFSGIGR	HLA-A*33:01	0.7256733298301696	0.1211056096046178	binder
SSYFRIHER	HLA-A*33:01	0.9912673592567444	0.00442308022761688	binder
STARHLYLR	HLA-A*33:01	0.9909773111343384	0.005829553938307007	binder
STIDWNKLYRR	HLA-A*33:01	0.9253502607345581	0.07509645195172267	binder
STKDILSQHER	HLA-A*33:01	0.9199548602104187	0.10615174236151671	binder
STKGLNLPR	HLA-A*33:01	0.9590515732765198	0.061572616389631754	binder
STKNIHFSRL	HLA-A*33:01	0.2791608152911067	0.27089175316156333	not-binder
STKPGSYIFR	HLA-A*33:01	0.9825709581375122	0.02784125046639687	binder
STLSPIAPR	HLA-A*33:01	0.9110459089279175	0.09117162626671539	binder
STQLTIHQR	HLA-A*33:01	0.9075180292129517	0.0772791171951061	binder
STRPPSVTR	HLA-A*33:01	0.8824794292449951	0.17216513786732396	binder
STYIRLYGR	HLA-A*33:01	0.9927795171737671	0.004859041714054901	binder
SVDFHFRTDER	HLA-A*33:01	0.4162745883688331	0.2241202151988757	ambiguous
SVDRPIIDR	HLA-A*33:01	0.32101337015628817	0.22757751917551117	not-binder
SVKEIYNEK	HLA-A*33:01	0.323782242834568	0.22459088750937317	not-binder
SVKSITNPR	HLA-A*33:01	0.9696909189224243	0.04689223731736989	binder
SVLDYFSER	HLA-A*33:01	0.9729732036590576	0.021614679276983934	binder
SVLENFVGR	HLA-A*33:01	0.9475245118141175	0.05948755535394181	binder
SVLKMLQAAR	HLA-A*33:01	0.9587333083152771	0.02117910233063212	binder
SVLNFATNR	HLA-A*33:01	0.9550536513328552	0.05230979417650737	binder
SVMDQEMRVKR	HLA-A*33:01	0.7776573836803437	0.2609356874155211	binder
SVNELIYKR	HLA-A*33:01	0.971274995803833	0.01912987840257767	binder
SVNTIYDNAVQGLR	HLA-A*33:01	0.42257011830806734	0.2717803275285151	ambiguous
SVPEAQSAL	HLA-A*33:01	0.0016023234464228153	0.0010863994227876036	not-binder
SVPLAATSM	HLA-A*33:01	0.002226882235845551	0.0023587047116092057	not-binder
SVQGIIIYR	HLA-A*33:01	0.908953320980072	0.0948349989685822	binder
SVQPSSSLSAR	HLA-A*33:01	0.5408510148525238	0.12666211064419192	ambiguous
SVREGQGFAFR	HLA-A*33:01	0.9722754955291748	0.0170357090600406	binder
SVREVRQLTLR	HLA-A*33:01	0.6893440440297127	0.34173070675420725	binder
SVTPEGVIKQR	HLA-A*33:01	0.3261851519346237	0.14010163814984042	not-binder
SVYIPAHGR	HLA-A*33:01	0.9869168400764465	0.007306693678721456	binder
SYFSFSRNR	HLA-A*33:01	0.9900054454803466	0.004652621773216021	binder
SYGPGPSLR	HLA-A*33:01	0.96905916929245	0.01995192248949772	binder
SYIDRLAPR	HLA-A*33:01	0.9861220955848694	0.013696300817340128	binder
SYKDFSESR	HLA-A*33:01	0.9822178721427918	0.010858748714788506	binder
SYKDFSESRNNR	HLA-A*33:01	0.8252916932106018	0.10987920071628249	binder
SYKDPATLR	HLA-A*33:01	0.9780632853507996	0.01180081719339963	binder
SYKGSISYR	HLA-A*33:01	0.9941742062568665	0.0023961060508565775	binder
SYKGTPAMR	HLA-A*33:01	0.9897099137306213	0.004350553256111792	binder
SYLDKFFSR	HLA-A*33:01	0.9954978942871093	0.0037395074840939155	binder
SYREQWSQR	HLA-A*33:01	0.9825739145278931	0.005972165269563669	binder
SYRKFLNLR	HLA-A*33:01	0.9915956854820251	0.0025675355056897944	binder
SYTAAVANR	HLA-A*33:01	0.9822118639945984	0.01548763815900108	binder
SYVELSQYR	HLA-A*33:01	0.9911934614181519	0.005314885223178641	binder
TAASRPPVTLR	HLA-A*33:01	0.6833675563335418	0.2590787015085739	binder
TAFDRDRAMQR	HLA-A*33:01	0.9037095069885254	0.061729877637943506	binder
TAIRPIALR	HLA-A*33:01	0.9854331970214844	0.007747115763280411	binder
TALKVASTR	HLA-A*33:01	0.9286008477210999	0.052089786035318254	binder
TAPTGHTL	HLA-A*33:01	0.004428885068045929	0.004472841689583588	not-binder
TAQEVETYR	HLA-A*33:01	0.8374222636222839	0.11624099206004644	binder
TAYGEFLSRL	HLA-A*33:01	0.31670339182019236	0.24756802935911132	not-binder
TAYRPDWNR	HLA-A*33:01	0.9639997243881225	0.03514181782053913	binder
TAYRPPALR	HLA-A*33:01	0.9880939245223999	0.008981259881095601	binder
TDDPPTTKPLTAR	HLA-A*33:01	0.05945095363422297	0.08928565659437387	not-binder
TELSVRAKPSA	HLA-A*33:01	0.0006239138660021126	0.000786420226658195	not-binder
TFEHPNVVR	HLA-A*33:01	0.9261271119117737	0.06695987567603619	binder
TFEVLRKVGK	HLA-A*33:01	0.1850500600412488	0.26774600943046983	not-binder
TFKPVSSVKER	HLA-A*33:01	0.7572819709777832	0.2679411420413982	binder
TFTVGLVFLK	HLA-A*33:01	0.6433219254016876	0.23053080040433702	binder
TFTVTEKPEVID	HLA-A*33:01	0.00223205269430764	0.0014955018810366575	not-binder
TFVAILIAR	HLA-A*33:01	0.9828110098838806	0.0025710505418012628	binder
TFYSISQER	HLA-A*33:01	0.9899133443832397	0.0028635428544480047	binder
TGALRDGQLAGPR	HLA-A*33:01	0.04362246822565794	0.025464611712204543	not-binder
TGNPTVVR	HLA-A*33:01	0.2888208366930485	0.19901570332059385	not-binder
TGSDVLQWIVQR	HLA-A*33:01	0.47738213241100313	0.14795198772291615	ambiguous
TIDQKIVER	HLA-A*33:01	0.48856973350048066	0.17330340393657662	ambiguous
TIIEVNGKRVR	HLA-A*33:01	0.7653715133666992	0.16864573652388914	binder
TILIILTGR	HLA-A*33:01	0.7967391103506088	0.2924980572026915	binder
TILIPPHAR	HLA-A*33:01	0.9582111001014709	0.026706794658107474	binder
TIMPKDIQLAR	HLA-A*33:01	0.9140720844268799	0.0546229240362013	binder
TKTFTVTEKPEVID	HLA-A*33:01	0.002258934182464145	0.0020169078722723148	not-binder
TLKGETTTEAVD	HLA-A*33:01	0.0023151411791332067	0.0018405829290226215	not-binder
TLLDKYWTK	HLA-A*33:01	0.601120439171791	0.31485279331652677	ambiguous
TLRKPPAVGR	HLA-A*33:01	0.7088484525680542	0.2733961846340257	binder
TLYERIVSR	HLA-A*33:01	0.984157657623291	0.017878927393207157	binder
TMYPGLPSRL	HLA-A*33:01	0.20745604746043683	0.10262500968031088	not-binder
TNLVPYPR	HLA-A*33:01	0.8471214771270752	0.09961335935588315	binder
TNTVPKLYR	HLA-A*33:01	0.8002578616142273	0.13380286050631932	binder
TPAVTTYKLVINGK	HLA-A*33:01	0.04205553652718663	0.04361921012962971	not-binder
TRAEFAER	HLA-A*33:01	0.4011929675936699	0.2721650288160061	ambiguous
TSNMPVAAR	HLA-A*33:01	0.965950894355774	0.015337717578201153	binder
TSRNITEAR	HLA-A*33:01	0.9347432851791382	0.016321203624690493	binder
[truncated: 41,334 more rows]
