# Supplementary material for: Peptidome Surveillance Across Evolving SARS-CoV-2 Lineages Reveals HLA Binding Conservation in Nucleocapsid Among Variants With Most Potential for T-Cell Epitope Loss in Spike
Source: Front Immunol. 2022 Jun 23;13:918928. doi: 10.3389/fimmu.2022.918928 (PMC9260595; doi:10.3389/fimmu.2022.918928)
Supplement: Supplementary file 3 [file DataSheet_3.zip › rnn_results/HLA-A02_06_predictionsRNN.csv]

peptide	allele	prediction	prediction_std	classification
AAAAVIPTV	HLA-A*02:06	0.9916956901550293	0.005847124660485843	binder
AAAGVVHAV	HLA-A*02:06	0.9924415826797486	0.008570299641648722	binder
AAALIIHHV	HLA-A*02:06	0.9773575782775878	0.017854742221646527	binder
AAFEFDIHQV	HLA-A*02:06	0.9935556650161743	0.0034111776450640808	binder
AAFHNFIKV	HLA-A*02:06	0.9188969612121582	0.07050646434265921	binder
AAFYHHLPAA	HLA-A*02:06	0.7240342855453491	0.20852392275534073	binder
AAIEIFEKV	HLA-A*02:06	0.9964025139808654	0.002131154093380927	binder
AAIENLNEA	HLA-A*02:06	0.8373806595802307	0.14737477788677988	binder
AAIPSLLNA	HLA-A*02:06	0.5947027325630188	0.1373234144406796	binder
AALDFKLAAA	HLA-A*02:06	0.8547200560569763	0.11350502743705168	binder
AALEEADKMFL	HLA-A*02:06	0.5328452318906785	0.24116469153157943	ambiguous
AALNGLYRV	HLA-A*02:06	0.8625818192958832	0.18632230184989237	binder
AALPNVYEV	HLA-A*02:06	0.9918127655982971	0.0027890608651817655	binder
AALPSDPRL	HLA-A*02:06	0.1981741964817047	0.08770770729806357	not-binder
AALTSDPAV	HLA-A*02:06	0.42193891406059264	0.15692713339653264	ambiguous
AAMYELVRV	HLA-A*02:06	0.9494969248771667	0.037229443829924116	binder
AAPATRAAL	HLA-A*02:06	0.218506820499897	0.11234909744603436	not-binder
AAPEGKRSL	HLA-A*02:06	0.08828037716448307	0.03925192227578515	not-binder
AAPSAAREL	HLA-A*02:06	0.04628925919532776	0.02932977908497336	not-binder
AATEIVERV	HLA-A*02:06	0.9662194967269897	0.023521925957195936	binder
AATGGGIVRV	HLA-A*02:06	0.590812262892723	0.22607635718751237	ambiguous
AATNEVPEV	HLA-A*02:06	0.5422149613499642	0.24380161144706972	ambiguous
AAVPGKTFVNI	HLA-A*02:06	0.19133140631020068	0.16564904522098886	not-binder
ADINGLRQVLD	HLA-A*02:06	0.02390906251966953	0.03507133306821854	not-binder
AEFAEVSK	HLA-A*02:06	0.15027308613061904	0.1201002073431398	not-binder
AEQRGELAIKD	HLA-A*02:06	0.009746858468861318	0.00750962687352113	not-binder
AEQRGENALKD	HLA-A*02:06	0.008614213613327593	0.008900421142314126	not-binder
AGFAGDDAPR	HLA-A*02:06	0.21200642883777618	0.20047557283783826	not-binder
AGPLRKSSL	HLA-A*02:06	0.030476894229650497	0.019668354040798686	not-binder
AIDPHLLLSV	HLA-A*02:06	0.9878183484077454	0.008019392832278177	binder
AIEHLDKI	HLA-A*02:06	0.030979856848716736	0.02120165579404065	not-binder
AIIDHIFAS	HLA-A*02:06	0.955429756641388	0.03444656327507342	binder
AIIEYMPLL	HLA-A*02:06	0.9940320014953613	0.0026253416362494943	binder
AIISKLVAL	HLA-A*02:06	0.9880219340324402	0.004397507835187245	binder
AILELDEHL	HLA-A*02:06	0.8023254752159119	0.15972050917978564	binder
AILKELVTL	HLA-A*02:06	0.9413139581680298	0.03274580280897237	binder
AILSQFEKV	HLA-A*02:06	0.9833972930908204	0.007480958662388488	binder
AIMDIVIKV	HLA-A*02:06	0.9976637244224549	0.0018625327463185582	binder
AIMDLLLRL	HLA-A*02:06	0.9771625161170959	0.031178190031951457	binder
AIQDKLFQV	HLA-A*02:06	0.9963328957557678	0.0011507178650448497	binder
AIVDHLVAL	HLA-A*02:06	0.9893984079360962	0.0052016155458705585	binder
AIVDLIHDI	HLA-A*02:06	0.9471152424812317	0.04372203759508891	binder
AIVKEIVNI	HLA-A*02:06	0.898694384098053	0.10329291423187177	binder
AIVRSLPSV	HLA-A*02:06	0.9731270551681519	0.020571324869392116	binder
AKNKLNDLED	HLA-A*02:06	0.0004385706284665503	0.0003956890242101336	not-binder
ALADKELLPSV	HLA-A*02:06	0.9710525035858154	0.0449378232554514	binder
ALAEALKEV	HLA-A*02:06	0.9943946599960327	0.004373092667443668	binder
ALAEEVEQV	HLA-A*02:06	0.9918661713600159	0.005514735962400679	binder
ALAEKFKEL	HLA-A*02:06	0.9702248573303223	0.03256355176135691	binder
ALATLIHQV	HLA-A*02:06	0.9977569937705993	0.0008689902595251089	binder
ALHSWFQTL	HLA-A*02:06	0.9851025104522705	0.006322663839645108	binder
ALIEKLVEL	HLA-A*02:06	0.9965949058532715	0.004439759494420773	binder
ALITRIFGV	HLA-A*02:06	0.9978816628456115	0.0008964286641185015	binder
ALLDKLYAL	HLA-A*02:06	0.996701979637146	0.003106551423616085	binder
ALLDRIVSV	HLA-A*02:06	0.9985830307006835	0.0006856386529407135	binder
ALLDVFREA	HLA-A*02:06	0.9937965512275696	0.002066270782392823	binder
ALLEDLGKASGL	HLA-A*02:06	0.6844181418418884	0.09655573245521726	binder
ALLGDLTKA	HLA-A*02:06	0.9591899037361145	0.015464973620752167	binder
ALLGILQHV	HLA-A*02:06	0.99611896276474	0.0020144347006059386	binder
ALLGKIEKV	HLA-A*02:06	0.9964911460876464	0.001408406169409153	binder
ALLQQVHSA	HLA-A*02:06	0.9537492871284485	0.013301415678467718	binder
ALLQRLEAL	HLA-A*02:06	0.9324987292289734	0.01758956589619878	binder
ALLSRLEQI	HLA-A*02:06	0.9602500319480896	0.04045239509973995	binder
ALLVRLQEV	HLA-A*02:06	0.9644343137741089	0.011040134726882365	binder
ALMAHAMEEV	HLA-A*02:06	0.9937743544578552	0.002393554048360134	binder
ALMDEVVKA	HLA-A*02:06	0.9876907229423523	0.005298266970400289	binder
ALMPVLNQV	HLA-A*02:06	0.996210765838623	0.002871780314062302	binder
ALPDQGIAKA	HLA-A*02:06	0.8961356520652771	0.04313194036327205	binder
ALPEDLVEV	HLA-A*02:06	0.9881205201148987	0.009380710439803945	binder
ALPEIFTEL	HLA-A*02:06	0.9962807178497315	0.0035529283771929	binder
ALPEILFAKV	HLA-A*02:06	0.9730162620544434	0.04846571511105361	binder
ALPHVVPTL	HLA-A*02:06	0.96097491979599	0.042173809401853446	binder
ALPKELPLI	HLA-A*02:06	0.9029165148735047	0.10880300929016123	binder
ALPPVLTTV	HLA-A*02:06	0.9913257837295533	0.00855192480707139	binder
ALQEKLWNV	HLA-A*02:06	0.99868745803833	0.0003300739290530838	binder
ALSDSIHTV	HLA-A*02:06	0.9972005724906922	0.0007853840497076608	binder
ALSKEGIVAL	HLA-A*02:06	0.8391215682029725	0.08543727469666347	binder
ALTELLAKI	HLA-A*02:06	0.9653778433799743	0.047329373669138385	binder
ALVDHVAEL	HLA-A*02:06	0.9966863870620728	0.0033852616247075414	binder
ALVDQLWKL	HLA-A*02:06	0.9965384244918823	0.002241118383665654	binder
ALVQDLAKA	HLA-A*02:06	0.6804448187351226	0.22724809907717217	binder
ALYPGQLVQL	HLA-A*02:06	0.9772935152053833	0.03300523501231666	binder
AMFDHIPVGV	HLA-A*02:06	0.9979106664657593	0.0010255911659832007	binder
AMFRPFVEV	HLA-A*02:06	0.9974110722541809	0.0012829270411105868	binder
AMLTVLHEI	HLA-A*02:06	0.9901626586914063	0.003613377249243337	binder
AQAELQQHDV	HLA-A*02:06	0.7139895364642144	0.31370158204172827	binder
AQAEVYKEL	HLA-A*02:06	0.9923849105834961	0.0064979256187921485	binder
AQAQEVFFL	HLA-A*02:06	0.9834503293037414	0.007012262487563605	binder
AQDEERQASL	HLA-A*02:06	0.6122062623500824	0.2779817460726296	ambiguous
AQDEHLITFF	HLA-A*02:06	0.6191355377435684	0.32509011010500694	ambiguous
AQDEHLITF	HLA-A*02:06	0.8952666163444519	0.1137357539619224	binder
AQDFRVLYV	HLA-A*02:06	0.9904242157936096	0.004171531007669417	binder
AQFEHTILL	HLA-A*02:06	0.9978889942169189	0.0016144603925852276	binder
AQFEHTLLV	HLA-A*02:06	0.9979653358459473	0.001063795855588216	binder
AQFPESFTV	HLA-A*02:06	0.9968963861465454	0.0013732212489961772	binder
AQFPRFSPVL	HLA-A*02:06	0.9844700932502747	0.01168275779038817	binder
AQHDPLLTGV	HLA-A*02:06	0.9707176685333252	0.010293179407773665	binder
AQHSVPLQL	HLA-A*02:06	0.9066197872161865	0.05329428129198841	binder
AQIDSNIAHTV	HLA-A*02:06	0.9949021697044372	0.0022215812549495205	binder
AQIEAFVRL	HLA-A*02:06	0.9982640147209167	0.001141132308097851	binder
AQIEAKFYEEV	HLA-A*02:06	0.989382016658783	0.0083103402465838	binder
AQIEDLQVKL	HLA-A*02:06	0.9862465739250184	0.012279840198905162	binder
AQIEVVPSA	HLA-A*02:06	0.9930811285972595	0.0030015527409915682	binder
AQIGSYVHV	HLA-A*02:06	0.9959429264068603	0.00200624140534815	binder
AQIHDLVLV	HLA-A*02:06	0.9884969234466553	0.003927196669720872	binder
AQIKHLARL	HLA-A*02:06	0.9864447832107544	0.010787582995596661	binder
AQIPVVFRL	HLA-A*02:06	0.99257572889328	0.0034254852542616463	binder
AQIRYLTQV	HLA-A*02:06	0.9939686536788941	0.0013363804150543915	binder
AQITQKIGV	HLA-A*02:06	0.9805296540260315	0.012850170639362047	binder
AQLELISRI	HLA-A*02:06	0.9933340668678283	0.0014757948089374972	binder
AQLENPAAV	HLA-A*02:06	0.9874448180198669	0.006292506220897601	binder
AQLGAVVAV	HLA-A*02:06	0.9871283411979676	0.006547992662785159	binder
AQLPLKVEV	HLA-A*02:06	0.9859714031219482	0.003111965676684644	binder
AQLPSLLSV	HLA-A*02:06	0.989375913143158	0.005273746717408174	binder
AQLRQYHRL	HLA-A*02:06	0.717943885922432	0.3159657885027696	binder
AQLSEKISL	HLA-A*02:06	0.8303553700447083	0.19160090631937948	binder
AQQELKLLL	HLA-A*02:06	0.8700252294540405	0.10161402915827028	binder
AQRKHFPSV	HLA-A*02:06	0.8367507576942443	0.16422175823823643	binder
AQSESILKV	HLA-A*02:06	0.992653739452362	0.003913304828429477	binder
AQSLATPVV	HLA-A*02:06	0.942799425125122	0.010746870244016951	binder
AQVALVNEV	HLA-A*02:06	0.9900630474090576	0.001637832677754894	binder
AQVHHFMEL	HLA-A*02:06	0.9821908712387085	0.02226337377217655	binder
AQVMWFEKL	HLA-A*02:06	0.9838311195373535	0.011334207798430682	binder
AQVSKVEAL	HLA-A*02:06	0.9858347415924072	0.004479955540290304	binder
AQWDIGIAHA	HLA-A*02:06	0.9954354047775269	0.0023975651693001385	binder
AQWHEQILV	HLA-A*02:06	0.9869216561317444	0.00612651069686377	binder
AQYDGAYKV	HLA-A*02:06	0.9975200176239014	0.002380658580563739	binder
AQYDRQIRL	HLA-A*02:06	0.9470794558525085	0.0971317009136164	binder
AQYEHDLEVA	HLA-A*02:06	0.9600550174713135	0.02815661161438599	binder
ASFNDTFVHV	HLA-A*02:06	0.988482403755188	0.0060758662963802355	binder
ASIDILHSI	HLA-A*02:06	0.9620644330978394	0.024700024300719037	binder
ASLDKFLANV	HLA-A*02:06	0.9725719571113587	0.027346933147895363	binder
ASQVPNPAAAA	HLA-A*02:06	0.035610918793827294	0.03089824493172117	not-binder
ASVPKVETV	HLA-A*02:06	0.9253053903579712	0.07879809469421244	binder
ATAAGDVIKAA	HLA-A*02:06	0.2397713080048561	0.26792035870223824	not-binder
ATADDIRALLI	HLA-A*02:06	0.47906663417816164	0.26781042593529714	ambiguous
ATAPLISGV	HLA-A*02:06	0.9881686091423034	0.005166789327299674	binder
ATASNLVKV	HLA-A*02:06	0.9611936569213867	0.025142521952911626	binder
ATDKNDPHL	HLA-A*02:06	0.5390548020601272	0.3321111807425258	ambiguous
ATDPTIHTV	HLA-A*02:06	0.9943828701972961	0.003341936506587386	binder
ATHGRFLEI	HLA-A*02:06	0.8518987536430359	0.1070844947455949	binder
ATIDKVVKI	HLA-A*02:06	0.969200074672699	0.030014946509678522	binder
ATLEKVIEI	HLA-A*02:06	0.9644588947296142	0.04008894820581796	binder
ATLKELTSL	HLA-A*02:06	0.8185209989547729	0.10858484286854916	binder
ATLNIIHSV	HLA-A*02:06	0.9937241077423096	0.003334723937050937	binder
ATLNSFIHV	HLA-A*02:06	0.9814523577690124	0.01202660245266472	binder
ATMPVVPSV	HLA-A*02:06	0.9944425463676453	0.004311192789944058	binder
ATPEGIFLRV	HLA-A*02:06	0.9100964784622192	0.09820208058537196	binder
ATQTQFFHV	HLA-A*02:06	0.9802650332450866	0.016281174483110922	binder
ATVGGGTVIGV	HLA-A*02:06	0.8837900698184967	0.20875446455877983	binder
ATVPGLLKV	HLA-A*02:06	0.9772191882133484	0.014460067912031986	binder
ATYVFLHTV	HLA-A*02:06	0.9880101203918457	0.009021137665390757	binder
AVADDFCKV	HLA-A*02:06	0.984901225566864	0.006395731014530671	binder
AVAELNYGL	HLA-A*02:06	0.9867329478263855	0.008087922760361093	binder
AVAKHFVAL	HLA-A*02:06	0.9748768448829651	0.022417113637655316	binder
AVALERTFVGA	HLA-A*02:06	0.16078183725476264	0.08754734324610931	not-binder
AVDLTLPKV	HLA-A*02:06	0.9652757525444031	0.034068155172333664	binder
AVEAKKTYVRD	HLA-A*02:06	0.0016861381824128329	0.001401206709206133	not-binder
AVFASFLWH	HLA-A*02:06	0.20169814825057983	0.08201690423562036	not-binder
AVFDKTLAEL	HLA-A*02:06	0.9915518283843994	0.004155441718353959	binder
AVFKELVKL	HLA-A*02:06	0.8643661856651306	0.06441099795683185	binder
AVFPDDMPTL	HLA-A*02:06	0.9827711462974549	0.007174728406321909	binder
AVFPHLTVV	HLA-A*02:06	0.99081392288208	0.0076028543232176775	binder
AVHDSFVAV	HLA-A*02:06	0.9851895093917846	0.008951073776718447	binder
AVHEDIVAV	HLA-A*02:06	0.9662210941314697	0.04217658701095084	binder
AVIDEIQMI	HLA-A*02:06	0.9886190891265869	0.004788761987215416	binder
AVIEHLERL	HLA-A*02:06	0.9941342949867249	0.001721433360058994	binder
AVIEHTNRV	HLA-A*02:06	0.9963582396507263	0.0010230687083871712	binder
AVIEKFAPIK	HLA-A*02:06	0.31459094285964967	0.1420281295947738	not-binder
AVIHEAPAV	HLA-A*02:06	0.982307243347168	0.008824695799711816	binder
AVIHEAPAVLL	HLA-A*02:06	0.8029937326908112	0.21256355678096026	binder
AVIHYLLQV	HLA-A*02:06	0.9911075830459595	0.0035145666736513606	binder
AVIKFLELL	HLA-A*02:06	0.9523175001144409	0.02075196355370789	binder
AVIKGLTYL	HLA-A*02:06	0.9768876552581787	0.014392212289674296	binder
AVINRVQKV	HLA-A*02:06	0.9884511351585388	0.0042422978771888215	binder
AVIPETEAV	HLA-A*02:06	0.963234257698059	0.042705410414827026	binder
AVIQGLETL	HLA-A*02:06	0.8915310263633728	0.08283744435022057	binder
AVIREIQNA	HLA-A*02:06	0.7357914924621582	0.2210526362380054	binder
AVISKFWKS	HLA-A*02:06	0.6424084067344665	0.22423476219919397	binder
AVITKVKGV	HLA-A*02:06	0.9685517072677612	0.021351859008710807	binder
AVIVEVHAA	HLA-A*02:06	0.8055088639259338	0.10874486182158606	binder
AVLDGRELRV	HLA-A*02:06	0.9118263840675354	0.06525475490380689	binder
AVLDKEIIQL	HLA-A*02:06	0.9735574960708618	0.025803118805710925	binder
AVLDLVHSA	HLA-A*02:06	0.9720547556877136	0.005236512226024752	binder
AVLERLVDI	HLA-A*02:06	0.9195664405822754	0.05341904568912982	binder
AVLNALDKI	HLA-A*02:06	0.6033962786197662	0.1614714931442669	binder
AVLPEMENQV	HLA-A*02:06	0.9067183852195739	0.04622414633377006	binder
AVLPFSPAL	HLA-A*02:06	0.9751903414726257	0.01388696699150359	binder
AVLPHVDQV	HLA-A*02:06	0.993764591217041	0.0016049284939891623	binder
AVMEQIPEI	HLA-A*02:06	0.993548583984375	0.0038531579579130916	binder
AVMKQFAFV	HLA-A*02:06	0.993419098854065	0.0020223948561824373	binder
AVMLHSFTL	HLA-A*02:06	0.9782073378562928	0.014795810478403506	binder
AVPDEIPPLE	HLA-A*02:06	0.053201408311724666	0.03464152428807419	not-binder
AVPEKIGQV	HLA-A*02:06	0.7481815069913864	0.3041912137874104	binder
AVPEKLQPLL	HLA-A*02:06	0.5070825956761837	0.307715790891934	ambiguous
AVPFSLDSV	HLA-A*02:06	0.6440578997135162	0.26321676783820197	binder
AVPSWFVRV	HLA-A*02:06	0.9924636602401733	0.0023089509343730713	binder
AVQDFLHEI	HLA-A*02:06	0.988967216014862	0.0057555381060532896	binder
AVQEKVFEL	HLA-A*02:06	0.9941415071487427	0.0033421222638296113	binder
AVQRLPVG	HLA-A*02:06	0.012221468379721045	0.007812320128923552	not-binder
AVRSHFTKV	HLA-A*02:06	0.36803832575678824	0.2944045797769288	ambiguous
AVSDGVIKV	HLA-A*02:06	0.98471018075943	0.008533718571163529	binder
AVTEAFVRL	HLA-A*02:06	0.9392171382904053	0.057858203009299766	binder
AVTNVGHAV	HLA-A*02:06	0.8752347111701966	0.13925411222040307	binder
AVTPELEGV	HLA-A*02:06	0.8931255578994751	0.05994111245037401	binder
AVVDGAFKEV	HLA-A*02:06	0.9882915377616882	0.008216856834474283	binder
AVVEFLTSV	HLA-A*02:06	0.9970720171928406	0.0010682852607866438	binder
AVVPGLLEV	HLA-A*02:06	0.9841935634613037	0.007146369378060675	binder
AVVPKILTV	HLA-A*02:06	0.9944103598594666	0.0017073438331182678	binder
AVVPKTKEV	HLA-A*02:06	0.7744673490524292	0.1380455982974273	binder
CTTPHLHSI	HLA-A*02:06	0.6081697762012481	0.20828312047971886	binder
DKKNKVLEV	HLA-A*02:06	0.012910730438306928	0.00603966663576336	not-binder
DLNQKAWDI	HLA-A*02:06	0.05826172386296093	0.0804542165872115	not-binder
DSYVGDEAQSK	HLA-A*02:06	0.22586422115564347	0.22776513261050477	not-binder
EGVNDNEEGFFSAR	HLA-A*02:06	0.011248590378090739	0.007354633023167989	not-binder
EIYKEFFEV	HLA-A*02:06	0.9937511444091797	0.002487272855165783	binder
ELKPFIEEL	HLA-A*02:06	0.34472845047712325	0.26862665888029	not-binder
EPYGHLGPA	HLA-A*02:06	0.011167949973605573	0.00942009339969701	not-binder
EQIAEFKEA	HLA-A*02:06	0.3107380881905556	0.12314705274026508	not-binder
EQIKDIFYI	HLA-A*02:06	0.9843750834465027	0.008600487748540754	binder
EQIKFFEEV	HLA-A*02:06	0.9793460845947266	0.016701942826033364	binder
EQVDKFFPL	HLA-A*02:06	0.9431876063346862	0.057365241396422864	binder
ERTPHFALV	HLA-A*02:06	0.027155020739883184	0.015442996232191942	not-binder
EVIEKFDYV	HLA-A*02:06	0.9772266507148742	0.018351975707839117	binder
EVIRELAGI	HLA-A*02:06	0.5363402366638184	0.15541950301112745	ambiguous
EVITKFINV	HLA-A*02:06	0.9303293347358703	0.02754803643712892	binder
FAAPEKDIFL	HLA-A*02:06	0.9225425839424133	0.04957637023804334	binder
FAEDVGSNKGA	HLA-A*02:06	0.08737935088574886	0.09045102137200045	not-binder
FAFESDLHSL	HLA-A*02:06	0.9915615200996399	0.004416073439003963	binder
FAHVIFQNV	HLA-A*02:06	0.890203309059143	0.14955681697585008	binder
FAIDPHLLLSV	HLA-A*02:06	0.995706582069397	0.002594974928670084	binder
FAIPLIEKL	HLA-A*02:06	0.9846819758415222	0.012632838257138769	binder
FAIPMIHAV	HLA-A*02:06	0.996942138671875	0.002538344641589775	binder
FAITAIKGV	HLA-A*02:06	0.9548290133476257	0.034159153251260344	binder
FALGPVASV	HLA-A*02:06	0.971479344367981	0.030432540141016082	binder
FAMEIDPSL	HLA-A*02:06	0.9914167165756226	0.002632343454256686	binder
FAPEKLQEL	HLA-A*02:06	0.7302701711654663	0.2684893412305716	binder
FASHVSPEV	HLA-A*02:06	0.988508939743042	0.0052834156624234465	binder
FASPKIDSV	HLA-A*02:06	0.9902592778205872	0.007881966827791843	binder
FAYDGKDYI	HLA-A*02:06	0.9935941576957703	0.005346467696179189	binder
FAYDGKDYLT	HLA-A*02:06	0.9714483022689819	0.021252113115027737	binder
FAYDGKDYLTL	HLA-A*02:06	0.9752545475959777	0.04406600753236331	binder
FGIDLDTRV	HLA-A*02:06	0.9071695923805236	0.04901250507134817	binder
FGLARAFGV	HLA-A*02:06	0.9622719645500183	0.01662351334568991	binder
FGVPLIVHV	HLA-A*02:06	0.9755105257034302	0.015352643924306285	binder
FGYPFRLNEA	HLA-A*02:06	0.9469496846199036	0.043480190424586264	binder
FGYVDFESA	HLA-A*02:06	0.5394666433334351	0.24292868120349775	ambiguous
FIASKGVKLV	HLA-A*02:06	0.7941228806972503	0.2171294715167404	binder
FIDDANYSV	HLA-A*02:06	0.9954894304275512	0.0024474171103390655	binder
FIDEYVETV	HLA-A*02:06	0.9975173592567443	0.0011012719731326177	binder
FIFDVHVHEV	HLA-A*02:06	0.998603367805481	0.0005701216503427095	binder
FIFEKKLAQA	HLA-A*02:06	0.9809076666831971	0.014329460370601	binder
FIFSDTHEL	HLA-A*02:06	0.9958495020866394	0.004385578088022785	binder
FIHQHFVEV	HLA-A*02:06	0.9961064696311951	0.001229190146736049	binder
FIINGIEKV	HLA-A*02:06	0.9965165257453918	0.0023040132026954665	binder
FIIQGLRSVGA	HLA-A*02:06	0.7172029793262482	0.3372538848972575	binder
FIISDFESV	HLA-A*02:06	0.9930640578269958	0.003039995269155338	binder
FILKKLDSI	HLA-A*02:06	0.9475580096244812	0.04472859983323727	binder
FILNGDFERL	HLA-A*02:06	0.9359260082244873	0.10744045110818057	binder
FILPHISTA	HLA-A*02:06	0.9878265261650085	0.008516545738448211	binder
FIMEGTLTRV	HLA-A*02:06	0.9979491472244263	0.0006779925818244524	binder
FIPLPSAVVQA	HLA-A*02:06	0.4873145788908005	0.3615510780763944	ambiguous
FIPYLVVKV	HLA-A*02:06	0.9899372100830078	0.003069646615556459	binder
FISGAGILRL	HLA-A*02:06	0.9776241898536682	0.024051889277338815	binder
FIVEEIQRI	HLA-A*02:06	0.9749423146247864	0.03270307647486268	binder
FIVHTIEEI	HLA-A*02:06	0.9654539227485657	0.03912017173261743	binder
FIYHGEVPQA	HLA-A*02:06	0.9867001652717591	0.01140392184192652	binder
FLADPSAFVAA	HLA-A*02:06	0.9937999963760376	0.0009754712594766583	binder
FLAGAVTSV	HLA-A*02:06	0.9950567722320557	0.002724569756464518	binder
FLASESLIKQI	HLA-A*02:06	0.872027063369751	0.1103040553715888	binder
FLDKNDHSL	HLA-A*02:06	0.9794163465499878	0.015986867248686917	binder
FLDNSFEKV	HLA-A*02:06	0.997755253314972	0.0011472414061219484	binder
FLEKLLPPV	HLA-A*02:06	0.9915669679641723	0.004829047395563018	binder
FLEPVNPRL	HLA-A*02:06	0.9589101552963257	0.04829988143513491	binder
FLFDGSPTYV	HLA-A*02:06	0.9988854050636291	0.0005766714511194197	binder
FLFEDFSKA	HLA-A*02:06	0.995553481578827	0.0031146176270224423	binder
FLFSKFIEL	HLA-A*02:06	0.9982859492301941	0.0010283803447708661	binder
FLGEKIASV	HLA-A*02:06	0.9973811984062195	0.0009632321919882563	binder
FLGTFILKV	HLA-A*02:06	0.995933449268341	0.0017644786405832927	binder
FLHDNMVEI	HLA-A*02:06	0.9937364459037781	0.0027977772984780543	binder
FLIRESETL	HLA-A*02:06	0.9731750726699829	0.01152936330569353	binder
FLITILDHL	HLA-A*02:06	0.9925623893737793	0.00495458314381174	binder
FLKDKFVEI	HLA-A*02:06	0.9486149549484253	0.08582849819557682	binder
FLKNELDNV	HLA-A*02:06	0.955889904499054	0.05521067932326017	binder
FLLDKKIGV	HLA-A*02:06	0.998126232624054	0.00040000855291706113	binder
FLLEKGYEV	HLA-A*02:06	0.9985283017158508	0.0007342904089525139	binder
FLLGPRLVLA	HLA-A*02:06	0.9897229671478271	0.003641732479718317	binder
FLLHIQQQV	HLA-A*02:06	0.9961227178573608	0.0011474673925875925	binder
FLLPDVIRI	HLA-A*02:06	0.997453761100769	0.0008379212867685691	binder
FLLPHPGLKV	HLA-A*02:06	0.9979212164878846	0.0010517010391048348	binder
FLLPHPGLQV	HLA-A*02:06	0.9979970574378967	0.0009376032361950986	binder
FLLPIKTVGV	HLA-A*02:06	0.9986488938331604	0.0005451072162277333	binder
FLLPKVQSI	HLA-A*02:06	0.9961238741874695	0.002519510591639679	binder
FLMDFIHQV	HLA-A*02:06	0.9993984937667847	0.0002966484130788744	binder
FLPAGIVAV	HLA-A*02:06	0.9967312216758728	0.0007305342934821841	binder
FLPARFYQA	HLA-A*02:06	0.9930510520935059	0.0018364608236642599	binder
FLPDPSALQNL	HLA-A*02:06	0.9539414763450622	0.049189629995506405	binder
FLPETRIMTSV	HLA-A*02:06	0.9893681287765503	0.011561115260670975	binder
FLPHELPLL	HLA-A*02:06	0.9905733823776245	0.0077256805050414535	binder
FLPLKWSLA	HLA-A*02:06	0.7392561674118042	0.16176359597455214	binder
FLPRKFPSL	HLA-A*02:06	0.9932155728340148	0.004191127287513121	binder
FLPSHSLDTV	HLA-A*02:06	0.9956204295158386	0.0013830913434306116	binder
FLPSYIIDV	HLA-A*02:06	0.9957777738571167	0.0029782825871907752	binder
FLPTLLHQA	HLA-A*02:06	0.9796421885490417	0.0070525018383259435	binder
FLPVKLIFV	HLA-A*02:06	0.9920526623725892	0.004770011774944807	binder
FLQEGDLISA	HLA-A*02:06	0.9914983153343201	0.003020278377489127	binder
FLQPELVKL	HLA-A*02:06	0.9909808158874511	0.004281523324443098	binder
FLQPHLDAV	HLA-A*02:06	0.9954271674156189	0.001151319567789188	binder
FLREYFERL	HLA-A*02:06	0.9817687273025513	0.01701224139036768	binder
FLSEVFHQA	HLA-A*02:06	0.9972379446029663	0.0009096231618144035	binder
FLTDSNNIKEV	HLA-A*02:06	0.9379226684570312	0.08304479173838374	binder
FLVDGVCTV	HLA-A*02:06	0.9970709323883057	0.0007487408101395752	binder
FLVPTFEQL	HLA-A*02:06	0.9945007681846618	0.0023213802783095695	binder
FLVQNIHTL	HLA-A*02:06	0.9951153874397278	0.0015654078151097327	binder
FLVTVIHTL	HLA-A*02:06	0.9957744836807251	0.001847096127173864	binder
FLYTGEGDTV	HLA-A*02:06	0.9952349901199341	0.0027220431026751092	binder
FMFDEKLVTV	HLA-A*02:06	0.9989435076713562	0.0006966579315344357	binder
FMTTNVPNV	HLA-A*02:06	0.9931086540222168	0.003201981493837158	binder
FQAEIAQLM	HLA-A*02:06	0.9920556306838989	0.005286035261636337	binder
FQATIVKAV	HLA-A*02:06	0.989620590209961	0.0070157225807058006	binder
FQDDRYLYM	HLA-A*02:06	0.9954833626747132	0.001569847049069757	binder
FQDEINWRL	HLA-A*02:06	0.9987056732177735	0.0007279749385481654	binder
FQDENHLYL	HLA-A*02:06	0.9979890823364258	0.001014284677957026	binder
FQDGTKATF	HLA-A*02:06	0.48040713667869567	0.2127403805198956	ambiguous
FQDPVPLTV	HLA-A*02:06	0.9963261485099792	0.0011529629406968752	binder
FQEADSPTL	HLA-A*02:06	0.7441707193851471	0.21377693672164497	binder
FQGVEFHYV	HLA-A*02:06	0.9875105619430542	0.007501130863168655	binder
FQHTGIYSV	HLA-A*02:06	0.9924932718276978	0.00413391242344003	binder
FQIGPVAGV	HLA-A*02:06	0.9919146060943603	0.0031984904991179284	binder
FQIVNPHLL	HLA-A*02:06	0.9580475449562073	0.03185776437609645	binder
FQLEHIMDL	HLA-A*02:06	0.9970609307289123	0.0019881329341365447	binder
FQLPIRFNL	HLA-A*02:06	0.9923066020011901	0.007019116192734902	binder
FQPPGPQAV	HLA-A*02:06	0.9848947286605835	0.009122592741918817	binder
FQSSAVMAL	HLA-A*02:06	0.9721514225006104	0.022188572839517577	binder
FQTEGKLYL	HLA-A*02:06	0.9827836036682129	0.007137340286645695	binder
FQTEVGKQL	HLA-A*02:06	0.9390130281448364	0.03943410733068246	binder
FQVENDQERFL	HLA-A*02:06	0.8365943908691407	0.14343012660511167	binder
FQVKEVDVGL	HLA-A*02:06	0.9505257129669189	0.019728085502856017	binder
FQYDSTHGKFHGTV	HLA-A*02:06	0.7026589632034301	0.2590230148948037	binder
FQYESKVFYL	HLA-A*02:06	0.9988925457000732	0.0007808280163719691	binder
FSPFHASVL	HLA-A*02:06	0.30547948330640795	0.30913800389270746	not-binder
FSPVGSVL	HLA-A*02:06	0.13460725210607052	0.09155433541957503	not-binder
FSWEGAFQHV	HLA-A*02:06	0.9938107609748841	0.0017711156517289464	binder
FTAEFLEKV	HLA-A*02:06	0.996017062664032	0.002212452509845698	binder
FTAGHLIGL	HLA-A*02:06	0.9858163118362426	0.004228172649486331	binder
FTEGELMSV	HLA-A*02:06	0.9844224691390991	0.005755288240372165	binder
FTHKEFEQL	HLA-A*02:06	0.9045232176780701	0.04489686445203911	binder
FTIDEELVQRV	HLA-A*02:06	0.9924048542976379	0.005395445652312537	binder
FTIDVDKKL	HLA-A*02:06	0.8804151773452759	0.06394802472489024	binder
FTIETEGKTFQL	HLA-A*02:06	0.8386866927146912	0.16470994304224665	binder
FTIFRTISV	HLA-A*02:06	0.9914258718490601	0.0035462292270542328	binder
FTILDVRPA	HLA-A*02:06	0.8564305901527405	0.06751815453846856	binder
FTIPEAFRGV	HLA-A*02:06	0.9902027249336243	0.006094033859410509	binder
FTLPLTDQV	HLA-A*02:06	0.9795830845832825	0.011047213676257609	binder
FTMDDVVKV	HLA-A*02:06	0.9972930669784545	0.0009767524497949537	binder
FTPAVHASL	HLA-A*02:06	0.8585950493812561	0.22985879088198652	binder
FTPDVKVWEV	HLA-A*02:06	0.9970944643020629	0.0008735557744231025	binder
FTPNNIKQV	HLA-A*02:06	0.929630970954895	0.031237740673956477	binder
FTSDRGFQFV	HLA-A*02:06	0.9858720302581787	0.005156782793415841	binder
FTVDKDITL	HLA-A*02:06	0.9838730573654175	0.007238170154322672	binder
FTVDQIRAI	HLA-A*02:06	0.9631654977798462	0.02109700209576464	binder
FTVPLSTEAAL	HLA-A*02:06	0.7225825667381287	0.17463071852440473	binder
FTVPRVVAV	HLA-A*02:06	0.9949973344802856	0.0025925227807909322	binder
FVADEELVHL	HLA-A*02:06	0.9940152049064637	0.005703366534877168	binder
FVAKHLKTI	HLA-A*02:06	0.9190667152404786	0.0235559487559761	binder
FVAPPTAAV	HLA-A*02:06	0.9962814092636109	0.0012199769282609876	binder
FVARMIPKV	HLA-A*02:06	0.9908329129219056	0.003815050481186637	binder
FVDDYTVRV	HLA-A*02:06	0.9986913800239563	0.0007702402328006362	binder
FVDEYDPTI	HLA-A*02:06	0.9745788216590882	0.026729195811026233	binder
FVDGLTFKV	HLA-A*02:06	0.9973506450653076	0.0010546329327490813	binder
FVDIVDAKL	HLA-A*02:06	0.9626981735229492	0.0317745551102793	binder
FVDKTVLPFV	HLA-A*02:06	0.9894629955291748	0.01110771539965831	binder
FVDPAQITM	HLA-A*02:06	0.9880559802055359	0.012926872810326213	binder
FVDPNGKISL	HLA-A*02:06	0.7835827767848969	0.23563546478723393	binder
FVDPSQDHAL	HLA-A*02:06	0.9119279503822326	0.08760617757198895	binder
FVDRGFYSV	HLA-A*02:06	0.9958707094192505	0.0017087471174095385	binder
FVEEEEHFL	HLA-A*02:06	0.6805244386196136	0.25628929959113445	binder
FVEIKGSV	HLA-A*02:06	0.27516569197177887	0.09658139597455075	not-binder
FVEPSRQFV	HLA-A*02:06	0.919444453716278	0.053109350903720695	binder
FVHDLVLYL	HLA-A*02:06	0.993648636341095	0.0038045728651779293	binder
FVHPGAATV	HLA-A*02:06	0.9883335828781128	0.005425481963089718	binder
FVIDLQTRL	HLA-A*02:06	0.993604838848114	0.003392306701562566	binder
FVIGHLKGA	HLA-A*02:06	0.9476806402206421	0.02735113495530512	binder
FVIRNIVEA	HLA-A*02:06	0.9791344046592713	0.01172561916166398	binder
FVKEHFDEL	HLA-A*02:06	0.932034146785736	0.07980991451570942	binder
FVLDEADEML	HLA-A*02:06	0.9509939908981323	0.046191044998860856	binder
FVLDHEDGLNL	HLA-A*02:06	0.906246829032898	0.07077562638951052	binder
FVLDKVPFL	HLA-A*02:06	0.9977624416351318	0.001086968283385293	binder
FVLHSPGMSV	HLA-A*02:06	0.9883617162704468	0.006189443950900553	binder
FVLPELPSV	HLA-A*02:06	0.9954047918319702	0.0021503890724691643	binder
FVLPILQKL	HLA-A*02:06	0.989035713672638	0.005264160855664353	binder
FVLPVATQI	HLA-A*02:06	0.9680851817131042	0.023548204615797718	binder
FVMETFVHL	HLA-A*02:06	0.9988899111747742	0.0004198485977911088	binder
FVNDIFERI	HLA-A*02:06	0.9975985527038574	0.002046701683911182	binder
FVPEIFHRI	HLA-A*02:06	0.9937212228775024	0.0057474899429544105	binder
FVPIKVEQI	HLA-A*02:06	0.8202489733695983	0.1464218304965634	binder
FVPRSFDEL	HLA-A*02:06	0.8473661065101623	0.18861306827773863	binder
FVTEGSHFVEA	HLA-A*02:06	0.8512408614158631	0.12883771418917908	binder
FVVDEVHLI	HLA-A*02:06	0.9927799105644226	0.004290694968588144	binder
FVVDEVSNI	HLA-A*02:06	0.9798679947853088	0.014325955200011033	binder
FVVDHVIKI	HLA-A*02:06	0.9929182648658752	0.004460719217499779	binder
FVVDIESRL	HLA-A*02:06	0.993787682056427	0.0031736986686562753	binder
FVVDRLIAL	HLA-A*02:06	0.9915827870368957	0.007352056676165208	binder
FVVDRSDKL	HLA-A*02:06	0.8988461375236512	0.06904999992943918	binder
FVVEKIELL	HLA-A*02:06	0.990951681137085	0.006569024501331863	binder
FVWSGTAEA	HLA-A*02:06	0.9904180884361267	0.002222555229727969	binder
FVYPLDFART	HLA-A*02:06	0.9348138451576233	0.05676590278247691	binder
FVYPLDFARTR	HLA-A*02:06	0.20633873189799487	0.1798281947139268	not-binder
GAAKDLPGV	HLA-A*02:06	0.8810982584953309	0.0907560249997621	binder
GAASRIPGV	HLA-A*02:06	0.959886634349823	0.021732470449867203	binder
GAFQEFPQV	HLA-A*02:06	0.830065381526947	0.11871172575359844	binder
GAFVHFHGV	HLA-A*02:06	0.6703826665878296	0.24673525797508578	binder
GAIQVLPKL	HLA-A*02:06	0.668511551618576	0.1524185257296271	binder
GGLPERSVSL	HLA-A*02:06	0.17241813093423844	0.1367152791061522	not-binder
GIFPKSFIHI	HLA-A*02:06	0.9666228532791138	0.024199058503738533	binder
GIFSAEFLKV	HLA-A*02:06	0.9902703881263732	0.003284229147732151	binder
GIIDAFHQI	HLA-A*02:06	0.991698944568634	0.006185523908496652	binder
GILLRLPQV	HLA-A*02:06	0.9739615797996521	0.020423737029365636	binder
GILSHINTV	HLA-A*02:06	0.9944922924041748	0.0020533848140975998	binder
GIMDRFLQV	HLA-A*02:06	0.9966556191444397	0.0012538407713200172	binder
GIPAEVPHI	HLA-A*02:06	0.7681963741779327	0.19822081195435598	binder
GIYTGFIKV	HLA-A*02:06	0.9917252421379089	0.006687107322058071	binder
GKTLKGETTTKAVD	HLA-A*02:06	0.001804284256650135	0.0018786297564988912	not-binder
GLADNTVIAKV	HLA-A*02:06	0.9853585958480835	0.012225168633663653	binder
GLAGVKIAEV	HLA-A*02:06	0.991694450378418	0.0038554995012215244	binder
GLIEILKKV	HLA-A*02:06	0.9954772830009461	0.0018702229145388912	binder
GLIGVGLINV	HLA-A*02:06	0.9952834010124206	0.0019058099767738717	binder
GLLTEIRAV	HLA-A*02:06	0.948491895198822	0.07045883169820935	binder
GLPRFGIEMV	HLA-A*02:06	0.9279551267623901	0.06732843942176349	binder
GLPTSVPQI	HLA-A*02:06	0.8709923028945923	0.13128540139621173	binder
GLSTEGIYRV	HLA-A*02:06	0.9688944458961487	0.04095278211078891	binder
GLTLAPGLSPA	HLA-A*02:06	0.34366861134767535	0.25362656839506076	not-binder
GPPPPGKPQ	HLA-A*02:06	0.02991979317739606	0.0292411124410941	not-binder
GPPPPPGKPQ	HLA-A*02:06	0.07889086194336414	0.05777608650704369	not-binder
GPPPPPPGKPQ	HLA-A*02:06	0.10938639305531979	0.12900292418870843	not-binder
GPPQQGGHPRPP	HLA-A*02:06	0.01594592382898554	0.02282476037787394	not-binder
GPSSVEDIK	HLA-A*02:06	0.0075289263506419955	0.013211670991074096	not-binder
GQDEPLIHV	HLA-A*02:06	0.9816144108772278	0.009862097695539722	binder
GQFDRPAGV	HLA-A*02:06	0.9927621483802795	0.004980946810628721	binder
GQIDLLERL	HLA-A*02:06	0.9828055620193481	0.005421038564106004	binder
GQIEDLKIHL	HLA-A*02:06	0.9770471811294555	0.009927318624635134	binder
GQIELRTYV	HLA-A*02:06	0.9943557381629944	0.0013622699232841038	binder
GQIEVVPEV	HLA-A*02:06	0.9979349374771118	0.0009397795648898994	binder
GQIRNLESA	HLA-A*02:06	0.6080972909927368	0.2181124846607691	ambiguous
GQISEVVVV	HLA-A*02:06	0.9755490541458129	0.004552373556859436	binder
GQLDKVVEL	HLA-A*02:06	0.9953428268432617	0.002906222846494021	binder
GQLDTPGVHNV	HLA-A*02:06	0.9790023803710938	0.023412685126379913	binder
GQLEFRALL	HLA-A*02:06	0.9646974921226501	0.025189316970505235	binder
GQLPNLQTV	HLA-A*02:06	0.9807819366455078	0.004744751525731157	binder
GQMGSFIRL	HLA-A*02:06	0.9914928555488587	0.006637873072620321	binder
GQSYVVNRV	HLA-A*02:06	0.970818305015564	0.0277487175469503	binder
GQTITISRV	HLA-A*02:06	0.900115144252777	0.06410917908190149	binder
GQTQVEIKV	HLA-A*02:06	0.8316336870193481	0.20842105329139582	binder
GQTTVQVRV	HLA-A*02:06	0.9115401029586792	0.055435790747237035	binder
GQVDMDIKL	HLA-A*02:06	0.9505627512931824	0.024690137120023523	binder
GQWASVIRV	HLA-A*02:06	0.9936357736587524	0.0042503712662556575	binder
GQWGRAWEV	HLA-A*02:06	0.9984278321266175	0.0007669153723452361	binder
GQWSQGLISA	HLA-A*02:06	0.9578300952911377	0.027271464861127095	binder
GQYEPHFDFA	HLA-A*02:06	0.9688989758491516	0.015013039135854642	binder
GSGSGWSSSRGPY	HLA-A*02:06	0.030071673355996607	0.03519700202129233	not-binder
GTAAVFNAV	HLA-A*02:06	0.9844129085540771	0.007224353924376838	binder
GTIFIIKGV	HLA-A*02:06	0.9003202080726623	0.03940157498703819	binder
GTIGLIHAI	HLA-A*02:06	0.9793791890144348	0.01174376601829709	binder
GTIKKFLSL	HLA-A*02:06	0.8251310586929321	0.14561980612198167	binder
GTIKVLELV	HLA-A*02:06	0.9273739814758301	0.08232276048195178	binder
GTITQVIKV	HLA-A*02:06	0.9626501560211181	0.019934199813415952	binder
GTITTFEHA	HLA-A*02:06	0.567567092180252	0.2641204083110527	ambiguous
GTPEKVFTV	HLA-A*02:06	0.9904132843017578	0.006623241990130877	binder
GTVRFFNSV	HLA-A*02:06	0.9084240913391113	0.09031329504506191	binder
GTYTGFIKV	HLA-A*02:06	0.9885526180267334	0.005170388424952226	binder
GVAESIHLWEV	HLA-A*02:06	0.9888340950012207	0.01532755504284685	binder
GVAGGSILKGV	HLA-A*02:06	0.8719197988510132	0.15122805544820384	binder
GVAPGFQVV	HLA-A*02:06	0.9542229533195495	0.03413935808098362	binder
GVARHFNYV	HLA-A*02:06	0.9587332606315613	0.0312680166427178	binder
GVARLFTKV	HLA-A*02:06	0.9491748929023742	0.030040531544423717	binder
GVDVTLPRV	HLA-A*02:06	0.9189594268798829	0.0546766418045648	binder
GVFEGKLNVI	HLA-A*02:06	0.8116691708564758	0.18665219366300922	binder
GVFPDNFVKL	HLA-A*02:06	0.9888132691383362	0.00905540366454324	binder
GVFPLRGKILNV	HLA-A*02:06	0.7380180835723877	0.24300943632691913	binder
GVGPIRKV	HLA-A*02:06	0.1621062494814396	0.08509083134575564	not-binder
GVIAEILRGV	HLA-A*02:06	0.9801085948944092	0.022871417075386393	binder
GVIDACIKL	HLA-A*02:06	0.9417924880981445	0.030192899668453413	binder
GVIDGHIYAV	HLA-A*02:06	0.99748854637146	0.0008292320452033253	binder
GVIDLIFEKA	HLA-A*02:06	0.950620424747467	0.06373596846332452	binder
GVIEKLLTS	HLA-A*02:06	0.5187657564878464	0.296469784120294	ambiguous
GVIGGGVFQAI	HLA-A*02:06	0.944325065612793	0.03279602547309327	binder
GVIGKFIYA	HLA-A*02:06	0.97674720287323	0.01564008951501679	binder
GVIKRTENV	HLA-A*02:06	0.9315428972244263	0.05213693671715514	binder
GVINRVEKI	HLA-A*02:06	0.8127579092979431	0.14165337834188405	binder
GVINSFVHV	HLA-A*02:06	0.9910381317138672	0.0031664560732528393	binder
GVIPTLVKL	HLA-A*02:06	0.8695270657539368	0.1259730034068935	binder
GVKEKFTMV	HLA-A*02:06	0.49428426921367646	0.19960286990624249	ambiguous
GVLDKLRSV	HLA-A*02:06	0.9610807180404664	0.04496991622282221	binder
GVLDSVDVRL	HLA-A*02:06	0.7882737874984741	0.21296961883437956	binder
GVLDTLTKV	HLA-A*02:06	0.9890992283821106	0.003988317927334392	binder
GVLFHNLPSL	HLA-A*02:06	0.9280632972717285	0.04667746372455441	binder
GVLKVFLENV	HLA-A*02:06	0.978174889087677	0.012014030335629138	binder
GVLPNIQAV	HLA-A*02:06	0.9863838672637939	0.0033435041387960534	binder
GVLPQLSMV	HLA-A*02:06	0.908111572265625	0.11958555229881108	binder
GVLSSDGVWRV	HLA-A*02:06	0.960823905467987	0.04824510483924423	binder
GVMYGFKGV	HLA-A*02:06	0.9178871273994446	0.040436191269984975	binder
GVPARLPAV	HLA-A*02:06	0.901244843006134	0.09604705469523298	binder
GVPELLQKI	HLA-A*02:06	0.5146564483642578	0.20250918987345767	ambiguous
GVPEWFHGA	HLA-A*02:06	0.8929441571235657	0.170318233419242	binder
GVPNASVIMQV	HLA-A*02:06	0.9119678854942321	0.049149395444102004	binder
GVPQALFGV	HLA-A*02:06	0.9670213103294373	0.025414715396885897	binder
GVPRTFKEI	HLA-A*02:06	0.1917598072439432	0.1474639108260622	not-binder
GVPSTAIREI	HLA-A*02:06	0.3584086254239082	0.28282296574204835	not-binder
GVPTKVFNV	HLA-A*02:06	0.8547932982444764	0.19199000103762418	binder
GVPVTITSV	HLA-A*02:06	0.7689729332923889	0.194105412875862	binder
GVSDVDYSL	HLA-A*02:06	0.9277441740036011	0.06266517188755664	binder
GVVDPRAISVL	HLA-A*02:06	0.4903139755129814	0.22200541968527873	ambiguous
GVVEKLSVL	HLA-A*02:06	0.7962922215461731	0.13342594003613056	binder
GVVGEVTQV	HLA-A*02:06	0.9601432919502259	0.046363738705888564	binder
GVVIHLPGL	HLA-A*02:06	0.8033769965171814	0.13546170550330833	binder
GVVPQLVKL	HLA-A*02:06	0.7214263558387757	0.14842777969422852	binder
GVVPTIQKV	HLA-A*02:06	0.9724445819854737	0.020216768173855724	binder
GVWTYDDATKTF	HLA-A*02:06	0.32936030682176354	0.30024382432511787	not-binder
GVYDIDNKTIEL	HLA-A*02:06	0.5735715240240097	0.29831979325315	ambiguous
GVYGDVHRV	HLA-A*02:06	0.9960211873054504	0.003554001149436515	binder
GVYNGKTFNQV	HLA-A*02:06	0.9602400064468384	0.024332681583739503	binder
GYSFTTTAER	HLA-A*02:06	0.044437226932495834	0.03216388521659003	not-binder
HAAEYGAEALE	HLA-A*02:06	0.010551943071186542	0.005042439407844792	not-binder
HALGLLYHV	HLA-A*02:06	0.9701006293296814	0.03878967656262524	binder
HAVGDIPGV	HLA-A*02:06	0.9730734586715698	0.014448434526368502	binder
HGFAGYFETV	HLA-A*02:06	0.8476629018783569	0.1181468582418888	binder
HIIENIVAV	HLA-A*02:06	0.9968102693557739	0.0009361030248556774	binder
HILKDVSGV	HLA-A*02:06	0.9729470252990723	0.012766751907873027	binder
HIMPTVHTV	HLA-A*02:06	0.9971440672874451	0.001334702571829298	binder
HIPDVITYL	HLA-A*02:06	0.9816306114196778	0.014141652119690316	binder
HIPNIFQKI	HLA-A*02:06	0.8712499260902404	0.06954772176768564	binder
HIYHQHFDSV	HLA-A*02:06	0.8154909908771515	0.19009367812164904	binder
HLAIKLEQV	HLA-A*02:06	0.9651394724845886	0.03349006719317363	binder
HLANIVERV	HLA-A*02:06	0.9964717268943787	0.001075886668414769	binder
HLFRKFHYL	HLA-A*02:06	0.9299056053161621	0.11236663229056887	binder
HLIGDFSKV	HLA-A*02:06	0.9945185422897339	0.0033065494510850168	binder
HLIHEVTKV	HLA-A*02:06	0.9932974219322205	0.0026982278596082623	binder
HLLERVDQV	HLA-A*02:06	0.9930214405059814	0.003457953356576271	binder
HLPEELAEL	HLA-A*02:06	0.9162696599960327	0.0725100984194135	binder
HLPETKFSEL	HLA-A*02:06	0.8870360493659973	0.17604840013145173	binder
HLPGSSNSPA	HLA-A*02:06	0.20201014056801797	0.12893400106810604	not-binder
HLPPTFHAV	HLA-A*02:06	0.9971540331840515	0.0016563315415226722	binder
HLPSDFTPA	HLA-A*02:06	0.8576995491981506	0.1315257732113218	binder
HLPSDFTPAV	HLA-A*02:06	0.9682378649711609	0.024522549608006556	binder
HLVPEVPTV	HLA-A*02:06	0.9931487679481507	0.0029801818654094725	binder
HLYEEKFESI	HLA-A*02:06	0.9289123177528381	0.12495925368614288	binder
HMAKAFKEV	HLA-A*02:06	0.9831344485282898	0.0062152377469690025	binder
HMVTHFIQA	HLA-A*02:06	0.9517969727516175	0.03667068157683741	binder
HQDGIHILV	HLA-A*02:06	0.985109293460846	0.010255286593527221	binder
HQHEYFFLI	HLA-A*02:06	0.9905660033226014	0.006234901748163691	binder
HQIDLIVQL	HLA-A*02:06	0.9974779725074768	0.0009632158497653483	binder
HQILTPFLL	HLA-A*02:06	0.9500591874122619	0.04088634240735887	binder
HQIPEFDNLYL	HLA-A*02:06	0.8979909658432007	0.13828151365267036	binder
HQLALISQL	HLA-A*02:06	0.978058135509491	0.013348085435368301	binder
HQLENLSNFI	HLA-A*02:06	0.8476726174354553	0.10928375785909455	binder
HQTQVSQRL	HLA-A*02:06	0.5691234976053238	0.29321343459736826	ambiguous
HQVPAVSSV	HLA-A*02:06	0.9830488920211792	0.007973027423052292	binder
HSIPVTVEV	HLA-A*02:06	0.9780438899993896	0.01283240585400166	binder
HTAQKFFTV	HLA-A*02:06	0.9868078708648682	0.010796313119226388	binder
HTIDTILTV	HLA-A*02:06	0.9950518488883973	0.003075644566333945	binder
HTLGDAHIYL	HLA-A*02:06	0.9415924310684204	0.029117263544985676	binder
HTPQNLITV	HLA-A*02:06	0.9213310837745666	0.044957374418150745	binder
HTVGELIEV	HLA-A*02:06	0.9563519954681396	0.023931918389071886	binder
HVESKVYAV	HLA-A*02:06	0.8380627632141113	0.1533817033429799	binder
HVIEALRRA	HLA-A*02:06	0.6374449282884598	0.2975427513442879	ambiguous
HVIENLHAA	HLA-A*02:06	0.9842351317405701	0.007748272742901123	binder
HVIKYLETL	HLA-A*02:06	0.9744794487953186	0.022245319345397602	binder
HVIQALESL	HLA-A*02:06	0.8407692670822143	0.09111675586378506	binder
HVLDTLIQL	HLA-A*02:06	0.9675770998001099	0.019605226222646925	binder
HVLDVIHEV	HLA-A*02:06	0.9976584434509277	0.0013345380292241681	binder
HVLDVIHEVL	HLA-A*02:06	0.9406857490539551	0.03237180795910046	binder
HVLEEVQQV	HLA-A*02:06	0.9706020712852478	0.024776099117158543	binder
HVPAAVPLV	HLA-A*02:06	0.955713403224945	0.03947235723677045	binder
HVVDFFNRV	HLA-A*02:06	0.9848654389381408	0.015545634362500354	binder
HVVEILVET	HLA-A*02:06	0.9172109603881836	0.030929857275735537	binder
HVVERLFEI	HLA-A*02:06	0.9900050759315491	0.00976253800226345	binder
HVVHQIPAV	HLA-A*02:06	0.9427044153213501	0.06273863972985855	binder
HVYDGKFLARV	HLA-A*02:06	0.8966098904609681	0.1603221135132505	binder
IADDADPRV	HLA-A*02:06	0.7130851745605469	0.24404096566615455	binder
IAPTGHSL	HLA-A*02:06	0.34592761397361754	0.12210600051425075	not-binder
IASPVIAAV	HLA-A*02:06	0.992134976387024	0.007259479967562954	binder
IDDKGTIKL	HLA-A*02:06	0.037974169664084914	0.03293924610565197	not-binder
IIHEIAVLEL	HLA-A*02:06	0.9801509022712708	0.020577733992832796	binder
IIINHVISV	HLA-A*02:06	0.9966523885726929	0.0009004903073254579	binder
IIIPEIQKV	HLA-A*02:06	0.994604766368866	0.002373513634973443	binder
IILDEIHLL	HLA-A*02:06	0.9863665580749512	0.00565810569639547	binder
IILPEDIEL	HLA-A*02:06	0.6936134219169616	0.22891945675935627	binder
IIMLEALERV	HLA-A*02:06	0.9482766389846802	0.040481216587446515	binder
IIPDKVWAV	HLA-A*02:06	0.9970561146736145	0.001208774878523947	binder
IIQQAFINV	HLA-A*02:06	0.9747539281845092	0.00812347984805766	binder
IISQVDAKV	HLA-A*02:06	0.9662147521972656	0.01987268872762219	binder
IITDLLRSV	HLA-A*02:06	0.9699039459228516	0.0293894471720498	binder
IITKDLFQV	HLA-A*02:06	0.9873317599296569	0.012081215659202255	binder
IIVSIVHSV	HLA-A*02:06	0.9952703714370728	0.0024713297502886988	binder
ILAPAGSLPKI	HLA-A*02:06	0.7840239226818084	0.2547669172869036	binder
ILAPCKLETV	HLA-A*02:06	0.9901116371154786	0.004279338175549809	binder
ILDQKINEV	HLA-A*02:06	0.9935937881469726	0.0037817755049779386	binder
ILEKKVEKV	HLA-A*02:06	0.5294876337051392	0.198952574149776	ambiguous
ILIPVLDRI	HLA-A*02:06	0.9205914497375488	0.04595127679319452	binder
ILISKLLGA	HLA-A*02:06	0.9864756226539612	0.006633999270634109	binder
ILITGGIVAT	HLA-A*02:06	0.8866192817687988	0.11381627924533472	binder
ILLAEVDKV	HLA-A*02:06	0.9845869898796081	0.007167350045392292	binder
ILLAEVPTM	HLA-A*02:06	0.9389166474342346	0.07084271038508325	binder
ILLDQTVRV	HLA-A*02:06	0.9950446128845215	0.0037620942903824803	binder
ILLKDILSV	HLA-A*02:06	0.9959237217903137	0.0015256944776814655	binder
ILLPEPSIRSV	HLA-A*02:06	0.9583824753761292	0.06798015894015373	binder
ILPDDLPEL	HLA-A*02:06	0.91479994058609	0.1437308277855937	binder
ILPEELQTL	HLA-A*02:06	0.8762920379638672	0.1495288200700336	binder
ILPEKVARV	HLA-A*02:06	0.9936155676841736	0.007481471242327095	binder
ILPSNLLTV	HLA-A*02:06	0.9917230010032654	0.002778819615102508	binder
ILQDRLNQV	HLA-A*02:06	0.9900461673736572	0.0032564610187844913	binder
ILRAILEVL	HLA-A*02:06	0.5289338588714599	0.19742918728191847	ambiguous
ILTDITKGV	HLA-A*02:06	0.9921281337738037	0.004288281240021459	binder
ILYDKLEKI	HLA-A*02:06	0.9822531580924988	0.012632098284527602	binder
IMLEALERV	HLA-A*02:06	0.9929763436317444	0.0020673826866011973	binder
IQAERVRGV	HLA-A*02:06	0.9586857080459594	0.01805655520983025	binder
IQDENQLLV	HLA-A*02:06	0.9712870121002197	0.007161357428804433	binder
IQEAVYKNV	HLA-A*02:06	0.4855875432491302	0.16693781180589862	ambiguous
IQEEEDEKQRL	HLA-A*02:06	0.073398601077497	0.048520243958111775	not-binder
IQHDLIFSL	HLA-A*02:06	0.9828458547592163	0.01695083312053582	binder
IQHSEFEEV	HLA-A*02:06	0.9325658440589905	0.04120623558090866	binder
IQIMKVEEI	HLA-A*02:06	0.9551208257675171	0.02576250245377583	binder
IQLEHLNIV	HLA-A*02:06	0.9510440587997436	0.023204939243389594	binder
IQLNGRYYL	HLA-A*02:06	0.9209160923957824	0.06384188066865869	binder
IQLPSEKAIFL	HLA-A*02:06	0.8455559611320496	0.1557247094322617	binder
IQLPSVNTV	HLA-A*02:06	0.9716551303863525	0.010879220237620672	binder
IQPDNIVYV	HLA-A*02:06	0.9881714224815369	0.006567245263349071	binder
IQRTPKIQVYSRH	HLA-A*02:06	0.002401598379947245	0.0008891466828307343	not-binder
IQTAVRLLL	HLA-A*02:06	0.7526811838150025	0.21285588498065852	binder
IQTELQETV	HLA-A*02:06	0.9376108527183533	0.03190414391373101	binder
IQVQVFEKL	HLA-A*02:06	0.9367210507392884	0.040605038823037516	binder
IQWESTRPVLA	HLA-A*02:06	0.7907208919525146	0.11887372388816954	binder
IQYDKTNVL	HLA-A*02:06	0.9529651999473572	0.04142244500903685	binder
IQYIPTELDQV	HLA-A*02:06	0.7791543245315552	0.09747325825554454	binder
IQYIRPVFV	HLA-A*02:06	0.9754898309707641	0.02134511623848317	binder
ISDRPSLSV	HLA-A*02:06	0.8537937283515931	0.1262625841693529	binder
ISPSRTEAL	HLA-A*02:06	0.46757972836494444	0.27349636503795377	ambiguous
ISPTGHSL	HLA-A*02:06	0.26703579649329184	0.1402925053560207	not-binder
ITAPIEAQV	HLA-A*02:06	0.9843623161315918	0.011252164549299155	binder
ITDPANEKL	HLA-A*02:06	0.6858558386564255	0.3242275265657347	binder
ITEKWLPEI	HLA-A*02:06	0.7072050273418427	0.22069322334129243	binder
ITFESIEKA	HLA-A*02:06	0.9317206382751465	0.04110650994659707	binder
ITFPGCFTNT	HLA-A*02:06	0.6664192914962769	0.22606313063069167	binder
ITINDIVHV	HLA-A*02:06	0.9939287543296814	0.002482235945806772	binder
ITLPEGSVISL	HLA-A*02:06	0.834188723564148	0.08330945085384527	binder
ITPDEFHFV	HLA-A*02:06	0.9867186665534973	0.009585591790575608	binder
ITPENLPQI	HLA-A*02:06	0.8792994379997253	0.08751711940481796	binder
ITPENLPQILL	HLA-A*02:06	0.5326572746038437	0.2784001027215966	ambiguous
ITPGGFSSV	HLA-A*02:06	0.9461579918861389	0.02874253186323134	binder
ITPQKLPSL	HLA-A*02:06	0.7208241105079651	0.15751476188395344	binder
ITPQTIHGV	HLA-A*02:06	0.9734480500221252	0.018382676377167513	binder
ITPTGTHPL	HLA-A*02:06	0.747325086593628	0.12776746397623817	binder
ITTDVLYTI	HLA-A*02:06	0.9843793034553527	0.007236092114951404	binder
ITVEKIIKI	HLA-A*02:06	0.837256669998169	0.14205254954165258	binder
ITVKGLEVV	HLA-A*02:06	0.6850131094455719	0.17577940257269772	binder
IVAESLQQV	HLA-A*02:06	0.9931278824806213	0.003446419574200594	binder
IVAPGKGILAA	HLA-A*02:06	0.8059047341346741	0.09320661948565273	binder
IVAPGTFEV	HLA-A*02:06	0.9969338536262512	0.0015415369548800052	binder
IVDKSGVVRV	HLA-A*02:06	0.9077887654304504	0.05229626155824126	binder
IVDQTNVKL	HLA-A*02:06	0.7607747793197632	0.19753660169997964	binder
IVHSVFEFL	HLA-A*02:06	0.9132078051567077	0.05274025140569984	binder
IVIDGLREL	HLA-A*02:06	0.9768139481544494	0.012140912652075704	binder
IVIGIIKTV	HLA-A*02:06	0.9928218722343445	0.002968942648081086	binder
IVIGVLHQL	HLA-A*02:06	0.9862717151641845	0.009732156645744363	binder
IVIRGLNTI	HLA-A*02:06	0.8644388914108276	0.03413946549771508	binder
IVISKLTQI	HLA-A*02:06	0.977916705608368	0.010031045317889935	binder
IVLDRLIEL	HLA-A*02:06	0.967009449005127	0.022621819160149825	binder
IVLDRVPAF	HLA-A*02:06	0.779142963886261	0.04461685790461342	binder
IVLPEDLQL	HLA-A*02:06	0.4735604882240295	0.0987231204198947	ambiguous
IVMEHVVFL	HLA-A*02:06	0.9972112655639649	0.0011402985123177226	binder
IVMQEVETV	HLA-A*02:06	0.982826292514801	0.009550110462073345	binder
IVNWVNETL	HLA-A*02:06	0.8859154939651489	0.06294078411485832	binder
IVPATLPQL	HLA-A*02:06	0.892606008052826	0.04655527067722368	binder
IVPDLDLQQV	HLA-A*02:06	0.9590179920196533	0.02702873802391524	binder
IVPKEEGVISV	HLA-A*02:06	0.7605918616056442	0.32483469693702965	binder
IVSTEKTILAV	HLA-A*02:06	0.8333894371986389	0.08663492092654296	binder
IVTEELIVV	HLA-A*02:06	0.830314302444458	0.08555166746737823	binder
IVVGRITEV	HLA-A*02:06	0.9850804686546326	0.013544821823287954	binder
IVWQEDPRL	HLA-A*02:06	0.7267221450805664	0.2787934354207669	binder
KAIDIYEQV	HLA-A*02:06	0.9943736314773559	0.005818798348861217	binder
KAIEVLLTL	HLA-A*02:06	0.9890552520751953	0.007067272491076232	binder
KAIGSLKEV	HLA-A*02:06	0.9467553734779358	0.027680312951704252	binder
KAINQGGLTSV	HLA-A*02:06	0.7723718643188476	0.26473379048740275	binder
KAIRDGVIEA	HLA-A*02:06	0.5435461878776551	0.20186524969640032	ambiguous
KALAKLDHV	HLA-A*02:06	0.902618408203125	0.06613498380963549	binder
KALDDTQVKTV	HLA-A*02:06	0.6874869704246521	0.12772851708091	binder
KALDKIAEI	HLA-A*02:06	0.945678961277008	0.08523416244907442	binder
KALESIEYV	HLA-A*02:06	0.9783907771110535	0.0089496415986951	binder
KALETLRQV	HLA-A*02:06	0.9620233178138733	0.0086760522923518	binder
KALPDSMVSV	HLA-A*02:06	0.9916854858398437	0.0030404014555392507	binder
KAMDDTFYL	HLA-A*02:06	0.9960958600044251	0.0030135342508158954	binder
KAMTEDGFLAV	HLA-A*02:06	0.9606844425201416	0.01580282828206121	binder
KAPAPRPSL	HLA-A*02:06	0.35170512050390246	0.15146133024104474	not-binder
KATGKLFAV	HLA-A*02:06	0.9430713653564453	0.07063626809529694	binder
KAVDIVKQV	HLA-A*02:06	0.9922524809837341	0.006208902757342044	binder
KAVELLVEL	HLA-A*02:06	0.9917133569717407	0.005069280491669933	binder
KAVHVIYTV	HLA-A*02:06	0.9911078333854675	0.004068364736241328	binder
KAYQELLATV	HLA-A*02:06	0.9808054327964782	0.0058356843970949765	binder
KAYYHLLEQV	HLA-A*02:06	0.8790385365486145	0.13455775626681593	binder
KIADFGLARV	HLA-A*02:06	0.9964519619941712	0.0015035747410436719	binder
KIEKELETV	HLA-A*02:06	0.8190714240074157	0.17352525810911346	binder
KIFEDIPTL	HLA-A*02:06	0.9965083718299865	0.0015825734407618466	binder
KIFHINPRL	HLA-A*02:06	0.9494136095046997	0.03327380159830148	binder
KIFSGVFVKV	HLA-A*02:06	0.9953044891357422	0.0010751506652816086	binder
KIGDFGLATV	HLA-A*02:06	0.9903702735900879	0.0035904007600803148	binder
KIHSSFRSL	HLA-A*02:06	0.425409859418869	0.23158036846661684	ambiguous
KIIDEDGLLNL	HLA-A*02:06	0.9871080756187439	0.007227970403241224	binder
KIIDFIYTA	HLA-A*02:06	0.9949408054351807	0.003700904739917129	binder
KIIGIMEEV	HLA-A*02:06	0.994501268863678	0.0013836718192728715	binder
KILAAILHL	HLA-A*02:06	0.9721861720085144	0.0161204931598578	binder
KILDLETQL	HLA-A*02:06	0.9666166305541992	0.02825877205004394	binder
KILDVLEEI	HLA-A*02:06	0.988485312461853	0.007124449717717444	binder
KILEDDKGAFQL	HLA-A*02:06	0.6817431807518005	0.23353907277866537	binder
KILEDVVGV	HLA-A*02:06	0.9964396476745605	0.0010720927962514788	binder
KILEELQKV	HLA-A*02:06	0.9907634735107422	0.007232627351429192	binder
KILETLYTL	HLA-A*02:06	0.9948170781135559	0.004187215115067295	binder
KILPDLNTV	HLA-A*02:06	0.9904457807540894	0.005013864821375585	binder
KILPTLEAV	HLA-A*02:06	0.9914841413497925	0.0027573178241652695	binder
KILPVMVTL	HLA-A*02:06	0.9861083865165711	0.008849961092364527	binder
KILSELFTV	HLA-A*02:06	0.9952039003372193	0.0037314314359349794	binder
KILTKLLEV	HLA-A*02:06	0.9927002429962158	0.002863651078488972	binder
KIMTEKELLAV	HLA-A*02:06	0.9786169171333313	0.00993277308934396	binder
KIPQVLVKL	HLA-A*02:06	0.8542588710784912	0.12987784667547198	binder
KIVDFSYSV	HLA-A*02:06	0.9975092768669128	0.0011441582561122754	binder
KIVKWDRDM	HLA-A*02:06	0.029957537725567817	0.020182223710444848	not-binder
KIVPVEITI	HLA-A*02:06	0.9300982832908631	0.0394763487455641	binder
KLAPPLVTL	HLA-A*02:06	0.9968140125274658	0.0015870910786907827	binder
KLFEKVKEV	HLA-A*02:06	0.9986845850944519	0.0006507545965586457	binder
KLFNEFIQL	HLA-A*02:06	0.9774946570396423	0.03817506466497382	binder
KLFNGTFLKA	HLA-A*02:06	0.9927626729011536	0.00409505698670319	binder
KLHDVELHQV	HLA-A*02:06	0.9932682633399963	0.007028691326022478	binder
KLHEYFPEM	HLA-A*02:06	0.9938748717308045	0.006368459351056323	binder
KLHGVNINV	HLA-A*02:06	0.9950507760047913	0.002270085610856373	binder
KLHLGFIEI	HLA-A*02:06	0.9496043205261231	0.07230252012293835	binder
KLHPHFAKV	HLA-A*02:06	0.9740118384361267	0.038259966403570274	binder
KLHVDFRNV	HLA-A*02:06	0.6722772777080536	0.2592520961538691	binder
KLIEELETL	HLA-A*02:06	0.9948973298072815	0.00318482968059286	binder
KLIEKLDIKL	HLA-A*02:06	0.9895237684249878	0.0064000110406953635	binder
KLILLITQV	HLA-A*02:06	0.9759047269821167	0.02645817913011506	binder
KLILNGKTL	HLA-A*02:06	0.19340883791446686	0.19558646119327758	not-binder
KLIPFLEKL	HLA-A*02:06	0.9911274075508117	0.004751188200233457	binder
KLIPQLPTL	HLA-A*02:06	0.9893292665481568	0.009540879033694598	binder
KLIQNVFEI	HLA-A*02:06	0.9963701128959656	0.0011445472520992838	binder
KLITSFLEL	HLA-A*02:06	0.9886637210845948	0.011791213543569578	binder
KLLDEAIQAV	HLA-A*02:06	0.9974764227867127	0.0010534304401716012	binder
KLLDLENENMMRV	HLA-A*02:06	0.8528149366378784	0.182845362218593	binder
KLLDPEDISV	HLA-A*02:06	0.9942189693450928	0.005918383841634928	binder
KLLDVVHPA	HLA-A*02:06	0.993605661392212	0.003913815627716689	binder
KLLEPVLLL	HLA-A*02:06	0.9910382032394409	0.0038771215509309327	binder
KLLERVSAI	HLA-A*02:06	0.9679359078407288	0.05092563555155805	binder
KLLEVNGVAL	HLA-A*02:06	0.9881021499633789	0.008751664287380922	binder
KLLEYIEEI	HLA-A*02:06	0.9977162837982178	0.00032989693839478824	binder
KLLFWVTEV	HLA-A*02:06	0.9968564867973327	0.0007154542981149165	binder
KLLGNIKNV	HLA-A*02:06	0.9936006188392639	0.0030752528316171615	binder
KLLKDLPEL	HLA-A*02:06	0.9945684790611267	0.002752261346058943	binder
KLLKLFQGV	HLA-A*02:06	0.9906286478042603	0.0036576900796622767	binder
KLLPQLTYL	HLA-A*02:06	0.9952277541160583	0.0017323445685565105	binder
KLLSKFYEL	HLA-A*02:06	0.9980989217758178	0.0006533872398261706	binder
KLLTEVHAA	HLA-A*02:06	0.9743734121322631	0.03026457799309803	binder
KLLVSGFWGV	HLA-A*02:06	0.9919715881347656	0.00492625641828533	binder
KLMDHIYAV	HLA-A*02:06	0.9994408965110779	0.00019596991794041928	binder
KLMELLEEI	HLA-A*02:06	0.9959904432296753	0.001520997615362897	binder
KLPEKWESV	HLA-A*02:06	0.9961489558219909	0.0029461366118099857	binder
KLPSNLPQL	HLA-A*02:06	0.9862579822540283	0.009609020201283527	binder
KLVEFDFLGA	HLA-A*02:06	0.9884181499481202	0.00654844717120434	binder
KLVEYIVKA	HLA-A*02:06	0.9946054339408874	0.0023628993982732793	binder
KLVGEFLEV	HLA-A*02:06	0.9957676291465759	0.001726938903996727	binder
KLVINGKTL	HLA-A*02:06	0.1406314805150032	0.08585612722469602	not-binder
KLVKEVIAV	HLA-A*02:06	0.9936298727989197	0.0023292325430575808	binder
KLVTTVTEI	HLA-A*02:06	0.984839940071106	0.006724597367870823	binder
KLYTDFDEI	HLA-A*02:06	0.9728151202201843	0.020327833193993984	binder
KMAEMLVEL	HLA-A*02:06	0.9977845430374146	0.0010882041569474383	binder
KMAPALRKV	HLA-A*02:06	0.988058352470398	0.005360190811573937	binder
KMDASLGNLFA	HLA-A*02:06	0.8148730814456939	0.25100603427239954	binder
KMLEKLPEL	HLA-A*02:06	0.9980445265769958	0.000704509645539563	binder
KMMDVTVTI	HLA-A*02:06	0.9978471398353577	0.001597952103423611	binder
KMNEKLYTV	HLA-A*02:06	0.998615312576294	0.0004902686545271717	binder
KMPDDVWLV	HLA-A*02:06	0.9965460062026977	0.0010553398094605268	binder
KMYEEFLSKV	HLA-A*02:06	0.9976359367370605	0.0011185376788672785	binder
KQADPFASL	HLA-A*02:06	0.9873561501502991	0.011369820538722564	binder
KQDSLVINL	HLA-A*02:06	0.9645022511482239	0.03477879805219627	binder
KQFDDVLIYL	HLA-A*02:06	0.9971145272254944	0.0015262095790615504	binder
KQFEGTVEI	HLA-A*02:06	0.9960888147354126	0.0015279155553072445	binder
KQFEKQVEL	HLA-A*02:06	0.9973029017448425	0.0018026337099282385	binder
KQFELALQL	HLA-A*02:06	0.989197051525116	0.004375260901782534	binder
KQFEPNDFYL	HLA-A*02:06	0.996123993396759	0.0009091344088971363	binder
KQHGVNVSV	HLA-A*02:06	0.9840412139892578	0.004311713276020684	binder
KQIDELDILRL	HLA-A*02:06	0.988541555404663	0.008678085020575644	binder
KQIDPVLQV	HLA-A*02:06	0.9931397557258606	0.0028989901596240884	binder
KQIDQFLVV	HLA-A*02:06	0.9939975380897522	0.0028955815341691555	binder
KQIDVYRSV	HLA-A*02:06	0.9935461521148682	0.0012724891927005347	binder
KQIETGPFL	HLA-A*02:06	0.9855728864669799	0.011837010247859459	binder
KQLDDLKGA	HLA-A*02:06	0.6475369036197662	0.2899290675339118	binder
KQLDENISL	HLA-A*02:06	0.9810811161994935	0.01165645518467132	binder
KQLEAIDQLHL	HLA-A*02:06	0.9573945283889771	0.03340562779227516	binder
KQLEVVHTL	HLA-A*02:06	0.9982546329498291	0.0007115173211060392	binder
KQLNFLTKL	HLA-A*02:06	0.9896582961082458	0.0034428115414921676	binder
KQLNHFWEI	HLA-A*02:06	0.9964168190956115	0.0021168623620725162	binder
KQLSDTSIIAV	HLA-A*02:06	0.9840665459632874	0.010119522809024497	binder
KQMDHFVGL	HLA-A*02:06	0.9980298042297363	0.0008085952978392033	binder
KQPRWMETV	HLA-A*02:06	0.9559338092803955	0.04161950483009798	binder
KQTDLEITV	HLA-A*02:06	0.9805278182029724	0.01124265915276891	binder
KQTEIAKRL	HLA-A*02:06	0.8689538717269898	0.07594169176098874	binder
KQVDLENVWL	HLA-A*02:06	0.9567906737327576	0.023709947165821324	binder
KQVEEIFNLKF	HLA-A*02:06	0.6914783656597138	0.2631464898343958	binder
KSADEVLFTGV	HLA-A*02:06	0.9372907876968384	0.03585268039448515	binder
KSIDFPLTKV	HLA-A*02:06	0.9805493950843811	0.024413104361999866	binder
KSIDTFFGV	HLA-A*02:06	0.9935812950134277	0.003163418250257842	binder
KSLSVVTEV	HLA-A*02:06	0.9773530125617981	0.01564798745666193	binder
KSMESFLKV	HLA-A*02:06	0.9688131451606751	0.046474513830610346	binder
KTAEFLSKL	HLA-A*02:06	0.9788622975349426	0.016065471758032957	binder
KTAVAIEKV	HLA-A*02:06	0.9572454571723938	0.03677212551808875	binder
KTFNLIPAV	HLA-A*02:06	0.9837308049201965	0.008019001894623434	binder
KTGEVLHEV	HLA-A*02:06	0.9927571535110473	0.0019483526275651337	binder
KTIDAMKRV	HLA-A*02:06	0.9066335916519165	0.08815066540992678	binder
KTIDGILLL	HLA-A*02:06	0.9863833785057068	0.006541145324730042	binder
KTIEDTLMTV	HLA-A*02:06	0.9973397374153137	0.001326853064927816	binder
KTIEGITVTV	HLA-A*02:06	0.9949785470962524	0.004083485372503013	binder
KTIENFLVV	HLA-A*02:06	0.9933110237121582	0.007251115799179666	binder
KTIETSPSL	HLA-A*02:06	0.9798169374465943	0.01597747316207866	binder
KTLEGEFSV	HLA-A*02:06	0.9931223154067993	0.0037180653721666686	binder
KTLEGIAAV	HLA-A*02:06	0.992853331565857	0.0034859993816263187	binder
KTLERSYLL	HLA-A*02:06	0.949015212059021	0.07086291970801459	binder
KTLGKLWRL	HLA-A*02:06	0.98096262216568	0.015482722630447318	binder
KTLPVAFKV	HLA-A*02:06	0.9939996242523194	0.0032951397643597277	binder
KTLQEFLERI	HLA-A*02:06	0.7567766904830933	0.20858048418141237	binder
KTMEDTLMTV	HLA-A*02:06	0.9971426963806153	0.0016007963476077143	binder
KTMTDTYLL	HLA-A*02:06	0.9854171752929688	0.007966042755214606	binder
KTNVKFLAI	HLA-A*02:06	0.5214567959308625	0.11141372502111166	ambiguous
KTSESSTILVV	HLA-A*02:06	0.9072405338287354	0.07767056270049172	binder
KTTTIAVEV	HLA-A*02:06	0.9641030669212342	0.008138310589940837	binder
KTVLELQYV	HLA-A*02:06	0.9620730161666871	0.013533690944578722	binder
KTVPLLSKV	HLA-A*02:06	0.9706423163414002	0.01864234685981084	binder
KTYEAALETI	HLA-A*02:06	0.9841386437416076	0.011799760848258232	binder
KVADGFKVV	HLA-A*02:06	0.8279181838035583	0.28245560940346365	binder
KVADGLVKV	HLA-A*02:06	0.9966368794441223	0.0008839319387183223	binder
KVAEKLEAL	HLA-A*02:06	0.9838941931724549	0.007018469266957149	binder
KVAELFEKL	HLA-A*02:06	0.9936004519462586	0.004674138298365038	binder
KVAGRVIVEV	HLA-A*02:06	0.9879497408866882	0.00686798216448124	binder
KVEGVLASV	HLA-A*02:06	0.9525661468505859	0.027003599962197818	binder
KVFDPVPVGV	HLA-A*02:06	0.9964639782905579	0.001324692090416132	binder
KVFDYDFGL	HLA-A*02:06	0.9860092401504517	0.014268682737141714	binder
KVFELDLVTL	HLA-A*02:06	0.9948652029037476	0.002456357912080422	binder
KVFPSEITDTV	HLA-A*02:06	0.9884979605674744	0.004830717196678743	binder
KVGNFKFIYV	HLA-A*02:06	0.9746477484703064	0.013352987386255575	binder
KVIDGLETL	HLA-A*02:06	0.9882738828659058	0.006200057354481439	binder
KVIDPATATSV	HLA-A*02:06	0.9774737358093262	0.024566467884707052	binder
KVIDYVPGIFQE	HLA-A*02:06	0.20343355424702167	0.2077562894144713	not-binder
KVIDYVPGI	HLA-A*02:06	0.9935520648956299	0.0033834290041441215	binder
KVIEAIRVEL	HLA-A*02:06	0.9837081432342529	0.009675513147027371	binder
KVIESFIKA	HLA-A*02:06	0.9917004466056824	0.004490601495005811	binder
KVIEVFIRA	HLA-A*02:06	0.9899938225746154	0.0077656152951816266	binder
KVIKILITI	HLA-A*02:06	0.9694169163703918	0.020528070914045033	binder
KVIKTLTEI	HLA-A*02:06	0.960347855091095	0.042408416935871544	binder
KVIVRFLTV	HLA-A*02:06	0.9444512605667115	0.0346255649781813	binder
KVIYVLPML	HLA-A*02:06	0.9387357354164123	0.021040259835762572	binder
KVKEFFEKL	HLA-A*02:06	0.9664162755012512	0.021919416084090215	binder
KVLDFEHFL	HLA-A*02:06	0.9946255564689637	0.0032864037678800987	binder
KVLDILQHI	HLA-A*02:06	0.9921159863471984	0.003068724269389411	binder
KVLDIMPLTL	HLA-A*02:06	0.9899799346923828	0.006460361216426015	binder
KVLDLKINL	HLA-A*02:06	0.9663756966590882	0.03270210187939606	binder
KVLDLRINL	HLA-A*02:06	0.9797022581100464	0.013957437515963973	binder
KVLDSFCEGL	HLA-A*02:06	0.9063304543495179	0.08034103662977508	binder
KVLDVLWEL	HLA-A*02:06	0.995129668712616	0.0029833181570674593	binder
KVLEFERVYL	HLA-A*02:06	0.9838268995285034	0.008639999029249761	binder
KVLEGMEVV	HLA-A*02:06	0.9780975222587586	0.009170266796686243	binder
KVLEHVPLL	HLA-A*02:06	0.9970329284667969	0.0013311807903434668	binder
KVLEILHRV	HLA-A*02:06	0.9982723951339721	0.0005284339791835038	binder
KVLELDPAL	HLA-A*02:06	0.9766373872756958	0.011999094626087855	binder
KVLEPSETLVV	HLA-A*02:06	0.9764143705368042	0.010323641546449503	binder
KVLGEAMTGI	HLA-A*02:06	0.9680947303771973	0.013142111699024014	binder
KVLGKIEKV	HLA-A*02:06	0.9915626168251037	0.004004200865577239	binder
KVLNKVITV	HLA-A*02:06	0.9951182126998901	0.002846504941434532	binder
KVLQGLIEV	HLA-A*02:06	0.9896978259086608	0.0059747759343016195	binder
KVLQHMKAV	HLA-A*02:06	0.7508384943008423	0.152695612758271	binder
KVMDVTEKL	HLA-A*02:06	0.9928828597068786	0.007182712418197288	binder
KVMELLVHL	HLA-A*02:06	0.9967158913612366	0.0024256876923593475	binder
KVPDVLPVL	HLA-A*02:06	0.9912206649780273	0.005155499601660163	binder
KVPEELVFASL	HLA-A*02:06	0.7235789179801941	0.20882172651666459	binder
KVPEIEVTV	HLA-A*02:06	0.9944069385528564	0.002565935495868632	binder
KVPEIISSI	HLA-A*02:06	0.9752294421195984	0.022239708676186867	binder
KVPEWVDTV	HLA-A*02:06	0.996393871307373	0.00226453043548179	binder
KVPFSVPKI	HLA-A*02:06	0.7971871137619019	0.207144241437727	binder
KVTEAFDYL	HLA-A*02:06	0.97227041721344	0.011065457928044715	binder
KVVDVVRNLVF	HLA-A*02:06	0.6351686120033264	0.23877852380787498	binder
KVVEDIEYLKF	HLA-A*02:06	0.6594820022583008	0.1656151565820364	binder
KVVNIVPVI	HLA-A*02:06	0.9739144444465637	0.01612135473370008	binder
KVVRVLEML	HLA-A*02:06	0.6971763759851456	0.24703046390305824	binder
KVVSNLPAI	HLA-A*02:06	0.9566220045089722	0.01907925450675162	binder
KVVSVLHHL	HLA-A*02:06	0.9889745950698853	0.00430449289084981	binder
KVVTIIPKI	HLA-A*02:06	0.9861098408699036	0.009232294672021382	binder
KVVVYLQKL	HLA-A*02:06	0.6883844494819641	0.17235193151951259	binder
LAAARLAAA	HLA-A*02:06	0.7649922311306	0.17304999085070866	binder
LAAKHFIDV	HLA-A*02:06	0.7738897740840912	0.2179612543072582	binder
LADPSAFVAA	HLA-A*02:06	0.6802271008491516	0.2414925434678925	binder
LAFEEEFGRV	HLA-A*02:06	0.6970251083374024	0.20089938850194264	binder
LAIKDIPEV	HLA-A*02:06	0.907226026058197	0.16644534603516145	binder
LDKKVEKV	HLA-A*02:06	0.05329722687602043	0.038455157901300864	not-binder
LEDALQQAKED	HLA-A*02:06	0.003194203251041472	0.0024373234372540345	not-binder
LEEALQQAKED	HLA-A*02:06	0.0038270143675617875	0.003365354984198985	not-binder
LFHPSNVEM	HLA-A*02:06	0.10028897561132907	0.06751753435715865	not-binder
LFLHAGIVLP	HLA-A*02:06	0.02031357316300273	0.018289046609990263	not-binder
LIDDPEIFGMHENA	HLA-A*02:06	0.018119321030098945	0.017636573434974406	not-binder
LIFPKEFETA	HLA-A*02:06	0.9807239651679993	0.00839019778245737	binder
LIGEFLEKV	HLA-A*02:06	0.9912230014801026	0.005395490421050084	binder
LILDPIFKV	HLA-A*02:06	0.9881216168403626	0.01433599407990882	binder
LILEGNDIEL	HLA-A*02:06	0.8857618927955627	0.0690444245613543	binder
LILKDMVKV	HLA-A*02:06	0.9672986030578613	0.00932773322309072	binder
LILPHVDIQL	HLA-A*02:06	0.914296281337738	0.08532162408641854	binder
LIPDEVFDAV	HLA-A*02:06	0.9765550374984742	0.01152822970801606	binder
LIPDIDLKL	HLA-A*02:06	0.8825581073760986	0.14128905261253885	binder
LIPEYLNFI	HLA-A*02:06	0.9850184202194214	0.010634579996239967	binder
LIYSGKLLL	HLA-A*02:06	0.8582412481307984	0.06052084937732351	binder
LLDPNVKSIFV	HLA-A*02:06	0.9471226334571838	0.04929910162250119	binder
LLDPSVFHV	HLA-A*02:06	0.9946512937545776	0.005839635884327542	binder
LLDRFLATV	HLA-A*02:06	0.9932013750076294	0.005477372317235465	binder
LLFSAFSRA	HLA-A*02:06	0.9574825048446656	0.022910611675101153	binder
LLGPPPVGV	HLA-A*02:06	0.9913499355316162	0.011637563525047391	binder
LLGPRLVLA	HLA-A*02:06	0.5794596686959267	0.333688876858361	ambiguous
LLIDDKGTIKL	HLA-A*02:06	0.9163856387138367	0.07620491394783237	binder
LLIDELNKL	HLA-A*02:06	0.9883007526397705	0.015835388850004788	binder
LLIENVASL	HLA-A*02:06	0.995217788219452	0.0024361915653782896	binder
LLIPGLATA	HLA-A*02:06	0.9813553094863892	0.0034399234976551884	binder
LLLDVPTAAV	HLA-A*02:06	0.9957414627075195	0.0019261187399205837	binder
LLLEILHEI	HLA-A*02:06	0.9973511099815369	0.0010208337601828163	binder
LLLETLPEL	HLA-A*02:06	0.9940153002738953	0.00471116664807058	binder
LLLKGVEAV	HLA-A*02:06	0.9866817831993103	0.003943617247199579	binder
LLLPDQPPYHL	HLA-A*02:06	0.8280203938484192	0.2128136478754591	binder
LLLPDVIKV	HLA-A*02:06	0.9967172622680665	0.001261915441668973	binder
LLLPGELAK	HLA-A*02:06	0.1986502442508936	0.1555494310083663	not-binder
LLMEHIQEI	HLA-A*02:06	0.9983037948608399	0.0007314421101695376	binder
LLNEILEQV	HLA-A*02:06	0.9964151740074157	0.0016256851172681927	binder
LLPDEIADV	HLA-A*02:06	0.9708054184913635	0.010415688916881868	binder
LLPDLIQKV	HLA-A*02:06	0.9934649109840393	0.00826617841161315	binder
LLPDNFIAA	HLA-A*02:06	0.985415005683899	0.004216950006662141	binder
LLPDNVHYV	HLA-A*02:06	0.9970336794853211	0.0016623738148854204	binder
LLPEHFLFL	HLA-A*02:06	0.9934851646423339	0.008589858332892487	binder
LLPELRDWGV	HLA-A*02:06	0.9904033303260803	0.011249091754480689	binder
LLPHILPLL	HLA-A*02:06	0.9472490787506104	0.08351710354420751	binder
LLPKAMIEV	HLA-A*02:06	0.9923492193222045	0.003333587943683987	binder
LLPNAVYKV	HLA-A*02:06	0.9933217763900757	0.0048172816795945044	binder
LLPSEGIVHL	HLA-A*02:06	0.9389117360115051	0.03781744826540986	binder
LLQNNLPAV	HLA-A*02:06	0.9903438925743103	0.0035129158490208694	binder
LLTDGIMRV	HLA-A*02:06	0.9899067521095276	0.0028190258362891366	binder
LLVDEFLKV	HLA-A*02:06	0.9960930824279786	0.0020689022588986864	binder
LLVGVDEKL	HLA-A*02:06	0.7758644342422485	0.22698475996923273	binder
LLVKELQSL	HLA-A*02:06	0.7955525040626525	0.19354711645222414	binder
LMAHAMEEV	HLA-A*02:06	0.987613832950592	0.00500023984053221	binder
LMDHTIPEV	HLA-A*02:06	0.9969329357147216	0.0007373303334881439	binder
LMEHIHKL	HLA-A*02:06	0.8638666868209839	0.13513458962033323	binder
LMQTEVHHV	HLA-A*02:06	0.990106213092804	0.0030063572077433185	binder
LMVDHVTEV	HLA-A*02:06	0.996810793876648	0.0013670792360124923	binder
LNGQKLLEQV	HLA-A*02:06	0.16443076059222222	0.07191379922715604	not-binder
LPSDFTPA	HLA-A*02:06	0.09784403718076647	0.09638934978033371	not-binder
LQAKLDNLQQEID	HLA-A*02:06	0.0025166724604787304	0.002165106893868402	not-binder
LQDDAHPTL	HLA-A*02:06	0.9439206957817078	0.042881481821968805	binder
LQEDPPAGV	HLA-A*02:06	0.7432116150856019	0.18984710280759906	binder
LQEDPPVGV	HLA-A*02:06	0.8684067368507385	0.13173352780988712	binder
LQEEPVEGF	HLA-A*02:06	0.07492355201393366	0.04961353273199951	not-binder
LQFDGIHVV	HLA-A*02:06	0.9956277728080749	0.002683528703550054	binder
LQFDKAINA	HLA-A*02:06	0.9634887099266052	0.013916176219285531	binder
LQIEDFEARI	HLA-A*02:06	0.726428997516632	0.24285800019035805	binder
LQLDKEFQL	HLA-A*02:06	0.9561062097549439	0.03624456438064594	binder
LQLDPAQIYRV	HLA-A*02:06	0.9858799457550049	0.01113728390298039	binder
LQLEAIHKV	HLA-A*02:06	0.9907229542732239	0.00770112070152305	binder
LQQEIYQTL	HLA-A*02:06	0.9391715288162231	0.056649272021506845	binder
LQTEIKNQL	HLA-A*02:06	0.9216357111930847	0.05604843816489879	binder
LQTPLDIRL	HLA-A*02:06	0.6277384698390961	0.26703162007761677	ambiguous
LQTSIREEI	HLA-A*02:06	0.7884238958358765	0.07489643934090782	binder
LQWDKVLRL	HLA-A*02:06	0.9787760972976685	0.03548798927609273	binder
LQYSFPLQL	HLA-A*02:06	0.9741951942443847	0.019736608843070574	binder
LRLLHIEEL	HLA-A*02:06	0.28459111526608466	0.2638631430289537	not-binder
LRPLLAAAA	HLA-A*02:06	0.11449055820703506	0.04990859262867422	not-binder
LSLENLEKI	HLA-A*02:06	0.4394815653562546	0.12958801266789122	ambiguous
LSLIKDLGL	HLA-A*02:06	0.3489964634180069	0.1698244766147299	not-binder
LSLSSETKPKL	HLA-A*02:06	0.07608140427619219	0.07475212488711547	not-binder
LTAPEDVFSKL	HLA-A*02:06	0.6598723739385605	0.2698683404126393	binder
LTDPAIVKV	HLA-A*02:06	0.987469208240509	0.006876148292799617	binder
LTIEDGIFEV	HLA-A*02:06	0.9958550214767456	0.00041459786182074677	binder
LTLTKIIEA	HLA-A*02:06	0.8527058839797974	0.08746351272837417	binder
LTMEVIRQV	HLA-A*02:06	0.9922280192375184	0.004119760759817719	binder
LTMPDTPRL	HLA-A*02:06	0.9597408890724182	0.05126972566534481	binder
LTNQEDLPEV	HLA-A*02:06	0.4996106021106243	0.23899053137820103	ambiguous
LTPDKIYHV	HLA-A*02:06	0.982407021522522	0.01901945565159601	binder
LTPEKFDKL	HLA-A*02:06	0.4104147970676422	0.17895256085643443	not-binder
LTPERFHNL	HLA-A*02:06	0.8194123983383179	0.11856041396418118	binder
LTPKLFHEV	HLA-A*02:06	0.9788210391998291	0.012711191548123793	binder
LTPVRLPSI	HLA-A*02:06	0.616404402256012	0.11221773700158763	binder
LTTEVHPEL	HLA-A*02:06	0.9476542234420776	0.0372154851913446	binder
LVAPPLPAA	HLA-A*02:06	0.9090411067008972	0.06036729204302674	binder
LVAVELEKV	HLA-A*02:06	0.8746348977088928	0.05457389912481225	binder
LVDSNNPKI	HLA-A*02:06	0.3876471847295761	0.21476167099134785	not-binder
LVHDLFQKV	HLA-A*02:06	0.9610943555831909	0.011915605642184282	binder
LVIDAVREI	HLA-A*02:06	0.9662603974342346	0.008402629353995522	binder
LVLDALMRV	HLA-A*02:06	0.9840282917022705	0.006614771475032028	binder
LVLDKLFQL	HLA-A*02:06	0.9914949774742127	0.002678614896558699	binder
LVPDVVNEV	HLA-A*02:06	0.9838235735893249	0.009184045079160626	binder
LVPEFVHSI	HLA-A*02:06	0.9832944512367249	0.013941806673459704	binder
LVPGHLDQV	HLA-A*02:06	0.9630958437919617	0.022203505405230833	binder
LVSQYFQTV	HLA-A*02:06	0.9621954321861267	0.021872478127165734	binder
LVVDWDHHL	HLA-A*02:06	0.9896305799484253	0.0062617156693746566	binder
LVYEGQLSQA	HLA-A*02:06	0.9333246946334839	0.039287749899509415	binder
LVYKNFPQL	HLA-A*02:06	0.9451175451278686	0.027374360673635745	binder
LVYPEELKPVL	HLA-A*02:06	0.47295860201120377	0.2080811513204624	ambiguous
LVYQEPIPTA	HLA-A*02:06	0.8424627184867859	0.11291951987898408	binder
MALGSDPRV	HLA-A*02:06	0.8477978825569152	0.04841887603423787	binder
MAPERVASL	HLA-A*02:06	0.8852110505104065	0.11075273907168023	binder
MGVDKIIPV	HLA-A*02:06	0.9387118458747864	0.029272117388922377	binder
MIIENFEAL	HLA-A*02:06	0.9957014799118042	0.0031409376138271574	binder
MIIKLITSV	HLA-A*02:06	0.9963988423347473	0.0016619189062319203	binder
MIIPSLEEL	HLA-A*02:06	0.9437275767326355	0.07764062041358721	binder
MILKNIEKI	HLA-A*02:06	0.9398528456687927	0.04643269695192437	binder
MIPQIMPSI	HLA-A*02:06	0.977729332447052	0.018543177004819143	binder
MITDVVPEV	HLA-A*02:06	0.9964136838912964	0.0017906047155638908	binder
MIWKGLIVL	HLA-A*02:06	0.9726033568382263	0.019758518955754433	binder
MKKKNIYSIR	HLA-A*02:06	0.011240841494873166	0.014386031419913898	not-binder
MLHPIFEEA	HLA-A*02:06	0.9878618359565735	0.009997589355705213	binder
MLIKLLEVL	HLA-A*02:06	0.9463719248771667	0.03696232095680395	binder
MLLDVMHTV	HLA-A*02:06	0.9970753431320191	0.0013744940723195314	binder
MQAERIFSEV	HLA-A*02:06	0.9935418725013733	0.004012073611476246	binder
MQDDNQVMV	HLA-A*02:06	0.9710376262664795	0.008008665627080684	binder
MQDPMEIFV	HLA-A*02:06	0.9821531295776367	0.008569592804223642	binder
MQLEDLKQQL	HLA-A*02:06	0.922396206855774	0.04839127445766187	binder
MTDDKITEV	HLA-A*02:06	0.9740437626838684	0.022589520255565224	binder
MTDPIRILV	HLA-A*02:06	0.9453989624977112	0.06931498740151774	binder
MTLEGDIRL	HLA-A*02:06	0.7626046776771546	0.23200864405349886	binder
MTYWHLLNA	HLA-A*02:06	0.9439860224723816	0.05394408925317663	binder
MVADKFTEL	HLA-A*02:06	0.9953153729438782	0.0023331112040539176	binder
MVDGTLLLL	HLA-A*02:06	0.923716938495636	0.08626799472601983	binder
MVIDVLHPG	HLA-A*02:06	0.3473825007677078	0.08539942169953192	not-binder
MVLLGVLGSL	HLA-A*02:06	0.7684406995773315	0.12023952632514222	binder
MVLSSPLALA	HLA-A*02:06	0.9276457071304322	0.025044397371572234	binder
MVMETIEKI	HLA-A*02:06	0.9937243223190307	0.0025649384151442047	binder
MVPEDVPRL	HLA-A*02:06	0.962188994884491	0.03640750493484596	binder
MVVESVERI	HLA-A*02:06	0.9489196419715882	0.04312275658567406	binder
MVVQDGIVKA	HLA-A*02:06	0.8460030674934387	0.10486367349201477	binder
NAAQKMQTV	HLA-A*02:06	0.25631389766931534	0.17463421691586084	not-binder
NAIDRLVNI	HLA-A*02:06	0.8670843839645386	0.11793752312632368	binder
NAIEKVFKV	HLA-A*02:06	0.9810582756996155	0.028146946154634745	binder
NALDKVLSV	HLA-A*02:06	0.9588467955589295	0.02250291628703382	binder
NALRELETV	HLA-A*02:06	0.657311350107193	0.2051706348411352	binder
NAPLVHATL	HLA-A*02:06	0.6213023900985718	0.17854880216401123	binder
NAPWAVTSL	HLA-A*02:06	0.5615307420492173	0.2623761195907613	ambiguous
NAVGPLESV	HLA-A*02:06	0.816065514087677	0.11271060540965089	binder
NAVVELVTV	HLA-A*02:06	0.875713336467743	0.0898552119087207	binder
NGFPVFATV	HLA-A*02:06	0.9331379890441894	0.06543098774064365	binder
NIANHFFTV	HLA-A*02:06	0.9949856877326966	0.0025167645887726985	binder
NIFQLPFKHV	HLA-A*02:06	0.43508986830711366	0.22241292084978273	ambiguous
NIIELVHQV	HLA-A*02:06	0.997777807712555	0.000524939986512859	binder
NIIPIIAKA	HLA-A*02:06	0.9485299110412597	0.03410197194109915	binder
NIIPRFVQV	HLA-A*02:06	0.9888478517532349	0.005311539771472735	binder
NIIPYITNV	HLA-A*02:06	0.9948795437812805	0.002869705995490021	binder
NIPEKTTAL	HLA-A*02:06	0.6821793913841248	0.16247218789836698	binder
NIPVHLPNI	HLA-A*02:06	0.6052249893546104	0.27253986794192686	ambiguous
NIPVRFIEA	HLA-A*02:06	0.5684051215648651	0.2775794262669321	ambiguous
NITDKGIIAL	HLA-A*02:06	0.4395312413573265	0.26453434307549695	ambiguous
NIVDKFVIV	HLA-A*02:06	0.8732205033302307	0.14753485301080332	binder
NIVPVIAKA	HLA-A*02:06	0.9010679244995117	0.03617238516689052	binder
NLAEKLIGV	HLA-A*02:06	0.9968959331512451	0.0007112928635209971	binder
NLIPILKTV	HLA-A*02:06	0.91069016456604	0.08209563443873322	binder
NLLKLIAEV	HLA-A*02:06	0.9918619871139527	0.003432693218294565	binder
NLLPKLHIV	HLA-A*02:06	0.9654094457626343	0.022910992312453058	binder
NLNPEFISV	HLA-A*02:06	0.9914734482765197	0.002999574930424036	binder
NLPDEEIFQQL	HLA-A*02:06	0.5855343699455261	0.1805598351322534	ambiguous
NLPDEIYHV	HLA-A*02:06	0.9964572429656983	0.001468538241549034	binder
NLVPMIIHL	HLA-A*02:06	0.9753301739692688	0.015870959282733722	binder
NMLPQIFRV	HLA-A*02:06	0.9969083189964294	0.0009719860949070581	binder
NQAAQLWKV	HLA-A*02:06	0.984818947315216	0.006748253348757472	binder
NQAKDSIVSV	HLA-A*02:06	0.9105888128280639	0.05525535016762567	binder
NQFPGFKEV	HLA-A*02:06	0.9942744255065918	0.004300297608945003	binder
NQIDHEVTV	HLA-A*02:06	0.9912796378135681	0.005787470360455369	binder
NQIGAKFWEV	HLA-A*02:06	0.9963088035583496	0.0032679327990591256	binder
NQIKDQIKL	HLA-A*02:06	0.8216218829154969	0.12355056447611693	binder
NQIKKIENL	HLA-A*02:06	0.9479050159454345	0.05720122210612639	binder
NQLDGIHLL	HLA-A*02:06	0.9668641805648803	0.04321870119970203	binder
NQLDSLMGL	HLA-A*02:06	0.9431148767471313	0.03353188967163772	binder
NQLEAEIHL	HLA-A*02:06	0.9007337808609008	0.09092290179124889	binder
NQLKTLQEV	HLA-A*02:06	0.9424888372421265	0.03506272748083207	binder
NQMPTQPQV	HLA-A*02:06	0.9781227350234986	0.003998269322613357	binder
NQPGVLIQV	HLA-A*02:06	0.9246612429618836	0.09512811026573978	binder
NQVEIKPEM	HLA-A*02:06	0.9531123876571655	0.03859315043246342	binder
NQVETLEKL	HLA-A*02:06	0.7317642450332642	0.25105442516647714	binder
NQVLNLIKA	HLA-A*02:06	0.36718352138996124	0.2269051177657201	not-binder
NQVPKLLYL	HLA-A*02:06	0.9449321508407593	0.029375215585400127	binder
NQWDGTQHGV	HLA-A*02:06	0.9824868202209472	0.02203446383048031	binder
NQYRLIVNV	HLA-A*02:06	0.9892568945884704	0.005868087844659912	binder
NTAQGFRTV	HLA-A*02:06	0.5530169397592545	0.20113912104928516	ambiguous
NTIPLFVQL	HLA-A*02:06	0.872192919254303	0.10303143456151886	binder
NTPEYMEKI	HLA-A*02:06	0.13742373064160346	0.12111866545514861	not-binder
NVIDNLIVA	HLA-A*02:06	0.8871360421180725	0.11332506490873623	binder
NVIERLQEA	HLA-A*02:06	0.9412193655967712	0.05303886002971677	binder
NVIKVSVYL	HLA-A*02:06	0.9383651375770569	0.04804254332366574	binder
NVIPNVANV	HLA-A*02:06	0.9877962350845337	0.007582863123258932	binder
NVIQTVPNL	HLA-A*02:06	0.9147894263267518	0.05695876696634761	binder
NVKEMWTEV	HLA-A*02:06	0.8366268634796142	0.13047138751109189	binder
NVLDHFSEL	HLA-A*02:06	0.9584307193756103	0.05864909154781441	binder
NVPDSFNEV	HLA-A*02:06	0.9354684114456177	0.08028036529935073	binder
NVPEGLLATV	HLA-A*02:06	0.9683844685554505	0.020494800529015245	binder
NVPSHLPQV	HLA-A*02:06	0.9013283133506775	0.10698191519250222	binder
NVTEYVVRV	HLA-A*02:06	0.8869263052940368	0.08375091233780779	binder
NVVDNLVVV	HLA-A*02:06	0.9043374061584473	0.0914565754447677	binder
NVVDVFHAV	HLA-A*02:06	0.9963109135627747	0.0010969366555720421	binder
NVVLEIPAA	HLA-A*02:06	0.5759289920330047	0.11545682582369562	binder
NVVNRLTSV	HLA-A*02:06	0.9346324682235718	0.0487047710872596	binder
PDIKVLTL	HLA-A*02:06	0.03978091217577458	0.03765162755910659	not-binder
PDPKLLEKV	HLA-A*02:06	0.023639392852783204	0.01587455386326911	not-binder
PKFLTEVLL	HLA-A*02:06	0.025582151766866446	0.017349181330864313	not-binder
PPYTVVYFPVRGR	HLA-A*02:06	0.24126396104693412	0.26963974930841816	not-binder
PRFIKIIEV	HLA-A*02:06	0.10513637997210026	0.09049746524120435	not-binder
QALSELHTV	HLA-A*02:06	0.955818510055542	0.024364792840257797	binder
QALSPLLSV	HLA-A*02:06	0.9171301364898682	0.0349355900086111	binder
QAPQPQSSL	HLA-A*02:06	0.049942219629883766	0.03322220252974658	not-binder
QGIGKLASV	HLA-A*02:06	0.8766062617301941	0.09098714586038444	binder
QGVVTTLENV	HLA-A*02:06	0.3288466602563858	0.18958297408618122	not-binder
QIFNGTFVKL	HLA-A*02:06	0.9222574830055237	0.10955411334685702	binder
QILDGIHYL	HLA-A*02:06	0.9912699580192565	0.009269781652471065	binder
QILDGVHYL	HLA-A*02:06	0.9847850322723388	0.019454384638348424	binder
QILEDTHKV	HLA-A*02:06	0.978940999507904	0.011300469991366306	binder
QILEGVHFL	HLA-A*02:06	0.9805652499198914	0.017288235138335727	binder
QILEGVHYL	HLA-A*02:06	0.9891578078269958	0.010627100159346288	binder
QILVQVKEV	HLA-A*02:06	0.5550457626581192	0.2104371191268778	ambiguous
QIPQVLNQV	HLA-A*02:06	0.9459765553474426	0.04246529698887696	binder
QLAPVFQRV	HLA-A*02:06	0.9946190714836121	0.001863200475689547	binder
QLAQFVHEV	HLA-A*02:06	0.9971554517745972	0.0010145540605501486	binder
QLEEEGITFV	HLA-A*02:06	0.8548187494277955	0.09067020875874937	binder
QLIDKVWQL	HLA-A*02:06	0.9987220883369445	0.0007333332691046878	binder
QLIPKLIFL	HLA-A*02:06	0.9849087715148925	0.009192509261126396	binder
QLIRDMVNV	HLA-A*02:06	0.9824324011802673	0.006825433702129792	binder
QLLAILPEA	HLA-A*02:06	0.9761107444763184	0.0092709363436361	binder
QLLEKVPTL	HLA-A*02:06	0.9918141007423401	0.003340027691717588	binder
QLLPLLEKV	HLA-A*02:06	0.9679333925247192	0.028870320136040076	binder
QLSPRLLEV	HLA-A*02:06	0.8755344271659851	0.13866193434197577	binder
QLVEQVEQI	HLA-A*02:06	0.8775278329849243	0.11825993858664816	binder
QLVPALAKV	HLA-A*02:06	0.9726544618606567	0.008762295392759712	binder
QMISRIEYI	HLA-A*02:06	0.9934964776039124	0.0010171497454863245	binder
QMISRIEYV	HLA-A*02:06	0.9955631494522095	0.0022790345683793966	binder
QMVKELQEI	HLA-A*02:06	0.8738040328025818	0.0625098932322755	binder
QQFQEPFVAV	HLA-A*02:06	0.9514449119567872	0.033546126028312376	binder
QQHPAFSGV	HLA-A*02:06	0.9068689465522766	0.1045002115278827	binder
QQIAYEIHL	HLA-A*02:06	0.9715200185775756	0.013328065063438786	binder
QQIGEKIFASI	HLA-A*02:06	0.8269980669021606	0.160165332986722	binder
QQIGKVVQV	HLA-A*02:06	0.9948039293289185	0.002239014289128525	binder
QQIKELEKL	HLA-A*02:06	0.847802710533142	0.09407582048949686	binder
QQIKKLEEL	HLA-A*02:06	0.9543914198875427	0.030477360245729227	binder
QQINKLEEL	HLA-A*02:06	0.9652620315551758	0.0208344820973622	binder
QQMKDIEKLRL	HLA-A*02:06	0.3647366061806679	0.18369112106821248	not-binder
QSLAGGIIGV	HLA-A*02:06	0.9415505051612854	0.06452729781887631	binder
QSLEYLEQV	HLA-A*02:06	0.8823709607124328	0.10559141062935022	binder
QTAPEEAFIKL	HLA-A*02:06	0.5007780015468597	0.27498509381280944	ambiguous
QTHSVFVNV	HLA-A*02:06	0.9339558601379394	0.04696085600657511	binder
QTISALIKA	HLA-A*02:06	0.57360058426857	0.2060672798710254	ambiguous
QTLSQLPQV	HLA-A*02:06	0.9007197141647338	0.12341603970324456	binder
QTPEFFQDV	HLA-A*02:06	0.8158865511417389	0.17777659410475966	binder
QVAFDFTKV	HLA-A*02:06	0.9447641849517823	0.04113062577091393	binder
QVASTLKQV	HLA-A*02:06	0.7573052167892456	0.16693845572886554	binder
QVFPGLLERV	HLA-A*02:06	0.9901683449745178	0.0029114376880488894	binder
QVHGTITGVDV	HLA-A*02:06	0.23315926194190978	0.0852028754864032	not-binder
QVHPDTGISSK	HLA-A*02:06	0.055039511620998384	0.034015914716487926	not-binder
QVIEKFEAL	HLA-A*02:06	0.9908888697624206	0.005863411924992428	binder
QVIPQFQTV	HLA-A*02:06	0.984441876411438	0.008152376545329965	binder
QVIPQLQTV	HLA-A*02:06	0.9863606452941894	0.006230194197617301	binder
QVIPVLPQV	HLA-A*02:06	0.9919347763061523	0.004474521738974286	binder
QVIQSLIAL	HLA-A*02:06	0.9335171461105347	0.027752805184592597	binder
QVLEDFPTI	HLA-A*02:06	0.977573549747467	0.011250091447220166	binder
QVLEDFPTISL	HLA-A*02:06	0.8423689603805542	0.08134239979398565	binder
QVLEELTEL	HLA-A*02:06	0.9096031904220581	0.05461647510605321	binder
QVLGAIERA	HLA-A*02:06	0.5225589811801911	0.12882116684157036	ambiguous
QVLGKIERA	HLA-A*02:06	0.4583133090287447	0.3015310843007968	ambiguous
QVLGRVNLV	HLA-A*02:06	0.930151104927063	0.09978498098953179	binder
QVLKDLVKV	HLA-A*02:06	0.9615181446075439	0.02200656232301797	binder
QVLPHLLEV	HLA-A*02:06	0.9954292416572571	0.0030789625089809904	binder
QVLSEVSRV	HLA-A*02:06	0.9421414375305176	0.030768004148247836	binder
QVMDEVIKV	HLA-A*02:06	0.9931329607963562	0.003699668544136613	binder
QVMGKVPTI	HLA-A*02:06	0.9761182785034179	0.025064840670774843	binder
QVMKFIEKA	HLA-A*02:06	0.9390759468078613	0.05142177028050009	binder
QVMPGNIVFV	HLA-A*02:06	0.9914393544197082	0.004160870208198526	binder
QVNDAFTHV	HLA-A*02:06	0.9852452516555786	0.005864057311183057	binder
QVPEKLDVV	HLA-A*02:06	0.48449585661292077	0.32925692283691305	ambiguous
QVTPEFRTV	HLA-A*02:06	0.6310826718807221	0.2076097940126887	binder
QVVDEKLPGL	HLA-A*02:06	0.664010101556778	0.14452510126100604	binder
QVVPVLVHL	HLA-A*02:06	0.962284243106842	0.02420866000537033	binder
QVVVLLHDV	HLA-A*02:06	0.6423062086105347	0.11058940881061201	binder
QVYRGALQKV	HLA-A*02:06	0.8078241229057312	0.10046553061279445	binder
RAADVLVYL	HLA-A*02:06	0.985574197769165	0.011455847965399365	binder
RAAKKLWKV	HLA-A*02:06	0.7376834869384765	0.2714212478951657	binder
RAFHPDLEFV	HLA-A*02:06	0.9554681062698365	0.01952412255474858	binder
RAIELLEKL	HLA-A*02:06	0.8924956321716309	0.060511573050171664	binder
RAIPELTKL	HLA-A*02:06	0.7760422825813293	0.17486941068522927	binder
RALDVNVAL	HLA-A*02:06	0.9546667218208313	0.020663148056064878	binder
RETLLTLRI	HLA-A*02:06	0.16120728440582752	0.11768070014398432	not-binder
RIADQFLGA	HLA-A*02:06	0.965994918346405	0.029570541752142212	binder
RIADSFQVI	HLA-A*02:06	0.970670485496521	0.010414274359987907	binder
RIAELLTEL	HLA-A*02:06	0.9929350852966309	0.003612408160373057	binder
RIFGESIMIGV	HLA-A*02:06	0.9928940773010254	0.003660146659787151	binder
RIFLEFERV	HLA-A*02:06	0.9562890529632568	0.025342000136301272	binder
RIFQTLLEV	HLA-A*02:06	0.989545214176178	0.004543008648245551	binder
RIIDSLFNTV	HLA-A*02:06	0.9948886871337891	0.003767679055457326	binder
RIIDTVAQV	HLA-A*02:06	0.9970874428749085	0.001607783126294126	binder
RIIDVVYNA	HLA-A*02:06	0.9922963380813599	0.003472956105773646	binder
RIKDEFQLL	HLA-A*02:06	0.6860952258110047	0.1470801368630364	binder
RILDIDIPMSV	HLA-A*02:06	0.9939868927001954	0.003889446453795515	binder
RIPAYFVTV	HLA-A*02:06	0.992686927318573	0.004056843608513035	binder
RIPEKVFQA	HLA-A*02:06	0.9355393528938294	0.0796331383779922	binder
RIPIAVSGV	HLA-A*02:06	0.9697847366333008	0.017116725499817333	binder
RIQSKLYRA	HLA-A*02:06	0.7005716681480407	0.2147757394618155	binder
RIVDGMFAV	HLA-A*02:06	0.9935049057006836	0.002484831830991014	binder
RIVDILLKV	HLA-A*02:06	0.9962284445762635	0.0007108432787187289	binder
RIVPVDIYI	HLA-A*02:06	0.9499188423156738	0.03048546773970065	binder
RIYKYIHKV	HLA-A*02:06	0.9936890125274658	0.003892137512664971	binder
RLAQHITYV	HLA-A*02:06	0.9968234896659851	0.001758203772571512	binder
RLDEAFDFV	HLA-A*02:06	0.9939842462539673	0.004328801643410282	binder
RLFEGNALL	HLA-A*02:06	0.9958400130271912	0.0008213341813790361	binder
RLFHSFEEL	HLA-A*02:06	0.9820390939712524	0.014684778079962841	binder
RLIEETISI	HLA-A*02:06	0.9971373200416564	0.001408271519649099	binder
RLIESLFTI	HLA-A*02:06	0.9977916121482849	0.0008296884532569646	binder
RLIPTLVSI	HLA-A*02:06	0.9924113512039184	0.003948914849717372	binder
RLISKFDTV	HLA-A*02:06	0.9928575396537781	0.005225192282577921	binder
RLKEAFDYI	HLA-A*02:06	0.9804708361625671	0.006391481899069261	binder
RLLDEEISRV	HLA-A*02:06	0.9961031198501586	0.003480754480603755	binder
RLLDGAFKL	HLA-A*02:06	0.9957225799560547	0.0015587622482288314	binder
RLLDLENIQI	HLA-A*02:06	0.9834903955459595	0.014777949854965234	binder
RLLDYVATV	HLA-A*02:06	0.9983052134513855	0.0009158118491691171	binder
RLLDYVVNI	HLA-A*02:06	0.997748875617981	0.000502845759822453	binder
RLLENMTEV	HLA-A*02:06	0.9965981125831604	0.0005977958938137248	binder
RLLPPGAVVAV	HLA-A*02:06	0.9953371763229371	0.002384469225963655	binder
RLLSEDFVSV	HLA-A*02:06	0.9973025798797608	0.0008321728426643141	binder
RLMNDMTAV	HLA-A*02:06	0.9902083158493042	0.005644856268221076	binder
RLMNETTAV	HLA-A*02:06	0.9930968880653381	0.004817628898614045	binder
RLPDLIKEV	HLA-A*02:06	0.9843545794487	0.021754735785401984	binder
RLPEHVTVQV	HLA-A*02:06	0.9773035407066345	0.04025057030266817	binder
RLPEIYIQL	HLA-A*02:06	0.9980406999588013	0.0010915631741726364	binder
RLPPDTLLQQV	HLA-A*02:06	0.9762738347053528	0.026287438763438527	binder
RLQDAIAKV	HLA-A*02:06	0.9949514865875244	0.001672164118719467	binder
RLQEVTHSV	HLA-A*02:06	0.9970884203910828	0.0019478320224757461	binder
RLQGELQAV	HLA-A*02:06	0.9699789881706238	0.023321829505614636	binder
RLTDYISKV	HLA-A*02:06	0.9941785216331482	0.004217234434018555	binder
RLTEEFQNV	HLA-A*02:06	0.9916345000267028	0.0037805011389482196	binder
RLTPKLMEV	HLA-A*02:06	0.9865010738372803	0.01381905605872193	binder
RLVPFLTEL	HLA-A*02:06	0.990858280658722	0.006921272291829203	binder
RLVQGSILKKV	HLA-A*02:06	0.5686007738113403	0.20431552276532405	ambiguous
RLYDGLFKVI	HLA-A*02:06	0.9619945526123047	0.04108040233032062	binder
RLYPAFMEGI	HLA-A*02:06	0.9809032201766967	0.01654886224738407	binder
RLYPEGLAQL	HLA-A*02:06	0.9910757184028626	0.007989599099848683	binder
RLYPWGVVEV	HLA-A*02:06	0.9981747269630432	0.00165782617803748	binder
RMFDGKFVVA	HLA-A*02:06	0.9934239864349366	0.0047019791088938456	binder
RMLHFLTAV	HLA-A*02:06	0.9954137563705444	0.0020531848220209188	binder
RQADKVWRL	HLA-A*02:06	0.9952404737472534	0.0024456235992811153	binder
RQEDLIMKV	HLA-A*02:06	0.9512999773025512	0.0358396013170043	binder
RQHEIVLKV	HLA-A*02:06	0.993163013458252	0.0027802015157978497	binder
RQIDQFLVV	HLA-A*02:06	0.9945865154266358	0.0029991731118759702	binder
RQLDSMIQL	HLA-A*02:06	0.9852153182029724	0.011053343268214598	binder
RQLDTETNL	HLA-A*02:06	0.9375332117080688	0.019395958568101435	binder
RQLEKLKEV	HLA-A*02:06	0.9808604001998902	0.0048319186389090526	binder
RQLSALHRA	HLA-A*02:06	0.8706722974777221	0.048277859904556575	binder
RQPDSGISSI	HLA-A*02:06	0.9400195956230164	0.02949756124579098	binder
RQVDVVITC	HLA-A*02:06	0.8756791353225708	0.08840545794226265	binder
RQYPWGVAEV	HLA-A*02:06	0.9958993673324585	0.0030500962728914616	binder
RSINKLIRI	HLA-A*02:06	0.5255476504564285	0.1939415281426006	ambiguous
RSVPHLQKV	HLA-A*02:06	0.8846897006034851	0.06993249827085853	binder
RSYDFEFMQV	HLA-A*02:06	0.988861083984375	0.0068695611679480025	binder
RTADGEFMAV	HLA-A*02:06	0.9845595717430115	0.006995610725937784	binder
RTFDETVSTYV	HLA-A*02:06	0.9854246973991394	0.007899809911046633	binder
RTFEEFQEL	HLA-A*02:06	0.9530726671218872	0.02744083505058522	binder
RTIEYLEEV	HLA-A*02:06	0.9917081117630004	0.0076866906434272155	binder
RTIGVITKLDL	HLA-A*02:06	0.551985913515091	0.19491480406594583	ambiguous
RTLAEIAKV	HLA-A*02:06	0.9881157040596008	0.004549330505366522	binder
RTLDEAVGV	HLA-A*02:06	0.9839850425720215	0.006714389559408894	binder
RTLDFDPLL	HLA-A*02:06	0.942003858089447	0.03340060310742095	binder
RTLDSVSQI	HLA-A*02:06	0.8171862602233887	0.2010491863518989	binder
RTLETLIRL	HLA-A*02:06	0.9320772647857666	0.039091604109775496	binder
RTMENLVEL	HLA-A*02:06	0.9895297408103942	0.0031763776929097515	binder
RTNSTFNQV	HLA-A*02:06	0.7356354653835296	0.278041911958174	binder
RTPEGLYQV	HLA-A*02:06	0.989672863483429	0.007946501977311976	binder
RTVEAFLKEA	HLA-A*02:06	0.7572155892848969	0.15537708114661833	binder
RTVELFYDV	HLA-A*02:06	0.9753780245780945	0.022260016272524503	binder
RTVPVFESV	HLA-A*02:06	0.9811949729919434	0.009095378961029446	binder
RVAEVIFPTA	HLA-A*02:06	0.983257246017456	0.011775447273566258	binder
RVAGAAKLVVA	HLA-A*02:06	0.5471799731254577	0.23746968361442136	ambiguous
RVAQLEQVYI	HLA-A*02:06	0.8694447875022888	0.041138270571940735	binder
RVDKNAPTV	HLA-A*02:06	0.8978352665901184	0.10993610432820765	binder
RVDPVNFKL	HLA-A*02:06	0.9781954765319825	0.010903734248499844	binder
RVEPVTTSV	HLA-A*02:06	0.7925937175750732	0.16115409215448612	binder
RVFIGNLNTL	HLA-A*02:06	0.9350849270820618	0.03914827283892077	binder
RVFKQFVQA	HLA-A*02:06	0.7652908325195312	0.14846123408148984	binder
RVIDDSLVVGV	HLA-A*02:06	0.9940194845199585	0.0025222935920671424	binder
RVIDLRAEL	HLA-A*02:06	0.9716613173484803	0.0191700179383264	binder
RVIDYAVKI	HLA-A*02:06	0.988568103313446	0.00940473596522396	binder
RVIDYILDL	HLA-A*02:06	0.9702260851860046	0.01407119545438744	binder
RVIGTLEEV	HLA-A*02:06	0.9889743328094482	0.004235670239099297	binder
RVIQKALESI	HLA-A*02:06	0.9150054693222046	0.05369226240608759	binder
RVLDFDPMAV	HLA-A*02:06	0.9941429495811462	0.004503240649630117	binder
RVLDLAEQV	HLA-A*02:06	0.9843270540237427	0.009726753884057051	binder
RVLDNIKAV	HLA-A*02:06	0.9732584357261658	0.015385252568074818	binder
RVLDTNIQL	HLA-A*02:06	0.9614082932472229	0.02548031422303785	binder
RVLEELETL	HLA-A*02:06	0.9653818249702454	0.014554899977007766	binder
RVLEKLGVTV	HLA-A*02:06	0.9870313048362732	0.005833836870737613	binder
RVLELIPQI	HLA-A*02:06	0.9910608172416687	0.004654650682184977	binder
RVLEMLEAL	HLA-A*02:06	0.9661240696907043	0.025312617693912964	binder
RVLEVVNHV	HLA-A*02:06	0.9970415592193603	0.0009774517618159127	binder
RVLGENAIAV	HLA-A*02:06	0.9755650758743286	0.010353985204114128	binder
RVLGPKIEAV	HLA-A*02:06	0.9772149682044983	0.0071020355118950294	binder
RVLKEFHQA	HLA-A*02:06	0.9045756578445434	0.06190170934953167	binder
RVLPGQAVTGV	HLA-A*02:06	0.9725398540496826	0.011427015528386085	binder
RVMELFFTV	HLA-A*02:06	0.998057734966278	0.0006825417806890512	binder
RVNKAFVNV	HLA-A*02:06	0.9725117921829224	0.012673856147709137	binder
RVPSDPFTGV	HLA-A*02:06	0.9394405126571655	0.062426148467442426	binder
RVTNVKVTL	HLA-A*02:06	0.7071726232767105	0.24297620826184205	binder
RVTVVFSTV	HLA-A*02:06	0.9337076544761658	0.03792330478494099	binder
RVVDLITNL	HLA-A*02:06	0.9892743825912476	0.0026792023437858855	binder
RVVDLLNQA	HLA-A*02:06	0.8819391369819641	0.12996084688418247	binder
RVVEKFLKI	HLA-A*02:06	0.9580074667930603	0.03298598924660627	binder
RVYEEFTKV	HLA-A*02:06	0.9909910202026367	0.011431537400708071	binder
RVYIHPFHL	HLA-A*02:06	0.9613637208938599	0.025773491503965122	binder
SAAHAIVSV	HLA-A*02:06	0.9654339790344239	0.013748362798977447	binder
SAFDHFASV	HLA-A*02:06	0.9945278167724609	0.002397567111228769	binder
SAHKYFPVV	HLA-A*02:06	0.5953153029084206	0.3754378820901562	ambiguous
SAIKELDTL	HLA-A*02:06	0.5209769546985626	0.19854010875171274	ambiguous
SALEELVNV	HLA-A*02:06	0.9288783073425293	0.05748138748146564	binder
SALHRIIEV	HLA-A*02:06	0.9059515595436096	0.10299620557708862	binder
SALPDIKVLTL	HLA-A*02:06	0.515363734960556	0.2511916686552335	ambiguous
SALRVNPAL	HLA-A*02:06	0.750407236814499	0.1809079173995877	binder
SAMEVVPAL	HLA-A*02:06	0.9934044718742371	0.003210543520902253	binder
SAPKGSVL	HLA-A*02:06	0.09584351927042008	0.08712503581853273	not-binder
SAPVGVTAL	HLA-A*02:06	0.5042284816503525	0.22552448625615457	ambiguous
SAPYGRITL	HLA-A*02:06	0.6813599407672882	0.19069848502884862	binder
SASGPLHSV	HLA-A*02:06	0.9571406722068787	0.01650806700519256	binder
SAVFHLEHA	HLA-A*02:06	0.32207893431186674	0.11765943057118372	not-binder
SAVPKVMKV	HLA-A*02:06	0.8690238475799561	0.1046831602534451	binder
SAVTNIPHV	HLA-A*02:06	0.9454824566841126	0.043352922673494096	binder
SFEDAKEAL	HLA-A*02:06	0.020417134650051592	0.02583236687754237	not-binder
SGLLKVWQV	HLA-A*02:06	0.9154649615287781	0.037052966516757886	binder
SIAAVLPKV	HLA-A*02:06	0.9968382716178894	0.0012785931351568403	binder
SIAGIFKEV	HLA-A*02:06	0.9964286088943481	0.0022458076089793967	binder
SIAPRMMSV	HLA-A*02:06	0.9734212040901185	0.03077374512911809	binder
SIIDEFLHI	HLA-A*02:06	0.9964942812919617	0.0017989768735008171	binder
SIIGKKGESV	HLA-A*02:06	0.9161367774009704	0.0552321856889175	binder
SIIGRLLEV	HLA-A*02:06	0.99730943441391	0.0010998301838761174	binder
SIIKKLAAL	HLA-A*02:06	0.9800930380821228	0.008291930553058166	binder
SIIQRLLEV	HLA-A*02:06	0.9943943023681641	0.0018743408079898648	binder
SIKDSFQKV	HLA-A*02:06	0.8599048376083374	0.103584509880069	binder
SILEKFIRV	HLA-A*02:06	0.995123815536499	0.002125275544694504	binder
SILGKFAVV	HLA-A*02:06	0.9880164980888366	0.006763669194792105	binder
SILHDVVEV	HLA-A*02:06	0.9897211790084839	0.00435035299980291	binder
SILKKVLEA	HLA-A*02:06	0.922395670413971	0.060520351899183214	binder
SILQTLILV	HLA-A*02:06	0.9696755766868591	0.012285842631960288	binder
SILRHVAEV	HLA-A*02:06	0.9881271839141845	0.0025072875144374965	binder
SIMKNLRRV	HLA-A*02:06	0.8802368998527527	0.0473997752413612	binder
SINSRFAKV	HLA-A*02:06	0.9354543209075927	0.03918038023830778	binder
SIPDFPMHLA	HLA-A*02:06	0.9299047946929931	0.043454952173477675	binder
SIPEGALVAV	HLA-A*02:06	0.9934059619903565	0.002425885111517346	binder
SIPEKNRPL	HLA-A*02:06	0.4095487743616104	0.27273963005967883	ambiguous
SIPHEVPQI	HLA-A*02:06	0.935420548915863	0.04467304156118654	binder
SITSELHAV	HLA-A*02:06	0.9803758382797241	0.011104083042085456	binder
SIVNHLEFL	HLA-A*02:06	0.9522518157958985	0.02958160560312906	binder
SIYNGDMEKI	HLA-A*02:06	0.8484863758087158	0.1681460814450749	binder
SLADLQNDEV	HLA-A*02:06	0.954189908504486	0.04258759286841666	binder
SLAELKGFEV	HLA-A*02:06	0.9961207747459412	0.0017641701972962557	binder
SLAQYLINV	HLA-A*02:06	0.9968915820121765	0.00091969765059076	binder
SLDKFLANV	HLA-A*02:06	0.9940672636032104	0.0030652257221150925	binder
SLFAGGMLRV	HLA-A*02:06	0.9961270451545715	0.0013779288533493966	binder
SLHSKFIKV	HLA-A*02:06	0.8584809303283691	0.20837690798760344	binder
SLHSKFIRV	HLA-A*02:06	0.8890889286994934	0.10616604630813008	binder
SLIEKIPTA	HLA-A*02:06	0.9955810189247132	0.0026481745461694782	binder
SLIEKLWQT	HLA-A*02:06	0.9920276880264283	0.003221999156055784	binder
SLIEKVTQL	HLA-A*02:06	0.9975791454315186	0.0015148700729080374	binder
SLIEKYFSV	HLA-A*02:06	0.9990182399749756	0.000419555952947445	binder
SLIFKLEEL	HLA-A*02:06	0.9370708465576172	0.05775467521767281	binder
SLIKKIKDV	HLA-A*02:06	0.7466887176036835	0.22446740226772305	binder
SLIKQIPRI	HLA-A*02:06	0.9853134751319885	0.009831450477424668	binder
SLINVGLISV	HLA-A*02:06	0.9956563472747803	0.0030629321249401363	binder
SLIRIVPVV	HLA-A*02:06	0.9939414262771606	0.002482090842149518	binder
SLIRNLEQL	HLA-A*02:06	0.9488259792327881	0.013693964807138498	binder
SLITLIEKV	HLA-A*02:06	0.9938307404518127	0.004592298392525522	binder
SLITRLLEV	HLA-A*02:06	0.9963371753692627	0.0016889928669635759	binder
SLLDIIEKV	HLA-A*02:06	0.9982137084007263	0.000740971695485134	binder
SLLDRFLATV	HLA-A*02:06	0.9970757722854614	0.001349739426179754	binder
SLLEHLSHV	HLA-A*02:06	0.9979410409927368	0.0005035340695316309	binder
SLLENIAKA	HLA-A*02:06	0.989101767539978	0.004633887617047812	binder
SLLGDDALVQV	HLA-A*02:06	0.9863017320632934	0.010998020774931673	binder
SLLGGDVVSV	HLA-A*02:06	0.994663941860199	0.0027684798800916162	binder
SLLGHLMIV	HLA-A*02:06	0.9943915247917176	0.003063581130359729	binder
SLLKRLRKA	HLA-A*02:06	0.15140221056062728	0.17677960170971957	not-binder
SLLPFLKAV	HLA-A*02:06	0.9905576586723328	0.0023789360573837027	binder
SLLQTLYKV	HLA-A*02:06	0.9915132284164428	0.003942844951251246	binder
SLLRHLEKV	HLA-A*02:06	0.977239990234375	0.01136031149167906	binder
SLLRRKLAK	HLA-A*02:06	0.003514427685877308	0.0034915397811433996	not-binder
SLLYNVPAV	HLA-A*02:06	0.9939288973808289	0.001427634830937265	binder
SLMEESGICKV	HLA-A*02:06	0.9843709945678711	0.018548041786473356	binder
SLMKDFPGA	HLA-A*02:06	0.9734802961349487	0.00864945942249009	binder
SLPDFGISYV	HLA-A*02:06	0.9965952634811401	0.002386950652506994	binder
SLPDHLPSV	HLA-A*02:06	0.9977374792098999	0.0012570347119404204	binder
SLPDIKVYL	HLA-A*02:06	0.9775365591049194	0.03224676553487351	binder
SLPEELNRV	HLA-A*02:06	0.9851761102676392	0.008579273921621418	binder
SLPEILKEV	HLA-A*02:06	0.9924922823905945	0.006288727480872124	binder
SLPKEQPAV	HLA-A*02:06	0.932339346408844	0.043697722812335235	binder
SLPKKLALL	HLA-A*02:06	0.6636703252792359	0.19161061311492844	binder
SLQEKLWAI	HLA-A*02:06	0.9955534100532532	0.0013297183488836775	binder
SLVAVELEKV	HLA-A*02:06	0.9774754762649536	0.010502953145308903	binder
SLVDEFKEL	HLA-A*02:06	0.9021933913230896	0.10244730282607811	binder
SLVEQLTMV	HLA-A*02:06	0.9941608786582947	0.001479780365953165	binder
SLVGKLEGT	HLA-A*02:06	0.27439906597137453	0.13232767198970055	not-binder
SMLAEDAIKAA	HLA-A*02:06	0.6105905711650849	0.21803608157899582	binder
SMLDDLRNV	HLA-A*02:06	0.9908812999725342	0.00290233375132516	binder
SQADCAVLIVA	HLA-A*02:06	0.830178701877594	0.10473553754304607	binder
SQAQTLHKV	HLA-A*02:06	0.9674174904823303	0.015805089039106643	binder
SQDENYHHL	HLA-A*02:06	0.9577648282051087	0.07337554565454776	binder
SQDPEFHKV	HLA-A*02:06	0.9892964839935303	0.003575557391702174	binder
SQDPGTHVV	HLA-A*02:06	0.9749712467193603	0.020149591553420953	binder
SQFGTVEKA	HLA-A*02:06	0.9447555780410767	0.028566170995954553	binder
SQFNKEILL	HLA-A*02:06	0.9701722979545593	0.017460622471583295	binder
SQFPEEILL	HLA-A*02:06	0.9546898484230042	0.02080800174065667	binder
SQFPGAITL	HLA-A*02:06	0.9943172216415406	0.004470452089441331	binder
SQFPTPEAV	HLA-A*02:06	0.9841110825538635	0.00580140396004313	binder
SQFQQEFPSL	HLA-A*02:06	0.9394984126091004	0.045630051547430044	binder
SQFSGKITV	HLA-A*02:06	0.9894384741783142	0.008716659056716168	binder
SQHEEFLEL	HLA-A*02:06	0.9245484471321106	0.07626753271992333	binder
SQHGVFSEA	HLA-A*02:06	0.9534752130508423	0.024829698442064237	binder
SQHGVIIQL	HLA-A*02:06	0.9796218752861023	0.01489652394892105	binder
SQIDDLYSTIKV	HLA-A*02:06	0.9644334793090821	0.03834062416905714	binder
SQIDQQNSV	HLA-A*02:06	0.9848660945892334	0.0045254898598625845	binder
SQIEADFRL	HLA-A*02:06	0.9915200710296631	0.005810514906188575	binder
SQIEDVRLFL	HLA-A*02:06	0.9714644432067872	0.017832064425743293	binder
SQIHDIVLV	HLA-A*02:06	0.9857623338699341	0.00642186545442505	binder
SQIKYAAKV	HLA-A*02:06	0.9885806322097779	0.004133571912220723	binder
SQINKFLYL	HLA-A*02:06	0.9951304912567138	0.005905404672398312	binder
SQIPAQPSV	HLA-A*02:06	0.9833934664726257	0.008603052119602696	binder
SQIQKVEPA	HLA-A*02:06	0.9363335967063904	0.040712392922604625	binder
SQISQPICL	HLA-A*02:06	0.858052921295166	0.04657587062561469	binder
SQITSLVTL	HLA-A*02:06	0.9780893206596375	0.005864325495573318	binder
SQLDIQIKA	HLA-A*02:06	0.9730087637901306	0.006667578564631597	binder
SQLDISDPYKV	HLA-A*02:06	0.9505047559738159	0.04797347071565942	binder
SQLDISEPYKV	HLA-A*02:06	0.9701512694358826	0.02645014490852292	binder
SQLDSPKALYL	HLA-A*02:06	0.8868698120117188	0.13548298212891072	binder
SQLDTLIQV	HLA-A*02:06	0.9921633958816528	0.001650977973939703	binder
SQLDVPFKV	HLA-A*02:06	0.9950286269187927	0.002358287088007528	binder
SQLEDAIRL	HLA-A*02:06	0.8479797661304473	0.17873138476263392	binder
SQLKWLDRV	HLA-A*02:06	0.973589277267456	0.013452997579087408	binder
SQLNIWIRV	HLA-A*02:06	0.9884090423583984	0.004970320022065005	binder
SQLPNFWKL	HLA-A*02:06	0.9949167966842651	0.003563221455100892	binder
SQLPPLREIIL	HLA-A*02:06	0.3180518731474876	0.2349642525195903	not-binder
SQLWKLPGL	HLA-A*02:06	0.9016636729240417	0.10593905288020553	binder
SQMPTVIYV	HLA-A*02:06	0.997241473197937	0.0009745526200071876	binder
SQPEKVYTL	HLA-A*02:06	0.9709867119789124	0.04462441053987118	binder
SQPGTFPAV	HLA-A*02:06	0.9746671080589294	0.03027725545903238	binder
SQPLGPRII	HLA-A*02:06	0.052479503117501734	0.026564538810136398	not-binder
SQPPVQVSV	HLA-A*02:06	0.9655900120735168	0.026178727127857206	binder
SQSKNFMNV	HLA-A*02:06	0.9672104239463806	0.030712822125815106	binder
SQSSLIHLV	HLA-A*02:06	0.993215811252594	0.0013206360946112921	binder
SQTDFSQLL	HLA-A*02:06	0.9439823269844055	0.024985018579352085	binder
SQTFVNPHV	HLA-A*02:06	0.9710771918296814	0.01816004437712028	binder
SQTKVVELL	HLA-A*02:06	0.8336293578147889	0.07839216898744789	binder
SQTSVAERL	HLA-A*02:06	0.8145900249481202	0.14150722379116557	binder
SQTTVYEKL	HLA-A*02:06	0.9483571290969849	0.038538260507023955	binder
SQVALLEQV	HLA-A*02:06	0.9748667120933533	0.013040291790427141	binder
SQVDDLKAKL	HLA-A*02:06	0.7432217955589294	0.23919980299104554	binder
SQVDQLLNI	HLA-A*02:06	0.9653774738311768	0.018973827839477403	binder
SQVDRLVALA	HLA-A*02:06	0.8540322184562683	0.16295511881905017	binder
SQVDVAVKI	HLA-A*02:06	0.9864422440528869	0.007138374231833461	binder
SQVEPLPSL	HLA-A*02:06	0.9816143393516541	0.02081990670944151	binder
SQVFKLYTA	HLA-A*02:06	0.9325456380844116	0.05099109465421282	binder
SQVPEVTTV	HLA-A*02:06	0.9803714036941529	0.006632326577442207	binder
SQVPHLPVL	HLA-A*02:06	0.9863554954528808	0.010096080081428276	binder
SQVTVAVRV	HLA-A*02:06	0.9710482835769654	0.013833845932501261	binder
SQWDSPMRV	HLA-A*02:06	0.9957839965820312	0.0020604668421382445	binder
SQWEDIHVV	HLA-A*02:06	0.9929100751876831	0.007461407912500817	binder
SQYEEQFVTL	HLA-A*02:06	0.9923819422721862	0.005361682479718273	binder
SQYPEIIFL	HLA-A*02:06	0.9943717956542969	0.005544935927141167	binder
SQYPFPVTL	HLA-A*02:06	0.9978107333183288	0.0019086267195353556	binder
SSAPGLTSV	HLA-A*02:06	0.9354553461074829	0.03464023688385195	binder
SSIEHLTTL	HLA-A*02:06	0.9517430663108826	0.04732514574960595	binder
SSPQPGSAL	HLA-A*02:06	0.04739875951781869	0.034846127069294755	not-binder
STAAKIMGV	HLA-A*02:06	0.9895316243171692	0.001362926394740201	binder
STHEFLHEV	HLA-A*02:06	0.9939709544181824	0.0019474364995227212	binder
STIAILNSV	HLA-A*02:06	0.9870136380195618	0.008274481219938084	binder
STIEEFSYI	HLA-A*02:06	0.979695987701416	0.018004500398180582	binder
STIKEVAQA	HLA-A*02:06	0.8658165216445923	0.03350954832401877	binder
STIRLLTSL	HLA-A*02:06	0.877292251586914	0.0679095730128579	binder
STIVQVLEV	HLA-A*02:06	0.9596558094024659	0.02475925449309705	binder
STLDGSLHAV	HLA-A*02:06	0.9941185593605042	0.001276586310963777	binder
STLHLVLRL	HLA-A*02:06	0.8872878551483154	0.07404054360647756	binder
STLPDVTEV	HLA-A*02:06	0.9806026458740235	0.011877211300355447	binder
STLTEEGVIKV	HLA-A*02:06	0.563527399301529	0.2943877943606993	ambiguous
STLVQVQQV	HLA-A*02:06	0.8166479349136353	0.09823027947294033	binder
STTPYLQSV	HLA-A*02:06	0.8944893479347229	0.059854677807129754	binder
STVEKLYAA	HLA-A*02:06	0.9823695898056031	0.00920510673730357	binder
STVFHVPDV	HLA-A*02:06	0.7998234510421753	0.14102530838210695	binder
STVKVLIRL	HLA-A*02:06	0.7431959688663483	0.1793884588276052	binder
STYKFFEVI	HLA-A*02:06	0.8452429413795471	0.1344380677706808	binder
SVAAQLTGV	HLA-A*02:06	0.980796468257904	0.008541593588082612	binder
SVAEGRALMSV	HLA-A*02:06	0.9904391288757324	0.009347032825236284	binder
SVAESLLQV	HLA-A*02:06	0.9943444848060607	0.003211907383243286	binder
SVAESLNYV	HLA-A*02:06	0.9933064222335816	0.0020515184347068716	binder
SVALVIHNV	HLA-A*02:06	0.9904603004455567	0.003401814831680953	binder
SVAPEFRRL	HLA-A*02:06	0.6764044106006623	0.18996929271019158	binder
SVAPKNALVQL	HLA-A*02:06	0.7896723985671997	0.15153960206885903	binder
SVAPSPAVDKA	HLA-A*02:06	0.49392859935760497	0.23144144878068088	ambiguous
SVASSVKGV	HLA-A*02:06	0.9167878985404968	0.05917099705949862	binder
SVATKLTAV	HLA-A*02:06	0.9758660435676575	0.02004940129245768	binder
SVDSHFQEV	HLA-A*02:06	0.9890852451324463	0.006376072313736917	binder
SVFAGVVGV	HLA-A*02:06	0.9946687936782836	0.0019342518788696681	binder
SVFGGKNIHV	HLA-A*02:06	0.9931991934776306	0.004770711782400183	binder
SVFKDFYEL	HLA-A*02:06	0.9929296135902405	0.00348110432705829	binder
SVHKGFAFV	HLA-A*02:06	0.9705998539924622	0.01846674577152016	binder
SVIDHIHLI	HLA-A*02:06	0.9956560850143432	0.0021074135710562924	binder
SVIEQIVYV	HLA-A*02:06	0.9974464297294616	0.0013362234774861254	binder
SVIGSLNGV	HLA-A*02:06	0.9909861207008361	0.003974196816921692	binder
SVIGVSPAV	HLA-A*02:06	0.9944106340408325	0.0028854556493391114	binder
SVIKELRKA	HLA-A*02:06	0.3954719126224518	0.19074154015318542	not-binder
SVIKELRQL	HLA-A*02:06	0.9312318563461304	0.01159814675905045	binder
SVINEINKI	HLA-A*02:06	0.8949645519256592	0.15605282849349034	binder
SVIPQIQKV	HLA-A*02:06	0.9955297946929932	0.0022688421306910353	binder
SVIPVINKIDL	HLA-A*02:06	0.4367745339870453	0.1894128052690109	ambiguous
SVIPVINKI	HLA-A*02:06	0.9210786938667297	0.11375993841067839	binder
SVIQKFVLL	HLA-A*02:06	0.9539662957191467	0.039156593334749745	binder
SVIQNLRTV	HLA-A*02:06	0.9509495854377746	0.0530635609724914	binder
SVIQVFQQL	HLA-A*02:06	0.9556677222251893	0.02053473575479891	binder
SVIRDIGAIAQV	HLA-A*02:06	0.8436767578125	0.09720385272024791	binder
SVIRKIPAL	HLA-A*02:06	0.9771541476249694	0.012215951997852812	binder
SVISHLLRV	HLA-A*02:06	0.9967382788658142	0.0006494246828779323	binder
SVITQVFHV	HLA-A*02:06	0.9963833093643188	0.001427541595373659	binder
SVIYTIEAV	HLA-A*02:06	0.9815755367279053	0.010399042413140724	binder
SVLDDFYTA	HLA-A*02:06	0.9889305710792542	0.0035779802548863877	binder
SVLDDKLVFV	HLA-A*02:06	0.9930917978286743	0.0029571584742990368	binder
SVLDDNKLLTL	HLA-A*02:06	0.7922266244888305	0.20501792909163663	binder
SVLDEEIAKA	HLA-A*02:06	0.8528475880622863	0.17059600922269655	binder
SVLDQKILL	HLA-A*02:06	0.6453492283821106	0.2621290623152189	binder
SVLDSTAKV	HLA-A*02:06	0.9909412026405334	0.005079974200678188	binder
SVLEDFYTA	HLA-A*02:06	0.9900601148605347	0.003553247621396739	binder
SVLGKIWKL	HLA-A*02:06	0.9887278318405152	0.009933181630172807	binder
SVLGQAMEKV	HLA-A*02:06	0.9729187965393067	0.010168572157804829	binder
SVLKDVSKV	HLA-A*02:06	0.965680456161499	0.037540661242961765	binder
SVLKNVPGL	HLA-A*02:06	0.914247453212738	0.06206089790385206	binder
SVLKSLVEI	HLA-A*02:06	0.9672794938087463	0.025176866894931173	binder
SVLKSTPQV	HLA-A*02:06	0.9786239266395569	0.01859630085415664	binder
SVLLVVQKV	HLA-A*02:06	0.8941595911979675	0.07892004448321309	binder
SVLNVLHSL	HLA-A*02:06	0.9725429654121399	0.012614449854302535	binder
SVLQSIEKI	HLA-A*02:06	0.795460867881775	0.16802654829938116	binder
SVLVKLLEV	HLA-A*02:06	0.9806470036506653	0.004726060538616085	binder
SVMEVNSGIYRV	HLA-A*02:06	0.9124386310577393	0.16288829422415932	binder
SVMEYVTAV	HLA-A*02:06	0.997566306591034	0.0009482111994872892	binder
SVMGNIIHV	HLA-A*02:06	0.9955337285995484	0.002305347976990585	binder
SVMSILPKI	HLA-A*02:06	0.9914312124252319	0.004435039165971359	binder
SVPAKLPEI	HLA-A*02:06	0.7858374714851379	0.11539564259033024	binder
SVPATVPSI	HLA-A*02:06	0.8836215972900391	0.07347919522541	binder
SVPDTVHHV	HLA-A*02:06	0.9884490609169007	0.009780220547767674	binder
SVPEAQSAL	HLA-A*02:06	0.5454654157161712	0.25727362505288215	ambiguous
SVPEDLTVHV	HLA-A*02:06	0.937480115890503	0.04547140762160987	binder
SVPESTVLKKV	HLA-A*02:06	0.5718053087592125	0.3414448225212252	ambiguous
SVPIDLQKV	HLA-A*02:06	0.8002405643463135	0.23338697222281826	binder
SVPIEIPTI	HLA-A*02:06	0.8421323895454407	0.09743462043557827	binder
SVPKEHILPSL	HLA-A*02:06	0.41016070246696473	0.34495619754468226	ambiguous
SVPKELVAL	HLA-A*02:06	0.862084937095642	0.12269081468427998	binder
SVPLAATSM	HLA-A*02:06	0.1546029582619667	0.09362474629855097	not-binder
SVPLKVPGL	HLA-A*02:06	0.7724897921085357	0.17062849097465466	binder
SVPNKDVFQEL	HLA-A*02:06	0.33036632984876635	0.2742319620704705	not-binder
SVQEFFTDV	HLA-A*02:06	0.981805431842804	0.009452018001182593	binder
SVQRSFTQV	HLA-A*02:06	0.9285141110420227	0.0368752547701543	binder
SVSSVNPSV	HLA-A*02:06	0.9867934346199035	0.006501382096391241	binder
SVTFVAEQV	HLA-A*02:06	0.8160369336605072	0.24546800690885573	binder
SVTSEGIKAV	HLA-A*02:06	0.3505592107772827	0.17841634215369534	not-binder
SVTSHIYQV	HLA-A*02:06	0.9936364769935608	0.003669818126147026	binder
SVTTVNKKL	HLA-A*02:06	0.1321228936314583	0.09244319623314588	not-binder
SVVDGTPLV	HLA-A*02:06	0.9900466799736023	0.001464748946055094	binder
SVVDIKLLL	HLA-A*02:06	0.9590145826339722	0.018176955437259317	binder
SVVESVFKL	HLA-A*02:06	0.9943259000778198	0.004389951851148663	binder
SVVGHDVSV	HLA-A*02:06	0.9401793956756592	0.038472367991161445	binder
SVVGPVKGV	HLA-A*02:06	0.8540725946426392	0.1344091014448795	binder
SVVKVLTEL	HLA-A*02:06	0.9623507618904114	0.020109296933447453	binder
SVVPDVRSV	HLA-A*02:06	0.8685458660125732	0.14237675228725996	binder
SVVQGTLGV	HLA-A*02:06	0.9363200306892395	0.06536336721234551	binder
SVVSFLLRV	HLA-A*02:06	0.9900979042053223	0.004030500102097003	binder
SVVTGGVQSV	HLA-A*02:06	0.8058859586715699	0.10037068946508222	binder
SVWTKVEGV	HLA-A*02:06	0.9916295766830444	0.004655608136402968	binder
SVYDGHGGEEV	HLA-A*02:06	0.9038310050964355	0.11591764699027646	binder
SVYGKLRKV	HLA-A*02:06	0.9732677221298218	0.015072476927846563	binder
SVYPNGHFV	HLA-A*02:06	0.9895253539085388	0.014064760841098293	binder
TAIELIPSV	HLA-A*02:06	0.9908769249916076	0.005118943416861845	binder
TAIHNFPTV	HLA-A*02:06	0.943569564819336	0.05764459049941755	binder
TAIKMIPGV	HLA-A*02:06	0.9614036202430725	0.028682478153360585	binder
TALKDVVKV	HLA-A*02:06	0.8251967430114746	0.08679345439751164	binder
TAMDVVYAL	HLA-A*02:06	0.9814947366714477	0.02055557009446117	binder
TAPTGHTL	HLA-A*02:06	0.16545586362481118	0.1072734906783894	not-binder
TEAPLNPK	HLA-A*02:06	0.104363451898098	0.07078560411547634	not-binder
TFTVTEKPEVID	HLA-A*02:06	0.003067122003994882	0.002515573115324167	not-binder
TIAEGLTLAQV	HLA-A*02:06	0.9835769653320312	0.014676006560261882	binder
TIDPSNPMV	HLA-A*02:06	0.9735291481018067	0.031071924631778495	binder
TIHVGFDAV	HLA-A*02:06	0.8962847828865051	0.03285697148158777	binder
TIIDLPGITRV	HLA-A*02:06	0.9953885912895203	0.0024529179544783694	binder
TILKRLFRV	HLA-A*02:06	0.9661279797554017	0.028203797311818986	binder
TILPKVMQV	HLA-A*02:06	0.9962451815605163	0.0006328731349139373	binder
TILRLLQQV	HLA-A*02:06	0.9474540114402771	0.045397091557968394	binder
TIPEAFRGV	HLA-A*02:06	0.9776743173599243	0.01729847643001816	binder
TIPEIIIKV	HLA-A*02:06	0.9948718309402466	0.004475495304612363	binder
TIPEILPKL	HLA-A*02:06	0.956641674041748	0.06234633529871566	binder
TIVDKVKEV	HLA-A*02:06	0.9703140139579773	0.021862481961666635	binder
TIVEMLHKA	HLA-A*02:06	0.9384932398796082	0.04701281079003362	binder
TIYKDFVYI	HLA-A*02:06	0.9874985814094543	0.006626383407620374	binder
TKTFTVTEKPEVID	HLA-A*02:06	0.0018102829810231924	0.0012440624225984014	not-binder
TLADLVHHV	HLA-A*02:06	0.9985556840896607	0.0003804725200656299	binder
TLADVLYHV	HLA-A*02:06	0.9983096837997436	0.0005310482580158806	binder
TLFGTFHVA	HLA-A*02:06	0.9817443132400513	0.005272449678745201	binder
TLHLVLRL	HLA-A*02:06	0.20481222569942475	0.17031449026396406	not-binder
TLIDLPGITKV	HLA-A*02:06	0.9943540215492248	0.005850400634511499	binder
TLIEDILGV	HLA-A*02:06	0.9977617383003234	0.0010200942574810825	binder
TLIEELKAL	HLA-A*02:06	0.9433631062507629	0.042831787840806795	binder
TLIEVMPKI	HLA-A*02:06	0.9974063754081726	0.0013011260148836448	binder
TLISELVQA	HLA-A*02:06	0.9047419905662537	0.13726233420236947	binder
TLITDGMRSV	HLA-A*02:06	0.9488291382789612	0.0418349564790612	binder
TLKGETTTEAVD	HLA-A*02:06	0.015483120526187121	0.011060513974789203	not-binder
TLLGHLDYI	HLA-A*02:06	0.9839635968208313	0.009150641400230785	binder
TLLKDAAKV	HLA-A*02:06	0.9333269000053406	0.043337167596656054	binder
TLLKKVWKV	HLA-A*02:06	0.9928685307502747	0.006017129480306276	binder
TLLKQLKEA	HLA-A*02:06	0.7351884603500366	0.1635846959386679	binder
TLLNVIKSV	HLA-A*02:06	0.9692483067512512	0.024363813834235356	binder
TLLRLLYEA	HLA-A*02:06	0.9855531811714172	0.004850287368431627	binder
TLMIKFEEA	HLA-A*02:06	0.954999053478241	0.03361500028572757	binder
TLPEIFEAA	HLA-A*02:06	0.9875200867652894	0.004388780651123728	binder
TLPKLGVHKV	HLA-A*02:06	0.8527542591094971	0.12677979553659224	binder
TLPVAFKVV	HLA-A*02:06	0.4254798799753189	0.20376488746731294	ambiguous
TLQEFLERI	HLA-A*02:06	0.9032078862190247	0.15521724617512558	binder
TLQKEGVIGV	HLA-A*02:06	0.942274272441864	0.03695082156460136	binder
TLTEEGVIKV	HLA-A*02:06	0.7820878386497497	0.13905173569095278	binder
TLVDEVFRI	HLA-A*02:06	0.9888120174407959	0.011784203821464013	binder
TLVYHVVGV	HLA-A*02:06	0.9858373045921326	0.00636557320225125	binder
TLYERGFENI	HLA-A*02:06	0.971183693408966	0.020019866116639213	binder
TMAKESSIIGV	HLA-A*02:06	0.9791362524032593	0.010057717946884849	binder
TMIGEIAAA	HLA-A*02:06	0.9852782726287842	0.003664653834951454	binder
TPAVTTYKLVINGK	HLA-A*02:06	0.029849244514480233	0.052506224874745815	not-binder
TQAPPLHTA	HLA-A*02:06	0.9465404748916626	0.023248207863627544	binder
TQDGTPITV	HLA-A*02:06	0.935696280002594	0.029847143287461065	binder
TQDTQLITV	HLA-A*02:06	0.926789128780365	0.08571494368422862	binder
TQFGGKRPFGV	HLA-A*02:06	0.9061970472335815	0.05886759099716942	binder
TQIDHYVGI	HLA-A*02:06	0.9927900910377503	0.003479691814068146	binder
TQIKHFESL	HLA-A*02:06	0.9921078443527221	0.009193172454164341	binder
TQILSVPKV	HLA-A*02:06	0.9896515250205994	0.004419198842393877	binder
TQLDPNKSLLEV	HLA-A*02:06	0.6819025665521622	0.319401562574973	binder
TQLDRAHGV	HLA-A*02:06	0.978326416015625	0.006057530484137493	binder
TQLESSWEL	HLA-A*02:06	0.9753008961677552	0.02069173135765301	binder
TQLGPPYHIL	HLA-A*02:06	0.8328980565071106	0.18500473378214036	binder
TQLNMFQTL	HLA-A*02:06	0.9134932160377502	0.0977061325593738	binder
TQLQTTQSV	HLA-A*02:06	0.8737730145454407	0.06751555515232409	binder
TQMIKAWQV	HLA-A*02:06	0.9937918066978455	0.0024846360427235284	binder
TQVELLTRL	HLA-A*02:06	0.9872956037521362	0.011984746657571372	binder
TQVTALIKL	HLA-A*02:06	0.8804510354995727	0.10925867778179596	binder
TQWDLTNIQDAIRA	HLA-A*02:06	0.11229343111626804	0.13604977406941254	not-binder
TQYERDFERI	HLA-A*02:06	0.7813326358795166	0.24571334694406974	binder
TTARAFAVV	HLA-A*02:06	0.9044910788536071	0.057812433927504896	binder
TTDGKLPEV	HLA-A*02:06	0.8556691169738769	0.10159664904335806	binder
TTISRFEAL	HLA-A*02:06	0.9752042531967163	0.014310991204595926	binder
TTLDEKIEKV	HLA-A*02:06	0.753018605709076	0.1750707784735815	binder
TTLEGHLAKV	HLA-A*02:06	0.9067669868469238	0.15557008990416515	binder
TTLGHLEKA	HLA-A*02:06	0.5956668704748154	0.21800995260315528	ambiguous
TTLPGLLTV	HLA-A*02:06	0.9871654987335206	0.011658666488363521	binder
TTTEAVDAATAEK	HLA-A*02:06	0.15396418441087006	0.24782445067120779	not-binder
TTTFIDPRL	HLA-A*02:06	0.4245479226112366	0.13475676988055482	not-binder
TTVDHFWGL	HLA-A*02:06	0.9490110874176025	0.04608593063401068	binder
TTVEDLGSKILL	HLA-A*02:06	0.4100408054888248	0.24958406459725102	ambiguous
TTVGKGVTTV	HLA-A*02:06	0.9362939357757568	0.04941458500210476	binder
TTVKKFFSA	HLA-A*02:06	0.8569369912147522	0.17323068457839305	binder
TTVPTVHHV	HLA-A*02:06	0.9773460626602173	0.02194275750701927	binder
TTVQKVARV	HLA-A*02:06	0.7670887470245361	0.14766149392268824	binder
TTVSSLHQA	HLA-A*02:06	0.5930196285247803	0.11902465517611288	binder
TTYEGIFKTL	HLA-A*02:06	0.9580200552940369	0.019702988898165977	binder
TTYKLVINGK	HLA-A*02:06	0.10463068038225173	0.11389269782207267	not-binder
TVADKIHSV	HLA-A*02:06	0.9950743675231933	0.002957758815986628	binder
TVADTFEKV	HLA-A*02:06	0.9933867812156677	0.002694599631972458	binder
TVAEKVDAV	HLA-A*02:06	0.9740075707435608	0.012642523279845906	binder
TVAPFNPTV	HLA-A*02:06	0.9932582974433899	0.004046302584948068	binder
TVATENEVFRV	HLA-A*02:06	0.6766436874866486	0.16667954266721677	binder
TVFDEAIRAV	HLA-A*02:06	0.9910553336143494	0.004108048882585984	binder
TVFEHTFHV	HLA-A*02:06	0.9986933946609498	0.0007703667355856871	binder
TVFGNLHQA	HLA-A*02:06	0.9473703265190124	0.03286233302006023	binder
TVFGTALNYV	HLA-A*02:06	0.9833447098731994	0.011844577439229396	binder
TVFSHAQTV	HLA-A*02:06	0.9319834113121033	0.09107070709797363	binder
TVFSKSFEQV	HLA-A*02:06	0.9812212705612182	0.009542426360636505	binder
TVFTDHMLTV	HLA-A*02:06	0.9867574810981751	0.008267428498472349	binder
TVHDKFLAL	HLA-A*02:06	0.8048357367515564	0.043533534597107716	binder
TVIATNILL	HLA-A*02:06	0.9224123001098633	0.03968188632069741	binder
TVIDQIPFL	HLA-A*02:06	0.9892950177192688	0.0054278494204285915	binder
TVIENIHTI	HLA-A*02:06	0.9948245882987976	0.0036734448913551526	binder
TVIPLNERL	HLA-A*02:06	0.7740596055984497	0.26812639834543467	binder
TVIQFLERI	HLA-A*02:06	0.9133915662765503	0.08168076386161109	binder
TVISILNTI	HLA-A*02:06	0.9657497644424439	0.01662349223457907	binder
TVLAIDAIHQL	HLA-A*02:06	0.7548852801322937	0.061624838871956675	binder
TVLDKTLSV	HLA-A*02:06	0.9895504474639892	0.012659138782381424	binder
TVLEAVHDL	HLA-A*02:06	0.910672664642334	0.06140665050038333	binder
TVLEKVYEL	HLA-A*02:06	0.9976801633834839	0.0007171496258221385	binder
TVLEQVLPI	HLA-A*02:06	0.9644373655319214	0.02388211653562504	binder
TVLERVEGA	HLA-A*02:06	0.7687785029411316	0.14270393735054354	binder
TVLGKIWKL	HLA-A*02:06	0.9876931309700012	0.009726322605809893	binder
TVLKAQFPSV	HLA-A*02:06	0.9787599563598632	0.012372142495471947	binder
TVLKKVSGV	HLA-A*02:06	0.9530277729034424	0.027557212442520868	binder
TVLPFVSTV	HLA-A*02:06	0.995866060256958	0.0018445324425353073	binder
TVLQELINV	HLA-A*02:06	0.9733104228973388	0.010816198907022932	binder
TVLQQIDSV	HLA-A*02:06	0.9177739739418029	0.02530283019956269	binder
TVMDEIHTV	HLA-A*02:06	0.9967976927757263	0.0017352493440778052	binder
TVMDSKIVQV	HLA-A*02:06	0.9662628412246704	0.05786519102385997	binder
TVMGAEIRHV	HLA-A*02:06	0.9244779706001282	0.08149897680158183	binder
TVMGKIFAV	HLA-A*02:06	0.9972500920295715	0.0007585805836313115	binder
TVMGRIATL	HLA-A*02:06	0.9873114943504333	0.012014118518842007	binder
TVMPEDLVEA	HLA-A*02:06	0.947428846359253	0.04415002630507499	binder
TVPDEIQEV	HLA-A*02:06	0.9370932102203369	0.057049758869624975	binder
TVPKPDVVVQV	HLA-A*02:06	0.30853058248758314	0.18900141819309219	not-binder
TVPVKIDKV	HLA-A*02:06	0.47831950187683103	0.21048278284497438	ambiguous
TVRELFEEL	HLA-A*02:06	0.5773952960968017	0.2737523481651698	ambiguous
TVSPDRLEL	HLA-A*02:06	0.3660112082958221	0.17499074534787665	not-binder
TVTGKLVHA	HLA-A*02:06	0.3850359350442886	0.12895945764240718	not-binder
TVTITGIVKV	HLA-A*02:06	0.7823042392730712	0.11805679600935932	binder
TVTNAVVTV	HLA-A*02:06	0.9413023710250854	0.036525568375093465	binder
TVVAAIQAV	HLA-A*02:06	0.9544437408447266	0.028663638506752808	binder
TVVEDGSLPQV	HLA-A*02:06	0.9229634761810303	0.08451761932534095	binder
TVVGKTYGL	HLA-A*02:06	0.9365955948829651	0.050593268863842876	binder
TVVGRLEGL	HLA-A*02:06	0.8097063899040222	0.07974009444493296	binder
TVVKAISGV	HLA-A*02:06	0.972568941116333	0.009300702834304678	binder
TVVMYLHHV	HLA-A*02:06	0.9635116696357727	0.030517896844193298	binder
TVVNFLIRV	HLA-A*02:06	0.9806408405303955	0.006184970979574668	binder
TVVPWDHAL	HLA-A*02:06	0.8968469500541687	0.08925102028013313	binder
TVYEGFISA	HLA-A*02:06	0.9854923725128174	0.011043356327194588	binder
TVYPGLMITA	HLA-A*02:06	0.9709513902664184	0.009094631224429054	binder
TVYSHLFDHV	HLA-A*02:06	0.9870534539222717	0.009400527246671755	binder
VAGPSFETV	HLA-A*02:06	0.9445201396942139	0.05582312615487867	binder
VAIAGLMEV	HLA-A*02:06	0.9802754998207093	0.009173116070821646	binder
VALDKVIEI	HLA-A*02:06	0.9150161623954773	0.06926329887412158	binder
VAPLPRSAL	HLA-A*02:06	0.16094936802983284	0.12325288106593152	not-binder
VAPVTHVSV	HLA-A*02:06	0.9131473302841187	0.03505563032315379	binder
VATWVDETL	HLA-A*02:06	0.25198967903852465	0.1492125069323442	not-binder
VAYEEFEKV	HLA-A*02:06	0.9810530543327332	0.00698528068560065	binder
VDIVRQKVK	HLA-A*02:06	0.006612807780038565	0.005758107060236799	not-binder
VGLKDRSIL	HLA-A*02:06	0.01427476117387414	0.007696689034603176	not-binder
VGPPGRSSL	HLA-A*02:06	0.051580799371004106	0.0412246732725526	not-binder
VIAEILRGV	HLA-A*02:06	0.9950487971305847	0.0022818507783597453	binder
VIFTKFDEV	HLA-A*02:06	0.98955317735672	0.004953287570986168	binder
VIIDDHPEVTV	HLA-A*02:06	0.9565341353416443	0.03292128416153719	binder
VIIEKTYSL	HLA-A*02:06	0.9956032156944274	0.0025536060124563905	binder
VIIKGLEEI	HLA-A*02:06	0.9389745950698852	0.041344664636053026	binder
VIIKYLESL	HLA-A*02:06	0.9677913069725037	0.0041887621099998005	binder
VIINQIYEA	HLA-A*02:06	0.9894583225250244	0.003575970450072062	binder
VIIPLLHTV	HLA-A*02:06	0.9931590557098389	0.00516604889037525	binder
VIIRTLLQA	HLA-A*02:06	0.738114857673645	0.03296702434454265	binder
VILPTVHEV	HLA-A*02:06	0.9968046426773072	0.0013806324951617214	binder
VILQNIHLV	HLA-A*02:06	0.9857466340065002	0.004250180186860483	binder
VIPEKFQHI	HLA-A*02:06	0.9074609875679016	0.08199390271465207	binder
VIPEPSKLPYI	HLA-A*02:06	0.7174792170524598	0.23522214150474657	binder
VIPGKVEEV	HLA-A*02:06	0.9771920323371888	0.014471948857949597	binder
VITETVVEV	HLA-A*02:06	0.9914251804351807	0.005563873085720918	binder
VIVELIYKV	HLA-A*02:06	0.9981349110603333	0.0010362948445894165	binder
VIWKALIHL	HLA-A*02:06	0.9458964943885804	0.039881174289183745	binder
VLAYFLPEA	HLA-A*02:06	0.9854089856147766	0.00494588810422309	binder
VLDDKLVFV	HLA-A*02:06	0.9583578109741211	0.06607538447757763	binder
VLDSVDVRL	HLA-A*02:06	0.7382736384868622	0.257399169882297	binder
VLFGLLREV	HLA-A*02:06	0.9963173985481262	0.0010024042393333825	binder
VLIANLEKL	HLA-A*02:06	0.9486027956008911	0.03780879949129173	binder
VLIGEFLEKV	HLA-A*02:06	0.9949127197265625	0.0035756262026261213	binder
VLIKWFPEV	HLA-A*02:06	0.9977579712867737	0.0003805590036328839	binder
VLIPKLPQL	HLA-A*02:06	0.981426477432251	0.027015314456986544	binder
VLIRELWNT	HLA-A*02:06	0.9145431637763977	0.04063148277872391	binder
VLKVFLENV	HLA-A*02:06	0.9679957151412963	0.010004288336373604	binder
VLLGHIFYV	HLA-A*02:06	0.99862300157547	0.0005578037764723876	binder
VLLGKVYVV	HLA-A*02:06	0.9964528322219849	0.000659027281147171	binder
VLLKARLVPA	HLA-A*02:06	0.7782171368598938	0.13214062783350466	binder
VLLPEGGITAI	HLA-A*02:06	0.9692611217498779	0.030302061036572316	binder
VLMDRLPSL	HLA-A*02:06	0.9934769749641419	0.007908508454117282	binder
VLMTEDIKL	HLA-A*02:06	0.9244212508201599	0.053902746396128236	binder
VLNEYFHNV	HLA-A*02:06	0.9979223251342774	0.0015421853779774765	binder
VLPAEFFEV	HLA-A*02:06	0.9969917893409729	0.0014902562383576749	binder
VLPDDLSGV	HLA-A*02:06	0.9870675921440124	0.005431606755872626	binder
VLPEHVSVL	HLA-A*02:06	0.981432569026947	0.00905052820608214	binder
VLPERYSSL	HLA-A*02:06	0.973616111278534	0.015382290864660355	binder
VLPGVDALSNI	HLA-A*02:06	0.4337137848138809	0.2874339970624418	ambiguous
VLQGKLAEV	HLA-A*02:06	0.9909736633300781	0.004187899273519472	binder
VLSAADKGNV	HLA-A*02:06	0.19036495238542556	0.2035756148202616	not-binder
VLWDRTFSL	HLA-A*02:06	0.9990431547164917	0.0006883121042588609	binder
VMAPRTLVL	HLA-A*02:06	0.984719705581665	0.015104313378929023	binder
VMPEAVPEV	HLA-A*02:06	0.995427405834198	0.0030279910361750723	binder
VNLPINGNGKQ	HLA-A*02:06	0.4186530947685242	0.2354744064123329	ambiguous
VNVEINVAPGKD	HLA-A*02:06	0.2413169987499714	0.256948776085681	not-binder
VQADAPHGV	HLA-A*02:06	0.980257785320282	0.01651128919741367	binder
VQASHFEGL	HLA-A*02:06	0.9665287137031555	0.021282317076281424	binder
VQDEFLEKL	HLA-A*02:06	0.9619195103645325	0.03942306062435578	binder
VQDELHSVLGL	HLA-A*02:06	0.6401516973972321	0.23752386909198242	binder
VQDENVRGV	HLA-A*02:06	0.9694701552391052	0.015342797988074733	binder
VQIDDSYLVEA	HLA-A*02:06	0.9493502497673034	0.02208317527624102	binder
VQIEEKLLL	HLA-A*02:06	0.7671578645706176	0.20986570917476463	binder
VQIPFFAKL	HLA-A*02:06	0.9705406546592712	0.02875369467122372	binder
VQLEATEWRL	HLA-A*02:06	0.9414218902587891	0.04982937166714886	binder
VQLGYSVLS	HLA-A*02:06	0.2517587631940842	0.14095070129305015	not-binder
VQLPDGGWGL	HLA-A*02:06	0.9088574051856995	0.07896180753821931	binder
VQNDTLLQV	HLA-A*02:06	0.9834487915039063	0.006299279109460146	binder
VQPEAQAKV	HLA-A*02:06	0.8172098457813263	0.20066747209657101	binder
VQPNGKIFKKV	HLA-A*02:06	0.1737360967323184	0.13170530533259403	not-binder
VQSGLRILL	HLA-A*02:06	0.8062018871307373	0.21769481275759966	binder
VQSNRILGV	HLA-A*02:06	0.976643705368042	0.019031177959608056	binder
VQTDVLVRV	HLA-A*02:06	0.9924739480018616	0.0033519559500020143	binder
VQTDYVPLL	HLA-A*02:06	0.9748908281326294	0.018117663110185915	binder
VQTEVNREL	HLA-A*02:06	0.8764549255371094	0.10033976366290523	binder
VQTNDLKEV	HLA-A*02:06	0.4731464087963104	0.19588112311406286	ambiguous
VQVEDIVFL	HLA-A*02:06	0.9660800695419312	0.0214762483263586	binder
VQVPVPVTV	HLA-A*02:06	0.990590512752533	0.003575027320600371	binder
VQWENSFVSV	HLA-A*02:06	0.9833062171936036	0.013569058299655773	binder
VQYNEPLKV	HLA-A*02:06	0.9848808169364929	0.00621793767519038	binder
VSTEVDARL	HLA-A*02:06	0.36887296438217165	0.18557629551406668	not-binder
VTAGKVPEV	HLA-A*02:06	0.9923811435699463	0.002844743182647883	binder
VTAPSGILDV	HLA-A*02:06	0.8440452218055725	0.05662738446604297	binder
VTIRLLETI	HLA-A*02:06	0.7976566076278686	0.1250144301716754	binder
VTITGIVKV	HLA-A*02:06	0.9881222128868103	0.0055058949598179195	binder
VTPKEFREI	HLA-A*02:06	0.41596983522176745	0.20326030190001165	ambiguous
VTTAVTEKV	HLA-A*02:06	0.9450249552726746	0.04653329871171466	binder
VTVKGVTQV	HLA-A*02:06	0.9082467198371887	0.13065763822228962	binder
VTYPGELLL	HLA-A*02:06	0.8915002107620239	0.052086300347605564	binder
VVAAAAAEAK	HLA-A*02:06	0.13894330114126205	0.08688672750208355	not-binder
VVADETPAV	HLA-A*02:06	0.99019376039505	0.004040178485605779	binder
VVAEELENV	HLA-A*02:06	0.9763025164604187	0.01508396094529063	binder
VVAGRFIEV	HLA-A*02:06	0.99475177526474	0.0027042446393363445	binder
VVAPDNLKQV	HLA-A*02:06	0.941521942615509	0.046105545553843066	binder
VVDAVVTQV	HLA-A*02:06	0.9813919305801392	0.018433784197528655	binder
VVDEKLPGL	HLA-A*02:06	0.9019861936569213	0.023869969692668188	binder
VVDGAFKEV	HLA-A*02:06	0.9810625791549683	0.009497485656751393	binder
VVDPNDPQML	HLA-A*02:06	0.6628210604190826	0.2549511173557763	binder
VVFDCKFIET	HLA-A*02:06	0.7343673884868622	0.22007765650347097	binder
VVHDGFEGL	HLA-A*02:06	0.8481381058692932	0.07160883498131555	binder
VVIKKLNEI	HLA-A*02:06	0.879474651813507	0.1241889307802239	binder
VVINFDFPKL	HLA-A*02:06	0.9795865178108215	0.00979812033924868	binder
VVIPGKVEEV	HLA-A*02:06	0.9754088759422302	0.02128189623972686	binder
VVLEEIPKL	HLA-A*02:06	0.9815324425697327	0.012172586014924559	binder
VVLGEFGVRNV	HLA-A*02:06	0.8929275035858154	0.09813949478109084	binder
VVLPLELKL	HLA-A*02:06	0.5822239398956299	0.27729674051889003	ambiguous
VVLPTLAVV	HLA-A*02:06	0.9773214340209961	0.008983037265251662	binder
VVMEELLKV	HLA-A*02:06	0.9927843689918519	0.00563681422364398	binder
VVPAALKVV	HLA-A*02:06	0.4962916851043701	0.29962617660639385	ambiguous
VVPDKISEV	HLA-A*02:06	0.9695130109786987	0.03054194811559125	binder
VVPEPGQPL	HLA-A*02:06	0.626110702753067	0.2382785375972755	binder
VVPEVIFKI	HLA-A*02:06	0.9932552218437195	0.00476758402126081	binder
VVPQQLLTV	HLA-A*02:06	0.9638165354728698	0.03995174241777664	binder
VVPSYIPLV	HLA-A*02:06	0.9811686873435974	0.011252670359011206	binder
VVQPLLVSV	HLA-A*02:06	0.9855017185211181	0.010802389560978141	binder
VVSEGVPRI	HLA-A*02:06	0.8387364983558655	0.1449818826311451	binder
VVSPSSFENV	HLA-A*02:06	0.8843026518821716	0.09141006034530666	binder
VVTGGVQSV	HLA-A*02:06	0.8151885747909546	0.1313776570071872	binder
VVTGVANAL	HLA-A*02:06	0.6994580268859864	0.1110568755664536	binder
VVVDLGLIRV	HLA-A*02:06	0.98410724401474	0.011110267536218745	binder
VVVDPIQSV	HLA-A*02:06	0.9867410063743591	0.0067067563524009595	binder
VVVGDLVEV	HLA-A*02:06	0.9590250968933105	0.05101416167359043	binder
VVVNDMEQLRL	HLA-A*02:06	0.26917429864406583	0.15035537813801184	not-binder
WLAEKLPTL	HLA-A*02:06	0.9980856895446777	0.0005548103373672744	binder
WLVDHVYAI	HLA-A*02:06	0.9967227697372436	0.0019080421093813505	binder
YAAELIERV	HLA-A*02:06	0.9974617481231689	0.001051621029987824	binder
YAAEMIPKL	HLA-A*02:06	0.9974642276763916	0.001756817908003264	binder
YAAPGGLIGV	HLA-A*02:06	0.9955015778541565	0.0031054323921619375	binder
YAFNMKATV	HLA-A*02:06	0.9829625010490417	0.0039053250499587137	binder
YAFPKAVSV	HLA-A*02:06	0.9979750156402588	0.0012490833325284948	binder
YAFPKSITV	HLA-A*02:06	0.9988612174987793	0.000547926433252892	binder
YAIEVDPVL	HLA-A*02:06	0.9902780413627624	0.007485313096779347	binder
YAIHGVLEV	HLA-A*02:06	0.9945343494415283	0.0037828585227459915	binder
YAIKNIHGV	HLA-A*02:06	0.9951643109321594	0.002646354125596038	binder
YAITTLHNL	HLA-A*02:06	0.9696540832519531	0.0341806330511433	binder
YALEEHENQRL	HLA-A*02:06	0.635259447991848	0.306953149453909	ambiguous
YAPGARLAL	HLA-A*02:06	0.4450408011674881	0.2278250162186847	ambiguous
YAPKGSSL	HLA-A*02:06	0.275752791762352	0.23085264456374904	not-binder
YAVELVNDSL	HLA-A*02:06	0.9128353238105774	0.0517737556278966	binder
YAYDGKDYIA	HLA-A*02:06	0.9898293614387512	0.014511487550671174	binder
YAYDGKDYIAL	HLA-A*02:06	0.9872625470161438	0.013450419255044473	binder
YAYDGKDYI	HLA-A*02:06	0.9929914236068725	0.006201093194036851	binder
YFAERVTSL	HLA-A*02:06	0.8384601354599	0.10464604000660634	binder
YGAEALERMFL	HLA-A*02:06	0.653374832868576	0.2226798327572672	binder
YGIKDDVFLSV	HLA-A*02:06	0.743003761768341	0.19189002361161672	binder
YGIPRLEKI	HLA-A*02:06	0.31637614145874976	0.15090434625452656	not-binder
YGLDKIEFL	HLA-A*02:06	0.8822273969650268	0.10537578862278235	binder
YGLPVVVKL	HLA-A*02:06	0.969424045085907	0.024150896361066227	binder
YGVTTIVRV	HLA-A*02:06	0.9528456330299377	0.03969228287753126	binder
YIDPSGFVKA	HLA-A*02:06	0.9211333632469177	0.12905567385085334	binder
YIHVHFLEV	HLA-A*02:06	0.9907241106033325	0.0033046838733158924	binder
YIIEVNARL	HLA-A*02:06	0.997798764705658	0.001674807937883906	binder
YIITEIPSL	HLA-A*02:06	0.9892979025840759	0.0045049987138554865	binder
YILLEDPQL	HLA-A*02:06	0.8495912909507751	0.13558526670453297	binder
YIPGRQIIEV	HLA-A*02:06	0.9896080136299134	0.007800601560716875	binder
YIPSVLHDV	HLA-A*02:06	0.9814043283462525	0.01142141094325218	binder
YIPTELDQV	HLA-A*02:06	0.9607738971710205	0.016608244610317544	binder
YIVDLLTHL	HLA-A*02:06	0.9958424925804138	0.0045601385738713715	binder
YIYDKDMEII	HLA-A*02:06	0.9575788736343384	0.030008805447383564	binder
YIYMHFGEV	HLA-A*02:06	0.9918458580970764	0.0024145344926480867	binder
YLASDEITTVR	HLA-A*02:06	0.3732960373163223	0.34763232332833366	ambiguous
YLDFTNPKV	HLA-A*02:06	0.9962252855300904	0.0032597151469212302	binder
YLHSQVVSV	HLA-A*02:06	0.9968946695327758	0.0013967776616949674	binder
YLIELIDRV	HLA-A*02:06	0.9983950972557067	0.0006532944150078866	binder
YLINEIDRI	HLA-A*02:06	0.9889082551002503	0.009204065135780365	binder
YLIPLLERL	HLA-A*02:06	0.9877267956733704	0.015244917561015132	binder
YLITLLEHL	HLA-A*02:06	0.9858570218086242	0.015448163085203219	binder
YLKDFFSNV	HLA-A*02:06	0.9966424584388733	0.0014819215829311968	binder
YLLDLHSYL	HLA-A*02:06	0.9982334494590759	0.0006217604840478011	binder
YLLDQHILI	HLA-A*02:06	0.9956784009933471	0.00167003343356412	binder
YLLESVNKL	HLA-A*02:06	0.9979077458381653	0.0009256953254551211	binder
YLLPAIVHI	HLA-A*02:06	0.9969937205314636	0.002051682472652902	binder
YLPAVFEEV	HLA-A*02:06	0.9977793574333191	0.0014690697378753534	binder
YLPDGTASL	HLA-A*02:06	0.9897037386894226	0.009004831778737689	binder
YLPEELSAL	HLA-A*02:06	0.9902904629707336	0.005542892856121064	binder
YLPESSFIGA	HLA-A*02:06	0.9941317200660705	0.0029168871464402483	binder
YLPPGFLSA	HLA-A*02:06	0.9907356977462769	0.003315216783260452	binder
YLPTKLFQA	HLA-A*02:06	0.9871922254562377	0.011386828319841804	binder
YLPVKIEQV	HLA-A*02:06	0.9948490023612976	0.003992081255653306	binder
YLPYPIHQV	HLA-A*02:06	0.9961772203445435	0.002653409045625788	binder
YLSPDLSKV	HLA-A*02:06	0.995831286907196	0.0008643955510520948	binder
YLSPKLWAL	HLA-A*02:06	0.9982106566429139	0.0013270849332365877	binder
YLTDRVMTV	HLA-A*02:06	0.9985384941101074	0.0007962447968995932	binder
YLTKKFAEL	HLA-A*02:06	0.9680665969848633	0.02628712593588048	binder
YLTNEGIQYL	HLA-A*02:06	0.9702354311943054	0.026989828418791162	binder
YLVEDIQHI	HLA-A*02:06	0.9976850271224975	0.0012372406468394359	binder
YLVKIFEEL	HLA-A*02:06	0.9958535194396972	0.0009471306120280952	binder
YLVKIFEELTLHKP	HLA-A*02:06	0.01068730871702428	0.011096407703107396	not-binder
YLVPELDGV	HLA-A*02:06	0.9900220394134521	0.0035462311582986363	binder
YLVVKIEKV	HLA-A*02:06	0.989894962310791	0.005293711757639269	binder
YMAPEVVEA	HLA-A*02:06	0.9947572469711303	0.0030434065359994525	binder
YMFPDTMLQA	HLA-A*02:06	0.9952758550643921	0.0019245561329694397	binder
YMIAHITGL	HLA-A*02:06	0.9978809237480164	0.0009470429110278652	binder
YQAPDIDVQL	HLA-A*02:06	0.9815776348114014	0.007734425921329488	binder
YQDLLNVKM	HLA-A*02:06	0.6858326077461243	0.2637553991891322	binder
YQDTPGVKM	HLA-A*02:06	0.6939345121383667	0.2558710696147598	binder
YQFENFPGL	HLA-A*02:06	0.9983036994934082	0.00048566366298660653	binder
YQFGEIRTI	HLA-A*02:06	0.9897275567054749	0.0038170413126330225	binder
YQFNPMESIKL	HLA-A*02:06	0.983685028553009	0.009688169900300981	binder
YQHGIFQSI	HLA-A*02:06	0.9895701169967651	0.008025280667754106	binder
YQIDKLIKT	HLA-A*02:06	0.9635467290878296	0.01497332311078308	binder
YQLDPTASISA	HLA-A*02:06	0.9807574987411499	0.0058752939505289405	binder
YQLEIPENFTT	HLA-A*02:06	0.9230359435081482	0.030583194218813125	binder
YQLGELVKV	HLA-A*02:06	0.9948707103729248	0.001975266133684479	binder
YQLSKEYTL	HLA-A*02:06	0.9890813112258912	0.004307885890068823	binder
YQPYEIPAV	HLA-A*02:06	0.9895204901695251	0.007410217657540228	binder
YQSELELRV	HLA-A*02:06	0.9922651886940003	0.0023441893500204094	binder
YQTALHLAV	HLA-A*02:06	0.9868608951568604	0.006134822373481222	binder
YQTEIGQTL	HLA-A*02:06	0.97600759267807	0.013630118749221811	binder
YQTEKGITV	HLA-A*02:06	0.9793536782264709	0.015022184550179302	binder
YQTPFNKEV	HLA-A*02:06	0.9773608922958374	0.00751298124480149	binder
YQTPLELKL	HLA-A*02:06	0.8890692949295044	0.08208173575396756	binder
YQTPLHLAV	HLA-A*02:06	0.9848452806472778	0.011934482829828542	binder
YQVEGMEWLRM	HLA-A*02:06	0.7643895983695984	0.18282538404965962	binder
YQVGVHYEL	HLA-A*02:06	0.9960317492485047	0.004623579156888195	binder
YQYPVIIHL	HLA-A*02:06	0.9974364876747132	0.0022190657705311594	binder
YSFHKFHYL	HLA-A*02:06	0.9515185475349426	0.038608069823051594	binder
YSLEKVFGI	HLA-A*02:06	0.9934974908828735	0.002259390929160726	binder
YSVDRLYEL	HLA-A*02:06	0.9869151711463928	0.019398045347638445	binder
YTFSEPFHLI	HLA-A*02:06	0.9892938613891602	0.008215140436899901	binder
YTIDSDWRF	HLA-A*02:06	0.7975367248058319	0.20574034047851697	binder
YTIPLAIKL	HLA-A*02:06	0.9707192301750183	0.013914595429765864	binder
YTMEELHQL	HLA-A*02:06	0.9973513960838318	0.0014896085935318163	binder
YTSGTFRTV	HLA-A*02:06	0.9894433856010437	0.00532104421723296	binder
YTSPDFLYV	HLA-A*02:06	0.994952917098999	0.002601265176604095	binder
YTTDRVMTV	HLA-A*02:06	0.997134780883789	0.0009058891294461788	binder
YTVEDIQRL	HLA-A*02:06	0.9830393195152283	0.019633827375427716	binder
YTVEDLATQL	HLA-A*02:06	0.967147696018219	0.013998195201305184	binder
YTWEEVFRV	HLA-A*02:06	0.9979990482330322	0.0010784216698009475	binder
YTYEELLNRV	HLA-A*02:06	0.9978899717330932	0.0013831772607171612	binder
YVDPLDPSF	HLA-A*02:06	0.6273091554641723	0.21648116711761978	binder
YVDPVNKVL	HLA-A*02:06	0.8602354168891907	0.11693604944319029	binder
YVEPLKLYL	HLA-A*02:06	0.9296831011772155	0.05194517843489797	binder
YVFEGKMLEA	HLA-A*02:06	0.9935342073440552	0.0017274688225559858	binder
YVFPGVTRL	HLA-A*02:06	0.9957741141319275	0.0038960437361332404	binder
YVIDPIKGLKL	HLA-A*02:06	0.9368023991584777	0.10530218279720664	binder
YVIGGFDGL	HLA-A*02:06	0.9859174728393555	0.011503202080641624	binder
YVINVTTHL	HLA-A*02:06	0.9943254232406616	0.0017184299443717096	binder
YVLDDLIVA	HLA-A*02:06	0.9463290214538574	0.0317523072018801	binder
YVLDLAAKV	HLA-A*02:06	0.9934427618980408	0.0024782622796644064	binder
YVLEGLKSV	HLA-A*02:06	0.9935863733291626	0.0024383217749789536	binder
YVLPEVSKV	HLA-A*02:06	0.9958477020263672	0.002028160300045191	binder
YVMEYRELFL	HLA-A*02:06	0.986569344997406	0.006109638436067781	binder
YVPDFVLQGI	HLA-A*02:06	0.9762085914611817	0.008138111653787798	binder
YVPETVYRV	HLA-A*02:06	0.9952552199363709	0.0037845645209132537	binder
YVPHEILRKV	HLA-A*02:06	0.7463301360607147	0.2817150397372584	binder
YVPPELITL	HLA-A*02:06	0.9722494721412659	0.037535693036739134	binder
YVPTSYVEV	HLA-A*02:06	0.9897348761558533	0.0011911772730669153	binder
YVSEILEKV	HLA-A*02:06	0.9977394819259644	0.0013056535301599536	binder
YVSGELEHV	HLA-A*02:06	0.9894535541534424	0.0033434269538695116	binder
YVTEKVLAA	HLA-A*02:06	0.8447872042655945	0.19277836655999897	binder
YVTPVNRNV	HLA-A*02:06	0.950519323348999	0.040433381155825385	binder
YVTSVILHI	HLA-A*02:06	0.9914131164550781	0.0034461906815582335	binder
YVVPFVAKV	HLA-A*02:06	0.9983535289764405	0.00033831062784819296	binder
YVYEYLLHV	HLA-A*02:06	0.9985660791397095	0.0007890387443026884	binder
PTKVTRTA	HLA-A*02:06	0.0026598983677104115	0.001948057142472771	not-binder
GVVDGCPA	HLA-A*02:06	0.16326353643089533	0.1617859695163485	not-binder
GGFTANTS	HLA-A*02:06	0.0023497343237977473	0.002136079949980645	not-binder
DQDTSDAP	HLA-A*02:06	0.0007574567425763234	0.0008638870732498212	not-binder
MDGKDSIR	HLA-A*02:06	0.006410878396127373	0.005579505441838406	not-binder
GRYQAFTQ	HLA-A*02:06	0.0014361063309479504	0.000928628284033022	not-binder
EYRTHQED	HLA-A*02:06	0.0004093551258847583	0.00045955129002266576	not-binder
ESGYKFHG	HLA-A*02:06	0.004061627163173398	0.004202109657156811	not-binder
MMWSECKE	HLA-A*02:06	0.09331168727949261	0.15725748904035913	not-binder
NKIVENAN	HLA-A*02:06	0.0005591810739133507	0.000502698112467642	not-binder
RDHFVATI	HLA-A*02:06	0.02709196622017771	0.026162252597587775	not-binder
KKALFETV	HLA-A*02:06	0.11728164162486791	0.16634628416762967	not-binder
VKEQSGHV	HLA-A*02:06	0.0008732684305869043	0.000551667641760558	not-binder
TFRPTMPE	HLA-A*02:06	0.0019283717148937285	0.001864075975350493	not-binder
SLLEKFIE	HLA-A*02:06	0.03450260892277583	0.04443112516831108	not-binder
APKDDFNM	HLA-A*02:06	0.0025025249226018785	0.0023119731337657677	not-binder
AVDWQERI	HLA-A*02:06	0.19926398545503615	0.10354742110977778	not-binder
QIFPPTTG	HLA-A*02:06	0.018208163743838667	0.01331058442366467	not-binder
EHFGIILH	HLA-A*02:06	0.012073296587914228	0.007430055113956711	not-binder
TKELAQID	HLA-A*02:06	0.0011663495613902341	0.0012313320656892257	not-binder
LDNARSQL	HLA-A*02:06	0.010088024009019137	0.008191548685064	not-binder
IVHGFPNN	HLA-A*02:06	0.040153818763792516	0.04371019636148537	not-binder
IEQMNSLF	HLA-A*02:06	0.03007565555162728	0.015654302476742283	not-binder
RGTVVTGR	HLA-A*02:06	0.034725113213062285	0.02036276812502858	not-binder
[truncated: 52,511 more rows]
