# Supplementary material for: Peptidome Surveillance Across Evolving SARS-CoV-2 Lineages Reveals HLA Binding Conservation in Nucleocapsid Among Variants With Most Potential for T-Cell Epitope Loss in Spike
Source: Front Immunol. 2022 Jun 23;13:918928. doi: 10.3389/fimmu.2022.918928 (PMC9260595; doi:10.3389/fimmu.2022.918928)
Supplement: Supplementary file 3 [file DataSheet_3.zip › rnn_results/HLA-B15_17_predictionsRNN.csv]

peptide	allele	prediction	prediction_std	classification
AAAKALRI	HLA-B*15:17	0.8378569126129151	0.11954822286542988	binder
AAAPAGTTF	HLA-B*15:17	0.9936400413513183	0.0027119815142532316	binder
AAAPAIMSY	HLA-B*15:17	0.9974191904067993	0.002324563181453147	binder
AAAPVIKAY	HLA-B*15:17	0.996730375289917	0.003105208919320222	binder
AAHSVVLGY	HLA-B*15:17	0.9917725682258606	0.00647222435869593	binder
AAIKAIKFY	HLA-B*15:17	0.9908187747001648	0.010296780805910198	binder
AAIYHVLHF	HLA-B*15:17	0.990900456905365	0.009754292201162215	binder
AALEQLLKF	HLA-B*15:17	0.960785174369812	0.0180168948389711	binder
AALRQALTL	HLA-B*15:17	0.8957013607025146	0.039091221064590086	binder
AAPEGKRSL	HLA-B*15:17	0.44695406034588814	0.3064437211606186	ambiguous
AASARTLQL	HLA-B*15:17	0.9332443118095398	0.052759187395443115	binder
AAVRHVLAL	HLA-B*15:17	0.9377511620521546	0.04297661806238863	binder
AAYAGGLVL	HLA-B*15:17	0.9645364284515381	0.03562668143212882	binder
AAYDRYLKL	HLA-B*15:17	0.9655591487884522	0.03492491140658497	binder
AAYLRALSL	HLA-B*15:17	0.9769185423851013	0.020192384799009016	binder
AAYQLAFRY	HLA-B*15:17	0.990496027469635	0.0059711948294056015	binder
AEISQIHQSVTD	HLA-B*15:17	0.05814296882599592	0.08469320299175068	not-binder
AEQRGELAIKD	HLA-B*15:17	0.0025587170210201295	0.0027698642656869927	not-binder
AEQRGENALKD	HLA-B*15:17	0.0026169300297624433	0.003674056683956606	not-binder
AGFAGDDAPR	HLA-B*15:17	0.10589163359254598	0.1398907825822894	not-binder
AGLEYVLHF	HLA-B*15:17	0.6640438616275788	0.2681811226198478	binder
AIIERTASF	HLA-B*15:17	0.948774516582489	0.04588921775953495	binder
AILKKVIQW	HLA-B*15:17	0.6980153083801269	0.19785185401148028	binder
AISGVPVLGF	HLA-B*15:17	0.8476335883140564	0.1197877359121536	binder
AIYAASKLSY	HLA-B*15:17	0.9607182025909424	0.029225415661026925	binder
AIYHVLHF	HLA-B*15:17	0.9095959544181824	0.046971058603650494	binder
AIYKRVLKL	HLA-B*15:17	0.7307519540190697	0.3383377631368687	binder
AKNKLNDLED	HLA-B*15:17	0.00113405842857901	0.0017362669040427766	not-binder
ALYKKILKY	HLA-B*15:17	0.684583455324173	0.24121064001699455	binder
ALYKRVLQL	HLA-B*15:17	0.310041019320488	0.24402127426093564	not-binder
ASDDKTLKI	HLA-B*15:17	0.5433643937110901	0.17633036239066763	ambiguous
ASDEQDSVRLL	HLA-B*15:17	0.41092934682965276	0.23843344764689112	ambiguous
ASFDGRISVY	HLA-B*15:17	0.9968611598014832	0.004098638086539622	binder
ASFDGTFLW	HLA-B*15:17	0.9861293435096741	0.018074960173503584	binder
ASFDKSIKL	HLA-B*15:17	0.9739351630210876	0.029072959424654862	binder
ASFKPLGL	HLA-B*15:17	0.9195949316024781	0.060718297488859686	binder
ASFLARLGY	HLA-B*15:17	0.9869903683662414	0.018464475693616342	binder
ASFNRPNLYY	HLA-B*15:17	0.9921942591667176	0.009872917565565036	binder
ASGPGLSSY	HLA-B*15:17	0.9832180738449097	0.01631715849896496	binder
ASGPPVSEL	HLA-B*15:17	0.8491381287574769	0.14639335654468286	binder
ASHDSTLSL	HLA-B*15:17	0.953967809677124	0.043441904729853875	binder
ASHYLKTEY	HLA-B*15:17	0.9874235033988953	0.01461250676577932	binder
ASIDQRLTF	HLA-B*15:17	0.9964962959289551	0.0040547233755382295	binder
ASIGNAQKL	HLA-B*15:17	0.977462363243103	0.0062236356821659565	binder
ASINRIYGF	HLA-B*15:17	0.9954912662506104	0.0036222104397103812	binder
ASIPGILAL	HLA-B*15:17	0.9895789504051209	0.005789834332141058	binder
ASIQQTLKL	HLA-B*15:17	0.9525846838951111	0.017231625561432186	binder
ASISHFMQF	HLA-B*15:17	0.9950465440750123	0.006883362051341695	binder
ASITRVPFY	HLA-B*15:17	0.9924566388130188	0.008572472267456185	binder
ASIVAPLLL	HLA-B*15:17	0.9226630330085754	0.06339099241987751	binder
ASKPWDISL	HLA-B*15:17	0.9780161023139954	0.027364142520095065	binder
ASLDKEIYY	HLA-B*15:17	0.9883201718330383	0.008542545765942289	binder
ASLDNTIKL	HLA-B*15:17	0.9525540113449097	0.016852363537159236	binder
ASLEEQLKL	HLA-B*15:17	0.5825600162148475	0.24853998686483447	ambiguous
ASLEQHLRL	HLA-B*15:17	0.8655057549476624	0.10657406841725621	binder
ASLERFSTY	HLA-B*15:17	0.9929245233535766	0.0060785388877678155	binder
ASLISVRNL	HLA-B*15:17	0.9175299763679504	0.057629303434289916	binder
ASLKEALKI	HLA-B*15:17	0.842184841632843	0.10949706279179092	binder
ASLKSTSTL	HLA-B*15:17	0.9676764488220215	0.0252346850166822	binder
ASLMHSFIL	HLA-B*15:17	0.9397283554077148	0.029738371254675492	binder
ASLNFQSTF	HLA-B*15:17	0.9902877926826477	0.0065576884533802395	binder
ASLPKVLRF	HLA-B*15:17	0.997470498085022	0.0014012515879435546	binder
ASLPLERTL	HLA-B*15:17	0.9376212596893311	0.031695316884033015	binder
ASLPSELIVHI	HLA-B*15:17	0.6613320648670197	0.18604593857561116	binder
ASLPSILQY	HLA-B*15:17	0.9957349300384521	0.004996234242821013	binder
ASLSRPLNY	HLA-B*15:17	0.9909011483192444	0.008649917522292293	binder
ASLTKILVI	HLA-B*15:17	0.9524666428565979	0.016696233434924584	binder
ASMQCVLTF	HLA-B*15:17	0.9859754800796509	0.014071947059066774	binder
ASMSVVLKL	HLA-B*15:17	0.9907500982284546	0.004602551742411327	binder
ASNLQDLVY	HLA-B*15:17	0.9249721050262452	0.08105120287489295	binder
ASNPAMLLY	HLA-B*15:17	0.9964645504951477	0.0037288716867950314	binder
ASNPKILSL	HLA-B*15:17	0.9958948850631714	0.0026389632468331995	binder
ASNPRVTRF	HLA-B*15:17	0.9972843289375305	0.0025085669761650874	binder
ASNQREEYLLL	HLA-B*15:17	0.33003973178565504	0.18951127805248177	not-binder
ASNYFRAMF	HLA-B*15:17	0.9844563841819763	0.012176735346956012	binder
ASSLHTLKF	HLA-B*15:17	0.9916568398475647	0.00452748351122832	binder
ASSRIILRL	HLA-B*15:17	0.9843995451927186	0.00833370423944506	binder
ASTARHLYL	HLA-B*15:17	0.9665164589881897	0.011441220868046371	binder
ASVDKVLEL	HLA-B*15:17	0.9757461428642273	0.025175758269276014	binder
ASWDKTVRL	HLA-B*15:17	0.988444447517395	0.00747882052505592	binder
ASYARQMMF	HLA-B*15:17	0.9965923190116882	0.0031556290160188447	binder
ASYAVQAKY	HLA-B*15:17	0.9949687123298645	0.008027699331806602	binder
ASYAVQSKY	HLA-B*15:17	0.9958289384841919	0.00638427543836701	binder
ASYEFVQRL	HLA-B*15:17	0.990496826171875	0.00533812938212524	binder
ASYEKMLKL	HLA-B*15:17	0.9773839712142944	0.011107408976926076	binder
ASYGNQPSSYGA	HLA-B*15:17	0.14720843061804773	0.11166409629166933	not-binder
ASYHSNQTL	HLA-B*15:17	0.9870498180389404	0.005589077960262575	binder
ASYKHTTSI	HLA-B*15:17	0.9940627694129944	0.003664835308930412	binder
ASYKKAIIL	HLA-B*15:17	0.9642256617546081	0.02366520006374861	binder
ASYLPKPGAQLY	HLA-B*15:17	0.9550329566001892	0.05097422883259769	binder
ASYLQMVHI	HLA-B*15:17	0.8831242203712464	0.17832208791910814	binder
ASYNAQPSASY	HLA-B*15:17	0.9820890665054322	0.0162125495248585	binder
ASYNVKTAY	HLA-B*15:17	0.9951949954032898	0.007853825629789243	binder
ASYPGGQLVF	HLA-B*15:17	0.9979915857315064	0.0023254229236794248	binder
ASYRAQPSVSL	HLA-B*15:17	0.7223555207252502	0.19126286355636418	binder
ASYRQVASF	HLA-B*15:17	0.9964592814445495	0.0028198966011891893	binder
ASYSGLMRI	HLA-B*15:17	0.9894446611404419	0.00705075752943372	binder
ASYSVHLLL	HLA-B*15:17	0.9876975536346435	0.005304637328639273	binder
ASYTKALKL	HLA-B*15:17	0.9857974767684936	0.007040886169364137	binder
ASYVASTKY	HLA-B*15:17	0.9942290782928467	0.009047429523748717	binder
ATAKNVLKL	HLA-B*15:17	0.9589618921279908	0.0267026527962727	binder
ATAPPAPAY	HLA-B*15:17	0.9849384307861329	0.015270691991651366	binder
ATAPVVALF	HLA-B*15:17	0.9964154005050659	0.003529314614262437	binder
ATAVVQLYL	HLA-B*15:17	0.968895673751831	0.010979969985186301	binder
ATDPHPKEI	HLA-B*15:17	0.8002082109451294	0.1547050219679933	binder
ATFAKVMML	HLA-B*15:17	0.9902135968208313	0.006170313935399936	binder
ATFAQALQF	HLA-B*15:17	0.9932913899421691	0.0038086613044285727	binder
ATFLRVDPAKGLF	HLA-B*15:17	0.5687367200851441	0.23447999615624923	ambiguous
ATFPVAPRY	HLA-B*15:17	0.9945518732070923	0.008214209216805697	binder
ATFQRQFVL	HLA-B*15:17	0.9783178091049194	0.012562071858647684	binder
ATFRLKDGVLAY	HLA-B*15:17	0.9457139015197754	0.0665915671011329	binder
ATGKRTLLI	HLA-B*15:17	0.8208361029624939	0.11453124289495038	binder
ATHFSQLSL	HLA-B*15:17	0.9603509426116943	0.014706555693466102	binder
ATHGRFLEI	HLA-B*15:17	0.9736480474472046	0.01620442144692182	binder
ATHVHSRPLLL	HLA-B*15:17	0.20969541296362876	0.18491342123677937	not-binder
ATIAEGLTL	HLA-B*15:17	0.961979353427887	0.023018363371620543	binder
ATIDKVVKI	HLA-B*15:17	0.9931900978088379	0.003205135042238792	binder
ATIEKIIRF	HLA-B*15:17	0.9977961897850036	0.0013366810514523783	binder
ATIFHELVY	HLA-B*15:17	0.9927138686180115	0.011470012343933748	binder
ATILTKSTL	HLA-B*15:17	0.9693559169769287	0.023232240505397895	binder
ATIPPISSL	HLA-B*15:17	0.989474642276764	0.007754948435294819	binder
ATIRKALRL	HLA-B*15:17	0.920718514919281	0.04974498676005532	binder
ATISSPLEL	HLA-B*15:17	0.9860639929771423	0.009985520050567737	binder
ATIVGKLMF	HLA-B*15:17	0.9907517313957215	0.010067037710771363	binder
ATLDNTLKL	HLA-B*15:17	0.965133798122406	0.013703361788228327	binder
ATLEKVIEI	HLA-B*15:17	0.951020610332489	0.05337657795261446	binder
ATLETLLRF	HLA-B*15:17	0.9912861108779907	0.008668109805943335	binder
ATLGATLKL	HLA-B*15:17	0.968720531463623	0.014222012306663525	binder
ATLHLLLTL	HLA-B*15:17	0.969571590423584	0.014509651413027156	binder
ATLKDRELSF	HLA-B*15:17	0.9822867631912231	0.005668032973436621	binder
ATLNWFRLY	HLA-B*15:17	0.9917957544326782	0.006779930884593529	binder
ATLQLSLKL	HLA-B*15:17	0.9146895051002503	0.031952437818539146	binder
ATLQRLLAI	HLA-B*15:17	0.9303139686584473	0.06246899745184227	binder
ATLTHQVSSI	HLA-B*15:17	0.7673549652099609	0.1654355041570926	binder
ATLTRPLAL	HLA-B*15:17	0.9821389198303223	0.008411721886373043	binder
ATLTSKLYSLLF	HLA-B*15:17	0.5064099162817002	0.30179824791774956	ambiguous
ATMKRMLSL	HLA-B*15:17	0.9731785893440247	0.01728694797708763	binder
ATMPDGKLY	HLA-B*15:17	0.9866965293884278	0.020499972246901754	binder
ATMPVTMLI	HLA-B*15:17	0.9822928428649902	0.011704739085236195	binder
ATMYNLLAY	HLA-B*15:17	0.9851303100585938	0.023217783635302452	binder
ATNGREGLLRF	HLA-B*15:17	0.9260285139083863	0.10982550811225837	binder
ATNHKVLLF	HLA-B*15:17	0.9860725641250611	0.01084484886230046	binder
ATNHRVLLF	HLA-B*15:17	0.9878638625144959	0.010411945879431022	binder
ATSKEEALMEL	HLA-B*15:17	0.5688078105449677	0.17156741118331073	ambiguous
ATSKTGGYLVY	HLA-B*15:17	0.9812665820121765	0.02054034492137644	binder
ATSKVALVY	HLA-B*15:17	0.9966897130012512	0.004318823955377151	binder
ATTEALKL	HLA-B*15:17	0.7359629273414612	0.14058343725422473	binder
ATTPPISSI	HLA-B*15:17	0.9444308757781983	0.05363811919095811	binder
ATVAPMSVY	HLA-B*15:17	0.9914350867271423	0.008215238143244078	binder
ATVDWFRRY	HLA-B*15:17	0.9951398015022278	0.0052100767986393215	binder
ATVKAHPKY	HLA-B*15:17	0.9912542223930358	0.0057827503169060376	binder
ATVLQKTSF	HLA-B*15:17	0.9864541292190552	0.010993346385217215	binder
ATVNFITSY	HLA-B*15:17	0.9918351292610168	0.013005285366104296	binder
ATVPIRLII	HLA-B*15:17	0.9676374077796936	0.02407058258672345	binder
ATVPNALEF	HLA-B*15:17	0.9924520134925843	0.004606814139195947	binder
ATVTSYLKL	HLA-B*15:17	0.8945404529571533	0.0640657029937884	binder
ATYEDIVTL	HLA-B*15:17	0.9493337035179138	0.039222137239519485	binder
ATYERMFRW	HLA-B*15:17	0.9743053674697876	0.028540914391869978	binder
ATYGDAGLTY	HLA-B*15:17	0.9957905530929565	0.006167269423700178	binder
ATYHHIIRL	HLA-B*15:17	0.9855213284492492	0.0061519870964501806	binder
ATYHRAIKV	HLA-B*15:17	0.8409104108810425	0.15714104188728903	binder
ATYIFLQTF	HLA-B*15:17	0.9840049743652344	0.010792513833425162	binder
ATYLLKPLF	HLA-B*15:17	0.9881149411201477	0.011057451307648927	binder
ATYLRQPTY	HLA-B*15:17	0.9928317904472351	0.010189426540979048	binder
ATYNFSQSL	HLA-B*15:17	0.9810632348060608	0.012257883984319744	binder
ATYQSLYPLTL	HLA-B*15:17	0.8155477523803711	0.10632531807485117	binder
ATYTSARTL	HLA-B*15:17	0.9800312757492066	0.016696584558575384	binder
ATYVFLHTV	HLA-B*15:17	0.951114296913147	0.03338946246043265	binder
AVDPKTRLL	HLA-B*15:17	0.5907896403223276	0.3444998091828948	ambiguous
AVEAKKTYVRD	HLA-B*15:17	0.0015287075948435813	0.000710354666066984	not-binder
AVISTILKY	HLA-B*15:17	0.9853889346122742	0.026014251340062484	binder
AVLASGATF	HLA-B*15:17	0.8922559261322022	0.09599688758914794	binder
AVLPYELRF	HLA-B*15:17	0.9724674105644227	0.01435153484818787	binder
AVVDKTLLL	HLA-B*15:17	0.914910352230072	0.04157960354096042	binder
AVYARLLAL	HLA-B*15:17	0.9375988721847535	0.0442551904569693	binder
AVYDRILDL	HLA-B*15:17	0.8751992344856262	0.08695728215436958	binder
AVYERVTTI	HLA-B*15:17	0.950924277305603	0.0389551198388955	binder
AVYRKALVI	HLA-B*15:17	0.849413001537323	0.15089564477674025	binder
AVYSRTFTW	HLA-B*15:17	0.9799099445343018	0.011350267198305479	binder
AVYTIALRY	HLA-B*15:17	0.9758704423904419	0.03237777029646727	binder
CTYGKPVTF	HLA-B*15:17	0.9920383810997009	0.0079596621150762	binder
DNITTDKILI	HLA-B*15:17	0.005136295827105642	0.005639547627016443	not-binder
ESFKALLI	HLA-B*15:17	0.7422279119491577	0.10486975106272911	binder
ESFQKALLL	HLA-B*15:17	0.8041471302509308	0.17062375021656917	binder
ESLGYVLMY	HLA-B*15:17	0.9415663480758667	0.020796864349521778	binder
ESMKETLRI	HLA-B*15:17	0.47796409130096434	0.15843611447129885	ambiguous
ESWDKILAL	HLA-B*15:17	0.7416307389736175	0.21807608680441073	binder
ETVRSILKI	HLA-B*15:17	0.7635405421257019	0.15072204161647496	binder
FALPSELERSY	HLA-B*15:17	0.8728321433067322	0.09510874181696045	binder
FAYDGKDYLTL	HLA-B*15:17	0.9332393407821655	0.04962132365350056	binder
FAYPAIRY	HLA-B*15:17	0.99006267786026	0.010984762115331998	binder
FGYKGLKI	HLA-B*15:17	0.4817462969571352	0.36566176456756655	ambiguous
FSAPGVMNF	HLA-B*15:17	0.9974647045135498	0.002181895081009694	binder
FSAPGVTSW	HLA-B*15:17	0.9902253031730652	0.016410410158483185	binder
FSDENVRAI	HLA-B*15:17	0.3476690545678139	0.3596787342309352	ambiguous
FSFHHVLSL	HLA-B*15:17	0.9864292025566102	0.011191803285893044	binder
FSFKKPFKL	HLA-B*15:17	0.954258668422699	0.05512668901161456	binder
FSFKKSFKL	HLA-B*15:17	0.9241601943969726	0.06322051289633382	binder
FSGPAISRI	HLA-B*15:17	0.9357815742492676	0.046976609113328995	binder
FSIPDSLLI	HLA-B*15:17	0.8852959871292114	0.07618245494916051	binder
FSITPLSEL	HLA-B*15:17	0.9693907618522644	0.021012108270386735	binder
FSLDAPHSTY	HLA-B*15:17	0.9886325597763062	0.01082280833541958	binder
FSLEEVLRL	HLA-B*15:17	0.6050126284360886	0.34340393671408576	ambiguous
FSLPAQPLW	HLA-B*15:17	0.9617272734642028	0.04265928514329169	binder
FSMEALEL	HLA-B*15:17	0.8160932779312133	0.0717777169438286	binder
FSMGKTLLV	HLA-B*15:17	0.8842652320861817	0.08213772775567094	binder
FSNPRALYL	HLA-B*15:17	0.9895326375961304	0.007042456260906124	binder
FSSAPGATY	HLA-B*15:17	0.9825777053833008	0.017434233293555798	binder
FSSDFTLKI	HLA-B*15:17	0.938413429260254	0.07788862578297522	binder
FSSNLDLRY	HLA-B*15:17	0.9807828783988952	0.02738607500887753	binder
FSSPPLSL	HLA-B*15:17	0.9662016034126282	0.020615659649117837	binder
FSTDKQMGY	HLA-B*15:17	0.9835381746292114	0.01750822089224466	binder
FSVEPLLI	HLA-B*15:17	0.760580861568451	0.19837450658402533	binder
FSVLFLPKY	HLA-B*15:17	0.9739106655120849	0.028320014403215417	binder
FSVVSPSSF	HLA-B*15:17	0.9875465393066406	0.008238404497974	binder
FSYAFPKEF	HLA-B*15:17	0.9978102445602417	0.002984616540586453	binder
FSYEHFYVI	HLA-B*15:17	0.9166430711746216	0.1372667848329439	binder
FSYGTKILY	HLA-B*15:17	0.9963250398635864	0.00569818926536468	binder
FSYKTIVM	HLA-B*15:17	0.9745868563652038	0.017600053238612447	binder
FSYSSNLKL	HLA-B*15:17	0.9638159275054932	0.02717993008014285	binder
FTADPLSL	HLA-B*15:17	0.8477102398872376	0.07566791089872385	binder
FTAEFSSRY	HLA-B*15:17	0.989772617816925	0.012725294975768797	binder
FTAGAKLLF	HLA-B*15:17	0.9888457298278809	0.006447687032637495	binder
FTANALAL	HLA-B*15:17	0.743973684310913	0.1504555816693004	binder
FTEQERGVGI	HLA-B*15:17	0.039469133433885875	0.04351167475652351	not-binder
FTHEALTL	HLA-B*15:17	0.7865072369575501	0.12396897083131156	binder
FTHEALTLKY	HLA-B*15:17	0.9809958577156067	0.02308585704051246	binder
FTIDGPLCL	HLA-B*15:17	0.9411213278770447	0.042344480139512676	binder
FTKEDLTEI	HLA-B*15:17	0.8861411690711976	0.15135883039664855	binder
FTKPPIGTW	HLA-B*15:17	0.9934556484222412	0.005943898486447951	binder
FTLKEEKPKMY	HLA-B*15:17	0.6388657867908478	0.27043313152098186	binder
FTLKKLLLL	HLA-B*15:17	0.8663597345352173	0.11586132293879468	binder
FTLNETLKI	HLA-B*15:17	0.7178248107433319	0.23427666141468195	binder
FTLSHITQL	HLA-B*15:17	0.9617570281028748	0.02661127651260685	binder
FTSAKILQI	HLA-B*15:17	0.9024975180625916	0.08415213348983927	binder
FTSDIALRL	HLA-B*15:17	0.9461866736412048	0.051062115812017576	binder
FTVTFNPKY	HLA-B*15:17	0.9796844840049743	0.01971972004850622	binder
FTYDLKGSTY	HLA-B*15:17	0.99562166929245	0.00387378656598509	binder
FTYDPWIGKL	HLA-B*15:17	0.9245884656906128	0.06590494785167632	binder
FTYDPWIGKLLY	HLA-B*15:17	0.9416087985038757	0.08016667526319167	binder
FTYGLHMIL	HLA-B*15:17	0.9354474544525146	0.043653176188156305	binder
FTYHHIQEI	HLA-B*15:17	0.9751760840415955	0.025665986140091773	binder
FTYRSNFVL	HLA-B*15:17	0.9679992318153381	0.023644066540097302	binder
FTYTAKLMI	HLA-B*15:17	0.9277638792991638	0.04953702480173853	binder
FVEIKGSV	HLA-B*15:17	0.004684417019598186	0.004695856074190593	not-binder
FVIDAVRTKMVY	HLA-B*15:17	0.8416501879692078	0.19091379609359213	binder
FVTIKKDVD	HLA-B*15:17	0.01464781376416795	0.02253304631817428	not-binder
GAYAKALEI	HLA-B*15:17	0.903437876701355	0.053249863876635016	binder
GAYTVTIKY	HLA-B*15:17	0.9806545734405517	0.015017430381443073	binder
GEWTYDDA	HLA-B*15:17	0.00012214661182952113	8.39642719944511e-05	not-binder
GEWTYDDATK	HLA-B*15:17	0.015991148515604438	0.019028972645441174	not-binder
GEWTYDDATKTF	HLA-B*15:17	0.2430518303066492	0.349860535382673	not-binder
GEWTYDDATKTFTV	HLA-B*15:17	0.07308006372768432	0.11781191080931686	not-binder
GIYPHKLVF	HLA-B*15:17	0.9302480578422546	0.027280322445652275	binder
GKTLKGETTTKAVD	HLA-B*15:17	0.019582378398627042	0.01957887183703962	not-binder
GRGTSTYDGFGLAW	HLA-B*15:17	0.202243812661618	0.17107365620787765	not-binder
GSATTISHY	HLA-B*15:17	0.9795879483222961	0.01918764305316809	binder
GSFPMTPSI	HLA-B*15:17	0.9707084417343139	0.02076075558083026	binder
GSFQLPGGHLEF	HLA-B*15:17	0.9733476161956787	0.008885506993848106	binder
GSGKTLAY	HLA-B*15:17	0.8524906277656555	0.08711115194889657	binder
GSGKTLSY	HLA-B*15:17	0.8970620989799499	0.07996941370633749	binder
GSIPVTLTF	HLA-B*15:17	0.9931942224502563	0.004247975492673049	binder
GSLDKTIRL	HLA-B*15:17	0.911593210697174	0.041696466339271515	binder
GSLKPTSTI	HLA-B*15:17	0.8167662858963013	0.09760888960030148	binder
GSLSTTSHF	HLA-B*15:17	0.9709561467170715	0.02561188546148782	binder
GSLVRILFL	HLA-B*15:17	0.6926285147666931	0.22352054339671548	binder
GSNSKTLRV	HLA-B*15:17	0.6931417107582092	0.159978615236784	binder
GSRDKTIKL	HLA-B*15:17	0.8029038071632385	0.09920269667316775	binder
GSSDGTIRL	HLA-B*15:17	0.7840844750404358	0.14301741145142424	binder
GSSPPVKNI	HLA-B*15:17	0.7084687054157257	0.23155531431572507	binder
GSTDRQVTI	HLA-B*15:17	0.7870330810546875	0.18573789435781404	binder
GSVVRALLL	HLA-B*15:17	0.7792931795120239	0.2296084703587559	binder
GSWDHTLRV	HLA-B*15:17	0.7711698442697525	0.2757698360808604	binder
GSWDKMLKI	HLA-B*15:17	0.9417511224746704	0.01947996622825536	binder
GSWDKTLKF	HLA-B*15:17	0.9938036203384399	0.002357137752415665	binder
GSWDKTLKFWDT	HLA-B*15:17	0.11950055360794068	0.13916041944759724	not-binder
GSWDKTLKFW	HLA-B*15:17	0.9650081872940064	0.023130986123884225	binder
GSYAKVLLV	HLA-B*15:17	0.9772822737693787	0.013702197382018565	binder
GSYDKTSRI	HLA-B*15:17	0.959928011894226	0.035473969204174303	binder
GSYDSKLVW	HLA-B*15:17	0.9883292317390442	0.009734156363181388	binder
GSYGPRPEEY	HLA-B*15:17	0.9887272119522095	0.01095019047761451	binder
GSYGRSLGL	HLA-B*15:17	0.9774889945983887	0.01293452960687733	binder
GSYGSLARF	HLA-B*15:17	0.9940306186676026	0.005301714519317447	binder
GSYNQPLGL	HLA-B*15:17	0.9262162446975708	0.028225656402974034	binder
GSYRNALKI	HLA-B*15:17	0.8895495533943176	0.05391036298481463	binder
GSYSIKSRF	HLA-B*15:17	0.9895427346229553	0.00649060034044874	binder
GTADITLRF	HLA-B*15:17	0.995716142654419	0.0042086712776992765	binder
GTATKHLTY	HLA-B*15:17	0.9865063071250916	0.011471022956879164	binder
GTFFSEKLVL	HLA-B*15:17	0.8855453372001648	0.10600430879889111	binder
GTFPKALSI	HLA-B*15:17	0.989966070652008	0.006302805274688561	binder
GTGKTLSL	HLA-B*15:17	0.5843274265527725	0.2926491136263155	ambiguous
GTIAGLNVLRI	HLA-B*15:17	0.4957289397716522	0.21165474087980696	ambiguous
GTIKKFLSL	HLA-B*15:17	0.9808252096176148	0.006316141368661861	binder
GTIYPGLMI	HLA-B*15:17	0.9095372200012207	0.057544782660406454	binder
GTLDSVLRY	HLA-B*15:17	0.9853930950164795	0.022749980136023557	binder
GTLEKVLCL	HLA-B*15:17	0.8812455058097839	0.07039535606775003	binder
GTLKKILAL	HLA-B*15:17	0.9626977801322937	0.013376009289682796	binder
GTLQPALVL	HLA-B*15:17	0.6645096600055694	0.18504562975736108	binder
GTMNRQLKL	HLA-B*15:17	0.8607019782066345	0.10278551861070286	binder
GTMVHTLAW	HLA-B*15:17	0.9826063513755798	0.012855625401119284	binder
GTMYPMSVY	HLA-B*15:17	0.9859574913978577	0.013709160638394556	binder
GTQHPTLRL	HLA-B*15:17	0.7360870599746704	0.17818487721860934	binder
GTSSVTGLLSY	HLA-B*15:17	0.9701719999313354	0.044565249329650766	binder
GTTKDTPKL	HLA-B*15:17	0.5454179406166076	0.15209677826622517	ambiguous
GTVTEVLLKY	HLA-B*15:17	0.9810946345329284	0.016416670946172666	binder
GTVYEDLRY	HLA-B*15:17	0.9535173177719116	0.01949716416667595	binder
GTYHGDSDLQL	HLA-B*15:17	0.6200918823480606	0.33256745853973496	ambiguous
GTYIRTLCV	HLA-B*15:17	0.8104168534278869	0.12372164832741406	binder
GTYSLNVTY	HLA-B*15:17	0.9929435014724731	0.007011818389362992	binder
GTYYPPPRL	HLA-B*15:17	0.9679601311683654	0.019319581437247886	binder
GVWTYDDATK	HLA-B*15:17	0.0050962178909685464	0.005217783692755542	not-binder
GVWTYDDATKTF	HLA-B*15:17	0.6018766403198242	0.36060753254187317	ambiguous
HAGPIVSVW	HLA-B*15:17	0.9891756892204284	0.013690266139662349	binder
HAHEIMLKY	HLA-B*15:17	0.9733203053474426	0.03857719398569941	binder
HAIHKVLQL	HLA-B*15:17	0.8804709672927856	0.16759746200355452	binder
HAVSPIAKY	HLA-B*15:17	0.9928953886032105	0.012046801985788176	binder
HAVSSHIASML	HLA-B*15:17	0.5984649077057839	0.2864401456021025	ambiguous
HGIDPTGTY	HLA-B*15:17	0.9375744462013245	0.06445328769910341	binder
HLPETKFSEL	HLA-B*15:17	0.3287135034799576	0.3232610967674933	not-binder
HLYARQLTL	HLA-B*15:17	0.7850966155529022	0.1585893996224955	binder
HPREPALGPHGPSR	HLA-B*15:17	0.00434737911564298	0.002933460187754911	not-binder
HPTNLLATI	HLA-B*15:17	0.0522543306928128	0.062169057133996564	not-binder
HSFGGGTGSGF	HLA-B*15:17	0.9947588086128235	0.004246759476913697	binder
HSFGGGTGSGFTSL	HLA-B*15:17	0.9122930765151978	0.057081768665884075	binder
HSFGKVLGF	HLA-B*15:17	0.9971181511878967	0.0018224859110010044	binder
HSFLKALYY	HLA-B*15:17	0.9957997441291809	0.004691982292335918	binder
HSFPLQFTL	HLA-B*15:17	0.9899800181388855	0.009626354552289232	binder
HSHHPTLKL	HLA-B*15:17	0.9077943325042724	0.06639488658917293	binder
HSLDHLLKL	HLA-B*15:17	0.9688674449920655	0.0265146030887432	binder
HSLIKVLRL	HLA-B*15:17	0.8691195607185364	0.1294386454347125	binder
HSLPDTLSI	HLA-B*15:17	0.9383551239967346	0.04406102378982418	binder
HSLQQQLKL	HLA-B*15:17	0.7215508699417115	0.20167149659796127	binder
HSVPLQLEL	HLA-B*15:17	0.9691635966300964	0.027321697986109613	binder
HSWKALVY	HLA-B*15:17	0.99476717710495	0.004776088397108199	binder
HSYFWPLEW	HLA-B*15:17	0.9931461215019226	0.004524154282776998	binder
HSYINFELRY	HLA-B*15:17	0.9753021836280823	0.0210033630398232	binder
HSYRGHLWL	HLA-B*15:17	0.9490084886550904	0.030350850646744906	binder
HSYRVLYL	HLA-B*15:17	0.9818866491317749	0.020623336896446517	binder
HTAAVKLLL	HLA-B*15:17	0.9605767846107482	0.026847165160088244	binder
HTAPNVPHY	HLA-B*15:17	0.9967834711074829	0.0036269476902674952	binder
HTFTNHMVF	HLA-B*15:17	0.9943585157394409	0.00680206921485486	binder
HTFYTQLVL	HLA-B*15:17	0.9725166440010071	0.016103491029100067	binder
HTLPDSLVY	HLA-B*15:17	0.9894437193870544	0.00790710451540766	binder
HTMDPQLRL	HLA-B*15:17	0.9858782649040222	0.009684570533145524	binder
HTYQSPLLY	HLA-B*15:17	0.9955292582511902	0.0029100335806153937	binder
IAAKKVLRL	HLA-B*15:17	0.7639172792434692	0.18152557322357304	binder
IAIGKVLKL	HLA-B*15:17	0.9522630572319031	0.08254153348173106	binder
IAISRTPVL	HLA-B*15:17	0.972543203830719	0.020539842391453133	binder
IANQVQLFY	HLA-B*15:17	0.9925173401832581	0.008306427021311468	binder
IAPTGHSL	HLA-B*15:17	0.7413037925958633	0.29802811574295995	binder
IAVEPVKTY	HLA-B*15:17	0.9949212312698364	0.004556499538766065	binder
IIYENILKY	HLA-B*15:17	0.9840535283088684	0.018806370333579556	binder
ILGPPGSVY	HLA-B*15:17	0.8220829725265503	0.14171367373077004	binder
ILYPKTLFL	HLA-B*15:17	0.9342697262763977	0.04230970368295912	binder
IPAKMGALLL	HLA-B*15:17	0.062305843085050584	0.04321098307050397	not-binder
IQDTTISFL	HLA-B*15:17	0.017088580317795275	0.008455900258151294	not-binder
ISAPLVKTL	HLA-B*15:17	0.9939957737922669	0.0037211407130364	binder
ISDIDDAVRKL	HLA-B*15:17	0.29074505269527434	0.18186533617654757	not-binder
ISELPVRTW	HLA-B*15:17	0.956637704372406	0.03266884498941517	binder
ISEQFTAMF	HLA-B*15:17	0.8964335441589355	0.06268062641930708	binder
ISFHPKRPMHI	HLA-B*15:17	0.37780633717775347	0.23157693286278558	not-binder
ISFIPHESQVY	HLA-B*15:17	0.9732017874717712	0.018559029672253244	binder
ISFLKTLSL	HLA-B*15:17	0.9929659724235534	0.004815942202700169	binder
ISFPDPKML	HLA-B*15:17	0.9785306572914123	0.013356956961149604	binder
ISGVPVLGF	HLA-B*15:17	0.9858561635017395	0.005567982898261218	binder
ISHTALVL	HLA-B*15:17	0.9692172408103943	0.02209261527439622	binder
ISIHRPLAY	HLA-B*15:17	0.9963149785995483	0.003998767396123747	binder
ISIHVGQAGVQI	HLA-B*15:17	0.20253351032733918	0.1737536513570347	not-binder
ISIIQKGLQY	HLA-B*15:17	0.9839575529098511	0.009881485912452309	binder
ISILQQIEL	HLA-B*15:17	0.9362831950187683	0.014003059846876964	binder
ISIPDVGLHL	HLA-B*15:17	0.9670912504196167	0.01507254525351033	binder
ISISVDGLKF	HLA-B*15:17	0.9898491501808167	0.009121376923180522	binder
ISKKPESTSF	HLA-B*15:17	0.9944026708602905	0.004897627297400529	binder
ISKYPTLKL	HLA-B*15:17	0.981486177444458	0.017189488857495328	binder
ISLEHEILL	HLA-B*15:17	0.8785570383071899	0.09286933462180035	binder
ISLLKLLYS	HLA-B*15:17	0.19635671190917492	0.22013817405298405	not-binder
ISLPDDVRRRL	HLA-B*15:17	0.2215449780225754	0.26079279940946615	not-binder
ISLPEAMQL	HLA-B*15:17	0.9598264575004578	0.022561667256098934	binder
ISLPKAIKL	HLA-B*15:17	0.9437155485153198	0.09007600141409369	binder
ISLPKSATI	HLA-B*15:17	0.9692161679267883	0.0324713375204009	binder
ISLQHALYL	HLA-B*15:17	0.9152421116828918	0.08205442635629248	binder
ISLQQRLEY	HLA-B*15:17	0.9851540565490723	0.012198764711714908	binder
ISMDETGLTI	HLA-B*15:17	0.9444705486297608	0.0601767961687101	binder
ISNFHVLLL	HLA-B*15:17	0.9670634627342224	0.01602086056198932	binder
ISNLIVLHL	HLA-B*15:17	0.9671741485595703	0.022091535481690974	binder
ISNPKTAEF	HLA-B*15:17	0.9971659064292908	0.002820372743071257	binder
ISNSHPLSL	HLA-B*15:17	0.9942671537399292	0.005114809616640068	binder
ISPTGHSL	HLA-B*15:17	0.8706526637077332	0.09001815293604826	binder
ISQPASGNTF	HLA-B*15:17	0.9832287311553956	0.020608795396566668	binder
ISQPRILLY	HLA-B*15:17	0.9928973555564881	0.010020367905980768	binder
ISREGTLMI	HLA-B*15:17	0.9619210720062256	0.029017050231857706	binder
ISRETGEPY	HLA-B*15:17	0.9592756509780884	0.010167627664107995	binder
ISRHQEQFI	HLA-B*15:17	0.7475812554359436	0.11467340626604437	binder
ISSDSTGQLHL	HLA-B*15:17	0.9125828504562378	0.03131247574593832	binder
ISSPVILQF	HLA-B*15:17	0.998630690574646	0.0011801444351472157	binder
ISSPVVTSL	HLA-B*15:17	0.9954313158988952	0.0042413015788855995	binder
ISSSMHSLY	HLA-B*15:17	0.989831805229187	0.014264932566381101	binder
ISTEVNPKL	HLA-B*15:17	0.967525839805603	0.026970562206187775	binder
ISVHPLTL	HLA-B*15:17	0.9888048648834229	0.005239411476075818	binder
ISVLMVSKY	HLA-B*15:17	0.9870055794715882	0.01699648210452044	binder
ISVVQKLVL	HLA-B*15:17	0.8186593294143677	0.11181870630375916	binder
ISWLGQPKL	HLA-B*15:17	0.9636328816413879	0.018946527926331624	binder
ISYDRTLVI	HLA-B*15:17	0.9936366081237793	0.004417436960277753	binder
ISYEITPRI	HLA-B*15:17	0.9911448359489441	0.004638913094448211	binder
ISYIYGSKFQL	HLA-B*15:17	0.6594196915626526	0.21362886034420386	binder
ISYKGTPAM	HLA-B*15:17	0.9914147615432739	0.013092381828446348	binder
ISYRNTELEL	HLA-B*15:17	0.9050142645835877	0.050465471760508945	binder
ISYVDPQFLTY	HLA-B*15:17	0.9818203926086426	0.026175355965491563	binder
ITADGAHFEL	HLA-B*15:17	0.9631353735923767	0.019503232022608872	binder
ITAEDRQVSI	HLA-B*15:17	0.7909204721450805	0.16544649286775343	binder
ITAENMKSSL	HLA-B*15:17	0.9235159754753113	0.05428558914082846	binder
ITAHVEPLL	HLA-B*15:17	0.9073280811309814	0.058772783485650876	binder
ITAKAVLKL	HLA-B*15:17	0.978927206993103	0.025423512502888407	binder
ITAKGQMAY	HLA-B*15:17	0.9940532445907593	0.006869098990331254	binder
ITALAPSTM	HLA-B*15:17	0.9786476373672486	0.013310233335879613	binder
ITAPTVRQY	HLA-B*15:17	0.9984014987945556	0.0025119708387262886	binder
ITAVGPAHF	HLA-B*15:17	0.9895934462547302	0.011105942409850612	binder
ITDSTGTHLVL	HLA-B*15:17	0.6869786977767944	0.11069766189510667	binder
ITEDFIATY	HLA-B*15:17	0.8675206422805786	0.08911555901497567	binder
ITEGRIRVI	HLA-B*15:17	0.27479465380311013	0.17384345154572353	not-binder
ITFDKGGTWEF	HLA-B*15:17	0.9938669323921203	0.00787138219471897	binder
ITFEGKVAF	HLA-B*15:17	0.9933225631713867	0.007449211812113859	binder
ITFLPLLL	HLA-B*15:17	0.9333583831787109	0.05756646868583327	binder
ITHFGPTTL	HLA-B*15:17	0.984885835647583	0.006634097544168116	binder
ITHQSLLML	HLA-B*15:17	0.9544519782066345	0.00818623451374732	binder
ITIKPVLSL	HLA-B*15:17	0.9945598840713501	0.0031070628575532956	binder
ITIMQPILRF	HLA-B*15:17	0.991991651058197	0.004364380229669803	binder
ITIPKDLKL	HLA-B*15:17	0.9328707218170166	0.05286567047074487	binder
ITIVRHLQY	HLA-B*15:17	0.9911877632141113	0.007160654664172951	binder
ITKAKSLRI	HLA-B*15:17	0.7349938035011292	0.18151280320527008	binder
ITKEGMLHY	HLA-B*15:17	0.9949003100395203	0.005930173479319407	binder
ITKLMEKTKY	HLA-B*15:17	0.9213362693786621	0.05994841925897045	binder
ITLDDASAPRL	HLA-B*15:17	0.7223482191562652	0.22396453460573718	binder
ITLWHNLNY	HLA-B*15:17	0.9884318232536315	0.008350639634334234	binder
ITNANELKY	HLA-B*15:17	0.9889805912971497	0.00710884589964112	binder
ITNDTVQTY	HLA-B*15:17	0.9963907599449158	0.002724937193336632	binder
ITNELILRL	HLA-B*15:17	0.9735959053039551	0.032338379652798406	binder
ITNEQDLKM	HLA-B*15:17	0.8632752537727356	0.08462222263429137	binder
ITNKYQLVF	HLA-B*15:17	0.993797779083252	0.003225089715925662	binder
ITNLQLLKI	HLA-B*15:17	0.8528529644012451	0.10212121829530937	binder
ITNPKSLLY	HLA-B*15:17	0.9969699859619141	0.004137303064864582	binder
ITNTRPLSY	HLA-B*15:17	0.9958024024963379	0.006134623277407056	binder
ITNTVGSSI	HLA-B*15:17	0.945635449886322	0.0328058619596312	binder
ITPPVVLRL	HLA-B*15:17	0.9407603144645691	0.045538193285790916	binder
ITQGTPLKY	HLA-B*15:17	0.9925247311592102	0.008931029240983006	binder
ITRPNGERY	HLA-B*15:17	0.985945749282837	0.00882673505565044	binder
ITRQKQLFY	HLA-B*15:17	0.9802292227745056	0.01817557879994686	binder
ITRYPLLI	HLA-B*15:17	0.8880764484405518	0.10391793382175545	binder
ITSAKTLEL	HLA-B*15:17	0.9810654878616333	0.007961979796075352	binder
ITSELVSKI	HLA-B*15:17	0.944843876361847	0.045265190203339314	binder
ITSKSGEILY	HLA-B*15:17	0.9805719137191773	0.022967074514813248	binder
ITSPTGETW	HLA-B*15:17	0.9852026700973511	0.01787482334938178	binder
ITSSNFLHY	HLA-B*15:17	0.9902915120124817	0.012850778854478597	binder
ITSTGPSLF	HLA-B*15:17	0.9794218063354492	0.01694266427240724	binder
ITTDVNPYY	HLA-B*15:17	0.9890417695045471	0.012708383971609886	binder
ITTHPALVL	HLA-B*15:17	0.9383495450019836	0.04886725098603577	binder
ITTKAISRW	HLA-B*15:17	0.9793538689613343	0.01823591758994347	binder
ITTLHNLLL	HLA-B*15:17	0.9086140155792236	0.040785351751921356	binder
ITTTINPRF	HLA-B*15:17	0.9878079771995545	0.011611521225011958	binder
ITVEKALAI	HLA-B*15:17	0.9338057279586792	0.04817710403735371	binder
ITVEKIIKI	HLA-B*15:17	0.9311428070068359	0.06761845832901381	binder
ITVHRHLML	HLA-B*15:17	0.8098534107208252	0.11405759875195753	binder
ITVIFHPLL	HLA-B*15:17	0.9096698045730591	0.03543580736104753	binder
ITVKDGKTL	HLA-B*15:17	0.944148313999176	0.025136850782536437	binder
ITVKRPLRF	HLA-B*15:17	0.9900043249130249	0.0015019047805662922	binder
ITWNRVVLL	HLA-B*15:17	0.9726155042648316	0.01836835569438092	binder
ITYEGRQKM	HLA-B*15:17	0.9705347776412964	0.034385159427071106	binder
ITYEQLKRLQI	HLA-B*15:17	0.23895563781261445	0.20235846134360191	not-binder
ITYGKQPHL	HLA-B*15:17	0.9919748663902282	0.006612363453794517	binder
ITYHSWLTF	HLA-B*15:17	0.9918718457221984	0.005131674530626402	binder
ITYLPAGQSVLL	HLA-B*15:17	0.8781084418296814	0.07983213802319075	binder
ITYNKVLHFF	HLA-B*15:17	0.9830003023147583	0.016823533344440485	binder
ITYNKVLHF	HLA-B*15:17	0.9972714304924011	0.002508452849544946	binder
ITYPMLFKL	HLA-B*15:17	0.9738570570945739	0.04150109676991859	binder
ITYPQGLAL	HLA-B*15:17	0.9939716219902038	0.004721490934909348	binder
ITYPQLEGFKF	HLA-B*15:17	0.9917299151420593	0.010246510361105016	binder
ITYQHIDRWLL	HLA-B*15:17	0.5926097869873047	0.18922737217233393	ambiguous
ITYTFHSTW	HLA-B*15:17	0.9895840167999268	0.004555673244823496	binder
IVMPNILVL	HLA-B*15:17	0.9314389586448669	0.09981298511297422	binder
IVNGHTLLV	HLA-B*15:17	0.8451085448265075	0.08380005239640252	binder
IVSERDVYLTY	HLA-B*15:17	0.8719301462173462	0.1385952723698839	binder
KAFDHDSSRLLY	HLA-B*15:17	0.9914854764938354	0.005597417032265363	binder
KAFPHSSSLRY	HLA-B*15:17	0.9943284749984741	0.005474617015840512	binder
KAGKALVI	HLA-B*15:17	0.7797189831733704	0.1494320932447374	binder
KAIEVLLTL	HLA-B*15:17	0.9955831050872803	0.0018346333574969771	binder
KAINPINTF	HLA-B*15:17	0.9971322059631348	0.0013889925787956318	binder
KAIPDTRLTI	HLA-B*15:17	0.9757912397384644	0.018869136324570792	binder
KALEQILEY	HLA-B*15:17	0.9933821439743042	0.004909841138352287	binder
KALEVFPEF	HLA-B*15:17	0.9921740293502808	0.004708659953398932	binder
KALEYVFKF	HLA-B*15:17	0.9942536950111389	0.005880729742290168	binder
KAMPITLHL	HLA-B*15:17	0.9977717876434327	0.001089863258115239	binder
KAVSLFLCY	HLA-B*15:17	0.9857122540473938	0.016752263577970026	binder
KAWKALEI	HLA-B*15:17	0.9075873494148254	0.06635652865987567	binder
KAYELALYL	HLA-B*15:17	0.9829027533531189	0.014448991735897943	binder
KAYKALKM	HLA-B*15:17	0.9830250144004822	0.0058137477069235026	binder
KAYRLTPKL	HLA-B*15:17	0.9656746625900269	0.02440120122348738	binder
KDWVLKIL	HLA-B*15:17	0.014737414440605789	0.01619092552589695	not-binder
KFLLEKLGES	HLA-B*15:17	0.0045271773589774965	0.002000675194528623	not-binder
KIADMGHLKY	HLA-B*15:17	0.9870442271232605	0.011408314330839959	binder
KIFFPGVSEF	HLA-B*15:17	0.9884691357612609	0.011808816741556075	binder
KIFPAALQL	HLA-B*15:17	0.9509833455085754	0.02326195896461225	binder
KIIEKMATF	HLA-B*15:17	0.9827321529388428	0.015000345062624718	binder
KIIPKTLTW	HLA-B*15:17	0.9787413716316223	0.02073113320100007	binder
KLFPYALAF	HLA-B*15:17	0.9780904650688171	0.01281849150767771	binder
KLILNGKTL	HLA-B*15:17	0.2321004316210747	0.137558249221137	not-binder
KLILNGKTLKGE	HLA-B*15:17	0.046262690471485256	0.0575812156725654	not-binder
KLVINGKTL	HLA-B*15:17	0.14240715373307467	0.1554447143672758	not-binder
KLVINGKTLKGE	HLA-B*15:17	0.04913833155296743	0.06999045496380403	not-binder
KLYEKFLEF	HLA-B*15:17	0.9794460296630859	0.016799604768793074	binder
KMYDAAKLLY	HLA-B*15:17	0.9906177639961242	0.009604271131241501	binder
KQYDKALEI	HLA-B*15:17	0.4730875134468079	0.30115667794836287	ambiguous
KSANRVLRI	HLA-B*15:17	0.9331751823425293	0.0547584852230702	binder
KSANSTLRL	HLA-B*15:17	0.9817291498184204	0.004774172134465702	binder
KSAPSDSLTY	HLA-B*15:17	0.9931439876556396	0.012166001548603445	binder
KSAVSPSTF	HLA-B*15:17	0.9959776878356934	0.00224974978169615	binder
KSDSHVRML	HLA-B*15:17	0.8756483674049378	0.1503944776056042	binder
KSFAHILEL	HLA-B*15:17	0.9973538160324097	0.00108822748737885	binder
KSFDFHFGF	HLA-B*15:17	0.9981940031051636	0.001460944900380002	binder
KSFEGLFYF	HLA-B*15:17	0.9974741339683533	0.0016811105129576947	binder
KSFEGNVFMYY	HLA-B*15:17	0.9972651124000549	0.002755740617945498	binder
KSFEKLMKI	HLA-B*15:17	0.9891132950782776	0.005593122404000618	binder
KSFKGSSGLRY	HLA-B*15:17	0.9914503574371338	0.011629748034464081	binder
KSFLFSALY	HLA-B*15:17	0.9942254781723022	0.00374687442674616	binder
KSFNRHLHF	HLA-B*15:17	0.993695855140686	0.0021058283360288633	binder
KSFRGETLGY	HLA-B*15:17	0.9918608069419861	0.011996397675078171	binder
KSFSKLLEL	HLA-B*15:17	0.9931599736213684	0.0031156332142936644	binder
KSFYGSTLFL	HLA-B*15:17	0.962805449962616	0.0459861183396835	binder
KSHLLVTGF	HLA-B*15:17	0.9923696279525757	0.004141859336351651	binder
KSIARVLTV	HLA-B*15:17	0.9857186913490296	0.011507734961812828	binder
KSIDNKALY	HLA-B*15:17	0.9935461640357971	0.009320864518573288	binder
KSIDRVLDI	HLA-B*15:17	0.9837315678596497	0.009611072041191568	binder
KSIEPVSSW	HLA-B*15:17	0.9960159182548523	0.0024464525116986474	binder
KSIGDIFLKY	HLA-B*15:17	0.9979028463363647	0.0031987559712922404	binder
KSITPLML	HLA-B*15:17	0.9585241436958313	0.04477290748638029	binder
KSIYPTLEI	HLA-B*15:17	0.9899395942687989	0.0057297317290530714	binder
KSLAKALMI	HLA-B*15:17	0.9485665321350097	0.04888916672022211	binder
KSLALLLGY	HLA-B*15:17	0.9839197754859924	0.01184139060306226	binder
KSLDFVLGW	HLA-B*15:17	0.988726806640625	0.004264178993356181	binder
KSLDTTLQF	HLA-B*15:17	0.9962693095207215	0.0012352100710465396	binder
KSLDWEKQRLIY	HLA-B*15:17	0.8767274260520935	0.08275953388837129	binder
KSLEAFFLY	HLA-B*15:17	0.9939755439758301	0.0035403542065464547	binder
KSLEDTKKL	HLA-B*15:17	0.7981528520584107	0.12271988408021166	binder
KSLENAIEW	HLA-B*15:17	0.9787394046783447	0.008444829539606359	binder
KSLENILTL	HLA-B*15:17	0.9862193584442138	0.008369176483717367	binder
KSLERATQL	HLA-B*15:17	0.9619545459747314	0.0424511824938801	binder
KSLESKLIL	HLA-B*15:17	0.8867966532707214	0.06800114313664171	binder
KSLGVQDLLQF	HLA-B*15:17	0.9791038990020752	0.019814760865063882	binder
KSLGVTTKF	HLA-B*15:17	0.9963020920753479	0.0022313474323933957	binder
KSLLFVNTL	HLA-B*15:17	0.9815207958221436	0.009318826550950511	binder
KSLLGKDVLFL	HLA-B*15:17	0.826812481880188	0.10969200740781239	binder
KSLPASLSF	HLA-B*15:17	0.9956995487213135	0.0016359513642053675	binder
KSLPLPNDKTLLY	HLA-B*15:17	0.9599900484085083	0.028609998002993346	binder
KSLPSVLVI	HLA-B*15:17	0.9806415557861328	0.01262547942629984	binder
KSLQAIKI	HLA-B*15:17	0.8848377227783203	0.06989718252306529	binder
KSLQWDKVLRL	HLA-B*15:17	0.5968189775943756	0.27280310452569756	ambiguous
KSLTGTLYL	HLA-B*15:17	0.9539238810539246	0.04352753121893043	binder
KSLWYTLHF	HLA-B*15:17	0.9886176943778991	0.006730638600334841	binder
KSMEPSLKY	HLA-B*15:17	0.9968197703361511	0.0035844593926380175	binder
KSMFQRTTY	HLA-B*15:17	0.9969214200973511	0.0021114609598882786	binder
KSNPKPLVL	HLA-B*15:17	0.9938459277153016	0.00514099683207153	binder
KSNTWSPKY	HLA-B*15:17	0.9798785328865052	0.011155439500604148	binder
KSQDKTLKI	HLA-B*15:17	0.9394491791725159	0.0371826725931603	binder
KSSAISLHY	HLA-B*15:17	0.9964525461196899	0.004526011950876078	binder
KSSATRLLY	HLA-B*15:17	0.9950043439865113	0.005873914353159996	binder
KSSDKQLRI	HLA-B*15:17	0.9246631383895874	0.04949285404169982	binder
KSVDWLLVF	HLA-B*15:17	0.9970043659210205	0.002090504933346363	binder
KSVENQMRY	HLA-B*15:17	0.9922411441802979	0.00880974349834874	binder
KSVRPGASY	HLA-B*15:17	0.9916407227516174	0.009000928780226524	binder
KSWTALRL	HLA-B*15:17	0.975350534915924	0.01288616423913562	binder
KSYAGYQTL	HLA-B*15:17	0.996209180355072	0.002060958328101735	binder
KSYDGRAYVI	HLA-B*15:17	0.9905588507652283	0.010953383851363767	binder
KSYDRNYRL	HLA-B*15:17	0.9887291193008423	0.007276853339163511	binder
KSYEAKLRL	HLA-B*15:17	0.9873596549034118	0.005965755816146499	binder
KSYEVLLSF	HLA-B*15:17	0.997676432132721	0.0013739445063028026	binder
KSYQSFQTF	HLA-B*15:17	0.9967321753501892	0.001776973468674427	binder
KSYSKAFTL	HLA-B*15:17	0.9961271047592163	0.002103524921644718	binder
KSYVQGVTW	HLA-B*15:17	0.991615104675293	0.007295513840681193	binder
KSYYHVYKL	HLA-B*15:17	0.9911585927009583	0.003651100578131869	binder
KSYYLRNTF	HLA-B*15:17	0.9955970644950867	0.0023497111504927055	binder
KTAEAQLAY	HLA-B*15:17	0.9964095950126648	0.004698940374882322	binder
KTAEFLSKL	HLA-B*15:17	0.9931939125061036	0.005960503649034531	binder
KTAERLLRF	HLA-B*15:17	0.9965350985527038	0.001317112889666193	binder
KTAIGALKL	HLA-B*15:17	0.9775537848472595	0.01269647633519437	binder
KTAQNHPML	HLA-B*15:17	0.9428768157958984	0.024571367971692643	binder
KTAVETAVLLL	HLA-B*15:17	0.7502671360969544	0.172273074011972	binder
KTAVVVGTI	HLA-B*15:17	0.9748881816864013	0.014609469717232563	binder
KTFARYLSF	HLA-B*15:17	0.9957119345664978	0.0033476713022521005	binder
KTFEALKF	HLA-B*15:17	0.9910207390785217	0.005466263765766225	binder
KTFERAMKL	HLA-B*15:17	0.9882064461708069	0.00892746384199636	binder
KTFIFHSSI	HLA-B*15:17	0.9764434695243835	0.021720302871059412	binder
KTFKRILVL	HLA-B*15:17	0.9840280413627625	0.010049441155252891	binder
KTFLFSATM	HLA-B*15:17	0.9927180886268616	0.005120436425570823	binder
KTFNQQLTL	HLA-B*15:17	0.9907364964485168	0.003371726431934918	binder
KTFPFHFMF	HLA-B*15:17	0.9962968826293945	0.0036778520824048786	binder
KTFVQKQTL	HLA-B*15:17	0.9706020832061768	0.02012260151819046	binder
KTFVQKSTL	HLA-B*15:17	0.9801094651222229	0.00774971342013547	binder
KTFVTYTVY	HLA-B*15:17	0.9948909163475037	0.005525177284900901	binder
KTHLQHLRW	HLA-B*15:17	0.9050998330116272	0.09235495287045435	binder
KTHLYTLIL	HLA-B*15:17	0.9579647064208985	0.018455143484907358	binder
KTIDGILLL	HLA-B*15:17	0.9945564985275268	0.002158567716400274	binder
KTIETSPSL	HLA-B*15:17	0.9940407276153564	0.005895801998327065	binder
KTIGGGDDSFNTFF	HLA-B*15:17	0.9803962588310242	0.01685516703128422	binder
KTIGGGDDSFNTF	HLA-B*15:17	0.9935021996498108	0.005907619719824074	binder
KTIIKKLFF	HLA-B*15:17	0.9662689924240112	0.02073807652438836	binder
KTILDPLTL	HLA-B*15:17	0.9891262292861939	0.00806436562672495	binder
KTINKVLLQY	HLA-B*15:17	0.9975664854049683	0.0025216977494023664	binder
KTIQKAALL	HLA-B*15:17	0.9664353132247925	0.028338746210016152	binder
KTIQQTLIL	HLA-B*15:17	0.9808619022369385	0.008872118369439278	binder
KTISVVLQL	HLA-B*15:17	0.9961636304855347	0.00190315666234886	binder
KTIVMGASF	HLA-B*15:17	0.9918210744857788	0.0077098504943579685	binder
KTKEIEQVY	HLA-B*15:17	0.997244143486023	0.0030758829752421425	binder
KTLARALGL	HLA-B*15:17	0.9252781391143798	0.04939861720390476	binder
KTLDQAKAVLKF	HLA-B*15:17	0.9858726859092712	0.00825451020642037	binder
KTLEMELKL	HLA-B*15:17	0.9067391633987427	0.06960852571378688	binder
KTLEQALQL	HLA-B*15:17	0.9544856667518615	0.04449357117749357	binder
KTLERSYLL	HLA-B*15:17	0.9652235269546509	0.02676419051104894	binder
KTLESMSSY	HLA-B*15:17	0.9937439799308777	0.007690298729551388	binder
KTLNYTARF	HLA-B*15:17	0.991970419883728	0.003119997036390766	binder
KTLPAMLGTGKL	HLA-B*15:17	0.8207975625991821	0.10467415324660684	binder
KTLPSMLIL	HLA-B*15:17	0.9759781002998352	0.01746149955534211	binder
KTLQETNMMY	HLA-B*15:17	0.9936147928237915	0.006744846711508074	binder
KTLQHDKLVRL	HLA-B*15:17	0.5125983700156211	0.3651992404633254	ambiguous
KTLRFVAHY	HLA-B*15:17	0.9949687957763672	0.0033322643630182554	binder
KTLSAILRI	HLA-B*15:17	0.9741147756576538	0.016656224116642228	binder
KTLTGKTITL	HLA-B*15:17	0.9736652970314026	0.013281912078445583	binder
KTMKQQLQF	HLA-B*15:17	0.9967510938644409	0.0011195839352428339	binder
KTNEMLLNF	HLA-B*15:17	0.993859338760376	0.0035836928522198965	binder
KTNVFNATF	HLA-B*15:17	0.9918835163116455	0.003258537203281578	binder
KTPEVHLKY	HLA-B*15:17	0.9967621564865112	0.003354488750470579	binder
KTPLGGQKRSF	HLA-B*15:17	0.6621815517544747	0.32001937096151556	binder
KTRQIISTI	HLA-B*15:17	0.9798706650733948	0.023794571178366208	binder
KTSARDAALAY	HLA-B*15:17	0.9833658933639526	0.014414260574524362	binder
KTSPKALVI	HLA-B*15:17	0.9795725584030152	0.010943015373900116	binder
KTVDQHMKL	HLA-B*15:17	0.9811411142349243	0.008263996690858784	binder
KTVDVLLKL	HLA-B*15:17	0.9961385607719422	0.0012916973688181035	binder
KTVEEALTI	HLA-B*15:17	0.9816049098968506	0.01064638143899934	binder
KTVEQHLRL	HLA-B*15:17	0.9857481837272644	0.006102877941594045	binder
KTVKPLSL	HLA-B*15:17	0.9757680773735047	0.016186032427968074	binder
KTVNKILQI	HLA-B*15:17	0.9794185400009155	0.016738715800199963	binder
KTWDKVAVL	HLA-B*15:17	0.9941178917884826	0.003172725802990355	binder
KTYDKTVAL	HLA-B*15:17	0.9962472677230835	0.002942075648834996	binder
KTYDLLFKL	HLA-B*15:17	0.989711344242096	0.01084797380300655	binder
KTYDTSFLDF	HLA-B*15:17	0.9966297268867492	0.001541444306642659	binder
KTYDYLFKL	HLA-B*15:17	0.9904420971870422	0.008551125478764476	binder
KTYGNVLVL	HLA-B*15:17	0.994836151599884	0.001852473809127727	binder
KTYIPILAF	HLA-B*15:17	0.9954253196716308	0.003306685093857163	binder
KTYKPMGF	HLA-B*15:17	0.9902020335197449	0.004745819589576227	binder
KTYKQISTL	HLA-B*15:17	0.993378734588623	0.0033151131707521084	binder
KTYQETPEI	HLA-B*15:17	0.9884557008743287	0.007818398075961687	binder
KTYVGGILLL	HLA-B*15:17	0.9771610140800476	0.01714488935658588	binder
KTYVLKSKL	HLA-B*15:17	0.9075774908065796	0.05502315201236399	binder
KTYVTQTLL	HLA-B*15:17	0.963109803199768	0.030387483150181686	binder
KVADMALHY	HLA-B*15:17	0.9944389700889588	0.007692029743203552	binder
KVADPVVTF	HLA-B*15:17	0.995513665676117	0.0028221000264602144	binder
KVADWTGATY	HLA-B*15:17	0.993256437778473	0.006326177335395847	binder
KVAPVVITY	HLA-B*15:17	0.9968452215194702	0.004289193602698442	binder
KVFERQLQL	HLA-B*15:17	0.9702020764350892	0.021569857953900807	binder
KVIEINPYL	HLA-B*15:17	0.9844069719314575	0.011851391641234891	binder
KVISKDLVI	HLA-B*15:17	0.8528960347175598	0.10776499746613778	binder
KVKETELEL	HLA-B*15:17	0.8454542994499207	0.0617728259477738	binder
KVLDKLLLY	HLA-B*15:17	0.9879421710968017	0.013241301029975842	binder
KVLEHVPLL	HLA-B*15:17	0.9652655720710754	0.018239584690980817	binder
KVLGKALSL	HLA-B*15:17	0.9382412433624268	0.03871711991673344	binder
KVLNKVLAI	HLA-B*15:17	0.8515488386154175	0.13834067216967627	binder
KVLPRDLQL	HLA-B*15:17	0.8155360579490661	0.15617052367370624	binder
KVLQNALLL	HLA-B*15:17	0.7943103075027466	0.14856608407547886	binder
KVLSGALKL	HLA-B*15:17	0.9020725965499878	0.057666605731293834	binder
KVMEHLLKL	HLA-B*15:17	0.9539252042770385	0.04194048313886842	binder
KVYDSQGLLIF	HLA-B*15:17	0.9851875066757202	0.013461607290275821	binder
KVYEKLMKI	HLA-B*15:17	0.9515973925590515	0.059001267341465345	binder
KVYNIQIRY	HLA-B*15:17	0.9950885534286499	0.00339269753618281	binder
KVYTRTPTL	HLA-B*15:17	0.9765717267990113	0.008997577822657192	binder
LAAPVISVL	HLA-B*15:17	0.9785275340080262	0.012316617265530065	binder
LAFSRALEL	HLA-B*15:17	0.9698882699012756	0.014402015017437703	binder
LAIAGTLKF	HLA-B*15:17	0.9884462475776672	0.008152993059712376	binder
LAWLRVLRL	HLA-B*15:17	0.29185511320829394	0.19250387125429191	not-binder
LAYDTQLVL	HLA-B*15:17	0.8587041735649109	0.09506627659932675	binder
LDELRDEGK	HLA-B*15:17	0.0010629481192154344	0.0007574595215598928	not-binder
LEDALQQAKED	HLA-B*15:17	0.003881392325274646	0.002262206050850469	not-binder
LEEALQQAKED	HLA-B*15:17	0.0061405801447108384	0.0031449350151073205	not-binder
LESRIRDVHEL	HLA-B*15:17	0.002313680271618068	0.0015386579715933315	not-binder
LIYSGKLLL	HLA-B*15:17	0.8016307353973389	0.10131729410998062	binder
LLLPGELAK	HLA-B*15:17	0.016740749450400473	0.017352063542997283	not-binder
LQMAKQLGY	HLA-B*15:17	0.5128146827220916	0.057243169412514436	ambiguous
LQWDKVLRL	HLA-B*15:17	0.3703496426343918	0.25600209352147774	not-binder
LRLSYPLEL	HLA-B*15:17	0.028450859780423342	0.034110585219589984	not-binder
LRLTALLLR	HLA-B*15:17	0.00248943556798622	0.0018310191241565298	not-binder
LRNVSTGD	HLA-B*15:17	0.0001816047151805833	9.20901077543186e-05	not-binder
LSADPRSVY	HLA-B*15:17	0.9866522073745727	0.010514870447542447	binder
LSAIPVSAF	HLA-B*15:17	0.9931242823600769	0.004628478339525365	binder
LSAIYGGTY	HLA-B*15:17	0.9776291370391845	0.013781531085208168	binder
LSALKTLSL	HLA-B*15:17	0.9790974378585815	0.006624553881922332	binder
LSAPDALKI	HLA-B*15:17	0.8080804824829102	0.18412280909466408	binder
LSAPIMSRF	HLA-B*15:17	0.9971954822540283	0.0022431872202724593	binder
LSAPLIGAL	HLA-B*15:17	0.9563300490379334	0.03295461486124187	binder
LSAPNLNSW	HLA-B*15:17	0.9930384278297424	0.00405417084469135	binder
LSAQDHQTFF	HLA-B*15:17	0.9689821243286133	0.022028316924601006	binder
LSAVHSPTF	HLA-B*15:17	0.992328691482544	0.006028410579060294	binder
LSAVPLRTY	HLA-B*15:17	0.9950317978858948	0.004374724100848501	binder
LSDDHVLIL	HLA-B*15:17	0.8424417734146118	0.07975811598789122	binder
LSDEYKQIL	HLA-B*15:17	0.06514529101550579	0.04003510558672737	not-binder
LSEPDLASY	HLA-B*15:17	0.6731005787849427	0.2096015577119777	binder
LSFAARSFYY	HLA-B*15:17	0.9943552494049073	0.005394164663812433	binder
LSFDAPGRLLW	HLA-B*15:17	0.995540201663971	0.004368587604673831	binder
LSFIPPDGNFRL	HLA-B*15:17	0.7011225461959839	0.17608117711608873	binder
LSFKDPFVI	HLA-B*15:17	0.921873128414154	0.02695825454272682	binder
LSFKGKSLKL	HLA-B*15:17	0.8142540574073791	0.1443099987246618	binder
LSFPTTKTY	HLA-B*15:17	0.9983020901679993	0.001977970323104331	binder
LSFSQVFKL	HLA-B*15:17	0.9777682542800903	0.015385298968819655	binder
LSFTHPISF	HLA-B*15:17	0.997279679775238	0.0031670512755270584	binder
LSHAITLEF	HLA-B*15:17	0.9948269724845886	0.0038004559015128577	binder
LSHAITLEFY	HLA-B*15:17	0.9744680285453796	0.02082178473327083	binder
LSHSLLVTL	HLA-B*15:17	0.9671109557151795	0.03537025878320596	binder
LSIEKALDL	HLA-B*15:17	0.752232038974762	0.14330256623568155	binder
LSIKDPKLY	HLA-B*15:17	0.9880092740058899	0.005345689768286926	binder
LSIPTSPTSKY	HLA-B*15:17	0.967549455165863	0.015170465719306464	binder
LSIPYRLIF	HLA-B*15:17	0.9795860767364502	0.019010090561928823	binder
LSIVDRTTI	HLA-B*15:17	0.9441695809364319	0.035184158022530075	binder
LSKDSILSL	HLA-B*15:17	0.9877041697502136	0.007978706244877757	binder
LSKDSILSLY	HLA-B*15:17	0.9917151689529419	0.007085561699932873	binder
LSKQETGTEF	HLA-B*15:17	0.9672622680664062	0.026331173377883103	binder
LSLADTLRY	HLA-B*15:17	0.9818367004394531	0.008795389037910151	binder
LSLDKESGLL	HLA-B*15:17	0.5633644610643387	0.1997934039563527	ambiguous
LSLEEILRL	HLA-B*15:17	0.5304069757461548	0.21993982699162473	ambiguous
LSLEFPSGY	HLA-B*15:17	0.9458782076835632	0.0319312445132325	binder
LSLEKPLLL	HLA-B*15:17	0.8933397173881531	0.10135098793220537	binder
LSLENVLYY	HLA-B*15:17	0.9897347688674927	0.005524496255879143	binder
LSLISIMKY	HLA-B*15:17	0.9656899929046631	0.03643722108942834	binder
LSLLGILKY	HLA-B*15:17	0.9758382916450501	0.01615109512294367	binder
LSLLQKLIL	HLA-B*15:17	0.5166541919112205	0.28249350664277495	ambiguous
LSLPGILHF	HLA-B*15:17	0.9922403573989869	0.007645363237094832	binder
LSLPKQLVL	HLA-B*15:17	0.9356541156768798	0.09130871753805837	binder
LSLSRSLVL	HLA-B*15:17	0.9219852566719056	0.037954383501864336	binder
LSMPASLGRM	HLA-B*15:17	0.9697573900222778	0.02507492620348897	binder
LSNEQVLKF	HLA-B*15:17	0.9837681174278259	0.013286912545292948	binder
LSNISHLNY	HLA-B*15:17	0.9931865215301514	0.005125789698672938	binder
LSNMKILTL	HLA-B*15:17	0.9697821617126465	0.019391132448155456	binder
LSNSRQLKW	HLA-B*15:17	0.9532889366149903	0.04106431121491006	binder
LSNTVMPRF	HLA-B*15:17	0.9908647775650025	0.009108949255409043	binder
LSNTWNEKY	HLA-B*15:17	0.9707326412200927	0.02315336390286239	binder
LSNVQRLTF	HLA-B*15:17	0.9912409305572509	0.003638177163841391	binder
LSQGVIAF	HLA-B*15:17	0.9104112982749939	0.06963676303969145	binder
LSSKALKI	HLA-B*15:17	0.8929100155830383	0.07023100032445154	binder
LSSPLNPKL	HLA-B*15:17	0.9516750812530518	0.0173867557064737	binder
LSSPRHLKF	HLA-B*15:17	0.9898628354072571	0.006875519953793951	binder
LSSTEILKW	HLA-B*15:17	0.9805622458457947	0.014631219385821856	binder
LSSVTQLHL	HLA-B*15:17	0.8730316162109375	0.0901031385845152	binder
LSTAIALI	HLA-B*15:17	0.8299790978431701	0.0871220766915419	binder
LSTDHIPILY	HLA-B*15:17	0.9836029648780823	0.013413012525013989	binder
LSTIALAL	HLA-B*15:17	0.8960806727409363	0.056787559656926466	binder
LSTIKQLLW	HLA-B*15:17	0.9778430461883545	0.01630686214377654	binder
LSTKPPGTF	HLA-B*15:17	0.9803801059722901	0.01260605133511423	binder
LSTLVRPVF	HLA-B*15:17	0.9873799443244934	0.005699648559375458	binder
LSTRLTLLL	HLA-B*15:17	0.909652316570282	0.06533658300056362	binder
LSVKFGATL	HLA-B*15:17	0.9786123037338257	0.012001031346603292	binder
LSVLKVLVL	HLA-B*15:17	0.8463075041770936	0.07871313369384936	binder
LSVPAGFLL	HLA-B*15:17	0.9373492240905762	0.048001032732695105	binder
LSWEGGGLKI	HLA-B*15:17	0.7396388053894043	0.18778871969828734	binder
LSYDGRLVI	HLA-B*15:17	0.9894369125366211	0.004765892414204001	binder
LSYGPGPSL	HLA-B*15:17	0.9847640752792358	0.011369643349809062	binder
LSYGVASSY	HLA-B*15:17	0.9933959245681763	0.0057153574897193865	binder
LSYISRTNQL	HLA-B*15:17	0.9323364853858948	0.04168166420920291	binder
LSYKSVISF	HLA-B*15:17	0.9968460679054261	0.0026738567641307956	binder
LSYLGFETY	HLA-B*15:17	0.9936726808547973	0.004373633577154637	binder
LSYNLPLEL	HLA-B*15:17	0.9782394409179688	0.015825227207388163	binder
LSYSEILRL	HLA-B*15:17	0.9726164698600769	0.017846664995004435	binder
LSYTEILKI	HLA-B*15:17	0.8836079239845276	0.06420726947149029	binder
LTADSHPSY	HLA-B*15:17	0.9875601649284362	0.014089724449620531	binder
LTAEVLEL	HLA-B*15:17	0.9237795948982239	0.03126294696852484	binder
LTALGKLLY	HLA-B*15:17	0.9820081233978272	0.012934632101969953	binder
LTANTGHTI	HLA-B*15:17	0.913247036933899	0.07148782484889263	binder
LTAPVIGYI	HLA-B*15:17	0.9159664392471314	0.0600125138326824	binder
LTEPIISRF	HLA-B*15:17	0.9591149091720581	0.034824198534184905	binder
LTFPSLQRLVY	HLA-B*15:17	0.9864598870277405	0.00766990843143736	binder
LTFVRQLEI	HLA-B*15:17	0.909969711303711	0.07971443818149818	binder
LTGKTITL	HLA-B*15:17	0.909010112285614	0.027631041964631543	binder
LTGPALQW	HLA-B*15:17	0.9581241965293884	0.04494307790665534	binder
LTGPVLEL	HLA-B*15:17	0.9362544655799866	0.06195260032139023	binder
LTHASSLGY	HLA-B*15:17	0.9824594974517822	0.01710840447683867	binder
LTHDVELNL	HLA-B*15:17	0.8069899439811706	0.12402305171914751	binder
LTHEQQLIL	HLA-B*15:17	0.68995121717453	0.16930711144491062	binder
LTHEVPLSL	HLA-B*15:17	0.9565632939338684	0.037412302405454234	binder
LTHKGVKEF	HLA-B*15:17	0.9769150376319885	0.013367787288097224	binder
LTHKRILKF	HLA-B*15:17	0.9820788741111756	0.013077713520191478	binder
LTHSLVLHY	HLA-B*15:17	0.9947883129119873	0.005034470687474886	binder
LTHSSRLKL	HLA-B*15:17	0.7577105075120926	0.30358237648527536	binder
LTHWEQLDY	HLA-B*15:17	0.9560232758522034	0.04188530771946825	binder
LTIAADKGHY	HLA-B*15:17	0.9689233660697937	0.010979877080856574	binder
LTIAADKGHYKF	HLA-B*15:17	0.9269141554832458	0.08283923520061211	binder
LTIDHVPIW	HLA-B*15:17	0.9905579328536988	0.005739119663244717	binder
LTIFTARLYY	HLA-B*15:17	0.9885639905929565	0.007774868595050365	binder
LTIKNFLEF	HLA-B*15:17	0.9966835975646973	0.002025974833176836	binder
LTIPDGGVHI	HLA-B*15:17	0.7966025471687317	0.26164082142323875	binder
LTIRTQGLEY	HLA-B*15:17	0.9932286739349365	0.004028586535489916	binder
LTIVDTPGF	HLA-B*15:17	0.9784524202346802	0.018101099302484186	binder
LTKAKEALI	HLA-B*15:17	0.5521071046590805	0.2562295885697112	ambiguous
LTKLITLQI	HLA-B*15:17	0.8857679605484009	0.10896646423602001	binder
LTKLRTLLL	HLA-B*15:17	0.787906014919281	0.13185390556237728	binder
LTKQEFQTL	HLA-B*15:17	0.9209429979324341	0.07766732848287457	binder
LTLDEDSRRKY	HLA-B*15:17	0.5073352158069611	0.24408371724654226	ambiguous
LTLDHEKSKLSL	HLA-B*15:17	0.28927371799945834	0.17286145750291926	not-binder
LTLDTTSIPLRL	HLA-B*15:17	0.528422725200653	0.11489350392389282	ambiguous
LTLEGIRQF	HLA-B*15:17	0.9649232149124145	0.04027914831544881	binder
LTLEGVARY	HLA-B*15:17	0.9666160941123962	0.03041016933135717	binder
LTLGHQFRL	HLA-B*15:17	0.9087117433547973	0.10052872291234748	binder
LTLPRSLLL	HLA-B*15:17	0.9570234417915344	0.034082964085062	binder
LTLPSALHF	HLA-B*15:17	0.9909242630004883	0.00470475291942483	binder
LTLRAIKL	HLA-B*15:17	0.852202308177948	0.13892519624004815	binder
LTMPDTPRL	HLA-B*15:17	0.9787544488906861	0.015137928830423768	binder
LTMTRNAVW	HLA-B*15:17	0.9742584824562073	0.018358027653919404	binder
LTNGIYPHKLVF	HLA-B*15:17	0.8574700355529785	0.18533371704060453	binder
LTNKVQYVI	HLA-B*15:17	0.9202946662902832	0.07465755041149283	binder
LTNPRTLKI	HLA-B*15:17	0.9369415044784546	0.07653062784751806	binder
LTREDGLKY	HLA-B*15:17	0.9741167545318603	0.024426082800586942	binder
LTRPGSSYF	HLA-B*15:17	0.9922008872032165	0.007154745638270118	binder
LTRVPTSQL	HLA-B*15:17	0.9454818487167358	0.054035212266906746	binder
LTSEQRLLI	HLA-B*15:17	0.8550059795379639	0.09018314815969833	binder
LTSEWFAKY	HLA-B*15:17	0.9861666917800903	0.01671535120041134	binder
LTSKFMTTF	HLA-B*15:17	0.9956606388092041	0.0023628578524525724	binder
LTSRGSQQY	HLA-B*15:17	0.9726038575172424	0.013585094379076906	binder
LTSSHTVMI	HLA-B*15:17	0.950693953037262	0.038112458117871936	binder
LTSVVSGHLDY	HLA-B*15:17	0.9517604589462281	0.025628180972061074	binder
LTTEVHPEL	HLA-B*15:17	0.9210367321968078	0.06937928460508401	binder
LTTGGTLKI	HLA-B*15:17	0.7276074588298798	0.23123903156998615	binder
LTTLRALYL	HLA-B*15:17	0.8570657730102539	0.11088221880481643	binder
LTTSRQLTL	HLA-B*15:17	0.9571106314659119	0.03382652180270775	binder
LTVIDTPGF	HLA-B*15:17	0.9694306254386902	0.0217826562396687	binder
LTVRNLPQY	HLA-B*15:17	0.9886317729949952	0.008276581779794342	binder
LTVSNIESF	HLA-B*15:17	0.9881785631179809	0.008556205938289034	binder
LTVVQPLTL	HLA-B*15:17	0.9297122359275818	0.06707161594395933	binder
LTWERMLGL	HLA-B*15:17	0.8604021787643432	0.07767836952024647	binder
LTWGGHWLY	HLA-B*15:17	0.9828412771224976	0.01624149654792211	binder
LTWKKIIKF	HLA-B*15:17	0.9626064896583557	0.043855070684922844	binder
LTYASPPLI	HLA-B*15:17	0.918674910068512	0.08490446233597719	binder
LTYDFVHVI	HLA-B*15:17	0.9687284231185913	0.044795488862842854	binder
LTYEDTYNTL	HLA-B*15:17	0.9530909419059753	0.024414210291440537	binder
LTYEDTYNTLKY	HLA-B*15:17	0.8068629980087281	0.27351276642414946	binder
LTYETPQGLRI	HLA-B*15:17	0.6517282366752625	0.28770133723541463	binder
LTYHGHLYL	HLA-B*15:17	0.9629157066345215	0.039866764427057964	binder
LTYISKVSI	HLA-B*15:17	0.9692435264587402	0.02084520659612569	binder
LTYKPDVYTYL	HLA-B*15:17	0.9427393317222595	0.06123736032633012	binder
LTYKVLTL	HLA-B*15:17	0.9781557083129883	0.01570660626928403	binder
LTYLDNGVVF	HLA-B*15:17	0.9811469316482544	0.009388868068442913	binder
LTYLLQNSL	HLA-B*15:17	0.9585414052009582	0.026619384510380765	binder
LTYMPSVSL	HLA-B*15:17	0.9822186231613159	0.011163818554313561	binder
LTYNVKIFY	HLA-B*15:17	0.9933481335639953	0.004686605791346226	binder
LTYPEDKLVY	HLA-B*15:17	0.9938145279884338	0.0052265074285616645	binder
LTYVPLLGL	HLA-B*15:17	0.9166136145591736	0.0770742153689137	binder
LVIGRVLEL	HLA-B*15:17	0.9292061567306519	0.03632699816193098	binder
LVLDPYLLKY	HLA-B*15:17	0.9628115057945251	0.022949399519792392	binder
LVNDQLLGF	HLA-B*15:17	0.8731390953063964	0.12229841387206558	binder
LVNSETLKI	HLA-B*15:17	0.4334707707166672	0.18121942620246367	ambiguous
LVYPALKW	HLA-B*15:17	0.9634141445159912	0.03789784404078777	binder
LVYPGDPLRF	HLA-B*15:17	0.9898280382156373	0.00827114815381265	binder
MAYARQIYI	HLA-B*15:17	0.9826312065124512	0.020233205691663394	binder
MAYGGKLKY	HLA-B*15:17	0.9936011075973511	0.009331432097279683	binder
MGFKPLVL	HLA-B*15:17	0.7371884822845459	0.19349328924624218	binder
MGYNKALEL	HLA-B*15:17	0.898408579826355	0.05979245546933487	binder
MILNKALLL	HLA-B*15:17	0.6660572111606597	0.15502382135546666	binder
MIYRKALRL	HLA-B*15:17	0.6569346129894257	0.2595397511875522	binder
MKKKNIYSIR	HLA-B*15:17	0.0003207556263078004	0.00019385392460861584	not-binder
MMYSGELKF	HLA-B*15:17	0.9720380663871765	0.014704926425179324	binder
MQYPGRSLVF	HLA-B*15:17	0.9456300139427185	0.04339054754943863	binder
MSEMSSFLHI	HLA-B*15:17	0.2507221683859825	0.26204036781481344	not-binder
MSHKRIMLF	HLA-B*15:17	0.9930572628974914	0.0035147175849250174	binder
MSIKERLALL	HLA-B*15:17	0.9144573330879211	0.05441950467422657	binder
MSLKWMSVF	HLA-B*15:17	0.9959843158721924	0.002923640221329766	binder
MSLPYRLVF	HLA-B*15:17	0.9948923707008361	0.004491737979445058	binder
MSMVANLLY	HLA-B*15:17	0.989789605140686	0.013339782570828525	binder
MSNTPTHSI	HLA-B*15:17	0.9813037633895874	0.017903175344376212	binder
MSQLNPLKI	HLA-B*15:17	0.7282253503799438	0.2111056739164462	binder
MSVEVRQTL	HLA-B*15:17	0.9905025839805603	0.004555030300566335	binder
MSVQPTVSL	HLA-B*15:17	0.9866379499435425	0.009848900490266283	binder
MSYAEVMRL	HLA-B*15:17	0.9868637204170227	0.012307057798151284	binder
MSYDHVELTF	HLA-B*15:17	0.9961894392967224	0.003295636306897959	binder
MSYEQLMQL	HLA-B*15:17	0.9762568235397339	0.014248467657124647	binder
MSYEQLMQLY	HLA-B*15:17	0.9915256977081299	0.007477793178894646	binder
MSYPAKVTL	HLA-B*15:17	0.9978917837142944	0.001613086273041162	binder
MTAPLKLTY	HLA-B*15:17	0.9973184943199158	0.0038921023840546875	binder
MTHCGVLEF	HLA-B*15:17	0.9925673007965088	0.007464578645963572	binder
MTHDGYLKL	HLA-B*15:17	0.9517155885696411	0.030645185006158406	binder
MTHNLLLNY	HLA-B*15:17	0.9921470999717712	0.010359398634419452	binder
MTILGSAVL	HLA-B*15:17	0.9728783965110779	0.015097469754042853	binder
MTINANNRLLL	HLA-B*15:17	0.9113536953926087	0.04521312439203729	binder
MTIRFDSSF	HLA-B*15:17	0.995503282546997	0.0038596533038378887	binder
MTKKKELTL	HLA-B*15:17	0.9370529532432557	0.030064887182501148	binder
MTKKPGMFF	HLA-B*15:17	0.991891872882843	0.009287644486063186	binder
MTLEESAMLRY	HLA-B*15:17	0.9801117300987243	0.016618998180738143	binder
MTLHERFTKY	HLA-B*15:17	0.9172475695610046	0.1151354642512454	binder
MTLKGLPSTY	HLA-B*15:17	0.9893341660499573	0.010130255554304968	binder
MTLKSALAL	HLA-B*15:17	0.9821233749389648	0.011094102521043604	binder
MTLNERFTSY	HLA-B*15:17	0.9928686022758484	0.006620784221169672	binder
MTLPGIHPPTL	HLA-B*15:17	0.9256151199340821	0.046000183081151294	binder
MTLSPLLL	HLA-B*15:17	0.9102549314498901	0.08381655958055326	binder
MTNGFHMTW	HLA-B*15:17	0.9890573859214783	0.014620361277479232	binder
MTNPHNHLY	HLA-B*15:17	0.9962924003601075	0.004805594487636298	binder
MTQTPALKF	HLA-B*15:17	0.9814085960388184	0.016958448658719164	binder
MTSDHSPVF	HLA-B*15:17	0.9876840114593506	0.017606800232519933	binder
MTSPLNLSY	HLA-B*15:17	0.9947949528694153	0.007388032884781286	binder
MTTLQVLTL	HLA-B*15:17	0.9546166896820069	0.05015989051873143	binder
MTTPQVLKL	HLA-B*15:17	0.966075885295868	0.02999384468647168	binder
MTVDASHARHI	HLA-B*15:17	0.24730557799339295	0.20308454327115102	not-binder
MTVPGALRL	HLA-B*15:17	0.9784711241722107	0.01104123109776456	binder
MTVSDAILRY	HLA-B*15:17	0.9960747718811035	0.003039740682136212	binder
MTYERILYI	HLA-B*15:17	0.9739369750022888	0.04021570250360319	binder
MVLLRVLIL	HLA-B*15:17	0.28622208833694457	0.10439512523384123	not-binder
MVVDRALYL	HLA-B*15:17	0.9507715463638305	0.024208574592580294	binder
NAIEHTLQW	HLA-B*15:17	0.9948320865631104	0.001988975591528794	binder
NAPWAVTSL	HLA-B*15:17	0.6116140007972717	0.37558553787079946	ambiguous
NARLAADD	HLA-B*15:17	0.003715699096210301	0.002642663908878437	not-binder
NSFIHVIMY	HLA-B*15:17	0.9761081337928772	0.032441984691687326	binder
NTYPIKLFY	HLA-B*15:17	0.9949798107147216	0.0039380982111125425	binder
PGLARQAPKPRKQ	HLA-B*15:17	0.026521988306194545	0.02808471764868997	not-binder
PPYTVVYFPVRGR	HLA-B*15:17	0.21567494198679923	0.18203038978546804	not-binder
QAFFLHTTY	HLA-B*15:17	0.9878606200218201	0.008757020990210035	binder
QAHSQLLQY	HLA-B*15:17	0.943475878238678	0.06872180772168965	binder
QAIENAHVLLY	HLA-B*15:17	0.8986631512641907	0.12308055758625416	binder
QAIGPTLLL	HLA-B*15:17	0.9251382231712342	0.06065974476106995	binder
QAIQWILHY	HLA-B*15:17	0.9829377651214599	0.02471347344362335	binder
QALEKILQL	HLA-B*15:17	0.44335451126098635	0.26061916467237256	ambiguous
QALELPLRI	HLA-B*15:17	0.34798536226153376	0.27818111003149665	not-binder
QSAQHALRL	HLA-B*15:17	0.8654116034507752	0.05109435687998281	binder
QSAVMSATF	HLA-B*15:17	0.9872644782066345	0.01137866131923692	binder
QSFPEPLII	HLA-B*15:17	0.9125375270843505	0.06940899299613511	binder
QSIAFISRL	HLA-B*15:17	0.9877486824989319	0.005774465799611109	binder
QSIEWPLKF	HLA-B*15:17	0.9936056971549988	0.003980936123847634	binder
QSIPAVLEI	HLA-B*15:17	0.9565969824790954	0.03202454971139514	binder
QSIQQALRY	HLA-B*15:17	0.9884585618972779	0.010781785168618222	binder
QSISKALVAYY	HLA-B*15:17	0.9675437927246093	0.017984750777439492	binder
QSISPGSRL	HLA-B*15:17	0.8842539548873901	0.07308332597557389	binder
QSIVPALEI	HLA-B*15:17	0.8397834420204162	0.08555726106420963	binder
QSKSPGSSW	HLA-B*15:17	0.9789827585220336	0.01623219452255752	binder
QSLAADQLLKL	HLA-B*15:17	0.4069266736507416	0.20356932157627472	ambiguous
QSLEIISRY	HLA-B*15:17	0.9751609563827515	0.035724435484598645	binder
QSLGKPLVL	HLA-B*15:17	0.7815837264060974	0.1020578973020036	binder
QSLHPPLKI	HLA-B*15:17	0.6093611478805542	0.2921567924420287	ambiguous
QSLILDLKY	HLA-B*15:17	0.8452974796295166	0.21903819039945982	binder
QSLPAGTLLHL	HLA-B*15:17	0.7919633626937866	0.11986884872345542	binder
QSLPDFGISY	HLA-B*15:17	0.9583349466323853	0.05576258677559152	binder
QSLQHYLEL	HLA-B*15:17	0.8576652884483338	0.09025745514055887	binder
QSLSNPLSI	HLA-B*15:17	0.8344239354133606	0.1134283983822241	binder
QSLVKSLLL	HLA-B*15:17	0.855271577835083	0.061530735382352535	binder
QSMDSKLSGRY	HLA-B*15:17	0.9359411597251892	0.03484432068909684	binder
QSMIRILGL	HLA-B*15:17	0.9499038219451904	0.014457593962298995	binder
QSQSHTLAI	HLA-B*15:17	0.8707379937171936	0.09939455906780659	binder
QSSTSSTHLQL	HLA-B*15:17	0.6154938459396362	0.19652944705497125	binder
QSVASVLLY	HLA-B*15:17	0.9889176368713379	0.009130294261042886	binder
QSYEDMRGILY	HLA-B*15:17	0.9899280071258545	0.008850942123374861	binder
QSYGPEHLLTF	HLA-B*15:17	0.9926653861999511	0.006869216068993526	binder
QSYIFPSSI	HLA-B*15:17	0.9670292854309082	0.04116810999963874	binder
QSYQGHPAL	HLA-B*15:17	0.9822771191596985	0.008936354300456419	binder
QSYSWRSTL	HLA-B*15:17	0.984881067276001	0.011358808673750278	binder
QSYVDAGTPMYL	HLA-B*15:17	0.5545610345900058	0.26579835867788737	ambiguous
QSYWNHREL	HLA-B*15:17	0.9722380995750427	0.011284018872569915	binder
QTAEFKEAF	HLA-B*15:17	0.9465420603752136	0.0588553088285337	binder
QTAFPALQL	HLA-B*15:17	0.9278059124946594	0.040869406293967306	binder
QTAIHRVTL	HLA-B*15:17	0.9050689101219177	0.061399380328205876	binder
QTALYTLKL	HLA-B*15:17	0.9171655058860779	0.03526678451730266	binder
QTATQLLKL	HLA-B*15:17	0.8977231979370117	0.050530029707537574	binder
QTFKGLKI	HLA-B*15:17	0.8372416734695435	0.1693130641795966	binder
QTFLKALLF	HLA-B*15:17	0.9890623569488526	0.004104517161507882	binder
QTHENMSQL	HLA-B*15:17	0.6731698989868165	0.14621101704658654	binder
QTIESPDNALQF	HLA-B*15:17	0.8672701358795166	0.0803623446109166	binder
QTIGNHASY	HLA-B*15:17	0.9905875086784363	0.01394603992590087	binder
QTIGYQIRL	HLA-B*15:17	0.9116133570671081	0.07452079737117943	binder
QTIINNASY	HLA-B*15:17	0.9855936408042908	0.01158654667617448	binder
QTISDRYYTALY	HLA-B*15:17	0.7056650400161744	0.27051855030675553	binder
QTISPLSTY	HLA-B*15:17	0.9931351780891419	0.007910782748935525	binder
QTKAEGPTI	HLA-B*15:17	0.6752347022294998	0.27665078660265946	binder
QTLARQMQL	HLA-B*15:17	0.8309064149856568	0.10502419376616368	binder
QTLENISNI	HLA-B*15:17	0.6656917631626129	0.12391949288091123	binder
QTLGKPLLI	HLA-B*15:17	0.8811481475830079	0.064830819588628	binder
QTLIKTLIF	HLA-B*15:17	0.943819785118103	0.030223247494562334	binder
QTLLKTLEL	HLA-B*15:17	0.8946919322013855	0.1099217479366538	binder
QTLPTSVVTI	HLA-B*15:17	0.9202875852584839	0.08449400342193217	binder
QTLQRSISF	HLA-B*15:17	0.9838347673416138	0.012376629647733594	binder
QTLRDSMLKY	HLA-B*15:17	0.9763170599937439	0.01817162262308908	binder
QTLRFLGLY	HLA-B*15:17	0.9789703607559204	0.014447103482029185	binder
QTLVNLDTY	HLA-B*15:17	0.9072240233421326	0.05035505788746333	binder
QTMDNHMQL	HLA-B*15:17	0.9311092138290405	0.0653398331891956	binder
QTMKTLRL	HLA-B*15:17	0.9167567014694213	0.0565991698904535	binder
QTMSDQIIGRI	HLA-B*15:17	0.4054836854338646	0.3554337791876022	ambiguous
QTMVNSENTY	HLA-B*15:17	0.9667569875717164	0.027110995609978542	binder
QTNDVLLTF	HLA-B*15:17	0.9868674993515014	0.014459240185605184	binder
QTNIQHFLF	HLA-B*15:17	0.9665091037750244	0.016351794407965137	binder
QTNQNQLHL	HLA-B*15:17	0.8073677301406861	0.08861851338191955	binder
QTSSSTLKF	HLA-B*15:17	0.9744926691055298	0.018548160431661135	binder
QTTDWRATL	HLA-B*15:17	0.9471130132675171	0.01834935463102723	binder
QTTSHELTI	HLA-B*15:17	0.7456278204917908	0.13419739363615202	binder
QTVAQRLKF	HLA-B*15:17	0.965551745891571	0.029646000579111886	binder
QTVKDSRTVY	HLA-B*15:17	0.9879001140594482	0.007752478199434432	binder
QTVKPLTL	HLA-B*15:17	0.9331267833709717	0.03312089612595854	binder
QTVQDGRQF	HLA-B*15:17	0.9183945417404175	0.08827545085076342	binder
QTVQSILRF	HLA-B*15:17	0.992344081401825	0.0064775600298482726	binder
QTVRGTLAY	HLA-B*15:17	0.9911025762557983	0.006874635321893009	binder
QTVSPAEKW	HLA-B*15:17	0.940201735496521	0.05766272157264407	binder
QTWAGSHSLKY	HLA-B*15:17	0.9680762410163879	0.02757978488372283	binder
QTWGPGTLRL	HLA-B*15:17	0.9664661288261414	0.022259339102296476	binder
QTWWHGVLAW	HLA-B*15:17	0.8697637021541595	0.20032025488668412	binder
QTYFFPIHL	HLA-B*15:17	0.9674266099929809	0.0340156697563641	binder
QTYGSTLKV	HLA-B*15:17	0.9464927434921264	0.05071943233043358	binder
QTYLQKETSTL	HLA-B*15:17	0.534827071428299	0.12916309263149459	ambiguous
QTYPQALTL	HLA-B*15:17	0.9922912955284119	0.004535656224417815	binder
QTYSEELCY	HLA-B*15:17	0.9033976435661316	0.07274795679130039	binder
QTYSGVPII	HLA-B*15:17	0.953188157081604	0.03279194096037343	binder
QTYVSGTLRF	HLA-B*15:17	0.9949327826499939	0.002074022033935289	binder
QTYYRIFTW	HLA-B*15:17	0.9596349954605102	0.027904518164621958	binder
QVAQMQLKY	HLA-B*15:17	0.9405557513237	0.05307119646443118	binder
QVHNLLLTY	HLA-B*15:17	0.9683897376060486	0.04085042546197808	binder
QVLEHQVKY	HLA-B*15:17	0.9015453577041626	0.12641729900376722	binder
QVLGRVLQL	HLA-B*15:17	0.7358021855354309	0.123878648615311	binder
QVYETLLTY	HLA-B*15:17	0.9732023715972901	0.02089594192840036	binder
QVYIRQLRL	HLA-B*15:17	0.5359745442867279	0.26699431998298456	ambiguous
QVYLKALLL	HLA-B*15:17	0.7988988161087036	0.12989182149955106	binder
RAAERALQL	HLA-B*15:17	0.9819265723228454	0.00348982188006605	binder
RAAPFSLEY	HLA-B*15:17	0.9986525654792786	0.0015778210130634755	binder
RAEPTVTNI	HLA-B*15:17	0.2185088239610195	0.14591756307200632	not-binder
RAFDGERLRL	HLA-B*15:17	0.9589035987854004	0.029773707621543775	binder
RAFDQKLIF	HLA-B*15:17	0.9866601228713989	0.0073784197723953575	binder
RAFHPDLEF	HLA-B*15:17	0.9958589673042297	0.002272293514172272	binder
RAHEVALRL	HLA-B*15:17	0.834915554523468	0.10568483873066238	binder
RAHNVPLKL	HLA-B*15:17	0.8709937810897828	0.14934333092377156	binder
RAIEDPILAY	HLA-B*15:17	0.9953776717185974	0.006115817110033055	binder
RAIENIDTL	HLA-B*15:17	0.9714181065559387	0.022484102932493876	binder
RAIQFYLEF	HLA-B*15:17	0.9941925644874573	0.0049071053290980484	binder
RAIVWLAGY	HLA-B*15:17	0.9823168039321899	0.01702618003948934	binder
RALDHYLTL	HLA-B*15:17	0.9633065342903138	0.021454712509367122	binder
RALDSDMQTLVY	HLA-B*15:17	0.8408765435218811	0.20102357962313563	binder
RALDYALQI	HLA-B*15:17	0.8969843506813049	0.07736662970323475	binder
RALGEEALLRY	HLA-B*15:17	0.9763534307479859	0.009901657867591826	binder
RALHWYAKY	HLA-B*15:17	0.9743986845016479	0.027134230632325902	binder
RALQFSLML	HLA-B*15:17	0.931865680217743	0.04261500807882028	binder
RALSAVHSPTF	HLA-B*15:17	0.903435754776001	0.06618902018136659	binder
RASPFLLQY	HLA-B*15:17	0.9978590607643127	0.003048460984035945	binder
RASPRTLNL	HLA-B*15:17	0.9743210196495056	0.010343798771790575	binder
RAVEPAQQY	HLA-B*15:17	0.9948244333267212	0.007018383558011578	binder
RAVEYNALF	HLA-B*15:17	0.991733992099762	0.004442109779523833	binder
RAYAKALHY	HLA-B*15:17	0.9971875309944153	0.002000104644395459	binder
RAYDGTTYL	HLA-B*15:17	0.9900034427642822	0.007164634099669094	binder
RAYELMLGF	HLA-B*15:17	0.9878538966178894	0.004685946007107226	binder
RAYEPLGLQW	HLA-B*15:17	0.9931380748748779	0.004386467820346808	binder
RAYHTLRL	HLA-B*15:17	0.9745179295539856	0.012189690838726204	binder
RAYIVQLQI	HLA-B*15:17	0.8817152738571167	0.05590903103907569	binder
RAYPAAITI	HLA-B*15:17	0.9892896294593811	0.007168065971718826	binder
RAYPLEVTKLIY	HLA-B*15:17	0.8224568784236908	0.28945886313815455	binder
RAYPVGGLCY	HLA-B*15:17	0.9942953944206238	0.00840216574831875	binder
RAYQRQLVM	HLA-B*15:17	0.9919065833091736	0.005074534222607564	binder
RAYVPALQM	HLA-B*15:17	0.9885868072509766	0.007270921399538311	binder
RGFGGGGYGGF	HLA-B*15:17	0.8994062662124633	0.09299148303610646	binder
RGTSTYDGFGLAW	HLA-B*15:17	0.614705054461956	0.2912225157684771	ambiguous
RGYEGYGYGYGY	HLA-B*15:17	0.8395033240318298	0.08436143153931427	binder
RIAIQNLLYY	HLA-B*15:17	0.971178936958313	0.020158102336238267	binder
RIIEETLALKF	HLA-B*15:17	0.9812260150909424	0.012444075087563006	binder
RIIPRHLQL	HLA-B*15:17	0.8445002436637878	0.1782749767499171	binder
RILPEEKVLRL	HLA-B*15:17	0.5575609743595124	0.30828656227206175	ambiguous
RILPQDVILKF	HLA-B*15:17	0.9816139578819275	0.023575580708419655	binder
RITPRHLQL	HLA-B*15:17	0.6005859196186065	0.2363977471676222	ambiguous
RIYAGGEHY	HLA-B*15:17	0.9907777667045593	0.006534027754017505	binder
RIYHKLKHF	HLA-B*15:17	0.8573802232742309	0.10408322570428126	binder
RIYPHGLVL	HLA-B*15:17	0.9833815813064575	0.00860897790942414	binder
RMVEMFLEY	HLA-B*15:17	0.9876229166984558	0.008579616268296342	binder
RMWKTLTF	HLA-B*15:17	0.9447006583213806	0.02498803133934734	binder
RMYEKALQI	HLA-B*15:17	0.8675462961196899	0.10613451456648967	binder
RMYPGLQVY	HLA-B*15:17	0.991712236404419	0.007922778359072055	binder
RPYGRRPQY	HLA-B*15:17	0.3961173053830862	0.3060033913155423	ambiguous
RSADHPPKL	HLA-B*15:17	0.977312695980072	0.015434367648863344	binder
RSADWLGLF	HLA-B*15:17	0.9893736600875854	0.00799128924708554	binder
RSAEALAF	HLA-B*15:17	0.9810277700424195	0.011730981801811941	binder
RSAEVTLEV	HLA-B*15:17	0.9520861506462097	0.02498926079823057	binder
RSAKASLVY	HLA-B*15:17	0.9957790493965148	0.003470797796939101	binder
RSAPSQASSF	HLA-B*15:17	0.9935539126396179	0.007839099910857008	binder
RSAVFSVTY	HLA-B*15:17	0.9975655794143676	0.0016609148921874547	binder
RSDPGHYSF	HLA-B*15:17	0.9871430158615112	0.005158015683695925	binder
RSEKPLRSI	HLA-B*15:17	0.7142484068870545	0.07307738360047196	binder
RSFAPGMSTF	HLA-B*15:17	0.9974732041358948	0.0028619264012158807	binder
RSFDQADRAKFLQF	HLA-B*15:17	0.8507306694984436	0.13011408968997495	binder
RSFEHALMLF	HLA-B*15:17	0.9961992979049683	0.002818411725909847	binder
RSFEHALML	HLA-B*15:17	0.9897338509559631	0.010428516533719075	binder
RSFEPILRL	HLA-B*15:17	0.9928295969963074	0.005567095111509086	binder
RSFEVSPDGSFLL	HLA-B*15:17	0.8198306202888489	0.07184591630995167	binder
RSFFGSLML	HLA-B*15:17	0.9834128499031067	0.008174507487682857	binder
RSFFHQHYL	HLA-B*15:17	0.991554605960846	0.005294035138388365	binder
RSFHRTLQT	HLA-B*15:17	0.43125072717666624	0.30400806080769993	ambiguous
RSFIPDQHMVF	HLA-B*15:17	0.9931286573410034	0.005970851407688327	binder
RSFQRALEL	HLA-B*15:17	0.9930237889289856	0.003480165513667818	binder
RSFRPLLF	HLA-B*15:17	0.9919048905372619	0.003943230718734673	binder
RSFTLMLRY	HLA-B*15:17	0.9928717017173767	0.006763215672688239	binder
RSFTNQIIL	HLA-B*15:17	0.9406376957893372	0.03597271551274799	binder
RSFYQGEKNFYF	HLA-B*15:17	0.9729078650474549	0.017413386959831443	binder
RSHPPLHEY	HLA-B*15:17	0.9953385353088379	0.007824544193306379	binder
RSHYSPIYL	HLA-B*15:17	0.9628866672515869	0.02201936862003234	binder
RSIDKPFRL	HLA-B*15:17	0.9951435208320618	0.003026609253666697	binder
RSIDLTVKL	HLA-B*15:17	0.9960798263549805	0.002113210075780327	binder
RSIEEVLRI	HLA-B*15:17	0.9716482996940613	0.025812022301911205	binder
RSIEEVYYLW	HLA-B*15:17	0.9803518176078796	0.021208899385544492	binder
RSIETSSTL	HLA-B*15:17	0.9876086354255676	0.010358054409987947	binder
RSIKAQLQNF	HLA-B*15:17	0.9910739541053772	0.00418072978568251	binder
RSINKLIRI	HLA-B*15:17	0.9744055390357971	0.016724662809460323	binder
RSIPAITRY	HLA-B*15:17	0.9979448676109314	0.0025814970240757235	binder
RSIPAYLAETLYY	HLA-B*15:17	0.8992375612258912	0.05688728029212647	binder
RSIPVNEKDTLTY	HLA-B*15:17	0.9590768933296203	0.032168827320640594	binder
RSIQADGLVW	HLA-B*15:17	0.9852754592895507	0.018724666481847327	binder
RSIQKNMVY	HLA-B*15:17	0.9918801665306092	0.008687714528237632	binder
RSIVFDSEY	HLA-B*15:17	0.9943974256515503	0.005206889545460147	binder
RSLDHPNVLKF	HLA-B*15:17	0.9943843126296997	0.0036386646083582286	binder
RSLDPEKTLGL	HLA-B*15:17	0.9117398977279663	0.04796826170258643	binder
RSLDQQMYL	HLA-B*15:17	0.9444193959236145	0.03008869721430263	binder
RSLDVEHTTLY	HLA-B*15:17	0.9932925939559937	0.005510706948734593	binder
RSLDYVAQL	HLA-B*15:17	0.9885013937950134	0.0048523435982595385	binder
RSLEFSVSY	HLA-B*15:17	0.9958342671394348	0.004006277972592082	binder
RSLEISQSY	HLA-B*15:17	0.9955994844436645	0.0043142738174863585	binder
RSLEQNIQL	HLA-B*15:17	0.947072958946228	0.032675736805610665	binder
RSLEVLIGSGY	HLA-B*15:17	0.9746839046478272	0.023725301231128308	binder
RSLFRNPHL	HLA-B*15:17	0.8910268664360046	0.06955507895594709	binder
RSLGVHLSF	HLA-B*15:17	0.994611132144928	0.003831353154664326	binder
RSLHDAIMI	HLA-B*15:17	0.8809873819351196	0.06624848225455596	binder
RSLHMLLML	HLA-B*15:17	0.9477161169052124	0.03448273339219731	binder
RSLINSNVGF	HLA-B*15:17	0.9823002099990845	0.006089418704318696	binder
RSLKSVQLY	HLA-B*15:17	0.9932348608970643	0.0023114130324418	binder
RSLLHTLEI	HLA-B*15:17	0.9664033770561218	0.02679397394855538	binder
RSLNPPLTI	HLA-B*15:17	0.9406364321708679	0.032152132193695115	binder
RSLNSQLVY	HLA-B*15:17	0.9917550683021545	0.00474338031523938	binder
RSLPSSSQL	HLA-B*15:17	0.9754272699356079	0.008762777243747721	binder
RSLQLHLVF	HLA-B*15:17	0.9904502391815185	0.0058157623724842894	binder
RSLQLSLVM	HLA-B*15:17	0.9790777802467346	0.00965864728456233	binder
RSLSTTNVF	HLA-B*15:17	0.9844977378845214	0.014349347300016493	binder
RSMDTIVGML	HLA-B*15:17	0.9650435209274292	0.034071165366747244	binder
RSMEDFVTW	HLA-B*15:17	0.9875452399253846	0.01659280871624587	binder
RSMGLPLQF	HLA-B*15:17	0.9963413596153259	0.0021212358350302953	binder
RSMKAILSF	HLA-B*15:17	0.9970000982284546	0.0016868509672981061	binder
RSMNGALAF	HLA-B*15:17	0.9939808964729309	0.005168788710095402	binder
RSNILTLMY	HLA-B*15:17	0.9942212700843811	0.0025532584894309256	binder
RSNSFNSTF	HLA-B*15:17	0.9923940300941467	0.005884979073455999	binder
RSQDGAVQSLLSI	HLA-B*15:17	0.13609896190464496	0.13966638458579367	not-binder
RSRTIVHTL	HLA-B*15:17	0.9801079988479614	0.019449871475907293	binder
RSSGPYGGGGQYF	HLA-B*15:17	0.9390814304351807	0.05204549434231471	binder
RSSPCALRL	HLA-B*15:17	0.9647105932235718	0.020344889166104857	binder
RSSPLKLEF	HLA-B*15:17	0.9959450960159302	0.0026332156299498097	binder
RSSPPGHYY	HLA-B*15:17	0.9954411864280701	0.006846014840368067	binder
RSSRESGVLVL	HLA-B*15:17	0.7283720552921296	0.24969587060373002	binder
RSSSWHARY	HLA-B*15:17	0.9870550394058227	0.01572863952494296	binder
RSSVILLTY	HLA-B*15:17	0.9969816565513611	0.001997728034692932	binder
RSTDRVLQW	HLA-B*15:17	0.9700839877128601	0.024365166927771076	binder
RSTDWSSQY	HLA-B*15:17	0.995414650440216	0.0046040469561948235	binder
RSTSQTFIY	HLA-B*15:17	0.9846612334251403	0.009149509749750552	binder
RSVDETLRL	HLA-B*15:17	0.9827672362327575	0.01352303176760737	binder
RSVDRSLLL	HLA-B*15:17	0.9798115253448486	0.012615575307588082	binder
RSVDRSLMY	HLA-B*15:17	0.9944385170936585	0.00789454897579298	binder
RSVDVTNTTF	HLA-B*15:17	0.9977417349815368	0.0017339336244139784	binder
RSVEETLRL	HLA-B*15:17	0.9665631890296936	0.02412306149333207	binder
RSVEFSKSY	HLA-B*15:17	0.9959807515144348	0.004142316755548996	binder
RSVQKQMKI	HLA-B*15:17	0.8737265229225158	0.03308610626851147	binder
RSVRPLRL	HLA-B*15:17	0.9396485209465026	0.049122091302543705	binder
RSVVKVLSL	HLA-B*15:17	0.9879842638969422	0.004553758689508282	binder
RSWDQQIKL	HLA-B*15:17	0.963271951675415	0.033936348778621436	binder
RSYAGKNAVAY	HLA-B*15:17	0.991545832157135	0.006342934095665159	binder
RSYARGLRL	HLA-B*15:17	0.9824142932891846	0.0066316275591096685	binder
RSYDEAILRL	HLA-B*15:17	0.9926292181015015	0.004850449739691384	binder
RSYDEQLRL	HLA-B*15:17	0.9900192260742188	0.005904734121689989	binder
RSYDYQFRY	HLA-B*15:17	0.9958090662956238	0.005773635820812997	binder
RSYESQMVI	HLA-B*15:17	0.980138647556305	0.010812272521162049	binder
RSYETVLSF	HLA-B*15:17	0.9977435827255249	0.001203639496670149	binder
RSYHSSLRL	HLA-B*15:17	0.987608540058136	0.004872601005723507	binder
RSYKARLPL	HLA-B*15:17	0.9839662671089172	0.008308047126291978	binder
RSYKNNTLKL	HLA-B*15:17	0.9742883682250977	0.011584094415713113	binder
RSYSDPPLKF	HLA-B*15:17	0.9930618643760681	0.007069762497467067	binder
RSYSQQLFL	HLA-B*15:17	0.9768225669860839	0.013750142026140194	binder
RSYTMESTL	HLA-B*15:17	0.9810096979141235	0.006031549277263949	binder
RSYTYPLIF	HLA-B*15:17	0.9941496253013611	0.0040606652736881275	binder
RSYVDLLKL	HLA-B*15:17	0.9717572927474976	0.0251200680404783	binder
RSYVGIATLI	HLA-B*15:17	0.9036293745040893	0.07153146623949411	binder
RSYWKEVLL	HLA-B*15:17	0.9767329931259155	0.021640959096517816	binder
RSYWSQTILEI	HLA-B*15:17	0.7752832531929016	0.1099929726317978	binder
RTAHVILRY	HLA-B*15:17	0.9977155923843384	0.002132050354172573	binder
RTAPLLLSY	HLA-B*15:17	0.9978826999664306	0.003095065536975378	binder
RTAPSGSEY	HLA-B*15:17	0.9942849755287171	0.006003644178700397	binder
RTATADDKKLQF	HLA-B*15:17	0.8459686398506164	0.13326599681164103	binder
RTDAKQKWL	HLA-B*15:17	0.47756913006305696	0.17000045980715175	ambiguous
RTEDPLLSW	HLA-B*15:17	0.9224278688430786	0.05804833496191673	binder
RTFDETVSTY	HLA-B*15:17	0.9988248229026795	0.0016691983447536909	binder
RTFEAFMYL	HLA-B*15:17	0.9835205674171448	0.016918694033596245	binder
RTFGHLLRY	HLA-B*15:17	0.9970355868339539	0.0041515128995705365	binder
RTFHTIGF	HLA-B*15:17	0.9872947454452514	0.006137698365254428	binder
RTFNTSTGGLLL	HLA-B*15:17	0.9193488001823426	0.11253987152592752	binder
RTFPFSLQY	HLA-B*15:17	0.997991406917572	0.0025930818816701086	binder
RTFPVLLRL	HLA-B*15:17	0.9921744704246521	0.0036186136832656217	binder
RTFSNTTLLF	HLA-B*15:17	0.9939372181892395	0.0037510299394947232	binder
RTFTDHVMLF	HLA-B*15:17	0.9943201899528503	0.002676145406001297	binder
RTFTHPSRLTY	HLA-B*15:17	0.9931006789207458	0.006374617655034119	binder
RTFWHKISY	HLA-B*15:17	0.9950641632080078	0.0064016297164120614	binder
RTHFVISTY	HLA-B*15:17	0.9977803826332092	0.001988812112105938	binder
RTHLPGRTY	HLA-B*15:17	0.9931585669517518	0.0055949426217401016	binder
RTHSLLLLL	HLA-B*15:17	0.9718086242675781	0.012949877984140639	binder
RTHVPKDMKL	HLA-B*15:17	0.7530434846878051	0.13656357512612657	binder
RTIAKRLVL	HLA-B*15:17	0.9743974804878235	0.016740229865142654	binder
RTIARTIVL	HLA-B*15:17	0.9876309037208557	0.00579570358772036	binder
RTIATALEY	HLA-B*15:17	0.9976105690002441	0.0026621008435986247	binder
RTIDEHDAII	HLA-B*15:17	0.9282374858856202	0.059133890764062856	binder
RTIFPTSTI	HLA-B*15:17	0.9878960371017456	0.010480081396971107	binder
RTIKPEKHLRF	HLA-B*15:17	0.9893675804138183	0.004805013665273753	binder
RTIMKPLEY	HLA-B*15:17	0.9975104808807373	0.0017594742925530372	binder
RTIPQPPIL	HLA-B*15:17	0.9794943690299988	0.012903269053145835	binder
RTIQMFLVY	HLA-B*15:17	0.996458089351654	0.003196653156208665	binder
RTIRMGTTL	HLA-B*15:17	0.9814455389976502	0.009284508031030807	binder
RTIRNAMKI	HLA-B*15:17	0.9319787740707397	0.028330152994061893	binder
RTIVNQISY	HLA-B*15:17	0.9964704871177673	0.0038300892421859506	binder
RTKDIEDVFY	HLA-B*15:17	0.9932314157485962	0.007659894256252932	binder
RTKDTPLSL	HLA-B*15:17	0.9911926507949829	0.007013155414609025	binder
RTKEGELRI	HLA-B*15:17	0.92937730550766	0.031915461900499945	binder
RTLDFDPLL	HLA-B*15:17	0.9668724417686463	0.010925056986972088	binder
RTLDKIMILF	HLA-B*15:17	0.9920742034912109	0.0036916281054946015	binder
RTLDNQLFFF	HLA-B*15:17	0.9871034979820251	0.006380099499435408	binder
RTLDNQLFF	HLA-B*15:17	0.9907679915428161	0.003955731206667376	binder
RTLDSLMQF	HLA-B*15:17	0.9943158149719238	0.003177906322723701	binder
RTLDSVSQI	HLA-B*15:17	0.9681093454360962	0.011931682573495314	binder
RTLESKLVLF	HLA-B*15:17	0.9904910564422608	0.0037894841834598173	binder
RTLETLIRL	HLA-B*15:17	0.9768806219100952	0.016346453412411373	binder
RTLGEIPTLVF	HLA-B*15:17	0.9803435564041137	0.010096451538492365	binder
RTLGPTVGGLLY	HLA-B*15:17	0.9890771746635437	0.007866480660461778	binder
RTLIYITLY	HLA-B*15:17	0.983897864818573	0.008039310997808607	binder
RTLKEILRY	HLA-B*15:17	0.994972288608551	0.0038733896415723457	binder
RTLKHVLYY	HLA-B*15:17	0.9970581293106079	0.002382507628457134	binder
RTLKYSTKMTY	HLA-B*15:17	0.9872873306274415	0.008205157152789086	binder
RTLLAILRL	HLA-B*15:17	0.9732677698135376	0.01820121547723831	binder
RTLNRILTM	HLA-B*15:17	0.9922775030136108	0.004768682038661281	binder
RTLPEPLEL	HLA-B*15:17	0.974036979675293	0.028028501312490905	binder
RTLPHGAGHLAF	HLA-B*15:17	0.9768074870109558	0.026791248166462712	binder
RTLPNVLAL	HLA-B*15:17	0.9935251712799072	0.003968925073304732	binder
RTLPQASLL	HLA-B*15:17	0.9580133557319641	0.012315067914538786	binder
RTLPVLLLY	HLA-B*15:17	0.9955934643745422	0.005566966380306794	binder
RTLPWASVL	HLA-B*15:17	0.9893603324890137	0.0070760145104035495	binder
RTLPWSSVL	HLA-B*15:17	0.9885283827781677	0.006325404875802384	binder
RTLQHGLYY	HLA-B*15:17	0.9869995355606079	0.012661293374801265	binder
RTLQNTPSL	HLA-B*15:17	0.9741708755493164	0.012158483884178286	binder
RTLTKVLAL	HLA-B*15:17	0.9903653025627136	0.002925666032005527	binder
RTLVNVVKY	HLA-B*15:17	0.9957424759864807	0.0018320167240559377	binder
RTMEWVQTI	HLA-B*15:17	0.9899199485778809	0.004332743455378121	binder
RTMPRIPTL	HLA-B*15:17	0.9962475419044494	0.004232265764552667	binder
RTMQVALGL	HLA-B*15:17	0.9771360516548157	0.004509676168545204	binder
RTMTAISRY	HLA-B*15:17	0.9945121169090271	0.0065075099802974655	binder
RTMVKTLEY	HLA-B*15:17	0.9973033666610718	0.0037367638671170315	binder
RTNNIELHY	HLA-B*15:17	0.9949783444404602	0.005065638495064692	binder
RTNSTFNQVVL	HLA-B*15:17	0.7015057653188705	0.28600570778242773	binder
RTSDKELYF	HLA-B*15:17	0.9796255111694336	0.011863387269449395	binder
RTSGSVYITL	HLA-B*15:17	0.9664032340049744	0.01449709205785928	binder
RTSPFFSVY	HLA-B*15:17	0.996805202960968	0.004494511490912767	binder
RTSPINLGL	HLA-B*15:17	0.9809667706489563	0.006838454428755572	binder
RTSPPVRAF	HLA-B*15:17	0.9962013244628907	0.0029626591504251167	binder
RTSRPLKI	HLA-B*15:17	0.8271540641784668	0.14607579510272117	binder
RTTAHALKY	HLA-B*15:17	0.9920169353485108	0.009861168123023577	binder
RTTDIVIRI	HLA-B*15:17	0.9934422969818115	0.0042576290529786655	binder
RTTSHLLRY	HLA-B*15:17	0.9886880993843079	0.017871224582562455	binder
RTVDARLKL	HLA-B*15:17	0.9788993120193481	0.006941396171831535	binder
RTVDLFPVL	HLA-B*15:17	0.9902982115745544	0.008337809705831627	binder
RTVEKPPKF	HLA-B*15:17	0.9886388182640076	0.006227132031344945	binder
RTVEMHNKI	HLA-B*15:17	0.9058908581733703	0.05614956050747459	binder
RTVIFSAMF	HLA-B*15:17	0.982977545261383	0.014857142303116924	binder
RTVKALEF	HLA-B*15:17	0.985072660446167	0.0071916716669290755	binder
RTVTQKLGF	HLA-B*15:17	0.9746718764305115	0.013172261363175298	binder
RTVVNISSL	HLA-B*15:17	0.9820052504539489	0.011836430119491734	binder
RTWKPTLVI	HLA-B*15:17	0.982213819026947	0.010141314875274152	binder
RTWLLKTHW	HLA-B*15:17	0.9515122056007386	0.020853356780974826	binder
RTYDETYQRY	HLA-B*15:17	0.9969124436378479	0.004403456165648747	binder
RTYDKDITF	HLA-B*15:17	0.9944792509078979	0.003943756727827634	binder
RTYDLYITY	HLA-B*15:17	0.995730996131897	0.005018512657347303	binder
RTYDMIQYY	HLA-B*15:17	0.9965561032295227	0.002888758860228044	binder
RTYEAKLLAF	HLA-B*15:17	0.9958921790122985	0.0026201334739700015	binder
RTYEGGNAL	HLA-B*15:17	0.9886566162109375	0.014248243167874161	binder
RTYEHEAMW	HLA-B*15:17	0.9821050524711609	0.019648158661670804	binder
RTYEKFFGL	HLA-B*15:17	0.988457179069519	0.009159749056439289	binder
RTYGVVAQY	HLA-B*15:17	0.9972683668136597	0.002634586641354828	binder
RTYGVVAQYY	HLA-B*15:17	0.9961423277854919	0.005699310752526931	binder
RTYITFQTW	HLA-B*15:17	0.9705763459205627	0.016256618306103615	binder
RTYKQRLLF	HLA-B*15:17	0.9921907305717468	0.005015235187962305	binder
RTYLGMSTL	HLA-B*15:17	0.9921712517738343	0.0031340658117354372	binder
RTYNNIFQF	HLA-B*15:17	0.9950251460075379	0.001782575220910121	binder
RTYPAVKMKY	HLA-B*15:17	0.9984447717666626	0.001984096404333306	binder
RTYPVEILY	HLA-B*15:17	0.9976408004760742	0.0020975042264147624	binder
RTYRAAKL	HLA-B*15:17	0.9214603900909424	0.05613979673740975	binder
RTYSKKHFRI	HLA-B*15:17	0.8183508038520813	0.1097085492438189	binder
RTYSLGSAL	HLA-B*15:17	0.9843620300292969	0.012344771333954162	binder
RTYSSGHNRL	HLA-B*15:17	0.9772325992584229	0.010651173344965594	binder
RTYSSGHNRLYF	HLA-B*15:17	0.980032455921173	0.018116211725503227	binder
RTYTGLSGL	HLA-B*15:17	0.9779018878936767	0.009888710154061642	binder
RTYTYEKLLW	HLA-B*15:17	0.9637479066848755	0.02558045511276959	binder
RTYVSTIRI	HLA-B*15:17	0.9829822063446045	0.009051736545817294	binder
RTYVTPPGTGFL	HLA-B*15:17	0.7338886737823487	0.15237036562033413	binder
RVATVTLML	HLA-B*15:17	0.9684570908546448	0.01918877023267925	binder
RVEPKVTVY	HLA-B*15:17	0.8933075785636901	0.07959370592548624	binder
RVFASPLRL	HLA-B*15:17	0.9836984634399414	0.005685874652212453	binder
RVFQECLTY	HLA-B*15:17	0.9866730809211731	0.00952355229046836	binder
RVFVKPLVL	HLA-B*15:17	0.9702029943466186	0.03321968097025233	binder
RVHGLALQI	HLA-B*15:17	0.9078168630599975	0.030169255502492286	binder
RVHQGWLQY	HLA-B*15:17	0.9836305737495422	0.010230061512124359	binder
RVIDVGSEW	HLA-B*15:17	0.9954303860664367	0.0034297699866712673	binder
RVIDYAVKI	HLA-B*15:17	0.9840430617332458	0.008966938411167887	binder
RVIDYILDL	HLA-B*15:17	0.9735220193862915	0.01676319319563331	binder
RVIEFAAKF	HLA-B*15:17	0.9950105786323548	0.004452784150927271	binder
RVIHRDLKL	HLA-B*15:17	0.7818774461746216	0.16561048350654406	binder
RVIPVLLQL	HLA-B*15:17	0.976245391368866	0.012588061057777138	binder
RVKEKEAEL	HLA-B*15:17	0.5815874636173248	0.21719675092836976	ambiguous
RVKEKEAIL	HLA-B*15:17	0.5452912628650666	0.2071928759895345	ambiguous
RVLDPSKFLKI	HLA-B*15:17	0.9136441230773926	0.05896282108206713	binder
RVLGKPLGL	HLA-B*15:17	0.9066921710968018	0.03842964733684662	binder
RVLPASLVI	HLA-B*15:17	0.9149330735206604	0.08554511654502792	binder
RVLPGSSVLFL	HLA-B*15:17	0.9116938471794128	0.13166124131607482	binder
RVLQWVLVL	HLA-B*15:17	0.827558845281601	0.21929955780998295	binder
RVVDQPLKL	HLA-B*15:17	0.9704378604888916	0.012318311508902231	binder
RVVEKFLKI	HLA-B*15:17	0.9727846860885621	0.012380768847530966	binder
RVYESKAEF	HLA-B*15:17	0.9909554362297058	0.007793748023534634	binder
RVYIGRLSY	HLA-B*15:17	0.9890263199806213	0.015849117435430594	binder
RVYKSLKV	HLA-B*15:17	0.6033529341220856	0.24050672605457515	ambiguous
RVYLGALKY	HLA-B*15:17	0.9913810849189758	0.008945305014118027	binder
RVYPQAVYF	HLA-B*15:17	0.9958675146102905	0.003203795985973625	binder
RVYVGSIYY	HLA-B*15:17	0.992366886138916	0.00570095489733976	binder
SADEVQRFF	HLA-B*15:17	0.8008548706769943	0.32960105682012125	binder
SAFRGVGLL	HLA-B*15:17	0.8206327199935913	0.12149919185539367	binder
SAIGKILKF	HLA-B*15:17	0.9977744579315185	0.0022536734370840455	binder
SAISTTLKL	HLA-B*15:17	0.9644067645072937	0.014655734354669105	binder
SALFKVLAF	HLA-B*15:17	0.9553919553756713	0.029753412068335833	binder
SALGRVLLF	HLA-B*15:17	0.9894053220748902	0.004482617490799003	binder
SALNRLLVL	HLA-B*15:17	0.8606693029403687	0.0958095680335714	binder
SALPDIKVLTL	HLA-B*15:17	0.7575461864471436	0.08882663038544485	binder
SALVALPLL	HLA-B*15:17	0.6994625270366669	0.21373871502198982	binder
SANHNILQI	HLA-B*15:17	0.7786007702350617	0.2937923998525066	binder
SAPVGVTAL	HLA-B*15:17	0.6663622215390206	0.32423507612181846	binder
SASTTTLRY	HLA-B*15:17	0.9890956044197082	0.01394767958666867	binder
SAVQSSIASAF	HLA-B*15:17	0.8755570769309997	0.09586701682198448	binder
SAWERNLVY	HLA-B*15:17	0.9922211408615113	0.007802127985344509	binder
SAWKPLLL	HLA-B*15:17	0.8826065778732299	0.12358543266852277	binder
SAYQHPASF	HLA-B*15:17	0.9968452692031861	0.003100150716690308	binder
SAYQNHLIL	HLA-B*15:17	0.9341250538825989	0.058416322729690356	binder
SAYVALAL	HLA-B*15:17	0.7836548805236816	0.0587173982236017	binder
SDIDDAVRKL	HLA-B*15:17	0.016897856257855892	0.02013431651899282	not-binder
SFKKPFKL	HLA-B*15:17	0.2753833018243313	0.29787355084526435	not-binder
SIFSGAASLGY	HLA-B*15:17	0.9097418069839478	0.06038663069507419	binder
SILQKVLKL	HLA-B*15:17	0.49982773065567015	0.29023583154756394	ambiguous
SIPEKNRPL	HLA-B*15:17	0.12582412399351597	0.0746878326721543	not-binder
SIPGGYNAL	HLA-B*15:17	0.3403603505343199	0.24176702842947642	not-binder
SLIYDSDLAVSY	HLA-B*15:17	0.5282003462314606	0.2413559123276409	ambiguous
SLLKRYLLK	HLA-B*15:17	0.0020966033393051476	0.002380324676650559	not-binder
SLPKVLRF	HLA-B*15:17	0.6308739125728607	0.2783232557291407	ambiguous
SLQHKLLL	HLA-B*15:17	0.05610466068610549	0.07331961850158782	not-binder
SMYDKVLML	HLA-B*15:17	0.7685020804405213	0.22168036470096894	binder
SQDKTLKI	HLA-B*15:17	0.021915078163146973	0.020527549049272235	not-binder
SQLPGLLEL	HLA-B*15:17	0.11562116406857967	0.07648799387687269	not-binder
SSAKTILKY	HLA-B*15:17	0.9955127596855163	0.005647607603349004	binder
SSFFKSLVI	HLA-B*15:17	0.9692068815231323	0.021561651027627058	binder
SSFQKVLEL	HLA-B*15:17	0.9867497086524963	0.011480892469639277	binder
SSHTRTLHL	HLA-B*15:17	0.8251645684242248	0.1027197927020277	binder
SSIKDPLQF	HLA-B*15:17	0.9966125130653382	0.0016274478416808773	binder
SSISKSPLL	HLA-B*15:17	0.9649405002593994	0.011344093439740008	binder
SSITASLRF	HLA-B*15:17	0.9922956943511962	0.00912930346784162	binder
SSLDSTLRL	HLA-B*15:17	0.9134314775466919	0.05409382599588456	binder
SSLHKLLTL	HLA-B*15:17	0.9021786332130433	0.0380430714071923	binder
SSLHTLKF	HLA-B*15:17	0.9727776646614075	0.015835925104023523	binder
SSLPSALAL	HLA-B*15:17	0.9456395983695984	0.02543882294507565	binder
SSLQRILEI	HLA-B*15:17	0.9250073552131652	0.07420267790054891	binder
SSLSDALVL	HLA-B*15:17	0.5835981845855713	0.06738422300728776	binder
SSLSGPRLLF	HLA-B*15:17	0.9834916710853576	0.009316773144849461	binder
SSLSHILQM	HLA-B*15:17	0.9890082716941834	0.004584458984536573	binder
SSNHKLVF	HLA-B*15:17	0.96322101354599	0.026052430573791488	binder
SSSAKTLAF	HLA-B*15:17	0.9897981405258178	0.007769900653580657	binder
SSSPRNLGF	HLA-B*15:17	0.987230908870697	0.006206588899908765	binder
SSVDQPLKI	HLA-B*15:17	0.8273371458053589	0.13804209171723036	binder
SSVLKPLLI	HLA-B*15:17	0.8813934683799743	0.054733996446819096	binder
SSVPGVRLL	HLA-B*15:17	0.9652719736099243	0.014406537603792118	binder
SSVRKNLKL	HLA-B*15:17	0.5622758269309998	0.20860111642983298	ambiguous
SSVTKVLLL	HLA-B*15:17	0.9348797917366027	0.05363929318026154	binder
SSYDKPITF	HLA-B*15:17	0.9976637840270997	0.0026138034246548803	binder
SSYGKLLLI	HLA-B*15:17	0.9830949902534485	0.01078621369126098	binder
SSYHHGEMSL	HLA-B*15:17	0.8939475655555725	0.08386270897482945	binder
SSYIRVLGI	HLA-B*15:17	0.9490887761116028	0.04832412112196652	binder
SSYLRGLLL	HLA-B*15:17	0.9667925357818603	0.020704240052306394	binder
SSYPIKLFY	HLA-B*15:17	0.9983842253684998	0.0015902025086955607	binder
SSYSIHLLL	HLA-B*15:17	0.9864891767501831	0.0051744928106893864	binder
SSYSRALEM	HLA-B*15:17	0.9954672574996948	0.004293032388951397	binder
STAEKVLVL	HLA-B*15:17	0.9644468069076538	0.01304017341851639	binder
STEPAHIVASF	HLA-B*15:17	0.8434645056724548	0.13066527004639708	binder
STFEAVLKW	HLA-B*15:17	0.9891096353530884	0.0049954837862565635	binder
STFKDTFTL	HLA-B*15:17	0.9839108347892761	0.00840352954512357	binder
STFLSQTTY	HLA-B*15:17	0.9910681962966919	0.012214351909546128	binder
STFSPSLAL	HLA-B*15:17	0.9682698369026184	0.01792317797477025	binder
STHLLLTLY	HLA-B*15:17	0.9756123185157776	0.03470876257068381	binder
STHVTISTY	HLA-B*15:17	0.9923682093620301	0.012107873744979371	binder
STIASDIVSRF	HLA-B*15:17	0.989086389541626	0.013007873733455588	binder
STIDWNKLY	HLA-B*15:17	0.9921408057212829	0.009992589152523481	binder
STIPEELGRLVY	HLA-B*15:17	0.9626214146614075	0.036874440053206343	binder
STIPKVLQY	HLA-B*15:17	0.9971415638923645	0.004096390642039955	binder
STIQFVSTL	HLA-B*15:17	0.9833972692489624	0.014932541949372906	binder
STKVKTLLL	HLA-B*15:17	0.857714307308197	0.07011976832870721	binder
STLALHLRI	HLA-B*15:17	0.8466385960578918	0.13023453097376572	binder
STLGRVLRL	HLA-B*15:17	0.9436827301979065	0.05800052065150816	binder
STLGYDLTF	HLA-B*15:17	0.9617258787155152	0.03465254711466895	binder
STLHLVLRLRGG	HLA-B*15:17	0.0039034662768244743	0.002470460080211843	not-binder
STLKKQMKY	HLA-B*15:17	0.9683093667030335	0.01543963154346902	binder
STLKKSLEI	HLA-B*15:17	0.9055843234062195	0.038219032625247784	binder
STLKNHLRL	HLA-B*15:17	0.9199205040931702	0.018278292311586047	binder
STLPKSLSL	HLA-B*15:17	0.983590054512024	0.0036869260290417066	binder
STMEGGTLKY	HLA-B*15:17	0.9909103393554688	0.012975336379092284	binder
STMWTTLKL	HLA-B*15:17	0.9631572365760803	0.014664348621194413	binder
STNDKTIKL	HLA-B*15:17	0.9415295243263244	0.012538182484240618	binder
STNTRVLYF	HLA-B*15:17	0.9937227487564086	0.0042508767420924775	binder
STTTGHLIY	HLA-B*15:17	0.958283257484436	0.02716856231597234	binder
STVSRFFLY	HLA-B*15:17	0.9932437181472779	0.0049842141572968126	binder
STWGGALRY	HLA-B*15:17	0.9944462180137634	0.00711821809875867	binder
STYDGFGLAW	HLA-B*15:17	0.9926682233810424	0.002594427619834528	binder
STYDGHTVGGLQY	HLA-B*15:17	0.9332446217536926	0.10928932303689942	binder
STYEKALGY	HLA-B*15:17	0.9888028144836426	0.013144380422748405	binder
STYHALGF	HLA-B*15:17	0.9717627882957458	0.02021695483144607	binder
STYHRFLTW	HLA-B*15:17	0.9849522471427917	0.01162006644058066	binder
STYIKKIGY	HLA-B*15:17	0.9792094469070435	0.0330181289492728	binder
STYLHQLTL	HLA-B*15:17	0.9904341340065003	0.006239797272450999	binder
STYPSTVEI	HLA-B*15:17	0.9907362222671509	0.0063315008745549834	binder
STYQRWQFTL	HLA-B*15:17	0.8980781674385071	0.06049065021677596	binder
STYRLESTL	HLA-B*15:17	0.9740073323249817	0.00969564321467941	binder
SVDKVLEL	HLA-B*15:17	0.6698936402797699	0.19203867384662393	binder
SVFGRVMQI	HLA-B*15:17	0.948754632472992	0.048495729984245735	binder
SVIEQILHY	HLA-B*15:17	0.9898072957992554	0.015949046718061813	binder
SVIGRALGI	HLA-B*15:17	0.7879073619842529	0.21133799205330353	binder
SVLKKALEI	HLA-B*15:17	0.7573465824127197	0.15197438076490186	binder
SVLPRALSL	HLA-B*15:17	0.9556587100028991	0.04250012661851928	binder
SVLPRALVL	HLA-B*15:17	0.956466817855835	0.020149603686284476	binder
SVPKPLKF	HLA-B*15:17	0.7907229900360108	0.14994506675882188	binder
SVTEVQLRF	HLA-B*15:17	0.9828802824020386	0.012813678450970789	binder
SVYDGKLLI	HLA-B*15:17	0.9270434975624084	0.05680843146594998	binder
SVYHPQLAY	HLA-B*15:17	0.9773611068725586	0.03365428381075997	binder
SVYQDTWMKY	HLA-B*15:17	0.9680450558662415	0.030892105712290476	binder
SVYSIRLAY	HLA-B*15:17	0.9834672927856445	0.028129567284648382	binder
SWDGTLRL	HLA-B*15:17	0.345049786567688	0.23590647615520563	not-binder
SYQKLLKY	HLA-B*15:17	0.12721944302320481	0.0854596273454207	not-binder
TAAPTGTTI	HLA-B*15:17	0.9152888178825378	0.06230371567237694	binder
TAAPTIGVL	HLA-B*15:17	0.9046509146690369	0.10057987975019538	binder
TAFGGFLKY	HLA-B*15:17	0.9968474745750427	0.004128083084941301	binder
TALKYTLGF	HLA-B*15:17	0.9598032236099243	0.030671837175403015	binder
TALRKVLSL	HLA-B*15:17	0.7738808631896973	0.11738858707056476	binder
TAPRTVLL	HLA-B*15:17	0.6647167325019836	0.1261042894294787	binder
TDTYKLILNGK	HLA-B*15:17	0.051636553229764105	0.059871413420450194	not-binder
TDTYKLILNGKT	HLA-B*15:17	0.026989213610067963	0.031272695238437835	not-binder
TFTVTEKPEVID	HLA-B*15:17	0.035255658393725756	0.05352440732475587	not-binder
THSLVLHY	HLA-B*15:17	0.1457264803349972	0.06757868631975227	not-binder
TILRHTLQL	HLA-B*15:17	0.3936194181442261	0.19776643751832207	not-binder
TKHGTLKY	HLA-B*15:17	0.11360186077654362	0.1094802901528941	not-binder
TKTFTVTEKPEVID	HLA-B*15:17	0.019070029072463513	0.015505056462100783	not-binder
TLAPSTMKI	HLA-B*15:17	0.3030499335378408	0.28986665223309405	not-binder
TLFDSRHLLY	HLA-B*15:17	0.9144389033317566	0.08671882071360539	binder
TLHLVLRL	HLA-B*15:17	0.08267199248075485	0.028137290348543426	not-binder
TLKGETTTEAVD	HLA-B*15:17	0.09218997266143561	0.1034506003537169	not-binder
TLTKTLTLL	HLA-B*15:17	0.24314582198858262	0.13236710224621465	not-binder
TPAVTTYKLVINGK	HLA-B*15:17	0.02983095236122608	0.01490319169239083	not-binder
TQIILKTIF	HLA-B*15:17	0.13965813145041467	0.0657753357634702	not-binder
TSAPGGGPGTL	HLA-B*15:17	0.543674647808075	0.2768903007535333	ambiguous
TSFERALSL	HLA-B*15:17	0.9785589575767517	0.017456631257219565	binder
TSFHTALEL	HLA-B*15:17	0.9793281555175781	0.007569125752244556	binder
TSKWVADAL	HLA-B*15:17	0.7740791320800782	0.12693818492437242	binder
TSLEKALGI	HLA-B*15:17	0.5776923298835754	0.1040673850034648	binder
TSLPEPLRI	HLA-B*15:17	0.7974067389965057	0.21672369573598538	binder
TSLPRALHF	HLA-B*15:17	0.9926913380622864	0.003325753804351009	binder
TSLVKVLEF	HLA-B*15:17	0.9872044563293457	0.014432242335355486	binder
TSMPGTLVL	HLA-B*15:17	0.9668163418769836	0.01846558367712148	binder
TSMVTALQL	HLA-B*15:17	0.8808735728263855	0.10014827066112358	binder
TSSDILLCY	HLA-B*15:17	0.9460561156272889	0.04780738339526236	binder
TSSQKALML	HLA-B*15:17	0.7917457699775696	0.09240517076944867	binder
TSSSHTLTY	HLA-B*15:17	0.9901958703994751	0.01574564768066504	binder
TSTEPAHIVASF	HLA-B*15:17	0.7086371719837189	0.1812136633296065	binder
TSVPKPLKF	HLA-B*15:17	0.9913461685180665	0.008664830545278435	binder
TSVRKTLLL	HLA-B*15:17	0.8707428455352784	0.055662604086921565	binder
TSWDRSLLL	HLA-B*15:17	0.9291018009185791	0.0801915445322791	binder
TSWKPLWL	HLA-B*15:17	0.8378652453422546	0.09041785982982628	binder
TSYKKSLRL	HLA-B*15:17	0.9049391150474548	0.038716015519190315	binder
TTFVKQLKL	HLA-B*15:17	0.9003086447715759	0.06372914307628534	binder
TTIPTKQTQTF	HLA-B*15:17	0.9912051081657409	0.009492455273322889	binder
TTIQRGLVL	HLA-B*15:17	0.938145661354065	0.03890975279250966	binder
TTKAISRW	HLA-B*15:17	0.9526137232780456	0.031611602733808336	binder
TTLHNLLL	HLA-B*15:17	0.8310403227806091	0.10582458157785973	binder
TTLLFQLLM	HLA-B*15:17	0.8451170325279236	0.07976448413686164	binder
TTLQPTLKF	HLA-B*15:17	0.9777818441390991	0.014873359900617536	binder
TTLRALYL	HLA-B*15:17	0.8879593014717102	0.07480803832888977	binder
TTYEGIFKTL	HLA-B*15:17	0.9646161675453186	0.02280933974500817	binder
TTYKLVINGK	HLA-B*15:17	0.010369888227432966	0.005531107003654248	not-binder
TTYKLVINGKT	HLA-B*15:17	0.04706539288163185	0.02481745994260332	not-binder
TTYKLVINGKTLKG	HLA-B*15:17	0.045399905741214754	0.031421281512143136	not-binder
TVSDAILRY	HLA-B*15:17	0.9878577947616577	0.012139292332394852	binder
TVTEKPEVIDASE	HLA-B*15:17	0.007360698143020272	0.005472844592834269	not-binder
TVTEKPEVID	HLA-B*15:17	0.04940637778490782	0.07157345221263035	not-binder
TVTEVLLKY	HLA-B*15:17	0.9823294043540954	0.020132769823690062	binder
TVVGPSSVLTY	HLA-B*15:17	0.9263247966766357	0.08307192610857178	binder
TVYDKPASF	HLA-B*15:17	0.9877301454544067	0.01119252482521759	binder
TVYHIMLQI	HLA-B*15:17	0.7891340017318725	0.15155458730329138	binder
TYDDATKTF	HLA-B*15:17	0.7596244275569916	0.1973042937697692	binder
TYDDATKTFTV	HLA-B*15:17	0.5093199491500855	0.23294164584648713	ambiguous
TYKLILNGK	HLA-B*15:17	0.00861459127627313	0.015611787586422664	not-binder
TYRGPKAF	HLA-B*15:17	0.34053274989128113	0.25929185695393253	not-binder
VAGPNIAAI	HLA-B*15:17	0.7393149018287659	0.15945216025631528	binder
VAIESTPMI	HLA-B*15:17	0.8674350500106811	0.04078096515760268	binder
VAIKDKQVKY	HLA-B*15:17	0.9748227834701538	0.022536649021645313	binder
VALARALFI	HLA-B*15:17	0.7795147478580475	0.16638155479882077	binder
VATHLTKIL	HLA-B*15:17	0.5128410608740523	0.2601950927641057	ambiguous
VAYPCAILY	HLA-B*15:17	0.9866245865821839	0.011456262261300804	binder
VAYWRQAGLSY	HLA-B*15:17	0.9473961591720581	0.027227898482771087	binder
VGGEALELR	HLA-B*15:17	0.012597312219440937	0.009860746693055198	not-binder
VGLGPALEF	HLA-B*15:17	0.7161544442176819	0.12928402123957383	binder
VHLTPEEK	HLA-B*15:17	0.0014313478081021459	0.0006208305282249109	not-binder
VIIPHVARF	HLA-B*15:17	0.9839543104171753	0.016623466337699382	binder
VLYDRPLKI	HLA-B*15:17	0.703062093257904	0.12552573856372473	binder
VLYDRVLKY	HLA-B*15:17	0.9272985458374023	0.04057105229969833	binder
VMAPRTLIL	HLA-B*15:17	0.9787050008773803	0.013125633125302932	binder
VNLPINGNGKQ	HLA-B*15:17	0.4796087145805359	0.2877382192232127	ambiguous
VNVEINVAPGKD	HLA-B*15:17	0.22887189462780952	0.22836220456088152	not-binder
VSEDSSRGAF	HLA-B*15:17	0.583807110786438	0.22875552258442208	ambiguous
VSFKRSMVL	HLA-B*15:17	0.9557548999786377	0.029606328174833513	binder
VSGKPLLI	HLA-B*15:17	0.9272037863731384	0.05016056561000427	binder
VSHGRPLAL	HLA-B*15:17	0.9851813077926636	0.014334459007354005	binder
VSHHPPISAF	HLA-B*15:17	0.9623241305351258	0.0427694346563011	binder
VSHLIATEY	HLA-B*15:17	0.9944443583488465	0.004917331042937967	binder
VSIKRQIIL	HLA-B*15:17	0.9243515133857727	0.05681820777995712	binder
VSIPSEKQRLIY	HLA-B*15:17	0.8971729040145874	0.06958244567778052	binder
VSISSPVLSL	HLA-B*15:17	0.9870336413383484	0.007086642573173615	binder
VSLEKVLGI	HLA-B*15:17	0.8692859649658203	0.12441819129304839	binder
VSLKKPLVI	HLA-B*15:17	0.9137646555900574	0.06707255063880029	binder
VSLPSHLNI	HLA-B*15:17	0.959826385974884	0.035933225728755534	binder
VSLPSHLNISY	HLA-B*15:17	0.9861596822738647	0.01627089023406047	binder
VSMDNRLMELF	HLA-B*15:17	0.9674081206321716	0.028646153727340192	binder
VSNDWYATL	HLA-B*15:17	0.9800526022911071	0.01909023351190518	binder
VSNLQEFRY	HLA-B*15:17	0.9703707695007324	0.01785254252653596	binder
VSQDKQMLY	HLA-B*15:17	0.9793200612068176	0.025717986406203885	binder
VSRKQGAQF	HLA-B*15:17	0.974026358127594	0.01603305098640754	binder
VSSLTSGLLTI	HLA-B*15:17	0.6670652270317078	0.16594667662507778	binder
VSSVSTAKLTL	HLA-B*15:17	0.8471872091293335	0.05985755533436779	binder
VSTVLTSKY	HLA-B*15:17	0.9881771445274353	0.011932172677071685	binder
VSVAHALSL	HLA-B*15:17	0.9886510252952576	0.004651288270627139	binder
VSVAKTPVL	HLA-B*15:17	0.976134717464447	0.012772189037607228	binder
VSVDERLIY	HLA-B*15:17	0.983471155166626	0.021018213646105673	binder
VSVEDLLKF	HLA-B*15:17	0.9847939252853394	0.008558538847263127	binder
VSVPASRLTY	HLA-B*15:17	0.996372389793396	0.004307467880632898	binder
VSWDKSLCI	HLA-B*15:17	0.9409445285797119	0.028828032529502882	binder
VSYFIITRY	HLA-B*15:17	0.9559959769248962	0.08340449417045268	binder
VSYFPDKVALL	HLA-B*15:17	0.8395563721656799	0.07390782883672535	binder
VSYGGLLMRL	HLA-B*15:17	0.9817959785461425	0.01843643764402653	binder
VSYGSIVTY	HLA-B*15:17	0.9981266856193542	0.00163009124592991	binder
VSYKGSISY	HLA-B*15:17	0.9969328284263611	0.00435288550826247	binder
VSYKYTSRY	HLA-B*15:17	0.9943023204803467	0.004276118492819506	binder
VSYPGKNKI	HLA-B*15:17	0.9771759271621704	0.020239899404740903	binder
VSYQKLLKY	HLA-B*15:17	0.9956815242767334	0.003089141610491838	binder
VSYQKLLKYY	HLA-B*15:17	0.9884703040122986	0.01334269750343928	binder
VSYSRVYLLY	HLA-B*15:17	0.9841356039047241	0.01558274463675884	binder
VSYYYFLRF	HLA-B*15:17	0.9672893404960632	0.016840406728514022	binder
VTAPRTVLL	HLA-B*15:17	0.9911235332489013	0.006939975710335281	binder
VTAPRTVLLL	HLA-B*15:17	0.97845299243927	0.010989974065474618	binder
VTASRALLL	HLA-B*15:17	0.96957448720932	0.010938841705958862	binder
VTATRQLLL	HLA-B*15:17	0.9477471590042115	0.019182295527785855	binder
VTDIHQLSF	HLA-B*15:17	0.9655501246452332	0.020497961058035166	binder
VTFEKQWFY	HLA-B*15:17	0.9860890984535218	0.014273573962367012	binder
VTFKSILF	HLA-B*15:17	0.9878573775291443	0.00948373406475728	binder
VTFPEFLRY	HLA-B*15:17	0.9976342797279358	0.002702861985866845	binder
VTFPGIKLIY	HLA-B*15:17	0.9957719445228577	0.00445714113127504	binder
VTFSGQYNI	HLA-B*15:17	0.950949764251709	0.03476683190072011	binder
VTGVTRVTI	HLA-B*15:17	0.8992384195327758	0.054861813054965465	binder
VTHDLRLRL	HLA-B*15:17	0.7651785016059875	0.16078864078871913	binder
VTHNEQLCY	HLA-B*15:17	0.9624314308166504	0.03050586763542202	binder
VTIARAIEL	HLA-B*15:17	0.9739054203033447	0.01885488890481646	binder
VTIEGPSHY	HLA-B*15:17	0.9937492370605469	0.006571198878927528	binder
VTIENHPHL	HLA-B*15:17	0.972222089767456	0.027421241189954308	binder
VTIGHIALL	HLA-B*15:17	0.9675060510635376	0.03310097053393488	binder
VTIKEGSQL	HLA-B*15:17	0.9738059520721436	0.017765310003120198	binder
VTIKKALTL	HLA-B*15:17	0.9810463070869446	0.028937946684700292	binder
VTIPSGSTL	HLA-B*15:17	0.9821634411811828	0.01286418571214646	binder
VTIVKPIVY	HLA-B*15:17	0.984789001941681	0.01600485649168666	binder
VTKPVGGNY	HLA-B*15:17	0.988256824016571	0.013334527244711965	binder
VTLAELLVL	HLA-B*15:17	0.7693463087081909	0.11153313522069332	binder
VTLDEILRL	HLA-B*15:17	0.888966953754425	0.04332578534045666	binder
VTLEKVLGI	HLA-B*15:17	0.8631814599037171	0.11896798222885728	binder
VTMPAILKL	HLA-B*15:17	0.9876485228538513	0.01522218530837754	binder
VTMPWFQHY	HLA-B*15:17	0.9983797907829285	0.0021841042037196823	binder
VTNPHSSQW	HLA-B*15:17	0.9951994776725769	0.0027076406599887055	binder
VTNSQKLQL	HLA-B*15:17	0.8397068858146668	0.10657565133731171	binder
VTRLQHVTI	HLA-B*15:17	0.8562843561172485	0.1371446335564575	binder
VTRPDSGHLY	HLA-B*15:17	0.9875830411911011	0.014710632835881234	binder
VTTENQLKY	HLA-B*15:17	0.9738845586776733	0.014446078680874495	binder
VTTVVNPKY	HLA-B*15:17	0.9812738776206971	0.01733436251954332	binder
VTVAIPLKY	HLA-B*15:17	0.9961327075958252	0.003979776799928477	binder
VTVEKVIKI	HLA-B*15:17	0.9341182351112366	0.06208857787649441	binder
VTVPVTSPNALSY	HLA-B*15:17	0.885863196849823	0.08828927920633019	binder
VTVVDRAVTI	HLA-B*15:17	0.6974700808525085	0.1909793945462076	binder
VTYGHELIW	HLA-B*15:17	0.9894845485687256	0.00922833414877546	binder
VTYGKGKLLM	HLA-B*15:17	0.9807541131973266	0.009397744117910674	binder
VTYIFHQLL	HLA-B*15:17	0.9375438570976258	0.05119157937215358	binder
VTYKNVPNW	HLA-B*15:17	0.9823621392250061	0.012580989702287977	binder
VTYMNNLKL	HLA-B*15:17	0.9570980072021484	0.033224719396477094	binder
VTYNKVLHF	HLA-B*15:17	0.9975045442581176	0.0021342644626012766	binder
VTYNKVLHFY	HLA-B*15:17	0.9936946749687194	0.00690671143768628	binder
VTYNYPVHY	HLA-B*15:17	0.9971485137939453	0.0029210230664195778	binder
VTYPGELLL	HLA-B*15:17	0.9846979260444642	0.007118531147771512	binder
VTYSFRQSF	HLA-B*15:17	0.9962579250335694	0.0032818193946395507	binder
VTYVGTKQL	HLA-B*15:17	0.9833536505699157	0.010936429370927508	binder
VTYVPVTTF	HLA-B*15:17	0.9976541996002197	0.000775922525054338	binder
VVLAKQLLL	HLA-B*15:17	0.5510526806116104	0.17504736728088924	ambiguous
VVNGRVLEL	HLA-B*15:17	0.9668939471244812	0.030446660349672548	binder
VVSSVSSFLKY	HLA-B*15:17	0.8957188487052917	0.13734103566850744	binder
VVYEKQMLY	HLA-B*15:17	0.9871981263160705	0.009807074591957671	binder
VVYGGKSTI	HLA-B*15:17	0.8951202869415283	0.0985217903308184	binder
VVYPWTQRF	HLA-B*15:17	0.9968012690544128	0.0013318168032441593	binder
WSLGSPLHF	HLA-B*15:17	0.9815214514732361	0.012253211427919233	binder
WSLPATATM	HLA-B*15:17	0.9566749691963196	0.04503875366496605	binder
WTVVDAKTL	HLA-B*15:17	0.4892573818564415	0.31514853660455006	ambiguous
YAANPGQLF	HLA-B*15:17	0.9949591875076294	0.004707456386207904	binder
YAFDFARQS	HLA-B*15:17	0.15872407695278526	0.24198784156071756	not-binder
YAIDNPLHY	HLA-B*15:17	0.9972985625267029	0.0038063816861088787	binder
YAITRVLRL	HLA-B*15:17	0.911456823348999	0.058199457712826384	binder
YALNHTLSV	HLA-B*15:17	0.9641449809074402	0.02143504600750732	binder
YALPHAILRL	HLA-B*15:17	0.9407655000686646	0.06118025162519167	binder
YASSPGGVY	HLA-B*15:17	0.9513523697853088	0.04483205461667934	binder
YAYTGRLEL	HLA-B*15:17	0.9963198304176331	0.0019986286374259203	binder
YFFAYHVL	HLA-B*15:17	0.1661188431084156	0.0925908135563152	not-binder
YGYEHILTL	HLA-B*15:17	0.8692836880683898	0.18002255320366517	binder
YIYPKHLKY	HLA-B*15:17	0.9709868550300598	0.02400358645678354	binder
YQYPRPLLI	HLA-B*15:17	0.9422084212303161	0.03981922207688916	binder
YSAEPLPEL	HLA-B*15:17	0.9822909832000732	0.014718286984030703	binder
YSAPVIHVL	HLA-B*15:17	0.993544626235962	0.009369605145924324	binder
YSAVPVRHF	HLA-B*15:17	0.9949384093284607	0.002894119426041163	binder
YSDAPRGTW	HLA-B*15:17	0.9398579955101013	0.03733561176439638	binder
YSEKPPVSI	HLA-B*15:17	0.5911305285990238	0.3194466576949308	ambiguous
YSFDPVGSY	HLA-B*15:17	0.9906400680541992	0.015736378449310855	binder
YSFSELLRL	HLA-B*15:17	0.9707372188568115	0.011642111572656388	binder
YSFYNQQTL	HLA-B*15:17	0.980617094039917	0.009362975488740877	binder
YSGIALLI	HLA-B*15:17	0.587823623418808	0.15719485703718275	binder
YSHAAGQGTGLY	HLA-B*15:17	0.9109684705734253	0.08245154242689322	binder
YSHFQHLLY	HLA-B*15:17	0.9957058072090149	0.005164625492658767	binder
YSHKKILQL	HLA-B*15:17	0.9593620061874389	0.018266579619867555	binder
YSIDKPPFI	HLA-B*15:17	0.9737604260444641	0.02272504290576125	binder
YSIDPVTRY	HLA-B*15:17	0.9966466665267945	0.005057204412265617	binder
YSIEKPLKFF	HLA-B*15:17	0.9849088788032532	0.024120274181148333	binder
YSIEKPLKF	HLA-B*15:17	0.9977018713951111	0.0017895155980434591	binder
YSIRGQLSW	HLA-B*15:17	0.9935297250747681	0.006952252904905224	binder
YSISSLKTLF	HLA-B*15:17	0.9913038969039917	0.005739309554292291	binder
YSKAFTLTI	HLA-B*15:17	0.9833837509155273	0.011444004822601685	binder
YSKPETGLTL	HLA-B*15:17	0.9783656358718872	0.019974223933316517	binder
YSKYYKTID	HLA-B*15:17	0.013977873185649515	0.016942266365589518	not-binder
YSLAFNARF	HLA-B*15:17	0.9807981848716736	0.015750973416006505	binder
YSLDGILVF	HLA-B*15:17	0.9701739192008972	0.024939945255777106	binder
YSLDGRLLSTY	HLA-B*15:17	0.9840615868568421	0.016106557816150464	binder
YSLDHISSLF	HLA-B*15:17	0.9880145192146301	0.015573231639180651	binder
YSLDHISSL	HLA-B*15:17	0.989631986618042	0.008975881098686155	binder
YSLEHTVQF	HLA-B*15:17	0.9970977187156678	0.0027638285469949553	binder
YSLEKVFGI	HLA-B*15:17	0.8979350805282593	0.15133555523162331	binder
YSLEYGFLRL	HLA-B*15:17	0.717082804441452	0.22361914450873976	binder
YSLIFVNSY	HLA-B*15:17	0.9540544629096985	0.0584056001597121	binder
YSLKNTSQL	HLA-B*15:17	0.9689988374710083	0.026644977401217716	binder
YSLLKHLKL	HLA-B*15:17	0.8011732935905457	0.08012711743390272	binder
YSLPGILHF	HLA-B*15:17	0.9965142488479615	0.002229400604109657	binder
YSLPNAPTL	HLA-B*15:17	0.9551770687103271	0.05049446507212885	binder
YSLPQLLHI	HLA-B*15:17	0.8410251259803772	0.2618002942343446	binder
YSLPTPKGGKY	HLA-B*15:17	0.9503113389015198	0.047804564177114685	binder
YSLQHKLLL	HLA-B*15:17	0.8712597966194153	0.10908746655943086	binder
YSLQRQSLL	HLA-B*15:17	0.8258770346641541	0.157273941552932	binder
YSLVDREVGY	HLA-B*15:17	0.958931314945221	0.026426316112403564	binder
YSQEPIKTF	HLA-B*15:17	0.9915452718734741	0.004329403142394204	binder
YSQKDPLIL	HLA-B*15:17	0.7393479943275452	0.23018840663032275	binder
YSQSPALEL	HLA-B*15:17	0.9252864003181458	0.08728763357520847	binder
YSSENISNF	HLA-B*15:17	0.9917936205863953	0.008325932421856825	binder
YSSNHKLVF	HLA-B*15:17	0.9893340349197388	0.010276109340340171	binder
YSSPFDPVL	HLA-B*15:17	0.9711316704750061	0.018630413705296254	binder
YSSSRTLLF	HLA-B*15:17	0.9959084272384644	0.002139485246512506	binder
YSTEPINTF	HLA-B*15:17	0.9892575860023498	0.009596139346355247	binder
YSVNGERLGTY	HLA-B*15:17	0.9602300763130188	0.05351133306310909	binder
YSVRMNNTL	HLA-B*15:17	0.9590914011001587	0.019663173205078228	binder
YSYAGGRGSY	HLA-B*15:17	0.9933115482330322	0.0054852559738908175	binder
YSYDLSHSLQY	HLA-B*15:17	0.982475733757019	0.020351783196376275	binder
YSYFSPRTM	HLA-B*15:17	0.9942908525466919	0.007178372771422584	binder
YSYKEALKL	HLA-B*15:17	0.9771794319152832	0.01893656599443514	binder
YSYLLKNHL	HLA-B*15:17	0.9187100768089295	0.04411128705153012	binder
YSYLLTSQL	HLA-B*15:17	0.9819307446479797	0.010255926746333341	binder
YSYNIRHSF	HLA-B*15:17	0.9986624836921691	0.0015230288083227161	binder
YSYYGPLNL	HLA-B*15:17	0.9871662139892579	0.006998633137530313	binder
YTADGKEVLEY	HLA-B*15:17	0.944308090209961	0.07091989620507266	binder
YTAQFEHTI	HLA-B*15:17	0.951589822769165	0.0323692616524791	binder
YTAQPTQGY	HLA-B*15:17	0.99062579870224	0.014599454029383143	binder
YTDFDGTRVY	HLA-B*15:17	0.8589813351631165	0.11760759077742941	binder
YTESYISTI	HLA-B*15:17	0.4335002310574055	0.3246123280092162	ambiguous
YTFEPRTPDELYF	HLA-B*15:17	0.958964467048645	0.03175458681066026	binder
YTFNKVLML	HLA-B*15:17	0.9866259574890137	0.0033633822854857755	binder
YTFSEPFHL	HLA-B*15:17	0.9826465368270874	0.013355069275034265	binder
YTHEVVTLW	HLA-B*15:17	0.9929189205169677	0.003458291089354667	binder
YTIATILHY	HLA-B*15:17	0.9975887298583984	0.0026514564364625384	binder
YTIEFLRHL	HLA-B*15:17	0.9781121730804443	0.011872867408942061	binder
YTIENPRHF	HLA-B*15:17	0.9972937703132629	0.0019594208535264938	binder
YTIIPLNKI	HLA-B*15:17	0.9258747935295105	0.013170507286269551	binder
YTIPLAIKL	HLA-B*15:17	0.9787990093231201	0.009840310405815612	binder
YTISDTIARF	HLA-B*15:17	0.9977218866348266	0.0021491348485474003	binder
YTKAWEEYY	HLA-B*15:17	0.9938936233520508	0.00742235947226428	binder
YTKENGRTL	HLA-B*15:17	0.8355868101119995	0.13165765278900426	binder
YTKENGTIR	HLA-B*15:17	0.0030321986298076807	0.0027800451784915216	not-binder
YTKHGTLKY	HLA-B*15:17	0.992211663722992	0.00850076109113218	binder
YTLKDNKVYI	HLA-B*15:17	0.6511040925979614	0.2423196774721352	binder
YTLPDGRII	HLA-B*15:17	0.6950617849826812	0.24325337372933567	binder
YTLPDGSTL	HLA-B*15:17	0.8951483845710755	0.06537554129093232	binder
YTSDSPGSY	HLA-B*15:17	0.963970685005188	0.026034609420159976	binder
YTSDSSGKLVF	HLA-B*15:17	0.9742863059043885	0.03548083920961169	binder
YTSPGTQKY	HLA-B*15:17	0.9967629313468933	0.005220275761769391	binder
YTVAAASTF	HLA-B*15:17	0.9904502868652344	0.008056252236362652	binder
YTVKAILI	HLA-B*15:17	0.7849457502365113	0.1552013161247033	binder
YTVKAILIL	HLA-B*15:17	0.9178718566894531	0.051248206262065686	binder
YTVKVEDLTF	HLA-B*15:17	0.9838996767997742	0.013614571693115113	binder
YTVNGDERQL	HLA-B*15:17	0.6833324134349823	0.23663667790568105	binder
YTYDRNKCY	HLA-B*15:17	0.9080845475196838	0.14979603743682768	binder
YTYESKMAF	HLA-B*15:17	0.9921708106994629	0.011617565654507295	binder
YTYESKMAFL	HLA-B*15:17	0.9501033663749695	0.044010057720177465	binder
YTYKKQVKI	HLA-B*15:17	0.9464362740516663	0.04941723180223681	binder
YTYRGPKAF	HLA-B*15:17	0.9900318264961243	0.015704362752725548	binder
YVYPKYLKY	HLA-B*15:17	0.9863827109336853	0.02117466869308933	binder
YVYPLQLKY	HLA-B*15:17	0.9886174917221069	0.016571412195513287	binder
YVYSHFLQF	HLA-B*15:17	0.9801451086997985	0.021162363760265743	binder
QPLEVAEA	HLA-B*15:17	0.00026705226191552355	0.00018554581633531788	not-binder
MQFDRGYL	HLA-B*15:17	0.225086110830307	0.22780997911213133	not-binder
VYIDEIDK	HLA-B*15:17	0.019986442755907774	0.028435990473617893	not-binder
SKSICVDQ	HLA-B*15:17	0.00035187996836612	0.00029343904410972216	not-binder
VHDLEDAI	HLA-B*15:17	0.0006715801020618529	0.0002357251688641266	not-binder
LLAERKRK	HLA-B*15:17	0.00023204819081001915	0.0001345196154530653	not-binder
KEDGVKEL	HLA-B*15:17	0.003346235305070877	0.002176549630755512	not-binder
LEAFRQDG	HLA-B*15:17	0.00014499360186164266	7.267095553689931e-05	not-binder
FQDETRIS	HLA-B*15:17	0.0011535915225977078	0.0009393223375831943	not-binder
GKYRLLGA	HLA-B*15:17	0.00011551085008250084	9.939248662443947e-05	not-binder
TDDTRIRA	HLA-B*15:17	0.0004375976524897851	0.00034283967601585896	not-binder
SMRLSRAG	HLA-B*15:17	0.0012477187614422292	0.0016423100532669654	not-binder
NVFEGEHV	HLA-B*15:17	0.013743754313327371	0.016213964633091275	not-binder
RKDTIVVA	HLA-B*15:17	0.000718833040446043	0.0009024051860334729	not-binder
ANLHASFS	HLA-B*15:17	0.0005343672208255156	0.00035411836599705504	not-binder
QGIAKDIE	HLA-B*15:17	0.008477880049031227	0.008950701434753834	not-binder
LVKEQRRR	HLA-B*15:17	0.00014921602814865764	0.00013730405458903724	not-binder
HTVQHPQI	HLA-B*15:17	0.8054367184638977	0.18023992377555834	binder
QWFAMFSP	HLA-B*15:17	0.00028019281598972156	0.00017397048058529277	not-binder
SREELIRS	HLA-B*15:17	0.00012595039006555453	0.00010088768885754728	not-binder
LEPIPTTT	HLA-B*15:17	0.004181038876413368	0.006506759217275695	not-binder
LYKYYEIV	HLA-B*15:17	0.0032875086151761936	0.004987587584664845	not-binder
PRMSSYLL	HLA-B*15:17	0.028564172322512606	0.027656295650430453	not-binder
GSTMGVRN	HLA-B*15:17	0.0025298570515587928	0.0017071483326642743	not-binder
APAPATVA	HLA-B*15:17	0.005105876643210649	0.006886957175693035	not-binder
GPQPSFMA	HLA-B*15:17	0.00017729700921336188	5.810413290227101e-05	not-binder
PGCDMVPK	HLA-B*15:17	0.0009188134368741885	0.0010072365177821664	not-binder
EKKDVVGR	HLA-B*15:17	0.0008623168920166791	0.000668909419366899	not-binder
EALTGAKL	HLA-B*15:17	0.0860873161116615	0.08584909823218188	not-binder
LTTYFDSV	HLA-B*15:17	0.21082172356545925	0.21291132910637217	not-binder
EGYDVVIF	HLA-B*15:17	0.014612559089437127	0.010495029544766617	not-binder
VKLGGCMI	HLA-B*15:17	0.0013866087771020829	0.0009830680362976811	not-binder
LSDCSSNE	HLA-B*15:17	0.0002731988821324194	0.00023734675735137927	not-binder
PVILSDAC	HLA-B*15:17	0.0008339799212990328	0.0006321287106075534	not-binder
AALTHTSV	HLA-B*15:17	0.4427508652210236	0.24593968977400638	ambiguous
KFRREIAE	HLA-B*15:17	0.0007008334345300682	0.0004793611661036347	not-binder
TPTGGTLE	HLA-B*15:17	0.0015143894452194218	0.0010789543352903218	not-binder
RRLLEVTF	HLA-B*15:17	0.02406459548510611	0.021074755135730747	not-binder
IRLASQIG	HLA-B*15:17	0.000466857296305534	0.00041309363632776317	not-binder
LAETEIEG	HLA-B*15:17	0.0004236197244608775	0.00031033760194310354	not-binder
PIYLHEGD	HLA-B*15:17	0.0014303902426036075	0.0011796299568934234	not-binder
SFTRFSTS	HLA-B*15:17	0.0004083586798515171	0.00023340431087993778	not-binder
PCHAGLND	HLA-B*15:17	0.0002198705064074602	0.0002754853166246723	not-binder
VAPSGARL	HLA-B*15:17	0.33905562311410903	0.16244655916832262	not-binder
HGSGLDEV	HLA-B*15:17	0.0021801658789627255	0.003019603892449998	not-binder
KLSVNQER	HLA-B*15:17	0.0009081570955459028	0.0005166063381414955	not-binder
LNVGHLKL	HLA-B*15:17	0.33051087856292727	0.17410386796312546	not-binder
RAQVGSSK	HLA-B*15:17	0.002321659671724774	0.002643882321816856	not-binder
ESRVSKQW	HLA-B*15:17	0.46229702737182377	0.3155717233607458	ambiguous
QDKEFNDD	HLA-B*15:17	0.0003965748561313376	0.0002814308120938709	not-binder
VTINRVSK	HLA-B*15:17	0.01455050555523485	0.015084424436863388	not-binder
DSSNLSNK	HLA-B*15:17	0.001570566708687693	0.0007245605784450156	not-binder
VQDLTIDT	HLA-B*15:17	0.0014834071684163065	0.0012416984825529042	not-binder
QEGVNISF	HLA-B*15:17	0.00772281841491349	0.004827309113717376	not-binder
YDILSMGH	HLA-B*15:17	0.0024134252103976904	0.0021454851641994096	not-binder
REKYGINF	HLA-B*15:17	0.015198087692260743	0.023942067254844546	not-binder
YTVSIFNR	HLA-B*15:17	0.015600100997835398	0.007533530893679863	not-binder
KAATKSSV	HLA-B*15:17	0.3558692693710327	0.1818886474106291	not-binder
NLLKPADG	HLA-B*15:17	0.0004968174354871735	0.0003002621315477624	not-binder
TYSDRASK	HLA-B*15:17	0.0008267117169452831	0.0004280302976681307	not-binder
RPLGPLYK	HLA-B*15:17	0.0016145299421623349	0.0006422111822611145	not-binder
VEAVVKVL	HLA-B*15:17	0.021711162477731704	0.02345575197469691	not-binder
DLSKRVNE	HLA-B*15:17	0.0016222092905081808	0.0014111095408331758	not-binder
NNTLKRSS	HLA-B*15:17	9.68178668699693e-05	3.776063451874688e-05	not-binder
DADKLKEN	HLA-B*15:17	0.0006663761116215028	0.0006005277964535929	not-binder
DSIGSGVA	HLA-B*15:17	0.0008498904702719301	0.00046214262419921745	not-binder
NSIIAEIL	HLA-B*15:17	0.3225297972559929	0.18614789771751183	not-binder
KLMTIETV	HLA-B*15:17	0.015012782393023371	0.02027676053347342	not-binder
RLMQDCAA	HLA-B*15:17	0.000747794630296994	0.0005810072956367019	not-binder
WALEAYGA	HLA-B*15:17	0.0004423031088663265	0.00022418877666473288	not-binder
CEFLGIPR	HLA-B*15:17	0.0010432577400933951	0.001214683119524565	not-binder
LFRLNPET	HLA-B*15:17	0.021876312489621342	0.02154784066843375	not-binder
ELMQQSEA	HLA-B*15:17	0.00016839557501953096	0.00018770182665040844	not-binder
SMIEAGIF	HLA-B*15:17	0.41147910356521605	0.24283386337021062	ambiguous
NCKIVVPE	HLA-B*15:17	0.0017690383348963224	0.0017748967946261509	not-binder
SNVSIEAS	HLA-B*15:17	0.00015524896880378947	7.378423807761444e-05	not-binder
LSDPPALP	HLA-B*15:17	0.025615129014477135	0.03675422860333846	not-binder
VHNTARQN	HLA-B*15:17	0.00031809398751647677	0.00036957658581524043	not-binder
LLNHANVF	HLA-B*15:17	0.4925712883472443	0.16468228081460443	ambiguous
ATVYWLLV	HLA-B*15:17	0.47583222985267637	0.18146150250036622	ambiguous
AVQLRRGP	HLA-B*15:17	0.0019569710828363897	0.002576350337381838	not-binder
TTAVPEDI	HLA-B*15:17	0.07067590914666652	0.04800217099630989	not-binder
CFSRAYPT	HLA-B*15:17	0.0005072492524050177	0.0003026705194165175	not-binder
ILFRMYVD	HLA-B*15:17	0.004342774278484285	0.006368427392629532	not-binder
EEQADEVQ	HLA-B*15:17	0.0002864958150894381	0.00035883961150008767	not-binder
LVNVKIAQ	HLA-B*15:17	0.015565201453864575	0.018771939587772506	not-binder
CFLDVSMI	HLA-B*15:17	0.0026360091054812075	0.0014814464041090216	not-binder
KKSAPISF	HLA-B*15:17	0.16632620245218277	0.08598349572942944	not-binder
AKASIIES	HLA-B*15:17	0.0015046042448375375	0.0017862001050207665	not-binder
SLDIIIKA	HLA-B*15:17	0.0011950267129577697	0.0008341226526855464	not-binder
LAKTPVAT	HLA-B*15:17	0.0958633240312338	0.0961260410816933	not-binder
PRPNTPAA	HLA-B*15:17	0.0003370807768078521	0.00010540316151721827	not-binder
IRFVQVPT	HLA-B*15:17	0.0016818510222947225	0.002106051388238901	not-binder
QSAAMALA	HLA-B*15:17	0.006954809417948127	0.006047884258735935	not-binder
PWRFKGAY	HLA-B*15:17	0.020510425232350825	0.012870373392911623	not-binder
QAPPPSWD	HLA-B*15:17	0.07008511871099472	0.10267852517613371	not-binder
YNVPAEHK	HLA-B*15:17	0.0035705993650481105	0.002937807258909523	not-binder
VERLYGLG	HLA-B*15:17	0.00045397671055980027	0.00033142307617228334	not-binder
ALLLSSVR	HLA-B*15:17	0.0027067339047789573	0.0020225714475457512	not-binder
VFSLTRQA	HLA-B*15:17	0.0006694172567222268	0.0006636444614734057	not-binder
HYDPDKRV	HLA-B*15:17	0.006025605369359255	0.0056500819231580296	not-binder
AHLDATVV	HLA-B*15:17	0.0013067871506791562	0.001847354465481945	not-binder
NLKLFDVA	HLA-B*15:17	0.002518843108555302	0.0022680146768838155	not-binder
LDQCDVIV	HLA-B*15:17	0.00017276519647566602	9.66919989191234e-05	not-binder
VDLVEPEE	HLA-B*15:17	0.0024712849350180476	0.002013558030209729	not-binder
GRVSRCIP	HLA-B*15:17	0.00013361657547648065	0.00010608974964223476	not-binder
IKNVIAIG	HLA-B*15:17	0.004228074426646344	0.005584438452673244	not-binder
IRMAWHGA	HLA-B*15:17	0.00010855648615688551	0.00010198242643143265	not-binder
ATFPAIHF	HLA-B*15:17	0.966778039932251	0.045700637754002404	binder
ERSESIIV	HLA-B*15:17	0.0004908170376438648	0.0005049081422412773	not-binder
DVSKSSKI	HLA-B*15:17	0.040582506291684695	0.036044555547837594	not-binder
ELKRKAEE	HLA-B*15:17	0.0004166600061580539	0.0003572620172804297	not-binder
DKTFVEKL	HLA-B*15:17	0.00906335164909251	0.008044036834152096	not-binder
GMTHVLRG	HLA-B*15:17	0.0008797947084531188	0.0007125712044803785	not-binder
GDGGDKYQ	HLA-B*15:17	0.0003272240777732804	0.0001731450767321797	not-binder
VSDDYGRR	HLA-B*15:17	0.0030663884957903066	0.0030991361273555104	not-binder
DDTRYPIN	HLA-B*15:17	0.0005820346297696233	0.00042876212272992525	not-binder
DDTRTPPH	HLA-B*15:17	0.002800777419179212	0.004908237713673442	not-binder
MKGTARKV	HLA-B*15:17	0.002465552827925421	0.00366474881317972	not-binder
YKLEQINA	HLA-B*15:17	0.00042212108382955194	0.0004890839930880378	not-binder
FLEEPCKT	HLA-B*15:17	0.0006541952403495088	0.0005199424908408542	not-binder
FIEEPVLA	HLA-B*15:17	0.002422576496610418	0.0021898562882152555	not-binder
TATFMIMG	HLA-B*15:17	0.007659545121714473	0.005142836440125224	not-binder
DEAVAEVG	HLA-B*15:17	0.0006142388640000718	0.0006199886425589354	not-binder
AVPRSDRC	HLA-B*15:17	0.00018428128532832488	0.00021640363162211704	not-binder
ANVDYEPS	HLA-B*15:17	0.000895207712892443	0.0006045968544866433	not-binder
EKREKELL	HLA-B*15:17	0.0008951840343797812	0.0007804819074841822	not-binder
FVEVNEEG	HLA-B*15:17	0.0007598056487040594	0.0003295051718244582	not-binder
SDVEYTDP	HLA-B*15:17	0.00021482271768036298	0.00012072701820286059	not-binder
MYSGMKRG	HLA-B*15:17	0.00021801734837936237	0.00013026385268784336	not-binder
LVSLDISS	HLA-B*15:17	0.0019053557713050394	0.0014927397797809938	not-binder
TFQVISDK	HLA-B*15:17	0.00176341466140002	0.0006198819242747622	not-binder
PAAQMRYT	HLA-B*15:17	0.004249948100186885	0.0037300052500658246	not-binder
APHDILAI	HLA-B*15:17	0.011516010691411793	0.007723269909412958	not-binder
DGFVGNVS	HLA-B*15:17	0.0020511038979748263	0.0021621516345093155	not-binder
PGDHEDFM	HLA-B*15:17	0.0010174795148486736	0.0012667785940350459	not-binder
KAYDECYH	HLA-B*15:17	0.0886112680658698	0.15248733836755404	not-binder
VSDEDVME	HLA-B*15:17	0.01224828117992729	0.012702908734727179	not-binder
FFTLFLMP	HLA-B*15:17	0.003734096372500062	0.004229019660190845	not-binder
VVHITAIY	HLA-B*15:17	0.7809540629386902	0.11908212992839191	binder
CSATGSSF	HLA-B*15:17	0.8397934794425964	0.11731136740425428	binder
LLDLEIAL	HLA-B*15:17	0.06518856482580304	0.05746763887571661	not-binder
QQPLVGEL	HLA-B*15:17	0.022492591198533772	0.030154501381438614	not-binder
TSGPPSTL	HLA-B*15:17	0.7943599820137024	0.09906692299530089	binder
IHQAREAC	HLA-B*15:17	7.928336490294896e-05	4.6442726760129894e-05	not-binder
GLEGCPNG	HLA-B*15:17	0.00011823824788734783	0.000145316289642489	not-binder
KFVWNQGI	HLA-B*15:17	0.01741047578398138	0.01933370298327233	not-binder
TNRALTYV	HLA-B*15:17	0.04471982140094042	0.04269873043252549	not-binder
EPDYYDDY	HLA-B*15:17	0.0052978820633143185	0.004564300297525356	not-binder
TTMLPGEL	HLA-B*15:17	0.7020909070968628	0.06762385823464083	binder
RVHDVFEK	HLA-B*15:17	0.02842566929757595	0.027599043328588816	not-binder
KKHTTSLV	HLA-B*15:17	0.0014790499979426385	0.0018327884033748564	not-binder
ILKNCGKT	HLA-B*15:17	0.0014593714848160743	0.0022695296298681335	not-binder
LPRYRGAA	HLA-B*15:17	0.00028798695566365493	0.00021855998212049084	not-binder
RRSKEEEE	HLA-B*15:17	7.501288291678065e-05	6.8890002944416e-05	not-binder
TLAVRNPQ	HLA-B*15:17	0.002969005610793829	0.0012144884458953444	not-binder
NDPVDDRH	HLA-B*15:17	0.00047362534096464517	0.00030541926544295643	not-binder
LIMVGLYQ	HLA-B*15:17	0.00845554720144719	0.011242239725300914	not-binder
VREWKWSR	HLA-B*15:17	0.0001900001909234561	0.00013210751435837424	not-binder
TPVRGEKR	HLA-B*15:17	0.00023314285940614354	0.0001387351460660437	not-binder
TSHHDNQV	HLA-B*15:17	0.022805960197001696	0.023448213791698848	not-binder
DGKPLTDL	HLA-B*15:17	0.01615428882651031	0.00969750259754285	not-binder
SALAMHKL	HLA-B*15:17	0.5688514061272144	0.27263059184921196	ambiguous
NPAENTFF	HLA-B*15:17	0.007950074708787724	0.007624863656271955	not-binder
RMALPCLS	HLA-B*15:17	0.003707431844668463	0.00341753450170266	not-binder
VPERLRGE	HLA-B*15:17	0.0008673361531691626	0.0009334113793699697	not-binder
LVSNLEAF	HLA-B*15:17	0.6135927021503449	0.23012794307296439	ambiguous
LPEPFFDP	HLA-B*15:17	0.000512768779299222	0.0002935135610953808	not-binder
AGGRATPG	HLA-B*15:17	0.00038931047602090983	0.0002590442120377673	not-binder
AILFELSK	HLA-B*15:17	0.002871157065965235	0.0014546853443610408	not-binder
LDKLRGSS	HLA-B*15:17	0.00024664536176715045	0.00024297033217683794	not-binder
QIKEIRWG	HLA-B*15:17	0.007475391402840615	0.006662780770312495	not-binder
HILVNGRR	HLA-B*15:17	0.0002882045155274682	0.00014804821830882158	not-binder
TTPEVGKQ	HLA-B*15:17	0.0073235959745943545	0.005633303912944882	not-binder
NLKEMAKD	HLA-B*15:17	0.0003695038642035797	0.0003366958611891229	not-binder
IVEIYGPE	HLA-B*15:17	0.0055151143809780475	0.0027377296449124927	not-binder
EKMILDVE	HLA-B*15:17	0.002539342448289972	0.004418879762512962	not-binder
GSDGVFTP	HLA-B*15:17	0.0004321065964177251	0.0003119025850766518	not-binder
EKNFKQFL	HLA-B*15:17	0.001301790642537526	0.0010128239807732497	not-binder
PQNYNRGH	HLA-B*15:17	0.00016800022567622363	9.506940431402012e-05	not-binder
VHTHSTHA	HLA-B*15:17	0.00039796836099412756	0.00035881166652480497	not-binder
SFVNLGAY	HLA-B*15:17	0.08281090259552001	0.06836909194052439	not-binder
HALSYVER	HLA-B*15:17	0.02286106485989876	0.03693266730861241	not-binder
SRTGSVVM	HLA-B*15:17	0.017501340538728982	0.012412836501951706	not-binder
GGSILSHD	HLA-B*15:17	0.0003548719745595008	0.00030756334276723187	not-binder
IGDRPGDK	HLA-B*15:17	0.0012712765746982768	0.0014585526735364422	not-binder
QPFIVVDT	HLA-B*15:17	0.004074082343140617	0.003527524011599815	not-binder
VTEGQQQE	HLA-B*15:17	0.0016300529532600194	0.001419745852347225	not-binder
TEHKFKHR	HLA-B*15:17	0.00033405526919523255	0.0003796592932499865	not-binder
LLQKVLAA	HLA-B*15:17	0.013736601284472271	0.020357470849780714	not-binder
HGPKPNSE	HLA-B*15:17	0.0017767252575140446	0.002098686956580973	not-binder
YDMCGGAS	HLA-B*15:17	7.406133245240199e-05	8.502030205811472e-05	not-binder
DAGARVHG	HLA-B*15:17	0.00048538697155890985	0.0003070554258478021	not-binder
LCFLPTND	HLA-B*15:17	0.003257772122742608	0.005788617235413613	not-binder
YGQDKQKL	HLA-B*15:17	0.05468289570417255	0.09247073867346915	not-binder
KTSGIPVS	HLA-B*15:17	0.03890383988618851	0.015325774727573824	not-binder
SVGILHYE	HLA-B*15:17	0.007241960521787405	0.008122623350482782	not-binder
NKEAFPAK	HLA-B*15:17	0.0014599534450098872	0.0008431206519716054	not-binder
PHISSFPD	HLA-B*15:17	0.0003732453813427128	0.00021638213683402132	not-binder
ADYYGAQT	HLA-B*15:17	0.0004014235117210774	0.0003219152087580387	not-binder
QKKKRENL	HLA-B*15:17	0.000675185926957056	0.0005697818863459693	not-binder
TLKINSLG	HLA-B*15:17	0.003858184738783166	0.004155349587397961	not-binder
TLHSHSMA	HLA-B*15:17	0.0004803564923349768	0.000287695229997491	not-binder
RWDYPANG	HLA-B*15:17	0.0003190075367456302	0.0001930655877294609	not-binder
ELEIKQKK	HLA-B*15:17	0.00040883369947550816	0.0003103044212991531	not-binder
VFARGAKA	HLA-B*15:17	0.000917051338183228	0.0014052873628904563	not-binder
VQARPAVP	HLA-B*15:17	0.0032153627602383495	0.0021939930473275663	not-binder
AWWGTDRF	HLA-B*15:17	0.04996982840821147	0.08018008819863261	not-binder
CHMSTTQG	HLA-B*15:17	1.8299659859621898e-05	1.2795601311617573e-05	not-binder
DYNAEYNQ	HLA-B*15:17	0.0002861309534637257	0.00018257674845807584	not-binder
TMREDYSD	HLA-B*15:17	0.0009333899783086963	0.0012805451816969087	not-binder
TADEFERL	HLA-B*15:17	0.36211094856262205	0.21860947313871903	not-binder
FNLIDINH	HLA-B*15:17	0.006251153093762696	0.009203041588018622	not-binder
FSAMHGSL	HLA-B*15:17	0.8017860174179077	0.09474586411688278	binder
KDGILDLK	HLA-B*15:17	0.0022306194063276053	0.0023270855250089395	not-binder
YFDNRSRI	HLA-B*15:17	0.1393967372830957	0.1864572369817239	not-binder
VGEGVARR	HLA-B*15:17	0.0006740309298038482	0.0006013691622021753	not-binder
TPLALAFE	HLA-B*15:17	0.0028390626481268554	0.002388876307999857	not-binder
DLIGDLYL	HLA-B*15:17	0.006120941136032343	0.003892323455361057	not-binder
KKEHTDKI	HLA-B*15:17	0.001380394930311013	0.001891577017571602	not-binder
GEVLENLI	HLA-B*15:17	0.0015353773909737357	0.0016444318155618932	not-binder
HFWNAVSF	HLA-B*15:17	0.35410016775131226	0.12032718111327567	not-binder
NSVLKLMA	HLA-B*15:17	0.025241200532764196	0.024132372245891556	not-binder
RWHTKKLP	HLA-B*15:17	0.00017039167469192761	0.0001359368076036007	not-binder
AEASDDAV	HLA-B*15:17	0.00035011059990210926	0.00044806614926294825	not-binder
PENSSKSK	HLA-B*15:17	0.0005144933456904255	0.0005423418252964669	not-binder
KKGLKIEI	HLA-B*15:17	0.0032113980792928486	0.0028190830532025847	not-binder
GLFSQAKI	HLA-B*15:17	0.022969991201534867	0.024439544506612006	not-binder
VLDCRHNL	HLA-B*15:17	0.021858509036246688	0.01709969214701843	not-binder
SPQDSSPR	HLA-B*15:17	0.000915999002972967	0.0010113248593838365	not-binder
RFMYEQPA	HLA-B*15:17	0.0005538104014704004	0.0005234755867006557	not-binder
FRERVMFP	HLA-B*15:17	0.00017072127466235542	0.00019863264089249981	not-binder
FYEKVLEG	HLA-B*15:17	0.0013501316600013525	0.0009609062589794488	not-binder
VLQGLQDT	HLA-B*15:17	0.0007451399462297559	0.00038157633510355	not-binder
YPARLPTA	HLA-B*15:17	0.0024483567860443143	0.0025283781769538335	not-binder
AQQNFNPS	HLA-B*15:17	0.0006506403762614355	0.00042870926348841586	not-binder
GNGNENKE	HLA-B*15:17	0.00011668494407786056	5.243707646871544e-05	not-binder
EPILKSYP	HLA-B*15:17	0.0004014634723716881	0.0002875252951481318	not-binder
KRLVMIFQ	HLA-B*15:17	0.0003838061114947777	0.0004514825622678472	not-binder
LLDVLLTE	HLA-B*15:17	0.019297470396850258	0.024902540295701162	not-binder
DGLAASSR	HLA-B*15:17	0.0012391751708491939	0.0009555793490735098	not-binder
VLSVERAG	HLA-B*15:17	0.0008721951075131073	0.0008349802239192569	not-binder
PRAAQVNI	HLA-B*15:17	0.009454891664063325	0.016226354431082782	not-binder
LAEVSADY	HLA-B*15:17	0.17565759792923927	0.15222148137425065	not-binder
AGSTCAVF	HLA-B*15:17	0.37305783927440644	0.237507678624064	not-binder
IASKTNSV	HLA-B*15:17	0.6211805820465088	0.2392976336626768	binder
EVDAEGEA	HLA-B*15:17	0.000247994184246636	0.00023625894834710908	not-binder
RMFEGLIK	HLA-B*15:17	0.018076746561564504	0.015504829854347826	not-binder
LSPMVEAG	HLA-B*15:17	0.003496163134695962	0.003110258954895561	not-binder
SKKNMDGK	HLA-B*15:17	0.00028455168794607746	0.00014602041252286937	not-binder
FIIGLISL	HLA-B*15:17	0.2640690982341766	0.1488685665748692	not-binder
VIRFKTPV	HLA-B*15:17	0.09080205336213112	0.059295101556112666	not-binder
PSGKTDKR	HLA-B*15:17	0.00034694184637373837	0.000251910823595282	not-binder
AKIFSFSE	HLA-B*15:17	0.0003209669841453433	0.0002442435157539296	not-binder
TNNSAHSL	HLA-B*15:17	0.12951551359146835	0.14611677691611616	not-binder
KGRLNDSN	HLA-B*15:17	0.0006605832779314369	0.0005565462111669821	not-binder
FPIPGQPC	HLA-B*15:17	0.0015246561262756587	0.0008210817068772803	not-binder
FLNHRGKG	HLA-B*15:17	0.00020785522647202015	0.0001653181122358744	not-binder
ELALAVTL	HLA-B*15:17	0.022235155384987593	0.015301627629878906	not-binder
QDFHHALC	HLA-B*15:17	0.0003477384205325507	0.0003035449919808112	not-binder
GSKHFAIL	HLA-B*15:17	0.4775115169584751	0.28546578178794774	ambiguous
PIYSFHGK	HLA-B*15:17	0.0018119235581252723	0.0019062711531015292	not-binder
FLVRKYAP	HLA-B*15:17	0.0011785862850956618	0.00034282460387676807	not-binder
IKINILEK	HLA-B*15:17	0.0015860653715208174	0.0010608906116748578	not-binder
GGGPEEVF	HLA-B*15:17	0.02331727514974773	0.02065503193324869	not-binder
AMEGVVGF	HLA-B*15:17	0.07388937324285508	0.10145429204526475	not-binder
YIKQQAEQ	HLA-B*15:17	0.0091341342224041	0.00841528049459401	not-binder
VIEIAGAV	HLA-B*15:17	0.0031861218623816965	0.00364823638300418	not-binder
KAGCSIVE	HLA-B*15:17	0.012660075732856057	0.02239656322544207	not-binder
TILSTLPT	HLA-B*15:17	0.007791450154036284	0.005016388765226089	not-binder
VFTRIDIG	HLA-B*15:17	0.0014526578976074233	0.0019878024027418454	not-binder
KAPVRVAV	HLA-B*15:17	0.48521915823221207	0.26146832898376515	ambiguous
LIMAAVLY	HLA-B*15:17	0.8273328065872192	0.0749120000668382	binder
FVFSVDNL	HLA-B*15:17	0.11934078186750412	0.05608285218232829	not-binder
CLGSGTFV	HLA-B*15:17	0.0005097202083561569	0.0004010912964518435	not-binder
EPALEDSS	HLA-B*15:17	0.00013770640698567148	0.0002179857299339219	not-binder
EQLYNGLW	HLA-B*15:17	0.11802340000867843	0.11051536314195698	not-binder
VPGVMGIA	HLA-B*15:17	0.00020496283250395208	6.417471655835241e-05	not-binder
LLEPLGLA	HLA-B*15:17	0.0014550938736647367	0.0015279509438591845	not-binder
LTGSLSDL	HLA-B*15:17	0.21178129315376282	0.08295789218795027	not-binder
SDFGPVFM	HLA-B*15:17	0.0357188100926578	0.04527369732526606	not-binder
FTRRNLGN	HLA-B*15:17	0.00722689358954085	0.008847599690073411	not-binder
QQAIDRAM	HLA-B*15:17	0.029058663384057583	0.027889117447190213	not-binder
KTVVRIFA	HLA-B*15:17	0.16407420933246614	0.18544294027162336	not-binder
VVIYTDGA	HLA-B*15:17	0.0015888092428212985	0.0014674336807889085	not-binder
DTIFEKVM	HLA-B*15:17	0.26589376404881476	0.23888937271053715	not-binder
SEKYRQVL	HLA-B*15:17	0.0018728136492427438	0.0017597184059684353	not-binder
[truncated: 43,918 more rows]
