# Supplementary material for: Peptidome Surveillance Across Evolving SARS-CoV-2 Lineages Reveals HLA Binding Conservation in Nucleocapsid Among Variants With Most Potential for T-Cell Epitope Loss in Spike
Source: Front Immunol. 2022 Jun 23;13:918928. doi: 10.3389/fimmu.2022.918928 (PMC9260595; doi:10.3389/fimmu.2022.918928)
Supplement: Supplementary file 3 [file DataSheet_3.zip › rnn_results/HLA-B07_02_predictionsRNN.csv]

peptide	allele	prediction	prediction_std	classification
AAAGPGAAL	HLA-B*07:02	0.9916499137878418	0.005477791229907337	binder
AAERRGPL	HLA-B*07:02	0.8335962533950806	0.14059502775958413	binder
AALSPSSGQRL	HLA-B*07:02	0.636686235666275	0.13576824822729677	binder
AAMAGRLMI	HLA-B*07:02	0.7421908378601074	0.13095217814370022	binder
ADLINNLGTIAK	HLA-B*07:02	0.29828422963619233	0.1819592721267649	not-binder
AGFAGDDAPR	HLA-B*07:02	0.21924058422446252	0.20971056629367027	not-binder
ALAPALSAP	HLA-B*07:02	0.17244721725583076	0.19199900084176097	not-binder
APAAIPAL	HLA-B*07:02	0.9985158324241639	0.001220885675836908	binder
APAAYPREVAL	HLA-B*07:02	0.999481451511383	0.0004302035510936386	binder
APAPGAPLL	HLA-B*07:02	0.9987563848495483	0.0006701572129827262	binder
APAPGAPLLPL	HLA-B*07:02	0.998664140701294	0.0006153886796161696	binder
APAPSRGSVQVAL	HLA-B*07:02	0.999433171749115	0.0004594685093081976	binder
APAPSRGSVQV	HLA-B*07:02	0.9984050631523133	0.0007495622049944298	binder
APDGLPAL	HLA-B*07:02	0.9846080422401429	0.024187137095038776	binder
APFGLKPRSV	HLA-B*07:02	0.9950051665306091	0.004492831274445666	binder
APGDYGRQAL	HLA-B*07:02	0.9994288325309754	0.0001911049716500573	binder
APGGTGIVSA	HLA-B*07:02	0.9735555768013	0.028373544282400368	binder
APGIIPRISV	HLA-B*07:02	0.9923963665962219	0.006660273430108351	binder
APGPGLLL	HLA-B*07:02	0.9840824127197265	0.015777421226480612	binder
APGPGPASARAQL	HLA-B*07:02	0.9981621146202088	0.0006692747839100838	binder
APGQGGIL	HLA-B*07:02	0.9903358101844788	0.0033391548296819217	binder
APHEILIQI	HLA-B*07:02	0.9874969124794006	0.014615256566183859	binder
APHPSSWETL	HLA-B*07:02	0.9990365743637085	0.00048231221098073536	binder
APISDIIAI	HLA-B*07:02	0.982442319393158	0.009826670462977498	binder
APLAAGMIAL	HLA-B*07:02	0.9983588933944703	0.0008055947472467125	binder
APLEDEATL	HLA-B*07:02	0.9676543712615967	0.016434851860276028	binder
APQLLIVL	HLA-B*07:02	0.9742841839790344	0.023542010596100806	binder
APQTSTPSL	HLA-B*07:02	0.998772144317627	0.0012024942182330698	binder
APSAPAAAV	HLA-B*07:02	0.9972663760185242	0.0013678432995028558	binder
APSGGWNGVGASL	HLA-B*07:02	0.9986886978149414	0.000802446448923056	binder
APSGIGSIF	HLA-B*07:02	0.9903758764266968	0.01250656106461556	binder
APSQQQPML	HLA-B*07:02	0.9906705498695374	0.004987958290483488	binder
APSYLARSL	HLA-B*07:02	0.9993829369544983	0.0002250012437939081	binder
ASGPPVSELITK	HLA-B*07:02	0.16993680894374846	0.13524126440767378	not-binder
ASPKSPTAAL	HLA-B*07:02	0.9338216781616211	0.02596742663551362	binder
DIAALVVD	HLA-B*07:02	0.015191794489510357	0.014695089886995603	not-binder
DPFNPFELTNH	HLA-B*07:02	0.33934148848056794	0.2642387998322181	not-binder
DSYVGDEAQSK	HLA-B*07:02	0.39300397634506223	0.21512549041256881	ambiguous
ESGPSIVH	HLA-B*07:02	0.013177811773493886	0.010843274284856302	not-binder
ETYVPKEF	HLA-B*07:02	0.04661752860993147	0.04270529490519805	not-binder
FLASVSTVLTSK	HLA-B*07:02	0.22493206709623337	0.15383852475019225	not-binder
FPAAPIPTL	HLA-B*07:02	0.9956791162490845	0.003442654849125102	binder
FPAEDWAGL	HLA-B*07:02	0.9657192707061768	0.007943857080315718	binder
FPAKPGSLTL	HLA-B*07:02	0.9986271262168884	0.0011849623694616812	binder
FPRDPKRLTP	HLA-B*07:02	0.9645834684371948	0.01600474465308626	binder
FPRPVTVEP	HLA-B*07:02	0.9097902536392212	0.07267059829715856	binder
GPAYAFTAL	HLA-B*07:02	0.9973175048828125	0.0013993670330956882	binder
GPMPQTREHL	HLA-B*07:02	0.9977631211280823	0.0006935399491328151	binder
GPSLAAPAL	HLA-B*07:02	0.9954321503639221	0.0031436876082704787	binder
GVWTYDDATKTF	HLA-B*07:02	0.29323369562625884	0.17094619167993738	not-binder
HESEQLGSISV	HLA-B*07:02	0.22863465994596482	0.1663401358136552	not-binder
HLPETKFSEL	HLA-B*07:02	0.8931126713752746	0.04562366458199775	binder
HPPMILPLPL	HLA-B*07:02	0.9745033264160157	0.010474285339874712	binder
HPRLVVIVL	HLA-B*07:02	0.9986056804656982	0.00098664681501753	binder
IAPTGHSL	HLA-B*07:02	0.9276897192001343	0.047147878695455225	binder
ILLAELEQLK	HLA-B*07:02	0.009681778773665429	0.0027672538674020216	not-binder
IPADTFAAL	HLA-B*07:02	0.9976473569869995	0.0006417861980019315	binder
IPAKKYVKL	HLA-B*07:02	0.9915629267692566	0.008776719008207147	binder
IPFWRNTAV	HLA-B*07:02	0.9958377957344056	0.0019638940267773506	binder
IPISPSTEV	HLA-B*07:02	0.9894555091857911	0.0043323605524709565	binder
IPLAKRVAL	HLA-B*07:02	0.9990400195121765	0.00047631612772946347	binder
KLVAASQAALGL	HLA-B*07:02	0.7547116816043854	0.13735144129052665	binder
KVRDPRPWL	HLA-B*07:02	0.9081618666648865	0.11973830094317355	binder
LDPVLQNPL	HLA-B*07:02	0.6837930321693421	0.03801663342276822	binder
LGEYGFQNALIVR	HLA-B*07:02	0.12417238540947437	0.1790000665756056	not-binder
LGSPAAGTLA	HLA-B*07:02	0.09582137726247311	0.08077301177977105	not-binder
LIMGFLVLGL	HLA-B*07:02	0.41158164739608766	0.22595575038265278	ambiguous
LPAAPGKGL	HLA-B*07:02	0.9964286684989929	0.0035029263757559276	binder
LPDFERESL	HLA-B*07:02	0.9922354102134705	0.00560671855784003	binder
LPGGPTLTF	HLA-B*07:02	0.9688143849372863	0.03133741552769086	binder
LPIVTPAL	HLA-B*07:02	0.9931267857551574	0.004150536362200604	binder
LPSKPYSTL	HLA-B*07:02	0.9976579308509826	0.0017945923978916908	binder
LPSNLPQL	HLA-B*07:02	0.9794285893440247	0.01545889143577952	binder
LPSPEGLSL	HLA-B*07:02	0.9954981565475464	0.0028254018414561014	binder
LPTGSTPL	HLA-B*07:02	0.9905790448188782	0.005704290012769612	binder
LPYAGDVSM	HLA-B*07:02	0.9965213418006897	0.0023918361193884055	binder
LQAPVLVA	HLA-B*07:02	0.021260886685922742	0.017613434110099222	not-binder
LRVDPVNFK	HLA-B*07:02	0.040379117242991924	0.032665715069977556	not-binder
LVAASQAALGL	HLA-B*07:02	0.877255642414093	0.02925845413187828	binder
LVNEVTEFAK	HLA-B*07:02	0.10359613299369812	0.010993737380217862	not-binder
MPDSAAAL	HLA-B*07:02	0.9854975819587708	0.007430636986581179	binder
MPGALPSL	HLA-B*07:02	0.9936118006706238	0.007358482639866708	binder
MPRWAERL	HLA-B*07:02	0.9958437442779541	0.002555103842944715	binder
NAPWAVTSL	HLA-B*07:02	0.8741081953048706	0.049932621105143876	binder
NVKVDPEIQ	HLA-B*07:02	0.06464269161224365	0.010849601795283432	not-binder
PARVPHSPQRFA	HLA-B*07:02	0.2943001538515091	0.27104864044468796	not-binder
PASKRPPL	HLA-B*07:02	0.9528574466705322	0.01905611013925395	binder
PAWPHRGL	HLA-B*07:02	0.8545907974243164	0.09930577807374326	binder
PAYHSSLMD	HLA-B*07:02	0.16229925751686097	0.22133820247714667	not-binder
PEAKKPRL	HLA-B*07:02	0.7443939447402954	0.07987951451056217	binder
PPYTVVYFPVRGR	HLA-B*07:02	0.6473571874201298	0.3051355342136812	ambiguous
PSAARHSL	HLA-B*07:02	0.983919906616211	0.0069277626598876815	binder
PSSAPAVST	HLA-B*07:02	0.15822536051273345	0.07671515338534847	not-binder
PVPEEEEGFEGGD	HLA-B*07:02	0.340074859187007	0.2088801030932618	not-binder
QPEWLRAEV	HLA-B*07:02	0.83462975025177	0.1642147090237278	binder
QPQTPIQGTSEL	HLA-B*07:02	0.9744160175323486	0.021825398341529453	binder
QPSEVLRTV	HLA-B*07:02	0.9723571181297302	0.02091191887834732	binder
QTAAAAAL	HLA-B*07:02	0.504399174451828	0.23252864053914737	ambiguous
QTAPLRAEL	HLA-B*07:02	0.9475658059120178	0.025645174325692258	binder
RASPVRLLSL	HLA-B*07:02	0.9934877872467041	0.006688097979565694	binder
RGPLPPLRPL	HLA-B*07:02	0.9197964429855346	0.05260627020768504	binder
RIRAAWTRAL	HLA-B*07:02	0.9961880803108215	0.0028902396991840468	binder
RPFHGISTV	HLA-B*07:02	0.9980252623558045	0.0028567862460150994	binder
RPGHKPSIL	HLA-B*07:02	0.9976547122001648	0.0011049915892026873	binder
RPKLNRENF	HLA-B*07:02	0.9975191354751587	0.0019149569414909006	binder
RPKTGVRGL	HLA-B*07:02	0.9994112253189087	0.0002242741078785175	binder
RPNGTSAMLLVTL	HLA-B*07:02	0.9992636203765869	0.00031918744098197415	binder
RPNVQAISSRL	HLA-B*07:02	0.998396122455597	0.0010395784093756588	binder
RSGGGFSSGSAGII	HLA-B*07:02	0.19739357852376999	0.19440955200735902	not-binder
RVAEFHTEL	HLA-B*07:02	0.9804807901382446	0.030823242892712734	binder
RVPGPPARLGLPL	HLA-B*07:02	0.9686095476150512	0.03055861614233123	binder
SIPGGYNAL	HLA-B*07:02	0.5578457117080688	0.26739073597052465	ambiguous
SLHHPTLI	HLA-B*07:02	0.054376378655433655	0.046769689167144496	not-binder
SPAITATL	HLA-B*07:02	0.998043692111969	0.001092750394805787	binder
SPATTGTFL	HLA-B*07:02	0.9975030422210693	0.0012969427506076055	binder
SPDDPAGLL	HLA-B*07:02	0.9738785624504089	0.013558010792658287	binder
SPDLSSLSL	HLA-B*07:02	0.9900410652160645	0.0065360942384928775	binder
SPGDFSISV	HLA-B*07:02	0.9752505779266357	0.007586064941647046	binder
SPIITLVAL	HLA-B*07:02	0.9938053488731384	0.0039992772867379	binder
SPLGSPEL	HLA-B*07:02	0.9944992184638977	0.005505983711403314	binder
SPLPLTAL	HLA-B*07:02	0.9975015640258789	0.0021597132825844165	binder
SPLSAAAAT	HLA-B*07:02	0.8820687174797058	0.04010556942479981	binder
SPMLLVAL	HLA-B*07:02	0.9955624461174011	0.004558149745787555	binder
SPPDPARRE	HLA-B*07:02	0.2059175692498684	0.17272516040845404	not-binder
SPQGLKPVV	HLA-B*07:02	0.9942089676856994	0.0030531293000046677	binder
SPQPGSAL	HLA-B*07:02	0.9992211937904358	0.00043172108487602264	binder
SPRPDRALV	HLA-B*07:02	0.9966314673423767	0.0008302708968320594	binder
SPSALIWWL	HLA-B*07:02	0.8729948043823242	0.08048433720938764	binder
SPTATPRTL	HLA-B*07:02	0.9991676688194275	0.00036692616496479503	binder
SPTQLPIL	HLA-B*07:02	0.990528154373169	0.00533267227599406	binder
SPWPGTTL	HLA-B*07:02	0.9986467599868775	0.0008753640493955267	binder
SPWSISSTM	HLA-B*07:02	0.9979697585105896	0.0010700071368201205	binder
STGGAPTFNVTVTK	HLA-B*07:02	0.15373468603938817	0.11424130994834655	not-binder
TAFQEALDAAGDK	HLA-B*07:02	0.338106182217598	0.1914339648889742	not-binder
TFTVTEKPEVID	HLA-B*07:02	0.09023610260337592	0.08196746052044354	not-binder
TPAALAAL	HLA-B*07:02	0.9947421550750732	0.004390993193106998	binder
TPAGVQVIL	HLA-B*07:02	0.9916537642478943	0.003004885857990015	binder
TPHFSGLAA	HLA-B*07:02	0.9941684126853942	0.00185814501376012	binder
TPLLMQAL	HLA-B*07:02	0.9761261701583862	0.015389410860759312	binder
TPSLIRAGSRVA	HLA-B*07:02	0.9457735300064087	0.040976612162541864	binder
TTTEAVDAATAE	HLA-B*07:02	0.06878583077341319	0.056639392811014905	not-binder
TVKPLTLEL	HLA-B*07:02	0.959368109703064	0.014438878806213945	binder
TVTEKPEVID	HLA-B*07:02	0.07707413621246814	0.06854954120183966	not-binder
VAPGALLGL	HLA-B*07:02	0.5553382158279419	0.1039129390444332	binder
VAVPGQPI	HLA-B*07:02	0.2968607723712921	0.1735707088087076	not-binder
VDPNRAVPL	HLA-B*07:02	0.7717226266860961	0.05724722908592475	binder
VHLTPEEKSAVTAL	HLA-B*07:02	0.5437731087207794	0.23250471642907528	ambiguous
VNVDEVGGEALGR	HLA-B*07:02	0.4340869069099426	0.3202868321015423	ambiguous
VPGPPARLGL	HLA-B*07:02	0.9984315395355224	0.0005795627450437747	binder
VPKQPPKTL	HLA-B*07:02	0.9989315748214722	0.0006624808854894323	binder
VPLGPGQI	HLA-B*07:02	0.8576721668243408	0.08145751009538027	binder
VPWKEVLL	HLA-B*07:02	0.965863025188446	0.03608427139878813	binder
VRYTKKVPQVSTPT	HLA-B*07:02	0.040020686015486716	0.009588258057207828	not-binder
WARPLSVSF	HLA-B*07:02	0.9150571227073669	0.08196384448952647	binder
YLAPNNLKPVVAE	HLA-B*07:02	0.20938569027930498	0.17886148428025203	not-binder
YLPDGTASL	HLA-B*07:02	0.7076785564422607	0.14365898731824758	binder
YPLRPGPQL	HLA-B*07:02	0.9955827713012695	0.003436958521792347	binder
YPTSPGPI	HLA-B*07:02	0.8984586596488953	0.06385050331994423	binder
YRSGGGFSSGSAGI	HLA-B*07:02	0.23472097516059875	0.1477397416814726	not-binder
VLAKTYGG	HLA-B*07:02	0.002371625060914084	0.0015663432485809163	not-binder
RRLGELPG	HLA-B*07:02	0.0028795266291126607	0.0015068185459788876	not-binder
SPCAHGGS	HLA-B*07:02	0.07504594093188643	0.0812364760695768	not-binder
LRSTLREY	HLA-B*07:02	0.004334744508378207	0.0028911079047454573	not-binder
CFEDPTLD	HLA-B*07:02	0.005926229656324722	0.005990816360960645	not-binder
ALRELSKE	HLA-B*07:02	0.001035998585575726	0.001021240343363507	not-binder
TAHDAPRK	HLA-B*07:02	0.011974537977948785	0.00825458768569915	not-binder
DPRFNTFH	HLA-B*07:02	0.15433861687779427	0.1194455741093752	not-binder
GQIFLSSD	HLA-B*07:02	0.00042193050467176363	0.0005227810825062857	not-binder
LHGGFNGG	HLA-B*07:02	0.0023785699624568222	0.0020592065951504533	not-binder
MRNGVTLV	HLA-B*07:02	0.03419247604906559	0.021509473085030595	not-binder
LLDDGLAR	HLA-B*07:02	0.02046838579699397	0.013474898569021912	not-binder
LYEAGLPR	HLA-B*07:02	0.14298296347260475	0.16496826827830954	not-binder
VLGVYEPR	HLA-B*07:02	0.014188262727111578	0.009230893946275852	not-binder
ESALVSHE	HLA-B*07:02	0.00936417207121849	0.009036058338125177	not-binder
GGAVWLDP	HLA-B*07:02	0.002228946494869888	0.0017501850288150491	not-binder
AGAAAKSV	HLA-B*07:02	0.31206002086400986	0.20724069906111123	not-binder
TDNGPILS	HLA-B*07:02	0.0032130847917869686	0.003533201421821648	not-binder
LVQFQRPA	HLA-B*07:02	0.16082045435905457	0.10081724678173222	not-binder
REDFGLSI	HLA-B*07:02	0.0077405906282365326	0.010317996745424244	not-binder
SCNDLVIL	HLA-B*07:02	0.025290821585804223	0.015468158533408561	not-binder
STGHLILV	HLA-B*07:02	0.01977097592316568	0.012833089839983892	not-binder
EISIPFDL	HLA-B*07:02	0.07476878985762596	0.06797002916277137	not-binder
AGKLENIF	HLA-B*07:02	0.0074896759819239375	0.003746075303465853	not-binder
IRSHDVKN	HLA-B*07:02	0.0024373530977754854	0.0024423054108201523	not-binder
IKPPPVEP	HLA-B*07:02	0.0532115644775331	0.07188555556549625	not-binder
QVTNDNIY	HLA-B*07:02	0.0010284469521138818	0.0007843174435865931	not-binder
TIRRVRKE	HLA-B*07:02	0.0011451796119217761	0.001138558756624974	not-binder
SRDPPEKQ	HLA-B*07:02	0.00701947039924562	0.010647020886611666	not-binder
FKVKKSGK	HLA-B*07:02	0.0013505502429325134	0.0008186992126041994	not-binder
TVVFWDLK	HLA-B*07:02	0.01054244302213192	0.00367556117612995	not-binder
IDLEQMEQ	HLA-B*07:02	0.0030792492791078983	0.0016962729327814703	not-binder
IQPPKKIN	HLA-B*07:02	0.006562290817964822	0.007320587486785178	not-binder
HLKYYIDG	HLA-B*07:02	0.009879154116788413	0.011907891756996317	not-binder
AAAEKVDR	HLA-B*07:02	0.02092550932429731	0.012470939789347164	not-binder
QYRHFVIP	HLA-B*07:02	0.0038113083734060637	0.006965307443217798	not-binder
ALELCAGP	HLA-B*07:02	0.007160735852085054	0.004265746924442248	not-binder
FSQLEELL	HLA-B*07:02	0.039500075951218606	0.018382380569650778	not-binder
SVDKATLT	HLA-B*07:02	0.05858425319893286	0.07364620590932476	not-binder
GLALCALG	HLA-B*07:02	0.0011921945493668317	0.001354857101169597	not-binder
SEDFKKTT	HLA-B*07:02	0.002763671474531293	0.0005045433407271897	not-binder
DGSMCKAE	HLA-B*07:02	0.0017084129271097482	0.001611142016474223	not-binder
ENERCIGC	HLA-B*07:02	0.0010836552130058408	0.0008886817306342841	not-binder
FEKVSALA	HLA-B*07:02	0.046163970371708274	0.05444891389018535	not-binder
KDRDNPPE	HLA-B*07:02	0.004032354708760977	0.004162219753864344	not-binder
IAIGHPIG	HLA-B*07:02	0.06430464696604758	0.04638240847744768	not-binder
TVGLPAGT	HLA-B*07:02	0.018460769881494345	0.012147248603274695	not-binder
PSFSPSLS	HLA-B*07:02	0.019577647501137108	0.026180698831017122	not-binder
GEKSMALR	HLA-B*07:02	0.0016836236172821373	0.0014221582641707324	not-binder
NGDGSVNK	HLA-B*07:02	0.014204457215964795	0.00986418239774278	not-binder
VDGDGIVR	HLA-B*07:02	0.031612932309508325	0.012375978496466319	not-binder
TARIDMAL	HLA-B*07:02	0.9413812160491943	0.0319462851451127	binder
PEIVAARE	HLA-B*07:02	0.01280852910131216	0.006319690477807546	not-binder
GMAANGLK	HLA-B*07:02	0.001991522905882448	0.0008038647660696922	not-binder
QTSEGVCL	HLA-B*07:02	0.021026983158662915	0.013828318174711376	not-binder
YRVFKVVL	HLA-B*07:02	0.1883801870048046	0.11726965900699209	not-binder
KIPIEIVN	HLA-B*07:02	0.006301222543697804	0.007122376858392847	not-binder
NDSETADM	HLA-B*07:02	0.008723926357924938	0.004774995084165235	not-binder
VTLFKVKW	HLA-B*07:02	0.006174732127692551	0.005190524264097533	not-binder
GVSWSHIF	HLA-B*07:02	0.037498549278825524	0.029671133325425772	not-binder
VSFYKRAQ	HLA-B*07:02	0.009294501971453428	0.006537608153562447	not-binder
FGDHVKKP	HLA-B*07:02	0.01356015857309103	0.008415017182232629	not-binder
RSMRAKED	HLA-B*07:02	0.0016496786149218679	0.001633877419519949	not-binder
ADASWDLL	HLA-B*07:02	0.05112258587032557	0.04930748541905033	not-binder
KANVKAAW	HLA-B*07:02	0.05447158827446401	0.04527709763303057	not-binder
EKRKFHQN	HLA-B*07:02	0.0005456418744870462	0.00045848588912937745	not-binder
STLQSSFP	HLA-B*07:02	0.00485078152269125	0.0020099036091867696	not-binder
SCTVAEAV	HLA-B*07:02	0.010997218918055296	0.009878137092762609	not-binder
GMPGAAYK	HLA-B*07:02	0.005283993552438915	0.005092541519357387	not-binder
TMTPTLRL	HLA-B*07:02	0.25174482762813566	0.1319088509914512	not-binder
RNNLWNYK	HLA-B*07:02	0.002342926192795858	0.002369334690788818	not-binder
VNGVGPGG	HLA-B*07:02	0.006067503424128517	0.005463060987305466	not-binder
AGVSSPNS	HLA-B*07:02	0.001589663338381797	0.0009971495911579899	not-binder
KNQLQIEG	HLA-B*07:02	0.0006923458306118846	0.0001707663962327388	not-binder
ADIYREGV	HLA-B*07:02	0.003907368378713727	0.002826320337957025	not-binder
PFVMAPLM	HLA-B*07:02	0.6348297357559204	0.15146516998689324	binder
PDAMGLGL	HLA-B*07:02	0.42133656442165374	0.1657006080705938	ambiguous
NIFLVVME	HLA-B*07:02	0.006113206641748548	0.0047622711870771665	not-binder
DLICRAHQ	HLA-B*07:02	0.00481334333162522	0.004885760605076655	not-binder
SYNLLQRG	HLA-B*07:02	0.0004720010838354938	0.0003591335308864049	not-binder
AKGNQGAA	HLA-B*07:02	0.02460815660888329	0.037808057261053934	not-binder
KEVYEGEV	HLA-B*07:02	0.0035361906280741095	0.004111749168142467	not-binder
KREMTNLQ	HLA-B*07:02	0.00213585834717378	0.0013526184770785283	not-binder
NPPEEAPR	HLA-B*07:02	0.1585882656276226	0.14451280776467243	not-binder
QREMKMFL	HLA-B*07:02	0.07455513905733824	0.0632694127987767	not-binder
QLVHYYKV	HLA-B*07:02	0.005268984800204634	0.003704503891666707	not-binder
LAKLQDQV	HLA-B*07:02	0.04593781530857086	0.04986256668612614	not-binder
RSPRRMRP	HLA-B*07:02	0.03720529684796929	0.03701136646384207	not-binder
VKGEQFDR	HLA-B*07:02	0.005656365538015962	0.0026014289442557745	not-binder
AFGSAAPK	HLA-B*07:02	0.03890469912439585	0.032754444897856894	not-binder
SFNRITID	HLA-B*07:02	0.00038756384019507096	0.0002281286791115265	not-binder
SYNVTTSS	HLA-B*07:02	0.0006158760807011276	0.000328623701898217	not-binder
QLLNPFIP	HLA-B*07:02	0.009643549285829067	0.006379842123914759	not-binder
PVNARLDD	HLA-B*07:02	0.06325611360371113	0.039175142572254774	not-binder
LGSKNSSK	HLA-B*07:02	0.0011268186091911048	0.0006176056870525541	not-binder
KLFEMDNI	HLA-B*07:02	0.004664991470053792	0.0018288788696298292	not-binder
WHRIHKDT	HLA-B*07:02	0.0013664985483046622	0.0009198848679235676	not-binder
STLISKTQ	HLA-B*07:02	0.0061142643156927075	0.005681266683338479	not-binder
DGGKQALE	HLA-B*07:02	0.004269923223182559	0.003901639078339004	not-binder
GEICGGSE	HLA-B*07:02	0.00037253482023515974	0.0004306009629288553	not-binder
SYMFTTAS	HLA-B*07:02	0.001597138843499124	0.0009307893385309971	not-binder
QNFTRATN	HLA-B*07:02	0.004288107273168862	0.004375089992860321	not-binder
SGAWYSYN	HLA-B*07:02	0.0012655838509090245	0.0006834243529522758	not-binder
GWVLPEGK	HLA-B*07:02	0.0040275367093272505	0.0037675059557528597	not-binder
GDLVEIDI	HLA-B*07:02	0.004056787327863276	0.0023099967758526837	not-binder
APGFAHLQ	HLA-B*07:02	0.6655932188034057	0.16941775966773168	binder
GGDRDGNP	HLA-B*07:02	0.001007436950749252	0.0008292744728702648	not-binder
TFLFGCID	HLA-B*07:02	0.0008536247652955354	0.00048812420722427994	not-binder
QANMLVLR	HLA-B*07:02	0.054238582402467726	0.0573522442118532	not-binder
IEQDPEGQ	HLA-B*07:02	0.0024256339718704114	0.002009218238873978	not-binder
SPVHRAAL	HLA-B*07:02	0.999510896205902	0.00023966099082615324	binder
SPLYVNTE	HLA-B*07:02	0.3551643431186676	0.11221704306901346	not-binder
LVLTDIGW	HLA-B*07:02	0.008770064823329449	0.009854594076344371	not-binder
VLCRDEME	HLA-B*07:02	0.0011229613970499485	0.0016693952090830045	not-binder
FLGAMRAS	HLA-B*07:02	0.003451996424701065	0.002351607811528201	not-binder
QQVIPERL	HLA-B*07:02	0.054191839694976804	0.04871506846088311	not-binder
DISNLDRM	HLA-B*07:02	0.012086417432874441	0.005639538792671855	not-binder
AYQLAFRY	HLA-B*07:02	0.003110873780678958	0.0029951007409735656	not-binder
FVADAAVI	HLA-B*07:02	0.17651319801807402	0.14056731377813736	not-binder
PNTNVFEE	HLA-B*07:02	0.012959312088787556	0.0024954581075755386	not-binder
EVGTVTPR	HLA-B*07:02	0.02399593163281679	0.00983989459128253	not-binder
EKKKAEQD	HLA-B*07:02	0.0015798079781234264	0.0014434021332858536	not-binder
ISSQTFIP	HLA-B*07:02	0.002881730126682669	0.001461684279424751	not-binder
VAMELEEA	HLA-B*07:02	0.012327928375452758	0.008030558555531024	not-binder
LKILGYDT	HLA-B*07:02	0.004605041863396764	0.0017725002866826893	not-binder
VHGQAATD	HLA-B*07:02	0.0019382551370654255	0.0013241710559140423	not-binder
TQAYETYR	HLA-B*07:02	0.005230755766388029	0.003709981275782116	not-binder
DDVPIDVL	HLA-B*07:02	0.15781082212924957	0.10208491830662247	not-binder
NAGVDPKE	HLA-B*07:02	0.017913579219020904	0.012383690138361221	not-binder
AGALLGDV	HLA-B*07:02	0.022021678648889063	0.006519501550388121	not-binder
KKKIPYIS	HLA-B*07:02	0.0015171607257798315	0.001252732953746906	not-binder
AKDRVALN	HLA-B*07:02	0.009265861203311942	0.008312998559738653	not-binder
LSAAYYLA	HLA-B*07:02	0.019333409890532494	0.017229901164665575	not-binder
RRFTCIIG	HLA-B*07:02	0.008487297041574493	0.011140929784028997	not-binder
LLHYDFIK	HLA-B*07:02	0.007040733704343438	0.005375928709130231	not-binder
VASVVSTY	HLA-B*07:02	0.014823608240112663	0.017911253737914874	not-binder
RPGFYAII	HLA-B*07:02	0.983815610408783	0.01056917438783208	binder
LDRDGREP	HLA-B*07:02	0.004518429865129292	0.002583508827290753	not-binder
HIEPGDIL	HLA-B*07:02	0.11027516722679138	0.06472594239524232	not-binder
NAASCDMV	HLA-B*07:02	0.00466172065353021	0.002796401609147348	not-binder
QARLMSQA	HLA-B*07:02	0.06837604716420173	0.037618053886069966	not-binder
FAVAAHAP	HLA-B*07:02	0.13085730150341987	0.07472769061120613	not-binder
FPPMDNDS	HLA-B*07:02	0.06603713147342205	0.039515888075422195	not-binder
NPCFQSGE	HLA-B*07:02	0.024672244023531676	0.021071423797888178	not-binder
NDKMALQR	HLA-B*07:02	0.0034942594822496174	0.0018998207935092774	not-binder
AHLIDWKG	HLA-B*07:02	0.00034339953563176093	0.00012987492778502804	not-binder
LDKDLRAG	HLA-B*07:02	0.0084580953232944	0.004926814816691039	not-binder
KRFTHHTH	HLA-B*07:02	0.006572456820867956	0.0053477490240204355	not-binder
RDHSTYRP	HLA-B*07:02	0.002603970014024526	0.0024656531571273215	not-binder
EGDLVQRG	HLA-B*07:02	0.002438203402562067	0.0020471926512853123	not-binder
ELDHAFDV	HLA-B*07:02	0.01970918200677261	0.015511305755177531	not-binder
SVLVAFQQ	HLA-B*07:02	0.009023137856274843	0.007553006616602712	not-binder
CVALAIYI	HLA-B*07:02	0.01996288578957319	0.015418720147126351	not-binder
LPNSTERA	HLA-B*07:02	0.5329146385192871	0.19243811974486172	ambiguous
LVNVDGAD	HLA-B*07:02	0.01771914246492088	0.01787176630567081	not-binder
SMRGDLVS	HLA-B*07:02	0.002376908843871206	0.0017434750410812933	not-binder
AKVVPLNT	HLA-B*07:02	0.04120110003277659	0.06337428153139989	not-binder
EEQNGALY	HLA-B*07:02	0.009691747235774529	0.013969419590014387	not-binder
QAKPTLED	HLA-B*07:02	0.007341392547823488	0.00852122816364524	not-binder
FGKTYFFS	HLA-B*07:02	0.004984250530833378	0.00692222448036797	not-binder
PIAELFSD	HLA-B*07:02	0.007590493699535727	0.004119202995818419	not-binder
TDSSLKSA	HLA-B*07:02	0.005337274540215731	0.00505894027162702	not-binder
AYVCELKI	HLA-B*07:02	0.00378375044092536	0.0022015154305466654	not-binder
GVIQELVE	HLA-B*07:02	0.0019326700537931174	0.0020778166201135826	not-binder
RFCDGLKK	HLA-B*07:02	0.001203808229183778	0.0008934739929252894	not-binder
LLNSWAYL	HLA-B*07:02	0.12939675375819207	0.09415458793899387	not-binder
RERHWMIQ	HLA-B*07:02	0.004771828734374139	0.003024244961739783	not-binder
NNNPATAT	HLA-B*07:02	0.02670711288228631	0.01978519040962048	not-binder
DRLGEITV	HLA-B*07:02	0.007513663615100086	0.004479731919069211	not-binder
NYSKRAVN	HLA-B*07:02	0.003518918243935332	0.005280380989809323	not-binder
RIHTFTIM	HLA-B*07:02	0.7134072542190552	0.2592056529524083	binder
PEAVPESW	HLA-B*07:02	0.048462265403941274	0.04553227768108914	not-binder
KLAQKGNK	HLA-B*07:02	0.00292866948293522	0.0019523804622490265	not-binder
AFHIAAGG	HLA-B*07:02	0.0031314691324951125	0.002935515026720211	not-binder
IIHNGWIE	HLA-B*07:02	0.009582742373459041	0.011602310182285046	not-binder
KDVKIAQL	HLA-B*07:02	0.34431485682725904	0.1948760503181327	not-binder
FSSDNGGQ	HLA-B*07:02	0.003100507950875908	0.0030346057752380757	not-binder
SFAIGFLE	HLA-B*07:02	0.006806939476518892	0.010997034830146322	not-binder
KDYIEIIN	HLA-B*07:02	0.002268275653477758	0.001441947197092388	not-binder
VSTFPVIL	HLA-B*07:02	0.2506409019231796	0.10482011153763691	not-binder
ACLDQQRL	HLA-B*07:02	0.033923149667680265	0.04885297149846081	not-binder
DGGTRIYL	HLA-B*07:02	0.1497600931674242	0.09995051305953724	not-binder
NPPPPATS	HLA-B*07:02	0.5804900228977203	0.17697136081136636	ambiguous
NRRYVAAR	HLA-B*07:02	0.001804359327070415	0.0006332436922450563	not-binder
DSTTIGEY	HLA-B*07:02	0.0024945059325546027	0.002953678255842448	not-binder
PNCDTSRV	HLA-B*07:02	0.01626047509489581	0.01625430725412393	not-binder
PSKFGNAN	HLA-B*07:02	0.037518042325973514	0.021666732332701923	not-binder
GNFYKKQA	HLA-B*07:02	0.0033542560500791295	0.0026403345227652497	not-binder
RQLPNETI	HLA-B*07:02	0.010552571155130863	0.006333708680679553	not-binder
ARKGGDLE	HLA-B*07:02	0.0026411818224005403	0.0019581924277784807	not-binder
HFGPMTQE	HLA-B*07:02	0.01753541377838701	0.017653102036529644	not-binder
TIRSNINN	HLA-B*07:02	0.009369135135784745	0.0060036171033312465	not-binder
LFFFVVGL	HLA-B*07:02	0.2779964357614517	0.17039714130662534	not-binder
LLPAMAGL	HLA-B*07:02	0.2475067563354969	0.12730239181530445	not-binder
PIKSFVKT	HLA-B*07:02	0.05590277705341577	0.057156751012410065	not-binder
VGGEVKTI	HLA-B*07:02	0.008617931976914406	0.004901990524257957	not-binder
ELICPVCG	HLA-B*07:02	0.0006286639836616814	0.00041902328690751785	not-binder
SQEEFFHT	HLA-B*07:02	0.0019065676839090883	0.001504672052473418	not-binder
ILEAYGLD	HLA-B*07:02	0.004353425482986495	0.006256715093409952	not-binder
TRAQSQVV	HLA-B*07:02	0.04158659789245576	0.0659329728986116	not-binder
RSSELTKH	HLA-B*07:02	0.0017495707383204718	0.0019428433849735757	not-binder
VMMNNYGT	HLA-B*07:02	0.011754050408490003	0.009815052394496282	not-binder
ISPSMIEI	HLA-B*07:02	0.032582636922597885	0.01693229787081064	not-binder
DWHGVVQE	HLA-B*07:02	0.005613897473085672	0.007357324941391568	not-binder
REPQLRSD	HLA-B*07:02	0.0035849550389684738	0.0027790736412112095	not-binder
IWAMNGGQ	HLA-B*07:02	0.0012909151759231464	0.0008225812365799457	not-binder
GLSHYQGG	HLA-B*07:02	0.0003487459325697273	0.0001559064278074919	not-binder
IFLVAPSS	HLA-B*07:02	0.010960120375966654	0.01372888373401099	not-binder
SMNSYIEA	HLA-B*07:02	0.0015347259235568345	0.0006885547527112914	not-binder
AKSKFYGN	HLA-B*07:02	0.0018098424188792706	0.0012713145033566688	not-binder
GVLRIVLD	HLA-B*07:02	0.0014224595332052558	0.0010420028119840293	not-binder
KKMVSYKE	HLA-B*07:02	0.000632644337019883	0.0002894432002271114	not-binder
IDSRLVGE	HLA-B*07:02	0.00924266055226326	0.006085923955100505	not-binder
AVANAELG	HLA-B*07:02	0.0047904056496918205	0.0014299803160104593	not-binder
SGIRIGTP	HLA-B*07:02	0.012087780423462391	0.015559601853633939	not-binder
LKISAISL	HLA-B*07:02	0.25010167583823206	0.15993160621764377	not-binder
VKDRTVGD	HLA-B*07:02	0.0033666659495793284	0.0025899606855547463	not-binder
REGEGMIF	HLA-B*07:02	0.003448917390778661	0.0032615203380304205	not-binder
NSLEEAFE	HLA-B*07:02	0.0026725843956228344	0.0028337571365221444	not-binder
FSNCSYIS	HLA-B*07:02	0.001105603456380777	0.0005647127384975	not-binder
SVSKLSTP	HLA-B*07:02	0.017419543024152516	0.015144427960164242	not-binder
NVPNPFDK	HLA-B*07:02	0.036569067975506186	0.03467859887693467	not-binder
AQLVLEAE	HLA-B*07:02	0.0008159016899298877	0.0007714842268399312	not-binder
EIIILAVV	HLA-B*07:02	0.009073268715292215	0.0018950573124488208	not-binder
SGLLRYLI	HLA-B*07:02	0.09653236828744412	0.08196166466866663	not-binder
IYRDGAGR	HLA-B*07:02	0.0043718878412619235	0.002808729896238706	not-binder
IEAIEQWR	HLA-B*07:02	0.004617500741733238	0.004065561085122095	not-binder
WLFSSDSK	HLA-B*07:02	0.002878577308729291	0.0022566929016123107	not-binder
VKSKLIRN	HLA-B*07:02	0.0016773104420281016	0.0012203680045837309	not-binder
GRDRVKVL	HLA-B*07:02	0.03278215080499649	0.03244270589044891	not-binder
PGIIKLKS	HLA-B*07:02	0.01943541821092367	0.01119153624311306	not-binder
ATVRDTAD	HLA-B*07:02	0.006093496017274447	0.005594859376733341	not-binder
SQGEIVDA	HLA-B*07:02	0.0004678390163462609	0.00039874178460426663	not-binder
RFAMNPGL	HLA-B*07:02	0.27586406394839286	0.24250745475162175	not-binder
YIDREGRP	HLA-B*07:02	0.006641546753235162	0.0032252688187696787	not-binder
DTVRMPSD	HLA-B*07:02	0.0062117267865687605	0.0060164718947875355	not-binder
GILFRDMT	HLA-B*07:02	0.005569968302734196	0.0053589511514818165	not-binder
GPQTPKYY	HLA-B*07:02	0.07623259797692299	0.07927476399400676	not-binder
YKELLSKF	HLA-B*07:02	0.10967178121209145	0.04869682482210702	not-binder
QDRASRTY	HLA-B*07:02	0.005676303151994943	0.008661819826609424	not-binder
RGLDFSDR	HLA-B*07:02	0.0035017506103031336	0.0019901635668910654	not-binder
GTDSQPKP	HLA-B*07:02	0.0037546216597547756	0.006063223180509807	not-binder
VPVHVNIE	HLA-B*07:02	0.33380864933133125	0.15626430652262302	not-binder
THRILSRG	HLA-B*07:02	0.0004440948789124377	0.0004325097073814987	not-binder
TDLVIAGE	HLA-B*07:02	0.014456144627183675	0.010510758551706901	not-binder
LDHRSFYF	HLA-B*07:02	0.13098434517160057	0.11898988553100687	not-binder
LFEAAKTL	HLA-B*07:02	0.9382616758346558	0.026373587006857272	binder
LPGLPGPP	HLA-B*07:02	0.5349006593227387	0.12067352676657218	ambiguous
EEEEQRLL	HLA-B*07:02	0.033761757891625166	0.027473053816239813	not-binder
ALLASAGS	HLA-B*07:02	0.0009542382264044136	0.0008230831683571823	not-binder
KYKDYSVN	HLA-B*07:02	0.0017899267841130495	0.0013696376865111831	not-binder
TVRTDPVP	HLA-B*07:02	0.1867345616221428	0.10564823820654756	not-binder
SHAFQMDP	HLA-B*07:02	0.011574399058008566	0.020839187282309938	not-binder
PGYIHKPG	HLA-B*07:02	0.09645012281835079	0.1046259176611773	not-binder
GGDSGKIV	HLA-B*07:02	0.009076683374587446	0.009366200280537034	not-binder
CQSQSSIE	HLA-B*07:02	0.0005159913416719064	0.0008255764578974338	not-binder
GIQSASVN	HLA-B*07:02	0.001110567623982206	0.000705937555174222	not-binder
QARGDQIY	HLA-B*07:02	0.006243685248773545	0.0074292707841505014	not-binder
AKSRRIAN	HLA-B*07:02	0.0018442503409460188	0.0013068377705547224	not-binder
MTRQLAGA	HLA-B*07:02	0.12469648644328117	0.062366144212435706	not-binder
VDPHDIWP	HLA-B*07:02	0.005069690570235252	0.002928745779392072	not-binder
HQWDQRRG	HLA-B*07:02	0.002638157174078515	0.0031729953792645287	not-binder
TRDQALQE	HLA-B*07:02	0.003799340862315148	0.003638811837705988	not-binder
VTAEVTPH	HLA-B*07:02	0.03038384043611586	0.030373326247397088	not-binder
FDMYGIQF	HLA-B*07:02	0.324458971619606	0.16872402180773208	not-binder
GPVLESHE	HLA-B*07:02	0.14601931278593838	0.09455832559547991	not-binder
YLTDQWYV	HLA-B*07:02	0.004540049086790532	0.004227791160305471	not-binder
GILDPEDA	HLA-B*07:02	0.0013298460107762367	0.0007514993692036645	not-binder
REKSDGSL	HLA-B*07:02	0.16562408842146398	0.2114037104124533	not-binder
ETEEAIVN	HLA-B*07:02	0.00275764234829694	0.002925031060470637	not-binder
EFTERQPF	HLA-B*07:02	0.06592302024364471	0.058032109133153875	not-binder
GMTEGFDV	HLA-B*07:02	0.001350635348353535	0.001127845153526136	not-binder
ATFMVDMA	HLA-B*07:02	0.005563827324658632	0.0030945480986702056	not-binder
VYDLGGGT	HLA-B*07:02	0.5589241087436676	0.23781655771868856	ambiguous
LVSITKPQ	HLA-B*07:02	0.04822183474898338	0.02011111244600538	not-binder
KDSYTLLS	HLA-B*07:02	0.0013351989793591202	0.000697345005832542	not-binder
PNGVLEGP	HLA-B*07:02	0.029847038350999354	0.027450774095775916	not-binder
TYTSWEDA	HLA-B*07:02	0.0008734328002901748	0.0005985061873301461	not-binder
VELMSHSA	HLA-B*07:02	0.016523046465590597	0.018986826764026625	not-binder
SLPQIHAR	HLA-B*07:02	0.004619982466101647	0.0023162306302468866	not-binder
TVAHGGSA	HLA-B*07:02	0.05028887081425637	0.06397323124893851	not-binder
GLTWSVVE	HLA-B*07:02	0.00107474795950111	0.0011528532752545016	not-binder
QTSKYELV	HLA-B*07:02	0.010299128480255604	0.007059953445063688	not-binder
RIAEEVVK	HLA-B*07:02	0.007655156822875142	0.004284902565094029	not-binder
IVKMIEDA	HLA-B*07:02	0.0139500024728477	0.016282612045694277	not-binder
LARSYRLR	HLA-B*07:02	0.00452219471335411	0.005847495348445967	not-binder
EPGLSSHY	HLA-B*07:02	0.016623345902189612	0.011676500341542544	not-binder
RYVVLLPL	HLA-B*07:02	0.24682471752166749	0.08256974748049552	not-binder
GDVPNSNI	HLA-B*07:02	0.00429157093167305	0.0020242040514491253	not-binder
GFFLDDGY	HLA-B*07:02	0.0028501362598035485	0.0036609418317202465	not-binder
AIANAKKG	HLA-B*07:02	0.00649861681740731	0.005094025675409602	not-binder
KKVKPQVY	HLA-B*07:02	0.0020122287649428474	0.002569963057160575	not-binder
KHPFIQDL	HLA-B*07:02	0.17247930094599723	0.20672884089539967	not-binder
YRLITTKE	HLA-B*07:02	0.002169442077865824	0.001432822060272341	not-binder
SVQCERKP	HLA-B*07:02	0.0043040177086368205	0.0031421690337139273	not-binder
GEHGGYKE	HLA-B*07:02	0.002635926790026133	0.003567929011508497	not-binder
IACFAPQR	HLA-B*07:02	0.012299503199756145	0.011111911827183452	not-binder
TSLFTMIP	HLA-B*07:02	0.008557661948725582	0.002765474593156621	not-binder
KVATLNVG	HLA-B*07:02	0.014525823853909969	0.007673864533781734	not-binder
DLKCIVDS	HLA-B*07:02	0.001391956303268671	0.0005070592133216234	not-binder
KAQEHFVK	HLA-B*07:02	0.013590689608827233	0.010740434609297658	not-binder
MRRIKDIV	HLA-B*07:02	0.004163416803930886	0.004246021603843916	not-binder
QHPKGAGA	HLA-B*07:02	0.024907009462549468	0.022930631147044092	not-binder
DGGIDKYK	HLA-B*07:02	0.02497542086057365	0.030861145209440756	not-binder
VRLDPGLP	HLA-B*07:02	0.06259052595123649	0.07886670970579264	not-binder
FDNIGKVF	HLA-B*07:02	0.636850131303072	0.3281628103748215	ambiguous
RPLMLMIL	HLA-B*07:02	0.9909437894821167	0.004529406735930677	binder
KRQNGDDP	HLA-B*07:02	0.0028501950757345183	0.003544041379852494	not-binder
LDQPLYHQ	HLA-B*07:02	0.019316640682518482	0.007763551635398173	not-binder
TERFELFI	HLA-B*07:02	0.022543858736753464	0.017418419897366193	not-binder
VPAKIKSP	HLA-B*07:02	0.8330131053924561	0.1411837148709822	binder
NHRQTFLL	HLA-B*07:02	0.04542955961078406	0.03738356659338989	not-binder
KEHSTVEG	HLA-B*07:02	0.0009334475209470839	0.000564351820753431	not-binder
YDLTAMKV	HLA-B*07:02	0.39612964987754823	0.2874002560973594	ambiguous
LYLVGSLS	HLA-B*07:02	0.008772371243685484	0.005675320582022913	not-binder
IYYYISTP	HLA-B*07:02	0.00285209147259593	0.0031270397027390404	not-binder
EQLSGFDK	HLA-B*07:02	0.010842568054795266	0.008611872978325753	not-binder
ELKGPNGE	HLA-B*07:02	0.009929519763682037	0.013120448160365212	not-binder
ISRSRDKF	HLA-B*07:02	0.0424150382168591	0.030564065236810295	not-binder
GTRCALDL	HLA-B*07:02	0.3340619940310717	0.24704704090502966	not-binder
VMYEHPET	HLA-B*07:02	0.02890939377248287	0.017106203540801616	not-binder
RLQFYFLL	HLA-B*07:02	0.19129204973578454	0.16566649977684542	not-binder
PAGCEVPS	HLA-B*07:02	0.005842144042253495	0.0037080284857608616	not-binder
MLAVRKLA	HLA-B*07:02	0.059211141988635065	0.042298600565264965	not-binder
SRLLPSRE	HLA-B*07:02	0.0015635624586138874	0.0011029101723580793	not-binder
LPAIAVIG	HLA-B*07:02	0.38913618922233584	0.09036539160404261	not-binder
VALVSCTT	HLA-B*07:02	0.023418090026825666	0.011991816297156696	not-binder
MSFVENEK	HLA-B*07:02	0.009306425787508487	0.0042314309233372985	not-binder
LPFEVSIK	HLA-B*07:02	0.40036424845457075	0.2288945186953928	ambiguous
PLLLSAQE	HLA-B*07:02	0.0072763367556035515	0.004129982212179029	not-binder
IHMGTLGKA	HLA-B*07:02	0.023574826019466855	0.027626374636965417	not-binder
CHYVNKKWL	HLA-B*07:02	0.006744737678673118	0.005393007845105231	not-binder
MYVDYKNIT	HLA-B*07:02	0.03685864531435072	0.05678974119236428	not-binder
TSFFRLDFY	HLA-B*07:02	0.002414870314532891	0.0016020863828409358	not-binder
IMIRQLAPG	HLA-B*07:02	0.0035814417875371873	0.0025131893091064517	not-binder
MATTDTMRD	HLA-B*07:02	0.002637771668378264	0.0014756357646016538	not-binder
IHEGDVLQF	HLA-B*07:02	0.06949789579957724	0.0457746777214334	not-binder
MWVEKEGAY	HLA-B*07:02	0.01001912645297125	0.007561283838050384	not-binder
WLIRLVHKM	HLA-B*07:02	0.026575025613419713	0.027264620645476505	not-binder
EWDDTIRFY	HLA-B*07:02	0.2913111748173833	0.35274513630921417	not-binder
QTNVLVDNC	HLA-B*07:02	0.004844879999291151	0.004052112159056662	not-binder
FEMIWDPNG	HLA-B*07:02	0.003061013459227979	0.001545910667211379	not-binder
ANVANNLIS	HLA-B*07:02	0.0028058877680450676	0.002222706170431311	not-binder
EKDRFRRKE	HLA-B*07:02	7.158609078032896e-05	8.532469847583197e-05	not-binder
KESGADWAI	HLA-B*07:02	0.004133591451682151	0.0023128677419787078	not-binder
MANQSEALK	HLA-B*07:02	0.029783745482563972	0.03926804403081745	not-binder
EIGIPYLDK	HLA-B*07:02	0.013847107021138071	0.011793484588497561	not-binder
AIVTSAAIE	HLA-B*07:02	0.0018646534299477935	0.0013975747161019125	not-binder
PADYVSEGE	HLA-B*07:02	0.014280229713767767	0.010496071849164693	not-binder
LYMVPQGIR	HLA-B*07:02	0.01266554482281208	0.015145189502182407	not-binder
ISKTQLFVS	HLA-B*07:02	0.0039040701114572583	0.0019502773103853648	not-binder
DRHFADDYA	HLA-B*07:02	0.007519214384956285	0.009904231946905517	not-binder
GPQRSTSVS	HLA-B*07:02	0.670959347486496	0.12476926603047891	binder
PQAARVALP	HLA-B*07:02	0.3664246052503586	0.0789019313001721	not-binder
TGAAKAISQ	HLA-B*07:02	0.01420266656205058	0.007854550710748146	not-binder
GYPIVRLAE	HLA-B*07:02	0.0010941846296191216	0.0008527780927750035	not-binder
EGSLSVPPK	HLA-B*07:02	0.09460210911929608	0.06330171601854938	not-binder
RAGTSRGPI	HLA-B*07:02	0.5959102928638458	0.25190526604231334	ambiguous
LQGEYIDNR	HLA-B*07:02	0.0053748955018818375	0.0027223747201215146	not-binder
PENSLVWHQ	HLA-B*07:02	0.008855979121290148	0.004074952482245842	not-binder
GTATAPPDQ	HLA-B*07:02	0.006268441153224558	0.005339912316587992	not-binder
YKDRARLPL	HLA-B*07:02	0.21515542641282082	0.20546764154697414	not-binder
RRFEAEDMT	HLA-B*07:02	0.014664467982947826	0.019684142093355235	not-binder
VAKLIAKEG	HLA-B*07:02	0.008870731224305928	0.00795216381398129	not-binder
KNDYQTYSE	HLA-B*07:02	0.0016966901777777821	0.0012615778798364527	not-binder
ILHGKKIYT	HLA-B*07:02	0.002666076394962147	0.0019736539663863188	not-binder
KKKSYINRT	HLA-B*07:02	0.0018423139496007933	0.001226569481630646	not-binder
NFGLFTLLK	HLA-B*07:02	0.018551716487854718	0.015164765448601132	not-binder
KAPHQDLPR	HLA-B*07:02	0.026857099682092666	0.012075389864292602	not-binder
IRKMLPYKK	HLA-B*07:02	0.0011904077910003252	0.0008579147024276784	not-binder
SMVTAQQSS	HLA-B*07:02	0.0009140994865447283	0.00018102005594480028	not-binder
LAKVKGITQ	HLA-B*07:02	0.04074559397995472	0.027595697637828993	not-binder
ILSVMGVDS	HLA-B*07:02	0.0013877313351258636	0.0007968604881190445	not-binder
DEQTGVSGR	HLA-B*07:02	0.004610461907577701	0.00411149623689805	not-binder
GTESCDWVE	HLA-B*07:02	0.0005493319538800278	0.0007855926207788507	not-binder
VFSDIIYTV	HLA-B*07:02	0.191481957398355	0.2643547588916974	not-binder
NPTLKSRTP	HLA-B*07:02	0.42274336218833924	0.1648580424760376	ambiguous
DYGYHRFEN	HLA-B*07:02	0.0005886120969080366	0.0004111694549983467	not-binder
EAHDGACHQ	HLA-B*07:02	0.002184417878743261	0.0014091663081097397	not-binder
RRVEESGAS	HLA-B*07:02	0.005874801203026437	0.005341757134705773	not-binder
KPIIQTETG	HLA-B*07:02	0.4384515404701233	0.18692970545639698	ambiguous
LRSWTANDI	HLA-B*07:02	0.011680442094802856	0.010521367664595814	not-binder
IPKDWKLCN	HLA-B*07:02	0.2023606046102941	0.1520107365264559	not-binder
GNDKAIASS	HLA-B*07:02	0.0003818471188424155	0.00021501810554752393	not-binder
VVDGAPIAP	HLA-B*07:02	0.0711896711960435	0.05478847446495387	not-binder
FAHAVKEAG	HLA-B*07:02	0.03558735139667988	0.016881433386553273	not-binder
AQDKVAVIQ	HLA-B*07:02	0.007774545770371333	0.01223491724906006	not-binder
HTPLEWNFR	HLA-B*07:02	0.005334641342051328	0.003474561950015929	not-binder
GVAPILAAL	HLA-B*07:02	0.8818861722946167	0.0943805781776407	binder
SYALPLEIN	HLA-B*07:02	0.00657519327942282	0.008699297512747589	not-binder
IGFEVIDNI	HLA-B*07:02	0.008295930828899145	0.00486581076416046	not-binder
MTPESTPSI	HLA-B*07:02	0.11864492632448673	0.1087506740962027	not-binder
QLGTVYDKA	HLA-B*07:02	0.001037535583600402	0.0006735181391606396	not-binder
VPESFNVLV	HLA-B*07:02	0.43017602562904356	0.1761904828846452	ambiguous
AELDRFCTA	HLA-B*07:02	0.013309118337929249	0.017530556626689675	not-binder
VEISAYLDL	HLA-B*07:02	0.03374147582799196	0.016698333895696187	not-binder
SLTAIALIG	HLA-B*07:02	0.0020539890741929413	0.0007004111555643282	not-binder
ILKGLDYLH	HLA-B*07:02	0.0030607219028752296	0.004085698594107111	not-binder
QIDNAPEEK	HLA-B*07:02	0.003040737716946751	0.0020914347602508715	not-binder
GDSITVAPA	HLA-B*07:02	0.008712265407666564	0.006750069109284346	not-binder
DTVKTCEIF	HLA-B*07:02	0.006865036708768457	0.006680891306743893	not-binder
AGNNLYQII	HLA-B*07:02	0.008501781453378498	0.009643943933014924	not-binder
NQVDETPED	HLA-B*07:02	0.000930037471698597	0.0008438954032268444	not-binder
AETPHDILR	HLA-B*07:02	0.00777376142796129	0.005613563748952593	not-binder
ELMPVIRIY	HLA-B*07:02	0.0043291629466693845	0.0050540704054558286	not-binder
PNSNDLTET	HLA-B*07:02	0.01603562319651246	0.01645521041757274	not-binder
NVANPYSFS	HLA-B*07:02	0.008368479879572987	0.008932425348182636	not-binder
ESEQLNSRS	HLA-B*07:02	0.001240901229903102	0.0010564942887486503	not-binder
HIIDEMIED	HLA-B*07:02	0.0015227559313643723	0.0013479516636389706	not-binder
GGVIDDLIV	HLA-B*07:02	0.002638902934268117	0.0013129917100152089	not-binder
FAHVALCEL	HLA-B*07:02	0.799023711681366	0.0534895811603749	binder
YIGVTIGIF	HLA-B*07:02	0.025051067210733892	0.02432503016042917	not-binder
HSETEMLRY	HLA-B*07:02	0.02108396653784439	0.018301765634616204	not-binder
DERAINKKK	HLA-B*07:02	0.0041542811610270295	0.005964599029007229	not-binder
AVLEAYRDL	HLA-B*07:02	0.19830277115106582	0.10549515275023895	not-binder
YVSESYPKG	HLA-B*07:02	0.01049747560173273	0.0047376730861216475	not-binder
FVSAQPTTK	HLA-B*07:02	0.013087288569658994	0.00633099637874592	not-binder
FRTLPHPEF	HLA-B*07:02	0.24402051270008088	0.06952886733593329	not-binder
CKLPVTKVT	HLA-B*07:02	0.008593298308551312	0.007335510369522389	not-binder
NIIRVIPQG	HLA-B*07:02	0.0018286342878127471	0.0011053174918921466	not-binder
YFQRIMTSM	HLA-B*07:02	0.5059312880039215	0.18447040855877028	ambiguous
KKDDEGIYE	HLA-B*07:02	0.0013084902428090572	0.0009320676972213419	not-binder
FGKADSLLI	HLA-B*07:02	0.03750140592455864	0.022081125101490934	not-binder
ALIPYTPSN	HLA-B*07:02	0.0011251377582084388	0.0007276688611708111	not-binder
HIHAQELRD	HLA-B*07:02	0.0010668916627764701	0.0006956320827456148	not-binder
IASRTLVKD	HLA-B*07:02	0.008317743195220828	0.011552763037900773	not-binder
SLLNDDIFS	HLA-B*07:02	0.000978902610950172	0.0007376226777418431	not-binder
LGITIVRQP	HLA-B*07:02	0.017111703660339116	0.00918081074545976	not-binder
LLLLAFIVQ	HLA-B*07:02	0.004802813241258264	0.0020535161647997073	not-binder
LESAIDPDK	HLA-B*07:02	0.020144063606858255	0.006072157422712564	not-binder
LLVVPTKAY	HLA-B*07:02	0.006493133492767811	0.004249095573369387	not-binder
ARIMMPASH	HLA-B*07:02	0.026922845758963376	0.04232469913216212	not-binder
VKEEGYLIM	HLA-B*07:02	0.041017085313797	0.024763561715509173	not-binder
HPLSNPGEL	HLA-B*07:02	0.9821332573890686	0.01197929247317878	binder
IANDVGGAP	HLA-B*07:02	0.0879164076410234	0.10421672103926832	not-binder
IVQWDGNGN	HLA-B*07:02	0.0021031187789049	0.0012383599360960259	not-binder
KEHSPPGEV	HLA-B*07:02	0.004134489339776337	0.0021776481506125527	not-binder
QRLSDAAVA	HLA-B*07:02	0.004992856120225042	0.004461712518647965	not-binder
SPELADLTI	HLA-B*07:02	0.5848789215087891	0.09266489367077678	binder
AADKEKSQN	HLA-B*07:02	0.0011922161123948173	0.001207860344225733	not-binder
QKRAELIEQ	HLA-B*07:02	0.0015705330530181526	0.0013212629170405517	not-binder
IEMRLTKRI	HLA-B*07:02	0.005104309786111117	0.004843668696764264	not-binder
HDEVYAKQV	HLA-B*07:02	0.03721689339727163	0.021715430229716892	not-binder
LPMNILEGI	HLA-B*07:02	0.8120521068572998	0.10762848343417107	binder
HYMVVREEP	HLA-B*07:02	0.0014614312734920532	0.0019086206293215874	not-binder
KTVLAPYIT	HLA-B*07:02	0.03409386919811368	0.026740697671806715	not-binder
LFTNAGMVQ	HLA-B*07:02	0.01915656365454197	0.005675325486044421	not-binder
CRKARIITK	HLA-B*07:02	0.0002278661631862633	0.00019352732124206084	not-binder
LVPSYRGSS	HLA-B*07:02	0.007720830594189465	0.0065543502248891355	not-binder
SIELAKEFG	HLA-B*07:02	0.008648747787810862	0.006606850815685323	not-binder
QHWLLDGFP	HLA-B*07:02	0.0021753359702415763	0.0015971952556380871	not-binder
REIVAVFQP	HLA-B*07:02	0.002501009206753224	0.0015490507316647682	not-binder
NVSVEIYGV	HLA-B*07:02	0.016905682161450386	0.01270202987924223	not-binder
KHQKDFMGA	HLA-B*07:02	0.002409737173002213	0.0016810705271649196	not-binder
LNPMHQLLR	HLA-B*07:02	0.06346486490219831	0.03200914976334493	not-binder
TEACAVEKV	HLA-B*07:02	0.007394422753714025	0.003970808680132437	not-binder
TTTTTTTTT	HLA-B*07:02	0.006752984912600369	0.006820372736137006	not-binder
YTSWPCLQS	HLA-B*07:02	0.004749824153259396	0.003562244881279319	not-binder
GEVVVLYGD	HLA-B*07:02	0.02328394600190222	0.037862067208001865	not-binder
TALMIIHIL	HLA-B*07:02	0.29008032828569413	0.23652470072118062	not-binder
APEYVNQLM	HLA-B*07:02	0.8751832723617554	0.07998997936605484	binder
PRDPLGILT	HLA-B*07:02	0.2770787229761481	0.20061478272384475	not-binder
PQFNQAEQY	HLA-B*07:02	0.0023081970983184876	0.001543655944429257	not-binder
TNPSAKKFA	HLA-B*07:02	0.01040970089379698	0.010372858165377608	not-binder
YMEEEKIQI	HLA-B*07:02	0.03184187058359385	0.039057900196025605	not-binder
KIDEFLSFE	HLA-B*07:02	0.007184961484745145	0.007514521208016854	not-binder
KKLGELLKA	HLA-B*07:02	0.005051284006913193	0.00336705133599395	not-binder
LEKMEVEWL	HLA-B*07:02	0.019461291562765836	0.01595672435633341	not-binder
KVCDFGLAR	HLA-B*07:02	0.01170510370284319	0.009253148231112708	not-binder
ITDAEREGI	HLA-B*07:02	0.009926313348114491	0.0052231514184414955	not-binder
ILLRPTMQT	HLA-B*07:02	0.005845207627862692	0.0009803025337778353	not-binder
GELKQRLGE	HLA-B*07:02	0.0010289999278029426	0.0006985324462541609	not-binder
WFNYLFGGF	HLA-B*07:02	0.07394577953964472	0.11482294518203606	not-binder
RQFEYVHGE	HLA-B*07:02	0.0023260786780156194	0.0018922293667315332	not-binder
ISEVRNNEV	HLA-B*07:02	0.016928207036107777	0.014275467264573167	not-binder
IKNQLKQQL	HLA-B*07:02	0.04704139307141304	0.03157618121039352	not-binder
LFGRSFRVV	HLA-B*07:02	0.1414814542979002	0.17504229530961884	not-binder
EAQRYVALH	HLA-B*07:02	0.011772843962535261	0.01242131786392365	not-binder
IRRELKGEV	HLA-B*07:02	0.0031509556574746966	0.0030167407320880178	not-binder
AKVDSLLGP	HLA-B*07:02	0.030832326598465444	0.025730366996515555	not-binder
QNVAKSYLP	HLA-B*07:02	0.05846578744240105	0.07311164277691633	not-binder
LQSSEATRK	HLA-B*07:02	0.0005140391920576803	0.00036644148837428525	not-binder
FSILGPLRN	HLA-B*07:02	0.007479299639817328	0.00769759721534789	not-binder
LTILIGVFV	HLA-B*07:02	0.009360463405027986	0.005263040441481102	not-binder
YRHADILLV	HLA-B*07:02	0.0218003598973155	0.027530742679215237	not-binder
NYSIDFGVC	HLA-B*07:02	0.0015683807607274503	0.002482844922306172	not-binder
KPASKLIGR	HLA-B*07:02	0.9354316473007203	0.059619766981451154	binder
ERAKGAVDK	HLA-B*07:02	0.0029144575295504183	0.0030963728432679364	not-binder
ALVQLVLGE	HLA-B*07:02	0.001985076445271261	0.002219251859012448	not-binder
IRADDQEDT	HLA-B*07:02	0.005718869774136692	0.008718978263284464	not-binder
LRQIYGCPL	HLA-B*07:02	0.13598915413022042	0.14276135927958317	not-binder
EELLKDLEA	HLA-B*07:02	0.004036747780628502	0.0029425609678520844	not-binder
FAEFLPALF	HLA-B*07:02	0.41430073976516724	0.13031749147072905	not-binder
NNSPPQQQP	HLA-B*07:02	0.0023445893195457755	0.0013145725153676277	not-binder
LPRNRLSRH	HLA-B*07:02	0.49970220029354095	0.23141578342275423	ambiguous
GREAAIVTD	HLA-B*07:02	0.0010024893679656088	0.0007850789089377516	not-binder
QRELEVLSE	HLA-B*07:02	0.0007666321471333504	0.00040096211835882934	not-binder
EEGLRFAIR	HLA-B*07:02	0.0013933616821304895	0.0013031947048737498	not-binder
KTWAVSSNN	HLA-B*07:02	0.0012124597960792016	0.0008360642246690933	not-binder
NIPDGTDFG	HLA-B*07:02	0.0009617600589990616	0.0003539823542502026	not-binder
PEIMAGTGF	HLA-B*07:02	0.05103179607540369	0.027806142885358022	not-binder
KCALEDETY	HLA-B*07:02	0.0015189262805506587	0.0008919646827681711	not-binder
LNIKRLMDI	HLA-B*07:02	0.043462961353361605	0.020592124036777876	not-binder
ECEGAETLL	HLA-B*07:02	0.01283592451363802	0.006760558212884093	not-binder
RYGIEDGIN	HLA-B*07:02	0.00017475691820436622	0.00013393283857792305	not-binder
LGWTAMIAI	HLA-B*07:02	0.03222534954547882	0.021358839915614148	not-binder
LHYEYFSDF	HLA-B*07:02	0.05514347576536238	0.040019788344209675	not-binder
LNMMNQDGV	HLA-B*07:02	0.010473004728555679	0.007495530022060832	not-binder
IREQLIFPE	HLA-B*07:02	0.0026398730697110295	0.002136729051881026	not-binder
IINEILNGN	HLA-B*07:02	0.0023090711038094014	0.0018344761655061325	not-binder
PREDAFHIF	HLA-B*07:02	0.44130541682243346	0.21987688566510302	ambiguous
QELLVNAGV	HLA-B*07:02	0.015822392236441375	0.007948975103840563	not-binder
ILEIKKQLF	HLA-B*07:02	0.05218107383698225	0.03365385300496874	not-binder
VLNEARALF	HLA-B*07:02	0.38987244069576266	0.16797190431992612	not-binder
LYNVQPDFE	HLA-B*07:02	0.00944413933902979	0.005930686694945879	not-binder
EEFYGMEDA	HLA-B*07:02	0.0005147118296008557	0.0001711780468043317	not-binder
RRGEPAEPT	HLA-B*07:02	0.004123103071469814	0.002857850895821061	not-binder
EPWEQSMFN	HLA-B*07:02	0.034913081862032416	0.01703349708318944	not-binder
ELSLLLRRP	HLA-B*07:02	0.02966441009193659	0.02598899030106935	not-binder
KLPISRWQR	HLA-B*07:02	0.001263012085109949	0.0008397279752117712	not-binder
SSSSGSGSR	HLA-B*07:02	0.0024991813115775585	0.001462200834732123	not-binder
MVRQKLIPN	HLA-B*07:02	0.2571603935211897	0.27591033399706116	not-binder
EVLATGGDS	HLA-B*07:02	0.004431717563420534	0.0014840170906770438	not-binder
ASIVEIQIS	HLA-B*07:02	0.003790027229115367	0.0044870590433464695	not-binder
DHNIKVEKL	HLA-B*07:02	0.02197313029319048	0.012403894880168584	not-binder
MFMRTAGMV	HLA-B*07:02	0.2627551779150963	0.26662671250054015	not-binder
LWVLDEAFT	HLA-B*07:02	0.04277869818033651	0.0479432300877722	not-binder
YAAELPGRL	HLA-B*07:02	0.5744690030813218	0.2504029585102303	ambiguous
ISAKDDFKK	HLA-B*07:02	0.003184581350069493	0.0020465013457527316	not-binder
ATKAFIHFT	HLA-B*07:02	0.007359379297122359	0.008042913326895702	not-binder
RSDNMTVTP	HLA-B*07:02	0.0010639905522111803	0.0007412452349612516	not-binder
MEVDNEGLS	HLA-B*07:02	0.004619004135020077	0.0031477337786843225	not-binder
ISKAILNNE	HLA-B*07:02	0.004784987849416211	0.00507083545672079	not-binder
MIPIWLPPN	HLA-B*07:02	0.026102384040132164	0.02818327165257434	not-binder
ELTGSARPL	HLA-B*07:02	0.3404796957969666	0.16269455370533295	not-binder
LFNYLKQLK	HLA-B*07:02	0.014906517695635557	0.009516535457888869	not-binder
LAQTVVATW	HLA-B*07:02	0.03359783231280744	0.027776549334727188	not-binder
YIRQFEGKT	HLA-B*07:02	0.026701081823557616	0.03194795252825748	not-binder
DKMMNIGAE	HLA-B*07:02	0.0014902852242812514	0.0011500581147197537	not-binder
GIKPGDEII	HLA-B*07:02	0.004272301853052341	0.002241375022805453	not-binder
EEHLHEDEE	HLA-B*07:02	0.0014283476979471744	0.001747217964597505	not-binder
PNLHGPEIL	HLA-B*07:02	0.6156880021095276	0.0738844041326444	binder
IEIRAGTGG	HLA-B*07:02	0.001471118803601712	0.0004458845465387682	not-binder
RSSLDSLSD	HLA-B*07:02	0.0008394149524974636	0.0007914451246002936	not-binder
KTGTLTENK	HLA-B*07:02	0.0033926981268450618	0.003856358564713708	not-binder
YKSTRSAKP	HLA-B*07:02	0.002717519988073036	0.0025050276810207254	not-binder
HARVALPGG	HLA-B*07:02	0.1785645404830575	0.2093488573065449	not-binder
MLREPSLRG	HLA-B*07:02	0.01031412105076015	0.005897359187843333	not-binder
LIQEFFQGF	HLA-B*07:02	0.057828238257206975	0.040490792432247624	not-binder
RQGWALQVD	HLA-B*07:02	0.00039115495819714853	0.0005257459499087199	not-binder
DGLSTLQLA	HLA-B*07:02	0.0062717527616769075	0.0034259126262087495	not-binder
VKALTNTSV	HLA-B*07:02	0.07931487932801247	0.036797668303973644	not-binder
NCTHGTLKP	HLA-B*07:02	0.007796986144967377	0.0059754650440439	not-binder
LLIVAVGKP	HLA-B*07:02	0.03162607476115227	0.010545253652802209	not-binder
RFSRLGIKL	HLA-B*07:02	0.07947208918631077	0.06879591178629543	not-binder
VPLLNTSVL	HLA-B*07:02	0.9889360666275024	0.006313937431463774	binder
LRLHPQIDL	HLA-B*07:02	0.1324769699946046	0.20650533527503495	not-binder
RLVTISKDP	HLA-B*07:02	0.0049322477076202634	0.0051126366174818845	not-binder
FAGGRPQAT	HLA-B*07:02	0.311893879249692	0.23714244330403197	not-binder
DSRNGSVTY	HLA-B*07:02	0.0015913797455141322	0.0016779872776477374	not-binder
ADCLYFGDF	HLA-B*07:02	0.0868331577628851	0.11588690400866565	not-binder
FTSLSNNVD	HLA-B*07:02	0.005849575786851346	0.0035418308618420363	not-binder
AMIEDPELQ	HLA-B*07:02	0.0021315628313459457	0.0008483895994159509	not-binder
TKFGDGGAD	HLA-B*07:02	0.018238862231373786	0.016198964737028386	not-binder
GTTLFFMTR	HLA-B*07:02	0.006265009380877018	0.0030511395106525233	not-binder
NNGIAPNAF	HLA-B*07:02	0.03264032918959856	0.02588242145414062	not-binder
LFKQVHDGK	HLA-B*07:02	0.0017631296999752522	0.0006180766570711461	not-binder
FLYFHIGRG	HLA-B*07:02	0.002160296298097819	0.0011655608229761674	not-binder
DRVTGLFLC	HLA-B*07:02	0.006059036822989583	0.0031006883593362117	not-binder
AQRVAEGRL	HLA-B*07:02	0.17712092623114586	0.12891763465601686	not-binder
DGTGRHISE	HLA-B*07:02	0.0016520263045094908	0.0007577252557612861	not-binder
KDNISIIVI	HLA-B*07:02	0.014851550571620464	0.003407377444004427	not-binder
ILAVLGLRS	HLA-B*07:02	0.004232319165021181	0.0029371937578417323	not-binder
LKPEDVMAI	HLA-B*07:02	0.02477899785153568	0.022294172986829893	not-binder
PLLKKNKPS	HLA-B*07:02	0.04626315999776125	0.038179526437633116	not-binder
KYSVTSPKE	HLA-B*07:02	0.0013592696632258594	0.0008669910457319435	not-binder
KNIPEFVNT	HLA-B*07:02	0.004106128981220536	0.004027214155301448	not-binder
QQFQTHFSE	HLA-B*07:02	0.0016576362744672225	0.0012267003156297544	not-binder
CFVAVETQG	HLA-B*07:02	0.0007463027053745463	0.0005037774778902405	not-binder
AQENAEILL	HLA-B*07:02	0.0058633341453969475	0.005028057772601975	not-binder
KGARAATAP	HLA-B*07:02	0.0922443569637835	0.07328901872049755	not-binder
PNMQRQNVK	HLA-B*07:02	0.010368561989162117	0.01603225651771943	not-binder
NLKVMLGNF	HLA-B*07:02	0.022311395360156895	0.01276132338446978	not-binder
GVFVLLDYL	HLA-B*07:02	0.09622571766376495	0.08162599526322062	not-binder
KYFQGKPYY	HLA-B*07:02	0.002202441659756005	0.0015927901150710913	not-binder
EDAYRVVQG	HLA-B*07:02	0.0013800396962324157	0.000863322292217328	not-binder
HETVRIAYS	HLA-B*07:02	0.002979656425304711	0.002078469084296335	not-binder
CIINTCAVT	HLA-B*07:02	0.0018521559773944317	0.0014366619325187093	not-binder
FYMGYSNVI	HLA-B*07:02	0.017880868446081877	0.008989821021318335	not-binder
TLGADLILL	HLA-B*07:02	0.11230388879776002	0.07384478209937528	not-binder
QESFGDVDF	HLA-B*07:02	0.009374930267222225	0.0109227087579107	not-binder
YAGQHEVIS	HLA-B*07:02	0.006011871434748173	0.00411280941514625	not-binder
GVFGNDAAE	HLA-B*07:02	0.0022493952885270117	0.002307547891472608	not-binder
IPEDKIRFR	HLA-B*07:02	0.12926043793559075	0.12270752569264748	not-binder
ATMANEALM	HLA-B*07:02	0.050073318742215635	0.029726435818138743	not-binder
AVEYRPSED	HLA-B*07:02	0.009062485746107995	0.01052079005882317	not-binder
LARHSLIDM	HLA-B*07:02	0.8478510737419128	0.08089330952903524	binder
VAEYTALQM	HLA-B*07:02	0.17409942522644997	0.1335514526181113	not-binder
GGPFRGRKD	HLA-B*07:02	0.0018346981698414311	0.0022754733007659123	not-binder
KQGLEMRIK	HLA-B*07:02	0.0007678672933252529	0.0008249231218427717	not-binder
TKVEPGELY	HLA-B*07:02	0.008478717529214919	0.005183513766744488	not-binder
INKRITEEQ	HLA-B*07:02	0.0021074348129332065	0.0022142365410953704	not-binder
IPAAQLVVL	HLA-B*07:02	0.9905148863792419	0.005015904172752077	binder
LIEQNRERR	HLA-B*07:02	0.00026108531310455876	0.00016161603126893558	not-binder
LEVLDPEQN	HLA-B*07:02	0.01522839181125164	0.010938748931295315	not-binder
MTLNTGDEY	HLA-B*07:02	0.0033872708096168934	0.002672243115266979	not-binder
EKALCENLV	HLA-B*07:02	0.0038622523192316295	0.0022123166800120334	not-binder
REKILQVHL	HLA-B*07:02	0.07689085230231285	0.06099180330599463	not-binder
DLAVAEKRA	HLA-B*07:02	0.005150796379894018	0.003399741192376332	not-binder
RNIFLEIRA	HLA-B*07:02	0.006560117634944618	0.006403787897767277	not-binder
TINTYDKGD	HLA-B*07:02	0.006554547650739551	0.007228045011993667	not-binder
SAHAGQQGI	HLA-B*07:02	0.062287839129567146	0.04878099283257904	not-binder
IGVVGGEED	HLA-B*07:02	0.010300202819053084	0.010387674289721892	not-binder
LLTNHQHRD	HLA-B*07:02	0.00032128700186149215	0.00022921347112545473	not-binder
DSAEAAVSV	HLA-B*07:02	0.017383985780179502	0.01123428624464136	not-binder
LRNVLGKSS	HLA-B*07:02	0.001280514249810949	0.0015031064230469958	not-binder
PHCVSDYHR	HLA-B*07:02	0.003752189443912357	0.0023059906129196	not-binder
TGGCAWAVG	HLA-B*07:02	0.001758569641970098	0.0005899167237141921	not-binder
AELDVRDRD	HLA-B*07:02	0.0010848286405234831	0.0008626288001227807	not-binder
GMPRARVHA	HLA-B*07:02	0.025662184300017543	0.04375214807101944	not-binder
YFRLLLPGT	HLA-B*07:02	0.13898261524736882	0.12239120147873989	not-binder
QGAASDERK	HLA-B*07:02	0.00439259359263815	0.00292079113207032	not-binder
QLVLRYLVP	HLA-B*07:02	0.08388616237789392	0.07584208120556635	not-binder
PNDPEKPFV	HLA-B*07:02	0.1340319775044918	0.1377415248875024	not-binder
VPRSVLSEL	HLA-B*07:02	0.999653160572052	0.00017673549707584624	binder
QGAGCSESQ	HLA-B*07:02	0.0008973946911282838	0.000700269747479622	not-binder
CAHGAAYDV	HLA-B*07:02	0.02150351582095027	0.024513815447404524	not-binder
HTFGHCCPK	HLA-B*07:02	0.004695230661309324	0.004952105955581824	not-binder
LAVTTPDAA	HLA-B*07:02	0.08149214889854192	0.06738130954120554	not-binder
LIMALILGR	HLA-B*07:02	0.013367761811241507	0.015020451543570859	not-binder
NVFIGPNCG	HLA-B*07:02	0.003226472029928118	0.004407036371964285	not-binder
YTLLVSMAP	HLA-B*07:02	0.06438201293349266	0.035897334920854014	not-binder
DHEDAKGKD	HLA-B*07:02	0.0029882217291742562	0.0033748973660333663	not-binder
HELHGDRNY	HLA-B*07:02	0.006873695866670459	0.012423499591853284	not-binder
AEEAQTEFT	HLA-B*07:02	0.0008391077586566098	0.0006135527883572808	not-binder
LGLAGFDWL	HLA-B*07:02	0.2313128061592579	0.16747871540506487	not-binder
VLTVKKWDN	HLA-B*07:02	0.005094643036136404	0.008214354368615836	not-binder
PVVVGGSML	HLA-B*07:02	0.5434053331613541	0.22984242679317213	ambiguous
AIPEKRIDI	HLA-B*07:02	0.042589354468509553	0.05329393439149478	not-binder
INNNNQDDH	HLA-B*07:02	0.0013002567342482508	0.0012025770980673828	not-binder
VKTDEGAII	HLA-B*07:02	0.00557732074521482	0.0026605654743148575	not-binder
DAESYGIKS	HLA-B*07:02	0.0030815799138508735	0.002809224678474187	not-binder
DKYIWLFHQ	HLA-B*07:02	0.0021008789830375464	0.001947619496074273	not-binder
DTARFRYLL	HLA-B*07:02	0.11890287231653929	0.13945908821794292	not-binder
HAKDSQRYK	HLA-B*07:02	0.015978912287391723	0.012830061006604537	not-binder
ASSSTPSPS	HLA-B*07:02	0.002406714390963316	0.0011889744120584813	not-binder
LRQEEDRFF	HLA-B*07:02	0.018684905581176282	0.005807940996286079	not-binder
SQSGHKRIE	HLA-B*07:02	0.00019601374342528288	0.00017114973093815985	not-binder
DLVEYPDYR	HLA-B*07:02	0.01840664856135845	0.006951295658462434	not-binder
AVMFCVMDV	HLA-B*07:02	0.13859462239779533	0.16521734582862171	not-binder
KGNEERKRI	HLA-B*07:02	0.0020905926125124098	0.0022144540500775678	not-binder
VEEAFRLFN	HLA-B*07:02	0.011851449590176344	0.011266436578712435	not-binder
ADNHFEAQA	HLA-B*07:02	0.0016858078772202135	0.000822192364924725	not-binder
SGIENYSRF	HLA-B*07:02	0.011819685040973128	0.011334331641637727	not-binder
NLSAMAANG	HLA-B*07:02	0.0025493682944215832	0.002006076505470477	not-binder
LKETYDTFK	HLA-B*07:02	0.014265437051653862	0.011754276795858786	not-binder
ARWLTGNSI	HLA-B*07:02	0.13918872103095054	0.1637833823217554	not-binder
DAESFKPER	HLA-B*07:02	0.009025275963358581	0.005520140251566596	not-binder
KSVIDKERR	HLA-B*07:02	0.0007568036060547456	0.0006694232780182135	not-binder
YSLKLNNLG	HLA-B*07:02	0.003601785865612328	0.0036189033413092085	not-binder
WDSMGRAMEL	HLA-B*07:02	0.736956512928009	0.09800538976770998	binder
DVPFTITDAT	HLA-B*07:02	0.093230314925313	0.06342367631436681	not-binder
MSFEAAHEFC	HLA-B*07:02	0.09598095305263996	0.06771648584467221	not-binder
DIPSKEDLQN	HLA-B*07:02	0.005364044732414186	0.004853999606962992	not-binder
KPAQILAKLC	HLA-B*07:02	0.8262100517749786	0.18345018892490048	binder
ESQPDRVVEK	HLA-B*07:02	0.01106719991657883	0.011070111547494314	not-binder
TESLFNGNLS	HLA-B*07:02	0.05545551469549537	0.060544058694170406	not-binder
SDSTNGTGVQ	HLA-B*07:02	0.009385709930211306	0.009256586492228663	not-binder
NGVVRAWIGE	HLA-B*07:02	0.04394239257089794	0.04828597526891493	not-binder
TFHTGGVFSG	HLA-B*07:02	0.03057852080091834	0.0314463130747512	not-binder
FIPNEEVGTL	HLA-B*07:02	0.38047409653663633	0.1556562727796406	not-binder
TFDQLKLEFS	HLA-B*07:02	0.42989145815372465	0.25431522682171764	ambiguous
PLPQEYQYFD	HLA-B*07:02	0.01357197081670165	0.009162113544496664	not-binder
PSPPPFTKVV	HLA-B*07:02	0.42051832377910614	0.27734496231107525	ambiguous
FYAVFMVADS	HLA-B*07:02	0.012591498717665673	0.011695735487221394	not-binder
MAMDTFIVLE	HLA-B*07:02	0.11278637927025556	0.17265259774398847	not-binder
AYLLQQQGYQ	HLA-B*07:02	0.0041779201827012	0.00453732924667127	not-binder
KNPWPNVDAH	HLA-B*07:02	0.026068246364593504	0.031233545170791212	not-binder
VVELAKKTGA	HLA-B*07:02	0.09276444241404533	0.11914931458333208	not-binder
LAAGVVLNAP	HLA-B*07:02	0.520972728729248	0.11647211813360692	ambiguous
QNPDVIDQGV	HLA-B*07:02	0.009713104786351323	0.006827639683607556	not-binder
PAQLILMGLM	HLA-B*07:02	0.48258867859840393	0.10194988007223253	ambiguous
ERFQKFVDNA	HLA-B*07:02	0.022619037283584477	0.02118084237158036	not-binder
GALAIAIIFA	HLA-B*07:02	0.006303311861120165	0.0040096426170136866	not-binder
RDTSLNGFYI	HLA-B*07:02	0.03848087750375271	0.011263873026002886	not-binder
YIVFHVEPHE	HLA-B*07:02	0.03808744241250679	0.05176375362912862	not-binder
DDEDQVLRWA	HLA-B*07:02	0.022402953694108874	0.0274398255281895	not-binder
LDLLPQKVKP	HLA-B*07:02	0.15444011837244034	0.12234820597238141	not-binder
RLVADQIRGL	HLA-B*07:02	0.5152129650115966	0.2674400037735652	ambiguous
VINTMCPGMV	HLA-B*07:02	0.0865926877129823	0.11692455369962727	not-binder
YSSIAAKNAE	HLA-B*07:02	0.05182509329169989	0.039024186632166606	not-binder
SGEVVEPDDN	HLA-B*07:02	0.00953153744339943	0.006621500165755011	not-binder
FSEPIEQVVT	HLA-B*07:02	0.10770088429562748	0.10512722087042016	not-binder
KYAGMLETLK	HLA-B*07:02	0.011043963208794593	0.00947698344604546	not-binder
GGQVFAQTTN	HLA-B*07:02	0.007310422748560086	0.009192929761825713	not-binder
LILPLGLSQV	HLA-B*07:02	0.0764693159610033	0.040289497806238694	not-binder
RFPTHVKDVA	HLA-B*07:02	0.1268764428794384	0.15464535631546306	not-binder
KIVVVAGLDG	HLA-B*07:02	0.01273993169888854	0.009845240174354616	not-binder
DNLATINVWE	HLA-B*07:02	0.0025846449105301874	0.00176829942573457	not-binder
WSMGPMNTLN	HLA-B*07:02	0.02441748334094882	0.026134212234460195	not-binder
TLSDTLVGGS	HLA-B*07:02	0.006156313768588007	0.009651973148481725	not-binder
PWGGNQGGNP	HLA-B*07:02	0.02219731705263257	0.0216579347485481	not-binder
GNKVFNCISY	HLA-B*07:02	0.0022432910511270164	0.0007799243535627974	not-binder
DESCRPQYRE	HLA-B*07:02	0.0003580435775802471	0.0002775737032784707	not-binder
SVVSFTFICY	HLA-B*07:02	0.006189636653289199	0.004112796362326643	not-binder
YRDLMNAAKR	HLA-B*07:02	0.002675637393258512	0.0009155789707513543	not-binder
PPEPAGRSCI	HLA-B*07:02	0.7338189005851745	0.22420008624611973	binder
LDTTAEITCD	HLA-B*07:02	0.011238289019092917	0.009514956623326694	not-binder
LLLFISFLCI	HLA-B*07:02	0.07731076991185545	0.07425279979645467	not-binder
KKKILDKEFS	HLA-B*07:02	0.003394062104052864	0.005157437577503911	not-binder
YLRGILNRLP	HLA-B*07:02	0.10000389888882637	0.10475152952820337	not-binder
IDLITTLVGE	HLA-B*07:02	0.09998615514487028	0.0640048252963329	not-binder
THFSISRYEV	HLA-B*07:02	0.016993175365496428	0.012799082942594957	not-binder
LGALRLTIGK	HLA-B*07:02	0.02150889108888805	0.02325774278038846	not-binder
AISAKIEKVL	HLA-B*07:02	0.21119878739118575	0.07272462387345902	not-binder
TGIIKDIGST	HLA-B*07:02	0.03082593306899071	0.017053424155556173	not-binder
AAEQTRALTE	HLA-B*07:02	0.01690185838378966	0.012885356191912205	not-binder
VIVSRALPDA	HLA-B*07:02	0.0440467169508338	0.05529027811252636	not-binder
QQTVIVLAID	HLA-B*07:02	0.0032031234237365424	0.0033527817131537145	not-binder
SLIGMRYIEP	HLA-B*07:02	0.0032315680757164953	0.0008944484723568723	not-binder
PAVIHENASQ	HLA-B*07:02	0.03462076485157013	0.014699495672835107	not-binder
GDACAVDIDG	HLA-B*07:02	0.0019775046821450815	0.002558103133168377	not-binder
KPWEPLVEEP	HLA-B*07:02	0.45421949923038485	0.16220788388084698	ambiguous
QAPKVRLQED	HLA-B*07:02	0.005562501074746251	0.0033162851103500403	not-binder
GHKVNIDHRD	HLA-B*07:02	0.0009655063971877098	0.001138798539404304	not-binder
TAGLGRDAFV	HLA-B*07:02	0.14840162694454193	0.1758311073297585	not-binder
WMTERVGKLI	HLA-B*07:02	0.03978444875101559	0.03109267704772432	not-binder
STSISAALGM	HLA-B*07:02	0.26063703149557116	0.19529074364751106	not-binder
HYYLKEHHEH	HLA-B*07:02	0.005048434226773679	0.006787467053258455	not-binder
EQNDEISRLP	HLA-B*07:02	0.002699769227183424	0.002115690394054246	not-binder
AENCSILMLM	HLA-B*07:02	0.10894783530384303	0.11549221097066766	not-binder
FEEQVALDSG	HLA-B*07:02	0.009961589926388115	0.013096938225940536	not-binder
FFSSNPTMKK	HLA-B*07:02	0.017051708605140447	0.0168017140146578	not-binder
REITFDACLA	HLA-B*07:02	0.010620469483546913	0.013425282237029105	not-binder
LLPGPRVVYS	HLA-B*07:02	0.09236472565680742	0.07609078001687639	not-binder
AKDRRALVLK	HLA-B*07:02	0.0029919659544248136	0.002737089653505949	not-binder
DQAREFTVPV	HLA-B*07:02	0.03251589620485902	0.031069823635119176	not-binder
SETACPVIAM	HLA-B*07:02	0.22589810192584991	0.15426019867046345	not-binder
EALVEIENKT	HLA-B*07:02	0.04105308158323169	0.050984196820027985	not-binder
IIIIAADDGI	HLA-B*07:02	0.008686447888612748	0.0038590306672885077	not-binder
NAEVTGGMNG	HLA-B*07:02	0.014867594337556512	0.007589838913049175	not-binder
TYGATLCNML	HLA-B*07:02	0.4107776448130608	0.24455352044235595	ambiguous
SIDRSIAYAR	HLA-B*07:02	0.004564699064940214	0.0018070261824747345	not-binder
EILLFSLEFI	HLA-B*07:02	0.06767011098563672	0.050973456705593424	not-binder
GGQTLEHGTL	HLA-B*07:02	0.1429246861487627	0.15766884705082174	not-binder
FAVSVPLRVS	HLA-B*07:02	0.13828841596841812	0.0800306723822679	not-binder
GGMRVVSGSK	HLA-B*07:02	0.004860339243896306	0.0024243580168834063	not-binder
EVDSPVYNAT	HLA-B*07:02	0.08756641366053372	0.07175243814257465	not-binder
CEDDMFSGLS	HLA-B*07:02	0.000500172412921529	0.0006793756625859186	not-binder
EYSSTIYRKI	HLA-B*07:02	0.007866068987641483	0.010132985441411835	not-binder
EIYEKSGQFP	HLA-B*07:02	0.01588715394027531	0.016293083321867595	not-binder
QMTLKKIIQT	HLA-B*07:02	0.006726520607480779	0.008601514242921908	not-binder
LLRGTTGVVA	HLA-B*07:02	0.30367568265646694	0.25091451389900576	not-binder
NTKTYADLKH	HLA-B*07:02	0.006082279258407652	0.0073141034567501305	not-binder
ALFAGNLLRM	HLA-B*07:02	0.29262287318706515	0.13351740653263056	not-binder
DVDLLAPRSP	HLA-B*07:02	0.13719597980380058	0.07328051247024957	not-binder
SKAATQKARQ	HLA-B*07:02	0.0025518388662021606	0.0026512600066719693	not-binder
DFWLTTDYAN	HLA-B*07:02	0.009133761702105402	0.00861623431947464	not-binder
NSDDMDGSSF	HLA-B*07:02	0.22952280044555665	0.24541812622486198	not-binder
KDLVEARGHR	HLA-B*07:02	0.002111820422578603	0.0013212237568970453	not-binder
GLVVCHHTSA	HLA-B*07:02	0.003907831781543791	0.002571835910996344	not-binder
HKTASLLFGE	HLA-B*07:02	0.15501695368438959	0.1689254344790588	not-binder
EDPLTTVGLL	HLA-B*07:02	0.39351950474083425	0.24651507599647499	ambiguous
ERIWYLDIIR	HLA-B*07:02	0.006054894020780921	0.005181800102113952	not-binder
VLAEVKKQIG	HLA-B*07:02	0.009976542275398969	0.0032797783101417583	not-binder
GSRTANAGPV	HLA-B*07:02	0.25558930039405825	0.11372129571108296	not-binder
ELENSDYHVT	HLA-B*07:02	0.011329733289312572	0.011615472030406164	not-binder
ETKADASAVF	HLA-B*07:02	0.20732834190130234	0.12564822218275062	not-binder
RMPKTSSDKI	HLA-B*07:02	0.05112459608353674	0.05592625050361539	not-binder
GVVSVASHLV	HLA-B*07:02	0.11902726329863071	0.11942925464537094	not-binder
GLNKVVTETF	HLA-B*07:02	0.13427482582628728	0.20406310033598257	not-binder
SYANDFIDES	HLA-B*07:02	0.0012758379220031203	0.0008915138588266768	not-binder
RILVRPSGTE	HLA-B*07:02	0.01897329119965434	0.027614990296282123	not-binder
LSDCSSNEST	HLA-B*07:02	0.013715662504546344	0.013441898977033618	not-binder
NDEKALLEQL	HLA-B*07:02	0.274000721424818	0.20407935916213055	not-binder
GFETRSYSDH	HLA-B*07:02	0.006972995621617883	0.008250430822228622	not-binder
SQRQATKDAG	HLA-B*07:02	0.0027620290871709584	0.0027944737572871375	not-binder
SYDDIAGIVN	HLA-B*07:02	0.3042459009215236	0.3121578073863559	not-binder
ALMNKDFRQA	HLA-B*07:02	0.05296359793283045	0.08718748499657925	not-binder
RETPHGNRLV	HLA-B*07:02	0.017291812668554486	0.014862425094753128	not-binder
LDRIFPFKKC	HLA-B*07:02	0.01787295313552022	0.024573374662865913	not-binder
NITIWSPDNP	HLA-B*07:02	0.007412002596538514	0.004194574378839181	not-binder
LYERTVEVFD	HLA-B*07:02	0.09168358333408833	0.0759936607933431	not-binder
ALKVVDIMGD	HLA-B*07:02	0.0036968007305404173	0.005070250788475371	not-binder
LLSMLGPPPH	HLA-B*07:02	0.23269475884735585	0.1948909123599965	not-binder
FEIYDAIHPN	HLA-B*07:02	0.051661049597896636	0.06319127200172373	not-binder
TSADSVFQIA	HLA-B*07:02	0.022023792006075384	0.014294084050542197	not-binder
CVNAQTSALC	HLA-B*07:02	0.009830892086029053	0.00794557071864903	not-binder
LAGWTPRLGT	HLA-B*07:02	0.12750882487744092	0.09074216415284139	not-binder
GYLNLSPPRG	HLA-B*07:02	0.005703680035367142	0.006494075504610019	not-binder
LDDQEIRRLG	HLA-B*07:02	0.01339380581630394	0.008398988058346164	not-binder
NFGGGGLSPG	HLA-B*07:02	0.10070934016257524	0.10854264169388196	not-binder
ANIGTSPEHH	HLA-B*07:02	0.004966905468609184	0.003312106588075088	not-binder
MFRTKLLLEA	HLA-B*07:02	0.2008171532303095	0.09956351017300386	not-binder
RFFAFHFIFP	HLA-B*07:02	0.04996036299271509	0.09107495398986792	not-binder
FEEELIDHEH	HLA-B*07:02	0.012068981875199825	0.011529190357071901	not-binder
EQYFDNFDQD	HLA-B*07:02	0.002203046518843621	0.0022077619425432873	not-binder
WNMMRKDEVE	HLA-B*07:02	0.0059476901195012035	0.009453179412874239	not-binder
GSFSLHYRES	HLA-B*07:02	0.0016851960390340537	0.0021770457896726687	not-binder
LSQLTKANEK	HLA-B*07:02	0.01832378306426108	0.020865268148851965	not-binder
PIWKGPARLL	HLA-B*07:02	0.6664479613304138	0.08559030122216806	binder
TKLTVLGALS	HLA-B*07:02	0.041708771325647834	0.0329132082564398	not-binder
FLAKSLKFKF	HLA-B*07:02	0.21844211220741272	0.1060103738150652	not-binder
GFLAQNYCTL	HLA-B*07:02	0.3172868400812149	0.16829341249782506	not-binder
TFVLTGTLPT	HLA-B*07:02	0.7063447117805481	0.09874429365631937	binder
LKNPYFRYTG	HLA-B*07:02	0.004912116192281246	0.002531446432462162	not-binder
AEIAAVIVEP	HLA-B*07:02	0.029267726582475007	0.05140076727915498	not-binder
SSGGGIDGAH	HLA-B*07:02	0.00486997643020004	0.004003903046177305	not-binder
LLRMMTSWAI	HLA-B*07:02	0.3013044320978224	0.30098023519830525	not-binder
EEFFHTFNAL	HLA-B*07:02	0.11618484407663346	0.0908299883220507	not-binder
WWYKADPNEF	HLA-B*07:02	0.22850785665214063	0.21331034636297194	not-binder
TATAAAAKAK	HLA-B*07:02	0.10190418213605881	0.044447312511105314	not-binder
LSNRPIVLPD	HLA-B*07:02	0.027313542924821375	0.021996630774227664	not-binder
AQLVSNALVN	HLA-B*07:02	0.011704600579105318	0.011205266973969681	not-binder
LLALVSFLAW	HLA-B*07:02	0.06640081703662873	0.03887355735232219	not-binder
PTSPTRLSHS	HLA-B*07:02	0.03797858338803053	0.02251357730795292	not-binder
RTVISNIHKG	HLA-B*07:02	0.003411192027851939	0.0018903683825059099	not-binder
NVESNEKLEF	HLA-B*07:02	0.45497346892952917	0.24032658163591278	ambiguous
QPISFAHHIL	HLA-B*07:02	0.9912650346755981	0.005970827530335282	binder
HKKKKFGYKR	HLA-B*07:02	0.002814080094685778	0.0030400401499608566	not-binder
SLVINVARVK	HLA-B*07:02	0.007854723907075822	0.00601814636536883	not-binder
LIEDHMTGKR	HLA-B*07:02	0.004895666567608714	0.0036760571641956457	not-binder
LGAILLRWRY	HLA-B*07:02	0.006796026177471504	0.00789179609475714	not-binder
VSRSALDIVG	HLA-B*07:02	0.00795794609002769	0.005651828843872206	not-binder
LCYGSTLCPD	HLA-B*07:02	0.006605566246435046	0.0075192738456000595	not-binder
PVRISTFWGF	HLA-B*07:02	0.381502290815115	0.18304062381211375	not-binder
DVGKYLLAVA	HLA-B*07:02	0.07227084171026946	0.06172669320524799	not-binder
GRSNAGKSSA	HLA-B*07:02	0.01683663120493293	0.012602801165995806	not-binder
IRRLTEAGMP	HLA-B*07:02	0.004319433425553143	0.004142717179260658	not-binder
LRAQGVVYPN	HLA-B*07:02	0.02038318868726492	0.01294387054534933	not-binder
SVRGGKVIAS	HLA-B*07:02	0.4249278776347637	0.25263128807645013	ambiguous
TIKLQIRQSP	HLA-B*07:02	0.008549626637250184	0.002070586256821602	not-binder
ANPEDFVVVE	HLA-B*07:02	0.009253564779646695	0.011725665973819957	not-binder
LAYHKKGSIE	HLA-B*07:02	0.04708278712350875	0.06411399016842086	not-binder
EPQRPRIMIE	HLA-B*07:02	0.24515191912651063	0.09665097725588523	not-binder
SHSIRWPGPL	HLA-B*07:02	0.09803389869630337	0.06647360128424919	not-binder
IPAASEEQLL	HLA-B*07:02	0.9435617327690125	0.021283753632959538	binder
AAAGVTAIVH	HLA-B*07:02	0.13108039572834967	0.055218885275303706	not-binder
KASMLEVPRA	HLA-B*07:02	0.023307140916585922	0.013091898149703652	not-binder
VFGDVLQQIK	HLA-B*07:02	0.043655475787818435	0.023723205744272446	not-binder
YVVRGSRFYQ	HLA-B*07:02	0.015139821078628301	0.00828718803661754	not-binder
LKPMNCPCHV	HLA-B*07:02	0.025286560505628587	0.009691040882032488	not-binder
LVFGYFFSTL	HLA-B*07:02	0.5395627677440643	0.13730298718708925	ambiguous
IIFANTKHRC	HLA-B*07:02	0.013857360649853944	0.025343838657408354	not-binder
LNITKRESEC	HLA-B*07:02	0.008995568315731362	0.009423207402793227	not-binder
LFVKLIKECK	HLA-B*07:02	0.0055249797645956274	0.006146563788916024	not-binder
AEVANTILGL	HLA-B*07:02	0.2407450694590807	0.2736736490280841	not-binder
VAGRTDTGVH	HLA-B*07:02	0.012965696025639772	0.012278434981215204	not-binder
GAYELEEKKK	HLA-B*07:02	0.01600673859938979	0.006865502333873236	not-binder
FNPSKSVDHA	HLA-B*07:02	0.018505348078906535	0.010926158695372662	not-binder
LQHYALQRDI	HLA-B*07:02	0.021338975336402655	0.022270764502737066	not-binder
EDGVKQCDRY	HLA-B*07:02	0.0030806111288256945	0.004788871024497269	not-binder
IVFALFMTVE	HLA-B*07:02	0.032643067091703414	0.022241457050499944	not-binder
KYGSLDTIDD	HLA-B*07:02	0.0012438049423508346	0.0005615453353525946	not-binder
IFCLPDTPMS	HLA-B*07:02	0.04103138204663992	0.028714083455470725	not-binder
EMRRAFIRII	HLA-B*07:02	0.048747782324790025	0.044146802112399186	not-binder
SKYTHIRSHT	HLA-B*07:02	0.004029851400991902	0.0026253861459475027	not-binder
FCATGQSGLT	HLA-B*07:02	0.058459766767919065	0.047818474362673065	not-binder
PSPSPNPFLP	HLA-B*07:02	0.16824278607964516	0.1524600928324095	not-binder
DNGCGIPKEE	HLA-B*07:02	0.001233421845245175	0.0014923024718935143	not-binder
IARASGREVE	HLA-B*07:02	0.11576099097728729	0.12330850116166221	not-binder
EVAKRRGISS	HLA-B*07:02	0.041384320706129074	0.03918536274617146	not-binder
SAAPTPRSRA	HLA-B*07:02	0.24598902463912964	0.2310748151124285	not-binder
VMLKLSIPTQ	HLA-B*07:02	0.009376099240034819	0.002942377186641336	not-binder
DEEGNPWTAH	HLA-B*07:02	0.0028548284433782102	0.001667230741002211	not-binder
FNPQKIVIAG	HLA-B*07:02	0.024493647296912967	0.03410409326668096	not-binder
GLGHSSVKDA	HLA-B*07:02	0.0021562254638411104	0.0016746614597419039	not-binder
HHSAIQKSTK	HLA-B*07:02	0.006389513099566102	0.00446051741465682	not-binder
SERKALWHLL	HLA-B*07:02	0.027348112128674985	0.019649885708607644	not-binder
AAILAQFQLR	HLA-B*07:02	0.01282633887603879	0.007046261364094398	not-binder
NDQRQPVPVD	HLA-B*07:02	0.052604146767407656	0.03362437188784509	not-binder
TLIFVFAGQG	HLA-B*07:02	0.0027402737876400353	0.0012616759185065031	not-binder
ANRHADRYAE	HLA-B*07:02	0.04310066010802984	0.05962619915758832	not-binder
TDQLVVPPWN	HLA-B*07:02	0.02510645315051079	0.028176675281919965	not-binder
PSWNDLMARL	HLA-B*07:02	0.31648308634757993	0.1480572107456654	not-binder
FGSLLGLCLI	HLA-B*07:02	0.3030107021331787	0.19119956230054078	not-binder
DTDPDSQPFS	HLA-B*07:02	0.0022512288065627216	0.0020592323152038277	not-binder
RIPREGAKTK	HLA-B*07:02	0.003913754760287702	0.0027559667703575728	not-binder
KTTFGIFTLC	HLA-B*07:02	0.013805228937417268	0.016342137645072183	not-binder
ALDQLQTDVP	HLA-B*07:02	0.012965778140642214	0.010335732236877837	not-binder
WSQAGNERLP	HLA-B*07:02	0.014414110616780818	0.013196244937336097	not-binder
LILEVNHIGY	HLA-B*07:02	0.011245882604271173	0.004510194757998818	not-binder
ARSVARGLAY	HLA-B*07:02	0.09816312436014414	0.1730904269531364	not-binder
SLKNNFVLVR	HLA-B*07:02	0.0061791271436959505	0.005683176506264349	not-binder
QLLNPGGILL	HLA-B*07:02	0.4339355885982513	0.11420684478728867	not-binder
GDTVAQTYKA	HLA-B*07:02	0.03065938304644078	0.027982207468055097	not-binder
RSGHSDSNGF	HLA-B*07:02	0.09224407747387886	0.06153983453626761	not-binder
DARNLLAYKQ	HLA-B*07:02	0.008841910492628812	0.010912187121552055	not-binder
YIPNDEDIIR	HLA-B*07:02	0.013278863206505776	0.00958103583071566	not-binder
VVWTTTPFTI	HLA-B*07:02	0.13240625187754632	0.09236195178287854	not-binder
DNESIKQGKK	HLA-B*07:02	0.004859281703829765	0.0038446166401585598	not-binder
ALESISFLLS	HLA-B*07:02	0.007817924610571935	0.012595676385722624	not-binder
MIPFFDFSVV	HLA-B*07:02	0.0935110367834568	0.07128145166084678	not-binder
EQVIVTAAAL	HLA-B*07:02	0.2551495209336281	0.12417513481339718	not-binder
PEKMKATRDV	HLA-B*07:02	0.06257644817233085	0.04493519685206387	not-binder
IGKITGSKDT	HLA-B*07:02	0.01929579060524702	0.02380771293672801	not-binder
VSTERRLALA	HLA-B*07:02	0.09798812386579811	0.16083128468474206	not-binder
GAIRGAVVDT	HLA-B*07:02	0.08565547727048398	0.09817164283058062	not-binder
DMGFGACKTY	HLA-B*07:02	0.004283737309742719	0.005651586302391897	not-binder
GPVRFVNVPS	HLA-B*07:02	0.5520003437995911	0.15284942580124689	ambiguous
RPAAATVLQQ	HLA-B*07:02	0.958118736743927	0.028095408294304867	binder
SEELRFVDGV	HLA-B*07:02	0.023253437830135226	0.019572968016960655	not-binder
MPDRGAPLPE	HLA-B*07:02	0.6457751274108887	0.12856315772346646	binder
AVALAKKVWQ	HLA-B*07:02	0.06122386958450079	0.06709583981220284	not-binder
EKQTRIDELA	HLA-B*07:02	0.00224296314700041	0.0019315375440279892	not-binder
EFPDRMMATF	HLA-B*07:02	0.2985334224998951	0.297894494236693	not-binder
ILLAGMTLIF	HLA-B*07:02	0.10689811035990715	0.07550705080639909	not-binder
GAVRYDIVSK	HLA-B*07:02	0.029142826236784457	0.01962556372506495	not-binder
KIIFVDLRDH	HLA-B*07:02	0.00200044488592539	0.0013479431012188754	not-binder
TASEQGHLLS	HLA-B*07:02	0.011728872125968338	0.01403054784228267	not-binder
FVKKLGHPDS	HLA-B*07:02	0.10952447094023228	0.04630802533325479	not-binder
RTCFMDCGGY	HLA-B*07:02	0.005736832087859511	0.0051450428028623875	not-binder
EEWAGFRARE	HLA-B*07:02	0.0006198305753059685	0.0006467484543767037	not-binder
LVEFILNGKI	HLA-B*07:02	0.06771872541867197	0.0612782670663583	not-binder
AFAELVRYTQ	HLA-B*07:02	0.11213950570672751	0.12413464305931875	not-binder
KARSREPITA	HLA-B*07:02	0.5472137957811356	0.25729459657380127	ambiguous
TKALKRITIN	HLA-B*07:02	0.0019829585566185416	0.0018108718211339776	not-binder
TEDLFSSLKG	HLA-B*07:02	0.037888768734410404	0.05642853961513734	not-binder
EGFLRSERSL	HLA-B*07:02	0.16952087432146073	0.07736458004431494	not-binder
PPPSNHCATQ	HLA-B*07:02	0.05637392792850733	0.06656207896692155	not-binder
TAEAGGSPRI	HLA-B*07:02	0.04736942164599896	0.0208347731331437	not-binder
LLRKHQIITD	HLA-B*07:02	0.0009388078309712	0.0005624310026650138	not-binder
FIDLAAPKAV	HLA-B*07:02	0.5718840539455414	0.2621122940992059	ambiguous
GQQTWAPERP	HLA-B*07:02	0.004582409700378776	0.00713864984836731	not-binder
YAKVDIPMLP	HLA-B*07:02	0.06384690832346678	0.07214625737776463	not-binder
FIEDAYVIVP	HLA-B*07:02	0.04231239353539422	0.06761849103780213	not-binder
YKLITGFKET	HLA-B*07:02	0.003371136006899178	0.0022990926496643874	not-binder
GRMGGEQITI	HLA-B*07:02	0.01975253603886813	0.015844975568530765	not-binder
AASTGKSAAK	HLA-B*07:02	0.06093773618340492	0.02344441183857231	not-binder
TVCHWDINAN	HLA-B*07:02	0.009426761185750365	0.012012838959171695	not-binder
PPNYPPYPPS	HLA-B*07:02	0.18483881726861	0.12256785419158266	not-binder
QNFPSNGVRL	HLA-B*07:02	0.15499291345477104	0.13161385657444147	not-binder
GFKGHGMLAP	HLA-B*07:02	0.03755263454513624	0.04334878836405024	not-binder
MGLSEKLAVL	HLA-B*07:02	0.7999845027923584	0.099230976954435	binder
ETSPESPCPK	HLA-B*07:02	0.010097970254719257	0.006541990225576206	not-binder
HNPDLPSSTT	HLA-B*07:02	0.13128974102437496	0.10522923761104243	not-binder
DPATGGTFVV	HLA-B*07:02	0.5768023133277893	0.23195995160304902	ambiguous
KPFDCVDCGK	HLA-B*07:02	0.17605520775541664	0.18207781258777367	not-binder
GYGIQELGSV	HLA-B*07:02	0.012048913817852735	0.00479417981670011	not-binder
GTTCAGTGLE	HLA-B*07:02	0.004236059554386884	0.005468301483947044	not-binder
IVQLPVPDHI	HLA-B*07:02	0.10934926271438598	0.10038707743046314	not-binder
AVKAVGEELC	HLA-B*07:02	0.017977373395115136	0.007632623618238212	not-binder
KNNKVVSNKV	HLA-B*07:02	0.0325305082835257	0.03957995900622293	not-binder
VDTTAGGGFG	HLA-B*07:02	0.121601140499115	0.11131113145461108	not-binder
QQRSQYTVQL	HLA-B*07:02	0.2605644091963768	0.20276981215202666	not-binder
RDSRWTTKTT	HLA-B*07:02	0.0033495902665890754	0.002315729050234061	not-binder
NRPKVATILR	HLA-B*07:02	0.025051693711429835	0.01586085417064008	not-binder
QLVAEHGRQY	HLA-B*07:02	0.004285309324041009	0.004086689658396226	not-binder
WEVPLLAVIS	HLA-B*07:02	0.027356872521340846	0.016855947574609186	not-binder
SMRADSVSSS	HLA-B*07:02	0.004413381149061024	0.003324101395633975	not-binder
KKAYPHLQFK	HLA-B*07:02	0.008378371316939592	0.00284235556997595	not-binder
KTQQISRIYL	HLA-B*07:02	0.29108994007110595	0.24312489641497087	not-binder
PEEANQLRRA	HLA-B*07:02	0.024593589722644537	0.028386146209747515	not-binder
APTEAEAQCA	HLA-B*07:02	0.45688570439815523	0.16925169610106744	ambiguous
PSNMGSSVGI	HLA-B*07:02	0.0906699176877737	0.08497778222899774	not-binder
QKAASPARFI	HLA-B*07:02	0.08330019507557154	0.05086404398462727	not-binder
QAIETMKIIR	HLA-B*07:02	0.010090477054473013	0.007200815742918953	not-binder
VLVDISMTPV	HLA-B*07:02	0.1847938180435449	0.213169446816903	not-binder
LNAWPDNVSL	HLA-B*07:02	0.7589279353618622	0.14977799656269122	binder
YKYRETIFPV	HLA-B*07:02	0.013141040317714214	0.00870478048829832	not-binder
GKLLPNFIFV	HLA-B*07:02	0.03630049517378211	0.03911550121807729	not-binder
EAYLEGTMPT	HLA-B*07:02	0.21860799491405486	0.1856977551234033	not-binder
YNLLQPQLLN	HLA-B*07:02	0.03709239903837443	0.03563448537535533	not-binder
KLNVFRMELL	HLA-B*07:02	0.23450218811631202	0.18502437642124187	not-binder
VIRIGGIFEY	HLA-B*07:02	0.03224765555933118	0.034455839103217346	not-binder
DKTEFELIRW	HLA-B*07:02	0.06222684388048947	0.11687630655922442	not-binder
AVIEHNADLG	HLA-B*07:02	0.013304234202951192	0.014032272932547588	not-binder
VSARESPVSS	HLA-B*07:02	0.005445572221651674	0.004635673818254907	not-binder
VLNGGDGLHS	HLA-B*07:02	0.00958311862195842	0.014965754920575223	not-binder
SYSILTYSLR	HLA-B*07:02	0.017040002485737206	0.01105029617633511	not-binder
QLQAVWDLMK	HLA-B*07:02	0.010535880899988114	0.005637141997368162	not-binder
GIRNVRILHL	HLA-B*07:02	0.5387306064367294	0.2834111380814519	ambiguous
ILKCKGWETD	HLA-B*07:02	0.0010465989005751907	0.00134484349908608	not-binder
YNVNADTAAG	HLA-B*07:02	0.03268183004111051	0.03148898590700595	not-binder
DVALNGLQVA	HLA-B*07:02	0.08680441537871957	0.07798058561721948	not-binder
GKTFGRRAAL	HLA-B*07:02	0.2604254066944122	0.13612007153634462	not-binder
GRALYAALTA	HLA-B*07:02	0.04207992006558925	0.033174627920647716	not-binder
LRGKNKPQFT	HLA-B*07:02	0.0022925310535356403	0.0018059361045514157	not-binder
LVTDQGFLQE	HLA-B*07:02	0.01600524322129786	0.0176266964766867	not-binder
DNKLREDLER	HLA-B*07:02	0.003428979404270649	0.002718804719127518	not-binder
VQVVKFTEEL	HLA-B*07:02	0.2028130352497101	0.12332865721861726	not-binder
QCLMVLNSPG	HLA-B*07:02	0.15233729779720306	0.1354397450301838	not-binder
SIENAPRYRK	HLA-B*07:02	0.002406707794580143	0.0024970278660647865	not-binder
ENPSSKHLQL	HLA-B*07:02	0.384881480038166	0.22945195103453642	not-binder
SEQNGVLTNG	HLA-B*07:02	0.00927509723114781	0.010192758824624549	not-binder
VLEMMEMKHL	HLA-B*07:02	0.14583627879619598	0.14482798049052784	not-binder
PRVRDHYRAT	HLA-B*07:02	0.09434009343385696	0.0867123860723376	not-binder
NGRRALLNLG	HLA-B*07:02	0.011582952924072742	0.008188826406023158	not-binder
AAGEKTGVVF	HLA-B*07:02	0.31108096837997434	0.23901557517487207	not-binder
VFPFKRDNED	HLA-B*07:02	0.013052188931033016	0.012634811299138507	not-binder
FLVDKTGRRFL	HLA-B*07:02	0.6229459479451179	0.28285455079592076	ambiguous
GFGADLGAEKF	HLA-B*07:02	0.5225242257118226	0.25184228158927824	ambiguous
AIHVVDAKALP	HLA-B*07:02	0.0826407790184021	0.03675577053289991	not-binder
GKGGLAIGIQN	HLA-B*07:02	0.01873429287225008	0.02301611866070984	not-binder
RALNIEKSDLL	HLA-B*07:02	0.39016142711043356	0.19966586093041117	not-binder
GVSKLLSLKTL	HLA-B*07:02	0.5832173585891723	0.11283544664029539	binder
LSALLMTSGLA	HLA-B*07:02	0.35924052000045775	0.11900077802306115	not-binder
IIDTSDISQIK	HLA-B*07:02	0.050565811805427074	0.0526661494129399	not-binder
LNTAVSGAADP	HLA-B*07:02	0.2276144653558731	0.16337426046099263	not-binder
QQLLPMGPVAS	HLA-B*07:02	0.08330351663753391	0.06805254130496027	not-binder
RSYYWIGIRKI	HLA-B*07:02	0.06463753655552865	0.07211793257550317	not-binder
LDESDWEGWAY	HLA-B*07:02	0.05550031738821417	0.062325080957126106	not-binder
NDSDLFGLGLE	HLA-B*07:02	0.06498792879283428	0.06698456156019195	not-binder
QTLTMVYSSAQ	HLA-B*07:02	0.07156983343884349	0.06064147256283283	not-binder
NQNKTFRNTMA	HLA-B*07:02	0.007293654303066432	0.009787333813952555	not-binder
VFMITHQMENV	HLA-B*07:02	0.027790870575699955	0.03535632039412307	not-binder
GAQTCVFPKET	HLA-B*07:02	0.025082864263094962	0.02022392973636721	not-binder
IFDHLNKIPDQ	HLA-B*07:02	0.13677835054695606	0.14436883032130207	not-binder
TRTLQVEGKTV	HLA-B*07:02	0.07187052629888058	0.11167288270604096	not-binder
LSPLWSDALAG	HLA-B*07:02	0.08081362042576075	0.07409130177036466	not-binder
GQTMSSYQNTQ	HLA-B*07:02	0.007176972116576507	0.00783714842050741	not-binder
ENESANAGYKF	HLA-B*07:02	0.39586618095636367	0.20610206924898358	not-binder
LHQRIHTGEKP	HLA-B*07:02	0.0019464911121758633	0.0014652558578384573	not-binder
SMARKRQQEDH	HLA-B*07:02	0.00021617744678223972	0.00017984654999088595	not-binder
VKIKELKSHEN	HLA-B*07:02	0.005251128680538386	0.005122036484843257	not-binder
IRGFYGIEHVL	HLA-B*07:02	0.197607684135437	0.10510838114562152	not-binder
YKIFQMDHTGP	HLA-B*07:02	0.02019864283502102	0.02335171876422754	not-binder
NVEIAYANEHG	HLA-B*07:02	0.033442437276244165	0.027976311660453466	not-binder
LFTCGTNAFTP	HLA-B*07:02	0.08698745109140874	0.07334403012823373	not-binder
WLDNLSRSLVQ	HLA-B*07:02	0.062145094480365516	0.04924695305307255	not-binder
VSTATYSGILA	HLA-B*07:02	0.09669103175401687	0.06902174322078189	not-binder
SQALGVSSGLL	HLA-B*07:02	0.4510029345750809	0.19696234175622912	ambiguous
VSCSGGMSLEG	HLA-B*07:02	0.014498326694592834	0.01173949070046803	not-binder
LPKVFSWLAAH	HLA-B*07:02	0.6274852991104126	0.22121661463654796	binder
KNSYLYRSNAT	HLA-B*07:02	0.05981823764741421	0.041855616974136214	not-binder
VNGRIKTYDSI	HLA-B*07:02	0.017015987355262042	0.009022498506537755	not-binder
GNRDFLVGETY	HLA-B*07:02	0.08753298446536065	0.10889225167183969	not-binder
EASNVEIDLYT	HLA-B*07:02	0.054251685924828055	0.053723405482965884	not-binder
SNSNSSSSSRS	HLA-B*07:02	0.003805656882468611	0.0027028955112596126	not-binder
LERLMTLSNEI	HLA-B*07:02	0.09547712728381157	0.06096645429992909	not-binder
RMAEVGVRSGW	HLA-B*07:02	0.3013083592057228	0.1640365270639781	not-binder
TKVDRSAAYAA	HLA-B*07:02	0.21905532889068127	0.1722550124829302	not-binder
RRSPQSPNGTI	HLA-B*07:02	0.10806540763005615	0.07834540625027812	not-binder
KEADALKHKSQ	HLA-B*07:02	0.04495186489075422	0.058343966203658164	not-binder
EPTHDLTAPLS	HLA-B*07:02	0.1595151335000992	0.11524016631747405	not-binder
APPGSAAPPGS	HLA-B*07:02	0.6297739207744598	0.11674172592992536	binder
HTFGHGKAESL	HLA-B*07:02	0.9097496867179871	0.031954870653765295	binder
ALFSLLFLSAV	HLA-B*07:02	0.07467423109337687	0.076114718086545	not-binder
PWSPESESPML	HLA-B*07:02	0.5739971697330475	0.11270529480192758	binder
EDATDQIEVQK	HLA-B*07:02	0.0539918465539813	0.04532573250939307	not-binder
AAFNAICDGDY	HLA-B*07:02	0.0061333308229222895	0.003056607311637231	not-binder
VAFAPLVLMLI	HLA-B*07:02	0.22843801826238633	0.11055939698531286	not-binder
VAASALRRTGL	HLA-B*07:02	0.8845942497253418	0.06488207536878227	binder
GYIGPKDYRSL	HLA-B*07:02	0.08659299947321415	0.0757951964830561	not-binder
YHARNIKTGES	HLA-B*07:02	0.0029444562213029714	0.0028177342641586274	not-binder
VKTRGSPVKKT	HLA-B*07:02	0.014580295619089157	0.01147981017918683	not-binder
NSIAWLKNFQN	HLA-B*07:02	0.09951792703941464	0.10278709920499228	not-binder
QVEQLVNKTSE	HLA-B*07:02	0.04981234236620367	0.038525277354551475	not-binder
KQGTPRYEEAV	HLA-B*07:02	0.004957987455418334	0.003970591743290516	not-binder
LPELSPETATP	HLA-B*07:02	0.3554074987769127	0.15236805333261275	not-binder
IHHHYEQKGWT	HLA-B*07:02	0.006225569907110184	0.003927557142117177	not-binder
FPPHHLTVILG	HLA-B*07:02	0.6565913200378418	0.06951489641452825	binder
TLIKDSSKKFN	HLA-B*07:02	0.009276834991760552	0.00783534653523872	not-binder
ITSTKNGSITS	HLA-B*07:02	0.041759980097413066	0.034652460676225294	not-binder
FHIVSWKKSHL	HLA-B*07:02	0.06410192219773307	0.08532886977626164	not-binder
LFYMLGTVLVK	HLA-B*07:02	0.21099273413419722	0.0699092982384438	not-binder
QLTSFDSDWRF	HLA-B*07:02	0.12114647328853607	0.13120520828793306	not-binder
ISDMGAEVRRG	HLA-B*07:02	0.005825667921453714	0.003171740822266537	not-binder
DITPPDYETRM	HLA-B*07:02	0.08128821272403002	0.07728851655078517	not-binder
SRNQSIDAALA	HLA-B*07:02	0.02217445974238217	0.012072378496435613	not-binder
VLVSRYKETRR	HLA-B*07:02	0.0006181064716656692	0.0003715331558114037	not-binder
SFFTSRRPALE	HLA-B*07:02	0.011675780078803655	0.012219524792268443	not-binder
ELAAIHKNIVV	HLA-B*07:02	0.05317572820931673	0.027951822186100633	not-binder
YGSDVRVLTMG	HLA-B*07:02	0.3581462807953358	0.21431005901710684	not-binder
GINNLEHGLYP	HLA-B*07:02	0.016439916170202195	0.015212945057508125	not-binder
YDSDIMLIDNP	HLA-B*07:02	0.030343248043209314	0.030527951611847206	not-binder
DDAPSAREEDT	HLA-B*07:02	0.03962801657617092	0.05906031388839692	not-binder
KEYGKFIEINN	HLA-B*07:02	0.018493694998323918	0.0266479762756173	not-binder
KHLRELMSVAA	HLA-B*07:02	0.081817970238626	0.06627517823408242	not-binder
QFETMVSVLEE	HLA-B*07:02	0.030844814702868463	0.012451405037594867	not-binder
LDPNVHQAIAM	HLA-B*07:02	0.7160609841346741	0.08520884441371968	binder
LILVVIFFGAI	HLA-B*07:02	0.021455772081390025	0.012837023344682848	not-binder
VLTASNAISKE	HLA-B*07:02	0.008013313240371644	0.005857692388483593	not-binder
VSRILPGVLGC	HLA-B*07:02	0.08268537893891334	0.05142663152038841	not-binder
VLDPHTSHSWL	HLA-B*07:02	0.8522003591060638	0.2048857763427782	binder
ALDLLSKMFTY	HLA-B*07:02	0.0862893678015098	0.11460364867199833	not-binder
PEVRALKDMPR	HLA-B*07:02	0.03281495496630669	0.02281171332276929	not-binder
EGREPYEDYVT	HLA-B*07:02	0.022905223444104193	0.02398035807112362	not-binder
EIVISLEEGLA	HLA-B*07:02	0.02085297107696533	0.01732180238251654	not-binder
LSMGHAKTIPN	HLA-B*07:02	0.10608261888846755	0.08899777047612299	not-binder
LAEKKQSSKTQ	HLA-B*07:02	0.013411477580666542	0.009325137454414236	not-binder
HGHTQTMLGLG	HLA-B*07:02	0.08263922228943557	0.10330136532815888	not-binder
APSSPTRRAGH	HLA-B*07:02	0.7766437947750091	0.23170663158303875	binder
GLLPKEDLDSL	HLA-B*07:02	0.2616669960319996	0.23449177205504793	not-binder
YRIDDVDWNKT	HLA-B*07:02	0.025732906098710373	0.016143354512322503	not-binder
MAVTNADYAAQ	HLA-B*07:02	0.3867122054100037	0.16295067492426693	not-binder
AIGWLTIILVA	HLA-B*07:02	0.011386838951148092	0.011242444680197356	not-binder
RDIWVHPHSEN	HLA-B*07:02	0.004530454403720796	0.0035201641882609304	not-binder
PFICELASAYE	HLA-B*07:02	0.011911169020459056	0.009313543998472779	not-binder
GEYRERFMLHY	HLA-B*07:02	0.006576233101077378	0.00961702356836944	not-binder
QPAVQVPYVVS	HLA-B*07:02	0.5255532681941986	0.13962105896254992	ambiguous
QEEIILTEATP	HLA-B*07:02	0.00511115841800347	0.00278278912357478	not-binder
MLVTGEIKVIL	HLA-B*07:02	0.4996073067188263	0.2380321361402153	ambiguous
YRMGDFYELFY	HLA-B*07:02	0.14809356536716223	0.2523600538368187	not-binder
AVHNGKNHIPV	HLA-B*07:02	0.4686943471431732	0.19565463649359643	ambiguous
YYVPAEPKLAF	HLA-B*07:02	0.5717842102050781	0.3130371489792833	ambiguous
EKGLSVNCPDR	HLA-B*07:02	0.005898470536340028	0.005644011997134919	not-binder
HNLINICIDGE	HLA-B*07:02	0.004576396150514484	0.003426292182251522	not-binder
AVIVAQFLSAF	HLA-B*07:02	0.3801992230117321	0.18992880498470902	not-binder
AGVLQIQYNRV	HLA-B*07:02	0.04084066087380052	0.03511816468216026	not-binder
GIDVGAKSEIY	HLA-B*07:02	0.04775488581508398	0.029517756320972095	not-binder
RDGIEVSTGCR	HLA-B*07:02	0.0024343151671928354	0.003962123390399559	not-binder
NSDADIGDIIA	HLA-B*07:02	0.013021058923914097	0.013087402010528113	not-binder
KSTVEADFANN	HLA-B*07:02	0.015167808718979358	0.00766083467004616	not-binder
ASDIYAPISGE	HLA-B*07:02	0.013585604913532733	0.017327943405636273	not-binder
LKHTRDGVAET	HLA-B*07:02	0.05078167207539082	0.07029049538691536	not-binder
TGDPIEAAEVL	HLA-B*07:02	0.2706175833940506	0.10420113349668675	not-binder
DCILFFRLGDF	HLA-B*07:02	0.06922680614516138	0.07470160528292752	not-binder
PHERMHHHIEL	HLA-B*07:02	0.7686943411827087	0.09128668030049408	binder
DFTVEVERSLR	HLA-B*07:02	0.024808115186169745	0.026037480393705185	not-binder
NSVKGTIIDVQ	HLA-B*07:02	0.03099860418587923	0.015015549075515782	not-binder
ALIQAQVEMGL	HLA-B*07:02	0.1571567624807358	0.12241251101343004	not-binder
LIFGKNDFITL	HLA-B*07:02	0.5280929774045944	0.23434809650960645	ambiguous
VHRLVRKSPFD	HLA-B*07:02	0.0048885567812249064	0.002914665527362144	not-binder
RSIRNLGKVDP	HLA-B*07:02	0.023082787077873944	0.03453115652550369	not-binder
VLYALRANIDL	HLA-B*07:02	0.48994562327861785	0.20977557388413853	ambiguous
AALPDATRRAR	HLA-B*07:02	0.008277968456968664	0.005170189703091756	not-binder
LLNQLDGFEAT	HLA-B*07:02	0.13480196399614214	0.1585255607524857	not-binder
GKVRTLLGSEL	HLA-B*07:02	0.30558034479618074	0.16541620738486063	not-binder
LNKGEARNSLA	HLA-B*07:02	0.06785180307924747	0.07370634043739464	not-binder
LQLFIAFEEQE	HLA-B*07:02	0.004466504033189267	0.005211746902233846	not-binder
WLKPNTEDEIE	HLA-B*07:02	0.00511449312325567	0.006464750803617382	not-binder
GATATDMLRWT	HLA-B*07:02	0.021731420140713453	0.01398438490975977	not-binder
LNKKMKKAFEH	HLA-B*07:02	0.0042985559033695605	0.003943226414748182	not-binder
YNNSWPYLVGW	HLA-B*07:02	0.02810449805110693	0.011258095770511648	not-binder
VGWPGVSHLEG	HLA-B*07:02	0.021748842485249043	0.022632177029593997	not-binder
EIETPILNKST	HLA-B*07:02	0.08628763454034924	0.0912580055455884	not-binder
YIADTRGAFAQ	HLA-B*07:02	0.28966548964381217	0.17929343949052026	not-binder
VGATTRSGALT	HLA-B*07:02	0.37519343867897986	0.23421375044401768	not-binder
LPVGDKAPEVV	HLA-B*07:02	0.8691266298294067	0.13812246448207172	binder
DRVEIGACTTI	HLA-B*07:02	0.049718279391527176	0.035036182070534896	not-binder
VYQDMTHPLSD	HLA-B*07:02	0.010859126644209027	0.006559371573687895	not-binder
IAKKWLNEQYG	HLA-B*07:02	0.05451377877034247	0.05157982677680111	not-binder
GFAIVGVVIAA	HLA-B*07:02	0.08269213237799704	0.060599236101009125	not-binder
VGGTGFYIQAV	HLA-B*07:02	0.07166271172463894	0.04842495374105708	not-binder
SIIRSDSESSP	HLA-B*07:02	0.008072374761104584	0.006973428498671718	not-binder
AAAALNAQQQQ	HLA-B*07:02	0.0569775452837348	0.047217042342822736	not-binder
DRERDSEWNDF	HLA-B*07:02	0.010548155289143324	0.005243925794733854	not-binder
QFLKQQKEKEG	HLA-B*07:02	0.0005818931414978579	0.00032883988377616384	not-binder
FPQHFLGLAGM	HLA-B*07:02	0.9773712635040284	0.0042060560662200265	binder
SVDNVQHYGDW	HLA-B*07:02	0.06565698683261871	0.05235045772026865	not-binder
FEVELSRNAPV	HLA-B*07:02	0.3695987701416016	0.23218966992492945	not-binder
DMENTLQLVRN	HLA-B*07:02	0.01788546359166503	0.015187409290436823	not-binder
PGVNILAAWTD	HLA-B*07:02	0.038699738681316376	0.031404316006622836	not-binder
MRVESSQEANA	HLA-B*07:02	0.08416787926107645	0.08844842628927058	not-binder
TFSGMEEMLYS	HLA-B*07:02	0.013394294609315693	0.01574623508921605	not-binder
IRQPSMGPVFG	HLA-B*07:02	0.05476464554667473	0.031226891289273577	not-binder
PVRLLSKPGEL	HLA-B*07:02	0.8022547364234924	0.07320349306991267	binder
WARSIPAFQAL	HLA-B*07:02	0.9359137058258057	0.04187842985010563	binder
LRAFTEEGAIV	HLA-B*07:02	0.057484665885567665	0.04931605504935682	not-binder
WLHKLVFVDAV	HLA-B*07:02	0.05546185036073439	0.09766335868136607	not-binder
LKHFEPTDKKV	HLA-B*07:02	0.008858450688421726	0.008552421689082422	not-binder
GTPLQNKLPEL	HLA-B*07:02	0.6224190831184387	0.13083458101932113	binder
ATLVFSPNQAL	HLA-B*07:02	0.7971789717674256	0.045552077218125514	binder
YLLLLASGGHT	HLA-B*07:02	0.3115379139780998	0.2297511839981793	not-binder
LWFRSTLMLEH	HLA-B*07:02	0.013427423126995564	0.017415323201886948	not-binder
RNQQHLNTQPQ	HLA-B*07:02	0.015926511248108	0.01484785420479192	not-binder
IFAAGTGNPFF	HLA-B*07:02	0.7235860586166382	0.20792471448613234	binder
VGVDSLGIGVT	HLA-B*07:02	0.2762207791209221	0.1295887012797163	not-binder
NDEEIVWNVIS	HLA-B*07:02	0.007307189609855413	0.004010085249572041	not-binder
KVGIMAWIGFF	HLA-B*07:02	0.1545923739671707	0.10691146545807917	not-binder
PGERRNLRLEL	HLA-B*07:02	0.619162094593048	0.2352450604922598	binder
LKSDPFEDLSL	HLA-B*07:02	0.4563299685716629	0.20850618173667054	ambiguous
TRYANRGHIAR	HLA-B*07:02	0.01634717145934701	0.0175848982481272	not-binder
TENQNGVTMLR	HLA-B*07:02	0.018742391467094423	0.01574187300529915	not-binder
DRTRVEMLIDP	HLA-B*07:02	0.010547640325967222	0.012404942539731113	not-binder
ETVAIEPVFEG	HLA-B*07:02	0.05019351821392774	0.03505927148231638	not-binder
IFKRKKYKEAD	HLA-B*07:02	0.0013148454527254216	0.0015342596845229972	not-binder
TSNGFPNLIQL	HLA-B*07:02	0.38509737253189086	0.13040145952630744	not-binder
NAAIVGLERIS	HLA-B*07:02	0.14007481038570405	0.04708895205127318	not-binder
GSALHRFKSAR	HLA-B*07:02	0.0025218587659765037	0.0028782658395987144	not-binder
KVEHGIIKVMD	HLA-B*07:02	0.050475573539733885	0.02299332807464223	not-binder
HLDGGTAGAKS	HLA-B*07:02	0.02899391744285822	0.03140245331229219	not-binder
TLQTAQQAYEA	HLA-B*07:02	0.07814869601279498	0.11644464060583128	not-binder
ATLQHEATASA	HLA-B*07:02	0.09650670364499092	0.08042653207845692	not-binder
QISEIVEVVSP	HLA-B*07:02	0.01286872046184726	0.01458052336703479	not-binder
GEEAARRIGAA	HLA-B*07:02	0.06471504834480583	0.07456394130206599	not-binder
NRPPIVTVMGH	HLA-B*07:02	0.06261661313474179	0.040666942463894164	not-binder
FTFEAGSKAMQ	HLA-B*07:02	0.1321598619222641	0.09159065883678345	not-binder
DALSYGYPDKL	HLA-B*07:02	0.5179611086845398	0.27936754144332726	ambiguous
DAKILYKTEGE	HLA-B*07:02	0.021015582047402857	0.014802802240748031	not-binder
AEIRVHQKTTL	HLA-B*07:02	0.20476602762937546	0.1015674592816172	not-binder
MDRANENASQA	HLA-B*07:02	0.029463605489581823	0.014274219264082228	not-binder
PEVRSRIEQQA	HLA-B*07:02	0.02723013744689524	0.024916614741280367	not-binder
SRALNSGTSPK	HLA-B*07:02	0.03004751857370138	0.023339430669956075	not-binder
LNKLKPFLLDD	HLA-B*07:02	0.06752522736787796	0.09489929873863284	not-binder
FPMFQFFVFAN	HLA-B*07:02	0.3353164387866855	0.1832282478163922	not-binder
DNIISSDEYKS	HLA-B*07:02	0.00810526185669005	0.009535332536999615	not-binder
SVGDLVAYITA	HLA-B*07:02	0.21911077126860617	0.1567874594218811	not-binder
RKNNLRVIFMV	HLA-B*07:02	0.03062891832087189	0.02551247128840689	not-binder
AAKYKRKTGIR	HLA-B*07:02	0.012126084789633751	0.009531090064505901	not-binder
GTVFKCLTNQI	HLA-B*07:02	0.07691086241975427	0.0786752970398409	not-binder
ELGFESKVVPK	HLA-B*07:02	0.12619319036602974	0.08731185322659485	not-binder
ADIAEGLVGKF	HLA-B*07:02	0.6689505577087402	0.1436279196236365	binder
QKRKIQVGDKV	HLA-B*07:02	0.0031035070467623884	0.0029878517566992416	not-binder
DAGAESGEGVS	HLA-B*07:02	0.017980537936091424	0.013061032130485073	not-binder
TMMSGSGPTVF	HLA-B*07:02	0.8483415961265564	0.10532258421268809	binder
TLAYVDRCTAF	HLA-B*07:02	0.40734059661626815	0.2144910712847406	ambiguous
NRELKLTIVLI	HLA-B*07:02	0.036312412563711406	0.04201313983459602	not-binder
KSYIEDCLRGS	HLA-B*07:02	0.00578653842676431	0.006181530547458717	not-binder
WWPSRRDVVAC	HLA-B*07:02	0.00870188974076882	0.008955890383287715	not-binder
FVWPAVLGGLQ	HLA-B*07:02	0.10471136216074228	0.11440232936095791	not-binder
EKGREITSGMY	HLA-B*07:02	0.007127298228442669	0.005727246555894674	not-binder
TKLTKQQLILA	HLA-B*07:02	0.01946628447622061	0.01011300375184972	not-binder
LSRGRTSPLVR	HLA-B*07:02	0.005166595964692533	0.003143098855141405	not-binder
DTLNIKDGINE	HLA-B*07:02	0.01402938924729824	0.009916559710191626	not-binder
AWRDTRSGDEF	HLA-B*07:02	0.3601300776004791	0.2042628750379675	not-binder
PMAGASSQQAP	HLA-B*07:02	0.12748143523931504	0.07950731317377106	not-binder
DMIKTGIIDPV	HLA-B*07:02	0.034476698929211125	0.032452830289879414	not-binder
RGVPQINEQML	HLA-B*07:02	0.1968601703643799	0.05079000290067165	not-binder
LIPRDGAVLGF	HLA-B*07:02	0.7823270320892334	0.059066311183300524	binder
VTISKENTVIV	HLA-B*07:02	0.09580622222274542	0.09579347462214767	not-binder
PANILISEQDV	HLA-B*07:02	0.04008784303441644	0.030752768648935475	not-binder
GKKGDANKVVI	HLA-B*07:02	0.03097682767547667	0.02887238084399606	not-binder
VKDYFPEIIDV	HLA-B*07:02	0.0248185602016747	0.015275188180412526	not-binder
GAHKVDLLNVI	HLA-B*07:02	0.05565965548157692	0.03280876685133297	not-binder
NRKGAWTLAGV	HLA-B*07:02	0.04567458191886544	0.03761204922127199	not-binder
TGTVCHVGKAE	HLA-B*07:02	0.029238485684618353	0.03177303481127199	not-binder
SKQPRTAHTVN	HLA-B*07:02	0.0060126265976578	0.005842064200796399	not-binder
EEIPDYKLNHA	HLA-B*07:02	0.009068828634917736	0.0030096984499318295	not-binder
NNNNNNNNNNN	HLA-B*07:02	0.018144643353298306	0.020660529578720912	not-binder
SAGQTFLGPSS	HLA-B*07:02	0.015191003121435643	0.009063407701674905	not-binder
VAYTRGPGLVG	HLA-B*07:02	0.47526437044143677	0.22442768098304194	ambiguous
ATEKEWVATLP	HLA-B*07:02	0.040478525776416065	0.06233069416843282	not-binder
ALNVVDSKERL	HLA-B*07:02	0.06211674753576517	0.08065384113293367	not-binder
ESGKPAEIVAK	HLA-B*07:02	0.1275334782898426	0.07539137830471551	not-binder
RKQEGGLRRAA	HLA-B*07:02	0.03567221111152321	0.019936625029383752	not-binder
KTLPAWGSHLL	HLA-B*07:02	0.8088951945304871	0.1874531735153418	binder
IAQTKFNYFSP	HLA-B*07:02	0.019811325846239923	0.017915142510178995	not-binder
TLWAIAVLAVL	HLA-B*07:02	0.11244554296135903	0.07914486319454708	not-binder
GMSGSVSFGLN	HLA-B*07:02	0.005106580094434321	0.0036530922254117584	not-binder
LVYVPFFDANK	HLA-B*07:02	0.1460744209587574	0.1594171482683727	not-binder
KRFRGAKSGMA	HLA-B*07:02	0.07868292927742004	0.08132336583034126	not-binder
YRVEAVHALVH	HLA-B*07:02	0.21297580897808074	0.10561825999409478	not-binder
FKALMKWRLAI	HLA-B*07:02	0.0388136301888153	0.04056786573211871	not-binder
PKIYQQKLYQL	HLA-B*07:02	0.4019248574972153	0.26225073386309306	ambiguous
KIHIAQKHGEN	HLA-B*07:02	0.02327825976535678	0.03250479039961444	not-binder
ILRQQASTIAA	HLA-B*07:02	0.3102927416563034	0.1366755927593268	not-binder
SERFSRVELLF	HLA-B*07:02	0.1253665119409561	0.10815611630887599	not-binder
QPTIIPVMIPG	HLA-B*07:02	0.253821162879467	0.1743064775103178	not-binder
DSFVNEFLQVE	HLA-B*07:02	0.01791281274636276	0.02555451889757361	not-binder
DPLPQALILTA	HLA-B*07:02	0.4342088222503662	0.22178203751079784	ambiguous
AREFPQAAASR	HLA-B*07:02	0.03274876177310944	0.02161094716367371	not-binder
HAARGRCAGIV	HLA-B*07:02	0.2720141340047121	0.2425888441344622	not-binder
KLGAKWETIPV	HLA-B*07:02	0.019251657789573072	0.02155269237854972	not-binder
GPESVTADESP	HLA-B*07:02	0.12011731564998626	0.048566359604809116	not-binder
QAPKMLPHIPQ	HLA-B*07:02	0.08672298714518548	0.03853655054454178	not-binder
RGKIRARRVTG	HLA-B*07:02	0.009111907286569475	0.007622950174422012	not-binder
IEHALIPEKGL	HLA-B*07:02	0.21170159578323364	0.07898851622713232	not-binder
NDMIRLFMEYR	HLA-B*07:02	0.010489976382814348	0.005799247986792957	not-binder
NPPPIPPKKPG	HLA-B*07:02	0.5194469451904297	0.16277738480828216	ambiguous
FEFKMGRKAAE	HLA-B*07:02	0.013667040830478072	0.011694859229826686	not-binder
IIDISNYIMLK	HLA-B*07:02	0.01319765318185091	0.0059472642747882935	not-binder
YHFKTDTRVPK	HLA-B*07:02	0.024090186785906555	0.015594288139798086	not-binder
DEQVNHKDSKH	HLA-B*07:02	0.0067782294427161105	0.0061110589927115535	not-binder
SRNYKNIEVVY	HLA-B*07:02	0.0437783513800241	0.05769722745582075	not-binder
LHANGASFFFM	HLA-B*07:02	0.4297561377286911	0.19824223209584868	ambiguous
YSSILENEETR	HLA-B*07:02	0.05512664578855038	0.04169986043715376	not-binder
EEREKKKRRLE	HLA-B*07:02	0.0014959554668166676	0.0014642260621011095	not-binder
VFRQRRDGANE	HLA-B*07:02	0.001917745637911139	0.0026900545408040754	not-binder
IALQMRVLQLA	HLA-B*07:02	0.18852557986974716	0.1453670378706134	not-binder
DIVIIASFVTM	HLA-B*07:02	0.12335612438619137	0.09964521398695414	not-binder
GRTFSFSAIVV	HLA-B*07:02	0.03823088789358735	0.039452202377306636	not-binder
MNRALVLHAEH	HLA-B*07:02	0.07522514089941978	0.047365136361675074	not-binder
GKEEGKLEQGG	HLA-B*07:02	0.007964356592856348	0.007974463277308233	not-binder
KYISDYKTEIQ	HLA-B*07:02	0.0073570134351029996	0.0041519709800857734	not-binder
DNSLEIVETPT	HLA-B*07:02	0.10416078530251979	0.1536293660813131	not-binder
KFAGSAGSSPD	HLA-B*07:02	0.040040106326341626	0.027098802417566906	not-binder
LGGKVSMFFPE	HLA-B*07:02	0.08962308992631733	0.051097393263468606	not-binder
HDNMEEKVPWV	HLA-B*07:02	0.01653258819133043	0.02129405047876437	not-binder
SGLIIHLRRHS	HLA-B*07:02	0.0038895351550308987	0.005635834031789376	not-binder
TYNEEGSFVYE	HLA-B*07:02	0.045342100306879726	0.037889841523414826	not-binder
YFYPDLPKGYQ	HLA-B*07:02	0.2152070328593254	0.1049226272745811	not-binder
EKTPHCFLTDQ	HLA-B*07:02	0.006369774887571111	0.008586270105140403	not-binder
LTAEDVEFISA	HLA-B*07:02	0.14586587250232697	0.13813049252781803	not-binder
TLMTLTLFSPD	HLA-B*07:02	0.05255456790328026	0.019080204637089506	not-binder
MALFSGTEVLG	HLA-B*07:02	0.25774364322423937	0.19228383652587222	not-binder
QAVKAWYRGAG	HLA-B*07:02	0.029836209118366243	0.021004456902032884	not-binder
DGIPAKVERLE	HLA-B*07:02	0.018735692370682955	0.01229591320717091	not-binder
AEQVMADAQAI	HLA-B*07:02	0.09897228963673114	0.10373254485327325	not-binder
LLGRIVTAAFA	HLA-B*07:02	0.06520677041262388	0.08265700942115221	not-binder
TMDKWWYEDMD	HLA-B*07:02	0.009279280879127327	0.012277477239486323	not-binder
FPTGEARQLAR	HLA-B*07:02	0.5871705055236817	0.14587774381102406	binder
IQAINESTLGS	HLA-B*07:02	0.00481090679531917	0.0058435207810601675	not-binder
EYTFPITLSST	HLA-B*07:02	0.08849011268466711	0.11964853258637954	not-binder
SARPGVVIGKK	HLA-B*07:02	0.04954726006835699	0.021775714876963153	not-binder
CLKGHFILLDA	HLA-B*07:02	0.0023209287784993647	0.0018849148875683202	not-binder
IFRSIVESVMA	HLA-B*07:02	0.013833091943524778	0.010348159955845678	not-binder
EIVSGASRGIR	HLA-B*07:02	0.025002088164910674	0.02405547880743177	not-binder
KKGEKYDYLLA	HLA-B*07:02	0.011778222874272614	0.013494635823070845	not-binder
DFLDQYSALLR	HLA-B*07:02	0.05836792383342981	0.03932753492169391	not-binder
ALQIELYRKLL	HLA-B*07:02	0.01822993769310415	0.01676592750797776	not-binder
DEQGQDVLFFI	HLA-B*07:02	0.027539487928152084	0.015081841745674483	not-binder
DCRAQLAHEGI	HLA-B*07:02	0.042816987913101914	0.03427052754431801	not-binder
DLLASKRPQIS	HLA-B*07:02	0.008021753351204097	0.006350232188198149	not-binder
AKHAVRDASNV	HLA-B*07:02	0.05949592608958483	0.07839077337153126	not-binder
ALVLIDRGEDE	HLA-B*07:02	0.008716148824896663	0.01068341473825338	not-binder
TKMHGLGNDFM	HLA-B*07:02	0.14782904461026192	0.08977174983507455	not-binder
GIFDEFIQLHG	HLA-B*07:02	0.019695691857486965	0.022723375975726483	not-binder
AQGWKQRLAEG	HLA-B*07:02	0.002813102470827289	0.0027193181369730484	not-binder
MPFGQLMSEFG	HLA-B*07:02	0.792979633808136	0.11505873001968099	binder
GSCVRACGPDY	HLA-B*07:02	0.0036593008786439895	0.0018923461770372267	not-binder
CLELMSLFNEN	HLA-B*07:02	0.028421406843699516	0.024901034699340005	not-binder
TMLEHVFRSVK	HLA-B*07:02	0.009944591857492923	0.01353965112368059	not-binder
DINGQLDKLVK	HLA-B*07:02	0.05929544772952795	0.03166054939515129	not-binder
DANWMRPVFEF	HLA-B*07:02	0.39663019478321077	0.1781256902330075	not-binder
MIKIEGGAWLS	HLA-B*07:02	0.01950610727071762	0.015205699916986478	not-binder
THEGAHAYTVG	HLA-B*07:02	0.04632527371868491	0.031761012259297616	not-binder
WIQSLLWWMNH	HLA-B*07:02	0.0034764255920890718	0.0057888991524600334	not-binder
NTFFSETGAGK	HLA-B*07:02	0.1730730850249529	0.14014908908572893	not-binder
GLLPTKEQLVR	HLA-B*07:02	0.009537009056657553	0.002737944530079729	not-binder
TNTETVITPTT	HLA-B*07:02	0.14138279110193253	0.11368312717509312	not-binder
EDERRYRTRRS	HLA-B*07:02	0.0005429894483313547	0.000884555473691967	not-binder
GEALINLDDMH	HLA-B*07:02	0.023806325289478993	0.02942955343871764	not-binder
KILPSPVIKQE	HLA-B*07:02	0.023371648415923117	0.023304975622792885	not-binder
TSARELHYVRD	HLA-B*07:02	0.0016722205407859291	0.001260552578383972	not-binder
GLDEDGYRQRF	HLA-B*07:02	0.18341520056128502	0.15928053416809115	not-binder
SEFSVKEAGQV	HLA-B*07:02	0.07776261866092682	0.05638022818825032	not-binder
NVFANFAAANV	HLA-B*07:02	0.1963748499751091	0.07224612388027661	not-binder
GESETIMPDGR	HLA-B*07:02	0.008738544210791588	0.008932818285533866	not-binder
KKNFCHIRFAEE	HLA-B*07:02	0.0005991500453092158	0.0006999180607457913	not-binder
YINQLSNHSLDF	HLA-B*07:02	0.39345296621322634	0.21733176740920557	ambiguous
FDLTKPAFMKIA	HLA-B*07:02	0.07365261018276215	0.0688642470386994	not-binder
TLLERERSGGLR	HLA-B*07:02	0.00319398989668116	0.004393530698131543	not-binder
DLHAGLTPALPF	HLA-B*07:02	0.431155626475811	0.20415147370204897	ambiguous
INIAFGVTGIIA	HLA-B*07:02	0.10088564436882734	0.07984688432044516	not-binder
MRCELIRLQHQT	HLA-B*07:02	0.00533249781219638	0.0037913662973174363	not-binder
SEAIARNLREMS	HLA-B*07:02	0.002895139460451901	0.00134836406865753	not-binder
PFELEADGLLAI	HLA-B*07:02	0.41487897634506227	0.22837410296908747	ambiguous
KENSFTGYVQDE	HLA-B*07:02	0.23604979664087294	0.17972086636358076	not-binder
LPHKHDDGNIYN	HLA-B*07:02	0.5756116151809693	0.128636579158135	binder
AVPEESSTTSKH	HLA-B*07:02	0.013408399134641513	0.014256043932723247	not-binder
SGGEQQCFQTTG	HLA-B*07:02	0.0007782851113006473	0.0003794998040434984	not-binder
ILEKHHQYGNVH	HLA-B*07:02	0.009021226828917862	0.013241934249628802	not-binder
AQVSEILTRLGF	HLA-B*07:02	0.340999236702919	0.15893274391475593	not-binder
EEVMQLCDRYGI	HLA-B*07:02	0.003818311559734866	0.0039071112116358985	not-binder
QTIYVWLDALVN	HLA-B*07:02	0.01739436507341452	0.01861215935799857	not-binder
KQNNKIALSFNA	HLA-B*07:02	0.04836412169970572	0.0637837804370289	not-binder
ILKELLKGKKIP	HLA-B*07:02	0.024536407133564354	0.011078771223544732	not-binder
RVTAERAMNTRL	HLA-B*07:02	0.6826210796833039	0.16655591712717946	binder
VDDGSRDRSAEL	HLA-B*07:02	0.6319154620170593	0.15795071766187643	binder
KLKAFISLTKPR	HLA-B*07:02	0.015503267804160715	0.014052083806589719	not-binder
MPQVKAPISGAM	HLA-B*07:02	0.9952162384986878	0.0026229095948942563	binder
NTTNEVDFDFNT	HLA-B*07:02	0.010729134466964751	0.017135463262329148	not-binder
PCLDVADGRVVK	HLA-B*07:02	0.04499008813872933	0.03740292113571416	not-binder
AVSAGLDSAVVG	HLA-B*07:02	0.10075550405308605	0.0647411180798971	not-binder
IPRTIWLADDGK	HLA-B*07:02	0.609935849905014	0.18021401382730057	binder
GGHNGLRNIIQH	HLA-B*07:02	0.017680676444433628	0.022916377867705645	not-binder
RSVLLNIEVSNS	HLA-B*07:02	0.03486131187528372	0.05227061881790413	not-binder
RGTLGLLPTALG	HLA-B*07:02	0.1968286983668804	0.12028852966308089	not-binder
RILRVHENVMAV	HLA-B*07:02	0.15729614570736886	0.1133181226646692	not-binder
KGGRDTCHGDSG	HLA-B*07:02	0.002369285296299495	0.0026234021318180217	not-binder
IGFATLRGGSVI	HLA-B*07:02	0.3915398508310318	0.1381477301090136	not-binder
IANLTPVYREDY	HLA-B*07:02	0.018988444237038493	0.014741506802327291	not-binder
PALLHAMTFLGF	HLA-B*07:02	0.4009737402200699	0.21895162894747527	ambiguous
RTDNAEEFEPGQ	HLA-B*07:02	0.001917333051096648	0.0016655407713682012	not-binder
DNNPIIVKNPGI	HLA-B*07:02	0.06603924757800997	0.05065032102404329	not-binder
NANLLEELSLWS	HLA-B*07:02	0.019599796552211047	0.009870680125777718	not-binder
ARPGGRERARLA	HLA-B*07:02	0.1508528847247362	0.23360622196264666	not-binder
MWEDEKNKRGGR	HLA-B*07:02	0.0025366691726958377	0.0023428397097602265	not-binder
VRSGAVDIIVID	HLA-B*07:02	0.07129595298320054	0.05595014187708655	not-binder
LTIIFGFAFVQA	HLA-B*07:02	0.01080485510174185	0.007457741225497132	not-binder
SHHLDNISAVEV	HLA-B*07:02	0.037550539965741335	0.04985205872917229	not-binder
LARSICEKLEQS	HLA-B*07:02	0.0007279992278199643	0.0004424888730310949	not-binder
QAFCCTNGLDVP	HLA-B*07:02	0.010419227310921996	0.008356859018678369	not-binder
GSVHVFGEISTN	HLA-B*07:02	0.015388960752170533	0.020542109550075474	not-binder
WSQWILSVPWAI	HLA-B*07:02	0.028345448337495326	0.03780816664118477	not-binder
GGRSTVGDEVLC	HLA-B*07:02	0.008602839708328248	0.010390923526680824	not-binder
QCICLILEPHYS	HLA-B*07:02	0.030472634866600855	0.047139233161808715	not-binder
LSAPEMTVLVGG	HLA-B*07:02	0.06402887664735317	0.07198865913412675	not-binder
VSDLLSLLPVGV	HLA-B*07:02	0.6771560728549957	0.23959125872339349	binder
VEPPLQIVCKEE	HLA-B*07:02	0.005440677408478223	0.006327954897165794	not-binder
LAVVLVGSNPAS	HLA-B*07:02	0.2604118064045906	0.12093812982875414	not-binder
LLKHCKKGSRAN	HLA-B*07:02	0.0038245661497057883	0.0054569309511664586	not-binder
MDLDLAPSDQQQ	HLA-B*07:02	0.14053299897350371	0.1799688054167896	not-binder
SQSQSHHSHQTS	HLA-B*07:02	0.0014688927716633771	0.0011672529261183156	not-binder
EAAETARKTFED	HLA-B*07:02	0.06943283299915493	0.0715992085412774	not-binder
VINIEASHCYPH	HLA-B*07:02	0.011766775102296378	0.01929958034021141	not-binder
NDTLFNALNDWV	HLA-B*07:02	0.24344612285494804	0.20030952623633178	not-binder
RGGFWNYFSLGM	HLA-B*07:02	0.00666166259907186	0.0029483822941749715	not-binder
YGLEDLSESAYE	HLA-B*07:02	0.016207318706437945	0.014197578334906296	not-binder
SESPTKFIYMTR	HLA-B*07:02	0.008298251871019601	0.01184858819346185	not-binder
FLVAANPVDVLT	HLA-B*07:02	0.3674788184463978	0.27770574993607733	ambiguous
IGFNAEVRSQEM	HLA-B*07:02	0.40362180061638353	0.20741367867333685	ambiguous
PHESTPVGESED	HLA-B*07:02	0.08374991677701474	0.06208966479581051	not-binder
KVEEKESEHKPE	HLA-B*07:02	0.008750898111611605	0.0069032738424974795	not-binder
LDHAKELKDAIE	HLA-B*07:02	0.017873418593080715	0.015020684534380963	not-binder
APYIYAKVKRKG	HLA-B*07:02	0.48649404644966127	0.12667520949142363	ambiguous
GDANVGKSTLIN	HLA-B*07:02	0.0609818184748292	0.050335870240827855	not-binder
TFKDILQTGSTR	HLA-B*07:02	0.09676636941730976	0.0743026598284768	not-binder
KKVKLEEEAKPT	HLA-B*07:02	0.0413103460916318	0.041934965162915366	not-binder
YIAKVTINPALA	HLA-B*07:02	0.29779681731015445	0.2149370419908567	not-binder
VVFVTGQKRYDG	HLA-B*07:02	0.17686031460762025	0.20764993164184903	not-binder
SASKGTPILMKD	HLA-B*07:02	0.012935649347491562	0.013600653865768341	not-binder
RGNPTIEADVIL	HLA-B*07:02	0.34101004600524903	0.23298114418889648	not-binder
MAYRCYATAEEL	HLA-B*07:02	0.3457449674606323	0.11966119888616149	not-binder
DRTNIPSKIPKQ	HLA-B*07:02	0.020773158443626018	0.02036505815454332	not-binder
NENDTVAVEELE	HLA-B*07:02	0.02548162998573389	0.017562958803628376	not-binder
LRGKIEPINKDA	HLA-B*07:02	0.030179781699553133	0.04155092049275358	not-binder
GSITSVQAVYVP	HLA-B*07:02	0.05240161446854472	0.04747232260939103	not-binder
IARSTEFSRLLG	HLA-B*07:02	0.025372493360191584	0.014175747957093393	not-binder
IVRLVDAQVHED	HLA-B*07:02	0.09760455377399921	0.10057576303917953	not-binder
FVVKGGQSYQSP	HLA-B*07:02	0.24708772152662278	0.09922786060979723	not-binder
GGLMKNFDSIQQ	HLA-B*07:02	0.02035955045139417	0.020538427380858433	not-binder
YGTYPFVTSSHP	HLA-B*07:02	0.05938197989016771	0.06591506912876935	not-binder
LAARDDEAAKAG	HLA-B*07:02	0.07350826412439346	0.0336436159903498	not-binder
WVSFDGKDRKQL	HLA-B*07:02	0.41252281963825227	0.24612599214274827	ambiguous
PPKRIDKQDQIY	HLA-B*07:02	0.13516840636730193	0.09954866634155746	not-binder
RSFEALGFALGR	HLA-B*07:02	0.3058028778061271	0.23620709654539285	not-binder
AAIYHRQGLLAL	HLA-B*07:02	0.878086245059967	0.07513384311625378	binder
MKHIIADKACKK	HLA-B*07:02	0.004839353216812015	0.005691853996803789	not-binder
KTDSVANRRLAF	HLA-B*07:02	0.6018555581569671	0.15788015003056996	binder
FYHEMKDSNVLD	HLA-B*07:02	0.023619846696965395	0.023500471755146714	not-binder
VSGNLRDLYDDK	HLA-B*07:02	0.06308681666851043	0.0520563521560861	not-binder
GEPKYMPVQSWE	HLA-B*07:02	0.011839079001219943	0.01388153282564762	not-binder
RSELSKKIGLEN	HLA-B*07:02	0.003744770516641438	0.0038198510989363153	not-binder
KSDMMKILIFCY	HLA-B*07:02	0.0033337226836010815	0.0011244789476922	not-binder
FSREQIGRLERE	HLA-B*07:02	0.0023618479113793	0.003592283134097352	not-binder
YICPDIVKEFAK	HLA-B*07:02	0.03567116772755981	0.03333465159598077	not-binder
DEDRKVPDAIRL	HLA-B*07:02	0.18301479741930962	0.14455033006182894	not-binder
EEYAKALEKGLP	HLA-B*07:02	0.09554330948740244	0.07571775150269901	not-binder
IDGPALREPASF	HLA-B*07:02	0.5926839888095856	0.19465280086461423	ambiguous
GIGTNEQAIIDV	HLA-B*07:02	0.013711235258961096	0.007170231333065049	not-binder
TDPPVAIVFNGS	HLA-B*07:02	0.04493839833885431	0.050030851447363314	not-binder
EMYDPLLNGPYR	HLA-B*07:02	0.0981906215660274	0.12250555787686349	not-binder
VCRPLHYMAIMH	HLA-B*07:02	0.00039032126805977897	0.0003443528240012803	not-binder
NVDPGTMSPYQH	HLA-B*07:02	0.049843352288007736	0.03835673890658846	not-binder
GLCNTQYARLVE	HLA-B*07:02	0.0006909309471666347	0.000909730626102372	not-binder
KNKRNTPHKLEF	HLA-B*07:02	0.04760093204677105	0.024081301076092746	not-binder
IFCDLVPVLSLA	HLA-B*07:02	0.21265144050121307	0.16505468370432655	not-binder
FGSSHRVRFIAI	HLA-B*07:02	0.024173900950700045	0.02890053014232927	not-binder
DEAVHKFFRAGP	HLA-B*07:02	0.013157923347898759	0.009661409689902575	not-binder
QNTQVRVMSEKK	HLA-B*07:02	0.004345832258695737	0.0052860009896149515	not-binder
FPQEIEIRPIAY	HLA-B*07:02	0.8166052222251892	0.12036786802047483	binder
QTRADDWRTPYE	HLA-B*07:02	0.03182420502125751	0.037372621470868346	not-binder
QYQNSMDTQLGD	HLA-B*07:02	0.005245946208015084	0.006287359828180918	not-binder
VQFMDRLKLLLM	HLA-B*07:02	0.29154568165540695	0.2883256725211454	not-binder
GFENLEPPESQT	HLA-B*07:02	0.06952312206849456	0.09034773015665076	not-binder
HELTAGIQLLPQ	HLA-B*07:02	0.14137617796659468	0.055899220875825	not-binder
PYALQSAPYASA	HLA-B*07:02	0.09437436312437057	0.09139258705145599	not-binder
GAVSRWITIDGL	HLA-B*07:02	0.15948967672884465	0.17127933994077585	not-binder
PQRLLVPDIQEI	HLA-B*07:02	0.08700285262893885	0.05487184904068398	not-binder
ALILAALADGPS	HLA-B*07:02	0.03152902852743864	0.03265804686121714	not-binder
AQGQGAGYNEEF	HLA-B*07:02	0.4293409675359726	0.2253316539704939	ambiguous
QQQQQHQQHQQH	HLA-B*07:02	0.002254438149248017	0.0038808024903310236	not-binder
NVELSNFYLDYG	HLA-B*07:02	0.04819232067093253	0.03512961152828943	not-binder
YYNIFVQKVFLK	HLA-B*07:02	0.023410082238842733	0.03277406692565874	not-binder
FIAAYVLSKYQY	HLA-B*07:02	0.03216242219787091	0.03724767840931544	not-binder
QTERDRIRPANP	HLA-B*07:02	0.0048538154806010425	0.005302693984271894	not-binder
QLTREAIGELET	HLA-B*07:02	0.0065128700342029335	0.003961780056887255	not-binder
KPELIILEEVLK	HLA-B*07:02	0.33524968549609185	0.2146307270832481	not-binder
HFFLQGEKQFLL	HLA-B*07:02	0.42640804648399355	0.20168027036440694	ambiguous
CDNPPQPDQPDD	HLA-B*07:02	0.0063929970492608845	0.005193562304483591	not-binder
GLASARVGYGIA	HLA-B*07:02	0.045281603932380676	0.02816828846837577	not-binder
GRGYTYLLSRSG	HLA-B*07:02	0.04112871028482914	0.04006133926174933	not-binder
SQPAFPSLVSPR	HLA-B*07:02	0.05097284847870469	0.04445765686176535	not-binder
SSSYKSKDYTSG	HLA-B*07:02	0.023474196903407574	0.02382221323283728	not-binder
GPPNTSYMPGMP	HLA-B*07:02	0.2918803632259369	0.1429119911413133	not-binder
AEITAAGRIPLL	HLA-B*07:02	0.5046104490756989	0.11401378225484442	ambiguous
VTDADREGYIGS	HLA-B*07:02	0.07727904012426734	0.09949060906019114	not-binder
CEEIFLFLGQRP	HLA-B*07:02	0.006808356536203064	0.008946119284961454	not-binder
WFYFITKPMFKL	HLA-B*07:02	0.19518250934779643	0.16235123833947418	not-binder
LGKEGVTTYFSG	HLA-B*07:02	0.012279914878308772	0.005201319554331358	not-binder
SKKDLEKELKQS	HLA-B*07:02	0.0038811881007859484	0.0040028622381175286	not-binder
QLDAAIIVTTPQ	HLA-B*07:02	0.03517059467849322	0.04635825423474469	not-binder
DYLGEPVTEAVI	HLA-B*07:02	0.0639042130438611	0.0687221659288471	not-binder
YRYLAPHGRLVV	HLA-B*07:02	0.24769315421581267	0.17054756529178758	not-binder
KTGLESEDECLE	HLA-B*07:02	0.0005309674372256268	0.0007526032541759105	not-binder
LERVGAGAWTPD	HLA-B*07:02	0.09221105612814426	0.08243892825835818	not-binder
EAFDKTAKLLGL	HLA-B*07:02	0.6455180585384369	0.21118979328918402	binder
IKRSDSLDPIAN	HLA-B*07:02	0.010586219618562608	0.008827868056749314	not-binder
TGAYLELAHLAH	HLA-B*07:02	0.16830797120928764	0.1766317045123045	not-binder
VDREKTLMQLGI	HLA-B*07:02	0.04049994824454188	0.03242783061312612	not-binder
TRETDLQELFRP	HLA-B*07:02	0.013628906093072147	0.01619403920571969	not-binder
STDPGALHATKE	HLA-B*07:02	0.04170355796813965	0.018015957150436183	not-binder
KQANENGEEDEE	HLA-B*07:02	0.0015540908556431533	0.0009880051301364506	not-binder
KVIVEYVSANPT	HLA-B*07:02	0.0791192804928869	0.04686267020788548	not-binder
GAKGEAGAPGVK	HLA-B*07:02	0.23782631903886794	0.15137744448390109	not-binder
FADLEEMYGKTR	HLA-B*07:02	0.035446279868483546	0.029967579982490326	not-binder
IPLLILATLATV	HLA-B*07:02	0.5919750988483429	0.16791771066199374	binder
RPGARYFHSLRL	HLA-B*07:02	0.9914987683296204	0.004257987554282183	binder
LKLNGEQSEEHS	HLA-B*07:02	0.002320016419980675	0.0020214251212576136	not-binder
GAGRTEVARAIF	HLA-B*07:02	0.17627398371696473	0.03445952415464224	not-binder
RLGDDLNRELFR	HLA-B*07:02	0.02473591626621783	0.020088121086729784	not-binder
TILVQTLLRVTQ	HLA-B*07:02	0.022040802449919284	0.016912111272642534	not-binder
ARRDVPAHMAEL	HLA-B*07:02	0.3276530623435974	0.1334630088604481	not-binder
NQYLHQGGNSND	HLA-B*07:02	0.20795309096574782	0.14172041260859852	not-binder
AAPDFVLGPDAD	HLA-B*07:02	0.09454757294151932	0.11275088175035318	not-binder
SRSRPVFALLPD	HLA-B*07:02	0.04443939897464588	0.06071263754586803	not-binder
LATLGVLITSGL	HLA-B*07:02	0.6111119210720062	0.10616124926768605	binder
GPVSGSPDSMNV	HLA-B*07:02	0.8132716298103333	0.11461544047445935	binder
EAWCAAGNCFSL	HLA-B*07:02	0.181072498857975	0.13545491536720639	not-binder
RCGCQKGTSVEV	HLA-B*07:02	0.016182243888033555	0.015140075561335196	not-binder
QLLIEIKVHPKE	HLA-B*07:02	0.00963832096022088	0.014737249837269761	not-binder
SAEIDMAFGNGK	HLA-B*07:02	0.12575313523411752	0.11978821969286048	not-binder
ASDERSVKKSKK	HLA-B*07:02	0.007076967018656432	0.005313993124161215	not-binder
AVLSVEDGIQIS	HLA-B*07:02	0.041558788530528544	0.03317769988579623	not-binder
RIAARMRADSKA	HLA-B*07:02	0.072040830925107	0.11264872045451554	not-binder
FPDRWPTLLSDL	HLA-B*07:02	0.9737018585205078	0.010076586386944232	binder
AAKEVAEYLGTV	HLA-B*07:02	0.07348495675250888	0.05298673816045426	not-binder
LTNSEKSKKARE	HLA-B*07:02	0.005353651291807182	0.006621544239385235	not-binder
ELLTYTREDAYT	HLA-B*07:02	0.05379272010177374	0.05965349828800589	not-binder
LFAQLRDTNSQI	HLA-B*07:02	0.06735856886953115	0.08300835746636522	not-binder
KKMNGSGNAQKV	HLA-B*07:02	0.03444641944952309	0.04596361138563676	not-binder
TGPSFAKEVANK	HLA-B*07:02	0.344477616250515	0.21405497193244682	not-binder
ILCAYTSLVTQD	HLA-B*07:02	0.0039911943720653655	0.004181043932947807	not-binder
KFELPEAVKMLP	HLA-B*07:02	0.18387792855501175	0.1426227971294585	not-binder
SSTIFPQMVGHT	HLA-B*07:02	0.094886489585042	0.10713271268437384	not-binder
RARSLVIPDDDK	HLA-B*07:02	0.03845021100714803	0.05631248940367564	not-binder
SRYIEKGEKPLA	HLA-B*07:02	0.07036292981356382	0.08801539627634618	not-binder
VEEALRAGVISE	HLA-B*07:02	0.0800856351852417	0.07272186303035874	not-binder
KTGTGKTASVRY	HLA-B*07:02	0.056676166132092476	0.031691913523262526	not-binder
EEYVGGILKLVE	HLA-B*07:02	0.12853064462542535	0.06659171145615518	not-binder
KFIQPIRESKLF	HLA-B*07:02	0.1970946453511715	0.15838342098427421	not-binder
AGFPGTTSDAVV	HLA-B*07:02	0.09915753230452537	0.08802266714967523	not-binder
LWHEYEKLQASF	HLA-B*07:02	0.07412065472453833	0.035853534585024736	not-binder
VHAKRGQSAPAI	HLA-B*07:02	0.08563089482486248	0.048634735235585785	not-binder
QLDGVEGLQGVY	HLA-B*07:02	0.0672323820181191	0.057790838435612	not-binder
QDPYCLRCQPQV	HLA-B*07:02	0.051441285642795265	0.05674852368203828	not-binder
AAVPDIGPVIAA	HLA-B*07:02	0.24796146601438523	0.1236112638057879	not-binder
WANRKRYGYKKH	HLA-B*07:02	0.009088631806662306	0.008393292205695561	not-binder
VYMARETETQEI	HLA-B*07:02	0.01872967982199043	0.015184499274958671	not-binder
AVLLVMFAFSQS	HLA-B*07:02	0.004168369201943278	0.0021067959271768	not-binder
VQKESSEALGAG	HLA-B*07:02	0.016201494669076055	0.02542420311556937	not-binder
YSFVTTAEREIV	HLA-B*07:02	0.14116347930394113	0.20173247887531992	not-binder
IGGTLRYLLSLK	HLA-B*07:02	0.06921465005725622	0.036846290691605034	not-binder
IDADTKSRMKDI	HLA-B*07:02	0.01567845103563741	0.021119332918020567	not-binder
DHKKLAEEDLKN	HLA-B*07:02	0.004412215226329863	0.004784591174407961	not-binder
LNTQELVEYYKK	HLA-B*07:02	0.02754880879074335	0.015564668440645812	not-binder
GASVFGGIGFTM	HLA-B*07:02	0.6173385441303253	0.16364889185161824	binder
GRGIIGALAAIG	HLA-B*07:02	0.07042611707001925	0.05746380301187873	not-binder
QTLATITYQNLF	HLA-B*07:02	0.14290295243263246	0.18003943412426515	not-binder
GEVEAALSNLEE	HLA-B*07:02	0.009064398589543998	0.008570305826520758	not-binder
LVGIKPGKESYM	HLA-B*07:02	0.3597756862640381	0.23567001033561416	not-binder
LLSTVEKVAGYV	HLA-B*07:02	0.10690793376415968	0.10162177561609881	not-binder
KSELRDIITTLY	HLA-B*07:02	0.04472496062517166	0.04782134229472977	not-binder
INGWINIAFGVT	HLA-B*07:02	0.05282376278191805	0.05593724814620633	not-binder
SFTLYELTQNPE	HLA-B*07:02	0.012000395404174923	0.008834330927042382	not-binder
KTSLLIFLVVFL	HLA-B*07:02	0.05628192601725459	0.05413453971317655	not-binder
MVFGLYEEPVTP	HLA-B*07:02	0.23139041606336833	0.1299046409527978	not-binder
YNKVIDAWSKVN	HLA-B*07:02	0.031015143217518925	0.040738642074936764	not-binder
SIFPGIQGGPLM	HLA-B*07:02	0.5595913738012314	0.2544890174276791	ambiguous
ILLNRNYGQHAA	HLA-B*07:02	0.040244079940021035	0.04155047818984096	not-binder
MLRNANGKLVAY	HLA-B*07:02	0.26546880733221767	0.26321901166787653	not-binder
NLEQISDKSFIE	HLA-B*07:02	0.01674425364471972	0.02102336797518466	not-binder
EEKVIHGEIVAY	HLA-B*07:02	0.047631516307592395	0.06361918146610435	not-binder
VYNSTTGEKFKL	HLA-B*07:02	0.2917423829436302	0.1997513328693893	not-binder
YRHELENAIDPF	HLA-B*07:02	0.2547997057437897	0.19668275343523478	not-binder
VRGLDYYTHTAF	HLA-B*07:02	0.09267948307096958	0.06075199131853944	not-binder
GPGAPFEHEEWR	HLA-B*07:02	0.1747619491070509	0.18410265522885866	not-binder
APLAALFSVLVL	HLA-B*07:02	0.945177698135376	0.03683114449759824	binder
ENEHMGNGRRGW	HLA-B*07:02	0.007765105361613678	0.00706223732428606	not-binder
VDDERSADRAAQ	HLA-B*07:02	0.07734960978850722	0.07136362323613307	not-binder
PLVYGKYPTIMR	HLA-B*07:02	0.02266616844572127	0.01699682262263257	not-binder
RRRLQSNNETQM	HLA-B*07:02	0.06900490690022706	0.05110578468212485	not-binder
GQALAQALGDKC	HLA-B*07:02	0.0028291455062571915	0.0019385758453408276	not-binder
ASPFGEKKDIVD	HLA-B*07:02	0.11755431117489934	0.06955964179678593	not-binder
RLPFHSTRFYRW	HLA-B*07:02	0.021576992340851576	0.02661972501795812	not-binder
GSQYDNFETCLT	HLA-B*07:02	0.004798672383185476	0.0064198442306492454	not-binder
ELLELVELEVRE	HLA-B*07:02	0.006859190799150383	0.007449885685307106	not-binder
NFVSHLNQRHQF	HLA-B*07:02	0.2631640411913395	0.1967903043475662	not-binder
RAFADHIHANWP	HLA-B*07:02	0.172476578282658	0.20332307081230108	not-binder
TATGLHYSVPSC	HLA-B*07:02	0.0362297878600657	0.03430426813689534	not-binder
DFIVSPEGRNIL	HLA-B*07:02	0.270464101433754	0.20023567489555752	not-binder
HVSQEIFIDPRA	HLA-B*07:02	0.055479259841376916	0.06798335379288008	not-binder
HFLGYLSSLLRN	HLA-B*07:02	0.15250422414392234	0.1946440156041028	not-binder
FGPNDVILDIRS	HLA-B*07:02	0.02619884323794395	0.028364733301265252	not-binder
QLVDAGMKVGMP	HLA-B*07:02	0.02599956812337041	0.01757653903671832	not-binder
AYQNNDITEFEK	HLA-B*07:02	0.05613836459815502	0.07849339463164802	not-binder
FIKESADEIAWH	HLA-B*07:02	0.013416494613920804	0.02206588833780192	not-binder
GAFQGSPAPPLP	HLA-B*07:02	0.13322353288531302	0.09454218894464687	not-binder
TDGFGGRTEPSG	HLA-B*07:02	0.07716309800744056	0.09877272190688975	not-binder
SPFSITSKTYPP	HLA-B*07:02	0.8269526124000549	0.06671248830618404	binder
GVCPQKMAAAVT	HLA-B*07:02	0.06845186334103345	0.06440653251872741	not-binder
VCIPGKFRFDEH	HLA-B*07:02	0.0009635386959416792	0.0011952166663704124	not-binder
ISDVLETIVAQI	HLA-B*07:02	0.0417965242639184	0.03513090874187786	not-binder
EAESKGFIKELQ	HLA-B*07:02	0.014545656088739634	0.013397885860982072	not-binder
FEVNDAGHMVVM	HLA-B*07:02	0.6144801586866379	0.23745128580445177	ambiguous
PKAPALTEKHSR	HLA-B*07:02	0.03424992300570011	0.030877192928087657	not-binder
RQVQLRAAGKEA	HLA-B*07:02	0.04618152109906078	0.05144000743966275	not-binder
TPLEIYGPKGIA	HLA-B*07:02	0.7547694444656372	0.10746230145254876	binder
ILQEMLTYKSDH	HLA-B*07:02	0.001768663399707293	0.0022925048095127454	not-binder
TDEIYWTSVACT	HLA-B*07:02	0.016381002869457005	0.017149867168760446	not-binder
GRVPEKGLCPSL	HLA-B*07:02	0.22835326977074147	0.18787836884424083	not-binder
NFDGLIVTGAPL	HLA-B*07:02	0.923857843875885	0.05960447179605418	binder
AYCAMFISKDYI	HLA-B*07:02	0.00897322604432702	0.006780288243039822	not-binder
VKPGERLLVHSA	HLA-B*07:02	0.08576399944722653	0.08295016268099331	not-binder
ARSRIEDSDYAT	HLA-B*07:02	0.00991108746966347	0.008147944204643124	not-binder
ADEVLHKAKSYL	HLA-B*07:02	0.27993295192718504	0.2537417728529423	not-binder
SIDLQSIIFIGL	HLA-B*07:02	0.08884068380575627	0.08297333505466065	not-binder
VPVSAKSGDQVE	HLA-B*07:02	0.6884127259254456	0.09546782975942499	binder
ASGVTGSGFITL	HLA-B*07:02	0.6735102772712708	0.06618371952017216	binder
NVPKLFNTPPPD	HLA-B*07:02	0.09768905024975538	0.06286209974917975	not-binder
IETLGDVPKELG	HLA-B*07:02	0.12011830965057016	0.11271577218524349	not-binder
VLNTVIDEVIAE	HLA-B*07:02	0.006904220749856904	0.010856178182684674	not-binder
ANLVTNLNVAKC	HLA-B*07:02	0.10152912773191929	0.08616576609315317	not-binder
TRNSKALAEALA	HLA-B*07:02	0.05578715414740145	0.029099746895278934	not-binder
YGRPITSRGIEY	HLA-B*07:02	0.16474670302122832	0.13040651831584654	not-binder
FVVLNDRRIKPE	HLA-B*07:02	0.035419666394591334	0.020367812399913397	not-binder
TCSDNQSRNRRF	HLA-B*07:02	0.014374820329248906	0.021013800509932783	not-binder
FPQSRKDILKDL	HLA-B*07:02	0.9422648072242736	0.06980198392802722	binder
PAYRHIADRMGT	HLA-B*07:02	0.08337179198861122	0.032352378718573424	not-binder
NLLDRVLRHRDA	HLA-B*07:02	0.00426490179670509	0.0033206253342749886	not-binder
TDGMIVKVNAAL	HLA-B*07:02	0.4464809000492096	0.1925813894034605	ambiguous
VQDQVVTSIGEL	HLA-B*07:02	0.4559601962566376	0.1742038112959943	ambiguous
VCPINLPVVDWT	HLA-B*07:02	0.19075037050060928	0.1935229297253759	not-binder
LPVGTLLVELIY	HLA-B*07:02	0.4335477873682976	0.27431386583308437	ambiguous
YKPGTAQHAPKD	HLA-B*07:02	0.10761027038097382	0.11293058654741009	not-binder
NQNAVAGQMGEQ	HLA-B*07:02	0.019002992007881404	0.016865718660358568	not-binder
THTFNRLDLLAE	HLA-B*07:02	0.017916421033442022	0.026739638271259834	not-binder
DKYGSLGLYVAE	HLA-B*07:02	0.031337684206664565	0.016433881023935833	not-binder
GTDIDSLLLGGS	HLA-B*07:02	0.01463865166879259	0.02537134508304348	not-binder
HVGAAGGTGYAV	HLA-B*07:02	0.6254335224628449	0.13411613564995936	binder
CAFETAAYDQGA	HLA-B*07:02	0.019154011830687524	0.01423543984667806	not-binder
IMSATLGTYFTE	HLA-B*07:02	0.025167003460228442	0.009110804043546215	not-binder
LYLRKRASSFGE	HLA-B*07:02	0.004127386210893746	0.006252146980385001	not-binder
QTKDINASGEMA	HLA-B*07:02	0.05443822704255581	0.03676840634713794	not-binder
VESFPTGTPQSP	HLA-B*07:02	0.07716735098510981	0.07984513872170323	not-binder
ESEVTVQMPGAV	HLA-B*07:02	0.05205121142789722	0.03600322146409118	not-binder
EGQEIERTTLDW	HLA-B*07:02	0.011989087401889264	0.019447239091503355	not-binder
NKSLTQPELGHL	HLA-B*07:02	0.2025226905941963	0.08586483927161974	not-binder
GSKCWLGKRPVV	HLA-B*07:02	0.007526296703144908	0.003723022045489869	not-binder
PDSEIQIANVTT	HLA-B*07:02	0.06995505827944726	0.04867437004187602	not-binder
EVMGSDATLEKA	HLA-B*07:02	0.09521498251706362	0.0930888109618964	not-binder
AAGLLNPVRVSA	HLA-B*07:02	0.4252057194709778	0.1504463648007631	ambiguous
TDQGHVDNHLVT	HLA-B*07:02	0.05596070806495845	0.056139114985248914	not-binder
ITLIALVFVVLP	HLA-B*07:02	0.035698180843610317	0.03053326704585981	not-binder
HPLRARGLRSPR	HLA-B*07:02	0.32645769491791726	0.22431789442157624	not-binder
GLIMQVMATELA	HLA-B*07:02	0.003122401481959969	0.0020558580619502442	not-binder
DEKMSKSLGNFF	HLA-B*07:02	0.13470060303807257	0.04458271894010639	not-binder
ENKMPILISKIF	HLA-B*07:02	0.10994509058073162	0.1463792137080904	not-binder
CANTLFPYAKRI	HLA-B*07:02	0.015123038366436959	0.01336106591470526	not-binder
ATLTDSDASDLD	HLA-B*07:02	0.006118810073530767	0.006679657427414824	not-binder
IKHLFTGPILSG	HLA-B*07:02	0.05275479014962912	0.04265862882075586	not-binder
TDGAQGVLESFL	HLA-B*07:02	0.2754934370517731	0.1864813701734369	not-binder
AEVIDPNTTAEC	HLA-B*07:02	0.026168542564846575	0.02565765269676207	not-binder
HAIVFQHIPLFL	HLA-B*07:02	0.28840034604072573	0.1860543181112403	not-binder
LICPFAKGGKVG	HLA-B*07:02	0.022233126452192664	0.015421500642614258	not-binder
FSEPSSFHNSLQ	HLA-B*07:02	0.08605045506265015	0.15165284215026179	not-binder
VLQRPVRLPGDA	HLA-B*07:02	0.009869357477873564	0.006848981110638545	not-binder
DKGWTDKLPTNE	HLA-B*07:02	0.008316565817222	0.0038764898441503858	not-binder
YESMVSSELLGD	HLA-B*07:02	0.11269186037243344	0.138096205741511	not-binder
DILFEGINSAES	HLA-B*07:02	0.009189593233168125	0.006098134081190449	not-binder
FNNYYEKLANIN	HLA-B*07:02	0.03278500981396064	0.05980488873128115	not-binder
QDAKIRENMSKI	HLA-B*07:02	0.004594293533591554	0.0054574858461562	not-binder
VAFYVVMTGLFA	HLA-B*07:02	0.05603284575045109	0.03880818291734781	not-binder
DQLNHALSWNID	HLA-B*07:02	0.011366513371467591	0.007809847385470201	not-binder
EHGNRIKEAGPS	HLA-B*07:02	0.007634780276566744	0.007317882091159789	not-binder
LGTTKAAGYKVS	HLA-B*07:02	0.10918377768248319	0.09200726061518114	not-binder
NPNRLQRYYQYQ	HLA-B*07:02	0.2634797740727663	0.19166178211549395	not-binder
PQFLFQLNDTIQL	HLA-B*07:02	0.06465789452195167	0.07723542934798991	not-binder
QIAESLRKIAALF	HLA-B*07:02	0.11162199601531028	0.07033992427174268	not-binder
EQPGMPCPGEDKS	HLA-B*07:02	0.0004966194203007035	0.0005762767672324461	not-binder
QIGLIRILGESAV	HLA-B*07:02	0.08155827054288238	0.08561577312611413	not-binder
GRDAGDLAGVGPL	HLA-B*07:02	0.3833644039928913	0.21704804846707745	not-binder
DIEESLLEEVASL	HLA-B*07:02	0.12043684906675481	0.09410545711550108	not-binder
LREIGLARGGSMD	HLA-B*07:02	0.06630669459700585	0.04485425234926773	not-binder
HPYSDIDLLILLD	HLA-B*07:02	0.35921326726675035	0.19785806022922534	not-binder
QIDIITGALAGTA	HLA-B*07:02	0.02451390717178583	0.013034775723710824	not-binder
ATVHSGIGMFVNQ	HLA-B*07:02	0.08861579550430179	0.11718764555294107	not-binder
AAAAIALQARIGA	HLA-B*07:02	0.3306455612182617	0.15078337964580119	not-binder
LVSRSEAEMLKTQ	HLA-B*07:02	0.003466020384803414	0.002602245795641964	not-binder
LRYTHFDHQTGQV	HLA-B*07:02	0.01939994075219147	0.022325485293145347	not-binder
TPTLTHDEWLRVI	HLA-B*07:02	0.2799510803073645	0.15940086612265877	not-binder
DQVHISESDISPG	HLA-B*07:02	0.0041035731599549765	0.005169000616616531	not-binder
SVVRRCMKITTGQ	HLA-B*07:02	0.0004932386914788367	0.0005028875007864273	not-binder
LVPKHGIPMEYVR	HLA-B*07:02	0.036289033479988575	0.04923138813065513	not-binder
ELLQLQIQMESVK	HLA-B*07:02	0.0023902541914139876	0.003753334981016052	not-binder
TDSVFIGRLRKDL	HLA-B*07:02	0.12225750647485256	0.16700194541649893	not-binder
EFLHYKEKIQEYN	HLA-B*07:02	0.0018293249006092083	0.003324363882810056	not-binder
VNPTRAYFGKKDA	HLA-B*07:02	0.07948988657444715	0.04758789518771976	not-binder
GGVGPVNADWADE	HLA-B*07:02	0.028357523772865535	0.0323446384767572	not-binder
LELLSEMEESSET	HLA-B*07:02	0.012995371187571436	0.01651630946605998	not-binder
PKSDITDTGLAQS	HLA-B*07:02	0.00816040588542819	0.00844917132524391	not-binder
RRKGRVMIICSAN	HLA-B*07:02	0.0012848413083702327	0.0014000515603324309	not-binder
SLRLELDGIKVRG	HLA-B*07:02	0.005218982178485021	0.007029440542352032	not-binder
LPRRNQLVRPPVA	HLA-B*07:02	0.8426396965980529	0.12194581483821863	binder
ALKFPGLCSSSDP	HLA-B*07:02	0.0023381225499178983	0.002286148274662313	not-binder
SCCVMVKNIERTL	HLA-B*07:02	0.029605380725115538	0.031110080998433928	not-binder
PVIRSLRDSAERM	HLA-B*07:02	0.13031634129583836	0.10087702348866039	not-binder
IFRMPSVAGTDLV	HLA-B*07:02	0.10139997899532319	0.11173416465593188	not-binder
MKADNLTIYHVKS	HLA-B*07:02	0.016123619000427424	0.016109015425621057	not-binder
YGGRENLEAIEFL	HLA-B*07:02	0.14910883642733097	0.10944462314703397	not-binder
YHARRRHQEAEDR	HLA-B*07:02	0.0042975745684088905	0.006306112469930623	not-binder
LSVVPATEVVAMD	HLA-B*07:02	0.03392621837556362	0.038534327313963404	not-binder
NDEERQTVGICYK	HLA-B*07:02	0.012752093304879964	0.015194185058802358	not-binder
DYMTNGSLDEHLF	HLA-B*07:02	0.13553481139242649	0.14554261193152118	not-binder
EAGNNPQIVMGPS	HLA-B*07:02	0.029885931871831417	0.04112998900857749	not-binder
GATEVRRSSRARN	HLA-B*07:02	0.003476094375946559	0.002756439556310949	not-binder
SQASQSGRAKPRD	HLA-B*07:02	0.008083110419102013	0.010618507068936814	not-binder
SDLRDTLILPCRH	HLA-B*07:02	0.006475794412654068	0.010592206082241503	not-binder
VIYEARPNVTIDV	HLA-B*07:02	0.20113208144903183	0.05946623776282307	not-binder
NNISVVGSSDFCP	HLA-B*07:02	0.07759602147125406	0.14330007447297183	not-binder
LDDKEQPEKQTPN	HLA-B*07:02	0.005808992986567318	0.0034124420736044007	not-binder
AQTGEFILEAEEL	HLA-B*07:02	0.021636486682109535	0.02190531916398502	not-binder
TMGTSRYLRERGI	HLA-B*07:02	0.014900870315614156	0.026409879640741138	not-binder
FFSDRWSELHLGS	HLA-B*07:02	0.004829794389661401	0.0032737595134379456	not-binder
GLKDYSLWLELLA	HLA-B*07:02	0.004116538901871536	0.007065999742583264	not-binder
FDCVEADDVEGKI	HLA-B*07:02	0.011349499016068876	0.012160852885739409	not-binder
ITNEAGNVVGLMP	HLA-B*07:02	0.044076981488615274	0.0467429470648125	not-binder
LKVGTGLGLSSAE	HLA-B*07:02	0.07446096213534474	0.05813313320935446	not-binder
GVIGIKVWIFKGE	HLA-B*07:02	0.008586026972625404	0.01268708874776199	not-binder
HPPLCALKVESDL	HLA-B*07:02	0.7858469843864441	0.10331361446656201	binder
AVSVNTPPERLYV	HLA-B*07:02	0.19044452905654907	0.18773205645650826	not-binder
GDYKNLVVEVDAS	HLA-B*07:02	0.04658250724896788	0.04483927341121616	not-binder
VFKGVISSVTGFG	HLA-B*07:02	0.05131594911217689	0.05543092945872928	not-binder
GRDCRQMEKDAAT	HLA-B*07:02	0.0008342339991941117	0.0014680862226510952	not-binder
DDLGVIIIIALFY	HLA-B*07:02	0.03359230027417652	0.05152754690054969	not-binder
LFKIGAVPFHSWI	HLA-B*07:02	0.021246935561066493	0.03274759718693788	not-binder
YRRLLERRLLTYR	HLA-B*07:02	0.005213893912150524	0.007720617322864009	not-binder
REGIGYTIQYVTA	HLA-B*07:02	0.024630690179765224	0.02547262479181856	not-binder
KHVDVYQNGEIVE	HLA-B*07:02	0.13772843955084682	0.10583616864273032	not-binder
VIGQQTNDQEESI	HLA-B*07:02	0.0152955807177932	0.016664256918781407	not-binder
QRGQKPIDDDDEK	HLA-B*07:02	0.035505770985037086	0.027269159049567046	not-binder
FFFFPAGLVLYYV	HLA-B*07:02	0.05805586418136954	0.04734214041735629	not-binder
GELGALPHSATAE	HLA-B*07:02	0.09822806715965271	0.06211156916057963	not-binder
HVLGVYVTVKMLR	HLA-B*07:02	0.013966719212476164	0.01958468131602862	not-binder
AVNFVGKTVANGG	HLA-B*07:02	0.1889356005936861	0.23901081937001567	not-binder
DITCNGYEIASGG	HLA-B*07:02	0.004386478738160804	0.005650563211861007	not-binder
MAPIHHHYELKGW	HLA-B*07:02	0.011306477937250748	0.010422672818383657	not-binder
LSTKRARQLATGG	HLA-B*07:02	0.00390615766227711	0.004998226391370476	not-binder
LYCRNTKKICGYL	HLA-B*07:02	0.010943985311314464	0.01771906240964486	not-binder
KTTTTTKNDPNDK	HLA-B*07:02	0.01753737624967471	0.020580915477173552	not-binder
FGIDVVLDIDWQG	HLA-B*07:02	0.022384680615505203	0.02098030817096023	not-binder
FENLGAKLIQQVA	HLA-B*07:02	0.0606570104137063	0.057988806259385545	not-binder
SGGGGSSSRMSCV	HLA-B*07:02	0.14204295054078103	0.20776947409097252	not-binder
EEMGECTGPGPAA	HLA-B*07:02	0.03985990572255105	0.04955125411566021	not-binder
STLDIAGVKVNSS	HLA-B*07:02	0.07609493210911751	0.058894657801819586	not-binder
LASIVMSLLGVNP	HLA-B*07:02	0.05570431537926197	0.05076937883912542	not-binder
IPLRDGCVVWDIE	HLA-B*07:02	0.05182612825883552	0.03893504837948567	not-binder
ANEGRSIVIVVNK	HLA-B*07:02	0.15540230656042694	0.13711950804293327	not-binder
SDNSVEILNEEEY	HLA-B*07:02	0.09790090397000313	0.05164793833923947	not-binder
DILEMDSIPDVTF	HLA-B*07:02	0.10220369920134545	0.11962101519263399	not-binder
VVIALFYTQEISV	HLA-B*07:02	0.019159464800031854	0.01924854884602483	not-binder
TVVGKLEGERDIT	HLA-B*07:02	0.061765504721552136	0.08469880569464266	not-binder
LRAAFWLVDLLER	HLA-B*07:02	0.015162205859087407	0.025044188394374525	not-binder
RPRAKLDDILSVP	HLA-B*07:02	0.9785378932952881	0.017564034706813305	binder
VDWNQAAYKDWDE	HLA-B*07:02	0.027653053123503923	0.019490305319888778	not-binder
AFNIPGYVPEYIR	HLA-B*07:02	0.07972493367269635	0.11079134560427349	not-binder
HLRPRPRAYYLEP	HLA-B*07:02	0.01018402045010589	0.01617331108490285	not-binder
AYEKALEVRSEFV	HLA-B*07:02	0.01349835805594921	0.007153216771289771	not-binder
TGLFRAFAQHVLH	HLA-B*07:02	0.02734257411211729	0.024760495974314713	not-binder
GIKAGLALNCSIT	HLA-B*07:02	0.009779341668763663	0.014056508639378395	not-binder
NIYKGKITRVEPS	HLA-B*07:02	0.020970044611021876	0.019976509141264986	not-binder
ARASTKGQVIAVV	HLA-B*07:02	0.05862975530326366	0.040760683369406095	not-binder
PTEQSFLQPGTQQ	HLA-B*07:02	0.019865106046199798	0.02470700103951665	not-binder
SGEVVIGDGSFLI	HLA-B*07:02	0.0650284767150879	0.017790878169807046	not-binder
SLVKYEPPPDLLH	HLA-B*07:02	0.032197391485533446	0.06318868083934313	not-binder
SGKKLSESLDLLD	HLA-B*07:02	0.005399368575308472	0.0054083961254144134	not-binder
NELIQHTQNNQQL	HLA-B*07:02	0.17778542451560497	0.12643178571944078	not-binder
PLGDLFPGANKAL	HLA-B*07:02	0.5781980633735657	0.19145950109244023	ambiguous
GNPVGGVEHGTGG	HLA-B*07:02	0.08432659711688757	0.07070835591620572	not-binder
DYTAMLFANTTAG	HLA-B*07:02	0.009224486001767219	0.008371016467392895	not-binder
AIYSTFLQRGYDQ	HLA-B*07:02	0.08321145907393657	0.1046968130794116	not-binder
VSFFPPIYYIFQC	HLA-B*07:02	0.0021536221669521184	0.0019970746358985085	not-binder
SLIRSLSRHLQSG	HLA-B*07:02	0.004201458173338324	0.00547022128346607	not-binder
QDNEIEMTDVDDD	HLA-B*07:02	0.028103896509855987	0.03458528745286344	not-binder
FLGYQWAPILANF	HLA-B*07:02	0.03449979007709771	0.04733316917861851	not-binder
LAKELTEHSLPEI	HLA-B*07:02	0.0316232483368367	0.037843397630386924	not-binder
HVDLKRLVQGRAG	HLA-B*07:02	0.02294200472533703	0.017413289393221867	not-binder
EASLEPGYPKHIK	HLA-B*07:02	0.03801933322101832	0.01945698594089656	not-binder
RVTMHGFALNCSN	HLA-B*07:02	0.02233197251589445	0.04266749838557404	not-binder
HRHLCDICDDHGQ	HLA-B*07:02	0.0005536125347134658	0.0004888801160803737	not-binder
AAAGALFTLPGAP	HLA-B*07:02	0.08834697976708412	0.05742931565322364	not-binder
FLQRYDLRLILET	HLA-B*07:02	0.005579097615554929	0.008228068560409004	not-binder
NSGSQHLSSTPEQ	HLA-B*07:02	0.003889668919146061	0.003201658007399841	not-binder
KARSVPAHGRRPL	HLA-B*07:02	0.6931963980197906	0.2583388576231212	binder
DYMDDGGLNRQIT	HLA-B*07:02	0.08455755931790918	0.10608630910403642	not-binder
TDVHGILPNIKIT	HLA-B*07:02	0.16951829921454192	0.1404967090134319	not-binder
GERMVEIGPGLGA	HLA-B*07:02	0.0343536589294672	0.049535133697442967	not-binder
DVVEIRECRPLSK	HLA-B*07:02	0.0031991874020604882	0.003838786234336687	not-binder
YRNEPFLVFWNAP	HLA-B*07:02	0.022852867729670833	0.030904440867911245	not-binder
CTLTDGIMDKTRM	HLA-B*07:02	0.0020528899302007632	0.0016763766720719712	not-binder
MMAWKMILPQSII	HLA-B*07:02	0.01818361831828952	0.013913135538236678	not-binder
ELSLPFLEDADID	HLA-B*07:02	0.005128258699551224	0.0032502128502752167	not-binder
LYQILRGLKYVHS	HLA-B*07:02	0.010530477191787213	0.01154613454729884	not-binder
KISEPNKGNHRKV	HLA-B*07:02	0.02799072521738708	0.026493420560680797	not-binder
MLSTRWTNQENVV	HLA-B*07:02	0.008870839595329017	0.008310060312561212	not-binder
NSGASPRITSKSL	HLA-B*07:02	0.5184988617897034	0.16876928294437812	ambiguous
YNFSIHDDMTITE	HLA-B*07:02	0.011491645757632795	0.014856828217117587	not-binder
AAIVRIMKSRKKM	HLA-B*07:02	0.07084869695827364	0.08628366178286724	not-binder
DDLPIRHIELGVR	HLA-B*07:02	0.024534741404931993	0.03318803228808952	not-binder
NHMSFSPSKQFAL	HLA-B*07:02	0.2804264187812805	0.08164772231028655	not-binder
IQSPSYIPLQGKS	HLA-B*07:02	0.017631665407679974	0.028577568233273357	not-binder
YPVKVVNNKIVFT	HLA-B*07:02	0.8342232346534729	0.0825937978220508	binder
GKGKIVDLLTDRV	HLA-B*07:02	0.006736353551968932	0.00524503278677084	not-binder
RWRQEGKRIALVP	HLA-B*07:02	0.001889724414650118	0.002115098917256436	not-binder
QEAIQIIPLMVES	HLA-B*07:02	0.00979426182457246	0.01515139404845835	not-binder
VVNTDHGSPEQLQ	HLA-B*07:02	0.013128457491984592	0.01482512965880084	not-binder
LRMSGGDHIHSGT	HLA-B*07:02	0.003464325415552594	0.002573925402668193	not-binder
PPHFWPLAMLIQE	HLA-B*07:02	0.027702599437907337	0.027120418177093444	not-binder
GLEKDQVEESIKN	HLA-B*07:02	0.003931326052406803	0.00666525260206254	not-binder
IRKYELENDYPKV	HLA-B*07:02	0.011742128664627672	0.00901037889594866	not-binder
LVQGRLKDVLDAY	HLA-B*07:02	0.027413352765142916	0.018079924897800827	not-binder
TGNEDLDKIRDVL	HLA-B*07:02	0.12082969918847083	0.13580260734529115	not-binder
SRESAKADASEAK	HLA-B*07:02	0.03983579864725471	0.039804681106935996	not-binder
DSLSMSTSGSLSK	HLA-B*07:02	0.06835016515105963	0.06700884358333577	not-binder
RTGQVLEAREEIA	HLA-B*07:02	0.004711919836699963	0.0035568793555434135	not-binder
CGFRETGIQGSEQ	HLA-B*07:02	0.0004111855960218236	0.00017093560981652805	not-binder
SIAVRVTAHAGVK	HLA-B*07:02	0.13192091584205629	0.09464529952136114	not-binder
QSFDSDKTIFGFC	HLA-B*07:02	0.036580028109892734	0.058723408482363536	not-binder
ELGEEAKREGRVT	HLA-B*07:02	0.0017349066140013747	0.0028151370224170193	not-binder
KIEQLRYCQHVLC	HLA-B*07:02	0.0007867175019782735	0.0012328025388336043	not-binder
FTSRKDKSVPINL	HLA-B*07:02	0.1390622679144144	0.12269883432960291	not-binder
VNSSWWYMRATGG	HLA-B*07:02	0.005180162546457723	0.007850749933270068	not-binder
EKGLATLRDEVES	HLA-B*07:02	0.007484355621272698	0.005882878820580865	not-binder
ANVRALTYCDLHI	HLA-B*07:02	0.0029411005136353195	0.003759034101806605	not-binder
AALLVTFCFGWVL	HLA-B*07:02	0.03267347174696624	0.039706308412547915	not-binder
AASPGNVVAKARV	HLA-B*07:02	0.131392902135849	0.08473850572198152	not-binder
WDVTILEYLTYLH	HLA-B*07:02	0.008277116407407447	0.00937440578502192	not-binder
VVLNGFRSQDILT	HLA-B*07:02	0.049902282748371364	0.0522359255344663	not-binder
LPKDPNDERNIFL	HLA-B*07:02	0.9702776789665222	0.027545249295140694	binder
LIVVNVLQPGSGM	HLA-B*07:02	0.15175469387322665	0.17139207917617888	not-binder
VLPTIARRAMFQQ	HLA-B*07:02	0.006842325336765498	0.007231384687277895	not-binder
VDAIRGSSARELV	HLA-B*07:02	0.027907391521148385	0.05242044059948729	not-binder
LLLPLFEQSNQNM	HLA-B*07:02	0.04553656429052353	0.03776681558981344	not-binder
AATEWCPAIHEYF	HLA-B*07:02	0.06276954705826938	0.07529844971424837	not-binder
DHIDWLETQLDLI	HLA-B*07:02	0.0014943389338441192	0.0008075484503965855	not-binder
MAVGEAILFFNRK	HLA-B*07:02	0.025792592111974953	0.026203507705483152	not-binder
VILSTCNRTEVYL	HLA-B*07:02	0.025089750438928603	0.025373788510180996	not-binder
GSRTVRELIKLGF	HLA-B*07:02	0.058567888953257354	0.04293234809080726	not-binder
DPVPGLKRNVVPL	HLA-B*07:02	0.7482581734657288	0.10654657813815628	binder
GEDNKEHRPVVIH	HLA-B*07:02	0.0018955879502755124	0.0028052433326662784	not-binder
SFMTESQNLSTHL	HLA-B*07:02	0.17678328487090766	0.2413152936718217	not-binder
KFGGKSEVDESKG	HLA-B*07:02	0.03625728338956833	0.028911829882689154	not-binder
VVGEFRLERKWLD	HLA-B*07:02	0.01082446812215494	0.014002277265541244	not-binder
NKLDKSEEQCLQN	HLA-B*07:02	0.000999424468318466	0.0010703232116421769	not-binder
ADDIERVNAVREL	HLA-B*07:02	0.11010193014517426	0.08584805556301613	not-binder
GIYFVIATGRHYN	HLA-B*07:02	0.05111435184371658	0.08338453525337294	not-binder
CEKERNFPKALDL	HLA-B*07:02	0.035888563841581345	0.03270744409098586	not-binder
VNKVPQNVAGDKT	HLA-B*07:02	0.14396250993013382	0.1291908781024365	not-binder
VSRVGSSAQTKAM	HLA-B*07:02	0.7336376428604126	0.06963253397567658	binder
VSVLPFYLTLLAS	HLA-B*07:02	0.015398450754582882	0.01799909546567737	not-binder
YITGENRDQVANS	HLA-B*07:02	0.030772717949002982	0.025287379211208032	not-binder
QIDIEDMGGTLRL	HLA-B*07:02	0.2799893017858267	0.22346185617339936	not-binder
EFYVAGSNYIDAA	HLA-B*07:02	0.021001912700012327	0.028310160756573617	not-binder
LLADKSMKVARDY	HLA-B*07:02	0.007312518113758415	0.00393141571726312	not-binder
GGYLDLAGFDISG	HLA-B*07:02	0.0301610897295177	0.048195424356534004	not-binder
DGLLNYDPVWLNF	HLA-B*07:02	0.05824723932892084	0.045937005832639786	not-binder
SALALKLGMKREH	HLA-B*07:02	0.002496978464478161	0.004005953295580967	not-binder
[truncated: 470 more rows]
