# Supplementary material for: Peptidome Surveillance Across Evolving SARS-CoV-2 Lineages Reveals HLA Binding Conservation in Nucleocapsid Among Variants With Most Potential for T-Cell Epitope Loss in Spike
Source: Front Immunol. 2022 Jun 23;13:918928. doi: 10.3389/fimmu.2022.918928 (PMC9260595; doi:10.3389/fimmu.2022.918928)
Supplement: Supplementary file 3 [file DataSheet_3.zip › rnn_results/HLA-C03_03_predictionsRNN.csv]

peptide	allele	prediction	prediction_std	classification
AAAAAAALQAK	HLA-C*03:03	0.326899391412735	0.16723104765907443	not-binder
AAAAVGLAL	HLA-C*03:03	0.9971628546714782	0.0002703781441914068	binder
AAADVLEAL	HLA-C*03:03	0.9967310547828674	0.001660661303451993	binder
AAAGVFALL	HLA-C*03:03	0.9954187035560608	0.00293291522259056	binder
AAAHFYFEL	HLA-C*03:03	0.9956717848777771	0.0025985439490793395	binder
AAAPHLLLL	HLA-C*03:03	0.9985865592956543	0.000770532982234711	binder
AAAPSLLIL	HLA-C*03:03	0.9983825802803039	0.0010221398334921267	binder
AAAPSPVL	HLA-C*03:03	0.9961578845977783	0.004896416326333319	binder
AADPVSPLL	HLA-C*03:03	0.9963546514511108	0.0032759267784172154	binder
AADWHNLIL	HLA-C*03:03	0.9821579694747925	0.007836705112544473	binder
AAEDYGVIK	HLA-C*03:03	0.08148633167147637	0.02360343698365927	not-binder
AAFEALGTAL	HLA-C*03:03	0.9977775931358337	0.001154810830578694	binder
AAFLAKDFNFL	HLA-C*03:03	0.855687963962555	0.12363894546521988	binder
AAFPGASL	HLA-C*03:03	0.9976861596107482	0.0014368921573431617	binder
AAFQAALAL	HLA-C*03:03	0.9945948362350464	0.004411309311597644	binder
AAFQPNQYQML	HLA-C*03:03	0.9546499848365784	0.02779480623589196	binder
AAFTADPLSLL	HLA-C*03:03	0.9214561343193054	0.05221682550007118	binder
AAFWGQMQM	HLA-C*03:03	0.994580340385437	0.0009000525735433027	binder
AAGPGFSL	HLA-C*03:03	0.9927114725112915	0.006019240456310445	binder
AAGPPLVA	HLA-C*03:03	0.7644790530204773	0.16761067547681782	binder
AAHMPAAAL	HLA-C*03:03	0.9955438494682312	0.002819294026330804	binder
AAIAPPTSL	HLA-C*03:03	0.9987807393074035	0.00028760316042996287	binder
AAIASTPTL	HLA-C*03:03	0.9981430530548095	0.0008682990096055843	binder
AAIDARIFHEL	HLA-C*03:03	0.9974801301956177	0.001067505507458728	binder
AAIDPRVQYL	HLA-C*03:03	0.999160623550415	0.0002740639782555082	binder
AAIDPSMVSA	HLA-C*03:03	0.9396950602531433	0.05161017466809158	binder
AAIEGNLQL	HLA-C*03:03	0.9986527562141418	0.0005491669112214401	binder
AAIFHYLII	HLA-C*03:03	0.7322316348552704	0.1934825585279458	binder
AAIKAFIAV	HLA-C*03:03	0.9831483125686645	0.009521049971884044	binder
AAIKALEL	HLA-C*03:03	0.9976180076599122	0.0016300563260352543	binder
AAIKPGTPLY	HLA-C*03:03	0.9507096409797668	0.07349198481961312	binder
AAILPDMAL	HLA-C*03:03	0.9947365522384644	0.001371374922635468	binder
AAINPELLQL	HLA-C*03:03	0.9969899892807007	0.0010922967440308237	binder
AAIPYWLLL	HLA-C*03:03	0.991845166683197	0.006896798091491057	binder
AAISHGRVF	HLA-C*03:03	0.9948030829429626	0.002846002464239705	binder
AAISTSRVL	HLA-C*03:03	0.9981909394264221	0.0009617468702907496	binder
AAIYHVLHF	HLA-C*03:03	0.9915014386177063	0.0026515608441803466	binder
AAIYLVTSL	HLA-C*03:03	0.997246789932251	0.0012103380418709087	binder
AALDIYETL	HLA-C*03:03	0.9926204919815064	0.004750924357648921	binder
AALDPRAPASTL	HLA-C*03:03	0.9918729066848755	0.0020952933182527586	binder
AALEDTLAETEAR	HLA-C*03:03	0.07550495769828558	0.04057935470569253	not-binder
AALFKAWAL	HLA-C*03:03	0.9767919421195984	0.025805601168632723	binder
AALLKYNEAVK	HLA-C*03:03	0.03706401195377111	0.023127604015749356	not-binder
AALPDASPGNL	HLA-C*03:03	0.9152421474456787	0.04931671586334809	binder
AALPLALVL	HLA-C*03:03	0.9954941749572754	0.0012791771983926004	binder
AALPPVSPL	HLA-C*03:03	0.9945241332054138	0.0023293289319830128	binder
AALQFLTL	HLA-C*03:03	0.943192434310913	0.05913375138472487	binder
AALVPRQAL	HLA-C*03:03	0.9966554880142212	0.0030186008625564375	binder
AALWRFAEL	HLA-C*03:03	0.9835179209709167	0.02108085427729191	binder
AAMEFLQEL	HLA-C*03:03	0.9984364986419678	0.0013545516452554908	binder
AAMPRIYEL	HLA-C*03:03	0.999452269077301	0.0004325360539314554	binder
AAMSHLLEM	HLA-C*03:03	0.9986625075340271	0.0007602994919982153	binder
AANKTIIYL	HLA-C*03:03	0.9962850451469422	0.002776815783425094	binder
AANKVVLQL	HLA-C*03:03	0.996449065208435	0.0022979730697518705	binder
AAPEGVPL	HLA-C*03:03	0.9395915389060974	0.056928659160600116	binder
AAPFSLEYR	HLA-C*03:03	0.0342390114441514	0.02885519258882523	not-binder
AAQEEYVK	HLA-C*03:03	0.05198577493429184	0.027602803515660867	not-binder
AASGHFICV	HLA-C*03:03	0.7146571755409241	0.20505552935879895	binder
AATGATPIAGR	HLA-C*03:03	0.15727446228265762	0.10633995623523106	not-binder
AAVAPGHPL	HLA-C*03:03	0.9985974311828614	0.0005788093526155233	binder
AAVDAILSL	HLA-C*03:03	0.9985954284667968	0.000501992948765726	binder
AAVGEPAFL	HLA-C*03:03	0.993475866317749	0.001226712659743134	binder
AAVGFLSSL	HLA-C*03:03	0.9973009467124939	0.0009203363749930419	binder
AAVHIILVI	HLA-C*03:03	0.9310986518859863	0.03393083442344395	binder
AAVPDAVGK	HLA-C*03:03	0.3542221516370773	0.18143994689034343	not-binder
AAVPKTFQL	HLA-C*03:03	0.9989397168159485	0.0004946384818992634	binder
AAVPVGYGL	HLA-C*03:03	0.99736407995224	0.0009617737997742194	binder
AAVTGVLSL	HLA-C*03:03	0.9964754939079284	0.00268493345404509	binder
AAWEPSKNTL	HLA-C*03:03	0.9984007477760315	0.0006707615981216892	binder
AAYAGGLVL	HLA-C*03:03	0.9987905621528625	0.0010944224568511306	binder
AAYDRYLKL	HLA-C*03:03	0.997290825843811	0.0012393045544578	binder
AAYEAELGDARK	HLA-C*03:03	0.17969682887196542	0.1831813073053637	not-binder
AAYIGSMRPL	HLA-C*03:03	0.995768404006958	0.002056867379596826	binder
ADDGRPFPQVIK	HLA-C*03:03	0.07746058627963066	0.05323221354290877	not-binder
ADEGISFR	HLA-C*03:03	0.0386460636742413	0.025262755613676267	not-binder
ADIDVSGPK	HLA-C*03:03	0.06288483440876007	0.04009046894214414	not-binder
ADLIAYLK	HLA-C*03:03	0.02277609910815954	0.012254138128967768	not-binder
ADLINNLGTIAK	HLA-C*03:03	0.15153028219938278	0.0970619730844029	not-binder
ADVVVSGPK	HLA-C*03:03	0.04941827692091465	0.023693616634991567	not-binder
AEAESMYQIK	HLA-C*03:03	0.03263666988350451	0.04744652056176353	not-binder
AEGPEVDVNLPK	HLA-C*03:03	0.21666114777326584	0.18376945245986814	not-binder
AEIDMLDIR	HLA-C*03:03	0.030731393781024963	0.0430075784713621	not-binder
AELNEFLTR	HLA-C*03:03	0.036987725284416226	0.05873370543005452	not-binder
AFAAGADIK	HLA-C*03:03	0.017891587782651187	0.014454072487538574	not-binder
AFAEALLL	HLA-C*03:03	0.44686139822006227	0.12282183570515179	ambiguous
AFEPATGR	HLA-C*03:03	0.008492805712739937	0.005572264789702067	not-binder
AFGYYGPLR	HLA-C*03:03	0.023566584510263056	0.02174095937118758	not-binder
AFLIEEQK	HLA-C*03:03	0.01233152230270207	0.010272812598300748	not-binder
AFQTAYLSL	HLA-C*03:03	0.3608039915561676	0.08394853390697267	not-binder
AGALNSNDAFVLK	HLA-C*03:03	0.1314576558768749	0.06711964902135951	not-binder
AGDEFVEK	HLA-C*03:03	0.05981297241523862	0.04103356946295529	not-binder
AGELTEDEVER	HLA-C*03:03	0.08038865327835083	0.04658135183653831	not-binder
AGEVFIHK	HLA-C*03:03	0.015972559340298176	0.014334163165505807	not-binder
AGFAGDDAPR	HLA-C*03:03	0.32459954377263783	0.18926332282425296	not-binder
AGGPGLER	HLA-C*03:03	0.01441060472279787	0.0076212053039528115	not-binder
AGLQFPVGR	HLA-C*03:03	0.14494016314856709	0.12045629200847698	not-binder
AGNLGGGVVTIER	HLA-C*03:03	0.12588065192103387	0.0906823380180156	not-binder
AGVLAHLEEER	HLA-C*03:03	0.017084129829891027	0.010639137859688902	not-binder
AGVPLFLLE	HLA-C*03:03	0.010880947136320174	0.005484579880785642	not-binder
AHLGTALK	HLA-C*03:03	0.04644789956510067	0.0706780001520852	not-binder
AIAQAESL	HLA-C*03:03	0.816146969795227	0.11475647773316508	binder
AIFIKPKSI	HLA-C*03:03	0.47648170590400696	0.1420674551474216	ambiguous
AIGLPEELIQK	HLA-C*03:03	0.09134969562292099	0.0390841137564302	not-binder
AIGSRLAVI	HLA-C*03:03	0.2531046122312546	0.07514148334718791	not-binder
AIIIFVPVPQLK	HLA-C*03:03	0.07517661638557911	0.040923696015731675	not-binder
AILMVLVAL	HLA-C*03:03	0.39164778888225554	0.23761679371463315	ambiguous
AIMDLLLRL	HLA-C*03:03	0.9794377684593201	0.012271968685218057	binder
AININELFI	HLA-C*03:03	0.055251657590270044	0.037992459214495976	not-binder
AINQGGLTSVAVR	HLA-C*03:03	0.10504433363676072	0.06448130266421119	not-binder
AINVNDSVTK	HLA-C*03:03	0.0958655746653676	0.12901709836353317	not-binder
AINVQEEK	HLA-C*03:03	0.022394584864377974	0.015100309940446706	not-binder
AIPQLQGYLR	HLA-C*03:03	0.0547777799423784	0.08353119176112019	not-binder
AITHLNNNFMFGQK	HLA-C*03:03	0.037367646023631094	0.02707604686665582	not-binder
AIVKPGVPM	HLA-C*03:03	0.9767095446586609	0.014302978469759132	binder
AKPAEAPAAAAPK	HLA-C*03:03	0.23238128572702407	0.09494597772471233	not-binder
AKTREVLVSHL	HLA-C*03:03	0.020716811530292034	0.024686482699819653	not-binder
ALAAAGYDVEK	HLA-C*03:03	0.17364817932248117	0.17725301634779805	not-binder
ALAAGGVGSIVR	HLA-C*03:03	0.1988916926085949	0.15951507725992797	not-binder
ALAAGGYDVEK	HLA-C*03:03	0.16837372705340387	0.17190786590929363	not-binder
ALAGPAAAL	HLA-C*03:03	0.9557698369026184	0.04162428552404542	binder
ALAPEYAK	HLA-C*03:03	0.05241341143846512	0.034047386903737376	not-binder
ALDFIASK	HLA-C*03:03	0.014734161458909512	0.00803444647581927	not-binder
ALDVFALWL	HLA-C*03:03	0.16678574457764625	0.12995257416187508	not-binder
ALEAANGELEVK	HLA-C*03:03	0.06065119355916977	0.028641429001356394	not-binder
ALEEAMEQK	HLA-C*03:03	0.007515561021864414	0.002418963962011974	not-binder
ALELDSNLYR	HLA-C*03:03	0.00875119211850688	0.008638540066406294	not-binder
ALGQNPTNAEVLK	HLA-C*03:03	0.18136699572205545	0.1128074591655335	not-binder
ALMDEVVK	HLA-C*03:03	0.13054651767015457	0.07679973052923401	not-binder
ALNEANLSNLK	HLA-C*03:03	0.09774213377386332	0.09393595432417615	not-binder
ALQLEEER	HLA-C*03:03	0.0058927983045578	0.002800281913110935	not-binder
ALQPLEEGEDEEK	HLA-C*03:03	0.12759826965630056	0.07761467070053041	not-binder
ALVAYYQK	HLA-C*03:03	0.007740811910480261	0.004496678164905419	not-binder
ALVLLRPVI	HLA-C*03:03	0.062104541808366776	0.04193233044160808	not-binder
AMEAVAAQGK	HLA-C*03:03	0.007523635984398425	0.004589466680632601	not-binder
ANAQAAALYK	HLA-C*03:03	0.021755784936249255	0.013670068444561919	not-binder
ANPFGGASHAK	HLA-C*03:03	0.14687303230166435	0.06637498100081701	not-binder
APEEHPVLL	HLA-C*03:03	0.9681552410125732	0.02171082562595682	binder
AQAEVEGLGK	HLA-C*03:03	0.08209012411534786	0.11479250797203691	not-binder
AQLGGPEAAK	HLA-C*03:03	0.03898164983838796	0.03480205335383743	not-binder
AQMVQEDLEK	HLA-C*03:03	0.016994182555936276	0.027152741043900953	not-binder
AQYDASELK	HLA-C*03:03	0.10737252132967115	0.1915516567968881	not-binder
AQYDELAR	HLA-C*03:03	0.05810186937451363	0.08450125420346394	not-binder
AQYDELARK	HLA-C*03:03	0.01524981256807223	0.01890989227000689	not-binder
AQYEDIANR	HLA-C*03:03	0.1038589347153902	0.05922575671106765	not-binder
ARFEELNADLFR	HLA-C*03:03	0.2678770024329424	0.23396942338343654	not-binder
ASFNHFDK	HLA-C*03:03	0.016718228440731765	0.01931365690419484	not-binder
ASGPPVSELITK	HLA-C*03:03	0.11802017763257026	0.05008458922774788	not-binder
ASIHEAWTDGK	HLA-C*03:03	0.0592033984255977	0.06471611300777137	not-binder
ASIPYFHAM	HLA-C*03:03	0.9891258239746094	0.013293274764282362	binder
ASITALEAK	HLA-C*03:03	0.02234485074877739	0.004264392123653417	not-binder
ASLEAAIADAEQR	HLA-C*03:03	0.16237132698297502	0.09564528192729306	not-binder
ASLENSLR	HLA-C*03:03	0.014043317805044354	0.009711015548369966	not-binder
ASLHVMMTL	HLA-C*03:03	0.905049204826355	0.05205875567572265	binder
ASLPVQEYL	HLA-C*03:03	0.9180543065071106	0.0586930376560922	binder
ATAQPPAPL	HLA-C*03:03	0.9560817003250122	0.028192390103124243	binder
ATAVMPDGQFK	HLA-C*03:03	0.04951213141903281	0.025854700945978557	not-binder
ATDFVADR	HLA-C*03:03	0.014199567242758348	0.011663446278494184	not-binder
ATDFVVPGPGK	HLA-C*03:03	0.03840071987360716	0.029807894727417805	not-binder
ATFDAISK	HLA-C*03:03	0.06623280420899391	0.02256111621984893	not-binder
ATGPEGVLP	HLA-C*03:03	0.03819683659821749	0.05074462286799081	not-binder
ATIAGGGVIPHIHK	HLA-C*03:03	0.10484684333205223	0.08409837375077986	not-binder
ATLPDADK	HLA-C*03:03	0.026454210397787392	0.018004536250080503	not-binder
ATPEQPVLDL	HLA-C*03:03	0.7855922460556031	0.06053708152404027	binder
ATVSAPFGK	HLA-C*03:03	0.03692341633141041	0.008410671577809455	not-binder
AVADAVVTA	HLA-C*03:03	0.5639602094888687	0.23068174240088765	ambiguous
AVAGNISDPGLQK	HLA-C*03:03	0.11611961610615254	0.07448427800940871	not-binder
AVAPVASAL	HLA-C*03:03	0.9935529470443726	0.005314872521245938	binder
AVDDGVNTFK	HLA-C*03:03	0.20567959398031235	0.12127800824374926	not-binder
AVDSLVPIGR	HLA-C*03:03	0.08165830243378877	0.0503135157226731	not-binder
AVDSQILPK	HLA-C*03:03	0.038956895796582104	0.06020570512287933	not-binder
AVELAANTK	HLA-C*03:03	0.04102962901815772	0.0544336340783527	not-binder
AVFGHPFSL	HLA-C*03:03	0.995341444015503	0.003913336506669689	binder
AVFLLDDK	HLA-C*03:03	0.03323644734919071	0.012977555994469854	not-binder
AVFPSIVGR	HLA-C*03:03	0.19515915662050248	0.08248436438691416	not-binder
AVFPSIVGRPR	HLA-C*03:03	0.11187252402305603	0.05520511435643807	not-binder
AVGPASIL	HLA-C*03:03	0.9293381571769714	0.04511010785190495	binder
AVHPSGVAL	HLA-C*03:03	0.9955082654953002	0.004264762368531818	binder
AVISLEGKPL	HLA-C*03:03	0.9435064315795898	0.036802149118287684	binder
AVLHVALR	HLA-C*03:03	0.01641234876587987	0.009602529684095485	not-binder
AVNPKFVAL	HLA-C*03:03	0.9976248025894165	0.0015285537557876592	binder
AVVGGLDIHKK	HLA-C*03:03	0.03005396854132414	0.021463860799738	not-binder
AVVGVVAGGGR	HLA-C*03:03	0.10853007733821869	0.01722032986218066	not-binder
AVVISGAGK	HLA-C*03:03	0.053765010088682175	0.0786563119159836	not-binder
AVVLPHQPL	HLA-C*03:03	0.9591362953186036	0.020994464634622633	binder
AVVPLVGKL	HLA-C*03:03	0.9720714449882507	0.010548602609826542	binder
AYDATHLVK	HLA-C*03:03	0.07598878296557814	0.07334619614279594	not-binder
AYGQALAK	HLA-C*03:03	0.022199917724356054	0.02218150180615021	not-binder
AYSEAHEISK	HLA-C*03:03	0.09978311536833644	0.11105900389261325	not-binder
CAYDRIVVA	HLA-C*03:03	0.6616263031959534	0.14677090197678472	binder
CIPFAKNIYGLI	HLA-C*03:03	0.022975453897379337	0.03023806034592299	not-binder
DAEAWFTSR	HLA-C*03:03	0.01628440448548645	0.016760132116503464	not-binder
DAFPVAGQK	HLA-C*03:03	0.15539580062031746	0.10946396236664237	not-binder
DAGTIAGLNVLR	HLA-C*03:03	0.3461104482412338	0.16588140915173027	not-binder
DAVTYTEHAK	HLA-C*03:03	0.1194140600040555	0.10117237324112602	not-binder
DDEVQVVR	HLA-C*03:03	0.03319338373839855	0.02036898144047551	not-binder
DELADEIANSSGK	HLA-C*03:03	0.12775703519582748	0.06809898719300302	not-binder
DFFNGKEL	HLA-C*03:03	0.4962563216686249	0.20216851054694285	ambiguous
DGFDSRGDVKVIM	HLA-C*03:03	0.2804339274764061	0.2066382014864929	not-binder
DGIVSHLK	HLA-C*03:03	0.04773733410984278	0.042375421289460646	not-binder
DGLAFNALIHR	HLA-C*03:03	0.019900979334488512	0.00964595804432665	not-binder
DGLILTSR	HLA-C*03:03	0.01811329589691013	0.019792852821025192	not-binder
DGNGYISAAELR	HLA-C*03:03	0.17242511361837387	0.0805372663674156	not-binder
DGYNYTLSK	HLA-C*03:03	0.008433937560766935	0.002924808776013644	not-binder
DHGGALGPEEFK	HLA-C*03:03	0.15267795994877814	0.1837054782129624	not-binder
DIAALVVD	HLA-C*03:03	0.03994865706190467	0.04103454311242581	not-binder
DIIHDPGR	HLA-C*03:03	0.046602428704500196	0.05886639627691814	not-binder
DIISDTSGDFRK	HLA-C*03:03	0.03653332069516182	0.041131838443913285	not-binder
DINTDGAVNF	HLA-C*03:03	0.5764063894748688	0.1557982265146043	ambiguous
DINTDGAVNFQEF	HLA-C*03:03	0.34027393758296964	0.16353382592865712	not-binder
DINTDGAVNFQEFL	HLA-C*03:03	0.12156813330948353	0.10850587866564153	not-binder
DIPGLTDTTVPR	HLA-C*03:03	0.036260060220956805	0.02576653933640296	not-binder
DISLSDYK	HLA-C*03:03	0.040071484819054606	0.04956572807000924	not-binder
DISTLEPLK	HLA-C*03:03	0.05390056408941746	0.02223542962954224	not-binder
DLAVAGPEMQVK	HLA-C*03:03	0.09424288868904114	0.10969091994513508	not-binder
DLEAHIDSANK	HLA-C*03:03	0.05600789338350296	0.057306200348605466	not-binder
DLLFRDDTK	HLA-C*03:03	0.008966280147433281	0.008162996535769103	not-binder
DLPEHAVLK	HLA-C*03:03	0.020446214266121386	0.011718084477108233	not-binder
DLTDYLMK	HLA-C*03:03	0.02344087343662977	0.009567230023665	not-binder
DLVAIEAK	HLA-C*03:03	0.04760069223120809	0.025952278215082922	not-binder
DLYDAGVK	HLA-C*03:03	0.09024585336446762	0.10266350984769412	not-binder
DNIQGITK	HLA-C*03:03	0.03662027847021818	0.03737707305546648	not-binder
DPFNPFELTNH	HLA-C*03:03	0.07174401953816414	0.08663184846722577	not-binder
DQLIYNLLK	HLA-C*03:03	0.006933607533574105	0.00530207350615459	not-binder
DSLYAQGR	HLA-C*03:03	0.016817542840726674	0.013545359232451776	not-binder
DSPSVWAAVPGK	HLA-C*03:03	0.09127969089895487	0.10563639146979575	not-binder
DSTLIMQLLR	HLA-C*03:03	0.033608418237417934	0.03842677841069504	not-binder
DSYVGDEAQSK	HLA-C*03:03	0.4163245677947998	0.1737962525457381	ambiguous
DSYVGDEAQSKR	HLA-C*03:03	0.24106697961688042	0.15641369222758145	not-binder
DTNADKQLSFEEF	HLA-C*03:03	0.18079987466335296	0.11410496221501305	not-binder
DVDEAYMNK	HLA-C*03:03	0.036150206625461576	0.025470022343810274	not-binder
DVMPEVNK	HLA-C*03:03	0.11262369379401208	0.07407926720504106	not-binder
DVNAAIATIK	HLA-C*03:03	0.06595576927065849	0.039779301118439435	not-binder
DYDPVAAR	HLA-C*03:03	0.05566743884701282	0.0621818355789258	not-binder
EAAENSLVAYK	HLA-C*03:03	0.2554957166314125	0.13803042127229176	not-binder
EAALSTALSEK	HLA-C*03:03	0.05718163438141346	0.026669654872777972	not-binder
EAESSPFVER	HLA-C*03:03	0.05227462537586689	0.05747205277978639	not-binder
EAFQLFDR	HLA-C*03:03	0.10744076725095511	0.17518029321042666	not-binder
EAFSLFDK	HLA-C*03:03	0.07724802745506168	0.03885184780355529	not-binder
EAILAIHK	HLA-C*03:03	0.06425369046628475	0.04509948552424516	not-binder
EALTEAELL	HLA-C*03:03	0.514958742260933	0.2078001351288505	ambiguous
EDAANNYAR	HLA-C*03:03	0.013263699738308788	0.016629528528729988	not-binder
EDLQELNDR	HLA-C*03:03	0.01759414850967005	0.01225600402712286	not-binder
EDMAALEK	HLA-C*03:03	0.011041732225567102	0.010816367972913401	not-binder
EDQTEYLEER	HLA-C*03:03	0.017128823790699244	0.008915127154779861	not-binder
EEAQPIVTK	HLA-C*03:03	0.035957725858315824	0.05598449884973595	not-binder
EEILAQAK	HLA-C*03:03	0.09173156713368372	0.16715055671205087	not-binder
EFVISDRK	HLA-C*03:03	0.006465760222636163	0.009753301251401749	not-binder
EGDLIAAQAR	HLA-C*03:03	0.009506180137395858	0.006294935129787343	not-binder
EGLELPEDEEEK	HLA-C*03:03	0.08320819512009621	0.0571841001421537	not-binder
EGMNIVEAMER	HLA-C*03:03	0.0150422420760151	0.013011191371336097	not-binder
EGNGTVMGAEIR	HLA-C*03:03	0.03944187182933092	0.027139673798485205	not-binder
EGVHGGLINK	HLA-C*03:03	0.10159281734377146	0.09494555921703687	not-binder
EGVHGGLINKK	HLA-C*03:03	0.04493285827338696	0.02954631087716105	not-binder
EHALLAYTLGVK	HLA-C*03:03	0.048629799485206605	0.035335945347973914	not-binder
EIDGGLETLR	HLA-C*03:03	0.060017500165849925	0.08457108844730206	not-binder
EIGGDVQK	HLA-C*03:03	0.056840724498033526	0.021318129014047688	not-binder
EIGNIISDAMKK	HLA-C*03:03	0.04887159299105406	0.030101850240708616	not-binder
EITALAPSTMK	HLA-C*03:03	0.10354245081543922	0.058669557140898575	not-binder
EKLEATINELV	HLA-C*03:03	0.011547524388879538	0.008109271410011911	not-binder
EKSPSIDL	HLA-C*03:03	0.08135651424527168	0.053390374740146546	not-binder
ELAEDGYSGVEVR	HLA-C*03:03	0.0932686310261488	0.07790640404228973	not-binder
ELALGQDR	HLA-C*03:03	0.005197805166244507	0.0042684627347074925	not-binder
ELAQQIQK	HLA-C*03:03	0.03012940678745508	0.024857060104127762	not-binder
ELEDSTLR	HLA-C*03:03	0.012410731404088438	0.009536259485189442	not-binder
ELEEIVQPIISK	HLA-C*03:03	0.0719452153891325	0.04289655145211557	not-binder
ELETVDFK	HLA-C*03:03	0.020917225629091263	0.0196784543172794	not-binder
ELGPYSSK	HLA-C*03:03	0.003885621600784361	0.0017506455544277395	not-binder
ELIPTEEALR	HLA-C*03:03	0.05126981716603041	0.03370786535404292	not-binder
ELISNASDALDK	HLA-C*03:03	0.2583635088056326	0.21665171403995728	not-binder
ELISNSSDALDK	HLA-C*03:03	0.17503245770931244	0.19681355235741627	not-binder
ELNITAAK	HLA-C*03:03	0.023666087165474893	0.017532230793623343	not-binder
ELPPGVEELLNK	HLA-C*03:03	0.06887890100479126	0.0470072566522092	not-binder
ELSDFISYLQR	HLA-C*03:03	0.00497715778183192	0.0032458908455973343	not-binder
ELSDIAHR	HLA-C*03:03	0.0669951899908483	0.06988448121886634	not-binder
ELSEQIQR	HLA-C*03:03	0.02738421279937029	0.017321410958555824	not-binder
ELVLDNSR	HLA-C*03:03	0.010360248875804246	0.007161755282713498	not-binder
EQAELEAAR	HLA-C*03:03	0.024419462610967457	0.023974106131627062	not-binder
EQFLDGDGWTSR	HLA-C*03:03	0.029891910823062064	0.017904991933883885	not-binder
EQVANSAFVER	HLA-C*03:03	0.08217660561203957	0.09622611883477075	not-binder
ESGLYFIRPLK	HLA-C*03:03	0.030849876720458268	0.03721286060383717	not-binder
ESLEHTLEETK	HLA-C*03:03	0.04172293758019805	0.0407907154114366	not-binder
ESTLHLVLR	HLA-C*03:03	0.033240563422441485	0.021330194844617276	not-binder
ESWHGKPLPK	HLA-C*03:03	0.026002608891576528	0.014914317967023522	not-binder
ESYSIYVYK	HLA-C*03:03	0.07959232628345489	0.05902688937232462	not-binder
ESYSVYVYK	HLA-C*03:03	0.1418458603322506	0.16053236446158273	not-binder
ETAEAYLGK	HLA-C*03:03	0.035628725029528144	0.02576571013208161	not-binder
ETARVPAPV	HLA-C*03:03	0.16477671042084693	0.11845724400748833	not-binder
ETGVDLTK	HLA-C*03:03	0.0684607520699501	0.044830200326318875	not-binder
ETMQSLNDR	HLA-C*03:03	0.008434919384308159	0.007255821601483431	not-binder
EVAGHTEQLQMSR	HLA-C*03:03	0.008377514733001589	0.006066367199690401	not-binder
EVANSTANLVK	HLA-C*03:03	0.12439593151211739	0.047436104294360903	not-binder
EVFEMATR	HLA-C*03:03	0.04417567257769406	0.05016318467016028	not-binder
EVGVAIQEK	HLA-C*03:03	0.029588875453919174	0.014475971817168334	not-binder
EVGVGFATR	HLA-C*03:03	0.061976414173841476	0.06197069969784883	not-binder
EVSTYIKK	HLA-C*03:03	0.013504443783313036	0.007682457175601544	not-binder
EVTDEIVK	HLA-C*03:03	0.12397609241306781	0.08928162083394853	not-binder
EVVQNFAK	HLA-C*03:03	0.03186627198010683	0.022765662579643256	not-binder
EWFLQAAK	HLA-C*03:03	0.00854599301237613	0.01416501783117413	not-binder
EYQDLLNVK	HLA-C*03:03	0.08759586922824383	0.09120038228992025	not-binder
EYQELMNVK	HLA-C*03:03	0.029603327391669154	0.03694291668455129	not-binder
EYVNLPINGNGKQ	HLA-C*03:03	0.6784661829471588	0.28663004788381896	binder
FAAATGATPIAGR	HLA-C*03:03	0.3992171436548233	0.2723998442144575	ambiguous
FAADLAEEL	HLA-C*03:03	0.9989418983459473	0.001055582151123132	binder
FAAEAIAM	HLA-C*03:03	0.9979190945625305	0.0013914718165792123	binder
FAAESFTFL	HLA-C*03:03	0.9988369703292846	0.0012030563817946103	binder
FAAETLVL	HLA-C*03:03	0.9987369656562806	0.0011881090618523667	binder
FAAPTTGNQI	HLA-C*03:03	0.9959616422653198	0.004072793859898384	binder
FAAPTTGNQLKF	HLA-C*03:03	0.9980085253715515	0.0014216615882794677	binder
FAAQRGLAV	HLA-C*03:03	0.9946756482124328	0.004753224078494859	binder
FAARPVLL	HLA-C*03:03	0.9989317059516907	0.0009686074413013884	binder
FAATHSLEF	HLA-C*03:03	0.9985759735107422	0.0010907183122544864	binder
FADAASLLL	HLA-C*03:03	0.99734548330307	0.00209165844167176	binder
FADALCIGI	HLA-C*03:03	0.503086394071579	0.24447916599123118	ambiguous
FADGVILLL	HLA-C*03:03	0.9977333664894104	0.0008524174080478016	binder
FADHPRAPF	HLA-C*03:03	0.9971608519554138	0.0034476244324043045	binder
FADKHIQVL	HLA-C*03:03	0.9995903730392456	0.00032191439665834714	binder
FADLSEAANR	HLA-C*03:03	0.18273310288786887	0.1552746920727849	not-binder
FADPEVLRRL	HLA-C*03:03	0.9979438066482544	0.0014170891367726076	binder
FADPHGKRVF	HLA-C*03:03	0.9995525717735291	0.00019050316073666263	binder
FADPHGKVF	HLA-C*03:03	0.9995904922485351	0.00024445326364230775	binder
FADPIAANL	HLA-C*03:03	0.9994997024536133	0.0003133812829454924	binder
FADSFDRGTL	HLA-C*03:03	0.9964052081108093	0.0034367227705199236	binder
FADSTVRVW	HLA-C*03:03	0.9608415722846985	0.06491634302381061	binder
FADVAPLQL	HLA-C*03:03	0.9987876892089844	0.0004146130990420615	binder
FADVNGWHL	HLA-C*03:03	0.9981181502342225	0.001112030017083435	binder
FAEALATHIL	HLA-C*03:03	0.9957159042358399	0.0036893930617518133	binder
FAEARARAW	HLA-C*03:03	0.25079039484262466	0.15120628533131344	not-binder
FAEEQTLVL	HLA-C*03:03	0.9940892934799195	0.003851675723442608	binder
FAEEVGAAL	HLA-C*03:03	0.9971507549285888	0.0015359135787180885	binder
FAESGWRSAL	HLA-C*03:03	0.9958608150482178	0.004651961628551126	binder
FAESLRTSL	HLA-C*03:03	0.9985438346862793	0.0016753218880997181	binder
FAFDSEGNYML	HLA-C*03:03	0.9982218027114869	0.0013028803220741668	binder
FAFESDLHSLL	HLA-C*03:03	0.9974674463272095	0.001915321091175532	binder
FAFISHMGTSTM	HLA-C*03:03	0.9617409229278564	0.021594587784291405	binder
FAFPPPVSPRLNL	HLA-C*03:03	0.984771466255188	0.022980186615877654	binder
FAFQESPPRFL	HLA-C*03:03	0.9988054633140564	0.0007165293192974368	binder
FAFSCLLTL	HLA-C*03:03	0.9721802115440369	0.03226625042752923	binder
FAFSPDGKFL	HLA-C*03:03	0.9981258511543274	0.0008452041780705899	binder
FAFSRQAL	HLA-C*03:03	0.9990815401077271	0.000778625597705841	binder
FAGALLEL	HLA-C*03:03	0.9963098287582397	0.0039270624928118775	binder
FAGDDAPR	HLA-C*03:03	0.5363800287246704	0.20533738023424775	ambiguous
FAGDIANQL	HLA-C*03:03	0.9992392539978028	0.0004566140105348579	binder
FAGFQRKAV	HLA-C*03:03	0.760888135433197	0.12207599276098115	binder
FAGVERLAL	HLA-C*03:03	0.9981152296066285	0.000849012150846589	binder
FAHEVGHNF	HLA-C*03:03	0.9992088317871094	0.0002648285348102284	binder
FAHLNSPQL	HLA-C*03:03	0.999040937423706	0.0003633654129923115	binder
FAHQTISAL	HLA-C*03:03	0.999304473400116	0.00035843845931110487	binder
FAHVAIAV	HLA-C*03:03	0.97299724817276	0.02593375765882554	binder
FAHVGQLTGM	HLA-C*03:03	0.9963041186332703	0.0013686059626734453	binder
FAHWGQEL	HLA-C*03:03	0.9991820812225342	0.0007544070103569078	binder
FAIDPELRGAEF	HLA-C*03:03	0.9980619668960571	0.0013780490328719852	binder
FAIDPHLL	HLA-C*03:03	0.9993271589279175	0.0004990238302514241	binder
FAIDPHLLLSV	HLA-C*03:03	0.9958521962165833	0.003813699519835692	binder
FAIDPHLLLSVM	HLA-C*03:03	0.9964265346527099	0.0021357610317238505	binder
FAIDSSHPW	HLA-C*03:03	0.9783772468566895	0.01996579792234853	binder
FAIETVKNL	HLA-C*03:03	0.9995560050010681	0.00021256982219815406	binder
FAIGGLCNL	HLA-C*03:03	0.996035897731781	0.0012930844648652963	binder
FAIGILCSL	HLA-C*03:03	0.9944769740104675	0.004936682576445082	binder
FAIGIVGDAGVR	HLA-C*03:03	0.6892343997955322	0.27841256417364507	binder
FAIGLTPML	HLA-C*03:03	0.9989613056182861	0.0006690914715791221	binder
FAIGSAREADPAL	HLA-C*03:03	0.9886683940887451	0.0078962343007302	binder
FAIKSLRKL	HLA-C*03:03	0.9970919370651246	0.0021042637654140805	binder
FAILRQAEL	HLA-C*03:03	0.9993106961250305	0.00025248393176840724	binder
FAIPMIHAV	HLA-C*03:03	0.9964250802993775	0.003248995543264345	binder
FAIQKGLQA	HLA-C*03:03	0.8612284541130066	0.08534623440909778	binder
FAIRGVVL	HLA-C*03:03	0.9990461587905883	0.0005444085544623766	binder
FAISKNIQL	HLA-C*03:03	0.9995347142219544	0.00017165840662929536	binder
FAISTGSL	HLA-C*03:03	0.9947674632072449	0.003521887842630505	binder
FALAVRKGGAL	HLA-C*03:03	0.9881365656852722	0.0070142568182266106	binder
FALDMKYAL	HLA-C*03:03	0.9991535425186158	0.0007742464562349361	binder
FALDSGLEI	HLA-C*03:03	0.9358258008956909	0.10122745365551876	binder
FALEAGALVL	HLA-C*03:03	0.9989416599273682	0.0008228832466537966	binder
FALGGNKQAL	HLA-C*03:03	0.9991109848022461	0.0006958132140910562	binder
FALGKILSV	HLA-C*03:03	0.9960884690284729	0.00273948015722437	binder
FALGVYRTL	HLA-C*03:03	0.9989046692848206	0.0004924338891922541	binder
FALLAGTAV	HLA-C*03:03	0.9516744136810302	0.04390867782326286	binder
FALLFSEL	HLA-C*03:03	0.991979432106018	0.005009370116468992	binder
FALLTGPGSEL	HLA-C*03:03	0.9929105043411255	0.0029628867030721115	binder
FALNLFKHL	HLA-C*03:03	0.9936562180519104	0.005232885925990599	binder
FALPFGRTA	HLA-C*03:03	0.9788252830505371	0.008227213689905961	binder
FALPGNSQL	HLA-C*03:03	0.999420952796936	0.0001808942164607529	binder
FALPILNAL	HLA-C*03:03	0.9991452693939209	0.0007883920239283269	binder
FALPVGLIV	HLA-C*03:03	0.9866429448127747	0.00878510359677657	binder
FALPYIRDV	HLA-C*03:03	0.9905969977378846	0.0025593724780411295	binder
FALPYVDHFL	HLA-C*03:03	0.9985777854919433	0.0011486202836233392	binder
FALPYVIVL	HLA-C*03:03	0.9993776679039001	0.0005138391220928962	binder
FALSGPLFL	HLA-C*03:03	0.9983544468879699	0.0013255041590666196	binder
FAMIPAKEA	HLA-C*03:03	0.9412198305130005	0.02748368969835649	binder
FAMKEFIAT	HLA-C*03:03	0.9280633568763733	0.046856691905231646	binder
FAMNVGKARGFF	HLA-C*03:03	0.9671607255935669	0.02383509045120389	binder
FAMNVGKARGF	HLA-C*03:03	0.9902553081512451	0.00638385155308807	binder
FAMPPPHGM	HLA-C*03:03	0.9993249416351319	0.0003840024113697928	binder
FAMPYFIQV	HLA-C*03:03	0.998563039302826	0.001436729100662489	binder
FAMQLVKIL	HLA-C*03:03	0.998661744594574	0.0009228828999131301	binder
FAMTGERVDL	HLA-C*03:03	0.9977647542953492	0.001885269647360208	binder
FAMYPPSMI	HLA-C*03:03	0.9890885829925538	0.012689075562923407	binder
FANAHTYHI	HLA-C*03:03	0.9943930983543396	0.003092003125982546	binder
FANEPFADF	HLA-C*03:03	0.9986128091812134	0.0006557603781825973	binder
FANKQLEL	HLA-C*03:03	0.9992090940475464	0.00066199953435396	binder
FANKQMNQI	HLA-C*03:03	0.9634645819664002	0.015071524717905694	binder
FANLPNQVH	HLA-C*03:03	0.9485087871551514	0.04501376881498616	binder
FANLPNQVY	HLA-C*03:03	0.9874566674232483	0.01505251834822243	binder
FANNVQLSL	HLA-C*03:03	0.9990992426872254	0.000812475415867911	binder
FANTPKYSQVL	HLA-C*03:03	0.9907689094543457	0.0066243075833859345	binder
FAPYNKPSL	HLA-C*03:03	0.9961827754974365	0.003668620447749756	binder
FAQAPQLSV	HLA-C*03:03	0.9838760375976563	0.006315332402734282	binder
FAQDVGRMF	HLA-C*03:03	0.9991098761558532	0.00043688323805321294	binder
FAQMYQKTL	HLA-C*03:03	0.9966452598571778	0.0018187700668301882	binder
FAQPSGLSL	HLA-C*03:03	0.9993849992752075	0.00031261655107528446	binder
FAQQNSGHFL	HLA-C*03:03	0.996065330505371	0.0026226838938078743	binder
FAQSSIAL	HLA-C*03:03	0.9971605658531189	0.0023956619958453557	binder
FAQTLHPSL	HLA-C*03:03	0.9988672256469726	0.0006670593325962224	binder
FAQYLISEL	HLA-C*03:03	0.9975539565086364	0.0022113490500549966	binder
FARPASPSL	HLA-C*03:03	0.9992985367774964	0.00044315418955244955	binder
FASIAGLEF	HLA-C*03:03	0.9923370480537415	0.007854768638970987	binder
FASKPPTTNPFL	HLA-C*03:03	0.9624449133872985	0.0444821495743169	binder
FASLPDPVL	HLA-C*03:03	0.9979780435562133	0.0006195532581052558	binder
FASQSMPTI	HLA-C*03:03	0.9775482058525086	0.018179939451384623	binder
FASTILHLVV	HLA-C*03:03	0.9559091806411744	0.037262412117203644	binder
FASTYLLLL	HLA-C*03:03	0.9964848160743713	0.0009225623269355599	binder
FATDAILAT	HLA-C*03:03	0.7161989256739616	0.33631057980238965	binder
FATFPSSAFL	HLA-C*03:03	0.9923718571662903	0.006090346943310124	binder
FATGVWHQM	HLA-C*03:03	0.9984993577003479	0.0016663840554538027	binder
FATLTRPLAL	HLA-C*03:03	0.9981051921844483	0.00232186316746116	binder
FATTSPLVL	HLA-C*03:03	0.9981916785240174	0.0009460611452249326	binder
FAVAGQEL	HLA-C*03:03	0.9983272671699523	0.001610866014702096	binder
FAVDPQITSL	HLA-C*03:03	0.9997045636177063	0.00026739471561337445	binder
FAVEGPKL	HLA-C*03:03	0.9994064331054687	0.00012852085364691175	binder
FAVEPQGPAL	HLA-C*03:03	0.9994984984397888	0.00036723554300716933	binder
FAVEVGPKSTM	HLA-C*03:03	0.9981241345405578	0.002523816982812365	binder
FAVGPGHGI	HLA-C*03:03	0.9954359650611877	0.0014839276816606024	binder
FAVNKWHNL	HLA-C*03:03	0.9984931468963623	0.001306366846390991	binder
FAVPENSSV	HLA-C*03:03	0.9888877153396607	0.005528584575920672	binder
FAVPIESDKTL	HLA-C*03:03	0.9979594469070434	0.0013916554866661964	binder
FAVSDGLEL	HLA-C*03:03	0.99812912940979	0.001475782332022416	binder
FAVVARGTTIL	HLA-C*03:03	0.9952019810676574	0.0016529229498826615	binder
FAWEPFRGLEL	HLA-C*03:03	0.987493097782135	0.023818438769647492	binder
FAWEPNGSKFAVL	HLA-C*03:03	0.9965888023376465	0.0024240132970519087	binder
FAWGHDEL	HLA-C*03:03	0.9988057017326355	0.0008827620022619704	binder
FAWPQPASL	HLA-C*03:03	0.9995434165000916	0.00031296511203403435	binder
FAYDGKDYI	HLA-C*03:03	0.9990412473678589	0.0006915817780361952	binder
FAYEDIKTL	HLA-C*03:03	0.9997649431228638	9.801683703293312e-05	binder
FAYGLLMEL	HLA-C*03:03	0.9991877675056458	0.0006100686251503957	binder
FAYLRDLLI	HLA-C*03:03	0.9857336759567261	0.009516275050640306	binder
FAYMPNNSLTPSL	HLA-C*03:03	0.9741236805915833	0.014281580150533634	binder
FAYPGCDAGIRAM	HLA-C*03:03	0.994780170917511	0.004328492031087361	binder
FAYPNRPDVLVL	HLA-C*03:03	0.9985745668411254	0.0009713746516482743	binder
FAYSPGGAHGML	HLA-C*03:03	0.9968454957008361	0.004225248503548159	binder
FAYTARISV	HLA-C*03:03	0.995937705039978	0.002945230871566934	binder
FAYVEGESL	HLA-C*03:03	0.9987934589385986	0.0007497239986707401	binder
FDQLLAEEK	HLA-C*03:03	0.02672266443260014	0.025221566329894897	not-binder
FDVSGYPTIK	HLA-C*03:03	0.08348935469985008	0.061986445572974405	not-binder
FEDENFILK	HLA-C*03:03	0.09720487669110298	0.07914080008533238	not-binder
FFLIGPPL	HLA-C*03:03	0.6493859767913819	0.14505372149267143	binder
FFMPGFAPL	HLA-C*03:03	0.9233731627464294	0.09586103734615893	binder
FFQVGSDL	HLA-C*03:03	0.47933135032653806	0.20714528958479808	ambiguous
FGDVTAHLL	HLA-C*03:03	0.9902994155883789	0.005489580688254527	binder
FGFGGSNVHIIL	HLA-C*03:03	0.9830488562583923	0.011767874709546784	binder
FGFRGEAL	HLA-C*03:03	0.9870789051055908	0.016472831146384644	binder
FGGPEVLKL	HLA-C*03:03	0.9773653626441956	0.021206774097801452	binder
FGHIGIAV	HLA-C*03:03	0.8453202247619629	0.07321395150434393	binder
FGHYQQAEL	HLA-C*03:03	0.9781018376350403	0.014479082072225407	binder
FGIDPIWSL	HLA-C*03:03	0.996200156211853	0.0020413660809292284	binder
FGINHGIEL	HLA-C*03:03	0.9976946234703064	0.0012476346934553399	binder
FGINKVSKL	HLA-C*03:03	0.9912097096443176	0.00809662434831637	binder
FGISSVPTKGL	HLA-C*03:03	0.9079731702804565	0.08744095708872056	binder
FGKAAGPSL	HLA-C*03:03	0.9929211974143982	0.00704313291629355	binder
FGLPRWVTL	HLA-C*03:03	0.9972758769989014	0.0021046031174469294	binder
FGMQARYSL	HLA-C*03:03	0.9952711701393128	0.0030315332323692826	binder
FGNGWIPTL	HLA-C*03:03	0.99057377576828	0.005034913675620027	binder
FGNNKLTTF	HLA-C*03:03	0.9864688396453858	0.005249272632307349	binder
FGNPRGTFL	HLA-C*03:03	0.995599901676178	0.0021063016608338855	binder
FGNPRKPVL	HLA-C*03:03	0.9930782794952393	0.003655209782844042	binder
FGQGSGPIVLDDVR	HLA-C*03:03	0.20841413401067257	0.14878799375286195	not-binder
FGVDPYNVL	HLA-C*03:03	0.9934117794036865	0.002570404024260343	binder
FGVIPSTPL	HLA-C*03:03	0.9768831133842468	0.010319605653360086	binder
FGVPVVVAL	HLA-C*03:03	0.9931575179100036	0.005164629264626549	binder
FGWSHLEAL	HLA-C*03:03	0.9686160326004029	0.0256840000191075	binder
FGYDKPHVL	HLA-C*03:03	0.9995036602020264	0.0001724893928592949	binder
FGYDYPSVL	HLA-C*03:03	0.9984864473342896	0.0010185227986792647	binder
FGYPDPTYL	HLA-C*03:03	0.997260332107544	0.0016331260664643645	binder
FGYPQNSETGAL	HLA-C*03:03	0.958050811290741	0.03920928909766575	binder
FGYSDALEL	HLA-C*03:03	0.9890397429466248	0.006993591108587731	binder
FHVEEEGK	HLA-C*03:03	0.07117626331746578	0.03618485413914842	not-binder
FIADPLCSL	HLA-C*03:03	0.9983052611351013	0.0012851048325456889	binder
FIDGGGSVL	HLA-C*03:03	0.9968309521675109	0.0013394859334587945	binder
FIEEHATK	HLA-C*03:03	0.1224424634128809	0.17695419148029526	not-binder
FIEPNVRFW	HLA-C*03:03	0.5441397547721862	0.36865331861278283	ambiguous
FIGDSGIPL	HLA-C*03:03	0.9884311199188233	0.009055884838663035	binder
FIGPALLF	HLA-C*03:03	0.9664658665657043	0.026789748840266078	binder
FIGYPITL	HLA-C*03:03	0.9946655869483948	0.002386838023848529	binder
FIIDGKGVL	HLA-C*03:03	0.9987887620925904	0.0007424363926496941	binder
FIIDTRDAGYGGL	HLA-C*03:03	0.9721728205680847	0.02048644225497095	binder
FIIKPGSGA	HLA-C*03:03	0.6684706389904023	0.18146152518712125	binder
FIIKPGSGAQTL	HLA-C*03:03	0.996685516834259	0.0026156270731618504	binder
FIIPNVVK	HLA-C*03:03	0.6515990614891052	0.1481757930003124	binder
FIIQGLRSV	HLA-C*03:03	0.9899091720581055	0.0064575275149814275	binder
FILDPNQENVL	HLA-C*03:03	0.9966371893882752	0.0012917343434305554	binder
FILEHIMVI	HLA-C*03:03	0.9672952771186829	0.03887307113422514	binder
FILEHIMVV	HLA-C*03:03	0.9730676412582397	0.029069958703768703	binder
FILPDSLPL	HLA-C*03:03	0.991653835773468	0.0074972544127608525	binder
FINGDISSL	HLA-C*03:03	0.9976201534271241	0.001018248346264039	binder
FIPEHTNLSL	HLA-C*03:03	0.997491204738617	0.0014162104727784874	binder
FIQAVRQTL	HLA-C*03:03	0.9957473754882813	0.003525884323623698	binder
FIRVSGSEL	HLA-C*03:03	0.9918321013450623	0.011264355933634618	binder
FISDHSITR	HLA-C*03:03	0.3068927705287933	0.26782110740757503	not-binder
FISHLFMQL	HLA-C*03:03	0.9835712790489197	0.013887647180010907	binder
FISPTGHSL	HLA-C*03:03	0.9992169618606568	0.0006240687515510122	binder
FITDHVNSL	HLA-C*03:03	0.9994240999221802	0.0002586048555114701	binder
FITDPVVL	HLA-C*03:03	0.9977075219154358	0.00122576271451039	binder
FITESYQTL	HLA-C*03:03	0.9938705682754516	0.0036723680663866666	binder
FIVDARPAM	HLA-C*03:03	0.9982370138168335	0.0015063559376320979	binder
FIVPTGKTGL	HLA-C*03:03	0.9960486769676209	0.0033241805348807113	binder
FIVSPLNSSSAL	HLA-C*03:03	0.934652316570282	0.05993242173965198	binder
FIYPSNMQTM	HLA-C*03:03	0.9977669596672059	0.0016694665622922272	binder
FKDPNAPK	HLA-C*03:03	0.1336394064128399	0.09958485404202391	not-binder
FLAHIYTEL	HLA-C*03:03	0.9968266725540161	0.002701582021523475	binder
FLANVSTVL	HLA-C*03:03	0.9945482730865478	0.005273282448680687	binder
FLAPSLVL	HLA-C*03:03	0.9965235352516174	0.0016345180245601388	binder
FLASVSTVLTSK	HLA-C*03:03	0.20609143152832984	0.10552261206430942	not-binder
FLDEKTHEL	HLA-C*03:03	0.9969842314720154	0.001250115632141809	binder
FLDGIYVSEK	HLA-C*03:03	0.03416754323989153	0.01796305281161271	not-binder
FLEGRHAEL	HLA-C*03:03	0.9763764619827271	0.03339059478918411	binder
FLENHVRHL	HLA-C*03:03	0.8606447815895081	0.15247902826152626	binder
FLESGGFRSL	HLA-C*03:03	0.966936194896698	0.041343096024349026	binder
FLFDHLLTL	HLA-C*03:03	0.9979763627052307	0.001382219350812183	binder
FLFDKPVSPL	HLA-C*03:03	0.9966767311096192	0.0017603316395068801	binder
FLFKVRESGSL	HLA-C*03:03	0.8241143941879272	0.14534957340850038	binder
FLFPPAESL	HLA-C*03:03	0.9956963181495666	0.004910441571066087	binder
FLFSKFIEL	HLA-C*03:03	0.995346748828888	0.0038854057088121793	binder
FLHPHLLVL	HLA-C*03:03	0.9981189012527466	0.0009293552876863815	binder
FLIAKVKYL	HLA-C*03:03	0.9750834822654724	0.022363533846850112	binder
FLIENPKTSL	HLA-C*03:03	0.9980833053588867	0.00143069911630133	binder
FLIIPLHSL	HLA-C*03:03	0.9918928742408752	0.003146740527958955	binder
FLINFIHTL	HLA-C*03:03	0.9962451815605163	0.0042200279202744264	binder
FLIPFVITV	HLA-C*03:03	0.9561508059501648	0.024356572434010057	binder
FLIPKFFEL	HLA-C*03:03	0.9964762806892395	0.00270606133415914	binder
FLIPNASQAESK	HLA-C*03:03	0.22415045872330666	0.17332577568869126	not-binder
FLIRESETL	HLA-C*03:03	0.9932781219482422	0.004719598392849715	binder
FLLEKPFSV	HLA-C*03:03	0.9839514970779419	0.013522787771131426	binder
FLLPLIIVL	HLA-C*03:03	0.9730425000190734	0.014133479461100065	binder
FLLPVINEM	HLA-C*03:03	0.9902743816375732	0.014120435428148304	binder
FLLQHVQEL	HLA-C*03:03	0.9946286082267761	0.006314291211308517	binder
FLNAENAQK	HLA-C*03:03	0.06836803760379553	0.04712933577147327	not-binder
FLNQPHMVL	HLA-C*03:03	0.996768307685852	0.0031681508325974695	binder
FLPDHPIVL	HLA-C*03:03	0.9979578018188476	0.0005277613851695642	binder
FLPEFPSCSL	HLA-C*03:03	0.9830952644348144	0.009109798760915597	binder
FLPTSLPPEL	HLA-C*03:03	0.9551005005836487	0.029864271897956735	binder
FLQDTRLAL	HLA-C*03:03	0.9979755878448486	0.001966515068889787	binder
FLQEHNTTL	HLA-C*03:03	0.9974351286888122	0.0024598994024060067	binder
FLQQPRPL	HLA-C*03:03	0.9664936900138855	0.02478994768693589	binder
FLQQPRPLM	HLA-C*03:03	0.9490193843841552	0.01823837964704916	binder
FLQTPLTEL	HLA-C*03:03	0.97595716714859	0.02177893615855997	binder
FLSEHPNVTL	HLA-C*03:03	0.9963271260261536	0.0028933306538188896	binder
FLSHIPITL	HLA-C*03:03	0.9933083295822144	0.004412337693763684	binder
FLSSSNLSL	HLA-C*03:03	0.9725564122200012	0.011577601598074614	binder
FLTDKKNR	HLA-C*03:03	0.0044064866844564675	0.00433532719588182	not-binder
FLVEHNLVL	HLA-C*03:03	0.9982885003089905	0.0009349110393228545	binder
FLVEHVLTL	HLA-C*03:03	0.9988022685050965	0.0005599727993306057	binder
FLVHNVKEL	HLA-C*03:03	0.9905119895935058	0.00992448852783209	binder
FLVNHDFSPL	HLA-C*03:03	0.9855018138885498	0.006758269142482286	binder
FLWDVPSNWTL	HLA-C*03:03	0.9819062352180481	0.009020833274299879	binder
FLYAGHIFL	HLA-C*03:03	0.9967532515525818	0.001988183558063849	binder
FLYPFFGVL	HLA-C*03:03	0.9950106382369995	0.0015076569172556226	binder
FLYPFPLAL	HLA-C*03:03	0.9992147207260131	0.00038033961632509306	binder
FLYSGHLAL	HLA-C*03:03	0.9987330079078675	0.00042594331863050314	binder
FMSDLMKAL	HLA-C*03:03	0.9955226302146911	0.0028992402766578516	binder
FNFVGKIL	HLA-C*03:03	0.9036601305007934	0.06954628487918177	binder
FNVWDTAGQEK	HLA-C*03:03	0.08810431063175202	0.07173776774913146	not-binder
FQEADSPTL	HLA-C*03:03	0.8880702376365661	0.09591689026184094	binder
FQFGVPQAL	HLA-C*03:03	0.9909936428070069	0.010258145628398442	binder
FQFSSEKQQAL	HLA-C*03:03	0.9793185830116272	0.0138959131116144	binder
FQHVGKAF	HLA-C*03:03	0.870836329460144	0.08264799110084237	binder
FQIAQYKCL	HLA-C*03:03	0.8005269408226013	0.18925260048407425	binder
FQIQTSTSL	HLA-C*03:03	0.9437817454338073	0.09040789911502752	binder
FQLEHIMDL	HLA-C*03:03	0.9877425193786621	0.009366654799770687	binder
FQNEVARQL	HLA-C*03:03	0.9968196630477906	0.002211034277022439	binder
FQSSAVMAL	HLA-C*03:03	0.9234231591224671	0.08956869100348509	binder
FQTHTTPVL	HLA-C*03:03	0.9355661988258361	0.07578761978236645	binder
FQTIARNAL	HLA-C*03:03	0.934673011302948	0.046105863340347296	binder
FQVNHTVAL	HLA-C*03:03	0.9904615640640259	0.009216956736670152	binder
FQYDHEAFL	HLA-C*03:03	0.9964254856109619	0.0015437959380620468	binder
FSAIGLEL	HLA-C*03:03	0.9962822198867798	0.001686997178049736	binder
FSAPSGTGL	HLA-C*03:03	0.9982450127601623	0.0005677275768649787	binder
FSDDPNVTKTL	HLA-C*03:03	0.9976487755775452	0.001338808346276395	binder
FSDIQTGRVL	HLA-C*03:03	0.994484031200409	0.005649718147262882	binder
FSDPVYKEI	HLA-C*03:03	0.9099915504455567	0.061860527153342205	binder
FSEPFHLIV	HLA-C*03:03	0.7059159755706788	0.1580601635697189	binder
FSESHLVII	HLA-C*03:03	0.6440721482038498	0.27246317842312323	binder
FSFEASGPGNFF	HLA-C*03:03	0.9857995390892029	0.008375077156401546	binder
FSFPEPEAL	HLA-C*03:03	0.9984561681747437	0.000716085959841546	binder
FSFVMPSL	HLA-C*03:03	0.9842710018157959	0.017833773485341594	binder
FSGPAITL	HLA-C*03:03	0.9986016154289246	0.0003438448826509986	binder
FSHPREPAL	HLA-C*03:03	0.9980674505233764	0.0015368861528102758	binder
FSHVAMIL	HLA-C*03:03	0.9913752913475037	0.0054424786497548625	binder
FSIDPARTL	HLA-C*03:03	0.9993251681327819	0.00041213052824220467	binder
FSIDRALNV	HLA-C*03:03	0.983618438243866	0.011977160297971702	binder
FSIDVGYERFL	HLA-C*03:03	0.9887856125831604	0.011073700199186376	binder
FSIEPWLKV	HLA-C*03:03	0.9219742774963379	0.06622351507724925	binder
FSIGADTAL	HLA-C*03:03	0.9957481384277344	0.0023532827169001976	binder
FSIIPREL	HLA-C*03:03	0.9982188940048218	0.0010060670318758058	binder
FSINAQRNAL	HLA-C*03:03	0.9978645801544189	0.0015964831186030134	binder
FSIPFAPHI	HLA-C*03:03	0.9781996846199036	0.014723009829949826	binder
FSIPVVSDV	HLA-C*03:03	0.7925588846206665	0.09558559670083744	binder
FSIPVVWTL	HLA-C*03:03	0.9971127986907959	0.0016384574869694512	binder
FSLETHTAL	HLA-C*03:03	0.9989385962486267	0.0006500688232964649	binder
FSLPPGHAV	HLA-C*03:03	0.9886729717254639	0.009437846507483605	binder
FSMDIIDSL	HLA-C*03:03	0.9965966463088989	0.0019393708744779052	binder
FSMLESPAL	HLA-C*03:03	0.9961037397384643	0.0021975484761712263	binder
FSNLGTTHL	HLA-C*03:03	0.9959568738937378	0.0026858787280151313	binder
FSPFHASVL	HLA-C*03:03	0.9909343242645263	0.005308652284045644	binder
FSPVGSVL	HLA-C*03:03	0.9779285192489624	0.021860428804454046	binder
FSQPRHISV	HLA-C*03:03	0.9224133372306824	0.07392873147925573	binder
FSRVSLRL	HLA-C*03:03	0.8578664541244507	0.10033592281468921	binder
FSSEVTAAL	HLA-C*03:03	0.9978844165802002	0.0008969852327563286	binder
FSSNPISL	HLA-C*03:03	0.997158682346344	0.0018928272574349828	binder
FSSPHLQML	HLA-C*03:03	0.9978144645690918	0.0014295438878689497	binder
FSSSSHLII	HLA-C*03:03	0.828544557094574	0.08064190764390732	binder
FSTDSPRLL	HLA-C*03:03	0.9965312361717225	0.0017089764347913753	binder
FSTPLNPLL	HLA-C*03:03	0.9931841731071472	0.004210512157891782	binder
FSTSVVRPF	HLA-C*03:03	0.9950920701026916	0.001337716953712292	binder
FSVENKWSL	HLA-C*03:03	0.997744357585907	0.0019111050457214134	binder
FSVKAGEAL	HLA-C*03:03	0.9952615737915039	0.0036181326341746755	binder
FSVPDVPKSM	HLA-C*03:03	0.997917914390564	0.0008801476728579143	binder
FSVPHTKSL	HLA-C*03:03	0.9991709589958191	0.0006018281413905024	binder
FSVPPTEETL	HLA-C*03:03	0.9918719053268432	0.004669235833884966	binder
FSVTGTSL	HLA-C*03:03	0.9923603653907775	0.0034307326849219366	binder
FSYAFPKAV	HLA-C*03:03	0.9935786604881287	0.0019454164529077958	binder
FSYAGFEM	HLA-C*03:03	0.9969278693199157	0.002266851591518426	binder
FSYEHFYVI	HLA-C*03:03	0.9766976714134217	0.018148813173482468	binder
FSYGSGLAA	HLA-C*03:03	0.9521933436393738	0.02957779452953633	binder
FSYITAVTL	HLA-C*03:03	0.9956362843513489	0.001674138000645251	binder
FSYTGRVAV	HLA-C*03:03	0.9951125979423523	0.002559413417120011	binder
FTADVRSVL	HLA-C*03:03	0.999529492855072	0.0002442285766494198	binder
FTDEEVDELYR	HLA-C*03:03	0.3676717981696129	0.28504140100288144	ambiguous
FTDSGIHII	HLA-C*03:03	0.9646192789077759	0.03921550719100581	binder
FTDTERLIG	HLA-C*03:03	0.0629529445694061	0.07325464245499258	not-binder
FTEEEEQLSRK	HLA-C*03:03	0.023980442248284817	0.007205650027975861	not-binder
FTEGNFAIL	HLA-C*03:03	0.9777798414230346	0.019234813826159904	binder
FTEKSGRLL	HLA-C*03:03	0.9718098044395447	0.018590625418122342	binder
FTFPDPPPL	HLA-C*03:03	0.9944978594779968	0.004762836208994272	binder
FTGSTEIGR	HLA-C*03:03	0.09169591385871172	0.07854961116968552	not-binder
FTHASPTL	HLA-C*03:03	0.9955154180526733	0.0034205805213635304	binder
FTHLGLDL	HLA-C*03:03	0.9729800820350647	0.022079986631894644	binder
FTIFRTISV	HLA-C*03:03	0.9710571885108947	0.014130823951371363	binder
FTIPHTQEA	HLA-C*03:03	0.9023672223091126	0.046333772741178086	binder
FTITAGSK	HLA-C*03:03	0.09245797898620367	0.07057299806302801	not-binder
FTIVSPLDI	HLA-C*03:03	0.595872300863266	0.2162900140598573	ambiguous
FTLDVMKEL	HLA-C*03:03	0.9983777523040771	0.000489851402444721	binder
FTMDPKLSA	HLA-C*03:03	0.9016545653343201	0.016988632105528353	binder
FTMGGPAI	HLA-C*03:03	0.9336729407310486	0.04078856334811867	binder
FTMGGPAIS	HLA-C*03:03	0.269222854077816	0.13206968703147376	not-binder
FTNDKIINL	HLA-C*03:03	0.9993762135505676	0.0002739469822137435	binder
FTNGQTVNL	HLA-C*03:03	0.9980522155761719	0.0007384787327764898	binder
FTNPWTKEL	HLA-C*03:03	0.9995467901229859	0.000128702301969592	binder
FTNRTVLEL	HLA-C*03:03	0.9986999869346619	0.0005198463160604105	binder
FTSAAFHEL	HLA-C*03:03	0.9985741376876831	0.00041534995370218994	binder
FTSLPGSTM	HLA-C*03:03	0.9946371555328369	0.004354203241095298	binder
FTSPFCLQV	HLA-C*03:03	0.6628154337406158	0.3289804724821683	ambiguous
FTSSLPKYPL	HLA-C*03:03	0.9745121479034424	0.021682439053091057	binder
FTTGDAMSK	HLA-C*03:03	0.0528708653524518	0.04984528200804685	not-binder
FTVNPKGEL	HLA-C*03:03	0.9888813734054566	0.011255111743439983	binder
FTVPRVVAV	HLA-C*03:03	0.9946671009063721	0.004153699383419132	binder
FTVTVPKDL	HLA-C*03:03	0.9645569443702697	0.030065235172490778	binder
FTVTVPKEL	HLA-C*03:03	0.9959198236465454	0.0021986861871558577	binder
FTYGLHMIL	HLA-C*03:03	0.9948461294174195	0.0036487678342480897	binder
FVADGIFK	HLA-C*03:03	0.6460696339607239	0.24016293437264152	binder
FVAPPTAAV	HLA-C*03:03	0.9972096443176269	0.0011129843705278137	binder
FVAPWNSLSL	HLA-C*03:03	0.9984958648681641	0.000717063649857007	binder
FVFETPFTL	HLA-C*03:03	0.9983342170715332	0.0018039582180605096	binder
FVFIGTGATGATL	HLA-C*03:03	0.9242627143859863	0.08203156107984583	binder
FVFSLVDAMNGK	HLA-C*03:03	0.07413613684475422	0.068996197802062	not-binder
FVIATSTK	HLA-C*03:03	0.3467318832874298	0.19028178954754338	not-binder
FVIQPFSPL	HLA-C*03:03	0.9962128639221192	0.0024441957377821853	binder
FVMEGEPPKL	HLA-C*03:03	0.9986669301986695	0.0008333283195862197	binder
FVMQEEFSR	HLA-C*03:03	0.06271657329052686	0.08880261383050336	not-binder
FVNPHVSSF	HLA-C*03:03	0.9996428847312927	9.510586003895378e-05	binder
FVNVVPTFGK	HLA-C*03:03	0.11212494224309921	0.05625324286399459	not-binder
FVPGTTAVL	HLA-C*03:03	0.9961756348609925	0.0017676509931766754	binder
FVPPQGSPTM	HLA-C*03:03	0.9898031830787659	0.006616162632804883	binder
FVQFASQEI	HLA-C*03:03	0.659021258354187	0.17311386543722415	binder
FVSISDLLVPK	HLA-C*03:03	0.20933349281549454	0.09677875490969093	not-binder
FVTEEIIPL	HLA-C*03:03	0.9839745283126831	0.011927265787930113	binder
FVVPNQKEL	HLA-C*03:03	0.9992074847221375	0.0002929568167014134	binder
FVVPNQKRL	HLA-C*03:03	0.9955040216445923	0.0026719470416216693	binder
FYALSASFEPFSNK	HLA-C*03:03	0.05040298663079738	0.035582157839679225	not-binder
FYILTSKEL	HLA-C*03:03	0.8281838774681092	0.12817261549643422	binder
FYLPLDAIKQL	HLA-C*03:03	0.9021873593330383	0.07692281535223344	binder
FYVPFAKAL	HLA-C*03:03	0.9663262844085694	0.02593659008384824	binder
GAAVPIYVI	HLA-C*03:03	0.6851416170597077	0.2407593985186478	binder
GADDRIREFSL	HLA-C*03:03	0.7540243148803711	0.22698693472353074	binder
GAGPSLLL	HLA-C*03:03	0.8987144112586976	0.06009739390244142	binder
GAGPVLEAF	HLA-C*03:03	0.9470778107643127	0.03777605992711587	binder
GAIGGTPPAF	HLA-C*03:03	0.97977055311203	0.019956885180261678	binder
GAIPAFISL	HLA-C*03:03	0.9954432487487793	0.0025430344381593864	binder
GALALEEK	HLA-C*03:03	0.021880748867988586	0.01324158976499151	not-binder
GALFISPAL	HLA-C*03:03	0.9370713591575622	0.06034732898765393	binder
GALPYFSEM	HLA-C*03:03	0.9866167664527893	0.015004844695551058	binder
GANPVEIR	HLA-C*03:03	0.13795339167118073	0.10016711310535603	not-binder
GASPIGPTL	HLA-C*03:03	0.9952530980110168	0.002404033870803173	binder
GATPVFIPL	HLA-C*03:03	0.9778416991233826	0.011442528554609694	binder
GATPVSLAL	HLA-C*03:03	0.9906243085861206	0.003337619966570823	binder
GATYAFSGTHYWR	HLA-C*03:03	0.05104010589420795	0.04480667380741452	not-binder
GAVEKGVPL	HLA-C*03:03	0.9859685897827148	0.007161041599919025	binder
GAVSPFGML	HLA-C*03:03	0.8807093143463135	0.065746526711512	binder
GAYVPSLAL	HLA-C*03:03	0.9935976386070251	0.005153194643493161	binder
GDLGIEIPAEK	HLA-C*03:03	0.059166187420487404	0.02660598711192866	not-binder
GDPNKPSGFR	HLA-C*03:03	0.005160196521319449	0.002828317506719168	not-binder
GDVFYLHSR	HLA-C*03:03	0.0034352941904217003	0.003563112628742197	not-binder
GDYPLEAVR	HLA-C*03:03	0.016995862033218144	0.012772967858894263	not-binder
GEGQLGPAER	HLA-C*03:03	0.013516578578855843	0.018073544515639816	not-binder
GESGQSWPR	HLA-C*03:03	0.02003050051862374	0.03452781164517043	not-binder
GEYGFQNALIVR	HLA-C*03:03	0.1802592383697629	0.1769434443055953	not-binder
GFAGDDAPR	HLA-C*03:03	0.06217318326234818	0.043248892909517264	not-binder
GFFDPNTHENLTYR	HLA-C*03:03	0.11002950184047222	0.08778819910993312	not-binder
GFGFVLFK	HLA-C*03:03	0.009067112766206264	0.001769014601674764	not-binder
GFPTIYFSPANK	HLA-C*03:03	0.046626307815313336	0.039358608845745616	not-binder
GFSLEELR	HLA-C*03:03	0.029760553548112512	0.04384251014183233	not-binder
GFVVINQK	HLA-C*03:03	0.019497908046469094	0.03126612469997929	not-binder
GGEIQPVSVK	HLA-C*03:03	0.025174124259501697	0.019020801002728564	not-binder
GGFEITPPVVL	HLA-C*03:03	0.7344710946083068	0.13554886553445508	binder
GGGQIIPTAR	HLA-C*03:03	0.019250450283288957	0.011218087748354574	not-binder
GGLPERSVSL	HLA-C*03:03	0.8088908672332764	0.1144079586739161	binder
GGPTPQEAIQR	HLA-C*03:03	0.03443785030394793	0.03519348068642766	not-binder
GGTLTQYEGK	HLA-C*03:03	0.023055133922025562	0.02095367716923292	not-binder
GGVASGFK	HLA-C*03:03	0.029152058251202106	0.022826059442479323	not-binder
GHLENNPALEK	HLA-C*03:03	0.04660373348742723	0.017972912349463323	not-binder
GIGTVPVGR	HLA-C*03:03	0.05851672664284706	0.055252479245755534	not-binder
GIHETTFNSIM	HLA-C*03:03	0.8083653211593628	0.10855782135103659	binder
GIIHVISRP	HLA-C*03:03	0.019817896839231252	0.011846204346539041	not-binder
GIIRPGTAF	HLA-C*03:03	0.9644500255584717	0.02372416726236082	binder
GILAADESTGSIAK	HLA-C*03:03	0.2971911758184433	0.2176945312436419	not-binder
GILAIFRAL	HLA-C*03:03	0.686920028924942	0.21888011740942	binder
GIPHLVTHDAR	HLA-C*03:03	0.012473770603537559	0.008500145278023325	not-binder
GIRPAINVGLSVSR	HLA-C*03:03	0.03717777861747891	0.05548691223714466	not-binder
GISQEQMQEFR	HLA-C*03:03	0.014535279711708426	0.007432185408468908	not-binder
GITFIAAK	HLA-C*03:03	0.03627096693962813	0.021606402764839775	not-binder
GIVSVTSTDISSL	HLA-C*03:03	0.26784559711813927	0.17930382523328875	not-binder
GKFEDMAK	HLA-C*03:03	0.004636973445303738	0.0037638744930254906	not-binder
GLDVEDVK	HLA-C*03:03	0.044125376641750334	0.02843782225451078	not-binder
GLFDEYGSK	HLA-C*03:03	0.03212703298777342	0.03285895891652409	not-binder
GLFIIDGK	HLA-C*03:03	0.033626579120755194	0.03459494364092535	not-binder
GLFIIDPNGVIK	HLA-C*03:03	0.20245707929134368	0.07060221824396841	not-binder
GLGTDDNTLIR	HLA-C*03:03	0.029672803170979024	0.03424798567011561	not-binder
GLHQSIEEFR	HLA-C*03:03	0.005733092175796628	0.002619359308353635	not-binder
GLSQSALPYRR	HLA-C*03:03	0.0009133503772318363	0.0006077620542789689	not-binder
GLTSVINQK	HLA-C*03:03	0.025852439925074577	0.018241056005381333	not-binder
GLVGPELHDR	HLA-C*03:03	0.006302954582497478	0.0021297052159381003	not-binder
GNDIIAAAK	HLA-C*03:03	0.011892320215702057	0.0056783324277522845	not-binder
GNDVAFHFNPR	HLA-C*03:03	0.017018635175190866	0.012429715560144761	not-binder
GNNFLYTNGK	HLA-C*03:03	0.007003806577995419	0.004579886986146497	not-binder
GPPGTGKTLI	HLA-C*03:03	0.1395952183753252	0.16241412988493928	not-binder
GPPPPGKPQ	HLA-C*03:03	0.48639646768569944	0.1395393346899042	ambiguous
GPPPPPGKPQ	HLA-C*03:03	0.5578204214572906	0.14765354955651253	ambiguous
GPPPPPPGKPQ	HLA-C*03:03	0.5614819645881652	0.18334455871055436	ambiguous
GPPQQGGHPRPP	HLA-C*03:03	0.21802839040756225	0.1540264971128051	not-binder
GPSSVEDIK	HLA-C*03:03	0.015469002770259976	0.013860227053097657	not-binder
GQINNSIK	HLA-C*03:03	0.010343368002213537	0.010703185245180494	not-binder
GQLNADLRK	HLA-C*03:03	0.003892082296079025	0.0053144442950663435	not-binder
GQVYILGR	HLA-C*03:03	0.01626808859873563	0.02274582658695839	not-binder
GRDWNVDLIPK	HLA-C*03:03	0.007969345478340984	0.006746036428112937	not-binder
GRNDLMEYAK	HLA-C*03:03	0.0031968933064490555	0.001174024005697668	not-binder
GRVEVLYR	HLA-C*03:03	0.008164779431535863	0.006418515063499778	not-binder
GSAITGPVAK	HLA-C*03:03	0.11587765514850616	0.1496161760818916	not-binder
GSGTAEVELK	HLA-C*03:03	0.02749131303280592	0.014001889789125964	not-binder
GSGTAEVELKK	HLA-C*03:03	0.031142485048621892	0.014074456473621462	not-binder
GSSNSYAIK	HLA-C*03:03	0.011950472742319107	0.008590148261337386	not-binder
GTAVVNGEFK	HLA-C*03:03	0.05283241532742977	0.035420311372432116	not-binder
GTEVQLTELR	HLA-C*03:03	0.02551051592454314	0.02043936891841936	not-binder
GTIPWFMEI	HLA-C*03:03	0.4921723991632462	0.28318186193276906	ambiguous
GTLDPVEK	HLA-C*03:03	0.03619212135672569	0.011390457400950347	not-binder
GTNESLER	HLA-C*03:03	0.0062618593336083	0.00534447265202694	not-binder
GTQGAEEVLR	HLA-C*03:03	0.0402272667735815	0.033611636364185446	not-binder
GTVVTGTLER	HLA-C*03:03	0.009170186473056674	0.005693046359083959	not-binder
GVFVLNKK	HLA-C*03:03	0.005585309164598584	0.0016169527419081589	not-binder
GVGASGSFR	HLA-C*03:03	0.011455082427710294	0.006491985708571634	not-binder
GVIKVFNDM	HLA-C*03:03	0.7830705642700195	0.12288485629123048	binder
GVLFASGQNLAR	HLA-C*03:03	0.009891729336231947	0.003675737030762981	not-binder
GVSEIVQNGK	HLA-C*03:03	0.06937636435031891	0.046089611388900546	not-binder
GVSVSSAR	HLA-C*03:03	0.010740208381321281	0.013071070438090618	not-binder
GVVDPRAISVL	HLA-C*03:03	0.9757062196731567	0.015596695861218467	binder
GVVEVTHDLQK	HLA-C*03:03	0.04436068274080753	0.027453456844577753	not-binder
GVWTYDDATKTF	HLA-C*03:03	0.6211963444948196	0.24486694404592688	ambiguous
GYEEWLLNEIR	HLA-C*03:03	0.05885554812848568	0.044148508432447255	not-binder
GYISPYFINTSK	HLA-C*03:03	0.07630332037806511	0.0971957189092742	not-binder
GYSFTTTAER	HLA-C*03:03	0.05376410577446222	0.03992785650002087	not-binder
GYVPPTGK	HLA-C*03:03	0.04095689149107784	0.05072857253634043	not-binder
HAAEALLL	HLA-C*03:03	0.9966164946556091	0.0008868124469721627	binder
HAAEYGAEAL	HLA-C*03:03	0.9953268885612487	0.0014455960744292997	binder
HACGVIATI	HLA-C*03:03	0.655461210012436	0.20098688472665835	binder
HAFWGGSVV	HLA-C*03:03	0.971104896068573	0.027511499433234964	binder
HAIDRVTTSV	HLA-C*03:03	0.9927644610404969	0.0029553550349821294	binder
HALPPSLIPL	HLA-C*03:03	0.9952429056167602	0.0046425998104347	binder
HAMQFPAEL	HLA-C*03:03	0.998867928981781	0.0006274023165541788	binder
HAMVILLTL	HLA-C*03:03	0.9886987686157227	0.011019680784830748	binder
HARQHTPLPLGS	HLA-C*03:03	0.0085691679851152	0.013279086651868223	not-binder
HAWSGALEM	HLA-C*03:03	0.9982900261878968	0.0005657215387259206	binder
HDLGHFMLR	HLA-C*03:03	0.0027678820209985134	0.0018262084291099105	not-binder
HGESAWNLENR	HLA-C*03:03	0.017468669498339296	0.01473465787291129	not-binder
HHTFYNELR	HLA-C*03:03	0.0525790456100367	0.048827274502457024	not-binder
HIIAGAGEL	HLA-C*03:03	0.9925816774368286	0.004023635123503562	binder
HIYDNQGIEL	HLA-C*03:03	0.9958825588226319	0.003749769199600791	binder
HLDEAIHVL	HLA-C*03:03	0.9940286874771118	0.003719668550037984	binder
HLIPAANTGESK	HLA-C*03:03	0.2926007196307182	0.23105677733307067	not-binder
HLPEGALNSL	HLA-C*03:03	0.9704551577568055	0.01768600697664774	binder
HLPETKFSEL	HLA-C*03:03	0.931860888004303	0.035741360553561884	binder
HLQLAIRNDEELNK	HLA-C*03:03	0.032324028201401234	0.023268705155258074	not-binder
HLSPDGQYVPR	HLA-C*03:03	0.04337649289518595	0.04156916367752936	not-binder
HLTDAYFK	HLA-C*03:03	0.05858071511611342	0.043086293841550584	not-binder
HLTGEFEK	HLA-C*03:03	0.04141181381419301	0.03686177983409118	not-binder
HLWDYTFGPEK	HLA-C*03:03	0.020978239225223662	0.021966857289115484	not-binder
HMLPSGFRK	HLA-C*03:03	0.006025447911815718	0.004328063656591259	not-binder
HQGVMVGMGQK	HLA-C*03:03	0.010287901386618614	0.007133915546632044	not-binder
HQPTAIIAK	HLA-C*03:03	0.05297067174687982	0.08325672372948022	not-binder
HRPELIEYDK	HLA-C*03:03	0.06593913664110004	0.07351003336871674	not-binder
HSALPNQSL	HLA-C*03:03	0.9939229249954223	0.002688457391549885	binder
HSAPFSTQIPL	HLA-C*03:03	0.8794643521308899	0.09198657101789855	binder
HSDEYIKFL	HLA-C*03:03	0.9528223752975464	0.03370704988438396	binder
HSHLLKTPL	HLA-C*03:03	0.899528443813324	0.055810106374980614	binder
HSIIPRGSL	HLA-C*03:03	0.9668199419975281	0.015783840022610664	binder
HSLGGGTGSGMGTL	HLA-C*03:03	0.504242230951786	0.32133261702756843	ambiguous
HSLLPASNL	HLA-C*03:03	0.807748556137085	0.05308900966592424	binder
HTIFASNTSSL	HLA-C*03:03	0.9248425722122192	0.023701608088278724	binder
HTIVPGQVL	HLA-C*03:03	0.9906534314155578	0.0046952989165445725	binder
HTNYTMEHIR	HLA-C*03:03	0.0037863853154703974	0.0016248643176352182	not-binder
HVDPENFR	HLA-C*03:03	0.15709839276969434	0.17430275922561644	not-binder
HVFIGGTPL	HLA-C*03:03	0.990039050579071	0.00334158109318574	binder
HVLEPLSSL	HLA-C*03:03	0.9898732900619507	0.0070922532364794824	binder
HVLVTLGEK	HLA-C*03:03	0.018307340517640113	0.019267913865957793	not-binder
HVTFNQVK	HLA-C*03:03	0.020445550698786973	0.011391723596211555	not-binder
HVVPNEVVVQR	HLA-C*03:03	0.14010554291307925	0.12344157160026417	not-binder
HWDHLTQVK	HLA-C*03:03	0.02643563587917015	0.03251819606122449	not-binder
HWGGNVLGPK	HLA-C*03:03	0.02646181113086641	0.01653936624304604	not-binder
HWPFMVVNDAGRPK	HLA-C*03:03	0.16637157760560511	0.18602543162343102	not-binder
HYGGLTGLNK	HLA-C*03:03	0.061587119847536086	0.037217290783668575	not-binder
HYGPGWVSMANAGK	HLA-C*03:03	0.24301530458033085	0.23686672986725998	not-binder
IAAGLYLLL	HLA-C*03:03	0.9911549687385559	0.005012472527287625	binder
IAAPNMKAM	HLA-C*03:03	0.998273515701294	0.0010415496634399023	binder
IADLVSKEL	HLA-C*03:03	0.9969815373420715	0.001322808690835815	binder
IADNVFLFL	HLA-C*03:03	0.93131422996521	0.08504486012368534	binder
IADPFFRSA	HLA-C*03:03	0.8850504279136657	0.09464378998425609	binder
IADPNIAKL	HLA-C*03:03	0.9993507504463196	0.0004225123156642305	binder
IAFPTSISV	HLA-C*03:03	0.9951858043670654	0.0027215970491226244	binder
IAFQYSTVL	HLA-C*03:03	0.995711624622345	0.004833237064981462	binder
IAGPVVEI	HLA-C*03:03	0.9911489605903625	0.0037081907614320542	binder
IAGQVAAANK	HLA-C*03:03	0.1793169915676117	0.1540401212680511	not-binder
IAIAPNGAL	HLA-C*03:03	0.9966773629188538	0.0022985399482150235	binder
IAIDGGKVL	HLA-C*03:03	0.9985075831413269	0.0008253580432007847	binder
IAIEIYLKL	HLA-C*03:03	0.9975473403930664	0.0012157040991986879	binder
IAIKFGSAL	HLA-C*03:03	0.9984230518341064	0.0008259117455113064	binder
IAIKQTPELTL	HLA-C*03:03	0.9776058793067932	0.027159357980119894	binder
IAISRTPVLM	HLA-C*03:03	0.9948585391044616	0.0033989217623821336	binder
IALDPDTMQAL	HLA-C*03:03	0.9959336876869201	0.00247687925890575	binder
IALGEFSTL	HLA-C*03:03	0.9959036707878113	0.0018009718519376237	binder
IALTDNALIAR	HLA-C*03:03	0.12681896947324275	0.16419987820661305	not-binder
IANAVVKEL	HLA-C*03:03	0.9986937046051025	0.0010269464216200242	binder
IAPTGHSL	HLA-C*03:03	0.9957518339157104	0.0032738171959391586	binder
IAQVPRPGTSL	HLA-C*03:03	0.9893926858901978	0.0056526709182363796	binder
IASIHSFEL	HLA-C*03:03	0.9968917012214661	0.0015000052545029099	binder
IATEIILEI	HLA-C*03:03	0.983268940448761	0.009805434626778135	binder
IAVAITEAL	HLA-C*03:03	0.9957434296607971	0.0014117294810757901	binder
IAVANAQEL	HLA-C*03:03	0.9975938320159912	0.0010942703056020294	binder
IAVEPGNQW	HLA-C*03:03	0.9223848223686218	0.05767352366856738	binder
IAVPAVLPSF	HLA-C*03:03	0.9971959948539734	0.0006284405941545615	binder
IAVPDPSVL	HLA-C*03:03	0.9982642650604248	0.0014232495581805798	binder
IAVPEARFL	HLA-C*03:03	0.9968737840652466	0.002506084215845514	binder
IAYPKAVTM	HLA-C*03:03	0.9995747685432435	6.467446634557171e-05	binder
IDDVVNTR	HLA-C*03:03	0.0635220993310213	0.028935032680806966	not-binder
IDIIPNPQER	HLA-C*03:03	0.1784151405096054	0.17279767229538806	not-binder
IDTIEIITDR	HLA-C*03:03	0.21586909964680673	0.19376636891282364	not-binder
IDYIAGLDSR	HLA-C*03:03	0.04466014374047518	0.06455712520690261	not-binder
IEEELGSK	HLA-C*03:03	0.024150578118860722	0.0185713256115628	not-binder
IEGEGSVLQAK	HLA-C*03:03	0.029091932624578477	0.007012685619082376	not-binder
IEHGIITNWDDMEK	HLA-C*03:03	0.08463500700891018	0.06105778813069177	not-binder
IFAPNHVVAK	HLA-C*03:03	0.06745877275243402	0.07269449224094732	not-binder
IFGVTTLDIVR	HLA-C*03:03	0.03099529929459095	0.016614043069494613	not-binder
IFHELTQTDK	HLA-C*03:03	0.026224597869440914	0.03075054852195693	not-binder
IFTTGDVNK	HLA-C*03:03	0.03172991098836064	0.021648589163152127	not-binder
IFVGGLNPEATEEK	HLA-C*03:03	0.3809622794389725	0.19033589536421872	not-binder
IFVGGLSPDTPEEK	HLA-C*03:03	0.0625381775200367	0.03665131461115758	not-binder
IGAEVYHNLK	HLA-C*03:03	0.03221273422241211	0.027795111284153195	not-binder
IGAPVGISL	HLA-C*03:03	0.9942617297172547	0.002199549208176716	binder
IGGIGTVPVGR	HLA-C*03:03	0.3032809853553772	0.2560855029183899	not-binder
IGGPAILL	HLA-C*03:03	0.8570935249328613	0.08730695093066915	binder
IGILITDGK	HLA-C*03:03	0.029814792796969414	0.03073360826293558	not-binder
IGKPAPDFK	HLA-C*03:03	0.0319479513913393	0.02639508476585168	not-binder
IGPLGLSPK	HLA-C*03:03	0.08205227460712194	0.0847344841937655	not-binder
IGTDIQDNK	HLA-C*03:03	0.03510808479040861	0.01842625908800251	not-binder
IGVLDEGK	HLA-C*03:03	0.03648114651441574	0.022483190363499796	not-binder
IGVTVLSR	HLA-C*03:03	0.03323914320208132	0.04549323430850916	not-binder
IIALDGDTK	HLA-C*03:03	0.04202408660203218	0.03305855272695872	not-binder
IIEETLALK	HLA-C*03:03	0.042424026504158975	0.013576676705270824	not-binder
IIFVVGGPGSGK	HLA-C*03:03	0.24115628749132156	0.19132566581533553	not-binder
IIGPGIVL	HLA-C*03:03	0.9758737206459045	0.013368972096086701	binder
IIHEIAVLEL	HLA-C*03:03	0.9945175886154175	0.003821597072466576	binder
IIINPSSSL	HLA-C*03:03	0.9963658094406128	0.003250983424876495	binder
IIIPNPAAL	HLA-C*03:03	0.9964148759841919	0.0047439204676660235	binder
IILDLISESPIK	HLA-C*03:03	0.12100999727845192	0.1061218951191243	not-binder
IIYTAKISL	HLA-C*03:03	0.9937641382217407	0.004119567652227765	binder
ILDQSEAEK	HLA-C*03:03	0.015641656098887326	0.008321754655547603	not-binder
ILEFFGLK	HLA-C*03:03	0.014459272427484394	0.006931960714629213	not-binder
ILGPTFTL	HLA-C*03:03	0.8711710810661316	0.11264327423197285	binder
ILLAELEQLK	HLA-C*03:03	0.0296197553165257	0.023482501091053133	not-binder
ILLTEPPMNPTK	HLA-C*03:03	0.08203191375359893	0.04749218813440431	not-binder
ILNPEEIEK	HLA-C*03:03	0.03626967966556549	0.023583579494928418	not-binder
ILQEGVDPK	HLA-C*03:03	0.05407015196979046	0.03503612004861417	not-binder
ILSSDDYGK	HLA-C*03:03	0.009716373519040644	0.0051415557267106915	not-binder
ILSVADSNK	HLA-C*03:03	0.014828829001635313	0.008029909014613515	not-binder
ILVTGGSGLVGK	HLA-C*03:03	0.4690201312303543	0.2679486163425542	ambiguous
IMFVDPSLTVR	HLA-C*03:03	0.10091254021972418	0.10326877142427872	not-binder
IMNTFSVVPSPK	HLA-C*03:03	0.07189482469111681	0.05293284704073961	not-binder
IMNVIGEPIDER	HLA-C*03:03	0.05950045771896839	0.03889997386744281	not-binder
INEILSNALK	HLA-C*03:03	0.051520577166229486	0.04530850398290418	not-binder
INVYYNEATGGK	HLA-C*03:03	0.2977390274405479	0.22203046043043365	not-binder
IPVTELRYF	HLA-C*03:03	0.4704922378063202	0.20788611468634238	ambiguous
IQAIELEDLLR	HLA-C*03:03	0.028343156166374683	0.015136891592394171	not-binder
IQEAGTEVVK	HLA-C*03:03	0.07522446811199188	0.10025139863600015	not-binder
IQELEEPEER	HLA-C*03:03	0.023999583162367343	0.010936310817966356	not-binder
IQIWDTAGQER	HLA-C*03:03	0.07985673546791076	0.09491662772747446	not-binder
IQLVEEELDRAQER	HLA-C*03:03	0.029712964408099653	0.04326028920442078	not-binder
IQLVEEELDR	HLA-C*03:03	0.028684231033548713	0.015091789390648494	not-binder
IQNGAQGIR	HLA-C*03:03	0.010759663209319115	0.005254739296045552	not-binder
IQTQPGYANTLR	HLA-C*03:03	0.0820892907679081	0.12191809146089023	not-binder
IQVLVEPDHFK	HLA-C*03:03	0.13326879739761352	0.21231349403004368	not-binder
IREEYPDR	HLA-C*03:03	0.027592166321119292	0.03933218326844499	not-binder
IRIEDPPR	HLA-C*03:03	0.009936164505779744	0.0065043034020756734	not-binder
IRYESLTDPSK	HLA-C*03:03	0.015221710782498121	0.012379811113254898	not-binder
ISAETFTAL	HLA-C*03:03	0.9946813106536865	0.0022626501739604044	binder
ISFSGMSL	HLA-C*03:03	0.9777124404907227	0.011238176010883753	binder
ISGGKPLEV	HLA-C*03:03	0.6533631205558776	0.16844262302459642	binder
ISIDRFLAV	HLA-C*03:03	0.9626006841659546	0.03441173778008989	binder
ISIHVGQAG	HLA-C*03:03	0.058510310389101504	0.043897193890368384	not-binder
ISNIPDEYFK	HLA-C*03:03	0.041089368611574174	0.032337538813436865	not-binder
ISSDLDGHPVPK	HLA-C*03:03	0.21689443290233612	0.10675793119680324	not-binder
ISVREPMQTGIK	HLA-C*03:03	0.03687853738665581	0.02166294823819475	not-binder
ISVYYNEATGGK	HLA-C*03:03	0.2788353472948074	0.2323332279935195	not-binder
ITAYLSANITF	HLA-C*03:03	0.8375754237174988	0.06722186142571852	binder
ITDPQQLQL	HLA-C*03:03	0.9798169136047363	0.014854820658242828	binder
ITFVNKHL	HLA-C*03:03	0.8333532929420471	0.14033397911333134	binder
ITLDNAYMEK	HLA-C*03:03	0.018853360461071132	0.019254258163263593	not-binder
ITLPVDFVTADK	HLA-C*03:03	0.16093055456876754	0.10732313637604243	not-binder
ITLTSDPR	HLA-C*03:03	0.020577097422210498	0.018028326794276357	not-binder
ITMQNLNDR	HLA-C*03:03	0.007384235203790013	0.009186072240113948	not-binder
ITPSYVAFTPEGER	HLA-C*03:03	0.01657745596021414	0.014541238434007274	not-binder
ITQSNAILR	HLA-C*03:03	0.018658639024943115	0.0143455328978708	not-binder
ITRVGLAL	HLA-C*03:03	0.976042103767395	0.02738460677793951	binder
ITSDPGLSL	HLA-C*03:03	0.9936368107795716	0.003985808079660972	binder
ITVTSEVPFSK	HLA-C*03:03	0.051198282092809674	0.02322039248413224	not-binder
IVAEEFLK	HLA-C*03:03	0.1502343162894249	0.08587495531252022	not-binder
IVAEPGAVL	HLA-C*03:03	0.9977796912193299	0.001976723908265741	binder
IVEIPFNSTNK	HLA-C*03:03	0.0789884276688099	0.04125528139527953	not-binder
IVEMSTSK	HLA-C*03:03	0.01372817112132907	0.006877535716350386	not-binder
IVIDGSGAL	HLA-C*03:03	0.99474036693573	0.003821814289652162	binder
IVMEHVVFL	HLA-C*03:03	0.99653160572052	0.002266563679769277	binder
IVMPNILVL	HLA-C*03:03	0.9968052268028259	0.0033556284501342	binder
IVNGHTLLV	HLA-C*03:03	0.8476206302642822	0.13166977386404938	binder
IVPNVLLEQGK	HLA-C*03:03	0.07137405704706908	0.06112505885775762	not-binder
IVQAEGEAEAAK	HLA-C*03:03	0.3115627855062485	0.20063102394913532	not-binder
IVVAPSQTL	HLA-C*03:03	0.9949751377105713	0.0017616291009702211	binder
IVVVTAGVR	HLA-C*03:03	0.029509680531919002	0.020454414985569436	not-binder
IVYGSFRSL	HLA-C*03:03	0.9962195754051208	0.0018382700401154898	binder
IWHHTFYNELR	HLA-C*03:03	0.04968578431289643	0.04668123696005099	not-binder
IYVDDGLISLQVK	HLA-C*03:03	0.3323008298873901	0.1944965855618065	not-binder
KAASVRPVL	HLA-C*03:03	0.9976596117019654	0.0010499101929240546	binder
KAIDFAASL	HLA-C*03:03	0.9986449360847474	0.0005076242166836792	binder
KAIRPYHAL	HLA-C*03:03	0.994907021522522	0.003331340035222015	binder
KAMEYMFGW	HLA-C*03:03	0.3585674025118351	0.32094663716846283	ambiguous
KANPALYVL	HLA-C*03:03	0.9981220722198486	0.0009939573968151246	binder
KAPDFVFYAPR	HLA-C*03:03	0.08477693409658968	0.1243729238823211	not-binder
KATPQVPVL	HLA-C*03:03	0.9909022688865662	0.012789725499132758	binder
KAVDPSSVAL	HLA-C*03:03	0.9992100834846497	0.0006287856195499671	binder
KAVEHLDDLPGAL	HLA-C*03:03	0.6257611572742462	0.24609136725320696	binder
KAVPQSLEL	HLA-C*03:03	0.9952306866645813	0.00573593728435663	binder
KFDQLLAEEK	HLA-C*03:03	0.022635358199477196	0.019512249158064248	not-binder
KGIDYDFPSL	HLA-C*03:03	0.8919004082679749	0.10175443114727747	binder
KITPLEIEVL	HLA-C*03:03	0.6700815677642822	0.12223651120523057	binder
KLPEYNPRTL	HLA-C*03:03	0.9561332821846008	0.026328310834107343	binder
KNIILEEGK	HLA-C*03:03	0.016409253585152328	0.0193535216478443	not-binder
KSIPSFSSL	HLA-C*03:03	0.9911941885948181	0.005079039189275392	binder
KSISNPPGSNL	HLA-C*03:03	0.9048197507858277	0.052627156793771154	binder
KSYEAQDPEIASL	HLA-C*03:03	0.7880414247512817	0.09338462951212922	binder
LAAAGLGGVA	HLA-C*03:03	0.40284822285175326	0.15132851449516296	not-binder
LAAARLAAA	HLA-C*03:03	0.708585524559021	0.20857835288079962	binder
LAAEGRLESAL	HLA-C*03:03	0.9851949572563171	0.00591263911037681	binder
LAAGHLVQL	HLA-C*03:03	0.9987758994102478	0.0008323890740553436	binder
LAAGPVGSL	HLA-C*03:03	0.9980494737625122	0.000688193604082311	binder
LAAIATEL	HLA-C*03:03	0.9943214774131774	0.0025049498298096947	binder
LAALPLAL	HLA-C*03:03	0.9943520426750183	0.0028631491243580895	binder
LAAPATRAAL	HLA-C*03:03	0.9978822708129883	0.001990059265672859	binder
LAAPGHPPVL	HLA-C*03:03	0.9983092546463013	0.0010077415437119413	binder
LAAPIMLDL	HLA-C*03:03	0.9942797660827637	0.0027359532337452846	binder
LAAPNGAEPL	HLA-C*03:03	0.9900690317153931	0.00697497656538669	binder
LAAPSNLSM	HLA-C*03:03	0.9986225485801696	0.0006041234320017053	binder
LAAPSPAAL	HLA-C*03:03	0.9990078806877136	0.000462373864394652	binder
LAARASLDL	HLA-C*03:03	0.9847246289253235	0.007633286254172839	binder
LADPTERFRSL	HLA-C*03:03	0.9826822519302368	0.016652343312017277	binder
LADPVFRTL	HLA-C*03:03	0.9993407607078553	0.00035313372370868325	binder
LADTTFRTI	HLA-C*03:03	0.8931676745414734	0.03640978476268459	binder
LAEDEAFQR	HLA-C*03:03	0.04759795374702662	0.04671247189637329	not-binder
LAEEGTAKLI	HLA-C*03:03	0.4148173391819	0.09596471171685961	not-binder
LAEVGRVL	HLA-C*03:03	0.9888532757759094	0.011778301815603494	binder
LAFPSPEKL	HLA-C*03:03	0.9960622668266297	0.0022824607979966137	binder
LAFSNDGTTL	HLA-C*03:03	0.9915403842926025	0.0068705461973741075	binder
LAFTKSISL	HLA-C*03:03	0.9988626599311828	0.0005373979915790247	binder
LAFVSPSL	HLA-C*03:03	0.9888605237007141	0.009555185140292051	binder
LAGKVLAL	HLA-C*03:03	0.9955891013145447	0.001939389129979644	binder
LAGPALEL	HLA-C*03:03	0.9965535044670105	0.001815496161415388	binder
LAGPDHLSL	HLA-C*03:03	0.9975420355796814	0.001299961258335793	binder
LAGPPGPEL	HLA-C*03:03	0.9928781747817993	0.008113935292811396	binder
LAGPPLEI	HLA-C*03:03	0.9477602720260621	0.02608045041735064	binder
LAGPVLGL	HLA-C*03:03	0.9858027577400208	0.012301378014090276	binder
LAHIYTELQL	HLA-C*03:03	0.7901043176651001	0.13873306079001665	binder
LAHPNIIAL	HLA-C*03:03	0.9985376477241517	0.0009220702995470309	binder
LAHPYFESL	HLA-C*03:03	0.9971097707748413	0.001941056036218256	binder
LAIASGIYL	HLA-C*03:03	0.990121579170227	0.0052030681054905355	binder
LAIFVICQL	HLA-C*03:03	0.509200730919838	0.2092234640280255	ambiguous
LAIHGMETL	HLA-C*03:03	0.9951389193534851	0.001812933545514085	binder
LAIKPGTSV	HLA-C*03:03	0.9868128657341003	0.007319435287613021	binder
LAIPFAITI	HLA-C*03:03	0.9809806108474731	0.00584479631339563	binder
LAIPVFLTL	HLA-C*03:03	0.99815913438797	0.0009543960184467562	binder
LAIQIYQQL	HLA-C*03:03	0.9846768617630005	0.01287349951688425	binder
LAITTEHTL	HLA-C*03:03	0.9964748620986938	0.0016031878477268827	binder
LALEIRSL	HLA-C*03:03	0.9945538878440857	0.004047845839247706	binder
LALELHQEL	HLA-C*03:03	0.994686484336853	0.003910363872424842	binder
LALFLKLHL	HLA-C*03:03	0.7793808817863465	0.0968121119294306	binder
LALGAPSPTV	HLA-C*03:03	0.6573224782943725	0.015947133065951788	binder
LALIIMKIL	HLA-C*03:03	0.7714894235134124	0.16512230508306405	binder
LALPGKPPFL	HLA-C*03:03	0.9866347312927246	0.014429096897813406	binder
LALVSRAL	HLA-C*03:03	0.9823468804359436	0.017048289969161908	binder
LAMEPTPEL	HLA-C*03:03	0.9989856481552124	0.00047220052912190085	binder
LAMPGETVL	HLA-C*03:03	0.9961305141448975	0.0032001789069079113	binder
LANALTSAL	HLA-C*03:03	0.9910590529441834	0.006589973243987779	binder
LANEHNVAL	HLA-C*03:03	0.9988100051879882	0.0007170064554493861	binder
LANEPSVAL	HLA-C*03:03	0.998324704170227	0.0005577313435230552	binder
LANERLMTL	HLA-C*03:03	0.9986611008644104	0.0006748355544220894	binder
LANPHELSL	HLA-C*03:03	0.9990824580192565	0.00042737623690207904	binder
LANVSTVL	HLA-C*03:03	0.9935512900352478	0.002783636706695274	binder
LAPDYDALDVANK	HLA-C*03:03	0.3184007674455643	0.19215008798918973	not-binder
LAQGDMKQL	HLA-C*03:03	0.9786861300468445	0.011922024144921814	binder
LAQHTMLTL	HLA-C*03:03	0.9843004465103149	0.01143923735603604	binder
LAQPQMMVV	HLA-C*03:03	0.7548275709152221	0.1310932921856056	binder
LAQQAILSL	HLA-C*03:03	0.9897255897521973	0.006291725274942431	binder
LASAVISVL	HLA-C*03:03	0.9951027154922485	0.0024549428339647895	binder
LASFLWIL	HLA-C*03:03	0.7553696453571319	0.18250859067236896	binder
LASPESLEL	HLA-C*03:03	0.9953738808631897	0.002849579365996267	binder
LASPLDPQAL	HLA-C*03:03	0.9896935939788818	0.004839961797800495	binder
LASPSTSIL	HLA-C*03:03	0.995678162574768	0.00398633186863077	binder
LATAAALTY	HLA-C*03:03	0.7111466586589813	0.21851031873128257	binder
LATDFIQSLL	HLA-C*03:03	0.9755504369735718	0.02966413125893254	binder
LATDFIQSLLV	HLA-C*03:03	0.358666230738163	0.1619994707341326	not-binder
LATELYHQK	HLA-C*03:03	0.04254348874092102	0.01253893871269437	not-binder
LATGAAMVL	HLA-C*03:03	0.9931458711624146	0.0022704268410078223	binder
LATGHFMSV	HLA-C*03:03	0.941938853263855	0.04294141003908508	binder
LATHPGISF	HLA-C*03:03	0.9907530546188354	0.00410657523695226	binder
LATSHMLEL	HLA-C*03:03	0.9956205010414123	0.001656475974663356	binder
LATTVRPVF	HLA-C*03:03	0.9955176711082458	0.0021082535708869836	binder
LATYGSIAL	HLA-C*03:03	0.9895857453346253	0.0045942297373520544	binder
LAVAGATSL	HLA-C*03:03	0.9969137668609619	0.0010357362056069351	binder
LAVDPNGAFL	HLA-C*03:03	0.9979208827018737	0.0008303421309423183	binder
LAVDPNGIYL	HLA-C*03:03	0.9981911420822144	0.0008689568270218274	binder
LAVDPNRAVPL	HLA-C*03:03	0.9932519912719726	0.004628258135901694	binder
LAVEHDNISL	HLA-C*03:03	0.9967145085334778	0.0016753520255929871	binder
LAVEKAAEL	HLA-C*03:03	0.9974734783172607	0.000831669610857637	binder
LAVHPPGVSK	HLA-C*03:03	0.30674035251140597	0.13481715369848876	not-binder
LAVPIFVAL	HLA-C*03:03	0.9979605317115784	0.000709237359391397	binder
LAVSGVVI	HLA-C*03:03	0.7732325792312622	0.10414814688930081	binder
LAVVGSVL	HLA-C*03:03	0.984800660610199	0.006829533638225581	binder
LAVVVTKEM	HLA-C*03:03	0.9893456697463989	0.011388853806620422	binder
LAYEPFSTL	HLA-C*03:03	0.9985251069068909	0.0007042352365948504	binder
LAYHLAVVL	HLA-C*03:03	0.994336748123169	0.006408230055192728	binder
LAYLGAKPRSL	HLA-C*03:03	0.9818591475486755	0.013330466450612824	binder
LAYMNHIMV	HLA-C*03:03	0.7961139142513275	0.2600162562305367	binder
LAYPARPAQL	HLA-C*03:03	0.99919273853302	0.00044456165537879296	binder
LAYPFQSLL	HLA-C*03:03	0.9974550127983093	0.0015790057097011191	binder
LAYPGSATI	HLA-C*03:03	0.9930073261260987	0.006323284264442007	binder
LAYSGKLEEL	HLA-C*03:03	0.9928803086280823	0.007368664555212567	binder
LAYTPLDEKSLAL	HLA-C*03:03	0.842548406124115	0.2022195258357427	binder
LDIDSPPITAR	HLA-C*03:03	0.10575975254178047	0.05651873037722058	not-binder
LDIEIATYR	HLA-C*03:03	0.028914536349475384	0.029363897200593986	not-binder
LDIEIATYRK	HLA-C*03:03	0.006537857255898416	0.004784336538284067	not-binder
LDNISFPKQGS	HLA-C*03:03	0.0032542280852794645	0.00233243239590852	not-binder
LDNISFPKQ	HLA-C*03:03	0.015358456037938594	0.012484450111484963	not-binder
LDPHLVLDQLR	HLA-C*03:03	0.033643667493015526	0.033931238672942385	not-binder
LEAALGEAK	HLA-C*03:03	0.05058815265074372	0.07698435612316185	not-binder
LEAALGEAKK	HLA-C*03:03	0.03925958387553692	0.04877117871432659	not-binder
LEALDANSR	HLA-C*03:03	0.005540896789170802	0.00719625452239744	not-binder
LEDTYTNK	HLA-C*03:03	0.02511531950440258	0.023524122510302413	not-binder
LEGLTDEINFLR	HLA-C*03:03	0.02324792065192014	0.016992824013597543	not-binder
LEQDEYALR	HLA-C*03:03	0.02744049685425125	0.034931639441768254	not-binder
LESGMQNMSIHTK	HLA-C*03:03	0.006357002537697554	0.004990084573508101	not-binder
LEYVPSAK	HLA-C*03:03	0.05475282659754157	0.06784734537918331	not-binder
LFDQAFGLPR	HLA-C*03:03	0.040071600716328246	0.03227048119328695	not-binder
LFHPSNVEM	HLA-C*03:03	0.89364253282547	0.0551895070832475	binder
LFMPRSTEF	HLA-C*03:03	0.9072072386741639	0.07082982506850392	binder
LFVGKHHPL	HLA-C*03:03	0.7301977276802063	0.095885728963163	binder
LGAPPGPQL	HLA-C*03:03	0.954663622379303	0.02588694556675686	binder
LGAPQTHLGLK	HLA-C*03:03	0.034038227330893275	0.03962932108605471	not-binder
LGDSHDLQR	HLA-C*03:03	0.005162627866957337	0.004319851580108772	not-binder
LGEYGFQNALIVR	HLA-C*03:03	0.0525564095005393	0.06232033980093735	not-binder
LGGSAVISLEGKPL	HLA-C*03:03	0.3913142591714859	0.160809237327177	not-binder
LGIAGITGA	HLA-C*03:03	0.021712379530072212	0.004242750324241776	not-binder
LGIHEDSTNR	HLA-C*03:03	0.021061481907963753	0.013207646301018863	not-binder
LGIPHSFAL	HLA-C*03:03	0.9667438626289367	0.016510544982679554	binder
LGIPIITVL	HLA-C*03:03	0.9303953051567078	0.028635200924672304	binder
LGIPYAQPPL	HLA-C*03:03	0.5743609964847565	0.20048085866442578	ambiguous
LGLGHNQIR	HLA-C*03:03	0.0052339038345962765	0.004649615694020635	not-binder
LGLSPGPNGHSHL	HLA-C*03:03	0.11618477087467909	0.10849249506865984	not-binder
LGNDFHTNK	HLA-C*03:03	0.0076821079477667805	0.0028179621905864653	not-binder
LGTTPSVYGGAGGR	HLA-C*03:03	0.2045979391783476	0.21516571310918156	not-binder
LGVIEDHSNR	HLA-C*03:03	0.026709640957415105	0.01552950931066964	not-binder
LHFFMPGFAPLTSR	HLA-C*03:03	0.013768980302847922	0.010069274790129725	not-binder
LHTLFGDK	HLA-C*03:03	0.02574258456006646	0.017364021903074976	not-binder
LHVDPENFR	HLA-C*03:03	0.10476215919479728	0.1618680525659459	not-binder
LIAYMLLTI	HLA-C*03:03	0.21692333817481996	0.0827399360524265	not-binder
LIEVDDER	HLA-C*03:03	0.041272869985550645	0.034383426144048365	not-binder
LIGPPLLI	HLA-C*03:03	0.5209351181983948	0.13230461718564945	ambiguous
LINANMMVL	HLA-C*03:03	0.9282612800598145	0.06057760606715676	binder
LIQKPSHPL	HLA-C*03:03	0.9479702830314636	0.06766118884804531	binder
LIQNLDANHDGR	HLA-C*03:03	0.030633693933486937	0.021774394297608763	not-binder
LITEDVQGK	HLA-C*03:03	0.03536366494372487	0.025506840642341752	not-binder
LITLEEEMTK	HLA-C*03:03	0.01676493026316166	0.0074749498937026395	not-binder
LITPAVVSER	HLA-C*03:03	0.06438656132668256	0.0635240434616596	not-binder
LIVENLSSR	HLA-C*03:03	0.014154554158449174	0.007054275034375285	not-binder
LIYDGKVEM	HLA-C*03:03	0.997928512096405	0.0008032941185758557	binder
LIYGTPRAA	HLA-C*03:03	0.7779280066490173	0.1424014948534309	binder
LKGDDLQAIKK	HLA-C*03:03	0.05254059098660946	0.02660502638210648	not-binder
LKPGAPLKPK	HLA-C*03:03	0.04180524963885546	0.03326755398663671	not-binder
LLADPTGAFGK	HLA-C*03:03	0.2828617364168167	0.15479219583314666	not-binder
LLADQAEAR	HLA-C*03:03	0.029476514738053083	0.024576374986255273	not-binder
LLAMPVMVL	HLA-C*03:03	0.8748695492744446	0.015626632114623076	binder
LLAQPGEAL	HLA-C*03:03	0.9221819639205933	0.06578409829947666	binder
LLDASATLEEGH	HLA-C*03:03	0.008068041270598769	0.006646693014702606	not-binder
LLDPNIYRTM	HLA-C*03:03	0.939357590675354	0.03900791024166154	binder
LLEAAAQSTK	HLA-C*03:03	0.00831529898568988	0.0038769050971723283	not-binder
LLEGEDVK	HLA-C*03:03	0.03298059608787298	0.024331551397866275	not-binder
LLEGEEER	HLA-C*03:03	0.012598330155014992	0.006043428026069671	not-binder
LLEGEESR	HLA-C*03:03	0.011333370907232165	0.008226899700061428	not-binder
LLEPVLLLGK	HLA-C*03:03	0.018199932388961317	0.0160750769361363	not-binder
LLESGTLGTK	HLA-C*03:03	0.012683875160291791	0.016684768251526545	not-binder
LLETGHRAL	HLA-C*03:03	0.7979325294494629	0.18730524365542725	binder
LLFMLVLTV	HLA-C*03:03	0.03455438753589988	0.02856935227244393	not-binder
LLFNDVQTLK	HLA-C*03:03	0.04006956638768315	0.024417218046761172	not-binder
LLGELLQDNAK	HLA-C*03:03	0.03959381766617298	0.01903404492625328	not-binder
LLGPTVML	HLA-C*03:03	0.7998734951019287	0.1626061226562755	binder
LLIENVASL	HLA-C*03:03	0.9742430448532104	0.020585741570828184	binder
LLLNNDNLLR	HLA-C*03:03	0.05195990558713674	0.07713551475708555	not-binder
LLLPAGIAL	HLA-C*03:03	0.9140067934989929	0.09954450297306439	binder
LLLPGELAK	HLA-C*03:03	0.1066623467952013	0.07443934800487942	not-binder
LLLQVQHASK	HLA-C*03:03	0.003860307112336159	0.0017826532080310038	not-binder
LLLTHTER	HLA-C*03:03	0.006335740932263434	0.005662479672893478	not-binder
LLPGELAK	HLA-C*03:03	0.05902564227581024	0.029735894710992253	not-binder
LLPPPMKEL	HLA-C*03:03	0.893397331237793	0.07466346546144684	binder
LLPSHPLEL	HLA-C*03:03	0.9606000423431397	0.04370497497124773	binder
LLQDFFNGK	HLA-C*03:03	0.009574732556939126	0.005363482162788324	not-binder
LLSATGESEK	HLA-C*03:03	0.008401621808297932	0.008226417993733772	not-binder
LLVSASQDGK	HLA-C*03:03	0.008814111910760402	0.006483195706150331	not-binder
LLVVTDPR	HLA-C*03:03	0.034705393202602866	0.04749668052615278	not-binder
LLVVYPWTQR	HLA-C*03:03	0.0208405694575049	0.01933182358801302	not-binder
LLYNNVSNFGR	HLA-C*03:03	0.05166399572044611	0.06189638486136432	not-binder
LMEDLDRNK	HLA-C*03:03	0.0026727477088570595	0.0010879252702078194	not-binder
LNFAVASR	HLA-C*03:03	0.022420380753464995	0.02348289793391958	not-binder
LNGTDPEDVIR	HLA-C*03:03	0.04700382091104984	0.023285434455410658	not-binder
LNIPVSQVNPR	HLA-C*03:03	0.13405174687504767	0.1497381375915512	not-binder
LNVTEQEK	HLA-C*03:03	0.021831933036446573	0.012589782937812998	not-binder
LPSHPLEL	HLA-C*03:03	0.9928118228912354	0.004814573783403421	binder
LQAEIEGLK	HLA-C*03:03	0.05881970655173063	0.07375311398528045	not-binder
LQAVTDDHIR	HLA-C*03:03	0.014899153355509042	0.008004689467571408	not-binder
LQDAEIAR	HLA-C*03:03	0.01988493259996176	0.011037040695794363	not-binder
LQDEIQNMKEEMAR	HLA-C*03:03	0.0072489516460336745	0.0064501535021347055	not-binder
LQEEMLQR	HLA-C*03:03	0.003908352373400703	0.003322185170487386	not-binder
LQEMEGTVK	HLA-C*03:03	0.006748528778553009	0.002788678998750705	not-binder
LQPPKPLSSL	HLA-C*03:03	0.6999512076377868	0.11638816054259024	binder
LQSVQVFGR	HLA-C*03:03	0.00891672839934472	0.009407164251946577	not-binder
LRDLEDSLAR	HLA-C*03:03	0.0025292785954661666	0.0015688012849530495	not-binder
LRDVGAYSK	HLA-C*03:03	0.002667126664891839	0.0007928123911219422	not-binder
LRLPHQPL	HLA-C*03:03	0.23929860889911653	0.21203484144947965	not-binder
LRVDPVNFK	HLA-C*03:03	0.05171404033899307	0.053340481392227385	not-binder
LSDLHAHKL	HLA-C*03:03	0.8906762480735779	0.07256844868918899	binder
LSDPQVHTV	HLA-C*03:03	0.7907916069030761	0.20995085653528386	binder
LSEDYGVLK	HLA-C*03:03	0.04426720179617405	0.013885720004248278	not-binder
LSEELSGGR	HLA-C*03:03	0.007703907485119998	0.007386472052689362	not-binder
LSEENFKVL	HLA-C*03:03	0.8868226170539856	0.11198481801257137	binder
LSELEAALQR	HLA-C*03:03	0.032174835354089736	0.030717059366064413	not-binder
LSEPMVHEL	HLA-C*03:03	0.9885215878486633	0.004170716395416983	binder
LSFETTEESL	HLA-C*03:03	0.8735577940940857	0.04400659949115035	binder
LSFTHPTSF	HLA-C*03:03	0.9902049779891968	0.0043408372576834355	binder
LSHSLLVTL	HLA-C*03:03	0.9720309495925903	0.010640509844191995	binder
LSIRHLMEL	HLA-C*03:03	0.9815865159034729	0.011568222581289962	binder
LSISPRLTL	HLA-C*03:03	0.9932851672172547	0.0026298981876230415	binder
LSNIFVIGK	HLA-C*03:03	0.011668035760521889	0.0010293005197425644	not-binder
LSPQAVNSIAK	HLA-C*03:03	0.06246507540345192	0.024909845342617174	not-binder
LSPSPTSQR	HLA-C*03:03	0.005125427315942943	0.004614589673853689	not-binder
LSQEDVKTL	HLA-C*03:03	0.9408138513565063	0.026138384834038197	binder
LSQPTPATL	HLA-C*03:03	0.9869742631912232	0.005717422739076658	binder
LSQVPMSAL	HLA-C*03:03	0.9599904656410218	0.033267896606791414	binder
LSSPATLNSR	HLA-C*03:03	0.03320984486490488	0.029373729574597288	not-binder
LSSPFPSSSF	HLA-C*03:03	0.9613626956939697	0.023711156341653904	binder
LSTLPTSTL	HLA-C*03:03	0.9526862978935242	0.03598044870428917	binder
LSTTVQPNL	HLA-C*03:03	0.8822695136070251	0.09255507537519513	binder
LSVAAQEAAR	HLA-C*03:03	0.10496184974908829	0.08984929704833287	not-binder
LSVAPQQSL	HLA-C*03:03	0.9791141629219056	0.013058492504154666	binder
LSVDYGKK	HLA-C*03:03	0.03573880083858967	0.016613208652323203	not-binder
LSVEIVHEL	HLA-C*03:03	0.9965253353118897	0.0014106102183215417	binder
LSVNPAAL	HLA-C*03:03	0.9751326560974121	0.008554125679160356	binder
LSWPGLAV	HLA-C*03:03	0.6651544213294983	0.2662455290020121	binder
LSYNTASNK	HLA-C*03:03	0.02477722819894552	0.021242937793965782	not-binder
LTDGHPLTL	HLA-C*03:03	0.997333288192749	0.0010761500635638683	binder
LTFVDPVL	HLA-C*03:03	0.9497742056846619	0.04203480848479312	binder
LTGPVLEL	HLA-C*03:03	0.9880911707878113	0.009985240185333784	binder
LTGRVLAL	HLA-C*03:03	0.9599288702011108	0.05261614256550296	binder
LTHGINFAV	HLA-C*03:03	0.47492394745349886	0.22574943604586725	ambiguous
LTHTAVVPL	HLA-C*03:03	0.9791588068008423	0.007656727632008512	binder
LTIAEERDK	HLA-C*03:03	0.015082520479336382	0.008447049441790214	not-binder
LTMAPGSTL	HLA-C*03:03	0.9923466801643371	0.002289270123772223	binder
LTPEEEEILNK	HLA-C*03:03	0.1454351358115673	0.10423082997698996	not-binder
LTPEEIER	HLA-C*03:03	0.026938556134700774	0.015682520098841076	not-binder
LTQTVAHLK	HLA-C*03:03	0.017900250665843487	0.004714154164389766	not-binder
LTTASLPLL	HLA-C*03:03	0.9258509755134583	0.03359980400884472	binder
LTVDEAVR	HLA-C*03:03	0.10261336453258992	0.06502937785762067	not-binder
LTVDPQGAL	HLA-C*03:03	0.9845940947532654	0.0021014711645765045	binder
LTYDGALLGDRSL	HLA-C*03:03	0.8379049062728882	0.07062980827965343	binder
LTYMPSVSL	HLA-C*03:03	0.9826162815093994	0.01565569546996517	binder
LVASAYSIAQK	HLA-C*03:03	0.07377031110227109	0.05996465684882909	not-binder
LVASMEEAR	HLA-C*03:03	0.023113777046091855	0.028744456025566644	not-binder
LVEDMENK	HLA-C*03:03	0.02228062730282545	0.016984445080258544	not-binder
LVEIDNGK	HLA-C*03:03	0.04939621984958649	0.037946920339375675	not-binder
LVFPGFFEL	HLA-C*03:03	0.9974284768104553	0.002022009615952025	binder
LVGPGVEL	HLA-C*03:03	0.9690533399581909	0.03348279585809372	binder
LVHPNPPSVL	HLA-C*03:03	0.9781767368316651	0.016029558824991175	binder
LVIITAGAR	HLA-C*03:03	0.014308176143094898	0.01277008710032791	not-binder
LVINGNPITIFQER	HLA-C*03:03	0.06595903290435672	0.06347113388644363	not-binder
LVITASQSL	HLA-C*03:03	0.9825244545936584	0.0033782377867321877	binder
LVLTPTREL	HLA-C*03:03	0.9878093838691712	0.012004898388618507	binder
LVLVGDGGTGK	HLA-C*03:03	0.14197982475161552	0.13284052586806108	not-binder
LVNGKSLEL	HLA-C*03:03	0.9889487028121948	0.008904214667903398	binder
LVPQQLAH	HLA-C*03:03	0.13618535734713078	0.10903039729080201	not-binder
LVPVLSAK	HLA-C*03:03	0.054724006727337834	0.020037161874748428	not-binder
LVQAFQFTDK	HLA-C*03:03	0.011726943496614694	0.0060750480099265	not-binder
LVSESSDVLPK	HLA-C*03:03	0.08849994018673897	0.04403023205369804	not-binder
LVSSENFDDYMK	HLA-C*03:03	0.013959607295691966	0.007172082485633494	not-binder
LVSSTSDLPK	HLA-C*03:03	0.07083997130393982	0.03584238743505236	not-binder
LVVPVGGLSF	HLA-C*03:03	0.9756461143493652	0.009683940592368205	binder
LVVVGGVL	HLA-C*03:03	0.8169989466667176	0.09045628800154447	binder
LVVYPWTQR	HLA-C*03:03	0.022786890994757412	0.011739127828691498	not-binder
LWEEQLAAAK	HLA-C*03:03	0.016491759242489933	0.010258013777148208	not-binder
LYDASFETK	HLA-C*03:03	0.07839287567767314	0.06532088050023645	not-binder
LYDATYETK	HLA-C*03:03	0.07720862692222	0.04814492049645998	not-binder
LYEQLSGK	HLA-C*03:03	0.009995844936929644	0.006342068607472943	not-binder
LYPPSAEYPDLRK	HLA-C*03:03	0.080758142657578	0.12827147764818989	not-binder
LYVHEAVK	HLA-C*03:03	0.06292453799396754	0.06662169001489328	not-binder
MAALPFTKSL	HLA-C*03:03	0.9974537849426269	0.0013547266176178628	binder
MAAMVLTSL	HLA-C*03:03	0.996111261844635	0.0020104973102196308	binder
MAANVIPVL	HLA-C*03:03	0.9984615445137024	0.0008199661697987292	binder
MAAPLVLVL	HLA-C*03:03	0.9993789076805115	0.000259442389395894	binder
MAARVGAFL	HLA-C*03:03	0.9956596851348877	0.002112516521024031	binder
MAIAPNVTVM	HLA-C*03:03	0.9984497904777527	0.0003045045802864583	binder
MAIHAAAVL	HLA-C*03:03	0.99613116979599	0.002240213127794021	binder
MAISKPRNL	HLA-C*03:03	0.997744870185852	0.002288854850599841	binder
MAKRFAYPL	HLA-C*03:03	0.9880406737327576	0.005039003614910206	binder
MALLGHSL	HLA-C*03:03	0.9937509894371033	0.005542961118987753	binder
MALLGQAL	HLA-C*03:03	0.9802347660064697	0.016734984106591213	binder
MANPQMQQL	HLA-C*03:03	0.996082866191864	0.004507178910874361	binder
MAPLKMLAL	HLA-C*03:03	0.9907657504081726	0.008227250629796415	binder
MASPMSIPT	HLA-C*03:03	0.5193309910595417	0.270949914973859	ambiguous
MAYFPAISL	HLA-C*03:03	0.9988581657409668	0.0005366667532809029	binder
MAYHGLTVPL	HLA-C*03:03	0.9924744009971619	0.005024624367064729	binder
MDSTANEVEAVK	HLA-C*03:03	0.08540122881531716	0.03591504705482303	not-binder
MFPLVKSAL	HLA-C*03:03	0.8237233757972717	0.06548096479569854	binder
MGESDDSILR	HLA-C*03:03	0.01878627436235547	0.012631476575137532	not-binder
MGGPAISM	HLA-C*03:03	0.8731046676635742	0.054122554902991844	binder
MGHLGVVL	HLA-C*03:03	0.8146296739578247	0.13041766958323425	binder
MGNGTVVR	HLA-C*03:03	0.042960926331579684	0.042597551996221436	not-binder
MMPPMGGPPM	HLA-C*03:03	0.7632339000701904	0.09249708109655762	binder
MSIYPSPTGVL	HLA-C*03:03	0.926486361026764	0.10325554699471542	binder
MSLPSGSSL	HLA-C*03:03	0.9932614326477051	0.0022418555531369118	binder
MSMDASPEL	HLA-C*03:03	0.9945183277130127	0.003980862983005857	binder
MSMEISIHRSL	HLA-C*03:03	0.7852901637554168	0.22433824239410344	binder
MSVEVRQTL	HLA-C*03:03	0.9981670618057251	0.0006621190227746434	binder
MTIEPFISL	HLA-C*03:03	0.9942402839660645	0.005919177522357982	binder
MTTAFIHAL	HLA-C*03:03	0.9901911735534668	0.004621246605027259	binder
MVGPILEM	HLA-C*03:03	0.9912304997444152	0.007040596983195853	binder
MVMEKPSPL	HLA-C*03:03	0.9958025097846985	0.0032509532873424844	binder
MVPPVQVSPL	HLA-C*03:03	0.9414679169654846	0.035328333926823836	binder
MVVGTGTSL	HLA-C*03:03	0.9866794228553772	0.01063227227873107	binder
NAATSFQVL	HLA-C*03:03	0.9970607757568359	0.0022940434850655354	binder
NAGAVIGK	HLA-C*03:03	0.4529818296432495	0.15633355372732305	ambiguous
NAGPAIVI	HLA-C*03:03	0.8625140428543091	0.09660085562854677	binder
NAGVEGSLIVEK	HLA-C*03:03	0.20617182403802872	0.08156856189621958	not-binder
NAIREVLEL	HLA-C*03:03	0.9988383889198303	0.0010738201435366527	binder
NAISIHHAL	HLA-C*03:03	0.9992505431175231	0.0004029208622210384	binder
NAPLVHATL	HLA-C*03:03	0.9963419437408447	0.002934199640328157	binder
NAPWAVTSL	HLA-C*03:03	0.9969283938407898	0.0022694788977187996	binder
NCPERIITL	HLA-C*03:03	0.8936540126800537	0.09733128119923867	binder
NDISNLIASEI	HLA-C*03:03	0.014674770645797253	0.005037955761464192	not-binder
NDLVEALK	HLA-C*03:03	0.04748181588947773	0.03015105795049765	not-binder
NELESYAYSLK	HLA-C*03:03	0.04238992752507329	0.050267073407023535	not-binder
NFGIGQDIQPK	HLA-C*03:03	0.10995729193091393	0.0629180541365874	not-binder
NFITAEELR	HLA-C*03:03	0.12522330787032843	0.14953975163231498	not-binder
NFSDNQLQEGK	HLA-C*03:03	0.0203642338514328	0.013705615386845236	not-binder
NGIFPGTPL	HLA-C*03:03	0.9441009759902954	0.033057252165420735	binder
NGQDLGVAFK	HLA-C*03:03	0.13239448927342892	0.1561782751482766	not-binder
NGVMPSHFSR	HLA-C*03:03	0.004378384584560991	0.003823650828535233	not-binder
NGWGVMVSHR	HLA-C*03:03	0.004180523112881929	0.003492684679238341	not-binder
NGYGFINR	HLA-C*03:03	0.19349384754896165	0.24784095659492342	not-binder
NIEDVIAQGIGK	HLA-C*03:03	0.31297576129436494	0.051272938652079304	not-binder
NIIHGSDSVK	HLA-C*03:03	0.024123219586908818	0.008551060771579298	not-binder
NIILEEGK	HLA-C*03:03	0.037327449582517144	0.021091538417559272	not-binder
NIPGITLLNVSK	HLA-C*03:03	0.13227228876203298	0.12283535786093255	not-binder
NIYAANPVI	HLA-C*03:03	0.7625003218650818	0.19738740070290356	binder
NLDIERPTYTNLNR	HLA-C*03:03	0.00918091096682474	0.0070884298648795285	not-binder
NLLDEELQR	HLA-C*03:03	0.02038203990086913	0.01360342069941347	not-binder
NLQEAEEWYK	HLA-C*03:03	0.012149444408714771	0.01136435206172506	not-binder
NLQYYDISAK	HLA-C*03:03	0.018988939886912703	0.024851021676523352	not-binder
NLTHLNLSGNK	HLA-C*03:03	0.04330222299322486	0.04902730287074865	not-binder
NLVDNITGQR	HLA-C*03:03	0.022445089742541315	0.011764540088191775	not-binder
NNASTDYDLSDK	HLA-C*03:03	0.08481749705970287	0.04470931469072815	not-binder
NQAPPGLYTK	HLA-C*03:03	0.07274181190878153	0.052751025369868976	not-binder
NRDVLELIK	HLA-C*03:03	0.010500552784651517	0.0067462703683339115	not-binder
NSLESYAFNMK	HLA-C*03:03	0.046949250251054765	0.04871353417321995	not-binder
NSLLNGSWGSEEK	HLA-C*03:03	0.024459896283224224	0.02811723379181156	not-binder
NSNPALNDNLEK	HLA-C*03:03	0.14332302063703536	0.1382883134641513	not-binder
NSNPVIAEL	HLA-C*03:03	0.996665620803833	0.0011665079304760135	binder
NTDEMVELR	HLA-C*03:03	0.027559544239193202	0.019574845048393758	not-binder
NTNPNFVR	HLA-C*03:03	0.05322692058980465	0.03945151599859826	not-binder
NVIGLQMGTNR	HLA-C*03:03	0.07440344002097846	0.0757708440403204	not-binder
NVKVDPEIQ	HLA-C*03:03	0.08880099207162857	0.03675363453521108	not-binder
NYYEQWGK	HLA-C*03:03	0.09753641891293227	0.1333225801191675	not-binder
PFETLLSQNQGGK	HLA-C*03:03	0.03880903981626034	0.010471772893750701	not-binder
PFFHSLSEK	HLA-C*03:03	0.0030722802941454573	0.004652259903452717	not-binder
PIWQRPSK	HLA-C*03:03	0.002679222077131271	0.0002638455191682341	not-binder
PLRLPLQDVYK	HLA-C*03:03	0.006879414431750774	0.003799119866173394	not-binder
PMFIVNTNVPR	HLA-C*03:03	0.032929428888019176	0.03473721666290102	not-binder
PPYTVVYFPVRGR	HLA-C*03:03	0.552541247010231	0.24944662455862393	ambiguous
PVPEEEEGFEGGD	HLA-C*03:03	0.25517167523503304	0.16851748537424868	not-binder
PWSQHYHQGYY	HLA-C*03:03	0.011894108681008219	0.019343364181951404	not-binder
PYQYPALTPEQK	HLA-C*03:03	0.03696859553456307	0.04856142400249631	not-binder
QAAPPIEL	HLA-C*03:03	0.9967989325523376	0.0024211327950853343	binder
QAIRAGLEL	HLA-C*03:03	0.996283209323883	0.0024113250948123804	binder
QALPWISIL	HLA-C*03:03	0.9929177165031433	0.00399679292040174	binder
QAMPTLIEL	HLA-C*03:03	0.9983361840248108	0.0009018455776688155	binder
QAQEYEALLNIK	HLA-C*03:03	0.1649698458611965	0.1179789589672247	not-binder
QASEGPLK	HLA-C*03:03	0.07623998001217842	0.03614400181524177	not-binder
QDAQILYK	HLA-C*03:03	0.018018302973359823	0.013779910637242366	not-binder
QDGSVDFGR	HLA-C*03:03	0.005869092757347971	0.0068192021586205055	not-binder
QDIAFAYQR	HLA-C*03:03	0.005628781660925597	0.005310568075554977	not-binder
QDVDNASLAR	HLA-C*03:03	0.01655752770602703	0.012643469253915518	not-binder
QEAIQDLWQWRKSL	HLA-C*03:03	0.009825875912792981	0.011938914030766122	not-binder
QEYDESGPSIVHR	HLA-C*03:03	0.23855031784623862	0.18570791566187222	not-binder
QEYEALLNIK	HLA-C*03:03	0.06417006618576124	0.06899239846604953	not-binder
QFAPEYEK	HLA-C*03:03	0.02664064336568117	0.021512072451457056	not-binder
QGANINEIR	HLA-C*03:03	0.01741614597849548	0.010695658644327546	not-binder
QHGIPIPVTPK	HLA-C*03:03	0.048416759725660084	0.05230201875229713	not-binder
QIDNPDYK	HLA-C*03:03	0.05744103183969855	0.03273885574641269	not-binder
QIFHPEQLITGK	HLA-C*03:03	0.08441434651613236	0.05361909782928678	not-binder
QILDEAGK	HLA-C*03:03	0.038271702080965045	0.02685506570158932	not-binder
QILVGVNK	HLA-C*03:03	0.029038905166089535	0.010215638886745088	not-binder
QITLNDLPVGR	HLA-C*03:03	0.16309493146836757	0.2087374374593537	not-binder
QITVNDLPVGR	HLA-C*03:03	0.19658250808715821	0.22562915758816993	not-binder
QLETLGQEK	HLA-C*03:03	0.005685420474037528	0.0038218734333611082	not-binder
QLQDEMLR	HLA-C*03:03	0.010799112031236291	0.006488724116899823	not-binder
QLSSGVSEIR	HLA-C*03:03	0.009489159006625414	0.006182442487474237	not-binder
QQYESVAAK	HLA-C*03:03	0.04590454287827015	0.04130830552258102	not-binder
QSISPGSRL	HLA-C*03:03	0.9234439969062805	0.04131993539169848	binder
QTLEDFKEL	HLA-C*03:03	0.7027161002159119	0.18471991962463039	binder
QTPPISSL	HLA-C*03:03	0.9337689518928528	0.052490062663995626	binder
QTVAVGVIK	HLA-C*03:03	0.09764114543795585	0.06160481671083028	not-binder
QVDQLTNDK	HLA-C*03:03	0.016618318622931838	0.015063300930059685	not-binder
QVFGEATK	HLA-C*03:03	0.08382117673754692	0.061864462280829945	not-binder
QVHPDTGISSK	HLA-C*03:03	0.06432558819651604	0.02985842084797406	not-binder
QWYETNAPR	HLA-C*03:03	0.03474553875857964	0.05758018287202543	not-binder
QYEDIANR	HLA-C*03:03	0.07564742312533781	0.059094072640301636	not-binder
RAFEVSENGNL	HLA-C*03:03	0.8655259370803833	0.034242117996425916	binder
RAGGVGLLVL	HLA-C*03:03	0.9575801014900207	0.03664460673771769	binder
RAHIGPVL	HLA-C*03:03	0.9589137315750123	0.048358041601551854	binder
RAIELATTL	HLA-C*03:03	0.9959847688674927	0.002452756990676512	binder
RAIEMERGNFGGSF	HLA-C*03:03	0.48253959566354754	0.2817554973855631	ambiguous
RAIESNSQTSPL	HLA-C*03:03	0.8435125708580017	0.10118988759584795	binder
RAIQFYLEF	HLA-C*03:03	0.9542878270149231	0.028395840250031137	binder
RAISTGSLASSTL	HLA-C*03:03	0.8104528427124024	0.06718184844131726	binder
RALLGPAL	HLA-C*03:03	0.939728319644928	0.04832448679746816	binder
RALNVFYYL	HLA-C*03:03	0.9349532127380371	0.04263870523961651	binder
RAMEGELGEL	HLA-C*03:03	0.986800217628479	0.0041886797107614036	binder
RATPHFSGL	HLA-C*03:03	0.9607938051223754	0.024317397414541038	binder
RAVEVSAEL	HLA-C*03:03	0.9961399912834168	0.0028693122135343236	binder
RAVVPSYIPL	HLA-C*03:03	0.9377773404121399	0.03793762587306943	binder
RFLEQQNK	HLA-C*03:03	0.01595753519795835	0.025329684826316277	not-binder
RFSPYVFNGGTIL	HLA-C*03:03	0.31180053651332856	0.15958666223717774	not-binder
RGAYRFQAI	HLA-C*03:03	0.023897104803472756	0.014908376953207304	not-binder
RGTKVILHL	HLA-C*03:03	0.4624739050865173	0.17053459661473608	ambiguous
RIPSFVTEL	HLA-C*03:03	0.9689889788627625	0.013045661437426144	binder
RLAPEYEAAATR	HLA-C*03:03	0.06355201452970505	0.05751058815596892	not-binder
RLDGSLDFKK	HLA-C*03:03	0.0023825120530091225	0.0013937250170704435	not-binder
RLLEGEDVK	HLA-C*03:03	0.018450968549586833	0.01770177213876635	not-binder
RLLLPGELAK	HLA-C*03:03	0.0347526230616495	0.04688078667695004	not-binder
RNFERNKAIKVIIA	HLA-C*03:03	0.030005599127616734	0.05220622240908416	not-binder
RPPGFSPFR	HLA-C*03:03	0.0196402968140319	0.020562724808356907	not-binder
RQGYGEGFR	HLA-C*03:03	0.016089449397986753	0.024512119518374523	not-binder
RSPPIPLAK	HLA-C*03:03	0.025656217755749822	0.027425591496139465	not-binder
RSTVAQLVK	HLA-C*03:03	0.010811503091827036	0.007839977915065513	not-binder
RTIAQDYGVLK	HLA-C*03:03	0.06199206300079822	0.04707736098571472	not-binder
RTMEIFQLL	HLA-C*03:03	0.9526971340179443	0.03683733176933301	binder
RVAPEEHPVLL	HLA-C*03:03	0.9863848209381103	0.006131740820314869	binder
RVAPEEHPVLLTEA	HLA-C*03:03	0.03448298526927829	0.031553046714426096	not-binder
RVDPVNFK	HLA-C*03:03	0.3535037629306316	0.23810328493867444	not-binder
RVEYHFLSPYVSPK	HLA-C*03:03	0.045340650156140326	0.03641112255438306	not-binder
RVIDVGSEW	HLA-C*03:03	0.22695273905992508	0.14565809983080782	not-binder
RVLEKPESLL	HLA-C*03:03	0.7448734521865845	0.10904101705894731	binder
RVLIAAHGNSLR	HLA-C*03:03	0.011851557181216776	0.013930093915307508	not-binder
RVTLELGGK	HLA-C*03:03	0.01520311419153586	0.017799110072447735	not-binder
RVYIHPFHL	HLA-C*03:03	0.9336889266967774	0.026320473783369387	binder
SAANIQPIF	HLA-C*03:03	0.9931198000907898	0.0026101835794033537	binder
SAAPAIQL	HLA-C*03:03	0.9990481972694397	0.00025554562772831885	binder
SAAPEGVPL	HLA-C*03:03	0.9970703721046448	0.002548500994642605	binder
SAAPRTVAL	HLA-C*03:03	0.9997076749801636	0.00011010689478439647	binder
SAAPTFLLL	HLA-C*03:03	0.9987590909004211	0.0009614910163992757	binder
SADTLWDIQK	HLA-C*03:03	0.03688465673476458	0.024582565919586557	not-binder
SADTLWGIQK	HLA-C*03:03	0.06306217173114419	0.0391447010054913	not-binder
SAFGYFITA	HLA-C*03:03	0.7741571307182312	0.17849272202200137	binder
SAFPHLRVL	HLA-C*03:03	0.9994643568992615	0.00027347652031773945	binder
SAIFPDVAL	HLA-C*03:03	0.9974657416343689	0.0005972211341738855	binder
SAIGRAMEL	HLA-C*03:03	0.9993593215942382	0.0003064565154618527	binder
SAIHVLASL	HLA-C*03:03	0.9973426938056946	0.0029949421613761095	binder
SAILRSPAF	HLA-C*03:03	0.9919999480247498	0.005492208479106208	binder
SAINEVVTR	HLA-C*03:03	0.5239119902253151	0.292551035377681	ambiguous
SAINQVEAL	HLA-C*03:03	0.9968372702598571	0.002818992795228509	binder
SAIPWGISA	HLA-C*03:03	0.8968769311904907	0.11972695158318696	binder
SAIYGALTL	HLA-C*03:03	0.9977600574493408	0.001306789092198907	binder
SALEKFVEL	HLA-C*03:03	0.9990407824516296	0.0004711104262583225	binder
SALGKSPWL	HLA-C*03:03	0.9630233168601989	0.040423393347003636	binder
SALGVGLAL	HLA-C*03:03	0.9952420353889465	0.0028601431051536283	binder
SALHYAVEL	HLA-C*03:03	0.9963523745536804	0.0006109991482185708	binder
SALNVRLFL	HLA-C*03:03	0.9917915225028991	0.008425613974654385	binder
SAMEVVPAL	HLA-C*03:03	0.999177098274231	0.0007641331426050346	binder
SAMKHMVIL	HLA-C*03:03	0.9985970616340637	0.00045479066806763247	binder
SAPELESKESVL	HLA-C*03:03	0.7781908392906189	0.12512988929545582	binder
SAPGPGYAPL	HLA-C*03:03	0.979837691783905	0.006550862426874435	binder
SAPVGVTAL	HLA-C*03:03	0.9953238487243652	0.002968451857686418	binder
SAPYGRITL	HLA-C*03:03	0.9940567970275879	0.005930948493337509	binder
SATELMNIL	HLA-C*03:03	0.9921223759651184	0.0051740544218086435	binder
SAVHWVATL	HLA-C*03:03	0.9982399702072143	0.0012122489394206033	binder
SAVLQEAR	HLA-C*03:03	0.05862568998709321	0.06714689799096821	not-binder
SAVPCALLL	HLA-C*03:03	0.8523125529289246	0.1514632076230701	binder
SAVSSFVFL	HLA-C*03:03	0.9925406098365783	0.002751831873625184	binder
SAVWNSPPL	HLA-C*03:03	0.9866442561149598	0.005233357336499228	binder
SAWDPSREATSL	HLA-C*03:03	0.9975363254547119	0.0009574252011815158	binder
SAYPLSVEW	HLA-C*03:03	0.8721228122711182	0.11695102966566936	binder
SAYQRYYSL	HLA-C*03:03	0.9982667207717896	0.000927076657987901	binder
SDPVVSYR	HLA-C*03:03	0.01584266764111817	0.01322107648116416	not-binder
SEIDLFNIRK	HLA-C*03:03	0.06981741327326745	0.09245850362226914	not-binder
SEPIPESNDGPVK	HLA-C*03:03	0.1427375864237547	0.10372523906499494	not-binder
SEVTDLRR	HLA-C*03:03	0.0037484124753973448	0.005381280621951928	not-binder
SFGELVPAII	HLA-C*03:03	0.15983292385935782	0.10435082966243271	not-binder
SFLDGSRGLSHLG	HLA-C*03:03	0.0363188604824245	0.04224381379852252	not-binder
SFTTTAER	HLA-C*03:03	0.011196557804942131	0.016041590619643623	not-binder
SFVLNLGK	HLA-C*03:03	0.012232018075883389	0.007375870205246172	not-binder
SGDGVTHTVPIYE	HLA-C*03:03	0.12058924101293086	0.11461663616873824	not-binder
SGIERMGPL	HLA-C*03:03	0.7755345523357391	0.18169274656043558	binder
SGKYDLDFK	HLA-C*03:03	0.07891255170106888	0.1292686383057918	not-binder
SGTSEFLNK	HLA-C*03:03	0.02613104609772563	0.04146118781969376	not-binder
SGVSLAALK	HLA-C*03:03	0.1067648958414793	0.09904678920921027	not-binder
SGVSLAALKK	HLA-C*03:03	0.049543962441384794	0.044894941312314106	not-binder
SGYLLPDTK	HLA-C*03:03	0.055494220461696386	0.06581066373985504	not-binder
SGYLSSER	HLA-C*03:03	0.009448031487409025	0.008310632818078603	not-binder
SIALPSKPA	HLA-C*03:03	0.23985170423984528	0.09597274053734871	not-binder
SIDDLEEK	HLA-C*03:03	0.09912150353193283	0.08061718453312541	not-binder
SIFETVGSVL	HLA-C*03:03	0.9821140050888062	0.014091479728284739	binder
SIIPPLFTV	HLA-C*03:03	0.8795016050338745	0.09575214326717779	binder
SIISPKVKMAL	HLA-C*03:03	0.9772948980331421	0.009260836449817376	binder
SILHFGVLPL	HLA-C*03:03	0.8693918108940124	0.11704310467969505	binder
SIPGGYNAL	HLA-C*03:03	0.9773200750350952	0.012085963431098943	binder
SIQVPGMQM	HLA-C*03:03	0.8827993750572205	0.04809907711934096	binder
SIRPGLSPYR	HLA-C*03:03	0.008966736076399685	0.009267673672518439	not-binder
SIVKPYLTL	HLA-C*03:03	0.9910522818565368	0.0038553431720692497	binder
SIYYITGESK	HLA-C*03:03	0.04993433766067028	0.04441557260207574	not-binder
SLAAEEEAAR	HLA-C*03:03	0.036097070574760436	0.03926347441113024	not-binder
SLDMDSIIAEVK	HLA-C*03:03	0.09968544021248818	0.08596901896434149	not-binder
SLESINSR	HLA-C*03:03	0.005389052629470825	0.0044046578419634575	not-binder
SLETENAGLR	HLA-C*03:03	0.020880751591175795	0.01678838737679054	not-binder
SLEVENQSLR	HLA-C*03:03	0.012302514258772134	0.009718688706569674	not-binder
SLGSVQAPSYGAR	HLA-C*03:03	0.026782534644007684	0.0113282254643308	not-binder
SLGTADVHFER	HLA-C*03:03	0.0164406607626006	0.019023532518594653	not-binder
SLHTLFGDK	HLA-C*03:03	0.01697027070913464	0.012488627459271283	not-binder
SLIEQTTAL	HLA-C*03:03	0.9885750889778138	0.008474678631997806	binder
SLQSVAEER	HLA-C*03:03	0.007404440245591104	0.005122013183755037	not-binder
SLVPPGASL	HLA-C*03:03	0.9622870922088623	0.02749481637998256	binder
SLYYYIQQDTK	HLA-C*03:03	0.015286123845726252	0.01432124039453092	not-binder
SMVEEGTGLR	HLA-C*03:03	0.020137932524085043	0.008322370665763515	not-binder
SNFAEALAAHK	HLA-C*03:03	0.11610162872821092	0.1399127948173833	not-binder
SNTPILVDGK	HLA-C*03:03	0.03234966872259974	0.022549385984896732	not-binder
SNVSDAVAQSTR	HLA-C*03:03	0.08019677549600601	0.05145206088342029	not-binder
SNVYPSKPL	HLA-C*03:03	0.7347606062889099	0.08632755920833331	binder
SQSPEAIK	HLA-C*03:03	0.025047657126560808	0.026271604275608214	not-binder
SQYEVMAEQNRK	HLA-C*03:03	0.044873949512839316	0.021237066236726353	not-binder
SQYPFPVTL	HLA-C*03:03	0.9976299405097961	0.0019701130236235865	binder
SRAEAESMYQIK	HLA-C*03:03	0.016403635311871768	0.011966374780965077	not-binder
SRLEQEIATYR	HLA-C*03:03	0.02478290987201035	0.029800228337401497	not-binder
SSAPPLSEL	HLA-C*03:03	0.9937210321426392	0.0026880171252106236	binder
SSELQAIK	HLA-C*03:03	0.02285078843124211	0.015076117304858215	not-binder
SSFYVNGLTLGGQK	HLA-C*03:03	0.31892599165439606	0.09502093519800313	not-binder
SSGPYGGGGQYFAK	HLA-C*03:03	0.35938185304403303	0.27475508083871547	not-binder
SSIDPGLSI	HLA-C*03:03	0.8624934554100037	0.10010369317497832	binder
SSMYPPHPL	HLA-C*03:03	0.9874701976776123	0.004965560517813027	binder
SSSPAVLAL	HLA-C*03:03	0.9963437199592591	0.001136528327376756	binder
SSTTVIPTL	HLA-C*03:03	0.9403455972671508	0.055104156809066523	binder
SSVAVPYVIVPLK	HLA-C*03:03	0.24764704070985316	0.23333900791636134	not-binder
STASAVPLAK	HLA-C*03:03	0.0820818342268467	0.03562386854854163	not-binder
STESLQANVQR	HLA-C*03:03	0.03105728190857917	0.027253479634840615	not-binder
STFSPSLAL	HLA-C*03:03	0.9759289503097535	0.007155432711602603	binder
STFSTNYR	HLA-C*03:03	0.03235218062764034	0.03000689269165579	not-binder
STGGAPTFNVTVTK	HLA-C*03:03	0.09011105075478554	0.029869103434258523	not-binder
STLNEIYFGK	HLA-C*03:03	0.008364338125102223	0.005801790684427006	not-binder
STTTGHLIYK	HLA-C*03:03	0.022460889350622893	0.017181853827431023	not-binder
STVAQLVK	HLA-C*03:03	0.07551497034728527	0.051501072862266926	not-binder
STYHRFLTW	HLA-C*03:03	0.25083541609346865	0.19551016726196033	not-binder
SVAKESIPL	HLA-C*03:03	0.9645169258117676	0.020418790497026464	binder
SVEAAAELSAK	HLA-C*03:03	0.09718465358018875	0.05025038646779155	not-binder
SVHFPGQAVGTR	HLA-C*03:03	0.03815186470746994	0.005221900701347447	not-binder
SVIPPRTEL	HLA-C*03:03	0.9922412395477295	0.009803231578864226	binder
SVLDRPRAL	HLA-C*03:03	0.9970901131629943	0.0019089814087001492	binder
SVNGFISTL	HLA-C*03:03	0.9902097582817078	0.008668426793575684	binder
SVPEAQSAL	HLA-C*03:03	0.980500590801239	0.01673372501115215	binder
SVPLAATSM	HLA-C*03:03	0.9372860789299011	0.04718002647661653	binder
SVQTFADK	HLA-C*03:03	0.030437788739800454	0.010898703002143224	not-binder
SVVAVPLPL	HLA-C*03:03	0.9686368823051452	0.016984094517998115	binder
SVVDVFAQL	HLA-C*03:03	0.9936063170433045	0.007566073269468132	binder
SVVFHSTVI	HLA-C*03:03	0.41132943630218505	0.19687215629600538	ambiguous
SYSPYDMLESIRK	HLA-C*03:03	0.02690557474270463	0.025918740897094936	not-binder
SYTSGPGSR	HLA-C*03:03	0.04935371084138751	0.0784542716721268	not-binder
SYVTTSTR	HLA-C*03:03	0.10559990461915732	0.10816287800426183	not-binder
TAAADFTAK	HLA-C*03:03	0.2968481630086899	0.15769033479108815	not-binder
TAAAVAAQSGILDR	HLA-C*03:03	0.19057451486587523	0.1083107994632916	not-binder
TAAFPFAAL	HLA-C*03:03	0.9983293056488037	0.0003443808125751091	binder
TAAYVNAIEK	HLA-C*03:03	0.1689634919166565	0.11999860953772465	not-binder
TADGIVSHLK	HLA-C*03:03	0.140425381064415	0.18269913341983027	not-binder
TADGMVHLL	HLA-C*03:03	0.9903677105903625	0.015805875394478943	binder
TAFHSSMAL	HLA-C*03:03	0.9984143733978271	0.0007484358766312592	binder
TAFIGPAL	HLA-C*03:03	0.9968130350112915	0.0023431387208070393	binder
TAFQEALDAAGDK	HLA-C*03:03	0.2569953888654709	0.1372318852322111	not-binder
TAGRVLEL	HLA-C*03:03	0.9960954070091248	0.002589858343318933	binder
TAIDRYLCL	HLA-C*03:03	0.9968485951423645	0.0020427077784792667	binder
TAIDWFHEW	HLA-C*03:03	0.8928506255149842	0.13292754462325743	binder
TAINHFFIW	HLA-C*03:03	0.7490714609622955	0.24091469465267482	binder
TAIPVHDGYVL	HLA-C*03:03	0.9907081127166748	0.010203243480858062	binder
TAISISDHTAL	HLA-C*03:03	0.9932537198066711	0.005572488381861721	binder
TALIHDGLAR	HLA-C*03:03	0.01185444334987551	0.007163441367645197	not-binder
TASDFITK	HLA-C*03:03	0.19072664827108382	0.05795956468657484	not-binder
TATPQQAQEVHEK	HLA-C*03:03	0.045285302214324474	0.03540431322424682	not-binder
TATQLAVNK	HLA-C*03:03	0.14958544373512267	0.11190396322302305	not-binder
TAVAPIER	HLA-C*03:03	0.3357647106051445	0.20157801099085887	not-binder
TAVMPKVSL	HLA-C*03:03	0.9987781882286072	0.0004242669393842467	binder
TAVVVGTITDDVR	HLA-C*03:03	0.30288272090256213	0.2660279379520338	not-binder
TAYDNFVEL	HLA-C*03:03	0.9992210268974304	0.0006800826404217643	binder
TDLLLEPYNK	HLA-C*03:03	0.03704318050295115	0.02007574692896565	not-binder
TDTGEPMGR	HLA-C*03:03	0.011347195849521086	0.014680724501912946	not-binder
TDYMVGSYGPR	HLA-C*03:03	0.02908790926449001	0.026799283740217342	not-binder
TEISEMNR	HLA-C*03:03	0.054322973871603605	0.0989138140643922	not-binder
TEPLPEKTQESL	HLA-C*03:03	0.3744091808795929	0.12474031028132056	not-binder
TFTVTEKPEVID	HLA-C*03:03	0.08201554417610168	0.031183068019674954	not-binder
TGAAPIIDVVR	HLA-C*03:03	0.267248522117734	0.2824724379415542	not-binder
TGIPGLEQL	HLA-C*03:03	0.6817384898662567	0.1648320685234695	binder
TGISDVFAK	HLA-C*03:03	0.062083601392805575	0.06202734247671589	not-binder
TGPNLHGLFGR	HLA-C*03:03	0.023139690421521662	0.01881036271742174	not-binder
TGQEIPVNVR	HLA-C*03:03	0.040542326867580414	0.01156274633092888	not-binder
TGSWIGLRNLDLKG	HLA-C*03:03	0.5283276498317718	0.12932820725647085	ambiguous
TGSWIGLRNLDLK	HLA-C*03:03	0.2824946194887161	0.15474506541279925	not-binder
TGTQYLLR	HLA-C*03:03	0.03436303483322263	0.039459485398158516	not-binder
THILLFLPK	HLA-C*03:03	0.0128297945484519	0.008271331132257885	not-binder
THLTELQR	HLA-C*03:03	0.010450063407188282	0.008889792172847404	not-binder
TIAMDGTEGLVR	HLA-C*03:03	0.06700570452958346	0.04302293154164377	not-binder
TIAPALVSK	HLA-C*03:03	0.17934765443205833	0.1345710893694199	not-binder
TIDDLEDK	HLA-C*03:03	0.10291423425078391	0.06948592508984044	not-binder
TIDDLEEK	HLA-C*03:03	0.12296193912625313	0.12543683265425393	not-binder
TIDPIPHQL	HLA-C*03:03	0.9964569807052612	0.0022611634372929927	binder
TIIDKSKSV	HLA-C*03:03	0.9522662281990051	0.025679743773843567	binder
TIIEATHVL	HLA-C*03:03	0.9970983743667603	0.003246447748318246	binder
TIIPKVLAM	HLA-C*03:03	0.993749451637268	0.006742733334035759	binder
TIMPRGPTL	HLA-C*03:03	0.9979415893554687	0.000928918723175728	binder
TINEVENQILTR	HLA-C*03:03	0.08870949000120162	0.10098141120609293	not-binder
TIPWLEDRVPQK	HLA-C*03:03	0.01606733798980713	0.012473924834722191	not-binder
TIQEMQQK	HLA-C*03:03	0.011251677572727204	0.0015259912208789913	not-binder
TITSSYYR	HLA-C*03:03	0.016567659587599336	0.013688698758882982	not-binder
TIVDTGIGM	HLA-C*03:03	0.9800023317337037	0.012509654077148416	binder
TIYHMFIAL	HLA-C*03:03	0.9040615200996399	0.0713429464540971	binder
TIYTPGSTVLYR	HLA-C*03:03	0.03416154887527227	0.020296083502278215	not-binder
TKTEISEMNR	HLA-C*03:03	0.012121094367466867	0.014983018875483886	not-binder
TKTFTVTEKPEVID	HLA-C*03:03	0.09747367575764657	0.05889944961426781	not-binder
TLAGDVHIVR	HLA-C*03:03	0.01933630630373955	0.00551838075516692	not-binder
TLETVPLER	HLA-C*03:03	0.007622015592642128	0.0060420475029935045	not-binder
TLHPDLGTDK	HLA-C*03:03	0.03890162361785769	0.0364723683943663	not-binder
TLIGHVPDQR	HLA-C*03:03	0.027801259374246	0.03360921868118983	not-binder
TLKGETTTEAVD	HLA-C*03:03	0.0616434670984745	0.027945863506330677	not-binder
TLMLPSAVTR	HLA-C*03:03	0.031244993209838867	0.024029981793870996	not-binder
TLMNLGGLAVAR	HLA-C*03:03	0.05074147474952042	0.03668836918952749	not-binder
TLNPNYCRSK	HLA-C*03:03	0.0007692413171753287	0.0005017750144031818	not-binder
TLSDYNIQK	HLA-C*03:03	0.019167299987748264	0.012144340015028123	not-binder
TLSNHQLTHL	HLA-C*03:03	0.46968913078308105	0.18083584405630176	ambiguous
TLVLLMGK	HLA-C*03:03	0.013794196350499988	0.00914940895677729	not-binder
TMLSRENVG	HLA-C*03:03	0.0008176766394171863	0.0008257481356131964	not-binder
TMQNLNDR	HLA-C*03:03	0.00508760497905314	0.00620729022790684	not-binder
TNEAQAIETAR	HLA-C*03:03	0.02894482146948576	0.012440221538535728	not-binder
TNFNSIAK	HLA-C*03:03	0.010129516385495663	0.002639020137947656	not-binder
TPASPVVHIR	HLA-C*03:03	0.08992466628551483	0.12731368248681463	not-binder
TPGPGAQSALR	HLA-C*03:03	0.0427312099840492	0.028863561708099863	not-binder
TQDQISNIK	HLA-C*03:03	0.015846152300946416	0.013518578117007168	not-binder
TRLEQEIATYR	HLA-C*03:03	0.026701584435068072	0.03345144475499696	not-binder
TSDIPHML	HLA-C*03:03	0.9780555605888367	0.0215300687312455	binder
TSEVDLAK	HLA-C*03:03	0.02972353994846344	0.015675280322297678	not-binder
TSLMNQYVNK	HLA-C*03:03	0.013503664988093078	0.006204634158958535	not-binder
TSSPSILTL	HLA-C*03:03	0.9894307255744934	0.006852638327126706	binder
TSVETALR	HLA-C*03:03	0.06178314797580242	0.04318516606440103	not-binder
TSYVGLVL	HLA-C*03:03	0.9841114640235901	0.009888168740261587	binder
TTEYQLSTLEER	HLA-C*03:03	0.013366533443331718	0.011330261830271022	not-binder
TTIKPGLAL	HLA-C*03:03	0.9978654146194458	0.0007878586071220998	binder
TTPSYVAFTDTER	HLA-C*03:03	0.06366138197481633	0.033150466056847634	not-binder
TTTGSYIANR	HLA-C*03:03	0.08887821934185922	0.09718489619872868	not-binder
TVAYTEQK	HLA-C*03:03	0.028247714415192603	0.00942140746555267	not-binder
TVDNFVALATGEK	HLA-C*03:03	0.15800994485616685	0.08279049012652775	not-binder
TVEAEAAHGTVTR	HLA-C*03:03	0.07637687660753727	0.04470289609843462	not-binder
TVFGVEPDLTR	HLA-C*03:03	0.13431713581085206	0.08756468305243587	not-binder
TVGVEPAADGK	HLA-C*03:03	0.05270072817802429	0.023631343583875628	not-binder
TVIDYNGER	HLA-C*03:03	0.0967489100061357	0.07206996756139065	not-binder
TVIPHLMAL	HLA-C*03:03	0.9969571232795715	0.0023098139419471726	binder
TVIVTPSQR	HLA-C*03:03	0.02082438310608268	0.006930810202140322	not-binder
TVPVEAVTSK	HLA-C*03:03	0.04310186319053173	0.02611576135598772	not-binder
TVQSLEIDLDSMR	HLA-C*03:03	0.012517742626369	0.006777404901037811	not-binder
TVTAMDVVYALK	HLA-C*03:03	0.07309921830892563	0.04013868824857151	not-binder
TVTEKPEVID	HLA-C*03:03	0.06559808403253556	0.02642241890584192	not-binder
TVTTVILEV	HLA-C*03:03	0.5164087384939193	0.2286897792465977	ambiguous
TVVQEVVDGK	HLA-C*03:03	0.0715797059237957	0.03389654072018575	not-binder
TVVQLEGDNK	HLA-C*03:03	0.05497878026217222	0.03480969767924155	not-binder
TWNDPSVQQDIK	HLA-C*03:03	0.03128907512873411	0.019400081507780897	not-binder
TYAFSGTHYWR	HLA-C*03:03	0.08402192629873753	0.1561936498842265	not-binder
TYDDATKTFTVTE	HLA-C*03:03	0.08515035770833493	0.04267142182786547	not-binder
TYDDATKTFTVTEK	HLA-C*03:03	0.21151104047894478	0.13627245310747033	not-binder
TYKEALEK	HLA-C*03:03	0.05182032436132431	0.0809637915690861	not-binder
VAAKKNVSI	HLA-C*03:03	0.9576602220535279	0.014287363834843582	binder
VAALSGRPL	HLA-C*03:03	0.9940120577812195	0.0030335525726756163	binder
VAASIGNAQK	HLA-C*03:03	0.317632657289505	0.23197303380024795	not-binder
VADPVYRTF	HLA-C*03:03	0.9989878416061402	0.0012415101429169642	binder
VAEAGLTIS	HLA-C*03:03	0.03691011676564813	0.03640539581625061	not-binder
VAFDKFWNM	HLA-C*03:03	0.9969320654869079	0.002819807881500529	binder
VAFGPAFAL	HLA-C*03:03	0.9986057877540588	0.0010627160311337143	binder
VAFLAMLLVL	HLA-C*03:03	0.6396729111671448	0.13234432861977088	binder
VAFPSGDASSL	HLA-C*03:03	0.9972767114639283	0.0019387707215732049	binder
VAFQHFQEL	HLA-C*03:03	0.9990379214286804	0.0006055483904267182	binder
VAFSPVTEL	HLA-C*03:03	0.9991245031356811	0.0002497981741022721	binder
VAGPALEAL	HLA-C*03:03	0.9978025317192077	0.0005650688681428279	binder
VAGPSVTL	HLA-C*03:03	0.9987683296203613	0.0005005549521232387	binder
VAIEPGAPR	HLA-C*03:03	0.46420304775238036	0.29184888729691383	ambiguous
VAIGDYNGHVGL	HLA-C*03:03	0.9871544957160949	0.01127395274969255	binder
VAILIHFLPAK	HLA-C*03:03	0.036910997005179524	0.04532669355733334	not-binder
VAIPCYTTL	HLA-C*03:03	0.9886439800262451	0.009921720870561063	binder
VAKESIPL	HLA-C*03:03	0.9918739676475525	0.00532907033768704	binder
VALDFEQEM	HLA-C*03:03	0.9953717589378357	0.0021212629170920083	binder
VALGMFLII	HLA-C*03:03	0.38824298083782194	0.24788759543965827	ambiguous
VALLVTSGL	HLA-C*03:03	0.9238074898719788	0.02451709490615779	binder
VALPVFLVI	HLA-C*03:03	0.9724639415740967	0.024670028216742038	binder
VALPVVYSL	HLA-C*03:03	0.9987104177474976	0.0005465011440730382	binder
VALVVGHEL	HLA-C*03:03	0.9973075151443481	0.0009145975596141337	binder
VAMERVSVL	HLA-C*03:03	0.9995197176933288	0.00022139521654667636	binder
VAMNPTNTVF	HLA-C*03:03	0.9974324822425842	0.0011965919154498092	binder
VAMYGGLVL	HLA-C*03:03	0.9969139337539673	0.0016297617282523744	binder
VANNRIITL	HLA-C*03:03	0.9993395924568176	0.0002912025224577359	binder
VANPEHMEM	HLA-C*03:03	0.9993374109268188	0.0002980161728024824	binder
VANPNSAIFGGARP	HLA-C*03:03	0.12473989259451627	0.06254583298638902	not-binder
VAPAPAVVK	HLA-C*03:03	0.48316314816474915	0.2196644971661804	ambiguous
VAPVASAL	HLA-C*03:03	0.9874179005622864	0.012531623556642557	binder
VAQELPTTL	HLA-C*03:03	0.9975854396820069	0.0010944722638453815	binder
VAQNSGLTL	HLA-C*03:03	0.9948055386543274	0.002971220715251585	binder
VATQVGIEW	HLA-C*03:03	0.5872163027524948	0.22022538116794324	ambiguous
VATTALEL	HLA-C*03:03	0.991806173324585	0.003495200941831099	binder
VATVSLPR	HLA-C*03:03	0.2238341398537159	0.14519607155698916	not-binder
VAVDAPSEHGVY	HLA-C*03:03	0.9650574088096618	0.029850599375846134	binder
VAVDPSILARL	HLA-C*03:03	0.9979368567466735	0.0015564392604373901	binder
VAVEEVDEEGK	HLA-C*03:03	0.2646386981010437	0.14341155638013056	not-binder
VAVEPGAAVRSL	HLA-C*03:03	0.9975700616836548	0.0015114406066727994	binder
VAVFPWHSL	HLA-C*03:03	0.9980540156364441	0.0009819675842421278	binder
VAVGSGLSW	HLA-C*03:03	0.673740804195404	0.1479077132286046	binder
VAVGVIKAV	HLA-C*03:03	0.9841367602348328	0.004965600227801814	binder
VAVHPSTVNPL	HLA-C*03:03	0.9549877166748046	0.041486043669841544	binder
VAVNDAHLLQYNHR	HLA-C*03:03	0.19126791185699404	0.24907289623692302	not-binder
VAVPASLLGM	HLA-C*03:03	0.9942589998245239	0.0013174970788261925	binder
VAVPVAVTF	HLA-C*03:03	0.9983333110809326	0.0007127281875284904	binder
VAVQGDVVR	HLA-C*03:03	0.17116254642605783	0.15200732699127406	not-binder
VAVSVLNAL	HLA-C*03:03	0.9969502687454224	0.0016947312206533555	binder
VAVVAGVAL	HLA-C*03:03	0.9954483270645141	0.001209156731229042	binder
VAVVAGYGDVGK	HLA-C*03:03	0.5959847331047058	0.22635988518482353	ambiguous
VAYMNPIAM	HLA-C*03:03	0.9981974840164185	0.0011854931444449956	binder
VAYPHDGKIFF	HLA-C*03:03	0.9984838008880615	0.000886936498854414	binder
VAYPRTGGTL	HLA-C*03:03	0.9989248991012574	0.00038615276466896385	binder
VAYRPISASVL	HLA-C*03:03	0.9897204399108886	0.013371734479177293	binder
VAYSHDGAFL	HLA-C*03:03	0.9958958625793457	0.0006320909589521312	binder
VAYVSFGPHAGK	HLA-C*03:03	0.18853606581687926	0.10264902912452337	not-binder
VAYWRQAGLSY	HLA-C*03:03	0.8312546491622925	0.1356667205186928	binder
VDATAETDLAK	HLA-C*03:03	0.10777196884155274	0.03542516839480836	not-binder
VDDFLANEAK	HLA-C*03:03	0.06650153994560241	0.01945234989507387	not-binder
VDNDENEHQLSLR	HLA-C*03:03	0.05293760299682617	0.023649576935373843	not-binder
VEEIAASK	HLA-C*03:03	0.07638338254764676	0.11431044278635867	not-binder
VEIIANDQGNR	HLA-C*03:03	0.23962243944406508	0.13462327375278155	not-binder
VELQELNDR	HLA-C*03:03	0.022374330507591366	0.01556954488850625	not-binder
VEPEVAIHR	HLA-C*03:03	0.0448193734511733	0.04685898707323333	not-binder
VETFSGVYK	HLA-C*03:03	0.037053079530596736	0.020427233200289815	not-binder
VETTEDLVAK	HLA-C*03:03	0.08330660089850425	0.06300384942006387	not-binder
VFASLPQVER	HLA-C*03:03	0.01836000420153141	0.017226204232379538	not-binder
VFIGNLNTLVVK	HLA-C*03:03	0.22369721084833144	0.1564835677250181	not-binder
VFLENVIR	HLA-C*03:03	0.039232777676079425	0.03208437514347993	not-binder
VFNTLQGGK	HLA-C*03:03	0.005603510257788003	0.0054069993904831744	not-binder
VFPSIVGRPR	HLA-C*03:03	0.03139083618298173	0.015343773928491334	not-binder
VFQFLNAK	HLA-C*03:03	0.008989435329567641	0.011990475545104566	not-binder
VFTSWTGGGAAASR	HLA-C*03:03	0.22873941138386727	0.15343116975767862	not-binder
VGAPVGIAL	HLA-C*03:03	0.9886956691741944	0.005267408864093283	binder
VGAVGLVW	HLA-C*03:03	0.10076778968796134	0.10890392911258821	not-binder
VGDYGSLSGR	HLA-C*03:03	0.014064367627725005	0.01082590725034063	not-binder
VGEFSGANK	HLA-C*03:03	0.022703497484326363	0.015365853847665933	not-binder
VGENADSQIK	HLA-C*03:03	0.019882067665457727	0.012380427467757202	not-binder
VGEVIVTK	HLA-C*03:03	0.034408550895750525	0.01019383510563522	not-binder
VGFAEAAR	HLA-C*03:03	0.05509115383028984	0.039673893111577624	not-binder
VGGTSDVEVNEK	HLA-C*03:03	0.1920722544193268	0.08916398129060873	not-binder
VGGVALSLS	HLA-C*03:03	0.00555905974470079	0.0033439490739672686	not-binder
VGLQVVAVK	HLA-C*03:03	0.05155640775337815	0.027845470222773915	not-binder
VGPETLGR	HLA-C*03:03	0.0275198504794389	0.03573603108573813	not-binder
VGQDPVLR	HLA-C*03:03	0.06555449897423386	0.06576396207080715	not-binder
VGSSGDIALHINPR	HLA-C*03:03	0.1093682742677629	0.1646701824315852	not-binder
VGVNGFGR	HLA-C*03:03	0.05525145367719233	0.06001160725810499	not-binder
VGWEQLLTTIAR	HLA-C*03:03	0.04057432170957327	0.044302625666100756	not-binder
VHIEIGPDGR	HLA-C*03:03	0.1465884329751134	0.25498861897429587	not-binder
VHSFPTLK	HLA-C*03:03	0.018261093529872596	0.014359313672409564	not-binder
VHVIFNYK	HLA-C*03:03	0.05074830850062426	0.0825343446923414	not-binder
VIADPRGNTL	HLA-C*03:03	0.9971100330352783	0.0018518149332358584	binder
VIAPNPAQL	HLA-C*03:03	0.9971713662147522	0.001428904126373627	binder
VIDPATATSVDLR	HLA-C*03:03	0.32157453149557114	0.2177322423597779	not-binder
VIDPFTIK	HLA-C*03:03	0.3042587623000145	0.32150478205617194	not-binder
VIGPPVVL	HLA-C*03:03	0.9846773982048035	0.017163798087743477	binder
VIHVPSPAL	HLA-C*03:03	0.992877209186554	0.004906799231782526	binder
VIIEKTYSL	HLA-C*03:03	0.9982102990150452	0.0007816691353401506	binder
VIIWARLAL	HLA-C*03:03	0.9237961053848267	0.04999763406557643	binder
VIMPHNMYL	HLA-C*03:03	0.9943612337112426	0.00418085351737522	binder
VIPELNGK	HLA-C*03:03	0.11256985031068326	0.0906319344143153	not-binder
VIPTNVPEL	HLA-C*03:03	0.9689505100250244	0.016870964090429298	binder
VISELNGK	HLA-C*03:03	0.07384562492370605	0.05561712562019552	not-binder
VISLEGKPL	HLA-C*03:03	0.8128554463386536	0.12770848458139694	binder
VISSIEQK	HLA-C*03:03	0.10100247152149677	0.14213464641115967	not-binder
VKPLLQVSR	HLA-C*03:03	0.004394130548462272	0.0030693861554109605	not-binder
VLADPSDDTK	HLA-C*03:03	0.05229181125760078	0.03648625838710913	not-binder
VLATVTKPVGGDK	HLA-C*03:03	0.10473387464880943	0.08387954844858597	not-binder
VLDNAIETEK	HLA-C*03:03	0.018467025179415942	0.012510155372175763	not-binder
VLDSGAPIK	HLA-C*03:03	0.05424567181617022	0.04980001177340211	not-binder
VLEDSDLK	HLA-C*03:03	0.06746321469545365	0.08325226414060534	not-binder
VLEGMEVVR	HLA-C*03:03	0.017471466679126024	0.009175789799832744	not-binder
VLENAEGAR	HLA-C*03:03	0.009019046789035201	0.011360908764193373	not-binder
VLEQLTGQTPVFSK	HLA-C*03:03	0.06756039187312127	0.0324689293816973	not-binder
VLFSSNGGVVK	HLA-C*03:03	0.18339543752372264	0.17854910353709624	not-binder
VLLGETGK	HLA-C*03:03	0.04612246230244636	0.0376997891120591	not-binder
VLLPEYGGTK	HLA-C*03:03	0.04442297406494618	0.03402304841589292	not-binder
VLNTNIDGR	HLA-C*03:03	0.00594185606460087	0.005191845826716288	not-binder
VLPEHVSVL	HLA-C*03:03	0.9881279945373536	0.011367527025694695	binder
VLPERYSSL	HLA-C*03:03	0.9616312026977539	0.034226848291624534	binder
VLPGVDALSNI	HLA-C*03:03	0.21663495302200317	0.15972873714074273	not-binder
VLSIGDGIAR	HLA-C*03:03	0.03231272185221314	0.03307766692227272	not-binder
VLTPELYAELR	HLA-C*03:03	0.05065085291862488	0.01991306228388644	not-binder
VLTVINQTQK	HLA-C*03:03	0.014422058733180166	0.010487531189627829	not-binder
VMAPRTLIL	HLA-C*03:03	0.9855587482452393	0.014144814741820102	binder
VNDAHLLQYNHR	HLA-C*03:03	0.019062565919011832	0.015831857513445628	not-binder
VNFAMNVGK	HLA-C*03:03	0.015594026912003756	0.018626862501693923	not-binder
VNFTVDQIR	HLA-C*03:03	0.0259110514074564	0.017292144409282246	not-binder
VNHVTLSQPK	HLA-C*03:03	0.03876938298344612	0.016920981796782506	not-binder
VNLPINGNGKQ	HLA-C*03:03	0.7322864651679992	0.17033790474723262	binder
VNVPVIGGHAGK	HLA-C*03:03	0.42796086966991426	0.33032905332061985	ambiguous
VPPGYHPLDVEK	HLA-C*03:03	0.1259891375899315	0.044443164272389674	not-binder
VPPPPPIAR	HLA-C*03:03	0.3178979940712452	0.3411714352519667	not-binder
VQAINVSSR	HLA-C*03:03	0.003027381142601371	0.001071389700003225	not-binder
VQVEYKGETK	HLA-C*03:03	0.018600114900618792	0.016972783977065756	not-binder
VRFLEQQNK	HLA-C*03:03	0.004037505679298193	0.004030837906548898	not-binder
VSAAGLVQGL	HLA-C*03:03	0.833925724029541	0.03500258282611955	binder
VSAGIQTSF	HLA-C*03:03	0.9814489722251892	0.010376857402092403	binder
VSDATGQMNLTK	HLA-C*03:03	0.0947296166792512	0.09136249202656674	not-binder
VSFELFADK	HLA-C*03:03	0.10144944451749324	0.1093142305376579	not-binder
VSGPAMTL	HLA-C*03:03	0.9916553139686585	0.0036526670373700876	binder
VSHPRYLEL	HLA-C*03:03	0.9883822679519654	0.009773439026244462	binder
VSHQAGDHWLIR	HLA-C*03:03	0.008526754728518427	0.005823246246585582	not-binder
VSIDTVTVL	HLA-C*03:03	0.9948881387710571	0.0023007597750655906	binder
VSIEPNFHSL	HLA-C*03:03	0.9974265694618225	0.0006430321016795755	binder
VSPYTEIHL	HLA-C*03:03	0.8757535099983216	0.03926533727003438	binder
VSQDAAPGSPLDK	HLA-C*03:03	0.06564066614955663	0.038966406438410164	not-binder
VSTLPAITLK	HLA-C*03:03	0.03996673114597797	0.02018117743984195	not-binder
VTADVINAAEK	HLA-C*03:03	0.2177433118224144	0.1757419507971222	not-binder
VTDALNATR	HLA-C*03:03	0.025209609372541308	0.01923680997056356	not-binder
VTEGGEPYR	HLA-C*03:03	0.022450432553887366	0.010776725808862488	not-binder
VTILGHVQR	HLA-C*03:03	0.01928860303014517	0.010134746336857101	not-binder
VTIPSGSTL	HLA-C*03:03	0.9955115199089051	0.0019655884831843596	binder
VTLDGASANPTV	HLA-C*03:03	0.2636142671108246	0.1459748037025033	not-binder
VTLTASATVSIS	HLA-C*03:03	0.018601390533149242	0.012913163788910184	not-binder
VTLTSEEEAR	HLA-C*03:03	0.025065517611801626	0.022347500217521122	not-binder
VTVQPSPYL	HLA-C*03:03	0.9793726682662964	0.007242705357516308	binder
VVDALGNAIDGK	HLA-C*03:03	0.4177466183900833	0.2399083347245397	ambiguous
VVDLMAHMASKE	HLA-C*03:03	0.04452868979424238	0.03335589620152894	not-binder
VVDLMAHMASK	HLA-C*03:03	0.05729492586106062	0.04461852976306446	not-binder
VVDTLYDGK	HLA-C*03:03	0.03168050330132246	0.015493623314590524	not-binder
VVEHPEFLK	HLA-C*03:03	0.03459789296612144	0.02919567496492005	not-binder
VVFDDTYDR	HLA-C*03:03	0.06268976291175932	0.08446650929556897	not-binder
VVFNTLQGGK	HLA-C*03:03	0.017111878097057342	0.006778174089353597	not-binder
VVGAQSLK	HLA-C*03:03	0.026526931673288345	0.011289942787991268	not-binder
VVGPNITL	HLA-C*03:03	0.9914103031158448	0.006638222333228257	binder
VVGPSSVL	HLA-C*03:03	0.9879900693893433	0.007244861397271666	binder
VVIGKMLIL	HLA-C*03:03	0.9742348432540894	0.018710075357928086	binder
VVINGQEVK	HLA-C*03:03	0.1214404545724392	0.06369887792213727	not-binder
VVLIGGKPDR	HLA-C*03:03	0.009653487877221778	0.004713699509293616	not-binder
VVLVLAGR	HLA-C*03:03	0.01850471623474732	0.015939668481681595	not-binder
VVPEPGQPL	HLA-C*03:03	0.9682040572166443	0.020339011765680055	binder
VVPEPGTSL	HLA-C*03:03	0.9902405619621277	0.008109369595837261	binder
VVPPFLQPEV	HLA-C*03:03	0.28537544012069704	0.08047599977329874	not-binder
VVSSIEQK	HLA-C*03:03	0.08171030916273594	0.09835581964519698	not-binder
VVVDALSGLK	HLA-C*03:03	0.18110828176140786	0.09544674044426595	not-binder
VVVDPIQSV	HLA-C*03:03	0.9280196547508239	0.06162330479020685	binder
VVVQAISAL	HLA-C*03:03	0.9679083704948426	0.020155475701564684	binder
VWVYPPEK	HLA-C*03:03	0.016206579766003416	0.022673128006980722	not-binder
VYANGQHLFDFAHR	HLA-C*03:03	0.0960860307328403	0.11962860729937812	not-binder
VYEGERPLTK	HLA-C*03:03	0.015042665309738367	0.00887410468272886	not-binder
VYFYEFQHQPSWLK	HLA-C*03:03	0.032956845807348145	0.0377100115952983	not-binder
VYSTSVTGSR	HLA-C*03:03	0.04352111788466573	0.04286186420645236	not-binder
VYVGNLGNNGNK	HLA-C*03:03	0.4197551727294922	0.2638463567475196	ambiguous
WADPTGTRKL	HLA-C*03:03	0.9975920915603638	0.0019048701130620076	binder
WAEWGHREL	HLA-C*03:03	0.9951216459274292	0.003447352153028502	binder
WAIDPFGHSPTM	HLA-C*03:03	0.988341236114502	0.007512421315827392	binder
WAQPGGAAF	HLA-C*03:03	0.9855458974838257	0.009309550847960498	binder
WAYPRQVFI	HLA-C*03:03	0.9925230264663696	0.00363391005179126	binder
WHHTFYNELR	HLA-C*03:03	0.047501653083600104	0.04372439425276547	not-binder
WLNENAVEK	HLA-C*03:03	0.02120704292319715	0.027602228458098847	not-binder
WRPSFSEGTDL	HLA-C*03:03	0.16671386808156968	0.14938785805924099	not-binder
WSLLQQQK	HLA-C*03:03	0.010176161210983992	0.004346678019611552	not-binder
YAAGAKLVL	HLA-C*03:03	0.999608039855957	0.0001633734282681364	binder
YAAKVGVNIL	HLA-C*03:03	0.9985275864601135	0.0011186766482199435	binder
YAAPWFLTL	HLA-C*03:03	0.9996357202529907	0.00020665364987060834	binder
YAARARLL	HLA-C*03:03	0.9975128889083862	0.0017508876511995715	binder
YAAYPLTEV	HLA-C*03:03	0.9935065269470215	0.004449088212688697	binder
YADGYSPPL	HLA-C*03:03	0.9971521735191345	0.0017869112679642278	binder
YADPNFVRTF	HLA-C*03:03	0.9996770262718201	0.00028255469190762995	binder
YAEGVRVL	HLA-C*03:03	0.9982793807983399	0.0023311994432133995	binder
YAFNGTQRFL	HLA-C*03:03	0.9992500185966492	0.00032864469273537883	binder
YAFPKAVTV	HLA-C*03:03	0.9991785287857056	0.0004300194271470935	binder
YAFPKSITV	HLA-C*03:03	0.9991031408309936	0.0005710887527019094	binder
YAFQTEGKLYL	HLA-C*03:03	0.9988161802291871	0.0006843080305313563	binder
YAFRSAEPNAL	HLA-C*03:03	0.9973250746726989	0.0027177061733313027	binder
YAFSARPL	HLA-C*03:03	0.9970651865005493	0.0024538525480725104	binder
YAGAILEV	HLA-C*03:03	0.979456090927124	0.015627125410618795	binder
YAGPGLSL	HLA-C*03:03	0.9992383360862732	0.00027081822674857953	binder
YAIARFKFL	HLA-C*03:03	0.9965023159980774	0.003002547501964808	binder
YAIDNPLHY	HLA-C*03:03	0.9868316650390625	0.021132296062856687	binder
YAIESQLQL	HLA-C*03:03	0.9995453476905822	0.00026055587097790047	binder
YAIGVSHPL	HLA-C*03:03	0.9991622805595398	0.0008337227454194646	binder
YAIGVSHPLSI	HLA-C*03:03	0.9848661065101624	0.012408875502561735	binder
YAIHGVLEV	HLA-C*03:03	0.9962804675102234	0.003064927119907048	binder
YAINQPDVL	HLA-C*03:03	0.9983214139938354	0.0013527404174066158	binder
YAISPGLDI	HLA-C*03:03	0.9765541434288025	0.02373019121166878	binder
YAIVNFITF	HLA-C*03:03	0.9915120720863342	0.004091525900109668	binder
YAKDDPLEF	HLA-C*03:03	0.9975614428520203	0.002733170925576506	binder
YALDLSTFL	HLA-C*03:03	0.9979806542396545	0.0013516797718779242	binder
YALDVRVNSL	HLA-C*03:03	0.9996435165405273	0.00017411836887851404	binder
YALERLKVM	HLA-C*03:03	0.9985680460929871	0.0008487679368965576	binder
YALPAGLSA	HLA-C*03:03	0.9535337567329407	0.04696789656815409	binder
YALPHAIL	HLA-C*03:03	0.9989969253540039	0.00033583676808243555	binder
YALPKSLSV	HLA-C*03:03	0.9972417473793029	0.0010483395175447828	binder
YALYVRDTL	HLA-C*03:03	0.997750985622406	0.0006167582435918147	binder
YAMDELRSL	HLA-C*03:03	0.9997594714164734	0.00025207659811040593	binder
YAMEQSIKSVL	HLA-C*03:03	0.9978542804718018	0.0018999132136693633	binder
YAQHSYFGSF	HLA-C*03:03	0.9747670650482178	0.018329196075647113	binder
YAQIRTIAI	HLA-C*03:03	0.990574300289154	0.00500050860173774	binder
YAQLHSFTL	HLA-C*03:03	0.9991053342819214	0.0002330337726474896	binder
YAQLHSLTL	HLA-C*03:03	0.9993526458740234	0.0002351789627069467	binder
YARYSGSYNDYL	HLA-C*03:03	0.8143994450569153	0.045347903135857084	binder
YAVDAYFREAL	HLA-C*03:03	0.9975361585617065	0.00200041668901658	binder
YAVGGYTRL	HLA-C*03:03	0.9994432091712951	0.00027038708173298114	binder
YAVMRAAEM	HLA-C*03:03	0.9989008426666259	0.0004288700635091712	binder
YAVNSQFTMGGPA	HLA-C*03:03	0.23422031803056598	0.2695173805067272	not-binder
YAVNSQFTM	HLA-C*03:03	0.998561441898346	0.0007018018408771908	binder
YAYDGKDYIA	HLA-C*03:03	0.9936599493026733	0.0034627408537774816	binder
YAYEKPHVV	HLA-C*03:03	0.9993401765823364	0.0002359413887310748	binder
YAYETKDAL	HLA-C*03:03	0.9995315909385681	0.0002622770244597983	binder
YAYGQYNMP	HLA-C*03:03	0.4766637206077576	0.2073562461994045	ambiguous
YAYPATAAAPM	HLA-C*03:03	0.9974438309669494	0.0018925999360732196	binder
YAYPGVLLI	HLA-C*03:03	0.9988468170166016	0.0008623969617840074	binder
YAYTGRLEL	HLA-C*03:03	0.9997849225997925	0.00010542165260607758	binder
YAYTSRVIL	HLA-C*03:03	0.9992929220199585	0.00040862876221866326	binder
YDGIILPGK	HLA-C*03:03	0.019709042087197304	0.01586558889090299	not-binder
YELGRPAANTK	HLA-C*03:03	0.048341472446918485	0.027253069124974133	not-binder
YEWDVAEAR	HLA-C*03:03	0.15640894877724348	0.16943089931847652	not-binder
YEYQPFAGK	HLA-C*03:03	0.03951136153191328	0.0456047705220413	not-binder
YFAERVTSL	HLA-C*03:03	0.9977453827857972	0.0012835833326607746	binder
YFDPANGK	HLA-C*03:03	0.19020443465560674	0.26997434561995504	not-binder
YFIAPSGHGL	HLA-C*03:03	0.9221044301986694	0.06781756943803689	binder
YFIAPTGHSL	HLA-C*03:03	0.9854786157608032	0.014505582292452588	binder
YFISPTGHSL	HLA-C*03:03	0.9827654480934143	0.0170300785108544	binder
YFITPTGHSL	HLA-C*03:03	0.9776494860649109	0.022797182897594352	binder
YFKGAIPL	HLA-C*03:03	0.7325002908706665	0.10312781089732877	binder
YGAEALERMFL	HLA-C*03:03	0.9290026068687439	0.12636925689148903	binder
YGFDGRGL	HLA-C*03:03	0.9856743693351746	0.0225960350029771	binder
YGFVNHAL	HLA-C*03:03	0.9949150562286377	0.004125104983104975	binder
YGINNIREL	HLA-C*03:03	0.9987952828407287	0.0004229336121762919	binder
YGITSPISL	HLA-C*03:03	0.993456768989563	0.0032117472352897287	binder
YGLEPAHPL	HLA-C*03:03	0.991919195652008	0.006025017071216943	binder
YGLLPSHASYL	HLA-C*03:03	0.8694137930870056	0.058435494550415	binder
YGNPNTLRL	HLA-C*03:03	0.9979014992713928	0.0009527133503375656	binder
YGPPGTGKTL	HLA-C*03:03	0.986750316619873	0.00667624091576355	binder
YGSFVTRAL	HLA-C*03:03	0.9969868421554565	0.000585624130687288	binder
YGSPNALVL	HLA-C*03:03	0.995453417301178	0.0016272339133040754	binder
YGSPQSPQL	HLA-C*03:03	0.9486153483390808	0.06038437994474352	binder
YGVSGYPTLK	HLA-C*03:03	0.3036422684788704	0.26462913041027075	not-binder
YGYEHILTL	HLA-C*03:03	0.9989346623420715	0.0007718275234516171	binder
YGYSNPKIL	HLA-C*03:03	0.9958524227142334	0.001691545114688801	binder
YGYTHLSTGDLLR	HLA-C*03:03	0.09464880898594856	0.058257806456321566	not-binder
YHNVGLSK	HLA-C*03:03	0.012907814723439515	0.00783201236156372	not-binder
YHTINGHNAEVR	HLA-C*03:03	0.2105755213648081	0.14849732108839486	not-binder
YIAEPSMHSM	HLA-C*03:03	0.9983160853385925	0.0008890781418221334	binder
YIDQEELNK	HLA-C*03:03	0.1726785734295845	0.088258490195076	not-binder
YIIIPKSSL	HLA-C*03:03	0.9966851115226746	0.0018507934220286858	binder
YIIPVVLFL	HLA-C*03:03	0.9917715191841125	0.007553677740045577	binder
YILPFSEVL	HLA-C*03:03	0.9950238466262817	0.006772513250005924	binder
YIMDWMDEM	HLA-C*03:03	0.9923475742340088	0.005940603398241161	binder
YIMEPSIFNTL	HLA-C*03:03	0.9969427943229675	0.0027807025422948296	binder
YINPRAVQL	HLA-C*03:03	0.9994215250015259	0.0002739557431530188	binder
YIPEITSVL	HLA-C*03:03	0.9972847461700439	0.0014537992704983156	binder
YIPNKVLIL	HLA-C*03:03	0.9823931932449341	0.01982835055699543	binder
YIQQKVRVL	HLA-C*03:03	0.993354332447052	0.003713758322619125	binder
YISPDQLADLYK	HLA-C*03:03	0.43493050932884214	0.1861689835921889	ambiguous
YISPFHDIPI	HLA-C*03:03	0.9232067227363586	0.05949192079260338	binder
YISVPKENSTL	HLA-C*03:03	0.9629916548728943	0.03881292549015656	binder
YITDFLARL	HLA-C*03:03	0.9969456434249878	0.0014390954329839933	binder
YIVDHTIIM	HLA-C*03:03	0.998588228225708	0.0007652663268112819	binder
YLAEVATGDDK	HLA-C*03:03	0.2945785395801067	0.21302825564121533	not-binder
YLAEVATGEK	HLA-C*03:03	0.22133694346994162	0.21341156608038236	not-binder
YLAPHVRTL	HLA-C*03:03	0.9994139194488525	0.00037819709033413794	binder
YLDPRITVAW	HLA-C*03:03	0.6437256276607514	0.22223877744682555	binder
YLFERIKEL	HLA-C*03:03	0.9978243350982666	0.0027268605919363886	binder
YLGKVLEL	HLA-C*03:03	0.9413832426071167	0.08574442956767703	binder
YLGQDYEQLR	HLA-C*03:03	0.06388434013351799	0.0724720474885413	not-binder
YLHDQNPDAAL	HLA-C*03:03	0.9882867336273193	0.0038935664283959665	binder
YLIANATNPESK	HLA-C*03:03	0.26462281942367555	0.15682685861376303	not-binder
YLIGVHASL	HLA-C*03:03	0.9970360398292542	0.0018106926854844813	binder
YLIPFSSKL	HLA-C*03:03	0.9902793169021606	0.01214301039356223	binder
YLIPNATQPESK	HLA-C*03:03	0.21925894394516945	0.17619541389530474	not-binder
YLLDHFLSM	HLA-C*03:03	0.9967340230941772	0.0018979990274000434	binder
YLLDLHSYL	HLA-C*03:03	0.9957393646240235	0.0013003866597529126	binder
YLLEKSRIV	HLA-C*03:03	0.6149665419012308	0.30652225669864736	ambiguous
YLLEKSRVI	HLA-C*03:03	0.704997469484806	0.29825274982634875	binder
YLLGTSLAR	HLA-C*03:03	0.03377160355448723	0.010009107174579196	not-binder
YLNGYIYIL	HLA-C*03:03	0.9769126892089843	0.015752767354026233	binder
YLPDGTASL	HLA-C*03:03	0.9897694110870361	0.005371414661128535	binder
YLQIHPQEL	HLA-C*03:03	0.9861108064651489	0.008414399710332716	binder
YLSEVASGDNK	HLA-C*03:03	0.17298567295074463	0.13167815313929257	not-binder
YLSNAYAR	HLA-C*03:03	0.047915528807789085	0.05068310340519177	not-binder
YLTAEILEL	HLA-C*03:03	0.9553560256958008	0.01444068482989368	binder
YLTPLILTL	HLA-C*03:03	0.9911406755447387	0.004832225603053039	binder
YLTVAAVFR	HLA-C*03:03	0.0429869269952178	0.05235981211374636	not-binder
YLVPQARAL	HLA-C*03:03	0.9940901637077332	0.007724985625861415	binder
YMIAHITGL	HLA-C*03:03	0.9967911958694458	0.0014358869462520079	binder
YNGEPVQIR	HLA-C*03:03	0.06669682748615742	0.05045347638116149	not-binder
YQAVTATLEEK	HLA-C*03:03	0.1455320106819272	0.21461147795409272	not-binder
YQDPSFHLSL	HLA-C*03:03	0.9894871950149536	0.005591740339174492	binder
YQIAVTKVL	HLA-C*03:03	0.9887404680252075	0.007525480619113511	binder
YQIDTVINL	HLA-C*03:03	0.9914081335067749	0.006412076540840099	binder
YQIPTENSM	HLA-C*03:03	0.9661441922187806	0.022366841694567072	binder
YQNPQITQL	HLA-C*03:03	0.9966565012931824	0.0024109361749295962	binder
YRPGTVALR	HLA-C*03:03	0.030754969269037247	0.03987588879747771	not-binder
YSFDYPSDM	HLA-C*03:03	0.9965417623519898	0.0033811219673621734	binder
YSGSEGSTQTLTK	HLA-C*03:03	0.1283210575580597	0.06745246143058067	not-binder
YSHPVVSSVPL	HLA-C*03:03	0.9628542304039002	0.02780121679242409	binder
YSHVGIAW	HLA-C*03:03	0.5662776127457618	0.3574588953456177	ambiguous
YSINMNVFL	HLA-C*03:03	0.9912809371948242	0.005669223705694885	binder
YSKLPGVSL	HLA-C*03:03	0.9990897893905639	0.0002815905013192148	binder
YSLDMWRL	HLA-C*03:03	0.9806150913238525	0.01258047942836774	binder
YSLEPVAVELK	HLA-C*03:03	0.12609543055295944	0.022567635937778094	not-binder
YSLPTSFSGSF	HLA-C*03:03	0.9667455077171325	0.028623068612998594	binder
YSMPVHAAV	HLA-C*03:03	0.9933488845825196	0.005334412717606723	binder
YSQVLANGLDNK	HLA-C*03:03	0.17509460747241973	0.10054743374252928	not-binder
YSSPFDPVL	HLA-C*03:03	0.9977857112884522	0.0018216645988593425	binder
YSSPLFRSL	HLA-C*03:03	0.9981818675994873	0.0016869893293641324	binder
YSVDIPLDK	HLA-C*03:03	0.2621429726481438	0.2533485050117001	not-binder
YSVPSSQEL	HLA-C*03:03	0.9987466335296631	0.00034631847479911043	binder
YSVRVSPQM	HLA-C*03:03	0.9946967124938965	0.0008360389933462489	binder
YSWLGETL	HLA-C*03:03	0.9877258896827698	0.008919588335194774	binder
YSWVGRPLLD	HLA-C*03:03	0.2050969559699297	0.15380491960119766	not-binder
YSWVGRPLL	HLA-C*03:03	0.9977196216583252	0.002058681032795569	binder
YSYDLSHSL	HLA-C*03:03	0.9990850687026978	0.00031038727170668853	binder
YTIPLSPVL	HLA-C*03:03	0.9985050797462464	0.0007619067133228333	binder
YTLINHRVL	HLA-C*03:03	0.9947075247764587	0.0038136086376481435	binder
YTLSPENLQSL	HLA-C*03:03	0.9886281251907348	0.002880568284992768	binder
YTSEVQAIL	HLA-C*03:03	0.9968201756477356	0.002390110131119168	binder
YTSGTFRTV	HLA-C*03:03	0.9848185539245605	0.006117902741297026	binder
YTTDRVMTV	HLA-C*03:03	0.9908245086669922	0.007507627067139081	binder
YTVGLGQTR	HLA-C*03:03	0.11774270050227642	0.11400196075112004	not-binder
YTVVYFPVR	HLA-C*03:03	0.07559872530400753	0.07523755497805762	not-binder
YTYESKMAFL	HLA-C*03:03	0.9968448877334595	0.0014751979446393359	binder
YVGPAKVI	HLA-C*03:03	0.8740886330604554	0.12745777652728846	binder
YVGPSLRM	HLA-C*03:03	0.992917001247406	0.005390769221357049	binder
YVIAYIRDL	HLA-C*03:03	0.9966372728347779	0.002367705511499401	binder
YVIGPKGNSL	HLA-C*03:03	0.9990059733390808	0.0004993472211206731	binder
YVSPRILTA	HLA-C*03:03	0.886159348487854	0.09651774697828024	binder
YVVPYTIHL	HLA-C*03:03	0.9992169618606568	0.0001759262302180939	binder
YWQNHPEL	HLA-C*03:03	0.8784067511558533	0.0809147478785345	binder
[truncated: 33,569 more rows]
