# Supplementary material for: Peptidome Surveillance Across Evolving SARS-CoV-2 Lineages Reveals HLA Binding Conservation in Nucleocapsid Among Variants With Most Potential for T-Cell Epitope Loss in Spike
Source: Front Immunol. 2022 Jun 23;13:918928. doi: 10.3389/fimmu.2022.918928 (PMC9260595; doi:10.3389/fimmu.2022.918928)
Supplement: Supplementary file 3 [file DataSheet_3.zip › rnn_results/HLA-B37_01_predictionsRNN.csv]

peptide	allele	prediction	prediction_std	classification
AAEDDEDDDVDTKK	HLA-B*37:01	0.03479700130410492	0.048714785173295666	not-binder
AAGPPISEGK	HLA-B*37:01	0.0005374316271627322	0.0005532920346576158	not-binder
AALEDTLAETEAR	HLA-B*37:01	0.00638392663677223	0.011550691086766748	not-binder
AAPATRAAL	HLA-B*37:01	0.05884258330333978	0.11322616659814107	not-binder
AAPEGKRSL	HLA-B*37:01	0.12940576336404774	0.2525465679318773	not-binder
ADALTYGF	HLA-B*37:01	0.7232434630393982	0.2818128763286675	binder
ADAVTHARF	HLA-B*37:01	0.9809898495674133	0.02077604373380661	binder
ADELVAEF	HLA-B*37:01	0.8065229475498199	0.1875939752898043	binder
ADELVSEF	HLA-B*37:01	0.8619244337081909	0.16410025037856074	binder
ADFEAHNI	HLA-B*37:01	0.9885905146598816	0.004722605709678994	binder
ADFHRVEGL	HLA-B*37:01	0.9849022030830383	0.005413426111024355	binder
ADFLVYEF	HLA-B*37:01	0.9747580766677857	0.01369393131508617	binder
ADFYVRVF	HLA-B*37:01	0.9924505352973938	0.010073032705013986	binder
ADGVHLLGF	HLA-B*37:01	0.9706025362014771	0.01479684935027092	binder
ADGVHNTL	HLA-B*37:01	0.9836682915687561	0.011291434081105738	binder
ADHIGQGF	HLA-B*37:01	0.9745145440101624	0.010999962606851552	binder
ADHIHSVEM	HLA-B*37:01	0.9934421896934509	0.002169135367312507	binder
ADHIRSIHV	HLA-B*37:01	0.9583545088768005	0.02788961717261501	binder
ADHTAPLL	HLA-B*37:01	0.9512015581130981	0.0393771830567162	binder
ADHYSQQM	HLA-B*37:01	0.962753689289093	0.0197554525653152	binder
ADIVATGF	HLA-B*37:01	0.9188459992408753	0.08606606826543954	binder
ADKGHYKF	HLA-B*37:01	0.9861246228218079	0.01390713586300024	binder
ADKIHSSF	HLA-B*37:01	0.995370352268219	0.0038237249942784514	binder
ADKLIYVF	HLA-B*37:01	0.9898658514022827	0.010948132243936586	binder
ADKVRTMLV	HLA-B*37:01	0.8880155444145202	0.036327377591491225	binder
ADLAHVLSL	HLA-B*37:01	0.9904682517051697	0.009572908479159547	binder
ADLARRLGL	HLA-B*37:01	0.9526911497116088	0.0340004179869138	binder
ADLERAQAM	HLA-B*37:01	0.9828717350959778	0.014250353962157567	binder
ADLERFFNF	HLA-B*37:01	0.9815215110778809	0.018119013162017427	binder
ADLIHHDL	HLA-B*37:01	0.988315737247467	0.007730998760555227	binder
ADLINNLGTIAK	HLA-B*37:01	0.07417380148544908	0.04913300625059851	not-binder
ADLIRHVYF	HLA-B*37:01	0.9888928890228271	0.0068342602534246025	binder
ADLKRHVEF	HLA-B*37:01	0.9925546288490296	0.0018278439301502149	binder
ADLLKRAF	HLA-B*37:01	0.9878349304199219	0.00795615911045266	binder
ADLLRARNM	HLA-B*37:01	0.8113906383514404	0.15314423434736654	binder
ADLPARGF	HLA-B*37:01	0.9499046564102173	0.06501253559630144	binder
ADLPRNIML	HLA-B*37:01	0.9684760451316834	0.01927229605558205	binder
ADLRAVNI	HLA-B*37:01	0.9859397411346436	0.01199933711792216	binder
ADLRHKEAL	HLA-B*37:01	0.9817813277244568	0.008795481664507387	binder
ADLSRAVSL	HLA-B*37:01	0.9915888667106628	0.009168542862557418	binder
ADLTRVETF	HLA-B*37:01	0.9953998327255249	0.003829847738670713	binder
ADLVHFLF	HLA-B*37:01	0.9811135768890381	0.01869639634749053	binder
ADLVNAHVV	HLA-B*37:01	0.9786160111427307	0.014051299604641387	binder
ADMAKRERF	HLA-B*37:01	0.9215118169784546	0.03949709521304199	binder
ADMKIRLF	HLA-B*37:01	0.9911745071411133	0.006830951206786754	binder
ADMPRVFVF	HLA-B*37:01	0.9945560812950134	0.006309395024245979	binder
ADMVKQFF	HLA-B*37:01	0.9704902529716491	0.03068892849447268	binder
ADNISHGL	HLA-B*37:01	0.9521369457244873	0.06570092978192564	binder
ADNPGPMVVF	HLA-B*37:01	0.8281883835792542	0.20544973744036948	binder
ADNQVMHF	HLA-B*37:01	0.9749797940254211	0.01976595374771224	binder
ADNRHYTF	HLA-B*37:01	0.9891584992408753	0.013099526145455587	binder
ADQIVTKL	HLA-B*37:01	0.9924891471862793	0.004658843455612827	binder
ADQKRFSAL	HLA-B*37:01	0.9733598709106446	0.017524502092667482	binder
ADQLHAAV	HLA-B*37:01	0.9483838200569152	0.03165399731233378	binder
ADQLKEYLF	HLA-B*37:01	0.9505073666572571	0.02861337377075361	binder
ADQMRMLNF	HLA-B*37:01	0.9609820485115051	0.024279166718490484	binder
ADQVIASF	HLA-B*37:01	0.9239469289779663	0.08789426011043748	binder
ADSATRLL	HLA-B*37:01	0.971620750427246	0.017312249534196363	binder
ADSAVSSF	HLA-B*37:01	0.9178038597106933	0.05475859112236564	binder
ADSIHSTL	HLA-B*37:01	0.9945278644561768	0.0021209035216592843	binder
ADSKSVHF	HLA-B*37:01	0.9777239084243774	0.015311696651224236	binder
ADSKTVKL	HLA-B*37:01	0.9879182815551758	0.0077778609993336195	binder
ADSKVLLF	HLA-B*37:01	0.9787423610687256	0.014739970780470091	binder
ADSLHRGLI	HLA-B*37:01	0.8250039577484131	0.11844610236296242	binder
ADSLHRLGL	HLA-B*37:01	0.9606185793876648	0.03162974729323801	binder
ADSLINSF	HLA-B*37:01	0.8621254861354828	0.19776557955288274	binder
ADSLRHFKV	HLA-B*37:01	0.9255597352981567	0.04035482632334369	binder
ADSLTYDI	HLA-B*37:01	0.3347960197599605	0.30110096134913233	not-binder
ADSLVTGI	HLA-B*37:01	0.7713736474514008	0.27373803992895324	binder
ADSNAREF	HLA-B*37:01	0.9315985918045044	0.11011859342642684	binder
ADSPRTSVF	HLA-B*37:01	0.9929728269577026	0.00555742220865237	binder
ADSPSQNL	HLA-B*37:01	0.6371701955795288	0.24980172350052876	binder
ADSRIVKM	HLA-B*37:01	0.9896336555480957	0.007664510787039201	binder
ADSTPAHF	HLA-B*37:01	0.9562270641326904	0.029718033331621974	binder
ADSVGHHL	HLA-B*37:01	0.9834515690803528	0.013797254915094781	binder
ADSVVVLL	HLA-B*37:01	0.9417184591293335	0.04991414704940777	binder
ADTGRIHRF	HLA-B*37:01	0.9878784656524658	0.007807168631948147	binder
ADTLAFEM	HLA-B*37:01	0.8775694966316223	0.08832971910319379	binder
ADTTHTSL	HLA-B*37:01	0.9692420840263367	0.026821175789384834	binder
ADTVSSKL	HLA-B*37:01	0.9655466794967651	0.016578052413573983	binder
ADVKHVFRL	HLA-B*37:01	0.9757861137390137	0.013831255201716752	binder
ADVVISAF	HLA-B*37:01	0.8842292189598083	0.15455163187601176	binder
ADWFKASF	HLA-B*37:01	0.980109977722168	0.01568503365655348	binder
ADYASKNL	HLA-B*37:01	0.9679656028747559	0.026766150674948207	binder
ADYIAPLF	HLA-B*37:01	0.8676494777202606	0.21402259551252883	binder
ADYKRSSSL	HLA-B*37:01	0.9784180879592895	0.024945343578403934	binder
ADYLAHES	HLA-B*37:01	0.07801438793540001	0.035670167703393735	not-binder
ADYLSSHL	HLA-B*37:01	0.990523099899292	0.0051548738652041825	binder
ADYLVPILA	HLA-B*37:01	0.6772586688399315	0.3041367827265863	binder
AEAFVRAF	HLA-B*37:01	0.997120988368988	0.0015011488427503358	binder
AEAHARIHL	HLA-B*37:01	0.9407145023345947	0.07091155689465302	binder
AEALRTSGL	HLA-B*37:01	0.9756696462631226	0.04065897713467991	binder
AEALVPLL	HLA-B*37:01	0.9756774663925171	0.025779909977284576	binder
AEAPHLVQV	HLA-B*37:01	0.9972266912460327	0.003326774009062522	binder
AEAVKTVF	HLA-B*37:01	0.9960818648338318	0.002782604441843056	binder
AEERRKYTL	HLA-B*37:01	0.9108450770378113	0.14424284054307462	binder
AEEVARLWGI	HLA-B*37:01	0.8018990874290466	0.15539022726361465	binder
AEFVWHKL	HLA-B*37:01	0.9970449566841125	0.003523445331902863	binder
AEGLRNENL	HLA-B*37:01	0.8767204880714417	0.13528482518779478	binder
AEIRHEVSV	HLA-B*37:01	0.9850691556930542	0.017472516366162844	binder
AEIRVHTV	HLA-B*37:01	0.9978164076805115	0.0013222135258976369	binder
AEKAYHEQL	HLA-B*37:01	0.9873662948608398	0.016848207607583897	binder
AEKKVVKI	HLA-B*37:01	0.9960500240325928	0.0040610810146440345	binder
AEKRWDRV	HLA-B*37:01	0.8110398888587952	0.10854776209848795	binder
AELERNVAL	HLA-B*37:01	0.999081802368164	0.0005027186967802756	binder
AELIRAFGL	HLA-B*37:01	0.9915180921554565	0.005246349471497831	binder
AELKGRSEAL	HLA-B*37:01	0.9834278464317322	0.014164630354682035	binder
AELLRHKFF	HLA-B*37:01	0.960407555103302	0.029014027770060433	binder
AELQRAESL	HLA-B*37:01	0.9956284761428833	0.005068761288584157	binder
AELQRKESL	HLA-B*37:01	0.9952243447303772	0.005374877422884452	binder
AELRRHLQF	HLA-B*37:01	0.9905020594596863	0.006157999529935917	binder
AELRRMQEM	HLA-B*37:01	0.9050539374351502	0.14175305174076813	binder
AELRRNGTL	HLA-B*37:01	0.9281310677528382	0.0871362493298043	binder
AELVRHQRI	HLA-B*37:01	0.9679251909255981	0.021088906135034214	binder
AEMDARTILL	HLA-B*37:01	0.9892369270324707	0.014666611247963366	binder
AEMVHTGL	HLA-B*37:01	0.9934987783432007	0.004682982348567784	binder
AEMYVAKF	HLA-B*37:01	0.9933038115501404	0.005264194715067714	binder
AENISHGL	HLA-B*37:01	0.9734238028526306	0.03467491444715971	binder
AENPGKYNIL	HLA-B*37:01	0.9601852655410766	0.045294128889824425	binder
AEPAHFYLF	HLA-B*37:01	0.9830931067466736	0.02519088307573905	binder
AEPGPRPAL	HLA-B*37:01	0.9845359444618225	0.008622928336154608	binder
AEPIKQAF	HLA-B*37:01	0.982176411151886	0.013769160449564707	binder
AEPKAKDPF	HLA-B*37:01	0.6418504282832146	0.33855263578730277	ambiguous
AEQERQHNYL	HLA-B*37:01	0.8694615840911866	0.1474357779000241	binder
AEQKVEYTL	HLA-B*37:01	0.9842114329338074	0.023905069333247583	binder
AEQLPRLQAF	HLA-B*37:01	0.9944218039512634	0.002764976133766966	binder
AEQLREKAGQL	HLA-B*37:01	0.7391699910163879	0.1726414034312371	binder
AEQMHKTGF	HLA-B*37:01	0.9888634085655212	0.010761570733023808	binder
AEQMRKIAL	HLA-B*37:01	0.9926582932472229	0.009256849957687066	binder
AEQQITEVF	HLA-B*37:01	0.9847139954566956	0.021127100214771544	binder
AEQRGENALKD	HLA-B*37:01	0.04597014114260674	0.0293740518107403	not-binder
AEQVIAGF	HLA-B*37:01	0.9750498294830322	0.023214374514732412	binder
AEQWRSAQL	HLA-B*37:01	0.9844824314117432	0.01915774753808563	binder
AEQYVSAF	HLA-B*37:01	0.9809202313423157	0.017256657712892542	binder
AESIHTGL	HLA-B*37:01	0.9794557571411133	0.01842471426409746	binder
AESIRTGKL	HLA-B*37:01	0.9723183989524842	0.02149551827284417	binder
AESKIKSF	HLA-B*37:01	0.9968478918075562	0.0021288002045700798	binder
AESKVVLV	HLA-B*37:01	0.9860645413398743	0.009936859884083181	binder
AESLKTKF	HLA-B*37:01	0.9898365259170532	0.008726217181203273	binder
AESLRYKL	HLA-B*37:01	0.9846061110496521	0.012215871431763592	binder
AESLVRNL	HLA-B*37:01	0.9917078971862793	0.007580893440672564	binder
AESPERVLL	HLA-B*37:01	0.9898296952247619	0.013230334613643683	binder
AESVVPARM	HLA-B*37:01	0.9727387309074402	0.03912776336544349	binder
AESYHQHF	HLA-B*37:01	0.9935876369476319	0.008407485579689329	binder
AETAVQLF	HLA-B*37:01	0.9880512356758118	0.007864844670744017	binder
AETLHFLL	HLA-B*37:01	0.9921732187271118	0.0037960925563427323	binder
AEVERVKNM	HLA-B*37:01	0.9926618814468384	0.004620188989604576	binder
AEVEVKKF	HLA-B*37:01	0.998213529586792	0.0018180424564593694	binder
AEVIKNRF	HLA-B*37:01	0.990205729007721	0.008508528467883065	binder
AEVPHSTGV	HLA-B*37:01	0.9810972929000854	0.012010338503160505	binder
AEYGAEAL	HLA-B*37:01	0.8578981041908265	0.13659014663873822	binder
AEYIQKNV	HLA-B*37:01	0.9754296898841858	0.01008834129815135	binder
AEYIRTEML	HLA-B*37:01	0.9890119314193726	0.015197433419035783	binder
AEYLHWLL	HLA-B*37:01	0.9964818954467773	0.0016124137046299853	binder
AEYLREKL	HLA-B*37:01	0.9932057738304139	0.0059051680803611116	binder
AEYPAVKF	HLA-B*37:01	0.9972617983818054	0.003163144519229066	binder
AGLQFPVGR	HLA-B*37:01	0.01786395375384018	0.025996698366451344	not-binder
AGPSHVAAM	HLA-B*37:01	0.008774532409734092	0.01311128552838891	not-binder
AKMANYAKF	HLA-B*37:01	0.024436283274553716	0.021248214268275056	not-binder
ALAVRGSD	HLA-B*37:01	1.593472097738413e-05	5.374281624644239e-06	not-binder
ALEAANGELEVK	HLA-B*37:01	0.006595545634627342	0.00896601074662251	not-binder
APIIAVTR	HLA-B*37:01	0.0010394832424935885	0.0007379529096092162	not-binder
APILIATDVASR	HLA-B*37:01	0.001423036313792636	0.002325823613821502	not-binder
APSIHGGSGGR	HLA-B*37:01	0.0007410725971567445	0.0011362096973730478	not-binder
AQPDHSYNL	HLA-B*37:01	0.7043123304843902	0.25496288181487015	binder
AQYDELAR	HLA-B*37:01	0.03585186032578349	0.03808351444128987	not-binder
AQYDELARK	HLA-B*37:01	0.06380857955664396	0.05003872209317567	not-binder
AQYEDIANR	HLA-B*37:01	0.14579723589122295	0.20192334350078395	not-binder
ARFEELNADLFR	HLA-B*37:01	0.054677275742869826	0.04959511428347513	not-binder
ASLENSLR	HLA-B*37:01	0.0003170843015141145	0.0004525390797884083	not-binder
ASPTPHAAF	HLA-B*37:01	0.005646815215004608	0.006117004762385915	not-binder
ATGFGAVGAGATAE	HLA-B*37:01	0.00426365869352594	0.0059330126703468775	not-binder
ATNQMGSSF	HLA-B*37:01	0.009892247995594516	0.012276964601468987	not-binder
CEVTRVKAV	HLA-B*37:01	0.771664759516716	0.29298575449562664	binder
DAGTIAGLNVLR	HLA-B*37:01	0.010381614341167734	0.014616013580153095	not-binder
DGYNYTLSK	HLA-B*37:01	0.0013477522181347013	0.0011501820083809234	not-binder
DHLDLKAP	HLA-B*37:01	0.020276362972799687	0.036494417035802314	not-binder
DIISDTSGDFRK	HLA-B*37:01	0.001449011125077959	0.0024362846749284824	not-binder
DKVSVTFQF	HLA-B*37:01	0.10584869720041752	0.13873230980057413	not-binder
DLARAQAV	HLA-B*37:01	0.006184673280949937	0.005448620775174557	not-binder
DLRKVEAL	HLA-B*37:01	0.15508897776744562	0.20698644329145682	not-binder
DRIPSKHF	HLA-B*37:01	0.007809575693681836	0.005078677331412903	not-binder
DSLDHVTSDAV	HLA-B*37:01	0.004219318401010241	0.0032677345683488858	not-binder
DSLSVNEFK	HLA-B*37:01	0.0019183117721695453	0.0030913119595708007	not-binder
DSPSVWAAVPGK	HLA-B*37:01	0.0006611480464925989	0.000500243884088681	not-binder
DSYVGDEAQSK	HLA-B*37:01	0.007177512161433697	0.004919824834577144	not-binder
DTIPRTQI	HLA-B*37:01	0.034120111563242975	0.05096645499730116	not-binder
DTIRLEIIS	HLA-B*37:01	0.0044653884055151135	0.004978632859439635	not-binder
DVGSLDEK	HLA-B*37:01	0.0001869474450359121	0.0001940260034222471	not-binder
DVNAAIATIK	HLA-B*37:01	0.0004331277967139613	0.0006845729060356569	not-binder
DYSVTANSK	HLA-B*37:01	0.00023699174416833558	0.0001771847997955434	not-binder
EAQSRALQL	HLA-B*37:01	0.04174015428870916	0.030022129069507335	not-binder
EDLIHEIAF	HLA-B*37:01	0.7988868474960327	0.09790148190011762	binder
EDLQRALAL	HLA-B*37:01	0.9670873284339905	0.020472121008401272	binder
EDSQRPGAHLTVK	HLA-B*37:01	0.0007144915987737476	0.0005753664244261406	not-binder
EELKRVASF	HLA-B*37:01	0.9691773414611816	0.03609173640148772	binder
EESGKPGAHVTVK	HLA-B*37:01	0.04216471030376852	0.048419946903577295	not-binder
EGLELPEDEEEK	HLA-B*37:01	0.004204708430916071	0.0034008875187462864	not-binder
EIIDLVLDR	HLA-B*37:01	0.00028276965385884976	0.00028785918437977594	not-binder
EITALAPSTMK	HLA-B*37:01	0.0005691675731213763	0.0003736038036564247	not-binder
EKSTDFVF	HLA-B*37:01	0.024753502546809615	0.018577925200220488	not-binder
ELEEIVQPIISK	HLA-B*37:01	0.0026558395067695527	0.0038964014263593106	not-binder
ELISNASDALDK	HLA-B*37:01	0.0031662840745411815	0.0027010397712227997	not-binder
ELSGKNTI	HLA-B*37:01	0.016875494795385748	0.023931492436895397	not-binder
ENQKLNSF	HLA-B*37:01	0.019200167432427407	0.012277088106310324	not-binder
ERARPPPPPPPP	HLA-B*37:01	0.0003748117946088314	0.0002763081071445183	not-binder
ERDLLKKF	HLA-B*37:01	0.33377226199954746	0.28233709258705814	not-binder
ESYSVYVYK	HLA-B*37:01	0.006238432795726112	0.00753970376642738	not-binder
ETMQSLNDR	HLA-B*37:01	4.59530255284335e-05	6.170426486807508e-05	not-binder
ETQITQIEHE	HLA-B*37:01	4.8780454449115496e-05	5.6472223425935235e-05	not-binder
EVREHVKLL	HLA-B*37:01	0.000449364669498209	0.0006889895902053539	not-binder
EYQELMNVK	HLA-B*37:01	0.0006282269030634779	0.0005539928960929816	not-binder
FDDIVHSF	HLA-B*37:01	0.9484125733375549	0.03925056390528534	binder
FDHAVSKF	HLA-B*37:01	0.9680264592170715	0.022029909895070993	binder
FDHPHIVKL	HLA-B*37:01	0.9784800767898559	0.018454202851321135	binder
FDRERIELF	HLA-B*37:01	0.8507575869560242	0.1075349417862498	binder
FDSLSQML	HLA-B*37:01	0.47885079234838485	0.36407400915173266	ambiguous
FEDENFILK	HLA-B*37:01	0.1450243342667818	0.13899354242606254	not-binder
FEDETVRKF	HLA-B*37:01	0.99779714345932	0.0021421566668833577	binder
FEQIKKERF	HLA-B*37:01	0.9631352901458741	0.02036223780607394	binder
FESIIHEF	HLA-B*37:01	0.989885938167572	0.009349512751255465	binder
FESLASQF	HLA-B*37:01	0.7936143517494202	0.3009203740961769	binder
FESLSEAF	HLA-B*37:01	0.6991490632295608	0.3093437103166956	binder
FESVIHEF	HLA-B*37:01	0.9913601636886596	0.006677099191342584	binder
FESVVEYF	HLA-B*37:01	0.7919380068778992	0.18690550130413872	binder
FETLQAQAGK	HLA-B*37:01	0.053175035119056704	0.04949255118119342	not-binder
FKDPNAPK	HLA-B*37:01	0.0010833539650775491	0.0008444491627270662	not-binder
FLIPNASQAESK	HLA-B*37:01	0.0019501264090649784	0.0028896498081229355	not-binder
FLQQPRPLM	HLA-B*37:01	0.0018315886214622878	0.0019401949103415403	not-binder
FSDEIRHNL	HLA-B*37:01	0.2148434191942215	0.30262548524598504	not-binder
GAGSDTLVRYF	HLA-B*37:01	0.03786677704192698	0.05343151990953649	not-binder
GDHLSPGV	HLA-B*37:01	0.42767283543944357	0.3583345870698661	ambiguous
GDHVKKVSF	HLA-B*37:01	0.9729727745056153	0.023761652110283468	binder
GDILVQQF	HLA-B*37:01	0.973696482181549	0.018125341372230392	binder
GDLGIEIPAEK	HLA-B*37:01	0.007013792591169477	0.003845727259774668	not-binder
GDLGRVKHL	HLA-B*37:01	0.7165538012981415	0.2110610014699864	binder
GDLIRYIVL	HLA-B*37:01	0.8811929523944855	0.21171979547935177	binder
GDLKHITKL	HLA-B*37:01	0.9903130173683167	0.007214267598383013	binder
GDMRRLIGF	HLA-B*37:01	0.9650065422058105	0.01965093183242896	binder
GDNRVHEF	HLA-B*37:01	0.9896742343902588	0.00696266277223905	binder
GDSVKASKF	HLA-B*37:01	0.9034209609031677	0.057588477074110606	binder
GDTLRVFKM	HLA-B*37:01	0.8516755700111389	0.2157491213328002	binder
GDTLVTGF	HLA-B*37:01	0.7055991470813752	0.3417648615033779	binder
GDTQVVVF	HLA-B*37:01	0.8223045647144318	0.21332240585984263	binder
GDYLKELF	HLA-B*37:01	0.9771489381790162	0.007558823049147401	binder
GDYLRVWRV	HLA-B*37:01	0.9557453989982605	0.030471013874541635	binder
GDYSRPLHI	HLA-B*37:01	0.9804102540016174	0.01696992870645687	binder
GEAARAAGF	HLA-B*37:01	0.9654083490371704	0.022206230194051917	binder
GEDPYPHKF	HLA-B*37:01	0.9937565207481385	0.005980606597648225	binder
GELQRKIGL	HLA-B*37:01	0.9902886986732483	0.008792718108928507	binder
GEQEDRPGL	HLA-B*37:01	0.822454184293747	0.20067307575143992	binder
GESITHAL	HLA-B*37:01	0.9885091662406922	0.008787124366879178	binder
GEYVVAKL	HLA-B*37:01	0.9908282160758972	0.012018363483677135	binder
GFAFVQYVNER	HLA-B*37:01	0.0017544555725180545	0.0032397755828134783	not-binder
GGGGGGLGSGGSIR	HLA-B*37:01	0.03158795228227973	0.04577103265289059	not-binder
GGGGGLGSGGSIR	HLA-B*37:01	0.018355775391682982	0.024632953599456213	not-binder
GGGWDHISV	HLA-B*37:01	0.05349732530303299	0.07961300281256649	not-binder
GGNFGFGDSR	HLA-B*37:01	0.003838761377846822	0.002098676624887368	not-binder
GILAADESTGSIAK	HLA-B*37:01	0.00596327951643616	0.004188051579320642	not-binder
GLGSGGSIRSS	HLA-B*37:01	0.00020884058067167645	0.00015103019239605533	not-binder
GLTSVINQK	HLA-B*37:01	0.0003876514398143627	0.0004673341491116471	not-binder
GNPTVEVDLFTSK	HLA-B*37:01	0.0019853967940434815	0.0013304859193314414	not-binder
GREAVLAAL	HLA-B*37:01	0.05742820985615253	0.05173408704354418	not-binder
GSDMRTERF	HLA-B*37:01	0.10433321490418165	0.1476192688790786	not-binder
GSGSGWSSSRGPY	HLA-B*37:01	0.028417120617814363	0.02609477898026264	not-binder
GSGTAEVELKK	HLA-B*37:01	0.0022903818753547966	0.0028327984798973034	not-binder
GTLDPVEK	HLA-B*37:01	0.00033723793167155235	0.0005215343941843718	not-binder
GVSVSSAR	HLA-B*37:01	0.00012396021347740315	0.00022670958400305134	not-binder
GVVDSEDIPLNLSR	HLA-B*37:01	0.0029197576121077875	0.004837772085125988	not-binder
GVWTYDDATKTF	HLA-B*37:01	0.015420754405204207	0.015362500041907293	not-binder
GYERPFAQI	HLA-B*37:01	0.013449664134532214	0.01040544499608389	not-binder
GYISPYFINTSK	HLA-B*37:01	0.0008182704215869308	0.0009289925073044948	not-binder
GYSFTTTAER	HLA-B*37:01	0.0007639367046067491	0.0009806990170085305	not-binder
HAAEYGAEALE	HLA-B*37:01	0.00020655883927247486	7.931657178043723e-05	not-binder
HDAARTGFL	HLA-B*37:01	0.6892836332321167	0.3125660324539548	binder
HDDIVTEF	HLA-B*37:01	0.885413134098053	0.09927772137984306	binder
HDFFRNDFL	HLA-B*37:01	0.9165807962417603	0.10866247396482037	binder
HDFGHLSVF	HLA-B*37:01	0.9944116830825805	0.004107189228117728	binder
HDFHHMNF	HLA-B*37:01	0.9909161329269409	0.010706159112851936	binder
HDFLKYDF	HLA-B*37:01	0.9581810593605041	0.022208840377659137	binder
HDFLVKVKV	HLA-B*37:01	0.9866452574729919	0.01344065293218973	binder
HDFPQFYPL	HLA-B*37:01	0.9643878698348999	0.02309588209739515	binder
HDFQAPYL	HLA-B*37:01	0.9349004864692688	0.08746358604072903	binder
HDFSVQNF	HLA-B*37:01	0.9658666253089905	0.025869749171255646	binder
HDFTSQIF	HLA-B*37:01	0.9646543622016907	0.03371606273773125	binder
HDGITVAV	HLA-B*37:01	0.8771704077720642	0.08046681746242698	binder
HDGLTVHL	HLA-B*37:01	0.9653396487236023	0.030399369181797198	binder
HDGLTVHLV	HLA-B*37:01	0.9433526396751404	0.038192707317297785	binder
HDHQIRVGV	HLA-B*37:01	0.9588951230049133	0.04555531417027954	binder
HDIETTHGV	HLA-B*37:01	0.9504224300384522	0.05429656631148046	binder
HDILHLVEL	HLA-B*37:01	0.9935084223747254	0.004648549832692806	binder
HDILIRKF	HLA-B*37:01	0.9923755288124084	0.005935959944354451	binder
HDKLSHYL	HLA-B*37:01	0.9832189917564392	0.011444111421290102	binder
HDLERARLL	HLA-B*37:01	0.9570349335670472	0.027154362660878742	binder
HDLKRKMIL	HLA-B*37:01	0.9326374769210816	0.04488719234819087	binder
HDLLKYEF	HLA-B*37:01	0.9845877647399902	0.007136409844881346	binder
HDLLMSQVM	HLA-B*37:01	0.9573828697204589	0.03223126904842278	binder
HDLLVHKA	HLA-B*37:01	0.7697372555732727	0.22054863716295972	binder
HDLMHFNTL	HLA-B*37:01	0.97628835439682	0.025405020275997624	binder
HDLPHYVAL	HLA-B*37:01	0.9839787960052491	0.012167032229518197	binder
HDLTKWDLF	HLA-B*37:01	0.9241660356521606	0.060221716066168926	binder
HDLWHIIKF	HLA-B*37:01	0.987997829914093	0.007111058049281365	binder
HDMEVYSF	HLA-B*37:01	0.8725427448749542	0.21786191242380862	binder
HDMVSPAVF	HLA-B*37:01	0.9844254970550537	0.01013460122767137	binder
HDNIVKVF	HLA-B*37:01	0.9956465125083923	0.0032341958313799836	binder
HDNPVFEM	HLA-B*37:01	0.985784113407135	0.013780311031773943	binder
HDQAVQAL	HLA-B*37:01	0.9434210658073425	0.07182411578402557	binder
HDQQVARM	HLA-B*37:01	0.9657598853111267	0.024059115905190765	binder
HDRIRPHNL	HLA-B*37:01	0.7851525247097015	0.23544243271941923	binder
HDSAVTSV	HLA-B*37:01	0.9438584089279175	0.03702493902550824	binder
HDSPVKAV	HLA-B*37:01	0.9711448431015015	0.021302694199180496	binder
HDSRAVKF	HLA-B*37:01	0.9737345576286316	0.0385558125016762	binder
HDSSTVEV	HLA-B*37:01	0.7269209027290344	0.2207746985950745	binder
HDSVVSMF	HLA-B*37:01	0.8560999870300293	0.13575050477307304	binder
HDSYGNQF	HLA-B*37:01	0.9070145130157471	0.054206289161651086	binder
HDVLKLEF	HLA-B*37:01	0.9890382528305054	0.006264178252847871	binder
HDVLSFLTF	HLA-B*37:01	0.9551400423049927	0.04093248370953314	binder
HDVPHQPF	HLA-B*37:01	0.8460289478302002	0.22374505530969332	binder
HDYEVAQM	HLA-B*37:01	0.9710008978843689	0.018188155629753434	binder
HDYGHLSV	HLA-B*37:01	0.9861397027969361	0.014458172973084814	binder
HDYYTTEF	HLA-B*37:01	0.9177932620048523	0.07631346733465359	binder
HEAERNIAL	HLA-B*37:01	0.9977208614349365	0.0013924506482082947	binder
HEFLRLSQV	HLA-B*37:01	0.9871376752853394	0.013838427979872198	binder
HEGHVYGF	HLA-B*37:01	0.9602215170860291	0.024220403586839148	binder
HEGLHNGF	HLA-B*37:01	0.8442710995674133	0.25729583276947193	binder
HEHFVTSL	HLA-B*37:01	0.9955919981002808	0.003535275252109417	binder
HEHIHSCQF	HLA-B*37:01	0.9700138449668885	0.013855889937827898	binder
HEHQANLL	HLA-B*37:01	0.9629976153373718	0.022282187432822075	binder
HEHQVMLM	HLA-B*37:01	0.9673280954360962	0.036598182956628506	binder
HEHYWETI	HLA-B*37:01	0.9798985242843627	0.028599640671033637	binder
HEIGHSLGL	HLA-B*37:01	0.9918689012527466	0.008344015112307751	binder
HELLKENGF	HLA-B*37:01	0.9636732697486877	0.04740087441693789	binder
HELQRFYSL	HLA-B*37:01	0.9955090045928955	0.0040695984499274996	binder
HEMEKAFAF	HLA-B*37:01	0.9960596203804016	0.0023762710249843394	binder
HENDAIHKI	HLA-B*37:01	0.9962758898735047	0.005442242046700128	binder
HEPEPHILLF	HLA-B*37:01	0.9812613368034363	0.010503024404047073	binder
HEQLRAVIV	HLA-B*37:01	0.9806463241577148	0.0074890403972367675	binder
HEQVVERL	HLA-B*37:01	0.9941249251365661	0.0029349111148324935	binder
HESAVTGL	HLA-B*37:01	0.9404060125350953	0.051092576510004116	binder
HESPAVKLM	HLA-B*37:01	0.9745786309242248	0.019670521316157985	binder
HGLIRKYGL	HLA-B*37:01	0.013368712857482024	0.016000685441251265	not-binder
HIYYITGETK	HLA-B*37:01	0.0006741011246049311	0.0006187842273916689	not-binder
HKPPGSSEPITVKF	HLA-B*37:01	0.0038172780943568794	0.006284550146490494	not-binder
HLPETKFSEL	HLA-B*37:01	0.15721769481897355	0.25540570405870455	not-binder
HLQLAIRNDEELNK	HLA-B*37:01	0.004152792746026535	0.007908293856889414	not-binder
HLRENGIVH	HLA-B*37:01	0.00061248674755916	0.0005044861660849143	not-binder
HLSPDGQYVPR	HLA-B*37:01	0.0009715664258692413	0.0005345538077227529	not-binder
HQPTAIIAK	HLA-B*37:01	0.009262136722099967	0.00940209821065498	not-binder
HSPLHSTGV	HLA-B*37:01	0.020947503164643423	0.039603686885568354	not-binder
IAKNRKDIENQ	HLA-B*37:01	0.000137014344909403	8.387889515871374e-05	not-binder
IAPTGHSL	HLA-B*37:01	0.08159265883732587	0.15143589232735918	not-binder
IDAIHQLGF	HLA-B*37:01	0.9787055373191833	0.01939243134514471	binder
IDFLTKQM	HLA-B*37:01	0.9917400360107422	0.005038016264525863	binder
IDHSVTGF	HLA-B*37:01	0.9814667701721191	0.013907072542840829	binder
IDHVKGDSF	HLA-B*37:01	0.9708920240402221	0.015583691397874664	binder
IDKVVQEF	HLA-B*37:01	0.995442807674408	0.004752886379470522	binder
IDLKRGFGF	HLA-B*37:01	0.9503507614135742	0.044858868798135845	binder
IDLLRVIHV	HLA-B*37:01	0.9513161659240723	0.03126881016630821	binder
IDLPRYAVL	HLA-B*37:01	0.9736382961273193	0.030729536043502217	binder
IDMKRALMM	HLA-B*37:01	0.8524637639522552	0.18932619360342995	binder
IDNNPKVKF	HLA-B*37:01	0.9544201850891113	0.07108616584466781	binder
IDSIHHLL	HLA-B*37:01	0.9941704750061036	0.004444069200513514	binder
IDSIIQRL	HLA-B*37:01	0.9917539119720459	0.005315879936701508	binder
IDSKVKGM	HLA-B*37:01	0.9293753981590271	0.04096091861161358	binder
IDSLKESF	HLA-B*37:01	0.9701111435890197	0.0217041153675653	binder
IDSLRALGV	HLA-B*37:01	0.9458346962928772	0.03929442626678812	binder
IDTIEIITDR	HLA-B*37:01	0.011012310883961618	0.010308406965180704	not-binder
IDYIVHPL	HLA-B*37:01	0.9857326745986938	0.016461993834723364	binder
IEDNPHPRL	HLA-B*37:01	0.9932466626167298	0.0053572746862424366	binder
IEDVIHKF	HLA-B*37:01	0.997046422958374	0.0027301566024023013	binder
IEEELGSK	HLA-B*37:01	0.014642833825200796	0.023984610837836717	not-binder
IEHITHSL	HLA-B*37:01	0.9967997670173645	0.001665916126487109	binder
IEHPHTDVV	HLA-B*37:01	0.9237553834915161	0.10965008604181488	binder
IEISRNEAL	HLA-B*37:01	0.9867072224617004	0.009367019816533512	binder
IEMPCHHLF	HLA-B*37:01	0.8854430913925171	0.156489393509427	binder
IEPPERMEF	HLA-B*37:01	0.9536909818649292	0.030777658396730505	binder
IERPTYTNL	HLA-B*37:01	0.8774499654769897	0.1713608104954683	binder
IESLAHAL	HLA-B*37:01	0.9846557378768921	0.009039388842721397	binder
IESLVKKL	HLA-B*37:01	0.9949760437011719	0.002075477411135321	binder
IETIVAAM	HLA-B*37:01	0.8468501687049865	0.10348959934673901	binder
IEYIRQGSL	HLA-B*37:01	0.8911646485328675	0.19394203029118737	binder
IGAEVYHNLK	HLA-B*37:01	0.0004221186274662614	0.0001683391403410949	not-binder
IGDEDVGR	HLA-B*37:01	0.0010157977818380458	0.0008091356897910383	not-binder
IGGIGTVPVGR	HLA-B*37:01	0.00788572293240577	0.012083766542980547	not-binder
IHIVFTAHVF	HLA-B*37:01	0.047137050749734045	0.03806973428772003	not-binder
IIALDGDTK	HLA-B*37:01	0.0008267806738331274	0.0011019310915741452	not-binder
IIAPPERK	HLA-B*37:01	0.00014759682926523965	0.0001650052383202587	not-binder
IMFVDPSLTVR	HLA-B*37:01	0.002498013759031892	0.0029190661717115973	not-binder
INVYYNEATGGK	HLA-B*37:01	0.012971007195301355	0.01798244990033383	not-binder
IQERLQKI	HLA-B*37:01	0.6932183340191841	0.32515404568504785	binder
ISEVKVQV	HLA-B*37:01	0.33225322887301445	0.30551820311965383	not-binder
ISPIKTETF	HLA-B*37:01	0.0274962255731225	0.02781424856762986	not-binder
ISPSRTEAL	HLA-B*37:01	0.09491363940760493	0.15055392377649007	not-binder
ISRDIQSI	HLA-B*37:01	0.058635048638097945	0.07598489393599313	not-binder
ISSPTETER	HLA-B*37:01	0.0003279695851233555	0.0004679664461504888	not-binder
ISSSSFSR	HLA-B*37:01	0.00016085168936115225	0.000199379044009185	not-binder
ISVYYNEATGGK	HLA-B*37:01	0.010871866019442677	0.014276517970888983	not-binder
ITITNDQNR	HLA-B*37:01	0.00021534548550334877	0.00034930714608161673	not-binder
IVGGSDHSSHPF	HLA-B*37:01	0.032116510136984286	0.030499623869754636	not-binder
IVTDRETGSSK	HLA-B*37:01	0.0008395825076149777	0.0008562442377324569	not-binder
KAPAPRPSL	HLA-B*37:01	0.09637392020085826	0.14911329318013225	not-binder
KAPPPKAAF	HLA-B*37:01	0.051654050848446785	0.09762362137126299	not-binder
KAPSAARSL	HLA-B*37:01	0.07858590160903986	0.14493344529270327	not-binder
KDAVRKAMF	HLA-B*37:01	0.726587039232254	0.2524429629606306	binder
KDFEKAYKT	HLA-B*37:01	0.6842316031455994	0.1640400394137587	binder
KDFERAKAV	HLA-B*37:01	0.9781757354736328	0.01010717376167352	binder
KDFFRVLNL	HLA-B*37:01	0.9844300746917725	0.01591281140883085	binder
KDFIKFIEF	HLA-B*37:01	0.979072654247284	0.020527740070338748	binder
KDFLKIFTF	HLA-B*37:01	0.991876482963562	0.0065188848361967845	binder
KDFPAHRI	HLA-B*37:01	0.9943934798240661	0.0029874772604959144	binder
KDFPSNSF	HLA-B*37:01	0.9886225461959839	0.008118747074902668	binder
KDFQKVAHF	HLA-B*37:01	0.9882359623908996	0.008566516398605608	binder
KDFSHPQM	HLA-B*37:01	0.9888784289360046	0.0089094115818448	binder
KDHGVNSF	HLA-B*37:01	0.9858358860015869	0.007067874823764289	binder
KDHMVTSSF	HLA-B*37:01	0.9866087794303894	0.010671832031871662	binder
KDHRISTF	HLA-B*37:01	0.9918163895606995	0.010281646746456295	binder
KDHSVNSF	HLA-B*37:01	0.989143681526184	0.007541539094707271	binder
KDHVLVKAF	HLA-B*37:01	0.9840560913085937	0.008843839478842224	binder
KDIAINLF	HLA-B*37:01	0.9794135093688965	0.01754622777197419	binder
KDIPKRPF	HLA-B*37:01	0.9320201873779297	0.03326321777490479	binder
KDKLRINRF	HLA-B*37:01	0.8967602014541626	0.07114031199180117	binder
KDLAKFSTF	HLA-B*37:01	0.987894594669342	0.012760209407297773	binder
KDLIRHFNI	HLA-B*37:01	0.9691168904304505	0.04965088980174041	binder
KDLISKLL	HLA-B*37:01	0.9811188340187073	0.008315954950313882	binder
KDLKVNRF	HLA-B*37:01	0.989462387561798	0.007637530440855724	binder
KDLLHRAL	HLA-B*37:01	0.9912644982337951	0.007615943780314882	binder
KDLLRAQGL	HLA-B*37:01	0.9714925050735473	0.02435194591177691	binder
KDLLRFAQV	HLA-B*37:01	0.967038917541504	0.0400574101801313	binder
KDLLRLSHL	HLA-B*37:01	0.9704074382781982	0.016501009383994722	binder
KDLVHEFVV	HLA-B*37:01	0.9654526472091675	0.02200206866667179	binder
KDLVHLLTL	HLA-B*37:01	0.9928670525550842	0.005726440519702722	binder
KDMERLTSL	HLA-B*37:01	0.9959095001220704	0.003797391748135272	binder
KDMPHNAL	HLA-B*37:01	0.9859144926071167	0.011286145453190845	binder
KDMVHKEL	HLA-B*37:01	0.9799875378608703	0.021109118001438554	binder
KDMVHKELHRF	HLA-B*37:01	0.8066146850585938	0.09668750955638845	binder
KDNPKFSF	HLA-B*37:01	0.9833748936653137	0.009571051804246148	binder
KDNRVVLF	HLA-B*37:01	0.9817022562026978	0.026248041467716136	binder
KDRLRINRF	HLA-B*37:01	0.7465347200632095	0.26958843914156755	binder
KDRPWIWNI	HLA-B*37:01	0.9388932228088379	0.03731746091030723	binder
KDSITHDF	HLA-B*37:01	0.9762877941131591	0.01998953846192973	binder
KDSKVFPL	HLA-B*37:01	0.9262933850288391	0.08079808120313764	binder
KDSKVVEI	HLA-B*37:01	0.9896443367004395	0.004923508274256638	binder
KDSLIVQV	HLA-B*37:01	0.9839491724967957	0.00597196837682913	binder
KDSLVSSL	HLA-B*37:01	0.9759679198265075	0.01440630292082911	binder
KDSMIRKF	HLA-B*37:01	0.9722891449928284	0.020954771984879758	binder
KDSPVSAF	HLA-B*37:01	0.9757893800735473	0.010837682781472728	binder
KDSTKTAF	HLA-B*37:01	0.9488570928573609	0.043006587788585085	binder
KDSTVQVF	HLA-B*37:01	0.9907919764518738	0.00899046256713854	binder
KDSVKGDVF	HLA-B*37:01	0.8269124269485474	0.14261224176787957	binder
KDSYVVAF	HLA-B*37:01	0.9452719211578369	0.08173283529726369	binder
KDTYSWLL	HLA-B*37:01	0.8521035969257355	0.1841457863256517	binder
KDVATVAF	HLA-B*37:01	0.9594138622283935	0.06282440720051329	binder
KDVLAHQV	HLA-B*37:01	0.9715171694755554	0.02537424396427674	binder
KDVLISEF	HLA-B*37:01	0.9898037314414978	0.007081881823619683	binder
KDVLKFGF	HLA-B*37:01	0.9582893013954162	0.035522151468433835	binder
KDVVIHRF	HLA-B*37:01	0.992352557182312	0.007229314014625137	binder
KDVYKEHF	HLA-B*37:01	0.9678429245948792	0.022216985907329338	binder
KDWWTYEF	HLA-B*37:01	0.9250243663787842	0.041673508242100255	binder
KDYEVELL	HLA-B*37:01	0.9624449014663696	0.013099742141216477	binder
KDYIHINI	HLA-B*37:01	0.9957301616668701	0.002866990094613283	binder
KDYLKHKF	HLA-B*37:01	0.988845431804657	0.008526512124193905	binder
KEACRAYGL	HLA-B*37:01	0.8559081554412842	0.10646297269078596	binder
KEAETRAEF	HLA-B*37:01	0.9970813274383545	0.0017130451707428897	binder
KEAIREASF	HLA-B*37:01	0.9898160576820374	0.005988598158950109	binder
KEALKTGF	HLA-B*37:01	0.9754697442054748	0.012007141630852309	binder
KEALTHSF	HLA-B*37:01	0.9957963585853576	0.002721490506030207	binder
KEALVWKV	HLA-B*37:01	0.9925382494926452	0.003192676496294635	binder
KEASKVPF	HLA-B*37:01	0.936797022819519	0.05580240952473244	binder
KEAVVHGL	HLA-B*37:01	0.9852351784706116	0.018358131797581986	binder
KECMRALGF	HLA-B*37:01	0.8141689419746398	0.12256571605834891	binder
KEDGTFYEF	HLA-B*37:01	0.9947085738182068	0.002514515513684965	binder
KEDKPRKSLF	HLA-B*37:01	0.8845139384269715	0.12217412197465488	binder
KEDNTIYRL	HLA-B*37:01	0.982134199142456	0.01836607570197734	binder
KEDTPHTAL	HLA-B*37:01	0.9683669447898865	0.05065380047413118	binder
KEEIPTHSF	HLA-B*37:01	0.9932427048683167	0.006151492126029323	binder
KEEIVHQL	HLA-B*37:01	0.9796485662460327	0.025815202676456307	binder
KEEIVQFF	HLA-B*37:01	0.9528189539909363	0.024764444613689932	binder
KEELVVQF	HLA-B*37:01	0.9887389779090882	0.006740095659304627	binder
KEGIGRVIGM	HLA-B*37:01	0.7958521723747254	0.31917393853849546	binder
KEHLVFTV	HLA-B*37:01	0.99453045129776	0.0031101286062140054	binder
KEHLWQKV	HLA-B*37:01	0.9935308575630188	0.002324178722100748	binder
KEHRPVEKF	HLA-B*37:01	0.9936474919319153	0.005011134065384935	binder
KEHYKIEAF	HLA-B*37:01	0.9932611227035523	0.005162836640358034	binder
KEILIPVF	HLA-B*37:01	0.9910128235816955	0.003975345176984075	binder
KEIPHLVAV	HLA-B*37:01	0.9971293687820435	0.0017790231076583371	binder
KEKIVRSF	HLA-B*37:01	0.9813287734985352	0.022323403268968162	binder
KEKVHEYNV	HLA-B*37:01	0.8990503072738647	0.061543572220797926	binder
KELAVRTF	HLA-B*37:01	0.9938224077224731	0.0039045775902592783	binder
KELEATVR	HLA-B*37:01	0.16450044251978396	0.1153709334915338	not-binder
KELERSYHL	HLA-B*37:01	0.9917140245437622	0.008109445861584444	binder
KELEVPHF	HLA-B*37:01	0.9940243244171143	0.00763161922466637	binder
KELEVRKL	HLA-B*37:01	0.9965759873390198	0.0020545759706624067	binder
KELHRFEKL	HLA-B*37:01	0.9898612380027771	0.010021759135003003	binder
KELIREVEM	HLA-B*37:01	0.9935444951057434	0.0029822009933260308	binder
KELLHNIQL	HLA-B*37:01	0.9953037023544311	0.0037501737019647557	binder
KELLTHHL	HLA-B*37:01	0.9904648423194885	0.00684634564619941	binder
KELLTHHV	HLA-B*37:01	0.9819880127906799	0.00877341543420768	binder
KELLTREL	HLA-B*37:01	0.992235803604126	0.006729236875112242	binder
KELNILHEM	HLA-B*37:01	0.9937150716781616	0.0058419353581268055	binder
KELQKSCTF	HLA-B*37:01	0.9692727446556091	0.01602700467763511	binder
KELVRQLQL	HLA-B*37:01	0.9912681818008423	0.008040913317958177	binder
KEMLKLLDF	HLA-B*37:01	0.9812597513198853	0.016655603793990222	binder
KEMPAVLVF	HLA-B*37:01	0.9970264792442322	0.0017056865057744183	binder
KENLTNEL	HLA-B*37:01	0.971957015991211	0.03115075195212166	binder
KENLVQAF	HLA-B*37:01	0.9950743317604065	0.0021016902895674137	binder
KENSYVKKF	HLA-B*37:01	0.995825731754303	0.0027942457841727227	binder
KEPEERPTF	HLA-B*37:01	0.9594196200370788	0.029910618093569114	binder
KEPPGSEEF	HLA-B*37:01	0.8979954481124878	0.09166163164210583	binder
KEPPPEFEF	HLA-B*37:01	0.9417044043540954	0.05898799474620765	binder
KEPPQGAHF	HLA-B*37:01	0.755877873301506	0.30137163199347683	binder
KEQARYNQL	HLA-B*37:01	0.979166567325592	0.025008149419857517	binder
KEQERLAQL	HLA-B*37:01	0.9949650883674621	0.0065742631366718565	binder
KEQERTLAL	HLA-B*37:01	0.9979577898979187	0.001813176580588493	binder
KEQIIHHV	HLA-B*37:01	0.9773255348205566	0.026478728833174547	binder
KEQNRAKPVHL	HLA-B*37:01	0.6059169709682465	0.24385261560846194	ambiguous
KESDGFHRF	HLA-B*37:01	0.9979570388793946	0.0012171072288131553	binder
KESERLQAM	HLA-B*37:01	0.9924280166625976	0.007388271840626504	binder
KESESFVF	HLA-B*37:01	0.9777504801750183	0.015295020160256502	binder
KESETFVQF	HLA-B*37:01	0.9980045676231384	0.0006070412278302375	binder
KESEVKAL	HLA-B*37:01	0.9882304430007934	0.013238482971862357	binder
KESEVKREF	HLA-B*37:01	0.9932827591896057	0.005570907440987459	binder
KESEVYKM	HLA-B*37:01	0.9962119579315185	0.0021957489534827897	binder
KESEVYKML	HLA-B*37:01	0.908904242515564	0.12160758350363134	binder
KESKIFRI	HLA-B*37:01	0.9950946211814881	0.004992715030991119	binder
KESKINQVF	HLA-B*37:01	0.9948030114173889	0.0042309807685469835	binder
KESLTTDL	HLA-B*37:01	0.7639354765415192	0.15827451620672642	binder
KESQRLVGF	HLA-B*37:01	0.9939985752105713	0.006526653318454062	binder
KESSVAKL	HLA-B*37:01	0.9892724275588989	0.005816437492764837	binder
KESVAFNF	HLA-B*37:01	0.9188810586929321	0.07417869819039623	binder
KESVANHL	HLA-B*37:01	0.9559205651283265	0.02570063380112532	binder
KESVITHF	HLA-B*37:01	0.9955702781677246	0.0043120132215069985	binder
KEVPRSYEL	HLA-B*37:01	0.9964017510414124	0.0023462875157342273	binder
KEVVVHLL	HLA-B*37:01	0.9934292554855346	0.005729991975733801	binder
KEYLIELF	HLA-B*37:01	0.9914394497871399	0.0064028145999570985	binder
KIEISQHAK	HLA-B*37:01	0.00022643981865257956	0.0001886536142489876	not-binder
KKSDGSDFLATSL	HLA-B*37:01	0.012652735239680624	0.011494095757932088	not-binder
KLNVTEQEK	HLA-B*37:01	0.0010837227458978306	0.0019036277772817424	not-binder
KPPGSSEPITVKF	HLA-B*37:01	0.021485373936593534	0.0157416034417191	not-binder
KQDAFANFANF	HLA-B*37:01	0.6930131554603577	0.16274922472838307	binder
KQDFVQHF	HLA-B*37:01	0.6941213369369507	0.35269341077342464	binder
KQDKGGFGF	HLA-B*37:01	0.6971538379788399	0.3337968752658774	binder
KSDERLTAF	HLA-B*37:01	0.5708568975329399	0.3709904675395256	ambiguous
KSDGSDFLATSL	HLA-B*37:01	0.06609557271003723	0.0668066452120765	not-binder
KSDMVHRF	HLA-B*37:01	0.328616175474599	0.3453880463999963	ambiguous
KSDPSIVRL	HLA-B*37:01	0.6694511860609055	0.3354254172457963	binder
KSPAPSSDF	HLA-B*37:01	0.005359403920010664	0.00851858710978985	not-binder
KSPDASSAF	HLA-B*37:01	0.022038984415121376	0.032107028474553594	not-binder
KVVVSPTK	HLA-B*37:01	0.00033773803152143956	0.0002803158977903406	not-binder
LALIYNEALKG	HLA-B*37:01	0.0005917443253565579	0.0004273277618598862	not-binder
LDALVFHF	HLA-B*37:01	0.8817266702651978	0.1309431821682834	binder
LDFERTLGL	HLA-B*37:01	0.9899022459983826	0.00431652003145709	binder
LDHESYEF	HLA-B*37:01	0.9571337342262268	0.03462899683726458	binder
LDHLAEKF	HLA-B*37:01	0.9603786468505859	0.03520936802993709	binder
LDHPHIVKL	HLA-B*37:01	0.988715934753418	0.006741397950364041	binder
LDHVRTSFL	HLA-B*37:01	0.9141309499740601	0.0263706825515338	binder
LDIDSPPITAR	HLA-B*37:01	0.01906704711727798	0.016267558107888918	not-binder
LDKKVEKV	HLA-B*37:01	0.9098398923873902	0.07139776517311737	binder
LDLQRTLSL	HLA-B*37:01	0.980455195903778	0.022214672217437094	binder
LDMLKVAVF	HLA-B*37:01	0.9456909418106079	0.05911509597113295	binder
LDNAAFPF	HLA-B*37:01	0.5822749078273773	0.2144300619043429	ambiguous
LDNPHHGF	HLA-B*37:01	0.9778882503509522	0.015959956033965605	binder
LDRHYLNL	HLA-B*37:01	0.9119331240653992	0.09839317297163001	binder
LDRVLLHK	HLA-B*37:01	0.019278724072501065	0.010023167261852416	not-binder
LDSEVVTF	HLA-B*37:01	0.8434384584426879	0.2264491905648499	binder
LDSIIWAF	HLA-B*37:01	0.4981280669569969	0.29802400427726444	ambiguous
LDSKANNL	HLA-B*37:01	0.8263362169265747	0.2024183033473296	binder
LDSQSHHL	HLA-B*37:01	0.9108468055725097	0.06443041097783297	binder
LDSSHSEL	HLA-B*37:01	0.9293396830558777	0.04100219484323908	binder
LDSVHQLL	HLA-B*37:01	0.9838700294494629	0.007061869599208033	binder
LDTNGKNL	HLA-B*37:01	0.6323047935962677	0.2801135374690462	ambiguous
LDVPHSYSV	HLA-B*37:01	0.8333663761615753	0.1856224006267098	binder
LEAHRIVKM	HLA-B*37:01	0.8219596236944199	0.32569213874787795	binder
LEDALQQAKED	HLA-B*37:01	0.0043736495543271305	0.0031418086377669706	not-binder
LELPRGWEM	HLA-B*37:01	0.9618739604949951	0.028987263345624344	binder
LENPRFYGF	HLA-B*37:01	0.9844137072563172	0.00963233365263004	binder
LENQVRHQL	HLA-B*37:01	0.9962433934211731	0.00358358865392662	binder
LENVVHHF	HLA-B*37:01	0.9949648022651673	0.0023511245045007684	binder
LEQLRPVTV	HLA-B*37:01	0.9809847831726074	0.016656535551376212	binder
LESLVQKV	HLA-B*37:01	0.9752807497978211	0.025140233832837578	binder
LGIHEDSQNRK	HLA-B*37:01	0.00047996588036767205	0.0007156418418638892	not-binder
LHREDLTSI	HLA-B*37:01	0.2302272528409958	0.22299267814560128	not-binder
LIQNLDANHDGR	HLA-B*37:01	0.0008516186062479392	0.0007949105185207954	not-binder
LKGDDLQAIKK	HLA-B*37:01	0.0033853381290100517	0.0027924393647827126	not-binder
LLEGATGF	HLA-B*37:01	0.018232364882715048	0.029486087119343925	not-binder
LLEGEEER	HLA-B*37:01	0.0005715025527024409	0.0005428088939632374	not-binder
LLEGEESR	HLA-B*37:01	0.0005618058518848557	0.0005612335651350241	not-binder
LLERVKEL	HLA-B*37:01	0.1414864149875939	0.22942304962942844	not-binder
LLLPGELAK	HLA-B*37:01	0.0012008740101009606	0.0009337090913720891	not-binder
LLQDFFNGK	HLA-B*37:01	0.00015526428251178004	0.00012733421766050282	not-binder
LMEDLDRNK	HLA-B*37:01	0.00030586543725803496	0.0003499715620222639	not-binder
LQAEIEGLK	HLA-B*37:01	0.0061233132146298885	0.0026840952845175116	not-binder
LQDAEIAR	HLA-B*37:01	0.0016081632813438774	0.0009732858089776767	not-binder
LQERRHLDL	HLA-B*37:01	0.02019270956516266	0.02073862769423124	not-binder
LQQAKDEI	HLA-B*37:01	0.033403765363618734	0.026597293462120555	not-binder
LQQTPHAHL	HLA-B*37:01	0.28922248603776096	0.24689001460958074	not-binder
LQQVDTSTRTHN	HLA-B*37:01	0.0002448552579153329	0.00033978712883558926	not-binder
LSELEAALQR	HLA-B*37:01	0.00236027441569604	0.002569643729799197	not-binder
LTVGNNKTL	HLA-B*37:01	0.007006508679478429	0.010915214292891695	not-binder
LVLVGDGGTGK	HLA-B*37:01	0.0037852555338758974	0.0042180692723546714	not-binder
LVQAFQFTDK	HLA-B*37:01	0.0001614456297829747	8.086461849973997e-05	not-binder
LVSESSDVLPK	HLA-B*37:01	0.0017146252561360598	0.00120787480565245	not-binder
MDHPHHTLF	HLA-B*37:01	0.9810118556022644	0.016964203485911558	binder
MDHPHHTL	HLA-B*37:01	0.9939211726188659	0.005100855166071516	binder
MDILKQAF	HLA-B*37:01	0.982410478591919	0.012443193641508322	binder
MDLEHKVLL	HLA-B*37:01	0.9378493189811706	0.0630071065299051	binder
MDLKRGMLL	HLA-B*37:01	0.9507303833961487	0.030719360537505694	binder
MDLLRESQL	HLA-B*37:01	0.97432382106781	0.015331287366678693	binder
MDLVKNHLM	HLA-B*37:01	0.9236104965209961	0.048240307883059566	binder
MDSIHDVTF	HLA-B*37:01	0.8811674594879151	0.15636288117426728	binder
MDSSHVSL	HLA-B*37:01	0.9760360002517701	0.029143791103093813	binder
MDSVRQAKL	HLA-B*37:01	0.9082728147506713	0.08574134315041171	binder
MDSVRSGPFG	HLA-B*37:01	0.07111249603331089	0.06498242513130108	not-binder
MDSVRSGPF	HLA-B*37:01	0.7751608252525329	0.16356248128204814	binder
MDTVHHML	HLA-B*37:01	0.985229742527008	0.007089574150874733	binder
MDWEKVAF	HLA-B*37:01	0.9695049405097962	0.01361447316552674	binder
MEIERILGV	HLA-B*37:01	0.9907039761543274	0.007091570805277167	binder
MEKIWHHT	HLA-B*37:01	0.5759085536003112	0.16243983793719213	ambiguous
MELERVKAL	HLA-B*37:01	0.9971632957458496	0.0019254224521619429	binder
MEMAHLYSL	HLA-B*37:01	0.9937304377555847	0.0068962539453382415	binder
MENRVQSF	HLA-B*37:01	0.9820492267608643	0.019703854883952415	binder
MGPPPTPHF	HLA-B*37:01	0.05776725940522738	0.08364961354248529	not-binder
MGPPPTSHF	HLA-B*37:01	0.04893361077993177	0.08497673293126229	not-binder
MPGHLPSEDSGY	HLA-B*37:01	0.0013783649876131677	0.0009452957794347537	not-binder
MQSGPKPLF	HLA-B*37:01	0.7466014623641968	0.13904813158670362	binder
NAAPGVDL	HLA-B*37:01	0.0017988217994570732	0.0005882235277141694	not-binder
NAPWAVTSL	HLA-B*37:01	0.07695922683924436	0.11704654846064365	not-binder
NDFLAHHV	HLA-B*37:01	0.9552862763404846	0.036877073843671386	binder
NDLAVVDVR	HLA-B*37:01	0.025360489264130592	0.012165488033337581	not-binder
NDSVKTVGF	HLA-B*37:01	0.9474039316177368	0.03109993821413108	binder
NELIRFEEF	HLA-B*37:01	0.997540020942688	0.0011751391150025925	binder
NIEDVIAQGIGK	HLA-B*37:01	0.011796543461969122	0.012450869597482874	not-binder
NLLSVAYK	HLA-B*37:01	0.00019038004611502402	0.00014287920358147711	not-binder
NSISSESIVQGF	HLA-B*37:01	0.008260127116227523	0.006419022033630273	not-binder
PAPPKPEPK	HLA-B*37:01	0.0005836861702846364	0.0008658732086028371	not-binder
PAVPQLLHMPD	HLA-B*37:01	0.00010606546456983778	6.505420655441741e-05	not-binder
PDLPHLLAF	HLA-B*37:01	0.39190187249332664	0.31379981382287664	ambiguous
PPYTVVYFPVRGR	HLA-B*37:01	0.037099061603657904	0.05907586406553295	not-binder
PPYTVVYFPVR	HLA-B*37:01	0.07348962184041738	0.12393173658670498	not-binder
QAQEYEALLNIK	HLA-B*37:01	0.007249613758176565	0.005159771110532171	not-binder
QASEGPLK	HLA-B*37:01	0.0003297227325674612	0.0003731594995560729	not-binder
QDFQIQAF	HLA-B*37:01	0.9465503215789794	0.07244135515636817	binder
QDHITFAM	HLA-B*37:01	0.9682116866111755	0.01623808148133224	binder
QDIAFAYQR	HLA-B*37:01	0.019439969304949047	0.02176398436577409	not-binder
QDIGAKSL	HLA-B*37:01	0.9344656944274903	0.03220446596048316	binder
QDLEHHLGL	HLA-B*37:01	0.9721046805381774	0.01900887339192946	binder
QDLIHRSKM	HLA-B*37:01	0.8232481837272644	0.23744658800781077	binder
QDLIRELEL	HLA-B*37:01	0.9835108280181885	0.01097747550316076	binder
QDLLRIGLF	HLA-B*37:01	0.9601825952529908	0.02314225201806217	binder
QDLRRTNSL	HLA-B*37:01	0.9787172198295593	0.020549565721978316	binder
QDSITRLM	HLA-B*37:01	0.9447701573371887	0.05613538411449609	binder
QDSQVNAL	HLA-B*37:01	0.7897985458374024	0.23652691447762664	binder
QDTLRTMYF	HLA-B*37:01	0.9331457376480102	0.026584026491747757	binder
QDVERWLGF	HLA-B*37:01	0.9656091690063476	0.009398853613028106	binder
QDYARIFQF	HLA-B*37:01	0.9926232695579529	0.0054062316517915435	binder
QEDMPHNQF	HLA-B*37:01	0.9857354760169983	0.006479397008100731	binder
QEMPWNVRM	HLA-B*37:01	0.9878668546676636	0.009103115879593	binder
QEPPPVKQV	HLA-B*37:01	0.6975016802549362	0.33371692926783836	binder
QEPPTKPRF	HLA-B*37:01	0.7519886195659637	0.257489703055239	binder
QEQLRLQGL	HLA-B*37:01	0.9769959688186646	0.013084022554331678	binder
QEYDESGPSIVHRK	HLA-B*37:01	0.23868345841765404	0.26724684699302614	not-binder
QGTEIDGR	HLA-B*37:01	0.00016718727342208696	0.00016780311777956036	not-binder
QITVNDLPVGR	HLA-B*37:01	0.004655194154474884	0.00516664093222151	not-binder
QSELVRHSSF	HLA-B*37:01	0.17228560652583838	0.09413906537374885	not-binder
QSQKHLIGL	HLA-B*37:01	0.06249986356124282	0.07117089211071259	not-binder
QTVAVGVIK	HLA-B*37:01	0.00025792338637984356	0.00018536854990967698	not-binder
QVHPDTGISSK	HLA-B*37:01	0.0007932535110739992	0.0009680119540852864	not-binder
RAPEKIVTF	HLA-B*37:01	0.1346803454682231	0.2321172935466461	not-binder
RDAFRTLGL	HLA-B*37:01	0.9735583901405335	0.018139878705819235	binder
RDALKTEF	HLA-B*37:01	0.9418662667274476	0.07142356169703332	binder
RDALVHARL	HLA-B*37:01	0.9628923892974853	0.05552756960341185	binder
RDALVKEF	HLA-B*37:01	0.9899502992630005	0.008160364674935609	binder
RDAYVQAL	HLA-B*37:01	0.9837422728538513	0.007087008553499056	binder
RDDTHYLL	HLA-B*37:01	0.9667070269584656	0.025000327876522066	binder
RDEESHEF	HLA-B*37:01	0.9793735861778259	0.015713988514549176	binder
RDEEVKSF	HLA-B*37:01	0.9815601468086242	0.011958973470677996	binder
RDEVVQVF	HLA-B*37:01	0.9880245208740235	0.009351492595478678	binder
RDFAARLV	HLA-B*37:01	0.9689515829086304	0.028507292982130526	binder
RDFEKNYNM	HLA-B*37:01	0.987815260887146	0.00958237098770722	binder
RDFEREYGKL	HLA-B*37:01	0.9120627284049988	0.13133828600859948	binder
RDFFRAQTL	HLA-B*37:01	0.9934404253959656	0.00475286161829086	binder
RDFIHVSF	HLA-B*37:01	0.9925408363342285	0.012079869651486216	binder
RDFIKLEF	HLA-B*37:01	0.9906020283699035	0.01218069096827562	binder
RDFKAYSL	HLA-B*37:01	0.9918608665466309	0.004454499242083043	binder
RDFKVQFV	HLA-B*37:01	0.9733945488929748	0.0385112823630467	binder
RDFLITQM	HLA-B*37:01	0.9909748911857605	0.007687719174177625	binder
RDFLKVKF	HLA-B*37:01	0.9917272925376892	0.00747692360983404	binder
RDFLRYWRI	HLA-B*37:01	0.956145179271698	0.03637986743125872	binder
RDFLVEIL	HLA-B*37:01	0.984364116191864	0.01229704983948409	binder
RDFLVQRI	HLA-B*37:01	0.993752121925354	0.004196106803425801	binder
RDFPSFAQL	HLA-B*37:01	0.9896500706672668	0.014159199692303089	binder
RDFRSSDF	HLA-B*37:01	0.9521555542945862	0.018977062931871944	binder
RDFTVSAL	HLA-B*37:01	0.9757051467895508	0.019646189823777326	binder
RDFTVSAM	HLA-B*37:01	0.9417099952697754	0.0614897104561688	binder
RDFVARNV	HLA-B*37:01	0.9793959736824036	0.0126113346196023	binder
RDGLLFRH	HLA-B*37:01	0.14777655974030496	0.10383054490995558	not-binder
RDGVVRPL	HLA-B*37:01	0.8694613337516784	0.1617805109284402	binder
RDHDRFWVL	HLA-B*37:01	0.9855321288108826	0.019384359792805284	binder
RDHEAVPL	HLA-B*37:01	0.9293622493743896	0.0731457127203446	binder
RDHILISHF	HLA-B*37:01	0.9916717767715454	0.009838371019531703	binder
RDHLFHQV	HLA-B*37:01	0.9888427376747131	0.006261902722714783	binder
RDHLIAKNV	HLA-B*37:01	0.9413060784339905	0.030447423443492917	binder
RDHLQPAVF	HLA-B*37:01	0.9882867813110352	0.006306313931052758	binder
RDHLRQTLL	HLA-B*37:01	0.960033118724823	0.018387666280783973	binder
RDHLRVNL	HLA-B*37:01	0.9892683029174805	0.006150769159634275	binder
RDHMAQHF	HLA-B*37:01	0.9496666431427002	0.06900394196138149	binder
RDHTNAQF	HLA-B*37:01	0.9789404153823853	0.016337639347708117	binder
RDHVNVSM	HLA-B*37:01	0.9872698307037353	0.01119603231021026	binder
RDIEVQKM	HLA-B*37:01	0.995134437084198	0.004621059524629799	binder
RDIKAANV	HLA-B*37:01	0.9120542049407959	0.08820932301532163	binder
RDILKEMF	HLA-B*37:01	0.9720102548599243	0.023403886813118783	binder
RDILRASTL	HLA-B*37:01	0.9894427299499512	0.005949121373647149	binder
RDILSHGRF	HLA-B*37:01	0.9628053784370423	0.028162767579291887	binder
RDILVKGV	HLA-B*37:01	0.9652320861816406	0.01591380080331815	binder
RDIYRSQSF	HLA-B*37:01	0.984237277507782	0.01563664240338285	binder
RDKISESL	HLA-B*37:01	0.9806474208831787	0.006274089977768839	binder
RDKLAAHL	HLA-B*37:01	0.966436755657196	0.04154927862904479	binder
RDKLLKDAV	HLA-B*37:01	0.8746594667434693	0.12638866736146515	binder
RDKSRNIQF	HLA-B*37:01	0.9589750051498414	0.019349754363552244	binder
RDKVKLMKF	HLA-B*37:01	0.9126043558120728	0.09662063748887786	binder
RDKVREMFM	HLA-B*37:01	0.5731244295835495	0.34462666111335577	ambiguous
RDKVVSIF	HLA-B*37:01	0.9771006345748902	0.02801557290377213	binder
RDLEAEHV	HLA-B*37:01	0.7893191337585449	0.18379509533753952	binder
RDLEHLMLL	HLA-B*37:01	0.9864052534103394	0.007207048679997184	binder
RDLEKPFL	HLA-B*37:01	0.9464737296104431	0.0593361759650432	binder
RDLERAEVA	HLA-B*37:01	0.6876607239246368	0.25404100517415346	binder
RDLERALYLL	HLA-B*37:01	0.9166333794593811	0.10355296087552665	binder
RDLERMENI	HLA-B*37:01	0.9565499424934387	0.04021422250868642	binder
RDLERSRTV	HLA-B*37:01	0.9669711947441101	0.017418336271242698	binder
RDLGHVETI	HLA-B*37:01	0.9896882534027099	0.009716259874087405	binder
RDLHTTAF	HLA-B*37:01	0.9636707782745362	0.04295283280885962	binder
RDLIHTGV	HLA-B*37:01	0.9555005550384521	0.059915590962717154	binder
RDLIREVEM	HLA-B*37:01	0.9909788012504578	0.006059023294226704	binder
RDLIRQGIL	HLA-B*37:01	0.9517410635948181	0.03523031744830937	binder
RDLISRLL	HLA-B*37:01	0.9865231871604919	0.008330176916601031	binder
RDLITEAM	HLA-B*37:01	0.9161394476890564	0.123010587115471	binder
RDLITNKM	HLA-B*37:01	0.9902790546417236	0.008246402911216196	binder
RDLKAENL	HLA-B*37:01	0.8876337289810181	0.08661784985879507	binder
RDLKRTVDARL	HLA-B*37:01	0.42010695338249204	0.22913838599376027	ambiguous
RDLKSSQL	HLA-B*37:01	0.9719186425209045	0.014909531563495866	binder
RDLKTSNL	HLA-B*37:01	0.9399203181266784	0.07207671675892313	binder
RDLLAVVF	HLA-B*37:01	0.9679563045501709	0.029678209839862694	binder
RDLLHNSL	HLA-B*37:01	0.9894391536712647	0.012171712124971703	binder
RDLLHNSLL	HLA-B*37:01	0.9784722924232483	0.018806564376610716	binder
RDLLHPSL	HLA-B*37:01	0.9920440554618836	0.0074675930484688164	binder
RDLLIKVKF	HLA-B*37:01	0.9904777765274048	0.009697425595116813	binder
RDLLRFLLI	HLA-B*37:01	0.987265682220459	0.014957835792893198	binder
RDLLTRRL	HLA-B*37:01	0.962515676021576	0.03997054322115457	binder
RDLMHVHSF	HLA-B*37:01	0.9918231010437012	0.013134167872384367	binder
RDLMVHNI	HLA-B*37:01	0.98403959274292	0.01188236600614071	binder
RDLPAQLL	HLA-B*37:01	0.9712906241416931	0.020866655818552036	binder
RDLPRLLAV	HLA-B*37:01	0.9915189146995544	0.003944970078282458	binder
RDLQEFVPF	HLA-B*37:01	0.935417890548706	0.04250208314147832	binder
RDLQHRHIV	HLA-B*37:01	0.9664525032043457	0.021822270196441226	binder
RDLQRLGEL	HLA-B*37:01	0.9612804412841797	0.022952104578833905	binder
RDLRLIEVT	HLA-B*37:01	0.48380731269717214	0.3591237199431221	ambiguous
RDLTRHISL	HLA-B*37:01	0.9928351402282715	0.005884217622678076	binder
RDLVHKVQM	HLA-B*37:01	0.9877496838569642	0.008528940454586666	binder
RDLVRQGRL	HLA-B*37:01	0.875801146030426	0.09485755207886608	binder
RDLVSKEGF	HLA-B*37:01	0.9808459401130676	0.006976377034467097	binder
RDMEANLL	HLA-B*37:01	0.8965809226036072	0.13925480021195755	binder
RDMEQRHVL	HLA-B*37:01	0.9940250515937805	0.0060659413283609045	binder
RDMGRPMEL	HLA-B*37:01	0.9863526225090027	0.007919296414463909	binder
RDMVHHLL	HLA-B*37:01	0.9934934496879577	0.007816489499731197	binder
RDMVSKKL	HLA-B*37:01	0.9759308099746704	0.02584911298928256	binder
RDMVVNLF	HLA-B*37:01	0.9813043236732483	0.017396804209884383	binder
RDMYSHYV	HLA-B*37:01	0.9598674416542053	0.025816019366258897	binder
RDNIFRNV	HLA-B*37:01	0.9832801580429077	0.005984680143517804	binder
RDNLKISDF	HLA-B*37:01	0.9717977285385132	0.015855099483565536	binder
RDNLTRRF	HLA-B*37:01	0.9637104511260987	0.03669607347075339	binder
RDNPRFNLM	HLA-B*37:01	0.9650034546852112	0.01581876223245244	binder
RDNQWLGV	HLA-B*37:01	0.8575389981269836	0.1267321771300213	binder
RDNTVHSF	HLA-B*37:01	0.9925690412521362	0.007139133682261673	binder
RDNYVPEV	HLA-B*37:01	0.9344711422920227	0.04786264115041498	binder
RDPRERTL	HLA-B*37:01	0.4677633603103459	0.34601273054269555	ambiguous
RDQEKPYF	HLA-B*37:01	0.8357419729232788	0.18375690620448118	binder
RDQLVESL	HLA-B*37:01	0.9531930565834046	0.055889176124590025	binder
RDQPQFQNM	HLA-B*37:01	0.9179908633232117	0.059327611020486004	binder
RDQYSHLL	HLA-B*37:01	0.9787423610687256	0.007897592841152051	binder
RDRIHVTV	HLA-B*37:01	0.983686912059784	0.0034866362266817146	binder
RDRIKRAF	HLA-B*37:01	0.7827143847942353	0.27100514661229724	binder
RDRPHEVLL	HLA-B*37:01	0.9195887804031372	0.07891690729875044	binder
RDSEITHL	HLA-B*37:01	0.9896531343460083	0.006511251462033006	binder
RDSISETV	HLA-B*37:01	0.8706026792526245	0.09749420097170727	binder
RDSIVETL	HLA-B*37:01	0.9755808115005493	0.016612976696336716	binder
RDSLAEKL	HLA-B*37:01	0.9470123767852783	0.07020809612861853	binder
RDSLAKTI	HLA-B*37:01	0.9404493689537048	0.0707337407893433	binder
RDSLSHLV	HLA-B*37:01	0.9021048426628113	0.10457990847030094	binder
RDSLVALL	HLA-B*37:01	0.9674013257026672	0.02053360831862477	binder
RDSLVERL	HLA-B*37:01	0.9789170980453491	0.019265108995285534	binder
RDSMAKSL	HLA-B*37:01	0.8023496210575104	0.22855018002117292	binder
RDSPAVSL	HLA-B*37:01	0.9857986092567443	0.008323372783150826	binder
RDSPKCYKL	HLA-B*37:01	0.7225776091217995	0.31825921516917566	binder
RDSQRVLYI	HLA-B*37:01	0.9777770519256592	0.012455130740131567	binder
RDSRSTVF	HLA-B*37:01	0.9576886773109436	0.05426022790715888	binder
RDSRTYSV	HLA-B*37:01	0.8862537026405335	0.18911202630482557	binder
RDSVSGEL	HLA-B*37:01	0.7224846243858337	0.11484659897912707	binder
RDSVVEILF	HLA-B*37:01	0.9658813595771789	0.04080199210557873	binder
RDSYAKLL	HLA-B*37:01	0.8522201538085937	0.12166247396281304	binder
RDSYVREL	HLA-B*37:01	0.9899858236312866	0.0018673465295458809	binder
RDTKVVSM	HLA-B*37:01	0.9731048345565796	0.021503280518597543	binder
RDTMRAMGL	HLA-B*37:01	0.9040394306182862	0.07212714588412975	binder
RDTMVTKL	HLA-B*37:01	0.988114333152771	0.010080606377292278	binder
RDTPHSDF	HLA-B*37:01	0.8804692983627319	0.08744306888577938	binder
RDTVVEGL	HLA-B*37:01	0.8292715430259705	0.16841185932130742	binder
RDVIRHITV	HLA-B*37:01	0.9915304064750672	0.004006674034978886	binder
RDVITHVV	HLA-B*37:01	0.9932106018066407	0.0047096489271027005	binder
RDVLKQHF	HLA-B*37:01	0.9480347752571106	0.05682760168013677	binder
RDVLSAAF	HLA-B*37:01	0.8862787842750549	0.18915265919129437	binder
RDVMVENF	HLA-B*37:01	0.9438404440879822	0.06972408347858315	binder
RDVQATRVGL	HLA-B*37:01	0.9443126320838928	0.03686422214975171	binder
RDVQHIIVF	HLA-B*37:01	0.9797882437705994	0.0356999025781903	binder
RDVQKVVGF	HLA-B*37:01	0.9917077660560608	0.0077236884027147455	binder
RDVRVANV	HLA-B*37:01	0.8823844909667968	0.20183090857699737	binder
RDVTVVQF	HLA-B*37:01	0.9916599988937378	0.012082459855035912	binder
RDVVHSTL	HLA-B*37:01	0.9916110277175904	0.011736575088454647	binder
RDWFSSQL	HLA-B*37:01	0.9109426617622376	0.1395938956708199	binder
RDWVLNEF	HLA-B*37:01	0.9910011887550354	0.005108830957369228	binder
RDWYVYAF	HLA-B*37:01	0.8225321471691132	0.24994150769206955	binder
RDYCAHHL	HLA-B*37:01	0.8842428684234619	0.1286825286494338	binder
RDYETATL	HLA-B*37:01	0.9720133066177368	0.04042311764723143	binder
RDYLATHV	HLA-B*37:01	0.9868034482002258	0.010891735216081935	binder
RDYLHYHI	HLA-B*37:01	0.993127453327179	0.008341053514229205	binder
RDYLVQKL	HLA-B*37:01	0.9965954065322876	0.0034156600220818837	binder
RDYQVRGL	HLA-B*37:01	0.9838567614555359	0.017150702493980347	binder
RDYTRFQKL	HLA-B*37:01	0.9826541781425476	0.018820786037225444	binder
RDYVAPTA	HLA-B*37:01	0.7391790509223938	0.2963991044787103	binder
RDYVKARL	HLA-B*37:01	0.973233437538147	0.02601292848547495	binder
RDYVRYRL	HLA-B*37:01	0.9598348498344421	0.04129806084537265	binder
REAEPIPKM	HLA-B*37:01	0.9972206830978394	0.0018637057460198364	binder
REAEREALL	HLA-B*37:01	0.9689987063407898	0.04476908498064738	binder
REAIRVLGL	HLA-B*37:01	0.9895747900009155	0.009339137533315696	binder
REALKHPF	HLA-B*37:01	0.958246910572052	0.025469830205066518	binder
REALTTGF	HLA-B*37:01	0.9739403605461121	0.022516036680521115	binder
REDAVHAM	HLA-B*37:01	0.9912196636199951	0.004570003425815845	binder
REDLKFYF	HLA-B*37:01	0.9726657509803772	0.029529329493699984	binder
REDLVNKM	HLA-B*37:01	0.9938381314277649	0.004832103869204643	binder
REDRRPITV	HLA-B*37:01	0.9630645751953125	0.0334145986312935	binder
REDTHHLV	HLA-B*37:01	0.9651435971260071	0.04495587141660787	binder
REEAARTQQL	HLA-B*37:01	0.9391234993934632	0.07707334323716711	binder
REEAHRVSV	HLA-B*37:01	0.9667090535163879	0.030681800652988044	binder
REEYITAF	HLA-B*37:01	0.9760716676712036	0.02638124315837304	binder
REFERFQEM	HLA-B*37:01	0.9976039886474609	0.0026547140502497305	binder
REFLKKEF	HLA-B*37:01	0.993180000782013	0.004009990956266971	binder
REFLVRSL	HLA-B*37:01	0.9969866752624512	0.002656417252474987	binder
REFLWQHV	HLA-B*37:01	0.9875279068946838	0.011042552936933191	binder
REFLWSKLEPIKV	HLA-B*37:01	0.2689615964889526	0.3481657260717804	not-binder
REFLWSKL	HLA-B*37:01	0.9943173170089722	0.003900541626093379	binder
REFPKFFTF	HLA-B*37:01	0.9991759300231934	0.0006580181942411714	binder
REGARVLAL	HLA-B*37:01	0.9809680461883545	0.02625116733805446	binder
REHERLLKHKL	HLA-B*37:01	0.6476962193846703	0.3416946636486327	ambiguous
REHLLTNHL	HLA-B*37:01	0.9721168994903564	0.04330660887452223	binder
REHLTASM	HLA-B*37:01	0.9872294425964355	0.007681088298276584	binder
REHPVPLL	HLA-B*37:01	0.9634502053260803	0.05988298555597012	binder
REHYHATAL	HLA-B*37:01	0.9895986080169678	0.013591056035919388	binder
REIIINAV	HLA-B*37:01	0.9876964092254639	0.004713470447262365	binder
REILINNF	HLA-B*37:01	0.9900132298469544	0.0067385506643613665	binder
REKEWQRL	HLA-B*37:01	0.9940525174140931	0.004545632737400699	binder
REKIVWEF	HLA-B*37:01	0.9956960916519165	0.0032713965267752295	binder
REKVVEAL	HLA-B*37:01	0.9906714081764221	0.006791684203626817	binder
RELARVSVL	HLA-B*37:01	0.995756196975708	0.0024888325487662944	binder
RELEKLFQL	HLA-B*37:01	0.9986653447151184	0.0006879872978569336	binder
RELEKLMVF	HLA-B*37:01	0.9981968879699707	0.0013214000241093	binder
RELEVQHPA	HLA-B*37:01	0.9718864798545838	0.020051686955509632	binder
RELIRSQAV	HLA-B*37:01	0.9903905868530274	0.007654332288168966	binder
RELISRKL	HLA-B*37:01	0.9810102581977844	0.013670989087337776	binder
RELLKYKAF	HLA-B*37:01	0.9709685444831848	0.021027522923903034	binder
RELLSHHF	HLA-B*37:01	0.9844909191131592	0.015205354469259375	binder
RELLVERL	HLA-B*37:01	0.9937331676483154	0.004286533140437758	binder
RELQHAAL	HLA-B*37:01	0.9916197657585144	0.007907314827964392	binder
RELQRLSYL	HLA-B*37:01	0.9860294103622437	0.008866962716032448	binder
RELTHLSEM	HLA-B*37:01	0.9829039096832275	0.022870097981353414	binder
RELVAHHL	HLA-B*37:01	0.984012770652771	0.012604286057279833	binder
RELVKKGF	HLA-B*37:01	0.9509778261184693	0.04552683009707878	binder
REMDVIRNF	HLA-B*37:01	0.9975724458694458	0.003450567778430606	binder
REMEHLRQF	HLA-B*37:01	0.9986788749694824	0.0007507016258888075	binder
REMGVIAAM	HLA-B*37:01	0.9892729163169861	0.010252728658280724	binder
REMHRAATF	HLA-B*37:01	0.9959319591522217	0.002531440655177068	binder
REMIVHSV	HLA-B*37:01	0.9958951592445373	0.002003537070566256	binder
REMLHNHSF	HLA-B*37:01	0.9976661920547485	0.002411077904597974	binder
REMLIRVNM	HLA-B*37:01	0.9948184609413147	0.00370357368535259	binder
REMLKQYYI	HLA-B*37:01	0.9948249340057373	0.0030089864087134086	binder
RENDIKSYF	HLA-B*37:01	0.9933280706405639	0.007837000460887901	binder
RENIATHHL	HLA-B*37:01	0.9861417651176453	0.019054874225556052	binder
RENIRSLTM	HLA-B*37:01	0.9966646552085876	0.0015965097489052094	binder
RENIRTEVM	HLA-B*37:01	0.9933300852775574	0.0077205467455402944	binder
RENKAYSF	HLA-B*37:01	0.992486035823822	0.0066189870008065334	binder
RENLISAL	HLA-B*37:01	0.9953052043914795	0.0025117709102356516	binder
RENLKQHF	HLA-B*37:01	0.9866023063659668	0.006284466540505651	binder
RENLSAAF	HLA-B*37:01	0.983406949043274	0.012218875962194134	binder
RENNAVYAF	HLA-B*37:01	0.9958015203475952	0.003115271595952889	binder
RENPRRFVI	HLA-B*37:01	0.9751975059509277	0.0344278006159838	binder
RENPVLRAF	HLA-B*37:01	0.9979766368865967	0.0012213453018371765	binder
RENSHLVTF	HLA-B*37:01	0.9989884853363037	0.0005080271616237185	binder
RENVAHNAL	HLA-B*37:01	0.9882770776748657	0.014493515297946971	binder
RENYIHRI	HLA-B*37:01	0.9942140579223633	0.003780529439804494	binder
REPAPAEAL	HLA-B*37:01	0.9061020374298095	0.06453457293653536	binder
REPNVLICF	HLA-B*37:01	0.9281380534172058	0.0704609065936544	binder
REPPPGEAI	HLA-B*37:01	0.9290135264396667	0.0797042928383569	binder
REPPPIWRV	HLA-B*37:01	0.8437979340553283	0.19672082284292322	binder
REPPPSPMV	HLA-B*37:01	0.7173127621412277	0.30657632170980836	binder
REPQAKPQL	HLA-B*37:01	0.8325583815574646	0.23658618263976117	binder
REPTKRLGV	HLA-B*37:01	0.5024254083633423	0.28435372841458584	ambiguous
REPVAVSV	HLA-B*37:01	0.8092703104019165	0.22538340097456097	binder
REQAEEERYF	HLA-B*37:01	0.9327497005462646	0.06768655174894346	binder
REQDRDVQL	HLA-B*37:01	0.9796576857566833	0.02242117931583471	binder
REQEIPFVF	HLA-B*37:01	0.9986322283744812	0.0008317082205746037	binder
REQEITAV	HLA-B*37:01	0.9877507209777832	0.007665950475427937	binder
REQERAYIV	HLA-B*37:01	0.9922994494438171	0.0057697871937075675	binder
REQERDIAL	HLA-B*37:01	0.9955928206443787	0.003659273453916358	binder
REQEVNIL	HLA-B*37:01	0.9163395166397095	0.14300530110962123	binder
REQLRADLL	HLA-B*37:01	0.9590617537498474	0.02764534044043327	binder
REQLVIEV	HLA-B*37:01	0.9914338231086731	0.00260582647381321	binder
REQPKLAGF	HLA-B*37:01	0.9788033962249756	0.01575641262168345	binder
REQRVTGI	HLA-B*37:01	0.9620406270027161	0.03254907463164414	binder
RERIIPRSV	HLA-B*37:01	0.9395164489746094	0.05333287957625911	binder
RESELIYVF	HLA-B*37:01	0.997610330581665	0.0017345570155058027	binder
RESERQLRL	HLA-B*37:01	0.9874043345451355	0.010952389316201773	binder
RESGVRNL	HLA-B*37:01	0.9527641773223877	0.04777508350434985	binder
RESIHILSV	HLA-B*37:01	0.9918532967567444	0.005579233621920285	binder
RESIVKDF	HLA-B*37:01	0.9777397751808167	0.01844159981484703	binder
RESLGHTRL	HLA-B*37:01	0.9651540398597718	0.02896577893097119	binder
RESLPPEQF	HLA-B*37:01	0.9128696203231812	0.1261300845855584	binder
RESPSVKRM	HLA-B*37:01	0.9009496092796325	0.1514674248489208	binder
RESPTMTEF	HLA-B*37:01	0.9957297801971435	0.003489831495917333	binder
RESPVQHLV	HLA-B*37:01	0.9931341290473938	0.005351738184904049	binder
RESQRLVGF	HLA-B*37:01	0.995184862613678	0.0036650161142560227	binder
RESRHIAL	HLA-B*37:01	0.9860273361206054	0.01065683898184117	binder
RESRVPAV	HLA-B*37:01	0.9734858512878418	0.022527964781287907	binder
RETERIYSL	HLA-B*37:01	0.9980387687683105	0.0012818496587103058	binder
RETKKISF	HLA-B*37:01	0.9775013327598572	0.026568461199275313	binder
REVLHKFTV	HLA-B*37:01	0.9870440363883972	0.010415519949842108	binder
REWLTELF	HLA-B*37:01	0.9896808624267578	0.006550008988172606	binder
REYELRKNNF	HLA-B*37:01	0.9760921001434326	0.03351672999011429	binder
REYHVQFF	HLA-B*37:01	0.9609647393226624	0.03349855490241864	binder
REYLRVNVV	HLA-B*37:01	0.989633309841156	0.013245043606026467	binder
REYQHIGL	HLA-B*37:01	0.9879013299942017	0.0174620953865739	binder
REYVRPGL	HLA-B*37:01	0.8867041885852813	0.21457212450840024	binder
REYYVNQF	HLA-B*37:01	0.9889908790588379	0.008711775166492006	binder
RKREGSDSYAITF	HLA-B*37:01	0.055301283858716486	0.07048991366205729	not-binder
RNVSTGDVN	HLA-B*37:01	9.599017575965263e-05	7.982663071762964e-05	not-binder
RNVSTGDVNVE	HLA-B*37:01	0.0008734712178920745	0.0013003749513530779	not-binder
RPSEPKPFS	HLA-B*37:01	8.442966909569805e-05	0.0001328428462472257	not-binder
RQAPPHIEL	HLA-B*37:01	0.9136139869689941	0.08686187604610933	binder
RQDARSVHL	HLA-B*37:01	0.6887436881661415	0.33926806155465283	binder
RQDQRVEQL	HLA-B*37:01	0.8801295399665833	0.16032988239306464	binder
RQGVDADING	HLA-B*37:01	0.0060463955975137654	0.005886750708797205	not-binder
RQGVDADINGL	HLA-B*37:01	0.5715125396847724	0.34069772714446983	ambiguous
RQPKHLLAF	HLA-B*37:01	0.6164056658744812	0.4018484651723778	ambiguous
RQPPPRPFL	HLA-B*37:01	0.31674481425434353	0.32797149614895055	not-binder
RSDEAVKPF	HLA-B*37:01	0.260873986966908	0.3286390775682258	not-binder
RSDELTRHF	HLA-B*37:01	0.35734061896800995	0.3026043169046826	ambiguous
RSDPGHYSF	HLA-B*37:01	0.4877948936074972	0.38776743015510245	ambiguous
RSNPKIWNV	HLA-B*37:01	0.1645581541582942	0.1815329271800466	not-binder
RSPPPGMGL	HLA-B*37:01	0.04144021305255592	0.061312901642743084	not-binder
RSSDLKRINGF	HLA-B*37:01	0.01601619818247855	0.02790254083514626	not-binder
RVHEAVKAI	HLA-B*37:01	0.01585591765906429	0.02625686184130296	not-binder
RVNGSEQTVVAF	HLA-B*37:01	0.043691155244596304	0.068320133011028	not-binder
SDALAHHL	HLA-B*37:01	0.9872172594070434	0.011540805385022968	binder
SDALAVTF	HLA-B*37:01	0.794657701253891	0.29243752958472824	binder
SDAPHPPL	HLA-B*37:01	0.8142017185688019	0.26896969797002845	binder
SDDPRYNQM	HLA-B*37:01	0.6733576193451881	0.3189146854893666	binder
SDELTHNF	HLA-B*37:01	0.9251438736915588	0.07791633720098795	binder
SDFEARQL	HLA-B*37:01	0.9953243970870972	0.0023098993906591216	binder
SDFEHTIHV	HLA-B*37:01	0.980263602733612	0.025554334815612242	binder
SDFIRILVI	HLA-B*37:01	0.9912675976753235	0.005664594488145221	binder
SDFIRVQLI	HLA-B*37:01	0.9881102085113526	0.005556963450513344	binder
SDFKAHAV	HLA-B*37:01	0.9916260242462158	0.007919106057194824	binder
SDFLVQQL	HLA-B*37:01	0.9887055158615112	0.005277825611272152	binder
SDFNRQDRF	HLA-B*37:01	0.9468771100044251	0.03247888078941252	binder
SDFVVHEI	HLA-B*37:01	0.9950844883918762	0.0030236810211600688	binder
SDGIKHGF	HLA-B*37:01	0.9158098697662354	0.10778738300287621	binder
SDGLRLIAL	HLA-B*37:01	0.9846923589706421	0.009297432447972149	binder
SDGLVNVF	HLA-B*37:01	0.8158891797065735	0.3133458941566035	binder
SDGTRPVGM	HLA-B*37:01	0.870847201347351	0.17092469599029889	binder
SDHSSHPF	HLA-B*37:01	0.8744277477264404	0.18009330929488404	binder
SDILYVISKT	HLA-B*37:01	0.014929283352103084	0.012129133533706985	not-binder
SDITVHNF	HLA-B*37:01	0.9859246373176574	0.01419007240254168	binder
SDIVKKEF	HLA-B*37:01	0.9840802192687989	0.010714881922405835	binder
SDKAHILSM	HLA-B*37:01	0.9783186078071594	0.01073116060814636	binder
SDKETYEL	HLA-B*37:01	0.9658631682395935	0.02017405029394387	binder
SDKVRVITL	HLA-B*37:01	0.9864816546440125	0.01081975856307684	binder
SDLFHLIGV	HLA-B*37:01	0.9517619132995605	0.025416026797481214	binder
SDLGKVFSF	HLA-B*37:01	0.9894645810127258	0.007770669501343626	binder
SDLHAHKL	HLA-B*37:01	0.993283498287201	0.0061668144187063765	binder
SDLIRHEGI	HLA-B*37:01	0.9577733635902405	0.05030468379556107	binder
SDLIRHEKT	HLA-B*37:01	0.28022006843239067	0.2401210711781254	not-binder
SDLIRHHRI	HLA-B*37:01	0.937649381160736	0.038572628863272646	binder
SDLIRMAFM	HLA-B*37:01	0.56727814078331	0.23127612929946764	ambiguous
SDLKRHMRV	HLA-B*37:01	0.7015032708644867	0.20330689903322086	binder
SDLLHGAPGF	HLA-B*37:01	0.7021058440208435	0.28527858745805823	binder
SDLLRLTKI	HLA-B*37:01	0.9873554348945618	0.006689126613287736	binder
SDLMRMEKI	HLA-B*37:01	0.8271503567695617	0.2109943357228995	binder
SDLNHSFSL	HLA-B*37:01	0.9793156266212464	0.010581855167168521	binder
SDLPRTFEF	HLA-B*37:01	0.9869159817695617	0.010787744968766106	binder
SDLTHLAAL	HLA-B*37:01	0.959478235244751	0.03431081691287603	binder
SDLTRHHRI	HLA-B*37:01	0.9033751726150513	0.06931196536554922	binder
SDLTRHQRI	HLA-B*37:01	0.8508233666419983	0.10839046875185447	binder
SDLVIRAKF	HLA-B*37:01	0.9775189638137818	0.01480760852346602	binder
SDLVRCLSV	HLA-B*37:01	0.9412386894226075	0.04891671412797174	binder
SDLYRHQRL	HLA-B*37:01	0.8932166576385498	0.028618483236511272	binder
SDLYRVHFL	HLA-B*37:01	0.9606807112693787	0.024581035731860636	binder
SDMRTERF	HLA-B*37:01	0.8720063090324401	0.17659478116243854	binder
SDMVHRFLL	HLA-B*37:01	0.9435383677482605	0.03734935118659037	binder
SDMVRFHLF	HLA-B*37:01	0.9513081312179565	0.06644431766708572	binder
SDNFSHNL	HLA-B*37:01	0.9589560151100158	0.02737355622463233	binder
SDNIIFQF	HLA-B*37:01	0.7960133194923401	0.24057783837601476	binder
SDQIRSAVL	HLA-B*37:01	0.9883038163185119	0.009338267641346569	binder
SDQRVQNF	HLA-B*37:01	0.9549486756324768	0.051018301057307376	binder
SDQVKFNVF	HLA-B*37:01	0.9681530117988586	0.013765239380364822	binder
SDRLIIGF	HLA-B*37:01	0.9682977080345154	0.030387644598924315	binder
SDSIHYQM	HLA-B*37:01	0.9247822999954224	0.07416996446282981	binder
SDSLITKK	HLA-B*37:01	0.04709601830691099	0.04017419637544513	not-binder
SDSLTYKL	HLA-B*37:01	0.9758584499359131	0.015428666599795143	binder
SDSLVKYF	HLA-B*37:01	0.9361364245414734	0.04761856303888238	binder
SDSLVPAL	HLA-B*37:01	0.87697833776474	0.16657246096188807	binder
SDSPTNHF	HLA-B*37:01	0.9544395089149476	0.04967290291081865	binder
SDSQVRKL	HLA-B*37:01	0.9794671177864075	0.01431921077868431	binder
SDSRTPAF	HLA-B*37:01	0.9381813287734986	0.0729622917568806	binder
SDSRVQYF	HLA-B*37:01	0.9584251761436462	0.03574843754776531	binder
SDSSHAQF	HLA-B*37:01	0.9745541334152221	0.015730483925055782	binder
SDSTHLVTL	HLA-B*37:01	0.9841522932052612	0.010145148202535984	binder
SDSYAITF	HLA-B*37:01	0.7298869132995606	0.26325422575291013	binder
SDTGNFGF	HLA-B*37:01	0.4873446926474571	0.260757994498363	ambiguous
SDTLVRYF	HLA-B*37:01	0.9722639083862304	0.022479879937958386	binder
SDVIKEEF	HLA-B*37:01	0.9772172212600708	0.030667062844504725	binder
SDYELKYCF	HLA-B*37:01	0.8631349325180053	0.1303542405054481	binder
SDYIRCIAV	HLA-B*37:01	0.8982736110687256	0.09615438781092372	binder
SDYIRLLAI	HLA-B*37:01	0.9914501667022705	0.004456146445407223	binder
SDYRRLSESQL	HLA-B*37:01	0.34812017157673836	0.3263800852612241	ambiguous
SEAGSQPHGI	HLA-B*37:01	0.6605668127536773	0.3464371180885982	ambiguous
SEALHVLAF	HLA-B*37:01	0.9967417359352112	0.0021984685391402913	binder
SEAPARQGF	HLA-B*37:01	0.9930987000465393	0.004269988455483844	binder
SEDGFIKELF	HLA-B*37:01	0.9633300542831421	0.03298574881269356	binder
SEDGITKIMF	HLA-B*37:01	0.9252756714820862	0.11014553805299655	binder
SEDPSHPSM	HLA-B*37:01	0.9895816206932068	0.0097633694358622	binder
SEFQRLLGF	HLA-B*37:01	0.996697461605072	0.002112748731992555	binder
SEGDAHAGF	HLA-B*37:01	0.8748246550559997	0.10223910543712784	binder
SEGFPRRAVM	HLA-B*37:01	0.6512543380260467	0.25706770329878925	binder
SEGTPVNKL	HLA-B*37:01	0.9546311497688293	0.06397231163847608	binder
SEHVWVEV	HLA-B*37:01	0.9845685243606568	0.011231038295583943	binder
SEKKRWLGL	HLA-B*37:01	0.7068028509616852	0.3402067271148098	binder
SELIRHQTI	HLA-B*37:01	0.9965954303741456	0.0022682482085987377	binder
SELKHWATF	HLA-B*37:01	0.9866849184036255	0.008871331778260261	binder
SELKRLFNL	HLA-B*37:01	0.9903915166854859	0.013025707508502704	binder
SELLIHVF	HLA-B*37:01	0.9928454279899597	0.007431258945219428	binder
SENMKASSF	HLA-B*37:01	0.9755138754844666	0.028015049419804018	binder
SENVVCHF	HLA-B*37:01	0.8019985854625702	0.19595316393527693	binder
SENVVNRM	HLA-B*37:01	0.9930770635604859	0.0039205961852629674	binder
SENVVVEF	HLA-B*37:01	0.9814630031585694	0.01693398262005037	binder
SEPLHNVQV	HLA-B*37:01	0.9429648995399476	0.06766006258438512	binder
SEPTTVAF	HLA-B*37:01	0.7317529261112213	0.25105418077714764	binder
SEQKRVQFL	HLA-B*37:01	0.9861117482185364	0.009034919727822279	binder
SEQLRVFVL	HLA-B*37:01	0.9982287168502808	0.0012939390627393372	binder
SESFPHPGF	HLA-B*37:01	0.9441774964332581	0.06527757444759383	binder
SESIHQSL	HLA-B*37:01	0.9793525457382202	0.024621014877118392	binder
SESLPKEAF	HLA-B*37:01	0.9867849707603454	0.0067494604416146915	binder
SESMKPKF	HLA-B*37:01	0.8237218856811523	0.2498970746190672	binder
SESPKEPEQLRK	HLA-B*37:01	0.02472476859111339	0.021693254591680675	not-binder
SESQTHSF	HLA-B*37:01	0.9866952776908875	0.011084198096918461	binder
SESQVKSL	HLA-B*37:01	0.9862445831298828	0.013956109666400837	binder
SEVTDLRR	HLA-B*37:01	0.01917754802852869	0.012418144920953259	not-binder
SGPLHSVSL	HLA-B*37:01	0.09976615211926401	0.12396572080017153	not-binder
SIPEKNRPL	HLA-B*37:01	0.0025791590007429475	0.0035287298897031527	not-binder
SIPGGYNAL	HLA-B*37:01	0.0015395162219647319	0.0009884525367424193	not-binder
SIVGGSDHSSHPF	HLA-B*37:01	0.01985634824959561	0.01424958221281527	not-binder
SLDMDSIIAEVK	HLA-B*37:01	0.004661233793012798	0.007492470328171552	not-binder
SLGSVVAGFGHF	HLA-B*37:01	0.0037321425799746065	0.0024462022033499547	not-binder
SLVNLGGSK	HLA-B*37:01	0.00039460023981519043	0.0003820220844602833	not-binder
SLYYYIQQDTK	HLA-B*37:01	0.00031844782424741427	0.0003766477889955507	not-binder
SNVSDAVAQSTR	HLA-B*37:01	0.002311136903881561	0.0036538876349569106	not-binder
SPGGAGSDTLVRYF	HLA-B*37:01	0.013675418728962541	0.015315900207663916	not-binder
SQIHDIVLVGGSTR	HLA-B*37:01	0.009170414047548547	0.0064407738487031905	not-binder
SQYEVMAEQNRK	HLA-B*37:01	0.024448429164476693	0.0252389518915195	not-binder
SRAEAESMYQIK	HLA-B*37:01	0.005119666350947227	0.006379497300024634	not-binder
SSDLKRINGF	HLA-B*37:01	0.010050584166310727	0.00791611683454158	not-binder
SSFGSGAGSSSFSR	HLA-B*37:01	0.0032628244342049586	0.0035072046105777727	not-binder
SSPAPRTAL	HLA-B*37:01	0.029522980589536018	0.05484235529874155	not-binder
SSPPPHPQL	HLA-B*37:01	0.02886323442799039	0.04471108765225387	not-binder
SSPQPGSAL	HLA-B*37:01	0.004522203063243069	0.00640329895032443	not-binder
SSSGGGGGGGRF	HLA-B*37:01	0.04811714887619019	0.02279540426718049	not-binder
SSSKGSLGGGF	HLA-B*37:01	0.04714260809123516	0.04607077606392901	not-binder
STESLQANVQR	HLA-B*37:01	0.0013151562045095489	0.0019069801332533595	not-binder
STFSTNYR	HLA-B*37:01	0.00020239298428350593	0.00036890158604010434	not-binder
STGGAPTFNVTVTK	HLA-B*37:01	0.0024832649156451224	0.0027853548463795345	not-binder
STTTGHLIYK	HLA-B*37:01	0.00017621603474253788	8.245233697314791e-05	not-binder
SVPEAQSAL	HLA-B*37:01	0.007579639817413409	0.01421462362732119	not-binder
SVTEQGAELSNEER	HLA-B*37:01	0.03039357285015285	0.056612721129228896	not-binder
SYGGGSGGGF	HLA-B*37:01	0.015408639120869339	0.012696553783556611	not-binder
SYTSGPGSR	HLA-B*37:01	0.00032277763220918133	0.00048813049083480924	not-binder
TAFQEALDAAGDK	HLA-B*37:01	0.008458152716048061	0.009087810644498949	not-binder
TAPTGHTL	HLA-B*37:01	0.00512281716655707	0.0049983959625679265	not-binder
TDAEKGKGLI	HLA-B*37:01	0.3351787306368351	0.2386840093931359	not-binder
TDALIKKF	HLA-B*37:01	0.9785865306854248	0.029118856244481652	binder
TDFIAHLL	HLA-B*37:01	0.9922608494758606	0.004604399556732406	binder
TDFIKIEEF	HLA-B*37:01	0.9825502634048462	0.015609238948922582	binder
TDFISHLF	HLA-B*37:01	0.9610819697380066	0.037873986657642494	binder
TDHATTAL	HLA-B*37:01	0.9450206875801086	0.05988091106361326	binder
TDIARTEYL	HLA-B*37:01	0.9644233703613281	0.03691499748670522	binder
TDLAKRTVF	HLA-B*37:01	0.9831928372383117	0.016121786150304542	binder
TDLERKGLL	HLA-B*37:01	0.7890871167182922	0.24536109200566336	binder
TDLNRKDKF	HLA-B*37:01	0.7948874115943909	0.20773587113829825	binder
TDLRHTGF	HLA-B*37:01	0.9841438055038452	0.005884297728250533	binder
TDMNRLHRF	HLA-B*37:01	0.9605255603790284	0.017101280619543555	binder
TDMVRSSTI	HLA-B*37:01	0.9902905344963073	0.0059232099684107305	binder
TDSIVCEM	HLA-B*37:01	0.5062994107604026	0.2476781860955532	ambiguous
TDSPIWNF	HLA-B*37:01	0.7492176324129105	0.2881260100988879	binder
TDSRKNPF	HLA-B*37:01	0.7275606483221054	0.30957266542355794	binder
TDSVHNINF	HLA-B*37:01	0.9582507848739624	0.0275085489001688	binder
TDTAHVSL	HLA-B*37:01	0.975849735736847	0.020570068446581963	binder
TDVLVVGV	HLA-B*37:01	0.7452567726373672	0.27361502415395267	binder
TDYETHEF	HLA-B*37:01	0.9933246612548828	0.005520150354418924	binder
TEDTRQLGL	HLA-B*37:01	0.9845472931861877	0.00631767221007584	binder
TEHAHQVVV	HLA-B*37:01	0.9671340942382812	0.0327846003134854	binder
TEKDSYVVAF	HLA-B*37:01	0.9172347187995911	0.11109097205812161	binder
TEKGNERNVKF	HLA-B*37:01	0.7722484961152076	0.32632169235546093	binder
TEKIHQTGL	HLA-B*37:01	0.9386343002319336	0.07232222830220698	binder
TEKPEVID	HLA-B*37:01	0.02579835318028927	0.010167104815917231	not-binder
TELIHIALL	HLA-B*37:01	0.9863602161407471	0.008900532399134553	binder
TELTRNKKF	HLA-B*37:01	0.9497916579246521	0.027640478542798066	binder
TEMLRAALL	HLA-B*37:01	0.9913421511650086	0.0037559585847380416	binder
TEPPAHFQV	HLA-B*37:01	0.9346251964569092	0.022495632722480535	binder
TEPPPKAAL	HLA-B*37:01	0.9640036225318909	0.028988474162098255	binder
TEQERGVGI	HLA-B*37:01	0.9712398052215576	0.01981154965638038	binder
TEQKRLGLL	HLA-B*37:01	0.9084346294403076	0.07167793402586631	binder
TESEVTAF	HLA-B*37:01	0.779764860868454	0.3174481780383823	binder
TESKVTEF	HLA-B*37:01	0.987019145488739	0.009214151454392984	binder
TESLVRGF	HLA-B*37:01	0.971336030960083	0.032635735759281775	binder
TETARIAQL	HLA-B*37:01	0.9923277497291565	0.005240870990586067	binder
TEWIRAIQM	HLA-B*37:01	0.9634068965911865	0.03952400406385017	binder
TFTVTEKPEVID	HLA-B*37:01	0.0006754003712558188	0.0006162886647090553	not-binder
TGAAPIIDVVR	HLA-B*37:01	0.002716603031149134	0.0018420661548480982	not-binder
TIAPALVSK	HLA-B*37:01	0.00033639118482824414	0.00027712185455466614	not-binder
TKTEISEMNR	HLA-B*37:01	0.0006530002734507434	0.0005207181420279848	not-binder
TKTFTVTEKPEVID	HLA-B*37:01	0.004709526812075637	0.006591629594279004	not-binder
TLKGETTTEAVD	HLA-B*37:01	0.0007442728849127889	0.0003796347895306599	not-binder
TLTIVDTGIGMTK	HLA-B*37:01	0.0033189907000632955	0.00308494049731728	not-binder
TNGEPPVF	HLA-B*37:01	0.002911496220622212	0.0015848576140608498	not-binder
TNQELQEINR	HLA-B*37:01	0.0011332022790156771	0.0017907612770855094	not-binder
TPAQYDASELK	HLA-B*37:01	0.002973369580286089	0.003399893645809213	not-binder
TSPDPHKGL	HLA-B*37:01	0.0013091278909996618	0.0017271038880932823	not-binder
TSPSHVNL	HLA-B*37:01	0.0011678478709654882	0.0005188820009163422	not-binder
TTTEAVDAATAE	HLA-B*37:01	0.00016122422166517936	0.00014037640192969794	not-binder
TTTKAVDAETAE	HLA-B*37:01	0.00032403262812294995	0.0003149833151695534	not-binder
TVGNNKTL	HLA-B*37:01	0.0014225616674593765	0.002462356814578082	not-binder
TVTEKPEVID	HLA-B*37:01	0.001969684501818847	0.0024480876537953788	not-binder
TYDDATKTFTVTE	HLA-B*37:01	0.003653211542405188	0.00406793488781537	not-binder
TYDDATKTFTVT	HLA-B*37:01	0.008544397627701983	0.008759985931988403	not-binder
VATVSLPR	HLA-B*37:01	0.0009336723764135968	0.0009969202551759941	not-binder
VAVEEVDEEGK	HLA-B*37:01	0.008385065128095448	0.009347170217052538	not-binder
VDFVRPDFL	HLA-B*37:01	0.9763765215873719	0.009809886522977197	binder
VDHEKPLSF	HLA-B*37:01	0.9934551835060119	0.005016716968018032	binder
VDKAVQAF	HLA-B*37:01	0.9895954251289367	0.009035809096499314	binder
VDKKIEEF	HLA-B*37:01	0.9892937302589416	0.009436779904965666	binder
VDKTVQAF	HLA-B*37:01	0.9903700947761536	0.007100220692648888	binder
VDLERKETA	HLA-B*37:01	0.496394556760788	0.22970986221743486	ambiguous
VDLERTIAL	HLA-B*37:01	0.9953433394432067	0.00516672056517414	binder
VDLIHDIQI	HLA-B*37:01	0.9589564800262451	0.032481817047102166	binder
VDLPHCHLI	HLA-B*37:01	0.8547729134559632	0.09121472738768169	binder
VDLWSIGVTL	HLA-B*37:01	0.7853080272674561	0.14119953977346036	binder
VDMGHSAF	HLA-B*37:01	0.9760004281997681	0.023045036496048613	binder
VDMVRVMEV	HLA-B*37:01	0.980212926864624	0.01797075086162945	binder
VDNDENEHQLSLR	HLA-B*37:01	0.005130303790792823	0.003958338480826688	not-binder
VDNIRVCKI	HLA-B*37:01	0.8839495420455933	0.030938066333493965	binder
VDNLHVLDF	HLA-B*37:01	0.9537485241889954	0.05179719935318527	binder
VDNQRGSGL	HLA-B*37:01	0.9503652691841126	0.01488758012025718	binder
VDREVVSLFL	HLA-B*37:01	0.6983531475067138	0.20190619958350053	binder
VDRVSYLL	HLA-B*37:01	0.953979742527008	0.03395001089821777	binder
VDSARNLQL	HLA-B*37:01	0.9845271348953247	0.012230259658404269	binder
VDSIVWTF	HLA-B*37:01	0.8123846054077148	0.1714144130644866	binder
VDSLHQLF	HLA-B*37:01	0.9834430098533631	0.020855719100047677	binder
VDSLITRL	HLA-B*37:01	0.9905388116836548	0.004430984570252358	binder
VDSLKLAVF	HLA-B*37:01	0.9806462287902832	0.009654886415704068	binder
VDSMVQHF	HLA-B*37:01	0.9699563264846802	0.011096961984620193	binder
VDSPAASF	HLA-B*37:01	0.9249580383300782	0.05384427425176358	binder
VDSPSHGL	HLA-B*37:01	0.9758334040641785	0.010707969202849365	binder
VDTYKYLF	HLA-B*37:01	0.9172933459281921	0.06931680829141283	binder
VDVVRNLVF	HLA-B*37:01	0.9768150806427002	0.02680079574808727	binder
VDWLHELL	HLA-B*37:01	0.9769035577774048	0.008237133899440363	binder
VDWLRYASL	HLA-B*37:01	0.9414794325828553	0.05791784276026146	binder
VDWLTEKM	HLA-B*37:01	0.9790305614471435	0.019437355702905987	binder
VDYWVKAF	HLA-B*37:01	0.9552332401275635	0.050424746672670176	binder
VEAVVRSF	HLA-B*37:01	0.9937150359153748	0.004385128401252981	binder
VEDGIGHEF	HLA-B*37:01	0.9958347678184509	0.00359654249262205	binder
VEGHPVWAL	HLA-B*37:01	0.9761412739753723	0.010339479502318954	binder
VEIIANDQGNR	HLA-B*37:01	0.04505858435295522	0.0511478447721974	not-binder
VELERFVNL	HLA-B*37:01	0.9971260905265809	0.002674025616075728	binder
VELIHFERV	HLA-B*37:01	0.9261254906654358	0.06449729328961118	binder
VENKKVKF	HLA-B*37:01	0.9864416480064392	0.017539913370331055	binder
VENKWHRV	HLA-B*37:01	0.8743087828159333	0.2172046780470579	binder
VENTRWDYL	HLA-B*37:01	0.8826348662376404	0.11954044863679399	binder
VEQATKPSFESGR	HLA-B*37:01	0.0040657683392055334	0.0038223067457410997	not-binder
VESKSQAF	HLA-B*37:01	0.9533872485160828	0.028597118812616236	binder
VESKVYAV	HLA-B*37:01	0.9881335377693177	0.0035402417517095496	binder
VESMKYPF	HLA-B*37:01	0.598407757282257	0.24187846247987202	ambiguous
VEVGRVAYV	HLA-B*37:01	0.983761215209961	0.007370482049627257	binder
VEVTEFEDIK	HLA-B*37:01	0.031179356551729143	0.041130874156822095	not-binder
VGEFSGANK	HLA-B*37:01	0.0008261436210887041	0.001162667401195536	not-binder
VGEVIVTK	HLA-B*37:01	0.0017133307759650052	0.0016132436881947565	not-binder
VGGSDHSSHPF	HLA-B*37:01	0.044097157381474975	0.04346411438723241	not-binder
VGGTSDVEVNEK	HLA-B*37:01	0.008078634133562445	0.006424286889033705	not-binder
VGGTSDVEVNEKK	HLA-B*37:01	0.03913106010295451	0.0533030948854294	not-binder
VIPELNGK	HLA-B*37:01	0.00017506635922472923	0.00011465699205877581	not-binder
VKLAKAGKNQGD	HLA-B*37:01	0.001696494489442557	0.0012802481642281503	not-binder
VLLPEYGGTK	HLA-B*37:01	0.0003606174548622221	0.00012159553368159598	not-binder
VLNTNIDGR	HLA-B*37:01	0.00017606263700145063	0.00030213564300507316	not-binder
VLQENSSDYQSNLA	HLA-B*37:01	0.0004293975682230666	0.0004009896237707819	not-binder
VNLGGSKSIS	HLA-B*37:01	0.0027804379817098377	0.0013222177054674179	not-binder
VNLGGSKSISIS	HLA-B*37:01	0.008169106952846051	0.0052530982669548665	not-binder
VNLPINGNGKQ	HLA-B*37:01	0.16790059879422187	0.14986232639983657	not-binder
VRQEESEQIK	HLA-B*37:01	0.0015434486076628673	0.001645512630339453	not-binder
VSFELFADK	HLA-B*37:01	0.0005267772678053007	0.00026802123345344577	not-binder
VSHPRYLEL	HLA-B*37:01	0.17138125534984283	0.23120592621201427	not-binder
VSTEVDAR	HLA-B*37:01	0.0005134578928846168	0.0008616168925409327	not-binder
VTDALNATR	HLA-B*37:01	0.0003515242235152982	0.0003654013585115764	not-binder
VTIKKDVDGAY	HLA-B*37:01	0.005517600872553885	0.0033102158117039723	not-binder
VTLTSEEEAR	HLA-B*37:01	0.0008765539565956715	0.0015048580299824024	not-binder
VVDALGNAIDGK	HLA-B*37:01	0.02877885652706027	0.025565012805530158	not-binder
VVHGSPREGF	HLA-B*37:01	0.002667612140066922	0.004384365451761161	not-binder
VVSSIEQK	HLA-B*37:01	0.000562104933487717	0.00093584362427143	not-binder
WESERVLSF	HLA-B*37:01	0.9960759878158569	0.0035740206016967634	binder
YALYDATYETK	HLA-B*37:01	0.0010859071975573898	0.0011364281076224154	not-binder
YAPKGSSL	HLA-B*37:01	0.021433076984249056	0.03726090759369403	not-binder
YDFIHTSF	HLA-B*37:01	0.9922865629196167	0.010259884617947562	binder
YDFLKQNKF	HLA-B*37:01	0.9817166805267334	0.010336414717901733	binder
YDKAVASF	HLA-B*37:01	0.9836578845977784	0.010246562623231953	binder
YDKDHYKL	HLA-B*37:01	0.9856688261032105	0.012457504650838341	binder
YDLERIKLL	HLA-B*37:01	0.9598043918609619	0.022041362459990183	binder
YDLIVHQL	HLA-B*37:01	0.9912761449813843	0.005756019554955787	binder
YDNPHEAL	HLA-B*37:01	0.9499794721603394	0.04426002328394492	binder
YDSESKEF	HLA-B*37:01	0.9305449962615967	0.0629419321651236	binder
YDSTHGKF	HLA-B*37:01	0.9694196939468384	0.021201684519248445	binder
YDTVVHPF	HLA-B*37:01	0.9026138782501221	0.07123579550637672	binder
YDYLRPIAL	HLA-B*37:01	0.9946439743041993	0.0055440225240499606	binder
YEELQSLAGK	HLA-B*37:01	0.04701596982777119	0.02680137863813297	not-binder
YELARVKEI	HLA-B*37:01	0.9952086806297302	0.006442660746094452	binder
YELERVAGF	HLA-B*37:01	0.9955929636955261	0.005900356360881803	binder
YENLTNKL	HLA-B*37:01	0.9984167456626892	0.0007235598411386532	binder
YENLVVAL	HLA-B*37:01	0.9885160446166992	0.009446482892820556	binder
YEPPLTNVF	HLA-B*37:01	0.9600464463233948	0.033837385646385505	binder
YEPPRYMSV	HLA-B*37:01	0.9466441869735718	0.03030881047030514	binder
YEPPVQESV	HLA-B*37:01	0.947619616985321	0.02474864786740914	binder
YESKVFYL	HLA-B*37:01	0.9893589973449707	0.009734841854437919	binder
YESLVHAV	HLA-B*37:01	0.9841315388679505	0.021534175362275445	binder
YETLTRPF	HLA-B*37:01	0.9611940383911133	0.039718164832526374	binder
YEVERTERI	HLA-B*37:01	0.994287121295929	0.0036251649397376876	binder
YIDQEELNK	HLA-B*37:01	0.002071471099043265	0.0015377636122138087	not-binder
YISPDQLADLYK	HLA-B*37:01	0.0018209252506494523	0.0009891506226884761	not-binder
YLAEVAAGDDKK	HLA-B*37:01	0.005646787257865072	0.0073152623568469265	not-binder
YSDDIPHAL	HLA-B*37:01	0.3364634603261948	0.12943814978084278	not-binder
YSDLRKESM	HLA-B*37:01	0.11953230036306195	0.22033402869432572	not-binder
YSGSEGSTQTLTK	HLA-B*37:01	0.002340162207838148	0.0020866191710433107	not-binder
YSPPERTESF	HLA-B*37:01	0.014288193173706531	0.011990690736325327	not-binder
YSSLRVVGV	HLA-B*37:01	0.11010495200753212	0.11884952814668012	not-binder
VLLHENIQ	HLA-B*37:01	0.00031378310814034194	0.00019005988243202512	not-binder
YLGCLKGH	HLA-B*37:01	2.763263992164866e-05	1.3859529235793514e-05	not-binder
DAKFHPFK	HLA-B*37:01	0.0009648141596699134	0.000921686736159652	not-binder
IPTSEPMK	HLA-B*37:01	0.0001537398550681246	0.00018309339855432055	not-binder
SESLKRPW	HLA-B*37:01	0.18135465057566763	0.21265927392118714	not-binder
EASECCPS	HLA-B*37:01	1.0706576773600318e-05	1.5877472742082087e-05	not-binder
DAVLISER	HLA-B*37:01	0.0006745495804352686	0.00045490221699139916	not-binder
DLIIAASG	HLA-B*37:01	4.942615050822497e-05	3.521141997438327e-05	not-binder
EMKCIVLV	HLA-B*37:01	0.0066978590992221145	0.005085739705783102	not-binder
IGVIGTRA	HLA-B*37:01	0.0004994802933651954	0.0002552680314599957	not-binder
IAISLNGG	HLA-B*37:01	1.9236045955040026e-05	9.620685682060863e-06	not-binder
GMVLHGGQ	HLA-B*37:01	1.636272781979642e-05	2.125205453476805e-05	not-binder
VCSKILDE	HLA-B*37:01	2.2052962776797358e-05	1.4335588598047327e-05	not-binder
CIERCHAP	HLA-B*37:01	3.1671705687585924e-05	1.8317080077613764e-05	not-binder
KNVLQPIG	HLA-B*37:01	0.0004854205471929163	0.00018664005374848287	not-binder
EVFAKDFQ	HLA-B*37:01	0.00014237291543395258	0.0001501194521469689	not-binder
VNTLAIRS	HLA-B*37:01	0.0005515393888344989	0.0007122165167214736	not-binder
DVPDGAQI	HLA-B*37:01	0.004346154339691566	0.005960192957381348	not-binder
LDIRITVL	HLA-B*37:01	0.9951648116111755	0.004590639937966545	binder
AREMYRFA	HLA-B*37:01	0.0013701370189664885	0.001175891730208677	not-binder
NIAHGCNS	HLA-B*37:01	1.008833907008011e-05	1.0352815452062632e-05	not-binder
VIVPAMIG	HLA-B*37:01	4.29860092481249e-05	3.535471569557225e-05	not-binder
KAVNILSK	HLA-B*37:01	0.00034628960129339247	0.00015871426526946586	not-binder
ITHRKQIL	HLA-B*37:01	0.007883404205585975	0.015114242002699157	not-binder
VREQNGAL	HLA-B*37:01	0.013896756246685982	0.02160078351667348	not-binder
GVAEFAPI	HLA-B*37:01	0.0013671536522451787	0.001318499356660624	not-binder
EMLSSYLM	HLA-B*37:01	0.0020821912708925082	0.002175816475388831	not-binder
LFKPLILR	HLA-B*37:01	0.0007657301965082297	0.000789929558566905	not-binder
NVLRGDIA	HLA-B*37:01	0.00015994940113159828	0.00019444850695545673	not-binder
QSYATAVL	HLA-B*37:01	0.0023002699948847295	0.0019349901321465167	not-binder
TLVTMATA	HLA-B*37:01	9.542976586089935e-05	0.00010939605210537456	not-binder
GYDESEDQ	HLA-B*37:01	3.466685462285568e-05	4.117370870528034e-05	not-binder
MASWVVLV	HLA-B*37:01	0.014405975968111306	0.02140427309707564	not-binder
SIVTTALA	HLA-B*37:01	3.6013194221595765e-05	2.4704548049981302e-05	not-binder
ALRDHLPL	HLA-B*37:01	0.001385975634912029	0.0007502134721332326	not-binder
QLLAPVVK	HLA-B*37:01	0.0008703444415004924	0.0005186535367474882	not-binder
IGLVIDQM	HLA-B*37:01	0.0024511319934390485	0.00260627871929901	not-binder
IFVSFVIL	HLA-B*37:01	0.00120971005235333	0.0016393694130748232	not-binder
QRQRIGIA	HLA-B*37:01	0.004771041256026365	0.008639522683450293	not-binder
YNYTMGLV	HLA-B*37:01	0.0009445422329008579	0.0014018737934304527	not-binder
LHTDASHR	HLA-B*37:01	0.0006557041018822929	0.0010056825554438159	not-binder
SLMLGPMV	HLA-B*37:01	0.0006077741039916873	0.0008569683143126602	not-binder
LPILNSIY	HLA-B*37:01	0.0014427462461753747	0.0015140405177639384	not-binder
TKKLMRQQ	HLA-B*37:01	5.206289752095472e-05	4.7650299115613774e-05	not-binder
VTETDVKD	HLA-B*37:01	0.0032318727317033336	0.005333693698133612	not-binder
NASEKEVI	HLA-B*37:01	0.003767527890158817	0.0046562341351625985	not-binder
VDQLFKEC	HLA-B*37:01	0.0583447877317667	0.045114870474445984	not-binder
RRLALAMR	HLA-B*37:01	0.0010836445901077241	0.0008433251346998638	not-binder
ETTKQLRT	HLA-B*37:01	0.00023347252899839078	0.00021901044315213516	not-binder
HCVHFECP	HLA-B*37:01	1.292614579142537e-05	4.68043650473034e-06	not-binder
CRCKAQCN	HLA-B*37:01	0.0001162305273169295	0.00015184969687580862	not-binder
LPRADFQL	HLA-B*37:01	0.003492804801862803	0.004725864414199622	not-binder
VVTLPIFT	HLA-B*37:01	0.00019170301457052119	8.114437794373154e-05	not-binder
TPPPEACT	HLA-B*37:01	1.585326326107861e-05	1.4513222710718623e-05	not-binder
EKYPSACA	HLA-B*37:01	0.0006197539538561614	0.000808285105308699	not-binder
NNSNKQLY	HLA-B*37:01	0.0010856673572561704	0.0013032405579290823	not-binder
LGYGPIQG	HLA-B*37:01	0.00017121463461080566	0.00011202598623095659	not-binder
FSAVDNVV	HLA-B*37:01	0.00233303080603946	0.0032361072716285333	not-binder
DFSRGTFR	HLA-B*37:01	0.00021267943957354875	0.0002484739551698711	not-binder
KKEYLIAG	HLA-B*37:01	0.00047627601015847175	0.0004511771260493646	not-binder
VSLRTPNT	HLA-B*37:01	0.00018855436283047312	0.00011119079613432956	not-binder
DWTTLRLT	HLA-B*37:01	0.0011346567451255396	0.0013164581848177557	not-binder
ARKAILTT	HLA-B*37:01	0.0012347491749096662	0.0010657544302381475	not-binder
EKIKVGEK	HLA-B*37:01	0.0005161516161024338	0.0005053963333790169	not-binder
RRIVGQMQ	HLA-B*37:01	0.0006486619800853078	0.0005164896416133474	not-binder
FSLWERFC	HLA-B*37:01	2.9739714000243113e-05	2.7241130911192757e-05	not-binder
KMDYDAVS	HLA-B*37:01	0.0010332603873393965	0.0017622749108789164	not-binder
RFVGQTMK	HLA-B*37:01	0.0005634082473989111	0.0009802743033079328	not-binder
TAPPRIAF	HLA-B*37:01	0.015465455187950283	0.011328044836082778	not-binder
IIPLEELY	HLA-B*37:01	0.000633245994686149	0.0005456546486139343	not-binder
KNDVSSTG	HLA-B*37:01	2.8361339354887603e-05	1.2256494002811108e-05	not-binder
KMKKAIET	HLA-B*37:01	0.00022034199395193355	0.00025615452935764976	not-binder
AEGTKLGN	HLA-B*37:01	0.011027429430396297	0.012172387850182027	not-binder
PAGLVAIA	HLA-B*37:01	0.0007722642592852935	0.0006025326908558304	not-binder
DTPVQSNW	HLA-B*37:01	0.00011230752488700091	0.0001677645298166528	not-binder
FSSIDGVR	HLA-B*37:01	0.00028200164160807617	0.0004217028058777034	not-binder
GDAFAQFF	HLA-B*37:01	0.4937744069844484	0.34212777108673387	ambiguous
TDSEPDKD	HLA-B*37:01	0.0005249124878901057	0.0003954507410034022	not-binder
KILKVLPE	HLA-B*37:01	0.00011909207241842524	6.036082297943953e-05	not-binder
LYEISNLD	HLA-B*37:01	4.387459493955248e-05	2.3569592064324024e-05	not-binder
PSVTSLAD	HLA-B*37:01	3.724228881765157e-05	2.0322055711705265e-05	not-binder
CELLVHKN	HLA-B*37:01	0.031125204265117647	0.010553931385527068	not-binder
SKQAVAYR	HLA-B*37:01	0.00012741663013002836	6.356392658950836e-05	not-binder
EMALALDY	HLA-B*37:01	0.005690880268230103	0.010032188885829406	not-binder
VFEGRDTS	HLA-B*37:01	7.187611490735434e-05	7.204550528611905e-05	not-binder
KIIDNGIG	HLA-B*37:01	7.56723633458023e-05	5.920104980991083e-05	not-binder
EEIMKTEA	HLA-B*37:01	0.3371152453124523	0.2330728002268694	not-binder
VQWGRSNS	HLA-B*37:01	0.001939787589071784	0.0031141509800921784	not-binder
ATCLGGRG	HLA-B*37:01	4.250268591476924e-06	4.591206439620105e-06	not-binder
VASLNDPV	HLA-B*37:01	0.0011254311568336562	0.0011388268670769845	not-binder
SCARTLVS	HLA-B*37:01	7.354300005317782e-05	7.842583674854439e-05	not-binder
QGKELSYN	HLA-B*37:01	3.757584545382997e-05	2.6265195444158538e-05	not-binder
LFVTHQPQ	HLA-B*37:01	5.714480521419318e-05	3.849756667374625e-05	not-binder
KLEEIWKD	HLA-B*37:01	0.0005943439242400928	0.000978391833176725	not-binder
ENSYIEFP	HLA-B*37:01	8.731996076676296e-05	0.0001252522900947139	not-binder
DPHVYYRG	HLA-B*37:01	0.0006947246620256919	0.001062276456421941	not-binder
IPSEDILY	HLA-B*37:01	0.0016506358457263558	0.0011121571993588117	not-binder
RIMVHQPS	HLA-B*37:01	0.00011141484610561747	9.586451902747282e-05	not-binder
KVASAITP	HLA-B*37:01	0.0001298840194067452	0.00011663651635305729	not-binder
SLGGLPPL	HLA-B*37:01	0.0019395511015318334	0.0021881942793788144	not-binder
AQRIFRRL	HLA-B*37:01	0.09818606786429881	0.12045546829298255	not-binder
TDGMDDWE	HLA-B*37:01	3.624395089900645e-05	3.51037314111886e-05	not-binder
EVLAVKPM	HLA-B*37:01	0.002823619410628453	0.004938354511005341	not-binder
KVCYGLST	HLA-B*37:01	3.22928101013531e-05	2.2951124164258266e-05	not-binder
PYSEIPHL	HLA-B*37:01	0.005835878677316941	0.008645733981359413	not-binder
LDKAETTA	HLA-B*37:01	0.19655785765498876	0.17229926384557567	not-binder
PRIEVDPD	HLA-B*37:01	0.00035767881836363814	0.0002456641076116197	not-binder
LIAPSILS	HLA-B*37:01	0.0002276089981023688	0.0002614339246209369	not-binder
IENCTSSL	HLA-B*37:01	0.3338452190160751	0.17137620998022826	not-binder
LYRKNEYQ	HLA-B*37:01	3.153815995347031e-05	2.2381074939014258e-05	not-binder
TEETEQTA	HLA-B*37:01	0.018879718985408543	0.027198199839967938	not-binder
IVRIPCGP	HLA-B*37:01	4.435126174939796e-05	2.285161394714049e-05	not-binder
TCSCPSGY	HLA-B*37:01	8.332526140293339e-05	0.00012838963767654475	not-binder
ALALFSAT	HLA-B*37:01	0.00018661764843272977	0.0002231729537224028	not-binder
QKLIDSVP	HLA-B*37:01	0.002308163455745671	0.003949072625525787	not-binder
VEEFAEEI	HLA-B*37:01	0.5575412392616272	0.2906793711742051	ambiguous
AEVEMLSA	HLA-B*37:01	0.6074385404586792	0.20480682087164098	binder
AEAKPAPE	HLA-B*37:01	0.060957417078316214	0.029792208086196606	not-binder
AANNEAHE	HLA-B*37:01	1.2209692476972122e-05	1.0531697511075021e-05	not-binder
CHGSGRIR	HLA-B*37:01	0.00016631350898705933	0.00022338378693390005	not-binder
KVVLEEFK	HLA-B*37:01	0.0009447503947740188	0.0012348972204499031	not-binder
LSTQGSAV	HLA-B*37:01	0.0005832900700625032	0.0006191207044085822	not-binder
DASGVDPR	HLA-B*37:01	0.0004033392455312423	0.0004995129701290113	not-binder
DQLDAVLV	HLA-B*37:01	0.20799910239875316	0.3057227925413569	not-binder
VSAEEPSA	HLA-B*37:01	0.0002581487693987583	0.0003412316282325601	not-binder
TPPTASIL	HLA-B*37:01	0.00040519798640161755	0.0003036576025438483	not-binder
EGYTTDEN	HLA-B*37:01	1.547448447354327e-05	2.1237794971278266e-05	not-binder
EEKRNGLR	HLA-B*37:01	0.007501215401498484	0.011710088373652797	not-binder
VNGRKFYN	HLA-B*37:01	0.00015519570060860133	0.00025055544093080615	not-binder
QLHPRPDG	HLA-B*37:01	2.9263217606967372e-05	2.5619315793849915e-05	not-binder
DDRGQRVE	HLA-B*37:01	0.0012519102805526928	0.0018376674029381085	not-binder
FKYSSNTP	HLA-B*37:01	0.00038089586814749055	0.00042610291376205195	not-binder
NWVINDLL	HLA-B*37:01	0.0004579478156301775	0.0003443782235801779	not-binder
LQRTDQTR	HLA-B*37:01	0.0006437172994992579	0.001122364079283112	not-binder
VSDPYPSA	HLA-B*37:01	0.009476498774893117	0.0162163869777884	not-binder
LNLKDVAI	HLA-B*37:01	0.034285794384777545	0.021561043458720924	not-binder
NEELARAL	HLA-B*37:01	0.9824327945709228	0.014438800272303915	binder
SAFAAAEY	HLA-B*37:01	0.002415445281076245	0.0024027694095996727	not-binder
QNQSLSVI	HLA-B*37:01	0.011386688461061566	0.01123408653218923	not-binder
AAGLDVFE	HLA-B*37:01	8.504401139362017e-05	7.028009593869461e-05	not-binder
KVDGVFTA	HLA-B*37:01	0.006214363957406021	0.0050627516754197955	not-binder
NLRRSKKN	HLA-B*37:01	2.9575143878446396e-05	3.4375644248884806e-05	not-binder
QLVALLHC	HLA-B*37:01	5.32676658622222e-05	4.095119021345063e-05	not-binder
VKEGLYPR	HLA-B*37:01	0.0004934349402901716	0.00020745473339432168	not-binder
SKMIDTVY	HLA-B*37:01	0.0029889870202168822	0.00147804693304073	not-binder
VAANAAYY	HLA-B*37:01	0.0013193733931984753	0.0017366694216936417	not-binder
EVPLAEMF	HLA-B*37:01	0.0003883136490912875	0.0005022209203802172	not-binder
RLLQKYNI	HLA-B*37:01	0.0030819436069577932	0.0030755150236370906	not-binder
GVELMSLP	HLA-B*37:01	0.0010201495853834786	0.0011507945623628242	not-binder
DHRPVTPT	HLA-B*37:01	0.0012926947034429758	0.001699000506739693	not-binder
LNSDVVEI	HLA-B*37:01	0.019167175982147455	0.019218013198986375	not-binder
VLGCSVKK	HLA-B*37:01	6.072696742194239e-05	4.6009093954726235e-05	not-binder
MQGSGGQL	HLA-B*37:01	0.019580638920888304	0.02555279506488513	not-binder
GIIRKVLE	HLA-B*37:01	2.77957560001596e-05	2.216840841956188e-05	not-binder
CKRLKSMT	HLA-B*37:01	0.00010329837132019292	0.00018611240896997537	not-binder
QSTTKTSS	HLA-B*37:01	1.2602404194694827e-05	6.982644410747897e-06	not-binder
VIVNGRDT	HLA-B*37:01	3.23063464520601e-05	2.5616929763549757e-05	not-binder
VHRQDIGR	HLA-B*37:01	0.0007576960248115938	0.000865396330711999	not-binder
FAPVNVTT	HLA-B*37:01	0.003018956262167194	0.005387643208342214	not-binder
IDSTKHRS	HLA-B*37:01	0.009074372763279825	0.00925909965548394	not-binder
TNPHYHEL	HLA-B*37:01	0.0368417637742823	0.0627996211069696	not-binder
TWHDSRSQ	HLA-B*37:01	1.1739193905668798e-05	5.790437403448158e-06	not-binder
NIPGHHPA	HLA-B*37:01	0.00022370490769390016	0.00015348275764774972	not-binder
DAVSGGDS	HLA-B*37:01	2.031302778959798e-05	2.3186901612040762e-05	not-binder
EVPKPFPT	HLA-B*37:01	0.00043573503508014254	0.0003642084288462043	not-binder
ASGGLIGL	HLA-B*37:01	0.0065440433274488894	0.010668772912231447	not-binder
PLNQLATI	HLA-B*37:01	0.016882856411393733	0.019039427352612503	not-binder
LPELQLSA	HLA-B*37:01	0.0013532241267967039	0.001671026780077482	not-binder
EAMISLGN	HLA-B*37:01	4.6547292004106564e-05	4.5077256527794065e-05	not-binder
AYASVFEE	HLA-B*37:01	3.313390643597813e-05	2.0659901411544118e-05	not-binder
IQDPEVIK	HLA-B*37:01	0.011048325942829252	0.014123768683129014	not-binder
ISLALYLS	HLA-B*37:01	0.0004184727840765845	0.0005251412327512499	not-binder
GNNDRIVI	HLA-B*37:01	0.025398256513290106	0.030680793007501234	not-binder
SDLIPELQ	HLA-B*37:01	0.014980169135378673	0.00936968609206751	not-binder
NFKSPQSI	HLA-B*37:01	0.005015713247121312	0.00566946446572295	not-binder
EVNEAFSV	HLA-B*37:01	0.0036371303567648283	0.005039497731752791	not-binder
SVLQVTST	HLA-B*37:01	6.394927072506107e-05	7.201776649653852e-05	not-binder
PDRRTVLL	HLA-B*37:01	0.1427498229080811	0.21137179930955743	not-binder
IPSVEPQV	HLA-B*37:01	0.0009553565665555652	0.000713837802901099	not-binder
SFPPMPVQ	HLA-B*37:01	0.00011531001327966806	0.00010687857031333821	not-binder
KDKLGANA	HLA-B*37:01	0.21654318328946828	0.2412823622183714	not-binder
AIHHWLNF	HLA-B*37:01	0.004627995996270329	0.005171679313073995	not-binder
LKLAFGDN	HLA-B*37:01	3.435428789089201e-05	1.769912959425218e-05	not-binder
GVKTINAA	HLA-B*37:01	0.0002411230647794582	0.00032244625251631504	not-binder
TGGSFSLL	HLA-B*37:01	0.002759166050236672	0.004471953146994372	not-binder
TDAENVQF	HLA-B*37:01	0.8476675033569336	0.18098584756046446	binder
HDIPDSAV	HLA-B*37:01	0.6463821634650231	0.31562576542656245	ambiguous
YTEVVLVV	HLA-B*37:01	0.29031736254692075	0.21752225878191214	not-binder
LAGSPPGL	HLA-B*37:01	0.0008392972289584577	0.0006207577914595024	not-binder
MENIREIS	HLA-B*37:01	0.2816175416111946	0.11204392325286067	not-binder
LVADLLTL	HLA-B*37:01	0.010710381483659149	0.013746455507632972	not-binder
EGKTAALA	HLA-B*37:01	0.00040233919680758844	0.00039873528837434903	not-binder
KEDMSSLM	HLA-B*37:01	0.620659989118576	0.2394871641443668	binder
YGCFLRVY	HLA-B*37:01	0.0016319918388035149	0.0010011038404583827	not-binder
PGSTPWWD	HLA-B*37:01	8.16214918089031e-06	6.800244385697143e-06	not-binder
ILETLPNA	HLA-B*37:01	0.0004564295726595446	0.0003187287632423542	not-binder
AVNFKLED	HLA-B*37:01	6.293996375461575e-05	4.4041576407941174e-05	not-binder
LWALGATP	HLA-B*37:01	5.3017795289633794e-05	3.6838941850639454e-05	not-binder
QEGTLLPL	HLA-B*37:01	0.5157089054584503	0.3414787286730072	ambiguous
RVRKECQE	HLA-B*37:01	3.6404115121513315e-06	2.77210819728477e-06	not-binder
FKIVRASN	HLA-B*37:01	0.0005061945810666657	0.000733755173972197	not-binder
FEPFLPFY	HLA-B*37:01	0.15432664528489112	0.19284999864239852	not-binder
FAENEDLP	HLA-B*37:01	6.572056508957758e-05	5.136980174186712e-05	not-binder
LVYGDTYP	HLA-B*37:01	4.884302397840656e-05	2.4656456601941582e-05	not-binder
QTLSEDER	HLA-B*37:01	7.717373334799049e-05	9.108241727646611e-05	not-binder
FTSLILTE	HLA-B*37:01	8.536854511476122e-05	3.927263597088421e-05	not-binder
NGRIVDIP	HLA-B*37:01	0.0002972732359921793	0.00026561347212605157	not-binder
DIVYYWEV	HLA-B*37:01	0.002614565052499529	0.004824814299056127	not-binder
RVFMKAGN	HLA-B*37:01	2.3285928091354435e-05	1.9030145397314403e-05	not-binder
PKIQQALN	HLA-B*37:01	0.0009304974824772217	0.001734493330628987	not-binder
SSTVGGGI	HLA-B*37:01	0.0001687312891590409	0.00017725723133452372	not-binder
TFNFENPN	HLA-B*37:01	4.013470825157128e-05	2.7302960441050198e-05	not-binder
QKRGGVAA	HLA-B*37:01	0.0007898213261796627	0.0009818171140844325	not-binder
DNSTIVEI	HLA-B*37:01	0.11898500185925513	0.1596905288754479	not-binder
KIGEYKNI	HLA-B*37:01	0.0005740242588217371	0.0003983756114254132	not-binder
KENKITLI	HLA-B*37:01	0.9866724848747254	0.01244153408831462	binder
AAVLEWHE	HLA-B*37:01	1.9398461927266907e-05	1.4016397373544376e-05	not-binder
SLTHWLES	HLA-B*37:01	4.111210719202063e-05	2.580549305985152e-05	not-binder
FPFLEDKL	HLA-B*37:01	0.04943007647525519	0.05639450964154825	not-binder
EILQDNSI	HLA-B*37:01	0.012581464680624776	0.02087661536344458	not-binder
WISEQIDN	HLA-B*37:01	4.062445887029753e-05	4.970627844243626e-05	not-binder
KKGEVLIK	HLA-B*37:01	0.0007614410220412538	0.000679467252698789	not-binder
KDMASLRL	HLA-B*37:01	0.9837075591087341	0.008802222270857448	binder
LPNGHIVP	HLA-B*37:01	0.00047739011934027075	0.0002018192700763659	not-binder
SWVPLSTD	HLA-B*37:01	9.57317133725155e-06	1.0979743991604382e-05	not-binder
RSKTRQGK	HLA-B*37:01	5.548234512389172e-05	7.061890120022845e-05	not-binder
VEGQEDWK	HLA-B*37:01	0.004145995872022468	0.003866758530494353	not-binder
AIRQMDGY	HLA-B*37:01	0.0016962485329713672	0.002680546239349061	not-binder
EQTEHYFL	HLA-B*37:01	0.3733899886487052	0.34569211704287206	ambiguous
KDMTKEFF	HLA-B*37:01	0.9518349170684814	0.04144663527831134	binder
AQSGSSSR	HLA-B*37:01	0.00039493567437602904	0.0004805590368676631	not-binder
IEVEGRVV	HLA-B*37:01	0.9150686621665954	0.13218160150317518	binder
DRKSEETT	HLA-B*37:01	0.00019377712742425502	0.00020818781599020794	not-binder
FTAAYDAL	HLA-B*37:01	0.0007535286709753564	0.0009193971091747023	not-binder
LKLVKENF	HLA-B*37:01	0.02185512154828757	0.03481243073113546	not-binder
SPDTKDRW	HLA-B*37:01	0.00745552755515746	0.014817482034333194	not-binder
EIELEDKF	HLA-B*37:01	0.09818550067138858	0.1798785727453504	not-binder
EAGLMEYK	HLA-B*37:01	0.00033311993902316315	0.00033381450487089323	not-binder
VFLGSPDN	HLA-B*37:01	5.678181810253591e-05	7.888921490130809e-05	not-binder
TDLVFGQY	HLA-B*37:01	0.32865594923496244	0.225315122215615	not-binder
SAPPADFI	HLA-B*37:01	0.00019775436539930523	0.000195853080414616	not-binder
YDDVDLSE	HLA-B*37:01	0.0006178819567139726	0.000871164686976338	not-binder
LDRDVRIV	HLA-B*37:01	0.9000150203704834	0.05548985120700065	binder
LLRSALGM	HLA-B*37:01	0.0002735726885020995	0.0003422320223159235	not-binder
PGVDLENG	HLA-B*37:01	2.0568711022406205e-05	1.664962333688661e-05	not-binder
FKLITEHK	HLA-B*37:01	0.00040412275702692566	0.0002024135558839357	not-binder
FYPWQDWA	HLA-B*37:01	0.00010067708053611568	0.00013220985769147876	not-binder
EMAFKVAA	HLA-B*37:01	0.005463053582934663	0.008019122322426471	not-binder
AGSFPEIQ	HLA-B*37:01	0.0009521336512989364	0.001474278805995726	not-binder
EIHLQIGQ	HLA-B*37:01	0.00020920087044942192	0.00023652879360750736	not-binder
VTMGIPSD	HLA-B*37:01	3.330126069158723e-05	2.3245884484126912e-05	not-binder
SSEDVEKA	HLA-B*37:01	0.0014090850512729959	0.0022966170888569	not-binder
LDELIDLL	HLA-B*37:01	0.5371663182973861	0.3626159825725017	ambiguous
KDWWNAKT	HLA-B*37:01	0.2092155247926712	0.0918522236463253	not-binder
GEKRDAVP	HLA-B*37:01	0.06424555217381567	0.09728633526705217	not-binder
DNKMNANL	HLA-B*37:01	0.004186065061367117	0.006894924289106034	not-binder
RTSSVQLR	HLA-B*37:01	0.00015884082386037336	0.00015876938259663396	not-binder
LWLSSALG	HLA-B*37:01	2.0878563645965187e-05	1.7829953196704864e-05	not-binder
GGAAIPLA	HLA-B*37:01	0.000112360947241541	5.032205720539825e-05	not-binder
ETWNIGII	HLA-B*37:01	0.001636677070564474	0.0017438506386230823	not-binder
NSMTAGPR	HLA-B*37:01	9.074284971575253e-05	0.00013591643998046488	not-binder
RTDINQAL	HLA-B*37:01	0.13007653187960386	0.17949683956664242	not-binder
AKKAALNL	HLA-B*37:01	0.0032077494310215116	0.0026637385354694953	not-binder
TTTTTTTA	HLA-B*37:01	7.659700295334915e-05	0.0001185600279196648	not-binder
PSDPGEYP	HLA-B*37:01	2.7128537840326317e-05	1.1901081462546397e-05	not-binder
TLNHKSII	HLA-B*37:01	0.0026945813857309985	0.003583854224398617	not-binder
DIKTIGDI	HLA-B*37:01	0.010819291428197176	0.01725201279507124	not-binder
TGARPDLA	HLA-B*37:01	3.954752064601052e-05	1.9848794655860046e-05	not-binder
KTALTRAF	HLA-B*37:01	0.02019979098404292	0.03765666136857525	not-binder
SEILESSS	HLA-B*37:01	0.018031180172692986	0.019450678448327086	not-binder
IIRDGIVI	HLA-B*37:01	0.0036166611942462625	0.004112957084304738	not-binder
ASGSAGTH	HLA-B*37:01	1.1330016286592582e-05	4.947735200259438e-06	not-binder
SIKRQTTE	HLA-B*37:01	2.0815581262922932e-05	2.0247118567305728e-05	not-binder
SIRDRTIS	HLA-B*37:01	6.217863742676854e-05	5.305686122713858e-05	not-binder
EMVVKLFG	HLA-B*37:01	0.0017895289754960686	0.002489102936840281	not-binder
ESGKRLFQ	HLA-B*37:01	0.00017564911249792203	9.231208766047926e-05	not-binder
ATTQSADY	HLA-B*37:01	3.579930826163036e-05	2.5200521807544903e-05	not-binder
EIVSSKVS	HLA-B*37:01	0.0004684322018647435	0.0005115920533337369	not-binder
DEVALGVT	HLA-B*37:01	0.07730147503316402	0.06321049636053692	not-binder
KTDLAPYV	HLA-B*37:01	0.18203661097213625	0.29028966483792246	not-binder
KLITSERF	HLA-B*37:01	0.018036681762896477	0.02241128048176862	not-binder
GSMGSVVG	HLA-B*37:01	1.941563032232807e-05	6.694778642155439e-06	not-binder
VVLEYDIR	HLA-B*37:01	0.0004128430889977608	0.0006655997146783872	not-binder
AKEIEKIT	HLA-B*37:01	0.016703734960174188	0.02829290952127399	not-binder
KLGYYFNN	HLA-B*37:01	5.425012914201943e-05	3.291134963918624e-05	not-binder
IGYDLNQH	HLA-B*37:01	0.0008859171241056174	0.0013525187928939719	not-binder
DDKDILVM	HLA-B*37:01	0.731805044412613	0.24599835675955872	binder
VRVLEDGT	HLA-B*37:01	0.0004708866825239966	0.0007405053801076899	not-binder
VGWFSLEF	HLA-B*37:01	0.020150875637773423	0.020792339382524783	not-binder
YPMAKTRH	HLA-B*37:01	0.0001875582864158787	6.982158641743154e-05	not-binder
VNGRTQRN	HLA-B*37:01	2.5821118470048532e-05	1.1762609105487221e-05	not-binder
GLNSQRCL	HLA-B*37:01	0.00014929460135135742	0.00019658042218604523	not-binder
YADGERRY	HLA-B*37:01	0.0407406508224085	0.062103726975736885	not-binder
RMGKQKLK	HLA-B*37:01	6.857577554910676e-05	4.1706970887839895e-05	not-binder
EEAAAQGL	HLA-B*37:01	0.11145888837054371	0.08477389741886805	not-binder
TEEIAMRC	HLA-B*37:01	0.11149578549084253	0.2003328286501439	not-binder
NAKAALLE	HLA-B*37:01	0.00012153703901276458	0.00012225505218180924	not-binder
VFVMTTSR	HLA-B*37:01	0.00021135135480108148	0.00021759768255180605	not-binder
SSLISGLI	HLA-B*37:01	0.0032352849128074014	0.003969915710933566	not-binder
VIDSSVGD	HLA-B*37:01	0.00012423827065504155	9.231656371394929e-05	not-binder
LHITKKAS	HLA-B*37:01	0.0016722593092708849	0.0027753007097312933	not-binder
GGPPPPFP	HLA-B*37:01	0.0010332709571230225	0.0018143648676992425	not-binder
RCRLFPHC	HLA-B*37:01	5.789587578419741e-06	6.105563246895338e-06	not-binder
VREFLAEA	HLA-B*37:01	0.010981372644891962	0.019091919730366395	not-binder
VRNPINDM	HLA-B*37:01	0.00466718984534964	0.0063294594554451225	not-binder
LLEGLECI	HLA-B*37:01	0.00875764867523685	0.009115769416633217	not-binder
IQAAMEDE	HLA-B*37:01	2.3863779460953083e-05	1.5901241785448724e-05	not-binder
AAIQSAVH	HLA-B*37:01	0.00028908134845551103	0.0001403008150527472	not-binder
DDMAAIEQ	HLA-B*37:01	0.001118425813911017	0.0007794519613940092	not-binder
LTDLELCL	HLA-B*37:01	0.01612203496042639	0.015666103015618806	not-binder
WTPRRLAL	HLA-B*37:01	0.0010442098457133398	0.00118107476176876	not-binder
SLAIIDIS	HLA-B*37:01	6.781579377275193e-05	3.341574954507102e-05	not-binder
VVDLNDRY	HLA-B*37:01	0.0063330575416330245	0.009195954859142194	not-binder
GQAFGFVL	HLA-B*37:01	0.4046313241124153	0.24004867045335418	ambiguous
EKLNELLS	HLA-B*37:01	0.00355831518463674	0.005047501919505962	not-binder
DGKAMLNL	HLA-B*37:01	0.005065654445206747	0.004765043142339465	not-binder
VRAFILHK	HLA-B*37:01	0.0009318071854067967	0.0008934368677516364	not-binder
CLSGYEGK	HLA-B*37:01	4.477709881030023e-05	4.138754564396265e-05	not-binder
QREISEKY	HLA-B*37:01	0.021115649002604188	0.020624387270144068	not-binder
MKDILEKE	HLA-B*37:01	0.0001551096655020956	9.590253788713321e-05	not-binder
DGQYNEQN	HLA-B*37:01	3.413136096241942e-05	3.542943147504088e-05	not-binder
TVFVPQPN	HLA-B*37:01	0.00011048880933230975	8.918766239111693e-05	not-binder
HPYDSFST	HLA-B*37:01	0.0008047350158449263	0.0006564958620265782	not-binder
KLLIDAGA	HLA-B*37:01	8.363263004866895e-05	5.7173144818943055e-05	not-binder
DLASVPPM	HLA-B*37:01	0.0010716521297581493	0.0008274839051504929	not-binder
SSQFVSSL	HLA-B*37:01	0.007121965661644936	0.005485179646406147	not-binder
LRQNMCPA	HLA-B*37:01	0.0017072011936761556	0.0020176905227620016	not-binder
EIQRKVFE	HLA-B*37:01	0.0001266781336425993	0.00019407506592272668	not-binder
ETYFEKFK	HLA-B*37:01	0.0008002792546903947	0.0009105391678033769	not-binder
DAESACRM	HLA-B*37:01	0.00026551322698651345	0.000265725051382247	not-binder
SINQQIPL	HLA-B*37:01	0.0005444438371341676	0.00036894673966428646	not-binder
YKLRVDPV	HLA-B*37:01	0.012277841588365845	0.021950356831530134	not-binder
DLSKLRDI	HLA-B*37:01	0.03588238141383045	0.04948994741456879	not-binder
LSEGRLLN	HLA-B*37:01	0.002424138627247885	0.0013973223690139885	not-binder
LARLIKKK	HLA-B*37:01	0.00014210264416760764	0.00012082629499697657	not-binder
THVPLSPR	HLA-B*37:01	0.0012936896378960227	0.0016979869142456081	not-binder
GVEVTSTA	HLA-B*37:01	0.00017785102463676594	0.00014581155143733674	not-binder
EWHNIVMY	HLA-B*37:01	0.0015840247011510654	0.002181204692079494	not-binder
DTWEPEIH	HLA-B*37:01	0.003991761378892988	0.007850032062145884	not-binder
CSPAQRQN	HLA-B*37:01	1.503356239140885e-05	1.165988483899781e-05	not-binder
VDQSRIEA	HLA-B*37:01	0.5959518864750862	0.28527314298202194	ambiguous
YKATYAGN	HLA-B*37:01	0.00022313488680083537	0.0002982798977536949	not-binder
STSPPERT	HLA-B*37:01	5.317972304510477e-05	5.3551250131660816e-05	not-binder
KFKEHLVS	HLA-B*37:01	0.0007352464450377738	0.0012155631662796487	not-binder
SHGDEPAL	HLA-B*37:01	0.0033355869411025195	0.0028515421588436295	not-binder
FRESLVEF	HLA-B*37:01	0.07396230343729257	0.08732316203080437	not-binder
FLFAIPRL	HLA-B*37:01	0.01155294497439172	0.012474874630881498	not-binder
MGRGRDWN	HLA-B*37:01	7.265591136729199e-06	8.676469808871286e-06	not-binder
LFEGGTCE	HLA-B*37:01	1.5583795283191647e-05	1.5823564439304595e-05	not-binder
FGFEKIVV	HLA-B*37:01	0.20308569641783833	0.31737193494295785	not-binder
LNSSLQTG	HLA-B*37:01	1.6811247860459844e-05	8.93531050044963e-06	not-binder
AEGRQATE	HLA-B*37:01	0.016547821066342294	0.029284024652753468	not-binder
FRSVRIKN	HLA-B*37:01	0.0010976288831443526	0.0018021760675814838	not-binder
HADVIEMG	HLA-B*37:01	0.00011785679889726452	9.157383163664445e-05	not-binder
KALPATGQ	HLA-B*37:01	8.228776132455096e-05	4.6697243962171676e-05	not-binder
KGKHSIGL	HLA-B*37:01	0.022282987651851726	0.026834786835368378	not-binder
LEKLNVSI	HLA-B*37:01	0.9718492984771728	0.01924383576141269	binder
LMLNEAVR	HLA-B*37:01	0.00043541232007555665	0.0003799894048268346	not-binder
PILANQIA	HLA-B*37:01	0.00015161550327320584	0.00014536163209716922	not-binder
LDLIFSLI	HLA-B*37:01	0.7808053672313691	0.2999571012975128	binder
KTLAKKGA	HLA-B*37:01	5.803206984182907e-05	6.599787013027389e-05	not-binder
PFFIISGS	HLA-B*37:01	1.6163933514690144e-05	1.7753439783998895e-05	not-binder
GARSKREM	HLA-B*37:01	0.00021276694560583563	0.0002642671407275106	not-binder
QESLDLMQ	HLA-B*37:01	0.007919738977216184	0.011686001439595318	not-binder
VLQLKKSL	HLA-B*37:01	0.0015769792080391198	0.0010574598955008093	not-binder
IVKLERDM	HLA-B*37:01	0.00548943933740702	0.010921541793213066	not-binder
ALAFAIVT	HLA-B*37:01	0.00018281201082572806	0.00013534059256035467	not-binder
ITNTSFYY	HLA-B*37:01	0.0005924667995714117	0.00035703787779053215	not-binder
GLDITEDE	HLA-B*37:01	3.637003937910777e-05	2.598326760146794e-05	not-binder
EPAFVLVY	HLA-B*37:01	0.004190317494794727	0.003626926397024065	not-binder
VTIGNTDG	HLA-B*37:01	1.3376064856629455e-05	1.060149631095251e-05	not-binder
ARKKYKNA	HLA-B*37:01	0.0007921785865619313	0.0011539485564707607	not-binder
LTEIRDSL	HLA-B*37:01	0.19528226014226674	0.23443227721038337	not-binder
QAAKYDVP	HLA-B*37:01	6.34074312984012e-05	2.792065979317549e-05	not-binder
IYVNELIQ	HLA-B*37:01	0.000184395068208687	8.893594767765619e-05	not-binder
AGGGHAPD	HLA-B*37:01	0.00014668987168988678	0.0002079663344805774	not-binder
SHYVNDLK	HLA-B*37:01	0.0009702945477329195	0.0005115812825994128	not-binder
PGYTHLQQ	HLA-B*37:01	0.0001318961654760642	0.00010545723117874295	not-binder
APEEEMDE	HLA-B*37:01	1.3348801098800323e-05	1.836360726846764e-05	not-binder
DLTIMRPT	HLA-B*37:01	0.0005738237723562634	0.000850107715004114	not-binder
EAMLSKNK	HLA-B*37:01	0.00014313630599644968	0.00013888400827616755	not-binder
KSMQTLAK	HLA-B*37:01	0.0002018573595705675	0.00026355041931476887	not-binder
QDLDAGAT	HLA-B*37:01	0.0013737535344262141	0.0013159620702076866	not-binder
FEVSAGLD	HLA-B*37:01	0.022004959732294084	0.01065766305941686	not-binder
SYYRTTFL	HLA-B*37:01	0.002165729276021011	0.0025979434540278406	not-binder
ADLMVVAG	HLA-B*37:01	0.08586254427209497	0.1270567326771081	not-binder
EIITGPDA	HLA-B*37:01	0.00011306187670925282	0.00011794469862338678	not-binder
GAVGVVDH	HLA-B*37:01	0.00013426968876046886	0.00015170350003595892	not-binder
FILDSTRI	HLA-B*37:01	0.001075196379679255	0.0007359037566603975	not-binder
SIAGGVEN	HLA-B*37:01	3.4059776862704896e-05	4.5663876312959995e-05	not-binder
AQGFLLIA	HLA-B*37:01	0.059632816398516295	0.054961928950309914	not-binder
GGGGGNGG	HLA-B*37:01	4.807174627785571e-05	3.5437594274560334e-05	not-binder
RGEAFIPD	HLA-B*37:01	9.782742590687121e-05	0.0001439153051206307	not-binder
VIKWIYQQ	HLA-B*37:01	4.979916193406098e-05	3.2321679842315775e-05	not-binder
IINTEDLV	HLA-B*37:01	0.001023401561542414	0.0009853327270353135	not-binder
HYIGIKDT	HLA-B*37:01	0.00022857412259327247	0.00018455348507484854	not-binder
GGTDNDPD	HLA-B*37:01	4.418967784545202e-05	6.0757473685227925e-05	not-binder
AVLTLAFM	HLA-B*37:01	0.0002786141383694485	0.00039386031637843923	not-binder
SDLRIHQR	HLA-B*37:01	0.0701873192563653	0.09284061721238972	not-binder
GDEIIFSD	HLA-B*37:01	0.00012121054205636029	8.906649505384457e-05	not-binder
HGNTMEKL	HLA-B*37:01	0.0033779917313950135	0.003530138627075282	not-binder
LKLDNEQN	HLA-B*37:01	5.110491615596402e-05	5.3896831882049066e-05	not-binder
PQPKFEGS	HLA-B*37:01	4.03393689339282e-05	5.0767211270188556e-05	not-binder
NHNIKVIV	HLA-B*37:01	0.08631163286045193	0.09704400658660056	not-binder
KESTWVLP	HLA-B*37:01	0.17505036029033363	0.18722145369566967	not-binder
RSQATEFL	HLA-B*37:01	0.0014213198504876346	0.0015781249320372052	not-binder
IIILPGPP	HLA-B*37:01	0.00017394668611814268	0.0001559256678084993	not-binder
GICKEGKY	HLA-B*37:01	5.834080402564723e-05	3.952125508491144e-05	not-binder
LGDSDGIK	HLA-B*37:01	0.0007151993544539436	0.001026844418283748	not-binder
KKDFQDST	HLA-B*37:01	0.000844077149304212	0.0014185507048661008	not-binder
NQMGTNGS	HLA-B*37:01	0.002635312860547856	0.005248560543452553	not-binder
VGPDASIE	HLA-B*37:01	0.00011650395244942047	0.00010391462459081399	not-binder
ELTRTGYG	HLA-B*37:01	8.921160015233909e-05	0.00012564468835137474	not-binder
KVVDIAAV	HLA-B*37:01	0.017225907601823565	0.024309492944502804	not-binder
KSDFRKLN	HLA-B*37:01	0.0036618867205106655	0.006215342393495202	not-binder
ARTYDAEL	HLA-B*37:01	0.009620767831802369	0.009530991921944235	not-binder
SVAAAQYN	HLA-B*37:01	1.6957359275693306e-05	1.1207434519187795e-05	not-binder
SAGLLRQA	HLA-B*37:01	0.0007185313836089336	0.0010722719083774864	not-binder
IFKASCVF	HLA-B*37:01	0.0006060685660486343	0.0008376532755692356	not-binder
LHHMPDES	HLA-B*37:01	8.434187584498432e-05	7.726288907524465e-05	not-binder
ETRKFPDG	HLA-B*37:01	0.00013267421729779016	0.00019063981415593125	not-binder
FREAYQLV	HLA-B*37:01	0.006784072107984684	0.005886412197292834	not-binder
MVTTPTLT	HLA-B*37:01	0.00017984721416723913	0.00010477269390386544	not-binder
GPLLSRFD	HLA-B*37:01	4.099984145113922e-05	3.7443708310231737e-05	not-binder
RIEQAISG	HLA-B*37:01	8.820353905321099e-05	0.00011360503750588274	not-binder
PDNENLKT	HLA-B*37:01	0.0007904137339210138	0.00046298018733554756	not-binder
NIEGGLRI	HLA-B*37:01	0.028313264762982727	0.04592671000428203	not-binder
LTRFFAFH	HLA-B*37:01	0.00011981417792412685	0.00018044552229408496	not-binder
LQDHPSVF	HLA-B*37:01	0.4918114632368088	0.2764003712802098	ambiguous
LPYWHETI	HLA-B*37:01	0.07408301996765658	0.10036451718684905	not-binder
ADVFKTGE	HLA-B*37:01	0.04681767169386149	0.05085627642286321	not-binder
PVFLFGAM	HLA-B*37:01	0.0001358551582598011	0.0001231825060295348	not-binder
NPDSVTNR	HLA-B*37:01	0.000837423153848249	0.0010802774305908088	not-binder
PRTLHMSM	HLA-B*37:01	0.015327275323215872	0.01558727600014275	not-binder
VSALLAGN	HLA-B*37:01	4.377539371489547e-05	1.8867859049930184e-05	not-binder
GILLKMGG	HLA-B*37:01	2.552077148720855e-05	1.6780019998593878e-05	not-binder
EQHVSYLV	HLA-B*37:01	0.26148409843444825	0.27731947424110753	not-binder
DFREEANK	HLA-B*37:01	0.00016258773248409853	0.00014234851090126076	not-binder
AVAAVQQE	HLA-B*37:01	3.657339002529625e-05	2.850587512377221e-05	not-binder
EGDLIARA	HLA-B*37:01	0.003592096242937259	0.0027037747830393143	not-binder
TEPKHLDQ	HLA-B*37:01	0.008250116067938507	0.007512597013290381	not-binder
SDSEVESI	HLA-B*37:01	0.42814840376377106	0.3033471750433254	ambiguous
IVCPTQRQ	HLA-B*37:01	6.0673343000416935e-05	9.948376561486297e-05	not-binder
RMARVELN	HLA-B*37:01	8.497670187352923e-05	5.1462792832751365e-05	not-binder
DLSNLGVS	HLA-B*37:01	0.0001495940729000722	0.00023604379100159275	not-binder
VDVILASD	HLA-B*37:01	0.01023960077436641	0.01085323921979484	not-binder
YETPVSET	HLA-B*37:01	0.420811602473259	0.19921857123408962	ambiguous
TPTSSGRR	HLA-B*37:01	3.507179515054304e-05	5.474229909205051e-05	not-binder
SSPVTAAT	HLA-B*37:01	0.00022101392432887222	0.0002563466859293255	not-binder
QHTYEVKR	HLA-B*37:01	0.0009599153650924564	0.0008707808405744807	not-binder
SDKSHKVV	HLA-B*37:01	0.844970440864563	0.1674283685088703	binder
PSLSEPSY	HLA-B*37:01	0.0008830056351143867	0.0009297158917984999	not-binder
GADIARAE	HLA-B*37:01	0.0014037573113455438	0.0024291187605864485	not-binder
IDAPIDAI	HLA-B*37:01	0.9029480457305908	0.10750912245114917	binder
HDEREQTL	HLA-B*37:01	0.7948037385940552	0.29919089230112317	binder
ASSSHDGT	HLA-B*37:01	6.149101773189614e-06	5.952008851122963e-06	not-binder
AVLLGGTS	HLA-B*37:01	2.156794530492334e-05	1.713222530883473e-05	not-binder
NSTEQDAD	HLA-B*37:01	9.777034546232243e-06	7.3711026117264255e-06	not-binder
ELIRNIAI	HLA-B*37:01	0.021556021133437752	0.024146782511754672	not-binder
QEMSLLER	HLA-B*37:01	0.09778029872104525	0.04820289531910849	not-binder
KASDERIA	HLA-B*37:01	0.00036342459789011626	0.0003026598727988259	not-binder
VGSIDGEE	HLA-B*37:01	8.699539512235787e-06	9.710071420948242e-06	not-binder
GTQYTTNT	HLA-B*37:01	7.840646230761194e-06	1.8946868068448792e-06	not-binder
EFLLNGQI	HLA-B*37:01	0.0048332599684727025	0.007341844734396259	not-binder
KRHEILRA	HLA-B*37:01	0.2169802757416619	0.27004622624943775	not-binder
TSSFVGWI	HLA-B*37:01	0.00032434513777843674	0.0003373013357561705	not-binder
ETAIQSLD	HLA-B*37:01	1.5951516661516508e-05	1.7187703696568484e-05	not-binder
IEQLSPTF	HLA-B*37:01	0.9493678689002991	0.03960802389884222	binder
YRDRGKGG	HLA-B*37:01	0.00014931000841897913	0.00012185092201386115	not-binder
KFGAVAGC	HLA-B*37:01	4.8062864880193953e-05	7.350356540312455e-05	not-binder
TPDFVAGP	HLA-B*37:01	3.829730030702194e-05	4.027908746798931e-05	not-binder
REPCDVAE	HLA-B*37:01	0.0019559757667593656	0.0030744916551069075	not-binder
SAKDAGVM	HLA-B*37:01	0.0008212938142605708	0.001435500684456838	not-binder
GIYEVLTH	HLA-B*37:01	0.000279462640901329	0.00023245476313414837	not-binder
MEIFVDDE	HLA-B*37:01	0.007586661260575056	0.006847390325439513	not-binder
DLIPTIVN	HLA-B*37:01	0.00042446314000699203	0.000363108519714411	not-binder
SVENNGIV	HLA-B*37:01	0.0005140609027876053	0.0005299924421733756	not-binder
SDTNVAAV	HLA-B*37:01	0.5400889657437802	0.3064176427299723	ambiguous
EDQVLSLI	HLA-B*37:01	0.39101732820272445	0.2389025831468424	ambiguous
GWLVFDIT	HLA-B*37:01	0.00014518678453896429	0.00023667283302934142	not-binder
VLSIDNPS	HLA-B*37:01	4.5506809692597015e-05	2.4349166397524208e-05	not-binder
PLHNFNKE	HLA-B*37:01	3.965165778936352e-05	1.3530205398929216e-05	not-binder
SIQEVLLF	HLA-B*37:01	0.017066264792811127	0.024841098576542018	not-binder
NIPGDFEC	HLA-B*37:01	1.9421665001573274e-05	2.1947413289583548e-05	not-binder
ERRAQLEQ	HLA-B*37:01	9.161581588159606e-05	0.0001292350777110394	not-binder
IEKIRKAS	HLA-B*37:01	0.03533883076161146	0.026456152320821418	not-binder
VSYYAMLQ	HLA-B*37:01	5.8257329146726986e-05	2.9390155166442972e-05	not-binder
ADDGLRPN	HLA-B*37:01	0.021526511944830417	0.03282244093462496	not-binder
GDTELPVW	HLA-B*37:01	0.3682792171835899	0.33150204660326765	ambiguous
AYDRRVRR	HLA-B*37:01	0.000326513469008205	0.0005159774581058593	not-binder
ALGNTFKA	HLA-B*37:01	0.00010401039871794637	8.488373229932425e-05	not-binder
PQAPSDLG	HLA-B*37:01	0.00011603295357645038	0.00018255336432801726	not-binder
ASGAGKAL	HLA-B*37:01	0.014622827581479213	0.028106100376364188	not-binder
SFSIRRES	HLA-B*37:01	4.392806886244216e-06	3.3142166219281067e-06	not-binder
LANIMIAL	HLA-B*37:01	0.0015950094355503097	0.0014817036670257955	not-binder
SEEILSVL	HLA-B*37:01	0.6833783477544785	0.32072476209223194	binder
AMGMGQED	HLA-B*37:01	7.867780254855461e-06	8.067659715155621e-06	not-binder
GPGYILVG	HLA-B*37:01	0.00025025797513080763	0.0001796092813425623	not-binder
ANMRYSIS	HLA-B*37:01	0.0025501099833491027	0.0049169246686828864	not-binder
KLLNPSSD	HLA-B*37:01	4.9679898256727026e-05	2.9723782140918702e-05	not-binder
LQTQLERE	HLA-B*37:01	7.164714552345685e-05	8.99877269967112e-05	not-binder
RGSKVCII	HLA-B*37:01	0.000582902244059369	0.0003220413126948507	not-binder
TPDEARVK	HLA-B*37:01	0.0009220380354236113	0.0007580117205429939	not-binder
PFLVIIYC	HLA-B*37:01	6.595837094209855e-05	6.191345911318745e-05	not-binder
WNPWEDPF	HLA-B*37:01	0.0001236052659805864	5.4774483968600575e-05	not-binder
YKPDGGEE	HLA-B*37:01	7.856431659547525e-05	8.383565072501677e-05	not-binder
FQDILPLL	HLA-B*37:01	0.4569234114140272	0.3667361942545634	ambiguous
QDQLNEQQ	HLA-B*37:01	0.00033575096588265294	0.00045462437170330213	not-binder
YALPRPLL	HLA-B*37:01	0.09145085052587092	0.11795047563634532	not-binder
VTGLWASA	HLA-B*37:01	0.000149041271652095	0.00019387082300255205	not-binder
NVFQYPGS	HLA-B*37:01	2.722309595810657e-05	1.84792549043993e-05	not-binder
VEIVFISP	HLA-B*37:01	0.22593983709812165	0.1837365135302893	not-binder
TVADTGVI	HLA-B*37:01	0.0006167734009522973	0.0008184331145907169	not-binder
EPVPPEVV	HLA-B*37:01	0.003649195823527407	0.0040483568138424955	not-binder
SPSTGRTL	HLA-B*37:01	0.009982719144318253	0.018308681382389815	not-binder
WLVMVGVC	HLA-B*37:01	0.0001002028592665738	0.00016691927486092798	not-binder
FNKTEAAF	HLA-B*37:01	0.0016561686381464825	0.0012752292998309041	not-binder
KTGLRTGA	HLA-B*37:01	0.00013382844772422687	0.00013665986137022674	not-binder
AGCALYVA	HLA-B*37:01	0.00017291854310315103	8.750526041998246e-05	not-binder
SSSHQRIS	HLA-B*37:01	9.640954704082105e-05	9.229619794402357e-05	not-binder
FLVPSRLR	HLA-B*37:01	0.00024014021746552317	0.00033810681917781723	not-binder
AIEGIKEI	HLA-B*37:01	0.08765580784529448	0.10950883054752696	not-binder
RTGKPLWV	HLA-B*37:01	0.0002930162489064969	0.00025002517181463865	not-binder
ITRDKVER	HLA-B*37:01	0.00014769133313166093	0.0002674313340749932	not-binder
MRKVEADC	HLA-B*37:01	0.0002559179170248171	0.0003278968479773952	not-binder
QPIGIVGE	HLA-B*37:01	5.098336405353621e-05	1.7152765069091075e-05	not-binder
HWHSVLLE	HLA-B*37:01	5.205829365877435e-05	5.7281862877300125e-05	not-binder
TEKEKFNA	HLA-B*37:01	0.4351047918200493	0.3086973565871481	ambiguous
LLNPFIPH	HLA-B*37:01	0.0005785462883068249	0.0003188308591886607	not-binder
TLKDGSDA	HLA-B*37:01	2.009414110943908e-05	1.0174231212179463e-05	not-binder
ENKQKALA	HLA-B*37:01	0.0006975065127335256	0.0009441687925205502	not-binder
AVTTTLHQ	HLA-B*37:01	8.25402716145618e-05	8.134428227952166e-05	not-binder
RDLTLMQL	HLA-B*37:01	0.9842886090278625	0.012841898596756081	binder
LKEKGELV	HLA-B*37:01	0.043543743528425695	0.08180515876742675	not-binder
LIPEFLLL	HLA-B*37:01	0.003725643816869706	0.0037498509161363425	not-binder
EDKKAIVA	HLA-B*37:01	0.19522613575682043	0.28981553785091707	not-binder
GQSQKATM	HLA-B*37:01	0.12959024198353292	0.0840809485615682	not-binder
IMYGEGVS	HLA-B*37:01	7.944804929138627e-05	7.02302227473677e-05	not-binder
TVNEEPTP	HLA-B*37:01	6.430275680031627e-05	7.670087932580672e-05	not-binder
TAVGTGLN	HLA-B*37:01	4.20495815887989e-05	3.435837269308644e-05	not-binder
RPDPLILP	HLA-B*37:01	0.00016223732964135707	3.909751758117013e-05	not-binder
FNRIGFTI	HLA-B*37:01	0.018905398063361646	0.030098437668772893	not-binder
QDSFLPQD	HLA-B*37:01	0.00044279492103669325	0.00028699830671105917	not-binder
LNQAPFSF	HLA-B*37:01	0.022566521062981338	0.032969590811675324	not-binder
RDKKNDDV	HLA-B*37:01	0.12173840226605534	0.1752402457396812	not-binder
TLEELKAK	HLA-B*37:01	0.00021859066655451897	0.00015175206499164063	not-binder
EQANGGSV	HLA-B*37:01	0.002961004350800067	0.003925245512268101	not-binder
DRDGNPNV	HLA-B*37:01	0.002031032407830935	0.0016955244194078883	not-binder
LPVILPED	HLA-B*37:01	4.0434006950818e-05	2.1700198022757465e-05	not-binder
LARAGIVE	HLA-B*37:01	6.657689209532691e-05	6.278647306007467e-05	not-binder
STPPFKVK	HLA-B*37:01	0.0003435299717239104	0.0005692147714949137	not-binder
KMVLAIFL	HLA-B*37:01	0.0017864964378532023	0.0018785482185728706	not-binder
RAVAEEPP	HLA-B*37:01	8.042127556109335e-05	4.948016477036077e-05	not-binder
VDNIYHSY	HLA-B*37:01	0.6490762501955032	0.2887612655282874	binder
RGIEKATS	HLA-B*37:01	0.00022230141397585612	0.0002792698334489142	not-binder
VFSPSYYQ	HLA-B*37:01	2.6472562876733718e-05	1.812771875259285e-05	not-binder
GIGVVSPE	HLA-B*37:01	6.362250860547647e-05	5.824727610676663e-05	not-binder
GPECVMDP	HLA-B*37:01	5.285438828650513e-06	3.9517154693518896e-06	not-binder
IPDTSEIE	HLA-B*37:01	3.982490998168942e-05	1.6095406691511198e-05	not-binder
LVEQGFRR	HLA-B*37:01	0.0002020931202423526	0.00024045190374084226	not-binder
LTFVTGEW	HLA-B*37:01	0.0002664754627403454	0.0004247716088616435	not-binder
KVLGNGEI	HLA-B*37:01	0.0007387108755210648	0.0011034466607558514	not-binder
FSVDKATL	HLA-B*37:01	0.007071616989560425	0.010957056202459884	not-binder
KDVGFGSL	HLA-B*37:01	0.9358282089233398	0.06227093123984454	binder
KAAQTIVS	HLA-B*37:01	0.00013603807165054604	8.440156572003223e-05	not-binder
PGQKISAA	HLA-B*37:01	0.0005678433601133293	0.0004586051681397058	not-binder
KEAISYYS	HLA-B*37:01	0.057871425757184625	0.046854845621463116	not-binder
FRTLMMRR	HLA-B*37:01	0.0008302688940602821	0.001240594637972434	not-binder
SEVPETEP	HLA-B*37:01	0.07908678483217954	0.11339568730381008	not-binder
NHEVYGKI	HLA-B*37:01	0.15114244371652602	0.10840745842799698	not-binder
AGVLESSF	HLA-B*37:01	0.007516326289623976	0.002294879879668982	not-binder
LMRLGQNA	HLA-B*37:01	4.5634978960151784e-05	4.845358266358498e-05	not-binder
IEVKSVTL	HLA-B*37:01	0.9949192881584168	0.0034965204519040788	binder
LTLAAACA	HLA-B*37:01	4.483867132876185e-05	5.5475922170669037e-05	not-binder
GENRLLRE	HLA-B*37:01	0.019114956050179897	0.01891798910907315	not-binder
QNGEVVLR	HLA-B*37:01	0.0023498167924117298	0.0021183781494341185	not-binder
LVTPGTIT	HLA-B*37:01	7.816949510015547e-05	3.5999381194042354e-05	not-binder
HVLATGCL	HLA-B*37:01	0.00015561825766781113	0.00010547331019871632	not-binder
IRSVADLL	HLA-B*37:01	0.009501164173707366	0.004572874219606734	not-binder
GPSAFVSI	HLA-B*37:01	0.005999232456088066	0.007057719823687275	not-binder
FQSGGKQH	HLA-B*37:01	0.0009054876456502825	0.0008002093724691222	not-binder
NNWDRGPS	HLA-B*37:01	0.00012740597449010239	0.00016390899854956009	not-binder
IGPVSEAS	HLA-B*37:01	3.240219866711414e-05	2.0388829807821342e-05	not-binder
RNPWGNDA	HLA-B*37:01	0.0005065291936261929	0.0008482815429105291	not-binder
FDRGYVSP	HLA-B*37:01	0.06164184315130115	0.062258099754660665	not-binder
ALLTLLNS	HLA-B*37:01	7.93237762991339e-05	3.723781249684755e-05	not-binder
WESKIEEL	HLA-B*37:01	0.9175281405448914	0.08512852355814288	binder
RLERALGQ	HLA-B*37:01	6.417758850147947e-05	2.634969313059241e-05	not-binder
YATKADAK	HLA-B*37:01	0.00012073062353010756	8.50237739891789e-05	not-binder
SSPDEEAL	HLA-B*37:01	0.0005283683560264763	0.00035028351653561377	not-binder
IDERFGTQ	HLA-B*37:01	0.010796843376010657	0.00951033123217048	not-binder
GLASNIKN	HLA-B*37:01	5.9576654803095155e-05	5.2254860485309733e-05	not-binder
MGGSTNTV	HLA-B*37:01	0.000895592020242475	0.0014950328361223392	not-binder
SSNNELIT	HLA-B*37:01	8.218995826609898e-05	6.83813043671322e-05	not-binder
PPQRDRYR	HLA-B*37:01	2.593411800830836e-05	3.5211462687683264e-05	not-binder
ELVEANDE	HLA-B*37:01	2.2268673001235582e-05	1.575941354983238e-05	not-binder
GFQVFSLS	HLA-B*37:01	3.221244969608961e-05	2.6355381277129844e-05	not-binder
KIAGSPHG	HLA-B*37:01	1.6870072249730585e-05	1.2736031775015907e-05	not-binder
PPLPPPLS	HLA-B*37:01	0.00039785794069757685	0.0005328155171479335	not-binder
ENLGEVME	HLA-B*37:01	5.907893882977078e-05	9.293714540186368e-05	not-binder
SMDYLKGK	HLA-B*37:01	0.00023542208855360515	0.0002529826470543527	not-binder
LKDELVTQ	HLA-B*37:01	0.0014080527878832072	0.0009482933875861507	not-binder
ENVRGMLY	HLA-B*37:01	0.0024519443337339907	0.0028030385204355144	not-binder
GDGTTTAT	HLA-B*37:01	0.000898485658399295	0.001050693218341728	not-binder
DVESFEPN	HLA-B*37:01	0.00018614977343531792	0.00022638407925892664	not-binder
HSYICYGP	HLA-B*37:01	0.00010844112694030628	9.571938061587677e-05	not-binder
RIKQWREI	HLA-B*37:01	0.003283507382730022	0.0050867324801239485	not-binder
QSGVESLV	HLA-B*37:01	0.009067428833805024	0.01333428908959605	not-binder
FNRKNEKP	HLA-B*37:01	7.177721830657902e-05	7.205811745183559e-05	not-binder
NKYGKDII	HLA-B*37:01	0.019151424593292176	0.0340596212419965	not-binder
KNDMEDSL	HLA-B*37:01	0.03133735372975934	0.0509413609356168	not-binder
PHPPTHGI	HLA-B*37:01	0.049233268428361045	0.09024926909466678	not-binder
SAFPAEFD	HLA-B*37:01	4.061443705722922e-05	2.6520494954734415e-05	not-binder
AELEAIQA	HLA-B*37:01	0.6075390636920929	0.21292792134898897	binder
TVGSTIFF	HLA-B*37:01	0.003456946236838121	0.006208197136744863	not-binder
TALFGVVC	HLA-B*37:01	6.443969905376435e-05	3.658151044921396e-05	not-binder
KEVILVSS	HLA-B*37:01	0.08923372104763985	0.07100254035510994	not-binder
TLYQDFLK	HLA-B*37:01	0.0003250716865295544	0.0003304676709192173	not-binder
ARQFFVGG	HLA-B*37:01	0.0007866879408538807	0.0005043803670245523	not-binder
LALGLSGC	HLA-B*37:01	2.1898347222304436e-05	1.1770898260131805e-05	not-binder
ERLRGLRN	HLA-B*37:01	0.00037772197210870215	0.0005993593341651249	not-binder
AEATKKVD	HLA-B*37:01	0.1466259777545929	0.10632015140800542	not-binder
KRAIVLHG	HLA-B*37:01	0.00027014843435608783	0.00021743496182674522	not-binder
TDEKWTED	HLA-B*37:01	0.0003353270518346108	0.000495388613934323	not-binder
RIESEGGI	HLA-B*37:01	0.002539665835502092	0.004164363995984025	not-binder
VRTPPLRY	HLA-B*37:01	0.0064409521874040365	0.00881147773695009	not-binder
GFRSLSAL	HLA-B*37:01	0.0017445217839849648	0.0018611329308875486	not-binder
REGQKKMV	HLA-B*37:01	0.4517775155603886	0.26416251896464693	ambiguous
SIVNIVGY	HLA-B*37:01	0.0008935972728068009	0.0011700991376646925	not-binder
QGACAVPD	HLA-B*37:01	1.0968183346449223e-05	8.154413220819233e-06	not-binder
GLSHFTTS	HLA-B*37:01	4.449404113984201e-05	3.461855276905878e-05	not-binder
ARHVGPTR	HLA-B*37:01	0.0015148536942433566	0.0018467149455666369	not-binder
TLTPTVFF	HLA-B*37:01	0.003832987626083195	0.004461275376277112	not-binder
LLLHGDLL	HLA-B*37:01	0.003718420397490263	0.002282918936617937	not-binder
GSLLGICL	HLA-B*37:01	0.00028076734161004425	0.00023332926478242879	not-binder
PPMMSFMD	HLA-B*37:01	1.3978688735960532e-05	1.5447905395168065e-05	not-binder
AQAVDKRK	HLA-B*37:01	0.0012966699863682153	0.0016766043900388302	not-binder
GEKKPTDG	HLA-B*37:01	0.002260208240477368	0.0019702955478200306	not-binder
AGSVRHPP	HLA-B*37:01	0.000867188855772838	0.0013733352746529424	not-binder
TRIVIRPK	HLA-B*37:01	0.001824791012040805	0.00153320919526753	not-binder
SVDQEEGF	HLA-B*37:01	0.000730097756604664	0.00038439183131553105	not-binder
TANALAAL	HLA-B*37:01	0.0013668970670551062	0.0017213796316844928	not-binder
PFPLPPAG	HLA-B*37:01	5.442269102786668e-05	4.1199783304151125e-05	not-binder
FNPGWLDA	HLA-B*37:01	0.00035275289046694526	0.00045510324613084216	not-binder
KVEGEETG	HLA-B*37:01	6.792448045871425e-05	5.278261928632501e-05	not-binder
VVAASASE	HLA-B*37:01	1.3838195309290314e-05	5.993313731880358e-06	not-binder
KTYNAPPP	HLA-B*37:01	0.00019602156298788033	0.0001921798265390012	not-binder
DEEATKLQ	HLA-B*37:01	0.011765028513036669	0.011852447290509537	not-binder
AAIINTDI	HLA-B*37:01	0.000382628751322045	0.0004643417058380584	not-binder
LQRYKELK	HLA-B*37:01	0.0015934061957523227	0.002345291787210873	not-binder
ERGALGLV	HLA-B*37:01	0.0012380298241623678	0.001067053126372678	not-binder
KVQFNYYT	HLA-B*37:01	4.192477790638804e-05	1.5052836435156471e-05	not-binder
VFSELARM	HLA-B*37:01	0.0019143400611937977	0.0030142749667409494	not-binder
EFGGRDHT	HLA-B*37:01	3.917978619938367e-05	2.6142298846336954e-05	not-binder
TTIQVTEN	HLA-B*37:01	2.7635214473775703e-05	2.8752757261520094e-05	not-binder
LPNLHERR	HLA-B*37:01	0.00021722703709201597	0.00037718971340964646	not-binder
GKVDYNKD	HLA-B*37:01	0.0002556647422352398	0.00042979606051338036	not-binder
SVLEADLT	HLA-B*37:01	0.00010141516886505997	5.2322114822099336e-05	not-binder
TIGIPGTI	HLA-B*37:01	0.0009459416745812632	0.0015429226545912098	not-binder
AMAGKIAI	HLA-B*37:01	0.009698912454769015	0.009233500207929481	not-binder
LMSAAYLF	HLA-B*37:01	0.027641930582467465	0.028294890131613883	not-binder
GLAEIIVE	HLA-B*37:01	0.00029367279275902545	0.00041648673980734194	not-binder
YAQSCRFK	HLA-B*37:01	2.5273481833210097e-05	1.9034951103615893e-05	not-binder
IQDEEVSY	HLA-B*37:01	0.025858658645302058	0.025378808006293548	not-binder
AEARDILP	HLA-B*37:01	0.08918788358569145	0.06780552285720523	not-binder
EAATQLAP	HLA-B*37:01	0.00023531335209554528	0.00020059901665815273	not-binder
PMRWFGLQ	HLA-B*37:01	0.00010911784120253288	0.0001311177254854825	not-binder
KDAWCPRR	HLA-B*37:01	0.004504706019361038	0.003760414617696627	not-binder
VKLSGKNL	HLA-B*37:01	0.0018816945630533155	0.0027974857986050056	not-binder
VLNEEAYS	HLA-B*37:01	3.784054351854138e-05	2.6516413638989463e-05	not-binder
GANTARYL	HLA-B*37:01	0.0007803337208315497	0.0010374872616458325	not-binder
NRRLFALP	HLA-B*37:01	0.0005400002599344588	0.0004379720184890349	not-binder
ACFYAAIR	HLA-B*37:01	0.0004932446219754639	0.0007889498073269255	not-binder
RKWSERGK	HLA-B*37:01	0.0005250717294984497	0.0005259494815570556	not-binder
RDYYEVLG	HLA-B*37:01	0.021428318129619584	0.029405030457357203	not-binder
DRPGLNFS	HLA-B*37:01	0.00033415405960113276	0.0005218344609023494	not-binder
GLSLMVDI	HLA-B*37:01	0.0006261378017370589	0.0004545353851145691	not-binder
ADVCQKAA	HLA-B*37:01	0.0690270886872895	0.11295303245706007	not-binder
EVTGDPVH	HLA-B*37:01	0.0006735402202139084	0.000655375233819937	not-binder
QYGQEPVR	HLA-B*37:01	0.0005165696951735299	0.0006107230298123487	not-binder
GPQTLHRL	HLA-B*37:01	0.0002537883818149567	0.00010007803856755937	not-binder
GGFGYDPI	HLA-B*37:01	0.003962199238594621	0.0037258425382448185	not-binder
GPDYDTEL	HLA-B*37:01	0.0050346166914096106	0.0062871782504948	not-binder
NNVFGEEA	HLA-B*37:01	0.00023324663816310932	0.00030707830493284706	not-binder
AIFNSLTV	HLA-B*37:01	0.0014145211665891112	0.001126709455194832	not-binder
LRARLVKG	HLA-B*37:01	0.0003163525347190443	0.00022118092989710847	not-binder
LDGNEISI	HLA-B*37:01	0.38142221570014956	0.26864803425650025	ambiguous
DMLIPIGR	HLA-B*37:01	0.00166062959615374	0.0019433567392447343	not-binder
AQALGLVP	HLA-B*37:01	0.006132347998209298	0.004477316861616866	not-binder
DDVDVVVT	HLA-B*37:01	0.012920961924828589	0.012680163491547618	not-binder
DIVETIFG	HLA-B*37:01	0.0008618517072136456	0.0008724018362825242	not-binder
EEVQSKLG	HLA-B*37:01	0.027839801181107758	0.018539865295568527	not-binder
LEGSDQHR	HLA-B*37:01	0.006856211191734474	0.010718985720503975	not-binder
YNKDNKEK	HLA-B*37:01	0.00010052097604784649	7.692212610353941e-05	not-binder
HGDDFGSP	HLA-B*37:01	4.457639570318861e-05	3.145147059750602e-05	not-binder
ISEICKGS	HLA-B*37:01	1.9584870597100234e-05	2.4357493754962017e-05	not-binder
AALFNVFI	HLA-B*37:01	0.00990827478817664	0.00939342683781262	not-binder
GVDDCHDN	HLA-B*37:01	1.0671656968952448e-05	8.564252126592304e-06	not-binder
DYFHTEYE	HLA-B*37:01	0.00023868689713708592	0.0002772199691318125	not-binder
DAETVLPY	HLA-B*37:01	0.0037922916089883074	0.003968553591557969	not-binder
SCNPAIGG	HLA-B*37:01	6.940904768271139e-06	3.4549652682712e-06	not-binder
LGDNPSID	HLA-B*37:01	0.00010930015305348207	5.9854109594822685e-05	not-binder
DASCKRNA	HLA-B*37:01	1.7879970801004675e-05	1.5122027036464996e-05	not-binder
GWNEKFGQ	HLA-B*37:01	3.416005565668456e-05	2.552656213232055e-05	not-binder
MKLRQVRT	HLA-B*37:01	0.00015093855363375043	0.0001559071678188161	not-binder
LPKKKSAR	HLA-B*37:01	9.609311948679533e-05	0.00015512012045717572	not-binder
LRYIGSCD	HLA-B*37:01	0.0003148577561660204	0.0003797239614819481	not-binder
FDYVKRLQ	HLA-B*37:01	0.09276490658521652	0.0497195310633417	not-binder
PFMASATA	HLA-B*37:01	2.5358721541124395e-05	1.329127856653062e-05	not-binder
PGGDYVMA	HLA-B*37:01	0.00038355954820872283	0.0002726113455480944	not-binder
RLLKSLYF	HLA-B*37:01	0.018588947597891092	0.013730894582308306	not-binder
GIIPLGNS	HLA-B*37:01	1.532806318209623e-05	6.06647086249283e-06	not-binder
SALDPILA	HLA-B*37:01	0.0004340670951933134	0.00045593894093263527	not-binder
SKNPTEQL	HLA-B*37:01	0.008740450604818761	0.01076891425606675	not-binder
QALRAALQ	HLA-B*37:01	0.0002024438028456643	0.0001891966635673471	not-binder
GDDINAIR	HLA-B*37:01	0.012207979237427936	0.019331224338019246	not-binder
CVPINEVA	HLA-B*37:01	1.7171321155728946e-05	1.2845560078171022e-05	not-binder
ELGHESVR	HLA-B*37:01	0.0005095380525744986	0.0006174970789338532	not-binder
AFRIPEGM	HLA-B*37:01	0.0003746735488675768	0.0004503261978915938	not-binder
IDEYTGFV	HLA-B*37:01	0.1713231097906828	0.2668798109430692	not-binder
KKGIGLGV	HLA-B*37:01	0.017384952594420612	0.028855454135794947	not-binder
IPVIVKEV	HLA-B*37:01	0.008013654360547661	0.007238256650113749	not-binder
RLRLKDLN	HLA-B*37:01	8.17811641809385e-05	8.801361133284322e-05	not-binder
KTPQFRSN	HLA-B*37:01	4.5285564465302744e-05	3.856979486406584e-05	not-binder
CKGCEQKI	HLA-B*37:01	0.00012118404847569764	4.397136590298072e-05	not-binder
EVAYVANS	HLA-B*37:01	6.864149495413585e-05	6.22804232401684e-05	not-binder
ELLMFRKL	HLA-B*37:01	0.0033221343233890365	0.004361324217032432	not-binder
EELDAMRE	HLA-B*37:01	0.01864351434633136	0.01232425874696772	not-binder
GEGAKVIY	HLA-B*37:01	0.34786449298262595	0.25256394799524007	not-binder
MLYEYLQS	HLA-B*37:01	8.983354637166485e-05	4.174017060696233e-05	not-binder
RSGDFVTL	HLA-B*37:01	0.05181739454856142	0.03502203924347484	not-binder
TRRPSSNL	HLA-B*37:01	0.002909184053169156	0.00422128740946814	not-binder
NNICNTCL	HLA-B*37:01	1.8898326834460023e-05	1.4475268842011363e-05	not-binder
PHGGLAFG	HLA-B*37:01	0.0003395985803308577	0.0006292313849202491	not-binder
YITKRSSE	HLA-B*37:01	2.485765447772792e-05	2.8018986086021558e-05	not-binder
CVSEETLK	HLA-B*37:01	0.00012182564478280256	0.0001806512960248284	not-binder
SQNPRKFQ	HLA-B*37:01	0.01641529394546524	0.022156924574685505	not-binder
NLIRRLGG	HLA-B*37:01	1.3947510410616815e-05	1.2777628243556993e-05	not-binder
VLFLSEAF	HLA-B*37:01	0.002417169458931312	0.0022315939819074443	not-binder
PDGTVVNN	HLA-B*37:01	0.00037739792551292337	0.0006654498770586608	not-binder
LTDLDNVG	HLA-B*37:01	0.0007453529273334425	0.0009720565360845571	not-binder
KTKKIKVK	HLA-B*37:01	0.00021218793681327953	0.00033866350706432695	not-binder
NGRRVVLT	HLA-B*37:01	0.0004533815996182966	0.0007322138866471534	not-binder
LYVGFDHA	HLA-B*37:01	0.00020952408194716555	0.00026579962193881744	not-binder
CVVAPDCS	HLA-B*37:01	3.843055367269699e-06	3.101249362945397e-06	not-binder
ARIHAAEM	HLA-B*37:01	0.04146057348698377	0.05156039216297859	not-binder
[truncated: 18,049 more rows]
