# Supplementary material for: Peptidome Surveillance Across Evolving SARS-CoV-2 Lineages Reveals HLA Binding Conservation in Nucleocapsid Among Variants With Most Potential for T-Cell Epitope Loss in Spike
Source: Front Immunol. 2022 Jun 23;13:918928. doi: 10.3389/fimmu.2022.918928 (PMC9260595; doi:10.3389/fimmu.2022.918928)
Supplement: Supplementary file 3 [file DataSheet_3.zip › rnn_results/HLA-B15_01_predictionsRNN.csv]

peptide	allele	prediction	prediction_std	classification
AAAAAAAAGGDAG	HLA-B*15:01	0.3511251136660576	0.1390914452642318	not-binder
AAAAAAAGQVAA	HLA-B*15:01	0.6381120443344116	0.11186188789406393	binder
AAAAAAAGSPY	HLA-B*15:01	0.9922195911407471	0.004741675065569834	binder
AAAAAAPPDP	HLA-B*15:01	0.06410031020641327	0.07437125913721469	not-binder
AAAPVIKAY	HLA-B*15:01	0.9994626641273499	0.0003254350134995669	binder
AAGPPISEGK	HLA-B*15:01	0.08799823969602585	0.07675332502636076	not-binder
AAHPSEATF	HLA-B*15:01	0.9865591168403626	0.006101051652268485	binder
AASRIKTIY	HLA-B*15:01	0.9859612822532654	0.008347878581861486	binder
AAYGGYPTAH	HLA-B*15:01	0.9722856760025025	0.014137403583162976	binder
AAYGYGIRY	HLA-B*15:01	0.997416079044342	0.0025581059787332314	binder
ADVQKERY	HLA-B*15:01	0.7915776252746582	0.14863914179030854	binder
AEQNRKDAEAW	HLA-B*15:01	0.22326917350292205	0.12368215870700586	not-binder
AEQRGELAIKD	HLA-B*15:01	0.24071668218821288	0.18847191186121023	not-binder
AEQRGENALKD	HLA-B*15:01	0.2141473399475217	0.21590736366127825	not-binder
AERLVEIQY	HLA-B*15:01	0.8868482351303101	0.14643572770209157	binder
AEVNADRITWL	HLA-B*15:01	0.6311728715896606	0.19845319419860902	binder
AFKKGDRVF	HLA-B*15:01	0.661429888010025	0.1730738030837946	binder
AGFAGDDAPR	HLA-B*15:01	0.48770181089639664	0.3158145973600175	ambiguous
AGGYFTSPGGY	HLA-B*15:01	0.8965436220169067	0.06791789762909545	binder
AGQKATAAF	HLA-B*15:01	0.9362229466438293	0.03923396987803035	binder
AIATLAACY	HLA-B*15:01	0.9753010272979736	0.012716222014645317	binder
AIFGPPNTYY	HLA-B*15:01	0.9967514038085937	0.00206902960859256	binder
AIFSKNSKY	HLA-B*15:01	0.9934503674507141	0.003293211884401746	binder
AIHTGEKPY	HLA-B*15:01	0.9838098645210266	0.015057686233582824	binder
AIIAPHAGY	HLA-B*15:01	0.9960927248001099	0.0020205863739936225	binder
AIKIEVATY	HLA-B*15:01	0.9977347254753113	0.000891527228635826	binder
AIKPGTPLY	HLA-B*15:01	0.9980311393737793	0.00114245233213107	binder
AIKPTSKEF	HLA-B*15:01	0.9958567023277283	0.0035107456705313622	binder
AILDYYKTG	HLA-B*15:01	0.02335498481988907	0.01912211556039629	not-binder
AKNKLNDLED	HLA-B*15:01	0.007273300969973207	0.002922658724848371	not-binder
ALAGTFHYY	HLA-B*15:01	0.9972312211990356	0.0021838056043323208	binder
ALEEQLQQIRAE	HLA-B*15:01	0.5453158795833588	0.19440853153153445	ambiguous
ALEEQLQQIR	HLA-B*15:01	0.12166774570941925	0.06720955743808198	not-binder
ALFAVPKNY	HLA-B*15:01	0.9972600698471069	0.001217572501568333	binder
ALIPETTTL	HLA-B*15:01	0.9488069534301757	0.038257951645857345	binder
ALKPGLSAY	HLA-B*15:01	0.9996126532554627	6.837252517406873e-05	binder
ALMPPFTAF	HLA-B*15:01	0.9974468350410461	0.0021619349374951712	binder
ALQEAHLC	HLA-B*15:01	0.003438005676434841	0.0017433280515280973	not-binder
ALRASVETGF	HLA-B*15:01	0.9982653975486755	0.0010988083200609306	binder
ALSKGATVY	HLA-B*15:01	0.9972975611686706	0.0009638898741110423	binder
ALSPNAKEF	HLA-B*15:01	0.9950061678886414	0.002117414454334257	binder
ALSPNHRIY	HLA-B*15:01	0.9965697169303894	0.001171443154191829	binder
ALVASKVFY	HLA-B*15:01	0.9937561631202698	0.003937852106822575	binder
ALYKKILKY	HLA-B*15:01	0.997661006450653	0.0017879228255793247	binder
AMHSDSQTF	HLA-B*15:01	0.9989307999610901	0.00036088175754365955	binder
AMIDTGKAF	HLA-B*15:01	0.9988189816474915	0.0008640436099923338	binder
AMKLGEEAF	HLA-B*15:01	0.9979565978050232	0.0008591673908465908	binder
AMKPKPLSV	HLA-B*15:01	0.977475368976593	0.013393093410317358	binder
AMLRQLAQY	HLA-B*15:01	0.9971798896789551	0.002207395562522732	binder
AMMGLAQIY	HLA-B*15:01	0.9979766368865967	0.0008238258694263382	binder
AMYPHIFYF	HLA-B*15:01	0.9988500952720643	0.0007232640384560627	binder
AMYPIRSAY	HLA-B*15:01	0.9995162129402161	0.0002400105541509805	binder
ANALGGKGAGF	HLA-B*15:01	0.9265931010246277	0.05384216311686017	binder
AQAAIVVY	HLA-B*15:01	0.9982606410980225	0.0015939901561381844	binder
AQAEKHFHY	HLA-B*15:01	0.9992549061775208	0.0008464780984004726	binder
AQALVLQVF	HLA-B*15:01	0.9984064221382141	0.0008560299162004132	binder
AQDGPRVRY	HLA-B*15:01	0.9857252836227417	0.012536696049610939	binder
AQFGHTSIVAY	HLA-B*15:01	0.9998244643211365	0.00011458588895010923	binder
AQFHPDGLIF	HLA-B*15:01	0.998672890663147	0.001018416279661006	binder
AQHDAQEFMAF	HLA-B*15:01	0.9984000205993653	0.002198998822307392	binder
AQHLFLQAF	HLA-B*15:01	0.9993203043937683	0.0002471701536726679	binder
AQHNTRMLATY	HLA-B*15:01	0.9989059329032898	0.0006988421886978513	binder
AQHPNIVTV	HLA-B*15:01	0.9897140145301819	0.008764117709678072	binder
AQHSYFGSF	HLA-B*15:01	0.9988203048706055	0.000725277838964143	binder
AQIIQRSF	HLA-B*15:01	0.9972411394119263	0.0027225984898825548	binder
AQIKEKLERY	HLA-B*15:01	0.9992368578910827	0.0006150940385531575	binder
AQIKHLARL	HLA-B*15:01	0.9963718771934509	0.0029193126205559264	binder
AQIPVDLSEL	HLA-B*15:01	0.9955166101455688	0.001562184380282637	binder
AQIRYEGILY	HLA-B*15:01	0.9994130611419678	0.00036163316088635517	binder
AQIVSATAI	HLA-B*15:01	0.987437617778778	0.004318507068884409	binder
AQIYQLIEY	HLA-B*15:01	0.9992142915725708	0.00031498026341368856	binder
AQKDHLSKL	HLA-B*15:01	0.9953878164291382	0.003190729714612072	binder
AQKKLISQV	HLA-B*15:01	0.9642094969749451	0.03328849247512765	binder
AQKKLLSKM	HLA-B*15:01	0.9918023586273194	0.004864533056657991	binder
AQKPQLLRH	HLA-B*15:01	0.9242964267730713	0.0616122997987673	binder
AQKPSVPRSNF	HLA-B*15:01	0.9981630802154541	0.0013446454068232077	binder
AQKQLLEY	HLA-B*15:01	0.9993292570114136	0.0005435604191523745	binder
AQKSGDGVQF	HLA-B*15:01	0.999413251876831	0.0001883004633145915	binder
AQKYHEYSHY	HLA-B*15:01	0.9986820220947266	0.0004721207737594095	binder
AQLKDYITY	HLA-B*15:01	0.9993957877159119	0.0002743921739332857	binder
AQLLQYRA	HLA-B*15:01	0.2123057872056961	0.11275293277324834	not-binder
AQLTHTQF	HLA-B*15:01	0.9977275609970093	0.002095516990275721	binder
AQNELDQKKVKY	HLA-B*15:01	0.9976744055747986	0.002253067346761607	binder
AQNLHNSYY	HLA-B*15:01	0.9992377042770386	0.0003303076916381322	binder
AQNPRPTRL	HLA-B*15:01	0.9900945663452149	0.005849692369466381	binder
AQNRFLLEL	HLA-B*15:01	0.9848466873168945	0.021452447415645698	binder
AQNRKLIEF	HLA-B*15:01	0.9959159970283509	0.0042580255558113626	binder
AQNVGTTHDL	HLA-B*15:01	0.9740503430366516	0.01589883652563539	binder
AQPGSEPTPM	HLA-B*15:01	0.9282993674278259	0.0796634727270511	binder
AQPKPATAL	HLA-B*15:01	0.9564049124717713	0.04482510360388722	binder
AQPLESGTHF	HLA-B*15:01	0.9825286507606507	0.014002088308425234	binder
AQQDLKKGLHLY	HLA-B*15:01	0.9961342811584473	0.002963798152366054	binder
AQQEAERARF	HLA-B*15:01	0.9967829942703247	0.0014652771683231786	binder
AQQEARTEF	HLA-B*15:01	0.9990676879882813	0.0007780527127146329	binder
AQQPALIHGY	HLA-B*15:01	0.9995984196662903	0.0001462970555129369	binder
AQQPSYVY	HLA-B*15:01	0.9948934555053711	0.007085816686560141	binder
AQQSEPIAY	HLA-B*15:01	0.9982076525688172	0.0005453872922780567	binder
AQRASSNVF	HLA-B*15:01	0.9989014625549316	0.0004278875688480786	binder
AQRDIIFEL	HLA-B*15:01	0.9932803511619568	0.010567000881983379	binder
AQRDVMLENY	HLA-B*15:01	0.9995946764945984	0.00017868344950204698	binder
AQRENLSAAF	HLA-B*15:01	0.999299967288971	0.00010072174529461205	binder
AQRGIGVAA	HLA-B*15:01	0.9875380516052246	0.008016068672882555	binder
AQRHVLTY	HLA-B*15:01	0.9995478868484498	0.0002207196434563914	binder
AQRIVEKL	HLA-B*15:01	0.9740597605705261	0.03395763030918645	binder
AQRIVRVPILY	HLA-B*15:01	0.988439929485321	0.017061769341083496	binder
AQRLGVSQSTH	HLA-B*15:01	0.9605373024940491	0.01796181325483195	binder
AQRLIRMY	HLA-B*15:01	0.9981923937797547	0.0009177547920158587	binder
AQRPNPVQL	HLA-B*15:01	0.9948298335075378	0.005836461706312984	binder
AQRPSSPAL	HLA-B*15:01	0.9981630086898804	0.0009908511914938137	binder
AQRQPMKPTY	HLA-B*15:01	0.9990847110748291	0.00037245543325139233	binder
AQSGTQLATY	HLA-B*15:01	0.999457573890686	0.00033394602278064527	binder
AQSRFLSTY	HLA-B*15:01	0.9996418118476867	8.247060800355029e-05	binder
AQTPGAHHF	HLA-B*15:01	0.9976361989974976	0.001989622980952712	binder
AQVELTGDNSLHSY	HLA-B*15:01	0.9988647818565368	0.0011496265291610435	binder
AQVKADGHKVY	HLA-B*15:01	0.999141252040863	0.0005709214060703743	binder
AQVPKSSAL	HLA-B*15:01	0.9962092638015747	0.0023020043128815504	binder
AQVSKVEAL	HLA-B*15:01	0.996385145187378	0.0015918306367743822	binder
AQYEDIAQK	HLA-B*15:01	0.9361707448959351	0.043428468218210316	binder
AQYEDIAQKS	HLA-B*15:01	0.923478651046753	0.06191246830429774	binder
AQYEEIAQR	HLA-B*15:01	0.787091851234436	0.0846804428789408	binder
AQYGKLESL	HLA-B*15:01	0.9991648554801941	0.00041879787668321343	binder
AQYLINVRL	HLA-B*15:01	0.9939177989959717	0.0024529456223856983	binder
ARVIIEKY	HLA-B*15:01	0.5941519230604172	0.24607424651103266	ambiguous
ASSPAAVSY	HLA-B*15:01	0.9950888752937317	0.005991246125248391	binder
ASYEVKELY	HLA-B*15:01	0.9795093894004822	0.032769050660115887	binder
ATHQNLTSY	HLA-B*15:01	0.9985064506530762	0.0007054570874355068	binder
ATNPESKVFY	HLA-B*15:01	0.9960777759552002	0.0021451164596622196	binder
ATSGVHSNF	HLA-B*15:01	0.9831076502799988	0.005052920347154441	binder
AVALDNSVY	HLA-B*15:01	0.9828431606292725	0.008830805471190563	binder
AVAPVASAL	HLA-B*15:01	0.9614105820655823	0.025272133175093546	binder
AVAVGHRVY	HLA-B*15:01	0.9940021276473999	0.0035192007307579243	binder
AVHPGNMMY	HLA-B*15:01	0.9964365005493164	0.0012799512891443622	binder
AVIGDVIRVY	HLA-B*15:01	0.9994915008544922	0.00018867339180542942	binder
AVKPDQIQY	HLA-B*15:01	0.998549473285675	0.0005992341837488724	binder
AVNALQSVY	HLA-B*15:01	0.993889057636261	0.002854315216619472	binder
AVQKAIPMY	HLA-B*15:01	0.9880044221878052	0.009336913586873398	binder
AVRHTIQVY	HLA-B*15:01	0.9979483604431152	0.0009471403539985138	binder
AVRPLELAY	HLA-B*15:01	0.9976390719413757	0.001901474104855579	binder
AVRSGIVEY	HLA-B*15:01	0.9993027448654175	0.00019850911155201123	binder
AVSKPGMDY	HLA-B*15:01	0.9918598651885986	0.0038157783260580813	binder
AVSPSSVFY	HLA-B*15:01	0.9953839778900146	0.002115567891394108	binder
AVSQIVTVY	HLA-B*15:01	0.9968743443489074	0.0015800884865127532	binder
AVTASIHVY	HLA-B*15:01	0.9956062197685241	0.0035379292540304147	binder
AVYPQATQTY	HLA-B*15:01	0.9995100736618042	0.0001954755334592917	binder
DAPLRDPALRQLL	HLA-B*15:01	0.01851235330104828	0.021463951373469094	not-binder
DNHPSQRLESVSF	HLA-B*15:01	0.48882325887680056	0.11420256918115582	ambiguous
DQLEYQEELR	HLA-B*15:01	0.23178783804178238	0.13985317715904985	not-binder
DRIINTLSI	HLA-B*15:01	0.007952788192778826	0.004646453863139479	not-binder
DTGRPSTTVR	HLA-B*15:01	0.013169202581048011	0.01625381384792739	not-binder
EEANNDLENKIQ	HLA-B*15:01	0.6648751378059388	0.06467713171900301	binder
EEQLQQIRAE	HLA-B*15:01	0.2112898662686348	0.16307727143841175	not-binder
EEQLQQIR	HLA-B*15:01	0.011674939887598157	0.008397384073439637	not-binder
EESNYELEGKIK	HLA-B*15:01	0.5625783801078796	0.2229410143094272	ambiguous
EIELQSQLALKQ	HLA-B*15:01	0.09687758684158325	0.09198931756814366	not-binder
ENAGEDPGLAR	HLA-B*15:01	0.131346382945776	0.1470360565094217	not-binder
ESRLPPPGAAQWL	HLA-B*15:01	0.006044674641452729	0.005503000544508576	not-binder
ETQITQIEHEV	HLA-B*15:01	0.056956463307142255	0.051299294539049266	not-binder
EVGDKVVIF	HLA-B*15:01	0.17588964849710464	0.0734149264146297	not-binder
FEIDGRKNKSY	HLA-B*15:01	0.9380622744560242	0.0899653405708399	binder
FEKSTGLPH	HLA-B*15:01	0.6969923675060272	0.16689170788678895	binder
FFLLAYDLY	HLA-B*15:01	0.09416697770357133	0.03438373966974663	not-binder
FIAPTGHSL	HLA-B*15:01	0.9600855231285095	0.035749699694216354	binder
FKQYANDNGVD	HLA-B*15:01	0.45570034086704253	0.19594559840653605	ambiguous
FNEKSKEL	HLA-B*15:01	0.026032584020867944	0.03556868515458664	not-binder
FQIMNEIVY	HLA-B*15:01	0.9985291957855225	0.0005715885037021004	binder
FQISKEYERF	HLA-B*15:01	0.9977423071861267	0.0011413213025472026	binder
FQKADGVPVY	HLA-B*15:01	0.9994417667388916	0.0001978158555692275	binder
FQKPSGVSA	HLA-B*15:01	0.9843806743621826	0.014296808231584475	binder
FQLPGGHLEF	HLA-B*15:01	0.9994894862174988	0.00018750618209373242	binder
FSKDIVENY	HLA-B*15:01	0.9983818292617798	0.0011610648310179806	binder
FVAEERKHY	HLA-B*15:01	0.9723216414451599	0.023299669276947804	binder
GAIKADHVSTY	HLA-B*15:01	0.9961200475692749	0.002799136060386743	binder
GEMPTSVAY	HLA-B*15:01	0.9682912349700927	0.019589402826841264	binder
GGGGGGLGSGGSIR	HLA-B*15:01	0.8411495923995972	0.060076114856990125	binder
GGGGGLGSGGSIR	HLA-B*15:01	0.7552889287471771	0.1654843400219028	binder
GGGGLGSGGSIR	HLA-B*15:01	0.6199903577566147	0.20058780688565966	binder
GGGLSVSSSR	HLA-B*15:01	0.02254722369834781	0.024760433763765775	not-binder
GGGSFRGSYGSS	HLA-B*15:01	0.47552797198295593	0.1212641813436818	ambiguous
GGKLMITY	HLA-B*15:01	0.9493663549423218	0.04244525921767567	binder
GGPGGVGGL	HLA-B*15:01	0.059499390237033364	0.043392890314519185	not-binder
GIHPDDLSF	HLA-B*15:01	0.9685540914535522	0.01157851136366899	binder
GKADGAEAKPAE	HLA-B*15:01	0.7187996983528138	0.06279048671352956	binder
GLGSGGSIR	HLA-B*15:01	0.03748219734989107	0.05879602848434308	not-binder
GLGSGGSIRSS	HLA-B*15:01	0.1314035141840577	0.13286968244197206	not-binder
GLKPSTSKY	HLA-B*15:01	0.997697901725769	0.0006818973800431812	binder
GLSGLHRTY	HLA-B*15:01	0.9946744084358216	0.0027623614182821937	binder
GLYSPQYISY	HLA-B*15:01	0.997804069519043	0.0014538406688923012	binder
GMFDQKSSSH	HLA-B*15:01	0.9915204763412475	0.004138362723829255	binder
GQADVISKL	HLA-B*15:01	0.9961047291755676	0.0028422588735100137	binder
GQAYTIQGQY	HLA-B*15:01	0.9985862851142884	0.0010237379499858491	binder
GQFGVGFY	HLA-B*15:01	0.9954432368278503	0.0030349160556529713	binder
GQGAFGRVY	HLA-B*15:01	0.9981584072113037	0.0013035212419237247	binder
GQHPALSY	HLA-B*15:01	0.9984699010848999	0.001138173949203042	binder
GQIELTGKRY	HLA-B*15:01	0.9995285511016846	0.00037260562605186603	binder
GQIIGEGRY	HLA-B*15:01	0.9980030417442322	0.0015580341281062728	binder
GQIPEIIFY	HLA-B*15:01	0.9975750327110291	0.0020668354586250983	binder
GQIPTGEKHGRAF	HLA-B*15:01	0.9971939921379089	0.0018711855556731544	binder
GQIQKVHPA	HLA-B*15:01	0.8460643887519836	0.15949478643906767	binder
GQKIQIVTA	HLA-B*15:01	0.7985267400741577	0.17051247384342233	binder
GQKISTVAV	HLA-B*15:01	0.9617995500564576	0.04812431905532436	binder
GQKLPKSRTAY	HLA-B*15:01	0.9984284520149231	0.0005331366143319214	binder
GQKMTTLQH	HLA-B*15:01	0.8878864884376526	0.045610904253244	binder
GQKPNPYFY	HLA-B*15:01	0.9969016313552856	0.0015135112933266164	binder
GQKSLRSY	HLA-B*15:01	0.9962185502052308	0.0028893638080938976	binder
GQKYPVHIY	HLA-B*15:01	0.9985513806343078	0.0006338294334103384	binder
GQLFHIACF	HLA-B*15:01	0.995800518989563	0.002358365540655435	binder
GQLTGMYRY	HLA-B*15:01	0.9943806767463684	0.003609770984147211	binder
GQMAQKFSF	HLA-B*15:01	0.9970406770706177	0.002834804794324208	binder
GQNGQQILSA	HLA-B*15:01	0.7568654835224151	0.22555589829036443	binder
GQPGQKQSTTF	HLA-B*15:01	0.9955990672111511	0.0018539876559008131	binder
GQPPFASRSF	HLA-B*15:01	0.9963527798652649	0.002161996887938955	binder
GQQVIVSY	HLA-B*15:01	0.9965214848518371	0.002459896958384444	binder
GQRFLEVQY	HLA-B*15:01	0.998947548866272	0.0007326369511904484	binder
GQRPQLTAA	HLA-B*15:01	0.9697478532791137	0.01797098450101429	binder
GQRRHFIIQY	HLA-B*15:01	0.9936308026313782	0.007645696007554915	binder
GQRTGQVTV	HLA-B*15:01	0.9496627569198608	0.031041817012343292	binder
GQTKQVTVY	HLA-B*15:01	0.9968841671943665	0.0025446283342816737	binder
GQTLFAGY	HLA-B*15:01	0.9876903533935547	0.005492417092379116	binder
GQTSIRPY	HLA-B*15:01	0.9895159482955933	0.012942964874852327	binder
GQVALRTSL	HLA-B*15:01	0.9923694729804993	0.008305272428837643	binder
GQVFLKTAL	HLA-B*15:01	0.9863431692123413	0.005226962893029796	binder
GQVQVRTLY	HLA-B*15:01	0.9989542007446289	0.0007241298195534733	binder
GQYTGHEY	HLA-B*15:01	0.9995954751968383	0.00036457882363746255	binder
GSGPAGYSY	HLA-B*15:01	0.987595796585083	0.008848723946627906	binder
GSGVVAWDIPITY	HLA-B*15:01	0.9059558391571045	0.041176768900543274	binder
GSRVISHY	HLA-B*15:01	0.9884135127067566	0.0035428857584451196	binder
GTGGIVSTAF	HLA-B*15:01	0.956009566783905	0.027535508068150843	binder
GVISKTLTY	HLA-B*15:01	0.9970487833023072	0.0016856224505673936	binder
GVWTYDDATKTF	HLA-B*15:01	0.9664991974830628	0.030080650781278646	binder
HAAEYGAEALE	HLA-B*15:01	0.20458266139030457	0.09068353199906985	not-binder
HEIVLKVAY	HLA-B*15:01	0.9642094850540162	0.012010146341732591	binder
HIKTETVTY	HLA-B*15:01	0.9993930459022522	0.0003936981531038409	binder
HISPVTSTY	HLA-B*15:01	0.9990960478782653	0.0006374038348763592	binder
HLPETKFSEL	HLA-B*15:01	0.7983365654945374	0.14065639918934192	binder
HLQKSLSSY	HLA-B*15:01	0.9985284805297852	0.0004052130793331932	binder
HLRPRPRAY	HLA-B*15:01	0.9944269776344299	0.0036779963569264344	binder
HMMEKIKSY	HLA-B*15:01	0.9995729565620423	0.00011084796539148835	binder
HNLLEGGQEDFESS	HLA-B*15:01	0.29209107011556623	0.24430878324265154	not-binder
HPREPALGPHGPSR	HLA-B*15:01	0.09035008931532502	0.170644716863366	not-binder
HQFEGAEEY	HLA-B*15:01	0.9997002124786377	0.0002692082421414958	binder
HQGYPHRNF	HLA-B*15:01	0.9349804639816284	0.07635933828355324	binder
HQHTISTL	HLA-B*15:01	0.9941490173339844	0.004880481129316497	binder
HQIGNLKKY	HLA-B*15:01	0.9978700637817383	0.0029279472404548316	binder
HQKIHTDAF	HLA-B*15:01	0.9986402511596679	0.00033719908149840193	binder
HQLGNNSVF	HLA-B*15:01	0.9971726894378662	0.0020677818001926854	binder
HQNVSILY	HLA-B*15:01	0.9968430519104003	0.0026635922054369676	binder
HQPLHVTKGY	HLA-B*15:01	0.9931072473526001	0.008678760275697589	binder
HQQKVLRLY	HLA-B*15:01	0.9956909656524658	0.002944993324482073	binder
HQREITSL	HLA-B*15:01	0.9979106307029724	0.0013751468640743776	binder
HQRLIFRL	HLA-B*15:01	0.9714150309562684	0.01747896735422592	binder
HQSPATPAF	HLA-B*15:01	0.9978429794311523	0.0013885825471469492	binder
HQVEIKVY	HLA-B*15:01	0.9993913769721985	0.0003742711037335821	binder
HQYDGLVEL	HLA-B*15:01	0.9983040571212769	0.0018741102753855184	binder
HQYKVRAY	HLA-B*15:01	0.9993141770362854	0.00033259579228997563	binder
HQYPNFKDIRY	HLA-B*15:01	0.9995787262916564	0.00022784442977186856	binder
HQYSIQVAF	HLA-B*15:01	0.9986871600151062	0.001095466878578135	binder
HSAPGGPSY	HLA-B*15:01	0.9979211926460266	0.0008119522977204151	binder
HSKVLYVY	HLA-B*15:01	0.9840126156806945	0.014036996608274949	binder
HVGKTPIVG	HLA-B*15:01	0.045777084305882454	0.03829397754773721	not-binder
HVYEIPVEY	HLA-B*15:01	0.996959102153778	0.0025990346985309055	binder
IAPTGHSL	HLA-B*15:01	0.8630821108818054	0.0825113371345151	binder
IEKDPSLVY	HLA-B*15:01	0.9588758945465088	0.021573293385314347	binder
IGQSKSVKIY	HLA-B*15:01	0.8838124752044678	0.047867244952868857	binder
IIAQSAKFSG	HLA-B*15:01	0.19251928552985192	0.24290152482078045	not-binder
IIFPDDCEF	HLA-B*15:01	0.9723692178726197	0.018993334294305036	binder
IIHSGEKPY	HLA-B*15:01	0.985618793964386	0.01084685700390874	binder
IIHTEEKPY	HLA-B*15:01	0.9880826711654663	0.003945520366827791	binder
IIHTEGKSY	HLA-B*15:01	0.994396698474884	0.0058422547830954226	binder
IIHTGENLY	HLA-B*15:01	0.992292296886444	0.00476823409916449	binder
IIYTGEKPY	HLA-B*15:01	0.9950169444084167	0.004532415419753222	binder
ILAEGGGAKF	HLA-B*15:01	0.9984284520149231	0.0011539560392178681	binder
ILATAGTHF	HLA-B*15:01	0.9936118960380554	0.0043884236652123555	binder
ILFKGDLNY	HLA-B*15:01	0.9968950986862183	0.0012023591416432196	binder
ILHANVVVY	HLA-B*15:01	0.9989591598510742	0.0004773920683813531	binder
ILHTTGLQY	HLA-B*15:01	0.9984499931335449	0.00047230890577993164	binder
ILINSGSRY	HLA-B*15:01	0.9968981742858887	0.0016104223914513733	binder
ILKPDGSLY	HLA-B*15:01	0.9983424186706543	0.001046579041120788	binder
ILKPGSTAL	HLA-B*15:01	0.9979732751846313	0.0007641881538302896	binder
ILPPFFKHF	HLA-B*15:01	0.9790321230888367	0.012310076407510785	binder
ILPPPVHVDY	HLA-B*15:01	0.9870999217033386	0.01780878524431742	binder
IMIRESGQLF	HLA-B*15:01	0.9977471351623535	0.001378448885330914	binder
IMRDPDTGNSKGY	HLA-B*15:01	0.9981084942817688	0.0008700774266991097	binder
IQAGIFQEF	HLA-B*15:01	0.9988816499710083	0.0007144738964770267	binder
IQGVPKVTY	HLA-B*15:01	0.9979933500289917	0.0006409303910055062	binder
IQHLVPASF	HLA-B*15:01	0.997868013381958	0.0007833904546927538	binder
IQIPGSREF	HLA-B*15:01	0.9989729762077332	0.0002262418444317011	binder
IQKAPGERL	HLA-B*15:01	0.9782197833061218	0.016827536956530914	binder
IQKDNPKIVH	HLA-B*15:01	0.9955810904502869	0.002319022181580828	binder
IQKENPKVV	HLA-B*15:01	0.9298711895942688	0.06760668770353488	binder
IQKFHSRAL	HLA-B*15:01	0.9863913416862488	0.00909033220335778	binder
IQKKIREKF	HLA-B*15:01	0.9920623421669006	0.005098537807025894	binder
IQKQVSVL	HLA-B*15:01	0.9967501044273377	0.001556254871430685	binder
IQKTGGTTF	HLA-B*15:01	0.9993565917015076	0.0002974818094453597	binder
IQMKPGSKIRY	HLA-B*15:01	0.9989837050437927	0.0007621872028307943	binder
IQPEKDIIVEF	HLA-B*15:01	0.9951236367225647	0.0035281065663258803	binder
IQPPKGVLLY	HLA-B*15:01	0.9832926988601685	0.018758924207603504	binder
IQRIFLITL	HLA-B*15:01	0.9847742915153503	0.013749863232819183	binder
IQRVAAGVL	HLA-B*15:01	0.9878865599632263	0.005374551108846691	binder
IQTHVLSY	HLA-B*15:01	0.9980218887329102	0.0007724734647726109	binder
IQTSTGKVF	HLA-B*15:01	0.9951804161071778	0.002286999552995613	binder
IQYGEDLEF	HLA-B*15:01	0.9976524591445923	0.0013087315219185351	binder
IRHTGEKPF	HLA-B*15:01	0.08038375154137611	0.06109159150608438	not-binder
IRHTGERPY	HLA-B*15:01	0.2302039936184883	0.15576748473819035	not-binder
IRLENEIQTY	HLA-B*15:01	0.7067032039165497	0.15403260637363245	binder
ISERIQLSI	HLA-B*15:01	0.1074003130197525	0.057028672457527935	not-binder
ISHQNYIAY	HLA-B*15:01	0.9959527254104614	0.0011715488136841829	binder
ISKSGGDYAY	HLA-B*15:01	0.9978923678398133	0.0016542487605766638	binder
ISNGGAQTY	HLA-B*15:01	0.9976496577262879	0.001665078203151663	binder
ISPTGHSL	HLA-B*15:01	0.8767818570137024	0.07058772828975024	binder
ISSPVVTSL	HLA-B*15:01	0.9594789743423462	0.02152481651167195	binder
ITAPPSRVL	HLA-B*15:01	0.9559800386428833	0.015978151714743056	binder
ITIEGVNTPY	HLA-B*15:01	0.9990512728691101	0.00035543074419156493	binder
IVFIERTDF	HLA-B*15:01	0.840133810043335	0.08697395822963798	binder
IVFVSENVTQY	HLA-B*15:01	0.9943153023719787	0.006361803790620882	binder
IVIGDEHISF	HLA-B*15:01	0.9983088254928589	0.0006310475177491463	binder
IVKPKPRAL	HLA-B*15:01	0.8038143634796142	0.16006254992219907	binder
KAPSAARSL	HLA-B*15:01	0.6168633580207825	0.11908586682054242	binder
KFIDTTSKF	HLA-B*15:01	0.9802228331565856	0.016252265142848298	binder
KIHKPEKAF	HLA-B*15:01	0.9632171988487244	0.04102656948780423	binder
KIIHTGEKPY	HLA-B*15:01	0.9908298015594482	0.006968613776607123	binder
KIKTIGATY	HLA-B*15:01	0.998482608795166	0.000982444406869989	binder
KLADQIFAYY	HLA-B*15:01	0.9988536953926086	0.0007212292687753489	binder
KLKRLDEKF	HLA-B*15:01	0.753213906288147	0.19778559684933597	binder
KLNVAPLAVF	HLA-B*15:01	0.9931653618812561	0.004513712426138507	binder
KLSKPRVTF	HLA-B*15:01	0.9951977849006652	0.0020439286255889166	binder
KLVHPTDKY	HLA-B*15:01	0.9795278072357178	0.014900906749822713	binder
KLVSKIAKY	HLA-B*15:01	0.9971211433410645	0.0017421227267742391	binder
KLYPLEIVF	HLA-B*15:01	0.9963751792907715	0.002344650433001208	binder
KMIPPGIHF	HLA-B*15:01	0.998560106754303	0.0006424004273734899	binder
KMPEVRQSSF	HLA-B*15:01	0.996966564655304	0.002507291951826649	binder
KMYTDGSTF	HLA-B*15:01	0.9989173769950866	0.00044040200271685246	binder
KQAPPQKVSF	HLA-B*15:01	0.9991321563720703	0.0005604139858714437	binder
KQFEKQVEL	HLA-B*15:01	0.9959285855293274	0.004597839391539892	binder
KQFGNILIL	HLA-B*15:01	0.9832576870918274	0.01605904934854061	binder
KQHNHLERAF	HLA-B*15:01	0.9920206069946289	0.0056368977846462725	binder
KQIASVMKH	HLA-B*15:01	0.9282411932945251	0.09759606314259098	binder
KQIFKGKTF	HLA-B*15:01	0.9923059940338135	0.005768129526751482	binder
KQIGGGDIAVF	HLA-B*15:01	0.9993666648864746	0.0005226967512662235	binder
KQIVAGVNY	HLA-B*15:01	0.996457827091217	0.0025059015017838203	binder
KQKGSDAVGAHNVF	HLA-B*15:01	0.997166633605957	0.00145192894141981	binder
KQKLTSIQF	HLA-B*15:01	0.9978497624397278	0.001135042024736792	binder
KQKVDLQSL	HLA-B*15:01	0.9866281747817993	0.01038695563941758	binder
KQLNIAYDVTY	HLA-B*15:01	0.9975706577301026	0.002021344030285123	binder
KQLPDQISF	HLA-B*15:01	0.9950397491455079	0.0027551601094162417	binder
KQNPTVGFELY	HLA-B*15:01	0.9989881753921509	0.0008570172101129477	binder
KQRLTPKLF	HLA-B*15:01	0.9816286087036132	0.009560146352744528	binder
KQYIMDTVF	HLA-B*15:01	0.9975733876228332	0.0006620679286572734	binder
KQYLPNIAY	HLA-B*15:01	0.999224328994751	0.0006386713152335902	binder
KTFVTYTVY	HLA-B*15:01	0.9911524891853333	0.0050735836789336805	binder
KVFGPTIVAH	HLA-B*15:01	0.9606691122055053	0.01780278475525348	binder
KVMELHKSY	HLA-B*15:01	0.9957730889320373	0.0024099502228176494	binder
LAGQATTAY	HLA-B*15:01	0.9754718661308288	0.015100990608019543	binder
LAKGGTVEY	HLA-B*15:01	0.9985791325569153	0.0005929935753488388	binder
LEDALQQAKED	HLA-B*15:01	0.07616503015160561	0.050760495241045374	not-binder
LIFPQDRVF	HLA-B*15:01	0.9774188280105591	0.019681927968238446	binder
LIIGKGAAY	HLA-B*15:01	0.9967048287391662	0.0019443047603600835	binder
LIKKDVNY	HLA-B*15:01	0.993049156665802	0.005100610026424119	binder
LIRKDTPHY	HLA-B*15:01	0.9945565223693847	0.003820609595394282	binder
LLAGQATTAY	HLA-B*15:01	0.9987672090530395	0.0004876030109852347	binder
LLAHPDAPM	HLA-B*15:01	0.8766990423202514	0.10439233664722652	binder
LLAKNRQTF	HLA-B*15:01	0.9806561827659607	0.01691335969673186	binder
LLARPSSTITY	HLA-B*15:01	0.9985856175422668	0.000380125008795436	binder
LLFGPPGTGKSY	HLA-B*15:01	0.9989181995391846	0.0005928727109841066	binder
LLGAAFYGVY	HLA-B*15:01	0.9578938126564026	0.03262324739773904	binder
LLKDGKTQDY	HLA-B*15:01	0.9984795570373535	0.0006966727197590876	binder
LLKGIDRY	HLA-B*15:01	0.9812955260276794	0.018207761177826815	binder
LLKKGPKVY	HLA-B*15:01	0.9954081892967224	0.003304841696034687	binder
LLKPGGVLTY	HLA-B*15:01	0.9995344638824463	0.0002475817340717109	binder
LLQNPQLAY	HLA-B*15:01	0.9966697454452514	0.0008558477421045215	binder
LLQTRGDSF	HLA-B*15:01	0.925508463382721	0.024112083547121375	binder
LLREEDNKY	HLA-B*15:01	0.9896491408348084	0.014891153203456693	binder
LLYPTEDYKVY	HLA-B*15:01	0.9985918402671814	0.0005124465025191382	binder
LMPEFQFGTY	HLA-B*15:01	0.9989657402038574	0.0004985132178036364	binder
LNITNVAF	HLA-B*15:01	0.7879595875740051	0.1471668537083605	binder
LQAHTQSVY	HLA-B*15:01	0.9974664330482483	0.0022097529729304824	binder
LQAMPRTEF	HLA-B*15:01	0.9959638953208924	0.0015370168626803974	binder
LQAPPLTSL	HLA-B*15:01	0.9918488979339599	0.006015835853251145	binder
LQDAEIAR	HLA-B*15:01	0.026971046812832355	0.01020064048110388	not-binder
LQEQMRALY	HLA-B*15:01	0.959937334060669	0.02935417638972738	binder
LQFGPTEKF	HLA-B*15:01	0.9967817425727844	0.003607971161761855	binder
LQHLQIFTY	HLA-B*15:01	0.9986809134483338	0.0002622525842531338	binder
LQHLQLFTEY	HLA-B*15:01	0.9972577929496765	0.0015517180348942792	binder
LQIDNARLA	HLA-B*15:01	0.6597151160240173	0.0919219157615922	binder
LQINDKIAL	HLA-B*15:01	0.9799965858459473	0.0059210147897492986	binder
LQKEDVKPY	HLA-B*15:01	0.9981542706489563	0.0010089273670936046	binder
LQKGEANIF	HLA-B*15:01	0.9892352104187012	0.013767385603969725	binder
LQKIEVPLY	HLA-B*15:01	0.9971730589866639	0.0013513835707707315	binder
LQKPGETVF	HLA-B*15:01	0.9990551829338074	0.00022528034402157583	binder
LQKQSVVY	HLA-B*15:01	0.9989295721054077	0.00040705717522098985	binder
LQKTGHRVTY	HLA-B*15:01	0.9985315203666687	0.0010826597370463848	binder
LQLPARNLTY	HLA-B*15:01	0.9986018657684326	0.0004201762244404152	binder
LQNADPLKVY	HLA-B*15:01	0.9982251167297364	0.0010910185890428813	binder
LQNIAEKGSY	HLA-B*15:01	0.9965153574943543	0.0033392654248381682	binder
LQNKVSGKF	HLA-B*15:01	0.9934731125831604	0.005635824570046869	binder
LQNNLVELY	HLA-B*15:01	0.995974326133728	0.0024548059599916773	binder
LQNPDLVSL	HLA-B*15:01	0.9764036178588867	0.017047163837089242	binder
LQPAGSLPHA	HLA-B*15:01	0.25357005894184115	0.1339150062241148	not-binder
LQPEPIKVY	HLA-B*15:01	0.9950353145599365	0.004138057267633025	binder
LQQAKDEI	HLA-B*15:01	0.16565565317869185	0.09590330694780083	not-binder
LQQKISVLY	HLA-B*15:01	0.9979326128959656	0.0009879403764983994	binder
LQQRHQLESY	HLA-B*15:01	0.9963814735412597	0.002547545461522534	binder
LQRAHEQRF	HLA-B*15:01	0.9838102698326111	0.011105068903881155	binder
LQRANLLSY	HLA-B*15:01	0.998693311214447	0.00042143901264176195	binder
LQRDKPIEM	HLA-B*15:01	0.995842981338501	0.0026162775906925988	binder
LQRGGLKQL	HLA-B*15:01	0.9121649384498596	0.045260895341980384	binder
LQYLSQGNVVF	HLA-B*15:01	0.9967037439346313	0.001471136148033023	binder
LRNQLQSVY	HLA-B*15:01	0.4348558962345123	0.08401335235267991	not-binder
LSDTEVLEY	HLA-B*15:01	0.4666707873344421	0.18673041886045896	ambiguous
LSHLPSHHY	HLA-B*15:01	0.9811887621879578	0.020639371193359266	binder
LSKELRQKY	HLA-B*15:01	0.9389281392097473	0.05391029598679595	binder
LSKQLNIAY	HLA-B*15:01	0.9953086614608765	0.00246287686044751	binder
LSKRQGLF	HLA-B*15:01	0.7155187845230102	0.1287111404189049	binder
LSQVPSLSH	HLA-B*15:01	0.6467968940734863	0.13306502745308335	binder
LSSFVGGLSV	HLA-B*15:01	0.5798022329807282	0.15980666486531145	ambiguous
LVHLAIRF	HLA-B*15:01	0.8823481321334838	0.038044988797216565	binder
LVSGGHMEY	HLA-B*15:01	0.9965999007225037	0.0012010351312357695	binder
LVSKQVKEY	HLA-B*15:01	0.9923778295516967	0.004063921533054016	binder
LVYRADTQTY	HLA-B*15:01	0.9972615957260131	0.0015870324907012246	binder
MARSPGRAY	HLA-B*15:01	0.9928059577941895	0.004855340084531867	binder
MEIGKTETF	HLA-B*15:01	0.9650237917900085	0.029423303697907667	binder
MISEPRISY	HLA-B*15:01	0.9987462282180786	0.0010251519262659994	binder
MLAPPRELF	HLA-B*15:01	0.9923741579055786	0.005193771139947079	binder
MQIFVKTL	HLA-B*15:01	0.988967490196228	0.007363579115077205	binder
MQKLPGTSH	HLA-B*15:01	0.9925260663032531	0.004515258297338909	binder
MQLFVRAQELHTF	HLA-B*15:01	0.7311987400054931	0.15762594200215008	binder
MQNHIVQAF	HLA-B*15:01	0.998901104927063	0.0007070030718247353	binder
MQQIQKGSY	HLA-B*15:01	0.9975830435752868	0.0009365374611592879	binder
MQRLIEKY	HLA-B*15:01	0.998580539226532	0.000553989479916907	binder
MQYLPQHTIETY	HLA-B*15:01	0.9991718292236328	0.001061326378863111	binder
NAPWAVTSL	HLA-B*15:01	0.5409723162651062	0.27517514514072217	ambiguous
NIHSGDRPY	HLA-B*15:01	0.9263694405555725	0.042827472378119597	binder
NQVQSGRAF	HLA-B*15:01	0.9925163626670838	0.004284804819906165	binder
NSGDVNVEIN	HLA-B*15:01	0.016673565469682218	0.014876957615777642	not-binder
NTKLPSSF	HLA-B*15:01	0.9596991300582886	0.025331537616409366	binder
NVEIDPEIQ	HLA-B*15:01	0.17329402193427085	0.16842471275760443	not-binder
NVKVDPEIQ	HLA-B*15:01	0.21675028577446936	0.20611895889859386	not-binder
PNSFNKGKHGFS	HLA-B*15:01	0.16384338038042187	0.26410864469234413	not-binder
PPYTVVYFPVRGR	HLA-B*15:01	0.5434984892606736	0.34800683070364063	ambiguous
PQHQSIQEY	HLA-B*15:01	0.9481937885284424	0.045248099749556854	binder
PQMPTQAMF	HLA-B*15:01	0.6717202246189118	0.13857304996266442	binder
PQYQTWEEF	HLA-B*15:01	0.6398523539304733	0.2280149926972282	binder
QAIKNGQAL	HLA-B*15:01	0.8338518857955932	0.04727527278460416	binder
QALILKIA	HLA-B*15:01	0.12695026434957982	0.08483014049875356	not-binder
QAYHSPATA	HLA-B*15:01	0.39329510629177095	0.2814280355181646	ambiguous
QIHQSVTDTNVIL	HLA-B*15:01	0.4630785286426544	0.0947061890417859	ambiguous
QLIDIKVAH	HLA-B*15:01	0.9516486048698425	0.04350552235920679	binder
QLKGGIHKY	HLA-B*15:01	0.9969334006309509	0.0028809179649531423	binder
QMAGLRDTY	HLA-B*15:01	0.9946421265602112	0.00661517639447031	binder
QQAQAFYTF	HLA-B*15:01	0.992013955116272	0.0036460226706143068	binder
QQFYQPKIQQF	HLA-B*15:01	0.9977968811988831	0.0015822353128911544	binder
QQIAPDVDTY	HLA-B*15:01	0.9983015179634094	0.00043726140858348826	binder
QQIDIQTHF	HLA-B*15:01	0.9997133255004883	0.00010143811598462314	binder
QQLDPDEKIAY	HLA-B*15:01	0.9991300225257873	0.00046838128490149234	binder
QQLQLFTEY	HLA-B*15:01	0.9988600015640259	0.0004088852374184382	binder
QQNEVRVL	HLA-B*15:01	0.9828856945037842	0.007072429858914595	binder
QQNPKVQKY	HLA-B*15:01	0.9991697311401367	0.0006681146211116605	binder
QQQAPGKNF	HLA-B*15:01	0.9876259565353394	0.003582104887286916	binder
QQQQQQQFQ	HLA-B*15:01	0.09452111823484302	0.11913183436408771	not-binder
QQRHLFRTY	HLA-B*15:01	0.9957684993743896	0.003065073683595898	binder
QQRNAYTRF	HLA-B*15:01	0.9897544741630554	0.012008837850950034	binder
QQSPGSKAF	HLA-B*15:01	0.996257746219635	0.0024249303448035486	binder
QSSKALLQL	HLA-B*15:01	0.17709318697452545	0.1277273939024836	not-binder
QTVLESIEY	HLA-B*15:01	0.9283432722091675	0.09558122364051772	binder
QVAPLTHVF	HLA-B*15:01	0.9958739757537842	0.002092553275310984	binder
RAFALVSQAY	HLA-B*15:01	0.9978510975837708	0.0011725286831358974	binder
RAKEIRLSL	HLA-B*15:01	0.7682460367679596	0.231271017962704	binder
RAKLLQKY	HLA-B*15:01	0.9719058036804199	0.0055848056212627496	binder
RAKPEYISKTY	HLA-B*15:01	0.9929024577140808	0.007064280202799653	binder
RAYAKDVKF	HLA-B*15:01	0.9289426445960999	0.0916605567121428	binder
REIESSPQY	HLA-B*15:01	0.9665804624557495	0.028654669332888332	binder
RGFAHGSVY	HLA-B*15:01	0.9949648976325989	0.0023204093156422583	binder
RGQQVIVSY	HLA-B*15:01	0.9844033479690552	0.007734594776410321	binder
RHMEQHVSF	HLA-B*15:01	0.7910847425460815	0.12006810987848514	binder
RIATPFQVY	HLA-B*15:01	0.9976662516593933	0.0012653544156230633	binder
RIHTGERPY	HLA-B*15:01	0.9886528849601746	0.008535839027534766	binder
RIIAEPGRYY	HLA-B*15:01	0.9988037705421448	0.00017681660397695146	binder
RIIFVDEVF	HLA-B*15:01	0.9838206887245178	0.005397932571230109	binder
RIIHTGEKF	HLA-B*15:01	0.9918461441993713	0.0036518128564071214	binder
RIIPRHLQL	HLA-B*15:01	0.5958620756864548	0.28063898985903224	ambiguous
RIKNNDPKL	HLA-B*15:01	0.6153059244155884	0.21996035287727547	binder
RINPQTTEF	HLA-B*15:01	0.9987777471542358	0.0005876549134791473	binder
RIQESSQVLY	HLA-B*15:01	0.9977242708206177	0.0013433221890061164	binder
RIYPYAAISY	HLA-B*15:01	0.9993172287940979	0.0002714521928046199	binder
RLAEQVSSY	HLA-B*15:01	0.9995694756507874	0.00027657993100456033	binder
RLAPRGSGY	HLA-B*15:01	0.9982282757759094	0.0009784917430735614	binder
RLAQLLEGY	HLA-B*15:01	0.9980507612228393	0.0006666044151827907	binder
RLATLFESY	HLA-B*15:01	0.9989679455757141	0.000257796807008639	binder
RLFPRPVVAF	HLA-B*15:01	0.9992527365684509	0.0005194450415587234	binder
RLHCESESF	HLA-B*15:01	0.9961353898048401	0.002610026219840829	binder
RLILDWVPY	HLA-B*15:01	0.9930968523025513	0.0036221784561362705	binder
RLISGVVQSY	HLA-B*15:01	0.9997451663017273	0.00011161579594801683	binder
RLKGKDMVV	HLA-B*15:01	0.5672947645187378	0.25494887005475286	ambiguous
RLMKQISSF	HLA-B*15:01	0.9991077542304992	0.000490217531253487	binder
RLMQVGEEF	HLA-B*15:01	0.9979211568832398	0.000852889900900278	binder
RLNSAPDMR	HLA-B*15:01	0.025118331611156463	0.02693498883357662	not-binder
RLNVSQDDVLY	HLA-B*15:01	0.994386100769043	0.0019414180644487624	binder
RLQDQGLILY	HLA-B*15:01	0.9960427403450012	0.002817934088450143	binder
RLQPYNGVAL	HLA-B*15:01	0.9870188713073731	0.010890925146555241	binder
RLSLNGVRF	HLA-B*15:01	0.9712297081947326	0.008010293012748523	binder
RLSPAGAAL	HLA-B*15:01	0.995307207107544	0.0022337479173479583	binder
RLSPGESAY	HLA-B*15:01	0.9988364577293396	0.0008276949149348647	binder
RLSTPSASTY	HLA-B*15:01	0.9985957622528077	0.0009921078617544396	binder
RLVELLVSY	HLA-B*15:01	0.9994669437408448	0.00014081251061940454	binder
RLVGLKKSFY	HLA-B*15:01	0.986888313293457	0.006033550566479023	binder
RLVPGAYLEY	HLA-B*15:01	0.9991268038749694	0.0004725847041048718	binder
RLVPTGLDF	HLA-B*15:01	0.9920309543609619	0.004451150938667674	binder
RLYQHAVEY	HLA-B*15:01	0.9996981859207154	0.00019083201869492052	binder
RMHPHLSKGY	HLA-B*15:01	0.99845050573349	0.0006115377639185562	binder
RMIDFAHSTF	HLA-B*15:01	0.9996685862541199	0.00020722945093088325	binder
RMIYLVTEY	HLA-B*15:01	0.9989817976951599	0.0012994488157198835	binder
RMKDEIREY	HLA-B*15:01	0.9995009064674377	0.0002960212763926579	binder
RMQDTSVSFGY	HLA-B*15:01	0.9989269256591797	0.0004962230025904329	binder
RMSPATTGTF	HLA-B*15:01	0.9990528464317322	0.0005969063809319049	binder
RMVEMFLEY	HLA-B*15:01	0.9994371652603149	0.00024220555627464568	binder
RMYPGLQVY	HLA-B*15:01	0.9997076511383056	0.00016473176437724403	binder
RNVSTGDVNVE	HLA-B*15:01	0.1194397620856762	0.06895925197324182	not-binder
RPKHPIKHQGLPQ	HLA-B*15:01	0.09480109568685294	0.1361709295464974	not-binder
RQAEMKRLY	HLA-B*15:01	0.9972283005714416	0.0016517991177410858	binder
RQALKVIFY	HLA-B*15:01	0.9969610333442688	0.002332942855070374	binder
RQALLLLAL	HLA-B*15:01	0.9738510251045227	0.026197230161742018	binder
RQATAASSVM	HLA-B*15:01	0.9955140948295593	0.0018208541053664176	binder
RQFLIHEL	HLA-B*15:01	0.9968765497207641	0.0012053837450436817	binder
RQFPTAFEF	HLA-B*15:01	0.9993001103401185	0.00036130830746960074	binder
RQHEIDGKALF	HLA-B*15:01	0.9994572877883912	0.00019987039668199294	binder
RQHLQATGV	HLA-B*15:01	0.7375948309898377	0.2096207017743766	binder
RQIAKAMEA	HLA-B*15:01	0.933160126209259	0.03590093266050763	binder
RQIDFVLSY	HLA-B*15:01	0.9997872710227966	0.00013826653779814484	binder
RQIDLVDNY	HLA-B*15:01	0.9995976090431213	0.00017530793042737345	binder
RQIEDTVLY	HLA-B*15:01	0.9996480107307434	0.00013012697665618195	binder
RQIEITIY	HLA-B*15:01	0.998662793636322	0.0005722322651011643	binder
RQIEKDITSF	HLA-B*15:01	0.999759292602539	0.0001345382363258143	binder
RQIHANHETL	HLA-B*15:01	0.9909558296203613	0.0037095350375940875	binder
RQINWTVLY	HLA-B*15:01	0.998973274230957	0.0010404320661498321	binder
RQIPQATASM	HLA-B*15:01	0.9988067388534546	0.0006604917599428064	binder
RQIQESVTF	HLA-B*15:01	0.9986559748649597	0.0012190969530699034	binder
RQIVSGLKY	HLA-B*15:01	0.9983735680580139	0.0012286641598006653	binder
RQKDNLNNY	HLA-B*15:01	0.9993076205253602	0.0004175242041312509	binder
RQKQVVIL	HLA-B*15:01	0.9868649005889892	0.004820058834977652	binder
RQKVGTSSRY	HLA-B*15:01	0.9987728595733643	0.0006780004003502051	binder
RQLEAARY	HLA-B*15:01	0.9942091464996338	0.0042311324071202675	binder
RQLLIPCAY	HLA-B*15:01	0.9953437089920044	0.003649492462684804	binder
RQLLYITAF	HLA-B*15:01	0.9967087388038636	0.0013716120665046886	binder
RQLPSSHAL	HLA-B*15:01	0.9962089896202088	0.002550138835002569	binder
RQMAHVQIF	HLA-B*15:01	0.9985855698585511	0.0012479409057467186	binder
RQMVEHGGF	HLA-B*15:01	0.9955655455589294	0.003958107941739667	binder
RQNLLSQSH	HLA-B*15:01	0.9180246472358704	0.03461139893213069	binder
RQNVKRATF	HLA-B*15:01	0.9954797744750976	0.0029129602007417735	binder
RQRDSKIDSL	HLA-B*15:01	0.9944783449172974	0.002779829780435713	binder
RQRETEAAL	HLA-B*15:01	0.9961709618568421	0.0020503250730150653	binder
RQRHWQTKEEATY	HLA-B*15:01	0.9966767191886902	0.0031716784054102755	binder
RQRIVQQY	HLA-B*15:01	0.9991435170173645	0.00040481670509893877	binder
RQRPSVGVQSL	HLA-B*15:01	0.9962840557098389	0.001972612809441152	binder
RQRSQAEDVATY	HLA-B*15:01	0.9988629579544067	0.0006224237667836656	binder
RQRTEIARL	HLA-B*15:01	0.9863026380538941	0.006941851235579382	binder
RQVHPFHVY	HLA-B*15:01	0.9990917205810547	0.0002674791001809643	binder
RQVKGDLAF	HLA-B*15:01	0.9945284247398376	0.0054601646801276165	binder
RQVSHKHIVY	HLA-B*15:01	0.9991112589836121	0.0002900350735678106	binder
RQYHLQQLF	HLA-B*15:01	0.9983710765838623	0.0009087185239036779	binder
RQYHLQQLFY	HLA-B*15:01	0.9984124541282654	0.0013006398644426962	binder
RQYPEVIKY	HLA-B*15:01	0.9996726989746094	0.00018498186185531723	binder
RQYPWGTVQV	HLA-B*15:01	0.9965386867523194	0.002861941243212872	binder
RQYPWGVVQV	HLA-B*15:01	0.9967490792274475	0.0024439081610259294	binder
RQYSRNEPLTF	HLA-B*15:01	0.9982670783996582	0.0015344283867347766	binder
RSPDFASSF	HLA-B*15:01	0.9817093729972839	0.00557351009171172	binder
RSSPPSSQF	HLA-B*15:01	0.986005425453186	0.010577681945266993	binder
RTHLPGRTY	HLA-B*15:01	0.9953271389007569	0.002064665245367575	binder
RTMDDKTVF	HLA-B*15:01	0.9936618685722352	0.007811337435789696	binder
RTMEIESTF	HLA-B*15:01	0.9942363142967224	0.006604674976143596	binder
RTSTSQAVF	HLA-B*15:01	0.9582987904548645	0.03442514064791831	binder
RTYDMIQYY	HLA-B*15:01	0.9907557964324951	0.01090301407898421	binder
RTYGVVAQY	HLA-B*15:01	0.997361707687378	0.003286540211841485	binder
RVFFVHEGY	HLA-B*15:01	0.9845842003822327	0.015439635548181087	binder
RVGPVAATY	HLA-B*15:01	0.9987594008445739	0.000664657438140561	binder
RVHTGERPF	HLA-B*15:01	0.9709318280220032	0.019537293143971467	binder
RVIELAVKY	HLA-B*15:01	0.9990592479705811	0.0005063885199054189	binder
RVKDLESLF	HLA-B*15:01	0.991535758972168	0.003712982325681248	binder
RVKEKEAIL	HLA-B*15:01	0.6249095052480698	0.23613288859501955	binder
RVKGGGHVAQIY	HLA-B*15:01	0.9949667096138001	0.0044002887322930895	binder
RVKLPSKAL	HLA-B*15:01	0.9497545242309571	0.02012954119738841	binder
RVKPNIFSY	HLA-B*15:01	0.9993231415748596	0.0003709144419888803	binder
RVNPRVSNVKSVY	HLA-B*15:01	0.991058075428009	0.003836201790746667	binder
RVVKGQVEY	HLA-B*15:01	0.998288893699646	0.0010917925916370684	binder
RVYVDITTY	HLA-B*15:01	0.9988864660263062	0.0010274860541109533	binder
SAAQPGVAF	HLA-B*15:01	0.9861042380332947	0.006632106295062501	binder
SAPKGSVL	HLA-B*15:01	0.5442486882209778	0.2322223302272359	ambiguous
SAPSRATAL	HLA-B*15:01	0.8247418284416199	0.06609774839970464	binder
SAPVGVTAL	HLA-B*15:01	0.8067194700241089	0.07205359588147213	binder
SEFPGAQHY	HLA-B*15:01	0.9694746136665344	0.021868444452472855	binder
SIFGLGLAY	HLA-B*15:01	0.9940029382705688	0.0025383347707343437	binder
SIIPGSAAY	HLA-B*15:01	0.9980827927589416	0.0014454019578558964	binder
SIPEKNRPL	HLA-B*15:01	0.3728140026330948	0.1912079102422903	not-binder
SIPGGYNAL	HLA-B*15:01	0.6803757309913635	0.10495570579026964	binder
SISGPGVDKEPF	HLA-B*15:01	0.9811131834983826	0.007970188727370719	binder
SISGPGVDKEPFN	HLA-B*15:01	0.4662573546171188	0.17253564374865263	ambiguous
SIYPGNSDTRY	HLA-B*15:01	0.9985464930534362	0.0008676416391608565	binder
SIYPLHDVF	HLA-B*15:01	0.9785824179649353	0.01677004410168882	binder
SIYWTAVTY	HLA-B*15:01	0.9882954955101013	0.013875664099786862	binder
SKEEAEAL	HLA-B*15:01	0.022617241414263845	0.022838811868829464	not-binder
SKELTTEIDNNIE	HLA-B*15:01	0.3203525334596634	0.20486538150192699	not-binder
SKNLSSIS	HLA-B*15:01	0.002427313826046884	0.0012240986249167907	not-binder
SLAKIGFHLY	HLA-B*15:01	0.9977063417434693	0.0015546220842507122	binder
SLFDNPRTF	HLA-B*15:01	0.9982235550880432	0.001696639864164406	binder
SLFHAQLAY	HLA-B*15:01	0.9979131817817688	0.002421893519454621	binder
SLFHGGKSHY	HLA-B*15:01	0.9993036270141602	0.00018694697629962787	binder
SLGGGFGGGSRG	HLA-B*15:01	0.5259896486997604	0.23221519958442596	ambiguous
SLGGGFGGGSR	HLA-B*15:01	0.4421383559703827	0.22475875309030194	ambiguous
SLHDNKYIRY	HLA-B*15:01	0.99602210521698	0.0009690803495796541	binder
SLHPGSSAL	HLA-B*15:01	0.9936444282531738	0.0011375314698545606	binder
SLMHPSISF	HLA-B*15:01	0.9982854843139648	0.0008368723829096688	binder
SLPSHLNISY	HLA-B*15:01	0.9979428768157959	0.0013682728956530828	binder
SLVGPTQSF	HLA-B*15:01	0.9977157950401306	0.0009986988359957127	binder
SLVNLGGSK	HLA-B*15:01	0.09704025760293007	0.10501038135634852	not-binder
SLVNLGGSKSISIS	HLA-B*15:01	0.8243198275566102	0.15467602187167756	binder
SQALIEAY	HLA-B*15:01	0.9976891040802002	0.0014461356289701952	binder
SQATPNQQTY	HLA-B*15:01	0.9984914660453796	0.0012690059758088677	binder
SQFHGLITH	HLA-B*15:01	0.9927034020423889	0.00409255877723306	binder
SQGPASHSRF	HLA-B*15:01	0.9960263013839722	0.0018048696865236408	binder
SQHDEKMTTF	HLA-B*15:01	0.999371349811554	0.00026477658465648435	binder
SQHVVTNY	HLA-B*15:01	0.9992201566696167	0.00018079742639920494	binder
SQIAKDVCTF	HLA-B*15:01	0.9978885531425477	0.0015683113542679227	binder
SQIDNNEPY	HLA-B*15:01	0.9984455227851867	0.0006152519007814203	binder
SQIDNRAVL	HLA-B*15:01	0.9968207716941834	0.0019650468006059203	binder
SQIFIGPTY	HLA-B*15:01	0.9988726496696472	0.0006440434305124882	binder
SQIKAVENY	HLA-B*15:01	0.9996369481086731	0.00020784144590260708	binder
SQIPGPTAAY	HLA-B*15:01	0.9995406031608581	0.00029024600254120187	binder
SQIQNREF	HLA-B*15:01	0.997763168811798	0.0005882906543732976	binder
SQIQPKLIF	HLA-B*15:01	0.9887052178382874	0.015665848015579152	binder
SQIRLIVY	HLA-B*15:01	0.9993078589439393	0.0003286468673072951	binder
SQISEALSRY	HLA-B*15:01	0.9996104598045349	0.0002520360583026746	binder
SQISILKELY	HLA-B*15:01	0.9993453741073608	0.0004090747190819144	binder
SQISKVELF	HLA-B*15:01	0.9981388449668884	0.0017704592684222905	binder
SQKALMLEL	HLA-B*15:01	0.9878295540809632	0.006672417196015895	binder
SQKEKLSH	HLA-B*15:01	0.9715686798095703	0.03144696819601237	binder
SQKEVVLY	HLA-B*15:01	0.9992065310478211	0.0005966991729662689	binder
SQKIPKVDF	HLA-B*15:01	0.9933633446693421	0.0041372765456674605	binder
SQKKDSLSM	HLA-B*15:01	0.9968182802200317	0.0012391628631778836	binder
SQKNINLIF	HLA-B*15:01	0.9969931244850159	0.0016725360792264907	binder
SQKQISIQH	HLA-B*15:01	0.9798307418823242	0.014602732753483822	binder
SQLHARPSY	HLA-B*15:01	0.9974440097808838	0.0005347870771368649	binder
SQLLVHVL	HLA-B*15:01	0.9623383164405823	0.023505204229658485	binder
SQLPEKVEY	HLA-B*15:01	0.9979423999786377	0.0014795558292234857	binder
SQLPLKVEF	HLA-B*15:01	0.997831928730011	0.001666423547878155	binder
SQMGNLHAF	HLA-B*15:01	0.9990418910980224	0.000570590330795139	binder
SQPSSQYRIKEY	HLA-B*15:01	0.9943589925765991	0.002656101117543284	binder
SQQMVMVKY	HLA-B*15:01	0.9972996234893798	0.0012964741217076042	binder
SQQPGHQDF	HLA-B*15:01	0.9903191089630127	0.00435915683350606	binder
SQRIFITY	HLA-B*15:01	0.9993138670921325	0.0005170021302150525	binder
SQRNAVDLVY	HLA-B*15:01	0.9988103747367859	0.0006099708641573261	binder
SQRPTVEEL	HLA-B*15:01	0.9968591332435608	0.0016400323227027222	binder
SQRQGRISF	HLA-B*15:01	0.9978646397590637	0.0009473495709972984	binder
SQRSTATMY	HLA-B*15:01	0.9987355470657349	0.00047660068668523074	binder
SQRSVRLY	HLA-B*15:01	0.9969522476196289	0.001416367453526612	binder
SQSPAYNSQY	HLA-B*15:01	0.9988949298858643	0.00045258346772561426	binder
SQVDRLVAL	HLA-B*15:01	0.9965755581855774	0.0035471793605169155	binder
SQVPFPSRL	HLA-B*15:01	0.9796478152275085	0.007323415195630445	binder
SQVRDVIGF	HLA-B*15:01	0.9965404629707336	0.001976764256286641	binder
SQVTKSVDF	HLA-B*15:01	0.9906931638717651	0.0031488096955088617	binder
SQVVTRYAY	HLA-B*15:01	0.9986928224563598	0.000435082263645085	binder
SQYDPKIVY	HLA-B*15:01	0.9994452238082886	0.00023380766460380037	binder
SQYRIKEY	HLA-B*15:01	0.9995590090751648	0.0002481413410555581	binder
SSFKVAQY	HLA-B*15:01	0.990457558631897	0.009024028458189965	binder
SSSGGGGGGGRF	HLA-B*15:01	0.9853792667388916	0.01341556659005172	binder
SSSKGSLGGGFSSG	HLA-B*15:01	0.6863775610923767	0.15770122146030274	binder
SSYAHKASSI	HLA-B*15:01	0.5105391204357147	0.18060646601098046	ambiguous
SVAPGQQVY	HLA-B*15:01	0.9988024234771729	0.0005581992224938057	binder
SVFPERLGF	HLA-B*15:01	0.9779183745384217	0.009918594611512434	binder
SVPEAQSAL	HLA-B*15:01	0.6651740133762359	0.219111122244702	binder
SYGGGSGGGF	HLA-B*15:01	0.8155695557594299	0.09523814063733255	binder
TAKGGDISV	HLA-B*15:01	0.40363846272230147	0.24203292226902245	ambiguous
TEELAYLK	HLA-B*15:01	0.060529959946870805	0.024746376293126718	not-binder
TEELNREVATN	HLA-B*15:01	0.0685323178768158	0.07067456689018989	not-binder
TEPLPEKTQESL	HLA-B*15:01	0.46688411235809324	0.1413922206526006	ambiguous
TFTVTEKPEVID	HLA-B*15:01	0.2093786045908928	0.13896071836323168	not-binder
TIHTGEKPY	HLA-B*15:01	0.9436293840408325	0.07081782249707994	binder
TKAVDAETAE	HLA-B*15:01	0.08537566959857941	0.02289983284356653	not-binder
TKTFTVTEKPEVID	HLA-B*15:01	0.23189937323331833	0.09774103650531367	not-binder
TLISPSFCY	HLA-B*15:01	0.9898686408996582	0.00527153511773565	binder
TLKGETTTEAVD	HLA-B*15:01	0.6157799899578095	0.19813970214035542	binder
TLKGETTTKAVD	HLA-B*15:01	0.5188796758651734	0.10307174817587857	ambiguous
TLKPSNKAF	HLA-B*15:01	0.9963774681091309	0.0013482657704422208	binder
TLPTKETIEQEK	HLA-B*15:01	0.22680579051375388	0.16085261242680646	not-binder
TMKPSETSF	HLA-B*15:01	0.9990760564804078	0.0003584615118596431	binder
TNAENEFVTIK	HLA-B*15:01	0.1788634553551674	0.14477039805582945	not-binder
TQIGGERYNF	HLA-B*15:01	0.9987341642379761	0.0005403818835034752	binder
TQKTISLDY	HLA-B*15:01	0.9984278082847595	0.0010024200899714736	binder
TQPAPRSIF	HLA-B*15:01	0.9804440498352051	0.0074716195114382785	binder
TQPDWIAICY	HLA-B*15:01	0.9950876355171203	0.0041351705513511805	binder
TQRDILEGSVVY	HLA-B*15:01	0.9990022301673889	0.0004231853121748255	binder
TQRLVQVM	HLA-B*15:01	0.9926000595092773	0.003364773984008517	binder
TQRPIALELY	HLA-B*15:01	0.9984664440155029	0.0007892579969134062	binder
TQRRGNMVTTY	HLA-B*15:01	0.9975841879844666	0.0011580820481664723	binder
TQSGGVRPF	HLA-B*15:01	0.9880223989486694	0.007607574771387276	binder
TQSPVSSEEY	HLA-B*15:01	0.9991012811660767	0.0002634181862233685	binder
TQVILREY	HLA-B*15:01	0.9989084482192994	0.0005895721293389652	binder
TQVLNTHY	HLA-B*15:01	0.9945274949073791	0.003612196638375206	binder
TTFPKDPVY	HLA-B*15:01	0.9470280408859253	0.032475946266345444	binder
TTTEAVDAATAE	HLA-B*15:01	0.09610212296247482	0.02697249935922728	not-binder
TTTKAVDAETAE	HLA-B*15:01	0.17388463467359544	0.06760064501355846	not-binder
TVFSRSQVY	HLA-B*15:01	0.9946163773536683	0.00298763822415239	binder
TVGNNKTL	HLA-B*15:01	0.03705113371834159	0.029774334436272854	not-binder
TVHTGDRPY	HLA-B*15:01	0.9545721411705017	0.03595342509103526	binder
TVKDGVTLY	HLA-B*15:01	0.9978723406791687	0.0014348192696784585	binder
TVSAKNEAGI	HLA-B*15:01	0.030352962389588355	0.011013172017500628	not-binder
TVTEKPEVIDA	HLA-B*15:01	0.18613933697342872	0.18341738044695066	not-binder
TVTEKPEVID	HLA-B*15:01	0.21989102214574813	0.10753231064577018	not-binder
TYDDATKTF	HLA-B*15:01	0.540073823928833	0.2800944507008255	ambiguous
TYDDATKTFTVTE	HLA-B*15:01	0.36013281941413877	0.17596836909074337	not-binder
TYDDATKTFTVTEK	HLA-B*15:01	0.4342384412884712	0.3002186495977129	ambiguous
TYDDATKTFTVT	HLA-B*15:01	0.35176205933094024	0.2427606765434804	not-binder
VAPGKDLTK	HLA-B*15:01	0.01574269328266382	0.00666918042318225	not-binder
VGTHLAYAAAF	HLA-B*15:01	0.5143432915210724	0.06736741238291025	ambiguous
VGVKPVGSD	HLA-B*15:01	0.026246489398181437	0.0160386966809386	not-binder
VIVPSSEITY	HLA-B*15:01	0.9977522492408752	0.0013312966993777866	binder
VLKHPDKKF	HLA-B*15:01	0.8621626615524292	0.1269971106388664	binder
VLNQPNSVF	HLA-B*15:01	0.9946361303329467	0.0009783588856223707	binder
VLREESREY	HLA-B*15:01	0.9985979676246644	0.0007174538804091229	binder
VLSAADKGNV	HLA-B*15:01	0.07379252836108208	0.04548625882980705	not-binder
VLSAADKGNVK	HLA-B*15:01	0.45606874823570254	0.1335528257566992	ambiguous
VNLGGSKSIS	HLA-B*15:01	0.2523306168615818	0.17713932694116208	not-binder
VNLGGSKSISIS	HLA-B*15:01	0.5331640213727951	0.19867846427625785	ambiguous
VQELQNLL	HLA-B*15:01	0.03621934689581394	0.022791129967043373	not-binder
VQISPMSAF	HLA-B*15:01	0.998491621017456	0.0008917490012514869	binder
VQKEDISVVF	HLA-B*15:01	0.9994057416915894	0.00020767334996084867	binder
VQLEQLRPF	HLA-B*15:01	0.9917426824569702	0.007385056121127865	binder
VQPKHVKEAF	HLA-B*15:01	0.9770217299461365	0.018970972449339263	binder
VQPSKQLEY	HLA-B*15:01	0.9961526751518249	0.0021934443234650036	binder
VQRARQIAA	HLA-B*15:01	0.8794330358505249	0.1072850733388789	binder
VQRGGIKLH	HLA-B*15:01	0.7708418726921081	0.1613749748635797	binder
VQRLPVGAAF	HLA-B*15:01	0.9985233426094056	0.0005609753876233334	binder
VQTLVEKY	HLA-B*15:01	0.9934625506401062	0.003076279764010311	binder
VQVKRIHEY	HLA-B*15:01	0.9989086866378785	0.0008164632452676256	binder
VRDEESHEFV	HLA-B*15:01	0.014387382240965963	0.022711862451395743	not-binder
VTIKKDVDGA	HLA-B*15:01	0.0896026536822319	0.12200071119481976	not-binder
VVAGIKEYF	HLA-B*15:01	0.9595289587974548	0.050740893175619375	binder
VVFPNGKSH	HLA-B*15:01	0.6791365385055542	0.12473481858442662	binder
VVKPPGSSL	HLA-B*15:01	0.9859268188476562	0.01415723908767542	binder
VVKPSDEEL	HLA-B*15:01	0.6686558425426483	0.20470996225416424	binder
VVVAVGRALY	HLA-B*15:01	0.985237717628479	0.007240836113399857	binder
YAFDFARQS	HLA-B*15:01	0.29260059632360935	0.27114175090565146	not-binder
YAGQRLPQHGY	HLA-B*15:01	0.9802466869354248	0.010260790733414807	binder
YANEVGEAF	HLA-B*15:01	0.9832336187362671	0.015711725686496293	binder
YAQDEHLITF	HLA-B*15:01	0.9849265456199646	0.02469370978060686	binder
YDAEISQIHQ	HLA-B*15:01	0.1649134173989296	0.13521391076448838	not-binder
YEDIAQKSKAEAE	HLA-B*15:01	0.723621153831482	0.12759990499774676	binder
YENEVALR	HLA-B*15:01	0.31712439060211184	0.2139178382364249	not-binder
YENEVALRQ	HLA-B*15:01	0.21028842255473137	0.08722996680585567	not-binder
YEREAILEY	HLA-B*15:01	0.9916268348693847	0.003023103832881978	binder
YHIRNQTY	HLA-B*15:01	0.8334720015525818	0.12498788238603056	binder
YLIDRDPTY	HLA-B*15:01	0.9992193341255188	0.0008441020923126331	binder
YLPDGTASL	HLA-B*15:01	0.9348086714744568	0.023292391220994985	binder
YQFAGRSKKETKY	HLA-B*15:01	0.9991859316825866	0.0004307873922928841	binder
YQIEPVKKM	HLA-B*15:01	0.997617769241333	0.0017009471770218138	binder
YQIKVHRKY	HLA-B*15:01	0.9988049268722534	0.0007062778453046824	binder
YQILQGIVF	HLA-B*15:01	0.9949490785598755	0.0024666807033572233	binder
YQKKLRSM	HLA-B*15:01	0.9958445787429809	0.0018326208288766907	binder
YQNNIKNDKY	HLA-B*15:01	0.9988496661186218	0.0005114384727603188	binder
YQPEQPNLVY	HLA-B*15:01	0.9978459715843201	0.001481627109800449	binder
YQPETNSSF	HLA-B*15:01	0.9979408264160157	0.001159991123538692	binder
YQPEVHGVSY	HLA-B*15:01	0.9997001647949219	0.00010972504810363461	binder
YQQIIQTY	HLA-B*15:01	0.9985275626182556	0.0009308498091284075	binder
YQSHGRSAF	HLA-B*15:01	0.9973007440567017	0.0014139977104131497	binder
YQTDNKKAITY	HLA-B*15:01	0.9990397334098816	0.0007692460535950618	binder
YQYLLVTAL	HLA-B*15:01	0.9938801884651184	0.0036396365070397317	binder
YQYTIRAH	HLA-B*15:01	0.9893461465835571	0.009255058195795706	binder
YSFDSRHKPAF	HLA-B*15:01	0.9937303900718689	0.0032775955202638597	binder
YSMPSTHAM	HLA-B*15:01	0.9912239193916321	0.004622184900131927	binder
YVAPAYGVY	HLA-B*15:01	0.9967719554901123	0.0022839567489820974	binder
YVIGGHCGY	HLA-B*15:01	0.9966979503631592	0.0021467040432183878	binder
YVNLPTIAL	HLA-B*15:01	0.8092128038406372	0.13040614470585343	binder
NIQCHSWS	HLA-B*15:01	0.001132936030626297	0.0005491208225558129	not-binder
NKVEFGVW	HLA-B*15:01	0.03184649464674294	0.03869527195414099	not-binder
GTLHCSVF	HLA-B*15:01	0.8664732694625854	0.0795511205351596	binder
PSSVDPCP	HLA-B*15:01	0.0013131424551829697	0.0005965033298963919	not-binder
ACPGPSTA	HLA-B*15:01	0.0024011000292375683	0.0008406232906431882	not-binder
LNEIAMIS	HLA-B*15:01	0.0035802894737571476	0.0021562308228279567	not-binder
TQHEATDM	HLA-B*15:01	0.8782583594322204	0.07745322501009189	binder
ALDLSSLT	HLA-B*15:01	0.009593170788139104	0.003215946618432523	not-binder
VADTVVEK	HLA-B*15:01	0.07767641972750425	0.08507602536367827	not-binder
LPSVMPGS	HLA-B*15:01	0.000976778285985347	0.0008209774802855974	not-binder
DKIAHAFH	HLA-B*15:01	0.009231274318881332	0.011016560356910099	not-binder
WRGLRDEA	HLA-B*15:01	0.0002977951618959196	0.00025319865583855214	not-binder
YVEEIANI	HLA-B*15:01	0.06580325234681368	0.06820865309943125	not-binder
ATDQDKLI	HLA-B*15:01	0.010810464015230536	0.0071175192004164336	not-binder
QMLVYYIS	HLA-B*15:01	0.019825905561447144	0.016571337029230183	not-binder
GTITESIQ	HLA-B*15:01	0.02059561712667346	0.017607459211075763	not-binder
LDYVVAKI	HLA-B*15:01	0.2960948944091797	0.24858340282593452	not-binder
VDNLVSQY	HLA-B*15:01	0.5333591967821121	0.16998030867989786	ambiguous
HQIAPEAR	HLA-B*15:01	0.22087361067533492	0.125719963477397	not-binder
IPTLKRMK	HLA-B*15:01	0.0006297781255852897	0.000396083136050859	not-binder
MLSLRNIF	HLA-B*15:01	0.8834653615951538	0.045557166393627876	binder
GKISLQEF	HLA-B*15:01	0.5767213821411132	0.06552307739127444	binder
IASGPGFP	HLA-B*15:01	0.05178409116342664	0.041399545052294574	not-binder
CIERLYGD	HLA-B*15:01	0.0020945768686942757	0.0023017775873720035	not-binder
ITKFTARY	HLA-B*15:01	0.9885913133621216	0.006582746042882958	binder
PPLIFFGI	HLA-B*15:01	0.0015854143071919679	0.0006628202811520669	not-binder
VDLPEVDG	HLA-B*15:01	0.009186221193522215	0.006316380360065938	not-binder
YDCCANVI	HLA-B*15:01	0.005227510468102992	0.005005285900236681	not-binder
NLSSLNLC	HLA-B*15:01	0.0013950838649179787	0.0007163698549881841	not-binder
DNAALLRT	HLA-B*15:01	0.019338933005928993	0.015281142470680218	not-binder
SPTNTLAM	HLA-B*15:01	0.03667251393198967	0.018120454650018145	not-binder
HGRLFKTK	HLA-B*15:01	0.0023830062011256812	0.001555362049104323	not-binder
EDSRAQQE	HLA-B*15:01	0.002667353767901659	0.0025805285876499377	not-binder
RDGLPVLL	HLA-B*15:01	0.02550509087741375	0.017763460673082744	not-binder
ALTDKTKG	HLA-B*15:01	0.013905242271721362	0.009086166492795133	not-binder
DLAVHLLD	HLA-B*15:01	0.011349141038954258	0.005730153650041007	not-binder
YCRQSIEN	HLA-B*15:01	0.0005609076120890677	0.00032376997011640546	not-binder
VQRILLST	HLA-B*15:01	0.6379114508628845	0.1946260749619689	binder
ANEANDID	HLA-B*15:01	0.006041106465272605	0.0049961672435412255	not-binder
TKRKIIGE	HLA-B*15:01	0.003329625929472968	0.0034911163062500503	not-binder
HEASPQGQ	HLA-B*15:01	0.00492293406277895	0.002815892672056916	not-binder
AAADEPLA	HLA-B*15:01	0.019750179164111613	0.015474496036836838	not-binder
APTILLIR	HLA-B*15:01	0.018096451903693377	0.01905398696959604	not-binder
VKMFDRHS	HLA-B*15:01	0.002857982669956982	0.0008264543238180812	not-binder
GLLDRKEV	HLA-B*15:01	0.016413057688623667	0.021243680311005878	not-binder
ALLQPNPC	HLA-B*15:01	0.012820425676181912	0.00944218684407548	not-binder
QIVNASDR	HLA-B*15:01	0.01151987686753273	0.003903278537213683	not-binder
IVGDEMGV	HLA-B*15:01	0.013100015092641115	0.011233787342660046	not-binder
VQKHATFA	HLA-B*15:01	0.64193896651268	0.11061264721608202	binder
KLPIRVFS	HLA-B*15:01	0.06032565915957093	0.08020817951336141	not-binder
VTAGARGT	HLA-B*15:01	0.0031910691177472472	0.0029438289714594753	not-binder
NAQTEEYG	HLA-B*15:01	0.006077408335113432	0.01041602813497045	not-binder
REEAASKG	HLA-B*15:01	0.004262593388557434	0.0037865508421694757	not-binder
VGKEMFTL	HLA-B*15:01	0.18601179271936416	0.15646295737994503	not-binder
GGMIPKVE	HLA-B*15:01	0.029663618095219134	0.020598107645191856	not-binder
KTRHLCAK	HLA-B*15:01	0.006106059649027884	0.008480598006505758	not-binder
CSPTSKYI	HLA-B*15:01	0.005179431836586446	0.0053485258697599375	not-binder
VKPEYRGQ	HLA-B*15:01	0.002533625200157985	0.0011797710973950905	not-binder
TESILVDD	HLA-B*15:01	0.00743314316496253	0.0031431703221529235	not-binder
GGQLALLG	HLA-B*15:01	0.011495006550103427	0.00637389726840574	not-binder
DLDEATRK	HLA-B*15:01	0.009304587799124419	0.007195111817133948	not-binder
RQCQQLSQ	HLA-B*15:01	0.05649368125014007	0.0562939327863912	not-binder
YCKSAGCD	HLA-B*15:01	0.00015611194758093915	9.351808029778092e-05	not-binder
RKSNVGSC	HLA-B*15:01	0.0012907104683108628	0.0016471012594797974	not-binder
RGTEAAAT	HLA-B*15:01	0.0019459817674942314	0.0006516018912095737	not-binder
GKVLGPRG	HLA-B*15:01	0.002703680409467779	0.001539683676516128	not-binder
APNLLLIG	HLA-B*15:01	0.03640684415586293	0.04673701772341278	not-binder
RAENGPTC	HLA-B*15:01	0.000503504162770696	0.0003481364136091328	not-binder
NRSQKDID	HLA-B*15:01	0.0015791307145264	0.0010494550075212875	not-binder
PKEDKADL	HLA-B*15:01	0.032034425716847184	0.03172383576382545	not-binder
DFQPNIAK	HLA-B*15:01	0.0320577354170382	0.031332313096297665	not-binder
PVRSFDGS	HLA-B*15:01	0.001303538348292932	0.0007666412733126042	not-binder
KQYIFVTP	HLA-B*15:01	0.5909371197223663	0.17917288590745137	binder
PRYLTLRR	HLA-B*15:01	0.001783860686737171	0.0024638337590539064	not-binder
ARNAGARV	HLA-B*15:01	0.0038163163932040333	0.006334069664314471	not-binder
LNVPNLHG	HLA-B*15:01	0.02880019396543503	0.014618051154302526	not-binder
FLWLGAQN	HLA-B*15:01	0.14962010309100152	0.11894558957064906	not-binder
VMKLNDKS	HLA-B*15:01	0.024428765196353196	0.017068617119669123	not-binder
IPRDRKAD	HLA-B*15:01	0.001808215444907546	0.0015949424824546826	not-binder
FSGDKVFV	HLA-B*15:01	0.03289175648242235	0.024468860509864764	not-binder
EGTYEVEI	HLA-B*15:01	0.012035496532917023	0.01248988036283127	not-binder
SGGRIIYM	HLA-B*15:01	0.0755001975223422	0.0485956160177102	not-binder
DLDQMLTE	HLA-B*15:01	0.0030694360728375615	0.0017346529250533665	not-binder
YCIFCESV	HLA-B*15:01	0.0020728457253426313	0.0011993605367369793	not-binder
FIPRVQAL	HLA-B*15:01	0.5260582387447357	0.25818625224028147	ambiguous
KIRQFIDG	HLA-B*15:01	0.10459672156721353	0.059794050046357225	not-binder
RHPVSPTG	HLA-B*15:01	0.004056012310320512	0.003818202839080089	not-binder
VHAENWLR	HLA-B*15:01	0.012001660792157054	0.014634830521981765	not-binder
NCYLVSLA	HLA-B*15:01	0.0025453105568885802	0.0014082234179644724	not-binder
SKSNILLI	HLA-B*15:01	0.02262661773711443	0.00870217750853498	not-binder
LMEFGWKV	HLA-B*15:01	0.007960401149466634	0.004983774111964848	not-binder
SRADVTTV	HLA-B*15:01	0.023015631828457117	0.021228340380348053	not-binder
SRQLYQRY	HLA-B*15:01	0.23330793539062142	0.20699712217122895	not-binder
ASWACNLI	HLA-B*15:01	0.06308252019807696	0.04224909876838515	not-binder
FDQDVDAS	HLA-B*15:01	0.005916841037105769	0.0036756254338828785	not-binder
YIAMMGEA	HLA-B*15:01	0.01841533590340987	0.014499981517536314	not-binder
LCADDDCV	HLA-B*15:01	0.0010046775176306255	0.0010722280617957356	not-binder
AKPAPKPV	HLA-B*15:01	0.10347105041146279	0.06676055075842659	not-binder
YMLASPNV	HLA-B*15:01	0.26157238259911536	0.15346949641965207	not-binder
EQYIEIKA	HLA-B*15:01	0.23639078997075558	0.11856342990690001	not-binder
NANFFLYA	HLA-B*15:01	0.01221403309609741	0.008993070310738935	not-binder
EEDGFYGG	HLA-B*15:01	0.001109188004193129	0.0006210276231675374	not-binder
STSPQDSS	HLA-B*15:01	0.00066278486920055	0.000530091599335357	not-binder
NPVCRPAL	HLA-B*15:01	0.0025620303815230725	0.0020075902313759996	not-binder
PTSLEDTR	HLA-B*15:01	0.004198680225817953	0.0034407256879730374	not-binder
RKGFLFTK	HLA-B*15:01	0.00682398397475481	0.00598436810828423	not-binder
TYGHKTLY	HLA-B*15:01	0.32309368401765826	0.25232952229400774	not-binder
LEYVCPQI	HLA-B*15:01	0.047902783006429674	0.043749583161229524	not-binder
VFVFDDQA	HLA-B*15:01	0.00164681127644144	0.0015691933386163626	not-binder
VAPEVILS	HLA-B*15:01	0.013123471662402153	0.0034957382743294185	not-binder
MAAYYKVG	HLA-B*15:01	0.0689125906676054	0.03814698832008905	not-binder
RKLGLKMA	HLA-B*15:01	0.0032946810009889306	0.003853159389600512	not-binder
ERKVRDVV	HLA-B*15:01	0.0009651193278841675	0.0007952839478177078	not-binder
AGGDGDAA	HLA-B*15:01	0.009692419914063066	0.007149345419468386	not-binder
RLTKSYSF	HLA-B*15:01	0.9739293217658996	0.020416592044776218	binder
NFGRKSLN	HLA-B*15:01	0.0014244601887185126	0.0008273120476674601	not-binder
GATCGFFP	HLA-B*15:01	0.0018525363644585013	0.0026387858959164455	not-binder
WGVQWQKE	HLA-B*15:01	0.0036111042136326432	0.003845660229014877	not-binder
QQFEEVET	HLA-B*15:01	0.23471736889332534	0.20911562728102334	not-binder
ISVAIEPK	HLA-B*15:01	0.055001489073038104	0.015105562865790746	not-binder
YADDDFKL	HLA-B*15:01	0.0929462829604745	0.09751500498499281	not-binder
GFHMGYLP	HLA-B*15:01	0.0025469040730968116	0.0006049783312222877	not-binder
SDAQIMAV	HLA-B*15:01	0.0378270385786891	0.02439123706913014	not-binder
SRWTEVRK	HLA-B*15:01	0.0006266317213885486	0.0004890922927233753	not-binder
AVEGKRIG	HLA-B*15:01	0.008935998287051916	0.004028937565663755	not-binder
MAWDQREV	HLA-B*15:01	0.16318281516432762	0.23358190774033494	not-binder
ELIRVETH	HLA-B*15:01	0.2383725183084607	0.13833523564333192	not-binder
LRAKEKLC	HLA-B*15:01	0.00027227255268371666	0.00019710004629258936	not-binder
NSCPLCGF	HLA-B*15:01	0.07839411236345768	0.06937188125688813	not-binder
PRLNIAPR	HLA-B*15:01	0.0054074339277576655	0.0070729796113498345	not-binder
YIERMRRE	HLA-B*15:01	0.0003781570718274452	0.0002671663981622491	not-binder
DANLRRSA	HLA-B*15:01	0.0012528414255939424	0.0005050896267254609	not-binder
LGLVVGNL	HLA-B*15:01	0.04602215997874737	0.023316352785222087	not-binder
DVLELRID	HLA-B*15:01	0.01000653994269669	0.005656605949456488	not-binder
IIESPRDI	HLA-B*15:01	0.041907123290002346	0.0399195798913752	not-binder
GAGEPRDI	HLA-B*15:01	0.009800257650204003	0.009893963880827177	not-binder
VEKEIPAE	HLA-B*15:01	0.06608783565461636	0.031099996341641265	not-binder
LGLVSDSL	HLA-B*15:01	0.08479803204536437	0.04131600317365633	not-binder
DGKVLEAL	HLA-B*15:01	0.04553061611950397	0.029080075089254424	not-binder
KGRLRVNG	HLA-B*15:01	0.013996442058123648	0.01294423766896384	not-binder
GHGTYTRQ	HLA-B*15:01	0.0016982136789010839	0.0018826758371284912	not-binder
SQLVRQLN	HLA-B*15:01	0.09069148749113083	0.06294547878267209	not-binder
KSDPEFIA	HLA-B*15:01	0.008208790456410497	0.008942538015476805	not-binder
IELYASTG	HLA-B*15:01	0.014615526050329208	0.00873014574265962	not-binder
GTGAMPCQ	HLA-B*15:01	0.0014529474428854883	0.0016265712353892695	not-binder
AHGVFRSG	HLA-B*15:01	0.0019796977780060844	0.0015809038772719615	not-binder
RSRLATRR	HLA-B*15:01	0.0034931509173475204	0.004770655861631426	not-binder
VEPLAHVL	HLA-B*15:01	0.5133827924728394	0.23762111384458035	ambiguous
FNFTIISD	HLA-B*15:01	0.005213678395375609	0.00427023108470626	not-binder
GQSPNDGN	HLA-B*15:01	0.004464187438134104	0.00280478302080531	not-binder
DRSSARET	HLA-B*15:01	0.0006415742449462414	0.00031402835682033125	not-binder
ITNFHLPE	HLA-B*15:01	0.07123716427013278	0.12215552295172333	not-binder
HLIETTAQ	HLA-B*15:01	0.25332202613353727	0.15219713289234554	not-binder
ATAVVLSH	HLA-B*15:01	0.7006836473941803	0.272397230745688	binder
LLNLKLKT	HLA-B*15:01	0.059334950894117354	0.0581365283649876	not-binder
RRNTLIKD	HLA-B*15:01	0.0007260959726409055	0.0005833515525370689	not-binder
AACDTDGK	HLA-B*15:01	0.00220597127918154	0.0010854331227190372	not-binder
LTLVGFCK	HLA-B*15:01	0.006356129283085465	0.0033776206836941608	not-binder
FFKQYLLM	HLA-B*15:01	0.29845473244786264	0.26455655729104105	not-binder
VISKVFET	HLA-B*15:01	0.04930345192551613	0.041631730102992884	not-binder
LNRTERDR	HLA-B*15:01	0.0003701912377437111	0.0002672941206141963	not-binder
SFGAPTEI	HLA-B*15:01	0.030288189370185136	0.0268878281655886	not-binder
RIVRPGYA	HLA-B*15:01	0.05730244480073452	0.04705272805237811	not-binder
AVESTNPQ	HLA-B*15:01	0.0124925896525383	0.012568516188470906	not-binder
PSEIKPFY	HLA-B*15:01	0.3423437550663948	0.19786368048507402	not-binder
ERSEARRQ	HLA-B*15:01	0.0006756747112376616	0.0008285654712125291	not-binder
TGQTSVAN	HLA-B*15:01	0.002992494555655867	0.0015431944830052806	not-binder
ILGEMTKA	HLA-B*15:01	0.00975275707896799	0.008136274364526713	not-binder
FTGHSGPV	HLA-B*15:01	0.049429552257061006	0.035648691821176755	not-binder
ASQAPMIS	HLA-B*15:01	0.010037278104573489	0.0036624833879257287	not-binder
MSNTFLKA	HLA-B*15:01	0.0620685851201415	0.08455116896372862	not-binder
AIERAKEL	HLA-B*15:01	0.05563497133553028	0.04567330013484464	not-binder
LGEPVDNL	HLA-B*15:01	0.012413013260811567	0.0050026282025550425	not-binder
SHDSQDVQ	HLA-B*15:01	0.002668040752178058	0.002781651255378185	not-binder
ASACPQCG	HLA-B*15:01	0.0008925440430175513	0.0008168928036595305	not-binder
DKTIFLSK	HLA-B*15:01	0.008222863869741559	0.005356526038558278	not-binder
SVNGEVVS	HLA-B*15:01	0.010851810639724135	0.00850347433779589	not-binder
RLLVAGTT	HLA-B*15:01	0.13696350334212185	0.09009095886333966	not-binder
IFIVLAAG	HLA-B*15:01	0.006486631196457893	0.004681939832596381	not-binder
FISVCKNF	HLA-B*15:01	0.33159413039684293	0.22115974453740406	not-binder
GVGTAAQR	HLA-B*15:01	0.005504657560959458	0.0032729015739306486	not-binder
PFPPPPDS	HLA-B*15:01	0.02397299841977656	0.0383389010095947	not-binder
YPAGKFLI	HLA-B*15:01	0.016931725665926933	0.007651746689424133	not-binder
ILGEDKLD	HLA-B*15:01	0.022749414294958116	0.03085361974038917	not-binder
FYFLRGVG	HLA-B*15:01	0.006166198127903044	0.005171441369927186	not-binder
YIVALKDA	HLA-B*15:01	0.028422421682626008	0.01719035148148654	not-binder
FADVYEID	HLA-B*15:01	0.015075136651284992	0.01081919586021146	not-binder
IGQQKGRD	HLA-B*15:01	0.004440877150045708	0.0044052619515704446	not-binder
NYTIRNLV	HLA-B*15:01	0.001861759286839515	0.0014117136804117903	not-binder
HRDIKPDN	HLA-B*15:01	0.0011854064679937438	0.0011278061634996935	not-binder
PQNTTPVP	HLA-B*15:01	0.009565867017954588	0.002438055498462122	not-binder
TRELVREF	HLA-B*15:01	0.054725609719753265	0.035963633174292006	not-binder
RFAPCDGL	HLA-B*15:01	0.005263261799700558	0.0043712064898879825	not-binder
TISGNAAD	HLA-B*15:01	0.012251291703432799	0.007385932793659039	not-binder
LAAGRVQK	HLA-B*15:01	0.01871624365448952	0.011663314579117519	not-binder
HKAAPKLE	HLA-B*15:01	0.023535655438899995	0.03119328654109232	not-binder
EQIIAFIE	HLA-B*15:01	0.03418022012338042	0.03370674521290341	not-binder
IGGPTMVR	HLA-B*15:01	0.024571475898846985	0.015754181176714874	not-binder
DGVSDVIT	HLA-B*15:01	0.003187758824788034	0.0007245571858859904	not-binder
AAIVNHLQ	HLA-B*15:01	0.07054161801934242	0.01478376305104726	not-binder
SNFTLFGA	HLA-B*15:01	0.011398779100272805	0.013826067177810378	not-binder
DGEGDVAM	HLA-B*15:01	0.006737464363686741	0.00533721772686575	not-binder
YFDAVYGV	HLA-B*15:01	0.04826860763132572	0.02130238066431869	not-binder
FAGKWAER	HLA-B*15:01	0.014429668709635735	0.013848954860968333	not-binder
GIGDLDPV	HLA-B*15:01	0.03866856079548597	0.032762454995923555	not-binder
VVLSMERA	HLA-B*15:01	0.007717929809587076	0.005395623051593439	not-binder
PNTWLVPH	HLA-B*15:01	0.056184591725468636	0.030846084656211394	not-binder
HYVTGMTT	HLA-B*15:01	0.013371335994452237	0.011827995523693562	not-binder
VIPSLALR	HLA-B*15:01	0.024657199159264565	0.01310013169354202	not-binder
ELITDNKD	HLA-B*15:01	0.010823152225930244	0.008095524091919486	not-binder
IRDNEVIQ	HLA-B*15:01	0.0038481730734929442	0.0023579089423744095	not-binder
ITTGLMAM	HLA-B*15:01	0.7448247194290161	0.13605721471210763	binder
LHILSPLV	HLA-B*15:01	0.016310549899935724	0.005208661108732875	not-binder
TLSESYQY	HLA-B*15:01	0.9735606074333191	0.019891137473651465	binder
LDPRIVGQ	HLA-B*15:01	0.01706130998209119	0.014016160181498564	not-binder
SPKKSNDF	HLA-B*15:01	0.030305437464267015	0.02525362883202035	not-binder
IDTGFLRE	HLA-B*15:01	0.022747372556477786	0.023056293445797144	not-binder
GPWKITIY	HLA-B*15:01	0.38272618502378464	0.2847090114312448	ambiguous
PPQVKPPS	HLA-B*15:01	0.013031791115645319	0.015184388258505793	not-binder
AVAMNPTP	HLA-B*15:01	0.05478996643796563	0.05527001587410197	not-binder
QDFFDITD	HLA-B*15:01	0.012358594639226794	0.010236873842342745	not-binder
QYQLMQLC	HLA-B*15:01	0.0007826648943591863	0.00037078899519914297	not-binder
LILADLKK	HLA-B*15:01	0.027007359080016613	0.01611637450661616	not-binder
DFFALGGD	HLA-B*15:01	0.0027098308550193907	0.002386511311406037	not-binder
GAGGYASA	HLA-B*15:01	0.030344418715685606	0.027098708185999486	not-binder
ATMLAMQR	HLA-B*15:01	0.012232661183224991	0.008790358741273166	not-binder
NSNASQGS	HLA-B*15:01	0.00040882258326746523	0.000250528257374871	not-binder
VEEGYAGD	HLA-B*15:01	0.0052248779218643905	0.0037879485874458604	not-binder
AAADADPE	HLA-B*15:01	0.033861754834651946	0.018556221609974465	not-binder
VALPKKLR	HLA-B*15:01	0.010233447141945361	0.004023360938227322	not-binder
LIQSLRRT	HLA-B*15:01	0.009727323846891522	0.012655294224334642	not-binder
AVLLSQAE	HLA-B*15:01	0.013441384024918079	0.006804598753769632	not-binder
QKPRVMFL	HLA-B*15:01	0.019435473997145892	0.014214731209458235	not-binder
TAKIVADK	HLA-B*15:01	0.01914899395778775	0.00995230423318612	not-binder
RRSCQTAL	HLA-B*15:01	0.008547366003040225	0.00809986533235931	not-binder
RFVEDDWE	HLA-B*15:01	0.0040272272774018346	0.005300441938267412	not-binder
KPPIYLQH	HLA-B*15:01	0.01840641424059868	0.008810487822877149	not-binder
GTLLDQMT	HLA-B*15:01	0.005944222398102284	0.00480349445017992	not-binder
SPLHLAAY	HLA-B*15:01	0.4356693387031555	0.12104507628307566	not-binder
DNIKPGAA	HLA-B*15:01	0.005607587192207575	0.004350228062421085	not-binder
SDLSLATT	HLA-B*15:01	0.00828057792969048	0.0043414650483518885	not-binder
ICQIITAH	HLA-B*15:01	0.15450410936027764	0.1756034990015367	not-binder
IAAVVDDG	HLA-B*15:01	0.014395321439951658	0.005839595953917378	not-binder
DGFLGYNE	HLA-B*15:01	0.004103123827371746	0.002877912261844767	not-binder
KLAKALSA	HLA-B*15:01	0.3021916329860687	0.08031766278451648	not-binder
PQTFYGLT	HLA-B*15:01	0.00627552792429924	0.006304762660628676	not-binder
DLEVARYY	HLA-B*15:01	0.20521992221474647	0.25134309174127256	not-binder
DKNASTDR	HLA-B*15:01	0.003642910916823894	0.0047508629015754755	not-binder
TSDEARIR	HLA-B*15:01	0.004103423375636339	0.002355064064598036	not-binder
EAWIWYHK	HLA-B*15:01	0.0014919635752448813	0.0011023266753674675	not-binder
HCGTYVME	HLA-B*15:01	0.004049969126936048	0.006295855227049861	not-binder
PIRIQWLK	HLA-B*15:01	0.0015285749163012952	0.0007033962690917835	not-binder
MDPSVSVG	HLA-B*15:01	0.007733566546812653	0.0033311107078436504	not-binder
TFPEDFIN	HLA-B*15:01	0.004301563079934567	0.0036887614272992798	not-binder
PADIAAVE	HLA-B*15:01	0.01759650744497776	0.005992703296057072	not-binder
GGPDGGDG	HLA-B*15:01	0.0038578659296035767	0.0017176536822119514	not-binder
EVEEARRN	HLA-B*15:01	0.0008266352640930563	0.0006191684288614315	not-binder
IWDSLSKP	HLA-B*15:01	0.008518025744706392	0.0038961525072927876	not-binder
SCSGGGPR	HLA-B*15:01	0.0013231375633040443	0.0016166904767407667	not-binder
RVKGRGVV	HLA-B*15:01	0.13828041236847638	0.08469185407552478	not-binder
ASEEAQLL	HLA-B*15:01	0.006619077990762889	0.0049867533599733645	not-binder
YEVGDVVE	HLA-B*15:01	0.03388063870370388	0.013817296112698548	not-binder
RLGVSDPI	HLA-B*15:01	0.14925689324736596	0.09045583232077725	not-binder
VHEGYQRF	HLA-B*15:01	0.10238331099972128	0.1728071974473733	not-binder
PQRRGVCT	HLA-B*15:01	0.0040556455554906275	0.002553830652580557	not-binder
LVATNSKI	HLA-B*15:01	0.10207424834370613	0.05072471804340014	not-binder
APNVGGVM	HLA-B*15:01	0.07056412771344185	0.07310064437656737	not-binder
LLQSIGYR	HLA-B*15:01	0.008767704386264086	0.0025137278513517086	not-binder
AELIYKTS	HLA-B*15:01	0.07533528907224536	0.1023363391395546	not-binder
ARTHGTDR	HLA-B*15:01	0.001198043700424023	0.0011356833718323806	not-binder
RATETGEA	HLA-B*15:01	0.012836809211876243	0.022039901856528696	not-binder
GNAQEGGL	HLA-B*15:01	0.0032971800304949284	0.00278585581803157	not-binder
DADLVVIT	HLA-B*15:01	0.037488984502851964	0.04023776985793444	not-binder
VDDKQLDR	HLA-B*15:01	0.046221341189811936	0.04523121329156575	not-binder
FFCDPLCL	HLA-B*15:01	0.010549582727253436	0.007493530085061474	not-binder
ERLGLEGG	HLA-B*15:01	0.0013852976451744325	0.001469311588099994	not-binder
YVTPHITL	HLA-B*15:01	0.6269994854927063	0.216483205257026	binder
AAALTGMK	HLA-B*15:01	0.04596706787124276	0.05571516425160154	not-binder
FFQKHIAK	HLA-B*15:01	0.009051519026979805	0.007702571575568031	not-binder
AADAALAN	HLA-B*15:01	0.019861760549247265	0.013809068470544469	not-binder
AEKVDELV	HLA-B*15:01	0.05842344034463167	0.07499571432033734	not-binder
LDEWSDEE	HLA-B*15:01	0.001956287951907143	0.0015452973678011768	not-binder
PYPLPKLD	HLA-B*15:01	0.029526175837963818	0.02666923800137155	not-binder
PPQTAQLQ	HLA-B*15:01	0.0021827255317475648	0.0015194801665001014	not-binder
EVPADKVH	HLA-B*15:01	0.05756871504709125	0.0630378578826063	not-binder
RPNDNGEN	HLA-B*15:01	0.0011916734307305886	0.001158028357487547	not-binder
RELEMLAV	HLA-B*15:01	0.18106731697916983	0.19627848251736638	not-binder
VKRTLLAC	HLA-B*15:01	0.004100288706831634	0.002540248166983769	not-binder
QGSKVELP	HLA-B*15:01	0.0051211082842201	0.0019091552203158552	not-binder
LLIPGDLN	HLA-B*15:01	0.07794971242547036	0.0501446726463157	not-binder
MALSTGEV	HLA-B*15:01	0.0536239730194211	0.04054700029691907	not-binder
QLTTELGF	HLA-B*15:01	0.4256550997495651	0.12897067078092853	not-binder
VTASRGLA	HLA-B*15:01	0.005714800278656185	0.006615322082368303	not-binder
GNIACERI	HLA-B*15:01	0.0033641104819253087	0.002488504556688178	not-binder
KYIRYIEE	HLA-B*15:01	0.007202394679188729	0.00594820548339	not-binder
KDFMIQFG	HLA-B*15:01	0.005363724217750132	0.004507241047158361	not-binder
EILAVASR	HLA-B*15:01	0.015045444201678037	0.01403890333602288	not-binder
KLQTYKTA	HLA-B*15:01	0.04485393855720758	0.0286288585553073	not-binder
PRARTQRL	HLA-B*15:01	0.001868653722340241	0.0024480217061124917	not-binder
SWASALAA	HLA-B*15:01	0.010702522849896923	0.00911385921364297	not-binder
PVFVLLIL	HLA-B*15:01	0.01741166883148253	0.009886831794422159	not-binder
QKTQSGTG	HLA-B*15:01	0.0029359884953009895	0.0036297204511371666	not-binder
SILIDRTN	HLA-B*15:01	0.015028083603829146	0.005893076112914173	not-binder
STFLQRAY	HLA-B*15:01	0.9764868021011353	0.01209746595796053	binder
SVMSAVHE	HLA-B*15:01	0.045813930220901966	0.03843605138119651	not-binder
DELIGRAR	HLA-B*15:01	0.026377321360632776	0.033734644483756224	not-binder
NLEAVDRM	HLA-B*15:01	0.05896429941058159	0.08001592171155278	not-binder
LPCKHEFH	HLA-B*15:01	0.0009337964787846431	0.001019603391232903	not-binder
GAENEGSC	HLA-B*15:01	0.00016910552512854337	0.00014252973311769458	not-binder
VLSAAKTP	HLA-B*15:01	0.05318245217204094	0.03005900068210409	not-binder
WNFGQAPA	HLA-B*15:01	0.03143216306343675	0.023724739581847325	not-binder
LASCGRRL	HLA-B*15:01	0.011467921227449551	0.012322043815168106	not-binder
NQMDGFDQ	HLA-B*15:01	0.08080896825995296	0.06860998979412623	not-binder
LRKCYEVG	HLA-B*15:01	0.0017758580215740949	0.0016147050050517768	not-binder
TIAPEHAS	HLA-B*15:01	0.014113096613436937	0.007274267138355268	not-binder
EPRLSMQW	HLA-B*15:01	0.0018130969139747322	0.0014320472359385529	not-binder
ELRKQLEA	HLA-B*15:01	0.035868524323450404	0.026222298656820596	not-binder
VATDGSWR	HLA-B*15:01	0.00941066408995539	0.007281470279787367	not-binder
DPSNHILY	HLA-B*15:01	0.07374991849064827	0.05000923802786018	not-binder
LFSLGAVS	HLA-B*15:01	0.009852907806634902	0.006362673849077428	not-binder
VRAGYAAG	HLA-B*15:01	0.005391550547210499	0.004645191367477977	not-binder
ITDVSEAR	HLA-B*15:01	0.02405393188819289	0.019950356690649665	not-binder
LKRDLSVL	HLA-B*15:01	0.04554763101041317	0.03199663449336429	not-binder
LATQDADL	HLA-B*15:01	0.037032426241785286	0.03102025482817465	not-binder
VWIPSPSR	HLA-B*15:01	0.00540561843663454	0.005353049492650069	not-binder
STDSYSTV	HLA-B*15:01	0.00538978218100965	0.0019404196530387059	not-binder
IPQVIAAL	HLA-B*15:01	0.05125871356576681	0.05812740812820358	not-binder
VLRYAASE	HLA-B*15:01	0.09574912115931511	0.05395302537478861	not-binder
GGPVGLET	HLA-B*15:01	0.043886222690343854	0.03702238264427874	not-binder
KVPVQRAM	HLA-B*15:01	0.5962923705577851	0.1350514459171332	binder
GDCFFALK	HLA-B*15:01	0.0067101632739650086	0.00996317226242596	not-binder
SFQSISQG	HLA-B*15:01	0.006655995338223875	0.00669261174360963	not-binder
SLPSRISI	HLA-B*15:01	0.38146459460258486	0.08141355894848237	not-binder
FRAVAHTA	HLA-B*15:01	0.008184582460671663	0.011572226834123447	not-binder
NMLSFGAD	HLA-B*15:01	0.01953129908069968	0.011642631918946244	not-binder
EMDKELGD	HLA-B*15:01	0.0031214030110277235	0.00246762988094506	not-binder
PPQRPMAA	HLA-B*15:01	0.00256183713208884	0.001793134056641672	not-binder
IYGGMIPK	HLA-B*15:01	0.009284170717000962	0.0078081656307093525	not-binder
KHGRHVPM	HLA-B*15:01	0.010175435850396753	0.00696129839162913	not-binder
HQNPFFCP	HLA-B*15:01	0.17458362467586994	0.10733732065118234	not-binder
KKTLSALE	HLA-B*15:01	0.00558049944229424	0.0032500156574953756	not-binder
ASDPLWRR	HLA-B*15:01	0.0018841705052182079	0.0014883017850339797	not-binder
DKKLNANA	HLA-B*15:01	0.0015059364581247793	0.0015682261515479604	not-binder
CRKHELMQ	HLA-B*15:01	0.000492628438223619	0.00051619220413719	not-binder
GKPATVVL	HLA-B*15:01	0.11974951960146427	0.06547207655694742	not-binder
TLTVCTMV	HLA-B*15:01	0.004824984818696976	0.002149899397639739	not-binder
KQDAGVGQ	HLA-B*15:01	0.021585991233587266	0.025946114317865386	not-binder
VDGQTTAH	HLA-B*15:01	0.07530629318207502	0.050700314539556104	not-binder
LLESSGIR	HLA-B*15:01	0.007767331972718239	0.0031382254017278655	not-binder
QRALKNVT	HLA-B*15:01	0.0036184544558636846	0.00304989952853998	not-binder
CVEVLPDR	HLA-B*15:01	0.002102173084858805	0.0013257265686743608	not-binder
RQIPHSIS	HLA-B*15:01	0.5709636390209198	0.22742656733900116	ambiguous
KNYSFTMN	HLA-B*15:01	0.022333879303187133	0.01782456753060226	not-binder
LSDGKRHD	HLA-B*15:01	0.0008838095149258151	0.0009976958298648262	not-binder
QSTDMEVL	HLA-B*15:01	0.03394584460183978	0.033482463722198354	not-binder
GELSLEEK	HLA-B*15:01	0.058700505271553995	0.04123735761142901	not-binder
KTGILDID	HLA-B*15:01	0.008627115143463015	0.008896969701916732	not-binder
RNEAAVPD	HLA-B*15:01	0.006681451224721968	0.0074942509658510875	not-binder
ADAVGAKL	HLA-B*15:01	0.16339060962200164	0.054650506362992776	not-binder
GGGTLGHP	HLA-B*15:01	0.007319910521619022	0.00456880878823788	not-binder
RALYFFEQ	HLA-B*15:01	0.022163027618080377	0.010206667828568543	not-binder
YTANPGVE	HLA-B*15:01	0.04168016910552978	0.01607814616115382	not-binder
TTMVQVAG	HLA-B*15:01	0.012112518574576825	0.010935167348489525	not-binder
TFALVKDG	HLA-B*15:01	0.004830089351162315	0.0029890223417771236	not-binder
KRQITETK	HLA-B*15:01	0.0018696759536396712	0.0012589820198447503	not-binder
HRENALGP	HLA-B*15:01	0.00047749245422892275	0.0005450732289457965	not-binder
DRNHLLTD	HLA-B*15:01	0.0021063090476673096	0.0016702088411436951	not-binder
KLQLEQGR	HLA-B*15:01	0.02299007575493306	0.021619741508006197	not-binder
FPLPPPPP	HLA-B*15:01	0.3339120339602232	0.2555308615946969	not-binder
SLDNLDSL	HLA-B*15:01	0.04441608600318432	0.020846404260173722	not-binder
ERYPGHDP	HLA-B*15:01	0.0013767865544650703	0.001180124896601853	not-binder
EIALIGQK	HLA-B*15:01	0.01703519548755139	0.016947396171011975	not-binder
PWNLDYVP	HLA-B*15:01	0.003535305894911289	0.0018648259003958994	not-binder
SEDINRKR	HLA-B*15:01	0.004706442053429782	0.002493684231196549	not-binder
GDEVMPHI	HLA-B*15:01	0.02220662385225296	0.014983862757840546	not-binder
AGRAYAAY	HLA-B*15:01	0.9849914908409119	0.006713200167701856	binder
AIFIGFVS	HLA-B*15:01	0.068299141805619	0.06564451301328286	not-binder
AAIGAMFG	HLA-B*15:01	0.08166870325803757	0.05777378836637065	not-binder
SSGLQIHA	HLA-B*15:01	0.020609989995136857	0.0251126145235094	not-binder
VLKQWLRE	HLA-B*15:01	0.029548627603799105	0.02293808289643018	not-binder
PTARKVTY	HLA-B*15:01	0.81710764169693	0.05694856554510695	binder
RKHNGRTF	HLA-B*15:01	0.34073353186249733	0.2099637350994083	not-binder
TSTSMSNS	HLA-B*15:01	0.0002429629588732496	0.00017987055181685612	not-binder
GTINDVKT	HLA-B*15:01	0.07176469778642058	0.08178351442901828	not-binder
YFLPGKAI	HLA-B*15:01	0.11356502883136273	0.09756209187168385	not-binder
EKIIKFAG	HLA-B*15:01	0.0036674670875072478	0.004130632113543868	not-binder
HIVYHHHM	HLA-B*15:01	0.2797377869486809	0.2683433314384717	not-binder
SPSPIEKA	HLA-B*15:01	0.007497159214108251	0.008280193611868136	not-binder
KAYYKGEL	HLA-B*15:01	0.43678184822201727	0.2578876592717839	ambiguous
AQSAHETK	HLA-B*15:01	0.09626613445580005	0.09297186574895988	not-binder
AGSAGMAA	HLA-B*15:01	0.05985625530593097	0.06424587799409083	not-binder
ENSEMLSN	HLA-B*15:01	0.0007397632638458162	0.0004984520069252696	not-binder
PDLRSRPE	HLA-B*15:01	0.005118783249054104	0.006054880352650609	not-binder
RELTQFAK	HLA-B*15:01	0.08939789645373822	0.12303211984399058	not-binder
GRHYLDNH	HLA-B*15:01	0.004249068174976856	0.006978946961254621	not-binder
SDIKLIHD	HLA-B*15:01	0.03083490871358663	0.028013037075583842	not-binder
LNRLVREN	HLA-B*15:01	0.008930143062025308	0.007273391506691885	not-binder
MMDVAEKG	HLA-B*15:01	0.013229525391943752	0.011181312959413797	not-binder
DLLGKPES	HLA-B*15:01	0.005967227963265031	0.0044649145510244894	not-binder
GSMLHNID	HLA-B*15:01	0.011241814191453158	0.011902622491329718	not-binder
VPITSLSF	HLA-B*15:01	0.29264477640390396	0.14516638279544375	not-binder
LIRGEKWL	HLA-B*15:01	0.03221318516880274	0.024571859019074944	not-binder
SVFQDLNQ	HLA-B*15:01	0.03316938001662493	0.035013631316078195	not-binder
PLYINTTK	HLA-B*15:01	0.015322615578770637	0.00804150956725941	not-binder
KVQRVYVS	HLA-B*15:01	0.04907023664563894	0.036477569330018514	not-binder
EEFVRDFV	HLA-B*15:01	0.009537119977176189	0.00832250368854279	not-binder
SSPQSMAS	HLA-B*15:01	0.0020638656686060132	0.0018092464473111948	not-binder
QFGEGNFL	HLA-B*15:01	0.007606280408799649	0.005599579425465166	not-binder
ANGADTYA	HLA-B*15:01	0.001983625319553539	0.0023673311481052363	not-binder
VLFVMGGI	HLA-B*15:01	0.18877167254686356	0.08938231488340169	not-binder
EAISAIHG	HLA-B*15:01	0.015469773812219501	0.017756109451680747	not-binder
SPIMTEEL	HLA-B*15:01	0.03627662044018507	0.03485972946838971	not-binder
SGKILESF	HLA-B*15:01	0.9190074920654296	0.06134120384491327	binder
DEIHYLSA	HLA-B*15:01	0.061354382894933224	0.06811406295846752	not-binder
TNGLLQAT	HLA-B*15:01	0.004416775144636631	0.002858321679806997	not-binder
ENEIALKL	HLA-B*15:01	0.07832026053220034	0.11369225313448156	not-binder
LVLTRTPV	HLA-B*15:01	0.17921696603298187	0.07817293622831918	not-binder
EIKTVDVE	HLA-B*15:01	0.019783404003828765	0.013974460151174116	not-binder
MVIEKGTH	HLA-B*15:01	0.5139948844909668	0.24334561065264848	ambiguous
KPAAAAKP	HLA-B*15:01	0.018902839813381433	0.0179389035108192	not-binder
CLHAWNEC	HLA-B*15:01	0.0045422717928886415	0.002465773609047266	not-binder
PDLYPQED	HLA-B*15:01	0.005593877960927784	0.004241350909148986	not-binder
IEVFTDGS	HLA-B*15:01	0.003704118661698885	0.0029275185851625925	not-binder
DTVTFKCY	HLA-B*15:01	0.13049056455492974	0.0706613482183468	not-binder
RSSDSTLF	HLA-B*15:01	0.688731724023819	0.18682095125526435	binder
SPATKQSL	HLA-B*15:01	0.017484259372577072	0.014945945780533893	not-binder
VLITKAAG	HLA-B*15:01	0.0731796070933342	0.04366483855759635	not-binder
KEDHLVLE	HLA-B*15:01	0.009458462800830602	0.008937410643686526	not-binder
WRNWQHKN	HLA-B*15:01	0.0004660992206481751	0.0004566353602446098	not-binder
QLEHAAAL	HLA-B*15:01	0.18373354971408845	0.14743343729191094	not-binder
PVAIKEFE	HLA-B*15:01	0.03585687773302197	0.03511588193936557	not-binder
GMRASIYN	HLA-B*15:01	0.31692390218377114	0.22726480791274672	not-binder
HDDVVDES	HLA-B*15:01	0.004541442974004895	0.003743605146274532	not-binder
ITGFLRNQ	HLA-B*15:01	0.014895614562556147	0.010314040091146818	not-binder
SNDSSRFY	HLA-B*15:01	0.22506764978170396	0.10416576938466729	not-binder
DVIPLMAE	HLA-B*15:01	0.004922010749578476	0.002770745220537952	not-binder
NQSPKGHA	HLA-B*15:01	0.05330147473141551	0.04513760688487109	not-binder
AKKKYHCT	HLA-B*15:01	0.002708284155232832	0.0024771227364407313	not-binder
NDGRSLYF	HLA-B*15:01	0.024773251451551914	0.02026431190285001	not-binder
MLHDMTGA	HLA-B*15:01	0.09252674030140043	0.0641243138400772	not-binder
VTTRPSTI	HLA-B*15:01	0.20359179526567459	0.07625597201193636	not-binder
ARRQIKEL	HLA-B*15:01	0.005102899903431535	0.0027801634652031564	not-binder
TGGLVVAA	HLA-B*15:01	0.03545384076423943	0.024689789061638236	not-binder
DSSITDVL	HLA-B*15:01	0.01904253540560603	0.013460717474300717	not-binder
SAYSRSSG	HLA-B*15:01	0.025167040061205626	0.021263961858606375	not-binder
AAMVMSQG	HLA-B*15:01	0.01775973346666433	0.019423332398957136	not-binder
EEPMQSNG	HLA-B*15:01	0.0008828814527078066	0.0008396667595056799	not-binder
ENGRLPFD	HLA-B*15:01	0.0031082674802746625	0.0022744349335807146	not-binder
TMWRFLPA	HLA-B*15:01	0.26887145563960074	0.23835503795780494	not-binder
ETGGYMLE	HLA-B*15:01	0.0030167738324962555	0.002361050616560312	not-binder
TTQLVRFG	HLA-B*15:01	0.012896845862269402	0.008404327970700442	not-binder
LFKDEVRK	HLA-B*15:01	0.013831867091357707	0.010002527310260445	not-binder
TPAIAFLT	HLA-B*15:01	0.002591700805351138	0.0014857611954602749	not-binder
VPHPETQD	HLA-B*15:01	0.011404745659092441	0.018726158556180938	not-binder
LSSNWPLR	HLA-B*15:01	0.034410700853914025	0.03151339805523106	not-binder
EGISDQDL	HLA-B*15:01	0.007725959084928036	0.002638108402150195	not-binder
EVDAQSMT	HLA-B*15:01	0.0015004796499852092	0.0010417874551993979	not-binder
DEDALAER	HLA-B*15:01	0.06732120849192143	0.05892090999651264	not-binder
TKKVHLKS	HLA-B*15:01	0.0033580549410544337	0.0033266675092651445	not-binder
EELTEDNL	HLA-B*15:01	0.003972310293465853	0.002378550625175955	not-binder
TPEQRVDK	HLA-B*15:01	0.0023751833010464906	0.0012185090117030751	not-binder
SCKNSGTL	HLA-B*15:01	0.018551583745284005	0.014145832549051078	not-binder
VDDLLFEG	HLA-B*15:01	0.02054369387042243	0.025961724601579833	not-binder
VGCWMGSP	HLA-B*15:01	0.0008835201791953295	0.00042651799508227527	not-binder
ERGVVKVQ	HLA-B*15:01	0.015819574147462843	0.018530646640397583	not-binder
LLVGYGVE	HLA-B*15:01	0.02551784012466669	0.012221867882920907	not-binder
GVKLDSSG	HLA-B*15:01	0.006733459245879203	0.0031320250547785533	not-binder
LKISGAPT	HLA-B*15:01	0.07117522358894349	0.013574023262480864	not-binder
LACAESLT	HLA-B*15:01	0.008898664859589189	0.011408084430547928	not-binder
VLLNNNGN	HLA-B*15:01	0.00944428532384336	0.00573747306521993	not-binder
RRWNYPPP	HLA-B*15:01	0.022120271722087637	0.041007344999661084	not-binder
ELTEIKTV	HLA-B*15:01	0.06520576644688844	0.08192153184712869	not-binder
GRNVVIDK	HLA-B*15:01	0.003761054901406169	0.002152326956743772	not-binder
PVLDLTVV	HLA-B*15:01	0.025134424678981304	0.018149501990286324	not-binder
EGTPLYNF	HLA-B*15:01	0.04848753148689866	0.06554204318084386	not-binder
FNEKMSER	HLA-B*15:01	0.00540823089540936	0.0070320571532577906	not-binder
EAISPTFA	HLA-B*15:01	0.00272107656346634	0.002548709709879435	not-binder
VAWMSIIV	HLA-B*15:01	0.1455908205360174	0.12153162393823094	not-binder
AMALGRVY	HLA-B*15:01	0.9961926579475403	0.00303753610208068	binder
ELNAPNYH	HLA-B*15:01	0.02802036047214642	0.02574910258463117	not-binder
ASNPARIF	HLA-B*15:01	0.9427903652191162	0.05703885386311977	binder
TAVTYPLL	HLA-B*15:01	0.08978926092386245	0.05881856430259342	not-binder
AFRAQLPA	HLA-B*15:01	0.08402468394488097	0.06854939226716061	not-binder
TIAGGKLT	HLA-B*15:01	0.11294738994911313	0.11061916111689571	not-binder
LVKKMGHR	HLA-B*15:01	0.00499486050393898	0.005999841266441105	not-binder
NTPARLKF	HLA-B*15:01	0.06712045520544052	0.041925021417164164	not-binder
SFVFGDSL	HLA-B*15:01	0.025879479385912417	0.020896326793098833	not-binder
FYNSVLYR	HLA-B*15:01	0.02436663876287639	0.027970652535790202	not-binder
RRIQHSVP	HLA-B*15:01	0.0034271181793883443	0.002967337612989964	not-binder
TLERGLTF	HLA-B*15:01	0.5515905678272247	0.20283224731706728	ambiguous
LSRLATRV	HLA-B*15:01	0.0643922135233879	0.01825700317797968	not-binder
VEEVAEHI	HLA-B*15:01	0.07036560177803039	0.07770262494449041	not-binder
PCYILWSI	HLA-B*15:01	0.008082610811106861	0.009811344076512006	not-binder
GIMARKPN	HLA-B*15:01	0.031900786142796275	0.03167321406669154	not-binder
RNEGKTKE	HLA-B*15:01	0.0017260516178794205	0.0013592702688536278	not-binder
DTLQALLE	HLA-B*15:01	0.00871182382106781	0.004981040880933505	not-binder
MSASVSGD	HLA-B*15:01	0.009537542797625065	0.006781420026406576	not-binder
VFTVSLTR	HLA-B*15:01	0.019955799262970687	0.016067955113769263	not-binder
ALTAVTSL	HLA-B*15:01	0.7816489458084106	0.11692713567829595	binder
AAIASGKE	HLA-B*15:01	0.08847945034503937	0.037412841549046845	not-binder
IIVRIILY	HLA-B*15:01	0.9598045468330383	0.029101536626385347	binder
RDGQEAVF	HLA-B*15:01	0.12386155687272549	0.08621026254996161	not-binder
IDLIDMVV	HLA-B*15:01	0.030513417348265647	0.009805789572869199	not-binder
EPTQEEET	HLA-B*15:01	0.001491935717058368	0.0014833670564214161	not-binder
MIENLRQT	HLA-B*15:01	0.007740239659324288	0.004960597194007565	not-binder
DVGGDSDV	HLA-B*15:01	0.002810550294816494	0.0033914530136383097	not-binder
QFKNPDLT	HLA-B*15:01	0.014229001151397825	0.0073335692711271735	not-binder
ISAEDVSK	HLA-B*15:01	0.030661930982023477	0.022224072161839237	not-binder
IDALEAQL	HLA-B*15:01	0.04559199549257755	0.042026365732046926	not-binder
DADWFREQ	HLA-B*15:01	0.0022692027676384898	0.001679155586926271	not-binder
RRDSVVEV	HLA-B*15:01	0.004925396712496877	0.006682849043697506	not-binder
IDDEVWQQ	HLA-B*15:01	0.013703824277035892	0.013988557520329495	not-binder
HSPLVHCM	HLA-B*15:01	0.2679308637976646	0.2724996974863334	not-binder
WNAAESNS	HLA-B*15:01	0.00030673005094286057	0.00017757868286875187	not-binder
SPERDIPE	HLA-B*15:01	0.003958857106044889	0.0033267948836826146	not-binder
LSLIKVGI	HLA-B*15:01	0.37794036269187925	0.1428594688520833	not-binder
VHHGGRVP	HLA-B*15:01	0.006036975840106607	0.004007753778710079	not-binder
SSDCSRIG	HLA-B*15:01	0.0012583804200403392	0.0006774773010572355	not-binder
AIQLDGVI	HLA-B*15:01	0.13321035951375962	0.06789149349534201	not-binder
TIEILNTD	HLA-B*15:01	0.0063629445619881155	0.0038441128222117802	not-binder
EPDEVRIL	HLA-B*15:01	0.012892007688060403	0.011250150668855772	not-binder
GGLHGKAS	HLA-B*15:01	0.00427699985448271	0.0038385926555187023	not-binder
SFCKFLLG	HLA-B*15:01	0.0021010140102589504	0.001863037828872426	not-binder
PYIDITLH	HLA-B*15:01	0.028509886376559733	0.023315021715606087	not-binder
SFPGVKAL	HLA-B*15:01	0.1877394586801529	0.09995863776644433	not-binder
LLQQEQQL	HLA-B*15:01	0.09820158779621124	0.04356008802265939	not-binder
KVKDITEG	HLA-B*15:01	0.10036923885345458	0.05621249936629501	not-binder
DFGIDVFS	HLA-B*15:01	0.0012836224224884063	0.0007207937801384539	not-binder
MFIYVMPK	HLA-B*15:01	0.00999691237229854	0.004825717009136539	not-binder
VYFVVFPF	HLA-B*15:01	0.15494399294257163	0.0907191710657172	not-binder
KQPIPPFS	HLA-B*15:01	0.07133990786969661	0.06989318085342533	not-binder
LTMESIRL	HLA-B*15:01	0.15454424619674684	0.04420609503346937	not-binder
YEWIICEG	HLA-B*15:01	0.03168691797181964	0.03143319729651379	not-binder
SKNTRLQE	HLA-B*15:01	0.0025522256881231444	0.0025409214126050866	not-binder
LNSLAGIC	HLA-B*15:01	0.0023396272212266923	0.001169526503070423	not-binder
TFRALRLM	HLA-B*15:01	0.018857756815850734	0.022687052234064402	not-binder
VKKAFRRL	HLA-B*15:01	0.005912745289970189	0.008430470102299121	not-binder
QCEIDEDV	HLA-B*15:01	0.0011386964906705543	0.0014699931702459065	not-binder
AKQYLARQ	HLA-B*15:01	0.006417342741042375	0.004359493307236666	not-binder
AGTARPAA	HLA-B*15:01	0.0744869994930923	0.0725478753325242	not-binder
SLSSSIPE	HLA-B*15:01	0.01829588720574975	0.02772046868329161	not-binder
LNCPLNRD	HLA-B*15:01	0.0014681542757898568	0.00048589259589846206	not-binder
VARQRQAA	HLA-B*15:01	0.061927408538758756	0.0614614760175471	not-binder
SAQAVQIK	HLA-B*15:01	0.021951676113530993	0.014396821241996873	not-binder
PINTEDFE	HLA-B*15:01	0.010912972642108798	0.01445207359540277	not-binder
MMPGGQKE	HLA-B*15:01	0.008586811344139278	0.0056773555340556775	not-binder
RFVAEHAR	HLA-B*15:01	0.03410454529803246	0.04349559529585339	not-binder
RHESRRID	HLA-B*15:01	0.00031266886653611434	0.00022004322475068172	not-binder
GIEKEAVL	HLA-B*15:01	0.11567168310284615	0.07854743469354523	not-binder
PLYLGEEF	HLA-B*15:01	0.6087943971157074	0.19617012663826153	binder
VQEPPRIE	HLA-B*15:01	0.030363375693559645	0.028030000051060402	not-binder
KTKFTIEN	HLA-B*15:01	0.07058902308344842	0.043897250153925885	not-binder
LNSLGQDL	HLA-B*15:01	0.021906543336808682	0.009940722278372954	not-binder
GYTGFIHN	HLA-B*15:01	0.021782606292981656	0.03661321046640195	not-binder
RKKLQGRR	HLA-B*15:01	0.0007339223753660917	0.0007321708612580952	not-binder
KIRKEVLE	HLA-B*15:01	0.021808051480911674	0.015378933120452186	not-binder
LEALAAYG	HLA-B*15:01	0.009357903688214719	0.009430865882691028	not-binder
DLADLRGY	HLA-B*15:01	0.8208576679229737	0.08491045395256787	binder
DSLRSNQP	HLA-B*15:01	0.0017945702886208892	0.0005980292101602215	not-binder
LWGNRTAA	HLA-B*15:01	0.004472232703119516	0.002259501587204392	not-binder
RLQEALER	HLA-B*15:01	0.03257848024368286	0.014336563848784949	not-binder
ADKREEIH	HLA-B*15:01	0.026506307255476712	0.018254424412349014	not-binder
LVDEINTS	HLA-B*15:01	0.004732909152517095	0.004840099048142476	not-binder
AVFLGGAR	HLA-B*15:01	0.052274960838258264	0.03802515927446403	not-binder
RYVSEVVI	HLA-B*15:01	0.027569391299039125	0.03498734170267863	not-binder
ERALAYMA	HLA-B*15:01	0.0011208360141608865	0.0009944221031315112	not-binder
IDEIDAVG	HLA-B*15:01	0.02086065011098981	0.014207195791405008	not-binder
ANNETRRR	HLA-B*15:01	0.00016846240760060027	8.719254650284825e-05	not-binder
LNPEVSDL	HLA-B*15:01	0.040384915843606	0.022958240356678712	not-binder
KSYEIQVE	HLA-B*15:01	0.04206848815083504	0.012692206681941461	not-binder
VNTVEIKE	HLA-B*15:01	0.023905405774712563	0.01701398913265936	not-binder
CSARLPIY	HLA-B*15:01	0.7098477005958557	0.06597588724393483	binder
KEGETSEL	HLA-B*15:01	0.0893680363893509	0.05646993487041772	not-binder
RGHLVEIL	HLA-B*15:01	0.11220130547881127	0.06825411104405055	not-binder
MAVLLAVD	HLA-B*15:01	0.027473312709480523	0.01729036521112722	not-binder
SAAQPVSG	HLA-B*15:01	0.01771890171803534	0.00859440364194955	not-binder
KIRHYKIE	HLA-B*15:01	0.02121619856916368	0.018618446190396945	not-binder
LRCINPMC	HLA-B*15:01	0.00031364685855805874	0.00014840497644772816	not-binder
LFMNGCDH	HLA-B*15:01	0.013826323137618602	0.009989377788963106	not-binder
LQVVFNDD	HLA-B*15:01	0.03159651311580092	0.03597337213599996	not-binder
IVLGQGFY	HLA-B*15:01	0.8683265328407288	0.0655615443277408	binder
GQIIDGET	HLA-B*15:01	0.2895505607128143	0.06157753612426965	not-binder
VASVIEDE	HLA-B*15:01	0.02133519370108843	0.01700592656772413	not-binder
TPVTCKAP	HLA-B*15:01	0.0011752922786399723	0.0005805776416889906	not-binder
LLGFQHYL	HLA-B*15:01	0.03966613933444023	0.030790834629664077	not-binder
EKSKEELL	HLA-B*15:01	0.006166255043353885	0.003362194096996398	not-binder
GGPHNHAI	HLA-B*15:01	0.07269260622560977	0.059494682717867946	not-binder
PQDEHVIK	HLA-B*15:01	0.01751136016100645	0.012391577269126207	not-binder
LTHNPEFT	HLA-B*15:01	0.011591878137551248	0.015660479144681955	not-binder
GGGMVAPA	HLA-B*15:01	0.0376404857262969	0.03383735404452367	not-binder
RDIEDILF	HLA-B*15:01	0.2331933431327343	0.19242431268002425	not-binder
KNIFPIVK	HLA-B*15:01	0.0563581719994545	0.016406720731554685	not-binder
PFAEHAEH	HLA-B*15:01	0.03229983989149332	0.016981817259161123	not-binder
SDGEHDTD	HLA-B*15:01	0.00454415038402658	0.004148355538419475	not-binder
GYNTNSVY	HLA-B*15:01	0.3169459855183959	0.17717188622500094	not-binder
TWAEWAAA	HLA-B*15:01	0.0025148099404759703	0.0018678475663370811	not-binder
TLPTVKIP	HLA-B*15:01	0.026864024437963964	0.014033913730152435	not-binder
RRRQKGYG	HLA-B*15:01	0.001897799561265856	0.002846328433122136	not-binder
ASEDAAQE	HLA-B*15:01	0.002987937827128917	0.0015486767228055586	not-binder
GLAIIKEA	HLA-B*15:01	0.10750672183930873	0.10729417749242941	not-binder
LINQERGG	HLA-B*15:01	0.005185725272167474	0.0033271727234883233	not-binder
AVLSVPEI	HLA-B*15:01	0.1413373462855816	0.06911847199044938	not-binder
FLIQIPSV	HLA-B*15:01	0.2642342746257782	0.2967950804396283	not-binder
GASKFSDV	HLA-B*15:01	0.018069494515657425	0.012023852406218288	not-binder
DGVLLAHT	HLA-B*15:01	0.012078169267624617	0.009227601975195857	not-binder
LRPSGKYV	HLA-B*15:01	0.0025704414350911976	0.0012827101546018774	not-binder
LNEVDSLG	HLA-B*15:01	0.003059250256046653	0.0010175862342253039	not-binder
EVHGVKPA	HLA-B*15:01	0.02320768926292658	0.02316510163532607	not-binder
AKALELVK	HLA-B*15:01	0.045752227678894995	0.03529218901546649	not-binder
VGRLGMVL	HLA-B*15:01	0.39373848885297774	0.2392282363629942	ambiguous
SVSYAAVD	HLA-B*15:01	0.011780757922679186	0.005664006603421166	not-binder
PIVVNDCP	HLA-B*15:01	0.001918130973353982	0.0002953585334466709	not-binder
AGATFVSP	HLA-B*15:01	0.03252014825120568	0.029736555886158398	not-binder
AVIPLTDS	HLA-B*15:01	0.02453007185831666	0.026963022020410416	not-binder
ARDLCLPF	HLA-B*15:01	0.04965469841845334	0.055263114783391507	not-binder
LTNHTTSQ	HLA-B*15:01	0.013124339748173952	0.008779928303877194	not-binder
PPQYCGSG	HLA-B*15:01	0.0006770518753910437	0.0009290688634583814	not-binder
FSEITKIN	HLA-B*15:01	0.019428446982055904	0.01455266481084778	not-binder
ISTVLELC	HLA-B*15:01	0.004051774623803794	0.004106016794557989	not-binder
TYVTPPGE	HLA-B*15:01	0.007012527901679277	0.0028843454926611913	not-binder
GFMMIPIL	HLA-B*15:01	0.044594917260110375	0.06317232229667791	not-binder
AAAKGPTH	HLA-B*15:01	0.34351212084293364	0.10571789683761457	not-binder
KESAEWLG	HLA-B*15:01	0.007675919192843139	0.00989973204724738	not-binder
VLPRTHGS	HLA-B*15:01	0.002104682850767858	0.001151393089792528	not-binder
NFALDIGR	HLA-B*15:01	0.04406313095241785	0.06636689361889284	not-binder
RYRDESTP	HLA-B*15:01	0.002283383975736797	0.0018682052434281502	not-binder
VRGYLRGQ	HLA-B*15:01	0.0013493083126377315	0.0018415192448397997	not-binder
DDPKIIAD	HLA-B*15:01	0.03280508164316416	0.035911125861583654	not-binder
YWLFEGII	HLA-B*15:01	0.021918295603245496	0.02484838514373696	not-binder
LILEGLNV	HLA-B*15:01	0.024202344473451376	0.0188664084131136	not-binder
LNGPLGFL	HLA-B*15:01	0.034629504196345806	0.030468993601578225	not-binder
DTSPKQIA	HLA-B*15:01	0.0035793893272057175	0.0020621772868432008	not-binder
SSMVQQER	HLA-B*15:01	0.008418542661820539	0.007714254457059939	not-binder
GAFYGPKI	HLA-B*15:01	0.24760389626026152	0.18802492335997284	not-binder
AIATVGAE	HLA-B*15:01	0.03794235773384571	0.014799946369627453	not-binder
EKEGAEWI	HLA-B*15:01	0.0011202885274542496	0.0008116501348530812	not-binder
EGTPVPRP	HLA-B*15:01	0.008630261407233775	0.009605203608906257	not-binder
EWSRLLPT	HLA-B*15:01	0.004984142153989524	0.0047913974430433435	not-binder
MGRSAYEH	HLA-B*15:01	0.18270926177501678	0.16654770822402284	not-binder
TPVINYDL	HLA-B*15:01	0.0048109684372320775	0.004970862137777614	not-binder
GYSVTLEA	HLA-B*15:01	0.002530446706805378	0.0014829233095311808	not-binder
LEVVTPGV	HLA-B*15:01	0.07087920806370676	0.08166415865304957	not-binder
FSADVKLF	HLA-B*15:01	0.8475274682044983	0.135002601218343	binder
PPPPGLSA	HLA-B*15:01	0.011104339559096843	0.012008257225084036	not-binder
LLKVTQTG	HLA-B*15:01	0.1089755117893219	0.06102585236947488	not-binder
GDQARKQV	HLA-B*15:01	0.0016283388365991413	0.000474228179183734	not-binder
EHWRNALA	HLA-B*15:01	0.00029604203955386766	0.00014712102695041776	not-binder
SRLLPLLL	HLA-B*15:01	0.01911274781450629	0.019904249995223087	not-binder
KILDVAGG	HLA-B*15:01	0.04447084134444594	0.04260347830337021	not-binder
NSSVQAKK	HLA-B*15:01	0.004976450046524405	0.003325396081907866	not-binder
RRLEGELQ	HLA-B*15:01	0.0012051876794430428	0.0017348044093994867	not-binder
YCTLSPLQ	HLA-B*15:01	0.00257866436149925	0.0017367376251769039	not-binder
YGAKRPKA	HLA-B*15:01	0.018513540201820434	0.011910214131145022	not-binder
MCHTRELA	HLA-B*15:01	0.0007635795744135975	0.0005129212995623874	not-binder
MLGTDQFK	HLA-B*15:01	0.00748995402827859	0.003316224653663391	not-binder
YNLSAHGP	HLA-B*15:01	0.006966084009036422	0.00396053168390708	not-binder
GWGVGGIE	HLA-B*15:01	0.0027329113334417345	0.0025783032614078217	not-binder
LDMEALPP	HLA-B*15:01	0.03523232140578329	0.024498344351925393	not-binder
MIAEEFIQ	HLA-B*15:01	0.030840367451310156	0.01936445510648138	not-binder
GESNCLKC	HLA-B*15:01	0.0005213287653532461	0.00035203660713471123	not-binder
HCLGASYV	HLA-B*15:01	0.002420351322507486	0.0012745422704420776	not-binder
QEYPNIPN	HLA-B*15:01	0.12939385175704957	0.09651884320589323	not-binder
LRKDEGDQ	HLA-B*15:01	0.00285876395937521	0.0020643878892212556	not-binder
IDVDVETA	HLA-B*15:01	0.10826906212605536	0.18953558999858508	not-binder
TEYMAKYD	HLA-B*15:01	0.00781267355196178	0.006347807151803796	not-binder
HRRKEREL	HLA-B*15:01	0.0009325585910119116	0.0005423211815477954	not-binder
IFLICTIA	HLA-B*15:01	0.00369955834466964	0.003474988525669317	not-binder
VKELRGIG	HLA-B*15:01	0.011044429987668991	0.015507328486395517	not-binder
PIMGLADL	HLA-B*15:01	0.028210211917757987	0.021328447577625333	not-binder
PLFNDVQN	HLA-B*15:01	0.014028247073292732	0.0074720754980628365	not-binder
LRHASIHT	HLA-B*15:01	0.001659235346596688	0.000964509216950795	not-binder
HPNVRKDL	HLA-B*15:01	0.0040652445044543125	0.005799903197307893	not-binder
SSLAEKVV	HLA-B*15:01	0.06925121024250984	0.018024274680906754	not-binder
PGITAASG	HLA-B*15:01	0.0017112434143200517	0.0018576372235413593	not-binder
DVFAVQPV	HLA-B*15:01	0.052066953107714656	0.0413126873622911	not-binder
EKLGIEVD	HLA-B*15:01	0.009456932451575995	0.0043672890653228625	not-binder
EIPPLDYP	HLA-B*15:01	0.0064569194568321105	0.006591632068073125	not-binder
TMAYEAPD	HLA-B*15:01	0.020803066703956576	0.027974874963273708	not-binder
TPEGEEIV	HLA-B*15:01	0.0007808573704096488	0.0008774873068581856	not-binder
APVSGVQS	HLA-B*15:01	0.005360751342959702	0.006197707336526564	not-binder
GGLPTADP	HLA-B*15:01	0.003857779689133167	0.0014355635610049002	not-binder
DLGDLESF	HLA-B*15:01	0.22326175943017007	0.16399511321875196	not-binder
NTTPLPAK	HLA-B*15:01	0.007215969124808907	0.002897535587021089	not-binder
DGEGDTEE	HLA-B*15:01	0.0017321036088105758	0.0018426115855598778	not-binder
AVSILEIR	HLA-B*15:01	0.04874869966879487	0.04049097097688025	not-binder
GALHFRLG	HLA-B*15:01	0.014256126759573818	0.006907796839201068	not-binder
RKQTVAAE	HLA-B*15:01	0.005137869622558355	0.002111439188840257	not-binder
EQSVASSN	HLA-B*15:01	0.0028404325246810915	0.0013486393342933072	not-binder
DAGLVGLP	HLA-B*15:01	0.011555591784417629	0.0026306960897815425	not-binder
QLRSFYLP	HLA-B*15:01	0.022900994308292864	0.011123989875912349	not-binder
YYVTQIGT	HLA-B*15:01	0.010536410985514522	0.010729813124575062	not-binder
AFSFSQLG	HLA-B*15:01	0.0023792087216861547	0.001502472726528919	not-binder
RRKITQGD	HLA-B*15:01	0.0010263702046358959	0.0009069270300121053	not-binder
PGCPAGFK	HLA-B*15:01	0.0030143407580908387	0.002239024014738571	not-binder
VLVVAADD	HLA-B*15:01	0.022842629253864287	0.017946635428941836	not-binder
ISSGQQII	HLA-B*15:01	0.23126042038202285	0.12485023005681982	not-binder
GFAGGFSD	HLA-B*15:01	0.006238950102124363	0.008215071272597047	not-binder
LPIVAPML	HLA-B*15:01	0.01277606482617557	0.007740706745044639	not-binder
LVFIMRLR	HLA-B*15:01	0.013508711603935807	0.021016542322024885	not-binder
SDEVREPF	HLA-B*15:01	0.19614474549889566	0.1220916643885877	not-binder
TLHLQTQQ	HLA-B*15:01	0.02843343820422888	0.033996082450977745	not-binder
TINSGGHQ	HLA-B*15:01	0.036288587190210816	0.035627316385536505	not-binder
FFLPFLNN	HLA-B*15:01	0.022663004137575625	0.018182323279423054	not-binder
KCPGTWCI	HLA-B*15:01	0.008815018297173082	0.00896539137521405	not-binder
HGGGCVVD	HLA-B*15:01	0.002047048677923158	0.00265586329680772	not-binder
EAMQQEYR	HLA-B*15:01	0.009801338036777452	0.010049759093284615	not-binder
LSRDPSGT	HLA-B*15:01	0.03392108669504523	0.03199540366172575	not-binder
FSPVIARN	HLA-B*15:01	0.05499055711552501	0.06225157896448411	not-binder
ECWDGEEL	HLA-B*15:01	0.0021821141941472887	0.0008032451953959583	not-binder
LAVNMVPF	HLA-B*15:01	0.7775662064552307	0.11997495502720432	binder
GIEPMWED	HLA-B*15:01	0.004427931917598471	0.004181305960558137	not-binder
QPHRAPSW	HLA-B*15:01	0.0040445451973937455	0.0033133125570119107	not-binder
VETKEEAE	HLA-B*15:01	0.006847066665068268	0.005114920098205366	not-binder
PDVEKRFK	HLA-B*15:01	0.006160602811723948	0.00455232869447356	not-binder
YRYYIDDV	HLA-B*15:01	0.0029983592685312033	0.002237428458485316	not-binder
LDMIKKDQ	HLA-B*15:01	0.007818266423419118	0.0050185056761932224	not-binder
RLVLSAVS	HLA-B*15:01	0.08772965986281633	0.057288091628281905	not-binder
THGMLIFA	HLA-B*15:01	0.0020267036161385477	0.002230317712255734	not-binder
TQVFRDSF	HLA-B*15:01	0.9427416563034058	0.05187176864780557	binder
LIPWGLNL	HLA-B*15:01	0.07724210433661938	0.05537266860378452	not-binder
MRDRAFRG	HLA-B*15:01	0.0009577367934980429	0.0012079760540033885	not-binder
SMNAGLDL	HLA-B*15:01	0.31651642322540285	0.11104697729811823	not-binder
HFEALGEK	HLA-B*15:01	0.054731731116771695	0.09018441539817298	not-binder
RLLEIGQV	HLA-B*15:01	0.3437547044828534	0.3139178593680328	ambiguous
TARDSYTF	HLA-B*15:01	0.9168054461479187	0.04480888543381462	binder
TTIGANVF	HLA-B*15:01	0.924527394771576	0.05343761043808597	binder
KHNIGQRI	HLA-B*15:01	0.012155685957986861	0.012396326137135472	not-binder
TKLAAAFE	HLA-B*15:01	0.010834797425195575	0.009138841766879633	not-binder
GGTCLQGK	HLA-B*15:01	0.00208490643708501	0.0017783231486009864	not-binder
EVLKKAGV	HLA-B*15:01	0.005178828025236726	0.004610748048544646	not-binder
TAAVRDAL	HLA-B*15:01	0.2195753909647465	0.17809517667817495	not-binder
WAGFAMII	HLA-B*15:01	0.05058953650295735	0.017605316314642187	not-binder
AINMMLYG	HLA-B*15:01	0.04445264982059598	0.02870068403212922	not-binder
DSTKITGQ	HLA-B*15:01	0.005105159804224968	0.003713750617281361	not-binder
YSEDDHGD	HLA-B*15:01	0.004352893400937319	0.0006172126024479439	not-binder
ANTQLSEF	HLA-B*15:01	0.39567358419299126	0.19654670000889454	not-binder
MFFICLFM	HLA-B*15:01	0.008464051131159066	0.005621454983226246	not-binder
LETNIQDV	HLA-B*15:01	0.01081725392723456	0.010281306075529543	not-binder
PTQKTVDS	HLA-B*15:01	0.006604156456887722	0.009792192723949178	not-binder
ACPGCGRT	HLA-B*15:01	0.00021220715862000362	0.00011656647180244941	not-binder
LIVCFIKR	HLA-B*15:01	0.00189044073340483	0.0019389576663302864	not-binder
RERGITIK	HLA-B*15:01	0.05392863838933408	0.04066050393539818	not-binder
TEAQIVSK	HLA-B*15:01	0.11259551215916871	0.13146615540310586	not-binder
YLLTLHPV	HLA-B*15:01	0.4000821202993393	0.17840314811079555	not-binder
IQRGPCPV	HLA-B*15:01	0.8804175615310669	0.07290658271666334	binder
TFASMFPR	HLA-B*15:01	0.010966177680529654	0.00930378369914238	not-binder
LCFTYFLS	HLA-B*15:01	0.0016584280820097774	0.0012603687279330881	not-binder
TKKAIITL	HLA-B*15:01	0.16828656997531652	0.18799684440944542	not-binder
VKAMTLFP	HLA-B*15:01	0.013319495879113675	0.0026169688839523253	not-binder
FNNDKIKM	HLA-B*15:01	0.060980478301644325	0.056464654945114275	not-binder
IQGERKTS	HLA-B*15:01	0.01937312870286405	0.012738121290482886	not-binder
SNFKEETK	HLA-B*15:01	0.011115555488504469	0.00833052673058994	not-binder
LSVDDSDK	HLA-B*15:01	0.01842998694628477	0.01918793475439994	not-binder
KEHLKEED	HLA-B*15:01	0.006032063974998891	0.005832595724983852	not-binder
KAIMASDL	HLA-B*15:01	0.1740417167544365	0.11937308188164825	not-binder
KVIDNKSL	HLA-B*15:01	0.790922737121582	0.08599372418206719	binder
NFTPFEGK	HLA-B*15:01	0.018505451281089335	0.020121265962810872	not-binder
GAENSGHV	HLA-B*15:01	0.001682309783063829	0.0010762074399998792	not-binder
VPDAIPVI	HLA-B*15:01	0.039017859194427726	0.06088484549620328	not-binder
GQFLNMLL	HLA-B*15:01	0.7724957346916199	0.114861486081169	binder
EEFTAQMI	HLA-B*15:01	0.024432231951504946	0.017658940243072758	not-binder
GISVEQRE	HLA-B*15:01	0.008269177563488484	0.010723484854994787	not-binder
GILYKRET	HLA-B*15:01	0.007797131035476923	0.0037132196667567447	not-binder
RPHPEIRA	HLA-B*15:01	0.013518952630693092	0.01734651415748293	not-binder
VGASSGQP	HLA-B*15:01	0.003102830215357244	0.0012343621494174742	not-binder
LYSFVNMF	HLA-B*15:01	0.20740135610103608	0.05982858397227418	not-binder
SALAFDQR	HLA-B*15:01	0.015110629191622139	0.010859150453880554	not-binder
QIVTFMQK	HLA-B*15:01	0.009212832734920084	0.008510961255617927	not-binder
ARVSFESD	HLA-B*15:01	0.0029145034030079843	0.0028988589156352046	not-binder
TFEFSDIA	HLA-B*15:01	0.0022031918342690915	0.0020771439331735315	not-binder
QHDREMAH	HLA-B*15:01	0.007308747386559844	0.005831333075778133	not-binder
LPVPIWEL	HLA-B*15:01	0.022567737475037576	0.010932699772364784	not-binder
NDIFARVL	HLA-B*15:01	0.07531490474939347	0.0475161461545903	not-binder
LDLTLKDI	HLA-B*15:01	0.06046731546521187	0.02646811502726895	not-binder
ISEGNETV	HLA-B*15:01	0.011724206293001771	0.0087860485368114	not-binder
SCAISGYS	HLA-B*15:01	0.0004670963346143253	0.0002256964890465716	not-binder
KLANINNA	HLA-B*15:01	0.18254221379756927	0.10064697190398916	not-binder
NFNLQNLL	HLA-B*15:01	0.004597480967640876	0.002391229697307747	not-binder
VRETGGLN	HLA-B*15:01	0.0016229388827923685	0.001811208858830141	not-binder
SHEFSRIV	HLA-B*15:01	0.006949775526300073	0.009856247445775486	not-binder
LVVAATDG	HLA-B*15:01	0.008696465520188212	0.004201725414896244	not-binder
LVYCASTS	HLA-B*15:01	0.030918686860240997	0.034947302067154	not-binder
LFNISRFL	HLA-B*15:01	0.014728958159685135	0.015052036103660042	not-binder
IPGVKEDV	HLA-B*15:01	0.001403569895774126	0.00045528376480500623	not-binder
EDVTPIPH	HLA-B*15:01	0.015760232228785753	0.00880520019569381	not-binder
PDLSPSVR	HLA-B*15:01	0.013614656892605126	0.011831432357634418	not-binder
EIPPDATH	HLA-B*15:01	0.019572377577424048	0.014715181606810963	not-binder
GIPKSLDG	HLA-B*15:01	0.005616881721653044	0.0033301238198971024	not-binder
PEALRGKP	HLA-B*15:01	0.002701818209607154	0.002011231199221166	not-binder
GRINVAAT	HLA-B*15:01	0.004065246589016169	0.0034983510720322966	not-binder
IRGFARAS	HLA-B*15:01	0.0024707724805921316	0.0014171796376613501	not-binder
PRELLMLK	HLA-B*15:01	0.0038951368485868445	0.004796699213062861	not-binder
DKILCTAD	HLA-B*15:01	0.001969014228961896	0.002085925719480403	not-binder
SLSEFTEG	HLA-B*15:01	0.018304322147741914	0.014718759954959587	not-binder
AELVEYSP	HLA-B*15:01	0.012415130343288183	0.013513379778880985	not-binder
LTVLIGAA	HLA-B*15:01	0.056319486489519476	0.049198056477884194	not-binder
DLYENDSI	HLA-B*15:01	0.05014394447207451	0.0346730139539347	not-binder
YRISREVG	HLA-B*15:01	0.002570541296154261	0.0012922829423809446	not-binder
KDVIVAAA	HLA-B*15:01	0.0639141209423542	0.030271157743808445	not-binder
LPWLGSCF	HLA-B*15:01	0.17989691235125066	0.28120849922842656	not-binder
WPFFSTRL	HLA-B*15:01	0.00858767818135675	0.006058449961030684	not-binder
TAQFVRRL	HLA-B*15:01	0.08685829467140138	0.12333910719943181	not-binder
ATRLTTGV	HLA-B*15:01	0.13759443424642087	0.08624709922197117	not-binder
RREIGHGK	HLA-B*15:01	0.001392675470560789	0.0010285581642218964	not-binder
MKCYSKVG	HLA-B*15:01	0.00746736079454422	0.0028505148580557317	not-binder
NEEELIEI	HLA-B*15:01	0.008810542151331901	0.0049954642556385796	not-binder
GIISAINF	HLA-B*15:01	0.9036635041236878	0.051483734131379064	binder
PYCNMFDF	HLA-B*15:01	0.006861646403558552	0.004194987560007036	not-binder
KDEEIDQL	HLA-B*15:01	0.039178911177441475	0.04518156050813516	not-binder
QDEIDRLI	HLA-B*15:01	0.07084670960903168	0.06520840001628112	not-binder
SSKEQGFF	HLA-B*15:01	0.7292900443077087	0.2161494280371602	binder
LNTAWNNQ	HLA-B*15:01	0.005650429311208427	0.006273076436207628	not-binder
QEERENHS	HLA-B*15:01	0.0014838386443443597	0.0010869240181139654	not-binder
QRCEQLGL	HLA-B*15:01	0.003607621129776817	0.005963547944645316	not-binder
YCAPYDLV	HLA-B*15:01	0.026866608846466987	0.04959399492881486	not-binder
NDIYTKED	HLA-B*15:01	0.004291578382253647	0.00213859616615535	not-binder
NEADAAAV	HLA-B*15:01	0.019464639481157064	0.018994197830349765	not-binder
SRLTSQKG	HLA-B*15:01	0.0004911244519462344	0.00046750926244598304	not-binder
VNELKDKG	HLA-B*15:01	0.0030523888010066	0.002236798022595427	not-binder
DPELLDGR	HLA-B*15:01	0.006577390403253958	0.004181519795391125	not-binder
DEMLFIIQ	HLA-B*15:01	0.03540232116356492	0.028744416925110115	not-binder
KAIKKGIG	HLA-B*15:01	0.06045487076044083	0.014666760452106077	not-binder
PFLIEAMT	HLA-B*15:01	0.007662509055808187	0.0053263286318524835	not-binder
EEVEPEPD	HLA-B*15:01	0.009792626614580514	0.011131788716913345	not-binder
IVIAKLVG	HLA-B*15:01	0.1226917862892151	0.0904225302473043	not-binder
DTPGSRAG	HLA-B*15:01	0.00102266216854332	0.00060000558860905	not-binder
CGKASPVS	HLA-B*15:01	0.003962605260312557	0.002227261541421522	not-binder
NDWREDLK	HLA-B*15:01	0.008352431934326887	0.008971967735507354	not-binder
WINALNSA	HLA-B*15:01	0.03408283479511738	0.016597300253393954	not-binder
RFPKCVDE	HLA-B*15:01	0.002425934770144522	0.00206497445938288	not-binder
VVYILDQV	HLA-B*15:01	0.021135536953806877	0.010746770935696185	not-binder
SSTPSSEP	HLA-B*15:01	0.0007523451407905668	0.00038333322238432224	not-binder
DEAHKSWE	HLA-B*15:01	0.005446378514170647	0.0033084895992109105	not-binder
SDTEPPAP	HLA-B*15:01	0.002816247183363885	0.0017261974063904279	not-binder
YVLKELQT	HLA-B*15:01	0.030840991623699666	0.01541997090657971	not-binder
SLNHNDAK	HLA-B*15:01	0.0072628408670425415	0.003395293788557822	not-binder
LTLGTWAA	HLA-B*15:01	0.022397166676819326	0.021813469483156656	not-binder
TYKYADML	HLA-B*15:01	0.005800016131252051	0.00283623566398161	not-binder
GNNGQGKT	HLA-B*15:01	0.00784920498263091	0.013046896467878823	not-binder
KQVKKLIA	HLA-B*15:01	0.46641417145729064	0.1624674987731957	ambiguous
TNGEGYFR	HLA-B*15:01	0.01717745284549892	0.009967796756954968	not-binder
ELSDFVKA	HLA-B*15:01	0.006656896718777716	0.004633227866613679	not-binder
TVYTPAAR	HLA-B*15:01	0.021002201829105616	0.011005789921002236	not-binder
ITEDLVDI	HLA-B*15:01	0.030263448413461447	0.030303246012312685	not-binder
RHGKRSKS	HLA-B*15:01	0.00025088863549171947	0.0002597856587760707	not-binder
ESRYVTIT	HLA-B*15:01	0.011296899663284421	0.008556914588955992	not-binder
AQKRVDGL	HLA-B*15:01	0.7988125562667847	0.23841409207535022	binder
ALDLRRLE	HLA-B*15:01	0.0065223086858168244	0.005964130732664468	not-binder
RPLIIRMN	HLA-B*15:01	0.0016573133339988998	0.0011937441713367014	not-binder
AMTDAIIK	HLA-B*15:01	0.07215961031615734	0.049321687798677835	not-binder
FSFDSRSS	HLA-B*15:01	0.07429102901369333	0.06594222757003103	not-binder
ADRSLPDY	HLA-B*15:01	0.33772983253002165	0.24030869192438972	not-binder
DDILWIHD	HLA-B*15:01	0.01033754216041416	0.011779854977400984	not-binder
LRDYARQC	HLA-B*15:01	0.00024578131196903994	0.00026565822316553124	not-binder
GYPDLIVG	HLA-B*15:01	0.021410982124507427	0.029983659972247525	not-binder
LELEHFGV	HLA-B*15:01	0.02078845854848623	0.013280612849308591	not-binder
GDSEFAVW	HLA-B*15:01	0.008438955014571547	0.0057185321154189445	not-binder
VEFNDYAL	HLA-B*15:01	0.3474847346544266	0.17087621980241777	not-binder
PWLYFISS	HLA-B*15:01	0.0026511660922551527	0.0028086652954043105	not-binder
RAVMNAVK	HLA-B*15:01	0.02667131070047617	0.014940974367053052	not-binder
RAVVLTAG	HLA-B*15:01	0.040943932812660934	0.03640825996788281	not-binder
QAIITDIK	HLA-B*15:01	0.036796392127871516	0.02921315053948819	not-binder
IVDTLRDK	HLA-B*15:01	0.006438287906348705	0.0058911781499765255	not-binder
EPRWKDPD	HLA-B*15:01	0.0017781765112886206	0.0018947180526164363	not-binder
QMIMILVI	HLA-B*15:01	0.4515882134437561	0.12770929569304518	ambiguous
GANPVSLC	HLA-B*15:01	0.0013036054209806026	0.0005956794797967412	not-binder
RLSELALV	HLA-B*15:01	0.1463470824994147	0.1541660296192128	not-binder
RSNPEVKA	HLA-B*15:01	0.11761525105684996	0.1585825257055049	not-binder
VTRPPNLS	HLA-B*15:01	0.04759818781167269	0.02795624002912378	not-binder
PTMEDVEN	HLA-B*15:01	0.001954160165041685	0.0005558550582843496	not-binder
GLVPIPLL	HLA-B*15:01	0.14720619283616543	0.0998214328379065	not-binder
INPASPIS	HLA-B*15:01	0.020098030380904675	0.016433942019526693	not-binder
DPDSKPFS	HLA-B*15:01	0.0032560224644839764	0.0035297081075788697	not-binder
NKFFDNLK	HLA-B*15:01	0.009066165750846266	0.0072497415559628214	not-binder
DPNGLYLM	HLA-B*15:01	0.006867366237565875	0.0026581587396564805	not-binder
LDVLHHDK	HLA-B*15:01	0.047004779288545254	0.06105362977766562	not-binder
NLIKSIKK	HLA-B*15:01	0.00776201281696558	0.004735918970686883	not-binder
TGSTAYAL	HLA-B*15:01	0.04033688046038151	0.020598169554871756	not-binder
QNPDGQDI	HLA-B*15:01	0.01087041434366256	0.013052665805667461	not-binder
QESAMNVI	HLA-B*15:01	0.17752445600926875	0.13016769891405483	not-binder
TRTRAAFT	HLA-B*15:01	0.000719087541801855	0.0006146517712242784	not-binder
QEISGWHR	HLA-B*15:01	0.02534362692385912	0.030131090062799817	not-binder
LALNINMD	HLA-B*15:01	0.01675836620852351	0.007098448336723691	not-binder
NCSIYPGH	HLA-B*15:01	0.00295726599288173	0.004723639724160442	not-binder
EALTIQSE	HLA-B*15:01	0.0021987193147651853	0.0008888149999774546	not-binder
SWEKRIVF	HLA-B*15:01	0.29018078446388246	0.22475588392346948	not-binder
KEVDINSL	HLA-B*15:01	0.6719856500625611	0.14829029366424817	binder
WQFEPVYW	HLA-B*15:01	0.8591706991195679	0.16942363535974633	binder
AKRHSIEH	HLA-B*15:01	0.02732540015131235	0.02867801248529993	not-binder
LLVARMLR	HLA-B*15:01	0.003981164470314979	0.0017559024254032234	not-binder
QEIFGVNS	HLA-B*15:01	0.026122577581554653	0.018348228876734003	not-binder
GWLHEAAD	HLA-B*15:01	0.003972737514413893	0.0037418804228722255	not-binder
IANGDIDS	HLA-B*15:01	0.008067579288035632	0.0037212248394427896	not-binder
VKKGDVLK	HLA-B*15:01	0.022005965001881123	0.01114796080309243	not-binder
ELARAGKV	HLA-B*15:01	0.009614260192029178	0.009758803073209069	not-binder
SIQDTNAI	HLA-B*15:01	0.2675707221031189	0.15370652744115723	not-binder
NAPVTAVE	HLA-B*15:01	0.07650024294853211	0.07971359909306042	not-binder
IVDPVSGE	HLA-B*15:01	0.012728061620146036	0.01056980839104711	not-binder
AVVEEGAD	HLA-B*15:01	0.026896692998707294	0.017262944301184177	not-binder
YLYPVFQI	HLA-B*15:01	0.5726975262165069	0.19609137499608248	ambiguous
RYVMTTTT	HLA-B*15:01	0.020977532444521784	0.019952270814118687	not-binder
WHLWRRRY	HLA-B*15:01	0.09148814916843548	0.14562976234904615	not-binder
DETERVLM	HLA-B*15:01	0.03497213236987591	0.00728325777617164	not-binder
AGIYNYLP	HLA-B*15:01	0.029542254749685526	0.030595907196428226	not-binder
AVSDGLRG	HLA-B*15:01	0.05779087455011904	0.09716023797546756	not-binder
TANLMGAV	HLA-B*15:01	0.02837732657790184	0.01482759689643423	not-binder
MMRDTVYV	HLA-B*15:01	0.4583887502551079	0.22928309476588507	ambiguous
KQKKVKVK	HLA-B*15:01	0.12585929930210113	0.06111957290022332	not-binder
MRKLKCKV	HLA-B*15:01	0.0010912979923887178	0.0014081498678951937	not-binder
MKKLSEHY	HLA-B*15:01	0.8264232397079467	0.09263694005790449	binder
NISSPNTP	HLA-B*15:01	0.008765375427901744	0.00445694326158463	not-binder
KQQLKDQY	HLA-B*15:01	0.9820242643356323	0.014026032568962276	binder
IAQVEPVG	HLA-B*15:01	0.07541413493454456	0.053212987543660425	not-binder
AARETISS	HLA-B*15:01	0.07674843221902847	0.055313182431124916	not-binder
EQDLGLLG	HLA-B*15:01	0.0033830487402155994	0.002459729768126824	not-binder
LNGENLTL	HLA-B*15:01	0.02033802531659603	0.009044544821694329	not-binder
GKPGPPGM	HLA-B*15:01	0.03577432446181774	0.012323736794691283	not-binder
RLLSANYP	HLA-B*15:01	0.10588354393839836	0.05784980774843686	not-binder
NKFRTNWY	HLA-B*15:01	0.10247503519058228	0.08381070385269308	not-binder
VCSLPVAF	HLA-B*15:01	0.4701607584953308	0.04547856763289056	not-binder
EYSNKEKT	HLA-B*15:01	0.0022505343513330445	0.0022996072559799043	not-binder
KPQELQAN	HLA-B*15:01	0.002744014794006944	0.000978242955972469	not-binder
LIRNEAII	HLA-B*15:01	0.3952155187726021	0.26643745340430564	ambiguous
YNYNNNNN	HLA-B*15:01	0.028429979691281915	0.03840006598608035	not-binder
FTFNDNTR	HLA-B*15:01	0.01722727157175541	0.006827594635039693	not-binder
AMGQDRMI	HLA-B*15:01	0.05760305672883988	0.04770245893869527	not-binder
TNMAGRGT	HLA-B*15:01	0.0012010050821118056	0.0007399583104729299	not-binder
LGFSHCFR	HLA-B*15:01	0.002217524830484763	0.0014830383041388455	not-binder
GGQTALSL	HLA-B*15:01	0.09455212615430356	0.05115642773543181	not-binder
RLRRWVSF	HLA-B*15:01	0.9948112487792968	0.004381175025464592	binder
SIMKEVKF	HLA-B*15:01	0.9318111777305603	0.05986059926851437	binder
KFAASPVG	HLA-B*15:01	0.0236263788305223	0.01547271802193696	not-binder
RSVGAYLP	HLA-B*15:01	0.027582081919535994	0.047478741939975304	not-binder
FQFRMQNE	HLA-B*15:01	0.3472104877233505	0.16820907132663265	not-binder
LMEPPSAA	HLA-B*15:01	0.08642454938963055	0.05689123278567902	not-binder
SGFEMIWD	HLA-B*15:01	0.0032090429565869273	0.0035199098537353674	not-binder
IKIMRHGE	HLA-B*15:01	0.002250677940901369	0.0014775457331202182	not-binder
LGLAGVRW	HLA-B*15:01	0.018343919608741998	0.017028819625940994	not-binder
KPTQAKGV	HLA-B*15:01	0.001168372793472372	0.0010601679290023513	not-binder
ALGLRYFG	HLA-B*15:01	0.02262124102562666	0.025000993550399205	not-binder
KIIPHVDG	HLA-B*15:01	0.11519120056182146	0.11474128434392329	not-binder
LPNETSLP	HLA-B*15:01	0.006113482126966119	0.006771022045450942	not-binder
WSVKLVGE	HLA-B*15:01	0.031068849749863146	0.032543259777928824	not-binder
HIKELIKL	HLA-B*15:01	0.5024225354194641	0.13875950597405093	ambiguous
LERAIFPL	HLA-B*15:01	0.5613330423831939	0.27280311315327666	ambiguous
NLPERFGL	HLA-B*15:01	0.056992715783417226	0.038651359769393955	not-binder
AVKKNLRL	HLA-B*15:01	0.2934331983327866	0.08942384769245995	not-binder
LVAARKEE	HLA-B*15:01	0.010851170122623443	0.007744861645616962	not-binder
KKKIKNNQ	HLA-B*15:01	0.005493414448574185	0.004407770055724103	not-binder
LTATPEQL	HLA-B*15:01	0.0835988000035286	0.06761558004793634	not-binder
SFTEIVFE	HLA-B*15:01	0.005604019691236317	0.005072039691598632	not-binder
SLLTCAAE	HLA-B*15:01	0.011378656909801065	0.010308233185444295	not-binder
HFGRTDVE	HLA-B*15:01	0.002648086735280231	0.0012612233871908878	not-binder
RFGKAFEV	HLA-B*15:01	0.02843181760981679	0.04123098909797085	not-binder
ILRNQIQQ	HLA-B*15:01	0.18448346704244614	0.127545218581459	not-binder
SLSGNGPM	HLA-B*15:01	0.8238733291625977	0.09014598649547967	binder
LQQDAAGG	HLA-B*15:01	0.013262001483235508	0.01605469577361025	not-binder
RGFARGLD	HLA-B*15:01	0.016788242128677668	0.022152618111447187	not-binder
GAVSFTTL	HLA-B*15:01	0.2485240653157234	0.1451292949300954	not-binder
LGVLVDDL	HLA-B*15:01	0.05252662040293217	0.035527990160661056	not-binder
EHIEESRT	HLA-B*15:01	0.0069200940546579656	0.00980335724260057	not-binder
LEVYVRRA	HLA-B*15:01	0.009163816721411422	0.005126004775575233	not-binder
DWRDLAAR	HLA-B*15:01	0.001499369170051068	0.0007774794505320864	not-binder
VTAKAGWC	HLA-B*15:01	0.0027609807439148426	0.002116142485806273	not-binder
LVAKSCGA	HLA-B*15:01	0.002803612465504557	0.0030273899412579844	not-binder
KLKPAFKK	HLA-B*15:01	0.02602280331775546	0.011742541494791701	not-binder
LISPELLR	HLA-B*15:01	0.054524646140635014	0.044279991844641375	not-binder
LGFMAETE	HLA-B*15:01	0.013140624947845935	0.008197278414972602	not-binder
IDVVVSSM	HLA-B*15:01	0.2580744087696075	0.14305037592867376	not-binder
PAVNVGLS	HLA-B*15:01	0.008059030654840172	0.008112246658245663	not-binder
LEVSNPSE	HLA-B*15:01	0.009517086157575249	0.010275239450080647	not-binder
EDGAVIRR	HLA-B*15:01	0.012312488385941834	0.01055150050950152	not-binder
PTRVVLKE	HLA-B*15:01	0.01347467708401382	0.013496172407057036	not-binder
ERDITGIK	HLA-B*15:01	0.008630858594551682	0.00992748180028181	not-binder
ASGFFGYA	HLA-B*15:01	0.04203000725246966	0.0389078204055299	not-binder
SFCKHWQQ	HLA-B*15:01	0.0011788953532231971	0.001287116702114756	not-binder
MYHDQGLP	HLA-B*15:01	0.0013308232853887602	0.00118125329299438	not-binder
SASGAGGP	HLA-B*15:01	0.0057429632171988486	0.007044833030133198	not-binder
SERYGPVF	HLA-B*15:01	0.8898508191108704	0.0774681634844305	binder
ELRKVKEL	HLA-B*15:01	0.09388470225967467	0.14210953231022247	not-binder
SVNVISHS	HLA-B*15:01	0.05174188641831279	0.08643144471851845	not-binder
FEPTADAT	HLA-B*15:01	0.019915479980409146	0.017307623138167312	not-binder
LQVMHSKE	HLA-B*15:01	0.017539455741643905	0.011136098478023986	not-binder
AFTEPPQT	HLA-B*15:01	0.007046481827273965	0.004862419128523425	not-binder
NTRKRISL	HLA-B*15:01	0.17008969970047474	0.2812408432404371	not-binder
FWTATMVD	HLA-B*15:01	0.0031109933624975383	0.002582872555746484	not-binder
RESKREFI	HLA-B*15:01	0.018677762430161237	0.026491607512041427	not-binder
IYGGGKVP	HLA-B*15:01	0.0272191908210516	0.027139209997199206	not-binder
RLIRNLIQ	HLA-B*15:01	0.2105620600283146	0.1890309002738101	not-binder
ASQIQGYF	HLA-B*15:01	0.7252033591270447	0.19037326860424006	binder
RLGDLYRQ	HLA-B*15:01	0.03012150842696428	0.01910337203202894	not-binder
LTLKGFLF	HLA-B*15:01	0.6717159271240234	0.09067389460753573	binder
CAAYDVSL	HLA-B*15:01	0.06652237474918365	0.054793594187824875	not-binder
IQTAVRLV	HLA-B*15:01	0.5139730215072632	0.20762675405751663	ambiguous
NHSSTQYP	HLA-B*15:01	0.00050209317705594	0.0004262459717296105	not-binder
GSIVILLS	HLA-B*15:01	0.011629129387438297	0.007274472263375542	not-binder
ASIFYALA	HLA-B*15:01	0.04569463152438402	0.03610003304460948	not-binder
VVQSYLGD	HLA-B*15:01	0.023205853160470725	0.01581856889970183	not-binder
SLEQADAE	HLA-B*15:01	0.0052805344574153425	0.0027644473625974865	not-binder
RVRPLARV	HLA-B*15:01	0.11271812319755554	0.058785477293397496	not-binder
KEMAQGQK	HLA-B*15:01	0.05475350385531783	0.043917399839946886	not-binder
DPEIQAEL	HLA-B*15:01	0.010022796504199506	0.006461988155302459	not-binder
TQLALPVH	HLA-B*15:01	0.6711017966270447	0.2847746794503889	binder
LIAAFGGR	HLA-B*15:01	0.012151929130777717	0.009970989785131494	not-binder
ITLPLIMI	HLA-B*15:01	0.1627852775156498	0.09704568428995881	not-binder
CGEKNGGI	HLA-B*15:01	0.00028070907283108684	0.00017210652440050164	not-binder
DRDGRDVR	HLA-B*15:01	0.002017150595202111	0.002867271490491427	not-binder
ISNQMATM	HLA-B*15:01	0.7564544081687927	0.13959877930082673	binder
TKQQEIVV	HLA-B*15:01	0.01065143602900207	0.006374365159686985	not-binder
KARDETAR	HLA-B*15:01	0.013176034099888056	0.011301641996197815	not-binder
TKNWFDAS	HLA-B*15:01	0.001181304722558707	0.0012682587354653392	not-binder
PVVRKGEQ	HLA-B*15:01	0.010876954632112756	0.017034399035844923	not-binder
REAGEDEE	HLA-B*15:01	0.0024936208508734127	0.0029685013244904615	not-binder
EEDINKTI	HLA-B*15:01	0.07308565005660057	0.09636094108139415	not-binder
LREKLKEM	HLA-B*15:01	0.00928089302033186	0.005290011915365959	not-binder
AEVSQEVR	HLA-B*15:01	0.07625395059585571	0.03669435460542485	not-binder
RTDIPFQS	HLA-B*15:01	0.0018843741505406796	0.0006946505500089595	not-binder
GCGKEREL	HLA-B*15:01	0.001426368358079344	0.0013599942706639004	not-binder
KRAKLLFA	HLA-B*15:01	0.0018937714863568544	0.001952717305566599	not-binder
EFFSDQKE	HLA-B*15:01	0.0016243516292888671	0.0013341746749156445	not-binder
NVDFQSYV	HLA-B*15:01	0.008101988094858825	0.006445371841202532	not-binder
AKTLEVKA	HLA-B*15:01	0.007727985456585884	0.007220451074677995	not-binder
VSDQILQR	HLA-B*15:01	0.0152976353187114	0.011500349216968169	not-binder
CASTGRIY	HLA-B*15:01	0.7706241011619568	0.13674389011361057	binder
GDSSDIGL	HLA-B*15:01	0.01725782554131001	0.020807905268140636	not-binder
ILFETTLI	HLA-B*15:01	0.27438071072101594	0.12225917329627767	not-binder
AYDNSQSS	HLA-B*15:01	0.0025844042364042254	0.0019119112683512682	not-binder
WNEESLKK	HLA-B*15:01	0.005343272048048675	0.003181847330672065	not-binder
LGFFEGSV	HLA-B*15:01	0.07162526268512011	0.07425607353333517	not-binder
SEVLNRKA	HLA-B*15:01	0.008390795532613992	0.004560900024665113	not-binder
DERMWPLS	HLA-B*15:01	0.0036744555342011153	0.004084531638160267	not-binder
MAIAESAP	HLA-B*15:01	0.04464420694857836	0.03630631935542864	not-binder
EDALSTAR	HLA-B*15:01	0.027062051705433986	0.03607237835275119	not-binder
QEFEDNSA	HLA-B*15:01	0.06386483507230878	0.06170764908929597	not-binder
TIGKKKQR	HLA-B*15:01	0.0017164438497275114	0.0013211200696825998	not-binder
DLNLFDLK	HLA-B*15:01	0.09356194213032723	0.07856306430596122	not-binder
NNLFGLRA	HLA-B*15:01	0.005777721921913326	0.0033681148899118002	not-binder
TADLAISS	HLA-B*15:01	0.0023385887790936975	0.0021845446270963363	not-binder
IDNQALIK	HLA-B*15:01	0.04341545440256596	0.02636392956980863	not-binder
DYVATRWY	HLA-B*15:01	0.05204234346747398	0.04878533541061353	not-binder
RQRLDIST	HLA-B*15:01	0.6196245163679123	0.23042100304816604	binder
VGAMMCVL	HLA-B*15:01	0.10819845385849476	0.13470834100512707	not-binder
LAPMVLMQ	HLA-B*15:01	0.05069358218461275	0.0469542302026799	not-binder
ASPEQAHT	HLA-B*15:01	0.0164054986089468	0.00637429478850197	not-binder
GKNIIKAI	HLA-B*15:01	0.039324504975229504	0.03332718189497248	not-binder
RFHKRSPY	HLA-B*15:01	0.8209347128868103	0.12278250217042964	binder
IQQLDDLP	HLA-B*15:01	0.0102030907291919	0.008838281703684944	not-binder
QMTVVYNF	HLA-B*15:01	0.849722957611084	0.08051223980839005	binder
ALRVTDDA	HLA-B*15:01	0.17046287804841995	0.14151281566228524	not-binder
NGNKENAA	HLA-B*15:01	0.006595650420058519	0.011455534196174311	not-binder
TISIPLVN	HLA-B*15:01	0.03700231295078993	0.02440070700942334	not-binder
SLITPQKS	HLA-B*15:01	0.03354338756762445	0.04817816949629023	not-binder
LDSSQKHL	HLA-B*15:01	0.013475405890494585	0.01348521436356054	not-binder
MDTIGTEK	HLA-B*15:01	0.016981432028114796	0.010711787489022555	not-binder
KIYVHKKF	HLA-B*15:01	0.6470949113368988	0.25376008065667255	binder
FCWKCNEF	HLA-B*15:01	0.12597407083958387	0.163826995573279	not-binder
RLTPISVL	HLA-B*15:01	0.9316243171691895	0.061553262200191895	binder
ITGFQNGL	HLA-B*15:01	0.04537584111094475	0.03159487095623044	not-binder
LCFSESIP	HLA-B*15:01	0.0017395177506841718	0.0009739104010065031	not-binder
LGNENNTE	HLA-B*15:01	0.0019013777258805931	0.0012852384880531716	not-binder
RCSESLDN	HLA-B*15:01	0.0002871097451134119	0.00025910281017236934	not-binder
LIHPGALL	HLA-B*15:01	0.466617739200592	0.211528306314484	ambiguous
NLSFGGNS	HLA-B*15:01	0.0033759737038053573	0.0026672454124762714	not-binder
VRTELSPS	HLA-B*15:01	0.0010034227627329529	0.000857676020777993	not-binder
KKNSVIFV	HLA-B*15:01	0.00838376027531922	0.0038743907673275523	not-binder
ALAISSSI	HLA-B*15:01	0.730516517162323	0.11599420341079854	binder
RLVSNASM	HLA-B*15:01	0.9673479795455933	0.014879488661811935	binder
RDKLILML	HLA-B*15:01	0.020238983910530806	0.015579229133569353	not-binder
FCTGGIRC	HLA-B*15:01	0.00023538642562925816	0.00014007810266519595	not-binder
IHPVDILL	HLA-B*15:01	0.015717697516083717	0.008083072009869881	not-binder
EKEIGDQI	HLA-B*15:01	0.008489685750100761	0.010121193664696155	not-binder
ARTPLIIS	HLA-B*15:01	0.005919773131608963	0.0026088984722894863	not-binder
GVSRLLGA	HLA-B*15:01	0.010360999498516321	0.010348530102387832	not-binder
PLIAKRLI	HLA-B*15:01	0.019082131003960966	0.021758831121489217	not-binder
KGGQGYFQ	HLA-B*15:01	0.01602580463513732	0.012678507962104001	not-binder
FNASSGMW	HLA-B*15:01	0.007399420253932476	0.0016585619457191185	not-binder
EKQLSKKI	HLA-B*15:01	0.008657446084544062	0.01074138735542079	not-binder
RARSRNNS	HLA-B*15:01	0.0037764414213597775	0.0015042636095487524	not-binder
KDALKLGF	HLA-B*15:01	0.17053627632558346	0.12535493737325318	not-binder
PTPPALVG	HLA-B*15:01	0.009152077161706984	0.005423853622408436	not-binder
FGYVGDLR	HLA-B*15:01	0.043550705909729	0.021156602103790566	not-binder
PGTRLRVW	HLA-B*15:01	0.004550776098039932	0.004571711813998593	not-binder
ESFVSGAN	HLA-B*15:01	0.007411844842135906	0.004167546082708646	not-binder
IKPEAVVI	HLA-B*15:01	0.136470165848732	0.06627739086602723	not-binder
TNPANAAP	HLA-B*15:01	0.0064839760307222605	0.004783005062924481	not-binder
GGDAKQVS	HLA-B*15:01	0.009435839671641588	0.0032047233408605265	not-binder
EVGRNPVV	HLA-B*15:01	0.012009636079892517	0.012969627107022208	not-binder
DLADLETL	HLA-B*15:01	0.030566939897835255	0.03123932689089427	not-binder
AVGADENH	HLA-B*15:01	0.01658337488770485	0.009697252830698373	not-binder
SGFDTCLI	HLA-B*15:01	0.020508871087804435	0.02716839580349087	not-binder
NGRISKDT	HLA-B*15:01	0.009559465176425874	0.011506445778406536	not-binder
LSTLATVN	HLA-B*15:01	0.038749666139483455	0.01879132183758713	not-binder
IALVGYPE	HLA-B*15:01	0.07502221297472715	0.08342927915385988	not-binder
LLAKVMYH	HLA-B*15:01	0.4530033804476261	0.25745492606253856	ambiguous
QQLIGSLE	HLA-B*15:01	0.034858048893511295	0.01626273286731999	not-binder
YPIPVNPP	HLA-B*15:01	0.028776724822819233	0.020169052115668128	not-binder
KSIIKKYS	HLA-B*15:01	0.05704290405847132	0.07863421964139211	not-binder
VVPENVYL	HLA-B*15:01	0.2080918051302433	0.12579533716572047	not-binder
EVCRLRHT	HLA-B*15:01	0.0003862646364723332	0.00023663315237069084	not-binder
QNAIMKGL	HLA-B*15:01	0.015887741558253766	0.011863461980332946	not-binder
AHPGGGVM	HLA-B*15:01	0.08578619137406349	0.10530637706817543	not-binder
MVVYAVSA	HLA-B*15:01	0.1681519128382206	0.1572071234231877	not-binder
IGFEVAGK	HLA-B*15:01	0.04059159606695175	0.028798448283164153	not-binder
SFGVIEGL	HLA-B*15:01	0.030590264964848755	0.05073697681807647	not-binder
DGHTGAAA	HLA-B*15:01	0.004929294367320836	0.0030362471359755634	not-binder
EITHKRRV	HLA-B*15:01	0.0003417894447920844	0.000159075737893659	not-binder
QEPVLSAE	HLA-B*15:01	0.01090398640371859	0.008935098399402057	not-binder
KKQISIKQ	HLA-B*15:01	0.01246300940401852	0.006055322000362443	not-binder
ATAPADLS	HLA-B*15:01	0.006737948814406991	0.004678810752613989	not-binder
DNLTEQEK	HLA-B*15:01	0.035382769722491506	0.04111463104528282	not-binder
GNDHIAAQ	HLA-B*15:01	0.014675624761730432	0.02089016412583881	not-binder
PQFNLTPV	HLA-B*15:01	0.03894827328622341	0.02059967526381733	not-binder
LEWEEAES	HLA-B*15:01	0.002033353940350935	0.0016057542565785239	not-binder
SHESLRAT	HLA-B*15:01	0.0024797346675768496	0.0016790084656182348	not-binder
INFLHPIK	HLA-B*15:01	0.029138038493692876	0.016529651274300367	not-binder
SGNSANVI	HLA-B*15:01	0.045110132172703744	0.03516566942776842	not-binder
DKNDFERC	HLA-B*15:01	0.00046777452516835185	0.00022685108330314544	not-binder
FHNREPSL	HLA-B*15:01	0.01446559764444828	0.019568749500410872	not-binder
IIFFSGSL	HLA-B*15:01	0.7405784845352172	0.12837972773538875	binder
LQFEVFKH	HLA-B*15:01	0.8834721684455872	0.05236313481593194	binder
YQYDAALE	HLA-B*15:01	0.5036335945129394	0.17818019791537063	ambiguous
CAEQARQN	HLA-B*15:01	0.0003979992674430832	0.00026753332270407974	not-binder
DALQIDQK	HLA-B*15:01	0.021964917704463006	0.005855409706539443	not-binder
QYLQPTPK	HLA-B*15:01	0.018286257795989514	0.01463439816792291	not-binder
PEFEETKR	HLA-B*15:01	0.040431870706379415	0.030346676968927483	not-binder
LLLDDGRT	HLA-B*15:01	0.04815541822463274	0.03822982611018156	not-binder
IGYELDRS	HLA-B*15:01	0.010549618868390098	0.007840290498578272	not-binder
KGREAVQY	HLA-B*15:01	0.9625215530395508	0.018506480883520693	binder
VCRSEGPI	HLA-B*15:01	0.01627502585761249	0.01855701734726865	not-binder
GPPPGTVQ	HLA-B*15:01	0.07383098704740405	0.07915095871199299	not-binder
VLIGNGLT	HLA-B*15:01	0.09071061201393604	0.05584342247003446	not-binder
FLDESGNF	HLA-B*15:01	0.8399793028831481	0.08741540025279886	binder
DIVYLDPM	HLA-B*15:01	0.07054642327129841	0.04930979602105074	not-binder
DLDAELEA	HLA-B*15:01	0.0027838875073939564	0.0016333969565490351	not-binder
AHRLPDYA	HLA-B*15:01	0.004361545434221625	0.003143649157036502	not-binder
GEEWAMHV	HLA-B*15:01	0.0139824194367975	0.010144546851507372	not-binder
SCHCEVPQ	HLA-B*15:01	0.000828144745901227	0.0009538041094176375	not-binder
LVTVTVRL	HLA-B*15:01	0.1782773680984974	0.12937295491209244	not-binder
GAPHIPWL	HLA-B*15:01	0.015686833299696445	0.006754295522865449	not-binder
ELGNDRPG	HLA-B*15:01	0.006055118021322414	0.0033501471522531935	not-binder
VPAEEAGA	HLA-B*15:01	0.0009757712803548201	0.0010745093835209617	not-binder
RGKIIVYN	HLA-B*15:01	0.09917010944336653	0.13570350234911005	not-binder
KSELSESD	HLA-B*15:01	0.0008347109003807418	0.0005808285804062625	not-binder
GENFPTSV	HLA-B*15:01	0.2191614754498005	0.18686134599529136	not-binder
MYVAIQAV	HLA-B*15:01	0.02357504526153207	0.0323972513010883	not-binder
VPLKWHWP	HLA-B*15:01	0.002942595144850202	0.003427999593712555	not-binder
SAALLAVF	HLA-B*15:01	0.8481022834777832	0.016216613726410502	binder
AVDAATDS	HLA-B*15:01	0.003312223602551967	0.002039928600328446	not-binder
PASGRISI	HLA-B*15:01	0.07266399189829827	0.09721730798604505	not-binder
GITYQYLG	HLA-B*15:01	0.016863037692382933	0.013984757904739041	not-binder
FIMIGNLS	HLA-B*15:01	0.02124004433862865	0.017015157033267166	not-binder
ASAPKFPS	HLA-B*15:01	0.10460471846163273	0.10193232624408702	not-binder
HYAIINGE	HLA-B*15:01	0.006691293464973569	0.0033539520047772458	not-binder
RHVAGLGG	HLA-B*15:01	0.006514590458391467	0.01068109935029365	not-binder
LANLFGTP	HLA-B*15:01	0.043390648812055586	0.050455304646274186	not-binder
KFVRRYAD	HLA-B*15:01	0.0018998575673322194	0.0025792314590579505	not-binder
FRTPDHKW	HLA-B*15:01	0.0031417004065588117	0.002281033451897944	not-binder
KSEYREII	HLA-B*15:01	0.018565504858270288	0.01869833882942429	not-binder
LQQTIEQA	HLA-B*15:01	0.03232502862811089	0.018205367280427383	not-binder
FDMKEKGL	HLA-B*15:01	0.012002847250550985	0.008673161395699725	not-binder
NWFNTFNT	HLA-B*15:01	0.00142788235534681	0.0009920748670358816	not-binder
NTLSQQAQ	HLA-B*15:01	0.0040016596089117226	0.005951692475708708	not-binder
SQLIIHMR	HLA-B*15:01	0.07163511868566275	0.051223534935529086	not-binder
GAASDLSA	HLA-B*15:01	0.010031091305427254	0.006916381093180669	not-binder
DPLEPLEI	HLA-B*15:01	0.0120169831905514	0.007632050394606562	not-binder
LQLQEKGF	HLA-B*15:01	0.7414179563522338	0.20913508103438722	binder
FGRVMQIG	HLA-B*15:01	0.05917738005518913	0.02264519050247647	not-binder
SLEELEAK	HLA-B*15:01	0.030009496957063675	0.012155237039835039	not-binder
ASVVWVLY	HLA-B*15:01	0.8170848369598389	0.20798923241845482	binder
KYPASRAT	HLA-B*15:01	0.0360457606613636	0.04383567201302298	not-binder
PAWQAIFA	HLA-B*15:01	0.0033809323504101485	0.0019777981039261587	not-binder
VDVRSYIA	HLA-B*15:01	0.03436823352240026	0.03546293985276055	not-binder
LLREGMKV	HLA-B*15:01	0.1815204806625843	0.10638994961288889	not-binder
TLAIIPMM	HLA-B*15:01	0.42668584585189817	0.1225389254271396	not-binder
LAEQIVQD	HLA-B*15:01	0.01206241613253951	0.011565362578726066	not-binder
CFKYYHGV	HLA-B*15:01	0.0020886322017759085	0.0021402619790102935	not-binder
KFAARGTV	HLA-B*15:01	0.006221015308983624	0.004071998508165206	not-binder
HFEGSGHG	HLA-B*15:01	0.0040039569808868695	0.005295795875640599	not-binder
YNANVLFD	HLA-B*15:01	0.005898472497938201	0.0037276878432526074	not-binder
KCEPACRH	HLA-B*15:01	0.0002993087808135897	0.00033844953796463383	not-binder
SKASLHNK	HLA-B*15:01	0.002636489679571241	0.0011664532845287196	not-binder
KVGKISRA	HLA-B*15:01	0.040239658765494825	0.03780984026874183	not-binder
TGIKLAVP	HLA-B*15:01	0.03820734573528171	0.03705887589297808	not-binder
YPNPVPFA	HLA-B*15:01	0.010501127655152232	0.015959558849771543	not-binder
LAISDLLF	HLA-B*15:01	0.6585572898387909	0.12209312628650341	binder
NTDAYCVI	HLA-B*15:01	0.003213455784134567	0.0013643326176299164	not-binder
NEIKNLKK	HLA-B*15:01	0.029294329322874547	0.027416726333100452	not-binder
VLVDVDDQ	HLA-B*15:01	0.07651554457843304	0.07051241303707415	not-binder
ATLTRFFA	HLA-B*15:01	0.01311137513257563	0.007499468077428069	not-binder
CSQPHSYC	HLA-B*15:01	0.0008067870410741306	0.0004143408904402667	not-binder
WGALAVEG	HLA-B*15:01	0.003023220313480124	0.0018175696379457381	not-binder
KKLEHFTK	HLA-B*15:01	0.004983339738100767	0.0031046385429454914	not-binder
LADIEKIV	HLA-B*15:01	0.05608360953629017	0.030861529484923673	not-binder
GKQVLFKN	HLA-B*15:01	0.001776641432661563	0.0011115898284289525	not-binder
SMNFNMSS	HLA-B*15:01	0.04425971582531929	0.07299356639721635	not-binder
NGVTIWDE	HLA-B*15:01	0.0036036030331160875	0.0025434817582081436	not-binder
PVSDAFLG	HLA-B*15:01	0.0038826680043712257	0.003028351019905583	not-binder
IHCGGMDL	HLA-B*15:01	0.002999678405467421	0.0021527228458537613	not-binder
VYIFDYLK	HLA-B*15:01	0.015519720944575965	0.022658405852296518	not-binder
ALHGSALF	HLA-B*15:01	0.9815680265426636	0.022545214952297797	binder
VGNEVDEE	HLA-B*15:01	0.003975377848837525	0.0023366510246561763	not-binder
WISTKIYA	HLA-B*15:01	0.008578365173889324	0.005075988137112186	not-binder
SQLNEDAQ	HLA-B*15:01	0.010294493194669485	0.006503317486843988	not-binder
FPDHHAFD	HLA-B*15:01	0.0028479303466156123	0.0011408083489072296	not-binder
REFIEKLV	HLA-B*15:01	0.12307076267898083	0.10162567853502995	not-binder
QYVVRCEA	HLA-B*15:01	0.0012177538243122398	0.0008731292611203625	not-binder
RDKDVRIE	HLA-B*15:01	0.01701287745963782	0.017726558441620573	not-binder
TTCYLILK	HLA-B*15:01	0.0035038710688240827	0.0022200293065015144	not-binder
DSHVHILI	HLA-B*15:01	0.054335848242044446	0.024296979806318925	not-binder
QELLLDLM	HLA-B*15:01	0.06253176145255565	0.05433778811355737	not-binder
SLPGWQSN	HLA-B*15:01	0.01123107357416302	0.00597416144512875	not-binder
TSVVEPYN	HLA-B*15:01	0.006915637804195285	0.0029637330368970333	not-binder
HTLVGQLD	HLA-B*15:01	0.00895724566653371	0.008036386249818806	not-binder
GQKQRIQL	HLA-B*15:01	0.8902456879615783	0.12437503522125168	binder
ALLRQVEL	HLA-B*15:01	0.5780167996883392	0.20058331377871771	ambiguous
DFLRQVNH	HLA-B*15:01	0.01032688533887267	0.01100001767133736	not-binder
SIPELFNA	HLA-B*15:01	0.015202311612665654	0.02129168825948861	not-binder
VLDKSLHL	HLA-B*15:01	0.14008680023252965	0.07919304895486919	not-binder
RVLADLDS	HLA-B*15:01	0.009538330370560288	0.007978536791137315	not-binder
IDNIKSNN	HLA-B*15:01	0.016419820790179073	0.016127205645991717	not-binder
LVLGSFPS	HLA-B*15:01	0.024530381709337235	0.010294813288128804	not-binder
PFGKGWFA	HLA-B*15:01	0.0011316646356135606	0.0004943593128629928	not-binder
EDVNALTN	HLA-B*15:01	0.0052739998791366816	0.004138792429318261	not-binder
KAAGKVGA	HLA-B*15:01	0.10171326361596585	0.0933574546823954	not-binder
NAALWNRK	HLA-B*15:01	0.0019243768765591085	0.0009362121357234463	not-binder
EKYRPKNL	HLA-B*15:01	0.0029465344792697578	0.0043965119962851035	not-binder
NEIVLSKM	HLA-B*15:01	0.1809269219636917	0.08285243144528313	not-binder
SDPVVKRE	HLA-B*15:01	0.00929964603856206	0.0059385578305019915	not-binder
KIDSKLGH	HLA-B*15:01	0.01683751717209816	0.011344460661373899	not-binder
GAASQSAF	HLA-B*15:01	0.7357218444347382	0.24377757081876295	binder
[truncated: 14,625 more rows]
