# Supplementary material for: Peptidome Surveillance Across Evolving SARS-CoV-2 Lineages Reveals HLA Binding Conservation in Nucleocapsid Among Variants With Most Potential for T-Cell Epitope Loss in Spike
Source: Front Immunol. 2022 Jun 23;13:918928. doi: 10.3389/fimmu.2022.918928 (PMC9260595; doi:10.3389/fimmu.2022.918928)
Supplement: Supplementary file 3 [file DataSheet_3.zip › rnn_results/HLA-A23_01_predictionsRNN.csv]

peptide	allele	prediction	prediction_std	classification
AAAAAAALQAK	HLA-A*23:01	0.016786813782528043	0.018556302794376752	not-binder
AAPATRAAL	HLA-A*23:01	0.1055812209378928	0.06697680554848791	not-binder
AAPEGVPL	HLA-A*23:01	0.023985554976388813	0.023063824448952837	not-binder
AAPTSAAAL	HLA-A*23:01	0.021644804580137133	0.016810573586046887	not-binder
AAPVPTTTL	HLA-A*23:01	0.28868460915982724	0.2527595975496128	not-binder
AAYEAELGDARK	HLA-A*23:01	0.017785017332062125	0.02305817971864955	not-binder
AAYPSLHIYTY	HLA-A*23:01	0.1487524203956127	0.13681326016985762	not-binder
ADEGISFR	HLA-A*23:01	0.015144139365293085	0.01714164791398135	not-binder
ADIDVSGPK	HLA-A*23:01	0.003062237607082352	0.002861597795219024	not-binder
ADLINNLGTIAK	HLA-A*23:01	0.022701062797568738	0.025788082187117364	not-binder
ADLSGITGAR	HLA-A*23:01	0.003764771914575249	0.0056506630091715535	not-binder
ADVDISGPK	HLA-A*23:01	0.002775463124271482	0.0019336602864482757	not-binder
ADVVVSGPK	HLA-A*23:01	0.0034656895557418467	0.0027627611326545005	not-binder
AEFAEVSK	HLA-A*23:01	0.058224764541955666	0.11008011889130591	not-binder
AEGPEVDVNLPK	HLA-A*23:01	0.02612603879533708	0.019623657851110816	not-binder
AEISFEDRK	HLA-A*23:01	0.003125894635741133	0.0040259551054698155	not-binder
AFADVSVKF	HLA-A*23:01	0.9938225269317627	0.004964018232902357	binder
AFFEGPPFKF	HLA-A*23:01	0.9984752178192139	0.0007477232486198731	binder
AFFGDVVLRF	HLA-A*23:01	0.9928469657897949	0.010095345708827957	binder
AFFPKHQDLQF	HLA-A*23:01	0.9937394857406616	0.004627254912481094	binder
AFFRMKELFF	HLA-A*23:01	0.9683210730552674	0.016328510877193766	binder
AFIDRHPRL	HLA-A*23:01	0.9553322792053223	0.05253389712041886	binder
AFIKRTPVI	HLA-A*23:01	0.8949398994445801	0.06721775865656171	binder
AFIPVLPFIL	HLA-A*23:01	0.9622793436050415	0.018194599644136424	binder
AFLDVVSKL	HLA-A*23:01	0.9329271912574768	0.03597930627094086	binder
AFLEINRQLLF	HLA-A*23:01	0.9921550631523133	0.002066700283228492	binder
AFLSEGARVLF	HLA-A*23:01	0.9928015470504761	0.0016573130732774925	binder
AFLTFPGLRL	HLA-A*23:01	0.8812986969947815	0.1315621833534607	binder
AFLTPSYTW	HLA-A*23:01	0.9713650465011596	0.006885901638289434	binder
AFMKGVFTF	HLA-A*23:01	0.9950225830078125	0.00042200144468690647	binder
AFNNLENLVF	HLA-A*23:01	0.9389065504074097	0.04903535298836005	binder
AFVPQLRSGKF	HLA-A*23:01	0.9366629123687744	0.027038306156873287	binder
AGALNSNDAFVLK	HLA-A*23:01	0.022255762876011432	0.0153107868950809	not-binder
AGFAGDDAPR	HLA-A*23:01	0.02970617191167548	0.039242953998575456	not-binder
AGLDIFAKF	HLA-A*23:01	0.961213481426239	0.02436268842471248	binder
AHIGVMVEF	HLA-A*23:01	0.7983585000038147	0.152600008395851	binder
AIEENNNFSK	HLA-A*23:01	0.009292375785298646	0.009158979826433841	not-binder
AIIRGGLTRF	HLA-A*23:01	0.7005099773406982	0.1857991613585867	binder
AIQRPSFPPPDPP	HLA-A*23:01	0.00046221169832278975	0.0004417763598794541	not-binder
AIRGHLENNPALEK	HLA-A*23:01	0.0048295648201019505	0.005714951516383985	not-binder
AKTDNVVQAK	HLA-A*23:01	0.0011967035941779613	0.0011765824477633967	not-binder
ALAAAGYDVEK	HLA-A*23:01	0.02784656509757042	0.025822936775304058	not-binder
ALAPEYAK	HLA-A*23:01	0.008762357151135802	0.007083670189111769	not-binder
ALEAANGELEVK	HLA-A*23:01	0.01072071078233421	0.005902194585678294	not-binder
ALGQNPTNAEVLK	HLA-A*23:01	0.03718632087111473	0.026817903219904054	not-binder
ALKKQSWRF	HLA-A*23:01	0.8430264353752136	0.1072400809164593	binder
ALLAYTLGVK	HLA-A*23:01	0.04429673731065122	0.08192309451543486	not-binder
ALPAPIEK	HLA-A*23:01	0.031808650493621825	0.033304622795355315	not-binder
ALPDQSFLW	HLA-A*23:01	0.9532594561576844	0.026393396937436586	binder
ALPKELPLI	HLA-A*23:01	0.8768543839454651	0.09711843919995301	binder
ALPSKVPAF	HLA-A*23:01	0.9534602880477905	0.043900823890250996	binder
ALQASALK	HLA-A*23:01	0.0025980612204875796	0.002081278572201423	not-binder
ALSSVYLLL	HLA-A*23:01	0.4490074455738068	0.22812983471910425	ambiguous
ALVATPGK	HLA-A*23:01	0.0031162865925580263	0.0021540257018752705	not-binder
ALVAYYQK	HLA-A*23:01	0.005986092251259833	0.005816291017079004	not-binder
AMLGVNPRF	HLA-A*23:01	0.9775306224822998	0.01835124293362184	binder
AMLPLVLHW	HLA-A*23:01	0.9576329112052917	0.03274922206472617	binder
ANPFGGASHAK	HLA-A*23:01	0.021952324267476796	0.018297288906271057	not-binder
APEEHPVL	HLA-A*23:01	0.009079898195341229	0.009359001548246995	not-binder
APEEHPVLL	HLA-A*23:01	0.01384672409039922	0.013227043168063583	not-binder
AQLDPAQRHGAT	HLA-A*23:01	0.0018364722913247534	0.003094172730691514	not-binder
AQLEPVASPAK	HLA-A*23:01	0.007955422846134753	0.0074235988122128335	not-binder
AQLRQYHRL	HLA-A*23:01	0.24693481661379338	0.24269023055724512	not-binder
AQYDELAR	HLA-A*23:01	0.010712320130551234	0.011375343057290016	not-binder
AQYEDIANR	HLA-A*23:01	0.014535601413808764	0.015108470937034471	not-binder
ASGPPVSELITK	HLA-A*23:01	0.02852987286169082	0.026465856663943167	not-binder
ASITALEAK	HLA-A*23:01	0.00882230936549604	0.01606309586590634	not-binder
ATGHGKYEKVLV	HLA-A*23:01	0.0009824019856750966	0.0009293369243284199	not-binder
ATLPDADK	HLA-A*23:01	0.0019831340410746633	0.001072430063537884	not-binder
ATVTPSPVK	HLA-A*23:01	0.0029309979552635925	0.005077538680752087	not-binder
AVFPSIVGRPR	HLA-A*23:01	0.08653616027440876	0.15884234666519825	not-binder
AWARPLSVSF	HLA-A*23:01	0.9855842590332031	0.005146618044913016	binder
AWLPAYATPHF	HLA-A*23:01	0.9901721954345704	0.00528781469982468	binder
AWLPHVADFRW	HLA-A*23:01	0.993129825592041	0.002217385782514278	binder
AWNEITGQIKF	HLA-A*23:01	0.9948877096176147	0.0026118676007244783	binder
AYADVQAVL	HLA-A*23:01	0.9638751029968262	0.021304029823118648	binder
AYAIIKEEL	HLA-A*23:01	0.97640061378479	0.01883165413232113	binder
AYALLLQHL	HLA-A*23:01	0.9833690762519837	0.008871681004104747	binder
AYDIGNHFNEF	HLA-A*23:01	0.9863571166992188	0.012466005707928104	binder
AYFDKEFSITEF	HLA-A*23:01	0.9989115715026855	0.00036084677427161265	binder
AYGQALAK	HLA-A*23:01	0.3430148079991341	0.13152512924694268	not-binder
AYGQVVFRL	HLA-A*23:01	0.9927176594734192	0.006106659596083146	binder
AYGWVSATF	HLA-A*23:01	0.9934966206550598	0.002869703910587862	binder
AYHNSPAYL	HLA-A*23:01	0.9628551602363586	0.012262046520383508	binder
AYIAVGSISF	HLA-A*23:01	0.995864999294281	0.0007578594627128452	binder
AYIERMNSI	HLA-A*23:01	0.9902450919151307	0.003188708553051072	binder
AYIGFIQSL	HLA-A*23:01	0.9827146053314209	0.014642322075213755	binder
AYIHCVSAF	HLA-A*23:01	0.9871485948562622	0.005719226180080785	binder
AYIKGGWIL	HLA-A*23:01	0.9686608910560608	0.027498710131686636	binder
AYINKVEEL	HLA-A*23:01	0.9812785387039185	0.015554551971910819	binder
AYIPKLLQL	HLA-A*23:01	0.9946272253990174	0.0024551730545073233	binder
AYIPTPIYF	HLA-A*23:01	0.9941866993904114	0.004341828862185719	binder
AYIQGLKEKF	HLA-A*23:01	0.9907602429389953	0.0032540980945468066	binder
AYISGLDVF	HLA-A*23:01	0.9791635274887085	0.014899161159093495	binder
AYISQVPTQMSF	HLA-A*23:01	0.9977325916290283	0.0013066409872598953	binder
AYITGLCFI	HLA-A*23:01	0.9397121787071228	0.02132649874274358	binder
AYKYIQELW	HLA-A*23:01	0.9832582473754883	0.006401745311042248	binder
AYLAQSPQL	HLA-A*23:01	0.9821229934692383	0.004756747167321272	binder
AYLDKISEL	HLA-A*23:01	0.9921096324920654	0.007873818386800078	binder
AYLECIERITF	HLA-A*23:01	0.9944384098052979	0.0024706085369551865	binder
AYLHSHNMI	HLA-A*23:01	0.9653116464614868	0.010533035587610763	binder
AYLIQVHKW	HLA-A*23:01	0.9918292999267578	0.005614224427901465	binder
AYLKAIVLF	HLA-A*23:01	0.9944264173507691	0.004475305858295615	binder
AYLKWISQI	HLA-A*23:01	0.9952987313270569	0.0023809959687006244	binder
AYLLFYERI	HLA-A*23:01	0.9855122327804565	0.0020934714439398813	binder
AYLPEWKENI	HLA-A*23:01	0.984022319316864	0.01055049541187649	binder
AYLPKKNGLYL	HLA-A*23:01	0.98711656332016	0.005262822679466732	binder
AYLPKNTHPF	HLA-A*23:01	0.9943440437316895	0.002111723055585223	binder
AYLPKNTHPFLYL	HLA-A*23:01	0.9542637705802918	0.045984559081762355	binder
AYLPLRLLERL	HLA-A*23:01	0.9763368010520935	0.008360545791264367	binder
AYLPSGSSAHL	HLA-A*23:01	0.9649005055427551	0.024932601564046197	binder
AYLPTGKQF	HLA-A*23:01	0.992289924621582	0.0028083809370847345	binder
AYLPTGKQFLV	HLA-A*23:01	0.9106592178344727	0.11705653012890568	binder
AYLQLFTKL	HLA-A*23:01	0.9951996684074402	0.0024537690541378263	binder
AYLSKAMEI	HLA-A*23:01	0.9907108545303345	0.0032194791922142826	binder
AYLTEHEKI	HLA-A*23:01	0.9864665269851685	0.005591746888539036	binder
AYLTHHQRI	HLA-A*23:01	0.9836079478263855	0.008262613038862018	binder
AYLTVHQRI	HLA-A*23:01	0.9895947217941284	0.003785116145773793	binder
AYLVHLIQRF	HLA-A*23:01	0.9957465648651123	0.0020718627342901953	binder
AYMERMNYI	HLA-A*23:01	0.990061593055725	0.0025759783591818414	binder
AYMPHTFFIGDHA	HLA-A*23:01	0.3962607353925705	0.33979642344179734	ambiguous
AYMQEPLFVEF	HLA-A*23:01	0.9968399286270142	0.00253866706820526	binder
AYNAVVRYF	HLA-A*23:01	0.9955966830253601	0.0029539666629733066	binder
AYNDNWFITF	HLA-A*23:01	0.9963515162467956	0.002207173361275507	binder
AYPAIRYLL	HLA-A*23:01	0.9794272422790528	0.02894663777348021	binder
AYPDKNFTL	HLA-A*23:01	0.9911619424819946	0.005015752459262519	binder
AYPEYLITF	HLA-A*23:01	0.9976985335350037	0.0017980968113605867	binder
AYPPAPFMHI	HLA-A*23:01	0.9943385481834411	0.0036673215597431198	binder
AYPTAYPSF	HLA-A*23:01	0.9895877003669739	0.004224996867596139	binder
AYQDRLAYL	HLA-A*23:01	0.9931054472923279	0.003380922524099085	binder
AYQHLFYLL	HLA-A*23:01	0.9923496723175049	0.0027702957960737576	binder
AYQSIQNYL	HLA-A*23:01	0.9720398545265198	0.01873760408403691	binder
AYRVTLNPPGTF	HLA-A*23:01	0.9340805053710938	0.09678722115903687	binder
AYSAAKSWVF	HLA-A*23:01	0.9935426592826844	0.0024314006604159465	binder
AYSEAIFEL	HLA-A*23:01	0.9873907685279846	0.014465131210105318	binder
AYSPRHYVI	HLA-A*23:01	0.993668258190155	0.0010734458450181083	binder
AYSTVPGYYSW	HLA-A*23:01	0.9898925065994263	0.00421150888959817	binder
AYTPVLNQF	HLA-A*23:01	0.997137987613678	0.0013236710388459091	binder
AYVDIHTGL	HLA-A*23:01	0.9834993839263916	0.0075028114644582955	binder
AYVDKLEEL	HLA-A*23:01	0.9720860004425049	0.014454301843974011	binder
AYVGDVPIL	HLA-A*23:01	0.9471116304397583	0.03149985424316055	binder
AYVPVSDMNGLGF	HLA-A*23:01	0.9912465333938598	0.0051397682831466	binder
AYVSDLGKVFSF	HLA-A*23:01	0.9976757287979126	0.0009274923104517583	binder
AYVTLAAHF	HLA-A*23:01	0.9884650826454162	0.00511076459913072	binder
AYYEHRLQL	HLA-A*23:01	0.9934398651123046	0.003312486680453996	binder
AYYEIRYQF	HLA-A*23:01	0.997649323940277	0.0010834188771029366	binder
AYYGNINFF	HLA-A*23:01	0.9942358493804931	0.002534630085503559	binder
CYVGVVHRL	HLA-A*23:01	0.9822241187095642	0.011387720164341439	binder
DAGTIAGLNVLR	HLA-A*23:01	0.11282061040401459	0.11231591115339566	not-binder
DAHKSEVAHRFKDL	HLA-A*23:01	0.0010016737767728045	0.0010524310835912988	not-binder
DDEVQVVRGHYK	HLA-A*23:01	0.005500153067987412	0.005729204992168973	not-binder
DDNPNLPR	HLA-A*23:01	0.003594299859832972	0.003400301548261571	not-binder
DESGPSIVH	HLA-A*23:01	0.0020868892905127725	0.0031897233651569626	not-binder
DFIGVDSTGKRLLF	HLA-A*23:01	0.6131351858377456	0.24494579721395107	ambiguous
DFLNVKNVYF	HLA-A*23:01	0.9141951680183411	0.052204213115061425	binder
DFPTISLEF	HLA-A*23:01	0.9147575974464417	0.06676623236157408	binder
DGAGDVAFVK	HLA-A*23:01	0.09172032633796334	0.16311691521258478	not-binder
DGTYAVTYIPDK	HLA-A*23:01	0.007155815837904811	0.005899425669949388	not-binder
DGYNYTLSK	HLA-A*23:01	0.05152120009297505	0.09500795403768675	not-binder
DIAALVVD	HLA-A*23:01	0.005649246211396531	0.005365507333754638	not-binder
DLEALLNSK	HLA-A*23:01	0.04654213301837444	0.0833922958741185	not-binder
DLEGLSQRHEEK	HLA-A*23:01	0.0016411744960350915	0.0018499783364233327	not-binder
DLGEENFK	HLA-A*23:01	0.09810098753077909	0.1831225653236812	not-binder
DLSLEEIQK	HLA-A*23:01	0.08153253267519175	0.14880975357388898	not-binder
DPFNPFELTNH	HLA-A*23:01	0.0009862960752798245	0.0004370352013360132	not-binder
DPTFIPAPIQAK	HLA-A*23:01	0.007076941919513047	0.0054995794076254595	not-binder
DQLIYNLLK	HLA-A*23:01	0.08269156869500875	0.12900832741233284	not-binder
DSYVGDEAQSK	HLA-A*23:01	0.11398076824843884	0.11704269263254512	not-binder
DVNAAIATIK	HLA-A*23:01	0.024176727957092227	0.0357852198696757	not-binder
DVNVNFEK	HLA-A*23:01	0.13383777341805397	0.25007724149983285	not-binder
DYFVPLHHF	HLA-A*23:01	0.995431411266327	0.003862223198730532	binder
DYIAVNPHLF	HLA-A*23:01	0.9967425107955933	0.001582620081482301	binder
DYIDGILIKTF	HLA-A*23:01	0.9899717330932617	0.00991241006793224	binder
DYIDSSWEL	HLA-A*23:01	0.9100341677665711	0.034054306050225754	binder
DYIDTIWKI	HLA-A*23:01	0.9947271108627319	0.0026537199374027684	binder
DYIPQLAKF	HLA-A*23:01	0.9930497646331787	0.004236394452340467	binder
DYIQKHPEL	HLA-A*23:01	0.932677960395813	0.0740493961810653	binder
DYKGVSLSKASHF	HLA-A*23:01	0.4898737847805023	0.2602112605462953	ambiguous
DYLNEWGNRF	HLA-A*23:01	0.992146372795105	0.003532611081552317	binder
DYLPSFCKW	HLA-A*23:01	0.9571213483810425	0.02515950626537075	binder
DYLQEVPIL	HLA-A*23:01	0.7056951880455017	0.2064013771976607	binder
DYNFVFTSF	HLA-A*23:01	0.990505039691925	0.0013971840288444512	binder
DYVEINIDHKF	HLA-A*23:01	0.9959605216979981	0.002428708438167731	binder
EAAENSLVAYK	HLA-A*23:01	0.023221294418908654	0.02319946705727508	not-binder
EAFSLFDK	HLA-A*23:01	0.08408423599321395	0.12843683050920593	not-binder
EALPGPHYYTW	HLA-A*23:01	0.3702038667164743	0.2681184471659828	ambiguous
EDQTEYLEER	HLA-A*23:01	0.01282176801469177	0.011514744967390134	not-binder
EDQTEYLEERRIK	HLA-A*23:01	0.0005582443842286011	0.0006257424062390298	not-binder
EDQTEYLEERRVK	HLA-A*23:01	0.0005754029123636428	0.0007159956126029054	not-binder
EFITVHSML	HLA-A*23:01	0.44660399556159974	0.14380736988265008	ambiguous
EFLKYFGTFF	HLA-A*23:01	0.9372468590736389	0.03182172554809066	binder
EFLKYFGTF	HLA-A*23:01	0.9547182440757751	0.014785934765381089	binder
EFLRQLLTF	HLA-A*23:01	0.9839594960212708	0.007868395131070252	binder
EFLTDMKQVF	HLA-A*23:01	0.9233693242073059	0.04391320530494846	binder
EFPNFKYRMIL	HLA-A*23:01	0.08847847012802959	0.06887442567182755	not-binder
EGLELPEDEEEK	HLA-A*23:01	0.02363098207861185	0.01979423873646138	not-binder
EGVNDNEEGFFSAR	HLA-A*23:01	0.009203766437713057	0.008234059570442537	not-binder
EIAEAYLGK	HLA-A*23:01	0.07326158069190569	0.12590912420261555	not-binder
EIIDLVLDRIRK	HLA-A*23:01	0.004751708789262921	0.005050280438767774	not-binder
EITALAPSTMK	HLA-A*23:01	0.014241951378062367	0.01181988743160004	not-binder
EPSVSIPFL	HLA-A*23:01	0.01359162216540426	0.018058853251919534	not-binder
EQIKEYHHL	HLA-A*23:01	0.4385429184883833	0.3346750458502935	ambiguous
EQVANSAFVERVRK	HLA-A*23:01	0.0017655522018685589	0.0023433774460897795	not-binder
ERSGVSLAALK	HLA-A*23:01	0.004783410794334486	0.007315819305286536	not-binder
ESGPSIVH	HLA-A*23:01	0.002332252205815166	0.0023877763333491706	not-binder
ESYSIYVYK	HLA-A*23:01	0.13853093152865767	0.19090208083002913	not-binder
ESYSVYVYK	HLA-A*23:01	0.1745582239702344	0.24154443685349378	not-binder
ETAEAYLGK	HLA-A*23:01	0.07446377242449671	0.12082786569123047	not-binder
EWIPLAWKW	HLA-A*23:01	0.950454580783844	0.017632960447901358	binder
EWISFGHRF	HLA-A*23:01	0.9737622618675232	0.008767269233514743	binder
EWPKHWPTFI	HLA-A*23:01	0.884620976448059	0.06504458160504503	binder
EWSPYTKIFQF	HLA-A*23:01	0.9649580240249633	0.05523194493104589	binder
EYAHLFEVF	HLA-A*23:01	0.9938539624214172	0.0029857253583145528	binder
EYATKISRF	HLA-A*23:01	0.9922400712966919	0.004268109058357182	binder
EYAVLTSTI	HLA-A*23:01	0.9609400868415833	0.024749481373451118	binder
EYFGPDFKLHI	HLA-A*23:01	0.9242726564407349	0.08052162460590574	binder
EYGENFPML	HLA-A*23:01	0.9066994190216064	0.05457926733042283	binder
EYGQVNHAL	HLA-A*23:01	0.861907160282135	0.0691908797767661	binder
EYIAAFLSHF	HLA-A*23:01	0.9934589624404907	0.005698757410438248	binder
EYIAKQFGF	HLA-A*23:01	0.9933847546577453	0.0026598933848165605	binder
EYIDDLFKL	HLA-A*23:01	0.9535796880722046	0.041226158623789574	binder
EYIDRMIKI	HLA-A*23:01	0.9908932685852051	0.0044816741286034766	binder
EYIPEDILKNL	HLA-A*23:01	0.8730473518371582	0.10962287781206866	binder
EYIPEGEILVI	HLA-A*23:01	0.8514190495014191	0.2175705136157105	binder
EYIQFVPLL	HLA-A*23:01	0.9787531018257141	0.00840279050594949	binder
EYISKTYKI	HLA-A*23:01	0.9933908104896545	0.0016918213877969788	binder
EYISTVKTL	HLA-A*23:01	0.9011937141418457	0.04413322225128192	binder
EYLDEEFHQSL	HLA-A*23:01	0.884271764755249	0.10905789996770981	binder
EYLDRIGQLFF	HLA-A*23:01	0.9940079331398011	0.00521971199110162	binder
EYLEAHLKF	HLA-A*23:01	0.9967721700668335	0.0017295898156348326	binder
EYLENALKL	HLA-A*23:01	0.9750287413597107	0.015458990078894867	binder
EYLERAPEL	HLA-A*23:01	0.9590947508811951	0.03704542466157881	binder
EYLFNFDNTF	HLA-A*23:01	0.9923222541809082	0.002558393878575856	binder
EYLGANSVVYL	HLA-A*23:01	0.9514701008796692	0.034474298392810104	binder
EYLGSMAKI	HLA-A*23:01	0.9485220551490784	0.03703336975092782	binder
EYLHFMRKI	HLA-A*23:01	0.9407505512237548	0.02426108126793687	binder
EYLHIDQRLVF	HLA-A*23:01	0.9855693936347961	0.008206578451495763	binder
EYLIKVNEI	HLA-A*23:01	0.9820342063903809	0.006443323899187999	binder
EYLIRIKGQEF	HLA-A*23:01	0.9243070602416992	0.03524825993280882	binder
EYLIVFPKL	HLA-A*23:01	0.9819167017936706	0.008448114096507085	binder
EYLKIKQSF	HLA-A*23:01	0.9855103492736816	0.010011631510831728	binder
EYLKNVLLQF	HLA-A*23:01	0.9941299557685852	0.002474358858544845	binder
EYLPIGGLAEF	HLA-A*23:01	0.9929439187049866	0.009380575808761357	binder
EYLRQIFRL	HLA-A*23:01	0.9772539734840393	0.021625644585757615	binder
EYLTAEILEL	HLA-A*23:01	0.9146512985229492	0.05951513921175542	binder
EYLYFFRVL	HLA-A*23:01	0.8244619727134704	0.07738608553400542	binder
EYLYPDQTHF	HLA-A*23:01	0.9894796490669251	0.004539538578345056	binder
EYMEVRERI	HLA-A*23:01	0.9309172034263611	0.03415960924695925	binder
EYNGKIPRF	HLA-A*23:01	0.9908945441246033	0.00879828644448021	binder
EYNSALPLL	HLA-A*23:01	0.9350085973739624	0.031299130705161216	binder
EYPHEVPQI	HLA-A*23:01	0.9624155759811401	0.028101910859274746	binder
EYTGYSFKF	HLA-A*23:01	0.9928810834884644	0.002827826789664234	binder
EYVEAVSFQHF	HLA-A*23:01	0.9862810254096985	0.01692306995007248	binder
EYVPGAHQF	HLA-A*23:01	0.9942814230918884	0.0027459309113177436	binder
EYVRELPAF	HLA-A*23:01	0.9612726449966431	0.020927307334792356	binder
EYVRNQQTI	HLA-A*23:01	0.9445678114891052	0.0343722431979463	binder
EYYDKAFDRI	HLA-A*23:01	0.9909514665603638	0.0037240499490357026	binder
FADLSEAANR	HLA-A*23:01	0.020947341318242253	0.03329646065673073	not-binder
FAGRNFRNPLAK	HLA-A*23:01	0.007319465901309741	0.01168453107508032	not-binder
FEDENFILK	HLA-A*23:01	0.06232227482832968	0.11525034522752839	not-binder
FERELGVK	HLA-A*23:01	0.0053968298539984975	0.008324658819441574	not-binder
FFIAGRYEF	HLA-A*23:01	0.9950601100921631	0.0030305430640286267	binder
FFIDRDGFLF	HLA-A*23:01	0.997520649433136	0.000839380610353351	binder
FFLIGPPLLI	HLA-A*23:01	0.9530240893363953	0.01001100183899066	binder
FFRGVTINSARAFP	HLA-A*23:01	0.0015146201301831752	0.0010977355150101123	not-binder
FIIPNVVK	HLA-A*23:01	0.09960493929684162	0.16999982303865063	not-binder
FLASVSTVLTSK	HLA-A*23:01	0.05592346601188183	0.042013435825377234	not-binder
FLIPNASQAESK	HLA-A*23:01	0.034416537685319784	0.03222751444606763	not-binder
FLPFPLPLF	HLA-A*23:01	0.99253249168396	0.0048800939709280075	binder
FLRASEEHLK	HLA-A*23:01	0.002734504407271743	0.001842137894917777	not-binder
FPTISLEF	HLA-A*23:01	0.5416312921792269	0.3324576299377955	ambiguous
FQNALIVR	HLA-A*23:01	0.15344540287042036	0.17272453583893224	not-binder
FQTVTDYGKDL	HLA-A*23:01	0.017097223596647382	0.016810792548586362	not-binder
FSVSPVVRVAVEAK	HLA-A*23:01	0.026848441414767877	0.02953638359039353	not-binder
FYAELYHII	HLA-A*23:01	0.9962957024574279	0.0023141576950155116	binder
FYAHIIPFL	HLA-A*23:01	0.9946027278900147	0.002694060084030092	binder
FYETLPAEMRKF	HLA-A*23:01	0.9801459550857544	0.006051645443597439	binder
FYFALRDTL	HLA-A*23:01	0.9706823945045471	0.013502163890197386	binder
FYGDKMNLF	HLA-A*23:01	0.9967792272567749	0.0007132178288062999	binder
FYHEAVVLF	HLA-A*23:01	0.9981708407402039	0.0004903921042219196	binder
FYIESISYL	HLA-A*23:01	0.9937372207641602	0.002887229784262554	binder
FYIPDGSFTNI	HLA-A*23:01	0.9944990396499633	0.0010982581812930385	binder
FYIPPLATHTI	HLA-A*23:01	0.9971699833869934	0.0013569784874165882	binder
FYITSRTQF	HLA-A*23:01	0.9940004706382751	0.001334653138593052	binder
FYIWRPLRI	HLA-A*23:01	0.986238431930542	0.01678644479598587	binder
FYLAGKLHCF	HLA-A*23:01	0.9908663630485535	0.002332348079216986	binder
FYLDPDAQKLDF	HLA-A*23:01	0.998036015033722	0.0017255923753734818	binder
FYLFPNRLEW	HLA-A*23:01	0.9902119159698486	0.008962534285492528	binder
FYLLISKTF	HLA-A*23:01	0.986315107345581	0.010695025668245905	binder
FYLNQSTAYHF	HLA-A*23:01	0.9978201746940613	0.0010599898593133229	binder
FYLPLDAIKQL	HLA-A*23:01	0.9915892362594605	0.010449185064560338	binder
FYMDTSHLF	HLA-A*23:01	0.9976806640625	0.001493692074122626	binder
FYPEEVSSMVL	HLA-A*23:01	0.9892559766769409	0.004262726223545583	binder
FYPPKVELF	HLA-A*23:01	0.998615562915802	0.0006131444685276408	binder
FYQRFPLSFGF	HLA-A*23:01	0.9921748518943787	0.0031309288627634577	binder
FYVDLDKKETVW	HLA-A*23:01	0.8666661739349365	0.2536627399880945	binder
FYVGHIDAF	HLA-A*23:01	0.9969187259674073	0.0017607908347321572	binder
FYYDGKVMKL	HLA-A*23:01	0.9952836990356445	0.0028015594392591906	binder
GAPVAAAAL	HLA-A*23:01	0.009011848620139063	0.01007673793782012	not-binder
GASLLEFAGGP	HLA-A*23:01	0.001261589184287004	0.0017170657759669591	not-binder
GDLGIEIPAEK	HLA-A*23:01	0.007278827612753958	0.007783441252521906	not-binder
GEYGFQNALIVR	HLA-A*23:01	0.047963632526807486	0.06426341706620818	not-binder
GEYKFQNAL	HLA-A*23:01	0.005354413508757716	0.005535479523732631	not-binder
GFAGDDAPR	HLA-A*23:01	0.027976145409047602	0.022751780425692154	not-binder
GFIMPIEVHF	HLA-A*23:01	0.9841830730438232	0.008333826676599954	binder
GFLDIDTKF	HLA-A*23:01	0.9842177152633667	0.009723745805185674	binder
GFYPAEITLTW	HLA-A*23:01	0.987240219116211	0.008645901329511464	binder
GGEIQPVSVK	HLA-A*23:01	0.004202479228843004	0.007139802780205426	not-binder
GGGSFRGSYGSS	HLA-A*23:01	0.01119044489460066	0.019639462331055037	not-binder
GGHPPPPQGRPQ	HLA-A*23:01	0.0057364614913240075	0.005217623889249213	not-binder
GGLPERSVSL	HLA-A*23:01	0.06046976484358311	0.07314538517159093	not-binder
GGNFGFGDSR	HLA-A*23:01	0.04113354322034866	0.051845034899260234	not-binder
GGPGGVGGL	HLA-A*23:01	0.0013383021694608032	0.0008027391488678661	not-binder
GGRPQGPPQGQSPQ	HLA-A*23:01	0.014361247920896858	0.01681222405031911	not-binder
GILAADESTGSIAK	HLA-A*23:01	0.057779517862945794	0.07134909768186731	not-binder
GLIIVGKDPF	HLA-A*23:01	0.008919317973777652	0.010458758540239955	not-binder
GLQFPVGR	HLA-A*23:01	0.009450264292536304	0.011262783010955034	not-binder
GLSEDTTEETLK	HLA-A*23:01	0.009120639087632299	0.005145468107822809	not-binder
GLTSVINQK	HLA-A*23:01	0.006900163873797283	0.009423796276965421	not-binder
GPEIRTGLIK	HLA-A*23:01	0.0012174382965895348	0.002279887417833523	not-binder
GPGIFPPPPPQP	HLA-A*23:01	0.004195364494808018	0.0030925168264789456	not-binder
GPMRLYVGSLHF	HLA-A*23:01	0.09024279490113259	0.13713871296942132	not-binder
GPPPHPGKPE	HLA-A*23:01	0.04743771415669471	0.0465366294099165	not-binder
GPPPPGKP	HLA-A*23:01	0.01573152100900188	0.02380645035247667	not-binder
GPPPPGKPQ	HLA-A*23:01	0.15332008739933373	0.20238274967112213	not-binder
GPPPPPGKP	HLA-A*23:01	0.05382806139532477	0.047846558410259414	not-binder
GPPPPPGKPQ	HLA-A*23:01	0.24590369388461114	0.15247123948248342	not-binder
GPPPPPPGKPQ	HLA-A*23:01	0.31652632392942903	0.19216285088716267	not-binder
GPPPPPQGGRPH	HLA-A*23:01	0.07724471036344767	0.09436005545561006	not-binder
GPPPPQGKPQ	HLA-A*23:01	0.25558407679200174	0.1386423124129843	not-binder
GPPQQGGHPRPP	HLA-A*23:01	0.04173296751687303	0.044626867113715774	not-binder
GPSSVEDIK	HLA-A*23:01	0.0012528821651358157	0.0013495943124253239	not-binder
GPSYGLSAEVK	HLA-A*23:01	0.010851174721028655	0.012895353628682594	not-binder
GQPEIFYTF	HLA-A*23:01	0.9732971310615539	0.022100198038023936	binder
GRPQGPPQQGGHQQ	HLA-A*23:01	0.03408590136095881	0.0315371636954748	not-binder
GSAITGPVAK	HLA-A*23:01	0.01985468465718441	0.02939037611257543	not-binder
GSGTAEVELK	HLA-A*23:01	0.009648752945940942	0.011499967654722072	not-binder
GSGTAEVELKK	HLA-A*23:01	0.012161575141362846	0.016663825389495183	not-binder
GVQYLNEIK	HLA-A*23:01	0.00878063403943088	0.016573695469634657	not-binder
GVTFNVTTVDTK	HLA-A*23:01	0.027016669209115208	0.016864069130132237	not-binder
GVVDSEDIPLNLSR	HLA-A*23:01	0.02363243158906698	0.025354015430397094	not-binder
GVWTYDDATKTF	HLA-A*23:01	0.7547191739082336	0.21616499218629862	binder
GWLAEKLPTL	HLA-A*23:01	0.9545066475868225	0.017596484871440676	binder
GYIDLELPCF	HLA-A*23:01	0.9627545952796936	0.01790028241936641	binder
GYLERIDGLDF	HLA-A*23:01	0.9820563554763794	0.014241685991506919	binder
GYLGYTSGF	HLA-A*23:01	0.9853373885154724	0.004943181230398575	binder
GYLPLAHVLEL	HLA-A*23:01	0.9889979004859925	0.004656039220967534	binder
GYLPLAHVL	HLA-A*23:01	0.9923696160316468	0.003979240551575575	binder
GYLPVQTVL	HLA-A*23:01	0.9552224755287171	0.039851949972188036	binder
GYLQVFPGL	HLA-A*23:01	0.9772666931152344	0.005349137081356273	binder
GYLSDNIFTHF	HLA-A*23:01	0.9979560136795044	0.000715401970895293	binder
GYPEVALHF	HLA-A*23:01	0.9935668230056762	0.006054242925108937	binder
GYSFTTTAER	HLA-A*23:01	0.31271416395902635	0.1483305858583511	not-binder
GYTPYGWLQL	HLA-A*23:01	0.9721669793128968	0.017554609429218236	binder
GYVHPVNLTW	HLA-A*23:01	0.9917645454406738	0.007420532078182615	binder
GYVKEQFAW	HLA-A*23:01	0.9628344058990479	0.020890102274361652	binder
GYYNGKWEFL	HLA-A*23:01	0.9459411263465881	0.04336677076214587	binder
HFIEKAHTL	HLA-A*23:01	0.991105604171753	0.005204256707295016	binder
HFIVALKVLF	HLA-A*23:01	0.9389871716499328	0.02909679621244225	binder
HFLEQHPLL	HLA-A*23:01	0.9567593455314636	0.025196874925064953	binder
HFLNITDPRTVF	HLA-A*23:01	0.9035146355628967	0.10473699151116288	binder
HFPSPIRLEF	HLA-A*23:01	0.9686352252960205	0.024636417380107495	binder
HIYYITGETK	HLA-A*23:01	0.025956268422305584	0.025662747025938678	not-binder
HLPETKFSEL	HLA-A*23:01	0.6277562245726586	0.29995749098034497	ambiguous
HLQLAIRNDEELNK	HLA-A*23:01	0.003951060489634983	0.004911136848228789	not-binder
HQPTAIIAK	HLA-A*23:01	0.008588777884142473	0.013677354322252231	not-binder
HRDYETATLSDIK	HLA-A*23:01	0.0028768732176104096	0.0033686435323728695	not-binder
HRPPPPPGKPE	HLA-A*23:01	0.017796396347694098	0.017453952770277618	not-binder
HWKPGQFVF	HLA-A*23:01	0.9922706365585328	0.0028891498740627984	binder
HWVEFQNKF	HLA-A*23:01	0.9882267594337464	0.0018556624025264225	binder
HYAALAHYF	HLA-A*23:01	0.9959280967712403	0.002049785504810533	binder
HYADVLGLLL	HLA-A*23:01	0.9681037068367004	0.012805804718191701	binder
HYFDPQYFEF	HLA-A*23:01	0.999086594581604	0.0005524398506672702	binder
HYFNTPFQL	HLA-A*23:01	0.9943252205848694	0.002400063334683828	binder
HYHPIVQRF	HLA-A*23:01	0.9984620451927185	0.0009439842011946402	binder
HYINEVLFL	HLA-A*23:01	0.9720349669456482	0.016601935799491242	binder
HYIRKYNRF	HLA-A*23:01	0.9654813885688782	0.022276318617447652	binder
HYISLPAGVLSL	HLA-A*23:01	0.9625157117843628	0.04033207389601049	binder
HYITPMMEL	HLA-A*23:01	0.9831452012062073	0.008032144026638155	binder
HYIYIENQFF	HLA-A*23:01	0.9869310259819031	0.0071585167183863254	binder
HYIYIENQF	HLA-A*23:01	0.9949217796325683	0.0018691147093261263	binder
HYLDVLYKM	HLA-A*23:01	0.9929451942443848	0.003320868473487521	binder
HYLEHWLSM	HLA-A*23:01	0.9762380957603455	0.024319037407172974	binder
HYLNVAFDL	HLA-A*23:01	0.9184809684753418	0.056094269665581196	binder
HYLPARVMEKL	HLA-A*23:01	0.9377090573310852	0.051875958689141924	binder
HYLPSAILQL	HLA-A*23:01	0.9942718029022217	0.005838934897637444	binder
HYLSYLNNL	HLA-A*23:01	0.9854523301124573	0.006334428537647933	binder
HYLTDKMLKQMTF	HLA-A*23:01	0.8355727136135102	0.25004070345107493	binder
HYMSINDSF	HLA-A*23:01	0.9899941921234131	0.005182523601493353	binder
HYNWLIYHL	HLA-A*23:01	0.9936418652534484	0.004216784392890656	binder
HYSKKWHRF	HLA-A*23:01	0.9937462449073792	0.0032674297591442805	binder
HYTYILEVF	HLA-A*23:01	0.9821311712265015	0.013492704304893823	binder
HYVDLKDRPFF	HLA-A*23:01	0.9674387335777282	0.03246527547783555	binder
HYVEKPSTF	HLA-A*23:01	0.9980360269546509	0.0008704688721399706	binder
HYVPATKVF	HLA-A*23:01	0.9871550917625427	0.005403560994916822	binder
HYVPATKVFL	HLA-A*23:01	0.9853653907775879	0.005783200018619151	binder
IAGEASRLAHYNK	HLA-A*23:01	0.006073821295285597	0.005808016725286799	not-binder
IAPTGHSL	HLA-A*23:01	0.4745123215485364	0.28933355070346817	ambiguous
IAPTGIESL	HLA-A*23:01	0.38853533528745177	0.2653960372894289	ambiguous
IAQLEEQLDNETK	HLA-A*23:01	0.014508355897851289	0.009986435093691237	not-binder
IDDVVNTR	HLA-A*23:01	0.01962026869878173	0.022637837668770658	not-binder
IDQTVEELRR	HLA-A*23:01	0.0012637873296625912	0.0013760723410872417	not-binder
IFASIPGLEF	HLA-A*23:01	0.9948219656944275	0.0011282173352713323	binder
IFFGGLVFKF	HLA-A*23:01	0.995457112789154	0.002797667655023524	binder
IFFPGVSEF	HLA-A*23:01	0.9964725494384765	0.0019782723847397155	binder
IFHEVSQLI	HLA-A*23:01	0.9673478841781616	0.026994002267235515	binder
IFINLPRSMDF	HLA-A*23:01	0.9837906122207641	0.010950284374780928	binder
IFINQPQLTKF	HLA-A*23:01	0.9964361071586609	0.00177666533507227	binder
IFIRFPKTLF	HLA-A*23:01	0.9902081251144409	0.003931674753278544	binder
IFIRTPRTLF	HLA-A*23:01	0.9789839744567871	0.006757120964135316	binder
IFITGTTRI	HLA-A*23:01	0.9612282514572144	0.03261786069346329	binder
IFKDKPIKL	HLA-A*23:01	0.9777554988861084	0.009973913458365296	binder
IFLDHIGGTRLF	HLA-A*23:01	0.9925319910049438	0.01047881391937571	binder
IFLDYEAGHLSF	HLA-A*23:01	0.9954965710639954	0.004000834244998794	binder
IFLLQALFG	HLA-A*23:01	0.0916343760676682	0.07641259913825382	not-binder
IFLNLKTAL	HLA-A*23:01	0.851287019252777	0.05098284389689231	binder
IFLPPLQGDF	HLA-A*23:01	0.966039776802063	0.019339639873698154	binder
IFLPQVLDVF	HLA-A*23:01	0.9927802681922913	0.003079888710693732	binder
IFLYPEDGLQF	HLA-A*23:01	0.9929366946220398	0.0027005319614817314	binder
IFMENRNEF	HLA-A*23:01	0.9847103953361511	0.008204469174456922	binder
IFMRVATML	HLA-A*23:01	0.8923377752304077	0.06731971096467293	binder
IFPKPPLYTF	HLA-A*23:01	0.9986669540405273	0.0005353535865184083	binder
IFPQSLPKL	HLA-A*23:01	0.9314535856246948	0.1005458056227658	binder
IFQDVLLQF	HLA-A*23:01	0.9925490260124207	0.004443609348603958	binder
IFSKIVSLF	HLA-A*23:01	0.9952229738235474	0.0011394776495351792	binder
IFVARLYYF	HLA-A*23:01	0.9708809971809387	0.013720973486967944	binder
IFVFGFRTHF	HLA-A*23:01	0.9366172671318054	0.033292559476326485	binder
IFVGGLNPEATEEK	HLA-A*23:01	0.30452191140502693	0.20377326859905323	not-binder
IFVGGLSPDTPEEK	HLA-A*23:01	0.05568980542011559	0.043719300991327696	not-binder
IGGIGTVPVGR	HLA-A*23:01	0.06810195930302143	0.08608664908761436	not-binder
IIAPPERK	HLA-A*23:01	0.009759341110475361	0.014697753897737358	not-binder
IIFNSTNKLF	HLA-A*23:01	0.9017603397369385	0.061613733787252385	binder
IIHEIAVLEL	HLA-A*23:01	0.2393456906080246	0.1829906373998551	not-binder
IKYPENFFLL	HLA-A*23:01	0.9148601531982422	0.04352368679074631	binder
ILKKKSFTF	HLA-A*23:01	0.9124532222747803	0.04659809276535473	binder
ILLAELEQLK	HLA-A*23:01	0.015182167058810592	0.018548445194211123	not-binder
ILLAIEEPV	HLA-A*23:01	0.0017853987461421638	0.0017281870546467432	not-binder
ILPEKQAEF	HLA-A*23:01	0.98920818567276	0.007896474922762223	binder
ILPKVIYRF	HLA-A*23:01	0.9975952625274658	0.0014052964036983847	binder
ILPQDVILKF	HLA-A*23:01	0.9927130103111267	0.005953014458416374	binder
ILTERGYSF	HLA-A*23:01	0.9221301794052124	0.05632949365924889	binder
IQLPAALLSRF	HLA-A*23:01	0.8690127253532409	0.13445872346795068	binder
IRYESLTDPSK	HLA-A*23:01	0.007036771005368791	0.006096098677588685	not-binder
ISPSRTEAL	HLA-A*23:01	0.3512671381235123	0.25056542493266093	not-binder
ISPTGHSL	HLA-A*23:01	0.3302699990570545	0.22487075096915335	not-binder
ISSSSFSR	HLA-A*23:01	0.01146576221799478	0.010609519072043008	not-binder
ITESEEVVSR	HLA-A*23:01	0.008202763623557985	0.011420457970134646	not-binder
ITVTSEVPFSK	HLA-A*23:01	0.011199078010395169	0.010075057200002633	not-binder
IVLVYITYHW	HLA-A*23:01	0.48917420506477355	0.22014776674242378	ambiguous
IVQAEGEAEAAK	HLA-A*23:01	0.10680204052478075	0.17454144569714056	not-binder
IVVVTAGVR	HLA-A*23:01	0.0045519117964431645	0.006016097008916247	not-binder
IWPEKSFCL	HLA-A*23:01	0.9488408207893372	0.03050625488368692	binder
IWPGGVLPKF	HLA-A*23:01	0.9938224077224731	0.005065271262715935	binder
IYAAVTPEL	HLA-A*23:01	0.9816421508789063	0.011801637228620043	binder
IYAFVGEKF	HLA-A*23:01	0.9967866659164428	0.0009761548750077837	binder
IYAPQGLLL	HLA-A*23:01	0.9883810520172119	0.008109549524712822	binder
IYATEAHVF	HLA-A*23:01	0.9929131150245667	0.004466774954774551	binder
IYDHINEGKLW	HLA-A*23:01	0.9877305507659913	0.007827482806940116	binder
IYDSNTGKLI	HLA-A*23:01	0.8988007307052612	0.08954989079026208	binder
IYDSVKVYF	HLA-A*23:01	0.9978601455688476	0.0015659896319558501	binder
IYEEEPFNF	HLA-A*23:01	0.9929233908653259	0.004370857692214192	binder
IYEPNFIFF	HLA-A*23:01	0.9958941578865051	0.0018239260328353447	binder
IYFDGDFGHF	HLA-A*23:01	0.9976915001869202	0.0016657175597390547	binder
IYFDGDFGQI	HLA-A*23:01	0.9885312438011169	0.0072139710327375275	binder
IYFDQVLVNI	HLA-A*23:01	0.9954900979995728	0.0019209705249264547	binder
IYFGKDIPNMF	HLA-A*23:01	0.9964913487434387	0.0039946780353386285	binder
IYFKKPLNI	HLA-A*23:01	0.9964433908462524	0.0013519293761076808	binder
IYFPEGSGVKI	HLA-A*23:01	0.9860267281532288	0.012098395589023602	binder
IYFPYVLKI	HLA-A*23:01	0.9977431058883667	0.001324717952958003	binder
IYGEKTYAF	HLA-A*23:01	0.9971679806709289	0.001172803803847467	binder
IYGESISSHF	HLA-A*23:01	0.9984052658081055	0.0006085148704637539	binder
IYGHWSIMKW	HLA-A*23:01	0.9939723372459411	0.0027786543729908103	binder
IYGSVPYLL	HLA-A*23:01	0.992173171043396	0.005108306225523555	binder
IYHHALHSRW	HLA-A*23:01	0.9851407766342163	0.00894037193658938	binder
IYHKLKHFKF	HLA-A*23:01	0.9843770742416382	0.018418081521166828	binder
IYHQVAVQF	HLA-A*23:01	0.9963549137115478	0.002309411403852556	binder
IYHSHHPTL	HLA-A*23:01	0.9936817646026611	0.0020371103917009607	binder
IYHTGTFAQI	HLA-A*23:01	0.9863192915916443	0.004108815037576837	binder
IYIDASCLTW	HLA-A*23:01	0.9909270405769348	0.007092706734134137	binder
IYIDRGVVF	HLA-A*23:01	0.993398916721344	0.0035550209468662116	binder
IYIDRGVVFV	HLA-A*23:01	0.9751896739006043	0.02485428196672346	binder
IYIDSNNNPERFL	HLA-A*23:01	0.9811644792556763	0.01820288090271272	binder
IYISKIVVEF	HLA-A*23:01	0.9985274195671081	0.0008106443830126479	binder
IYKAPSENW	HLA-A*23:01	0.9804481744766236	0.013160668049893602	binder
IYKPVTDFF	HLA-A*23:01	0.996632432937622	0.0027333985997846175	binder
IYKPVTDFFL	HLA-A*23:01	0.9952986121177674	0.0018026330370812425	binder
IYLAPGDYHCF	HLA-A*23:01	0.993267023563385	0.0023113975942041106	binder
IYLDELQVI	HLA-A*23:01	0.9885110497474671	0.0034781224236943645	binder
IYLDGIITI	HLA-A*23:01	0.9959283828735351	0.0021936077680568566	binder
IYLDIIHTY	HLA-A*23:01	0.9961435317993164	0.0020297665976487973	binder
IYLDKMITRNL	HLA-A*23:01	0.981804621219635	0.012710496795079462	binder
IYLEHTESI	HLA-A*23:01	0.9938908219337463	0.0032888501321576306	binder
IYLERFPIF	HLA-A*23:01	0.9965617537498475	0.001153697997175431	binder
IYLESKDNQKL	HLA-A*23:01	0.9597377896308898	0.021255597487759972	binder
IYLEVIHNL	HLA-A*23:01	0.9984750866889953	0.0010736696009306598	binder
IYLIHHQRF	HLA-A*23:01	0.9940350651741028	0.0049974939443639685	binder
IYLNLLNDL	HLA-A*23:01	0.9532781124114991	0.01770254539598847	binder
IYLPEVRKI	HLA-A*23:01	0.9905554294586182	0.006429652010852561	binder
IYLPYLHEW	HLA-A*23:01	0.9972509145736694	0.001341847826743707	binder
IYLPYLQNW	HLA-A*23:01	0.9946546673774719	0.0032159662153678583	binder
IYLRLLVKL	HLA-A*23:01	0.9860602140426635	0.010553537134338794	binder
IYLTADNLVL	HLA-A*23:01	0.9620756268501282	0.02556584557610255	binder
IYLTFPVAM	HLA-A*23:01	0.9873360753059387	0.009899759980568155	binder
IYLTGWDESQANHF	HLA-A*23:01	0.9188277721405029	0.09690891921529954	binder
IYMVHIQVTL	HLA-A*23:01	0.994093918800354	0.0012246683266979215	binder
IYNGKLFDL	HLA-A*23:01	0.9509613275527954	0.06227075081636332	binder
IYNGKLFDLL	HLA-A*23:01	0.9833165407180786	0.009955992939904148	binder
IYNHITTRV	HLA-A*23:01	0.9780823588371277	0.019684980652304136	binder
IYNPLFGSDLQY	HLA-A*23:01	0.9018395781517029	0.13885470223982607	binder
IYNQVNVVL	HLA-A*23:01	0.9709243893623352	0.014878406565043894	binder
IYNSINGAITQF	HLA-A*23:01	0.9968441367149353	0.0019204223923751417	binder
IYNSQREHF	HLA-A*23:01	0.9830582141876221	0.009741291748042114	binder
IYNYPEQLF	HLA-A*23:01	0.9961028814315795	0.0020398532595327277	binder
IYPDSFTVL	HLA-A*23:01	0.9892037391662598	0.006632618743320695	binder
IYPEAVTMF	HLA-A*23:01	0.9969359159469604	0.0012377904248912074	binder
IYPHGLVLL	HLA-A*23:01	0.9932814955711364	0.003742296347233669	binder
IYPPEVAEF	HLA-A*23:01	0.9964669346809387	0.0034113711839598186	binder
IYPSINPPTL	HLA-A*23:01	0.993734335899353	0.0036488848094815424	binder
IYPSPTGVLI	HLA-A*23:01	0.9915922999382019	0.002185761138261504	binder
IYPVDLGDKF	HLA-A*23:01	0.9917019963264465	0.0014829304698528382	binder
IYPVNAISF	HLA-A*23:01	0.9839341759681701	0.020624392347350945	binder
IYPWVHVVI	HLA-A*23:01	0.9947866082191468	0.0026531429435310105	binder
IYPYVIQEL	HLA-A*23:01	0.9938799262046814	0.006830069160499273	binder
IYQDRDQFAKL	HLA-A*23:01	0.963527238368988	0.024239715759587038	binder
IYQDVTLKW	HLA-A*23:01	0.9958569049835205	0.00298535838069252	binder
IYQKKYLLL	HLA-A*23:01	0.9895841360092164	0.0041247797529018575	binder
IYQKPFQTL	HLA-A*23:01	0.9953986287117005	0.0024795573191540147	binder
IYQWICDNF	HLA-A*23:01	0.9777745127677917	0.02013519002612759	binder
IYREFREEESL	HLA-A*23:01	0.7850678086280822	0.1401620744654898	binder
IYSAERFLI	HLA-A*23:01	0.9895779013633728	0.007731455530878544	binder
IYSDDLGVTW	HLA-A*23:01	0.9867271184921265	0.01467250394177601	binder
IYSFHTLSF	HLA-A*23:01	0.9970193862915039	0.0014855657501919239	binder
IYSKTTRF	HLA-A*23:01	0.9939303398132324	0.004087181225209452	binder
IYSPQFSRL	HLA-A*23:01	0.9945059418678284	0.003092706976217637	binder
IYSTAFDYF	HLA-A*23:01	0.986804723739624	0.00661205707114808	binder
IYTDITYSF	HLA-A*23:01	0.99777272939682	0.0010576335805952517	binder
IYTDMGRFTI	HLA-A*23:01	0.9952985167503356	0.0022862504516353655	binder
IYTVKVEDLTF	HLA-A*23:01	0.9928931474685669	0.003488161095498176	binder
IYTVLFERL	HLA-A*23:01	0.9848825216293335	0.011313718520377433	binder
IYVDDGLISLQVK	HLA-A*23:01	0.6049572587013244	0.15864902925959407	binder
IYVFDLHGNRF	HLA-A*23:01	0.9907720804214477	0.0050238699267068036	binder
IYVGAKVYF	HLA-A*23:01	0.9937713980674744	0.0022103151383496772	binder
IYVGRVKSF	HLA-A*23:01	0.991988730430603	0.00500606510858744	binder
IYVGSSPTL	HLA-A*23:01	0.9717589139938354	0.016207422329448967	binder
IYVNMKTDF	HLA-A*23:01	0.9785035967826843	0.01071371159495903	binder
IYVPELGMSF	HLA-A*23:01	0.997398066520691	0.0011897153566314308	binder
IYVQALIFRL	HLA-A*23:01	0.9855114698410035	0.009742064751687932	binder
IYVVGGYSW	HLA-A*23:01	0.9805933713912964	0.012704530641582593	binder
IYYFKANVF	HLA-A*23:01	0.986830222606659	0.005382758896987201	binder
IYYGTQHKM	HLA-A*23:01	0.9876882314682007	0.009316307340166327	binder
KAAFKELQSTFK	HLA-A*23:01	0.010283218018594198	0.011482137712949383	not-binder
KAPAPRPSL	HLA-A*23:01	0.32412576824426653	0.3609552497102852	ambiguous
KFFDDLGDELLF	HLA-A*23:01	0.9951961874961853	0.0021098249490426337	binder
KFFEEVLLF	HLA-A*23:01	0.9931381821632386	0.004679031381981095	binder
KFFGKELSTTL	HLA-A*23:01	0.9685059666633606	0.014944427015439968	binder
KFFSEREASAVLF	HLA-A*23:01	0.9774228930473328	0.019996980847855218	binder
KFHAIITTF	HLA-A*23:01	0.9954277992248535	0.0030335551621579544	binder
KFIGPDQHRNF	HLA-A*23:01	0.9948511719703674	0.005615443173259611	binder
KFILALKVLF	HLA-A*23:01	0.9620078802108765	0.016181339283217754	binder
KFISQALLTF	HLA-A*23:01	0.9975239992141723	0.0006031720665242624	binder
KFLDALISL	HLA-A*23:01	0.9597855806350708	0.040913468500032094	binder
KFLDEDFVF	HLA-A*23:01	0.9852252960205078	0.012579240901006558	binder
KFLDKAKAKKF	HLA-A*23:01	0.953017508983612	0.05761797966814659	binder
KFLEISRLHF	HLA-A*23:01	0.9905974626541137	0.008826616352835274	binder
KFLETVELQI	HLA-A*23:01	0.9078915476799011	0.05983810833536433	binder
KFLPPVLLKL	HLA-A*23:01	0.9925833106040954	0.004773600470258323	binder
KFLSQLEITF	HLA-A*23:01	0.9858542084693909	0.00842332151424762	binder
KFLTITPIVL	HLA-A*23:01	0.9145474672317505	0.03855001207992006	binder
KFMDKKLSLKL	HLA-A*23:01	0.7959785342216492	0.14792129760699108	binder
KFMGVQMETF	HLA-A*23:01	0.9941532254219055	0.0019299135665145526	binder
KFMKPGKVVLVL	HLA-A*23:01	0.6835641980171203	0.1457721806160295	binder
KFMPVEGMVF	HLA-A*23:01	0.9955075860023499	0.0009710629099777918	binder
KFMTHVASQF	HLA-A*23:01	0.9926955461502075	0.0055966600690972	binder
KFPQFLPKF	HLA-A*23:01	0.9963217973709106	0.002232218398137242	binder
KFSPRPLKF	HLA-A*23:01	0.9886827826499939	0.009856152795455325	binder
KFVDILTNW	HLA-A*23:01	0.9921187162399292	0.006284830787900024	binder
KFYPPKVELFF	HLA-A*23:01	0.997847855091095	0.000537321895956049	binder
KGTYFPTWEGLFW	HLA-A*23:01	0.5231805354356766	0.27805629756813793	ambiguous
KIIPLVVKF	HLA-A*23:01	0.9908836722373963	0.004034393238113214	binder
KLPANHPLL	HLA-A*23:01	0.8997448563575745	0.12360451496675776	binder
KLPDVYGVF	HLA-A*23:01	0.9762672662734986	0.018117517519652102	binder
KLPEILGKMSF	HLA-A*23:01	0.9953557133674622	0.004094814722364812	binder
KLPEKTQTF	HLA-A*23:01	0.9956624984741211	0.0014987586558185089	binder
KLPNFGFVVF	HLA-A*23:01	0.9952060341835022	0.0038911035008157282	binder
KLVAASQAALG	HLA-A*23:01	0.0014230876578949392	0.0011346334401422576	not-binder
KLVAASQAALGL	HLA-A*23:01	0.015579875372350217	0.014633757807531664	not-binder
KMMDVTVTI	HLA-A*23:01	0.9624958515167237	0.018947719788423065	binder
KQLTWFYTF	HLA-A*23:01	0.9904343247413635	0.0033054836421008457	binder
KQPKYWPVI	HLA-A*23:01	0.9199385046958923	0.08059810487840739	binder
KQTALVELVK	HLA-A*23:01	0.012234621879179031	0.0069410807835663165	not-binder
KTFPFHFMF	HLA-A*23:01	0.9900986671447753	0.005599748274590586	binder
KVKSREREQIKSL	HLA-A*23:01	0.00011083818317274563	6.393300180078395e-05	not-binder
KVPQVSTPTLVEVS	HLA-A*23:01	0.0032809463911689816	0.002136604779140418	not-binder
KWFDFKLFF	HLA-A*23:01	0.9919018387794495	0.005490516620078763	binder
KWIDIKQFVW	HLA-A*23:01	0.9935795307159424	0.0031690099927900468	binder
KWLEKNLPTL	HLA-A*23:01	0.9905657649040223	0.004850647879581845	binder
KWLPESESLFL	HLA-A*23:01	0.8060637474060058	0.18587937820864917	binder
KYADLSHNRL	HLA-A*23:01	0.996921718120575	0.0007078598598623386	binder
KYAMMFAEL	HLA-A*23:01	0.9800595879554749	0.012185098864379938	binder
KYAPLHLVPLI	HLA-A*23:01	0.9917113184928894	0.007356053129540888	binder
KYARVVQKLGF	HLA-A*23:01	0.9864440321922302	0.009959081187299698	binder
KYEPTNVRYLW	HLA-A*23:01	0.9876041054725647	0.007224562708264481	binder
KYETVIMPVF	HLA-A*23:01	0.9946719884872437	0.0026589721114837384	binder
KYFAQEALTVL	HLA-A*23:01	0.9874353528022766	0.008670155480537314	binder
KYFEVPSVLL	HLA-A*23:01	0.9983425855636596	0.0007319065242677866	binder
KYFLWVVKF	HLA-A*23:01	0.9956553339958191	0.006314597795847669	binder
KYFQLDVTL	HLA-A*23:01	0.9904675602912902	0.002404043790457961	binder
KYFSLIPTGF	HLA-A*23:01	0.9968918919563293	0.0003800584731822564	binder
KYGPIRQI	HLA-A*23:01	0.9947436332702637	0.0032842076941869878	binder
KYGSNVHRI	HLA-A*23:01	0.9902856945991516	0.00453546681551611	binder
KYIDDKDVFQKF	HLA-A*23:01	0.9997143387794495	0.0001838860406560475	binder
KYIEDKDVFQKF	HLA-A*23:01	0.99953852891922	0.00012911485124204864	binder
KYIERIITRF	HLA-A*23:01	0.9992007851600647	0.0006289374052414307	binder
KYIESPVLFL	HLA-A*23:01	0.997973895072937	0.0005523811046638185	binder
KYIGFLVRL	HLA-A*23:01	0.9975014567375183	0.002003700409181391	binder
KYIPGTKMI	HLA-A*23:01	0.9762359261512756	0.01194750710365839	binder
KYIQRQQTI	HLA-A*23:01	0.9905562400817871	0.004729233236533054	binder
KYITEVSRW	HLA-A*23:01	0.9935727119445801	0.004552443214174206	binder
KYKKTTPEYVF	HLA-A*23:01	0.991920268535614	0.0059247157761341115	binder
KYLAIAPPII	HLA-A*23:01	0.9833189845085144	0.009646209448845743	binder
KYLAILGSVTF	HLA-A*23:01	0.9968485355377197	0.0025751258813015857	binder
KYLATLERL	HLA-A*23:01	0.9928236842155457	0.005297927842419882	binder
KYLDIHERMG	HLA-A*23:01	0.7850509762763977	0.053984196179567887	binder
KYLDPSGLGVISF	HLA-A*23:01	0.9995561599731445	0.00022133830745841706	binder
KYLDTGGDVF	HLA-A*23:01	0.992419958114624	0.003886705155625282	binder
KYLDVKFEY	HLA-A*23:01	0.9961836338043213	0.0034564631057879508	binder
KYLEDFITNI	HLA-A*23:01	0.9969944477081298	0.0012552892591381807	binder
KYLEDMKTYF	HLA-A*23:01	0.9975909233093262	0.0013527756087476214	binder
KYLEETNSL	HLA-A*23:01	0.9893603682518005	0.004693116712231614	binder
KYLGLLENL	HLA-A*23:01	0.9907783389091491	0.0014172002519032445	binder
KYLHQSIM	HLA-A*23:01	0.8947516798973083	0.06511188921158693	binder
KYLIVDEGHRI	HLA-A*23:01	0.9574001789093017	0.0628859627603206	binder
KYLKEVLRI	HLA-A*23:01	0.9949899673461914	0.003450401270369669	binder
KYLKTGFLKW	HLA-A*23:01	0.993584954738617	0.00493534634149258	binder
KYLLKLKFNF	HLA-A*23:01	0.9786726117134095	0.01473406444621073	binder
KYLNENQLSQL	HLA-A*23:01	0.9909300923347473	0.0034958073664772657	binder
KYLNWDAVFRF	HLA-A*23:01	0.9993978857994079	0.00027692702683195674	binder
KYLPALDEF	HLA-A*23:01	0.9955361127853394	0.001126642769162932	binder
KYLPEWSAW	HLA-A*23:01	0.9855855464935303	0.009847341668901485	binder
KYLPEWTAW	HLA-A*23:01	0.9882456541061402	0.007679915794076646	binder
KYLPEWTAWL	HLA-A*23:01	0.9871930956840516	0.008219891717972896	binder
KYLPISHPRF	HLA-A*23:01	0.9987440228462219	0.0007345855189382676	binder
KYLPYNHQHEYFF	HLA-A*23:01	0.9932423114776612	0.004043730604066646	binder
KYLPYNHQHEYFFL	HLA-A*23:01	0.7802657663822175	0.18822975737225736	binder
KYLPYNHQHEYF	HLA-A*23:01	0.9971940159797669	0.0013054074574600774	binder
KYLQLRNVI	HLA-A*23:01	0.9680069088935852	0.01205624949726248	binder
KYLSGIAHFL	HLA-A*23:01	0.9938141107559204	0.004758150561495591	binder
KYLSVQGQL	HLA-A*23:01	0.9432016015052795	0.013279837380554355	binder
KYLTQHERI	HLA-A*23:01	0.9891275882720947	0.004389598188912363	binder
KYLTQVDILL	HLA-A*23:01	0.9892838716506958	0.00499489924585707	binder
KYLVIGDLLF	HLA-A*23:01	0.9947096824645996	0.0031204084870905327	binder
KYLVIGDLL	HLA-A*23:01	0.9658986568450928	0.022164156614921212	binder
KYLYEEYLQAF	HLA-A*23:01	0.9865928173065186	0.0035471464330308054	binder
KYMDVVKERIRL	HLA-A*23:01	0.9549433588981628	0.06253176422859659	binder
KYMGIPQIRQL	HLA-A*23:01	0.9885879039764405	0.009079632109022736	binder
KYMKYEKSYRF	HLA-A*23:01	0.9900007247924805	0.007687871246536692	binder
KYMLKANLI	HLA-A*23:01	0.9824573874473572	0.008528983959255918	binder
KYMPSVKVSVF	HLA-A*23:01	0.9980034112930298	0.0010245969888891674	binder
KYMPYNHQHKYFF	HLA-A*23:01	0.9936052918434143	0.00444534623835275	binder
KYMTAVVKLF	HLA-A*23:01	0.9974119305610657	0.0013652831700043631	binder
KYMTPMQQKL	HLA-A*23:01	0.9891738772392273	0.004544936845590159	binder
KYMVYPQTF	HLA-A*23:01	0.9973315238952637	0.001446307268531685	binder
KYNETFQFI	HLA-A*23:01	0.9950534105300903	0.0025913528889659797	binder
KYNPTWHCI	HLA-A*23:01	0.9913243412971496	0.005196959875844928	binder
KYPGHLAAITL	HLA-A*23:01	0.9931012034416199	0.004491863411336417	binder
KYPNRGFPKI	HLA-A*23:01	0.9801960349082947	0.012994239278313611	binder
KYPQLLPGI	HLA-A*23:01	0.9846018433570862	0.006419881316369577	binder
KYPVHIYRL	HLA-A*23:01	0.9959451675415039	0.002918327390961792	binder
KYQHLKAEF	HLA-A*23:01	0.9877367615699768	0.002486155495980391	binder
KYQRILERL	HLA-A*23:01	0.9891152262687684	0.004392732404064949	binder
KYSEVFEAI	HLA-A*23:01	0.9942107319831848	0.00249797715556657	binder
KYSPFVVSF	HLA-A*23:01	0.9985785365104676	0.0005527689450584044	binder
KYSTKPGSYIF	HLA-A*23:01	0.994097912311554	0.0031600206061207794	binder
KYTGVLTEL	HLA-A*23:01	0.981635594367981	0.01626171993902485	binder
KYVDLTVSF	HLA-A*23:01	0.9986311674118042	0.00042435436224738535	binder
KYVKVFHKY	HLA-A*23:01	0.9900514721870423	0.004999145758903818	binder
KYVKVIHKF	HLA-A*23:01	0.9983980178833007	0.0009570685471267877	binder
KYVKVMHKF	HLA-A*23:01	0.9967594385147095	0.0021507831170537307	binder
KYWPVIPLKF	HLA-A*23:01	0.9990205407142639	0.0008749164426727346	binder
LAPTDVKEL	HLA-A*23:01	0.07493039816617966	0.08676038458884228	not-binder
LDELRDEGK	HLA-A*23:01	0.0012981313309865072	0.0013000655736202077	not-binder
LDEREAGITEK	HLA-A*23:01	0.004778984538279474	0.005488848927178529	not-binder
LDVQFSGLTK	HLA-A*23:01	0.012305793026462198	0.015045620947755163	not-binder
LEAALGEAK	HLA-A*23:01	0.07150152561371215	0.13859714300633558	not-binder
LFIDNIFRF	HLA-A*23:01	0.9982378959655762	0.0010284271153651594	binder
LFIPEHTNLSL	HLA-A*23:01	0.8893108487129211	0.12784436976176178	binder
LFIPSSKLLF	HLA-A*23:01	0.9945828557014466	0.0013620232175721328	binder
LFIPSSKLLFL	HLA-A*23:01	0.9507405161857605	0.0238430225712804	binder
LFKNDPLFF	HLA-A*23:01	0.9732197403907776	0.015278568355389797	binder
LFLKGIGLTL	HLA-A*23:01	0.879520571231842	0.06490286029416112	binder
LFLPLHELW	HLA-A*23:01	0.9910139322280884	0.0037455798711150904	binder
LFLPPNRYIF	HLA-A*23:01	0.9937681913375854	0.005202448058544585	binder
LFPLVPLHW	HLA-A*23:01	0.9747239828109742	0.0208506711079453	binder
LFTEATRILFF	HLA-A*23:01	0.9765458345413208	0.006731563200715159	binder
LGEVNTYAGDLQK	HLA-A*23:01	0.031000925530679523	0.03382024075156997	not-binder
LGEYGFQNALIVR	HLA-A*23:01	0.027010034245904535	0.04825607517164772	not-binder
LGGSAVISLEGKPL	HLA-A*23:01	0.08378700050525367	0.13861124573055308	not-binder
LGGVDEAWALLQG	HLA-A*23:01	0.00036950658686691896	0.00039179803278335454	not-binder
LGKGHQYFGIEF	HLA-A*23:01	0.0754158241674304	0.07321739256154114	not-binder
LGYLLGSVAAFGS	HLA-A*23:01	0.003692640538793057	0.003652451145750174	not-binder
LHAPPKLLHQLIF	HLA-A*23:01	0.2642042417428456	0.2616172999085024	not-binder
LIINSLYK	HLA-A*23:01	0.017342716129496692	0.028790890953993706	not-binder
LITEDVQGK	HLA-A*23:01	0.01740461601293646	0.028211281454211826	not-binder
LKVARAVLYL	HLA-A*23:01	0.009055655996780843	0.004213497028313393	not-binder
LLADQAEAR	HLA-A*23:01	0.005189100001007319	0.003965094164392368	not-binder
LLDSLPSDTR	HLA-A*23:01	0.006291914056055248	0.005974035590885058	not-binder
LLEGEESR	HLA-A*23:01	0.0051850753545295445	0.0034578632408986862	not-binder
LLIGVLADLRDSE	HLA-A*23:01	0.0022338217677315697	0.003052636021597478	not-binder
LLKLRYLIL	HLA-A*23:01	0.013817316386848688	0.016851767647529464	not-binder
LLLPGELAK	HLA-A*23:01	0.09955725311301648	0.15427183293335595	not-binder
LLPGELAK	HLA-A*23:01	0.0690324797295034	0.08999515463311006	not-binder
LLPGKTYSF	HLA-A*23:01	0.9903981804847717	0.007023337903094138	binder
LLPSRQFGF	HLA-A*23:01	0.9792381405830384	0.00970981682446652	binder
LLSAERAVTGYK	HLA-A*23:01	0.011203655134886503	0.01355013216319529	not-binder
LLTTAKNL	HLA-A*23:01	0.009516524989157915	0.00990943279002084	not-binder
LMVPVTVVF	HLA-A*23:01	0.9653637528419494	0.012268909940475886	binder
LNVTEQEK	HLA-A*23:01	0.03807355089811608	0.07077628743460546	not-binder
LPDGYEFK	HLA-A*23:01	0.029380555171519517	0.03482291699890115	not-binder
LPKLYVKL	HLA-A*23:01	0.12417566366493701	0.06557578127833955	not-binder
LQAEIEGLK	HLA-A*23:01	0.052300712838768956	0.09838067390173141	not-binder
LQDAEIAR	HLA-A*23:01	0.008118118540733122	0.01331108908446249	not-binder
LRVDPVNFK	HLA-A*23:01	0.04214979740791023	0.0643577976159494	not-binder
LSDGVAVLK	HLA-A*23:01	0.020732889184728265	0.029460467791427324	not-binder
LSEGVTISYK	HLA-A*23:01	0.02636684759054333	0.045329637904930706	not-binder
LSELEAALQR	HLA-A*23:01	0.00809799786657095	0.008977499902131083	not-binder
LSFSGAIGLTFLM	HLA-A*23:01	0.005965481325984001	0.004583496170936521	not-binder
LVAASQAALG	HLA-A*23:01	0.0013329319714102893	0.0015174186374676203	not-binder
LVAASQAALGL	HLA-A*23:01	0.011560239270329476	0.009409232796743513	not-binder
LVLVGDGGTGK	HLA-A*23:01	0.07788338055834174	0.13438724149017126	not-binder
LVNEVTEFAK	HLA-A*23:01	0.021612102491781117	0.022991736701529215	not-binder
LVREIAQDFK	HLA-A*23:01	0.00964314267039299	0.014275092577835862	not-binder
LVSESSDVLPK	HLA-A*23:01	0.01655142748495564	0.01840312940198394	not-binder
LWAPRPFNL	HLA-A*23:01	0.986297070980072	0.005422077979985018	binder
LWKGTHHAF	HLA-A*23:01	0.9632242083549499	0.017819491026965187	binder
LWLDNPKIQLTF	HLA-A*23:01	0.9762725949287414	0.020462896130209414	binder
LWNEVTTSF	HLA-A*23:01	0.9697908878326416	0.01621028726662402	binder
LWYYGEHLF	HLA-A*23:01	0.9859713315963745	0.002051153705224764	binder
LYDIDVAK	HLA-A*23:01	0.26943190935999156	0.20245909713477817	not-binder
LYEEGSNKRLF	HLA-A*23:01	0.9677982807159424	0.02505351798458976	binder
LYEPVWHVW	HLA-A*23:01	0.9878340721130371	0.008841940210206867	binder
LYEQLSGK	HLA-A*23:01	0.22871357407420873	0.1250902048007756	not-binder
LYESRQEVPK	HLA-A*23:01	0.14366322983987628	0.09827835301576579	not-binder
LYETPTGWKF	HLA-A*23:01	0.9932824492454528	0.002087647166064458	binder
LYHDIAQQAFKF	HLA-A*23:01	0.997009527683258	0.0017187661699691443	binder
LYHDIFSRL	HLA-A*23:01	0.9931795120239257	0.005478729437806118	binder
LYIDFGGKF	HLA-A*23:01	0.9903603434562683	0.00807987758115907	binder
LYIDRPLPYL	HLA-A*23:01	0.9959881544113159	0.00542425827109438	binder
LYIDRPLPYLI	HLA-A*23:01	0.990073311328888	0.012283703816494886	binder
LYIGDGYVI	HLA-A*23:01	0.970797061920166	0.012557366235125792	binder
LYIGHLTTL	HLA-A*23:01	0.9956839680671692	0.0035280959003542956	binder
LYIGSSKTF	HLA-A*23:01	0.988965368270874	0.0031389641093748804	binder
LYIPPTHTF	HLA-A*23:01	0.9986807823181152	0.0008086131384672037	binder
LYIPPTHTFL	HLA-A*23:01	0.993047833442688	0.005757962664871208	binder
LYIQRTKSMF	HLA-A*23:01	0.9544726490974427	0.01769922066335159	binder
LYISEAEGLKF	HLA-A*23:01	0.9950603008270263	0.005050195211820357	binder
LYITEPKTI	HLA-A*23:01	0.9875128269195557	0.002570500760205219	binder
LYIVEPLKF	HLA-A*23:01	0.9963013887405395	0.0015730327548552781	binder
LYIYPQSLNF	HLA-A*23:01	0.9954928159713745	0.0011154820294477655	binder
LYKPPPQHMF	HLA-A*23:01	0.996838915348053	0.0015722983215734657	binder
LYLDKATLIW	HLA-A*23:01	0.9949598789215088	0.003685676922860293	binder
LYLEHKGWYSW	HLA-A*23:01	0.993787431716919	0.0033487141494287173	binder
LYLEHQVRVGF	HLA-A*23:01	0.9917976021766662	0.004496646648772925	binder
LYLENIDEF	HLA-A*23:01	0.9931818723678589	0.0034380410791361757	binder
LYLGETVRF	HLA-A*23:01	0.9969964146614074	0.0016715949879799528	binder
LYLGLFNRL	HLA-A*23:01	0.9903985619544983	0.006546309837356498	binder
LYLKGGVADALLY	HLA-A*23:01	0.6624409928917885	0.3090666048932242	binder
LYLKLEDVTHKF	HLA-A*23:01	0.9876316547393799	0.008236083314854531	binder
LYLPSFFTY	HLA-A*23:01	0.9879110336303711	0.0044406767709739715	binder
LYLPTRVTAIHI	HLA-A*23:01	0.9653259873390198	0.02402542102216044	binder
LYLTIARQL	HLA-A*23:01	0.9746871948242187	0.011728133553585833	binder
LYMDKFEEF	HLA-A*23:01	0.9982633113861084	0.0011908167322753922	binder
LYMNGMYAF	HLA-A*23:01	0.9922033309936523	0.003089403937830919	binder
LYNDRMFRI	HLA-A*23:01	0.9928356170654297	0.0016775403517318062	binder
LYNKITSRL	HLA-A*23:01	0.9909736633300781	0.005197159662496229	binder
LYNPKITSEL	HLA-A*23:01	0.9905045747756958	0.007774423067914764	binder
LYNRTMVQL	HLA-A*23:01	0.9806488156318665	0.010504918967956762	binder
LYPDGVFYDL	HLA-A*23:01	0.9843212008476258	0.012171317048447544	binder
LYPEGLAQL	HLA-A*23:01	0.9884325742721558	0.009218609150096072	binder
LYPLTNYTF	HLA-A*23:01	0.9947666049003601	0.003978045769906916	binder
LYPQFMFHL	HLA-A*23:01	0.9945405483245849	0.003349817949605829	binder
LYPSIIQEF	HLA-A*23:01	0.9977473378181457	0.001261526643358239	binder
LYQDKFPFF	HLA-A*23:01	0.9969971895217895	0.0009939951449774243	binder
LYQEHMAYI	HLA-A*23:01	0.9910783767700195	0.004245359273869093	binder
LYQFNPAFF	HLA-A*23:01	0.9885000705718994	0.005014948633949853	binder
LYQILQGIVF	HLA-A*23:01	0.9695046186447144	0.015553377589507986	binder
LYQTFVVQL	HLA-A*23:01	0.986893093585968	0.0068834738670485	binder
LYRDVMQETF	HLA-A*23:01	0.9939696192741394	0.0031528764688656926	binder
LYSAVKTLL	HLA-A*23:01	0.9774811029434204	0.01266672551013869	binder
LYSEVDVHF	HLA-A*23:01	0.9965368032455444	0.0026115532163763075	binder
LYSPLAEQF	HLA-A*23:01	0.9954705476760864	0.0017055433965731683	binder
LYSSEQLLI	HLA-A*23:01	0.9676269173622132	0.023129055330913702	binder
LYSTIRPYL	HLA-A*23:01	0.9888973593711853	0.006466222577265652	binder
LYTEAIKFF	HLA-A*23:01	0.9918594717979431	0.002839868894384965	binder
LYTPHSWLL	HLA-A*23:01	0.9943895459175109	0.002136238035532948	binder
LYTPKPQVI	HLA-A*23:01	0.9847495317459106	0.006909820895243922	binder
LYVGKIPGF	HLA-A*23:01	0.9934284925460816	0.0036301216822314433	binder
LYWSHPRKFGQG	HLA-A*23:01	0.11350496187806129	0.08097391864984753	not-binder
LYWSHPRKFGQGS	HLA-A*23:01	0.03689687824808061	0.05901094081496135	not-binder
LYYTWTDGYRF	HLA-A*23:01	0.9958951115608216	0.0033693772411667556	binder
MFLDRPQQW	HLA-A*23:01	0.9826429605484008	0.005821257622014609	binder
MWFPVKPKF	HLA-A*23:01	0.9914244174957275	0.006688388948462828	binder
MYGFVNHAL	HLA-A*23:01	0.9796398043632507	0.01310457475923094	binder
MYIARQLSF	HLA-A*23:01	0.9972172379493713	0.0015290875073766834	binder
MYIIGGYYW	HLA-A*23:01	0.9834968686103821	0.011704724860166625	binder
MYIISGLTGF	HLA-A*23:01	0.9904909491539001	0.004606913224852339	binder
MYINDKLPYF	HLA-A*23:01	0.9980371952056885	0.001040117504541721	binder
MYIVGQYPRF	HLA-A*23:01	0.9953487277030945	0.002039313178578936	binder
MYLPEAKESF	HLA-A*23:01	0.997082257270813	0.0016919796911580584	binder
MYLVPAAMF	HLA-A*23:01	0.9871196508407593	0.006916403337386181	binder
MYPYIFHVL	HLA-A*23:01	0.9852597951889038	0.013691231233803626	binder
MYQEHINEI	HLA-A*23:01	0.9952417612075806	0.0026186136256686047	binder
MYTKLFVGF	HLA-A*23:01	0.9957170605659484	0.0017058372538379127	binder
NAGVEGSLIVEK	HLA-A*23:01	0.03789057878311723	0.03685533332767978	not-binder
NAPLVHATL	HLA-A*23:01	0.6420315086841584	0.2841150859965254	ambiguous
NAPWAVTSL	HLA-A*23:01	0.5527314592152834	0.35175814988107895	ambiguous
NFIDIQFPKW	HLA-A*23:01	0.985296618938446	0.008541532297183598	binder
NFIPKNLFEQF	HLA-A*23:01	0.9912155032157898	0.0021491256070922792	binder
NFISGAGILRL	HLA-A*23:01	0.90635005235672	0.08666428484937697	binder
NFLGYKESVHL	HLA-A*23:01	0.5106663979589939	0.33512496515315504	ambiguous
NFLHPINTIFF	HLA-A*23:01	0.9775148391723633	0.00981834167169234	binder
NFLHPINTIF	HLA-A*23:01	0.9711693286895752	0.01709843822105382	binder
NFLPPIIARF	HLA-A*23:01	0.9965122818946839	0.0019032055222795512	binder
NFLSRSFYW	HLA-A*23:01	0.9774481773376464	0.005785561376351783	binder
NFPGIVTSF	HLA-A*23:01	0.9899642825126648	0.004600061858447046	binder
NFPKGMLLRF	HLA-A*23:01	0.9529069304466248	0.02804362798808169	binder
NFVKKLVSTF	HLA-A*23:01	0.9781591296195984	0.003912110367604858	binder
NFVPKNLFEQF	HLA-A*23:01	0.9887131810188293	0.005735570854937399	binder
NFYVPAEPKLAF	HLA-A*23:01	0.9788128137588501	0.01329835121566824	binder
NIHDIKLLF	HLA-A*23:01	0.7900115966796875	0.14213240242018152	binder
NIILEEGK	HLA-A*23:01	0.05273008920485154	0.09476646609515808	not-binder
NIPEKTTAL	HLA-A*23:01	0.3038645529188216	0.3188452477756154	not-binder
NNQITNNQRIK	HLA-A*23:01	0.003023097177356249	0.0048095091168072444	not-binder
NSNPALNDNLEK	HLA-A*23:01	0.055391791136935355	0.08178011754684061	not-binder
NTVELLVEDK	HLA-A*23:01	0.03456199332140386	0.055914340431324094	not-binder
NVKAQEREQIKT	HLA-A*23:01	0.00023459026851924136	0.0001391408488017138	not-binder
NVKVDPEIQ	HLA-A*23:01	0.07206035005510784	0.13612201054070663	not-binder
NWTTAAPLLL	HLA-A*23:01	0.8164301991462708	0.07627459723507374	binder
NWVPTAYTW	HLA-A*23:01	0.9540679216384887	0.03068762160102838	binder
NYASTFTWW	HLA-A*23:01	0.9603196501731872	0.010223378887242446	binder
NYAWVYYHL	HLA-A*23:01	0.9857192277908325	0.011054598576787587	binder
NYEDEDSLKTLRY	HLA-A*23:01	0.08406342705711722	0.15068147500566892	not-binder
NYFESTDGLIW	HLA-A*23:01	0.9874523520469666	0.006875899693323096	binder
NYFFDAAKLMF	HLA-A*23:01	0.9923669219017028	0.0041837855708532525	binder
NYFHLAVAF	HLA-A*23:01	0.9923307538032532	0.0019794333747993943	binder
NYFIPSHYF	HLA-A*23:01	0.9968938112258912	0.0014585875747260614	binder
NYFPFQWKL	HLA-A*23:01	0.996565043926239	0.001452763155645993	binder
NYGHVYAVF	HLA-A*23:01	0.9903643369674683	0.006177218359076196	binder
NYGQYFTLW	HLA-A*23:01	0.9814460515975952	0.007853278944191364	binder
NYIDIVKYVF	HLA-A*23:01	0.995768129825592	0.0051598834376221335	binder
NYIHGSSQAQF	HLA-A*23:01	0.9931256651878357	0.0026319285553992877	binder
NYIHWVEDL	HLA-A*23:01	0.9486984968185425	0.038652961929543025	binder
NYIMKIHNF	HLA-A*23:01	0.9952928781509399	0.0018022691115359129	binder
NYINQGVSHALTW	HLA-A*23:01	0.9339192032814025	0.1108212724655671	binder
NYIPYLTKL	HLA-A*23:01	0.9932662129402161	0.006120455694276237	binder
NYITAALKL	HLA-A*23:01	0.9810555577278137	0.011633433538216751	binder
NYITPNPIFF	HLA-A*23:01	0.9947293519973754	0.0045698363338334035	binder
NYIVPDKQIF	HLA-A*23:01	0.9871318340301514	0.005322266976111782	binder
NYKSHHLQL	HLA-A*23:01	0.9527961254119873	0.04607426437192594	binder
NYLAYDIGNHF	HLA-A*23:01	0.9939090728759765	0.005949827413939375	binder
NYLDIKGLL	HLA-A*23:01	0.9288643002510071	0.08048948680733657	binder
NYLDVATFL	HLA-A*23:01	0.975925862789154	0.011357294961344053	binder
NYLGGEYFARM	HLA-A*23:01	0.9318299889564514	0.07084860193810834	binder
NYLIDFKHHF	HLA-A*23:01	0.9850143909454345	0.009473474546994215	binder
NYLPAINGIVF	HLA-A*23:01	0.9960401654243469	0.0017957698832748567	binder
NYLPPEMKSFF	HLA-A*23:01	0.9950689911842346	0.0021338625644883166	binder
NYLPRVGVGTSF	HLA-A*23:01	0.9941839575767517	0.005174554554915871	binder
NYMMDWKNQF	HLA-A*23:01	0.9890154004096985	0.005472942633379099	binder
NYMPGQLTI	HLA-A*23:01	0.99380544424057	0.0030519435618354012	binder
NYNEKIYEL	HLA-A*23:01	0.9924704194068908	0.005599697163126869	binder
NYPETLGRLLI	HLA-A*23:01	0.9806754350662231	0.007539790457629505	binder
NYPGIKLQI	HLA-A*23:01	0.9682774543762207	0.01655508805332794	binder
NYPPQYLILKL	HLA-A*23:01	0.9387897610664367	0.03261820279433223	binder
NYPQSVPRL	HLA-A*23:01	0.9625958561897278	0.04367130001132512	binder
NYPTKFQYL	HLA-A*23:01	0.9928713083267212	0.004486788043458139	binder
NYSDVMSKLGF	HLA-A*23:01	0.9905697703361511	0.004815745627455098	binder
NYSGAAEYLYF	HLA-A*23:01	0.989480173587799	0.006706233557049581	binder
NYSNVSIHL	HLA-A*23:01	0.9717836380004883	0.01898856073372985	binder
NYSTVPQKQTL	HLA-A*23:01	0.7328145444393158	0.2288571689116828	binder
NYTARFSRF	HLA-A*23:01	0.9828454732894898	0.006584495941373589	binder
NYTGVQILL	HLA-A*23:01	0.9510439515113831	0.026240969492100863	binder
NYTLVSHLI	HLA-A*23:01	0.9866411209106445	0.003067408135023145	binder
NYVNKIKNRF	HLA-A*23:01	0.9644617319107056	0.04184419698280221	binder
NYVQAVEEF	HLA-A*23:01	0.9901659250259399	0.0013809704344447309	binder
NYVVIGTCTF	HLA-A*23:01	0.9608599901199341	0.051498609706709726	binder
PAPPKPEPK	HLA-A*23:01	0.0021977777127176524	0.001198573183679444	not-binder
PATFTVNTK	HLA-A*23:01	0.002270178316393867	0.0023855495100893994	not-binder
PAYHSSLMD	HLA-A*23:01	0.029098570498172195	0.054279619986656105	not-binder
PFAHLPKSTF	HLA-A*23:01	0.9443440794944763	0.05003171815829978	binder
PFIKSQHELLF	HLA-A*23:01	0.9652617812156677	0.025724785715775765	binder
PFLDIQKRFGL	HLA-A*23:01	0.25531426072120667	0.13830776719970106	not-binder
PFLELHTNF	HLA-A*23:01	0.9821668267250061	0.00599188974194609	binder
PFLKPDDIQYF	HLA-A*23:01	0.9838338017463684	0.005442765094848632	binder
PFLPKPLFF	HLA-A*23:01	0.9684895992279052	0.028946239125959807	binder
PFLPSPDTNPTF	HLA-A*23:01	0.9451026558876038	0.0440884452132991	binder
PFYGILGALLF	HLA-A*23:01	0.9593944191932678	0.02202661297357261	binder
PLGNVLGKPPLSF	HLA-A*23:01	0.4348106175661087	0.1412551929661205	ambiguous
PLRLPLQDVYK	HLA-A*23:01	0.004754815265187062	0.0059761087012826465	not-binder
PLSSLFSLPTF	HLA-A*23:01	0.8477255225181579	0.12638547096101668	binder
PMYGAGHKF	HLA-A*23:01	0.9457608819007873	0.022164933706850434	binder
PPPPPGKP	HLA-A*23:01	0.0042034485493786635	0.0022734332128215786	not-binder
PPYTVVYFPVRGR	HLA-A*23:01	0.401828271150589	0.29264389974545135	ambiguous
PRQIDNPDYK	HLA-A*23:01	0.0013177484361222014	0.0013709471335665363	not-binder
PVPEEEEGFEGGD	HLA-A*23:01	0.2497620872221887	0.2380696377832186	not-binder
PWLFDAPKF	HLA-A*23:01	0.9757937431335449	0.00982303987277096	binder
PWVTGKAANF	HLA-A*23:01	0.9246960997581481	0.02017877847390108	binder
PWYFWGETF	HLA-A*23:01	0.9613525629043579	0.01863841128759263	binder
PYAPSGEIPKF	HLA-A*23:01	0.993744969367981	0.0021171357887701152	binder
PYLDKFFAL	HLA-A*23:01	0.9884226083755493	0.011428978358029423	binder
PYLPSAHRV	HLA-A*23:01	0.8680583953857421	0.08227538952970626	binder
PYLQGQVTL	HLA-A*23:01	0.9350812077522278	0.02907267950441891	binder
PYLSEVLTF	HLA-A*23:01	0.9937333345413208	0.003634677633387988	binder
PYLSPLVVW	HLA-A*23:01	0.9403009176254272	0.09248593987599	binder
PYMSSPCHI	HLA-A*23:01	0.8264817476272583	0.20493874481782665	binder
PYNAPTVKF	HLA-A*23:01	0.9930872559547425	0.004685637389363701	binder
PYQATIDGVRF	HLA-A*23:01	0.9918427467346191	0.0022569555788063654	binder
PYRGWFPVI	HLA-A*23:01	0.9746849179267884	0.024381166598265547	binder
PYSDSTAKL	HLA-A*23:01	0.816163182258606	0.13308184496364941	binder
PYTDVNIVTI	HLA-A*23:01	0.9807904005050659	0.016979880392161768	binder
PYVDNSYKW	HLA-A*23:01	0.9758569717407226	0.01963803437465652	binder
PYVRNTPQF	HLA-A*23:01	0.9683036923408508	0.02012416147331108	binder
QASALSFPAPPS	HLA-A*23:01	0.0005816339733428321	0.000493403084075667	not-binder
QDVDNASLAR	HLA-A*23:01	0.008294657320948317	0.012912386225302984	not-binder
QEYDESGPSIVHR	HLA-A*23:01	0.05755018480122089	0.06053885747577614	not-binder
QEYDESGPSIVHRK	HLA-A*23:01	0.021053066197782754	0.019137427404944594	not-binder
QFIGYPITL	HLA-A*23:01	0.9811264991760253	0.010422736052768992	binder
QFIPPYVPRF	HLA-A*23:01	0.9945364594459534	0.0030052769753721436	binder
QFLPDHINIVL	HLA-A*23:01	0.693309611082077	0.21271201821223565	binder
QFYDLKELF	HLA-A*23:01	0.9882959604263306	0.00554562561045317	binder
QGPPPPPPGKPQ	HLA-A*23:01	0.1342858658405021	0.16051836269255618	not-binder
QGPPPPQGKPQ	HLA-A*23:01	0.07355573922395706	0.08453612908988066	not-binder
QILVGVNK	HLA-A*23:01	0.007277918211184442	0.006415476568431212	not-binder
QIPEIKQTL	HLA-A*23:01	0.11407901104539633	0.12628881773295436	not-binder
QMPTVHYEF	HLA-A*23:01	0.9916444540023803	0.004229518500679962	binder
QQGPPPPQGKPQ	HLA-A*23:01	0.041332281893119216	0.0403581005208624	not-binder
QSEDSTFYLGER	HLA-A*23:01	0.0029027857701294122	0.0025054999377930663	not-binder
QTALVELVK	HLA-A*23:01	0.009521312080323696	0.011063604190928557	not-binder
QTVAVGVIK	HLA-A*23:01	0.008547213248675689	0.01130108762857686	not-binder
QVHPDTGISSK	HLA-A*23:01	0.025052636372856797	0.03383607741832006	not-binder
QVVESAYEVIK	HLA-A*23:01	0.013148153189104051	0.010997388255838198	not-binder
QWPELLLRF	HLA-A*23:01	0.9928308606147767	0.0034227241251623157	binder
QYAIISEAW	HLA-A*23:01	0.9795466780662536	0.005908895007468368	binder
QYASRFVQL	HLA-A*23:01	0.9911496996879577	0.009748917120740093	binder
QYEIWRELF	HLA-A*23:01	0.9601396083831787	0.03752771203659833	binder
QYILFPLRF	HLA-A*23:01	0.9971501231193542	0.0011108526406625237	binder
QYISYIPQI	HLA-A*23:01	0.9932353734970093	0.0031742526909524374	binder
QYKLLEPVLLL	HLA-A*23:01	0.7528504610061646	0.13815656442653218	binder
QYLARFDAL	HLA-A*23:01	0.9607968807220459	0.017044492496934127	binder
QYLARFDALVL	HLA-A*23:01	0.9072126746177673	0.04380988372860596	binder
QYLDNLLVRF	HLA-A*23:01	0.9988591790199279	0.0007410010952340217	binder
QYLEEAPKF	HLA-A*23:01	0.993520176410675	0.0032625099070800597	binder
QYLPFSNKEYEI	HLA-A*23:01	0.8681797742843628	0.14196233257683244	binder
QYLSIAERAEF	HLA-A*23:01	0.986883568763733	0.011918897102730268	binder
QYLTFKPQTF	HLA-A*23:01	0.9958847045898438	0.002178537848644821	binder
QYLTTKEQF	HLA-A*23:01	0.9902263760566712	0.005289773342619787	binder
QYLWYEADKRRLF	HLA-A*23:01	0.662058162689209	0.25075103598866116	binder
QYMEEIYHRI	HLA-A*23:01	0.9954819917678833	0.002304122139081638	binder
QYPDGEVWKKL	HLA-A*23:01	0.9222491145133972	0.08375737009482115	binder
QYPVIIHLI	HLA-A*23:01	0.99161456823349	0.005143125678559807	binder
QYPVYWDHLEF	HLA-A*23:01	0.9911334037780761	0.00860190487834098	binder
QYQFLHHTL	HLA-A*23:01	0.9945518851280213	0.0026961832507007857	binder
QYTDSTFR	HLA-A*23:01	0.3999942719936371	0.25950064291387553	ambiguous
QYVTQINRL	HLA-A*23:01	0.9890608310699462	0.005236336143318955	binder
QYVYWLHML	HLA-A*23:01	0.956511127948761	0.042712993796644096	binder
RDHALLEEQSK	HLA-A*23:01	0.0014563680510036648	0.0013616563446432054	not-binder
RFFHLADLF	HLA-A*23:01	0.9842688798904419	0.006950424617916781	binder
RFHVLSKLLSF	HLA-A*23:01	0.9747085690498352	0.014084223042993322	binder
RFIDHLMVMF	HLA-A*23:01	0.9966176390647888	0.0024868016743960224	binder
RFIFDVGTRL	HLA-A*23:01	0.9662380218505859	0.009487097808178675	binder
RFIGELTKF	HLA-A*23:01	0.997709584236145	0.0014014140006329858	binder
RFIPELINF	HLA-A*23:01	0.9940087795257568	0.0056469839697927	binder
RFIPKYSTFW	HLA-A*23:01	0.9880509972572327	0.00754917871428344	binder
RFIPYKGWKLYF	HLA-A*23:01	0.9861910939216614	0.004133054647366344	binder
RFIQVCTQL	HLA-A*23:01	0.8139387845993042	0.15066035053973673	binder
RFITEKAVF	HLA-A*23:01	0.9722943902015686	0.009509744299351724	binder
RFKDLGEEHF	HLA-A*23:01	0.9887064337730408	0.010119681559049855	binder
RFLAATFLL	HLA-A*23:01	0.943273389339447	0.043426288700287946	binder
RFLDDLGLKF	HLA-A*23:01	0.9964093089103698	0.002475137058855753	binder
RFLDGQAVLRL	HLA-A*23:01	0.9925229549407959	0.006196248589010631	binder
RFLDPRNKISF	HLA-A*23:01	0.9961889624595642	0.002413515076560793	binder
RFLEALNHF	HLA-A*23:01	0.994151258468628	0.002970122816670249	binder
RFLESHWFVW	HLA-A*23:01	0.9895593047142028	0.006633463456207575	binder
RFLGLVVCL	HLA-A*23:01	0.6171474456787109	0.2660383416345532	ambiguous
RFLGTVEKEATF	HLA-A*23:01	0.9907154679298401	0.004810231787623868	binder
RFLIDIGVKF	HLA-A*23:01	0.9914621353149414	0.006196760683204318	binder
RFLKSDIYLNL	HLA-A*23:01	0.8547263979911804	0.16429081858890435	binder
RFLPEALFL	HLA-A*23:01	0.9665127277374268	0.018983135263481516	binder
RFLSHEDLRF	HLA-A*23:01	0.9938623070716858	0.0031333820502342405	binder
RFLVDQGYSF	HLA-A*23:01	0.9911279559135437	0.00391967236286178	binder
RFMDGHITF	HLA-A*23:01	0.9981165170669556	0.0013307732340351313	binder
RFQEITGKLGHF	HLA-A*23:01	0.9835660457611084	0.012989208901818455	binder
RFQEKFFIF	HLA-A*23:01	0.9915446400642395	0.01051554604942818	binder
RFSLNTVEL	HLA-A*23:01	0.6611535847187042	0.15770299886621267	binder
RFVAPKTLF	HLA-A*23:01	0.9919574141502381	0.004501817834072633	binder
RFVMKAHSF	HLA-A*23:01	0.9796173214912415	0.008454125408944906	binder
RFVSVSKLKYFF	HLA-A*23:01	0.8479497730731964	0.1844570749570154	binder
RFVTGNKILRI	HLA-A*23:01	0.7198116242885589	0.1987214766228344	binder
RFYAFGRVF	HLA-A*23:01	0.9824508905410767	0.009460652699834047	binder
RHPDYSVVLLLR	HLA-A*23:01	0.3150456634233706	0.34998123685313187	not-binder
RIAVVGEGREK	HLA-A*23:01	0.0034630100955837404	0.003498903152028949	not-binder
RILPQDVILKF	HLA-A*23:01	0.9931088209152221	0.00505313137991042	binder
RILSVKTEF	HLA-A*23:01	0.7374263107776642	0.2133014421495535	binder
RLIAQRYLL	HLA-A*23:01	0.8931679368019104	0.07271057457819466	binder
RLPAWQPIL	HLA-A*23:01	0.938517427444458	0.04344896020407548	binder
RLPEPLPSW	HLA-A*23:01	0.9663560152053833	0.028336033234499056	binder
RLPLRLFLI	HLA-A*23:01	0.9765557050704956	0.013235678452328823	binder
RMPNSPAPHF	HLA-A*23:01	0.9650227546691894	0.020055727370641974	binder
RQVADAREKI	HLA-A*23:01	0.014537860197015107	0.017819077952947838	not-binder
RTLLWTELF	HLA-A*23:01	0.9498042345046998	0.02064217115758551	binder
RVAPEEHPVL	HLA-A*23:01	0.49017273373901843	0.29572875311542	ambiguous
RVAPEEHPVLL	HLA-A*23:01	0.6081289559602737	0.3008564289337842	ambiguous
RVDPVNFK	HLA-A*23:01	0.024590100953355433	0.032027389266596366	not-binder
RVEPYGENFNK	HLA-A*23:01	0.06803150540217758	0.08447206190463993	not-binder
RVEYHFLSPYVSPK	HLA-A*23:01	0.004356299852952361	0.0040589037076535495	not-binder
RVLVVSAKF	HLA-A*23:01	0.8113668918609619	0.0961574940185919	binder
RVYIHPFHL	HLA-A*23:01	0.955546772480011	0.024322339138276486	binder
RWFGKPSPLLL	HLA-A*23:01	0.9836018443107605	0.02426932260794534	binder
RWFTIQSNQLVY	HLA-A*23:01	0.4407838866114616	0.3247792048141237	ambiguous
RWKPASQPTI	HLA-A*23:01	0.9752117276191712	0.015566290815732846	binder
RWKPPAVNQQF	HLA-A*23:01	0.9870134830474854	0.012805275189782963	binder
RWLAQPYYL	HLA-A*23:01	0.9815468907356262	0.004258752603877853	binder
RWLDGSPVTL	HLA-A*23:01	0.9889826297760009	0.008172542804943058	binder
RWSPVRPLVF	HLA-A*23:01	0.9928210973739624	0.005763583148358509	binder
RYADGPQLYI	HLA-A*23:01	0.9949700117111206	0.003311530264703189	binder
RYAKIVEIPF	HLA-A*23:01	0.9936885118484498	0.002240378970974806	binder
RYALIMHKL	HLA-A*23:01	0.9928459048271179	0.004342746209542726	binder
RYARTDGKVFQF	HLA-A*23:01	0.992331039905548	0.008983035298551984	binder
RYASINTHL	HLA-A*23:01	0.9913310527801513	0.0037966590303996194	binder
RYAVVLNATW	HLA-A*23:01	0.9891010046005249	0.0048528070015204814	binder
RYDKTQLRF	HLA-A*23:01	0.9950830936431885	0.0026401220546385744	binder
RYDNVTILF	HLA-A*23:01	0.9879933714866638	0.012585115990147428	binder
RYEGKMETL	HLA-A*23:01	0.7118904411792755	0.2500136486913	binder
RYEKWIFEF	HLA-A*23:01	0.9973279953002929	0.0022459541838758747	binder
RYFIPVSCF	HLA-A*23:01	0.9846298933029175	0.009263037235084669	binder
RYFISHVLAF	HLA-A*23:01	0.9972042322158814	0.0016574046454487586	binder
RYFSEGDKVKI	HLA-A*23:01	0.9762515664100647	0.019299189022284707	binder
RYGLVTNEI	HLA-A*23:01	0.9749945163726806	0.012333536095484309	binder
RYGTVEDLL	HLA-A*23:01	0.8520326733589172	0.09454158269088707	binder
RYIDRIHIFFRF	HLA-A*23:01	0.9980926632881164	0.0011906483913011131	binder
RYIHLENLL	HLA-A*23:01	0.9878782749176025	0.002554493807961755	binder
RYIKNPRIVL	HLA-A*23:01	0.9733296871185303	0.025739259462049024	binder
RYILEPFFI	HLA-A*23:01	0.9922870993614197	0.006560036864885611	binder
RYINKALECF	HLA-A*23:01	0.9925557255744935	0.003250843405062171	binder
RYIPDAMNLILL	HLA-A*23:01	0.9907990574836731	0.008460087426669882	binder
RYIPHPFLV	HLA-A*23:01	0.9931391954421998	0.0017246435979750459	binder
RYIPSLPDRI	HLA-A*23:01	0.9890538215637207	0.003934651971513435	binder
RYIQPWESEF	HLA-A*23:01	0.9964917540550232	0.002382124793690394	binder
RYISPDQLADL	HLA-A*23:01	0.9697508811950684	0.019040262732567773	binder
RYITEALIKKL	HLA-A*23:01	0.983241868019104	0.014897276826140594	binder
RYITKGNLF	HLA-A*23:01	0.9904422044754029	0.0030084825091578377	binder
RYKLYQEMF	HLA-A*23:01	0.9739214539527893	0.023516267348561784	binder
RYKYQFFNL	HLA-A*23:01	0.9499791979789733	0.05179069458976975	binder
RYLDLFTNYI	HLA-A*23:01	0.9960418224334717	0.003513178235772391	binder
RYLDLFTSF	HLA-A*23:01	0.9979430556297302	0.00090120099767396	binder
RYLDLILNDF	HLA-A*23:01	0.9976873755455017	0.0006832696186339031	binder
RYLDLSNNRL	HLA-A*23:01	0.9956941485404969	0.0031621272463363184	binder
RYLDSLKAI	HLA-A*23:01	0.9752621173858642	0.01951193789045057	binder
RYLDSLKAIVF	HLA-A*23:01	0.9981433987617493	0.001111835223407757	binder
RYLDVSILGKF	HLA-A*23:01	0.9991579532623291	0.00027704981990490094	binder
RYLEYFEKILHF	HLA-A*23:01	0.9940094590187073	0.004728266525231985	binder
RYLFVVDRL	HLA-A*23:01	0.9884765267372131	0.007328124569355387	binder
RYLGKKVQF	HLA-A*23:01	0.9892671585083008	0.006494939652035985	binder
RYLHKPYLI	HLA-A*23:01	0.9958905339241028	0.0018846185421731274	binder
RYLHNFQGKEI	HLA-A*23:01	0.9060984492301941	0.021350913666001625	binder
RYLLKFEQI	HLA-A*23:01	0.993178915977478	0.0023111999971865264	binder
RYLNFFTKA	HLA-A*23:01	0.8881811261177063	0.07608352213949116	binder
RYLPEDFMESL	HLA-A*23:01	0.9908783555030822	0.0073897895267784515	binder
RYLPHEELF	HLA-A*23:01	0.9964804172515869	0.0014685923022308765	binder
RYLPLNTAL	HLA-A*23:01	0.9851015329360961	0.005044035104508649	binder
RYLPTGSFPF	HLA-A*23:01	0.9960484504699707	0.000994504404381947	binder
RYLPTGSFPFLL	HLA-A*23:01	0.9929044365882873	0.009627435306877988	binder
RYLRELPLLF	HLA-A*23:01	0.9956948757171631	0.003840877670063405	binder
RYLSPKWIKMF	HLA-A*23:01	0.994803535938263	0.0023167003106101328	binder
RYLTVAAVF	HLA-A*23:01	0.9832975387573242	0.005399342244766803	binder
RYLWATVTI	HLA-A*23:01	0.9943200588226319	0.00504418254418563	binder
RYLWHIPLTY	HLA-A*23:01	0.9954363942146301	0.0017772635617267743	binder
RYLYLRGLVYL	HLA-A*23:01	0.9596552968025207	0.03478750858107575	binder
RYMDAWNTV	HLA-A*23:01	0.9554384708404541	0.03505374636343447	binder
RYMDQWVPVI	HLA-A*23:01	0.9947981595993042	0.005233846468640422	binder
RYMGGFAKSVSF	HLA-A*23:01	0.9961346626281739	0.002579265873830821	binder
RYMNHMQSL	HLA-A*23:01	0.983246099948883	0.01052603071453221	binder
RYMNHMQSLRF	HLA-A*23:01	0.9957383513450623	0.003193869973554978	binder
RYMPDICVI	HLA-A*23:01	0.9833579659461975	0.008855712800996453	binder
RYMPQNPCI	HLA-A*23:01	0.9596631526947021	0.03205684639758168	binder
RYMSPMEAQEF	HLA-A*23:01	0.9969177484512329	0.0017078739960955168	binder
RYMVHLLEL	HLA-A*23:01	0.9959615349769593	0.0020393393445278622	binder
RYNSQLLSF	HLA-A*23:01	0.9930137395858765	0.0023571830356563235	binder
RYPNKLDTITWTW	HLA-A*23:01	0.9546617984771728	0.05142306258890971	binder
RYPSLWRRL	HLA-A*23:01	0.9611049056053161	0.01903268707604269	binder
RYQEKWDKLLL	HLA-A*23:01	0.9904269933700561	0.004238205038690935	binder
RYQFIEEAF	HLA-A*23:01	0.9916627526283264	0.0034881605175977135	binder
RYQNIWNINL	HLA-A*23:01	0.9943499684333801	0.0019210292239716386	binder
RYRPDMPCF	HLA-A*23:01	0.9669512629508972	0.02783558694024694	binder
RYRPRAPII	HLA-A*23:01	0.9609697818756103	0.009577406857468888	binder
RYSPSFQGHVTI	HLA-A*23:01	0.9659570455551147	0.0347327517612078	binder
RYSSAFTNRIFF	HLA-A*23:01	0.9912965893745422	0.0053460115437493965	binder
RYSSDVQEMIL	HLA-A*23:01	0.9334753751754761	0.025983081851857884	binder
RYTDMESEDYHF	HLA-A*23:01	0.9890153288841248	0.009707812420517563	binder
RYTDVSTRY	HLA-A*23:01	0.9722400307655334	0.03249302009002486	binder
RYTPEQDTMTF	HLA-A*23:01	0.9948433399200439	0.0042980754055456285	binder
RYTVGGLETF	HLA-A*23:01	0.9949544191360473	0.0010254965323888143	binder
RYVASYLLAAL	HLA-A*23:01	0.9061958312988281	0.05906551788404208	binder
RYVDKVSNL	HLA-A*23:01	0.9945409774780274	0.0030872366579496723	binder
RYVDRVTEF	HLA-A*23:01	0.9986990451812744	0.00048570518388890233	binder
RYVEARNIILAF	HLA-A*23:01	0.9942172765731812	0.001734225643411776	binder
RYVEIVSQF	HLA-A*23:01	0.9990438103675843	0.00030499399673710543	binder
RYVLYPNNFQF	HLA-A*23:01	0.9982647657394409	0.0008497438190280701	binder
RYVMTTTTL	HLA-A*23:01	0.9831569194793701	0.013790005563421892	binder
RYVPGLLLSYL	HLA-A*23:01	0.9605376839637756	0.033940420109733783	binder
RYYGAISKL	HLA-A*23:01	0.9874717712402343	0.012007701064816686	binder
SALEKFFYF	HLA-A*23:01	0.9913325309753418	0.0035879453932568537	binder
SAPVGVTAL	HLA-A*23:01	0.22459157630801202	0.25129196340275967	not-binder
SAPYGRITL	HLA-A*23:01	0.5533694744110107	0.3133230879559687	ambiguous
SAVQGPPER	HLA-A*23:01	0.002776330785127357	0.004328870101657071	not-binder
SFEDAKEAL	HLA-A*23:01	0.06537964530289173	0.06707530238381494	not-binder
SFFKISYLTF	HLA-A*23:01	0.9790142416954041	0.008315669902693836	binder
SFFKKIGVHF	HLA-A*23:01	0.9753165245056152	0.012238951314853173	binder
SFFRVVPQF	HLA-A*23:01	0.987658953666687	0.005224194770431669	binder
SFHKFHYLTF	HLA-A*23:01	0.9899351954460144	0.006424501399883589	binder
SFHQVDFTF	HLA-A*23:01	0.9886407732963562	0.008747707041775722	binder
SFIPDQHMVF	HLA-A*23:01	0.9958664774894714	0.003869499277747933	binder
SFIRTRLLL	HLA-A*23:01	0.7542766571044922	0.1421414712247812	binder
SFITSSWTF	HLA-A*23:01	0.9825173735618591	0.004655580681484633	binder
SFLATITSF	HLA-A*23:01	0.9831196069717407	0.009340090532987315	binder
SFLDQQAILF	HLA-A*23:01	0.9923717498779296	0.0035908805337402233	binder
SFLDVRNIIL	HLA-A*23:01	0.7928823351860046	0.16735838585825677	binder
SFLGGIRWGF	HLA-A*23:01	0.9830916881561279	0.011060611401892762	binder
SFLGVKELSF	HLA-A*23:01	0.9932406783103943	0.003155262657678819	binder
SFLHGNASLLF	HLA-A*23:01	0.9875376343727111	0.005201264673737658	binder
SFLPGNFHF	HLA-A*23:01	0.9964061260223389	0.0032343283218792137	binder
SFLPLAHMF	HLA-A*23:01	0.993725597858429	0.002809426289936379	binder
SFLPVHLGF	HLA-A*23:01	0.995621383190155	0.0028624155249104217	binder
SFLQRFFKF	HLA-A*23:01	0.9913961052894592	0.004212884458371887	binder
SFLTHQRFQF	HLA-A*23:01	0.9871473550796509	0.008814880600453625	binder
SFLYQPDWRF	HLA-A*23:01	0.988617205619812	0.004880896878653576	binder
SFSTVTNTF	HLA-A*23:01	0.9822414636611938	0.004471260060547847	binder
SGDGVTHTVPIYE	HLA-A*23:01	0.01554350158548914	0.02445751993990595	not-binder
SGFEPASLK	HLA-A*23:01	0.002850837871665135	0.0026072646742007714	not-binder
SGPGPAAAL	HLA-A*23:01	0.009812485752627253	0.010768831767084219	not-binder
SHRPPPPPGKPE	HLA-A*23:01	0.04814786787610501	0.0900337986471897	not-binder
SIPEKNRPL	HLA-A*23:01	0.11224305368959904	0.14026324762473172	not-binder
SIPGGYNAL	HLA-A*23:01	0.14934778194874526	0.13208147273245563	not-binder
SIYYITGESK	HLA-A*23:01	0.020382032240740956	0.025251570854373462	not-binder
SLAPYAQDTQEK	HLA-A*23:01	0.04733050148934126	0.035620249716819916	not-binder
SLETENAGLR	HLA-A*23:01	0.003966821334324777	0.0038263239026810974	not-binder
SLGGGFGGGSRGF	HLA-A*23:01	0.6201023608446121	0.2328969837899066	binder
SLHTLFGDK	HLA-A*23:01	0.011678044876316563	0.019527503891101396	not-binder
SLPESVPLF	HLA-A*23:01	0.9911582589149475	0.0037726708744253044	binder
SLPGPLVTNLLRF	HLA-A*23:01	0.9498954892158509	0.03508534202877033	binder
SLVNLGGSK	HLA-A*23:01	0.034599515004083516	0.06102045520822597	not-binder
SLVNLGGSKSISIS	HLA-A*23:01	0.18444077589083463	0.2304606471902637	not-binder
SLYASSPGGVYATR	HLA-A*23:01	0.06428593510063366	0.07021387246191933	not-binder
SLYYYIQQDTK	HLA-A*23:01	0.002939904376398772	0.0027396549131923228	not-binder
SMFHNRHLF	HLA-A*23:01	0.9799785494804383	0.0121564490446011	binder
SNVSDAVAQSTR	HLA-A*23:01	0.020284165279008448	0.014566406899910884	not-binder
SPELQAEAK	HLA-A*23:01	0.0007353460532613099	0.0007949914463510425	not-binder
SPPGKPQGPPPQ	HLA-A*23:01	0.02999052326194942	0.037193428982686606	not-binder
SQEGMVFTRF	HLA-A*23:01	0.5915313780307769	0.2129551752074606	ambiguous
SQGPPPHPGKPE	HLA-A*23:01	0.015426084224600345	0.021063823008237042	not-binder
SQGPPPPPGKPE	HLA-A*23:01	0.018364979757461698	0.022423849523912603	not-binder
SQGPPPRPGKPE	HLA-A*23:01	0.004323694983031601	0.005874303681015942	not-binder
SQGTPPPPGKPE	HLA-A*23:01	0.002745314675848931	0.0017825508718148802	not-binder
SQMKSYQSF	HLA-A*23:01	0.9607122302055359	0.012377437820122305	binder
SSPAPRTAL	HLA-A*23:01	0.05160243287682533	0.0367683301093179	not-binder
SSPQPGSAL	HLA-A*23:01	0.01376107232645154	0.018252917671399013	not-binder
SSTISSNVASKA	HLA-A*23:01	0.00275740324286744	0.0023216628593635204	not-binder
STEILLRK	HLA-A*23:01	0.008408279188006417	0.015542383972201269	not-binder
STFSTNYR	HLA-A*23:01	0.008993898460175842	0.01152737561191173	not-binder
STFVLDEFK	HLA-A*23:01	0.022380315361078828	0.03203883043269931	not-binder
STGGAPTFNVTVTK	HLA-A*23:01	0.01685293233022094	0.015954409084132662	not-binder
STTTGHLIYK	HLA-A*23:01	0.01147458420600742	0.015683572672192416	not-binder
SVLGQLGITK	HLA-A*23:01	0.032501272991066796	0.04676367752592928	not-binder
SVPEAQSAL	HLA-A*23:01	0.0354026285931468	0.029836933914764677	not-binder
SVPLAATSM	HLA-A*23:01	0.016184367891401052	0.01675647631977904	not-binder
SVTEQGAELSNEER	HLA-A*23:01	0.12278537526726722	0.11531438303075542	not-binder
SWLDGSGLGF	HLA-A*23:01	0.9780357360839844	0.021690564077086943	binder
SWLPLFPRI	HLA-A*23:01	0.979426634311676	0.01263709369414	binder
SWMELPGLKF	HLA-A*23:01	0.9942586064338684	0.003749217328755241	binder
SYALLTYMI	HLA-A*23:01	0.9680582404136657	0.020817676106653936	binder
SYANYFIRL	HLA-A*23:01	0.9954288244247437	0.002899575963220155	binder
SYAQYVHNL	HLA-A*23:01	0.997459065914154	0.0004804807475597994	binder
SYDPLRIYLF	HLA-A*23:01	0.9994121074676514	0.0002998333993021991	binder
SYEYRFLEF	HLA-A*23:01	0.9893523097038269	0.004531154935928224	binder
SYFPKILTF	HLA-A*23:01	0.999259066581726	0.0004573574589026064	binder
SYFPKKISELDAF	HLA-A*23:01	0.9870744585990906	0.012106249501334581	binder
SYFSHGMISSHI	HLA-A*23:01	0.8163503229618072	0.17753616241551778	binder
SYGAWYPLL	HLA-A*23:01	0.9893266439437867	0.005999065495486126	binder
SYGDILHVI	HLA-A*23:01	0.9970790624618531	0.0013172092779705046	binder
SYGIVLYEL	HLA-A*23:01	0.9802845597267151	0.015887145549860014	binder
SYIAAISARF	HLA-A*23:01	0.9985552072525025	0.0002680159649473849	binder
SYIAHLRQI	HLA-A*23:01	0.9945702075958252	0.0017942339188805527	binder
SYIDRLISVF	HLA-A*23:01	0.999009644985199	0.0007676218898061306	binder
SYIDVAVKL	HLA-A*23:01	0.9965508580207825	0.002087609254377148	binder
SYIELPAYL	HLA-A*23:01	0.997175931930542	0.0025990585095146497	binder
SYIELPAYLKL	HLA-A*23:01	0.9927926778793335	0.0060758383051574385	binder
SYIPIFPQL	HLA-A*23:01	0.9958164095878601	0.0018707824622074616	binder
SYIPSTVFF	HLA-A*23:01	0.996203076839447	0.0014577292134407157	binder
SYIPYNPQQF	HLA-A*23:01	0.9977787137031555	0.0010690365211051924	binder
SYISKEHFGTF	HLA-A*23:01	0.9979960322380066	0.0017054226091036161	binder
SYISTIGVDF	HLA-A*23:01	0.9951145887374878	0.0020598191998739863	binder
SYITKPEKW	HLA-A*23:01	0.977265226840973	0.018613239523027108	binder
SYKPMLNNNSF	HLA-A*23:01	0.9932959794998169	0.00292063971473164	binder
SYLANHTRI	HLA-A*23:01	0.9877659916877747	0.007906151046415955	binder
SYLAQHIRI	HLA-A*23:01	0.9937477231025695	0.005836772993300714	binder
SYLAVIEGAKF	HLA-A*23:01	0.9957839608192444	0.004119316499134605	binder
SYLDEGFLL	HLA-A*23:01	0.9815811395645142	0.014274172562204472	binder
SYLDMSKVIIF	HLA-A*23:01	0.9946181058883667	0.004275220299516873	binder
SYLDQELTTF	HLA-A*23:01	0.9986224412918091	0.0004630330266190874	binder
SYLDSVHFF	HLA-A*23:01	0.9982621788978576	0.0009080529600284423	binder
SYLEGAVYI	HLA-A*23:01	0.994065523147583	0.0026480375662612265	binder
SYLEKVVTL	HLA-A*23:01	0.9983628034591675	0.0008516727187539623	binder
SYLENPTSYHL	HLA-A*23:01	0.9954602003097535	0.0025437819635835855	binder
SYLENVDHF	HLA-A*23:01	0.996698009967804	0.0007819462279251161	binder
SYLEREDFFFY	HLA-A*23:01	0.9390664100646973	0.04892041853440562	binder
SYLLFFRAL	HLA-A*23:01	0.9087692499160767	0.07161629240297801	binder
SYLLPGMASF	HLA-A*23:01	0.9973039388656616	0.0008500966566682751	binder
SYLNQHQRI	HLA-A*23:01	0.9895733952522278	0.0049740495056595545	binder
SYLNSVQRL	HLA-A*23:01	0.9927774429321289	0.004678045223288697	binder
SYLPHAPPF	HLA-A*23:01	0.9934523463249206	0.002782912835711041	binder
SYLPRIVLL	HLA-A*23:01	0.9982950210571289	0.0009315733266102236	binder
SYLPSQVTEMF	HLA-A*23:01	0.9983222126960755	0.0005843002152981279	binder
SYLPVGSHNL	HLA-A*23:01	0.9955021619796753	0.0018630567215733042	binder
SYLSHQLDF	HLA-A*23:01	0.9947119951248169	0.0014969995665506295	binder
SYLSHSEQLVF	HLA-A*23:01	0.9977585077285767	0.000812959029839432	binder
SYLSSILRF	HLA-A*23:01	0.9982542157173157	0.0007739401640494173	binder
SYLSSLSHL	HLA-A*23:01	0.9819639921188354	0.007464673001535595	binder
SYLSVHTRM	HLA-A*23:01	0.9796523809432983	0.014280853610051486	binder
SYLTKHKRI	HLA-A*23:01	0.9121702671051025	0.06555505859016326	binder
SYLTKHQRI	HLA-A*23:01	0.9804791927337646	0.01427829050442475	binder
SYLTPDLWKETVF	HLA-A*23:01	0.9526046752929688	0.06250027148698489	binder
SYLTQHQRI	HLA-A*23:01	0.9859251379966736	0.008146641987291895	binder
SYLTWHQQI	HLA-A*23:01	0.993960177898407	0.001260880724602	binder
SYLVIHERI	HLA-A*23:01	0.9897597432136536	0.00848762875764265	binder
SYMEVPTYLNF	HLA-A*23:01	0.9986505746841431	0.0007050704438710345	binder
SYMFVDENTF	HLA-A*23:01	0.9977994680404663	0.0007001281589403049	binder
SYMPTVSHL	HLA-A*23:01	0.9937934279441833	0.00386364526057405	binder
SYMWTINNF	HLA-A*23:01	0.9962093830108643	0.0019592163890277143	binder
SYNGKLYVF	HLA-A*23:01	0.9979113101959228	0.0009260288147261715	binder
SYNNFFRMF	HLA-A*23:01	0.993619692325592	0.003729003743892192	binder
SYNPITHQL	HLA-A*23:01	0.9983304619789124	0.0006723632637405266	binder
SYPDNFLHI	HLA-A*23:01	0.9974423766136169	0.0019125116509851464	binder
SYPTFFPRFEF	HLA-A*23:01	0.997518253326416	0.0008742681636429633	binder
SYPTFFPRF	HLA-A*23:01	0.9982896327972413	0.0007221045976991327	binder
SYQDVHLLL	HLA-A*23:01	0.9962966203689575	0.003028388812612176	binder
SYQRAFNEF	HLA-A*23:01	0.9914891123771667	0.00671548800039072	binder
SYRNIFPIW	HLA-A*23:01	0.96674085855484	0.04847929369666477	binder
SYSPQAFKF	HLA-A*23:01	0.9974347710609436	0.0010375253629667364	binder
SYTPVGLIQNL	HLA-A*23:01	0.9827505111694336	0.01201556939091741	binder
SYVEPLKLYL	HLA-A*23:01	0.9923523664474487	0.00534784214375285	binder
SYVETELIF	HLA-A*23:01	0.9900814890861511	0.004816082469230902	binder
SYVKLPPEKF	HLA-A*23:01	0.997415018081665	0.00176151478671481	binder
SYVNKIKTRF	HLA-A*23:01	0.9921931266784668	0.003859065825536842	binder
SYVPKKAWKNIRL	HLA-A*23:01	0.37782980129122734	0.3529428475025465	ambiguous
SYVSIASNSTF	HLA-A*23:01	0.9973690152168274	0.0016149658552105611	binder
SYVVAMETF	HLA-A*23:01	0.9884151935577392	0.0031203395242037878	binder
SYYETSKMKVLKF	HLA-A*23:01	0.9829198002815247	0.007725530620676958	binder
SYYTVAHAI	HLA-A*23:01	0.9897371411323548	0.008005123916466149	binder
TAENFRALSTGEK	HLA-A*23:01	0.0038240070556639695	0.0046681026550879036	not-binder
TAFQEALDAAGDK	HLA-A*23:01	0.032134661870077255	0.033298577947434224	not-binder
TASEFDSAIAQD	HLA-A*23:01	0.0013013431860599666	0.0009070985975076152	not-binder
TATPEIVDNK	HLA-A*23:01	0.013760195043869317	0.019192125610198642	not-binder
TAVAPIERVK	HLA-A*23:01	0.0075882513890974225	0.008758506045631912	not-binder
TDVTFLLIF	HLA-A*23:01	0.23081230670213698	0.09316898203025914	not-binder
TEAPLNPKA	HLA-A*23:01	0.0029740050842519848	0.0039576442904751	not-binder
TFEDTGPLLQF	HLA-A*23:01	0.8957043766975403	0.09441744899216367	binder
TFIDAGSNF	HLA-A*23:01	0.9800821781158447	0.012351687353089037	binder
TFINLMTHI	HLA-A*23:01	0.9622969031333923	0.024953801858760935	binder
TFIRHIALLGF	HLA-A*23:01	0.9619112133979797	0.03661699301600414	binder
TFISYSVTF	HLA-A*23:01	0.9879068374633789	0.0034280190701415515	binder
TFLDTIATRF	HLA-A*23:01	0.9982627987861633	0.0008767638283505092	binder
TFLEHIIPRF	HLA-A*23:01	0.9976696729660034	0.0008799671510674195	binder
TFLEQSKTRF	HLA-A*23:01	0.9790323495864868	0.024845353927838182	binder
TFLFPIQAKTF	HLA-A*23:01	0.9869349718093872	0.015227143375527136	binder
TFLHVNPYI	HLA-A*23:01	0.945598590373993	0.05183626981919567	binder
TFLPKFLERQF	HLA-A*23:01	0.9800807952880859	0.02361209054850943	binder
TFLPTAIKF	HLA-A*23:01	0.9968228697776794	0.0014829890032982385	binder
TFTDHVMLF	HLA-A*23:01	0.9941801786422729	0.0035717035780914353	binder
TFTVTEKPEVID	HLA-A*23:01	0.01715381150133908	0.012481415291667138	not-binder
TFYLIKDIRF	HLA-A*23:01	0.991051459312439	0.004015013883518477	binder
TIAPALVSK	HLA-A*23:01	0.10627159534487873	0.18525612754931575	not-binder
TIDDLEDK	HLA-A*23:01	0.006717009493149817	0.005770820790409621	not-binder
TIDDLEEK	HLA-A*23:01	0.04611555854789913	0.07704203740970023	not-binder
TIIDTKGVTAL	HLA-A*23:01	0.06307486481964589	0.05359940313012322	not-binder
TKTFTVTEKPEVID	HLA-A*23:01	0.004005217138910666	0.004756980860429148	not-binder
TLEAQLTPR	HLA-A*23:01	0.004545120109105483	0.006206771781493911	not-binder
TLHPDLGTDK	HLA-A*23:01	0.008491802657954396	0.008906787356814246	not-binder
TLIDIMTRF	HLA-A*23:01	0.9865830421447754	0.005215607243268106	binder
TLKGETTTEAVD	HLA-A*23:01	0.06489200787618757	0.11838038779273609	not-binder
TLPAMLGTGKLFW	HLA-A*23:01	0.528909969329834	0.2886231398068859	ambiguous
TLSDIFLLF	HLA-A*23:01	0.9631732106208801	0.019242178477696627	binder
TLYSSSPR	HLA-A*23:01	0.007175464660394937	0.007313591772886887	not-binder
TNQELQEINR	HLA-A*23:01	0.015838735224679112	0.020415985595936777	not-binder
TPAQYDASELK	HLA-A*23:01	0.01444441316416487	0.016633807250064508	not-binder
TPGPGAQSALR	HLA-A*23:01	0.005826682923361659	0.010272285434889067	not-binder
TPPPPGKPE	HLA-A*23:01	0.003950773517135531	0.003214210215610397	not-binder
TPVSDRVTK	HLA-A*23:01	0.0008121895603835583	0.0009165327044597543	not-binder
TQAELERERAQL	HLA-A*23:01	0.00418792589334771	0.005849822154224739	not-binder
TSILYLGEKTFSF	HLA-A*23:01	0.37662647254765036	0.2991996777059263	ambiguous
TTPSYVAFTDTER	HLA-A*23:01	0.034591558284591886	0.042402116765464175	not-binder
TTTEAVDAATAE	HLA-A*23:01	0.001853614317951724	0.0022477025418581637	not-binder
TVDNFVALATGEK	HLA-A*23:01	0.022872613836079837	0.02415526164627395	not-binder
TVTEKPEVID	HLA-A*23:01	0.0202399073401466	0.02627854656888847	not-binder
TWAEAARLVL	HLA-A*23:01	0.8442610383033753	0.11115454099084912	binder
TWFTAGAKLLF	HLA-A*23:01	0.9875954747200012	0.009188083251735748	binder
TWIHKLHKF	HLA-A*23:01	0.987589156627655	0.005542745993779825	binder
TWSADSKVLLF	HLA-A*23:01	0.9614054799079895	0.05471857577731327	binder
TWWHGVLAW	HLA-A*23:01	0.9565975189208984	0.040366542778260406	binder
TYAEKLHRL	HLA-A*23:01	0.9939588904380798	0.005899692674886879	binder
TYAELMQTLRF	HLA-A*23:01	0.9968578100204468	0.001267565180328969	binder
TYAPVKSFL	HLA-A*23:01	0.9895885348320007	0.005041663132159116	binder
TYATHVTEI	HLA-A*23:01	0.9860196709632874	0.014948149069657891	binder
TYDDATKTFTVTE	HLA-A*23:01	0.13943715915083885	0.07688361316363668	not-binder
TYEDYVEGLRVF	HLA-A*23:01	0.9441258311271667	0.05758841161818451	binder
TYEPGFVGIRF	HLA-A*23:01	0.9945475697517395	0.0055086845141756055	binder
TYETTLEK	HLA-A*23:01	0.36804246008396146	0.23864826058486088	not-binder
TYFRFQEEI	HLA-A*23:01	0.9910002470016479	0.00478477666932165	binder
TYFSTPLLL	HLA-A*23:01	0.9909750342369079	0.004537202798835742	binder
TYGDAGLTYTF	HLA-A*23:01	0.997711968421936	0.0019295053946549504	binder
TYGKIDLGF	HLA-A*23:01	0.9941218376159668	0.002149071008166519	binder
TYGNPNYHW	HLA-A*23:01	0.9859764218330384	0.009979641726578007	binder
TYGPSFPAF	HLA-A*23:01	0.9961431980133056	0.00042558969484574353	binder
TYGVSFFLV	HLA-A*23:01	0.8238747835159301	0.18825362941413176	binder
TYHDLRNIFQRF	HLA-A*23:01	0.9867576241493226	0.010255677143424447	binder
TYHGVFVNI	HLA-A*23:01	0.9944325923919678	0.003906622999911036	binder
TYIGPSTVF	HLA-A*23:01	0.99371178150177	0.003771110880188815	binder
TYIKFINLF	HLA-A*23:01	0.9971320033073425	0.002218244184105293	binder
TYIPGTQITF	HLA-A*23:01	0.9989516139030457	0.000372701446687859	binder
TYIPSTQNPAF	HLA-A*23:01	0.9949205040931701	0.0024450955294488914	binder
TYIPVVPESL	HLA-A*23:01	0.9912749290466308	0.006382539522319437	binder
TYIQILESF	HLA-A*23:01	0.9961822867393494	0.001527797687714104	binder
TYIRDFQKI	HLA-A*23:01	0.9895162224769593	0.006438070541572637	binder
TYISAIRERF	HLA-A*23:01	0.9973724484443665	0.001886684069578222	binder
TYKAFNTFI	HLA-A*23:01	0.9765923976898193	0.01747660451543469	binder
TYLDDLRSKF	HLA-A*23:01	0.9966470241546631	0.0028188600813872458	binder
TYLDIFRDF	HLA-A*23:01	0.9973670244216919	0.0016689426881448164	binder
TYLDLLGTW	HLA-A*23:01	0.9860113263130188	0.009633627246538396	binder
TYLDLLGTWVF	HLA-A*23:01	0.9967334270477295	0.0007616437353100174	binder
TYLDVSKNNIEM	HLA-A*23:01	0.9780173420906066	0.0030893598684215754	binder
TYLEKFQNLTY	HLA-A*23:01	0.9821718215942383	0.011124356708780831	binder
TYLFPIQVKTF	HLA-A*23:01	0.9975419878959656	0.0013018808976306077	binder
TYLGKYWAI	HLA-A*23:01	0.9891834616661072	0.013319176899985933	binder
TYLIQHQKI	HLA-A*23:01	0.9908119797706604	0.004488217412791066	binder
TYLLSVYRL	HLA-A*23:01	0.9902422785758972	0.009690660891303007	binder
TYLNDFFSY	HLA-A*23:01	0.9205880165100098	0.10680038507908986	binder
TYLNISRNL	HLA-A*23:01	0.9893438935279846	0.008227203868825701	binder
TYLNQEDAVHF	HLA-A*23:01	0.9965444684028626	0.0017356275115728184	binder
TYLNWLVRM	HLA-A*23:01	0.9958406209945678	0.0022013151309939094	binder
TYLPREILNLI	HLA-A*23:01	0.9905299782752991	0.0037364641665408624	binder
TYLPSQVSRVVKL	HLA-A*23:01	0.9343112826347351	0.04221638048337617	binder
TYLRDQHFL	HLA-A*23:01	0.9780758857727051	0.015643941412402346	binder
TYLTITDTQL	HLA-A*23:01	0.9765661716461181	0.012936772913860872	binder
TYMPHVHIL	HLA-A*23:01	0.9975021600723266	0.0017134030835640613	binder
TYNDFINKELILF	HLA-A*23:01	0.9856513142585754	0.009053606807774237	binder
TYNKHINISF	HLA-A*23:01	0.9959283232688904	0.001519465055629654	binder
TYNMVLNLL	HLA-A*23:01	0.9576375961303711	0.02685092237848219	binder
TYNPNMPFKW	HLA-A*23:01	0.9959780454635621	0.0027000453132585726	binder
TYNYPVHYF	HLA-A*23:01	0.9982115507125855	0.0008133820674596907	binder
TYPENWRAF	HLA-A*23:01	0.994393789768219	0.004616190472657791	binder
TYPNYLPLY	HLA-A*23:01	0.8560661673545837	0.16464820934834934	binder
TYPQLEGFKF	HLA-A*23:01	0.9973155379295349	0.0014569026135286176	binder
TYQDIFRDF	HLA-A*23:01	0.9959046602249145	0.002966107876931691	binder
TYQPIQSPTF	HLA-A*23:01	0.9976347923278809	0.0007366003473259647	binder
TYRNVMEQF	HLA-A*23:01	0.9923206090927124	0.004563441060112775	binder
TYSDEFGNLDF	HLA-A*23:01	0.9823607325553894	0.012978140856975816	binder
TYSKKHFRI	HLA-A*23:01	0.9808274269104004	0.016317012721878483	binder
TYSNFHPLL	HLA-A*23:01	0.9905115246772767	0.006874609309163549	binder
TYSYSFFHF	HLA-A*23:01	0.9856768012046814	0.013551457280644686	binder
TYTEFVPQI	HLA-A*23:01	0.9943796157836914	0.0033578612907263308	binder
TYTYEKLLW	HLA-A*23:01	0.978922712802887	0.009940580327779714	binder
TYVHSSATI	HLA-A*23:01	0.9853225708007812	0.00905054979863739	binder
TYVPVTTFKNL	HLA-A*23:01	0.9836047053337097	0.013735586074533712	binder
TYVRWYTQL	HLA-A*23:01	0.9896693706512452	0.005702565047083304	binder
VAEDEAEAAAAAK	HLA-A*23:01	0.040775041095912457	0.020661748079029842	not-binder
VAEFGQFFHATLI	HLA-A*23:01	0.002469737082719803	0.0024664241618370486	not-binder
VAGQDGSVVQFK	HLA-A*23:01	0.04040515087544918	0.05740283831105927	not-binder
VANEVTLN	HLA-A*23:01	0.0020145267779298594	0.002044150146920895	not-binder
VAPPVSGDL	HLA-A*23:01	0.02049273594748229	0.02818138109025041	not-binder
VAPRSGLAA	HLA-A*23:01	0.003118753634407767	0.003757912648887803	not-binder
VAPVASAL	HLA-A*23:01	0.27177613638341425	0.2370894052875766	not-binder
VAPVTHVSV	HLA-A*23:01	0.4662222594022751	0.3181463415695098	ambiguous
VAQGVSGAVQDK	HLA-A*23:01	0.018272846471518278	0.015705549150083237	not-binder
VAQPTITDNK	HLA-A*23:01	0.009662038469105027	0.01106843605440076	not-binder
VAVVAGYGDVGK	HLA-A*23:01	0.2428986866027117	0.2517210807318982	not-binder
VDEAVAVLQAHQAK	HLA-A*23:01	0.019901745324023067	0.019070962518531125	not-binder
VDGRVVEPK	HLA-A*23:01	0.01052128006122075	0.017561204248804158	not-binder
VDVLKDSGRD	HLA-A*23:01	0.0019611105148214848	0.001862887897183046	not-binder
VEAQLQELQVK	HLA-A*23:01	0.04257583534345031	0.06068239951174128	not-binder
VEIIANDQGNR	HLA-A*23:01	0.05004683062434197	0.03433678423969197	not-binder
VERQVFGEATK	HLA-A*23:01	0.008974503685021774	0.013819453052534689	not-binder
VESLQEEIAFLK	HLA-A*23:01	0.01599156849551946	0.016263217011540574	not-binder
VFEGIPTYRF	HLA-A*23:01	0.9892387151718139	0.00869122588091614	binder
VFEKTKRLLF	HLA-A*23:01	0.9401686549186706	0.04288021789908443	binder
VFFEVSPVSF	HLA-A*23:01	0.996738338470459	0.000549329623886619	binder
VFFKELIQEF	HLA-A*23:01	0.9898806929588317	0.0062596205788884324	binder
VFFKGFKWGF	HLA-A*23:01	0.968191635608673	0.020161437406206396	binder
VFFKGFKW	HLA-A*23:01	0.9864368557929992	0.008019175458295771	binder
VFGPGIEGK	HLA-A*23:01	0.18444824777543545	0.26591532834325565	not-binder
VFHPSQDLVF	HLA-A*23:01	0.9884564042091369	0.01323489045968658	binder
VFIDGPLAL	HLA-A*23:01	0.8919028401374817	0.15278977107798755	binder
VFIGNLNTAI	HLA-A*23:01	0.8568948686122895	0.1834622568749184	binder
VFIGTGATGATLYL	HLA-A*23:01	0.2853234201669693	0.18245379708511195	not-binder
VFIGTGHLL	HLA-A*23:01	0.963366174697876	0.030445454663426897	binder
VFIPQDGKKVTW	HLA-A*23:01	0.9665212988853454	0.03530548617714232	binder
VFIPYRESVLTW	HLA-A*23:01	0.9705920219421387	0.018138735954249727	binder
VFITDKISSF	HLA-A*23:01	0.9968539834022522	0.0005237961804825024	binder
VFKEKHHSW	HLA-A*23:01	0.935631799697876	0.04527232180613354	binder
VFKGAPHEI	HLA-A*23:01	0.9686951994895935	0.022823964778085015	binder
VFLAVSHSEF	HLA-A*23:01	0.9907155752182006	0.003969581965037568	binder
VFLDGNEVYVW	HLA-A*23:01	0.9252336263656616	0.12606387446963638	binder
VFLDYEAGIVSF	HLA-A*23:01	0.9900594234466553	0.01128156296451832	binder
VFLGQAFTI	HLA-A*23:01	0.9829632878303528	0.010367226585294596	binder
VFLPDQGAFF	HLA-A*23:01	0.9912623405456543	0.004361730235080875	binder
VFLPGFYHL	HLA-A*23:01	0.9963560938835144	0.0023397121779984943	binder
VFLPIHITY	HLA-A*23:01	0.9787097454071045	0.012226892167797035	binder
VFLPREDHLFRKF	HLA-A*23:01	0.8466295003890991	0.10064214426788683	binder
VFLTGTDRLQM	HLA-A*23:01	0.772412383556366	0.14387031936704028	binder
VFLTTRQTL	HLA-A*23:01	0.9688006043434143	0.017421494722868767	binder
VFPDDMPTL	HLA-A*23:01	0.923492431640625	0.0730145913533762	binder
VFPDFYLHL	HLA-A*23:01	0.9910661101341247	0.006086710156329757	binder
VFPSIVGRPR	HLA-A*23:01	0.3419016659259796	0.14577364788232658	not-binder
VFRTPPYHKM	HLA-A*23:01	0.7331203401088715	0.21735298330524838	binder
VFTLKPLEF	HLA-A*23:01	0.9867266178131103	0.009238578595387665	binder
VFTRSELKF	HLA-A*23:01	0.9605542540550231	0.021804033454356705	binder
VFTSVRQKI	HLA-A*23:01	0.7896255016326904	0.23274210241356766	binder
VFTYVGALF	HLA-A*23:01	0.9550312399864197	0.03281502819482246	binder
VFVHVYIHHF	HLA-A*23:01	0.9928613662719726	0.0016541665185771561	binder
VFVKPLVLF	HLA-A*23:01	0.9914494276046752	0.008309888701869413	binder
VFVSKDVAKHLGF	HLA-A*23:01	0.9766989350318909	0.018423963688259173	binder
VFYELAHQL	HLA-A*23:01	0.9895103216171265	0.005244604918094485	binder
VGEFSGANK	HLA-A*23:01	0.002708891232032329	0.001827003180099909	not-binder
VGEVIVTK	HLA-A*23:01	0.03694064754527062	0.05103282365776884	not-binder
VGGTSDVEVNEK	HLA-A*23:01	0.08578002550639212	0.1307858765004387	not-binder
VGLGLHPLF	HLA-A*23:01	0.9277177095413208	0.04331461412550276	binder
VGLQVVAVK	HLA-A*23:01	0.03747345376759768	0.062254079241561684	not-binder
VGPPGRSSL	HLA-A*23:01	0.3416464848443866	0.2594272747350763	not-binder
VGVNGFGR	HLA-A*23:01	0.02033940441906452	0.024506677542473074	not-binder
VHAPPMQLGF	HLA-A*23:01	0.9199525594711304	0.05347099625124154	binder
VHIDLPLFF	HLA-A*23:01	0.9441293120384217	0.04698898216226677	binder
VHIPEVYLI	HLA-A*23:01	0.8874476790428162	0.07463662757725195	binder
VHLTPEEK	HLA-A*23:01	0.08353807622333989	0.1344100960511998	not-binder
VHLTPEEKSAVTAL	HLA-A*23:01	0.016209271061234175	0.02143616192075535	not-binder
VIIEKTYSL	HLA-A*23:01	0.6599117338657379	0.33854832221471304	ambiguous
VINDVRDIFL	HLA-A*23:01	0.34007270308211446	0.2833606393200847	not-binder
VISSIEQK	HLA-A*23:01	0.01827621932607144	0.02303245536341772	not-binder
VLEDSDLK	HLA-A*23:01	0.014533944870345294	0.019159965565967316	not-binder
VLEQLTGQTPVFSK	HLA-A*23:01	0.02124314827378839	0.021737508723699558	not-binder
VLIGRKELF	HLA-A*23:01	0.6981225609779358	0.175396006193138	binder
VLIPKLPQL	HLA-A*23:01	0.6169766902923584	0.250034446313391	ambiguous
VLISKELISLLHL	HLA-A*23:01	0.009646842337679118	0.01561509522853131	not-binder
VLKSVVAKF	HLA-A*23:01	0.9372143030166626	0.02427120785737868	binder
VLNNVAHTF	HLA-A*23:01	0.9830431580543518	0.008182947451504354	binder
VLPDADTLLHF	HLA-A*23:01	0.9944062113761902	0.003687815407497372	binder
VLPERYSSL	HLA-A*23:01	0.9252702832221985	0.1040758338262776	binder
VLPESLPVL	HLA-A*23:01	0.7640951633453369	0.27070371415811795	binder
VLPGHFNTF	HLA-A*23:01	0.996419095993042	0.002022769785171714	binder
VLPHFNVLF	HLA-A*23:01	0.9929368734359741	0.005310288603981135	binder
VLPKCKHEF	HLA-A*23:01	0.9165772199630737	0.08774974269995829	binder
VLPKQGPLF	HLA-A*23:01	0.9386061549186706	0.06541921347546092	binder
VLPNIHPEL	HLA-A*23:01	0.8573889017105103	0.1708053479668387	binder
VLPPPKLNIEMPD	HLA-A*23:01	0.005519381910562515	0.003408871519424055	not-binder
VLPSAQPVL	HLA-A*23:01	0.39936870634555816	0.2898850340983027	ambiguous
VLPTEQFHL	HLA-A*23:01	0.7536859035491943	0.185133614109174	binder
VLPTYDASK	HLA-A*23:01	0.0366741341073066	0.056070067289834456	not-binder
VLQATVVAVGSGSK	HLA-A*23:01	0.030171770474407823	0.046987347030073616	not-binder
VLSAADKGNV	HLA-A*23:01	0.001686844666255638	0.001354925579195409	not-binder
VLSAADKGNVKAA	HLA-A*23:01	0.0014056882704608143	0.0011211497009701993	not-binder
VLTPTQVK	HLA-A*23:01	0.026629168540239334	0.030584037879731397	not-binder
VLTVINQTQK	HLA-A*23:01	0.020657145453151317	0.03439614451579186	not-binder
VLVQNAAGSQEK	HLA-A*23:01	0.008392548747360706	0.006063195505993523	not-binder
VMAPRTLVL	HLA-A*23:01	0.9770376920700073	0.0311840790151147	binder
VMIGEDKLIHF	HLA-A*23:01	0.9935763478279114	0.0035615557580106006	binder
VMKNQVARF	HLA-A*23:01	0.922720193862915	0.04924037685036778	binder
VMLGTQLLYKF	HLA-A*23:01	0.9536671876907349	0.045100214397213866	binder
VMTDVHRRF	HLA-A*23:01	0.9771479845046998	0.005389055162581766	binder
VMYGKVYRI	HLA-A*23:01	0.9884302616119385	0.011319421121402811	binder
VNDTIQIDLETGK	HLA-A*23:01	0.0400694964453578	0.05363542214982954	not-binder
VNKDDEEFIESNK	HLA-A*23:01	0.03423623765120283	0.019298394132179677	not-binder
VNTLIRPDGEK	HLA-A*23:01	0.004688603023532778	0.005100134505428085	not-binder
VNVDAVGGEALGR	HLA-A*23:01	0.1276939008384943	0.11322029858948372	not-binder
VNVDEVGGEALGR	HLA-A*23:01	0.1783931229263544	0.18266876617761996	not-binder
VPAINVNDSVTK	HLA-A*23:01	0.01621508434182033	0.014705864468708928	not-binder
VPTISINK	HLA-A*23:01	0.026161338249221445	0.048222907738345054	not-binder
VQAGVTYLF	HLA-A*23:01	0.9846244812011719	0.00420904845393778	binder
VQPRNWLLFA	HLA-A*23:01	0.02462642197497189	0.019646779812453045	not-binder
VQPRNWLLF	HLA-A*23:01	0.9633224964141845	0.034267324179092666	binder
VQPSKYHFL	HLA-A*23:01	0.8202408671379089	0.05929647533610613	binder
VQVEYKGETK	HLA-A*23:01	0.043357681832276285	0.07966779953760181	not-binder
VREYELRK	HLA-A*23:01	0.0009711851576867048	0.001043910891440332	not-binder
VRFLEQQNK	HLA-A*23:01	0.014446588611463085	0.02684429695306222	not-binder
VRYTKKVPQVSTPT	HLA-A*23:01	0.0005274217299302108	0.0002436079419298796	not-binder
VSEPRYFQL	HLA-A*23:01	0.3025511186569929	0.27733547033897105	not-binder
VSPGAFTPLVK	HLA-A*23:01	0.045011379104107616	0.03289694261189967	not-binder
VTLTSEEEAR	HLA-A*23:01	0.007905160775408149	0.007655495342474137	not-binder
VVAGVANALAHK	HLA-A*23:01	0.09176637381315231	0.07023366227828186	not-binder
VVLDDKDYFLF	HLA-A*23:01	0.9878606915473938	0.005981260204332306	binder
VVPEPGQPL	HLA-A*23:01	0.1674823384732008	0.23630374771363974	not-binder
VVSAGNLLTHV	HLA-A*23:01	0.006935684522613883	0.0032438963018437826	not-binder
VVYPWTQRF	HLA-A*23:01	0.9974993586540222	0.0009001087692786344	binder
VWIARNPPGFAF	HLA-A*23:01	0.9765280365943909	0.017145324564127023	binder
VWIDVGSRF	HLA-A*23:01	0.9929628968238831	0.0031659701063104597	binder
VWIINIGHF	HLA-A*23:01	0.9639138221740723	0.01575480631268968	binder
VWIKYGAFLL	HLA-A*23:01	0.8489670276641845	0.14055303178112205	binder
VWIRNIQLGF	HLA-A*23:01	0.980464780330658	0.009890289837902974	binder
VWIYDPVHF	HLA-A*23:01	0.9808863639831543	0.012874294456701133	binder
VWLEEELKTF	HLA-A*23:01	0.9838919162750244	0.013432546919242925	binder
VWPTKYGLLF	HLA-A*23:01	0.9914955615997314	0.007560206410135913	binder
VWVINIGHF	HLA-A*23:01	0.9521020174026489	0.014335604414025224	binder
VYADQPHIF	HLA-A*23:01	0.997870409488678	0.001217168281402844	binder
VYAHFPINVVI	HLA-A*23:01	0.988403069972992	0.004197436934087488	binder
VYDSVAFPE	HLA-A*23:01	0.043716593319550155	0.02821183582383156	not-binder
VYEAMVPLF	HLA-A*23:01	0.9924989104270935	0.006602438685896714	binder
VYEDQVGKF	HLA-A*23:01	0.9913009643554688	0.005716493783984157	binder
VYEEILHQILL	HLA-A*23:01	0.9837842583656311	0.013449883072367908	binder
VYELERILNRF	HLA-A*23:01	0.9202073454856873	0.10754699100716215	binder
VYENVSHFL	HLA-A*23:01	0.9888573288917542	0.010922243798512489	binder
VYFEGSDFKF	HLA-A*23:01	0.999210512638092	0.00039625365918659426	binder
VYFEGSIYEI	HLA-A*23:01	0.9974822759628296	0.0012581705062711442	binder
VYFGDPVSL	HLA-A*23:01	0.98440922498703	0.013061505747657633	binder
VYFGHWVVM	HLA-A*23:01	0.9943626165390015	0.0013194162499857362	binder
VYFQARLYHTL	HLA-A*23:01	0.9858993887901306	0.007350914693348699	binder
VYGDVQRVKILF	HLA-A*23:01	0.9946595072746277	0.004379085625952805	binder
VYGPGVAK	HLA-A*23:01	0.8512457609176636	0.05221068862493101	binder
VYGSFASKL	HLA-A*23:01	0.9872213959693908	0.006256487221093187	binder
VYHDFFRDPLNW	HLA-A*23:01	0.9888564348220825	0.010671782644757828	binder
VYHKPPNAF	HLA-A*23:01	0.9918212056159973	0.003902982683846286	binder
VYHKPPSAF	HLA-A*23:01	0.9939141035079956	0.0017557701353594162	binder
VYHNLKNVI	HLA-A*23:01	0.9618083357810974	0.019055985105074842	binder
VYHSDIPKW	HLA-A*23:01	0.9836354970932006	0.01437969480586275	binder
VYIAPLKAL	HLA-A*23:01	0.9856959700584411	0.008935780790556262	binder
VYIDFRDGAGLL	HLA-A*23:01	0.9450600028038025	0.05855701563091382	binder
VYIDQTMVL	HLA-A*23:01	0.9900657892227173	0.005126019878623977	binder
VYIEHRLMM	HLA-A*23:01	0.989103639125824	0.009723460257809036	binder
VYIGVHVPFSKES	HLA-A*23:01	0.4077861294150352	0.30504551630000526	ambiguous
VYIHGGGWAL	HLA-A*23:01	0.9843342304229736	0.012602683552933518	binder
VYILKGMIDQI	HLA-A*23:01	0.9213583588600158	0.043075115116942064	binder
VYIPAHGRL	HLA-A*23:01	0.9788893342018128	0.010914540513541548	binder
VYIPCIYVL	HLA-A*23:01	0.9796525478363037	0.019540530258810872	binder
VYIPNKVLI	HLA-A*23:01	0.9906646609306335	0.004057475020296707	binder
VYIPSRVALIL	HLA-A*23:01	0.9909162044525146	0.004617494865777868	binder
VYIPVLPPHL	HLA-A*23:01	0.9979781866073608	0.0008802345670890471	binder
VYIQQTDDSLIHF	HLA-A*23:01	0.992810583114624	0.00579973206912322	binder
VYISEENFRVM	HLA-A*23:01	0.9836443662643433	0.01218563194055441	binder
VYISSSAGARW	HLA-A*23:01	0.9929315686225891	0.005489616312243818	binder
VYITDKTVL	HLA-A*23:01	0.9644905805587769	0.013789229969502803	binder
VYITGKEVFSF	HLA-A*23:01	0.9946069240570068	0.00907842720762979	binder
VYITNYRLYL	HLA-A*23:01	0.9894351005554199	0.0035038791315273963	binder
VYITRAQLM	HLA-A*23:01	0.9833759784698486	0.010471885214240908	binder
VYIVPVIVL	HLA-A*23:01	0.9866914033889771	0.010026686431250606	binder
VYKDLLVLF	HLA-A*23:01	0.9976407408714294	0.0020044902117743063	binder
VYKDLVLLL	HLA-A*23:01	0.9963603854179383	0.0016016520310201906	binder
VYKDSIYYI	HLA-A*23:01	0.9973241209983825	0.0014253997615582552	binder
VYLAKLGNFF	HLA-A*23:01	0.9952500820159912	0.001950499358420787	binder
VYLDGIVRI	HLA-A*23:01	0.9983263373374939	0.0007889293817317625	binder
VYLDPLVFREF	HLA-A*23:01	0.9994081497192383	0.00046695738696066907	binder
VYLEDSGHTL	HLA-A*23:01	0.9935490250587463	0.0023351416010491764	binder
VYLEKFMTF	HLA-A*23:01	0.9986626625061035	0.001174300235455071	binder
VYLHYLPSY	HLA-A*23:01	0.9761188745498657	0.020456043549868363	binder
VYLIEHPSL	HLA-A*23:01	0.9918292880058288	0.003237601437382774	binder
VYLKTALGL	HLA-A*23:01	0.9873046278953552	0.004798090365523751	binder
VYLPASSPCTL	HLA-A*23:01	0.98591548204422	0.012566005670655175	binder
VYLPDGTASL	HLA-A*23:01	0.9851492285728455	0.008979818929315379	binder
VYLPRVLDI	HLA-A*23:01	0.9940982937812806	0.003752722251533718	binder
VYLPTHTSLL	HLA-A*23:01	0.9962960362434388	0.0019667867934689094	binder
VYLRETANAI	HLA-A*23:01	0.9609745860099792	0.02732676074079858	binder
VYLSNVVLF	HLA-A*23:01	0.9944524526596069	0.00363694458575801	binder
VYLTIKPLNL	HLA-A*23:01	0.9947678804397583	0.0032050266871389644	binder
VYLTPESKSSF	HLA-A*23:01	0.9972946286201477	0.0012830876940667414	binder
VYLWDLDHGF	HLA-A*23:01	0.9949828505516052	0.0020042253843968647	binder
VYNHRFHKI	HLA-A*23:01	0.9912700176239013	0.003735952927590688	binder
VYNKVHITL	HLA-A*23:01	0.9981369733810425	0.0005315694613752128	binder
VYNNIMRHYL	HLA-A*23:01	0.9906854748725891	0.003053833739570767	binder
VYNPHSDTW	HLA-A*23:01	0.9880265474319458	0.011635655500054841	binder
VYNYAEQTL	HLA-A*23:01	0.9580754280090332	0.034828853949159355	binder
VYPADVVLF	HLA-A*23:01	0.9833157181739807	0.022281641442805766	binder
VYPANERFWYF	HLA-A*23:01	0.992707347869873	0.007719600768720894	binder
VYPASKMFPFI	HLA-A*23:01	0.9576522707939148	0.03294407834376198	binder
VYPEESLVI	HLA-A*23:01	0.9886236071586609	0.0067234310517161455	binder
VYPERTPLL	HLA-A*23:01	0.9979675531387329	0.0015769276809105856	binder
VYPESIPRKF	HLA-A*23:01	0.9980599761009217	0.0007895122219103551	binder
VYPGIAVFF	HLA-A*23:01	0.9946160912513733	0.006301838220196183	binder
VYPGYYLTF	HLA-A*23:01	0.9966184496879578	0.002195022097714148	binder
VYPKKELPFFILF	HLA-A*23:01	0.970678162574768	0.030710650183735234	binder
VYPNWAIGL	HLA-A*23:01	0.9897683143615723	0.0065277774603364576	binder
VYPPGGQPLL	HLA-A*23:01	0.9867928266525269	0.008104763856835442	binder
VYPPIRHHL	HLA-A*23:01	0.9960211873054504	0.0033849494247328396	binder
VYPPPHQVF	HLA-A*23:01	0.9985412240028382	0.0004259604449785042	binder
VYPPPHQVFTW	HLA-A*23:01	0.9961437463760376	0.003145425238783268	binder
VYPSKQFDVL	HLA-A*23:01	0.9887992739677429	0.005891355015266039	binder
VYPSSLSKI	HLA-A*23:01	0.9841110110282898	0.009177591689103357	binder
VYQEIWIGM	HLA-A*23:01	0.9827561616897583	0.010305001023569493	binder
VYQEPIPTAQL	HLA-A*23:01	0.9951656341552735	0.0028681552972759394	binder
VYQKIHNEKF	HLA-A*23:01	0.9970320105552674	0.001509478992699172	binder
VYQPMEKLYM	HLA-A*23:01	0.9754536509513855	0.01223639536661545	binder
VYQSKPATL	HLA-A*23:01	0.9913799524307251	0.00750347740064452	binder
VYQTEGIRGF	HLA-A*23:01	0.9929104208946228	0.0017905793202739502	binder
VYQVGGVTAYF	HLA-A*23:01	0.9920935034751892	0.0031011769603507817	binder
VYQYGSALAHF	HLA-A*23:01	0.9950014352798462	0.0013206252998424332	binder
VYQYMHETI	HLA-A*23:01	0.9924272060394287	0.0029854627832650586	binder
VYRRFTEIYEF	HLA-A*23:01	0.9925396203994751	0.003016711618884363	binder
VYSEVHFTL	HLA-A*23:01	0.9987755298614502	0.0005336230361316637	binder
VYSGGVYLF	HLA-A*23:01	0.9976672530174255	0.00042422831009553054	binder
VYSPAIKDSTM	HLA-A*23:01	0.9658688068389892	0.01591844488364326	binder
VYSPIRSGL	HLA-A*23:01	0.979886269569397	0.010999123567568752	binder
VYSPLGSAYKL	HLA-A*23:01	0.9921012282371521	0.0028671531752391182	binder
VYTATITEI	HLA-A*23:01	0.9883115887641907	0.00496501344835755	binder
VYTDFAFRI	HLA-A*23:01	0.9977274537086487	0.0018575728058088613	binder
VYTHEVVTL	HLA-A*23:01	0.9950223565101624	0.001889702015950748	binder
VYTKANPTF	HLA-A*23:01	0.9967423915863037	0.0009566784233310866	binder
VYTPTDTLVF	HLA-A*23:01	0.9965997695922851	0.0012320554781657756	binder
VYTPVASRQSL	HLA-A*23:01	0.9715041041374206	0.021684592642961232	binder
VYTPVDSLVF	HLA-A*23:01	0.9973734498023987	0.001015769405862185	binder
VYTVVDEMFL	HLA-A*23:01	0.9365977048873901	0.03782446181709445	binder
VYVAAVREF	HLA-A*23:01	0.9949561834335328	0.0034155675586611017	binder
VYVDDIYVI	HLA-A*23:01	0.9942839741706848	0.0038808480549921255	binder
VYVDFEGINF	HLA-A*23:01	0.9981086015701294	0.0011857583152049991	binder
VYVERILLL	HLA-A*23:01	0.9982441306114197	0.0004867281038909802	binder
VYVEVSKMKI	HLA-A*23:01	0.989377760887146	0.008803595735363759	binder
VYVKHNISF	HLA-A*23:01	0.9934016466140747	0.005756812576153978	binder
VYVLTVTEI	HLA-A*23:01	0.9876903176307679	0.006068260727308451	binder
VYVPGSKGAPSF	HLA-A*23:01	0.9962271809577942	0.003246166551086272	binder
VYVPKEEQLF	HLA-A*23:01	0.9978796601295471	0.0009382986395352432	binder
VYVPLKELL	HLA-A*23:01	0.9907758831977844	0.005288216728708393	binder
VYVSDIQEL	HLA-A*23:01	0.9780321002006531	0.01362902271045658	binder
VYVSDNIRI	HLA-A*23:01	0.9864309906959534	0.011290571349448301	binder
VYVTSPLVNNF	HLA-A*23:01	0.9978284120559693	0.001033554578548686	binder
VYVWIYDPVHF	HLA-A*23:01	0.9938466191291809	0.004977686760790233	binder
VYYPELFVW	HLA-A*23:01	0.9949341058731079	0.004068441449125045	binder
WISKQEYD	HLA-A*23:01	0.004009386373218149	0.0072385767275400005	not-binder
WVQKTIAEN	HLA-A*23:01	0.0007791312382323667	0.0007343148622008845	not-binder
WYVHPQVLQSF	HLA-A*23:01	0.9921663165092468	0.002074042156029732	binder
YALYDATYETK	HLA-A*23:01	0.13212153767235577	0.14828095814777845	not-binder
YAPKGSSL	HLA-A*23:01	0.3960559953004122	0.30790326972416654	ambiguous
YAPSGNFV	HLA-A*23:01	0.02159235910512507	0.032752198956665514	not-binder
YAPSGNYV	HLA-A*23:01	0.007947374263312667	0.007811583638060218	not-binder
YEDIAQKSKAEAE	HLA-A*23:01	0.0820893042255193	0.12091974627488183	not-binder
YEELQSLAGK	HLA-A*23:01	0.07850085196550935	0.13037994608025244	not-binder
YFAERVTSL	HLA-A*23:01	0.9952740430831909	0.0037890560340654795	binder
YFISHVLAF	HLA-A*23:01	0.9963721036911011	0.0016053312349206552	binder
YFITVVPTKL	HLA-A*23:01	0.9812116146087646	0.006512397232167002	binder
YFKDTHPKF	HLA-A*23:01	0.9895565986633301	0.005999132028859255	binder
YFKPSLTPSGEF	HLA-A*23:01	0.9737329602241516	0.024805744565723035	binder
YFLKGVLVF	HLA-A*23:01	0.9875564694404602	0.0115134772289593	binder
YFLPDHPEL	HLA-A*23:01	0.9804468035697937	0.010113140278583755	binder
YFLSHIPITL	HLA-A*23:01	0.9970884919166565	0.0008254470220923751	binder
YFLTTRQTL	HLA-A*23:01	0.9601027727127075	0.025317532098376037	binder
YFYHGVHKI	HLA-A*23:01	0.9908677220344544	0.0057086518377396445	binder
YGLEKFWAF	HLA-A*23:01	0.9793439149856568	0.017104639530164664	binder
YGSKEDPQTF	HLA-A*23:01	0.4068361759185791	0.13950721863371957	not-binder
YHPSKGYWWHF	HLA-A*23:01	0.9338459730148315	0.049218910604826124	binder
YIDQEELNK	HLA-A*23:01	0.07168500917032361	0.10307315328438373	not-binder
YLAPNNLKPVVAE	HLA-A*23:01	0.021020566299557685	0.01983552514647249	not-binder
YLIPNATQPESK	HLA-A*23:01	0.0656692897900939	0.08508998950639342	not-binder
YLPDGTASL	HLA-A*23:01	0.373685160279274	0.2201824950998745	not-binder
YLQYTDETFR	HLA-A*23:01	0.04353827387094498	0.029016669802329764	not-binder
YLTVAAVFR	HLA-A*23:01	0.13809918090701104	0.0958698874181384	not-binder
YNQLLRIEEELGSK	HLA-A*23:01	0.02504252678481862	0.035452492616448644	not-binder
YQTPRLWLF	HLA-A*23:01	0.9918592214584351	0.003906512678085295	binder
YSLEPVAVELK	HLA-A*23:01	0.08966738134622573	0.08014818825708371	not-binder
YTGAVSSPYWKF	HLA-A*23:01	0.9525553107261657	0.02578776201591397	binder
YVHMVTHF	HLA-A*23:01	0.8883259296417236	0.0653824891214882	binder
YVIQKFFEF	HLA-A*23:01	0.9926446914672852	0.003166397207176389	binder
YWPEKGKSGFLVW	HLA-A*23:01	0.8400854945182801	0.22480727827737998	binder
YWSHPRKF	HLA-A*23:01	0.9828691244125366	0.007715523584346977	binder
YWVGEDSTYKF	HLA-A*23:01	0.9949223756790161	0.001373991424730048	binder
YYAEVETRI	HLA-A*23:01	0.9937657713890076	0.004667553179616386	binder
YYAGEFHKM	HLA-A*23:01	0.9936987519264221	0.004326793964964422	binder
YYESDTLLHSF	HLA-A*23:01	0.9959921956062316	0.0035186147368769906	binder
YYFDSYAHF	HLA-A*23:01	0.9979400873184204	0.0016331672518792814	binder
YYGDVIWVI	HLA-A*23:01	0.9884286403656006	0.013392757635694908	binder
YYGNISHFV	HLA-A*23:01	0.9644322037696839	0.055476199866400046	binder
YYGQGFPSF	HLA-A*23:01	0.995656156539917	0.0014156964474624286	binder
YYHARVYEF	HLA-A*23:01	0.9966152906417847	0.0024218831195865946	binder
YYHKVVIRL	HLA-A*23:01	0.995793879032135	0.002510890709985099	binder
YYIEGIENSVF	HLA-A*23:01	0.9973008632659912	0.0029908116420854173	binder
YYIEGINQL	HLA-A*23:01	0.9965895056724549	0.0018610106356064416	binder
YYIRFFITY	HLA-A*23:01	0.9751016497612	0.01893557021876636	binder
YYISPRITF	HLA-A*23:01	0.9976331949234009	0.0013402851958988706	binder
YYITTRVQF	HLA-A*23:01	0.9952210307121276	0.0025800319067402207	binder
YYLAEKHLF	HLA-A*23:01	0.9968759775161743	0.0019776685516939793	binder
YYLGSGRETF	HLA-A*23:01	0.9969473838806152	0.0024143967693483156	binder
YYLHMDGRGNYEF	HLA-A*23:01	0.9909545302391052	0.004765819890141268	binder
YYLNDLDRI	HLA-A*23:01	0.9836693644523621	0.009206924829754127	binder
YYLPDGSTIEI	HLA-A*23:01	0.9940972447395324	0.0018679194682739869	binder
YYLQIHPQEL	HLA-A*23:01	0.9943355321884155	0.002413804642157109	binder
YYLSDSPLL	HLA-A*23:01	0.9808956384658813	0.011219828481249541	binder
YYLSKIEEL	HLA-A*23:01	0.9959981560707092	0.0026632404681313894	binder
YYPRKYDAKF	HLA-A*23:01	0.976224958896637	0.013111111017066608	binder
YYPSTPGRYSI	HLA-A*23:01	0.9797686219215394	0.016105218983510076	binder
YYQGGKFQF	HLA-A*23:01	0.996722936630249	0.0015523740837054974	binder
YYRPRFFLL	HLA-A*23:01	0.9918909788131713	0.00792595446294838	binder
YYSAVDPTK	HLA-A*23:01	0.518379294872284	0.10466504259850813	ambiguous
YYSAVTPHL	HLA-A*23:01	0.9922851920127869	0.004339854543353138	binder
YYVHKGIWLF	HLA-A*23:01	0.99586980342865	0.003283560828247291	binder
YYVPRGFWKQF	HLA-A*23:01	0.9911535382270813	0.010755158020802461	binder
YYVRAVLHL	HLA-A*23:01	0.9882435321807861	0.004606796816151332	binder
YYVRILSTI	HLA-A*23:01	0.9940095901489258	0.003273977322659371	binder
YYVWLQHTL	HLA-A*23:01	0.9958007216453553	0.003088661201193979	binder
YYYVGFAYL	HLA-A*23:01	0.9886702179908753	0.009725176615043046	binder
LTEASGSV	HLA-A*23:01	0.0006773727494874038	0.0010350264959812579	not-binder
TSALVEEL	HLA-A*23:01	0.010447388631291687	0.012740556013509858	not-binder
KIEPKSLC	HLA-A*23:01	0.0001944693343830295	0.00015416327198052303	not-binder
FEWREPGC	HLA-A*23:01	0.00018783170489768963	0.0002780412955841089	not-binder
SRFHPQDL	HLA-A*23:01	0.0010805734822497471	0.0013849149777245297	not-binder
VSRYPSDA	HLA-A*23:01	0.0003155602178594563	0.00046279112230213505	not-binder
EALKHLAS	HLA-A*23:01	0.00039860194010543637	0.0003616953669778945	not-binder
GGADSVAY	HLA-A*23:01	0.00018455241370247678	0.0001412315960080892	not-binder
EVAVSTQK	HLA-A*23:01	0.012768648972269148	0.013286668058469378	not-binder
VPGNMIDG	HLA-A*23:01	0.0001088263925339561	4.7525755914007566e-05	not-binder
VNRKLNMA	HLA-A*23:01	0.0002030187377386028	0.00012058050372580038	not-binder
DDLLAQLP	HLA-A*23:01	0.0005863998318091035	0.0006708224084218603	not-binder
KVRLKIAE	HLA-A*23:01	0.0003548242651959299	0.00023249841603806143	not-binder
KHGSVTDL	HLA-A*23:01	0.0012741689941321965	0.0014024977635453807	not-binder
TVLCADLI	HLA-A*23:01	0.04121194073813968	0.045067609835555904	not-binder
LDKARRLL	HLA-A*23:01	0.000632839138415875	0.0004925575051549165	not-binder
IFLLLKLS	HLA-A*23:01	0.09844746235758066	0.07746935847831181	not-binder
YVHSEVEL	HLA-A*23:01	0.10450335396453739	0.1233063576037851	not-binder
YVLFPIQY	HLA-A*23:01	0.09051550957374274	0.10428058309328667	not-binder
TGLALFNS	HLA-A*23:01	0.0007202895874797832	0.0007516158135813747	not-binder
LRALQRKP	HLA-A*23:01	0.00029107428454153703	0.0002575895292370725	not-binder
AVILRSIE	HLA-A*23:01	0.0009738721899338997	0.0008506976964140302	not-binder
AAITKVLA	HLA-A*23:01	0.0010724172941991128	0.0011478681222407041	not-binder
KLAGAPMR	HLA-A*23:01	0.0031288175989175214	0.0027644185659806185	not-binder
GVIKTSSK	HLA-A*23:01	0.0009429959580302238	0.0009186942152873197	not-binder
RSYRVYYS	HLA-A*23:01	0.004138543317094445	0.0036739836048642147	not-binder
ILLPPDAV	HLA-A*23:01	0.0042229549726471305	0.005158482585911372	not-binder
PKTMIEGL	HLA-A*23:01	0.0009645913378335536	0.00022804242482226246	not-binder
TDEEGNRL	HLA-A*23:01	0.0029506819788366555	0.002759605905692622	not-binder
WMTRNMRK	HLA-A*23:01	0.004837153840344399	0.0036619744847252484	not-binder
TGDYDVAL	HLA-A*23:01	0.0017037309677107259	0.001307154398792932	not-binder
ELPAVNFL	HLA-A*23:01	0.06295705265365541	0.0735429936332735	not-binder
LRQKNSFK	HLA-A*23:01	0.0024216250425524778	0.002297929246246251	not-binder
GKEKAEVE	HLA-A*23:01	0.001174902293314517	0.0019071868594926677	not-binder
EIIQQLRE	HLA-A*23:01	0.002788866350601893	0.004266454269654891	not-binder
VGDNVDRI	HLA-A*23:01	0.019211551011539995	0.01954407261913833	not-binder
ILKRYFNY	HLA-A*23:01	0.0029443163657560945	0.0019168372056344836	not-binder
WQRHLASV	HLA-A*23:01	0.0009017462594783865	0.0009981741336982327	not-binder
IDIVTRAT	HLA-A*23:01	0.0024183963927498554	0.004202189124062858	not-binder
PGMDHAGI	HLA-A*23:01	0.000592246981250355	0.0005142797741955163	not-binder
DNDITKFT	HLA-A*23:01	0.0003220568078177166	0.0002948786671780131	not-binder
QLNDLASA	HLA-A*23:01	0.0003952995219606237	0.00043161108477833115	not-binder
LDEELMEN	HLA-A*23:01	0.0009211268743456458	0.0014463089813131478	not-binder
PSADAPPI	HLA-A*23:01	0.0015491821453906597	0.000897277616078184	not-binder
QGNFFQRG	HLA-A*23:01	0.0002947111690446036	0.00025481733854556486	not-binder
HSRQVGDF	HLA-A*23:01	0.00279874037951231	0.003605978661116434	not-binder
DHFGMKEN	HLA-A*23:01	0.0005016771392547525	0.0007963486247074752	not-binder
PKVQKVTL	HLA-A*23:01	0.0015036801429232582	0.00158499561080436	not-binder
YGHFTLPM	HLA-A*23:01	0.14918206732254474	0.1990788850887225	not-binder
DPSEDPGA	HLA-A*23:01	8.578199531257269e-05	0.00011885524779735696	not-binder
EVLDFTVT	HLA-A*23:01	0.001239166548475623	0.0015368658578276792	not-binder
NFTNLIDD	HLA-A*23:01	0.006968007620889694	0.006589722847447424	not-binder
LGMVYIYD	HLA-A*23:01	0.0041987992124632	0.005738054552353893	not-binder
IYESLMSM	HLA-A*23:01	0.8956971645355225	0.0403052834457243	binder
DVQNHSIF	HLA-A*23:01	0.056583562935702506	0.07654955121562287	not-binder
LEIELTQK	HLA-A*23:01	0.03876957248430699	0.06920764181928532	not-binder
RRRRRLRN	HLA-A*23:01	0.0023696381966146875	0.004541475403529344	not-binder
SHKEGNNR	HLA-A*23:01	0.0005981336435070261	0.0007305242198615797	not-binder
RRAIGHSP	HLA-A*23:01	7.285987630893942e-05	7.420632298407831e-05	not-binder
TQLVQQIV	HLA-A*23:01	0.001492904125188943	0.0018726958669212166	not-binder
EEDFCIVD	HLA-A*23:01	0.00012857346446253358	0.00012031856878835754	not-binder
AQQNGTSP	HLA-A*23:01	0.0002373566934693372	0.00024977481363231026	not-binder
SHVFLALI	HLA-A*23:01	0.3103078782558441	0.18749977007667368	not-binder
GLDELSEE	HLA-A*23:01	0.0004384874089737423	0.0002766544257539248	not-binder
QGLVNLSV	HLA-A*23:01	0.001104305604530964	0.001204437573598572	not-binder
DYVYENSG	HLA-A*23:01	0.005534192774211988	0.005765938805753149	not-binder
DDKEAEDK	HLA-A*23:01	0.041929444909328595	0.05991030912099267	not-binder
GMMMSLFI	HLA-A*23:01	0.28596400916576387	0.25598452016904594	not-binder
HDGSLHRT	HLA-A*23:01	0.000185624512960203	0.00017155479570777599	not-binder
TKQATHEI	HLA-A*23:01	0.0023002161586191507	0.0018023716147108984	not-binder
VCAFLTLT	HLA-A*23:01	0.001800388135598041	0.0018651139334492303	not-binder
YSPMGLGM	HLA-A*23:01	0.04426922486163676	0.03899981440301918	not-binder
REDIKPNL	HLA-A*23:01	0.0007199195031716954	0.0005201563785197574	not-binder
VTPSNSAR	HLA-A*23:01	0.004041634278837592	0.005213516733573103	not-binder
NKFIAGGD	HLA-A*23:01	0.0006933371536433697	0.0006914944859474964	not-binder
VLREAQRG	HLA-A*23:01	0.0007344500936596887	0.0011038358779239881	not-binder
WRELQALG	HLA-A*23:01	0.0001486326138547156	9.065384882422047e-05	not-binder
ATSFVSAN	HLA-A*23:01	0.0002933395793661475	0.00029744423251265746	not-binder
DDNEQTRC	HLA-A*23:01	0.00010591405898594531	9.44829276460266e-05	not-binder
LFLAMHYT	HLA-A*23:01	0.051561899948865175	0.04249908318158593	not-binder
DSSKNQTG	HLA-A*23:01	0.00030925296814530154	0.000340952557278047	not-binder
FGSHFSKL	HLA-A*23:01	0.2518043462187052	0.2315000183269589	not-binder
LATRSYPQ	HLA-A*23:01	0.0013225159782450646	0.0011775207195236998	not-binder
ILVHGGGC	HLA-A*23:01	0.00032880960061447694	0.00029865383232584113	not-binder
RIKNLHKT	HLA-A*23:01	0.000352359696989879	0.00017539157764338817	not-binder
VRLRPDGG	HLA-A*23:01	0.001076704428123776	0.0012074532196227792	not-binder
FSYQDLIT	HLA-A*23:01	0.0028831981093389914	0.002654404648246652	not-binder
KVDWFPEW	HLA-A*23:01	0.2487238958477974	0.25886440141432693	not-binder
HQQHRPDD	HLA-A*23:01	0.0003838224096398335	0.00022393137456192523	not-binder
GLSPKKVG	HLA-A*23:01	0.001153419353067875	0.0012340637375842782	not-binder
EQLKESLK	HLA-A*23:01	0.0012191216053906828	0.0006998296072446736	not-binder
RVALRAIL	HLA-A*23:01	0.004734585108235478	0.002694567140739285	not-binder
RTYFDNEA	HLA-A*23:01	0.000710062403959455	0.0011417479872948407	not-binder
PWYFSPYP	HLA-A*23:01	0.02705347016453743	0.023206519693744238	not-binder
LAAVGARI	HLA-A*23:01	0.01762775604147464	0.02109223243599465	not-binder
SQTYRLGY	HLA-A*23:01	0.0008618806838057935	0.00042587277767836034	not-binder
GAPGALTI	HLA-A*23:01	0.023196833999827506	0.013052298117429738	not-binder
RSQTVAIK	HLA-A*23:01	0.0029844250049791297	0.0029550682131965537	not-binder
ALQRNLLS	HLA-A*23:01	0.0007018743744993117	0.000550715949925882	not-binder
KDGEGAPP	HLA-A*23:01	3.983282053923176e-05	2.742270647923313e-05	not-binder
DCEVVVAS	HLA-A*23:01	0.00011839560993394116	6.111070346835028e-05	not-binder
LIAKVAPV	HLA-A*23:01	0.005222374371078331	0.006413598369201789	not-binder
RKTRYDTK	HLA-A*23:01	0.000343518213412608	0.00029700777499889065	not-binder
VLRGEGFD	HLA-A*23:01	0.0028709229693049563	0.003120857354500948	not-binder
YLDKNYNV	HLA-A*23:01	0.016082973266020418	0.013481819535217637	not-binder
VDNYPKNE	HLA-A*23:01	0.00599271253158804	0.0068376564706363815	not-binder
EDSKKQEQ	HLA-A*23:01	0.0008290808858873788	0.0013893139577707669	not-binder
TSALATMR	HLA-A*23:01	0.006734945590142161	0.011375751062726753	not-binder
EGSEQIGR	HLA-A*23:01	0.006099537271074951	0.006017768994891228	not-binder
QAFANAFA	HLA-A*23:01	0.0003046258865651907	0.00032661232355325694	not-binder
RGGVRYYG	HLA-A*23:01	0.00029286216959008017	0.00033205535366433473	not-binder
LFLSYIGI	HLA-A*23:01	0.6250767469406128	0.06799436784843557	binder
APGRSTQN	HLA-A*23:01	7.42679138056701e-05	4.5409561873732774e-05	not-binder
APCQSPCF	HLA-A*23:01	0.001110460064955987	0.0012409531283420457	not-binder
RFQRRGGG	HLA-A*23:01	0.006770762048836332	0.011918069208115016	not-binder
HPEDERYR	HLA-A*23:01	0.0018510718298784922	0.003210745617827128	not-binder
QIGALGAQ	HLA-A*23:01	0.00035932061800849626	0.00046945481410666317	not-binder
RLLNLAIK	HLA-A*23:01	0.012110349349677562	0.009808441965379883	not-binder
LLTFVLAL	HLA-A*23:01	0.023569303820841013	0.029756591685943728	not-binder
DACTARQR	HLA-A*23:01	0.00043059312083642	0.00044615942675980323	not-binder
ILTLLDPH	HLA-A*23:01	0.0018024107426754198	0.0015210240605693106	not-binder
LVNKCRKL	HLA-A*23:01	0.0024550147412810476	0.0011050190615481054	not-binder
SGTISLVD	HLA-A*23:01	0.0011060187811381184	0.0010673101927547784	not-binder
LIGTTNPE	HLA-A*23:01	0.0013109702988003847	0.0011470098351120217	not-binder
LVIAIISQ	HLA-A*23:01	0.0017758244910510256	0.0027563081358711913	not-binder
VRSIDSIS	HLA-A*23:01	0.0002993747662912938	0.0003050475192098509	not-binder
QGQPLYKY	HLA-A*23:01	0.002720711991423741	0.0030065494678313204	not-binder
LSPEMKEH	HLA-A*23:01	0.0008391862342250533	0.001137478407969448	not-binder
LNELSRQN	HLA-A*23:01	0.0020543729326163883	0.002451422629849561	not-binder
EELLFDVE	HLA-A*23:01	0.0007627490471350029	0.0007391189890545073	not-binder
GVTFNNNK	HLA-A*23:01	0.001252599901636131	0.0012536704524425523	not-binder
TDKPVVAS	HLA-A*23:01	0.002735540276262327	0.004003744931891652	not-binder
VTSIQITQ	HLA-A*23:01	0.0034189041471108794	0.003939292636099625	not-binder
AKTHTENP	HLA-A*23:01	0.0002544969659538765	0.0004685975927609765	not-binder
VNIGAYVD	HLA-A*23:01	0.004422158529632725	0.004217772886798211	not-binder
GLKLVLFV	HLA-A*23:01	0.0017374822244164533	0.0019515571779526336	not-binder
ANITAYAD	HLA-A*23:01	0.0019394527036638465	0.0019172640302901175	not-binder
IHSRLDGK	HLA-A*23:01	0.002944830968044698	0.0034273023061549795	not-binder
DALGKFLP	HLA-A*23:01	0.002122996933758259	0.003059666877841864	not-binder
GVLPPHIP	HLA-A*23:01	0.005332936382910702	0.00844226192983742	not-binder
AEHGDDGM	HLA-A*23:01	7.571413370897063e-05	2.538176074240167e-05	not-binder
IIKQEKTA	HLA-A*23:01	0.0002982099318614928	0.0002771919257969488	not-binder
IVARMTEA	HLA-A*23:01	0.00019854551846947287	0.0002490132472484554	not-binder
YRKKGYMP	HLA-A*23:01	0.0005237067545749597	0.0005659329422700679	not-binder
EDRDFVRH	HLA-A*23:01	0.00020182850057608447	0.00018541810901146275	not-binder
ESLKMCRW	HLA-A*23:01	0.022187660331837833	0.02820400459437951	not-binder
VARACDEG	HLA-A*23:01	0.00013724867458222433	0.00012064214059702239	not-binder
EVTFDIDA	HLA-A*23:01	0.0002861797513105557	0.0004600242423824484	not-binder
LSGREGPA	HLA-A*23:01	0.00020629810564969374	0.0002536443934717264	not-binder
GKGKKTVN	HLA-A*23:01	0.00017614482203498483	0.00012994789927987598	not-binder
TAAGPHPY	HLA-A*23:01	0.0009650855092331768	0.00047632462946326285	not-binder
IETITPVI	HLA-A*23:01	0.0079788676899625	0.00804502511152513	not-binder
GVPYHAVE	HLA-A*23:01	0.0016137323371367529	0.0016641409733260536	not-binder
IVRDSNEW	HLA-A*23:01	0.007340117974672466	0.007034314869703094	not-binder
VDSTGRVK	HLA-A*23:01	0.0026211864256765693	0.0038011052046151837	not-binder
KIAEKQRQ	HLA-A*23:01	0.002353619842324406	0.0024048213967756225	not-binder
KGKLGRLL	HLA-A*23:01	0.002081271493807435	0.001308955380026595	not-binder
HQDLLDEI	HLA-A*23:01	0.0013149856240488589	0.000731970179576847	not-binder
KSFKIYQK	HLA-A*23:01	0.0054447025613626465	0.0033484564061587612	not-binder
PTPFVPYT	HLA-A*23:01	0.0029658931911399123	0.002058006696056427	not-binder
MNVHGSWA	HLA-A*23:01	0.0002452782668115105	0.00017794173175495322	not-binder
KIPVIASN	HLA-A*23:01	0.0018931431026430801	0.002987414048826761	not-binder
KDKKTDLV	HLA-A*23:01	0.0003267234759732673	0.00046137637954556966	not-binder
ALIQVEGF	HLA-A*23:01	0.06119454000145197	0.03796309454724823	not-binder
TCRVVAEQ	HLA-A*23:01	0.00034417589849908834	0.0004098155991530052	not-binder
MMMQQRMG	HLA-A*23:01	0.007671616296283901	0.008340123322102428	not-binder
LQPLVNSR	HLA-A*23:01	0.009777234276407398	0.010789063896883503	not-binder
LPAVEVQS	HLA-A*23:01	0.00018410049342492129	9.949651700072408e-05	not-binder
KEKEESLG	HLA-A*23:01	0.00037696280887757896	0.0003651087795722195	not-binder
FRREAGSY	HLA-A*23:01	0.0004657586643588729	0.00046743423063589284	not-binder
LDIPGKPW	HLA-A*23:01	0.008864023850765079	0.007071448562065469	not-binder
SLGDSADR	HLA-A*23:01	0.0011627321364358068	0.0006848520205980973	not-binder
IVLPFDCQ	HLA-A*23:01	0.0021310223790351303	0.002065865473181442	not-binder
EKGYSDCA	HLA-A*23:01	5.074855926068267e-05	6.985268116508822e-05	not-binder
SSLQAVQL	HLA-A*23:01	0.011409051617374644	0.011394556326567435	not-binder
LTIFNVME	HLA-A*23:01	0.0009567369655997026	0.0009541372984295625	not-binder
KYRKRQIL	HLA-A*23:01	0.7763657808303833	0.065115342948327	binder
KSAPTKNP	HLA-A*23:01	0.001318033374263905	0.001194855415542575	not-binder
YQRQCYAT	HLA-A*23:01	0.00024287472842843272	0.00012316337052041402	not-binder
TDGSMDAS	HLA-A*23:01	6.777801181669929e-05	8.058932108602712e-05	not-binder
DFGMTRDI	HLA-A*23:01	0.04004202708601952	0.04054657546074593	not-binder
ASKEYAEL	HLA-A*23:01	0.0037533123628236353	0.003123846597962862	not-binder
GSDDPEGD	HLA-A*23:01	0.0005333711720595602	0.0003693525440065511	not-binder
EEAALRCY	HLA-A*23:01	0.000357523828279227	0.0001437156302899609	not-binder
VGKYLRRN	HLA-A*23:01	0.0020945091084286103	0.003806591863778775	not-binder
EDYDYVPD	HLA-A*23:01	0.0005175113736186176	0.0003816849938106419	not-binder
ELDDCMTL	HLA-A*23:01	0.0018324621487408876	0.0007045506653206723	not-binder
VCKNNASP	HLA-A*23:01	0.0004487521825467411	0.00044487103648120803	not-binder
AATRHYEG	HLA-A*23:01	0.00044739053555531427	0.0005266679827604149	not-binder
TYTTSLGA	HLA-A*23:01	0.003722240374190733	0.0022653179473552955	not-binder
RNIFLVGP	HLA-A*23:01	0.0020106078882236034	0.0036890688032408647	not-binder
FGFKVNAS	HLA-A*23:01	0.0007332166016567499	0.001000806444882293	not-binder
HAKDDEQP	HLA-A*23:01	0.00011293586921965471	0.00013053100786561072	not-binder
NKNNEIHI	HLA-A*23:01	0.0021590263866528405	0.002471301987276003	not-binder
ECIINTRD	HLA-A*23:01	0.0003140795655781403	0.00036785435576385444	not-binder
LIDDTSHV	HLA-A*23:01	0.0022227533772820607	0.00160045920747769	not-binder
DTQNALLA	HLA-A*23:01	0.0009229350552232063	0.00153318077029859	not-binder
KPAGGVRD	HLA-A*23:01	0.00027138951991219075	0.00034348478362678214	not-binder
LPTTTKWE	HLA-A*23:01	0.0008481283890432678	0.0006162864888667329	not-binder
TQLTANIT	HLA-A*23:01	0.0004848378852329915	0.0004229969676050965	not-binder
KSRKKEKC	HLA-A*23:01	0.0002637131812662119	0.00026197469639763004	not-binder
YLQHPTST	HLA-A*23:01	0.0005186283291550353	0.0003029475023261934	not-binder
FSVALGEL	HLA-A*23:01	0.007593096070922911	0.009530797546914464	not-binder
VHFTNFSL	HLA-A*23:01	0.151945966668427	0.13813964446673188	not-binder
GTDQKFNL	HLA-A*23:01	0.0013762222952209413	0.0009489418194520129	not-binder
GLVIDTQK	HLA-A*23:01	0.004180135001661256	0.00392030660488643	not-binder
ARLAGELL	HLA-A*23:01	0.002777845738455653	0.0028312587636887296	not-binder
VTSGDTPY	HLA-A*23:01	0.00023305217691813596	0.00015847305667712202	not-binder
KRPIDESC	HLA-A*23:01	8.555058338970412e-05	9.505411806103218e-05	not-binder
FKADCASG	HLA-A*23:01	0.00010882046481128783	0.0001164896474582246	not-binder
FGQNTSNA	HLA-A*23:01	0.00014188420000209588	0.00018048413557076318	not-binder
WKEATIPG	HLA-A*23:01	0.0001487679503043182	0.00013684289808570734	not-binder
FNKKGKEE	HLA-A*23:01	0.0013479830857249908	0.0011719343721005788	not-binder
QNEEDFMP	HLA-A*23:01	4.4770325348508774e-05	3.174374611472808e-05	not-binder
LESMIKHE	HLA-A*23:01	0.0019089832072495482	0.003205834989852001	not-binder
GATGPREI	HLA-A*23:01	0.0005996251187752932	0.0006383618474486027	not-binder
MTFGLACC	HLA-A*23:01	0.0009379978699143976	0.0007861488457450192	not-binder
YVPMNDAS	HLA-A*23:01	0.0004950541770085692	0.0004574385773533651	not-binder
AFNGASGD	HLA-A*23:01	0.0035063329443801193	0.0032813875940502007	not-binder
IVINNNET	HLA-A*23:01	0.00036631349357776346	0.0003289594896486403	not-binder
AKQHDLIL	HLA-A*23:01	0.0010882487509661586	0.0013673790887877	not-binder
VGRLIPAG	HLA-A*23:01	0.0005444311682367697	0.00035166021333045134	not-binder
STNENINQ	HLA-A*23:01	0.00037656165659427643	0.000212363166745118	not-binder
RKGYTLVP	HLA-A*23:01	0.0004856700601521879	0.0008140026591805364	not-binder
RRNALPDI	HLA-A*23:01	0.0014977691957028584	0.002467441926627108	not-binder
INNTDKNI	HLA-A*23:01	0.002027174102840945	0.0016831715909901936	not-binder
RSVLLRGI	HLA-A*23:01	0.026971379341557623	0.030629192001190703	not-binder
TSIAAILR	HLA-A*23:01	0.023786690644919874	0.02871810250413848	not-binder
FKETYGLS	HLA-A*23:01	0.00024903420599002856	0.0002452067092737281	not-binder
EVSQHNNA	HLA-A*23:01	7.668773369005067e-05	5.1557160862358076e-05	not-binder
RRQPGRLA	HLA-A*23:01	4.332757200700144e-05	3.901200068704942e-05	not-binder
GKVSNAEL	HLA-A*23:01	0.0005373531594159431	0.000659822592189978	not-binder
GPPNTGKS	HLA-A*23:01	0.0010371881478931754	0.001496392166171308	not-binder
RELFVRRM	HLA-A*23:01	0.005079295026371255	0.008522429431209377	not-binder
EKEEKESD	HLA-A*23:01	0.002774107246659696	0.0051457967664195305	not-binder
KKFGNKTP	HLA-A*23:01	0.0001447914548407425	0.00012790204738793952	not-binder
DMVGRFSA	HLA-A*23:01	0.00029541281692218034	0.00017844750632015782	not-binder
HFPLHLSR	HLA-A*23:01	0.19012183770537378	0.16598077653229026	not-binder
QHPTFEAM	HLA-A*23:01	0.012453884026035667	0.008744979613777203	not-binder
SKQERDAG	HLA-A*23:01	0.0013431155795842642	0.0019554497169392204	not-binder
PPAFYAWR	HLA-A*23:01	0.013009195635095238	0.010576796343496498	not-binder
LMTLVLFS	HLA-A*23:01	0.006454411905724555	0.006903643344048266	not-binder
RSMVRTFI	HLA-A*23:01	0.39875159356743095	0.3212340818669997	ambiguous
PSASLPFR	HLA-A*23:01	0.01935468913288787	0.03250498546424113	not-binder
ISAYHAGE	HLA-A*23:01	0.002517867446294986	0.0033187939253243046	not-binder
ENSEEALT	HLA-A*23:01	0.000345235392160248	0.0004182257211883043	not-binder
GAVLLVFA	HLA-A*23:01	0.0010837570360308745	0.0017786717753217939	not-binder
EIVRNSAF	HLA-A*23:01	0.0027017988613806665	0.0026557811594580317	not-binder
ELPFRPEA	HLA-A*23:01	0.0009820192617553403	0.0010741824606442742	not-binder
ALMGICGE	HLA-A*23:01	0.0005075269247754477	0.000332896423818552	not-binder
GISRYTTQ	HLA-A*23:01	0.0004913061915431171	0.0004191313587137824	not-binder
DNRSPASS	HLA-A*23:01	0.00014682303226436487	0.00017571069938550422	not-binder
ITTCQKCI	HLA-A*23:01	0.0010120823979377746	0.0007828713136837557	not-binder
RRLYSLDC	HLA-A*23:01	0.00021591898912447504	0.00026388353618471107	not-binder
DPAMAELV	HLA-A*23:01	0.00197456161986338	0.0031761503581446988	not-binder
AGDAGLGY	HLA-A*23:01	0.0004837621439946815	0.00033309103655807654	not-binder
KFFSAQGT	HLA-A*23:01	0.0019988904357887806	0.001423560690851907	not-binder
FPDPWHKK	HLA-A*23:01	0.01990522010019049	0.030767216791396126	not-binder
VTDRGKDK	HLA-A*23:01	0.0006980052246944978	0.0006320064574273893	not-binder
GIKEYINL	HLA-A*23:01	0.0045883220853284	0.0029085957096999203	not-binder
ATQENIAT	HLA-A*23:01	0.0003519672187394463	0.00031887724816674715	not-binder
AADKVHLV	HLA-A*23:01	0.01113590421155095	0.005601530487769169	not-binder
AIFLVNFA	HLA-A*23:01	0.0007162271183915436	0.0007947169998820726	not-binder
NEMSGNTE	HLA-A*23:01	0.00033366843872499884	0.0005358684120457368	not-binder
DDQLTHLR	HLA-A*23:01	0.006006911699660123	0.006477198214067481	not-binder
TQVADAKI	HLA-A*23:01	0.007236797967925668	0.009890672932123895	not-binder
ILGICYGM	HLA-A*23:01	0.0061399966012686494	0.004500190558711035	not-binder
YGFTGAQV	HLA-A*23:01	0.002714902558363974	0.002117694834871905	not-binder
LRMAPDYD	HLA-A*23:01	0.00843366962071741	0.013447145521627804	not-binder
PLTTISSD	HLA-A*23:01	0.0003593976827687584	0.0002490412060929069	not-binder
QFAISAKT	HLA-A*23:01	0.005847891500161495	0.008672813725608151	not-binder
LNIPIFQP	HLA-A*23:01	0.0058439626547624355	0.008802080422743701	not-binder
PHVSTASA	HLA-A*23:01	0.0001872352204827621	0.00017053483883184276	not-binder
QKLRNKHE	HLA-A*23:01	0.00047550398758176014	0.0007845370602034238	not-binder
KWPNELAA	HLA-A*23:01	0.0037170162278926	0.0027716025634828153	not-binder
STRAKTIL	HLA-A*23:01	0.0005371762163122185	0.0002811606054706411	not-binder
GLTPSEQL	HLA-A*23:01	0.003218240576097742	0.0033655508441318674	not-binder
ITLDTVHG	HLA-A*23:01	0.0023044402129016816	0.003092020171852708	not-binder
ALVQTYDE	HLA-A*23:01	0.0015501128014875575	0.0011306713836613611	not-binder
AYLSMMAQ	HLA-A*23:01	0.12237858809530736	0.1778834500967685	not-binder
LKTSKEKP	HLA-A*23:01	0.00027111842746307957	0.0002681228933658556	not-binder
TGGLKYDA	HLA-A*23:01	0.000729521783432574	0.0013379193037377165	not-binder
KKGIEVQI	HLA-A*23:01	0.0022149933691252956	0.0019544105557411815	not-binder
NRKLDKAA	HLA-A*23:01	4.5636686127181744e-05	5.280501721562475e-05	not-binder
EVIVRSVI	HLA-A*23:01	0.0017944018763955683	0.0016991388772530983	not-binder
FLSTPDRN	HLA-A*23:01	0.0009110892046010121	0.0006433467082609544	not-binder
RQALGERI	HLA-A*23:01	0.007959958270657808	0.009783761406951693	not-binder
LNHASGHL	HLA-A*23:01	0.002329800988081843	0.002753576395533876	not-binder
YVAPDEMF	HLA-A*23:01	0.6966944843530655	0.2346977728367843	binder
LKDLDGVI	HLA-A*23:01	0.0006141389967524447	0.0005178553927871315	not-binder
HLRNISLA	HLA-A*23:01	0.0002135084947440191	0.00016651546072451057	not-binder
LTAKDKFG	HLA-A*23:01	0.008103024202864618	0.010328064246960447	not-binder
REITPFSL	HLA-A*23:01	0.0062297377968207005	0.00712250940481532	not-binder
YGIGMSLL	HLA-A*23:01	0.033253697026520965	0.01915219338091003	not-binder
PLFYIYDS	HLA-A*23:01	0.0010068024843349122	0.0008788793645363829	not-binder
YGGFASMQ	HLA-A*23:01	0.0010952743730740621	0.0009369185575336889	not-binder
FAEELARA	HLA-A*23:01	0.0011413110347348264	0.000977927558628273	not-binder
PETTEKIP	HLA-A*23:01	0.0002616524887343985	0.0002469288638468196	not-binder
LIETWYAT	HLA-A*23:01	0.0009199651543895015	0.0008305379040567715	not-binder
GQFIQPIK	HLA-A*23:01	0.011230123494169676	0.016982562714299564	not-binder
VQAENGVV	HLA-A*23:01	0.00014848476257611765	7.986544080897784e-05	not-binder
DREQLLFR	HLA-A*23:01	0.06622634208761155	0.11433072762957688	not-binder
[truncated: 28,468 more rows]
