# Supplementary material for: Peptidome Surveillance Across Evolving SARS-CoV-2 Lineages Reveals HLA Binding Conservation in Nucleocapsid Among Variants With Most Potential for T-Cell Epitope Loss in Spike
Source: Front Immunol. 2022 Jun 23;13:918928. doi: 10.3389/fimmu.2022.918928 (PMC9260595; doi:10.3389/fimmu.2022.918928)
Supplement: Supplementary file 3 [file DataSheet_3.zip › rnn_results/HLA-B15_02_predictionsRNN.csv]

peptide	allele	prediction	prediction_std	classification
AAAPAGTTF	HLA-B*15:02	0.9957105040550231	0.002715205601924643	binder
AAGPPISEGK	HLA-B*15:02	0.0259724463801831	0.022053117953926633	not-binder
AAPATRAAL	HLA-B*15:02	0.703188368678093	0.2459431037562702	binder
AEQRGENALKD	HLA-B*15:02	0.05606325283879414	0.044153291522338114	not-binder
AGFAGDDAPR	HLA-B*15:02	0.2272803634405136	0.1580865031890599	not-binder
AGHINPLIIY	HLA-B*15:02	0.8002589344978333	0.16876329645926605	binder
ALAADHTVY	HLA-B*15:02	0.9978903532028198	0.0003957333636380429	binder
ALAPALVETY	HLA-B*15:02	0.9990085363388062	0.0008266842316023608	binder
ALVKAGKVY	HLA-B*15:02	0.958823299407959	0.02185876442478473	binder
ALWIGTTSF	HLA-B*15:02	0.9842750549316406	0.0070120422294516925	binder
ALWKQFQSF	HLA-B*15:02	0.902314305305481	0.08359205063413501	binder
ALYPQTTCF	HLA-B*15:02	0.9639738082885743	0.04229828406937658	binder
ANAGAILSQF	HLA-B*15:02	0.8807909250259399	0.09559283031345558	binder
APLRDPALRQLL	HLA-B*15:02	0.14740523789077997	0.15649196443072344	not-binder
AQHLFLQAF	HLA-B*15:02	0.9814137101173401	0.018119321875758505	binder
ARAGETRF	HLA-B*15:02	0.14494897928088904	0.12818123959374217	not-binder
ARAGETRFT	HLA-B*15:02	0.0023807999037671833	0.0018871008780966736	not-binder
ATAQPPAPL	HLA-B*15:02	0.49432778507471087	0.26062934886825606	ambiguous
AVAPFFKSY	HLA-B*15:02	0.9979853987693786	0.0008353799841321343	binder
AVDSRTGKLT	HLA-B*15:02	0.1605059802532196	0.15621540784068122	not-binder
AVHDITVAY	HLA-B*15:02	0.9980585098266601	0.0014121974217105931	binder
AVRDYEKVY	HLA-B*15:02	0.9907607436180115	0.004667191818384501	binder
AVRTTGNVY	HLA-B*15:02	0.9922609448432922	0.007690180888540021	binder
DAFAPVAY	HLA-B*15:02	0.9982438206672668	0.0006829345003959238	binder
DAPLRDPALRQLL	HLA-B*15:02	0.05480040162801743	0.06357655120887637	not-binder
DAWKLTTQY	HLA-B*15:02	0.9979680776596069	0.0017680213225821284	binder
DAYAINSY	HLA-B*15:02	0.997740113735199	0.0019359081340501027	binder
DFESHITSY	HLA-B*15:02	0.9911198139190673	0.004973962239829378	binder
DFFAQQTRF	HLA-B*15:02	0.9067056536674499	0.036837749168999706	binder
DFLLSRQM	HLA-B*15:02	0.6676311463117599	0.27623708029142113	binder
DGHLFQVEY	HLA-B*15:02	0.9957489490509033	0.0033509246711304346	binder
DIAKHLTY	HLA-B*15:02	0.9972501993179321	0.0015900299772224906	binder
DIIKDQKAY	HLA-B*15:02	0.9885575890541076	0.013349891481499832	binder
DILFVRTSY	HLA-B*15:02	0.9892603397369385	0.004658886598687264	binder
DIREEKASW	HLA-B*15:02	0.9622789859771729	0.01741397127942325	binder
DIRKELEKY	HLA-B*15:02	0.9847513437271118	0.011291595622084176	binder
DIRQERTAW	HLA-B*15:02	0.9114635348320007	0.06845813744198631	binder
DIYDHAVLF	HLA-B*15:02	0.9904444694519043	0.005786971782418532	binder
DIYIQSAKY	HLA-B*15:02	0.989354944229126	0.00554322975317593	binder
DIYRELYAF	HLA-B*15:02	0.9899089694023132	0.005177055046576604	binder
DLANIRSEY	HLA-B*15:02	0.9983144164085388	0.000891260220514984	binder
DLIGHIVEF	HLA-B*15:02	0.9981522560119629	0.0006836526675421151	binder
DLLPSFHPY	HLA-B*15:02	0.9948546171188355	0.002497259713264382	binder
DLLQHSEY	HLA-B*15:02	0.9977105498313904	0.0005800377508703145	binder
DLRDPGSVIVAF	HLA-B*15:02	0.988983952999115	0.006963902215948118	binder
DLRFIDAVY	HLA-B*15:02	0.9976342558860779	0.0013784994449635812	binder
DLRHFDPEF	HLA-B*15:02	0.9839742660522461	0.009177164058734342	binder
DLRKEDVAM	HLA-B*15:02	0.9248091340065002	0.05682177320565195	binder
DLRKNYTAY	HLA-B*15:02	0.990968382358551	0.013291612980273145	binder
DLRKSPVF	HLA-B*15:02	0.9312818169593811	0.11249577835350157	binder
DLRPDEEVF	HLA-B*15:02	0.9757718563079834	0.0330220457642709	binder
DLRRDIAY	HLA-B*15:02	0.9953895330429077	0.0043305872871302435	binder
DLRTKEVVF	HLA-B*15:02	0.9767591476440429	0.017756624929498557	binder
DLWPAKQY	HLA-B*15:02	0.9935112595558167	0.002566439618720696	binder
DLYKGSVAL	HLA-B*15:02	0.9799554109573364	0.015280446627174026	binder
DLYSAYDY	HLA-B*15:02	0.9846486330032349	0.004235867485253437	binder
DLYYGGEAF	HLA-B*15:02	0.996692419052124	0.0007187554154931985	binder
DMKKAITY	HLA-B*15:02	0.9980770349502563	0.0009439560912651515	binder
DMNRHLHEY	HLA-B*15:02	0.9978840351104736	0.0016047104606108163	binder
DPYGSGGQKF	HLA-B*15:02	0.983433473110199	0.014659227140688218	binder
DQAFGLPRL	HLA-B*15:02	0.4903900891542435	0.2229463880017664	ambiguous
DQGPAHPPG	HLA-B*15:02	0.008113597496412694	0.0051983163070277085	not-binder
DQKIHRPM	HLA-B*15:02	0.7608559250831604	0.23727780626590117	binder
DQMAKVLQF	HLA-B*15:02	0.9925510048866272	0.004739164578121457	binder
DQQQFNTMY	HLA-B*15:02	0.9748729705810547	0.01641326469315235	binder
DQRVIYYY	HLA-B*15:02	0.9942189931869507	0.006345779245827596	binder
DSYKPIVEY	HLA-B*15:02	0.9995908975601197	0.00013757448554792723	binder
DTGRPSTTVR	HLA-B*15:02	0.013241408311296254	0.013469352812914172	not-binder
DVAPTHILY	HLA-B*15:02	0.9944528341293335	0.006550903600084988	binder
DVFSVKTEM	HLA-B*15:02	0.9764997601509094	0.005841474708086368	binder
DVLKALQM	HLA-B*15:02	0.7265966475009918	0.2604203534895461	binder
DVNKVVEY	HLA-B*15:02	0.9963262200355529	0.005084125509913495	binder
DVPLVVEY	HLA-B*15:02	0.9877447605133056	0.011295357948941638	binder
DVVAHEVY	HLA-B*15:02	0.9928279876708984	0.00421325831355073	binder
EAAPPGELY	HLA-B*15:02	0.9940889120101929	0.0023836901309248286	binder
EAYHSVIKY	HLA-B*15:02	0.9988877058029175	0.0009627995147394202	binder
EEPIYIITEY	HLA-B*15:02	0.9468023896217346	0.02779460850612508	binder
EFFRVVSEY	HLA-B*15:02	0.9981281280517578	0.0010444203898183119	binder
EFMPASRSEY	HLA-B*15:02	0.9969401121139526	0.004364427457211211	binder
EHVVVPIVAF	HLA-B*15:02	0.9550634980201721	0.01906364775715134	binder
EIRKDISAM	HLA-B*15:02	0.9714077830314636	0.03309980053074379	binder
EIYGGSDSRF	HLA-B*15:02	0.9881174802780152	0.019223076859657545	binder
ELAKQVIEY	HLA-B*15:02	0.9986101508140564	0.0004193912677450988	binder
ELAPNFQVF	HLA-B*15:02	0.9943656086921692	0.0029820911424141	binder
ELASWGHEY	HLA-B*15:02	0.9986734032630921	0.0007694027236247582	binder
ELDPESREY	HLA-B*15:02	0.991380488872528	0.004110868191761127	binder
ELESTNRRY	HLA-B*15:02	0.8314052939414978	0.0771457457287258	binder
ELFKEARKY	HLA-B*15:02	0.9762195348739624	0.022498696274635886	binder
ELFSSRSKY	HLA-B*15:02	0.9900404214859009	0.006087548837895341	binder
ELNPKILAL	HLA-B*15:02	0.9328722596168518	0.04745020730584689	binder
ELRAKFEEY	HLA-B*15:02	0.9980387210845947	0.0012550716061799343	binder
ELRDNDKTRY	HLA-B*15:02	0.9815440654754639	0.026812529214522544	binder
ELREGFVEY	HLA-B*15:02	0.9995697259902954	0.00014799936951356097	binder
ELREQTVHY	HLA-B*15:02	0.9976525664329529	0.0013272491727998454	binder
ELRNASAVM	HLA-B*15:02	0.9806530117988587	0.006701794399795755	binder
ELRTECNHY	HLA-B*15:02	0.9793911814689636	0.01213844850533462	binder
ELVPESQAY	HLA-B*15:02	0.9943883299827576	0.005190177819919827	binder
ELYHQSVVY	HLA-B*15:02	0.9992042064666748	0.000253572714656379	binder
ELYNTIRDY	HLA-B*15:02	0.9897700428962708	0.006755402610752382	binder
ELYQRIYAF	HLA-B*15:02	0.9970523238182067	0.0017782387897497523	binder
ELYRATREF	HLA-B*15:02	0.9896058082580567	0.00817012047430215	binder
EMARHLREY	HLA-B*15:02	0.995045804977417	0.003602644883146036	binder
EMRKIVAEY	HLA-B*15:02	0.999329149723053	0.00034407211849719275	binder
EPRKGEPAY	HLA-B*15:02	0.9873563408851623	0.00891788496307401	binder
EQAPAPARPY	HLA-B*15:02	0.989959454536438	0.0054546145276229	binder
EQHESIVM	HLA-B*15:02	0.9287403583526611	0.07323100494221597	binder
EQILATAVY	HLA-B*15:02	0.994460129737854	0.005457764110506877	binder
EQLTPGVVY	HLA-B*15:02	0.9881714344024658	0.00735281759242572	binder
EQRAHVQEF	HLA-B*15:02	0.9911977291107178	0.00899609224967118	binder
EQRFPVATM	HLA-B*15:02	0.9729736566543579	0.02823156652989225	binder
EQWKSHRSY	HLA-B*15:02	0.9944290041923523	0.00875341341347573	binder
EQYDAFVKF	HLA-B*15:02	0.9886143684387207	0.009430068001343639	binder
EQYQKTEAY	HLA-B*15:02	0.9996155500411987	0.0002557922840846906	binder
EQYTPKAKY	HLA-B*15:02	0.9928097128868103	0.010370395419251346	binder
ESAPVHNSF	HLA-B*15:02	0.98637535572052	0.015484723741067356	binder
ESYSIYVY	HLA-B*15:02	0.9918697357177735	0.0092925526091347	binder
EVIPPMKEF	HLA-B*15:02	0.9541101932525635	0.03662672306597445	binder
EVIPTHTVY	HLA-B*15:02	0.9974068999290466	0.0020863937243050922	binder
EVLIHGVSY	HLA-B*15:02	0.9942932844161987	0.003007298774207008	binder
EVLMLLPPAHY	HLA-B*15:02	0.9821210741996765	0.004926416860592812	binder
EVRKEEQRY	HLA-B*15:02	0.9727368474006652	0.022709969832763462	binder
EVRLQNETSY	HLA-B*15:02	0.996193265914917	0.0016140899830721384	binder
FDRLVLQY	HLA-B*15:02	0.9804057478904724	0.00836154110964809	binder
FIGKPDMAY	HLA-B*15:02	0.9923652648925781	0.007987104232799443	binder
FIMGKTIEF	HLA-B*15:02	0.9990093827247619	0.0007741284493452525	binder
FIVDARPAM	HLA-B*15:02	0.9959721446037293	0.0035928349352038697	binder
FLALGNSF	HLA-B*15:02	0.9891118288040162	0.006055585404625182	binder
FLDPRQPSY	HLA-B*15:02	0.9982647061347961	0.00038421196298401406	binder
FLHESLVEY	HLA-B*15:02	0.99965900182724	0.0003729089706786611	binder
FLKPGEKTY	HLA-B*15:02	0.9984248399734497	0.0009987206008597795	binder
FLQESNVLY	HLA-B*15:02	0.9984005093574524	0.0010182798704086037	binder
FLRDPKRNPRPVTY	HLA-B*15:02	0.7972089052200317	0.33792070501379234	binder
FLRTREPAL	HLA-B*15:02	0.9435188889503479	0.024389942523874084	binder
FLTAAKKARAG	HLA-B*15:02	0.11383479982614517	0.1588740922946984	not-binder
FLWAGGRASY	HLA-B*15:02	0.998192024230957	0.0031515421238099382	binder
FLYLSAEY	HLA-B*15:02	0.9983530282974243	0.00082023980235356	binder
FLYPFPLAL	HLA-B*15:02	0.9977383375167846	0.0025053001661162473	binder
FLYTGGIGF	HLA-B*15:02	0.9967678427696228	0.0022832690003246375	binder
FNEKSKEL	HLA-B*15:02	0.23496366441249847	0.19684287128925784	not-binder
FPHNFQETTY	HLA-B*15:02	0.9996228218078613	0.0002160786181559609	binder
FPHSAHQKY	HLA-B*15:02	0.9981423735618591	0.0013545014230119193	binder
FPMEIRQY	HLA-B*15:02	0.9992978572845459	0.0002042941874074288	binder
FQFIMKQSY	HLA-B*15:02	0.9973348259925843	0.002619379046055371	binder
FQMGPTQAY	HLA-B*15:02	0.9994845986366272	0.00039104327931371716	binder
FQRLPDFSY	HLA-B*15:02	0.9972177386283875	0.0040195971477761435	binder
FQTHTTPVL	HLA-B*15:02	0.8890615940093994	0.06775767185319634	binder
FQYDDSGNTF	HLA-B*15:02	0.9980258345603943	0.0019789204620792233	binder
FQYLSKTY	HLA-B*15:02	0.9977951884269715	0.0019791887276821617	binder
FQYSKSPSL	HLA-B*15:02	0.994563364982605	0.0036726775277770235	binder
FVAPATGAH	HLA-B*15:02	0.9587668418884278	0.03120175746683475	binder
FVAPEIVNY	HLA-B*15:02	0.9992977738380432	0.00048454421529227863	binder
FVLKEGVEY	HLA-B*15:02	0.9985708832740784	0.0017503645062567933	binder
GAGGGFGSRS	HLA-B*15:02	0.0748765827040188	0.10660077492031937	not-binder
GAGGGFGSRSL	HLA-B*15:02	0.49199511408805846	0.12149587588389234	ambiguous
GGGGGGLGSGGSIR	HLA-B*15:02	0.5320104688405991	0.25883333567717415	ambiguous
GGGGGLGSGGSIR	HLA-B*15:02	0.4330086290836334	0.2155135329412932	ambiguous
GGGGLGSGGSIR	HLA-B*15:02	0.2452933356165886	0.15730504261296546	not-binder
GGGGLGSGGSIRSS	HLA-B*15:02	0.2452511876821518	0.1705342570575333	not-binder
GGGLSVSSSR	HLA-B*15:02	0.012263340479694306	0.01830870019237954	not-binder
GLASPHSQY	HLA-B*15:02	0.979876184463501	0.017597666609569358	binder
GLFQHQTTY	HLA-B*15:02	0.9958614468574524	0.003262919629468326	binder
GLGSGGSIRSS	HLA-B*15:02	0.022641258686780928	0.011110401153892994	not-binder
GLSKPVSSY	HLA-B*15:02	0.9834402441978455	0.015783071631870163	binder
GQRPTQPVY	HLA-B*15:02	0.9905146598815918	0.0027956970445473885	binder
GRPQATAVYKVSEY	HLA-B*15:02	0.26836676672101023	0.20792062497914182	not-binder
GSGSGWSSSRGPY	HLA-B*15:02	0.6116180300712586	0.22165512426826237	binder
GVAPESFEY	HLA-B*15:02	0.9946870088577271	0.004602010347591633	binder
GVWTYDDATKTF	HLA-B*15:02	0.6725584745407105	0.2685358210517889	binder
HAALHLMAF	HLA-B*15:02	0.9978174209594727	0.0014700841194073798	binder
HAFGGNKASY	HLA-B*15:02	0.9996944427490234	0.00022124646030760342	binder
HAVGPSTAM	HLA-B*15:02	0.9975167155265808	0.0011381483122303055	binder
HAVVVGVY	HLA-B*15:02	0.9970633029937744	0.002044509711179674	binder
HFIRPGNAL	HLA-B*15:02	0.8661023736000061	0.15802701200318478	binder
HFYQGLVY	HLA-B*15:02	0.9863804817199707	0.01283271675678188	binder
HIAEEADRKY	HLA-B*15:02	0.9922407150268555	0.002721795619677902	binder
HIAENILSY	HLA-B*15:02	0.9993080735206604	0.00035200571016196506	binder
HIAIPQEAY	HLA-B*15:02	0.9985369443893433	0.000786480939307976	binder
HIASFLSVF	HLA-B*15:02	0.9949965596199035	0.002779294936254142	binder
HIITGVAVF	HLA-B*15:02	0.9970522522926331	0.0007618421014707505	binder
HIKNPDWRY	HLA-B*15:02	0.9812267780303955	0.02673080430212761	binder
HIKPGAKVLY	HLA-B*15:02	0.9962141871452331	0.003294582008323734	binder
HIKTETVTY	HLA-B*15:02	0.9997143507003784	0.00012519621342334697	binder
HIMEIFSTY	HLA-B*15:02	0.9995269775390625	0.00032475470889210817	binder
HIMPPQQHY	HLA-B*15:02	0.9987496376037598	0.0011998452850022457	binder
HIRENSYSY	HLA-B*15:02	0.999263858795166	0.00036652400668625974	binder
HIRFDEISF	HLA-B*15:02	0.9962369561195373	0.002066833248856043	binder
HISPVTSTY	HLA-B*15:02	0.9996469497680665	0.0003169464695637184	binder
HLAGTHTSL	HLA-B*15:02	0.98927800655365	0.004553732937652672	binder
HLEGKPRIL	HLA-B*15:02	0.2503999426960945	0.13344241873347978	not-binder
HLFEHILNGY	HLA-B*15:02	0.9988128304481506	0.0014952040501667494	binder
HLFGQPNSAY	HLA-B*15:02	0.9993847608566284	0.0003730824213052277	binder
HLGEFVNVF	HLA-B*15:02	0.9874779105186462	0.006581439208382268	binder
HLHASTTVL	HLA-B*15:02	0.9682934641838074	0.043023085064647824	binder
HLHHPSVAY	HLA-B*15:02	0.9994792103767395	0.00024928543326803215	binder
HLHMETSDF	HLA-B*15:02	0.9823556780815125	0.01399429782898041	binder
HLIPAGSQL	HLA-B*15:02	0.945262348651886	0.04596207994517133	binder
HLKFEINAY	HLA-B*15:02	0.9990260124206543	0.0007096282417867862	binder
HLKKHGLTY	HLA-B*15:02	0.9983937263488769	0.0008079259624623002	binder
HLLAGGFAEF	HLA-B*15:02	0.9960199475288392	0.0020772753033408537	binder
HLLPEEQVY	HLA-B*15:02	0.9900836706161499	0.01169678135319991	binder
HLPETKFSEL	HLA-B*15:02	0.905410361289978	0.058344456119778586	binder
HLPPPSVAY	HLA-B*15:02	0.9979218363761901	0.0016549196316671632	binder
HLRDYFEQY	HLA-B*15:02	0.9993912100791931	0.0003519564010906535	binder
HLRGNEVLY	HLA-B*15:02	0.998023796081543	0.0011117704476135838	binder
HLRPESHSY	HLA-B*15:02	0.9995143413543701	0.0002798681875685082	binder
HLRPRPRAY	HLA-B*15:02	0.9956149339675904	0.002156419556427804	binder
HLSDSKNVF	HLA-B*15:02	0.9763930320739747	0.04024672105675067	binder
HLTVHNIAY	HLA-B*15:02	0.9978134274482727	0.001632203831042383	binder
HLVKLGKAY	HLA-B*15:02	0.9917407274246216	0.006458790414260197	binder
HLYEGDNLY	HLA-B*15:02	0.9990082144737243	0.00015346795129266664	binder
HLYETQRKY	HLA-B*15:02	0.9924873232841491	0.009665482857231716	binder
HLYGSLLYY	HLA-B*15:02	0.9961608409881592	0.005424605205793806	binder
HLYSTHAAL	HLA-B*15:02	0.9947036027908325	0.0011539891147214795	binder
HPIEGSTTVF	HLA-B*15:02	0.9990618586540222	0.0006191155869597572	binder
HPILNDPIY	HLA-B*15:02	0.9918973565101623	0.004032152709507902	binder
HPLTPGSHY	HLA-B*15:02	0.9974005103111268	0.0007006731540410328	binder
HPTSVISGY	HLA-B*15:02	0.9956120014190674	0.002727362210707712	binder
HQAIHTIEF	HLA-B*15:02	0.9959580540657044	0.0033397879454288818	binder
HQASHQPLY	HLA-B*15:02	0.9943431854248047	0.004590517818130669	binder
HQHLSKESM	HLA-B*15:02	0.930907380580902	0.07505341860969571	binder
HQPLHVTKGY	HLA-B*15:02	0.964304757118225	0.016656231562922445	binder
HQYFSYNQM	HLA-B*15:02	0.9648699641227723	0.04546633023036638	binder
HQYHIRAY	HLA-B*15:02	0.999234938621521	0.0008095928593673799	binder
HQYKVRAY	HLA-B*15:02	0.9987468481063843	0.0010222991042224193	binder
HQYSIQVAF	HLA-B*15:02	0.9946802973747253	0.007695145036915027	binder
HSAPGGPSY	HLA-B*15:02	0.9981768012046814	0.0013126872964079295	binder
HVAPQQNAL	HLA-B*15:02	0.9592230558395386	0.01764216872801317	binder
HVAPVAGQL	HLA-B*15:02	0.9229877471923829	0.044178962044235305	binder
HVAPVTSVEW	HLA-B*15:02	0.9674403309822083	0.021852193915682872	binder
HVFIGGTPL	HLA-B*15:02	0.9823622941970825	0.011536434922297965	binder
HVGPFIDSY	HLA-B*15:02	0.9984933257102966	0.0009749729647939297	binder
HVGPGVLSM	HLA-B*15:02	0.9904033422470093	0.0038798720467088667	binder
HVGQAGVQM	HLA-B*15:02	0.8884639501571655	0.04984985622294831	binder
HVHHLINEY	HLA-B*15:02	0.99912189245224	0.0006533014519373866	binder
HVIIQAEF	HLA-B*15:02	0.986421525478363	0.009899276444863195	binder
HVKDANGNSF	HLA-B*15:02	0.9988072872161865	0.0002738972949333566	binder
HVNGIVQKY	HLA-B*15:02	0.9994169116020203	0.00033876331524520777	binder
HVSGESSVF	HLA-B*15:02	0.9895634651184082	0.008093912656464775	binder
HVSPDFKTY	HLA-B*15:02	0.999086058139801	0.0005311417026939955	binder
HVSTVNPNY	HLA-B*15:02	0.9924925923347473	0.004974151077652681	binder
HVTSNHVSY	HLA-B*15:02	0.9985738635063172	0.0004828809745681217	binder
HVVAGTAGY	HLA-B*15:02	0.9974666237831116	0.0010098162500496092	binder
HVYEIPVEY	HLA-B*15:02	0.9996922850608826	0.00017746832553214596	binder
HVYHHASML	HLA-B*15:02	0.7174633145332336	0.1891215717227413	binder
IAKNRKDIENQ	HLA-B*15:02	0.01880741510540247	0.01134276344148126	not-binder
IAKNRKDIENQY	HLA-B*15:02	0.9370994210243225	0.06381215223384956	binder
IAPTGHSL	HLA-B*15:02	0.7600349068641663	0.11527772501461532	binder
IGQSKSVKIY	HLA-B*15:02	0.6465471684932709	0.18774314041697598	binder
IIHEGSSVY	HLA-B*15:02	0.9990778923034668	0.0005122329396123444	binder
IIREKDTEY	HLA-B*15:02	0.9975417375564575	0.0009111878735795826	binder
IIRTGEKPY	HLA-B*15:02	0.9654347181320191	0.0270221241228871	binder
ILINSGSRY	HLA-B*15:02	0.9756206035614013	0.01599671806822073	binder
ILKPDGSLY	HLA-B*15:02	0.9967797279357911	0.0024079808031732906	binder
ILRLGGIAY	HLA-B*15:02	0.9957986235618591	0.0047135094141514166	binder
ILRTDNISF	HLA-B*15:02	0.994230329990387	0.002241116863228392	binder
IPAATTIAY	HLA-B*15:02	0.9975339412689209	0.0013788970767656498	binder
IPREVVAY	HLA-B*15:02	0.9977279901504517	0.0021627755916094043	binder
IQFEIAHAY	HLA-B*15:02	0.9989956021308899	0.000819492902284423	binder
IQKQFEELY	HLA-B*15:02	0.9914335131645202	0.007744752053060199	binder
ISPTGHSL	HLA-B*15:02	0.6333632111549378	0.17542231359964466	binder
IVKKPGNIY	HLA-B*15:02	0.9912080287933349	0.0068813280785473005	binder
KAPAPRPSL	HLA-B*15:02	0.5110658034682274	0.30813615983953246	ambiguous
KAPGSTSNL	HLA-B*15:02	0.18632980783004313	0.1619296811978112	not-binder
KAPSAARSL	HLA-B*15:02	0.34701093547046186	0.28354563478582334	not-binder
KVRESERAF	HLA-B*15:02	0.8397239089012146	0.11862953416033592	binder
LAYLQRIAL	HLA-B*15:02	0.9324152827262878	0.044986898892825096	binder
LEQQNQVL	HLA-B*15:02	0.1440920677036047	0.0866059642089004	not-binder
LIKEKEEAF	HLA-B*15:02	0.9880122184753418	0.004494871659973195	binder
LIKKDVNY	HLA-B*15:02	0.9926611185073853	0.00329040731629492	binder
LIRDKEVEF	HLA-B*15:02	0.9920899391174316	0.004070619658020119	binder
LIRDNRVVY	HLA-B*15:02	0.9978129148483277	0.0009524579885058912	binder
LIYDGKVEM	HLA-B*15:02	0.9924001574516297	0.008612706075343302	binder
LLETVVRVY	HLA-B*15:02	0.9612119913101196	0.025050170052125283	binder
LLHAFQATF	HLA-B*15:02	0.9957564115524292	0.0027961399441329892	binder
LLHASLSEY	HLA-B*15:02	0.9990135192871094	0.00040715292224163807	binder
LLKSEKSSY	HLA-B*15:02	0.9935278177261353	0.0033169303403351833	binder
LLLILVAFGT	HLA-B*15:02	0.2605333883315325	0.26056328468559453	not-binder
LLREEDNKY	HLA-B*15:02	0.9540003180503845	0.07455472495984033	binder
LLTKNGHVY	HLA-B*15:02	0.9708193063735961	0.03916170668499542	binder
LLYDTQQSF	HLA-B*15:02	0.9903855085372925	0.00661909800202678	binder
LLYPYEQAQY	HLA-B*15:02	0.997692883014679	0.0020043236104250175	binder
LPFDKETGF	HLA-B*15:02	0.9858664512634278	0.012613204922512848	binder
LPYAGDVSM	HLA-B*15:02	0.996570098400116	0.001961294762719477	binder
LPYESQVY	HLA-B*15:02	0.9946776032447815	0.007745441678737589	binder
LPYQGHNSF	HLA-B*15:02	0.9975986123085022	0.002453386904978372	binder
LPYQVNQM	HLA-B*15:02	0.9759825468063354	0.01706423949379738	binder
LQALFKEAY	HLA-B*15:02	0.9867494463920593	0.012433113395659865	binder
LQQAKEDL	HLA-B*15:02	0.0500130970031023	0.04288318403483348	not-binder
LQQVDTSTR	HLA-B*15:02	0.003661322291009128	0.0021999661107012136	not-binder
LQQVDTSTRTHN	HLA-B*15:02	0.005576436303090304	0.004524690814793169	not-binder
LQRLVNLY	HLA-B*15:02	0.987329638004303	0.01666991990640213	binder
LQYSGKTTF	HLA-B*15:02	0.9899806141853332	0.007975013071387788	binder
LSGNNVVEY	HLA-B*15:02	0.9814205765724182	0.00838802878764806	binder
LSVGSPSVL	HLA-B*15:02	0.823448634147644	0.11792098877259044	binder
LTTKQSSY	HLA-B*15:02	0.9708665013313293	0.03305013619037586	binder
LTVGNNKTL	HLA-B*15:02	0.43238218426704406	0.24268802964783132	ambiguous
LVRELEKKF	HLA-B*15:02	0.5875383146107197	0.3596163720225381	ambiguous
MAFQNDVY	HLA-B*15:02	0.9961593151092529	0.002321532069386449	binder
MARDEKNYY	HLA-B*15:02	0.9913079261779785	0.004096323335396362	binder
MARSPGRAY	HLA-B*15:02	0.9982366442680359	0.0005775232518380512	binder
MARYEREQY	HLA-B*15:02	0.9964471817016601	0.0020072298764193686	binder
MIAEPAHFY	HLA-B*15:02	0.9989223003387451	0.0008559248543688272	binder
MLAPPRELF	HLA-B*15:02	0.9946290254592896	0.00852635689221801	binder
MLRATGKAY	HLA-B*15:02	0.9976185202598572	0.0013043884927274386	binder
MLRDIIREY	HLA-B*15:02	0.9993819952011108	0.00023347222473146567	binder
MLYKGQTAY	HLA-B*15:02	0.9993740558624268	0.0004273962524412102	binder
MMYSGELKF	HLA-B*15:02	0.9954628586769104	0.0035498847302051465	binder
MPAPEIVSY	HLA-B*15:02	0.9993569254875183	0.00044976834929769956	binder
MPEPASRCL	HLA-B*15:02	0.9250274181365967	0.07012226959286884	binder
MPKVHIEF	HLA-B*15:02	0.9985672235488892	0.001079433136105938	binder
MPQFSTIEY	HLA-B*15:02	0.9989864468574524	0.0007348409762540917	binder
MPRLEVQSF	HLA-B*15:02	0.9970956802368164	0.0016041510294674368	binder
MQHIFLNNY	HLA-B*15:02	0.9964101076126098	0.0017615122725866531	binder
MQIVHKITL	HLA-B*15:02	0.8916497588157654	0.055938012663471474	binder
MQKPFEDASF	HLA-B*15:02	0.9977342128753662	0.0013582375224669777	binder
MQLPNGVTY	HLA-B*15:02	0.99924556016922	0.0004372829654131276	binder
MQNPNAIIL	HLA-B*15:02	0.9097081303596497	0.06597541784685756	binder
MQRLIEKY	HLA-B*15:02	0.9945145010948181	0.0057973476224600405	binder
MVASMRLAY	HLA-B*15:02	0.9985793590545654	0.0007657426716759663	binder
MVHSEVAAY	HLA-B*15:02	0.9990630865097045	0.0005998223123788949	binder
MVIRPHKSF	HLA-B*15:02	0.9886676073074341	0.013125770383809297	binder
MVKVDPETRY	HLA-B*15:02	0.9960716485977172	0.002424685231437862	binder
MVSEAGTGF	HLA-B*15:02	0.987296462059021	0.0059436513093456015	binder
NAAPGVDL	HLA-B*15:02	0.7675789594650269	0.09810143033973116	binder
NAAPSHTKF	HLA-B*15:02	0.9987390875816345	0.0007753241788713557	binder
NAHEFITSF	HLA-B*15:02	0.9993430614471436	0.0004657230538030428	binder
NAPWAVTSL	HLA-B*15:02	0.8945034980773926	0.0506262642167426	binder
NFLLSHEY	HLA-B*15:02	0.996795117855072	0.0016670696660910937	binder
NIFSEVRVY	HLA-B*15:02	0.9981356024742126	0.0009828054150377067	binder
NIHSGDRPY	HLA-B*15:02	0.9808043122291565	0.008304879830017377	binder
NIKNDPDKEY	HLA-B*15:02	0.9959560871124268	0.002830208330028921	binder
NIKTGGRVY	HLA-B*15:02	0.9944990992546081	0.0044030535067792	binder
NIRDIDKAL	HLA-B*15:02	0.5402699202299118	0.31614669952365365	ambiguous
NIREVGFEY	HLA-B*15:02	0.9990232586860657	0.0003778253382607034	binder
NIRNEIGVFY	HLA-B*15:02	0.9950446605682373	0.004188578860030472	binder
NIRPADSRW	HLA-B*15:02	0.4001986414194107	0.17214091351074381	not-binder
NIVDKTASF	HLA-B*15:02	0.997712242603302	0.0010603409211074586	binder
NIVHATQLY	HLA-B*15:02	0.9772543549537659	0.0035614020016758864	binder
NLHSGARPY	HLA-B*15:02	0.9910543203353882	0.004323262547267317	binder
NLIGPGHSF	HLA-B*15:02	0.9985094428062439	0.0004733448839822006	binder
NLKAPSRHY	HLA-B*15:02	0.9828430533409118	0.015129981668876774	binder
NLKKSDRYY	HLA-B*15:02	0.9149272084236145	0.06983607678009336	binder
NLLKEVRIY	HLA-B*15:02	0.8798540830612183	0.17429629314315717	binder
NLLSQSHAY	HLA-B*15:02	0.9981457233428955	0.0008029124533146387	binder
NLMELTQIY	HLA-B*15:02	0.9980833768844605	0.0007397061720761948	binder
NLPDEIYHVY	HLA-B*15:02	0.9961269736289978	0.004325695527382737	binder
NLPVPSGVAF	HLA-B*15:02	0.9824748873710633	0.012092459247968064	binder
NLRGTTEGVYY	HLA-B*15:02	0.996908676624298	0.0014317401588299667	binder
NLRPVGEDF	HLA-B*15:02	0.9780237436294555	0.017074215034837883	binder
NLVKHAEVY	HLA-B*15:02	0.9964740633964538	0.0022658343866339766	binder
NLVVSGKVY	HLA-B*15:02	0.9831001996994019	0.008983340263257231	binder
NLYDHELVF	HLA-B*15:02	0.9950615882873535	0.004852455026236136	binder
NLYPHRTAF	HLA-B*15:02	0.9985018372535706	0.0013285932197423383	binder
NMNDLVSEY	HLA-B*15:02	0.9992767930030823	0.000352905725096123	binder
NMQLPNGVTY	HLA-B*15:02	0.9983256220817566	0.0012723757969071588	binder
NMYKGGQYY	HLA-B*15:02	0.9986868143081665	0.0012727285913341668	binder
NPYDRGSAF	HLA-B*15:02	0.9968749642372131	0.0025193037254121445	binder
NQHAYPTAY	HLA-B*15:02	0.998788321018219	0.0007436340939981895	binder
NQHGIILKY	HLA-B*15:02	0.9975606083869935	0.0026076625535793045	binder
NQIPFIIQY	HLA-B*15:02	0.9933724880218506	0.008028052650869241	binder
NQRTDLGTSY	HLA-B*15:02	0.9987893581390381	0.000367517687431871	binder
NSAPEHISY	HLA-B*15:02	0.9988470911979676	0.0006797078671133899	binder
NTHRHLTEF	HLA-B*15:02	0.9625407934188843	0.0404039220158733	binder
NVAPYDPHF	HLA-B*15:02	0.9719383358955384	0.04585821549606758	binder
NVAVPSHLY	HLA-B*15:02	0.9967487573623657	0.001183170921648375	binder
NVHSFFSAF	HLA-B*15:02	0.993135404586792	0.003738681322574793	binder
NVSSPHREF	HLA-B*15:02	0.9221312403678894	0.05337548659096337	binder
NVVKTGRVM	HLA-B*15:02	0.9121873497962951	0.023433033352835878	binder
PADPAPAPA	HLA-B*15:02	0.1598401701077819	0.19855520060250917	not-binder
PGLARQAPKPRKQ	HLA-B*15:02	0.023265142634045333	0.02623176832529928	not-binder
PHIHARVYNY	HLA-B*15:02	0.5973733872175216	0.3001629776989363	ambiguous
PIYIITEY	HLA-B*15:02	0.9781999826431275	0.008549123191687926	binder
PPSHLGSSSPF	HLA-B*15:02	0.6304638624191284	0.14269429192974178	binder
PPYTVVYFPVRGR	HLA-B*15:02	0.3868258582428098	0.22045725821961085	not-binder
QARIEIESF	HLA-B*15:02	0.9934114336967468	0.005404271601252915	binder
QFYDNKGITY	HLA-B*15:02	0.9987090229988098	0.0009796091372657467	binder
QIGPVAGVM	HLA-B*15:02	0.9061102032661438	0.04982344798897832	binder
QIRELEAEF	HLA-B*15:02	0.9901141881942749	0.0035404575616031224	binder
QLIDLAEEY	HLA-B*15:02	0.9982395887374877	0.0013136131099386766	binder
QLRPEFEAM	HLA-B*15:02	0.9796553134918213	0.018575627988764724	binder
QLYEQVVKF	HLA-B*15:02	0.9924659132957458	0.006116684387684799	binder
QLYKMRNGY	HLA-B*15:02	0.969623863697052	0.03155312997385911	binder
QLYQQSRAY	HLA-B*15:02	0.99805246591568	0.0008675035187515918	binder
QPIVWITPY	HLA-B*15:02	0.9953827142715455	0.002319057815465728	binder
QQEERKRLY	HLA-B*15:02	0.6962587714195252	0.21439740396131618	binder
QQNDQQLVY	HLA-B*15:02	0.9867345929145813	0.006667155534506678	binder
QQRVVRVY	HLA-B*15:02	0.9926507115364075	0.003751695570507008	binder
QVAENPHSEY	HLA-B*15:02	0.9983163714408875	0.0019514903012088957	binder
QVAPLTHVF	HLA-B*15:02	0.9989430069923401	0.00039338603992355385	binder
QVAPSLSAL	HLA-B*15:02	0.9581206321716309	0.027941909394359928	binder
QVKPNDQHF	HLA-B*15:02	0.9668312907218933	0.015872503422568535	binder
QVVPAGLAF	HLA-B*15:02	0.9871442914009094	0.004924409579347355	binder
QVYEGERAM	HLA-B*15:02	0.983319365978241	0.02061650447467791	binder
QVYETLLTY	HLA-B*15:02	0.9989189267158508	0.0004217966654413002	binder
QVYGGVTYY	HLA-B*15:02	0.998613703250885	0.0006619920199409308	binder
QYEQILAF	HLA-B*15:02	0.8378360033035278	0.10354969182687651	binder
RAYQQSEAY	HLA-B*15:02	0.994733190536499	0.002314050988897714	binder
RLKDRDPEF	HLA-B*15:02	0.9314486622810364	0.035044934629754915	binder
RLQEFLTAY	HLA-B*15:02	0.995172917842865	0.0031860771266855143	binder
RLYFSQQTY	HLA-B*15:02	0.9601421594619751	0.0467341616983134	binder
RNVSTGDVNVE	HLA-B*15:02	0.026311223022639753	0.011111889406147763	not-binder
RPQATAVYKVSEY	HLA-B*15:02	0.7384967088699341	0.2601149352246687	binder
RPREIINTY	HLA-B*15:02	0.9947738766670227	0.004650862860432683	binder
RQGVDADING	HLA-B*15:02	0.012307699298253283	0.009138105830358604	not-binder
RQGVDADINGL	HLA-B*15:02	0.08942923061549664	0.0539496885313936	not-binder
RVAPAHGLF	HLA-B*15:02	0.9312913537025451	0.046987061451502075	binder
SAAQPGVAF	HLA-B*15:02	0.995005214214325	0.0025049114858767068	binder
SALPTVVAY	HLA-B*15:02	0.9991069912910462	0.0007925950353734758	binder
SAPSRATAL	HLA-B*15:02	0.8152915954589843	0.16013555341138688	binder
SARAGETRF	HLA-B*15:02	0.9480263948440552	0.03514018100509804	binder
SDRTITEY	HLA-B*15:02	0.9889394283294678	0.004674434401113907	binder
SDRVVVTY	HLA-B*15:02	0.9745732307434082	0.023242093272764483	binder
SEHVHSQGRVM	HLA-B*15:02	0.2259051524102688	0.15341241422385338	not-binder
SHLTHSSTF	HLA-B*15:02	0.9591960310935974	0.023676171961349832	binder
SIAHGTPVM	HLA-B*15:02	0.9720308899879455	0.024008812645243988	binder
SIFKHEIPY	HLA-B*15:02	0.9948333024978637	0.0032284995299220946	binder
SIMEHNVSY	HLA-B*15:02	0.9994314074516296	0.0006052880203756465	binder
SINPLGGFVHY	HLA-B*15:02	0.9979921340942383	0.0015797645625382213	binder
SIPEKNRPL	HLA-B*15:02	0.25962992794811723	0.23839363319237505	not-binder
SIRPDNMSEY	HLA-B*15:02	0.9989410161972045	0.0005655232827966421	binder
SISGPGVDKEPF	HLA-B*15:02	0.9074063062667846	0.03621460851964764	binder
SISGPGVDKEPFN	HLA-B*15:02	0.07295252117328346	0.09140797610252836	not-binder
SISGVTAAY	HLA-B*15:02	0.9977385044097901	0.0018108771835138337	binder
SIYPGNSDTRY	HLA-B*15:02	0.9964807510375977	0.0038260366523783914	binder
SIYWTAVTY	HLA-B*15:02	0.9948264360427856	0.003998384608500969	binder
SKNLSSIS	HLA-B*15:02	0.001155804912559688	0.0004548903234619595	not-binder
SLADLKSLY	HLA-B*15:02	0.9979784607887268	0.0014596281258743374	binder
SLAEPGSAY	HLA-B*15:02	0.9988971829414368	0.0007611120917013568	binder
SLAHAGVAL	HLA-B*15:02	0.8959308505058289	0.05622929187802971	binder
SLAPPHHPM	HLA-B*15:02	0.993942141532898	0.004479667623465268	binder
SLATPATHY	HLA-B*15:02	0.983722198009491	0.02044650994821876	binder
SLELLSSHY	HLA-B*15:02	0.9563762903213501	0.04072575509539882	binder
SLFHAQLAY	HLA-B*15:02	0.9985187768936157	0.0014350164117635444	binder
SLFHGGKSHY	HLA-B*15:02	0.9976776719093323	0.0013751288847535447	binder
SLFVPFTVY	HLA-B*15:02	0.9960659861564636	0.0026768792454781773	binder
SLHDISTEM	HLA-B*15:02	0.9871497035026551	0.01465926309658373	binder
SLIQAGQQF	HLA-B*15:02	0.9460489630699158	0.03274111599650025	binder
SLLEGQKIAF	HLA-B*15:02	0.9877071738243103	0.007424162150190194	binder
SLLEHIMIY	HLA-B*15:02	0.9960347533226013	0.0014913063642969125	binder
SLLPAQAIY	HLA-B*15:02	0.9852628469467163	0.0073202946090022755	binder
SLLRPGHSF	HLA-B*15:02	0.9821898102760315	0.013505730554019262	binder
SLRDSRSLSY	HLA-B*15:02	0.9975177645683289	0.0025671239763266343	binder
SLRERDAAL	HLA-B*15:02	0.875416386127472	0.05415169055048336	binder
SLRGTSDHEY	HLA-B*15:02	0.997678029537201	0.0021768398121369626	binder
SLRHVDASF	HLA-B*15:02	0.9941462874412537	0.0052589281285098325	binder
SLRKAIETVY	HLA-B*15:02	0.9980200290679931	0.0010370354176031558	binder
SLRKELSHY	HLA-B*15:02	0.9957798600196839	0.002390550262774259	binder
SLRPLDIEF	HLA-B*15:02	0.9965791344642639	0.0016243850908879435	binder
SLSPFAITY	HLA-B*15:02	0.9984262704849243	0.001088905389154618	binder
SLSVKSSVY	HLA-B*15:02	0.9896490812301636	0.0073882790366904235	binder
SLVEVNPAY	HLA-B*15:02	0.9979799747467041	0.00243412630920592	binder
SLVKPSVDY	HLA-B*15:02	0.964562177658081	0.04162236094919174	binder
SLVNLGGSK	HLA-B*15:02	0.05833582356572151	0.04037379768638454	not-binder
SLVQPQSQY	HLA-B*15:02	0.9907334804534912	0.009402360588509805	binder
SLYEDDITF	HLA-B*15:02	0.9793034076690674	0.00965251244190207	binder
SLYIANHAY	HLA-B*15:02	0.9979233384132385	0.0010453987743249899	binder
SMRQPDLKY	HLA-B*15:02	0.9910812735557556	0.004962890968150391	binder
SQARLLTSF	HLA-B*15:02	0.9833944082260132	0.00988720609573535	binder
SQFKGYFIF	HLA-B*15:02	0.9732716321945191	0.026406041086555497	binder
SQHQETPVY	HLA-B*15:02	0.9946724653244019	0.0061950026832829205	binder
SQIEEHKVF	HLA-B*15:02	0.9891397595405579	0.003590607378786941	binder
SQKVSGPQY	HLA-B*15:02	0.9900203466415405	0.006223462288154859	binder
SQLEHLQSKY	HLA-B*15:02	0.9930328011512757	0.002590366350834467	binder
SQLHARPSY	HLA-B*15:02	0.9887667536735535	0.004869188291894975	binder
SQLPPLTAF	HLA-B*15:02	0.9784209609031678	0.006594468225893697	binder
SQRAVTNHSVY	HLA-B*15:02	0.9819187641143798	0.01592439324009178	binder
SQRIFITY	HLA-B*15:02	0.9979013800621033	0.0009950470250029296	binder
SQRLESVSF	HLA-B*15:02	0.9926148176193237	0.004898675077363217	binder
SQRPAARAF	HLA-B*15:02	0.9830924987792968	0.009260344916795667	binder
SQTEVSSEY	HLA-B*15:02	0.99375981092453	0.007680198877888322	binder
SQTNPGSQF	HLA-B*15:02	0.7697846591472626	0.24862862097344093	binder
SQVPRSSSM	HLA-B*15:02	0.9620134472846985	0.033274836032999223	binder
SQYNIRGVTY	HLA-B*15:02	0.9985095977783203	0.0019184964757649717	binder
SQYRIKEY	HLA-B*15:02	0.997286605834961	0.0028682580990584674	binder
SSPQPGSAL	HLA-B*15:02	0.4229044795036316	0.17621269100152895	ambiguous
SSSGGGGGGGRF	HLA-B*15:02	0.9125287413597107	0.08807875374154636	binder
SSSKGSLGGGF	HLA-B*15:02	0.8981812357902527	0.08663814074169496	binder
STKPADMKY	HLA-B*15:02	0.9897607684135437	0.007218256127709437	binder
SVAGHVEVY	HLA-B*15:02	0.9996183395385743	6.408714467529403e-05	binder
SVAKESIPL	HLA-B*15:02	0.7228805303573609	0.13191800693503572	binder
SVHNAGISF	HLA-B*15:02	0.9918652176856995	0.005860400735234165	binder
SVHSPSTSM	HLA-B*15:02	0.9923189282417297	0.0030982422601547755	binder
SVIESHTEF	HLA-B*15:02	0.9986062049865723	0.0007741132416986283	binder
SVKASSVVY	HLA-B*15:02	0.9992644309997558	0.0002636884408757417	binder
SVKDPSPLY	HLA-B*15:02	0.9988623142242432	0.0010507766025295172	binder
SVPEAQSAL	HLA-B*15:02	0.5802712619304657	0.16574982761467494	ambiguous
SVRIADKKY	HLA-B*15:02	0.8869870066642761	0.14108961989954735	binder
SVRKDIESY	HLA-B*15:02	0.9985403299331665	0.0009158255856858503	binder
SVVGAISSY	HLA-B*15:02	0.9984755516052246	0.0003959777108140275	binder
SVYDGAVGY	HLA-B*15:02	0.9984302639961242	0.0010124598778681704	binder
SVYEGGVFF	HLA-B*15:02	0.986385452747345	0.02023104668851998	binder
SYGGGSGGGF	HLA-B*15:02	0.8806418299674987	0.16800182349407386	binder
TAAAVGAVF	HLA-B*15:02	0.9962476372718811	0.0014013812711966692	binder
TAAPPAQPL	HLA-B*15:02	0.9239954352378845	0.036032444090588304	binder
TAHIHATEY	HLA-B*15:02	0.9994894027709961	0.0002242088831267061	binder
TAHLNVNSF	HLA-B*15:02	0.9951511859893799	0.003418337310101722	binder
TALPTRIAY	HLA-B*15:02	0.9991608262062073	0.000515694394717965	binder
TEKPEVID	HLA-B*15:02	0.04572999896481633	0.05318920040099058	not-binder
TFMEQKITY	HLA-B*15:02	0.9986378312110901	0.0011713880602646626	binder
TFTVTEKPEVID	HLA-B*15:02	0.07188207390718163	0.07880098998845168	not-binder
THLNELLMA	HLA-B*15:02	0.1323899544775486	0.15038702302583307	not-binder
THYQLGLAY	HLA-B*15:02	0.9858780860900879	0.009041709348070942	binder
TIAKPTTHF	HLA-B*15:02	0.9960673451423645	0.0030213185453591205	binder
TIAPRTHPY	HLA-B*15:02	0.9983008146286011	0.0008550644753541912	binder
TILDDAKIY	HLA-B*15:02	0.9842980861663818	0.0038650980734466164	binder
TIRQEEGVF	HLA-B*15:02	0.9785934925079346	0.015573798636338742	binder
TIRREDLISF	HLA-B*15:02	0.9912654519081116	0.004950217514525304	binder
TIRYPDPLI	HLA-B*15:02	0.12229658588767052	0.08924211780762249	not-binder
TISDHGTVTY	HLA-B*15:02	0.9994967937469482	0.00032897173735833656	binder
TISPKSTVY	HLA-B*15:02	0.9981770753860474	0.0013490314164563337	binder
TITDVPVTVY	HLA-B*15:02	0.9961503505706787	0.00240755271494821	binder
TKTFTVTEKPEVID	HLA-B*15:02	0.015992193156853317	0.014366124326358445	not-binder
TLAFPSEHF	HLA-B*15:02	0.9800412058830261	0.0157820687376353	binder
TLAPASSSA	HLA-B*15:02	0.4013590462505817	0.22365693408292356	ambiguous
TLAPGSRGY	HLA-B*15:02	0.9940390229225159	0.005896164902130579	binder
TLAPVQMTF	HLA-B*15:02	0.9980903387069702	0.0013874584078239864	binder
TLAQLQQEF	HLA-B*15:02	0.9782866477966309	0.008899275634433216	binder
TLFELHRTTF	HLA-B*15:02	0.9976300358772278	0.0009902665044377937	binder
TLFETDERY	HLA-B*15:02	0.9974951028823853	0.0008245208321762454	binder
TLFIGNLEKTTTY	HLA-B*15:02	0.932256019115448	0.07367270833399374	binder
TLFVRDDGSSMSF	HLA-B*15:02	0.9392610549926758	0.05015023089785965	binder
TLGDFAAEY	HLA-B*15:02	0.997224223613739	0.001915955991140656	binder
TLHDTRTHF	HLA-B*15:02	0.9909900426864624	0.006162220533321505	binder
TLHKPTQVM	HLA-B*15:02	0.9849141955375671	0.018039719296990782	binder
TLIEQQFTY	HLA-B*15:02	0.9993378043174743	0.0004452430649625886	binder
TLISPSFCY	HLA-B*15:02	0.9900677680969239	0.0045038067762716944	binder
TLKEEVNELQY	HLA-B*15:02	0.9945471525192261	0.0035276407631434485	binder
TLKEEWIAY	HLA-B*15:02	0.9988206624984741	0.0005500973898143527	binder
TLKGETTTEAVD	HLA-B*15:02	0.2626894563436508	0.18551524216209703	not-binder
TLKSGDGITF	HLA-B*15:02	0.9976253032684326	0.0009926972713242745	binder
TLLAELREY	HLA-B*15:02	0.9950912833213806	0.0036825345508556605	binder
TLLFPGREF	HLA-B*15:02	0.9810378432273865	0.02166368115509111	binder
TLLQSIISY	HLA-B*15:02	0.991946542263031	0.002514724146725777	binder
TLLWPGHEY	HLA-B*15:02	0.9980003714561463	0.001001473325381837	binder
TLMGPTRVF	HLA-B*15:02	0.9986964106559754	0.0007632584227302181	binder
TLNARTSIL	HLA-B*15:02	0.40083041191101076	0.08161861534276689	not-binder
TLNNSTQTY	HLA-B*15:02	0.9973458409309387	0.00200741228501501	binder
TLNPNAKEF	HLA-B*15:02	0.9926307082176209	0.00520358069546875	binder
TLPDDHSSY	HLA-B*15:02	0.9969636082649231	0.0024907488584019503	binder
TLPFHSVIY	HLA-B*15:02	0.9923220276832581	0.0071988496811629015	binder
TLPGHIQAVY	HLA-B*15:02	0.9964507460594177	0.0033269329454859013	binder
TLRAAGKTY	HLA-B*15:02	0.9949630975723267	0.0031108851012716845	binder
TLRAVELLY	HLA-B*15:02	0.9965107560157775	0.0017330312308287482	binder
TLRKDYARY	HLA-B*15:02	0.9777377009391784	0.01347102985808877	binder
TLRKPSPVY	HLA-B*15:02	0.9977246284484863	0.0025053751161452156	binder
TLRPYFQVY	HLA-B*15:02	0.9991178154945374	0.00021319979915659787	binder
TLTPISAAY	HLA-B*15:02	0.9984261870384217	0.001293356256259352	binder
TLVDNISTM	HLA-B*15:02	0.9902523875236511	0.007169502201932361	binder
TLYFSYTHM	HLA-B*15:02	0.8683403730392456	0.08813433208040017	binder
TLYQPSATSY	HLA-B*15:02	0.9993170022964477	0.0005216760042821762	binder
TLYVGNLSF	HLA-B*15:02	0.9958208918571472	0.0011336987503454798	binder
TMFVQRQVF	HLA-B*15:02	0.99297034740448	0.006241757660128855	binder
TMKPSETSF	HLA-B*15:02	0.9988622546195984	0.0005437018660431772	binder
TMRPLATAY	HLA-B*15:02	0.9994709372520447	0.00030446924997673135	binder
TMRQPSVIY	HLA-B*15:02	0.9962571740150452	0.002666036732481209	binder
TPAPGGSPY	HLA-B*15:02	0.9863463640213013	0.007436598095591214	binder
TQAGEGRVY	HLA-B*15:02	0.9851199865341187	0.01635481798514125	binder
TQAIHNTVF	HLA-B*15:02	0.9834152460098267	0.007594517741099657	binder
TQAPIFISF	HLA-B*15:02	0.9921962738037109	0.005389592577478452	binder
TQFGGKRPF	HLA-B*15:02	0.9539605617523194	0.07543298339318309	binder
TQFINPETPGY	HLA-B*15:02	0.9871813058853149	0.007725278005519771	binder
TQFVSGSKY	HLA-B*15:02	0.9942768692970276	0.0044116580178851315	binder
TQKEHLLKY	HLA-B*15:02	0.9971148133277893	0.0034389510280922277	binder
TQPLHEVVY	HLA-B*15:02	0.992303478717804	0.00425156087896768	binder
TQRLVQVM	HLA-B*15:02	0.969262170791626	0.016795832123901656	binder
TQYERFIPSAY	HLA-B*15:02	0.9966364622116088	0.0032829881195977064	binder
TTKDGDTVF	HLA-B*15:02	0.9750440955162049	0.018525495725753266	binder
TTTEAVDAATAE	HLA-B*15:02	0.1073762483894825	0.0733517394185982	not-binder
TTTKAVDAETAE	HLA-B*15:02	0.12588279247283934	0.09072573133658499	not-binder
TVFSRSQVY	HLA-B*15:02	0.9983929991722107	0.0008297974769128937	binder
TVGNNKTL	HLA-B*15:02	0.1152824828401208	0.14745801933509034	not-binder
TVIEHPEY	HLA-B*15:02	0.9991057872772217	0.0003943913307369669	binder
TVKQEDSLF	HLA-B*15:02	0.9402851939201355	0.04303700165999487	binder
TVKVEDLTF	HLA-B*15:02	0.9864681839942933	0.010312973153963605	binder
TVLPFSQEF	HLA-B*15:02	0.9934237122535705	0.0028684096009450387	binder
TVLQAVSAF	HLA-B*15:02	0.9844971179962159	0.008750959632250086	binder
TVNQFLTQY	HLA-B*15:02	0.9985661745071411	0.0003130256139417256	binder
TVRAEDQVY	HLA-B*15:02	0.9970924258232117	0.0021732009973710656	binder
TVREEFIIF	HLA-B*15:02	0.9821337223052978	0.007751811181825065	binder
TVRETQTMY	HLA-B*15:02	0.9988468170166016	0.0007393743006659448	binder
TVRHGTVRY	HLA-B*15:02	0.9885149598121643	0.009186548527510165	binder
TVRSDLSTF	HLA-B*15:02	0.9969255208969117	0.002136341777324675	binder
TVSEEKRIY	HLA-B*15:02	0.9596711993217468	0.029276183905394042	binder
TVSPAHTSY	HLA-B*15:02	0.9993694067001343	0.0003819603476971961	binder
TVSQPNLKY	HLA-B*15:02	0.9880961656570435	0.007921949094107733	binder
TVTEKPEVID	HLA-B*15:02	0.11271179765462876	0.06235282719548123	not-binder
TVTIPSAVY	HLA-B*15:02	0.9872737646102905	0.011852098558679906	binder
TVVEPYNATL	HLA-B*15:02	0.8977692008018494	0.03412592099075937	binder
TVYDKPASF	HLA-B*15:02	0.9972185730934143	0.0033177697986188567	binder
TYDDATKTF	HLA-B*15:02	0.9974268555641175	0.0020159060123317307	binder
TYDDATKTFTVTE	HLA-B*15:02	0.5167896181344986	0.24902053597027038	ambiguous
VAVAHAVY	HLA-B*15:02	0.995353102684021	0.003189363131262073	binder
VGPPGRSSL	HLA-B*15:02	0.6481344759464264	0.14074729171099803	binder
VHFPMVVY	HLA-B*15:02	0.9751839995384216	0.01958518839456715	binder
VIFAGGQAY	HLA-B*15:02	0.9966657638549805	0.004080511595373184	binder
VLFEGDEVY	HLA-B*15:02	0.9957799792289734	0.0015076107654397113	binder
VLPAALAVYM	HLA-B*15:02	0.8563278615474701	0.20355967734156669	binder
VNLGGSKSIS	HLA-B*15:02	0.23355988636612893	0.14254080049260914	not-binder
VNLGGSKSISIS	HLA-B*15:02	0.2347458027303219	0.15091534730128306	not-binder
VNLPINGNGKQ	HLA-B*15:02	0.685215151309967	0.15757463791610546	binder
VPAEHQVAM	HLA-B*15:02	0.992616605758667	0.005153020986510718	binder
VPRSGDRVY	HLA-B*15:02	0.9832321524620056	0.012708391920007762	binder
VPYRIFPY	HLA-B*15:02	0.9955161213874817	0.0031623848238723	binder
VQYEMRTLY	HLA-B*15:02	0.9955198645591736	0.004611519189529443	binder
VTIKKDVDGA	HLA-B*15:02	0.056493421038612726	0.05121919096720363	not-binder
VTIKKDVDGAY	HLA-B*15:02	0.9840488910675049	0.009979448058597533	binder
VTIKKDVDG	HLA-B*15:02	0.02645400259643793	0.0162885039237739	not-binder
WLHETERVY	HLA-B*15:02	0.9979607105255127	0.0008087075258759711	binder
YATVHQSY	HLA-B*15:02	0.9986812472343445	0.0009564437047101692	binder
YDAEISQIHQ	HLA-B*15:02	0.11735918521881103	0.08234733538545277	not-binder
YDKKGPAAIQK	HLA-B*15:02	0.11425365544855595	0.0761638319327181	not-binder
YENEVALRQ	HLA-B*15:02	0.22217756360769272	0.09930811367471905	not-binder
YFYVIGSSY	HLA-B*15:02	0.9930331468582153	0.006096958007708911	binder
YINPAKLTPY	HLA-B*15:02	0.9983314275741577	0.0019777876247068214	binder
YINPYQPNEY	HLA-B*15:02	0.9986985325813293	0.0007792629067464726	binder
YIRDLALEY	HLA-B*15:02	0.9994567036628723	0.0004630325377143612	binder
YIRQGEQSL	HLA-B*15:02	0.9746781945228576	0.009581507355763165	binder
YLFAHAVDF	HLA-B*15:02	0.9955547213554382	0.002199939162942301	binder
YLVKKGSVF	HLA-B*15:02	0.9799490332603454	0.01872971818518768	binder
YLYPDGRSY	HLA-B*15:02	0.9995582938194275	0.0003552060071276802	binder
YMYRHKGTY	HLA-B*15:02	0.9956339001655579	0.0023304364309942828	binder
YPHDRPTLY	HLA-B*15:02	0.9983959317207336	0.0006931866365712156	binder
YPHEPTAVF	HLA-B*15:02	0.9974577307701111	0.002553821495755173	binder
YPRPRDTSF	HLA-B*15:02	0.9955908775329589	0.0018213946250169083	binder
YPYTITEY	HLA-B*15:02	0.9990984439849854	0.001120585626975151	binder
YQEKGVRVL	HLA-B*15:02	0.7067715406417847	0.17167015762633722	binder
YQRDLEVAL	HLA-B*15:02	0.9797587990760803	0.022190812032580554	binder
YQSKYEEL	HLA-B*15:02	0.5755425840616226	0.1692064938890265	ambiguous
YTAQPTQGY	HLA-B*15:02	0.9986249685287476	0.00010362245397431734	binder
YTGPSHHSY	HLA-B*15:02	0.9989331841468811	0.0010432280038096843	binder
YVAPAYGVY	HLA-B*15:02	0.9988368034362793	0.0010338331229938168	binder
YVAPEILSY	HLA-B*15:02	0.9996819615364074	0.00023167153819044585	binder
YVHTTVNEM	HLA-B*15:02	0.9956103682518005	0.001953155869243146	binder
YVNSPGEKY	HLA-B*15:02	0.9959934234619141	0.0024113765266148657	binder
YVRDSKIRY	HLA-B*15:02	0.989494800567627	0.01065062388862571	binder
YVRPAEPAF	HLA-B*15:02	0.998700737953186	0.0007302906351811527	binder
YVYPKYLKY	HLA-B*15:02	0.9989954471588135	0.0004828825931775526	binder
LYPEVASQ	HLA-B*15:02	0.05562280714511871	0.03281096827497523	not-binder
NATLTNAA	HLA-B*15:02	0.029151465650647877	0.015980340898770755	not-binder
AISVPVGA	HLA-B*15:02	0.008900305582210421	0.00892345327736472	not-binder
CMEKVLKE	HLA-B*15:02	0.006676888396032155	0.004363030007336225	not-binder
LISIAELI	HLA-B*15:02	0.022459257766604422	0.011117896645975097	not-binder
KPSPDDIQ	HLA-B*15:02	0.010163066722452641	0.0063927097792966315	not-binder
SHPTEDAR	HLA-B*15:02	0.0033761474871425888	0.0031417319130142255	not-binder
QDLVYFEK	HLA-B*15:02	0.14348205365240574	0.22401674299652405	not-binder
LRVELFDE	HLA-B*15:02	0.013839906640350818	0.00910318406874605	not-binder
GDVIVAEP	HLA-B*15:02	0.0038205367862246932	0.002308701243485963	not-binder
RAIVQEAL	HLA-B*15:02	0.12075602896511554	0.15975200804648484	not-binder
KGHVLSPI	HLA-B*15:02	0.08666569320484996	0.10649040074052332	not-binder
SQALGQGW	HLA-B*15:02	0.13683224581182002	0.14905468202050606	not-binder
GSGNFGEE	HLA-B*15:02	0.011715788766741753	0.009785721039609422	not-binder
LFLIIFLW	HLA-B*15:02	0.0492914404720068	0.03230816941679562	not-binder
SGQEVLYD	HLA-B*15:02	0.006613007734995335	0.004891553915130916	not-binder
EIVGAEHY	HLA-B*15:02	0.9578147649765014	0.033690954562702456	binder
HLTQGLKL	HLA-B*15:02	0.2961359087377787	0.19900275276450152	not-binder
SVTKLHHT	HLA-B*15:02	0.019228294584900142	0.01778899112605671	not-binder
SVLTTDAV	HLA-B*15:02	0.00756005784496665	0.004846294265001685	not-binder
ARPQDHSQ	HLA-B*15:02	0.0022064199787564577	0.001513775210012991	not-binder
APELENAL	HLA-B*15:02	0.2640889137983322	0.1902919660524489	not-binder
VLHLTREG	HLA-B*15:02	0.010890054889023304	0.009253701939730203	not-binder
YDQDKPEV	HLA-B*15:02	0.12390365609899164	0.1734892428555496	not-binder
ILIVPSYG	HLA-B*15:02	0.03283495455980301	0.024255373390156654	not-binder
TLLRDKFR	HLA-B*15:02	0.004457749048015103	0.007221104063038309	not-binder
PPALQPTD	HLA-B*15:02	0.004821218294091522	0.00256434074192867	not-binder
STVATPYF	HLA-B*15:02	0.6336387395858765	0.26070497404006976	binder
RDGLKPVH	HLA-B*15:02	0.022419688943773507	0.02025072531082869	not-binder
LYLVGKGS	HLA-B*15:02	0.044330269936472176	0.06486215881458274	not-binder
EGLPVGMQ	HLA-B*15:02	0.0350641674362123	0.02344074538850576	not-binder
VDGIQAQT	HLA-B*15:02	0.009655096055939793	0.0032686742091471463	not-binder
RFPFDKFE	HLA-B*15:02	0.014849324245005846	0.017607798206656578	not-binder
TQVKTRPP	HLA-B*15:02	0.017016352526843546	0.01444539321332054	not-binder
KGFLRENL	HLA-B*15:02	0.0203536378510762	0.01948242766810476	not-binder
ETLFTNDL	HLA-B*15:02	0.25693861972540616	0.27505503320114966	not-binder
VTAVRQEY	HLA-B*15:02	0.9912783145904541	0.008290773387652488	binder
WRDDEMLV	HLA-B*15:02	0.021814945293590425	0.033350451040538215	not-binder
SVDPKRVV	HLA-B*15:02	0.15420112200081348	0.14687486213664833	not-binder
LNSLQEYQ	HLA-B*15:02	0.008989266585558653	0.0026393488253825103	not-binder
DRDPYKGS	HLA-B*15:02	0.001181740453466773	0.0005003658900830803	not-binder
KSTGRDLF	HLA-B*15:02	0.08913966231048107	0.05804124509398951	not-binder
LKLLFSLA	HLA-B*15:02	0.03186223888769746	0.02252930175661485	not-binder
RKAMLQDI	HLA-B*15:02	0.0017473096726462246	0.0010081277481977231	not-binder
HEIVLAIV	HLA-B*15:02	0.10933190826326608	0.08733489901206982	not-binder
GIRKFALD	HLA-B*15:02	0.0021066608314868063	0.002375548820491067	not-binder
HKHSSSLQ	HLA-B*15:02	0.003170009615132585	0.0029448866695350085	not-binder
ESRYLIGD	HLA-B*15:02	0.01693015983328223	0.010830947820528774	not-binder
HRTVGFQI	HLA-B*15:02	0.009422945394180714	0.008491576663486088	not-binder
PDIPGSRN	HLA-B*15:02	0.0022123530507087708	0.0009423602002540596	not-binder
SLVNEFVS	HLA-B*15:02	0.018641638197004796	0.01490838508894613	not-binder
KTPHAVLT	HLA-B*15:02	0.020119392219930886	0.011784179573538596	not-binder
GKQVDKEY	HLA-B*15:02	0.3730394423007965	0.19425377102938926	not-binder
KVLIIDDF	HLA-B*15:02	0.1755423702299595	0.07935171590951537	not-binder
ERLHKHCS	HLA-B*15:02	0.0003448921470408095	0.00038113006718919993	not-binder
AKRVRTET	HLA-B*15:02	0.0011014713905751704	0.0010678533789521753	not-binder
TGLLSASA	HLA-B*15:02	0.01112080505117774	0.004895405699926271	not-binder
LCHGCTGK	HLA-B*15:02	0.0004325180882005952	0.0003145343833740779	not-binder
RVLIDGYD	HLA-B*15:02	0.010352273331955075	0.0102463063888102	not-binder
PTPFLPAG	HLA-B*15:02	0.007473976025357843	0.004444857489857724	not-binder
ITPDKFEH	HLA-B*15:02	0.1528988316655159	0.09993056692758961	not-binder
SIPLVVRL	HLA-B*15:02	0.21229153238236903	0.206594999953327	not-binder
PEQLDDIL	HLA-B*15:02	0.022379748150706293	0.007739662915805616	not-binder
QGWVCIYQ	HLA-B*15:02	0.0026760912500321866	0.0018383793416653828	not-binder
LFITVFVT	HLA-B*15:02	0.28599545955657957	0.061352618986129405	not-binder
RQWSDRET	HLA-B*15:02	0.003635532280895859	0.0024210352953318286	not-binder
LSDGEWGE	HLA-B*15:02	0.07423174862051382	0.10704272889033407	not-binder
TSAVYNEL	HLA-B*15:02	0.49552484750747683	0.0790504892080672	ambiguous
VASGPKTT	HLA-B*15:02	0.11972461380064488	0.09242260747966823	not-binder
VVNKWDGL	HLA-B*15:02	0.10912565980106592	0.11020487457918743	not-binder
NNNNNNNN	HLA-B*15:02	0.0020273643545806407	0.00099887026949243	not-binder
NLLDVIVE	HLA-B*15:02	0.1362343080341816	0.11331380741212539	not-binder
IDPVSLIA	HLA-B*15:02	0.05610304772853851	0.03585507316585234	not-binder
NVQQNFLD	HLA-B*15:02	0.00585159994661808	0.0029329985700608085	not-binder
RAEEQFLE	HLA-B*15:02	0.0044799034498282705	0.0038003626007551443	not-binder
KQVLLWRR	HLA-B*15:02	0.0008341867040144279	0.0005779768132565039	not-binder
LKDKNRPL	HLA-B*15:02	0.07920289700850844	0.06872955913112412	not-binder
RFRHGSLV	HLA-B*15:02	0.00973507734015584	0.00853321718081935	not-binder
TYFSEEKL	HLA-B*15:02	0.0916899636387825	0.07211912475990413	not-binder
HELKWDEE	HLA-B*15:02	0.02115416870219633	0.02521089974651654	not-binder
SQCAQCGY	HLA-B*15:02	0.6012605220079422	0.2328979142740894	ambiguous
AKIDGVVD	HLA-B*15:02	0.03561925236135721	0.02268335138587814	not-binder
GLLLCFSR	HLA-B*15:02	0.001733511491329409	0.0013662324934024723	not-binder
RNPDDIAG	HLA-B*15:02	0.006552163511514664	0.011526326146681453	not-binder
FVSIAGGD	HLA-B*15:02	0.06953599527478219	0.044091215699092516	not-binder
LPLLPQQL	HLA-B*15:02	0.7736278176307678	0.13493299684110951	binder
EELYLSQP	HLA-B*15:02	0.01075411969795823	0.006907326347939735	not-binder
QIIDALKA	HLA-B*15:02	0.010849903151392937	0.005598648527055221	not-binder
TLLNKIAP	HLA-B*15:02	0.1761216126382351	0.09257488258254166	not-binder
QVADVILQ	HLA-B*15:02	0.0536587689537555	0.04918411075261173	not-binder
GPAQLYPA	HLA-B*15:02	0.0773779282812029	0.11139190931438207	not-binder
LDARQRPS	HLA-B*15:02	0.006657660496421159	0.009619742543211667	not-binder
AITVADMG	HLA-B*15:02	0.01270357333123684	0.0060496545560734674	not-binder
NAMRGHFA	HLA-B*15:02	0.039909693971276285	0.02075623068587737	not-binder
VCKNSAIV	HLA-B*15:02	0.005573980545159429	0.005644899070300792	not-binder
APPAIHQD	HLA-B*15:02	0.013313936849590391	0.016822101319385895	not-binder
GDTLSRAE	HLA-B*15:02	0.010509630979504437	0.011421911420065073	not-binder
DFEVWSQG	HLA-B*15:02	0.009253662312403321	0.01172254800177981	not-binder
LIEEMALE	HLA-B*15:02	0.11804136205464602	0.09436733194612372	not-binder
PYAGNLER	HLA-B*15:02	0.0323518354940461	0.053909351961210134	not-binder
LMDKIVNA	HLA-B*15:02	0.189171302318573	0.15169579590575252	not-binder
TDEERIKK	HLA-B*15:02	0.050736792967654765	0.050026018332300776	not-binder
HNNEAGRQ	HLA-B*15:02	0.010652140527963639	0.014352712999308454	not-binder
AHHAHHAA	HLA-B*15:02	0.03706181477755308	0.04225303407775622	not-binder
DEATLLRV	HLA-B*15:02	0.341780973225832	0.3275803029201321	ambiguous
IYVGCFAK	HLA-B*15:02	0.004939466388896108	0.003631000248749643	not-binder
ALYVRRGV	HLA-B*15:02	0.004281312238890678	0.0031058335941138147	not-binder
TEAVITVP	HLA-B*15:02	0.038747969828546044	0.03159555846562034	not-binder
KRVIVSKQ	HLA-B*15:02	0.0022994382510660217	0.0018714519887750938	not-binder
SRRGIVQG	HLA-B*15:02	0.0012972722382983194	0.0017151910253560957	not-binder
EETKVYRP	HLA-B*15:02	0.014878783869789913	0.023173746347479283	not-binder
ATLTRFFA	HLA-B*15:02	0.007154693198390305	0.004656929777531624	not-binder
FVPKNVDN	HLA-B*15:02	0.07330384403467179	0.049365207353159066	not-binder
WKNSDFEK	HLA-B*15:02	0.004913826892152429	0.0036490031390156285	not-binder
MVKFLCTR	HLA-B*15:02	0.028262661339249463	0.044579733467854085	not-binder
NMHHDFKR	HLA-B*15:02	0.0007830092530639376	0.0006808944785707091	not-binder
VAEATNFK	HLA-B*15:02	0.035595906293019654	0.021283057986488663	not-binder
NKLQMELI	HLA-B*15:02	0.011840808484703303	0.00965973740082612	not-binder
ILRERNDE	HLA-B*15:02	0.020040527754463255	0.02617504720153928	not-binder
KFSALARY	HLA-B*15:02	0.7131657302379608	0.1988757995429163	binder
DFVTIKDT	HLA-B*15:02	0.08717858763411641	0.0843004024343013	not-binder
RAAYQKHI	HLA-B*15:02	0.009978775726631283	0.007652994208545928	not-binder
ICMQRFIK	HLA-B*15:02	0.0033132004871731626	0.003379000974265099	not-binder
LTGRKEGE	HLA-B*15:02	0.0032475932035595178	0.0018293325275832103	not-binder
QLSSHAPE	HLA-B*15:02	0.05069832459557801	0.042050229416987904	not-binder
LKTGSGHL	HLA-B*15:02	0.10837911777198314	0.13745879104027942	not-binder
HNALNALA	HLA-B*15:02	0.0284941784106195	0.024233205648550252	not-binder
NGGGVPAG	HLA-B*15:02	0.013833192765014246	0.013016510418150285	not-binder
IQEMKDES	HLA-B*15:02	0.002611117050400935	0.0014981211921772652	not-binder
PEPPMSNA	HLA-B*15:02	0.0024862442864105106	0.0020165797041006932	not-binder
YDDILKEM	HLA-B*15:02	0.9551398634910584	0.02153069809334149	binder
PKVSCCVL	HLA-B*15:02	0.040743996296077965	0.034256110605269584	not-binder
GFIRCVVR	HLA-B*15:02	0.0014629720797529444	0.0015915646963899474	not-binder
PATEGIFD	HLA-B*15:02	0.0141569414321566	0.012016085268758627	not-binder
IFDVLMVL	HLA-B*15:02	0.9822492480278016	0.016706179742111773	binder
TRSGALTG	HLA-B*15:02	0.002955413376912475	0.002610991230953354	not-binder
EAANRTEV	HLA-B*15:02	0.038743794336915015	0.03925791848591084	not-binder
GKTLVVKY	HLA-B*15:02	0.7876857280731201	0.154888069689002	binder
EAGVARAI	HLA-B*15:02	0.12864833390340208	0.09809239009689234	not-binder
ALADNSKL	HLA-B*15:02	0.13218131810426711	0.028146896760534525	not-binder
LYYPCCLC	HLA-B*15:02	0.047042428981512785	0.048229383293349325	not-binder
MIVANEMG	HLA-B*15:02	0.06831925362348557	0.04967621241768218	not-binder
APSVIYKV	HLA-B*15:02	0.028467781189829112	0.030521185484847464	not-binder
GELDANVF	HLA-B*15:02	0.3953425519168377	0.3023564885334753	ambiguous
ADAGLDYY	HLA-B*15:02	0.6113362371921539	0.2370939481324424	ambiguous
MDSNAQSH	HLA-B*15:02	0.0727689404040575	0.07174550559952599	not-binder
TDLEIIGE	HLA-B*15:02	0.015742920921184123	0.009514218806025904	not-binder
HMRTHTGE	HLA-B*15:02	0.15537707172334195	0.1497118386425736	not-binder
GDDVIYSG	HLA-B*15:02	0.0024922884098486976	0.002206838723758456	not-binder
NISPQILQ	HLA-B*15:02	0.036350505985319616	0.042325739711294594	not-binder
LAVSVPAP	HLA-B*15:02	0.2115651175379753	0.11861565309979066	not-binder
MPQGGLKA	HLA-B*15:02	0.34713796712458134	0.30896734987658	ambiguous
IGFDTSLG	HLA-B*15:02	0.029581189167220145	0.03601278277352756	not-binder
TRLADDSY	HLA-B*15:02	0.6002005219459534	0.2537322035855008	ambiguous
YLKDKNVQ	HLA-B*15:02	0.23269800525158643	0.19077098926011363	not-binder
KVMSAVVH	HLA-B*15:02	0.3610042579472065	0.2993298475241873	ambiguous
PEDATELQ	HLA-B*15:02	0.0030321613448904827	0.0017995065889124448	not-binder
PRLALPPA	HLA-B*15:02	0.03485378082841635	0.03026971041019778	not-binder
PETDIVGN	HLA-B*15:02	0.003714013984426856	0.0020050251963774726	not-binder
HKDKSLGE	HLA-B*15:02	0.006273689644876868	0.005623239595241175	not-binder
EFAKNFKI	HLA-B*15:02	0.02111229421570897	0.011991255044111419	not-binder
LDFTVLKY	HLA-B*15:02	0.9888256311416626	0.00680307853220548	binder
GAETREKL	HLA-B*15:02	0.002567808047751896	0.003083092057468508	not-binder
ADDRIWAR	HLA-B*15:02	0.005937384880598984	0.009389657946072544	not-binder
SDDEWWQA	HLA-B*15:02	0.01301609060028568	0.015200680024112144	not-binder
AESFSKKY	HLA-B*15:02	0.7535282015800476	0.15339548986041734	binder
INKMDRMG	HLA-B*15:02	0.0043942580930888655	0.0028076615771831562	not-binder
TDVLVTGY	HLA-B*15:02	0.9473700046539306	0.029872899883307394	binder
PRSAKSSL	HLA-B*15:02	0.07151646385900676	0.05663877278326944	not-binder
TVTTVAVP	HLA-B*15:02	0.029706836491823197	0.01418149010341801	not-binder
TLSAILKK	HLA-B*15:02	0.01212624660693109	0.009679222797359084	not-binder
LLGSAAFF	HLA-B*15:02	0.653093832731247	0.12670034160414834	binder
MSAGCIMK	HLA-B*15:02	0.01057185985846445	0.012476261617723713	not-binder
SQEKVPIK	HLA-B*15:02	0.006392869725823402	0.004778166106376364	not-binder
MRDARMIA	HLA-B*15:02	0.01374934297055006	0.017584213895663395	not-binder
PNVYVGQI	HLA-B*15:02	0.014873497607186436	0.02077422337114917	not-binder
IAGVMELD	HLA-B*15:02	0.012350805033929647	0.006928806136450686	not-binder
KRPNRPYG	HLA-B*15:02	0.001759145582036581	0.0018027141865642091	not-binder
TNFIQTIL	HLA-B*15:02	0.12319361791014671	0.09293688201835386	not-binder
YFKFIGRV	HLA-B*15:02	0.1489090752787888	0.24588490699080215	not-binder
EEDDVEFS	HLA-B*15:02	0.0016611795191238342	0.001933353600124957	not-binder
LREENSEF	HLA-B*15:02	0.4406186878681183	0.2774071990091292	ambiguous
KEVATSEE	HLA-B*15:02	0.0031919904344249518	0.0022781214123409237	not-binder
LTPVPDAG	HLA-B*15:02	0.04443502454087138	0.06392360382858489	not-binder
EVVRRSKK	HLA-B*15:02	0.0007181933193351142	0.0008808201897308664	not-binder
TGGFGSRI	HLA-B*15:02	0.027887681871652602	0.037358138396300165	not-binder
NGGKNKNF	HLA-B*15:02	0.10087731629610061	0.05862520382043572	not-binder
AVMTGLKD	HLA-B*15:02	0.011113005317747593	0.004778159620651642	not-binder
ITPMHSWH	HLA-B*15:02	0.028647767286747693	0.03107393655825026	not-binder
GSDAPETA	HLA-B*15:02	0.004043545041349716	0.004274422025579472	not-binder
IDYVLSVL	HLA-B*15:02	0.7135136246681213	0.1335528287551968	binder
AEITLAGG	HLA-B*15:02	0.0035285068559460344	0.0017804809241547493	not-binder
SHDLPAPD	HLA-B*15:02	0.01813411240000278	0.026790215469954786	not-binder
QALLKGPL	HLA-B*15:02	0.4563065439462662	0.26244142487456995	ambiguous
NLDPASVK	HLA-B*15:02	0.13038596482947468	0.1255478161641902	not-binder
PEGYPDSS	HLA-B*15:02	0.0027722571161575616	0.00203172073686572	not-binder
LEHSCDPL	HLA-B*15:02	0.09915275014936924	0.0794609704795367	not-binder
NNVIAETG	HLA-B*15:02	0.002863819967024028	0.0018878732374539825	not-binder
DLGILRGH	HLA-B*15:02	0.02084595086053014	0.012265613083180036	not-binder
YKRLKNLS	HLA-B*15:02	0.0006480699070380069	0.0007660990737162632	not-binder
TVSRDIKE	HLA-B*15:02	0.003166505787521601	0.0008697643523134783	not-binder
GSQQRNAM	HLA-B*15:02	0.12006650939583778	0.06991827212307737	not-binder
ANYHAVDP	HLA-B*15:02	0.01300547793507576	0.008672437578013562	not-binder
FQAHPQLK	HLA-B*15:02	0.04127351110801101	0.044731301222807905	not-binder
QLPQFPAQ	HLA-B*15:02	0.04411309063434601	0.048491253707163645	not-binder
QVVAVGFI	HLA-B*15:02	0.013911879155784845	0.016048626448246478	not-binder
YTHLQHAQ	HLA-B*15:02	0.05816988833248615	0.016657138308759346	not-binder
LQAICKEY	HLA-B*15:02	0.8936964631080627	0.016469482821886015	binder
YIDTDVSS	HLA-B*15:02	0.07616493618115783	0.12739999926048545	not-binder
SVAVHNHY	HLA-B*15:02	0.9895254611968994	0.006675207475636636	binder
LFVKVLVV	HLA-B*15:02	0.26009139195084574	0.16397105335307458	not-binder
PMLVLLGS	HLA-B*15:02	0.03706539589911699	0.03370588919599819	not-binder
GYEMALEG	HLA-B*15:02	0.005388257140293717	0.002436782350293678	not-binder
NCGRIDLT	HLA-B*15:02	0.006539809115929529	0.007032084503904077	not-binder
EAIRAHHA	HLA-B*15:02	0.014754198514856398	0.014499019670907992	not-binder
ANEPGTYD	HLA-B*15:02	0.012133713462390006	0.009799687661047907	not-binder
IVAEYAGL	HLA-B*15:02	0.2962216228246689	0.18900654261908675	not-binder
GGVDWRQK	HLA-B*15:02	0.0016994141624309123	0.001290309443204381	not-binder
WKLNGEKG	HLA-B*15:02	0.0005006764156860299	0.0005913171416701606	not-binder
KADKLTGG	HLA-B*15:02	0.007368203543592244	0.00882513830526291	not-binder
HQGLFILG	HLA-B*15:02	0.04434889922849834	0.059348644890427654	not-binder
HFMACLDG	HLA-B*15:02	0.026881139806937425	0.017958372922479218	not-binder
DVDSDQRS	HLA-B*15:02	0.017619152122642846	0.02132824957059721	not-binder
ARSAKLRA	HLA-B*15:02	0.0010901968722464516	0.001394970496950835	not-binder
GEFVEGDT	HLA-B*15:02	0.016699660965241492	0.01656803775606124	not-binder
DIVLPKPR	HLA-B*15:02	0.011741364328190684	0.010505086571433014	not-binder
PWSGEAVM	HLA-B*15:02	0.4832338333129883	0.218506277478971	ambiguous
SRRDRSRD	HLA-B*15:02	8.083897214419266e-05	7.58424564003989e-05	not-binder
DKLTPSVL	HLA-B*15:02	0.33869800716638565	0.30798518344707526	not-binder
HLYPSSWG	HLA-B*15:02	0.45222863256931306	0.29380795818119276	ambiguous
GRVQTPPA	HLA-B*15:02	0.002554895868524909	0.001057609170060681	not-binder
NAVEGSPD	HLA-B*15:02	0.010331213753670455	0.00926587354048894	not-binder
VGYANGRT	HLA-B*15:02	0.05557774845510721	0.03346950901609711	not-binder
YNGLNLDD	HLA-B*15:02	0.030716466065496207	0.020939018015532343	not-binder
FTEAKGAL	HLA-B*15:02	0.4451178789138794	0.23010867265758142	ambiguous
VTRLGAWK	HLA-B*15:02	0.002654734915995505	0.0018047330194927735	not-binder
IVAKCLTG	HLA-B*15:02	0.02336677988059819	0.02524961748642222	not-binder
VIQYLAHV	HLA-B*15:02	0.010157688381150365	0.003624327643154196	not-binder
GLESLRVS	HLA-B*15:02	0.017017918406054378	0.020765454689405834	not-binder
LVLLFNDG	HLA-B*15:02	0.03853607513010502	0.029303658076117997	not-binder
VKRKVLEI	HLA-B*15:02	0.007256355322897434	0.005443115653332757	not-binder
QVQINPTP	HLA-B*15:02	0.00939753302372992	0.005605372318335037	not-binder
DTSVFELE	HLA-B*15:02	0.05035890587605536	0.02909771831488384	not-binder
KMSGVISK	HLA-B*15:02	0.017623400292359294	0.01492907423102258	not-binder
ESQCHHML	HLA-B*15:02	0.09359184671193362	0.08577467707589115	not-binder
SGSRKKGE	HLA-B*15:02	0.000670417411311064	0.0006717115432076877	not-binder
QHIYGNMS	HLA-B*15:02	0.0040573452366516	0.0040735212395223005	not-binder
HEKELNDT	HLA-B*15:02	0.03109913505613804	0.027024106863398692	not-binder
YDAKQYLQ	HLA-B*15:02	0.06989597380161286	0.05333092397252486	not-binder
QQRLDNTE	HLA-B*15:02	0.002238314866553992	0.0011534772994649988	not-binder
SERMRKTE	HLA-B*15:02	0.00047394832217833026	0.00044421303520921564	not-binder
AEMPADSG	HLA-B*15:02	0.0027717462100554256	0.0036820566232691337	not-binder
SVYKWDIN	HLA-B*15:02	0.029194859508424997	0.017331093067929553	not-binder
RDDNEIES	HLA-B*15:02	0.0003268692034907872	0.00022784096794526456	not-binder
INSALLKG	HLA-B*15:02	0.009842542163096369	0.007162340062799515	not-binder
GGQPVEHP	HLA-B*15:02	0.0024320670170709493	0.0012033556506456037	not-binder
KDRLFFLI	HLA-B*15:02	0.01622567200101912	0.013732322204683489	not-binder
EAGVPTHF	HLA-B*15:02	0.9027379393577576	0.08434703494797358	binder
IAENAGLE	HLA-B*15:02	0.034739674627780916	0.031233124646362336	not-binder
PATVLLRA	HLA-B*15:02	0.008543570758774877	0.007337683759592647	not-binder
LAITDEIL	HLA-B*15:02	0.32517852522432805	0.2703811345010288	not-binder
ALNTRSAE	HLA-B*15:02	0.013543229177594185	0.015209054823391265	not-binder
PLEDVVSV	HLA-B*15:02	0.05030985539779067	0.039449647920270045	not-binder
RQECIQAF	HLA-B*15:02	0.3427996695041656	0.23444497525695393	not-binder
IMLPTPSI	HLA-B*15:02	0.3148146867752075	0.1649084541691892	not-binder
KFQFRNVE	HLA-B*15:02	0.025367136020213364	0.038236273404625334	not-binder
VAHAVKQA	HLA-B*15:02	0.034490134567022324	0.020503134801614652	not-binder
ASSTGCVT	HLA-B*15:02	0.020173911354504526	0.029815457972511505	not-binder
IILLKGCC	HLA-B*15:02	0.008425591152627022	0.012619042295966488	not-binder
ETMFRHFN	HLA-B*15:02	0.03828706555068493	0.04504254138762386	not-binder
VLASLKSS	HLA-B*15:02	0.032202258985489604	0.021876047850738954	not-binder
VVTTAGAL	HLA-B*15:02	0.2606723368167877	0.13360532047629994	not-binder
RPGHTYKY	HLA-B*15:02	0.8462167978286743	0.15464872780939268	binder
VTCKNGVV	HLA-B*15:02	0.005920105427503586	0.004575414106895588	not-binder
PADLNNRN	HLA-B*15:02	0.009512780606746674	0.0028004669897136463	not-binder
SPNLVKST	HLA-B*15:02	0.16686869449913502	0.11276561829488628	not-binder
QTEAVKVK	HLA-B*15:02	0.023572895908728242	0.023516437714377336	not-binder
KGGVVFAP	HLA-B*15:02	0.02056936891749501	0.010850732428876225	not-binder
DAAADVEV	HLA-B*15:02	0.11945710442960263	0.17215920777283597	not-binder
GPVLQQTL	HLA-B*15:02	0.0899157403036952	0.07924834732846724	not-binder
VREQVLGL	HLA-B*15:02	0.012394338753074408	0.01058163541322121	not-binder
FLHLQPMV	HLA-B*15:02	0.151806602999568	0.08832199155343638	not-binder
SAPFFKDN	HLA-B*15:02	0.013861835235729814	0.011021305813027403	not-binder
LLHTFGSV	HLA-B*15:02	0.1713845193386078	0.20335363815769483	not-binder
EIQSSLRH	HLA-B*15:02	0.03861742978915572	0.06670382124742198	not-binder
VRDAQGEP	HLA-B*15:02	0.0021682904232875446	0.0035740450481292186	not-binder
KASRVTKP	HLA-B*15:02	0.004135287104872987	0.004095172133440585	not-binder
YSNIVSMI	HLA-B*15:02	0.09786202684044838	0.04651658549200671	not-binder
TAADTTRY	HLA-B*15:02	0.997606897354126	0.0017812919154240028	binder
QDDDLMMA	HLA-B*15:02	0.027708019048441203	0.035333544152742924	not-binder
INVIDMND	HLA-B*15:02	0.009096402209252119	0.0032846456363109233	not-binder
GFRHRIAD	HLA-B*15:02	0.001022143373847939	0.0007424429571467968	not-binder
YETLEHAI	HLA-B*15:02	0.38754418194293977	0.2725567194669451	ambiguous
DDHHTVED	HLA-B*15:02	0.08057042305590585	0.1142858428470738	not-binder
ASDPIHTF	HLA-B*15:02	0.7556578338146209	0.21314527531671915	binder
TGSVYIVK	HLA-B*15:02	0.05564283300191164	0.05115791332674434	not-binder
KRGAEIDR	HLA-B*15:02	0.0007931269705295563	0.0008639926528184943	not-binder
ICIRSPYT	HLA-B*15:02	0.01534145426703617	0.01314054212422745	not-binder
CRITPTGD	HLA-B*15:02	0.0003074198772083037	0.00030013442562258234	not-binder
PAEDPIST	HLA-B*15:02	0.043207729421556	0.062387935781160024	not-binder
AAVRLGVM	HLA-B*15:02	0.5861772328615189	0.25649450214670105	ambiguous
GARETLQR	HLA-B*15:02	0.0006804911346989684	0.0007061033351474647	not-binder
MACADRFT	HLA-B*15:02	0.12028096467256547	0.09887633218139832	not-binder
AGLQHGRA	HLA-B*15:02	0.0007618839852511882	0.0004461570033937402	not-binder
DLGAALVR	HLA-B*15:02	0.0890325915068388	0.07859566860752569	not-binder
KLEDVAPI	HLA-B*15:02	0.1558449210599065	0.18750873974378582	not-binder
VKMVLAPP	HLA-B*15:02	0.1377713855355978	0.16413917840197825	not-binder
TMSVISTY	HLA-B*15:02	0.9970790386199951	0.0024227224623988106	binder
ADELTFLD	HLA-B*15:02	0.017415992403402924	0.010947829510481262	not-binder
LLELEFDD	HLA-B*15:02	0.0845514944754541	0.07883407270920911	not-binder
AYQHNGGR	HLA-B*15:02	0.002248079131823033	0.0010078006135073583	not-binder
AIPLEKND	HLA-B*15:02	0.005919229355640709	0.004039786706490673	not-binder
FYGKAHIA	HLA-B*15:02	0.07638488104566932	0.05686611294584511	not-binder
EHVAVLCS	HLA-B*15:02	0.04122135750949383	0.03202286931243199	not-binder
EEEGAVDE	HLA-B*15:02	0.00597127238943358	0.006921351115451005	not-binder
VVITSVDR	HLA-B*15:02	0.01301393094472587	0.013783570136355165	not-binder
FAARFEWF	HLA-B*15:02	0.9441627979278564	0.05367155619127495	binder
TEAQIASL	HLA-B*15:02	0.3674589335918427	0.24743111750566515	not-binder
LVEIGVIF	HLA-B*15:02	0.6413055658340454	0.06826283692523225	binder
EAQRKHGL	HLA-B*15:02	0.1024234326556325	0.0930453662449034	not-binder
PSVHVQEV	HLA-B*15:02	0.009482542239129543	0.0024766371251196775	not-binder
HRHMRASK	HLA-B*15:02	0.00045328879859880545	0.00046256545711106836	not-binder
KFKGAGLL	HLA-B*15:02	0.14080617260187864	0.1257603523731157	not-binder
SKSVRDDL	HLA-B*15:02	0.008683391800150275	0.007755825109014478	not-binder
PTTASASD	HLA-B*15:02	0.005414321937132626	0.0057654898525513094	not-binder
KLSNNKRI	HLA-B*15:02	0.00215772456722334	0.0019424723680786305	not-binder
KQMDHFVG	HLA-B*15:02	0.01997343944385648	0.013639308575056366	not-binder
LLSQLDKL	HLA-B*15:02	0.2168655591318384	0.15327826712028883	not-binder
SSGFLIAS	HLA-B*15:02	0.005012498912401497	0.005308513350500417	not-binder
TSSLPIGQ	HLA-B*15:02	0.0148179791867733	0.008728238819984852	not-binder
DEAYGGGN	HLA-B*15:02	0.0072681738703977315	0.007094132956652024	not-binder
GEGYLYPS	HLA-B*15:02	0.015072407084517181	0.02312713858858812	not-binder
AHIPVPSN	HLA-B*15:02	0.01578307608142495	0.016878976316886958	not-binder
SIESSNCK	HLA-B*15:02	0.0020249358494766057	0.0019532205547326646	not-binder
WNEHYQML	HLA-B*15:02	0.18296993654221297	0.1502496732630454	not-binder
DLIQNSTD	HLA-B*15:02	0.015261269561597146	0.011846686650424685	not-binder
GPFALFFL	HLA-B*15:02	0.19110352476127446	0.31170961119693436	not-binder
GREMAYSQ	HLA-B*15:02	0.0007173048361437395	0.0007986515760247309	not-binder
VDLGPQAQ	HLA-B*15:02	0.03730418859049678	0.048612047148673315	not-binder
GIDILVNN	HLA-B*15:02	0.015473241603467613	0.011734293740335501	not-binder
EKLGHYET	HLA-B*15:02	0.08329525608569384	0.09782556818978827	not-binder
RKGDHANV	HLA-B*15:02	0.0010637405313900672	0.001208234519231689	not-binder
GLRMDSCC	HLA-B*15:02	0.0017444350276491604	0.0026621323681397173	not-binder
LAGTAFYL	HLA-B*15:02	0.3441622734069824	0.14678692691522818	not-binder
HDVAGDIF	HLA-B*15:02	0.4347004234790802	0.14608440824530447	ambiguous
LYSQKIIT	HLA-B*15:02	0.18882137387990952	0.14272382922751242	not-binder
RPYKCEEC	HLA-B*15:02	0.009824884467525408	0.015488589482803232	not-binder
GGTTTALA	HLA-B*15:02	0.0015943317252094858	0.0021299974679514404	not-binder
MIGVNNRN	HLA-B*15:02	0.019064501114189624	0.01778995044928113	not-binder
EQPLITLQ	HLA-B*15:02	0.017551034269854427	0.009968875070836065	not-binder
NSLSREVR	HLA-B*15:02	0.0012187698848720174	0.0007694341189268156	not-binder
GIHPSAFI	HLA-B*15:02	0.004936266993172467	0.005948766204847399	not-binder
NTAQNAVE	HLA-B*15:02	0.01308830063790083	0.0061781098675085504	not-binder
LGAFLACS	HLA-B*15:02	0.0076971326256170865	0.004476045319601866	not-binder
IIVQKIQP	HLA-B*15:02	0.011667697224766016	0.004707667380074402	not-binder
QKAKAKVE	HLA-B*15:02	0.006805349257774651	0.007740727582590259	not-binder
ARVGAGSV	HLA-B*15:02	0.009926282509695739	0.013125905528064875	not-binder
IDVNGITI	HLA-B*15:02	0.03913431465625763	0.026940103261264708	not-binder
SAKLKKNI	HLA-B*15:02	0.004377312981523574	0.0040158535591040745	not-binder
RVRAEERE	HLA-B*15:02	0.0006211091589648276	0.00042227684122047454	not-binder
AAEVANMK	HLA-B*15:02	0.033235914504621177	0.04064935531844789	not-binder
KLEVIVSE	HLA-B*15:02	0.01777716863434762	0.017439330963059278	not-binder
TYGRVSRY	HLA-B*15:02	0.8374526381492615	0.1587863982713313	binder
HMALEQMR	HLA-B*15:02	0.038418025651481	0.06443306524320155	not-binder
KRVPVAGG	HLA-B*15:02	0.0017575401667272671	0.0014633238593477439	not-binder
SINDTEDN	HLA-B*15:02	0.00883228996535763	0.012190274727617573	not-binder
RRICKVMG	HLA-B*15:02	0.0005502706739207497	0.00046160193957486877	not-binder
KESHQIKL	HLA-B*15:02	0.052252864092588426	0.05443724653631339	not-binder
RSYIKQVY	HLA-B*15:02	0.926455819606781	0.05434161678830851	binder
QPQLVLLQ	HLA-B*15:02	0.10246683806180953	0.10941857366806522	not-binder
RECKNDWR	HLA-B*15:02	0.0001726963138935389	0.00011224844112556663	not-binder
IKRDAALA	HLA-B*15:02	0.005590119049884379	0.0038502794846291726	not-binder
TLSRRLQH	HLA-B*15:02	0.011636144103249535	0.01856966855404012	not-binder
TGKVPSKE	HLA-B*15:02	0.013268172461539506	0.01269468381951918	not-binder
PACKLRKR	HLA-B*15:02	0.00021163186465855688	0.00030021923348097436	not-binder
HKTESNKL	HLA-B*15:02	0.04012092901393771	0.07047466527533948	not-binder
NVPAIEVP	HLA-B*15:02	0.012929969327524304	0.014500354620132567	not-binder
GKSTKHRH	HLA-B*15:02	0.00020218734607624356	0.00013090271199134806	not-binder
SLELLADT	HLA-B*15:02	0.14829656556248666	0.10325414456943137	not-binder
NWFGPSPY	HLA-B*15:02	0.9283618927001953	0.056988544146921935	binder
RVDAKQIE	HLA-B*15:02	0.009201149141881615	0.007233252852348911	not-binder
ALEVYRLG	HLA-B*15:02	0.02126778506208211	0.014569137410099443	not-binder
EQFECLVA	HLA-B*15:02	0.08510988736525178	0.13413785559103703	not-binder
ADQLNMEK	HLA-B*15:02	0.011527702462626622	0.007822683735684902	not-binder
HSLMLQKL	HLA-B*15:02	0.20572429299354553	0.11329099770906424	not-binder
VVLINQGQ	HLA-B*15:02	0.0072048867354169484	0.003682376893232662	not-binder
KKRLLALF	HLA-B*15:02	0.11752155600115657	0.09370485939132377	not-binder
EKAVKGML	HLA-B*15:02	0.05311653353273869	0.04673756202783443	not-binder
AQLKAMKK	HLA-B*15:02	0.006656466347340029	0.008757234085990774	not-binder
AMSMLIAG	HLA-B*15:02	0.031953531829640267	0.035198601653092354	not-binder
RSWSFGEV	HLA-B*15:02	0.007469244668027386	0.00668897290077915	not-binder
VGKGRTIA	HLA-B*15:02	0.02105667656287551	0.022782512814714346	not-binder
DVISTGGT	HLA-B*15:02	0.015943096484988928	0.023602359615343373	not-binder
CRRQRRAD	HLA-B*15:02	7.737257001281251e-05	5.417908192455533e-05	not-binder
TLRQILRK	HLA-B*15:02	0.001311127934604883	0.0005240862228359862	not-binder
AVFKLAVN	HLA-B*15:02	0.04352196459658444	0.032294419751474616	not-binder
GNGGAVGS	HLA-B*15:02	0.0020132488571107388	0.00237989916194487	not-binder
LKGLKQKC	HLA-B*15:02	0.0003798780395300128	0.0004910965968777727	not-binder
EYAFVPHV	HLA-B*15:02	0.12620549127459527	0.12885298169376222	not-binder
LREWAVTL	HLA-B*15:02	0.29017488807439806	0.1737760452838684	not-binder
VHLQLHNY	HLA-B*15:02	0.9158264636993408	0.0752957435781903	binder
AGYVSAEG	HLA-B*15:02	0.04309494935441762	0.06367193701385451	not-binder
HYFFKLSD	HLA-B*15:02	0.014893584768287838	0.02283874600998926	not-binder
RAEYILAE	HLA-B*15:02	0.007872316945577041	0.008564351048385953	not-binder
EHFKKPLF	HLA-B*15:02	0.7713358104228973	0.16400208514056316	binder
AGIASMNA	HLA-B*15:02	0.002335655246861279	0.0014235193724613845	not-binder
RTDRAVRI	HLA-B*15:02	0.00578272194834426	0.007160704255439715	not-binder
EETVGIGK	HLA-B*15:02	0.17767345122992992	0.20756590029356922	not-binder
AINYSVIT	HLA-B*15:02	0.029789395234547555	0.041438341891399166	not-binder
TKLLEMPE	HLA-B*15:02	0.013930844143033028	0.009540795827978774	not-binder
FDDWPFLS	HLA-B*15:02	0.07367928363382817	0.05406770682591892	not-binder
LTTHFSPA	HLA-B*15:02	0.034628457855433226	0.019658688026407484	not-binder
RPIAGSAN	HLA-B*15:02	0.10411061272025109	0.035314905581081954	not-binder
AEATRRTA	HLA-B*15:02	0.0036736360169015827	0.0044157057372303425	not-binder
STAEAAIS	HLA-B*15:02	0.006476360000669956	0.00764418154793826	not-binder
YPVVYTAR	HLA-B*15:02	0.2640064837411046	0.2613620611060513	not-binder
SLGPFRAA	HLA-B*15:02	0.02588867754675448	0.020809149362495293	not-binder
CQMNVHDS	HLA-B*15:02	0.001072306843707338	0.0013563467129211583	not-binder
ESGFGSRN	HLA-B*15:02	0.0057044617598876355	0.0025124242372039597	not-binder
VCSKALTT	HLA-B*15:02	0.1275132881477475	0.13440393269154635	not-binder
ALAEIFTE	HLA-B*15:02	0.057775307819247244	0.03388598287331016	not-binder
WILDEDRV	HLA-B*15:02	0.005101506691426038	0.004013269051198784	not-binder
GPMGVFEF	HLA-B*15:02	0.9379347205162049	0.06136401341425453	binder
ELLRRKAD	HLA-B*15:02	0.0014440336730331183	0.0008024629450022573	not-binder
EEKNDEAF	HLA-B*15:02	0.46619007289409636	0.14008643437181	ambiguous
EEARLIYQ	HLA-B*15:02	0.08625007264781744	0.13708650061905292	not-binder
MVIDMVLA	HLA-B*15:02	0.028007254702970386	0.03263220723016945	not-binder
ELAKKIVS	HLA-B*15:02	0.02969446685165167	0.015029167566629953	not-binder
LEVGTISD	HLA-B*15:02	0.010221608995925635	0.006800753950132869	not-binder
IINPRLQR	HLA-B*15:02	0.0028005194442812355	0.002151713514123147	not-binder
RPQKGKVL	HLA-B*15:02	0.09480694681406021	0.01926706651912049	not-binder
LSQFQAEH	HLA-B*15:02	0.14456055238842963	0.07544997695403619	not-binder
AYVNKMDT	HLA-B*15:02	0.06986328959465027	0.07987108147494147	not-binder
LASSSYDD	HLA-B*15:02	0.037932938616722825	0.03418963612711004	not-binder
VDESQSIK	HLA-B*15:02	0.042520870361477135	0.02889025028223539	not-binder
KQGESRMT	HLA-B*15:02	0.00285025998018682	0.0016695163712995805	not-binder
LGWIVQRY	HLA-B*15:02	0.8088058471679688	0.0706047727898624	binder
ALQTLTKF	HLA-B*15:02	0.6204924881458282	0.20237079878796158	binder
EQEKAYCL	HLA-B*15:02	0.19239099845290183	0.11358360342467812	not-binder
LLVDDAIN	HLA-B*15:02	0.09158064648509026	0.09874301275296411	not-binder
DEECEKAS	HLA-B*15:02	0.0019939604208047967	0.0035724761603927215	not-binder
FVNEKWLG	HLA-B*15:02	0.11904956065118313	0.10151423031375105	not-binder
AEREARLE	HLA-B*15:02	0.0031040423549711705	0.002379236355596057	not-binder
LLMTSKSL	HLA-B*15:02	0.7606607556343079	0.19550632179796637	binder
FFSREIVM	HLA-B*15:02	0.8421095252037049	0.2344244001817523	binder
YADIKYAI	HLA-B*15:02	0.529980619251728	0.3285445056578263	ambiguous
GKEFTPEV	HLA-B*15:02	0.004644483455922455	0.007103972182337542	not-binder
TVFATTLR	HLA-B*15:02	0.01581380283460021	0.01594145740404948	not-binder
DLEDEYGG	HLA-B*15:02	0.012939254027151037	0.015609152838309345	not-binder
EQDGGVHV	HLA-B*15:02	0.08775360048748553	0.144223139701175	not-binder
RETEDIVE	HLA-B*15:02	0.003627487737685442	0.004302025227652182	not-binder
NPQVQFLD	HLA-B*15:02	0.00903302412480116	0.005957239217442504	not-binder
AAEVGWMT	HLA-B*15:02	0.07642865059897304	0.043951903005030865	not-binder
RKEVSTWK	HLA-B*15:02	0.002113984851166606	0.0021283868069368658	not-binder
QVLALLYS	HLA-B*15:02	0.11802595257759094	0.09649386708972205	not-binder
AIMIGMLF	HLA-B*15:02	0.6709905505180359	0.04793662956103512	binder
ISPVPTPI	HLA-B*15:02	0.13936296105384827	0.14464559534727708	not-binder
FINSAYSF	HLA-B*15:02	0.9665666937828064	0.01591369935592141	binder
SGSWDETV	HLA-B*15:02	0.0014032398001290857	0.0006059022658439864	not-binder
IRDYVHSD	HLA-B*15:02	0.006584993479191325	0.007897524985404527	not-binder
SGNIIPSS	HLA-B*15:02	0.0013865898770745843	0.0012519843160203735	not-binder
VTNDKLAW	HLA-B*15:02	0.1248597502708435	0.0606586031635049	not-binder
MPLRVILT	HLA-B*15:02	0.7025914669036866	0.21729333295688266	binder
GTAEVVTP	HLA-B*15:02	0.0030552813084796073	0.002128103259704214	not-binder
LSGKGTYL	HLA-B*15:02	0.28938273414969445	0.22620188772664937	not-binder
WSYIVEKA	HLA-B*15:02	0.012412491906434297	0.01087120904594599	not-binder
ALAMNTYF	HLA-B*15:02	0.5332108616828919	0.2750202588703755	ambiguous
KSIREFGV	HLA-B*15:02	0.004556733346544206	0.003252797097500726	not-binder
EGFVRIEE	HLA-B*15:02	0.034290580172091724	0.03609113278189814	not-binder
LAGKSVVL	HLA-B*15:02	0.627097561955452	0.2800036971417469	ambiguous
PSGRDPWE	HLA-B*15:02	0.010261485585942864	0.010170296403780848	not-binder
ERIDKALN	HLA-B*15:02	0.009086506301537156	0.007285028056976033	not-binder
KTVSWWGD	HLA-B*15:02	0.003472894680453464	0.0025312777330035044	not-binder
RKFIPKTS	HLA-B*15:02	0.0007841105871193577	0.000845656180541876	not-binder
SLKSPRSV	HLA-B*15:02	0.0753506924957037	0.08617838732547782	not-binder
GMHDAGMK	HLA-B*15:02	0.004247028368990868	0.004747040894619132	not-binder
GTMLYYRA	HLA-B*15:02	0.0037745474430266766	0.0037615439779367307	not-binder
LDFDASED	HLA-B*15:02	0.01754114095820114	0.01293750833465455	not-binder
PNKYGIAV	HLA-B*15:02	0.02200675792992115	0.020298777454531628	not-binder
QGRSAAEV	HLA-B*15:02	0.0028714779124129563	0.0015795237917093463	not-binder
AGKSTAVN	HLA-B*15:02	0.013488526991568505	0.007264813034753225	not-binder
GANSIFYG	HLA-B*15:02	0.002844493882730603	0.000808380625057239	not-binder
ILIEDSDQ	HLA-B*15:02	0.029816796258091926	0.029282054826020087	not-binder
NINIPPNG	HLA-B*15:02	0.007622730149887502	0.006952243785131673	not-binder
RTTDSPSQ	HLA-B*15:02	0.0013405235251411796	0.00098918962145441	not-binder
RDTKLGPE	HLA-B*15:02	0.0017527429794427008	0.0010422028394430891	not-binder
PPEPNGYL	HLA-B*15:02	0.020821529184468092	0.016998125155705025	not-binder
VCEYESIF	HLA-B*15:02	0.38596007972955704	0.1677740591388661	not-binder
CCGICHTD	HLA-B*15:02	0.00024377186928177253	0.00019206717544523994	not-binder
GMIVNVLL	HLA-B*15:02	0.0325131556019187	0.014429642280612684	not-binder
VAGFRVDA	HLA-B*15:02	0.07345579788088799	0.030568892993513713	not-binder
PIIRNLLA	HLA-B*15:02	0.01035259603522718	0.010259015285942008	not-binder
YSETVDKD	HLA-B*15:02	0.04184235511347652	0.0563742725298759	not-binder
INYRRYPF	HLA-B*15:02	0.8313946843147277	0.10279187245977946	binder
VLTVGTFL	HLA-B*15:02	0.18521504066884517	0.2056328129101712	not-binder
FGGGGGGS	HLA-B*15:02	0.12353326035663485	0.17021526890605077	not-binder
TFGLACCA	HLA-B*15:02	0.018582178454380482	0.024365558066912384	not-binder
WKTIPPTE	HLA-B*15:02	0.009433826827444137	0.005547280108103509	not-binder
QYHEAKER	HLA-B*15:02	0.01297827266389504	0.017097038235659057	not-binder
VELRHAPF	HLA-B*15:02	0.8475730299949646	0.052120574082893154	binder
LHSLQTRN	HLA-B*15:02	0.0009080371295567602	0.00041186594728141946	not-binder
GTVSSIVV	HLA-B*15:02	0.004091948131099343	0.00366377639937232	not-binder
IKDVKTLQ	HLA-B*15:02	0.01800900958478451	0.007903429988771749	not-binder
TNVCVEST	HLA-B*15:02	0.025934059266000987	0.027017398373946316	not-binder
RGGGGRGG	HLA-B*15:02	0.0012145963941293304	0.0014787525628023315	not-binder
FIMDDAEQ	HLA-B*15:02	0.1344383955001831	0.09052452303956528	not-binder
DFEIVVIL	HLA-B*15:02	0.46915330439805986	0.25167033437634523	ambiguous
LTNTAPQR	HLA-B*15:02	0.003916845517233014	0.0020579369881560112	not-binder
CGSDGRCA	HLA-B*15:02	0.0001346274893876398	0.00015715006997314948	not-binder
LFSNLTDA	HLA-B*15:02	0.029846497951075433	0.02582907038111633	not-binder
ANRFKLYR	HLA-B*15:02	0.0007377073139650747	0.0004501245883558786	not-binder
FVAEMEGD	HLA-B*15:02	0.13606194071471692	0.1540770801612735	not-binder
AGGLNLDN	HLA-B*15:02	0.006091990927234292	0.004045914811697132	not-binder
LYLGAVID	HLA-B*15:02	0.10066712871193886	0.07270933094002857	not-binder
EIFENACS	HLA-B*15:02	0.005166969820857048	0.004220818721379761	not-binder
VVEDGKQS	HLA-B*15:02	0.02344980211928487	0.021585623036940574	not-binder
GMENAHIV	HLA-B*15:02	0.011324291117489338	0.013560371669976765	not-binder
FLSSTLCL	HLA-B*15:02	0.560452051460743	0.2477787543550537	ambiguous
LCLAAEGF	HLA-B*15:02	0.5087609425187111	0.25661400212777047	ambiguous
DKAAGEVG	HLA-B*15:02	0.012977328523993492	0.015573572509082487	not-binder
PEVAEKVF	HLA-B*15:02	0.731155401468277	0.17720405150482707	binder
GHIFQLGN	HLA-B*15:02	0.001187422953080386	0.0008064771311981444	not-binder
FIMPLPHM	HLA-B*15:02	0.9965967535972595	0.0019137559325154904	binder
EKARRYHT	HLA-B*15:02	0.001501210397691466	0.0018842581078824586	not-binder
FIRFLGLF	HLA-B*15:02	0.9455673933029175	0.025484564540049034	binder
AGPGIILG	HLA-B*15:02	0.013974741846323014	0.01584139150056699	not-binder
DDAKEVSK	HLA-B*15:02	0.10479006062960253	0.12289222191235334	not-binder
KHHEQEAQ	HLA-B*15:02	0.003126132977195084	0.0018976857683865875	not-binder
GENVAKRI	HLA-B*15:02	0.0021559209912084044	0.0015640724944859094	not-binder
PEMLEKIE	HLA-B*15:02	0.013851504027843475	0.010120118941661463	not-binder
TTKTLKLT	HLA-B*15:02	0.03382891491055488	0.016161682097664283	not-binder
YIIQTGAD	HLA-B*15:02	0.13002096340060235	0.1057425015122488	not-binder
LENIKSSN	HLA-B*15:02	0.02564603805076331	0.040301055107576735	not-binder
ENRNLHSD	HLA-B*15:02	0.0024202730040997268	0.0016157094566806277	not-binder
MNVKAVFD	HLA-B*15:02	0.12387014850974083	0.07899719733650001	not-binder
SQPEETLD	HLA-B*15:02	0.0019542684021871537	0.0014402897487831186	not-binder
LKSAYGSI	HLA-B*15:02	0.04341695718467235	0.015581574967248704	not-binder
QEHQDEQM	HLA-B*15:02	0.1308201365172863	0.09535050179044723	not-binder
ADGPTHQG	HLA-B*15:02	0.002217563601152506	0.0023567991895416156	not-binder
EIIPDTCR	HLA-B*15:02	0.002302217247779481	0.0034107769326592943	not-binder
ERFVEQLE	HLA-B*15:02	0.00769158904440701	0.003006837126135987	not-binder
KSTKTISS	HLA-B*15:02	0.0047257517755497245	0.00668494386293867	not-binder
DAAAVVGF	HLA-B*15:02	0.8947448015213013	0.10020066171506255	binder
GPDYPGRT	HLA-B*15:02	0.05920245270244777	0.08570058359893479	not-binder
SPQDMAQA	HLA-B*15:02	0.0042718950775451955	0.003830669446046693	not-binder
NEVFTVPQ	HLA-B*15:02	0.049189194478094576	0.03029527468516858	not-binder
AFELLAIQ	HLA-B*15:02	0.0840815968811512	0.06034196931292509	not-binder
AFTQQPTG	HLA-B*15:02	0.004190504550933838	0.0035413471945345176	not-binder
IEARVLPK	HLA-B*15:02	0.021155038382858038	0.014991024650260037	not-binder
PRVTVVPA	HLA-B*15:02	0.05039648041129112	0.041695119191158064	not-binder
GIVSEILI	HLA-B*15:02	0.005833394359797239	0.006066767895388003	not-binder
VCAREVES	HLA-B*15:02	0.007868535607121885	0.01458896854297721	not-binder
QQLQQQPM	HLA-B*15:02	0.4814164400100708	0.15946017755265843	ambiguous
VWIIILRF	HLA-B*15:02	0.2604654520750046	0.08050852818708612	not-binder
SKSEIKRD	HLA-B*15:02	0.0006582055910257622	0.0009603352796439804	not-binder
QAIPFRRY	HLA-B*15:02	0.9618479371070862	0.0387678162746507	binder
APPESNAP	HLA-B*15:02	0.02424716039095074	0.027782355274690383	not-binder
DGKLYLEF	HLA-B*15:02	0.9785168766975403	0.008522548014160929	binder
PETARAYH	HLA-B*15:02	0.011548084509558975	0.00915158430509539	not-binder
RVVAQDPD	HLA-B*15:02	0.009234515717253089	0.006190102480306502	not-binder
VALVRAST	HLA-B*15:02	0.13867294639348984	0.14575101343744995	not-binder
GQRINEKI	HLA-B*15:02	0.015488879883196204	0.013140324228315693	not-binder
NQQDYYGY	HLA-B*15:02	0.9222300767898559	0.0753699128403243	binder
HRRYAHVG	HLA-B*15:02	0.0019736815127544107	0.0012863057806750365	not-binder
AILEGSVN	HLA-B*15:02	0.01960898470133543	0.0157179622491786	not-binder
LALIGCHG	HLA-B*15:02	0.018166232644580303	0.016807138436001172	not-binder
QQRPSVFQ	HLA-B*15:02	0.05929873175919056	0.037224024739889984	not-binder
VMVDDAHG	HLA-B*15:02	0.05793739301152527	0.03303846846122518	not-binder
HFTTYNPA	HLA-B*15:02	0.09735172702930868	0.1511535304286604	not-binder
RNQVSLFK	HLA-B*15:02	0.005459967112983577	0.0030049868899345226	not-binder
WVTSGVIA	HLA-B*15:02	0.015381607646122574	0.01306479540536712	not-binder
VLMAISLT	HLA-B*15:02	0.19048315435647964	0.10109834063159599	not-binder
HATFKPTI	HLA-B*15:02	0.10892755221575498	0.08841090261204032	not-binder
AESIVAYF	HLA-B*15:02	0.48310611099004747	0.28733050084963224	ambiguous
YACFYGSS	HLA-B*15:02	0.013844222831539809	0.015360177328275396	not-binder
VTFHIQQL	HLA-B*15:02	0.13941661939024924	0.10678720956052845	not-binder
NKNSRSSS	HLA-B*15:02	0.0006748118117684499	0.0009004027107185129	not-binder
LTAETVDG	HLA-B*15:02	0.039415329415351155	0.029620907140683224	not-binder
GAAASIGA	HLA-B*15:02	0.01099225127545651	0.018614342857444545	not-binder
LLTTYFDS	HLA-B*15:02	0.026055303402245045	0.015624931105975043	not-binder
ILEEEYGI	HLA-B*15:02	0.031759147439152	0.0340552300985189	not-binder
HYRNIPYN	HLA-B*15:02	0.018445700779557227	0.01638316634886738	not-binder
SDIPETTY	HLA-B*15:02	0.7892406105995178	0.23140850756705805	binder
GQRTSLIP	HLA-B*15:02	0.004858561186119914	0.002017462666466068	not-binder
LDEEVMKP	HLA-B*15:02	0.013281981088221073	0.012023243686785713	not-binder
VMTLQVKN	HLA-B*15:02	0.016318236663937568	0.008706789767217836	not-binder
ELAYLSAD	HLA-B*15:02	0.05415659488644451	0.04725691525667876	not-binder
AATRKDVL	HLA-B*15:02	0.04228554423898458	0.04120202236600192	not-binder
FTTAPDQV	HLA-B*15:02	0.02499306502286345	0.024056301837436005	not-binder
DEAGFEAA	HLA-B*15:02	0.06302326712757349	0.03754105983551702	not-binder
VDRAGLVG	HLA-B*15:02	0.01933877859264612	0.011913617493301531	not-binder
PLSGSAQH	HLA-B*15:02	0.016270976711530237	0.014423479977332156	not-binder
RTTYLELL	HLA-B*15:02	0.026085738767869772	0.022938382879308473	not-binder
LTMESNGK	HLA-B*15:02	0.0063094286742853	0.0048912221191592465	not-binder
CAEPRVPA	HLA-B*15:02	0.038130193040706216	0.04514785114364735	not-binder
GIRAYEKG	HLA-B*15:02	0.0018594390130601823	0.00192986559176771	not-binder
RSYSVLRS	HLA-B*15:02	0.00834223502606619	0.010913961811137404	not-binder
ADKLANLG	HLA-B*15:02	0.009718580450862647	0.009589012776426091	not-binder
RTIELGGK	HLA-B*15:02	0.006493400258477777	0.0065035763230585075	not-binder
QKLRREVE	HLA-B*15:02	0.00024375046705245041	0.0001963273516651277	not-binder
KCVNIDSK	HLA-B*15:02	0.0018603189964778721	0.001316720178205375	not-binder
VAMTELAC	HLA-B*15:02	0.0705274485051632	0.039726312520206926	not-binder
EMEKIITQ	HLA-B*15:02	0.02839229591190815	0.012264515927182543	not-binder
LLGSDDQS	HLA-B*15:02	0.011252827831776812	0.01716085336901635	not-binder
YNNVIVSP	HLA-B*15:02	0.05429555680602789	0.07577510510330446	not-binder
PELLQILQ	HLA-B*15:02	0.030726603418588638	0.010014025532247952	not-binder
KAQLEIKR	HLA-B*15:02	0.0029497893017833123	0.0034667439198527864	not-binder
NNGRVTMR	HLA-B*15:02	0.007167342427419498	0.00820631056252536	not-binder
TAIILVHN	HLA-B*15:02	0.04867665329948068	0.04594493273134671	not-binder
KKFWVVLK	HLA-B*15:02	0.003296794940251857	0.0014825802967711904	not-binder
QNWHNAEN	HLA-B*15:02	0.002894008171278983	0.002257934005865655	not-binder
LYFEERDF	HLA-B*15:02	0.7520724296569824	0.1704376520848517	binder
VLLTWQKV	HLA-B*15:02	0.00593789319973439	0.0022587515723943266	not-binder
IFYGGYLD	HLA-B*15:02	0.046600498352199794	0.04439576198419928	not-binder
CEKCGVEV	HLA-B*15:02	0.00038337603546096944	0.00021919145426598635	not-binder
VPGACGEA	HLA-B*15:02	0.0030005382373929023	0.0020358969176060824	not-binder
TFINFASN	HLA-B*15:02	0.01727084247395396	0.012915427781670185	not-binder
HFTIHKLP	HLA-B*15:02	0.008333009388297796	0.0063462360810416125	not-binder
KKNFDHLL	HLA-B*15:02	0.0386659100651741	0.035615202214398026	not-binder
FKSRIISN	HLA-B*15:02	0.013855961186345666	0.012486579880868875	not-binder
RALREAYR	HLA-B*15:02	0.0014449263428105042	0.0013585403727970058	not-binder
CHGVGYEI	HLA-B*15:02	0.004809224908240139	0.006531065816981912	not-binder
LVKEQADQ	HLA-B*15:02	0.054346848651766776	0.03595502767112769	not-binder
SVEIEDIE	HLA-B*15:02	0.008013072237372399	0.002342115894705713	not-binder
NSMVESIK	HLA-B*15:02	0.009926033951342107	0.004332595329579134	not-binder
LKNLSADF	HLA-B*15:02	0.4820397555828094	0.17012102215097832	ambiguous
LFTGLTMN	HLA-B*15:02	0.16726476177573205	0.11438818653710926	not-binder
KVKIEEGG	HLA-B*15:02	0.0059812743682414295	0.004335065633838744	not-binder
PPATQLTP	HLA-B*15:02	0.008867993124295027	0.009340249770579116	not-binder
TLLNSFQK	HLA-B*15:02	0.017115915659815073	0.011613046537497966	not-binder
KPGEPITF	HLA-B*15:02	0.7278968214988708	0.1586921778748753	binder
ELSEYQFN	HLA-B*15:02	0.07392902760766447	0.055932010531912546	not-binder
HAGDLGNI	HLA-B*15:02	0.008801438030786812	0.01183327748456557	not-binder
SKESNVQP	HLA-B*15:02	0.0005750033946242183	0.00022664221949668183	not-binder
AAFHNLNT	HLA-B*15:02	0.046655561216175555	0.05024028365681466	not-binder
RYAGFFIR	HLA-B*15:02	0.03070886107161641	0.03559141015311863	not-binder
CVNDILVC	HLA-B*15:02	0.010299283335916698	0.006983215286922126	not-binder
KAAIADSR	HLA-B*15:02	0.002650807425379753	0.0014277787930919422	not-binder
MRSMLSRE	HLA-B*15:02	0.0015762011869810521	0.001626735568522704	not-binder
GKEEMAAE	HLA-B*15:02	0.0036718037677928804	0.003654131634555751	not-binder
HVVDEVER	HLA-B*15:02	0.20179235148243607	0.26410837976049734	not-binder
TVVEDEAK	HLA-B*15:02	0.04482459407299757	0.040908961732149106	not-binder
LVTFFACL	HLA-B*15:02	0.228255981951952	0.14527176195204722	not-binder
EEIGYPVG	HLA-B*15:02	0.03552848314866423	0.027403213839953776	not-binder
EKKFGAPV	HLA-B*15:02	0.039000595826655625	0.05354216509526787	not-binder
EKIIQGVK	HLA-B*15:02	0.024670455371960998	0.026060353526456567	not-binder
DRERTNFA	HLA-B*15:02	0.0024934872722951694	0.004147620761503102	not-binder
ARPQIDSN	HLA-B*15:02	0.0023847307020332664	0.001513125924314772	not-binder
KNSKKCIG	HLA-B*15:02	0.002956836017256137	0.003131361120880588	not-binder
LQLLTLAP	HLA-B*15:02	0.2165197968482971	0.12967871015680899	not-binder
MKFKEQTE	HLA-B*15:02	0.011575123574584723	0.010644329483127471	not-binder
IPSRMGDM	HLA-B*15:02	0.4587445050477982	0.23736378411920245	ambiguous
ERKFSPWI	HLA-B*15:02	0.0030436009517870845	0.0034529097287537233	not-binder
LARHIGID	HLA-B*15:02	0.031004288978874684	0.017585732989854674	not-binder
TTLEEIHN	HLA-B*15:02	0.018845563917420805	0.027740301762138816	not-binder
VSTLTADK	HLA-B*15:02	0.016563478298485278	0.006927455052848053	not-binder
YDHKTERR	HLA-B*15:02	0.0012259604813152692	0.000806398535345652	not-binder
ANQEIAKQ	HLA-B*15:02	0.021318101836368442	0.015538591395114619	not-binder
ALGLDKEK	HLA-B*15:02	0.009775505703873932	0.008613735839243098	not-binder
QALNSADL	HLA-B*15:02	0.08330337703227997	0.05065084357296093	not-binder
RHPPADRT	HLA-B*15:02	0.0016642825583403464	0.0020033340653595674	not-binder
HTMHYRRM	HLA-B*15:02	0.486372584104538	0.13893132789580137	ambiguous
PGDSADAK	HLA-B*15:02	0.01937671037740074	0.025362903213348918	not-binder
KLFGQFLR	HLA-B*15:02	0.010121848480775953	0.0064530736496948606	not-binder
PLGGKNKK	HLA-B*15:02	0.0033360378540237432	0.0033577750976120876	not-binder
TITGGFRR	HLA-B*15:02	0.0007892918496509082	0.0004936444620769221	not-binder
GVKIMSIS	HLA-B*15:02	0.005376463895663619	0.0051933773769693116	not-binder
LLRAITDC	HLA-B*15:02	0.06376693213824183	0.09794620633685924	not-binder
HTLQGHTN	HLA-B*15:02	0.013595708319917322	0.011798168190163247	not-binder
PAGWMGLD	HLA-B*15:02	0.009544000180903822	0.014796272330301842	not-binder
TQQATQEA	HLA-B*15:02	0.004743952141143382	0.004675537952359574	not-binder
KAKKWFPV	HLA-B*15:02	0.07790121287107468	0.08569068418195666	not-binder
LRQKISSL	HLA-B*15:02	0.25787977278232577	0.32463647708378374	not-binder
SNSSRDPW	HLA-B*15:02	0.06702411305159331	0.056456673476939494	not-binder
TESCALDL	HLA-B*15:02	0.03828236128902063	0.03747451467299981	not-binder
ALKYGAKH	HLA-B*15:02	0.04345364533364773	0.021762597309558342	not-binder
QVPNDADI	HLA-B*15:02	0.004600742063485086	0.0037295319790403045	not-binder
RSSAYEGE	HLA-B*15:02	0.003074599290266633	0.0020345706221156735	not-binder
IKVSDVKV	HLA-B*15:02	0.007057858759071678	0.005846936813204144	not-binder
IELPWSFF	HLA-B*15:02	0.573406457901001	0.1638198957661261	ambiguous
GHAAVATT	HLA-B*15:02	0.04676323691383004	0.05128934957935488	not-binder
TAMFVAAA	HLA-B*15:02	0.08524129763245583	0.03448601607950663	not-binder
NSYSVHGS	HLA-B*15:02	0.0038189402548596263	0.0039049488929205393	not-binder
IMAIKVRK	HLA-B*15:02	0.002058971946826205	0.0017910066552042489	not-binder
ITAGLRDT	HLA-B*15:02	0.034618965443223716	0.033712330699576035	not-binder
ARALRMAT	HLA-B*15:02	0.0026428506505908446	0.002219559906013864	not-binder
VFVGTIYI	HLA-B*15:02	0.04053472615778446	0.029512759113792305	not-binder
MELLGIPH	HLA-B*15:02	0.5286934435367584	0.11024636015750963	ambiguous
VGKRKIMC	HLA-B*15:02	0.00040423494356218727	0.00020050594328334195	not-binder
AIAVAEWG	HLA-B*15:02	0.02467770637013018	0.020865897306899677	not-binder
PDCQNQRF	HLA-B*15:02	0.11193566503934563	0.12300057703414646	not-binder
LAPTSSIV	HLA-B*15:02	0.09708452913910151	0.08628469319613624	not-binder
LEQTMDTP	HLA-B*15:02	0.006927054491825402	0.0047575829360636404	not-binder
EGTHLDIY	HLA-B*15:02	0.7511374115943908	0.06703849236353378	binder
ISELHRDH	HLA-B*15:02	0.011128484772052616	0.012202800277817036	not-binder
LKVSNILL	HLA-B*15:02	0.135979725420475	0.0854371458506659	not-binder
DECSLGQY	HLA-B*15:02	0.6639106512069702	0.08828022089699772	binder
SDLYALGY	HLA-B*15:02	0.9213648080825806	0.04187047182853667	binder
VPLSPESE	HLA-B*15:02	0.0426961399614811	0.042904393036330396	not-binder
IQEVEKQI	HLA-B*15:02	0.013416040316224098	0.00862947999857693	not-binder
KIIMAFDL	HLA-B*15:02	0.06783300652168692	0.09880509305409711	not-binder
GSFLLAAG	HLA-B*15:02	0.005793953943066299	0.005209520373662674	not-binder
VTQQPLSG	HLA-B*15:02	0.00551030928036198	0.00442490833933335	not-binder
IQRVQSLQ	HLA-B*15:02	0.036241161869838834	0.02135756603492774	not-binder
RGGAAGFK	HLA-B*15:02	0.003423627314623445	0.002960316604573173	not-binder
SENNFMNI	HLA-B*15:02	0.018820711015723645	0.014087735215980444	not-binder
TSLTPDDL	HLA-B*15:02	0.13656606785953046	0.12033129601873437	not-binder
LAQIDEAT	HLA-B*15:02	0.06558564826846122	0.047915513166129464	not-binder
TQAQDEVE	HLA-B*15:02	0.013565838988870382	0.009851805608396587	not-binder
RTPNMTRN	HLA-B*15:02	0.0007504616485675796	0.0005239254633172624	not-binder
FNGEPLVR	HLA-B*15:02	0.05030811205506325	0.041111392464393236	not-binder
AETSPLPF	HLA-B*15:02	0.6075915969908238	0.2807985373366515	ambiguous
FLDSIMLI	HLA-B*15:02	0.5289052978157998	0.3183886649326021	ambiguous
EMPRGKFI	HLA-B*15:02	0.010289308894425631	0.01082307440140992	not-binder
ALTVYYLF	HLA-B*15:02	0.289033816754818	0.20518752689723554	not-binder
VAELLGVP	HLA-B*15:02	0.11179920919239521	0.12630539559500573	not-binder
VSFWINMD	HLA-B*15:02	0.04302747360779904	0.04369152328015388	not-binder
LDIAKDRL	HLA-B*15:02	0.051797466538846496	0.0459896901884719	not-binder
IVCDAEIS	HLA-B*15:02	0.009680546028539539	0.00808120152247416	not-binder
TSLNNELQ	HLA-B*15:02	0.006704698957037181	0.00437172516573142	not-binder
HSSSLQSN	HLA-B*15:02	0.0029407878872007133	0.0022452249768543423	not-binder
KNRRKGGA	HLA-B*15:02	0.0005000709221349098	0.0008203019452774969	not-binder
FCEKFMGC	HLA-B*15:02	0.01884283060207963	0.02030180930396698	not-binder
GETHEEMY	HLA-B*15:02	0.3920554518699646	0.20937457609538984	not-binder
DKSGVPAT	HLA-B*15:02	0.1006400807760656	0.07772786018434043	not-binder
GSLTELNC	HLA-B*15:02	0.001442949716874864	0.0009717636647485581	not-binder
RRRVHQEQ	HLA-B*15:02	0.0006032966959537589	0.0007215208650584898	not-binder
LTLVSSAN	HLA-B*15:02	0.02631791541352868	0.02577301774856434	not-binder
RSPLSAEE	HLA-B*15:02	0.0032056863652542233	0.002151672054035926	not-binder
AEIAEEPA	HLA-B*15:02	0.02643750881543383	0.03390674906000044	not-binder
NVKYIEKT	HLA-B*15:02	0.016023476677946746	0.012555774360078919	not-binder
LALSLTRK	HLA-B*15:02	0.004577274987241253	0.0031387944507398494	not-binder
EIIRPTLD	HLA-B*15:02	0.023259697109460832	0.01552745597264879	not-binder
QSISFQAM	HLA-B*15:02	0.7849216341972352	0.1158190077418336	binder
GITAASGC	HLA-B*15:02	0.0008873476755979937	0.0005731108478897285	not-binder
SRMCKSPN	HLA-B*15:02	0.0012562696676468477	0.001149164497794776	not-binder
QEQSQCTA	HLA-B*15:02	0.0013683905857760693	0.001221779864348026	not-binder
YANHHLDL	HLA-B*15:02	0.81606125831604	0.17511971277602845	binder
VAQAMGQL	HLA-B*15:02	0.15254989750683307	0.1281210089233801	not-binder
KYAQKILK	HLA-B*15:02	0.012140630837529897	0.007658161010348598	not-binder
RGSSAQIR	HLA-B*15:02	0.0015024077496491373	0.0022272158544000458	not-binder
NLNGPIVD	HLA-B*15:02	0.1135516350157559	0.10114972938123828	not-binder
PQDAFHLT	HLA-B*15:02	0.1167199157178402	0.07948989768918618	not-binder
AAAAAAAS	HLA-B*15:02	0.03438548874109983	0.02266438643932436	not-binder
EEIVQKFQ	HLA-B*15:02	0.04805628643371165	0.050125800839020976	not-binder
SQISDGVK	HLA-B*15:02	0.018672000616788864	0.005439491780825988	not-binder
ESKRLGAK	HLA-B*15:02	0.0018422485096380114	0.0013087528906627229	not-binder
TKQMMYAQ	HLA-B*15:02	0.010674722539260984	0.00812114495233372	not-binder
VGTACIHV	HLA-B*15:02	0.0018882391043007374	0.0009116559817490302	not-binder
TVSPVLVP	HLA-B*15:02	0.09857888109982013	0.07764502764641364	not-binder
YFVRLDKL	HLA-B*15:02	0.20519311614334584	0.24807018544792964	not-binder
PRERSTST	HLA-B*15:02	0.006429256952833385	0.010636297705376366	not-binder
EFREAKAI	HLA-B*15:02	0.05118243470788002	0.02914307215316448	not-binder
LLEQNKAL	HLA-B*15:02	0.409651492536068	0.2561123519386843	ambiguous
PNNTCDEN	HLA-B*15:02	0.0012792251072824001	0.0012610886776709635	not-binder
NEYVAELK	HLA-B*15:02	0.229976823925972	0.20446281467425587	not-binder
YGFEKNDG	HLA-B*15:02	0.05463112946599722	0.06110041168191134	not-binder
AAYMAAKK	HLA-B*15:02	0.014889298193156719	0.009847361243693778	not-binder
EVRPRFGM	HLA-B*15:02	0.5028101898729801	0.34376822126776885	ambiguous
IHGVYDPS	HLA-B*15:02	0.004612107982393354	0.004051580602183067	not-binder
CYEYWVKE	HLA-B*15:02	0.00556302887853235	0.0033880517047637656	not-binder
VAAATAVF	HLA-B*15:02	0.9862279415130615	0.004933224002700986	binder
PFITIQQL	HLA-B*15:02	0.08996863914653659	0.08424265616939973	not-binder
YVDYTRNI	HLA-B*15:02	0.24583679027855396	0.2860848860239163	not-binder
KVLEIDGT	HLA-B*15:02	0.011351604282390326	0.011055734076624257	not-binder
GLTTIYLM	HLA-B*15:02	0.2617547821253538	0.20990273525316758	not-binder
DIVTSFEA	HLA-B*15:02	0.029741847258992492	0.04196834299385733	not-binder
AVVQVQGK	HLA-B*15:02	0.006783319200621918	0.005893174799484127	not-binder
GHEENGDA	HLA-B*15:02	0.0013427704499918037	0.0012702717068942188	not-binder
VEEAKNAA	HLA-B*15:02	0.012002977821975947	0.005750498972233295	not-binder
SSDVTGQP	HLA-B*15:02	0.010759673919528723	0.015206602585676845	not-binder
YRETIDRG	HLA-B*15:02	0.001419464554055594	0.001344397277436462	not-binder
LTSFLTRI	HLA-B*15:02	0.045606787968426946	0.03475328103432297	not-binder
PAELDPIG	HLA-B*15:02	0.017372527904808522	0.008364353857051317	not-binder
AYLALTKP	HLA-B*15:02	0.05387061908841133	0.06736645940882025	not-binder
EVGEATAA	HLA-B*15:02	0.014833822101354598	0.014217046135683361	not-binder
FTTSSHFA	HLA-B*15:02	0.012701345421373845	0.009009538730267368	not-binder
DVFFKRCA	HLA-B*15:02	0.03275906282942742	0.059197493994425913	not-binder
ADKPTDFN	HLA-B*15:02	0.008483255794271827	0.008015779316152652	not-binder
TEFWDHNL	HLA-B*15:02	0.19175179731100797	0.15870185917043225	not-binder
EAAIASLF	HLA-B*15:02	0.8953000783920289	0.05125858171306169	binder
EQAIERAG	HLA-B*15:02	0.007546875311527401	0.006673449848143969	not-binder
NSTVVKGF	HLA-B*15:02	0.7186204552650451	0.14418397708342556	binder
FTPTKKEG	HLA-B*15:02	0.012296413350850344	0.003003521598398551	not-binder
RQGVFGEL	HLA-B*15:02	0.12022806582972408	0.14035231214344382	not-binder
LKGVQEDP	HLA-B*15:02	0.003719275468029082	0.003752721109464244	not-binder
VSLKTKER	HLA-B*15:02	0.0006750993808964268	0.0005440451488132629	not-binder
TLFKCLKK	HLA-B*15:02	0.003049046685919166	0.0025493346976456555	not-binder
SGGPPRMC	HLA-B*15:02	0.000722646524081938	0.0007685687723415043	not-binder
SVAQDKRF	HLA-B*15:02	0.5568332821130753	0.2903032521907909	ambiguous
LLLHIHRA	HLA-B*15:02	0.006028154969681054	0.004509268316857931	not-binder
DAAIATNT	HLA-B*15:02	0.10055672666057944	0.08938268302715367	not-binder
HPDDRSKI	HLA-B*15:02	0.18306184206157922	0.1916050094609011	not-binder
HHPLHGQV	HLA-B*15:02	0.02120492873218609	0.024697118836245303	not-binder
TVLADWRT	HLA-B*15:02	0.05102131525054574	0.06208262307057487	not-binder
YQNGAPIR	HLA-B*15:02	0.111960434820503	0.17908888063161893	not-binder
SDVVKDIY	HLA-B*15:02	0.7238480091094971	0.12122991879990654	binder
RLVHQNSA	HLA-B*15:02	0.006213233806192875	0.005013950152626384	not-binder
LAIQYGSN	HLA-B*15:02	0.014989408385008573	0.00869038248511608	not-binder
REFRDRDD	HLA-B*15:02	0.001603300559327181	0.0013566009850254233	not-binder
INALNESA	HLA-B*15:02	0.005215443857014179	0.0026574364565934007	not-binder
SGLIEGIG	HLA-B*15:02	0.005683618132025003	0.00366003557407731	not-binder
LRWLSLVG	HLA-B*15:02	0.0079374102759175	0.007760540826154934	not-binder
VGANPEYK	HLA-B*15:02	0.022767419833689927	0.01434903010992029	not-binder
AALGGGPA	HLA-B*15:02	0.09368677958846092	0.12033984602302575	not-binder
HIYGNKTI	HLA-B*15:02	0.18179362863302231	0.11033425647918076	not-binder
VGLIAIKT	HLA-B*15:02	0.035137041192501786	0.032680205786981796	not-binder
KDKDMTYA	HLA-B*15:02	0.010838004178367555	0.011875506199326705	not-binder
YSSFSSVN	HLA-B*15:02	0.020971790049225093	0.012178102583240947	not-binder
ELSNVAFY	HLA-B*15:02	0.9693844199180603	0.012417054758175363	binder
LTPERIEG	HLA-B*15:02	0.0182703313883394	0.02008040310355946	not-binder
LRVQMARY	HLA-B*15:02	0.5589761406183242	0.31348832613773747	ambiguous
QKEVYEQQ	HLA-B*15:02	0.00555226425640285	0.005806774362811044	not-binder
LTGQALVD	HLA-B*15:02	0.041357948631048205	0.02436380766693839	not-binder
DITNHVFA	HLA-B*15:02	0.08856363561935723	0.16265851014684587	not-binder
VTSTAAVA	HLA-B*15:02	0.01535274861380458	0.00870814664837797	not-binder
VEGKDLKE	HLA-B*15:02	0.019112187996506692	0.017737841602023217	not-binder
LGYAGRLI	HLA-B*15:02	0.12494129613041878	0.07795840456482184	not-binder
ARMATVGG	HLA-B*15:02	0.0023578165448270736	0.0018439301680811537	not-binder
RLERRTSM	HLA-B*15:02	0.1404458336532116	0.17333263837825214	not-binder
LYPPFLAM	HLA-B*15:02	0.9314731001853943	0.058380665319190415	binder
GLGEALQN	HLA-B*15:02	0.005975750903598964	0.006657948326607949	not-binder
EYQRTGAV	HLA-B*15:02	0.025563147105276584	0.015182804064736155	not-binder
SYYSPKVW	HLA-B*15:02	0.24822891727089882	0.16478506264884235	not-binder
RGESMKRE	HLA-B*15:02	0.00014365507959155366	0.0001170063248009697	not-binder
AKQVKETL	HLA-B*15:02	0.06376989614218473	0.05677414211390319	not-binder
SKEERKAR	HLA-B*15:02	0.0004808232610230334	0.00045430839916127847	not-binder
CLPIEEMA	HLA-B*15:02	0.0014357781095895917	0.0011723753013585926	not-binder
LLHGHFQP	HLA-B*15:02	0.05040945112705231	0.039818966686545665	not-binder
NVQIIRMA	HLA-B*15:02	0.005768955359235406	0.005359931184312939	not-binder
ESCPAQLT	HLA-B*15:02	0.07430339448619634	0.1182492373056242	not-binder
KKNDFKGF	HLA-B*15:02	0.13980889096856117	0.08542248826280245	not-binder
SGLDIFAK	HLA-B*15:02	0.018623549304902554	0.01067162644112655	not-binder
VFKDKTEM	HLA-B*15:02	0.9466819167137146	0.03835175772184273	binder
AEPYIRRR	HLA-B*15:02	0.0016786009353381814	0.0018561152742207828	not-binder
TIAVRSSM	HLA-B*15:02	0.9218141794204712	0.09558847575008518	binder
PGTSPTQL	HLA-B*15:02	0.032631049398332834	0.018332496816616223	not-binder
SLFIGMAT	HLA-B*15:02	0.15313408821821212	0.08603604424493037	not-binder
HGHPGSSS	HLA-B*15:02	0.016510011721402408	0.026630307974184895	not-binder
NHATLAGH	HLA-B*15:02	0.03328712165821344	0.030285993222283467	not-binder
ETRAMRSK	HLA-B*15:02	0.0006573002436198294	0.0008837800139488187	not-binder
TPVQKPVG	HLA-B*15:02	0.07976273652166128	0.06604039207882008	not-binder
FGERRTID	HLA-B*15:02	0.004339675616938621	0.004679280054231975	not-binder
AIAAIMEL	HLA-B*15:02	0.33355585038661956	0.15480919885454725	not-binder
SPDYSLQH	HLA-B*15:02	0.12860976494848728	0.15428590971684103	not-binder
RVLNEDGL	HLA-B*15:02	0.015815577353350818	0.025097966748424277	not-binder
IGALSRGN	HLA-B*15:02	0.0030257147620432077	0.0027779867676744245	not-binder
KLVAREVY	HLA-B*15:02	0.7625798344612121	0.16148668068090535	binder
ERGGVSLA	HLA-B*15:02	0.004232902452349663	0.0038338853427050657	not-binder
LTLKSEQD	HLA-B*15:02	0.011683661420829595	0.015476164313819471	not-binder
GGRVQWVV	HLA-B*15:02	0.0027760236931499093	0.0016305690222958268	not-binder
ECFDISHT	HLA-B*15:02	0.011884961649775505	0.008492810956079433	not-binder
SMFMMVPS	HLA-B*15:02	0.10261437520384789	0.12164843289194942	not-binder
FPFMIATL	HLA-B*15:02	0.8577171325683594	0.15491366327195863	binder
LQAGWNAS	HLA-B*15:02	0.013835052587091922	0.014414904996125395	not-binder
EPPAYIVA	HLA-B*15:02	0.06176050035282969	0.0519260834936346	not-binder
KNGARQLE	HLA-B*15:02	0.0025727328786160795	0.0016215260562588022	not-binder
KDEMDRLE	HLA-B*15:02	0.03416773620992899	0.0347210696724136	not-binder
ELFHETDE	HLA-B*15:02	0.07446121033281088	0.04567417148832931	not-binder
IVVKITTA	HLA-B*15:02	0.021950036659836768	0.008947040602919851	not-binder
VTIGINQP	HLA-B*15:02	0.006262605637311935	0.00579507005787029	not-binder
KELLNLDE	HLA-B*15:02	0.02101522283628583	0.018721799368247378	not-binder
ADTPSVGV	HLA-B*15:02	0.027656631218269466	0.04227140928830452	not-binder
DTKAKTIA	HLA-B*15:02	0.07803862756118178	0.10791748762019827	not-binder
RPVVQEKV	HLA-B*15:02	0.006167349056340754	0.006356781846066516	not-binder
SGKSVRFL	HLA-B*15:02	0.016587728512240572	0.02045149295134325	not-binder
EVFDMLNG	HLA-B*15:02	0.015474346117116511	0.016154184166808812	not-binder
FVVLVPQG	HLA-B*15:02	0.027099459478631616	0.01889749390645674	not-binder
SSQRIDAV	HLA-B*15:02	0.009514624543953687	0.0073832911640094295	not-binder
IANAENNH	HLA-B*15:02	0.16557352989912033	0.16199993609366387	not-binder
EKASIVMR	HLA-B*15:02	0.027130448073148728	0.030198058272163993	not-binder
EEQEQQEE	HLA-B*15:02	0.0031035199768666643	0.0038401823803487995	not-binder
REPLNAKP	HLA-B*15:02	0.005670697707682848	0.008461794242457606	not-binder
TNGAAAAA	HLA-B*15:02	0.009268053527921438	0.0028997724284192464	not-binder
TFYQQVVV	HLA-B*15:02	0.10478741060942412	0.09329126459351288	not-binder
FYEVISAG	HLA-B*15:02	0.11168332621455193	0.12530457681986462	not-binder
GLGCLEAF	HLA-B*15:02	0.488966566324234	0.0654636906577712	ambiguous
TILKRSGR	HLA-B*15:02	0.0002613104799820576	0.00021413775520953357	not-binder
KEKMFGLL	HLA-B*15:02	0.051787512749433516	0.02088985718257028	not-binder
CGRSMLAE	HLA-B*15:02	0.0022481403255369516	0.0022640751124199175	not-binder
QGIALVAD	HLA-B*15:02	0.030190956452861427	0.019564149109636848	not-binder
SVGNIVAG	HLA-B*15:02	0.006366649677511304	0.005683014670097277	not-binder
NTIGVAYK	HLA-B*15:02	0.03379915147088468	0.03460699612566766	not-binder
FCNAVVES	HLA-B*15:02	0.020516531076282263	0.023032273569593385	not-binder
TEVEAQLG	HLA-B*15:02	0.016212855553021654	0.016138259778224587	not-binder
FGPFATFS	HLA-B*15:02	0.02768824314698577	0.035501284125435247	not-binder
FKCKETNM	HLA-B*15:02	0.068900141492486	0.06621667276521953	not-binder
WKGELNGK	HLA-B*15:02	0.003877625389577588	0.002098962671790194	not-binder
VVRNSLKD	HLA-B*15:02	0.009692472708411514	0.01109925581610159	not-binder
PGQGTQSE	HLA-B*15:02	0.004390115567366593	0.003748610363982382	not-binder
ICLGMQHY	HLA-B*15:02	0.763692194223404	0.14710182234465605	binder
AIHRAQTT	HLA-B*15:02	0.021199978003278375	0.013512686709292548	not-binder
PVRAFGGH	HLA-B*15:02	0.00740391988074407	0.00935556891408727	not-binder
RGCLAGPL	HLA-B*15:02	0.06724667325615882	0.04406109023002112	not-binder
GTPLKAHL	HLA-B*15:02	0.011282206117175519	0.007927332073505919	not-binder
ALIGGCTM	HLA-B*15:02	0.6330743491649627	0.1885039070719904	binder
VFEQPAGA	HLA-B*15:02	0.027522600116208197	0.017732350770390173	not-binder
QGLLDGVI	HLA-B*15:02	0.01687958659604192	0.0170280029999755	not-binder
LPLPIVIS	HLA-B*15:02	0.2306345108896494	0.11185140392211103	not-binder
IAAGLIQV	HLA-B*15:02	0.08966929093003273	0.0666705991540937	not-binder
IFKFNETA	HLA-B*15:02	0.046946997521445155	0.04636545637852487	not-binder
SRLLASSQ	HLA-B*15:02	0.0021078162884805352	0.001968799876971259	not-binder
PFFMCDLF	HLA-B*15:02	0.5876011550426483	0.16550387778523468	binder
SAEKSSGS	HLA-B*15:02	0.0008340590546140447	0.0008656473922337746	not-binder
YFTNEVSV	HLA-B*15:02	0.12818665131926538	0.119068983088043	not-binder
FGKNYRQT	HLA-B*15:02	0.022784340381622314	0.0319607241353626	not-binder
LSPALDHP	HLA-B*15:02	0.06950687179341912	0.06641499704909556	not-binder
NAFLFTIV	HLA-B*15:02	0.16726149395108222	0.1670831719804615	not-binder
IGKMLRQR	HLA-B*15:02	0.0003706410723680165	0.00041918843404284217	not-binder
ERGASWIR	HLA-B*15:02	0.001602277708298061	0.0014406186572985475	not-binder
EVWELVDR	HLA-B*15:02	0.05675413063727319	0.060708813787089276	not-binder
DANYVMDE	HLA-B*15:02	0.05012621385976672	0.039460231808292105	not-binder
EGTVVRKS	HLA-B*15:02	0.001717073266627267	0.0012793740869732888	not-binder
ESVIFCDR	HLA-B*15:02	0.0022584590478800237	0.0012139038993182678	not-binder
GVAAAIED	HLA-B*15:02	0.009894094383344054	0.007128733569183477	not-binder
KPISTVPR	HLA-B*15:02	0.07464027485111728	0.05971252601393886	not-binder
NKDNQSQP	HLA-B*15:02	0.0007889151689596474	0.000473843294576335	not-binder
DPDNPEIV	HLA-B*15:02	0.06433298133779317	0.08406263241098519	not-binder
VWNGPVGA	HLA-B*15:02	0.012433547084219754	0.00914916831274044	not-binder
HWLKFPLE	HLA-B*15:02	0.0902643572539091	0.05408292771728357	not-binder
WMAIQGFK	HLA-B*15:02	0.011163646425120532	0.006589869562283773	not-binder
DHKGLFIK	HLA-B*15:02	0.08217160534113646	0.06980826614363562	not-binder
TEDYTDIP	HLA-B*15:02	0.011570237297564744	0.01182712196344378	not-binder
KLKPFSAL	HLA-B*15:02	0.7113593518733978	0.15962642523389406	binder
NHSTTQLG	HLA-B*15:02	0.0037361621274612845	0.00268841951961217	not-binder
EPPIDGAD	HLA-B*15:02	0.01751420714426786	0.010895831813027753	not-binder
FGCTLEFV	HLA-B*15:02	0.011332025239244103	0.010172680750198554	not-binder
FTMIFVTL	HLA-B*15:02	0.5740805804729462	0.21875968346993405	ambiguous
SENEDPSK	HLA-B*15:02	0.010209650825709104	0.006610311768058448	not-binder
LSKRFNPF	HLA-B*15:02	0.9209728360176086	0.03374212717489131	binder
CIIYMGAK	HLA-B*15:02	0.0008981644525192678	0.000599383276302031	not-binder
SILLTTEA	HLA-B*15:02	0.004811926814727485	0.004151647860006858	not-binder
TWNVGIIL	HLA-B*15:02	0.16448477432131767	0.18420108251536413	not-binder
EAVSIPCV	HLA-B*15:02	0.011855569574981928	0.009766961876293	not-binder
ISNLADDL	HLA-B*15:02	0.12378297559916973	0.10387173430042335	not-binder
QSGLATLK	HLA-B*15:02	0.031481981230899694	0.02933691612564673	not-binder
FLGLLHME	HLA-B*15:02	0.3129828065633774	0.14288110251147504	not-binder
YSNGHICL	HLA-B*15:02	0.5916391670703888	0.27912645819193055	ambiguous
FSAVSCSQ	HLA-B*15:02	0.01391718564555049	0.010792657509590374	not-binder
IDWLCQVH	HLA-B*15:02	0.08157082963734866	0.0848220294846324	not-binder
PFTTAQLL	HLA-B*15:02	0.3388014495372772	0.21743584038272082	not-binder
VWKAEDGT	HLA-B*15:02	0.005596398538909852	0.005069122046384966	not-binder
NNNNTTTT	HLA-B*15:02	0.021136906649917363	0.01716518790499773	not-binder
ATDIVVGL	HLA-B*15:02	0.14448988251388073	0.1140917968437948	not-binder
GIASGDLS	HLA-B*15:02	0.004646435601171106	0.0036422344630106063	not-binder
VSQFKAHT	HLA-B*15:02	0.01072392794303596	0.00975004325998481	not-binder
DIFSALLI	HLA-B*15:02	0.09317636545747518	0.06668643194202545	not-binder
EDVWQPEE	HLA-B*15:02	0.002633031108416617	0.0015042999674107608	not-binder
DAPEIIPD	HLA-B*15:02	0.03817037101835012	0.03768423770579085	not-binder
FRVVPCAV	HLA-B*15:02	0.010134168155491351	0.00964858613958476	not-binder
ARRDAEKL	HLA-B*15:02	0.0007145868759835139	0.00042401176639264636	not-binder
WRYLNKLV	HLA-B*15:02	0.0014754693722352386	0.0009015188220724405	not-binder
TASIASKN	HLA-B*15:02	0.016599929658696055	0.022530283011640607	not-binder
WAIGTGKT	HLA-B*15:02	0.10164755657315254	0.09119261180344185	not-binder
GHKKRGFH	HLA-B*15:02	0.0013224538532085716	0.0011997435012097704	not-binder
AIDGDDLV	HLA-B*15:02	0.02777588174212724	0.03201401972575968	not-binder
KPETSAKS	HLA-B*15:02	0.0011378827155567705	0.0006872275520945124	not-binder
TIDGLEFY	HLA-B*15:02	0.9053725361824035	0.06343658784803129	binder
AGPVGLMM	HLA-B*15:02	0.36538951471447945	0.19949369880938733	not-binder
NWDSGCVE	HLA-B*15:02	0.11006991937756538	0.1176149257849248	not-binder
EVKTHGSK	HLA-B*15:02	0.0019115325703751296	0.0013978410365812744	not-binder
GLKTFGFG	HLA-B*15:02	0.024013497214764357	0.021518619652615534	not-binder
IFVTFLNK	HLA-B*15:02	0.027447109669446947	0.02313819435190629	not-binder
LAAFPGVT	HLA-B*15:02	0.3954350560903549	0.23874165128446598	ambiguous
VVAYGFWK	HLA-B*15:02	0.004167509690159932	0.0023537939685551123	not-binder
SFNTFETA	HLA-B*15:02	0.01824896540492773	0.011349671651989548	not-binder
RSGYLDGS	HLA-B*15:02	0.0005916966110817157	0.00040328981960983826	not-binder
EVDEFLDD	HLA-B*15:02	0.09579796994803473	0.15101736192806614	not-binder
KLGDPQNR	HLA-B*15:02	0.003398774052038789	0.0019559105389984626	not-binder
HVRQLVPR	HLA-B*15:02	0.026620550343068317	0.032801090554068095	not-binder
EFHILGLP	HLA-B*15:02	0.03599060717970133	0.04339624525860773	not-binder
NKKEPVKL	HLA-B*15:02	0.22578145308652892	0.3080114376190415	not-binder
EAPAEPAA	HLA-B*15:02	0.02958999564871192	0.04316425799043718	not-binder
AEVEGSHV	HLA-B*15:02	0.02844504320528358	0.032571387215091264	not-binder
KAGLSAHG	HLA-B*15:02	0.004651425013435073	0.004010911033702423	not-binder
AVLAAKAR	HLA-B*15:02	0.0071657118736766275	0.008860762401612583	not-binder
RALRPGQP	HLA-B*15:02	0.005502512969542295	0.004158885940716497	not-binder
NRTAVNFL	HLA-B*15:02	0.057206180319190024	0.032117926715940597	not-binder
FAWAKIPE	HLA-B*15:02	0.34206375330686567	0.18094811502831182	not-binder
SEGTGIIA	HLA-B*15:02	0.004997325642034411	0.00409792850029225	not-binder
VYKNTMVR	HLA-B*15:02	0.01321522230282426	0.010561060042514408	not-binder
HLLGVKYA	HLA-B*15:02	0.049177263490855695	0.03634590376282324	not-binder
LVNNADDA	HLA-B*15:02	0.03532998627051711	0.03131110006375214	not-binder
EEMQQLKQ	HLA-B*15:02	0.03329745647497475	0.03763865675322142	not-binder
MERVEYVL	HLA-B*15:02	0.7299108624458313	0.20457267316698283	binder
LCFPNPHS	HLA-B*15:02	0.05310448945383541	0.06076662683378994	not-binder
PEEITADI	HLA-B*15:02	0.006209889217279852	0.003249144889726429	not-binder
IELSVAYA	HLA-B*15:02	0.026303845178335904	0.024941359124758162	not-binder
YVPETLMT	HLA-B*15:02	0.39965094327926637	0.22137074902450612	ambiguous
ALDEVRAA	HLA-B*15:02	0.04704776550643146	0.03889199751466997	not-binder
ISYGTSSY	HLA-B*15:02	0.9969385981559753	0.001755591363647511	binder
PWGYQQQP	HLA-B*15:02	0.0020243012229911985	0.0009299891981191189	not-binder
KNLPITKR	HLA-B*15:02	0.005871753208339214	0.002394053131330877	not-binder
GFPFSDPL	HLA-B*15:02	0.2648933822289109	0.1906695442330257	not-binder
AQQTEASV	HLA-B*15:02	0.00620238808915019	0.002662161451295274	not-binder
VKGVEIGD	HLA-B*15:02	0.010434979200363159	0.004132140565997036	not-binder
KVDTGVAV	HLA-B*15:02	0.036625055223703386	0.026117426047870405	not-binder
LLPYIDES	HLA-B*15:02	0.020477930083870888	0.01396047634747591	not-binder
VFGQSGAG	HLA-B*15:02	0.00747163814958185	0.007723786469686139	not-binder
NKRVSNIL	HLA-B*15:02	0.042230276856571436	0.0736737395260181	not-binder
PVRKTQVF	HLA-B*15:02	0.673809677362442	0.1486136018532625	binder
YKCTARNQ	HLA-B*15:02	0.0012124658231186913	0.0014683702167889534	not-binder
MRHVDILD	HLA-B*15:02	0.03388715711189434	0.05970307530835099	not-binder
VQEFVATA	HLA-B*15:02	0.019115635519847275	0.009916299117149401	not-binder
ANMLGSIG	HLA-B*15:02	0.016087990440428256	0.012450781914984985	not-binder
ESQPSDSP	HLA-B*15:02	0.008226760990510229	0.01251514820617357	not-binder
ESRAHELG	HLA-B*15:02	0.010992809548042715	0.009952179361310166	not-binder
NVVLGGII	HLA-B*15:02	0.029174126498401166	0.03860535019181139	not-binder
PLEVFHEA	HLA-B*15:02	0.03263771953061223	0.019069672693719293	not-binder
LVANHYIP	HLA-B*15:02	0.035947582218796015	0.027406673861730606	not-binder
DATGKVVR	HLA-B*15:02	0.07189706526696682	0.10396546483766493	not-binder
EIDVTVLY	HLA-B*15:02	0.9507744550704956	0.02768898817599154	binder
CLVKYLEE	HLA-B*15:02	0.02032673479989171	0.025627723115202644	not-binder
VGEDVKLQ	HLA-B*15:02	0.02274993546307087	0.006246629368685577	not-binder
ELSLPVTG	HLA-B*15:02	0.09295839816331863	0.03181342015344775	not-binder
KPQAQALK	HLA-B*15:02	0.011361887375824154	0.00914809075447794	not-binder
ALQNGDPV	HLA-B*15:02	0.02297311946749687	0.021302157775885927	not-binder
KVSIPVLV	HLA-B*15:02	0.015639037126675248	0.01686546371042038	not-binder
LFKCPQSV	HLA-B*15:02	0.12638481836766005	0.11321083020731267	not-binder
EVNKNETW	HLA-B*15:02	0.36749197766184805	0.3071706349770586	ambiguous
ALKIAEKR	HLA-B*15:02	0.003885473107220605	0.004479510153334421	not-binder
GYGKLSGK	HLA-B*15:02	0.00736366662895307	0.0063554433134757286	not-binder
SEVVLQNR	HLA-B*15:02	0.09345185155980289	0.08705880302757406	not-binder
EVWPYLET	HLA-B*15:02	0.4052408918738365	0.20889660412918265	ambiguous
EEIIVLDD	HLA-B*15:02	0.018166022072546185	0.017914214333247292	not-binder
GDGASGED	HLA-B*15:02	0.005016955613973551	0.004746356966117598	not-binder
IWEYIFAI	HLA-B*15:02	0.16795912608504296	0.16020062188486198	not-binder
ISIETSRS	HLA-B*15:02	0.005703457555500791	0.008739945245518998	not-binder
RTHFKISV	HLA-B*15:02	0.015262238960713149	0.011636662491717385	not-binder
DRADFREE	HLA-B*15:02	0.0038348683912772684	0.0027164167172510655	not-binder
NPKEIIAD	HLA-B*15:02	0.08491510637104512	0.05876954048581059	not-binder
RLDTEALT	HLA-B*15:02	0.09402427393943072	0.07074922792292457	not-binder
QMERQLSE	HLA-B*15:02	0.02513627940788865	0.03749044427718982	not-binder
SLLAPRVL	HLA-B*15:02	0.6866407096385956	0.19158189655580365	binder
LIGLSIII	HLA-B*15:02	0.016983214439824222	0.008293813053343537	not-binder
FINFDLPL	HLA-B*15:02	0.6232413172721862	0.08866593286913554	binder
NQSMEPML	HLA-B*15:02	0.1759538896381855	0.1477148469284698	not-binder
LVPNLGKS	HLA-B*15:02	0.025973869394510983	0.026235607628111036	not-binder
VINTLMER	HLA-B*15:02	0.004150233283871785	0.0046646718556109116	not-binder
ELEEIFQR	HLA-B*15:02	0.05581860989914276	0.06636914453847853	not-binder
LHLVNDGV	HLA-B*15:02	0.06505449553951621	0.10080707992192992	not-binder
FSKPELLT	HLA-B*15:02	0.49067147970199587	0.19016314745248447	ambiguous
DETQDRVT	HLA-B*15:02	0.14149662628769874	0.06764121648945833	not-binder
TYLYPDPE	HLA-B*15:02	0.10301843658089638	0.10241494556082853	not-binder
IGKAVGNS	HLA-B*15:02	0.010013407049700617	0.006965873659471473	not-binder
SDAEEVRN	HLA-B*15:02	0.0065629452001303434	0.003964747639705129	not-binder
YMDVSPQQ	HLA-B*15:02	0.2095119945704937	0.21072161937233294	not-binder
QRVCTCPP	HLA-B*15:02	0.000615252522402443	0.0002859471921606468	not-binder
QADRYAVK	HLA-B*15:02	0.016401037923060358	0.01716218259943349	not-binder
FIVSDTAA	HLA-B*15:02	0.05561255197972059	0.0735935142721705	not-binder
NLLGSGDR	HLA-B*15:02	0.008184589410666377	0.009959415643830542	not-binder
KKPKKKKS	HLA-B*15:02	0.00027196243609068916	0.0001407980000656574	not-binder
AQEETLLA	HLA-B*15:02	0.003516352060250938	0.0020630811706292764	not-binder
GEIRCKGV	HLA-B*15:02	0.00032607074754196217	0.00023657097391710624	not-binder
GLNVRPVI	HLA-B*15:02	0.024240723066031932	0.01863599296994233	not-binder
DFGLARAF	HLA-B*15:02	0.8963009715080261	0.09764218256081432	binder
VSVSQDNN	HLA-B*15:02	0.004350080608855933	0.004333533769953114	not-binder
ANPPYSLF	HLA-B*15:02	0.5974857628345489	0.17729658615860314	binder
MASLIVAR	HLA-B*15:02	0.07427152935415507	0.07650016490127366	not-binder
KKIYYIDI	HLA-B*15:02	0.015894056198885665	0.017835025903466386	not-binder
GSTELELN	HLA-B*15:02	0.0030883341998560352	0.002354894279758337	not-binder
EVTSTANQ	HLA-B*15:02	0.0061982703860849146	0.004214373470640313	not-binder
AIIQQDIL	HLA-B*15:02	0.0523259702604264	0.051225716221462846	not-binder
GKIVSKPS	HLA-B*15:02	0.0024337796872714534	0.0027426605805148645	not-binder
QVGGSDQW	HLA-B*15:02	0.040965276153292506	0.06123917828410912	not-binder
LVGQAVEV	HLA-B*15:02	0.012924323882907629	0.0067298404514176445	not-binder
QPEQSMYR	HLA-B*15:02	0.023979474397492595	0.03602986920823835	not-binder
RKNILFEG	HLA-B*15:02	0.0007184263804447255	0.000746163369524227	not-binder
EVPVPVPP	HLA-B*15:02	0.1321401983499527	0.21032388238128422	not-binder
RDQPFLLG	HLA-B*15:02	0.003320762061048299	0.004215498561819077	not-binder
GSPLADYM	HLA-B*15:02	0.05529237929731608	0.04745089389525699	not-binder
ADLLGSVI	HLA-B*15:02	0.09640811271965503	0.09031309774229103	not-binder
GGGDSAFD	HLA-B*15:02	0.010718119784723968	0.009505769131949717	not-binder
FATVNGSV	HLA-B*15:02	0.18254335224628448	0.19426988511739574	not-binder
YHYMDYGC	HLA-B*15:02	0.006429631687933579	0.008853057914355115	not-binder
GTSLCSSL	HLA-B*15:02	0.050059730745851995	0.03736028519679421	not-binder
KMMTKVLK	HLA-B*15:02	0.03916176534257829	0.04189469591111759	not-binder
IADKKLLD	HLA-B*15:02	0.06365978326648473	0.08935447539291376	not-binder
GCDGRQKS	HLA-B*15:02	0.0003066469926125137	0.0005502457684491186	not-binder
GEKPYECL	HLA-B*15:02	0.01403058939613402	0.010968178792405707	not-binder
GGNAQVSV	HLA-B*15:02	0.00933766404632479	0.01369748172592984	not-binder
PIFEIADY	HLA-B*15:02	0.8876253247261048	0.07345509956591306	binder
CSFNNIGG	HLA-B*15:02	0.0073994199250591915	0.01177737097947407	not-binder
LLSERIVW	HLA-B*15:02	0.4202162116765976	0.19735259583958065	ambiguous
FEKYSHQY	HLA-B*15:02	0.9819518446922302	0.014062644787779504	binder
VLDVGCGV	HLA-B*15:02	0.08264524880796671	0.1456309000632464	not-binder
IMDGSAGP	HLA-B*15:02	0.09228528095409275	0.13295211573592003	not-binder
SKINSVLK	HLA-B*15:02	0.009931827010586858	0.014445666717886	not-binder
TQIYTNEI	HLA-B*15:02	0.07394838258624077	0.05261631359837157	not-binder
ITAIILFI	HLA-B*15:02	0.009529541153460741	0.005449562505460479	not-binder
VRDMETSG	HLA-B*15:02	0.0007145153591409326	0.0006260629835422792	not-binder
VYAFGIFL	HLA-B*15:02	0.22487550899386405	0.15718287731095323	not-binder
IILRNQNE	HLA-B*15:02	0.010514744743704795	0.010285805931295392	not-binder
SWWNFGSL	HLA-B*15:02	0.14628941044211388	0.0652664193236958	not-binder
VGGTSLIF	HLA-B*15:02	0.4652125597000122	0.0926782169603311	ambiguous
NFWKHNTI	HLA-B*15:02	0.1692346813157201	0.2286678067419277	not-binder
DEFNHDLR	HLA-B*15:02	0.10444149629911408	0.1265814340060481	not-binder
MDILMSYI	HLA-B*15:02	0.2981855046004057	0.23491789115080425	not-binder
TASTWKKF	HLA-B*15:02	0.7409976959228516	0.07457683203350346	binder
ANGQPVLV	HLA-B*15:02	0.012815996026620268	0.00864421335879214	not-binder
PSMEHEDS	HLA-B*15:02	0.002127480442868546	0.0019808177347338906	not-binder
GHKRTPSE	HLA-B*15:02	0.00110370812471956	0.0009736368021335625	not-binder
DTDILAAF	HLA-B*15:02	0.8174372911453247	0.06475792246316692	binder
LSSSSSSS	HLA-B*15:02	0.0027447658590972423	0.000966008053419587	not-binder
ETGVKIDI	HLA-B*15:02	0.008505899552255869	0.002174364800884852	not-binder
RLDANTSG	HLA-B*15:02	0.00254503907635808	0.002605791362701186	not-binder
QHFNLLSE	HLA-B*15:02	0.006092765484936535	0.0051422194446450785	not-binder
EIPDGQIT	HLA-B*15:02	0.036011350760236385	0.03329159725835577	not-binder
SAESLYDF	HLA-B*15:02	0.3110421024262905	0.1442320782571929	not-binder
ESRKREFY	HLA-B*15:02	0.8400340795516967	0.13405347662987685	binder
QPLESASN	HLA-B*15:02	0.014873798098415136	0.010912142330072032	not-binder
GSFFFTAL	HLA-B*15:02	0.12151562422513962	0.07754817469338797	not-binder
NHTYCLTC	HLA-B*15:02	0.018292400566861034	0.022999905933017265	not-binder
TFLVRDQR	HLA-B*15:02	0.00300073092803359	0.0039031134288425567	not-binder
KKGKVISV	HLA-B*15:02	0.009647947986377404	0.013058529584142284	not-binder
KESGSAAA	HLA-B*15:02	0.008404420036822558	0.003861428010019385	not-binder
VFKFTVYI	HLA-B*15:02	0.1441686175763607	0.07330710221321257	not-binder
LLTSRNES	HLA-B*15:02	0.00743692833930254	0.006935276016120549	not-binder
MENYQQAD	HLA-B*15:02	0.01589262668421725	0.020322098012202253	not-binder
GIVLQCRE	HLA-B*15:02	0.0006589201861061156	0.0007530632299309241	not-binder
KRGGKVWI	HLA-B*15:02	0.0009040043511049589	0.0009432601061773068	not-binder
PKLGTVTL	HLA-B*15:02	0.20747056491672994	0.11771121888141624	not-binder
RQYGTLNL	HLA-B*15:02	0.16434318237006665	0.14866186158890055	not-binder
YDSLRQGK	HLA-B*15:02	0.010141225802362897	0.008842503269567766	not-binder
DPVLDGQL	HLA-B*15:02	0.33616257309913633	0.19440041980286182	not-binder
NDAEAAKA	HLA-B*15:02	0.015864975564181805	0.018750623914162195	not-binder
ARWALATA	HLA-B*15:02	0.003959265048615634	0.0027312220067606486	not-binder
KEGYRLSC	HLA-B*15:02	0.0013948776526376606	0.00075258380276892	not-binder
SLLKSIGY	HLA-B*15:02	0.963136100769043	0.03538595797037297	binder
APERILDR	HLA-B*15:02	0.005953479770687409	0.0074454919233198505	not-binder
ELRRLMMS	HLA-B*15:02	0.03889382962952368	0.057269756728776086	not-binder
AAVQVFHV	HLA-B*15:02	0.08457666896283626	0.062397806797212914	not-binder
STGGVGDT	HLA-B*15:02	0.042250249127391726	0.04569037828594945	not-binder
GCGSGILS	HLA-B*15:02	0.0018610537197673693	0.002434416760858728	not-binder
VELEALLQ	HLA-B*15:02	0.07439836002886295	0.04759049973448213	not-binder
YAKIYYTC	HLA-B*15:02	0.10958791766315698	0.08441547324622667	not-binder
RKIVFMAS	HLA-B*15:02	0.001397703416296281	0.0018413385092963409	not-binder
FFMQSLDT	HLA-B*15:02	0.1529674470424652	0.09645215525703991	not-binder
KVAPEEYK	HLA-B*15:02	0.01802432257682085	0.010787482300664446	not-binder
EIPGVTGV	HLA-B*15:02	0.004879359109327197	0.005939538863578375	not-binder
RDEPNTRY	HLA-B*15:02	0.6670532822608948	0.268111415245407	binder
IQPWQERR	HLA-B*15:02	0.0008736651543586049	0.0012339723363172068	not-binder
KTNATIAE	HLA-B*15:02	0.01010369200957939	0.009595950565964172	not-binder
AVVSLTLT	HLA-B*15:02	0.06145875081419945	0.04532643548466956	not-binder
TKEVLMLA	HLA-B*15:02	0.01697218678891659	0.00955532161095171	not-binder
GGTLRLLI	HLA-B*15:02	0.016137236368376762	0.012578544846332265	not-binder
LRGTKRDD	HLA-B*15:02	0.0002069794551061932	0.00016369898052877869	not-binder
VTNAKNPA	HLA-B*15:02	0.02690837047994137	0.02387951378405567	not-binder
PDFIRPIS	HLA-B*15:02	0.012173341307789087	0.006761915561195275	not-binder
ALTYAQRF	HLA-B*15:02	0.40733119249343874	0.1791292054630259	not-binder
FTLGSEMK	HLA-B*15:02	0.02354662213474512	0.010383226583787927	not-binder
WNLPDHAV	HLA-B*15:02	0.08387236297130585	0.10279658077114508	not-binder
MIFHYKEL	HLA-B*15:02	0.7817455530166626	0.05074189299708135	binder
GQPQNPMG	HLA-B*15:02	0.002400656236568466	0.0017074419884746323	not-binder
FAAKSLFK	HLA-B*15:02	0.07629275433719158	0.09826728084211361	not-binder
ARLCPEGL	HLA-B*15:02	0.002538198695401661	0.0024961138225624334	not-binder
ESWKALEK	HLA-B*15:02	0.003802490048110485	0.0021618731036831726	not-binder
VLSDMNLG	HLA-B*15:02	0.01313454620540142	0.009119960350601584	not-binder
LARSLRSG	HLA-B*15:02	0.010301560396328568	0.010894305503882313	not-binder
PMIRYMQK	HLA-B*15:02	0.0003666716744191945	0.0002414272227137421	not-binder
MLSSLAPN	HLA-B*15:02	0.17323852926492692	0.09353277250240916	not-binder
TSNTTEFI	HLA-B*15:02	0.005322046286892146	0.008378280568639478	not-binder
ESIPQEIV	HLA-B*15:02	0.00526502775028348	0.004493051131068719	not-binder
LYYLWMLN	HLA-B*15:02	0.023740563821047545	0.023002134937493233	not-binder
SAFNGNIG	HLA-B*15:02	0.06634024418890476	0.053966409230812196	not-binder
SLSLKKEG	HLA-B*15:02	0.006468485295772553	0.004011171129792564	not-binder
LDIYRKLR	HLA-B*15:02	0.001011404296150431	0.0008713475411734008	not-binder
LGAAFVYV	HLA-B*15:02	0.0965385178104043	0.135740167871574	not-binder
GQFAADMQ	HLA-B*15:02	0.010609293659217655	0.009081238744877705	not-binder
AAGVEVCL	HLA-B*15:02	0.05010976418852806	0.021071298520901276	not-binder
IIVESKGE	HLA-B*15:02	0.04770608637481928	0.03941141208433679	not-binder
FLTIKRVE	HLA-B*15:02	0.05868480671197176	0.0815676925298665	not-binder
FERIRRRG	HLA-B*15:02	0.00017539204272907228	0.00021379962458149035	not-binder
QKFYEIIM	HLA-B*15:02	0.29347645193338395	0.22010466675427764	not-binder
LIHPKDYS	HLA-B*15:02	0.022054660879075528	0.01789049808003534	not-binder
IDAIERLG	HLA-B*15:02	0.016191062331199647	0.008901234190421532	not-binder
TDRVLFYG	HLA-B*15:02	0.053613831475377086	0.049661679649026014	not-binder
RACLDSAV	HLA-B*15:02	0.00283828858518973	0.002455159862226165	not-binder
RKIKELKM	HLA-B*15:02	0.0095026952738408	0.006644752293006283	not-binder
TAREVSRL	HLA-B*15:02	0.18217988815158606	0.2071811673083831	not-binder
PKKIVHEY	HLA-B*15:02	0.9194553971290589	0.06793732421879736	binder
LKAQGHSH	HLA-B*15:02	0.16566404271870852	0.12688315486223842	not-binder
EPLHQVWL	HLA-B*15:02	0.2469453949481249	0.17292807505381622	not-binder
TGAGPSEK	HLA-B*15:02	0.00839562898618169	0.005508569902226565	not-binder
SFLTDEEK	HLA-B*15:02	0.04623241890221834	0.029378166416540126	not-binder
WGGPSYSG	HLA-B*15:02	0.004307960666483268	0.0033107153577253768	not-binder
SSRPGVVI	HLA-B*15:02	0.08666675724089146	0.0632845388806886	not-binder
RVTLPSVL	HLA-B*15:02	0.1828353464603424	0.11214191403208246	not-binder
SYEEKQGF	HLA-B*15:02	0.7505276083946228	0.18413322954056557	binder
GSLDVKMT	HLA-B*15:02	0.0372588824480772	0.03523418335966738	not-binder
AERKQLLP	HLA-B*15:02	0.007691334350965917	0.007830501932814668	not-binder
AERLERIK	HLA-B*15:02	0.002599205292062834	0.003702395217111865	not-binder
FAIIGWRC	HLA-B*15:02	0.004538127616979182	0.0035836344953779184	not-binder
VLNDLVAH	HLA-B*15:02	0.5831324696540833	0.2960695931611547	ambiguous
NSFLLEVK	HLA-B*15:02	0.055256187543272973	0.035940414544602284	not-binder
QFIALDLN	HLA-B*15:02	0.013963146694004535	0.010784106231783427	not-binder
EATAYMFI	HLA-B*15:02	0.10139678074046969	0.13986153109976024	not-binder
QGGPSWVS	HLA-B*15:02	0.007793737994506955	0.00532803347626285	not-binder
TSKEQRAT	HLA-B*15:02	0.02265550773590803	0.013646627243932593	not-binder
AADARRRR	HLA-B*15:02	0.0005625953839626163	0.0005001913325112546	not-binder
QCIQSMTR	HLA-B*15:02	0.0015031365393952001	0.0021911169779885798	not-binder
ASEVAGRA	HLA-B*15:02	0.003160323156043887	0.0023694107797793402	not-binder
ARFPYSPS	HLA-B*15:02	0.0073416249942965806	0.005203154041692041	not-binder
QLGRYVAS	HLA-B*15:02	0.0044515600777231155	0.003568731931651128	not-binder
AGNMAFAI	HLA-B*15:02	0.020301630022004247	0.028132518471409573	not-binder
CRKDNSSI	HLA-B*15:02	0.0016865723126102238	0.002056096014347111	not-binder
KAQGTDEL	HLA-B*15:02	0.07779666567221284	0.06431758363551518	not-binder
GVGVLDDF	HLA-B*15:02	0.22810320779681206	0.11727509924704513	not-binder
LGDAVGRF	HLA-B*15:02	0.6395253837108612	0.14422874015198534	binder
EFVKSDLT	HLA-B*15:02	0.14003288857638835	0.10989226939603693	not-binder
AVTAVFML	HLA-B*15:02	0.16529916897416114	0.12303183416051612	not-binder
IVDFCRNK	HLA-B*15:02	0.0009770462434971704	0.0010555075569685635	not-binder
AYDSSDPA	HLA-B*15:02	0.021570294862613082	0.015825635512885083	not-binder
SKHLSLPL	HLA-B*15:02	0.21115942895412446	0.22494758460459102	not-binder
AASDELLA	HLA-B*15:02	0.005638719582930207	0.005159948212794031	not-binder
RDLNYAKY	HLA-B*15:02	0.6073951721191406	0.21811284912007245	ambiguous
VRQKEQKG	HLA-B*15:02	0.0003148751537082717	0.00023013024749697	not-binder
EFLDAMIT	HLA-B*15:02	0.26410971861332655	0.15369749724045773	not-binder
EAWFFIRE	HLA-B*15:02	0.014856056915596128	0.008830506939768702	not-binder
RTDIELPW	HLA-B*15:02	0.018040238693356515	0.01945943475415982	not-binder
GATRAGVI	HLA-B*15:02	0.013228807458654046	0.01464049724933822	not-binder
WSSVLPPL	HLA-B*15:02	0.6448770403862	0.06461879660318771	binder
VRIICSFI	HLA-B*15:02	0.003974911593832076	0.004213451787512349	not-binder
RPDGTPLG	HLA-B*15:02	0.02383927264454542	0.024611216948271144	not-binder
ATLQLIMT	HLA-B*15:02	0.02780003468506038	0.022676548398497462	not-binder
NTHELIFP	HLA-B*15:02	0.007860892964527012	0.0037205180277182716	not-binder
KLKIPIIL	HLA-B*15:02	0.09921372011303901	0.0691045313444836	not-binder
ARKIFIAL	HLA-B*15:02	0.04667181582190096	0.03989287334436525	not-binder
GMLEGSLT	HLA-B*15:02	0.015133110969327391	0.010740017847161679	not-binder
TPQFVANV	HLA-B*15:02	0.02541777165606618	0.040751092127201134	not-binder
KLKFNKTR	HLA-B*15:02	0.0018092444544890896	0.002860457291067674	not-binder
ESHQLALQ	HLA-B*15:02	0.022141080256551503	0.017348286660334906	not-binder
FALPRRRF	HLA-B*15:02	0.8582610845565796	0.12821758156307017	binder
KAQLNYSV	HLA-B*15:02	0.012269430607557297	0.005418987002382076	not-binder
PEDQLGEL	HLA-B*15:02	0.024085023254156113	0.01958430049279055	not-binder
GEKDLFGR	HLA-B*15:02	0.012393005122430623	0.010279836252006963	not-binder
SVMEYRKG	HLA-B*15:02	0.0019036364537896588	0.0015317075583511036	not-binder
LVDCDQDA	HLA-B*15:02	0.02755572000169195	0.047588146771579826	not-binder
KILESYQF	HLA-B*15:02	0.35039269328117373	0.15071501534785667	not-binder
EYAHEKGV	HLA-B*15:02	0.004709189804270863	0.004067817840120325	not-binder
SVNELREE	HLA-B*15:02	0.03958678082562983	0.063435870892874	not-binder
LLANGVDL	HLA-B*15:02	0.4324979692697525	0.23846262471316576	ambiguous
VCHELKLI	HLA-B*15:02	0.0057598590850830075	0.0032726044640582954	not-binder
EQLLREAQ	HLA-B*15:02	0.03560454361140728	0.026925666084816106	not-binder
SKSSGKVS	HLA-B*15:02	0.004479801864363253	0.004831331524535973	not-binder
NSMKRKEW	HLA-B*15:02	0.1220036931335926	0.09562215600714556	not-binder
CCSAAQYR	HLA-B*15:02	0.0010401906067272649	0.0013927873763289458	not-binder
DYLKVLID	HLA-B*15:02	0.08695106692612171	0.12442331127211209	not-binder
FDNSGSIG	HLA-B*15:02	0.018184117134660484	0.013051128832759787	not-binder
ENLERAGL	HLA-B*15:02	0.11032778173685073	0.05128092008402078	not-binder
GAPAEVLT	HLA-B*15:02	0.027576716057956217	0.02432821183428357	not-binder
LLHCEPEL	HLA-B*15:02	0.6276407539844513	0.15548733812313012	binder
VATFSLGA	HLA-B*15:02	0.008112607756629586	0.008573214063887278	not-binder
PDDFLIMI	HLA-B*15:02	0.029013584647327662	0.01745204232045667	not-binder
VADELEAA	HLA-B*15:02	0.06877826591953635	0.06760219740365453	not-binder
KERISAAE	HLA-B*15:02	0.007146380201447755	0.004474162357365736	not-binder
MIRNLSTE	HLA-B*15:02	0.13155097737908364	0.04792070743510675	not-binder
LLSRLSHA	HLA-B*15:02	0.008213373098988086	0.006794121254705468	not-binder
DAAAAASI	HLA-B*15:02	0.22247888743877411	0.218432732451777	not-binder
ERSPDQSE	HLA-B*15:02	0.0031894277373794465	0.0034251601590550543	not-binder
DFSDTQSF	HLA-B*15:02	0.8390536546707154	0.06581126381962271	binder
ATTNKQSK	HLA-B*15:02	0.0016309421509504319	0.0013873847106264149	not-binder
GCLYAGAL	HLA-B*15:02	0.10365925543010235	0.09949998148926877	not-binder
PTPITMGM	HLA-B*15:02	0.16278412528336048	0.12154296285680513	not-binder
LEWLHDEI	HLA-B*15:02	0.06295907944440841	0.04317855024533004	not-binder
LQDLYSRL	HLA-B*15:02	0.27861187756061556	0.12106582372897293	not-binder
KKLRNIGS	HLA-B*15:02	0.00021644946646119932	0.00020614847033292725	not-binder
LQDYFDGN	HLA-B*15:02	0.012971987947821617	0.01480449252919535	not-binder
LKALEGDK	HLA-B*15:02	0.012663827277719975	0.005838345866008633	not-binder
ELEDVLKL	HLA-B*15:02	0.46187089681625365	0.2689343772938668	ambiguous
TLKLIFRK	HLA-B*15:02	0.0023351060692220925	0.0027939442972978747	not-binder
IMTGENEP	HLA-B*15:02	0.028095535142347215	0.03918271274374121	not-binder
CSASTVDK	HLA-B*15:02	0.0022275927127338945	0.0011538773300402432	not-binder
PGKTVPDP	HLA-B*15:02	0.008637105650268494	0.006488303729409792	not-binder
EIYGIEGH	HLA-B*15:02	0.13312932327389718	0.10843487803826136	not-binder
RHLPGLIT	HLA-B*15:02	0.04368295017629862	0.04006926923277839	not-binder
TRAGSKES	HLA-B*15:02	0.0008994202406029217	0.000988501834606132	not-binder
EALHSVCH	HLA-B*15:02	0.16518546193838118	0.16991119607649635	not-binder
VNADQNAG	HLA-B*15:02	0.006644478160887956	0.006009408933269315	not-binder
PHHELELA	HLA-B*15:02	0.006625552754849195	0.0015694573795130972	not-binder
RRQFFLDC	HLA-B*15:02	0.00012844024022342637	0.00012027107400144991	not-binder
EEDESIRT	HLA-B*15:02	0.036834708851529285	0.06996678598064218	not-binder
FRRAVAIG	HLA-B*15:02	0.004560810909606516	0.003851225485492376	not-binder
VKGFAILQ	HLA-B*15:02	0.019000409357249736	0.014240728809090348	not-binder
EASEQYRA	HLA-B*15:02	0.015608270186930895	0.029390150131505775	not-binder
DGVKKCNP	HLA-B*15:02	0.0033320298764010657	0.0026430616967365876	not-binder
LSSFTCDR	HLA-B*15:02	0.0009141289512626827	0.0006622842044770354	not-binder
SNGYSLVR	HLA-B*15:02	0.01313568102195859	0.015975169980522747	not-binder
SPLNFKFS	HLA-B*15:02	0.021664880216121674	0.009972879475170181	not-binder
GVKRSMAF	HLA-B*15:02	0.7176485002040863	0.18849376664627746	binder
LFAPPALL	HLA-B*15:02	0.9499979376792907	0.05047148501620976	binder
RILTEPSA	HLA-B*15:02	0.0048061633249744775	0.004787792602274006	not-binder
RAGAGGEE	HLA-B*15:02	0.003397925291210413	0.0020580770556655093	not-binder
ISSESRTL	HLA-B*15:02	0.3514559231698513	0.2190418364555647	not-binder
PGNPQTPG	HLA-B*15:02	0.005052503856131807	0.0048390094483539104	not-binder
GLAPYNPL	HLA-B*15:02	0.48297505676746366	0.27963645015555433	ambiguous
VRNPPFSE	HLA-B*15:02	0.0034221167035866527	0.0025057616134236947	not-binder
KSSQLKNL	HLA-B*15:02	0.011959108000155538	0.006367815383131615	not-binder
VPQGRYSD	HLA-B*15:02	0.029695635940879584	0.028857629513733392	not-binder
CLDRAIDE	HLA-B*15:02	0.01916387726087123	0.012877556167974228	not-binder
VKVEQCTP	HLA-B*15:02	0.0030813328630756587	0.001905866079804124	not-binder
LFQGRALL	HLA-B*15:02	0.7831691384315491	0.10292096666554415	binder
HLPSPVDA	HLA-B*15:02	0.06536517962813378	0.03491612068945584	not-binder
DYLEHIYT	HLA-B*15:02	0.452300669439137	0.271439982131116	ambiguous
ATVVGKLF	HLA-B*15:02	0.47332445383071897	0.16929363397844366	ambiguous
KFSVIKTL	HLA-B*15:02	0.15365071967244148	0.06285359530503791	not-binder
RLASTEMR	HLA-B*15:02	0.002683309884741902	0.001950206634326915	not-binder
GYQFANEY	HLA-B*15:02	0.8284847378730774	0.12041093482484069	binder
LLTLFKST	HLA-B*15:02	0.30337521620094776	0.284840804832165	not-binder
LPTKRIRI	HLA-B*15:02	0.032648914773017165	0.03598031272538904	not-binder
GGLPALAF	HLA-B*15:02	0.6750109791755676	0.07487934202687076	binder
LGGISVNI	HLA-B*15:02	0.012575168907642365	0.005699132806142774	not-binder
SNIETILL	HLA-B*15:02	0.15088985078036785	0.08592798168079677	not-binder
DTQGGHNT	HLA-B*15:02	0.08893929221667349	0.15363943488845933	not-binder
KRYLELGA	HLA-B*15:02	0.0010555541841313243	0.0005834534837858478	not-binder
VPSSGEAI	HLA-B*15:02	0.057549558975733814	0.03330675511378576	not-binder
DLKRDVEV	HLA-B*15:02	0.08684108164161444	0.0873705144632799	not-binder
DDLVYDKT	HLA-B*15:02	0.1191282443702221	0.1652403711513852	not-binder
ASKHADEW	HLA-B*15:02	0.14789801416918635	0.14886395928124116	not-binder
GKARKLPV	HLA-B*15:02	0.0036416251154150815	0.004280632716880462	not-binder
SVVENKLV	HLA-B*15:02	0.009320842364104465	0.008067663369941136	not-binder
SNMEPSFY	HLA-B*15:02	0.9359705448150635	0.027430790215335284	binder
FGIVQGGM	HLA-B*15:02	0.3817609488964081	0.17535412179453896	not-binder
CSDALITF	HLA-B*15:02	0.4723676711320877	0.2286821036894581	ambiguous
PLGIALAT	HLA-B*15:02	0.13912262069061399	0.13050027101043496	not-binder
MPGVLIME	HLA-B*15:02	0.3279461398720741	0.1775867703778173	not-binder
PLPTTQLQ	HLA-B*15:02	0.024499535141512752	0.023082597084847122	not-binder
DDFEEDRF	HLA-B*15:02	0.5304932445287704	0.230342812341773	ambiguous
WWKAKLPF	HLA-B*15:02	0.7261544823646545	0.21423479109753035	binder
ATAIKLVL	HLA-B*15:02	0.20610745325684549	0.181671956643135	not-binder
YLVPYAAV	HLA-B*15:02	0.33509829789400103	0.2670608493334819	not-binder
TNQGYYMY	HLA-B*15:02	0.830716872215271	0.09739176768437793	binder
IPALYNSK	HLA-B*15:02	0.054787730285897854	0.04529620930794416	not-binder
YNKVLNPI	HLA-B*15:02	0.23103530406951905	0.09782928574692626	not-binder
QLGRYNAL	HLA-B*15:02	0.3076931282877922	0.2460923247208405	not-binder
SLSLALVF	HLA-B*15:02	0.8874149322509766	0.05788293606016287	binder
RNSVRAFI	HLA-B*15:02	0.004424384972662665	0.004224424134217607	not-binder
EKVYEYTY	HLA-B*15:02	0.9735053300857544	0.011432753763638271	binder
TLRRQRQH	HLA-B*15:02	0.004470451330416836	0.005736875521089741	not-binder
IRKLSEYP	HLA-B*15:02	0.0014425044239033014	0.0008510773435133659	not-binder
PGYLQGVR	HLA-B*15:02	0.004672547406516969	0.006212001511231339	not-binder
LKIISYDL	HLA-B*15:02	0.07568217441439629	0.05414795964894647	not-binder
PESLSLEN	HLA-B*15:02	0.004194224439561367	0.0014598514639543399	not-binder
LRKMAIIT	HLA-B*15:02	0.014604426873847842	0.022554195765982138	not-binder
SELLNTIE	HLA-B*15:02	0.012985617737285793	0.011959589807744142	not-binder
KDIAIYVG	HLA-B*15:02	0.007196040567941963	0.007230111291937209	not-binder
YETFELAS	HLA-B*15:02	0.03537643663585186	0.05694007903284271	not-binder
CYRGEGTL	HLA-B*15:02	0.04437280772253871	0.07328107540561297	not-binder
EGIFDDTV	HLA-B*15:02	0.019689608155749737	0.02403108207582774	not-binder
TYFLPVGM	HLA-B*15:02	0.8245842337608338	0.0777479463675686	binder
ELEKLREI	HLA-B*15:02	0.033974016550928354	0.035216858104466876	not-binder
LGDSASSA	HLA-B*15:02	0.025332292541861534	0.043677743351739365	not-binder
EIVYEQSE	HLA-B*15:02	0.007783043663948774	0.003890335945283826	not-binder
PIGGARVG	HLA-B*15:02	0.030889599630609155	0.03493887353785944	not-binder
TAYADRLL	HLA-B*15:02	0.7128605484962464	0.11065998628222648	binder
LVGSFIIA	HLA-B*15:02	0.025098381098359823	0.02535814252009305	not-binder
TEGPVKYV	HLA-B*15:02	0.28243308458477256	0.29773770912741154	not-binder
IFESPSTR	HLA-B*15:02	0.05196082731708884	0.04850597597682411	not-binder
LKSIGYNE	HLA-B*15:02	0.01149396519176662	0.0067401076647327475	not-binder
AHLSYLGD	HLA-B*15:02	0.011847479664720596	0.009429540196901372	not-binder
KKLEEINI	HLA-B*15:02	0.002416860416997224	0.0016718327410647849	not-binder
LPETMVKR	HLA-B*15:02	0.07442520272452384	0.06384154946036304	not-binder
[truncated: 14,703 more rows]
