# Supplementary material for: Peptidome Surveillance Across Evolving SARS-CoV-2 Lineages Reveals HLA Binding Conservation in Nucleocapsid Among Variants With Most Potential for T-Cell Epitope Loss in Spike
Source: Front Immunol. 2022 Jun 23;13:918928. doi: 10.3389/fimmu.2022.918928 (PMC9260595; doi:10.3389/fimmu.2022.918928)
Supplement: Supplementary file 3 [file DataSheet_3.zip › rnn_results/HLA-C08_02_predictionsRNN.csv]

peptide	allele	prediction	prediction_std	classification
AAAAPRAVA	HLA-C*08:02	0.029999950295314194	0.026344753726208536	not-binder
AAADASPSL	HLA-C*08:02	0.6197326183319092	0.3588629815447855	ambiguous
AAAGSPLSL	HLA-C*08:02	0.5153188861906528	0.3300080331661478	ambiguous
AAAGSPVFL	HLA-C*08:02	0.5790967546403408	0.3642171928348153	ambiguous
AADAEPLEI	HLA-C*08:02	0.9977318286895752	0.0011020372896813663	binder
AADAEPLEIILH	HLA-C*08:02	0.29713131254538894	0.26970243752329154	not-binder
AADAGTFL	HLA-C*08:02	0.9985104322433471	0.0008047437003661741	binder
AADALGKLISI	HLA-C*08:02	0.9921081900596619	0.009180465102466374	binder
AADDFLEDL	HLA-C*08:02	0.9930569767951966	0.006126479847722168	binder
AADDLYSML	HLA-C*08:02	0.9989516854286193	0.0003986525517831181	binder
AADDPLVHESLL	HLA-C*08:02	0.9965353608131409	0.0033468666726200985	binder
AADEPVTVL	HLA-C*08:02	0.9997095227241516	0.0002677073452458473	binder
AADFAQMEL	HLA-C*08:02	0.9993412375450135	0.000484738748642882	binder
AADFEIGHF	HLA-C*08:02	0.9978648781776428	0.0032249838959706677	binder
AADFEIGHFL	HLA-C*08:02	0.9986164569854736	0.0012679556629343997	binder
AADFSGFGSTL	HLA-C*08:02	0.9988137722015381	0.00029202613211642134	binder
AADFVKAFI	HLA-C*08:02	0.9900339841842651	0.013759485984861996	binder
AADGAVAGEVRAL	HLA-C*08:02	0.9976116061210633	0.0012869367139590397	binder
AADGGLRASVT	HLA-C*08:02	0.9055758953094483	0.0417147618624985	binder
AADGGLRASVTL	HLA-C*08:02	0.9989404201507568	0.0004595246557457855	binder
AADGGLRASVTLL	HLA-C*08:02	0.9924944877624512	0.0035457126840231475	binder
AADGGPKL	HLA-C*08:02	0.9991560101509094	0.0003368158080330043	binder
AADGGPRVSF	HLA-C*08:02	0.9993932127952576	0.000663345942243082	binder
AADGKLLKL	HLA-C*08:02	0.9993362069129944	0.00033716001445015166	binder
AADGKVQVL	HLA-C*08:02	0.9997601628303527	0.00010956570744331503	binder
AADGPMPFL	HLA-C*08:02	0.9994162082672119	0.00046343810918436266	binder
AADGSLGRLA	HLA-C*08:02	0.9155948400497437	0.09837023797691664	binder
AADGSPGLKSVL	HLA-C*08:02	0.99743173122406	0.0026421230273301777	binder
AADGSVKL	HLA-C*08:02	0.999541699886322	0.00019638385458926769	binder
AADIDTRSEF	HLA-C*08:02	0.9987730503082275	0.0010481398423942965	binder
AADIENRVLELN	HLA-C*08:02	0.13283946164883673	0.10419555639454069	not-binder
AADIPQTAV	HLA-C*08:02	0.9982739329338074	0.0007810233656131456	binder
AADISIIV	HLA-C*08:02	0.9931945085525513	0.0038723756598342553	binder
AADITSSL	HLA-C*08:02	0.9986012697219848	0.0010248252164597434	binder
AADKAAVVKF	HLA-C*08:02	0.9980370759963989	0.0028124344933824724	binder
AADKIHSSF	HLA-C*08:02	0.999514901638031	0.00037377616334037875	binder
AADKSAVVAA	HLA-C*08:02	0.8658613443374634	0.15402886026553708	binder
AADLAHITA	HLA-C*08:02	0.9458759784698486	0.0456650863249501	binder
AADLDAVPMSL	HLA-C*08:02	0.9983320593833923	0.0006966224192979597	binder
AADLPTKPT	HLA-C*08:02	0.7657089322805405	0.2761386281066357	binder
AADLSEIEI	HLA-C*08:02	0.9946122884750366	0.0024990507945653858	binder
AADLSLHSF	HLA-C*08:02	0.999169933795929	0.0008267309630022283	binder
AADLSMLVL	HLA-C*08:02	0.9989355206489563	0.0005278312019358881	binder
AADLVEKSF	HLA-C*08:02	0.9988306403160095	0.0007743465137333294	binder
AADMLGLSL	HLA-C*08:02	0.9984964847564697	0.000490580561920632	binder
AADPGPGAEL	HLA-C*08:02	0.999693763256073	0.00011406630680624491	binder
AADPSVVNL	HLA-C*08:02	0.9998348474502563	5.7352076098037034e-05	binder
AADPSWNSL	HLA-C*08:02	0.9996691226959229	8.06123097042764e-05	binder
AADQAKQLL	HLA-C*08:02	0.9990198612213135	0.0005204879204313026	binder
AADSAVRL	HLA-C*08:02	0.9994449138641357	0.0004310789710379247	binder
AADSAVRLW	HLA-C*08:02	0.9827092885971069	0.018454116132066226	binder
AADSPGSGL	HLA-C*08:02	0.9989459991455079	0.000506855811046468	binder
AADSWYLAL	HLA-C*08:02	0.9978839635849	0.0015278282823694845	binder
AADSYFSLL	HLA-C*08:02	0.9971545338630676	0.002354123780861659	binder
AADTGSEAKPGAL	HLA-C*08:02	0.9900245428085327	0.008623205871855576	binder
AADVAQSTHV	HLA-C*08:02	0.9928876638412476	0.004173302539612987	binder
AADVAQSTHVL	HLA-C*08:02	0.9983637928962708	0.0007392967507624749	binder
AADVGISL	HLA-C*08:02	0.9992959260940552	0.00021088998875035665	binder
AADVILKTL	HLA-C*08:02	0.9995186686515808	0.0002509815226061659	binder
AADWHNLIL	HLA-C*08:02	0.9987388610839844	0.0011198280790061235	binder
AADWIRISEM	HLA-C*08:02	0.9972068548202515	0.0018766682014783145	binder
AADYSQLEL	HLA-C*08:02	0.9992808699607849	0.0002630278537988466	binder
AAEAAEVIL	HLA-C*08:02	0.9641015291213989	0.03252174709447063	binder
AAEATPVAL	HLA-C*08:02	0.9973347783088684	0.0017308022280631595	binder
AAEEFKVPA	HLA-C*08:02	0.3492239862680435	0.3367711741852059	ambiguous
AAEEPHALEL	HLA-C*08:02	0.9983787417411805	0.000446748443735851	binder
AAEEPLSLL	HLA-C*08:02	0.9957129955291748	0.001397179972107819	binder
AAEEPVSEV	HLA-C*08:02	0.9938404083251953	0.002701550942730843	binder
AAEFGGESF	HLA-C*08:02	0.993229329586029	0.0057749157015909245	binder
AAEFLTSKL	HLA-C*08:02	0.9901803970336914	0.004561825608045598	binder
AAEFVPSFL	HLA-C*08:02	0.9913504362106323	0.00393255518015873	binder
AAELPGSSA	HLA-C*08:02	0.4477794010192156	0.3658143089141164	ambiguous
AAENIGSEL	HLA-C*08:02	0.997741949558258	0.0010962649636785252	binder
AAEPTPTQV	HLA-C*08:02	0.9888198614120484	0.016197738126441777	binder
AAERPGEAA	HLA-C*08:02	0.5169142782688141	0.36576205174724796	ambiguous
AAETPALEL	HLA-C*08:02	0.9977742195129394	0.0012053859704249936	binder
AAEVAATEI	HLA-C*08:02	0.959667980670929	0.019754433876686052	binder
AAEYGLVVL	HLA-C*08:02	0.9947340369224549	0.005006365664884815	binder
AAGEPGTSM	HLA-C*08:02	0.44979718159884213	0.2958307259319354	ambiguous
AAPATRAAL	HLA-C*08:02	0.36046799272298813	0.20178337526726542	not-binder
AAPEGKRSL	HLA-C*08:02	0.40521312803030013	0.28735710859197	ambiguous
AAPEGVPL	HLA-C*08:02	0.33219771832227707	0.24643887715225238	not-binder
AAPPAEKAPV	HLA-C*08:02	0.2893767535686493	0.31347789877014454	not-binder
AAPSAAREL	HLA-C*08:02	0.4578906625509262	0.20025447930144064	ambiguous
ADPPWDIHMEL	HLA-C*08:02	0.20719489082694054	0.2350797577645792	not-binder
AEQRGENALKD	HLA-C*08:02	0.004574691859306768	0.003494327385288921	not-binder
AFDIAELRSSTI	HLA-C*08:02	0.27703592027537527	0.22696504738211284	not-binder
AFDKHMNL	HLA-C*08:02	0.9895137548446655	0.011986828415168242	binder
AFVSTVGIDF	HLA-C*08:02	0.008170494437217712	0.007031902808050649	not-binder
AGDDCQAGL	HLA-C*08:02	0.7271977365016937	0.27425565042585764	binder
AGDDPSVPL	HLA-C*08:02	0.9956560134887695	0.0023366136496893873	binder
AGDFSKTSL	HLA-C*08:02	0.9982926607131958	0.0007497199631868595	binder
AGDHVSLTL	HLA-C*08:02	0.9977086782455444	0.0007416847951903715	binder
AGDLPGLAA	HLA-C*08:02	0.8943760633468628	0.026715828483172832	binder
AGDMGELAL	HLA-C*08:02	0.9803133487701416	0.014291268611831302	binder
AGDSGFVSL	HLA-C*08:02	0.9965783715248108	0.0019862712329547527	binder
AGDSPGSQF	HLA-C*08:02	0.9972986102104187	0.0015512744443935682	binder
AGDVSMFL	HLA-C*08:02	0.9867243647575379	0.0038374333557478395	binder
AGFAGDDAPR	HLA-C*08:02	0.06818669207859784	0.08648449378553315	not-binder
AIDEALAAL	HLA-C*08:02	0.9989125728607178	0.0008225519026164869	binder
AIDEDLTAL	HLA-C*08:02	0.9988681435585022	0.000798654530473848	binder
AIDIQNAYL	HLA-C*08:02	0.9967525482177735	0.001483446864181006	binder
AKDEPDTNL	HLA-C*08:02	0.8120502591133117	0.21787988397930164	binder
ALDDGSAL	HLA-C*08:02	0.9959241509437561	0.0022075990702565703	binder
ALDKSSSTL	HLA-C*08:02	0.9990734815597534	0.00048706979994371334	binder
ALDLAPSSL	HLA-C*08:02	0.9984772205352783	0.0005260090456432247	binder
ALDLESLSL	HLA-C*08:02	0.9965980529785157	0.0015672451546501571	binder
ALDLNSVL	HLA-C*08:02	0.9966468930244445	0.0021571304674812054	binder
ALDSEGRAL	HLA-C*08:02	0.9988522887229919	0.000608317602250103	binder
ALDSGVSTM	HLA-C*08:02	0.9985918402671814	0.0010143320417583795	binder
ALDVNVAL	HLA-C*08:02	0.9969366550445556	0.001984500319010463	binder
ALDVPHAEL	HLA-C*08:02	0.9990854740142823	0.0006085988514532616	binder
ALDVPNTAF	HLA-C*08:02	0.99838228225708	0.0008210729848632244	binder
ALEEQLQQIRAE	HLA-C*08:02	0.11769292233511805	0.14805057994174559	not-binder
ALEEQLQQIR	HLA-C*08:02	0.024650663690408692	0.0308004567799695	not-binder
ALQDQLVLVAAK	HLA-C*08:02	0.0224065491463989	0.024157903849501516	not-binder
ALYLQYTDETFR	HLA-C*08:02	0.007161123711557593	0.004971316187807644	not-binder
AMDLIISTL	HLA-C*08:02	0.9971769094467163	0.0025093137816897602	binder
ANDDPNGIF	HLA-C*08:02	0.9976929664611817	0.0011966739719102863	binder
ANDEATVSV	HLA-C*08:02	0.9943778038024902	0.0032730331403512483	binder
APLRDPALRQLL	HLA-C*08:02	0.06890445351600646	0.055008758642314214	not-binder
AQDEAFAL	HLA-C*08:02	0.9962351441383361	0.0025351706424798248	binder
AQDEIPAL	HLA-C*08:02	0.9963021636009216	0.002481581301717773	binder
AQDELGRTL	HLA-C*08:02	0.9994775056838989	0.0002759364259680585	binder
AQDLIRTIL	HLA-C*08:02	0.9992906808853149	0.0005958979416857247	binder
AQDPEIASL	HLA-C*08:02	0.9994970321655273	0.0001966942895515092	binder
AQDPENQAL	HLA-C*08:02	0.9991876125335694	0.0005402564865661107	binder
AQDPQAVL	HLA-C*08:02	0.9986735105514526	0.0006788235621402577	binder
AQDQHYAL	HLA-C*08:02	0.9983727693557739	0.0021628739079423225	binder
AQDVELYL	HLA-C*08:02	0.9967694878578186	0.0011450636483667322	binder
AQNVGTTHDL	HLA-C*08:02	0.08965290561318398	0.04006353221521373	not-binder
AQYEDIAQK	HLA-C*08:02	0.010155046673025936	0.01585031500730496	not-binder
ASDFPHISA	HLA-C*08:02	0.9059896111488343	0.0755919691982936	binder
ASDGSFSLPL	HLA-C*08:02	0.9969747543334961	0.0019893957802788044	binder
ASDGVVAAI	HLA-C*08:02	0.9967847108840943	0.0005927333132281259	binder
ASDIATSV	HLA-C*08:02	0.9921437263488769	0.004129236356599789	binder
ASDLGSAAV	HLA-C*08:02	0.9959104180335998	0.0018832684096723791	binder
ASDLTRIHF	HLA-C*08:02	0.9971569895744323	0.002165269481132639	binder
ASDLVTTVF	HLA-C*08:02	0.9986690878868103	0.0008848373377361716	binder
ASDPASSL	HLA-C*08:02	0.9986620306968689	0.0008060857319195307	binder
ASDQKVKAL	HLA-C*08:02	0.9989668726921082	0.0007957697239688435	binder
ASDQPWSGL	HLA-C*08:02	0.9960526466369629	0.002330043891591947	binder
ASDSGAVEL	HLA-C*08:02	0.9992364525794983	0.0003281857038026997	binder
ASDVGSITL	HLA-C*08:02	0.999338173866272	0.0003854843621314931	binder
ASDVHGNF	HLA-C*08:02	0.9982594609260559	0.0011985593129533877	binder
ASDVVFATM	HLA-C*08:02	0.9976416110992432	0.000630821281519632	binder
ASDVVLEVL	HLA-C*08:02	0.9982592344284058	0.0006665057938215597	binder
ASEEPWTVL	HLA-C*08:02	0.9938673853874207	0.0041469264132857385	binder
ATDAVGIVL	HLA-C*08:02	0.9989176511764526	0.0008072642897414559	binder
ATDIALLL	HLA-C*08:02	0.9975003004074097	0.002780800923407069	binder
ATDITSSL	HLA-C*08:02	0.9974721074104309	0.0019106505479464869	binder
ATDLLSVAL	HLA-C*08:02	0.9984023451805115	0.0012900170063920085	binder
ATDPNILSL	HLA-C*08:02	0.9997746825218201	0.00012266129273795306	binder
ATDTKNVQF	HLA-C*08:02	0.9987966775894165	0.0006941178642114907	binder
ATDYGGTSV	HLA-C*08:02	0.9984752655029296	0.0003843698665818714	binder
ATDYGMKSI	HLA-C*08:02	0.9941611647605896	0.001209434299288481	binder
ATDYQGNTAL	HLA-C*08:02	0.9983058929443359	0.0008822849622791927	binder
ATEEPGESF	HLA-C*08:02	0.9945885539054871	0.005762449404738262	binder
AVDDSVAKTSQL	HLA-C*08:02	0.9971399426460266	0.0024308909228999954	binder
AVDGGLSIPH	HLA-C*08:02	0.3617549553513527	0.23880747772140484	not-binder
AVDGISLHL	HLA-C*08:02	0.9993734002113343	0.000513029640043501	binder
AVDIPHMDI	HLA-C*08:02	0.9874649167060852	0.008507501117056848	binder
AVDKANLEIMT	HLA-C*08:02	0.45582316294312475	0.25741788754891076	ambiguous
AVDKANLEIMTK	HLA-C*08:02	0.10330938724800945	0.09314516283771264	not-binder
AVDKANLEIMTKR	HLA-C*08:02	0.023991027753800152	0.034595244328892355	not-binder
AVDNQPRDIGL	HLA-C*08:02	0.9967748045921325	0.0020415559186731796	binder
AVDPQITSL	HLA-C*08:02	0.9996495842933655	0.0002855808926007757	binder
AVDPSSVAL	HLA-C*08:02	0.9996724128723145	0.00017435524363545484	binder
AVDPTSGQL	HLA-C*08:02	0.9993295550346375	0.00028510071707313665	binder
AVDTKNNVL	HLA-C*08:02	0.9987502217292785	0.0007519476668251484	binder
AVDTSSEI	HLA-C*08:02	0.984394371509552	0.019984849788985168	binder
AVDTSSEITT	HLA-C*08:02	0.30690594874322413	0.34985638013286263	not-binder
AVDTSSEITTKDL	HLA-C*08:02	0.8397631287574768	0.09082957506246069	binder
AVDTSSEITTKDLK	HLA-C*08:02	0.20898160338401794	0.21554406800129008	not-binder
AVDTSSEITTK	HLA-C*08:02	0.05982074085623026	0.04038635029751326	not-binder
AVDWDPTAL	HLA-C*08:02	0.9984981417655945	0.0008505745231598683	binder
CADLLDRQIL	HLA-C*08:02	0.9823290705680847	0.007956008713647877	binder
DDATSALDANSQL	HLA-C*08:02	0.23456580936908722	0.23048970560843396	not-binder
DDSLPVLLE	HLA-C*08:02	0.003829375235363841	0.005252959277544481	not-binder
DEASKKEI	HLA-C*08:02	0.013836402790911962	0.017266297014744438	not-binder
DFDLHSEL	HLA-C*08:02	0.9863870859146118	0.012536836824844754	binder
DPPWDIHMEL	HLA-C*08:02	0.19014026136137546	0.2694654695126383	not-binder
DQIFQALF	HLA-C*08:02	0.0010923839028691873	0.0007801315586715709	not-binder
DSYVGDEAQSK	HLA-C*08:02	0.13155350917950273	0.1416757707400498	not-binder
DTNIVLGAL	HLA-C*08:02	0.042135295865591615	0.0700282562370788	not-binder
DVDVNHHL	HLA-C*08:02	0.9962137699127197	0.0032752450286871603	binder
EADFPKNPL	HLA-C*08:02	0.9901806354522705	0.0051131278366205795	binder
EADGAAWVL	HLA-C*08:02	0.9860722661018372	0.007923233437545214	binder
EADVNIKL	HLA-C*08:02	0.9967945575714111	0.0017050235390845226	binder
EADVSSDL	HLA-C*08:02	0.9520116567611694	0.03316578415105101	binder
EAEIPGANL	HLA-C*08:02	0.8987983465194702	0.08226380096046762	binder
EAPLAKWS	HLA-C*08:02	0.000520434037753148	0.0006332681650889132	not-binder
EEGAPSAAAL	HLA-C*08:02	0.08294946271926165	0.1218260531403253	not-binder
EESILDLVL	HLA-C*08:02	0.033125169365666805	0.03957350198513794	not-binder
EIFTCLGELGAIA	HLA-C*08:02	0.0006313634101388743	0.0008656455476260149	not-binder
EIIDLVLDR	HLA-C*08:02	0.002379452029708773	0.002096882205245976	not-binder
ELQKDNFL	HLA-C*08:02	0.01617742566158995	0.021931742197995933	not-binder
ESDDPNLAA	HLA-C*08:02	0.37443719506263734	0.2903871875005564	ambiguous
ESDLPSAVTL	HLA-C*08:02	0.9956140637397766	0.0020588511892529453	binder
EVDGKQVEL	HLA-C*08:02	0.9971487164497376	0.0016948083296666955	binder
EVDHPGPAL	HLA-C*08:02	0.9945569157600402	0.006432466867755859	binder
EYTDASFTNR	HLA-C*08:02	0.016678201453760266	0.02037697103329849	not-binder
EYVNLPINGNGKQ	HLA-C*08:02	0.6250669538974762	0.3551576712922991	ambiguous
FADAGLVCI	HLA-C*08:02	0.9968786358833313	0.0013881127298714898	binder
FADAHNMLLF	HLA-C*08:02	0.989247989654541	0.019018855994529432	binder
FADAHSNLA	HLA-C*08:02	0.9806764841079711	0.02580576850020854	binder
FADAHSNL	HLA-C*08:02	0.999693489074707	0.000294648809291475	binder
FADAITEL	HLA-C*08:02	0.9997382879257202	0.00019160220410650928	binder
FADALEVIPMAL	HLA-C*08:02	0.992166030406952	0.007790197053526982	binder
FADAMEVI	HLA-C*08:02	0.9953716635704041	0.0025421476773711048	binder
FADAMEVIP	HLA-C*08:02	0.27177238911390306	0.2285043568183026	not-binder
FADAMEVIPSTL	HLA-C*08:02	0.9937316417694092	0.008860515186816872	binder
FADDGVKYLEL	HLA-C*08:02	0.9993771433830261	0.0006617581288905397	binder
FADDILETSADSL	HLA-C*08:02	0.9266907572746277	0.08125294991473062	binder
FADDMYSL	HLA-C*08:02	0.999533474445343	0.00033780838694272037	binder
FADDPCSSV	HLA-C*08:02	0.9988934636116028	0.0008736902560585318	binder
FADDPCSSVK	HLA-C*08:02	0.5979117900133133	0.33695078140657775	ambiguous
FADDPCSSVKR	HLA-C*08:02	0.40579950259998443	0.3963303426520652	ambiguous
FADDTYTESYI	HLA-C*08:02	0.9876531004905701	0.01698605696073057	binder
FADDYKIAI	HLA-C*08:02	0.99935302734375	0.0007329311455581406	binder
FADEDEAQAFRAL	HLA-C*08:02	0.9963077664375305	0.0033490978479717172	binder
FADEGSIFY	HLA-C*08:02	0.9519514679908753	0.03735026203502362	binder
FADEGTVVK	HLA-C*08:02	0.7988882184028625	0.20499475445052087	binder
FADEKPLQDM	HLA-C*08:02	0.9993878960609436	0.0006385686469121655	binder
FADENFKL	HLA-C*08:02	0.9997328877449035	0.0004019727868106538	binder
FADEVRLSF	HLA-C*08:02	0.9995035409927369	0.0005501841318588399	binder
FADFERHFL	HLA-C*08:02	0.9990044355392456	0.0011343191319710037	binder
FADFGSAL	HLA-C*08:02	0.9993498921394348	0.0005919288699250694	binder
FADFLQAHL	HLA-C*08:02	0.9992437481880188	0.000861107759214129	binder
FADFLVYEF	HLA-C*08:02	0.9841979026794434	0.024510592408839765	binder
FADFMVKDV	HLA-C*08:02	0.9893818974494935	0.008384614394741714	binder
FADFVEGSSHL	HLA-C*08:02	0.9976872205734253	0.0023434325335010353	binder
FADGFVKAL	HLA-C*08:02	0.9998046040534974	0.0001896126951037115	binder
FADGFVLVY	HLA-C*08:02	0.9643484234809876	0.032597939576183954	binder
FADGHVLEL	HLA-C*08:02	0.9998829364776611	9.719953683091963e-05	binder
FADGHVLELL	HLA-C*08:02	0.9996323227882385	0.00030412183829344895	binder
FADGILPLDL	HLA-C*08:02	0.998287045955658	0.0017416297060963734	binder
FADGLSLGL	HLA-C*08:02	0.9992553353309631	0.0002580627066594141	binder
FADGVILL	HLA-C*08:02	0.9993493437767029	0.0005445541247985154	binder
FADGVYLVL	HLA-C*08:02	0.9994526028633117	0.0005284879465041284	binder
FADHVVPLL	HLA-C*08:02	0.9997086644172668	0.00037765742325866905	binder
FADIEISRNEAL	HLA-C*08:02	0.9922825932502747	0.009483650640857657	binder
FADILNDVAM	HLA-C*08:02	0.9971554160118103	0.0023608349560903913	binder
FADISNLL	HLA-C*08:02	0.9991717576980591	0.0010044052575687253	binder
FADISSQILF	HLA-C*08:02	0.9942201137542724	0.009317947169655779	binder
FADIVGFTQL	HLA-C*08:02	0.9990657448768616	0.0008014681295574306	binder
FADKETLI	HLA-C*08:02	0.9988713502883911	0.0009351300573699839	binder
FADKETLIQFL	HLA-C*08:02	0.9962543606758117	0.004689106910846733	binder
FADKHIQV	HLA-C*08:02	0.9994724035263062	0.0004755909812504998	binder
FADKSKQEAL	HLA-C*08:02	0.9992645144462585	0.0008153590689434202	binder
FADLGYKQM	HLA-C*08:02	0.9992923736572266	0.0005981191835336207	binder
FADLLGTAF	HLA-C*08:02	0.9993268251419067	0.0006661411132142313	binder
FADLNLAEF	HLA-C*08:02	0.9995228528976441	0.00043367525971778543	binder
FADLPALFGATL	HLA-C*08:02	0.9965656161308288	0.0024495907208476266	binder
FADLSQKSPEL	HLA-C*08:02	0.9971930146217346	0.002819213052712623	binder
FADNPGPMV	HLA-C*08:02	0.9992887139320373	0.00040952849978246665	binder
FADPIAANL	HLA-C*08:02	0.999859893321991	0.0001553706106481708	binder
FADPVDVNPF	HLA-C*08:02	0.9997308015823364	0.00019567531696990697	binder
FADQENQVA	HLA-C*08:02	0.9497615098953247	0.04619355594193016	binder
FADQNSVPRAL	HLA-C*08:02	0.9993463277816772	0.0006993353746591434	binder
FADSFDRGTL	HLA-C*08:02	0.9992034673690796	0.0012161132261950438	binder
FADSSYLL	HLA-C*08:02	0.9989001870155334	0.0013655248453100168	binder
FADVAPLQL	HLA-C*08:02	0.9996537923812866	0.00031730306918046345	binder
FADVEGKNLASL	HLA-C*08:02	0.9967442989349365	0.0032361264173331778	binder
FADVLPEAAAL	HLA-C*08:02	0.997093677520752	0.0020135608770831107	binder
FADVSVKF	HLA-C*08:02	0.999531626701355	0.0005181471545456102	binder
FADWYLEQL	HLA-C*08:02	0.9988129734992981	0.0008771416357788464	binder
FADYRPTEV	HLA-C*08:02	0.9990748047828675	0.0008451145248206412	binder
FADYVSTM	HLA-C*08:02	0.9994784712791442	0.00046982324346351586	binder
FAEDVGSNKGA	HLA-C*08:02	0.7147973895072937	0.21982825816498386	binder
FAEDVGSNKGAIIG	HLA-C*08:02	0.5329390406608582	0.20832993476286762	ambiguous
FAEEPGLVL	HLA-C*08:02	0.9993357181549072	0.0005788392474337664	binder
FAEEQTLVL	HLA-C*08:02	0.9989728331565857	0.0007862406212996537	binder
FAEGFVKAL	HLA-C*08:02	0.9994770765304566	0.00027112214646418697	binder
FAEGFVRAL	HLA-C*08:02	0.9995561242103577	0.0002854886975398876	binder
FAEISSNTSQL	HLA-C*08:02	0.9939395308494567	0.004615494220715497	binder
FAEQPSVKL	HLA-C*08:02	0.9991737961769104	0.0009122747291013484	binder
FAETIETVL	HLA-C*08:02	0.997162115573883	0.0017796543432330916	binder
FAEWKVDML	HLA-C*08:02	0.9952885866165161	0.0026359027323350805	binder
FAGYSEEVL	HLA-C*08:02	0.6510690063238144	0.24092126890667162	binder
FAIDPHLLL	HLA-C*08:02	0.9344653367996216	0.04588174407130786	binder
FAIDPHLLLSV	HLA-C*08:02	0.9272404074668884	0.037557859447541364	binder
FAIPLIEKL	HLA-C*08:02	0.8197411060333252	0.12594398245595706	binder
FAMEIDPSL	HLA-C*08:02	0.9445447206497193	0.04268700721260911	binder
FAMFDQSQI	HLA-C*08:02	0.5358527332544327	0.2640562608918273	ambiguous
FAQEALTVL	HLA-C*08:02	0.9445243000984191	0.03572937136441533	binder
FASEVSNVL	HLA-C*08:02	0.9672293782234191	0.025745070914094476	binder
FASFPHMVL	HLA-C*08:02	0.8692602634429931	0.1704764722754219	binder
FASHVSPEV	HLA-C*08:02	0.9022596001625061	0.09461757264108801	binder
FAYDGKDYIAL	HLA-C*08:02	0.9626545548439026	0.03247296827984517	binder
FAYDGKDYI	HLA-C*08:02	0.9481391429901123	0.047419785985269705	binder
FAYDGKDYLTL	HLA-C*08:02	0.9813706755638123	0.0127814904181409	binder
FAYDPSNYEYL	HLA-C*08:02	0.9122273683547973	0.05063974699885671	binder
FAYVEGESL	HLA-C*08:02	0.6007336586713791	0.29431528995058714	ambiguous
FFDEESYSL	HLA-C*08:02	0.9953487515449524	0.007226820711217444	binder
FFDEKLNSL	HLA-C*08:02	0.999200439453125	0.0006974891570123362	binder
FFDGAKDV	HLA-C*08:02	0.9815067052841187	0.013667375623547771	binder
FFDNISSEL	HLA-C*08:02	0.9987646818161011	0.0006461410085872083	binder
FFDSSVEL	HLA-C*08:02	0.9988045811653137	0.0005192877521872795	binder
FFDTNTSVL	HLA-C*08:02	0.9983813166618347	0.0017624370763640932	binder
FGDDWGSIL	HLA-C*08:02	0.9964459419250489	0.003641118311068343	binder
FGDEGAVIEVL	HLA-C*08:02	0.9976785182952881	0.00137014855633337	binder
FGDESNKPILL	HLA-C*08:02	0.9985996007919311	0.001034744176831633	binder
FGDFSPTDV	HLA-C*08:02	0.9846625328063965	0.01360721219466691	binder
FGDISERL	HLA-C*08:02	0.9987769722938538	0.00046352175204088545	binder
FGDSEPEL	HLA-C*08:02	0.9964740991592407	0.0020906886835946156	binder
FGDSPLAL	HLA-C*08:02	0.9990229487419129	0.0004805662273657621	binder
FIAPTGHSL	HLA-C*08:02	0.8650754570960999	0.08701047504608754	binder
FIDDVVSAV	HLA-C*08:02	0.9989565253257752	0.0007028014674371861	binder
FIDFGLDL	HLA-C*08:02	0.9931495428085327	0.004347756313180352	binder
FIDGGGSV	HLA-C*08:02	0.9950136780738831	0.0038353974599219225	binder
FIDGNVESL	HLA-C*08:02	0.9996734976768493	0.00015603554047348525	binder
FIDPSSGLAF	HLA-C*08:02	0.9996978759765625	0.00028441094454425176	binder
FIDPSSGL	HLA-C*08:02	0.9991001009941101	0.0006137573347995553	binder
FIDVGAGVI	HLA-C*08:02	0.9968984961509705	0.0018030696080751506	binder
FIESAHTEL	HLA-C*08:02	0.9991052269935607	0.0005575823269606754	binder
FIGDSGIPL	HLA-C*08:02	0.7622865438461304	0.22748455699542824	binder
FITDPVVL	HLA-C*08:02	0.8516273200511932	0.2047895302279671	binder
FLDDEVTVPL	HLA-C*08:02	0.9987027287483216	0.0005437070701999356	binder
FLDDITQL	HLA-C*08:02	0.9993566870689392	0.0004543989247741895	binder
FLDDNQIVT	HLA-C*08:02	0.9809765219688416	0.012964768460177837	binder
FLDEEVKL	HLA-C*08:02	0.9993506073951721	0.0005585803470803777	binder
FLDENVHFF	HLA-C*08:02	0.9946500539779664	0.010030188557423833	binder
FLDEPTNHL	HLA-C*08:02	0.999604344367981	0.0005025006955606019	binder
FLDGDQLTL	HLA-C*08:02	0.999401593208313	0.0004437825976380005	binder
FLDGMTEL	HLA-C*08:02	0.9994580745697021	0.00029599541288610694	binder
FLDGQAVL	HLA-C*08:02	0.9992441177368164	0.00030695396842378507	binder
FLDGYVSQL	HLA-C*08:02	0.9996555209159851	0.00020284863230680394	binder
FLDNPGIL	HLA-C*08:02	0.9988498568534852	0.0004595374879447931	binder
FLDNPGILSEL	HLA-C*08:02	0.9991193652153015	0.000453172643668646	binder
FLDNSLDTVL	HLA-C*08:02	0.9978869915008545	0.0017979369013047357	binder
FLDPPPYETL	HLA-C*08:02	0.9994200825691223	0.0004925389600788532	binder
FLDSEVSEL	HLA-C*08:02	0.9995618104934693	0.00016859473417892153	binder
FLDSMATL	HLA-C*08:02	0.9990301609039307	0.0006573159790969721	binder
FLDSQTATF	HLA-C*08:02	0.9966024398803711	0.005812473987172525	binder
FLDSVTAEV	HLA-C*08:02	0.9982882976531983	0.001920140639468973	binder
FLDVSGISL	HLA-C*08:02	0.9995300769805908	0.0003181977378393452	binder
FLDVVSKL	HLA-C*08:02	0.9988700985908509	0.0013108154437132236	binder
FLDYGENL	HLA-C*08:02	0.9984102606773376	0.0007500700947028874	binder
FLEEANRVL	HLA-C*08:02	0.9967235207557679	0.004620208639571934	binder
FLNDQTLEFL	HLA-C*08:02	0.9398123741149902	0.05872758622680847	binder
FPDDATSPL	HLA-C*08:02	0.9972052812576294	0.001327942932391037	binder
FQDLSSSIL	HLA-C*08:02	0.9987804770469666	0.000698248068704022	binder
FQDSKNSDL	HLA-C*08:02	0.997965681552887	0.0010425903700515772	binder
FQPTLLTLPR	HLA-C*08:02	0.004507235955679789	0.004910453013981611	not-binder
FSAGEPRVL	HLA-C*08:02	0.8181054055690765	0.1959788382726302	binder
FSDDAFNTTFI	HLA-C*08:02	0.991352665424347	0.006970757235862488	binder
FSDDPNVTK	HLA-C*08:02	0.8679815530776978	0.10294503399192158	binder
FSDGAVSL	HLA-C*08:02	0.9993813872337342	0.0005437818311660558	binder
FSDGDAKL	HLA-C*08:02	0.9989414811134338	0.0012112854298098855	binder
FSDGITSV	HLA-C*08:02	0.9966282963752746	0.004035471762964708	binder
FSDIPSPYL	HLA-C*08:02	0.9989947557449341	0.00135752061508157	binder
FSDLTEEML	HLA-C*08:02	0.9977509140968323	0.0016201761832637734	binder
FSDLTMHEL	HLA-C*08:02	0.9995588898658753	0.00034589559570468196	binder
FSDNPLGL	HLA-C*08:02	0.9988952875137329	0.0015442462141681023	binder
FSDPNFLAH	HLA-C*08:02	0.9660502552986145	0.04075861504312748	binder
FSDQRSEL	HLA-C*08:02	0.9995073914527893	0.0004471417467703598	binder
FSDQSPTL	HLA-C*08:02	0.9989698767662049	0.001405537314028942	binder
FSDTLFSTL	HLA-C*08:02	0.9989346861839294	0.0007347355113812283	binder
FSDVHTMDL	HLA-C*08:02	0.9989685893058777	0.0011081873422757091	binder
FSDVLPVL	HLA-C*08:02	0.9992626428604126	0.0005631273010685691	binder
FSDVSIDF	HLA-C*08:02	0.9973274111747742	0.0016422481419051684	binder
FSEASSLSL	HLA-C*08:02	0.9981719017028808	0.0009934644813627534	binder
FSEDAGISL	HLA-C*08:02	0.9990736961364746	0.0011135030462321202	binder
FSEEHPVLL	HLA-C*08:02	0.9989102125167847	0.0014195873533968616	binder
FSEVADFL	HLA-C*08:02	0.9939213991165161	0.003510236854682122	binder
FSITPLSEL	HLA-C*08:02	0.33080228567123415	0.19058629886645442	not-binder
FSPFHASVL	HLA-C*08:02	0.7107313752174378	0.17852568123659246	binder
FSPVGSVL	HLA-C*08:02	0.3915576845407486	0.1527231574378796	not-binder
FSSDVTHEM	HLA-C*08:02	0.8266134262084961	0.167362880620817	binder
FSSEVTAAL	HLA-C*08:02	0.7876697897911071	0.23696181793041987	binder
FSSNPISL	HLA-C*08:02	0.6507306337356568	0.24059957136816346	binder
FSSPGGLSL	HLA-C*08:02	0.8327565908432006	0.16838523239273237	binder
FTDASFLTL	HLA-C*08:02	0.999526298046112	0.00046484369329546286	binder
FTDASSRSI	HLA-C*08:02	0.9991422295570374	0.0008064259125604959	binder
FTDDQLLVL	HLA-C*08:02	0.9994392037391663	0.0006428141175679799	binder
FTDFDPHHF	HLA-C*08:02	0.9994123458862305	0.0008114071023357129	binder
FTDFTNVRM	HLA-C*08:02	0.9980595231056213	0.0024910266064153692	binder
FTDGGPRTL	HLA-C*08:02	0.9998021721839905	0.0002245934968567173	binder
FTDKANSGL	HLA-C*08:02	0.9995598077774048	0.00015463755522443517	binder
FTDLSRLPLAL	HLA-C*08:02	0.9979246735572815	0.0017765914263702628	binder
FTDLSSRF	HLA-C*08:02	0.9985894918441772	0.0018248839215926423	binder
FTDRPDLSL	HLA-C*08:02	0.999661099910736	0.00032271425585697676	binder
FTDSGLSTL	HLA-C*08:02	0.999578058719635	0.00036669165397769707	binder
FTDTPLQI	HLA-C*08:02	0.9991513848304748	0.0007088931125658965	binder
FTDVAGPEL	HLA-C*08:02	0.9996692419052124	0.0001976301685547261	binder
FTDVIGHYI	HLA-C*08:02	0.9989542722702026	0.0011716684197804873	binder
FTDVPSIQI	HLA-C*08:02	0.9993656277656555	0.00045173013625915165	binder
FTDVSIVM	HLA-C*08:02	0.9990052580833435	0.0007221678049867614	binder
FTDVVTTNL	HLA-C*08:02	0.9996212601661683	0.00023642845265031332	binder
FTDYDVIHL	HLA-C*08:02	0.9995528221130371	0.00041604122767055886	binder
FTEWLHEVL	HLA-C*08:02	0.9952678442001343	0.0048423336445074655	binder
FVDDGIDL	HLA-C*08:02	0.9977243185043335	0.0015686713992370148	binder
FVDDSGRYLAI	HLA-C*08:02	0.9980523943901062	0.0008419201767215123	binder
FVDEILTSL	HLA-C*08:02	0.9993975639343262	0.0006144397767758707	binder
FVDENLPDGTHL	HLA-C*08:02	0.997355580329895	0.0016697122928989606	binder
FVDFEGISL	HLA-C*08:02	0.998979640007019	0.0008242870514608711	binder
FVDGDWSVL	HLA-C*08:02	0.9987291812896728	0.0011983238428490302	binder
FVDGVSTVA	HLA-C*08:02	0.9885339260101318	0.009197710068388577	binder
FVDGVSTV	HLA-C*08:02	0.9977884769439698	0.00260168134162431	binder
FVDLEQFNQQL	HLA-C*08:02	0.9868224859237671	0.011355665050396091	binder
FVDNFVHADL	HLA-C*08:02	0.9959513664245605	0.004534416505057526	binder
FVDPAQITM	HLA-C*08:02	0.999694037437439	0.0003816615520164554	binder
FVDPNRSP	HLA-C*08:02	0.8114259600639343	0.21657072504779082	binder
FVDQFVEL	HLA-C*08:02	0.9992788672447205	0.0006798721786129777	binder
FVDSVGVM	HLA-C*08:02	0.9985507369041443	0.0009686417796110157	binder
FVDTADRLASL	HLA-C*08:02	0.9990076661109925	0.0006238816017246359	binder
FVDTVVAL	HLA-C*08:02	0.998811948299408	0.0011002755480992868	binder
FVDVQPSSL	HLA-C*08:02	0.9993237376213073	0.0004298758608659792	binder
FWDPSPQL	HLA-C*08:02	0.9965687036514282	0.0023893608180325433	binder
FYDEIKIEL	HLA-C*08:02	0.9990886449813843	0.0003883380029300491	binder
FYDVQFKEL	HLA-C*08:02	0.9859211683273316	0.01186921708205211	binder
GADAGQLDL	HLA-C*08:02	0.9903105974197388	0.007463866640779845	binder
GADDPSSVTA	HLA-C*08:02	0.9286246061325073	0.10486646137640605	binder
GADELGEVI	HLA-C*08:02	0.9659879922866821	0.02443890834317244	binder
GADFLVTEV	HLA-C*08:02	0.9932387828826904	0.003800959875172677	binder
GADHVVKPL	HLA-C*08:02	0.9931300163269043	0.004479827351912278	binder
GADISKTVM	HLA-C*08:02	0.9977351307868958	0.0014450947320502464	binder
GADLPNLLF	HLA-C*08:02	0.995701253414154	0.004409232663349531	binder
GADLPNLTP	HLA-C*08:02	0.11186435297131539	0.054656380663812155	not-binder
GADLPNYRW	HLA-C*08:02	0.5152201709337533	0.38799841845435323	ambiguous
GADVFLEAL	HLA-C*08:02	0.9947088956832886	0.003136884104482737	binder
GAFLSRPINTI	HLA-C*08:02	0.008357378921937197	0.004436523143619447	not-binder
GAVHDVKDVLDS	HLA-C*08:02	0.05049987439997494	0.04332948522245348	not-binder
GAYPLSIEPIGVR	HLA-C*08:02	0.04746974343433976	0.06130944993689706	not-binder
GEPDHNEAL	HLA-C*08:02	0.25280079804360867	0.27220542075462206	not-binder
GFDRSTSL	HLA-C*08:02	0.9589943528175354	0.025017213946835037	binder
GGFDPHDVL	HLA-C*08:02	0.06722168326377868	0.07736756929176351	not-binder
GGGGGGLGSGGSIR	HLA-C*08:02	0.22600497715175152	0.31254908534290443	not-binder
GGGGGLGSGGSIR	HLA-C*08:02	0.18768847305327654	0.2444886649706428	not-binder
GGGGLGSGGSIR	HLA-C*08:02	0.09646412674337626	0.09647156094023994	not-binder
GGLPERSVSL	HLA-C*08:02	0.04766730666160583	0.03348631873657923	not-binder
GGVMDVNTAL	HLA-C*08:02	0.025520879798568784	0.0172174092067423	not-binder
GQDFSLDL	HLA-C*08:02	0.9461202263832093	0.032747421094513014	binder
GSDEPPVFL	HLA-C*08:02	0.9981794834136963	0.0017696808480411183	binder
GSDGHSMAL	HLA-C*08:02	0.9981473922729492	0.0012460419573796994	binder
GSDPPSGDFL	HLA-C*08:02	0.9951137781143189	0.0025723312801440757	binder
GSDTGASL	HLA-C*08:02	0.9930552482604981	0.0034339104186026028	binder
GVDEATRAV	HLA-C*08:02	0.9979472279548645	0.001031700803271352	binder
GVDLPSVNL	HLA-C*08:02	0.9975994467735291	0.001752587194904335	binder
HADDSFLVL	HLA-C*08:02	0.999606454372406	0.00031730364692419407	binder
HADGERPNVL	HLA-C*08:02	0.9986657857894897	0.0015143763790977415	binder
HADHSSLTL	HLA-C*08:02	0.9994970560073853	0.0005111638497979059	binder
HADILLINL	HLA-C*08:02	0.9966864109039306	0.002566052032470839	binder
HADLAGVPL	HLA-C*08:02	0.9982032060623169	0.001155790953812251	binder
HADPEPSVI	HLA-C*08:02	0.9993423700332642	0.00035883107714687634	binder
HADPTELAL	HLA-C*08:02	0.999805212020874	0.00013048973045489467	binder
HADSNIVIML	HLA-C*08:02	0.9979480624198913	0.001537002896375441	binder
HADTGSIRSL	HLA-C*08:02	0.999416959285736	0.0005446433760075737	binder
HADTVGIDA	HLA-C*08:02	0.6245634689927101	0.31825352578606114	ambiguous
HADTVGIDAVL	HLA-C*08:02	0.9956733345985412	0.0018534552931842396	binder
HADVAQLL	HLA-C*08:02	0.9992130398750305	0.0005628082486133688	binder
HADVARAML	HLA-C*08:02	0.9991650104522705	0.0008343391676061523	binder
HCDVPGLHC	HLA-C*08:02	0.11162676647072658	0.14779687231721086	not-binder
HFDASHVAL	HLA-C*08:02	0.9977111697196961	0.003066283511281305	binder
HFDLSVIEL	HLA-C*08:02	0.997573983669281	0.0020422120638742053	binder
HIDFGGTSV	HLA-C*08:02	0.998270046710968	0.0011701481651065335	binder
HIDVITAEM	HLA-C*08:02	0.998559045791626	0.0012734416867519662	binder
HIDVMYTTL	HLA-C*08:02	0.9977365493774414	0.000633532142600715	binder
HLDATTVL	HLA-C*08:02	0.9986157536506652	0.0010021562512736804	binder
HLDDALRAL	HLA-C*08:02	0.9990773677825928	0.001246084878477328	binder
HLDDLPGAL	HLA-C*08:02	0.9988913297653198	0.0005815332836562712	binder
HLDDQMTLL	HLA-C*08:02	0.9980355739593506	0.0013079252426903588	binder
HLDFSGNAL	HLA-C*08:02	0.9986787080764771	0.0006991926503401029	binder
HLDLSFNSL	HLA-C*08:02	0.9978113293647766	0.0012018026998854535	binder
HLDVQPAAL	HLA-C*08:02	0.9989096045494079	0.0007351071605611807	binder
HLPETKFSEL	HLA-C*08:02	0.3695905193686485	0.20008570513245758	not-binder
HMDHVSAVL	HLA-C*08:02	0.9989361524581909	0.0010819186627927136	binder
HNLLEGGQEDFESS	HLA-C*08:02	0.060490852151997385	0.05323716291644152	not-binder
HSDAQALVL	HLA-C*08:02	0.9990502595901489	0.000631825875342049	binder
HSDDEGTVL	HLA-C*08:02	0.9987217545509338	0.0005790076722538492	binder
HSDDYVHISL	HLA-C*08:02	0.9993887543678284	0.00037670236410838784	binder
HSDELTSLL	HLA-C*08:02	0.9990877151489258	0.00040637184687447266	binder
HSDGSVSL	HLA-C*08:02	0.9990814566612244	0.0004627670236245566	binder
HSDIVVISL	HLA-C*08:02	0.9985875487327576	0.0011359824840714591	binder
HSDSPAWSL	HLA-C*08:02	0.9985965371131897	0.001095388207116191	binder
HTDERGFSL	HLA-C*08:02	0.9996567606925965	0.00022258342662013486	binder
HTDLPVSVF	HLA-C*08:02	0.9995397448539733	0.0002922482227683103	binder
HTDNVIQWL	HLA-C*08:02	0.9972559213638306	0.0017059032187958017	binder
HTDVADVLL	HLA-C*08:02	0.9990930795669556	0.0005072069672748573	binder
HVDGHLYEL	HLA-C*08:02	0.9992527484893798	0.0007504101451878468	binder
HVDGSSKPAVL	HLA-C*08:02	0.9982919692993164	0.0011398730093832913	binder
HVDGVAVTL	HLA-C*08:02	0.9995533466339112	0.00030168098406370875	binder
HVDPSGTFL	HLA-C*08:02	0.9995957732200622	0.00042842610202308424	binder
HVDVAGNVV	HLA-C*08:02	0.9968037247657776	0.001229639523471378	binder
HWDPQEVTL	HLA-C*08:02	0.9913787722587586	0.012292591920308583	binder
HWDTTQSL	HLA-C*08:02	0.9901456356048584	0.005863155208101822	binder
IADATVRSL	HLA-C*08:02	0.999721908569336	0.00024107564263367898	binder
IADDFAAFV	HLA-C*08:02	0.9976558923721314	0.0017784624679724912	binder
IADDFIESV	HLA-C*08:02	0.9989441275596619	0.00046956563758553116	binder
IADDYLRTFL	HLA-C*08:02	0.9987761735916137	0.0010517011608502632	binder
IADEGTYTL	HLA-C*08:02	0.9997162818908691	0.0002104445721683154	binder
IADFFTEL	HLA-C*08:02	0.9995583295822144	0.0003920377982298011	binder
IADFGFSNL	HLA-C*08:02	0.9992721676826477	0.0004050671650401069	binder
IADFGLAL	HLA-C*08:02	0.9991461396217346	0.0005519351660427715	binder
IADFGWSV	HLA-C*08:02	0.9975996375083923	0.0007218632412293559	binder
IADFMTTNV	HLA-C*08:02	0.9952759504318237	0.003543613378279065	binder
IADFQDVL	HLA-C*08:02	0.9982581734657288	0.000940722980731875	binder
IADGGFTELHSL	HLA-C*08:02	0.9977900862693787	0.0011080559986374585	binder
IADGGPEVETIAL	HLA-C*08:02	0.9926511406898498	0.003233042272836205	binder
IADGGTPDI	HLA-C*08:02	0.9955684065818786	0.0021673253756590294	binder
IADGNPKLTL	HLA-C*08:02	0.9995566844940186	0.00055071170160691	binder
IADGTHTNPAAL	HLA-C*08:02	0.997705626487732	0.0012472981576886124	binder
IADIEVDGKQVEL	HLA-C*08:02	0.9705273985862732	0.02991520461617224	binder
IADISSPPVL	HLA-C*08:02	0.9990017175674438	0.0007317819607821336	binder
IADIVTSVF	HLA-C*08:02	0.9984281539916993	0.002251199694443325	binder
IADLDAKSGASL	HLA-C*08:02	0.997396183013916	0.0019162708582662722	binder
IADLDALDV	HLA-C*08:02	0.9752635598182678	0.01566323296200965	binder
IADLGSTSI	HLA-C*08:02	0.9988565087318421	0.0002711515501828371	binder
IADLISSFL	HLA-C*08:02	0.9990733504295349	0.0006510232303901979	binder
IADLSHEAILL	HLA-C*08:02	0.9976001262664795	0.0018215473568842211	binder
IADLVVAVF	HLA-C*08:02	0.9981374025344849	0.0017876952269097795	binder
IADLVVAV	HLA-C*08:02	0.9976883411407471	0.0014448704820636247	binder
IADMASAVEI	HLA-C*08:02	0.9963940024375916	0.0014515946367017819	binder
IADMDFSAL	HLA-C*08:02	0.9987192273139953	0.000933568387397161	binder
IADMGFARL	HLA-C*08:02	0.9990760803222656	0.0008659836773133845	binder
IADPIVLAL	HLA-C*08:02	0.9997833728790283	0.00013180891201742517	binder
IADPKTDHRL	HLA-C*08:02	0.9993443727493286	0.0008621122099081619	binder
IADQRNFIF	HLA-C*08:02	0.9988259911537171	0.0009737995531306275	binder
IADRLNVEF	HLA-C*08:02	0.9990586519241333	0.0008306543836880655	binder
IADRPPPVI	HLA-C*08:02	0.9987391948699951	0.0011369600132899657	binder
IADSFQVI	HLA-C*08:02	0.9986620903015136	0.0008023967358242005	binder
IADSHQNFAL	HLA-C*08:02	0.9986392855644226	0.0010439014670704239	binder
IADTGANV	HLA-C*08:02	0.9968188405036926	0.0015950139777774076	binder
IADTGANVV	HLA-C*08:02	0.9983479976654053	0.0006644262890385692	binder
IADTPSGDKTSL	HLA-C*08:02	0.9981959104537964	0.0019098450906602665	binder
IADVAPSAI	HLA-C*08:02	0.9986855506896972	0.000819379844293095	binder
IADVNKPII	HLA-C*08:02	0.9967602610588073	0.003883234721437061	binder
IADVSTGLEL	HLA-C*08:02	0.9993604898452759	0.0002478248122053054	binder
IADVSTGL	HLA-C*08:02	0.9991557121276855	0.0004614694229454007	binder
IADVSVQM	HLA-C*08:02	0.9994485020637512	0.00021221376631638851	binder
IADWYNEKGGMAL	HLA-C*08:02	0.9512366771697998	0.05216649215380339	binder
IAIEPGAAL	HLA-C*08:02	0.3344188444316387	0.2836050299234034	not-binder
IANLEPVSL	HLA-C*08:02	0.4238976001739502	0.300617680931642	ambiguous
IAPTGHSL	HLA-C*08:02	0.3424558788537979	0.3072383552155711	not-binder
IDDRNREL	HLA-C*08:02	0.9431828498840332	0.08249676409879261	binder
IFDEAEKL	HLA-C*08:02	0.9940606713294983	0.006783084066198014	binder
IFDEGHML	HLA-C*08:02	0.997750210762024	0.002940152202449127	binder
IFDIATEL	HLA-C*08:02	0.9962754726409913	0.0042282342227486875	binder
IFDLSEVL	HLA-C*08:02	0.9963810086250305	0.0017638828342070039	binder
IFDRVLTEL	HLA-C*08:02	0.9970562934875489	0.0019066677287776683	binder
IGDLVNIDL	HLA-C*08:02	0.9844079732894897	0.013053149055933942	binder
IGDQSSGKSSVL	HLA-C*08:02	0.9927028179168701	0.007236681930028462	binder
IGDSGVPAL	HLA-C*08:02	0.9982573986053467	0.0005816318358102826	binder
IGPPLEKPV	HLA-C*08:02	0.019754932262003422	0.01981818402013127	not-binder
IHDPGRGAPL	HLA-C*08:02	0.7260200768709183	0.26092583771087324	binder
IIDAPALAL	HLA-C*08:02	0.9994430661201477	0.0003429282557757063	binder
IIDAPDISSL	HLA-C*08:02	0.9993388652801514	0.0003413162815127647	binder
IIDDAEFEL	HLA-C*08:02	0.9993087887763977	0.0002639628786859226	binder
IIDDDVPSF	HLA-C*08:02	0.99893878698349	0.00021939480324509404	binder
IIDDPNLVVKI	HLA-C*08:02	0.9821933746337891	0.028899829335080486	binder
IIDDVDSFL	HLA-C*08:02	0.9988947629928588	0.0005886857566521079	binder
IIDESHFL	HLA-C*08:02	0.9991820931434632	0.0008947720076941741	binder
IIDKEVSL	HLA-C*08:02	0.9993943691253662	0.00034939953060309165	binder
IIDLEQTATHL	HLA-C*08:02	0.9852720379829407	0.009807415731610461	binder
IIDPGSTV	HLA-C*08:02	0.9984815955162049	0.000712000499092211	binder
IIDPNHEIEF	HLA-C*08:02	0.9993619084358215	0.0005888679516539239	binder
IIDSTNIIF	HLA-C*08:02	0.9977453947067261	0.0024410032934216587	binder
IIDTPGHESF	HLA-C*08:02	0.9987313628196717	0.0013005662081135168	binder
IIDTPGIL	HLA-C*08:02	0.9986899018287658	0.0008036454900785127	binder
IIDTPISEM	HLA-C*08:02	0.999329435825348	0.0003552174546492979	binder
IIHEIAVLEL	HLA-C*08:02	0.46494518518447875	0.25540817067935445	ambiguous
ILAGGPADLSGEL	HLA-C*08:02	0.2925472906790674	0.26561842444872436	not-binder
ILDDATSAL	HLA-C*08:02	0.9994061827659607	0.0003292774314178831	binder
ILDEATSAL	HLA-C*08:02	0.9994677901268005	0.0002838572718821605	binder
ILDEAVEL	HLA-C*08:02	0.9991097331047059	0.00039341029638330686	binder
ILDEKKSE	HLA-C*08:02	0.089587348580244	0.1663631061672505	not-binder
ILDEVDAAL	HLA-C*08:02	0.9988048315048218	0.0007607482120566224	binder
ILDFETAL	HLA-C*08:02	0.9971117496490478	0.0013712626013195634	binder
ILDGRPGNPL	HLA-C*08:02	0.9967569828033447	0.0015749688937752714	binder
ILDIAGYDL	HLA-C*08:02	0.9903929591178894	0.006289740747933033	binder
ILDIPTHTI	HLA-C*08:02	0.9977451920509338	0.002719874553754699	binder
ILDNADVL	HLA-C*08:02	0.9963209629058838	0.0020574878344641486	binder
ILDPHVVLL	HLA-C*08:02	0.9994860887527466	0.0005389738130661846	binder
ILDQTKTEL	HLA-C*08:02	0.9991016030311585	0.0005459101365471932	binder
ILDSHAATL	HLA-C*08:02	0.999507999420166	0.00035647311860246444	binder
ILDVSGNAI	HLA-C*08:02	0.9940696120262146	0.006456170232981347	binder
IMDHVEESL	HLA-C*08:02	0.9982645869255066	0.0012492186350259804	binder
IMDPAQYV	HLA-C*08:02	0.9968433141708374	0.0020309820285705034	binder
IQDFQSVTL	HLA-C*08:02	0.999123466014862	0.00034724224169006043	binder
IQDLIDDKDAL	HLA-C*08:02	0.9639679312705993	0.040947750643262414	binder
IQDVQSEAL	HLA-C*08:02	0.9971947431564331	0.0010606205196984505	binder
ISASAEELR	HLA-C*08:02	0.0036909869173541664	0.0021799578467723633	not-binder
ISDAPINEV	HLA-C*08:02	0.9987245440483093	0.0006493472709999468	binder
ISDDTTHPISY	HLA-C*08:02	0.9412115693092347	0.07247168116680193	binder
ISDDTTHPISYY	HLA-C*08:02	0.8754198312759399	0.11551390921586344	binder
ISDIPTGIP	HLA-C*08:02	0.26467536091804506	0.2928706446310389	not-binder
ISDLDRQIEQL	HLA-C*08:02	0.993150269985199	0.007602212227759478	binder
ISDNAAKIL	HLA-C*08:02	0.9984907865524292	0.0006624988560066763	binder
ISDQNIKDL	HLA-C*08:02	0.9980085015296936	0.0008648156378657162	binder
ISDSADCSL	HLA-C*08:02	0.9923109889030457	0.007209144838434786	binder
ISDSNPFL	HLA-C*08:02	0.9988565683364868	0.0012022047837728447	binder
ISDSNPMVV	HLA-C*08:02	0.9985469698905944	0.001103812330847572	binder
ISDSVGVFL	HLA-C*08:02	0.9990005493164062	0.0008128813047382754	binder
ISDSVLVDI	HLA-C*08:02	0.9942846179008484	0.0021452822138456635	binder
ISDTMVAQL	HLA-C*08:02	0.9990051746368408	0.0006797780294285537	binder
ISDVGPPGRSSL	HLA-C*08:02	0.9977955102920533	0.0006000006837316854	binder
ISDVVKQPA	HLA-C*08:02	0.8166335701942444	0.15659029492838042	binder
ISDYAVKIV	HLA-C*08:02	0.9960352420806885	0.0011737744046695338	binder
ISDYTVTEI	HLA-C*08:02	0.9982590436935425	0.0005426129788576559	binder
ISPSRTEAL	HLA-C*08:02	0.19837025851011275	0.10282288026546829	not-binder
ISPTGHSL	HLA-C*08:02	0.28204774111509323	0.30318523708611556	not-binder
ISVLPMEVL	HLA-C*08:02	0.16537973061203956	0.12368280813827516	not-binder
ITDADQIRAL	HLA-C*08:02	0.9993870854377747	0.000502384003278489	binder
ITDDEIISL	HLA-C*08:02	0.9993475437164306	0.0004625248103461078	binder
ITDFQFKEL	HLA-C*08:02	0.9981257438659668	0.0005106759939624957	binder
ITDGVITDL	HLA-C*08:02	0.9986531972885132	0.0011123971228587332	binder
ITDKGIIAL	HLA-C*08:02	0.9996812343597412	0.0001858836954070343	binder
ITDLPIKL	HLA-C*08:02	0.9994366049766541	0.0003336959794082006	binder
ITDLQNQL	HLA-C*08:02	0.9989797472953796	0.0005326989626161014	binder
ITDMLTEL	HLA-C*08:02	0.9992154479026795	0.00021669333524676257	binder
ITDSPVVV	HLA-C*08:02	0.9990373253822327	0.0003784948427468221	binder
ITDVSLHAL	HLA-C*08:02	0.9994842648506165	0.0003935498897914003	binder
ITDVSWRL	HLA-C*08:02	0.9984914183616638	0.0019881780857384157	binder
ITIDTSYL	HLA-C*08:02	0.04619683846831322	0.03279058071314594	not-binder
IVDAALSAL	HLA-C*08:02	0.999000859260559	0.0004736713720895542	binder
IVDAANAVI	HLA-C*08:02	0.997533130645752	0.0014697706882647451	binder
IVDANLSV	HLA-C*08:02	0.9962384223937988	0.0011080517785523236	binder
IVDEALGL	HLA-C*08:02	0.9980951070785522	0.000916986979364482	binder
IVDEASQI	HLA-C*08:02	0.9975866317749024	0.001382361708405205	binder
IVDEGALL	HLA-C*08:02	0.9986380457878112	0.0009426418745838611	binder
IVDGERTVL	HLA-C*08:02	0.9985408306121826	0.0022585923351120894	binder
IVDIPGTSV	HLA-C*08:02	0.9985413312911987	0.0009109239712765674	binder
IVDLARYVQEL	HLA-C*08:02	0.9759969353675843	0.02142526213481447	binder
IVDPSNTL	HLA-C*08:02	0.9995276689529419	0.0003951801354686155	binder
IVDPTGEEEHL	HLA-C*08:02	0.9967978954315185	0.004207435249918144	binder
IVDRPGQQT	HLA-C*08:02	0.7663875341415405	0.18185004968966523	binder
IVDTGTSL	HLA-C*08:02	0.9989741086959839	0.00042941674724839647	binder
IWDGSEVL	HLA-C*08:02	0.9852304935455323	0.00939779912013916	binder
IWDVSVNSV	HLA-C*08:02	0.9299036383628845	0.05442185430775672	binder
IYDLATQTL	HLA-C*08:02	0.9966205358505249	0.0014588868219565282	binder
IYHSHIDAPK	HLA-C*08:02	0.001927885028999299	0.001820279356903592	not-binder
KADAASSLTV	HLA-C*08:02	0.9985433101654053	0.0007193850385495186	binder
KADDGRPFPQVI	HLA-C*08:02	0.9964178681373597	0.0018800753433023138	binder
KADDPSSYMEVVQA	HLA-C*08:02	0.6833631113171578	0.301139220952015	binder
KADEGISF	HLA-C*08:02	0.9984943270683289	0.0009814045767056413	binder
KADGQGSTTML	HLA-C*08:02	0.9990216135978699	0.0006174656398485542	binder
KADGVPVYL	HLA-C*08:02	0.9995601415634155	0.0003857474032100871	binder
KADIIVSEL	HLA-C*08:02	0.9991092205047607	0.0010457794125596175	binder
KADIPSVAF	HLA-C*08:02	0.9983567714691162	0.001528392862115799	binder
KADKNYSVNL	HLA-C*08:02	0.9985364079475403	0.0008660565215142031	binder
KADLGKIVL	HLA-C*08:02	0.999241292476654	0.0006341547467963263	binder
KADLGPISL	HLA-C*08:02	0.9996923565864563	0.00012704585726336972	binder
KADLTALFL	HLA-C*08:02	0.998744535446167	0.0008143843732987168	binder
KADNVVNI	HLA-C*08:02	0.9976019859313965	0.0016284408679994213	binder
KADPQGPEL	HLA-C*08:02	0.9996324419975281	0.00015436363722793695	binder
KADPSHFEL	HLA-C*08:02	0.9998011827468872	0.0001379205505969856	binder
KADQQLRSL	HLA-C*08:02	0.9993005990982056	0.0005903842550283926	binder
KADSVVVLL	HLA-C*08:02	0.9994713187217712	0.0003856680859794425	binder
KADTNGIIKT	HLA-C*08:02	0.6902835965156555	0.22589655460809865	binder
KADTVSKTEL	HLA-C*08:02	0.9986759424209595	0.001097659503689079	binder
KADVQSIIGL	HLA-C*08:02	0.9988097071647644	0.0005563317709881858	binder
KADVVISAF	HLA-C*08:02	0.9985933065414428	0.0008583290454864675	binder
KAEPPQCTSL	HLA-C*08:02	0.994279396533966	0.003879162053439383	binder
KAMEAASSL	HLA-C*08:02	0.4264774784445763	0.20257188460969508	ambiguous
KAPAPRPSL	HLA-C*08:02	0.2778706505894661	0.14725475245793418	not-binder
KAPGSTSNL	HLA-C*08:02	0.15700907073915005	0.1489586367183236	not-binder
KAPSAARSL	HLA-C*08:02	0.18349740356206895	0.12966401057458699	not-binder
KAVNPGRSL	HLA-C*08:02	0.30613740235567094	0.17813356586844972	not-binder
KCQPPRGL	HLA-C*08:02	0.0028493500576587394	0.004210826759013744	not-binder
KFDETEQAL	HLA-C*08:02	0.9917027115821838	0.007816134683002122	binder
KGDNSSVSSL	HLA-C*08:02	0.9972510218620301	0.0005705475200694809	binder
KIDDILQTL	HLA-C*08:02	0.9993277430534363	0.0005521627898367474	binder
KIDDKPVKI	HLA-C*08:02	0.9935795068740845	0.010598276502694596	binder
KIDEKTAEL	HLA-C*08:02	0.9993144035339355	0.00040742682033712447	binder
KIDLAGSSL	HLA-C*08:02	0.9991521239280701	0.00044643255510802977	binder
KIDLETHSL	HLA-C*08:02	0.9990873456001281	0.0005122994099134341	binder
KMDDIVVVA	HLA-C*08:02	0.9091873288154602	0.09235761748802139	binder
KNAESNAEL	HLA-C*08:02	0.21196445673704148	0.2207408866975972	not-binder
KNDLAVVDV	HLA-C*08:02	0.8542958974838257	0.12063227119299419	binder
KNDVGYREL	HLA-C*08:02	0.9944931149482727	0.006632209426621531	binder
KQDESVKAL	HLA-C*08:02	0.9982440710067749	0.0012105777265763516	binder
KQDQSPSL	HLA-C*08:02	0.9971066594123841	0.002075108989222799	binder
KQDQTLAEL	HLA-C*08:02	0.9980050444602966	0.0016158848982874635	binder
KQDVIITAL	HLA-C*08:02	0.9984522461891174	0.00030697281139423796	binder
KQWLMTEAL	HLA-C*08:02	0.004684560711029917	0.006230325663410024	not-binder
KSDDLPHWVL	HLA-C*08:02	0.9993735909461975	0.0004289309444754138	binder
KSDEGGKVLL	HLA-C*08:02	0.9992632627487182	0.0005106432958389048	binder
KSDIGEVIL	HLA-C*08:02	0.9975581765174866	0.0027722506037562407	binder
KSDIYLNL	HLA-C*08:02	0.9977139949798584	0.0013326414393463502	binder
KSDIYLNLL	HLA-C*08:02	0.9964282989501954	0.002591137155135954	binder
KSDLHPTL	HLA-C*08:02	0.9992840170860291	0.00044212371200904417	binder
KSDLLKAAL	HLA-C*08:02	0.9978883028030395	0.001259048778576475	binder
KSDLQMQKI	HLA-C*08:02	0.9892900705337524	0.007463632272900208	binder
KSDPSIVRL	HLA-C*08:02	0.9997190713882447	0.00026251625025922585	binder
KSDQTNILSAL	HLA-C*08:02	0.9950908899307251	0.0027565474174293127	binder
KSDVSSLIFL	HLA-C*08:02	0.9980530619621277	0.0015246100572304877	binder
KSGLDLNTSL	HLA-C*08:02	0.34210303574800494	0.25025050383733166	not-binder
KTDVVVNSV	HLA-C*08:02	0.9984668016433715	0.0008013526248571215	binder
KTTTPGPSL	HLA-C*08:02	0.2506518161855638	0.2438607008120858	not-binder
KVDEVGGEAL	HLA-C*08:02	0.9992496252059937	0.0004243759096689139	binder
KVDLAKRTL	HLA-C*08:02	0.9947720527648926	0.007817840947373941	binder
KVDSEENTL	HLA-C*08:02	0.9978376388549804	0.0015477253339374604	binder
KVDSPTVNTTL	HLA-C*08:02	0.9987846732139587	0.0011584255054612226	binder
KVDVASVIVTK	HLA-C*08:02	0.227125521376729	0.1856777892945453	not-binder
KVDVASVIVTKL	HLA-C*08:02	0.9402697443962097	0.06117390162822939	binder
LAAARLAAA	HLA-C*08:02	0.026240402867551894	0.03888279121643435	not-binder
LADAVAVTM	HLA-C*08:02	0.9990532040596009	0.0007691015670339397	binder
LADAVTWL	HLA-C*08:02	0.9965486764907837	0.002649084928070309	binder
LADDDARLL	HLA-C*08:02	0.9992765307426452	0.00034872602873895256	binder
LADDDFLTV	HLA-C*08:02	0.9983714699745179	0.00042197152516501953	binder
LADDLKIESL	HLA-C*08:02	0.9991451859474182	0.0003914014991296877	binder
LADDSRVVT	HLA-C*08:02	0.9586049914360046	0.025078269945011236	binder
LADEAEVHL	HLA-C*08:02	0.9995266079902649	0.0001977746977095937	binder
LADEDSSRPVWL	HLA-C*08:02	0.9968849539756774	0.002878357249209215	binder
LADELINAA	HLA-C*08:02	0.8186790406703949	0.17256172350332888	binder
LADERNELL	HLA-C*08:02	0.9987791895866394	0.0008860664600028606	binder
LADETLLKV	HLA-C*08:02	0.9985386371612549	0.0011332506290249573	binder
LADFAELI	HLA-C*08:02	0.9928007602691651	0.004947311816901313	binder
LADFEAGLL	HLA-C*08:02	0.9947188138961792	0.0017875247060305732	binder
LADFGVAGQL	HLA-C*08:02	0.9966673254966736	0.0007528240142583621	binder
LADGSIAVL	HLA-C*08:02	0.9993848443031311	0.0003644689514956246	binder
LADGSSRL	HLA-C*08:02	0.9988141417503357	0.0006761421169497854	binder
LADGVVSQA	HLA-C*08:02	0.845346474647522	0.10054644352074157	binder
LADGYDLEI	HLA-C*08:02	0.9951992750167846	0.0018892048303807008	binder
LADHTVHVL	HLA-C*08:02	0.9995200991630554	0.00047328580861530985	binder
LADIQIEQL	HLA-C*08:02	0.9972224235534668	0.0010493673772872325	binder
LADKSVLVC	HLA-C*08:02	0.7599876046180725	0.19342033762084113	binder
LADLADFAL	HLA-C*08:02	0.9984482884407043	0.0004354131933255315	binder
LADLAKEEL	HLA-C*08:02	0.9985459327697754	0.0005192368939973327	binder
LADLGLDSL	HLA-C*08:02	0.996896505355835	0.0022883900254637335	binder
LADLGRKITSAL	HLA-C*08:02	0.9902048707008362	0.008559087326373394	binder
LADLIEKEL	HLA-C*08:02	0.9985515594482421	0.0008653355881247997	binder
LADLNSVERSL	HLA-C*08:02	0.9948471665382386	0.004797528080303455	binder
LADLPQSIGM	HLA-C*08:02	0.9965527772903442	0.0020834031020123558	binder
LADPGAVA	HLA-C*08:02	0.8954569578170777	0.11289580067476035	binder
LADPGIITI	HLA-C*08:02	0.9991412878036499	0.000625463740121367	binder
LADPSTTGQM	HLA-C*08:02	0.9993023991584777	0.00037685281350950466	binder
LADPVFRTL	HLA-C*08:02	0.9997861862182618	0.00017730652259979058	binder
LADQEVRL	HLA-C*08:02	0.9987788081169129	0.0005332118139654174	binder
LADQMISRI	HLA-C*08:02	0.9854891777038575	0.014792958448100664	binder
LADRNVTVL	HLA-C*08:02	0.9992131471633912	0.0007685222062101667	binder
LADTRATSV	HLA-C*08:02	0.9981423616409302	0.001162220837873046	binder
LADTSDSRAL	HLA-C*08:02	0.9985865950584412	0.001304245125104643	binder
LADVGSFL	HLA-C*08:02	0.9984394192695618	0.0009175626974389253	binder
LADWVSGKISF	HLA-C*08:02	0.9795527696609497	0.028038297074827214	binder
LADWVSGKISFY	HLA-C*08:02	0.5649597145617008	0.35649891836027237	ambiguous
LAEAESRVL	HLA-C*08:02	0.9963185787200928	0.0021355748873617486	binder
LAEGSPRSL	HLA-C*08:02	0.9965300917625427	0.0039568736583966355	binder
LAEIAKAEL	HLA-C*08:02	0.989236056804657	0.009597121858625197	binder
LAEIGAVTL	HLA-C*08:02	0.9974965572357177	0.0013126303857093743	binder
LAGGPADLSGEL	HLA-C*08:02	0.36237778663635256	0.18663870512508549	not-binder
LANVSTVL	HLA-C*08:02	0.36729525700211524	0.26446785671216105	not-binder
LAPLAEDVR	HLA-C*08:02	0.011033970507560298	0.011138369969628444	not-binder
LAPTDVKEL	HLA-C*08:02	0.652415645122528	0.2922926408551084	binder
LASEPQEVL	HLA-C*08:02	0.7822496473789216	0.19690792475287297	binder
LDELRDEGK	HLA-C*08:02	0.001720648363698274	0.0017486105386687626	not-binder
LDSITPEVLP	HLA-C*08:02	0.00939151959028095	0.008995924776396264	not-binder
LDVPTAAV	HLA-C*08:02	0.3851667523384094	0.3157386517483916	ambiguous
LETAKDDSQAAAI	HLA-C*08:02	0.06982972584664822	0.07713843193581381	not-binder
LFDAVSSL	HLA-C*08:02	0.9955511331558228	0.002759632793892115	binder
LFDEIDQAL	HLA-C*08:02	0.9959722995758057	0.0024363964007462287	binder
LFDQANKL	HLA-C*08:02	0.9921347618103027	0.008723008800646937	binder
LFDTAISL	HLA-C*08:02	0.9936277031898498	0.0016222746453344384	binder
LFHPSNVEM	HLA-C*08:02	0.08448509704321623	0.11152766655641505	not-binder
LGDGLGHVEL	HLA-C*08:02	0.9974638819694519	0.0014012301069744359	binder
LGDLAITSL	HLA-C*08:02	0.9975633025169373	0.0009932597010541388	binder
LGDLSDSQL	HLA-C*08:02	0.9855971813201905	0.009995835172635135	binder
LGDPASAL	HLA-C*08:02	0.9953380942344665	0.0029448998611563146	binder
LGEVNTYAGDLQK	HLA-C*08:02	0.09791602836921812	0.10150570287093126	not-binder
LIDAGVDAL	HLA-C*08:02	0.9979071378707886	0.0013373509136939972	binder
LIDDLQHCL	HLA-C*08:02	0.9972204446792603	0.002194582264946088	binder
LIDFGSGAL	HLA-C*08:02	0.9972689151763916	0.0018649513513147179	binder
LIDIQPNTL	HLA-C*08:02	0.9984823584556579	0.0007812556923247018	binder
LIDMGSSL	HLA-C*08:02	0.9969237804412842	0.0014241973189482095	binder
LIDMYSEVL	HLA-C*08:02	0.9951887488365173	0.0016704215174370943	binder
LIDNGVSL	HLA-C*08:02	0.9986825466156006	0.0008522810230642531	binder
LIDSSRVL	HLA-C*08:02	0.9988316178321839	0.0010112010374079298	binder
LLDDGFQVL	HLA-C*08:02	0.99936842918396	0.00010888492588290318	binder
LLDEPTNHLDL	HLA-C*08:02	0.9940690755844116	0.006533022873105084	binder
LLDMPAAEL	HLA-C*08:02	0.9985930800437928	0.00031098234181241324	binder
LLDPDTAVL	HLA-C*08:02	0.9992186784744262	0.000350827184406981	binder
LLDPNTTL	HLA-C*08:02	0.999112319946289	0.0003822479196968566	binder
LLDSLPSDTR	HLA-C*08:02	0.06806888580322265	0.05656341897231314	not-binder
LLDSRVMEL	HLA-C*08:02	0.999338436126709	0.0001878198419585863	binder
LLLPGELAK	HLA-C*08:02	0.004180048001580871	0.0029224379933011275	not-binder
LLPHANEVSQK	HLA-C*08:02	0.020906862130505032	0.03322302860613301	not-binder
LNDLQANSL	HLA-C*08:02	0.9964979648590088	0.0016521415762392494	binder
LNDPNKEAL	HLA-C*08:02	0.9982978343963623	0.0010911516279546564	binder
LPINGNGKQ	HLA-C*08:02	0.025373590155504645	0.04622068214573571	not-binder
LQADYASQA	HLA-C*08:02	0.00048662069166311995	0.0004062193757418377	not-binder
LQDLATQL	HLA-C*08:02	0.9978206276893615	0.0013382059995210344	binder
LQDQLRVAL	HLA-C*08:02	0.9982964396476746	0.0016181557536040852	binder
LRNVSTGD	HLA-C*08:02	9.297804026573431e-05	9.014665388362116e-05	not-binder
LRPLLAAAA	HLA-C*08:02	0.0004480224561120849	0.00033583282502445115	not-binder
LSDDPTVSA	HLA-C*08:02	0.9721374630928039	0.01748367870878495	binder
LSDEENLKLF	HLA-C*08:02	0.993749487400055	0.006052569263181638	binder
LSDEHAGVISV	HLA-C*08:02	0.9959710836410522	0.005123010191956624	binder
LSDEHAGVISVL	HLA-C*08:02	0.9907241463661194	0.011159552764137116	binder
LSDGIQEL	HLA-C*08:02	0.9991590499877929	0.0003153587010308106	binder
LSDGNPSL	HLA-C*08:02	0.9988088130950927	0.00044101484547854215	binder
LSDGVAVL	HLA-C*08:02	0.9988756299018859	0.0005633236729723833	binder
LSDGVVVQV	HLA-C*08:02	0.9987965106964112	0.000537500325757925	binder
LSDHHIYL	HLA-C*08:02	0.9992067456245423	0.0006048969187425326	binder
LSDLAHFSL	HLA-C*08:02	0.998969304561615	0.0005007592295923867	binder
LSDLENIL	HLA-C*08:02	0.9953461408615112	0.002092409929821321	binder
LSDLLEQTL	HLA-C*08:02	0.9981852412223816	0.0005791691212030935	binder
LSDLQVIKI	HLA-C*08:02	0.9930225849151612	0.005877586828754402	binder
LSDLTGSLL	HLA-C*08:02	0.9978716731071472	0.0012068089794207042	binder
LSDPFYRTL	HLA-C*08:02	0.9994629740715026	0.0002782736725529251	binder
LSDPQVHTV	HLA-C*08:02	0.9992185115814209	0.0004083099907637943	binder
LSDPQVHTVL	HLA-C*08:02	0.9990698218345642	0.0005950713423639569	binder
LSDPSLDM	HLA-C*08:02	0.9973417401313782	0.0018472046858782716	binder
LSDPTYREL	HLA-C*08:02	0.9995412468910218	0.00018646843657620562	binder
LSDPVHLTV	HLA-C*08:02	0.999435305595398	0.00018377013088495038	binder
LSDTGISAL	HLA-C*08:02	0.9990894556045532	0.0003656976005837629	binder
LSDYDILSL	HLA-C*08:02	0.9982299447059632	0.000930345400367979	binder
LSDYGPPSL	HLA-C*08:02	0.9991650223731995	0.00034481293617287463	binder
LSDYGYHL	HLA-C*08:02	0.9980909824371338	0.0005418972242158546	binder
LSYLEKEAL	HLA-C*08:02	0.0724136359989643	0.03622862596156957	not-binder
LTDDHVQFL	HLA-C*08:02	0.9995219469070434	0.0002629500544769687	binder
LTDEQIHHL	HLA-C*08:02	0.9994267106056214	0.0005047743622078781	binder
LTDEQVAL	HLA-C*08:02	0.998781430721283	0.001105968988724748	binder
LTDGHPLTL	HLA-C*08:02	0.999693775177002	0.00023264999478791822	binder
LTDMSRPVEL	HLA-C*08:02	0.9988288760185242	0.0007996403975778326	binder
LTDSPKPAL	HLA-C*08:02	0.9990453362464905	0.000859366763067189	binder
LTDTDAAI	HLA-C*08:02	0.9833083868026733	0.007910530303706113	binder
LTDTEIMTL	HLA-C*08:02	0.9990365266799927	0.0006573113073187015	binder
LTDVGFTTL	HLA-C*08:02	0.9993543744087219	0.00030140525938867024	binder
LTDVMLHAL	HLA-C*08:02	0.9987608671188355	0.0008176886288677039	binder
LTDVNVVAV	HLA-C*08:02	0.9970516562461853	0.001104421950833235	binder
LTEDPHTVL	HLA-C*08:02	0.9984285950660705	0.0013643589126787893	binder
LTNTNRAL	HLA-C*08:02	0.084503810480237	0.06670925676978931	not-binder
LTPYADEFK	HLA-C*08:02	0.005837375507690012	0.006088177832074914	not-binder
LTVTDLEI	HLA-C*08:02	0.030318062053993344	0.029457141782118668	not-binder
LVADAKDNSI	HLA-C*08:02	0.16342734321951866	0.07306039127867126	not-binder
LVDAGVPMRAL	HLA-C*08:02	0.9981663465499878	0.0018570016034814391	binder
LVDDSFSQAL	HLA-C*08:02	0.9987745761871338	0.0005962842507437359	binder
LVDVVTGQL	HLA-C*08:02	0.9978303074836731	0.001002619840713158	binder
LVDWSSGNVL	HLA-C*08:02	0.9954401969909668	0.0020706135863308643	binder
LVEDLSESL	HLA-C*08:02	0.9827431797981262	0.01298758607765264	binder
LVLLNAIYLSAK	HLA-C*08:02	0.004630179793457501	0.004003907373305944	not-binder
LWDEVLSHL	HLA-C*08:02	0.9895634174346923	0.011975754793443278	binder
MADEALGSGL	HLA-C*08:02	0.9986677289009094	0.0004622293423785489	binder
MADSGESL	HLA-C*08:02	0.9973580837249756	0.0008871757214580602	binder
MADTFLEHM	HLA-C*08:02	0.997440779209137	0.003936877981727622	binder
MAEIFGTEL	HLA-C*08:02	0.997357439994812	0.001034664891954286	binder
MAETKGVAL	HLA-C*08:02	0.9980620980262757	0.0011087056104421363	binder
MAPERVASL	HLA-C*08:02	0.8677939653396607	0.08320390594756297	binder
MAPSETQFSHL	HLA-C*08:02	0.332031774520874	0.20392436834936797	not-binder
MFDFSEKL	HLA-C*08:02	0.9822696924209595	0.02755143011540254	binder
MFPLVKSAL	HLA-C*08:02	0.08230025041848421	0.06746747646512614	not-binder
MLDFYSDKN	HLA-C*08:02	0.01292168892250629	0.020018031667079526	not-binder
MLDVAEEL	HLA-C*08:02	0.9973719120025635	0.0014251078590688737	binder
MPDSAAAL	HLA-C*08:02	0.9832421898841858	0.010917340768655626	binder
MQDIVLNEV	HLA-C*08:02	0.9947220921516419	0.0021974073038937532	binder
MQDMVKDAL	HLA-C*08:02	0.9956772923469543	0.002468306164653429	binder
MSDLPVKVI	HLA-C*08:02	0.9977432370185852	0.001397134927351031	binder
MTDPNVAL	HLA-C*08:02	0.9996221661567688	0.00033922668690808015	binder
MVDGKPVNL	HLA-C*08:02	0.9995109915733338	0.00043024944945916656	binder
MVDLNDYL	HLA-C*08:02	0.9957874774932861	0.002995359166637021	binder
MVEEIGVEL	HLA-C*08:02	0.9957594633102417	0.002171999301650743	binder
NADDMDRIMTL	HLA-C*08:02	0.9995933413505554	0.000264945478338372	binder
NADEASTAEL	HLA-C*08:02	0.9993422031402588	0.0007687323622408914	binder
NADGPGFHSL	HLA-C*08:02	0.9997138381004333	0.0002882388131588034	binder
NADIAVVEM	HLA-C*08:02	0.9990910172462464	0.0010608937251798364	binder
NADIFRGLT	HLA-C*08:02	0.6959778666496277	0.16366773728478573	binder
NADISGMKV	HLA-C*08:02	0.9987806797027587	0.0007342093469722321	binder
NADLINRVL	HLA-C*08:02	0.9994797229766845	0.0005566524811921857	binder
NADSKALDL	HLA-C*08:02	0.9981314539909363	0.0015488649256309116	binder
NADVALQNL	HLA-C*08:02	0.9991389870643616	0.0008794475376109716	binder
NADVPEQLI	HLA-C*08:02	0.9957816123962402	0.003221070555673225	binder
NADWPAGL	HLA-C*08:02	0.9984060287475586	0.0010952347061907906	binder
NADYVAAFL	HLA-C*08:02	0.9979299306869507	0.0016829764458414676	binder
NAENPRGTFL	HLA-C*08:02	0.99650137424469	0.002660620846099067	binder
NAEPEPRSL	HLA-C*08:02	0.9981363177299499	0.0027651828795685835	binder
NAESGRGQVM	HLA-C*08:02	0.9942843198776246	0.00576498982983558	binder
NALDLNSVL	HLA-C*08:02	0.45233249515295026	0.2195847428059679	ambiguous
NAPWAVTSL	HLA-C*08:02	0.6199268937110901	0.20889427941428065	binder
NCPERIITL	HLA-C*08:02	0.504909024387598	0.26458426011530434	ambiguous
NFDGHVVLP	HLA-C*08:02	0.27011733055114745	0.18145241539727167	not-binder
NFDNSPVL	HLA-C*08:02	0.9970331907272338	0.002013317639480307	binder
NIDAHNTSV	HLA-C*08:02	0.9965802550315856	0.0029582821416932244	binder
NIDYTVHSV	HLA-C*08:02	0.9977956533432006	0.0006951880944024427	binder
NLDATVTAL	HLA-C*08:02	0.998909854888916	0.0005917088903666963	binder
NMDSPGPML	HLA-C*08:02	0.9985221147537231	0.0010292942067812228	binder
NQDPANIL	HLA-C*08:02	0.9970167517662049	0.0014298987788152959	binder
NSDDSSRNLF	HLA-C*08:02	0.998714005947113	0.0012338706378836333	binder
NSDGLIASL	HLA-C*08:02	0.9987140655517578	0.0008768406669321854	binder
NSDPETPVL	HLA-C*08:02	0.9993603467941284	0.0007701359188624301	binder
NSDPTNVL	HLA-C*08:02	0.999293076992035	0.0007485084389862851	binder
NSDTHSSTF	HLA-C*08:02	0.9989299297332763	0.0014010424422369748	binder
NTDEMVEL	HLA-C*08:02	0.9990877628326416	0.0008195050586062856	binder
NTDGKTLPS	HLA-C*08:02	0.18952423594892026	0.23471477045074396	not-binder
NTDSVHLAL	HLA-C*08:02	0.9993401646614075	0.0007618935066863498	binder
NTDVPLVL	HLA-C*08:02	0.9993518590927124	0.0007080500073810723	binder
NVDAFKLESL	HLA-C*08:02	0.9925802946090698	0.005788358704388607	binder
NVDENVAEL	HLA-C*08:02	0.99933420419693	0.0007532001348264232	binder
NVDIPDVPL	HLA-C*08:02	0.9937962532043457	0.003833532438763664	binder
NVDQAFHEL	HLA-C*08:02	0.999173903465271	0.0007954073264070303	binder
NVKVDPEIQ	HLA-C*08:02	0.0018590994062833489	0.0017186975366488366	not-binder
PEVKFNWYVD	HLA-C*08:02	0.008384377660695464	0.011888566143392341	not-binder
PEYVNLPINGNGKQ	HLA-C*08:02	0.8524801015853882	0.13692466595912897	binder
PGLARQAPKPRKQ	HLA-C*08:02	0.02429401346016675	0.04269038462632128	not-binder
PINGNGKQ	HLA-C*08:02	0.0063612804806325585	0.011213107350624753	not-binder
PPSGDFLTEGGGV	HLA-C*08:02	0.038701305724680425	0.03811358244260967	not-binder
PPYTVVYFPVRG	HLA-C*08:02	0.33888305593281987	0.2690017790180665	not-binder
PPYTVVYFPVRGR	HLA-C*08:02	0.12633729837834834	0.10051118310573628	not-binder
PPYTVVYFPVR	HLA-C*08:02	0.25054066106677053	0.28474185723835327	not-binder
PVDISTAM	HLA-C*08:02	0.7974099576473236	0.20961403135289003	binder
PVWLGFLGPIIK	HLA-C*08:02	0.007574883138295263	0.009777201503596362	not-binder
QADARQVVL	HLA-C*08:02	0.999094033241272	0.0005409799684356785	binder
QADCAVLIV	HLA-C*08:02	0.915963327884674	0.0446463944709942	binder
QADEVIAIL	HLA-C*08:02	0.9981452107429505	0.0012444029013056255	binder
QADFKPATL	HLA-C*08:02	0.9990281462669373	0.0007608081769325271	binder
QADIALIGL	HLA-C*08:02	0.9974051475524902	0.0018248579995501222	binder
QADIEVRAL	HLA-C*08:02	0.9991113305091858	0.0004659153744426685	binder
QADLAVLVI	HLA-C*08:02	0.9947881817817688	0.0023160019048126474	binder
QADLAYQL	HLA-C*08:02	0.998643958568573	0.0004191912324881264	binder
QADLSNLHL	HLA-C*08:02	0.9986265063285827	0.0009567881106194378	binder
QADNPMESSIL	HLA-C*08:02	0.9939458012580872	0.0035714443721384576	binder
QADQTFISL	HLA-C*08:02	0.9986643552780151	0.0004694339775191247	binder
QADSGRVLL	HLA-C*08:02	0.9987478733062745	0.0008386608541065345	binder
QADTPALSL	HLA-C*08:02	0.9989440083503723	0.0008365917596026872	binder
QADVAVLVV	HLA-C*08:02	0.9964439034461975	0.0015077970236726675	binder
QADYGLEHL	HLA-C*08:02	0.9977262258529663	0.0009231877420279182	binder
QAEEPRGSSL	HLA-C*08:02	0.9953067541122437	0.003963999352639032	binder
QDGSADTFTRNL	HLA-C*08:02	0.2493105205707252	0.19883389509696267	not-binder
QFDVATHL	HLA-C*08:02	0.9879239916801452	0.017880965563995634	binder
QFPILLDFK	HLA-C*08:02	0.002662900456925854	0.0035304068578498873	not-binder
QIDELVTRI	HLA-C*08:02	0.9952652335166932	0.004150924389920981	binder
QIDFPTSAF	HLA-C*08:02	0.9978578090667725	0.0008678299572347361	binder
QLDAENLEL	HLA-C*08:02	0.99381023645401	0.004374138818122139	binder
QLDIIIHSL	HLA-C*08:02	0.9937354564666748	0.006128635524335545	binder
QLDLENTEL	HLA-C*08:02	0.994541347026825	0.0020666510169077058	binder
QLDVSSNEL	HLA-C*08:02	0.9979281544685363	0.0017193479768560602	binder
QLTPYAQR	HLA-C*08:02	0.000469837618584279	0.00042834148780354696	not-binder
QSDDPPIIL	HLA-C*08:02	0.9979295372962952	0.001099331188915138	binder
QSDIPSSLL	HLA-C*08:02	0.996803092956543	0.0013410915688844248	binder
QSDLGYNSL	HLA-C*08:02	0.9976827263832092	0.000576519793826357	binder
QSDPSGAYF	HLA-C*08:02	0.9979127645492554	0.0022812911834603354	binder
QSDPVGPAL	HLA-C*08:02	0.9992081880569458	0.00043451083796390257	binder
QSDVYTHVL	HLA-C*08:02	0.9991366147994996	0.00041945075450651903	binder
QTDIPFTRL	HLA-C*08:02	0.9989248752593994	0.0009195819343333032	binder
QTDPPRSSL	HLA-C*08:02	0.9990343928337098	0.0006390302251352357	binder
QVDNPVSVL	HLA-C*08:02	0.9989190459251404	0.0009176054431806336	binder
QWDLVENYL	HLA-C*08:02	0.9729581356048584	0.016463261553611108	binder
RADADTVLL	HLA-C*08:02	0.9983093500137329	0.0007356116575175195	binder
RADAPVALV	HLA-C*08:02	0.9982822179794312	0.001394470477783803	binder
RADEKITNI	HLA-C*08:02	0.9980661392211914	0.0023364375460116944	binder
RADESTYVL	HLA-C*08:02	0.999409532546997	0.0005004515082740597	binder
RADGENTAFL	HLA-C*08:02	0.9974641561508178	0.0020364147928912117	binder
RADGLGIPQL	HLA-C*08:02	0.9981402516365051	0.0019336867258100314	binder
RADGYEPPVQESV	HLA-C*08:02	0.8131784319877624	0.11603631227210395	binder
RADIGAASL	HLA-C*08:02	0.9992806673049927	0.00042790336235958563	binder
RADILQVGL	HLA-C*08:02	0.9960283875465393	0.004412655108478637	binder
RADKPWTRL	HLA-C*08:02	0.9983301877975463	0.001846538200029032	binder
RADLIEVVM	HLA-C*08:02	0.9962557792663574	0.0032102257352063846	binder
RADLQATAL	HLA-C*08:02	0.9987449526786805	0.000977035284528477	binder
RADLTYAEF	HLA-C*08:02	0.9908317446708679	0.012879100025267555	binder
RADMLEMEL	HLA-C*08:02	0.9950933814048767	0.0055802788368028424	binder
RADNSSDSPTTL	HLA-C*08:02	0.9950705170631409	0.005264641034431041	binder
RADPESPIL	HLA-C*08:02	0.9994542479515076	0.0002515955234722808	binder
RADPGVLAAL	HLA-C*08:02	0.9994273543357849	0.000477000608742581	binder
RADREVAIY	HLA-C*08:02	0.5384608894586563	0.281867210654343	ambiguous
RADRPSSL	HLA-C*08:02	0.9992083668708801	0.0006090428019944903	binder
RADSVGKLV	HLA-C*08:02	0.9923951625823975	0.0039851411012886235	binder
RADTDGGLIF	HLA-C*08:02	0.9977223992347717	0.0016294012640330937	binder
RADTFPQVL	HLA-C*08:02	0.9989252209663391	0.0010704431722143254	binder
RADTGHAFL	HLA-C*08:02	0.9981013894081116	0.001663159692231615	binder
RADTGQERF	HLA-C*08:02	0.9955082058906555	0.0043291383945464335	binder
RADTQAQAL	HLA-C*08:02	0.9986755967140197	0.0008669335604614763	binder
RADVSLTTL	HLA-C*08:02	0.9991994619369506	0.00045148552625182646	binder
RADYDNLVL	HLA-C*08:02	0.9985186338424683	0.0009812645406370262	binder
RAELASAAL	HLA-C*08:02	0.9913436532020569	0.008693923163845938	binder
RAELHPVEL	HLA-C*08:02	0.9970065712928772	0.0030459865591547933	binder
RATNEGLSL	HLA-C*08:02	0.1146705951076001	0.1011280412996466	not-binder
REVVNTEL	HLA-C*08:02	0.04502710127271712	0.07227030856482335	not-binder
RFDVHDVTL	HLA-C*08:02	0.9918658018112183	0.007317858760712779	binder
RGDSVIVVL	HLA-C*08:02	0.994901180267334	0.002868612121231244	binder
RGDTLLQAL	HLA-C*08:02	0.9893212437629699	0.006971744171749133	binder
RIDDLQMVL	HLA-C*08:02	0.9978039860725403	0.00229701201160882	binder
RIDEARQEL	HLA-C*08:02	0.9981789827346802	0.0020709828932561273	binder
RIDEFEAL	HLA-C*08:02	0.9986151218414306	0.001152421072499848	binder
RIDGGITGAL	HLA-C*08:02	0.9985051631927491	0.000991764548689198	binder
RLDIAGRDI	HLA-C*08:02	0.9118661046028137	0.07390748780778428	binder
RLDQPMTEI	HLA-C*08:02	0.9908859968185425	0.008635893330875973	binder
RLDTGPQSL	HLA-C*08:02	0.998625922203064	0.0007335473473334961	binder
RNDASEVVL	HLA-C*08:02	0.9852636933326722	0.013739001824658573	binder
RPPGFSPFR	HLA-C*08:02	0.002256091199524235	0.003540058910972555	not-binder
RQDAVHAIL	HLA-C*08:02	0.9975383043289184	0.002739605590499745	binder
RQDFSPEEL	HLA-C*08:02	0.9972036242485046	0.001759093983857127	binder
RQILKNPDDPD	HLA-C*08:02	0.03646341123385355	0.06143628958495934	not-binder
RSDGEAELL	HLA-C*08:02	0.995742666721344	0.0010210757948423508	binder
RSDLKAEAL	HLA-C*08:02	0.9965153694152832	0.0027362523467159353	binder
RSDQASISL	HLA-C*08:02	0.9987502574920655	0.0008359032688773524	binder
RSDSYISQL	HLA-C*08:02	0.9987352609634399	0.001079673050398665	binder
RSDSYVEL	HLA-C*08:02	0.9987506031990051	0.0008492621580630244	binder
RSDVPSLVTF	HLA-C*08:02	0.9981144666671753	0.0018312904486613938	binder
RTDDTPVVL	HLA-C*08:02	0.9992831826210022	0.0006685829537709182	binder
RTDLNPIL	HLA-C*08:02	0.9983596682548523	0.0008615258880813509	binder
RTDMENLVL	HLA-C*08:02	0.9982229948043824	0.000913537435687491	binder
RTDPVPVTI	HLA-C*08:02	0.9994022369384765	0.00040268603585523715	binder
RTDRPNFEL	HLA-C*08:02	0.9986319541931152	0.0010251275518035612	binder
RTDVPGELL	HLA-C*08:02	0.9989733457565307	0.00038746511888785234	binder
RVDDIFSDL	HLA-C*08:02	0.9985125303268433	0.0011200205742328017	binder
RVDDVYSVL	HLA-C*08:02	0.99860121011734	0.0018658091395954554	binder
RVDKITEYL	HLA-C*08:02	0.9977261185646057	0.002927867886002624	binder
RVDKNAPTV	HLA-C*08:02	0.9968476057052612	0.0025051971972804175	binder
RVDLPLAVL	HLA-C*08:02	0.9988714694976807	0.001125894849070885	binder
RVDNFVIAL	HLA-C*08:02	0.9974631905555725	0.0020776299494465566	binder
RVDSPVTV	HLA-C*08:02	0.9982975244522094	0.00130053165753147	binder
RVEYHFLSPYVSPK	HLA-C*08:02	0.03365879602497444	0.047407693434924056	not-binder
RVYIHPFHL	HLA-C*08:02	0.03322976613417268	0.025546268253310588	not-binder
SAAGPGFSL	HLA-C*08:02	0.5671151265501976	0.33318263158647254	ambiguous
SAAMPGASL	HLA-C*08:02	0.46686683744192126	0.34579863915173514	ambiguous
SAAPEGVPL	HLA-C*08:02	0.5152869500219822	0.3804920643872633	ambiguous
SAAPPEPAV	HLA-C*08:02	0.46549024879932405	0.3937637793612267	ambiguous
SAAPPGLEA	HLA-C*08:02	0.05081814667209983	0.05099750808195621	not-binder
SADAPMFVM	HLA-C*08:02	0.998895812034607	0.001345188130655997	binder
SADARGGGPSAL	HLA-C*08:02	0.9981091260910034	0.001478140600507764	binder
SADASVNTL	HLA-C*08:02	0.9996280431747436	0.00018248780450793838	binder
SADDAEVVL	HLA-C*08:02	0.9990206122398376	0.0006394741760435804	binder
SADDFAMEM	HLA-C*08:02	0.9996397256851196	0.00018553237496636663	binder
SADDFLPTL	HLA-C*08:02	0.9996257781982422	0.000179040144251422	binder
SADDIAGKFQF	HLA-C*08:02	0.9989529609680176	0.001086747204149877	binder
SADEPMTT	HLA-C*08:02	0.8102785229682923	0.24437138822059265	binder
SADESGQIF	HLA-C*08:02	0.999367618560791	0.0005026338505525148	binder
SADETFTHHL	HLA-C*08:02	0.9993518948554992	0.00045948434648682894	binder
SADFAELEV	HLA-C*08:02	0.9962104439735413	0.0022950828386163417	binder
SADFHVDL	HLA-C*08:02	0.9993233799934387	0.00040237797961430063	binder
SADFSPAFL	HLA-C*08:02	0.9988625168800354	0.0009317637854883214	binder
SADFSSML	HLA-C*08:02	0.9984197616577148	0.0013068609666676899	binder
SADFVVEAI	HLA-C*08:02	0.9955315709114074	0.00318766878566284	binder
SADFVVESI	HLA-C*08:02	0.9971792697906494	0.002524620071377685	binder
SADGSPAL	HLA-C*08:02	0.9991409659385682	0.0002965782790068209	binder
SADGSQAQNL	HLA-C*08:02	0.9989374160766602	0.00029675567100578853	binder
SADGTIKLWAL	HLA-C*08:02	0.996280837059021	0.004426404461297452	binder
SADHLAHEV	HLA-C*08:02	0.999001145362854	0.0006058182340022738	binder
SADIESILAL	HLA-C*08:02	0.9973536014556885	0.001184074836881271	binder
SADISGLNL	HLA-C*08:02	0.9991193890571595	0.0006172466171525835	binder
SADITFATL	HLA-C*08:02	0.9991908669471741	0.0006815240748734392	binder
SADKEIMSL	HLA-C*08:02	0.9996302843093872	0.0003317597856461682	binder
SADKGGFL	HLA-C*08:02	0.9984012842178345	0.0007987118006959584	binder
SADKNFYL	HLA-C*08:02	0.99926278591156	0.000636695446847867	binder
SADLEATL	HLA-C*08:02	0.9984430313110352	0.0008465945183313857	binder
SADLEVLDL	HLA-C*08:02	0.9919836282730102	0.00873053067637497	binder
SADLIIQEF	HLA-C*08:02	0.9991809368133545	0.0004530664777049294	binder
SADLIKEKL	HLA-C*08:02	0.9987139940261841	0.0009615012408658982	binder
SADLKELSL	HLA-C*08:02	0.9992047667503356	0.0003694211416334411	binder
SADLPESTL	HLA-C*08:02	0.9994225382804871	0.0002735856374102971	binder
SADLPPPSAL	HLA-C*08:02	0.9994914293289184	0.00030698280739318234	binder
SADLVAQL	HLA-C*08:02	0.9994269251823426	0.00020291371131338744	binder
SADLYYTSF	HLA-C*08:02	0.9944676995277405	0.0060791400170942325	binder
SADNAFHL	HLA-C*08:02	0.9992228746414185	0.0008134746912569713	binder
SADPFPQVKL	HLA-C*08:02	0.9996282815933227	0.00031624812802089194	binder
SADPGVFVL	HLA-C*08:02	0.9998047590255738	4.651807985917636e-05	binder
SADPGVFVLL	HLA-C*08:02	0.9996792793273925	9.529873787922099e-05	binder
SADPLNSAF	HLA-C*08:02	0.9997037768363952	0.0001552376369983263	binder
SADPLPNSYL	HLA-C*08:02	0.9992526888847351	0.0007123910702442382	binder
SADPNVVDL	HLA-C*08:02	0.99970703125	0.0001118539525134724	binder
SADPRHILL	HLA-C*08:02	0.9995726823806763	0.0003848540330205723	binder
SADPRPLAV	HLA-C*08:02	0.9993718028068542	0.0005883984984485686	binder
SADQVTRALENVL	HLA-C*08:02	0.9806293964385986	0.00797445111689618	binder
SADSIGAVL	HLA-C*08:02	0.9991809487342834	0.0008640717799793682	binder
SADSPSPGL	HLA-C*08:02	0.9989931106567382	0.0007868230543116944	binder
SADSRIVKM	HLA-C*08:02	0.9993584275245666	0.00041068837724375857	binder
SADTAATL	HLA-C*08:02	0.99882732629776	0.0007655011022189454	binder
SADTDILL	HLA-C*08:02	0.996375572681427	0.0017466603002587644	binder
SADTILIGHSL	HLA-C*08:02	0.9965772867202759	0.0032221255308032518	binder
SADTPEASL	HLA-C*08:02	0.9991586804389954	0.0004383502895798124	binder
SADTTILFV	HLA-C*08:02	0.996595561504364	0.002984730785972751	binder
SADTVVIFD	HLA-C*08:02	0.28779440000653267	0.3114816470904256	not-binder
SADVAAVVM	HLA-C*08:02	0.9987430214881897	0.0013180058018496478	binder
SADVDIKEL	HLA-C*08:02	0.9995037674903869	0.00026034216499818725	binder
SADVNGKIIVW	HLA-C*08:02	0.8547792553901672	0.17513437070865093	binder
SADVPLVVEY	HLA-C*08:02	0.9599351406097412	0.03236544960967659	binder
SADVSGLAV	HLA-C*08:02	0.998311984539032	0.0007337879875885734	binder
SADWSLEAL	HLA-C*08:02	0.99880450963974	0.0005067961072041187	binder
SADYSTPPH	HLA-C*08:02	0.6595601737499237	0.2695745913626001	binder
SAEAVTTTL	HLA-C*08:02	0.9965590238571167	0.0027958394727504686	binder
SAEDLEKALEL	HLA-C*08:02	0.990880036354065	0.004421766671398638	binder
SAEEGGAARL	HLA-C*08:02	0.9963409066200256	0.003101945166345746	binder
SAEPAGTPL	HLA-C*08:02	0.9979548811912536	0.0009582606286224505	binder
SAEQASILSL	HLA-C*08:02	0.9965011954307557	0.0019387253651703188	binder
SAPKGSVL	HLA-C*08:02	0.23626646175980567	0.2613814098270369	not-binder
SAPSRATAL	HLA-C*08:02	0.5165345162153244	0.21871657987740722	ambiguous
SAPVGVTAL	HLA-C*08:02	0.5243261277675628	0.2905556957780528	ambiguous
SASPPGPTL	HLA-C*08:02	0.6177648574113845	0.35540124777500953	ambiguous
SATDPVTVL	HLA-C*08:02	0.7000168323516845	0.24944586376511288	binder
SDDIPHAL	HLA-C*08:02	0.9487143635749817	0.07676771158057127	binder
SDFGGRSL	HLA-C*08:02	0.8842526078224182	0.1251879942305808	binder
SDHAPHTL	HLA-C*08:02	0.777913647890091	0.2111781940337535	binder
SDSAQGSESHSL	HLA-C*08:02	0.5204585812985897	0.3196449206143822	ambiguous
SDSSSAPAF	HLA-C*08:02	0.09108420927077532	0.07274683663105681	not-binder
SEEGPSGLP	HLA-C*08:02	0.0028758839063812046	0.0030447185819648783	not-binder
SELTQQLNALFQDK	HLA-C*08:02	0.13460887717083098	0.1478610819263867	not-binder
SFDAVLEAL	HLA-C*08:02	0.9939080476760864	0.0015917494463806255	binder
SFDESLAL	HLA-C*08:02	0.9957251071929931	0.002283985038151922	binder
SFGAGGGFGSR	HLA-C*08:02	0.12887875735759735	0.17230869794567108	not-binder
SFGGGSFGGG	HLA-C*08:02	0.006853650533594191	0.005545082783985888	not-binder
SFQSPVKISEI	HLA-C*08:02	0.0023343600798398255	0.001072139680348401	not-binder
SGDEMTSL	HLA-C*08:02	0.9689472794532776	0.02789472109916068	binder
SGDINTSI	HLA-C*08:02	0.9582466840744018	0.034194454765238046	binder
SGDPGPAL	HLA-C*08:02	0.9969009041786194	0.0013177593535372834	binder
SGDPSIQTL	HLA-C*08:02	0.9987078070640564	0.0007280677848245505	binder
SGDVDSLEL	HLA-C*08:02	0.9910565495491028	0.0076684958091638505	binder
SGDVSGKL	HLA-C*08:02	0.9925724148750306	0.004189663296020788	binder
SGLDLNTSL	HLA-C*08:02	0.05415753461420536	0.02047478721352094	not-binder
SIDAEVREL	HLA-C*08:02	0.9995636224746705	0.00020539316196361117	binder
SIDAVEPL	HLA-C*08:02	0.9911488056182861	0.009022848199464447	binder
SIDDVDSKL	HLA-C*08:02	0.9991298913955688	0.00022564599263373016	binder
SIDFPLTKV	HLA-C*08:02	0.9980298042297363	0.001030635549698444	binder
SIDVSLPLNTL	HLA-C*08:02	0.9946461319923401	0.0038775685592715436	binder
SIELPSMAV	HLA-C*08:02	0.6853351175785065	0.3686500515028999	binder
SIFASPESVTGKVG	HLA-C*08:02	0.019580197986215353	0.01770724219706262	not-binder
SIKSGLDLNTSL	HLA-C*08:02	0.07004648372530937	0.07947133869380486	not-binder
SIPEKNRPL	HLA-C*08:02	0.04022264517843723	0.02418035581680452	not-binder
SIPGGYNAL	HLA-C*08:02	0.10622539333999156	0.10533441679149892	not-binder
SLAPYAQDTQEK	HLA-C*08:02	0.07456191112287343	0.13141579375992218	not-binder
SLDAVNLAL	HLA-C*08:02	0.9984874486923218	0.0007354532516369133	binder
SLDEVVLL	HLA-C*08:02	0.9980955004692078	0.0009058829367499648	binder
SLDFGGHL	HLA-C*08:02	0.9948754668235779	0.004368232667507505	binder
SLDKDIVAL	HLA-C*08:02	0.999222457408905	0.0005600228717244962	binder
SLDNGGCAL	HLA-C*08:02	0.9969547986984253	0.0014051201416961075	binder
SLDQPVTAL	HLA-C*08:02	0.999216890335083	0.0003309831865250927	binder
SLDSPSYVL	HLA-C*08:02	0.9989379405975342	0.0006515642266705053	binder
SLDSPVLL	HLA-C*08:02	0.9981170177459717	0.0009701739702611893	binder
SLEPVAVEL	HLA-C*08:02	0.9927866697311402	0.0069706380296511595	binder
SLVNLGGSK	HLA-C*08:02	0.0012020114751067012	0.0007742823138952725	not-binder
SNDVATLL	HLA-C*08:02	0.9944858431816102	0.0029176924189633336	binder
SPSDPSSSL	HLA-C*08:02	0.8185414791107177	0.05784550142203308	binder
SQDDPLHPL	HLA-C*08:02	0.9988120317459106	0.00044342121677188305	binder
SQDFSSYL	HLA-C*08:02	0.9969944596290589	0.0009317306502669752	binder
SQDLKLSTI	HLA-C*08:02	0.9970522403717041	0.0014933854046961185	binder
SQDLLDLMHTL	HLA-C*08:02	0.9825682520866394	0.008277337738101638	binder
SQDLLPLSL	HLA-C*08:02	0.9988097429275513	0.0006881881141840009	binder
SQDPGAVVL	HLA-C*08:02	0.9993437170982361	0.0005055309349750538	binder
SQDPNRVEL	HLA-C*08:02	0.9995629191398621	0.00024374458189857983	binder
SQPLGPRII	HLA-C*08:02	0.008205351245123893	0.007635077170643805	not-binder
SSDDANVL	HLA-C*08:02	0.9973849773406982	0.0017571656105067812	binder
SSDEAVIL	HLA-C*08:02	0.9973072528839111	0.0011029812394170392	binder
SSDGEALFAL	HLA-C*08:02	0.9974977135658264	0.0006372741915636309	binder
SSDGHEFIV	HLA-C*08:02	0.9945080399513244	0.0056123643763285255	binder
SSDLPQVL	HLA-C*08:02	0.9991649150848388	0.00037903096035535186	binder
SSDLPVAL	HLA-C*08:02	0.9992216348648071	0.00038365803779603333	binder
SSDLPVALL	HLA-C*08:02	0.9992055773735047	0.0006353436694672014	binder
SSDNPNVLV	HLA-C*08:02	0.9967192530632019	0.002398054117517643	binder
SSDPEVLTL	HLA-C*08:02	0.9995445609092712	0.00029654793127187925	binder
SSDPSLIGL	HLA-C*08:02	0.9993525743484497	0.00044268809544663687	binder
SSDQPLTV	HLA-C*08:02	0.9972909092903137	0.0014854321539051155	binder
SSDSPTTL	HLA-C*08:02	0.9984498739242553	0.0013958585632057497	binder
SSDTSGLSF	HLA-C*08:02	0.9979814052581787	0.0009967246108254463	binder
SSDVTKASL	HLA-C*08:02	0.9992498993873596	0.0005185332957118094	binder
SSDVVVQVL	HLA-C*08:02	0.9991778373718262	0.0005029720502347794	binder
SSDVVYNAF	HLA-C*08:02	0.9921729445457459	0.0076319964855275264	binder
SSDWVTTDI	HLA-C*08:02	0.9836091756820678	0.01664872810786155	binder
SSNLELHSL	HLA-C*08:02	0.48581019043922424	0.22191126563418473	ambiguous
SSPAPRTAL	HLA-C*08:02	0.1652871459722519	0.07512206571100763	not-binder
SSSKGSLGGGF	HLA-C*08:02	0.19380600303411483	0.12607082498850491	not-binder
SSSKGSLGGGFSSG	HLA-C*08:02	0.22337548732757567	0.15716205831633395	not-binder
STDENLIL	HLA-C*08:02	0.9985079169273376	0.0007755888302487537	binder
STDGAPAQL	HLA-C*08:02	0.9994487643241883	0.00036933404966375886	binder
STDGIGFAI	HLA-C*08:02	0.9956072449684144	0.0025639832287993208	binder
STDISAVL	HLA-C*08:02	0.9986303448677063	0.0009663093856249305	binder
STDPAAPNLKSQL	HLA-C*08:02	0.9007466554641723	0.18732758589629459	binder
STDPNSVF	HLA-C*08:02	0.9987771272659302	0.0008136826122067291	binder
STDYETHEF	HLA-C*08:02	0.9985528707504272	0.000841937174478623	binder
SVDDFSSAL	HLA-C*08:02	0.9992340564727783	0.0005524111112853361	binder
SVDDYQHRL	HLA-C*08:02	0.9993170380592347	0.0006745803216701774	binder
SVDEQNAL	HLA-C*08:02	0.99846271276474	0.0009175508456224496	binder
SVDGDTRMV	HLA-C*08:02	0.9978106141090393	0.0015393298647544361	binder
SVDGSPLLL	HLA-C*08:02	0.9994165778160096	0.00041132672851686304	binder
SVDLGPTL	HLA-C*08:02	0.9986140370368958	0.0006701111832750483	binder
SVDSELTSL	HLA-C*08:02	0.9987290978431702	0.0008169521213891209	binder
SVGESSSKGP	HLA-C*08:02	0.0023915768251754344	0.0021529449576079265	not-binder
SVPEAQSAL	HLA-C*08:02	0.24132207334041594	0.29417553352830156	not-binder
SWDEAVQAL	HLA-C*08:02	0.9956950426101685	0.0021176337901871096	binder
SWDESLSL	HLA-C*08:02	0.9083887338638306	0.1632724114289951	binder
TAASPTIAL	HLA-C*08:02	0.5472554758191108	0.3406061248749208	ambiguous
TAAVWAVKI	HLA-C*08:02	0.08881124779582024	0.0683581282160253	not-binder
TADAMNREVSSL	HLA-C*08:02	0.9259865283966064	0.12884346975140687	binder
TADDKKLQSSL	HLA-C*08:02	0.9986781716346741	0.0006235282709970661	binder
TADDPSLSL	HLA-C*08:02	0.9996429681777954	9.890710774125282e-05	binder
TADFVNYYF	HLA-C*08:02	0.9727145791053772	0.04858660069754609	binder
TADGAHFEL	HLA-C*08:02	0.9997663497924805	0.00014155537694379684	binder
TADGLPVGVL	HLA-C*08:02	0.9991111993789673	0.0005337661102989804	binder
TADGRVVKL	HLA-C*08:02	0.9996445298194885	0.0002664534040216576	binder
TADGVAVIP	HLA-C*08:02	0.24765221476554872	0.22940225373813797	not-binder
TADIAIVAL	HLA-C*08:02	0.9989753246307373	0.0008527712650143295	binder
TADIVINLL	HLA-C*08:02	0.9981138706207275	0.0018663019840169705	binder
TADLDITEINKL	HLA-C*08:02	0.970038640499115	0.023807675427596507	binder
TADLPNELIELL	HLA-C*08:02	0.9367802500724792	0.0713967416251456	binder
TADLPNELI	HLA-C*08:02	0.9952493786811829	0.0017457940395817293	binder
TADNLVLNL	HLA-C*08:02	0.9991562008857727	0.00039935258715630514	binder
TADNVLTLSL	HLA-C*08:02	0.9985367774963378	0.000561683662608868	binder
TADPGATMTF	HLA-C*08:02	0.999825394153595	0.00010640813499694059	binder
TADVNSGF	HLA-C*08:02	0.9985427260398865	0.0008672964337934054	binder
TAEAIQTPL	HLA-C*08:02	0.9827962636947631	0.018044745184740016	binder
TAEEPTGVFL	HLA-C*08:02	0.9980758547782898	0.0007984315867323066	binder
TAESRVSVL	HLA-C*08:02	0.9979945659637451	0.0012012597607056804	binder
TAETPSRPL	HLA-C*08:02	0.9926499009132386	0.005527973553381239	binder
TAMDVVYAL	HLA-C*08:02	0.7799592733383178	0.1942402600014669	binder
TANGGLALASI	HLA-C*08:02	0.13533675000071527	0.06437622304231923	not-binder
TAPTGHTL	HLA-C*08:02	0.3079378828406334	0.2492043615303923	not-binder
TASDFITK	HLA-C*08:02	0.0018386444542557	0.00045271495108860946	not-binder
TASEPSAQL	HLA-C*08:02	0.647808963060379	0.3446787663829554	ambiguous
TAVEGDEVSL	HLA-C*08:02	0.45556325912475587	0.2473822467049598	ambiguous
TDHNLHEL	HLA-C*08:02	0.6446673989295959	0.2948190195174139	ambiguous
TFDVHLDL	HLA-C*08:02	0.9935979962348938	0.0033482305890756617	binder
TFTVTEKPEVID	HLA-C*08:02	0.07229298241436481	0.06480788901153554	not-binder
TGDFGGNL	HLA-C*08:02	0.9810226917266845	0.005208467790315268	binder
TGDTPGLEV	HLA-C*08:02	0.9936282157897949	0.001707163049852001	binder
TGDVMSLSL	HLA-C*08:02	0.9906571507453918	0.005371336812151699	binder
TGDVPHTSV	HLA-C*08:02	0.996136474609375	0.002725176253371185	binder
TGTVEFKEF	HLA-C*08:02	0.01303548514842987	0.007303204694191496	not-binder
TIDAEVMNSL	HLA-C*08:02	0.9981619238853454	0.000846166761484386	binder
TIDDGIFEV	HLA-C*08:02	0.9986321091651916	0.0008737154360431045	binder
TIDDRIVHEL	HLA-C*08:02	0.9996635794639588	0.00015145271838218368	binder
TIDEIQKL	HLA-C*08:02	0.9993856310844421	0.0003998871461911898	binder
TIDKNTKI	HLA-C*08:02	0.9952856779098511	0.003943908096977295	binder
TIDKVSVL	HLA-C*08:02	0.9995849251747131	0.00029548890297089874	binder
TIDPSNPM	HLA-C*08:02	0.998578405380249	0.0009373351827802637	binder
TIDSSGPSL	HLA-C*08:02	0.9992788076400757	0.0002907812668063472	binder
TIDTDTLL	HLA-C*08:02	0.9964130759239197	0.0011273013419711181	binder
TIDVTDFL	HLA-C*08:02	0.997236967086792	0.0013318360248632379	binder
TKTFTVTEKPEVID	HLA-C*08:02	0.10151351371314377	0.07954158740806574	not-binder
TKVIESTQDLGNDL	HLA-C*08:02	0.11217106226831675	0.09231616707241817	not-binder
TLDKPSVVSL	HLA-C*08:02	0.999348247051239	0.0002503757921672142	binder
TLDLPTAPL	HLA-C*08:02	0.9975704312324524	0.0010119378671890468	binder
TLDLSHNSI	HLA-C*08:02	0.9910954356193542	0.005797550244658094	binder
TLGGDVFDPHGTL	HLA-C*08:02	0.28448282754980025	0.3324331310178936	not-binder
TLKGETTTEAVDA	HLA-C*08:02	0.011671708803623915	0.011317946832554876	not-binder
TLKGETTTEAVD	HLA-C*08:02	0.016801113332621753	0.01696526776425849	not-binder
TLQHIVTLL	HLA-C*08:02	0.05433310195803642	0.05211266397101894	not-binder
TMDDLTTAL	HLA-C*08:02	0.9988455772399902	0.0008162800301057825	binder
TNAENEFVTIK	HLA-C*08:02	0.06728938890155405	0.09871451478760258	not-binder
TNDAATIL	HLA-C*08:02	0.9880575895309448	0.005781265531654169	binder
TNDISHYL	HLA-C*08:02	0.998137104511261	0.000769251399693279	binder
TPAAVLSSAENIAV	HLA-C*08:02	0.015756848081946374	0.008987222130453715	not-binder
TQDAVPLTL	HLA-C*08:02	0.998989486694336	0.0005950659013088928	binder
TSDGSPSPL	HLA-C*08:02	0.9969129800796509	0.001928431598674131	binder
TSDIILVGL	HLA-C*08:02	0.9947914600372314	0.0038683991485562287	binder
TSDIYFVSL	HLA-C*08:02	0.9904349684715271	0.006500614924611746	binder
TSDLIVLGL	HLA-C*08:02	0.9959585309028626	0.0025721889260868643	binder
TSDLPSFEV	HLA-C*08:02	0.9967561364173889	0.0013634592903082447	binder
TSDMGSYAL	HLA-C*08:02	0.9983591556549072	0.0009107776439897275	binder
TSDPALLSF	HLA-C*08:02	0.9991857051849365	0.0005928528627181875	binder
TSDVGATL	HLA-C*08:02	0.9985743045806885	0.0009212985994961013	binder
TSDVGATLL	HLA-C*08:02	0.9979362726211548	0.001193372290592168	binder
TSDVQDRLSAL	HLA-C*08:02	0.9947388291358947	0.00209666700508398	binder
TSSSPGSPI	HLA-C*08:02	0.11382384607568383	0.10111595558566555	not-binder
TTDAAQTL	HLA-C*08:02	0.9974057912826538	0.002566195807477565	binder
TTDDKAVVL	HLA-C*08:02	0.9996821403503418	0.00013227313326360672	binder
TTDEPGLPF	HLA-C*08:02	0.9977205514907836	0.0021564807692951798	binder
TTDISIDL	HLA-C*08:02	0.9906976699829102	0.010229222178532641	binder
TTDPGASSL	HLA-C*08:02	0.9996808886528015	0.00013011248836950848	binder
TTTEAVDAATAE	HLA-C*08:02	0.012579639197792859	0.01743123568452133	not-binder
TTTEAVDAATAEK	HLA-C*08:02	0.13395992536097764	0.154586525225833	not-binder
TVDDLVAEI	HLA-C*08:02	0.9979863166809082	0.0004412357576345799	binder
TVDGKTANI	HLA-C*08:02	0.995284104347229	0.005903939636065749	binder
TVDMNIAL	HLA-C*08:02	0.9973231554031372	0.0014706046848057947	binder
TVDTPHGIF	HLA-C*08:02	0.9989255905151367	0.001123607810071708	binder
TVTEKPEVID	HLA-C*08:02	0.026407767576165496	0.028934774954873028	not-binder
TWDELGEAL	HLA-C*08:02	0.9883020281791687	0.007030314002774796	binder
TWDERFSAL	HLA-C*08:02	0.9979096293449402	0.0009111687622388964	binder
TYDDATKTFTVTE	HLA-C*08:02	0.3374106598785147	0.3265486596704333	ambiguous
TYDDATKTFTVTEK	HLA-C*08:02	0.35160632953047755	0.2615640599161121	not-binder
TYDLIKDAL	HLA-C*08:02	0.980632996559143	0.02836455659994074	binder
VAAARAVPV	HLA-C*08:02	0.3518689900636673	0.30558427214891654	ambiguous
VAAEPPPGQL	HLA-C*08:02	0.7369760245084762	0.28973507281556254	binder
VADAGAATREL	HLA-C*08:02	0.9996202111244201	0.0001794821152197881	binder
VADAGAFL	HLA-C*08:02	0.9989668846130371	0.0005755530280734794	binder
VADDPIVM	HLA-C*08:02	0.9992966532707215	0.00019877495569071678	binder
VADDPNDPY	HLA-C*08:02	0.9678239583969116	0.03278676875777425	binder
VADDTPVLL	HLA-C*08:02	0.9996211171150208	0.00021119568905109934	binder
VADDYIHTAA	HLA-C*08:02	0.9621022701263428	0.03007687162089935	binder
VADDYIHTA	HLA-C*08:02	0.9935428142547608	0.003153360021959194	binder
VADELLENL	HLA-C*08:02	0.9990445137023926	0.0004997106858349282	binder
VADELVAEF	HLA-C*08:02	0.9995758056640625	0.00032260399216791746	binder
VADELVSEF	HLA-C*08:02	0.9996752142906189	0.0002246828151903769	binder
VADEYIERL	HLA-C*08:02	0.999425745010376	0.0006102572152579612	binder
VADFGLARL	HLA-C*08:02	0.9989013075828552	0.001225961555768907	binder
VADFGLITM	HLA-C*08:02	0.9991297841072082	0.0006898527746363765	binder
VADFQRYIL	HLA-C*08:02	0.9987092018127441	0.0009566815578949862	binder
VADFSATYL	HLA-C*08:02	0.9991379261016846	0.0007761552815087548	binder
VADFVRDSL	HLA-C*08:02	0.9993473887443542	0.00031947312950544106	binder
VADGAGAVII	HLA-C*08:02	0.9984215497970581	0.0006501892586809004	binder
VADGDAQSATLNFL	HLA-C*08:02	0.9552014827728271	0.04945588329228235	binder
VADGEVEQNWATL	HLA-C*08:02	0.9478986382484436	0.04290251434649259	binder
VADGLPLAA	HLA-C*08:02	0.985919737815857	0.00671516574115037	binder
VADGLVTTL	HLA-C*08:02	0.9997371315956116	0.00014686325828795196	binder
VADHPFLFL	HLA-C*08:02	0.9990979433059692	0.0010264796548820191	binder
VADHPGIDFGEL	HLA-C*08:02	0.9966192007064819	0.001771522117392899	binder
VADIAVELL	HLA-C*08:02	0.9990926861763001	0.0004622243848555159	binder
VADIDGSTF	HLA-C*08:02	0.9991189479827881	0.0006092952814360982	binder
VADIEVDGKQVEL	HLA-C*08:02	0.9653887391090393	0.035770002316409484	binder
VADIKASQI	HLA-C*08:02	0.9984218597412109	0.0010308737903756535	binder
VADINSGHWDTVL	HLA-C*08:02	0.9031609892845154	0.13967959547266232	binder
VADKDTVLLEFY	HLA-C*08:02	0.8546527862548828	0.16193620793088273	binder
VADLAESIM	HLA-C*08:02	0.9987424731254577	0.00049531479231857	binder
VADLGAMVV	HLA-C*08:02	0.9980691075325012	0.0009150071400014188	binder
VADLHLYL	HLA-C*08:02	0.9995463728904724	0.00046865378520694593	binder
VADLQTRL	HLA-C*08:02	0.9993690252304077	0.000569001268939191	binder
VADMVKQFF	HLA-C*08:02	0.9928805589675903	0.013050314975080305	binder
VADPDNPL	HLA-C*08:02	0.9989421010017395	0.00028767941473268536	binder
VADPGGSL	HLA-C*08:02	0.9993568420410156	0.00026244019340980105	binder
VADPGVTVA	HLA-C*08:02	0.9975973725318908	0.0007069775351514827	binder
VADPGVTV	HLA-C*08:02	0.9994457244873047	0.0001669944829329463	binder
VADPIIYVL	HLA-C*08:02	0.9997710108757019	0.0001877274584408116	binder
VADPPIARL	HLA-C*08:02	0.9998243808746338	0.00014278938563596274	binder
VADPVEAVL	HLA-C*08:02	0.999794089794159	0.00010478709200284288	binder
VADPVYRTFL	HLA-C*08:02	0.9994671463966369	0.00041421359279469	binder
VADPYVVIM	HLA-C*08:02	0.9996789932250977	0.00026152529038831965	binder
VADPYVVIMS	HLA-C*08:02	0.6330861687660218	0.2746104292269715	ambiguous
VADRLLVEL	HLA-C*08:02	0.9995445609092712	0.00024048540298773823	binder
VADSGLTL	HLA-C*08:02	0.999299156665802	0.00030920244014033283	binder
VADSKTLLE	HLA-C*08:02	0.6864382773637772	0.25649242113251597	binder
VADSTPAHF	HLA-C*08:02	0.9991774678230285	0.001067117563706279	binder
VADTFQDYF	HLA-C*08:02	0.9986051321029663	0.0011384669054036126	binder
VADTGLQIL	HLA-C*08:02	0.9993601202964782	0.00025864592502567656	binder
VADTVARVL	HLA-C*08:02	0.9996105909347535	0.00033531046352460223	binder
VADVEALL	HLA-C*08:02	0.9989327430725098	0.0005669629811825522	binder
VADWGQKVSF	HLA-C*08:02	0.9983680844306946	0.001405777820266283	binder
VAEAPGGEL	HLA-C*08:02	0.9972606301307678	0.0011800271292155121	binder
VAEEAKQAL	HLA-C*08:02	0.9988661885261536	0.0011077546097729523	binder
VAELPTPEL	HLA-C*08:02	0.9988007783889771	0.0005946533643805398	binder
VAEQYSEKL	HLA-C*08:02	0.9935756206512452	0.005205919292808364	binder
VAESGLPAL	HLA-C*08:02	0.998954975605011	0.0004798773609617689	binder
VAPVASAL	HLA-C*08:02	0.2946950674057007	0.18943451812365344	not-binder
VASEVSTSL	HLA-C*08:02	0.7156639397144318	0.20911866752049882	binder
VATEGSREL	HLA-C*08:02	0.6393266826868057	0.2611790987541384	binder
VATVSLPR	HLA-C*08:02	0.0023318508639931677	0.0010810225184282555	not-binder
VAVEPGAAV	HLA-C*08:02	0.4684394091367722	0.1804174016956883	ambiguous
VDEASKKEI	HLA-C*08:02	0.2967859243042767	0.29105671655566717	not-binder
VDIINAKQ	HLA-C*08:02	0.014171447907574474	0.014895143629100863	not-binder
VDKSGRTL	HLA-C*08:02	0.5244419068098068	0.3173584381515732	ambiguous
VFDARELEL	HLA-C*08:02	0.9978175520896911	0.0012403600325255795	binder
VFDLAQTL	HLA-C*08:02	0.9979535341262817	0.0007741615436044971	binder
VFDLVRTL	HLA-C*08:02	0.9989866614341736	0.000599723648874122	binder
VFDPHGTL	HLA-C*08:02	0.9977345585823059	0.0012196676601394644	binder
VFDVGGLL	HLA-C*08:02	0.9952744960784912	0.0032105565166935138	binder
VFDVSHNAV	HLA-C*08:02	0.989957845211029	0.006651691669746432	binder
VFDYSINSV	HLA-C*08:02	0.9736866593360901	0.011330926605532508	binder
VGDLSPEI	HLA-C*08:02	0.9743036270141602	0.017527322919173832	binder
VGDVGQTV	HLA-C*08:02	0.9918278694152832	0.003792609929552236	binder
VGDVNLFL	HLA-C*08:02	0.994547438621521	0.0020531348884947893	binder
VGDVPILQL	HLA-C*08:02	0.9982381343841553	0.0006437255037986796	binder
VGDVSLQL	HLA-C*08:02	0.9950550198554993	0.0016354482490645557	binder
VGPPGRSSL	HLA-C*08:02	0.44712180346250535	0.23513879084532524	ambiguous
VHDPAGAL	HLA-C*08:02	0.8501290559768677	0.14359267543437332	binder
VIDAAVLL	HLA-C*08:02	0.9982755303382873	0.0011484324565669414	binder
VIDAGALAV	HLA-C*08:02	0.9975510835647583	0.001541267304146027	binder
VIDAVTHAL	HLA-C*08:02	0.999663484096527	0.00024888653078309996	binder
VIDDAFAL	HLA-C*08:02	0.9985805034637452	0.0010731323181731613	binder
VIDDDVEEI	HLA-C*08:02	0.9922328948974609	0.006591129755858408	binder
VIDDRAARL	HLA-C*08:02	0.9993381142616272	0.0006441590478712844	binder
VIDEIISL	HLA-C*08:02	0.9990316987037658	0.0006222532253827221	binder
VIDEPVRL	HLA-C*08:02	0.9995848417282105	0.00042991545927192876	binder
VIDETLLEQGQL	HLA-C*08:02	0.9509342193603516	0.03480922247781525	binder
VIDFSHGLAL	HLA-C*08:02	0.9983173370361328	0.0010801894084997699	binder
VIDFTGHALAL	HLA-C*08:02	0.9970414400100708	0.0014279873397084384	binder
VIDGNVMAI	HLA-C*08:02	0.998367440700531	0.0006614299402463733	binder
VIDGVTVL	HLA-C*08:02	0.9994370818138123	0.00041148160937413617	binder
VIDIINGEATML	HLA-C*08:02	0.943298602104187	0.05840751224546294	binder
VIDLGEAF	HLA-C*08:02	0.9963195562362671	0.0030265979157037444	binder
VIDPVPAAV	HLA-C*08:02	0.999421238899231	0.0003060252155696596	binder
VIDQNRAL	HLA-C*08:02	0.9991865277290344	0.0007888252532888715	binder
VIDSGDGVTH	HLA-C*08:02	0.7114809215068817	0.2118798672401698	binder
VIDSPGIL	HLA-C*08:02	0.9987463355064392	0.0006940308580544031	binder
VIDVAPEL	HLA-C*08:02	0.9991051197052002	0.0005085584742115519	binder
VIDVGSEW	HLA-C*08:02	0.8255042731761932	0.24119990923294735	binder
VIEEQVAAL	HLA-C*08:02	0.9934463739395142	0.00585854450076372	binder
VIESTQDLGNDL	HLA-C*08:02	0.6575122177600861	0.24730684511510087	binder
VISDKDLEL	HLA-C*08:02	0.6466512829065323	0.251437542820287	binder
VISLEGKPL	HLA-C*08:02	0.11284670783206821	0.1939741825226991	not-binder
VISQQSLEL	HLA-C*08:02	0.23866107165813447	0.3324683857919274	not-binder
VIWTSSDHQVL	HLA-C*08:02	0.032414522022008896	0.03618362157276446	not-binder
VLDAGPVL	HLA-C*08:02	0.9984539270401	0.0006872107477388391	binder
VLDELSLL	HLA-C*08:02	0.9977715253829956	0.0014197241330083479	binder
VLDELVRP	HLA-C*08:02	0.4208976708352566	0.32395552187861126	ambiguous
VLDFDPMAV	HLA-C*08:02	0.9965416431427002	0.0014976751853308288	binder
VLDIARQL	HLA-C*08:02	0.9987326383590698	0.0007959292320565029	binder
VLDKDLQKLPW	HLA-C*08:02	0.5448891669511795	0.2778671908024541	ambiguous
VLDLQHNAL	HLA-C*08:02	0.9989179611206055	0.0006785985950214721	binder
VLDNPTPEM	HLA-C*08:02	0.9993400573730469	0.00024161560131641787	binder
VLDNSGEW	HLA-C*08:02	0.7632655441761017	0.28456292835079294	binder
VLDPNMDL	HLA-C*08:02	0.9978025197982788	0.00013723707986157055	binder
VLDSDSGLL	HLA-C*08:02	0.9948681235313416	0.0030667043633897163	binder
VLDSEGSFL	HLA-C*08:02	0.9980754613876343	0.001061818424427853	binder
VLDSFGEL	HLA-C*08:02	0.9980849742889404	0.0009158036467294463	binder
VLDVVERSL	HLA-C*08:02	0.9987033367156982	0.0009206534910739066	binder
VLPEHVSVL	HLA-C*08:02	0.6816099464893342	0.23847723146208571	binder
VMDEIHTVL	HLA-C*08:02	0.9995360970497131	0.0003116921390800246	binder
VNDLTTAL	HLA-C*08:02	0.9980380892753601	0.0012230801486852246	binder
VNLPINGNGKQ	HLA-C*08:02	0.6132592283189297	0.3408929027365991	ambiguous
VQDESHSEW	HLA-C*08:02	0.9581265211105346	0.03116016788762321	binder
VQDLLLLDV	HLA-C*08:02	0.9293131470680237	0.023044881925168525	binder
VSDDSLGSLL	HLA-C*08:02	0.9984065294265747	0.00042714234179614096	binder
VSDEDFSAL	HLA-C*08:02	0.99926837682724	0.00044703798547270963	binder
VSDEQVLVL	HLA-C*08:02	0.9994530320167542	0.00044482075375239916	binder
VSDEVGFGL	HLA-C*08:02	0.9993831515312195	0.0003511805579066337	binder
VSDGAAAILL	HLA-C*08:02	0.9990622758865356	0.000591062798841439	binder
VSDGENVIISHF	HLA-C*08:02	0.9859465956687927	0.011158984896704869	binder
VSDGENVIISH	HLA-C*08:02	0.4858006924390793	0.3457195007042213	ambiguous
VSDHFPVEF	HLA-C*08:02	0.9990329384803772	0.0007458181553343088	binder
VSDIGSQEL	HLA-C*08:02	0.9994562268257141	0.00024312970011133284	binder
VSDIVGPDGL	HLA-C*08:02	0.9929710149765014	0.003420121025185295	binder
VSDLNATEI	HLA-C*08:02	0.9979637622833252	0.0007142175755698466	binder
VSDMGVIHPL	HLA-C*08:02	0.9979300260543823	0.0006347799822049491	binder
VSDMIMEL	HLA-C*08:02	0.9991935610771179	0.0003237033518892363	binder
VSDPEEMEL	HLA-C*08:02	0.9991796970367431	0.0004894447251518491	binder
VSDPESTVAV	HLA-C*08:02	0.9989282250404358	0.00041506305192294735	binder
VSDPNLIHVL	HLA-C*08:02	0.9996972560882569	0.00031868282362538527	binder
VSDPVTVHF	HLA-C*08:02	0.9997348427772522	0.0002703942714961393	binder
VSDSGVIAL	HLA-C*08:02	0.9994149088859559	0.0002777555965994775	binder
VSDSVTPVL	HLA-C*08:02	0.9994516730308532	0.00039370460265078993	binder
VSDTPSITA	HLA-C*08:02	0.9230099678039551	0.09212090912887039	binder
VSDVLGVAV	HLA-C*08:02	0.9966263175010681	0.001665737568072992	binder
VSDYTPLSL	HLA-C*08:02	0.9994668006896973	0.0002903775687629279	binder
VSELITKAV	HLA-C*08:02	0.9707566380500794	0.031805505090951265	binder
VTDAIVLL	HLA-C*08:02	0.9986417174339295	0.0013937357487763965	binder
VTDDPTQVH	HLA-C*08:02	0.9510174036026001	0.0538096338070867	binder
VTDDPTQV	HLA-C*08:02	0.99887033700943	0.00032707148568878835	binder
VTDEFLSDFL	HLA-C*08:02	0.9958296418190002	0.00311156556112375	binder
VTDEPVYIDL	HLA-C*08:02	0.9986168384552002	0.0006322014661788781	binder
VTDGALVVV	HLA-C*08:02	0.9989060878753662	0.0007992986290423906	binder
VTDGLPATAL	HLA-C*08:02	0.9994189262390136	0.0002628160719179869	binder
VTDRNITL	HLA-C*08:02	0.9995844960212708	0.0002925972208498847	binder
VTDTDILAL	HLA-C*08:02	0.999256682395935	0.00034834600206721074	binder
VTDVSLEL	HLA-C*08:02	0.9994267702102662	0.0001494635376030172	binder
VTENPGKSI	HLA-C*08:02	0.9319644451141358	0.0756762760681958	binder
VTVSSDHEVI	HLA-C*08:02	0.034341255109757184	0.028602364481585308	not-binder
VVDDSNEHML	HLA-C*08:02	0.9994797825813293	0.00020218939054184227	binder
VVDDTLEL	HLA-C*08:02	0.9989909648895263	0.0003814371575667913	binder
VVDEVSNIVKEAI	HLA-C*08:02	0.6800318747758866	0.26739034870249406	binder
VVDFVAATL	HLA-C*08:02	0.9984821677207947	0.0010317865114705203	binder
VVDGAFSYL	HLA-C*08:02	0.9991553068161011	0.0006745170307325833	binder
VVDGGAIPA	HLA-C*08:02	0.8102058649063111	0.18439103968717924	binder
VVDGTPLVA	HLA-C*08:02	0.9804644227027893	0.01176378205676836	binder
VVDIVQEL	HLA-C*08:02	0.9990564584732056	0.0006800082484342024	binder
VVDKPPSTM	HLA-C*08:02	0.9996036887168884	0.0002713095217827932	binder
VVDLERQGQGQL	HLA-C*08:02	0.9614835262298584	0.043982032778103	binder
VVDLGGLSI	HLA-C*08:02	0.9961506009101868	0.00316545301893243	binder
VVDPVTSEHEL	HLA-C*08:02	0.9990381598472595	0.0008306302050798015	binder
VVDSEVPSL	HLA-C*08:02	0.9991994500160217	0.00039244359342258464	binder
VVDSIMTAL	HLA-C*08:02	0.9989664673805236	0.0004576203179529852	binder
VVDYPNSAK	HLA-C*08:02	0.07579485392197967	0.06484247511615308	not-binder
VVEPYNATL	HLA-C*08:02	0.9974270820617676	0.001979817756370151	binder
VVEVPSAVL	HLA-C*08:02	0.9957653760910035	0.0013193108821080103	binder
VVPEPGQPL	HLA-C*08:02	0.36057125106453897	0.29048503629963274	ambiguous
VVPPFLQPEV	HLA-C*08:02	0.17395648919045925	0.19172476552211687	not-binder
VWDIVGTEL	HLA-C*08:02	0.991736912727356	0.00466421638527497	binder
VWDVIGRSL	HLA-C*08:02	0.9942067742347718	0.002591343526581788	binder
WADEAEKA	HLA-C*08:02	0.6212335369782522	0.31783637260034053	ambiguous
WADEAEKALGPL	HLA-C*08:02	0.9745114326477051	0.015289190192951238	binder
WARMAKTGLPEKGQ	HLA-C*08:02	0.0005150546736331308	0.0005247177731693703	not-binder
WTDFPGRVL	HLA-C*08:02	0.9993217587471008	0.000693876184861703	binder
YADEKGLEA	HLA-C*08:02	0.9972350716590881	0.0015325391314970353	binder
YADFAPSLL	HLA-C*08:02	0.9993710041046142	0.0006929862475028912	binder
YADFGPLNL	HLA-C*08:02	0.9995839715003967	0.0004992892163099284	binder
YADGTWEL	HLA-C*08:02	0.9994963884353638	0.000459741859559659	binder
YADIEAAWL	HLA-C*08:02	0.9969108819961547	0.0030116218629309553	binder
YADIFPSKV	HLA-C*08:02	0.9993621826171875	0.0005217836105600605	binder
YADIVDVL	HLA-C*08:02	0.9976480007171631	0.00397649564779838	binder
YADIVQLL	HLA-C*08:02	0.9990710377693176	0.0013847832601180687	binder
YADIVQLLL	HLA-C*08:02	0.9986988663673401	0.0016383463742453527	binder
YADPGAEVKI	HLA-C*08:02	0.9995056390762329	0.0004962700578156682	binder
YADPNFVRTFL	HLA-C*08:02	0.9994231939315796	0.0006560195206316847	binder
YADPVSAQHA	HLA-C*08:02	0.9677459239959717	0.061292380915196655	binder
YADTELLL	HLA-C*08:02	0.998787772655487	0.0014929580450245307	binder
YADTVTTVI	HLA-C*08:02	0.9993372082710266	0.0005750834771049626	binder
YADVDPENQNFL	HLA-C*08:02	0.9976361274719239	0.0026807639760451914	binder
YADYIGFIL	HLA-C*08:02	0.9990586996078491	0.0009639276470127479	binder
YAEGVRVL	HLA-C*08:02	0.9987877130508422	0.001442503168502209	binder
YAEIPDETL	HLA-C*08:02	0.9971136450767517	0.0017407733699865077	binder
YAEQLHVQL	HLA-C*08:02	0.9992141127586365	0.0007580662629032877	binder
YAEYMPIKL	HLA-C*08:02	0.9955750942230225	0.004662746766221579	binder
YAPGARLAL	HLA-C*08:02	0.6856570065021514	0.2063938113072058	binder
YAPKGSSL	HLA-C*08:02	0.5385760813951492	0.27295849945950146	ambiguous
YAYDGKDYIAL	HLA-C*08:02	0.955700945854187	0.03135989945534863	binder
YENEVALRQ	HLA-C*08:02	0.02885441016405821	0.026784932387630314	not-binder
YFAERVTSL	HLA-C*08:02	0.7923644065856934	0.13286888790079918	binder
YFDAIPVTM	HLA-C*08:02	0.9979361772537232	0.002072661772546218	binder
YFDDSNVSL	HLA-C*08:02	0.9990514159202576	0.00021696771752493892	binder
YFDEPVEL	HLA-C*08:02	0.9987871646881104	0.000845793098352293	binder
YFDLQTHVI	HLA-C*08:02	0.989470112323761	0.012750032939079415	binder
YGDLGGPIITT	HLA-C*08:02	0.8842506051063538	0.11026667658644532	binder
YIDFRDGAGLL	HLA-C*08:02	0.9849306106567383	0.022782830793227234	binder
YIDLPPPRL	HLA-C*08:02	0.9992892026901246	0.0007807120176360016	binder
YIDQDMQVL	HLA-C*08:02	0.9988032460212708	0.0009277506805074908	binder
YIDSNNNPERFL	HLA-C*08:02	0.9982361674308777	0.0014281213623729516	binder
YIDVAVKL	HLA-C*08:02	0.9993513584136963	0.0005437534038439446	binder
YIDVQSII	HLA-C*08:02	0.993220841884613	0.004068851671876313	binder
YIEDQKLVL	HLA-C*08:02	0.9973537206649781	0.003109572981974333	binder
YLDGEVEL	HLA-C*08:02	0.9993345975875855	0.00023672715848083124	binder
YLDGVHTVF	HLA-C*08:02	0.984942638874054	0.028922483692226685	binder
YLDKISEL	HLA-C*08:02	0.9995998740196228	0.0002799198026626352	binder
YLDLDSKVRTL	HLA-C*08:02	0.9964945554733277	0.0023782163328225393	binder
YLDLEATL	HLA-C*08:02	0.9984698176383973	0.0018215375183493008	binder
YLDLPSVTI	HLA-C*08:02	0.999300765991211	0.00028595795914582617	binder
YLDLSNNRL	HLA-C*08:02	0.9989395380020142	0.000612496010241381	binder
YLDPVQRDL	HLA-C*08:02	0.9993794322013855	0.00046219740761966363	binder
YLDSEQRL	HLA-C*08:02	0.9988570809364319	0.001050461523595971	binder
YLEEPLTQV	HLA-C*08:02	0.9960144639015198	0.002781098463360582	binder
YLNENPLRAL	HLA-C*08:02	0.9003886699676513	0.12306838810586852	binder
YLPDGTASL	HLA-C*08:02	0.8166543841362	0.12230805145383564	binder
YQDLLNVKM	HLA-C*08:02	0.9968625068664551	0.0038457372749762953	binder
YSDAIVWL	HLA-C*08:02	0.9956275343894958	0.0055807191768879	binder
YSDDDVPSV	HLA-C*08:02	0.9992534518241882	0.00042977385412182404	binder
YSDDKVQL	HLA-C*08:02	0.9997573971748352	0.00020493509346279632	binder
YSDELQSVISH	HLA-C*08:02	0.6710475411266088	0.3681805576547396	ambiguous
YSDFDLLNNSL	HLA-C*08:02	0.9942991018295289	0.0034420926381764326	binder
YSDFVVHEI	HLA-C*08:02	0.9990116119384765	0.0010928642837422194	binder
YSDGPGEALRAM	HLA-C*08:02	0.9976696014404297	0.0021574020428557833	binder
YSDGRSLHL	HLA-C*08:02	0.9995366096496582	0.0004637092956310908	binder
YSDHSWVVM	HLA-C*08:02	0.9984424352645874	0.002095871895124584	binder
YSDLADLML	HLA-C*08:02	0.9986313223838806	0.0013310505631818103	binder
YSDLAEFL	HLA-C*08:02	0.9989195227622986	0.0009194946351006424	binder
YSDMPPLTL	HLA-C*08:02	0.9995258569717407	0.0004723033108736036	binder
YSDNQPGVL	HLA-C*08:02	0.9988694429397583	0.0013444603453317164	binder
YSDPGLAGVSL	HLA-C*08:02	0.9993725419044495	0.0005871510657623106	binder
YSDPRFLNL	HLA-C*08:02	0.9996810793876648	0.0002805746635680982	binder
YSDPVTLET	HLA-C*08:02	0.9855414032936096	0.014226487008595367	binder
YSDQPEIAL	HLA-C*08:02	0.9992237687110901	0.001093951151976084	binder
YSDTQFPSL	HLA-C*08:02	0.9992310166358948	0.0007893247571522522	binder
YSDVSGLL	HLA-C*08:02	0.9988141179084777	0.0008400399141979387	binder
YTDEAVVI	HLA-C*08:02	0.9991643786430359	0.0009170675582484775	binder
YTDELVEL	HLA-C*08:02	0.9996259689331055	0.0003680119598711338	binder
YTDFVMEL	HLA-C*08:02	0.9996479511260986	0.0002565389799577485	binder
YTDKIMTYL	HLA-C*08:02	0.9996072769165039	0.00029499503526217956	binder
YTDLVPKEV	HLA-C*08:02	0.9992478609085083	0.0005849538173179481	binder
YTDVNIVTI	HLA-C*08:02	0.9993601441383362	0.0005985466530693409	binder
YTEDEAKEL	HLA-C*08:02	0.9992206931114197	0.00030894217152171283	binder
YVAQAGLEL	HLA-C*08:02	0.630403096228838	0.33649875339087176	ambiguous
YVDDGLISL	HLA-C*08:02	0.9996309757232666	0.00023471133760654287	binder
YVDDSIAL	HLA-C*08:02	0.9990715503692627	0.0009242430183434144	binder
YVDEIASVL	HLA-C*08:02	0.9993907809257507	0.0006900279999337888	binder
YVDGGISDNLPL	HLA-C*08:02	0.9904620051383972	0.013677073883469703	binder
YVDGPASTAF	HLA-C*08:02	0.9994113802909851	0.0006424300318815841	binder
YVDGRVLVV	HLA-C*08:02	0.9992069959640503	0.0005697649984676907	binder
YVDISIIAL	HLA-C*08:02	0.9963198184967041	0.004096163480586569	binder
YVDLDERAIDAL	HLA-C*08:02	0.9943451642990112	0.0044536079678155205	binder
YVDLIEEQL	HLA-C*08:02	0.9985191822052002	0.0005574261191151715	binder
YVDLLKLEDVL	HLA-C*08:02	0.8644737362861633	0.21614189589862232	binder
YVDNRFFTL	HLA-C*08:02	0.9995013236999511	0.0002949014878269039	binder
YVDQNIHEQL	HLA-C*08:02	0.9990626454353333	0.0004809026608387187	binder
YVDRVTEFL	HLA-C*08:02	0.9993137717247009	0.0007583556301129784	binder
YVDSALKPL	HLA-C*08:02	0.9988602638244629	0.0010027760562661128	binder
YVDVQKFPL	HLA-C*08:02	0.9961601376533509	0.0026922886782297156	binder
YVDVVKVLL	HLA-C*08:02	0.9987843275070191	0.0010019467598638154	binder
YVNLPINGNGKQ	HLA-C*08:02	0.603268826007843	0.21153272100347273	ambiguous
YYDEIINAL	HLA-C*08:02	0.9976534366607666	0.0018896791588235361	binder
YYDLVRTEI	HLA-C*08:02	0.9584984660148621	0.06423577918380158	binder
YYDNADKL	HLA-C*08:02	0.970975911617279	0.02944600570447569	binder
YYEEQHPEL	HLA-C*08:02	0.9887734413146972	0.00506964503230289	binder
ATTNMSQP	HLA-C*08:02	0.0013000939641642617	0.002265868077839991	not-binder
NTQEPEET	HLA-C*08:02	0.0005317214945534943	0.00099688532924784	not-binder
HVEKGEER	HLA-C*08:02	0.0018728011287748813	0.0012664346097131963	not-binder
FCKDVHGQ	HLA-C*08:02	1.707449218883994e-05	8.241489480170507e-06	not-binder
GMTETIVG	HLA-C*08:02	4.056449670315487e-05	3.19529734731418e-05	not-binder
GIVTKTPV	HLA-C*08:02	0.0013275525416247547	0.000946344609908834	not-binder
NVIIMDIP	HLA-C*08:02	0.00024689711644896304	0.00016590728208773479	not-binder
ACFHYRKI	HLA-C*08:02	0.0002986085371958325	0.0002709726644243552	not-binder
IMKRQPRN	HLA-C*08:02	2.50985671300441e-05	1.4827040164962468e-05	not-binder
TALSAALG	HLA-C*08:02	0.00021289873402565717	0.00019364501354650297	not-binder
DLTTSSVE	HLA-C*08:02	0.00023326360096689313	0.0003668618332514472	not-binder
TLKELKEK	HLA-C*08:02	0.00028208125877426937	0.00023472657645560587	not-binder
DGMIVKVN	HLA-C*08:02	0.000164460988889914	0.00014837445100438943	not-binder
RVPFKVVR	HLA-C*08:02	0.0022574303904548286	0.0027270083185735815	not-binder
TGEVIARL	HLA-C*08:02	0.8759217619895935	0.08705127654707588	binder
LLEVNLQN	HLA-C*08:02	0.003105696342754527	0.00430877946551726	not-binder
TDLKCTNV	HLA-C*08:02	0.004116538006201154	0.004081868867139154	not-binder
LVVDMSWA	HLA-C*08:02	0.0010829703460331075	0.0019026100517442553	not-binder
PAGERCAS	HLA-C*08:02	0.00011088470987488108	0.0001715678529005802	not-binder
TSPGRRSM	HLA-C*08:02	0.008773429360007867	0.00738177884393418	not-binder
IGRTGRAA	HLA-C*08:02	0.00022875632330396912	0.0003641335250906403	not-binder
TQMGIKTA	HLA-C*08:02	0.0003250209119869396	0.00038019121233260554	not-binder
VLFTILYP	HLA-C*08:02	0.004333279485581443	0.00660760292081987	not-binder
VVDPSSGE	HLA-C*08:02	0.37847492173314096	0.3068405476222128	ambiguous
YTCLSPLV	HLA-C*08:02	0.14129189178347587	0.13174947623484515	not-binder
AALKLLDF	HLA-C*08:02	0.006449449236970395	0.005406213513723223	not-binder
PLVNAGAM	HLA-C*08:02	0.002549339554389007	0.0038863254009684008	not-binder
QEQIDKIM	HLA-C*08:02	0.005172370502987178	0.00519529885362505	not-binder
PVNTGIPQ	HLA-C*08:02	0.00035267745552118867	0.0002092682331935945	not-binder
LIATPAVI	HLA-C*08:02	0.03685537353157997	0.031015692484861225	not-binder
DLCESSSL	HLA-C*08:02	0.007847070376737975	0.007153207175060885	not-binder
DNVNENVN	HLA-C*08:02	0.0003388931580047938	0.0004959100176930745	not-binder
VVLLSGGL	HLA-C*08:02	0.001020674133906141	0.0005471876706273423	not-binder
DLIISNPP	HLA-C*08:02	0.0011054508897359483	0.0012204064060919262	not-binder
ADPCASNP	HLA-C*08:02	0.000499785234387673	0.000422406506500346	not-binder
KLQGELEA	HLA-C*08:02	9.957230504369363e-05	7.085173206076963e-05	not-binder
SLRKQARE	HLA-C*08:02	1.737851080179098e-05	2.0054627427749622e-05	not-binder
IGSASGDD	HLA-C*08:02	0.0007368073376710527	0.0009867264348746982	not-binder
AFLSYIEV	HLA-C*08:02	0.002508559395209886	0.003754232579174502	not-binder
FETSAATG	HLA-C*08:02	0.0004341622261563316	0.0007809192104450181	not-binder
VLHNDASC	HLA-C*08:02	2.6663417884265073e-05	2.6506423710731204e-05	not-binder
LEAAIDEE	HLA-C*08:02	0.0016381799754526583	0.003129551253471966	not-binder
FSQELRCF	HLA-C*08:02	0.035257338918745516	0.04274053632740331	not-binder
QFNHDHHD	HLA-C*08:02	6.564401410287246e-05	3.9085832972043516e-05	not-binder
GKLHLFWC	HLA-C*08:02	3.542672902767663e-05	4.408025276212131e-05	not-binder
VELLSALK	HLA-C*08:02	0.0035934481769800187	0.0024707094761439135	not-binder
VKKGCDLG	HLA-C*08:02	1.6488522578583798e-05	1.1823149599155956e-05	not-binder
SAKEAIKN	HLA-C*08:02	0.0009330300701549277	0.0014440276268650814	not-binder
EAEECKEK	HLA-C*08:02	0.00031644027112633923	0.00034602182384539144	not-binder
DSDYDLSF	HLA-C*08:02	0.7579054653644561	0.22741966690549242	binder
VYTGYSLL	HLA-C*08:02	0.009164881112519651	0.008580899825291628	not-binder
GWDTGRYQ	HLA-C*08:02	0.007227093528490514	0.009057665909422297	not-binder
LQSLALPM	HLA-C*08:02	0.016542437486350536	0.017331768315590104	not-binder
ITAAMPSG	HLA-C*08:02	5.69785998777661e-05	5.528269341925948e-05	not-binder
GRWLQWHW	HLA-C*08:02	0.0002581704782755878	0.00048056501118140397	not-binder
LPSEDQVL	HLA-C*08:02	0.37667784094810486	0.31424958546453857	ambiguous
EKEAWIHA	HLA-C*08:02	0.00038484366377815603	0.0005703174350903302	not-binder
IVSVVNLL	HLA-C*08:02	0.14080011788755656	0.1889859207308338	not-binder
AEEWFEGK	HLA-C*08:02	0.004152058763429523	0.0027203272902895604	not-binder
FSELMADE	HLA-C*08:02	0.01744482039939612	0.013421153937165326	not-binder
KDKNEEKE	HLA-C*08:02	0.00022571544268430445	0.0002580925268920171	not-binder
RFISSLND	HLA-C*08:02	0.00010406112969576497	0.00012696458187572805	not-binder
KHSLISTY	HLA-C*08:02	0.0005481845728354529	0.0005304279651159636	not-binder
LNVSKSFG	HLA-C*08:02	0.0004666367487516254	0.0005748874473539922	not-binder
KSDEHVDV	HLA-C*08:02	0.9976855754852295	0.0013933000773097065	binder
QSTTFYYT	HLA-C*08:02	0.0007439065026119352	0.00047875499156552616	not-binder
LLVDLTNT	HLA-C*08:02	0.0015139951705350541	0.0007619016255474068	not-binder
SQSRSRSK	HLA-C*08:02	4.6498244955728296e-05	5.129927581805696e-05	not-binder
MGAAAKGI	HLA-C*08:02	0.0032646184030454607	0.002714770916334138	not-binder
KALESGKP	HLA-C*08:02	0.002354095240298193	0.003353010237343804	not-binder
PSQASSGS	HLA-C*08:02	4.508200654527172e-05	4.9309782422519805e-05	not-binder
DWTAENVH	HLA-C*08:02	0.00021245373791316523	0.00023861828307708644	not-binder
VKFITPIQ	HLA-C*08:02	0.0002195794993895106	0.00018643994781532863	not-binder
AIQILTGL	HLA-C*08:02	0.0013174418898415751	0.0010100727728013577	not-binder
CQSKLTMS	HLA-C*08:02	1.9067245079895657e-05	2.153526135644615e-05	not-binder
LGIPTTRA	HLA-C*08:02	0.00016975556791294367	0.00011546522277919233	not-binder
VGLVEYTD	HLA-C*08:02	0.0008580451190937311	0.001446966827897764	not-binder
FLPYFVPG	HLA-C*08:02	0.0009225050132954493	0.0010560212222827793	not-binder
LVLMILAL	HLA-C*08:02	0.001259554162970744	0.0018204026084567729	not-binder
NERTLKGT	HLA-C*08:02	4.3169098171347285e-05	4.674067957630216e-05	not-binder
NMIKTIGQ	HLA-C*08:02	0.00013681533328053775	0.00012627073672789724	not-binder
ASRPGGPP	HLA-C*08:02	0.0009621987148420886	0.0008837367179814749	not-binder
KFRRICNK	HLA-C*08:02	1.498340561738587e-05	1.5713229530905554e-05	not-binder
LVGLVLKE	HLA-C*08:02	0.0019694251124747096	0.003220433494157756	not-binder
AAPVVAVV	HLA-C*08:02	0.23301067091524602	0.2486929674448328	not-binder
YLKGFKWG	HLA-C*08:02	0.00022734778967787862	0.0003026330123685633	not-binder
PLHIAAYY	HLA-C*08:02	0.00029332895355764775	0.0003352409946712268	not-binder
WVKGLPQP	HLA-C*08:02	0.00023144650258473122	0.000157575356977487	not-binder
YILADGEN	HLA-C*08:02	0.0004183591117907781	0.0004799007885862592	not-binder
LPGGQALT	HLA-C*08:02	0.0002043254964519292	0.00017111054299420413	not-binder
VKRLPPAQ	HLA-C*08:02	0.00017114406891778345	0.0001505603367130883	not-binder
WSLGNESG	HLA-C*08:02	3.039252208054677e-05	3.5749315281505675e-05	not-binder
GYYSRLRL	HLA-C*08:02	0.00019741530441024223	0.00012034829937547028	not-binder
GASYSPDG	HLA-C*08:02	0.00025169585860567166	0.0002920629129171617	not-binder
RPGFDVSQ	HLA-C*08:02	8.572108436055714e-05	0.00012853925937769865	not-binder
SPSLPIGG	HLA-C*08:02	8.86644898855593e-05	6.248155077553301e-05	not-binder
FQVGDGIA	HLA-C*08:02	0.0008680822858877946	0.0008843835208167604	not-binder
GFRDFLPA	HLA-C*08:02	0.00010853571584448218	0.0001032170331194275	not-binder
ENGGGKVV	HLA-C*08:02	0.004274095641449094	0.003218179995556425	not-binder
LNQAIYLI	HLA-C*08:02	0.01404660390689969	0.008498293500230547	not-binder
AEDAQLEP	HLA-C*08:02	0.0038634362619632155	0.005466847650023189	not-binder
DEGLLRFT	HLA-C*08:02	0.00047623547434341165	0.00029707659640346623	not-binder
EKEGYLEI	HLA-C*08:02	0.013761337148025632	0.01736063228039096	not-binder
YGKMPGDD	HLA-C*08:02	0.00020926337410855921	0.00027874385708238886	not-binder
TAGMCCFW	HLA-C*08:02	0.0004026163291200646	0.0005200003548931503	not-binder
QAFPVYKA	HLA-C*08:02	0.0027680800179950894	0.00237528040171821	not-binder
LAPYTGAA	HLA-C*08:02	0.008528085771831683	0.013533502518887514	not-binder
FFGGWNGI	HLA-C*08:02	0.008444854465778917	0.011936085686379895	not-binder
NGVGPYIQ	HLA-C*08:02	0.0005008685839129612	0.0003191883318609513	not-binder
VDELFALV	HLA-C*08:02	0.27886760234832764	0.16565291656503442	not-binder
GTCITRVK	HLA-C*08:02	7.472758152289316e-05	6.921631137832615e-05	not-binder
TSPRGAAS	HLA-C*08:02	0.00010658548344508745	0.00011904010347515325	not-binder
TLQTIAEM	HLA-C*08:02	0.01304627555073239	0.01263502060679722	not-binder
HGNTSAAS	HLA-C*08:02	1.6988780180327014e-05	1.5972696101001123e-05	not-binder
MITLFEWA	HLA-C*08:02	0.0016889816542970948	0.0030918976654796333	not-binder
QLAKRQQG	HLA-C*08:02	2.921248719758296e-05	3.0884434931995094e-05	not-binder
VPRPGYRF	HLA-C*08:02	0.0005929004015342798	0.0007008596685838165	not-binder
VHGRPAGN	HLA-C*08:02	4.377271707198815e-05	4.422249906889933e-05	not-binder
YVSVKPLA	HLA-C*08:02	0.00209582035895437	0.0013815078520879305	not-binder
GEWLVMIG	HLA-C*08:02	6.880514574731933e-05	2.8682532089471097e-05	not-binder
DLSPFSGT	HLA-C*08:02	0.000306292723507795	0.0004481379538669392	not-binder
GFRDTVIE	HLA-C*08:02	3.0380929092643783e-05	2.130035671301461e-05	not-binder
WVRSLGKE	HLA-C*08:02	1.8036465644399868e-05	1.275516762741218e-05	not-binder
RSTAMDEE	HLA-C*08:02	2.6992059474650887e-05	2.460030489525139e-05	not-binder
STNPYVAS	HLA-C*08:02	0.00020033427208545617	0.00010944437289126099	not-binder
AQFDDGHF	HLA-C*08:02	0.013666009204462171	0.014587305910238086	not-binder
TGEKPYEC	HLA-C*08:02	0.0020527312306512615	0.0034939960453746572	not-binder
KSERVQQA	HLA-C*08:02	0.07520287949591875	0.10670063027678457	not-binder
ILEEKHLE	HLA-C*08:02	0.007181492126255762	0.012706004650356916	not-binder
YPEEIACI	HLA-C*08:02	0.2681188076734543	0.15389498167220164	not-binder
DLVKQGHP	HLA-C*08:02	0.0003721890436281683	0.00032625524585292093	not-binder
NRNQRRAD	HLA-C*08:02	2.206049521191744e-05	1.3558312663818575e-05	not-binder
RCVRHGLA	HLA-C*08:02	6.739247210134636e-05	7.79187316190769e-05	not-binder
AVNGHKQT	HLA-C*08:02	0.0005921752264839597	0.0005708986901422244	not-binder
EITNQLKD	HLA-C*08:02	0.0001869579205958871	0.00016966582092215577	not-binder
ILGSIAML	HLA-C*08:02	0.025585157895693555	0.03659418754745685	not-binder
EERPKELV	HLA-C*08:02	0.00045419327752824754	0.0002716242604816465	not-binder
APLELGKM	HLA-C*08:02	0.0019769181322772055	0.001704632465694262	not-binder
GKTGIFFG	HLA-C*08:02	4.05361450248165e-05	3.989922438767025e-05	not-binder
QLMSKIGI	HLA-C*08:02	0.0011456828622613102	0.0010175441036343305	not-binder
KEADEQRQ	HLA-C*08:02	0.0021556318155489863	0.001748828966113763	not-binder
WIKEFGVA	HLA-C*08:02	0.001189013121984317	0.0022867485921803797	not-binder
LYNTNNYI	HLA-C*08:02	0.001242081489181146	0.0008348328800121585	not-binder
AQAIIEYI	HLA-C*08:02	0.021659160149283707	0.025974194325663176	not-binder
IIQKQFPE	HLA-C*08:02	0.00014216850304364924	0.00015634967385486678	not-binder
SLLNALTN	HLA-C*08:02	0.00029833379376213997	0.0001688292885986591	not-binder
LNQWLSAL	HLA-C*08:02	0.12285088342614472	0.21243302530091115	not-binder
HQTGQGKT	HLA-C*08:02	0.00015185598931566346	0.0002106104745519985	not-binder
AEIRSTIR	HLA-C*08:02	0.0017703346835332922	0.0021242128209621562	not-binder
LAKKGVPF	HLA-C*08:02	0.00836938848369755	0.006683944907656378	not-binder
DLAAAQSR	HLA-C*08:02	0.0004511816514423117	0.00013913449954418427	not-binder
LGITTVLT	HLA-C*08:02	0.0001963612696272321	0.0002627608910638638	not-binder
EEERALHE	HLA-C*08:02	0.00024492156917403917	0.00037917059935216763	not-binder
KFYRTTGA	HLA-C*08:02	0.00011219832849747035	0.00014678967108965242	not-binder
KDCWIDIN	HLA-C*08:02	2.7515294323166018e-05	2.0850254445313464e-05	not-binder
GAPKNVKE	HLA-C*08:02	0.0008850829501170665	0.0010733542698120194	not-binder
MKNHGIML	HLA-C*08:02	0.0020602546981535854	0.002346553934687283	not-binder
GPLQNIDF	HLA-C*08:02	0.0007176758852438069	0.0005863432838111867	not-binder
ATGENLIA	HLA-C*08:02	0.0013842802058206872	0.0018015631958488412	not-binder
VREAVIAS	HLA-C*08:02	0.00031505034803558374	0.00037481261596995855	not-binder
VTIVWLWQ	HLA-C*08:02	0.0001733436372887809	0.00014585677568252213	not-binder
AIIRDIHR	HLA-C*08:02	0.000723940612806473	0.0004724409103414536	not-binder
EGKAIRLH	HLA-C*08:02	0.0001382633243338205	6.310197525232695e-05	not-binder
VGYYKLRN	HLA-C*08:02	0.0002606784946692642	0.00021196450982548313	not-binder
VTVEYILL	HLA-C*08:02	0.09084046185016632	0.0481604625612058	not-binder
SLDDALRR	HLA-C*08:02	0.0957605488365516	0.17022998659690028	not-binder
LSMLDEMA	HLA-C*08:02	0.0013547121357987634	0.0020536894758854058	not-binder
DSEQNDKS	HLA-C*08:02	0.0018385539409791819	0.002822360254161076	not-binder
EKPIHQGP	HLA-C*08:02	0.0004073269963555504	0.0006808275860471697	not-binder
VHRNSMIG	HLA-C*08:02	1.8162195920012893e-05	6.506455607712956e-06	not-binder
WFVRCQVD	HLA-C*08:02	3.044452510039264e-05	2.925652023083714e-05	not-binder
NERRSHLC	HLA-C*08:02	8.928566194299492e-06	7.508416137284528e-06	not-binder
VPADVTRH	HLA-C*08:02	0.002063187412568368	0.0015594642459380074	not-binder
ADPSLNPE	HLA-C*08:02	0.003314710722770542	0.003752460465625464	not-binder
SIDYYEEK	HLA-C*08:02	0.028395783016458155	0.02755605648067259	not-binder
LSFSDDSP	HLA-C*08:02	0.0010233529756078497	0.0011640129236431152	not-binder
EIEDMIAL	HLA-C*08:02	0.46930756866931916	0.24783345713754204	ambiguous
TALVKRYA	HLA-C*08:02	0.00034817436389857905	0.0001959823352429707	not-binder
VKVSNDKT	HLA-C*08:02	0.00028402044790709624	0.00032197531601616084	not-binder
RAFNPTQA	HLA-C*08:02	0.002698574966052547	0.0016705621668914393	not-binder
IEAAMDAG	HLA-C*08:02	0.0001138278877533594	0.00016775420037873514	not-binder
SMYIPVRE	HLA-C*08:02	0.00017157018683064962	0.00011455073210932265	not-binder
AAPAYTVR	HLA-C*08:02	0.003895314410328865	0.002342576237002614	not-binder
FRKSKHGW	HLA-C*08:02	5.237820489583101e-05	5.715585060774554e-05	not-binder
AATGEAAE	HLA-C*08:02	0.0003618638958869269	0.0004387220242109103	not-binder
RVAALHND	HLA-C*08:02	0.00020372688741190358	0.00016146109601854712	not-binder
KDSGHNAV	HLA-C*08:02	0.16441339307348243	0.2971650449558	not-binder
EVDVVFPV	HLA-C*08:02	0.7799352675676345	0.3076474583994566	binder
NNITPPQA	HLA-C*08:02	0.0003188052876794245	0.00039324937799428206	not-binder
VHGGGCVV	HLA-C*08:02	0.00038092825561761854	0.00032506475266481704	not-binder
SETLVQAR	HLA-C*08:02	0.004241375857964158	0.004763523243245556	not-binder
NFQRPKDP	HLA-C*08:02	0.0001449409090128029	0.00013784839274878788	not-binder
ISLCSRIL	HLA-C*08:02	0.012490692874416709	0.011016000355455819	not-binder
GEVVERVD	HLA-C*08:02	0.007908532489091158	0.011730157201059917	not-binder
HAKYTAFA	HLA-C*08:02	0.0015019679409306263	0.001436119464897504	not-binder
YPRELPPR	HLA-C*08:02	0.0005727941541408654	0.00046214975143066744	not-binder
MVQEYIKE	HLA-C*08:02	0.0013538332779717166	0.0020683573135875885	not-binder
MISPTSAG	HLA-C*08:02	8.570468780817464e-05	5.655872981576642e-05	not-binder
EVRGVDRV	HLA-C*08:02	6.962734405533411e-05	3.193934613271769e-05	not-binder
GTKRIQRP	HLA-C*08:02	5.7286171249870675e-05	6.391465903110569e-05	not-binder
EIVETAKR	HLA-C*08:02	0.0006983705359743908	0.0008261472915724813	not-binder
SSLHAYEV	HLA-C*08:02	0.02699341522529721	0.018535314317883796	not-binder
PSPSSSTD	HLA-C*08:02	0.0003639138947619358	0.000429133231466276	not-binder
KNHDVELM	HLA-C*08:02	0.03278530705720186	0.027892323064966945	not-binder
TFDISIIE	HLA-C*08:02	0.0128063362557441	0.011228885730930865	not-binder
WLVPLLNE	HLA-C*08:02	0.0015051684378704522	0.002207732657500691	not-binder
FYGGKMKS	HLA-C*08:02	5.805067885376047e-05	4.4050163186260234e-05	not-binder
KPFIFGIR	HLA-C*08:02	0.0037974561448208986	0.006956996387923908	not-binder
EEVVQQCM	HLA-C*08:02	0.00048265290824929253	0.00027501892598416947	not-binder
PDSGIMKS	HLA-C*08:02	0.0003176959424308734	0.0005328786163728375	not-binder
LAPDDLLA	HLA-C*08:02	0.019269024673849344	0.02585500429544021	not-binder
ADNAVLVV	HLA-C*08:02	0.23097835928201677	0.15853269369620357	not-binder
LEVGAGDT	HLA-C*08:02	0.0029705872104386797	0.00562569457384126	not-binder
LSNHLALA	HLA-C*08:02	0.0019215358130168169	0.001201539080152044	not-binder
DLRKAGLL	HLA-C*08:02	0.00038582026172662154	0.0002405395064276841	not-binder
GKVADKVI	HLA-C*08:02	0.0033926459465874357	0.004179809846425645	not-binder
QANPKGSA	HLA-C*08:02	0.00085967849008739	0.0008105621589415646	not-binder
TLTENSHT	HLA-C*08:02	8.136179003486177e-05	4.778239424120979e-05	not-binder
ALVCVGSD	HLA-C*08:02	0.00046304016514113754	0.000879027443532062	not-binder
DHRINLTV	HLA-C*08:02	0.001989271366619505	0.002197439634049309	not-binder
DRGYSRAA	HLA-C*08:02	0.00015377721283584833	0.0001986991244467184	not-binder
GVGGWNDL	HLA-C*08:02	0.0011769568372983485	0.0005475765327443024	not-binder
RVFRFYLP	HLA-C*08:02	0.0008377761369047221	0.000991165701125407	not-binder
YKQNSHQL	HLA-C*08:02	0.02129189177067019	0.034631389481102004	not-binder
IKAGDLVR	HLA-C*08:02	0.0015882518695434556	0.001288308023776178	not-binder
RLNKIYRE	HLA-C*08:02	0.000137270251980226	0.00018762439960018655	not-binder
EQCFYQFK	HLA-C*08:02	0.0002758477523457259	0.0002094639861976515	not-binder
AVKAFPAG	HLA-C*08:02	0.00014740767974217306	0.00014696453583776912	not-binder
AFVLLVVI	HLA-C*08:02	0.0032180914422497153	0.005016760238688338	not-binder
CFTSPPIS	HLA-C*08:02	4.6534265129594134e-05	3.894063298040705e-05	not-binder
AALRLLAR	HLA-C*08:02	0.0007954321161378175	0.0008970241733750471	not-binder
AVAAFLDG	HLA-C*08:02	0.0004083329738932662	0.0004703933727847635	not-binder
RSRSTTAG	HLA-C*08:02	8.984867645267513e-06	8.997405571446038e-06	not-binder
NMLSASYD	HLA-C*08:02	0.00029222524462966246	0.0003348791364293646	not-binder
QRRWNYGI	HLA-C*08:02	7.787580052536214e-05	6.294999021200397e-05	not-binder
EVETIIRD	HLA-C*08:02	0.0011447577184299008	0.0012230119443581047	not-binder
EIGQVQLY	HLA-C*08:02	0.0007174897873483133	0.0007381936501295483	not-binder
PVRAPAAR	HLA-C*08:02	0.00017715403882903046	0.00014699705216173712	not-binder
TARKGSDV	HLA-C*08:02	0.0019853301644616296	0.003364748842863682	not-binder
ALVTKDSV	HLA-C*08:02	0.0007331114407861606	0.0007057663860479584	not-binder
PSTAPKKC	HLA-C*08:02	0.0004169839970927569	0.0004216582675200993	not-binder
ISTLNETG	HLA-C*08:02	5.060973617219133e-05	4.7685326048538966e-05	not-binder
RETMRSKI	HLA-C*08:02	0.0003276812793046702	0.0003419289434482205	not-binder
NVLSGAIS	HLA-C*08:02	0.00012779222961398773	0.000163588693208637	not-binder
IAVRNSCL	HLA-C*08:02	0.012983825930859894	0.013863290474451477	not-binder
VSDVGVKE	HLA-C*08:02	0.2819095505401492	0.22724837974950451	not-binder
VTENGDYL	HLA-C*08:02	0.9857281088829041	0.008540089125965674	binder
LLRAIFGE	HLA-C*08:02	0.00013709452241528197	0.0001411562167137659	not-binder
VDRSRHIF	HLA-C*08:02	0.014954262776882388	0.02452712690413168	not-binder
PHQKHHGQ	HLA-C*08:02	2.8501011456683045e-05	2.0607130187365294e-05	not-binder
RCHGAGVI	HLA-C*08:02	0.001164946926110133	0.0021452073332697413	not-binder
RAGNRPTS	HLA-C*08:02	7.235528391902335e-05	7.904573716312869e-05	not-binder
REPLPQES	HLA-C*08:02	0.00010991306025971425	0.00011116668411838075	not-binder
ARLTRRSV	HLA-C*08:02	0.00027092198952232137	0.0003055272727729521	not-binder
IEPFEGAN	HLA-C*08:02	0.0006530534359626472	0.0006813850956315382	not-binder
VYGMLHLA	HLA-C*08:02	0.0005283690989017487	0.00031543723326803386	not-binder
GDDAIYLL	HLA-C*08:02	0.46464579105377196	0.2190617635598725	ambiguous
IGRMLQAF	HLA-C*08:02	0.0016482015569636132	0.0016381269460687413	not-binder
SSLKKEMP	HLA-C*08:02	0.0005414194813056384	0.0007283198921238397	not-binder
MINLYQAP	HLA-C*08:02	0.0013610128364234698	0.001723126983041947	not-binder
GAAAPAEE	HLA-C*08:02	0.0008277761353383539	0.0008855636528766047	not-binder
NIMITLET	HLA-C*08:02	7.29227060219273e-05	7.345489003586644e-05	not-binder
KFYYLRLS	HLA-C*08:02	5.4535191156901416e-05	3.443149674780361e-05	not-binder
ALGIPSDR	HLA-C*08:02	0.0002801068203552859	0.00019765989986480053	not-binder
NPFLLTLS	HLA-C*08:02	0.0001831187662901357	0.00010225537081257108	not-binder
LYVAEALS	HLA-C*08:02	0.0009475063270656392	0.0014143158871807902	not-binder
VAAEVAGF	HLA-C*08:02	0.17071419283747674	0.1975197928384461	not-binder
IEGEGIHV	HLA-C*08:02	0.008558219583937899	0.008276103117965757	not-binder
DYYKIPPL	HLA-C*08:02	0.001499509232235141	0.0012158234993265185	not-binder
RVRAMHND	HLA-C*08:02	1.1583381001400994e-05	1.1224956680962437e-05	not-binder
ATKGQVII	HLA-C*08:02	0.004163603024790063	0.003303335515467934	not-binder
IKPGDIVY	HLA-C*08:02	0.0012185978775960393	0.001045649722931548	not-binder
LSFDSDSM	HLA-C*08:02	0.014679429261013866	0.010099787286919522	not-binder
VAVNPEDP	HLA-C*08:02	0.009800164954503999	0.0172050710188358	not-binder
WYAKYFPY	HLA-C*08:02	0.0007640079496923135	0.0009284600373067378	not-binder
TSDQANET	HLA-C*08:02	0.19521012892946601	0.2283498055213886	not-binder
VERIEQFF	HLA-C*08:02	0.003368102217791602	0.004091560949214957	not-binder
EAFDVKED	HLA-C*08:02	0.001864221402865951	0.002167929221701106	not-binder
DAVAGMDF	HLA-C*08:02	0.006486620486248285	0.005766977731299864	not-binder
LMRMDTLQ	HLA-C*08:02	4.113443055757671e-05	3.796950684608785e-05	not-binder
YNFVTEYA	HLA-C*08:02	0.0017406602622941137	0.002485245911838852	not-binder
AGRKFSPQ	HLA-C*08:02	4.4238216014491626e-05	4.190102080602674e-05	not-binder
VFMLFGVA	HLA-C*08:02	0.00017731760308379308	0.00018087359044929125	not-binder
DDFKEALY	HLA-C*08:02	0.002328699545614654	0.0028435949463021123	not-binder
TEEQAVDI	HLA-C*08:02	0.008041279693134128	0.007040168232004878	not-binder
PREHQALW	HLA-C*08:02	0.001050798169671907	0.0013006565287977427	not-binder
NTGPYGLV	HLA-C*08:02	0.15715266466140748	0.20798525699962828	not-binder
IVIGAGHA	HLA-C*08:02	0.0006465987353294622	0.0007722491824651842	not-binder
VLSANRAH	HLA-C*08:02	0.00027484189267852345	0.00014236485833133875	not-binder
KEKALQLQ	HLA-C*08:02	0.0001777341253728082	0.00020458089035803683	not-binder
QALTRLTD	HLA-C*08:02	0.0002171441065002	0.00021633581144258715	not-binder
HFPTGIVV	HLA-C*08:02	0.005829972308129072	0.003505054328933462	not-binder
YEKIGTYA	HLA-C*08:02	0.0002350011229282245	0.00017913049427314477	not-binder
PLRQIAAN	HLA-C*08:02	3.927782672690228e-05	2.4994448293377424e-05	not-binder
LQETDHRF	HLA-C*08:02	0.6070145039819181	0.3423783620161423	ambiguous
SGMMNYSR	HLA-C*08:02	0.00017805998068070038	9.66942610273743e-05	not-binder
EWDKLKNA	HLA-C*08:02	0.0016686614821082913	0.002768663868111127	not-binder
KIDDKGRI	HLA-C*08:02	0.8771202385425567	0.20253433338691332	binder
LALLQLLG	HLA-C*08:02	0.0004492179097724147	0.0004453252842657159	not-binder
SLSAAKAA	HLA-C*08:02	0.00015496866108151154	0.00010760291712033744	not-binder
SLTEILTR	HLA-C*08:02	0.0025193765701260417	0.0023259445202346452	not-binder
ASVDTRKG	HLA-C*08:02	8.322957219206729e-05	5.8836618065672254e-05	not-binder
APNAPGSI	HLA-C*08:02	0.0016531131288502366	0.0010122480230536023	not-binder
GGISILGT	HLA-C*08:02	3.174760640831664e-05	1.7695213222256575e-05	not-binder
LERFVEFD	HLA-C*08:02	0.00044408174289856106	0.0004865491670592687	not-binder
LSAAVDLK	HLA-C*08:02	0.015153307607397437	0.014880050578740298	not-binder
SSVGGRLA	HLA-C*08:02	0.0008636803308036178	0.0004910263814842961	not-binder
HTLTPFKC	HLA-C*08:02	0.0003049551476578927	0.0003371284110030424	not-binder
RGMGEDTL	HLA-C*08:02	0.0024077811853203458	0.0021322401165957574	not-binder
REQNLASG	HLA-C*08:02	3.551662599079464e-05	4.887010279202272e-05	not-binder
PWHRDGFA	HLA-C*08:02	0.0002078878562315367	0.00034011766726517413	not-binder
GDDAPRAV	HLA-C*08:02	0.7429202824831009	0.27515757776067323	binder
RTGLIKGS	HLA-C*08:02	3.05805578136642e-05	3.3446662176670285e-05	not-binder
LKNSAQDY	HLA-C*08:02	0.0002667211103471345	0.0003719987971418641	not-binder
ICTAQVLL	HLA-C*08:02	0.01559166144579649	0.019043738691775655	not-binder
SSSSEVCT	HLA-C*08:02	0.00011403909429645865	0.00016751943896871303	not-binder
EVVPAAPY	HLA-C*08:02	0.000541747099487111	0.000853334007030395	not-binder
KPREEINH	HLA-C*08:02	0.0002519418383599259	0.0001489455548219657	not-binder
LRKMVIDM	HLA-C*08:02	0.0002422560064587742	9.891838290486796e-05	not-binder
LLPSVGDC	HLA-C*08:02	0.0007900383650849107	0.0011688936921295649	not-binder
TIANVVRK	HLA-C*08:02	0.0007317178009543568	0.0009762064255953778	not-binder
VVSGNFTI	HLA-C*08:02	0.009645491000264883	0.0026413120065133916	not-binder
AIFGEKAS	HLA-C*08:02	8.546195558665204e-05	6.843010457005628e-05	not-binder
LWVMNVIP	HLA-C*08:02	0.0017262048888369464	0.003021381698324792	not-binder
GLDDGRTR	HLA-C*08:02	0.00827232557348907	0.005291185972623888	not-binder
PEGTRKAR	HLA-C*08:02	7.207290327642113e-05	8.047784007784952e-05	not-binder
IFITHMHG	HLA-C*08:02	1.839694441514439e-05	1.1885712342136613e-05	not-binder
VVLRHVAG	HLA-C*08:02	5.472987977555022e-05	3.841490646650911e-05	not-binder
KPSNTILM	HLA-C*08:02	0.006387094163801521	0.00865650810533855	not-binder
VAPPPPAL	HLA-C*08:02	0.5152648627758026	0.35713370295469776	ambiguous
IADEILYA	HLA-C*08:02	0.9616150617599487	0.035549479922998395	binder
GASNQFEA	HLA-C*08:02	0.00034566190606710734	0.00040582034056003264	not-binder
PLGPFAQP	HLA-C*08:02	0.00490229269489646	0.008684586534522245	not-binder
INEGKAHE	HLA-C*08:02	0.0009160169825918274	0.0009720397404049173	not-binder
NCQGDLQE	HLA-C*08:02	0.00022016101811459521	0.0003463916340279939	not-binder
LSALLENL	HLA-C*08:02	0.19127536788582802	0.19874051382301486	not-binder
AERKIREE	HLA-C*08:02	6.289755783654982e-05	6.374561708217404e-05	not-binder
DVGLCKKR	HLA-C*08:02	6.946422618057114e-05	3.3130176320691435e-05	not-binder
ARDPSSDA	HLA-C*08:02	0.012520854594185948	0.0145504124376127	not-binder
ILSAKIML	HLA-C*08:02	0.01666872650384903	0.008432711530392887	not-binder
ITSFFLIS	HLA-C*08:02	9.262277380912564e-05	7.000055771600887e-05	not-binder
SNAYKDEP	HLA-C*08:02	0.0017853077886684332	0.0021522685743243716	not-binder
GIPESPQG	HLA-C*08:02	8.520116225554374e-05	8.265795339808064e-05	not-binder
EVLLLDEP	HLA-C*08:02	0.008995361656525347	0.01711364477657982	not-binder
VWMSHGDR	HLA-C*08:02	0.00017054212185030337	0.00021977291519327337	not-binder
KLGKNRIT	HLA-C*08:02	0.0001686324640161274	0.0002530091979511064	not-binder
DLFIDKKI	HLA-C*08:02	0.0013485353963915258	0.0018266524951272868	not-binder
TLCTQGLQ	HLA-C*08:02	0.0001152960807303316	0.00012825801040035914	not-binder
RQLEEPGA	HLA-C*08:02	0.0001689819999228348	0.0002672487734423889	not-binder
VAGFEVAI	HLA-C*08:02	0.033808755688369274	0.01393106125761651	not-binder
LADVLRRL	HLA-C*08:02	0.9960980892181397	0.004024884165209321	binder
KKFIPLPP	HLA-C*08:02	0.0013445855525787919	0.0014447864146813702	not-binder
ALYDTEAG	HLA-C*08:02	6.258659850573167e-05	6.338316958266125e-05	not-binder
PSLCKSEP	HLA-C*08:02	0.0009220554014973459	0.001527767316439336	not-binder
AAVKRMIG	HLA-C*08:02	0.0004641945357434452	0.0005472845670002071	not-binder
ALCDARPL	HLA-C*08:02	0.054665790591388944	0.04770978942779821	not-binder
NYQFVKNK	HLA-C*08:02	0.00047944190082489514	0.0004284501482869919	not-binder
SILLYPIK	HLA-C*08:02	0.0007738190266536549	0.00038546902732686293	not-binder
DTSRPPLK	HLA-C*08:02	0.0012866328026575502	0.0016134025531479436	not-binder
VNRIEAMD	HLA-C*08:02	0.00013003714302612935	0.000136966146345125	not-binder
VALDKIKA	HLA-C*08:02	0.013689837406855077	0.019404423328767052	not-binder
RQTILAEE	HLA-C*08:02	8.440891861027922e-06	8.593382253293208e-06	not-binder
DMSHLVIG	HLA-C*08:02	0.000222072595715872	0.00015797564072405812	not-binder
IERLKEAV	HLA-C*08:02	0.0005737381165090482	0.0006597447081144351	not-binder
QTRLKHFL	HLA-C*08:02	0.00038331156829372046	0.000412235350734267	not-binder
DECSVPPY	HLA-C*08:02	0.0005817703432512644	0.0010046578880777651	not-binder
KGDREQQF	HLA-C*08:02	0.9456242799758912	0.06416968884199772	binder
IFIDKHIE	HLA-C*08:02	0.0004078515106812119	0.0003578513303181763	not-binder
AKVVADAL	HLA-C*08:02	0.0043452450074255465	0.0043314288482116025	not-binder
YDNDESSH	HLA-C*08:02	0.007132221895153635	0.005151999566986073	not-binder
DTSGPGAN	HLA-C*08:02	0.0009224757326592225	0.001541634633173929	not-binder
KHIYAQII	HLA-C*08:02	0.001898723852355033	0.00222531911438639	not-binder
LAPYDVLA	HLA-C*08:02	0.009746613237075508	0.010727544527440389	not-binder
RGHLFLQT	HLA-C*08:02	7.949397700031113e-05	0.00012139890213844571	not-binder
AAKTGISG	HLA-C*08:02	0.00030120075825834647	0.00035353592543427845	not-binder
QWSGSGTT	HLA-C*08:02	4.7887646542221776e-05	5.082750132099757e-05	not-binder
RVNESGVR	HLA-C*08:02	0.001122787470376352	0.0013186751736105205	not-binder
VLTKTFLE	HLA-C*08:02	0.00020493092015385627	0.00017342162848475772	not-binder
ATSNICTN	HLA-C*08:02	5.0603344789124094e-05	4.40431288708091e-05	not-binder
MNSFVNDI	HLA-C*08:02	0.00836440296843648	0.005644216785527272	not-binder
LSLLHELP	HLA-C*08:02	0.008967394728097133	0.015518644302056933	not-binder
QQHQQQLQ	HLA-C*08:02	2.7043499721912666e-05	2.472229343533909e-05	not-binder
VRKGNANT	HLA-C*08:02	1.4213586882760865e-05	8.189081496755308e-06	not-binder
KRLKVVAA	HLA-C*08:02	0.000309576921245025	0.0005073872074474275	not-binder
LNLLSDFI	HLA-C*08:02	0.020461672503734006	0.02363340493886837	not-binder
AVFDFTPL	HLA-C*08:02	0.04118420835584402	0.026829592847213972	not-binder
LPGRRYYD	HLA-C*08:02	5.446986760944128e-05	4.7027885181340873e-05	not-binder
AGHHCMGQ	HLA-C*08:02	6.5303766177748915e-06	3.7575164084188127e-06	not-binder
IPVTFIDT	HLA-C*08:02	0.00012454460647859378	0.00015699666197504147	not-binder
VKMMQWMP	HLA-C*08:02	0.000177153906042804	0.00015128294356697182	not-binder
RDQRDRRD	HLA-C*08:02	9.95017958302924e-06	8.717390464864524e-06	not-binder
QVAHFDLS	HLA-C*08:02	0.00010494160014786757	6.081897023687616e-05	not-binder
NRIIQFKP	HLA-C*08:02	0.0002247353782877326	0.000212523407692188	not-binder
NKYNEEKS	HLA-C*08:02	3.85206565624685e-05	2.5969926793865405e-05	not-binder
EEIMTQTA	HLA-C*08:02	0.00026547068964646316	0.0004852434548310451	not-binder
DLQLERIN	HLA-C*08:02	0.00024573648115620015	0.00019940631409192793	not-binder
IKRFEIEQ	HLA-C*08:02	5.906179358134977e-05	5.12060020055654e-05	not-binder
GKRRFKVL	HLA-C*08:02	1.58709554852976e-05	1.0236546486821993e-05	not-binder
TKINEAKA	HLA-C*08:02	0.00028894532260892447	0.0003778258893962916	not-binder
ILGEVEQD	HLA-C*08:02	0.00026685775264922995	0.00044494220928446534	not-binder
DFGMQLMA	HLA-C*08:02	8.772566725383513e-05	7.957294477769963e-05	not-binder
DFVETVSS	HLA-C*08:02	6.363644679368008e-05	5.3420286379326686e-05	not-binder
LEAAAETH	HLA-C*08:02	0.0002423787591396831	0.00010778781904457526	not-binder
DAADVDAR	HLA-C*08:02	0.005935708107426762	0.003198263572071904	not-binder
RSLADIQQ	HLA-C*08:02	0.00023087825647962745	0.00027627188052793954	not-binder
ANKPWHAI	HLA-C*08:02	0.005634608387481421	0.007111379665526284	not-binder
QAGPTPRV	HLA-C*08:02	0.05949466824531555	0.027886666981672584	not-binder
LKSYRDLP	HLA-C*08:02	0.00047982260584831236	0.0005405137398071608	not-binder
PPSTGAAF	HLA-C*08:02	0.00021372441260609777	6.201037495877919e-05	not-binder
CVYLCFMV	HLA-C*08:02	0.0008453344100416871	0.0009749288513720343	not-binder
DDVMSELD	HLA-C*08:02	0.0014096247643465177	0.0026859127168271926	not-binder
AKAYNFKS	HLA-C*08:02	9.29738149352488e-05	0.00012497459797427098	not-binder
IPSEAMVG	HLA-C*08:02	0.00016389616448577726	0.00024087589820660256	not-binder
PRATHHIA	HLA-C*08:02	0.00014132145115581808	0.00018214334998148987	not-binder
HWANDEDV	HLA-C*08:02	0.0005899146621231921	0.0006850132729521505	not-binder
RRRALRHL	HLA-C*08:02	9.415472450200469e-05	0.0001037773915212442	not-binder
IYTVFKDQ	HLA-C*08:02	0.0008745329338125885	0.0013060913859133218	not-binder
KYAPTPLV	HLA-C*08:02	0.04187532952055335	0.06412193889204307	not-binder
QVPGMVEC	HLA-C*08:02	3.711678164108889e-05	3.3321122512119585e-05	not-binder
RMERLRCH	HLA-C*08:02	8.821418350635213e-05	0.00010097277919237834	not-binder
DCDVVMML	HLA-C*08:02	0.6195881150662899	0.3478890729681328	ambiguous
SLKTILRS	HLA-C*08:02	4.804261006938759e-05	3.167880323813634e-05	not-binder
ENIDGLNF	HLA-C*08:02	0.0017726555990520865	0.0008602505716370949	not-binder
MNAALGFD	HLA-C*08:02	0.0005714432438253425	0.0007024339318491173	not-binder
KLIMRWLD	HLA-C*08:02	2.8042309713782744e-05	1.8892121399901445e-05	not-binder
NIKVIIDF	HLA-C*08:02	0.004829012940172106	0.003633953945920427	not-binder
GEILGSAL	HLA-C*08:02	0.050075267418287696	0.0882993648434268	not-binder
IRHACGAQ	HLA-C*08:02	6.7006129029323345e-06	3.033684361085885e-06	not-binder
SQGLPVKF	HLA-C*08:02	0.010864365461748094	0.00948865467397563	not-binder
SVHYMSDS	HLA-C*08:02	2.1595276939478937e-05	1.950315124553536e-05	not-binder
LLDELKKL	HLA-C*08:02	0.9928171157836914	0.0064762023902841205	binder
SLPTTSAA	HLA-C*08:02	0.0001719208390568383	7.842611352709092e-05	not-binder
DLANRGFF	HLA-C*08:02	0.0032135034969542177	0.004546141286551863	not-binder
RIDNYMAQ	HLA-C*08:02	0.017061956133693455	0.01073654636748839	not-binder
TDHIPMPK	HLA-C*08:02	0.002819827097118832	0.002842006079342101	not-binder
IELNNTIT	HLA-C*08:02	0.00034704087483987677	0.00022980161793948348	not-binder
GRLIQNSI	HLA-C*08:02	0.0002496662142220885	0.00016605061028408656	not-binder
PMGGSFMT	HLA-C*08:02	0.00033821317028923656	0.0005293340356793557	not-binder
HALEGGDA	HLA-C*08:02	0.0004810387143152184	0.0007635321438608881	not-binder
EPEEAELS	HLA-C*08:02	0.0002896967280321405	0.00033302691028806123	not-binder
SEAANYWL	HLA-C*08:02	0.018363912851782516	0.02076519016229345	not-binder
CGQCYKIA	HLA-C*08:02	2.649715256666241e-05	3.3516788782777764e-05	not-binder
FHVYTVDQ	HLA-C*08:02	0.00026034135662484915	0.00014894974138673214	not-binder
SCLLFRSE	HLA-C*08:02	0.0004903822853520978	0.0009136272411255269	not-binder
FLVFGFGL	HLA-C*08:02	0.0070740171882789585	0.009788047647847142	not-binder
SGDKKKDS	HLA-C*08:02	0.0014490661449599429	0.0009678767236733464	not-binder
KAAAVSTS	HLA-C*08:02	0.0004369877715362236	0.0002848526018716618	not-binder
WYGRLRHF	HLA-C*08:02	0.0002235511202343332	0.00023384165321200658	not-binder
KKRMRVGR	HLA-C*08:02	6.136226000990064e-05	0.00010379125439849348	not-binder
PGVAGALG	HLA-C*08:02	0.0008648707440443104	0.001656020415654143	not-binder
DANREAFK	HLA-C*08:02	0.0006100046535721049	0.00028205592583562385	not-binder
SILRVAVY	HLA-C*08:02	0.008041125100135105	0.010983626707518077	not-binder
VAMVMITC	HLA-C*08:02	0.0004189292921182641	0.0006920975504151955	not-binder
[truncated: 30,417 more rows]
