# Supplementary material for: Peptidome Surveillance Across Evolving SARS-CoV-2 Lineages Reveals HLA Binding Conservation in Nucleocapsid Among Variants With Most Potential for T-Cell Epitope Loss in Spike
Source: Front Immunol. 2022 Jun 23;13:918928. doi: 10.3389/fimmu.2022.918928 (PMC9260595; doi:10.3389/fimmu.2022.918928)
Supplement: Supplementary file 3 [file DataSheet_3.zip › rnn_results/HLA-A11_01_predictionsRNN.csv]

peptide	allele	prediction	prediction_std	classification
AAAAAATAKR	HLA-A*11:01	0.9897094130516052	0.006323632487958464	binder
AAAPVTPLR	HLA-A*11:01	0.9964559674263	0.002832174459454262	binder
AADTIGYPVMIR	HLA-A*11:01	0.8017645835876465	0.14677505177538455	binder
AAELETDIRAK	HLA-A*11:01	0.650108927488327	0.21525842585938337	binder
AAGPPGPFR	HLA-A*11:01	0.943225359916687	0.07279404776948802	binder
AALKVLPPT	HLA-A*11:01	0.007253813836723566	0.004955377739644338	not-binder
AAMEPLTAR	HLA-A*11:01	0.9866913676261901	0.005270856209364382	binder
AAMKPANLKK	HLA-A*11:01	0.9972458481788635	0.0015818152732407617	binder
AAMLMPHQK	HLA-A*11:01	0.9973183870315552	0.0010749493765027116	binder
AAMNMGRPFQK	HLA-A*11:01	0.9963981986045838	0.002743364751444808	binder
AAPATRAAL	HLA-A*11:01	0.19837320540100337	0.29126775489339135	not-binder
AAPEGKRSL	HLA-A*11:01	0.15873897760175168	0.28934418988760424	not-binder
AAPEGVPL	HLA-A*11:01	0.023362813564017416	0.016607986700021612	not-binder
AAPGAEFAPNK	HLA-A*11:01	0.9615027666091919	0.018486796778927825	binder
AAPNGAEPL	HLA-A*11:01	0.013366448227316141	0.018548404266708514	not-binder
AAQGIGRAFA	HLA-A*11:01	0.006991437030956149	0.004440791914267999	not-binder
AAQRGLAVLK	HLA-A*11:01	0.9888213634490967	0.0046606175271431925	binder
AASEAPLPPGGPA	HLA-A*11:01	0.037736345827579496	0.03089248589284848	not-binder
AASKERSGVSL	HLA-A*11:01	0.020463230134919286	0.01850903757348362	not-binder
AATGATPIAGR	HLA-A*11:01	0.9375428795814514	0.05251130217240209	binder
AAVTSLFAK	HLA-A*11:01	0.9960744857788086	0.0021742152964792263	binder
AAYAHELPK	HLA-A*11:01	0.9983910918235779	0.0008750334504050177	binder
AAYAWPFYK	HLA-A*11:01	0.9989538788795471	0.0009672826729527382	binder
AAYQVAALPK	HLA-A*11:01	0.9978360414505005	0.001118508474988136	binder
ADEAYLIGR	HLA-A*11:01	0.13143691048026085	0.11762018223040012	not-binder
ADEGISFR	HLA-A*11:01	0.1304679684340954	0.11276464149274841	not-binder
ADLINNLGTIAK	HLA-A*11:01	0.6960436463356018	0.16007237880993552	binder
ADPLGLEAEK	HLA-A*11:01	0.19014572054147721	0.1179124950540889	not-binder
ADSWKSLGK	HLA-A*11:01	0.2610611028969288	0.2509975881668713	not-binder
AEAEAHREAEA	HLA-A*11:01	0.010139858766342514	0.01339462537710457	not-binder
AEAEAQAEELSFPR	HLA-A*11:01	0.16380227729678154	0.10451716510947412	not-binder
AELHLVHWNPK	HLA-A*11:01	0.659556645154953	0.27151459314964715	binder
AELNEFLTR	HLA-A*11:01	0.14584116898477079	0.11005541952064764	not-binder
AEQRGENALKD	HLA-A*11:01	0.03921289981808514	0.0695661816803425	not-binder
AFAAGADIK	HLA-A*11:01	0.23468377403914928	0.18145212018985551	not-binder
AFEPATGR	HLA-A*11:01	0.04258574396371841	0.026538983645734513	not-binder
AFGEAEGASGLAQL	HLA-A*11:01	0.02692234981805086	0.02454714342328998	not-binder
AGDLGVDLTSK	HLA-A*11:01	0.947296941280365	0.01911180204128388	binder
AGEMTEVLPNQR	HLA-A*11:01	0.1435755081474781	0.10467528147945451	not-binder
AGFAGDDAPR	HLA-A*11:01	0.8882434129714966	0.07827376182850529	binder
AGFPSIPVGK	HLA-A*11:01	0.9974481582641601	0.0013403528456262842	binder
AGIIASAR	HLA-A*11:01	0.5552470274269581	0.322222204364902	ambiguous
AGISFIIKR	HLA-A*11:01	0.9657324314117431	0.02719165933893385	binder
AGLQFPVGR	HLA-A*11:01	0.6986940443515778	0.2471981002976667	binder
AGLQVLNDYLADK	HLA-A*11:01	0.48948506116867063	0.15028559134607736	ambiguous
AGMTGYGMPR	HLA-A*11:01	0.9354909539222718	0.03165309544660002	binder
AGNFYINDK	HLA-A*11:01	0.8568895697593689	0.1338059273716678	binder
AGPEPLPPK	HLA-A*11:01	0.9726012825965882	0.014126821199189725	binder
AGQAVDDFIEK	HLA-A*11:01	0.7860931992530823	0.1663758713746702	binder
AGVYNLTK	HLA-A*11:01	0.9607548594474793	0.027975153514968217	binder
AHLVHELR	HLA-A*11:01	0.036996180191636086	0.028053523343918824	not-binder
AIAEELAPER	HLA-A*11:01	0.9119230270385742	0.08318791463736547	binder
AIDQLHLEY	HLA-A*11:01	0.9562609910964965	0.037100750385996084	binder
AIEMLGGELGSK	HLA-A*11:01	0.9625278830528259	0.01554960812398999	binder
AIFDKSTGK	HLA-A*11:01	0.9982853651046752	0.001100913337991162	binder
AIFEISYFK	HLA-A*11:01	0.9986486077308655	0.0006732697529343485	binder
AIFEIVLNR	HLA-A*11:01	0.9969093322753906	0.0018229216894178632	binder
AIFPTPDPAALK	HLA-A*11:01	0.9993315935134888	0.0002940775362893771	binder
AIFTKAYQR	HLA-A*11:01	0.9879697442054749	0.003024461184567269	binder
AIIDEFEQK	HLA-A*11:01	0.9962247371673584	0.0018475106932658496	binder
AIIDTVINY	HLA-A*11:01	0.9862776517868042	0.015775122212815528	binder
AIIGKQGQHIK	HLA-A*11:01	0.9976748108863831	0.0012452718316569643	binder
AIIPSKKLRNK	HLA-A*11:01	0.9943866729736328	0.003735329455012787	binder
AIIQHMIKK	HLA-A*11:01	0.9958600163459778	0.0026735522550001946	binder
AIIVGSIITK	HLA-A*11:01	0.9974925518035889	0.0011423173906644042	binder
AILLPQPLK	HLA-A*11:01	0.9921088457107544	0.002532907722290866	binder
AILSKFLYY	HLA-A*11:01	0.995776355266571	0.001599409575733094	binder
AILTSLIEK	HLA-A*11:01	0.9935765504837036	0.003496451462266004	binder
AIMDAGIFITK	HLA-A*11:01	0.9994254112243652	0.0003356121911496041	binder
AIMPYGVYK	HLA-A*11:01	0.9988929390907287	0.00034482137653899924	binder
AIMSGRDLIGIAK	HLA-A*11:01	0.9975144505500794	0.0013126483567156616	binder
AINVNDSVTK	HLA-A*11:01	0.9951350688934326	0.002123332416014412	binder
AIQAEEIMKLK	HLA-A*11:01	0.9775725722312927	0.015154847506991134	binder
AIQDTNNLK	HLA-A*11:01	0.9886457562446594	0.006222244291818171	binder
AIQKALSDAFQK	HLA-A*11:01	0.992390513420105	0.0020208446374707103	binder
AIQQADKLLKK	HLA-A*11:01	0.9956584692001342	0.0016464215790475793	binder
AIYAKPANK	HLA-A*11:01	0.9992841482162476	0.00047476009601436585	binder
AIYGVDTR	HLA-A*11:01	0.9338367938995361	0.06862594172717115	binder
AKNKLNDLED	HLA-A*11:01	0.0005433850077679381	0.0005865530469266778	not-binder
ALADFLPVMK	HLA-A*11:01	0.9988141417503357	0.0006379092963911196	binder
ALAPEYAK	HLA-A*11:01	0.9878598213195801	0.006494561310110052	binder
ALASLMTYK	HLA-A*11:01	0.9981065034866333	0.0007914100738935375	binder
ALASVVIHK	HLA-A*11:01	0.9987810850143433	0.0005866768015497895	binder
ALAVSDLNR	HLA-A*11:01	0.7924961686134339	0.06921556683134232	binder
ALDIAENEMPGLMR	HLA-A*11:01	0.23118510507047177	0.13925859430921003	not-binder
ALEALVAK	HLA-A*11:01	0.9635697960853576	0.031149819120050083	binder
ALEEQLQQIRAE	HLA-A*11:01	0.040354538289830086	0.03856174879282997	not-binder
ALFEIALRK	HLA-A*11:01	0.9985380649566651	0.00033332328867119346	binder
ALFIYTSGTTGLPK	HLA-A*11:01	0.969077754020691	0.020484049093975998	binder
ALFKGDNLPK	HLA-A*11:01	0.9969010829925538	0.0033080922506014735	binder
ALFSWDTVFK	HLA-A*11:01	0.9984065651893616	0.001280459477695244	binder
ALGAGFSDK	HLA-A*11:01	0.8956420063972473	0.11558036921038801	binder
ALLDITVTK	HLA-A*11:01	0.9989446043968201	0.0004937092320535468	binder
ALLRVTPFILK	HLA-A*11:01	0.994582188129425	0.0022061375562664556	binder
ALLSHQDIHNK	HLA-A*11:01	0.9937802672386169	0.003953793440859367	binder
ALLVKQPPP	HLA-A*11:01	0.012702749634627253	0.016493544430731186	not-binder
ALMEKFKKK	HLA-A*11:01	0.9926878809928894	0.004349313823270609	binder
ALNDVTAARKLK	HLA-A*11:01	0.9864704608917236	0.017760282687884675	binder
ALNEANLSNLK	HLA-A*11:01	0.9967716932296753	0.001325178063467857	binder
ALPDAAPVTK	HLA-A*11:01	0.9965522766113282	0.0011530496981672872	binder
ALPGDNVGFNVK	HLA-A*11:01	0.9827704668045044	0.012316364506153154	binder
ALPRQAFHSK	HLA-A*11:01	0.9852308630943298	0.00892463591124255	binder
ALPVLERLIYK	HLA-A*11:01	0.9902808904647827	0.0036014192421605358	binder
ALQASALAAWGGK	HLA-A*11:01	0.746500414609909	0.2420934155775113	binder
AMIEVNINK	HLA-A*11:01	0.9985218405723572	0.0007640577057810432	binder
AMLSTGFK	HLA-A*11:01	0.9835673570632935	0.006877449796386804	binder
AMMNNNDLVRK	HLA-A*11:01	0.9946895837783813	0.0030782128631781642	binder
AMQRPETAATLK	HLA-A*11:01	0.9680659890174865	0.037685264897822444	binder
AMVASGSELGK	HLA-A*11:01	0.9905337214469909	0.00587045568203881	binder
AMVEAVQLIADGK	HLA-A*11:01	0.740661883354187	0.13108414670315055	binder
AMYPDYFAK	HLA-A*11:01	0.998987901210785	0.0004732338470622603	binder
ANTFVAELK	HLA-A*11:01	0.9533695578575134	0.017388082291074337	binder
APLRDPALRQLL	HLA-A*11:01	0.02065487108193338	0.025533544936126282	not-binder
AQAKFPAVKK	HLA-A*11:01	0.9975772976875306	0.0008593164005681356	binder
AQATVLHLK	HLA-A*11:01	0.9973921298980712	0.0008076979509317076	binder
AQFIPKFFK	HLA-A*11:01	0.9977857589721679	0.00036217845392754323	binder
AQFRQPLKK	HLA-A*11:01	0.995412015914917	0.0033838356889543285	binder
AQFSTVRQNVNK	HLA-A*11:01	0.9902454376220703	0.0065300841331091776	binder
AQGKPLALK	HLA-A*11:01	0.9907883048057556	0.0020074653732890927	binder
AQIDIVISNK	HLA-A*11:01	0.9982089400291443	0.0005217218601919259	binder
AQIFEPLHK	HLA-A*11:01	0.9927057981491089	0.0034540271627162113	binder
AQINSVFNK	HLA-A*11:01	0.9976577281951904	0.0007334531314317559	binder
AQKFPFNTPK	HLA-A*11:01	0.9944466352462769	0.002926592625567802	binder
AQLLESQQK	HLA-A*11:01	0.8951994061470032	0.04423563314459052	binder
AQMEGFLNR	HLA-A*11:01	0.9875467538833618	0.00871991506427465	binder
AQNEKSFFK	HLA-A*11:01	0.997413158416748	0.001534843107154647	binder
AQQEHPRPYFK	HLA-A*11:01	0.9967002630233764	0.0021625200212204774	binder
AQTAHIVLEDGTK	HLA-A*11:01	0.4790835827589035	0.17892682235495952	ambiguous
AQVSLLIR	HLA-A*11:01	0.7591309905052185	0.1431857240891587	binder
AQYEDIAQK	HLA-A*11:01	0.9974355340003968	0.002413006347002841	binder
AQYEDIAQKS	HLA-A*11:01	0.2037368357181549	0.1523873969012922	not-binder
AQYEEIANR	HLA-A*11:01	0.9807222485542297	0.017651111519342344	binder
AQYEQDLQHRK	HLA-A*11:01	0.9959065198898316	0.0034289744907796006	binder
AQYIAEDYFMAK	HLA-A*11:01	0.9759279251098633	0.02929209939010101	binder
ARFEELNADLFR	HLA-A*11:01	0.6010220170021057	0.2045917929834095	ambiguous
ASAAGLLYLH	HLA-A*11:01	0.8166458129882812	0.13809706385389495	binder
ASADISLERL	HLA-A*11:01	0.7524212241172791	0.2863734274920492	binder
ASALPTGSPK	HLA-A*11:01	0.997408652305603	0.0017018687050538062	binder
ASARGSGATWYK	HLA-A*11:01	0.995736813545227	0.0020469544473101335	binder
ASDPTVFHK	HLA-A*11:01	0.9978992819786072	0.002173477253492702	binder
ASFAFEFPK	HLA-A*11:01	0.9983210921287536	0.0013031954095557021	binder
ASFDGRISVY	HLA-A*11:01	0.9974488735198974	0.002253425274330597	binder
ASFGSAAPPR	HLA-A*11:01	0.9957650780677796	0.0018527508151683085	binder
ASFPGANIIGNK	HLA-A*11:01	0.9992572784423828	0.0006755592041762622	binder
ASFPKVFIKK	HLA-A*11:01	0.9992907047271729	0.0003111435466399392	binder
ASFPNVSSFEWVK	HLA-A*11:01	0.9919869780540467	0.006626784312321784	binder
ASFTQKGNLLR	HLA-A*11:01	0.986128568649292	0.007890927714057257	binder
ASFVTSNK	HLA-A*11:01	0.9970811605453491	0.0018644188229586275	binder
ASFYSVSQPK	HLA-A*11:01	0.995631730556488	0.003114120959780172	binder
ASHRPIKGILK	HLA-A*11:01	0.9973638534545899	0.0016829990340878123	binder
ASHYIHIVK	HLA-A*11:01	0.9968166470527648	0.0024340299014589764	binder
ASIAGSSIINK	HLA-A*11:01	0.9993013143539429	0.00037980985495977284	binder
ASIDATYAK	HLA-A*11:01	0.9981062531471252	0.001053557558103965	binder
ASIDFRFGK	HLA-A*11:01	0.9978987812995911	0.0013157405693323349	binder
ASIEKGGSLPK	HLA-A*11:01	0.9973501205444336	0.002316472659621804	binder
ASIKKGEDFVKTLK	HLA-A*11:01	0.979244840145111	0.0159558123205713	binder
ASILPSSWIG	HLA-A*11:01	0.0051685004029423	0.0014952072252695603	not-binder
ASIRTFVPK	HLA-A*11:01	0.9971265673637391	0.0024093264519451855	binder
ASLFPDSLIVK	HLA-A*11:01	0.9967074155807495	0.003186154789480608	binder
ASLFSVLVR	HLA-A*11:01	0.967855703830719	0.019879720832522357	binder
ASLGFLVAK	HLA-A*11:01	0.9980608940124511	0.0008694551409779302	binder
ASLGNLFAR	HLA-A*11:01	0.989505136013031	0.004701992484757692	binder
ASLIDLLVSK	HLA-A*11:01	0.993314552307129	0.0020177716457404184	binder
ASLIRLVPK	HLA-A*11:01	0.9961961507797241	0.0010483340021696865	binder
ASLPSILQY	HLA-A*11:01	0.9953285336494446	0.001152517105188297	binder
ASLQSVVHK	HLA-A*11:01	0.9962526082992553	0.0019029186904294582	binder
ASLTNPFGK	HLA-A*11:01	0.9935642600059509	0.002528214901793878	binder
ASMDPKRFYK	HLA-A*11:01	0.9987825989723206	0.0006054422618648963	binder
ASMTQNLEPLLK	HLA-A*11:01	0.9931732535362243	0.0015801177117468312	binder
ASNPAMLLY	HLA-A*11:01	0.9976378321647644	0.000922666660633996	binder
ASNPYSGDLTKF	HLA-A*11:01	0.7753017842769623	0.2265143347357469	binder
ASQCGSLIGK	HLA-A*11:01	0.988954484462738	0.007226888602596339	binder
ASQGFDFNK	HLA-A*11:01	0.9928467631340027	0.004645874452715644	binder
ASSAPPLTGK	HLA-A*11:01	0.9984309196472168	0.0005272065021572222	binder
ASSARTQNLK	HLA-A*11:01	0.9947839498519897	0.0021763417948534747	binder
ASSASMPYK	HLA-A*11:01	0.9967344641685486	0.002621299845271548	binder
ASSEDTLLK	HLA-A*11:01	0.9880928158760071	0.008783784910809361	binder
ASSELFSQK	HLA-A*11:01	0.9977890014648437	0.0009694697833449378	binder
ASSIFVAPR	HLA-A*11:01	0.9951996803283691	0.0014093672940995875	binder
ASSIFVAPRK	HLA-A*11:01	0.9963089227676392	0.0020376231711399136	binder
ASSLQQASLK	HLA-A*11:01	0.9889734745025635	0.009005131891921451	binder
ASSTPTPIR	HLA-A*11:01	0.9545804262161255	0.03222949909732169	binder
ASSVPNLK	HLA-A*11:01	0.9948262095451355	0.0032048002517400774	binder
ASSVVVSGTPIR	HLA-A*11:01	0.911208200454712	0.03888815724439415	binder
ASVAVPKKPE	HLA-A*11:01	0.06491788811981677	0.04803367977468908	not-binder
ASVETGFAK	HLA-A*11:01	0.9959221363067627	0.0034841439521135207	binder
ASVFVKLQK	HLA-A*11:01	0.9938155531883239	0.0049171499938866405	binder
ASVGYAVTK	HLA-A*11:01	0.99728422164917	0.0019069550035029014	binder
ASVQPPPRP	HLA-A*11:01	0.019105186173692345	0.013159161216641544	not-binder
ASVYQPLKK	HLA-A*11:01	0.9949922323226928	0.003758358360043878	binder
ASYAAVPLYR	HLA-A*11:01	0.9988272309303283	0.00046777766748530455	binder
ASYPEALAK	HLA-A*11:01	0.9990504026412964	0.0006382551925629339	binder
ASYPGASVDNY	HLA-A*11:01	0.985543155670166	0.010341865212369324	binder
ATAAGDVIK	HLA-A*11:01	0.986606216430664	0.00799734415729294	binder
ATADDFLVFLR	HLA-A*11:01	0.9905915260314941	0.011403595818261055	binder
ATADVVILY	HLA-A*11:01	0.9986124157905578	0.0008780631433981122	binder
ATALFGQPPFK	HLA-A*11:01	0.9980115771293641	0.0007960161399496276	binder
ATALGEQPVK	HLA-A*11:01	0.9934680104255676	0.004804414809379801	binder
ATANMLGIRK	HLA-A*11:01	0.9975197792053223	0.0014862051711738299	binder
ATAPASSPGLAK	HLA-A*11:01	0.9995551705360413	0.00017449464326452615	binder
ATAPPAPAYK	HLA-A*11:01	0.999479329586029	0.0002694643275550962	binder
ATAPPHVTVVR	HLA-A*11:01	0.9985512375831604	0.0007046557226382145	binder
ATAPYNYSYIFK	HLA-A*11:01	0.9984576463699341	0.0005208143498623782	binder
ATATMSLGK	HLA-A*11:01	0.9969393253326416	0.0015430369811803722	binder
ATAVMPDGQFK	HLA-A*11:01	0.9981011033058167	0.0012476888448834287	binder
ATAVVDGAFK	HLA-A*11:01	0.9973485469818115	0.001622247067569482	binder
ATDFVVPGPGK	HLA-A*11:01	0.9945176362991333	0.003140003185551333	binder
ATDPNILSL	HLA-A*11:01	0.2437537313438952	0.14866747934762872	not-binder
ATDQGSKLGLSK	HLA-A*11:01	0.9958409428596496	0.0035280611124485365	binder
ATETVELHKLK	HLA-A*11:01	0.985097861289978	0.0062609329848021195	binder
ATEVAPLYK	HLA-A*11:01	0.9974472045898437	0.0016080034718220842	binder
ATFDAISK	HLA-A*11:01	0.9982280373573303	0.001099874233238047	binder
ATFEQPSRQVK	HLA-A*11:01	0.9992257475852966	0.00033912518521307254	binder
ATFFEIYSGK	HLA-A*11:01	0.9979746699333191	0.0009789161416357646	binder
ATFKSFEDRVGTIK	HLA-A*11:01	0.8597976982593536	0.21045091983105235	binder
ATFLIQLER	HLA-A*11:01	0.9921701669692993	0.004235330790857344	binder
ATFMEVLTK	HLA-A*11:01	0.998691737651825	0.0006625053558700838	binder
ATFPSISAAQNALK	HLA-A*11:01	0.9982784032821655	0.001342554060093521	binder
ATFPVAPRY	HLA-A*11:01	0.9981319785118103	0.0010272593925680844	binder
ATFQFTVERF	HLA-A*11:01	0.9520977973937989	0.058093551004478175	binder
ATFSGFTKEQQR	HLA-A*11:01	0.9914827227592469	0.004882889197507837	binder
ATFSPGSEQAEK	HLA-A*11:01	0.998626446723938	0.0006843979002225819	binder
ATFSSSHRYHKL	HLA-A*11:01	0.7278173267841339	0.28648465297315395	binder
ATFTGILGK	HLA-A*11:01	0.9990241289138794	0.0006556042281654893	binder
ATFTVMGLK	HLA-A*11:01	0.9959083199501038	0.0027584866912315886	binder
ATFTYFYKKF	HLA-A*11:01	0.5807428896427155	0.28777954071587347	ambiguous
ATFTYFYKK	HLA-A*11:01	0.9981183171272278	0.0009089704330631065	binder
ATGEEKAATAPGA	HLA-A*11:01	0.013587122410535812	0.006561260416833467	not-binder
ATGESIAVK	HLA-A*11:01	0.9956730008125305	0.0020527666148782695	binder
ATGFLEQLK	HLA-A*11:01	0.9936465382575989	0.0020499759781540615	binder
ATGPPNTSY	HLA-A*11:01	0.973772931098938	0.018371329220775497	binder
ATGQWTRFK	HLA-A*11:01	0.9978050351142883	0.0013263339554840028	binder
ATGQWTRFKK	HLA-A*11:01	0.9967619776725769	0.0018526807450603363	binder
ATGYPLAF	HLA-A*11:01	0.1598822524305433	0.15841314749946236	not-binder
ATGYPLAFIAAK	HLA-A*11:01	0.9958874702453613	0.003116454958521364	binder
ATHSSRFIPLK	HLA-A*11:01	0.9979374051094055	0.000757603783215841	binder
ATIDLNSVLER	HLA-A*11:01	0.9980510830879211	0.0013658267869398547	binder
ATIFGPNLLHK	HLA-A*11:01	0.9993127703666687	0.00027315787195970057	binder
ATIGAALGR	HLA-A*11:01	0.9974266290664673	0.0006893052975917152	binder
ATIGGVAWIGGK	HLA-A*11:01	0.9989111542701721	0.0010319829505578495	binder
ATIGIVDGIFTR	HLA-A*11:01	0.9988497138023377	0.0003481670000555307	binder
ATIGVDFALK	HLA-A*11:01	0.9990986585617065	0.0004974195945047092	binder
ATIIDILEY	HLA-A*11:01	0.994638729095459	0.0026729224643123853	binder
ATIIGEWVK	HLA-A*11:01	0.9924060106277466	0.007745311394744592	binder
ATIKIRPVPEYQK	HLA-A*11:01	0.9740725755691528	0.035140820176042094	binder
ATIKMTVER	HLA-A*11:01	0.9954453587532044	0.0029657675715136344	binder
ATINYPFEK	HLA-A*11:01	0.9996403813362121	0.00014839950535909923	binder
ATINYSLLR	HLA-A*11:01	0.9971107602119446	0.0023285021122075	binder
ATIRKWLTK	HLA-A*11:01	0.9978351950645447	0.0013419738244030085	binder
ATISFPKRK	HLA-A*11:01	0.9985260248184205	0.001109536879421251	binder
ATITERGITSR	HLA-A*11:01	0.9957678079605102	0.002897877391965996	binder
ATIVYHLAR	HLA-A*11:01	0.9922520995140076	0.005746517119401585	binder
ATKGPSYEDLY	HLA-A*11:01	0.9509549260139465	0.048750316771050545	binder
ATKIKNYYK	HLA-A*11:01	0.9944064378738403	0.0024201327570346604	binder
ATLDFKPLHK	HLA-A*11:01	0.9991914629936218	0.0004197227465264988	binder
ATLDVGGLVFK	HLA-A*11:01	0.9995691180229187	9.452345043740797e-05	binder
ATLEETLVK	HLA-A*11:01	0.9968984007835389	0.001442535646148641	binder
ATLEVILRPK	HLA-A*11:01	0.998988151550293	0.00044854828704127926	binder
ATLFFILRK	HLA-A*11:01	0.9973459601402282	0.0010661410114186358	binder
ATLHSFDVK	HLA-A*11:01	0.9945902466773987	0.002531899114636206	binder
ATLIGLSIKVK	HLA-A*11:01	0.9946689248085022	0.004320603656180742	binder
ATLKDITRRLK	HLA-A*11:01	0.9950488567352295	0.0033280410225856516	binder
ATLKGLVQK	HLA-A*11:01	0.9986877560615539	0.0008581580286287504	binder
ATLLASNEAFKK	HLA-A*11:01	0.9962321758270264	0.001613613053640819	binder
ATLLEEQLPLGK	HLA-A*11:01	0.9899594068527222	0.005714992640545303	binder
ATLNSFIHV	HLA-A*11:01	0.6860185613855719	0.3668344423934816	binder
ATLQESTFSK	HLA-A*11:01	0.9980040073394776	0.0008075650935999768	binder
ATLRLIIRH	HLA-A*11:01	0.9772497057914734	0.013254363614472488	binder
ATLSELKTVLK	HLA-A*11:01	0.9988046765327454	0.00039784061526087827	binder
ATLSMRNTSVMKK	HLA-A*11:01	0.9533175587654114	0.04736936922513249	binder
ATLSSIRHMIRK	HLA-A*11:01	0.9860354900360108	0.015481636059218463	binder
ATLYLGWNR	HLA-A*11:01	0.9843330621719361	0.013264014320827413	binder
ATMEDTVEY	HLA-A*11:01	0.9973959922790527	0.0010181527067867294	binder
ATMEKLALAK	HLA-A*11:01	0.9991600990295411	0.0003813197530296062	binder
ATMELRDQAK	HLA-A*11:01	0.9972350120544433	0.0014101053813436212	binder
ATMGETVMSVK	HLA-A*11:01	0.9991461515426636	0.00041291922789777333	binder
ATMITKRLAQVK	HLA-A*11:01	0.9932539463043213	0.003586589654826829	binder
ATMKPHPTVQK	HLA-A*11:01	0.9996533513069152	8.602618761465945e-05	binder
ATMPPAVER	HLA-A*11:01	0.9987136602401734	0.0007003048183134602	binder
ATMPSDVLEVTKKF	HLA-A*11:01	0.4400598019361496	0.23481564392096832	ambiguous
ATMPTDVLEVTK	HLA-A*11:01	0.9991269707679749	0.001035889861729887	binder
ATMYNLLAY	HLA-A*11:01	0.9969637036323548	0.0014986401810326443	binder
ATMYTRYKIVQK	HLA-A*11:01	0.960938560962677	0.06429150566206641	binder
ATNGAKFLK	HLA-A*11:01	0.9987195014953614	0.0009015660005579277	binder
ATNIDEIYK	HLA-A*11:01	0.9960827827453613	0.002920426736707756	binder
ATNKITIIFK	HLA-A*11:01	0.9980810761451722	0.0023385982563345754	binder
ATNNLMKLVQK	HLA-A*11:01	0.9979044079780579	0.0004304379412858841	binder
ATNPESKVFY	HLA-A*11:01	0.9964994668960572	0.0037030555953942736	binder
ATNRSVYFK	HLA-A*11:01	0.998486328125	0.0007665699389750936	binder
ATNSSMFLK	HLA-A*11:01	0.9985532402992249	0.0009530162758313826	binder
ATPAAQESGTIPK	HLA-A*11:01	0.9810042142868042	0.011833664807114046	binder
ATPELGSSLKK	HLA-A*11:01	0.9982491135597229	0.0010409918191078213	binder
ATPEQYQILK	HLA-A*11:01	0.9958536505699158	0.0036734989457049535	binder
ATPKFGPYQK	HLA-A*11:01	0.9978461146354676	0.0012756571789981183	binder
ATQAHSLSY	HLA-A*11:01	0.9964406609535217	0.0030889584418896145	binder
ATQAIFEILEK	HLA-A*11:01	0.9970049738883973	0.0022716696642914465	binder
ATQAVEDVLNIAK	HLA-A*11:01	0.9910006165504456	0.008493817756678117	binder
ATQDPAALR	HLA-A*11:01	0.9926077365875244	0.000612815956050063	binder
ATQDPPLPTR	HLA-A*11:01	0.9968231797218323	0.00045986885329996286	binder
ATQEAFMK	HLA-A*11:01	0.9971318483352661	0.0026332199237770948	binder
ATQERTDLY	HLA-A*11:01	0.9554598808288575	0.05290420732149472	binder
ATQFENWYK	HLA-A*11:01	0.9969662666320801	0.0013625504977350426	binder
ATQLAADLLK	HLA-A*11:01	0.9957816958427429	0.0024078978585565457	binder
ATQLAADLLKY	HLA-A*11:01	0.9869653463363648	0.016224435583251873	binder
ATQMLESMIKK	HLA-A*11:01	0.9966757655143738	0.0015371985514900297	binder
ATQPGTTILQY	HLA-A*11:01	0.996618676185608	0.0017873290492596047	binder
ATQPWNRIQRR	HLA-A*11:01	0.9830260634422302	0.008790400689473525	binder
ATQQDVFQH	HLA-A*11:01	0.9820419311523437	0.012165363818357847	binder
ATQSLKEILK	HLA-A*11:01	0.9966939330101013	0.0021145284772576176	binder
ATQTQFFHV	HLA-A*11:01	0.7552460808306932	0.3641488634698003	binder
ATSAPLVSR	HLA-A*11:01	0.9966954946517944	0.001605655490967039	binder
ATSIDRLKVFK	HLA-A*11:01	0.995061731338501	0.0032062089938805745	binder
ATSLVFKQK	HLA-A*11:01	0.9970396399497986	0.0019838172864030477	binder
ATSPGRLFR	HLA-A*11:01	0.9978169679641724	0.0009041740308339279	binder
ATSQTLLAK	HLA-A*11:01	0.9982199907302857	0.00044235199360888203	binder
ATSSGAGVFK	HLA-A*11:01	0.9985603570938111	0.0009650685545801135	binder
ATSSVSALK	HLA-A*11:01	0.9983245730400085	0.0012959080027190016	binder
ATSTASTFVK	HLA-A*11:01	0.998095965385437	0.0012948584107511385	binder
ATSYLWFKK	HLA-A*11:01	0.9969072341918945	0.002402891561877142	binder
ATTPSVTVK	HLA-A*11:01	0.9985944986343384	0.0008147104966493669	binder
ATTSNFTFSK	HLA-A*11:01	0.9981068134307861	0.0010171498576754664	binder
ATVAALQEK	HLA-A*11:01	0.9966520190238952	0.0014518448806032217	binder
ATVPAPQPPVTK	HLA-A*11:01	0.9982930421829224	0.0011917583729348237	binder
ATVYLIYLK	HLA-A*11:01	0.9973178386688233	0.0015133692751357311	binder
ATWHPAAGMLNK	HLA-A*11:01	0.9993973135948181	0.00038478739589772117	binder
ATYEAGALSLK	HLA-A*11:01	0.9997658014297486	0.00012377476136485628	binder
ATYFPSFQGPK	HLA-A*11:01	0.9984971880912781	0.001036946610228756	binder
ATYGSGFHFH	HLA-A*11:01	0.9968331336975098	0.0026582429087046366	binder
ATYHGNKEIVK	HLA-A*11:01	0.9987507939338685	0.0008380850569223554	binder
ATYINLKPARK	HLA-A*11:01	0.9989163041114807	0.0004232766152730443	binder
ATYPMPTAK	HLA-A*11:01	0.9997404217720032	0.00013848373387499404	binder
ATYRDWISK	HLA-A*11:01	0.9987307071685791	0.0008087379638729052	binder
ATYREFVHR	HLA-A*11:01	0.9974854946136474	0.0011103854029020702	binder
ATYSEDGLLK	HLA-A*11:01	0.9988182544708252	0.000738898286556776	binder
ATYTPQAPK	HLA-A*11:01	0.9986247658729553	0.0011971030194170204	binder
ATYYGSLFK	HLA-A*11:01	0.9993225812911988	0.00017956057435047158	binder
AVAAAAYYR	HLA-A*11:01	0.9937464475631714	0.0025028330141850983	binder
AVAAFQVEK	HLA-A*11:01	0.9988341569900513	0.0003835938843519831	binder
AVAAFVLYK	HLA-A*11:01	0.9986926794052124	0.000853170876806062	binder
AVAALDGAK	HLA-A*11:01	0.9849979877471924	0.0065655960435303225	binder
AVAELWLQH	HLA-A*11:01	0.9770234107971192	0.02923284649819476	binder
AVAEPAVYFK	HLA-A*11:01	0.9996103405952453	0.0002039568788142881	binder
AVAIPSWGK	HLA-A*11:01	0.996186625957489	0.0020272829895355234	binder
AVAKHNLNIMIK	HLA-A*11:01	0.9963053464889526	0.0015058102666752752	binder
AVALNYGIYK	HLA-A*11:01	0.9973254084587098	0.0016147170369054803	binder
AVAPPAGPR	HLA-A*11:01	0.9936654925346374	0.0037129847621666257	binder
AVASAAKLG	HLA-A*11:01	0.0905337416101247	0.0977666595913522	not-binder
AVASEDSVLLY	HLA-A*11:01	0.9857459664344788	0.013794084145571966	binder
AVASVTEILK	HLA-A*11:01	0.9984665036201477	0.0006990329013802371	binder
AVATLALLGK	HLA-A*11:01	0.9984177112579345	0.0005071095201958567	binder
AVAVTMGPK	HLA-A*11:01	0.9951478123664856	0.0024210712335683607	binder
AVDAEPVLK	HLA-A*11:01	0.9977013468742371	0.0014846844568917061	binder
AVDATVNQVLASR	HLA-A*11:01	0.8528551936149598	0.11751624026696407	binder
AVDDGVNTFK	HLA-A*11:01	0.9969214081764222	0.003658224323338488	binder
AVDGEPLGR	HLA-A*11:01	0.9646155714988709	0.032017737880126	binder
AVDNADPILK	HLA-A*11:01	0.9966168761253357	0.0029074971168012867	binder
AVDPRQGRARG	HLA-A*11:01	0.022697830526158213	0.015028963925594878	not-binder
AVDSLVPIGR	HLA-A*11:01	0.9861519932746887	0.011595046728713337	binder
AVEGTPLPK	HLA-A*11:01	0.9926101326942444	0.005199432724202621	binder
AVELPEASAPK	HLA-A*11:01	0.9927071690559387	0.0035099248683438324	binder
AVELSRVAK	HLA-A*11:01	0.9798337101936341	0.019026036400877834	binder
AVFDHPAKIAK	HLA-A*11:01	0.9996350526809692	0.00023082584775094902	binder
AVFEETLEK	HLA-A*11:01	0.998463773727417	0.0006679742227360659	binder
AVFETATRNTGK	HLA-A*11:01	0.9986904740333558	0.0007386181985925888	binder
AVFGEATNLK	HLA-A*11:01	0.9991501808166504	0.0005220731912721074	binder
AVFGVPASK	HLA-A*11:01	0.9991054654121398	0.00038518129399018046	binder
AVFILTDNISK	HLA-A*11:01	0.9971351504325867	0.0009042058775214257	binder
AVFKGFSDCLLK	HLA-A*11:01	0.9893440365791321	0.007588752285410633	binder
AVFLAEMTVKV	HLA-A*11:01	0.322921022772789	0.12566545277677757	not-binder
AVFLGLARK	HLA-A*11:01	0.9952641367912293	0.0033082610470812233	binder
AVFPSIVGR	HLA-A*11:01	0.9989700317382812	0.00038153733459031855	binder
AVFTIVFTQK	HLA-A*11:01	0.9975278496742248	0.0017000161082056646	binder
AVGPASILK	HLA-A*11:01	0.9980908513069153	0.0014475392258311622	binder
AVHPQFKEIQK	HLA-A*11:01	0.9964998960494995	0.002091877844155853	binder
AVIEFLLDK	HLA-A*11:01	0.9975788474082947	0.0011289165902320234	binder
AVIEKLTGNMGK	HLA-A*11:01	0.999480128288269	0.00029729876201910075	binder
AVIESFVNH	HLA-A*11:01	0.9920431256294251	0.006713327216749309	binder
AVIPCFPYAR	HLA-A*11:01	0.9906779527664185	0.004008826725931088	binder
AVIPSSIVLPSQK	HLA-A*11:01	0.997739565372467	0.0017043947310146678	binder
AVISDSYFPR	HLA-A*11:01	0.9943820834159851	0.004336606647439048	binder
AVISRTMNR	HLA-A*11:01	0.9970987677574158	0.0002931431876588829	binder
AVISTILKY	HLA-A*11:01	0.9982119560241699	0.0012890883163075217	binder
AVLAAFSNYFK	HLA-A*11:01	0.9968073844909668	0.002547566830328002	binder
AVLDSKLKEPGK	HLA-A*11:01	0.9800119400024414	0.012401324171829186	binder
AVLGLGHVRYK	HLA-A*11:01	0.9986916303634643	0.0010371074335834892	binder
AVLKHVLTPR	HLA-A*11:01	0.9954462170600891	0.0013443559969197542	binder
AVLKILAPSERD	HLA-A*11:01	0.07787020467221736	0.04891407857901237	not-binder
AVLKPRRVCVG	HLA-A*11:01	0.003691704152151942	0.004766434936676583	not-binder
AVLKQGLPPK	HLA-A*11:01	0.9962531685829162	0.0022017705837972883	binder
AVLLGPPGAGK	HLA-A*11:01	0.9975187659263611	0.0012563195928306761	binder
AVLLQWHEK	HLA-A*11:01	0.9876103878021241	0.005104582398286179	binder
AVLNDYSLTK	HLA-A*11:01	0.997913920879364	0.000663388149764212	binder
AVLNFKLKKK	HLA-A*11:01	0.9922446608543396	0.004150809068881217	binder
AVLNPTPIK	HLA-A*11:01	0.9962522029876709	0.00228650788189874	binder
AVLNVSNNR	HLA-A*11:01	0.9889103174209595	0.004437227660580066	binder
AVLPPQPLK	HLA-A*11:01	0.9979956388473511	0.0009434707588555026	binder
AVLPTPVTK	HLA-A*11:01	0.9992370724678039	0.0005502799565645468	binder
AVLPYLLDK	HLA-A*11:01	0.9964812994003296	0.0017314368712972811	binder
AVLSFSLYR	HLA-A*11:01	0.9933662652969361	0.004507147092890343	binder
AVLSKGEIVVK	HLA-A*11:01	0.9956026792526245	0.0029205877891085724	binder
AVLSKSELLTK	HLA-A*11:01	0.9974225759506226	0.0018210130678850275	binder
AVLTALDVLQK	HLA-A*11:01	0.9963913321495056	0.0006040094191361196	binder
AVLYDIILK	HLA-A*11:01	0.9932407140731812	0.004203360815685459	binder
AVMDFIKDLPIRK	HLA-A*11:01	0.9863322496414184	0.019703281353350498	binder
AVMDGNVITAK	HLA-A*11:01	0.9996200680732727	0.00017487716899997725	binder
AVMDITDIIK	HLA-A*11:01	0.9972878456115722	0.001448366564543226	binder
AVMESINPHK	HLA-A*11:01	0.9994242072105408	0.00026609873848559195	binder
AVMGFSGFGSTK	HLA-A*11:01	0.9992048978805542	0.00040670466243791965	binder
AVMKIFDAAK	HLA-A*11:01	0.9980893611907959	0.00041187151363682276	binder
AVMNFVVRY	HLA-A*11:01	0.9984237790107727	0.0008921505944089168	binder
AVMPDGQFK	HLA-A*11:01	0.9983970284461975	0.0013509665862919452	binder
AVMSATFAKF	HLA-A*11:01	0.8777536273002624	0.13409990778159922	binder
AVNLADPYR	HLA-A*11:01	0.9634297013282775	0.023014518737382292	binder
AVNLHPIRK	HLA-A*11:01	0.9981901168823242	0.0005598654142133198	binder
AVNNMFVSK	HLA-A*11:01	0.9988949537277222	0.00036466007803009307	binder
AVNSDFYRR	HLA-A*11:01	0.9823342561721802	0.012240969024315594	binder
AVPRFVQQK	HLA-A*11:01	0.9965702652931213	0.0014473943091907293	binder
AVPRPIPEK	HLA-A*11:01	0.9936534285545349	0.0037350763246253326	binder
AVQAITGNFK	HLA-A*11:01	0.9985233068466186	0.0007667054229718904	binder
AVQDHDQIVTSR	HLA-A*11:01	0.9750143766403199	0.021603341712881113	binder
AVQEIMQEK	HLA-A*11:01	0.9972472786903381	0.001687015460873409	binder
AVQELLPQYK	HLA-A*11:01	0.9984544515609741	0.0008854439067574269	binder
AVQGAHPVLR	HLA-A*11:01	0.9955989241600036	0.0016046123161224308	binder
AVQLLQFLAPK	HLA-A*11:01	0.9872471570968628	0.007655561583890012	binder
AVQVIGNQTLK	HLA-A*11:01	0.9961698174476623	0.0017874050156059347	binder
AVQVPVKGR	HLA-A*11:01	0.890847134590149	0.04613387130954199	binder
AVQVVADVLSK	HLA-A*11:01	0.9941596627235413	0.002214903271230359	binder
AVREEVEILK	HLA-A*11:01	0.985932731628418	0.016855085035358378	binder
AVSSFVFLR	HLA-A*11:01	0.9956097722053527	0.005189370168048483	binder
AVTRFIEEK	HLA-A*11:01	0.9915936231613159	0.005091847590103687	binder
AVVAATALK	HLA-A*11:01	0.9972176432609559	0.0020106255114680158	binder
AVVDVRIGMTR	HLA-A*11:01	0.9948913216590881	0.004411102016593921	binder
AVVDVRIGMTRK	HLA-A*11:01	0.9980599880218506	0.001967859131485871	binder
AVVETVTTAK	HLA-A*11:01	0.999298918247223	0.0003159574774835649	binder
AVVEVVRRK	HLA-A*11:01	0.9986382842063903	0.0005701696979273334	binder
AVVGVVAGGGR	HLA-A*11:01	0.987470555305481	0.006266430772155762	binder
AVVQVALDKAR	HLA-A*11:01	0.8921640634536743	0.10382540749618147	binder
AVVTADLR	HLA-A*11:01	0.9225360751152039	0.03776620324096908	binder
AVVVGVYRPPPK	HLA-A*11:01	0.9804531693458557	0.011850027453044172	binder
AVVVPSGEEQR	HLA-A*11:01	0.9215823531150817	0.04465482665307859	binder
AVYADSGNFKR	HLA-A*11:01	0.9990081310272216	0.0005297251135820089	binder
AVYDVVRNR	HLA-A*11:01	0.9979003548622132	0.0007097554511225403	binder
AVYEDQVGK	HLA-A*11:01	0.9990819811820983	0.00041186979365240224	binder
AVYEINVLR	HLA-A*11:01	0.9984725475311279	0.0010979847148408484	binder
AVYIAKDHLDKK	HLA-A*11:01	0.9944501042366027	0.0016651014031477487	binder
AVYKPPGLK	HLA-A*11:01	0.9979489326477051	0.00136659478998989	binder
AVYSGISLK	HLA-A*11:01	0.999281907081604	0.0005758529061711713	binder
AVYTEAIADIKR	HLA-A*11:01	0.9921036839485169	0.0031052497755990395	binder
AYVEANQMLGDLIK	HLA-A*11:01	0.26710416972637174	0.13406203272855344	not-binder
AYVNAIEK	HLA-A*11:01	0.5249148428440094	0.2594383798992456	ambiguous
DAGMQLQGYR	HLA-A*11:01	0.045365971885621546	0.040833090831785816	not-binder
DAGQISGLNVLR	HLA-A*11:01	0.5780009150505065	0.1733016609871051	ambiguous
DAGTIAGLNVLR	HLA-A*11:01	0.6381054043769836	0.1454606776289647	binder
DAGTIAGLNVMR	HLA-A*11:01	0.36035743951797483	0.06804656694977286	not-binder
DAHSTLLSK	HLA-A*11:01	0.7437906980514526	0.2121801607325005	binder
DDGSWEVIEGYR	HLA-A*11:01	0.0842371053993702	0.06498159302433112	not-binder
DDITGEPLIR	HLA-A*11:01	0.02802645042538643	0.009136518706558204	not-binder
DEILPTTPISEQK	HLA-A*11:01	0.26997065618634225	0.18963115003827397	not-binder
DFLAGGVAAAISK	HLA-A*11:01	0.7510534644126892	0.1717568596281167	binder
DGEEAGAYDGPR	HLA-A*11:01	0.10071629360318184	0.05430349021197848	not-binder
DGIVSHLK	HLA-A*11:01	0.4465039253234863	0.19961985202688612	ambiguous
DGLLFGPYESQEK	HLA-A*11:01	0.19619453176856042	0.2768993057575054	not-binder
DGLTDVYNK	HLA-A*11:01	0.30484497994184495	0.18293265291917107	not-binder
DGNGYISAAELR	HLA-A*11:01	0.2279628783464432	0.0653995040094409	not-binder
DGQAMLWDLNEGK	HLA-A*11:01	0.11074782256036997	0.12318915444949051	not-binder
DGRVVEPK	HLA-A*11:01	0.17931975610554218	0.15353871533597405	not-binder
DGWLHTGDIGK	HLA-A*11:01	0.3477962613105774	0.2566383987393485	not-binder
DHDASVYLR	HLA-A*11:01	0.054488205909729005	0.03934852536489935	not-binder
DHENIVIAK	HLA-A*11:01	0.08779505118727685	0.050019619072363075	not-binder
DIFQEIYDK	HLA-A*11:01	0.699429053068161	0.2352796107661317	binder
DIGLAAWGR	HLA-A*11:01	0.03284356938675046	0.017867257960170177	not-binder
DIPGLTDTTVPR	HLA-A*11:01	0.1192243218421936	0.05008016548142186	not-binder
DISLSDYK	HLA-A*11:01	0.7227543354034424	0.17794784787111276	binder
DIVHSGLAYTMER	HLA-A*11:01	0.06315083764493465	0.053124683675349775	not-binder
DLAPIGIR	HLA-A*11:01	0.078401480615139	0.04838637633966054	not-binder
DLEGSYYLR	HLA-A*11:01	0.1513812705874443	0.03874549964478331	not-binder
DLGEAALNEYLR	HLA-A*11:01	0.22816289961338043	0.10919084200392258	not-binder
DLGEEALNEYLK	HLA-A*11:01	0.5647762715816498	0.20541486101802128	ambiguous
DLGFFGIYK	HLA-A*11:01	0.9016612052917481	0.0936186956824349	binder
DLGLAQDSATSTK	HLA-A*11:01	0.3502872496843338	0.15439740925399995	not-binder
DLQNVNITLR	HLA-A*11:01	0.08015388250350952	0.03655786558539515	not-binder
DLTDYLMK	HLA-A*11:01	0.7731090724468231	0.23531704914241014	binder
DMALALESAR	HLA-A*11:01	0.03948736619204283	0.02817007337741694	not-binder
DNSTMGYMAAK	HLA-A*11:01	0.6137414693832397	0.23088566264822252	ambiguous
DPFNPFELTNH	HLA-A*11:01	0.007536181970499456	0.006549253265813325	not-binder
DPNVSKKLK	HLA-A*11:01	0.04885927680879831	0.040416444092711515	not-binder
DQGTYEDYVEGLR	HLA-A*11:01	0.12430731542408466	0.09727453994956381	not-binder
DQLLLGPTYATPK	HLA-A*11:01	0.5165907740592957	0.14490410438037413	ambiguous
DRPFFPGLVK	HLA-A*11:01	0.12760135419666768	0.14511628385943637	not-binder
DRVTDALNATR	HLA-A*11:01	0.039599000569432975	0.02711629649203854	not-binder
DSLVFVQTDK	HLA-A*11:01	0.49906144440174105	0.22976722701309837	ambiguous
DSPSVWAAVPGK	HLA-A*11:01	0.6432028591632843	0.1688058625115469	binder
DTIGYPVMIR	HLA-A*11:01	0.6764747500419617	0.21640547885821718	binder
DTNADKQLSF	HLA-A*11:01	0.04448413355275989	0.028961827531445824	not-binder
DTNGSQFFITTVK	HLA-A*11:01	0.6373517960309982	0.24880316502232597	binder
DTPGFIVNR	HLA-A*11:01	0.4857469379901886	0.11386972817158791	ambiguous
DTTSLNQAALYR	HLA-A*11:01	0.7570056796073914	0.052355300962157715	binder
DVDPGEHYILK	HLA-A*11:01	0.924468457698822	0.06651274036960736	binder
DYPLIPVGK	HLA-A*11:01	0.3343030154705048	0.26561142031777113	not-binder
DYSVTANSK	HLA-A*11:01	0.09290315955877304	0.03426179847605486	not-binder
DYYFALAHTVR	HLA-A*11:01	0.0641058225184679	0.05374320307680099	not-binder
EADDIVNWLK	HLA-A*11:01	0.674128633737564	0.23567979957049912	binder
EAESSPFVER	HLA-A*11:01	0.08276069760322571	0.04702665000620352	not-binder
EAMEWVIHK	HLA-A*11:01	0.9019964098930359	0.042607321697206185	binder
EAYNLGVR	HLA-A*11:01	0.14872944355010986	0.08800341370069288	not-binder
EDAANNYAR	HLA-A*11:01	0.014538150369480718	0.014698834523927567	not-binder
EDIDTAMK	HLA-A*11:01	0.12057405337691307	0.10625980052179453	not-binder
EDQTEYLEER	HLA-A*11:01	0.019770496105775238	0.016530437879132318	not-binder
EEANNDLENKIQ	HLA-A*11:01	0.09763375744223594	0.0433077824680109	not-binder
EEASDYLELDTIK	HLA-A*11:01	0.16356614530086516	0.1177053624831013	not-binder
EEEVNNLVK	HLA-A*11:01	0.021056467108428477	0.01185367808870007	not-binder
EENLLDFVRF	HLA-A*11:01	0.002979792476980947	0.002312261096510671	not-binder
EEQLQQIRAE	HLA-A*11:01	0.011351842863950879	0.010259425016191622	not-binder
EEVDDEVFYSPR	HLA-A*11:01	0.07498233858495951	0.0592671140373674	not-binder
EFAEEQLRA	HLA-A*11:01	0.00131655044388026	0.0011498847295765377	not-binder
EFEPLLNWMK	HLA-A*11:01	0.4000724941492081	0.2373139816322469	ambiguous
EFGLARFK	HLA-A*11:01	0.3157468780875206	0.2218498365652483	not-binder
EGASILLDGR	HLA-A*11:01	0.03516514897346497	0.012516466709453817	not-binder
EGASILLDGRK	HLA-A*11:01	0.3419683754444122	0.15267032573262387	not-binder
EGGLLTLAGAK	HLA-A*11:01	0.647745543718338	0.14854953946860386	binder
EGGPILPKK	HLA-A*11:01	0.6123679578304291	0.1896821183116152	binder
EGGTVVYGGK	HLA-A*11:01	0.5370503008365631	0.1757944143190376	ambiguous
EGLELPEDEEEK	HLA-A*11:01	0.2163592606782913	0.09465144844784856	not-binder
EGLYITEEIYK	HLA-A*11:01	0.6792983472347259	0.1636836023766639	binder
EGPEGFAR	HLA-A*11:01	0.02102121515199542	0.008965924665364212	not-binder
EGVNDNEEGFFSAR	HLA-A*11:01	0.0761707752943039	0.04095100400335502	not-binder
EHALLAYTLGVK	HLA-A*11:01	0.4587913274765015	0.09828478826219682	ambiguous
EIDGGLETLR	HLA-A*11:01	0.23209866583347322	0.05887609714907045	not-binder
EIEYEVVR	HLA-A*11:01	0.06696965247392654	0.05194715760355904	not-binder
EIFDGIQPK	HLA-A*11:01	0.9886879920959473	0.008984948718809864	binder
EIMPPPPKP	HLA-A*11:01	0.010264386516064405	0.008718105167917739	not-binder
ELAPYDENWFYTR	HLA-A*11:01	0.14593158885836602	0.10579542798624184	not-binder
ELEEIVQPIISK	HLA-A*11:01	0.5307068884372711	0.1379820414851329	ambiguous
ELFDELVK	HLA-A*11:01	0.8000720858573913	0.15031886321746765	binder
ELGEYGLQAYTEVK	HLA-A*11:01	0.3825049206614494	0.22907823393777768	not-binder
ELISNASDALDK	HLA-A*11:01	0.7399423003196717	0.12199595655758125	binder
ELMPPPPPK	HLA-A*11:01	0.982986843585968	0.010999334845461279	binder
ELMQTPNFR	HLA-A*11:01	0.1715560734272003	0.11542021365015517	not-binder
ELNLPFGGMK	HLA-A*11:01	0.6855792135000229	0.3230961288037808	binder
ELSEPSSTR	HLA-A*11:01	0.032590775191783904	0.021725822711473792	not-binder
ELWVIDEK	HLA-A*11:01	0.41415444314479827	0.18286605604552153	ambiguous
EMGDHLVK	HLA-A*11:01	0.48410323858261106	0.10534268341557969	ambiguous
EPMTVSSDQMAK	HLA-A*11:01	0.28838425874710083	0.2431677784404826	not-binder
EQGVLSFWR	HLA-A*11:01	0.12566883787512778	0.12180674372708879	not-binder
EQGYDVIAY	HLA-A*11:01	0.004341159202158451	0.0034811608983770915	not-binder
ESTLHLVLR	HLA-A*11:01	0.686653470993042	0.14608469294619172	binder
ESVQVPDDQDFR	HLA-A*11:01	0.2928412489593029	0.13456753682465125	not-binder
ETAEAYLGK	HLA-A*11:01	0.9583273291587829	0.06842338189556184	binder
ETFAPILYVFK	HLA-A*11:01	0.9927017569541932	0.010768730097593281	binder
ETMNIFLEK	HLA-A*11:01	0.9968175530433655	0.0017131312523993678	binder
ETQPPVALK	HLA-A*11:01	0.9939538717269898	0.004125871300524268	binder
ETTIQGLDGLSER	HLA-A*11:01	0.3123031988739967	0.2412913574211788	not-binder
EVAPPEYHRK	HLA-A*11:01	0.9644686818122864	0.03055314039747527	binder
EVDEQMLNVQNK	HLA-A*11:01	0.8349260091781616	0.09159672433316302	binder
EVDIGIPDATGR	HLA-A*11:01	0.5058314025402069	0.0925208264075259	ambiguous
EVEMDAVGK	HLA-A*11:01	0.49597025513648985	0.21958969064710834	ambiguous
EVVSHVIK	HLA-A*11:01	0.9027453303337097	0.04780315518853893	binder
EYQELMNVK	HLA-A*11:01	0.11701999381184577	0.05469344524218095	not-binder
EYYEALPELK	HLA-A*11:01	0.5088024824857712	0.22378420636972868	ambiguous
FAGDDAPR	HLA-A*11:01	0.3334735959768295	0.24474820945149506	not-binder
FAPYNKPSL	HLA-A*11:01	0.33278059074655175	0.37061266031881834	ambiguous
FDDFSHYEK	HLA-A*11:01	0.33533853888511655	0.1577051346014784	not-binder
FDFQKAYK	HLA-A*11:01	0.5171224057674408	0.2806940724721881	ambiguous
FDGRVVAK	HLA-A*11:01	0.3459751382470131	0.21094173446046455	not-binder
FDKAKLKK	HLA-A*11:01	0.1417367123067379	0.05776201573168292	not-binder
FDTQITKK	HLA-A*11:01	0.4798028200864792	0.2470725847051508	ambiguous
FDVKSGSAVHK	HLA-A*11:01	0.32392227798700335	0.19797756791016902	not-binder
FEELNMDLFR	HLA-A*11:01	0.10166228394955397	0.06254768796499513	not-binder
FEPAKGGEK	HLA-A*11:01	0.013894779467955231	0.014433867257028922	not-binder
FFEEVNDPAK	HLA-A*11:01	0.3235954761505127	0.14192161480480572	not-binder
FFGNLMDASK	HLA-A*11:01	0.4254611134529114	0.15148094661782385	ambiguous
FGAYGGLLK	HLA-A*11:01	0.9402832865715027	0.03304763645122678	binder
FGGETDEATR	HLA-A*11:01	0.023782786796800792	0.016484953639890422	not-binder
FGMHLQAATPK	HLA-A*11:01	0.8711965084075928	0.06089330615680748	binder
FHHTFSTEIAK	HLA-A*11:01	0.2364322394132614	0.09092997865255964	not-binder
FIIPNVVK	HLA-A*11:01	0.9752332687377929	0.036002910791484134	binder
FKQYANDNGVD	HLA-A*11:01	0.04163669561967254	0.035076916443631354	not-binder
FLASVSTVLTSK	HLA-A*11:01	0.9862762212753295	0.009042977932563114	binder
FLEEHPGGEEVLR	HLA-A*11:01	0.3146215736865997	0.07000271687157467	not-binder
FLGVAEQLHNEGFK	HLA-A*11:01	0.15157470405101775	0.02653511360404312	not-binder
FLQPGSQR	HLA-A*11:01	0.0776218943297863	0.028450289444219384	not-binder
FLSAVFFAK	HLA-A*11:01	0.9955652117729187	0.0021549575324710754	binder
FLTLTKTIA	HLA-A*11:01	0.0021500435104826465	0.0019447377736338798	not-binder
FLYAFIGVK	HLA-A*11:01	0.9895790219306946	0.011587350440902405	binder
FNADEFEDMVAEK	HLA-A*11:01	0.2004345953464508	0.04428978848156188	not-binder
FNASQLITQR	HLA-A*11:01	0.13954425901174544	0.07920063284280489	not-binder
FNNNTVAV	HLA-A*11:01	0.003731950919609517	0.003262306350138727	not-binder
FNPFVTSDR	HLA-A*11:01	0.023645441699773073	0.016123621871347204	not-binder
FNTANDDNVTQVR	HLA-A*11:01	0.28181301057338715	0.20998675483382445	not-binder
FPKPFVEK	HLA-A*11:01	0.48043668568134307	0.3332954386760722	ambiguous
FPSEIVGK	HLA-A*11:01	0.693892914056778	0.20438769315088734	binder
FPSIVGRPR	HLA-A*11:01	0.03335781060159206	0.02052343302385197	not-binder
FPSLLTNPK	HLA-A*11:01	0.5373320579528809	0.2555209245926115	ambiguous
FQIGSPWR	HLA-A*11:01	0.1963305477052927	0.20596507286815186	not-binder
FQQGMKNK	HLA-A*11:01	0.43404516726732256	0.22040179666371135	ambiguous
FSPFHASVL	HLA-A*11:01	0.034330618614330885	0.032070758570180595	not-binder
FSPVGSVL	HLA-A*11:01	0.06750867795199156	0.11119309493271042	not-binder
FSSETWQNLGTLHR	HLA-A*11:01	0.03639461901038885	0.022400607430378198	not-binder
FSYSFSYKHLK	HLA-A*11:01	0.982073986530304	0.005586216817999119	binder
FTAAAGATATRIRR	HLA-A*11:01	0.24523355662822724	0.11580597179592939	not-binder
FTAPDPGLK	HLA-A*11:01	0.9921015739440918	0.002711611262250148	binder
FTAPPVLGK	HLA-A*11:01	0.9991707086563111	0.0001428329989929566	binder
FTFFIHNPK	HLA-A*11:01	0.9967370867729187	0.0014330425106869043	binder
FTGPPTFPK	HLA-A*11:01	0.9973748326301575	0.00142644492598825	binder
FTNERFPLR	HLA-A*11:01	0.9732011795043946	0.010417297528305407	binder
FTQAGSEVSALLGR	HLA-A*11:01	0.2855396196246147	0.1797196180983621	not-binder
FTQKPGFPK	HLA-A*11:01	0.996065902709961	0.001931578583339665	binder
FTSPPSLFK	HLA-A*11:01	0.9989300489425659	0.000457520778111313	binder
FVAVTSTNAAK	HLA-A*11:01	0.990894615650177	0.006064274546489793	binder
FVDLYGAQK	HLA-A*11:01	0.9686879754066468	0.014541811303326043	binder
FVEGLPINDFSR	HLA-A*11:01	0.698347532749176	0.1953622589873544	binder
FVEIKGSV	HLA-A*11:01	0.002364561671856791	0.0025254995228260056	not-binder
FVFSLVDAMNGK	HLA-A*11:01	0.9637528657913208	0.02915968449550143	binder
FVHDNYVIR	HLA-A*11:01	0.39552783966064453	0.1915973520291769	not-binder
FVHDNYVIRR	HLA-A*11:01	0.6405582845211029	0.2310868175369079	binder
FVMQEEFSR	HLA-A*11:01	0.535339605808258	0.19851918084734482	ambiguous
FVTVQTISGTGALR	HLA-A*11:01	0.4801384687423706	0.1141094595769233	ambiguous
FVYKGGKIYK	HLA-A*11:01	0.9986423015594482	0.0005761538759925999	binder
FVYPGNPLRH	HLA-A*11:01	0.9818691730499267	0.01322555951421621	binder
FYGPEGPYGVFAGR	HLA-A*11:01	0.21567531898617745	0.11591388364959983	not-binder
GAAFLGLGTDSVR	HLA-A*11:01	0.5735956996679306	0.18192783129257703	ambiguous
GAFYKGFVK	HLA-A*11:01	0.9925392508506775	0.006153842342803169	binder
GAIAAVFHTLIAYS	HLA-A*11:01	0.016438533272594213	0.011949754553183782	not-binder
GALPWFLQK	HLA-A*11:01	0.9969996452331543	0.001378178374596736	binder
GAMEHFHMK	HLA-A*11:01	0.9971782565116882	0.0013919207420189101	binder
GANIPVTEK	HLA-A*11:01	0.9846190214157104	0.012889158970938626	binder
GAPTTSLISVAVTK	HLA-A*11:01	0.7450136661529541	0.10199789534280512	binder
GASIVEDK	HLA-A*11:01	0.7131742000579834	0.1445604315867132	binder
GAWSNVLR	HLA-A*11:01	0.9747300624847413	0.015235217776837832	binder
GAYDQQIWEK	HLA-A*11:01	0.9985033273696899	0.0005067379014402508	binder
GDGLIELRK	HLA-A*11:01	0.10848716303007677	0.09412406547281078	not-binder
GDLGIEIPAEK	HLA-A*11:01	0.39528981745243075	0.16844909069022984	not-binder
GDMSGLLK	HLA-A*11:01	0.5184346586465836	0.20749805593703974	ambiguous
GDTNFYGK	HLA-A*11:01	0.19974129498004914	0.10057917162728841	not-binder
GESPVDYDGGR	HLA-A*11:01	0.058166421577334405	0.059759391104410635	not-binder
GETSLIIPSLER	HLA-A*11:01	0.17762235030531884	0.07448180118178618	not-binder
GEYLPLLQGK	HLA-A*11:01	0.6613694667816162	0.16417520334999555	binder
GFLPPASEK	HLA-A*11:01	0.4487638384103775	0.20177821258727985	ambiguous
GFPTIYFSPANK	HLA-A*11:01	0.249441060423851	0.14508969291741022	not-binder
GGHYADSYLK	HLA-A*11:01	0.9682162642478943	0.035533284402682976	binder
GGIMLPEK	HLA-A*11:01	0.8892517328262329	0.05575639309449793	binder
GGIVGMTLPIAR	HLA-A*11:01	0.6404017627239227	0.18557374405269125	binder
GGNFGFGDSR	HLA-A*11:01	0.4252865105867386	0.23569195191876913	ambiguous
GGTLTQYEGK	HLA-A*11:01	0.7419232249259948	0.13855046557581555	binder
GHQQLYWSHPR	HLA-A*11:01	0.06520867403596639	0.06624721344539841	not-binder
GIADFVLKY	HLA-A*11:01	0.9942869305610657	0.00644824060242073	binder
GIAPYSYAG	HLA-A*11:01	0.01299503849586472	0.01960274161339835	not-binder
GIATNDVGIQK	HLA-A*11:01	0.9942619204521179	0.002970373664036986	binder
GIATTFINK	HLA-A*11:01	0.996964943408966	0.0012366073362811173	binder
GIDIERALK	HLA-A*11:01	0.967155396938324	0.021779101195046606	binder
GIFPGTPLK	HLA-A*11:01	0.9983666181564331	0.001257468867882258	binder
GIFPLSFVK	HLA-A*11:01	0.9974850535392761	0.0010166204944326398	binder
GIFSAEFLK	HLA-A*11:01	0.9960891366004944	0.001860047840696846	binder
GILIGIQQSFRPR	HLA-A*11:01	0.23265641257166864	0.13862008023385447	not-binder
GILLYGPPGTGK	HLA-A*11:01	0.9807146787643433	0.015143114383788531	binder
GILTVRHLK	HLA-A*11:01	0.9885704994201661	0.0025923259762274564	binder
GIMSPLAKK	HLA-A*11:01	0.9964200496673584	0.0009360955673772889	binder
GINKPGFYK	HLA-A*11:01	0.9975582957267761	0.0015516895072016572	binder
GIRPAINVGLSVSR	HLA-A*11:01	0.26674552336335183	0.23160826730579692	not-binder
GISQEQMQEFR	HLA-A*11:01	0.5174849331378937	0.14842983769331997	ambiguous
GITFDSGGISIK	HLA-A*11:01	0.978533935546875	0.022254586606671022	binder
GIVGVENVAELK	HLA-A*11:01	0.9755646467208863	0.025133998485407805	binder
GIYAYGFEK	HLA-A*11:01	0.9974204659461975	0.0016594745162915663	binder
GIYETPAGTILY	HLA-A*11:01	0.913004469871521	0.12499546142097617	binder
GIYSVIQKK	HLA-A*11:01	0.9981031060218811	0.001136963824976339	binder
GKATRKNQK	HLA-A*11:01	0.00850698419380933	0.009445781375913096	not-binder
GLAAGTVPEK	HLA-A*11:01	0.9893491983413696	0.011418301505555072	binder
GLAGLPGSPK	HLA-A*11:01	0.9951141476631165	0.0035040035818853345	binder
GLFSGDPNWFPK	HLA-A*11:01	0.9960538983345032	0.0021282074944931656	binder
GLGEPLALK	HLA-A*11:01	0.9810842752456665	0.010593103231171032	binder
GLGIETVSK	HLA-A*11:01	0.8979431629180908	0.05388492300455791	binder
GLLEKPLRTK	HLA-A*11:01	0.9908556461334228	0.010317460993473417	binder
GLLKAIGIPEQT	HLA-A*11:01	0.005013684323057532	0.0030740969662695497	not-binder
GLLKVHYSDRL	HLA-A*11:01	0.011931741796433925	0.006583294909517289	not-binder
GLMEPLLPPK	HLA-A*11:01	0.9980889081954956	0.0007926806630693135	binder
GLPDNISSVLNK	HLA-A*11:01	0.9903163909912109	0.007007122276773575	binder
GLPPYSPVFK	HLA-A*11:01	0.9944295525550843	0.0036513358391919142	binder
GLPSTYNK	HLA-A*11:01	0.9013965249061584	0.08332915734841899	binder
GLQTSQDAR	HLA-A*11:01	0.0424872272182256	0.030109674770001052	not-binder
GLSQSALPYR	HLA-A*11:01	0.9461340188980103	0.042524939072415	binder
GLTPSQIGVILR	HLA-A*11:01	0.7253681123256683	0.2186347591425892	binder
GNMGLAMK	HLA-A*11:01	0.8621256232261658	0.09956430949431876	binder
GNPESSFNDENLR	HLA-A*11:01	0.14538415744900704	0.0821733395725487	not-binder
GNPTVEVDLYTAK	HLA-A*11:01	0.32306347191333773	0.21227072696009797	not-binder
GQIGPAPPLK	HLA-A*11:01	0.9965458631515502	0.002008811014934098	binder
GQVYILGR	HLA-A*11:01	0.8306830048561096	0.12362166913467457	binder
GRNDLMEYAK	HLA-A*11:01	0.13939588367938996	0.058952813783731045	not-binder
GRVGSTSENITQK	HLA-A*11:01	0.31971508711576463	0.17656535975093943	not-binder
GSAAIWQYESLK	HLA-A*11:01	0.9711381554603576	0.01612768316863195	binder
GSAITGPVAK	HLA-A*11:01	0.9975691318511963	0.0009497029939760138	binder
GSFEVVSTLIK	HLA-A*11:01	0.9946687579154968	0.002278359409573937	binder
GSFGKVFLV	HLA-A*11:01	0.49233550727367403	0.24316669106102193	ambiguous
GSFPENLRHLK	HLA-A*11:01	0.9970697045326233	0.0014955006120481544	binder
GSFSENGFIK	HLA-A*11:01	0.9942895293235778	0.004202884577694288	binder
GSFSEQGINEFLR	HLA-A*11:01	0.858470332622528	0.1041991459218653	binder
GSFVGELMYK	HLA-A*11:01	0.998931086063385	0.0004289362652598927	binder
GSFVYKGGKIYK	HLA-A*11:01	0.9975957274436951	0.001185022779164283	binder
GSGSGWSSSRGPY	HLA-A*11:01	0.46597192883491517	0.17374650547663092	ambiguous
GSIDIQHLK	HLA-A*11:01	0.9986360907554627	0.001035067869903471	binder
GSIGGTFAK	HLA-A*11:01	0.9984492540359498	0.0006014519654739742	binder
GSIPRNIPK	HLA-A*11:01	0.9949897170066834	0.003222677802416802	binder
GSLGFTVTK	HLA-A*11:01	0.9982269287109375	0.00034213964811012014	binder
GSLPWQGLK	HLA-A*11:01	0.9927273154258728	0.003911031825588782	binder
GSLQLPPPR	HLA-A*11:01	0.9116217732429505	0.05196369230729282	binder
GSLSGWSSPK	HLA-A*11:01	0.9952815413475037	0.001720246216768341	binder
GSMEPGFAK	HLA-A*11:01	0.9983508586883545	0.0007478648408279597	binder
GSMLGSVEK	HLA-A*11:01	0.991567063331604	0.004380750224814786	binder
GSNGDTFLK	HLA-A*11:01	0.9942593216896057	0.002443742497660149	binder
GSQGVRDFIEK	HLA-A*11:01	0.9795508980751038	0.021174932060379716	binder
GSSANIPPLK	HLA-A*11:01	0.9951067328453064	0.004620390862920699	binder
GSSTPLIPK	HLA-A*11:01	0.9956884026527405	0.002612139569723499	binder
GSTHVLTPK	HLA-A*11:01	0.9960180521011353	0.0012418923933457645	binder
GSVIIFVDK	HLA-A*11:01	0.9784790754318238	0.011472924150760669	binder
GSWASLVQK	HLA-A*11:01	0.9976860046386719	0.001161689727464043	binder
GSWDSFLK	HLA-A*11:01	0.9973548769950866	0.0016226927463698344	binder
GSYFVKDPK	HLA-A*11:01	0.9922593712806702	0.007009735745671058	binder
GSYGAWYPLLK	HLA-A*11:01	0.9989127159118653	0.0005165141301293609	binder
GTAAIGYLAYK	HLA-A*11:01	0.9993473172187806	0.00032133001295556017	binder
GTAEVELKK	HLA-A*11:01	0.9974778532981873	0.0009253992874091747	binder
GTAIKPLPSY	HLA-A*11:01	0.8943160772323608	0.1209199324337683	binder
GTAKSQFLK	HLA-A*11:01	0.9983240127563476	0.0005676281035074984	binder
GTAKVDFLK	HLA-A*11:01	0.9982353806495666	0.0007221895819636209	binder
GTASVLQPVK	HLA-A*11:01	0.9984202980995178	0.00030257275090053097	binder
GTDEPIFGK	HLA-A*11:01	0.9958637356758118	0.006162086649397666	binder
GTDPRTILK	HLA-A*11:01	0.9987201809883117	0.0010316931124172985	binder
GTEPSLGVKK	HLA-A*11:01	0.985296905040741	0.010492782370981996	binder
GTFALNLLK	HLA-A*11:01	0.9983977437019348	0.0004450168785701881	binder
GTFASGPPK	HLA-A*11:01	0.9983152389526367	0.0012648040227963655	binder
GTFASVEQFWR	HLA-A*11:01	0.9891392230987549	0.00847682965447417	binder
GTFGKVKVGK	HLA-A*11:01	0.9989790081977844	0.0005253882816547485	binder
GTFHWSGNEQMTK	HLA-A*11:01	0.9926861643791198	0.007593207477843442	binder
GTFPRAFKK	HLA-A*11:01	0.9991841197013855	0.0005238400701028489	binder
GTFPRAFKKL	HLA-A*11:01	0.708695137500763	0.3550341849600762	binder
GTFSRLFQK	HLA-A*11:01	0.9992209792137146	0.00016484826077975276	binder
GTFVSPEVFLK	HLA-A*11:01	0.9989472150802612	0.0008209997926854406	binder
GTGIVSAPVPK	HLA-A*11:01	0.9972062945365906	0.001014143575326899	binder
GTHLLKILK	HLA-A*11:01	0.9952738642692566	0.0015147434193701578	binder
GTHTFDPVTK	HLA-A*11:01	0.998076331615448	0.0004981783329724875	binder
GTIDVKELK	HLA-A*11:01	0.997800874710083	0.0007912401343079215	binder
GTIKKINILK	HLA-A*11:01	0.9982589602470398	0.0008160447439554481	binder
GTILIILTGR	HLA-A*11:01	0.969426965713501	0.01344894449878417	binder
GTINIVHPKLGSY	HLA-A*11:01	0.9556036353111267	0.024846069121748013	binder
GTISLWSIISK	HLA-A*11:01	0.9975247025489807	0.0024230936401977007	binder
GTLEIPVAQK	HLA-A*11:01	0.9990664958953858	0.00047800578115643716	binder
GTLERGILK	HLA-A*11:01	0.9977126598358155	0.0013011804848668904	binder
GTLGFGDKFKR	HLA-A*11:01	0.9880478858947754	0.01563381777948166	binder
GTLNPGLTK	HLA-A*11:01	0.9982330083847046	0.0009557212048202806	binder
GTLPAVEPFQR	HLA-A*11:01	0.9894252061843872	0.005684791744064553	binder
GTLPVSQPK	HLA-A*11:01	0.9980859398841858	0.0009176621071878513	binder
GTLREYKVVGR	HLA-A*11:01	0.7226020455360412	0.17680667678735762	binder
GTLTSNVADSPRNK	HLA-A*11:01	0.6884267032146454	0.133267815452596	binder
GTLTVEAPMPK	HLA-A*11:01	0.9966454863548279	0.001389090490089176	binder
GTMDMSITR	HLA-A*11:01	0.9976743340492249	0.00023034671130705908	binder
GTMKMHILQK	HLA-A*11:01	0.9988013625144958	0.00015384781343256125	binder
GTMPLRNIFK	HLA-A*11:01	0.9994321584701538	0.00023562312239244293	binder
GTMPVSLLK	HLA-A*11:01	0.999267828464508	0.00017905627121301605	binder
GTMRGIIAK	HLA-A*11:01	0.9984266877174377	0.001666776614184449	binder
GTNDVGALK	HLA-A*11:01	0.9983641982078553	0.001078086475982882	binder
GTPEKPLYH	HLA-A*11:01	0.8162395715713501	0.23680298061734048	binder
GTPGPSITGVP	HLA-A*11:01	0.019823278905823825	0.015743991719707053	not-binder
GTQAIAHIHNK	HLA-A*11:01	0.9979214906692505	0.0009923275647787252	binder
GTQFFEIRK	HLA-A*11:01	0.9948440670967102	0.0026390143826485754	binder
GTQHLKSILSK	HLA-A*11:01	0.9973372697830201	0.0005081162267755025	binder
GTQPPGKMEY	HLA-A*11:01	0.9829852104187011	0.017716802844492004	binder
GTQPYFFNK	HLA-A*11:01	0.998915147781372	0.0005920167224893527	binder
GTQVYSPEK	HLA-A*11:01	0.9869770884513855	0.006601601390539327	binder
GTSDEFIEK	HLA-A*11:01	0.9951571106910706	0.0027473951172978604	binder
GTSGLILKR	HLA-A*11:01	0.9951588153839112	0.0032120934985611607	binder
GTSITVPQK	HLA-A*11:01	0.9965702652931213	0.0017628040979166385	binder
GTSPPLTPR	HLA-A*11:01	0.9958657145500183	0.0023471305279240966	binder
GTSSAASSPLK	HLA-A*11:01	0.9969928622245788	0.002059090751889543	binder
GTSSLFIYK	HLA-A*11:01	0.9987111449241638	0.0005627251003421531	binder
GTSTGIISK	HLA-A*11:01	0.9970884084701538	0.001498597481677506	binder
GTTAYISLK	HLA-A*11:01	0.997451388835907	0.001322207898350181	binder
GTTKPVNWLK	HLA-A*11:01	0.9967428684234619	0.002609649326181035	binder
GTTYEGIFK	HLA-A*11:01	0.9931223273277283	0.0036922775631313496	binder
GTVAGAAVLLK	HLA-A*11:01	0.9992986917495728	0.0001258200431297443	binder
GTVLFEIKK	HLA-A*11:01	0.9895339965820312	0.00464251251294757	binder
GTVSPLFQK	HLA-A*11:01	0.9981403470039367	0.0015361794824000539	binder
GTWSTGLPK	HLA-A*11:01	0.998178243637085	0.001581625288489701	binder
GTYADKLSPK	HLA-A*11:01	0.9992645740509033	0.00040149612905222333	binder
GTYGFWYPK	HLA-A*11:01	0.9986886501312255	0.0009769761018270746	binder
GTYGLDSVKK	HLA-A*11:01	0.9992863535881042	0.0003525724786167918	binder
GTYQGLTATVLK	HLA-A*11:01	0.999139404296875	0.0005459933060312618	binder
GVADALLYR	HLA-A*11:01	0.9968387961387635	0.0019169624361904806	binder
GVANALAHR	HLA-A*11:01	0.9870627045631408	0.009807316674045094	binder
GVAPALAPK	HLA-A*11:01	0.9986158728599548	0.0007107101895481116	binder
GVASLFAGR	HLA-A*11:01	0.9812934517860412	0.01820140456992301	binder
GVDPNQYTK	HLA-A*11:01	0.9946798920631409	0.004302936038948615	binder
GVFPDNFVK	HLA-A*11:01	0.9987261772155762	0.0007547311508993547	binder
GVFTPGAAFSK	HLA-A*11:01	0.9993105411529541	0.0003558584716308306	binder
GVFWTGSGFAK	HLA-A*11:01	0.998730194568634	0.0007831045166818017	binder
GVIPESVILLK	HLA-A*11:01	0.9982951521873474	0.0009159399311465219	binder
GVLDFFFQK	HLA-A*11:01	0.9987432479858398	0.00042615591260845577	binder
GVLDWLIQK	HLA-A*11:01	0.9984240174293518	0.0008455413921352269	binder
GVLEKPLEK	HLA-A*11:01	0.9970473885536194	0.001226675356617569	binder
GVLFASGQNLAR	HLA-A*11:01	0.9037873029708863	0.037441822577657706	binder
GVLTASLTIWKK	HLA-A*11:01	0.9897486448287964	0.00879718624551586	binder
GVLTSIFKH	HLA-A*11:01	0.9359575033187866	0.08679571285123103	binder
GVMRIGLVAK	HLA-A*11:01	0.9979752421379089	0.0013955530326258685	binder
GVMTPELAGVIK	HLA-A*11:01	0.9959601402282715	0.0027663255785193015	binder
GVMVYGIKK	HLA-A*11:01	0.9918920159339905	0.0030498645751130446	binder
GVNDAPALKK	HLA-A*11:01	0.9988262414932251	0.0005688842818593265	binder
GVPAQPLGPR	HLA-A*11:01	0.6903976798057556	0.24918551768307776	binder
GVQEPGVFISK	HLA-A*11:01	0.9985665917396546	0.0006916330167015187	binder
GVQGFQEFLEK	HLA-A*11:01	0.9825697660446167	0.010785940850035662	binder
GVRGMDGPQGP	HLA-A*11:01	0.004597460461081937	0.005781298399838691	not-binder
GVVDSDDLPLNVSR	HLA-A*11:01	0.9098611831665039	0.07217164548139919	binder
GVVDSEDIPLNLSR	HLA-A*11:01	0.7509729623794555	0.15993767066895356	binder
GVWTYDDATKTF	HLA-A*11:01	0.3552676819264889	0.2848449798826517	not-binder
GVYATRSSAVRLR	HLA-A*11:01	0.8541267156600952	0.1618005240633886	binder
GVYDVVELK	HLA-A*11:01	0.9981390476226807	0.00040001168455494846	binder
GYISPYFINTSK	HLA-A*11:01	0.5481041550636292	0.2710592121283139	ambiguous
GYLLQIFTK	HLA-A*11:01	0.6971283674240112	0.12968903643830984	binder
HAHLDIEAFTMDR	HLA-A*11:01	0.017441124841570853	0.007446831905968366	not-binder
HAVPPLVPK	HLA-A*11:01	0.9977356910705566	0.0019473650420259994	binder
HFELGGDK	HLA-A*11:01	0.1639513373374939	0.1488986683740437	not-binder
HGSWGSGLDMHTK	HLA-A*11:01	0.6240041553974152	0.24188940449134536	binder
HIFMKVFPK	HLA-A*11:01	0.9968018651008606	0.0018923897679610229	binder
HIGYDDSAK	HLA-A*11:01	0.7090600430965424	0.19493055853933797	binder
HLDIEAFTMDR	HLA-A*11:01	0.16152933947741985	0.10810586615602713	not-binder
HLFTGPVLSK	HLA-A*11:01	0.9991937160491944	0.0002960238994394568	binder
HLGLPVFNTVK	HLA-A*11:01	0.9457651019096375	0.03180580217332408	binder
HLLIGVSSDR	HLA-A*11:01	0.08932049795985222	0.043081241394377294	not-binder
HLPETKFSEL	HLA-A*11:01	0.20916615128517152	0.1998213942591769	not-binder
HLQLAIRNDEELNK	HLA-A*11:01	0.12785855531692505	0.06521842829550051	not-binder
HLSVNDLPVGR	HLA-A*11:01	0.7149582922458648	0.20488846385196105	binder
HMNGYGSHTFK	HLA-A*11:01	0.9977502226829529	0.001238050743354242	binder
HNFTPLAR	HLA-A*11:01	0.4525864541530609	0.26202228276436773	ambiguous
HQGVMVGMGQK	HLA-A*11:01	0.8403631329536438	0.08396969960707738	binder
HRPELIEYDK	HLA-A*11:01	0.06557449596002698	0.06565591499418788	not-binder
HSQPFAWKK	HLA-A*11:01	0.9942774772644043	0.004178613664125122	binder
HTIDWVREK	HLA-A*11:01	0.9985475659370422	0.0011086785893738558	binder
HTMGFWLTK	HLA-A*11:01	0.9988310694694519	0.00016819811717672326	binder
HTMNVPSLFSK	HLA-A*11:01	0.999171233177185	0.00042870624176442505	binder
HTNYTMEHIR	HLA-A*11:01	0.7044248044490814	0.24410557567126356	binder
HTYYKFDYK	HLA-A*11:01	0.9975038290023803	0.0009707577003865202	binder
HVFELVLPK	HLA-A*11:01	0.9987254738807678	0.0006413517742533187	binder
HVLEDIAKFFK	HLA-A*11:01	0.9983411431312561	0.001181061346955367	binder
HVYKERFPK	HLA-A*11:01	0.9979990124702454	0.0008870391327552416	binder
HVYRERFPK	HLA-A*11:01	0.9968551397323608	0.0016093506647706685	binder
HVYRNFFNK	HLA-A*11:01	0.9986368060112	0.00023513583957424054	binder
HYFIEVNSR	HLA-A*11:01	0.05653669545426965	0.05431897873634727	not-binder
HYGGLTGLNK	HLA-A*11:01	0.8651612758636474	0.020860465139417972	binder
IAPTGHSL	HLA-A*11:01	0.19342908997787162	0.31757151862065697	not-binder
IAQPQLPPK	HLA-A*11:01	0.9904866218566895	0.0038436622709534583	binder
IAVANIVNSVKQ	HLA-A*11:01	0.3752931900322437	0.29151656210568977	ambiguous
IDGSVNPK	HLA-A*11:01	0.31882246434688566	0.10035925665490324	not-binder
IDIIPNPQER	HLA-A*11:01	0.12354264035820961	0.067040296592316	not-binder
IDVVVNNAGILR	HLA-A*11:01	0.5551451027393342	0.14395946136710056	ambiguous
IEANEALVK	HLA-A*11:01	0.11845044940710067	0.029822839388580706	not-binder
IEDVTPIPSDSTR	HLA-A*11:01	0.06652059704065323	0.016053061556845532	not-binder
IEEELGSK	HLA-A*11:01	0.08456891942769289	0.08348597286706531	not-binder
IEHGIITNWDDMEK	HLA-A*11:01	0.20807709991931916	0.05354648219649923	not-binder
IETIEVMEDR	HLA-A*11:01	0.011098195565864444	0.007257338604471199	not-binder
IFDGRVVAK	HLA-A*11:01	0.9173620462417602	0.09589522370405207	binder
IFEGTNDILR	HLA-A*11:01	0.08314034268260002	0.029441506449170568	not-binder
IFGVTTLDIVR	HLA-A*11:01	0.10949492156505584	0.05983807738717467	not-binder
IFKQPVTK	HLA-A*11:01	0.6846752136945724	0.2809777620078722	binder
IFNTWLGDPSK	HLA-A*11:01	0.6466854095458985	0.19590956038625407	binder
IGDPLLEDTR	HLA-A*11:01	0.059939141385257244	0.04978191644547236	not-binder
IGIDLNKDKF	HLA-A*11:01	0.0036053521558642387	0.0017899530673524614	not-binder
IGIPSEIISPK	HLA-A*11:01	0.9629702568054199	0.027910446260712252	binder
IGLFGGAGVGK	HLA-A*11:01	0.9748932838439941	0.013701200090907636	binder
IGLPAGPPKP	HLA-A*11:01	0.02856839755550027	0.014931570832721648	not-binder
IGTIFIIK	HLA-A*11:01	0.9230826020240783	0.05336191482838314	binder
IIAEILSVYQK	HLA-A*11:01	0.997698712348938	0.0024637519601999783	binder
IIALDGDTK	HLA-A*11:01	0.7838945150375366	0.05968681268809413	binder
IIAPPERK	HLA-A*11:01	0.991821002960205	0.0018549589872729245	binder
IIAVDINK	HLA-A*11:01	0.9732118010520935	0.016156054846138086	binder
IIFAEPTPEK	HLA-A*11:01	0.9976880073547363	0.0014534647194797286	binder
IIFSPVAPK	HLA-A*11:01	0.9981459975242615	0.000966917729874519	binder
IIHEIAVLEL	HLA-A*11:01	0.311116898059845	0.2307090971660993	not-binder
IIIKPLPGY	HLA-A*11:01	0.4417633980512619	0.3001478524121085	ambiguous
IILEPDKNPKK	HLA-A*11:01	0.9919638514518738	0.004934390497201752	binder
IINNKNFHK	HLA-A*11:01	0.9935823917388916	0.002725458655394938	binder
IISTVEVLK	HLA-A*11:01	0.9935909509658813	0.0017977335474679992	binder
IIYDPKLQTPK	HLA-A*11:01	0.9987216472625733	0.0005229676769667999	binder
IIYDRDFSY	HLA-A*11:01	0.9751371145248413	0.02118403520539184	binder
IKDGYENARRLCDL	HLA-A*11:01	0.0016820119359181262	0.002339593233414816	not-binder
IKEGSQLK	HLA-A*11:01	0.06362970508635044	0.041413479390637324	not-binder
ILAGDVKVK	HLA-A*11:01	0.8397514939308166	0.1682886088036022	binder
ILGATGTGK	HLA-A*11:01	0.8778791904449463	0.10965854183980342	binder
ILGPNLGDK	HLA-A*11:01	0.8253506183624267	0.1850895143757675	binder
ILPPLSPYFK	HLA-A*11:01	0.9937296748161316	0.003573503661487324	binder
ILPSVSHK	HLA-A*11:01	0.94367595911026	0.029622532910406275	binder
ILSGVVTK	HLA-A*11:01	0.9946869254112244	0.0024517764541826833	binder
ILVDYDEK	HLA-A*11:01	0.7677262783050537	0.1720044790500577	binder
ILYGPPGTGK	HLA-A*11:01	0.9992514967918396	0.00034339379694811465	binder
IMGTSPLQIDR	HLA-A*11:01	0.18235427588224412	0.16649995319268227	not-binder
IMNTFSVVPSPK	HLA-A*11:01	0.97986319065094	0.01462831304134663	binder
IMNVIGEPIDER	HLA-A*11:01	0.30411934703588483	0.11049389200101328	not-binder
IMPKDIQLAR	HLA-A*11:01	0.4524371400475502	0.28100352504569376	ambiguous
INFDDNAEFR	HLA-A*11:01	0.4084871083498001	0.19713093519080246	ambiguous
INIVHPKL	HLA-A*11:01	0.016737348749302328	0.02447091362413232	not-binder
INSSIITKK	HLA-A*11:01	0.9803632974624634	0.017151353683842154	binder
INVYYNEATGGK	HLA-A*11:01	0.6079987585544586	0.2020741544531676	binder
IPEKQLVEK	HLA-A*11:01	0.25000314973294735	0.32905887254052646	not-binder
IPPELVKQK	HLA-A*11:01	0.10436553061008454	0.08878776026508414	not-binder
IPTLLLPPK	HLA-A*11:01	0.8110617160797119	0.12990430811529574	binder
IQAVIDAGVCRRLV	HLA-A*11:01	0.0010263137428410118	0.0011332147026617357	not-binder
IQEAGTEVVK	HLA-A*11:01	0.3092157065868378	0.10307618057779666	not-binder
IQEDPDELLFK	HLA-A*11:01	0.945859694480896	0.0251923476681272	binder
IQEEFQHLK	HLA-A*11:01	0.8709408402442932	0.09160511633055482	binder
IQIISTILK	HLA-A*11:01	0.9759563565254211	0.007882571454962819	binder
IQLINNMLDK	HLA-A*11:01	0.6115607559680939	0.15280772341712173	binder
IRYESLTDPSK	HLA-A*11:01	0.17897028364241124	0.1388363210207323	not-binder
ISAMAMASVK	HLA-A*11:01	0.990395724773407	0.005377891233044829	binder
ISAPVVRPK	HLA-A*11:01	0.9987682461738586	0.00042705798272090964	binder
ISASPLTSK	HLA-A*11:01	0.9972144365310669	0.0015553029361349666	binder
ISEQFTAMFR	HLA-A*11:01	0.9129460096359253	0.039435158872038904	binder
ISPSRTEAL	HLA-A*11:01	0.20901603666134178	0.2615893396065026	not-binder
ISPTGHSL	HLA-A*11:01	0.13363166657509282	0.2553146317662074	not-binder
ISSDLDGHPVPK	HLA-A*11:01	0.9896167039871215	0.006516699593121305	binder
ISSSSFSR	HLA-A*11:01	0.936325466632843	0.03248458301160808	binder
ISTDPLKR	HLA-A*11:01	0.8167775273323059	0.14796425247777528	binder
ISTEPLPGR	HLA-A*11:01	0.8491925716400146	0.12101569653251633	binder
ISVREPMQTGIK	HLA-A*11:01	0.6438388586044311	0.18319987105497854	binder
ITAADILDR	HLA-A*11:01	0.8724833369255066	0.065857488892781	binder
ITAHLVHELR	HLA-A*11:01	0.9715983510017395	0.008636972244178871	binder
ITAHLVHELRR	HLA-A*11:01	0.8645047307014465	0.07941901016673178	binder
ITDPHSPSRFR	HLA-A*11:01	0.9842423677444458	0.00900760340366207	binder
ITEIYEGTSEIQR	HLA-A*11:01	0.5265366524457932	0.22115901126819898	ambiguous
ITGNMGLAMK	HLA-A*11:01	0.9929001808166504	0.0023458398946885435	binder
ITGPNMGGK	HLA-A*11:01	0.9883273720741272	0.006731645009956717	binder
ITIEIPEVLK	HLA-A*11:01	0.9978073835372925	0.0013598756016262514	binder
ITITNDQNR	HLA-A*11:01	0.8178694248199463	0.11785709072623889	binder
ITLPAGTEK	HLA-A*11:01	0.985925269126892	0.009425241536859849	binder
ITLPTEASTWVK	HLA-A*11:01	0.989427125453949	0.011250033518413742	binder
ITLPVDFVTADK	HLA-A*11:01	0.977057957649231	0.0180912449990615	binder
ITPSYVAFTPEGER	HLA-A*11:01	0.0661870375275612	0.03480668263833909	not-binder
ITPTGTHPL	HLA-A*11:01	0.03519233001861721	0.0543162873168481	not-binder
ITQGNMQLK	HLA-A*11:01	0.9927461624145508	0.0029966681152953376	binder
ITQSNAILR	HLA-A*11:01	0.9791129469871521	0.003971246244276656	binder
ITVAYTIPK	HLA-A*11:01	0.9965055465698243	0.001826223615735374	binder
ITVTSEVPFSK	HLA-A*11:01	0.9870670318603516	0.011916932296586281	binder
IVADFSASVKK	HLA-A*11:01	0.9991441488265991	0.00037411857495414094	binder
IVDTGIGMTK	HLA-A*11:01	0.99756361246109	0.0006817171117018128	binder
IVEMSTSK	HLA-A*11:01	0.953342604637146	0.011051397483273459	binder
IVENPDGTLK	HLA-A*11:01	0.9815521121025086	0.011115223098355439	binder
IVFDGVPSK	HLA-A*11:01	0.9990643262863159	0.0004891423468134623	binder
IVFMPVIGK	HLA-A*11:01	0.9976053595542907	0.0015353796481567684	binder
IVFSLTFFK	HLA-A*11:01	0.9977139830589294	0.000614970146468255	binder
IVIPPATEK	HLA-A*11:01	0.9959875822067261	0.0028493449365934492	binder
IVLEDGTK	HLA-A*11:01	0.8389254212379456	0.13571447893825175	binder
IVLQIDNAR	HLA-A*11:01	0.632619071006775	0.23933654461501383	binder
IVMEAAAK	HLA-A*11:01	0.9925416707992554	0.002730639727963882	binder
IVNAAGFWAR	HLA-A*11:01	0.9935322284698487	0.0028398425859043506	binder
IVSSVRRPM	HLA-A*11:01	0.003025709732901305	0.0017634476568928082	not-binder
IVTPATILK	HLA-A*11:01	0.997504723072052	0.0018577528617895222	binder
IVVDAIDVLK	HLA-A*11:01	0.9965351700782776	0.0028324576439630275	binder
IVYPPPPAK	HLA-A*11:01	0.9995737671852112	0.00015364424218530437	binder
IWHHTFYNELR	HLA-A*11:01	0.11202729111537338	0.0746364643549622	not-binder
IWKIKKLIK	HLA-A*11:01	0.055102945491671565	0.03969010879002425	not-binder
IYESHVGISSHEGK	HLA-A*11:01	0.21173343509435655	0.11900085800718997	not-binder
IYFMAGSSR	HLA-A*11:01	0.06671728398650885	0.04447355896882109	not-binder
KAAVTSLFAK	HLA-A*11:01	0.997455096244812	0.0005959525041457126	binder
KAFEEERASWLK	HLA-A*11:01	0.9980902791023254	0.0012638217690508465	binder
KAFNVVFEK	HLA-A*11:01	0.9988722681999207	0.0005820000578343293	binder
KALEALVAK	HLA-A*11:01	0.9964112043380737	0.0014868981390174498	binder
KAMDVLPILK	HLA-A*11:01	0.9992470741271973	0.0002725341623219334	binder
KAPAPRPSL	HLA-A*11:01	0.19602415580302476	0.3389859821706078	not-binder
KAPSAARSL	HLA-A*11:01	0.09757605445338413	0.19032162852208773	not-binder
KGVPGKEGVPG	HLA-A*11:01	0.005226269690319895	0.0018325248780320994	not-binder
KIADFGLAR	HLA-A*11:01	0.9925950407981873	0.0027445803782373598	binder
KIGIPGVKMEGGG	HLA-A*11:01	0.0052058542612940075	0.0018074345668566128	not-binder
KIIAPLVTR	HLA-A*11:01	0.9902116298675537	0.003903482995692467	binder
KIIGPFSKK	HLA-A*11:01	0.9977045774459838	0.0023393422769442387	binder
KIIYPTAPPR	HLA-A*11:01	0.97469722032547	0.023504167285458014	binder
KILDVMLKGLFK	HLA-A*11:01	0.9952070593833924	0.005202133296522057	binder
KILEVHIDK	HLA-A*11:01	0.9779204607009888	0.022824890946354988	binder
KILGPFHKR	HLA-A*11:01	0.9638417840003968	0.029741410755522262	binder
KIMSSPLSK	HLA-A*11:01	0.9985461831092834	0.0008088732222322579	binder
KITDFLQTK	HLA-A*11:01	0.9967629313468933	0.001087818724611734	binder
KIYKKFLKK	HLA-A*11:01	0.9983053088188172	0.0005812467308024856	binder
KIYTDFIEK	HLA-A*11:01	0.9980149149894715	0.001150366914948502	binder
KKKPQLPPK	HLA-A*11:01	0.2893322199583054	0.15609976422434024	not-binder
KLDEAVAEAHLGK	HLA-A*11:01	0.8984684109687805	0.09187937979711777	binder
KLFIPWTNQK	HLA-A*11:01	0.99526606798172	0.006334409486042449	binder
KLFPGRPPVK	HLA-A*11:01	0.9995679020881653	0.000407008537870769	binder
KLFPGSPAIYK	HLA-A*11:01	0.9997454762458802	0.00018314799964084987	binder
KLISEEDLLRK	HLA-A*11:01	0.9885124564170837	0.008407711731729876	binder
KLLDAYLLY	HLA-A*11:01	0.9677631497383118	0.019818639015731915	binder
KLMENTFVSK	HLA-A*11:01	0.9992594480514526	0.00034757305852139547	binder
KLMTVRIVK	HLA-A*11:01	0.9976180553436279	0.0010464440340576722	binder
KLNEVIVNK	HLA-A*11:01	0.9987477779388427	0.0011740908181915876	binder
KLPPLPVVEK	HLA-A*11:01	0.9978594660758973	0.0014282266088929574	binder
KLPTEKLPPK	HLA-A*11:01	0.9852428793907165	0.007921430360032136	binder
KNPDSLELIR	HLA-A*11:01	0.0491476409137249	0.02597204635175839	not-binder
KQINLWKIYK	HLA-A*11:01	0.9958887338638306	0.0033016224602335806	binder
KQLEDWLHSK	HLA-A*11:01	0.9825461030006408	0.007669447872197498	binder
KQQAHDLLINK	HLA-A*11:01	0.9878810763359069	0.007075757326378344	binder
KSAEFLLHMLK	HLA-A*11:01	0.9963464856147766	0.0019819268738265746	binder
KSDYFMPFSAGK	HLA-A*11:01	0.8885676383972168	0.1415821967872331	binder
KSFLSSSALHVH	HLA-A*11:01	0.4020169049501419	0.21068584331536272	ambiguous
KSFPGIPLHH	HLA-A*11:01	0.9935904622077942	0.006455074744337796	binder
KSFSDLFKRFEK	HLA-A*11:01	0.793414294719696	0.37766972265450977	binder
KSIGDIFLK	HLA-A*11:01	0.9987266302108765	0.0007047211539392153	binder
KSIIPTVGK	HLA-A*11:01	0.9964212298393249	0.0017962182081094503	binder
KSLEAFFLY	HLA-A*11:01	0.9866047501564026	0.004197304474447739	binder
KTAEISLLK	HLA-A*11:01	0.9992870807647705	0.0004226691980540497	binder
KTALRAQVKK	HLA-A*11:01	0.9931113719940186	0.0021723997278012687	binder
KTETNVYFK	HLA-A*11:01	0.9924577832221985	0.007577155569148562	binder
KTFANRVNNLK	HLA-A*11:01	0.9988662481307984	0.0006356290521401165	binder
KTFNLEKQNHTPR	HLA-A*11:01	0.8913334608078003	0.06791799432632001	binder
KTFNSPNLK	HLA-A*11:01	0.9986540317535401	0.0010906294679864073	binder
KTFPNTIEH	HLA-A*11:01	0.9969159722328186	0.002185469180630153	binder
KTFWQSVSK	HLA-A*11:01	0.9990359663963317	0.0006867180699429793	binder
KTIHAELSKLVK	HLA-A*11:01	0.9955008506774903	0.0036694434705783654	binder
KTIIFVETK	HLA-A*11:01	0.9964593052864075	0.0022412893379497112	binder
KTISEAWIK	HLA-A*11:01	0.9945305824279785	0.003293505000031651	binder
KTLAYRGFIFK	HLA-A*11:01	0.9977202534675598	0.0011825398014509076	binder
KTLKWLEKK	HLA-A*11:01	0.9969365715980529	0.0009399359437853253	binder
KTLNIFLTK	HLA-A*11:01	0.9990726113319397	0.00044786483800754657	binder
KTLPADVQNYY	HLA-A*11:01	0.9828276395797729	0.02430313173673708	binder
KTLPAMLGTGK	HLA-A*11:01	0.9989423274993896	0.0007129591284815988	binder
KTLQDIVYK	HLA-A*11:01	0.998797082901001	0.00039684830251876865	binder
KTLVAELLILK	HLA-A*11:01	0.9939160466194152	0.003763177429396597	binder
KTMNIYFPK	HLA-A*11:01	0.9993481636047363	0.00023106411656673677	binder
KTQEPDNLLFY	HLA-A*11:01	0.9881498456001282	0.008306063652157187	binder
KTSPPVFSK	HLA-A*11:01	0.9995088100433349	0.0001745824966052549	binder
KTVAGGAWTYK	HLA-A*11:01	0.9992472887039184	0.0003988650527388936	binder
KTYGVSFFLVK	HLA-A*11:01	0.999113130569458	0.0004165472404429508	binder
KTYKENFLK	HLA-A*11:01	0.999163818359375	0.0003002777212305131	binder
KVFEVHVRPK	HLA-A*11:01	0.9993784308433533	0.00011230286619282912	binder
KVFHAERIVRK	HLA-A*11:01	0.9977842807769776	0.0010497264325052423	binder
KVFPEDMAKYR	HLA-A*11:01	0.9971864938735961	0.0016791192255347722	binder
KVFVGRFKSR	HLA-A*11:01	0.9836338520050049	0.005116696243742399	binder
KVFVKSSDLLK	HLA-A*11:01	0.9978609204292297	0.0008187414832437228	binder
KVIDGERVIGR	HLA-A*11:01	0.998804235458374	0.0004135440367128779	binder
KVIDLSVNK	HLA-A*11:01	0.9990687251091004	0.0005951735511140566	binder
KVIDRILYK	HLA-A*11:01	0.999393105506897	0.000494208053814942	binder
KVIGIAIMK	HLA-A*11:01	0.9977365612983704	0.0021979665851448813	binder
KVLDHFRRK	HLA-A*11:01	0.9969175934791565	0.0017375557839165129	binder
KVLDKLLLY	HLA-A*11:01	0.9977588415145874	0.0006033307836697229	binder
KVLDSFCEGLK	HLA-A*11:01	0.9895472884178161	0.006080036906144754	binder
KVLELQSPPK	HLA-A*11:01	0.9973837494850158	0.0008927569046777646	binder
KVLESIEIFK	HLA-A*11:01	0.998000955581665	0.0006008540277422207	binder
KVLPLLKIIKK	HLA-A*11:01	0.9990439295768738	0.0006149404949254566	binder
KVLPSHLITYK	HLA-A*11:01	0.9996124625205993	0.00023827548620579758	binder
KVMDLSIVR	HLA-A*11:01	0.99570392370224	0.002615179429349708	binder
KVMDLSIVRL	HLA-A*11:01	0.9846291303634643	0.010685391954965127	binder
KVNDFLAEIFKK	HLA-A*11:01	0.9976085424423218	0.0016290070348884652	binder
KVNPIQGLASK	HLA-A*11:01	0.9994844198226929	0.0003595289702056137	binder
KVPEWVDTVKLAK	HLA-A*11:01	0.8699635982513427	0.2330818413985347	binder
KVPSDTLPLK	HLA-A*11:01	0.9965681672096253	0.00038667920136542023	binder
KVQEYPTLK	HLA-A*11:01	0.9988006472587585	0.00037549199980461555	binder
KVQPPGPVK	HLA-A*11:01	0.996847641468048	0.0023355318076559487	binder
KVSSINSRFAK	HLA-A*11:01	0.9976635217666626	0.0016012921640261855	binder
KVVNLPFEK	HLA-A*11:01	0.9989585399627685	0.00033573871045100735	binder
KVVPEMTEILK	HLA-A*11:01	0.9970385551452636	0.001067858398879765	binder
KVYDQMPEPR	HLA-A*11:01	0.995425820350647	0.0015146271862665314	binder
KWDSNVIETFDIAR	HLA-A*11:01	0.06223799958825112	0.04702658557958244	not-binder
KYDAFLASESLIK	HLA-A*11:01	0.48012310564517974	0.15791135163918896	ambiguous
LAAPPALEK	HLA-A*11:01	0.9954870939254761	0.002521773328252661	binder
LAGQGELNR	HLA-A*11:01	0.09403086863458157	0.08588804267799587	not-binder
LAPDYDALDVANK	HLA-A*11:01	0.7544721364974976	0.15869362665480757	binder
LAPEYEAAATR	HLA-A*11:01	0.14138043373823167	0.08285925421369514	not-binder
LAPTDVKEL	HLA-A*11:01	0.02279981495812535	0.03018171847292962	not-binder
LAVATFAGIENK	HLA-A*11:01	0.9363154292106628	0.03138784591132671	binder
LDIEIATYR	HLA-A*11:01	0.11983147449791431	0.06137074816368759	not-binder
LDPTQTSFLK	HLA-A*11:01	0.6085321784019471	0.15872627332157752	binder
LDQGGAPLAGTNK	HLA-A*11:01	0.5366926252841949	0.18129196906363365	ambiguous
LDQVLKEAK	HLA-A*11:01	0.08359235934913159	0.05183968629226617	not-binder
LEEEITPTIQK	HLA-A*11:01	0.3499413102865219	0.19307798920883543	not-binder
LEETLVKKK	HLA-A*11:01	0.07561883833259345	0.04250711833665362	not-binder
LEGTNVQEAQKILN	HLA-A*11:01	0.023193608241854236	0.03486766260135009	not-binder
LESGMQNMSIHTK	HLA-A*11:01	0.1286446399986744	0.09343268636570315	not-binder
LEVDPNIQAVR	HLA-A*11:01	0.14883570224046708	0.05666788169842953	not-binder
LEVGTETIIDK	HLA-A*11:01	0.23639485239982605	0.12576627915695449	not-binder
LFAEAVQK	HLA-A*11:01	0.8350715279579163	0.08048115942651218	binder
LFAYPDTHR	HLA-A*11:01	0.08162385616451502	0.0871103964476806	not-binder
LFETQESGDLNEEL	HLA-A*11:01	0.008546528802253307	0.005314971903717297	not-binder
LFEYIPQNEDELEL	HLA-A*11:01	0.008330376259982586	0.004395303935116014	not-binder
LFVEEVAASL	HLA-A*11:01	0.011630004178732634	0.008132326191252618	not-binder
LGADFIGR	HLA-A*11:01	0.33067843690514565	0.2968547012061211	not-binder
LGEYGFQNALIVR	HLA-A*11:01	0.1752275675535202	0.17312590386127522	not-binder
LGFTDYPKL	HLA-A*11:01	0.006524340156465769	0.0019577221415827775	not-binder
LGGVAHTLQK	HLA-A*11:01	0.8642505049705506	0.05776147044302107	binder
LGIPLPEIK	HLA-A*11:01	0.4803400546312332	0.295517771125132	ambiguous
LGISIRGGAR	HLA-A*11:01	0.01624073227867484	0.014463151695016597	not-binder
LGLTEAQTR	HLA-A*11:01	0.012964201811701059	0.01225479751444792	not-binder
LGPALATGNVVVMK	HLA-A*11:01	0.45534577369689944	0.28004951771303516	ambiguous
LGQSLVSR	HLA-A*11:01	0.22043808400630951	0.15411450825744705	not-binder
LGSGGLRLA	HLA-A*11:01	0.0021068939531687647	0.0015438597084645501	not-binder
LGVDFIDVATK	HLA-A*11:01	0.867555046081543	0.09840770385134115	binder
LHFFMPGFAPLTSR	HLA-A*11:01	0.03211176488548517	0.026431661280592808	not-binder
LHVDPENFR	HLA-A*11:01	0.030281345639377833	0.03125990960851748	not-binder
LIDDMVAQAMK	HLA-A*11:01	0.9661815285682678	0.02591981006921752	binder
LIGVAGYYLK	HLA-A*11:01	0.9770728826522828	0.012800125272551897	binder
LIINSLYK	HLA-A*11:01	0.9863088607788086	0.004324730949153391	binder
LIIYDDLSK	HLA-A*11:01	0.9398131012916565	0.025156819590400312	binder
LIQEKKDNLLK	HLA-A*11:01	0.892886471748352	0.038019296944811674	binder
LISGSLDNIVK	HLA-A*11:01	0.9483605027198792	0.020957707766366226	binder
LITLEEEMTK	HLA-A*11:01	0.513922393321991	0.19882059616442938	ambiguous
LITLEQGK	HLA-A*11:01	0.522659170627594	0.11862617865221875	ambiguous
LKPEDSTVLL	HLA-A*11:01	0.0027905851835384964	0.00267908407218819	not-binder
LLADQAEAR	HLA-A*11:01	0.15373251643031835	0.11377040097479643	not-binder
LLEGEESR	HLA-A*11:01	0.030632155202329158	0.02507435255603375	not-binder
LLFPYILPPK	HLA-A*11:01	0.9975748896598816	0.0014523780017894846	binder
LLIFGALLK	HLA-A*11:01	0.9724157810211181	0.023539809734570746	binder
LLIYTEFGK	HLA-A*11:01	0.9616180181503295	0.011385974521765187	binder
LLLAPAVSK	HLA-A*11:01	0.974379050731659	0.025460635316310137	binder
LLLEGVENK	HLA-A*11:01	0.8383584499359131	0.12427516993209431	binder
LLLEYTDSSYEEK	HLA-A*11:01	0.5017365619540215	0.37366918456185527	ambiguous
LLLGAGAVAYGVR	HLA-A*11:01	0.36240287125110626	0.23898289527022673	not-binder
LLLPGELAK	HLA-A*11:01	0.9308653473854065	0.08180563601227281	binder
LLLQVQHASK	HLA-A*11:01	0.879299795627594	0.06987353714988946	binder
LLNYAPLEK	HLA-A*11:01	0.9906394004821777	0.002103295954927885	binder
LLPELSVLA	HLA-A*11:01	0.003478989377617836	0.0005999868825443971	not-binder
LLQDFFNGK	HLA-A*11:01	0.968096137046814	0.017030643317507935	binder
LLVVYPWTQR	HLA-A*11:01	0.42258415222167967	0.23132950152396856	ambiguous
LLWHWDTTQSLK	HLA-A*11:01	0.9358288288116455	0.02919318722714712	binder
LLYYSRTMAK	HLA-A*11:01	0.9941752910614013	0.003216313454435277	binder
LNFAVASR	HLA-A*11:01	0.2360431469976902	0.11809409712400366	not-binder
LNLQEYQSK	HLA-A*11:01	0.16179857403039932	0.08929580689001981	not-binder
LNLVIVKK	HLA-A*11:01	0.7799805879592896	0.14494373649190626	binder
LNPNFLVDFGK	HLA-A*11:01	0.652834665775299	0.08060483707807664	binder
LPALKQTPK	HLA-A*11:01	0.23397391736507417	0.11465418527192359	not-binder
LPPLSPYFK	HLA-A*11:01	0.3604406051337719	0.2363484480777634	not-binder
LQAEIEGLK	HLA-A*11:01	0.53574178814888	0.19740664768170973	ambiguous
LQAFQGYQVTMK	HLA-A*11:01	0.6612025201320648	0.12404066568925709	binder
LQDSVGYR	HLA-A*11:01	0.42377092838287356	0.08175874133218415	not-binder
LQIPIHFPK	HLA-A*11:01	0.9796395063400268	0.006685648207326325	binder
LQNEPIPER	HLA-A*11:01	0.16354769989848136	0.16234287499390448	not-binder
LQNEPLPERL	HLA-A*11:01	0.06496741827577353	0.0683863639288189	not-binder
LQNPLLVPVK	HLA-A*11:01	0.9781136035919189	0.006460123855447732	binder
LQVAGEITTGPR	HLA-A*11:01	0.1827016405761242	0.07527718123949984	not-binder
LRDADPILR	HLA-A*11:01	0.013701337669044734	0.007187964698409666	not-binder
LRPSDPEAK	HLA-A*11:01	0.027148783067241312	0.016754174879287254	not-binder
LRVDPVNFK	HLA-A*11:01	0.6553896427154541	0.10537061114372424	binder
LSDGVAVLK	HLA-A*11:01	0.9855787992477417	0.012740931143141796	binder
LSGTGSAGATIR	HLA-A*11:01	0.6682041764259339	0.051344081155089656	binder
LSILYPATTGR	HLA-A*11:01	0.5428531736135482	0.21815388300786237	ambiguous
LSLDSYLLK	HLA-A*11:01	0.9878141403198242	0.004472091935181198	binder
LSLPYPPKTL	HLA-A*11:01	0.09073244817554951	0.12724875286137113	not-binder
LSYLHLPKK	HLA-A*11:01	0.9968068957328796	0.0012724042903182252	binder
LTAPAGPAR	HLA-A*11:01	0.9264351010322571	0.0564968714080624	binder
LTASPSSRPVAS	HLA-A*11:01	0.01319612693041563	0.008992105518787086	not-binder
LTATISRGVVTP	HLA-A*11:01	0.026734528271481393	0.02599317807730175	not-binder
LTEIINTQHENVK	HLA-A*11:01	0.5108147352933884	0.21509791774654838	ambiguous
LTFEGTGPTK	HLA-A*11:01	0.9983496308326721	0.0001575574509885078	binder
LTGEVVALK	HLA-A*11:01	0.9883649349212646	0.004351181742707104	binder
LTGLTVAEYFR	HLA-A*11:01	0.6886591017246246	0.19968393008765634	binder
LTIPEIPPK	HLA-A*11:01	0.9912952661514283	0.0063562555334143005	binder
LTMDKLWRK	HLA-A*11:01	0.9964500904083252	0.0013592524547338136	binder
LTMPGGVAK	HLA-A*11:01	0.9975700616836548	0.0010549124128572539	binder
LTPEEIER	HLA-A*11:01	0.10042626783251762	0.03970256353033451	not-binder
LTSEDLSDDVFK	HLA-A*11:01	0.9389619350433349	0.04147518886571151	binder
LTVNDFVR	HLA-A*11:01	0.7685988545417786	0.052098394353751756	binder
LVADFMAK	HLA-A*11:01	0.9921074032783508	0.008925470425331424	binder
LVAIPVYVK	HLA-A*11:01	0.9948200702667236	0.001489461545893448	binder
LVEIAQVPK	HLA-A*11:01	0.8866724967956543	0.07899611661846624	binder
LVFDVELLK	HLA-A*11:01	0.9920082926750183	0.003402034565933152	binder
LVFDWNTPK	HLA-A*11:01	0.997919762134552	0.0006936933175795456	binder
LVFEAPNQEK	HLA-A*11:01	0.9921187996864319	0.0014345610711308302	binder
LVFEWTIVK	HLA-A*11:01	0.9975372076034545	0.0010288867812238947	binder
LVFFAEDVGSNK	HLA-A*11:01	0.9430599927902221	0.06547109008965421	binder
LVFLGLDNAGK	HLA-A*11:01	0.9823023080825806	0.004048505128748012	binder
LVGPVPAGR	HLA-A*11:01	0.8897684454917908	0.09124499158506744	binder
LVIITAGAR	HLA-A*11:01	0.35596845149993894	0.2425131181274329	not-binder
LVIPSELGYGER	HLA-A*11:01	0.6977052330970764	0.21077476562511838	binder
LVLEGAGLR	HLA-A*11:01	0.33376943320035934	0.16943287497645662	not-binder
LVLSRTKLT	HLA-A*11:01	0.0027099998318590225	0.0018919516909671433	not-binder
LVMAAANR	HLA-A*11:01	0.9200920701026917	0.027914053721626933	binder
LVMEEAPESYK	HLA-A*11:01	0.9899760127067566	0.011810045537796987	binder
LVMEGHLFK	HLA-A*11:01	0.9981035232543946	0.0006215096789030368	binder
LVMGTDAKMHK	HLA-A*11:01	0.987291419506073	0.006217024307932485	binder
LVQEQPLPEP	HLA-A*11:01	0.005058824061416089	0.005665831968042943	not-binder
LVQGSILKK	HLA-A*11:01	0.9918233990669251	0.0035831694842068276	binder
LVQMVVDGVK	HLA-A*11:01	0.8538001656532288	0.07882524949985278	binder
LVQRNVNIFK	HLA-A*11:01	0.9791285395622253	0.01824422602434216	binder
LVRPPVQVYGIEGR	HLA-A*11:01	0.1472411034628749	0.12049042565609831	not-binder
LVSLEMGK	HLA-A*11:01	0.9044660687446594	0.07166302879551081	binder
LVSPITGEK	HLA-A*11:01	0.9934909343719482	0.0022799044392453195	binder
LVSSLDSTLRLLD	HLA-A*11:01	0.027306216303259134	0.028625742672758196	not-binder
LVSTPVRTK	HLA-A*11:01	0.9865068793296814	0.008133752338142067	binder
LVVYPWTQR	HLA-A*11:01	0.8506048798561097	0.14165864986131366	binder
LVYDVSNPK	HLA-A*11:01	0.9972471117973327	0.0007663329391861316	binder
LVYGQMNEPPGAR	HLA-A*11:01	0.3247362643480301	0.19480679314764188	not-binder
LVYNGVYQY	HLA-A*11:01	0.9815547704696655	0.013520287439559677	binder
LVYRDRETLK	HLA-A*11:01	0.9662880897521973	0.015355857042192295	binder
LWDLTTGTTTR	HLA-A*11:01	0.27482760399580003	0.14888559396020185	not-binder
LWTLVSEQTR	HLA-A*11:01	0.021666482090950012	0.013028591269742693	not-binder
LYDASFETK	HLA-A*11:01	0.5191260486841202	0.24130487232380465	ambiguous
LYETPTGWK	HLA-A*11:01	0.21165342181921004	0.13089857017370557	not-binder
LYQPLFDK	HLA-A*11:01	0.4185074150562286	0.26641086412549786	ambiguous
LYSEFLGK	HLA-A*11:01	0.800529134273529	0.06069573528752629	binder
LYTLVLTDPDAPSR	HLA-A*11:01	0.03665836416184902	0.025581164000014266	not-binder
LYWSHPRK	HLA-A*11:01	0.5563000500202179	0.2218742155475471	ambiguous
MAAAAFAEK	HLA-A*11:01	0.995223319530487	0.002096540410762873	binder
MAADRSLKK	HLA-A*11:01	0.9725581288337708	0.02727424205826247	binder
MAPERVASL	HLA-A*11:01	0.43062253333628175	0.410900274029958	ambiguous
MDSTANEVEAVK	HLA-A*11:01	0.30414834022521975	0.09737369418828125	not-binder
MDSTEPPYSQK	HLA-A*11:01	0.4120905414223671	0.2449561731171474	ambiguous
MFQYDSTHGK	HLA-A*11:01	0.5322547078132629	0.17711552205054182	ambiguous
MGAYVLLK	HLA-A*11:01	0.9738105893135071	0.015548237211499586	binder
MGDAPDYDR	HLA-A*11:01	0.05673497489187866	0.0775813764662577	not-binder
MGFPEAASSFR	HLA-A*11:01	0.7267564058303833	0.294268609016439	binder
MGTSPLQIDR	HLA-A*11:01	0.028462861478328706	0.014384555089920936	not-binder
MIFRNQVPK	HLA-A*11:01	0.9946227192878723	0.0029360757065032004	binder
MLDTVVFK	HLA-A*11:01	0.9905487656593323	0.004867043680384265	binder
MLEIDPQK	HLA-A*11:01	0.6320189833641052	0.1947473026763757	binder
MMFSATFPK	HLA-A*11:01	0.9972392320632935	0.0017706008837454943	binder
MNLGVGAYR	HLA-A*11:01	0.37129315733909607	0.18625731923233413	not-binder
MNPQSAFFQGK	HLA-A*11:01	0.5642116725444793	0.11875792993066002	binder
MPKDIQLAR	HLA-A*11:01	0.02057866333052516	0.018306646189667545	not-binder
MQIAWSREFLK	HLA-A*11:01	0.9859216928482055	0.011137046513006309	binder
MQYATGPLLK	HLA-A*11:01	0.9981123805046082	0.0003055537735540831	binder
MRVGLVAK	HLA-A*11:01	0.33743991553783415	0.1629208050517157	not-binder
MSQDFGWNK	HLA-A*11:01	0.9929064154624939	0.003236871694223431	binder
MTVSSDQMAK	HLA-A*11:01	0.9934991598129272	0.005570900619277052	binder
MVEGFFDR	HLA-A*11:01	0.5210207521915435	0.0885405398989521	ambiguous
MVGVNLPQK	HLA-A*11:01	0.9834990262985229	0.007863858648999302	binder
MVMDKKHFK	HLA-A*11:01	0.9968614459037781	0.0013286943365998561	binder
NAAGNFYINDK	HLA-A*11:01	0.8916085243225098	0.0884705478931925	binder
NAHSNILK	HLA-A*11:01	0.9310261726379394	0.07098741325436092	binder
NAIKWNFTK	HLA-A*11:01	0.9920878887176514	0.0045618285168019575	binder
NAPLVHATL	HLA-A*11:01	0.2969065684825182	0.2884358949827882	not-binder
NAPWAVTSL	HLA-A*11:01	0.24678125455975533	0.35038473513452506	not-binder
NEEILNSLK	HLA-A*11:01	0.09749189019203186	0.0787384192469936	not-binder
NELESYAYSLK	HLA-A*11:01	0.5954711109399795	0.22847799690448	ambiguous
NFEEVAFDEK	HLA-A*11:01	0.16433740109205247	0.09890181697476638	not-binder
NFFASPMLK	HLA-A*11:01	0.9592617869377136	0.020966911784430144	binder
NFLASQVPFPSR	HLA-A*11:01	0.08098848834633827	0.0909269483740716	not-binder
NHGVVMPDANK	HLA-A*11:01	0.1440506514161825	0.06668272844277644	not-binder
NIIHGSDSVESAEK	HLA-A*11:01	0.6426717519760132	0.16734112114465224	binder
NIPEKTTAL	HLA-A*11:01	0.12758860802277922	0.22783807641720003	not-binder
NITIPDPYLPLQIV	HLA-A*11:01	0.034758292883634564	0.03180965559861656	not-binder
NLDIERPTYTNLNR	HLA-A*11:01	0.0522028498351574	0.028322848734121792	not-binder
NLLDAVDQAK	HLA-A*11:01	0.5817452132701874	0.24163114404266525	ambiguous
NLLSVAYK	HLA-A*11:01	0.9723562836647034	0.007907404651199039	binder
NLNHVSYGR	HLA-A*11:01	0.4017408281564713	0.2301330552916529	ambiguous
NLSIYDGPEQR	HLA-A*11:01	0.2788624718785286	0.1979846790604616	not-binder
NMGLYGER	HLA-A*11:01	0.04016492739319801	0.024630883957363802	not-binder
NMSVIAHVDHGK	HLA-A*11:01	0.3239226952195168	0.18996004579826395	not-binder
NNASTDYDLSDK	HLA-A*11:01	0.18925808146595954	0.08871422323373848	not-binder
NNLAGAEELFAR	HLA-A*11:01	0.1504301145672798	0.08327191637170023	not-binder
NQAPPGLYTK	HLA-A*11:01	0.9954032063484192	0.0028633855622655735	binder
NSFDPSKITRK	HLA-A*11:01	0.9982968091964721	0.0007263360425492975	binder
NSLIFLKPN	HLA-A*11:01	0.010274116368964314	0.010346234145344248	not-binder
NSLQRWEHLK	HLA-A*11:01	0.6924577705562115	0.32373629100962525	binder
NSQEVGTYMLLK	HLA-A*11:01	0.9192636013031006	0.05422741336290184	binder
NSSYFVEWIPNNVK	HLA-A*11:01	0.45683382749557494	0.10420632599248747	ambiguous
NSTFNQVVLK	HLA-A*11:01	0.9786143898963928	0.01340992203116369	binder
NTMNITISK	HLA-A*11:01	0.9985285758972168	0.0005671735759780165	binder
NTNTAIELK	HLA-A*11:01	0.9851006746292115	0.009498522451422244	binder
NVEIDPEIQ	HLA-A*11:01	0.049883064441382886	0.07953043635622561	not-binder
NVKVDPEIQ	HLA-A*11:01	0.017539841867983342	0.01594894869440989	not-binder
NVMDVKDRSFLK	HLA-A*11:01	0.9914465308189392	0.0038126807337859506	binder
NVTELNEPLSNEER	HLA-A*11:01	0.11213582083582878	0.047754286934045445	not-binder
NYTDNELEK	HLA-A*11:01	0.10241986960172653	0.05863893716436797	not-binder
PALKQTPK	HLA-A*11:01	0.7077950060367584	0.2237172208986109	binder
PANFLDLGGGVK	HLA-A*11:01	0.6172782182693481	0.16406178260105506	binder
PANTPLRK	HLA-A*11:01	0.664524507522583	0.10583873196593163	binder
PDGKPLVR	HLA-A*11:01	0.023343597911298274	0.00998041034481517	not-binder
PEFPLSPPK	HLA-A*11:01	0.5645005762577057	0.11772892311026911	binder
PEKQLVEK	HLA-A*11:01	0.17725935615599156	0.15810275822879305	not-binder
PFETLLSQNQGGK	HLA-A*11:01	0.2452784538269043	0.15471745100614814	not-binder
PFSIEEIEVAPPK	HLA-A*11:01	0.0827105300500989	0.06442596687427377	not-binder
PFVLSCQADVAA	HLA-A*11:01	0.0011471637873910368	0.0009246155262394596	not-binder
PISDIIAIK	HLA-A*11:01	0.9542941212654114	0.03330497461223979	binder
PISQGGIHGR	HLA-A*11:01	0.11909382492303848	0.09089654054511076	not-binder
PITIFQER	HLA-A*11:01	0.23260649517178536	0.15167706903416953	not-binder
PIVVFHGYEAVK	HLA-A*11:01	0.23344976603984832	0.04160942788481538	not-binder
PIWQRPSK	HLA-A*11:01	0.6421632200479508	0.24260323025879812	binder
PKDIQLAR	HLA-A*11:01	0.011936342995613813	0.009329461231485817	not-binder
PLAGGEPVSLGSLR	HLA-A*11:01	0.13209797479212285	0.13952074764359645	not-binder
PLAGLAPK	HLA-A*11:01	0.9090407252311706	0.05807912343922298	binder
PLDFPSKK	HLA-A*11:01	0.7888997256755829	0.21479646659277962	binder
PLDTVTFYK	HLA-A*11:01	0.9556234121322632	0.014699752148379378	binder
PLLPGQTPEAAK	HLA-A*11:01	0.36830225884914397	0.10832364475299336	not-binder
PLSDALLNK	HLA-A*11:01	0.8741340517997742	0.09522488209071217	binder
PLTLFVSSQYLFNL	HLA-A*11:01	0.004466605701600202	0.004000015253493057	not-binder
PLYTYLIAGGDR	HLA-A*11:01	0.07968719098716974	0.07240539011510345	not-binder
PMQFLGDEETVRK	HLA-A*11:01	0.02570094931870699	0.012121386142253499	not-binder
PMTLGYWDIR	HLA-A*11:01	0.147258390346542	0.23093662974374715	not-binder
PNDQILAEDK	HLA-A*11:01	0.04144208002835512	0.037353525646180594	not-binder
PNLASEYPIVDGK	HLA-A*11:01	0.17037578411400317	0.11759346209620046	not-binder
PPDLPPPPQPA	HLA-A*11:01	0.010221312288194895	0.011288118322311075	not-binder
PPELVKQK	HLA-A*11:01	0.07794051952660083	0.050882615723385954	not-binder
PPLSPYFK	HLA-A*11:01	0.4918708801269531	0.1790637279085503	ambiguous
PPPPPPPPPPPYY	HLA-A*11:01	0.1512868487276137	0.21618900936395136	not-binder
PRGSPPPPHAD	HLA-A*11:01	0.06159476898610592	0.1039227078985798	not-binder
PSDTAMLASYAVYR	HLA-A*11:01	0.16693708747625352	0.06588295399387341	not-binder
PSLLTNPK	HLA-A*11:01	0.9101832270622253	0.06441960341596746	binder
PSSHLPPPK	HLA-A*11:01	0.9497565984725952	0.05091353208707176	binder
PSTPIAHR	HLA-A*11:01	0.33555748760700227	0.2550356147913798	not-binder
PTNIIAAK	HLA-A*11:01	0.9738202691078186	0.017910154869099998	binder
PVYPGQTLQTEMWK	HLA-A*11:01	0.43573428243398665	0.2886981407402182	ambiguous
PYVLPSVR	HLA-A*11:01	0.04255841970443726	0.03611588928870443	not-binder
QAESLRYK	HLA-A*11:01	0.8574285268783569	0.08372047840621998	binder
QASEPAVSL	HLA-A*11:01	0.002779282908886671	0.0010019687233740067	not-binder
QDGITLITK	HLA-A*11:01	0.44869329854846	0.22903860115907146	ambiguous
QEDPDYGIR	HLA-A*11:01	0.0037766928144264966	0.003453809003922499	not-binder
QEFGLARFK	HLA-A*11:01	0.6276657164096833	0.25558166700012547	ambiguous
QEYDESGPSIVHR	HLA-A*11:01	0.6543945908546448	0.12683226369769313	binder
QFADIAYNYR	HLA-A*11:01	0.46235862374305725	0.22613845095485605	ambiguous
QFAPEYEK	HLA-A*11:01	0.5507355511188508	0.08602877493788254	binder
QGEYIAPEK	HLA-A*11:01	0.3895239979028702	0.24048933558372615	ambiguous
QGIQFYTQLK	HLA-A*11:01	0.892339563369751	0.0383188092273569	binder
QGLGGHYADSYLK	HLA-A*11:01	0.681190013885498	0.13954983098065946	binder
QHGIPIPVTPK	HLA-A*11:01	0.577156150341034	0.2156054603612703	ambiguous
QIDNPDYK	HLA-A*11:01	0.9810852766036987	0.014205656822366472	binder
QIFLGGVDK	HLA-A*11:01	0.9494470953941345	0.026485613144116914	binder
QIFSEFLLK	HLA-A*11:01	0.9969067811965943	0.0008736578053220974	binder
QILVGVNK	HLA-A*11:01	0.9701457262039185	0.007051795962574565	binder
QIPQLPAPPK	HLA-A*11:01	0.9792753458023071	0.008673714463028136	binder
QITLNDLPVGR	HLA-A*11:01	0.8465197443962097	0.14669732658976078	binder
QIYTYFVYK	HLA-A*11:01	0.9970588445663452	0.0004934586165049659	binder
QLATPNEIFLK	HLA-A*11:01	0.9931316494941711	0.003433407284870925	binder
QLLAKIYK	HLA-A*11:01	0.9844353199005127	0.010212339979146966	binder
QLTSENLQSK	HLA-A*11:01	0.7243159472942352	0.2155497588003782	binder
QNLIAEVSTK	HLA-A*11:01	0.49106218218803405	0.18645050771198954	ambiguous
QPLVVIPPK	HLA-A*11:01	0.5223499238491058	0.06775333300194473	ambiguous
QQLNSESLTALLK	HLA-A*11:01	0.8919854283332824	0.04304902290926889	binder
QQQSEMFPK	HLA-A*11:01	0.943622636795044	0.0323659699414333	binder
QSGGYVATIGTK	HLA-A*11:01	0.9772714018821717	0.01977222181225011	binder
QSIFPTIPK	HLA-A*11:01	0.9954924702644348	0.003942702936701654	binder
QSLEHSWIK	HLA-A*11:01	0.9633976221084595	0.02768376631077871	binder
QSNGWGVMVSHR	HLA-A*11:01	0.5983588576316834	0.15727973797759556	binder
QTAADAFYK	HLA-A*11:01	0.9928590774536132	0.006857255043238735	binder
QTFQRIFTK	HLA-A*11:01	0.9989333152770996	0.00034622951383099884	binder
QTIESINLLK	HLA-A*11:01	0.9985308170318603	0.000680410205635667	binder
QTLSLKQLFRK	HLA-A*11:01	0.990680706501007	0.004467440097431404	binder
QTLSPQMWK	HLA-A*11:01	0.989706289768219	0.006846708775194786	binder
QTMAYNITPLR	HLA-A*11:01	0.9859764575958252	0.009422307918789155	binder
QTQPATPSLWK	HLA-A*11:01	0.9960584759712219	0.0016664868601529122	binder
QTSQPFQVLK	HLA-A*11:01	0.9976338744163513	0.0005946666064331549	binder
QTVAVGVIK	HLA-A*11:01	0.985200834274292	0.010352137892271015	binder
QVADAFLSK	HLA-A*11:01	0.9981965541839599	0.0005550972912061276	binder
QVAQNLDR	HLA-A*11:01	0.4736766666173935	0.16133894195140636	ambiguous
QVFEFTEPK	HLA-A*11:01	0.9975290060043335	0.0012372068215879596	binder
QVFEKSPLR	HLA-A*11:01	0.9855920553207398	0.01052920252495754	binder
QVFPSKKSVWLR	HLA-A*11:01	0.9824308276176452	0.009750123628004925	binder
QVFQKSLPK	HLA-A*11:01	0.9974145293235779	0.0009749589149420149	binder
QVIPASEPK	HLA-A*11:01	0.9902418255805969	0.005973720035815548	binder
QVLDVPLTVK	HLA-A*11:01	0.9980376601219177	0.000810024587958485	binder
QVLGTEAQSSLLK	HLA-A*11:01	0.9773881554603576	0.014938041980556004	binder
QVMFPVNSK	HLA-A*11:01	0.9976622223854065	0.0013981173315227324	binder
QVVSPGVYK	HLA-A*11:01	0.9946734547615051	0.004050023036582393	binder
QVYIPTYTK	HLA-A*11:01	0.998638117313385	0.0004763941101313687	binder
QWYESHYALPLGR	HLA-A*11:01	0.04801886742934584	0.03728501092311296	not-binder
RAAIPIAKR	HLA-A*11:01	0.9744024276733398	0.0268000615005409	binder
RAFHPDLEFVGK	HLA-A*11:01	0.9939322352409363	0.0049054533585517375	binder
RAFNDPFIQK	HLA-A*11:01	0.9991422891616821	0.000416652057694356	binder
RAISWTMKK	HLA-A*11:01	0.9965036153793335	0.00222485822964284	binder
RAKFKQLL	HLA-A*11:01	0.000994971813634038	0.0005398511256178989	not-binder
RALDLVAAK	HLA-A*11:01	0.9962954998016358	0.0013973295852239174	binder
RALDVNVALRK	HLA-A*11:01	0.9939415097236634	0.005732523912392156	binder
RALPKSYQQPK	HLA-A*11:01	0.977303683757782	0.03036789272747599	binder
RAMEWITAK	HLA-A*11:01	0.9989307284355163	0.0005929229429084211	binder
RAPEPLPPK	HLA-A*11:01	0.9872587084770202	0.009514932311634453	binder
RATDVMIAGK	HLA-A*11:01	0.997292983531952	0.0014532516996432735	binder
RAVVQEKE	HLA-A*11:01	0.006763896811753512	0.0054199172149103055	not-binder
REDIFYTSK	HLA-A*11:01	0.3894070267677307	0.1900583347012336	not-binder
REFPTVPLVK	HLA-A*11:01	0.8941310763359069	0.061763006144826035	binder
RGLGVAHLARA	HLA-A*11:01	0.01100872301030904	0.0048737764804758785	not-binder
RGMGELLPTK	HLA-A*11:01	0.9877017140388489	0.004249189708915695	binder
RGSGLQLLPR	HLA-A*11:01	0.8590753555297852	0.04365439075059939	binder
RGYYRYYNK	HLA-A*11:01	0.9663194298744202	0.0248176708794026	binder
RHPYFYAPELLY	HLA-A*11:01	0.09165917038917541	0.04607692350573156	not-binder
RIAEFAFEY	HLA-A*11:01	0.990768551826477	0.009698242706010688	binder
RIATGSFLK	HLA-A*11:01	0.9979315161705017	0.0005728139595423344	binder
RIFGQANTTLK	HLA-A*11:01	0.9994228720664978	0.00025643057766822877	binder
RIFLPPPPGIRK	HLA-A*11:01	0.9988664150238037	0.0005776394669689198	binder
RIFTLKPVRK	HLA-A*11:01	0.9980572700500489	0.0010257526203753956	binder
RIFVNDDRHVMAK	HLA-A*11:01	0.974219286441803	0.024043027175513543	binder
RIGAEVYHNLK	HLA-A*11:01	0.9772791504859925	0.024112618367700758	binder
RIIGVDINK	HLA-A*11:01	0.9933122158050537	0.0064304930514635875	binder
RIIPRHLQL	HLA-A*11:01	0.04958167299628258	0.053701835935643844	not-binder
RIMLAEILTTK	HLA-A*11:01	0.9969023823738098	0.0016844988932230298	binder
RINEILSNALK	HLA-A*11:01	0.9986999154090881	0.0006568500365697863	binder
RIPGPGTPVK	HLA-A*11:01	0.988705861568451	0.013147849335459795	binder
RIQDAMEVTSTFK	HLA-A*11:01	0.9829424977302551	0.012156988759567422	binder
RIQDLSLLY	HLA-A*11:01	0.9888798475265503	0.00386793891112105	binder
RIQDVLFLY	HLA-A*11:01	0.9863168954849243	0.005107958585504384	binder
RIQELEDLLAK	HLA-A*11:01	0.9915474891662598	0.0038366441655886393	binder
RIQQIIEGKLFPMK	HLA-A*11:01	0.5922056883573532	0.23801853121395558	ambiguous
RISEQPLPNK	HLA-A*11:01	0.9973823547363281	0.001366308257171784	binder
RITTHFELK	HLA-A*11:01	0.9933854103088379	0.002787598539723433	binder
RLADSLIGK	HLA-A*11:01	0.9991072416305542	0.0005105944355155978	binder
RLFHLHSQK	HLA-A*11:01	0.9970291137695313	0.001340175095425749	binder
RLFLFQIQK	HLA-A*11:01	0.9947266459465027	0.005790349768214167	binder
RLFPGLAIK	HLA-A*11:01	0.9982606887817382	0.0022117963694714355	binder
RLMSLPIAKK	HLA-A*11:01	0.999338173866272	0.00037080260894600906	binder
RLNHYVLYK	HLA-A*11:01	0.9986924409866333	0.0005494033711834119	binder
RLPATGTFKAK	HLA-A*11:01	0.9929474115371704	0.005394601715606491	binder
RLPDAHSDYAR	HLA-A*11:01	0.8255750179290772	0.14628964394136218	binder
RLPLISGFYK	HLA-A*11:01	0.99653080701828	0.002841097643012976	binder
RLQEETLTK	HLA-A*11:01	0.9871687173843384	0.007513502311021851	binder
RLTDADAMK	HLA-A*11:01	0.960379695892334	0.019910669345310675	binder
RLVPREIIVEK	HLA-A*11:01	0.9843501448631287	0.017342535953490515	binder
RLVQGSILK	HLA-A*11:01	0.9920021057128906	0.0063063564489275435	binder
RLVRWLLKK	HLA-A*11:01	0.9913282990455627	0.009588005360154047	binder
RMLEKLGVPK	HLA-A*11:01	0.9963837385177612	0.0021907241254288993	binder
RQQDINDTVRLLK	HLA-A*11:01	0.8662980914115905	0.15360819886637722	binder
RSAGVPFHAK	HLA-A*11:01	0.9986390113830567	0.0002624457002978385	binder
RSAQPLPLKI	HLA-A*11:01	0.161990275233984	0.20200718500523443	not-binder
RSFSLGVPR	HLA-A*11:01	0.9905120253562927	0.004279201620306809	binder
RSHYFEGVLK	HLA-A*11:01	0.9962467551231384	0.0014840314120833098	binder
RSIQVDGKTIK	HLA-A*11:01	0.9740241289138794	0.02775172331134095	binder
RSLDHPNVLK	HLA-A*11:01	0.9990487694740295	0.00031910729893773525	binder
RSQEYKIVLRK	HLA-A*11:01	0.9802570223808289	0.004484864470660813	binder
RSQPSKTLFVK	HLA-A*11:01	0.997929036617279	0.000770023687257801	binder
RSSFVFVRK	HLA-A*11:01	0.9975552558898926	0.0006016160042807696	binder
RSTVAQLVK	HLA-A*11:01	0.9858903884887695	0.004882363589741379	binder
RSVSIPAPA	HLA-A*11:01	0.0019460132694803177	0.0009878485870491883	not-binder
RSYPGHVQPATAR	HLA-A*11:01	0.9897230505943299	0.009266156191086127	binder
RTAALPTFRK	HLA-A*11:01	0.9989141464233399	0.0006855173626385597	binder
RTAHVILRY	HLA-A*11:01	0.9980673313140869	0.0011400436290240523	binder
RTFGHLLRY	HLA-A*11:01	0.9993337392807007	0.00039269676748215123	binder
RTFGNDARFIR	HLA-A*11:01	0.9948965430259704	0.0026655377730621945	binder
RTFLLQGLLR	HLA-A*11:01	0.9904940128326416	0.005667583550307855	binder
RTFPGVASR	HLA-A*11:01	0.9989123702049255	0.0007508799112786165	binder
RTFQEVLAY	HLA-A*11:01	0.9958047032356262	0.0017965088962336336	binder
RTIAQDYGVLK	HLA-A*11:01	0.9985753297805786	0.001731862334118687	binder
RTIDRSVFK	HLA-A*11:01	0.999475073814392	0.00010667448054612754	binder
RTINVYPNFRPTPK	HLA-A*11:01	0.9668969511985779	0.04239219949543478	binder
RTIPRSEWDILLK	HLA-A*11:01	0.9910245537757874	0.0039294311584343305	binder
RTIRYPDPLIK	HLA-A*11:01	0.9956255555152893	0.0032211213288697404	binder
RTISETIERL	HLA-A*11:01	0.687450236082077	0.20309904575977636	binder
RTITIEIPEVLK	HLA-A*11:01	0.9957261562347413	0.003390637654808518	binder
RTIVSIGDPKK	HLA-A*11:01	0.9951978206634522	0.002618292084814712	binder
RTLDAKMPRK	HLA-A*11:01	0.9984611630439758	0.0007841553772066671	binder
RTLEPLAKKIFK	HLA-A*11:01	0.9985643863677979	0.001164979823116339	binder
RTLGSDSVILK	HLA-A*11:01	0.9990524291992188	0.0003373271368637764	binder
RTLKEILRY	HLA-A*11:01	0.9922178149223327	0.004710950953758443	binder
RTLKPEGNILR	HLA-A*11:01	0.9912635803222656	0.005067258718042791	binder
RTLQEQLEK	HLA-A*11:01	0.9882917761802673	0.009821367939945442	binder
RTMWFAGGFHR	HLA-A*11:01	0.9943869948387146	0.003041857344020705	binder
RTPAYIPIRK	HLA-A*11:01	0.9976004600524903	0.0009031522458420478	binder
RTPFGAYGGLLK	HLA-A*11:01	0.9984852075576782	0.00032797802716811626	binder
RTPGNRIVYLYTK	HLA-A*11:01	0.7937310457229614	0.14198498003034488	binder
RTQEKFALK	HLA-A*11:01	0.9985656499862671	0.0005224676593753606	binder
RTQGLMIMK	HLA-A*11:01	0.9969906806945801	0.0016760506917720894	binder
RTSINVVR	HLA-A*11:01	0.9512459993362427	0.023808330953267787	binder
RTSRPLKILR	HLA-A*11:01	0.9407522201538085	0.047994593343927215	binder
RTYDMIQYY	HLA-A*11:01	0.9976533889770508	0.0011674091462211026	binder
RVADFTEQY	HLA-A*11:01	0.990243673324585	0.00613702394712669	binder
RVAEALHKLK	HLA-A*11:01	0.9986963510513306	0.0005934328098757683	binder
RVAQKKASFLR	HLA-A*11:01	0.9717048048973084	0.018116706273512837	binder
RVASSGLQSVVHR	HLA-A*11:01	0.7746803611516953	0.3148493980874333	binder
RVATWFNQPARK	HLA-A*11:01	0.9607439875602722	0.034310116971308986	binder
RVFANNADQQLVK	HLA-A*11:01	0.9954927682876586	0.006043986479251919	binder
RVFEDESGKHWSK	HLA-A*11:01	0.9993083834648132	0.00046435799860939297	binder
RVFEFGGPEVLK	HLA-A*11:01	0.9996462464332581	0.0002010720052566687	binder
RVFHPAFTK	HLA-A*11:01	0.9994396567344666	0.00021179403231089784	binder
RVFIGNLNTAIVK	HLA-A*11:01	0.9958415269851685	0.0025167203039631997	binder
RVFLRAINK	HLA-A*11:01	0.9978742718696594	0.0006981529952682121	binder
RVFPMPLPRKA	HLA-A*11:01	0.8824227094650269	0.17481582507361326	binder
RVFPVRPGSGR	HLA-A*11:01	0.997285258769989	0.0018960343949415766	binder
RVFPWFSVK	HLA-A*11:01	0.9994933843612671	0.0001957231308400926	binder
RVFRGRFQGR	HLA-A*11:01	0.9746282935142517	0.007121489564212851	binder
RVFSNKLLEK	HLA-A*11:01	0.9989100813865661	0.000346615108988778	binder
RVIAPPLIK	HLA-A*11:01	0.9979774594306946	0.0020670691968941576	binder
RVIDPKKAMAMK	HLA-A*11:01	0.9995936393737793	0.00022025338676728148	binder
RVIEGSLSPK	HLA-A*11:01	0.9993585586547852	0.0004309599451713794	binder
RVIFTGGVGK	HLA-A*11:01	0.9984922051429749	0.0011109388480107286	binder
RVINEEYKIWK	HLA-A*11:01	0.9972687363624573	0.001961088001048336	binder
RVINEEYKIWKK	HLA-A*11:01	0.9957975506782532	0.004969076623700543	binder
RVINSIPLAK	HLA-A*11:01	0.9991541266441345	0.0005021209383797322	binder
RVIPRITIEMK	HLA-A*11:01	0.9971288323402405	0.0036677412761730375	binder
RVIQASEKLFK	HLA-A*11:01	0.9988005042076111	0.0006825717251027683	binder
RVISEGMLWKK	HLA-A*11:01	0.9988481760025024	0.0007699616586859641	binder
RVISSIEQK	HLA-A*11:01	0.9984519839286804	0.0007477202590486386	binder
RVIVNHRIYYK	HLA-A*11:01	0.9979007720947266	0.0012293576690216319	binder
RVIYKPIVEK	HLA-A*11:01	0.9981679558753968	0.0006954555856682922	binder
RVKLPSGSK	HLA-A*11:01	0.9856119632720948	0.008449821438635024	binder
RVLDTNDRFLRK	HLA-A*11:01	0.9941384792327881	0.005849788262060444	binder
RVLDVGFVGR	HLA-A*11:01	0.9975094676017762	0.001063766375623298	binder
RVLEAAVAAK	HLA-A*11:01	0.9990323662757874	0.0006263599435802627	binder
RVLEHDFPK	HLA-A*11:01	0.9984498977661133	0.00032089833625130416	binder
RVLEYLAVRQLK	HLA-A*11:01	0.9874825835227966	0.008784819992678107	binder
RVLKKQDAFYK	HLA-A*11:01	0.996182382106781	0.0024784917932298635	binder
RVLKPGGLLK	HLA-A*11:01	0.9990041732788086	0.0007272287836706317	binder
RVLKQKEVEQLIK	HLA-A*11:01	0.6255284547805786	0.16570010748934835	binder
RVLPEFKKK	HLA-A*11:01	0.9927673101425171	0.006143316282161337	binder
RVLSKAFSRL	HLA-A*11:01	0.6309000551700592	0.20611260027878175	binder
RVLVRSTTPK	HLA-A*11:01	0.9943388223648071	0.0013823772995699647	binder
RVMDVQYNK	HLA-A*11:01	0.9992007136344909	0.0003526817789249311	binder
RVMEPLTASR	HLA-A*11:01	0.9988379597663879	0.00039918246622271965	binder
RVMPDGKIQK	HLA-A*11:01	0.9995174527168273	0.00020727469550835915	binder
RVNKVIIGTK	HLA-A*11:01	0.9981133818626404	0.001087591895811056	binder
RVPDVVLIK	HLA-A*11:01	0.9976435303688049	0.0010745319439758173	binder
RVPDVVLIKK	HLA-A*11:01	0.998789119720459	0.000574754192306329	binder
RVPVYAHITHK	HLA-A*11:01	0.9932195782661438	0.0033009311416097157	binder
RVPWVKMILNK	HLA-A*11:01	0.9910883426666259	0.0044905318012680405	binder
RVQPGLLQWVK	HLA-A*11:01	0.9958674192428589	0.003346522983457262	binder
RVQPIKLARVTK	HLA-A*11:01	0.9907180905342102	0.007830816428160333	binder
RVSNVKSVYK	HLA-A*11:01	0.9990552306175232	0.0003674618076321335	binder
RVTLELGGK	HLA-A*11:01	0.9325247168540954	0.042497220252027734	binder
RVWDVRPFAPK	HLA-A*11:01	0.9992155432701111	0.00025091438192809395	binder
RVWEAGTHEELLK	HLA-A*11:01	0.9983572363853455	0.0009526339966234076	binder
RVWIQGKFQK	HLA-A*11:01	0.9981317162513733	0.0011381288964236558	binder
RVYIHPFHL	HLA-A*11:01	0.6645434647798538	0.32561054572290626	binder
RVYNWDVKR	HLA-A*11:01	0.9972066164016724	0.0011412208104666182	binder
RVYPESIPRK	HLA-A*11:01	0.9996856093406677	0.0001394904191159751	binder
RVYSHLKSVLK	HLA-A*11:01	0.9994206905364991	0.00026228003103580326	binder
RWDLDRFHGTSSR	HLA-A*11:01	0.023681767424568533	0.0239670531746836	not-binder
RYDDPEVQK	HLA-A*11:01	0.21798996180295943	0.07186010107291785	not-binder
RYRVLHKR	HLA-A*11:01	0.04370898436754942	0.04564873638451124	not-binder
SAAPSGKAIFVK	HLA-A*11:01	0.9992509126663208	0.00030685418121023227	binder
SAAPSKPAL	HLA-A*11:01	0.008468781702686102	0.005137507634168624	not-binder
SADTLWGIQK	HLA-A*11:01	0.9801505327224731	0.017169423500449612	binder
SAEFLLHMLK	HLA-A*11:01	0.9745843172073364	0.008970463194775496	binder
SAEPAAVIVEK	HLA-A*11:01	0.9847283720970154	0.007252429506215815	binder
SAFDNVPRKK	HLA-A*11:01	0.9961559653282166	0.0035034220457176614	binder
SAFDPLKNQDEINK	HLA-A*11:01	0.913532817363739	0.09761463068188449	binder
SAFEYGGQK	HLA-A*11:01	0.992663049697876	0.002784462655008858	binder
SAFGGSLPAK	HLA-A*11:01	0.9993800520896912	0.0002817914992695319	binder
SAFHKVLSEK	HLA-A*11:01	0.9928101181983948	0.004246783848116599	binder
SAFLLLGLFK	HLA-A*11:01	0.9886480212211609	0.0051153754425208925	binder
SAFPESDNLFK	HLA-A*11:01	0.9981399655342102	0.0013154802331985756	binder
SAFSTSISK	HLA-A*11:01	0.9973140478134155	0.0018759127649544181	binder
SAFVERVRK	HLA-A*11:01	0.9824918150901795	0.010852857534258012	binder
SAINIIDEAFSK	HLA-A*11:01	0.9916300892829895	0.003853475516564613	binder
SAIRERFPK	HLA-A*11:01	0.9911992192268372	0.004382912910786471	binder
SALDYNEAK	HLA-A*11:01	0.9801832914352417	0.006443267137378167	binder
SALSQEDVKTLK	HLA-A*11:01	0.9585797190666199	0.026059366577340305	binder
SALSVAPSK	HLA-A*11:01	0.9954627513885498	0.0026580500800119948	binder
SALTGVLSAK	HLA-A*11:01	0.996440052986145	0.0004990482352761286	binder
SALTNKAIVKK	HLA-A*11:01	0.9917804598808289	0.007923319407651983	binder
SAMTEEAAVAIK	HLA-A*11:01	0.9728753209114075	0.021521200515317494	binder
SAPASQASL	HLA-A*11:01	0.03133709854446352	0.05421031729257916	not-binder
SAPKGSVL	HLA-A*11:01	0.11145553146488965	0.18818858027333263	not-binder
SAPSRATAL	HLA-A*11:01	0.26028683842159805	0.3332330237016336	not-binder
SAPVGVTAL	HLA-A*11:01	0.20655444385483862	0.3440795415618341	not-binder
SAPVSQESL	HLA-A*11:01	0.1062127270270139	0.20019895695222784	not-binder
SAPYGRITL	HLA-A*11:01	0.5244677424430847	0.3900832294238778	ambiguous
SATFPLSVQK	HLA-A*11:01	0.9942921996116638	0.002720044200299613	binder
SATTSPFFK	HLA-A*11:01	0.9938137173652649	0.002776981213901742	binder
SAVHPREIFK	HLA-A*11:01	0.995767104625702	0.0024394604092320797	binder
SAVLFTITK	HLA-A*11:01	0.9962334632873535	0.0010616392679892398	binder
SAYYPSSFPK	HLA-A*11:01	0.9978025794029236	0.003272054671363349	binder
SAYYPSSFPKK	HLA-A*11:01	0.9988102078437805	0.001065602842615789	binder
SDFHPVKK	HLA-A*11:01	0.8067125499248504	0.28875607620493743	binder
SDPNVSKKLK	HLA-A*11:01	0.1951303616166115	0.13728350592813562	not-binder
SDVVTAVR	HLA-A*11:01	0.16609388925135135	0.162043000613259	not-binder
SDYLNTFEFMDK	HLA-A*11:01	0.11276274845004082	0.058845671861252086	not-binder
SEATAAILSR	HLA-A*11:01	0.25522995591163633	0.13836397544296133	not-binder
SFEDAKEAL	HLA-A*11:01	0.004756391604314558	0.004542771658096934	not-binder
SFENSLGINVPR	HLA-A*11:01	0.2713290438055992	0.25177763215069837	not-binder
SFLNISASIPSDVG	HLA-A*11:01	0.012133879354223609	0.006661486697813874	not-binder
SFPIGIYK	HLA-A*11:01	0.9325060963630676	0.06209181500154545	binder
SFYPEEVSSMVLTK	HLA-A*11:01	0.7993937730789185	0.1535059696306474	binder
SGDAAIVDMVPGK	HLA-A*11:01	0.8206357479095459	0.02543891868535087	binder
SGFNPNQGFFK	HLA-A*11:01	0.9981987833976745	0.0008342639285688002	binder
SGGPVSLDFVK	HLA-A*11:01	0.9618685126304627	0.027185455602514463	binder
SGLVPAAPPK	HLA-A*11:01	0.9662221908569336	0.011250294474850726	binder
SGMDYWIVK	HLA-A*11:01	0.9472858548164368	0.08360120030690335	binder
SGSNVKIVK	HLA-A*11:01	0.9085250616073608	0.06125844987701492	binder
SGSPATPLK	HLA-A*11:01	0.9851682782173157	0.007757682883325269	binder
SGVSLAALK	HLA-A*11:01	0.9753940343856812	0.015223510349072555	binder
SGYLLPDTK	HLA-A*11:01	0.9141544342041016	0.059956136134035956	binder
SIFAGQNDPLK	HLA-A*11:01	0.9983068108558655	0.0007304923804937741	binder
SIFEAAKQELAK	HLA-A*11:01	0.9981248378753662	0.0009098574433925291	binder
SIFFESMPYK	HLA-A*11:01	0.9976093888282775	0.0019390392370686664	binder
SIFGGTDMKK	HLA-A*11:01	0.9986413359642029	0.00036079445784092	binder
SIFHLTEKK	HLA-A*11:01	0.9963398456573487	0.00220043649484159	binder
SIFIGGSFILK	HLA-A*11:01	0.9984160542488099	0.0007487688813068978	binder
SIFPYVTTK	HLA-A*11:01	0.9994861125946045	0.0002627957651288182	binder
SIFSAVLDELK	HLA-A*11:01	0.9960391402244568	0.00205289884592223	binder
SIFSGTEKGSK	HLA-A*11:01	0.993705952167511	0.007229467189022381	binder
SIGDIFLKY	HLA-A*11:01	0.9919610500335694	0.007289404355359486	binder
SIHRPLAYK	HLA-A*11:01	0.9970769643783569	0.0010038386260950401	binder
SIIGKGGQRIK	HLA-A*11:01	0.9971297144889831	0.0014981994440866847	binder
SIIGKKGESVK	HLA-A*11:01	0.9861920595169067	0.019823256970799986	binder
SIIGVTEPR	HLA-A*11:01	0.9882206201553345	0.008705447645735066	binder
SIINISSIVGK	HLA-A*11:01	0.9988519787788391	0.00045399885100205897	binder
SIINPPIAK	HLA-A*11:01	0.9981640338897705	0.0012806860849436592	binder
SIIPRGSLSLK	HLA-A*11:01	0.9980736374855042	0.0008066262509405069	binder
SIISVLPWK	HLA-A*11:01	0.9973045349121094	0.0011228715595813408	binder
SIKIKTDSAK	HLA-A*11:01	0.878501009941101	0.0823218475615144	binder
SILASLDTFKK	HLA-A*11:01	0.9944380640983581	0.002540208423854635	binder
SILDAKPPKK	HLA-A*11:01	0.9987056612968445	0.000435846089270732	binder
SILDEVIFK	HLA-A*11:01	0.9975341439247132	0.0004954181263418224	binder
SILFVPTSAPR	HLA-A*11:01	0.9560834050178528	0.030381346351081875	binder
SILGEAEYIQR	HLA-A*11:01	0.8879492878913879	0.09122391942240718	binder
SILGKGSMRDK	HLA-A*11:01	0.9574293971061707	0.036082142749416596	binder
SILKTPLPKKI	HLA-A*11:01	0.36672821044921877	0.29573625658077507	ambiguous
SILNWVKFK	HLA-A*11:01	0.996806800365448	0.0003282852634143746	binder
SILQGDSPTK	HLA-A*11:01	0.9885113716125489	0.003514028310505543	binder
SILSGGTPK	HLA-A*11:01	0.996064293384552	0.0018055243846354255	binder
SILSHIHKR	HLA-A*11:01	0.9940733432769775	0.003764865490544172	binder
SIMDFNSEK	HLA-A*11:01	0.9969861507415771	0.0014359948292891427	binder
SIMSSHVMK	HLA-A*11:01	0.9979516267776489	0.0010375130640592962	binder
SINDKIIELK	HLA-A*11:01	0.9978244781494141	0.0008262021972409578	binder
SIPEKNRPL	HLA-A*11:01	0.10482568745501339	0.19278112858635935	not-binder
SIPEPIDPLFK	HLA-A*11:01	0.9968889832496644	0.001613600962137129	binder
SIPGGYNAL	HLA-A*11:01	0.009916269872337579	0.010176880503624643	not-binder
SIPILASAL	HLA-A*11:01	0.003795400797389448	0.0023187416679533446	not-binder
SIPQFPVPPK	HLA-A*11:01	0.9962747454643249	0.0027499334381771803	binder
SIPTFYFPR	HLA-A*11:01	0.9765984177589416	0.016526049499557275	binder
SIQEPSFRMEK	HLA-A*11:01	0.9892421126365661	0.009064084298088049	binder
SIQGVSTVTVK	HLA-A*11:01	0.9972626566886902	0.001047923283626604	binder
SISAVVMEK	HLA-A*11:01	0.9982143640518188	0.0006028952217628294	binder
SISEFLLTH	HLA-A*11:01	0.9899042844772339	0.004279990476983354	binder
SISSPQPGK	HLA-A*11:01	0.9920511364936828	0.003057366095583905	binder
SITSEVFNK	HLA-A*11:01	0.9956844687461853	0.002855824554124231	binder
SIVEKIQAK	HLA-A*11:01	0.9977572560310364	0.0005761080124969757	binder
SIVVANYEESIK	HLA-A*11:01	0.9125901937484742	0.040792000818021715	binder
SIWDETLYK	HLA-A*11:01	0.9987252831459046	0.0004124048092509438	binder
SIWDYFIAK	HLA-A*11:01	0.9984980225563049	0.0007456984342881386	binder
SIYDGDEFRK	HLA-A*11:01	0.9986994743347168	0.0007539179502317327	binder
SIYEHEDIKK	HLA-A*11:01	0.9974495649337769	0.0011055208862624322	binder
SIYFPYVLK	HLA-A*11:01	0.9988424420356751	0.0005173674522449814	binder
SIYHTTRLLEK	HLA-A*11:01	0.9982883095741272	0.0004947754249858111	binder
SIYPSSAEVLK	HLA-A*11:01	0.9992946267127991	0.00041287983050387466	binder
SKGSAFSTSISK	HLA-A*11:01	0.6620001852512359	0.1401254536941359	binder
SLAERSSLLQK	HLA-A*11:01	0.9968998670578003	0.00203558456684864	binder
SLAMEMVLTGDR	HLA-A*11:01	0.11277532754465938	0.09229545746990192	not-binder
SLDLDVNV	HLA-A*11:01	0.00419817385263741	0.003278599310239394	not-binder
SLELEHIEVK	HLA-A*11:01	0.7139102220535278	0.19093295215279613	binder
SLFDRQGFLK	HLA-A*11:01	0.9992753386497497	0.00026323233600510977	binder
SLFLPRTDYSFHK	HLA-A*11:01	0.9617532849311828	0.01653297419241233	binder
SLFNRRVEEK	HLA-A*11:01	0.9855672955513001	0.009476879787557055	binder
SLFNTIQAL	HLA-A*11:01	0.00956800179556012	0.0057653328629119855	not-binder
SLGHFENLQK	HLA-A*11:01	0.9791773796081543	0.014939959337365654	binder
SLGMIFEK	HLA-A*11:01	0.9908031225204468	0.00761673065731667	binder
SLGQWLQEEK	HLA-A*11:01	0.8680917739868164	0.09115754083380925	binder
SLHTLFGDK	HLA-A*11:01	0.8800629138946533	0.10796507904023156	binder
SLLNVSTPK	HLA-A*11:01	0.9962841987609863	0.0010803582286790334	binder
SLLPAPKSTST	HLA-A*11:01	0.010017192084342241	0.009320961065748755	not-binder
SLLPPPPPAK	HLA-A*11:01	0.9981372475624084	0.001803005051224887	binder
SLLRDLTPK	HLA-A*11:01	0.9921136975288392	0.0046237144789013996	binder
SLLSVLIPK	HLA-A*11:01	0.9955808043479919	0.0020576859017259223	binder
SLMSVLIPK	HLA-A*11:01	0.9977603316307068	0.0010421944039963715	binder
SLNGEFGYQK	HLA-A*11:01	0.9943798422813416	0.0019940922484591606	binder
SLPQSDPVLK	HLA-A*11:01	0.9837985634803772	0.005661763176598373	binder
SLPVEVPLNH	HLA-A*11:01	0.28496876657009124	0.24479339047948132	not-binder
SLPYPPKTL	HLA-A*11:01	0.023823033925145863	0.031472970815114784	not-binder
SLQPSISQK	HLA-A*11:01	0.9943408489227294	0.0023667793834359517	binder
SLSSPLNPK	HLA-A*11:01	0.9962180256843567	0.0011554593114523762	binder
SLSVPSVSK	HLA-A*11:01	0.9949427604675293	0.001958287296953254	binder
SLTNDWEDHLAVK	HLA-A*11:01	0.6367176949977875	0.23763394058203516	binder
SLTPVTPQK	HLA-A*11:01	0.9953973770141602	0.0024115241584252056	binder
SLVFPEAENRK	HLA-A*11:01	0.9110255599021911	0.04699817189820802	binder
SLVGLGGTKSISIS	HLA-A*11:01	0.33032371401786803	0.15935660862256068	not-binder
SLVNLGGSK	HLA-A*11:01	0.9470031976699829	0.045976318221674244	binder
SLVNLGGSKSISIS	HLA-A*11:01	0.5381639301776886	0.21430289098744493	ambiguous
SLWDRLIFHK	HLA-A*11:01	0.9981906890869141	0.0008610016252306225	binder
SLYAHGYLK	HLA-A*11:01	0.9986270546913147	0.0005484569515263687	binder
SLYDQAEKLVSK	HLA-A*11:01	0.9991671323776246	0.0002748727617512774	binder
SLYWLSTQK	HLA-A*11:01	0.9973399043083191	0.0013009719943537588	binder
SMFHNRHLFK	HLA-A*11:01	0.9980475664138794	0.001158770947263494	binder
SMLNFLKK	HLA-A*11:01	0.990216588973999	0.0017705061962445413	binder
SNDGATILK	HLA-A*11:01	0.9751029491424561	0.015636323603656892	binder
SNFKSPVK	HLA-A*11:01	0.9666441798210144	0.018004969233337612	binder
SNGKFVTSKK	HLA-A*11:01	0.9678966999053955	0.02680565693038659	binder
SNYNLPMHK	HLA-A*11:01	0.9887842774391175	0.0015381055773785461	binder
SPIIIHRL	HLA-A*11:01	0.011025325977243483	0.01072921814175827	not-binder
SQEHPVVLTK	HLA-A*11:01	0.954757809638977	0.050078509097907564	binder
SQFLAPKAMKK	HLA-A*11:01	0.9962502121925354	0.0009614515884143288	binder
SQFTITPGSEQIR	HLA-A*11:01	0.5695117235183715	0.33419696090293605	ambiguous
SQGTPISLK	HLA-A*11:01	0.9864966034889221	0.004312496997512461	binder
SQGTTKQLP	HLA-A*11:01	0.0005002917125239037	0.0003416081937937929	not-binder
SQIHDIVLVGGSTR	HLA-A*11:01	0.29724001586437226	0.1253753101269631	not-binder
SQISLLIGK	HLA-A*11:01	0.9958775401115417	0.000786501963651341	binder
SQITAIEAQHLLK	HLA-A*11:01	0.9626548886299133	0.01206644816641286	binder
SQLPAEKLPPK	HLA-A*11:01	0.9886853456497192	0.0045357466054193425	binder
SQLQKELPPK	HLA-A*11:01	0.9674565911293029	0.021878054778985568	binder
SQMIGKKLFTK	HLA-A*11:01	0.9939325451850891	0.0030183745089640453	binder
SQPSKTLF	HLA-A*11:01	0.0042579325498081745	0.0029827379868338686	not-binder
SQSDPTFGK	HLA-A*11:01	0.9892808079719544	0.008281013679405941	binder
SRGIYETPAGTILY	HLA-A*11:01	0.11403426826000214	0.06814136404021978	not-binder
SSADAILGNPK	HLA-A*11:01	0.9970070838928222	0.0019590275706614134	binder
SSAGPGLLK	HLA-A*11:01	0.9975712180137635	0.0015443400121168832	binder
SSAPPTPTRL	HLA-A*11:01	0.6610710144042968	0.12575336868724524	binder
SSASANDVRKK	HLA-A*11:01	0.9868945598602294	0.011755648842073852	binder
SSDVIIHR	HLA-A*11:01	0.9864317655563355	0.00618522819856648	binder
SSFQFSIQK	HLA-A*11:01	0.9978647708892823	0.0016490481860867237	binder
SSFSSPHMK	HLA-A*11:01	0.9970241069793702	0.002151548746837769	binder
SSFVQNGSTFVK	HLA-A*11:01	0.9971060276031494	0.0021925790084530426	binder
SSGEAFHVGK	HLA-A*11:01	0.9938195466995239	0.004309734967359148	binder
SSGFGQHGSVSGQ	HLA-A*11:01	0.17053423449397087	0.1635171743484225	not-binder
SSGKFMYL	HLA-A*11:01	0.39828936755657196	0.2956883698756724	ambiguous
SSGSVGESSSKGP	HLA-A*11:01	0.12464604750275612	0.055167721127848346	not-binder
SSIFVAPRK	HLA-A*11:01	0.9957470297813416	0.0017782060959261584	binder
SSLDVSLQK	HLA-A*11:01	0.9969648003578186	0.002021828395837524	binder
SSLFSGILK	HLA-A*11:01	0.9935177445411683	0.0034863719882450143	binder
SSLFSLLSK	HLA-A*11:01	0.992892324924469	0.0017014153754569413	binder
SSLIGLGYTQTLK	HLA-A*11:01	0.9848640561103821	0.007907758635253646	binder
SSLNPILFR	HLA-A*11:01	0.9889435172080994	0.007121288563782322	binder
SSLPKKLALLK	HLA-A*11:01	0.9960449576377869	0.001286442766024261	binder
SSLPKSFKR	HLA-A*11:01	0.9829181909561158	0.016354433976517084	binder
SSLPRAFQK	HLA-A*11:01	0.9979361176490784	0.0011790048967353873	binder
SSLQPLPPR	HLA-A*11:01	0.9763726115226745	0.0059812673106342815	binder
SSLQQGFLK	HLA-A*11:01	0.9916827559471131	0.005189931873558741	binder
SSLRLDPNFLLK	HLA-A*11:01	0.9864993095397949	0.009983711693600485	binder
SSLRSPAGVK	HLA-A*11:01	0.9675939917564392	0.021902709811524795	binder
SSLSGPRLLFK	HLA-A*11:01	0.9977376937866211	0.0010520574219274731	binder
SSLSLVEIYK	HLA-A*11:01	0.9960259914398193	0.0005032135743782748	binder
SSLSSPLNPK	HLA-A*11:01	0.9962249875068665	0.0017079496490068496	binder
SSMFGTLPR	HLA-A*11:01	0.9949243783950805	0.001644766571128222	binder
SSMSVSELK	HLA-A*11:01	0.9951376438140869	0.002541821042555485	binder
SSMTEEEQIAY	HLA-A*11:01	0.4061626374721527	0.1940645560447102	ambiguous
SSMTQTPALK	HLA-A*11:01	0.997214424610138	0.0012730343093551812	binder
SSNVAPVKT	HLA-A*11:01	0.007866503274999558	0.005953167670452216	not-binder
SSPQAGSSL	HLA-A*11:01	0.0033636107109487057	0.0023410408965091065	not-binder
SSPQPGSAL	HLA-A*11:01	0.003249824163503945	0.002648221111575505	not-binder
SSQFLAPK	HLA-A*11:01	0.9948235630989075	0.0022068917750587835	binder
SSQIGSSQLLK	HLA-A*11:01	0.9964981317520142	0.0014229588772121768	binder
SSQIPSSVNK	HLA-A*11:01	0.9931769728660583	0.005588474025024989	binder
SSQQFSGIGR	HLA-A*11:01	0.9803691625595092	0.011205441542168283	binder
SSSAEFLEK	HLA-A*11:01	0.9891795516014099	0.007393000185069287	binder
SSSGSVGESSSKGP	HLA-A*11:01	0.15048383362591267	0.07191524292846774	not-binder
SSSNPIPTK	HLA-A*11:01	0.9948646545410156	0.0027709790950095027	binder
SSSNVRVIK	HLA-A*11:01	0.993210744857788	0.0038095998223566015	binder
SSSSLQSREEKQE	HLA-A*11:01	0.00196090062672738	0.002103898085889846	not-binder
SSTISSNVASKA	HLA-A*11:01	0.22380282282829284	0.07073498000302703	not-binder
SSTPATGVFLK	HLA-A*11:01	0.9983349323272706	0.0010016906542053283	binder
SSVPLLNSK	HLA-A*11:01	0.9944486379623413	0.002785434914509336	binder
SSVPPPSAPPPK	HLA-A*11:01	0.9899383068084717	0.008138390048807289	binder
SSVSLPLAK	HLA-A*11:01	0.9968591213226319	0.0020439809604436824	binder
SSVVPSVYK	HLA-A*11:01	0.9971763372421265	0.0014337520751516262	binder
SSYGNQEFK	HLA-A*11:01	0.9979858040809632	0.0009140805237145559	binder
SSYPKQILR	HLA-A*11:01	0.9981549382209778	0.001074482082650858	binder
SSYPNPVAH	HLA-A*11:01	0.993089747428894	0.007371504990475721	binder
SSYREAVFK	HLA-A*11:01	0.9974424362182617	0.0013358464832736268	binder
SSYYSVLLQK	HLA-A*11:01	0.9960800051689148	0.0014759802887793815	binder
STAAATVLK	HLA-A*11:01	0.9986551642417908	0.0007325185608563293	binder
STAASSALGFSK	HLA-A*11:01	0.9982442498207093	0.0009678665388039526	binder
STAAYQPIK	HLA-A*11:01	0.9943457841873169	0.003591449856995084	binder
STAFKGEK	HLA-A*11:01	0.9747005343437195	0.010860635167403564	binder
STAKHVESRNRYLK	HLA-A*11:01	0.6716139674186706	0.25076734753919455	binder
STAKPPKEILK	HLA-A*11:01	0.9982963919639587	0.0012813234459517918	binder
STAKSQFLK	HLA-A*11:01	0.9985302686691284	0.0008464279021695165	binder
STANIDDLK	HLA-A*11:01	0.9890362858772278	0.007161246415037381	binder
STANYDFVLK	HLA-A*11:01	0.9986762762069702	0.0007121028277842465	binder
STAVVVAELLK	HLA-A*11:01	0.99733567237854	0.0009210477399053424	binder
STDNVSITK	HLA-A*11:01	0.9968589305877685	0.002511819597130044	binder
STDSDSFVK	HLA-A*11:01	0.9818143725395203	0.01898108961157067	binder
STFRVDTAVIK	HLA-A*11:01	0.997983181476593	0.0004341294645245809	binder
STFSATWNR	HLA-A*11:01	0.996014678478241	0.002624021896617943	binder
STFSTLVTVLK	HLA-A*11:01	0.999066698551178	0.0002633426925999816	binder
STFVLDEFK	HLA-A*11:01	0.9955780863761902	0.0019575378637225124	binder
STGQEYAAKFLK	HLA-A*11:01	0.9959890246391296	0.0012479896946299863	binder
STGTFVVSQPLNYR	HLA-A*11:01	0.5461985409259796	0.18833233084655968	ambiguous
STIDDTISKF	HLA-A*11:01	0.9173905491828919	0.11540204812863947	binder
STIDWNKLYRR	HLA-A*11:01	0.9930439114570617	0.007354737132733559	binder
STIFTLDVYK	HLA-A*11:01	0.9981618881225586	0.0004680267498825146	binder
STIHGKLQE	HLA-A*11:01	0.023028616234660147	0.01048677456153484	not-binder
STIPKVLQY	HLA-A*11:01	0.9987640380859375	0.00036044213519057205	binder
STITVDQMK	HLA-A*11:01	0.9915500044822693	0.006448298962006629	binder
STIVNRGITPK	HLA-A*11:01	0.9985550045967102	0.0007969445559432032	binder
STLAVTSQK	HLA-A*11:01	0.9980770468711853	0.0011872315683994588	binder
STLPVTVKK	HLA-A*11:01	0.9994020938873291	0.00030545804029587334	binder
STLSPIAPR	HLA-A*11:01	0.9921116590499878	0.005844277198113062	binder
STLSTVISK	HLA-A*11:01	0.9988306879997253	0.0005015126231272118	binder
STLTGVWKK	HLA-A*11:01	0.9974368453025818	0.0018163705507718306	binder
STMAIIVNKL	HLA-A*11:01	0.9736005306243897	0.032750726732921634	binder
STMDLVKSK	HLA-A*11:01	0.9984055399894715	0.0007089803707900529	binder
STMEGGTLK	HLA-A*11:01	0.9985831141471863	0.000532666797885753	binder
STMEKFFEH	HLA-A*11:01	0.9985028743743897	0.000631754452876557	binder
STMGYMAAKK	HLA-A*11:01	0.9986724495887757	0.0003633663574732199	binder
STMGYMMAKK	HLA-A*11:01	0.9987305641174317	0.00044201152482840553	binder
STMPGLPTR	HLA-A*11:01	0.9973169922828674	0.0008147044195455751	binder
STMRPLATAY	HLA-A*11:01	0.9896400451660157	0.008328694180238353	binder
STMSAEWVSK	HLA-A*11:01	0.9977415323257446	0.0010760970136399148	binder
STMTTPQVLK	HLA-A*11:01	0.9990160584449768	0.0003415259044761523	binder
STMVDVRVMKK	HLA-A*11:01	0.9971969723701477	0.0010088997617279786	binder
STNAYMPLLK	HLA-A*11:01	0.9988218784332276	0.000528908265150489	binder
STNNWVLIK	HLA-A*11:01	0.9985090136528015	0.0006853883386901599	binder
STNWSDVGK	HLA-A*11:01	0.9940133213996887	0.004763386750040567	binder
STPSFSSPK	HLA-A*11:01	0.9966290354728699	0.0015671045441833945	binder
STQDTGKLPVK	HLA-A*11:01	0.9971966862678527	0.0014757834838872545	binder
STQLEDSLLGK	HLA-A*11:01	0.991870665550232	0.0021200731897593594	binder
STQPENFLK	HLA-A*11:01	0.997377347946167	0.002072157362904561	binder
STSEPLSSK	HLA-A*11:01	0.9978534936904907	0.0011908901856591636	binder
STSIIATIGPASR	HLA-A*11:01	0.9462327718734741	0.03827830419816021	binder
STSLVVPEK	HLA-A*11:01	0.9964362144470215	0.0019006089933919271	binder
STSPEIFRK	HLA-A*11:01	0.9986021995544434	0.0012315915027227094	binder
STSPSVALSK	HLA-A*11:01	0.9989888548851014	0.00046011307935774694	binder
STSPYFLEH	HLA-A*11:01	0.9918474316596985	0.006035351363807132	binder
STSTWRIPSRK	HLA-A*11:01	0.9927120089530945	0.0041269853489478295	binder
STSVPENPK	HLA-A*11:01	0.9899301648139953	0.00860648882109646	binder
STTRSGAIFTK	HLA-A*11:01	0.9979322075843811	0.001286693731317137	binder
STTTTQITK	HLA-A*11:01	0.9962973713874816	0.0030038312391857972	binder
STVAQLVK	HLA-A*11:01	0.9915140509605408	0.010415557665300446	binder
STVLPLYAK	HLA-A*11:01	0.9974680304527282	0.0010679515223285094	binder
STVSADLANLLK	HLA-A*11:01	0.9987149715423584	0.000721309710383471	binder
STVSPLPSLK	HLA-A*11:01	0.9987107038497924	0.0007676877693331799	binder
STVSRFFLY	HLA-A*11:01	0.9975399494171142	0.0015126195107619186	binder
STWTGPPAMK	HLA-A*11:01	0.9987131595611572	0.0010032373505620524	binder
STYDGVFIWK	HLA-A*11:01	0.9993039965629578	0.0005767970849082901	binder
STYFKKLFK	HLA-A*11:01	0.9986674547195434	0.0005115158857819645	binder
STYPPEIVVPK	HLA-A*11:01	0.9994443416595459	0.00037188537801926863	binder
SVAAPITVR	HLA-A*11:01	0.9958897829055786	0.0028147737517502836	binder
SVAELDDK	HLA-A*11:01	0.9133170127868653	0.050083032943593356	binder
SVAETAQTIK	HLA-A*11:01	0.9980886936187744	0.0007777003106923276	binder
SVAGGLFVGK	HLA-A*11:01	0.9988901019096375	0.00041304149798704017	binder
SVAGIFNYY	HLA-A*11:01	0.9921521425247193	0.01123604856709506	binder
SVAGLKKQFYK	HLA-A*11:01	0.9987587451934814	0.0006106097280276315	binder
SVAKIAQYK	HLA-A*11:01	0.9990429759025574	0.0005118235255369022	binder
SVAKNFFTK	HLA-A*11:01	0.9990141868591309	0.00040394079883979465	binder
SVASSRSSVLK	HLA-A*11:01	0.9989200592041015	0.0005405356698266324	binder
SVDLPKHAK	HLA-A*11:01	0.9956029415130615	0.003558122244984464	binder
SVEAAAELSAK	HLA-A*11:01	0.9921487450599671	0.0034535556524772277	binder
SVEATQPVLK	HLA-A*11:01	0.9959420442581177	0.0015248766571952662	binder
SVEEFQVFK	HLA-A*11:01	0.9963391184806824	0.0012374449342775296	binder
SVEMPLTGK	HLA-A*11:01	0.9935506105422973	0.0027398120408710916	binder
SVESIISPK	HLA-A*11:01	0.9922439455986023	0.004910486186561485	binder
SVFACPILR	HLA-A*11:01	0.9942686915397644	0.002328351905142273	binder
SVFAFGENK	HLA-A*11:01	0.9975351929664612	0.0010922254706024863	binder
SVFAGVVGVK	HLA-A*11:01	0.999040174484253	0.00047920858427872177	binder
SVFALTNGIYPHK	HLA-A*11:01	0.9969118475914002	0.0014061160622887414	binder
SVFDFFLEK	HLA-A*11:01	0.9991127848625183	0.00033812159214678515	binder
SVFDFQKAYK	HLA-A*11:01	0.9991844892501831	0.0003404875064857985	binder
SVFEHTIFPSEY	HLA-A*11:01	0.9725573897361756	0.03987217357808647	binder
SVFEKYFQF	HLA-A*11:01	0.6768010437488556	0.2706640159578945	binder
SVFELTFKR	HLA-A*11:01	0.995892870426178	0.005594630229321512	binder
SVFFGGLSIK	HLA-A*11:01	0.9983587026596069	0.0007512635591948634	binder
SVFFPESGLAK	HLA-A*11:01	0.9992202758789063	0.0003408043908304525	binder
SVFGGLVNYFK	HLA-A*11:01	0.9994449257850647	0.0003857398583465729	binder
SVFKELLGK	HLA-A*11:01	0.9978606939315796	0.0004158934009621155	binder
SVFPSLNMAVK	HLA-A*11:01	0.9992035150527954	0.0003063924789753157	binder
SVFPYNHRMK	HLA-A*11:01	0.9983597517013549	0.0011869962947846642	binder
SVFPYNHRMKK	HLA-A*11:01	0.9982125639915467	0.0009650447200313908	binder
SVFQTTDTKSKRK	HLA-A*11:01	0.9775279045104981	0.010822389255749479	binder
SVFSGNPSIWLK	HLA-A*11:01	0.9992957472801208	0.0003945849427942991	binder
SVFTETPSPVLK	HLA-A*11:01	0.9992827415466309	0.00029041947974216633	binder
SVFYDDTYNTLK	HLA-A*11:01	0.9980003714561463	0.0023227165548890777	binder
SVGEVMAIGR	HLA-A*11:01	0.9940901398658752	0.002520516808689075	binder
SVGGREILKGK	HLA-A*11:01	0.984967052936554	0.010258019954670367	binder
SVGMYLISK	HLA-A*11:01	0.9948061823844909	0.0024994551002260165	binder
SVGQTVITK	HLA-A*11:01	0.99692223072052	0.0014444658214402735	binder
SVGTEMIITK	HLA-A*11:01	0.9947454929351807	0.002420974851784905	binder
SVHFPLRSK	HLA-A*11:01	0.9956996321678162	0.002609480957977309	binder
SVIAKYPHK	HLA-A*11:01	0.9986624240875244	0.0004392435562310254	binder
SVIATTALDK	HLA-A*11:01	0.9955353140830994	0.0022354534117803113	binder
SVIDRKDLIIK	HLA-A*11:01	0.9981403112411499	0.0012436690822241287	binder
SVIGDYLARF	HLA-A*11:01	0.6852301508188248	0.29443714023709966	binder
SVIGFRILLLK	HLA-A*11:01	0.9975544929504394	0.0018711422047425165	binder
SVIKPFEEK	HLA-A*11:01	0.996965765953064	0.001716142891999104	binder
SVIPTDPQVLSK	HLA-A*11:01	0.998748517036438	0.0007592856007855954	binder
SVIRPPFKKFSK	HLA-A*11:01	0.9962915897369384	0.002353895709178486	binder
SVIRPPFKK	HLA-A*11:01	0.9983011364936829	0.0007976140995516316	binder
SVISYKTEEK	HLA-A*11:01	0.9950858592987061	0.0030899907759854447	binder
SVITKKLEDVK	HLA-A*11:01	0.9772249221801758	0.00842309166117442	binder
SVITTSAPNK	HLA-A*11:01	0.9977363705635071	0.0011381941821626037	binder
SVIVTPLDVVK	HLA-A*11:01	0.994969367980957	0.003638845873265611	binder
SVKPGAHLTVK	HLA-A*11:01	0.9986605763435363	0.0007905512652646471	binder
SVLAETEGILQK	HLA-A*11:01	0.9961454272270203	0.001876008573803375	binder
SVLDIETRK	HLA-A*11:01	0.9975926041603088	0.001032819170678874	binder
SVLDLSVHKK	HLA-A*11:01	0.9984854578971862	0.0008496234507536308	binder
SVLDVRSLK	HLA-A*11:01	0.9982093214988709	0.0007190473429332768	binder
SVLDWEDLIR	HLA-A*11:01	0.8684984922409058	0.1393280377236049	binder
SVLEATRVNRR	HLA-A*11:01	0.984330952167511	0.005122733951341114	binder
SVLEGSGLPR	HLA-A*11:01	0.9934864997863769	0.0010850755205036426	binder
SVLENFVGR	HLA-A*11:01	0.9954513907432556	0.0037522425149876222	binder
SVLEPGTAK	HLA-A*11:01	0.997874116897583	0.001333219637620131	binder
SVLESVKEK	HLA-A*11:01	0.9954914450645447	0.0014691030543240817	binder
SVLEVVSEK	HLA-A*11:01	0.9981264710426331	0.000805311792978795	binder
SVLGKGSMRDK	HLA-A*11:01	0.9783968687057495	0.02343414088180057	binder
SVLGKVKIFEK	HLA-A*11:01	0.9974535226821899	0.00236605035387457	binder
SVLGPNAR	HLA-A*11:01	0.9766150832176208	0.009809627266886911	binder
SVLGSGFGELAPPK	HLA-A*11:01	0.9851549983024597	0.014965334660291475	binder
SVLHGMVFK	HLA-A*11:01	0.9981205940246582	0.0004730924542641642	binder
SVLIIAWKF	HLA-A*11:01	0.12364125326275825	0.10975607130059666	not-binder
SVLNIPMAK	HLA-A*11:01	0.9983991146087646	0.000664524000713489	binder
SVLNNSLLLH	HLA-A*11:01	0.9741190552711487	0.02583505817500513	binder
SVLPFQIYY	HLA-A*11:01	0.9962624669075012	0.004198829830363126	binder
SVLPWIILH	HLA-A*11:01	0.9953093528747559	0.0046717485164432335	binder
SVLRELFKK	HLA-A*11:01	0.9948588371276855	0.0033219647933800944	binder
SVLSYTSVR	HLA-A*11:01	0.9769355416297912	0.01884518171589491	binder
SVLVSAGNVK	HLA-A*11:01	0.9852223634719849	0.009402752557344423	binder
SVLVVAGSLK	HLA-A*11:01	0.9930471301078796	0.003874009523252632	binder
SVLYPSSDPK	HLA-A*11:01	0.9945087671279907	0.0019032868135348366	binder
SVMDHHFRK	HLA-A*11:01	0.9988612174987793	0.0004466400129089251	binder
SVMGPQEKK	HLA-A*11:01	0.9964332342147827	0.002446034703403375	binder
SVMGVTVSRL	HLA-A*11:01	0.9811131119728088	0.02229623238227858	binder
SVMNLDDLTR	HLA-A*11:01	0.963918924331665	0.015527556626248053	binder
SVMPAQKITK	HLA-A*11:01	0.9990748882293701	0.000704988416194669	binder
SVMPKKSILK	HLA-A*11:01	0.9990628838539124	0.00030847232851902205	binder
SVMPKKSILKK	HLA-A*11:01	0.9992125630378723	0.0001625512711930872	binder
SVMVPKSILAK	HLA-A*11:01	0.999057936668396	0.0003577280706855917	binder
SVMYPVDSVK	HLA-A*11:01	0.9950390338897706	0.0035878716964127307	binder
SVMYSTLPGR	HLA-A*11:01	0.9918092012405395	0.005927425185182091	binder
SVNGIIFVH	HLA-A*11:01	0.9854325532913208	0.01399025970193114	binder
SVNIQALPDK	HLA-A*11:01	0.9861335277557373	0.006327313442256438	binder
SVNKPGQLVNK	HLA-A*11:01	0.9993573307991028	0.0001370317570883993	binder
SVNNPILRK	HLA-A*11:01	0.998799180984497	0.0006282582185197237	binder
SVNPGMARWIK	HLA-A*11:01	0.9973912358283996	0.0002655671376856231	binder
SVNPSVTTIK	HLA-A*11:01	0.9993053436279297	0.00021561218670403505	binder
SVNVDYSKLKK	HLA-A*11:01	0.9909671783447266	0.00391088899506078	binder
SVPCSVAPEK	HLA-A*11:01	0.9736297011375428	0.020919999520031905	binder
SVPDYGQRLK	HLA-A*11:01	0.9957492828369141	0.002515523992149963	binder
SVPEAGGPPIK	HLA-A*11:01	0.9925520062446594	0.004382414034682473	binder
SVPEAQSAL	HLA-A*11:01	0.007141506532207131	0.0036418532336480085	not-binder
SVPEFPLSPPKK	HLA-A*11:01	0.9952826619148254	0.004632190456605622	binder
SVPEVLGARYE	HLA-A*11:01	0.10173856727778911	0.1023120527670923	not-binder
SVPLAATSM	HLA-A*11:01	0.009225910902023316	0.00716539577748837	not-binder
SVPNGQTPLK	HLA-A*11:01	0.995617401599884	0.002462032544075884	binder
SVPNKALELK	HLA-A*11:01	0.9933432221412659	0.0045797240469413435	binder
SVPREPIDRK	HLA-A*11:01	0.8681989550590515	0.20269024266686408	binder
SVPVAVVPSK	HLA-A*11:01	0.9975881338119507	0.0010143117091720266	binder
SVQAPEVAK	HLA-A*11:01	0.9950617671012878	0.0036180319316239775	binder
SVQDGSVLK	HLA-A*11:01	0.997799551486969	0.000894258805456139	binder
SVQEGIKFKK	HLA-A*11:01	0.9972163796424866	0.000891346438770209	binder
SVQGNFDLNSK	HLA-A*11:01	0.9971897959709167	0.0012788848058666658	binder
SVQPTSEERIPK	HLA-A*11:01	0.994038712978363	0.004700860748325671	binder
SVQVMALKK	HLA-A*11:01	0.991411566734314	0.005177970128208205	binder
SVSDQFYRY	HLA-A*11:01	0.9964237809181213	0.002746960724622508	binder
SVSEVIEGY	HLA-A*11:01	0.9710109949111938	0.025710642862993377	binder
SVSFSDVFFK	HLA-A*11:01	0.9972387552261353	0.0011508127579609262	binder
SVSISSAVK	HLA-A*11:01	0.9930917024612427	0.004799769075230501	binder
SVSPSFANEVK	HLA-A*11:01	0.9973678946495056	0.0013509008954717073	binder
SVSRGSSLKILSK	HLA-A*11:01	0.988021731376648	0.008492053577675346	binder
SVSSAPTLLK	HLA-A*11:01	0.9984938263893127	0.0006129442903281036	binder
SVSSVSTLK	HLA-A*11:01	0.9981747508049011	0.0008078855141435143	binder
SVTEAIPVSR	HLA-A*11:01	0.9922256112098694	0.0031830776294304976	binder
SVTEFSEEK	HLA-A*11:01	0.9867151021957398	0.008844485822551078	binder
SVTNVSVAK	HLA-A*11:01	0.9981943726539612	0.0009673082010453294	binder
SVVAVPLPLH	HLA-A*11:01	0.9738524317741394	0.010690107654551442	binder
SVVAVPLPLHR	HLA-A*11:01	0.9951525807380677	0.002681124933402677	binder
SVVEYLLQH	HLA-A*11:01	0.9885884046554565	0.010042951894219174	binder
SVVGELMYK	HLA-A*11:01	0.9984911203384399	0.0001716642511974881	binder
SVVPQLTGGSVYK	HLA-A*11:01	0.9991882562637329	0.00039579760603755	binder
SVVSLLDGVVEK	HLA-A*11:01	0.9962631821632385	0.001973157706475865	binder
SVVSSVTTK	HLA-A*11:01	0.9984007835388183	0.0007565006154423774	binder
SVYDLTPGEK	HLA-A*11:01	0.9983978748321534	0.0005656111446900083	binder
SVYGGGGIHEY	HLA-A*11:01	0.9990139365196228	0.001099571613082347	binder
SVYITLKK	HLA-A*11:01	0.9978251099586487	0.001010771386667324	binder
SVYSDRYIFAK	HLA-A*11:01	0.999169397354126	0.00020095217607402877	binder
SVYSPESSVRK	HLA-A*11:01	0.998932147026062	0.0007419111939902421	binder
SWGSGLDMHTK	HLA-A*11:01	0.5297656498849392	0.2916189511689377	ambiguous
TAAYVNAIEK	HLA-A*11:01	0.994510543346405	0.0014493701003659631	binder
TADDPSLSLIK	HLA-A*11:01	0.9660306811332703	0.02687916273769527	binder
TADVHFER	HLA-A*11:01	0.9006684303283692	0.0677487250861712	binder
TAFLLDALK	HLA-A*11:01	0.9825162887573242	0.006013182918539205	binder
TAFRNKSMLFK	HLA-A*11:01	0.992797338962555	0.002771548043874531	binder
TAGAQVLLR	HLA-A*11:01	0.8096811056137085	0.11665950008163109	binder
TAGLPTTLGP	HLA-A*11:01	0.004827125510200858	0.0026880214241527143	not-binder
TALDPSVLD	HLA-A*11:01	0.007667208136990666	0.00661826594184744	not-binder
TALVSWLSAK	HLA-A*11:01	0.9797266364097595	0.014844663701522902	binder
TAMPPGTAR	HLA-A*11:01	0.9794106245040893	0.01101557127497355	binder
TAPTGHTL	HLA-A*11:01	0.16972449743188917	0.31779833619734116	not-binder
TATPQQAQEVHEK	HLA-A*11:01	0.45901535749435424	0.2772174659720057	ambiguous
TAVAPIER	HLA-A*11:01	0.9171247720718384	0.04715107917670719	binder
TAVVVGTITDDVR	HLA-A*11:01	0.5372978627681733	0.1757734903829935	ambiguous
TAYGGKYSVK	HLA-A*11:01	0.9988831520080567	0.0007274502456501204	binder
TDTYKLILNGK	HLA-A*11:01	0.4581551820039749	0.31477835629302187	ambiguous
TDVAAPFGGFK	HLA-A*11:01	0.8736721277236938	0.10717271049308313	binder
TEAELLQLEK	HLA-A*11:01	0.48837856352329256	0.210500868694169	ambiguous
TEISEMNR	HLA-A*11:01	0.10020266064675525	0.08024545025238713	not-binder
TEKPEVID	HLA-A*11:01	0.00392941142199561	0.005713178957704442	not-binder
TENLLGSYFPK	HLA-A*11:01	0.86621595621109	0.0951737185612549	binder
TEQGPQVDETQFK	HLA-A*11:01	0.27169016301631926	0.10639552543855865	not-binder
TFEESFQK	HLA-A*11:01	0.7053784370422364	0.17997159733600382	binder
TFIAIKPDGVQR	HLA-A*11:01	0.3696890451014042	0.2874520640885623	ambiguous
TFRPPYYHR	HLA-A*11:01	0.21282242611050606	0.2746151385019702	not-binder
TFTVTEKPEVID	HLA-A*11:01	0.02999364985153079	0.02638694036408865	not-binder
TFYGPVKK	HLA-A*11:01	0.9692048668861389	0.0404887221115527	binder
TGEVYFADSFDR	HLA-A*11:01	0.20654455572366714	0.20538866857891214	not-binder
TGLTWSKTGP	HLA-A*11:01	0.003852465841919184	0.001334619186555006	not-binder
TGPNLHGLFGR	HLA-A*11:01	0.5349296569824219	0.1828949370489802	ambiguous
TGTAEMSSILEER	HLA-A*11:01	0.054360889829695225	0.03280303874151063	not-binder
THILLFLPK	HLA-A*11:01	0.8715964078903198	0.08748080773236097	binder
TIAASLAFK	HLA-A*11:01	0.9977578163146973	0.0007118218501533609	binder
TIAMDGTEGLVR	HLA-A*11:01	0.7850945591926575	0.09428586518922537	binder
TIDERAINKK	HLA-A*11:01	0.9946454644203186	0.0013398088291284645	binder
TIEEVVGR	HLA-A*11:01	0.6869794309139252	0.23208519745263823	binder
TIFEERHLK	HLA-A*11:01	0.9978246450424194	0.0010462905224203694	binder
TIFLMGPVK	HLA-A*11:01	0.9929871439933777	0.0031561229647977264	binder
TIISEQQAKSLLK	HLA-A*11:01	0.995078182220459	0.0020798949130272125	binder
TIITAESIFYK	HLA-A*11:01	0.9983784317970276	0.0012982522268933563	binder
TILAGDVKVK	HLA-A*11:01	0.9754100561141967	0.020502314617979505	binder
TILDELVQR	HLA-A*11:01	0.7898039549589158	0.27418281693627533	binder
TIMDRSIILRH	HLA-A*11:01	0.8280405044555664	0.08786589608628158	binder
TINEVENQILTR	HLA-A*11:01	0.7878101229667663	0.12022790220173815	binder
TIPIDGDFFSYTR	HLA-A*11:01	0.482332307100296	0.2458636678269624	ambiguous
TIQVDNTDAEGR	HLA-A*11:01	0.2517963036894798	0.11195498019420158	not-binder
TITLYGKS	HLA-A*11:01	0.006971323397010565	0.0029803185961766823	not-binder
TIYSEADLRKK	HLA-A*11:01	0.9963656425476074	0.0014411299198223832	binder
TKTFTVTEKPEVID	HLA-A*11:01	0.05035621915012598	0.04692316083614179	not-binder
TLADAEGDVFR	HLA-A*11:01	0.7396952271461487	0.21232673389574544	binder
TLAFITKTI	HLA-A*11:01	0.0052610160782933235	0.002202756876981068	not-binder
TLDVAVRR	HLA-A*11:01	0.8210145950317382	0.15529177083314355	binder
TLFYLGKRK	HLA-A*11:01	0.9371720433235169	0.03819215755150675	binder
TLGVDFIDVATK	HLA-A*11:01	0.7746095657348633	0.2089090428964396	binder
TLKGETTTEAVDAA	HLA-A*11:01	0.03415751252323389	0.02818088625614161	not-binder
TLKGETTTEAVD	HLA-A*11:01	0.027718589222058655	0.01788539796975974	not-binder
TLNDELEIIEGMK	HLA-A*11:01	0.6856949746608734	0.20263923814432172	binder
TLPKPVQK	HLA-A*11:01	0.9884144425392151	0.012483589201457505	binder
TLSDYNIQK	HLA-A*11:01	0.9954516410827636	0.0024750205895385765	binder
TLTIVDTGIGMTK	HLA-A*11:01	0.9533273816108704	0.02355488472114822	binder
TNPFRPQK	HLA-A*11:01	0.8467040181159973	0.12591513431617543	binder
TPAVTTYKLVINGK	HLA-A*11:01	0.36209793835878373	0.23359525595555003	not-binder
TQEKNPLPSK	HLA-A*11:01	0.8408952116966247	0.17406573411377463	binder
TQLVSNLK	HLA-A*11:01	0.9467781186103821	0.013314854429899709	binder
TQMGPVAAK	HLA-A*11:01	0.9956682443618774	0.0009534941431556766	binder
TSETPQPPR	HLA-A*11:01	0.5124632358551026	0.2940565624058246	ambiguous
TSGAAVIKQ	HLA-A*11:01	0.01833366621285677	0.010521541481161127	not-binder
TSIAIDTIINQK	HLA-A*11:01	0.99151691198349	0.003077801411318318	binder
TSLLGYFPNK	HLA-A*11:01	0.9877204298973083	0.002543531860036091	binder
TSLSVSTPK	HLA-A*11:01	0.9942239642143249	0.002748902221275554	binder
TSPIIIHRL	HLA-A*11:01	0.09377762265503406	0.1387580544044827	not-binder
TSQPFQVLK	HLA-A*11:01	0.9973382472991943	0.0012798314197362763	binder
[truncated: 31,425 more rows]
