# Supplementary material for: Peptidome Surveillance Across Evolving SARS-CoV-2 Lineages Reveals HLA Binding Conservation in Nucleocapsid Among Variants With Most Potential for T-Cell Epitope Loss in Spike
Source: Front Immunol. 2022 Jun 23;13:918928. doi: 10.3389/fimmu.2022.918928 (PMC9260595; doi:10.3389/fimmu.2022.918928)
Supplement: Supplementary file 4 [file DataSheet_4.zip]

Archive with 75 entries (74 files):
- cnn_results/
- cnn_results/HLA-B15_01_predictionsCNN.csv
- __MACOSX/cnn_results/._HLA-B15_01_predictionsCNN.csv
- cnn_results/HLA-A11_01_predictionsCNN.csv
- __MACOSX/cnn_results/._HLA-A11_01_predictionsCNN.csv
- cnn_results/.DS_Store
- __MACOSX/cnn_results/._.DS_Store
- cnn_results/HLA-C08_02_predictionsCNN.csv
- __MACOSX/cnn_results/._HLA-C08_02_predictionsCNN.csv
- cnn_results/HLA-A23_01_predictionsCNN.csv
- __MACOSX/cnn_results/._HLA-A23_01_predictionsCNN.csv
- cnn_results/HLA-B15_02_predictionsCNN.csv
- __MACOSX/cnn_results/._HLA-B15_02_predictionsCNN.csv
- cnn_results/HLA-A25_01_predictionsCNN.csv
- __MACOSX/cnn_results/._HLA-A25_01_predictionsCNN.csv
- cnn_results/HLA-A02_05_predictionsCNN.csv
- __MACOSX/cnn_results/._HLA-A02_05_predictionsCNN.csv
- cnn_results/HLA-A33_01_predictionsCNN.csv
- __MACOSX/cnn_results/._HLA-A33_01_predictionsCNN.csv
- cnn_results/HLA-B53_01_predictionsCNN.csv
- __MACOSX/cnn_results/._HLA-B53_01_predictionsCNN.csv
- cnn_results/HLA-B45_01_predictionsCNN.csv
- __MACOSX/cnn_results/._HLA-B45_01_predictionsCNN.csv
- cnn_results/HLA-B37_01_predictionsCNN.csv
- __MACOSX/cnn_results/._HLA-B37_01_predictionsCNN.csv
- cnn_results/HLA-B07_02_predictionsCNN.csv
- __MACOSX/cnn_results/._HLA-B07_02_predictionsCNN.csv
- cnn_results/HLA-C03_03_predictionsCNN.csv
- __MACOSX/cnn_results/._HLA-C03_03_predictionsCNN.csv
- cnn_results/HLA-A02_06_predictionsCNN.csv
- __MACOSX/cnn_results/._HLA-A02_06_predictionsCNN.csv
- cnn_results/HLA-B15_17_predictionsCNN.csv
- __MACOSX/cnn_results/._HLA-B15_17_predictionsCNN.csv
- cnn_results/HLA-C12_03_predictionsCNN.csv
- __MACOSX/cnn_results/._HLA-C12_03_predictionsCNN.csv
- cnn_results/HLA-B40_01_predictionsCNN.csv
- __MACOSX/cnn_results/._HLA-B40_01_predictionsCNN.csv
- cnn_results/HLA-B35_03_predictionsCNN.csv
- __MACOSX/cnn_results/._HLA-B35_03_predictionsCNN.csv
- cnn_results/HLA-B38_01_predictionsCNN.csv
- __MACOSX/cnn_results/._HLA-B38_01_predictionsCNN.csv
- cnn_results/HLA-B40_02_predictionsCNN.csv
- __MACOSX/cnn_results/._HLA-B40_02_predictionsCNN.csv
- cnn_results/HLA-B08_01_predictionsCNN.csv
- __MACOSX/cnn_results/._HLA-B08_01_predictionsCNN.csv
- cnn_results/HLA-B14_02_predictionsCNN.csv
- __MACOSX/cnn_results/._HLA-B14_02_predictionsCNN.csv
- cnn_results/HLA-A68_01_predictionsCNN.csv
- __MACOSX/cnn_results/._HLA-A68_01_predictionsCNN.csv
- cnn_results/HLA-A30_02_predictionsCNN.csv
- __MACOSX/cnn_results/._HLA-A30_02_predictionsCNN.csv
- cnn_results/HLA-C05_01_predictionsCNN.csv
- __MACOSX/cnn_results/._HLA-C05_01_predictionsCNN.csv
- cnn_results/HLA-A32_01_predictionsCNN.csv
- __MACOSX/cnn_results/._HLA-A32_01_predictionsCNN.csv
- cnn_results/HLA-C07_02_predictionsCNN.csv
- __MACOSX/cnn_results/._HLA-C07_02_predictionsCNN.csv
- cnn_results/HLA-B18_01_predictionsCNN.csv
- __MACOSX/cnn_results/._HLA-B18_01_predictionsCNN.csv
- cnn_results/HLA-B15_03_predictionsCNN.csv
- __MACOSX/cnn_results/._HLA-B15_03_predictionsCNN.csv
- cnn_results/HLA-A66_01_predictionsCNN.csv
- __MACOSX/cnn_results/._HLA-A66_01_predictionsCNN.csv
- cnn_results/HLA-A02_02_predictionsCNN.csv
- __MACOSX/cnn_results/._HLA-A02_02_predictionsCNN.csv
- cnn_results/HLA-B46_01_predictionsCNN.csv
- __MACOSX/cnn_results/._HLA-B46_01_predictionsCNN.csv
- cnn_results/HLA-A02_11_predictionsCNN.csv
- __MACOSX/cnn_results/._HLA-A02_11_predictionsCNN.csv
- cnn_results/HLA-B58_01_predictionsCNN.csv
- __MACOSX/cnn_results/._HLA-B58_01_predictionsCNN.csv
- cnn_results/HLA-A30_01_predictionsCNN.csv
- __MACOSX/cnn_results/._HLA-A30_01_predictionsCNN.csv
- cnn_results/HLA-A26_01_predictionsCNN.csv
- __MACOSX/cnn_results/._HLA-A26_01_predictionsCNN.csv
