# Supplementary material for: Peptidome Surveillance Across Evolving SARS-CoV-2 Lineages Reveals HLA Binding Conservation in Nucleocapsid Among Variants With Most Potential for T-Cell Epitope Loss in Spike
Source: Front Immunol. 2022 Jun 23;13:918928. doi: 10.3389/fimmu.2022.918928 (PMC9260595; doi:10.3389/fimmu.2022.918928)
Supplement: Supplementary file 4 [file DataSheet_4.zip › cnn_results/HLA-B15_01_predictionsCNN.csv]

peptide	allele	prediction	prediction_std	classification
AAAAAAAAGGDAG	HLA-B*15:01	0.9972204804420471	0.005409324810264112	binder
AAAAAAAGQVAA	HLA-B*15:01	0.9369233250617981	0.12348628596174425	binder
AAAAAAAGSPY	HLA-B*15:01	0.9996330261230468	0.0004231219221960369	binder
AAAAAAPPDP	HLA-B*15:01	0.7392894128337503	0.36912997657693397	binder
AAAPVIKAY	HLA-B*15:01	0.9994516611099243	0.0003127735310196281	binder
AAGPPISEGK	HLA-B*15:01	0.17097343169152737	0.1310771822210428	not-binder
AAHPSEATF	HLA-B*15:01	0.9828872203826904	0.012436409027911158	binder
AASRIKTIY	HLA-B*15:01	0.9361899375915528	0.04924007103594583	binder
AAYGGYPTAH	HLA-B*15:01	0.9701813578605651	0.03419632583032872	binder
AAYGYGIRY	HLA-B*15:01	0.9950356841087341	0.0026075579397337742	binder
ADVQKERY	HLA-B*15:01	0.5735956698656082	0.20212604755583025	ambiguous
AEQNRKDAEAW	HLA-B*15:01	0.5890166938304902	0.31229434298973996	ambiguous
AEQRGELAIKD	HLA-B*15:01	0.32910295128822326	0.13947981513199695	not-binder
AEQRGENALKD	HLA-B*15:01	0.23798194229602815	0.08642314617775464	not-binder
AERLVEIQY	HLA-B*15:01	0.9147616863250733	0.06919311674128556	binder
AEVNADRITWL	HLA-B*15:01	0.7221260488033294	0.23133940432531977	binder
AFKKGDRVF	HLA-B*15:01	0.6545579969882965	0.2349860318293159	binder
AGFAGDDAPR	HLA-B*15:01	0.33747210530564187	0.21831410769548926	not-binder
AGGYFTSPGGY	HLA-B*15:01	0.9190350770950317	0.06903883382682849	binder
AGQKATAAF	HLA-B*15:01	0.9141740918159484	0.031841730847498244	binder
AIATLAACY	HLA-B*15:01	0.9828143239021301	0.008680514265699888	binder
AIFGPPNTYY	HLA-B*15:01	0.9982252717018127	0.0005397870491145086	binder
AIFSKNSKY	HLA-B*15:01	0.9942229986190796	0.0028215350071295322	binder
AIHTGEKPY	HLA-B*15:01	0.9929306507110596	0.0023776195523652825	binder
AIIAPHAGY	HLA-B*15:01	0.9924841165542603	0.0013007004512503328	binder
AIKIEVATY	HLA-B*15:01	0.9975180625915527	0.0025167587180102272	binder
AIKPGTPLY	HLA-B*15:01	0.9973938941955567	0.0011090919412006892	binder
AIKPTSKEF	HLA-B*15:01	0.9941455483436584	0.005839265913496079	binder
AILDYYKTG	HLA-B*15:01	0.010150346084628836	0.009525435534974397	not-binder
AKNKLNDLED	HLA-B*15:01	0.08676918372511863	0.06468363435733282	not-binder
ALAGTFHYY	HLA-B*15:01	0.995846962928772	0.0013990695577469948	binder
ALEEQLQQIRAE	HLA-B*15:01	0.4414018414914608	0.24205555363601006	ambiguous
ALEEQLQQIR	HLA-B*15:01	0.1990824118256569	0.20741706093327109	not-binder
ALFAVPKNY	HLA-B*15:01	0.970250380039215	0.020038726162247833	binder
ALIPETTTL	HLA-B*15:01	0.9569466471672058	0.029008505820927174	binder
ALKPGLSAY	HLA-B*15:01	0.9994649529457093	0.0006142240541154744	binder
ALMPPFTAF	HLA-B*15:01	0.9981833457946777	0.0008996946348987624	binder
ALQEAHLC	HLA-B*15:01	0.0718669314053841	0.0949025267402285	not-binder
ALRASVETGF	HLA-B*15:01	0.9930623769760132	0.0032437199595412966	binder
ALSKGATVY	HLA-B*15:01	0.9965149164199829	0.0029410025728870094	binder
ALSPNAKEF	HLA-B*15:01	0.985327935218811	0.01887139799718396	binder
ALSPNHRIY	HLA-B*15:01	0.9940579056739807	0.004107226722495179	binder
ALVASKVFY	HLA-B*15:01	0.9854726314544677	0.0071659544471359415	binder
ALYKKILKY	HLA-B*15:01	0.9931906700134278	0.0021290723672700656	binder
AMHSDSQTF	HLA-B*15:01	0.9974256038665772	0.0023990739112404787	binder
AMIDTGKAF	HLA-B*15:01	0.9983304619789124	0.001163407626722197	binder
AMKLGEEAF	HLA-B*15:01	0.9935355424880982	0.007510381384835134	binder
AMKPKPLSV	HLA-B*15:01	0.8214491009712219	0.20822403067842307	binder
AMLRQLAQY	HLA-B*15:01	0.9936939001083374	0.002828634572371737	binder
AMMGLAQIY	HLA-B*15:01	0.9971912980079651	0.002139724826971329	binder
AMYPHIFYF	HLA-B*15:01	0.9979964613914489	0.0008983165816633072	binder
AMYPIRSAY	HLA-B*15:01	0.9991986155509949	0.0007632595402218174	binder
ANALGGKGAGF	HLA-B*15:01	0.8627520084381104	0.06074771156936739	binder
AQAAIVVY	HLA-B*15:01	0.9951024889945984	0.007939144644929244	binder
AQAEKHFHY	HLA-B*15:01	0.9941849708557129	0.0029153726200294135	binder
AQALVLQVF	HLA-B*15:01	0.99290030002594	0.0036010646705894223	binder
AQDGPRVRY	HLA-B*15:01	0.9398332953453064	0.10102132677669577	binder
AQFGHTSIVAY	HLA-B*15:01	0.9999209642410278	3.911292941546363e-05	binder
AQFHPDGLIF	HLA-B*15:01	0.9982721328735351	0.0013342281617862808	binder
AQHDAQEFMAF	HLA-B*15:01	0.9945774912834168	0.00289349363740487	binder
AQHLFLQAF	HLA-B*15:01	0.997477114200592	0.0011940061052099697	binder
AQHNTRMLATY	HLA-B*15:01	0.9984843611717225	0.0011013396159548152	binder
AQHPNIVTV	HLA-B*15:01	0.9927370548248291	0.0022519551256492227	binder
AQHSYFGSF	HLA-B*15:01	0.9967386484146118	0.0014137746024330353	binder
AQIIQRSF	HLA-B*15:01	0.9969709277153015	0.0021752597828708416	binder
AQIKEKLERY	HLA-B*15:01	0.9990860462188721	0.0005266786896543646	binder
AQIKHLARL	HLA-B*15:01	0.9888983368873596	0.0038332101950828775	binder
AQIPVDLSEL	HLA-B*15:01	0.990699315071106	0.010329883661405543	binder
AQIRYEGILY	HLA-B*15:01	0.9934785723686218	0.0057584346400632175	binder
AQIVSATAI	HLA-B*15:01	0.966884434223175	0.020488955666455873	binder
AQIYQLIEY	HLA-B*15:01	0.9983290076255799	0.0010734570908333353	binder
AQKDHLSKL	HLA-B*15:01	0.9804898977279664	0.00641006095185488	binder
AQKKLISQV	HLA-B*15:01	0.8709934949874878	0.10475915668120342	binder
AQKKLLSKM	HLA-B*15:01	0.9905907392501831	0.008446239337537569	binder
AQKPQLLRH	HLA-B*15:01	0.9443669557571411	0.08318820794457492	binder
AQKPSVPRSNF	HLA-B*15:01	0.9948614716529847	0.0031824589400339946	binder
AQKQLLEY	HLA-B*15:01	0.9970005035400391	0.003609901115389682	binder
AQKSGDGVQF	HLA-B*15:01	0.999522614479065	0.00045301837987832136	binder
AQKYHEYSHY	HLA-B*15:01	0.9905139207839966	0.007577556788847689	binder
AQLKDYITY	HLA-B*15:01	0.9979817390441894	0.002028325501555503	binder
AQLLQYRA	HLA-B*15:01	0.12109990203753114	0.1767760683778825	not-binder
AQLTHTQF	HLA-B*15:01	0.9843478322029113	0.012517539100862654	binder
AQNELDQKKVKY	HLA-B*15:01	0.9930563688278198	0.007103861780564495	binder
AQNLHNSYY	HLA-B*15:01	0.9982748389244079	0.0006599409264528135	binder
AQNPRPTRL	HLA-B*15:01	0.9343874335289002	0.08191511808805696	binder
AQNRFLLEL	HLA-B*15:01	0.9789525151252747	0.0151687748454134	binder
AQNRKLIEF	HLA-B*15:01	0.9960035800933837	0.004070218545750114	binder
AQNVGTTHDL	HLA-B*15:01	0.9581490993499756	0.03774942279346642	binder
AQPGSEPTPM	HLA-B*15:01	0.9690467953681946	0.021473865419546212	binder
AQPKPATAL	HLA-B*15:01	0.9454114317893982	0.0647398526856771	binder
AQPLESGTHF	HLA-B*15:01	0.9878529071807861	0.011633918844998325	binder
AQQDLKKGLHLY	HLA-B*15:01	0.9944191455841065	0.003934035413683474	binder
AQQEAERARF	HLA-B*15:01	0.9853618144989014	0.013234303413325797	binder
AQQEARTEF	HLA-B*15:01	0.9981779098510742	0.0009426272505736081	binder
AQQPALIHGY	HLA-B*15:01	0.9990910053253174	0.0010649881548537288	binder
AQQPSYVY	HLA-B*15:01	0.997844135761261	0.0023346899997091883	binder
AQQSEPIAY	HLA-B*15:01	0.9951345682144165	0.0021790073994990737	binder
AQRASSNVF	HLA-B*15:01	0.9990635514259338	0.0007936864822247205	binder
AQRDIIFEL	HLA-B*15:01	0.9767962574958802	0.022269529756853916	binder
AQRDVMLENY	HLA-B*15:01	0.9990037202835083	0.0005047721719086507	binder
AQRENLSAAF	HLA-B*15:01	0.998864209651947	0.0009862555255144376	binder
AQRGIGVAA	HLA-B*15:01	0.9713112831115722	0.018453150117860407	binder
AQRHVLTY	HLA-B*15:01	0.9980715394020081	0.0017140240325501203	binder
AQRIVEKL	HLA-B*15:01	0.9940408825874328	0.005881249757129631	binder
AQRIVRVPILY	HLA-B*15:01	0.9840614438056946	0.012588287367202765	binder
AQRLGVSQSTH	HLA-B*15:01	0.957730746269226	0.02538434913856716	binder
AQRLIRMY	HLA-B*15:01	0.993312656879425	0.006239459443962444	binder
AQRPNPVQL	HLA-B*15:01	0.9731287002563477	0.01586312961969862	binder
AQRPSSPAL	HLA-B*15:01	0.9968164682388305	0.0017222431944665937	binder
AQRQPMKPTY	HLA-B*15:01	0.9962484955787658	0.003996939621968635	binder
AQSGTQLATY	HLA-B*15:01	0.9994831323623657	0.00023460274486246857	binder
AQSRFLSTY	HLA-B*15:01	0.998148512840271	0.0008539789240050527	binder
AQTPGAHHF	HLA-B*15:01	0.9963580250740052	0.0009058509882217937	binder
AQVELTGDNSLHSY	HLA-B*15:01	0.9972956538200378	0.0020357509035708364	binder
AQVKADGHKVY	HLA-B*15:01	0.9994902968406677	0.0005553265453557117	binder
AQVPKSSAL	HLA-B*15:01	0.9926616907119751	0.004496849552401391	binder
AQVSKVEAL	HLA-B*15:01	0.9881060361862183	0.007658126100845766	binder
AQYEDIAQK	HLA-B*15:01	0.7522624373435974	0.09407188270206207	binder
AQYEDIAQKS	HLA-B*15:01	0.8165512442588806	0.10321782304028028	binder
AQYEEIAQR	HLA-B*15:01	0.5628315001726151	0.2091573654307772	ambiguous
AQYGKLESL	HLA-B*15:01	0.995902931690216	0.0020387300190896677	binder
AQYLINVRL	HLA-B*15:01	0.9354971289634705	0.03452162842034582	binder
ARVIIEKY	HLA-B*15:01	0.6242916941642761	0.2545177290156181	ambiguous
ASSPAAVSY	HLA-B*15:01	0.9886610269546509	0.013264981236511318	binder
ASYEVKELY	HLA-B*15:01	0.9507327318191529	0.03700424848467446	binder
ATHQNLTSY	HLA-B*15:01	0.99404855966568	0.003105061942517339	binder
ATNPESKVFY	HLA-B*15:01	0.9873319625854492	0.006206470293724939	binder
ATSGVHSNF	HLA-B*15:01	0.9407564520835876	0.010159591251897106	binder
AVALDNSVY	HLA-B*15:01	0.9832717418670655	0.006990335694070569	binder
AVAPVASAL	HLA-B*15:01	0.9890944719314575	0.005402255745780483	binder
AVAVGHRVY	HLA-B*15:01	0.9941402912139893	0.0029654497577170226	binder
AVHPGNMMY	HLA-B*15:01	0.9900694131851197	0.011974075631126353	binder
AVIGDVIRVY	HLA-B*15:01	0.9986727237701416	0.0014656524909974463	binder
AVKPDQIQY	HLA-B*15:01	0.9989092350006104	0.0006254803026989336	binder
AVNALQSVY	HLA-B*15:01	0.9943394780158996	0.00247939125303447	binder
AVQKAIPMY	HLA-B*15:01	0.9551346302032471	0.029256164823280233	binder
AVRHTIQVY	HLA-B*15:01	0.9982567310333252	0.0011781211813819417	binder
AVRPLELAY	HLA-B*15:01	0.997895884513855	0.0007522206179215481	binder
AVRSGIVEY	HLA-B*15:01	0.9994832873344421	0.00020328026164492468	binder
AVSKPGMDY	HLA-B*15:01	0.9355410933494568	0.09323592891452111	binder
AVSPSSVFY	HLA-B*15:01	0.9925525069236756	0.002871749419747388	binder
AVSQIVTVY	HLA-B*15:01	0.995584499835968	0.002126098434564677	binder
AVTASIHVY	HLA-B*15:01	0.984175705909729	0.014530993992305048	binder
AVYPQATQTY	HLA-B*15:01	0.9993060946464538	0.00046568150594686477	binder
DAPLRDPALRQLL	HLA-B*15:01	0.0025362770729771	0.001991624188074922	not-binder
DNHPSQRLESVSF	HLA-B*15:01	0.3999476432800293	0.24251364304573747	ambiguous
DQLEYQEELR	HLA-B*15:01	0.27892403220757844	0.3188587109821797	not-binder
DRIINTLSI	HLA-B*15:01	0.030876788846217095	0.039048475935986746	not-binder
DTGRPSTTVR	HLA-B*15:01	0.00805290041025728	0.008248406839733633	not-binder
EEANNDLENKIQ	HLA-B*15:01	0.6348243713378906	0.12170264986908616	binder
EEQLQQIRAE	HLA-B*15:01	0.11125649937894196	0.11447364627545728	not-binder
EEQLQQIR	HLA-B*15:01	0.1085098403505981	0.18031668919163327	not-binder
EESNYELEGKIK	HLA-B*15:01	0.7383710861206054	0.23637372723991734	binder
EIELQSQLALKQ	HLA-B*15:01	0.037259924109093845	0.03488454740737809	not-binder
ENAGEDPGLAR	HLA-B*15:01	0.3015736699104309	0.23761834180135172	not-binder
ESRLPPPGAAQWL	HLA-B*15:01	0.057214485481381416	0.03982635036022223	not-binder
ETQITQIEHEV	HLA-B*15:01	0.06292975842952728	0.042910932916049964	not-binder
EVGDKVVIF	HLA-B*15:01	0.11551739918068052	0.09948489611972858	not-binder
FEIDGRKNKSY	HLA-B*15:01	0.949018120765686	0.04887377885541644	binder
FEKSTGLPH	HLA-B*15:01	0.7581801295280457	0.12180864172970746	binder
FFLLAYDLY	HLA-B*15:01	0.08728545738849788	0.09457620270664377	not-binder
FIAPTGHSL	HLA-B*15:01	0.988706111907959	0.010692809754266824	binder
FKQYANDNGVD	HLA-B*15:01	0.24177093356847762	0.17406895520883542	not-binder
FNEKSKEL	HLA-B*15:01	0.13121216967701912	0.0878058614309578	not-binder
FQIMNEIVY	HLA-B*15:01	0.9947365522384644	0.002262753869897423	binder
FQISKEYERF	HLA-B*15:01	0.9694156765937805	0.018063959335588495	binder
FQKADGVPVY	HLA-B*15:01	0.9998669147491455	0.00017546646270654985	binder
FQKPSGVSA	HLA-B*15:01	0.997939157485962	0.0019495477764006753	binder
FQLPGGHLEF	HLA-B*15:01	0.9987732291221618	0.0008560499067534454	binder
FSKDIVENY	HLA-B*15:01	0.9918582797050476	0.006863292823010219	binder
FVAEERKHY	HLA-B*15:01	0.9841244220733643	0.006460556891006218	binder
GAIKADHVSTY	HLA-B*15:01	0.9970029950141907	0.0016313317617453955	binder
GEMPTSVAY	HLA-B*15:01	0.9635364294052124	0.02899706016774	binder
GGGGGGLGSGGSIR	HLA-B*15:01	0.9184621095657348	0.10173135592401626	binder
GGGGGLGSGGSIR	HLA-B*15:01	0.9270158886909485	0.08847216027429539	binder
GGGGLGSGGSIR	HLA-B*15:01	0.7448784530162811	0.2634789320494155	binder
GGGLSVSSSR	HLA-B*15:01	0.23702988140285014	0.2517902493329677	not-binder
GGGSFRGSYGSS	HLA-B*15:01	0.6451846480369567	0.24891510333936429	binder
GGKLMITY	HLA-B*15:01	0.9301485180854797	0.03905346868355193	binder
GGPGGVGGL	HLA-B*15:01	0.280540269613266	0.20113943021110367	not-binder
GIHPDDLSF	HLA-B*15:01	0.9883539915084839	0.006099839785429469	binder
GKADGAEAKPAE	HLA-B*15:01	0.7479134261608124	0.16573117407565352	binder
GLGSGGSIR	HLA-B*15:01	0.029421147709945215	0.03506032398817561	not-binder
GLGSGGSIRSS	HLA-B*15:01	0.17440730929374695	0.16609967838501793	not-binder
GLKPSTSKY	HLA-B*15:01	0.9986038565635681	0.0006472377007341266	binder
GLSGLHRTY	HLA-B*15:01	0.9719758629798889	0.038263787084225516	binder
GLYSPQYISY	HLA-B*15:01	0.9955440402030945	0.004253494203555198	binder
GMFDQKSSSH	HLA-B*15:01	0.9679925441741943	0.02510758244082227	binder
GQADVISKL	HLA-B*15:01	0.9785751938819885	0.015455134417732655	binder
GQAYTIQGQY	HLA-B*15:01	0.9980052232742309	0.0008806767388399901	binder
GQFGVGFY	HLA-B*15:01	0.9913214325904847	0.01032033433264223	binder
GQGAFGRVY	HLA-B*15:01	0.9955893516540527	0.004041922684245773	binder
GQHPALSY	HLA-B*15:01	0.9986576437950134	0.0017088981689430233	binder
GQIELTGKRY	HLA-B*15:01	0.9979449391365052	0.0013699938213395286	binder
GQIIGEGRY	HLA-B*15:01	0.997331964969635	0.0019187495390474013	binder
GQIPEIIFY	HLA-B*15:01	0.9981511116027832	0.0009155370817622713	binder
GQIPTGEKHGRAF	HLA-B*15:01	0.9973869323730469	0.0036022082705189397	binder
GQIQKVHPA	HLA-B*15:01	0.7748532064259053	0.36450795183861373	binder
GQKIQIVTA	HLA-B*15:01	0.9791674375534057	0.008301842426177666	binder
GQKISTVAV	HLA-B*15:01	0.9811668753623962	0.006705723229541492	binder
GQKLPKSRTAY	HLA-B*15:01	0.9960460782051086	0.004959598955011925	binder
GQKMTTLQH	HLA-B*15:01	0.9833510160446167	0.014263498267347212	binder
GQKPNPYFY	HLA-B*15:01	0.9984442591667175	0.0009186769180221648	binder
GQKSLRSY	HLA-B*15:01	0.9985953450202942	0.0017737624981628295	binder
GQKYPVHIY	HLA-B*15:01	0.9974534153938294	0.001935548841915979	binder
GQLFHIACF	HLA-B*15:01	0.9907408118247986	0.005995097687032718	binder
GQLTGMYRY	HLA-B*15:01	0.9894702911376954	0.005246933583491305	binder
GQMAQKFSF	HLA-B*15:01	0.99669109582901	0.0031027373858302384	binder
GQNGQQILSA	HLA-B*15:01	0.9685742735862732	0.02415541219982495	binder
GQPGQKQSTTF	HLA-B*15:01	0.9978326559066772	0.0020816153440091118	binder
GQPPFASRSF	HLA-B*15:01	0.998542070388794	0.0008181141168505139	binder
GQQVIVSY	HLA-B*15:01	0.9954833626747132	0.006192772646126827	binder
GQRFLEVQY	HLA-B*15:01	0.9981645345687866	0.0013824608131981836	binder
GQRPQLTAA	HLA-B*15:01	0.9635677218437195	0.04033155514120018	binder
GQRRHFIIQY	HLA-B*15:01	0.9957605004310608	0.002718937325633666	binder
GQRTGQVTV	HLA-B*15:01	0.9676994562149048	0.0113832417991179	binder
GQTKQVTVY	HLA-B*15:01	0.998920226097107	0.0006232432313007617	binder
GQTLFAGY	HLA-B*15:01	0.9609734296798706	0.03797077142750389	binder
GQTSIRPY	HLA-B*15:01	0.9819516062736511	0.013258784787615288	binder
GQVALRTSL	HLA-B*15:01	0.9924204826354981	0.0048940165856670974	binder
GQVFLKTAL	HLA-B*15:01	0.9796813368797302	0.0073455292895108935	binder
GQVQVRTLY	HLA-B*15:01	0.9967118382453919	0.0016340982911531594	binder
GQYTGHEY	HLA-B*15:01	0.998521888256073	0.0017212067564912198	binder
GSGPAGYSY	HLA-B*15:01	0.9658632040023803	0.027985176227732233	binder
GSGVVAWDIPITY	HLA-B*15:01	0.6975592494010925	0.15579248970023382	binder
GSRVISHY	HLA-B*15:01	0.9448338866233825	0.03471716066163774	binder
GTGGIVSTAF	HLA-B*15:01	0.9696006417274475	0.011492957591474447	binder
GVISKTLTY	HLA-B*15:01	0.998305869102478	0.0012278237335205807	binder
GVWTYDDATKTF	HLA-B*15:01	0.9331162571907043	0.07567789950683451	binder
HAAEYGAEALE	HLA-B*15:01	0.15004640221595764	0.1000634151294862	not-binder
HEIVLKVAY	HLA-B*15:01	0.8695358991622925	0.05999518205220836	binder
HIKTETVTY	HLA-B*15:01	0.9980693340301514	0.0007230693278074252	binder
HISPVTSTY	HLA-B*15:01	0.9987160563468933	0.0006721817847871042	binder
HLPETKFSEL	HLA-B*15:01	0.7386242151260376	0.18859797584448	binder
HLQKSLSSY	HLA-B*15:01	0.996206796169281	0.0007134727473459556	binder
HLRPRPRAY	HLA-B*15:01	0.984666907787323	0.01084295873122	binder
HMMEKIKSY	HLA-B*15:01	0.9985731244087219	0.0017959530397931853	binder
HNLLEGGQEDFESS	HLA-B*15:01	0.4291496455669403	0.27398100145685234	ambiguous
HPREPALGPHGPSR	HLA-B*15:01	0.002138403241406195	0.0019464197188552765	not-binder
HQFEGAEEY	HLA-B*15:01	0.9968786239624023	0.0035867480487717066	binder
HQGYPHRNF	HLA-B*15:01	0.3670865327119827	0.27518801398652204	ambiguous
HQHTISTL	HLA-B*15:01	0.9735266089439392	0.027010163218011033	binder
HQIGNLKKY	HLA-B*15:01	0.997799277305603	0.0016059003529887831	binder
HQKIHTDAF	HLA-B*15:01	0.991908860206604	0.005777644989799751	binder
HQLGNNSVF	HLA-B*15:01	0.9850696086883545	0.009879280565974022	binder
HQNVSILY	HLA-B*15:01	0.986573052406311	0.019598793120851	binder
HQPLHVTKGY	HLA-B*15:01	0.97831289768219	0.016390118509703136	binder
HQQKVLRLY	HLA-B*15:01	0.991121506690979	0.003979371573863675	binder
HQREITSL	HLA-B*15:01	0.98723863363266	0.0059721459788072955	binder
HQRLIFRL	HLA-B*15:01	0.7802900195121765	0.1070740476032885	binder
HQSPATPAF	HLA-B*15:01	0.9959739208221435	0.0020552661934875424	binder
HQVEIKVY	HLA-B*15:01	0.9959864139556884	0.0038238464020283114	binder
HQYDGLVEL	HLA-B*15:01	0.9563950777053833	0.03796465177159779	binder
HQYKVRAY	HLA-B*15:01	0.9896468877792358	0.006466416647157428	binder
HQYPNFKDIRY	HLA-B*15:01	0.9950868844985962	0.005207650907277656	binder
HQYSIQVAF	HLA-B*15:01	0.990499985218048	0.005402929404480281	binder
HSAPGGPSY	HLA-B*15:01	0.9877402782440186	0.01218275931820731	binder
HSKVLYVY	HLA-B*15:01	0.9367927789688111	0.04816462596344747	binder
HVGKTPIVG	HLA-B*15:01	0.005748738860711455	0.004746685174193978	not-binder
HVYEIPVEY	HLA-B*15:01	0.9846219062805176	0.0117601135408429	binder
IAPTGHSL	HLA-B*15:01	0.6886370360851288	0.2418570769218069	binder
IEKDPSLVY	HLA-B*15:01	0.9526600956916809	0.04578227898928563	binder
IGQSKSVKIY	HLA-B*15:01	0.6650120437145233	0.21436803677538196	binder
IIAQSAKFSG	HLA-B*15:01	0.030507807381218298	0.038667368952555035	not-binder
IIFPDDCEF	HLA-B*15:01	0.9852048039436341	0.022408437204223114	binder
IIHSGEKPY	HLA-B*15:01	0.9944027423858642	0.005181912610230331	binder
IIHTEEKPY	HLA-B*15:01	0.9824697494506835	0.013966424629831702	binder
IIHTEGKSY	HLA-B*15:01	0.9947999715805054	0.004631831135368038	binder
IIHTGENLY	HLA-B*15:01	0.9912762522697449	0.0058065236453223425	binder
IIYTGEKPY	HLA-B*15:01	0.9928179740905761	0.006966018538056487	binder
ILAEGGGAKF	HLA-B*15:01	0.9974593758583069	0.002283012808991675	binder
ILATAGTHF	HLA-B*15:01	0.9909323692321778	0.004720680728338605	binder
ILFKGDLNY	HLA-B*15:01	0.995612907409668	0.0019490242969758182	binder
ILHANVVVY	HLA-B*15:01	0.9978240370750427	0.001600638317813989	binder
ILHTTGLQY	HLA-B*15:01	0.9981560349464417	0.0016193767702812722	binder
ILINSGSRY	HLA-B*15:01	0.9975184082984925	0.0014713375466943418	binder
ILKPDGSLY	HLA-B*15:01	0.9991304039955139	0.0008680802822684444	binder
ILKPGSTAL	HLA-B*15:01	0.9969652175903321	0.00221662737728111	binder
ILPPFFKHF	HLA-B*15:01	0.9019652962684631	0.071907327253015	binder
ILPPPVHVDY	HLA-B*15:01	0.9931640744209289	0.004302592153046069	binder
IMIRESGQLF	HLA-B*15:01	0.9913331270217896	0.005339526505299609	binder
IMRDPDTGNSKGY	HLA-B*15:01	0.9979167938232422	0.001841245772040002	binder
IQAGIFQEF	HLA-B*15:01	0.9994111061096191	0.0002482792224311587	binder
IQGVPKVTY	HLA-B*15:01	0.9879983782768249	0.015428775156211478	binder
IQHLVPASF	HLA-B*15:01	0.9954435586929321	0.0023311580846896605	binder
IQIPGSREF	HLA-B*15:01	0.9978066325187683	0.002822148311581182	binder
IQKAPGERL	HLA-B*15:01	0.9854794144630432	0.012525439676617763	binder
IQKDNPKIVH	HLA-B*15:01	0.9792927265167236	0.01716555088950079	binder
IQKENPKVV	HLA-B*15:01	0.9034321784973145	0.1225161013380504	binder
IQKFHSRAL	HLA-B*15:01	0.9908796072006225	0.006486479897555629	binder
IQKKIREKF	HLA-B*15:01	0.9940713405609131	0.004423485684465066	binder
IQKQVSVL	HLA-B*15:01	0.9957552075386047	0.003778195484411714	binder
IQKTGGTTF	HLA-B*15:01	0.9994357705116272	0.0006026083512541293	binder
IQMKPGSKIRY	HLA-B*15:01	0.9947067260742187	0.004294024801642264	binder
IQPEKDIIVEF	HLA-B*15:01	0.9718604326248169	0.0216817524628004	binder
IQPPKGVLLY	HLA-B*15:01	0.9832737684249878	0.010410221033328951	binder
IQRIFLITL	HLA-B*15:01	0.9002701640129089	0.10845079855385384	binder
IQRVAAGVL	HLA-B*15:01	0.9851958274841308	0.011955702109340877	binder
IQTHVLSY	HLA-B*15:01	0.9926346898078918	0.005606827807058211	binder
IQTSTGKVF	HLA-B*15:01	0.9818769693374634	0.014312727644142416	binder
IQYGEDLEF	HLA-B*15:01	0.996568751335144	0.0028169985024225357	binder
IRHTGEKPF	HLA-B*15:01	0.24361696392297744	0.24079222391072092	not-binder
IRHTGERPY	HLA-B*15:01	0.47440379709005354	0.3055333294249349	ambiguous
IRLENEIQTY	HLA-B*15:01	0.7702713966369629	0.06366779546304176	binder
ISERIQLSI	HLA-B*15:01	0.07250151112675667	0.03333207348520834	not-binder
ISHQNYIAY	HLA-B*15:01	0.9770415544509887	0.021553949161512626	binder
ISKSGGDYAY	HLA-B*15:01	0.9965811967849731	0.0020591392122009796	binder
ISNGGAQTY	HLA-B*15:01	0.9938953876495361	0.002877103093368127	binder
ISPTGHSL	HLA-B*15:01	0.6323831796646118	0.20207046714031018	binder
ISSPVVTSL	HLA-B*15:01	0.9739917993545533	0.016368364925962484	binder
ITAPPSRVL	HLA-B*15:01	0.9066421389579773	0.05495738863107467	binder
ITIEGVNTPY	HLA-B*15:01	0.9941702246665954	0.006281442591542396	binder
IVFIERTDF	HLA-B*15:01	0.9343469977378845	0.03757219805127397	binder
IVFVSENVTQY	HLA-B*15:01	0.9909973859786987	0.0055836935779099385	binder
IVIGDEHISF	HLA-B*15:01	0.9975479722023011	0.0009180999424701354	binder
IVKPKPRAL	HLA-B*15:01	0.7474904179573059	0.22389657969560794	binder
KAPSAARSL	HLA-B*15:01	0.6118898570537568	0.2482460393879814	ambiguous
KFIDTTSKF	HLA-B*15:01	0.9527045488357544	0.04326256323255158	binder
KIHKPEKAF	HLA-B*15:01	0.9537929654121399	0.02138211911736209	binder
KIIHTGEKPY	HLA-B*15:01	0.9961703419685364	0.0013982710595199601	binder
KIKTIGATY	HLA-B*15:01	0.9959794759750367	0.0024652569953847723	binder
KLADQIFAYY	HLA-B*15:01	0.993346381187439	0.003881861817308553	binder
KLKRLDEKF	HLA-B*15:01	0.880902111530304	0.12092535943653612	binder
KLNVAPLAVF	HLA-B*15:01	0.9824526906013489	0.007020791348105019	binder
KLSKPRVTF	HLA-B*15:01	0.9829545617103577	0.011167272575289879	binder
KLVHPTDKY	HLA-B*15:01	0.9496560096740723	0.03282018452912775	binder
KLVSKIAKY	HLA-B*15:01	0.9849422693252563	0.007921147780187786	binder
KLYPLEIVF	HLA-B*15:01	0.983323049545288	0.013418863410077616	binder
KMIPPGIHF	HLA-B*15:01	0.995749831199646	0.003885606226462157	binder
KMPEVRQSSF	HLA-B*15:01	0.9920177936553956	0.009979349878532825	binder
KMYTDGSTF	HLA-B*15:01	0.9977276206016541	0.001038769733037148	binder
KQAPPQKVSF	HLA-B*15:01	0.9994592547416687	0.0005964840586680462	binder
KQFEKQVEL	HLA-B*15:01	0.9883405566215515	0.007887587790010678	binder
KQFGNILIL	HLA-B*15:01	0.9806559205055236	0.015120639509294901	binder
KQHNHLERAF	HLA-B*15:01	0.9939689755439758	0.006081949417532053	binder
KQIASVMKH	HLA-B*15:01	0.9741267085075378	0.015543378252939123	binder
KQIFKGKTF	HLA-B*15:01	0.9884549140930176	0.00944241354837901	binder
KQIGGGDIAVF	HLA-B*15:01	0.9993328809738159	0.0004295834939628432	binder
KQIVAGVNY	HLA-B*15:01	0.9975139856338501	0.0019070833687055858	binder
KQKGSDAVGAHNVF	HLA-B*15:01	0.9993548035621643	0.0006786740733191981	binder
KQKLTSIQF	HLA-B*15:01	0.9956504821777343	0.003652296903531286	binder
KQKVDLQSL	HLA-B*15:01	0.9911629915237427	0.010066633401835407	binder
KQLNIAYDVTY	HLA-B*15:01	0.9699373722076416	0.02704981588080333	binder
KQLPDQISF	HLA-B*15:01	0.9927820444107056	0.006130515809896056	binder
KQNPTVGFELY	HLA-B*15:01	0.9985522508621216	0.0007059530982642885	binder
KQRLTPKLF	HLA-B*15:01	0.8865806937217713	0.12777504882724475	binder
KQYIMDTVF	HLA-B*15:01	0.9950808525085449	0.0034187064655034276	binder
KQYLPNIAY	HLA-B*15:01	0.9967268109321594	0.004397867834226613	binder
KTFVTYTVY	HLA-B*15:01	0.9577011466026306	0.03261957143787326	binder
KVFGPTIVAH	HLA-B*15:01	0.9459218144416809	0.04293728347759392	binder
KVMELHKSY	HLA-B*15:01	0.9871413707733154	0.015099201920954727	binder
LAGQATTAY	HLA-B*15:01	0.9587623834609985	0.027084609162208013	binder
LAKGGTVEY	HLA-B*15:01	0.9961194396018982	0.003087137949044454	binder
LEDALQQAKED	HLA-B*15:01	0.47530215680599214	0.27913738261795984	ambiguous
LIFPQDRVF	HLA-B*15:01	0.967138671875	0.012835017174859223	binder
LIIGKGAAY	HLA-B*15:01	0.9951776504516602	0.0023501073706498126	binder
LIKKDVNY	HLA-B*15:01	0.9841865181922913	0.010145063224037125	binder
LIRKDTPHY	HLA-B*15:01	0.9952494025230407	0.0009458794176855284	binder
LLAGQATTAY	HLA-B*15:01	0.9985078334808349	0.0011962216586243696	binder
LLAHPDAPM	HLA-B*15:01	0.9114622116088867	0.02720146770542689	binder
LLAKNRQTF	HLA-B*15:01	0.9572662472724914	0.04653849640749158	binder
LLARPSSTITY	HLA-B*15:01	0.9978205561637878	0.0011175021158339204	binder
LLFGPPGTGKSY	HLA-B*15:01	0.999224328994751	0.0005802340119225474	binder
LLGAAFYGVY	HLA-B*15:01	0.9043959259986878	0.06652978483289648	binder
LLKDGKTQDY	HLA-B*15:01	0.9982082366943359	0.001021842444445108	binder
LLKGIDRY	HLA-B*15:01	0.9787689089775086	0.01582754659011863	binder
LLKKGPKVY	HLA-B*15:01	0.9907519459724426	0.009536466084910624	binder
LLKPGGVLTY	HLA-B*15:01	0.9995565414428711	0.00029148918145213633	binder
LLQNPQLAY	HLA-B*15:01	0.9967326641082763	0.001121261350937545	binder
LLQTRGDSF	HLA-B*15:01	0.8763457298278808	0.037100582652932534	binder
LLREEDNKY	HLA-B*15:01	0.9939318180084229	0.004601055221279399	binder
LLYPTEDYKVY	HLA-B*15:01	0.9942743420600891	0.003943744141236713	binder
LMPEFQFGTY	HLA-B*15:01	0.9886842131614685	0.007476551036542935	binder
LNITNVAF	HLA-B*15:01	0.6912970781326294	0.0739733774699729	binder
LQAHTQSVY	HLA-B*15:01	0.9968446254730224	0.002404622691171196	binder
LQAMPRTEF	HLA-B*15:01	0.9760997772216797	0.03408937726618898	binder
LQAPPLTSL	HLA-B*15:01	0.9935703873634338	0.0038291222294813162	binder
LQDAEIAR	HLA-B*15:01	0.12654041703790425	0.14376767653830488	not-binder
LQEQMRALY	HLA-B*15:01	0.9431273102760315	0.04920023246575926	binder
LQFGPTEKF	HLA-B*15:01	0.9906874895095825	0.004387476566138705	binder
LQHLQIFTY	HLA-B*15:01	0.9849995970726013	0.014398032952805041	binder
LQHLQLFTEY	HLA-B*15:01	0.9905294418334961	0.007817588377476255	binder
LQIDNARLA	HLA-B*15:01	0.5877254128456115	0.09449927024443541	binder
LQINDKIAL	HLA-B*15:01	0.9744184494018555	0.016336901383372363	binder
LQKEDVKPY	HLA-B*15:01	0.9981656432151794	0.001988647082499215	binder
LQKGEANIF	HLA-B*15:01	0.9923799157142639	0.006068233475099593	binder
LQKIEVPLY	HLA-B*15:01	0.993424940109253	0.003535982709290869	binder
LQKPGETVF	HLA-B*15:01	0.9988598704338074	0.0012958755537551808	binder
LQKQSVVY	HLA-B*15:01	0.9969239830970764	0.004271488848615599	binder
LQKTGHRVTY	HLA-B*15:01	0.9987169146537781	0.0005780389535185919	binder
LQLPARNLTY	HLA-B*15:01	0.9896464705467224	0.008791015506040714	binder
LQNADPLKVY	HLA-B*15:01	0.9945493936538696	0.0024343032267352314	binder
LQNIAEKGSY	HLA-B*15:01	0.9958737611770629	0.0018026433966109622	binder
LQNKVSGKF	HLA-B*15:01	0.9785786628723144	0.015611314975289376	binder
LQNNLVELY	HLA-B*15:01	0.9932869076728821	0.0048985667123850885	binder
LQNPDLVSL	HLA-B*15:01	0.9873726844787598	0.008935479940312777	binder
LQPAGSLPHA	HLA-B*15:01	0.7093905091285706	0.1729908261000105	binder
LQPEPIKVY	HLA-B*15:01	0.9908693790435791	0.006268129445206234	binder
LQQAKDEI	HLA-B*15:01	0.08903300538659095	0.06482577330085011	not-binder
LQQKISVLY	HLA-B*15:01	0.9946586847305298	0.004497762899608423	binder
LQQRHQLESY	HLA-B*15:01	0.9971202850341797	0.00309001401876309	binder
LQRAHEQRF	HLA-B*15:01	0.9893199920654296	0.006615763871343232	binder
LQRANLLSY	HLA-B*15:01	0.9992476105690002	0.00044249139930421246	binder
LQRDKPIEM	HLA-B*15:01	0.9843957901000977	0.00874945973391622	binder
LQRGGLKQL	HLA-B*15:01	0.9533502459526062	0.0342782824128465	binder
LQYLSQGNVVF	HLA-B*15:01	0.9905590891838074	0.009153436139380201	binder
LRNQLQSVY	HLA-B*15:01	0.43757799863815305	0.3008579426719475	ambiguous
LSDTEVLEY	HLA-B*15:01	0.3230794683098793	0.23798816753795626	not-binder
LSHLPSHHY	HLA-B*15:01	0.9272333025932312	0.0727662512201811	binder
LSKELRQKY	HLA-B*15:01	0.8800976872444153	0.11591383594554044	binder
LSKQLNIAY	HLA-B*15:01	0.9552500486373902	0.06238667157358574	binder
LSKRQGLF	HLA-B*15:01	0.6903008460998535	0.20119704707956507	binder
LSQVPSLSH	HLA-B*15:01	0.6066116467118263	0.26484180266992235	ambiguous
LSSFVGGLSV	HLA-B*15:01	0.3695866003632545	0.2358150788832627	not-binder
LVHLAIRF	HLA-B*15:01	0.4670016527175903	0.13292055382575127	ambiguous
LVSGGHMEY	HLA-B*15:01	0.9921202659606934	0.0029744929979611014	binder
LVSKQVKEY	HLA-B*15:01	0.9819383978843689	0.015221723350539954	binder
LVYRADTQTY	HLA-B*15:01	0.9926303625106812	0.0036873557667885175	binder
MARSPGRAY	HLA-B*15:01	0.9855748653411865	0.010643700849827856	binder
MEIGKTETF	HLA-B*15:01	0.8590237498283386	0.13277274416693546	binder
MISEPRISY	HLA-B*15:01	0.9977160453796386	0.002477766288482193	binder
MLAPPRELF	HLA-B*15:01	0.982596218585968	0.01978734003451819	binder
MQIFVKTL	HLA-B*15:01	0.9712969899177551	0.021109297165674907	binder
MQKLPGTSH	HLA-B*15:01	0.980994987487793	0.026609737728576086	binder
MQLFVRAQELHTF	HLA-B*15:01	0.7390963643789291	0.3109792984302219	binder
MQNHIVQAF	HLA-B*15:01	0.999099612236023	0.0006205289034098054	binder
MQQIQKGSY	HLA-B*15:01	0.9924625396728516	0.005254675717862109	binder
MQRLIEKY	HLA-B*15:01	0.9981486916542053	0.002373126703507218	binder
MQYLPQHTIETY	HLA-B*15:01	0.9955080389976502	0.002528866966071425	binder
NAPWAVTSL	HLA-B*15:01	0.46517298817634584	0.20380005797235967	ambiguous
NIHSGDRPY	HLA-B*15:01	0.9761178970336915	0.010534846190264482	binder
NQVQSGRAF	HLA-B*15:01	0.9800518870353698	0.009944730523475831	binder
NSGDVNVEIN	HLA-B*15:01	0.03901747325435281	0.040337063788815866	not-binder
NTKLPSSF	HLA-B*15:01	0.8451261281967163	0.1599358389438473	binder
NVEIDPEIQ	HLA-B*15:01	0.021974472468718885	0.01044481341751176	not-binder
NVKVDPEIQ	HLA-B*15:01	0.1201165484264493	0.1693738512165856	not-binder
PNSFNKGKHGFS	HLA-B*15:01	0.0406274811597541	0.04570964434154912	not-binder
PPYTVVYFPVRGR	HLA-B*15:01	0.20777925605652853	0.36049776248698007	not-binder
PQHQSIQEY	HLA-B*15:01	0.9585063695907593	0.039338441239023324	binder
PQMPTQAMF	HLA-B*15:01	0.6223029851913452	0.3241552107716817	ambiguous
PQYQTWEEF	HLA-B*15:01	0.5126946978271008	0.30380265500990977	ambiguous
QAIKNGQAL	HLA-B*15:01	0.8691700458526611	0.1208882446625103	binder
QALILKIA	HLA-B*15:01	0.0055944883293705065	0.006463015076390514	not-binder
QAYHSPATA	HLA-B*15:01	0.1659128274768591	0.13805650604150224	not-binder
QIHQSVTDTNVIL	HLA-B*15:01	0.15682190284132957	0.17148850884374262	not-binder
QLIDIKVAH	HLA-B*15:01	0.9292547106742859	0.02891567885439114	binder
QLKGGIHKY	HLA-B*15:01	0.9924909353256226	0.006895289070725607	binder
QMAGLRDTY	HLA-B*15:01	0.989060127735138	0.00438969792557895	binder
QQAQAFYTF	HLA-B*15:01	0.9800312042236328	0.029569824481180704	binder
QQFYQPKIQQF	HLA-B*15:01	0.9904523968696595	0.008415722847575876	binder
QQIAPDVDTY	HLA-B*15:01	0.9978002905845642	0.0022281088829173698	binder
QQIDIQTHF	HLA-B*15:01	0.9980784773826599	0.0012144958771386492	binder
QQLDPDEKIAY	HLA-B*15:01	0.9966753244400024	0.004079251197681084	binder
QQLQLFTEY	HLA-B*15:01	0.9939321279525757	0.005236823220123903	binder
QQNEVRVL	HLA-B*15:01	0.9733421325683593	0.017302575233152966	binder
QQNPKVQKY	HLA-B*15:01	0.9991462588310241	0.0007418009101521068	binder
QQQAPGKNF	HLA-B*15:01	0.9738232016563415	0.025032638163138717	binder
QQQQQQQFQ	HLA-B*15:01	0.16867486387491226	0.06078797983026558	not-binder
QQRHLFRTY	HLA-B*15:01	0.9971538424491883	0.002107597798596422	binder
QQRNAYTRF	HLA-B*15:01	0.9780611276626587	0.018405985467863074	binder
QQSPGSKAF	HLA-B*15:01	0.9963352680206299	0.0026209452997798797	binder
QSSKALLQL	HLA-B*15:01	0.08038948029279709	0.06035883159074096	not-binder
QTVLESIEY	HLA-B*15:01	0.9493135333061218	0.047465823015565616	binder
QVAPLTHVF	HLA-B*15:01	0.9887566685676574	0.005103352068239105	binder
RAFALVSQAY	HLA-B*15:01	0.9950527548789978	0.0033911592399341567	binder
RAKEIRLSL	HLA-B*15:01	0.8186180591583252	0.1106344005117115	binder
RAKLLQKY	HLA-B*15:01	0.9368088603019714	0.061058138305665546	binder
RAKPEYISKTY	HLA-B*15:01	0.9888756155967713	0.006047367651708955	binder
RAYAKDVKF	HLA-B*15:01	0.8866292357444763	0.12390018014967238	binder
REIESSPQY	HLA-B*15:01	0.8492523908615113	0.12619761083938164	binder
RGFAHGSVY	HLA-B*15:01	0.9915562987327575	0.001097654583617597	binder
RGQQVIVSY	HLA-B*15:01	0.9351714968681335	0.026150951994541052	binder
RHMEQHVSF	HLA-B*15:01	0.5424849361181259	0.2496820645297681	ambiguous
RIATPFQVY	HLA-B*15:01	0.9937223076820374	0.00233780623259281	binder
RIHTGERPY	HLA-B*15:01	0.9940460920333862	0.003378942981478965	binder
RIIAEPGRYY	HLA-B*15:01	0.993643057346344	0.0038180651373756823	binder
RIIFVDEVF	HLA-B*15:01	0.8863494157791137	0.08715450102801031	binder
RIIHTGEKF	HLA-B*15:01	0.9702529311180115	0.043500663891260255	binder
RIIPRHLQL	HLA-B*15:01	0.5852755606174469	0.21202218616103619	ambiguous
RIKNNDPKL	HLA-B*15:01	0.6007168889045715	0.19769146565940462	binder
RINPQTTEF	HLA-B*15:01	0.996757984161377	0.0026227618706616577	binder
RIQESSQVLY	HLA-B*15:01	0.9962466597557068	0.0024080441701553623	binder
RIYPYAAISY	HLA-B*15:01	0.9988842844963074	0.0010648625474465679	binder
RLAEQVSSY	HLA-B*15:01	0.9995694518089294	0.0003145763651757993	binder
RLAPRGSGY	HLA-B*15:01	0.9957008719444275	0.004670028935985389	binder
RLAQLLEGY	HLA-B*15:01	0.9949584126472473	0.0020895892812327174	binder
RLATLFESY	HLA-B*15:01	0.9953296780586243	0.0039142247069917195	binder
RLFPRPVVAF	HLA-B*15:01	0.9985637664794922	0.0002811788580166496	binder
RLHCESESF	HLA-B*15:01	0.9948029279708862	0.004792201674177663	binder
RLILDWVPY	HLA-B*15:01	0.9828710794448853	0.0076851443937827205	binder
RLISGVVQSY	HLA-B*15:01	0.9997054815292359	0.00018707843677155374	binder
RLKGKDMVV	HLA-B*15:01	0.6136818110942841	0.24131079132534908	ambiguous
RLMKQISSF	HLA-B*15:01	0.9985240697860718	0.0012889062920764872	binder
RLMQVGEEF	HLA-B*15:01	0.9955082297325134	0.0042837614777561945	binder
RLNSAPDMR	HLA-B*15:01	0.004139491281239316	0.004885600318027969	not-binder
RLNVSQDDVLY	HLA-B*15:01	0.9898892879486084	0.008975440793013193	binder
RLQDQGLILY	HLA-B*15:01	0.9945392370223999	0.002402195842316952	binder
RLQPYNGVAL	HLA-B*15:01	0.9324149370193482	0.062158867809232285	binder
RLSLNGVRF	HLA-B*15:01	0.9440874218940735	0.022435613178914366	binder
RLSPAGAAL	HLA-B*15:01	0.990824568271637	0.008415733887686022	binder
RLSPGESAY	HLA-B*15:01	0.9985225319862365	0.0016257191967005101	binder
RLSTPSASTY	HLA-B*15:01	0.9987218618392945	0.0009023343108093657	binder
RLVELLVSY	HLA-B*15:01	0.9986712694168091	0.0008853303302977649	binder
RLVGLKKSFY	HLA-B*15:01	0.9811743378639222	0.011096110245506753	binder
RLVPGAYLEY	HLA-B*15:01	0.9955420970916748	0.0037161928695615106	binder
RLVPTGLDF	HLA-B*15:01	0.9879630327224731	0.006688382507925872	binder
RLYQHAVEY	HLA-B*15:01	0.9997293710708618	0.00015239060489142395	binder
RMHPHLSKGY	HLA-B*15:01	0.9972433686256409	0.0013294833018559914	binder
RMIDFAHSTF	HLA-B*15:01	0.9995811581611633	0.00022561764736237335	binder
RMIYLVTEY	HLA-B*15:01	0.9961741805076599	0.0026631093270981713	binder
RMKDEIREY	HLA-B*15:01	0.9998297572135926	0.0001180492728406064	binder
RMQDTSVSFGY	HLA-B*15:01	0.9985414147377014	0.0010260463099560498	binder
RMSPATTGTF	HLA-B*15:01	0.9972758769989014	0.0034258967907743387	binder
RMVEMFLEY	HLA-B*15:01	0.9991555094718934	0.0003291488930737657	binder
RMYPGLQVY	HLA-B*15:01	0.9997909665107727	0.00022924053625331052	binder
RNVSTGDVNVE	HLA-B*15:01	0.18351277112960815	0.088816792305246	not-binder
RPKHPIKHQGLPQ	HLA-B*15:01	0.0305495853186585	0.054341396919076176	not-binder
RQAEMKRLY	HLA-B*15:01	0.9934439182281494	0.006034287988381886	binder
RQALKVIFY	HLA-B*15:01	0.989386773109436	0.009308812083013263	binder
RQALLLLAL	HLA-B*15:01	0.9422751069068909	0.04366910980699683	binder
RQATAASSVM	HLA-B*15:01	0.9892264127731323	0.008467482522834162	binder
RQFLIHEL	HLA-B*15:01	0.9903837323188782	0.00860691508901635	binder
RQFPTAFEF	HLA-B*15:01	0.9986403465270997	0.001157758702480992	binder
RQHEIDGKALF	HLA-B*15:01	0.9945693016052246	0.006823091394970559	binder
RQHLQATGV	HLA-B*15:01	0.6110918700695038	0.24207144479285894	ambiguous
RQIAKAMEA	HLA-B*15:01	0.9211826920509338	0.04293597525004595	binder
RQIDFVLSY	HLA-B*15:01	0.9997211575508118	0.00022056792792421632	binder
RQIDLVDNY	HLA-B*15:01	0.9965273380279541	0.0029791389123054123	binder
RQIEDTVLY	HLA-B*15:01	0.9988172292709351	0.000827194991551803	binder
RQIEITIY	HLA-B*15:01	0.9939926624298095	0.005096098222051617	binder
RQIEKDITSF	HLA-B*15:01	0.9996192336082459	0.00035006527204801957	binder
RQIHANHETL	HLA-B*15:01	0.9892099738121033	0.012543193641653192	binder
RQINWTVLY	HLA-B*15:01	0.9993250489234924	0.000686987122395911	binder
RQIPQATASM	HLA-B*15:01	0.9976853132247925	0.0034215232472334157	binder
RQIQESVTF	HLA-B*15:01	0.9990203022956848	0.0005292675117485237	binder
RQIVSGLKY	HLA-B*15:01	0.9984412312507629	0.0010226168725459733	binder
RQKDNLNNY	HLA-B*15:01	0.9984360814094544	0.0014836894433906747	binder
RQKQVVIL	HLA-B*15:01	0.9809848427772522	0.006967291798913158	binder
RQKVGTSSRY	HLA-B*15:01	0.998792850971222	0.0011803477032423925	binder
RQLEAARY	HLA-B*15:01	0.9828410387039185	0.016598967862924797	binder
RQLLIPCAY	HLA-B*15:01	0.9853836894035339	0.02066432253225253	binder
RQLLYITAF	HLA-B*15:01	0.9838213562965393	0.008168461859471005	binder
RQLPSSHAL	HLA-B*15:01	0.9927807450294495	0.007329984667240148	binder
RQMAHVQIF	HLA-B*15:01	0.9985877990722656	0.0008191156708494178	binder
RQMVEHGGF	HLA-B*15:01	0.9899244427680969	0.0076351486356470415	binder
RQNLLSQSH	HLA-B*15:01	0.9342699766159057	0.064674467544758	binder
RQNVKRATF	HLA-B*15:01	0.9863628625869751	0.006447657063885216	binder
RQRDSKIDSL	HLA-B*15:01	0.9367117404937744	0.03489621883177082	binder
RQRETEAAL	HLA-B*15:01	0.9816538214683532	0.010509580420331462	binder
RQRHWQTKEEATY	HLA-B*15:01	0.98532555103302	0.02050558459518878	binder
RQRIVQQY	HLA-B*15:01	0.9976149797439575	0.003655799397210686	binder
RQRPSVGVQSL	HLA-B*15:01	0.9931979775428772	0.007036209787883581	binder
RQRSQAEDVATY	HLA-B*15:01	0.9981495857238769	0.0020055211485984184	binder
RQRTEIARL	HLA-B*15:01	0.9454843044281006	0.05155322406818998	binder
RQVHPFHVY	HLA-B*15:01	0.9978718638420105	0.002113922918774206	binder
RQVKGDLAF	HLA-B*15:01	0.9976855039596557	0.0017329152391883365	binder
RQVSHKHIVY	HLA-B*15:01	0.9974741458892822	0.0020222002228201985	binder
RQYHLQQLF	HLA-B*15:01	0.9951734900474548	0.0055403626716591286	binder
RQYHLQQLFY	HLA-B*15:01	0.9959475278854371	0.004749313504675683	binder
RQYPEVIKY	HLA-B*15:01	0.9993237972259521	0.0007459960930069413	binder
RQYPWGTVQV	HLA-B*15:01	0.9480456709861755	0.08764561236616089	binder
RQYPWGVVQV	HLA-B*15:01	0.9339901208877563	0.10576879379295832	binder
RQYSRNEPLTF	HLA-B*15:01	0.9962965607643127	0.0030688015060039518	binder
RSPDFASSF	HLA-B*15:01	0.9510267376899719	0.015734383102373708	binder
RSSPPSSQF	HLA-B*15:01	0.9838970303535461	0.007853277963997445	binder
RTHLPGRTY	HLA-B*15:01	0.9808615207672119	0.01269588791013114	binder
RTMDDKTVF	HLA-B*15:01	0.9896428704261779	0.008543613759624015	binder
RTMEIESTF	HLA-B*15:01	0.9934577703475952	0.0045318186691352905	binder
RTSTSQAVF	HLA-B*15:01	0.9333466768264771	0.026587875093192753	binder
RTYDMIQYY	HLA-B*15:01	0.9720789074897767	0.01732059787871216	binder
RTYGVVAQY	HLA-B*15:01	0.9959684610366821	0.0031633694429702547	binder
RVFFVHEGY	HLA-B*15:01	0.9861390113830566	0.008243713353808498	binder
RVGPVAATY	HLA-B*15:01	0.9981815218925476	0.0007891317474504303	binder
RVHTGERPF	HLA-B*15:01	0.977238655090332	0.006228389373959949	binder
RVIELAVKY	HLA-B*15:01	0.9932031750679016	0.0047261501120332535	binder
RVKDLESLF	HLA-B*15:01	0.9881834983825684	0.008137613758401397	binder
RVKEKEAIL	HLA-B*15:01	0.5525450587272644	0.18786641941342697	ambiguous
RVKGGGHVAQIY	HLA-B*15:01	0.9981685400009155	0.0014631768505042875	binder
RVKLPSKAL	HLA-B*15:01	0.7928538858890534	0.20928622497716504	binder
RVKPNIFSY	HLA-B*15:01	0.9982485055923462	0.0009514635101049172	binder
RVNPRVSNVKSVY	HLA-B*15:01	0.9577701210975647	0.04348335899297222	binder
RVVKGQVEY	HLA-B*15:01	0.9947225689888001	0.002798858773354078	binder
RVYVDITTY	HLA-B*15:01	0.9982950448989868	0.0009253345745707548	binder
SAAQPGVAF	HLA-B*15:01	0.9924801826477051	0.007488523121586291	binder
SAPKGSVL	HLA-B*15:01	0.6224103152751923	0.12023439957604941	binder
SAPSRATAL	HLA-B*15:01	0.7934198617935181	0.07118833726173164	binder
SAPVGVTAL	HLA-B*15:01	0.8532560706138611	0.036466849454770356	binder
SEFPGAQHY	HLA-B*15:01	0.939460837841034	0.09206488969062289	binder
SIFGLGLAY	HLA-B*15:01	0.9973257184028625	0.001443940575657041	binder
SIIPGSAAY	HLA-B*15:01	0.9990023136138916	0.00047771000487768447	binder
SIPEKNRPL	HLA-B*15:01	0.39383705854415896	0.2896386712933063	ambiguous
SIPGGYNAL	HLA-B*15:01	0.5126055598258972	0.2418483363304816	ambiguous
SISGPGVDKEPF	HLA-B*15:01	0.9802928805351258	0.014189647235105903	binder
SISGPGVDKEPFN	HLA-B*15:01	0.4768398940563202	0.14344040835216648	ambiguous
SIYPGNSDTRY	HLA-B*15:01	0.9990948677062989	0.00046949930063672814	binder
SIYPLHDVF	HLA-B*15:01	0.9349382042884826	0.033837582895929266	binder
SIYWTAVTY	HLA-B*15:01	0.9890986800193786	0.00803921035832816	binder
SKEEAEAL	HLA-B*15:01	0.12241197377443314	0.08349881204554994	not-binder
SKELTTEIDNNIE	HLA-B*15:01	0.7240169167518615	0.1243658445427932	binder
SKNLSSIS	HLA-B*15:01	0.006834284071074137	0.00824463037696114	not-binder
SLAKIGFHLY	HLA-B*15:01	0.9626274943351746	0.03303281176489954	binder
SLFDNPRTF	HLA-B*15:01	0.9921222925186157	0.004605793670409063	binder
SLFHAQLAY	HLA-B*15:01	0.9979550838470459	0.0006538832814769613	binder
SLFHGGKSHY	HLA-B*15:01	0.99932941198349	0.0002687497372142119	binder
SLGGGFGGGSRG	HLA-B*15:01	0.7023537218570709	0.34348963593973697	binder
SLGGGFGGGSR	HLA-B*15:01	0.5170812785625458	0.3624546509810043	ambiguous
SLHDNKYIRY	HLA-B*15:01	0.8982019424438477	0.17407284265851003	binder
SLHPGSSAL	HLA-B*15:01	0.9928931832313538	0.004538089759992201	binder
SLMHPSISF	HLA-B*15:01	0.9981999039649964	0.0009136537092278295	binder
SLPSHLNISY	HLA-B*15:01	0.996439528465271	0.0030537317026553654	binder
SLVGPTQSF	HLA-B*15:01	0.9936521291732788	0.002925762625709359	binder
SLVNLGGSK	HLA-B*15:01	0.04557046293048188	0.03227727671860619	not-binder
SLVNLGGSKSISIS	HLA-B*15:01	0.7266554772853852	0.20817689445471416	binder
SQALIEAY	HLA-B*15:01	0.9834290266036987	0.013961784276834345	binder
SQATPNQQTY	HLA-B*15:01	0.9987351775169373	0.0012189263197551457	binder
SQFHGLITH	HLA-B*15:01	0.9969820141792297	0.001119911917554416	binder
SQGPASHSRF	HLA-B*15:01	0.9949321031570435	0.002307952014637769	binder
SQHDEKMTTF	HLA-B*15:01	0.9988178253173828	0.0010535346728176068	binder
SQHVVTNY	HLA-B*15:01	0.9987342357635498	0.0006723252159039055	binder
SQIAKDVCTF	HLA-B*15:01	0.9978245854377746	0.0014216822767416449	binder
SQIDNNEPY	HLA-B*15:01	0.9967011928558349	0.004309180986929889	binder
SQIDNRAVL	HLA-B*15:01	0.9937175869941711	0.003513228698212042	binder
SQIFIGPTY	HLA-B*15:01	0.9967793703079224	0.0023962701127936904	binder
SQIKAVENY	HLA-B*15:01	0.9991999268531799	0.0007467877223540429	binder
SQIPGPTAAY	HLA-B*15:01	0.9997906804084777	0.00012265675695297677	binder
SQIQNREF	HLA-B*15:01	0.9859750986099243	0.01068582147788531	binder
SQIQPKLIF	HLA-B*15:01	0.9869378805160522	0.013239716914891708	binder
SQIRLIVY	HLA-B*15:01	0.9958583116531372	0.0058735518756562145	binder
SQISEALSRY	HLA-B*15:01	0.9997305631637573	0.00010626965322767304	binder
SQISILKELY	HLA-B*15:01	0.9981460690498352	0.0015405393968655873	binder
SQISKVELF	HLA-B*15:01	0.9953062534332275	0.0025009444474983745	binder
SQKALMLEL	HLA-B*15:01	0.9723005414009094	0.01756140949782963	binder
SQKEKLSH	HLA-B*15:01	0.8722707509994507	0.1491763453682894	binder
SQKEVVLY	HLA-B*15:01	0.9974247455596924	0.0030647237880886613	binder
SQKIPKVDF	HLA-B*15:01	0.9848652124404907	0.019160560478137318	binder
SQKKDSLSM	HLA-B*15:01	0.9972627758979797	0.0029949360972273045	binder
SQKNINLIF	HLA-B*15:01	0.9970349431037903	0.0022042673124134907	binder
SQKQISIQH	HLA-B*15:01	0.9838547587394715	0.020071525774088432	binder
SQLHARPSY	HLA-B*15:01	0.9874028086662292	0.008669112945051453	binder
SQLLVHVL	HLA-B*15:01	0.9785153985023498	0.023708528078571843	binder
SQLPEKVEY	HLA-B*15:01	0.9960644245147705	0.0039088909319828676	binder
SQLPLKVEF	HLA-B*15:01	0.9934271335601806	0.006867024823834488	binder
SQMGNLHAF	HLA-B*15:01	0.9989285230636596	0.0007128104188471906	binder
SQPSSQYRIKEY	HLA-B*15:01	0.982841944694519	0.0068268965418293815	binder
SQQMVMVKY	HLA-B*15:01	0.9935324788093567	0.002974039803319131	binder
SQQPGHQDF	HLA-B*15:01	0.9951007127761841	0.0027720905027468433	binder
SQRIFITY	HLA-B*15:01	0.99684077501297	0.0036569231849908263	binder
SQRNAVDLVY	HLA-B*15:01	0.9958737134933472	0.004943428758439852	binder
SQRPTVEEL	HLA-B*15:01	0.9928418517112731	0.005527294478025887	binder
SQRQGRISF	HLA-B*15:01	0.9980967760086059	0.0014443665850578417	binder
SQRSTATMY	HLA-B*15:01	0.9983479261398316	0.001288458308439989	binder
SQRSVRLY	HLA-B*15:01	0.9942409276962281	0.0023641068831031097	binder
SQSPAYNSQY	HLA-B*15:01	0.9966395258903503	0.0035031377266351495	binder
SQVDRLVAL	HLA-B*15:01	0.9915121912956237	0.008397438672356448	binder
SQVPFPSRL	HLA-B*15:01	0.8019273161888123	0.23468828956429788	binder
SQVRDVIGF	HLA-B*15:01	0.9932104468345642	0.008205120513997917	binder
SQVTKSVDF	HLA-B*15:01	0.981527304649353	0.008676408843114363	binder
SQVVTRYAY	HLA-B*15:01	0.9920768499374389	0.007790654286161385	binder
SQYDPKIVY	HLA-B*15:01	0.996644937992096	0.0029424537752203985	binder
SQYRIKEY	HLA-B*15:01	0.9964375853538513	0.006406976094352351	binder
SSFKVAQY	HLA-B*15:01	0.9693720459938049	0.01684151153393174	binder
SSSGGGGGGGRF	HLA-B*15:01	0.9963472962379456	0.005565338022217386	binder
SSSKGSLGGGFSSG	HLA-B*15:01	0.6857813924551011	0.3176389413742163	binder
SSYAHKASSI	HLA-B*15:01	0.21996448673307895	0.14917779014929014	not-binder
SVAPGQQVY	HLA-B*15:01	0.9984366297721863	0.0004060849759514694	binder
SVFPERLGF	HLA-B*15:01	0.9913720607757568	0.004684238797528654	binder
SVPEAQSAL	HLA-B*15:01	0.6251521944999695	0.1580140072886833	binder
SYGGGSGGGF	HLA-B*15:01	0.9523950934410095	0.0646229265892724	binder
TAKGGDISV	HLA-B*15:01	0.3409257374703884	0.3312270954835449	ambiguous
TEELAYLK	HLA-B*15:01	0.1276329468935728	0.09210103744432419	not-binder
TEELNREVATN	HLA-B*15:01	0.2885972931981087	0.17415853409982263	not-binder
TEPLPEKTQESL	HLA-B*15:01	0.3540735587477684	0.16838421301667592	not-binder
TFTVTEKPEVID	HLA-B*15:01	0.1344332658452913	0.2018578119625457	not-binder
TIHTGEKPY	HLA-B*15:01	0.983790123462677	0.00724435919348848	binder
TKAVDAETAE	HLA-B*15:01	0.007127036183374002	0.007483521232426755	not-binder
TKTFTVTEKPEVID	HLA-B*15:01	0.2786655200918652	0.22949049130957397	not-binder
TLISPSFCY	HLA-B*15:01	0.9717526197433471	0.013773949844338681	binder
TLKGETTTEAVD	HLA-B*15:01	0.44553893925622107	0.3566307431421113	ambiguous
TLKGETTTKAVD	HLA-B*15:01	0.321171359391883	0.3159009229696826	not-binder
TLKPSNKAF	HLA-B*15:01	0.9873168706893921	0.010928800346023584	binder
TLPTKETIEQEK	HLA-B*15:01	0.17034634426236153	0.1827580942761091	not-binder
TMKPSETSF	HLA-B*15:01	0.9968306541442871	0.003933409185540355	binder
TNAENEFVTIK	HLA-B*15:01	0.05060933963395655	0.036159683516489294	not-binder
TQIGGERYNF	HLA-B*15:01	0.9923852324485779	0.006332673847500914	binder
TQKTISLDY	HLA-B*15:01	0.9959142923355102	0.0017423584569466316	binder
TQPAPRSIF	HLA-B*15:01	0.9427510023117065	0.06388047088581171	binder
TQPDWIAICY	HLA-B*15:01	0.9894315361976623	0.00875195130465977	binder
TQRDILEGSVVY	HLA-B*15:01	0.998099946975708	0.0013188961054062913	binder
TQRLVQVM	HLA-B*15:01	0.9922809481620789	0.007909317116907595	binder
TQRPIALELY	HLA-B*15:01	0.9969991207122803	0.0015808794084990175	binder
TQRRGNMVTTY	HLA-B*15:01	0.9983606815338135	0.0013365251071910402	binder
TQSGGVRPF	HLA-B*15:01	0.9911594748497009	0.0056299581039916296	binder
TQSPVSSEEY	HLA-B*15:01	0.9991849899291992	0.0006015938975601019	binder
TQVILREY	HLA-B*15:01	0.9916542649269104	0.013156136033109549	binder
TQVLNTHY	HLA-B*15:01	0.973172390460968	0.033469387253671	binder
TTFPKDPVY	HLA-B*15:01	0.9144546747207641	0.036965709927991995	binder
TTTEAVDAATAE	HLA-B*15:01	0.19412928372621535	0.21780739971227162	not-binder
TTTKAVDAETAE	HLA-B*15:01	0.16158461719751357	0.083980753484245	not-binder
TVFSRSQVY	HLA-B*15:01	0.9952437877655029	0.0018572119271145942	binder
TVGNNKTL	HLA-B*15:01	0.05008156504482031	0.056541448453634534	not-binder
TVHTGDRPY	HLA-B*15:01	0.9674183011054993	0.025507558990961132	binder
TVKDGVTLY	HLA-B*15:01	0.9961658835411071	0.0012757695696729403	binder
TVSAKNEAGI	HLA-B*15:01	0.01904675639234483	0.0178439854054402	not-binder
TVTEKPEVIDA	HLA-B*15:01	0.11197339259088039	0.09637608435146074	not-binder
TVTEKPEVID	HLA-B*15:01	0.04777084033703431	0.05551806565568825	not-binder
TYDDATKTF	HLA-B*15:01	0.2677679657936096	0.11681057041381243	not-binder
TYDDATKTFTVTE	HLA-B*15:01	0.11856546085327864	0.09291778758813189	not-binder
TYDDATKTFTVTEK	HLA-B*15:01	0.2925677592866123	0.19170510074827035	not-binder
TYDDATKTFTVT	HLA-B*15:01	0.2516858592629433	0.16239778139168692	not-binder
VAPGKDLTK	HLA-B*15:01	0.008673662279034034	0.006584778024333377	not-binder
VGTHLAYAAAF	HLA-B*15:01	0.5064362227916718	0.11529182387225771	ambiguous
VGVKPVGSD	HLA-B*15:01	0.021576187678147108	0.025239218380587694	not-binder
VIVPSSEITY	HLA-B*15:01	0.9969395995140076	0.00201812865038455	binder
VLKHPDKKF	HLA-B*15:01	0.9485629320144653	0.02378891709400672	binder
VLNQPNSVF	HLA-B*15:01	0.9897511839866638	0.008417113866619677	binder
VLREESREY	HLA-B*15:01	0.9987555027008057	0.0010832047557158264	binder
VLSAADKGNV	HLA-B*15:01	0.3592303037643433	0.16395304910958364	not-binder
VLSAADKGNVK	HLA-B*15:01	0.13153043948113918	0.07569620365650284	not-binder
VNLGGSKSIS	HLA-B*15:01	0.07409874126315116	0.06137280811450544	not-binder
VNLGGSKSISIS	HLA-B*15:01	0.38129743076860906	0.32793814931491516	ambiguous
VQELQNLL	HLA-B*15:01	0.12893048860132694	0.08069230969669072	not-binder
VQISPMSAF	HLA-B*15:01	0.9959040403366088	0.006157253384271387	binder
VQKEDISVVF	HLA-B*15:01	0.9987869739532471	0.0013149778248785794	binder
VQLEQLRPF	HLA-B*15:01	0.9848750472068787	0.011047173532975322	binder
VQPKHVKEAF	HLA-B*15:01	0.9871212363243103	0.012005508747192136	binder
VQPSKQLEY	HLA-B*15:01	0.9904919385910034	0.005418378667460158	binder
VQRARQIAA	HLA-B*15:01	0.641707569360733	0.23119033833686342	binder
VQRGGIKLH	HLA-B*15:01	0.8589327931404114	0.14901323735432087	binder
VQRLPVGAAF	HLA-B*15:01	0.998744010925293	0.0014616353516700951	binder
VQTLVEKY	HLA-B*15:01	0.9819953918457032	0.018060080062241274	binder
VQVKRIHEY	HLA-B*15:01	0.997577166557312	0.0018728567168459682	binder
VRDEESHEFV	HLA-B*15:01	0.016132628085050272	0.022605117398110466	not-binder
VTIKKDVDGA	HLA-B*15:01	0.11133722034282982	0.10148593295970222	not-binder
VVAGIKEYF	HLA-B*15:01	0.8889131784439087	0.09729465067201648	binder
VVFPNGKSH	HLA-B*15:01	0.8750118613243103	0.060222732304194525	binder
VVKPPGSSL	HLA-B*15:01	0.9966232895851135	0.0024875442784138167	binder
VVKPSDEEL	HLA-B*15:01	0.7004378259181976	0.258048760942122	binder
VVVAVGRALY	HLA-B*15:01	0.979710054397583	0.009550716928846839	binder
YAFDFARQS	HLA-B*15:01	0.029448285046964884	0.025813415056686148	not-binder
YAGQRLPQHGY	HLA-B*15:01	0.8501458525657654	0.06243448067376378	binder
YANEVGEAF	HLA-B*15:01	0.9764713168144226	0.00857302615315562	binder
YAQDEHLITF	HLA-B*15:01	0.9817315340042114	0.022033780342410193	binder
YDAEISQIHQ	HLA-B*15:01	0.10531605053693056	0.081158066239123	not-binder
YEDIAQKSKAEAE	HLA-B*15:01	0.5928760766983032	0.24670963460040238	ambiguous
YENEVALR	HLA-B*15:01	0.0935779435094446	0.10417347709857433	not-binder
YENEVALRQ	HLA-B*15:01	0.13434055028483272	0.19960505032524706	not-binder
YEREAILEY	HLA-B*15:01	0.9794436454772949	0.010959354470384878	binder
YHIRNQTY	HLA-B*15:01	0.8580349087715149	0.11014427070900115	binder
YLIDRDPTY	HLA-B*15:01	0.996616268157959	0.0024861985849564472	binder
YLPDGTASL	HLA-B*15:01	0.9182029843330384	0.048939058988451085	binder
YQFAGRSKKETKY	HLA-B*15:01	0.9760897278785705	0.04075633424921214	binder
YQIEPVKKM	HLA-B*15:01	0.977746045589447	0.020104025135708636	binder
YQIKVHRKY	HLA-B*15:01	0.9950227260589599	0.00600661034233859	binder
YQILQGIVF	HLA-B*15:01	0.9913035869598389	0.004716091315989989	binder
YQKKLRSM	HLA-B*15:01	0.9865278482437134	0.006850121064171839	binder
YQNNIKNDKY	HLA-B*15:01	0.9968810439109802	0.002596050624302251	binder
YQPEQPNLVY	HLA-B*15:01	0.9954886913299561	0.0028115587716081676	binder
YQPETNSSF	HLA-B*15:01	0.9953960180282593	0.002641348955239066	binder
YQPEVHGVSY	HLA-B*15:01	0.9992573380470275	0.0005496427422760155	binder
YQQIIQTY	HLA-B*15:01	0.9975386977195739	0.0024432764770107762	binder
YQSHGRSAF	HLA-B*15:01	0.9979254484176636	0.0015314647514276338	binder
YQTDNKKAITY	HLA-B*15:01	0.9992751479148865	0.0002497208677236649	binder
YQYLLVTAL	HLA-B*15:01	0.9743852496147156	0.012579078844349873	binder
YQYTIRAH	HLA-B*15:01	0.7673652768135071	0.2671428366998479	binder
YSFDSRHKPAF	HLA-B*15:01	0.8056462049484253	0.33885734585302163	binder
YSMPSTHAM	HLA-B*15:01	0.9941729068756103	0.003343760693153373	binder
YVAPAYGVY	HLA-B*15:01	0.9937538146972656	0.005032123319432551	binder
YVIGGHCGY	HLA-B*15:01	0.9963892817497253	0.003097367023741366	binder
YVNLPTIAL	HLA-B*15:01	0.655858400464058	0.2728248906410916	binder
NIQCHSWS	HLA-B*15:01	0.003925978242386918	0.0052493623201532525	not-binder
NKVEFGVW	HLA-B*15:01	0.03253642906083769	0.0332061982645304	not-binder
GTLHCSVF	HLA-B*15:01	0.45295781791210177	0.19578686071109333	ambiguous
PSSVDPCP	HLA-B*15:01	0.01777186254039407	0.021944036973236877	not-binder
ACPGPSTA	HLA-B*15:01	0.033505683112889525	0.040809341265480234	not-binder
LNEIAMIS	HLA-B*15:01	0.007413353165611624	0.007825651769732237	not-binder
TQHEATDM	HLA-B*15:01	0.5454286336898804	0.21032489290602102	ambiguous
ALDLSSLT	HLA-B*15:01	0.014410112758014293	0.010631290272538344	not-binder
VADTVVEK	HLA-B*15:01	0.12026745565235615	0.1014551161490361	not-binder
LPSVMPGS	HLA-B*15:01	0.0009615585370365664	0.0014986319648120556	not-binder
DKIAHAFH	HLA-B*15:01	0.10937103629112244	0.07382397949471199	not-binder
WRGLRDEA	HLA-B*15:01	0.002163404898601584	0.0026996523343384956	not-binder
YVEEIANI	HLA-B*15:01	0.016167663014493884	0.012516648443231783	not-binder
ATDQDKLI	HLA-B*15:01	0.019717936951201408	0.02426592264532204	not-binder
QMLVYYIS	HLA-B*15:01	0.010297224450914655	0.01895411642372509	not-binder
GTITESIQ	HLA-B*15:01	0.0718975625361054	0.06370267268445086	not-binder
LDYVVAKI	HLA-B*15:01	0.07951785204932094	0.060072491547423494	not-binder
VDNLVSQY	HLA-B*15:01	0.7241137146949768	0.11382761327042042	binder
HQIAPEAR	HLA-B*15:01	0.11082228273153305	0.08262190197883607	not-binder
IPTLKRMK	HLA-B*15:01	0.00028225868287279354	0.000491200752073043	not-binder
MLSLRNIF	HLA-B*15:01	0.4267300575971603	0.16801590912584832	ambiguous
GKISLQEF	HLA-B*15:01	0.8570949554443359	0.04251006515954522	binder
IASGPGFP	HLA-B*15:01	0.08452455503284	0.058165651282898696	not-binder
CIERLYGD	HLA-B*15:01	0.017365411217178918	0.017887506039196664	not-binder
ITKFTARY	HLA-B*15:01	0.9037551403045654	0.06740173552141726	binder
PPLIFFGI	HLA-B*15:01	0.008617275476353825	0.01421914349846274	not-binder
VDLPEVDG	HLA-B*15:01	0.006619862176228624	0.008488346377368866	not-binder
YDCCANVI	HLA-B*15:01	0.022059393691597505	0.021635698023385944	not-binder
NLSSLNLC	HLA-B*15:01	0.010158698097802699	0.008095482750287215	not-binder
DNAALLRT	HLA-B*15:01	0.006478545002391911	0.008595717668390394	not-binder
SPTNTLAM	HLA-B*15:01	0.051793288858607414	0.04627397267241391	not-binder
HGRLFKTK	HLA-B*15:01	0.008587712337703123	0.015491123476029624	not-binder
EDSRAQQE	HLA-B*15:01	0.02255314604844898	0.02057734372533141	not-binder
RDGLPVLL	HLA-B*15:01	0.022868053265847267	0.014733054854507356	not-binder
ALTDKTKG	HLA-B*15:01	0.005077663324800597	0.008430653220808684	not-binder
DLAVHLLD	HLA-B*15:01	0.013064908946398645	0.012011081583741694	not-binder
YCRQSIEN	HLA-B*15:01	0.008974949177354575	0.007511806485083715	not-binder
VQRILLST	HLA-B*15:01	0.6855741918087006	0.1868364672494051	binder
ANEANDID	HLA-B*15:01	0.013067742455314146	0.015463580332247807	not-binder
TKRKIIGE	HLA-B*15:01	0.014126104273873352	0.019093920069398158	not-binder
HEASPQGQ	HLA-B*15:01	0.012609734607394785	0.007150287079991838	not-binder
AAADEPLA	HLA-B*15:01	0.02275440014764172	0.02964549097567579	not-binder
APTILLIR	HLA-B*15:01	0.020443685686041137	0.03126953232572342	not-binder
VKMFDRHS	HLA-B*15:01	0.0012583369282765488	0.0020809984391082325	not-binder
GLLDRKEV	HLA-B*15:01	0.025783593872256462	0.03653804856440637	not-binder
ALLQPNPC	HLA-B*15:01	0.05054438507650048	0.030923940147138784	not-binder
QIVNASDR	HLA-B*15:01	0.043435126380063596	0.05644811424310105	not-binder
IVGDEMGV	HLA-B*15:01	0.012737594432837795	0.017482958486097502	not-binder
VQKHATFA	HLA-B*15:01	0.551194055378437	0.3139033465626998	ambiguous
KLPIRVFS	HLA-B*15:01	0.00253722390771145	0.003107094877436356	not-binder
VTAGARGT	HLA-B*15:01	0.02177132063879981	0.039652585459007156	not-binder
NAQTEEYG	HLA-B*15:01	0.004799002903348537	0.00870159482068312	not-binder
REEAASKG	HLA-B*15:01	0.019082481260352325	0.018216250097592205	not-binder
VGKEMFTL	HLA-B*15:01	0.26248213946819304	0.08189195308865292	not-binder
GGMIPKVE	HLA-B*15:01	0.05451188461156562	0.0642243098721074	not-binder
KTRHLCAK	HLA-B*15:01	0.016873106446109887	0.031188380384171387	not-binder
CSPTSKYI	HLA-B*15:01	0.024923028553894257	0.029164915046407967	not-binder
VKPEYRGQ	HLA-B*15:01	0.004837425372610937	0.0069163169990449705	not-binder
TESILVDD	HLA-B*15:01	0.02250526961579453	0.022102951404163487	not-binder
GGQLALLG	HLA-B*15:01	0.02514149961152725	0.027832080559869476	not-binder
DLDEATRK	HLA-B*15:01	0.031115544540807605	0.031457737846449924	not-binder
RQCQQLSQ	HLA-B*15:01	0.07036872319877148	0.04448436328256017	not-binder
YCKSAGCD	HLA-B*15:01	0.03348291136790067	0.055260460058681724	not-binder
RKSNVGSC	HLA-B*15:01	0.03924913664814085	0.04590909301836163	not-binder
RGTEAAAT	HLA-B*15:01	0.02625598160084337	0.04194113971738026	not-binder
GKVLGPRG	HLA-B*15:01	0.005764449433263508	0.005676922355247191	not-binder
APNLLLIG	HLA-B*15:01	0.0019057031073771214	0.0027446149181346476	not-binder
RAENGPTC	HLA-B*15:01	0.007111254153733171	0.008453348584067008	not-binder
NRSQKDID	HLA-B*15:01	0.006806067991624332	0.008369877223096381	not-binder
PKEDKADL	HLA-B*15:01	0.054245118983089924	0.052396443541762	not-binder
DFQPNIAK	HLA-B*15:01	0.026872842654120176	0.0331601781458792	not-binder
PVRSFDGS	HLA-B*15:01	0.0005624969044838006	0.0005032669279019501	not-binder
KQYIFVTP	HLA-B*15:01	0.12573562636971475	0.09838437942315943	not-binder
PRYLTLRR	HLA-B*15:01	0.000724411704399408	0.0010881705403139425	not-binder
ARNAGARV	HLA-B*15:01	0.010380744829308241	0.014277831303085986	not-binder
LNVPNLHG	HLA-B*15:01	0.007747278235910926	0.007504129231730787	not-binder
FLWLGAQN	HLA-B*15:01	0.022185945697128773	0.025636256772026175	not-binder
VMKLNDKS	HLA-B*15:01	0.029553027800284327	0.039099905489492395	not-binder
IPRDRKAD	HLA-B*15:01	0.003999688338611885	0.00586633183548906	not-binder
FSGDKVFV	HLA-B*15:01	0.20113102882169187	0.203760231663345	not-binder
EGTYEVEI	HLA-B*15:01	0.008280599981662817	0.015601572912002735	not-binder
SGGRIIYM	HLA-B*15:01	0.15549267567694186	0.08161082870914527	not-binder
DLDQMLTE	HLA-B*15:01	0.014328675594879315	0.02309136847772136	not-binder
YCIFCESV	HLA-B*15:01	0.018469056277535856	0.032059342697124536	not-binder
FIPRVQAL	HLA-B*15:01	0.621843010187149	0.12144887163401306	binder
KIRQFIDG	HLA-B*15:01	0.025626050878781826	0.027763405187379023	not-binder
RHPVSPTG	HLA-B*15:01	0.001893138398463634	0.0013006890561100518	not-binder
VHAENWLR	HLA-B*15:01	0.0031252629436494318	0.0035694770655760426	not-binder
NCYLVSLA	HLA-B*15:01	0.008436940365936608	0.011663025425353626	not-binder
SKSNILLI	HLA-B*15:01	0.017903364216908812	0.01663642833391758	not-binder
LMEFGWKV	HLA-B*15:01	0.016028719628229736	0.017582610014355914	not-binder
SRADVTTV	HLA-B*15:01	0.03490333812078461	0.04529659243901962	not-binder
SRQLYQRY	HLA-B*15:01	0.22954438254237175	0.14019149688833746	not-binder
ASWACNLI	HLA-B*15:01	0.016862627444788815	0.01647631140952488	not-binder
FDQDVDAS	HLA-B*15:01	0.0007724827913752064	0.0011762797351881561	not-binder
YIAMMGEA	HLA-B*15:01	0.02805239106528461	0.035218561571396724	not-binder
LCADDDCV	HLA-B*15:01	0.003696180043334607	0.003837571240946579	not-binder
AKPAPKPV	HLA-B*15:01	0.03577986741438508	0.03567480445290181	not-binder
YMLASPNV	HLA-B*15:01	0.03818733328953385	0.04972316109506382	not-binder
EQYIEIKA	HLA-B*15:01	0.0054405687958933415	0.005034296823405903	not-binder
NANFFLYA	HLA-B*15:01	0.0016341872702469117	0.0016521544173597363	not-binder
EEDGFYGG	HLA-B*15:01	0.0029336018677057507	0.003845693546592485	not-binder
STSPQDSS	HLA-B*15:01	0.001491580834769346	0.00244547372792692	not-binder
NPVCRPAL	HLA-B*15:01	0.009068461344577372	0.012126351924538878	not-binder
PTSLEDTR	HLA-B*15:01	0.003151008450458903	0.003716919008207321	not-binder
RKGFLFTK	HLA-B*15:01	0.004912025983503554	0.007029439637520255	not-binder
TYGHKTLY	HLA-B*15:01	0.7013488113880157	0.1980007879385305	binder
LEYVCPQI	HLA-B*15:01	0.016743979346938432	0.02381545682926001	not-binder
VFVFDDQA	HLA-B*15:01	0.004206734077888541	0.003236978331694024	not-binder
VAPEVILS	HLA-B*15:01	0.028663633251562716	0.024262584527683057	not-binder
MAAYYKVG	HLA-B*15:01	0.023284894748940133	0.0394789516478504	not-binder
RKLGLKMA	HLA-B*15:01	0.003975750910467468	0.005799525670896562	not-binder
ERKVRDVV	HLA-B*15:01	0.00833782280228661	0.010345779527127646	not-binder
AGGDGDAA	HLA-B*15:01	0.013903146586380899	0.011508770101928573	not-binder
RLTKSYSF	HLA-B*15:01	0.6587973833084106	0.2153654554678889	binder
NFGRKSLN	HLA-B*15:01	0.00526082311407663	0.005637779458438567	not-binder
GATCGFFP	HLA-B*15:01	0.019876279192976652	0.03636807954230776	not-binder
WGVQWQKE	HLA-B*15:01	0.0022381778406270316	0.0019475540031541137	not-binder
QQFEEVET	HLA-B*15:01	0.10918680168688297	0.13636728473231963	not-binder
ISVAIEPK	HLA-B*15:01	0.034689757600426675	0.03695518141889377	not-binder
YADDDFKL	HLA-B*15:01	0.043078931246418505	0.04259151306057977	not-binder
GFHMGYLP	HLA-B*15:01	0.004719833802801077	0.00456388241735714	not-binder
SDAQIMAV	HLA-B*15:01	0.01477139445632929	0.021166913493779704	not-binder
SRWTEVRK	HLA-B*15:01	0.0038915293392435047	0.00528582438674248	not-binder
AVEGKRIG	HLA-B*15:01	0.002906649828037189	0.00528002310270581	not-binder
MAWDQREV	HLA-B*15:01	0.02747805225662887	0.035605896639584717	not-binder
ELIRVETH	HLA-B*15:01	0.15395636558532716	0.08220024458845908	not-binder
LRAKEKLC	HLA-B*15:01	0.005166130793804768	0.005324836454837288	not-binder
NSCPLCGF	HLA-B*15:01	0.27054239846765993	0.25744162043658	not-binder
PRLNIAPR	HLA-B*15:01	0.0016295306984829949	0.0011916982378535408	not-binder
YIERMRRE	HLA-B*15:01	0.0017708132178086088	0.002948820297958562	not-binder
DANLRRSA	HLA-B*15:01	0.00033688556391098246	0.0005303459821961473	not-binder
LGLVVGNL	HLA-B*15:01	0.16982384473085405	0.10567251048995191	not-binder
DVLELRID	HLA-B*15:01	0.012626751720381435	0.019770729687919663	not-binder
IIESPRDI	HLA-B*15:01	0.030336973210796713	0.051342729847130876	not-binder
GAGEPRDI	HLA-B*15:01	0.05946340973750921	0.11112791201945517	not-binder
VEKEIPAE	HLA-B*15:01	0.17308364393538794	0.20519415496059373	not-binder
LGLVSDSL	HLA-B*15:01	0.07611002251505852	0.06893646281974133	not-binder
DGKVLEAL	HLA-B*15:01	0.1961759403347969	0.06821976918590322	not-binder
KGRLRVNG	HLA-B*15:01	0.0009820731479180723	0.0007194804540844709	not-binder
GHGTYTRQ	HLA-B*15:01	0.01091579691629363	0.01661142204337685	not-binder
SQLVRQLN	HLA-B*15:01	0.13158123642206193	0.11498416602230137	not-binder
KSDPEFIA	HLA-B*15:01	0.0015030220086373447	0.0026957114572117836	not-binder
IELYASTG	HLA-B*15:01	0.005012040973088006	0.005659040880402622	not-binder
GTGAMPCQ	HLA-B*15:01	0.020088533409580122	0.022494021322986748	not-binder
AHGVFRSG	HLA-B*15:01	0.0018156858042463141	0.0015752286388345462	not-binder
RSRLATRR	HLA-B*15:01	0.0008960956540249754	0.0012304156844126406	not-binder
VEPLAHVL	HLA-B*15:01	0.19249143972992896	0.19921546940542886	not-binder
FNFTIISD	HLA-B*15:01	0.005653844831651611	0.0056274419279698385	not-binder
GQSPNDGN	HLA-B*15:01	0.1474076497760734	0.17952592757088157	not-binder
DRSSARET	HLA-B*15:01	0.004414278858735088	0.007333615118301735	not-binder
ITNFHLPE	HLA-B*15:01	0.04225104871438816	0.02879022395097269	not-binder
HLIETTAQ	HLA-B*15:01	0.13147028125822544	0.07909333352368667	not-binder
ATAVVLSH	HLA-B*15:01	0.5323640543967485	0.2778473151391152	ambiguous
LLNLKLKT	HLA-B*15:01	0.00538255021929217	0.005437494248991859	not-binder
RRNTLIKD	HLA-B*15:01	0.010503509108120524	0.01550944340739674	not-binder
AACDTDGK	HLA-B*15:01	0.02457835823724963	0.022765196104683555	not-binder
LTLVGFCK	HLA-B*15:01	0.017644679478325997	0.014121242693547366	not-binder
FFKQYLLM	HLA-B*15:01	0.023082301672548055	0.02257484246320089	not-binder
VISKVFET	HLA-B*15:01	0.08771352022886277	0.05121215586504307	not-binder
LNRTERDR	HLA-B*15:01	0.0017719981516876259	0.0020514350625234837	not-binder
SFGAPTEI	HLA-B*15:01	0.017136102612130343	0.023138226095180285	not-binder
RIVRPGYA	HLA-B*15:01	0.03572002791333943	0.04717461318552527	not-binder
AVESTNPQ	HLA-B*15:01	0.01498159898292215	0.017485204365201703	not-binder
PSEIKPFY	HLA-B*15:01	0.1885671043768525	0.12039560537923107	not-binder
ERSEARRQ	HLA-B*15:01	0.003112167321171455	0.00454667305047659	not-binder
TGQTSVAN	HLA-B*15:01	0.023331763653550296	0.021744814548081335	not-binder
ILGEMTKA	HLA-B*15:01	0.01771628235001117	0.015407681542051072	not-binder
FTGHSGPV	HLA-B*15:01	0.07753571942448616	0.09028266850869235	not-binder
ASQAPMIS	HLA-B*15:01	0.00920756560517475	0.011127160150064212	not-binder
MSNTFLKA	HLA-B*15:01	0.03691077581606805	0.040388393375478886	not-binder
AIERAKEL	HLA-B*15:01	0.034467024635523556	0.03151894812311395	not-binder
LGEPVDNL	HLA-B*15:01	0.01895913416519761	0.013819456038496734	not-binder
SHDSQDVQ	HLA-B*15:01	0.011037808765706526	0.015053258126943678	not-binder
ASACPQCG	HLA-B*15:01	0.019910925911426604	0.02847881124734608	not-binder
DKTIFLSK	HLA-B*15:01	0.051155576622113584	0.0697477681953934	not-binder
SVNGEVVS	HLA-B*15:01	0.021185573950060644	0.030592568760490203	not-binder
RLLVAGTT	HLA-B*15:01	0.09392975512892007	0.058451928590355515	not-binder
IFIVLAAG	HLA-B*15:01	0.006705967866582796	0.007359069198822113	not-binder
FISVCKNF	HLA-B*15:01	0.3760505482554436	0.17339766154653932	not-binder
GVGTAAQR	HLA-B*15:01	0.040762457018718126	0.039684244482672944	not-binder
PFPPPPDS	HLA-B*15:01	0.02273719366652786	0.019210774222004304	not-binder
YPAGKFLI	HLA-B*15:01	0.011672837677178905	0.021031411750494326	not-binder
ILGEDKLD	HLA-B*15:01	0.059930206090211866	0.044115906799690865	not-binder
FYFLRGVG	HLA-B*15:01	0.0013366219824078485	0.0016613907115828335	not-binder
YIVALKDA	HLA-B*15:01	0.04420153832761571	0.0746481051457368	not-binder
FADVYEID	HLA-B*15:01	0.003846262453430427	0.005007766233004735	not-binder
IGQQKGRD	HLA-B*15:01	0.012530019716359675	0.013898813935093735	not-binder
NYTIRNLV	HLA-B*15:01	0.003263667007922777	0.005477457726411154	not-binder
HRDIKPDN	HLA-B*15:01	0.0014016845992387062	0.001317723322363916	not-binder
PQNTTPVP	HLA-B*15:01	0.024087584810331464	0.018255621241100573	not-binder
TRELVREF	HLA-B*15:01	0.25199936202261597	0.20627375804707015	not-binder
RFAPCDGL	HLA-B*15:01	0.0192758405697532	0.019212743333765995	not-binder
TISGNAAD	HLA-B*15:01	0.036407717713154854	0.035169722820368045	not-binder
LAAGRVQK	HLA-B*15:01	0.05820533512160182	0.06309228554298414	not-binder
HKAAPKLE	HLA-B*15:01	0.0069906656222883615	0.0048299381258132025	not-binder
EQIIAFIE	HLA-B*15:01	0.08120557963848114	0.03347900532072359	not-binder
IGGPTMVR	HLA-B*15:01	0.02944536623544991	0.03363488093958816	not-binder
DGVSDVIT	HLA-B*15:01	0.0016561913790262394	0.0012028463994416551	not-binder
AAIVNHLQ	HLA-B*15:01	0.1627256119158119	0.17809668241306922	not-binder
SNFTLFGA	HLA-B*15:01	0.0030073132715187968	0.0035391564132252577	not-binder
DGEGDVAM	HLA-B*15:01	0.022468777222093193	0.01594076288126955	not-binder
YFDAVYGV	HLA-B*15:01	0.022966909108833988	0.028226164253873934	not-binder
FAGKWAER	HLA-B*15:01	0.01854825406335294	0.018770797872973585	not-binder
GIGDLDPV	HLA-B*15:01	0.011720503136166372	0.008196718909001808	not-binder
VVLSMERA	HLA-B*15:01	0.003391731206647819	0.004627185237459582	not-binder
PNTWLVPH	HLA-B*15:01	0.057403389140381476	0.06330566529928329	not-binder
HYVTGMTT	HLA-B*15:01	0.012595733775992813	0.01523076196702255	not-binder
VIPSLALR	HLA-B*15:01	0.014318970032036304	0.01095836603547281	not-binder
ELITDNKD	HLA-B*15:01	0.04658942979294807	0.06554549626253067	not-binder
IRDNEVIQ	HLA-B*15:01	0.021705541759729385	0.024637725800444425	not-binder
ITTGLMAM	HLA-B*15:01	0.4079446911811829	0.13793196033933575	not-binder
LHILSPLV	HLA-B*15:01	0.021059722964128013	0.038118831501892055	not-binder
TLSESYQY	HLA-B*15:01	0.9544377565383911	0.025563539024868423	binder
LDPRIVGQ	HLA-B*15:01	0.031998965999810024	0.04305074816988827	not-binder
SPKKSNDF	HLA-B*15:01	0.027435545437037946	0.015914916768582706	not-binder
IDTGFLRE	HLA-B*15:01	0.0174653549620416	0.018513886511875903	not-binder
GPWKITIY	HLA-B*15:01	0.5045148134231567	0.1343143235189218	ambiguous
PPQVKPPS	HLA-B*15:01	0.00600899956189096	0.006437312968260754	not-binder
AVAMNPTP	HLA-B*15:01	0.020416765776462852	0.019865896282406585	not-binder
QDFFDITD	HLA-B*15:01	0.04804855901747942	0.03868143286068954	not-binder
QYQLMQLC	HLA-B*15:01	0.0024513756899978032	0.0021476514342690764	not-binder
LILADLKK	HLA-B*15:01	0.01925502243684605	0.017924013814985696	not-binder
DFFALGGD	HLA-B*15:01	0.004488168912939727	0.006916586347776848	not-binder
GAGGYASA	HLA-B*15:01	0.15516952537000178	0.20593692889042411	not-binder
ATMLAMQR	HLA-B*15:01	0.004917060700245201	0.003598202322523413	not-binder
NSNASQGS	HLA-B*15:01	0.0012203088670503348	0.0016865199043199716	not-binder
VEEGYAGD	HLA-B*15:01	0.014645598026186235	0.016199822858525177	not-binder
AAADADPE	HLA-B*15:01	0.05714687083964236	0.04895226578930248	not-binder
VALPKKLR	HLA-B*15:01	0.005545349585008808	0.005960336103352721	not-binder
LIQSLRRT	HLA-B*15:01	0.006035510915535269	0.005474873268778669	not-binder
AVLLSQAE	HLA-B*15:01	0.03695207472192123	0.04001489003040415	not-binder
QKPRVMFL	HLA-B*15:01	0.049360311171039936	0.039847355803602096	not-binder
TAKIVADK	HLA-B*15:01	0.058942387858405706	0.058613842875239464	not-binder
RRSCQTAL	HLA-B*15:01	0.08926705233752727	0.12323389450443262	not-binder
RFVEDDWE	HLA-B*15:01	0.01269022011256311	0.020486394106404755	not-binder
KPPIYLQH	HLA-B*15:01	0.06844025624886854	0.0569927582257136	not-binder
GTLLDQMT	HLA-B*15:01	0.00785963754151453	0.007327446012645104	not-binder
SPLHLAAY	HLA-B*15:01	0.6083760261535645	0.12140530119105171	binder
DNIKPGAA	HLA-B*15:01	0.0892694825772196	0.15250902068467492	not-binder
SDLSLATT	HLA-B*15:01	0.007214876373836887	0.009526722294656202	not-binder
ICQIITAH	HLA-B*15:01	0.24538635089993477	0.13986994153036	not-binder
IAAVVDDG	HLA-B*15:01	0.0310062731101425	0.03698358450149897	not-binder
DGFLGYNE	HLA-B*15:01	0.024372309329919517	0.021273571328740252	not-binder
KLAKALSA	HLA-B*15:01	0.3929023817181587	0.297585446753275	ambiguous
PQTFYGLT	HLA-B*15:01	0.009005108568817376	0.0053821847780233635	not-binder
DLEVARYY	HLA-B*15:01	0.4789047330617905	0.17236297583566446	ambiguous
DKNASTDR	HLA-B*15:01	0.009983212559470189	0.013564294762445467	not-binder
TSDEARIR	HLA-B*15:01	0.02088934537205205	0.03308573518325125	not-binder
EAWIWYHK	HLA-B*15:01	0.0052173689260598625	0.005448469713369755	not-binder
HCGTYVME	HLA-B*15:01	0.010561375506222248	0.012085678929526679	not-binder
PIRIQWLK	HLA-B*15:01	0.005093018698244123	0.009545675880873497	not-binder
MDPSVSVG	HLA-B*15:01	0.007514173344780772	0.007117228966065833	not-binder
TFPEDFIN	HLA-B*15:01	0.0030466243297269102	0.0034385766760281627	not-binder
PADIAAVE	HLA-B*15:01	0.021130393468774857	0.021626080271126006	not-binder
GGPDGGDG	HLA-B*15:01	0.05913459714647242	0.11065055466866378	not-binder
EVEEARRN	HLA-B*15:01	0.0032360969111323357	0.0037903873080757013	not-binder
IWDSLSKP	HLA-B*15:01	0.004925092072880943	0.005700772670450154	not-binder
SCSGGGPR	HLA-B*15:01	0.07065436318516731	0.0965680955259506	not-binder
RVKGRGVV	HLA-B*15:01	0.13554197791963815	0.12959142030104956	not-binder
ASEEAQLL	HLA-B*15:01	0.015185217051475774	0.017999664238743805	not-binder
YEVGDVVE	HLA-B*15:01	0.024866511486470698	0.019034621395841042	not-binder
RLGVSDPI	HLA-B*15:01	0.01830682021100074	0.014695193605033411	not-binder
VHEGYQRF	HLA-B*15:01	0.1542273908853531	0.17244902000873408	not-binder
PQRRGVCT	HLA-B*15:01	0.050825388403609395	0.06317406906586426	not-binder
LVATNSKI	HLA-B*15:01	0.03992708004079759	0.042654300088492296	not-binder
APNVGGVM	HLA-B*15:01	0.11267325119115412	0.13699621085877287	not-binder
LLQSIGYR	HLA-B*15:01	0.01219938786525745	0.01951940205756952	not-binder
AELIYKTS	HLA-B*15:01	0.006064057544790558	0.006536961296155689	not-binder
ARTHGTDR	HLA-B*15:01	0.002006552975217346	0.0026559693217390813	not-binder
RATETGEA	HLA-B*15:01	0.0059430025343317535	0.010123032542308128	not-binder
GNAQEGGL	HLA-B*15:01	0.01809871331206523	0.02428317685217009	not-binder
DADLVVIT	HLA-B*15:01	0.005191077305789804	0.004771557241839982	not-binder
VDDKQLDR	HLA-B*15:01	0.05427362363989232	0.07245345064311501	not-binder
FFCDPLCL	HLA-B*15:01	0.1229169241618365	0.20032127078360926	not-binder
ERLGLEGG	HLA-B*15:01	0.006183619950229513	0.01009021737021263	not-binder
YVTPHITL	HLA-B*15:01	0.651328158378601	0.2052425139162299	binder
AAALTGMK	HLA-B*15:01	0.045681302804587175	0.039730554447114555	not-binder
FFQKHIAK	HLA-B*15:01	0.02151355566456914	0.029266753566610047	not-binder
AADAALAN	HLA-B*15:01	0.016361236636294053	0.01831013920252973	not-binder
AEKVDELV	HLA-B*15:01	0.1224684492801316	0.12673689889854606	not-binder
LDEWSDEE	HLA-B*15:01	0.040434645454297424	0.04328154455593493	not-binder
PYPLPKLD	HLA-B*15:01	0.02854015431536112	0.05437439359002828	not-binder
PPQTAQLQ	HLA-B*15:01	0.036466738441959023	0.05425742210215802	not-binder
EVPADKVH	HLA-B*15:01	0.04336286848410964	0.050747144585436325	not-binder
RPNDNGEN	HLA-B*15:01	0.009614700684146982	0.016842438831432514	not-binder
RELEMLAV	HLA-B*15:01	0.0142268126597628	0.012042529477069162	not-binder
VKRTLLAC	HLA-B*15:01	0.06405552385476768	0.10250901248143326	not-binder
QGSKVELP	HLA-B*15:01	0.016778743453323842	0.006256459371386092	not-binder
LLIPGDLN	HLA-B*15:01	0.16264751814305783	0.2295331452165368	not-binder
MALSTGEV	HLA-B*15:01	0.047879464301513505	0.048994904952998075	not-binder
QLTTELGF	HLA-B*15:01	0.07947560548782348	0.06430075442373624	not-binder
VTASRGLA	HLA-B*15:01	0.01925247863982804	0.020941685973404647	not-binder
GNIACERI	HLA-B*15:01	0.028047823812812567	0.039668689169973376	not-binder
KYIRYIEE	HLA-B*15:01	0.011646040343111962	0.01974211830294708	not-binder
KDFMIQFG	HLA-B*15:01	0.010683488821570108	0.009093866243816907	not-binder
EILAVASR	HLA-B*15:01	0.019192567479331048	0.0236684468828012	not-binder
KLQTYKTA	HLA-B*15:01	0.027179408454685472	0.026551643371951924	not-binder
PRARTQRL	HLA-B*15:01	0.012939910381101071	0.012086838410296293	not-binder
SWASALAA	HLA-B*15:01	0.003220235173648689	0.0037502358968128794	not-binder
PVFVLLIL	HLA-B*15:01	0.035448131430894134	0.030552747840312908	not-binder
QKTQSGTG	HLA-B*15:01	0.017524126922944562	0.012813151751488464	not-binder
SILIDRTN	HLA-B*15:01	0.03271236687323835	0.03725062812819202	not-binder
STFLQRAY	HLA-B*15:01	0.9132075548171997	0.046361028704391814	binder
SVMSAVHE	HLA-B*15:01	0.050405941903591156	0.027376924207057344	not-binder
DELIGRAR	HLA-B*15:01	0.016832074470585212	0.02694770526564719	not-binder
NLEAVDRM	HLA-B*15:01	0.02325630386767443	0.03478715635357439	not-binder
LPCKHEFH	HLA-B*15:01	0.008858727791448473	0.012336903926703282	not-binder
GAENEGSC	HLA-B*15:01	0.008150549301535647	0.009088775830656683	not-binder
VLSAAKTP	HLA-B*15:01	0.1299283167347312	0.11674633466244548	not-binder
WNFGQAPA	HLA-B*15:01	0.013964018616388785	0.022454799966359806	not-binder
LASCGRRL	HLA-B*15:01	0.03298056696075946	0.02792536549556756	not-binder
NQMDGFDQ	HLA-B*15:01	0.1001884659519419	0.08599598380187733	not-binder
LRKCYEVG	HLA-B*15:01	0.006722290946800058	0.008477606164563289	not-binder
TIAPEHAS	HLA-B*15:01	0.005778970336541534	0.007121193131063377	not-binder
EPRLSMQW	HLA-B*15:01	0.023653078708321118	0.028490783299800735	not-binder
ELRKQLEA	HLA-B*15:01	0.02170862923376262	0.025072875274425685	not-binder
VATDGSWR	HLA-B*15:01	0.0351007554505486	0.05983789251768653	not-binder
DPSNHILY	HLA-B*15:01	0.28180505707859993	0.22254884534251151	not-binder
LFSLGAVS	HLA-B*15:01	0.004045608291198733	0.0034124401273477032	not-binder
VRAGYAAG	HLA-B*15:01	0.02811827417681343	0.05186156115585299	not-binder
ITDVSEAR	HLA-B*15:01	0.05689594387076795	0.07622413403930062	not-binder
LKRDLSVL	HLA-B*15:01	0.21160262555349618	0.1288713538897534	not-binder
LATQDADL	HLA-B*15:01	0.021070164255797864	0.014501568687001315	not-binder
VWIPSPSR	HLA-B*15:01	0.005480103477884768	0.007621393605179393	not-binder
STDSYSTV	HLA-B*15:01	0.004769252403275459	0.005791659026213546	not-binder
IPQVIAAL	HLA-B*15:01	0.3057784177362919	0.17292142833499244	not-binder
VLRYAASE	HLA-B*15:01	0.13806514339521528	0.1203423171233936	not-binder
GGPVGLET	HLA-B*15:01	0.06310322973877192	0.05344770359408649	not-binder
KVPVQRAM	HLA-B*15:01	0.29606538265943527	0.18154871892224328	not-binder
GDCFFALK	HLA-B*15:01	0.012830245913210091	0.014468532524778931	not-binder
SFQSISQG	HLA-B*15:01	0.0022238947481014295	0.002109345156902468	not-binder
SLPSRISI	HLA-B*15:01	0.04121217969805002	0.023618563703528227	not-binder
FRAVAHTA	HLA-B*15:01	0.025248328218003734	0.04570500138344061	not-binder
NMLSFGAD	HLA-B*15:01	0.015273223468102514	0.015766279259375147	not-binder
EMDKELGD	HLA-B*15:01	0.030153371785377203	0.03292679375546083	not-binder
PPQRPMAA	HLA-B*15:01	0.012477234122343361	0.01583274607951477	not-binder
IYGGMIPK	HLA-B*15:01	0.014413411605346482	0.016495948669192444	not-binder
KHGRHVPM	HLA-B*15:01	0.034297523903660476	0.03318228535299175	not-binder
HQNPFFCP	HLA-B*15:01	0.08142573535442352	0.09174097513854108	not-binder
KKTLSALE	HLA-B*15:01	0.012096039175412443	0.009890650473390692	not-binder
ASDPLWRR	HLA-B*15:01	0.0019019804851268419	0.0024121897816946755	not-binder
DKKLNANA	HLA-B*15:01	0.005763654657221196	0.006471691227689224	not-binder
CRKHELMQ	HLA-B*15:01	0.007459872541949153	0.004599735874311567	not-binder
GKPATVVL	HLA-B*15:01	0.24600138068199157	0.0982004000513909	not-binder
TLTVCTMV	HLA-B*15:01	0.003828784154029563	0.0028026073736202033	not-binder
KQDAGVGQ	HLA-B*15:01	0.053628645779099315	0.05538166301620343	not-binder
VDGQTTAH	HLA-B*15:01	0.09531199980410747	0.11699735493319963	not-binder
LLESSGIR	HLA-B*15:01	0.027054398381733336	0.03291501056692461	not-binder
QRALKNVT	HLA-B*15:01	0.009905650691325717	0.017691139289057935	not-binder
CVEVLPDR	HLA-B*15:01	0.014700672641629354	0.011757631086933945	not-binder
RQIPHSIS	HLA-B*15:01	0.4706167817115784	0.25902747359076966	ambiguous
KNYSFTMN	HLA-B*15:01	0.008596473158104346	0.008280600323410481	not-binder
LSDGKRHD	HLA-B*15:01	0.005945786668416986	0.00801709001078889	not-binder
QSTDMEVL	HLA-B*15:01	0.020026118564419448	0.032753019229307234	not-binder
GELSLEEK	HLA-B*15:01	0.3532409965991974	0.2716268434443157	not-binder
KTGILDID	HLA-B*15:01	0.017967449338175356	0.023788891622165177	not-binder
RNEAAVPD	HLA-B*15:01	0.0077339534867519434	0.00901117972946003	not-binder
ADAVGAKL	HLA-B*15:01	0.05820587873458862	0.05924500973229542	not-binder
GGGTLGHP	HLA-B*15:01	0.1408926741205505	0.15598493760549303	not-binder
RALYFFEQ	HLA-B*15:01	0.012365581974154338	0.011319046426247238	not-binder
YTANPGVE	HLA-B*15:01	0.060608267926727424	0.06727656239796537	not-binder
TTMVQVAG	HLA-B*15:01	0.00504652031794528	0.003664255918201	not-binder
TFALVKDG	HLA-B*15:01	0.0008364966733324763	0.0011883544160702824	not-binder
KRQITETK	HLA-B*15:01	0.00915468297607731	0.013956279378557942	not-binder
HRENALGP	HLA-B*15:01	0.002121768187635098	0.0026688893537143176	not-binder
DRNHLLTD	HLA-B*15:01	0.0219134986174784	0.020924913250879234	not-binder
KLQLEQGR	HLA-B*15:01	0.0377183738630265	0.05953250134705833	not-binder
FPLPPPPP	HLA-B*15:01	0.15684691081296478	0.09243599662050582	not-binder
SLDNLDSL	HLA-B*15:01	0.02372480246704072	0.028393768429164506	not-binder
ERYPGHDP	HLA-B*15:01	0.00426911945031474	0.006614968658482509	not-binder
EIALIGQK	HLA-B*15:01	0.06809740751050412	0.06085464952203033	not-binder
PWNLDYVP	HLA-B*15:01	0.00043228420770917707	0.0002948596797610163	not-binder
SEDINRKR	HLA-B*15:01	0.018793441408342916	0.03329084349802672	not-binder
GDEVMPHI	HLA-B*15:01	0.014804789889603853	0.015952045051272706	not-binder
AGRAYAAY	HLA-B*15:01	0.8575769782066345	0.09659244552817448	binder
AIFIGFVS	HLA-B*15:01	0.07258154703304172	0.05382457935468166	not-binder
AAIGAMFG	HLA-B*15:01	0.0528179470449686	0.04254502258693922	not-binder
SSGLQIHA	HLA-B*15:01	0.021652463666396216	0.02636837127063235	not-binder
VLKQWLRE	HLA-B*15:01	0.07718119453638791	0.05129475724875642	not-binder
PTARKVTY	HLA-B*15:01	0.4726574018597603	0.20313685733649695	ambiguous
RKHNGRTF	HLA-B*15:01	0.35403105318546296	0.14394271449457818	not-binder
TSTSMSNS	HLA-B*15:01	0.003707603074682808	0.006725410303588836	not-binder
GTINDVKT	HLA-B*15:01	0.02488818799574801	0.02046800563982322	not-binder
YFLPGKAI	HLA-B*15:01	0.08069031983613968	0.10957606727590055	not-binder
EKIIKFAG	HLA-B*15:01	0.0050433310516382335	0.004381735882714976	not-binder
HIVYHHHM	HLA-B*15:01	0.06241024397313595	0.04449064337198241	not-binder
SPSPIEKA	HLA-B*15:01	0.0026618476069415918	0.004375287147589519	not-binder
KAYYKGEL	HLA-B*15:01	0.1904434598982334	0.10692572248985226	not-binder
AQSAHETK	HLA-B*15:01	0.07979058949276804	0.0792769681719246	not-binder
AGSAGMAA	HLA-B*15:01	0.26161530837416647	0.25411623904833003	not-binder
ENSEMLSN	HLA-B*15:01	0.00288084627900389	0.002973385890339417	not-binder
PDLRSRPE	HLA-B*15:01	0.01661624771077186	0.018464978883565682	not-binder
RELTQFAK	HLA-B*15:01	0.05377689306624234	0.039276702210028006	not-binder
GRHYLDNH	HLA-B*15:01	0.022198783676140012	0.021600946632616243	not-binder
SDIKLIHD	HLA-B*15:01	0.05104999049362959	0.041053240482511764	not-binder
LNRLVREN	HLA-B*15:01	0.01942262460652273	0.01601358910293363	not-binder
MMDVAEKG	HLA-B*15:01	0.009094635295377884	0.011064427988543622	not-binder
DLLGKPES	HLA-B*15:01	0.001511769200442359	0.0017025680778039324	not-binder
GSMLHNID	HLA-B*15:01	0.043172256136119816	0.051435897748450955	not-binder
VPITSLSF	HLA-B*15:01	0.2823808673769236	0.2127792577142314	not-binder
LIRGEKWL	HLA-B*15:01	0.03637549828272313	0.05509878238694273	not-binder
SVFQDLNQ	HLA-B*15:01	0.0849481038749218	0.04262464140617671	not-binder
PLYINTTK	HLA-B*15:01	0.006215676270221593	0.007678297789125063	not-binder
KVQRVYVS	HLA-B*15:01	0.009882210101932288	0.012599761915443753	not-binder
EEFVRDFV	HLA-B*15:01	0.02732605519122444	0.03668484534422009	not-binder
SSPQSMAS	HLA-B*15:01	0.004498000561761728	0.006723792062093007	not-binder
QFGEGNFL	HLA-B*15:01	0.023002509446814656	0.026863568215003207	not-binder
ANGADTYA	HLA-B*15:01	0.002424718835391104	0.0019817995065107333	not-binder
VLFVMGGI	HLA-B*15:01	0.0944426529109478	0.0450929273064211	not-binder
EAISAIHG	HLA-B*15:01	0.012108680840901798	0.013632112483813554	not-binder
SPIMTEEL	HLA-B*15:01	0.023429535143077374	0.030488023656895416	not-binder
SGKILESF	HLA-B*15:01	0.8971246838569641	0.0754672120023636	binder
DEIHYLSA	HLA-B*15:01	0.012104320427170023	0.008081297096861194	not-binder
TNGLLQAT	HLA-B*15:01	0.016502741276053712	0.020421161942812502	not-binder
ENEIALKL	HLA-B*15:01	0.012195314234122633	0.008558035281984335	not-binder
LVLTRTPV	HLA-B*15:01	0.028372833714820446	0.0351337826986161	not-binder
EIKTVDVE	HLA-B*15:01	0.0772388307377696	0.047306428510353236	not-binder
MVIEKGTH	HLA-B*15:01	0.5143374055624008	0.2619667784981557	ambiguous
KPAAAAKP	HLA-B*15:01	0.2629906443413347	0.25058360943090086	not-binder
CLHAWNEC	HLA-B*15:01	0.11250210264697671	0.09103238755856775	not-binder
PDLYPQED	HLA-B*15:01	0.02140902671940239	0.03843332404655658	not-binder
IEVFTDGS	HLA-B*15:01	0.0028971526513487333	0.0024402122057629663	not-binder
DTVTFKCY	HLA-B*15:01	0.12934595048427583	0.11700557488086508	not-binder
RSSDSTLF	HLA-B*15:01	0.35137709639966486	0.2819799148371857	not-binder
SPATKQSL	HLA-B*15:01	0.03022845082450658	0.021228858878075848	not-binder
VLITKAAG	HLA-B*15:01	0.043060329067520796	0.06191938685750636	not-binder
KEDHLVLE	HLA-B*15:01	0.019805267627816647	0.016658295488015708	not-binder
WRNWQHKN	HLA-B*15:01	0.001395587608567439	0.001449643987665136	not-binder
QLEHAAAL	HLA-B*15:01	0.14284504242241383	0.13004756192955463	not-binder
PVAIKEFE	HLA-B*15:01	0.022391105361748487	0.033242923106515894	not-binder
GMRASIYN	HLA-B*15:01	0.15757814133539796	0.14854773902710913	not-binder
HDDVVDES	HLA-B*15:01	0.006191757134217468	0.00851941932287254	not-binder
ITGFLRNQ	HLA-B*15:01	0.023656260588904843	0.020099485282740647	not-binder
SNDSSRFY	HLA-B*15:01	0.4688142597675323	0.13425491339173956	ambiguous
DVIPLMAE	HLA-B*15:01	0.020753655006410555	0.021925270441642185	not-binder
NQSPKGHA	HLA-B*15:01	0.08502374719828368	0.07028202606171693	not-binder
AKKKYHCT	HLA-B*15:01	0.004111884632817464	0.004223717802217067	not-binder
NDGRSLYF	HLA-B*15:01	0.23582383766770362	0.13587032504347718	not-binder
MLHDMTGA	HLA-B*15:01	0.08416075184941292	0.05053395105061254	not-binder
VTTRPSTI	HLA-B*15:01	0.09381819900590926	0.11213400776208014	not-binder
ARRQIKEL	HLA-B*15:01	0.11850511264055967	0.1418009477154482	not-binder
TGGLVVAA	HLA-B*15:01	0.06791377812623978	0.029897202892852845	not-binder
DSSITDVL	HLA-B*15:01	0.021649856126168744	0.029991553097305484	not-binder
SAYSRSSG	HLA-B*15:01	0.007060324940539431	0.008247546422708618	not-binder
AAMVMSQG	HLA-B*15:01	0.04451210266570342	0.06969099442631764	not-binder
EEPMQSNG	HLA-B*15:01	0.0007197251529571465	0.0007712565450252451	not-binder
ENGRLPFD	HLA-B*15:01	0.01916798874735832	0.005467948586083669	not-binder
TMWRFLPA	HLA-B*15:01	0.011839795619843585	0.013352194774877483	not-binder
ETGGYMLE	HLA-B*15:01	0.009348664281424135	0.007235154508169897	not-binder
TTQLVRFG	HLA-B*15:01	0.00869825838599354	0.007236037970203868	not-binder
LFKDEVRK	HLA-B*15:01	0.018290466987673427	0.01333018539302525	not-binder
TPAIAFLT	HLA-B*15:01	0.016140801432629814	0.029871565737663495	not-binder
VPHPETQD	HLA-B*15:01	0.027120897495707653	0.03866669722656916	not-binder
LSSNWPLR	HLA-B*15:01	0.009427969425814808	0.011212371063036722	not-binder
EGISDQDL	HLA-B*15:01	0.01088156615733169	0.01011384961837621	not-binder
EVDAQSMT	HLA-B*15:01	0.002677109435899183	0.002606327058551158	not-binder
DEDALAER	HLA-B*15:01	0.1824459024472162	0.17345308364892806	not-binder
TKKVHLKS	HLA-B*15:01	0.0018072911979061246	0.0015162626127341896	not-binder
EELTEDNL	HLA-B*15:01	0.00700333907905133	0.010647883533945654	not-binder
TPEQRVDK	HLA-B*15:01	0.004745986891003895	0.0050778741208444885	not-binder
SCKNSGTL	HLA-B*15:01	0.2909475967288017	0.29499637631995607	not-binder
VDDLLFEG	HLA-B*15:01	0.007834857330015566	0.006752924514863329	not-binder
VGCWMGSP	HLA-B*15:01	0.02778367004211759	0.021489952722443917	not-binder
ERGVVKVQ	HLA-B*15:01	0.0447916766970593	0.05405495419334688	not-binder
LLVGYGVE	HLA-B*15:01	0.11008110120892525	0.07514900217969148	not-binder
GVKLDSSG	HLA-B*15:01	0.05004609783645719	0.05407946796052765	not-binder
LKISGAPT	HLA-B*15:01	0.054383701831102374	0.042565060430412846	not-binder
LACAESLT	HLA-B*15:01	0.017055350821465254	0.014858442091359652	not-binder
VLLNNNGN	HLA-B*15:01	0.03795996718108654	0.05762394365625116	not-binder
RRWNYPPP	HLA-B*15:01	0.0027955248951911926	0.0028650197159892374	not-binder
ELTEIKTV	HLA-B*15:01	0.003385750670713605	0.0037676359548223033	not-binder
GRNVVIDK	HLA-B*15:01	0.015253520337591909	0.02061522007626319	not-binder
PVLDLTVV	HLA-B*15:01	0.009575314923358747	0.013638259557661653	not-binder
EGTPLYNF	HLA-B*15:01	0.0882166750729084	0.06756118952769502	not-binder
FNEKMSER	HLA-B*15:01	0.007960488009848632	0.008734791264108815	not-binder
EAISPTFA	HLA-B*15:01	0.003994838046492077	0.004582082785965922	not-binder
VAWMSIIV	HLA-B*15:01	0.048253290599677715	0.05928669332620986	not-binder
AMALGRVY	HLA-B*15:01	0.9915334463119507	0.007398712249676633	binder
ELNAPNYH	HLA-B*15:01	0.06722576590254903	0.05259583955241634	not-binder
ASNPARIF	HLA-B*15:01	0.7796837329864502	0.19450617511534216	binder
TAVTYPLL	HLA-B*15:01	0.08525195932015776	0.09834913596837991	not-binder
AFRAQLPA	HLA-B*15:01	0.010558949796541128	0.013921159636613039	not-binder
TIAGGKLT	HLA-B*15:01	0.06267384173115716	0.050152071303754715	not-binder
LVKKMGHR	HLA-B*15:01	0.01698667826130986	0.012078124582301905	not-binder
NTPARLKF	HLA-B*15:01	0.02360257289838046	0.020409489792011945	not-binder
SFVFGDSL	HLA-B*15:01	0.0506115946918726	0.03797733147428778	not-binder
FYNSVLYR	HLA-B*15:01	0.0011124395248543807	0.0018236800595780203	not-binder
RRIQHSVP	HLA-B*15:01	0.002399372400395805	0.0016109557149424183	not-binder
TLERGLTF	HLA-B*15:01	0.3026085332036018	0.19271495538375769	not-binder
LSRLATRV	HLA-B*15:01	0.16089895591139794	0.1521501431238292	not-binder
VEEVAEHI	HLA-B*15:01	0.11847006230746046	0.09953880981188674	not-binder
PCYILWSI	HLA-B*15:01	0.012412853562273085	0.011896536676577847	not-binder
GIMARKPN	HLA-B*15:01	0.011096603312762455	0.018814916303782556	not-binder
RNEGKTKE	HLA-B*15:01	0.008162584616366075	0.004503914620033407	not-binder
DTLQALLE	HLA-B*15:01	0.009156574730877765	0.007603237362708472	not-binder
MSASVSGD	HLA-B*15:01	0.04899800371495076	0.04974195993927797	not-binder
VFTVSLTR	HLA-B*15:01	0.003050997330501559	0.0049660206940249085	not-binder
ALTAVTSL	HLA-B*15:01	0.6830462098121644	0.26069152885511804	binder
AAIASGKE	HLA-B*15:01	0.2402906037867069	0.20129179910334055	not-binder
IIVRIILY	HLA-B*15:01	0.7438249319791794	0.26295365139888593	binder
RDGQEAVF	HLA-B*15:01	0.14187672719126568	0.09867218796497372	not-binder
IDLIDMVV	HLA-B*15:01	0.007199917173056747	0.00800288525720479	not-binder
EPTQEEET	HLA-B*15:01	0.0020214203325423343	0.0019094203675218608	not-binder
MIENLRQT	HLA-B*15:01	0.014375291299074888	0.005780208104473714	not-binder
DVGGDSDV	HLA-B*15:01	0.004465246238396503	0.00665668075196158	not-binder
QFKNPDLT	HLA-B*15:01	0.021562103730866512	0.016502797537827994	not-binder
ISAEDVSK	HLA-B*15:01	0.10078513956686948	0.09011809314014337	not-binder
IDALEAQL	HLA-B*15:01	0.03845945203211158	0.06081813597502339	not-binder
DADWFREQ	HLA-B*15:01	0.016345761520642554	0.019871968980067094	not-binder
RRDSVVEV	HLA-B*15:01	0.011751647121855058	0.015680307295527218	not-binder
IDDEVWQQ	HLA-B*15:01	0.03047507678566035	0.02592634623247255	not-binder
HSPLVHCM	HLA-B*15:01	0.1864294931292534	0.17100616885995815	not-binder
WNAAESNS	HLA-B*15:01	0.0003154824704552084	0.0006085900921117272	not-binder
SPERDIPE	HLA-B*15:01	0.019779126669811832	0.027770917501429272	not-binder
LSLIKVGI	HLA-B*15:01	0.0810954250395298	0.04761327187427408	not-binder
VHHGGRVP	HLA-B*15:01	0.03894530345514795	0.035144039726944735	not-binder
SSDCSRIG	HLA-B*15:01	0.008095893291465473	0.014638507350845565	not-binder
AIQLDGVI	HLA-B*15:01	0.0682069868693361	0.045437601743014006	not-binder
TIEILNTD	HLA-B*15:01	0.04016196453012526	0.03107040085832865	not-binder
EPDEVRIL	HLA-B*15:01	0.017674662424542475	0.023304468433691203	not-binder
GGLHGKAS	HLA-B*15:01	0.01158303013726254	0.012911498095644671	not-binder
SFCKFLLG	HLA-B*15:01	0.002298758146838509	0.0035951743952900793	not-binder
PYIDITLH	HLA-B*15:01	0.015816069827042156	0.018505268138330266	not-binder
SFPGVKAL	HLA-B*15:01	0.1987830325961113	0.1253732828886716	not-binder
LLQQEQQL	HLA-B*15:01	0.11774959899485112	0.17110523285969348	not-binder
KVKDITEG	HLA-B*15:01	0.20944504179060458	0.2323520455674264	not-binder
DFGIDVFS	HLA-B*15:01	0.000554273848865705	0.0009015640233449725	not-binder
MFIYVMPK	HLA-B*15:01	0.0012752217668321464	0.000895409069601915	not-binder
VYFVVFPF	HLA-B*15:01	0.032134689336633215	0.021426114099354323	not-binder
KQPIPPFS	HLA-B*15:01	0.011084805009886622	0.010107758486174193	not-binder
LTMESIRL	HLA-B*15:01	0.22969806864857673	0.14409855085301682	not-binder
YEWIICEG	HLA-B*15:01	0.003973883792059496	0.005627887851247525	not-binder
SKNTRLQE	HLA-B*15:01	0.008871957462542924	0.010735547976299623	not-binder
LNSLAGIC	HLA-B*15:01	0.038959462032653394	0.04511972847127641	not-binder
TFRALRLM	HLA-B*15:01	0.05984254889190197	0.06625091765405923	not-binder
VKKAFRRL	HLA-B*15:01	0.020598485821392388	0.02126117234370571	not-binder
QCEIDEDV	HLA-B*15:01	0.0010867711089304066	0.001305907898304674	not-binder
AKQYLARQ	HLA-B*15:01	0.006825135312828934	0.007439572832236329	not-binder
AGTARPAA	HLA-B*15:01	0.035768507467582825	0.023259054454846096	not-binder
SLSSSIPE	HLA-B*15:01	0.04361737444996834	0.0524300415968926	not-binder
LNCPLNRD	HLA-B*15:01	0.011966061594830536	0.010138468786590754	not-binder
VARQRQAA	HLA-B*15:01	0.021466730814427137	0.015026538638201766	not-binder
SAQAVQIK	HLA-B*15:01	0.049495989177376035	0.04198224275117847	not-binder
PINTEDFE	HLA-B*15:01	0.012896808740333655	0.010318028358889895	not-binder
MMPGGQKE	HLA-B*15:01	0.08194363136062748	0.06801144834433114	not-binder
RFVAEHAR	HLA-B*15:01	0.00597087971837027	0.006710782689561419	not-binder
RHESRRID	HLA-B*15:01	0.0067176789276384595	0.00873977014636668	not-binder
GIEKEAVL	HLA-B*15:01	0.041732228486216626	0.05975370975597296	not-binder
PLYLGEEF	HLA-B*15:01	0.31747509123524653	0.25446067555984014	not-binder
VQEPPRIE	HLA-B*15:01	0.10975505798123777	0.09205453704540825	not-binder
KTKFTIEN	HLA-B*15:01	0.05036826767027378	0.03750991281943133	not-binder
LNSLGQDL	HLA-B*15:01	0.07320578992366791	0.06987395982511786	not-binder
GYTGFIHN	HLA-B*15:01	0.017478080277214758	0.020757558152265217	not-binder
RKKLQGRR	HLA-B*15:01	0.0020253588838386348	0.0017335353305740321	not-binder
KIRKEVLE	HLA-B*15:01	0.13389979479834438	0.09046258235934172	not-binder
LEALAAYG	HLA-B*15:01	0.007006701166483253	0.005135313180322605	not-binder
DLADLRGY	HLA-B*15:01	0.4270422726869583	0.15322543847797912	ambiguous
DSLRSNQP	HLA-B*15:01	0.005348572937327845	0.006079092185331952	not-binder
LWGNRTAA	HLA-B*15:01	0.0025436875293962657	0.003053096094566535	not-binder
RLQEALER	HLA-B*15:01	0.06734780613332987	0.04604291940948838	not-binder
ADKREEIH	HLA-B*15:01	0.06998100928321946	0.07765416460677137	not-binder
LVDEINTS	HLA-B*15:01	0.0018964272530865856	0.0022977787653915074	not-binder
AVFLGGAR	HLA-B*15:01	0.1687002256512642	0.2411644362883217	not-binder
RYVSEVVI	HLA-B*15:01	0.02211776571766677	0.0339330632826443	not-binder
ERALAYMA	HLA-B*15:01	0.0009456382580992795	0.0011422764022492311	not-binder
IDEIDAVG	HLA-B*15:01	0.007174320684776703	0.005882748315721847	not-binder
ANNETRRR	HLA-B*15:01	0.00041086997462116417	0.00046503514795737344	not-binder
LNPEVSDL	HLA-B*15:01	0.059270435757935044	0.05073324616579724	not-binder
KSYEIQVE	HLA-B*15:01	0.03305156547576189	0.027707106245726774	not-binder
VNTVEIKE	HLA-B*15:01	0.029866356402635574	0.03260460160258511	not-binder
CSARLPIY	HLA-B*15:01	0.8027905225753784	0.07613625674739241	binder
KEGETSEL	HLA-B*15:01	0.053667446598410606	0.051475266057368886	not-binder
RGHLVEIL	HLA-B*15:01	0.15407774783670902	0.14195135100655693	not-binder
MAVLLAVD	HLA-B*15:01	0.041766459197970104	0.032593752218416996	not-binder
SAAQPVSG	HLA-B*15:01	0.046626247672975296	0.03359886112068944	not-binder
KIRHYKIE	HLA-B*15:01	0.02360268938355148	0.030036071017612572	not-binder
LRCINPMC	HLA-B*15:01	0.016451637519332964	0.02398379973909172	not-binder
LFMNGCDH	HLA-B*15:01	0.05674625355750322	0.03294141026054312	not-binder
LQVVFNDD	HLA-B*15:01	0.1916666988283396	0.1366026946209025	not-binder
IVLGQGFY	HLA-B*15:01	0.7238117337226868	0.14751500969269002	binder
GQIIDGET	HLA-B*15:01	0.4300125539302826	0.2571880688820232	ambiguous
VASVIEDE	HLA-B*15:01	0.04640176326534799	0.04803593433666589	not-binder
TPVTCKAP	HLA-B*15:01	0.014015623329760274	0.018717028690438228	not-binder
LLGFQHYL	HLA-B*15:01	0.026736514177173376	0.030898038608775436	not-binder
EKSKEELL	HLA-B*15:01	0.012864427082240582	0.016419278707135734	not-binder
GGPHNHAI	HLA-B*15:01	0.074972103536129	0.06808014360222055	not-binder
PQDEHVIK	HLA-B*15:01	0.037208183074835685	0.0622306098112938	not-binder
LTHNPEFT	HLA-B*15:01	0.04321320442832075	0.038261238515657534	not-binder
GGGMVAPA	HLA-B*15:01	0.10759703731164336	0.13476330113134682	not-binder
RDIEDILF	HLA-B*15:01	0.12253492362797261	0.17440800396365413	not-binder
KNIFPIVK	HLA-B*15:01	0.01454859321238473	0.013557506192671348	not-binder
PFAEHAEH	HLA-B*15:01	0.020727599563542753	0.020171033027157365	not-binder
SDGEHDTD	HLA-B*15:01	0.019863433750106196	0.02628572659294349	not-binder
GYNTNSVY	HLA-B*15:01	0.42835707068443296	0.176611171705749	ambiguous
TWAEWAAA	HLA-B*15:01	0.00032023087987909093	0.0004715896443226251	not-binder
TLPTVKIP	HLA-B*15:01	0.009709260787349194	0.006817042801871256	not-binder
RRRQKGYG	HLA-B*15:01	0.005885449481138494	0.0090920309726362	not-binder
ASEDAAQE	HLA-B*15:01	0.022688504874258796	0.022736108013549333	not-binder
GLAIIKEA	HLA-B*15:01	0.22295910967513918	0.2542939152869673	not-binder
LINQERGG	HLA-B*15:01	0.00936416700715199	0.015109209901920485	not-binder
AVLSVPEI	HLA-B*15:01	0.048982084094313906	0.03482485258891698	not-binder
FLIQIPSV	HLA-B*15:01	0.2954667702317238	0.2067479356042497	not-binder
GASKFSDV	HLA-B*15:01	0.030966827812153496	0.03997190953763434	not-binder
DGVLLAHT	HLA-B*15:01	0.01003927991259843	0.008539792732379281	not-binder
LRPSGKYV	HLA-B*15:01	0.016765079388278536	0.021326462744715047	not-binder
LNEVDSLG	HLA-B*15:01	0.0033064006174527093	0.003836641101731276	not-binder
EVHGVKPA	HLA-B*15:01	0.011013049297616817	0.015055840709626896	not-binder
AKALELVK	HLA-B*15:01	0.009113790513947607	0.012374727570027989	not-binder
VGRLGMVL	HLA-B*15:01	0.5620228571351618	0.31568862900149786	ambiguous
SVSYAAVD	HLA-B*15:01	0.013222984067397192	0.014283134830751784	not-binder
PIVVNDCP	HLA-B*15:01	0.030200982256792484	0.0520437851162646	not-binder
AGATFVSP	HLA-B*15:01	0.020025736436946318	0.014678806985652647	not-binder
AVIPLTDS	HLA-B*15:01	0.026944596124224063	0.03354439633361997	not-binder
ARDLCLPF	HLA-B*15:01	0.06042450118693523	0.07965586840776798	not-binder
LTNHTTSQ	HLA-B*15:01	0.06935853817622047	0.08453766654965324	not-binder
PPQYCGSG	HLA-B*15:01	0.006365102203562856	0.004390552995137835	not-binder
FSEITKIN	HLA-B*15:01	0.02156581834424287	0.01680574148642172	not-binder
ISTVLELC	HLA-B*15:01	0.03595437625990598	0.04413089537777029	not-binder
TYVTPPGE	HLA-B*15:01	0.0031425467718705137	0.002657683127585534	not-binder
GFMMIPIL	HLA-B*15:01	0.028041322878561915	0.03585213916277691	not-binder
AAAKGPTH	HLA-B*15:01	0.5341800808906555	0.3950395131146167	ambiguous
KESAEWLG	HLA-B*15:01	0.0024856445408659054	0.0016674791950117512	not-binder
VLPRTHGS	HLA-B*15:01	0.0015458533458968305	0.0021644732441762076	not-binder
NFALDIGR	HLA-B*15:01	0.0038380884056095966	0.004216687153014983	not-binder
RYRDESTP	HLA-B*15:01	0.0035571464504869253	0.00457810950352809	not-binder
VRGYLRGQ	HLA-B*15:01	0.012752163053340837	0.02115370388100025	not-binder
DDPKIIAD	HLA-B*15:01	0.028616720548205875	0.029960365240496587	not-binder
YWLFEGII	HLA-B*15:01	0.003042321026077843	0.003642816128968175	not-binder
LILEGLNV	HLA-B*15:01	0.04601527219638228	0.06333046814770646	not-binder
LNGPLGFL	HLA-B*15:01	0.17526675164699554	0.07451644792463274	not-binder
DTSPKQIA	HLA-B*15:01	0.0014061357276659691	0.001796819591494129	not-binder
SSMVQQER	HLA-B*15:01	0.05135836784756975	0.07678497886951512	not-binder
GAFYGPKI	HLA-B*15:01	0.12270561121404171	0.09877628582774092	not-binder
AIATVGAE	HLA-B*15:01	0.06933703594841063	0.050210841126127344	not-binder
EKEGAEWI	HLA-B*15:01	0.008518389648816082	0.009014356768516888	not-binder
EGTPVPRP	HLA-B*15:01	0.02225520947249606	0.01831451830431107	not-binder
EWSRLLPT	HLA-B*15:01	0.0036782884684555483	0.004116338422536991	not-binder
MGRSAYEH	HLA-B*15:01	0.20043248091824353	0.1910350317151979	not-binder
TPVINYDL	HLA-B*15:01	0.0031425227876752614	0.004441157647376403	not-binder
GYSVTLEA	HLA-B*15:01	0.005735073545656633	0.00654755442434775	not-binder
LEVVTPGV	HLA-B*15:01	0.033162142429500815	0.04250597436655074	not-binder
FSADVKLF	HLA-B*15:01	0.7370995163917542	0.16635474738998374	binder
PPPPGLSA	HLA-B*15:01	0.5613211572170258	0.32310245140888344	ambiguous
LLKVTQTG	HLA-B*15:01	0.1462486281991005	0.0877776098491665	not-binder
GDQARKQV	HLA-B*15:01	0.023611468711169436	0.039850772853329816	not-binder
EHWRNALA	HLA-B*15:01	0.0012698419270009253	0.0018942179776228678	not-binder
SRLLPLLL	HLA-B*15:01	0.06734211721341125	0.09622545217244172	not-binder
KILDVAGG	HLA-B*15:01	0.11931243874132633	0.18119183656907917	not-binder
NSSVQAKK	HLA-B*15:01	0.015510078311308462	0.02342097923094647	not-binder
RRLEGELQ	HLA-B*15:01	0.007776427082717419	0.006640882911718675	not-binder
YCTLSPLQ	HLA-B*15:01	0.007259309696382843	0.007841244746711563	not-binder
YGAKRPKA	HLA-B*15:01	0.012127032945545579	0.020897015854922252	not-binder
MCHTRELA	HLA-B*15:01	0.0020910759427351876	0.0017305940922660444	not-binder
MLGTDQFK	HLA-B*15:01	0.005706733348779381	0.00628790997119495	not-binder
YNLSAHGP	HLA-B*15:01	0.001451414370603743	0.0016806335691734835	not-binder
GWGVGGIE	HLA-B*15:01	0.01294284672367212	0.016034090381295756	not-binder
LDMEALPP	HLA-B*15:01	0.010583897784817964	0.010589041591286862	not-binder
MIAEEFIQ	HLA-B*15:01	0.10068915863521397	0.06343695183504011	not-binder
GESNCLKC	HLA-B*15:01	0.04670134838670492	0.05922398919317023	not-binder
HCLGASYV	HLA-B*15:01	0.010939694457920267	0.010916381918743593	not-binder
QEYPNIPN	HLA-B*15:01	0.01003479453421079	0.013808083778214863	not-binder
LRKDEGDQ	HLA-B*15:01	0.06808842547434324	0.06307770317160478	not-binder
IDVDVETA	HLA-B*15:01	0.003929979325948807	0.0050491602807636775	not-binder
TEYMAKYD	HLA-B*15:01	0.042329816953224506	0.045865622517412885	not-binder
HRRKEREL	HLA-B*15:01	0.015976104151923208	0.015413589945748261	not-binder
IFLICTIA	HLA-B*15:01	0.0008772532717557624	0.001056704680691136	not-binder
VKELRGIG	HLA-B*15:01	0.006145871023772997	0.005741360239567679	not-binder
PIMGLADL	HLA-B*15:01	0.06294731321395375	0.05273880279586714	not-binder
PLFNDVQN	HLA-B*15:01	0.018052155613258947	0.023162221425938642	not-binder
LRHASIHT	HLA-B*15:01	0.009108961705351248	0.006480812662102295	not-binder
HPNVRKDL	HLA-B*15:01	0.0014871908875647931	0.0018012143547442262	not-binder
SSLAEKVV	HLA-B*15:01	0.03759111177059822	0.049557145139905695	not-binder
PGITAASG	HLA-B*15:01	0.0658453319740147	0.08730289025674955	not-binder
DVFAVQPV	HLA-B*15:01	0.006781371737270092	0.009213751109980578	not-binder
EKLGIEVD	HLA-B*15:01	0.03742852812138153	0.032437264701975235	not-binder
EIPPLDYP	HLA-B*15:01	0.004723749404456612	0.005249039946448217	not-binder
TMAYEAPD	HLA-B*15:01	0.00983182045747526	0.011398550110160971	not-binder
TPEGEEIV	HLA-B*15:01	0.0008353552031621803	0.0013852065420973463	not-binder
APVSGVQS	HLA-B*15:01	0.004738871751163743	0.006004606084052559	not-binder
GGLPTADP	HLA-B*15:01	0.03634486859045864	0.03556484119278702	not-binder
DLGDLESF	HLA-B*15:01	0.1311132197268307	0.13538912912133136	not-binder
NTTPLPAK	HLA-B*15:01	0.01579310605302453	0.021672899495231174	not-binder
DGEGDTEE	HLA-B*15:01	0.03138366576822591	0.03188802975912442	not-binder
AVSILEIR	HLA-B*15:01	0.01991920357104391	0.016257850512230474	not-binder
GALHFRLG	HLA-B*15:01	0.0037351952953031285	0.0047459532246655915	not-binder
RKQTVAAE	HLA-B*15:01	0.01930930369271664	0.016092356693873867	not-binder
EQSVASSN	HLA-B*15:01	0.029865863797067505	0.03834613828424773	not-binder
DAGLVGLP	HLA-B*15:01	0.00985211641236674	0.009344824236716261	not-binder
QLRSFYLP	HLA-B*15:01	0.021149924024939537	0.019462794135270717	not-binder
YYVTQIGT	HLA-B*15:01	0.0015818128240340456	0.0024228429914562293	not-binder
AFSFSQLG	HLA-B*15:01	0.0026005787854955996	0.002530198726699346	not-binder
RRKITQGD	HLA-B*15:01	0.030788118892814964	0.032217225167496415	not-binder
PGCPAGFK	HLA-B*15:01	0.011315909773111343	0.00736674153281793	not-binder
VLVVAADD	HLA-B*15:01	0.07923676337813959	0.07159187746898678	not-binder
ISSGQQII	HLA-B*15:01	0.08202754966914654	0.053854623129107985	not-binder
GFAGGFSD	HLA-B*15:01	0.07801885530352592	0.07145792612837343	not-binder
LPIVAPML	HLA-B*15:01	0.008610933170712088	0.010160884397135151	not-binder
LVFIMRLR	HLA-B*15:01	0.004548234533285722	0.007685749898351229	not-binder
SDEVREPF	HLA-B*15:01	0.18240832164883614	0.101547792559785	not-binder
TLHLQTQQ	HLA-B*15:01	0.05163284113514237	0.05889985168618403	not-binder
TINSGGHQ	HLA-B*15:01	0.09129007827723398	0.08438550590978186	not-binder
FFLPFLNN	HLA-B*15:01	0.004810134719593862	0.008245731670618331	not-binder
KCPGTWCI	HLA-B*15:01	0.01217556984629482	0.008532924234690832	not-binder
HGGGCVVD	HLA-B*15:01	0.03338195821270347	0.017648405743517077	not-binder
EAMQQEYR	HLA-B*15:01	0.012980728762340733	0.02032325938281385	not-binder
LSRDPSGT	HLA-B*15:01	0.11121020084246994	0.13000884369628887	not-binder
FSPVIARN	HLA-B*15:01	0.01241778932744637	0.01128021888718096	not-binder
ECWDGEEL	HLA-B*15:01	0.018750521880974702	0.026497027255895703	not-binder
LAVNMVPF	HLA-B*15:01	0.5949221909046173	0.12175106836324306	binder
GIEPMWED	HLA-B*15:01	0.01886956937960349	0.01994228199064628	not-binder
QPHRAPSW	HLA-B*15:01	0.027746673667570575	0.037400374594321904	not-binder
VETKEEAE	HLA-B*15:01	0.04788027480244637	0.040295898846011605	not-binder
PDVEKRFK	HLA-B*15:01	0.004177044962125365	0.005118067357244652	not-binder
YRYYIDDV	HLA-B*15:01	0.0044472224641140205	0.006317291908261481	not-binder
LDMIKKDQ	HLA-B*15:01	0.025497035680245972	0.03401170690255501	not-binder
RLVLSAVS	HLA-B*15:01	0.03962953370064497	0.03242860494170474	not-binder
THGMLIFA	HLA-B*15:01	0.0009708909526807474	0.0013678681692516007	not-binder
TQVFRDSF	HLA-B*15:01	0.8009587407112122	0.24063742574104624	binder
LIPWGLNL	HLA-B*15:01	0.06272067921236157	0.058526901743708115	not-binder
MRDRAFRG	HLA-B*15:01	0.0011971153989179585	0.0013857177897682975	not-binder
SMNAGLDL	HLA-B*15:01	0.274335552752018	0.12799650712059962	not-binder
HFEALGEK	HLA-B*15:01	0.08594621622469276	0.09231868976357091	not-binder
RLLEIGQV	HLA-B*15:01	0.2241759576369077	0.25928346207687974	not-binder
TARDSYTF	HLA-B*15:01	0.8251039266586304	0.11417190763934083	binder
TTIGANVF	HLA-B*15:01	0.7717426776885986	0.09444099312345763	binder
KHNIGQRI	HLA-B*15:01	0.04134562747203745	0.04180709921478716	not-binder
TKLAAAFE	HLA-B*15:01	0.0244010440306738	0.038785681067497815	not-binder
GGTCLQGK	HLA-B*15:01	0.039404471131274474	0.039075524384916994	not-binder
EVLKKAGV	HLA-B*15:01	0.002854390288484865	0.00369730251608848	not-binder
TAAVRDAL	HLA-B*15:01	0.18624911606311798	0.21422505792814955	not-binder
WAGFAMII	HLA-B*15:01	0.009848164359573275	0.007808882024489794	not-binder
AINMMLYG	HLA-B*15:01	0.011265551701762888	0.019393413636169643	not-binder
DSTKITGQ	HLA-B*15:01	0.016518092151636667	0.0168973897085878	not-binder
YSEDDHGD	HLA-B*15:01	0.03694426860638487	0.06695722313684846	not-binder
ANTQLSEF	HLA-B*15:01	0.2161397986114025	0.18191193161740965	not-binder
MFFICLFM	HLA-B*15:01	0.04565812163054943	0.05118886785264542	not-binder
LETNIQDV	HLA-B*15:01	0.008089759389258688	0.009210495714591772	not-binder
PTQKTVDS	HLA-B*15:01	0.0023635856256282394	0.0030010229469426275	not-binder
ACPGCGRT	HLA-B*15:01	0.018249143240973355	0.014324516156774048	not-binder
LIVCFIKR	HLA-B*15:01	0.012423397577367722	0.01465659961848999	not-binder
RERGITIK	HLA-B*15:01	0.04560088815633208	0.056442315012965504	not-binder
TEAQIVSK	HLA-B*15:01	0.23041446954011918	0.15382130430757177	not-binder
YLLTLHPV	HLA-B*15:01	0.03488937644287944	0.03670101450461951	not-binder
IQRGPCPV	HLA-B*15:01	0.6936302244663238	0.24289034564160808	binder
TFASMFPR	HLA-B*15:01	0.0016412478785355234	0.002153901030093986	not-binder
LCFTYFLS	HLA-B*15:01	0.0005519050850125495	0.0005757140041051144	not-binder
TKKAIITL	HLA-B*15:01	0.1598344501107931	0.11119433411809214	not-binder
VKAMTLFP	HLA-B*15:01	0.002758361108135432	0.002820892754873285	not-binder
FNNDKIKM	HLA-B*15:01	0.1446311790496111	0.0916165987440723	not-binder
IQGERKTS	HLA-B*15:01	0.001133299920184072	0.001379091875360132	not-binder
SNFKEETK	HLA-B*15:01	0.03202877428557258	0.03890738215008991	not-binder
LSVDDSDK	HLA-B*15:01	0.04402211982897768	0.05213664899157401	not-binder
KEHLKEED	HLA-B*15:01	0.058868941572382025	0.05697006308495939	not-binder
KAIMASDL	HLA-B*15:01	0.2195672020316124	0.1132561126146423	not-binder
KVIDNKSL	HLA-B*15:01	0.6649162888526916	0.14622560219000952	binder
NFTPFEGK	HLA-B*15:01	0.006772038124836399	0.006684139453373225	not-binder
GAENSGHV	HLA-B*15:01	0.015017956629344553	0.021204099861895684	not-binder
VPDAIPVI	HLA-B*15:01	0.024235945350756082	0.0452207952616556	not-binder
GQFLNMLL	HLA-B*15:01	0.9388190746307373	0.042164893098343044	binder
EEFTAQMI	HLA-B*15:01	0.01872698712977581	0.02040531516760799	not-binder
GISVEQRE	HLA-B*15:01	0.03952841142890975	0.0373020740358412	not-binder
GILYKRET	HLA-B*15:01	0.0012577749292404406	0.0022141582520758367	not-binder
RPHPEIRA	HLA-B*15:01	0.000768227774551633	0.0010334220801075525	not-binder
VGASSGQP	HLA-B*15:01	0.07497209093999117	0.060421058484121895	not-binder
LYSFVNMF	HLA-B*15:01	0.16961456574499606	0.12344014903800841	not-binder
SALAFDQR	HLA-B*15:01	0.007523220096481964	0.0059243126719857025	not-binder
QIVTFMQK	HLA-B*15:01	0.08439324838109315	0.14711242801629634	not-binder
ARVSFESD	HLA-B*15:01	0.03778815098794439	0.041568901515400485	not-binder
TFEFSDIA	HLA-B*15:01	0.00036290031280259425	0.0003789292239585104	not-binder
QHDREMAH	HLA-B*15:01	0.021744148716243215	0.03687708543297002	not-binder
LPVPIWEL	HLA-B*15:01	0.028341129545879085	0.03350795502926889	not-binder
NDIFARVL	HLA-B*15:01	0.18145142495632172	0.0711166463726085	not-binder
LDLTLKDI	HLA-B*15:01	0.032190968422219156	0.05081508116132706	not-binder
ISEGNETV	HLA-B*15:01	0.01901753965921671	0.030047604327786852	not-binder
SCAISGYS	HLA-B*15:01	0.008877565321745351	0.011383951856482746	not-binder
KLANINNA	HLA-B*15:01	0.1323828488588333	0.12745975965985681	not-binder
NFNLQNLL	HLA-B*15:01	0.007404608711658512	0.007042180264826043	not-binder
VRETGGLN	HLA-B*15:01	0.024341712379828094	0.038272909354073605	not-binder
SHEFSRIV	HLA-B*15:01	0.006358297260843015	0.01145868919904802	not-binder
LVVAATDG	HLA-B*15:01	0.027507417877495756	0.04384108555939152	not-binder
LVYCASTS	HLA-B*15:01	0.023965994257014244	0.02967584366972216	not-binder
LFNISRFL	HLA-B*15:01	0.07467087740078568	0.09277646087861416	not-binder
IPGVKEDV	HLA-B*15:01	0.0030802774180529015	0.0037051101204538727	not-binder
EDVTPIPH	HLA-B*15:01	0.07102219159714877	0.1054462624666462	not-binder
PDLSPSVR	HLA-B*15:01	0.005449943324492779	0.007513400699745744	not-binder
EIPPDATH	HLA-B*15:01	0.05097420739912195	0.04740734034530677	not-binder
GIPKSLDG	HLA-B*15:01	0.010136386249121544	0.011081615633008008	not-binder
PEALRGKP	HLA-B*15:01	0.011081920662218182	0.010576155320694081	not-binder
GRINVAAT	HLA-B*15:01	0.05376216713630129	0.04702383413328586	not-binder
IRGFARAS	HLA-B*15:01	0.006640899244848697	0.012045195893155626	not-binder
PRELLMLK	HLA-B*15:01	0.013442873977328417	0.021063124551349285	not-binder
DKILCTAD	HLA-B*15:01	0.026980949647258966	0.030104778291303452	not-binder
SLSEFTEG	HLA-B*15:01	0.010169249938917347	0.012209039002835672	not-binder
AELVEYSP	HLA-B*15:01	0.016563656233483926	0.024712092313575223	not-binder
LTVLIGAA	HLA-B*15:01	0.10974986543878913	0.11848481035949554	not-binder
DLYENDSI	HLA-B*15:01	0.006912884358462179	0.008669870925966182	not-binder
YRISREVG	HLA-B*15:01	0.007915292660618434	0.00992578028180901	not-binder
KDVIVAAA	HLA-B*15:01	0.10017078737728298	0.11239666921541862	not-binder
LPWLGSCF	HLA-B*15:01	0.07534191496670246	0.07436852908759105	not-binder
WPFFSTRL	HLA-B*15:01	0.0022363162133842707	0.0013241453934288677	not-binder
TAQFVRRL	HLA-B*15:01	0.07131388857960701	0.02187140899985063	not-binder
ATRLTTGV	HLA-B*15:01	0.13158981017768384	0.1183201461582877	not-binder
RREIGHGK	HLA-B*15:01	0.0073578112875111405	0.008273931730440044	not-binder
MKCYSKVG	HLA-B*15:01	0.01879515316695688	0.028830189218817675	not-binder
NEEELIEI	HLA-B*15:01	0.019169319259526675	0.027584823606010365	not-binder
GIISAINF	HLA-B*15:01	0.7460187911987305	0.17937662618660558	binder
PYCNMFDF	HLA-B*15:01	0.0257242722902447	0.022343735140310555	not-binder
KDEEIDQL	HLA-B*15:01	0.08082106407382525	0.09413923853265511	not-binder
QDEIDRLI	HLA-B*15:01	0.02560904644196853	0.02388147669061024	not-binder
SSKEQGFF	HLA-B*15:01	0.6077022314071655	0.2981892596285459	ambiguous
LNTAWNNQ	HLA-B*15:01	0.013302329066209494	0.009032961499391751	not-binder
QEERENHS	HLA-B*15:01	0.0032738212232345633	0.005211898374121491	not-binder
QRCEQLGL	HLA-B*15:01	0.11407822978217155	0.20603577515168456	not-binder
YCAPYDLV	HLA-B*15:01	0.01359091705380706	0.0255088598136228	not-binder
NDIYTKED	HLA-B*15:01	0.0408250050441211	0.04876148383154027	not-binder
NEADAAAV	HLA-B*15:01	0.021211362008034484	0.0245004698599145	not-binder
SRLTSQKG	HLA-B*15:01	0.004971648450009525	0.008098102036293775	not-binder
VNELKDKG	HLA-B*15:01	0.00303633254225133	0.004795018254349893	not-binder
DPELLDGR	HLA-B*15:01	0.03570005884648708	0.06364048362081705	not-binder
DEMLFIIQ	HLA-B*15:01	0.010228434271994047	0.014640550858400625	not-binder
KAIKKGIG	HLA-B*15:01	0.05745686339171243	0.04600965276318963	not-binder
PFLIEAMT	HLA-B*15:01	0.0052528648308907576	0.00998008329092841	not-binder
EEVEPEPD	HLA-B*15:01	0.019617435454620136	0.021347139064426885	not-binder
IVIAKLVG	HLA-B*15:01	0.03134010057401611	0.026116625169480337	not-binder
DTPGSRAG	HLA-B*15:01	0.00404876116158448	0.003220918759238685	not-binder
CGKASPVS	HLA-B*15:01	0.05207867951830849	0.06394263168387931	not-binder
NDWREDLK	HLA-B*15:01	0.014984293963061645	0.011924469767039906	not-binder
WINALNSA	HLA-B*15:01	0.036675851873587816	0.053651563381618486	not-binder
RFPKCVDE	HLA-B*15:01	0.008043787808855996	0.008589130861294989	not-binder
VVYILDQV	HLA-B*15:01	0.03040726687759161	0.025049173689926738	not-binder
SSTPSSEP	HLA-B*15:01	0.017338859128358308	0.013199718998076088	not-binder
DEAHKSWE	HLA-B*15:01	0.03478326235926943	0.022062696283223233	not-binder
SDTEPPAP	HLA-B*15:01	0.02736430452328591	0.03962296093084664	not-binder
YVLKELQT	HLA-B*15:01	0.01035363353221328	0.009066293895897987	not-binder
SLNHNDAK	HLA-B*15:01	0.02488056129070628	0.024820142730823523	not-binder
LTLGTWAA	HLA-B*15:01	0.018221073783934116	0.01388665827615572	not-binder
TYKYADML	HLA-B*15:01	0.009995748571418517	0.009767169648866255	not-binder
GNNGQGKT	HLA-B*15:01	0.05277782352641225	0.06755771469621832	not-binder
KQVKKLIA	HLA-B*15:01	0.1503191629424691	0.170335414220188	not-binder
TNGEGYFR	HLA-B*15:01	0.04625645386986434	0.049300713806516495	not-binder
ELSDFVKA	HLA-B*15:01	0.003354003761705826	0.005445294791299043	not-binder
TVYTPAAR	HLA-B*15:01	0.0134840726852417	0.015386902992847439	not-binder
ITEDLVDI	HLA-B*15:01	0.029695751299732363	0.02615696064071524	not-binder
RHGKRSKS	HLA-B*15:01	0.00046171610822858254	0.0008744986763143583	not-binder
ESRYVTIT	HLA-B*15:01	0.021249808964057593	0.02005881909990259	not-binder
AQKRVDGL	HLA-B*15:01	0.7836124539375305	0.21147264091426468	binder
ALDLRRLE	HLA-B*15:01	0.016556515695992858	0.022108797936884285	not-binder
RPLIIRMN	HLA-B*15:01	0.004240916251728777	0.006769816157250876	not-binder
AMTDAIIK	HLA-B*15:01	0.054845916433259846	0.05862429082936661	not-binder
FSFDSRSS	HLA-B*15:01	0.04372156765311956	0.06252182936294536	not-binder
ADRSLPDY	HLA-B*15:01	0.382318377494812	0.2728477106908788	ambiguous
DDILWIHD	HLA-B*15:01	0.019015413572549277	0.0164520255605054	not-binder
LRDYARQC	HLA-B*15:01	0.014597395414602943	0.02649368517548541	not-binder
GYPDLIVG	HLA-B*15:01	0.004335291116730278	0.00704410622539271	not-binder
LELEHFGV	HLA-B*15:01	0.009497773592011071	0.009641591092526236	not-binder
GDSEFAVW	HLA-B*15:01	0.04878712578383713	0.06349205347843552	not-binder
VEFNDYAL	HLA-B*15:01	0.09823513948358595	0.10891375920588174	not-binder
PWLYFISS	HLA-B*15:01	0.00013851005423628492	0.00018637501925212655	not-binder
RAVMNAVK	HLA-B*15:01	0.004498812876067859	0.00520757280212814	not-binder
RAVVLTAG	HLA-B*15:01	0.058467080793343486	0.08424288465007448	not-binder
QAIITDIK	HLA-B*15:01	0.037880809116177264	0.018854699393795048	not-binder
IVDTLRDK	HLA-B*15:01	0.015267895113356644	0.0164290467242321	not-binder
EPRWKDPD	HLA-B*15:01	0.021261499814499984	0.027123211170701107	not-binder
QMIMILVI	HLA-B*15:01	0.1088204801082611	0.036136935920386415	not-binder
GANPVSLC	HLA-B*15:01	0.04760066703893244	0.043774583063513166	not-binder
RLSELALV	HLA-B*15:01	0.04728074911981821	0.033490306870866356	not-binder
RSNPEVKA	HLA-B*15:01	0.022503618011251093	0.025444433139820758	not-binder
VTRPPNLS	HLA-B*15:01	0.12451806515455247	0.1474353479419267	not-binder
PTMEDVEN	HLA-B*15:01	0.002453823156453594	0.0026668072128825373	not-binder
GLVPIPLL	HLA-B*15:01	0.23157214587554337	0.20248707492984044	not-binder
INPASPIS	HLA-B*15:01	0.008578097127610818	0.00849557941237155	not-binder
DPDSKPFS	HLA-B*15:01	0.009093563658825587	0.015617318628285177	not-binder
NKFFDNLK	HLA-B*15:01	0.013079451769590378	0.006790607393450019	not-binder
DPNGLYLM	HLA-B*15:01	0.025082120741717517	0.025494518668743395	not-binder
LDVLHHDK	HLA-B*15:01	0.012103290716186165	0.011668307056015093	not-binder
NLIKSIKK	HLA-B*15:01	0.06836235832888633	0.09331116088668555	not-binder
TGSTAYAL	HLA-B*15:01	0.10525251440703869	0.07848715319757914	not-binder
QNPDGQDI	HLA-B*15:01	0.007649950531776995	0.008245766404926726	not-binder
QESAMNVI	HLA-B*15:01	0.032303053193027155	0.043595633896401725	not-binder
TRTRAAFT	HLA-B*15:01	0.0017765346332453192	0.0024296048863684063	not-binder
QEISGWHR	HLA-B*15:01	0.0357129838084802	0.04540426875887692	not-binder
LALNINMD	HLA-B*15:01	0.02298313642386347	0.022998607126556606	not-binder
NCSIYPGH	HLA-B*15:01	0.06298247184604407	0.09660300217446176	not-binder
EALTIQSE	HLA-B*15:01	0.007252488034691851	0.007731365605348333	not-binder
SWEKRIVF	HLA-B*15:01	0.13755085882730783	0.07905258718778144	not-binder
KEVDINSL	HLA-B*15:01	0.17146727330982686	0.12329466414633741	not-binder
WQFEPVYW	HLA-B*15:01	0.5753537805750966	0.3005844805858747	ambiguous
AKRHSIEH	HLA-B*15:01	0.022340405543218367	0.016534713441906986	not-binder
LLVARMLR	HLA-B*15:01	0.003384119868678681	0.004215593562621123	not-binder
QEIFGVNS	HLA-B*15:01	0.009211383591173216	0.008646208982136954	not-binder
GWLHEAAD	HLA-B*15:01	0.015963328283396548	0.022824449415693903	not-binder
IANGDIDS	HLA-B*15:01	0.013154156879892298	0.018229111265529504	not-binder
VKKGDVLK	HLA-B*15:01	0.07845740016782657	0.07885736314537392	not-binder
ELARAGKV	HLA-B*15:01	0.011015625129221007	0.013251391552868023	not-binder
SIQDTNAI	HLA-B*15:01	0.08827474694699049	0.07226006748543737	not-binder
NAPVTAVE	HLA-B*15:01	0.02829977236688137	0.027497946789820354	not-binder
IVDPVSGE	HLA-B*15:01	0.04837045800522901	0.045797757973323555	not-binder
AVVEEGAD	HLA-B*15:01	0.14980278443545103	0.12070211618285355	not-binder
YLYPVFQI	HLA-B*15:01	0.14399452954530717	0.11310691409851346	not-binder
RYVMTTTT	HLA-B*15:01	0.013576897196071514	0.0259509361815536	not-binder
WHLWRRRY	HLA-B*15:01	0.02697214449290186	0.02636792326084423	not-binder
DETERVLM	HLA-B*15:01	0.12799505926668645	0.17181855072042387	not-binder
AGIYNYLP	HLA-B*15:01	0.01077456398315917	0.012634061696313623	not-binder
AVSDGLRG	HLA-B*15:01	0.03505841305850481	0.055772332557930175	not-binder
TANLMGAV	HLA-B*15:01	0.03667063470929861	0.02554243083090174	not-binder
MMRDTVYV	HLA-B*15:01	0.2597035437822342	0.1994012418081606	not-binder
KQKKVKVK	HLA-B*15:01	0.12807273510843514	0.17203764232289942	not-binder
MRKLKCKV	HLA-B*15:01	0.004069668482043198	0.0059303268050207554	not-binder
MKKLSEHY	HLA-B*15:01	0.8641517758369446	0.13533992594826147	binder
NISSPNTP	HLA-B*15:01	0.00814556961413473	0.006122700359045504	not-binder
KQQLKDQY	HLA-B*15:01	0.8971775770187378	0.09565442752453426	binder
IAQVEPVG	HLA-B*15:01	0.01631572480982868	0.018657669127898666	not-binder
AARETISS	HLA-B*15:01	0.031800140347331765	0.026169772694725046	not-binder
EQDLGLLG	HLA-B*15:01	0.0023839398751022145	0.0026186192936325545	not-binder
LNGENLTL	HLA-B*15:01	0.08964590281248093	0.08084410064710319	not-binder
GKPGPPGM	HLA-B*15:01	0.3466485351324081	0.29817228627546294	not-binder
RLLSANYP	HLA-B*15:01	0.02219289867207408	0.013030981467242417	not-binder
NKFRTNWY	HLA-B*15:01	0.13991331458091735	0.12153189920659718	not-binder
VCSLPVAF	HLA-B*15:01	0.33720582239329816	0.23831490469843497	not-binder
EYSNKEKT	HLA-B*15:01	0.001110644671035299	0.0013608780330363857	not-binder
KPQELQAN	HLA-B*15:01	0.0064770371140639325	0.008196072353034168	not-binder
LIRNEAII	HLA-B*15:01	0.13822639053687452	0.13256670776788249	not-binder
YNYNNNNN	HLA-B*15:01	0.016361255407173304	0.017959138018054502	not-binder
FTFNDNTR	HLA-B*15:01	0.013581260642968117	0.012435428770730474	not-binder
AMGQDRMI	HLA-B*15:01	0.030444002791773526	0.046978062117930076	not-binder
TNMAGRGT	HLA-B*15:01	0.009232821740442886	0.01072661033267472	not-binder
LGFSHCFR	HLA-B*15:01	0.006031769549008459	0.004130239531803497	not-binder
GGQTALSL	HLA-B*15:01	0.1872912749648094	0.07753987884740314	not-binder
RLRRWVSF	HLA-B*15:01	0.7648937463760376	0.17428624990496483	binder
SIMKEVKF	HLA-B*15:01	0.735851502418518	0.16040005799439247	binder
KFAASPVG	HLA-B*15:01	0.006070596108475002	0.005745816674451934	not-binder
RSVGAYLP	HLA-B*15:01	0.013528839219361544	0.01278858266021936	not-binder
FQFRMQNE	HLA-B*15:01	0.28260845616459845	0.23604698528865675	not-binder
LMEPPSAA	HLA-B*15:01	0.4103679651394486	0.3382808138855099	ambiguous
SGFEMIWD	HLA-B*15:01	0.025703103467822074	0.027181833417814612	not-binder
IKIMRHGE	HLA-B*15:01	0.0133954767632531	0.011296721650684384	not-binder
LGLAGVRW	HLA-B*15:01	0.02382775381556712	0.03698057747912232	not-binder
KPTQAKGV	HLA-B*15:01	0.0037154697960431805	0.006583057685599604	not-binder
ALGLRYFG	HLA-B*15:01	0.0020765080186492925	0.0030117911775577877	not-binder
KIIPHVDG	HLA-B*15:01	0.04775049148322523	0.04371674095777057	not-binder
LPNETSLP	HLA-B*15:01	0.012600047254363745	0.011032218084455972	not-binder
WSVKLVGE	HLA-B*15:01	0.03190851261824719	0.04885820091591099	not-binder
HIKELIKL	HLA-B*15:01	0.32747471854090693	0.2975421232031784	not-binder
LERAIFPL	HLA-B*15:01	0.20455579906702043	0.1666370288154521	not-binder
NLPERFGL	HLA-B*15:01	0.026188972283853217	0.024523314598474885	not-binder
AVKKNLRL	HLA-B*15:01	0.18918262273073197	0.07803421543413207	not-binder
LVAARKEE	HLA-B*15:01	0.016546181166995667	0.016246655769094922	not-binder
KKKIKNNQ	HLA-B*15:01	0.03676047776825726	0.03193387508192656	not-binder
LTATPEQL	HLA-B*15:01	0.19375408701598645	0.16886476802029063	not-binder
SFTEIVFE	HLA-B*15:01	0.0044459132477641106	0.004542587201104913	not-binder
SLLTCAAE	HLA-B*15:01	0.037473139935173094	0.04197498477835168	not-binder
HFGRTDVE	HLA-B*15:01	0.004417760926298797	0.0027346595604580896	not-binder
RFGKAFEV	HLA-B*15:01	0.03766933492734097	0.061447135273299196	not-binder
ILRNQIQQ	HLA-B*15:01	0.20350695811212063	0.1598555419381417	not-binder
SLSGNGPM	HLA-B*15:01	0.27506683990359304	0.13519244033554906	not-binder
LQQDAAGG	HLA-B*15:01	0.1601724424562235	0.19412582726294747	not-binder
RGFARGLD	HLA-B*15:01	0.023403952177613974	0.015672764847580203	not-binder
GAVSFTTL	HLA-B*15:01	0.4289532959461212	0.25536255477101255	ambiguous
LGVLVDDL	HLA-B*15:01	0.0502220852766186	0.033900295521400746	not-binder
EHIEESRT	HLA-B*15:01	0.003276628545791027	0.0049401448093964444	not-binder
LEVYVRRA	HLA-B*15:01	0.004576788953272626	0.004235125705269478	not-binder
DWRDLAAR	HLA-B*15:01	0.003420415050095471	0.004474746291962677	not-binder
VTAKAGWC	HLA-B*15:01	0.019218426474253647	0.02583876504645379	not-binder
LVAKSCGA	HLA-B*15:01	0.015152485342696309	0.019706441023063303	not-binder
KLKPAFKK	HLA-B*15:01	0.035992187820374964	0.0338564036236196	not-binder
LISPELLR	HLA-B*15:01	0.049218032788485286	0.05285968216921774	not-binder
LGFMAETE	HLA-B*15:01	0.03527367223869078	0.03740785002843125	not-binder
IDVVVSSM	HLA-B*15:01	0.48912823498249053	0.22687061165850042	ambiguous
PAVNVGLS	HLA-B*15:01	0.01617074275854975	0.022684445524662634	not-binder
LEVSNPSE	HLA-B*15:01	0.022786653600633144	0.0066169671884529204	not-binder
EDGAVIRR	HLA-B*15:01	0.012593579303938895	0.007993837803242414	not-binder
PTRVVLKE	HLA-B*15:01	0.043314551515504715	0.06265560875301171	not-binder
ERDITGIK	HLA-B*15:01	0.011470562653266824	0.006427607651000085	not-binder
ASGFFGYA	HLA-B*15:01	0.02014517951756716	0.03379969573020808	not-binder
SFCKHWQQ	HLA-B*15:01	0.006057539751782315	0.008563504650134522	not-binder
MYHDQGLP	HLA-B*15:01	0.0014514733579119366	0.0010707519590225348	not-binder
SASGAGGP	HLA-B*15:01	0.22688616104424	0.19300344896943353	not-binder
SERYGPVF	HLA-B*15:01	0.4552763432264328	0.14562936598409984	ambiguous
ELRKVKEL	HLA-B*15:01	0.3897868126630783	0.19349000856494655	not-binder
SVNVISHS	HLA-B*15:01	0.027973099033761172	0.030769973123214774	not-binder
FEPTADAT	HLA-B*15:01	0.005796953270146332	0.006474192893414991	not-binder
LQVMHSKE	HLA-B*15:01	0.13565156944096088	0.15658980662358365	not-binder
AFTEPPQT	HLA-B*15:01	0.004472741427434812	0.005269042151588007	not-binder
NTRKRISL	HLA-B*15:01	0.05202543307095766	0.06238158605444996	not-binder
FWTATMVD	HLA-B*15:01	0.0007768834561545646	0.0007450639697238942	not-binder
RESKREFI	HLA-B*15:01	0.011633063168847001	0.011873785640918252	not-binder
IYGGGKVP	HLA-B*15:01	0.08604206752497703	0.08386836163980733	not-binder
RLIRNLIQ	HLA-B*15:01	0.1291643984615803	0.10059595329920856	not-binder
ASQIQGYF	HLA-B*15:01	0.547439569234848	0.20849910811448052	ambiguous
RLGDLYRQ	HLA-B*15:01	0.022575230681104584	0.0172128366785846	not-binder
LTLKGFLF	HLA-B*15:01	0.33739204704761505	0.20970500351728455	not-binder
CAAYDVSL	HLA-B*15:01	0.14364799452014268	0.13878922035156196	not-binder
IQTAVRLV	HLA-B*15:01	0.24251615176908672	0.26347345098021446	not-binder
NHSSTQYP	HLA-B*15:01	0.002457730035672512	0.0030709942737952266	not-binder
GSIVILLS	HLA-B*15:01	0.07028623084624996	0.10746591569666644	not-binder
ASIFYALA	HLA-B*15:01	0.018609127821400763	0.017656096656525816	not-binder
VVQSYLGD	HLA-B*15:01	0.02913563405018067	0.032139703078335746	not-binder
SLEQADAE	HLA-B*15:01	0.037611484120134264	0.05932283834219387	not-binder
RVRPLARV	HLA-B*15:01	0.07460422478616238	0.041301064948423526	not-binder
KEMAQGQK	HLA-B*15:01	0.14299045130610466	0.12084083784453646	not-binder
DPEIQAEL	HLA-B*15:01	0.0817926430143416	0.1362159203313745	not-binder
TQLALPVH	HLA-B*15:01	0.4323909103870392	0.29710306485497984	ambiguous
LIAAFGGR	HLA-B*15:01	0.03654675800353289	0.036728992760879146	not-binder
ITLPLIMI	HLA-B*15:01	0.07579395845532418	0.01891543072818447	not-binder
CGEKNGGI	HLA-B*15:01	0.018563625526439864	0.02360674075339154	not-binder
DRDGRDVR	HLA-B*15:01	0.012423753489554202	0.01282044175390953	not-binder
ISNQMATM	HLA-B*15:01	0.5693959265947341	0.20105138881091492	ambiguous
TKQQEIVV	HLA-B*15:01	0.006518858250638004	0.007215930363234938	not-binder
KARDETAR	HLA-B*15:01	0.017286896193400025	0.029358785664674935	not-binder
TKNWFDAS	HLA-B*15:01	0.0017463151264541566	0.001685568230694323	not-binder
PVVRKGEQ	HLA-B*15:01	0.0070560883324446875	0.009946841180602415	not-binder
REAGEDEE	HLA-B*15:01	0.05571124574635178	0.04903696351034175	not-binder
EEDINKTI	HLA-B*15:01	0.17837984263896942	0.14474277341655079	not-binder
LREKLKEM	HLA-B*15:01	0.4207006901502609	0.29640601878710365	ambiguous
AEVSQEVR	HLA-B*15:01	0.2732058284804225	0.28118189792359555	not-binder
RTDIPFQS	HLA-B*15:01	0.0007605938842299764	0.0012701469324419641	not-binder
GCGKEREL	HLA-B*15:01	0.016660728864371775	0.009161342798921475	not-binder
KRAKLLFA	HLA-B*15:01	0.0007512679352657869	0.0009509700688671324	not-binder
EFFSDQKE	HLA-B*15:01	0.006863237984362058	0.005224889297271411	not-binder
NVDFQSYV	HLA-B*15:01	0.015409762646595482	0.014502646020556603	not-binder
AKTLEVKA	HLA-B*15:01	0.0009609410062694224	0.0012549643482051526	not-binder
VSDQILQR	HLA-B*15:01	0.030561176768969744	0.04147688380728405	not-binder
CASTGRIY	HLA-B*15:01	0.8437352180480957	0.04115445398760695	binder
GDSSDIGL	HLA-B*15:01	0.016629813758845556	0.019818492474705837	not-binder
ILFETTLI	HLA-B*15:01	0.12070906050503254	0.11421868855753893	not-binder
AYDNSQSS	HLA-B*15:01	0.0010784076828379175	0.0018768211249253525	not-binder
WNEESLKK	HLA-B*15:01	0.02808042011456564	0.039587517083816	not-binder
LGFFEGSV	HLA-B*15:01	0.048863253701711074	0.054671551162329184	not-binder
SEVLNRKA	HLA-B*15:01	0.028942571394145487	0.04783394180752545	not-binder
DERMWPLS	HLA-B*15:01	0.004904283271753229	0.008896408408567653	not-binder
MAIAESAP	HLA-B*15:01	0.01701882970519364	0.01867959757411649	not-binder
EDALSTAR	HLA-B*15:01	0.01774431784870103	0.0179181252367658	not-binder
QEFEDNSA	HLA-B*15:01	0.03189679462229833	0.033024724889365364	not-binder
TIGKKKQR	HLA-B*15:01	0.0023712606303888605	0.003191679444205429	not-binder
DLNLFDLK	HLA-B*15:01	0.015083412773674355	0.013528031129111301	not-binder
NNLFGLRA	HLA-B*15:01	0.003899432157049887	0.006788244433967005	not-binder
TADLAISS	HLA-B*15:01	0.0018266164184751687	0.0027983972733782946	not-binder
IDNQALIK	HLA-B*15:01	0.06336974650621414	0.04782037365134148	not-binder
DYVATRWY	HLA-B*15:01	0.0550247598439455	0.046345526359991715	not-binder
RQRLDIST	HLA-B*15:01	0.4808411695063114	0.22954263975073605	ambiguous
VGAMMCVL	HLA-B*15:01	0.07743728789500892	0.06130213996887693	not-binder
LAPMVLMQ	HLA-B*15:01	0.007307933550328017	0.0036275324507966467	not-binder
ASPEQAHT	HLA-B*15:01	0.009701050032526836	0.0059468605542686735	not-binder
GKNIIKAI	HLA-B*15:01	0.191157915815711	0.10577304092396045	not-binder
RFHKRSPY	HLA-B*15:01	0.32577275931835176	0.21548841813291483	not-binder
IQQLDDLP	HLA-B*15:01	0.11114572566002608	0.10755247032803622	not-binder
QMTVVYNF	HLA-B*15:01	0.34598622024059295	0.21996091050667121	not-binder
ALRVTDDA	HLA-B*15:01	0.07646804908290505	0.07001853458523753	not-binder
NGNKENAA	HLA-B*15:01	0.005163254823128227	0.004518990471487919	not-binder
TISIPLVN	HLA-B*15:01	0.019887581840157507	0.013504220424181408	not-binder
SLITPQKS	HLA-B*15:01	0.048929882165975866	0.06398176465944563	not-binder
LDSSQKHL	HLA-B*15:01	0.05164914827328175	0.06410391974696797	not-binder
MDTIGTEK	HLA-B*15:01	0.10068057338357903	0.10346516967385115	not-binder
KIYVHKKF	HLA-B*15:01	0.3583858132362366	0.15604494232391214	not-binder
FCWKCNEF	HLA-B*15:01	0.4144464023411274	0.2099822571960031	ambiguous
RLTPISVL	HLA-B*15:01	0.562648069858551	0.1250228407304825	binder
ITGFQNGL	HLA-B*15:01	0.13417946631088853	0.0797729588316998	not-binder
LCFSESIP	HLA-B*15:01	0.004221239272737876	0.006208957274467835	not-binder
LGNENNTE	HLA-B*15:01	0.03010130161419511	0.024142590935972884	not-binder
RCSESLDN	HLA-B*15:01	0.0036112380583148253	0.004613849723959368	not-binder
LIHPGALL	HLA-B*15:01	0.7437879562377929	0.1083614561413105	binder
NLSFGGNS	HLA-B*15:01	0.03275425545871258	0.059670246336357494	not-binder
VRTELSPS	HLA-B*15:01	0.004642953677398509	0.007916759568096612	not-binder
KKNSVIFV	HLA-B*15:01	0.03046082830987871	0.04613331654921076	not-binder
ALAISSSI	HLA-B*15:01	0.22253381013870238	0.1129723336313232	not-binder
RLVSNASM	HLA-B*15:01	0.8634564280509949	0.08137387308707437	binder
RDKLILML	HLA-B*15:01	0.048731594905257226	0.03219008797097888	not-binder
FCTGGIRC	HLA-B*15:01	0.007803515368141234	0.009868901607960119	not-binder
IHPVDILL	HLA-B*15:01	0.011389672406949103	0.017967272472361757	not-binder
EKEIGDQI	HLA-B*15:01	0.02408923751208931	0.026951325386635635	not-binder
ARTPLIIS	HLA-B*15:01	0.0012399121522321365	0.0018608194166407769	not-binder
GVSRLLGA	HLA-B*15:01	0.020693732594372703	0.0185814370881197	not-binder
PLIAKRLI	HLA-B*15:01	0.004708663307246752	0.005357151393340503	not-binder
KGGQGYFQ	HLA-B*15:01	0.020084788743406534	0.012514015824636722	not-binder
FNASSGMW	HLA-B*15:01	0.052291362699179444	0.08063928831193555	not-binder
EKQLSKKI	HLA-B*15:01	0.023906832351349293	0.030722524152098918	not-binder
RARSRNNS	HLA-B*15:01	0.0009949756241667274	0.0016603637512379006	not-binder
KDALKLGF	HLA-B*15:01	0.1777185142505914	0.11011801093095892	not-binder
PTPPALVG	HLA-B*15:01	0.025914733833633363	0.02659824624192494	not-binder
FGYVGDLR	HLA-B*15:01	0.04766643024049699	0.05710274645290162	not-binder
PGTRLRVW	HLA-B*15:01	0.015510186646133661	0.018765816644769683	not-binder
ESFVSGAN	HLA-B*15:01	0.030484288809384454	0.028010414232211553	not-binder
IKPEAVVI	HLA-B*15:01	0.07432222631759941	0.09902698441899888	not-binder
TNPANAAP	HLA-B*15:01	0.041034305717039386	0.03908951283021706	not-binder
GGDAKQVS	HLA-B*15:01	0.014724120094251702	0.022794559613087607	not-binder
EVGRNPVV	HLA-B*15:01	0.011297309212386608	0.015353936225750736	not-binder
DLADLETL	HLA-B*15:01	0.006077487815218774	0.007315829016071786	not-binder
AVGADENH	HLA-B*15:01	0.08646931844996289	0.07494782472726917	not-binder
SGFDTCLI	HLA-B*15:01	0.015239415131509304	0.005288863800852431	not-binder
NGRISKDT	HLA-B*15:01	0.014948885011835954	0.012554020341711446	not-binder
LSTLATVN	HLA-B*15:01	0.03012580555223394	0.029302412880064358	not-binder
IALVGYPE	HLA-B*15:01	0.04229915612377226	0.03996758301672501	not-binder
LLAKVMYH	HLA-B*15:01	0.18877729773521423	0.10226212586818581	not-binder
QQLIGSLE	HLA-B*15:01	0.16107418537139892	0.06540526761170662	not-binder
YPIPVNPP	HLA-B*15:01	0.006460679057636298	0.006296515725090707	not-binder
KSIIKKYS	HLA-B*15:01	0.0038038177082853506	0.006525382960108099	not-binder
VVPENVYL	HLA-B*15:01	0.08881216114386917	0.05473069277513014	not-binder
EVCRLRHT	HLA-B*15:01	0.0020464717398681388	0.0020450975686574155	not-binder
QNAIMKGL	HLA-B*15:01	0.08352801110595465	0.05827081917334477	not-binder
AHPGGGVM	HLA-B*15:01	0.3435797855257988	0.21613623710349764	not-binder
MVVYAVSA	HLA-B*15:01	0.06514441373292357	0.09160488796302863	not-binder
IGFEVAGK	HLA-B*15:01	0.07534458041845937	0.06052059701455642	not-binder
SFGVIEGL	HLA-B*15:01	0.023094748822040857	0.027245037268656777	not-binder
DGHTGAAA	HLA-B*15:01	0.01605666456744075	0.014288444002075929	not-binder
EITHKRRV	HLA-B*15:01	4.334631844002956e-05	5.106303347554214e-05	not-binder
QEPVLSAE	HLA-B*15:01	0.031107870338018984	0.019909807131126445	not-binder
KKQISIKQ	HLA-B*15:01	0.01982184301596135	0.026019883685982376	not-binder
ATAPADLS	HLA-B*15:01	0.030058001547149615	0.03661803890685749	not-binder
DNLTEQEK	HLA-B*15:01	0.37322080745361746	0.3164348112117269	ambiguous
GNDHIAAQ	HLA-B*15:01	0.038354083424201234	0.03060111425863808	not-binder
PQFNLTPV	HLA-B*15:01	0.035003400314599274	0.02930071853925829	not-binder
LEWEEAES	HLA-B*15:01	0.003308408596512891	0.003011694270671279	not-binder
SHESLRAT	HLA-B*15:01	0.017151735261401634	0.028878975527650227	not-binder
INFLHPIK	HLA-B*15:01	0.015599389272392728	0.014926746962762062	not-binder
SGNSANVI	HLA-B*15:01	0.05645390371792018	0.06020021594725469	not-binder
DKNDFERC	HLA-B*15:01	0.0051921221692310835	0.005326928492537111	not-binder
FHNREPSL	HLA-B*15:01	0.037293204991146925	0.05342096636015039	not-binder
IIFFSGSL	HLA-B*15:01	0.6711741209030151	0.1511249278237211	binder
LQFEVFKH	HLA-B*15:01	0.739226233959198	0.15147053716149164	binder
YQYDAALE	HLA-B*15:01	0.3854910537600517	0.17126432292502808	not-binder
CAEQARQN	HLA-B*15:01	0.005085451204558921	0.005873421091035619	not-binder
DALQIDQK	HLA-B*15:01	0.05085587236681022	0.05448318258394453	not-binder
QYLQPTPK	HLA-B*15:01	0.015505805204156786	0.026297033853056918	not-binder
PEFEETKR	HLA-B*15:01	0.006595777790062129	0.0077243151098048204	not-binder
LLLDDGRT	HLA-B*15:01	0.03438561474904418	0.047873262509883045	not-binder
IGYELDRS	HLA-B*15:01	0.002056533585619036	0.0021852542380268363	not-binder
KGREAVQY	HLA-B*15:01	0.8004657983779907	0.12807469067251032	binder
VCRSEGPI	HLA-B*15:01	0.030021143966587262	0.036459790924089366	not-binder
GPPPGTVQ	HLA-B*15:01	0.4623019188642502	0.20310112026389257	ambiguous
VLIGNGLT	HLA-B*15:01	0.19820058923214673	0.17309550401262286	not-binder
FLDESGNF	HLA-B*15:01	0.39542941749095917	0.21472814324323597	ambiguous
DIVYLDPM	HLA-B*15:01	0.021465807291679084	0.01889187161193576	not-binder
DLDAELEA	HLA-B*15:01	0.002640105163027329	0.003994056847102966	not-binder
AHRLPDYA	HLA-B*15:01	0.0009510529687076996	0.000716463843801505	not-binder
GEEWAMHV	HLA-B*15:01	0.016045133135048673	0.013571906740370369	not-binder
SCHCEVPQ	HLA-B*15:01	0.010404526274942327	0.010493042376821443	not-binder
LVTVTVRL	HLA-B*15:01	0.03652283288538456	0.020432537685698946	not-binder
GAPHIPWL	HLA-B*15:01	0.029809880815446377	0.012987865419407304	not-binder
ELGNDRPG	HLA-B*15:01	0.002943907576809579	0.0033980339490069563	not-binder
VPAEEAGA	HLA-B*15:01	0.00024998207086923685	0.0003472756880076675	not-binder
RGKIIVYN	HLA-B*15:01	0.05097791189327836	0.03937604626234627	not-binder
KSELSESD	HLA-B*15:01	0.019646398190091886	0.02557876309441667	not-binder
GENFPTSV	HLA-B*15:01	0.1649530375842005	0.21179452182114272	not-binder
MYVAIQAV	HLA-B*15:01	0.010917839035391808	0.008510320517736016	not-binder
VPLKWHWP	HLA-B*15:01	0.0007785248763958919	0.000591375020448066	not-binder
SAALLAVF	HLA-B*15:01	0.7424493789672851	0.1102798495939429	binder
AVDAATDS	HLA-B*15:01	0.009129124710209258	0.017619101386727024	not-binder
PASGRISI	HLA-B*15:01	0.030726303858682514	0.04416673317372428	not-binder
GITYQYLG	HLA-B*15:01	0.002255871979286894	0.0024618634810752286	not-binder
FIMIGNLS	HLA-B*15:01	0.07424039947800339	0.13367600605425325	not-binder
ASAPKFPS	HLA-B*15:01	0.02220669711168739	0.024346397638674334	not-binder
HYAIINGE	HLA-B*15:01	0.002841600480395812	0.0044904420642099	not-binder
RHVAGLGG	HLA-B*15:01	0.013098669659939333	0.00953623875013326	not-binder
LANLFGTP	HLA-B*15:01	0.02648865832015872	0.027941061058995704	not-binder
KFVRRYAD	HLA-B*15:01	0.0013885386846634873	0.002334238503849699	not-binder
FRTPDHKW	HLA-B*15:01	0.01717176987149287	0.013693707530757306	not-binder
KSEYREII	HLA-B*15:01	0.0062040919969376775	0.008645723621200231	not-binder
LQQTIEQA	HLA-B*15:01	0.07627187930047512	0.07609264416293168	not-binder
FDMKEKGL	HLA-B*15:01	0.019626514101400972	0.024703603931823772	not-binder
NWFNTFNT	HLA-B*15:01	0.0013575477756148757	0.0018088738408205977	not-binder
NTLSQQAQ	HLA-B*15:01	0.006471876705472823	0.0048542913535788625	not-binder
SQLIIHMR	HLA-B*15:01	0.09905806109309197	0.0843485562354406	not-binder
GAASDLSA	HLA-B*15:01	0.024202433321624993	0.021675148342837475	not-binder
DPLEPLEI	HLA-B*15:01	0.007656406101341417	0.0094014763052156	not-binder
LQLQEKGF	HLA-B*15:01	0.6143256545066833	0.16338313748644154	binder
FGRVMQIG	HLA-B*15:01	0.022899005701765417	0.012151311402980196	not-binder
SLEELEAK	HLA-B*15:01	0.12727327556931414	0.1131621203060591	not-binder
ASVVWVLY	HLA-B*15:01	0.67879598736763	0.10653358552306977	binder
KYPASRAT	HLA-B*15:01	0.015023713556365692	0.015224688993683956	not-binder
PAWQAIFA	HLA-B*15:01	0.0016973013183815056	0.002199469107452554	not-binder
VDVRSYIA	HLA-B*15:01	0.00466306313755922	0.005803061748734632	not-binder
LLREGMKV	HLA-B*15:01	0.08686642199754716	0.08111037493608357	not-binder
TLAIIPMM	HLA-B*15:01	0.31944930981844666	0.3243862214712776	not-binder
LAEQIVQD	HLA-B*15:01	0.019342495301293637	0.02200665945803946	not-binder
CFKYYHGV	HLA-B*15:01	0.005563944496680051	0.008486430302772284	not-binder
KFAARGTV	HLA-B*15:01	0.042257286157109775	0.04302655046175351	not-binder
HFEGSGHG	HLA-B*15:01	0.01966218400449975	0.03757274894921041	not-binder
YNANVLFD	HLA-B*15:01	0.004769967280844866	0.004089553676718582	not-binder
KCEPACRH	HLA-B*15:01	0.007092358241789043	0.005867589646231402	not-binder
SKASLHNK	HLA-B*15:01	0.009423694910947234	0.00792567998382193	not-binder
KVGKISRA	HLA-B*15:01	0.052769649494439366	0.0707360040938322	not-binder
TGIKLAVP	HLA-B*15:01	0.035348281683400276	0.018738968498753065	not-binder
YPNPVPFA	HLA-B*15:01	0.0016200817324715899	0.0020272277136219514	not-binder
LAISDLLF	HLA-B*15:01	0.4892343461513519	0.2464257281800023	ambiguous
NTDAYCVI	HLA-B*15:01	0.006211265153251588	0.007570502841626605	not-binder
NEIKNLKK	HLA-B*15:01	0.1748925380408764	0.16116465891954615	not-binder
VLVDVDDQ	HLA-B*15:01	0.07956207564566284	0.08683314066164198	not-binder
ATLTRFFA	HLA-B*15:01	0.002173112471973582	0.0028790787139697095	not-binder
CSQPHSYC	HLA-B*15:01	0.10284382743811875	0.12659975988483516	not-binder
WGALAVEG	HLA-B*15:01	0.0009923618304193305	0.0010739614594648095	not-binder
KKLEHFTK	HLA-B*15:01	0.015749871387379245	0.015498649248703924	not-binder
LADIEKIV	HLA-B*15:01	0.05830523574259132	0.055454338505281996	not-binder
GKQVLFKN	HLA-B*15:01	0.025121874889009632	0.02096375275852652	not-binder
SMNFNMSS	HLA-B*15:01	0.02081313319504261	0.023212903727600456	not-binder
NGVTIWDE	HLA-B*15:01	0.021280430536717177	0.0161916951647334	not-binder
PVSDAFLG	HLA-B*15:01	0.0022704723332935828	0.003045545823031675	not-binder
IHCGGMDL	HLA-B*15:01	0.06847576075233519	0.09382390354956523	not-binder
VYIFDYLK	HLA-B*15:01	0.00852960325657932	0.014838712188584992	not-binder
ALHGSALF	HLA-B*15:01	0.8712066531181335	0.147798697860172	binder
VGNEVDEE	HLA-B*15:01	0.04018528782762587	0.037765766043005716	not-binder
WISTKIYA	HLA-B*15:01	0.0018938891938887537	0.001762405428553056	not-binder
SQLNEDAQ	HLA-B*15:01	0.09058638763381169	0.08297663307239013	not-binder
FPDHHAFD	HLA-B*15:01	0.007133962778061687	0.008614752909555014	not-binder
REFIEKLV	HLA-B*15:01	0.059214800503104924	0.05676440829925717	not-binder
QYVVRCEA	HLA-B*15:01	0.005534108262509108	0.007018613729415595	not-binder
RDKDVRIE	HLA-B*15:01	0.04476945229052944	0.04293367255793387	not-binder
TTCYLILK	HLA-B*15:01	0.011726023486698978	0.013974444682845212	not-binder
DSHVHILI	HLA-B*15:01	0.05519037540070713	0.06058715561999905	not-binder
QELLLDLM	HLA-B*15:01	0.14824461857788265	0.17634893023458761	not-binder
SLPGWQSN	HLA-B*15:01	0.014805997209623455	0.008492704544684586	not-binder
TSVVEPYN	HLA-B*15:01	0.008390933931150358	0.007953213164564507	not-binder
HTLVGQLD	HLA-B*15:01	0.027146019732617786	0.031813633918941424	not-binder
GQKQRIQL	HLA-B*15:01	0.9038702249526978	0.11320529339535855	binder
ALLRQVEL	HLA-B*15:01	0.21150574833154678	0.1536776753973389	not-binder
DFLRQVNH	HLA-B*15:01	0.07313901637680828	0.06692132023165862	not-binder
SIPELFNA	HLA-B*15:01	0.006006963434629142	0.004537629600509874	not-binder
VLDKSLHL	HLA-B*15:01	0.0782422099262476	0.0770654118568659	not-binder
RVLADLDS	HLA-B*15:01	0.013258369091687427	0.015511623037237595	not-binder
IDNIKSNN	HLA-B*15:01	0.03007532530464232	0.022544382538821264	not-binder
LVLGSFPS	HLA-B*15:01	0.013562536099925637	0.017650617678045568	not-binder
PFGKGWFA	HLA-B*15:01	0.0006276568507018965	0.0004070852790059277	not-binder
EDVNALTN	HLA-B*15:01	0.015595659118480399	0.022821554533616915	not-binder
KAAGKVGA	HLA-B*15:01	0.09140115138143301	0.0795461761789541	not-binder
NAALWNRK	HLA-B*15:01	0.0010378413404396269	0.0009585710561919843	not-binder
EKYRPKNL	HLA-B*15:01	0.012298432180978125	0.012000948553575065	not-binder
NEIVLSKM	HLA-B*15:01	0.263275121152401	0.17727793196941477	not-binder
SDPVVKRE	HLA-B*15:01	0.011994018567804687	0.01079110895453611	not-binder
KIDSKLGH	HLA-B*15:01	0.027619974059052765	0.026825097541090387	not-binder
GAASQSAF	HLA-B*15:01	0.5392784819006919	0.24105465076330423	ambiguous
[truncated: 14,625 more rows]
