# Supplementary material for: Peptidome Surveillance Across Evolving SARS-CoV-2 Lineages Reveals HLA Binding Conservation in Nucleocapsid Among Variants With Most Potential for T-Cell Epitope Loss in Spike
Source: Front Immunol. 2022 Jun 23;13:918928. doi: 10.3389/fimmu.2022.918928 (PMC9260595; doi:10.3389/fimmu.2022.918928)
Supplement: Supplementary file 4 [file DataSheet_4.zip › cnn_results/HLA-A11_01_predictionsCNN.csv]

peptide	allele	prediction	prediction_std	classification
AAAAAATAKR	HLA-A*11:01	0.9988472819328308	0.0007074244309465748	binder
AAAPVTPLR	HLA-A*11:01	0.9874516725540161	0.017508404691220808	binder
AADTIGYPVMIR	HLA-A*11:01	0.2184520408511162	0.16499690254302207	not-binder
AAELETDIRAK	HLA-A*11:01	0.8276882767677307	0.13160121660791377	binder
AAGPPGPFR	HLA-A*11:01	0.9580687761306763	0.05049963024285105	binder
AALKVLPPT	HLA-A*11:01	0.002748589938576629	0.004813053565640196	not-binder
AAMEPLTAR	HLA-A*11:01	0.941824209690094	0.055337270076809796	binder
AAMKPANLKK	HLA-A*11:01	0.9958742141723633	0.0026764559438162178	binder
AAMLMPHQK	HLA-A*11:01	0.9944039225578308	0.003500015314159313	binder
AAMNMGRPFQK	HLA-A*11:01	0.9899132728576661	0.008448187579410403	binder
AAPATRAAL	HLA-A*11:01	0.23006894066929817	0.20694217618896207	not-binder
AAPEGKRSL	HLA-A*11:01	0.06452625596430153	0.1023451495064885	not-binder
AAPEGVPL	HLA-A*11:01	0.18108195695094764	0.2558631005981	not-binder
AAPGAEFAPNK	HLA-A*11:01	0.9785351991653443	0.012113730912240824	binder
AAPNGAEPL	HLA-A*11:01	0.03408991729374975	0.02241685592697069	not-binder
AAQGIGRAFA	HLA-A*11:01	0.018502741133670498	0.03621122300095594	not-binder
AAQRGLAVLK	HLA-A*11:01	0.9863145828247071	0.009035223884803247	binder
AASEAPLPPGGPA	HLA-A*11:01	0.2990542143583298	0.12191309406155097	not-binder
AASKERSGVSL	HLA-A*11:01	0.0006617524490593496	0.000958392956754999	not-binder
AATGATPIAGR	HLA-A*11:01	0.9405799508094788	0.0393748463472339	binder
AAVTSLFAK	HLA-A*11:01	0.9906734585762024	0.005210366564185424	binder
AAYAHELPK	HLA-A*11:01	0.9931487917900086	0.0025979586204387833	binder
AAYAWPFYK	HLA-A*11:01	0.9968952178955078	0.0022244728058957567	binder
AAYQVAALPK	HLA-A*11:01	0.9974074125289917	0.0015702726167223667	binder
ADEAYLIGR	HLA-A*11:01	0.09454707652330399	0.09023358253446796	not-binder
ADEGISFR	HLA-A*11:01	0.3033643372356892	0.22209995557258258	not-binder
ADLINNLGTIAK	HLA-A*11:01	0.6632674694061279	0.16252239243162414	binder
ADPLGLEAEK	HLA-A*11:01	0.21456129848957062	0.1392312280577349	not-binder
ADSWKSLGK	HLA-A*11:01	0.49218273162841797	0.23728910580031234	ambiguous
AEAEAHREAEA	HLA-A*11:01	0.003199223273077223	0.005878099087390859	not-binder
AEAEAQAEELSFPR	HLA-A*11:01	0.03396856120089069	0.05619651791582716	not-binder
AELHLVHWNPK	HLA-A*11:01	0.25775271356105806	0.17487887491231796	not-binder
AELNEFLTR	HLA-A*11:01	0.061572191026061776	0.08049584417142555	not-binder
AEQRGENALKD	HLA-A*11:01	0.0036375315685290843	0.0038261701361715465	not-binder
AFAAGADIK	HLA-A*11:01	0.1610070750117302	0.10117555824873184	not-binder
AFEPATGR	HLA-A*11:01	0.23460929170250894	0.17212966623168865	not-binder
AFGEAEGASGLAQL	HLA-A*11:01	0.007051758695433818	0.0077949701665877705	not-binder
AGDLGVDLTSK	HLA-A*11:01	0.8050575137138367	0.12635510828480112	binder
AGEMTEVLPNQR	HLA-A*11:01	0.26855697482824326	0.1335595088251673	not-binder
AGFAGDDAPR	HLA-A*11:01	0.9284755110740661	0.06632135647728264	binder
AGFPSIPVGK	HLA-A*11:01	0.9800153136253357	0.025577763970285997	binder
AGIIASAR	HLA-A*11:01	0.32688187062740326	0.08494317040503901	not-binder
AGISFIIKR	HLA-A*11:01	0.9433550357818603	0.046837116721757645	binder
AGLQFPVGR	HLA-A*11:01	0.8014483094215393	0.1030662358573706	binder
AGLQVLNDYLADK	HLA-A*11:01	0.27833999581635	0.16574329132625013	not-binder
AGMTGYGMPR	HLA-A*11:01	0.9087775468826294	0.032776047696615955	binder
AGNFYINDK	HLA-A*11:01	0.8711312294006348	0.07366183973978568	binder
AGPEPLPPK	HLA-A*11:01	0.9776662826538086	0.019439167412419116	binder
AGQAVDDFIEK	HLA-A*11:01	0.945470929145813	0.034327837137789	binder
AGVYNLTK	HLA-A*11:01	0.6630301594734191	0.052952306366735216	binder
AHLVHELR	HLA-A*11:01	0.27785427644848826	0.3117664763316552	not-binder
AIAEELAPER	HLA-A*11:01	0.8363511204719544	0.06108999330098244	binder
AIDQLHLEY	HLA-A*11:01	0.7360777616500854	0.24978195078353713	binder
AIEMLGGELGSK	HLA-A*11:01	0.899318516254425	0.06105800204455366	binder
AIFDKSTGK	HLA-A*11:01	0.9979988694190979	0.0008352495648864631	binder
AIFEISYFK	HLA-A*11:01	0.9936371684074402	0.0027572863472463864	binder
AIFEIVLNR	HLA-A*11:01	0.9688275933265686	0.02907495825956549	binder
AIFPTPDPAALK	HLA-A*11:01	0.9982970714569092	0.00233594225501081	binder
AIFTKAYQR	HLA-A*11:01	0.9693067908287049	0.020013774332456973	binder
AIIDEFEQK	HLA-A*11:01	0.9882517337799073	0.004593517130278697	binder
AIIDTVINY	HLA-A*11:01	0.9826090931892395	0.013779873008460569	binder
AIIGKQGQHIK	HLA-A*11:01	0.9912559270858765	0.012075405229021714	binder
AIIPSKKLRNK	HLA-A*11:01	0.9922861933708191	0.006492349053850701	binder
AIIQHMIKK	HLA-A*11:01	0.9959694743156433	0.0025620049972069794	binder
AIIVGSIITK	HLA-A*11:01	0.9964052200317383	0.0020791002379614795	binder
AILLPQPLK	HLA-A*11:01	0.9932642817497254	0.0052298262300732945	binder
AILSKFLYY	HLA-A*11:01	0.9897813558578491	0.00968333348605305	binder
AILTSLIEK	HLA-A*11:01	0.9946776151657104	0.0036827258302630224	binder
AIMDAGIFITK	HLA-A*11:01	0.9987491130828857	0.0015325572879935205	binder
AIMPYGVYK	HLA-A*11:01	0.9950586915016174	0.0029714893022725225	binder
AIMSGRDLIGIAK	HLA-A*11:01	0.8407050430774688	0.18202686109338487	binder
AINVNDSVTK	HLA-A*11:01	0.989855420589447	0.005649224090305529	binder
AIQAEEIMKLK	HLA-A*11:01	0.9904806613922119	0.012541240701080935	binder
AIQDTNNLK	HLA-A*11:01	0.990227484703064	0.004860185854515064	binder
AIQKALSDAFQK	HLA-A*11:01	0.986620557308197	0.010584562475472133	binder
AIQQADKLLKK	HLA-A*11:01	0.9963633298873902	0.003196452762425754	binder
AIYAKPANK	HLA-A*11:01	0.9975351810455322	0.0012839374045235943	binder
AIYGVDTR	HLA-A*11:01	0.6880555987358093	0.08652423563199002	binder
AKNKLNDLED	HLA-A*11:01	0.00038040317685954504	0.0005088628474652099	not-binder
ALADFLPVMK	HLA-A*11:01	0.9945995092391968	0.003094382948733754	binder
ALAPEYAK	HLA-A*11:01	0.8769743084907532	0.0841423553522176	binder
ALASLMTYK	HLA-A*11:01	0.9931767582893372	0.002600808186875422	binder
ALASVVIHK	HLA-A*11:01	0.998406171798706	0.000785981636161174	binder
ALAVSDLNR	HLA-A*11:01	0.6776049375534058	0.12014444076626861	binder
ALDIAENEMPGLMR	HLA-A*11:01	0.056122048471297606	0.08587088209741227	not-binder
ALEALVAK	HLA-A*11:01	0.8076167345046997	0.08369887861153498	binder
ALEEQLQQIRAE	HLA-A*11:01	0.010683361683913973	0.014225035813867137	not-binder
ALFEIALRK	HLA-A*11:01	0.9953471064567566	0.0024354862450409924	binder
ALFIYTSGTTGLPK	HLA-A*11:01	0.321965167671442	0.2442358172753356	not-binder
ALFKGDNLPK	HLA-A*11:01	0.9929041028022766	0.005134304922767919	binder
ALFSWDTVFK	HLA-A*11:01	0.9970979690551758	0.002390423620390601	binder
ALGAGFSDK	HLA-A*11:01	0.8729758977890014	0.05511859093049059	binder
ALLDITVTK	HLA-A*11:01	0.9970685720443726	0.0015206840192395366	binder
ALLRVTPFILK	HLA-A*11:01	0.8957925319671631	0.08588794626961055	binder
ALLSHQDIHNK	HLA-A*11:01	0.9928685426712036	0.005115075011665152	binder
ALLVKQPPP	HLA-A*11:01	0.0008283387767733074	0.0012075169722931608	not-binder
ALMEKFKKK	HLA-A*11:01	0.9716272115707397	0.04029669586226026	binder
ALNDVTAARKLK	HLA-A*11:01	0.9963670253753663	0.0029433481424514167	binder
ALNEANLSNLK	HLA-A*11:01	0.9979588985443115	0.0015091414245225999	binder
ALPDAAPVTK	HLA-A*11:01	0.9913823127746582	0.005014507976385547	binder
ALPGDNVGFNVK	HLA-A*11:01	0.970340096950531	0.014786874171570302	binder
ALPRQAFHSK	HLA-A*11:01	0.8750645160675049	0.10980589766932071	binder
ALPVLERLIYK	HLA-A*11:01	0.9542430162429809	0.057850448614926574	binder
ALQASALAAWGGK	HLA-A*11:01	0.5841945439577103	0.328399951492899	ambiguous
AMIEVNINK	HLA-A*11:01	0.9937994003295898	0.0047265873386433364	binder
AMLSTGFK	HLA-A*11:01	0.8911130428314209	0.026771726243592555	binder
AMMNNNDLVRK	HLA-A*11:01	0.9876628994941712	0.02123824095028751	binder
AMQRPETAATLK	HLA-A*11:01	0.9869680762290954	0.013030809250439892	binder
AMVASGSELGK	HLA-A*11:01	0.9940527677536011	0.0030729693038767515	binder
AMVEAVQLIADGK	HLA-A*11:01	0.3289334483444691	0.20638628569890508	not-binder
AMYPDYFAK	HLA-A*11:01	0.9955963015556335	0.0030451555759639154	binder
ANTFVAELK	HLA-A*11:01	0.9169735789299012	0.05692566402637248	binder
APLRDPALRQLL	HLA-A*11:01	0.029768249997869135	0.03351092396524881	not-binder
AQAKFPAVKK	HLA-A*11:01	0.994238531589508	0.003829590229033071	binder
AQATVLHLK	HLA-A*11:01	0.9913087606430053	0.005614013139415239	binder
AQFIPKFFK	HLA-A*11:01	0.9934186935424805	0.004284179692315672	binder
AQFRQPLKK	HLA-A*11:01	0.9867487549781799	0.014127180011717822	binder
AQFSTVRQNVNK	HLA-A*11:01	0.981033718585968	0.013995127364982181	binder
AQGKPLALK	HLA-A*11:01	0.9853274106979371	0.008132097800628306	binder
AQIDIVISNK	HLA-A*11:01	0.9967554807662964	0.0033362523649597786	binder
AQIFEPLHK	HLA-A*11:01	0.9864496707916259	0.01029513723064064	binder
AQINSVFNK	HLA-A*11:01	0.9972801685333252	0.0014932798424203179	binder
AQKFPFNTPK	HLA-A*11:01	0.9762107610702515	0.0193794231144592	binder
AQLLESQQK	HLA-A*11:01	0.8422547936439514	0.15761125463467307	binder
AQMEGFLNR	HLA-A*11:01	0.9470594882965088	0.09137557321993224	binder
AQNEKSFFK	HLA-A*11:01	0.9958945393562317	0.0034267526081647117	binder
AQQEHPRPYFK	HLA-A*11:01	0.9819218635559082	0.01859814354723657	binder
AQTAHIVLEDGTK	HLA-A*11:01	0.4851635582745075	0.3120412535510496	ambiguous
AQVSLLIR	HLA-A*11:01	0.5096190005540848	0.26617403623673364	ambiguous
AQYEDIAQK	HLA-A*11:01	0.99490407705307	0.007024690638080334	binder
AQYEDIAQKS	HLA-A*11:01	0.451296691223979	0.3430256701604072	ambiguous
AQYEEIANR	HLA-A*11:01	0.9281779170036316	0.07641634869153743	binder
AQYEQDLQHRK	HLA-A*11:01	0.9893711686134339	0.01907836222535639	binder
AQYIAEDYFMAK	HLA-A*11:01	0.8736600279808044	0.14060069180220933	binder
ARFEELNADLFR	HLA-A*11:01	0.37815109752118586	0.18811139011479544	not-binder
ASAAGLLYLH	HLA-A*11:01	0.4238046908547403	0.3349018798650243	ambiguous
ASADISLERL	HLA-A*11:01	0.5436529060825706	0.3213680520412814	ambiguous
ASALPTGSPK	HLA-A*11:01	0.9980734348297119	0.001473015411529288	binder
ASARGSGATWYK	HLA-A*11:01	0.97469562292099	0.028500252194159033	binder
ASDPTVFHK	HLA-A*11:01	0.9955095648765564	0.00517965901362107	binder
ASFAFEFPK	HLA-A*11:01	0.9952102541923523	0.0026840627401459836	binder
ASFDGRISVY	HLA-A*11:01	0.9741838693618774	0.019641147151307242	binder
ASFGSAAPPR	HLA-A*11:01	0.99675612449646	0.0027752237397531405	binder
ASFPGANIIGNK	HLA-A*11:01	0.9992963552474976	0.00028119543827338306	binder
ASFPKVFIKK	HLA-A*11:01	0.9986023902893066	0.0009826384143937917	binder
ASFPNVSSFEWVK	HLA-A*11:01	0.8167942523956299	0.1653346368934313	binder
ASFTQKGNLLR	HLA-A*11:01	0.9735161662101746	0.02537603316166612	binder
ASFVTSNK	HLA-A*11:01	0.9497388482093811	0.037443071323581045	binder
ASFYSVSQPK	HLA-A*11:01	0.9896751284599304	0.011546698109632743	binder
ASHRPIKGILK	HLA-A*11:01	0.9835996270179749	0.022160514412255417	binder
ASHYIHIVK	HLA-A*11:01	0.9919211506843567	0.0051375499601495	binder
ASIAGSSIINK	HLA-A*11:01	0.9993189692497253	0.0004085399322789286	binder
ASIDATYAK	HLA-A*11:01	0.9970094442367554	0.0019496226627642352	binder
ASIDFRFGK	HLA-A*11:01	0.9959009885787964	0.0018666938698036772	binder
ASIEKGGSLPK	HLA-A*11:01	0.9968459725379943	0.0016549837983389306	binder
ASIKKGEDFVKTLK	HLA-A*11:01	0.3995549827814102	0.1550580202193389	not-binder
ASILPSSWIG	HLA-A*11:01	0.00834583044052124	0.011515652905168159	not-binder
ASIRTFVPK	HLA-A*11:01	0.994439959526062	0.003611330350859449	binder
ASLFPDSLIVK	HLA-A*11:01	0.9934746384620666	0.004341153226972621	binder
ASLFSVLVR	HLA-A*11:01	0.8405185341835022	0.07247602193443949	binder
ASLGFLVAK	HLA-A*11:01	0.9955767631530762	0.0032904480260952254	binder
ASLGNLFAR	HLA-A*11:01	0.978561270236969	0.016280628012598712	binder
ASLIDLLVSK	HLA-A*11:01	0.9886247754096985	0.008715335614509791	binder
ASLIRLVPK	HLA-A*11:01	0.988668692111969	0.005587550119643923	binder
ASLPSILQY	HLA-A*11:01	0.9751042246818542	0.016215093488800944	binder
ASLQSVVHK	HLA-A*11:01	0.9961919546127319	0.0026307651531038193	binder
ASLTNPFGK	HLA-A*11:01	0.9932302236557007	0.002574037251605507	binder
ASMDPKRFYK	HLA-A*11:01	0.9990487337112427	0.0013346100848544821	binder
ASMTQNLEPLLK	HLA-A*11:01	0.9966890573501587	0.003343986405673512	binder
ASNPAMLLY	HLA-A*11:01	0.9834906816482544	0.021172245146813286	binder
ASNPYSGDLTKF	HLA-A*11:01	0.297639250010252	0.269881483854059	not-binder
ASQCGSLIGK	HLA-A*11:01	0.9976373672485351	0.0018778361530470851	binder
ASQGFDFNK	HLA-A*11:01	0.9930440306663513	0.003986453734095334	binder
ASSAPPLTGK	HLA-A*11:01	0.9994540929794311	0.0005125473619260254	binder
ASSARTQNLK	HLA-A*11:01	0.993728232383728	0.0017965837715451785	binder
ASSASMPYK	HLA-A*11:01	0.9931017160415649	0.004912417375177422	binder
ASSEDTLLK	HLA-A*11:01	0.9883882999420166	0.008362822850885144	binder
ASSELFSQK	HLA-A*11:01	0.9967708110809326	0.001961606170872908	binder
ASSIFVAPR	HLA-A*11:01	0.9843770384788513	0.006330002823491457	binder
ASSIFVAPRK	HLA-A*11:01	0.9939104676246643	0.004320889760544535	binder
ASSLQQASLK	HLA-A*11:01	0.992076063156128	0.0035551174787032992	binder
ASSTPTPIR	HLA-A*11:01	0.8789275050163269	0.059093270673841944	binder
ASSVPNLK	HLA-A*11:01	0.9846113681793213	0.010682838701606573	binder
ASSVVVSGTPIR	HLA-A*11:01	0.6854129791259765	0.17999458716770916	binder
ASVAVPKKPE	HLA-A*11:01	0.010317950276657939	0.008941819971598848	not-binder
ASVETGFAK	HLA-A*11:01	0.9936575531959534	0.0027919397695200365	binder
ASVFVKLQK	HLA-A*11:01	0.9913097977638244	0.003739216285952296	binder
ASVGYAVTK	HLA-A*11:01	0.9975550532341003	0.0012341386686789242	binder
ASVQPPPRP	HLA-A*11:01	0.0361180629581213	0.03238038241108809	not-binder
ASVYQPLKK	HLA-A*11:01	0.994280731678009	0.00269596771380731	binder
ASYAAVPLYR	HLA-A*11:01	0.9953840851783753	0.0021072827324211713	binder
ASYPEALAK	HLA-A*11:01	0.9986567735671997	0.0008754974577517811	binder
ASYPGASVDNY	HLA-A*11:01	0.9027501106262207	0.0921808066306255	binder
ATAAGDVIK	HLA-A*11:01	0.988146710395813	0.006346969207990637	binder
ATADDFLVFLR	HLA-A*11:01	0.978786039352417	0.013363513525690714	binder
ATADVVILY	HLA-A*11:01	0.9972026228904725	0.0027322363760467886	binder
ATALFGQPPFK	HLA-A*11:01	0.9956561207771302	0.0034089377535416435	binder
ATALGEQPVK	HLA-A*11:01	0.9906049847602845	0.004615410290363842	binder
ATANMLGIRK	HLA-A*11:01	0.997813057899475	0.0015323406131363961	binder
ATAPASSPGLAK	HLA-A*11:01	0.9998963832855224	7.205308266420074e-05	binder
ATAPPAPAYK	HLA-A*11:01	0.9998961329460144	4.591922027133204e-05	binder
ATAPPHVTVVR	HLA-A*11:01	0.9768677592277527	0.0226547617660468	binder
ATAPYNYSYIFK	HLA-A*11:01	0.9837679862976074	0.018696994308737166	binder
ATATMSLGK	HLA-A*11:01	0.9977519512176514	0.0014143576415126637	binder
ATAVMPDGQFK	HLA-A*11:01	0.9888795495033265	0.014705901315999912	binder
ATAVVDGAFK	HLA-A*11:01	0.9964205980300903	0.0027021485550783784	binder
ATDFVVPGPGK	HLA-A*11:01	0.993732750415802	0.0036079497606418295	binder
ATDPNILSL	HLA-A*11:01	0.15184906572103501	0.08305150961255801	not-binder
ATDQGSKLGLSK	HLA-A*11:01	0.9929866552352905	0.007282560920495628	binder
ATETVELHKLK	HLA-A*11:01	0.9885074973106385	0.006477171754756689	binder
ATEVAPLYK	HLA-A*11:01	0.9922668933868408	0.006746061578043431	binder
ATFDAISK	HLA-A*11:01	0.9936352729797363	0.005966326112004882	binder
ATFEQPSRQVK	HLA-A*11:01	0.9993556141853333	0.0005514240192423984	binder
ATFFEIYSGK	HLA-A*11:01	0.9983774900436402	0.0006895098215815391	binder
ATFKSFEDRVGTIK	HLA-A*11:01	0.38970165625214576	0.2313631661939534	ambiguous
ATFLIQLER	HLA-A*11:01	0.9824372887611389	0.00910552718970841	binder
ATFMEVLTK	HLA-A*11:01	0.9983603000640869	0.00105113175227591	binder
ATFPSISAAQNALK	HLA-A*11:01	0.944603681564331	0.04086133301625223	binder
ATFPVAPRY	HLA-A*11:01	0.9816337585449219	0.010694760607113761	binder
ATFQFTVERF	HLA-A*11:01	0.6759423792362214	0.30587515597333403	binder
ATFSGFTKEQQR	HLA-A*11:01	0.9669581532478333	0.049932831037421126	binder
ATFSPGSEQAEK	HLA-A*11:01	0.9977994680404663	0.0029414010588837036	binder
ATFSSSHRYHKL	HLA-A*11:01	0.6931004375219345	0.27414503016568026	binder
ATFTGILGK	HLA-A*11:01	0.9995399951934815	0.000576464931558787	binder
ATFTVMGLK	HLA-A*11:01	0.9982432365417481	0.0008723203412342787	binder
ATFTYFYKKF	HLA-A*11:01	0.7207187414169312	0.19968437891887855	binder
ATFTYFYKK	HLA-A*11:01	0.9990256071090698	0.0008518109094865444	binder
ATGEEKAATAPGA	HLA-A*11:01	0.03913121144287288	0.02557684190771262	not-binder
ATGESIAVK	HLA-A*11:01	0.9931874752044678	0.0056854815672153156	binder
ATGFLEQLK	HLA-A*11:01	0.9868619680404663	0.004580769836732293	binder
ATGPPNTSY	HLA-A*11:01	0.8555158138275146	0.10374774909998957	binder
ATGQWTRFK	HLA-A*11:01	0.9958542585372925	0.0024675930761247776	binder
ATGQWTRFKK	HLA-A*11:01	0.9981068015098572	0.0005396688731665726	binder
ATGYPLAF	HLA-A*11:01	0.00806838539429009	0.00403580628667443	not-binder
ATGYPLAFIAAK	HLA-A*11:01	0.9533048391342163	0.034524137190974837	binder
ATHSSRFIPLK	HLA-A*11:01	0.9964245557785034	0.002651528521957786	binder
ATIDLNSVLER	HLA-A*11:01	0.9938907742500305	0.006291872400997831	binder
ATIFGPNLLHK	HLA-A*11:01	0.999359381198883	0.0009471838434746367	binder
ATIGAALGR	HLA-A*11:01	0.9954073309898377	0.004773129915995957	binder
ATIGGVAWIGGK	HLA-A*11:01	0.9927006125450134	0.008367838779000299	binder
ATIGIVDGIFTR	HLA-A*11:01	0.969804310798645	0.019714723909442254	binder
ATIGVDFALK	HLA-A*11:01	0.9983784079551696	0.0011126766700323644	binder
ATIIDILEY	HLA-A*11:01	0.9720848083496094	0.02521163519391448	binder
ATIIGEWVK	HLA-A*11:01	0.9892778396606445	0.006210658933767933	binder
ATIKIRPVPEYQK	HLA-A*11:01	0.9030771017074585	0.08777543306386083	binder
ATIKMTVER	HLA-A*11:01	0.9843210697174072	0.009965632426987503	binder
ATINYPFEK	HLA-A*11:01	0.9992037534713745	0.0006780074506120413	binder
ATINYSLLR	HLA-A*11:01	0.9912793159484863	0.005984406633481694	binder
ATIRKWLTK	HLA-A*11:01	0.9955392003059387	0.002376230004378065	binder
ATISFPKRK	HLA-A*11:01	0.99815274477005	0.0014432908901414183	binder
ATITERGITSR	HLA-A*11:01	0.9868709921836853	0.012678560346961274	binder
ATIVYHLAR	HLA-A*11:01	0.9656892418861389	0.01333172698590803	binder
ATKGPSYEDLY	HLA-A*11:01	0.6649930775165558	0.32199820337485063	binder
ATKIKNYYK	HLA-A*11:01	0.9918514132499695	0.006610424011512108	binder
ATLDFKPLHK	HLA-A*11:01	0.9988579750061035	0.0010449003617873825	binder
ATLDVGGLVFK	HLA-A*11:01	0.9997984051704407	0.000216978278093477	binder
ATLEETLVK	HLA-A*11:01	0.9954284310340882	0.0010157493555561557	binder
ATLEVILRPK	HLA-A*11:01	0.9983303189277649	0.001368430862065488	binder
ATLFFILRK	HLA-A*11:01	0.996171498298645	0.004969220066542625	binder
ATLHSFDVK	HLA-A*11:01	0.9906713962554932	0.004047377715618973	binder
ATLIGLSIKVK	HLA-A*11:01	0.9815457463264465	0.02702449979270888	binder
ATLKDITRRLK	HLA-A*11:01	0.9970313310623169	0.0020473212863353117	binder
ATLKGLVQK	HLA-A*11:01	0.9990193963050842	0.0008213228902584118	binder
ATLLASNEAFKK	HLA-A*11:01	0.9894210696220398	0.012034536593996108	binder
ATLLEEQLPLGK	HLA-A*11:01	0.9911983251571655	0.008602568473560675	binder
ATLNSFIHV	HLA-A*11:01	0.28635929375886915	0.305100042682958	not-binder
ATLQESTFSK	HLA-A*11:01	0.9985663294792175	0.0002739471492494884	binder
ATLRLIIRH	HLA-A*11:01	0.8048523366451263	0.22651475108968602	binder
ATLSELKTVLK	HLA-A*11:01	0.9981692910194397	0.0014833846274482857	binder
ATLSMRNTSVMKK	HLA-A*11:01	0.7726542830467225	0.23426899028715298	binder
ATLSSIRHMIRK	HLA-A*11:01	0.9707526922225952	0.023629065327208224	binder
ATLYLGWNR	HLA-A*11:01	0.9688168048858643	0.017609946111219375	binder
ATMEDTVEY	HLA-A*11:01	0.9844862222671509	0.017346761358248853	binder
ATMEKLALAK	HLA-A*11:01	0.9990056991577149	0.001053715255376007	binder
ATMELRDQAK	HLA-A*11:01	0.9939482688903809	0.0039939616738153974	binder
ATMGETVMSVK	HLA-A*11:01	0.9972791910171509	0.00344013464884688	binder
ATMITKRLAQVK	HLA-A*11:01	0.9608331680297851	0.0529110613103514	binder
ATMKPHPTVQK	HLA-A*11:01	0.999397361278534	0.0007616110255838244	binder
ATMPPAVER	HLA-A*11:01	0.9980452299118042	0.0018054879698678648	binder
ATMPSDVLEVTKKF	HLA-A*11:01	0.621243117004633	0.33753091971013893	ambiguous
ATMPTDVLEVTK	HLA-A*11:01	0.9979600310325623	0.002013911655238097	binder
ATMYNLLAY	HLA-A*11:01	0.9883872985839843	0.013987968160234112	binder
ATMYTRYKIVQK	HLA-A*11:01	0.823778024315834	0.297627443547057	binder
ATNGAKFLK	HLA-A*11:01	0.9985914468765259	0.0009771698343984596	binder
ATNIDEIYK	HLA-A*11:01	0.99300137758255	0.0030690284289411974	binder
ATNKITIIFK	HLA-A*11:01	0.9994759917259216	0.0005803600870643242	binder
ATNNLMKLVQK	HLA-A*11:01	0.9986144542694092	0.0011705781657857807	binder
ATNPESKVFY	HLA-A*11:01	0.9781300544738769	0.025920879242099085	binder
ATNRSVYFK	HLA-A*11:01	0.9986292123794556	0.0006242959524776762	binder
ATNSSMFLK	HLA-A*11:01	0.9993384122848511	0.000484628984241027	binder
ATPAAQESGTIPK	HLA-A*11:01	0.9501779794692993	0.06943162400570978	binder
ATPELGSSLKK	HLA-A*11:01	0.9984665393829346	0.0003167654723880781	binder
ATPEQYQILK	HLA-A*11:01	0.9942186117172241	0.00446343933811045	binder
ATPKFGPYQK	HLA-A*11:01	0.9956040143966675	0.0021748824744758526	binder
ATQAHSLSY	HLA-A*11:01	0.9952122092247009	0.0020385085775762226	binder
ATQAIFEILEK	HLA-A*11:01	0.9962613940238952	0.003532384007142635	binder
ATQAVEDVLNIAK	HLA-A*11:01	0.9608840107917785	0.021586893332496634	binder
ATQDPAALR	HLA-A*11:01	0.9866971492767334	0.013886922544230847	binder
ATQDPPLPTR	HLA-A*11:01	0.9853411436080932	0.022180783587792813	binder
ATQEAFMK	HLA-A*11:01	0.98849515914917	0.005164209540365349	binder
ATQERTDLY	HLA-A*11:01	0.8638858795166016	0.06937514537124781	binder
ATQFENWYK	HLA-A*11:01	0.9964691638946533	0.0027713576336402157	binder
ATQLAADLLK	HLA-A*11:01	0.9959959864616394	0.002299116572087477	binder
ATQLAADLLKY	HLA-A*11:01	0.882423710823059	0.08506032446336911	binder
ATQMLESMIKK	HLA-A*11:01	0.996537733078003	0.0029467151627249723	binder
ATQPGTTILQY	HLA-A*11:01	0.9615941166877746	0.043950147171197225	binder
ATQPWNRIQRR	HLA-A*11:01	0.9836886167526245	0.0082513609771963	binder
ATQQDVFQH	HLA-A*11:01	0.963821017742157	0.030331422552427552	binder
ATQSLKEILK	HLA-A*11:01	0.9980571627616882	0.001305213275560221	binder
ATQTQFFHV	HLA-A*11:01	0.4009483799338341	0.2835732388758203	ambiguous
ATSAPLVSR	HLA-A*11:01	0.9971950054168701	0.0018555081874156467	binder
ATSIDRLKVFK	HLA-A*11:01	0.9935725092887878	0.004782359593952354	binder
ATSLVFKQK	HLA-A*11:01	0.9972988963127136	0.0015019055414911269	binder
ATSPGRLFR	HLA-A*11:01	0.9960999131202698	0.0032933478286090922	binder
ATSQTLLAK	HLA-A*11:01	0.9989719986915588	0.0006763503640250365	binder
ATSSGAGVFK	HLA-A*11:01	0.9995021820068359	0.0002595381960455522	binder
ATSSVSALK	HLA-A*11:01	0.9989283919334412	0.0004867745974160697	binder
ATSTASTFVK	HLA-A*11:01	0.9983506917953491	0.0009084039878031316	binder
ATSYLWFKK	HLA-A*11:01	0.9971226811408996	0.0029380586485564346	binder
ATTPSVTVK	HLA-A*11:01	0.9980607390403747	0.0010356048938224747	binder
ATTSNFTFSK	HLA-A*11:01	0.9990377187728882	0.0008771784392275436	binder
ATVAALQEK	HLA-A*11:01	0.998858368396759	0.0008570518395924719	binder
ATVPAPQPPVTK	HLA-A*11:01	0.9994618058204651	0.0003992242835874813	binder
ATVYLIYLK	HLA-A*11:01	0.9891351819038391	0.006866699954122709	binder
ATWHPAAGMLNK	HLA-A*11:01	0.9994107842445373	0.000654595039990508	binder
ATYEAGALSLK	HLA-A*11:01	0.9997941970825195	0.00021000834437248504	binder
ATYFPSFQGPK	HLA-A*11:01	0.999565839767456	0.0002802707522578134	binder
ATYGSGFHFH	HLA-A*11:01	0.9596399307250977	0.0365253372837665	binder
ATYHGNKEIVK	HLA-A*11:01	0.9984267354011536	0.0011309921898390348	binder
ATYINLKPARK	HLA-A*11:01	0.996426236629486	0.001635334107322578	binder
ATYPMPTAK	HLA-A*11:01	0.9995584964752198	0.00028892602912062947	binder
ATYRDWISK	HLA-A*11:01	0.9988986492156983	0.0007767180509030496	binder
ATYREFVHR	HLA-A*11:01	0.9957124352455139	0.001631740102511601	binder
ATYSEDGLLK	HLA-A*11:01	0.9992399215698242	0.0006074863066237607	binder
ATYTPQAPK	HLA-A*11:01	0.9996143221855164	0.00027785390507914786	binder
ATYYGSLFK	HLA-A*11:01	0.9995038866996765	0.00026774221355532285	binder
AVAAAAYYR	HLA-A*11:01	0.9952131867408752	0.0052810372658506416	binder
AVAAFQVEK	HLA-A*11:01	0.9986142039299011	0.000732024331410842	binder
AVAAFVLYK	HLA-A*11:01	0.9983170866966248	0.0013212669249141004	binder
AVAALDGAK	HLA-A*11:01	0.9872275233268738	0.00877276693310431	binder
AVAELWLQH	HLA-A*11:01	0.9846169710159302	0.007356880869671996	binder
AVAEPAVYFK	HLA-A*11:01	0.9992499470710754	0.0005984472554109732	binder
AVAIPSWGK	HLA-A*11:01	0.996428382396698	0.002065729497714285	binder
AVAKHNLNIMIK	HLA-A*11:01	0.9662155151367188	0.025738184426992446	binder
AVALNYGIYK	HLA-A*11:01	0.9959219813346862	0.003485863961674665	binder
AVAPPAGPR	HLA-A*11:01	0.9962908744812011	0.003316777336840813	binder
AVASAAKLG	HLA-A*11:01	0.01664473346900195	0.016367684202571103	not-binder
AVASEDSVLLY	HLA-A*11:01	0.9059008002281189	0.0699901247941653	binder
AVASVTEILK	HLA-A*11:01	0.998699152469635	0.0006644384637084336	binder
AVATLALLGK	HLA-A*11:01	0.9974576234817505	0.0016278452830159665	binder
AVAVTMGPK	HLA-A*11:01	0.9950871586799621	0.003639212501277647	binder
AVDAEPVLK	HLA-A*11:01	0.9944233179092408	0.003000801513367029	binder
AVDATVNQVLASR	HLA-A*11:01	0.18805096875876187	0.14323026151514837	not-binder
AVDDGVNTFK	HLA-A*11:01	0.998036551475525	0.0012951116965363241	binder
AVDGEPLGR	HLA-A*11:01	0.9437092185020447	0.032795384900752664	binder
AVDNADPILK	HLA-A*11:01	0.9829053401947021	0.019940240386390994	binder
AVDPRQGRARG	HLA-A*11:01	0.15462727306003216	0.2328639558891626	not-binder
AVDSLVPIGR	HLA-A*11:01	0.9759855151176453	0.010271367811239752	binder
AVEGTPLPK	HLA-A*11:01	0.9948753833770752	0.004007279551585424	binder
AVELPEASAPK	HLA-A*11:01	0.9549635052680969	0.06617887254580657	binder
AVELSRVAK	HLA-A*11:01	0.9659065485000611	0.0175646285809162	binder
AVFDHPAKIAK	HLA-A*11:01	0.9998622894287109	8.014750566859374e-05	binder
AVFEETLEK	HLA-A*11:01	0.9983339190483094	0.0008427189597052417	binder
AVFETATRNTGK	HLA-A*11:01	0.997426426410675	0.002766572504694502	binder
AVFGEATNLK	HLA-A*11:01	0.9987109065055847	0.00038493873257823205	binder
AVFGVPASK	HLA-A*11:01	0.9990410566329956	0.0006452545010475429	binder
AVFILTDNISK	HLA-A*11:01	0.9956505775451661	0.00341541786838371	binder
AVFKGFSDCLLK	HLA-A*11:01	0.9982995748519897	0.001687730133196075	binder
AVFLAEMTVKV	HLA-A*11:01	0.09715002551674842	0.10497962430888565	not-binder
AVFLGLARK	HLA-A*11:01	0.9962347269058227	0.0020509557079165116	binder
AVFPSIVGR	HLA-A*11:01	0.9965775012969971	0.004299232242836418	binder
AVFTIVFTQK	HLA-A*11:01	0.9978041172027587	0.0016236781359790133	binder
AVGPASILK	HLA-A*11:01	0.9989624977111816	0.0006270389214637924	binder
AVHPQFKEIQK	HLA-A*11:01	0.9955431342124939	0.0030121567901038424	binder
AVIEFLLDK	HLA-A*11:01	0.9928854703903198	0.0035978729433126305	binder
AVIEKLTGNMGK	HLA-A*11:01	0.9985154151916504	0.0006465451005125642	binder
AVIESFVNH	HLA-A*11:01	0.9909948825836181	0.008636970200800221	binder
AVIPCFPYAR	HLA-A*11:01	0.9707075834274292	0.012828375114247484	binder
AVIPSSIVLPSQK	HLA-A*11:01	0.9906997203826904	0.0038510870552944296	binder
AVISDSYFPR	HLA-A*11:01	0.9905626773834229	0.006377933213057209	binder
AVISRTMNR	HLA-A*11:01	0.9867990493774415	0.01482008326190877	binder
AVISTILKY	HLA-A*11:01	0.996514105796814	0.0013822307431421998	binder
AVLAAFSNYFK	HLA-A*11:01	0.9973527312278747	0.002386481367706582	binder
AVLDSKLKEPGK	HLA-A*11:01	0.9960600733757019	0.0016198411239772953	binder
AVLGLGHVRYK	HLA-A*11:01	0.9945630192756653	0.00593132512213736	binder
AVLKHVLTPR	HLA-A*11:01	0.9735125303268433	0.017129395648565363	binder
AVLKILAPSERD	HLA-A*11:01	0.04543235362798441	0.04680203544237374	not-binder
AVLKPRRVCVG	HLA-A*11:01	0.00306855946109863	0.0035078058388664673	not-binder
AVLKQGLPPK	HLA-A*11:01	0.9951413989067077	0.005869943732958231	binder
AVLLGPPGAGK	HLA-A*11:01	0.9941880345344544	0.006232142097334897	binder
AVLLQWHEK	HLA-A*11:01	0.9837334871292114	0.011958690689045856	binder
AVLNDYSLTK	HLA-A*11:01	0.9961408972740173	0.0021626408459233097	binder
AVLNFKLKKK	HLA-A*11:01	0.9933106660842895	0.004951380863683788	binder
AVLNPTPIK	HLA-A*11:01	0.9972392678260803	0.0011411094134856998	binder
AVLNVSNNR	HLA-A*11:01	0.9795292139053344	0.018904533207487858	binder
AVLPPQPLK	HLA-A*11:01	0.9988224387168885	0.0006397485397613093	binder
AVLPTPVTK	HLA-A*11:01	0.999244773387909	0.00025502354072252746	binder
AVLPYLLDK	HLA-A*11:01	0.9906731128692627	0.007368069950729056	binder
AVLSFSLYR	HLA-A*11:01	0.9792906284332276	0.020798634371843098	binder
AVLSKGEIVVK	HLA-A*11:01	0.9966071844100952	0.00271745091208012	binder
AVLSKSELLTK	HLA-A*11:01	0.9939199090003967	0.00690800795147529	binder
AVLTALDVLQK	HLA-A*11:01	0.9964629173278808	0.003350158135138627	binder
AVLYDIILK	HLA-A*11:01	0.9828848242759705	0.011955758548162831	binder
AVMDFIKDLPIRK	HLA-A*11:01	0.8254829466342926	0.24957640000897333	binder
AVMDGNVITAK	HLA-A*11:01	0.999722695350647	0.00016400249193232244	binder
AVMDITDIIK	HLA-A*11:01	0.997892439365387	0.0011042377519675033	binder
AVMESINPHK	HLA-A*11:01	0.9987724661827088	0.0006832316180212276	binder
AVMGFSGFGSTK	HLA-A*11:01	0.9976747035980225	0.0010783182141615917	binder
AVMKIFDAAK	HLA-A*11:01	0.9959735035896301	0.0042232328329091144	binder
AVMNFVVRY	HLA-A*11:01	0.9922924041748047	0.008269963791308545	binder
AVMPDGQFK	HLA-A*11:01	0.9964771151542664	0.0024610543565956123	binder
AVMSATFAKF	HLA-A*11:01	0.697977727651596	0.2645536994937912	binder
AVNLADPYR	HLA-A*11:01	0.8617477774620056	0.08565136518815226	binder
AVNLHPIRK	HLA-A*11:01	0.998005747795105	0.00154156558923774	binder
AVNNMFVSK	HLA-A*11:01	0.9988042831420898	0.0009051253549239805	binder
AVNSDFYRR	HLA-A*11:01	0.9763870000839233	0.024062737568288393	binder
AVPRFVQQK	HLA-A*11:01	0.9886649012565613	0.004755374416750722	binder
AVPRPIPEK	HLA-A*11:01	0.990622341632843	0.006980353235211239	binder
AVQAITGNFK	HLA-A*11:01	0.9984304308891296	0.0009502190797886457	binder
AVQDHDQIVTSR	HLA-A*11:01	0.9272014498710632	0.046951022699235366	binder
AVQEIMQEK	HLA-A*11:01	0.9967445254325866	0.0033891105088588937	binder
AVQELLPQYK	HLA-A*11:01	0.9975173711776734	0.0013995626945179412	binder
AVQGAHPVLR	HLA-A*11:01	0.9825310826301574	0.007684309897014268	binder
AVQLLQFLAPK	HLA-A*11:01	0.86756432056427	0.08564267818601798	binder
AVQVIGNQTLK	HLA-A*11:01	0.9937970161437988	0.0063389685909737556	binder
AVQVPVKGR	HLA-A*11:01	0.6467212855815887	0.2273328248283863	binder
AVQVVADVLSK	HLA-A*11:01	0.9889536499977112	0.009696869804436554	binder
AVREEVEILK	HLA-A*11:01	0.9955512166023255	0.001728164252672895	binder
AVSSFVFLR	HLA-A*11:01	0.99414222240448	0.004335860216169999	binder
AVTRFIEEK	HLA-A*11:01	0.992221450805664	0.004234603384099678	binder
AVVAATALK	HLA-A*11:01	0.9985066413879394	0.0005010960658494968	binder
AVVDVRIGMTR	HLA-A*11:01	0.9802501440048218	0.013290097407593734	binder
AVVDVRIGMTRK	HLA-A*11:01	0.9946461319923401	0.0039152940591305726	binder
AVVETVTTAK	HLA-A*11:01	0.9986376404762268	0.0008119997532256905	binder
AVVEVVRRK	HLA-A*11:01	0.9931433439254761	0.005850887052809908	binder
AVVGVVAGGGR	HLA-A*11:01	0.9929049730300903	0.007653263542407136	binder
AVVQVALDKAR	HLA-A*11:01	0.7110796093940734	0.1256174878744472	binder
AVVTADLR	HLA-A*11:01	0.718734347820282	0.0952598250776932	binder
AVVVGVYRPPPK	HLA-A*11:01	0.9847365140914917	0.007507067241763733	binder
AVVVPSGEEQR	HLA-A*11:01	0.9608359336853027	0.038530313069193904	binder
AVYADSGNFKR	HLA-A*11:01	0.9953287959098815	0.0035582039176691466	binder
AVYDVVRNR	HLA-A*11:01	0.9960387587547302	0.00382017799187138	binder
AVYEDQVGK	HLA-A*11:01	0.9983063101768493	0.0008904513412336084	binder
AVYEINVLR	HLA-A*11:01	0.989443838596344	0.008140612611857381	binder
AVYIAKDHLDKK	HLA-A*11:01	0.9591028809547424	0.04191857293007787	binder
AVYKPPGLK	HLA-A*11:01	0.9994232654571533	0.0005303216932401136	binder
AVYSGISLK	HLA-A*11:01	0.9994512319564819	0.0007169296460237279	binder
AVYTEAIADIKR	HLA-A*11:01	0.9162513732910156	0.01981659067496068	binder
AYVEANQMLGDLIK	HLA-A*11:01	0.04178726579993963	0.04888095208573155	not-binder
AYVNAIEK	HLA-A*11:01	0.5295789435505867	0.3186508259533398	ambiguous
DAGMQLQGYR	HLA-A*11:01	0.26414752528071406	0.26912801054462454	not-binder
DAGQISGLNVLR	HLA-A*11:01	0.5485646009445191	0.18920807152025634	ambiguous
DAGTIAGLNVLR	HLA-A*11:01	0.5299836337566376	0.20937787289710091	ambiguous
DAGTIAGLNVMR	HLA-A*11:01	0.4287756264209747	0.14333221981229097	ambiguous
DAHSTLLSK	HLA-A*11:01	0.6878909885883331	0.15179655306141288	binder
DDGSWEVIEGYR	HLA-A*11:01	0.2912910386919975	0.27351687511001005	not-binder
DDITGEPLIR	HLA-A*11:01	0.042103414051234724	0.05607639325895875	not-binder
DEILPTTPISEQK	HLA-A*11:01	0.20808367282152176	0.23155148951530458	not-binder
DFLAGGVAAAISK	HLA-A*11:01	0.3652341168373823	0.18267459179953957	not-binder
DGEEAGAYDGPR	HLA-A*11:01	0.2897844103164971	0.2953620212742214	not-binder
DGIVSHLK	HLA-A*11:01	0.6192885100841522	0.18255779707135036	binder
DGLLFGPYESQEK	HLA-A*11:01	0.07338733801734634	0.09174101548151024	not-binder
DGLTDVYNK	HLA-A*11:01	0.27303377613425256	0.19126383137601596	not-binder
DGNGYISAAELR	HLA-A*11:01	0.22213773541152476	0.16132831333395994	not-binder
DGQAMLWDLNEGK	HLA-A*11:01	0.054242032649926844	0.07972673737851281	not-binder
DGRVVEPK	HLA-A*11:01	0.37827172577381135	0.19657630560819023	not-binder
DGWLHTGDIGK	HLA-A*11:01	0.3617610901594162	0.1736099201869055	not-binder
DHDASVYLR	HLA-A*11:01	0.033085164260410235	0.042055966487507736	not-binder
DHENIVIAK	HLA-A*11:01	0.11686337999999523	0.0793140320928464	not-binder
DIFQEIYDK	HLA-A*11:01	0.41222927421331407	0.1897883240225182	ambiguous
DIGLAAWGR	HLA-A*11:01	0.09254994466900826	0.0725475165035739	not-binder
DIPGLTDTTVPR	HLA-A*11:01	0.5635596990585328	0.23171156414481012	ambiguous
DISLSDYK	HLA-A*11:01	0.5855547606945037	0.0894960235183484	binder
DIVHSGLAYTMER	HLA-A*11:01	0.03818366767372936	0.062798145541755	not-binder
DLAPIGIR	HLA-A*11:01	0.11282192608341575	0.08908867580661055	not-binder
DLEGSYYLR	HLA-A*11:01	0.11144409961998462	0.04962951212051455	not-binder
DLGEAALNEYLR	HLA-A*11:01	0.4102908745408058	0.29658434169900355	ambiguous
DLGEEALNEYLK	HLA-A*11:01	0.8508382439613342	0.14664951790465255	binder
DLGFFGIYK	HLA-A*11:01	0.7668129205703735	0.08119402744883471	binder
DLGLAQDSATSTK	HLA-A*11:01	0.24590777475386857	0.2781796462178117	not-binder
DLQNVNITLR	HLA-A*11:01	0.15365927666425705	0.10941841798727042	not-binder
DLTDYLMK	HLA-A*11:01	0.5478226453065872	0.20512972897241724	ambiguous
DMALALESAR	HLA-A*11:01	0.11901207491755486	0.065964966647648	not-binder
DNSTMGYMAAK	HLA-A*11:01	0.5536056935787201	0.2110228123168874	ambiguous
DPFNPFELTNH	HLA-A*11:01	0.001753372761868377	0.0016614859964262318	not-binder
DPNVSKKLK	HLA-A*11:01	0.048362726491177455	0.05741731931247891	not-binder
DQGTYEDYVEGLR	HLA-A*11:01	0.2673439510166645	0.20279447688771068	not-binder
DQLLLGPTYATPK	HLA-A*11:01	0.05561058761086315	0.09097974480733992	not-binder
DRPFFPGLVK	HLA-A*11:01	0.21125604435801507	0.15031234189588444	not-binder
DRVTDALNATR	HLA-A*11:01	0.07410616572014987	0.0949624753212323	not-binder
DSLVFVQTDK	HLA-A*11:01	0.20348170548677444	0.11545815395749756	not-binder
DSPSVWAAVPGK	HLA-A*11:01	0.6278638541698456	0.25815276005501064	ambiguous
DTIGYPVMIR	HLA-A*11:01	0.6084646999835968	0.13169915967307685	binder
DTNADKQLSF	HLA-A*11:01	0.007124057394685223	0.006831216572932378	not-binder
DTNGSQFFITTVK	HLA-A*11:01	0.2144379500299692	0.22645214915488068	not-binder
DTPGFIVNR	HLA-A*11:01	0.46694653034210204	0.17926420244390917	ambiguous
DTTSLNQAALYR	HLA-A*11:01	0.5752037350088358	0.3020487336502944	ambiguous
DVDPGEHYILK	HLA-A*11:01	0.9290632963180542	0.07060123814189281	binder
DYPLIPVGK	HLA-A*11:01	0.07021650788374245	0.05240399899812102	not-binder
DYSVTANSK	HLA-A*11:01	0.038486789586022495	0.027364655203485015	not-binder
DYYFALAHTVR	HLA-A*11:01	0.015420509965406382	0.012817337467587621	not-binder
EADDIVNWLK	HLA-A*11:01	0.7552837312221528	0.19855448952933022	binder
EAESSPFVER	HLA-A*11:01	0.34101179987192154	0.23052244741375733	not-binder
EAMEWVIHK	HLA-A*11:01	0.9020288467407227	0.07703201665455363	binder
EAYNLGVR	HLA-A*11:01	0.22839221358299255	0.03324041660659745	not-binder
EDAANNYAR	HLA-A*11:01	0.05540795151609927	0.05792610122228945	not-binder
EDIDTAMK	HLA-A*11:01	0.4303505480289459	0.2062594160284789	ambiguous
EDQTEYLEER	HLA-A*11:01	0.18872396571841818	0.20575029877087236	not-binder
EEANNDLENKIQ	HLA-A*11:01	0.021509526949375867	0.016299305623705167	not-binder
EEASDYLELDTIK	HLA-A*11:01	0.16150937634520232	0.19693420143822601	not-binder
EEEVNNLVK	HLA-A*11:01	0.05722439680248499	0.038963428014618745	not-binder
EENLLDFVRF	HLA-A*11:01	0.0003174076290406447	0.00041248669339265817	not-binder
EEQLQQIRAE	HLA-A*11:01	0.0013434363565465901	0.00125868560057741	not-binder
EEVDDEVFYSPR	HLA-A*11:01	0.22847955003380777	0.21935572507517795	not-binder
EFAEEQLRA	HLA-A*11:01	0.00012098133652216347	8.733031825909629e-05	not-binder
EFEPLLNWMK	HLA-A*11:01	0.10378091484308243	0.07287829139781986	not-binder
EFGLARFK	HLA-A*11:01	0.27829402051866053	0.2709946032750443	not-binder
EGASILLDGR	HLA-A*11:01	0.22249457165598868	0.15412050864927662	not-binder
EGASILLDGRK	HLA-A*11:01	0.7392297744750976	0.12474358477669016	binder
EGGLLTLAGAK	HLA-A*11:01	0.7489408373832702	0.06974855749962305	binder
EGGPILPKK	HLA-A*11:01	0.8238171219825745	0.07467487489225336	binder
EGGTVVYGGK	HLA-A*11:01	0.8372380256652832	0.08769353509893098	binder
EGLELPEDEEEK	HLA-A*11:01	0.5669637382030487	0.32860922952935107	ambiguous
EGLYITEEIYK	HLA-A*11:01	0.703335964679718	0.10285324523135507	binder
EGPEGFAR	HLA-A*11:01	0.12742631006985902	0.08882741120847339	not-binder
EGVNDNEEGFFSAR	HLA-A*11:01	0.012572633781383047	0.019865216919000145	not-binder
EHALLAYTLGVK	HLA-A*11:01	0.23100715801119803	0.2158559574526803	not-binder
EIDGGLETLR	HLA-A*11:01	0.3996495522558689	0.2859678671381858	ambiguous
EIEYEVVR	HLA-A*11:01	0.1674960061907768	0.13909165376516944	not-binder
EIFDGIQPK	HLA-A*11:01	0.9619658827781677	0.023814501624542142	binder
EIMPPPPKP	HLA-A*11:01	0.005762112635420635	0.0059953478978495055	not-binder
ELAPYDENWFYTR	HLA-A*11:01	0.04702320029609837	0.061252657512046234	not-binder
ELEEIVQPIISK	HLA-A*11:01	0.5043238341808319	0.21015633749441598	ambiguous
ELFDELVK	HLA-A*11:01	0.657354211807251	0.13994636588117507	binder
ELGEYGLQAYTEVK	HLA-A*11:01	0.0372989433388284	0.06539439488678082	not-binder
ELISNASDALDK	HLA-A*11:01	0.8707339644432068	0.07976205232248475	binder
ELMPPPPPK	HLA-A*11:01	0.9701063632965088	0.040175250071312604	binder
ELMQTPNFR	HLA-A*11:01	0.21690719425678254	0.10777183242490758	not-binder
ELNLPFGGMK	HLA-A*11:01	0.6703578233718872	0.2176107873553753	binder
ELSEPSSTR	HLA-A*11:01	0.060570114850997926	0.04681892725863028	not-binder
ELWVIDEK	HLA-A*11:01	0.2926421955227852	0.18734333035409503	not-binder
EMGDHLVK	HLA-A*11:01	0.6808830469846725	0.2619401690527613	binder
EPMTVSSDQMAK	HLA-A*11:01	0.3331349790096283	0.20874183484493475	not-binder
EQGVLSFWR	HLA-A*11:01	0.07306401329115034	0.06838575591026315	not-binder
EQGYDVIAY	HLA-A*11:01	0.005327527143526823	0.0029671994251764997	not-binder
ESTLHLVLR	HLA-A*11:01	0.5068968653678894	0.1873303944314673	ambiguous
ESVQVPDDQDFR	HLA-A*11:01	0.43018941581249237	0.15342259331462846	ambiguous
ETAEAYLGK	HLA-A*11:01	0.9250477313995361	0.06704884015538494	binder
ETFAPILYVFK	HLA-A*11:01	0.9736311197280884	0.01782412213072655	binder
ETMNIFLEK	HLA-A*11:01	0.9949301481246948	0.0028226124120517434	binder
ETQPPVALK	HLA-A*11:01	0.9918225169181824	0.005134447500421266	binder
ETTIQGLDGLSER	HLA-A*11:01	0.12062672872561961	0.20357034428335014	not-binder
EVAPPEYHRK	HLA-A*11:01	0.9756963133811951	0.01542847036884667	binder
EVDEQMLNVQNK	HLA-A*11:01	0.9011927485466004	0.05436977463032432	binder
EVDIGIPDATGR	HLA-A*11:01	0.4665282666683197	0.23444775955184072	ambiguous
EVEMDAVGK	HLA-A*11:01	0.4957175552845001	0.16672647641272087	ambiguous
EVVSHVIK	HLA-A*11:01	0.9221223354339599	0.07602842364213683	binder
EYQELMNVK	HLA-A*11:01	0.0167370512150228	0.013953601274013053	not-binder
EYYEALPELK	HLA-A*11:01	0.16688470765948296	0.12442523957296377	not-binder
FAGDDAPR	HLA-A*11:01	0.22007675021886824	0.20101259984295466	not-binder
FAPYNKPSL	HLA-A*11:01	0.3987155586481094	0.23007227891351908	ambiguous
FDDFSHYEK	HLA-A*11:01	0.44782935455441475	0.21465635942584005	ambiguous
FDFQKAYK	HLA-A*11:01	0.42091446071863176	0.23167270415044508	ambiguous
FDGRVVAK	HLA-A*11:01	0.7132518470287323	0.20339500840229918	binder
FDKAKLKK	HLA-A*11:01	0.3336010977625847	0.21436934204385005	not-binder
FDTQITKK	HLA-A*11:01	0.7089940309524536	0.14360594911597638	binder
FDVKSGSAVHK	HLA-A*11:01	0.44288272634148595	0.34541422860767274	ambiguous
FEELNMDLFR	HLA-A*11:01	0.09605664657428861	0.08678838533618384	not-binder
FEPAKGGEK	HLA-A*11:01	0.013179124821908772	0.013996903028242134	not-binder
FFEEVNDPAK	HLA-A*11:01	0.3644483208656311	0.24064068728492638	not-binder
FFGNLMDASK	HLA-A*11:01	0.6218118071556091	0.2038063770666499	binder
FGAYGGLLK	HLA-A*11:01	0.8721140027046204	0.14081210368210992	binder
FGGETDEATR	HLA-A*11:01	0.1325784188695252	0.18845554243871468	not-binder
FGMHLQAATPK	HLA-A*11:01	0.6489913880825042	0.20895647103523166	binder
FHHTFSTEIAK	HLA-A*11:01	0.16597912553697824	0.1547927942394926	not-binder
FIIPNVVK	HLA-A*11:01	0.9082017421722413	0.07103806569566458	binder
FKQYANDNGVD	HLA-A*11:01	0.0012359013213199433	0.0016886020976879556	not-binder
FLASVSTVLTSK	HLA-A*11:01	0.8413688778877259	0.10665975003885501	binder
FLEEHPGGEEVLR	HLA-A*11:01	0.17598589153494687	0.32926583619264727	not-binder
FLGVAEQLHNEGFK	HLA-A*11:01	0.05328817726112902	0.07680398158964814	not-binder
FLQPGSQR	HLA-A*11:01	0.20122209042310715	0.10481079067239496	not-binder
FLSAVFFAK	HLA-A*11:01	0.9429865717887879	0.035851240746524855	binder
FLTLTKTIA	HLA-A*11:01	0.00020680755469584255	0.00011032992992615936	not-binder
FLYAFIGVK	HLA-A*11:01	0.8476114988327026	0.10489936100615083	binder
FNADEFEDMVAEK	HLA-A*11:01	0.37478852532804013	0.32079373315241666	ambiguous
FNASQLITQR	HLA-A*11:01	0.27489180853590367	0.2463651624088584	not-binder
FNNNTVAV	HLA-A*11:01	7.983281284396071e-05	0.00011507846470882802	not-binder
FNPFVTSDR	HLA-A*11:01	0.0177659559994936	0.018434850200077443	not-binder
FNTANDDNVTQVR	HLA-A*11:01	0.04864285808289424	0.07066636940505643	not-binder
FPKPFVEK	HLA-A*11:01	0.34728589057922366	0.20852350684652657	not-binder
FPSEIVGK	HLA-A*11:01	0.5028119340538979	0.26239030386728673	ambiguous
FPSIVGRPR	HLA-A*11:01	0.1799034072086215	0.11531742395871042	not-binder
FPSLLTNPK	HLA-A*11:01	0.25374055504798887	0.1420462319530873	not-binder
FQIGSPWR	HLA-A*11:01	0.09919388517737389	0.1072095283686067	not-binder
FQQGMKNK	HLA-A*11:01	0.586297357082367	0.11429014121067473	binder
FSPFHASVL	HLA-A*11:01	0.14133198447525502	0.1470088439625122	not-binder
FSPVGSVL	HLA-A*11:01	0.12345836065942421	0.20313743122480743	not-binder
FSSETWQNLGTLHR	HLA-A*11:01	0.012941022402234026	0.021161021424894802	not-binder
FSYSFSYKHLK	HLA-A*11:01	0.826736056804657	0.1518959915206719	binder
FTAAAGATATRIRR	HLA-A*11:01	0.09520688226657512	0.18217189528106054	not-binder
FTAPDPGLK	HLA-A*11:01	0.9527745127677918	0.0299241493153314	binder
FTAPPVLGK	HLA-A*11:01	0.9977888226509094	0.001757991278568685	binder
FTFFIHNPK	HLA-A*11:01	0.99441579580307	0.0021663898793403886	binder
FTGPPTFPK	HLA-A*11:01	0.9953034281730652	0.0014536601395228612	binder
FTNERFPLR	HLA-A*11:01	0.6241132944822312	0.2762181096994633	ambiguous
FTQAGSEVSALLGR	HLA-A*11:01	0.15998346135020255	0.27942821568758686	not-binder
FTQKPGFPK	HLA-A*11:01	0.9926195740699768	0.0031903389825379725	binder
FTSPPSLFK	HLA-A*11:01	0.9979502320289612	0.0006209145709436836	binder
FVAVTSTNAAK	HLA-A*11:01	0.9674614667892456	0.02058702651310502	binder
FVDLYGAQK	HLA-A*11:01	0.8945381760597229	0.07574195931507458	binder
FVEGLPINDFSR	HLA-A*11:01	0.1384449079632759	0.11015906787698805	not-binder
FVEIKGSV	HLA-A*11:01	0.000437677343870746	0.000512589485539738	not-binder
FVFSLVDAMNGK	HLA-A*11:01	0.7110878467559815	0.1400275433719103	binder
FVHDNYVIR	HLA-A*11:01	0.18484567627310752	0.11385783564970761	not-binder
FVHDNYVIRR	HLA-A*11:01	0.5178801849484443	0.339974854945288	ambiguous
FVMQEEFSR	HLA-A*11:01	0.7122358441352844	0.1768025357825704	binder
FVTVQTISGTGALR	HLA-A*11:01	0.04820549007272348	0.056452687578837195	not-binder
FVYKGGKIYK	HLA-A*11:01	0.9978819727897644	0.0012319274878869874	binder
FVYPGNPLRH	HLA-A*11:01	0.5842544946819543	0.3517521946694613	ambiguous
FYGPEGPYGVFAGR	HLA-A*11:01	0.07310257316567004	0.09417840345434646	not-binder
GAAFLGLGTDSVR	HLA-A*11:01	0.012837904434127268	0.019893954816284334	not-binder
GAFYKGFVK	HLA-A*11:01	0.9817729592323303	0.007409584305994306	binder
GAIAAVFHTLIAYS	HLA-A*11:01	0.0005300405234549999	0.0007757329919887534	not-binder
GALPWFLQK	HLA-A*11:01	0.9960192203521728	0.004461010500934468	binder
GAMEHFHMK	HLA-A*11:01	0.9934829354286194	0.002568211238146819	binder
GANIPVTEK	HLA-A*11:01	0.9948962688446045	0.0043754992550894345	binder
GAPTTSLISVAVTK	HLA-A*11:01	0.3312666381709278	0.3101354285115804	not-binder
GASIVEDK	HLA-A*11:01	0.5922635734081269	0.21092835855185446	ambiguous
GAWSNVLR	HLA-A*11:01	0.7676204681396485	0.13059086960091415	binder
GAYDQQIWEK	HLA-A*11:01	0.9939816713333129	0.004438964296002342	binder
GDGLIELRK	HLA-A*11:01	0.30560155883431434	0.2127537002891985	not-binder
GDLGIEIPAEK	HLA-A*11:01	0.4703024834394455	0.22460180505482266	ambiguous
GDMSGLLK	HLA-A*11:01	0.7981659531593323	0.11808943172349666	binder
GDTNFYGK	HLA-A*11:01	0.6458099395036697	0.23274841741207802	binder
GESPVDYDGGR	HLA-A*11:01	0.20870463475584983	0.2504168146459747	not-binder
GETSLIIPSLER	HLA-A*11:01	0.1846037503419211	0.17969375981999947	not-binder
GEYLPLLQGK	HLA-A*11:01	0.7010048568248749	0.2649632183482682	binder
GFLPPASEK	HLA-A*11:01	0.6148400276899337	0.24768810071027925	ambiguous
GFPTIYFSPANK	HLA-A*11:01	0.331915482878685	0.20431169378291425	not-binder
GGHYADSYLK	HLA-A*11:01	0.9029300570487976	0.050113571149663784	binder
GGIMLPEK	HLA-A*11:01	0.8137298583984375	0.13048997154981604	binder
GGIVGMTLPIAR	HLA-A*11:01	0.5309184074401856	0.2659443195594923	ambiguous
GGNFGFGDSR	HLA-A*11:01	0.6094289012253284	0.2867085925674469	ambiguous
GGTLTQYEGK	HLA-A*11:01	0.8600939512252808	0.0506319184376971	binder
GHQQLYWSHPR	HLA-A*11:01	0.11291520204395056	0.09975379772007192	not-binder
GIADFVLKY	HLA-A*11:01	0.9809224367141723	0.017338069612973638	binder
GIAPYSYAG	HLA-A*11:01	0.0007601120916660876	0.0006271975297177837	not-binder
GIATNDVGIQK	HLA-A*11:01	0.9905813455581665	0.009580562719222604	binder
GIATTFINK	HLA-A*11:01	0.9964771151542664	0.0015502089526522969	binder
GIDIERALK	HLA-A*11:01	0.9499908208847045	0.038122724344671254	binder
GIFPGTPLK	HLA-A*11:01	0.9969175100326538	0.0006384180737177714	binder
GIFPLSFVK	HLA-A*11:01	0.9767077326774597	0.018860691122747922	binder
GIFSAEFLK	HLA-A*11:01	0.9899102210998535	0.004161793160412719	binder
GILIGIQQSFRPR	HLA-A*11:01	0.004243515213005367	0.006498929111101004	not-binder
GILLYGPPGTGK	HLA-A*11:01	0.954708731174469	0.008876543891522932	binder
GILTVRHLK	HLA-A*11:01	0.9808091044425964	0.005792408357116158	binder
GIMSPLAKK	HLA-A*11:01	0.9983184933662415	0.0008688216655483949	binder
GINKPGFYK	HLA-A*11:01	0.9951650500297546	0.003084472746960184	binder
GIRPAINVGLSVSR	HLA-A*11:01	0.040966851793928075	0.0623498560798149	not-binder
GISQEQMQEFR	HLA-A*11:01	0.7159126162528991	0.15338585420311832	binder
GITFDSGGISIK	HLA-A*11:01	0.9339396238327027	0.0871677283280322	binder
GIVGVENVAELK	HLA-A*11:01	0.9921428442001343	0.004704310215349373	binder
GIYAYGFEK	HLA-A*11:01	0.9940410017967224	0.0026162241440999072	binder
GIYETPAGTILY	HLA-A*11:01	0.7196107275784016	0.34642755751815063	binder
GIYSVIQKK	HLA-A*11:01	0.9990114450454712	0.0007205101385530544	binder
GKATRKNQK	HLA-A*11:01	0.0050336891901679335	0.006047908824544796	not-binder
GLAAGTVPEK	HLA-A*11:01	0.9930126786231994	0.0036496170180722576	binder
GLAGLPGSPK	HLA-A*11:01	0.9937860012054444	0.007199639248997615	binder
GLFSGDPNWFPK	HLA-A*11:01	0.9940226197242736	0.004706547260187199	binder
GLGEPLALK	HLA-A*11:01	0.9716224312782288	0.019363981768365023	binder
GLGIETVSK	HLA-A*11:01	0.7543635785579681	0.19539796243944316	binder
GLLEKPLRTK	HLA-A*11:01	0.9284740090370178	0.05419314682330871	binder
GLLKAIGIPEQT	HLA-A*11:01	0.0004964399066352598	0.0008849559369081623	not-binder
GLLKVHYSDRL	HLA-A*11:01	0.009156604977033567	0.015382100107264596	not-binder
GLMEPLLPPK	HLA-A*11:01	0.996666944026947	0.0029954412611931792	binder
GLPDNISSVLNK	HLA-A*11:01	0.9950882434844971	0.0023253821941704015	binder
GLPPYSPVFK	HLA-A*11:01	0.9827256679534913	0.013085659884792896	binder
GLPSTYNK	HLA-A*11:01	0.8647113084793091	0.06509043455008194	binder
GLQTSQDAR	HLA-A*11:01	0.11444917619228363	0.06887804209823185	not-binder
GLSQSALPYR	HLA-A*11:01	0.9378453493118286	0.034378235302110975	binder
GLTPSQIGVILR	HLA-A*11:01	0.47363763451576235	0.31972237622584043	ambiguous
GNMGLAMK	HLA-A*11:01	0.7958173394203186	0.053434490852549296	binder
GNPESSFNDENLR	HLA-A*11:01	0.35693621039390566	0.19579559261138185	not-binder
GNPTVEVDLYTAK	HLA-A*11:01	0.286507635563612	0.29751237094406036	not-binder
GQIGPAPPLK	HLA-A*11:01	0.9967674851417542	0.001818685086316767	binder
GQVYILGR	HLA-A*11:01	0.3728093087673187	0.2513350590513204	not-binder
GRNDLMEYAK	HLA-A*11:01	0.28364894092082976	0.11604219478866569	not-binder
GRVGSTSENITQK	HLA-A*11:01	0.18583292029798032	0.2137220604223391	not-binder
GSAAIWQYESLK	HLA-A*11:01	0.7961189031600953	0.18081711374650114	binder
GSAITGPVAK	HLA-A*11:01	0.9963106393814087	0.0021939075439139357	binder
GSFEVVSTLIK	HLA-A*11:01	0.994657015800476	0.0032235114778125505	binder
GSFGKVFLV	HLA-A*11:01	0.1851046696305275	0.15341891899977927	not-binder
GSFPENLRHLK	HLA-A*11:01	0.9983057379722595	0.0019562929885746233	binder
GSFSENGFIK	HLA-A*11:01	0.9932213425636292	0.005811423040827	binder
GSFSEQGINEFLR	HLA-A*11:01	0.5025698870420456	0.4062439085391966	ambiguous
GSFVGELMYK	HLA-A*11:01	0.9979279041290283	0.0015659405828148138	binder
GSFVYKGGKIYK	HLA-A*11:01	0.9768830299377441	0.020396300017577383	binder
GSGSGWSSSRGPY	HLA-A*11:01	0.9357155084609985	0.08934387437367237	binder
GSIDIQHLK	HLA-A*11:01	0.9972510457038879	0.0019095574502636721	binder
GSIGGTFAK	HLA-A*11:01	0.9984864115715026	0.0008921833200879047	binder
GSIPRNIPK	HLA-A*11:01	0.9965702056884765	0.0015107478062757365	binder
GSLGFTVTK	HLA-A*11:01	0.997411048412323	0.0016348434519255603	binder
GSLPWQGLK	HLA-A*11:01	0.9898226737976075	0.007182231665633567	binder
GSLQLPPPR	HLA-A*11:01	0.8859490633010865	0.08491451771594385	binder
GSLSGWSSPK	HLA-A*11:01	0.9962791562080383	0.0021760955144024237	binder
GSMEPGFAK	HLA-A*11:01	0.9980618715286255	0.0009987998231281321	binder
GSMLGSVEK	HLA-A*11:01	0.9961633205413818	0.00289999207941212	binder
GSNGDTFLK	HLA-A*11:01	0.9932029366493225	0.005904749287272637	binder
GSQGVRDFIEK	HLA-A*11:01	0.9802861094474793	0.023849251398720135	binder
GSSANIPPLK	HLA-A*11:01	0.9968824028968811	0.002465306026515761	binder
GSSTPLIPK	HLA-A*11:01	0.9978066921234131	0.0010926104036059214	binder
GSTHVLTPK	HLA-A*11:01	0.9938068389892578	0.003248127124770586	binder
GSVIIFVDK	HLA-A*11:01	0.9843565702438355	0.00912577576991451	binder
GSWASLVQK	HLA-A*11:01	0.9978566408157349	0.0010705503527827028	binder
GSWDSFLK	HLA-A*11:01	0.9754286885261536	0.015137985830446612	binder
GSYFVKDPK	HLA-A*11:01	0.993783688545227	0.00527358768402851	binder
GSYGAWYPLLK	HLA-A*11:01	0.9960503816604614	0.0034739269707235792	binder
GTAAIGYLAYK	HLA-A*11:01	0.9988778114318848	0.0008828411939899158	binder
GTAEVELKK	HLA-A*11:01	0.9981868267059326	0.0007344014278202905	binder
GTAIKPLPSY	HLA-A*11:01	0.9436123371124268	0.03455333094660845	binder
GTAKSQFLK	HLA-A*11:01	0.998726749420166	0.0006463952643732115	binder
GTAKVDFLK	HLA-A*11:01	0.9970407247543335	0.001067467890491503	binder
GTASVLQPVK	HLA-A*11:01	0.9982214093208313	0.0007652109828593484	binder
GTDEPIFGK	HLA-A*11:01	0.9966620683670044	0.001862078188020012	binder
GTDPRTILK	HLA-A*11:01	0.9961270093917847	0.004754388970532806	binder
GTEPSLGVKK	HLA-A*11:01	0.9916852235794067	0.002798402717832163	binder
GTFALNLLK	HLA-A*11:01	0.9977403044700622	0.0010333158495499694	binder
GTFASGPPK	HLA-A*11:01	0.9989749312400817	0.0005827334398341123	binder
GTFASVEQFWR	HLA-A*11:01	0.9305863857269288	0.07476603325325767	binder
GTFGKVKVGK	HLA-A*11:01	0.9993664145469665	0.0005312013406515803	binder
GTFHWSGNEQMTK	HLA-A*11:01	0.8003637671470643	0.2214730849461257	binder
GTFPRAFKK	HLA-A*11:01	0.9992305397987366	0.0004096541675446744	binder
GTFPRAFKKL	HLA-A*11:01	0.7144692361354827	0.2782153296627646	binder
GTFSRLFQK	HLA-A*11:01	0.9994893550872803	0.0004368327194443141	binder
GTFVSPEVFLK	HLA-A*11:01	0.997947633266449	0.002396458678824004	binder
GTGIVSAPVPK	HLA-A*11:01	0.9898127794265748	0.009826028293829682	binder
GTHLLKILK	HLA-A*11:01	0.9918861746788025	0.004555506139817101	binder
GTHTFDPVTK	HLA-A*11:01	0.9930382251739502	0.006865850436618961	binder
GTIDVKELK	HLA-A*11:01	0.9978068351745606	0.001639634426175688	binder
GTIKKINILK	HLA-A*11:01	0.9988208413124084	0.0007401630370825324	binder
GTILIILTGR	HLA-A*11:01	0.9764760851860046	0.014640628809798412	binder
GTINIVHPKLGSY	HLA-A*11:01	0.7784285604953766	0.2518490604619942	binder
GTISLWSIISK	HLA-A*11:01	0.9948262929916382	0.0050424802290461685	binder
GTLEIPVAQK	HLA-A*11:01	0.9991007328033448	0.0005128706677378748	binder
GTLERGILK	HLA-A*11:01	0.9965696573257447	0.0025798007547898415	binder
GTLGFGDKFKR	HLA-A*11:01	0.9701945185661316	0.030321699223302686	binder
GTLNPGLTK	HLA-A*11:01	0.998869788646698	0.0006959039512755308	binder
GTLPAVEPFQR	HLA-A*11:01	0.9772084951400757	0.01725337228042587	binder
GTLPVSQPK	HLA-A*11:01	0.9987861275672912	0.00035922573400287987	binder
GTLREYKVVGR	HLA-A*11:01	0.5725077398121357	0.30276844835734507	ambiguous
GTLTSNVADSPRNK	HLA-A*11:01	0.6343918085098267	0.22955621892909284	binder
GTLTVEAPMPK	HLA-A*11:01	0.989005959033966	0.01044915054556273	binder
GTMDMSITR	HLA-A*11:01	0.9957608103752136	0.0029779231601830465	binder
GTMKMHILQK	HLA-A*11:01	0.9984899044036866	0.0018097000426496232	binder
GTMPLRNIFK	HLA-A*11:01	0.9994229912757874	0.0004952970514850445	binder
GTMPVSLLK	HLA-A*11:01	0.9993619203567505	0.00035018537978705	binder
GTMRGIIAK	HLA-A*11:01	0.9992351770401001	0.0007151144251704032	binder
GTNDVGALK	HLA-A*11:01	0.9979617357254028	0.0010485506686971208	binder
GTPEKPLYH	HLA-A*11:01	0.7706445753574371	0.25459260275745177	binder
GTPGPSITGVP	HLA-A*11:01	0.17849571416154503	0.22301583976331107	not-binder
GTQAIAHIHNK	HLA-A*11:01	0.9986644983291626	0.0008888170282673048	binder
GTQFFEIRK	HLA-A*11:01	0.9928126573562622	0.005163614136969214	binder
GTQHLKSILSK	HLA-A*11:01	0.9943350076675415	0.001809321575961657	binder
GTQPPGKMEY	HLA-A*11:01	0.8437012076377869	0.07708097270266606	binder
GTQPYFFNK	HLA-A*11:01	0.9990465998649597	0.0006948538060837878	binder
GTQVYSPEK	HLA-A*11:01	0.9785753965377808	0.01977100701810543	binder
GTSDEFIEK	HLA-A*11:01	0.9976361632347107	0.002475615078476138	binder
GTSGLILKR	HLA-A*11:01	0.9945617556571961	0.0033491349113849394	binder
GTSITVPQK	HLA-A*11:01	0.9982560992240905	0.0008480237352043443	binder
GTSPPLTPR	HLA-A*11:01	0.9982966542243957	0.0012915743350140041	binder
GTSSAASSPLK	HLA-A*11:01	0.9993975162506104	0.0009569399391648495	binder
GTSSLFIYK	HLA-A*11:01	0.9993089199066162	0.0004123961156221469	binder
GTSTGIISK	HLA-A*11:01	0.9991966605186462	0.0004720369864720233	binder
GTTAYISLK	HLA-A*11:01	0.9962290525436401	0.003098723781220671	binder
GTTKPVNWLK	HLA-A*11:01	0.998271131515503	0.0007750415210642063	binder
GTTYEGIFK	HLA-A*11:01	0.9884568333625794	0.007984805108700666	binder
GTVAGAAVLLK	HLA-A*11:01	0.9993992924690247	0.0006165132231071505	binder
GTVLFEIKK	HLA-A*11:01	0.9950807690620422	0.004315890992638482	binder
GTVSPLFQK	HLA-A*11:01	0.9994818687438964	0.00023458886328654103	binder
GTWSTGLPK	HLA-A*11:01	0.9989181160926819	0.0005198264055797386	binder
GTYADKLSPK	HLA-A*11:01	0.998306405544281	0.0017096465606675623	binder
GTYGFWYPK	HLA-A*11:01	0.9991048693656921	0.0010688360758892242	binder
GTYGLDSVKK	HLA-A*11:01	0.9985523343086242	0.0006866502051805384	binder
GTYQGLTATVLK	HLA-A*11:01	0.9994354963302612	0.0006476651742351073	binder
GVADALLYR	HLA-A*11:01	0.9886974453926086	0.006183364818601401	binder
GVANALAHR	HLA-A*11:01	0.9808701992034912	0.011611013235058818	binder
GVAPALAPK	HLA-A*11:01	0.9991987824440003	0.00040549891960003144	binder
GVASLFAGR	HLA-A*11:01	0.9676349997520447	0.01023901334130951	binder
GVDPNQYTK	HLA-A*11:01	0.987585437297821	0.009133903829488726	binder
GVFPDNFVK	HLA-A*11:01	0.9939610838890076	0.003135410517676154	binder
GVFTPGAAFSK	HLA-A*11:01	0.9991506099700928	0.0005690470421820193	binder
GVFWTGSGFAK	HLA-A*11:01	0.9985551714897156	0.000571499089590239	binder
GVIPESVILLK	HLA-A*11:01	0.9985191345214843	0.0013935181436626409	binder
GVLDFFFQK	HLA-A*11:01	0.9987197518348694	0.000987449503120535	binder
GVLDWLIQK	HLA-A*11:01	0.9986081480979919	0.0009013231835259232	binder
GVLEKPLEK	HLA-A*11:01	0.9955613732337951	0.002726364739283976	binder
GVLFASGQNLAR	HLA-A*11:01	0.7024379849433899	0.16091199832624575	binder
GVLTASLTIWKK	HLA-A*11:01	0.9347920417785645	0.06688770052649966	binder
GVLTSIFKH	HLA-A*11:01	0.8697007298469543	0.08421632156839101	binder
GVMRIGLVAK	HLA-A*11:01	0.9958079576492309	0.0026925575959178753	binder
GVMTPELAGVIK	HLA-A*11:01	0.9963201642036438	0.0017934828976032186	binder
GVMVYGIKK	HLA-A*11:01	0.9862187027931213	0.006880729034648041	binder
GVNDAPALKK	HLA-A*11:01	0.9988069534301758	0.0007565725016110714	binder
GVPAQPLGPR	HLA-A*11:01	0.9235088348388671	0.06123169025962508	binder
GVQEPGVFISK	HLA-A*11:01	0.9978902220726014	0.0013382746602409112	binder
GVQGFQEFLEK	HLA-A*11:01	0.9813147068023682	0.017251911140763927	binder
GVRGMDGPQGP	HLA-A*11:01	0.047518841119017455	0.044628289185298015	not-binder
GVVDSDDLPLNVSR	HLA-A*11:01	0.36590753090567885	0.3522514444366569	ambiguous
GVVDSEDIPLNLSR	HLA-A*11:01	0.3501949178054929	0.377418400268118	ambiguous
GVWTYDDATKTF	HLA-A*11:01	0.22940417379140854	0.19667696391630968	not-binder
GVYATRSSAVRLR	HLA-A*11:01	0.13618030861834995	0.09035821634971593	not-binder
GVYDVVELK	HLA-A*11:01	0.9970160245895385	0.0011542106918988437	binder
GYISPYFINTSK	HLA-A*11:01	0.5611446559429168	0.14362131434091646	ambiguous
GYLLQIFTK	HLA-A*11:01	0.6711898863315582	0.19739728318409386	binder
HAHLDIEAFTMDR	HLA-A*11:01	0.0007727406577032525	0.0006434544479366956	not-binder
HAVPPLVPK	HLA-A*11:01	0.994485604763031	0.004010770256923172	binder
HFELGGDK	HLA-A*11:01	0.29022177308797836	0.17255544827744893	not-binder
HGSWGSGLDMHTK	HLA-A*11:01	0.1723746784031391	0.11142441040751007	not-binder
HIFMKVFPK	HLA-A*11:01	0.991206431388855	0.003902663917722617	binder
HIGYDDSAK	HLA-A*11:01	0.6400947809219361	0.09329724621500812	binder
HLDIEAFTMDR	HLA-A*11:01	0.14015474924526644	0.17737165752481576	not-binder
HLFTGPVLSK	HLA-A*11:01	0.9972307682037354	0.0015314586037220765	binder
HLGLPVFNTVK	HLA-A*11:01	0.9640020489692688	0.031266940936270575	binder
HLLIGVSSDR	HLA-A*11:01	0.14078161008656026	0.1415855817294061	not-binder
HLPETKFSEL	HLA-A*11:01	0.10618877224624157	0.09297730545478411	not-binder
HLQLAIRNDEELNK	HLA-A*11:01	0.16687341444194317	0.11648024651388042	not-binder
HLSVNDLPVGR	HLA-A*11:01	0.7946184754371644	0.12058853617022351	binder
HMNGYGSHTFK	HLA-A*11:01	0.9961808323860168	0.002491132935003383	binder
HNFTPLAR	HLA-A*11:01	0.6471748948097229	0.10842511751928136	binder
HQGVMVGMGQK	HLA-A*11:01	0.863673460483551	0.09040536439816198	binder
HRPELIEYDK	HLA-A*11:01	0.13265928104519845	0.06934517467048477	not-binder
HSQPFAWKK	HLA-A*11:01	0.9878479719161988	0.008522618692600022	binder
HTIDWVREK	HLA-A*11:01	0.998050081729889	0.0015751455418161243	binder
HTMGFWLTK	HLA-A*11:01	0.9975797414779664	0.0016016380232165821	binder
HTMNVPSLFSK	HLA-A*11:01	0.9992578506469727	0.0005881902744674621	binder
HTNYTMEHIR	HLA-A*11:01	0.7676735997200013	0.17253414404050044	binder
HTYYKFDYK	HLA-A*11:01	0.9938083291053772	0.003364004481841303	binder
HVFELVLPK	HLA-A*11:01	0.9841675519943237	0.024526268752716924	binder
HVLEDIAKFFK	HLA-A*11:01	0.9978270530700684	0.0012648929559897094	binder
HVYKERFPK	HLA-A*11:01	0.9804338335990905	0.025878785407714405	binder
HVYRERFPK	HLA-A*11:01	0.988748061656952	0.005616692519831421	binder
HVYRNFFNK	HLA-A*11:01	0.998036241531372	0.0012407393526415597	binder
HYFIEVNSR	HLA-A*11:01	0.06648205034434795	0.048825152175725056	not-binder
HYGGLTGLNK	HLA-A*11:01	0.8541856288909913	0.1288613917005346	binder
IAPTGHSL	HLA-A*11:01	0.19558164458721877	0.3244848525681869	not-binder
IAQPQLPPK	HLA-A*11:01	0.9809460878372193	0.012730016707573394	binder
IAVANIVNSVKQ	HLA-A*11:01	0.11082968545670155	0.1206437041383911	not-binder
IDGSVNPK	HLA-A*11:01	0.7086037874221802	0.14510396609836673	binder
IDIIPNPQER	HLA-A*11:01	0.05406996738165617	0.05778230506387344	not-binder
IDVVVNNAGILR	HLA-A*11:01	0.35590207447530703	0.27117204606479217	not-binder
IEANEALVK	HLA-A*11:01	0.05264145433902741	0.029941880281370285	not-binder
IEDVTPIPSDSTR	HLA-A*11:01	0.03744596752803773	0.05638601198757513	not-binder
IEEELGSK	HLA-A*11:01	0.3550495967268944	0.2767988836781443	not-binder
IEHGIITNWDDMEK	HLA-A*11:01	0.06536522316746414	0.06743700809163476	not-binder
IETIEVMEDR	HLA-A*11:01	0.015959790343185887	0.01876960089355828	not-binder
IFDGRVVAK	HLA-A*11:01	0.829021942615509	0.12242378818323327	binder
IFEGTNDILR	HLA-A*11:01	0.11197538860142231	0.05092819956794518	not-binder
IFGVTTLDIVR	HLA-A*11:01	0.024007853853981943	0.0229658000726899	not-binder
IFKQPVTK	HLA-A*11:01	0.7144910156726837	0.24489207185047054	binder
IFNTWLGDPSK	HLA-A*11:01	0.42227893471717837	0.22952052423068472	ambiguous
IGDPLLEDTR	HLA-A*11:01	0.09661795245483518	0.08606933050538747	not-binder
IGIDLNKDKF	HLA-A*11:01	0.0016552002518437803	0.001441354271108979	not-binder
IGIPSEIISPK	HLA-A*11:01	0.9506988167762757	0.03686338071400449	binder
IGLFGGAGVGK	HLA-A*11:01	0.8732113242149353	0.09365040844055245	binder
IGLPAGPPKP	HLA-A*11:01	0.20506783165037631	0.16662537103116398	not-binder
IGTIFIIK	HLA-A*11:01	0.535348790884018	0.19702263184986557	ambiguous
IIAEILSVYQK	HLA-A*11:01	0.9753275752067566	0.020221775685420783	binder
IIALDGDTK	HLA-A*11:01	0.781046861410141	0.19944918296373204	binder
IIAPPERK	HLA-A*11:01	0.946935486793518	0.024792327477159273	binder
IIAVDINK	HLA-A*11:01	0.8404671669006347	0.05189713929382683	binder
IIFAEPTPEK	HLA-A*11:01	0.9908961296081543	0.007016143993674067	binder
IIFSPVAPK	HLA-A*11:01	0.9982614755630493	0.0014834392422339276	binder
IIHEIAVLEL	HLA-A*11:01	0.05457903844653629	0.04823125421422285	not-binder
IIIKPLPGY	HLA-A*11:01	0.5627949893474579	0.15308112403339763	ambiguous
IILEPDKNPKK	HLA-A*11:01	0.9935168981552124	0.005211836272436321	binder
IINNKNFHK	HLA-A*11:01	0.9925945520401	0.005266132015759012	binder
IISTVEVLK	HLA-A*11:01	0.9845346450805664	0.01124162193132701	binder
IIYDPKLQTPK	HLA-A*11:01	0.9977991223335266	0.002532539130007759	binder
IIYDRDFSY	HLA-A*11:01	0.9532835245132446	0.03767097423019243	binder
IKDGYENARRLCDL	HLA-A*11:01	0.0038337558808507312	0.004588372696801832	not-binder
IKEGSQLK	HLA-A*11:01	0.4738352373242378	0.2783332422003284	ambiguous
ILAGDVKVK	HLA-A*11:01	0.8478575944900513	0.030097612216223216	binder
ILGATGTGK	HLA-A*11:01	0.9331292152404785	0.020271851154340235	binder
ILGPNLGDK	HLA-A*11:01	0.8028173685073853	0.145645432119913	binder
ILPPLSPYFK	HLA-A*11:01	0.9798659682273865	0.00961076564290653	binder
ILPSVSHK	HLA-A*11:01	0.8345769643783569	0.03753178680394308	binder
ILSGVVTK	HLA-A*11:01	0.9572322726249695	0.025751925681303408	binder
ILVDYDEK	HLA-A*11:01	0.6123279750347137	0.16727294554189098	binder
ILYGPPGTGK	HLA-A*11:01	0.9989120960235596	0.0005574885140052692	binder
IMGTSPLQIDR	HLA-A*11:01	0.051491900498513134	0.05392035503056891	not-binder
IMNTFSVVPSPK	HLA-A*11:01	0.9025171518325805	0.1106881673584954	binder
IMNVIGEPIDER	HLA-A*11:01	0.1276042265817523	0.11811843814553495	not-binder
IMPKDIQLAR	HLA-A*11:01	0.26868822127580644	0.24181896198851396	not-binder
INFDDNAEFR	HLA-A*11:01	0.26793244406580924	0.3238218231451473	not-binder
INIVHPKL	HLA-A*11:01	0.001530849688424496	0.0017390926786792207	not-binder
INSSIITKK	HLA-A*11:01	0.9550626039505005	0.036042099886483464	binder
INVYYNEATGGK	HLA-A*11:01	0.6630106389522552	0.21612748826261863	binder
IPEKQLVEK	HLA-A*11:01	0.2683248795568943	0.2152160881440545	not-binder
IPPELVKQK	HLA-A*11:01	0.20168858468532563	0.1628005182251402	not-binder
IPTLLLPPK	HLA-A*11:01	0.4420938104391098	0.2141888844540381	ambiguous
IQAVIDAGVCRRLV	HLA-A*11:01	0.005863918512932287	0.009315751851251844	not-binder
IQEAGTEVVK	HLA-A*11:01	0.429347026348114	0.19878347424479254	ambiguous
IQEDPDELLFK	HLA-A*11:01	0.9549661040306091	0.032613758742364544	binder
IQEEFQHLK	HLA-A*11:01	0.9045606017112732	0.05884932377482838	binder
IQIISTILK	HLA-A*11:01	0.9579209923744202	0.028956774358165533	binder
IQLINNMLDK	HLA-A*11:01	0.8413349628448487	0.048053263875850225	binder
IRYESLTDPSK	HLA-A*11:01	0.2970191612839699	0.21622662004060822	not-binder
ISAMAMASVK	HLA-A*11:01	0.9766265869140625	0.02420298574421204	binder
ISAPVVRPK	HLA-A*11:01	0.9944677114486694	0.0031637756106572554	binder
ISASPLTSK	HLA-A*11:01	0.9978784203529358	0.00042983928719711494	binder
ISEQFTAMFR	HLA-A*11:01	0.8670401692390441	0.07279328893148256	binder
ISPSRTEAL	HLA-A*11:01	0.06031866017729044	0.05116676780572673	not-binder
ISPTGHSL	HLA-A*11:01	0.17702577011659743	0.29369539137354606	not-binder
ISSDLDGHPVPK	HLA-A*11:01	0.9844837665557862	0.014330241919500214	binder
ISSSSFSR	HLA-A*11:01	0.7717568099498748	0.16494523294482213	binder
ISTDPLKR	HLA-A*11:01	0.5193794012069702	0.2356006624391096	ambiguous
ISTEPLPGR	HLA-A*11:01	0.7487745881080627	0.1489412811931647	binder
ISVREPMQTGIK	HLA-A*11:01	0.6715258419513702	0.14132727605865394	binder
ITAADILDR	HLA-A*11:01	0.5833961725234985	0.1767128609827262	ambiguous
ITAHLVHELR	HLA-A*11:01	0.9033831238746644	0.07356875083180806	binder
ITAHLVHELRR	HLA-A*11:01	0.5142991676926613	0.28155685962898713	ambiguous
ITDPHSPSRFR	HLA-A*11:01	0.8960138320922851	0.1514847123302486	binder
ITEIYEGTSEIQR	HLA-A*11:01	0.3775743907201104	0.3304852938516479	ambiguous
ITGNMGLAMK	HLA-A*11:01	0.9791245818138122	0.016588221920460652	binder
ITGPNMGGK	HLA-A*11:01	0.9777562141418457	0.01178347086939072	binder
ITIEIPEVLK	HLA-A*11:01	0.9942879199981689	0.004542596993718442	binder
ITITNDQNR	HLA-A*11:01	0.7208699822425843	0.09457044908637323	binder
ITLPAGTEK	HLA-A*11:01	0.9825646638870239	0.009911179919894438	binder
ITLPTEASTWVK	HLA-A*11:01	0.9704420447349549	0.03962976783236919	binder
ITLPVDFVTADK	HLA-A*11:01	0.8651574134826661	0.07957246114819858	binder
ITPSYVAFTPEGER	HLA-A*11:01	0.021500471769832073	0.035103566081855886	not-binder
ITPTGTHPL	HLA-A*11:01	0.17756954026408495	0.2108603700505147	not-binder
ITQGNMQLK	HLA-A*11:01	0.9908215284347535	0.005361951606366006	binder
ITQSNAILR	HLA-A*11:01	0.9434929251670837	0.007400840548506779	binder
ITVAYTIPK	HLA-A*11:01	0.9905607342720032	0.007401337477167894	binder
ITVTSEVPFSK	HLA-A*11:01	0.9918576359748841	0.008419119240114774	binder
IVADFSASVKK	HLA-A*11:01	0.996470034122467	0.003024054586395646	binder
IVDTGIGMTK	HLA-A*11:01	0.9917207717895508	0.003080166850738711	binder
IVEMSTSK	HLA-A*11:01	0.7416304767131805	0.3070975261484034	binder
IVENPDGTLK	HLA-A*11:01	0.9496788740158081	0.018131078056479	binder
IVFDGVPSK	HLA-A*11:01	0.9983279347419739	0.000818129996240465	binder
IVFMPVIGK	HLA-A*11:01	0.9977399230003356	0.001631457143217114	binder
IVFSLTFFK	HLA-A*11:01	0.9932761669158936	0.003584102228528879	binder
IVIPPATEK	HLA-A*11:01	0.9957838296890259	0.0020467787249215837	binder
IVLEDGTK	HLA-A*11:01	0.733107841014862	0.14265737483245788	binder
IVLQIDNAR	HLA-A*11:01	0.5088969022035599	0.23561590959784573	ambiguous
IVMEAAAK	HLA-A*11:01	0.9507785558700561	0.053018638757348385	binder
IVNAAGFWAR	HLA-A*11:01	0.9591634273529053	0.007928977873114463	binder
IVSSVRRPM	HLA-A*11:01	0.04613992958329618	0.056588867524218434	not-binder
IVTPATILK	HLA-A*11:01	0.9956988215446472	0.00165645416764054	binder
IVVDAIDVLK	HLA-A*11:01	0.9929558515548706	0.0031952408728154764	binder
IVYPPPPAK	HLA-A*11:01	0.9995996117591858	0.00035739499417675164	binder
IWHHTFYNELR	HLA-A*11:01	0.09608934475108981	0.08388112838011677	not-binder
IWKIKKLIK	HLA-A*11:01	0.032324231881648305	0.03598778460413118	not-binder
IYESHVGISSHEGK	HLA-A*11:01	0.08809157647192478	0.08295299075330165	not-binder
IYFMAGSSR	HLA-A*11:01	0.10622145421802998	0.07093360279617954	not-binder
KAAVTSLFAK	HLA-A*11:01	0.9939851284027099	0.006098367156571356	binder
KAFEEERASWLK	HLA-A*11:01	0.9855531454086304	0.022970538925034277	binder
KAFNVVFEK	HLA-A*11:01	0.9986608386039734	0.0004982103964691514	binder
KALEALVAK	HLA-A*11:01	0.9918787121772766	0.0038774890935323863	binder
KAMDVLPILK	HLA-A*11:01	0.9979088187217713	0.002241766047877178	binder
KAPAPRPSL	HLA-A*11:01	0.16856129853986204	0.19136893740897093	not-binder
KAPSAARSL	HLA-A*11:01	0.01796407027868554	0.018121112457428933	not-binder
KGVPGKEGVPG	HLA-A*11:01	0.0158031214697985	0.02974925746511489	not-binder
KIADFGLAR	HLA-A*11:01	0.9633187055587769	0.02162465252748215	binder
KIGIPGVKMEGGG	HLA-A*11:01	0.09202899499505293	0.13694137749497995	not-binder
KIIAPLVTR	HLA-A*11:01	0.966373085975647	0.01678764456879793	binder
KIIGPFSKK	HLA-A*11:01	0.9978936672210693	0.001227936200168476	binder
KIIYPTAPPR	HLA-A*11:01	0.9846914410591125	0.007386134350183083	binder
KILDVMLKGLFK	HLA-A*11:01	0.9900450468063354	0.006709157714919033	binder
KILEVHIDK	HLA-A*11:01	0.9755242347717286	0.01742767692494425	binder
KILGPFHKR	HLA-A*11:01	0.9367486596107483	0.029421109173810325	binder
KIMSSPLSK	HLA-A*11:01	0.998983108997345	0.00039948103627694947	binder
KITDFLQTK	HLA-A*11:01	0.9937883019447327	0.0030201449067783965	binder
KIYKKFLKK	HLA-A*11:01	0.9988489985466004	0.000974568851014458	binder
KIYTDFIEK	HLA-A*11:01	0.997717821598053	0.001848204601311854	binder
KKKPQLPPK	HLA-A*11:01	0.5017274528741836	0.21294169441061891	ambiguous
KLDEAVAEAHLGK	HLA-A*11:01	0.9462720155715942	0.02314494763258943	binder
KLFIPWTNQK	HLA-A*11:01	0.9953242778778076	0.002901415888353251	binder
KLFPGRPPVK	HLA-A*11:01	0.9977396965026856	0.001436730964246514	binder
KLFPGSPAIYK	HLA-A*11:01	0.9998383522033691	0.00015302866365293565	binder
KLISEEDLLRK	HLA-A*11:01	0.997591769695282	0.0015872954087664442	binder
KLLDAYLLY	HLA-A*11:01	0.9446697354316711	0.025064742842047006	binder
KLMENTFVSK	HLA-A*11:01	0.9983962655067444	0.0008707589995768524	binder
KLMTVRIVK	HLA-A*11:01	0.9877256631851197	0.005805241272927027	binder
KLNEVIVNK	HLA-A*11:01	0.9993597984313964	0.0004540956747506703	binder
KLPPLPVVEK	HLA-A*11:01	0.9976780772209167	0.00036528907869508916	binder
KLPTEKLPPK	HLA-A*11:01	0.9803685188293457	0.015963156330286724	binder
KNPDSLELIR	HLA-A*11:01	0.050144258385989814	0.03095125490615244	not-binder
KQINLWKIYK	HLA-A*11:01	0.990542984008789	0.010971276437559187	binder
KQLEDWLHSK	HLA-A*11:01	0.9621468901634216	0.035031694263770875	binder
KQQAHDLLINK	HLA-A*11:01	0.9941085934638977	0.00209326992415157	binder
KSAEFLLHMLK	HLA-A*11:01	0.992210078239441	0.0026535557635115263	binder
KSDYFMPFSAGK	HLA-A*11:01	0.59005366563797	0.19654770100245464	ambiguous
KSFLSSSALHVH	HLA-A*11:01	0.29334450252354144	0.21702101937718657	not-binder
KSFPGIPLHH	HLA-A*11:01	0.776557594537735	0.24175772547991892	binder
KSFSDLFKRFEK	HLA-A*11:01	0.9551070928573608	0.035170935748058636	binder
KSIGDIFLK	HLA-A*11:01	0.9969733595848084	0.0025650746985546335	binder
KSIIPTVGK	HLA-A*11:01	0.9973689436912536	0.0010132090638399387	binder
KSLEAFFLY	HLA-A*11:01	0.9409768939018249	0.05944703737279003	binder
KTAEISLLK	HLA-A*11:01	0.9992761850357056	0.00045341591318499424	binder
KTALRAQVKK	HLA-A*11:01	0.9958655834197998	0.0024608131182718472	binder
KTETNVYFK	HLA-A*11:01	0.9931621313095093	0.0016210182624684128	binder
KTFANRVNNLK	HLA-A*11:01	0.998139762878418	0.0012811220225286196	binder
KTFNLEKQNHTPR	HLA-A*11:01	0.28436807356774807	0.24539686696043314	not-binder
KTFNSPNLK	HLA-A*11:01	0.9990366458892822	0.0005172128770728849	binder
KTFPNTIEH	HLA-A*11:01	0.9825090527534485	0.018896719980665246	binder
KTFWQSVSK	HLA-A*11:01	0.9983983635902405	0.000776978573195668	binder
KTIHAELSKLVK	HLA-A*11:01	0.9964623212814331	0.0021556488737342282	binder
KTIIFVETK	HLA-A*11:01	0.9931758046150208	0.005005550649884622	binder
KTISEAWIK	HLA-A*11:01	0.9950601696968079	0.003028032200798966	binder
KTLAYRGFIFK	HLA-A*11:01	0.9937891840934754	0.0030187823132732878	binder
KTLKWLEKK	HLA-A*11:01	0.9946492910385132	0.002776953792157975	binder
KTLNIFLTK	HLA-A*11:01	0.9991011261940003	0.0005418075607669326	binder
KTLPADVQNYY	HLA-A*11:01	0.9735653638839722	0.0400660986303058	binder
KTLPAMLGTGK	HLA-A*11:01	0.9962072134017944	0.00464564802249185	binder
KTLQDIVYK	HLA-A*11:01	0.9968895554542542	0.0028511616284796685	binder
KTLVAELLILK	HLA-A*11:01	0.9850577354431153	0.021451277967963613	binder
KTMNIYFPK	HLA-A*11:01	0.9992534041404724	0.0004835196432627004	binder
KTQEPDNLLFY	HLA-A*11:01	0.9313521027565003	0.05871704675488754	binder
KTSPPVFSK	HLA-A*11:01	0.9998103022575379	0.00015494259040262404	binder
KTVAGGAWTYK	HLA-A*11:01	0.9989734888076782	0.0008914657957392996	binder
KTYGVSFFLVK	HLA-A*11:01	0.9978118062019348	0.0013589888133469542	binder
KTYKENFLK	HLA-A*11:01	0.9985197186470032	0.0006764667365122289	binder
KVFEVHVRPK	HLA-A*11:01	0.9990353941917419	0.0005943192713296061	binder
KVFHAERIVRK	HLA-A*11:01	0.9981958985328674	0.0014381121403437473	binder
KVFPEDMAKYR	HLA-A*11:01	0.993111503124237	0.004896441100771749	binder
KVFVGRFKSR	HLA-A*11:01	0.8918036222457886	0.02763616430213218	binder
KVFVKSSDLLK	HLA-A*11:01	0.9952214956283569	0.004128724075100621	binder
KVIDGERVIGR	HLA-A*11:01	0.9935592174530029	0.006889583334405442	binder
KVIDLSVNK	HLA-A*11:01	0.999080765247345	0.00047542055138606213	binder
KVIDRILYK	HLA-A*11:01	0.9994352459907532	0.00035320481152721736	binder
KVIGIAIMK	HLA-A*11:01	0.998686695098877	0.0007378704999855415	binder
KVLDHFRRK	HLA-A*11:01	0.9966192007064819	0.0018868154962174155	binder
KVLDKLLLY	HLA-A*11:01	0.9906925678253173	0.0022137209050510248	binder
KVLDSFCEGLK	HLA-A*11:01	0.9927426934242248	0.007602727818761179	binder
KVLELQSPPK	HLA-A*11:01	0.9958783030509949	0.0011509220586919209	binder
KVLESIEIFK	HLA-A*11:01	0.9967561006546021	0.0026178757065986446	binder
KVLPLLKIIKK	HLA-A*11:01	0.99280925989151	0.007671612088650821	binder
KVLPSHLITYK	HLA-A*11:01	0.9990360975265503	0.0006458404955238306	binder
KVMDLSIVR	HLA-A*11:01	0.9863447546958923	0.004824430330192369	binder
KVMDLSIVRL	HLA-A*11:01	0.856579726934433	0.21612681160059757	binder
KVNDFLAEIFKK	HLA-A*11:01	0.9950845837593079	0.0021914811499337225	binder
KVNPIQGLASK	HLA-A*11:01	0.9994698405265808	0.0002503443064683896	binder
KVPEWVDTVKLAK	HLA-A*11:01	0.7806031584739686	0.14284557592784727	binder
KVPSDTLPLK	HLA-A*11:01	0.9903412818908691	0.0025208790827794653	binder
KVQEYPTLK	HLA-A*11:01	0.9984490275382996	0.0007116588423009593	binder
KVQPPGPVK	HLA-A*11:01	0.9942074656486511	0.0063597386165355554	binder
KVSSINSRFAK	HLA-A*11:01	0.9973427653312683	0.002334077332322554	binder
KVVNLPFEK	HLA-A*11:01	0.9972959160804749	0.0012061695267231753	binder
KVVPEMTEILK	HLA-A*11:01	0.9982885241508483	0.0020897880907860852	binder
KVYDQMPEPR	HLA-A*11:01	0.9835038423538208	0.01021976780005662	binder
KWDSNVIETFDIAR	HLA-A*11:01	0.040741114603152086	0.07523055567887278	not-binder
KYDAFLASESLIK	HLA-A*11:01	0.05681315870024264	0.049414133405379236	not-binder
LAAPPALEK	HLA-A*11:01	0.992152738571167	0.006493812064640617	binder
LAGQGELNR	HLA-A*11:01	0.1521017923951149	0.08613946100924988	not-binder
LAPDYDALDVANK	HLA-A*11:01	0.4169564455747604	0.16304109524446053	not-binder
LAPEYEAAATR	HLA-A*11:01	0.0977741818409413	0.06750140915702638	not-binder
LAPTDVKEL	HLA-A*11:01	0.006857134419260546	0.006412944864612554	not-binder
LAVATFAGIENK	HLA-A*11:01	0.6752878963947296	0.18204334837436142	binder
LDIEIATYR	HLA-A*11:01	0.16188051607459783	0.15671466799209022	not-binder
LDPTQTSFLK	HLA-A*11:01	0.44442817103117704	0.2689681751432465	ambiguous
LDQGGAPLAGTNK	HLA-A*11:01	0.5002253338694572	0.29223124905145087	ambiguous
LDQVLKEAK	HLA-A*11:01	0.14024827107787133	0.07596894951437057	not-binder
LEEEITPTIQK	HLA-A*11:01	0.5159117013216019	0.20135572798502144	ambiguous
LEETLVKKK	HLA-A*11:01	0.06904790401458741	0.029589413001834222	not-binder
LEGTNVQEAQKILN	HLA-A*11:01	0.005386411633219268	0.006388358281032548	not-binder
LESGMQNMSIHTK	HLA-A*11:01	0.059632851742208004	0.05026777318177512	not-binder
LEVDPNIQAVR	HLA-A*11:01	0.1797695258515887	0.2827756942222892	not-binder
LEVGTETIIDK	HLA-A*11:01	0.2589372403919697	0.18480685021256155	not-binder
LFAEAVQK	HLA-A*11:01	0.47794467508792876	0.2939635630716285	ambiguous
LFAYPDTHR	HLA-A*11:01	0.13356886319816114	0.06457294285589343	not-binder
LFETQESGDLNEEL	HLA-A*11:01	0.06377164653304135	0.12599724208420163	not-binder
LFEYIPQNEDELEL	HLA-A*11:01	0.0005348394646247812	0.0008650217788310599	not-binder
LFVEEVAASL	HLA-A*11:01	0.0008861681912094354	0.0013322670227324605	not-binder
LGADFIGR	HLA-A*11:01	0.4847560584545135	0.06663636248668446	ambiguous
LGEYGFQNALIVR	HLA-A*11:01	0.0012066697534464765	0.0012943248209369674	not-binder
LGFTDYPKL	HLA-A*11:01	0.001129809196208953	0.0018853710165639293	not-binder
LGGVAHTLQK	HLA-A*11:01	0.8970722079277038	0.04854068317946073	binder
LGIPLPEIK	HLA-A*11:01	0.41803871989250185	0.15600496625997182	not-binder
LGISIRGGAR	HLA-A*11:01	0.058878828526940194	0.06988104913883103	not-binder
LGLTEAQTR	HLA-A*11:01	0.012384685489814728	0.011594212973900562	not-binder
LGPALATGNVVVMK	HLA-A*11:01	0.04640271281823516	0.04944659106553864	not-binder
LGQSLVSR	HLA-A*11:01	0.39749242663383483	0.1495373011611784	not-binder
LGSGGLRLA	HLA-A*11:01	0.00012425656163941312	0.00012127193687635561	not-binder
LGVDFIDVATK	HLA-A*11:01	0.7092264413833618	0.1743691931406467	binder
LHFFMPGFAPLTSR	HLA-A*11:01	0.0066444362913898655	0.012649208755518906	not-binder
LHVDPENFR	HLA-A*11:01	0.043206194043159486	0.032362812134469496	not-binder
LIDDMVAQAMK	HLA-A*11:01	0.9139044046401977	0.06084138952417727	binder
LIGVAGYYLK	HLA-A*11:01	0.9520818948745727	0.028670598322305785	binder
LIINSLYK	HLA-A*11:01	0.8455235838890076	0.07628910983292271	binder
LIIYDDLSK	HLA-A*11:01	0.8486626386642456	0.10350476730200285	binder
LIQEKKDNLLK	HLA-A*11:01	0.9775404572486878	0.010096472489535841	binder
LISGSLDNIVK	HLA-A*11:01	0.970288097858429	0.021085688664249178	binder
LITLEEEMTK	HLA-A*11:01	0.8292284727096557	0.0708138881149553	binder
LITLEQGK	HLA-A*11:01	0.5150776445865631	0.11210689509654252	ambiguous
LKPEDSTVLL	HLA-A*11:01	0.0005631512442050735	0.0007563965836406924	not-binder
LLADQAEAR	HLA-A*11:01	0.11174499318003654	0.06792698321200294	not-binder
LLEGEESR	HLA-A*11:01	0.12799812257289886	0.07919045036997056	not-binder
LLFPYILPPK	HLA-A*11:01	0.9914228439331054	0.004737532369121232	binder
LLIFGALLK	HLA-A*11:01	0.9316607713699341	0.06710632450056085	binder
LLIYTEFGK	HLA-A*11:01	0.6780390471220017	0.28363895648397347	binder
LLLAPAVSK	HLA-A*11:01	0.9938367366790771	0.002359796047923658	binder
LLLEGVENK	HLA-A*11:01	0.8835053205490112	0.08455134469042029	binder
LLLEYTDSSYEEK	HLA-A*11:01	0.07636534683406353	0.061750385057578586	not-binder
LLLGAGAVAYGVR	HLA-A*11:01	0.1431197705445811	0.26294771933099137	not-binder
LLLPGELAK	HLA-A*11:01	0.9809333324432373	0.0015086516888525993	binder
LLLQVQHASK	HLA-A*11:01	0.9196521759033203	0.07819811422650125	binder
LLNYAPLEK	HLA-A*11:01	0.9665937304496766	0.016895162544734298	binder
LLPELSVLA	HLA-A*11:01	0.000658882600691868	0.0005623494151930241	not-binder
LLQDFFNGK	HLA-A*11:01	0.9575879812240601	0.01858479005981175	binder
LLVVYPWTQR	HLA-A*11:01	0.5638007164001465	0.16012829401871434	ambiguous
LLWHWDTTQSLK	HLA-A*11:01	0.7599871039390564	0.15278643044009285	binder
LLYYSRTMAK	HLA-A*11:01	0.9572224497795105	0.05284771840776832	binder
LNFAVASR	HLA-A*11:01	0.3297920674085617	0.158576630254627	not-binder
LNLQEYQSK	HLA-A*11:01	0.16127577759325504	0.16261740506547534	not-binder
LNLVIVKK	HLA-A*11:01	0.38495374023914336	0.2722857052234494	ambiguous
LNPNFLVDFGK	HLA-A*11:01	0.3694191977381706	0.20719521481628506	not-binder
LPALKQTPK	HLA-A*11:01	0.15261438563466073	0.12252554220100519	not-binder
LPPLSPYFK	HLA-A*11:01	0.414132559299469	0.20533285881276336	ambiguous
LQAEIEGLK	HLA-A*11:01	0.639858341217041	0.21526224919999282	binder
LQAFQGYQVTMK	HLA-A*11:01	0.4179035723209381	0.08241632434226492	not-binder
LQDSVGYR	HLA-A*11:01	0.28530457317829133	0.08528594223886442	not-binder
LQIPIHFPK	HLA-A*11:01	0.9531485557556152	0.011777730854066979	binder
LQNEPIPER	HLA-A*11:01	0.27667081356048584	0.12458160464685451	not-binder
LQNEPLPERL	HLA-A*11:01	0.13510259352624415	0.13261454847992327	not-binder
LQNPLLVPVK	HLA-A*11:01	0.9208420276641845	0.036047322155773595	binder
LQVAGEITTGPR	HLA-A*11:01	0.35604032278060915	0.1264338590127374	not-binder
LRDADPILR	HLA-A*11:01	0.014234420447610318	0.009979054069381647	not-binder
LRPSDPEAK	HLA-A*11:01	0.0096717594191432	0.008311001487100572	not-binder
LRVDPVNFK	HLA-A*11:01	0.3028363257646561	0.12242126953065209	not-binder
LSDGVAVLK	HLA-A*11:01	0.9796290993690491	0.010424537542634626	binder
LSGTGSAGATIR	HLA-A*11:01	0.5734826743602752	0.13425797751139024	binder
LSILYPATTGR	HLA-A*11:01	0.40400841906666757	0.3223321428242755	ambiguous
LSLDSYLLK	HLA-A*11:01	0.9825225830078125	0.007872787570833558	binder
LSLPYPPKTL	HLA-A*11:01	0.038462445978075264	0.04950780448456378	not-binder
LSYLHLPKK	HLA-A*11:01	0.9805356979370117	0.010724005365532497	binder
LTAPAGPAR	HLA-A*11:01	0.9443408846855164	0.06883281601844074	binder
LTASPSSRPVAS	HLA-A*11:01	0.06256793970242143	0.08941782147593715	not-binder
LTATISRGVVTP	HLA-A*11:01	0.0001953450482687913	0.00020177237831197617	not-binder
LTEIINTQHENVK	HLA-A*11:01	0.2916649550199509	0.14152009830180742	not-binder
LTFEGTGPTK	HLA-A*11:01	0.9940371513366699	0.0036687225956023852	binder
LTGEVVALK	HLA-A*11:01	0.9797086119651794	0.013753307935997801	binder
LTGLTVAEYFR	HLA-A*11:01	0.1766262859106064	0.12765481731275125	not-binder
LTIPEIPPK	HLA-A*11:01	0.9864482879638672	0.007057853343851782	binder
LTMDKLWRK	HLA-A*11:01	0.9927581667900085	0.004460620169651203	binder
LTMPGGVAK	HLA-A*11:01	0.996368145942688	0.001226668104477628	binder
LTPEEIER	HLA-A*11:01	0.39838076531887057	0.08895920031999954	not-binder
LTSEDLSDDVFK	HLA-A*11:01	0.9653747797012329	0.033570342222458076	binder
LTVNDFVR	HLA-A*11:01	0.43810462653636933	0.11193049540963719	not-binder
LVADFMAK	HLA-A*11:01	0.9261751174926758	0.024260236312160205	binder
LVAIPVYVK	HLA-A*11:01	0.9795720696449279	0.006141813455066871	binder
LVEIAQVPK	HLA-A*11:01	0.8409931659698486	0.031033198234657337	binder
LVFDVELLK	HLA-A*11:01	0.9839977860450745	0.008694050484895507	binder
LVFDWNTPK	HLA-A*11:01	0.9926967620849609	0.0025656750602543674	binder
LVFEAPNQEK	HLA-A*11:01	0.9711507558822632	0.015015372310208264	binder
LVFEWTIVK	HLA-A*11:01	0.9710979700088501	0.009098660064182026	binder
LVFFAEDVGSNK	HLA-A*11:01	0.9533413290977478	0.03155234900304226	binder
LVFLGLDNAGK	HLA-A*11:01	0.9338609457015992	0.024663117388417765	binder
LVGPVPAGR	HLA-A*11:01	0.8732939243316651	0.07834240436885014	binder
LVIITAGAR	HLA-A*11:01	0.42074609398841856	0.10912859747525458	not-binder
LVIPSELGYGER	HLA-A*11:01	0.7084771871566773	0.1894079338148322	binder
LVLEGAGLR	HLA-A*11:01	0.45666822195053103	0.21661671386511122	ambiguous
LVLSRTKLT	HLA-A*11:01	0.00031881145844181447	0.0005536858445856748	not-binder
LVMAAANR	HLA-A*11:01	0.6787572383880616	0.25228783342055794	binder
LVMEEAPESYK	HLA-A*11:01	0.9715568780899048	0.029734711626338357	binder
LVMEGHLFK	HLA-A*11:01	0.9946548104286194	0.0013040684443952986	binder
LVMGTDAKMHK	HLA-A*11:01	0.9520788431167603	0.05224197776679713	binder
LVQEQPLPEP	HLA-A*11:01	0.013108857115730644	0.012525812502301477	not-binder
LVQGSILKK	HLA-A*11:01	0.9948345184326172	0.0032781094010499476	binder
LVQMVVDGVK	HLA-A*11:01	0.8650781869888305	0.07765863149531507	binder
LVQRNVNIFK	HLA-A*11:01	0.9895315527915954	0.006016534118740348	binder
LVRPPVQVYGIEGR	HLA-A*11:01	0.006002786487806588	0.005494241375844055	not-binder
LVSLEMGK	HLA-A*11:01	0.5899378836154938	0.13693514829480546	binder
LVSPITGEK	HLA-A*11:01	0.9821834444999695	0.013049115003019987	binder
LVSSLDSTLRLLD	HLA-A*11:01	0.003967569826454564	0.0030643844369595804	not-binder
LVSTPVRTK	HLA-A*11:01	0.9654450654983521	0.028270526778822438	binder
LVVYPWTQR	HLA-A*11:01	0.8610067367553711	0.07276802656391457	binder
LVYDVSNPK	HLA-A*11:01	0.9954353213310242	0.001575004980261872	binder
LVYGQMNEPPGAR	HLA-A*11:01	0.03160097724612569	0.03076031075210542	not-binder
LVYNGVYQY	HLA-A*11:01	0.9134442925453186	0.08894787703929057	binder
LVYRDRETLK	HLA-A*11:01	0.9421848297119141	0.03850314895207826	binder
LWDLTTGTTTR	HLA-A*11:01	0.24430828504264354	0.24809338381380555	not-binder
LWTLVSEQTR	HLA-A*11:01	0.013138085639843667	0.012821905872384874	not-binder
LYDASFETK	HLA-A*11:01	0.3413662165403366	0.1368331717186493	not-binder
LYETPTGWK	HLA-A*11:01	0.1880447596311569	0.08029234276403764	not-binder
LYQPLFDK	HLA-A*11:01	0.3677819788455963	0.19524900814482588	not-binder
LYSEFLGK	HLA-A*11:01	0.45815346091985704	0.25839196660677166	ambiguous
LYTLVLTDPDAPSR	HLA-A*11:01	0.001021706840083425	0.0015801762895317573	not-binder
LYWSHPRK	HLA-A*11:01	0.3037086397409439	0.2592734814348337	not-binder
MAAAAFAEK	HLA-A*11:01	0.9925693869590759	0.004623959451234355	binder
MAADRSLKK	HLA-A*11:01	0.9617506384849548	0.04669627902032401	binder
MAPERVASL	HLA-A*11:01	0.3018207013607025	0.29992831456314717	not-binder
MDSTANEVEAVK	HLA-A*11:01	0.4760383665561676	0.0815111821917575	ambiguous
MDSTEPPYSQK	HLA-A*11:01	0.32861781120300293	0.2616709760909754	not-binder
MFQYDSTHGK	HLA-A*11:01	0.683367919921875	0.21376132688755894	binder
MGAYVLLK	HLA-A*11:01	0.59078648686409	0.17156351507489265	binder
MGDAPDYDR	HLA-A*11:01	0.03912641461938619	0.02968053563186877	not-binder
MGFPEAASSFR	HLA-A*11:01	0.7172029495239258	0.17022988925233848	binder
MGTSPLQIDR	HLA-A*11:01	0.12351923584938049	0.09589060823116205	not-binder
MIFRNQVPK	HLA-A*11:01	0.98332839012146	0.00971773992144468	binder
MLDTVVFK	HLA-A*11:01	0.9220267534255981	0.01878473898654251	binder
MLEIDPQK	HLA-A*11:01	0.4989432394504547	0.30476182172438576	ambiguous
MMFSATFPK	HLA-A*11:01	0.9939086437225342	0.003924055511846889	binder
MNLGVGAYR	HLA-A*11:01	0.5137422442436218	0.14508197986627874	ambiguous
MNPQSAFFQGK	HLA-A*11:01	0.8168883323669434	0.06343725339337206	binder
MPKDIQLAR	HLA-A*11:01	0.020389421191066504	0.028331696439142448	not-binder
MQIAWSREFLK	HLA-A*11:01	0.939539885520935	0.06280716119167078	binder
MQYATGPLLK	HLA-A*11:01	0.9924621224403382	0.006215601248513046	binder
MRVGLVAK	HLA-A*11:01	0.30767509937286375	0.2273358477915608	not-binder
MSQDFGWNK	HLA-A*11:01	0.9884600520133973	0.004828770089579723	binder
MTVSSDQMAK	HLA-A*11:01	0.9911961436271668	0.00701596444162119	binder
MVEGFFDR	HLA-A*11:01	0.47405862212181094	0.1317618112645684	ambiguous
MVGVNLPQK	HLA-A*11:01	0.9811997056007385	0.013147235555207434	binder
MVMDKKHFK	HLA-A*11:01	0.9891597032546997	0.006298831269273277	binder
NAAGNFYINDK	HLA-A*11:01	0.801629650592804	0.14023573161626096	binder
NAHSNILK	HLA-A*11:01	0.858371889591217	0.09406130530342581	binder
NAIKWNFTK	HLA-A*11:01	0.9688498139381408	0.023145792243330243	binder
NAPLVHATL	HLA-A*11:01	0.08303913325071335	0.05244270869290363	not-binder
NAPWAVTSL	HLA-A*11:01	0.25624612011015413	0.273625057249902	not-binder
NEEILNSLK	HLA-A*11:01	0.06898979563266039	0.042541610562651835	not-binder
NELESYAYSLK	HLA-A*11:01	0.2628206729888916	0.14224364861035665	not-binder
NFEEVAFDEK	HLA-A*11:01	0.27977065071463586	0.18282473963419008	not-binder
NFFASPMLK	HLA-A*11:01	0.8067444443702698	0.09807710856876761	binder
NFLASQVPFPSR	HLA-A*11:01	0.11735476606991142	0.13651566205654572	not-binder
NHGVVMPDANK	HLA-A*11:01	0.19085816303268074	0.19536321386486494	not-binder
NIIHGSDSVESAEK	HLA-A*11:01	0.1454989943653345	0.10361027244925025	not-binder
NIPEKTTAL	HLA-A*11:01	0.0038746225880458953	0.004763288041998903	not-binder
NITIPDPYLPLQIV	HLA-A*11:01	0.0016604922874194016	0.002696873816101353	not-binder
NLDIERPTYTNLNR	HLA-A*11:01	0.016449078536243177	0.028973266744760803	not-binder
NLLDAVDQAK	HLA-A*11:01	0.7203735053539276	0.19115029310260798	binder
NLLSVAYK	HLA-A*11:01	0.6175516247749329	0.16392578958980616	binder
NLNHVSYGR	HLA-A*11:01	0.15051775127649308	0.09833523516875359	not-binder
NLSIYDGPEQR	HLA-A*11:01	0.24011103291995822	0.19376739283818825	not-binder
NMGLYGER	HLA-A*11:01	0.1993357878178358	0.12872600966077985	not-binder
NMSVIAHVDHGK	HLA-A*11:01	0.5465403735637665	0.24143693316090253	ambiguous
NNASTDYDLSDK	HLA-A*11:01	0.41880635917186737	0.0995923072531409	not-binder
NNLAGAEELFAR	HLA-A*11:01	0.13609586842358112	0.11220600798374306	not-binder
NQAPPGLYTK	HLA-A*11:01	0.9789522051811218	0.01052273794405813	binder
NSFDPSKITRK	HLA-A*11:01	0.9945331931114196	0.005424230571891674	binder
NSLIFLKPN	HLA-A*11:01	0.0010401047384220874	0.0009315679700007041	not-binder
NSLQRWEHLK	HLA-A*11:01	0.8590618371963501	0.0983372524001241	binder
NSQEVGTYMLLK	HLA-A*11:01	0.8828347444534301	0.08005537153773847	binder
NSSYFVEWIPNNVK	HLA-A*11:01	0.18559328690171242	0.2348965702887026	not-binder
NSTFNQVVLK	HLA-A*11:01	0.9648008942604065	0.02237248839450674	binder
NTMNITISK	HLA-A*11:01	0.997451376914978	0.0017078735878776872	binder
NTNTAIELK	HLA-A*11:01	0.9660255312919617	0.0208617527183002	binder
NVEIDPEIQ	HLA-A*11:01	0.013423481106292457	0.022642834824024273	not-binder
NVKVDPEIQ	HLA-A*11:01	0.0021865168819203973	0.0028228973150102275	not-binder
NVMDVKDRSFLK	HLA-A*11:01	0.9913954257965087	0.006400454786062686	binder
NVTELNEPLSNEER	HLA-A*11:01	0.4308383186464198	0.3626655885958266	ambiguous
NYTDNELEK	HLA-A*11:01	0.08109168112277984	0.06949923520240887	not-binder
PALKQTPK	HLA-A*11:01	0.5175763756036759	0.20601498636243606	ambiguous
PANFLDLGGGVK	HLA-A*11:01	0.5961720913648605	0.2567320269386094	ambiguous
PANTPLRK	HLA-A*11:01	0.7630947947502136	0.1450104133661936	binder
PDGKPLVR	HLA-A*11:01	0.06750459494069219	0.08684189931458625	not-binder
PEFPLSPPK	HLA-A*11:01	0.15397686511278152	0.12319931328219257	not-binder
PEKQLVEK	HLA-A*11:01	0.3796181924641132	0.21186430621154625	not-binder
PFETLLSQNQGGK	HLA-A*11:01	0.04807806089520454	0.0522067796590839	not-binder
PFSIEEIEVAPPK	HLA-A*11:01	0.027697663983417442	0.02296885640611201	not-binder
PFVLSCQADVAA	HLA-A*11:01	0.00034594385411885754	0.00043579322204798885	not-binder
PISDIIAIK	HLA-A*11:01	0.7635507822036743	0.13628165885726476	binder
PISQGGIHGR	HLA-A*11:01	0.11729769445955754	0.09122169463699917	not-binder
PITIFQER	HLA-A*11:01	0.3189374178647995	0.11620510396179919	not-binder
PIVVFHGYEAVK	HLA-A*11:01	0.12673594057559967	0.042727205045350214	not-binder
PIWQRPSK	HLA-A*11:01	0.491226489841938	0.22609227168571117	ambiguous
PKDIQLAR	HLA-A*11:01	0.08876178823411465	0.07849348359007498	not-binder
PLAGGEPVSLGSLR	HLA-A*11:01	0.07149801129708067	0.10839870521270265	not-binder
PLAGLAPK	HLA-A*11:01	0.6211376368999482	0.22163119926656225	binder
PLDFPSKK	HLA-A*11:01	0.7430818557739258	0.11432440668506152	binder
PLDTVTFYK	HLA-A*11:01	0.8302713394165039	0.1300716951003785	binder
PLLPGQTPEAAK	HLA-A*11:01	0.6967440366744995	0.08854478579127192	binder
PLSDALLNK	HLA-A*11:01	0.9183218598365783	0.05485493255808576	binder
PLTLFVSSQYLFNL	HLA-A*11:01	5.450370978039958e-05	9.482849430699844e-05	not-binder
PLYTYLIAGGDR	HLA-A*11:01	0.005518667567230295	0.007371559964706384	not-binder
PMQFLGDEETVRK	HLA-A*11:01	0.09322622707113623	0.11211574245004981	not-binder
PMTLGYWDIR	HLA-A*11:01	0.0053448016755282875	0.0038894282326112513	not-binder
PNDQILAEDK	HLA-A*11:01	0.011519895044330042	0.006694071760238703	not-binder
PNLASEYPIVDGK	HLA-A*11:01	0.24268279757816344	0.1438348412770671	not-binder
PPDLPPPPQPA	HLA-A*11:01	0.05116878092521802	0.07744561521691778	not-binder
PPELVKQK	HLA-A*11:01	0.37750996798276903	0.2523536318623632	ambiguous
PPLSPYFK	HLA-A*11:01	0.5514299750328064	0.17163147761640224	ambiguous
PPPPPPPPPPPYY	HLA-A*11:01	0.7405155777931214	0.2398517130718903	binder
PRGSPPPPHAD	HLA-A*11:01	0.0026598973077398115	0.0031940144087402264	not-binder
PSDTAMLASYAVYR	HLA-A*11:01	0.0011490470209537308	0.0018010089395138395	not-binder
PSLLTNPK	HLA-A*11:01	0.727925717830658	0.14865472253000947	binder
PSSHLPPPK	HLA-A*11:01	0.8377300024032592	0.1405371495162528	binder
PSTPIAHR	HLA-A*11:01	0.5438767552375794	0.18354156488546775	ambiguous
PTNIIAAK	HLA-A*11:01	0.856760573387146	0.072563220147568	binder
PVYPGQTLQTEMWK	HLA-A*11:01	0.0575752277392894	0.0612838441398746	not-binder
PYVLPSVR	HLA-A*11:01	0.027769137639552355	0.024558303523389707	not-binder
QAESLRYK	HLA-A*11:01	0.6087698400020599	0.17844128987484825	binder
QASEPAVSL	HLA-A*11:01	0.004179474822012708	0.0048587443622350075	not-binder
QDGITLITK	HLA-A*11:01	0.3506994113326073	0.22632422968190846	not-binder
QEDPDYGIR	HLA-A*11:01	0.006015125099656871	0.008000433133174802	not-binder
QEFGLARFK	HLA-A*11:01	0.38777850568294525	0.20828423408867794	not-binder
QEYDESGPSIVHR	HLA-A*11:01	0.6109151698648929	0.34590453360483864	ambiguous
QFADIAYNYR	HLA-A*11:01	0.2423871785402298	0.18319810202052308	not-binder
QFAPEYEK	HLA-A*11:01	0.2202675871551037	0.2830816669583212	not-binder
QGEYIAPEK	HLA-A*11:01	0.33567277044057847	0.20180326115570893	not-binder
QGIQFYTQLK	HLA-A*11:01	0.8864237070083618	0.15093105302090357	binder
QGLGGHYADSYLK	HLA-A*11:01	0.4249741524457932	0.17020032377191027	ambiguous
QHGIPIPVTPK	HLA-A*11:01	0.5390212059020996	0.2787294948332599	ambiguous
QIDNPDYK	HLA-A*11:01	0.8448388338088989	0.13106675121723804	binder
QIFLGGVDK	HLA-A*11:01	0.9173860430717469	0.045598678203359534	binder
QIFSEFLLK	HLA-A*11:01	0.9910619378089904	0.0043718098381330195	binder
QILVGVNK	HLA-A*11:01	0.8451992988586425	0.10647410231174607	binder
QIPQLPAPPK	HLA-A*11:01	0.9826531648635864	0.013830357699858672	binder
QITLNDLPVGR	HLA-A*11:01	0.7105612456798553	0.18081112118787548	binder
QIYTYFVYK	HLA-A*11:01	0.9882745623588562	0.00556613233636416	binder
QLATPNEIFLK	HLA-A*11:01	0.9838061571121216	0.010119188761661898	binder
QLLAKIYK	HLA-A*11:01	0.8516982316970825	0.06841304854410764	binder
QLTSENLQSK	HLA-A*11:01	0.8345493376255035	0.20784127503794741	binder
QNLIAEVSTK	HLA-A*11:01	0.5568340614438057	0.31539853841370197	ambiguous
QPLVVIPPK	HLA-A*11:01	0.32429509460926054	0.2010657749558286	not-binder
QQLNSESLTALLK	HLA-A*11:01	0.8905556797981262	0.08199257784761914	binder
QQQSEMFPK	HLA-A*11:01	0.9405508518218995	0.03452036476395739	binder
QSGGYVATIGTK	HLA-A*11:01	0.798021313548088	0.28509430473714475	binder
QSIFPTIPK	HLA-A*11:01	0.9957218050956727	0.00201174123000364	binder
QSLEHSWIK	HLA-A*11:01	0.9438445568084717	0.038737313234239054	binder
QSNGWGVMVSHR	HLA-A*11:01	0.28827331960201263	0.1196752826603887	not-binder
QTAADAFYK	HLA-A*11:01	0.9897289276123047	0.008234059820311886	binder
QTFQRIFTK	HLA-A*11:01	0.9982521057128906	0.0006827397236211613	binder
QTIESINLLK	HLA-A*11:01	0.9979620695114135	0.0018981912133640118	binder
QTLSLKQLFRK	HLA-A*11:01	0.9825850367546082	0.018433726492050807	binder
QTLSPQMWK	HLA-A*11:01	0.9917725205421448	0.006497786767533188	binder
QTMAYNITPLR	HLA-A*11:01	0.9141754865646362	0.07323973629119716	binder
QTQPATPSLWK	HLA-A*11:01	0.9911851167678833	0.006759964393313502	binder
QTSQPFQVLK	HLA-A*11:01	0.9979599833488464	0.0014839623439282343	binder
QTVAVGVIK	HLA-A*11:01	0.9895365595817566	0.0031892568693532223	binder
QVADAFLSK	HLA-A*11:01	0.9972751021385193	0.0012454961843843943	binder
QVAQNLDR	HLA-A*11:01	0.4522537857294083	0.1257790766268814	ambiguous
QVFEFTEPK	HLA-A*11:01	0.9896304607391357	0.003629654922211159	binder
QVFEKSPLR	HLA-A*11:01	0.9397538781166077	0.02628349352745265	binder
QVFPSKKSVWLR	HLA-A*11:01	0.8764751791954041	0.0514383270911181	binder
QVFQKSLPK	HLA-A*11:01	0.9959776878356934	0.0027633862818649793	binder
QVIPASEPK	HLA-A*11:01	0.9843853116035461	0.005366272471752504	binder
QVLDVPLTVK	HLA-A*11:01	0.9970102071762085	0.0029340324612722457	binder
QVLGTEAQSSLLK	HLA-A*11:01	0.9739517331123352	0.02335979107496949	binder
QVMFPVNSK	HLA-A*11:01	0.9973425984382629	0.0011671320451047053	binder
QVVSPGVYK	HLA-A*11:01	0.9957211971282959	0.0012692990389633464	binder
QVYIPTYTK	HLA-A*11:01	0.995556378364563	0.0025339074560664925	binder
QWYESHYALPLGR	HLA-A*11:01	0.002199477006480066	0.0030169041949818865	not-binder
RAAIPIAKR	HLA-A*11:01	0.9720427632331848	0.014138715144217386	binder
RAFHPDLEFVGK	HLA-A*11:01	0.991247296333313	0.00862523269351777	binder
RAFNDPFIQK	HLA-A*11:01	0.9985604405403137	0.0010241919419668782	binder
RAISWTMKK	HLA-A*11:01	0.9969271063804627	0.0019138061141563245	binder
RAKFKQLL	HLA-A*11:01	0.003819374974227685	0.005730752093275465	not-binder
RALDLVAAK	HLA-A*11:01	0.9953880786895752	0.0018388188102568086	binder
RALDVNVALRK	HLA-A*11:01	0.9958381533622742	0.0037186955303866232	binder
RALPKSYQQPK	HLA-A*11:01	0.9902711033821106	0.006845735841502507	binder
RAMEWITAK	HLA-A*11:01	0.9961038112640381	0.002877542146652408	binder
RAPEPLPPK	HLA-A*11:01	0.9905512809753418	0.004543071224723419	binder
RATDVMIAGK	HLA-A*11:01	0.9941671013832092	0.002936715692924418	binder
RAVVQEKE	HLA-A*11:01	0.0022549267371687167	0.0022422757720785193	not-binder
REDIFYTSK	HLA-A*11:01	0.45571865439414977	0.20825837850945658	ambiguous
REFPTVPLVK	HLA-A*11:01	0.6842431604862214	0.13023710325555832	binder
RGLGVAHLARA	HLA-A*11:01	0.004478637837723909	0.006593556992126808	not-binder
RGMGELLPTK	HLA-A*11:01	0.8970182299613952	0.05973865696166281	binder
RGSGLQLLPR	HLA-A*11:01	0.7213845364749432	0.3459405261641719	binder
RGYYRYYNK	HLA-A*11:01	0.9537076115608215	0.034141356719081827	binder
RHPYFYAPELLY	HLA-A*11:01	0.0026822522481324993	0.004525309484537436	not-binder
RIAEFAFEY	HLA-A*11:01	0.9651697993278503	0.03008044800794353	binder
RIATGSFLK	HLA-A*11:01	0.9969234824180603	0.0013278090061191604	binder
RIFGQANTTLK	HLA-A*11:01	0.9993385314941406	0.0007386242910375133	binder
RIFLPPPPGIRK	HLA-A*11:01	0.9993617534637451	0.0008318204843042356	binder
RIFTLKPVRK	HLA-A*11:01	0.9874591588973999	0.009733778115687866	binder
RIFVNDDRHVMAK	HLA-A*11:01	0.7308891203254462	0.35893281010313527	binder
RIGAEVYHNLK	HLA-A*11:01	0.9750002861022949	0.03260809879776776	binder
RIIGVDINK	HLA-A*11:01	0.9970232725143433	0.001517242722121826	binder
RIIPRHLQL	HLA-A*11:01	0.14055903712287546	0.20636132028717563	not-binder
RIMLAEILTTK	HLA-A*11:01	0.9893260478973389	0.008720231296650756	binder
RINEILSNALK	HLA-A*11:01	0.9985528826713562	0.0010731958362785166	binder
RIPGPGTPVK	HLA-A*11:01	0.9960439205169678	0.0008783395277583782	binder
RIQDAMEVTSTFK	HLA-A*11:01	0.8470783948898315	0.1527179717908613	binder
RIQDLSLLY	HLA-A*11:01	0.9807942032814025	0.01407839517552727	binder
RIQDVLFLY	HLA-A*11:01	0.9839637041091919	0.009122804912638024	binder
RIQELEDLLAK	HLA-A*11:01	0.9962711215019227	0.004010618781625918	binder
RIQQIIEGKLFPMK	HLA-A*11:01	0.2664279592223465	0.20553509024364325	not-binder
RISEQPLPNK	HLA-A*11:01	0.9988829493522644	0.0004124387091722796	binder
RITTHFELK	HLA-A*11:01	0.9615097284317017	0.037472676154592245	binder
RLADSLIGK	HLA-A*11:01	0.9984021067619324	0.001222124605860817	binder
RLFHLHSQK	HLA-A*11:01	0.996312391757965	0.0015719794136886801	binder
RLFLFQIQK	HLA-A*11:01	0.9922424197196961	0.006523740120977814	binder
RLFPGLAIK	HLA-A*11:01	0.9974895000457764	0.0013338646774958684	binder
RLMSLPIAKK	HLA-A*11:01	0.9988179683685303	0.00047709644003682673	binder
RLNHYVLYK	HLA-A*11:01	0.9961495280265809	0.0019872254266841962	binder
RLPATGTFKAK	HLA-A*11:01	0.9956473708152771	0.0015924631348920566	binder
RLPDAHSDYAR	HLA-A*11:01	0.5822623535990715	0.3183410222803782	ambiguous
RLPLISGFYK	HLA-A*11:01	0.9922656297683716	0.004116353071735255	binder
RLQEETLTK	HLA-A*11:01	0.9958616733551026	0.0024877383046027616	binder
RLTDADAMK	HLA-A*11:01	0.9591496706008911	0.0073312300655281595	binder
RLVPREIIVEK	HLA-A*11:01	0.9956385016441345	0.002980949172904131	binder
RLVQGSILK	HLA-A*11:01	0.9937475085258484	0.0023855993201098154	binder
RLVRWLLKK	HLA-A*11:01	0.9891924858093262	0.0033459692263295153	binder
RMLEKLGVPK	HLA-A*11:01	0.9915308475494384	0.004143877008654844	binder
RQQDINDTVRLLK	HLA-A*11:01	0.8408668160438537	0.1341595161590511	binder
RSAGVPFHAK	HLA-A*11:01	0.9969322443008423	0.002158083151651737	binder
RSAQPLPLKI	HLA-A*11:01	0.12442492484115064	0.1641096682167458	not-binder
RSFSLGVPR	HLA-A*11:01	0.941403591632843	0.06068578395081392	binder
RSHYFEGVLK	HLA-A*11:01	0.9904380440711975	0.003882365468568019	binder
RSIQVDGKTIK	HLA-A*11:01	0.9835964322090149	0.023337191722564217	binder
RSLDHPNVLK	HLA-A*11:01	0.9990957617759705	0.00038340981483631585	binder
RSQEYKIVLRK	HLA-A*11:01	0.8773985147476197	0.1708620526860039	binder
RSQPSKTLFVK	HLA-A*11:01	0.9744964718818665	0.03569243891557152	binder
RSSFVFVRK	HLA-A*11:01	0.9944958448410034	0.004823590018643646	binder
RSTVAQLVK	HLA-A*11:01	0.9829382538795471	0.014477801028419432	binder
RSVSIPAPA	HLA-A*11:01	0.009404909703880549	0.008839485159104533	not-binder
RSYPGHVQPATAR	HLA-A*11:01	0.42818331010639665	0.34443886457659034	ambiguous
RTAALPTFRK	HLA-A*11:01	0.9992010831832886	0.000593284933935072	binder
RTAHVILRY	HLA-A*11:01	0.9922539472579956	0.009710079732386922	binder
RTFGHLLRY	HLA-A*11:01	0.9989904284477233	0.0006206629793272523	binder
RTFGNDARFIR	HLA-A*11:01	0.7937885276973248	0.3716180326326347	binder
RTFLLQGLLR	HLA-A*11:01	0.915973711013794	0.11895692528029149	binder
RTFPGVASR	HLA-A*11:01	0.997567641735077	0.0020583255634525617	binder
RTFQEVLAY	HLA-A*11:01	0.9960109472274781	0.002001182172535078	binder
RTIAQDYGVLK	HLA-A*11:01	0.9969416618347168	0.003142805209641596	binder
RTIDRSVFK	HLA-A*11:01	0.9993619084358215	0.0004892544967308376	binder
RTINVYPNFRPTPK	HLA-A*11:01	0.8108161926269531	0.1646123311283215	binder
RTIPRSEWDILLK	HLA-A*11:01	0.7754833459854126	0.19534902899284162	binder
RTIRYPDPLIK	HLA-A*11:01	0.9806680083274841	0.0290311078949197	binder
RTISETIERL	HLA-A*11:01	0.9455630421638489	0.02488747643675034	binder
RTITIEIPEVLK	HLA-A*11:01	0.9936270475387573	0.006374035606334245	binder
RTIVSIGDPKK	HLA-A*11:01	0.992919135093689	0.00734871024732906	binder
RTLDAKMPRK	HLA-A*11:01	0.9972490668296814	0.0018735447794219814	binder
RTLEPLAKKIFK	HLA-A*11:01	0.9990395188331604	0.0006930867486335922	binder
RTLGSDSVILK	HLA-A*11:01	0.9987416982650756	0.0010825357622425138	binder
RTLKEILRY	HLA-A*11:01	0.9774256706237793	0.01838981200127473	binder
RTLKPEGNILR	HLA-A*11:01	0.9250475764274597	0.11330882425026331	binder
RTLQEQLEK	HLA-A*11:01	0.9948345184326172	0.004834873267422925	binder
RTMWFAGGFHR	HLA-A*11:01	0.7778504312038421	0.3114385457403872	binder
RTPAYIPIRK	HLA-A*11:01	0.9899928569793701	0.011757187922870843	binder
RTPFGAYGGLLK	HLA-A*11:01	0.9932821869850159	0.004110061863804671	binder
RTPGNRIVYLYTK	HLA-A*11:01	0.2569198995828629	0.19269073402581405	not-binder
RTQEKFALK	HLA-A*11:01	0.997309148311615	0.0015552337768491445	binder
RTQGLMIMK	HLA-A*11:01	0.9973349571228027	0.0006250562520532712	binder
RTSINVVR	HLA-A*11:01	0.7296451419591904	0.2939429861898954	binder
RTSRPLKILR	HLA-A*11:01	0.7564339011907577	0.2832394748311084	binder
RTYDMIQYY	HLA-A*11:01	0.9919312477111817	0.006868518792346743	binder
RVADFTEQY	HLA-A*11:01	0.9666112542152405	0.04409041998391547	binder
RVAEALHKLK	HLA-A*11:01	0.9989503979682922	0.0007695513916958539	binder
RVAQKKASFLR	HLA-A*11:01	0.9217239499092102	0.07787643136376506	binder
RVASSGLQSVVHR	HLA-A*11:01	0.38683450147509574	0.3361043224267739	ambiguous
RVATWFNQPARK	HLA-A*11:01	0.9804567217826843	0.008818694771656812	binder
RVFANNADQQLVK	HLA-A*11:01	0.9906881809234619	0.005776233517690939	binder
RVFEDESGKHWSK	HLA-A*11:01	0.9966693043708801	0.0020736721364148247	binder
RVFEFGGPEVLK	HLA-A*11:01	0.9995322465896607	0.0003670202910576145	binder
RVFHPAFTK	HLA-A*11:01	0.9995155572891236	0.0002604771903863888	binder
RVFIGNLNTAIVK	HLA-A*11:01	0.9570669889450073	0.027463457360049553	binder
RVFLRAINK	HLA-A*11:01	0.9971404433250427	0.0034390763304312875	binder
RVFPMPLPRKA	HLA-A*11:01	0.6974949970841408	0.3573490575443558	binder
RVFPVRPGSGR	HLA-A*11:01	0.9785380125045776	0.02144454331852425	binder
RVFPWFSVK	HLA-A*11:01	0.9978697776794434	0.0009932893119819189	binder
RVFRGRFQGR	HLA-A*11:01	0.9042515277862548	0.15887962283360788	binder
RVFSNKLLEK	HLA-A*11:01	0.998970341682434	0.0007673009488763947	binder
RVIAPPLIK	HLA-A*11:01	0.9991363167762757	0.0002758181462762484	binder
RVIDPKKAMAMK	HLA-A*11:01	0.9994239807128906	0.0005023565275217901	binder
RVIEGSLSPK	HLA-A*11:01	0.9996173977851868	0.0002254463442173975	binder
RVIFTGGVGK	HLA-A*11:01	0.9987148404121399	0.0013856577128278304	binder
RVINEEYKIWK	HLA-A*11:01	0.9947318434715271	0.009396706982877194	binder
RVINEEYKIWKK	HLA-A*11:01	0.9937572956085206	0.009430126008461267	binder
RVINSIPLAK	HLA-A*11:01	0.9990111589431763	0.0010072779513274346	binder
RVIPRITIEMK	HLA-A*11:01	0.9974892735481262	0.0010182384237921373	binder
RVIQASEKLFK	HLA-A*11:01	0.998240613937378	0.0028836121614385975	binder
RVISEGMLWKK	HLA-A*11:01	0.9992247700691224	0.0007392731363889478	binder
RVISSIEQK	HLA-A*11:01	0.9987992644309998	0.000744353686209777	binder
RVIVNHRIYYK	HLA-A*11:01	0.9952717542648315	0.004822599261566585	binder
RVIYKPIVEK	HLA-A*11:01	0.9976589918136597	0.0017910149918234273	binder
RVKLPSGSK	HLA-A*11:01	0.9859018564224243	0.0070741668075764335	binder
RVLDTNDRFLRK	HLA-A*11:01	0.9985618233680725	0.0015468138333777307	binder
RVLDVGFVGR	HLA-A*11:01	0.9942595005035401	0.004410698109081711	binder
RVLEAAVAAK	HLA-A*11:01	0.9990794062614441	0.0004960996942026782	binder
RVLEHDFPK	HLA-A*11:01	0.9976583003997803	0.0014661840014666807	binder
RVLEYLAVRQLK	HLA-A*11:01	0.9749327778816224	0.022369091428803934	binder
RVLKKQDAFYK	HLA-A*11:01	0.9925728559494018	0.009695793817016149	binder
RVLKPGGLLK	HLA-A*11:01	0.998971676826477	0.0008238797613018755	binder
RVLKQKEVEQLIK	HLA-A*11:01	0.8245375514030456	0.16048152249753292	binder
RVLPEFKKK	HLA-A*11:01	0.9957849383354187	0.0012107071413011788	binder
RVLSKAFSRL	HLA-A*11:01	0.8380553245544433	0.14438301269537995	binder
RVLVRSTTPK	HLA-A*11:01	0.9788112282752991	0.03180322413765879	binder
RVMDVQYNK	HLA-A*11:01	0.9993706464767456	0.0004987976788732141	binder
RVMEPLTASR	HLA-A*11:01	0.9959902048110962	0.0023270474477060524	binder
RVMPDGKIQK	HLA-A*11:01	0.9997124552726746	0.00013603279844326082	binder
RVNKVIIGTK	HLA-A*11:01	0.9987507104873657	0.0009678937571351957	binder
RVPDVVLIK	HLA-A*11:01	0.9941071152687073	0.0020553645533974187	binder
RVPDVVLIKK	HLA-A*11:01	0.9985944151878356	0.0012387141247339518	binder
RVPVYAHITHK	HLA-A*11:01	0.9660415291786194	0.042190571887151106	binder
RVPWVKMILNK	HLA-A*11:01	0.9450855016708374	0.07381420650721449	binder
RVQPGLLQWVK	HLA-A*11:01	0.994363009929657	0.003554641312451903	binder
RVQPIKLARVTK	HLA-A*11:01	0.9602668881416321	0.0319114988434123	binder
RVSNVKSVYK	HLA-A*11:01	0.9990361094474792	0.0009018898742942885	binder
RVTLELGGK	HLA-A*11:01	0.9725140810012818	0.012608743691486783	binder
RVWDVRPFAPK	HLA-A*11:01	0.9970092058181763	0.0016270960926464428	binder
RVWEAGTHEELLK	HLA-A*11:01	0.9381128907203674	0.11464818055542436	binder
RVWIQGKFQK	HLA-A*11:01	0.9949890375137329	0.0025415004266417358	binder
RVYIHPFHL	HLA-A*11:01	0.5347554657608271	0.2606227559175353	ambiguous
RVYNWDVKR	HLA-A*11:01	0.9895640730857849	0.007805819552956981	binder
RVYPESIPRK	HLA-A*11:01	0.999640166759491	0.00020737925336517977	binder
RVYSHLKSVLK	HLA-A*11:01	0.9995221376419068	0.00022669668738103054	binder
RWDLDRFHGTSSR	HLA-A*11:01	0.005211230352870189	0.007974907550852974	not-binder
RYDDPEVQK	HLA-A*11:01	0.5335979640483857	0.1881302581475753	ambiguous
RYRVLHKR	HLA-A*11:01	0.022513627540320158	0.018763892084954274	not-binder
SAAPSGKAIFVK	HLA-A*11:01	0.9977852463722229	0.001899968946330981	binder
SAAPSKPAL	HLA-A*11:01	0.22516010850667953	0.15523377597774238	not-binder
SADTLWGIQK	HLA-A*11:01	0.9732025384902954	0.021845052296684018	binder
SAEFLLHMLK	HLA-A*11:01	0.9603606224060058	0.017732159579495185	binder
SAEPAAVIVEK	HLA-A*11:01	0.9749211311340332	0.010931911059589225	binder
SAFDNVPRKK	HLA-A*11:01	0.9937446713447571	0.005342512086930998	binder
SAFDPLKNQDEINK	HLA-A*11:01	0.637981903553009	0.20623496850031053	binder
SAFEYGGQK	HLA-A*11:01	0.9733246803283692	0.01195172418607782	binder
SAFGGSLPAK	HLA-A*11:01	0.9993351578712464	0.00033396570103278605	binder
SAFHKVLSEK	HLA-A*11:01	0.9960450649261474	0.0036095900345858925	binder
SAFLLLGLFK	HLA-A*11:01	0.9891415596008301	0.006861303813018653	binder
SAFPESDNLFK	HLA-A*11:01	0.9954884648323059	0.006037312997293668	binder
SAFSTSISK	HLA-A*11:01	0.9970933675765992	0.0017060665523600086	binder
SAFVERVRK	HLA-A*11:01	0.8999455809593201	0.1070243525718276	binder
SAINIIDEAFSK	HLA-A*11:01	0.9887237548828125	0.003892292562816211	binder
SAIRERFPK	HLA-A*11:01	0.9672992467880249	0.0199883783331963	binder
SALDYNEAK	HLA-A*11:01	0.9542893767356873	0.02505621854296999	binder
SALSQEDVKTLK	HLA-A*11:01	0.9946999192237854	0.0038550392074144686	binder
SALSVAPSK	HLA-A*11:01	0.9924941897392273	0.0021591029598633394	binder
SALTGVLSAK	HLA-A*11:01	0.9963787078857422	0.0016195122517967287	binder
SALTNKAIVKK	HLA-A*11:01	0.9906432390213012	0.003998130018052339	binder
SAMTEEAAVAIK	HLA-A*11:01	0.9784154891967773	0.019399048707993083	binder
SAPASQASL	HLA-A*11:01	0.049131558276712894	0.054831287232363	not-binder
SAPKGSVL	HLA-A*11:01	0.09876965216826647	0.12881174004122903	not-binder
SAPSRATAL	HLA-A*11:01	0.2805289030075073	0.28970493193926583	not-binder
SAPVGVTAL	HLA-A*11:01	0.26174443643540146	0.2720244847206797	not-binder
SAPVSQESL	HLA-A*11:01	0.0844290915876627	0.0499255643722856	not-binder
SAPYGRITL	HLA-A*11:01	0.37537134662270544	0.27671128119121174	ambiguous
SATFPLSVQK	HLA-A*11:01	0.996483325958252	0.0012775218884076764	binder
SATTSPFFK	HLA-A*11:01	0.9919363617897033	0.004089691533742835	binder
SAVHPREIFK	HLA-A*11:01	0.9952336192131043	0.002219180716448897	binder
SAVLFTITK	HLA-A*11:01	0.9897341370582581	0.004370849090018251	binder
SAYYPSSFPK	HLA-A*11:01	0.9979171514511108	0.0014061654355180429	binder
SAYYPSSFPKK	HLA-A*11:01	0.9982152938842773	0.0007425134622962642	binder
SDFHPVKK	HLA-A*11:01	0.8771328568458557	0.11500156272748897	binder
SDPNVSKKLK	HLA-A*11:01	0.16615030709654094	0.1511641749215672	not-binder
SDVVTAVR	HLA-A*11:01	0.20931229144334793	0.14075346684134377	not-binder
SDYLNTFEFMDK	HLA-A*11:01	0.05491423681378364	0.029949252440893265	not-binder
SEATAAILSR	HLA-A*11:01	0.16931414250284432	0.09816464468707374	not-binder
SFEDAKEAL	HLA-A*11:01	0.0028413515388820087	0.005520465631015226	not-binder
SFENSLGINVPR	HLA-A*11:01	0.2750392571091652	0.20992771457451412	not-binder
SFLNISASIPSDVG	HLA-A*11:01	0.01571223281175662	0.018135606286743024	not-binder
SFPIGIYK	HLA-A*11:01	0.5738306045532227	0.20762466694301898	ambiguous
SFYPEEVSSMVLTK	HLA-A*11:01	0.3329175591468811	0.1936229301975751	not-binder
SGDAAIVDMVPGK	HLA-A*11:01	0.5553941160440445	0.18690404195839763	ambiguous
SGFNPNQGFFK	HLA-A*11:01	0.9972294330596924	0.002014937974945693	binder
SGGPVSLDFVK	HLA-A*11:01	0.9537017583847046	0.04052200444829149	binder
SGLVPAAPPK	HLA-A*11:01	0.9905258059501648	0.0032280779259379585	binder
SGMDYWIVK	HLA-A*11:01	0.9451145529747009	0.050181606104330194	binder
SGSNVKIVK	HLA-A*11:01	0.9407116532325744	0.04921187220171106	binder
SGSPATPLK	HLA-A*11:01	0.9884379982948304	0.009933897339661752	binder
SGVSLAALK	HLA-A*11:01	0.9735067963600159	0.014491589451072085	binder
SGYLLPDTK	HLA-A*11:01	0.8705438852310181	0.07550257887815737	binder
SIFAGQNDPLK	HLA-A*11:01	0.9963130354881287	0.0034043915348832034	binder
SIFEAAKQELAK	HLA-A*11:01	0.9972670316696167	0.0016855927868068626	binder
SIFFESMPYK	HLA-A*11:01	0.9954249858856201	0.004132249126978834	binder
SIFGGTDMKK	HLA-A*11:01	0.9975630044937134	0.0017807521834711168	binder
SIFHLTEKK	HLA-A*11:01	0.9911129951477051	0.005346075726845903	binder
SIFIGGSFILK	HLA-A*11:01	0.9985624313354492	0.0014776321349167572	binder
SIFPYVTTK	HLA-A*11:01	0.9980714678764343	0.0008383608913428616	binder
SIFSAVLDELK	HLA-A*11:01	0.9954799294471741	0.0034157110341782103	binder
SIFSGTEKGSK	HLA-A*11:01	0.9961291432380677	0.004044533283312428	binder
SIGDIFLKY	HLA-A*11:01	0.9714232206344604	0.035272190324435855	binder
SIHRPLAYK	HLA-A*11:01	0.9902806282043457	0.010148334300996494	binder
SIIGKGGQRIK	HLA-A*11:01	0.9952370285987854	0.004580554122313981	binder
SIIGKKGESVK	HLA-A*11:01	0.9919432401657104	0.007468591671812553	binder
SIIGVTEPR	HLA-A*11:01	0.9436302423477173	0.05322812970605158	binder
SIINISSIVGK	HLA-A*11:01	0.9994541525840759	0.0003196248296965648	binder
SIINPPIAK	HLA-A*11:01	0.9985361814498901	0.0011274961885824142	binder
SIIPRGSLSLK	HLA-A*11:01	0.9987055659294128	0.0010634472718323298	binder
SIISVLPWK	HLA-A*11:01	0.9931380748748779	0.005760660806401648	binder
SIKIKTDSAK	HLA-A*11:01	0.8584592342376709	0.1808698994520455	binder
SILASLDTFKK	HLA-A*11:01	0.9925010919570922	0.008166176698145162	binder
SILDAKPPKK	HLA-A*11:01	0.9964784383773804	0.001316315077637289	binder
SILDEVIFK	HLA-A*11:01	0.9925690174102784	0.007084423453986162	binder
SILFVPTSAPR	HLA-A*11:01	0.8661680340766906	0.09246794796445913	binder
SILGEAEYIQR	HLA-A*11:01	0.8641454577445984	0.09682182975136207	binder
SILGKGSMRDK	HLA-A*11:01	0.9600279688835144	0.03652340988273452	binder
SILKTPLPKKI	HLA-A*11:01	0.5214546322822571	0.16209953028134655	ambiguous
SILNWVKFK	HLA-A*11:01	0.9951635718345642	0.005865007211973167	binder
SILQGDSPTK	HLA-A*11:01	0.9878554701805115	0.0073114502647727035	binder
SILSGGTPK	HLA-A*11:01	0.9963641881942749	0.0017634642332886828	binder
SILSHIHKR	HLA-A*11:01	0.9774417519569397	0.01638678077827218	binder
SIMDFNSEK	HLA-A*11:01	0.9930604577064515	0.0054250764180071905	binder
SIMSSHVMK	HLA-A*11:01	0.9986353754997254	0.0008901427740817559	binder
SINDKIIELK	HLA-A*11:01	0.9961848258972168	0.004525830771167618	binder
SIPEKNRPL	HLA-A*11:01	0.009753430809359998	0.009069994210685717	not-binder
SIPEPIDPLFK	HLA-A*11:01	0.9884588956832886	0.016323005635650853	binder
SIPGGYNAL	HLA-A*11:01	0.006203696911688894	0.004737906107306589	not-binder
SIPILASAL	HLA-A*11:01	0.012065067794173956	0.011486346697426944	not-binder
SIPQFPVPPK	HLA-A*11:01	0.9952629923820495	0.001637589531132704	binder
SIPTFYFPR	HLA-A*11:01	0.837573254108429	0.17129761736853552	binder
SIQEPSFRMEK	HLA-A*11:01	0.9866244792938232	0.008651532606656123	binder
SIQGVSTVTVK	HLA-A*11:01	0.9955893993377686	0.00382010573421864	binder
SISAVVMEK	HLA-A*11:01	0.998214864730835	0.0007764231590161313	binder
SISEFLLTH	HLA-A*11:01	0.9719971418380737	0.01969770167081338	binder
SISSPQPGK	HLA-A*11:01	0.9933210611343384	0.0033190234443351615	binder
SITSEVFNK	HLA-A*11:01	0.9948777914047241	0.00117088933289764	binder
SIVEKIQAK	HLA-A*11:01	0.9943478584289551	0.003175236391261191	binder
SIVVANYEESIK	HLA-A*11:01	0.78301522731781	0.11189690423724255	binder
SIWDETLYK	HLA-A*11:01	0.9950053453445434	0.002848799070059104	binder
SIWDYFIAK	HLA-A*11:01	0.9959060549736023	0.0016001499157405402	binder
SIYDGDEFRK	HLA-A*11:01	0.9957705974578858	0.0039308920036347705	binder
SIYEHEDIKK	HLA-A*11:01	0.9972733616828918	0.001419190667842282	binder
SIYFPYVLK	HLA-A*11:01	0.9984647870063782	0.0006553273665413	binder
SIYHTTRLLEK	HLA-A*11:01	0.9961262941360474	0.002756261519716868	binder
SIYPSSAEVLK	HLA-A*11:01	0.9992491960525512	0.0005872251933732773	binder
SKGSAFSTSISK	HLA-A*11:01	0.6578315377235413	0.24045732173307066	binder
SLAERSSLLQK	HLA-A*11:01	0.9985069751739502	0.0011217153072553545	binder
SLAMEMVLTGDR	HLA-A*11:01	0.03575300620868802	0.05333322109809373	not-binder
SLDLDVNV	HLA-A*11:01	0.008270658954734245	0.014703340351885051	not-binder
SLELEHIEVK	HLA-A*11:01	0.5754476130008698	0.2200104627452358	ambiguous
SLFDRQGFLK	HLA-A*11:01	0.9971284747123719	0.0019230941047110196	binder
SLFLPRTDYSFHK	HLA-A*11:01	0.4110309511423111	0.3178184137983779	ambiguous
SLFNRRVEEK	HLA-A*11:01	0.9881372332572937	0.012719461412892097	binder
SLFNTIQAL	HLA-A*11:01	0.006582947529386729	0.008785267591144084	not-binder
SLGHFENLQK	HLA-A*11:01	0.9675455451011657	0.03608958765886807	binder
SLGMIFEK	HLA-A*11:01	0.8307469010353088	0.055380046308521946	binder
SLGQWLQEEK	HLA-A*11:01	0.9259856462478637	0.06485137600514458	binder
SLHTLFGDK	HLA-A*11:01	0.910979175567627	0.04106868612131067	binder
SLLNVSTPK	HLA-A*11:01	0.9940616011619567	0.0033001315228125367	binder
SLLPAPKSTST	HLA-A*11:01	0.0008542391813534777	0.0009056103834531696	not-binder
SLLPPPPPAK	HLA-A*11:01	0.9986922025680542	0.0008811224362355333	binder
SLLRDLTPK	HLA-A*11:01	0.9859652757644654	0.0042530187655304445	binder
SLLSVLIPK	HLA-A*11:01	0.9916353225708008	0.0029874712489790507	binder
SLMSVLIPK	HLA-A*11:01	0.9949445962905884	0.0019852582568309412	binder
SLNGEFGYQK	HLA-A*11:01	0.9866697549819946	0.010334223600553994	binder
SLPQSDPVLK	HLA-A*11:01	0.9184446334838867	0.1064348593950313	binder
SLPVEVPLNH	HLA-A*11:01	0.040041725640185176	0.04976756276922319	not-binder
SLPYPPKTL	HLA-A*11:01	0.019959434820339083	0.021140305463716983	not-binder
SLQPSISQK	HLA-A*11:01	0.9956326484680176	0.0022668918438638296	binder
SLSSPLNPK	HLA-A*11:01	0.9965672492980957	0.0015895704807699013	binder
SLSVPSVSK	HLA-A*11:01	0.9931097984313965	0.0017160374016542738	binder
SLTNDWEDHLAVK	HLA-A*11:01	0.46629483699798585	0.18240168489585318	ambiguous
SLTPVTPQK	HLA-A*11:01	0.9876037240028381	0.005314142305122496	binder
SLVFPEAENRK	HLA-A*11:01	0.9563464164733887	0.03625278805998782	binder
SLVGLGGTKSISIS	HLA-A*11:01	0.10866541182622313	0.08037369124322552	not-binder
SLVNLGGSK	HLA-A*11:01	0.9704303979873657	0.01510540216335009	binder
SLVNLGGSKSISIS	HLA-A*11:01	0.24274271130561828	0.18950661499479832	not-binder
SLWDRLIFHK	HLA-A*11:01	0.9967119693756104	0.001647829955560567	binder
SLYAHGYLK	HLA-A*11:01	0.9957090973854065	0.001740900872953335	binder
SLYDQAEKLVSK	HLA-A*11:01	0.9933328270912171	0.005210371179522446	binder
SLYWLSTQK	HLA-A*11:01	0.9788094162940979	0.02087562135857258	binder
SMFHNRHLFK	HLA-A*11:01	0.9966312646865845	0.00127855093012913	binder
SMLNFLKK	HLA-A*11:01	0.8690767645835876	0.08217941905580319	binder
SNDGATILK	HLA-A*11:01	0.9036858201026916	0.02743798593244529	binder
SNFKSPVK	HLA-A*11:01	0.6184513866901398	0.19257497424439396	binder
SNGKFVTSKK	HLA-A*11:01	0.9184075117111206	0.056304044085568244	binder
SNYNLPMHK	HLA-A*11:01	0.9687977433204651	0.01393880856251524	binder
SPIIIHRL	HLA-A*11:01	0.003930106327788963	0.0033888037980524723	not-binder
SQEHPVVLTK	HLA-A*11:01	0.9542140245437623	0.052433054469930226	binder
SQFLAPKAMKK	HLA-A*11:01	0.9823493599891663	0.015282874775367812	binder
SQFTITPGSEQIR	HLA-A*11:01	0.04757650519477465	0.09208857901985973	not-binder
SQGTPISLK	HLA-A*11:01	0.9802522540092469	0.012942623758741705	binder
SQGTTKQLP	HLA-A*11:01	0.000242778304186686	0.0002477886270974055	not-binder
SQIHDIVLVGGSTR	HLA-A*11:01	0.006017402884026524	0.007605705199458638	not-binder
SQISLLIGK	HLA-A*11:01	0.9890166044235229	0.011261375329822963	binder
SQITAIEAQHLLK	HLA-A*11:01	0.8732796669006347	0.05595315300798719	binder
SQLPAEKLPPK	HLA-A*11:01	0.9872748136520386	0.009514717102294365	binder
SQLQKELPPK	HLA-A*11:01	0.9378283739089965	0.06764628825450963	binder
SQMIGKKLFTK	HLA-A*11:01	0.9853217720985412	0.010522592887970339	binder
SQPSKTLF	HLA-A*11:01	0.0002870242864332795	0.00044298434698930415	not-binder
SQSDPTFGK	HLA-A*11:01	0.9925812840461731	0.0042185650255169	binder
SRGIYETPAGTILY	HLA-A*11:01	0.05700692501995945	0.06618900175520573	not-binder
SSADAILGNPK	HLA-A*11:01	0.9978724837303161	0.0016033529381320212	binder
SSAGPGLLK	HLA-A*11:01	0.9962225914001465	0.005379453730102749	binder
SSAPPTPTRL	HLA-A*11:01	0.7350551962852478	0.10660112054632725	binder
SSASANDVRKK	HLA-A*11:01	0.9854036569595337	0.015473614606147962	binder
SSDVIIHR	HLA-A*11:01	0.9113242626190186	0.03854004805955776	binder
SSFQFSIQK	HLA-A*11:01	0.9940593957901	0.003598226376649523	binder
SSFSSPHMK	HLA-A*11:01	0.9978129863739014	0.0009734604760382615	binder
SSFVQNGSTFVK	HLA-A*11:01	0.9941101431846618	0.00572106620696734	binder
SSGEAFHVGK	HLA-A*11:01	0.987170398235321	0.014888875118686645	binder
SSGFGQHGSVSGQ	HLA-A*11:01	0.18880178292165511	0.31822749070185047	not-binder
SSGKFMYL	HLA-A*11:01	0.001122765347827226	0.0007200969153492101	not-binder
SSGSVGESSSKGP	HLA-A*11:01	0.6870286762714386	0.2863780138929175	binder
SSIFVAPRK	HLA-A*11:01	0.9890347123146057	0.006312299099288614	binder
SSLDVSLQK	HLA-A*11:01	0.9974325299263	0.000596303781749326	binder
SSLFSGILK	HLA-A*11:01	0.9909228682518005	0.004456842118164582	binder
SSLFSLLSK	HLA-A*11:01	0.9923904657363891	0.0020775718289498158	binder
SSLIGLGYTQTLK	HLA-A*11:01	0.5440231204032898	0.26071874577209175	ambiguous
SSLNPILFR	HLA-A*11:01	0.9684428453445435	0.02582834587780972	binder
SSLPKKLALLK	HLA-A*11:01	0.9970452547073364	0.002676318464449199	binder
SSLPKSFKR	HLA-A*11:01	0.9192840814590454	0.06249369112247766	binder
SSLPRAFQK	HLA-A*11:01	0.9966439843177796	0.00209198172905842	binder
SSLQPLPPR	HLA-A*11:01	0.9623161435127259	0.018713061883532136	binder
SSLQQGFLK	HLA-A*11:01	0.9827380895614624	0.01631543083694294	binder
SSLRLDPNFLLK	HLA-A*11:01	0.990495502948761	0.008467917775929704	binder
SSLRSPAGVK	HLA-A*11:01	0.9737673044204712	0.02301306783440498	binder
SSLSGPRLLFK	HLA-A*11:01	0.9914183497428894	0.008615990945740955	binder
SSLSLVEIYK	HLA-A*11:01	0.9952914476394653	0.0028957743595191946	binder
SSLSSPLNPK	HLA-A*11:01	0.9983116269111634	0.0010107519864563264	binder
SSMFGTLPR	HLA-A*11:01	0.9893974781036377	0.007299731346938883	binder
SSMSVSELK	HLA-A*11:01	0.9942985892295837	0.002663281559515618	binder
SSMTEEEQIAY	HLA-A*11:01	0.231999746337533	0.27275277633069533	not-binder
SSMTQTPALK	HLA-A*11:01	0.9975994348526	0.0016658914477335487	binder
SSNVAPVKT	HLA-A*11:01	0.0009301487768624383	0.0014838489838702575	not-binder
SSPQAGSSL	HLA-A*11:01	0.03987957290373743	0.06887624298382937	not-binder
SSPQPGSAL	HLA-A*11:01	0.11887449016794563	0.16241206795427662	not-binder
SSQFLAPK	HLA-A*11:01	0.8830081343650817	0.0407063820874485	binder
SSQIGSSQLLK	HLA-A*11:01	0.9979737401008606	0.002101816557209277	binder
SSQIPSSVNK	HLA-A*11:01	0.9971134662628174	0.0028985138958403166	binder
SSQQFSGIGR	HLA-A*11:01	0.9532663106918335	0.0249832717059589	binder
SSSAEFLEK	HLA-A*11:01	0.992293632030487	0.004824197407167745	binder
SSSGSVGESSSKGP	HLA-A*11:01	0.7951798439025879	0.22142282469009425	binder
SSSNPIPTK	HLA-A*11:01	0.9961440205574036	0.004414253942059609	binder
SSSNVRVIK	HLA-A*11:01	0.9928618550300599	0.0024554821225103293	binder
SSSSLQSREEKQE	HLA-A*11:01	0.00038009693626462894	0.0004828710507898048	not-binder
SSTISSNVASKA	HLA-A*11:01	0.29429895952343943	0.17551186245071151	not-binder
SSTPATGVFLK	HLA-A*11:01	0.9969614267349243	0.0031763743768396767	binder
SSVPLLNSK	HLA-A*11:01	0.9919001460075378	0.003748530141683453	binder
SSVPPPSAPPPK	HLA-A*11:01	0.9993818163871765	0.0007513319022067162	binder
SSVSLPLAK	HLA-A*11:01	0.9975975155830383	0.0010379273687529753	binder
SSVVPSVYK	HLA-A*11:01	0.9976503729820252	0.0010073682800947497	binder
SSYGNQEFK	HLA-A*11:01	0.9961505651473999	0.0031437002195978257	binder
SSYPKQILR	HLA-A*11:01	0.988266932964325	0.009679609094072714	binder
SSYPNPVAH	HLA-A*11:01	0.8808781027793884	0.10410959550342597	binder
SSYREAVFK	HLA-A*11:01	0.9887286067008972	0.006514610091962509	binder
SSYYSVLLQK	HLA-A*11:01	0.9986674070358277	0.0007637008339835506	binder
STAAATVLK	HLA-A*11:01	0.999320101737976	0.00042096001113886734	binder
STAASSALGFSK	HLA-A*11:01	0.999523663520813	0.000336790469235019	binder
STAAYQPIK	HLA-A*11:01	0.9928992748260498	0.003969120596211279	binder
STAFKGEK	HLA-A*11:01	0.8417334794998169	0.06641290900766572	binder
STAKHVESRNRYLK	HLA-A*11:01	0.09497660940779724	0.1385747735298789	not-binder
STAKPPKEILK	HLA-A*11:01	0.9992152690887451	0.00044011628089571787	binder
STAKSQFLK	HLA-A*11:01	0.998354148864746	0.0011119208326225687	binder
STANIDDLK	HLA-A*11:01	0.9764348864555359	0.02609784126104943	binder
STANYDFVLK	HLA-A*11:01	0.9978258609771729	0.001713411301424497	binder
STAVVVAELLK	HLA-A*11:01	0.9930328726768494	0.0054780145067581075	binder
STDNVSITK	HLA-A*11:01	0.9975693106651307	0.0012469340444199622	binder
STDSDSFVK	HLA-A*11:01	0.9710612893104553	0.03429931926731025	binder
STFRVDTAVIK	HLA-A*11:01	0.9948328614234925	0.003680463144101108	binder
STFSATWNR	HLA-A*11:01	0.9928282618522644	0.010399633628409429	binder
STFSTLVTVLK	HLA-A*11:01	0.9990796923637391	0.0007221511152487254	binder
STFVLDEFK	HLA-A*11:01	0.9891034603118897	0.009501145222590738	binder
STGQEYAAKFLK	HLA-A*11:01	0.9924746155738831	0.0034041157884520394	binder
STGTFVVSQPLNYR	HLA-A*11:01	0.11432049260129133	0.15221666287381658	not-binder
STIDDTISKF	HLA-A*11:01	0.8168605923652649	0.19514607048489596	binder
STIDWNKLYRR	HLA-A*11:01	0.9874080181121826	0.006582772727646914	binder
STIFTLDVYK	HLA-A*11:01	0.9968515992164612	0.0033242913896768967	binder
STIHGKLQE	HLA-A*11:01	0.0026739865163108332	0.0028017307788678718	not-binder
STIPKVLQY	HLA-A*11:01	0.9959739089012146	0.0024535056187512394	binder
STITVDQMK	HLA-A*11:01	0.9922044754028321	0.007311965169556416	binder
STIVNRGITPK	HLA-A*11:01	0.9969401001930237	0.0038357909362466275	binder
STLAVTSQK	HLA-A*11:01	0.9989388465881348	0.0007254424525695189	binder
STLPVTVKK	HLA-A*11:01	0.9994774341583252	0.00023941804903258762	binder
STLSPIAPR	HLA-A*11:01	0.9961969256401062	0.0013819053127990244	binder
STLSTVISK	HLA-A*11:01	0.9993652462959289	0.0005678072756000629	binder
STLTGVWKK	HLA-A*11:01	0.9982694745063782	0.0007840406262107031	binder
STMAIIVNKL	HLA-A*11:01	0.9136467576026917	0.09366206069689806	binder
STMDLVKSK	HLA-A*11:01	0.9993139863014221	0.0005561580306153241	binder
STMEGGTLK	HLA-A*11:01	0.9983082056045532	0.0009587568186716283	binder
STMEKFFEH	HLA-A*11:01	0.979014539718628	0.02036960622875334	binder
STMGYMAAKK	HLA-A*11:01	0.9986171722412109	0.0010527895303585886	binder
STMGYMMAKK	HLA-A*11:01	0.9988092303276062	0.001327826516765959	binder
STMPGLPTR	HLA-A*11:01	0.9898923397064209	0.0059693249364727195	binder
STMRPLATAY	HLA-A*11:01	0.9728274345397949	0.018359033829515096	binder
STMSAEWVSK	HLA-A*11:01	0.9982824206352234	0.0012661693520723317	binder
STMTTPQVLK	HLA-A*11:01	0.99950031042099	0.00041011964424333096	binder
STMVDVRVMKK	HLA-A*11:01	0.9983181953430176	0.0009889147116251742	binder
STNAYMPLLK	HLA-A*11:01	0.9984427690505981	0.00131345922668574	binder
STNNWVLIK	HLA-A*11:01	0.9971290588378906	0.002894979235604823	binder
STNWSDVGK	HLA-A*11:01	0.9946024656295777	0.0025858700886460897	binder
STPSFSSPK	HLA-A*11:01	0.9958682894706726	0.004133503370043793	binder
STQDTGKLPVK	HLA-A*11:01	0.9977033853530883	0.0018156912552265126	binder
STQLEDSLLGK	HLA-A*11:01	0.9933560848236084	0.007326082326738692	binder
STQPENFLK	HLA-A*11:01	0.9979371309280396	0.0008172543386902528	binder
STSEPLSSK	HLA-A*11:01	0.9993982791900635	0.0003975760709389025	binder
STSIIATIGPASR	HLA-A*11:01	0.20189927145838737	0.13813107514996614	not-binder
STSLVVPEK	HLA-A*11:01	0.9962701082229615	0.0020592980868342045	binder
STSPEIFRK	HLA-A*11:01	0.9992379546165466	0.00031606295279392084	binder
STSPSVALSK	HLA-A*11:01	0.9995760917663574	0.0003006220208973592	binder
STSPYFLEH	HLA-A*11:01	0.9919065356254577	0.008088514084008002	binder
STSTWRIPSRK	HLA-A*11:01	0.9841064572334289	0.017197494960830804	binder
STSVPENPK	HLA-A*11:01	0.9971446394920349	0.002307390453062025	binder
STTRSGAIFTK	HLA-A*11:01	0.983069121837616	0.023869990399055786	binder
STTTTQITK	HLA-A*11:01	0.9984598875045776	0.0010629038855608788	binder
STVAQLVK	HLA-A*11:01	0.9808083534240722	0.007183496562188878	binder
STVLPLYAK	HLA-A*11:01	0.9983947038650512	0.0006145522435284902	binder
STVSADLANLLK	HLA-A*11:01	0.9994185090065002	0.0005274358811436281	binder
STVSPLPSLK	HLA-A*11:01	0.9993550777435303	0.00047552187986808254	binder
STVSRFFLY	HLA-A*11:01	0.9941832423210144	0.005943437147488842	binder
STWTGPPAMK	HLA-A*11:01	0.9990374445915222	0.0007169000877020846	binder
STYDGVFIWK	HLA-A*11:01	0.9991471409797669	0.0009551934678965569	binder
STYFKKLFK	HLA-A*11:01	0.9970816731452942	0.0028741138810729305	binder
STYPPEIVVPK	HLA-A*11:01	0.999608826637268	0.00041003850689988176	binder
SVAAPITVR	HLA-A*11:01	0.9912805795669556	0.005815320179055391	binder
SVAELDDK	HLA-A*11:01	0.7760668277740479	0.12505955920613937	binder
SVAETAQTIK	HLA-A*11:01	0.9968977689743042	0.0017768096797396355	binder
SVAGGLFVGK	HLA-A*11:01	0.9984947085380554	0.001071656654451881	binder
SVAGIFNYY	HLA-A*11:01	0.9915140032768249	0.009606685000125112	binder
SVAGLKKQFYK	HLA-A*11:01	0.9984676003456116	0.0014072660310244696	binder
SVAKIAQYK	HLA-A*11:01	0.9974850654602051	0.002013973596854564	binder
SVAKNFFTK	HLA-A*11:01	0.9987870216369629	0.0009961706813957172	binder
SVASSRSSVLK	HLA-A*11:01	0.999486792087555	0.0002421178364331178	binder
SVDLPKHAK	HLA-A*11:01	0.9888566732406616	0.0117522673751935	binder
SVEAAAELSAK	HLA-A*11:01	0.9933572888374329	0.003573444157557672	binder
SVEATQPVLK	HLA-A*11:01	0.9917323589324951	0.003147101301495914	binder
SVEEFQVFK	HLA-A*11:01	0.9964708805084228	0.0020179993823257344	binder
SVEMPLTGK	HLA-A*11:01	0.9929710507392884	0.004796292337740454	binder
SVESIISPK	HLA-A*11:01	0.9936674356460571	0.0035604409513405474	binder
SVFACPILR	HLA-A*11:01	0.9870357155799866	0.004909217766240977	binder
SVFAFGENK	HLA-A*11:01	0.9959368944168091	0.002783202109735666	binder
SVFAGVVGVK	HLA-A*11:01	0.998725438117981	0.0009331621032076905	binder
SVFALTNGIYPHK	HLA-A*11:01	0.9302206635475159	0.08292801248302838	binder
SVFDFFLEK	HLA-A*11:01	0.9988673686981201	0.0009266608887071102	binder
SVFDFQKAYK	HLA-A*11:01	0.9991099834442139	0.0010024549246843548	binder
SVFEHTIFPSEY	HLA-A*11:01	0.9798467755317688	0.008374778527148184	binder
SVFEKYFQF	HLA-A*11:01	0.5891888409852981	0.1883722390629954	ambiguous
SVFELTFKR	HLA-A*11:01	0.9890986323356629	0.009106635552421253	binder
SVFFGGLSIK	HLA-A*11:01	0.9981509804725647	0.0012867660613077073	binder
SVFFPESGLAK	HLA-A*11:01	0.9993362784385681	0.0005357521559358627	binder
SVFGGLVNYFK	HLA-A*11:01	0.999453091621399	0.000846842752180067	binder
SVFKELLGK	HLA-A*11:01	0.9980768084526062	0.0008833723357024305	binder
SVFPSLNMAVK	HLA-A*11:01	0.9972272157669068	0.0030123242037236255	binder
SVFPYNHRMK	HLA-A*11:01	0.9978571653366088	0.0019745413814729663	binder
SVFPYNHRMKK	HLA-A*11:01	0.9946081161499023	0.00807574772856288	binder
SVFQTTDTKSKRK	HLA-A*11:01	0.6989609271287918	0.27105465930936207	binder
SVFSGNPSIWLK	HLA-A*11:01	0.9982604026794434	0.002006074714034372	binder
SVFTETPSPVLK	HLA-A*11:01	0.9981353759765625	0.0017015897174527863	binder
SVFYDDTYNTLK	HLA-A*11:01	0.9978194236755371	0.0018180652068325825	binder
SVGEVMAIGR	HLA-A*11:01	0.9732895135879517	0.01737382268207631	binder
SVGGREILKGK	HLA-A*11:01	0.990325140953064	0.005620943813475483	binder
SVGMYLISK	HLA-A*11:01	0.9927677154541016	0.00509175626646027	binder
SVGQTVITK	HLA-A*11:01	0.996801209449768	0.002958512183487053	binder
SVGTEMIITK	HLA-A*11:01	0.9906887650489807	0.004316423075554002	binder
SVHFPLRSK	HLA-A*11:01	0.9757215857505799	0.037050845795468065	binder
SVIAKYPHK	HLA-A*11:01	0.9940582275390625	0.0056186430564164015	binder
SVIATTALDK	HLA-A*11:01	0.9962660074234009	0.0027101743909020482	binder
SVIDRKDLIIK	HLA-A*11:01	0.9978803753852844	0.0017468986339327559	binder
SVIGDYLARF	HLA-A*11:01	0.7062860205769539	0.331900771130865	binder
SVIGFRILLLK	HLA-A*11:01	0.995790958404541	0.0034670340152297887	binder
SVIKPFEEK	HLA-A*11:01	0.996514093875885	0.003963669265534795	binder
SVIPTDPQVLSK	HLA-A*11:01	0.9986455798149109	0.000977958903567671	binder
SVIRPPFKKFSK	HLA-A*11:01	0.9457058668136596	0.06591767789986865	binder
SVIRPPFKK	HLA-A*11:01	0.9979903101921082	0.0017380514290099645	binder
SVISYKTEEK	HLA-A*11:01	0.989876639842987	0.00966118798129348	binder
SVITKKLEDVK	HLA-A*11:01	0.9726828932762146	0.028368025747014962	binder
SVITTSAPNK	HLA-A*11:01	0.9989111065864563	0.0005988783564958703	binder
SVIVTPLDVVK	HLA-A*11:01	0.9897284269332886	0.010366457441733033	binder
SVKPGAHLTVK	HLA-A*11:01	0.9926289677619934	0.009941030846359005	binder
SVLAETEGILQK	HLA-A*11:01	0.9976085662841797	0.002720507915754824	binder
SVLDIETRK	HLA-A*11:01	0.9958855509757996	0.0034161080156420117	binder
SVLDLSVHKK	HLA-A*11:01	0.9985523581504822	0.0004463087839289042	binder
SVLDVRSLK	HLA-A*11:01	0.9984530210494995	0.0009287869401415072	binder
SVLDWEDLIR	HLA-A*11:01	0.7378818809986114	0.1897599535420625	binder
SVLEATRVNRR	HLA-A*11:01	0.7384329617023468	0.2798216979525191	binder
SVLEGSGLPR	HLA-A*11:01	0.9854299545288085	0.008712676714820724	binder
SVLENFVGR	HLA-A*11:01	0.9894861221313477	0.00822306041810425	binder
SVLEPGTAK	HLA-A*11:01	0.9978502511978149	0.001421146708140713	binder
SVLESVKEK	HLA-A*11:01	0.996466314792633	0.0012935509982031374	binder
SVLEVVSEK	HLA-A*11:01	0.9970727801322937	0.0026983011463024755	binder
SVLGKGSMRDK	HLA-A*11:01	0.9756068587303162	0.023611830297941682	binder
SVLGKVKIFEK	HLA-A*11:01	0.9967368245124817	0.002616416310544254	binder
SVLGPNAR	HLA-A*11:01	0.8855221271514893	0.049494150347571826	binder
SVLGSGFGELAPPK	HLA-A*11:01	0.8745944857597351	0.08102113282342895	binder
SVLHGMVFK	HLA-A*11:01	0.9965684294700623	0.0020167942092031432	binder
SVLIIAWKF	HLA-A*11:01	0.02276045618345961	0.04032313606173864	not-binder
SVLNIPMAK	HLA-A*11:01	0.9984585046768188	0.0011232715699034449	binder
SVLNNSLLLH	HLA-A*11:01	0.886843740940094	0.11566934911908387	binder
SVLPFQIYY	HLA-A*11:01	0.9817276000976562	0.024738705763407042	binder
SVLPWIILH	HLA-A*11:01	0.9811103940010071	0.012713625676497326	binder
SVLRELFKK	HLA-A*11:01	0.9952427625656128	0.001636076738654855	binder
SVLSYTSVR	HLA-A*11:01	0.9297648310661316	0.05289886534267963	binder
SVLVSAGNVK	HLA-A*11:01	0.9884667754173279	0.008442789631774188	binder
SVLVVAGSLK	HLA-A*11:01	0.9934936046600342	0.00377689671203215	binder
SVLYPSSDPK	HLA-A*11:01	0.9904075264930725	0.007504634065332686	binder
SVMDHHFRK	HLA-A*11:01	0.9992071151733398	0.0005779941451246254	binder
SVMGPQEKK	HLA-A*11:01	0.9978467226028442	0.0011962542618903886	binder
SVMGVTVSRL	HLA-A*11:01	0.946649694442749	0.039204599290880264	binder
SVMNLDDLTR	HLA-A*11:01	0.927866542339325	0.07638449926178995	binder
SVMPAQKITK	HLA-A*11:01	0.9989464282989502	0.0006275732747628859	binder
SVMPKKSILK	HLA-A*11:01	0.9988893508911133	0.0006775293920015277	binder
SVMPKKSILKK	HLA-A*11:01	0.9995986104011536	0.0003156104211422123	binder
SVMVPKSILAK	HLA-A*11:01	0.9987359166145324	0.0010546646995325084	binder
SVMYPVDSVK	HLA-A*11:01	0.99680495262146	0.001674199405893058	binder
SVMYSTLPGR	HLA-A*11:01	0.987270200252533	0.009074212795251526	binder
SVNGIIFVH	HLA-A*11:01	0.9938790678977967	0.005142740488372417	binder
SVNIQALPDK	HLA-A*11:01	0.9895394444465637	0.00870247346449816	binder
SVNKPGQLVNK	HLA-A*11:01	0.9996355533599853	0.0002828467903091246	binder
SVNNPILRK	HLA-A*11:01	0.9994861721992493	0.00035823029521966687	binder
SVNPGMARWIK	HLA-A*11:01	0.994423258304596	0.006565108804956022	binder
SVNPSVTTIK	HLA-A*11:01	0.9991677284240723	0.0007059076150167677	binder
SVNVDYSKLKK	HLA-A*11:01	0.9952741622924804	0.005684486162659429	binder
SVPCSVAPEK	HLA-A*11:01	0.9939316391944886	0.0023689962932589223	binder
SVPDYGQRLK	HLA-A*11:01	0.9867781877517701	0.007566615205037705	binder
SVPEAGGPPIK	HLA-A*11:01	0.9953043222427368	0.001538023655427718	binder
SVPEAQSAL	HLA-A*11:01	0.03939778665080666	0.05921014916925122	not-binder
SVPEFPLSPPKK	HLA-A*11:01	0.9955830693244934	0.0031998330955107725	binder
SVPEVLGARYE	HLA-A*11:01	0.06494437471264973	0.07541795978317495	not-binder
SVPLAATSM	HLA-A*11:01	0.060447320155799386	0.10429029130593405	not-binder
SVPNGQTPLK	HLA-A*11:01	0.9869088292121887	0.00393199347965716	binder
SVPNKALELK	HLA-A*11:01	0.9827290773391724	0.016814268475909947	binder
SVPREPIDRK	HLA-A*11:01	0.8255155920982361	0.10889731584500394	binder
SVPVAVVPSK	HLA-A*11:01	0.9916222810745239	0.00901962748172954	binder
SVQAPEVAK	HLA-A*11:01	0.997043001651764	0.002144110377201343	binder
SVQDGSVLK	HLA-A*11:01	0.9952972412109375	0.004929066305523984	binder
SVQEGIKFKK	HLA-A*11:01	0.9979084610939026	0.0016152712525694896	binder
SVQGNFDLNSK	HLA-A*11:01	0.9936845541000366	0.0034553615627939413	binder
SVQPTSEERIPK	HLA-A*11:01	0.9976557970046998	0.0018716467325821432	binder
SVQVMALKK	HLA-A*11:01	0.9925490260124207	0.004838764007022079	binder
SVSDQFYRY	HLA-A*11:01	0.9743162393569946	0.02256296963136108	binder
SVSEVIEGY	HLA-A*11:01	0.9167133092880249	0.026832160155189213	binder
SVSFSDVFFK	HLA-A*11:01	0.99751797914505	0.0021684549356785106	binder
SVSISSAVK	HLA-A*11:01	0.9950185179710388	0.002621917647055347	binder
SVSPSFANEVK	HLA-A*11:01	0.9969900250434875	0.002407677056029879	binder
SVSRGSSLKILSK	HLA-A*11:01	0.8976590394973755	0.1201863271149313	binder
SVSSAPTLLK	HLA-A*11:01	0.9995603084564209	0.0004014365195158777	binder
SVSSVSTLK	HLA-A*11:01	0.9984135150909423	0.0009456762847021533	binder
SVTEAIPVSR	HLA-A*11:01	0.9855214595794678	0.009244273292639476	binder
SVTEFSEEK	HLA-A*11:01	0.9819075703620911	0.00943336175104056	binder
SVTNVSVAK	HLA-A*11:01	0.9960405707359314	0.0016674337744492398	binder
SVVAVPLPLH	HLA-A*11:01	0.6079472571611404	0.20704217367781586	binder
SVVAVPLPLHR	HLA-A*11:01	0.9929512500762939	0.0015945397783473977	binder
SVVEYLLQH	HLA-A*11:01	0.9758558750152588	0.02273087823523426	binder
SVVGELMYK	HLA-A*11:01	0.9973382711410522	0.001299243486935814	binder
SVVPQLTGGSVYK	HLA-A*11:01	0.9897895097732544	0.002548564304931821	binder
SVVSLLDGVVEK	HLA-A*11:01	0.9921952247619629	0.007126847622228874	binder
SVVSSVTTK	HLA-A*11:01	0.9989010453224182	0.0008127041619132578	binder
SVYDLTPGEK	HLA-A*11:01	0.9978090763092041	0.0018207177441838906	binder
SVYGGGGIHEY	HLA-A*11:01	0.9969800233840942	0.0035256363809603296	binder
SVYITLKK	HLA-A*11:01	0.9582074284553528	0.02498711113571107	binder
SVYSDRYIFAK	HLA-A*11:01	0.9980617761611938	0.0023381033013055936	binder
SVYSPESSVRK	HLA-A*11:01	0.9996143221855164	0.0005191449641456959	binder
SWGSGLDMHTK	HLA-A*11:01	0.1842347638681531	0.09386336884485691	not-binder
TAAYVNAIEK	HLA-A*11:01	0.9811798334121704	0.013682921936022828	binder
TADDPSLSLIK	HLA-A*11:01	0.9578097105026245	0.03167429913829026	binder
TADVHFER	HLA-A*11:01	0.5525286555290222	0.12411635638030347	ambiguous
TAFLLDALK	HLA-A*11:01	0.8972819805145263	0.026240516204614633	binder
TAFRNKSMLFK	HLA-A*11:01	0.9724126815795898	0.03540342554644955	binder
TAGAQVLLR	HLA-A*11:01	0.8292546153068543	0.09361740132531943	binder
TAGLPTTLGP	HLA-A*11:01	0.009523494085442508	0.007979787255809345	not-binder
TALDPSVLD	HLA-A*11:01	0.0005748287279857322	0.00041984324558880487	not-binder
TALVSWLSAK	HLA-A*11:01	0.9352774858474732	0.034868782182160156	binder
TAMPPGTAR	HLA-A*11:01	0.8884081840515137	0.09069425858487438	binder
TAPTGHTL	HLA-A*11:01	0.17036906224675477	0.2945622922994256	not-binder
TATPQQAQEVHEK	HLA-A*11:01	0.4665594756603241	0.3417136621351752	ambiguous
TAVAPIER	HLA-A*11:01	0.5976360380649567	0.11238660745659373	binder
TAVVVGTITDDVR	HLA-A*11:01	0.058044497040100396	0.05090140361646382	not-binder
TAYGGKYSVK	HLA-A*11:01	0.991527259349823	0.007391083433346485	binder
TDTYKLILNGK	HLA-A*11:01	0.3584392905235291	0.10837141255894046	not-binder
TDVAAPFGGFK	HLA-A*11:01	0.6420600473880768	0.14851220250373168	binder
TEAELLQLEK	HLA-A*11:01	0.49662917852401733	0.13085061189673286	ambiguous
TEISEMNR	HLA-A*11:01	0.1419392041862011	0.09299043888135076	not-binder
TEKPEVID	HLA-A*11:01	0.0024649347149534153	0.004206185695723996	not-binder
TENLLGSYFPK	HLA-A*11:01	0.444935117661953	0.23547128562786573	ambiguous
TEQGPQVDETQFK	HLA-A*11:01	0.40551221668720244	0.29610732412748225	ambiguous
TFEESFQK	HLA-A*11:01	0.829827094078064	0.09054287224752344	binder
TFIAIKPDGVQR	HLA-A*11:01	0.39229724859105775	0.2599961472560357	ambiguous
TFRPPYYHR	HLA-A*11:01	0.37113315761089327	0.1592647579587589	not-binder
TFTVTEKPEVID	HLA-A*11:01	0.000467230231765825	0.0004990540868790564	not-binder
TFYGPVKK	HLA-A*11:01	0.8167013704776764	0.25480544740074457	binder
TGEVYFADSFDR	HLA-A*11:01	0.03898556907079183	0.05327596238438916	not-binder
TGLTWSKTGP	HLA-A*11:01	0.0032639137672958894	0.0036067074219670015	not-binder
TGPNLHGLFGR	HLA-A*11:01	0.4347657263278961	0.22793855504364088	ambiguous
TGTAEMSSILEER	HLA-A*11:01	0.16371706938443822	0.17521316738138257	not-binder
THILLFLPK	HLA-A*11:01	0.5391359269618988	0.28892133738559767	ambiguous
TIAASLAFK	HLA-A*11:01	0.9931720137596131	0.00217103874692528	binder
TIAMDGTEGLVR	HLA-A*11:01	0.4208342835307121	0.23109178113174503	ambiguous
TIDERAINKK	HLA-A*11:01	0.9914795279502868	0.00442397641662134	binder
TIEEVVGR	HLA-A*11:01	0.7964584589004516	0.04508845641960194	binder
TIFEERHLK	HLA-A*11:01	0.9925579905509949	0.0037808860866079827	binder
TIFLMGPVK	HLA-A*11:01	0.967429256439209	0.012784262165242487	binder
TIISEQQAKSLLK	HLA-A*11:01	0.9852269291877747	0.007021416883914476	binder
TIITAESIFYK	HLA-A*11:01	0.9940460085868835	0.0069155339320091935	binder
TILAGDVKVK	HLA-A*11:01	0.9715541124343872	0.012696792748103336	binder
TILDELVQR	HLA-A*11:01	0.9257671594619751	0.0367883647460881	binder
TIMDRSIILRH	HLA-A*11:01	0.7820260524749756	0.1801443335262338	binder
TINEVENQILTR	HLA-A*11:01	0.8626006960868835	0.12043645585191526	binder
TIPIDGDFFSYTR	HLA-A*11:01	0.08768308277358301	0.09615166875902911	not-binder
TIQVDNTDAEGR	HLA-A*11:01	0.5685780107975006	0.21083955758830433	ambiguous
TITLYGKS	HLA-A*11:01	0.0046905632247217	0.002096868169562459	not-binder
TIYSEADLRKK	HLA-A*11:01	0.996264636516571	0.002310009347443204	binder
TKTFTVTEKPEVID	HLA-A*11:01	0.011700739612759173	0.015989144688053764	not-binder
TLADAEGDVFR	HLA-A*11:01	0.775472629070282	0.133866887391233	binder
TLAFITKTI	HLA-A*11:01	0.0008662042444484541	0.0008332419555450081	not-binder
TLDVAVRR	HLA-A*11:01	0.6285341620445252	0.10980417583460877	binder
TLFYLGKRK	HLA-A*11:01	0.9029505491256714	0.07408883040425228	binder
TLGVDFIDVATK	HLA-A*11:01	0.6587146639823913	0.2096937394133891	binder
TLKGETTTEAVDAA	HLA-A*11:01	0.00042174246009381023	0.0004166133609094386	not-binder
TLKGETTTEAVD	HLA-A*11:01	6.869388578536472e-05	9.161567610644956e-05	not-binder
TLNDELEIIEGMK	HLA-A*11:01	0.5533420633524656	0.3333004797004693	ambiguous
TLPKPVQK	HLA-A*11:01	0.9067557692527771	0.04813923843543625	binder
TLSDYNIQK	HLA-A*11:01	0.9930838704109192	0.00561737248849572	binder
TLTIVDTGIGMTK	HLA-A*11:01	0.6615447103977203	0.17673984755915018	binder
TNPFRPQK	HLA-A*11:01	0.4736924469470978	0.1377317426336749	ambiguous
TPAVTTYKLVINGK	HLA-A*11:01	0.030030560865998267	0.027429527505967173	not-binder
TQEKNPLPSK	HLA-A*11:01	0.8409138321876526	0.11962724898321903	binder
TQLVSNLK	HLA-A*11:01	0.8163571715354919	0.0993224985089574	binder
TQMGPVAAK	HLA-A*11:01	0.9948802351951599	0.003371059303984938	binder
TSETPQPPR	HLA-A*11:01	0.43131677210330965	0.1685519119201396	ambiguous
TSGAAVIKQ	HLA-A*11:01	0.012390975396374414	0.015068447327813811	not-binder
TSIAIDTIINQK	HLA-A*11:01	0.9821348667144776	0.012457966518609705	binder
TSLLGYFPNK	HLA-A*11:01	0.9805483937263488	0.011185418065539984	binder
TSLSVSTPK	HLA-A*11:01	0.990118682384491	0.003736064960208427	binder
TSPIIIHRL	HLA-A*11:01	0.07351270017097704	0.12260465731169581	not-binder
TSQPFQVLK	HLA-A*11:01	0.9946411728858948	0.0018389154143439862	binder
[truncated: 31,425 more rows]
