# Supplementary material for: Peptidome Surveillance Across Evolving SARS-CoV-2 Lineages Reveals HLA Binding Conservation in Nucleocapsid Among Variants With Most Potential for T-Cell Epitope Loss in Spike
Source: Front Immunol. 2022 Jun 23;13:918928. doi: 10.3389/fimmu.2022.918928 (PMC9260595; doi:10.3389/fimmu.2022.918928)
Supplement: Supplementary file 4 [file DataSheet_4.zip › cnn_results/HLA-C08_02_predictionsCNN.csv]

peptide	allele	prediction	prediction_std	classification
AAAAPRAVA	HLA-C*08:02	0.7644703149795532	0.1214154710086489	binder
AAADASPSL	HLA-C*08:02	0.853907334804535	0.09847520923082109	binder
AAAGSPLSL	HLA-C*08:02	0.839779508113861	0.14308795594617826	binder
AAAGSPVFL	HLA-C*08:02	0.6953380644321442	0.2266336222405133	binder
AADAEPLEI	HLA-C*08:02	0.9915345072746277	0.009076212973657929	binder
AADAEPLEIILH	HLA-C*08:02	0.26998706832528113	0.28976935389887876	not-binder
AADAGTFL	HLA-C*08:02	0.9992992281913757	0.0005323522864832787	binder
AADALGKLISI	HLA-C*08:02	0.9894191741943359	0.009106092860305665	binder
AADDFLEDL	HLA-C*08:02	0.9984107732772827	0.0012729046698748635	binder
AADDLYSML	HLA-C*08:02	0.9990125179290772	0.0009338247415359582	binder
AADDPLVHESLL	HLA-C*08:02	0.9924904704093933	0.0050821495968204	binder
AADEPVTVL	HLA-C*08:02	0.999939239025116	6.801745693555586e-05	binder
AADFAQMEL	HLA-C*08:02	0.9996029615402222	0.00031914875082317745	binder
AADFEIGHF	HLA-C*08:02	0.9912560462951661	0.007391950958625755	binder
AADFEIGHFL	HLA-C*08:02	0.988948380947113	0.0066998819241754215	binder
AADFSGFGSTL	HLA-C*08:02	0.9990868330001831	0.0006891821270677313	binder
AADFVKAFI	HLA-C*08:02	0.9855635762214661	0.007627789477273974	binder
AADGAVAGEVRAL	HLA-C*08:02	0.9874513149261475	0.015684985007059945	binder
AADGGLRASVT	HLA-C*08:02	0.9680085420608521	0.017435304039466103	binder
AADGGLRASVTL	HLA-C*08:02	0.9965336918830872	0.005019455496044239	binder
AADGGLRASVTLL	HLA-C*08:02	0.9921241402626038	0.008237964405902975	binder
AADGGPKL	HLA-C*08:02	0.9998119831085205	0.0001694789317310857	binder
AADGGPRVSF	HLA-C*08:02	0.9996914267539978	0.000383641333314335	binder
AADGKLLKL	HLA-C*08:02	0.999745786190033	0.00021301493906758016	binder
AADGKVQVL	HLA-C*08:02	0.9999404907226562	4.7027869822457234e-05	binder
AADGPMPFL	HLA-C*08:02	0.9995638370513916	0.00037150496030811063	binder
AADGSLGRLA	HLA-C*08:02	0.8804705023765564	0.0592411410369743	binder
AADGSPGLKSVL	HLA-C*08:02	0.9944204211235046	0.00768202400002724	binder
AADGSVKL	HLA-C*08:02	0.9998051285743713	0.00016102996544008303	binder
AADIDTRSEF	HLA-C*08:02	0.9956680178642273	0.003786666526957894	binder
AADIENRVLELN	HLA-C*08:02	0.10330391265451908	0.11865078229067563	not-binder
AADIPQTAV	HLA-C*08:02	0.9986280560493469	0.0010751452520215063	binder
AADISIIV	HLA-C*08:02	0.9846519351005554	0.00790727056571096	binder
AADITSSL	HLA-C*08:02	0.9994232773780822	0.0006701666172353637	binder
AADKAAVVKF	HLA-C*08:02	0.9972032904624939	0.0026594263816342345	binder
AADKIHSSF	HLA-C*08:02	0.9995817542076111	0.0004425921150536434	binder
AADKSAVVAA	HLA-C*08:02	0.7053735092282295	0.3214222325123109	binder
AADLAHITA	HLA-C*08:02	0.8962717413902282	0.13223602059871062	binder
AADLDAVPMSL	HLA-C*08:02	0.9776677012443542	0.03277680958450575	binder
AADLPTKPT	HLA-C*08:02	0.9017456412315369	0.12670566019268756	binder
AADLSEIEI	HLA-C*08:02	0.9864052295684814	0.010834269365793013	binder
AADLSLHSF	HLA-C*08:02	0.9975579023361206	0.0017757616818381632	binder
AADLSMLVL	HLA-C*08:02	0.9969887733459473	0.00291131422250452	binder
AADLVEKSF	HLA-C*08:02	0.9974355340003968	0.0028897405232561684	binder
AADMLGLSL	HLA-C*08:02	0.9964149236679077	0.002474813326943299	binder
AADPGPGAEL	HLA-C*08:02	0.9999160289764404	0.00012601051432132608	binder
AADPSVVNL	HLA-C*08:02	0.9999669313430786	4.9197348837845705e-05	binder
AADPSWNSL	HLA-C*08:02	0.9996665716171265	0.00034675483107048154	binder
AADQAKQLL	HLA-C*08:02	0.9995596528053283	0.00037976664559035155	binder
AADSAVRL	HLA-C*08:02	0.9998438358306885	0.00011392567423357109	binder
AADSAVRLW	HLA-C*08:02	0.9920600891113281	0.013672583892755247	binder
AADSPGSGL	HLA-C*08:02	0.999633502960205	0.0003968937648177271	binder
AADSWYLAL	HLA-C*08:02	0.9417086362838745	0.04477483379054945	binder
AADSYFSLL	HLA-C*08:02	0.9929877638816833	0.00445319289113917	binder
AADTGSEAKPGAL	HLA-C*08:02	0.9934892416000366	0.004392449281521439	binder
AADVAQSTHV	HLA-C*08:02	0.9827844619750976	0.016713351839216708	binder
AADVAQSTHVL	HLA-C*08:02	0.9971900582313538	0.0035293012835177946	binder
AADVGISL	HLA-C*08:02	0.9994479060173035	0.0005709529708305119	binder
AADVILKTL	HLA-C*08:02	0.9988655805587768	0.0014263240206251263	binder
AADWHNLIL	HLA-C*08:02	0.9990982055664063	0.0006151640787474499	binder
AADWIRISEM	HLA-C*08:02	0.9494267702102661	0.040817548361960054	binder
AADYSQLEL	HLA-C*08:02	0.9994449853897095	0.00042011372874104543	binder
AAEAAEVIL	HLA-C*08:02	0.9756024003028869	0.020839253164747475	binder
AAEATPVAL	HLA-C*08:02	0.994784677028656	0.006411357834169773	binder
AAEEFKVPA	HLA-C*08:02	0.09236424807459116	0.09062310329814588	not-binder
AAEEPHALEL	HLA-C*08:02	0.9969385981559753	0.004239411395333094	binder
AAEEPLSLL	HLA-C*08:02	0.9943296194076539	0.005970118708704643	binder
AAEEPVSEV	HLA-C*08:02	0.988891315460205	0.01625812121510568	binder
AAEFGGESF	HLA-C*08:02	0.9714946031570435	0.044733047478829564	binder
AAEFLTSKL	HLA-C*08:02	0.8889928936958313	0.1389813298680817	binder
AAEFVPSFL	HLA-C*08:02	0.9466821789741516	0.031099397359147535	binder
AAELPGSSA	HLA-C*08:02	0.6148656129837036	0.258049497405395	ambiguous
AAENIGSEL	HLA-C*08:02	0.9974920392036438	0.002980027650629578	binder
AAEPTPTQV	HLA-C*08:02	0.9918299198150635	0.0028192321070115577	binder
AAERPGEAA	HLA-C*08:02	0.6651180148124695	0.2978643174512329	binder
AAETPALEL	HLA-C*08:02	0.9969221830368042	0.004318691173957068	binder
AAEVAATEI	HLA-C*08:02	0.9482592225074769	0.07179214049034845	binder
AAEYGLVVL	HLA-C*08:02	0.9089928388595581	0.09428846123922661	binder
AAGEPGTSM	HLA-C*08:02	0.8428374707698822	0.21458090984365621	binder
AAPATRAAL	HLA-C*08:02	0.9288148760795594	0.1013324166290447	binder
AAPEGKRSL	HLA-C*08:02	0.8595879912376404	0.1762411360621477	binder
AAPEGVPL	HLA-C*08:02	0.6391635745763778	0.30119390654429445	ambiguous
AAPPAEKAPV	HLA-C*08:02	0.7659743189811706	0.17143356141729826	binder
AAPSAAREL	HLA-C*08:02	0.9002882480621338	0.10184179744458849	binder
ADPPWDIHMEL	HLA-C*08:02	0.4423781126737595	0.26236266221619375	ambiguous
AEQRGENALKD	HLA-C*08:02	0.0526217051083222	0.07031741135524774	not-binder
AFDIAELRSSTI	HLA-C*08:02	0.07457450901856646	0.0837310918083219	not-binder
AFDKHMNL	HLA-C*08:02	0.9585889101028442	0.0459462033265392	binder
AFVSTVGIDF	HLA-C*08:02	0.0009696934437670279	0.0006969741004179419	not-binder
AGDDCQAGL	HLA-C*08:02	0.955350685119629	0.04930208329009482	binder
AGDDPSVPL	HLA-C*08:02	0.9955180883407593	0.006145190677328927	binder
AGDFSKTSL	HLA-C*08:02	0.9975916624069214	0.0017737140787871927	binder
AGDHVSLTL	HLA-C*08:02	0.9968697667121887	0.0031184469667736832	binder
AGDLPGLAA	HLA-C*08:02	0.7506523251533508	0.08655613530387077	binder
AGDMGELAL	HLA-C*08:02	0.9937546253204346	0.003917119336188643	binder
AGDSGFVSL	HLA-C*08:02	0.9975601673126221	0.0026908873337201343	binder
AGDSPGSQF	HLA-C*08:02	0.9984256625175476	0.0018056075218281786	binder
AGDVSMFL	HLA-C*08:02	0.9733559370040894	0.025480463990605023	binder
AGFAGDDAPR	HLA-C*08:02	0.3740312781184912	0.3313634667027252	ambiguous
AIDEALAAL	HLA-C*08:02	0.9986940026283264	0.0007270929687047316	binder
AIDEDLTAL	HLA-C*08:02	0.9978344082832337	0.0023622355255576337	binder
AIDIQNAYL	HLA-C*08:02	0.9915207505226136	0.008093276619634092	binder
AKDEPDTNL	HLA-C*08:02	0.9809517741203309	0.013238560043916148	binder
ALDDGSAL	HLA-C*08:02	0.9960497260093689	0.003015559216014158	binder
ALDKSSSTL	HLA-C*08:02	0.999358880519867	0.0006009502182633512	binder
ALDLAPSSL	HLA-C*08:02	0.9972680330276489	0.002777223031794065	binder
ALDLESLSL	HLA-C*08:02	0.9944666504859925	0.004110268311915938	binder
ALDLNSVL	HLA-C*08:02	0.9921906232833863	0.006416849056716483	binder
ALDSEGRAL	HLA-C*08:02	0.9984615325927735	0.0010730529104534085	binder
ALDSGVSTM	HLA-C*08:02	0.9970858216285705	0.0019951789668045295	binder
ALDVNVAL	HLA-C*08:02	0.9835484147071838	0.02730722680519333	binder
ALDVPHAEL	HLA-C*08:02	0.9992584109306335	0.0005911174888249126	binder
ALDVPNTAF	HLA-C*08:02	0.9880173325538635	0.014571567248069569	binder
ALEEQLQQIRAE	HLA-C*08:02	0.6013975083827973	0.1786370139183327	binder
ALEEQLQQIR	HLA-C*08:02	0.316121584456414	0.3333894031428898	not-binder
ALQDQLVLVAAK	HLA-C*08:02	0.0528285410036915	0.060001520209551615	not-binder
ALYLQYTDETFR	HLA-C*08:02	0.030916334452558657	0.06010327159854932	not-binder
AMDLIISTL	HLA-C*08:02	0.9760499000549316	0.021235683053946353	binder
ANDDPNGIF	HLA-C*08:02	0.9884557962417603	0.009331479978331534	binder
ANDEATVSV	HLA-C*08:02	0.9935332655906677	0.007295357102946456	binder
APLRDPALRQLL	HLA-C*08:02	0.07637581303715706	0.04050802039026683	not-binder
AQDEAFAL	HLA-C*08:02	0.9709826231002807	0.02613271746426884	binder
AQDEIPAL	HLA-C*08:02	0.9931100964546203	0.003513536585541129	binder
AQDELGRTL	HLA-C*08:02	0.9995769023895263	0.0003001001552177278	binder
AQDLIRTIL	HLA-C*08:02	0.9907620549201965	0.013878540591765498	binder
AQDPEIASL	HLA-C*08:02	0.9988090872764588	0.0009474163903645413	binder
AQDPENQAL	HLA-C*08:02	0.9994091987609863	0.00041619703172034194	binder
AQDPQAVL	HLA-C*08:02	0.9981194257736206	0.0015843019929130888	binder
AQDQHYAL	HLA-C*08:02	0.9776359081268311	0.027830255957026557	binder
AQDVELYL	HLA-C*08:02	0.7666879236698151	0.2939637135706786	binder
AQNVGTTHDL	HLA-C*08:02	0.29811852555721996	0.2621076961712491	not-binder
AQYEDIAQK	HLA-C*08:02	0.0865642165997997	0.08323767475649886	not-binder
ASDFPHISA	HLA-C*08:02	0.8645549416542053	0.09704528909683048	binder
ASDGSFSLPL	HLA-C*08:02	0.9781969547271728	0.03276430486746032	binder
ASDGVVAAI	HLA-C*08:02	0.9921077847480774	0.0049779411557305375	binder
ASDIATSV	HLA-C*08:02	0.9969576835632324	0.0017093934483976704	binder
ASDLGSAAV	HLA-C*08:02	0.9957699775695801	0.003122435373877934	binder
ASDLTRIHF	HLA-C*08:02	0.9944027662277222	0.004740113164592946	binder
ASDLVTTVF	HLA-C*08:02	0.9924159646034241	0.010553149221430398	binder
ASDPASSL	HLA-C*08:02	0.9996473908424377	0.0004712820758695053	binder
ASDQKVKAL	HLA-C*08:02	0.998079264163971	0.0016710971278530197	binder
ASDQPWSGL	HLA-C*08:02	0.995468544960022	0.0038096449716582023	binder
ASDSGAVEL	HLA-C*08:02	0.9995719432830811	0.0005324956772642512	binder
ASDVGSITL	HLA-C*08:02	0.9996919155120849	0.0003808604146321801	binder
ASDVHGNF	HLA-C*08:02	0.9981237173080444	0.0019592644869039005	binder
ASDVVFATM	HLA-C*08:02	0.987317430973053	0.011510658934834614	binder
ASDVVLEVL	HLA-C*08:02	0.9954742074012757	0.002362257978047138	binder
ASEEPWTVL	HLA-C*08:02	0.981981348991394	0.020195030327042895	binder
ATDAVGIVL	HLA-C*08:02	0.9988391160964966	0.0009646255549995416	binder
ATDIALLL	HLA-C*08:02	0.9961756944656373	0.0013521506076605728	binder
ATDITSSL	HLA-C*08:02	0.9991825342178344	0.0009275029996462142	binder
ATDLLSVAL	HLA-C*08:02	0.9923324465751648	0.004808442730106487	binder
ATDPNILSL	HLA-C*08:02	0.9998979568481445	0.00011949283733362251	binder
ATDTKNVQF	HLA-C*08:02	0.99836266040802	0.0019442019810294788	binder
ATDYGGTSV	HLA-C*08:02	0.999473237991333	0.0003902976160654556	binder
ATDYGMKSI	HLA-C*08:02	0.9773516774177551	0.026747252945013174	binder
ATDYQGNTAL	HLA-C*08:02	0.9977031111717224	0.0014135825645056044	binder
ATEEPGESF	HLA-C*08:02	0.9947967410087586	0.005547745084572074	binder
AVDDSVAKTSQL	HLA-C*08:02	0.9888171672821044	0.011959425960121253	binder
AVDGGLSIPH	HLA-C*08:02	0.8441123723983764	0.161417433291918	binder
AVDGISLHL	HLA-C*08:02	0.9994159817695618	0.000542043034310163	binder
AVDIPHMDI	HLA-C*08:02	0.9857897758483887	0.014172450752424685	binder
AVDKANLEIMT	HLA-C*08:02	0.5146567299962044	0.2421822950132269	ambiguous
AVDKANLEIMTK	HLA-C*08:02	0.5578559756278991	0.12735512256993473	ambiguous
AVDKANLEIMTKR	HLA-C*08:02	0.100702216476202	0.09621105011850012	not-binder
AVDNQPRDIGL	HLA-C*08:02	0.9913174748420716	0.0053694631455352285	binder
AVDPQITSL	HLA-C*08:02	0.9998943924903869	9.039945008077724e-05	binder
AVDPSSVAL	HLA-C*08:02	0.9999236702919007	8.578832229770106e-05	binder
AVDPTSGQL	HLA-C*08:02	0.9998525023460388	0.00012232226395425503	binder
AVDTKNNVL	HLA-C*08:02	0.998974609375	0.0009102910658274368	binder
AVDTSSEI	HLA-C*08:02	0.9913434624671936	0.007315079880876254	binder
AVDTSSEITT	HLA-C*08:02	0.7223307251930237	0.2445834384644408	binder
AVDTSSEITTKDL	HLA-C*08:02	0.8930580496788025	0.15589373854246238	binder
AVDTSSEITTKDLK	HLA-C*08:02	0.7817630887031555	0.1199338701760158	binder
AVDTSSEITTK	HLA-C*08:02	0.7139399886131287	0.1537306582981387	binder
AVDWDPTAL	HLA-C*08:02	0.9678854823112488	0.033649628800213174	binder
CADLLDRQIL	HLA-C*08:02	0.9112408280372619	0.06627801001638838	binder
DDATSALDANSQL	HLA-C*08:02	0.4192510902881622	0.198350143522153	ambiguous
DDSLPVLLE	HLA-C*08:02	0.00159292632015422	0.0011976563010054199	not-binder
DEASKKEI	HLA-C*08:02	0.049621574527736814	0.0596488706199657	not-binder
DFDLHSEL	HLA-C*08:02	0.8765278935432435	0.11299578505186386	binder
DPPWDIHMEL	HLA-C*08:02	0.09734123995294794	0.1620164948705276	not-binder
DQIFQALF	HLA-C*08:02	0.0006026143431242303	0.0005800108926342549	not-binder
DSYVGDEAQSK	HLA-C*08:02	0.2509581737103872	0.26873298651285726	not-binder
DTNIVLGAL	HLA-C*08:02	0.011708974587963893	0.00891957154871386	not-binder
DVDVNHHL	HLA-C*08:02	0.9851707458496094	0.01691878732638539	binder
EADFPKNPL	HLA-C*08:02	0.960643196105957	0.047111174403079194	binder
EADGAAWVL	HLA-C*08:02	0.9707841515541077	0.02819249251240457	binder
EADVNIKL	HLA-C*08:02	0.9936901450157165	0.0072004626086284535	binder
EADVSSDL	HLA-C*08:02	0.963688051700592	0.01659111828074873	binder
EAEIPGANL	HLA-C*08:02	0.686172890663147	0.21747683342926055	binder
EAPLAKWS	HLA-C*08:02	5.171041478893024e-05	4.704598213375675e-05	not-binder
EEGAPSAAAL	HLA-C*08:02	0.37632305920124054	0.18731093776829905	not-binder
EESILDLVL	HLA-C*08:02	0.013329792293006903	0.013936588342118342	not-binder
EIFTCLGELGAIA	HLA-C*08:02	0.002172164444345981	0.003982455911992136	not-binder
EIIDLVLDR	HLA-C*08:02	0.0012427884514522702	0.0011175020912099702	not-binder
ELQKDNFL	HLA-C*08:02	0.015675318754801992	0.015149516148050013	not-binder
ESDDPNLAA	HLA-C*08:02	0.483274001814425	0.2658722417146821	ambiguous
ESDLPSAVTL	HLA-C*08:02	0.9928247094154358	0.00939460292297534	binder
EVDGKQVEL	HLA-C*08:02	0.9977100133895874	0.0013309831756503493	binder
EVDHPGPAL	HLA-C*08:02	0.9950854539871216	0.0052688808389002645	binder
EYTDASFTNR	HLA-C*08:02	0.005191009275882763	0.005151698186872992	not-binder
EYVNLPINGNGKQ	HLA-C*08:02	0.6829372450709343	0.30127734520931104	binder
FADAGLVCI	HLA-C*08:02	0.9799943923950195	0.03010760417465182	binder
FADAHNMLLF	HLA-C*08:02	0.9940609097480774	0.007610698349645399	binder
FADAHSNLA	HLA-C*08:02	0.9260189175605774	0.05523551649198571	binder
FADAHSNL	HLA-C*08:02	0.9997894525527954	0.00013376874093754608	binder
FADAITEL	HLA-C*08:02	0.9996479511260986	0.00032990109957286554	binder
FADALEVIPMAL	HLA-C*08:02	0.5247140876948834	0.30796251606907993	ambiguous
FADAMEVI	HLA-C*08:02	0.9757028698921204	0.027796620548132606	binder
FADAMEVIP	HLA-C*08:02	0.28576862504705786	0.2918129871641803	not-binder
FADAMEVIPSTL	HLA-C*08:02	0.7973251581192017	0.09351214005693499	binder
FADDGVKYLEL	HLA-C*08:02	0.9980680465698242	0.0019780020132445716	binder
FADDILETSADSL	HLA-C*08:02	0.9268648266792298	0.033688153557435103	binder
FADDMYSL	HLA-C*08:02	0.9977764844894409	0.0020944589522190033	binder
FADDPCSSV	HLA-C*08:02	0.9996681928634643	0.00024877463976886977	binder
FADDPCSSVK	HLA-C*08:02	0.8855448484420776	0.14444297433688513	binder
FADDPCSSVKR	HLA-C*08:02	0.8396796345710754	0.15649397846015975	binder
FADDTYTESYI	HLA-C*08:02	0.9694895148277283	0.036603662274391935	binder
FADDYKIAI	HLA-C*08:02	0.991599702835083	0.00890677728714337	binder
FADEDEAQAFRAL	HLA-C*08:02	0.9613285303115845	0.026707008614654984	binder
FADEGSIFY	HLA-C*08:02	0.9643123984336853	0.053348506836375334	binder
FADEGTVVK	HLA-C*08:02	0.8990988492965698	0.09270201414686521	binder
FADEKPLQDM	HLA-C*08:02	0.9991208195686341	0.00046466044487218655	binder
FADENFKL	HLA-C*08:02	0.9997466564178467	0.0002286849739925837	binder
FADEVRLSF	HLA-C*08:02	0.9985115647315979	0.001956267476044361	binder
FADFERHFL	HLA-C*08:02	0.9974495887756347	0.0015825863564970315	binder
FADFGSAL	HLA-C*08:02	0.9991737365722656	0.0007324926798388925	binder
FADFLQAHL	HLA-C*08:02	0.9982600331306457	0.00026452693223194947	binder
FADFLVYEF	HLA-C*08:02	0.9538350582122803	0.044501546363425196	binder
FADFMVKDV	HLA-C*08:02	0.9548917055130005	0.047610489398791936	binder
FADFVEGSSHL	HLA-C*08:02	0.9964436888694763	0.0016801739945863986	binder
FADGFVKAL	HLA-C*08:02	0.9998785614967346	7.018785028149628e-05	binder
FADGFVLVY	HLA-C*08:02	0.9660726428031922	0.03746035115983394	binder
FADGHVLEL	HLA-C*08:02	0.9999867439270019	1.1774933404489015e-05	binder
FADGHVLELL	HLA-C*08:02	0.9979601860046386	0.0031846070845701862	binder
FADGILPLDL	HLA-C*08:02	0.9968861103057861	0.002185869972687663	binder
FADGLSLGL	HLA-C*08:02	0.9992101073265076	0.00036239736056468356	binder
FADGVILL	HLA-C*08:02	0.9988856315612793	0.0007936019416605197	binder
FADGVYLVL	HLA-C*08:02	0.9977470278739929	0.002397730613808805	binder
FADHVVPLL	HLA-C*08:02	0.999564254283905	0.0003520561300442132	binder
FADIEISRNEAL	HLA-C*08:02	0.7653379082679749	0.1966394144782988	binder
FADILNDVAM	HLA-C*08:02	0.991948664188385	0.00803145466604901	binder
FADISNLL	HLA-C*08:02	0.9995392560958862	0.00033270731184185075	binder
FADISSQILF	HLA-C*08:02	0.9960865378379822	0.005609914268964586	binder
FADIVGFTQL	HLA-C*08:02	0.9982968449592591	0.0011670539762578221	binder
FADKETLI	HLA-C*08:02	0.9973076224327088	0.001945721650110543	binder
FADKETLIQFL	HLA-C*08:02	0.9889981985092163	0.005104514081343956	binder
FADKHIQV	HLA-C*08:02	0.9992708683013916	0.0005714812094656359	binder
FADKSKQEAL	HLA-C*08:02	0.9984993934631348	0.0007067188816606704	binder
FADLGYKQM	HLA-C*08:02	0.9981554508209228	0.0011192744154316784	binder
FADLLGTAF	HLA-C*08:02	0.9931608438491821	0.007370939056387063	binder
FADLNLAEF	HLA-C*08:02	0.9972432971000671	0.0022612155223415064	binder
FADLPALFGATL	HLA-C*08:02	0.9185477733612061	0.09456533050627469	binder
FADLSQKSPEL	HLA-C*08:02	0.9864914894104004	0.010565609571457734	binder
FADNPGPMV	HLA-C*08:02	0.9995949625968933	0.00019090743974720182	binder
FADPIAANL	HLA-C*08:02	0.9997672438621521	0.00029450797691725185	binder
FADPVDVNPF	HLA-C*08:02	0.9974661469459534	0.0024391071152913566	binder
FADQENQVA	HLA-C*08:02	0.9113317489624023	0.08463133864922646	binder
FADQNSVPRAL	HLA-C*08:02	0.9920451641082764	0.007929979706373538	binder
FADSFDRGTL	HLA-C*08:02	0.9992476224899292	0.0005654481015779197	binder
FADSSYLL	HLA-C*08:02	0.9958673596382142	0.00458203352518689	binder
FADVAPLQL	HLA-C*08:02	0.9997753381729126	0.0001404570441718949	binder
FADVEGKNLASL	HLA-C*08:02	0.9964822649955749	0.002299466518375603	binder
FADVLPEAAAL	HLA-C*08:02	0.9841771960258484	0.018649746970138575	binder
FADVSVKF	HLA-C*08:02	0.9990361452102661	0.0006514951460874393	binder
FADWYLEQL	HLA-C*08:02	0.9955366492271424	0.004073735745087931	binder
FADYRPTEV	HLA-C*08:02	0.9952152609825134	0.006369444917495643	binder
FADYVSTM	HLA-C*08:02	0.9979581117630005	0.0017252361272441748	binder
FAEDVGSNKGA	HLA-C*08:02	0.7270865947008133	0.31578691822704563	binder
FAEDVGSNKGAIIG	HLA-C*08:02	0.7553443908691406	0.2729317523279186	binder
FAEEPGLVL	HLA-C*08:02	0.9995485782623291	0.000590273954334317	binder
FAEEQTLVL	HLA-C*08:02	0.9973620414733887	0.002846139050626081	binder
FAEGFVKAL	HLA-C*08:02	0.9971504807472229	0.0033578163856558363	binder
FAEGFVRAL	HLA-C*08:02	0.9976888656616211	0.002140987420702111	binder
FAEISSNTSQL	HLA-C*08:02	0.9786599755287171	0.018882014556450142	binder
FAEQPSVKL	HLA-C*08:02	0.998645830154419	0.0016339666250684507	binder
FAETIETVL	HLA-C*08:02	0.9767001867294312	0.019366369685019768	binder
FAEWKVDML	HLA-C*08:02	0.8870532751083374	0.09958686032406633	binder
FAGYSEEVL	HLA-C*08:02	0.33074570521712304	0.2429044662605551	not-binder
FAIDPHLLL	HLA-C*08:02	0.9739564299583435	0.01426439746047339	binder
FAIDPHLLLSV	HLA-C*08:02	0.893895423412323	0.06518712798771639	binder
FAIPLIEKL	HLA-C*08:02	0.5198941886425018	0.197817180496284	ambiguous
FAMEIDPSL	HLA-C*08:02	0.82392657995224	0.11916981082176109	binder
FAMFDQSQI	HLA-C*08:02	0.07591110691428185	0.06790454256064322	not-binder
FAQEALTVL	HLA-C*08:02	0.9469782590866089	0.04724315255929347	binder
FASEVSNVL	HLA-C*08:02	0.9444318294525147	0.042076856994510435	binder
FASFPHMVL	HLA-C*08:02	0.7697875916957855	0.23241298934766513	binder
FASHVSPEV	HLA-C*08:02	0.7696090817451477	0.1329397507497039	binder
FAYDGKDYIAL	HLA-C*08:02	0.9886523604393005	0.011487441680346665	binder
FAYDGKDYI	HLA-C*08:02	0.9640442848205566	0.023168436232457155	binder
FAYDGKDYLTL	HLA-C*08:02	0.990255844593048	0.008600704805767622	binder
FAYDPSNYEYL	HLA-C*08:02	0.9649628281593323	0.03051773057333301	binder
FAYVEGESL	HLA-C*08:02	0.5832003772258758	0.24324128216034452	ambiguous
FFDEESYSL	HLA-C*08:02	0.9984825491905213	0.0016385783751368978	binder
FFDEKLNSL	HLA-C*08:02	0.9993254661560058	0.0004328567890393065	binder
FFDGAKDV	HLA-C*08:02	0.91247638463974	0.06191758804432628	binder
FFDNISSEL	HLA-C*08:02	0.9987155318260192	0.0011184205249839781	binder
FFDSSVEL	HLA-C*08:02	0.99106365442276	0.01269992408179788	binder
FFDTNTSVL	HLA-C*08:02	0.9937799453735352	0.0076583371685018595	binder
FGDDWGSIL	HLA-C*08:02	0.9636840701103211	0.06664989105749203	binder
FGDEGAVIEVL	HLA-C*08:02	0.9944421768188476	0.0021662032525333694	binder
FGDESNKPILL	HLA-C*08:02	0.9969891309738159	0.0018594315371730623	binder
FGDFSPTDV	HLA-C*08:02	0.9658710837364197	0.008229673325360579	binder
FGDISERL	HLA-C*08:02	0.9991595625877381	0.0004227683989904238	binder
FGDSEPEL	HLA-C*08:02	0.9914082884788513	0.0057121432895759425	binder
FGDSPLAL	HLA-C*08:02	0.9962314367294312	0.002555879432949179	binder
FIAPTGHSL	HLA-C*08:02	0.8297276973724366	0.12177314764416414	binder
FIDDVVSAV	HLA-C*08:02	0.9980204105377197	0.0015185912733179697	binder
FIDFGLDL	HLA-C*08:02	0.9690090894699097	0.03191427962132776	binder
FIDGGGSV	HLA-C*08:02	0.9983970403671265	0.0008602664043831119	binder
FIDGNVESL	HLA-C*08:02	0.9998495221138001	0.00012321125007542532	binder
FIDPSSGLAF	HLA-C*08:02	0.9997969627380371	0.00019564992573895012	binder
FIDPSSGL	HLA-C*08:02	0.9998895168304444	0.00010318255483969322	binder
FIDVGAGVI	HLA-C*08:02	0.9956055045127868	0.0029553150346868897	binder
FIESAHTEL	HLA-C*08:02	0.9980441451072692	0.001706602356058777	binder
FIGDSGIPL	HLA-C*08:02	0.8594335675239563	0.0521566916919499	binder
FITDPVVL	HLA-C*08:02	0.6693324089050293	0.10698401889880862	binder
FLDDEVTVPL	HLA-C*08:02	0.9971431612968444	0.0017623345654775903	binder
FLDDITQL	HLA-C*08:02	0.9993620395660401	0.0008668441853490813	binder
FLDDNQIVT	HLA-C*08:02	0.9469433665275574	0.03966164446077794	binder
FLDEEVKL	HLA-C*08:02	0.9995416879653931	0.0006802756872793217	binder
FLDENVHFF	HLA-C*08:02	0.9996765375137329	0.00024321368774057254	binder
FLDEPTNHL	HLA-C*08:02	0.9999594211578369	2.9473551227802285e-05	binder
FLDGDQLTL	HLA-C*08:02	0.9991806030273438	0.0006993629551497951	binder
FLDGMTEL	HLA-C*08:02	0.9985721826553344	0.0015499596738975895	binder
FLDGQAVL	HLA-C*08:02	0.9986432313919067	0.0018140077764856179	binder
FLDGYVSQL	HLA-C*08:02	0.9997507214546204	0.0001688359253050075	binder
FLDNPGIL	HLA-C*08:02	0.9995901584625244	0.0003420476634173824	binder
FLDNPGILSEL	HLA-C*08:02	0.9991581201553345	0.0010400246613986766	binder
FLDNSLDTVL	HLA-C*08:02	0.9973650455474854	0.0020920371982839645	binder
FLDPPPYETL	HLA-C*08:02	0.9994605898857116	0.00047235524211522217	binder
FLDSEVSEL	HLA-C*08:02	0.9997847437858581	0.00019015388219815224	binder
FLDSMATL	HLA-C*08:02	0.9969569325447083	0.0024411053465697085	binder
FLDSQTATF	HLA-C*08:02	0.9983936786651612	0.0011186682313807743	binder
FLDSVTAEV	HLA-C*08:02	0.9988380312919617	0.0010772727702907867	binder
FLDVSGISL	HLA-C*08:02	0.9997901320457458	0.00012261939030015436	binder
FLDVVSKL	HLA-C*08:02	0.9990568995475769	0.0010141834573913176	binder
FLDYGENL	HLA-C*08:02	0.9952613592147828	0.004934355113723759	binder
FLEEANRVL	HLA-C*08:02	0.998986792564392	0.0008409580861372074	binder
FLNDQTLEFL	HLA-C*08:02	0.9169095635414124	0.04806690575116087	binder
FPDDATSPL	HLA-C*08:02	0.993406879901886	0.007921696828308962	binder
FQDLSSSIL	HLA-C*08:02	0.9969091057777405	0.0023692772839990135	binder
FQDSKNSDL	HLA-C*08:02	0.9967360734939575	0.0034794509175964257	binder
FQPTLLTLPR	HLA-C*08:02	0.0019186748962511046	0.0016376907540285163	not-binder
FSAGEPRVL	HLA-C*08:02	0.6594882726669311	0.09832027527062238	binder
FSDDAFNTTFI	HLA-C*08:02	0.9809863448143006	0.013032056017420626	binder
FSDDPNVTK	HLA-C*08:02	0.9510190963745118	0.042084412632546024	binder
FSDGAVSL	HLA-C*08:02	0.9997679948806762	0.00019963151033096813	binder
FSDGDAKL	HLA-C*08:02	0.9994260787963867	0.00044506551957898484	binder
FSDGITSV	HLA-C*08:02	0.9986796975135803	0.0003814131482456288	binder
FSDIPSPYL	HLA-C*08:02	0.9996901988983155	0.0001455899329513764	binder
FSDLTEEML	HLA-C*08:02	0.9987186789512634	0.0007518624349662757	binder
FSDLTMHEL	HLA-C*08:02	0.9993270039558411	0.0006195413485061891	binder
FSDNPLGL	HLA-C*08:02	0.9995308995246888	0.0002850303022681032	binder
FSDPNFLAH	HLA-C*08:02	0.9174929738044739	0.125524288011846	binder
FSDQRSEL	HLA-C*08:02	0.9995606422424317	0.0004807215568052102	binder
FSDQSPTL	HLA-C*08:02	0.999551522731781	0.0003198039330834166	binder
FSDTLFSTL	HLA-C*08:02	0.9965065956115723	0.005084828226558275	binder
FSDVHTMDL	HLA-C*08:02	0.9998106122016907	0.00016183681043160456	binder
FSDVLPVL	HLA-C*08:02	0.9991248250007629	0.00047822069379997755	binder
FSDVSIDF	HLA-C*08:02	0.9945765376091004	0.0036384285700016	binder
FSEASSLSL	HLA-C*08:02	0.997271454334259	0.0027188902337894633	binder
FSEDAGISL	HLA-C*08:02	0.9994967341423034	0.0004778131177125099	binder
FSEEHPVLL	HLA-C*08:02	0.9995459079742431	0.00039183223531632935	binder
FSEVADFL	HLA-C*08:02	0.9812138557434082	0.025632504382611266	binder
FSITPLSEL	HLA-C*08:02	0.22983558624982833	0.10520878303538062	not-binder
FSPFHASVL	HLA-C*08:02	0.7205817759037018	0.23002833673821943	binder
FSPVGSVL	HLA-C*08:02	0.5762797474861145	0.396622921133491	ambiguous
FSSDVTHEM	HLA-C*08:02	0.9920779228210449	0.00713263054733759	binder
FSSEVTAAL	HLA-C*08:02	0.9650460600852966	0.022931825216005734	binder
FSSNPISL	HLA-C*08:02	0.7891209125518799	0.11649741544763612	binder
FSSPGGLSL	HLA-C*08:02	0.9607264041900635	0.05924740449444256	binder
FTDASFLTL	HLA-C*08:02	0.9985743761062622	0.0011099216915791711	binder
FTDASSRSI	HLA-C*08:02	0.9988505721092225	0.0017003132563961803	binder
FTDDQLLVL	HLA-C*08:02	0.9991114020347596	0.0007583519557535719	binder
FTDFDPHHF	HLA-C*08:02	0.9965049743652343	0.002672692481242312	binder
FTDFTNVRM	HLA-C*08:02	0.9957080721855164	0.004570400629632161	binder
FTDGGPRTL	HLA-C*08:02	0.9999657869338989	2.7317609183244054e-05	binder
FTDKANSGL	HLA-C*08:02	0.99961177110672	0.0002460061792567834	binder
FTDLSRLPLAL	HLA-C*08:02	0.9751047015190124	0.016212199469322203	binder
FTDLSSRF	HLA-C*08:02	0.9988895177841186	0.001083996307541518	binder
FTDRPDLSL	HLA-C*08:02	0.9997733235359192	0.0003259018462766789	binder
FTDSGLSTL	HLA-C*08:02	0.9996401906013489	0.0005038639174733933	binder
FTDTPLQI	HLA-C*08:02	0.9947430610656738	0.00815700584010691	binder
FTDVAGPEL	HLA-C*08:02	0.9999227881431579	8.88622346908746e-05	binder
FTDVIGHYI	HLA-C*08:02	0.9962332010269165	0.0045583852343580545	binder
FTDVPSIQI	HLA-C*08:02	0.9989073038101196	0.0006320220015456484	binder
FTDVSIVM	HLA-C*08:02	0.9978427290916443	0.0019212129938761433	binder
FTDVVTTNL	HLA-C*08:02	0.9996608972549439	0.000451805876859866	binder
FTDYDVIHL	HLA-C*08:02	0.9947170376777649	0.00659100676262662	binder
FTEWLHEVL	HLA-C*08:02	0.9536883473396301	0.038877778746589764	binder
FVDDGIDL	HLA-C*08:02	0.9988544702529907	0.0006505202329390104	binder
FVDDSGRYLAI	HLA-C*08:02	0.990351140499115	0.012280898728973196	binder
FVDEILTSL	HLA-C*08:02	0.9996340155601502	0.00035728259386644435	binder
FVDENLPDGTHL	HLA-C*08:02	0.97212233543396	0.01180330677406187	binder
FVDFEGISL	HLA-C*08:02	0.9977468490600586	0.0022486962420256505	binder
FVDGDWSVL	HLA-C*08:02	0.9884756922721862	0.020460596817895683	binder
FVDGVSTVA	HLA-C*08:02	0.9055749416351319	0.07443655682010095	binder
FVDGVSTV	HLA-C*08:02	0.9951934933662414	0.004731138420048776	binder
FVDLEQFNQQL	HLA-C*08:02	0.9804498195648194	0.01334225721783228	binder
FVDNFVHADL	HLA-C*08:02	0.9932255864143371	0.007466726932921625	binder
FVDPAQITM	HLA-C*08:02	0.9998959898948669	6.425163958968505e-05	binder
FVDPNRSP	HLA-C*08:02	0.3613245502114296	0.31456978647940664	ambiguous
FVDQFVEL	HLA-C*08:02	0.9985736250877381	0.0012310902668690225	binder
FVDSVGVM	HLA-C*08:02	0.9975487947463989	0.0016323621875626842	binder
FVDTADRLASL	HLA-C*08:02	0.9960713982582092	0.006521124486985432	binder
FVDTVVAL	HLA-C*08:02	0.9975662231445312	0.00223869842655709	binder
FVDVQPSSL	HLA-C*08:02	0.9996079802513123	0.00035930781372869636	binder
FWDPSPQL	HLA-C*08:02	0.9974176049232483	0.002595510194962893	binder
FYDEIKIEL	HLA-C*08:02	0.9974235773086548	0.0022857229175156616	binder
FYDVQFKEL	HLA-C*08:02	0.9657503008842468	0.030737586655540387	binder
GADAGQLDL	HLA-C*08:02	0.9917972326278687	0.013124764703398791	binder
GADDPSSVTA	HLA-C*08:02	0.9000385165214538	0.12484892843341278	binder
GADELGEVI	HLA-C*08:02	0.9722178697586059	0.03439662349930909	binder
GADFLVTEV	HLA-C*08:02	0.9731277704238892	0.021835188920706454	binder
GADHVVKPL	HLA-C*08:02	0.9921248912811279	0.009955142913098023	binder
GADISKTVM	HLA-C*08:02	0.9955730557441711	0.0063911150188167756	binder
GADLPNLLF	HLA-C*08:02	0.9928184390068054	0.00475323488937469	binder
GADLPNLTP	HLA-C*08:02	0.39206608235836027	0.16596781844638067	not-binder
GADLPNYRW	HLA-C*08:02	0.7819949507713317	0.2700431549371515	binder
GADVFLEAL	HLA-C*08:02	0.9846306681632996	0.013813211516575932	binder
GAFLSRPINTI	HLA-C*08:02	0.010921740077901632	0.010392403408054777	not-binder
GAVHDVKDVLDS	HLA-C*08:02	0.13747406825423242	0.059126206869741425	not-binder
GAYPLSIEPIGVR	HLA-C*08:02	0.07125737855676562	0.07752958669300343	not-binder
GEPDHNEAL	HLA-C*08:02	0.2512866877019405	0.17186271461440894	not-binder
GFDRSTSL	HLA-C*08:02	0.9398772716522217	0.05349788317338895	binder
GGFDPHDVL	HLA-C*08:02	0.24416033625602723	0.16695687150502597	not-binder
GGGGGGLGSGGSIR	HLA-C*08:02	0.9992168188095093	0.0014740580634786363	binder
GGGGGLGSGGSIR	HLA-C*08:02	0.962612533569336	0.07383593040853526	binder
GGGGLGSGGSIR	HLA-C*08:02	0.8480471789836883	0.19051797844469018	binder
GGLPERSVSL	HLA-C*08:02	0.36186201870441437	0.19409825928832142	not-binder
GGVMDVNTAL	HLA-C*08:02	0.056983043998479845	0.015103471734655243	not-binder
GQDFSLDL	HLA-C*08:02	0.4719912901520729	0.30970729833989036	ambiguous
GSDEPPVFL	HLA-C*08:02	0.9987776398658752	0.0015818496036366766	binder
GSDGHSMAL	HLA-C*08:02	0.9987209439277649	0.0017897499897109334	binder
GSDPPSGDFL	HLA-C*08:02	0.9941317677497864	0.009805738023717592	binder
GSDTGASL	HLA-C*08:02	0.9941940307617188	0.0071278049977341615	binder
GVDEATRAV	HLA-C*08:02	0.9986426591873169	0.00047071557457342846	binder
GVDLPSVNL	HLA-C*08:02	0.9974879145622253	0.0032351177356746905	binder
HADDSFLVL	HLA-C*08:02	0.9988983511924744	0.0007414510069299522	binder
HADGERPNVL	HLA-C*08:02	0.9963371634483338	0.005319359927338794	binder
HADHSSLTL	HLA-C*08:02	0.9995506763458252	0.0005766187944854506	binder
HADILLINL	HLA-C*08:02	0.9561552286148072	0.056611228990032424	binder
HADLAGVPL	HLA-C*08:02	0.9987107872962951	0.00038880729147688334	binder
HADPEPSVI	HLA-C*08:02	0.997481393814087	0.0026342995410956406	binder
HADPTELAL	HLA-C*08:02	0.9997225761413574	0.00012004424940763008	binder
HADSNIVIML	HLA-C*08:02	0.9628110289573669	0.05381653818534362	binder
HADTGSIRSL	HLA-C*08:02	0.9995806694030762	0.0003920903143448109	binder
HADTVGIDA	HLA-C*08:02	0.5388270676136017	0.17473720453516725	ambiguous
HADTVGIDAVL	HLA-C*08:02	0.9933402419090271	0.00753725699640607	binder
HADVAQLL	HLA-C*08:02	0.9993255853652954	0.0005860489437332448	binder
HADVARAML	HLA-C*08:02	0.9987605929374694	0.0007100514834599885	binder
HCDVPGLHC	HLA-C*08:02	0.4908540040254593	0.30307933034029017	ambiguous
HFDASHVAL	HLA-C*08:02	0.993267047405243	0.004030213911632327	binder
HFDLSVIEL	HLA-C*08:02	0.979268205165863	0.02782252061872594	binder
HIDFGGTSV	HLA-C*08:02	0.9958245158195496	0.00465013653606859	binder
HIDVITAEM	HLA-C*08:02	0.9983147144317627	0.00102008753314162	binder
HIDVMYTTL	HLA-C*08:02	0.988014531135559	0.006513857545880265	binder
HLDATTVL	HLA-C*08:02	0.9960822701454163	0.002420372580393308	binder
HLDDALRAL	HLA-C*08:02	0.9996264219284058	0.00024356714908224005	binder
HLDDLPGAL	HLA-C*08:02	0.998586630821228	0.0009627466559079566	binder
HLDDQMTLL	HLA-C*08:02	0.9978070616722107	0.002052718080275751	binder
HLDFSGNAL	HLA-C*08:02	0.9941189289093018	0.00475566607980225	binder
HLDLSFNSL	HLA-C*08:02	0.9816284298896789	0.020947893086242862	binder
HLDVQPAAL	HLA-C*08:02	0.9989891529083252	0.0006820420673448956	binder
HLPETKFSEL	HLA-C*08:02	0.8498968124389649	0.13599301965232508	binder
HMDHVSAVL	HLA-C*08:02	0.9976433277130127	0.0012066921083679011	binder
HNLLEGGQEDFESS	HLA-C*08:02	0.7109723627567291	0.21967618048698778	binder
HSDAQALVL	HLA-C*08:02	0.9987174987792968	0.0007670228435297246	binder
HSDDEGTVL	HLA-C*08:02	0.9972896814346314	0.0038778034241329458	binder
HSDDYVHISL	HLA-C*08:02	0.9979918122291564	0.001466788521772598	binder
HSDELTSLL	HLA-C*08:02	0.9992198467254638	0.000673800786770373	binder
HSDGSVSL	HLA-C*08:02	0.9991980075836182	0.0009353441946882774	binder
HSDIVVISL	HLA-C*08:02	0.9970873832702637	0.002195774956212054	binder
HSDSPAWSL	HLA-C*08:02	0.999248743057251	0.0004965205823161735	binder
HTDERGFSL	HLA-C*08:02	0.9997225999832153	0.0002204007196917884	binder
HTDLPVSVF	HLA-C*08:02	0.9981740593910218	0.0016147885055671663	binder
HTDNVIQWL	HLA-C*08:02	0.9974844813346863	0.0009804302881725882	binder
HTDVADVLL	HLA-C*08:02	0.9986272692680359	0.001103552233524172	binder
HVDGHLYEL	HLA-C*08:02	0.9994710087776184	0.0002945305077324097	binder
HVDGSSKPAVL	HLA-C*08:02	0.9973907470703125	0.001837692693548272	binder
HVDGVAVTL	HLA-C*08:02	0.9992711186408997	0.0004633337678621068	binder
HVDPSGTFL	HLA-C*08:02	0.9997648358345032	0.00017008621517453093	binder
HVDVAGNVV	HLA-C*08:02	0.9955418348312378	0.0023278152998305805	binder
HWDPQEVTL	HLA-C*08:02	0.996619713306427	0.004002767939953391	binder
HWDTTQSL	HLA-C*08:02	0.99123113155365	0.008596302838344562	binder
IADATVRSL	HLA-C*08:02	0.9995652914047242	0.0005299880614135557	binder
IADDFAAFV	HLA-C*08:02	0.9957711338996887	0.0030759168848953117	binder
IADDFIESV	HLA-C*08:02	0.9990116477012634	0.001259231024557905	binder
IADDYLRTFL	HLA-C*08:02	0.9932209849357605	0.005611180405290497	binder
IADEGTYTL	HLA-C*08:02	0.9998591661453247	0.00015649138541585142	binder
IADFFTEL	HLA-C*08:02	0.9963542222976685	0.004334287645810335	binder
IADFGFSNL	HLA-C*08:02	0.9988179087638855	0.0006775056167546533	binder
IADFGLAL	HLA-C*08:02	0.9927829146385193	0.004077283432075677	binder
IADFGWSV	HLA-C*08:02	0.9303616285324097	0.06730056511607814	binder
IADFMTTNV	HLA-C*08:02	0.9835761308670044	0.008885697722576356	binder
IADFQDVL	HLA-C*08:02	0.99172602891922	0.010814605855633683	binder
IADGGFTELHSL	HLA-C*08:02	0.9891633510589599	0.014676540952748429	binder
IADGGPEVETIAL	HLA-C*08:02	0.9638864040374756	0.02862942984225358	binder
IADGGTPDI	HLA-C*08:02	0.9961217403411865	0.003028146630937584	binder
IADGNPKLTL	HLA-C*08:02	0.9997083187103272	0.00026796965646847453	binder
IADGTHTNPAAL	HLA-C*08:02	0.9908861637115478	0.005046756247938666	binder
IADIEVDGKQVEL	HLA-C*08:02	0.9791081666946411	0.01609688652561905	binder
IADISSPPVL	HLA-C*08:02	0.9967422962188721	0.00278441349053343	binder
IADIVTSVF	HLA-C*08:02	0.992872667312622	0.010245733869299419	binder
IADLDAKSGASL	HLA-C*08:02	0.9671323418617248	0.03228388749309762	binder
IADLDALDV	HLA-C*08:02	0.9394917011260986	0.04108151460948117	binder
IADLGSTSI	HLA-C*08:02	0.9976028203964233	0.0018425409551934627	binder
IADLISSFL	HLA-C*08:02	0.9964963078498841	0.002884478519375907	binder
IADLSHEAILL	HLA-C*08:02	0.9774744868278503	0.01399174723789843	binder
IADLVVAVF	HLA-C*08:02	0.982393741607666	0.01320479370527785	binder
IADLVVAV	HLA-C*08:02	0.9701469302177429	0.01415681388077609	binder
IADMASAVEI	HLA-C*08:02	0.9638152599334717	0.027409574682910283	binder
IADMDFSAL	HLA-C*08:02	0.9643294930458068	0.033857177946928836	binder
IADMGFARL	HLA-C*08:02	0.9952669501304626	0.003360982499297904	binder
IADPIVLAL	HLA-C*08:02	0.999510133266449	0.0004116314540794841	binder
IADPKTDHRL	HLA-C*08:02	0.9940065503120422	0.004085042967171448	binder
IADQRNFIF	HLA-C*08:02	0.9942525148391723	0.0034990173490674005	binder
IADRLNVEF	HLA-C*08:02	0.9986227512359619	0.0007693339152462607	binder
IADRPPPVI	HLA-C*08:02	0.9974271535873414	0.002817598223992544	binder
IADSFQVI	HLA-C*08:02	0.9816710829734803	0.01062470569671876	binder
IADSHQNFAL	HLA-C*08:02	0.9979907393455505	0.0023154632518358684	binder
IADTGANV	HLA-C*08:02	0.993791663646698	0.003409884752370908	binder
IADTGANVV	HLA-C*08:02	0.9981249332427978	0.0009862660000068083	binder
IADTPSGDKTSL	HLA-C*08:02	0.9987354040145874	0.0015556655164999432	binder
IADVAPSAI	HLA-C*08:02	0.994700837135315	0.0046879215087719936	binder
IADVNKPII	HLA-C*08:02	0.9886494278907776	0.009358748358210623	binder
IADVSTGLEL	HLA-C*08:02	0.9993996262550354	0.0006414772292911848	binder
IADVSTGL	HLA-C*08:02	0.9991181850433349	0.0009989164369777412	binder
IADVSVQM	HLA-C*08:02	0.9984672427177429	0.001398721274857321	binder
IADWYNEKGGMAL	HLA-C*08:02	0.874012541770935	0.09376641215839372	binder
IAIEPGAAL	HLA-C*08:02	0.768544489145279	0.16776521937558786	binder
IANLEPVSL	HLA-C*08:02	0.5075653523206711	0.23302417888779148	ambiguous
IAPTGHSL	HLA-C*08:02	0.7039967775344849	0.18347295173907172	binder
IDDRNREL	HLA-C*08:02	0.8755623698234558	0.09498748777162423	binder
IFDEAEKL	HLA-C*08:02	0.9980082988739014	0.001991181131093009	binder
IFDEGHML	HLA-C*08:02	0.9955437302589416	0.004445495736580196	binder
IFDIATEL	HLA-C*08:02	0.9837308287620544	0.008744941821310347	binder
IFDLSEVL	HLA-C*08:02	0.952339255809784	0.030408090666305516	binder
IFDRVLTEL	HLA-C*08:02	0.9839851379394531	0.012126713066610154	binder
IGDLVNIDL	HLA-C*08:02	0.9900919198989868	0.007129038212861738	binder
IGDQSSGKSSVL	HLA-C*08:02	0.9769480347633361	0.030253980870009516	binder
IGDSGVPAL	HLA-C*08:02	0.9951518535614013	0.005828401519890248	binder
IGPPLEKPV	HLA-C*08:02	0.11091850558295846	0.11685343396334591	not-binder
IHDPGRGAPL	HLA-C*08:02	0.8978627920150757	0.06907421717705053	binder
IIDAPALAL	HLA-C*08:02	0.9990967631340026	0.00043005792089040594	binder
IIDAPDISSL	HLA-C*08:02	0.9986662864685059	0.0011845587649962274	binder
IIDDAEFEL	HLA-C*08:02	0.9996959805488587	0.00012713820006794816	binder
IIDDDVPSF	HLA-C*08:02	0.9976855158805847	0.001742332952708028	binder
IIDDPNLVVKI	HLA-C*08:02	0.994651198387146	0.0013981292015207154	binder
IIDDVDSFL	HLA-C*08:02	0.9992762327194213	0.0005322059065286141	binder
IIDESHFL	HLA-C*08:02	0.9998335003852844	0.00010851938995146558	binder
IIDKEVSL	HLA-C*08:02	0.9995024919509887	0.00032986407961336074	binder
IIDLEQTATHL	HLA-C*08:02	0.9450758457183838	0.03773359808038836	binder
IIDPGSTV	HLA-C*08:02	0.9992195248603821	0.0007488361795729388	binder
IIDPNHEIEF	HLA-C*08:02	0.999474048614502	0.0002335567920162432	binder
IIDSTNIIF	HLA-C*08:02	0.9971201539039611	0.002723424106429216	binder
IIDTPGHESF	HLA-C*08:02	0.9993895053863525	0.000560424891639469	binder
IIDTPGIL	HLA-C*08:02	0.9990879416465759	0.0006174663243086403	binder
IIDTPISEM	HLA-C*08:02	0.999718964099884	0.00019548566887606737	binder
IIHEIAVLEL	HLA-C*08:02	0.6063088476657867	0.22875574164634366	ambiguous
ILAGGPADLSGEL	HLA-C*08:02	0.5041781276464462	0.24653550260559817	ambiguous
ILDDATSAL	HLA-C*08:02	0.9994467854499817	0.00033988010263182885	binder
ILDEATSAL	HLA-C*08:02	0.9996007919311524	0.0003302602471090634	binder
ILDEAVEL	HLA-C*08:02	0.999625027179718	0.00019446633363820213	binder
ILDEKKSE	HLA-C*08:02	0.25055729746818545	0.24244759541527405	not-binder
ILDEVDAAL	HLA-C*08:02	0.9987510323524476	0.0016300719599757162	binder
ILDFETAL	HLA-C*08:02	0.9544953107833862	0.021476528555295367	binder
ILDGRPGNPL	HLA-C*08:02	0.9960538864135742	0.0026940774662996075	binder
ILDIAGYDL	HLA-C*08:02	0.9706975221633911	0.04653928141956313	binder
ILDIPTHTI	HLA-C*08:02	0.9956814646720886	0.003424485626211111	binder
ILDNADVL	HLA-C*08:02	0.9937939524650574	0.008846269152379483	binder
ILDPHVVLL	HLA-C*08:02	0.9999001860618592	0.00010279012453884714	binder
ILDQTKTEL	HLA-C*08:02	0.9991616010665894	0.0011370309338613904	binder
ILDSHAATL	HLA-C*08:02	0.999704110622406	0.00018051705074434394	binder
ILDVSGNAI	HLA-C*08:02	0.9915334701538085	0.010562550290034906	binder
IMDHVEESL	HLA-C*08:02	0.9991127133369446	0.0010154355901238873	binder
IMDPAQYV	HLA-C*08:02	0.9919093251228333	0.00856802152301677	binder
IQDFQSVTL	HLA-C*08:02	0.9863762974739074	0.0222281638783878	binder
IQDLIDDKDAL	HLA-C*08:02	0.978055763244629	0.016712763739614504	binder
IQDVQSEAL	HLA-C*08:02	0.9953346371650695	0.006659133163699849	binder
ISASAEELR	HLA-C*08:02	0.027576553296194108	0.046897632099695406	not-binder
ISDAPINEV	HLA-C*08:02	0.995710837841034	0.00448397741217203	binder
ISDDTTHPISY	HLA-C*08:02	0.9730164766311645	0.04968674182447101	binder
ISDDTTHPISYY	HLA-C*08:02	0.9787710428237915	0.03158411269992302	binder
ISDIPTGIP	HLA-C*08:02	0.537214332818985	0.19487124778289522	ambiguous
ISDLDRQIEQL	HLA-C*08:02	0.8720312476158142	0.14409620462269343	binder
ISDNAAKIL	HLA-C*08:02	0.9978407502174378	0.0018020788640674343	binder
ISDQNIKDL	HLA-C*08:02	0.9962022185325623	0.0038416704368254666	binder
ISDSADCSL	HLA-C*08:02	0.9983848690986633	0.0019219041367923352	binder
ISDSNPFL	HLA-C*08:02	0.9968066096305848	0.0018639190362794167	binder
ISDSNPMVV	HLA-C*08:02	0.9939664483070374	0.004599353320865179	binder
ISDSVGVFL	HLA-C*08:02	0.997711980342865	0.0022420663154475527	binder
ISDSVLVDI	HLA-C*08:02	0.9321341156959534	0.07370372089460585	binder
ISDTMVAQL	HLA-C*08:02	0.9984132885932923	0.0007880515394916616	binder
ISDVGPPGRSSL	HLA-C*08:02	0.9897103428840637	0.008721596531100929	binder
ISDVVKQPA	HLA-C*08:02	0.4311918318271637	0.3289655025378657	ambiguous
ISDYAVKIV	HLA-C*08:02	0.9516120672225952	0.05466153042394715	binder
ISDYTVTEI	HLA-C*08:02	0.9917253851890564	0.00781671450750327	binder
ISPSRTEAL	HLA-C*08:02	0.7095511257648468	0.28086775619677107	binder
ISPTGHSL	HLA-C*08:02	0.6522775173187256	0.21371646909123065	binder
ISVLPMEVL	HLA-C*08:02	0.1079338732175529	0.10932497705115611	not-binder
ITDADQIRAL	HLA-C*08:02	0.9900781393051148	0.006751927727543263	binder
ITDDEIISL	HLA-C*08:02	0.9994726419448853	0.0006784945780785381	binder
ITDFQFKEL	HLA-C*08:02	0.9931041836738587	0.008133489634792433	binder
ITDGVITDL	HLA-C*08:02	0.9983910083770752	0.0023305691227789027	binder
ITDKGIIAL	HLA-C*08:02	0.9992340922355651	0.000650285751637574	binder
ITDLPIKL	HLA-C*08:02	0.9991511106491089	0.0005236830210321059	binder
ITDLQNQL	HLA-C*08:02	0.9995134472846985	0.0005703902811566746	binder
ITDMLTEL	HLA-C*08:02	0.9973886847496033	0.000980144106698036	binder
ITDSPVVV	HLA-C*08:02	0.9963838934898377	0.003422527111608882	binder
ITDVSLHAL	HLA-C*08:02	0.9994256854057312	0.00046618861015482454	binder
ITDVSWRL	HLA-C*08:02	0.9950751662254333	0.0035332391362087505	binder
ITIDTSYL	HLA-C*08:02	0.14472791217267514	0.12858372354870015	not-binder
IVDAALSAL	HLA-C*08:02	0.9964181065559388	0.0020907271123004334	binder
IVDAANAVI	HLA-C*08:02	0.992371666431427	0.005632347377719592	binder
IVDANLSV	HLA-C*08:02	0.9669941425323486	0.019874680930271848	binder
IVDEALGL	HLA-C*08:02	0.9985561728477478	0.0013043689263359149	binder
IVDEASQI	HLA-C*08:02	0.998124623298645	0.0012170760789104154	binder
IVDEGALL	HLA-C*08:02	0.9996832251548767	0.0001666886261802693	binder
IVDGERTVL	HLA-C*08:02	0.9993982553482056	0.00055579563744287	binder
IVDIPGTSV	HLA-C*08:02	0.9989875793457031	0.0008570833157289537	binder
IVDLARYVQEL	HLA-C*08:02	0.7161727488040924	0.2064180009656412	binder
IVDPSNTL	HLA-C*08:02	0.9999101996421814	9.876959486808866e-05	binder
IVDPTGEEEHL	HLA-C*08:02	0.99967041015625	0.00046201633800679735	binder
IVDRPGQQT	HLA-C*08:02	0.9055654048919678	0.07362487329531027	binder
IVDTGTSL	HLA-C*08:02	0.9993907451629639	0.00043022768785943433	binder
IWDGSEVL	HLA-C*08:02	0.981437087059021	0.01666624031686292	binder
IWDVSVNSV	HLA-C*08:02	0.9430625915527344	0.03429878743406549	binder
IYDLATQTL	HLA-C*08:02	0.9841215968132019	0.015429194457669668	binder
IYHSHIDAPK	HLA-C*08:02	0.002435494687453854	0.0024622252406064624	not-binder
KADAASSLTV	HLA-C*08:02	0.9899160027503967	0.00863586987005569	binder
KADDGRPFPQVI	HLA-C*08:02	0.7711842656135559	0.09285433452867968	binder
KADDPSSYMEVVQA	HLA-C*08:02	0.715749979019165	0.2562942239120436	binder
KADEGISF	HLA-C*08:02	0.9954643011093139	0.0038047278646080505	binder
KADGQGSTTML	HLA-C*08:02	0.9978670239448547	0.003075484265705439	binder
KADGVPVYL	HLA-C*08:02	0.999601399898529	0.00042656572246175915	binder
KADIIVSEL	HLA-C*08:02	0.9994964241981507	0.00035965946557178915	binder
KADIPSVAF	HLA-C*08:02	0.9980882406234741	0.0012103749349469894	binder
KADKNYSVNL	HLA-C*08:02	0.9877128839492798	0.01044688609023048	binder
KADLGKIVL	HLA-C*08:02	0.9993420839309692	0.0006277242080859262	binder
KADLGPISL	HLA-C*08:02	0.9991622686386108	0.00048755490592388876	binder
KADLTALFL	HLA-C*08:02	0.9977064847946167	0.0014416555361848708	binder
KADNVVNI	HLA-C*08:02	0.9952658176422119	0.003067923194333081	binder
KADPQGPEL	HLA-C*08:02	0.9998916387557983	0.00012449724186856172	binder
KADPSHFEL	HLA-C*08:02	0.9999377489089966	5.764714733498168e-05	binder
KADQQLRSL	HLA-C*08:02	0.999369740486145	0.0004575525125237076	binder
KADSVVVLL	HLA-C*08:02	0.999181580543518	0.00038832185803780396	binder
KADTNGIIKT	HLA-C*08:02	0.7525466024875641	0.2335971606432783	binder
KADTVSKTEL	HLA-C*08:02	0.9987746477127075	0.0014854013049112509	binder
KADVQSIIGL	HLA-C*08:02	0.9957023382186889	0.0020949409502705203	binder
KADVVISAF	HLA-C*08:02	0.9842341780662537	0.02013530525459921	binder
KAEPPQCTSL	HLA-C*08:02	0.9893344163894653	0.009317420060343891	binder
KAMEAASSL	HLA-C*08:02	0.812038266658783	0.15499794915577617	binder
KAPAPRPSL	HLA-C*08:02	0.8913237690925598	0.07076076768516244	binder
KAPGSTSNL	HLA-C*08:02	0.8044552206993103	0.17276969240833337	binder
KAPSAARSL	HLA-C*08:02	0.6348369717597961	0.17053228024213393	binder
KAVNPGRSL	HLA-C*08:02	0.5233010888099671	0.26744709026774194	ambiguous
KCQPPRGL	HLA-C*08:02	0.26159587875008583	0.36563037084491246	not-binder
KFDETEQAL	HLA-C*08:02	0.9954488754272461	0.002864697750332437	binder
KGDNSSVSSL	HLA-C*08:02	0.9957159757614136	0.003639496579710286	binder
KIDDILQTL	HLA-C*08:02	0.9989452123641968	0.000556959732937551	binder
KIDDKPVKI	HLA-C*08:02	0.9968488216400146	0.0018639094315411092	binder
KIDEKTAEL	HLA-C*08:02	0.9997779250144958	9.77872821247465e-05	binder
KIDLAGSSL	HLA-C*08:02	0.9979321479797363	0.001454047336691383	binder
KIDLETHSL	HLA-C*08:02	0.9977276682853699	0.001036197837147024	binder
KMDDIVVVA	HLA-C*08:02	0.7631830334663391	0.10514001393936248	binder
KNAESNAEL	HLA-C*08:02	0.648759251832962	0.3195310135596156	ambiguous
KNDLAVVDV	HLA-C*08:02	0.9044692873954773	0.10358604605940332	binder
KNDVGYREL	HLA-C*08:02	0.9955445885658264	0.006448150038734595	binder
KQDESVKAL	HLA-C*08:02	0.9992618441581727	0.0006622775634872364	binder
KQDQSPSL	HLA-C*08:02	0.9891067266464233	0.008537764111947772	binder
KQDQTLAEL	HLA-C*08:02	0.99645494222641	0.00217842179182138	binder
KQDVIITAL	HLA-C*08:02	0.9877928853034973	0.01617104920404923	binder
KQWLMTEAL	HLA-C*08:02	0.02564310241068597	0.04214375012705882	not-binder
KSDDLPHWVL	HLA-C*08:02	0.9875778436660767	0.01191690055489269	binder
KSDEGGKVLL	HLA-C*08:02	0.9996271848678588	0.0003720306522712086	binder
KSDIGEVIL	HLA-C*08:02	0.997361159324646	0.0016392233992314803	binder
KSDIYLNL	HLA-C*08:02	0.9735238552093506	0.012874724037268491	binder
KSDIYLNLL	HLA-C*08:02	0.9749733328819274	0.020284510968856823	binder
KSDLHPTL	HLA-C*08:02	0.9991941928863526	0.0005964038604596406	binder
KSDLLKAAL	HLA-C*08:02	0.9872570633888245	0.013576773457748903	binder
KSDLQMQKI	HLA-C*08:02	0.9698570489883422	0.016505793785894906	binder
KSDPSIVRL	HLA-C*08:02	0.9997988104820251	0.00015665968329275549	binder
KSDQTNILSAL	HLA-C*08:02	0.9875597834587098	0.006647020657784391	binder
KSDVSSLIFL	HLA-C*08:02	0.9820679426193237	0.011701076081893103	binder
KSGLDLNTSL	HLA-C*08:02	0.39351934790611265	0.17332205732559286	not-binder
KTDVVVNSV	HLA-C*08:02	0.9977078795433044	0.0011462301507702106	binder
KTTTPGPSL	HLA-C*08:02	0.6225719094276428	0.16136433806298686	binder
KVDEVGGEAL	HLA-C*08:02	0.9994890809059143	0.0007035225353009253	binder
KVDLAKRTL	HLA-C*08:02	0.9936890125274658	0.0022828835603576013	binder
KVDSEENTL	HLA-C*08:02	0.9980073690414428	0.001053630780288795	binder
KVDSPTVNTTL	HLA-C*08:02	0.9858914852142334	0.022752028285845716	binder
KVDVASVIVTK	HLA-C*08:02	0.7980940103530884	0.10947511953016506	binder
KVDVASVIVTKL	HLA-C*08:02	0.8905000209808349	0.05956042075322554	binder
LAAARLAAA	HLA-C*08:02	0.07311590034514666	0.053518494282382006	not-binder
LADAVAVTM	HLA-C*08:02	0.9989475727081298	0.0007090763190861538	binder
LADAVTWL	HLA-C*08:02	0.9925328016281127	0.008052178917499528	binder
LADDDARLL	HLA-C*08:02	0.9997705459594727	0.00010605350848940643	binder
LADDDFLTV	HLA-C*08:02	0.9939344644546508	0.003240889963825001	binder
LADDLKIESL	HLA-C*08:02	0.9974596261978149	0.001979695406324514	binder
LADDSRVVT	HLA-C*08:02	0.8892547369003296	0.09171417304451922	binder
LADEAEVHL	HLA-C*08:02	0.9998776912689209	2.002105733423587e-05	binder
LADEDSSRPVWL	HLA-C*08:02	0.9753884553909302	0.022702500295191014	binder
LADELINAA	HLA-C*08:02	0.6645182073116302	0.31540664663373436	binder
LADERNELL	HLA-C*08:02	0.9996403932571412	0.00025437712007648057	binder
LADETLLKV	HLA-C*08:02	0.9970940589904785	0.002157011536753877	binder
LADFAELI	HLA-C*08:02	0.9709958672523499	0.011657120512449591	binder
LADFEAGLL	HLA-C*08:02	0.9920750617980957	0.009320923658873591	binder
LADFGVAGQL	HLA-C*08:02	0.9945386290550232	0.005833677695234882	binder
LADGSIAVL	HLA-C*08:02	0.9995972990989686	0.00030182460490754394	binder
LADGSSRL	HLA-C*08:02	0.9997234582901001	0.00021273665302085028	binder
LADGVVSQA	HLA-C*08:02	0.8055186808109284	0.24559980808070447	binder
LADGYDLEI	HLA-C*08:02	0.9964649319648743	0.0023434050970204843	binder
LADHTVHVL	HLA-C*08:02	0.9997865796089173	0.00012174364825387039	binder
LADIQIEQL	HLA-C*08:02	0.9981278061866761	0.0019472038661627414	binder
LADKSVLVC	HLA-C*08:02	0.6867383286356926	0.30411479212781745	binder
LADLADFAL	HLA-C*08:02	0.9758240342140198	0.04287982864411702	binder
LADLAKEEL	HLA-C*08:02	0.9993387579917907	0.0004690522318595354	binder
LADLGLDSL	HLA-C*08:02	0.9980826854705811	0.0013099160841499662	binder
LADLGRKITSAL	HLA-C*08:02	0.9009302258491516	0.05568070214824718	binder
LADLIEKEL	HLA-C*08:02	0.9983600735664367	0.0012165940834586164	binder
LADLNSVERSL	HLA-C*08:02	0.9830632328987121	0.024721531605269575	binder
LADLPQSIGM	HLA-C*08:02	0.9956522583961487	0.0024923404529043664	binder
LADPGAVA	HLA-C*08:02	0.8754302144050599	0.20119921754437828	binder
LADPGIITI	HLA-C*08:02	0.9993620395660401	0.0004831720763254915	binder
LADPSTTGQM	HLA-C*08:02	0.9997199058532715	0.0004179760394433787	binder
LADPVFRTL	HLA-C*08:02	0.9997670650482178	0.000263513648594612	binder
LADQEVRL	HLA-C*08:02	0.9983659267425538	0.0019056224624245301	binder
LADQMISRI	HLA-C*08:02	0.9641695618629456	0.03301435694247218	binder
LADRNVTVL	HLA-C*08:02	0.9990651249885559	0.0013316646802555964	binder
LADTRATSV	HLA-C*08:02	0.9974122166633606	0.0010382867447394919	binder
LADTSDSRAL	HLA-C*08:02	0.999112069606781	0.001308615438698426	binder
LADVGSFL	HLA-C*08:02	0.9988614678382873	0.0011016481023674969	binder
LADWVSGKISF	HLA-C*08:02	0.9742512941360474	0.01434379485374301	binder
LADWVSGKISFY	HLA-C*08:02	0.9401957988739014	0.047014192365990914	binder
LAEAESRVL	HLA-C*08:02	0.9945760250091553	0.006882624339294932	binder
LAEGSPRSL	HLA-C*08:02	0.9967718482017517	0.002316558503281119	binder
LAEIAKAEL	HLA-C*08:02	0.9898326158523559	0.014276437256145122	binder
LAEIGAVTL	HLA-C*08:02	0.992887270450592	0.008365706750637504	binder
LAGGPADLSGEL	HLA-C*08:02	0.6567690312862396	0.23927199720915987	binder
LANVSTVL	HLA-C*08:02	0.3133402280509472	0.3123969579993715	not-binder
LAPLAEDVR	HLA-C*08:02	0.01287326701785787	0.016421913481637403	not-binder
LAPTDVKEL	HLA-C*08:02	0.6041875749826431	0.3057532394981379	ambiguous
LASEPQEVL	HLA-C*08:02	0.8165420770645142	0.14514127322477302	binder
LDELRDEGK	HLA-C*08:02	0.0650488086976111	0.07507991569985414	not-binder
LDSITPEVLP	HLA-C*08:02	0.012459248397499323	0.01243987388410903	not-binder
LDVPTAAV	HLA-C*08:02	0.1573401726782322	0.10563209586303272	not-binder
LETAKDDSQAAAI	HLA-C*08:02	0.027157796069514007	0.030356225264973745	not-binder
LFDAVSSL	HLA-C*08:02	0.9847898960113526	0.009070268638629397	binder
LFDEIDQAL	HLA-C*08:02	0.9974977016448975	0.0015321902616287895	binder
LFDQANKL	HLA-C*08:02	0.9943195819854737	0.004419814947821703	binder
LFDTAISL	HLA-C*08:02	0.9896311163902283	0.007219862696554639	binder
LFHPSNVEM	HLA-C*08:02	0.2659914157819003	0.36982816003422236	not-binder
LGDGLGHVEL	HLA-C*08:02	0.9912148714065552	0.012402534865957179	binder
LGDLAITSL	HLA-C*08:02	0.9962584495544433	0.004065518181051027	binder
LGDLSDSQL	HLA-C*08:02	0.9955218434333801	0.002298755888117588	binder
LGDPASAL	HLA-C*08:02	0.9985477447509765	0.001235866645519648	binder
LGEVNTYAGDLQK	HLA-C*08:02	0.4373953014612198	0.1427221679730427	ambiguous
LIDAGVDAL	HLA-C*08:02	0.9966635584831238	0.000703159821086727	binder
LIDDLQHCL	HLA-C*08:02	0.9987683176994324	0.0016793444462170582	binder
LIDFGSGAL	HLA-C*08:02	0.9948977589607239	0.0055528719681760775	binder
LIDIQPNTL	HLA-C*08:02	0.9982470154762269	0.0014226199764717743	binder
LIDMGSSL	HLA-C*08:02	0.9945846438407898	0.006261127185264946	binder
LIDMYSEVL	HLA-C*08:02	0.9754242181777955	0.014392637365391038	binder
LIDNGVSL	HLA-C*08:02	0.9989971876144409	0.0006768777473763251	binder
LIDSSRVL	HLA-C*08:02	0.9993457674980164	0.00023626186627460438	binder
LLDDGFQVL	HLA-C*08:02	0.9972090125083923	0.004276174934762744	binder
LLDEPTNHLDL	HLA-C*08:02	0.9982616305351257	0.0013838453489844285	binder
LLDMPAAEL	HLA-C*08:02	0.9987721920013428	0.002086076530112895	binder
LLDPDTAVL	HLA-C*08:02	0.9989567279815674	0.0009531137289556772	binder
LLDPNTTL	HLA-C*08:02	0.9993982911109924	0.0009911055515555173	binder
LLDSLPSDTR	HLA-C*08:02	0.28300791755318644	0.20350037231857024	not-binder
LLDSRVMEL	HLA-C*08:02	0.9995514154434204	0.0005036514058715776	binder
LLLPGELAK	HLA-C*08:02	0.007567266822297825	0.009398904613169027	not-binder
LLPHANEVSQK	HLA-C*08:02	0.016105038930368208	0.028622009742090098	not-binder
LNDLQANSL	HLA-C*08:02	0.9930184006690979	0.00900271607773979	binder
LNDPNKEAL	HLA-C*08:02	0.9992157936096191	0.000559323271989967	binder
LPINGNGKQ	HLA-C*08:02	0.00018451341384206899	0.00010559857345060435	not-binder
LQADYASQA	HLA-C*08:02	0.0006397064640623285	0.0005585494635095181	not-binder
LQDLATQL	HLA-C*08:02	0.9968938827514648	0.0031931057660647736	binder
LQDQLRVAL	HLA-C*08:02	0.988958215713501	0.01798807553805615	binder
LRNVSTGD	HLA-C*08:02	0.0005105990975209807	0.00035588867293275456	not-binder
LRPLLAAAA	HLA-C*08:02	0.005242064167396166	0.010120996794482825	not-binder
LSDDPTVSA	HLA-C*08:02	0.9106079816818238	0.08152489160556482	binder
LSDEENLKLF	HLA-C*08:02	0.9973783850669861	0.002397494038908418	binder
LSDEHAGVISV	HLA-C*08:02	0.9953930377960205	0.0025417886392631052	binder
LSDEHAGVISVL	HLA-C*08:02	0.9845322847366333	0.011493617373270568	binder
LSDGIQEL	HLA-C*08:02	0.9995580315589905	0.00028331915871460204	binder
LSDGNPSL	HLA-C*08:02	0.999308168888092	0.000562828045453073	binder
LSDGVAVL	HLA-C*08:02	0.9983524918556214	0.0008747514590706305	binder
LSDGVVVQV	HLA-C*08:02	0.9979530334472656	0.0012953934105823938	binder
LSDHHIYL	HLA-C*08:02	0.9978459358215332	0.0017744952712265894	binder
LSDLAHFSL	HLA-C*08:02	0.9985496759414673	0.0014397204894399033	binder
LSDLENIL	HLA-C*08:02	0.997203278541565	0.0016529903491003565	binder
LSDLLEQTL	HLA-C*08:02	0.9980380058288574	0.0010624589564745216	binder
LSDLQVIKI	HLA-C*08:02	0.9854901194572449	0.008514876286468877	binder
LSDLTGSLL	HLA-C*08:02	0.9992535352706909	0.0004868660256216265	binder
LSDPFYRTL	HLA-C*08:02	0.9995572805404663	0.00042956416952972273	binder
LSDPQVHTV	HLA-C*08:02	0.9997208476066589	0.00018076403755032516	binder
LSDPQVHTVL	HLA-C*08:02	0.9994146823883057	0.0004553411986322993	binder
LSDPSLDM	HLA-C*08:02	0.9952543616294861	0.0027776542214731892	binder
LSDPTYREL	HLA-C*08:02	0.9997419357299805	0.0002038809529192018	binder
LSDPVHLTV	HLA-C*08:02	0.9990452647209167	0.0006389063699460646	binder
LSDTGISAL	HLA-C*08:02	0.999354076385498	0.00037867708776189677	binder
LSDYDILSL	HLA-C*08:02	0.9890266299247742	0.01151472517357195	binder
LSDYGPPSL	HLA-C*08:02	0.9995374083518982	0.00045777962360056334	binder
LSDYGYHL	HLA-C*08:02	0.990402090549469	0.014741108489463983	binder
LSYLEKEAL	HLA-C*08:02	0.08961946908384562	0.11105985021808162	not-binder
LTDDHVQFL	HLA-C*08:02	0.999712860584259	0.00015805557132421763	binder
LTDEQIHHL	HLA-C*08:02	0.9997766375541687	7.811720800669268e-05	binder
LTDEQVAL	HLA-C*08:02	0.9985132694244385	0.0006888307579983741	binder
LTDGHPLTL	HLA-C*08:02	0.9997658133506775	0.00020090237976671355	binder
LTDMSRPVEL	HLA-C*08:02	0.9703266143798828	0.03261391698287032	binder
LTDSPKPAL	HLA-C*08:02	0.9979381561279297	0.0022176568834096316	binder
LTDTDAAI	HLA-C*08:02	0.9473605275154113	0.02216252285945189	binder
LTDTEIMTL	HLA-C*08:02	0.9984556078910828	0.0009921609749329603	binder
LTDVGFTTL	HLA-C*08:02	0.9993199110031128	0.0009001129472289934	binder
LTDVMLHAL	HLA-C*08:02	0.9963773727416992	0.0017098691716539273	binder
LTDVNVVAV	HLA-C*08:02	0.993525755405426	0.008062678553411197	binder
LTEDPHTVL	HLA-C*08:02	0.9982692837715149	0.002211086338106678	binder
LTNTNRAL	HLA-C*08:02	0.11968184635043144	0.05899899829175475	not-binder
LTPYADEFK	HLA-C*08:02	0.00203453561734932	0.0020891129664493417	not-binder
LTVTDLEI	HLA-C*08:02	0.023507182019238827	0.04401948756289348	not-binder
LVADAKDNSI	HLA-C*08:02	0.0421736691147089	0.026340554647360286	not-binder
LVDAGVPMRAL	HLA-C*08:02	0.9514243006706238	0.02858876303860929	binder
LVDDSFSQAL	HLA-C*08:02	0.9989281535148621	0.000861140603833189	binder
LVDVVTGQL	HLA-C*08:02	0.9991349458694458	0.0008762187931365329	binder
LVDWSSGNVL	HLA-C*08:02	0.99075345993042	0.006055485859763586	binder
LVEDLSESL	HLA-C*08:02	0.9902824401855469	0.006563772731311584	binder
LVLLNAIYLSAK	HLA-C*08:02	0.0038003102021320957	0.006986551138508524	not-binder
LWDEVLSHL	HLA-C*08:02	0.9979936480522156	0.001942707821772676	binder
MADEALGSGL	HLA-C*08:02	0.9984340190887451	0.0016296779429552076	binder
MADSGESL	HLA-C*08:02	0.9989526748657227	0.0005314833339698977	binder
MADTFLEHM	HLA-C*08:02	0.9965762019157409	0.001425573052396801	binder
MAEIFGTEL	HLA-C*08:02	0.9919365406036377	0.01068431043214814	binder
MAETKGVAL	HLA-C*08:02	0.9951340913772583	0.004865909150796108	binder
MAPERVASL	HLA-C*08:02	0.9657673358917236	0.03987215407632041	binder
MAPSETQFSHL	HLA-C*08:02	0.22784717977046967	0.21916358403653932	not-binder
MFDFSEKL	HLA-C*08:02	0.8741620779037476	0.1289588250028375	binder
MFPLVKSAL	HLA-C*08:02	0.14802618040703236	0.17084857844175488	not-binder
MLDFYSDKN	HLA-C*08:02	0.04014663046546048	0.0718471536032614	not-binder
MLDVAEEL	HLA-C*08:02	0.9983651518821717	0.0018956985127975862	binder
MPDSAAAL	HLA-C*08:02	0.9422591924667358	0.058993317431246445	binder
MQDIVLNEV	HLA-C*08:02	0.9642159342765808	0.03926575349866033	binder
MQDMVKDAL	HLA-C*08:02	0.9335454821586608	0.08903878595311646	binder
MSDLPVKVI	HLA-C*08:02	0.9836766839027404	0.01649695462350173	binder
MTDPNVAL	HLA-C*08:02	0.9998256802558899	9.844988221442936e-05	binder
MVDGKPVNL	HLA-C*08:02	0.9997018575668335	0.0001921275191196928	binder
MVDLNDYL	HLA-C*08:02	0.9949046730995178	0.004960115712252098	binder
MVEEIGVEL	HLA-C*08:02	0.996177339553833	0.0037024893787782143	binder
NADDMDRIMTL	HLA-C*08:02	0.9989565849304199	0.0007630884777496298	binder
NADEASTAEL	HLA-C*08:02	0.9996891379356384	0.0002670393711793924	binder
NADGPGFHSL	HLA-C*08:02	0.9999529838562011	2.7256739388456465e-05	binder
NADIAVVEM	HLA-C*08:02	0.9997335314750672	0.000136181838384009	binder
NADIFRGLT	HLA-C*08:02	0.5102426946163178	0.2746699135869521	ambiguous
NADISGMKV	HLA-C*08:02	0.9981372714042663	0.0009442634026047683	binder
NADLINRVL	HLA-C*08:02	0.9997985124588012	8.902029504730988e-05	binder
NADSKALDL	HLA-C*08:02	0.9992693901062012	0.0005245253085902627	binder
NADVALQNL	HLA-C*08:02	0.9996724367141724	0.00030762670914659716	binder
NADVPEQLI	HLA-C*08:02	0.9970973491668701	0.0017669479433132203	binder
NADWPAGL	HLA-C*08:02	0.997195053100586	0.003533834907713818	binder
NADYVAAFL	HLA-C*08:02	0.9963039278984069	0.004314210619098416	binder
NAENPRGTFL	HLA-C*08:02	0.984312105178833	0.024664140495062322	binder
NAEPEPRSL	HLA-C*08:02	0.998383891582489	0.001278327454171045	binder
NAESGRGQVM	HLA-C*08:02	0.9554081797599793	0.068939788496191	binder
NALDLNSVL	HLA-C*08:02	0.4018605679273605	0.2635971084577051	ambiguous
NAPWAVTSL	HLA-C*08:02	0.762640756368637	0.2528529281892923	binder
NCPERIITL	HLA-C*08:02	0.9654788970947266	0.03274576536246365	binder
NFDGHVVLP	HLA-C*08:02	0.08793597463518381	0.06230820199008396	not-binder
NFDNSPVL	HLA-C*08:02	0.9863211035728454	0.010050118587847524	binder
NIDAHNTSV	HLA-C*08:02	0.9985382437705994	0.0008748078227959668	binder
NIDYTVHSV	HLA-C*08:02	0.9888847470283508	0.008018435831978995	binder
NLDATVTAL	HLA-C*08:02	0.9977815866470336	0.0011952066361203355	binder
NMDSPGPML	HLA-C*08:02	0.9993182301521302	0.0004380301788895781	binder
NQDPANIL	HLA-C*08:02	0.9985576868057251	0.001132446349146809	binder
NSDDSSRNLF	HLA-C*08:02	0.9991751790046692	0.0009518258400224525	binder
NSDGLIASL	HLA-C*08:02	0.9984701871871948	0.0012862368345405379	binder
NSDPETPVL	HLA-C*08:02	0.9997586011886597	0.00016373347966957487	binder
NSDPTNVL	HLA-C*08:02	0.9999203562736512	7.971376780929226e-05	binder
NSDTHSSTF	HLA-C*08:02	0.9995792508125305	0.00037286614995183265	binder
NTDEMVEL	HLA-C*08:02	0.9995168924331665	0.0002814604698882491	binder
NTDGKTLPS	HLA-C*08:02	0.42252644896507263	0.24096255281929646	ambiguous
NTDSVHLAL	HLA-C*08:02	0.9994336485862731	0.0002983950569826933	binder
NTDVPLVL	HLA-C*08:02	0.9992006897926331	0.0005821218762934882	binder
NVDAFKLESL	HLA-C*08:02	0.9616315126419067	0.039548021357914145	binder
NVDENVAEL	HLA-C*08:02	0.9999337673187256	4.915348123155819e-05	binder
NVDIPDVPL	HLA-C*08:02	0.9974046468734741	0.0017146491202522844	binder
NVDQAFHEL	HLA-C*08:02	0.9998335123062134	0.0002055681413751656	binder
NVKVDPEIQ	HLA-C*08:02	0.02056486760266125	0.030012837347601858	not-binder
PEVKFNWYVD	HLA-C*08:02	0.018624106564675457	0.01849571213216836	not-binder
PEYVNLPINGNGKQ	HLA-C*08:02	0.5517072893679142	0.33897604487574157	ambiguous
PGLARQAPKPRKQ	HLA-C*08:02	0.21122438162565232	0.15059825051954026	not-binder
PINGNGKQ	HLA-C*08:02	0.001847415634256322	0.0015624884711726774	not-binder
PPSGDFLTEGGGV	HLA-C*08:02	0.11157172098755837	0.04962233387338835	not-binder
PPYTVVYFPVRG	HLA-C*08:02	0.7791236847639084	0.3544733287376695	binder
PPYTVVYFPVRGR	HLA-C*08:02	0.7487384214997291	0.3639073473061604	binder
PPYTVVYFPVR	HLA-C*08:02	0.6985371127724648	0.37066043792051084	binder
PVDISTAM	HLA-C*08:02	0.8824507832527161	0.11714716301560504	binder
PVWLGFLGPIIK	HLA-C*08:02	0.07210798822899847	0.1359454603076388	not-binder
QADARQVVL	HLA-C*08:02	0.9983902096748352	0.0010716311862915965	binder
QADCAVLIV	HLA-C*08:02	0.9359009981155395	0.031764123961256704	binder
QADEVIAIL	HLA-C*08:02	0.9970761060714721	0.001643911669801281	binder
QADFKPATL	HLA-C*08:02	0.9974867463111877	0.002297579496259942	binder
QADIALIGL	HLA-C*08:02	0.9893402934074402	0.00437356961972132	binder
QADIEVRAL	HLA-C*08:02	0.9967154026031494	0.0015973314909130659	binder
QADLAVLVI	HLA-C*08:02	0.9674234747886657	0.010950281799827644	binder
QADLAYQL	HLA-C*08:02	0.9839366793632507	0.010475473798093056	binder
QADLSNLHL	HLA-C*08:02	0.9987459182739258	0.0004794916222869196	binder
QADNPMESSIL	HLA-C*08:02	0.9921330332756042	0.0033544840166205734	binder
QADQTFISL	HLA-C*08:02	0.99683518409729	0.003036568412120106	binder
QADSGRVLL	HLA-C*08:02	0.9994248747825623	0.000563840467548257	binder
QADTPALSL	HLA-C*08:02	0.999698281288147	0.000243925499479683	binder
QADVAVLVV	HLA-C*08:02	0.991823422908783	0.003399806642963123	binder
QADYGLEHL	HLA-C*08:02	0.9978891968727112	0.0016403091870076684	binder
QAEEPRGSSL	HLA-C*08:02	0.9915347456932068	0.011798561793163433	binder
QDGSADTFTRNL	HLA-C*08:02	0.5835229367017746	0.2058753485277227	ambiguous
QFDVATHL	HLA-C*08:02	0.9814599990844727	0.018816850756456477	binder
QFPILLDFK	HLA-C*08:02	3.90697171269494e-05	4.190131917826444e-05	not-binder
QIDELVTRI	HLA-C*08:02	0.9937506318092346	0.004323052393770816	binder
QIDFPTSAF	HLA-C*08:02	0.9947704911231995	0.0015465538189674115	binder
QLDAENLEL	HLA-C*08:02	0.9941737651824951	0.006046045764203064	binder
QLDIIIHSL	HLA-C*08:02	0.9847294211387634	0.02136592929226624	binder
QLDLENTEL	HLA-C*08:02	0.9963209867477417	0.003612305038187245	binder
QLDVSSNEL	HLA-C*08:02	0.9985637903213501	0.0012365765960007723	binder
QLTPYAQR	HLA-C*08:02	0.0002681823198145139	0.00034437169480189093	not-binder
QSDDPPIIL	HLA-C*08:02	0.998770534992218	0.00075836353232399	binder
QSDIPSSLL	HLA-C*08:02	0.999027681350708	0.0008098182673879125	binder
QSDLGYNSL	HLA-C*08:02	0.9981503486633301	0.001203847259269446	binder
QSDPSGAYF	HLA-C*08:02	0.9992447018623352	0.00080875767374459	binder
QSDPVGPAL	HLA-C*08:02	0.9996110558509826	0.00046359464687201364	binder
QSDVYTHVL	HLA-C*08:02	0.9993658781051635	0.0006187371633644858	binder
QTDIPFTRL	HLA-C*08:02	0.9972961187362671	0.0024107116603302252	binder
QTDPPRSSL	HLA-C*08:02	0.9998149037361145	0.00017551330535542362	binder
QVDNPVSVL	HLA-C*08:02	0.9996193408966064	0.0003084040640464827	binder
QWDLVENYL	HLA-C*08:02	0.9196262955665588	0.05341282141181686	binder
RADADTVLL	HLA-C*08:02	0.9962136626243592	0.0020050208747055365	binder
RADAPVALV	HLA-C*08:02	0.9900548934936524	0.004944887713208422	binder
RADEKITNI	HLA-C*08:02	0.9978743910789489	0.0018500489269107853	binder
RADESTYVL	HLA-C*08:02	0.9991846203804016	0.000456209863338393	binder
RADGENTAFL	HLA-C*08:02	0.9972813248634338	0.0010442716335038224	binder
RADGLGIPQL	HLA-C*08:02	0.993537425994873	0.004464141774778289	binder
RADGYEPPVQESV	HLA-C*08:02	0.8340464472770691	0.09416257190145244	binder
RADIGAASL	HLA-C*08:02	0.9989528059959412	0.0009360779188580105	binder
RADILQVGL	HLA-C*08:02	0.9903488397598267	0.003241714616164559	binder
RADKPWTRL	HLA-C*08:02	0.9941501259803772	0.005801972561355597	binder
RADLIEVVM	HLA-C*08:02	0.9884548425674439	0.006267492793900133	binder
RADLQATAL	HLA-C*08:02	0.9976226091384888	0.0022854843210873446	binder
RADLTYAEF	HLA-C*08:02	0.9765580892562866	0.013823586367562143	binder
RADMLEMEL	HLA-C*08:02	0.99174724817276	0.006425944579406322	binder
RADNSSDSPTTL	HLA-C*08:02	0.9835454821586609	0.011954458788548812	binder
RADPESPIL	HLA-C*08:02	0.9990321278572083	0.0006136944688353887	binder
RADPGVLAAL	HLA-C*08:02	0.9993643403053284	0.00036604165882579725	binder
RADREVAIY	HLA-C*08:02	0.6785024046897888	0.11101840507797696	binder
RADRPSSL	HLA-C*08:02	0.9995759010314942	0.00036014206659213484	binder
RADSVGKLV	HLA-C*08:02	0.985526692867279	0.007718788938383245	binder
RADTDGGLIF	HLA-C*08:02	0.9926616311073303	0.004452842371439707	binder
RADTFPQVL	HLA-C*08:02	0.9982408285140991	0.0013656563531276855	binder
RADTGHAFL	HLA-C*08:02	0.9991377830505371	0.0009698617138619626	binder
RADTGQERF	HLA-C*08:02	0.9993612408638001	0.00036746710192926945	binder
RADTQAQAL	HLA-C*08:02	0.9991382956504822	0.0007193857552304678	binder
RADVSLTTL	HLA-C*08:02	0.9989745616912842	0.0007921086692680315	binder
RADYDNLVL	HLA-C*08:02	0.9906230211257935	0.012153107297515252	binder
RAELASAAL	HLA-C*08:02	0.9704392671585083	0.012451602635135195	binder
RAELHPVEL	HLA-C*08:02	0.99360111951828	0.003979986563914349	binder
RATNEGLSL	HLA-C*08:02	0.11814884506165982	0.06310415071854678	not-binder
REVVNTEL	HLA-C*08:02	0.021282281352614518	0.016248309254005364	not-binder
RFDVHDVTL	HLA-C*08:02	0.9854181170463562	0.014018929970903706	binder
RGDSVIVVL	HLA-C*08:02	0.9864513039588928	0.009532445584987538	binder
RGDTLLQAL	HLA-C*08:02	0.9877969980239868	0.005443838896822174	binder
RIDDLQMVL	HLA-C*08:02	0.9945465207099915	0.00587745204692586	binder
RIDEARQEL	HLA-C*08:02	0.9996124386787415	0.0002470768741252126	binder
RIDEFEAL	HLA-C*08:02	0.9870377779006958	0.009395125183406303	binder
RIDGGITGAL	HLA-C*08:02	0.9978917121887207	0.0015795311601000605	binder
RLDIAGRDI	HLA-C*08:02	0.9633590340614319	0.028062793633979	binder
RLDQPMTEI	HLA-C*08:02	0.9805801391601563	0.02582026215878614	binder
RLDTGPQSL	HLA-C*08:02	0.9984341144561768	0.0014317628053556147	binder
RNDASEVVL	HLA-C*08:02	0.9822943329811096	0.007726087142072212	binder
RPPGFSPFR	HLA-C*08:02	0.0046334510708703645	0.006330918531303757	not-binder
RQDAVHAIL	HLA-C*08:02	0.9894110083580017	0.0071140322334650435	binder
RQDFSPEEL	HLA-C*08:02	0.9935245752334595	0.0030926040398003983	binder
RQILKNPDDPD	HLA-C*08:02	0.06352749122306704	0.04861958355665226	not-binder
RSDGEAELL	HLA-C*08:02	0.9919572591781616	0.009398426075335772	binder
RSDLKAEAL	HLA-C*08:02	0.9976529479026794	0.0012447835915710926	binder
RSDQASISL	HLA-C*08:02	0.9987963914871216	0.0015844734268044421	binder
RSDSYISQL	HLA-C*08:02	0.9966855764389038	0.0023442663496659045	binder
RSDSYVEL	HLA-C*08:02	0.9898963212966919	0.010928920297819786	binder
RSDVPSLVTF	HLA-C*08:02	0.99732745885849	0.0015843882646864686	binder
RTDDTPVVL	HLA-C*08:02	0.9994600415229797	0.00022215599932058172	binder
RTDLNPIL	HLA-C*08:02	0.9928712725639344	0.006636558373943806	binder
RTDMENLVL	HLA-C*08:02	0.9973682999610901	0.00160531630573279	binder
RTDPVPVTI	HLA-C*08:02	0.9980005264282227	0.0008813038994621686	binder
RTDRPNFEL	HLA-C*08:02	0.9993163347244263	0.000704104823346324	binder
RTDVPGELL	HLA-C*08:02	0.9993384718894959	0.0006178519135295496	binder
RVDDIFSDL	HLA-C*08:02	0.9959976553916932	0.0030494889915303096	binder
RVDDVYSVL	HLA-C*08:02	0.9966407656669617	0.003994748710153866	binder
RVDKITEYL	HLA-C*08:02	0.9988155126571655	0.0005984810087479915	binder
RVDKNAPTV	HLA-C*08:02	0.9846403956413269	0.016003593197092117	binder
RVDLPLAVL	HLA-C*08:02	0.9943758487701416	0.0022063524922492426	binder
RVDNFVIAL	HLA-C*08:02	0.9886522412300109	0.007792099269943137	binder
RVDSPVTV	HLA-C*08:02	0.9905016183853149	0.008068501989740382	binder
RVEYHFLSPYVSPK	HLA-C*08:02	0.19873689943924547	0.22830724664289784	not-binder
RVYIHPFHL	HLA-C*08:02	0.2679144889116287	0.1688636450797627	not-binder
SAAGPGFSL	HLA-C*08:02	0.9067957162857055	0.08999811775170105	binder
SAAMPGASL	HLA-C*08:02	0.7342311859130859	0.1594716189855424	binder
SAAPEGVPL	HLA-C*08:02	0.7586549758911133	0.16941355846287195	binder
SAAPPEPAV	HLA-C*08:02	0.815797996520996	0.1653280378934138	binder
SAAPPGLEA	HLA-C*08:02	0.6344819605350495	0.27881879331419096	ambiguous
SADAPMFVM	HLA-C*08:02	0.9782751679420472	0.035145541475459306	binder
SADARGGGPSAL	HLA-C*08:02	0.9898264646530152	0.00785883017072221	binder
SADASVNTL	HLA-C*08:02	0.99953134059906	0.0005033126792682134	binder
SADDAEVVL	HLA-C*08:02	0.9994020342826844	0.0005884871574401382	binder
SADDFAMEM	HLA-C*08:02	0.9995989322662353	0.0004363821460247061	binder
SADDFLPTL	HLA-C*08:02	0.9969594240188598	0.004285451455315163	binder
SADDIAGKFQF	HLA-C*08:02	0.9914784669876099	0.012783796757988516	binder
SADEPMTT	HLA-C*08:02	0.81327223777771	0.22118790860992907	binder
SADESGQIF	HLA-C*08:02	0.9993855118751526	0.0006290685455062094	binder
SADETFTHHL	HLA-C*08:02	0.9976305842399598	0.003122830685128579	binder
SADFAELEV	HLA-C*08:02	0.988376772403717	0.005955061203501766	binder
SADFHVDL	HLA-C*08:02	0.9947028756141663	0.0023959804464275263	binder
SADFSPAFL	HLA-C*08:02	0.9984928727149963	0.0010779508748761536	binder
SADFSSML	HLA-C*08:02	0.996521818637848	0.002573834234043239	binder
SADFVVEAI	HLA-C*08:02	0.9795715808868408	0.006841393416659848	binder
SADFVVESI	HLA-C*08:02	0.9913663148880005	0.0025305659262143307	binder
SADGSPAL	HLA-C*08:02	0.9994163513183594	0.00034377254676993966	binder
SADGSQAQNL	HLA-C*08:02	0.999487829208374	0.0003314050483032283	binder
SADGTIKLWAL	HLA-C*08:02	0.9826525926589966	0.013968513230884015	binder
SADHLAHEV	HLA-C*08:02	0.9990496397018432	0.0005154711707320253	binder
SADIESILAL	HLA-C*08:02	0.993917989730835	0.0034873886657272872	binder
SADISGLNL	HLA-C*08:02	0.9994234561920166	0.0005067043633147397	binder
SADITFATL	HLA-C*08:02	0.9952780485153199	0.004081321364624327	binder
SADKEIMSL	HLA-C*08:02	0.9997358083724975	0.00018755158010812256	binder
SADKGGFL	HLA-C*08:02	0.9992510080337524	0.0005695304135195754	binder
SADKNFYL	HLA-C*08:02	0.9973359107971191	0.0017118752369531436	binder
SADLEATL	HLA-C*08:02	0.996698534488678	0.0026568947808844265	binder
SADLEVLDL	HLA-C*08:02	0.9925206303596497	0.0018218232833254258	binder
SADLIIQEF	HLA-C*08:02	0.9978184938430786	0.0009470454808667267	binder
SADLIKEKL	HLA-C*08:02	0.9979071259498596	0.001639060694277353	binder
SADLKELSL	HLA-C*08:02	0.9993010640144349	0.00047252404201439976	binder
SADLPESTL	HLA-C*08:02	0.9994651913642884	0.0004881900294923826	binder
SADLPPPSAL	HLA-C*08:02	0.9996215581893921	0.0002773824278620319	binder
SADLVAQL	HLA-C*08:02	0.9988146662712097	0.0010518086102213964	binder
SADLYYTSF	HLA-C*08:02	0.9718969821929931	0.021341295404659868	binder
SADNAFHL	HLA-C*08:02	0.999210786819458	0.0007014528463383656	binder
SADPFPQVKL	HLA-C*08:02	0.9996337652206421	0.00014239530725015478	binder
SADPGVFVL	HLA-C*08:02	0.9999104619026185	5.5066336167210365e-05	binder
SADPGVFVLL	HLA-C*08:02	0.9992819786071777	0.00033230524327936635	binder
SADPLNSAF	HLA-C*08:02	0.9987297415733337	0.0009581667741060787	binder
SADPLPNSYL	HLA-C*08:02	0.9993752121925354	0.00030416807117817447	binder
SADPNVVDL	HLA-C*08:02	0.9999219179153442	6.679078517606651e-05	binder
SADPRHILL	HLA-C*08:02	0.9997986197471619	0.0001282043929267796	binder
SADPRPLAV	HLA-C*08:02	0.9994187951087952	0.0003456215753065592	binder
SADQVTRALENVL	HLA-C*08:02	0.9347576141357422	0.044624077839771896	binder
SADSIGAVL	HLA-C*08:02	0.9993958711624146	0.000681445039252371	binder
SADSPSPGL	HLA-C*08:02	0.9993924021720886	0.000434485295596866	binder
SADSRIVKM	HLA-C*08:02	0.9986457586288452	0.0011963708445567147	binder
SADTAATL	HLA-C*08:02	0.9994180917739868	0.0005016763713102473	binder
SADTDILL	HLA-C*08:02	0.9710115551948547	0.021199711819353092	binder
SADTILIGHSL	HLA-C*08:02	0.9139157176017761	0.07332345617904786	binder
SADTPEASL	HLA-C*08:02	0.999636435508728	0.0003309532614311525	binder
SADTTILFV	HLA-C*08:02	0.989959990978241	0.007479573470903987	binder
SADTVVIFD	HLA-C*08:02	0.3038613900542259	0.20137748822103335	not-binder
SADVAAVVM	HLA-C*08:02	0.9993086814880371	0.0004871543700815905	binder
SADVDIKEL	HLA-C*08:02	0.9994961380958557	0.0004706033015614759	binder
SADVNGKIIVW	HLA-C*08:02	0.992893385887146	0.005131996702296075	binder
SADVPLVVEY	HLA-C*08:02	0.9538346290588379	0.028737650340305104	binder
SADVSGLAV	HLA-C*08:02	0.9985044240951538	0.0006188093761357446	binder
SADWSLEAL	HLA-C*08:02	0.9868769168853759	0.011247360880405784	binder
SADYSTPPH	HLA-C*08:02	0.34712753891944886	0.255134249488799	not-binder
SAEAVTTTL	HLA-C*08:02	0.9918712735176086	0.013003628871600075	binder
SAEDLEKALEL	HLA-C*08:02	0.9881967544555664	0.008660666028131361	binder
SAEEGGAARL	HLA-C*08:02	0.9982792973518372	0.00110123589104642	binder
SAEPAGTPL	HLA-C*08:02	0.9971743822097778	0.0033113295725470115	binder
SAEQASILSL	HLA-C*08:02	0.9867616772651673	0.013954568812979238	binder
SAPKGSVL	HLA-C*08:02	0.6048265486955643	0.3090766025283093	ambiguous
SAPSRATAL	HLA-C*08:02	0.9367136359214783	0.05227246553760117	binder
SAPVGVTAL	HLA-C*08:02	0.9060608983039856	0.09981023990088035	binder
SASPPGPTL	HLA-C*08:02	0.9678943157196045	0.021790186843338687	binder
SATDPVTVL	HLA-C*08:02	0.8819653391838074	0.10685537311707974	binder
SDDIPHAL	HLA-C*08:02	0.9864402770996094	0.00969625727580983	binder
SDFGGRSL	HLA-C*08:02	0.7108128666877747	0.08986217423036502	binder
SDHAPHTL	HLA-C*08:02	0.5732640102505684	0.3620486327947149	ambiguous
SDSAQGSESHSL	HLA-C*08:02	0.6693111658096313	0.23605453744039545	binder
SDSSSAPAF	HLA-C*08:02	0.08276244435692207	0.10515271001919409	not-binder
SEEGPSGLP	HLA-C*08:02	0.11881328132003546	0.09769021728278544	not-binder
SELTQQLNALFQDK	HLA-C*08:02	0.23387084063142538	0.26894704860116336	not-binder
SFDAVLEAL	HLA-C*08:02	0.8534840941429138	0.14394279254073816	binder
SFDESLAL	HLA-C*08:02	0.9772741436958313	0.029051146792378323	binder
SFGAGGGFGSR	HLA-C*08:02	0.4255109868943691	0.2918202825353015	ambiguous
SFGGGSFGGG	HLA-C*08:02	0.3335282538086176	0.3486089402038254	ambiguous
SFQSPVKISEI	HLA-C*08:02	0.0017928450834006071	0.002344400896878744	not-binder
SGDEMTSL	HLA-C*08:02	0.9863986372947693	0.01935250592043641	binder
SGDINTSI	HLA-C*08:02	0.964262330532074	0.04753121613538495	binder
SGDPGPAL	HLA-C*08:02	0.9992454648017883	0.0007492842167457527	binder
SGDPSIQTL	HLA-C*08:02	0.9998315334320068	0.0001479463292904229	binder
SGDVDSLEL	HLA-C*08:02	0.9933557271957397	0.006364498872629276	binder
SGDVSGKL	HLA-C*08:02	0.9990159511566162	0.000746016603515218	binder
SGLDLNTSL	HLA-C*08:02	0.20902858376502992	0.1320132043957188	not-binder
SIDAEVREL	HLA-C*08:02	0.9994274139404297	0.0003924483526321665	binder
SIDAVEPL	HLA-C*08:02	0.9742365837097168	0.017402271187803967	binder
SIDDVDSKL	HLA-C*08:02	0.9995563268661499	0.00018984354494757026	binder
SIDFPLTKV	HLA-C*08:02	0.9833422899246216	0.0068291386175912475	binder
SIDVSLPLNTL	HLA-C*08:02	0.957463014125824	0.024794179492264107	binder
SIELPSMAV	HLA-C*08:02	0.6063760578632355	0.2523216565606254	ambiguous
SIFASPESVTGKVG	HLA-C*08:02	0.09976653647609054	0.13177084048941523	not-binder
SIKSGLDLNTSL	HLA-C*08:02	0.08702200260013342	0.06793550225054786	not-binder
SIPEKNRPL	HLA-C*08:02	0.49237125664949416	0.2217835287298304	ambiguous
SIPGGYNAL	HLA-C*08:02	0.4789371281862259	0.16752086913948414	ambiguous
SLAPYAQDTQEK	HLA-C*08:02	0.22944882754818535	0.1718903752170477	not-binder
SLDAVNLAL	HLA-C*08:02	0.990268874168396	0.013530916876600463	binder
SLDEVVLL	HLA-C*08:02	0.9942108273506165	0.0034575246386619064	binder
SLDFGGHL	HLA-C*08:02	0.9896583318710327	0.010190871363815954	binder
SLDKDIVAL	HLA-C*08:02	0.9961701273918152	0.003252624893835044	binder
SLDNGGCAL	HLA-C*08:02	0.9980828166007996	0.0021541965109897515	binder
SLDQPVTAL	HLA-C*08:02	0.9990229606628418	0.0006563488054737113	binder
SLDSPSYVL	HLA-C*08:02	0.9980246543884277	0.0013964641555596663	binder
SLDSPVLL	HLA-C*08:02	0.9941585421562195	0.0050649077677093115	binder
SLEPVAVEL	HLA-C*08:02	0.9768494367599487	0.010393597755329128	binder
SLVNLGGSK	HLA-C*08:02	0.005611393674189458	0.007195367608501141	not-binder
SNDVATLL	HLA-C*08:02	0.9918145775794983	0.005330950815593733	binder
SPSDPSSSL	HLA-C*08:02	0.8426369547843933	0.19096316957780538	binder
SQDDPLHPL	HLA-C*08:02	0.993354070186615	0.004648752557965927	binder
SQDFSSYL	HLA-C*08:02	0.9357138991355896	0.08867199048839379	binder
SQDLKLSTI	HLA-C*08:02	0.9469961047172546	0.059394172369686055	binder
SQDLLDLMHTL	HLA-C*08:02	0.8120621681213379	0.08230978782212145	binder
SQDLLPLSL	HLA-C*08:02	0.9835932374000549	0.011997799928260071	binder
SQDPGAVVL	HLA-C*08:02	0.999687922000885	0.00033302125728537526	binder
SQDPNRVEL	HLA-C*08:02	0.9999019980430603	6.247004009552545e-05	binder
SQPLGPRII	HLA-C*08:02	0.14030340155586601	0.2513603724267543	not-binder
SSDDANVL	HLA-C*08:02	0.9992411255836486	0.0005434002856617733	binder
SSDEAVIL	HLA-C*08:02	0.9981011509895324	0.0010544925219547452	binder
SSDGEALFAL	HLA-C*08:02	0.9892336964607239	0.007822652285659074	binder
SSDGHEFIV	HLA-C*08:02	0.9865853905677795	0.010954933421633044	binder
SSDLPQVL	HLA-C*08:02	0.999556589126587	0.000391639640578329	binder
SSDLPVAL	HLA-C*08:02	0.998990249633789	0.0007232997374178443	binder
SSDLPVALL	HLA-C*08:02	0.9989555239677429	0.00044927649900548637	binder
SSDNPNVLV	HLA-C*08:02	0.9960607409477233	0.0036677861879626204	binder
SSDPEVLTL	HLA-C*08:02	0.9997138738632202	0.00028989165077304783	binder
SSDPSLIGL	HLA-C*08:02	0.9994526267051697	0.0003012543888157148	binder
SSDQPLTV	HLA-C*08:02	0.9969816684722901	0.001979565479359444	binder
SSDSPTTL	HLA-C*08:02	0.9993384838104248	0.0006839869637436484	binder
SSDTSGLSF	HLA-C*08:02	0.9984180212020874	0.0015487739258281173	binder
SSDVTKASL	HLA-C*08:02	0.9997728586196899	0.00019030677319112265	binder
SSDVVVQVL	HLA-C*08:02	0.9992868542671204	0.0002483034172141984	binder
SSDVVYNAF	HLA-C*08:02	0.9649541854858399	0.02541745694231115	binder
SSDWVTTDI	HLA-C*08:02	0.9604743599891663	0.042639608606774834	binder
SSNLELHSL	HLA-C*08:02	0.24590283781290054	0.16770947614869852	not-binder
SSPAPRTAL	HLA-C*08:02	0.838096308708191	0.12369055453995036	binder
SSSKGSLGGGF	HLA-C*08:02	0.6549848347902298	0.32036375182116883	ambiguous
SSSKGSLGGGFSSG	HLA-C*08:02	0.8687001228332519	0.1477981253527629	binder
STDENLIL	HLA-C*08:02	0.9951563239097595	0.0031000995010032027	binder
STDGAPAQL	HLA-C*08:02	0.9996731042861938	0.00025077419235011446	binder
STDGIGFAI	HLA-C*08:02	0.9832660794258118	0.01122907885742655	binder
STDISAVL	HLA-C*08:02	0.9970520734786987	0.0036650660093844093	binder
STDPAAPNLKSQL	HLA-C*08:02	0.9799622535705567	0.017118484169907168	binder
STDPNSVF	HLA-C*08:02	0.9994749307632447	0.00043155626558396697	binder
STDYETHEF	HLA-C*08:02	0.9977439880371094	0.0029461172758473023	binder
SVDDFSSAL	HLA-C*08:02	0.9981709837913513	0.002493668817460961	binder
SVDDYQHRL	HLA-C*08:02	0.9993557929992676	0.0005716140787077388	binder
SVDEQNAL	HLA-C*08:02	0.9979600429534912	0.0021515822537779487	binder
SVDGDTRMV	HLA-C*08:02	0.9963329792022705	0.0040066172147650994	binder
SVDGSPLLL	HLA-C*08:02	0.9993934035301208	0.0004160466098051764	binder
SVDLGPTL	HLA-C*08:02	0.9980612635612488	0.0018464066736615572	binder
SVDSELTSL	HLA-C*08:02	0.9948952078819275	0.0059318645531252065	binder
SVGESSSKGP	HLA-C*08:02	0.11060151513665914	0.10887046404784301	not-binder
SVPEAQSAL	HLA-C*08:02	0.804923951625824	0.13981009186312204	binder
SWDEAVQAL	HLA-C*08:02	0.9959796905517578	0.0034544468110323003	binder
SWDESLSL	HLA-C*08:02	0.9891928315162659	0.00564448516377347	binder
TAASPTIAL	HLA-C*08:02	0.5871888160705566	0.22993765573797986	ambiguous
TAAVWAVKI	HLA-C*08:02	0.059350164234638215	0.02493440615632175	not-binder
TADAMNREVSSL	HLA-C*08:02	0.9390952467918396	0.10323835116073503	binder
TADDKKLQSSL	HLA-C*08:02	0.9972197651863098	0.002515559540502881	binder
TADDPSLSL	HLA-C*08:02	0.9998457670211792	0.00015931510788710438	binder
TADFVNYYF	HLA-C*08:02	0.9889249086380005	0.002579030241411456	binder
TADGAHFEL	HLA-C*08:02	0.999886441230774	0.0001080781122363712	binder
TADGLPVGVL	HLA-C*08:02	0.9975611448287964	0.0017053637769802118	binder
TADGRVVKL	HLA-C*08:02	0.9996997356414795	0.00032556521326145693	binder
TADGVAVIP	HLA-C*08:02	0.49077228605747225	0.25309664457648606	ambiguous
TADIAIVAL	HLA-C*08:02	0.997498345375061	0.0010716026383868968	binder
TADIVINLL	HLA-C*08:02	0.9965330243110657	0.0022306261055133076	binder
TADLDITEINKL	HLA-C*08:02	0.8056262910366059	0.19431477699219923	binder
TADLPNELIELL	HLA-C*08:02	0.7985858917236328	0.13449810167651527	binder
TADLPNELI	HLA-C*08:02	0.9915483713150024	0.004194386971061844	binder
TADNLVLNL	HLA-C*08:02	0.9980875968933105	0.002173853951705803	binder
TADNVLTLSL	HLA-C*08:02	0.9729574203491211	0.05121274563370943	binder
TADPGATMTF	HLA-C*08:02	0.9998223781585693	0.00016740850042238226	binder
TADVNSGF	HLA-C*08:02	0.9944939374923706	0.007775298473539085	binder
TAEAIQTPL	HLA-C*08:02	0.9612437725067139	0.04099857029858602	binder
TAEEPTGVFL	HLA-C*08:02	0.995518934726715	0.003332320429729441	binder
TAESRVSVL	HLA-C*08:02	0.9877949476242065	0.011547936679556513	binder
TAETPSRPL	HLA-C*08:02	0.9822060942649842	0.018377721282245744	binder
TAMDVVYAL	HLA-C*08:02	0.3407629519701004	0.09911340620196032	not-binder
TANGGLALASI	HLA-C*08:02	0.12044027419760824	0.0668147293499172	not-binder
TAPTGHTL	HLA-C*08:02	0.6686347126960754	0.168273514045502	binder
TASDFITK	HLA-C*08:02	0.008676474951789715	0.009155390990107634	not-binder
TASEPSAQL	HLA-C*08:02	0.8567098140716553	0.10871280658112302	binder
TAVEGDEVSL	HLA-C*08:02	0.7310591280460358	0.2102091949959241	binder
TDHNLHEL	HLA-C*08:02	0.7557008296251297	0.2872182209816599	binder
TFDVHLDL	HLA-C*08:02	0.9137964010238647	0.0652688186548631	binder
TFTVTEKPEVID	HLA-C*08:02	0.1313375082499988	0.10090865551916128	not-binder
TGDFGGNL	HLA-C*08:02	0.992557168006897	0.007000840190210524	binder
TGDTPGLEV	HLA-C*08:02	0.995829164981842	0.0044506898048485635	binder
TGDVMSLSL	HLA-C*08:02	0.9880785703659057	0.014420835267249457	binder
TGDVPHTSV	HLA-C*08:02	0.9956933856010437	0.002671138174161389	binder
TGTVEFKEF	HLA-C*08:02	0.002229401670047082	0.0028885221650030214	not-binder
TIDAEVMNSL	HLA-C*08:02	0.988779628276825	0.010586185024661701	binder
TIDDGIFEV	HLA-C*08:02	0.9985328197479248	0.0016484259461646172	binder
TIDDRIVHEL	HLA-C*08:02	0.9928739786148071	0.009694717081522555	binder
TIDEIQKL	HLA-C*08:02	0.9997557401657104	0.00020818132634629506	binder
TIDKNTKI	HLA-C*08:02	0.9951915144920349	0.0025981846878430537	binder
TIDKVSVL	HLA-C*08:02	0.9983647346496582	0.0014018698111200256	binder
TIDPSNPM	HLA-C*08:02	0.9982401132583618	0.0018389815509954064	binder
TIDSSGPSL	HLA-C*08:02	0.9996077656745911	0.00035976683123254154	binder
TIDTDTLL	HLA-C*08:02	0.989515733718872	0.0031081164456265168	binder
TIDVTDFL	HLA-C*08:02	0.9959571361541748	0.0029071489561612288	binder
TKTFTVTEKPEVID	HLA-C*08:02	0.29999192990362644	0.2981802159748348	not-binder
TKVIESTQDLGNDL	HLA-C*08:02	0.28595313550904394	0.23771722859910505	not-binder
TLDKPSVVSL	HLA-C*08:02	0.9986777067184448	0.0009595072129857422	binder
TLDLPTAPL	HLA-C*08:02	0.9920547366142273	0.005663383385256544	binder
TLDLSHNSI	HLA-C*08:02	0.9896121382713318	0.003933280478964183	binder
TLGGDVFDPHGTL	HLA-C*08:02	0.5001742452383041	0.2408447219607919	ambiguous
TLKGETTTEAVDA	HLA-C*08:02	0.01598063854762586	0.030052724885643926	not-binder
TLKGETTTEAVD	HLA-C*08:02	0.04391589383521932	0.05540525340459976	not-binder
TLQHIVTLL	HLA-C*08:02	0.1290818013250828	0.09077598777390034	not-binder
TMDDLTTAL	HLA-C*08:02	0.9967353463172912	0.004214731397204961	binder
TNAENEFVTIK	HLA-C*08:02	0.05828587767318823	0.04012469617331992	not-binder
TNDAATIL	HLA-C*08:02	0.9821257710456848	0.008159326425163328	binder
TNDISHYL	HLA-C*08:02	0.9902691841125488	0.012773199503796113	binder
TPAAVLSSAENIAV	HLA-C*08:02	0.08159828768402803	0.09499164470476988	not-binder
TQDAVPLTL	HLA-C*08:02	0.9898695588111878	0.006080834896526314	binder
TSDGSPSPL	HLA-C*08:02	0.9988030314445495	0.0008115491026388518	binder
TSDIILVGL	HLA-C*08:02	0.9591533899307251	0.046528621269841516	binder
TSDIYFVSL	HLA-C*08:02	0.9693954825401306	0.016459963240516073	binder
TSDLIVLGL	HLA-C*08:02	0.974379551410675	0.01532681832382058	binder
TSDLPSFEV	HLA-C*08:02	0.9950551271438599	0.005345183237136293	binder
TSDMGSYAL	HLA-C*08:02	0.9982760429382325	0.0010900846587431506	binder
TSDPALLSF	HLA-C*08:02	0.9966191411018371	0.0023924684533137004	binder
TSDVGATL	HLA-C*08:02	0.9993915319442749	0.0005966406311516727	binder
TSDVGATLL	HLA-C*08:02	0.9994434833526611	0.00043046952050590737	binder
TSDVQDRLSAL	HLA-C*08:02	0.9885119318962097	0.008384280985959388	binder
TSSSPGSPI	HLA-C*08:02	0.3008889138698578	0.2009978269850564	not-binder
TTDAAQTL	HLA-C*08:02	0.9988245129585266	0.0009517417919435601	binder
TTDDKAVVL	HLA-C*08:02	0.9996386528015136	0.00024137814044753519	binder
TTDEPGLPF	HLA-C*08:02	0.9966312289237976	0.0033010529682326335	binder
TTDISIDL	HLA-C*08:02	0.9923909425735473	0.0026296824147924516	binder
TTDPGASSL	HLA-C*08:02	0.9998692154884339	0.0001285742921125855	binder
TTTEAVDAATAE	HLA-C*08:02	0.17099796533584594	0.18144968401485803	not-binder
TTTEAVDAATAEK	HLA-C*08:02	0.25770984329283236	0.2865624648218529	not-binder
TVDDLVAEI	HLA-C*08:02	0.9954974055290222	0.004930337389365284	binder
TVDGKTANI	HLA-C*08:02	0.9964305758476257	0.0029540863944586297	binder
TVDMNIAL	HLA-C*08:02	0.9859020113945007	0.01483676986636312	binder
TVDTPHGIF	HLA-C*08:02	0.9959015846252441	0.0031253543975750557	binder
TVTEKPEVID	HLA-C*08:02	0.03045727452263236	0.04684427694854436	not-binder
TWDELGEAL	HLA-C*08:02	0.9861927509307862	0.017324652237999585	binder
TWDERFSAL	HLA-C*08:02	0.9907637715339661	0.004796432255495565	binder
TYDDATKTFTVTE	HLA-C*08:02	0.5514786124229432	0.2830246247924241	ambiguous
TYDDATKTFTVTEK	HLA-C*08:02	0.37616902962327003	0.31739622476893525	ambiguous
TYDLIKDAL	HLA-C*08:02	0.7611481070518493	0.1532888581116904	binder
VAAARAVPV	HLA-C*08:02	0.6741094350814819	0.11222273386476725	binder
VAAEPPPGQL	HLA-C*08:02	0.9792597889900208	0.019043731301059408	binder
VADAGAATREL	HLA-C*08:02	0.9984235048294068	0.001637996229029035	binder
VADAGAFL	HLA-C*08:02	0.9993963479995728	0.00046861432004907834	binder
VADDPIVM	HLA-C*08:02	0.9995829463005066	0.0002300109338498157	binder
VADDPNDPY	HLA-C*08:02	0.8704428315162659	0.14185499536051388	binder
VADDTPVLL	HLA-C*08:02	0.9999336242675781	1.899335838794973e-05	binder
VADDYIHTAA	HLA-C*08:02	0.7626152813434601	0.21779457604833252	binder
VADDYIHTA	HLA-C*08:02	0.9711225748062133	0.028567928019832663	binder
VADELLENL	HLA-C*08:02	0.9996586918830872	0.00039559825439222857	binder
VADELVAEF	HLA-C*08:02	0.9997596025466919	0.0002080201125759562	binder
VADELVSEF	HLA-C*08:02	0.9998359918594361	0.00016385281333107757	binder
VADEYIERL	HLA-C*08:02	0.9999199271202087	5.457806436773599e-05	binder
VADFGLARL	HLA-C*08:02	0.9986147522926331	0.0008757359061898801	binder
VADFGLITM	HLA-C*08:02	0.9973334312438965	0.0019094855875366084	binder
VADFQRYIL	HLA-C*08:02	0.9785666942596436	0.024161184597004382	binder
VADFSATYL	HLA-C*08:02	0.9987864136695862	0.0008645310538928881	binder
VADFVRDSL	HLA-C*08:02	0.9983680963516235	0.0019345596163503087	binder
VADGAGAVII	HLA-C*08:02	0.9982016682624817	0.0014426747036802722	binder
VADGDAQSATLNFL	HLA-C*08:02	0.9480371713638306	0.052922995072653904	binder
VADGEVEQNWATL	HLA-C*08:02	0.9901754975318908	0.005471305954243929	binder
VADGLPLAA	HLA-C*08:02	0.8809646487236023	0.05204527374711226	binder
VADGLVTTL	HLA-C*08:02	0.9998767256736756	0.00014534711311756064	binder
VADHPFLFL	HLA-C*08:02	0.9994791984558106	0.0001849079556927206	binder
VADHPGIDFGEL	HLA-C*08:02	0.9978116631507874	0.002478548986618977	binder
VADIAVELL	HLA-C*08:02	0.9991881132125855	0.0003918450898297461	binder
VADIDGSTF	HLA-C*08:02	0.9894920587539673	0.017697589738754353	binder
VADIEVDGKQVEL	HLA-C*08:02	0.9867718577384949	0.009629076545547816	binder
VADIKASQI	HLA-C*08:02	0.997439181804657	0.002142813459426402	binder
VADINSGHWDTVL	HLA-C*08:02	0.9834999442100525	0.015261266137810552	binder
VADKDTVLLEFY	HLA-C*08:02	0.8193214654922485	0.20983621139773403	binder
VADLAESIM	HLA-C*08:02	0.9984203696250915	0.0009668865468984606	binder
VADLGAMVV	HLA-C*08:02	0.9983355760574341	0.0004953048928316439	binder
VADLHLYL	HLA-C*08:02	0.9981322884559631	0.0010623858696269836	binder
VADLQTRL	HLA-C*08:02	0.9993213772773742	0.0007307371904812499	binder
VADMVKQFF	HLA-C*08:02	0.9922780752182007	0.00870120083680848	binder
VADPDNPL	HLA-C*08:02	0.9993867397308349	0.00062172788048787	binder
VADPGGSL	HLA-C*08:02	0.9998792290687561	0.00015058072962672282	binder
VADPGVTVA	HLA-C*08:02	0.997505247592926	0.0014815208288487618	binder
VADPGVTV	HLA-C*08:02	0.9998611330986023	0.00013095354185673863	binder
VADPIIYVL	HLA-C*08:02	0.999671483039856	0.0003111436279378429	binder
VADPPIARL	HLA-C*08:02	0.9999025940895081	8.793831336990805e-05	binder
VADPVEAVL	HLA-C*08:02	0.9999051332473755	9.33170942974905e-05	binder
VADPVYRTFL	HLA-C*08:02	0.9982883930206299	0.0018337506926182033	binder
VADPYVVIM	HLA-C*08:02	0.9998273491859436	0.00010014309459207394	binder
VADPYVVIMS	HLA-C*08:02	0.6829193234443665	0.32022492682061227	binder
VADRLLVEL	HLA-C*08:02	0.9995196700096131	0.0003488436466011042	binder
VADSGLTL	HLA-C*08:02	0.9996172070503235	0.00039389988495284865	binder
VADSKTLLE	HLA-C*08:02	0.6074390172958374	0.2625536980361071	ambiguous
VADSTPAHF	HLA-C*08:02	0.9997939586639404	0.00014239840496552868	binder
VADTFQDYF	HLA-C*08:02	0.9988602876663208	0.00024592685860520916	binder
VADTGLQIL	HLA-C*08:02	0.9997578144073487	0.00011681843393125905	binder
VADTVARVL	HLA-C*08:02	0.9998921036720276	9.319166215320699e-05	binder
VADVEALL	HLA-C*08:02	0.9990196943283081	0.000624484104103646	binder
VADWGQKVSF	HLA-C*08:02	0.9957482099533081	0.0021946599453698777	binder
VAEAPGGEL	HLA-C*08:02	0.9985202550888062	0.0022293386720757956	binder
VAEEAKQAL	HLA-C*08:02	0.999224042892456	0.0008181406378543397	binder
VAELPTPEL	HLA-C*08:02	0.9962572574615478	0.0029597061475541767	binder
VAEQYSEKL	HLA-C*08:02	0.9871076703071594	0.013462255637748988	binder
VAESGLPAL	HLA-C*08:02	0.9821136236190796	0.02572915737104237	binder
VAPVASAL	HLA-C*08:02	0.7752256691455841	0.23577098274287211	binder
VASEVSTSL	HLA-C*08:02	0.9287647724151611	0.07354763237437223	binder
VATEGSREL	HLA-C*08:02	0.96197030544281	0.03781691210639132	binder
VATVSLPR	HLA-C*08:02	0.0019699097270859055	0.003567098051457757	not-binder
VAVEPGAAV	HLA-C*08:02	0.600182056427002	0.09465187842887002	binder
VDEASKKEI	HLA-C*08:02	0.7224086821079254	0.18202191430392864	binder
VDIINAKQ	HLA-C*08:02	0.0010929475643933983	0.0009733582279447216	not-binder
VDKSGRTL	HLA-C*08:02	0.25173718146979807	0.19460925481438476	not-binder
VFDARELEL	HLA-C*08:02	0.9729747295379638	0.022299025688930208	binder
VFDLAQTL	HLA-C*08:02	0.9933129668235778	0.005164427899209166	binder
VFDLVRTL	HLA-C*08:02	0.9508579730987549	0.044135453199814434	binder
VFDPHGTL	HLA-C*08:02	0.998861825466156	0.000882925951428652	binder
VFDVGGLL	HLA-C*08:02	0.9896787762641907	0.007635073770120578	binder
VFDVSHNAV	HLA-C*08:02	0.9871312618255615	0.010084521671588447	binder
VFDYSINSV	HLA-C*08:02	0.8581221699714661	0.16352199758668948	binder
VGDLSPEI	HLA-C*08:02	0.9704281330108643	0.01572076760438161	binder
VGDVGQTV	HLA-C*08:02	0.9942221522331238	0.0036993004543761105	binder
VGDVNLFL	HLA-C*08:02	0.9798651933670044	0.02413071396230745	binder
VGDVPILQL	HLA-C*08:02	0.9975126147270202	0.0018674421778518606	binder
VGDVSLQL	HLA-C*08:02	0.9960336685180664	0.004167437686053758	binder
VGPPGRSSL	HLA-C*08:02	0.8900602579116821	0.11570884296658922	binder
VHDPAGAL	HLA-C*08:02	0.9784637689590454	0.02111099530353679	binder
VIDAAVLL	HLA-C*08:02	0.9972097277641296	0.0012788647011494928	binder
VIDAGALAV	HLA-C*08:02	0.9982589364051819	0.0003621459660620599	binder
VIDAVTHAL	HLA-C*08:02	0.9997254371643066	0.00017208597204143816	binder
VIDDAFAL	HLA-C*08:02	0.9982810616493225	0.0007570271504842887	binder
VIDDDVEEI	HLA-C*08:02	0.9967337489128113	0.005186802518224174	binder
VIDDRAARL	HLA-C*08:02	0.9993466973304749	0.000519592847659027	binder
VIDEIISL	HLA-C*08:02	0.9995384216308594	0.00024150142725648047	binder
VIDEPVRL	HLA-C*08:02	0.9999282240867615	5.862957672772456e-05	binder
VIDETLLEQGQL	HLA-C*08:02	0.9636404633522033	0.027692461288056	binder
VIDFSHGLAL	HLA-C*08:02	0.9964684963226318	0.002862224644726664	binder
VIDFTGHALAL	HLA-C*08:02	0.9878033757209778	0.00547357994843963	binder
VIDGNVMAI	HLA-C*08:02	0.9987651586532593	0.0006606779141505661	binder
VIDGVTVL	HLA-C*08:02	0.9994802236557007	0.00031985727911708	binder
VIDIINGEATML	HLA-C*08:02	0.9585730075836182	0.023501709013357783	binder
VIDLGEAF	HLA-C*08:02	0.9621874809265136	0.05581348570966805	binder
VIDPVPAAV	HLA-C*08:02	0.9994900584220886	0.00030691642903093975	binder
VIDQNRAL	HLA-C*08:02	0.9993544459342957	0.0004933488417941933	binder
VIDSGDGVTH	HLA-C*08:02	0.980770742893219	0.011202265619697418	binder
VIDSPGIL	HLA-C*08:02	0.9994833946228028	0.00026718245496681816	binder
VIDVAPEL	HLA-C*08:02	0.9988621234893799	0.0008812602396612797	binder
VIDVGSEW	HLA-C*08:02	0.7352375268936158	0.2683036555327488	binder
VIEEQVAAL	HLA-C*08:02	0.9958520770072937	0.0051370097023993744	binder
VIESTQDLGNDL	HLA-C*08:02	0.7617253720760345	0.17533783000987144	binder
VISDKDLEL	HLA-C*08:02	0.8191879272460938	0.11719182078213118	binder
VISLEGKPL	HLA-C*08:02	0.023722715330222854	0.03635666387461153	not-binder
VISQQSLEL	HLA-C*08:02	0.11191920153796672	0.1364797810356918	not-binder
VIWTSSDHQVL	HLA-C*08:02	0.19303221427835524	0.2683423670953345	not-binder
VLDAGPVL	HLA-C*08:02	0.9981351971626282	0.0008583591476728023	binder
VLDELSLL	HLA-C*08:02	0.997552216053009	0.0015787075289930797	binder
VLDELVRP	HLA-C*08:02	0.26859106998890636	0.23743009507043555	not-binder
VLDFDPMAV	HLA-C*08:02	0.940694785118103	0.055651760461751944	binder
VLDIARQL	HLA-C*08:02	0.9954011917114258	0.005898158758991596	binder
VLDKDLQKLPW	HLA-C*08:02	0.2534481704235077	0.192392149707859	not-binder
VLDLQHNAL	HLA-C*08:02	0.997897493839264	0.002558036790912361	binder
VLDNPTPEM	HLA-C*08:02	0.9997115969657898	0.0004405287280171416	binder
VLDNSGEW	HLA-C*08:02	0.7605002760887146	0.21991786107975025	binder
VLDPNMDL	HLA-C*08:02	0.9979654669761657	0.0017194337461924449	binder
VLDSDSGLL	HLA-C*08:02	0.9951507210731506	0.0021080932928456697	binder
VLDSEGSFL	HLA-C*08:02	0.997268545627594	0.0021595123846961683	binder
VLDSFGEL	HLA-C*08:02	0.9973690748214722	0.0013991159690073126	binder
VLDVVERSL	HLA-C*08:02	0.9991053104400635	0.0009592579126769135	binder
VLPEHVSVL	HLA-C*08:02	0.939133369922638	0.03281968991134257	binder
VMDEIHTVL	HLA-C*08:02	0.9996004104614258	0.0007418304532776517	binder
VNDLTTAL	HLA-C*08:02	0.9953503727912902	0.003039129450562323	binder
VNLPINGNGKQ	HLA-C*08:02	0.3716486729681492	0.2872776943045275	ambiguous
VQDESHSEW	HLA-C*08:02	0.9537205696105957	0.0783376605438609	binder
VQDLLLLDV	HLA-C*08:02	0.8470363855361939	0.13919475586087235	binder
VSDDSLGSLL	HLA-C*08:02	0.9980255722999573	0.0015645549535496146	binder
VSDEDFSAL	HLA-C*08:02	0.9979826450347901	0.002651449967635902	binder
VSDEQVLVL	HLA-C*08:02	0.9996390700340271	0.00023961266058955405	binder
VSDEVGFGL	HLA-C*08:02	0.9996449470520019	0.0003072302699760556	binder
VSDGAAAILL	HLA-C*08:02	0.9967950582504272	0.0030339498016854487	binder
VSDGENVIISHF	HLA-C*08:02	0.954827892780304	0.05329552004801522	binder
VSDGENVIISH	HLA-C*08:02	0.816831648349762	0.17897657156069643	binder
VSDHFPVEF	HLA-C*08:02	0.9977394700050354	0.001181549535384826	binder
VSDIGSQEL	HLA-C*08:02	0.9998560667037963	0.00016016335427626726	binder
VSDIVGPDGL	HLA-C*08:02	0.9827459454536438	0.0228352557602112	binder
VSDLNATEI	HLA-C*08:02	0.9963608980178833	0.004755318390525327	binder
VSDMGVIHPL	HLA-C*08:02	0.9883839726448059	0.01395389454525024	binder
VSDMIMEL	HLA-C*08:02	0.9969230890274048	0.0014308192637248714	binder
VSDPEEMEL	HLA-C*08:02	0.9997927427291871	0.0001506973586174788	binder
VSDPESTVAV	HLA-C*08:02	0.9969845533370971	0.0022549325521888076	binder
VSDPNLIHVL	HLA-C*08:02	0.9994131684303283	0.0004109546355624207	binder
VSDPVTVHF	HLA-C*08:02	0.9999171495437622	5.382412294617398e-05	binder
VSDSGVIAL	HLA-C*08:02	0.999511456489563	0.0003724567278316816	binder
VSDSVTPVL	HLA-C*08:02	0.9991709113121032	0.0005535076836166116	binder
VSDTPSITA	HLA-C*08:02	0.9550346732139587	0.03734970940568903	binder
VSDVLGVAV	HLA-C*08:02	0.9924703001976013	0.005626164104906521	binder
VSDYTPLSL	HLA-C*08:02	0.9985896468162536	0.0010310613078855	binder
VSELITKAV	HLA-C*08:02	0.8288775444030761	0.1721312130337413	binder
VTDAIVLL	HLA-C*08:02	0.9950424551963806	0.0010413595133670845	binder
VTDDPTQVH	HLA-C*08:02	0.9422013759613037	0.06701503647607243	binder
VTDDPTQV	HLA-C*08:02	0.9995315790176391	0.00034727663327460375	binder
VTDEFLSDFL	HLA-C*08:02	0.9963298797607422	0.00259888346870687	binder
VTDEPVYIDL	HLA-C*08:02	0.9979519605636596	0.0012417571260546427	binder
VTDGALVVV	HLA-C*08:02	0.9985614061355591	0.0008424749028185717	binder
VTDGLPATAL	HLA-C*08:02	0.9981158256530762	0.0016352243969677592	binder
VTDRNITL	HLA-C*08:02	0.99962317943573	0.00017424410443389113	binder
VTDTDILAL	HLA-C*08:02	0.994142484664917	0.00471625974628713	binder
VTDVSLEL	HLA-C*08:02	0.9992634892463684	0.00037247642069318407	binder
VTENPGKSI	HLA-C*08:02	0.991745901107788	0.007688104900892523	binder
VTVSSDHEVI	HLA-C*08:02	0.05236442578025162	0.07608934016668621	not-binder
VVDDSNEHML	HLA-C*08:02	0.9997177362442017	0.00022387846587618607	binder
VVDDTLEL	HLA-C*08:02	0.9993753910064698	0.0003635740226524619	binder
VVDEVSNIVKEAI	HLA-C*08:02	0.7481199860572815	0.15826603274611437	binder
VVDFVAATL	HLA-C*08:02	0.9954086780548096	0.0025333713041528105	binder
VVDGAFSYL	HLA-C*08:02	0.9993201494216919	0.00032046111855840953	binder
VVDGGAIPA	HLA-C*08:02	0.9764100193977356	0.017762139130077674	binder
VVDGTPLVA	HLA-C*08:02	0.8821003556251525	0.0743978193251515	binder
VVDIVQEL	HLA-C*08:02	0.9995868086814881	0.000665233975779107	binder
VVDKPPSTM	HLA-C*08:02	0.999878191947937	0.00012024558132650138	binder
VVDLERQGQGQL	HLA-C*08:02	0.7981973588466644	0.31896749038324573	binder
VVDLGGLSI	HLA-C*08:02	0.9970855116844177	0.0020739635738117363	binder
VVDPVTSEHEL	HLA-C*08:02	0.9994515180587769	0.0007333505976823041	binder
VVDSEVPSL	HLA-C*08:02	0.9995468616485595	0.0004416699232518237	binder
VVDSIMTAL	HLA-C*08:02	0.9980787992477417	0.002080659551520316	binder
VVDYPNSAK	HLA-C*08:02	0.3784115552902222	0.26006974986879283	ambiguous
VVEPYNATL	HLA-C*08:02	0.9825868248939514	0.010134064113221632	binder
VVEVPSAVL	HLA-C*08:02	0.9468542337417603	0.06428322134669025	binder
VVPEPGQPL	HLA-C*08:02	0.9072581171989441	0.05568283373634443	binder
VVPPFLQPEV	HLA-C*08:02	0.21100664725527168	0.20856825840423135	not-binder
VWDIVGTEL	HLA-C*08:02	0.9901267409324646	0.00949859889728319	binder
VWDVIGRSL	HLA-C*08:02	0.9773285865783692	0.028027864403254953	binder
WADEAEKA	HLA-C*08:02	0.5787674583494663	0.355297052872713	ambiguous
WADEAEKALGPL	HLA-C*08:02	0.8991787910461426	0.1631387618428478	binder
WARMAKTGLPEKGQ	HLA-C*08:02	0.00048136358295778334	0.0005240728262196649	not-binder
WTDFPGRVL	HLA-C*08:02	0.99974524974823	0.00019755894906779548	binder
YADEKGLEA	HLA-C*08:02	0.985581910610199	0.018600230756931676	binder
YADFAPSLL	HLA-C*08:02	0.9994089365005493	0.00038145278468359735	binder
YADFGPLNL	HLA-C*08:02	0.9994969010353089	0.00036773487878646107	binder
YADGTWEL	HLA-C*08:02	0.9972872257232666	0.002624157172894296	binder
YADIEAAWL	HLA-C*08:02	0.9848347783088685	0.015898362627834336	binder
YADIFPSKV	HLA-C*08:02	0.9944278597831726	0.006695268556425466	binder
YADIVDVL	HLA-C*08:02	0.9983511447906495	0.0009983266272169705	binder
YADIVQLL	HLA-C*08:02	0.9972831010818481	0.0027911065686461066	binder
YADIVQLLL	HLA-C*08:02	0.9958270430564881	0.0030917332898298257	binder
YADPGAEVKI	HLA-C*08:02	0.9989381790161133	0.0010180731108180212	binder
YADPNFVRTFL	HLA-C*08:02	0.9968809962272644	0.0030261129966761475	binder
YADPVSAQHA	HLA-C*08:02	0.977901017665863	0.019966898399406355	binder
YADTELLL	HLA-C*08:02	0.9935434818267822	0.0031680788739589854	binder
YADTVTTVI	HLA-C*08:02	0.9974686145782471	0.0022899854735993473	binder
YADVDPENQNFL	HLA-C*08:02	0.9850194334983826	0.0194638629586676	binder
YADYIGFIL	HLA-C*08:02	0.9950162768363953	0.006105902946259849	binder
YAEGVRVL	HLA-C*08:02	0.9717077851295471	0.04099855852990521	binder
YAEIPDETL	HLA-C*08:02	0.9889469146728516	0.009823871026836914	binder
YAEQLHVQL	HLA-C*08:02	0.9958590745925904	0.0054591353999001195	binder
YAEYMPIKL	HLA-C*08:02	0.7302849262952804	0.26093665002563105	binder
YAPGARLAL	HLA-C*08:02	0.7119838386774063	0.2820059718493649	binder
YAPKGSSL	HLA-C*08:02	0.762525886297226	0.30137398091559375	binder
YAYDGKDYIAL	HLA-C*08:02	0.9856039404869079	0.01606478202799294	binder
YENEVALRQ	HLA-C*08:02	0.11480098624015227	0.19261164121225813	not-binder
YFAERVTSL	HLA-C*08:02	0.6485849559307099	0.18459756663882168	binder
YFDAIPVTM	HLA-C*08:02	0.9955334186553955	0.004703646072771902	binder
YFDDSNVSL	HLA-C*08:02	0.999195146560669	0.0004875482603196343	binder
YFDEPVEL	HLA-C*08:02	0.9992301821708679	0.0008567946738835832	binder
YFDLQTHVI	HLA-C*08:02	0.9787752747535705	0.015360786343763177	binder
YGDLGGPIITT	HLA-C*08:02	0.865924596786499	0.0812588254542416	binder
YIDFRDGAGLL	HLA-C*08:02	0.9049460768699646	0.15044510547807172	binder
YIDLPPPRL	HLA-C*08:02	0.9993308663368226	0.0006450684017376344	binder
YIDQDMQVL	HLA-C*08:02	0.9984951615333557	0.0010931320992489633	binder
YIDSNNNPERFL	HLA-C*08:02	0.9777023792266846	0.023074077569307006	binder
YIDVAVKL	HLA-C*08:02	0.9992432236671448	0.0008344307539917981	binder
YIDVQSII	HLA-C*08:02	0.9918573498725891	0.007205845993647596	binder
YIEDQKLVL	HLA-C*08:02	0.9933366894721984	0.004509273959552173	binder
YLDGEVEL	HLA-C*08:02	0.9972720146179199	0.002547170287303481	binder
YLDGVHTVF	HLA-C*08:02	0.9986316204071045	0.0011953224237226147	binder
YLDKISEL	HLA-C*08:02	0.9995320320129395	0.0004023452692803752	binder
YLDLDSKVRTL	HLA-C*08:02	0.9651586532592773	0.015005502026256163	binder
YLDLEATL	HLA-C*08:02	0.9956733107566833	0.004865299905770414	binder
YLDLPSVTI	HLA-C*08:02	0.9983221530914307	0.0010760015274080008	binder
YLDLSNNRL	HLA-C*08:02	0.9980055212974548	0.0018454083907121787	binder
YLDPVQRDL	HLA-C*08:02	0.9993139147758484	0.0005066364857641229	binder
YLDSEQRL	HLA-C*08:02	0.9983365535736084	0.0016889326398816908	binder
YLEEPLTQV	HLA-C*08:02	0.9833813190460206	0.02266927329994571	binder
YLNENPLRAL	HLA-C*08:02	0.9493195176124573	0.05477390584867457	binder
YLPDGTASL	HLA-C*08:02	0.9346325635910034	0.09143368596706106	binder
YQDLLNVKM	HLA-C*08:02	0.9952896237373352	0.004489996672639297	binder
YSDAIVWL	HLA-C*08:02	0.9928351283073426	0.007558929747752725	binder
YSDDDVPSV	HLA-C*08:02	0.9951868653297424	0.006313354169309323	binder
YSDDKVQL	HLA-C*08:02	0.9998170256614685	0.0001635378902858971	binder
YSDELQSVISH	HLA-C*08:02	0.8793076038360595	0.19281503911110762	binder
YSDFDLLNNSL	HLA-C*08:02	0.9535093665122986	0.043943906141193055	binder
YSDFVVHEI	HLA-C*08:02	0.9980197072029113	0.00213737269707462	binder
YSDGPGEALRAM	HLA-C*08:02	0.9948958635330201	0.0032576392080914942	binder
YSDGRSLHL	HLA-C*08:02	0.9991120100021362	0.0009651821785016352	binder
YSDHSWVVM	HLA-C*08:02	0.9915398478507995	0.014696705444719665	binder
YSDLADLML	HLA-C*08:02	0.9986148953437806	0.0014002665339834927	binder
YSDLAEFL	HLA-C*08:02	0.9984253883361817	0.0011338670422176048	binder
YSDMPPLTL	HLA-C*08:02	0.999759578704834	0.00029785669585617595	binder
YSDNQPGVL	HLA-C*08:02	0.9987250924110412	0.0014202691190804298	binder
YSDPGLAGVSL	HLA-C*08:02	0.9998709797859192	0.00013901082915646418	binder
YSDPRFLNL	HLA-C*08:02	0.998470938205719	0.002532681259024693	binder
YSDPVTLET	HLA-C*08:02	0.9961633205413818	0.005780971246243431	binder
YSDQPEIAL	HLA-C*08:02	0.9993764996528626	0.0008884674057164695	binder
YSDTQFPSL	HLA-C*08:02	0.9988957285881043	0.0009117601938211669	binder
YSDVSGLL	HLA-C*08:02	0.9997084617614747	0.00032460448192031196	binder
YTDEAVVI	HLA-C*08:02	0.9976868748664856	0.0019261799889717741	binder
YTDELVEL	HLA-C*08:02	0.9997210144996643	0.00018213927078634202	binder
YTDFVMEL	HLA-C*08:02	0.9971062064170837	0.0034748001299892664	binder
YTDKIMTYL	HLA-C*08:02	0.9990132689476013	0.0014486137183496218	binder
YTDLVPKEV	HLA-C*08:02	0.9983772516250611	0.0016170234116856877	binder
YTDVNIVTI	HLA-C*08:02	0.999160373210907	0.000381853891067471	binder
YTEDEAKEL	HLA-C*08:02	0.9995085835456848	0.0006886411366575449	binder
YVAQAGLEL	HLA-C*08:02	0.42799230515956876	0.2569462562683438	ambiguous
YVDDGLISL	HLA-C*08:02	0.9996816396713257	0.0003055611552976927	binder
YVDDSIAL	HLA-C*08:02	0.9993128418922425	0.0004474839792970434	binder
YVDEIASVL	HLA-C*08:02	0.9997585773468017	0.0002553883035153518	binder
YVDGGISDNLPL	HLA-C*08:02	0.990208911895752	0.007736786425835268	binder
YVDGPASTAF	HLA-C*08:02	0.9993640422821045	0.0006528835261515733	binder
YVDGRVLVV	HLA-C*08:02	0.9985881447792053	0.001425538346868018	binder
YVDISIIAL	HLA-C*08:02	0.9943962812423706	0.0017559640391018895	binder
YVDLDERAIDAL	HLA-C*08:02	0.9388693690299987	0.043907718698031686	binder
YVDLIEEQL	HLA-C*08:02	0.9978513836860656	0.0027791720280565253	binder
YVDLLKLEDVL	HLA-C*08:02	0.7398988962173462	0.14992171247794597	binder
YVDNRFFTL	HLA-C*08:02	0.998277223110199	0.0012482760428139004	binder
YVDQNIHEQL	HLA-C*08:02	0.9985757946968079	0.002349143447355325	binder
YVDRVTEFL	HLA-C*08:02	0.9990854859352112	0.0005367056012560537	binder
YVDSALKPL	HLA-C*08:02	0.9971567153930664	0.001450863567909611	binder
YVDVQKFPL	HLA-C*08:02	0.9863538026809693	0.01349752579055153	binder
YVDVVKVLL	HLA-C*08:02	0.9973858594894409	0.0016541024784524634	binder
YVNLPINGNGKQ	HLA-C*08:02	0.8444055438041687	0.12172783539866688	binder
YYDEIINAL	HLA-C*08:02	0.9962934732437134	0.0022189408509004204	binder
YYDLVRTEI	HLA-C*08:02	0.8662649989128113	0.09464728464982468	binder
YYDNADKL	HLA-C*08:02	0.9743400335311889	0.037160795629742345	binder
YYEEQHPEL	HLA-C*08:02	0.9706844568252564	0.025887675378139904	binder
ATTNMSQP	HLA-C*08:02	2.5415986237931064e-05	1.5368221279679593e-05	not-binder
NTQEPEET	HLA-C*08:02	0.004819558106828481	0.00474035266461718	not-binder
HVEKGEER	HLA-C*08:02	0.028316142380390374	0.02764966591980976	not-binder
FCKDVHGQ	HLA-C*08:02	0.00028426478894658656	0.00028650032974710064	not-binder
GMTETIVG	HLA-C*08:02	0.00011471137357617067	0.00018224306052531922	not-binder
GIVTKTPV	HLA-C*08:02	0.0007204210360945429	0.0010798537699853914	not-binder
NVIIMDIP	HLA-C*08:02	0.0008758259849688699	0.001718168467881966	not-binder
ACFHYRKI	HLA-C*08:02	0.00016570017297965479	0.00026217018137328054	not-binder
IMKRQPRN	HLA-C*08:02	4.451590971543684e-05	7.350343091856623e-05	not-binder
TALSAALG	HLA-C*08:02	0.0001914277900800343	0.0002059549023932373	not-binder
DLTTSSVE	HLA-C*08:02	7.645150591315542e-05	9.299903488967858e-05	not-binder
TLKELKEK	HLA-C*08:02	0.007958145242446335	0.010915659213676482	not-binder
DGMIVKVN	HLA-C*08:02	4.535768855671307e-05	7.565115042913363e-05	not-binder
RVPFKVVR	HLA-C*08:02	0.0007600500177431968	0.0010533882829423036	not-binder
TGEVIARL	HLA-C*08:02	0.8002359569072723	0.21971661637084738	binder
LLEVNLQN	HLA-C*08:02	0.0023157681891461833	0.0031770729577091554	not-binder
TDLKCTNV	HLA-C*08:02	0.01123498659580946	0.008490434806177193	not-binder
LVVDMSWA	HLA-C*08:02	2.3967729305240937e-05	3.125817765113743e-05	not-binder
PAGERCAS	HLA-C*08:02	0.00030817939180440566	0.00031979654340882864	not-binder
TSPGRRSM	HLA-C*08:02	0.07567462072474881	0.06475071724349357	not-binder
IGRTGRAA	HLA-C*08:02	0.002201476188222029	0.003634912808896878	not-binder
TQMGIKTA	HLA-C*08:02	9.334610214999373e-05	0.0001568813576595521	not-binder
VLFTILYP	HLA-C*08:02	3.3321025602182485e-05	6.608160035904456e-05	not-binder
VVDPSSGE	HLA-C*08:02	0.8163235664367676	0.20674445567317323	binder
YTCLSPLV	HLA-C*08:02	0.05709050362929702	0.07352816891291547	not-binder
AALKLLDF	HLA-C*08:02	0.005209333909442648	0.0037845091550040835	not-binder
PLVNAGAM	HLA-C*08:02	0.0014824535100160575	0.0022435219757889766	not-binder
QEQIDKIM	HLA-C*08:02	0.016584373949444852	0.02685371842311871	not-binder
PVNTGIPQ	HLA-C*08:02	6.667469322678699e-05	7.352402526532314e-05	not-binder
LIATPAVI	HLA-C*08:02	0.011280541226733476	0.009075812188699088	not-binder
DLCESSSL	HLA-C*08:02	0.031063289709263132	0.06091791054028573	not-binder
DNVNENVN	HLA-C*08:02	0.00024830421349306684	0.0002964119947308064	not-binder
VVLLSGGL	HLA-C*08:02	0.006140409804902447	0.004662836383328669	not-binder
DLIISNPP	HLA-C*08:02	4.569295862905942e-05	6.463901114520911e-05	not-binder
ADPCASNP	HLA-C*08:02	0.0015182115137577056	0.0017216270067874004	not-binder
KLQGELEA	HLA-C*08:02	0.0026212119060623706	0.004813795389034862	not-binder
SLRKQARE	HLA-C*08:02	9.692918844718037e-05	0.00015498145866094885	not-binder
IGSASGDD	HLA-C*08:02	0.003268525451130699	0.003824567731267642	not-binder
AFLSYIEV	HLA-C*08:02	0.00015762456639448473	0.00029578627426582845	not-binder
FETSAATG	HLA-C*08:02	0.00019095624524538833	0.0001448504460674204	not-binder
VLHNDASC	HLA-C*08:02	0.00022778657787512203	0.0003488196109727697	not-binder
LEAAIDEE	HLA-C*08:02	0.0001707901476038387	0.00013977921962339104	not-binder
FSQELRCF	HLA-C*08:02	0.15039252475835382	0.16577003440042906	not-binder
QFNHDHHD	HLA-C*08:02	0.0004785988848652778	0.0006396398644134624	not-binder
GKLHLFWC	HLA-C*08:02	4.5237631672989666e-05	8.829758036495866e-05	not-binder
VELLSALK	HLA-C*08:02	0.0002933228592155501	0.00020758516716362177	not-binder
VKKGCDLG	HLA-C*08:02	0.00026834790378416074	0.0003980450791801627	not-binder
SAKEAIKN	HLA-C*08:02	0.00020505047286860644	0.00031819903147264607	not-binder
EAEECKEK	HLA-C*08:02	0.020889606280070437	0.028636225631612514	not-binder
DSDYDLSF	HLA-C*08:02	0.49761004447937013	0.33812745587737936	ambiguous
VYTGYSLL	HLA-C*08:02	0.005391171167138964	0.004930941825130197	not-binder
GWDTGRYQ	HLA-C*08:02	0.0711278514645528	0.11859719467463535	not-binder
LQSLALPM	HLA-C*08:02	0.0014287637284724041	0.0017095608121164689	not-binder
ITAAMPSG	HLA-C*08:02	0.000851465156949871	0.0014915789862723708	not-binder
GRWLQWHW	HLA-C*08:02	3.6587138412524925e-05	4.9139617381053166e-05	not-binder
LPSEDQVL	HLA-C*08:02	0.1415344975888729	0.21102358756919065	not-binder
EKEAWIHA	HLA-C*08:02	8.025452893889451e-05	5.4085621386826605e-05	not-binder
IVSVVNLL	HLA-C*08:02	0.05661980491131544	0.0531509733268059	not-binder
AEEWFEGK	HLA-C*08:02	0.03945054568785054	0.03505480814072961	not-binder
FSELMADE	HLA-C*08:02	0.01679265781713184	0.018955674738875668	not-binder
KDKNEEKE	HLA-C*08:02	0.01751960887449968	0.01903579974333594	not-binder
RFISSLND	HLA-C*08:02	6.0196393962996805e-05	8.464946265717304e-05	not-binder
KHSLISTY	HLA-C*08:02	0.006269090182991021	0.009312982547435032	not-binder
LNVSKSFG	HLA-C*08:02	6.785378108276063e-05	0.00011241385592087965	not-binder
KSDEHVDV	HLA-C*08:02	0.9748469591140747	0.012863625255548152	binder
QSTTFYYT	HLA-C*08:02	0.00029512570970382514	0.00033038906563639194	not-binder
LLVDLTNT	HLA-C*08:02	0.001275431427870899	0.0024286925158157713	not-binder
SQSRSRSK	HLA-C*08:02	6.817045727647297e-06	9.300017548066582e-06	not-binder
MGAAAKGI	HLA-C*08:02	0.11615248569141841	0.20088995593188302	not-binder
KALESGKP	HLA-C*08:02	0.00429300030664308	0.006484046005615469	not-binder
PSQASSGS	HLA-C*08:02	0.00028357517130643827	0.00037728520567867065	not-binder
DWTAENVH	HLA-C*08:02	6.340536575279997e-05	0.00010063415334853962	not-binder
VKFITPIQ	HLA-C*08:02	0.00023654223729181468	0.000418604953678364	not-binder
AIQILTGL	HLA-C*08:02	0.007898210629355163	0.0074809039342064515	not-binder
CQSKLTMS	HLA-C*08:02	0.000243265463723219	0.00030880646320507294	not-binder
LGIPTTRA	HLA-C*08:02	0.0003300525297703416	0.0003089234558200283	not-binder
VGLVEYTD	HLA-C*08:02	0.0019357145037474765	0.002882286341167472	not-binder
FLPYFVPG	HLA-C*08:02	0.000663065911802832	0.0012254107014386694	not-binder
LVLMILAL	HLA-C*08:02	0.0015220946706421047	0.002965544792547981	not-binder
NERTLKGT	HLA-C*08:02	0.0003381680803435927	0.00048350735425765787	not-binder
NMIKTIGQ	HLA-C*08:02	0.00012482543471641349	0.00022587807076710249	not-binder
ASRPGGPP	HLA-C*08:02	0.15504056916106493	0.2030359083918473	not-binder
KFRRICNK	HLA-C*08:02	5.3921459988615085e-06	7.4141610754013806e-06	not-binder
LVGLVLKE	HLA-C*08:02	0.0005642455506404076	0.0010516359254006211	not-binder
AAPVVAVV	HLA-C*08:02	0.3186329409480095	0.22450311038600324	not-binder
YLKGFKWG	HLA-C*08:02	0.0001158865787208363	0.00013971839785125394	not-binder
PLHIAAYY	HLA-C*08:02	2.3423271524913857e-05	2.5164634893739122e-05	not-binder
WVKGLPQP	HLA-C*08:02	0.00018317951344215544	0.0002947285753283102	not-binder
YILADGEN	HLA-C*08:02	0.005151025513976037	0.009727847434134396	not-binder
LPGGQALT	HLA-C*08:02	0.0017967061271178864	0.002810422172803743	not-binder
VKRLPPAQ	HLA-C*08:02	0.0008291579041184605	0.00134208748592044	not-binder
WSLGNESG	HLA-C*08:02	9.803934647950597e-06	9.914282222707791e-06	not-binder
GYYSRLRL	HLA-C*08:02	0.0032072294309955394	0.006214098917304895	not-binder
GASYSPDG	HLA-C*08:02	0.0005152813350377983	0.0010040727451373168	not-binder
RPGFDVSQ	HLA-C*08:02	0.00012312253965429676	0.00012594123260058172	not-binder
SPSLPIGG	HLA-C*08:02	0.0013081958972179565	0.0018170438377174622	not-binder
FQVGDGIA	HLA-C*08:02	0.0002466947442542278	0.00025785871741145107	not-binder
GFRDFLPA	HLA-C*08:02	3.0311713097841418e-05	3.62324777351056e-05	not-binder
ENGGGKVV	HLA-C*08:02	0.02325893621891737	0.02496511336016618	not-binder
LNQAIYLI	HLA-C*08:02	0.012289046830846927	0.013457083347280916	not-binder
AEDAQLEP	HLA-C*08:02	0.0006317558723822003	0.0005697865371202962	not-binder
DEGLLRFT	HLA-C*08:02	0.000509835577395279	0.0008017157980562441	not-binder
EKEGYLEI	HLA-C*08:02	0.008419352793134749	0.00980198471585677	not-binder
YGKMPGDD	HLA-C*08:02	0.003472349037474487	0.006512324887888519	not-binder
TAGMCCFW	HLA-C*08:02	3.250093445479329e-05	4.41390108834927e-05	not-binder
QAFPVYKA	HLA-C*08:02	0.00019838225457107227	0.0003002241584100227	not-binder
LAPYTGAA	HLA-C*08:02	0.0011451323865912856	0.0012015273168823144	not-binder
FFGGWNGI	HLA-C*08:02	0.024513895419659093	0.018603479730120005	not-binder
NGVGPYIQ	HLA-C*08:02	0.0016722480395401362	0.001538692247263548	not-binder
VDELFALV	HLA-C*08:02	0.06864824369549752	0.03824850591414755	not-binder
GTCITRVK	HLA-C*08:02	0.0011725506465218416	0.001910508688472569	not-binder
TSPRGAAS	HLA-C*08:02	0.00034758120956439597	0.0002997304742962589	not-binder
TLQTIAEM	HLA-C*08:02	0.014427979104220867	0.024868770631495087	not-binder
HGNTSAAS	HLA-C*08:02	0.0005826279647408228	0.0004993504391796577	not-binder
MITLFEWA	HLA-C*08:02	7.492299592575247e-05	0.00013515373210089168	not-binder
QLAKRQQG	HLA-C*08:02	1.5981802688101386e-05	2.7844377919536245e-05	not-binder
VPRPGYRF	HLA-C*08:02	0.001401305545368814	0.0016803152559649558	not-binder
VHGRPAGN	HLA-C*08:02	0.0012990246737899724	0.0010999652351463224	not-binder
YVSVKPLA	HLA-C*08:02	0.00038273343444643614	0.00041025600135465636	not-binder
GEWLVMIG	HLA-C*08:02	9.725056863172515e-06	1.9138390774878797e-05	not-binder
DLSPFSGT	HLA-C*08:02	0.0002826584661843157	0.00044223029917716183	not-binder
GFRDTVIE	HLA-C*08:02	0.0001853786109712985	0.00026245614893027013	not-binder
WVRSLGKE	HLA-C*08:02	0.0002153377211300267	0.0002573878573428498	not-binder
RSTAMDEE	HLA-C*08:02	0.0015269837549567455	0.002709337663073076	not-binder
STNPYVAS	HLA-C*08:02	0.00046147555879554324	0.0006409142185533314	not-binder
AQFDDGHF	HLA-C*08:02	0.26036510430276394	0.19396653303783315	not-binder
TGEKPYEC	HLA-C*08:02	0.0032994165475884072	0.0024282700359857215	not-binder
KSERVQQA	HLA-C*08:02	0.009572527545969933	0.008283462868285336	not-binder
ILEEKHLE	HLA-C*08:02	0.07387256786460057	0.12025737656166623	not-binder
YPEEIACI	HLA-C*08:02	0.3644059211015701	0.18084390133885472	not-binder
DLVKQGHP	HLA-C*08:02	1.1319421044805877e-05	1.2852492112313556e-05	not-binder
NRNQRRAD	HLA-C*08:02	4.021887638447907e-05	4.9390264408910084e-05	not-binder
RCVRHGLA	HLA-C*08:02	4.291942352132594e-05	4.7813184849537435e-05	not-binder
AVNGHKQT	HLA-C*08:02	0.0005835701483748457	0.0008704392533864369	not-binder
EITNQLKD	HLA-C*08:02	0.0004387159329326096	0.000833086541469904	not-binder
ILGSIAML	HLA-C*08:02	0.04200990639510564	0.05362935554233037	not-binder
EERPKELV	HLA-C*08:02	0.010378398171451409	0.012990017879638622	not-binder
APLELGKM	HLA-C*08:02	0.0034732792014665393	0.002862292637932914	not-binder
GKTGIFFG	HLA-C*08:02	2.3619058038093498e-05	1.1871824976215102e-05	not-binder
QLMSKIGI	HLA-C*08:02	0.0015970018543150389	0.0027623826685245836	not-binder
KEADEQRQ	HLA-C*08:02	0.007167382737679873	0.01009068061543333	not-binder
WIKEFGVA	HLA-C*08:02	0.002512300333225426	0.0038841930815193093	not-binder
LYNTNNYI	HLA-C*08:02	0.004423208393563982	0.006574669304073894	not-binder
AQAIIEYI	HLA-C*08:02	0.0027613523881882427	0.0022787591703518142	not-binder
IIQKQFPE	HLA-C*08:02	0.001201278862438926	0.002315135251660657	not-binder
SLLNALTN	HLA-C*08:02	4.406486418195854e-05	5.282205580741467e-05	not-binder
LNQWLSAL	HLA-C*08:02	0.03070045665372163	0.030923272932873967	not-binder
HQTGQGKT	HLA-C*08:02	0.0017293060024258012	0.002904277723657748	not-binder
AEIRSTIR	HLA-C*08:02	0.00040027938972571065	0.000598274814592015	not-binder
LAKKGVPF	HLA-C*08:02	0.004845213537737436	0.007840955289557276	not-binder
DLAAAQSR	HLA-C*08:02	0.0006050549303523618	0.0008705268728624932	not-binder
LGITTVLT	HLA-C*08:02	0.0002486143218327186	0.00023229211882248795	not-binder
EEERALHE	HLA-C*08:02	0.0009807946466025897	0.0016444932236988116	not-binder
KFYRTTGA	HLA-C*08:02	4.1156598106617534e-05	4.219407237293054e-05	not-binder
KDCWIDIN	HLA-C*08:02	0.00015593252996950468	0.00016169703989610251	not-binder
GAPKNVKE	HLA-C*08:02	0.0010048395465105386	0.001632403576808765	not-binder
MKNHGIML	HLA-C*08:02	0.009277939947787672	0.013510356659147143	not-binder
GPLQNIDF	HLA-C*08:02	0.0014467399872501118	0.0017847031444429523	not-binder
ATGENLIA	HLA-C*08:02	0.0005829222762727682	0.0010122994952857201	not-binder
VREAVIAS	HLA-C*08:02	0.0001167566818139676	0.00010421018015858695	not-binder
VTIVWLWQ	HLA-C*08:02	2.778329172392624e-06	4.152633360629875e-06	not-binder
AIIRDIHR	HLA-C*08:02	0.00019984633727290201	0.00023957458535670762	not-binder
EGKAIRLH	HLA-C*08:02	0.0001219455983143547	0.0001537412389524472	not-binder
VGYYKLRN	HLA-C*08:02	7.33118182672854e-05	0.0001263854237717811	not-binder
VTVEYILL	HLA-C*08:02	0.022230410907650367	0.035667956962338467	not-binder
SLDDALRR	HLA-C*08:02	0.0804536659270525	0.08762783661729281	not-binder
LSMLDEMA	HLA-C*08:02	9.596210306135333e-05	0.00011179306845737328	not-binder
DSEQNDKS	HLA-C*08:02	0.0010918542050148972	0.0013479801721954156	not-binder
EKPIHQGP	HLA-C*08:02	7.695055585941191e-05	9.079053036705579e-05	not-binder
VHRNSMIG	HLA-C*08:02	3.497098023217404e-05	3.7901165977495164e-05	not-binder
WFVRCQVD	HLA-C*08:02	5.6863112687304496e-05	6.568224857171085e-05	not-binder
NERRSHLC	HLA-C*08:02	1.0050110857573457e-05	1.210514745476947e-05	not-binder
VPADVTRH	HLA-C*08:02	0.0009817817283988006	0.0013100839375252695	not-binder
ADPSLNPE	HLA-C*08:02	0.0004408229709952138	0.0005999635760793897	not-binder
SIDYYEEK	HLA-C*08:02	0.3300617003813386	0.31738246456642666	not-binder
LSFSDDSP	HLA-C*08:02	0.0004895777169167559	0.0005359450516962747	not-binder
EIEDMIAL	HLA-C*08:02	0.11276846136897803	0.1183387926315944	not-binder
TALVKRYA	HLA-C*08:02	1.636980570367541e-05	2.4541150908591915e-05	not-binder
VKVSNDKT	HLA-C*08:02	0.00018969181087413745	0.00029747646581124035	not-binder
RAFNPTQA	HLA-C*08:02	0.0011137802525013284	0.000648554673136466	not-binder
IEAAMDAG	HLA-C*08:02	8.289025481169609e-05	5.788073936421931e-05	not-binder
SMYIPVRE	HLA-C*08:02	0.0002589730040106986	0.00044276488492909295	not-binder
AAPAYTVR	HLA-C*08:02	0.009050369738924858	0.010949726827854202	not-binder
FRKSKHGW	HLA-C*08:02	1.5251926934512633e-05	2.5602072914933673e-05	not-binder
AATGEAAE	HLA-C*08:02	0.0017167784622813542	0.0031275502699577005	not-binder
RVAALHND	HLA-C*08:02	0.004192335291182481	0.008098224734093327	not-binder
KDSGHNAV	HLA-C*08:02	0.18780420757830144	0.22615755360585071	not-binder
EVDVVFPV	HLA-C*08:02	0.15341597348451613	0.18299655291636557	not-binder
NNITPPQA	HLA-C*08:02	0.0011283599804983169	0.0014074168679812623	not-binder
VHGGGCVV	HLA-C*08:02	0.017413486400619148	0.017293597510332392	not-binder
SETLVQAR	HLA-C*08:02	0.000270324322190163	0.0003337923211704515	not-binder
NFQRPKDP	HLA-C*08:02	6.043571517082569e-05	5.0982616444655095e-05	not-binder
ISLCSRIL	HLA-C*08:02	0.020548491846420804	0.02324063332000574	not-binder
GEVVERVD	HLA-C*08:02	0.0007748483293426034	0.0006196319601710315	not-binder
HAKYTAFA	HLA-C*08:02	2.8161564658546466e-05	3.305097814597593e-05	not-binder
YPRELPPR	HLA-C*08:02	0.002379582437242811	0.0036815274918107366	not-binder
MVQEYIKE	HLA-C*08:02	0.00734664450648097	0.01425219626018032	not-binder
MISPTSAG	HLA-C*08:02	0.00019828082547102	0.00025476904708938254	not-binder
EVRGVDRV	HLA-C*08:02	0.0005300760181853548	0.000518486232584296	not-binder
GTKRIQRP	HLA-C*08:02	4.874850372535988e-05	6.800994839101197e-05	not-binder
EIVETAKR	HLA-C*08:02	0.00037871148586674506	0.00044423517949890865	not-binder
SSLHAYEV	HLA-C*08:02	0.01056252745911479	0.004681484642193015	not-binder
PSPSSSTD	HLA-C*08:02	0.0058948695193976166	0.010474163231421668	not-binder
KNHDVELM	HLA-C*08:02	0.0305478485301137	0.021948593173547783	not-binder
TFDISIIE	HLA-C*08:02	0.03384521573825623	0.04763671873873047	not-binder
WLVPLLNE	HLA-C*08:02	0.0005133242701376162	0.0010020050195717854	not-binder
FYGGKMKS	HLA-C*08:02	0.001479903941122984	0.002937348472471448	not-binder
KPFIFGIR	HLA-C*08:02	0.00010061930202382996	0.00010122523541764091	not-binder
EEVVQQCM	HLA-C*08:02	0.003033148020040244	0.004605798871707338	not-binder
PDSGIMKS	HLA-C*08:02	0.0005396891721829889	0.0004871471915456427	not-binder
LAPDDLLA	HLA-C*08:02	0.0035133215270434447	0.004011446923559976	not-binder
ADNAVLVV	HLA-C*08:02	0.05545372297056019	0.044078704140456795	not-binder
LEVGAGDT	HLA-C*08:02	0.00016103565203593462	0.00016538460604120154	not-binder
LSNHLALA	HLA-C*08:02	0.003666156255349051	0.004900652892473401	not-binder
DLRKAGLL	HLA-C*08:02	0.0019950602810499874	0.0036020169766195595	not-binder
GKVADKVI	HLA-C*08:02	0.008412763999740492	0.012128576174909332	not-binder
QANPKGSA	HLA-C*08:02	0.0009676505207892206	0.0007195579971440706	not-binder
TLTENSHT	HLA-C*08:02	0.0021184184150327746	0.004104797995073323	not-binder
ALVCVGSD	HLA-C*08:02	0.002295579021509475	0.004480382638912775	not-binder
DHRINLTV	HLA-C*08:02	0.0019674754606967327	0.002795086134888064	not-binder
DRGYSRAA	HLA-C*08:02	2.3957419688147575e-05	2.692005525371847e-05	not-binder
GVGGWNDL	HLA-C*08:02	0.028914152411744	0.049381733109396364	not-binder
RVFRFYLP	HLA-C*08:02	3.7401697712002854e-05	3.890556564044078e-05	not-binder
YKQNSHQL	HLA-C*08:02	0.02454076474532485	0.03457758249107252	not-binder
IKAGDLVR	HLA-C*08:02	0.0013805238941131392	0.0014869551536312233	not-binder
RLNKIYRE	HLA-C*08:02	0.0013093019798572122	0.0022381937938343263	not-binder
EQCFYQFK	HLA-C*08:02	4.8261032267049585e-05	9.045995465745996e-05	not-binder
AVKAFPAG	HLA-C*08:02	9.918736859617638e-05	7.73336702368406e-05	not-binder
AFVLLVVI	HLA-C*08:02	0.0006520555492625757	0.0012896868060639692	not-binder
CFTSPPIS	HLA-C*08:02	6.439223808003547e-05	0.00011930619826154402	not-binder
AALRLLAR	HLA-C*08:02	0.00038649722043544444	0.0006057187448748255	not-binder
AVAAFLDG	HLA-C*08:02	0.00024575248941212103	0.0002997077846008948	not-binder
RSRSTTAG	HLA-C*08:02	4.001244445532848e-05	4.945370156804758e-05	not-binder
NMLSASYD	HLA-C*08:02	8.010449330968506e-05	0.00014178426666785696	not-binder
QRRWNYGI	HLA-C*08:02	0.00043607690196003637	0.000857327822077366	not-binder
EVETIIRD	HLA-C*08:02	0.001652517616399507	0.001536977067352079	not-binder
EIGQVQLY	HLA-C*08:02	0.0006773924506433104	0.0006579712596763715	not-binder
PVRAPAAR	HLA-C*08:02	0.0005123562737959053	0.0006118527217000759	not-binder
TARKGSDV	HLA-C*08:02	0.0008851165715441312	0.0013631466356569277	not-binder
ALVTKDSV	HLA-C*08:02	0.0016312185013939383	0.003063508671233207	not-binder
PSTAPKKC	HLA-C*08:02	0.001363384031719761	0.0016299461379602291	not-binder
ISTLNETG	HLA-C*08:02	0.0005794853601997829	0.0010906864922585202	not-binder
RETMRSKI	HLA-C*08:02	0.0004248209566867445	0.00040879934818516993	not-binder
NVLSGAIS	HLA-C*08:02	0.00015459184906347901	0.00014284223735796484	not-binder
IAVRNSCL	HLA-C*08:02	0.07193707791157067	0.08155708949919242	not-binder
VSDVGVKE	HLA-C*08:02	0.5538755476474762	0.1926052943660371	ambiguous
VTENGDYL	HLA-C*08:02	0.9863181114196777	0.01156222977400875	binder
LLRAIFGE	HLA-C*08:02	0.00010279483471202777	0.00014867114564781592	not-binder
VDRSRHIF	HLA-C*08:02	0.007432568119838834	0.005048731798531261	not-binder
PHQKHHGQ	HLA-C*08:02	0.0005025879593631543	0.0005430956858427039	not-binder
RCHGAGVI	HLA-C*08:02	0.013991178671130911	0.018203345380390694	not-binder
RAGNRPTS	HLA-C*08:02	0.00011918843770217791	0.00015188935606694394	not-binder
REPLPQES	HLA-C*08:02	0.00027921485766340125	0.0003784428049999787	not-binder
ARLTRRSV	HLA-C*08:02	0.0001314003403033004	0.00016093788471335942	not-binder
IEPFEGAN	HLA-C*08:02	0.00023779125662564126	0.0003748491118701712	not-binder
VYGMLHLA	HLA-C*08:02	7.073670520920671e-05	0.0001295540980779583	not-binder
GDDAIYLL	HLA-C*08:02	0.38533155620098114	0.15639948393946612	not-binder
IGRMLQAF	HLA-C*08:02	0.0015334473677626193	0.0021892305055427517	not-binder
SSLKKEMP	HLA-C*08:02	0.0002555777324914743	0.00045426732702815646	not-binder
MINLYQAP	HLA-C*08:02	0.001440570741940661	0.0028295816002746987	not-binder
GAAAPAEE	HLA-C*08:02	0.03233428527310025	0.06403910617536579	not-binder
NIMITLET	HLA-C*08:02	0.00034337569670768177	0.0006769598383560278	not-binder
KFYYLRLS	HLA-C*08:02	1.7556154620634173e-06	2.6499484884989176e-06	not-binder
ALGIPSDR	HLA-C*08:02	0.0005576796342666058	0.0005645383082888549	not-binder
NPFLLTLS	HLA-C*08:02	4.343004341188783e-05	3.567612770570629e-05	not-binder
LYVAEALS	HLA-C*08:02	6.691633700768307e-05	9.450422458656996e-05	not-binder
VAAEVAGF	HLA-C*08:02	0.1504833959043026	0.06346313277288304	not-binder
IEGEGIHV	HLA-C*08:02	0.01833881684578955	0.014155402502564082	not-binder
DYYKIPPL	HLA-C*08:02	0.0016078836790939023	0.002217501138006217	not-binder
RVRAMHND	HLA-C*08:02	0.00016526187429610761	0.00023298098472884876	not-binder
ATKGQVII	HLA-C*08:02	0.0055100801111620966	0.008467983217331113	not-binder
IKPGDIVY	HLA-C*08:02	0.002364222474716371	0.004392989207337026	not-binder
LSFDSDSM	HLA-C*08:02	0.0647385850068531	0.08840915403028343	not-binder
VAVNPEDP	HLA-C*08:02	0.0016350755453458988	0.0027834944549307338	not-binder
WYAKYFPY	HLA-C*08:02	8.835821447874536e-05	0.00010370775339532597	not-binder
TSDQANET	HLA-C*08:02	0.45827374756336214	0.2806988554712252	ambiguous
VERIEQFF	HLA-C*08:02	0.005603625686489977	0.005259688491301811	not-binder
EAFDVKED	HLA-C*08:02	0.001664534720453048	0.0024300945982080957	not-binder
DAVAGMDF	HLA-C*08:02	0.0028379794224576925	0.0027530243508635177	not-binder
LMRMDTLQ	HLA-C*08:02	4.5100838724465576e-05	3.051994606422876e-05	not-binder
YNFVTEYA	HLA-C*08:02	5.1581048774096415e-05	4.920938518651619e-05	not-binder
AGRKFSPQ	HLA-C*08:02	0.00043860024225376716	0.0007306877703206313	not-binder
VFMLFGVA	HLA-C*08:02	4.426705345175752e-05	5.908475618434521e-05	not-binder
DDFKEALY	HLA-C*08:02	0.016860559835390632	0.019810485060504705	not-binder
TEEQAVDI	HLA-C*08:02	0.010602469445439055	0.00993813517109448	not-binder
PREHQALW	HLA-C*08:02	0.00018371873468474574	0.0003343065685761405	not-binder
NTGPYGLV	HLA-C*08:02	0.12149020470678806	0.1474686116539542	not-binder
IVIGAGHA	HLA-C*08:02	0.00048754266586357173	0.0007819972980720643	not-binder
VLSANRAH	HLA-C*08:02	0.00010640691694172589	0.00015955802217293956	not-binder
KEKALQLQ	HLA-C*08:02	0.0002705132847040659	0.0002999625171182515	not-binder
QALTRLTD	HLA-C*08:02	0.0005947395643545406	0.0011561962662594216	not-binder
HFPTGIVV	HLA-C*08:02	0.011924501175963087	0.018157966669456887	not-binder
YEKIGTYA	HLA-C*08:02	0.00016643010054622208	0.0002087101407831224	not-binder
PLRQIAAN	HLA-C*08:02	0.00033033914730224296	0.0006570105626437087	not-binder
LQETDHRF	HLA-C*08:02	0.36640593856573106	0.1769648166934249	not-binder
SGMMNYSR	HLA-C*08:02	2.0594943687868293e-05	2.8464557263489437e-05	not-binder
EWDKLKNA	HLA-C*08:02	0.004926282410725946	0.008619792164137961	not-binder
KIDDKGRI	HLA-C*08:02	0.9677804827690124	0.011619908070263802	binder
LALLQLLG	HLA-C*08:02	2.5301583520320747e-05	3.6476985688220506e-05	not-binder
SLSAAKAA	HLA-C*08:02	0.00830026117617102	0.015975536692594057	not-binder
SLTEILTR	HLA-C*08:02	0.005848404081916669	0.008549652632249724	not-binder
ASVDTRKG	HLA-C*08:02	0.0003114239712047606	0.0005717426322787821	not-binder
APNAPGSI	HLA-C*08:02	0.1408756421995349	0.23615922533762548	not-binder
GGISILGT	HLA-C*08:02	0.00020498257242721474	0.00031304252964254914	not-binder
LERFVEFD	HLA-C*08:02	0.00012040269666613312	0.00013555602663426993	not-binder
LSAAVDLK	HLA-C*08:02	0.03337033274001442	0.040849349584652035	not-binder
SSVGGRLA	HLA-C*08:02	0.0003858373737784859	0.0005649388619536084	not-binder
HTLTPFKC	HLA-C*08:02	0.00030939763175865667	0.00031919207890520696	not-binder
RGMGEDTL	HLA-C*08:02	0.010064586857333779	0.009868208046759318	not-binder
REQNLASG	HLA-C*08:02	7.110383349381023e-05	0.0001040951324761655	not-binder
PWHRDGFA	HLA-C*08:02	5.6721041357832294e-05	7.926942371838003e-05	not-binder
GDDAPRAV	HLA-C*08:02	0.797046709060669	0.1115878690170407	binder
RTGLIKGS	HLA-C*08:02	0.0002185285164728157	0.00026843456956986936	not-binder
LKNSAQDY	HLA-C*08:02	8.832513085508254e-05	5.9248915831450864e-05	not-binder
ICTAQVLL	HLA-C*08:02	0.008285871081170626	0.009270988843541505	not-binder
SSSSEVCT	HLA-C*08:02	0.00016227389780940627	0.00024142767694661395	not-binder
EVVPAAPY	HLA-C*08:02	0.00021824860529875422	0.00040855170910244473	not-binder
KPREEINH	HLA-C*08:02	0.00025880941334479603	0.00030274077471859523	not-binder
LRKMVIDM	HLA-C*08:02	0.0003210727367786603	0.000452041577489548	not-binder
LLPSVGDC	HLA-C*08:02	0.0027784511098715827	0.0034964272361961233	not-binder
TIANVVRK	HLA-C*08:02	0.0005334317702704539	0.00039764880707823715	not-binder
VVSGNFTI	HLA-C*08:02	0.01707124976674095	0.024624131395062684	not-binder
AIFGEKAS	HLA-C*08:02	3.300366015453471e-05	3.93325126332489e-05	not-binder
LWVMNVIP	HLA-C*08:02	4.404696388855902e-06	4.547969912579366e-06	not-binder
GLDDGRTR	HLA-C*08:02	0.08276511746080359	0.1246996272628419	not-binder
PEGTRKAR	HLA-C*08:02	0.0003051619103443884	0.0006075088414036386	not-binder
IFITHMHG	HLA-C*08:02	8.200914475417487e-06	9.867613233557887e-06	not-binder
VVLRHVAG	HLA-C*08:02	1.4910189072567249e-05	1.3073704059373199e-05	not-binder
KPSNTILM	HLA-C*08:02	0.004130898858511501	0.004622705410287629	not-binder
VAPPPPAL	HLA-C*08:02	0.9888783454895019	0.015740043921379437	binder
IADEILYA	HLA-C*08:02	0.3123874444514513	0.28916462912880886	not-binder
GASNQFEA	HLA-C*08:02	0.00022699822699756567	0.0003434842072757371	not-binder
PLGPFAQP	HLA-C*08:02	0.0008352780640734636	0.0009417156868405647	not-binder
INEGKAHE	HLA-C*08:02	0.008142540605331306	0.012325830144630628	not-binder
NCQGDLQE	HLA-C*08:02	0.0003278081597727578	0.0005953239450034136	not-binder
LSALLENL	HLA-C*08:02	0.19187982752919197	0.16766885176486568	not-binder
AERKIREE	HLA-C*08:02	0.003379495872044591	0.006630615561731477	not-binder
DVGLCKKR	HLA-C*08:02	3.5749308031007845e-05	5.6284577684929425e-05	not-binder
ARDPSSDA	HLA-C*08:02	0.016533591004781557	0.012233729200563214	not-binder
ILSAKIML	HLA-C*08:02	0.011656548935332012	0.019827777455753665	not-binder
ITSFFLIS	HLA-C*08:02	0.00043636741054342565	0.0008156279509502497	not-binder
SNAYKDEP	HLA-C*08:02	0.0001751294561472605	0.00029631876525094037	not-binder
GIPESPQG	HLA-C*08:02	0.0035465597798179592	0.0061899054165807516	not-binder
EVLLLDEP	HLA-C*08:02	0.00021651783166980464	0.00034396840835995674	not-binder
VWMSHGDR	HLA-C*08:02	0.0003336902129973396	0.00046720944000665937	not-binder
KLGKNRIT	HLA-C*08:02	0.00022167201344432675	0.0002047955619181196	not-binder
DLFIDKKI	HLA-C*08:02	0.004209342467538591	0.004115326262111497	not-binder
TLCTQGLQ	HLA-C*08:02	4.6052272528929185e-05	5.48132014557442e-05	not-binder
RQLEEPGA	HLA-C*08:02	0.0013227657331157162	0.002524812310248024	not-binder
VAGFEVAI	HLA-C*08:02	0.009301277052145451	0.006721001511646758	not-binder
LADVLRRL	HLA-C*08:02	0.985600745677948	0.009634277565368212	binder
KKFIPLPP	HLA-C*08:02	0.0008286011707042462	0.0011014048191097649	not-binder
ALYDTEAG	HLA-C*08:02	0.0007062457370089703	0.0012679589062362278	not-binder
PSLCKSEP	HLA-C*08:02	5.660496157275929e-05	9.769983879179274e-05	not-binder
AAVKRMIG	HLA-C*08:02	1.2565840341371981e-05	1.330333990942531e-05	not-binder
ALCDARPL	HLA-C*08:02	0.0299347145570664	0.04122075022856647	not-binder
NYQFVKNK	HLA-C*08:02	0.00012802395358448848	9.892801769618761e-05	not-binder
SILLYPIK	HLA-C*08:02	0.00020041339655563206	0.0003787178734557555	not-binder
DTSRPPLK	HLA-C*08:02	0.00195247579658826	0.002683593848769414	not-binder
VNRIEAMD	HLA-C*08:02	0.00041342299005151515	0.00042659560409178396	not-binder
VALDKIKA	HLA-C*08:02	0.00029687115866181555	0.00043807810436339765	not-binder
RQTILAEE	HLA-C*08:02	0.00016915637461352163	0.00027906357833852607	not-binder
DMSHLVIG	HLA-C*08:02	2.0478669270405578e-05	3.326515095806952e-05	not-binder
IERLKEAV	HLA-C*08:02	0.018711541441007284	0.021429272009628658	not-binder
QTRLKHFL	HLA-C*08:02	0.0018954352102355187	0.0024585769154692786	not-binder
DECSVPPY	HLA-C*08:02	4.672583797571406e-05	4.1488334093365745e-05	not-binder
KGDREQQF	HLA-C*08:02	0.9074137806892395	0.08213765533486395	binder
IFIDKHIE	HLA-C*08:02	0.0015318845095549706	0.002792511324261433	not-binder
AKVVADAL	HLA-C*08:02	0.020948293898254634	0.025513888196197647	not-binder
YDNDESSH	HLA-C*08:02	0.013935731509991455	0.014272263331080028	not-binder
DTSGPGAN	HLA-C*08:02	0.00038971108766974185	0.0002633585549749943	not-binder
KHIYAQII	HLA-C*08:02	0.0013031138889573412	0.002402139465870241	not-binder
LAPYDVLA	HLA-C*08:02	0.00010725774664024356	0.0001368608513082481	not-binder
RGHLFLQT	HLA-C*08:02	0.00016396789015686862	0.0002089906644183189	not-binder
AAKTGISG	HLA-C*08:02	0.0001989013140150764	0.00024200898645345065	not-binder
QWSGSGTT	HLA-C*08:02	2.4041875669134072e-05	3.644601477433712e-05	not-binder
RVNESGVR	HLA-C*08:02	0.025280793507408816	0.0299908068620219	not-binder
VLTKTFLE	HLA-C*08:02	0.0001576750746835387	0.0002799591652492635	not-binder
ATSNICTN	HLA-C*08:02	0.0007511204935326532	0.001323140928337266	not-binder
MNSFVNDI	HLA-C*08:02	0.01518581116106361	0.012180146221292147	not-binder
LSLLHELP	HLA-C*08:02	0.0025364597406102975	0.00457709482624584	not-binder
QQHQQQLQ	HLA-C*08:02	0.0005356224462218506	0.0010232258244983975	not-binder
VRKGNANT	HLA-C*08:02	2.67098546932909e-05	2.41671189258895e-05	not-binder
KRLKVVAA	HLA-C*08:02	0.0002325235674820722	0.00030173898637694515	not-binder
LNLLSDFI	HLA-C*08:02	0.002723515819525346	0.002424667371743543	not-binder
AVFDFTPL	HLA-C*08:02	0.008781993474985938	0.01278405466083262	not-binder
LPGRRYYD	HLA-C*08:02	2.1669657550305033e-05	3.391097101410104e-05	not-binder
AGHHCMGQ	HLA-C*08:02	4.013757651932792e-05	3.8996117083268174e-05	not-binder
IPVTFIDT	HLA-C*08:02	0.00012332634245773021	0.000134870501895332	not-binder
VKMMQWMP	HLA-C*08:02	7.637637325741408e-06	1.407042549951609e-05	not-binder
RDQRDRRD	HLA-C*08:02	0.0003662166491231744	0.00021732491933671168	not-binder
QVAHFDLS	HLA-C*08:02	0.002680140122629382	0.0038378327194615006	not-binder
NRIIQFKP	HLA-C*08:02	0.001142760946667217	0.0022787874032341826	not-binder
NKYNEEKS	HLA-C*08:02	0.0006568235319718951	0.0012381746452712738	not-binder
EEIMTQTA	HLA-C*08:02	5.2816852046877474e-05	6.686079714867936e-05	not-binder
DLQLERIN	HLA-C*08:02	0.00030533863979336217	0.00033209484881766184	not-binder
IKRFEIEQ	HLA-C*08:02	0.00011107127147749933	0.00016577228474308405	not-binder
GKRRFKVL	HLA-C*08:02	0.0001525811289082517	0.0002581237414633043	not-binder
TKINEAKA	HLA-C*08:02	0.0001056191197562839	0.0001572331908495714	not-binder
ILGEVEQD	HLA-C*08:02	0.01672000263233713	0.03318606981569072	not-binder
DFGMQLMA	HLA-C*08:02	2.0191681532644167e-05	1.8165409165702364e-05	not-binder
DFVETVSS	HLA-C*08:02	1.1069836356969454e-05	9.121683476832657e-06	not-binder
LEAAAETH	HLA-C*08:02	0.0013326742840945372	0.0018589961423023371	not-binder
DAADVDAR	HLA-C*08:02	0.017415046548740064	0.03224841397921565	not-binder
RSLADIQQ	HLA-C*08:02	0.00020083580529899335	0.0002136793630556552	not-binder
ANKPWHAI	HLA-C*08:02	0.004095763072837144	0.0027697157570078616	not-binder
QAGPTPRV	HLA-C*08:02	0.28816900253295896	0.27207208573176694	not-binder
LKSYRDLP	HLA-C*08:02	0.00014616275943808433	0.0002534340096044434	not-binder
PPSTGAAF	HLA-C*08:02	0.005977622343380062	0.008516705351856047	not-binder
CVYLCFMV	HLA-C*08:02	0.0006937626837498101	0.0008766915185424153	not-binder
DDVMSELD	HLA-C*08:02	0.0002797912612349407	0.0004259081912688442	not-binder
AKAYNFKS	HLA-C*08:02	1.3397298216588638e-05	1.978145661776825e-05	not-binder
IPSEAMVG	HLA-C*08:02	0.00011728065931393417	0.00010874801099072757	not-binder
PRATHHIA	HLA-C*08:02	9.76465211539157e-05	0.00015459774599917812	not-binder
HWANDEDV	HLA-C*08:02	0.0005592801281181891	0.000859242040555058	not-binder
RRRALRHL	HLA-C*08:02	0.0006601823603318735	0.0006047199092006364	not-binder
IYTVFKDQ	HLA-C*08:02	3.0434621445607492e-05	4.318474425016414e-05	not-binder
KYAPTPLV	HLA-C*08:02	0.012560312449932099	0.015150632457318932	not-binder
QVPGMVEC	HLA-C*08:02	0.0003579528135105647	0.00045466356299261683	not-binder
RMERLRCH	HLA-C*08:02	0.0002690143594428207	0.00027487043292120575	not-binder
DCDVVMML	HLA-C*08:02	0.7210023999214172	0.08272278579814693	binder
SLKTILRS	HLA-C*08:02	1.528084376405392e-05	1.7087712655222443e-05	not-binder
ENIDGLNF	HLA-C*08:02	0.005235501310380641	0.006575354054896948	not-binder
MNAALGFD	HLA-C*08:02	0.0006442022667357605	0.0007009521368591361	not-binder
KLIMRWLD	HLA-C*08:02	0.00022055082903103818	0.0004267244591006958	not-binder
NIKVIIDF	HLA-C*08:02	0.00621457473062037	0.009086288676631315	not-binder
GEILGSAL	HLA-C*08:02	0.005885648186085746	0.007000193007936433	not-binder
IRHACGAQ	HLA-C*08:02	0.00012134222536133165	0.00016950142656957048	not-binder
SQGLPVKF	HLA-C*08:02	0.11183573997113853	0.2112653766884766	not-binder
SVHYMSDS	HLA-C*08:02	2.277586172096946e-05	3.5419711496884976e-05	not-binder
LLDELKKL	HLA-C*08:02	0.9989697813987732	0.000754395058863645	binder
SLPTTSAA	HLA-C*08:02	0.001645993393003664	0.001921949424345261	not-binder
DLANRGFF	HLA-C*08:02	0.0031515917999939804	0.002790480842183622	not-binder
RIDNYMAQ	HLA-C*08:02	0.011707863211631775	0.008625143073322069	not-binder
TDHIPMPK	HLA-C*08:02	0.004127152967703296	0.005180661671645116	not-binder
IELNNTIT	HLA-C*08:02	0.0005382855397328967	0.0005498018361616905	not-binder
GRLIQNSI	HLA-C*08:02	0.0005891347834676708	0.0007723473968734658	not-binder
PMGGSFMT	HLA-C*08:02	0.00039586975197978267	0.00040195159062370706	not-binder
HALEGGDA	HLA-C*08:02	0.0011485755604303983	0.0021467770505565623	not-binder
EPEEAELS	HLA-C*08:02	0.002176329005669686	0.0027769040119436125	not-binder
SEAANYWL	HLA-C*08:02	0.0013009743477596202	0.0009758831199592758	not-binder
CGQCYKIA	HLA-C*08:02	7.70943507401256e-05	0.0001386298212226111	not-binder
FHVYTVDQ	HLA-C*08:02	6.940915300219785e-05	6.0420853354516574e-05	not-binder
SCLLFRSE	HLA-C*08:02	1.0328442488471979e-05	1.831365909461397e-05	not-binder
FLVFGFGL	HLA-C*08:02	0.02192725247623457	0.040666983803213354	not-binder
SGDKKKDS	HLA-C*08:02	0.010844337982780417	0.007332003331133597	not-binder
KAAAVSTS	HLA-C*08:02	0.002825958273501783	0.0030955835102446675	not-binder
WYGRLRHF	HLA-C*08:02	0.0006375045253662392	0.0011224705837410154	not-binder
KKRMRVGR	HLA-C*08:02	7.738166556859487e-06	1.081718688795367e-05	not-binder
PGVAGALG	HLA-C*08:02	0.0002884065077523701	0.00019483741457004925	not-binder
DANREAFK	HLA-C*08:02	0.00045671924553971623	0.000636409563185914	not-binder
SILRVAVY	HLA-C*08:02	0.001040762264696582	0.0007486877560342888	not-binder
VAMVMITC	HLA-C*08:02	0.00010184126771264345	0.00015191509045604584	not-binder
[truncated: 30,417 more rows]
