# Supplementary material for: Peptidome Surveillance Across Evolving SARS-CoV-2 Lineages Reveals HLA Binding Conservation in Nucleocapsid Among Variants With Most Potential for T-Cell Epitope Loss in Spike
Source: Front Immunol. 2022 Jun 23;13:918928. doi: 10.3389/fimmu.2022.918928 (PMC9260595; doi:10.3389/fimmu.2022.918928)
Supplement: Supplementary file 4 [file DataSheet_4.zip › cnn_results/HLA-A23_01_predictionsCNN.csv]

peptide	allele	prediction	prediction_std	classification
AAAAAAALQAK	HLA-A*23:01	0.011739085694152	0.019266426690411058	not-binder
AAPATRAAL	HLA-A*23:01	0.2784110172651708	0.34806497706168427	not-binder
AAPEGVPL	HLA-A*23:01	0.043602322907827326	0.04848667020472192	not-binder
AAPTSAAAL	HLA-A*23:01	0.17049931865476536	0.25746818068282545	not-binder
AAPVPTTTL	HLA-A*23:01	0.2300368981435895	0.3422273533448822	not-binder
AAYEAELGDARK	HLA-A*23:01	0.12830610940139878	0.25284135013663395	not-binder
AAYPSLHIYTY	HLA-A*23:01	0.007491455739364028	0.006932198409244699	not-binder
ADEGISFR	HLA-A*23:01	0.000212196989292579	0.0002325635772243267	not-binder
ADIDVSGPK	HLA-A*23:01	0.002724108221041488	0.005121810874987155	not-binder
ADLINNLGTIAK	HLA-A*23:01	0.005793990366510115	0.007802691101754724	not-binder
ADLSGITGAR	HLA-A*23:01	0.0020924945341675993	0.002761179608772246	not-binder
ADVDISGPK	HLA-A*23:01	0.0023068528535200583	0.0041930492499258265	not-binder
ADVVVSGPK	HLA-A*23:01	0.0029121308306741646	0.004599615030808002	not-binder
AEFAEVSK	HLA-A*23:01	0.00618415309878344	0.00755775345976933	not-binder
AEGPEVDVNLPK	HLA-A*23:01	0.022165446562758005	0.024019515110436405	not-binder
AEISFEDRK	HLA-A*23:01	0.017814709117506666	0.0315042966950737	not-binder
AFADVSVKF	HLA-A*23:01	0.9796432137489319	0.01285299126809345	binder
AFFEGPPFKF	HLA-A*23:01	0.9943471908569336	0.005904691057816286	binder
AFFGDVVLRF	HLA-A*23:01	0.9904763102531433	0.005802271621103876	binder
AFFPKHQDLQF	HLA-A*23:01	0.9816986083984375	0.011120354076349587	binder
AFFRMKELFF	HLA-A*23:01	0.8467851400375366	0.09328593049341186	binder
AFIDRHPRL	HLA-A*23:01	0.67352175116539	0.23171549967230692	binder
AFIKRTPVI	HLA-A*23:01	0.76583811044693	0.10555613795644622	binder
AFIPVLPFIL	HLA-A*23:01	0.857080626487732	0.12079082742457901	binder
AFLDVVSKL	HLA-A*23:01	0.8674888253211975	0.10463827663187869	binder
AFLEINRQLLF	HLA-A*23:01	0.9590255379676819	0.034064782422081705	binder
AFLSEGARVLF	HLA-A*23:01	0.9879262089729309	0.01120690766447908	binder
AFLTFPGLRL	HLA-A*23:01	0.6845939815044403	0.1961187169482186	binder
AFLTPSYTW	HLA-A*23:01	0.9398042559623718	0.03423693420552268	binder
AFMKGVFTF	HLA-A*23:01	0.9929245352745056	0.005213948393641458	binder
AFNNLENLVF	HLA-A*23:01	0.941336727142334	0.03446107771476741	binder
AFVPQLRSGKF	HLA-A*23:01	0.9542988896369934	0.024197074298831972	binder
AGALNSNDAFVLK	HLA-A*23:01	0.0029719502565399127	0.004162752862611961	not-binder
AGFAGDDAPR	HLA-A*23:01	0.0023889040548965568	0.0022643955487792904	not-binder
AGLDIFAKF	HLA-A*23:01	0.9206973195075989	0.034017888185753825	binder
AHIGVMVEF	HLA-A*23:01	0.5911463409662246	0.24083674489153442	ambiguous
AIEENNNFSK	HLA-A*23:01	0.007215842723182342	0.010125469302624108	not-binder
AIIRGGLTRF	HLA-A*23:01	0.5387602090835572	0.20480853739295787	ambiguous
AIQRPSFPPPDPP	HLA-A*23:01	0.00039219702331185093	0.0005652450736895477	not-binder
AIRGHLENNPALEK	HLA-A*23:01	0.0024606304413815395	0.004709362343422687	not-binder
AKTDNVVQAK	HLA-A*23:01	0.00231977761055705	0.0043898584917945885	not-binder
ALAAAGYDVEK	HLA-A*23:01	0.02637477887037676	0.04577667384636189	not-binder
ALAPEYAK	HLA-A*23:01	0.014723347313702107	0.0201925985259473	not-binder
ALEAANGELEVK	HLA-A*23:01	0.03434744317783043	0.04006077133757165	not-binder
ALGQNPTNAEVLK	HLA-A*23:01	0.02625547093048226	0.043377214892983615	not-binder
ALKKQSWRF	HLA-A*23:01	0.6891547381877899	0.18172709582454943	binder
ALLAYTLGVK	HLA-A*23:01	0.0002516539017314301	0.0004725064326708527	not-binder
ALPAPIEK	HLA-A*23:01	0.048276045732200144	0.0741278093622468	not-binder
ALPDQSFLW	HLA-A*23:01	0.939060366153717	0.06203783277742649	binder
ALPKELPLI	HLA-A*23:01	0.7355675593018531	0.3250092012954167	binder
ALPSKVPAF	HLA-A*23:01	0.8812592625617981	0.08840300359076039	binder
ALQASALK	HLA-A*23:01	0.0013876977318432182	0.0007250260166088703	not-binder
ALSSVYLLL	HLA-A*23:01	0.4727581635117531	0.2685985509962875	ambiguous
ALVATPGK	HLA-A*23:01	0.00386304417042993	0.00599603869919751	not-binder
ALVAYYQK	HLA-A*23:01	0.006235325135639869	0.00965421227645828	not-binder
AMLGVNPRF	HLA-A*23:01	0.9643516421318055	0.03674716199815939	binder
AMLPLVLHW	HLA-A*23:01	0.9537105321884155	0.041680820544600275	binder
ANPFGGASHAK	HLA-A*23:01	0.0015003042551802847	0.002009117829863114	not-binder
APEEHPVL	HLA-A*23:01	0.003854907082848058	0.0038347613636463456	not-binder
APEEHPVLL	HLA-A*23:01	0.03298604922756567	0.039081387644580266	not-binder
AQLDPAQRHGAT	HLA-A*23:01	0.0035240554833047013	0.0037617523394930436	not-binder
AQLEPVASPAK	HLA-A*23:01	0.01009666930547155	0.0083768519371975	not-binder
AQLRQYHRL	HLA-A*23:01	0.2607429914176464	0.2608967456478974	not-binder
AQYDELAR	HLA-A*23:01	0.0011564760127726003	0.00170806024394022	not-binder
AQYEDIANR	HLA-A*23:01	0.02437704529147595	0.028094077711131336	not-binder
ASGPPVSELITK	HLA-A*23:01	0.03428621787247721	0.0574479763143693	not-binder
ASITALEAK	HLA-A*23:01	0.012952245813272612	0.019786116628854294	not-binder
ATGHGKYEKVLV	HLA-A*23:01	0.0011512424345710315	0.0013695402360900991	not-binder
ATLPDADK	HLA-A*23:01	0.009945936195799731	0.017917392056987298	not-binder
ATVTPSPVK	HLA-A*23:01	0.013125694153404765	0.018074502630206858	not-binder
AVFPSIVGRPR	HLA-A*23:01	0.03378734513680683	0.057763778722462904	not-binder
AWARPLSVSF	HLA-A*23:01	0.9771417617797852	0.014674812069715699	binder
AWLPAYATPHF	HLA-A*23:01	0.9554152488708496	0.049128631165246434	binder
AWLPHVADFRW	HLA-A*23:01	0.9597311019897461	0.05047290580074613	binder
AWNEITGQIKF	HLA-A*23:01	0.9839341521263123	0.008249861185263503	binder
AYADVQAVL	HLA-A*23:01	0.7748543500900269	0.29774405915387725	binder
AYAIIKEEL	HLA-A*23:01	0.9287685751914978	0.05663924972779712	binder
AYALLLQHL	HLA-A*23:01	0.9619091272354126	0.02153191277731425	binder
AYDIGNHFNEF	HLA-A*23:01	0.9580864548683167	0.06449313623586911	binder
AYFDKEFSITEF	HLA-A*23:01	0.9391142129898071	0.05746053412650557	binder
AYGQALAK	HLA-A*23:01	0.31710077822208405	0.3133577387867532	not-binder
AYGQVVFRL	HLA-A*23:01	0.9846574664115906	0.008106106924138186	binder
AYGWVSATF	HLA-A*23:01	0.9899640083312988	0.007759495037297386	binder
AYHNSPAYL	HLA-A*23:01	0.924852728843689	0.05615010239874697	binder
AYIAVGSISF	HLA-A*23:01	0.9956790685653687	0.0036030192723691197	binder
AYIERMNSI	HLA-A*23:01	0.9735824942588807	0.02870559360570568	binder
AYIGFIQSL	HLA-A*23:01	0.9703345179557801	0.019876791348531996	binder
AYIHCVSAF	HLA-A*23:01	0.9834178924560547	0.0167795378084282	binder
AYIKGGWIL	HLA-A*23:01	0.9729576826095581	0.016660039792717837	binder
AYINKVEEL	HLA-A*23:01	0.9799136281013489	0.01631623824966539	binder
AYIPKLLQL	HLA-A*23:01	0.9895779132843018	0.005192264046282911	binder
AYIPTPIYF	HLA-A*23:01	0.9942441821098328	0.0032598289154280396	binder
AYIQGLKEKF	HLA-A*23:01	0.9956712603569031	0.004458229618255037	binder
AYISGLDVF	HLA-A*23:01	0.9766996383666993	0.006965379856469245	binder
AYISQVPTQMSF	HLA-A*23:01	0.9203673243522644	0.04096009606941447	binder
AYITGLCFI	HLA-A*23:01	0.9419158220291137	0.02442023308137852	binder
AYKYIQELW	HLA-A*23:01	0.9634539484977722	0.026341618173585084	binder
AYLAQSPQL	HLA-A*23:01	0.8786691069602967	0.15393258575807003	binder
AYLDKISEL	HLA-A*23:01	0.9910366654396057	0.005875205330179833	binder
AYLECIERITF	HLA-A*23:01	0.9981377959251404	0.001245754943153706	binder
AYLHSHNMI	HLA-A*23:01	0.9824944376945496	0.0054598524085619216	binder
AYLIQVHKW	HLA-A*23:01	0.9817837119102478	0.018313725664398636	binder
AYLKAIVLF	HLA-A*23:01	0.9867055535316467	0.007769892381637393	binder
AYLKWISQI	HLA-A*23:01	0.9928244829177857	0.007811773894754487	binder
AYLLFYERI	HLA-A*23:01	0.9812774062156677	0.018988927389275437	binder
AYLPEWKENI	HLA-A*23:01	0.9761444687843323	0.03304831364973178	binder
AYLPKKNGLYL	HLA-A*23:01	0.9724194407463074	0.016667686722725856	binder
AYLPKNTHPF	HLA-A*23:01	0.9905562281608582	0.005850020822533072	binder
AYLPKNTHPFLYL	HLA-A*23:01	0.6972732901573181	0.276562181821263	binder
AYLPLRLLERL	HLA-A*23:01	0.7416468650102616	0.2636171371046509	binder
AYLPSGSSAHL	HLA-A*23:01	0.964698076248169	0.04916228236375041	binder
AYLPTGKQF	HLA-A*23:01	0.9783903956413269	0.012285071246492094	binder
AYLPTGKQFLV	HLA-A*23:01	0.8596520185470581	0.1645081934406564	binder
AYLQLFTKL	HLA-A*23:01	0.9843843340873718	0.00996245006088468	binder
AYLSKAMEI	HLA-A*23:01	0.9836740612983703	0.012742078703417934	binder
AYLTEHEKI	HLA-A*23:01	0.9521941304206848	0.06436333934940842	binder
AYLTHHQRI	HLA-A*23:01	0.9835273504257203	0.01792409990081743	binder
AYLTVHQRI	HLA-A*23:01	0.9947902917861938	0.004085372144634748	binder
AYLVHLIQRF	HLA-A*23:01	0.9846111178398133	0.018281035114166067	binder
AYMERMNYI	HLA-A*23:01	0.9787216067314148	0.013302396344943792	binder
AYMPHTFFIGDHA	HLA-A*23:01	0.2740749986376613	0.38531771863270897	not-binder
AYMQEPLFVEF	HLA-A*23:01	0.9944748759269715	0.003339396978129291	binder
AYNAVVRYF	HLA-A*23:01	0.9839913129806519	0.01012041129501366	binder
AYNDNWFITF	HLA-A*23:01	0.9979752779006958	0.0009739028082863488	binder
AYPAIRYLL	HLA-A*23:01	0.9813938856124877	0.008617344197438244	binder
AYPDKNFTL	HLA-A*23:01	0.9686744689941407	0.031378283966789725	binder
AYPEYLITF	HLA-A*23:01	0.9956343770027161	0.0025156611650950667	binder
AYPPAPFMHI	HLA-A*23:01	0.9769736528396606	0.02128627247109622	binder
AYPTAYPSF	HLA-A*23:01	0.9889431715011596	0.005772987335100715	binder
AYQDRLAYL	HLA-A*23:01	0.9650089144706726	0.016093313739674892	binder
AYQHLFYLL	HLA-A*23:01	0.9837906002998352	0.021438964761046925	binder
AYQSIQNYL	HLA-A*23:01	0.9459069848060608	0.05888790137911433	binder
AYRVTLNPPGTF	HLA-A*23:01	0.8450853049755096	0.22147095585647483	binder
AYSAAKSWVF	HLA-A*23:01	0.9854283213615418	0.008775080589342297	binder
AYSEAIFEL	HLA-A*23:01	0.8552408576011657	0.15559816074255145	binder
AYSPRHYVI	HLA-A*23:01	0.9870603084564209	0.009023587184304899	binder
AYSTVPGYYSW	HLA-A*23:01	0.966228449344635	0.036661895594800285	binder
AYTPVLNQF	HLA-A*23:01	0.9960890769958496	0.0025177071194323235	binder
AYVDIHTGL	HLA-A*23:01	0.9332481026649475	0.029653177157656908	binder
AYVDKLEEL	HLA-A*23:01	0.9285821795463562	0.06415183536829756	binder
AYVGDVPIL	HLA-A*23:01	0.8733379006385803	0.06667295665700233	binder
AYVPVSDMNGLGF	HLA-A*23:01	0.9854299187660217	0.017837810764480398	binder
AYVSDLGKVFSF	HLA-A*23:01	0.9890767931938171	0.01232514243565578	binder
AYVTLAAHF	HLA-A*23:01	0.9800631642341614	0.015766711993183892	binder
AYYEHRLQL	HLA-A*23:01	0.8714093089103698	0.14119236247903544	binder
AYYEIRYQF	HLA-A*23:01	0.9826570153236389	0.010807039985348085	binder
AYYGNINFF	HLA-A*23:01	0.9884026527404786	0.01159238373877412	binder
CYVGVVHRL	HLA-A*23:01	0.9922083616256714	0.006124739116340879	binder
DAGTIAGLNVLR	HLA-A*23:01	0.010043820277405757	0.018140655589677326	not-binder
DAHKSEVAHRFKDL	HLA-A*23:01	0.00034036799469663317	0.0005810939537404031	not-binder
DDEVQVVRGHYK	HLA-A*23:01	0.00780162573034886	0.014027849667418829	not-binder
DDNPNLPR	HLA-A*23:01	0.0008686811613415557	0.0012061536487369792	not-binder
DESGPSIVH	HLA-A*23:01	0.010098624171683923	0.016216610717836026	not-binder
DFIGVDSTGKRLLF	HLA-A*23:01	0.37196485362946985	0.33018768866898934	ambiguous
DFLNVKNVYF	HLA-A*23:01	0.9251542806625366	0.04032912024072464	binder
DFPTISLEF	HLA-A*23:01	0.6600399166345596	0.3190901386053119	binder
DGAGDVAFVK	HLA-A*23:01	0.004591166120303569	0.008175339790158229	not-binder
DGTYAVTYIPDK	HLA-A*23:01	0.00305724501909026	0.004475248795131498	not-binder
DGYNYTLSK	HLA-A*23:01	0.005212192287126527	0.00748152635509401	not-binder
DIAALVVD	HLA-A*23:01	0.001283773394582083	0.0018355387297110113	not-binder
DLEALLNSK	HLA-A*23:01	0.018386821749936645	0.03268786808488175	not-binder
DLEGLSQRHEEK	HLA-A*23:01	0.020690658089756654	0.03551635626380173	not-binder
DLGEENFK	HLA-A*23:01	0.0074947811721358445	0.009316086535431617	not-binder
DLSLEEIQK	HLA-A*23:01	0.07667771191336215	0.1377929996869448	not-binder
DPFNPFELTNH	HLA-A*23:01	0.006997221695201006	0.01297340425669414	not-binder
DPTFIPAPIQAK	HLA-A*23:01	0.007933236390090314	0.008490495701079655	not-binder
DQLIYNLLK	HLA-A*23:01	0.004467187607951928	0.006914542947796303	not-binder
DSYVGDEAQSK	HLA-A*23:01	0.09166353143082233	0.16052812423552842	not-binder
DVNAAIATIK	HLA-A*23:01	0.008719859904060457	0.01517071061332709	not-binder
DVNVNFEK	HLA-A*23:01	0.004041402239818126	0.004199174279047429	not-binder
DYFVPLHHF	HLA-A*23:01	0.9877979516983032	0.00855205403895269	binder
DYIAVNPHLF	HLA-A*23:01	0.9952632546424866	0.002310325790564248	binder
DYIDGILIKTF	HLA-A*23:01	0.9957394480705262	0.00551898472609851	binder
DYIDSSWEL	HLA-A*23:01	0.6294215559959412	0.16621137140482958	binder
DYIDTIWKI	HLA-A*23:01	0.9858108997344971	0.0060321173807132	binder
DYIPQLAKF	HLA-A*23:01	0.9900655627250672	0.00647982184477419	binder
DYIQKHPEL	HLA-A*23:01	0.8752552032470703	0.10803692334954683	binder
DYKGVSLSKASHF	HLA-A*23:01	0.4070426534861326	0.2830978167402546	ambiguous
DYLNEWGNRF	HLA-A*23:01	0.9933890342712403	0.008312296058379192	binder
DYLPSFCKW	HLA-A*23:01	0.9622084617614746	0.033809289170612516	binder
DYLQEVPIL	HLA-A*23:01	0.6917665898799896	0.19877692127101115	binder
DYNFVFTSF	HLA-A*23:01	0.9730908393859863	0.02656818395397417	binder
DYVEINIDHKF	HLA-A*23:01	0.9931713223457337	0.005363729903855831	binder
EAAENSLVAYK	HLA-A*23:01	0.0025110514239401914	0.0034681908242765683	not-binder
EAFSLFDK	HLA-A*23:01	0.014623411954380572	0.01484428880416499	not-binder
EALPGPHYYTW	HLA-A*23:01	0.29056681201327594	0.19128323736710434	not-binder
EDQTEYLEER	HLA-A*23:01	0.05609232928836718	0.07770001189538717	not-binder
EDQTEYLEERRIK	HLA-A*23:01	0.13809297482148394	0.2444239849299479	not-binder
EDQTEYLEERRVK	HLA-A*23:01	0.03694418982995558	0.045461133651807935	not-binder
EFITVHSML	HLA-A*23:01	0.4262844678014517	0.34028240793434467	ambiguous
EFLKYFGTFF	HLA-A*23:01	0.9287822842597961	0.05293776786737848	binder
EFLKYFGTF	HLA-A*23:01	0.9412509441375733	0.029406873445627743	binder
EFLRQLLTF	HLA-A*23:01	0.9565824389457702	0.02799794511886284	binder
EFLTDMKQVF	HLA-A*23:01	0.9489489436149597	0.017268576985291374	binder
EFPNFKYRMIL	HLA-A*23:01	0.032483924622647466	0.040310935659503416	not-binder
EGLELPEDEEEK	HLA-A*23:01	0.25487398070981726	0.3306834187667303	not-binder
EGVNDNEEGFFSAR	HLA-A*23:01	0.00046684238769785226	0.0005953939821725113	not-binder
EIAEAYLGK	HLA-A*23:01	0.0003890158269996391	0.0003515350283812053	not-binder
EIIDLVLDRIRK	HLA-A*23:01	0.06885046793740912	0.13679000719780254	not-binder
EITALAPSTMK	HLA-A*23:01	0.14768290020292624	0.28617784030973265	not-binder
EPSVSIPFL	HLA-A*23:01	0.020215238220498578	0.01793393476696962	not-binder
EQIKEYHHL	HLA-A*23:01	0.17576878443360328	0.09357293482252478	not-binder
EQVANSAFVERVRK	HLA-A*23:01	0.0004128266924890311	0.0005501939871694094	not-binder
ERSGVSLAALK	HLA-A*23:01	0.002773478960613174	0.0037243758613646613	not-binder
ESGPSIVH	HLA-A*23:01	0.00036643299028433774	0.0004240294873970094	not-binder
ESYSIYVYK	HLA-A*23:01	0.02376927053555846	0.016195306702490583	not-binder
ESYSVYVYK	HLA-A*23:01	0.03134334087371826	0.02605645333523592	not-binder
ETAEAYLGK	HLA-A*23:01	0.0007149248814343423	0.0007971378213690756	not-binder
EWIPLAWKW	HLA-A*23:01	0.8695040225982666	0.14083937867807747	binder
EWISFGHRF	HLA-A*23:01	0.9634857177734375	0.0224012639670876	binder
EWPKHWPTFI	HLA-A*23:01	0.9379098296165467	0.02915760492258622	binder
EWSPYTKIFQF	HLA-A*23:01	0.9021116495132446	0.1453439303394791	binder
EYAHLFEVF	HLA-A*23:01	0.9933431625366211	0.005401314885592472	binder
EYATKISRF	HLA-A*23:01	0.9641919612884522	0.03099860157582038	binder
EYAVLTSTI	HLA-A*23:01	0.9622753381729126	0.026216427722912123	binder
EYFGPDFKLHI	HLA-A*23:01	0.9205524563789368	0.04652090507552834	binder
EYGENFPML	HLA-A*23:01	0.8949306845664978	0.049634071932673454	binder
EYGQVNHAL	HLA-A*23:01	0.9372021198272705	0.05337855069822932	binder
EYIAAFLSHF	HLA-A*23:01	0.989210569858551	0.010390997018021528	binder
EYIAKQFGF	HLA-A*23:01	0.9788679122924805	0.014466518577219914	binder
EYIDDLFKL	HLA-A*23:01	0.9628804445266723	0.057442831220670815	binder
EYIDRMIKI	HLA-A*23:01	0.9748929381370545	0.02689233826944332	binder
EYIPEDILKNL	HLA-A*23:01	0.9764953970909118	0.008603906577955466	binder
EYIPEGEILVI	HLA-A*23:01	0.8878838896751404	0.10673336936699208	binder
EYIQFVPLL	HLA-A*23:01	0.9399676561355591	0.027798406476210475	binder
EYISKTYKI	HLA-A*23:01	0.9911909699440002	0.0032245127613067916	binder
EYISTVKTL	HLA-A*23:01	0.9094807744026184	0.11593447473254072	binder
EYLDEEFHQSL	HLA-A*23:01	0.9636093974113464	0.032265637082526416	binder
EYLDRIGQLFF	HLA-A*23:01	0.9974610805511475	0.0015340835384945468	binder
EYLEAHLKF	HLA-A*23:01	0.9951442241668701	0.004191216717488507	binder
EYLENALKL	HLA-A*23:01	0.9708260774612427	0.01345512097223747	binder
EYLERAPEL	HLA-A*23:01	0.8514534592628479	0.15167341160378214	binder
EYLFNFDNTF	HLA-A*23:01	0.9957977294921875	0.0036796152381947784	binder
EYLGANSVVYL	HLA-A*23:01	0.850439453125	0.16419928588637164	binder
EYLGSMAKI	HLA-A*23:01	0.9435445904731751	0.03552990791474017	binder
EYLHFMRKI	HLA-A*23:01	0.8993850588798523	0.11979864137326147	binder
EYLHIDQRLVF	HLA-A*23:01	0.9927332878112793	0.004652576189184878	binder
EYLIKVNEI	HLA-A*23:01	0.9777365803718567	0.01694818964958563	binder
EYLIRIKGQEF	HLA-A*23:01	0.7871778190135956	0.2038383884758169	binder
EYLIVFPKL	HLA-A*23:01	0.9553039789199829	0.02413124707959862	binder
EYLKIKQSF	HLA-A*23:01	0.982602059841156	0.016418724228854775	binder
EYLKNVLLQF	HLA-A*23:01	0.9918535232543946	0.0061210339259298715	binder
EYLPIGGLAEF	HLA-A*23:01	0.9977305889129638	0.0013533244530443763	binder
EYLRQIFRL	HLA-A*23:01	0.9847172856330871	0.013436300691458725	binder
EYLTAEILEL	HLA-A*23:01	0.6748753666877747	0.2513139177338486	binder
EYLYFFRVL	HLA-A*23:01	0.8175031185150147	0.16970096961241038	binder
EYLYPDQTHF	HLA-A*23:01	0.9954332709312439	0.0032213134386303655	binder
EYMEVRERI	HLA-A*23:01	0.9931415915489197	0.002392728885635155	binder
EYNGKIPRF	HLA-A*23:01	0.968805468082428	0.03770838845264372	binder
EYNSALPLL	HLA-A*23:01	0.7380781054496766	0.17689769959908597	binder
EYPHEVPQI	HLA-A*23:01	0.9431613206863403	0.04065075562135787	binder
EYTGYSFKF	HLA-A*23:01	0.9918508410453797	0.004942908953854785	binder
EYVEAVSFQHF	HLA-A*23:01	0.9970253586769104	0.002716699230781406	binder
EYVPGAHQF	HLA-A*23:01	0.9942249059677124	0.004182533678268752	binder
EYVRELPAF	HLA-A*23:01	0.9613463521003723	0.017783770473075944	binder
EYVRNQQTI	HLA-A*23:01	0.9369607329368591	0.020778118590377682	binder
EYYDKAFDRI	HLA-A*23:01	0.9498822450637817	0.05065387429705675	binder
FADLSEAANR	HLA-A*23:01	0.003037279770705936	0.004561435969994469	not-binder
FAGRNFRNPLAK	HLA-A*23:01	0.00097545197289719	0.0010395177134796285	not-binder
FEDENFILK	HLA-A*23:01	0.014068479565321469	0.010304479599041452	not-binder
FERELGVK	HLA-A*23:01	0.0006664834371804318	0.0008946433315393274	not-binder
FFIAGRYEF	HLA-A*23:01	0.9675694465637207	0.016431668599929467	binder
FFIDRDGFLF	HLA-A*23:01	0.9922054648399353	0.0043879945732288065	binder
FFLIGPPLLI	HLA-A*23:01	0.8994155287742615	0.08793393263713459	binder
FFRGVTINSARAFP	HLA-A*23:01	2.4722021156886598e-05	3.902093577671502e-05	not-binder
FIIPNVVK	HLA-A*23:01	0.020244952710345387	0.02052547254022266	not-binder
FLASVSTVLTSK	HLA-A*23:01	0.14507714127612417	0.24737343802949316	not-binder
FLIPNASQAESK	HLA-A*23:01	0.10158822644216343	0.12314567172396479	not-binder
FLPFPLPLF	HLA-A*23:01	0.9626646041870117	0.025101118866065895	binder
FLRASEEHLK	HLA-A*23:01	0.00040807875814152794	0.0006432146248852251	not-binder
FPTISLEF	HLA-A*23:01	0.11513969227671624	0.08548162048969536	not-binder
FQNALIVR	HLA-A*23:01	0.002478436801902717	0.004832849477200581	not-binder
FQTVTDYGKDL	HLA-A*23:01	0.07500847224146127	0.14410499788235456	not-binder
FSVSPVVRVAVEAK	HLA-A*23:01	0.002054248731860753	0.00391593972201141	not-binder
FYAELYHII	HLA-A*23:01	0.9955225706100463	0.005514376524781229	binder
FYAHIIPFL	HLA-A*23:01	0.9843589782714843	0.007559010522539979	binder
FYETLPAEMRKF	HLA-A*23:01	0.33978271335363386	0.27869195328865304	not-binder
FYFALRDTL	HLA-A*23:01	0.8582442879676819	0.09386070227680315	binder
FYGDKMNLF	HLA-A*23:01	0.9836979150772095	0.011820714696867221	binder
FYHEAVVLF	HLA-A*23:01	0.9873339891433716	0.005117001935269051	binder
FYIESISYL	HLA-A*23:01	0.9125722885131836	0.0816200986956008	binder
FYIPDGSFTNI	HLA-A*23:01	0.9796353101730346	0.02115546132311705	binder
FYIPPLATHTI	HLA-A*23:01	0.9810397148132324	0.020087229438910538	binder
FYITSRTQF	HLA-A*23:01	0.9811209201812744	0.014407868252811122	binder
FYIWRPLRI	HLA-A*23:01	0.9035146474838257	0.07523717696884723	binder
FYLAGKLHCF	HLA-A*23:01	0.98251314163208	0.013290754465276989	binder
FYLDPDAQKLDF	HLA-A*23:01	0.9902511954307556	0.00863253472584193	binder
FYLFPNRLEW	HLA-A*23:01	0.8804754137992858	0.09562367123710432	binder
FYLLISKTF	HLA-A*23:01	0.9666996479034424	0.028331206704104078	binder
FYLNQSTAYHF	HLA-A*23:01	0.9909621596336364	0.0075222291183890105	binder
FYLPLDAIKQL	HLA-A*23:01	0.989795184135437	0.00655371145180844	binder
FYMDTSHLF	HLA-A*23:01	0.9982688069343567	0.0017042051975819444	binder
FYPEEVSSMVL	HLA-A*23:01	0.9280258774757385	0.09869315073486626	binder
FYPPKVELF	HLA-A*23:01	0.9921248078346252	0.006550197068675123	binder
FYQRFPLSFGF	HLA-A*23:01	0.8872560858726501	0.08127949698528343	binder
FYVDLDKKETVW	HLA-A*23:01	0.9600679397583007	0.05311032568698277	binder
FYVGHIDAF	HLA-A*23:01	0.9680291414260864	0.027894462147885296	binder
FYYDGKVMKL	HLA-A*23:01	0.9861528635025024	0.007623958081577736	binder
GAPVAAAAL	HLA-A*23:01	0.1403290315181948	0.2658920940805777	not-binder
GASLLEFAGGP	HLA-A*23:01	0.013692146883398648	0.02665909043487765	not-binder
GDLGIEIPAEK	HLA-A*23:01	0.02476375176223087	0.045552289771761144	not-binder
GEYGFQNALIVR	HLA-A*23:01	0.0011334552926655305	0.001525761569395339	not-binder
GEYKFQNAL	HLA-A*23:01	0.0013622872305859347	0.0016003789037229907	not-binder
GFAGDDAPR	HLA-A*23:01	0.025623070588335396	0.022881168723766304	not-binder
GFIMPIEVHF	HLA-A*23:01	0.9600458383560181	0.03491699443916175	binder
GFLDIDTKF	HLA-A*23:01	0.9451884269714356	0.04751819906842099	binder
GFYPAEITLTW	HLA-A*23:01	0.9847871541976929	0.010070565474165802	binder
GGEIQPVSVK	HLA-A*23:01	0.019415426789001343	0.034019236987340225	not-binder
GGGSFRGSYGSS	HLA-A*23:01	0.02802503020212852	0.034109193397431584	not-binder
GGHPPPPQGRPQ	HLA-A*23:01	0.28300021174072754	0.3490099073480949	not-binder
GGLPERSVSL	HLA-A*23:01	0.20866724187508226	0.2611307303531206	not-binder
GGNFGFGDSR	HLA-A*23:01	0.003682117716562061	0.004223783164502518	not-binder
GGPGGVGGL	HLA-A*23:01	0.07436281260538635	0.13866857340717528	not-binder
GGRPQGPPQGQSPQ	HLA-A*23:01	0.27953976799690283	0.2656607044789072	not-binder
GILAADESTGSIAK	HLA-A*23:01	0.02673763216334919	0.04230525646959175	not-binder
GLIIVGKDPF	HLA-A*23:01	0.03677082709036768	0.03583068374818719	not-binder
GLQFPVGR	HLA-A*23:01	0.0003776278193981852	0.0002435471951531497	not-binder
GLSEDTTEETLK	HLA-A*23:01	0.09876890392042696	0.11531666152555667	not-binder
GLTSVINQK	HLA-A*23:01	0.01049253515957389	0.010249026634459077	not-binder
GPEIRTGLIK	HLA-A*23:01	0.0008884664932537589	0.0009343524137583395	not-binder
GPGIFPPPPPQP	HLA-A*23:01	0.16643511501907063	0.22068929066366288	not-binder
GPMRLYVGSLHF	HLA-A*23:01	0.14114718316140512	0.2565516878759771	not-binder
GPPPHPGKPE	HLA-A*23:01	0.026336996636564435	0.030084744075120042	not-binder
GPPPPGKP	HLA-A*23:01	0.06786704882106279	0.12497001182007869	not-binder
GPPPPGKPQ	HLA-A*23:01	0.04439143932022489	0.08398634651860627	not-binder
GPPPPPGKP	HLA-A*23:01	0.15857766832923517	0.2159041674311268	not-binder
GPPPPPGKPQ	HLA-A*23:01	0.25690396572463214	0.3459703172609671	not-binder
GPPPPPPGKPQ	HLA-A*23:01	0.5554873034125194	0.44720759912928365	ambiguous
GPPPPPQGGRPH	HLA-A*23:01	0.10823540920382584	0.16960375654460172	not-binder
GPPPPQGKPQ	HLA-A*23:01	0.14494563434273006	0.2553860046133448	not-binder
GPPQQGGHPRPP	HLA-A*23:01	0.22670819066145215	0.3553729889507744	not-binder
GPSSVEDIK	HLA-A*23:01	0.0015270807076424252	0.0018876407856142103	not-binder
GPSYGLSAEVK	HLA-A*23:01	0.0021619458349353858	0.00298152401997116	not-binder
GQPEIFYTF	HLA-A*23:01	0.993162214756012	0.007375982582016849	binder
GRPQGPPQQGGHQQ	HLA-A*23:01	0.23985893096651126	0.38451838555041906	not-binder
GSAITGPVAK	HLA-A*23:01	0.004103700275881828	0.004996560095391623	not-binder
GSGTAEVELK	HLA-A*23:01	0.002157771263733821	0.003796000398730272	not-binder
GSGTAEVELKK	HLA-A*23:01	0.020113843142405587	0.037322272658052505	not-binder
GVQYLNEIK	HLA-A*23:01	0.008496277082031156	0.010633944676002632	not-binder
GVTFNVTTVDTK	HLA-A*23:01	0.013632739666479664	0.025244015009553585	not-binder
GVVDSEDIPLNLSR	HLA-A*23:01	0.003760729598434409	0.003664466686663763	not-binder
GVWTYDDATKTF	HLA-A*23:01	0.42037404142320156	0.2927841321630312	ambiguous
GWLAEKLPTL	HLA-A*23:01	0.8539522886276245	0.14432563167168214	binder
GYIDLELPCF	HLA-A*23:01	0.9626580715179444	0.0187895445575146	binder
GYLERIDGLDF	HLA-A*23:01	0.9861838817596436	0.006679544151397356	binder
GYLGYTSGF	HLA-A*23:01	0.9613710641860962	0.03487482812520497	binder
GYLPLAHVLEL	HLA-A*23:01	0.9795490384101868	0.01934067027251926	binder
GYLPLAHVL	HLA-A*23:01	0.9867904186248779	0.008464757657170164	binder
GYLPVQTVL	HLA-A*23:01	0.9265503644943237	0.02292846677934533	binder
GYLQVFPGL	HLA-A*23:01	0.9200767874717712	0.0611123877893087	binder
GYLSDNIFTHF	HLA-A*23:01	0.996476674079895	0.004660697582272513	binder
GYPEVALHF	HLA-A*23:01	0.9937851667404175	0.004563828671666077	binder
GYSFTTTAER	HLA-A*23:01	0.23025433050934224	0.22837898754086147	not-binder
GYTPYGWLQL	HLA-A*23:01	0.9605015635490417	0.015799791961353726	binder
GYVHPVNLTW	HLA-A*23:01	0.9917497396469116	0.00438190752677613	binder
GYVKEQFAW	HLA-A*23:01	0.9444168210029602	0.035149636149265466	binder
GYYNGKWEFL	HLA-A*23:01	0.9548811554908753	0.0484911816312911	binder
HFIEKAHTL	HLA-A*23:01	0.9742026925086975	0.017797157712642987	binder
HFIVALKVLF	HLA-A*23:01	0.912057900428772	0.052856964178481645	binder
HFLEQHPLL	HLA-A*23:01	0.9201277971267701	0.05652939965847046	binder
HFLNITDPRTVF	HLA-A*23:01	0.8437496483325958	0.17515521841178763	binder
HFPSPIRLEF	HLA-A*23:01	0.9601852059364319	0.020975691400254744	binder
HIYYITGETK	HLA-A*23:01	0.006653686357083188	0.012759439157441323	not-binder
HLPETKFSEL	HLA-A*23:01	0.6959905982017517	0.27465502896719135	binder
HLQLAIRNDEELNK	HLA-A*23:01	0.0007177390677952644	0.0012096768657901375	not-binder
HQPTAIIAK	HLA-A*23:01	0.006938836588778941	0.006074958108458524	not-binder
HRDYETATLSDIK	HLA-A*23:01	0.00602842794640992	0.010438016174010186	not-binder
HRPPPPPGKPE	HLA-A*23:01	0.19171011540606742	0.3565100168767306	not-binder
HWKPGQFVF	HLA-A*23:01	0.9581513285636902	0.04246841327906169	binder
HWVEFQNKF	HLA-A*23:01	0.9866129040718079	0.009817273537547163	binder
HYAALAHYF	HLA-A*23:01	0.9908225417137146	0.007387845838352866	binder
HYADVLGLLL	HLA-A*23:01	0.9652283072471619	0.007913234684699942	binder
HYFDPQYFEF	HLA-A*23:01	0.9965181350708008	0.0028528599042629537	binder
HYFNTPFQL	HLA-A*23:01	0.937320351600647	0.09086032011832679	binder
HYHPIVQRF	HLA-A*23:01	0.9980641961097717	0.0017635959367759597	binder
HYINEVLFL	HLA-A*23:01	0.9482223272323609	0.05380164278375097	binder
HYIRKYNRF	HLA-A*23:01	0.949452018737793	0.042213385250965	binder
HYISLPAGVLSL	HLA-A*23:01	0.8455628395080567	0.08992181681531052	binder
HYITPMMEL	HLA-A*23:01	0.9120891690254211	0.07766161160971821	binder
HYIYIENQFF	HLA-A*23:01	0.9887158274650574	0.002374503266932609	binder
HYIYIENQF	HLA-A*23:01	0.9811025381088256	0.008434157830858326	binder
HYLDVLYKM	HLA-A*23:01	0.9765149593353272	0.014355561373483055	binder
HYLEHWLSM	HLA-A*23:01	0.9422286629676819	0.0656217648195028	binder
HYLNVAFDL	HLA-A*23:01	0.8727134585380554	0.06739873490154517	binder
HYLPARVMEKL	HLA-A*23:01	0.7238526403903961	0.23528085946962302	binder
HYLPSAILQL	HLA-A*23:01	0.9874794363975525	0.006160558965728921	binder
HYLSYLNNL	HLA-A*23:01	0.9601479530334472	0.01804977289475116	binder
HYLTDKMLKQMTF	HLA-A*23:01	0.6803853958845139	0.2530362156687341	binder
HYMSINDSF	HLA-A*23:01	0.9813715934753418	0.009751180503634289	binder
HYNWLIYHL	HLA-A*23:01	0.9536808371543884	0.062313852935486844	binder
HYSKKWHRF	HLA-A*23:01	0.9853286266326904	0.010721890004880991	binder
HYTYILEVF	HLA-A*23:01	0.9277233958244324	0.05017924751423317	binder
HYVDLKDRPFF	HLA-A*23:01	0.9954833507537841	0.0037995279029364353	binder
HYVEKPSTF	HLA-A*23:01	0.9957917094230652	0.0026793514091044243	binder
HYVPATKVF	HLA-A*23:01	0.9630594849586487	0.01416658039078884	binder
HYVPATKVFL	HLA-A*23:01	0.9086987018585205	0.08562159216175277	binder
IAGEASRLAHYNK	HLA-A*23:01	0.0015163659793586248	0.0025945609085153243	not-binder
IAPTGHSL	HLA-A*23:01	0.24787930976599454	0.3613064363581639	not-binder
IAPTGIESL	HLA-A*23:01	0.2497162725776434	0.37021590517679875	not-binder
IAQLEEQLDNETK	HLA-A*23:01	0.029157609681715258	0.047002810644100834	not-binder
IDDVVNTR	HLA-A*23:01	0.00026122745851253626	0.0003957998291425431	not-binder
IDQTVEELRR	HLA-A*23:01	0.00466748127083143	0.005497745157393634	not-binder
IFASIPGLEF	HLA-A*23:01	0.9660561919212342	0.03583746966031994	binder
IFFGGLVFKF	HLA-A*23:01	0.9910640716552734	0.0074447713700845665	binder
IFFPGVSEF	HLA-A*23:01	0.9884154796600342	0.007774999865563577	binder
IFHEVSQLI	HLA-A*23:01	0.9654735207557679	0.0233378194440145	binder
IFINLPRSMDF	HLA-A*23:01	0.7882866621017456	0.17704203788478542	binder
IFINQPQLTKF	HLA-A*23:01	0.9971014499664307	0.001875725550787623	binder
IFIRFPKTLF	HLA-A*23:01	0.9733377814292907	0.012908383255566695	binder
IFIRTPRTLF	HLA-A*23:01	0.9498862862586975	0.02472127913059596	binder
IFITGTTRI	HLA-A*23:01	0.9053966641426087	0.1376838619579309	binder
IFKDKPIKL	HLA-A*23:01	0.8443287968635559	0.05632584898126381	binder
IFLDHIGGTRLF	HLA-A*23:01	0.985200023651123	0.019901646794523154	binder
IFLDYEAGHLSF	HLA-A*23:01	0.9382327675819397	0.07419859464229096	binder
IFLLQALFG	HLA-A*23:01	0.03190824254415929	0.03193832731754176	not-binder
IFLNLKTAL	HLA-A*23:01	0.48276543617248535	0.2675690165492779	ambiguous
IFLPPLQGDF	HLA-A*23:01	0.9716276407241822	0.03616421865153544	binder
IFLPQVLDVF	HLA-A*23:01	0.9857207417488099	0.00950112917677667	binder
IFLYPEDGLQF	HLA-A*23:01	0.9913355350494385	0.007338705466562093	binder
IFMENRNEF	HLA-A*23:01	0.9748220920562745	0.018834857112855062	binder
IFMRVATML	HLA-A*23:01	0.6901621520519257	0.1654958073518196	binder
IFPKPPLYTF	HLA-A*23:01	0.9942431807518005	0.0052985923969891754	binder
IFPQSLPKL	HLA-A*23:01	0.9295353055000305	0.044804860294759996	binder
IFQDVLLQF	HLA-A*23:01	0.98987797498703	0.009381778372558179	binder
IFSKIVSLF	HLA-A*23:01	0.9797438859939576	0.02349396574533952	binder
IFVARLYYF	HLA-A*23:01	0.9179112315177917	0.04107241109776876	binder
IFVFGFRTHF	HLA-A*23:01	0.8765498638153076	0.07283145770185143	binder
IFVGGLNPEATEEK	HLA-A*23:01	0.08356515408959239	0.06706457369430469	not-binder
IFVGGLSPDTPEEK	HLA-A*23:01	0.05858857753337361	0.05038696899662196	not-binder
IGGIGTVPVGR	HLA-A*23:01	0.06841393332738903	0.08336845679152965	not-binder
IIAPPERK	HLA-A*23:01	0.009335926338098943	0.0075066172180943925	not-binder
IIFNSTNKLF	HLA-A*23:01	0.8705906391143798	0.11119639764454778	binder
IIHEIAVLEL	HLA-A*23:01	0.22237545028328895	0.2859536085227096	not-binder
IKYPENFFLL	HLA-A*23:01	0.7549488306045532	0.13941231869676118	binder
ILKKKSFTF	HLA-A*23:01	0.9268063306808472	0.040749220815846456	binder
ILLAELEQLK	HLA-A*23:01	0.0028215939403253287	0.0036425398156152374	not-binder
ILLAIEEPV	HLA-A*23:01	0.0014481041871476918	0.0013326182072983476	not-binder
ILPEKQAEF	HLA-A*23:01	0.8165088057518005	0.16230596484702822	binder
ILPKVIYRF	HLA-A*23:01	0.9681676983833313	0.019466967042387907	binder
ILPQDVILKF	HLA-A*23:01	0.9699861288070679	0.02298244458350206	binder
ILTERGYSF	HLA-A*23:01	0.807024073600769	0.15645131160318534	binder
IQLPAALLSRF	HLA-A*23:01	0.7928996443748474	0.1531535153269819	binder
IRYESLTDPSK	HLA-A*23:01	0.0058517604014582504	0.007390676155621237	not-binder
ISPSRTEAL	HLA-A*23:01	0.15099015217274428	0.24553869457607014	not-binder
ISPTGHSL	HLA-A*23:01	0.252190151438117	0.36179805677864707	not-binder
ISSSSFSR	HLA-A*23:01	0.00012060422642470314	0.00010698968816576411	not-binder
ITESEEVVSR	HLA-A*23:01	0.01027543722046147	0.013693830355352215	not-binder
ITVTSEVPFSK	HLA-A*23:01	0.0017084357196584855	0.0017764963641436098	not-binder
IVLVYITYHW	HLA-A*23:01	0.06523257777735125	0.077558952115657	not-binder
IVQAEGEAEAAK	HLA-A*23:01	0.06702347930627184	0.12023694103943525	not-binder
IVVVTAGVR	HLA-A*23:01	0.0030487971875118093	0.005274367901346181	not-binder
IWPEKSFCL	HLA-A*23:01	0.8812012791633606	0.12076048994377839	binder
IWPGGVLPKF	HLA-A*23:01	0.9924567461013794	0.005245797094406202	binder
IYAAVTPEL	HLA-A*23:01	0.9666198253631592	0.020449537650556886	binder
IYAFVGEKF	HLA-A*23:01	0.9962959051132202	0.003466106859243843	binder
IYAPQGLLL	HLA-A*23:01	0.9808236598968506	0.010491945486761514	binder
IYATEAHVF	HLA-A*23:01	0.9931622624397278	0.0041921595986493185	binder
IYDHINEGKLW	HLA-A*23:01	0.9962939381599426	0.0037029596714016465	binder
IYDSNTGKLI	HLA-A*23:01	0.8622091889381409	0.1406682880248279	binder
IYDSVKVYF	HLA-A*23:01	0.963698148727417	0.04377219755613546	binder
IYEEEPFNF	HLA-A*23:01	0.96299729347229	0.03083130852585985	binder
IYEPNFIFF	HLA-A*23:01	0.9873968005180359	0.008512196482425785	binder
IYFDGDFGHF	HLA-A*23:01	0.9994493126869202	0.0006982324142595029	binder
IYFDGDFGQI	HLA-A*23:01	0.9775977253913879	0.030628614797688254	binder
IYFDQVLVNI	HLA-A*23:01	0.9673161745071411	0.03464082114314431	binder
IYFGKDIPNMF	HLA-A*23:01	0.995884919166565	0.0037737908564995774	binder
IYFKKPLNI	HLA-A*23:01	0.9646783113479614	0.044063682148809374	binder
IYFPEGSGVKI	HLA-A*23:01	0.9927620172500611	0.009383811038897204	binder
IYFPYVLKI	HLA-A*23:01	0.9924406409263611	0.00620799385507109	binder
IYGEKTYAF	HLA-A*23:01	0.9861317873001099	0.011052193547767165	binder
IYGESISSHF	HLA-A*23:01	0.9980964541435242	0.0010776416788094367	binder
IYGHWSIMKW	HLA-A*23:01	0.9792734026908875	0.016039244024933272	binder
IYGSVPYLL	HLA-A*23:01	0.9758694291114807	0.01849622460761543	binder
IYHHALHSRW	HLA-A*23:01	0.8891987323760986	0.06989788990857848	binder
IYHKLKHFKF	HLA-A*23:01	0.9704818606376648	0.028768060631671213	binder
IYHQVAVQF	HLA-A*23:01	0.9922813415527344	0.007647554472565154	binder
IYHSHHPTL	HLA-A*23:01	0.9847539305686951	0.008137350670906538	binder
IYHTGTFAQI	HLA-A*23:01	0.9566464781761169	0.021259105198607305	binder
IYIDASCLTW	HLA-A*23:01	0.995905876159668	0.000822090067672941	binder
IYIDRGVVF	HLA-A*23:01	0.984367060661316	0.014746624269556382	binder
IYIDRGVVFV	HLA-A*23:01	0.8173491597175598	0.07800897024232341	binder
IYIDSNNNPERFL	HLA-A*23:01	0.8728191256523132	0.10498493313421846	binder
IYISKIVVEF	HLA-A*23:01	0.9905123949050904	0.008201195039089018	binder
IYKAPSENW	HLA-A*23:01	0.948150885105133	0.06885912071082517	binder
IYKPVTDFF	HLA-A*23:01	0.9936450839042663	0.006813754389291697	binder
IYKPVTDFFL	HLA-A*23:01	0.9654990196228027	0.06238417459187547	binder
IYLAPGDYHCF	HLA-A*23:01	0.9971471905708313	0.0028454967744712856	binder
IYLDELQVI	HLA-A*23:01	0.979498314857483	0.02689753538048185	binder
IYLDGIITI	HLA-A*23:01	0.9937910437583923	0.00538501851256692	binder
IYLDIIHTY	HLA-A*23:01	0.996836256980896	0.00302889106083839	binder
IYLDKMITRNL	HLA-A*23:01	0.9719703078269959	0.01914103039472909	binder
IYLEHTESI	HLA-A*23:01	0.9935359001159668	0.008077155112425197	binder
IYLERFPIF	HLA-A*23:01	0.9923035144805908	0.004631488183192897	binder
IYLESKDNQKL	HLA-A*23:01	0.9872965216636658	0.008826952056092454	binder
IYLEVIHNL	HLA-A*23:01	0.9981473684310913	0.0023211546476319027	binder
IYLIHHQRF	HLA-A*23:01	0.9965344667434692	0.0022254937729086393	binder
IYLNLLNDL	HLA-A*23:01	0.9279362440109253	0.043026268014013616	binder
IYLPEVRKI	HLA-A*23:01	0.9958626508712769	0.004990047256338558	binder
IYLPYLHEW	HLA-A*23:01	0.9964115858078003	0.004984791375694203	binder
IYLPYLQNW	HLA-A*23:01	0.9946743607521057	0.007451052503003319	binder
IYLRLLVKL	HLA-A*23:01	0.9651804685592651	0.016389953443704777	binder
IYLTADNLVL	HLA-A*23:01	0.8958289384841919	0.05484751271516061	binder
IYLTFPVAM	HLA-A*23:01	0.8888183236122131	0.05241760140016053	binder
IYLTGWDESQANHF	HLA-A*23:01	0.8713466644287109	0.1606972791255132	binder
IYMVHIQVTL	HLA-A*23:01	0.9803805112838745	0.011833115438963178	binder
IYNGKLFDL	HLA-A*23:01	0.9593728899955749	0.034252999385912884	binder
IYNGKLFDLL	HLA-A*23:01	0.9729473233222962	0.022143015951428403	binder
IYNHITTRV	HLA-A*23:01	0.9523418426513672	0.03400785084571013	binder
IYNPLFGSDLQY	HLA-A*23:01	0.8733370900154114	0.1174279409828326	binder
IYNQVNVVL	HLA-A*23:01	0.946958577632904	0.03256839919499793	binder
IYNSINGAITQF	HLA-A*23:01	0.990366542339325	0.008211663848088593	binder
IYNSQREHF	HLA-A*23:01	0.9837234497070313	0.00961250263254297	binder
IYNYPEQLF	HLA-A*23:01	0.9850754499435425	0.005951948937071161	binder
IYPDSFTVL	HLA-A*23:01	0.9384854674339295	0.041858385001689966	binder
IYPEAVTMF	HLA-A*23:01	0.9914454698562623	0.00632252038872532	binder
IYPHGLVLL	HLA-A*23:01	0.9754447102546692	0.013784151521527219	binder
IYPPEVAEF	HLA-A*23:01	0.9941601514816284	0.005488977676580296	binder
IYPSINPPTL	HLA-A*23:01	0.9861582756042481	0.012864755874384525	binder
IYPSPTGVLI	HLA-A*23:01	0.9722397446632385	0.04164117519660221	binder
IYPVDLGDKF	HLA-A*23:01	0.9960545182228089	0.003536607278103789	binder
IYPVNAISF	HLA-A*23:01	0.9887058019638062	0.006541035309270662	binder
IYPWVHVVI	HLA-A*23:01	0.9921202898025513	0.007425362992319745	binder
IYPYVIQEL	HLA-A*23:01	0.9837432265281677	0.01636638394219751	binder
IYQDRDQFAKL	HLA-A*23:01	0.9439883947372436	0.06436982031303913	binder
IYQDVTLKW	HLA-A*23:01	0.9946757078170776	0.006444248447342794	binder
IYQKKYLLL	HLA-A*23:01	0.9880829095840454	0.01452342473218204	binder
IYQKPFQTL	HLA-A*23:01	0.9949032068252563	0.004714157980678378	binder
IYQWICDNF	HLA-A*23:01	0.9806329011917114	0.024569144396354863	binder
IYREFREEESL	HLA-A*23:01	0.65856072306633	0.19528525372696645	binder
IYSAERFLI	HLA-A*23:01	0.9748367547988892	0.015544544453668296	binder
IYSDDLGVTW	HLA-A*23:01	0.9961856842041016	0.0017642327960501148	binder
IYSFHTLSF	HLA-A*23:01	0.9714499950408936	0.031565948042061615	binder
IYSKTTRF	HLA-A*23:01	0.9831708431243896	0.019631681462025964	binder
IYSPQFSRL	HLA-A*23:01	0.9937348365783691	0.0048824159110259	binder
IYSTAFDYF	HLA-A*23:01	0.9831870317459106	0.007296848665962454	binder
IYTDITYSF	HLA-A*23:01	0.9945968270301819	0.004162801161610732	binder
IYTDMGRFTI	HLA-A*23:01	0.9846792221069336	0.013816223965039313	binder
IYTVKVEDLTF	HLA-A*23:01	0.9815158843994141	0.01352824162451063	binder
IYTVLFERL	HLA-A*23:01	0.9863308191299438	0.013796447794164191	binder
IYVDDGLISLQVK	HLA-A*23:01	0.42557003498077395	0.2279401510897997	ambiguous
IYVFDLHGNRF	HLA-A*23:01	0.9912946224212646	0.006698744348408821	binder
IYVGAKVYF	HLA-A*23:01	0.9633103251457215	0.01414810303665492	binder
IYVGRVKSF	HLA-A*23:01	0.9364807724952697	0.08602204892795925	binder
IYVGSSPTL	HLA-A*23:01	0.9608779072761535	0.023086767855294857	binder
IYVNMKTDF	HLA-A*23:01	0.9487683296203613	0.03547400157483937	binder
IYVPELGMSF	HLA-A*23:01	0.9967815995216369	0.002081696255986498	binder
IYVQALIFRL	HLA-A*23:01	0.8400035262107849	0.12820189313561053	binder
IYVVGGYSW	HLA-A*23:01	0.9710609555244446	0.013120963614144176	binder
IYYFKANVF	HLA-A*23:01	0.9105345249176026	0.06618007093701242	binder
IYYGTQHKM	HLA-A*23:01	0.8719709277153015	0.15221209049759382	binder
KAAFKELQSTFK	HLA-A*23:01	0.1574158237094366	0.31407972429812114	not-binder
KAPAPRPSL	HLA-A*23:01	0.30578834712505343	0.3500271745216171	not-binder
KFFDDLGDELLF	HLA-A*23:01	0.9972788333892822	0.0022667711475007095	binder
KFFEEVLLF	HLA-A*23:01	0.9789258480072022	0.012213861242252716	binder
KFFGKELSTTL	HLA-A*23:01	0.8905251145362854	0.08393829424573333	binder
KFFSEREASAVLF	HLA-A*23:01	0.6691540092229843	0.3855657574443777	ambiguous
KFHAIITTF	HLA-A*23:01	0.9947089314460754	0.0037362702131422012	binder
KFIGPDQHRNF	HLA-A*23:01	0.9942267894744873	0.003051959295997719	binder
KFILALKVLF	HLA-A*23:01	0.9625772595405578	0.023695672900582613	binder
KFISQALLTF	HLA-A*23:01	0.997805404663086	0.0019103031585945495	binder
KFLDALISL	HLA-A*23:01	0.9343214631080627	0.023208585194944405	binder
KFLDEDFVF	HLA-A*23:01	0.9603583216667175	0.040897480655084674	binder
KFLDKAKAKKF	HLA-A*23:01	0.9929009675979614	0.005231567602861787	binder
KFLEISRLHF	HLA-A*23:01	0.992889654636383	0.004544782699804801	binder
KFLETVELQI	HLA-A*23:01	0.7481637269258499	0.2780439709469821	binder
KFLPPVLLKL	HLA-A*23:01	0.9647698044776917	0.04092933386613577	binder
KFLSQLEITF	HLA-A*23:01	0.9886155009269715	0.010613574239991819	binder
KFLTITPIVL	HLA-A*23:01	0.8965415716171264	0.06796585979302892	binder
KFMDKKLSLKL	HLA-A*23:01	0.8900182843208313	0.09645493035790448	binder
KFMGVQMETF	HLA-A*23:01	0.9926857948303223	0.007677009301771941	binder
KFMKPGKVVLVL	HLA-A*23:01	0.5769514083862305	0.3314536410959856	ambiguous
KFMPVEGMVF	HLA-A*23:01	0.9928625106811524	0.004727889573474889	binder
KFMTHVASQF	HLA-A*23:01	0.9896557092666626	0.008540071123943633	binder
KFPQFLPKF	HLA-A*23:01	0.9873082995414734	0.007880418031675818	binder
KFSPRPLKF	HLA-A*23:01	0.9870331048965454	0.006880598942098281	binder
KFVDILTNW	HLA-A*23:01	0.9905046343803405	0.009496851595518585	binder
KFYPPKVELFF	HLA-A*23:01	0.9903531193733215	0.0093573102297885	binder
KGTYFPTWEGLFW	HLA-A*23:01	0.21594440976041368	0.3806460839116024	not-binder
KIIPLVVKF	HLA-A*23:01	0.9039214134216309	0.11511857434582201	binder
KLPANHPLL	HLA-A*23:01	0.7812623739242553	0.16114455578562425	binder
KLPDVYGVF	HLA-A*23:01	0.9416936993598938	0.03782936702891987	binder
KLPEILGKMSF	HLA-A*23:01	0.95321706533432	0.05798783016614156	binder
KLPEKTQTF	HLA-A*23:01	0.9836463093757629	0.01637829681235696	binder
KLPNFGFVVF	HLA-A*23:01	0.9825335144996643	0.011692022961853898	binder
KLVAASQAALG	HLA-A*23:01	0.001297344543962134	0.0015135678953003952	not-binder
KLVAASQAALGL	HLA-A*23:01	0.004059640430955369	0.003878810769039173	not-binder
KMMDVTVTI	HLA-A*23:01	0.9540629267692566	0.024027259220849778	binder
KQLTWFYTF	HLA-A*23:01	0.9818583130836487	0.01581398933425745	binder
KQPKYWPVI	HLA-A*23:01	0.7191234558820725	0.33783694303707956	binder
KQTALVELVK	HLA-A*23:01	0.004597438567543577	0.008603906647303221	not-binder
KTFPFHFMF	HLA-A*23:01	0.9768228769302368	0.013346789431124004	binder
KVKSREREQIKSL	HLA-A*23:01	2.768905892711615e-05	3.133458588344913e-05	not-binder
KVPQVSTPTLVEVS	HLA-A*23:01	0.005037917525353208	0.0048392694345290544	not-binder
KWFDFKLFF	HLA-A*23:01	0.9775912165641785	0.011342717150322715	binder
KWIDIKQFVW	HLA-A*23:01	0.9970072627067565	0.003138731753767613	binder
KWLEKNLPTL	HLA-A*23:01	0.9477331280708313	0.056556417506261294	binder
KWLPESESLFL	HLA-A*23:01	0.9217603325843811	0.11216339185613335	binder
KYADLSHNRL	HLA-A*23:01	0.9965351462364197	0.000855963426407314	binder
KYAMMFAEL	HLA-A*23:01	0.9429917812347413	0.053378250775608066	binder
KYAPLHLVPLI	HLA-A*23:01	0.9672328114509583	0.04385259859786609	binder
KYARVVQKLGF	HLA-A*23:01	0.9833466172218323	0.017295033566035466	binder
KYEPTNVRYLW	HLA-A*23:01	0.9437011122703552	0.04520248388715246	binder
KYETVIMPVF	HLA-A*23:01	0.9360391497612	0.050317203602606726	binder
KYFAQEALTVL	HLA-A*23:01	0.9773155093193054	0.009092479676889026	binder
KYFEVPSVLL	HLA-A*23:01	0.9907272219657898	0.008560525091149294	binder
KYFLWVVKF	HLA-A*23:01	0.9915767192840577	0.008252780055373108	binder
KYFQLDVTL	HLA-A*23:01	0.956421172618866	0.05603207883796307	binder
KYFSLIPTGF	HLA-A*23:01	0.9936594724655151	0.003948449169759388	binder
KYGPIRQI	HLA-A*23:01	0.8494115710258484	0.17332721360719733	binder
KYGSNVHRI	HLA-A*23:01	0.9921269178390503	0.006704244825659569	binder
KYIDDKDVFQKF	HLA-A*23:01	0.9993631601333618	0.0011457679634209953	binder
KYIEDKDVFQKF	HLA-A*23:01	0.9991050958633423	0.0016373458622811331	binder
KYIERIITRF	HLA-A*23:01	0.9996718168258667	0.00024380971137297756	binder
KYIESPVLFL	HLA-A*23:01	0.9950157761573791	0.00611478185560486	binder
KYIGFLVRL	HLA-A*23:01	0.99741690158844	0.0014733854033573764	binder
KYIPGTKMI	HLA-A*23:01	0.9905222058296204	0.007077151300698904	binder
KYIQRQQTI	HLA-A*23:01	0.9947643518447876	0.0038828245597388946	binder
KYITEVSRW	HLA-A*23:01	0.9956777095794678	0.002728495377375692	binder
KYKKTTPEYVF	HLA-A*23:01	0.9880542755126953	0.0144545545831641	binder
KYLAIAPPII	HLA-A*23:01	0.9782503843307495	0.021513342553238994	binder
KYLAILGSVTF	HLA-A*23:01	0.9987566232681274	0.0010809689104818794	binder
KYLATLERL	HLA-A*23:01	0.9952030301094055	0.0038015368396375924	binder
KYLDIHERMG	HLA-A*23:01	0.7422251403331757	0.30263612637799814	binder
KYLDPSGLGVISF	HLA-A*23:01	0.9966360449790954	0.0028724438620966073	binder
KYLDTGGDVF	HLA-A*23:01	0.9974716663360595	0.0013659617183194488	binder
KYLDVKFEY	HLA-A*23:01	0.9886954069137573	0.007835749302954833	binder
KYLEDFITNI	HLA-A*23:01	0.9904534101486206	0.015405991566910847	binder
KYLEDMKTYF	HLA-A*23:01	0.9993729710578918	0.0004932933429006175	binder
KYLEETNSL	HLA-A*23:01	0.9701229453086853	0.03038057492598881	binder
KYLGLLENL	HLA-A*23:01	0.9884699583053589	0.010334337767341604	binder
KYLHQSIM	HLA-A*23:01	0.706940644979477	0.1497134118732014	binder
KYLIVDEGHRI	HLA-A*23:01	0.9576419711112976	0.05578655909395511	binder
KYLKEVLRI	HLA-A*23:01	0.9974903345108033	0.002146066096272168	binder
KYLKTGFLKW	HLA-A*23:01	0.9892433643341064	0.011322099211738006	binder
KYLLKLKFNF	HLA-A*23:01	0.9850951671600342	0.01147258361209936	binder
KYLNENQLSQL	HLA-A*23:01	0.9944828271865844	0.0016587158041597167	binder
KYLNWDAVFRF	HLA-A*23:01	0.9994056701660157	0.0004531419563686962	binder
KYLPALDEF	HLA-A*23:01	0.994145143032074	0.00439498263828746	binder
KYLPEWSAW	HLA-A*23:01	0.9976307630538941	0.0018165790220928755	binder
KYLPEWTAW	HLA-A*23:01	0.9979036450386047	0.0019439592493746085	binder
KYLPEWTAWL	HLA-A*23:01	0.9876699447631836	0.014210279294801153	binder
KYLPISHPRF	HLA-A*23:01	0.9995311141014099	0.00043545091915961397	binder
KYLPYNHQHEYFF	HLA-A*23:01	0.9230316042900085	0.08826616734735057	binder
KYLPYNHQHEYFFL	HLA-A*23:01	0.4377399707445875	0.33962348461745234	ambiguous
KYLPYNHQHEYF	HLA-A*23:01	0.9915832996368408	0.009014904722339347	binder
KYLQLRNVI	HLA-A*23:01	0.9798544049263	0.013037193231891312	binder
KYLSGIAHFL	HLA-A*23:01	0.9947508573532104	0.006500285907575532	binder
KYLSVQGQL	HLA-A*23:01	0.879307210445404	0.14484702394010093	binder
KYLTQHERI	HLA-A*23:01	0.993889856338501	0.005491430132566349	binder
KYLTQVDILL	HLA-A*23:01	0.9779064297676087	0.026866979049337953	binder
KYLVIGDLLF	HLA-A*23:01	0.9984545111656189	0.0014644060527344782	binder
KYLVIGDLL	HLA-A*23:01	0.9606967210769654	0.026589914752943592	binder
KYLYEEYLQAF	HLA-A*23:01	0.9868662118911743	0.016256452432034118	binder
KYMDVVKERIRL	HLA-A*23:01	0.9838826179504394	0.011327070471030655	binder
KYMGIPQIRQL	HLA-A*23:01	0.9885058403015137	0.017230184706601946	binder
KYMKYEKSYRF	HLA-A*23:01	0.9780162453651429	0.011490653038444739	binder
KYMLKANLI	HLA-A*23:01	0.9905749917030334	0.006651178391478308	binder
KYMPSVKVSVF	HLA-A*23:01	0.9990287184715271	0.0004026589783332816	binder
KYMPYNHQHKYFF	HLA-A*23:01	0.9537570714950562	0.036111760890171936	binder
KYMTAVVKLF	HLA-A*23:01	0.9988464832305908	0.000681078839297352	binder
KYMTPMQQKL	HLA-A*23:01	0.9923820257186889	0.005571307740611238	binder
KYMVYPQTF	HLA-A*23:01	0.9970057368278503	0.002311664494017551	binder
KYNETFQFI	HLA-A*23:01	0.9899492740631104	0.00758091721409292	binder
KYNPTWHCI	HLA-A*23:01	0.9937739133834839	0.005012414880836073	binder
KYPGHLAAITL	HLA-A*23:01	0.9913005471229553	0.011693176096909104	binder
KYPNRGFPKI	HLA-A*23:01	0.9635363459587097	0.023235533930146865	binder
KYPQLLPGI	HLA-A*23:01	0.9623033404350281	0.010570748955504682	binder
KYPVHIYRL	HLA-A*23:01	0.9976830363273621	0.0015736947362701666	binder
KYQHLKAEF	HLA-A*23:01	0.9911029219627381	0.007189968661396971	binder
KYQRILERL	HLA-A*23:01	0.9981043696403503	0.0009222482475858596	binder
KYSEVFEAI	HLA-A*23:01	0.9906318187713623	0.003951932327299903	binder
KYSPFVVSF	HLA-A*23:01	0.9992634057998657	0.0005445849248834231	binder
KYSTKPGSYIF	HLA-A*23:01	0.9835598707199097	0.01869443504264588	binder
KYTGVLTEL	HLA-A*23:01	0.9675024032592774	0.02079357907669749	binder
KYVDLTVSF	HLA-A*23:01	0.9975529670715332	0.0012279868736363914	binder
KYVKVFHKY	HLA-A*23:01	0.9878212928771972	0.013452657318333302	binder
KYVKVIHKF	HLA-A*23:01	0.999293053150177	0.0006467683197045699	binder
KYVKVMHKF	HLA-A*23:01	0.997372305393219	0.0010057344718468878	binder
KYWPVIPLKF	HLA-A*23:01	0.9994108080863953	0.0004546203139488917	binder
LAPTDVKEL	HLA-A*23:01	0.16991292852908374	0.31087851859388665	not-binder
LDELRDEGK	HLA-A*23:01	0.0021388692435721167	0.0025019976031610317	not-binder
LDEREAGITEK	HLA-A*23:01	0.0031186082644580893	0.0026155191558545885	not-binder
LDVQFSGLTK	HLA-A*23:01	0.0016845790642037173	0.002704791558194306	not-binder
LEAALGEAK	HLA-A*23:01	0.052095723244383406	0.09680490604021284	not-binder
LFIDNIFRF	HLA-A*23:01	0.9914587736129761	0.011069079570967828	binder
LFIPEHTNLSL	HLA-A*23:01	0.7694745063781738	0.1135131756459246	binder
LFIPSSKLLF	HLA-A*23:01	0.9864551544189453	0.008178588366225264	binder
LFIPSSKLLFL	HLA-A*23:01	0.7854586958885192	0.1237005024558471	binder
LFKNDPLFF	HLA-A*23:01	0.9186398267745972	0.05863259560630261	binder
LFLKGIGLTL	HLA-A*23:01	0.8979404211044312	0.09386366496762898	binder
LFLPLHELW	HLA-A*23:01	0.9805678486824035	0.011674992738560394	binder
LFLPPNRYIF	HLA-A*23:01	0.9725868105888367	0.0152143693841903	binder
LFPLVPLHW	HLA-A*23:01	0.8759787082672119	0.14056165709819726	binder
LFTEATRILFF	HLA-A*23:01	0.8041712522506714	0.11506401461481423	binder
LGEVNTYAGDLQK	HLA-A*23:01	0.03673707148063841	0.06982437150069143	not-binder
LGEYGFQNALIVR	HLA-A*23:01	0.000271867590936381	0.00037944969533692337	not-binder
LGGSAVISLEGKPL	HLA-A*23:01	0.007578805678183276	0.012904210491395632	not-binder
LGGVDEAWALLQG	HLA-A*23:01	0.00015977928708935384	0.00023646344351700013	not-binder
LGKGHQYFGIEF	HLA-A*23:01	0.03815349815413356	0.05318768753606952	not-binder
LGYLLGSVAAFGS	HLA-A*23:01	0.0006931420103976667	0.0011825172583514276	not-binder
LHAPPKLLHQLIF	HLA-A*23:01	0.21771342698484658	0.3778229774622053	not-binder
LIINSLYK	HLA-A*23:01	0.010632814350537955	0.013664469276821578	not-binder
LITEDVQGK	HLA-A*23:01	0.0026284142157464883	0.004102929664000969	not-binder
LKVARAVLYL	HLA-A*23:01	0.006977983028627932	0.005646450585007691	not-binder
LLADQAEAR	HLA-A*23:01	0.002228675592687068	0.0027735236918496075	not-binder
LLDSLPSDTR	HLA-A*23:01	0.0020463061332520738	0.0019589330826529036	not-binder
LLEGEESR	HLA-A*23:01	0.000488021599556987	0.0006850338791930332	not-binder
LLIGVLADLRDSE	HLA-A*23:01	0.0020536687617152436	0.003590430785820202	not-binder
LLKLRYLIL	HLA-A*23:01	0.01938807197730057	0.024177004276801486	not-binder
LLLPGELAK	HLA-A*23:01	0.036115685402182865	0.06333910596478211	not-binder
LLPGELAK	HLA-A*23:01	0.019197104824706913	0.014366505522816226	not-binder
LLPGKTYSF	HLA-A*23:01	0.970803439617157	0.020874282381319515	binder
LLPSRQFGF	HLA-A*23:01	0.6875755667686463	0.217474132720834	binder
LLSAERAVTGYK	HLA-A*23:01	0.023197050718590618	0.028994402439403016	not-binder
LLTTAKNL	HLA-A*23:01	0.0016558414703467862	0.0023018502437666356	not-binder
LMVPVTVVF	HLA-A*23:01	0.9263108730316162	0.05261965544938316	binder
LNVTEQEK	HLA-A*23:01	0.004412818053606315	0.007173489956020932	not-binder
LPDGYEFK	HLA-A*23:01	0.001233887188573135	0.0011812259767860847	not-binder
LPKLYVKL	HLA-A*23:01	0.04718729417072609	0.07208768127668848	not-binder
LQAEIEGLK	HLA-A*23:01	0.0136855133510835	0.01571250884196092	not-binder
LQDAEIAR	HLA-A*23:01	0.0005253748878203624	0.0009548246349472449	not-binder
LRVDPVNFK	HLA-A*23:01	0.004983423164230771	0.0032377638399732366	not-binder
LSDGVAVLK	HLA-A*23:01	0.00434961304148942	0.00554538945931427	not-binder
LSEGVTISYK	HLA-A*23:01	0.0004376866677594293	0.0007752880726025095	not-binder
LSELEAALQR	HLA-A*23:01	0.004308945394109287	0.004348956164899021	not-binder
LSFSGAIGLTFLM	HLA-A*23:01	0.017266452434543566	0.026108644396502102	not-binder
LVAASQAALG	HLA-A*23:01	0.0011536283363315913	0.0012492861711331862	not-binder
LVAASQAALGL	HLA-A*23:01	0.02303586492926115	0.01974672820406913	not-binder
LVLVGDGGTGK	HLA-A*23:01	0.0029124981012955686	0.0036950470438826114	not-binder
LVNEVTEFAK	HLA-A*23:01	0.0020650266738599043	0.002902042279226071	not-binder
LVREIAQDFK	HLA-A*23:01	0.0004046066073680521	0.0005387478763035767	not-binder
LVSESSDVLPK	HLA-A*23:01	0.0011853198968310608	0.0013427569227865157	not-binder
LWAPRPFNL	HLA-A*23:01	0.9203694343566895	0.04104411717152304	binder
LWKGTHHAF	HLA-A*23:01	0.9490167737007141	0.024063812301460208	binder
LWLDNPKIQLTF	HLA-A*23:01	0.9437614798545837	0.047702372205904724	binder
LWNEVTTSF	HLA-A*23:01	0.961725115776062	0.03336927269759128	binder
LWYYGEHLF	HLA-A*23:01	0.9670745015144349	0.014439309215862194	binder
LYDIDVAK	HLA-A*23:01	0.16448875106289051	0.20814587283106034	not-binder
LYEEGSNKRLF	HLA-A*23:01	0.9916638493537903	0.00739858539475088	binder
LYEPVWHVW	HLA-A*23:01	0.9933006763458252	0.005645960021227362	binder
LYEQLSGK	HLA-A*23:01	0.18383130227011862	0.1686025726320355	not-binder
LYESRQEVPK	HLA-A*23:01	0.0020276113486033865	0.0022905804608127954	not-binder
LYETPTGWKF	HLA-A*23:01	0.9861080646514893	0.011263193962444011	binder
LYHDIAQQAFKF	HLA-A*23:01	0.895449960231781	0.13770347745950484	binder
LYHDIFSRL	HLA-A*23:01	0.9933268547058105	0.002038019458066749	binder
LYIDFGGKF	HLA-A*23:01	0.9852205276489258	0.014625513583823071	binder
LYIDRPLPYL	HLA-A*23:01	0.9817445993423461	0.012846635667943185	binder
LYIDRPLPYLI	HLA-A*23:01	0.9249742746353149	0.06371360600736095	binder
LYIGDGYVI	HLA-A*23:01	0.9529877185821534	0.05518120116798134	binder
LYIGHLTTL	HLA-A*23:01	0.9899308085441589	0.007188196954869353	binder
LYIGSSKTF	HLA-A*23:01	0.982780146598816	0.0102056617182207	binder
LYIPPTHTF	HLA-A*23:01	0.9986449837684631	0.0011796783799849658	binder
LYIPPTHTFL	HLA-A*23:01	0.9856326103210449	0.0174198310562918	binder
LYIQRTKSMF	HLA-A*23:01	0.8329577803611755	0.15315210734474347	binder
LYISEAEGLKF	HLA-A*23:01	0.9976878762245178	0.0021733050155178834	binder
LYITEPKTI	HLA-A*23:01	0.9695172905921936	0.027453973338652404	binder
LYIVEPLKF	HLA-A*23:01	0.9892218828201294	0.014604357295191526	binder
LYIYPQSLNF	HLA-A*23:01	0.9959120273590087	0.0018316302798780442	binder
LYKPPPQHMF	HLA-A*23:01	0.996264374256134	0.0025723400912158268	binder
LYLDKATLIW	HLA-A*23:01	0.9909198164939881	0.006457261794005442	binder
LYLEHKGWYSW	HLA-A*23:01	0.9478811264038086	0.0800329645297721	binder
LYLEHQVRVGF	HLA-A*23:01	0.9760006308555603	0.00943222946057473	binder
LYLENIDEF	HLA-A*23:01	0.9841403722763061	0.014961886576482075	binder
LYLGETVRF	HLA-A*23:01	0.9913094639778137	0.008884087030365929	binder
LYLGLFNRL	HLA-A*23:01	0.9907929182052613	0.009973441351705786	binder
LYLKGGVADALLY	HLA-A*23:01	0.36367738917469977	0.33737940046698045	ambiguous
LYLKLEDVTHKF	HLA-A*23:01	0.8068109273910522	0.13951665321971332	binder
LYLPSFFTY	HLA-A*23:01	0.9871060252189636	0.010846904664667709	binder
LYLPTRVTAIHI	HLA-A*23:01	0.41669231504201887	0.30667833560856117	ambiguous
LYLTIARQL	HLA-A*23:01	0.932498037815094	0.057470388768964396	binder
LYMDKFEEF	HLA-A*23:01	0.998312520980835	0.0014474140033523366	binder
LYMNGMYAF	HLA-A*23:01	0.9793538570404052	0.012508245530179795	binder
LYNDRMFRI	HLA-A*23:01	0.9558938980102539	0.06784272488962285	binder
LYNKITSRL	HLA-A*23:01	0.9707050561904907	0.013685514741560267	binder
LYNPKITSEL	HLA-A*23:01	0.9442137479782104	0.03158103943246342	binder
LYNRTMVQL	HLA-A*23:01	0.9380513072013855	0.04721369725980341	binder
LYPDGVFYDL	HLA-A*23:01	0.8931807518005371	0.15033576814021937	binder
LYPEGLAQL	HLA-A*23:01	0.9728725552558899	0.015422350047655858	binder
LYPLTNYTF	HLA-A*23:01	0.9885490417480469	0.005753742392279327	binder
LYPQFMFHL	HLA-A*23:01	0.9819570541381836	0.016973135129324864	binder
LYPSIIQEF	HLA-A*23:01	0.9967487931251526	0.004096630460705119	binder
LYQDKFPFF	HLA-A*23:01	0.9914222836494446	0.008071431397908009	binder
LYQEHMAYI	HLA-A*23:01	0.958217191696167	0.019139795044666685	binder
LYQFNPAFF	HLA-A*23:01	0.9877632617950439	0.008019182497571227	binder
LYQILQGIVF	HLA-A*23:01	0.9789286971092224	0.008821374494113255	binder
LYQTFVVQL	HLA-A*23:01	0.9524959683418274	0.021890756340552407	binder
LYRDVMQETF	HLA-A*23:01	0.9944751620292663	0.0027848655369393967	binder
LYSAVKTLL	HLA-A*23:01	0.8565233826637269	0.10185518120201079	binder
LYSEVDVHF	HLA-A*23:01	0.9706527709960937	0.026752775995624596	binder
LYSPLAEQF	HLA-A*23:01	0.9928467392921447	0.004651914781504127	binder
LYSSEQLLI	HLA-A*23:01	0.891443955898285	0.051341143187524724	binder
LYSTIRPYL	HLA-A*23:01	0.9389716267585755	0.034865017860697727	binder
LYTEAIKFF	HLA-A*23:01	0.9819941997528077	0.010505736654189735	binder
LYTPHSWLL	HLA-A*23:01	0.9794791340827942	0.012995233561964407	binder
LYTPKPQVI	HLA-A*23:01	0.9708305597305298	0.011329538892426216	binder
LYVGKIPGF	HLA-A*23:01	0.9820160150527955	0.013540183403827458	binder
LYWSHPRKFGQG	HLA-A*23:01	0.0020897153909057663	0.0019118512170459717	not-binder
LYWSHPRKFGQGS	HLA-A*23:01	0.00032229742728535503	0.000434255768982544	not-binder
LYYTWTDGYRF	HLA-A*23:01	0.9955925226211548	0.002759275385541989	binder
MFLDRPQQW	HLA-A*23:01	0.9588901281356812	0.03187465056946359	binder
MWFPVKPKF	HLA-A*23:01	0.9762040853500367	0.02240920971133136	binder
MYGFVNHAL	HLA-A*23:01	0.9774924755096436	0.01479707603899324	binder
MYIARQLSF	HLA-A*23:01	0.9819954633712769	0.013730726487289372	binder
MYIIGGYYW	HLA-A*23:01	0.9806556820869445	0.013751150577043228	binder
MYIISGLTGF	HLA-A*23:01	0.9887766003608703	0.004113679536938323	binder
MYINDKLPYF	HLA-A*23:01	0.9898993372917175	0.005031498022732136	binder
MYIVGQYPRF	HLA-A*23:01	0.9852664709091187	0.019061267941028526	binder
MYLPEAKESF	HLA-A*23:01	0.9972235798835755	0.0029893050118492844	binder
MYLVPAAMF	HLA-A*23:01	0.9762866258621216	0.012444648142480934	binder
MYPYIFHVL	HLA-A*23:01	0.9892593383789062	0.008931377707769392	binder
MYQEHINEI	HLA-A*23:01	0.986138892173767	0.009908571435945987	binder
MYTKLFVGF	HLA-A*23:01	0.9779561161994934	0.017459946832418742	binder
NAGVEGSLIVEK	HLA-A*23:01	0.0161561061773682	0.016981473897127577	not-binder
NAPLVHATL	HLA-A*23:01	0.5245812997221947	0.3124528608828796	ambiguous
NAPWAVTSL	HLA-A*23:01	0.3479095369577408	0.3367593357102312	ambiguous
NFIDIQFPKW	HLA-A*23:01	0.9725054025650024	0.0173386287019174	binder
NFIPKNLFEQF	HLA-A*23:01	0.9929568052291871	0.0056407367198773595	binder
NFISGAGILRL	HLA-A*23:01	0.9297488808631897	0.06971442179878705	binder
NFLGYKESVHL	HLA-A*23:01	0.3225380405783653	0.1582784979846086	not-binder
NFLHPINTIFF	HLA-A*23:01	0.9859587550163269	0.001570641258663807	binder
NFLHPINTIF	HLA-A*23:01	0.9887609720230103	0.00394066236157448	binder
NFLPPIIARF	HLA-A*23:01	0.9932254552841187	0.006851246106031133	binder
NFLSRSFYW	HLA-A*23:01	0.9239340901374817	0.05381119581974918	binder
NFPGIVTSF	HLA-A*23:01	0.9640963912010193	0.02748483743573823	binder
NFPKGMLLRF	HLA-A*23:01	0.9817052006721496	0.00795661942275895	binder
NFVKKLVSTF	HLA-A*23:01	0.9655758738517761	0.016802796344339063	binder
NFVPKNLFEQF	HLA-A*23:01	0.9889930844306946	0.007198050152856696	binder
NFYVPAEPKLAF	HLA-A*23:01	0.5575681447982788	0.2110780673284426	ambiguous
NIHDIKLLF	HLA-A*23:01	0.7117929726839065	0.29109149878896284	binder
NIILEEGK	HLA-A*23:01	0.0018239211672863576	0.002228977501023089	not-binder
NIPEKTTAL	HLA-A*23:01	0.02050867379002739	0.026737942118106088	not-binder
NNQITNNQRIK	HLA-A*23:01	0.0004211923651588789	0.0006170446471347147	not-binder
NSNPALNDNLEK	HLA-A*23:01	0.06806274295668117	0.12003384361285552	not-binder
NTVELLVEDK	HLA-A*23:01	0.0029134447265960262	0.003460309228245483	not-binder
NVKAQEREQIKT	HLA-A*23:01	0.00215918772466294	0.003990946356762926	not-binder
NVKVDPEIQ	HLA-A*23:01	0.01396766454563476	0.02421054172143865	not-binder
NWTTAAPLLL	HLA-A*23:01	0.6240480422973633	0.33809180854303683	ambiguous
NWVPTAYTW	HLA-A*23:01	0.9632454872131347	0.04084693169410215	binder
NYASTFTWW	HLA-A*23:01	0.9734439492225647	0.021846908720954003	binder
NYAWVYYHL	HLA-A*23:01	0.9867252111434937	0.012644783326747526	binder
NYEDEDSLKTLRY	HLA-A*23:01	0.20571069261059166	0.22776765834465004	not-binder
NYFESTDGLIW	HLA-A*23:01	0.9857580065727234	0.011402072853617934	binder
NYFFDAAKLMF	HLA-A*23:01	0.9431097507476807	0.04706036828273328	binder
NYFHLAVAF	HLA-A*23:01	0.9466636538505554	0.03827218618734646	binder
NYFIPSHYF	HLA-A*23:01	0.9930671691894531	0.002871904292566172	binder
NYFPFQWKL	HLA-A*23:01	0.987498676776886	0.010016085641428007	binder
NYGHVYAVF	HLA-A*23:01	0.9830641150474548	0.018165539734662225	binder
NYGQYFTLW	HLA-A*23:01	0.9603097319602967	0.03505142859387192	binder
NYIDIVKYVF	HLA-A*23:01	0.9980083703994751	0.0015069299276547123	binder
NYIHGSSQAQF	HLA-A*23:01	0.9959746837615967	0.0031645628689871983	binder
NYIHWVEDL	HLA-A*23:01	0.904056704044342	0.11846547176178229	binder
NYIMKIHNF	HLA-A*23:01	0.9906254649162293	0.00665271539207182	binder
NYINQGVSHALTW	HLA-A*23:01	0.9728892803192138	0.033969770796240126	binder
NYIPYLTKL	HLA-A*23:01	0.9852083683013916	0.004703190875237651	binder
NYITAALKL	HLA-A*23:01	0.9538370609283447	0.020894441059827	binder
NYITPNPIFF	HLA-A*23:01	0.9955717325210571	0.003231309584126223	binder
NYIVPDKQIF	HLA-A*23:01	0.9899927377700806	0.003591342325215201	binder
NYKSHHLQL	HLA-A*23:01	0.7724173784255981	0.21910934260336393	binder
NYLAYDIGNHF	HLA-A*23:01	0.9911407232284546	0.010008656011692086	binder
NYLDIKGLL	HLA-A*23:01	0.8642135977745056	0.127078472114575	binder
NYLDVATFL	HLA-A*23:01	0.9404825091361999	0.030044604681043193	binder
NYLGGEYFARM	HLA-A*23:01	0.7058289259672165	0.28439566726647114	binder
NYLIDFKHHF	HLA-A*23:01	0.9940550923347473	0.005293202924590265	binder
NYLPAINGIVF	HLA-A*23:01	0.9990099787712097	0.0007365493234825957	binder
NYLPPEMKSFF	HLA-A*23:01	0.9972949981689453	0.001940458288686727	binder
NYLPRVGVGTSF	HLA-A*23:01	0.9828834176063538	0.016813502741799876	binder
NYMMDWKNQF	HLA-A*23:01	0.997087037563324	0.002654908240004075	binder
NYMPGQLTI	HLA-A*23:01	0.9957858085632324	0.003985286194110477	binder
NYNEKIYEL	HLA-A*23:01	0.9842352747917176	0.01728424208786324	binder
NYPETLGRLLI	HLA-A*23:01	0.9795671701431274	0.025313482066748785	binder
NYPGIKLQI	HLA-A*23:01	0.9525318145751953	0.019834155099745534	binder
NYPPQYLILKL	HLA-A*23:01	0.8267379522323608	0.14082534380403114	binder
NYPQSVPRL	HLA-A*23:01	0.9240183711051941	0.04735124449678215	binder
NYPTKFQYL	HLA-A*23:01	0.9577067613601684	0.02647774125631182	binder
NYSDVMSKLGF	HLA-A*23:01	0.9922352790832519	0.004509904706250873	binder
NYSGAAEYLYF	HLA-A*23:01	0.9859074234962464	0.010386393841674203	binder
NYSNVSIHL	HLA-A*23:01	0.9572306632995605	0.030692139596927813	binder
NYSTVPQKQTL	HLA-A*23:01	0.9382109999656677	0.05152120216208975	binder
NYTARFSRF	HLA-A*23:01	0.9370133280754089	0.044734809601303445	binder
NYTGVQILL	HLA-A*23:01	0.8754902005195617	0.0952156190749717	binder
NYTLVSHLI	HLA-A*23:01	0.9906619548797607	0.007983567765972982	binder
NYVNKIKNRF	HLA-A*23:01	0.9787331819534302	0.013918951563322752	binder
NYVQAVEEF	HLA-A*23:01	0.9695844888687134	0.022968297768937305	binder
NYVVIGTCTF	HLA-A*23:01	0.988048541545868	0.008493420436204801	binder
PAPPKPEPK	HLA-A*23:01	0.00424203894766606	0.004655490240479424	not-binder
PATFTVNTK	HLA-A*23:01	0.002768577833661701	0.0034298584421498953	not-binder
PAYHSSLMD	HLA-A*23:01	0.005866402015089989	0.007966126217039307	not-binder
PFAHLPKSTF	HLA-A*23:01	0.9547748804092407	0.020703784032778182	binder
PFIKSQHELLF	HLA-A*23:01	0.8568148612976074	0.11487059032337132	binder
PFLDIQKRFGL	HLA-A*23:01	0.32146989554166794	0.19607046976625722	not-binder
PFLELHTNF	HLA-A*23:01	0.9614029169082642	0.036262237357053695	binder
PFLKPDDIQYF	HLA-A*23:01	0.9803635239601135	0.01395332488964015	binder
PFLPKPLFF	HLA-A*23:01	0.9842319846153259	0.013489129928865697	binder
PFLPSPDTNPTF	HLA-A*23:01	0.980182409286499	0.013998474453433071	binder
PFYGILGALLF	HLA-A*23:01	0.9806321024894714	0.006763297639145026	binder
PLGNVLGKPPLSF	HLA-A*23:01	0.4066475098952651	0.2945264122590571	ambiguous
PLRLPLQDVYK	HLA-A*23:01	0.00015950551387514908	0.0002744922148771031	not-binder
PLSSLFSLPTF	HLA-A*23:01	0.6494757413864136	0.1415738552159599	binder
PMYGAGHKF	HLA-A*23:01	0.9319068551063537	0.03605719120427358	binder
PPPPPGKP	HLA-A*23:01	0.049033046190743335	0.08496097053473765	not-binder
PPYTVVYFPVRGR	HLA-A*23:01	0.6506978094577789	0.36624340534800903	ambiguous
PRQIDNPDYK	HLA-A*23:01	0.0003249349406627272	0.0006098354995573636	not-binder
PVPEEEEGFEGGD	HLA-A*23:01	0.24291152922887704	0.38007014361655206	not-binder
PWLFDAPKF	HLA-A*23:01	0.9658533453941345	0.03323277930429303	binder
PWVTGKAANF	HLA-A*23:01	0.8959103703498841	0.1394091642802038	binder
PWYFWGETF	HLA-A*23:01	0.9887386560440063	0.0125128741212469	binder
PYAPSGEIPKF	HLA-A*23:01	0.9986503005027771	0.0017373399319358905	binder
PYLDKFFAL	HLA-A*23:01	0.9877128958702087	0.00724410425922379	binder
PYLPSAHRV	HLA-A*23:01	0.871686863899231	0.07467041604807925	binder
PYLQGQVTL	HLA-A*23:01	0.9531442880630493	0.03131772033106166	binder
PYLSEVLTF	HLA-A*23:01	0.9902976393699646	0.007438681355583841	binder
PYLSPLVVW	HLA-A*23:01	0.9841025590896606	0.008847047916233242	binder
PYMSSPCHI	HLA-A*23:01	0.9663063883781433	0.02150316392649039	binder
PYNAPTVKF	HLA-A*23:01	0.9873594284057617	0.00704009133384683	binder
PYQATIDGVRF	HLA-A*23:01	0.9975043177604676	0.001395602484866747	binder
PYRGWFPVI	HLA-A*23:01	0.9878235220909118	0.006516568444469496	binder
PYSDSTAKL	HLA-A*23:01	0.7729011297225952	0.28810724450584196	binder
PYTDVNIVTI	HLA-A*23:01	0.9095010042190552	0.15405291979073102	binder
PYVDNSYKW	HLA-A*23:01	0.9771963119506836	0.01825241409518145	binder
PYVRNTPQF	HLA-A*23:01	0.9789478182792664	0.02040117416250455	binder
QASALSFPAPPS	HLA-A*23:01	0.002225438302551677	0.002796458415173659	not-binder
QDVDNASLAR	HLA-A*23:01	0.005752561480467472	0.00930644263865771	not-binder
QEYDESGPSIVHR	HLA-A*23:01	0.03140799458628294	0.059333136820924545	not-binder
QEYDESGPSIVHRK	HLA-A*23:01	0.004542304661926977	0.00673905227207016	not-binder
QFIGYPITL	HLA-A*23:01	0.8501280546188354	0.09125921886996925	binder
QFIPPYVPRF	HLA-A*23:01	0.9921949028968811	0.003246790080149926	binder
QFLPDHINIVL	HLA-A*23:01	0.8958079814910889	0.060111699416070204	binder
QFYDLKELF	HLA-A*23:01	0.9503735303878784	0.03570003756665511	binder
QGPPPPPPGKPQ	HLA-A*23:01	0.5396616787591484	0.45055374130759607	ambiguous
QGPPPPQGKPQ	HLA-A*23:01	0.23719405436422675	0.38399516490886	not-binder
QILVGVNK	HLA-A*23:01	0.0008641271328087896	0.0004909884832168552	not-binder
QIPEIKQTL	HLA-A*23:01	0.2903498727828264	0.33931081711249106	not-binder
QMPTVHYEF	HLA-A*23:01	0.9773068189620971	0.014250810526397383	binder
QQGPPPPQGKPQ	HLA-A*23:01	0.21806801849825205	0.38119937108265495	not-binder
QSEDSTFYLGER	HLA-A*23:01	0.0010976838052235483	0.0014451550656580591	not-binder
QTALVELVK	HLA-A*23:01	0.014017347157459881	0.019791323831707477	not-binder
QTVAVGVIK	HLA-A*23:01	0.0523505854234827	0.10066104185773972	not-binder
QVHPDTGISSK	HLA-A*23:01	0.004984859506930661	0.0049354598399090135	not-binder
QVVESAYEVIK	HLA-A*23:01	0.0009879683675835694	0.0017274880607822455	not-binder
QWPELLLRF	HLA-A*23:01	0.9867800235748291	0.008272699453246001	binder
QYAIISEAW	HLA-A*23:01	0.9841843485832215	0.014900552290663654	binder
QYASRFVQL	HLA-A*23:01	0.97999027967453	0.005957711244039751	binder
QYEIWRELF	HLA-A*23:01	0.9839088559150696	0.009179129353007786	binder
QYILFPLRF	HLA-A*23:01	0.9901642084121705	0.01036899390776852	binder
QYISYIPQI	HLA-A*23:01	0.9906267762184143	0.00740658304810492	binder
QYKLLEPVLLL	HLA-A*23:01	0.5465235382318496	0.23994888961806857	ambiguous
QYLARFDAL	HLA-A*23:01	0.8733914375305176	0.08041506826301534	binder
QYLARFDALVL	HLA-A*23:01	0.9353398561477662	0.03000758214521541	binder
QYLDNLLVRF	HLA-A*23:01	0.999219012260437	0.0005351335114236953	binder
QYLEEAPKF	HLA-A*23:01	0.9794955015182495	0.019216978713374522	binder
QYLPFSNKEYEI	HLA-A*23:01	0.7455774128437043	0.18693709087312932	binder
QYLSIAERAEF	HLA-A*23:01	0.9894848585128784	0.005903341918781176	binder
QYLTFKPQTF	HLA-A*23:01	0.9948668360710144	0.006265546806310233	binder
QYLTTKEQF	HLA-A*23:01	0.9881337404251098	0.007701519952396245	binder
QYLWYEADKRRLF	HLA-A*23:01	0.41800924446433785	0.4144944371831185	ambiguous
QYMEEIYHRI	HLA-A*23:01	0.9933844566345215	0.00833625624205448	binder
QYPDGEVWKKL	HLA-A*23:01	0.9558495163917542	0.03553204266342896	binder
QYPVIIHLI	HLA-A*23:01	0.9942922711372375	0.004304157399169326	binder
QYPVYWDHLEF	HLA-A*23:01	0.9794558763504029	0.025339302542809417	binder
QYQFLHHTL	HLA-A*23:01	0.9958285689353943	0.0027848418021362005	binder
QYTDSTFR	HLA-A*23:01	0.07598467394709588	0.0600585431280986	not-binder
QYVTQINRL	HLA-A*23:01	0.9850919842720032	0.01188799923706247	binder
QYVYWLHML	HLA-A*23:01	0.8255453467369079	0.07091194756942222	binder
RDHALLEEQSK	HLA-A*23:01	0.00405830319249958	0.0059346838252359296	not-binder
RFFHLADLF	HLA-A*23:01	0.9416862726211548	0.039065087306615294	binder
RFHVLSKLLSF	HLA-A*23:01	0.7403884679079056	0.30408175199146736	binder
RFIDHLMVMF	HLA-A*23:01	0.9942741870880127	0.005838762792284152	binder
RFIFDVGTRL	HLA-A*23:01	0.8132385015487671	0.13333117755740576	binder
RFIGELTKF	HLA-A*23:01	0.9946580529212952	0.00553283868881476	binder
RFIPELINF	HLA-A*23:01	0.9928424715995788	0.00905307817468511	binder
RFIPKYSTFW	HLA-A*23:01	0.9852614879608155	0.008044755681981665	binder
RFIPYKGWKLYF	HLA-A*23:01	0.8530905961990356	0.1254273770872121	binder
RFIQVCTQL	HLA-A*23:01	0.6968514542328194	0.3534364332232692	binder
RFITEKAVF	HLA-A*23:01	0.9462220907211304	0.04571067060809691	binder
RFKDLGEEHF	HLA-A*23:01	0.9864912271499634	0.008315406232945962	binder
RFLAATFLL	HLA-A*23:01	0.8967537045478821	0.06902812688257104	binder
RFLDDLGLKF	HLA-A*23:01	0.9990024089813232	0.0010336948386415687	binder
RFLDGQAVLRL	HLA-A*23:01	0.9751655340194703	0.03075814340494816	binder
RFLDPRNKISF	HLA-A*23:01	0.9969358921051026	0.002876708593601016	binder
RFLEALNHF	HLA-A*23:01	0.996463942527771	0.00474942800952061	binder
RFLESHWFVW	HLA-A*23:01	0.987315833568573	0.01198165486596103	binder
RFLGLVVCL	HLA-A*23:01	0.7640197038650512	0.10274702127456085	binder
RFLGTVEKEATF	HLA-A*23:01	0.9615861654281617	0.03893514076501373	binder
RFLIDIGVKF	HLA-A*23:01	0.9919100403785706	0.006234680159161625	binder
RFLKSDIYLNL	HLA-A*23:01	0.6347524702548981	0.19332919464338139	binder
RFLPEALFL	HLA-A*23:01	0.878394079208374	0.10184992954094754	binder
RFLSHEDLRF	HLA-A*23:01	0.994933009147644	0.0016116287525770067	binder
RFLVDQGYSF	HLA-A*23:01	0.9866452217102051	0.007989108867129767	binder
RFMDGHITF	HLA-A*23:01	0.9968222737312317	0.002316355464646307	binder
RFQEITGKLGHF	HLA-A*23:01	0.9383189797401428	0.07843675986362181	binder
RFQEKFFIF	HLA-A*23:01	0.992822802066803	0.003929936878185791	binder
RFSLNTVEL	HLA-A*23:01	0.5148818612098693	0.2147465857053497	ambiguous
RFVAPKTLF	HLA-A*23:01	0.9475054979324341	0.01684781725223339	binder
RFVMKAHSF	HLA-A*23:01	0.9559509754180908	0.012365579393357511	binder
RFVSVSKLKYFF	HLA-A*23:01	0.6532101631164551	0.17694704693216018	binder
RFVTGNKILRI	HLA-A*23:01	0.8062259018421173	0.2529440140293478	binder
RFYAFGRVF	HLA-A*23:01	0.939909565448761	0.04101763202755154	binder
RHPDYSVVLLLR	HLA-A*23:01	0.010065003610771228	0.017421249055788405	not-binder
RIAVVGEGREK	HLA-A*23:01	0.008821607659047003	0.012453039664375143	not-binder
RILPQDVILKF	HLA-A*23:01	0.986933434009552	0.018003565847760975	binder
RILSVKTEF	HLA-A*23:01	0.66783427298069	0.2740159958020843	binder
RLIAQRYLL	HLA-A*23:01	0.7342569708824158	0.14184864360797356	binder
RLPAWQPIL	HLA-A*23:01	0.7577089786529541	0.17462182720889252	binder
RLPEPLPSW	HLA-A*23:01	0.9145117402076721	0.1507122844142988	binder
RLPLRLFLI	HLA-A*23:01	0.8148730039596558	0.17111015346049457	binder
RMPNSPAPHF	HLA-A*23:01	0.9862181305885315	0.013982031816865288	binder
RQVADAREKI	HLA-A*23:01	0.01764575360575691	0.018415981430583723	not-binder
RTLLWTELF	HLA-A*23:01	0.8514992117881774	0.12446082319825527	binder
RVAPEEHPVL	HLA-A*23:01	0.5632713630795478	0.3119063303662807	ambiguous
RVAPEEHPVLL	HLA-A*23:01	0.7363836526870727	0.2761763501909293	binder
RVDPVNFK	HLA-A*23:01	0.003920620096323546	0.003866161501769138	not-binder
RVEPYGENFNK	HLA-A*23:01	0.0005306961061251059	0.0006036253455599422	not-binder
RVEYHFLSPYVSPK	HLA-A*23:01	4.247139864901328e-05	3.870173288698561e-05	not-binder
RVLVVSAKF	HLA-A*23:01	0.6458201944828034	0.13003153560163816	binder
RVYIHPFHL	HLA-A*23:01	0.6964985609054566	0.26358663862928183	binder
RWFGKPSPLLL	HLA-A*23:01	0.9754519104957581	0.023070486107617756	binder
RWFTIQSNQLVY	HLA-A*23:01	0.24685492811258883	0.3157775345209288	not-binder
RWKPASQPTI	HLA-A*23:01	0.7225035563111305	0.3120076984607713	binder
RWKPPAVNQQF	HLA-A*23:01	0.9883289098739624	0.016953196544862312	binder
RWLAQPYYL	HLA-A*23:01	0.9335899472236633	0.014305519604685816	binder
RWLDGSPVTL	HLA-A*23:01	0.9830889821052551	0.014258600731588428	binder
RWSPVRPLVF	HLA-A*23:01	0.9932733297348022	0.004631837091193466	binder
RYADGPQLYI	HLA-A*23:01	0.9924024820327759	0.005056776780774	binder
RYAKIVEIPF	HLA-A*23:01	0.99152592420578	0.0065884653263514935	binder
RYALIMHKL	HLA-A*23:01	0.9887361168861389	0.007571566322089838	binder
RYARTDGKVFQF	HLA-A*23:01	0.9719283938407898	0.033150561458373314	binder
RYASINTHL	HLA-A*23:01	0.9748713850975037	0.010314639317113065	binder
RYAVVLNATW	HLA-A*23:01	0.9774306535720825	0.013153970867008216	binder
RYDKTQLRF	HLA-A*23:01	0.9613134026527405	0.04862767294023963	binder
RYDNVTILF	HLA-A*23:01	0.966861617565155	0.03217462617091167	binder
RYEGKMETL	HLA-A*23:01	0.6599230289459228	0.09203004830608902	binder
RYEKWIFEF	HLA-A*23:01	0.9910250544548035	0.008888350218802629	binder
RYFIPVSCF	HLA-A*23:01	0.9841468930244446	0.017147614059439386	binder
RYFISHVLAF	HLA-A*23:01	0.9918636679649353	0.004022122802257869	binder
RYFSEGDKVKI	HLA-A*23:01	0.9713544845581055	0.028537877608250113	binder
RYGLVTNEI	HLA-A*23:01	0.9690386056900024	0.010477673083091445	binder
RYGTVEDLL	HLA-A*23:01	0.6422709286212921	0.1757855086233439	binder
RYIDRIHIFFRF	HLA-A*23:01	0.962934923171997	0.03764765593263203	binder
RYIHLENLL	HLA-A*23:01	0.9933158874511718	0.003774178027410112	binder
RYIKNPRIVL	HLA-A*23:01	0.9908830881118774	0.004719783125891995	binder
RYILEPFFI	HLA-A*23:01	0.9819982886314392	0.022272441283465744	binder
RYINKALECF	HLA-A*23:01	0.997339951992035	0.002118870558278537	binder
RYIPDAMNLILL	HLA-A*23:01	0.9701861500740051	0.02700070815830009	binder
RYIPHPFLV	HLA-A*23:01	0.9888683199882508	0.01244154300555121	binder
RYIPSLPDRI	HLA-A*23:01	0.994164514541626	0.003282536554422107	binder
RYIQPWESEF	HLA-A*23:01	0.9981730461120606	0.001039741795232863	binder
RYISPDQLADL	HLA-A*23:01	0.9427505612373352	0.04470355383014563	binder
RYITEALIKKL	HLA-A*23:01	0.9484711170196534	0.0629470886598958	binder
RYITKGNLF	HLA-A*23:01	0.9861322522163392	0.010052288267652348	binder
RYKLYQEMF	HLA-A*23:01	0.9651924967765808	0.01950929027910272	binder
RYKYQFFNL	HLA-A*23:01	0.9628811955451966	0.02586541336060043	binder
RYLDLFTNYI	HLA-A*23:01	0.9957117795944214	0.0025535977317569054	binder
RYLDLFTSF	HLA-A*23:01	0.998601496219635	0.0016061270128630855	binder
RYLDLILNDF	HLA-A*23:01	0.9959166169166564	0.0039101497026324305	binder
RYLDLSNNRL	HLA-A*23:01	0.9969296932220459	0.0011514051497018762	binder
RYLDSLKAI	HLA-A*23:01	0.9832282066345215	0.009784805059404492	binder
RYLDSLKAIVF	HLA-A*23:01	0.9992542028427124	0.0003891928895957433	binder
RYLDVSILGKF	HLA-A*23:01	0.9994378447532654	0.00031266129105849365	binder
RYLEYFEKILHF	HLA-A*23:01	0.9863381028175354	0.020590109161972774	binder
RYLFVVDRL	HLA-A*23:01	0.9925362467765808	0.0055290554826087435	binder
RYLGKKVQF	HLA-A*23:01	0.9826466202735901	0.011071594589323722	binder
RYLHKPYLI	HLA-A*23:01	0.9950236439704895	0.004959628537410264	binder
RYLHNFQGKEI	HLA-A*23:01	0.8881782293319702	0.1862514842693303	binder
RYLLKFEQI	HLA-A*23:01	0.9935423970222473	0.005131609450257355	binder
RYLNFFTKA	HLA-A*23:01	0.873109781742096	0.052785021133262604	binder
RYLPEDFMESL	HLA-A*23:01	0.9920539379119873	0.004793055562884837	binder
RYLPHEELF	HLA-A*23:01	0.9954017758369446	0.0025468350569959153	binder
RYLPLNTAL	HLA-A*23:01	0.961219072341919	0.019340185278260046	binder
RYLPTGSFPF	HLA-A*23:01	0.9938804149627686	0.006480857706086967	binder
RYLPTGSFPFLL	HLA-A*23:01	0.9676896691322326	0.03476350326434342	binder
RYLRELPLLF	HLA-A*23:01	0.999048936367035	0.0004992326530811085	binder
RYLSPKWIKMF	HLA-A*23:01	0.9933842778205871	0.0035304249800936875	binder
RYLTVAAVF	HLA-A*23:01	0.9873876333236694	0.005486514304978181	binder
RYLWATVTI	HLA-A*23:01	0.99252769947052	0.005614231123868574	binder
RYLWHIPLTY	HLA-A*23:01	0.8965529203414917	0.07918968017406616	binder
RYLYLRGLVYL	HLA-A*23:01	0.7242598474025727	0.2637942642673132	binder
RYMDAWNTV	HLA-A*23:01	0.9614060878753662	0.033359462236769256	binder
RYMDQWVPVI	HLA-A*23:01	0.9943915009498596	0.004676559394500563	binder
RYMGGFAKSVSF	HLA-A*23:01	0.9825298905372619	0.023304249736356884	binder
RYMNHMQSL	HLA-A*23:01	0.9892523527145386	0.007615703469588259	binder
RYMNHMQSLRF	HLA-A*23:01	0.9958953261375427	0.004540627555874471	binder
RYMPDICVI	HLA-A*23:01	0.9905159592628479	0.010858973622257349	binder
RYMPQNPCI	HLA-A*23:01	0.9909868478775025	0.007556349727299578	binder
RYMSPMEAQEF	HLA-A*23:01	0.9987681746482849	0.0005642946585750968	binder
RYMVHLLEL	HLA-A*23:01	0.9858202815055848	0.011719464534333736	binder
RYNSQLLSF	HLA-A*23:01	0.9893449425697327	0.0047224394369737716	binder
RYPNKLDTITWTW	HLA-A*23:01	0.9742861866950989	0.014175921406112152	binder
RYPSLWRRL	HLA-A*23:01	0.9865262985229493	0.008274590096770822	binder
RYQEKWDKLLL	HLA-A*23:01	0.9920486450195313	0.00541620658143682	binder
RYQFIEEAF	HLA-A*23:01	0.9900858521461486	0.007131792745655891	binder
RYQNIWNINL	HLA-A*23:01	0.9889655709266663	0.008361088530937552	binder
RYRPDMPCF	HLA-A*23:01	0.9481386542320251	0.037329965735039855	binder
RYRPRAPII	HLA-A*23:01	0.8411382555961608	0.14671500277968633	binder
RYSPSFQGHVTI	HLA-A*23:01	0.9603525042533875	0.0339165656284186	binder
RYSSAFTNRIFF	HLA-A*23:01	0.9386386871337891	0.07502767661177408	binder
RYSSDVQEMIL	HLA-A*23:01	0.7653097867965698	0.26452208183276865	binder
RYTDMESEDYHF	HLA-A*23:01	0.9362421035766602	0.079033123055651	binder
RYTDVSTRY	HLA-A*23:01	0.9321122765541077	0.03308490961718914	binder
RYTPEQDTMTF	HLA-A*23:01	0.9987834692001343	0.0011229952509574737	binder
RYTVGGLETF	HLA-A*23:01	0.9938987135887146	0.004166773253948002	binder
RYVASYLLAAL	HLA-A*23:01	0.698440432548523	0.09999578776104488	binder
RYVDKVSNL	HLA-A*23:01	0.9960003018379211	0.0023839598892598456	binder
RYVDRVTEF	HLA-A*23:01	0.9989354252815247	0.00025710619661719984	binder
RYVEARNIILAF	HLA-A*23:01	0.9348208427429199	0.05334157005847254	binder
RYVEIVSQF	HLA-A*23:01	0.9981923341751099	0.0022761224820364296	binder
RYVLYPNNFQF	HLA-A*23:01	0.9980252146720886	0.001205954086948874	binder
RYVMTTTTL	HLA-A*23:01	0.9806283473968506	0.011792832890607324	binder
RYVPGLLLSYL	HLA-A*23:01	0.9804214835166931	0.007474036438246889	binder
RYYGAISKL	HLA-A*23:01	0.9890144824981689	0.005248584852960169	binder
SALEKFFYF	HLA-A*23:01	0.8933795332908631	0.043707419709949104	binder
SAPVGVTAL	HLA-A*23:01	0.30235640397295355	0.36929551262449933	not-binder
SAPYGRITL	HLA-A*23:01	0.5545117707923055	0.32502922215219804	ambiguous
SAVQGPPER	HLA-A*23:01	0.008735037106089295	0.011598770716361081	not-binder
SFEDAKEAL	HLA-A*23:01	0.05229847393929958	0.05193590539835766	not-binder
SFFKISYLTF	HLA-A*23:01	0.9642730474472045	0.023111700012587003	binder
SFFKKIGVHF	HLA-A*23:01	0.9705493927001954	0.009410560066886342	binder
SFFRVVPQF	HLA-A*23:01	0.9466518759727478	0.035467640425645236	binder
SFHKFHYLTF	HLA-A*23:01	0.9730230331420898	0.019728734620403598	binder
SFHQVDFTF	HLA-A*23:01	0.9727468729019165	0.018839217425156037	binder
SFIPDQHMVF	HLA-A*23:01	0.9941833853721619	0.0026233756246954337	binder
SFIRTRLLL	HLA-A*23:01	0.7580386281013489	0.04935030467021182	binder
SFITSSWTF	HLA-A*23:01	0.9897539734840393	0.010054592447129994	binder
SFLATITSF	HLA-A*23:01	0.9846150040626526	0.0104658703502992	binder
SFLDQQAILF	HLA-A*23:01	0.9917147159576416	0.005506502699632711	binder
SFLDVRNIIL	HLA-A*23:01	0.9074393391609192	0.03078597228322294	binder
SFLGGIRWGF	HLA-A*23:01	0.96054128408432	0.02091039557887119	binder
SFLGVKELSF	HLA-A*23:01	0.9802829384803772	0.017202223786529806	binder
SFLHGNASLLF	HLA-A*23:01	0.9916677355766297	0.004567825418168603	binder
SFLPGNFHF	HLA-A*23:01	0.9929860949516296	0.007815521908321498	binder
SFLPLAHMF	HLA-A*23:01	0.9875319242477417	0.006845654642261757	binder
SFLPVHLGF	HLA-A*23:01	0.9827992796897889	0.007955826320938114	binder
SFLQRFFKF	HLA-A*23:01	0.9848713755607605	0.017294290966332396	binder
SFLTHQRFQF	HLA-A*23:01	0.8906667351722717	0.1374826281257903	binder
SFLYQPDWRF	HLA-A*23:01	0.9753908634185791	0.0165528470208122	binder
SFSTVTNTF	HLA-A*23:01	0.9775050640106201	0.011873510038533028	binder
SGDGVTHTVPIYE	HLA-A*23:01	0.0108163931708223	0.020175973247515154	not-binder
SGFEPASLK	HLA-A*23:01	0.002445401759177912	0.0038906469794575296	not-binder
SGPGPAAAL	HLA-A*23:01	0.10815398330337303	0.1509213745239207	not-binder
SHRPPPPPGKPE	HLA-A*23:01	0.12210147007347132	0.16574282885256678	not-binder
SIPEKNRPL	HLA-A*23:01	0.07792501372750849	0.1036836197629517	not-binder
SIPGGYNAL	HLA-A*23:01	0.1383524488133844	0.18935091953082817	not-binder
SIYYITGESK	HLA-A*23:01	0.006767625486111229	0.013271045304384775	not-binder
SLAPYAQDTQEK	HLA-A*23:01	0.08788287776114885	0.11246294284329521	not-binder
SLETENAGLR	HLA-A*23:01	0.0020720384392916456	0.002709704213059775	not-binder
SLGGGFGGGSRGF	HLA-A*23:01	0.45284054467920215	0.4262529664450709	ambiguous
SLHTLFGDK	HLA-A*23:01	0.00125700218250131	0.001705535366142017	not-binder
SLPESVPLF	HLA-A*23:01	0.9373963832855224	0.06196236401608158	binder
SLPGPLVTNLLRF	HLA-A*23:01	0.3935933232307434	0.34554531595432786	ambiguous
SLVNLGGSK	HLA-A*23:01	0.006193076967610978	0.00645297614492865	not-binder
SLVNLGGSKSISIS	HLA-A*23:01	0.19347088203612656	0.3724625109635264	not-binder
SLYASSPGGVYATR	HLA-A*23:01	0.013742968503512287	0.014302776305187916	not-binder
SLYYYIQQDTK	HLA-A*23:01	0.0008000842514940931	0.0015782925217660668	not-binder
SMFHNRHLF	HLA-A*23:01	0.9514779686927796	0.0353727909322577	binder
SNVSDAVAQSTR	HLA-A*23:01	0.0013659432828546868	0.0025043647861705707	not-binder
SPELQAEAK	HLA-A*23:01	0.0009781583717860087	0.0013895728801305246	not-binder
SPPGKPQGPPPQ	HLA-A*23:01	0.2789799289098681	0.36590529442350284	not-binder
SQEGMVFTRF	HLA-A*23:01	0.7146174192428589	0.1488618073263965	binder
SQGPPPHPGKPE	HLA-A*23:01	0.049902254040353	0.07487955784374625	not-binder
SQGPPPPPGKPE	HLA-A*23:01	0.12687942400370958	0.16851045106081114	not-binder
SQGPPPRPGKPE	HLA-A*23:01	0.0579061858006753	0.07082233329235003	not-binder
SQGTPPPPGKPE	HLA-A*23:01	0.034385503311932554	0.05986738741172512	not-binder
SQMKSYQSF	HLA-A*23:01	0.9329985976219177	0.027346030973833115	binder
SSPAPRTAL	HLA-A*23:01	0.10950266716536135	0.15613422791957726	not-binder
SSPQPGSAL	HLA-A*23:01	0.18588320889975876	0.34753047775802537	not-binder
SSTISSNVASKA	HLA-A*23:01	0.0013786532836643328	0.0016338760705502122	not-binder
STEILLRK	HLA-A*23:01	0.0005572423058765707	0.0005526896306500997	not-binder
STFSTNYR	HLA-A*23:01	0.0001079465756930631	9.992276543874865e-05	not-binder
STFVLDEFK	HLA-A*23:01	0.008232808390130231	0.008273667905941844	not-binder
STGGAPTFNVTVTK	HLA-A*23:01	0.030773418338503687	0.05392221567830044	not-binder
STTTGHLIYK	HLA-A*23:01	0.001326925414466862	0.0017808161703643636	not-binder
SVLGQLGITK	HLA-A*23:01	0.0010806164981886468	0.0015394492104015246	not-binder
SVPEAQSAL	HLA-A*23:01	0.08695812344085425	0.1246543831120374	not-binder
SVPLAATSM	HLA-A*23:01	0.014975377265363932	0.0072254088614128785	not-binder
SVTEQGAELSNEER	HLA-A*23:01	0.062602188216988	0.06601789383581946	not-binder
SWLDGSGLGF	HLA-A*23:01	0.988241970539093	0.0028208377740100783	binder
SWLPLFPRI	HLA-A*23:01	0.970184075832367	0.020454703766136905	binder
SWMELPGLKF	HLA-A*23:01	0.9954910397529602	0.0024200984758075746	binder
SYALLTYMI	HLA-A*23:01	0.8960105180740356	0.06281211817662745	binder
SYANYFIRL	HLA-A*23:01	0.9869694113731384	0.0054989579619691715	binder
SYAQYVHNL	HLA-A*23:01	0.9904762387275696	0.00578407096971828	binder
SYDPLRIYLF	HLA-A*23:01	0.9765907645225524	0.023079964993250483	binder
SYEYRFLEF	HLA-A*23:01	0.8957735538482666	0.08139861204427012	binder
SYFPKILTF	HLA-A*23:01	0.9975823640823365	0.0021313643977823355	binder
SYFPKKISELDAF	HLA-A*23:01	0.7896196603775024	0.1779449334633874	binder
SYFSHGMISSHI	HLA-A*23:01	0.5968872003257275	0.3306269462493815	ambiguous
SYGAWYPLL	HLA-A*23:01	0.9779999732971192	0.014345918599905428	binder
SYGDILHVI	HLA-A*23:01	0.9955118775367737	0.0038725668311025245	binder
SYGIVLYEL	HLA-A*23:01	0.8808591842651368	0.07204793668934885	binder
SYIAAISARF	HLA-A*23:01	0.9968462109565734	0.0022145045299278485	binder
SYIAHLRQI	HLA-A*23:01	0.9921939373016357	0.004024103951516217	binder
SYIDRLISVF	HLA-A*23:01	0.9960475325584411	0.00298672483931941	binder
SYIDVAVKL	HLA-A*23:01	0.9917379975318908	0.0065024738575075215	binder
SYIELPAYL	HLA-A*23:01	0.9792715907096863	0.022414377583392764	binder
SYIELPAYLKL	HLA-A*23:01	0.9486842393875122	0.04236616497056952	binder
SYIPIFPQL	HLA-A*23:01	0.9958198189735412	0.003936491431188086	binder
SYIPSTVFF	HLA-A*23:01	0.9934645652770996	0.005074135409495274	binder
SYIPYNPQQF	HLA-A*23:01	0.9990309953689576	0.0006681313889599785	binder
SYISKEHFGTF	HLA-A*23:01	0.9986367106437684	0.0007574746791749419	binder
SYISTIGVDF	HLA-A*23:01	0.9913913607597351	0.004777848718989019	binder
SYITKPEKW	HLA-A*23:01	0.962111496925354	0.02265848820548832	binder
SYKPMLNNNSF	HLA-A*23:01	0.9889647364616394	0.012544533440939813	binder
SYLANHTRI	HLA-A*23:01	0.9829469680786133	0.012821503304492492	binder
SYLAQHIRI	HLA-A*23:01	0.988998806476593	0.00818969545027665	binder
SYLAVIEGAKF	HLA-A*23:01	0.9965556979179382	0.002996655260062089	binder
SYLDEGFLL	HLA-A*23:01	0.938338041305542	0.061141436532821336	binder
SYLDMSKVIIF	HLA-A*23:01	0.9920711040496826	0.00975039798417235	binder
SYLDQELTTF	HLA-A*23:01	0.998835813999176	0.0008110175588079133	binder
SYLDSVHFF	HLA-A*23:01	0.9974942922592163	0.0017880211152887186	binder
SYLEGAVYI	HLA-A*23:01	0.9741404294967652	0.018939415540421056	binder
SYLEKVVTL	HLA-A*23:01	0.9975350975990296	0.002158445625554157	binder
SYLENPTSYHL	HLA-A*23:01	0.9937597870826721	0.005083490261289919	binder
SYLENVDHF	HLA-A*23:01	0.9969177842140198	0.0027681295973677428	binder
SYLEREDFFFY	HLA-A*23:01	0.7952726125717163	0.2971095359229503	binder
SYLLFFRAL	HLA-A*23:01	0.8342359304428101	0.22981031870204663	binder
SYLLPGMASF	HLA-A*23:01	0.9955763578414917	0.0035630769006253574	binder
SYLNQHQRI	HLA-A*23:01	0.9932297229766845	0.00244411758425383	binder
SYLNSVQRL	HLA-A*23:01	0.9925817728042603	0.0025025731733972234	binder
SYLPHAPPF	HLA-A*23:01	0.9838512301445007	0.01516738750728797	binder
SYLPRIVLL	HLA-A*23:01	0.9948129415512085	0.0018691728028465018	binder
SYLPSQVTEMF	HLA-A*23:01	0.9960174202919007	0.0025711639491983337	binder
SYLPVGSHNL	HLA-A*23:01	0.9924975752830505	0.004773997638810095	binder
SYLSHQLDF	HLA-A*23:01	0.9747209191322327	0.03043686765030562	binder
SYLSHSEQLVF	HLA-A*23:01	0.9963454365730285	0.004036787759741101	binder
SYLSSILRF	HLA-A*23:01	0.9939208269119263	0.0031757928111725386	binder
SYLSSLSHL	HLA-A*23:01	0.9863511323928833	0.008209783598003577	binder
SYLSVHTRM	HLA-A*23:01	0.7946379899978637	0.13981826948893283	binder
SYLTKHKRI	HLA-A*23:01	0.8472403943538666	0.19624721034111134	binder
SYLTKHQRI	HLA-A*23:01	0.983017373085022	0.01400645225721883	binder
SYLTPDLWKETVF	HLA-A*23:01	0.8900770664215087	0.1084428108331634	binder
SYLTQHQRI	HLA-A*23:01	0.987515676021576	0.010055532935841596	binder
SYLTWHQQI	HLA-A*23:01	0.9941670298576355	0.006550464976783857	binder
SYLVIHERI	HLA-A*23:01	0.9950851559638977	0.004112216524089015	binder
SYMEVPTYLNF	HLA-A*23:01	0.9983545184135437	0.0015611310906711562	binder
SYMFVDENTF	HLA-A*23:01	0.9976592659950256	0.0015000011169739773	binder
SYMPTVSHL	HLA-A*23:01	0.9980861783027649	0.001455834452202057	binder
SYMWTINNF	HLA-A*23:01	0.9959339261054992	0.005672601599830287	binder
SYNGKLYVF	HLA-A*23:01	0.9884985089302063	0.011783974998145935	binder
SYNNFFRMF	HLA-A*23:01	0.9936313033103943	0.004331985174797759	binder
SYNPITHQL	HLA-A*23:01	0.9969453334808349	0.003036300475212979	binder
SYPDNFLHI	HLA-A*23:01	0.9930191278457642	0.007082617109480818	binder
SYPTFFPRFEF	HLA-A*23:01	0.9893729329109192	0.012164080328419211	binder
SYPTFFPRF	HLA-A*23:01	0.99796382188797	0.0013161629171676056	binder
SYQDVHLLL	HLA-A*23:01	0.9910447239875794	0.006476588555807501	binder
SYQRAFNEF	HLA-A*23:01	0.9940617799758911	0.0044057624086373875	binder
SYRNIFPIW	HLA-A*23:01	0.9579083681106567	0.047342491730268436	binder
SYSPQAFKF	HLA-A*23:01	0.9959315180778503	0.004173093646559437	binder
SYTPVGLIQNL	HLA-A*23:01	0.9694575905799866	0.027891718028643365	binder
SYVEPLKLYL	HLA-A*23:01	0.9587399125099182	0.026185346145423772	binder
SYVETELIF	HLA-A*23:01	0.9385122895240784	0.03328754277096348	binder
SYVKLPPEKF	HLA-A*23:01	0.9955337882041931	0.0022470804138107893	binder
SYVNKIKTRF	HLA-A*23:01	0.9836104154586792	0.008481565036728752	binder
SYVPKKAWKNIRL	HLA-A*23:01	0.21931936591863632	0.10359542976211682	not-binder
SYVSIASNSTF	HLA-A*23:01	0.9973616003990173	0.0010839302035887369	binder
SYVVAMETF	HLA-A*23:01	0.9913981437683106	0.002570493558962041	binder
SYYETSKMKVLKF	HLA-A*23:01	0.4965196825563908	0.29887865648244333	ambiguous
SYYTVAHAI	HLA-A*23:01	0.965339469909668	0.04017958641367025	binder
TAENFRALSTGEK	HLA-A*23:01	0.008110351901268586	0.008651428189257567	not-binder
TAFQEALDAAGDK	HLA-A*23:01	0.003357262012650608	0.0038014542547957888	not-binder
TASEFDSAIAQD	HLA-A*23:01	0.0053567665514889905	0.009349263491140214	not-binder
TATPEIVDNK	HLA-A*23:01	0.002027999371683342	0.002493881081739944	not-binder
TAVAPIERVK	HLA-A*23:01	0.00033384724411575915	0.00047126560258555167	not-binder
TDVTFLLIF	HLA-A*23:01	0.1526512856828049	0.13582344367346488	not-binder
TEAPLNPKA	HLA-A*23:01	0.054775440469165916	0.10422661923633338	not-binder
TFEDTGPLLQF	HLA-A*23:01	0.9811382055282593	0.016180829548402623	binder
TFIDAGSNF	HLA-A*23:01	0.9143078565597534	0.07727581208051851	binder
TFINLMTHI	HLA-A*23:01	0.9116831183433532	0.04497999422749745	binder
TFIRHIALLGF	HLA-A*23:01	0.8241876006126404	0.11829869325073804	binder
TFISYSVTF	HLA-A*23:01	0.9745522737503052	0.01147158573344462	binder
TFLDTIATRF	HLA-A*23:01	0.9962198138237	0.004124121569800525	binder
TFLEHIIPRF	HLA-A*23:01	0.987476134300232	0.012403791853328766	binder
TFLEQSKTRF	HLA-A*23:01	0.9796947479248047	0.014988677306093873	binder
TFLFPIQAKTF	HLA-A*23:01	0.9514510750770568	0.04964456991509953	binder
TFLHVNPYI	HLA-A*23:01	0.8757699608802796	0.07973354157485843	binder
TFLPKFLERQF	HLA-A*23:01	0.9827245831489563	0.010837833438134051	binder
TFLPTAIKF	HLA-A*23:01	0.9903775811195373	0.007929998275810982	binder
TFTDHVMLF	HLA-A*23:01	0.9769622445106506	0.01779188605431157	binder
TFTVTEKPEVID	HLA-A*23:01	0.09936054911220253	0.14668599747818672	not-binder
TFYLIKDIRF	HLA-A*23:01	0.9321322083473206	0.0883050054816631	binder
TIAPALVSK	HLA-A*23:01	0.013897151360288263	0.015135061164526427	not-binder
TIDDLEDK	HLA-A*23:01	0.0017194428683069418	0.002083697116375811	not-binder
TIDDLEEK	HLA-A*23:01	0.005271615544734232	0.005509785984740056	not-binder
TIIDTKGVTAL	HLA-A*23:01	0.025998266170790884	0.02862577302687518	not-binder
TKTFTVTEKPEVID	HLA-A*23:01	0.00013586703835528625	0.00017414085137932626	not-binder
TLEAQLTPR	HLA-A*23:01	0.00796393433556659	0.007608690551171561	not-binder
TLHPDLGTDK	HLA-A*23:01	0.0007434864686274523	0.0009326706158184926	not-binder
TLIDIMTRF	HLA-A*23:01	0.9212732672691345	0.06621469600070387	binder
TLKGETTTEAVD	HLA-A*23:01	0.046475465758596624	0.08500977707935083	not-binder
TLPAMLGTGKLFW	HLA-A*23:01	0.31099774844478817	0.3503439105150759	not-binder
TLSDIFLLF	HLA-A*23:01	0.9368582129478454	0.045506913781082556	binder
TLYSSSPR	HLA-A*23:01	0.0004273365986136923	0.0005788431100689842	not-binder
TNQELQEINR	HLA-A*23:01	0.012053052334613313	0.00994255646976989	not-binder
TPAQYDASELK	HLA-A*23:01	0.005320210514537393	0.007735128151196785	not-binder
TPGPGAQSALR	HLA-A*23:01	0.003726481448519858	0.0040184779037574034	not-binder
TPPPPGKPE	HLA-A*23:01	0.015011576743563636	0.023483589118340566	not-binder
TPVSDRVTK	HLA-A*23:01	0.003189639850018011	0.003088280785735268	not-binder
TQAELERERAQL	HLA-A*23:01	0.0024926777646925302	0.004644316932252906	not-binder
TSILYLGEKTFSF	HLA-A*23:01	0.012265466336657482	0.01404000160788853	not-binder
TTPSYVAFTDTER	HLA-A*23:01	0.0010297783790690573	0.001278089592972678	not-binder
TTTEAVDAATAE	HLA-A*23:01	0.012300744114444786	0.017154132380302792	not-binder
TVDNFVALATGEK	HLA-A*23:01	0.029031813408073502	0.035104981927882695	not-binder
TVTEKPEVID	HLA-A*23:01	0.004259145133983111	0.006338981540022066	not-binder
TWAEAARLVL	HLA-A*23:01	0.6601231813430786	0.23478291216874264	binder
TWFTAGAKLLF	HLA-A*23:01	0.9808642268180847	0.01635361073691996	binder
TWIHKLHKF	HLA-A*23:01	0.9723302841186523	0.016856403804200122	binder
TWSADSKVLLF	HLA-A*23:01	0.9835150241851807	0.009042134725777808	binder
TWWHGVLAW	HLA-A*23:01	0.9285505890846253	0.04201583399835891	binder
TYAEKLHRL	HLA-A*23:01	0.9809626579284668	0.01758469505752429	binder
TYAELMQTLRF	HLA-A*23:01	0.9939367651939393	0.007201351380696631	binder
TYAPVKSFL	HLA-A*23:01	0.9412859916687012	0.056982714996345	binder
TYATHVTEI	HLA-A*23:01	0.9594841122627258	0.05271639402605172	binder
TYDDATKTFTVTE	HLA-A*23:01	0.027702679063230918	0.048228095433149126	not-binder
TYEDYVEGLRVF	HLA-A*23:01	0.9492285966873169	0.055836368044487765	binder
TYEPGFVGIRF	HLA-A*23:01	0.994138777256012	0.007120713407106852	binder
TYETTLEK	HLA-A*23:01	0.40570695251226424	0.28292936007157843	ambiguous
TYFRFQEEI	HLA-A*23:01	0.9084759593009949	0.09572949971338518	binder
TYFSTPLLL	HLA-A*23:01	0.9614098310470581	0.032129635870680205	binder
TYGDAGLTYTF	HLA-A*23:01	0.9981067061424256	0.0018896889588084784	binder
TYGKIDLGF	HLA-A*23:01	0.9735467672348023	0.021123391712714254	binder
TYGNPNYHW	HLA-A*23:01	0.9856327056884766	0.008921037836091408	binder
TYGPSFPAF	HLA-A*23:01	0.9956185579299927	0.0033199772356653262	binder
TYGVSFFLV	HLA-A*23:01	0.70593421459198	0.29544528443893137	binder
TYHDLRNIFQRF	HLA-A*23:01	0.923494565486908	0.09015385991533706	binder
TYHGVFVNI	HLA-A*23:01	0.9795655727386474	0.02012781222944453	binder
TYIGPSTVF	HLA-A*23:01	0.9863713979721069	0.011360799594368679	binder
TYIKFINLF	HLA-A*23:01	0.9965829253196716	0.003787197903179943	binder
TYIPGTQITF	HLA-A*23:01	0.9990357756614685	0.0007953929256358318	binder
TYIPSTQNPAF	HLA-A*23:01	0.996821665763855	0.0027395734458134694	binder
TYIPVVPESL	HLA-A*23:01	0.9852267026901245	0.008576752892086642	binder
TYIQILESF	HLA-A*23:01	0.9928675889968872	0.007117954766113794	binder
TYIRDFQKI	HLA-A*23:01	0.9911073088645935	0.00991488427539634	binder
TYISAIRERF	HLA-A*23:01	0.9978085994720459	0.0017220090593955543	binder
TYKAFNTFI	HLA-A*23:01	0.9664339900016785	0.00875628724819522	binder
TYLDDLRSKF	HLA-A*23:01	0.9986894369125366	0.0012964385293599652	binder
TYLDIFRDF	HLA-A*23:01	0.9969225049018859	0.0027635872745015223	binder
TYLDLLGTW	HLA-A*23:01	0.9726569771766662	0.02844630921373723	binder
TYLDLLGTWVF	HLA-A*23:01	0.9966727256774902	0.0015283986287598303	binder
TYLDVSKNNIEM	HLA-A*23:01	0.7345476537942887	0.29719005660404674	binder
TYLEKFQNLTY	HLA-A*23:01	0.858245050907135	0.1121549770053266	binder
TYLFPIQVKTF	HLA-A*23:01	0.9921753644943238	0.006552877534611729	binder
TYLGKYWAI	HLA-A*23:01	0.9942629933357239	0.004947253204221604	binder
TYLIQHQKI	HLA-A*23:01	0.990690553188324	0.009934090289199607	binder
TYLLSVYRL	HLA-A*23:01	0.9635581970214844	0.026819158225641786	binder
TYLNDFFSY	HLA-A*23:01	0.9357337474822998	0.08452758421961246	binder
TYLNISRNL	HLA-A*23:01	0.9776123762130737	0.018827376831511096	binder
TYLNQEDAVHF	HLA-A*23:01	0.9990444898605346	0.0005965596867069237	binder
TYLNWLVRM	HLA-A*23:01	0.9393444299697876	0.025637963880482544	binder
TYLPREILNLI	HLA-A*23:01	0.9570771217346191	0.021105397759988244	binder
TYLPSQVSRVVKL	HLA-A*23:01	0.3907997701317072	0.2990558013617099	ambiguous
TYLRDQHFL	HLA-A*23:01	0.965938138961792	0.023771476390499643	binder
TYLTITDTQL	HLA-A*23:01	0.9336297869682312	0.07314883450278903	binder
TYMPHVHIL	HLA-A*23:01	0.996446681022644	0.0024040618811168365	binder
TYNDFINKELILF	HLA-A*23:01	0.9654062986373901	0.04078110100225897	binder
TYNKHINISF	HLA-A*23:01	0.9895316362380981	0.009513886809839523	binder
TYNMVLNLL	HLA-A*23:01	0.8933862209320068	0.05313243831595652	binder
TYNPNMPFKW	HLA-A*23:01	0.9947081923484802	0.007933758322117178	binder
TYNYPVHYF	HLA-A*23:01	0.9840278267860413	0.013936175802555685	binder
TYPENWRAF	HLA-A*23:01	0.9940291404724121	0.005380024763921099	binder
TYPNYLPLY	HLA-A*23:01	0.8058266282081604	0.1433560414280294	binder
TYPQLEGFKF	HLA-A*23:01	0.9932135462760925	0.006542430475623741	binder
TYQDIFRDF	HLA-A*23:01	0.9960919260978699	0.0036736202184409756	binder
TYQPIQSPTF	HLA-A*23:01	0.9962230682373047	0.003181448165554765	binder
TYRNVMEQF	HLA-A*23:01	0.9959763884544373	0.002490759846684032	binder
TYSDEFGNLDF	HLA-A*23:01	0.9865634560585022	0.018217463702886766	binder
TYSKKHFRI	HLA-A*23:01	0.9623029828071594	0.020758431378628976	binder
TYSNFHPLL	HLA-A*23:01	0.9873635053634644	0.008093120967626842	binder
TYSYSFFHF	HLA-A*23:01	0.990465784072876	0.00939647910138582	binder
TYTEFVPQI	HLA-A*23:01	0.9746778845787049	0.024274974402652087	binder
TYTYEKLLW	HLA-A*23:01	0.710883903503418	0.2306721551901101	binder
TYVHSSATI	HLA-A*23:01	0.9841123938560485	0.012508173003714857	binder
TYVPVTTFKNL	HLA-A*23:01	0.9795833587646484	0.01879317827520986	binder
TYVRWYTQL	HLA-A*23:01	0.9626858830451965	0.03748924174318427	binder
VAEDEAEAAAAAK	HLA-A*23:01	0.018003362411059244	0.035382869341029737	not-binder
VAEFGQFFHATLI	HLA-A*23:01	0.0008886096250403597	0.0015395917920026244	not-binder
VAGQDGSVVQFK	HLA-A*23:01	0.030892490840051322	0.0316577648058208	not-binder
VANEVTLN	HLA-A*23:01	0.00027626599536980376	0.00033153861552776963	not-binder
VAPPVSGDL	HLA-A*23:01	0.0754074942538864	0.09312678552363068	not-binder
VAPRSGLAA	HLA-A*23:01	0.01583009373061941	0.029709221714830814	not-binder
VAPVASAL	HLA-A*23:01	0.12965958475251682	0.1930556292424727	not-binder
VAPVTHVSV	HLA-A*23:01	0.3234950468409806	0.38832412122818516	ambiguous
VAQGVSGAVQDK	HLA-A*23:01	0.014685079410787694	0.022257657052021308	not-binder
VAQPTITDNK	HLA-A*23:01	0.0009643420459508195	0.0016464883870884646	not-binder
VAVVAGYGDVGK	HLA-A*23:01	0.09489495238303788	0.11405218435294702	not-binder
VDEAVAVLQAHQAK	HLA-A*23:01	0.011238643241040337	0.018163946857022658	not-binder
VDGRVVEPK	HLA-A*23:01	0.0036484391543694984	0.003466405581883125	not-binder
VDVLKDSGRD	HLA-A*23:01	0.01007041535690405	0.010586591920536952	not-binder
VEAQLQELQVK	HLA-A*23:01	0.012604999461109401	0.01784255023380939	not-binder
VEIIANDQGNR	HLA-A*23:01	0.0062392051941817074	0.00961719431948231	not-binder
VERQVFGEATK	HLA-A*23:01	0.0014936813817721273	0.0021032174072341033	not-binder
VESLQEEIAFLK	HLA-A*23:01	0.016119542923661356	0.018917295352377874	not-binder
VFEGIPTYRF	HLA-A*23:01	0.9754796743392944	0.013850282023042546	binder
VFEKTKRLLF	HLA-A*23:01	0.8819076180458069	0.07421180973636235	binder
VFFEVSPVSF	HLA-A*23:01	0.9908399224281311	0.006893070807524345	binder
VFFKELIQEF	HLA-A*23:01	0.991130018234253	0.00471109843999855	binder
VFFKGFKWGF	HLA-A*23:01	0.9741950750350952	0.0178246273692	binder
VFFKGFKW	HLA-A*23:01	0.8962853908538818	0.11071764653693295	binder
VFGPGIEGK	HLA-A*23:01	0.1469622865319252	0.12240907221716081	not-binder
VFHPSQDLVF	HLA-A*23:01	0.9889116048812866	0.010041878769384418	binder
VFIDGPLAL	HLA-A*23:01	0.8362599849700928	0.1434893752887574	binder
VFIGNLNTAI	HLA-A*23:01	0.8098709106445312	0.14138719376061368	binder
VFIGTGATGATLYL	HLA-A*23:01	0.2673594210005831	0.25902667221239656	not-binder
VFIGTGHLL	HLA-A*23:01	0.9369059681892395	0.07417280470139968	binder
VFIPQDGKKVTW	HLA-A*23:01	0.9696651816368103	0.05153629579529974	binder
VFIPYRESVLTW	HLA-A*23:01	0.7630864024162293	0.1946434755474407	binder
VFITDKISSF	HLA-A*23:01	0.987062954902649	0.0031052237351521365	binder
VFKEKHHSW	HLA-A*23:01	0.9255342721939087	0.07303532652469973	binder
VFKGAPHEI	HLA-A*23:01	0.8737566590309143	0.03191906737043909	binder
VFLAVSHSEF	HLA-A*23:01	0.965545380115509	0.03156211316739571	binder
VFLDGNEVYVW	HLA-A*23:01	0.9882276773452758	0.015089580805915704	binder
VFLDYEAGIVSF	HLA-A*23:01	0.915403950214386	0.11866506429137967	binder
VFLGQAFTI	HLA-A*23:01	0.9569770574569703	0.05747860951852327	binder
VFLPDQGAFF	HLA-A*23:01	0.9940571784973145	0.0038064542004389106	binder
VFLPGFYHL	HLA-A*23:01	0.983739173412323	0.029503963228914167	binder
VFLPIHITY	HLA-A*23:01	0.9531346082687377	0.03160681103517254	binder
VFLPREDHLFRKF	HLA-A*23:01	0.6622299402952194	0.3193931027619215	binder
VFLTGTDRLQM	HLA-A*23:01	0.534346067905426	0.2920568642499903	ambiguous
VFLTTRQTL	HLA-A*23:01	0.9061347365379333	0.04365768777704388	binder
VFPDDMPTL	HLA-A*23:01	0.8396807432174682	0.1756052971348571	binder
VFPDFYLHL	HLA-A*23:01	0.9806466221809387	0.015686895321012473	binder
VFPSIVGRPR	HLA-A*23:01	0.05067440907587297	0.0703638347881797	not-binder
VFRTPPYHKM	HLA-A*23:01	0.0409892563795438	0.023753547145717514	not-binder
VFTLKPLEF	HLA-A*23:01	0.93270263671875	0.03309718854166652	binder
VFTRSELKF	HLA-A*23:01	0.9127882838249206	0.050125728541670155	binder
VFTSVRQKI	HLA-A*23:01	0.6732602387666702	0.24049559467998083	binder
VFTYVGALF	HLA-A*23:01	0.8870397686958313	0.07174551027934034	binder
VFVHVYIHHF	HLA-A*23:01	0.9829115986824035	0.013494351911706635	binder
VFVKPLVLF	HLA-A*23:01	0.9833532452583313	0.011660952209115864	binder
VFVSKDVAKHLGF	HLA-A*23:01	0.8458361148834228	0.08171172195998658	binder
VFYELAHQL	HLA-A*23:01	0.9476114988327027	0.033970773477435184	binder
VGEFSGANK	HLA-A*23:01	0.0021627353794727356	0.0031424996573800107	not-binder
VGEVIVTK	HLA-A*23:01	0.003007674562104512	0.002669497194308049	not-binder
VGGTSDVEVNEK	HLA-A*23:01	0.04478903462877497	0.07284203907439067	not-binder
VGLGLHPLF	HLA-A*23:01	0.8623273849487305	0.08354736039613204	binder
VGLQVVAVK	HLA-A*23:01	0.012502105516614393	0.010750718460434924	not-binder
VGPPGRSSL	HLA-A*23:01	0.43551853438839316	0.4467728903876225	ambiguous
VGVNGFGR	HLA-A*23:01	0.0014776642114156858	0.0008130946397263585	not-binder
VHAPPMQLGF	HLA-A*23:01	0.8621010065078736	0.04518007499517275	binder
VHIDLPLFF	HLA-A*23:01	0.8969425201416016	0.05826033346115357	binder
VHIPEVYLI	HLA-A*23:01	0.7042971014976501	0.22607041369914657	binder
VHLTPEEK	HLA-A*23:01	0.07116845543496311	0.06465201145094489	not-binder
VHLTPEEKSAVTAL	HLA-A*23:01	0.0031332648773968685	0.004495960032062418	not-binder
VIIEKTYSL	HLA-A*23:01	0.4426784053444862	0.2779119610051996	ambiguous
VINDVRDIFL	HLA-A*23:01	0.17382898181676865	0.11865723993809191	not-binder
VISSIEQK	HLA-A*23:01	0.006958876902888278	0.008235112346972929	not-binder
VLEDSDLK	HLA-A*23:01	0.0030088190454989673	0.0023643149662362787	not-binder
VLEQLTGQTPVFSK	HLA-A*23:01	0.0014607186974899377	0.0013341092666143768	not-binder
VLIGRKELF	HLA-A*23:01	0.6301700532436371	0.13513339068366553	binder
VLIPKLPQL	HLA-A*23:01	0.47601351141929626	0.20933271874823958	ambiguous
VLISKELISLLHL	HLA-A*23:01	0.005778013671468329	0.01087417842490143	not-binder
VLKSVVAKF	HLA-A*23:01	0.7358793377876282	0.19847433593794905	binder
VLNNVAHTF	HLA-A*23:01	0.9793418645858765	0.013707175117103383	binder
VLPDADTLLHF	HLA-A*23:01	0.9760968565940857	0.031250751920323325	binder
VLPERYSSL	HLA-A*23:01	0.6404320679605007	0.3637669125172474	ambiguous
VLPESLPVL	HLA-A*23:01	0.7830582737922669	0.22991200578293092	binder
VLPGHFNTF	HLA-A*23:01	0.9886841535568237	0.008990597045794637	binder
VLPHFNVLF	HLA-A*23:01	0.9654869437217712	0.027607940075840352	binder
VLPKCKHEF	HLA-A*23:01	0.8130530953407288	0.09132864279698479	binder
VLPKQGPLF	HLA-A*23:01	0.9526008605957031	0.036051187238962674	binder
VLPNIHPEL	HLA-A*23:01	0.8304980635643006	0.27188309806847344	binder
VLPPPKLNIEMPD	HLA-A*23:01	0.030153367711595713	0.04759055115874508	not-binder
VLPSAQPVL	HLA-A*23:01	0.4553943872451782	0.2265689815915646	ambiguous
VLPTEQFHL	HLA-A*23:01	0.5387528121471405	0.37671551730226827	ambiguous
VLPTYDASK	HLA-A*23:01	0.005272720009088516	0.002610932355174746	not-binder
VLQATVVAVGSGSK	HLA-A*23:01	0.044363076295121574	0.07774009200920885	not-binder
VLSAADKGNV	HLA-A*23:01	0.005961901027330896	0.008153048495979096	not-binder
VLSAADKGNVKAA	HLA-A*23:01	0.0019870082629267925	0.0030825628865429927	not-binder
VLTPTQVK	HLA-A*23:01	0.029423876595683397	0.03559849770859958	not-binder
VLTVINQTQK	HLA-A*23:01	0.0007731071188704419	0.0009925707760443446	not-binder
VLVQNAAGSQEK	HLA-A*23:01	0.037374266102673914	0.07278330081620768	not-binder
VMAPRTLVL	HLA-A*23:01	0.814116370677948	0.11515410065211165	binder
VMIGEDKLIHF	HLA-A*23:01	0.9809366464614868	0.01005989123032202	binder
VMKNQVARF	HLA-A*23:01	0.8649710655212403	0.07163699965525264	binder
VMLGTQLLYKF	HLA-A*23:01	0.831069552898407	0.09574496481325653	binder
VMTDVHRRF	HLA-A*23:01	0.944036889076233	0.03439402226267657	binder
VMYGKVYRI	HLA-A*23:01	0.9472880363464355	0.07225523545462716	binder
VNDTIQIDLETGK	HLA-A*23:01	0.03458311186882383	0.046392909736774096	not-binder
VNKDDEEFIESNK	HLA-A*23:01	0.11059263464994729	0.15591258697041477	not-binder
VNTLIRPDGEK	HLA-A*23:01	0.010452768406454992	0.013029020092398562	not-binder
VNVDAVGGEALGR	HLA-A*23:01	0.0034045716767650445	0.0030747094985824936	not-binder
VNVDEVGGEALGR	HLA-A*23:01	0.007508288112876471	0.009074352565660977	not-binder
VPAINVNDSVTK	HLA-A*23:01	0.01917915302074107	0.03734645328437118	not-binder
VPTISINK	HLA-A*23:01	0.0015236218692734837	0.001307197908227397	not-binder
VQAGVTYLF	HLA-A*23:01	0.9596151828765869	0.028014659157887044	binder
VQPRNWLLFA	HLA-A*23:01	0.07580970851704479	0.09862082638574358	not-binder
VQPRNWLLF	HLA-A*23:01	0.9810768485069274	0.007059446092139108	binder
VQPSKYHFL	HLA-A*23:01	0.5928146421909333	0.1787849286725004	binder
VQVEYKGETK	HLA-A*23:01	0.0017541542823892088	0.0015808320426645886	not-binder
VREYELRK	HLA-A*23:01	0.0001424058974862419	0.0002258585207493229	not-binder
VRFLEQQNK	HLA-A*23:01	0.002711278496695968	0.00217310319649793	not-binder
VRYTKKVPQVSTPT	HLA-A*23:01	2.465936165787497e-05	3.299681146180367e-05	not-binder
VSEPRYFQL	HLA-A*23:01	0.15755940601229668	0.09855084895995757	not-binder
VSPGAFTPLVK	HLA-A*23:01	0.005537974919459998	0.004362103491300302	not-binder
VTLTSEEEAR	HLA-A*23:01	0.004944753372865307	0.005227964111862455	not-binder
VVAGVANALAHK	HLA-A*23:01	0.05721498084191325	0.0936873373702631	not-binder
VVLDDKDYFLF	HLA-A*23:01	0.7790949285030365	0.30263309827512863	binder
VVPEPGQPL	HLA-A*23:01	0.17193568097427486	0.2412980395609641	not-binder
VVSAGNLLTHV	HLA-A*23:01	0.05391291322885081	0.06202179755799065	not-binder
VVYPWTQRF	HLA-A*23:01	0.9850290179252624	0.018882607321470495	binder
VWIARNPPGFAF	HLA-A*23:01	0.880284333229065	0.10303731587847839	binder
VWIDVGSRF	HLA-A*23:01	0.9834533572196961	0.01618918622352948	binder
VWIINIGHF	HLA-A*23:01	0.9807610988616944	0.010770039483220323	binder
VWIKYGAFLL	HLA-A*23:01	0.84464111328125	0.111665747629426	binder
VWIRNIQLGF	HLA-A*23:01	0.9718212723731995	0.02696204563248242	binder
VWIYDPVHF	HLA-A*23:01	0.9842897772789001	0.014301958244055836	binder
VWLEEELKTF	HLA-A*23:01	0.9954084753990173	0.003384925879914611	binder
VWPTKYGLLF	HLA-A*23:01	0.9710813641548157	0.0384195701710922	binder
VWVINIGHF	HLA-A*23:01	0.9736021995544434	0.016296878342987733	binder
VYADQPHIF	HLA-A*23:01	0.9972772717475891	0.0013464600881283992	binder
VYAHFPINVVI	HLA-A*23:01	0.9731762170791626	0.026526939073271073	binder
VYDSVAFPE	HLA-A*23:01	0.03908993906225078	0.06589906680139468	not-binder
VYEAMVPLF	HLA-A*23:01	0.9627795696258545	0.0202552822343334	binder
VYEDQVGKF	HLA-A*23:01	0.9822229146957397	0.013288684441835138	binder
VYEEILHQILL	HLA-A*23:01	0.9518431901931763	0.05088136652062821	binder
VYELERILNRF	HLA-A*23:01	0.9106028318405152	0.06368437347222651	binder
VYENVSHFL	HLA-A*23:01	0.9935078263282776	0.00585345463949546	binder
VYFEGSDFKF	HLA-A*23:01	0.9994355916976929	0.0006638101906197666	binder
VYFEGSIYEI	HLA-A*23:01	0.9505037784576416	0.053978417337141524	binder
VYFGDPVSL	HLA-A*23:01	0.9598852753639221	0.03157405774237421	binder
VYFGHWVVM	HLA-A*23:01	0.9317593216896057	0.042722440809134274	binder
VYFQARLYHTL	HLA-A*23:01	0.7517779052257538	0.24099209118859347	binder
VYGDVQRVKILF	HLA-A*23:01	0.9803465843200684	0.01501259309744752	binder
VYGPGVAK	HLA-A*23:01	0.8265035569667816	0.22336351147170552	binder
VYGSFASKL	HLA-A*23:01	0.9623115539550782	0.019939998582485633	binder
VYHDFFRDPLNW	HLA-A*23:01	0.9684055089950562	0.045130241543788426	binder
VYHKPPNAF	HLA-A*23:01	0.9805083632469177	0.02026353656637319	binder
VYHKPPSAF	HLA-A*23:01	0.9858625173568726	0.012958264803604739	binder
VYHNLKNVI	HLA-A*23:01	0.9458722710609436	0.04239987724661391	binder
VYHSDIPKW	HLA-A*23:01	0.9753047585487366	0.017904731645886657	binder
VYIAPLKAL	HLA-A*23:01	0.9429559469223022	0.05034880027824521	binder
VYIDFRDGAGLL	HLA-A*23:01	0.9222804069519043	0.039494360526167074	binder
VYIDQTMVL	HLA-A*23:01	0.9808050274848938	0.009762894466391114	binder
VYIEHRLMM	HLA-A*23:01	0.8634923458099365	0.07250232397274943	binder
VYIGVHVPFSKES	HLA-A*23:01	0.024228026116088586	0.03237584621868028	not-binder
VYIHGGGWAL	HLA-A*23:01	0.9887954473495484	0.006529866550152153	binder
VYILKGMIDQI	HLA-A*23:01	0.7055028930306435	0.3086498442842413	binder
VYIPAHGRL	HLA-A*23:01	0.9831900835037232	0.008416591610935362	binder
VYIPCIYVL	HLA-A*23:01	0.9783747673034668	0.006970092793123068	binder
VYIPNKVLI	HLA-A*23:01	0.9895121216773987	0.0072985851022447186	binder
VYIPSRVALIL	HLA-A*23:01	0.9634388089179993	0.04307580747296927	binder
VYIPVLPPHL	HLA-A*23:01	0.9960664510726929	0.003162118560075521	binder
VYIQQTDDSLIHF	HLA-A*23:01	0.9643548607826233	0.04162993258560401	binder
VYISEENFRVM	HLA-A*23:01	0.9899313688278198	0.007783737581244381	binder
VYISSSAGARW	HLA-A*23:01	0.9946231961250305	0.005629972210788024	binder
VYITDKTVL	HLA-A*23:01	0.8524404883384704	0.20127779288753386	binder
VYITGKEVFSF	HLA-A*23:01	0.9979501247406006	0.0016630880642632896	binder
VYITNYRLYL	HLA-A*23:01	0.9624709367752076	0.032050846185476364	binder
VYITRAQLM	HLA-A*23:01	0.8480915784835815	0.11112322599571386	binder
VYIVPVIVL	HLA-A*23:01	0.9533693313598632	0.021663588687337317	binder
VYKDLLVLF	HLA-A*23:01	0.9861158967018128	0.012858710203593839	binder
VYKDLVLLL	HLA-A*23:01	0.9888909816741943	0.007008015021764714	binder
VYKDSIYYI	HLA-A*23:01	0.9921639561653137	0.004239499069070345	binder
VYLAKLGNFF	HLA-A*23:01	0.995963454246521	0.0032504511815169322	binder
VYLDGIVRI	HLA-A*23:01	0.9974983334541321	0.002239268655733629	binder
VYLDPLVFREF	HLA-A*23:01	0.9989049077033997	0.0007044097442729399	binder
VYLEDSGHTL	HLA-A*23:01	0.9946944355964661	0.005402004405955201	binder
VYLEKFMTF	HLA-A*23:01	0.997774851322174	0.0022146052464231216	binder
VYLHYLPSY	HLA-A*23:01	0.9418553352355957	0.04514842229602032	binder
VYLIEHPSL	HLA-A*23:01	0.9907485246658325	0.004806685218477208	binder
VYLKTALGL	HLA-A*23:01	0.9675925016403198	0.013487506427953641	binder
VYLPASSPCTL	HLA-A*23:01	0.9939117193222046	0.005322210906980892	binder
VYLPDGTASL	HLA-A*23:01	0.9900001645088196	0.007788644321565311	binder
VYLPRVLDI	HLA-A*23:01	0.9848029375076294	0.022018274238424392	binder
VYLPTHTSLL	HLA-A*23:01	0.9933545231819153	0.0077368325178580845	binder
VYLRETANAI	HLA-A*23:01	0.9208690524101257	0.04897089812926519	binder
VYLSNVVLF	HLA-A*23:01	0.9901226401329041	0.006385257898499244	binder
VYLTIKPLNL	HLA-A*23:01	0.9826674818992615	0.009145344479640757	binder
VYLTPESKSSF	HLA-A*23:01	0.9973121047019958	0.002722860003335983	binder
VYLWDLDHGF	HLA-A*23:01	0.9978904604911805	0.0020953681757292096	binder
VYNHRFHKI	HLA-A*23:01	0.9856731534004212	0.01423370701832525	binder
VYNKVHITL	HLA-A*23:01	0.9946747779846191	0.0047266908454606515	binder
VYNNIMRHYL	HLA-A*23:01	0.9895231246948242	0.006984548845362171	binder
VYNPHSDTW	HLA-A*23:01	0.9855891585350036	0.008829396336075003	binder
VYNYAEQTL	HLA-A*23:01	0.8849013924598694	0.07386851677275634	binder
VYPADVVLF	HLA-A*23:01	0.98227299451828	0.01653552438637635	binder
VYPANERFWYF	HLA-A*23:01	0.991940176486969	0.004767838937484724	binder
VYPASKMFPFI	HLA-A*23:01	0.9292551398277282	0.06971436193788043	binder
VYPEESLVI	HLA-A*23:01	0.9687531590461731	0.02060751895929328	binder
VYPERTPLL	HLA-A*23:01	0.995920467376709	0.0031149490702450724	binder
VYPESIPRKF	HLA-A*23:01	0.9983971953392029	0.0011742460574956973	binder
VYPGIAVFF	HLA-A*23:01	0.9880739450454712	0.013318018625205885	binder
VYPGYYLTF	HLA-A*23:01	0.9958113074302674	0.002175436260635296	binder
VYPKKELPFFILF	HLA-A*23:01	0.804393208026886	0.19547591025562733	binder
VYPNWAIGL	HLA-A*23:01	0.9824843764305115	0.01829067094612722	binder
VYPPGGQPLL	HLA-A*23:01	0.9907003760337829	0.008299841120987299	binder
VYPPIRHHL	HLA-A*23:01	0.9955528736114502	0.0029426870773398817	binder
VYPPPHQVF	HLA-A*23:01	0.9979604482650757	0.001175193547207048	binder
VYPPPHQVFTW	HLA-A*23:01	0.9992923855781555	0.0005701206169096341	binder
VYPSKQFDVL	HLA-A*23:01	0.9198721170425415	0.10674624467285923	binder
VYPSSLSKI	HLA-A*23:01	0.9839292168617249	0.01017614223142931	binder
VYQEIWIGM	HLA-A*23:01	0.9496961832046509	0.04303024317483642	binder
VYQEPIPTAQL	HLA-A*23:01	0.9909555673599243	0.008355953636780513	binder
VYQKIHNEKF	HLA-A*23:01	0.9981706261634826	0.0016433002278559957	binder
VYQPMEKLYM	HLA-A*23:01	0.8476614236831665	0.09392354490838274	binder
VYQSKPATL	HLA-A*23:01	0.9796214461326599	0.016662476419681733	binder
VYQTEGIRGF	HLA-A*23:01	0.9922456502914428	0.003672155966750902	binder
VYQVGGVTAYF	HLA-A*23:01	0.9895146250724792	0.009070467016795354	binder
VYQYGSALAHF	HLA-A*23:01	0.9961353898048401	0.003810986953106493	binder
VYQYMHETI	HLA-A*23:01	0.9858354210853577	0.01482769293439465	binder
VYRRFTEIYEF	HLA-A*23:01	0.9696715235710144	0.024249510476525165	binder
VYSEVHFTL	HLA-A*23:01	0.9970725178718567	0.003775594426197452	binder
VYSGGVYLF	HLA-A*23:01	0.9948257803916931	0.0038220293103812344	binder
VYSPAIKDSTM	HLA-A*23:01	0.9838629961013794	0.01559983545589219	binder
VYSPIRSGL	HLA-A*23:01	0.943420660495758	0.040224394963586055	binder
VYSPLGSAYKL	HLA-A*23:01	0.9700200676918029	0.028736322743699846	binder
VYTATITEI	HLA-A*23:01	0.9784785389900208	0.012156983225650588	binder
VYTDFAFRI	HLA-A*23:01	0.9944992899894715	0.004575336969908696	binder
VYTHEVVTL	HLA-A*23:01	0.9759695529937744	0.025065411467268605	binder
VYTKANPTF	HLA-A*23:01	0.9936508774757385	0.004875527989652699	binder
VYTPTDTLVF	HLA-A*23:01	0.99160795211792	0.005965444695132362	binder
VYTPVASRQSL	HLA-A*23:01	0.9731261253356933	0.017037928283763597	binder
VYTPVDSLVF	HLA-A*23:01	0.9934508562088012	0.006135162590677989	binder
VYTVVDEMFL	HLA-A*23:01	0.8502996683120727	0.11817537765643624	binder
VYVAAVREF	HLA-A*23:01	0.9914425611495972	0.008472742968002312	binder
VYVDDIYVI	HLA-A*23:01	0.9759424686431885	0.0225905733330141	binder
VYVDFEGINF	HLA-A*23:01	0.9979467391967773	0.0017714511425623296	binder
VYVERILLL	HLA-A*23:01	0.9916426062583923	0.006021211459982913	binder
VYVEVSKMKI	HLA-A*23:01	0.9846807003021241	0.007213888941896487	binder
VYVKHNISF	HLA-A*23:01	0.9951872587203979	0.003902013661140923	binder
VYVLTVTEI	HLA-A*23:01	0.9525982856750488	0.036598031138968055	binder
VYVPGSKGAPSF	HLA-A*23:01	0.9938192129135132	0.007163175671206743	binder
VYVPKEEQLF	HLA-A*23:01	0.9969327211380005	0.003086546746282962	binder
VYVPLKELL	HLA-A*23:01	0.9812284469604492	0.01240787916944219	binder
VYVSDIQEL	HLA-A*23:01	0.9609476804733277	0.039233912038938785	binder
VYVSDNIRI	HLA-A*23:01	0.9795040965080262	0.018395477331997877	binder
VYVTSPLVNNF	HLA-A*23:01	0.9968715667724609	0.00270535813656988	binder
VYVWIYDPVHF	HLA-A*23:01	0.993076765537262	0.00590645890383797	binder
VYYPELFVW	HLA-A*23:01	0.995238745212555	0.0037863740947321426	binder
WISKQEYD	HLA-A*23:01	0.0008633078644436409	0.000687464425729131	not-binder
WVQKTIAEN	HLA-A*23:01	0.0004947754563204398	0.0007516942538917287	not-binder
WYVHPQVLQSF	HLA-A*23:01	0.9913570761680603	0.006272582655227556	binder
YALYDATYETK	HLA-A*23:01	0.00184765528366313	0.002593785740445645	not-binder
YAPKGSSL	HLA-A*23:01	0.10726133487187325	0.17362431667963302	not-binder
YAPSGNFV	HLA-A*23:01	0.006984182495216373	0.007917322005689939	not-binder
YAPSGNYV	HLA-A*23:01	0.004646040448642452	0.00593705723740545	not-binder
YEDIAQKSKAEAE	HLA-A*23:01	0.2131451784778619	0.3857570046055728	not-binder
YEELQSLAGK	HLA-A*23:01	0.027813054624857614	0.046076783735323416	not-binder
YFAERVTSL	HLA-A*23:01	0.96587735414505	0.04330275746686161	binder
YFISHVLAF	HLA-A*23:01	0.9764917135238648	0.02120192853040311	binder
YFITVVPTKL	HLA-A*23:01	0.8798682808876037	0.11639885534411334	binder
YFKDTHPKF	HLA-A*23:01	0.9874407291412354	0.012184919011654687	binder
YFKPSLTPSGEF	HLA-A*23:01	0.8275846064090728	0.24593421689129077	binder
YFLKGVLVF	HLA-A*23:01	0.963185167312622	0.03774164366739779	binder
YFLPDHPEL	HLA-A*23:01	0.936937439441681	0.07055758334850185	binder
YFLSHIPITL	HLA-A*23:01	0.9732704043388367	0.01961248350659259	binder
YFLTTRQTL	HLA-A*23:01	0.89494309425354	0.06146963532468258	binder
YFYHGVHKI	HLA-A*23:01	0.956592571735382	0.019679601244772672	binder
YGLEKFWAF	HLA-A*23:01	0.9765388607978821	0.014037170082642186	binder
YGSKEDPQTF	HLA-A*23:01	0.6050589442253113	0.17794360799537712	binder
YHPSKGYWWHF	HLA-A*23:01	0.9144984960556031	0.052668131041726074	binder
YIDQEELNK	HLA-A*23:01	0.009273910126864848	0.013353356245727189	not-binder
YLAPNNLKPVVAE	HLA-A*23:01	0.003715460291527961	0.005502119131846644	not-binder
YLIPNATQPESK	HLA-A*23:01	0.11769402077695759	0.14179241281285226	not-binder
YLPDGTASL	HLA-A*23:01	0.34567222073674203	0.30818387870918607	not-binder
YLQYTDETFR	HLA-A*23:01	0.012885689921677112	0.00653099419154758	not-binder
YLTVAAVFR	HLA-A*23:01	0.007180388877168297	0.005295362289764132	not-binder
YNQLLRIEEELGSK	HLA-A*23:01	0.0022578922103747346	0.001884885749604416	not-binder
YQTPRLWLF	HLA-A*23:01	0.9898779273033143	0.006905640903445615	binder
YSLEPVAVELK	HLA-A*23:01	0.015074623381076435	0.015577176242735543	not-binder
YTGAVSSPYWKF	HLA-A*23:01	0.3605351869089645	0.341036600461534	ambiguous
YVHMVTHF	HLA-A*23:01	0.8667798519134522	0.09134889160694572	binder
YVIQKFFEF	HLA-A*23:01	0.961674976348877	0.02178706017432211	binder
YWPEKGKSGFLVW	HLA-A*23:01	0.9293754458427429	0.07737156050134085	binder
YWSHPRKF	HLA-A*23:01	0.7547912001609802	0.14115644299866148	binder
YWVGEDSTYKF	HLA-A*23:01	0.995574951171875	0.0036721109262090957	binder
YYAEVETRI	HLA-A*23:01	0.9908365726470947	0.00964820334748884	binder
YYAGEFHKM	HLA-A*23:01	0.9797312378883362	0.019666429470406685	binder
YYESDTLLHSF	HLA-A*23:01	0.9905815243721008	0.013817514271259523	binder
YYFDSYAHF	HLA-A*23:01	0.9974364519119263	0.0018273294270548957	binder
YYGDVIWVI	HLA-A*23:01	0.9857142329216003	0.00429701720825575	binder
YYGNISHFV	HLA-A*23:01	0.9296573281288147	0.0531611102552953	binder
YYGQGFPSF	HLA-A*23:01	0.9949657201766968	0.004030233308901668	binder
YYHARVYEF	HLA-A*23:01	0.9893218040466308	0.005528675587151357	binder
YYHKVVIRL	HLA-A*23:01	0.9617923498153687	0.01667552406763939	binder
YYIEGIENSVF	HLA-A*23:01	0.9982137322425843	0.0017916944059002881	binder
YYIEGINQL	HLA-A*23:01	0.9914183974266052	0.011242641478810048	binder
YYIRFFITY	HLA-A*23:01	0.8745711326599122	0.09059520732444504	binder
YYISPRITF	HLA-A*23:01	0.993376863002777	0.004812515302178294	binder
YYITTRVQF	HLA-A*23:01	0.9910329699516296	0.004463802907207733	binder
YYLAEKHLF	HLA-A*23:01	0.9870989441871643	0.007695322941433822	binder
YYLGSGRETF	HLA-A*23:01	0.9964627742767334	0.004628538427491144	binder
YYLHMDGRGNYEF	HLA-A*23:01	0.9226345181465149	0.08325127594032389	binder
YYLNDLDRI	HLA-A*23:01	0.9900630712509155	0.007462949122961817	binder
YYLPDGSTIEI	HLA-A*23:01	0.9726993680000305	0.04577927570277489	binder
YYLQIHPQEL	HLA-A*23:01	0.9873831868171692	0.008908792112263654	binder
YYLSDSPLL	HLA-A*23:01	0.8294503688812256	0.2766537225338418	binder
YYLSKIEEL	HLA-A*23:01	0.9913842797279357	0.0069683696735384	binder
YYPRKYDAKF	HLA-A*23:01	0.983344042301178	0.023455638632228312	binder
YYPSTPGRYSI	HLA-A*23:01	0.981309711933136	0.010796022113424609	binder
YYQGGKFQF	HLA-A*23:01	0.9914480090141297	0.006434410676186687	binder
YYRPRFFLL	HLA-A*23:01	0.9815359354019165	0.02280395417378165	binder
YYSAVDPTK	HLA-A*23:01	0.25195046365261076	0.16147724860185755	not-binder
YYSAVTPHL	HLA-A*23:01	0.979518449306488	0.012654321070658963	binder
YYVHKGIWLF	HLA-A*23:01	0.9924741864204407	0.004652629961989969	binder
YYVPRGFWKQF	HLA-A*23:01	0.9978535175323486	0.002479442777661278	binder
YYVRAVLHL	HLA-A*23:01	0.978175961971283	0.015471923243020467	binder
YYVRILSTI	HLA-A*23:01	0.9897286176681519	0.005506238860774784	binder
YYVWLQHTL	HLA-A*23:01	0.9898519158363343	0.006001791431163316	binder
YYYVGFAYL	HLA-A*23:01	0.7137341380119324	0.25144238050831713	binder
LTEASGSV	HLA-A*23:01	0.0001368331468853512	0.00023739521777092794	not-binder
TSALVEEL	HLA-A*23:01	0.0018270023618242703	0.0015258901762851603	not-binder
KIEPKSLC	HLA-A*23:01	0.00019640284235720174	0.00013504086319506003	not-binder
FEWREPGC	HLA-A*23:01	0.0005878286573079095	0.0009702077982412033	not-binder
SRFHPQDL	HLA-A*23:01	0.002448187381378375	0.0017659187750819884	not-binder
VSRYPSDA	HLA-A*23:01	9.043388469365254e-05	0.00011797010756219735	not-binder
EALKHLAS	HLA-A*23:01	0.0010656853550649714	0.0015285252949852532	not-binder
GGADSVAY	HLA-A*23:01	5.1618969803257644e-05	7.286660130870522e-05	not-binder
EVAVSTQK	HLA-A*23:01	0.0003060556628042832	0.000439179050306841	not-binder
VPGNMIDG	HLA-A*23:01	0.00017641647004390388	0.00029217139122653834	not-binder
VNRKLNMA	HLA-A*23:01	0.00024374512543570148	0.0002585364241608056	not-binder
DDLLAQLP	HLA-A*23:01	0.0007735928478155074	0.0008234403541313994	not-binder
KVRLKIAE	HLA-A*23:01	0.0002208514199834713	0.00028826953734859944	not-binder
KHGSVTDL	HLA-A*23:01	0.003509436419699341	0.002670179734420869	not-binder
TVLCADLI	HLA-A*23:01	0.009158818935975432	0.005608057756277745	not-binder
LDKARRLL	HLA-A*23:01	0.010297853469091933	0.016136980308765807	not-binder
IFLLLKLS	HLA-A*23:01	0.07762779087352101	0.09804699327337746	not-binder
YVHSEVEL	HLA-A*23:01	0.01287031116662547	0.01398314337410873	not-binder
YVLFPIQY	HLA-A*23:01	0.01905518513813149	0.019987744903244942	not-binder
TGLALFNS	HLA-A*23:01	0.001986565694960518	0.00329076505438498	not-binder
LRALQRKP	HLA-A*23:01	0.00028303320811569126	0.00040211224523480256	not-binder
AVILRSIE	HLA-A*23:01	9.658048551841603e-05	0.00011903647467918195	not-binder
AAITKVLA	HLA-A*23:01	0.0009297075644767005	0.0017312454901768101	not-binder
KLAGAPMR	HLA-A*23:01	0.00284263953525965	0.00503063553174083	not-binder
GVIKTSSK	HLA-A*23:01	0.00042507713151038184	0.0005817774358246741	not-binder
RSYRVYYS	HLA-A*23:01	0.002917541007397517	0.0033534621321293736	not-binder
ILLPPDAV	HLA-A*23:01	0.00126831249181123	0.0014614818966384633	not-binder
PKTMIEGL	HLA-A*23:01	0.002671794767670832	0.004179823075558176	not-binder
TDEEGNRL	HLA-A*23:01	0.0451502159356096	0.08974575335463901	not-binder
WMTRNMRK	HLA-A*23:01	0.005457086658134358	0.009134935092935071	not-binder
TGDYDVAL	HLA-A*23:01	0.0006654849622627524	0.0008162546519457408	not-binder
ELPAVNFL	HLA-A*23:01	0.07160228840366471	0.08967370541284836	not-binder
LRQKNSFK	HLA-A*23:01	0.0007846024468562973	0.0014453227603271083	not-binder
GKEKAEVE	HLA-A*23:01	0.0008319248480560759	0.0008944836208373428	not-binder
EIIQQLRE	HLA-A*23:01	0.00044484699040037157	0.0007567237311141737	not-binder
VGDNVDRI	HLA-A*23:01	0.0020933945779688656	0.0018088812135986568	not-binder
ILKRYFNY	HLA-A*23:01	0.001876240949059138	0.001610561984556558	not-binder
WQRHLASV	HLA-A*23:01	0.00019956882833866986	0.00015378103327299113	not-binder
IDIVTRAT	HLA-A*23:01	0.07156195456319665	0.141384208580454	not-binder
PGMDHAGI	HLA-A*23:01	0.001157741038241511	0.0017731101252629181	not-binder
DNDITKFT	HLA-A*23:01	0.007502217373048126	0.014707327857691181	not-binder
QLNDLASA	HLA-A*23:01	4.523233201005894e-05	4.010099420170997e-05	not-binder
LDEELMEN	HLA-A*23:01	0.00036882072169645006	0.00031551306534789556	not-binder
PSADAPPI	HLA-A*23:01	0.004832525738078175	0.005368660150033189	not-binder
QGNFFQRG	HLA-A*23:01	0.00042443739403097425	0.0006079983380843434	not-binder
HSRQVGDF	HLA-A*23:01	0.00842685359530151	0.011347885150313389	not-binder
DHFGMKEN	HLA-A*23:01	0.0005588754741438606	0.0008390766662425737	not-binder
PKVQKVTL	HLA-A*23:01	0.09249461503131898	0.14605161143330872	not-binder
YGHFTLPM	HLA-A*23:01	0.030444136162986978	0.03231180755826654	not-binder
DPSEDPGA	HLA-A*23:01	0.000202401024985617	0.00038118738099916804	not-binder
EVLDFTVT	HLA-A*23:01	0.00034740592418314176	0.0003831728906568326	not-binder
NFTNLIDD	HLA-A*23:01	0.0028496695293142695	0.0024617777752620985	not-binder
LGMVYIYD	HLA-A*23:01	0.0015100079158619551	0.0017501657543680979	not-binder
IYESLMSM	HLA-A*23:01	0.41979965968057514	0.2128878670873592	ambiguous
DVQNHSIF	HLA-A*23:01	0.21940169004337803	0.2853288458243868	not-binder
LEIELTQK	HLA-A*23:01	0.007816922444908414	0.006530151718258111	not-binder
RRRRRLRN	HLA-A*23:01	6.95814723287382e-05	0.00010595611504903054	not-binder
SHKEGNNR	HLA-A*23:01	0.00013284198967085105	0.00012512128820791024	not-binder
RRAIGHSP	HLA-A*23:01	0.00033667645047292806	0.0005952422225186562	not-binder
TQLVQQIV	HLA-A*23:01	0.0010769205092103107	0.0014863714850627428	not-binder
EEDFCIVD	HLA-A*23:01	0.010265881040938086	0.02029929126514429	not-binder
AQQNGTSP	HLA-A*23:01	0.0005188204751862102	0.0009099510330327589	not-binder
SHVFLALI	HLA-A*23:01	0.03624983500521921	0.051818287037861066	not-binder
GLDELSEE	HLA-A*23:01	0.00011572739010823341	0.00015297579929056645	not-binder
QGLVNLSV	HLA-A*23:01	0.011183619742269002	0.020621159392625057	not-binder
DYVYENSG	HLA-A*23:01	0.0010864281764952465	0.0016660586681837724	not-binder
DDKEAEDK	HLA-A*23:01	0.0031872234860713887	0.004201030613742402	not-binder
GMMMSLFI	HLA-A*23:01	0.17875868622213603	0.16000266697915846	not-binder
HDGSLHRT	HLA-A*23:01	0.0004563072011706026	0.00024245120036340068	not-binder
TKQATHEI	HLA-A*23:01	0.013866910413483424	0.011303325968408787	not-binder
VCAFLTLT	HLA-A*23:01	0.04522803615736848	0.0889632894772475	not-binder
YSPMGLGM	HLA-A*23:01	0.02666339855786646	0.022641948801886427	not-binder
REDIKPNL	HLA-A*23:01	0.0004425325322245044	0.0006691747419683984	not-binder
VTPSNSAR	HLA-A*23:01	0.00022340858376965756	0.0002740151027018686	not-binder
NKFIAGGD	HLA-A*23:01	0.006334692710697709	0.010170463174426063	not-binder
VLREAQRG	HLA-A*23:01	4.4054336717636035e-05	3.2258030196760974e-05	not-binder
WRELQALG	HLA-A*23:01	0.0009462263051529307	0.0017920529611644086	not-binder
ATSFVSAN	HLA-A*23:01	0.0003091435731232703	0.00034360778698928315	not-binder
DDNEQTRC	HLA-A*23:01	0.008845738655861624	0.017012785074926394	not-binder
LFLAMHYT	HLA-A*23:01	0.017778909800108524	0.014783566146820769	not-binder
DSSKNQTG	HLA-A*23:01	0.00013983934019426862	0.00012160917648818375	not-binder
FGSHFSKL	HLA-A*23:01	0.011018120520748197	0.008820671393203928	not-binder
LATRSYPQ	HLA-A*23:01	0.0021950115889922015	0.0028582968355035775	not-binder
ILVHGGGC	HLA-A*23:01	0.00026332413413001634	0.0003427946236967301	not-binder
RIKNLHKT	HLA-A*23:01	0.0005497312675288412	0.0005223793977555967	not-binder
VRLRPDGG	HLA-A*23:01	0.00012721122623859937	0.00017377317174415146	not-binder
FSYQDLIT	HLA-A*23:01	0.0019912677318643544	0.0027883086898891434	not-binder
KVDWFPEW	HLA-A*23:01	0.026060517542828166	0.021823621697351366	not-binder
HQQHRPDD	HLA-A*23:01	0.0004604408698696716	0.000545544881797729	not-binder
GLSPKKVG	HLA-A*23:01	0.0006026190402778298	0.0007056994441817491	not-binder
EQLKESLK	HLA-A*23:01	0.001035348410368897	0.0006888762428251135	not-binder
RVALRAIL	HLA-A*23:01	0.0030970519510447048	0.0036425137995984747	not-binder
RTYFDNEA	HLA-A*23:01	0.0018306459242012352	0.002046552296053772	not-binder
PWYFSPYP	HLA-A*23:01	0.05454341033473611	0.0656678362456462	not-binder
LAAVGARI	HLA-A*23:01	0.0035204605548642574	0.0017470797732677737	not-binder
SQTYRLGY	HLA-A*23:01	0.0002752439007963403	0.00028265431361228	not-binder
GAPGALTI	HLA-A*23:01	0.03532125322963111	0.03467081901045869	not-binder
RSQTVAIK	HLA-A*23:01	0.00026347455545874256	0.00027772180708927235	not-binder
ALQRNLLS	HLA-A*23:01	0.002166662350873594	0.0020300537491173337	not-binder
KDGEGAPP	HLA-A*23:01	0.01171790272802179	0.022475525224000953	not-binder
DCEVVVAS	HLA-A*23:01	0.00038955934910660516	0.0005342004153589642	not-binder
LIAKVAPV	HLA-A*23:01	0.0022130007066152755	0.001872850301875004	not-binder
RKTRYDTK	HLA-A*23:01	0.0002644716395991509	0.00016920938766810533	not-binder
VLRGEGFD	HLA-A*23:01	0.00024086223358921188	0.00019143241793280548	not-binder
YLDKNYNV	HLA-A*23:01	0.013718294371210504	0.019832742459343196	not-binder
VDNYPKNE	HLA-A*23:01	0.0007013627682681545	0.0009580254100903582	not-binder
EDSKKQEQ	HLA-A*23:01	0.00041358259680208677	0.0006386674369682952	not-binder
TSALATMR	HLA-A*23:01	8.461080163044699e-05	0.00014757726132065413	not-binder
EGSEQIGR	HLA-A*23:01	5.604706235686763e-05	8.936572274521349e-05	not-binder
QAFANAFA	HLA-A*23:01	0.000819934909316089	0.0012102474217445744	not-binder
RGGVRYYG	HLA-A*23:01	0.0018725253534366715	0.00324499302924939	not-binder
LFLSYIGI	HLA-A*23:01	0.04349490781314671	0.03954120181332264	not-binder
APGRSTQN	HLA-A*23:01	0.0005047784824539454	0.0006433901882830661	not-binder
APCQSPCF	HLA-A*23:01	0.04145288976214943	0.03545706489567623	not-binder
RFQRRGGG	HLA-A*23:01	0.00250092551798744	0.0029797627958927718	not-binder
HPEDERYR	HLA-A*23:01	0.0012998398845866176	0.002320976753723705	not-binder
QIGALGAQ	HLA-A*23:01	0.00025305600181866337	0.00026739115337957804	not-binder
RLLNLAIK	HLA-A*23:01	0.0029296925034941524	0.002735000927711755	not-binder
LLTFVLAL	HLA-A*23:01	0.0038527040951976234	0.003531760472270343	not-binder
DACTARQR	HLA-A*23:01	0.001988133041575679	0.0031610622002314157	not-binder
ILTLLDPH	HLA-A*23:01	0.0005545538412073725	0.0005948101465020064	not-binder
LVNKCRKL	HLA-A*23:01	0.002376032504480463	0.002079909645905029	not-binder
SGTISLVD	HLA-A*23:01	0.0010775108295793868	0.0015438852287323768	not-binder
LIGTTNPE	HLA-A*23:01	0.0016499928845097767	0.0023239082787630773	not-binder
LVIAIISQ	HLA-A*23:01	0.0009106725352874748	0.0014915106173414652	not-binder
VRSIDSIS	HLA-A*23:01	0.002793026479423175	0.005550109705663104	not-binder
QGQPLYKY	HLA-A*23:01	0.010164457815699279	0.008936340395838582	not-binder
LSPEMKEH	HLA-A*23:01	0.0003185418970019782	0.00036079820262603754	not-binder
LNELSRQN	HLA-A*23:01	0.002312679863871381	0.0038001527291767105	not-binder
EELLFDVE	HLA-A*23:01	0.0005436248519441911	0.0006139427993647374	not-binder
GVTFNNNK	HLA-A*23:01	0.0013292453289466266	0.0012626209291541303	not-binder
TDKPVVAS	HLA-A*23:01	0.00022071448559302098	0.0002976391831234541	not-binder
VTSIQITQ	HLA-A*23:01	0.0007388599734895251	0.0010179854440829366	not-binder
AKTHTENP	HLA-A*23:01	0.0011362567750969818	0.002247869892492843	not-binder
VNIGAYVD	HLA-A*23:01	0.008168653884422384	0.014787511403053424	not-binder
GLKLVLFV	HLA-A*23:01	0.002121514808823122	0.0023974409237103173	not-binder
ANITAYAD	HLA-A*23:01	0.001161143007419696	0.001397752401019785	not-binder
IHSRLDGK	HLA-A*23:01	0.003478665261718561	0.003266032296301621	not-binder
DALGKFLP	HLA-A*23:01	0.0010544509895680676	0.0014814860586978753	not-binder
GVLPPHIP	HLA-A*23:01	0.0010085127483762334	0.0008799501329023546	not-binder
AEHGDDGM	HLA-A*23:01	0.00011165653322677826	0.00010670828263618692	not-binder
IIKQEKTA	HLA-A*23:01	5.566078896777071e-05	5.965526312750548e-05	not-binder
IVARMTEA	HLA-A*23:01	6.829954161275964e-05	6.1598803038243e-05	not-binder
YRKKGYMP	HLA-A*23:01	0.00011205342456461764	9.764792637194944e-05	not-binder
EDRDFVRH	HLA-A*23:01	0.00016511672009755785	0.00018658277493656885	not-binder
ESLKMCRW	HLA-A*23:01	0.004393104425253114	0.004868898243656377	not-binder
VARACDEG	HLA-A*23:01	6.964265933154801e-05	7.09285407481613e-05	not-binder
EVTFDIDA	HLA-A*23:01	4.638364263356287e-05	5.001565473076011e-05	not-binder
LSGREGPA	HLA-A*23:01	0.00010014206546884452	0.00014186292067646744	not-binder
GKGKKTVN	HLA-A*23:01	0.00012734086205381522	0.00016716546584032477	not-binder
TAAGPHPY	HLA-A*23:01	0.000501704371345113	0.0007372147952107548	not-binder
IETITPVI	HLA-A*23:01	0.018668807928497698	0.020194656186679982	not-binder
GVPYHAVE	HLA-A*23:01	0.0002674147557172546	0.0002744737420074528	not-binder
IVRDSNEW	HLA-A*23:01	0.00455937827937305	0.0046917276570166465	not-binder
VDSTGRVK	HLA-A*23:01	0.0005527448336238195	0.000646751105182319	not-binder
KIAEKQRQ	HLA-A*23:01	0.00012150537712614095	0.00014561191528672355	not-binder
KGKLGRLL	HLA-A*23:01	0.016103869042126462	0.023135565398658454	not-binder
HQDLLDEI	HLA-A*23:01	0.005721864342922345	0.01106202713407058	not-binder
KSFKIYQK	HLA-A*23:01	0.018906187635730022	0.03492566182427083	not-binder
PTPFVPYT	HLA-A*23:01	0.01186094174918253	0.020039985400228794	not-binder
MNVHGSWA	HLA-A*23:01	0.0030563477075698843	0.005704920318450953	not-binder
KIPVIASN	HLA-A*23:01	0.0008666927627172083	0.0007680259103967708	not-binder
KDKKTDLV	HLA-A*23:01	0.00032049683490029677	0.0004682378309618999	not-binder
ALIQVEGF	HLA-A*23:01	0.02464863267960027	0.020118076791065437	not-binder
TCRVVAEQ	HLA-A*23:01	0.0005853768611970622	0.0008189189135110628	not-binder
MMMQQRMG	HLA-A*23:01	0.004410747033398365	0.007644504759350651	not-binder
LQPLVNSR	HLA-A*23:01	0.0014055507755983854	0.001728521759702367	not-binder
LPAVEVQS	HLA-A*23:01	0.00033230118905830386	0.0006405279919290054	not-binder
KEKEESLG	HLA-A*23:01	0.00035206118746347603	0.0005703147810849472	not-binder
FRREAGSY	HLA-A*23:01	0.0009662980090979545	0.001127262940334552	not-binder
LDIPGKPW	HLA-A*23:01	0.018193294535740277	0.01932978334249952	not-binder
SLGDSADR	HLA-A*23:01	3.315719448977461e-05	3.0104649049612773e-05	not-binder
IVLPFDCQ	HLA-A*23:01	0.000548270060971845	0.0006396779135255392	not-binder
EKGYSDCA	HLA-A*23:01	0.00045705274234819626	0.0008561955272865064	not-binder
SSLQAVQL	HLA-A*23:01	0.00451057283062255	0.005678116517476099	not-binder
LTIFNVME	HLA-A*23:01	0.000640456383325727	0.0007741593143536977	not-binder
KYRKRQIL	HLA-A*23:01	0.22867721691727638	0.2035429106719218	not-binder
KSAPTKNP	HLA-A*23:01	0.00047290003864759457	0.000618142163506247	not-binder
YQRQCYAT	HLA-A*23:01	0.0008299688607621647	0.0009358824163314263	not-binder
TDGSMDAS	HLA-A*23:01	6.216383316537955e-05	0.00010474970246068792	not-binder
DFGMTRDI	HLA-A*23:01	0.02745511553948745	0.025213709120920136	not-binder
ASKEYAEL	HLA-A*23:01	0.0004254639381542802	0.000404251966459533	not-binder
GSDDPEGD	HLA-A*23:01	7.16484358093794e-05	6.784675636188907e-05	not-binder
EEAALRCY	HLA-A*23:01	0.003256866894844279	0.00583402900900877	not-binder
VGKYLRRN	HLA-A*23:01	0.0001410336323932171	0.00017171213248889133	not-binder
EDYDYVPD	HLA-A*23:01	0.001014008594395266	0.001195972956649127	not-binder
ELDDCMTL	HLA-A*23:01	0.0012442889527392253	0.0012306702552808337	not-binder
VCKNNASP	HLA-A*23:01	0.0004322045553379894	0.0005142815341845241	not-binder
AATRHYEG	HLA-A*23:01	0.00021051578409079786	0.00036574420152219996	not-binder
TYTTSLGA	HLA-A*23:01	0.004056611505802721	0.004636312721931581	not-binder
RNIFLVGP	HLA-A*23:01	0.005438088418191956	0.00944295684362615	not-binder
FGFKVNAS	HLA-A*23:01	0.0008130171391258045	0.0015252042003035815	not-binder
HAKDDEQP	HLA-A*23:01	0.002347278515259173	0.004522364558453845	not-binder
NKNNEIHI	HLA-A*23:01	0.0050201347286929375	0.006018524350763521	not-binder
ECIINTRD	HLA-A*23:01	0.0005565801708144136	0.0007112515615393318	not-binder
LIDDTSHV	HLA-A*23:01	0.006025857301687765	0.011099287962447385	not-binder
DTQNALLA	HLA-A*23:01	0.0004324144407771513	0.00042548097130041705	not-binder
KPAGGVRD	HLA-A*23:01	0.00012817972878664818	0.00012268965259931743	not-binder
LPTTTKWE	HLA-A*23:01	0.00021045356843390437	0.0002756934077484122	not-binder
TQLTANIT	HLA-A*23:01	0.00874821951121021	0.01702441784014419	not-binder
KSRKKEKC	HLA-A*23:01	3.599195590414106e-05	3.288139045797071e-05	not-binder
YLQHPTST	HLA-A*23:01	0.0006742302484425977	0.0007333765335450428	not-binder
FSVALGEL	HLA-A*23:01	0.04098316468880512	0.07690105067787129	not-binder
VHFTNFSL	HLA-A*23:01	0.08145058029331267	0.08637381390508968	not-binder
GTDQKFNL	HLA-A*23:01	0.0011538391046769902	0.001762950841969476	not-binder
GLVIDTQK	HLA-A*23:01	0.0008531674655387178	0.0008387608782252963	not-binder
ARLAGELL	HLA-A*23:01	0.004374692139799663	0.005675211037322935	not-binder
VTSGDTPY	HLA-A*23:01	0.0018374342093011365	0.0032167671405925564	not-binder
KRPIDESC	HLA-A*23:01	2.9163344658511558e-05	2.0182133348232915e-05	not-binder
FKADCASG	HLA-A*23:01	0.0005861703983685906	0.0008431364551169004	not-binder
FGQNTSNA	HLA-A*23:01	9.502688114486762e-05	9.819625370590785e-05	not-binder
WKEATIPG	HLA-A*23:01	0.0005452770131537221	0.0004528073503398375	not-binder
FNKKGKEE	HLA-A*23:01	0.00045530550885359845	0.0006863303097207709	not-binder
QNEEDFMP	HLA-A*23:01	0.005153924521200892	0.01023358972310481	not-binder
LESMIKHE	HLA-A*23:01	0.0007119926059431236	0.001122377463312703	not-binder
GATGPREI	HLA-A*23:01	0.0049177124281413855	0.0056817049166898335	not-binder
MTFGLACC	HLA-A*23:01	0.09651584088442178	0.1869344424405496	not-binder
YVPMNDAS	HLA-A*23:01	0.0006921770958257412	0.0010582035693400852	not-binder
AFNGASGD	HLA-A*23:01	0.0024521186016499994	0.0022302327520791953	not-binder
IVINNNET	HLA-A*23:01	0.0002568308892477944	0.0002593040266129991	not-binder
AKQHDLIL	HLA-A*23:01	0.002845574000548368	0.0030406170973357903	not-binder
VGRLIPAG	HLA-A*23:01	0.0008340492683814205	0.0013333251923231353	not-binder
STNENINQ	HLA-A*23:01	9.568947593699695e-05	0.0001137520944537391	not-binder
RKGYTLVP	HLA-A*23:01	6.831510362459436e-05	7.232004297832452e-05	not-binder
RRNALPDI	HLA-A*23:01	0.0026250945113134756	0.0029004700849539675	not-binder
INNTDKNI	HLA-A*23:01	0.0007268800054589519	0.0005582971700832578	not-binder
RSVLLRGI	HLA-A*23:01	0.0033159655982840873	0.0028153312674426994	not-binder
TSIAAILR	HLA-A*23:01	0.002585014321721246	0.00499084736818368	not-binder
FKETYGLS	HLA-A*23:01	0.0027750864802129627	0.005167335346651395	not-binder
EVSQHNNA	HLA-A*23:01	2.235356504640684e-05	2.3960093491262293e-05	not-binder
RRQPGRLA	HLA-A*23:01	9.489343691058139e-05	0.00011885177546947121	not-binder
GKVSNAEL	HLA-A*23:01	0.0013227908391854725	0.0009616614439564736	not-binder
GPPNTGKS	HLA-A*23:01	0.0002560257676247749	0.00020190603812314178	not-binder
RELFVRRM	HLA-A*23:01	0.035669468249398054	0.05663230453595366	not-binder
EKEEKESD	HLA-A*23:01	0.006917577492160376	0.013574154326161492	not-binder
KKFGNKTP	HLA-A*23:01	6.957061753372073e-05	4.3936831246511444e-05	not-binder
DMVGRFSA	HLA-A*23:01	0.0009331199022199144	0.0009393427842814563	not-binder
HFPLHLSR	HLA-A*23:01	0.011127598129678517	0.00957818928664813	not-binder
QHPTFEAM	HLA-A*23:01	0.012147473925142548	0.01234246451466863	not-binder
SKQERDAG	HLA-A*23:01	6.738657992144681e-05	9.118147828386689e-05	not-binder
PPAFYAWR	HLA-A*23:01	0.0008402803243899287	0.0007235566480619872	not-binder
LMTLVLFS	HLA-A*23:01	0.006124356602231274	0.0075163510918792	not-binder
RSMVRTFI	HLA-A*23:01	0.022117113363651696	0.021537555685213094	not-binder
PSASLPFR	HLA-A*23:01	0.0010973974815897236	0.0014842382090835208	not-binder
ISAYHAGE	HLA-A*23:01	0.0002832750838933862	0.0002536660336308908	not-binder
ENSEEALT	HLA-A*23:01	0.00013736578856837767	0.00024055095581274047	not-binder
GAVLLVFA	HLA-A*23:01	0.0003406759565564244	0.0002840520300559221	not-binder
EIVRNSAF	HLA-A*23:01	0.01434083937201649	0.011481634743080678	not-binder
ELPFRPEA	HLA-A*23:01	0.0006949430745407881	0.0009194460478904139	not-binder
ALMGICGE	HLA-A*23:01	0.0002315208387642542	0.00023141803113245761	not-binder
GISRYTTQ	HLA-A*23:01	0.0001797787788220262	0.00022049707712898796	not-binder
DNRSPASS	HLA-A*23:01	5.058367490882176e-05	4.1780963346641604e-05	not-binder
ITTCQKCI	HLA-A*23:01	0.002274067414691672	0.002896854172544968	not-binder
RRLYSLDC	HLA-A*23:01	0.004715558249700377	0.009200531762492681	not-binder
DPAMAELV	HLA-A*23:01	0.001915009173336557	0.0022470919594518553	not-binder
AGDAGLGY	HLA-A*23:01	0.0001544159245895571	0.0001824661629497987	not-binder
KFFSAQGT	HLA-A*23:01	0.009415516366789233	0.015841435284256928	not-binder
FPDPWHKK	HLA-A*23:01	0.0018607193909701892	0.0024282296268167162	not-binder
VTDRGKDK	HLA-A*23:01	5.951781070052675e-05	5.303138378003142e-05	not-binder
GIKEYINL	HLA-A*23:01	0.002743694609398517	0.004929616432970161	not-binder
ATQENIAT	HLA-A*23:01	2.3820048821496242e-05	2.3405138191559125e-05	not-binder
AADKVHLV	HLA-A*23:01	0.0015405931710120058	0.001858053980098162	not-binder
AIFLVNFA	HLA-A*23:01	0.0034374082978501975	0.004726955385134903	not-binder
NEMSGNTE	HLA-A*23:01	0.00024235793024018903	0.0003107485711218921	not-binder
DDQLTHLR	HLA-A*23:01	0.0017466793275161762	0.002008679516137234	not-binder
TQVADAKI	HLA-A*23:01	0.01221552588394843	0.011457170392371421	not-binder
ILGICYGM	HLA-A*23:01	0.01295595548581332	0.014584822897877521	not-binder
YGFTGAQV	HLA-A*23:01	0.0016185424272407544	0.0026417674635862854	not-binder
LRMAPDYD	HLA-A*23:01	0.033675396589059756	0.06544531276208161	not-binder
PLTTISSD	HLA-A*23:01	0.00030807941580031085	0.00033638732811903216	not-binder
QFAISAKT	HLA-A*23:01	0.0011626280742348173	0.0009791221783474978	not-binder
LNIPIFQP	HLA-A*23:01	0.0014639021302173204	0.0015584773493167233	not-binder
PHVSTASA	HLA-A*23:01	0.0040624980836867055	0.007919550594486074	not-binder
QKLRNKHE	HLA-A*23:01	7.091508355099255e-05	7.6659059369613e-05	not-binder
KWPNELAA	HLA-A*23:01	0.015889462272753008	0.023255917608871007	not-binder
STRAKTIL	HLA-A*23:01	0.00032049372204010493	0.00038617831132932944	not-binder
GLTPSEQL	HLA-A*23:01	0.0017008924041874707	0.0023518440623269353	not-binder
ITLDTVHG	HLA-A*23:01	0.0002867845181526718	0.00041698678737322434	not-binder
ALVQTYDE	HLA-A*23:01	0.0003313040984533444	0.00021435647258546798	not-binder
AYLSMMAQ	HLA-A*23:01	0.026669621520704824	0.028204020661535222	not-binder
LKTSKEKP	HLA-A*23:01	0.0001098268570674632	0.0001762666720979631	not-binder
TGGLKYDA	HLA-A*23:01	0.00021919602177362664	0.0003678348254773799	not-binder
KKGIEVQI	HLA-A*23:01	0.010536529684031848	0.01593114358720143	not-binder
NRKLDKAA	HLA-A*23:01	4.334840835547582e-05	5.1490361780079686e-05	not-binder
EVIVRSVI	HLA-A*23:01	0.0017062477917079376	0.0018904997983377166	not-binder
FLSTPDRN	HLA-A*23:01	0.0002500607358342677	0.0002765128924699704	not-binder
RQALGERI	HLA-A*23:01	0.010663846061106597	0.015981870209818134	not-binder
LNHASGHL	HLA-A*23:01	0.0006904906564159319	0.0007196579366171424	not-binder
YVAPDEMF	HLA-A*23:01	0.5200959280133247	0.29611299852509465	ambiguous
LKDLDGVI	HLA-A*23:01	0.0009563064207213756	0.0006792204480544662	not-binder
HLRNISLA	HLA-A*23:01	0.0001850282543077439	0.0002134512244361496	not-binder
LTAKDKFG	HLA-A*23:01	0.0004405745746339562	0.0005166666014880651	not-binder
REITPFSL	HLA-A*23:01	0.004872498964687111	0.003968872641763832	not-binder
YGIGMSLL	HLA-A*23:01	0.030569860164541753	0.030093216113204518	not-binder
PLFYIYDS	HLA-A*23:01	0.0004982089190125136	0.000585609830230347	not-binder
YGGFASMQ	HLA-A*23:01	0.0024582139707526097	0.0033266819676603865	not-binder
FAEELARA	HLA-A*23:01	0.0004167229448512444	0.0005761974747833094	not-binder
PETTEKIP	HLA-A*23:01	0.0004627237290524795	0.0005487942914438571	not-binder
LIETWYAT	HLA-A*23:01	0.0033555255613464396	0.0057845533248752894	not-binder
GQFIQPIK	HLA-A*23:01	0.00886153565661516	0.011773393205518803	not-binder
VQAENGVV	HLA-A*23:01	9.403196966104588e-05	0.00017276235425289581	not-binder
DREQLLFR	HLA-A*23:01	0.0008384931111777405	0.0008600337973120226	not-binder
[truncated: 28,468 more rows]
