# Supplementary material for: Peptidome Surveillance Across Evolving SARS-CoV-2 Lineages Reveals HLA Binding Conservation in Nucleocapsid Among Variants With Most Potential for T-Cell Epitope Loss in Spike
Source: Front Immunol. 2022 Jun 23;13:918928. doi: 10.3389/fimmu.2022.918928 (PMC9260595; doi:10.3389/fimmu.2022.918928)
Supplement: Supplementary file 4 [file DataSheet_4.zip › cnn_results/HLA-B15_02_predictionsCNN.csv]

peptide	allele	prediction	prediction_std	classification
AAAPAGTTF	HLA-B*15:02	0.9903506278991699	0.00994465870495499	binder
AAGPPISEGK	HLA-B*15:02	0.10032700492301956	0.09024719974440366	not-binder
AAPATRAAL	HLA-B*15:02	0.7477315664291382	0.21954795859602041	binder
AEQRGENALKD	HLA-B*15:02	0.030907288007438184	0.023347995990716942	not-binder
AGFAGDDAPR	HLA-B*15:02	0.34673347980715336	0.261033225356498	not-binder
AGHINPLIIY	HLA-B*15:02	0.659058028459549	0.23616073529847645	binder
ALAADHTVY	HLA-B*15:02	0.9843594193458557	0.017988148155680537	binder
ALAPALVETY	HLA-B*15:02	0.990627646446228	0.008666382546568275	binder
ALVKAGKVY	HLA-B*15:02	0.8641847729682922	0.07766356378232499	binder
ALWIGTTSF	HLA-B*15:02	0.9322319984436035	0.09278232123758696	binder
ALWKQFQSF	HLA-B*15:02	0.817316597700119	0.25660537111849835	binder
ALYPQTTCF	HLA-B*15:02	0.9789808988571167	0.007613020357475623	binder
ANAGAILSQF	HLA-B*15:02	0.7490691184997559	0.1005755895770357	binder
APLRDPALRQLL	HLA-B*15:02	0.1159015295561403	0.21912490428691211	not-binder
AQHLFLQAF	HLA-B*15:02	0.9618710041046142	0.02686084851655804	binder
ARAGETRF	HLA-B*15:02	0.050866833049803974	0.03547918166779689	not-binder
ARAGETRFT	HLA-B*15:02	0.012769842287525535	0.013083133039961461	not-binder
ATAQPPAPL	HLA-B*15:02	0.6757469713687897	0.13976077022090924	binder
AVAPFFKSY	HLA-B*15:02	0.9733643054962158	0.028052141217080585	binder
AVDSRTGKLT	HLA-B*15:02	0.20793688111007214	0.1755425999679673	not-binder
AVHDITVAY	HLA-B*15:02	0.9967225432395935	0.0024223317078598417	binder
AVRDYEKVY	HLA-B*15:02	0.9346608281135559	0.058694625696119954	binder
AVRTTGNVY	HLA-B*15:02	0.979099690914154	0.020090532578238392	binder
DAFAPVAY	HLA-B*15:02	0.8997814297676087	0.09198587428793964	binder
DAPLRDPALRQLL	HLA-B*15:02	0.012782958679599688	0.017815361594716646	not-binder
DAWKLTTQY	HLA-B*15:02	0.991290020942688	0.004209572797434423	binder
DAYAINSY	HLA-B*15:02	0.9701024055480957	0.031429328000233896	binder
DFESHITSY	HLA-B*15:02	0.9752694845199585	0.021147323392633	binder
DFFAQQTRF	HLA-B*15:02	0.8552839994430542	0.05749710323639991	binder
DFLLSRQM	HLA-B*15:02	0.6965666890144349	0.2551023618535237	binder
DGHLFQVEY	HLA-B*15:02	0.9633726477622986	0.011235913635498206	binder
DIAKHLTY	HLA-B*15:02	0.9781855583190918	0.029556392066929307	binder
DIIKDQKAY	HLA-B*15:02	0.9727786898612976	0.014196768412499837	binder
DILFVRTSY	HLA-B*15:02	0.9650192022323608	0.013006814362721521	binder
DIREEKASW	HLA-B*15:02	0.6699625074863433	0.21930948182922236	binder
DIRKELEKY	HLA-B*15:02	0.9726099133491516	0.028345448776062276	binder
DIRQERTAW	HLA-B*15:02	0.6646677851676941	0.28950275239218337	binder
DIYDHAVLF	HLA-B*15:02	0.9500919461250306	0.02110053366327856	binder
DIYIQSAKY	HLA-B*15:02	0.9558972120285034	0.026937152973539564	binder
DIYRELYAF	HLA-B*15:02	0.9559461355209351	0.028719075318896677	binder
DLANIRSEY	HLA-B*15:02	0.9920079112052917	0.0027586390895789474	binder
DLIGHIVEF	HLA-B*15:02	0.9927925348281861	0.0041324300077309395	binder
DLLPSFHPY	HLA-B*15:02	0.957181715965271	0.03365377383879398	binder
DLLQHSEY	HLA-B*15:02	0.9898447275161744	0.007248040647290731	binder
DLRDPGSVIVAF	HLA-B*15:02	0.8104091882705688	0.24248166209931038	binder
DLRFIDAVY	HLA-B*15:02	0.985415804386139	0.010855000649354919	binder
DLRHFDPEF	HLA-B*15:02	0.9620203495025634	0.02021684785134682	binder
DLRKEDVAM	HLA-B*15:02	0.9738012552261353	0.021494898342648217	binder
DLRKNYTAY	HLA-B*15:02	0.983792245388031	0.011872439346697745	binder
DLRKSPVF	HLA-B*15:02	0.5306150943040848	0.32447267158628984	ambiguous
DLRPDEEVF	HLA-B*15:02	0.9548073291778565	0.030084389224457296	binder
DLRRDIAY	HLA-B*15:02	0.9252410173416138	0.06421415539920908	binder
DLRTKEVVF	HLA-B*15:02	0.9140473961830139	0.08291176227030028	binder
DLWPAKQY	HLA-B*15:02	0.9487443447113038	0.05378322702756584	binder
DLYKGSVAL	HLA-B*15:02	0.8567647337913513	0.13778987254754507	binder
DLYSAYDY	HLA-B*15:02	0.8452955842018127	0.15736961149896622	binder
DLYYGGEAF	HLA-B*15:02	0.9652268767356873	0.03067540789382083	binder
DMKKAITY	HLA-B*15:02	0.9696763157844543	0.04148214603488514	binder
DMNRHLHEY	HLA-B*15:02	0.9909696936607361	0.004105693699222117	binder
DPYGSGGQKF	HLA-B*15:02	0.9336244463920593	0.057543193913807175	binder
DQAFGLPRL	HLA-B*15:02	0.25439915955066683	0.20001484101886355	not-binder
DQGPAHPPG	HLA-B*15:02	0.024965887144207954	0.019343518821331996	not-binder
DQKIHRPM	HLA-B*15:02	0.7042904078960419	0.16424386767552415	binder
DQMAKVLQF	HLA-B*15:02	0.9374389529228211	0.04540910694271248	binder
DQQQFNTMY	HLA-B*15:02	0.9591316461563111	0.015938821789186517	binder
DQRVIYYY	HLA-B*15:02	0.9135350942611694	0.06607442018516467	binder
DSYKPIVEY	HLA-B*15:02	0.9870964765548706	0.005994224845869942	binder
DTGRPSTTVR	HLA-B*15:02	0.04333334832917899	0.041330942426519704	not-binder
DVAPTHILY	HLA-B*15:02	0.9703412771224975	0.015037626468949274	binder
DVFSVKTEM	HLA-B*15:02	0.8527783393859864	0.197728406642222	binder
DVLKALQM	HLA-B*15:02	0.8234232664108276	0.1653839677248855	binder
DVNKVVEY	HLA-B*15:02	0.989385724067688	0.012906143980294146	binder
DVPLVVEY	HLA-B*15:02	0.844296932220459	0.14820264547661793	binder
DVVAHEVY	HLA-B*15:02	0.9624277830123902	0.030505556573907747	binder
EAAPPGELY	HLA-B*15:02	0.9690973877906799	0.016939888584619336	binder
EAYHSVIKY	HLA-B*15:02	0.992833960056305	0.001862889145472166	binder
EEPIYIITEY	HLA-B*15:02	0.9171425223350524	0.054090090406016235	binder
EFFRVVSEY	HLA-B*15:02	0.9898068904876709	0.00842265897805886	binder
EFMPASRSEY	HLA-B*15:02	0.9636533975601196	0.01932516622723955	binder
EHVVVPIVAF	HLA-B*15:02	0.8803534865379333	0.08540184037896549	binder
EIRKDISAM	HLA-B*15:02	0.9682248592376709	0.018313051868345247	binder
EIYGGSDSRF	HLA-B*15:02	0.9354130983352661	0.06696744084408379	binder
ELAKQVIEY	HLA-B*15:02	0.9905346155166626	0.010583178625144398	binder
ELAPNFQVF	HLA-B*15:02	0.9652137279510498	0.028822704160358113	binder
ELASWGHEY	HLA-B*15:02	0.9702664852142334	0.030212396573208924	binder
ELDPESREY	HLA-B*15:02	0.9461155533790588	0.03104634547095647	binder
ELESTNRRY	HLA-B*15:02	0.5882525861263275	0.1767416001438303	ambiguous
ELFKEARKY	HLA-B*15:02	0.9218994379043579	0.0684702439727059	binder
ELFSSRSKY	HLA-B*15:02	0.9843408703804016	0.011570214290821173	binder
ELNPKILAL	HLA-B*15:02	0.6753117680549622	0.2694649066213787	binder
ELRAKFEEY	HLA-B*15:02	0.9748243451118469	0.022457292011831644	binder
ELRDNDKTRY	HLA-B*15:02	0.9321920990943908	0.025193130366396987	binder
ELREGFVEY	HLA-B*15:02	0.9978938460350036	0.0013272221453840514	binder
ELREQTVHY	HLA-B*15:02	0.9901076912879944	0.0021443968591321684	binder
ELRNASAVM	HLA-B*15:02	0.9701412916183472	0.009987091012021807	binder
ELRTECNHY	HLA-B*15:02	0.9717032432556152	0.018218076109924625	binder
ELVPESQAY	HLA-B*15:02	0.9433458328247071	0.07532045777336506	binder
ELYHQSVVY	HLA-B*15:02	0.9904747247695923	0.007969341034436693	binder
ELYNTIRDY	HLA-B*15:02	0.9621115684509277	0.02605971587936209	binder
ELYQRIYAF	HLA-B*15:02	0.9654314994812012	0.039540296712682416	binder
ELYRATREF	HLA-B*15:02	0.9580482244491577	0.03555046234613385	binder
EMARHLREY	HLA-B*15:02	0.9890102267265319	0.004230206874655084	binder
EMRKIVAEY	HLA-B*15:02	0.9947979211807251	0.006295651612200209	binder
EPRKGEPAY	HLA-B*15:02	0.8934327363967896	0.13065509895742697	binder
EQAPAPARPY	HLA-B*15:02	0.9507180094718933	0.04552340392448591	binder
EQHESIVM	HLA-B*15:02	0.6518417298793793	0.21154773069571697	binder
EQILATAVY	HLA-B*15:02	0.973162043094635	0.017241015354356702	binder
EQLTPGVVY	HLA-B*15:02	0.9566345095634461	0.015242359528053964	binder
EQRAHVQEF	HLA-B*15:02	0.9897422790527344	0.004048568708448369	binder
EQRFPVATM	HLA-B*15:02	0.9358517289161682	0.03040874478411187	binder
EQWKSHRSY	HLA-B*15:02	0.9462862133979797	0.038912564938727204	binder
EQYDAFVKF	HLA-B*15:02	0.9228090047836304	0.059574557856347035	binder
EQYQKTEAY	HLA-B*15:02	0.9884884357452393	0.00836171551544984	binder
EQYTPKAKY	HLA-B*15:02	0.9673476576805115	0.010840419894318764	binder
ESAPVHNSF	HLA-B*15:02	0.9294432282447815	0.05241651532981575	binder
ESYSIYVY	HLA-B*15:02	0.8678989887237549	0.09698947883512414	binder
EVIPPMKEF	HLA-B*15:02	0.7547035336494445	0.1300018003900688	binder
EVIPTHTVY	HLA-B*15:02	0.9851213932037354	0.018122745688312278	binder
EVLIHGVSY	HLA-B*15:02	0.9786195993423462	0.013995527999502204	binder
EVLMLLPPAHY	HLA-B*15:02	0.6282163023948669	0.22612463961567147	binder
EVRKEEQRY	HLA-B*15:02	0.94596186876297	0.04162524902964272	binder
EVRLQNETSY	HLA-B*15:02	0.9701366424560547	0.023114653354623524	binder
FDRLVLQY	HLA-B*15:02	0.8224319577217102	0.11217604758820976	binder
FIGKPDMAY	HLA-B*15:02	0.9826263546943664	0.016504691183219695	binder
FIMGKTIEF	HLA-B*15:02	0.9912073254585266	0.006617191092883147	binder
FIVDARPAM	HLA-B*15:02	0.983613383769989	0.014150534023512722	binder
FLALGNSF	HLA-B*15:02	0.6314778983592987	0.1319903866032168	binder
FLDPRQPSY	HLA-B*15:02	0.983167290687561	0.010916087336251868	binder
FLHESLVEY	HLA-B*15:02	0.9991259574890137	0.0004597656887805183	binder
FLKPGEKTY	HLA-B*15:02	0.9963905215263367	0.0022726379923578995	binder
FLQESNVLY	HLA-B*15:02	0.9866654515266419	0.013643902399148014	binder
FLRDPKRNPRPVTY	HLA-B*15:02	0.6571389093995095	0.3121359260701116	binder
FLRTREPAL	HLA-B*15:02	0.510051816701889	0.19496819252626651	ambiguous
FLTAAKKARAG	HLA-B*15:02	0.006559877190738916	0.007037296355861395	not-binder
FLWAGGRASY	HLA-B*15:02	0.9977185368537903	0.0013393662709300725	binder
FLYLSAEY	HLA-B*15:02	0.937449312210083	0.04125197427979685	binder
FLYPFPLAL	HLA-B*15:02	0.9809491157531738	0.014799924969984567	binder
FLYTGGIGF	HLA-B*15:02	0.9940709352493287	0.0053765069549654675	binder
FNEKSKEL	HLA-B*15:02	0.37450413703918456	0.11266365191081439	not-binder
FPHNFQETTY	HLA-B*15:02	0.9827564001083374	0.021722517748816648	binder
FPHSAHQKY	HLA-B*15:02	0.9885423183441162	0.008231551031825839	binder
FPMEIRQY	HLA-B*15:02	0.9894631743431092	0.0054066309746013536	binder
FQFIMKQSY	HLA-B*15:02	0.9910800337791443	0.0024029256864943594	binder
FQMGPTQAY	HLA-B*15:02	0.9988952159881592	0.0006388770425784397	binder
FQRLPDFSY	HLA-B*15:02	0.9961049437522889	0.002651174769363932	binder
FQTHTTPVL	HLA-B*15:02	0.8569382309913636	0.10153052281617309	binder
FQYDDSGNTF	HLA-B*15:02	0.9973038077354431	0.001530336165023956	binder
FQYLSKTY	HLA-B*15:02	0.9819805741310119	0.017331661600537916	binder
FQYSKSPSL	HLA-B*15:02	0.9230476140975952	0.0824359131245768	binder
FVAPATGAH	HLA-B*15:02	0.9046881675720215	0.09399571734230347	binder
FVAPEIVNY	HLA-B*15:02	0.9890260934829712	0.006204162504125732	binder
FVLKEGVEY	HLA-B*15:02	0.9931500077247619	0.0072390450245354235	binder
GAGGGFGSRS	HLA-B*15:02	0.41761274933815	0.24324866687312927	ambiguous
GAGGGFGSRSL	HLA-B*15:02	0.8082793235778809	0.24333497123137834	binder
GGGGGGLGSGGSIR	HLA-B*15:02	0.8389901995658875	0.2812255772021667	binder
GGGGGLGSGGSIR	HLA-B*15:02	0.8758421659469604	0.14288238015852145	binder
GGGGLGSGGSIR	HLA-B*15:02	0.6151205331087113	0.3176885221597986	ambiguous
GGGGLGSGGSIRSS	HLA-B*15:02	0.71059250831604	0.23948427380520176	binder
GGGLSVSSSR	HLA-B*15:02	0.18201328655704857	0.26922517005069235	not-binder
GLASPHSQY	HLA-B*15:02	0.9395764708518982	0.08721932620703106	binder
GLFQHQTTY	HLA-B*15:02	0.9960930943489075	0.0033376684442482257	binder
GLGSGGSIRSS	HLA-B*15:02	0.09821716165170073	0.09219407816067304	not-binder
GLSKPVSSY	HLA-B*15:02	0.974257230758667	0.0104256731876922	binder
GQRPTQPVY	HLA-B*15:02	0.9748570203781128	0.01761187841391632	binder
GRPQATAVYKVSEY	HLA-B*15:02	0.10817321012727917	0.11013110886870975	not-binder
GSGSGWSSSRGPY	HLA-B*15:02	0.9188783884048461	0.12555319415189267	binder
GVAPESFEY	HLA-B*15:02	0.9576475381851196	0.05450192566520698	binder
GVWTYDDATKTF	HLA-B*15:02	0.626808762550354	0.18455505154528334	binder
HAALHLMAF	HLA-B*15:02	0.9728113174438476	0.023956844098402694	binder
HAFGGNKASY	HLA-B*15:02	0.999370563030243	0.0006912106813491785	binder
HAVGPSTAM	HLA-B*15:02	0.9837959289550782	0.02397674272258786	binder
HAVVVGVY	HLA-B*15:02	0.9777217864990234	0.00636662603610205	binder
HFIRPGNAL	HLA-B*15:02	0.7736643314361572	0.1457968824359704	binder
HFYQGLVY	HLA-B*15:02	0.9376709580421447	0.04334634230632597	binder
HIAEEADRKY	HLA-B*15:02	0.8739935040473938	0.080805240399518	binder
HIAENILSY	HLA-B*15:02	0.9981886863708496	0.0015025373495127208	binder
HIAIPQEAY	HLA-B*15:02	0.9890359520912171	0.007772379035349518	binder
HIASFLSVF	HLA-B*15:02	0.9672762274742126	0.023240043595751898	binder
HIITGVAVF	HLA-B*15:02	0.9860942244529725	0.00957254790830443	binder
HIKNPDWRY	HLA-B*15:02	0.9536073446273804	0.05182243532484133	binder
HIKPGAKVLY	HLA-B*15:02	0.9691390633583069	0.02532840123973598	binder
HIKTETVTY	HLA-B*15:02	0.9983555793762207	0.0009513706781769602	binder
HIMEIFSTY	HLA-B*15:02	0.9974766969680786	0.0017242261038793102	binder
HIMPPQQHY	HLA-B*15:02	0.988623857498169	0.010159869996293041	binder
HIRENSYSY	HLA-B*15:02	0.998041832447052	0.0011321338416480872	binder
HIRFDEISF	HLA-B*15:02	0.9743722081184387	0.021965345099835273	binder
HISPVTSTY	HLA-B*15:02	0.9977496981620788	0.0016506884180162457	binder
HLAGTHTSL	HLA-B*15:02	0.8896541237831116	0.1338509579320869	binder
HLEGKPRIL	HLA-B*15:02	0.07113163694739341	0.06138048182838763	not-binder
HLFEHILNGY	HLA-B*15:02	0.9946060538291931	0.00517730945048732	binder
HLFGQPNSAY	HLA-B*15:02	0.9960423350334168	0.004287786960001766	binder
HLGEFVNVF	HLA-B*15:02	0.9689057230949402	0.007265595773426379	binder
HLHASTTVL	HLA-B*15:02	0.9386641621589661	0.06546442255435339	binder
HLHHPSVAY	HLA-B*15:02	0.9985573053359985	0.0009169297871444779	binder
HLHMETSDF	HLA-B*15:02	0.9648131012916565	0.01751624095013143	binder
HLIPAGSQL	HLA-B*15:02	0.8272868037223816	0.1513173294410434	binder
HLKFEINAY	HLA-B*15:02	0.9956065893173218	0.0031052267683660366	binder
HLKKHGLTY	HLA-B*15:02	0.9986172556877136	0.0006455401087130886	binder
HLLAGGFAEF	HLA-B*15:02	0.9781875014305115	0.009255721446566965	binder
HLLPEEQVY	HLA-B*15:02	0.9841206908226013	0.010432161419515536	binder
HLPETKFSEL	HLA-B*15:02	0.7020107865333557	0.16996409985635486	binder
HLPPPSVAY	HLA-B*15:02	0.9895002126693726	0.009991284866082013	binder
HLRDYFEQY	HLA-B*15:02	0.9968432664871216	0.0028826999586772273	binder
HLRGNEVLY	HLA-B*15:02	0.9866457104682922	0.010970862142971691	binder
HLRPESHSY	HLA-B*15:02	0.9984744310379028	0.0013177980706000753	binder
HLRPRPRAY	HLA-B*15:02	0.972403597831726	0.020474335470699663	binder
HLSDSKNVF	HLA-B*15:02	0.9393597841262817	0.059641490343175396	binder
HLTVHNIAY	HLA-B*15:02	0.9916888356208802	0.00928345144019637	binder
HLVKLGKAY	HLA-B*15:02	0.9844678044319153	0.006575002582305748	binder
HLYEGDNLY	HLA-B*15:02	0.9914836049079895	0.009483710293694318	binder
HLYETQRKY	HLA-B*15:02	0.9873160004615784	0.011450281475834444	binder
HLYGSLLYY	HLA-B*15:02	0.9968671083450318	0.0030934455409702384	binder
HLYSTHAAL	HLA-B*15:02	0.9725895047187805	0.02103502208198707	binder
HPIEGSTTVF	HLA-B*15:02	0.978778886795044	0.024740457444908333	binder
HPILNDPIY	HLA-B*15:02	0.9244837880134582	0.0831621410406453	binder
HPLTPGSHY	HLA-B*15:02	0.9794868350028991	0.02504071694629888	binder
HPTSVISGY	HLA-B*15:02	0.92206369638443	0.1147808889280615	binder
HQAIHTIEF	HLA-B*15:02	0.9953909635543823	0.0049513926819091825	binder
HQASHQPLY	HLA-B*15:02	0.9768777132034302	0.012504238027154224	binder
HQHLSKESM	HLA-B*15:02	0.95293687582016	0.05974422641133885	binder
HQPLHVTKGY	HLA-B*15:02	0.9083313465118408	0.05768465479398743	binder
HQYFSYNQM	HLA-B*15:02	0.9448683261871338	0.06459697803958325	binder
HQYHIRAY	HLA-B*15:02	0.9799567103385926	0.020467454996941314	binder
HQYKVRAY	HLA-B*15:02	0.9588276267051696	0.0318683804282646	binder
HQYSIQVAF	HLA-B*15:02	0.9633970618247986	0.03472388825035478	binder
HSAPGGPSY	HLA-B*15:02	0.9922936081886291	0.005339938008468798	binder
HVAPQQNAL	HLA-B*15:02	0.8404332637786865	0.15760035835403263	binder
HVAPVAGQL	HLA-B*15:02	0.8702068448066711	0.10402590288099342	binder
HVAPVTSVEW	HLA-B*15:02	0.7866211771965027	0.10337953379863159	binder
HVFIGGTPL	HLA-B*15:02	0.9135953068733216	0.10151844056821954	binder
HVGPFIDSY	HLA-B*15:02	0.9739903688430787	0.021969079083838494	binder
HVGPGVLSM	HLA-B*15:02	0.9725596308708191	0.02253677661521934	binder
HVGQAGVQM	HLA-B*15:02	0.7594412565231323	0.17032890191443634	binder
HVHHLINEY	HLA-B*15:02	0.9977623105049134	0.001835240178418734	binder
HVIIQAEF	HLA-B*15:02	0.607715567946434	0.26128732794248727	ambiguous
HVKDANGNSF	HLA-B*15:02	0.9856227517127991	0.014970676042205021	binder
HVNGIVQKY	HLA-B*15:02	0.9939159154891968	0.006725136634976344	binder
HVSGESSVF	HLA-B*15:02	0.9337224960327148	0.057424439092900306	binder
HVSPDFKTY	HLA-B*15:02	0.986052644252777	0.012346244176884002	binder
HVSTVNPNY	HLA-B*15:02	0.9536080718040466	0.03394744920803841	binder
HVTSNHVSY	HLA-B*15:02	0.9839571237564086	0.01743242349491602	binder
HVVAGTAGY	HLA-B*15:02	0.9758079528808594	0.022392164226877845	binder
HVYEIPVEY	HLA-B*15:02	0.9965296030044556	0.0024885634459987827	binder
HVYHHASML	HLA-B*15:02	0.8216244459152222	0.11658824575055629	binder
IAKNRKDIENQ	HLA-B*15:02	0.04458973645232618	0.029252906106079994	not-binder
IAKNRKDIENQY	HLA-B*15:02	0.5923935778439045	0.2955974440514345	ambiguous
IAPTGHSL	HLA-B*15:02	0.43812239095568656	0.3382122276357177	ambiguous
IGQSKSVKIY	HLA-B*15:02	0.3122259572148323	0.1769807484168656	not-binder
IIHEGSSVY	HLA-B*15:02	0.9960017800331116	0.0039280382165105075	binder
IIREKDTEY	HLA-B*15:02	0.9936380386352539	0.003701550011615684	binder
IIRTGEKPY	HLA-B*15:02	0.9540561437606812	0.026374866837269917	binder
ILINSGSRY	HLA-B*15:02	0.9787507891654968	0.010772525503230749	binder
ILKPDGSLY	HLA-B*15:02	0.9926573991775512	0.0034030269112900074	binder
ILRLGGIAY	HLA-B*15:02	0.9936999320983887	0.002285386107524764	binder
ILRTDNISF	HLA-B*15:02	0.9915855407714844	0.002845756698929319	binder
IPAATTIAY	HLA-B*15:02	0.9756756663322449	0.020905859793195272	binder
IPREVVAY	HLA-B*15:02	0.9636414051055908	0.01415093869709535	binder
IQFEIAHAY	HLA-B*15:02	0.9896262884140015	0.006073526577049303	binder
IQKQFEELY	HLA-B*15:02	0.9921318531036377	0.003067825400608464	binder
ISPTGHSL	HLA-B*15:02	0.34803948160260917	0.3294273624684321	ambiguous
IVKKPGNIY	HLA-B*15:02	0.9817605137825012	0.010787508668959719	binder
KAPAPRPSL	HLA-B*15:02	0.5666547358036041	0.1977798077647963	ambiguous
KAPGSTSNL	HLA-B*15:02	0.1868918679654598	0.09813823545485778	not-binder
KAPSAARSL	HLA-B*15:02	0.3397644802927971	0.1957089574083881	not-binder
KVRESERAF	HLA-B*15:02	0.7637267947196961	0.21384889335862722	binder
LAYLQRIAL	HLA-B*15:02	0.892025887966156	0.1007481818803503	binder
LEQQNQVL	HLA-B*15:02	0.11557888202369213	0.08745497565659716	not-binder
LIKEKEEAF	HLA-B*15:02	0.9464752197265625	0.048307911743976466	binder
LIKKDVNY	HLA-B*15:02	0.8156349778175354	0.11803306772389191	binder
LIRDKEVEF	HLA-B*15:02	0.961694872379303	0.009845553295639395	binder
LIRDNRVVY	HLA-B*15:02	0.9851409196853638	0.010313906767262165	binder
LIYDGKVEM	HLA-B*15:02	0.9850205540657043	0.01146612118813215	binder
LLETVVRVY	HLA-B*15:02	0.8546288251876831	0.07719125185728828	binder
LLHAFQATF	HLA-B*15:02	0.9715968132019043	0.01788693711736073	binder
LLHASLSEY	HLA-B*15:02	0.994473648071289	0.0020979062343486755	binder
LLKSEKSSY	HLA-B*15:02	0.9922588109970093	0.005146017346089253	binder
LLLILVAFGT	HLA-B*15:02	0.3050707496702671	0.2986003013829336	not-binder
LLREEDNKY	HLA-B*15:02	0.9859025120735169	0.009127015648434402	binder
LLTKNGHVY	HLA-B*15:02	0.942920196056366	0.022356199760426593	binder
LLYDTQQSF	HLA-B*15:02	0.980498445034027	0.007821829737770302	binder
LLYPYEQAQY	HLA-B*15:02	0.9792534589767456	0.009397670011376563	binder
LPFDKETGF	HLA-B*15:02	0.8787564277648926	0.10371488137678023	binder
LPYAGDVSM	HLA-B*15:02	0.988696551322937	0.008878649229920365	binder
LPYESQVY	HLA-B*15:02	0.9574753761291503	0.03128315246975053	binder
LPYQGHNSF	HLA-B*15:02	0.9934430718421936	0.004087929146215094	binder
LPYQVNQM	HLA-B*15:02	0.898497474193573	0.12384406133284942	binder
LQALFKEAY	HLA-B*15:02	0.9723285913467408	0.013408149259167548	binder
LQQAKEDL	HLA-B*15:02	0.10510796690359711	0.1529405851754078	not-binder
LQQVDTSTR	HLA-B*15:02	0.04198435493162833	0.039949993176520884	not-binder
LQQVDTSTRTHN	HLA-B*15:02	0.003952942371324752	0.004228816523049106	not-binder
LQRLVNLY	HLA-B*15:02	0.9590547919273377	0.03736616186024924	binder
LQYSGKTTF	HLA-B*15:02	0.9909375548362732	0.007048960866207202	binder
LSGNNVVEY	HLA-B*15:02	0.8802026748657227	0.08821743273930306	binder
LSVGSPSVL	HLA-B*15:02	0.6953593373298645	0.20711409194262623	binder
LTTKQSSY	HLA-B*15:02	0.6868651270866394	0.3102330847365216	binder
LTVGNNKTL	HLA-B*15:02	0.26562782004475594	0.19663889074326682	not-binder
LVRELEKKF	HLA-B*15:02	0.6032934844493866	0.22616345962124873	ambiguous
MAFQNDVY	HLA-B*15:02	0.9559005379676819	0.02033056035650691	binder
MARDEKNYY	HLA-B*15:02	0.9814718723297119	0.008807599102359974	binder
MARSPGRAY	HLA-B*15:02	0.9791602969169617	0.035336149830214	binder
MARYEREQY	HLA-B*15:02	0.9786368370056152	0.012023771314771241	binder
MIAEPAHFY	HLA-B*15:02	0.9954218983650207	0.0023076887020396933	binder
MLAPPRELF	HLA-B*15:02	0.9579070925712585	0.02794120048928932	binder
MLRATGKAY	HLA-B*15:02	0.9966038823127746	0.002486896350892371	binder
MLRDIIREY	HLA-B*15:02	0.9983563184738159	0.001282233174010892	binder
MLYKGQTAY	HLA-B*15:02	0.9982170224189758	0.0007853607811941995	binder
MMYSGELKF	HLA-B*15:02	0.9902949452400207	0.006628198728166911	binder
MPAPEIVSY	HLA-B*15:02	0.9942760229110718	0.004692963894923976	binder
MPEPASRCL	HLA-B*15:02	0.8879283428192138	0.09621610624149583	binder
MPKVHIEF	HLA-B*15:02	0.9323134779930115	0.06875704420123556	binder
MPQFSTIEY	HLA-B*15:02	0.9909861564636231	0.010012578106961885	binder
MPRLEVQSF	HLA-B*15:02	0.9874679207801819	0.008117388792941932	binder
MQHIFLNNY	HLA-B*15:02	0.9880221366882325	0.006869043577924068	binder
MQIVHKITL	HLA-B*15:02	0.9229758262634278	0.06782944480955201	binder
MQKPFEDASF	HLA-B*15:02	0.9764897942543029	0.0305332888530883	binder
MQLPNGVTY	HLA-B*15:02	0.9965022325515747	0.0008578343145140847	binder
MQNPNAIIL	HLA-B*15:02	0.919862961769104	0.1176187896594243	binder
MQRLIEKY	HLA-B*15:02	0.9889115214347839	0.010741411431119795	binder
MVASMRLAY	HLA-B*15:02	0.9923871755599976	0.009176688579306905	binder
MVHSEVAAY	HLA-B*15:02	0.9977772474288941	0.0013112339471271575	binder
MVIRPHKSF	HLA-B*15:02	0.9798839449882507	0.002816909563368652	binder
MVKVDPETRY	HLA-B*15:02	0.9811013817787171	0.0056478082313142506	binder
MVSEAGTGF	HLA-B*15:02	0.9585284233093262	0.03040060921474022	binder
NAAPGVDL	HLA-B*15:02	0.41835483610630037	0.20903188095891467	ambiguous
NAAPSHTKF	HLA-B*15:02	0.9530210971832276	0.025754119055565468	binder
NAHEFITSF	HLA-B*15:02	0.991593337059021	0.0028549179122174407	binder
NAPWAVTSL	HLA-B*15:02	0.6626737356185913	0.2553345228371433	binder
NFLLSHEY	HLA-B*15:02	0.9728176116943359	0.010375542244919288	binder
NIFSEVRVY	HLA-B*15:02	0.9897184371948242	0.003574626583123878	binder
NIHSGDRPY	HLA-B*15:02	0.9601784348487854	0.0408704300089532	binder
NIKNDPDKEY	HLA-B*15:02	0.9626225113868714	0.03285003224830232	binder
NIKTGGRVY	HLA-B*15:02	0.9830393671989441	0.02213189027659901	binder
NIRDIDKAL	HLA-B*15:02	0.5307218849658966	0.1639458778372557	ambiguous
NIREVGFEY	HLA-B*15:02	0.9941071152687073	0.003330892508835267	binder
NIRNEIGVFY	HLA-B*15:02	0.9508858919143677	0.019573908557576736	binder
NIRPADSRW	HLA-B*15:02	0.19632208943367005	0.12439516961067755	not-binder
NIVDKTASF	HLA-B*15:02	0.9846744775772095	0.01036136778860734	binder
NIVHATQLY	HLA-B*15:02	0.9680710554122924	0.025576044546099783	binder
NLHSGARPY	HLA-B*15:02	0.9717284560203552	0.03518263334877049	binder
NLIGPGHSF	HLA-B*15:02	0.9916524767875672	0.005530787247437449	binder
NLKAPSRHY	HLA-B*15:02	0.9532683372497559	0.0325007928403422	binder
NLKKSDRYY	HLA-B*15:02	0.8365943908691407	0.10340790874197897	binder
NLLKEVRIY	HLA-B*15:02	0.8433006286621094	0.13767743115079856	binder
NLLSQSHAY	HLA-B*15:02	0.9917048335075378	0.007083134884085187	binder
NLMELTQIY	HLA-B*15:02	0.9844971776008606	0.012309012030830527	binder
NLPDEIYHVY	HLA-B*15:02	0.9425103425979614	0.059046228682928296	binder
NLPVPSGVAF	HLA-B*15:02	0.9561402797698975	0.028715757332954877	binder
NLRGTTEGVYY	HLA-B*15:02	0.9744563460350036	0.0224720340261831	binder
NLRPVGEDF	HLA-B*15:02	0.9271084547042847	0.054699334626977694	binder
NLVKHAEVY	HLA-B*15:02	0.9787229180335999	0.029332272801377977	binder
NLVVSGKVY	HLA-B*15:02	0.9485964417457581	0.040630727975706334	binder
NLYDHELVF	HLA-B*15:02	0.9898743987083435	0.00383550342265541	binder
NLYPHRTAF	HLA-B*15:02	0.9954356908798218	0.0024916007425577506	binder
NMNDLVSEY	HLA-B*15:02	0.993828547000885	0.007591477320763697	binder
NMQLPNGVTY	HLA-B*15:02	0.9923290967941284	0.004323722268813752	binder
NMYKGGQYY	HLA-B*15:02	0.9939088821411133	0.0052161149337976356	binder
NPYDRGSAF	HLA-B*15:02	0.9005725860595704	0.07719135072390874	binder
NQHAYPTAY	HLA-B*15:02	0.9919793248176575	0.005223591085084959	binder
NQHGIILKY	HLA-B*15:02	0.99180588722229	0.006107287305435482	binder
NQIPFIIQY	HLA-B*15:02	0.988060462474823	0.010760034406151807	binder
NQRTDLGTSY	HLA-B*15:02	0.9919724941253663	0.0070246945182483944	binder
NSAPEHISY	HLA-B*15:02	0.9897768259048462	0.006944572280944458	binder
NTHRHLTEF	HLA-B*15:02	0.8974236845970154	0.03106601844980188	binder
NVAPYDPHF	HLA-B*15:02	0.8367709517478943	0.15097563753498186	binder
NVAVPSHLY	HLA-B*15:02	0.9491812944412231	0.0447468901779039	binder
NVHSFFSAF	HLA-B*15:02	0.9308264255523682	0.06298815668881025	binder
NVSSPHREF	HLA-B*15:02	0.7550079226493835	0.1359701005667152	binder
NVVKTGRVM	HLA-B*15:02	0.7211527287960052	0.24734847438230048	binder
PADPAPAPA	HLA-B*15:02	0.15301680602133275	0.20343862415543845	not-binder
PGLARQAPKPRKQ	HLA-B*15:02	0.20512089398689567	0.24031772536741625	not-binder
PHIHARVYNY	HLA-B*15:02	0.3506396487355232	0.20171133927417514	not-binder
PIYIITEY	HLA-B*15:02	0.6374642372131347	0.09012651599947538	binder
PPSHLGSSSPF	HLA-B*15:02	0.5408758573234081	0.2698670575094806	ambiguous
PPYTVVYFPVRGR	HLA-B*15:02	0.22720081470906733	0.37890321673744165	not-binder
QARIEIESF	HLA-B*15:02	0.9688075065612793	0.013362192138745376	binder
QFYDNKGITY	HLA-B*15:02	0.9924872517585754	0.0025719927887983686	binder
QIGPVAGVM	HLA-B*15:02	0.8962955832481384	0.04436956241342128	binder
QIRELEAEF	HLA-B*15:02	0.9712397336959839	0.016472643555685892	binder
QLIDLAEEY	HLA-B*15:02	0.9783014535903931	0.017225459874181802	binder
QLRPEFEAM	HLA-B*15:02	0.9705456972122193	0.013866149091111918	binder
QLYEQVVKF	HLA-B*15:02	0.9762189865112305	0.01395205545293565	binder
QLYKMRNGY	HLA-B*15:02	0.8974655508995056	0.04784195391162015	binder
QLYQQSRAY	HLA-B*15:02	0.9899605870246887	0.007283225303801985	binder
QPIVWITPY	HLA-B*15:02	0.9356877684593201	0.048942719528307775	binder
QQEERKRLY	HLA-B*15:02	0.5844563990831375	0.31113114236343825	ambiguous
QQNDQQLVY	HLA-B*15:02	0.9815653443336487	0.02113425807958474	binder
QQRVVRVY	HLA-B*15:02	0.9511652231216431	0.03791064516327717	binder
QVAENPHSEY	HLA-B*15:02	0.9788229107856751	0.024394773566588205	binder
QVAPLTHVF	HLA-B*15:02	0.9619732022285461	0.03973253239612688	binder
QVAPSLSAL	HLA-B*15:02	0.9284889459609985	0.030866447618001648	binder
QVKPNDQHF	HLA-B*15:02	0.9227533459663391	0.0601169835726114	binder
QVVPAGLAF	HLA-B*15:02	0.9623002529144287	0.04178004561917004	binder
QVYEGERAM	HLA-B*15:02	0.9479347825050354	0.05197315533168486	binder
QVYETLLTY	HLA-B*15:02	0.9909115195274353	0.005479773331670004	binder
QVYGGVTYY	HLA-B*15:02	0.9892918586730957	0.010317894958907602	binder
QYEQILAF	HLA-B*15:02	0.274072901904583	0.17582093567471088	not-binder
RAYQQSEAY	HLA-B*15:02	0.9857836723327636	0.013897828567595848	binder
RLKDRDPEF	HLA-B*15:02	0.8952494740486145	0.07404903178104826	binder
RLQEFLTAY	HLA-B*15:02	0.9844179749488831	0.011450577608425105	binder
RLYFSQQTY	HLA-B*15:02	0.9853781580924987	0.01159213643689559	binder
RNVSTGDVNVE	HLA-B*15:02	0.0471775634912774	0.06467509440741794	not-binder
RPQATAVYKVSEY	HLA-B*15:02	0.360698376968503	0.33661685123950513	ambiguous
RPREIINTY	HLA-B*15:02	0.9476434230804444	0.066896432432669	binder
RQGVDADING	HLA-B*15:02	0.04169162625912577	0.061889963445507436	not-binder
RQGVDADINGL	HLA-B*15:02	0.2651594508439302	0.3152080036660803	not-binder
RVAPAHGLF	HLA-B*15:02	0.90509592294693	0.08912414120870178	binder
SAAQPGVAF	HLA-B*15:02	0.9914524793624878	0.008043982284199454	binder
SALPTVVAY	HLA-B*15:02	0.9934752583503723	0.00419768514368217	binder
SAPSRATAL	HLA-B*15:02	0.7432191848754883	0.17840879748561092	binder
SARAGETRF	HLA-B*15:02	0.8634237766265869	0.04367639327310587	binder
SDRTITEY	HLA-B*15:02	0.8751067161560059	0.17999400370477073	binder
SDRVVVTY	HLA-B*15:02	0.8781650066375732	0.1435756946078486	binder
SEHVHSQGRVM	HLA-B*15:02	0.17612167465267703	0.18010518929713662	not-binder
SHLTHSSTF	HLA-B*15:02	0.8842268347740173	0.0754048775213903	binder
SIAHGTPVM	HLA-B*15:02	0.9548482656478882	0.02656948729917171	binder
SIFKHEIPY	HLA-B*15:02	0.9845532059669495	0.00549905151350347	binder
SIMEHNVSY	HLA-B*15:02	0.9989473819732666	0.0009530117437835542	binder
SINPLGGFVHY	HLA-B*15:02	0.9855869531631469	0.005662757817429196	binder
SIPEKNRPL	HLA-B*15:02	0.2000235065817833	0.08477487954780506	not-binder
SIRPDNMSEY	HLA-B*15:02	0.9959897875785828	0.0032287256192240596	binder
SISGPGVDKEPF	HLA-B*15:02	0.6898007273674012	0.15039723002082195	binder
SISGPGVDKEPFN	HLA-B*15:02	0.04050946534985087	0.05216223412734985	not-binder
SISGVTAAY	HLA-B*15:02	0.9790368556976319	0.019883217030610523	binder
SIYPGNSDTRY	HLA-B*15:02	0.9907219171524048	0.006983046368586642	binder
SIYWTAVTY	HLA-B*15:02	0.9834970116615296	0.01611541021186434	binder
SKNLSSIS	HLA-B*15:02	0.001134386937610543	0.000963363805581113	not-binder
SLADLKSLY	HLA-B*15:02	0.9857601523399353	0.010189320342156803	binder
SLAEPGSAY	HLA-B*15:02	0.9952007174491883	0.002954866658975255	binder
SLAHAGVAL	HLA-B*15:02	0.829449462890625	0.2362638442648319	binder
SLAPPHHPM	HLA-B*15:02	0.990949010848999	0.007459350606807343	binder
SLATPATHY	HLA-B*15:02	0.9863128423690796	0.006135820894614108	binder
SLELLSSHY	HLA-B*15:02	0.854330861568451	0.07570294561760521	binder
SLFHAQLAY	HLA-B*15:02	0.9948984384536743	0.0033708012789768617	binder
SLFHGGKSHY	HLA-B*15:02	0.9939383506774903	0.0022885030826721	binder
SLFVPFTVY	HLA-B*15:02	0.9743179678916931	0.01419461762708652	binder
SLHDISTEM	HLA-B*15:02	0.9908100724220276	0.004646454450851492	binder
SLIQAGQQF	HLA-B*15:02	0.9600517272949218	0.025518694395710563	binder
SLLEGQKIAF	HLA-B*15:02	0.8641522526741028	0.11459617327468541	binder
SLLEHIMIY	HLA-B*15:02	0.954446542263031	0.08004266415611694	binder
SLLPAQAIY	HLA-B*15:02	0.9493697166442872	0.06754327325968905	binder
SLLRPGHSF	HLA-B*15:02	0.9659724354743957	0.01895917513329282	binder
SLRDSRSLSY	HLA-B*15:02	0.9816173911094666	0.015840449251704025	binder
SLRERDAAL	HLA-B*15:02	0.7281715750694275	0.08087855629991728	binder
SLRGTSDHEY	HLA-B*15:02	0.9852148056030273	0.009715913575425346	binder
SLRHVDASF	HLA-B*15:02	0.9881266355514526	0.0033185598960354997	binder
SLRKAIETVY	HLA-B*15:02	0.9357140541076661	0.048728700369102144	binder
SLRKELSHY	HLA-B*15:02	0.9841585993766785	0.012281110741201105	binder
SLRPLDIEF	HLA-B*15:02	0.9726180553436279	0.02048333400883736	binder
SLSPFAITY	HLA-B*15:02	0.988386595249176	0.013387932377552968	binder
SLSVKSSVY	HLA-B*15:02	0.9439062237739563	0.05719524071910603	binder
SLVEVNPAY	HLA-B*15:02	0.9895702242851258	0.006646971302902393	binder
SLVKPSVDY	HLA-B*15:02	0.941404402256012	0.04420401688744356	binder
SLVNLGGSK	HLA-B*15:02	0.14605058990418912	0.1613067201907843	not-binder
SLVQPQSQY	HLA-B*15:02	0.979256021976471	0.015582613767386117	binder
SLYEDDITF	HLA-B*15:02	0.9748616099357605	0.011526971370951294	binder
SLYIANHAY	HLA-B*15:02	0.992894983291626	0.0032387906930445476	binder
SMRQPDLKY	HLA-B*15:02	0.9817262411117553	0.017739980522856743	binder
SQARLLTSF	HLA-B*15:02	0.9919203758239746	0.004442707808719227	binder
SQFKGYFIF	HLA-B*15:02	0.965399980545044	0.008913319736636068	binder
SQHQETPVY	HLA-B*15:02	0.9920885920524597	0.003907371510197191	binder
SQIEEHKVF	HLA-B*15:02	0.9874988555908203	0.007228620420353442	binder
SQKVSGPQY	HLA-B*15:02	0.9905892491340638	0.0021456559411974496	binder
SQLEHLQSKY	HLA-B*15:02	0.9664146900177002	0.025117129453152826	binder
SQLHARPSY	HLA-B*15:02	0.9664815187454223	0.033580688141697256	binder
SQLPPLTAF	HLA-B*15:02	0.9807833790779114	0.013209312249669022	binder
SQRAVTNHSVY	HLA-B*15:02	0.9839821219444275	0.011419838039151524	binder
SQRIFITY	HLA-B*15:02	0.958761727809906	0.036828740255944195	binder
SQRLESVSF	HLA-B*15:02	0.9940399050712585	0.0020345166832273086	binder
SQRPAARAF	HLA-B*15:02	0.9794950723648072	0.01676763818920245	binder
SQTEVSSEY	HLA-B*15:02	0.9922062039375306	0.0035628383235012323	binder
SQTNPGSQF	HLA-B*15:02	0.9459304332733154	0.033649047614193635	binder
SQVPRSSSM	HLA-B*15:02	0.9781749486923218	0.015947162547262687	binder
SQYNIRGVTY	HLA-B*15:02	0.9938946723937988	0.005174990214570631	binder
SQYRIKEY	HLA-B*15:02	0.9761513829231262	0.030038376951950795	binder
SSPQPGSAL	HLA-B*15:02	0.6861959636211395	0.1510946696854184	binder
SSSGGGGGGGRF	HLA-B*15:02	0.9975378632545471	0.0037246322272611104	binder
SSSKGSLGGGF	HLA-B*15:02	0.8791280150413513	0.1581116155486317	binder
STKPADMKY	HLA-B*15:02	0.9584832549095154	0.019530045470296523	binder
SVAGHVEVY	HLA-B*15:02	0.9879635810852051	0.012250822583483624	binder
SVAKESIPL	HLA-B*15:02	0.6989878445863724	0.32843974773531215	binder
SVHNAGISF	HLA-B*15:02	0.9800347566604615	0.01430528943885988	binder
SVHSPSTSM	HLA-B*15:02	0.9894821405410766	0.007444676184042362	binder
SVIESHTEF	HLA-B*15:02	0.994179618358612	0.0033612656406122963	binder
SVKASSVVY	HLA-B*15:02	0.9944211363792419	0.003543008355150783	binder
SVKDPSPLY	HLA-B*15:02	0.9820541858673095	0.011385006615161624	binder
SVPEAQSAL	HLA-B*15:02	0.5890863448381424	0.24361416958268653	ambiguous
SVRIADKKY	HLA-B*15:02	0.8726700425148011	0.1116694951261248	binder
SVRKDIESY	HLA-B*15:02	0.9951886177062989	0.0041059974295946456	binder
SVVGAISSY	HLA-B*15:02	0.9892162442207336	0.008511790821321724	binder
SVYDGAVGY	HLA-B*15:02	0.9861952900886536	0.010473494962229296	binder
SVYEGGVFF	HLA-B*15:02	0.9785790920257569	0.009160912516347992	binder
SYGGGSGGGF	HLA-B*15:02	0.9923814058303833	0.006910688324784625	binder
TAAAVGAVF	HLA-B*15:02	0.9847189664840699	0.013482912630717714	binder
TAAPPAQPL	HLA-B*15:02	0.9637743949890136	0.02835388084652127	binder
TAHIHATEY	HLA-B*15:02	0.9956133604049683	0.004419009709674435	binder
TAHLNVNSF	HLA-B*15:02	0.9670006275177002	0.020437544744463736	binder
TALPTRIAY	HLA-B*15:02	0.9810971021652222	0.013215279448326568	binder
TEKPEVID	HLA-B*15:02	0.024648207490099595	0.028067424131125493	not-binder
TFMEQKITY	HLA-B*15:02	0.988095510005951	0.00889791390999647	binder
TFTVTEKPEVID	HLA-B*15:02	0.03646872036770219	0.050420293879402014	not-binder
THLNELLMA	HLA-B*15:02	0.014804947946686298	0.009360088715819594	not-binder
THYQLGLAY	HLA-B*15:02	0.9271885633468628	0.039935386094380375	binder
TIAKPTTHF	HLA-B*15:02	0.9639442205429077	0.027488868373048186	binder
TIAPRTHPY	HLA-B*15:02	0.9825133204460144	0.006582944536619507	binder
TILDDAKIY	HLA-B*15:02	0.9158674716949463	0.044163544841969576	binder
TIRQEEGVF	HLA-B*15:02	0.9746439099311829	0.01963147784844595	binder
TIRREDLISF	HLA-B*15:02	0.9428276658058167	0.028663978934109623	binder
TIRYPDPLI	HLA-B*15:02	0.22925545647740364	0.13905321136459994	not-binder
TISDHGTVTY	HLA-B*15:02	0.9938907861709595	0.005222774633813855	binder
TISPKSTVY	HLA-B*15:02	0.9767775535583496	0.02052648769423905	binder
TITDVPVTVY	HLA-B*15:02	0.97861407995224	0.011280412127141032	binder
TKTFTVTEKPEVID	HLA-B*15:02	0.03024821014284442	0.020301777315895855	not-binder
TLAFPSEHF	HLA-B*15:02	0.9280999779701233	0.02584390221255322	binder
TLAPASSSA	HLA-B*15:02	0.7429851055145263	0.12634304385424272	binder
TLAPGSRGY	HLA-B*15:02	0.9782164812088012	0.008338748853657086	binder
TLAPVQMTF	HLA-B*15:02	0.9810012936592102	0.013327275475744556	binder
TLAQLQQEF	HLA-B*15:02	0.9471102714538574	0.04868730161090591	binder
TLFELHRTTF	HLA-B*15:02	0.9066066980361939	0.0658089759657849	binder
TLFETDERY	HLA-B*15:02	0.9632142305374145	0.01782998583864948	binder
TLFIGNLEKTTTY	HLA-B*15:02	0.8077136158943177	0.2475720465992472	binder
TLFVRDDGSSMSF	HLA-B*15:02	0.7284493207931518	0.18587258422411695	binder
TLGDFAAEY	HLA-B*15:02	0.9742910265922546	0.029960545846298734	binder
TLHDTRTHF	HLA-B*15:02	0.96967031955719	0.017691435558526637	binder
TLHKPTQVM	HLA-B*15:02	0.9842841386795044	0.013028598176357296	binder
TLIEQQFTY	HLA-B*15:02	0.9916386246681214	0.006312462965587068	binder
TLISPSFCY	HLA-B*15:02	0.9632672667503357	0.036220211619303715	binder
TLKEEVNELQY	HLA-B*15:02	0.985623013973236	0.013205912916782806	binder
TLKEEWIAY	HLA-B*15:02	0.996052086353302	0.003878245871115501	binder
TLKGETTTEAVD	HLA-B*15:02	0.08600529780032957	0.10899012511187013	not-binder
TLKSGDGITF	HLA-B*15:02	0.995374882221222	0.003983290403657667	binder
TLLAELREY	HLA-B*15:02	0.9596946597099304	0.031952043019264006	binder
TLLFPGREF	HLA-B*15:02	0.7839402258396149	0.24821952570797173	binder
TLLQSIISY	HLA-B*15:02	0.9922770857810974	0.004245475442127124	binder
TLLWPGHEY	HLA-B*15:02	0.9778154611587524	0.031670545983063354	binder
TLMGPTRVF	HLA-B*15:02	0.9765733122825623	0.008291402271130599	binder
TLNARTSIL	HLA-B*15:02	0.5391630709171296	0.19274055478577246	ambiguous
TLNNSTQTY	HLA-B*15:02	0.9937513113021851	0.0044995962920290015	binder
TLNPNAKEF	HLA-B*15:02	0.9332955360412598	0.06416119157829683	binder
TLPDDHSSY	HLA-B*15:02	0.967234981060028	0.03870328847354359	binder
TLPFHSVIY	HLA-B*15:02	0.9532178401947021	0.03250597571213334	binder
TLPGHIQAVY	HLA-B*15:02	0.9843906760215759	0.007363945251664835	binder
TLRAAGKTY	HLA-B*15:02	0.9940521717071533	0.0023425458354554662	binder
TLRAVELLY	HLA-B*15:02	0.9729765772819519	0.015485116514589534	binder
TLRKDYARY	HLA-B*15:02	0.9247725486755372	0.02130582977310639	binder
TLRKPSPVY	HLA-B*15:02	0.9823767662048339	0.02413865663229059	binder
TLRPYFQVY	HLA-B*15:02	0.9751875519752502	0.022854700221926705	binder
TLTPISAAY	HLA-B*15:02	0.9832671403884887	0.015111864946720085	binder
TLVDNISTM	HLA-B*15:02	0.9678360342979431	0.016490025756260036	binder
TLYFSYTHM	HLA-B*15:02	0.8565137267112732	0.053297957235575386	binder
TLYQPSATSY	HLA-B*15:02	0.9977017879486084	0.0012126164777198397	binder
TLYVGNLSF	HLA-B*15:02	0.9894682049751282	0.010780281130638239	binder
TMFVQRQVF	HLA-B*15:02	0.9689803004264832	0.01586704992490226	binder
TMKPSETSF	HLA-B*15:02	0.9951107501983643	0.003067581487730563	binder
TMRPLATAY	HLA-B*15:02	0.9982189774513245	0.0016551236651873636	binder
TMRQPSVIY	HLA-B*15:02	0.9879641652107238	0.010619214483088682	binder
TPAPGGSPY	HLA-B*15:02	0.965348744392395	0.03915460917826691	binder
TQAGEGRVY	HLA-B*15:02	0.9759033799171448	0.012405963641919357	binder
TQAIHNTVF	HLA-B*15:02	0.9895121455192566	0.004113454983782665	binder
TQAPIFISF	HLA-B*15:02	0.9855382442474365	0.009552256579497233	binder
TQFGGKRPF	HLA-B*15:02	0.9594352960586547	0.023632677739554308	binder
TQFINPETPGY	HLA-B*15:02	0.9596428751945496	0.01542008964634244	binder
TQFVSGSKY	HLA-B*15:02	0.9892150044441224	0.006012289916054514	binder
TQKEHLLKY	HLA-B*15:02	0.9955527186393738	0.0029780800119550924	binder
TQPLHEVVY	HLA-B*15:02	0.9622795104980468	0.02371973601423392	binder
TQRLVQVM	HLA-B*15:02	0.9613823890686035	0.04117084432554778	binder
TQYERFIPSAY	HLA-B*15:02	0.9352298736572265	0.08475747982919346	binder
TTKDGDTVF	HLA-B*15:02	0.9517635345458985	0.01737709165331248	binder
TTTEAVDAATAE	HLA-B*15:02	0.11749562751501799	0.14421366763058802	not-binder
TTTKAVDAETAE	HLA-B*15:02	0.02210922660306096	0.0281221565013834	not-binder
TVFSRSQVY	HLA-B*15:02	0.989629077911377	0.01295225468557191	binder
TVGNNKTL	HLA-B*15:02	0.04529923733789474	0.0802797573647118	not-binder
TVIEHPEY	HLA-B*15:02	0.9798997402191162	0.01160968068087957	binder
TVKQEDSLF	HLA-B*15:02	0.955507469177246	0.021771158000414143	binder
TVKVEDLTF	HLA-B*15:02	0.9820279479026794	0.0068104259922523655	binder
TVLPFSQEF	HLA-B*15:02	0.9677944183349609	0.005448277821009343	binder
TVLQAVSAF	HLA-B*15:02	0.9482779383659363	0.03718143866385814	binder
TVNQFLTQY	HLA-B*15:02	0.9680280447006225	0.04318467301002629	binder
TVRAEDQVY	HLA-B*15:02	0.9936193704605103	0.003542688559137043	binder
TVREEFIIF	HLA-B*15:02	0.9110581517219544	0.04509943627862989	binder
TVRETQTMY	HLA-B*15:02	0.9931657433509826	0.003272952446138417	binder
TVRHGTVRY	HLA-B*15:02	0.9705250501632691	0.019921963374127296	binder
TVRSDLSTF	HLA-B*15:02	0.9893665552139282	0.002873015776205461	binder
TVSEEKRIY	HLA-B*15:02	0.696945971250534	0.27488389582924344	binder
TVSPAHTSY	HLA-B*15:02	0.993449580669403	0.006470257201906014	binder
TVSQPNLKY	HLA-B*15:02	0.9516960144042969	0.026346329119779736	binder
TVTEKPEVID	HLA-B*15:02	0.005875791532162111	0.0049345824325572355	not-binder
TVTIPSAVY	HLA-B*15:02	0.9600740432739258	0.024372001232661263	binder
TVVEPYNATL	HLA-B*15:02	0.49738929271697996	0.1899569165796723	ambiguous
TVYDKPASF	HLA-B*15:02	0.9707091927528382	0.02583556046382132	binder
TYDDATKTF	HLA-B*15:02	0.9828572034835815	0.017608648606968827	binder
TYDDATKTFTVTE	HLA-B*15:02	0.18969877995550632	0.2968752751180212	not-binder
VAVAHAVY	HLA-B*15:02	0.969953465461731	0.020427339410147932	binder
VGPPGRSSL	HLA-B*15:02	0.669444614648819	0.30460565969892	binder
VHFPMVVY	HLA-B*15:02	0.8375932216644287	0.11317038160064032	binder
VIFAGGQAY	HLA-B*15:02	0.996409785747528	0.001935691126226002	binder
VLFEGDEVY	HLA-B*15:02	0.986369276046753	0.006684469906169533	binder
VLPAALAVYM	HLA-B*15:02	0.48101242780685427	0.2612657590421359	ambiguous
VNLGGSKSIS	HLA-B*15:02	0.14134888984262944	0.11835946097508519	not-binder
VNLGGSKSISIS	HLA-B*15:02	0.20214521074667574	0.24743584106209843	not-binder
VNLPINGNGKQ	HLA-B*15:02	0.3940894782543182	0.21035884721894474	not-binder
VPAEHQVAM	HLA-B*15:02	0.9382458686828613	0.04868954568153822	binder
VPRSGDRVY	HLA-B*15:02	0.846176701784134	0.19046968573215012	binder
VPYRIFPY	HLA-B*15:02	0.812628197669983	0.15030216065498062	binder
VQYEMRTLY	HLA-B*15:02	0.9793072462081909	0.012347979426979613	binder
VTIKKDVDGA	HLA-B*15:02	0.01643632519990206	0.024867035964041703	not-binder
VTIKKDVDGAY	HLA-B*15:02	0.9314955711364746	0.04224152392047713	binder
VTIKKDVDG	HLA-B*15:02	0.006012961431406438	0.004920096489221876	not-binder
WLHETERVY	HLA-B*15:02	0.9853526711463928	0.010716343677269643	binder
YATVHQSY	HLA-B*15:02	0.9871670961380005	0.007195963500814762	binder
YDAEISQIHQ	HLA-B*15:02	0.19702322781085968	0.14807468549050481	not-binder
YDKKGPAAIQK	HLA-B*15:02	0.08710486739873886	0.05219612955833462	not-binder
YENEVALRQ	HLA-B*15:02	0.1498606652021408	0.10452411690993635	not-binder
YFYVIGSSY	HLA-B*15:02	0.9677166819572449	0.021739775196920608	binder
YINPAKLTPY	HLA-B*15:02	0.9862342238426208	0.008385226147025757	binder
YINPYQPNEY	HLA-B*15:02	0.9878158330917358	0.007711106506021816	binder
YIRDLALEY	HLA-B*15:02	0.9989280343055725	0.0007251295051990286	binder
YIRQGEQSL	HLA-B*15:02	0.8775069355964661	0.06592100983653468	binder
YLFAHAVDF	HLA-B*15:02	0.9822669386863708	0.013134500306825022	binder
YLVKKGSVF	HLA-B*15:02	0.9644744753837585	0.01549508409891533	binder
YLYPDGRSY	HLA-B*15:02	0.997849988937378	0.0010292768499103515	binder
YMYRHKGTY	HLA-B*15:02	0.9898244261741638	0.005034778997765714	binder
YPHDRPTLY	HLA-B*15:02	0.9830091595649719	0.01698051064005242	binder
YPHEPTAVF	HLA-B*15:02	0.9841064572334289	0.01846806034096452	binder
YPRPRDTSF	HLA-B*15:02	0.95515376329422	0.028515221964053362	binder
YPYTITEY	HLA-B*15:02	0.9938573598861694	0.00314024249245904	binder
YQEKGVRVL	HLA-B*15:02	0.7247862815856934	0.17724275639527448	binder
YQRDLEVAL	HLA-B*15:02	0.9493071913719178	0.05892350088049251	binder
YQSKYEEL	HLA-B*15:02	0.39239051938056946	0.27015262032834236	ambiguous
YTAQPTQGY	HLA-B*15:02	0.9907874584197998	0.005524995731149798	binder
YTGPSHHSY	HLA-B*15:02	0.9951139092445374	0.0034227015531267673	binder
YVAPAYGVY	HLA-B*15:02	0.9909303545951843	0.006669225110174385	binder
YVAPEILSY	HLA-B*15:02	0.9964749693870545	0.0038491812211040224	binder
YVHTTVNEM	HLA-B*15:02	0.9967804789543152	0.0004984455126077226	binder
YVNSPGEKY	HLA-B*15:02	0.9902007222175598	0.005061569179375277	binder
YVRDSKIRY	HLA-B*15:02	0.9731895923614502	0.013427250803927098	binder
YVRPAEPAF	HLA-B*15:02	0.9855985879898072	0.006545853185280613	binder
YVYPKYLKY	HLA-B*15:02	0.9871190071105957	0.007034643181311911	binder
LYPEVASQ	HLA-B*15:02	0.004107428103452548	0.0028843594882204493	not-binder
NATLTNAA	HLA-B*15:02	0.01259584971703589	0.011454336702161567	not-binder
AISVPVGA	HLA-B*15:02	0.0009227867180015892	0.0008035574682252336	not-binder
CMEKVLKE	HLA-B*15:02	0.07891381308436393	0.09868920969581152	not-binder
LISIAELI	HLA-B*15:02	0.010137384617701172	0.009060855586020697	not-binder
KPSPDDIQ	HLA-B*15:02	0.026499578659422696	0.03614394778139791	not-binder
SHPTEDAR	HLA-B*15:02	0.011322391746216454	0.010770046178660784	not-binder
QDLVYFEK	HLA-B*15:02	0.04679088406264782	0.026292366688420336	not-binder
LRVELFDE	HLA-B*15:02	0.004209284950047731	0.004389495600546509	not-binder
GDVIVAEP	HLA-B*15:02	0.018938835230892438	0.02223539404598313	not-binder
RAIVQEAL	HLA-B*15:02	0.14070823831716553	0.12710578529359245	not-binder
KGHVLSPI	HLA-B*15:02	0.022505090525373816	0.016430807376609353	not-binder
SQALGQGW	HLA-B*15:02	0.08766717300750315	0.07137172996133333	not-binder
GSGNFGEE	HLA-B*15:02	0.012641645385883749	0.02165305307596523	not-binder
LFLIIFLW	HLA-B*15:02	0.009140909492022332	0.015087367395490834	not-binder
SGQEVLYD	HLA-B*15:02	0.005665910578682087	0.005167198791234684	not-binder
EIVGAEHY	HLA-B*15:02	0.6575314402580261	0.19378766659666224	binder
HLTQGLKL	HLA-B*15:02	0.034040301013737916	0.03098684083000521	not-binder
SVTKLHHT	HLA-B*15:02	0.002241955073986901	0.004017477001441886	not-binder
SVLTTDAV	HLA-B*15:02	0.004511790227843449	0.00612328690632961	not-binder
ARPQDHSQ	HLA-B*15:02	0.001137486903826357	0.0017178043918169635	not-binder
APELENAL	HLA-B*15:02	0.09967654421925545	0.12004550647527606	not-binder
VLHLTREG	HLA-B*15:02	0.001529856538400054	0.000909896038459726	not-binder
YDQDKPEV	HLA-B*15:02	0.06373069470282644	0.08357147329091529	not-binder
ILIVPSYG	HLA-B*15:02	0.003838750909199007	0.004870787515135072	not-binder
TLLRDKFR	HLA-B*15:02	0.0009912427802191814	0.0018487181890157428	not-binder
PPALQPTD	HLA-B*15:02	0.017334141379978973	0.021793046930815352	not-binder
STVATPYF	HLA-B*15:02	0.17864865735173224	0.13861251614738188	not-binder
RDGLKPVH	HLA-B*15:02	0.05226915847160853	0.07268927308043663	not-binder
LYLVGKGS	HLA-B*15:02	0.0020471791243608095	0.0032222095080007454	not-binder
EGLPVGMQ	HLA-B*15:02	0.03441329523921013	0.017938680501903066	not-binder
VDGIQAQT	HLA-B*15:02	0.008413183159427717	0.006200408445841209	not-binder
RFPFDKFE	HLA-B*15:02	0.0024353149376111103	0.0018873220692411732	not-binder
TQVKTRPP	HLA-B*15:02	0.008833595202304423	0.01025610902003538	not-binder
KGFLRENL	HLA-B*15:02	0.0390127694234252	0.01974217823279919	not-binder
ETLFTNDL	HLA-B*15:02	0.09551000464707612	0.06285560644917372	not-binder
VTAVRQEY	HLA-B*15:02	0.8299564361572266	0.10687321107336617	binder
WRDDEMLV	HLA-B*15:02	0.0016598982063442235	0.001259135728171009	not-binder
SVDPKRVV	HLA-B*15:02	0.062019894481636584	0.1124901101852031	not-binder
LNSLQEYQ	HLA-B*15:02	0.02100552940974012	0.029032888610819676	not-binder
DRDPYKGS	HLA-B*15:02	9.627246947729873e-06	5.926527691811463e-06	not-binder
KSTGRDLF	HLA-B*15:02	0.05426044324412942	0.06445410560964675	not-binder
LKLLFSLA	HLA-B*15:02	0.00731018774677068	0.006451367725274355	not-binder
RKAMLQDI	HLA-B*15:02	0.009008271503262222	0.008662170215541755	not-binder
HEIVLAIV	HLA-B*15:02	0.011900935601443053	0.012310829061764828	not-binder
GIRKFALD	HLA-B*15:02	0.003912251497240504	0.005491521774888021	not-binder
HKHSSSLQ	HLA-B*15:02	0.007184108399087563	0.006231512286582864	not-binder
ESRYLIGD	HLA-B*15:02	0.012792221154086292	0.013785100038683612	not-binder
HRTVGFQI	HLA-B*15:02	0.015503210574388504	0.020064887029515744	not-binder
PDIPGSRN	HLA-B*15:02	0.07247516852221451	0.09923629802882396	not-binder
SLVNEFVS	HLA-B*15:02	0.006115865767378636	0.01160526075074299	not-binder
KTPHAVLT	HLA-B*15:02	0.0074962089347536676	0.008935958715212659	not-binder
GKQVDKEY	HLA-B*15:02	0.603103119134903	0.10848760546049455	binder
KVLIIDDF	HLA-B*15:02	0.06273337304592133	0.059994393918311725	not-binder
ERLHKHCS	HLA-B*15:02	0.002297449770412641	0.0036020823017133695	not-binder
AKRVRTET	HLA-B*15:02	0.001019506560623995	0.0009303216003686539	not-binder
TGLLSASA	HLA-B*15:02	0.01883018881781027	0.01871594347671178	not-binder
LCHGCTGK	HLA-B*15:02	0.04442145340144634	0.08239474688878809	not-binder
RVLIDGYD	HLA-B*15:02	0.012355539243435487	0.02185582236264452	not-binder
PTPFLPAG	HLA-B*15:02	0.007765010764705949	0.008516588811909049	not-binder
ITPDKFEH	HLA-B*15:02	0.006531079436535947	0.007750998185288397	not-binder
SIPLVVRL	HLA-B*15:02	0.024384316871874034	0.03188997295142607	not-binder
PEQLDDIL	HLA-B*15:02	0.013220002874732018	0.009074453783743374	not-binder
QGWVCIYQ	HLA-B*15:02	0.011205243109725416	0.01074189155437906	not-binder
LFITVFVT	HLA-B*15:02	0.004885801486670971	0.0036036005926885066	not-binder
RQWSDRET	HLA-B*15:02	0.05101084649795666	0.0784367692226234	not-binder
LSDGEWGE	HLA-B*15:02	0.005032893741736188	0.0040046253483072905	not-binder
TSAVYNEL	HLA-B*15:02	0.12273425967432558	0.10711756589971867	not-binder
VASGPKTT	HLA-B*15:02	0.03897474091500044	0.06385590316315341	not-binder
VVNKWDGL	HLA-B*15:02	0.028571426677808633	0.03833318321798451	not-binder
NNNNNNNN	HLA-B*15:02	0.00245676172489766	0.003107353176983098	not-binder
NLLDVIVE	HLA-B*15:02	0.07688256772235036	0.07194498908591684	not-binder
IDPVSLIA	HLA-B*15:02	0.0033987645801971667	0.0020267450453775636	not-binder
NVQQNFLD	HLA-B*15:02	0.016263253983925096	0.016202913908568203	not-binder
RAEEQFLE	HLA-B*15:02	0.0011035076720872893	0.0006796691089050559	not-binder
KQVLLWRR	HLA-B*15:02	0.003920361868222244	0.005230733357486066	not-binder
LKDKNRPL	HLA-B*15:02	0.15933303516358138	0.16427774227728167	not-binder
RFRHGSLV	HLA-B*15:02	0.02199015619698912	0.03647605510615648	not-binder
TYFSEEKL	HLA-B*15:02	0.07874879613518715	0.06918399119718399	not-binder
HELKWDEE	HLA-B*15:02	0.01642134445719421	0.019403584513361057	not-binder
SQCAQCGY	HLA-B*15:02	0.6602374330163002	0.2958167508550653	binder
AKIDGVVD	HLA-B*15:02	0.011526492692064494	0.011875433947620268	not-binder
GLLLCFSR	HLA-B*15:02	0.0133372190175578	0.021307239919152995	not-binder
RNPDDIAG	HLA-B*15:02	0.0006372993242848679	0.000533428766913986	not-binder
FVSIAGGD	HLA-B*15:02	0.01834334298619069	0.029663919573287206	not-binder
LPLLPQQL	HLA-B*15:02	0.4210581712424755	0.26340741881603646	ambiguous
EELYLSQP	HLA-B*15:02	0.0026149137873289876	0.0018361061778329377	not-binder
QIIDALKA	HLA-B*15:02	0.004661265181130148	0.0077552602909476956	not-binder
TLLNKIAP	HLA-B*15:02	0.008736456756014376	0.013230505172146202	not-binder
QVADVILQ	HLA-B*15:02	0.038760290527716276	0.04200234950585309	not-binder
GPAQLYPA	HLA-B*15:02	0.005058876093062281	0.004424927997717045	not-binder
LDARQRPS	HLA-B*15:02	0.004318108587904134	0.008302540579200667	not-binder
AITVADMG	HLA-B*15:02	0.002000670759298373	0.001961203912584733	not-binder
NAMRGHFA	HLA-B*15:02	0.011790774174733088	0.019347098817121443	not-binder
VCKNSAIV	HLA-B*15:02	0.05136409908300266	0.06960799973689255	not-binder
APPAIHQD	HLA-B*15:02	0.007916884581023709	0.006660358788749325	not-binder
GDTLSRAE	HLA-B*15:02	0.0060838659992441535	0.004058558325835357	not-binder
DFEVWSQG	HLA-B*15:02	0.00023290580975299235	0.00020442487177595682	not-binder
LIEEMALE	HLA-B*15:02	0.015140949934720992	0.015091681862722268	not-binder
PYAGNLER	HLA-B*15:02	0.008944803033955395	0.010379965559590632	not-binder
LMDKIVNA	HLA-B*15:02	0.01843122495338321	0.008559181421296197	not-binder
TDEERIKK	HLA-B*15:02	0.034279659076128156	0.03254579262831962	not-binder
HNNEAGRQ	HLA-B*15:02	0.005628067487850785	0.0048552623662877666	not-binder
AHHAHHAA	HLA-B*15:02	0.05642970044864341	0.09313443622049253	not-binder
DEATLLRV	HLA-B*15:02	0.023506118997465818	0.027555925526083123	not-binder
IYVGCFAK	HLA-B*15:02	0.01593221415532753	0.02674082922162334	not-binder
ALYVRRGV	HLA-B*15:02	0.0028702786046778785	0.002733673433866238	not-binder
TEAVITVP	HLA-B*15:02	0.023474214473390022	0.03957970606682241	not-binder
KRVIVSKQ	HLA-B*15:02	0.00030079376374487766	0.00028790796082740777	not-binder
SRRGIVQG	HLA-B*15:02	0.003409926890458337	0.006692460288631606	not-binder
EETKVYRP	HLA-B*15:02	0.004410303008694427	0.002527003265478358	not-binder
ATLTRFFA	HLA-B*15:02	0.0014009474651174969	0.002495623743617006	not-binder
FVPKNVDN	HLA-B*15:02	0.0020948487585883413	0.0018401519718922366	not-binder
WKNSDFEK	HLA-B*15:02	0.03926938235672424	0.0657915387177611	not-binder
MVKFLCTR	HLA-B*15:02	0.12170185735449195	0.1308859705631644	not-binder
NMHHDFKR	HLA-B*15:02	0.0071939992921670635	0.009705413743641497	not-binder
VAEATNFK	HLA-B*15:02	0.025183029798790814	0.03963223820296424	not-binder
NKLQMELI	HLA-B*15:02	0.052000374114140865	0.05619444006595933	not-binder
ILRERNDE	HLA-B*15:02	0.0217608779668808	0.021244788981517812	not-binder
KFSALARY	HLA-B*15:02	0.5040121644735336	0.24425078014215953	ambiguous
DFVTIKDT	HLA-B*15:02	0.015096651998464949	0.023807366994898955	not-binder
RAAYQKHI	HLA-B*15:02	0.01088341220493021	0.02123289386828221	not-binder
ICMQRFIK	HLA-B*15:02	0.0018045551900286228	0.0012427648504754675	not-binder
LTGRKEGE	HLA-B*15:02	0.0037922864183201456	0.0039038076481283444	not-binder
QLSSHAPE	HLA-B*15:02	0.016891712159849703	0.011154754200233291	not-binder
LKTGSGHL	HLA-B*15:02	0.12584061473608016	0.1114730919156028	not-binder
HNALNALA	HLA-B*15:02	0.005758349853567779	0.0061592426491327325	not-binder
NGGGVPAG	HLA-B*15:02	0.08941769689554349	0.10379973609656509	not-binder
IQEMKDES	HLA-B*15:02	0.0036060826886568976	0.006839070850293577	not-binder
PEPPMSNA	HLA-B*15:02	0.00591235002502799	0.0017642236196021427	not-binder
YDDILKEM	HLA-B*15:02	0.9454115509986878	0.04193227116971451	binder
PKVSCCVL	HLA-B*15:02	0.21637878865003585	0.21478205760009686	not-binder
GFIRCVVR	HLA-B*15:02	0.0027242952928645536	0.0022286491066530745	not-binder
PATEGIFD	HLA-B*15:02	0.006172770518787729	0.007852332083202027	not-binder
IFDVLMVL	HLA-B*15:02	0.8160549521446228	0.15263409683132179	binder
TRSGALTG	HLA-B*15:02	0.000638481945861713	0.0010262663866543163	not-binder
EAANRTEV	HLA-B*15:02	0.02239884717273526	0.026191055308081287	not-binder
GKTLVVKY	HLA-B*15:02	0.5476352334022522	0.13368075395268045	ambiguous
EAGVARAI	HLA-B*15:02	0.13232652470469475	0.12255788135431865	not-binder
ALADNSKL	HLA-B*15:02	0.016083303745836018	0.015133830314985075	not-binder
LYYPCCLC	HLA-B*15:02	0.04619208397343755	0.051079991346796326	not-binder
MIVANEMG	HLA-B*15:02	0.009158741551800631	0.013554480785394288	not-binder
APSVIYKV	HLA-B*15:02	0.018725603783968835	0.02335261732779428	not-binder
GELDANVF	HLA-B*15:02	0.06774257239885628	0.05628603275002509	not-binder
ADAGLDYY	HLA-B*15:02	0.2315289482474327	0.1226239957639628	not-binder
MDSNAQSH	HLA-B*15:02	0.19580314829945564	0.1715779425975444	not-binder
TDLEIIGE	HLA-B*15:02	0.005927996709942818	0.005397996192183222	not-binder
HMRTHTGE	HLA-B*15:02	0.0848837695317343	0.06850025763818633	not-binder
GDDVIYSG	HLA-B*15:02	0.001017744391837283	0.0006703022582692488	not-binder
NISPQILQ	HLA-B*15:02	0.01230648453347385	0.016011914544956537	not-binder
LAVSVPAP	HLA-B*15:02	0.028897404980671126	0.0291182277403455	not-binder
MPQGGLKA	HLA-B*15:02	0.2706631899345666	0.3224634558741304	not-binder
IGFDTSLG	HLA-B*15:02	0.004555347247514874	0.0052925970573033726	not-binder
TRLADDSY	HLA-B*15:02	0.25465206801891327	0.05206393515353682	not-binder
YLKDKNVQ	HLA-B*15:02	0.04999351092556026	0.05382692152353396	not-binder
KVMSAVVH	HLA-B*15:02	0.18076736479997635	0.19149162179724635	not-binder
PEDATELQ	HLA-B*15:02	0.014007673365995288	0.010364185500251123	not-binder
PRLALPPA	HLA-B*15:02	0.010281551535990729	0.008446102544181768	not-binder
PETDIVGN	HLA-B*15:02	0.002152568173551117	0.0025377947752727313	not-binder
HKDKSLGE	HLA-B*15:02	0.005569529952481389	0.0032975422562551322	not-binder
EFAKNFKI	HLA-B*15:02	0.04243313879705966	0.054986793180761086	not-binder
LDFTVLKY	HLA-B*15:02	0.8244202256202697	0.08978329904931312	binder
GAETREKL	HLA-B*15:02	0.014585726102814079	0.009363163940232672	not-binder
ADDRIWAR	HLA-B*15:02	0.00791567818778276	0.009572737801614804	not-binder
SDDEWWQA	HLA-B*15:02	0.00065096341422759	0.0002625620350733146	not-binder
AESFSKKY	HLA-B*15:02	0.3548092540353537	0.26852317753852695	not-binder
INKMDRMG	HLA-B*15:02	0.0016532470905076479	0.0030708816062933555	not-binder
TDVLVTGY	HLA-B*15:02	0.6834031820297242	0.1802250006394692	binder
PRSAKSSL	HLA-B*15:02	0.15117129632271825	0.15905758041664256	not-binder
TVTTVAVP	HLA-B*15:02	0.012459806586048217	0.01631345209784582	not-binder
TLSAILKK	HLA-B*15:02	0.020517591875977813	0.021409461542176995	not-binder
LLGSAAFF	HLA-B*15:02	0.23840366303920746	0.07724942539579473	not-binder
MSAGCIMK	HLA-B*15:02	0.12377373655326665	0.14731085840676908	not-binder
SQEKVPIK	HLA-B*15:02	0.007340826152358204	0.007791654193617975	not-binder
MRDARMIA	HLA-B*15:02	0.005285001755692065	0.007198107581992471	not-binder
PNVYVGQI	HLA-B*15:02	0.03490598590578884	0.030735936287176142	not-binder
IAGVMELD	HLA-B*15:02	0.008270259579876437	0.014598242299855384	not-binder
KRPNRPYG	HLA-B*15:02	0.00024103657918672639	0.00025818511802147543	not-binder
TNFIQTIL	HLA-B*15:02	0.25389976501464845	0.1543473028906981	not-binder
YFKFIGRV	HLA-B*15:02	0.07408780110999942	0.08774129796914838	not-binder
EEDDVEFS	HLA-B*15:02	0.0003979694238073428	0.0002601204344288864	not-binder
LREENSEF	HLA-B*15:02	0.4452753007411957	0.2079831101431418	ambiguous
KEVATSEE	HLA-B*15:02	0.010900730709545314	0.008707493125348796	not-binder
LTPVPDAG	HLA-B*15:02	0.0038475474156257406	0.003531780768651699	not-binder
EVVRRSKK	HLA-B*15:02	0.0002104863277054392	0.00033736017093565374	not-binder
TGGFGSRI	HLA-B*15:02	0.05364859318360686	0.06676993609773586	not-binder
NGGKNKNF	HLA-B*15:02	0.21743324371054767	0.14601364771172093	not-binder
AVMTGLKD	HLA-B*15:02	0.011465786327607929	0.013004016694526513	not-binder
ITPMHSWH	HLA-B*15:02	0.0018473499919309689	0.001107228371191137	not-binder
GSDAPETA	HLA-B*15:02	0.002019263977308583	0.003166768518355107	not-binder
IDYVLSVL	HLA-B*15:02	0.3319202162325382	0.22826145184988872	not-binder
AEITLAGG	HLA-B*15:02	0.0014576309127505738	0.0013925161164040959	not-binder
SHDLPAPD	HLA-B*15:02	0.0020042722675498227	0.0018626831049192685	not-binder
QALLKGPL	HLA-B*15:02	0.2727214741520584	0.21224059570697115	not-binder
NLDPASVK	HLA-B*15:02	0.09833905454725027	0.13499078638155193	not-binder
PEGYPDSS	HLA-B*15:02	0.00044691440575661545	0.0004579423263931209	not-binder
LEHSCDPL	HLA-B*15:02	0.060205928748473525	0.039191676407547636	not-binder
NNVIAETG	HLA-B*15:02	0.0015976769633198273	0.0023051370991626473	not-binder
DLGILRGH	HLA-B*15:02	0.20620365515351297	0.2557639862233233	not-binder
YKRLKNLS	HLA-B*15:02	0.0008363141348127102	0.0009053003860993481	not-binder
TVSRDIKE	HLA-B*15:02	0.006390273437136784	0.009390204785455408	not-binder
GSQQRNAM	HLA-B*15:02	0.17753468956798316	0.14402879950572678	not-binder
ANYHAVDP	HLA-B*15:02	0.001806181517895311	0.0023806514045910734	not-binder
FQAHPQLK	HLA-B*15:02	0.055558794736862184	0.0648402232343173	not-binder
QLPQFPAQ	HLA-B*15:02	0.006010014968342148	0.005844049667265969	not-binder
QVVAVGFI	HLA-B*15:02	0.02241920344531536	0.01575511081641151	not-binder
YTHLQHAQ	HLA-B*15:02	0.005798462578241015	0.008736185880682397	not-binder
LQAICKEY	HLA-B*15:02	0.9199569582939148	0.03236105194222007	binder
YIDTDVSS	HLA-B*15:02	0.00037898911050433527	0.0004197766456774805	not-binder
SVAVHNHY	HLA-B*15:02	0.904905903339386	0.020511892196313525	binder
LFVKVLVV	HLA-B*15:02	0.022246866938075982	0.02040505022344158	not-binder
PMLVLLGS	HLA-B*15:02	0.0007628771848132487	0.0006145421259683432	not-binder
GYEMALEG	HLA-B*15:02	0.00046815701113018805	0.0006348814648432885	not-binder
NCGRIDLT	HLA-B*15:02	0.007975128619000316	0.009684654260764541	not-binder
EAIRAHHA	HLA-B*15:02	0.02891018275549868	0.03044593020299924	not-binder
ANEPGTYD	HLA-B*15:02	0.0061649826136999765	0.005056509110869557	not-binder
IVAEYAGL	HLA-B*15:02	0.022054837487303303	0.02038595768221748	not-binder
GGVDWRQK	HLA-B*15:02	0.008148630154028069	0.015254459773000459	not-binder
WKLNGEKG	HLA-B*15:02	0.005108821374597028	0.007826877722387163	not-binder
KADKLTGG	HLA-B*15:02	0.0005795133063656976	0.000571895278563855	not-binder
HQGLFILG	HLA-B*15:02	0.008106516947736963	0.006575068412119819	not-binder
HFMACLDG	HLA-B*15:02	0.014932714177848538	0.026884139900289896	not-binder
DVDSDQRS	HLA-B*15:02	0.0006090095139370533	0.0010974569805503973	not-binder
ARSAKLRA	HLA-B*15:02	0.00018289218496647663	0.0002661703865486961	not-binder
GEFVEGDT	HLA-B*15:02	0.0019347126526554348	0.0016654236756368896	not-binder
DIVLPKPR	HLA-B*15:02	0.005310189005103894	0.006203566195691932	not-binder
PWSGEAVM	HLA-B*15:02	0.20717801563441754	0.1805189896952236	not-binder
SRRDRSRD	HLA-B*15:02	0.0021336856347261347	0.0039080771528832384	not-binder
DKLTPSVL	HLA-B*15:02	0.248515784740448	0.10857224958559888	not-binder
HLYPSSWG	HLA-B*15:02	0.04807568802498281	0.07263298692552381	not-binder
GRVQTPPA	HLA-B*15:02	0.008462262678222032	0.013885754122088298	not-binder
NAVEGSPD	HLA-B*15:02	0.008424070343608037	0.010313684356086553	not-binder
VGYANGRT	HLA-B*15:02	0.007467371126404032	0.005496767928490334	not-binder
YNGLNLDD	HLA-B*15:02	0.008209286704368424	0.010238822833710859	not-binder
FTEAKGAL	HLA-B*15:02	0.3113682497292757	0.2461960501026948	not-binder
VTRLGAWK	HLA-B*15:02	0.00937456835526973	0.010858994620650604	not-binder
IVAKCLTG	HLA-B*15:02	0.00623096787603572	0.004864872759384546	not-binder
VIQYLAHV	HLA-B*15:02	0.01689540082588792	0.019300382398423212	not-binder
GLESLRVS	HLA-B*15:02	0.001470078813508735	0.001250769842791028	not-binder
LVLLFNDG	HLA-B*15:02	0.004632283374667168	0.007243722724232349	not-binder
VKRKVLEI	HLA-B*15:02	0.011882903083460405	0.01327309551814644	not-binder
QVQINPTP	HLA-B*15:02	0.007921780259493971	0.009277697077953312	not-binder
DTSVFELE	HLA-B*15:02	0.02960981007781811	0.04108618019854845	not-binder
KMSGVISK	HLA-B*15:02	0.028898741310695187	0.033573434991399365	not-binder
ESQCHHML	HLA-B*15:02	0.10951150320470333	0.11713435688315375	not-binder
SGSRKKGE	HLA-B*15:02	0.00117503665296681	0.0018832583795480946	not-binder
QHIYGNMS	HLA-B*15:02	0.01790506268698664	0.026843466242129566	not-binder
HEKELNDT	HLA-B*15:02	0.005610533047001809	0.003987198534896101	not-binder
YDAKQYLQ	HLA-B*15:02	0.014998452935833484	0.02106233151776636	not-binder
QQRLDNTE	HLA-B*15:02	0.07559176441282034	0.08738415865223492	not-binder
SERMRKTE	HLA-B*15:02	0.012775803841213929	0.008627031174267543	not-binder
AEMPADSG	HLA-B*15:02	0.002889248949704282	0.004853102571705347	not-binder
SVYKWDIN	HLA-B*15:02	0.016104390029795468	0.01625756767839991	not-binder
RDDNEIES	HLA-B*15:02	0.00014029898103444792	0.00011634546019308302	not-binder
INSALLKG	HLA-B*15:02	0.009883318797801622	0.015106514784509802	not-binder
GGQPVEHP	HLA-B*15:02	0.0032310059970768632	0.00374469127590743	not-binder
KDRLFFLI	HLA-B*15:02	0.04722912460565567	0.030856680900216826	not-binder
EAGVPTHF	HLA-B*15:02	0.389425653219223	0.1807414304008506	not-binder
IAENAGLE	HLA-B*15:02	0.007430963311344385	0.004167298854926061	not-binder
PATVLLRA	HLA-B*15:02	0.018379059270955622	0.03510391119010292	not-binder
LAITDEIL	HLA-B*15:02	0.05132203535176814	0.0446909280938759	not-binder
ALNTRSAE	HLA-B*15:02	0.007074581505730748	0.005743999266212798	not-binder
PLEDVVSV	HLA-B*15:02	0.004392644033941906	0.004132173477445623	not-binder
RQECIQAF	HLA-B*15:02	0.2752208411693573	0.1498308367235697	not-binder
IMLPTPSI	HLA-B*15:02	0.09223757907748223	0.06938063980161649	not-binder
KFQFRNVE	HLA-B*15:02	0.005339800473302602	0.002634355208681753	not-binder
VAHAVKQA	HLA-B*15:02	0.004723737717722542	0.005060194047178241	not-binder
ASSTGCVT	HLA-B*15:02	0.02098274356831098	0.021985681397776964	not-binder
IILLKGCC	HLA-B*15:02	0.12386973352695349	0.19384852839957237	not-binder
ETMFRHFN	HLA-B*15:02	0.006560415626154281	0.006946286055154611	not-binder
VLASLKSS	HLA-B*15:02	0.0034630729765922296	0.006459652043504635	not-binder
VVTTAGAL	HLA-B*15:02	0.2810645436053164	0.23139245730573263	not-binder
RPGHTYKY	HLA-B*15:02	0.4564463883638382	0.2501940251602728	ambiguous
VTCKNGVV	HLA-B*15:02	0.06101764921331778	0.0905561685735995	not-binder
PADLNNRN	HLA-B*15:02	0.0036209145793691276	0.0033247874498048306	not-binder
SPNLVKST	HLA-B*15:02	0.03131063653854653	0.027742930010250525	not-binder
QTEAVKVK	HLA-B*15:02	0.03692492694826797	0.06591659040306518	not-binder
KGGVVFAP	HLA-B*15:02	0.0008939934109747583	0.0013687515784984682	not-binder
DAAADVEV	HLA-B*15:02	0.010827459355277824	0.016145136506940543	not-binder
GPVLQQTL	HLA-B*15:02	0.17912487844005226	0.13103878844653302	not-binder
VREQVLGL	HLA-B*15:02	0.03143166727386415	0.02501973783371182	not-binder
FLHLQPMV	HLA-B*15:02	0.016511331556830555	0.014534275724174239	not-binder
SAPFFKDN	HLA-B*15:02	0.001420349412910582	0.0013249279138976015	not-binder
LLHTFGSV	HLA-B*15:02	0.20073514441028237	0.20428582112374224	not-binder
EIQSSLRH	HLA-B*15:02	0.05471265725791454	0.03680339520257937	not-binder
VRDAQGEP	HLA-B*15:02	0.0019664117076899855	0.0015120307617399384	not-binder
KASRVTKP	HLA-B*15:02	0.003388077677846013	0.006175273361773391	not-binder
YSNIVSMI	HLA-B*15:02	0.14041398465633392	0.08932621819125298	not-binder
TAADTTRY	HLA-B*15:02	0.7667355835437775	0.2144554137535189	binder
QDDDLMMA	HLA-B*15:02	0.004002863325877115	0.004463824775950629	not-binder
INVIDMND	HLA-B*15:02	0.013683497835882009	0.024391213290187477	not-binder
GFRHRIAD	HLA-B*15:02	0.0038578995590796694	0.0059277444750439725	not-binder
YETLEHAI	HLA-B*15:02	0.07910159789025784	0.06459820715038801	not-binder
DDHHTVED	HLA-B*15:02	0.007405400045172428	0.010260954415071537	not-binder
ASDPIHTF	HLA-B*15:02	0.5791306629776954	0.2874934096798401	ambiguous
TGSVYIVK	HLA-B*15:02	0.017949565954040736	0.020163273887401478	not-binder
KRGAEIDR	HLA-B*15:02	0.0007400689616474665	0.0010443588684293224	not-binder
ICIRSPYT	HLA-B*15:02	0.0124842001721845	0.013036927152646037	not-binder
CRITPTGD	HLA-B*15:02	0.007788069837260991	0.00865797373443028	not-binder
PAEDPIST	HLA-B*15:02	0.0013686108402907848	0.001356699785477107	not-binder
AAVRLGVM	HLA-B*15:02	0.7453230381011963	0.1615424084546557	binder
GARETLQR	HLA-B*15:02	0.0011726013442967087	0.0016363752373132715	not-binder
MACADRFT	HLA-B*15:02	0.024565104488283397	0.0389329250455746	not-binder
AGLQHGRA	HLA-B*15:02	0.003542941660271026	0.0039427119091063135	not-binder
DLGAALVR	HLA-B*15:02	0.01471541526261717	0.01534757425539386	not-binder
KLEDVAPI	HLA-B*15:02	0.009301433246582747	0.008376307943413487	not-binder
VKMVLAPP	HLA-B*15:02	0.013583839870989323	0.022076300892888718	not-binder
TMSVISTY	HLA-B*15:02	0.9449956059455872	0.031238689653744933	binder
ADELTFLD	HLA-B*15:02	0.005232649093522923	0.006941440395635297	not-binder
LLELEFDD	HLA-B*15:02	0.009831064060563222	0.011250420558797339	not-binder
AYQHNGGR	HLA-B*15:02	0.0110736045637168	0.013989156735547884	not-binder
AIPLEKND	HLA-B*15:02	0.0013339933331991461	0.0018973658127356442	not-binder
FYGKAHIA	HLA-B*15:02	0.01111672555853147	0.010899641349926732	not-binder
EHVAVLCS	HLA-B*15:02	0.03538421178236604	0.053914834545137645	not-binder
EEEGAVDE	HLA-B*15:02	0.015771582555635176	0.01669342686461802	not-binder
VVITSVDR	HLA-B*15:02	0.006841578398598358	0.009159439628662457	not-binder
FAARFEWF	HLA-B*15:02	0.12148134261369706	0.07906037534674858	not-binder
TEAQIASL	HLA-B*15:02	0.10745392516255378	0.07237865674591445	not-binder
LVEIGVIF	HLA-B*15:02	0.1158769279718399	0.04296234804815481	not-binder
EAQRKHGL	HLA-B*15:02	0.0357950618956238	0.03263679930777785	not-binder
PSVHVQEV	HLA-B*15:02	0.01633977716555819	0.027383110748871228	not-binder
HRHMRASK	HLA-B*15:02	0.00022053264892747394	0.00018410866045502348	not-binder
KFKGAGLL	HLA-B*15:02	0.08079709969460964	0.04862439485577638	not-binder
SKSVRDDL	HLA-B*15:02	0.022473945328965784	0.02200889960960935	not-binder
PTTASASD	HLA-B*15:02	0.018706561080762185	0.030824571034597917	not-binder
KLSNNKRI	HLA-B*15:02	0.0010188328751610243	0.0010092226483243132	not-binder
KQMDHFVG	HLA-B*15:02	0.14015542638953776	0.16372143849253312	not-binder
LLSQLDKL	HLA-B*15:02	0.049190178886055945	0.045481512054012414	not-binder
SSGFLIAS	HLA-B*15:02	0.0006843159528216348	0.0010496373964559008	not-binder
TSSLPIGQ	HLA-B*15:02	0.002721365657635033	0.0012184092450454448	not-binder
DEAYGGGN	HLA-B*15:02	0.002978908206387132	0.004348497405146752	not-binder
GEGYLYPS	HLA-B*15:02	0.0016658193451803526	0.0031501594202334466	not-binder
AHIPVPSN	HLA-B*15:02	0.0031122408137889577	0.0029490037574822275	not-binder
SIESSNCK	HLA-B*15:02	0.027862798236310483	0.03219732514547904	not-binder
WNEHYQML	HLA-B*15:02	0.08113563615479506	0.09604511717361106	not-binder
DLIQNSTD	HLA-B*15:02	0.02583165396354161	0.03188535526158329	not-binder
GPFALFFL	HLA-B*15:02	0.034125004010275004	0.03616936246467485	not-binder
GREMAYSQ	HLA-B*15:02	0.0002354348112930893	0.0003038848189636484	not-binder
VDLGPQAQ	HLA-B*15:02	0.07526851370930672	0.08796421636432716	not-binder
GIDILVNN	HLA-B*15:02	0.0025347924965899438	0.0034904800218853995	not-binder
EKLGHYET	HLA-B*15:02	0.0085669816005975	0.006441071368446641	not-binder
RKGDHANV	HLA-B*15:02	0.009407455016844323	0.012049849563240178	not-binder
GLRMDSCC	HLA-B*15:02	0.11533208370674401	0.1512652995817131	not-binder
LAGTAFYL	HLA-B*15:02	0.07114763683639466	0.04807912591630235	not-binder
HDVAGDIF	HLA-B*15:02	0.22768947593867778	0.22371360679561875	not-binder
LYSQKIIT	HLA-B*15:02	0.01079150300938636	0.0117658495643023	not-binder
RPYKCEEC	HLA-B*15:02	0.07825449914671481	0.09161208844431704	not-binder
GGTTTALA	HLA-B*15:02	0.006744048645487055	0.008427603789584981	not-binder
MIGVNNRN	HLA-B*15:02	0.004298362252302468	0.004112858628846846	not-binder
EQPLITLQ	HLA-B*15:02	0.009809950180351735	0.005821241130272963	not-binder
NSLSREVR	HLA-B*15:02	0.0021490914339665325	0.0027678431151344812	not-binder
GIHPSAFI	HLA-B*15:02	0.013862277602311224	0.010697561663287556	not-binder
NTAQNAVE	HLA-B*15:02	0.016946768341585993	0.013787345526147498	not-binder
LGAFLACS	HLA-B*15:02	0.04949658192053903	0.03474109954647457	not-binder
IIVQKIQP	HLA-B*15:02	0.006803198290315393	0.013590639435222195	not-binder
QKAKAKVE	HLA-B*15:02	0.02022487802314572	0.02244164541491605	not-binder
ARVGAGSV	HLA-B*15:02	0.03721259164158255	0.03418484420366414	not-binder
IDVNGITI	HLA-B*15:02	0.05680442582815885	0.0611338377599351	not-binder
SAKLKKNI	HLA-B*15:02	0.011596437357366086	0.019106526244370026	not-binder
RVRAEERE	HLA-B*15:02	0.02411985720100347	0.031038565565400328	not-binder
AAEVANMK	HLA-B*15:02	0.03127816884662025	0.03344157810432321	not-binder
KLEVIVSE	HLA-B*15:02	0.00404885234311223	0.002858879576792777	not-binder
TYGRVSRY	HLA-B*15:02	0.7532274603843689	0.24985842814796802	binder
HMALEQMR	HLA-B*15:02	0.01687689530335774	0.015257831491871888	not-binder
KRVPVAGG	HLA-B*15:02	0.0009558280580677092	0.0008744612061241131	not-binder
SINDTEDN	HLA-B*15:02	0.002206415793443739	0.002935913056462937	not-binder
RRICKVMG	HLA-B*15:02	0.0022648033133009448	0.0025517487543639363	not-binder
KESHQIKL	HLA-B*15:02	0.02973295927513391	0.0420061878589465	not-binder
RSYIKQVY	HLA-B*15:02	0.7441240191459656	0.08749525147233445	binder
QPQLVLLQ	HLA-B*15:02	0.045845315279439094	0.06359027136451746	not-binder
RECKNDWR	HLA-B*15:02	0.002150789431425437	0.0016219769231717838	not-binder
IKRDAALA	HLA-B*15:02	0.008765643532387912	0.009648606058352474	not-binder
TLSRRLQH	HLA-B*15:02	0.004333120612136554	0.0025386910417763663	not-binder
TGKVPSKE	HLA-B*15:02	0.0437780303414911	0.051550767745308874	not-binder
PACKLRKR	HLA-B*15:02	0.0005762957807746716	0.000404495902300684	not-binder
HKTESNKL	HLA-B*15:02	0.053466574661433695	0.05167940754235409	not-binder
NVPAIEVP	HLA-B*15:02	0.004017119770287536	0.0073875972709202655	not-binder
GKSTKHRH	HLA-B*15:02	0.004693140220479108	0.007585396398026822	not-binder
SLELLADT	HLA-B*15:02	0.009020095062442123	0.006461800400119381	not-binder
NWFGPSPY	HLA-B*15:02	0.5525178730487823	0.2856537024522937	ambiguous
RVDAKQIE	HLA-B*15:02	0.0003471327945590019	0.0002022002511553201	not-binder
ALEVYRLG	HLA-B*15:02	0.0005352106265490875	0.000402850480696278	not-binder
EQFECLVA	HLA-B*15:02	0.020916183292865754	0.019847678685778122	not-binder
ADQLNMEK	HLA-B*15:02	0.07106056376360356	0.08655024920481919	not-binder
HSLMLQKL	HLA-B*15:02	0.15227203909307718	0.10143120156277442	not-binder
VVLINQGQ	HLA-B*15:02	0.0044779944975744	0.00690112807675149	not-binder
KKRLLALF	HLA-B*15:02	0.10351657569408416	0.06927039736591663	not-binder
EKAVKGML	HLA-B*15:02	0.19356767125427723	0.28891485689699503	not-binder
AQLKAMKK	HLA-B*15:02	0.020892215915955602	0.024913106612790552	not-binder
AMSMLIAG	HLA-B*15:02	0.0063281098555307835	0.006667332221639161	not-binder
RSWSFGEV	HLA-B*15:02	0.011826143660437083	0.019420716870595923	not-binder
VGKGRTIA	HLA-B*15:02	0.005083776977699017	0.005977036875828009	not-binder
DVISTGGT	HLA-B*15:02	0.0015238813415635378	0.001792461428592956	not-binder
CRRQRRAD	HLA-B*15:02	0.004462612088536844	0.0066105252266993484	not-binder
TLRQILRK	HLA-B*15:02	0.0036681448196759447	0.0031888475937193726	not-binder
AVFKLAVN	HLA-B*15:02	0.019636468717362732	0.03336169130832557	not-binder
GNGGAVGS	HLA-B*15:02	0.010076393742201617	0.019449848917886182	not-binder
LKGLKQKC	HLA-B*15:02	0.010821578465402127	0.01473097256106281	not-binder
EYAFVPHV	HLA-B*15:02	0.016204075398854913	0.022578400942463994	not-binder
LREWAVTL	HLA-B*15:02	0.15585047379136086	0.24681080230327554	not-binder
VHLQLHNY	HLA-B*15:02	0.800847589969635	0.08661958709783578	binder
AGYVSAEG	HLA-B*15:02	0.0023866376633122854	0.004397117203495982	not-binder
HYFFKLSD	HLA-B*15:02	0.0014801024459302425	0.0011896392388870785	not-binder
RAEYILAE	HLA-B*15:02	0.004586312862556952	0.005589476411969159	not-binder
EHFKKPLF	HLA-B*15:02	0.2440630242228508	0.09201883571321859	not-binder
AGIASMNA	HLA-B*15:02	0.0034016108023934067	0.0034892195161287574	not-binder
RTDRAVRI	HLA-B*15:02	0.005203806911595166	0.004163681762309926	not-binder
EETVGIGK	HLA-B*15:02	0.10423765920568258	0.08122287096496968	not-binder
AINYSVIT	HLA-B*15:02	0.0013887298094914513	0.001168014634305026	not-binder
TKLLEMPE	HLA-B*15:02	0.008893057540990412	0.012004389534661517	not-binder
FDDWPFLS	HLA-B*15:02	0.0021820318233949365	0.0022756561270191487	not-binder
LTTHFSPA	HLA-B*15:02	0.030267903728235977	0.03772478126264426	not-binder
RPIAGSAN	HLA-B*15:02	0.08002662848011824	0.15516403178070504	not-binder
AEATRRTA	HLA-B*15:02	0.005635904829250649	0.005091658793671166	not-binder
STAEAAIS	HLA-B*15:02	0.003234265570063144	0.005832258767841464	not-binder
YPVVYTAR	HLA-B*15:02	0.05642869467847049	0.09774071925449195	not-binder
SLGPFRAA	HLA-B*15:02	0.030668296711519362	0.02776337167226604	not-binder
CQMNVHDS	HLA-B*15:02	0.01676881683524698	0.02115095347634754	not-binder
ESGFGSRN	HLA-B*15:02	0.010358633589930832	0.0084000195693791	not-binder
VCSKALTT	HLA-B*15:02	0.02871783609734848	0.043082954952981804	not-binder
ALAEIFTE	HLA-B*15:02	0.019068009895272554	0.022991620618841763	not-binder
WILDEDRV	HLA-B*15:02	0.0026849670742649322	0.0031915575454035438	not-binder
GPMGVFEF	HLA-B*15:02	0.20081233540549875	0.1423377379964648	not-binder
ELLRRKAD	HLA-B*15:02	0.004822537116706371	0.0041780259722866584	not-binder
EEKNDEAF	HLA-B*15:02	0.17590577725786716	0.13354557939608774	not-binder
EEARLIYQ	HLA-B*15:02	0.012661164469318465	0.016305533426379634	not-binder
MVIDMVLA	HLA-B*15:02	0.07173383783083409	0.09239040866653964	not-binder
ELAKKIVS	HLA-B*15:02	0.006166759776124309	0.011021857518291581	not-binder
LEVGTISD	HLA-B*15:02	0.012259621632983908	0.015475399697757512	not-binder
IINPRLQR	HLA-B*15:02	0.0033228679138119334	0.0038257269262645132	not-binder
RPQKGKVL	HLA-B*15:02	0.06211341107264161	0.0734766412944952	not-binder
LSQFQAEH	HLA-B*15:02	0.07140183858573437	0.08121929562854967	not-binder
AYVNKMDT	HLA-B*15:02	0.003652982607309241	0.005047432418735056	not-binder
LASSSYDD	HLA-B*15:02	0.0044834788684966044	0.005797285107348968	not-binder
VDESQSIK	HLA-B*15:02	0.07070831180317327	0.05482884480713423	not-binder
KQGESRMT	HLA-B*15:02	0.004479987698141485	0.006429507983029205	not-binder
LGWIVQRY	HLA-B*15:02	0.5794827759265899	0.21981777179637654	ambiguous
ALQTLTKF	HLA-B*15:02	0.19945826530456542	0.18408839309693942	not-binder
EQEKAYCL	HLA-B*15:02	0.3220998950302601	0.33438625199551136	not-binder
LLVDDAIN	HLA-B*15:02	0.008114768972882302	0.009697672086559877	not-binder
DEECEKAS	HLA-B*15:02	0.00032526036084163935	0.00023451050570600702	not-binder
FVNEKWLG	HLA-B*15:02	0.0014699218612804544	0.0016644401558492655	not-binder
AEREARLE	HLA-B*15:02	0.01898602580622537	0.016217186005108616	not-binder
LLMTSKSL	HLA-B*15:02	0.3389470223337412	0.24043451080712094	not-binder
FFSREIVM	HLA-B*15:02	0.38992850482463837	0.13036054802247876	not-binder
YADIKYAI	HLA-B*15:02	0.014210015442222357	0.010841935739101676	not-binder
GKEFTPEV	HLA-B*15:02	0.005902752629481256	0.005153590000858566	not-binder
TVFATTLR	HLA-B*15:02	0.006203900021500885	0.004417236961328283	not-binder
DLEDEYGG	HLA-B*15:02	0.000522021063579814	0.000923418387365756	not-binder
EQDGGVHV	HLA-B*15:02	0.05028087439714	0.09009769233871408	not-binder
RETEDIVE	HLA-B*15:02	0.007128071546321735	0.00814258055890684	not-binder
NPQVQFLD	HLA-B*15:02	0.014018328231759369	0.011799367568506504	not-binder
AAEVGWMT	HLA-B*15:02	0.0023718913609627633	0.0024423228081273513	not-binder
RKEVSTWK	HLA-B*15:02	0.003730961041583214	0.0033602945975691138	not-binder
QVLALLYS	HLA-B*15:02	0.006411007099086419	0.009248357007608685	not-binder
AIMIGMLF	HLA-B*15:02	0.1581496402621269	0.06654874061345378	not-binder
ISPVPTPI	HLA-B*15:02	0.06405952656641603	0.04499041732478029	not-binder
FINSAYSF	HLA-B*15:02	0.5252649337053299	0.26183995552846245	ambiguous
SGSWDETV	HLA-B*15:02	0.0002537760469749628	0.0003320747167036116	not-binder
IRDYVHSD	HLA-B*15:02	0.00213289477978833	0.0013617064488742514	not-binder
SGNIIPSS	HLA-B*15:02	0.0003106697549810633	0.00029631478154686303	not-binder
VTNDKLAW	HLA-B*15:02	0.0067918186803581195	0.008234092469730964	not-binder
MPLRVILT	HLA-B*15:02	0.1968167968094349	0.16992758480938908	not-binder
GTAEVVTP	HLA-B*15:02	0.0027276386579615066	0.004292262525749627	not-binder
LSGKGTYL	HLA-B*15:02	0.07430922295898199	0.055052901253159356	not-binder
WSYIVEKA	HLA-B*15:02	0.002078551278464147	0.0026404336105575353	not-binder
ALAMNTYF	HLA-B*15:02	0.14078123793005942	0.10283014382402061	not-binder
KSIREFGV	HLA-B*15:02	0.0022141985304187984	0.0028244083914799522	not-binder
EGFVRIEE	HLA-B*15:02	0.015630539553239942	0.01496546643193759	not-binder
LAGKSVVL	HLA-B*15:02	0.21633678041398524	0.18154721866036544	not-binder
PSGRDPWE	HLA-B*15:02	0.0018195311160525307	0.0015943785753818167	not-binder
ERIDKALN	HLA-B*15:02	0.002832161303376779	0.0038901470645552943	not-binder
KTVSWWGD	HLA-B*15:02	0.0031210737462970426	0.00498068974674208	not-binder
RKFIPKTS	HLA-B*15:02	0.00019100565041298977	0.00017057993476329825	not-binder
SLKSPRSV	HLA-B*15:02	0.0354797774925828	0.018655330108994794	not-binder
GMHDAGMK	HLA-B*15:02	0.006850428669713438	0.005372118646562602	not-binder
GTMLYYRA	HLA-B*15:02	0.0018840364088873684	0.003741941022338446	not-binder
LDFDASED	HLA-B*15:02	0.037046378431841734	0.03678127515370728	not-binder
PNKYGIAV	HLA-B*15:02	0.02918130240868777	0.03653148226282903	not-binder
QGRSAAEV	HLA-B*15:02	0.015439782966859638	0.025549613044273042	not-binder
AGKSTAVN	HLA-B*15:02	0.016425851351232267	0.02127362321330162	not-binder
GANSIFYG	HLA-B*15:02	0.006623920065158018	0.008314130620813955	not-binder
ILIEDSDQ	HLA-B*15:02	0.014778973092325032	0.02040153965519927	not-binder
NINIPPNG	HLA-B*15:02	0.0011614812648986117	0.0012431210198667608	not-binder
RTTDSPSQ	HLA-B*15:02	0.0002815292653394863	0.00019274931142019785	not-binder
RDTKLGPE	HLA-B*15:02	0.013594165752874688	0.019214246808390432	not-binder
PPEPNGYL	HLA-B*15:02	0.023907139617949724	0.018251063424167255	not-binder
VCEYESIF	HLA-B*15:02	0.04679226353764534	0.04335347100621115	not-binder
CCGICHTD	HLA-B*15:02	0.015280034660827368	0.02149172912540947	not-binder
GMIVNVLL	HLA-B*15:02	0.130670452862978	0.13117291352400773	not-binder
VAGFRVDA	HLA-B*15:02	0.0028084388744900935	0.003094518961677841	not-binder
PIIRNLLA	HLA-B*15:02	0.002920320327393711	0.0026299941602097934	not-binder
YSETVDKD	HLA-B*15:02	0.01216144608333707	0.009425411324022446	not-binder
INYRRYPF	HLA-B*15:02	0.10315208015963435	0.0987851945613293	not-binder
VLTVGTFL	HLA-B*15:02	0.048620530683547256	0.042551493396113825	not-binder
FGGGGGGS	HLA-B*15:02	0.16333710376638919	0.23396140920589972	not-binder
TFGLACCA	HLA-B*15:02	0.029218499874696137	0.0282131711604222	not-binder
WKTIPPTE	HLA-B*15:02	0.003129523841198534	0.0029227203485756377	not-binder
QYHEAKER	HLA-B*15:02	0.008218412526184693	0.012527876812656467	not-binder
VELRHAPF	HLA-B*15:02	0.2501555114984512	0.1011828718985313	not-binder
LHSLQTRN	HLA-B*15:02	0.0031251205044100063	0.0023064377794778782	not-binder
GTVSSIVV	HLA-B*15:02	0.01379595979815349	0.016968424984001366	not-binder
IKDVKTLQ	HLA-B*15:02	0.020629302179440857	0.025391056574750555	not-binder
TNVCVEST	HLA-B*15:02	0.0036405059581738897	0.0033302808806674167	not-binder
RGGGGRGG	HLA-B*15:02	0.009283519582822919	0.01413656340949815	not-binder
FIMDDAEQ	HLA-B*15:02	0.03326405528350733	0.022634275785996857	not-binder
DFEIVVIL	HLA-B*15:02	0.1453595619648695	0.19830221394721328	not-binder
LTNTAPQR	HLA-B*15:02	0.01945713348686695	0.026011852250732468	not-binder
CGSDGRCA	HLA-B*15:02	0.002865142191876657	0.003428852669061382	not-binder
LFSNLTDA	HLA-B*15:02	0.006917221425101161	0.007437942629101165	not-binder
ANRFKLYR	HLA-B*15:02	0.001261886133693224	0.0023675595847153148	not-binder
FVAEMEGD	HLA-B*15:02	0.020407983427867295	0.02063331612130658	not-binder
AGGLNLDN	HLA-B*15:02	0.00208173220316894	0.003594687372617239	not-binder
LYLGAVID	HLA-B*15:02	0.0048514715756027725	0.005236418805452163	not-binder
EIFENACS	HLA-B*15:02	0.059888727962970734	0.097248928364077	not-binder
VVEDGKQS	HLA-B*15:02	0.0006860795687316567	0.0009593856377192274	not-binder
GMENAHIV	HLA-B*15:02	0.0042977904129656965	0.004480375605389585	not-binder
FLSSTLCL	HLA-B*15:02	0.3274501547217369	0.22261463359538597	not-binder
LCLAAEGF	HLA-B*15:02	0.26201036274433137	0.19125597912024575	not-binder
DKAAGEVG	HLA-B*15:02	0.0034450930270395475	0.0039024319335870627	not-binder
PEVAEKVF	HLA-B*15:02	0.35983515083789824	0.20935343367139597	not-binder
GHIFQLGN	HLA-B*15:02	0.003816039703087881	0.0037047874818388806	not-binder
FIMPLPHM	HLA-B*15:02	0.6627154469490051	0.14763195325707698	binder
EKARRYHT	HLA-B*15:02	0.00029013200773988503	0.0003041670277947714	not-binder
FIRFLGLF	HLA-B*15:02	0.29355901256203654	0.25314992474277387	not-binder
AGPGIILG	HLA-B*15:02	0.0038466916955258055	0.004634638757134428	not-binder
DDAKEVSK	HLA-B*15:02	0.19572841543704272	0.22673538434504484	not-binder
KHHEQEAQ	HLA-B*15:02	0.0027289509310321593	0.004306202980588038	not-binder
GENVAKRI	HLA-B*15:02	0.056845026393421	0.05578791499516221	not-binder
PEMLEKIE	HLA-B*15:02	0.0396455088048242	0.031448543588175525	not-binder
TTKTLKLT	HLA-B*15:02	0.012904311805323232	0.015654482933419218	not-binder
YIIQTGAD	HLA-B*15:02	0.009439451192156412	0.008424222006661718	not-binder
LENIKSSN	HLA-B*15:02	0.005537064115924295	0.005623750781528852	not-binder
ENRNLHSD	HLA-B*15:02	0.0056692868267418815	0.0033856224564090586	not-binder
MNVKAVFD	HLA-B*15:02	0.054949484206736086	0.038948945468109154	not-binder
SQPEETLD	HLA-B*15:02	0.003180391595014953	0.004637030251166963	not-binder
LKSAYGSI	HLA-B*15:02	0.03707294538617134	0.0300838823466379	not-binder
QEHQDEQM	HLA-B*15:02	0.10321603696793318	0.08913079507375746	not-binder
ADGPTHQG	HLA-B*15:02	0.0013775536441244184	0.0012369022620761607	not-binder
EIIPDTCR	HLA-B*15:02	0.017205310112331063	0.018680944025998843	not-binder
ERFVEQLE	HLA-B*15:02	0.0053832850302569565	0.006325123984115856	not-binder
KSTKTISS	HLA-B*15:02	0.00038866496233822543	0.0006845905984687027	not-binder
DAAAVVGF	HLA-B*15:02	0.6740256309509277	0.2570081778521915	binder
GPDYPGRT	HLA-B*15:02	0.01765889599919319	0.021757553076321785	not-binder
SPQDMAQA	HLA-B*15:02	0.004301516014675144	0.00735930793000736	not-binder
NEVFTVPQ	HLA-B*15:02	0.018573234090581536	0.01913180301784573	not-binder
AFELLAIQ	HLA-B*15:02	0.003711259667761624	0.002554244358352969	not-binder
AFTQQPTG	HLA-B*15:02	0.0013300379261636408	0.0023694231891156054	not-binder
IEARVLPK	HLA-B*15:02	0.04545191787183285	0.057635165152698065	not-binder
PRVTVVPA	HLA-B*15:02	0.0784207331831567	0.10848296836801079	not-binder
GIVSEILI	HLA-B*15:02	0.0046811682521365585	0.007138098322484744	not-binder
VCAREVES	HLA-B*15:02	0.001674870916758664	0.0032311344386302824	not-binder
QQLQQQPM	HLA-B*15:02	0.1389722678810358	0.06621750022926576	not-binder
VWIIILRF	HLA-B*15:02	0.012497201561927795	0.01388055506126274	not-binder
SKSEIKRD	HLA-B*15:02	0.00400766007310267	0.0045846898574781565	not-binder
QAIPFRRY	HLA-B*15:02	0.4511923983693123	0.2981072385757989	ambiguous
APPESNAP	HLA-B*15:02	0.045247868495061995	0.05927463812501991	not-binder
DGKLYLEF	HLA-B*15:02	0.4472292959690094	0.2762162324580551	ambiguous
PETARAYH	HLA-B*15:02	0.02270769209135324	0.024240477790120632	not-binder
RVVAQDPD	HLA-B*15:02	0.00780109885672573	0.01214674008474141	not-binder
VALVRAST	HLA-B*15:02	0.0036414953254279682	0.004002896093980036	not-binder
GQRINEKI	HLA-B*15:02	0.13287650188431144	0.16832823970907237	not-binder
NQQDYYGY	HLA-B*15:02	0.5266511380672455	0.2705629466574895	ambiguous
HRRYAHVG	HLA-B*15:02	0.0004299875420656463	0.0005976771652604883	not-binder
AILEGSVN	HLA-B*15:02	0.007830807505524718	0.011137802160893162	not-binder
LALIGCHG	HLA-B*15:02	0.016486122412607072	0.014196344917572616	not-binder
QQRPSVFQ	HLA-B*15:02	0.05138311935588717	0.04239808956572882	not-binder
VMVDDAHG	HLA-B*15:02	0.009648239433590788	0.01728343904817492	not-binder
HFTTYNPA	HLA-B*15:02	0.037847236554080156	0.07388810469472648	not-binder
RNQVSLFK	HLA-B*15:02	0.0017109204083681107	0.0014401796521817704	not-binder
WVTSGVIA	HLA-B*15:02	0.0015469879006559494	0.0012908694748390037	not-binder
VLMAISLT	HLA-B*15:02	0.03468015962280333	0.029057371740604538	not-binder
HATFKPTI	HLA-B*15:02	0.045339285884983836	0.07696323430856718	not-binder
AESIVAYF	HLA-B*15:02	0.037063321989262474	0.028635644723682168	not-binder
YACFYGSS	HLA-B*15:02	0.02987489888764685	0.04063009149260284	not-binder
VTFHIQQL	HLA-B*15:02	0.2785696079954505	0.27149794383353315	not-binder
NKNSRSSS	HLA-B*15:02	0.002780337692820467	0.0053990447938525536	not-binder
LTAETVDG	HLA-B*15:02	0.0016441603347630007	0.001984403952848044	not-binder
GAAASIGA	HLA-B*15:02	0.030756060223211534	0.045515287855431845	not-binder
LLTTYFDS	HLA-B*15:02	0.0003664343993023067	0.0006464172687822785	not-binder
ILEEEYGI	HLA-B*15:02	0.0013536904763896019	0.0012802178121904526	not-binder
HYRNIPYN	HLA-B*15:02	0.00215299211756701	0.003069671688646991	not-binder
SDIPETTY	HLA-B*15:02	0.528736661374569	0.22821613096929427	ambiguous
GQRTSLIP	HLA-B*15:02	0.044713428663089874	0.07277853550325916	not-binder
LDEEVMKP	HLA-B*15:02	0.003830260707763955	0.0026600831447139866	not-binder
VMTLQVKN	HLA-B*15:02	0.003294270858168602	0.004455570039800924	not-binder
ELAYLSAD	HLA-B*15:02	0.015463735233061016	0.02130005529792255	not-binder
AATRKDVL	HLA-B*15:02	0.02108163823722862	0.01800797180099008	not-binder
FTTAPDQV	HLA-B*15:02	0.021702296772855335	0.030904239901056674	not-binder
DEAGFEAA	HLA-B*15:02	0.02044050320982933	0.021005240922609084	not-binder
VDRAGLVG	HLA-B*15:02	0.027229409012943507	0.028187568057502676	not-binder
PLSGSAQH	HLA-B*15:02	0.06729323491454124	0.05041018990232904	not-binder
RTTYLELL	HLA-B*15:02	0.054372332472121344	0.06494682070985303	not-binder
LTMESNGK	HLA-B*15:02	0.05317868391866796	0.0917728607813522	not-binder
CAEPRVPA	HLA-B*15:02	0.04329461930610705	0.06583982837150042	not-binder
GIRAYEKG	HLA-B*15:02	0.000523115187024814	0.0007223792447104526	not-binder
RSYSVLRS	HLA-B*15:02	9.131660372077021e-05	8.662324528854416e-05	not-binder
ADKLANLG	HLA-B*15:02	0.012090763682499528	0.00731384075030413	not-binder
RTIELGGK	HLA-B*15:02	0.017091168672777712	0.021819889410831694	not-binder
QKLRREVE	HLA-B*15:02	0.011467616446316243	0.013408943667905038	not-binder
KCVNIDSK	HLA-B*15:02	0.00683317961229477	0.010933358155857083	not-binder
VAMTELAC	HLA-B*15:02	0.08240799408522434	0.09547222241115393	not-binder
EMEKIITQ	HLA-B*15:02	0.02686834493651986	0.030239457909599272	not-binder
LLGSDDQS	HLA-B*15:02	3.973966631747317e-05	3.65946493520891e-05	not-binder
YNNVIVSP	HLA-B*15:02	0.002446697555933497	0.0027094942099437063	not-binder
PELLQILQ	HLA-B*15:02	0.028634341759607197	0.02852497602788789	not-binder
KAQLEIKR	HLA-B*15:02	0.001463887991849333	0.0013064609654308713	not-binder
NNGRVTMR	HLA-B*15:02	0.004188665628316812	0.006527688562980891	not-binder
TAIILVHN	HLA-B*15:02	0.02520689330995083	0.041947402770959284	not-binder
KKFWVVLK	HLA-B*15:02	0.0008315076891221906	0.0010969226149888547	not-binder
QNWHNAEN	HLA-B*15:02	0.0027253472566371784	0.0031412372617103407	not-binder
LYFEERDF	HLA-B*15:02	0.4259882017970085	0.19766167070506427	ambiguous
VLLTWQKV	HLA-B*15:02	0.004528058313007932	0.005207156976445927	not-binder
IFYGGYLD	HLA-B*15:02	0.008278076534043066	0.012190005526975202	not-binder
CEKCGVEV	HLA-B*15:02	0.011386796250008047	0.011866454557443274	not-binder
VPGACGEA	HLA-B*15:02	0.008677792001981289	0.011071045527315962	not-binder
TFINFASN	HLA-B*15:02	0.0020946223172359168	0.000998802905177239	not-binder
HFTIHKLP	HLA-B*15:02	0.001358449002418638	0.0017311569230208362	not-binder
KKNFDHLL	HLA-B*15:02	0.07780874576419591	0.08071267985656111	not-binder
FKSRIISN	HLA-B*15:02	0.0019287299717689165	0.0019250790075802154	not-binder
RALREAYR	HLA-B*15:02	0.0014638843316788553	0.0016300197057228514	not-binder
CHGVGYEI	HLA-B*15:02	0.026827627327293158	0.031366162222835295	not-binder
LVKEQADQ	HLA-B*15:02	0.015719068876933306	0.013327308395023546	not-binder
SVEIEDIE	HLA-B*15:02	0.016664576553739607	0.012522678735440862	not-binder
NSMVESIK	HLA-B*15:02	0.015789783497166355	0.01759261241173994	not-binder
LKNLSADF	HLA-B*15:02	0.3426870495080948	0.14352646029734342	not-binder
LFTGLTMN	HLA-B*15:02	0.026083963364362715	0.01322949210713773	not-binder
KVKIEEGG	HLA-B*15:02	0.011850696231704205	0.021921854392922185	not-binder
PPATQLTP	HLA-B*15:02	0.022290671653172466	0.031629835566348	not-binder
TLLNSFQK	HLA-B*15:02	0.024585711932741106	0.02834803359802163	not-binder
KPGEPITF	HLA-B*15:02	0.09531506188213826	0.08177809268171071	not-binder
ELSEYQFN	HLA-B*15:02	0.0040880129730794575	0.0028749371316394183	not-binder
HAGDLGNI	HLA-B*15:02	0.008819031866732985	0.013634916384738599	not-binder
SKESNVQP	HLA-B*15:02	0.0007340050411585253	0.001080721278261391	not-binder
AAFHNLNT	HLA-B*15:02	0.018186178574433144	0.03478851092147918	not-binder
RYAGFFIR	HLA-B*15:02	0.0035212272352509897	0.003601005212762366	not-binder
CVNDILVC	HLA-B*15:02	0.08446171928662807	0.09663909243079881	not-binder
KAAIADSR	HLA-B*15:02	0.008687402376381215	0.016301794331175862	not-binder
MRSMLSRE	HLA-B*15:02	0.004112392314709723	0.002468262237732665	not-binder
GKEEMAAE	HLA-B*15:02	0.0677281603217125	0.10191970050060288	not-binder
HVVDEVER	HLA-B*15:02	0.18145100055262448	0.1859940717908467	not-binder
TVVEDEAK	HLA-B*15:02	0.075851844396675	0.09352893912192524	not-binder
LVTFFACL	HLA-B*15:02	0.1766599419526756	0.14538531948671765	not-binder
EEIGYPVG	HLA-B*15:02	0.0026563705081230184	0.003248273045998837	not-binder
EKKFGAPV	HLA-B*15:02	0.0602314529940486	0.0750316332546427	not-binder
EKIIQGVK	HLA-B*15:02	0.014791717100888491	0.010800015672541768	not-binder
DRERTNFA	HLA-B*15:02	0.001370789489010349	0.0009938611810348164	not-binder
ARPQIDSN	HLA-B*15:02	0.0006164246777188964	0.0005175166137577631	not-binder
KNSKKCIG	HLA-B*15:02	0.00016139903782459443	0.00016785164032910807	not-binder
LQLLTLAP	HLA-B*15:02	0.01529817518312484	0.01586219858607442	not-binder
MKFKEQTE	HLA-B*15:02	0.06248713843524456	0.06080969165712684	not-binder
IPSRMGDM	HLA-B*15:02	0.1887157330289483	0.2131087956040799	not-binder
ERKFSPWI	HLA-B*15:02	0.02610857668078097	0.027183968714456434	not-binder
LARHIGID	HLA-B*15:02	0.009270574455149472	0.0068403235269156515	not-binder
TTLEEIHN	HLA-B*15:02	0.0014982965141825844	0.0029307750793022645	not-binder
VSTLTADK	HLA-B*15:02	0.05224854025436798	0.08542170989498128	not-binder
YDHKTERR	HLA-B*15:02	0.0028871024009674783	0.0021847792363658956	not-binder
ANQEIAKQ	HLA-B*15:02	0.003603959733300144	0.005658308167853733	not-binder
ALGLDKEK	HLA-B*15:02	0.011126379924826324	0.010328975226940335	not-binder
QALNSADL	HLA-B*15:02	0.05925049679353833	0.03828401661711349	not-binder
RHPPADRT	HLA-B*15:02	0.0019199829497665633	0.0015203719137683958	not-binder
HTMHYRRM	HLA-B*15:02	0.02894967842148617	0.04953009238187047	not-binder
PGDSADAK	HLA-B*15:02	0.027250273118261246	0.026614041927238364	not-binder
KLFGQFLR	HLA-B*15:02	0.019505611318163574	0.019818303023876997	not-binder
PLGGKNKK	HLA-B*15:02	0.008566891781811137	0.008441628088729272	not-binder
TITGGFRR	HLA-B*15:02	0.0009453111502807588	0.0011524283144458546	not-binder
GVKIMSIS	HLA-B*15:02	0.005604362310259603	0.0068949089326257205	not-binder
LLRAITDC	HLA-B*15:02	0.16895561558194458	0.18935906017754217	not-binder
HTLQGHTN	HLA-B*15:02	0.005834754549141508	0.006597747618198635	not-binder
PAGWMGLD	HLA-B*15:02	0.021048700204119086	0.028238697992814622	not-binder
TQQATQEA	HLA-B*15:02	0.024245642335154118	0.026577157252550214	not-binder
KAKKWFPV	HLA-B*15:02	0.008945380971454142	0.013624685048908016	not-binder
LRQKISSL	HLA-B*15:02	0.31427324041724203	0.19760044941018115	not-binder
SNSSRDPW	HLA-B*15:02	0.0032656008454068795	0.005063484793770954	not-binder
TESCALDL	HLA-B*15:02	0.05000831563665997	0.042991728939513495	not-binder
ALKYGAKH	HLA-B*15:02	0.025866150250658394	0.02746180835562528	not-binder
QVPNDADI	HLA-B*15:02	0.003038429218577221	0.0052822287502665355	not-binder
RSSAYEGE	HLA-B*15:02	0.0012151521252235398	0.0021494765140843567	not-binder
IKVSDVKV	HLA-B*15:02	0.011656513024354354	0.014762768295763097	not-binder
IELPWSFF	HLA-B*15:02	0.19319099113345145	0.1206048277136124	not-binder
GHAAVATT	HLA-B*15:02	0.017256832661223596	0.022682283322728154	not-binder
TAMFVAAA	HLA-B*15:02	0.25143082700669767	0.22733602823058374	not-binder
NSYSVHGS	HLA-B*15:02	0.0003179138494488143	0.00046722413505979557	not-binder
IMAIKVRK	HLA-B*15:02	0.0037252816371619703	0.0026918403994832764	not-binder
ITAGLRDT	HLA-B*15:02	0.007503461698070169	0.01249201661090932	not-binder
ARALRMAT	HLA-B*15:02	0.0006291324432822875	0.0005427313732122616	not-binder
VFVGTIYI	HLA-B*15:02	0.02718026489019394	0.020726673360032994	not-binder
MELLGIPH	HLA-B*15:02	0.39580374471843244	0.32315219115804295	ambiguous
VGKRKIMC	HLA-B*15:02	0.004241321418521693	0.004564566457835372	not-binder
AIAVAEWG	HLA-B*15:02	0.000552934630695745	0.0005904809760243257	not-binder
PDCQNQRF	HLA-B*15:02	0.24115870967507363	0.23663988878123396	not-binder
LAPTSSIV	HLA-B*15:02	0.03989198226481676	0.04486491190434382	not-binder
LEQTMDTP	HLA-B*15:02	0.013242838710971228	0.014347199607022307	not-binder
EGTHLDIY	HLA-B*15:02	0.39501666724681855	0.20743684095041512	not-binder
ISELHRDH	HLA-B*15:02	0.01185437472522608	0.0182486391487498	not-binder
LKVSNILL	HLA-B*15:02	0.09518941827118396	0.06045489902779981	not-binder
DECSLGQY	HLA-B*15:02	0.7994928479194641	0.0573335023019735	binder
SDLYALGY	HLA-B*15:02	0.4834475964307785	0.21550009966191944	ambiguous
VPLSPESE	HLA-B*15:02	0.02699614166122046	0.016556065736075962	not-binder
IQEVEKQI	HLA-B*15:02	0.030093413963913917	0.031829837386527095	not-binder
KIIMAFDL	HLA-B*15:02	0.01292488919571042	0.01355771781618356	not-binder
GSFLLAAG	HLA-B*15:02	0.0036539031796564815	0.004566344716343077	not-binder
VTQQPLSG	HLA-B*15:02	0.006982736876307172	0.0057171768476527406	not-binder
IQRVQSLQ	HLA-B*15:02	0.10614585801959038	0.031839812165599675	not-binder
RGGAAGFK	HLA-B*15:02	0.002379643189487979	0.0016432483768302239	not-binder
SENNFMNI	HLA-B*15:02	0.017719270498491823	0.010698455632031591	not-binder
TSLTPDDL	HLA-B*15:02	0.03337039126781747	0.041564911401809665	not-binder
LAQIDEAT	HLA-B*15:02	0.0018280918477103115	0.0019156638240922551	not-binder
TQAQDEVE	HLA-B*15:02	0.020168919768184423	0.031050171054421264	not-binder
RTPNMTRN	HLA-B*15:02	0.0006470807320965832	0.0005459054634169032	not-binder
FNGEPLVR	HLA-B*15:02	0.031874353624880315	0.02440680244567581	not-binder
AETSPLPF	HLA-B*15:02	0.037532083317637445	0.016404266027180585	not-binder
FLDSIMLI	HLA-B*15:02	0.05160818416625261	0.035388980482071286	not-binder
EMPRGKFI	HLA-B*15:02	0.01848483202047646	0.012941955475837883	not-binder
ALTVYYLF	HLA-B*15:02	0.014900830708211289	0.01109321542508243	not-binder
VAELLGVP	HLA-B*15:02	0.013720090140122921	0.010978664957332438	not-binder
VSFWINMD	HLA-B*15:02	0.006357132973971602	0.005626766506790552	not-binder
LDIAKDRL	HLA-B*15:02	0.09231750871986151	0.08984777097089225	not-binder
IVCDAEIS	HLA-B*15:02	0.0024969955498818307	0.0023637679060383083	not-binder
TSLNNELQ	HLA-B*15:02	0.004074223898351192	0.005355527294977263	not-binder
HSSSLQSN	HLA-B*15:02	0.003814184479233518	0.00521406416018502	not-binder
KNRRKGGA	HLA-B*15:02	0.0008787183701770118	0.0015960368913551673	not-binder
FCEKFMGC	HLA-B*15:02	0.10965525673964294	0.12677796068488886	not-binder
GETHEEMY	HLA-B*15:02	0.17789639234542848	0.0863142411670661	not-binder
DKSGVPAT	HLA-B*15:02	0.018986363447038457	0.015964776014101345	not-binder
GSLTELNC	HLA-B*15:02	0.016084692069125595	0.028852381168801223	not-binder
RRRVHQEQ	HLA-B*15:02	0.005451565120893065	0.00965662833090408	not-binder
LTLVSSAN	HLA-B*15:02	0.011040058702928946	0.016576924611283225	not-binder
RSPLSAEE	HLA-B*15:02	0.004769518632383551	0.007535770978489175	not-binder
AEIAEEPA	HLA-B*15:02	0.006117836968041956	0.007667067071085846	not-binder
NVKYIEKT	HLA-B*15:02	0.00954067329148529	0.010358432052704399	not-binder
LALSLTRK	HLA-B*15:02	0.008113977592438459	0.012541396716156394	not-binder
EIIRPTLD	HLA-B*15:02	0.01326694953313563	0.012421857475149884	not-binder
QSISFQAM	HLA-B*15:02	0.4685405321419239	0.24505910829840388	ambiguous
GITAASGC	HLA-B*15:02	0.12504030906547997	0.12815097792689395	not-binder
SRMCKSPN	HLA-B*15:02	0.0019448112427198794	0.002022020302626615	not-binder
QEQSQCTA	HLA-B*15:02	0.003973072487860918	0.0025365446930729575	not-binder
YANHHLDL	HLA-B*15:02	0.3827067404985428	0.12111904438440586	not-binder
VAQAMGQL	HLA-B*15:02	0.21558230742812157	0.1538838559819703	not-binder
KYAQKILK	HLA-B*15:02	0.008328531472943723	0.014064660058372815	not-binder
RGSSAQIR	HLA-B*15:02	0.001123579128068286	0.0014390875546605073	not-binder
NLNGPIVD	HLA-B*15:02	0.014326021674787626	0.014716422022728905	not-binder
PQDAFHLT	HLA-B*15:02	0.009759812231641263	0.008856330130541485	not-binder
AAAAAAAS	HLA-B*15:02	0.5928501585265622	0.419238559987133	ambiguous
EEIVQKFQ	HLA-B*15:02	0.028151796525344254	0.034583178518223213	not-binder
SQISDGVK	HLA-B*15:02	0.07239711740985513	0.07666545772908867	not-binder
ESKRLGAK	HLA-B*15:02	0.009782838122919201	0.00944182170271319	not-binder
TKQMMYAQ	HLA-B*15:02	0.004544227990845684	0.00634148376186861	not-binder
VGTACIHV	HLA-B*15:02	0.016506993491202594	0.026908203170114362	not-binder
TVSPVLVP	HLA-B*15:02	0.013210884819272906	0.01423675249710944	not-binder
YFVRLDKL	HLA-B*15:02	0.009748065378516912	0.0045707296750684126	not-binder
PRERSTST	HLA-B*15:02	0.0029503903235308824	0.0035171577658827734	not-binder
EFREAKAI	HLA-B*15:02	0.06733014080673456	0.039916747145609985	not-binder
LLEQNKAL	HLA-B*15:02	0.08083538003265858	0.059762064622398275	not-binder
PNNTCDEN	HLA-B*15:02	0.006955997622571886	0.007938350618656581	not-binder
NEYVAELK	HLA-B*15:02	0.04026316087692976	0.04583265371432204	not-binder
YGFEKNDG	HLA-B*15:02	0.001987161664510495	0.0018107842319666672	not-binder
AAYMAAKK	HLA-B*15:02	0.0035883751523215325	0.003312118469830993	not-binder
EVRPRFGM	HLA-B*15:02	0.35872106794267894	0.191894016055456	not-binder
IHGVYDPS	HLA-B*15:02	0.0020712876626930664	0.001923282585556601	not-binder
CYEYWVKE	HLA-B*15:02	0.0030146686418447643	0.003086417948769055	not-binder
VAAATAVF	HLA-B*15:02	0.8203253984451294	0.15069163890021967	binder
PFITIQQL	HLA-B*15:02	0.12833866560831667	0.1407821825079863	not-binder
YVDYTRNI	HLA-B*15:02	0.07355350349098444	0.051721384158743645	not-binder
KVLEIDGT	HLA-B*15:02	0.0013832817174261435	0.0017387075537503923	not-binder
GLTTIYLM	HLA-B*15:02	0.08998797535896301	0.10240168628801019	not-binder
DIVTSFEA	HLA-B*15:02	0.006811419542646036	0.008228106887392181	not-binder
AVVQVQGK	HLA-B*15:02	0.011664788657799362	0.012771119097915243	not-binder
GHEENGDA	HLA-B*15:02	0.0006384042082572706	0.0008674418541662598	not-binder
VEEAKNAA	HLA-B*15:02	0.006082751648500561	0.00580161566608735	not-binder
SSDVTGQP	HLA-B*15:02	0.011925461399368942	0.01731068444333742	not-binder
YRETIDRG	HLA-B*15:02	0.0005461142720932343	0.0008386411758614043	not-binder
LTSFLTRI	HLA-B*15:02	0.0876513930503279	0.08771589984656125	not-binder
PAELDPIG	HLA-B*15:02	0.0009472108364207088	0.0008473418463747775	not-binder
AYLALTKP	HLA-B*15:02	0.0008421060163527727	0.0009043438541328091	not-binder
EVGEATAA	HLA-B*15:02	0.0450691361547797	0.0791163726065778	not-binder
FTTSSHFA	HLA-B*15:02	0.008459762451821007	0.006817213158572735	not-binder
DVFFKRCA	HLA-B*15:02	0.009373010561103002	0.016280539969021776	not-binder
ADKPTDFN	HLA-B*15:02	0.006898319441825151	0.005061112070676823	not-binder
TEFWDHNL	HLA-B*15:02	0.047332079894840715	0.04262203641571423	not-binder
EAAIASLF	HLA-B*15:02	0.4028353989124298	0.26846038938519323	ambiguous
EQAIERAG	HLA-B*15:02	0.007603610605656286	0.011523720424671445	not-binder
NSTVVKGF	HLA-B*15:02	0.484786781668663	0.22179403089688995	ambiguous
FTPTKKEG	HLA-B*15:02	0.0002327764456794057	0.00033851870022157853	not-binder
RQGVFGEL	HLA-B*15:02	0.16040644980967045	0.113025144922307	not-binder
LKGVQEDP	HLA-B*15:02	0.003872697273254744	0.0064066550624077	not-binder
VSLKTKER	HLA-B*15:02	0.0014184652361905136	0.0016126494394477844	not-binder
TLFKCLKK	HLA-B*15:02	0.03085484616458416	0.021983335458756026	not-binder
SGGPPRMC	HLA-B*15:02	0.06089800345362164	0.07542436428679138	not-binder
SVAQDKRF	HLA-B*15:02	0.027875574270728974	0.030979998483972305	not-binder
LLLHIHRA	HLA-B*15:02	0.02514864606782794	0.041967204531904126	not-binder
DAAIATNT	HLA-B*15:02	0.009263133630156517	0.008773964956734926	not-binder
HPDDRSKI	HLA-B*15:02	0.07247591242194176	0.10307579975464116	not-binder
HHPLHGQV	HLA-B*15:02	0.018787407013587654	0.018146774369323715	not-binder
TVLADWRT	HLA-B*15:02	0.0006504077551653609	0.0006409109038050799	not-binder
YQNGAPIR	HLA-B*15:02	0.028104261838598175	0.04017278134339614	not-binder
SDVVKDIY	HLA-B*15:02	0.5452459752559662	0.20550971832016238	ambiguous
RLVHQNSA	HLA-B*15:02	0.025273748964536935	0.023405389896024507	not-binder
LAIQYGSN	HLA-B*15:02	0.01230439922583173	0.011986103377087064	not-binder
REFRDRDD	HLA-B*15:02	0.0139246518840082	0.01099521372207966	not-binder
INALNESA	HLA-B*15:02	0.0030200562890968286	0.0034042798755949044	not-binder
SGLIEGIG	HLA-B*15:02	0.003993570169404848	0.007485444299822246	not-binder
LRWLSLVG	HLA-B*15:02	0.0012627060597878881	0.0013150006214024984	not-binder
VGANPEYK	HLA-B*15:02	0.0060719277542375496	0.009201017876826272	not-binder
AALGGGPA	HLA-B*15:02	0.15207092105410994	0.1408257237458725	not-binder
HIYGNKTI	HLA-B*15:02	0.23799187112599612	0.1791894491951374	not-binder
VGLIAIKT	HLA-B*15:02	0.008189406928613608	0.012864467888640605	not-binder
KDKDMTYA	HLA-B*15:02	0.00351457008800935	0.0040261758094965626	not-binder
YSSFSSVN	HLA-B*15:02	0.013157828958355822	0.018594775749285374	not-binder
ELSNVAFY	HLA-B*15:02	0.7070470690727234	0.046320084464283845	binder
LTPERIEG	HLA-B*15:02	0.0007386533186501509	0.0010099359051564047	not-binder
LRVQMARY	HLA-B*15:02	0.23449314907193183	0.12128393184691555	not-binder
QKEVYEQQ	HLA-B*15:02	0.005641352037923752	0.008487114011729528	not-binder
LTGQALVD	HLA-B*15:02	0.011529420485021546	0.014215016404924096	not-binder
DITNHVFA	HLA-B*15:02	0.0062881399935577065	0.007090766798842273	not-binder
VTSTAAVA	HLA-B*15:02	0.0852788199976203	0.1192510243108411	not-binder
VEGKDLKE	HLA-B*15:02	0.01966276587918401	0.026728236817332263	not-binder
LGYAGRLI	HLA-B*15:02	0.12387220188975334	0.07780707339481382	not-binder
ARMATVGG	HLA-B*15:02	0.0012261761134141126	0.001318573949149115	not-binder
RLERRTSM	HLA-B*15:02	0.10615487769246101	0.07869972581975404	not-binder
LYPPFLAM	HLA-B*15:02	0.5117642015218735	0.25296140506765125	ambiguous
GLGEALQN	HLA-B*15:02	0.003522629864164628	0.0038690054587288496	not-binder
EYQRTGAV	HLA-B*15:02	0.07000083085149526	0.09848330702555583	not-binder
SYYSPKVW	HLA-B*15:02	0.016332686028908937	0.02038066129423701	not-binder
RGESMKRE	HLA-B*15:02	0.0007929592081453052	0.0010789431719001737	not-binder
AKQVKETL	HLA-B*15:02	0.08993911109864712	0.07770682428934285	not-binder
SKEERKAR	HLA-B*15:02	0.0022634770198237675	0.0016918717886221957	not-binder
CLPIEEMA	HLA-B*15:02	0.001576765828895077	0.0021215568880036503	not-binder
LLHGHFQP	HLA-B*15:02	0.014420380984665826	0.017049961752516496	not-binder
NVQIIRMA	HLA-B*15:02	0.004316562530584633	0.004016986244886642	not-binder
ESCPAQLT	HLA-B*15:02	0.10054004798876122	0.06866110631051975	not-binder
KKNDFKGF	HLA-B*15:02	0.10012908484786749	0.05761762009492861	not-binder
SGLDIFAK	HLA-B*15:02	0.011529738456010819	0.008227024842950336	not-binder
VFKDKTEM	HLA-B*15:02	0.6522677361965179	0.25957617931277127	binder
AEPYIRRR	HLA-B*15:02	0.0008631499179216461	0.0007155402907855419	not-binder
TIAVRSSM	HLA-B*15:02	0.5695907324552536	0.213339522488883	ambiguous
PGTSPTQL	HLA-B*15:02	0.050902226776815954	0.07461253314710845	not-binder
SLFIGMAT	HLA-B*15:02	0.07561553455889225	0.08716436704370256	not-binder
HGHPGSSS	HLA-B*15:02	0.008392589844879695	0.015155805712945112	not-binder
NHATLAGH	HLA-B*15:02	0.11038372826296836	0.11254045106452214	not-binder
ETRAMRSK	HLA-B*15:02	0.001148201433898066	0.0014761586320821665	not-binder
TPVQKPVG	HLA-B*15:02	0.0029451636932208204	0.0034500380818304646	not-binder
FGERRTID	HLA-B*15:02	0.002254127801461436	0.0029798329127142	not-binder
AIAAIMEL	HLA-B*15:02	0.17698666276410221	0.18079045692471307	not-binder
SPDYSLQH	HLA-B*15:02	0.11441051149740815	0.16117540360894403	not-binder
RVLNEDGL	HLA-B*15:02	0.03515090932196472	0.03754712508341539	not-binder
IGALSRGN	HLA-B*15:02	0.0003834568618913181	0.00037357305187762083	not-binder
KLVAREVY	HLA-B*15:02	0.43245854377746584	0.25612811488712656	ambiguous
ERGGVSLA	HLA-B*15:02	0.0028651771499426104	0.0020979181738303688	not-binder
LTLKSEQD	HLA-B*15:02	0.009553587668051478	0.017683332382705304	not-binder
GGRVQWVV	HLA-B*15:02	0.005073781976534519	0.007374638654669239	not-binder
ECFDISHT	HLA-B*15:02	0.05957701001316309	0.06485245660547263	not-binder
SMFMMVPS	HLA-B*15:02	0.0032026346307247877	0.0033129008358757715	not-binder
FPFMIATL	HLA-B*15:02	0.6954117834568023	0.17090445463288995	binder
LQAGWNAS	HLA-B*15:02	0.006166208715876564	0.008685118258113349	not-binder
EPPAYIVA	HLA-B*15:02	0.003773020429071039	0.006106978397334649	not-binder
KNGARQLE	HLA-B*15:02	0.001012491760775447	0.000630952781926033	not-binder
KDEMDRLE	HLA-B*15:02	0.002995467356959125	0.001593581025099325	not-binder
ELFHETDE	HLA-B*15:02	0.10475513455457985	0.08985221867760874	not-binder
IVVKITTA	HLA-B*15:02	0.03385798310628161	0.05008630315498411	not-binder
VTIGINQP	HLA-B*15:02	0.007004402674556332	0.011142266702881954	not-binder
KELLNLDE	HLA-B*15:02	0.015959337074309587	0.012514720265719915	not-binder
ADTPSVGV	HLA-B*15:02	0.019346599036362024	0.02963309157054836	not-binder
DTKAKTIA	HLA-B*15:02	0.001511082157958299	0.000791050380486794	not-binder
RPVVQEKV	HLA-B*15:02	0.027265956765040754	0.04499489177266008	not-binder
SGKSVRFL	HLA-B*15:02	0.03613945714896545	0.044168432782981465	not-binder
EVFDMLNG	HLA-B*15:02	0.034133662533713506	0.051311734797355596	not-binder
FVVLVPQG	HLA-B*15:02	0.0008272168604889884	0.0011997703588845162	not-binder
SSQRIDAV	HLA-B*15:02	0.005910969924298115	0.008385711499662074	not-binder
IANAENNH	HLA-B*15:02	0.018486280413344502	0.022478234513487873	not-binder
EKASIVMR	HLA-B*15:02	0.0024711907899472862	0.002612683659042729	not-binder
EEQEQQEE	HLA-B*15:02	0.020616137037814043	0.02445447035546641	not-binder
REPLNAKP	HLA-B*15:02	0.004845027409828617	0.004085807324647415	not-binder
TNGAAAAA	HLA-B*15:02	0.24328138753771783	0.1439422645922725	not-binder
TFYQQVVV	HLA-B*15:02	0.010554997609870043	0.01594638492525014	not-binder
FYEVISAG	HLA-B*15:02	0.0016996579262922751	0.002082193856581323	not-binder
GLGCLEAF	HLA-B*15:02	0.1526947423815727	0.12614351404941854	not-binder
TILKRSGR	HLA-B*15:02	0.0006159735552500933	0.0009477065313911558	not-binder
KEKMFGLL	HLA-B*15:02	0.0827285286039114	0.07914939252884126	not-binder
CGRSMLAE	HLA-B*15:02	0.03565852080937475	0.05179169693420657	not-binder
QGIALVAD	HLA-B*15:02	0.013077142421388998	0.024007950045791208	not-binder
SVGNIVAG	HLA-B*15:02	0.00538804619354778	0.006412001503877779	not-binder
NTIGVAYK	HLA-B*15:02	0.003954660741146654	0.005343692006897928	not-binder
FCNAVVES	HLA-B*15:02	0.002082369568233844	0.002765184867149251	not-binder
TEVEAQLG	HLA-B*15:02	0.0032342646270990373	0.003578488330436528	not-binder
FGPFATFS	HLA-B*15:02	0.0016452145529910922	0.0014326178210738204	not-binder
FKCKETNM	HLA-B*15:02	0.2670297106727958	0.18725963769178536	not-binder
WKGELNGK	HLA-B*15:02	0.08591731302440167	0.1318656478446679	not-binder
VVRNSLKD	HLA-B*15:02	0.007277508422703249	0.008892029445023207	not-binder
PGQGTQSE	HLA-B*15:02	0.006048195797484368	0.004468830055195409	not-binder
ICLGMQHY	HLA-B*15:02	0.7515581965446472	0.09837355804705185	binder
AIHRAQTT	HLA-B*15:02	0.009230849789310014	0.014147582378007704	not-binder
PVRAFGGH	HLA-B*15:02	0.036288502346724275	0.0620356061167602	not-binder
RGCLAGPL	HLA-B*15:02	0.11417344696819783	0.060042905060559676	not-binder
GTPLKAHL	HLA-B*15:02	0.015357533330097794	0.010785283648464974	not-binder
ALIGGCTM	HLA-B*15:02	0.4446884512901306	0.21929629208078597	ambiguous
VFEQPAGA	HLA-B*15:02	0.006647655746201053	0.006527863889882066	not-binder
QGLLDGVI	HLA-B*15:02	0.005853420111816376	0.0055303243562045915	not-binder
LPLPIVIS	HLA-B*15:02	0.011680702661396935	0.01243498470611535	not-binder
IAAGLIQV	HLA-B*15:02	0.09922500681132078	0.09186893417654149	not-binder
IFKFNETA	HLA-B*15:02	0.016489078104496003	0.007474237443827325	not-binder
SRLLASSQ	HLA-B*15:02	0.0015742440533358603	0.0012605922559692315	not-binder
PFFMCDLF	HLA-B*15:02	0.3171240210533142	0.24982338646413774	not-binder
SAEKSSGS	HLA-B*15:02	4.5103954880687526e-05	3.7441667676338035e-05	not-binder
YFTNEVSV	HLA-B*15:02	0.026933010126231238	0.031141581531424736	not-binder
FGKNYRQT	HLA-B*15:02	0.0007278899392986204	0.0006496190546481157	not-binder
LSPALDHP	HLA-B*15:02	0.01822437948347897	0.018205243698462072	not-binder
NAFLFTIV	HLA-B*15:02	0.07557752234861255	0.08024074774952997	not-binder
IGKMLRQR	HLA-B*15:02	0.0013433382840958076	0.001768194817569574	not-binder
ERGASWIR	HLA-B*15:02	0.001948874549998436	0.002952345560238781	not-binder
EVWELVDR	HLA-B*15:02	0.03708574534393847	0.026687831623181967	not-binder
DANYVMDE	HLA-B*15:02	0.037481731409206985	0.03705910549209485	not-binder
EGTVVRKS	HLA-B*15:02	0.0001208565046908916	0.00020783658445792084	not-binder
ESVIFCDR	HLA-B*15:02	0.03703704978106544	0.04813845533208917	not-binder
GVAAAIED	HLA-B*15:02	0.019187770471035037	0.037342133794542015	not-binder
KPISTVPR	HLA-B*15:02	0.014838077162858098	0.021778402698600947	not-binder
NKDNQSQP	HLA-B*15:02	0.0009342275938251987	0.0005390639385226396	not-binder
DPDNPEIV	HLA-B*15:02	0.008603052562102675	0.007535150647413926	not-binder
VWNGPVGA	HLA-B*15:02	0.015252500222413801	0.023849064145769545	not-binder
HWLKFPLE	HLA-B*15:02	0.007768756859150017	0.008930695985847064	not-binder
WMAIQGFK	HLA-B*15:02	0.014135901955887676	0.017524147633754813	not-binder
DHKGLFIK	HLA-B*15:02	0.02466020192950964	0.02253270084840792	not-binder
TEDYTDIP	HLA-B*15:02	0.0022888561950821897	0.002987987845405517	not-binder
KLKPFSAL	HLA-B*15:02	0.1953103905543685	0.24060191687067972	not-binder
NHSTTQLG	HLA-B*15:02	0.0029341114593989916	0.0031053479660606144	not-binder
EPPIDGAD	HLA-B*15:02	0.01128790692637267	0.01155619330815117	not-binder
FGCTLEFV	HLA-B*15:02	0.050722711160779	0.054613780290322905	not-binder
FTMIFVTL	HLA-B*15:02	0.13676415625959634	0.13200043818662927	not-binder
SENEDPSK	HLA-B*15:02	0.1059700346319005	0.11804433979281256	not-binder
LSKRFNPF	HLA-B*15:02	0.32709876596927645	0.11963237820892703	not-binder
CIIYMGAK	HLA-B*15:02	0.010495470976457	0.006033012301888793	not-binder
SILLTTEA	HLA-B*15:02	0.0071051461447495965	0.007564588529677246	not-binder
TWNVGIIL	HLA-B*15:02	0.0790221150033176	0.11121424013747447	not-binder
EAVSIPCV	HLA-B*15:02	0.03664664076641202	0.019298707925626855	not-binder
ISNLADDL	HLA-B*15:02	0.06329461466521025	0.08167889450292336	not-binder
QSGLATLK	HLA-B*15:02	0.032959598687011746	0.0385624532101174	not-binder
FLGLLHME	HLA-B*15:02	0.032758655957877636	0.036958475785889844	not-binder
YSNGHICL	HLA-B*15:02	0.6258479416370392	0.19234918121731892	binder
FSAVSCSQ	HLA-B*15:02	0.0294216338545084	0.032803041038312886	not-binder
IDWLCQVH	HLA-B*15:02	0.16935284528881311	0.1446492716990441	not-binder
PFTTAQLL	HLA-B*15:02	0.06212709415704012	0.04775939670993282	not-binder
VWKAEDGT	HLA-B*15:02	0.0010313745776329597	0.0010809476181943623	not-binder
NNNNTTTT	HLA-B*15:02	0.00889816313283518	0.011095060095054239	not-binder
ATDIVVGL	HLA-B*15:02	0.05092627704143524	0.008570392329875255	not-binder
GIASGDLS	HLA-B*15:02	0.0029406925314106047	0.00470678948589118	not-binder
VSQFKAHT	HLA-B*15:02	0.0058247115957783535	0.008064843549641033	not-binder
DIFSALLI	HLA-B*15:02	0.10452008955180644	0.14742610062219558	not-binder
EDVWQPEE	HLA-B*15:02	0.01741815488785505	0.008169340457364565	not-binder
DAPEIIPD	HLA-B*15:02	0.004759944889440248	0.006139305406008488	not-binder
FRVVPCAV	HLA-B*15:02	0.02208878635428846	0.02790425469030734	not-binder
ARRDAEKL	HLA-B*15:02	0.01307255660649389	0.011591324620418474	not-binder
WRYLNKLV	HLA-B*15:02	0.00917199240066111	0.008817153125951074	not-binder
TASIASKN	HLA-B*15:02	0.005020392960068421	0.005928258614162566	not-binder
WAIGTGKT	HLA-B*15:02	0.00534087658743374	0.002668003637347016	not-binder
GHKKRGFH	HLA-B*15:02	0.005990272840745092	0.007959712776688086	not-binder
AIDGDDLV	HLA-B*15:02	0.005145705013273982	0.006267398709621817	not-binder
KPETSAKS	HLA-B*15:02	0.0005896294121157553	0.0010739364186274445	not-binder
TIDGLEFY	HLA-B*15:02	0.34667171388864515	0.15407194987675654	not-binder
AGPVGLMM	HLA-B*15:02	0.16547963880002498	0.17348135618600882	not-binder
NWDSGCVE	HLA-B*15:02	0.11474890913814306	0.09927912608972367	not-binder
EVKTHGSK	HLA-B*15:02	0.0662322634831071	0.07900195075751454	not-binder
GLKTFGFG	HLA-B*15:02	0.050681741908192635	0.0885947575959928	not-binder
IFVTFLNK	HLA-B*15:02	0.04452307218452915	0.0413546789243811	not-binder
LAAFPGVT	HLA-B*15:02	0.11155318636447191	0.10784000481613853	not-binder
VVAYGFWK	HLA-B*15:02	0.001135999895632267	0.0007385900020843508	not-binder
SFNTFETA	HLA-B*15:02	0.003618606406962499	0.003449379962241932	not-binder
RSGYLDGS	HLA-B*15:02	3.0264863482898363e-05	3.619455513000929e-05	not-binder
EVDEFLDD	HLA-B*15:02	0.005016345460899174	0.0027823537171435143	not-binder
KLGDPQNR	HLA-B*15:02	0.01123715731955599	0.015478392912512774	not-binder
HVRQLVPR	HLA-B*15:02	0.008969764514313283	0.010610564965589125	not-binder
EFHILGLP	HLA-B*15:02	0.01294725234620273	0.01342748150487413	not-binder
NKKEPVKL	HLA-B*15:02	0.06452305479906499	0.06899541310650315	not-binder
EAPAEPAA	HLA-B*15:02	0.021587369340704755	0.01821398335816173	not-binder
AEVEGSHV	HLA-B*15:02	0.01467622455675155	0.01719368644008861	not-binder
KAGLSAHG	HLA-B*15:02	0.0019955599627792253	0.002263656662961425	not-binder
AVLAAKAR	HLA-B*15:02	0.005492326797684655	0.007783452082634727	not-binder
RALRPGQP	HLA-B*15:02	0.03326078291865997	0.03516823866409256	not-binder
NRTAVNFL	HLA-B*15:02	0.04524502111598849	0.027721227568287595	not-binder
FAWAKIPE	HLA-B*15:02	0.010434414734481834	0.013921223083339646	not-binder
SEGTGIIA	HLA-B*15:02	0.0011492676800116896	0.0008050375448502372	not-binder
VYKNTMVR	HLA-B*15:02	0.004134743404392793	0.005292430861079321	not-binder
HLLGVKYA	HLA-B*15:02	0.0029353359481319786	0.00247033757139524	not-binder
LVNNADDA	HLA-B*15:02	0.006164064619224518	0.0050652382418382245	not-binder
EEMQQLKQ	HLA-B*15:02	0.08754477504990063	0.12251412716634862	not-binder
MERVEYVL	HLA-B*15:02	0.38244793117046355	0.15845243686744348	not-binder
LCFPNPHS	HLA-B*15:02	0.0040826137570547875	0.004235436243393133	not-binder
PEEITADI	HLA-B*15:02	0.015494539972860367	0.015272859094909906	not-binder
IELSVAYA	HLA-B*15:02	0.0022922084608580917	0.0023670015059690137	not-binder
YVPETLMT	HLA-B*15:02	0.00685656052082777	0.002859984651055137	not-binder
ALDEVRAA	HLA-B*15:02	0.015041088551515713	0.01644452493172957	not-binder
ISYGTSSY	HLA-B*15:02	0.9243765830993652	0.04216691371328326	binder
PWGYQQQP	HLA-B*15:02	0.000739172731528015	0.0005982939398941115	not-binder
KNLPITKR	HLA-B*15:02	0.01009562648832798	0.017521606896799487	not-binder
GFPFSDPL	HLA-B*15:02	0.02027220670133829	0.01779486762690617	not-binder
AQQTEASV	HLA-B*15:02	0.006676883529871702	0.007041369129409047	not-binder
VKGVEIGD	HLA-B*15:02	0.015028309007175267	0.014135444629873758	not-binder
KVDTGVAV	HLA-B*15:02	0.0142980676915613	0.023688200296112422	not-binder
LLPYIDES	HLA-B*15:02	0.0018501886223546648	0.003048078642641312	not-binder
VFGQSGAG	HLA-B*15:02	0.0085350027307868	0.014050006304341767	not-binder
NKRVSNIL	HLA-B*15:02	0.09425592124462127	0.0663634625057697	not-binder
PVRKTQVF	HLA-B*15:02	0.15766950733959675	0.17327550083606907	not-binder
YKCTARNQ	HLA-B*15:02	0.004122061177622527	0.004850048208136401	not-binder
MRHVDILD	HLA-B*15:02	0.004970298208354507	0.005704912799828745	not-binder
VQEFVATA	HLA-B*15:02	0.01950964843854308	0.008855647714518666	not-binder
ANMLGSIG	HLA-B*15:02	0.006986815086565912	0.008586395000479564	not-binder
ESQPSDSP	HLA-B*15:02	0.03326239933958277	0.05682112848710611	not-binder
ESRAHELG	HLA-B*15:02	0.0035479965474223716	0.002582255791697517	not-binder
NVVLGGII	HLA-B*15:02	0.04839571937918663	0.0631709496849003	not-binder
PLEVFHEA	HLA-B*15:02	0.007499294794979505	0.006132474069530059	not-binder
LVANHYIP	HLA-B*15:02	0.0037742265878478063	0.005804162951791633	not-binder
DATGKVVR	HLA-B*15:02	0.01487196167872753	0.01646189207079569	not-binder
EIDVTVLY	HLA-B*15:02	0.7000963687896729	0.17586529199150372	binder
CLVKYLEE	HLA-B*15:02	0.04458506146911532	0.05324569292129571	not-binder
VGEDVKLQ	HLA-B*15:02	0.005503549173590727	0.006858848091953559	not-binder
ELSLPVTG	HLA-B*15:02	0.0026823329226317583	0.002841254295752661	not-binder
KPQAQALK	HLA-B*15:02	0.008968746045138688	0.014664794478375976	not-binder
ALQNGDPV	HLA-B*15:02	0.00518511502596084	0.004631293139603698	not-binder
KVSIPVLV	HLA-B*15:02	0.013302120927255601	0.015033330086521548	not-binder
LFKCPQSV	HLA-B*15:02	0.07767168805003166	0.05738081705567811	not-binder
EVNKNETW	HLA-B*15:02	0.03431119276210666	0.026774813923912184	not-binder
ALKIAEKR	HLA-B*15:02	0.006062107952311635	0.0033869325147497047	not-binder
GYGKLSGK	HLA-B*15:02	0.031157728750258684	0.031255150842633604	not-binder
SEVVLQNR	HLA-B*15:02	0.017354547791182996	0.010679534214659466	not-binder
EVWPYLET	HLA-B*15:02	0.020186468382598834	0.026291145931408834	not-binder
EEIIVLDD	HLA-B*15:02	0.03352213159645316	0.06043431484643284	not-binder
GDGASGED	HLA-B*15:02	0.014237479493021964	0.010621128874473315	not-binder
IWEYIFAI	HLA-B*15:02	0.010703868017299101	0.012034162702871644	not-binder
ISIETSRS	HLA-B*15:02	0.00034207163407700135	0.00029962002256463046	not-binder
RTHFKISV	HLA-B*15:02	0.016331522494147065	0.02903623857819201	not-binder
DRADFREE	HLA-B*15:02	0.004179605387616902	0.0035703588725285195	not-binder
NPKEIIAD	HLA-B*15:02	0.037402269551967036	0.043302215630409556	not-binder
RLDTEALT	HLA-B*15:02	0.002936028753174469	0.00409830528325165	not-binder
QMERQLSE	HLA-B*15:02	0.009651182405650615	0.010307896432630402	not-binder
SLLAPRVL	HLA-B*15:02	0.09695645496249199	0.05567682218572059	not-binder
LIGLSIII	HLA-B*15:02	0.022431956697255374	0.015910187065689783	not-binder
FINFDLPL	HLA-B*15:02	0.0469375628978014	0.04572200382170586	not-binder
NQSMEPML	HLA-B*15:02	0.047450804337859157	0.016482581655963464	not-binder
LVPNLGKS	HLA-B*15:02	0.00023121860831452068	0.00019454324393786457	not-binder
VINTLMER	HLA-B*15:02	0.0048099573352374135	0.003522152431389414	not-binder
ELEEIFQR	HLA-B*15:02	0.27853867039084435	0.18199575517411073	not-binder
LHLVNDGV	HLA-B*15:02	0.007426548600778915	0.006277534384340754	not-binder
FSKPELLT	HLA-B*15:02	0.04604584686458111	0.04713934769071217	not-binder
DETQDRVT	HLA-B*15:02	0.016254412126727402	0.01966144693880544	not-binder
TYLYPDPE	HLA-B*15:02	0.019345042086206375	0.02561852079536651	not-binder
IGKAVGNS	HLA-B*15:02	0.0029216031998657854	0.0030950649394194357	not-binder
SDAEEVRN	HLA-B*15:02	0.0021277578955050556	0.0020335841043518186	not-binder
YMDVSPQQ	HLA-B*15:02	0.04333923887461424	0.0688908196666679	not-binder
QRVCTCPP	HLA-B*15:02	0.00863150143995881	0.010822779587669322	not-binder
QADRYAVK	HLA-B*15:02	0.025218723788566422	0.0484667849322435	not-binder
FIVSDTAA	HLA-B*15:02	0.008191657872521319	0.007309264257104749	not-binder
NLLGSGDR	HLA-B*15:02	0.013974591018632054	0.01299605626701235	not-binder
KKPKKKKS	HLA-B*15:02	0.0002840021385509317	0.00041685091325024	not-binder
AQEETLLA	HLA-B*15:02	0.0027918188832700254	0.003050043358648208	not-binder
GEIRCKGV	HLA-B*15:02	0.022552193282172082	0.033604202401325806	not-binder
GLNVRPVI	HLA-B*15:02	0.008661742327967658	0.009950673029548513	not-binder
DFGLARAF	HLA-B*15:02	0.7370394468307495	0.231299460548235	binder
VSVSQDNN	HLA-B*15:02	0.0011265766996075399	0.001359264344750575	not-binder
ANPPYSLF	HLA-B*15:02	0.028948049549944697	0.01747272085937611	not-binder
MASLIVAR	HLA-B*15:02	0.038016990199685095	0.03710156931506239	not-binder
KKIYYIDI	HLA-B*15:02	0.010961629659868776	0.00914154251369602	not-binder
GSTELELN	HLA-B*15:02	0.0003215733742536031	0.0005627615595423449	not-binder
EVTSTANQ	HLA-B*15:02	0.007206873944960534	0.007239705562235239	not-binder
AIIQQDIL	HLA-B*15:02	0.02475135646527633	0.040972797595336875	not-binder
GKIVSKPS	HLA-B*15:02	0.0016565785326520198	0.0017983979844991527	not-binder
QVGGSDQW	HLA-B*15:02	0.008937688593869097	0.014528840427808895	not-binder
LVGQAVEV	HLA-B*15:02	0.008809376962744864	0.013633223314436938	not-binder
QPEQSMYR	HLA-B*15:02	0.006367864162893966	0.011097376862838002	not-binder
RKNILFEG	HLA-B*15:02	0.001139542072192512	0.0008943948586373249	not-binder
EVPVPVPP	HLA-B*15:02	0.05309511585801374	0.06526421915149852	not-binder
RDQPFLLG	HLA-B*15:02	0.004335447700032091	0.005079140253496005	not-binder
GSPLADYM	HLA-B*15:02	0.06393511616624892	0.08230113756622352	not-binder
ADLLGSVI	HLA-B*15:02	0.11920537520200014	0.18774565466068516	not-binder
GGGDSAFD	HLA-B*15:02	0.012181255116593093	0.009639431516468514	not-binder
FATVNGSV	HLA-B*15:02	0.20463824667967856	0.22539504350597672	not-binder
YHYMDYGC	HLA-B*15:02	0.004475253360396891	0.005126753050057319	not-binder
GTSLCSSL	HLA-B*15:02	0.08232691832818091	0.10097045588531899	not-binder
KMMTKVLK	HLA-B*15:02	0.015354433341417461	0.010941566692725268	not-binder
IADKKLLD	HLA-B*15:02	0.004745475277741207	0.003938967783515709	not-binder
GCDGRQKS	HLA-B*15:02	0.00039769217213461163	0.00045102781283138163	not-binder
GEKPYECL	HLA-B*15:02	0.09980527777224779	0.09652410132801226	not-binder
GGNAQVSV	HLA-B*15:02	0.010479919146018802	0.014533355335512215	not-binder
PIFEIADY	HLA-B*15:02	0.5077894791960716	0.25792444190837394	ambiguous
CSFNNIGG	HLA-B*15:02	0.018585478567547397	0.020626894118561168	not-binder
LLSERIVW	HLA-B*15:02	0.0267040012171492	0.03904367435049339	not-binder
FEKYSHQY	HLA-B*15:02	0.9304239988327027	0.05779959709730517	binder
VLDVGCGV	HLA-B*15:02	0.044931538114906286	0.05402875561110141	not-binder
IMDGSAGP	HLA-B*15:02	0.07552743656560779	0.07483785217856953	not-binder
SKINSVLK	HLA-B*15:02	0.003861502616200596	0.003945386158630906	not-binder
TQIYTNEI	HLA-B*15:02	0.13155211135745049	0.13564250323752328	not-binder
ITAIILFI	HLA-B*15:02	0.09601212810375728	0.12836332472753353	not-binder
VRDMETSG	HLA-B*15:02	0.00024301517478306778	0.0002456946571256492	not-binder
VYAFGIFL	HLA-B*15:02	0.04655595924705267	0.0506110513457058	not-binder
IILRNQNE	HLA-B*15:02	0.008337624580599367	0.010694569161797646	not-binder
SWWNFGSL	HLA-B*15:02	0.08357807695865631	0.060449912533488796	not-binder
VGGTSLIF	HLA-B*15:02	0.10813297983258963	0.06627186011028305	not-binder
NFWKHNTI	HLA-B*15:02	0.16654581390321255	0.13117771612033538	not-binder
DEFNHDLR	HLA-B*15:02	0.10713829398155213	0.14184155576151022	not-binder
MDILMSYI	HLA-B*15:02	0.07533069401979446	0.04223855325209068	not-binder
TASTWKKF	HLA-B*15:02	0.09924426185898483	0.12135378910420296	not-binder
ANGQPVLV	HLA-B*15:02	0.013912551829707808	0.01460970296877967	not-binder
PSMEHEDS	HLA-B*15:02	8.174554394248524e-05	0.00011153268427646119	not-binder
GHKRTPSE	HLA-B*15:02	0.008738098913534031	0.005719102252708948	not-binder
DTDILAAF	HLA-B*15:02	0.35666216909885406	0.14825472231655004	not-binder
LSSSSSSS	HLA-B*15:02	0.008680947831089724	0.015050806787855813	not-binder
ETGVKIDI	HLA-B*15:02	0.008434202603530139	0.008041474135188785	not-binder
RLDANTSG	HLA-B*15:02	0.0008731579873710871	0.0005806364464898246	not-binder
QHFNLLSE	HLA-B*15:02	0.010559364501386882	0.0065715428755893385	not-binder
EIPDGQIT	HLA-B*15:02	0.003759993560379371	0.003999839785941624	not-binder
SAESLYDF	HLA-B*15:02	0.06902690175920725	0.06490645953826674	not-binder
ESRKREFY	HLA-B*15:02	0.24312664746976226	0.1805167547128464	not-binder
QPLESASN	HLA-B*15:02	0.0040913907001595366	0.00466151338739201	not-binder
GSFFFTAL	HLA-B*15:02	0.11122859977185726	0.0842720224945777	not-binder
NHTYCLTC	HLA-B*15:02	0.08367689673905261	0.0773954587394499	not-binder
TFLVRDQR	HLA-B*15:02	0.001756675451179035	0.0013649462682950534	not-binder
KKGKVISV	HLA-B*15:02	0.05156804968137294	0.06908034552206327	not-binder
KESGSAAA	HLA-B*15:02	0.275270807929337	0.2988266251659692	not-binder
VFKFTVYI	HLA-B*15:02	0.03770232703536749	0.022527801276159956	not-binder
LLTSRNES	HLA-B*15:02	0.0011635269420366967	0.002148782290437416	not-binder
MENYQQAD	HLA-B*15:02	0.04159978603711352	0.05574028566242773	not-binder
GIVLQCRE	HLA-B*15:02	0.006885662128479453	0.010680852985288529	not-binder
KRGGKVWI	HLA-B*15:02	0.0013851225492544472	0.0010789199848102275	not-binder
PKLGTVTL	HLA-B*15:02	0.23358725775033234	0.28472800271742715	not-binder
RQYGTLNL	HLA-B*15:02	0.3018900670111179	0.24870798213525797	not-binder
YDSLRQGK	HLA-B*15:02	0.043424166413024066	0.04727235445949324	not-binder
DPVLDGQL	HLA-B*15:02	0.16419928707182407	0.2255630444503607	not-binder
NDAEAAKA	HLA-B*15:02	0.013286248687654734	0.010353816231233257	not-binder
ARWALATA	HLA-B*15:02	0.006893296120688319	0.011025889373600935	not-binder
KEGYRLSC	HLA-B*15:02	0.03730336702428758	0.03805210593886261	not-binder
SLLKSIGY	HLA-B*15:02	0.8945677876472473	0.04130833011812053	binder
APERILDR	HLA-B*15:02	0.007805789186033962	0.010904381374737558	not-binder
ELRRLMMS	HLA-B*15:02	0.04786846871720627	0.08257840715823245	not-binder
AAVQVFHV	HLA-B*15:02	0.05863355398178101	0.05151492865980993	not-binder
STGGVGDT	HLA-B*15:02	0.0047094114474020895	0.006409606267213187	not-binder
GCGSGILS	HLA-B*15:02	0.009478400254738516	0.010674819729640397	not-binder
VELEALLQ	HLA-B*15:02	0.034712387900799516	0.05103698253039059	not-binder
YAKIYYTC	HLA-B*15:02	0.0923064220463857	0.07945712366700057	not-binder
RKIVFMAS	HLA-B*15:02	0.0011303281149594112	0.0012739081382522205	not-binder
FFMQSLDT	HLA-B*15:02	0.011996969510801137	0.01281580000674649	not-binder
KVAPEEYK	HLA-B*15:02	0.062114690965972844	0.11068982482613404	not-binder
EIPGVTGV	HLA-B*15:02	0.004787873922578001	0.00771145789573467	not-binder
RDEPNTRY	HLA-B*15:02	0.3013635460287333	0.18662086235162123	not-binder
IQPWQERR	HLA-B*15:02	0.00322426773927873	0.0028543392730840424	not-binder
KTNATIAE	HLA-B*15:02	0.003326282824309601	0.00522522314614839	not-binder
AVVSLTLT	HLA-B*15:02	0.015519380889600143	0.02565682218813193	not-binder
TKEVLMLA	HLA-B*15:02	0.0030724946798727617	0.002900881996674722	not-binder
GGTLRLLI	HLA-B*15:02	0.02834560873452574	0.0315556681022039	not-binder
LRGTKRDD	HLA-B*15:02	0.0016687331433786312	0.002133425235800993	not-binder
VTNAKNPA	HLA-B*15:02	0.011162748381320853	0.013571029506847805	not-binder
PDFIRPIS	HLA-B*15:02	0.005299310234840959	0.009999982533407214	not-binder
ALTYAQRF	HLA-B*15:02	0.07890861425548792	0.054015101746985136	not-binder
FTLGSEMK	HLA-B*15:02	0.01354248464340344	0.01579886962314587	not-binder
WNLPDHAV	HLA-B*15:02	0.02249109741242137	0.038885858189183754	not-binder
MIFHYKEL	HLA-B*15:02	0.1967059560935013	0.2192327803194581	not-binder
GQPQNPMG	HLA-B*15:02	0.006134765347451321	0.009606631888209712	not-binder
FAAKSLFK	HLA-B*15:02	0.010067215270828456	0.007662427155577563	not-binder
ARLCPEGL	HLA-B*15:02	0.03725711852312088	0.028646092217257845	not-binder
ESWKALEK	HLA-B*15:02	0.011985749332234263	0.011112597225099795	not-binder
VLSDMNLG	HLA-B*15:02	0.0038973251241259275	0.003978567655329137	not-binder
LARSLRSG	HLA-B*15:02	0.0009934252779203235	0.0008350743362681583	not-binder
PMIRYMQK	HLA-B*15:02	0.001981591840285546	0.001553735096301614	not-binder
MLSSLAPN	HLA-B*15:02	0.06654096285346896	0.09355384547902558	not-binder
TSNTTEFI	HLA-B*15:02	0.006946325581520796	0.005479874268287609	not-binder
ESIPQEIV	HLA-B*15:02	0.00398186845050077	0.004585691638324905	not-binder
LYYLWMLN	HLA-B*15:02	0.001122183134430088	0.0015801859662788627	not-binder
SAFNGNIG	HLA-B*15:02	0.09558147984062089	0.1545635980651989	not-binder
SLSLKKEG	HLA-B*15:02	5.168858674551302e-05	3.0394535557756672e-05	not-binder
LDIYRKLR	HLA-B*15:02	0.0007205246709418133	0.0010666394592571383	not-binder
LGAAFVYV	HLA-B*15:02	0.019980093892081642	0.025574781803786386	not-binder
GQFAADMQ	HLA-B*15:02	0.09763018265366555	0.04531835385792325	not-binder
AAGVEVCL	HLA-B*15:02	0.06289254189468921	0.08000890233884965	not-binder
IIVESKGE	HLA-B*15:02	0.00802267027029302	0.008670438003137321	not-binder
FLTIKRVE	HLA-B*15:02	0.0029259255388751626	0.003979969566004527	not-binder
FERIRRRG	HLA-B*15:02	0.00018938094635814195	0.0001464851046846166	not-binder
QKFYEIIM	HLA-B*15:02	0.11630407655611634	0.11031653310505833	not-binder
LIHPKDYS	HLA-B*15:02	0.0012028009154164466	0.0008052509612363131	not-binder
IDAIERLG	HLA-B*15:02	0.002537235786439851	0.002136942902565802	not-binder
TDRVLFYG	HLA-B*15:02	0.00877916012541391	0.009795803142714674	not-binder
RACLDSAV	HLA-B*15:02	0.01751018588347506	0.023987531760757092	not-binder
RKIKELKM	HLA-B*15:02	0.0558989443583414	0.03846323759463302	not-binder
TAREVSRL	HLA-B*15:02	0.07613407503813505	0.04636481486641418	not-binder
PKKIVHEY	HLA-B*15:02	0.912858498096466	0.09515946652429326	binder
LKAQGHSH	HLA-B*15:02	0.12683749832212926	0.09619582108971342	not-binder
EPLHQVWL	HLA-B*15:02	0.045109636965207756	0.03914017139695412	not-binder
TGAGPSEK	HLA-B*15:02	0.039772552088834345	0.041636717741532145	not-binder
SFLTDEEK	HLA-B*15:02	0.14643226359039546	0.1538144288809232	not-binder
WGGPSYSG	HLA-B*15:02	0.002823631340288557	0.005400329560812399	not-binder
SSRPGVVI	HLA-B*15:02	0.07784340991638601	0.05272082504564896	not-binder
RVTLPSVL	HLA-B*15:02	0.10678657013922929	0.09514226450160365	not-binder
SYEEKQGF	HLA-B*15:02	0.6121939897537232	0.19871827442354523	binder
GSLDVKMT	HLA-B*15:02	0.0043365296020056125	0.0044483908787327775	not-binder
AERKQLLP	HLA-B*15:02	0.005062861612532288	0.00334840139245054	not-binder
AERLERIK	HLA-B*15:02	0.01184228726378933	0.007201988184345571	not-binder
FAIIGWRC	HLA-B*15:02	0.008374672167701647	0.011790827450429203	not-binder
VLNDLVAH	HLA-B*15:02	0.19080049842596053	0.11905201889120519	not-binder
NSFLLEVK	HLA-B*15:02	0.0324090639478527	0.0331039439814744	not-binder
QFIALDLN	HLA-B*15:02	0.005842164560453967	0.0069270569154691024	not-binder
EATAYMFI	HLA-B*15:02	0.018933311034925283	0.01369398956794882	not-binder
QGGPSWVS	HLA-B*15:02	0.0037717183611675866	0.004707261572243271	not-binder
TSKEQRAT	HLA-B*15:02	0.0078000318026170135	0.007271729190534482	not-binder
AADARRRR	HLA-B*15:02	0.001328402703620668	0.0026218121607993407	not-binder
QCIQSMTR	HLA-B*15:02	0.005130865951650776	0.004744809154106703	not-binder
ASEVAGRA	HLA-B*15:02	0.007682286866474897	0.011114355436105306	not-binder
ARFPYSPS	HLA-B*15:02	0.00035808067877951544	0.0003068999641695898	not-binder
QLGRYVAS	HLA-B*15:02	0.00031719796043034877	0.00036811645594906457	not-binder
AGNMAFAI	HLA-B*15:02	0.009736151690594852	0.015370394295386211	not-binder
CRKDNSSI	HLA-B*15:02	0.017587959114462138	0.019325038254726517	not-binder
KAQGTDEL	HLA-B*15:02	0.019492211495526136	0.016422699489255586	not-binder
GVGVLDDF	HLA-B*15:02	0.04431043923832476	0.040281187518529514	not-binder
LGDAVGRF	HLA-B*15:02	0.23879799097776414	0.2170074152550408	not-binder
EFVKSDLT	HLA-B*15:02	0.013193220796529204	0.019138606129348614	not-binder
AVTAVFML	HLA-B*15:02	0.07298513324931263	0.07917007012180256	not-binder
IVDFCRNK	HLA-B*15:02	0.012479661614634097	0.013983193197875866	not-binder
AYDSSDPA	HLA-B*15:02	0.019628642499446868	0.02963373009929871	not-binder
SKHLSLPL	HLA-B*15:02	0.14981757923960687	0.19429323214729538	not-binder
AASDELLA	HLA-B*15:02	0.00011361737651895964	0.00011194767613318985	not-binder
RDLNYAKY	HLA-B*15:02	0.2891147151589394	0.16238205519369264	not-binder
VRQKEQKG	HLA-B*15:02	0.0006003210528433556	0.0007502778580402887	not-binder
EFLDAMIT	HLA-B*15:02	0.003918539872393012	0.0037329865976801885	not-binder
EAWFFIRE	HLA-B*15:02	0.00706988633464789	0.010386211108588062	not-binder
RTDIELPW	HLA-B*15:02	0.0010132937329444757	0.0011000526288900676	not-binder
GATRAGVI	HLA-B*15:02	0.020703237896668725	0.0349997884701026	not-binder
WSSVLPPL	HLA-B*15:02	0.21323621049523353	0.18667824146379378	not-binder
VRIICSFI	HLA-B*15:02	0.008409536420367658	0.008706521695377124	not-binder
RPDGTPLG	HLA-B*15:02	0.007870746507978765	0.013007414664318182	not-binder
ATLQLIMT	HLA-B*15:02	0.011382719979155808	0.01564349692931729	not-binder
NTHELIFP	HLA-B*15:02	0.001722754772299595	0.0030603048058758867	not-binder
KLKIPIIL	HLA-B*15:02	0.1426316468976438	0.21275706061293234	not-binder
ARKIFIAL	HLA-B*15:02	0.02847162326797843	0.0349419290111505	not-binder
GMLEGSLT	HLA-B*15:02	0.007589853461831808	0.004281977936361969	not-binder
TPQFVANV	HLA-B*15:02	0.05926189343445003	0.06751074826381932	not-binder
KLKFNKTR	HLA-B*15:02	0.0011962374672293663	0.0006358710698729014	not-binder
ESHQLALQ	HLA-B*15:02	0.013007777137681842	0.015323760194259071	not-binder
FALPRRRF	HLA-B*15:02	0.11725353859364987	0.09037835936382123	not-binder
KAQLNYSV	HLA-B*15:02	0.020308121386915446	0.01593904696363021	not-binder
PEDQLGEL	HLA-B*15:02	0.05626302841119468	0.054975243958315066	not-binder
GEKDLFGR	HLA-B*15:02	0.0505783011612948	0.056021809489125426	not-binder
SVMEYRKG	HLA-B*15:02	0.00018584860531518644	0.00029047329357500336	not-binder
LVDCDQDA	HLA-B*15:02	0.0047743916278705	0.004335900100648643	not-binder
KILESYQF	HLA-B*15:02	0.1548334237188101	0.09506509913050183	not-binder
EYAHEKGV	HLA-B*15:02	0.003604711360821966	0.004054976761005345	not-binder
SVNELREE	HLA-B*15:02	0.0371370002918411	0.0377080810672758	not-binder
LLANGVDL	HLA-B*15:02	0.06225476828403771	0.04977531707581139	not-binder
VCHELKLI	HLA-B*15:02	0.012827201653271914	0.015469551343467834	not-binder
EQLLREAQ	HLA-B*15:02	0.047752774134278295	0.04404636017347902	not-binder
SKSSGKVS	HLA-B*15:02	0.00317599615718791	0.0037471705691688208	not-binder
NSMKRKEW	HLA-B*15:02	0.007102292641502572	0.013670466019887023	not-binder
CCSAAQYR	HLA-B*15:02	0.005093273093370954	0.0077057052965474205	not-binder
DYLKVLID	HLA-B*15:02	0.005085526197217405	0.004019079633563121	not-binder
FDNSGSIG	HLA-B*15:02	0.025970645923007397	0.04366544839912292	not-binder
ENLERAGL	HLA-B*15:02	0.057796131866052744	0.04378533387278495	not-binder
GAPAEVLT	HLA-B*15:02	0.0025629835101426577	0.003684404273964599	not-binder
LLHCEPEL	HLA-B*15:02	0.17775213504210113	0.1519078250209993	not-binder
VATFSLGA	HLA-B*15:02	0.00410400140681304	0.003085610825264695	not-binder
PDDFLIMI	HLA-B*15:02	0.015003907261416316	0.0146811266792522	not-binder
VADELEAA	HLA-B*15:02	0.002493391094321851	0.002149704225620295	not-binder
KERISAAE	HLA-B*15:02	0.012921709457441467	0.014755778278838292	not-binder
MIRNLSTE	HLA-B*15:02	0.12337585017085076	0.09388538720829179	not-binder
LLSRLSHA	HLA-B*15:02	0.013087121106218546	0.010614182607012896	not-binder
DAAAAASI	HLA-B*15:02	0.4803468078374863	0.3873293907784878	ambiguous
ERSPDQSE	HLA-B*15:02	0.00394604222065027	0.003610389547656379	not-binder
DFSDTQSF	HLA-B*15:02	0.33008182272315023	0.3072928469624159	not-binder
ATTNKQSK	HLA-B*15:02	0.0007798254551744322	0.0011624325302022017	not-binder
GCLYAGAL	HLA-B*15:02	0.10513211879879236	0.10415710235679919	not-binder
PTPITMGM	HLA-B*15:02	0.09984728824347258	0.08526531880522817	not-binder
LEWLHDEI	HLA-B*15:02	0.041012950148433445	0.04757120922657101	not-binder
LQDLYSRL	HLA-B*15:02	0.13878829982131718	0.19365931476090062	not-binder
KKLRNIGS	HLA-B*15:02	0.00039755527407123734	0.0005526359268296862	not-binder
LQDYFDGN	HLA-B*15:02	0.017820109710737598	0.032187178802357636	not-binder
LKALEGDK	HLA-B*15:02	0.011220516124740242	0.013232058923609683	not-binder
ELEDVLKL	HLA-B*15:02	0.04776756623759866	0.029685486106160928	not-binder
TLKLIFRK	HLA-B*15:02	0.021127283753594385	0.03206691942027932	not-binder
IMTGENEP	HLA-B*15:02	0.007078573165927082	0.009018681500456581	not-binder
CSASTVDK	HLA-B*15:02	0.0333852488642151	0.05299702379749555	not-binder
PGKTVPDP	HLA-B*15:02	0.0241406939108856	0.03720897521329447	not-binder
EIYGIEGH	HLA-B*15:02	0.040164934610947965	0.04324475069215952	not-binder
RHLPGLIT	HLA-B*15:02	0.010938235744833946	0.009081093316945033	not-binder
TRAGSKES	HLA-B*15:02	0.0002508284032728625	0.00038223741234003625	not-binder
EALHSVCH	HLA-B*15:02	0.2963888177648187	0.26903955638936344	not-binder
VNADQNAG	HLA-B*15:02	0.0007973938767008804	0.0009427613161390641	not-binder
PHHELELA	HLA-B*15:02	0.0005593090652837418	0.0008703838421513056	not-binder
RRQFFLDC	HLA-B*15:02	0.03349648859875742	0.055282192759010675	not-binder
EEDESIRT	HLA-B*15:02	0.011360135860741138	0.010082069713817324	not-binder
FRRAVAIG	HLA-B*15:02	0.0009615506569389254	0.001510907485797865	not-binder
VKGFAILQ	HLA-B*15:02	0.0073587190650869164	0.008712170472640111	not-binder
EASEQYRA	HLA-B*15:02	0.0014402898421394638	0.002140483560926628	not-binder
DGVKKCNP	HLA-B*15:02	0.03911485826247372	0.07143800709684824	not-binder
LSSFTCDR	HLA-B*15:02	0.04788886494934559	0.06387815086337487	not-binder
SNGYSLVR	HLA-B*15:02	0.006698976672487334	0.00755389540464289	not-binder
SPLNFKFS	HLA-B*15:02	0.00048047910049717755	0.0005502719219875117	not-binder
GVKRSMAF	HLA-B*15:02	0.2079676367342472	0.09022923538055615	not-binder
LFAPPALL	HLA-B*15:02	0.3044079214334488	0.13512523746726282	not-binder
RILTEPSA	HLA-B*15:02	0.00432012906530872	0.004706270950398414	not-binder
RAGAGGEE	HLA-B*15:02	0.0035734983917791396	0.003999363999961208	not-binder
ISSESRTL	HLA-B*15:02	0.297071173787117	0.1266564676926746	not-binder
PGNPQTPG	HLA-B*15:02	0.012844603051780723	0.013249226896091523	not-binder
GLAPYNPL	HLA-B*15:02	0.09103497993201018	0.08200785696229876	not-binder
VRNPPFSE	HLA-B*15:02	0.0012291718754568136	0.0012487176034635748	not-binder
KSSQLKNL	HLA-B*15:02	0.02940102304564789	0.037546077729078996	not-binder
VPQGRYSD	HLA-B*15:02	0.021358158969280793	0.03530708672918055	not-binder
CLDRAIDE	HLA-B*15:02	0.024943333119153976	0.03305546598359155	not-binder
VKVEQCTP	HLA-B*15:02	0.0039244565647095445	0.0017470123423125464	not-binder
LFQGRALL	HLA-B*15:02	0.1050979882478714	0.03846377951362888	not-binder
HLPSPVDA	HLA-B*15:02	0.0025300711728050373	0.0019620453214914658	not-binder
DYLEHIYT	HLA-B*15:02	0.020599267957732082	0.029363837117136634	not-binder
ATVVGKLF	HLA-B*15:02	0.1758159102872014	0.17701277715388924	not-binder
KFSVIKTL	HLA-B*15:02	0.16311212358996272	0.16121740138802246	not-binder
RLASTEMR	HLA-B*15:02	0.0033498210017569364	0.003879973331118637	not-binder
GYQFANEY	HLA-B*15:02	0.7551872611045838	0.13004606756144127	binder
LLTLFKST	HLA-B*15:02	0.005759337311610579	0.007001506209674791	not-binder
LPTKRIRI	HLA-B*15:02	0.004072248307056725	0.0034320243000532046	not-binder
GGLPALAF	HLA-B*15:02	0.2101408130256459	0.14459509635813947	not-binder
LGGISVNI	HLA-B*15:02	0.021650047146249563	0.02219257535195626	not-binder
SNIETILL	HLA-B*15:02	0.03718223040923476	0.03080379788030211	not-binder
DTQGGHNT	HLA-B*15:02	0.025851949967909606	0.03322672628112724	not-binder
KRYLELGA	HLA-B*15:02	0.00048685029469197616	0.0005829109787277478	not-binder
VPSSGEAI	HLA-B*15:02	0.06091743116267025	0.06045553766532336	not-binder
DLKRDVEV	HLA-B*15:02	0.013679171993862838	0.015665950065759486	not-binder
DDLVYDKT	HLA-B*15:02	0.010783879924565554	0.00799849590445744	not-binder
ASKHADEW	HLA-B*15:02	0.007862546884371113	0.011589894622265855	not-binder
GKARKLPV	HLA-B*15:02	0.004218416204821551	0.005202196492757978	not-binder
SVVENKLV	HLA-B*15:02	0.0019470302606350743	0.001993423889508249	not-binder
SNMEPSFY	HLA-B*15:02	0.5304371744394303	0.2289705324886003	ambiguous
FGIVQGGM	HLA-B*15:02	0.3097069889307022	0.2608442127519579	not-binder
CSDALITF	HLA-B*15:02	0.18748337402939796	0.12596265857856567	not-binder
PLGIALAT	HLA-B*15:02	0.012529714719858021	0.01248815332194013	not-binder
MPGVLIME	HLA-B*15:02	0.1350660150870681	0.1706563350418705	not-binder
PLPTTQLQ	HLA-B*15:02	0.007023565913550555	0.005302387656507513	not-binder
DDFEEDRF	HLA-B*15:02	0.39325537383556364	0.20336094855369383	not-binder
WWKAKLPF	HLA-B*15:02	0.05332712484523654	0.032871257500017965	not-binder
ATAIKLVL	HLA-B*15:02	0.020109392516314984	0.022983826275646175	not-binder
YLVPYAAV	HLA-B*15:02	0.03224995885975659	0.0453935256927864	not-binder
TNQGYYMY	HLA-B*15:02	0.4095915824174881	0.1834603497729164	ambiguous
IPALYNSK	HLA-B*15:02	0.025179702276363968	0.03462669348000022	not-binder
YNKVLNPI	HLA-B*15:02	0.22076695896685122	0.1507669714157332	not-binder
QLGRYNAL	HLA-B*15:02	0.024137895851163195	0.026340035601372356	not-binder
SLSLALVF	HLA-B*15:02	0.18466206192970275	0.11125655584466479	not-binder
RNSVRAFI	HLA-B*15:02	0.007538551220204681	0.010256663749214356	not-binder
EKVYEYTY	HLA-B*15:02	0.6769034504890442	0.14321299672520332	binder
TLRRQRQH	HLA-B*15:02	0.006429153634235263	0.007430583699522869	not-binder
IRKLSEYP	HLA-B*15:02	0.0010376390863996222	0.000758348754926632	not-binder
PGYLQGVR	HLA-B*15:02	0.005400080879917368	0.00578627878546006	not-binder
LKIISYDL	HLA-B*15:02	0.03667300678789616	0.020970250076610568	not-binder
PESLSLEN	HLA-B*15:02	0.006303553766338154	0.005369440098639303	not-binder
LRKMAIIT	HLA-B*15:02	0.0015840898675378412	0.0009239163651043656	not-binder
SELLNTIE	HLA-B*15:02	0.058217033045366406	0.07784166506991914	not-binder
KDIAIYVG	HLA-B*15:02	0.007102429241604114	0.009447823829894732	not-binder
YETFELAS	HLA-B*15:02	0.0013361500220526068	0.0015918737273192818	not-binder
CYRGEGTL	HLA-B*15:02	0.1526056282222271	0.07848141300188445	not-binder
EGIFDDTV	HLA-B*15:02	0.002311322603964072	0.0027704674415853377	not-binder
TYFLPVGM	HLA-B*15:02	0.31334738675504925	0.22015035467781352	not-binder
ELEKLREI	HLA-B*15:02	0.02193894749507308	0.025298153490308183	not-binder
LGDSASSA	HLA-B*15:02	0.009551601298153401	0.006918201404866345	not-binder
EIVYEQSE	HLA-B*15:02	0.03191996752284467	0.05674727329976221	not-binder
PIGGARVG	HLA-B*15:02	0.004835764396193554	0.005703749143785133	not-binder
TAYADRLL	HLA-B*15:02	0.4802872002124786	0.29773134234986554	ambiguous
LVGSFIIA	HLA-B*15:02	0.0030301329708890988	0.004565928098431932	not-binder
TEGPVKYV	HLA-B*15:02	0.03454630565247498	0.046703524016240505	not-binder
IFESPSTR	HLA-B*15:02	0.02372701242566109	0.022184164831925795	not-binder
LKSIGYNE	HLA-B*15:02	0.006437548203393817	0.0054738884870004865	not-binder
AHLSYLGD	HLA-B*15:02	0.0034311894865822977	0.0035952094221347254	not-binder
KKLEEINI	HLA-B*15:02	0.012758411874528974	0.017239450170632418	not-binder
LPETMVKR	HLA-B*15:02	0.021181356854867772	0.033270641617368944	not-binder
[truncated: 14,703 more rows]
