# Supplementary material for: Peptidome Surveillance Across Evolving SARS-CoV-2 Lineages Reveals HLA Binding Conservation in Nucleocapsid Among Variants With Most Potential for T-Cell Epitope Loss in Spike
Source: Front Immunol. 2022 Jun 23;13:918928. doi: 10.3389/fimmu.2022.918928 (PMC9260595; doi:10.3389/fimmu.2022.918928)
Supplement: Supplementary file 4 [file DataSheet_4.zip › cnn_results/HLA-A25_01_predictionsCNN.csv]

peptide	allele	prediction	prediction_std	classification
AAADHNYQSY	HLA-A*25:01	0.6664113253355026	0.29569337688807046	binder
AAAGPGKTSW	HLA-A*25:01	0.5727378383278847	0.39141747478532946	ambiguous
AAPATRAAL	HLA-A*25:01	0.05822043857806421	0.07782576447742419	not-binder
AKNKLNDLED	HLA-A*25:01	6.370666511656964e-07	6.402540817598386e-07	not-binder
AVAEEYLSF	HLA-A*25:01	0.8427447855472565	0.19669143897773572	binder
AVFEKGMKAF	HLA-A*25:01	0.6869590759277344	0.29550472774037223	binder
AVFNRAFYSW	HLA-A*25:01	0.31722497642040254	0.08546640842638348	not-binder
AVHDRLLNVW	HLA-A*25:01	0.8695387959480285	0.11091093764017132	binder
AVIAHDFLAF	HLA-A*25:01	0.34893145244568585	0.21120520049225697	not-binder
AVIAIFKSY	HLA-A*25:01	0.37279279753565786	0.25634645789018196	ambiguous
AVKERIAKF	HLA-A*25:01	0.8335212945938111	0.1699636352664177	binder
AVKNQIALW	HLA-A*25:01	0.4536536816507578	0.328192954673518	ambiguous
AVKVAKGLAW	HLA-A*25:01	0.10735366940498352	0.06759383120585091	not-binder
AVLDSASLY	HLA-A*25:01	0.4935000896453857	0.3191959352605475	ambiguous
AVMDHVSDSF	HLA-A*25:01	0.940378212928772	0.04504266444118713	binder
AVYPQATQTY	HLA-A*25:01	0.7029490821063519	0.35416427813866164	binder
DAADKAAVVKF	HLA-A*25:01	0.8609767198562622	0.2600350523009632	binder
DAASGEVVGKF	HLA-A*25:01	0.6299976393580436	0.41155747782169594	ambiguous
DALDIHPVGW	HLA-A*25:01	0.9313006043434143	0.061578380306712255	binder
DIISRIPKI	HLA-A*25:01	0.9004075050354003	0.08027484995794651	binder
DIKLRVSEW	HLA-A*25:01	0.7391174912452698	0.33231286614934086	binder
DIKPNFPSW	HLA-A*25:01	0.9403776288032532	0.0586298290727308	binder
DLFNGRYHVI	HLA-A*25:01	0.01731344813015312	0.011733757291677645	not-binder
DLFTKYYSEW	HLA-A*25:01	0.2650150119327009	0.21842662017889317	not-binder
DLIEKLLNY	HLA-A*25:01	0.9937415480613708	0.008489599208415563	binder
DLIKETKLS	HLA-A*25:01	0.013749357641790994	0.01520342600097867	not-binder
DLLLNCSL	HLA-A*25:01	0.06982425240689735	0.0936025817821293	not-binder
DLNPRRDISSW	HLA-A*25:01	0.30374760851264	0.33322069312704256	not-binder
DLPQSIGMW	HLA-A*25:01	0.7071891613304615	0.3420600215379434	binder
DMAFRYLSW	HLA-A*25:01	0.42382603138685226	0.34756876294466105	ambiguous
DPDVLNSL	HLA-A*25:01	0.0016942609148827615	0.002185107859586329	not-binder
DQIPQQTAW	HLA-A*25:01	0.5159129649400711	0.2958404802318799	ambiguous
DSKSKGLQW	HLA-A*25:01	0.467982467636466	0.33155539211582	ambiguous
DSLPSVSSI	HLA-A*25:01	0.2386955816298723	0.2605552469358559	not-binder
DTHKATLVW	HLA-A*25:01	0.928190279006958	0.09544562563202583	binder
DTIQHQQGEAVW	HLA-A*25:01	0.8480080127716064	0.2822532121581427	binder
DTIRMIDAY	HLA-A*25:01	0.9951574206352234	0.005468732065072884	binder
DTIYSILHHF	HLA-A*25:01	0.9569469094276428	0.041273559581407	binder
DTMEFIRSF	HLA-A*25:01	0.9948658227920533	0.0035962517938763097	binder
DTPIFDFRVF	HLA-A*25:01	0.5781523957848549	0.4204463624088583	ambiguous
DTTSFDSAW	HLA-A*25:01	0.7312815129756928	0.26138140035003404	binder
DTVPSVSSI	HLA-A*25:01	0.972912335395813	0.023858449940164155	binder
DTYPEESRSY	HLA-A*25:01	0.9635353922843933	0.056507730999103174	binder
DVAPTQPRW	HLA-A*25:01	0.865135771036148	0.252008669769161	binder
DVAPTRPRW	HLA-A*25:01	0.9684217810630799	0.045031476270828104	binder
DVFRATYAAF	HLA-A*25:01	0.9487500429153443	0.04078321967165107	binder
DVIADIQTI	HLA-A*25:01	0.9004239201545715	0.1095895317992417	binder
DVIESVNLL	HLA-A*25:01	0.9758458375930786	0.024629060493627924	binder
DVIRKPPRNW	HLA-A*25:01	0.9400673627853393	0.1071868197476413	binder
DVISSIRQL	HLA-A*25:01	0.923548448085785	0.11635707133731257	binder
DVKKRILEF	HLA-A*25:01	0.9861186623573304	0.006688867115905623	binder
DVKPFVPRF	HLA-A*25:01	0.8932517290115356	0.12347678307084071	binder
DVLDHTYQEL	HLA-A*25:01	0.7315180540084839	0.1798780807297897	binder
DVPDGTVVTVM	HLA-A*25:01	0.9587808132171631	0.028239147756129006	binder
DVPDWKVGESVF	HLA-A*25:01	0.8374258160591126	0.14647301249624572	binder
DVPEKSSLF	HLA-A*25:01	0.9374258041381835	0.08140357730275126	binder
DVRERLQAW	HLA-A*25:01	0.9895654797554017	0.013467255363356662	binder
DVRVSQTTW	HLA-A*25:01	0.8064098119735718	0.2208760973667184	binder
DVTDFISHL	HLA-A*25:01	0.9954313397407532	0.0027847358024506827	binder
DVVKTYKSF	HLA-A*25:01	0.9968787670135498	0.0015749427036530967	binder
DVVNKDDIIEW	HLA-A*25:01	0.9973605275154114	0.0032066606701148183	binder
DVVPAVRKW	HLA-A*25:01	0.9877461910247802	0.015124283940629533	binder
DVVTKYSNF	HLA-A*25:01	0.9867660880088807	0.01799730576838819	binder
DVYDCRVEHW	HLA-A*25:01	0.9985568404197693	0.0019041950770799362	binder
DVYWKIYNSI	HLA-A*25:01	0.11081212442641117	0.19820339947225263	not-binder
EAAGSSLIGHL	HLA-A*25:01	0.6221423970535398	0.36854997452504457	ambiguous
EAAPGTIRGDF	HLA-A*25:01	0.9344956040382385	0.04895319792032099	binder
EAARPSGSW	HLA-A*25:01	0.9867825031280517	0.011281638751916769	binder
EAATRLSAY	HLA-A*25:01	0.9949502944946289	0.004933485010611374	binder
EAAYRVLHW	HLA-A*25:01	0.7660958349704743	0.2050729853657786	binder
EAIYETHTW	HLA-A*25:01	0.9760611176490783	0.02250976068933704	binder
EAKGPRWASW	HLA-A*25:01	0.8738965511322021	0.11842850662412559	binder
EAKPHMESY	HLA-A*25:01	0.8917388558387757	0.08017930900456102	binder
EALGTLMRAW	HLA-A*25:01	0.8736476182937623	0.08514008105866697	binder
EALGVPYEQW	HLA-A*25:01	0.4840621996670961	0.32868864565425315	ambiguous
EALHFVAAAW	HLA-A*25:01	0.9482901096343994	0.02057190652005528	binder
EAMSGHIDQF	HLA-A*25:01	0.5664442837238312	0.24471196571259296	ambiguous
EAQLRFIQAW	HLA-A*25:01	0.6669553220272064	0.23831730615159735	binder
EARKKINSW	HLA-A*25:01	0.7591084122657776	0.2480603305207577	binder
EAVSLKPTAW	HLA-A*25:01	0.9796379566192627	0.01874765151164426	binder
EAYDKLLESW	HLA-A*25:01	0.9969639301300048	0.005152171512787214	binder
EAYNIKSNEW	HLA-A*25:01	0.8772598743438721	0.14207177844401445	binder
EDVYDCRVEHWG	HLA-A*25:01	9.9278309721837e-06	1.713004510911623e-05	not-binder
EIFFHYSEF	HLA-A*25:01	0.9566891670227051	0.026349215883483906	binder
EIHIQIGQF	HLA-A*25:01	0.9708857893943786	0.02726648075339432	binder
EIIHEIAVL	HLA-A*25:01	0.965162992477417	0.04700916359304664	binder
EIIPMFSNL	HLA-A*25:01	0.9173726916313172	0.1507451293987326	binder
EIITDFSGI	HLA-A*25:01	0.7649948954582214	0.2661519395745212	binder
EIPEQFLSY	HLA-A*25:01	0.9968290567398072	0.003730226426887409	binder
EIPGKFMGY	HLA-A*25:01	0.9913815379142761	0.008933100774670457	binder
EIRRFIKSY	HLA-A*25:01	0.8439553260803223	0.16423682704464745	binder
EIYDCKVEHW	HLA-A*25:01	0.9985742330551147	0.0022047629812996096	binder
EIYDRREYSRF	HLA-A*25:01	0.4713749010115862	0.38541165886537837	ambiguous
EIYGGSDSRF	HLA-A*25:01	0.9932273030281067	0.01138142913938866	binder
EIYPPEVAEF	HLA-A*25:01	0.8389475405216217	0.2180961602864843	binder
EIYPPKLHQF	HLA-A*25:01	0.9024832129478455	0.1463099274781022	binder
EIYQKPFQTL	HLA-A*25:01	0.6560995042324066	0.1754850228110863	binder
EIYTRDGNSY	HLA-A*25:01	0.9931289315223694	0.005950911191388513	binder
ELFDKKLKEL	HLA-A*25:01	0.4333423478528857	0.3542533151790972	ambiguous
ELFEGVQKW	HLA-A*25:01	0.9974860548973083	0.0028493244778103324	binder
ELFPDRALSSW	HLA-A*25:01	0.9800928473472595	0.02679478617863739	binder
ELKDFFQSY	HLA-A*25:01	0.9960123658180237	0.0033930613555760974	binder
ELKDTYARW	HLA-A*25:01	0.9453943014144898	0.08124226946644697	binder
ELKEFFMSF	HLA-A*25:01	0.9535961031913758	0.054103614784410364	binder
ELKERIREY	HLA-A*25:01	0.9767858505249023	0.01819280450978247	binder
ELLNSKLPRW	HLA-A*25:01	0.5345379739999772	0.3080141374423677	ambiguous
ELMHSIVGSY	HLA-A*25:01	0.9380222678184509	0.07952003505868879	binder
ELPPSQILDTW	HLA-A*25:01	0.672512249648571	0.35867159162262713	ambiguous
ELTEEINKW	HLA-A*25:01	0.9092394590377808	0.1291410908703369	binder
ELVKKIAIY	HLA-A*25:01	0.8556546926498413	0.08561421376158561	binder
EPVERVSTW	HLA-A*25:01	0.7952707171440124	0.32819478224560716	binder
EQINAKVAEW	HLA-A*25:01	0.8282469153404236	0.1430383178592353	binder
EQTPIHISW	HLA-A*25:01	0.6278473705053329	0.34971549219001236	ambiguous
ESAQGKNIFFSSW	HLA-A*25:01	0.007774250561361384	0.012309301640084577	not-binder
ESFSDYPPLGRF	HLA-A*25:01	0.7735725045204163	0.25003089583809746	binder
ESIAWFTVF	HLA-A*25:01	0.7094293256755918	0.361910943448671	binder
ESRDGRVDSW	HLA-A*25:01	0.6449109315872192	0.30000740791211256	ambiguous
ETADTLMGLRY	HLA-A*25:01	0.9991694688796997	0.0007577849738017265	binder
ETAFKFKAL	HLA-A*25:01	0.8285504937171936	0.2001471835847709	binder
ETASNEVVYRF	HLA-A*25:01	0.9498004913330078	0.0759694074855011	binder
ETFDDLPKW	HLA-A*25:01	0.9973479866981506	0.0034031593519544276	binder
ETFGFRGEAL	HLA-A*25:01	0.8369102120399475	0.07564432912404802	binder
ETFGHLGALGF	HLA-A*25:01	0.9994074702262878	0.0006091417710836837	binder
ETFPDAKGWIF	HLA-A*25:01	0.9942180752754212	0.004889412035887054	binder
ETFWETTKW	HLA-A*25:01	0.780613137036562	0.38207276238035476	binder
ETFYNEKEESF	HLA-A*25:01	0.5668787572532892	0.3642791211219373	ambiguous
ETHPVQETTF	HLA-A*25:01	0.9856562376022339	0.005948891864060168	binder
ETHTNEFITW	HLA-A*25:01	0.8489105463027954	0.19091722857064694	binder
ETIESRLSEL	HLA-A*25:01	0.9707892060279846	0.025769563352552212	binder
ETIPDGIGKL	HLA-A*25:01	0.9954197406768799	0.003465334877138937	binder
ETIQTYRSV	HLA-A*25:01	0.9665621876716614	0.02214251215823251	binder
ETIRPEETAW	HLA-A*25:01	0.9903882265090942	0.010012179888168769	binder
ETKKPEVASW	HLA-A*25:01	0.984285855293274	0.02511996793228011	binder
ETLPSKIQQW	HLA-A*25:01	0.9975716829299927	0.0032892508821738085	binder
ETMDKKFGSSW	HLA-A*25:01	0.9990118384361267	0.0019392765002548174	binder
ETMDREFRKW	HLA-A*25:01	0.9874112486839295	0.017463129486882247	binder
ETMTEKLVKF	HLA-A*25:01	0.9555171847343444	0.05804041635939869	binder
ETNGPGHQLW	HLA-A*25:01	0.9965878844261169	0.004061296092610265	binder
ETNPHHPPAW	HLA-A*25:01	0.9921037673950195	0.013977542576262363	binder
ETNTVVQTY	HLA-A*25:01	0.9950030207633972	0.004247911804852447	binder
ETPGQILGW	HLA-A*25:01	0.9910371661186218	0.013001067665516078	binder
ETPPLFHSY	HLA-A*25:01	0.9906444668769836	0.005120530313541789	binder
ETRKIVREF	HLA-A*25:01	0.8427781939506531	0.20771928132632553	binder
ETRKMISTW	HLA-A*25:01	0.9818145275115967	0.024119159631694462	binder
ETSPAPIPNGF	HLA-A*25:01	0.9153423070907593	0.12658657243046967	binder
ETSQAGLFRLW	HLA-A*25:01	0.7398125052452087	0.32033672419882236	binder
ETTDLLAHW	HLA-A*25:01	0.9980357766151429	0.002379226207874067	binder
ETTVKLLEF	HLA-A*25:01	0.975159204006195	0.021842448938409163	binder
ETVADVRTL	HLA-A*25:01	0.9564953804016113	0.040964491672436924	binder
ETVDPASLWEY	HLA-A*25:01	0.996752393245697	0.005031974226757801	binder
ETVKKFMAL	HLA-A*25:01	0.99087895154953	0.008812397377750095	binder
ETVNHHYLLF	HLA-A*25:01	0.7708080440759659	0.31089071954014424	binder
ETVVERMLSNW	HLA-A*25:01	0.9179576873779297	0.07730756066384985	binder
ETYNLLSERW	HLA-A*25:01	0.9837555766105652	0.019472110114118722	binder
ETYRGGMAI	HLA-A*25:01	0.7499356597661972	0.3426066444601273	binder
EVAADALGEEW	HLA-A*25:01	0.9981508255004883	0.002668557427112937	binder
EVAPAKDVTLL	HLA-A*25:01	0.5307652696967124	0.371904019364801	ambiguous
EVAPAPKSW	HLA-A*25:01	0.9932498335838318	0.009304205110522379	binder
EVAPGALLGL	HLA-A*25:01	0.9245719909667969	0.10783455637648673	binder
EVEGAGVKAW	HLA-A*25:01	0.9733546137809753	0.02240712874895678	binder
EVFIHKDKGF	HLA-A*25:01	0.7162040740251541	0.277132862983106	binder
EVFIPQDGKKVTW	HLA-A*25:01	0.6441325843334198	0.291016109603566	ambiguous
EVFSFKMVSY	HLA-A*25:01	0.9831299185752869	0.01881582742049633	binder
EVFTGHMGKL	HLA-A*25:01	0.9776726722717285	0.01017208132321525	binder
EVGRITKW	HLA-A*25:01	0.617546534538269	0.2206932336485497	binder
EVHESYKHL	HLA-A*25:01	0.7598611235618591	0.14099780054457173	binder
EVIDEKVQHI	HLA-A*25:01	0.998101270198822	0.0014520590004460199	binder
EVIDFSHGLAMY	HLA-A*25:01	0.9934935450553894	0.009410662840177197	binder
EVIDKNSGGW	HLA-A*25:01	0.999984622001648	2.5047117131502254e-05	binder
EVIEKFDYV	HLA-A*25:01	0.792354154586792	0.2550175528464341	binder
EVIEKKPEKF	HLA-A*25:01	0.997187614440918	0.004036384519703567	binder
EVIGGTNHTL	HLA-A*25:01	0.9976977705955505	0.0017822439949712954	binder
EVINKEDFVAL	HLA-A*25:01	0.6779609799385071	0.31422057873512277	binder
EVIPTHTVY	HLA-A*25:01	0.994528865814209	0.004300456629202485	binder
EVIQWLAKL	HLA-A*25:01	0.9880028128623962	0.013203568399074083	binder
EVISKLYAV	HLA-A*25:01	0.991547966003418	0.005693222303856366	binder
EVITKFINV	HLA-A*25:01	0.9424140572547912	0.055055367327232575	binder
EVKEDIAKL	HLA-A*25:01	0.9865419387817382	0.013989955887524276	binder
EVKEEVKKF	HLA-A*25:01	0.9977239847183228	0.0032791331415469673	binder
EVKEMMTTW	HLA-A*25:01	0.9947607159614563	0.008580384818814533	binder
EVKGFVRENVW	HLA-A*25:01	0.7940271694213152	0.38993960854112664	binder
EVKPDDLEW	HLA-A*25:01	0.9807958602905273	0.03178023107619289	binder
EVKRPGESL	HLA-A*25:01	0.6210695594549179	0.31265473561612855	ambiguous
EVLDHMGTF	HLA-A*25:01	0.9993698716163635	0.0005427364998992233	binder
EVLDKRYNVY	HLA-A*25:01	0.9769638061523438	0.015268631562256198	binder
EVLELDSIRSHHW	HLA-A*25:01	0.021236025492544285	0.029772648395175506	not-binder
EVLGPKPTFW	HLA-A*25:01	0.837414813041687	0.2894762555316738	binder
EVLPSTRLGTL	HLA-A*25:01	0.34701114781200887	0.2883250542400979	not-binder
EVLSKKGHSF	HLA-A*25:01	0.9081236600875855	0.07484435871868533	binder
EVMKRIQSL	HLA-A*25:01	0.9871161699295044	0.012523312772950785	binder
EVMQKYIRY	HLA-A*25:01	0.9854325890541077	0.009000317511765093	binder
EVMSLMSSL	HLA-A*25:01	0.9030690431594849	0.1558739953118446	binder
EVPEKIAEL	HLA-A*25:01	0.9908529400825501	0.006361101232328635	binder
EVPVHKLQSL	HLA-A*25:01	0.23933404870331287	0.1598188104219475	not-binder
EVPVYVPKW	HLA-A*25:01	0.9537822842597962	0.03914600391408125	binder
EVQEGFLRF	HLA-A*25:01	0.9768006920814514	0.0314232934881616	binder
EVSQKFTSI	HLA-A*25:01	0.9549004793167114	0.0379748780591048	binder
EVSVPTFSW	HLA-A*25:01	0.9792629241943359	0.01590784696403912	binder
EVTDEDTVKRY	HLA-A*25:01	0.9980451464653015	0.002907853316960944	binder
EVTSKLKSY	HLA-A*25:01	0.993219530582428	0.005880261853412768	binder
EVVNLFLHF	HLA-A*25:01	0.9965059041976929	0.0027703711299296246	binder
EVVPEYVTL	HLA-A*25:01	0.9236906170845032	0.07882245841786395	binder
EVYDSSQSHESF	HLA-A*25:01	0.9962852954864502	0.006042237540202807	binder
EVYQGCGTEL	HLA-A*25:01	0.8652273654937744	0.1321922138798867	binder
FEVDTVAP	HLA-A*25:01	0.0009591928730083854	0.0019018113588223746	not-binder
FNEKSKEL	HLA-A*25:01	0.00046873692954250144	0.0006870033805440576	not-binder
FSAEQIARW	HLA-A*25:01	0.46414144039154054	0.1606022668103494	ambiguous
FSGVYKKL	HLA-A*25:01	0.0005816145161475106	0.0008970453907229251	not-binder
FTINGITNW	HLA-A*25:01	0.996437668800354	0.0030515957946256624	binder
FTKPPIGTW	HLA-A*25:01	0.9531074285507202	0.04636966083048093	binder
FTKTSQGRSW	HLA-A*25:01	0.7050444610416889	0.3421069109028328	binder
FVEEEHQTW	HLA-A*25:01	0.19566729441285133	0.18018449459227004	not-binder
FVFDKTSQSW	HLA-A*25:01	0.9983166933059693	0.0017694392805448797	binder
FVKEKLLKW	HLA-A*25:01	0.7634692251682281	0.34506410761486317	binder
FVNEAISHW	HLA-A*25:01	0.9888223052024842	0.010693280812176995	binder
FVQQRYLSY	HLA-A*25:01	0.922793984413147	0.07160208141530301	binder
FVTEYTPRSW	HLA-A*25:01	0.7849474668502807	0.24538547071048517	binder
FVVQNPSSW	HLA-A*25:01	0.8367987155914307	0.17006081774164025	binder
FVYDVTKMTSF	HLA-A*25:01	0.6487167984247207	0.384381676171063	ambiguous
GAPDAKFSGW	HLA-A*25:01	0.04349088342860341	0.05442118467179881	not-binder
GAYDGKIKVW	HLA-A*25:01	0.4307182994671166	0.3848140899263202	ambiguous
GEIAAAVSF	HLA-A*25:01	0.14509358554205393	0.2641273569431958	not-binder
GGLPERSVSL	HLA-A*25:01	0.00013087089584473688	0.00010796422330710708	not-binder
GIYEGVFKTY	HLA-A*25:01	0.6831160962581635	0.21518786229045528	binder
GLKETQNMAW	HLA-A*25:01	0.09005527086555958	0.09148685404828828	not-binder
GSGSGWSSSRGP	HLA-A*25:01	0.1820307534210343	0.35441492131900487	not-binder
GTIKKFLSL	HLA-A*25:01	0.5499645080417395	0.3094852593592623	ambiguous
GVFEGKLNVI	HLA-A*25:01	0.0798741140839411	0.13534071334432168	not-binder
GVIWKTIGW	HLA-A*25:01	0.28930694200098517	0.31768733523958115	not-binder
HIAENILSY	HLA-A*25:01	0.9887568116188049	0.011583280587155227	binder
HIIGRIESY	HLA-A*25:01	0.9909735560417176	0.014545417088393317	binder
HIYEKSGAKW	HLA-A*25:01	0.9836635828018189	0.022977079455329175	binder
HLIQNIPGF	HLA-A*25:01	0.8179213643074036	0.2302901391741246	binder
HLPETKFSEL	HLA-A*25:01	0.03257114080479369	0.03609824495790705	not-binder
HTAPPENKTW	HLA-A*25:01	0.9761544704437256	0.041985425083548404	binder
HTIKPALVGW	HLA-A*25:01	0.9189523100852967	0.14593608939829486	binder
HTMTDDVTFW	HLA-A*25:01	0.8006865814328193	0.35422185967550124	binder
HTVPDMGKW	HLA-A*25:01	0.9726797699928283	0.03197231406948146	binder
HVAEKETLLAW	HLA-A*25:01	0.896322238445282	0.14146691641990516	binder
HVAPDSIRGSF	HLA-A*25:01	0.9676450848579407	0.03168134427944071	binder
HVATEPVATW	HLA-A*25:01	0.9932245731353759	0.004761041979663028	binder
HVFEDSYREL	HLA-A*25:01	0.3898290261626244	0.30176946598693355	ambiguous
HVGPILVGW	HLA-A*25:01	0.9300858497619628	0.0713026998522685	binder
HVIEDIKGKW	HLA-A*25:01	0.9998990416526794	0.00015681171840340163	binder
HVPFKFQSF	HLA-A*25:01	0.5751749686896801	0.3184735870881173	ambiguous
HVPNFIFDEF	HLA-A*25:01	0.35184531547129155	0.38402072155136874	ambiguous
HVQELYQEW	HLA-A*25:01	0.8788487434387207	0.09150100070353362	binder
HVVAHFHEW	HLA-A*25:01	0.9778584361076355	0.011874863136690382	binder
HVVEFSTAW	HLA-A*25:01	0.9719071507453918	0.05166631698106838	binder
HVVPDQLMAF	HLA-A*25:01	0.9922214388847351	0.0062251566787059	binder
IAPTGHSL	HLA-A*25:01	0.006794986442400841	0.007407027060605963	not-binder
IDVITKTW	HLA-A*25:01	0.0016584120502393773	0.003261971154945719	not-binder
IEEHLGKF	HLA-A*25:01	0.0002808996163366828	0.0002300046991673588	not-binder
IEKLLTSY	HLA-A*25:01	0.00557143485857523	0.007932199411695654	not-binder
IIHEIAVLEL	HLA-A*25:01	0.001684250039397739	0.002005434192619459	not-binder
IIIPSYASW	HLA-A*25:01	0.4103610262274742	0.3492124362074775	ambiguous
INSDPVDL	HLA-A*25:01	9.064463992700667e-05	0.00013890464294760534	not-binder
ISPSRTEAL	HLA-A*25:01	0.0012548850649181987	0.0016125388853980112	not-binder
ISPTGHSL	HLA-A*25:01	0.003266321286355378	0.0028758975317365884	not-binder
ITKDVVLQW	HLA-A*25:01	0.5339852042496205	0.30028730373274787	ambiguous
ITKKQVSVW	HLA-A*25:01	0.4906331993639469	0.3312587457072178	ambiguous
ITPEVLPGW	HLA-A*25:01	0.28336538672447203	0.22711241554247394	not-binder
ITPTGTHPL	HLA-A*25:01	0.033188947971211746	0.032218103723431236	not-binder
KAPAPRPSL	HLA-A*25:01	8.202385470212903e-05	7.776470231214022e-05	not-binder
LAADFEIGHF	HLA-A*25:01	0.2733031691983342	0.17981911138877865	not-binder
LEDALQQAKED	HLA-A*25:01	0.0002977479090365165	0.000371187444525345	not-binder
LEEALQQAKED	HLA-A*25:01	0.0002754080491172317	0.0003849331942681404	not-binder
LEVIPGYEE	HLA-A*25:01	2.4515162100513522e-05	4.1571539922572165e-05	not-binder
LNLPEAASY	HLA-A*25:01	0.0031883981806458904	0.004279020723348135	not-binder
LVFPYTHQNW	HLA-A*25:01	0.6119324520230294	0.42907716369108373	ambiguous
LVKTEIPNW	HLA-A*25:01	0.18034752551466227	0.20499133708135592	not-binder
MAPERVASL	HLA-A*25:01	0.3172605399042368	0.19914679322806414	not-binder
MPVGPDAILRY	HLA-A*25:01	0.46005660146474836	0.36735895479393255	ambiguous
MTNGFHMTW	HLA-A*25:01	0.660734498500824	0.3138479215214125	binder
MVADKFTEL	HLA-A*25:01	0.5753090731799603	0.4231244604620153	ambiguous
MVADRFSEL	HLA-A*25:01	0.7158374503254891	0.32296085225353194	binder
MVVPEDQLTRW	HLA-A*25:01	0.7088521301746369	0.2505249174852857	binder
NAPWAVTSL	HLA-A*25:01	0.24468512288294733	0.3329697781690541	not-binder
NTFTETNNHW	HLA-A*25:01	0.8758157014846801	0.15354815915933798	binder
NVAPDELYTPHSW	HLA-A*25:01	0.1479726090328768	0.2876494648562356	not-binder
NVEIDPEIQ	HLA-A*25:01	0.00027481429769977695	0.0002731968856333485	not-binder
NVIGARRASW	HLA-A*25:01	0.9469856262207031	0.0770878591270166	binder
NVKVDPEIQ	HLA-A*25:01	0.0015482957402127794	0.0014589502381092022	not-binder
NVREALQAW	HLA-A*25:01	0.9491714239120483	0.049240296113105736	binder
NVVGARRSSW	HLA-A*25:01	0.7818742841482162	0.31769707445372836	binder
PDEVIKKW	HLA-A*25:01	0.00012304876728546076	0.00020181539116709065	not-binder
PDIKLFGKW	HLA-A*25:01	0.0004647143601573589	0.00044214525076400246	not-binder
PEGYVPEHW	HLA-A*25:01	3.346287554677474e-05	4.898161446724183e-05	not-binder
PGPGSSELR	HLA-A*25:01	0.00029872360046283574	0.0004941808936012832	not-binder
PINGNGKQ	HLA-A*25:01	5.4754552232338936e-05	8.403114193779474e-05	not-binder
PPYTVVYFPVRGR	HLA-A*25:01	0.03753026449121535	0.06126756903572277	not-binder
PSNHVIDRW	HLA-A*25:01	0.0003479059528359585	0.000597037844954488	not-binder
QLIERILEAW	HLA-A*25:01	0.9407556653022766	0.08431534124211898	binder
QVAPKTLPW	HLA-A*25:01	0.5899797976016998	0.29446103118462646	ambiguous
QVYHGLMERY	HLA-A*25:01	0.6508350849151612	0.2598790099603153	binder
SAIDTWSPSEW	HLA-A*25:01	0.6707270026206971	0.19414352666578963	binder
SAPKGSVL	HLA-A*25:01	0.003051767652868875	0.004469576163684519	not-binder
SAPSRATAL	HLA-A*25:01	0.11620982991589698	0.09723187132016811	not-binder
SAPVGVTAL	HLA-A*25:01	0.08213772221643012	0.09989048826546165	not-binder
SAPYGRITL	HLA-A*25:01	0.013602870058684857	0.022037016929646876	not-binder
SIDISQSRSW	HLA-A*25:01	0.07843638038320933	0.12588462354114185	not-binder
SIDYTVHEAW	HLA-A*25:01	0.004722095467150212	0.005134243238426436	not-binder
SIKEKISMW	HLA-A*25:01	0.718516743183136	0.29670375665462184	binder
SIPEKNRPL	HLA-A*25:01	0.010437691863626242	0.007213579332220395	not-binder
SIPGGYNAL	HLA-A*25:01	0.14589589219540358	0.13839164074462645	not-binder
SPAGHSFLSW	HLA-A*25:01	0.1125313515891321	0.13405970009691562	not-binder
SSLLEKGLD	HLA-A*25:01	4.5067822742517195e-05	6.79655131486877e-05	not-binder
SSPQPGSAL	HLA-A*25:01	0.012929348379839212	0.011961805856408884	not-binder
STAPGYYSW	HLA-A*25:01	0.8426180839538574	0.12074759584226961	binder
STFDDIVHSF	HLA-A*25:01	0.985898470878601	0.021049402407347376	binder
STIETVPYW	HLA-A*25:01	0.9651902556419373	0.02809676475395768	binder
STVPGYYSW	HLA-A*25:01	0.8426268458366394	0.13227739692933402	binder
STYDGFGLAW	HLA-A*25:01	0.9912496685981751	0.0050837878959557135	binder
SVADWKVMAF	HLA-A*25:01	0.9733912825584412	0.044727241073739286	binder
SVIEEHANW	HLA-A*25:01	0.9919271826744079	0.013278104103356976	binder
SVIRKIPAL	HLA-A*25:01	0.7551949083805084	0.25306135515510153	binder
SVIRTMWAW	HLA-A*25:01	0.9645405530929565	0.03287398262573259	binder
SVKDAKIAVY	HLA-A*25:01	0.9263781666755676	0.0386954109508534	binder
SVMQRLLTGW	HLA-A*25:01	0.9606618165969849	0.05220742675432505	binder
SVPEAQSAL	HLA-A*25:01	0.2631288874894381	0.17298300874456965	not-binder
SVPKPAFISW	HLA-A*25:01	0.6181559920310974	0.3441481668248256	ambiguous
SVPLAATSM	HLA-A*25:01	0.3076758787035942	0.23004278691834773	not-binder
SVPRGPIAQW	HLA-A*25:01	0.7053439617156982	0.17385743509896162	binder
SVPYFLFQHW	HLA-A*25:01	0.2782607339322567	0.3745948712157657	not-binder
SVVDDWIESY	HLA-A*25:01	0.9935660719871521	0.009985876061387199	binder
SVVKELSSF	HLA-A*25:01	0.9968472719192505	0.002605970308812514	binder
SVVSWKTGVF	HLA-A*25:01	0.7161588221788406	0.30899001159785294	binder
SVVYGIGTW	HLA-A*25:01	0.5248567715287209	0.29688577986297376	ambiguous
SVYAFSARPL	HLA-A*25:01	0.03752167886123061	0.035972456271919036	not-binder
SVYDTIASW	HLA-A*25:01	0.9000887393951416	0.15875080349859952	binder
TAPTGHTL	HLA-A*25:01	0.018313974647026044	0.03287827209144782	not-binder
TEKPEVID	HLA-A*25:01	9.960740476344654e-06	6.0813046935770044e-06	not-binder
TFTVTEKPEVID	HLA-A*25:01	1.7420844227689247e-05	3.113268968454999e-05	not-binder
TGYAVWLVLW	HLA-A*25:01	0.002895504987100139	0.0019310307489932002	not-binder
TKTFTVTEKPEVID	HLA-A*25:01	6.268424725953045e-08	9.720905965903501e-08	not-binder
TLKGETTTEAVD	HLA-A*25:01	2.7662198924929825e-06	3.314501692884889e-06	not-binder
TLPPPKVVDRW	HLA-A*25:01	0.10164839226054027	0.1704034998478372	not-binder
TTAGFSYEKW	HLA-A*25:01	0.8413663864135742	0.08725744302498682	binder
TTFEHDIQAL	HLA-A*25:01	0.35646557807922363	0.14553264877688227	not-binder
TTISRFEAL	HLA-A*25:01	0.7972645163536072	0.13095103038423253	binder
TTREPSLATW	HLA-A*25:01	0.5851007521152496	0.2796633163498917	ambiguous
TTSTRIGKF	HLA-A*25:01	0.6113279402256012	0.2254282800590491	ambiguous
TTTEAVDAATAE	HLA-A*25:01	4.3036389723027924e-05	8.533394323163316e-05	not-binder
TTTKAVDAETAE	HLA-A*25:01	3.606577450359879e-06	6.930136764959866e-06	not-binder
TTTPHTLPAAW	HLA-A*25:01	0.5767836153507233	0.2818637904769111	ambiguous
TTYEGIFKTL	HLA-A*25:01	0.3476338028907776	0.282834107491183	not-binder
TTYKLVINGK	HLA-A*25:01	0.03214929941725586	0.06142691399314004	not-binder
TVETVEVVN	HLA-A*25:01	1.096372257423095e-05	1.934281320235314e-05	not-binder
TVFGGTVTAF	HLA-A*25:01	0.9837749361991882	0.01907783430537041	binder
TVGPKTFSW	HLA-A*25:01	0.7593494236469269	0.2045095349516333	binder
TVIENIHTI	HLA-A*25:01	0.9566085696220398	0.06255612580506036	binder
TVLPGEIQNW	HLA-A*25:01	0.7924198061227798	0.3084389496556896	binder
TVMGRIATL	HLA-A*25:01	0.6782210290431976	0.2598582086011568	binder
TVPEKIGVF	HLA-A*25:01	0.5834164321422577	0.32498195078255415	ambiguous
TVTEKPEVID	HLA-A*25:01	0.0014909162124240537	0.0016410591035850707	not-binder
TVVGKTYGLW	HLA-A*25:01	0.9886229038238525	0.011442095315962214	binder
TYDDATKTF	HLA-A*25:01	0.061373908047971784	0.07372245229313261	not-binder
TYDDATKTFT	HLA-A*25:01	0.00017872564485514885	0.00019185097167888427	not-binder
TYDDATKTFTVTE	HLA-A*25:01	2.3131929225428393e-07	3.636283528606706e-07	not-binder
TYDDATKTFTVTEK	HLA-A*25:01	8.536374364211951e-05	0.00010710671599809966	not-binder
TYDDATKTFTVT	HLA-A*25:01	3.356552211641883e-05	4.743951212246823e-05	not-binder
VGLDVSLPK	HLA-A*25:01	0.001306239843617618	0.002567295490693655	not-binder
VGLDVTTFSKP	HLA-A*25:01	3.0936144088400394e-05	5.9804383725387306e-05	not-binder
VNLPINGNGKQ	HLA-A*25:01	0.03172424887889065	0.0608043910526445	not-binder
VNVEINVAPGKD	HLA-A*25:01	0.01183786182194808	0.023627990656438433	not-binder
VPALEASAP	HLA-A*25:01	2.2423517788838775e-05	2.594252465193718e-05	not-binder
VPKTAENFRQF	HLA-A*25:01	0.006094065165962092	0.009058133865227256	not-binder
VSDINISKAHTV	HLA-A*25:01	1.0446174354683534e-05	1.8836291052293063e-05	not-binder
VTFPFKPESW	HLA-A*25:01	0.2458670198917389	0.16110885737559147	not-binder
VTIKKDVDG	HLA-A*25:01	0.00011994817029789446	0.00013179407567566546	not-binder
VVPEPGQPL	HLA-A*25:01	0.026556480623548852	0.03332903817036667	not-binder
YAADIFYSRY	HLA-A*25:01	0.6536985397338867	0.20723790659137944	binder
YAAPHPLQSY	HLA-A*25:01	0.8660034537315369	0.13509307556584899	binder
YAPKGSSL	HLA-A*25:01	0.03322789172525518	0.056269895655592386	not-binder
YDCKVEHW	HLA-A*25:01	9.019180106406566e-05	6.202808611822099e-05	not-binder
YDCRVEHW	HLA-A*25:01	6.836666943854652e-05	4.8316547306210257e-05	not-binder
YFAERVTSL	HLA-A*25:01	0.15238737368490546	0.13770824639285353	not-binder
YIAESRLSW	HLA-A*25:01	0.927943742275238	0.023043638291092995	binder
YIATKIGAF	HLA-A*25:01	0.7431137681007385	0.21894649966320076	binder
YINPAKLTPY	HLA-A*25:01	0.5400572006125003	0.42532312440657155	ambiguous
YIYDKDMEII	HLA-A*25:01	0.01693409336148761	0.014959598967189455	not-binder
YLPDGTASL	HLA-A*25:01	0.0912998728454113	0.056755216253068216	not-binder
YLPDYRMKEW	HLA-A*25:01	0.30553911812603474	0.32549400741702295	not-binder
YSKYYKTID	HLA-A*25:01	2.368093032396601e-05	3.536501202859235e-05	not-binder
YSLEGEVTHW	HLA-A*25:01	0.3131228905171156	0.20876594676967114	not-binder
YTHEVVTLW	HLA-A*25:01	0.93799729347229	0.050562069571948184	binder
YVAPAYGVY	HLA-A*25:01	0.8788629770278931	0.1231545991513754	binder
YVHDDGRVSY	HLA-A*25:01	0.9821152448654175	0.020633257394723513	binder
YVIEEDKGDGW	HLA-A*25:01	0.9849291205406189	0.017091096866044337	binder
YVIPHPVHAF	HLA-A*25:01	0.9640899896621704	0.032594929765304495	binder
YVIQKFFEF	HLA-A*25:01	0.9346200227737427	0.04632522069594184	binder
YVLESKLTEF	HLA-A*25:01	0.5243145614862442	0.3322233139472993	ambiguous
YVLISKPTEW	HLA-A*25:01	0.010958471160847694	0.01243380044869177	not-binder
YVNPANTHQF	HLA-A*25:01	0.8362941980361939	0.2107853034207111	binder
YVPEKYLQF	HLA-A*25:01	0.6683457255363464	0.20946153872153261	binder
YVTGIIGKW	HLA-A*25:01	0.9584819436073303	0.039749688582760505	binder
DALYIFPR	HLA-A*25:01	0.019238090690396347	0.03808729636247311	not-binder
NGIGFLFT	HLA-A*25:01	7.223761207075796e-05	0.00011625117469351938	not-binder
LLPLILLN	HLA-A*25:01	2.898612008369189e-05	3.7711605630821804e-05	not-binder
NSEKAREL	HLA-A*25:01	0.0003720159653767041	0.0006979659788566243	not-binder
KNEMVVYP	HLA-A*25:01	3.0090935996333493e-06	5.940345161812502e-06	not-binder
DAPGGNDP	HLA-A*25:01	0.00015759284488012782	0.0002008137662724923	not-binder
NPQYVKRD	HLA-A*25:01	4.279637817961035e-07	7.39764152454748e-07	not-binder
SRVEQMLG	HLA-A*25:01	1.2442400240786356e-06	1.2775529261040641e-06	not-binder
KDGKTYQL	HLA-A*25:01	0.00028845975076876587	0.00057237127428749	not-binder
QNHYRAFL	HLA-A*25:01	2.5745277905242504e-05	2.7295604162722782e-05	not-binder
RAARDFVL	HLA-A*25:01	0.0002130415346705661	0.0003705696399036418	not-binder
EKLQLNDA	HLA-A*25:01	2.9824482571716437e-06	3.7113610629898844e-06	not-binder
IVDPAKVV	HLA-A*25:01	9.494028877270466e-05	0.00014647756108215903	not-binder
NVKWFASM	HLA-A*25:01	0.0065722555358206595	0.006459284719388266	not-binder
AQSGEVLL	HLA-A*25:01	0.00011156954788020812	0.00010725055447222515	not-binder
IARTRLSI	HLA-A*25:01	0.00022535667870897668	0.00027524674790974817	not-binder
DKLGYDFS	HLA-A*25:01	6.368522237154562e-06	9.161505372509185e-06	not-binder
AFRLEDTE	HLA-A*25:01	4.208232409219255e-05	8.184992240021423e-05	not-binder
DPRISSFL	HLA-A*25:01	0.006540180861884437	0.011625523166305805	not-binder
ILDMRAVS	HLA-A*25:01	7.029534049803055e-07	6.288568158448711e-07	not-binder
LVIVVLMP	HLA-A*25:01	1.2070673544822829e-05	2.4062314229756382e-05	not-binder
IQAKPIQV	HLA-A*25:01	3.387554898601763e-05	4.467845368697745e-05	not-binder
QNHQVLIQ	HLA-A*25:01	2.417586945350214e-05	4.6693723806628086e-05	not-binder
WPWQISLQ	HLA-A*25:01	5.0970770364111574e-05	6.133413820737625e-05	not-binder
SLSEELSS	HLA-A*25:01	1.1968160054109944e-06	8.745411877030411e-07	not-binder
DEGSYGTG	HLA-A*25:01	3.365305490294307e-05	3.648776580789085e-05	not-binder
SIPAFESM	HLA-A*25:01	0.03533401381864678	0.04251271238452494	not-binder
IVICLSSG	HLA-A*25:01	0.0015768015707578963	0.0026506850992706332	not-binder
WEVIEAGL	HLA-A*25:01	0.0002291997589509265	0.00019857156156701905	not-binder
IDVVIANA	HLA-A*25:01	1.6107656999331255e-07	2.0934121775137584e-07	not-binder
EVDLNRIP	HLA-A*25:01	4.028151878827657e-05	7.406033559946578e-05	not-binder
MVHPNVLR	HLA-A*25:01	0.025038572945049964	0.04417129036468769	not-binder
TKASLATN	HLA-A*25:01	3.049663235035749e-06	4.529777255830082e-06	not-binder
KNKTVVIT	HLA-A*25:01	2.894294523270169e-07	3.3450527604828814e-07	not-binder
KINSRVDR	HLA-A*25:01	3.1247850322225786e-05	4.1739216483871914e-05	not-binder
EVEKAYQL	HLA-A*25:01	0.33767589246854185	0.32831083028356667	ambiguous
LPEAVGAG	HLA-A*25:01	9.210865772530386e-05	0.00015204117413350498	not-binder
PTLPLYRQ	HLA-A*25:01	3.55252572420639e-05	6.591632242903909e-05	not-binder
ESSRSHAV	HLA-A*25:01	0.012766462181389215	0.02107471369744529	not-binder
AIGGLVFV	HLA-A*25:01	0.0008920636063891152	0.0011875271177192177	not-binder
IYTVEIDL	HLA-A*25:01	0.00019572454593799193	0.00037341488452296033	not-binder
WLATPTGM	HLA-A*25:01	0.00040293917750204854	0.0006557764113651648	not-binder
IVTIGATL	HLA-A*25:01	0.0028679219684363487	0.0039032246964561873	not-binder
ATTTFGLA	HLA-A*25:01	0.00013337765069536544	0.00026258896198639876	not-binder
ESYRTTVL	HLA-A*25:01	0.10198276945156977	0.12804611645770592	not-binder
DFLLSGRH	HLA-A*25:01	3.24617115552428e-05	3.1274300430859246e-05	not-binder
RTFGALDP	HLA-A*25:01	1.3690315395001317e-05	2.477460044399197e-05	not-binder
NIQTHTEN	HLA-A*25:01	4.8849037125542335e-06	8.71294075876494e-06	not-binder
WYVNCSMI	HLA-A*25:01	0.0003363146664923988	0.00031879997303893624	not-binder
PVLRDGDL	HLA-A*25:01	4.088410495536321e-05	7.796680381627575e-05	not-binder
RPMFEGGR	HLA-A*25:01	0.00017585878972568026	0.00034573394986892535	not-binder
KKAEQDDS	HLA-A*25:01	1.6211133445525923e-07	1.9964916647417877e-07	not-binder
GQGPPMVP	HLA-A*25:01	7.387814371000445e-05	0.0001436627744178943	not-binder
DLSPSKDT	HLA-A*25:01	0.00012390339834382756	0.00013945341659799088	not-binder
VDLQPDSP	HLA-A*25:01	9.084304954276589e-07	1.789673368486246e-06	not-binder
ANKMDMPN	HLA-A*25:01	2.9046487620114444e-06	4.433186391878005e-06	not-binder
ITGCKQVV	HLA-A*25:01	7.129063353801257e-05	0.00012954419514523693	not-binder
HNPFYDNG	HLA-A*25:01	8.467897087949261e-06	1.5444255450077222e-05	not-binder
YLGGIQNT	HLA-A*25:01	4.8163220490156365e-05	9.616036661775624e-05	not-binder
LLQTLAME	HLA-A*25:01	5.6368195922335e-06	4.906224923131191e-06	not-binder
DNKCEIWK	HLA-A*25:01	0.0004819856127042499	0.0005389998985885818	not-binder
KSLYQNYD	HLA-A*25:01	4.337168315915333e-07	8.622518197143248e-07	not-binder
SLRLWSTK	HLA-A*25:01	1.3275528578149397e-05	1.2552946833920163e-05	not-binder
WDGTPETE	HLA-A*25:01	1.7713905110239292e-07	3.3340109826295187e-07	not-binder
SPKEGLPL	HLA-A*25:01	0.00042637640356133486	0.00047553774704602497	not-binder
LEASHRGQ	HLA-A*25:01	1.3330863354177325e-05	2.467810303783573e-05	not-binder
LWVVDFPM	HLA-A*25:01	0.0005729236629917978	0.0011186289198062173	not-binder
SYQGRYYI	HLA-A*25:01	4.2659791495225365e-05	5.015121894266699e-05	not-binder
LEILKFYR	HLA-A*25:01	2.9729816774981545e-05	5.488437792847885e-05	not-binder
ELLPGYMK	HLA-A*25:01	0.012598283485567663	0.011546406758521765	not-binder
LKLDNLTV	HLA-A*25:01	1.0332690877135065e-05	9.452101810831818e-06	not-binder
GIHLKSKK	HLA-A*25:01	6.561414206478523e-05	5.444078557765066e-05	not-binder
IKGRLAPG	HLA-A*25:01	2.798633974737015e-05	3.933749625667946e-05	not-binder
TVNLGQVR	HLA-A*25:01	0.013992527096706908	0.027316939402500223	not-binder
AMAGLTLP	HLA-A*25:01	4.6199372218325155e-05	8.388468649381938e-05	not-binder
EYVKNLKD	HLA-A*25:01	0.0006572465894350898	0.0011718257477258815	not-binder
GASNISVT	HLA-A*25:01	9.769320809554366e-06	1.922902112019548e-05	not-binder
GIEPDVKP	HLA-A*25:01	1.9304986528512202e-05	2.894835709816195e-05	not-binder
VMGALESE	HLA-A*25:01	7.666679603390847e-07	8.060386589840776e-07	not-binder
SQSIMELY	HLA-A*25:01	0.00018903614486589503	0.0001981423453349549	not-binder
NNSNCGQD	HLA-A*25:01	5.3530496227693906e-06	6.631980974517338e-06	not-binder
LHDAYLSV	HLA-A*25:01	0.00018026110772382254	0.00033122792650985714	not-binder
FLLAAIQG	HLA-A*25:01	6.068517673440965e-05	7.821501246829018e-05	not-binder
PMSDEGWK	HLA-A*25:01	6.243214809398268e-06	9.922145679639307e-06	not-binder
VDAPSGTA	HLA-A*25:01	3.1223529919799377e-06	4.42915636625103e-06	not-binder
ALAKSLES	HLA-A*25:01	3.410917397058191e-07	2.621263960522122e-07	not-binder
LYNGAYTV	HLA-A*25:01	0.00014130286845102092	0.0002749377650351398	not-binder
LFHLEKCG	HLA-A*25:01	4.9492303624652635e-05	6.386635989635073e-05	not-binder
LSRYSFNF	HLA-A*25:01	7.809290227598354e-05	7.538612548239096e-05	not-binder
IPFLFFKE	HLA-A*25:01	2.783219695579042e-06	4.8959351563358384e-06	not-binder
IDPNEIRL	HLA-A*25:01	0.0001591955569296033	0.00031354497758229486	not-binder
QVRQESLK	HLA-A*25:01	0.0013800737782699636	0.0021800692971856396	not-binder
WDGLAVTL	HLA-A*25:01	0.0010408881818321446	0.0013072414238452957	not-binder
SHYAIEAI	HLA-A*25:01	1.6649827449555234e-05	2.1548511009450498e-05	not-binder
LDVLNAGN	HLA-A*25:01	1.4982111181505165e-06	2.8778469060961445e-06	not-binder
RRGGKAML	HLA-A*25:01	4.9633749828692505e-06	7.771863457913192e-06	not-binder
KRKLVDRT	HLA-A*25:01	2.3200013065536455e-08	3.0143376515042905e-08	not-binder
FGRLGTMF	HLA-A*25:01	0.0004591848814015975	0.0008297118264024054	not-binder
AICTTKKG	HLA-A*25:01	3.769954192406333e-06	4.628632360431954e-06	not-binder
IIVKDEKM	HLA-A*25:01	0.0022535293517194077	0.004071380378998397	not-binder
NILEINQE	HLA-A*25:01	0.0006626110779507144	0.0009022238594724116	not-binder
TGLNNDLE	HLA-A*25:01	1.187462271234896e-06	2.0254870810314283e-06	not-binder
HQITRLIL	HLA-A*25:01	0.011261200904118595	0.012925056642274956	not-binder
GELLDGKK	HLA-A*25:01	0.0005767674130311206	0.0008774176825935475	not-binder
GSQVIFQV	HLA-A*25:01	0.00010735085740485318	0.00021123789743990114	not-binder
DYQKWENE	HLA-A*25:01	1.5106649942708828e-05	1.749510018120646e-05	not-binder
KILNRFPD	HLA-A*25:01	1.5023668426961123e-05	2.8976937973387195e-05	not-binder
WALSLLLS	HLA-A*25:01	4.008469399492676e-05	7.933026777124829e-05	not-binder
HHSIMHGD	HLA-A*25:01	1.317432289765462e-05	2.2514095672620262e-05	not-binder
AASNSKQR	HLA-A*25:01	0.00031505408857175344	0.0006228972817748795	not-binder
EVTSREVT	HLA-A*25:01	0.01745773127768189	0.029780810135746398	not-binder
GEKPHWII	HLA-A*25:01	0.00032500166778959283	0.0004919657272689992	not-binder
ILPPDLSP	HLA-A*25:01	3.769362177763469e-06	6.0412955223049875e-06	not-binder
RQVTCDVC	HLA-A*25:01	9.628905012970535e-06	1.0392560535220031e-05	not-binder
KAGKAEVQ	HLA-A*25:01	1.9187863326084603e-07	2.3108954813098162e-07	not-binder
VGVTFLLP	HLA-A*25:01	4.031583770003344e-06	7.786630330986638e-06	not-binder
VAWQCIEY	HLA-A*25:01	0.00029689186540053923	0.00043191553012599107	not-binder
QEVNLSFI	HLA-A*25:01	0.00028315386471149394	0.00033016824292527033	not-binder
EDVTVSQY	HLA-A*25:01	0.025957809505052866	0.014650899021361203	not-binder
YSILLLCL	HLA-A*25:01	0.016137758834912575	0.026963379615135175	not-binder
CRCNDSGD	HLA-A*25:01	8.262797848443762e-07	1.2369771991383162e-06	not-binder
FVNGTYTA	HLA-A*25:01	0.005105735216056928	0.009017041342325022	not-binder
LIPTIESG	HLA-A*25:01	5.149885159461652e-05	9.671366991732214e-05	not-binder
SGLGMTPE	HLA-A*25:01	5.763947349452046e-06	1.1388239933280971e-05	not-binder
GDIHEDFC	HLA-A*25:01	4.614264983970884e-05	8.367878058190531e-05	not-binder
VTPPSSNG	HLA-A*25:01	0.002487069638118555	0.00447343292883421	not-binder
QIEQARRL	HLA-A*25:01	5.247310523373017e-05	7.741515725115652e-05	not-binder
GIFLPLIY	HLA-A*25:01	0.0014238602191653626	0.002698309895724984	not-binder
WNSYCDQL	HLA-A*25:01	0.0001376870952732645	0.00024824494019352287	not-binder
AAAGYYAT	HLA-A*25:01	6.158745449083013e-05	0.00012190508013418502	not-binder
IITWGLAG	HLA-A*25:01	2.0969360390761527e-05	2.5906561305751247e-05	not-binder
TKLDVLDG	HLA-A*25:01	8.011613659331119e-06	1.0911241228259511e-05	not-binder
LYSLIPHK	HLA-A*25:01	0.00011088590265972567	0.00021809830269516235	not-binder
KSCAREVE	HLA-A*25:01	9.9313071769407e-08	1.4559490970035033e-07	not-binder
VLNRQDAD	HLA-A*25:01	2.169142154073711e-06	3.1631914938715258e-06	not-binder
QHLPYPRS	HLA-A*25:01	2.4233889999339226e-07	3.0937333442489136e-07	not-binder
KEIEYLTT	HLA-A*25:01	0.030204320543197126	0.060277896400975535	not-binder
AGSWEDGH	HLA-A*25:01	7.837965953186752e-05	0.0001489456681617733	not-binder
AFENGELK	HLA-A*25:01	0.00010083826715425182	0.00018482882019202877	not-binder
PNKNCPKC	HLA-A*25:01	1.0292753887197748e-05	1.2484522351942e-05	not-binder
EIGSLIAE	HLA-A*25:01	0.016478829346306158	0.020199931699979128	not-binder
FENIFNNW	HLA-A*25:01	0.12830439953540917	0.2542042354698648	not-binder
IFEEPSTR	HLA-A*25:01	0.0001087787989284994	0.00018412978425698216	not-binder
EGRPSQFF	HLA-A*25:01	0.002368423479856574	0.003107582955918357	not-binder
DKVELATK	HLA-A*25:01	0.00029903549079790537	0.00017961706033547107	not-binder
QHDVDVPW	HLA-A*25:01	1.2044225868201863e-05	2.3206560272029276e-05	not-binder
RYASDNFW	HLA-A*25:01	0.0007890193887362784	0.0015198995121778168	not-binder
LANSSLDI	HLA-A*25:01	1.0736001603239843e-05	1.856191997863975e-05	not-binder
YELQMALL	HLA-A*25:01	0.0007912030050647445	0.0006032069134777503	not-binder
LLPTVIAV	HLA-A*25:01	7.777905548209674e-05	0.00014099802749763916	not-binder
SPEVFNLT	HLA-A*25:01	2.0395746317647402e-05	2.938145305554346e-05	not-binder
SNDKLVIK	HLA-A*25:01	0.0001061739955284309	0.0001512997613676093	not-binder
RDESYLRR	HLA-A*25:01	9.858200305914999e-06	1.9557813880181395e-05	not-binder
GHEGIAVK	HLA-A*25:01	5.5822220080997685e-05	0.00010747982257750942	not-binder
SRTNLATV	HLA-A*25:01	2.8442787499827206e-05	4.4593314351614554e-05	not-binder
DDSYKPRS	HLA-A*25:01	1.67444803159493e-06	3.1792123759506696e-06	not-binder
TSFCIGSC	HLA-A*25:01	0.0026117760768556765	0.004595525737085716	not-binder
LGFFDHML	HLA-A*25:01	1.8887197066064233e-05	2.1653868637801286e-05	not-binder
PLKKYLLL	HLA-A*25:01	6.384592504105058e-06	1.0362058674551112e-05	not-binder
DVEQMGGI	HLA-A*25:01	0.00991889420379266	0.013642846776829734	not-binder
VEDQNGAI	HLA-A*25:01	8.024639247423692e-05	8.573127474719762e-05	not-binder
LYSLPYGA	HLA-A*25:01	1.8393314161258e-06	2.3420773081863894e-06	not-binder
DFDDDIQL	HLA-A*25:01	0.0010577974675499036	0.0013571343227004999	not-binder
AVGAPGCL	HLA-A*25:01	0.000476242112381442	0.00043200253691109795	not-binder
WDLNEVKY	HLA-A*25:01	0.00489095634984551	0.005138892393028068	not-binder
VEELGDEP	HLA-A*25:01	1.120009886967921e-06	1.1147156244689795e-06	not-binder
ICDPRTTG	HLA-A*25:01	9.559049237635259e-07	9.464376399251888e-07	not-binder
DGGSPIRH	HLA-A*25:01	0.00019542094414646272	0.00038381569439171077	not-binder
AENVRRNG	HLA-A*25:01	1.8297933613098395e-05	3.4544037818333975e-05	not-binder
IGNRRGIC	HLA-A*25:01	2.171922475800031e-06	2.5905365622524885e-06	not-binder
REIHDGKI	HLA-A*25:01	0.000544420893311326	0.0006396670746575229	not-binder
RPNKGRRP	HLA-A*25:01	1.063063520384544e-06	1.2205003001984207e-06	not-binder
RSAAGTIT	HLA-A*25:01	6.93090296427501e-07	9.203404681784248e-07	not-binder
DIFLGMGF	HLA-A*25:01	0.18845300837419926	0.18018621447844463	not-binder
GQVSRPMF	HLA-A*25:01	0.00030214926406415545	0.00047823220083960237	not-binder
YSGVSLSN	HLA-A*25:01	9.014351726188697e-06	1.7726324521593313e-05	not-binder
TCFQQPSD	HLA-A*25:01	2.3997031128913187e-06	4.7957773200035175e-06	not-binder
VRLDWFTA	HLA-A*25:01	2.4040144044334964e-07	2.8009186679694334e-07	not-binder
DAAADTVR	HLA-A*25:01	0.03602850250026677	0.0646673024663433	not-binder
SYERPLNG	HLA-A*25:01	2.430803886454072e-06	3.26339574646288e-06	not-binder
KINRIVQF	HLA-A*25:01	4.843036695542282e-05	5.519467035667464e-05	not-binder
LVALALIF	HLA-A*25:01	0.0004896240304276489	0.0009402539389613712	not-binder
IVNPRGWK	HLA-A*25:01	0.0030350553987503305	0.005999774899529412	not-binder
FHSLEDRI	HLA-A*25:01	2.4706034618293682e-05	4.724782236290636e-05	not-binder
NLLRACAQ	HLA-A*25:01	0.00012284491912755157	0.0002156975692588761	not-binder
DFFPLTVN	HLA-A*25:01	0.0002316065380910004	0.00033334798579830893	not-binder
QLEKLKLK	HLA-A*25:01	6.082378907876773e-05	6.112931089302037e-05	not-binder
VFVTKSDL	HLA-A*25:01	0.0002451447820041253	0.0004156795328117139	not-binder
QAAEVDYI	HLA-A*25:01	0.0003482739171886351	0.0005180818098430084	not-binder
LRLRTEHE	HLA-A*25:01	1.3832551879642883e-07	2.69038669912358e-07	not-binder
EVLDVFPA	HLA-A*25:01	0.10124691753444495	0.11626763012393508	not-binder
PLLARRKT	HLA-A*25:01	7.816077603334249e-08	1.5238940027335606e-07	not-binder
PNHMPMQG	HLA-A*25:01	1.8067232750607065e-06	2.300411187233094e-06	not-binder
NGKPTRVG	HLA-A*25:01	8.85244809399291e-05	0.0001230619253972781	not-binder
VKSGPKNL	HLA-A*25:01	1.045507003576418e-05	1.7262281005798785e-05	not-binder
ELFPHLVS	HLA-A*25:01	0.04435625886544585	0.04726732246425905	not-binder
LPCHLPDL	HLA-A*25:01	0.00010686394923737907	0.00021197708150977445	not-binder
RHYRLIDF	HLA-A*25:01	1.154134633686854e-05	1.6437616129383497e-05	not-binder
NGSELDIP	HLA-A*25:01	2.8980995728858373e-07	5.75428271951453e-07	not-binder
AKGLLSRW	HLA-A*25:01	0.00012959945010981855	0.00025881222909986584	not-binder
RLMEKTVS	HLA-A*25:01	6.044027163385479e-05	7.709412044481244e-05	not-binder
ALTCEVRT	HLA-A*25:01	6.850117885909279e-06	1.2942282300769472e-05	not-binder
KLKESSKK	HLA-A*25:01	0.00036622057903671343	0.0007241152093667536	not-binder
SALILAAL	HLA-A*25:01	0.0019278613002590816	0.002998337344016923	not-binder
PVKRVVAP	HLA-A*25:01	1.7616340137294183e-05	3.436223954889708e-05	not-binder
LEVLDIRA	HLA-A*25:01	1.5447286447312081e-06	2.225614395163442e-06	not-binder
SSKYPNCA	HLA-A*25:01	1.7719884449288182e-05	2.076020788939325e-05	not-binder
DQGPAGDR	HLA-A*25:01	0.0003262145134954153	0.0004898302725569916	not-binder
PFGDITDI	HLA-A*25:01	0.00021965742320730896	0.0004362477558855788	not-binder
VNPDEIVA	HLA-A*25:01	4.424563494238865e-06	6.7278323309376675e-06	not-binder
PIIANHTL	HLA-A*25:01	0.0006203172615641961	0.0010659065936541499	not-binder
HGVATAED	HLA-A*25:01	6.929686918510925e-07	1.0655566212258741e-06	not-binder
VQNKDKIK	HLA-A*25:01	0.00033644385011468716	0.0006665982191326184	not-binder
LLQLFEVH	HLA-A*25:01	5.518181053876941e-06	9.262350369073522e-06	not-binder
KADLTRQI	HLA-A*25:01	4.394822610720439e-06	7.049363484984032e-06	not-binder
LLLVQLLE	HLA-A*25:01	2.0737538325904525e-06	4.091768680781616e-06	not-binder
GYLHIGHA	HLA-A*25:01	3.6169227942473014e-06	6.30249125086148e-06	not-binder
FGMVLVTM	HLA-A*25:01	0.0006763222668041635	0.0008149352387586308	not-binder
SVIEGYLA	HLA-A*25:01	0.004491248639533296	0.005038205672603173	not-binder
SNGNTRVP	HLA-A*25:01	2.315094671121289e-06	4.061714641429177e-06	not-binder
QTILRLAN	HLA-A*25:01	0.003068785540619956	0.00601453034932946	not-binder
MLAIQLLN	HLA-A*25:01	8.510696597890431e-05	0.0001683829024152787	not-binder
RNPDRLYI	HLA-A*25:01	0.0008671336413954122	0.0017136898386163487	not-binder
RLNQATVT	HLA-A*25:01	3.0092643710122326e-06	4.637852811077377e-06	not-binder
EKPRQNKE	HLA-A*25:01	2.379414565893967e-05	3.8741437679798526e-05	not-binder
KLVGETVT	HLA-A*25:01	3.460852446224294e-06	4.0221234891403635e-06	not-binder
GELALGRN	HLA-A*25:01	8.170424229092532e-06	1.067944783138635e-05	not-binder
VVSCDAYS	HLA-A*25:01	2.1540891319049398e-05	2.3176382488481442e-05	not-binder
DCASRMKT	HLA-A*25:01	2.765220358469378e-05	2.0755843886779727e-05	not-binder
ARIRLAPQ	HLA-A*25:01	2.854884839087685e-07	4.1156992732067923e-07	not-binder
ISNCTIST	HLA-A*25:01	9.471016760276285e-06	1.5223816518577516e-05	not-binder
QGHYPASL	HLA-A*25:01	0.00014622494027207721	0.00018330708851456852	not-binder
IFYEATER	HLA-A*25:01	0.0005580356698900391	0.0011103850738871529	not-binder
CSPEERND	HLA-A*25:01	7.40618224881473e-06	6.174001101232201e-06	not-binder
VHKGVIND	HLA-A*25:01	6.147992716994122e-06	8.240701574556795e-06	not-binder
VVDKPPVP	HLA-A*25:01	5.047758500609234e-06	9.404155326259035e-06	not-binder
PEALQEVV	HLA-A*25:01	9.807922288018744e-06	1.8323168127046895e-05	not-binder
EIPLRWRL	HLA-A*25:01	0.0046725806896574795	0.0034317888215532554	not-binder
PKQYLHYH	HLA-A*25:01	9.539411037614784e-08	1.2269302517189891e-07	not-binder
TDGGKKGK	HLA-A*25:01	0.0002065268603725775	0.00016524411504704344	not-binder
TPADAALM	HLA-A*25:01	0.002759780993801542	0.0021623629813904504	not-binder
YHQVKQFS	HLA-A*25:01	1.2591400815886722e-07	1.9480501167621326e-07	not-binder
DKISFKYF	HLA-A*25:01	0.001922046470076566	0.002959760209379896	not-binder
SEKKELPQ	HLA-A*25:01	0.0009210525406359693	0.0017245911235763214	not-binder
KIQIGEKV	HLA-A*25:01	7.603724177596138e-06	1.1391353089849757e-05	not-binder
RSAESLYD	HLA-A*25:01	7.943796915965695e-06	1.57372055975259e-05	not-binder
LSPRVNMI	HLA-A*25:01	0.0002495972969882132	0.00047731259547303614	not-binder
LQALAGSD	HLA-A*25:01	5.35757140036619e-06	1.0358212378974436e-05	not-binder
KLKAMLVL	HLA-A*25:01	0.0005647238947148025	0.0011040577956540501	not-binder
VNNNANQL	HLA-A*25:01	4.0779536088564325e-05	6.927778170698154e-05	not-binder
EAVADDLA	HLA-A*25:01	0.000539756321495588	0.0008503832120660277	not-binder
GAAVDFSV	HLA-A*25:01	0.00020640846053083807	0.00038935553791782994	not-binder
TAVNLFWA	HLA-A*25:01	4.236934427765959e-05	4.613371432200439e-05	not-binder
HNVPKQET	HLA-A*25:01	1.0038146044299978e-05	1.9507759800144887e-05	not-binder
VVAEGPRE	HLA-A*25:01	5.798003976451582e-05	9.420491369374025e-05	not-binder
EVVSQGRH	HLA-A*25:01	0.06584842624142766	0.09018619840673209	not-binder
SDPSPQRN	HLA-A*25:01	7.794371148062141e-07	1.4158793247439882e-06	not-binder
GWRTIVAF	HLA-A*25:01	0.00015150856866057437	0.00013644642536496631	not-binder
VFELSDEK	HLA-A*25:01	0.00037989651519988455	0.0007333031267261562	not-binder
RKAPKNSY	HLA-A*25:01	0.00018421607865093392	0.000219816729430038	not-binder
ESFKSWEA	HLA-A*25:01	0.00039608343431609685	0.000341662940739134	not-binder
LHLKRMVV	HLA-A*25:01	3.229263363289103e-05	6.249462638416486e-05	not-binder
AQGVNSIL	HLA-A*25:01	5.441119062652433e-05	8.34413895293889e-05	not-binder
FDDVAKAI	HLA-A*25:01	7.346578981923813e-05	7.133281944758111e-05	not-binder
IYEFYPLQ	HLA-A*25:01	3.974105278814477e-06	5.011937824679472e-06	not-binder
PSKNAKQP	HLA-A*25:01	6.127397517818878e-07	1.1590504216713963e-06	not-binder
TIEYPDKK	HLA-A*25:01	0.0004425793751595242	0.0008446380872771259	not-binder
IAEVKERF	HLA-A*25:01	2.584073008051746e-05	3.246941058725119e-05	not-binder
NEPWLFSL	HLA-A*25:01	0.0021413708294858226	0.003314933751366746	not-binder
SWLYRILP	HLA-A*25:01	1.1548813812038705e-07	2.265541000328852e-07	not-binder
LAAVQVGV	HLA-A*25:01	0.00031229414369136064	0.0006085914339165172	not-binder
GPKTLGRI	HLA-A*25:01	2.563537965016849e-06	3.382487216110199e-06	not-binder
DGLQNEKS	HLA-A*25:01	1.041998618400708e-06	1.509299621875097e-06	not-binder
ALGPSAVA	HLA-A*25:01	4.076340548238022e-05	8.025662479715658e-05	not-binder
SKEQTVLV	HLA-A*25:01	5.822137487676571e-06	1.0975369088645622e-05	not-binder
VGGTRANI	HLA-A*25:01	2.2957296777148528e-05	4.3738521097381954e-05	not-binder
YECAECGK	HLA-A*25:01	0.00022876404551439578	0.0003143346797858846	not-binder
LLVCHVLT	HLA-A*25:01	9.481038641694362e-05	0.0001353281920662366	not-binder
GMPSIAKF	HLA-A*25:01	0.0004277383231510612	0.0007797010787301041	not-binder
AFAGLEKI	HLA-A*25:01	0.000418068537001659	0.0008308229907510538	not-binder
QTVSFEVK	HLA-A*25:01	0.011655995663758745	0.022825110632748905	not-binder
SEVYQKQH	HLA-A*25:01	5.230286282822405e-05	8.509338045952873e-05	not-binder
EEKSKRDY	HLA-A*25:01	0.003183357134594189	0.0036405072381791846	not-binder
ELIIQEVK	HLA-A*25:01	0.001053297652680385	0.0013762044385451611	not-binder
KYRGPGKI	HLA-A*25:01	0.00012396342341203237	0.00024324702357044742	not-binder
KRGDKKRE	HLA-A*25:01	6.14149136881342e-08	1.1957418250858617e-07	not-binder
VVRLNNTE	HLA-A*25:01	3.8836732215635775e-06	3.9558804634071514e-06	not-binder
LVAMCVND	HLA-A*25:01	0.0003118071915113096	0.0006118010116774314	not-binder
GDSFQSKN	HLA-A*25:01	3.876260804339462e-06	4.716805952225754e-06	not-binder
ALNLPRGI	HLA-A*25:01	1.85893075880017e-05	3.402024889837196e-05	not-binder
LRPKSQLE	HLA-A*25:01	4.137567118920643e-07	6.894674540011328e-07	not-binder
NPLLNDTP	HLA-A*25:01	1.0815845549849712e-06	2.1292084114620933e-06	not-binder
ADTFGRRP	HLA-A*25:01	3.7201708018236994e-05	7.205009369324944e-05	not-binder
QFIDMVNR	HLA-A*25:01	0.018276388675820952	0.0333550169807089	not-binder
SNYKEATQ	HLA-A*25:01	2.68802763513043e-05	4.8140386868169136e-05	not-binder
LNSMPKRL	HLA-A*25:01	9.731501288179344e-06	1.8765361671121932e-05	not-binder
SKKSGGIG	HLA-A*25:01	6.501764865853715e-06	9.38069966145072e-06	not-binder
LKERGAAE	HLA-A*25:01	9.277799276022225e-07	1.4685834325593258e-06	not-binder
FEDSFKNL	HLA-A*25:01	0.00013967272316222078	7.211968048486955e-05	not-binder
ISGIGGVL	HLA-A*25:01	0.00014670513237433625	0.00016018263358571645	not-binder
WQKRTRTC	HLA-A*25:01	6.131380392826458e-06	1.0242227773449947e-05	not-binder
FQSAPDSW	HLA-A*25:01	0.0007691695147286736	0.0012725295403118527	not-binder
KISLEVIA	HLA-A*25:01	8.483926737037906e-07	1.0710979043461375e-06	not-binder
IKAAAVDV	HLA-A*25:01	1.672459941610277e-06	3.209161163643618e-06	not-binder
ALVIAGAG	HLA-A*25:01	4.123100303399241e-05	5.517292152849535e-05	not-binder
GKSGVQFV	HLA-A*25:01	1.1039101436854937e-05	2.047873052380709e-05	not-binder
LLAKKNIA	HLA-A*25:01	9.508749904488419e-07	1.6965433523241842e-06	not-binder
REGWWLVD	HLA-A*25:01	2.1568537716907047e-06	2.8485554021360783e-06	not-binder
DFVREALR	HLA-A*25:01	0.0005841741840342252	0.0006906198020293536	not-binder
WSGSFGTL	HLA-A*25:01	0.000594801959096003	0.0007082835674215776	not-binder
GKSGGAII	HLA-A*25:01	1.7739666453298053e-06	2.2314678083093486e-06	not-binder
LEYLKELP	HLA-A*25:01	1.1813043068426705e-06	1.1242009766088974e-06	not-binder
SYNDIRFI	HLA-A*25:01	0.0002710323482460808	0.0003083917708489924	not-binder
ASNAFGAR	HLA-A*25:01	0.005509725807151256	0.01099444164015735	not-binder
DQLLRVSD	HLA-A*25:01	5.320150961978243e-05	9.553315864550761e-05	not-binder
IIQITFND	HLA-A*25:01	1.7786026695221224e-05	3.364543744667375e-05	not-binder
KKKAPKPE	HLA-A*25:01	5.317274899588678e-07	4.0767504595253406e-07	not-binder
RGWTLADA	HLA-A*25:01	7.589253959444096e-07	9.971787523409248e-07	not-binder
MGYVLPWG	HLA-A*25:01	3.324319068818606e-05	6.521846266085734e-05	not-binder
DFTSPATS	HLA-A*25:01	2.813553907117239e-05	4.4992949256853846e-05	not-binder
VGFARVES	HLA-A*25:01	2.002828475493421e-07	2.345306216816306e-07	not-binder
QGIGEIIK	HLA-A*25:01	0.0005230968923696011	0.000941032466529896	not-binder
SLSYVRIG	HLA-A*25:01	1.4318073298852373e-06	2.2172756726135536e-06	not-binder
LLLRGVDK	HLA-A*25:01	3.909172699574627e-06	4.77724740036732e-06	not-binder
SNRPSIEV	HLA-A*25:01	9.083019348281596e-05	0.00015874605489238987	not-binder
IDESPIFK	HLA-A*25:01	0.00013177690915471273	0.00022201394981473868	not-binder
ILVCEVNY	HLA-A*25:01	0.0007791223729924468	0.000812093779970085	not-binder
QAGFGGQI	HLA-A*25:01	0.00018983219739947542	0.00023249026860500696	not-binder
AAGRVDAT	HLA-A*25:01	2.306317356012392e-06	4.587187037165146e-06	not-binder
PDGLSTTE	HLA-A*25:01	7.350537365460874e-07	1.4305349135568208e-06	not-binder
LSRNPNAP	HLA-A*25:01	1.0449534104495228e-05	1.9746899492728372e-05	not-binder
DDLERKYW	HLA-A*25:01	0.001635551349556863	0.0017915879498081788	not-binder
TSKSVYFA	HLA-A*25:01	3.3849089073889616e-06	3.32361583051824e-06	not-binder
RGTKQNPI	HLA-A*25:01	4.431237444212366e-05	8.597565446594733e-05	not-binder
YIRHCTGA	HLA-A*25:01	0.00013571729282411127	0.00016440303895350384	not-binder
HSKGCNCK	HLA-A*25:01	0.0006620396050595722	0.0010333574244052695	not-binder
CLCLGALS	HLA-A*25:01	0.00015574810093320275	0.0002763242582544239	not-binder
NGTSSSIV	HLA-A*25:01	2.35791940799146e-05	4.543494861828422e-05	not-binder
VDLFNPLK	HLA-A*25:01	2.0115881784477097e-05	2.851515908085923e-05	not-binder
LQNKLGIK	HLA-A*25:01	1.9726196284586272e-05	3.412070459387177e-05	not-binder
MLEEITGL	HLA-A*25:01	0.0007961221446748823	0.001574390347774122	not-binder
WKAAPGSE	HLA-A*25:01	6.307540210526153e-07	7.873382090284287e-07	not-binder
HLVERATQ	HLA-A*25:01	0.014854428471880964	0.027617581314020208	not-binder
PGRVDKPG	HLA-A*25:01	1.4403307818393329e-05	2.8723710191993832e-05	not-binder
GFWDKIRL	HLA-A*25:01	0.00014172226308204472	0.00020240480204939494	not-binder
VAREDIQR	HLA-A*25:01	0.00045511184037296817	0.0008145215056670614	not-binder
PTTTTATR	HLA-A*25:01	5.864213736955642e-05	0.00010704467319962247	not-binder
VDEEPEPE	HLA-A*25:01	4.1495539702118835e-07	4.3640047889501927e-07	not-binder
EEGEELLV	HLA-A*25:01	7.393852476411666e-05	8.952880287077434e-05	not-binder
KIKPQQII	HLA-A*25:01	3.0422474446822888e-05	4.110575165008949e-05	not-binder
FTALNVFG	HLA-A*25:01	0.0013859212892839423	0.002628348162339909	not-binder
DGGVSRLR	HLA-A*25:01	0.0027546672658900206	0.005488404386193991	not-binder
ATDHERAC	HLA-A*25:01	5.36018075397493e-05	6.558500771362222e-05	not-binder
WIRFSALQ	HLA-A*25:01	8.104031845590498e-07	1.1564750876464441e-06	not-binder
DEALALKW	HLA-A*25:01	0.035731789085548374	0.04763772254814554	not-binder
DSIDIIED	HLA-A*25:01	0.015075094247004017	0.022270159591009257	not-binder
AVGAEAAA	HLA-A*25:01	8.998973170424308e-05	0.0001197515678772631	not-binder
KLGITAAA	HLA-A*25:01	6.336891514130416e-06	8.984866538807664e-06	not-binder
KLVQIIRG	HLA-A*25:01	2.255003842458105e-05	3.383093866207954e-05	not-binder
EFKLQSFS	HLA-A*25:01	1.3679885720208063e-05	1.2219696929136185e-05	not-binder
SGYLTRRL	HLA-A*25:01	5.4525286009265984e-05	7.065840207929769e-05	not-binder
GHRQRDHE	HLA-A*25:01	5.4684934554174974e-08	8.115830235751751e-08	not-binder
FLDKILAV	HLA-A*25:01	4.444942105692462e-05	3.2203129251060114e-05	not-binder
LSEDLAKT	HLA-A*25:01	3.3908938540605504e-05	4.266158777819472e-05	not-binder
STLGLDIG	HLA-A*25:01	0.00047538186257853885	0.0005360174610460574	not-binder
TLLNENYV	HLA-A*25:01	1.2139726440096865e-05	1.0131492533415288e-05	not-binder
SEARTEVS	HLA-A*25:01	1.3757352245954285e-06	1.9477302566632777e-06	not-binder
ARSLYRSI	HLA-A*25:01	4.499540996130702e-06	4.744072514207964e-06	not-binder
QSVKKGGG	HLA-A*25:01	5.735998507936992e-06	1.0766551014893596e-05	not-binder
KLTFGMLY	HLA-A*25:01	4.2085800913582716e-05	6.878638855503004e-05	not-binder
RRQRAQPN	HLA-A*25:01	8.23890724089549e-08	8.024339352945275e-08	not-binder
KLSSIDNI	HLA-A*25:01	1.8717213407626332e-06	2.952248824654353e-06	not-binder
AAKANDCA	HLA-A*25:01	2.744245957328993e-06	4.046992928151726e-06	not-binder
GSSTQALS	HLA-A*25:01	4.0369558489583755e-05	7.892630752704556e-05	not-binder
IGVMFGSP	HLA-A*25:01	1.3172771403423267e-05	2.6161292400526232e-05	not-binder
VTNWWNTG	HLA-A*25:01	2.1149647900298164e-05	2.0985027833565168e-05	not-binder
ITSVLPAC	HLA-A*25:01	0.0003138041844856332	0.00059660239119158	not-binder
YDQMSEPR	HLA-A*25:01	5.917012790312981e-06	7.210760056403294e-06	not-binder
VYLISIPF	HLA-A*25:01	0.0011428869622167686	0.001977044375020509	not-binder
TWLEHYQN	HLA-A*25:01	1.9677677584750696e-05	3.7436845552184895e-05	not-binder
YNIKPSGP	HLA-A*25:01	1.4043742455704944e-05	2.7648826547648115e-05	not-binder
LDLKLHDI	HLA-A*25:01	2.2998103611371333e-05	3.9727826077922735e-05	not-binder
QQQNGNLE	HLA-A*25:01	6.65832876940442e-06	1.020016127780952e-05	not-binder
KRLFSANR	HLA-A*25:01	2.424611546911204e-07	3.7609061608446436e-07	not-binder
SLLQGAVL	HLA-A*25:01	0.0004015050922816954	0.0005456413272318342	not-binder
GQQLMEGS	HLA-A*25:01	2.9067704226768843e-06	5.646030317616303e-06	not-binder
ERDREFAE	HLA-A*25:01	8.950148225106425e-07	7.650016148384829e-07	not-binder
ENYGNTYL	HLA-A*25:01	0.012372189467714633	0.018194714958397865	not-binder
TTDKDTQE	HLA-A*25:01	2.7272746436324267e-06	3.08177740524614e-06	not-binder
QSYDLNGL	HLA-A*25:01	0.0033265827320065	0.005369954567953412	not-binder
IAAFGATL	HLA-A*25:01	0.0005849014285786325	0.0007385606376903691	not-binder
AGYDFVEH	HLA-A*25:01	4.05906724445515e-05	7.847035667263632e-05	not-binder
NHPKTTVF	HLA-A*25:01	0.0008723392995307222	0.0008041681028029083	not-binder
TLLHNVEL	HLA-A*25:01	0.0001352223498543026	0.00010292841862624994	not-binder
CERLRVPN	HLA-A*25:01	2.5548262817143286e-05	5.0475135416367776e-05	not-binder
LTIEDVTP	HLA-A*25:01	0.0005856757121735611	0.0011281467145546242	not-binder
NLLGGWFR	HLA-A*25:01	0.00012049764798121032	0.00014727836242265375	not-binder
VSKGMPLN	HLA-A*25:01	1.0206307037563533e-05	1.566478796767957e-05	not-binder
DITLAGDT	HLA-A*25:01	0.001691176898611957	0.002440186465621495	not-binder
VLEQVAKM	HLA-A*25:01	0.00012725225175955757	0.0002180967840886139	not-binder
SAAQAMPP	HLA-A*25:01	0.00021526771647850887	0.0004304350259236004	not-binder
EVQIFKQT	HLA-A*25:01	0.005808592239372956	0.0101236172286423	not-binder
RPGVMGIT	HLA-A*25:01	2.621835212717194e-05	5.230849315089268e-05	not-binder
GHLLAPML	HLA-A*25:01	0.0001277335413071512	0.0002503022487269286	not-binder
DEAGAMVR	HLA-A*25:01	0.0030261228705057873	0.0030605608154089903	not-binder
EASIRRWY	HLA-A*25:01	0.18242481768820654	0.3390497027546447	not-binder
YSTNLAII	HLA-A*25:01	0.00022128762257997425	0.0003348835434310637	not-binder
LRNFIPII	HLA-A*25:01	2.0243325958069213e-06	3.357500252107094e-06	not-binder
LDELDEIQ	HLA-A*25:01	5.146143531931102e-06	7.504291607263521e-06	not-binder
MGQGRVTR	HLA-A*25:01	0.00017021683228174433	0.00026397992246962425	not-binder
VSRKVVNQ	HLA-A*25:01	3.99396524449272e-06	7.262610411007522e-06	not-binder
LPTDIDDY	HLA-A*25:01	0.0014929946154353501	0.0028326906636331876	not-binder
GSIEEQWD	HLA-A*25:01	7.138612130539457e-05	8.757759573441673e-05	not-binder
ILAHILQP	HLA-A*25:01	5.752078523584697e-06	1.1391035439950435e-05	not-binder
SGRGSQWA	HLA-A*25:01	2.854117699496799e-05	4.611703908142022e-05	not-binder
KMPTHWGP	HLA-A*25:01	8.230190914559898e-07	1.1473377976088107e-06	not-binder
DTEDEAKF	HLA-A*25:01	0.12145533002912998	0.15583515682104068	not-binder
QDPTLALQ	HLA-A*25:01	1.9035837880210237e-06	1.800033657434814e-06	not-binder
KEQRQNSV	HLA-A*25:01	2.407502965979802e-05	2.1440821726654933e-05	not-binder
LKKTLADP	HLA-A*25:01	2.9375241749973136e-07	4.4094815131310457e-07	not-binder
DDYWIGRE	HLA-A*25:01	8.706768613819805e-06	9.41146756696592e-06	not-binder
ILSPDLIT	HLA-A*25:01	1.7670792369961496e-05	2.9300993872078323e-05	not-binder
INGKRSEL	HLA-A*25:01	2.2765099041066604e-05	3.156978109354883e-05	not-binder
FQLKNALE	HLA-A*25:01	2.1351648841316795e-05	3.923522058263262e-05	not-binder
PSRNHPRT	HLA-A*25:01	5.364447345640455e-07	7.575247127891772e-07	not-binder
AGNIGASL	HLA-A*25:01	0.00019524363351592912	0.00026177110798333955	not-binder
KSEKQMKK	HLA-A*25:01	4.672591421429305e-05	8.151590690580564e-05	not-binder
KLTVLIPP	HLA-A*25:01	4.169901895012908e-06	8.21901571685292e-06	not-binder
VYVTDTQK	HLA-A*25:01	0.0007681968937823469	0.001499647964750375	not-binder
FGDVFGDI	HLA-A*25:01	2.390424946308034e-05	4.717835451101184e-05	not-binder
VHRLRLDG	HLA-A*25:01	1.4671955898858937e-06	2.8457775465368054e-06	not-binder
AAGKVLAR	HLA-A*25:01	7.565508151401446e-05	0.00012238105734737066	not-binder
VVPSHAFT	HLA-A*25:01	2.383656574864723e-05	3.337466883189403e-05	not-binder
RVNPAIVL	HLA-A*25:01	0.0017838462701320168	0.0025361695205576643	not-binder
RRVIQMEY	HLA-A*25:01	2.023932487231761e-05	2.188767463427e-05	not-binder
MEWWNFNE	HLA-A*25:01	1.1043024994750184e-05	2.1114600294579488e-05	not-binder
SAAPAVVA	HLA-A*25:01	0.00020144450966199656	0.0002527493866540467	not-binder
LWGVLASF	HLA-A*25:01	0.0007076102258679384	0.0010886248742587783	not-binder
TNENKMQY	HLA-A*25:01	0.0049706150295605765	0.008934662203023355	not-binder
SEENIDFW	HLA-A*25:01	0.00013684013450534347	0.00017081591933626382	not-binder
IGDGATTA	HLA-A*25:01	4.45519549639381e-07	5.632671949397027e-07	not-binder
QMVGMGYK	HLA-A*25:01	0.0006684854649591898	0.0009578465500491516	not-binder
VLGRLAAG	HLA-A*25:01	3.9754076188153774e-05	7.167286701389517e-05	not-binder
EDMKTQWA	HLA-A*25:01	0.00010232729270991392	0.00014833971227845626	not-binder
GDRLKWDV	HLA-A*25:01	3.8358781053289915e-06	7.496866869877201e-06	not-binder
NVEHFRSF	HLA-A*25:01	0.020187608632841147	0.03479811352833008	not-binder
EFMEALAA	HLA-A*25:01	0.00014366043933478068	0.00022407168993638545	not-binder
GAGHLEDE	HLA-A*25:01	1.3422657547660764e-06	1.680069085496684e-06	not-binder
DALVEDIK	HLA-A*25:01	0.0018849266666165932	0.0022781676869645454	not-binder
PRKIMLNE	HLA-A*25:01	7.238633271539063e-07	1.2821552278799197e-06	not-binder
LSIARNLI	HLA-A*25:01	2.484377876896815e-05	3.117120064601185e-05	not-binder
GNVLAIYQ	HLA-A*25:01	9.522864573909828e-05	0.00018929591208141156	not-binder
EPSANMSW	HLA-A*25:01	0.13448956329266365	0.16670013450119728	not-binder
SYEGVAGA	HLA-A*25:01	1.640733579755249e-06	2.3017639829806966e-06	not-binder
IATRALQR	HLA-A*25:01	0.0001025262169667529	0.00020230098015270941	not-binder
YATPFGLT	HLA-A*25:01	0.0003466439005734401	0.000630340049901848	not-binder
PDRRSVEI	HLA-A*25:01	1.1042320477017142e-05	2.0364289213616726e-05	not-binder
RDECHSHG	HLA-A*25:01	1.4087144771109898e-06	1.4754214461761208e-06	not-binder
KVDMVDDE	HLA-A*25:01	1.644595575166696e-06	3.1706065690988227e-06	not-binder
AREFFQTL	HLA-A*25:01	9.539084433995982e-06	7.110204882498797e-06	not-binder
LADRILEN	HLA-A*25:01	4.608152444260556e-06	9.19985950117179e-06	not-binder
GSRLDGLK	HLA-A*25:01	3.799221213625359e-05	4.486554627792792e-05	not-binder
GESNFRNV	HLA-A*25:01	9.694872755972028e-05	0.00016333824393118134	not-binder
VRAIVYLI	HLA-A*25:01	2.461212908769217e-06	2.160728361014468e-06	not-binder
NRKRRKEK	HLA-A*25:01	4.8864408135813205e-06	9.129232011158988e-06	not-binder
KGSDLDLF	HLA-A*25:01	2.4880564469142998e-06	3.252389850149568e-06	not-binder
AGFVVAVS	HLA-A*25:01	6.828478890197332e-06	1.3060040688616881e-05	not-binder
HVWQSDGI	HLA-A*25:01	0.0056038991239915955	0.009154639703948086	not-binder
GEPGKVGQ	HLA-A*25:01	0.0001653395741196273	0.0001867956967102819	not-binder
VGLAAAPS	HLA-A*25:01	1.7223201902585296e-05	3.420585619095824e-05	not-binder
IGFDKLAN	HLA-A*25:01	1.158685008662329e-05	2.079968923229595e-05	not-binder
YDIHSPRV	HLA-A*25:01	8.526079309376656e-05	0.00013348803729350752	not-binder
RIHLQALK	HLA-A*25:01	0.00022732035174199554	0.0003247796810143099	not-binder
LNYYPSII	HLA-A*25:01	1.749904621473064e-06	1.947821620314742e-06	not-binder
TVLISTQH	HLA-A*25:01	6.755033602825477e-05	0.000126882339916393	not-binder
ITGNVVAS	HLA-A*25:01	2.345138909132238e-06	2.656890086490159e-06	not-binder
SFRGNKIG	HLA-A*25:01	7.990836415940062e-06	9.170574624729576e-06	not-binder
FGFMLNKS	HLA-A*25:01	1.3197754002120888e-05	2.5958216940163002e-05	not-binder
ANPVDILT	HLA-A*25:01	8.347429614008473e-06	1.1899806671941571e-05	not-binder
VTVTGYLV	HLA-A*25:01	0.00013295280173224454	0.00014127537173016285	not-binder
IAKDSAFT	HLA-A*25:01	3.771682117929553e-05	4.555965951801244e-05	not-binder
ESHIIDLQ	HLA-A*25:01	0.0011173517433794799	0.0012757066090111834	not-binder
IGFEIIHV	HLA-A*25:01	4.448139515651483e-05	6.491448131363517e-05	not-binder
LITPKGKK	HLA-A*25:01	0.00014870320812541138	0.00022477475616100893	not-binder
SATVFSHL	HLA-A*25:01	0.004084779862910182	0.004666949382200263	not-binder
GEKTIVIN	HLA-A*25:01	8.953308210379873e-07	7.490593583430001e-07	not-binder
LGVKEQLI	HLA-A*25:01	1.2625769108609575e-05	1.6400496887787635e-05	not-binder
LDFEIMEK	HLA-A*25:01	0.0004296407483707299	0.0008115051387617975	not-binder
VSITLGLL	HLA-A*25:01	0.00016354295148630628	0.0002655349000228771	not-binder
ADQEKLLQ	HLA-A*25:01	0.00016454275217843152	0.00032714708226362193	not-binder
HGRMNRLG	HLA-A*25:01	8.598370344512287e-07	1.311465601469442e-06	not-binder
SRKEIQLL	HLA-A*25:01	6.594325344444485e-05	0.00012504076440925972	not-binder
NLGRSVGG	HLA-A*25:01	4.681031532278723e-05	8.623752998869113e-05	not-binder
KEAEEKVR	HLA-A*25:01	0.0008241146338775707	0.0008189364873521948	not-binder
FTPANNNI	HLA-A*25:01	0.002004720004879346	0.003431836556502383	not-binder
MSTKGLIQ	HLA-A*25:01	3.830698263413978e-05	7.270799788830331e-05	not-binder
ILKTLLRC	HLA-A*25:01	2.8089963136190832e-05	2.7290469424098376e-05	not-binder
EKLDHLDF	HLA-A*25:01	0.007360045169480145	0.005740977227426701	not-binder
PHALKACD	HLA-A*25:01	2.7877079534995715e-06	5.283719629311414e-06	not-binder
VFVAVGID	HLA-A*25:01	5.7174821718231075e-05	0.00011199280738232737	not-binder
AFMKQWKA	HLA-A*25:01	3.6747849460283533e-06	6.209913828535277e-06	not-binder
VSRELNIR	HLA-A*25:01	8.510538597281125e-05	0.0001688818881570247	not-binder
PNLQKAAK	HLA-A*25:01	9.006362046135898e-07	1.1224521379495946e-06	not-binder
IPKKTVPK	HLA-A*25:01	1.3436412405098964e-05	1.574206590865183e-05	not-binder
VCFYMIVY	HLA-A*25:01	3.235018651335749e-05	6.066231980507342e-05	not-binder
PSFNVPYF	HLA-A*25:01	3.4934563336719295e-05	4.516779906845324e-05	not-binder
QKEFNARS	HLA-A*25:01	3.29418311974933e-08	3.1864151909640625e-08	not-binder
LQRYKELQ	HLA-A*25:01	1.0991161401019411e-06	1.3561981404412375e-06	not-binder
VDHGKTSL	HLA-A*25:01	0.000707042027585203	0.0007965915992248715	not-binder
SLLYRDGV	HLA-A*25:01	1.563876604571135e-06	2.6329683917329815e-06	not-binder
LTGDDANA	HLA-A*25:01	6.804537707072455e-07	7.855254884847399e-07	not-binder
YAEHREKP	HLA-A*25:01	1.1268455135304487e-06	1.1954957764018186e-06	not-binder
VKGMLIGN	HLA-A*25:01	1.983312395921087e-06	3.4256481491060925e-06	not-binder
DPEKRPSF	HLA-A*25:01	0.0008641584045136596	0.0014811717933190412	not-binder
VTHEGKYL	HLA-A*25:01	0.0014243548850572552	0.0013307736976104925	not-binder
RSALAHKG	HLA-A*25:01	1.2886697470896117e-05	1.867718625807149e-05	not-binder
KTFCVRVK	HLA-A*25:01	5.2516164753454996e-05	6.814247739125042e-05	not-binder
AVVHNGII	HLA-A*25:01	0.0003640918038911423	0.00031602847734108516	not-binder
LPDPRAGS	HLA-A*25:01	5.842998113103279e-07	8.743426349176669e-07	not-binder
DRALADEL	HLA-A*25:01	0.00022539574155191477	0.00038170336957159306	not-binder
DSLMAFST	HLA-A*25:01	0.0013806077204208123	0.001961010312218897	not-binder
VECIYLIV	HLA-A*25:01	2.431546651564531e-05	4.2643656023377255e-05	not-binder
HSLSQEEK	HLA-A*25:01	2.6195399312217704e-05	5.141119106209348e-05	not-binder
EYEKRPST	HLA-A*25:01	4.1287051936045315e-05	7.507577117126462e-05	not-binder
SRGISVGH	HLA-A*25:01	1.6552928879233851e-06	3.0474521939467e-06	not-binder
VFRASVEG	HLA-A*25:01	1.9410537086450576e-05	3.5842456421042345e-05	not-binder
ELDDKVEQ	HLA-A*25:01	0.00028309222689131274	0.0002575141271316366	not-binder
QVVELGPV	HLA-A*25:01	0.02835626943851821	0.05110653947098829	not-binder
SAAWEQSL	HLA-A*25:01	0.002204739420788737	0.0036010944060123084	not-binder
NGQPKPQI	HLA-A*25:01	0.00011950247835130767	0.00023813232588998926	not-binder
HQRLENGE	HLA-A*25:01	1.91545220289413e-05	2.349482097351928e-05	not-binder
STFMLVFD	HLA-A*25:01	0.0009912643481004401	0.001978471311302437	not-binder
SSIADLLP	HLA-A*25:01	1.0392287342853024e-05	1.8931833781653104e-05	not-binder
GSRCTGHN	HLA-A*25:01	3.423397466903455e-06	2.86423629806842e-06	not-binder
SDRAWMWL	HLA-A*25:01	0.0006085800742120284	0.0007990378252199599	not-binder
CAELEMAE	HLA-A*25:01	1.0323978195471428e-05	1.2016556773185724e-05	not-binder
LFRRPALV	HLA-A*25:01	5.1277385032832966e-05	0.00010235868764310681	not-binder
GLEMSDDG	HLA-A*25:01	2.0224502065449222e-06	2.4733227660540245e-06	not-binder
VGETQQRM	HLA-A*25:01	5.397754319014236e-07	5.81658742346087e-07	not-binder
LVIFGGQD	HLA-A*25:01	5.959329331928221e-06	1.094270077374249e-05	not-binder
AVRPPLIY	HLA-A*25:01	0.001187656612273713	0.0010809456133961959	not-binder
EFRVEKTQ	HLA-A*25:01	0.000152915284289179	0.0002680194211376374	not-binder
KNASSVSQ	HLA-A*25:01	1.694703936670587e-06	2.691288282024832e-06	not-binder
KGMEDLIL	HLA-A*25:01	1.9858402085048964e-05	3.7790262292709534e-05	not-binder
AHGFNIHF	HLA-A*25:01	9.757008162409875e-05	0.00018469929703001408	not-binder
VNIETMLQ	HLA-A*25:01	9.216824651048228e-06	7.845198331919368e-06	not-binder
RMPSGELR	HLA-A*25:01	7.061477399386006e-05	0.00012801218747325382	not-binder
QIEKGKDF	HLA-A*25:01	0.0007809200435076491	0.0007665220509298931	not-binder
SASTTMGA	HLA-A*25:01	1.719067856456036e-05	2.8162722220732613e-05	not-binder
PPYVGSGL	HLA-A*25:01	0.00012033606571435485	0.00018938287297272724	not-binder
EHYEVIAG	HLA-A*25:01	2.984004328254741e-06	4.789684796940018e-06	not-binder
HKEKEGDE	HLA-A*25:01	4.476966050395714e-07	5.095251483507991e-07	not-binder
ALLCFVGI	HLA-A*25:01	0.00017291508057155626	0.0003360966287752893	not-binder
RQVFIRFR	HLA-A*25:01	0.0001445947757456878	0.00016677234458828597	not-binder
NVTTKTVF	HLA-A*25:01	0.1784221663416247	0.3190207539994462	not-binder
VAATNMNQ	HLA-A*25:01	7.749425635084073e-07	9.028559035892765e-07	not-binder
FEELERHL	HLA-A*25:01	0.00012541229807538912	9.073796227602711e-05	not-binder
DQESLTEE	HLA-A*25:01	4.599688162443272e-06	3.2297355181920898e-06	not-binder
KEKETKFI	HLA-A*25:01	0.0001757159310599832	0.00032275129538369117	not-binder
SNSVISQT	HLA-A*25:01	5.0071284948103974e-05	9.970503570288331e-05	not-binder
REKMDGKE	HLA-A*25:01	2.7095331347481988e-05	4.222253436240305e-05	not-binder
GGGAGGGG	HLA-A*25:01	0.017304275202843826	0.03423064744158756	not-binder
YITRKNRR	HLA-A*25:01	0.0007870600652445603	0.00156552092608106	not-binder
ETNPVINS	HLA-A*25:01	0.3130099609494209	0.2775605423843044	not-binder
QDPKNAPK	HLA-A*25:01	5.8924752057654125e-06	8.356843351087867e-06	not-binder
TTGALRKR	HLA-A*25:01	0.004661531523937867	0.009182055276325174	not-binder
TREIGIRM	HLA-A*25:01	5.047633450772083e-07	7.606531153072657e-07	not-binder
IPVLANVI	HLA-A*25:01	5.708517451914474e-05	6.103247954664298e-05	not-binder
GDNMRQVA	HLA-A*25:01	8.554077220779277e-07	1.2108564255164071e-06	not-binder
LGEQEDVV	HLA-A*25:01	1.7157180260199412e-06	3.3508914468302177e-06	not-binder
LVAIVDVI	HLA-A*25:01	4.1522174358021856e-05	5.917540626645597e-05	not-binder
DDALMIMA	HLA-A*25:01	2.5288387291766412e-05	2.943213253595111e-05	not-binder
IPAGTQVM	HLA-A*25:01	0.0011712229017575738	0.0021656456935703304	not-binder
RKSVLLNM	HLA-A*25:01	2.0609346134659033e-05	2.7676774538385086e-05	not-binder
AVTADGLA	HLA-A*25:01	7.886677313422297e-05	0.00011991147749103864	not-binder
PDAGVTTK	HLA-A*25:01	3.6595857348342695e-05	4.6379442259980405e-05	not-binder
RFAKRLQV	HLA-A*25:01	1.65631901359653e-05	2.408819178249962e-05	not-binder
TYELVFHA	HLA-A*25:01	1.937675702734509e-06	3.464278025311055e-06	not-binder
SLPAVPKP	HLA-A*25:01	0.0010443067990252076	0.0018861985391527068	not-binder
KLPYVGTN	HLA-A*25:01	9.245333844620785e-06	1.814121180579293e-05	not-binder
FAVHTLVA	HLA-A*25:01	0.001339838940047855	0.0024762470155728503	not-binder
LVEMQTNP	HLA-A*25:01	8.190879076974689e-06	1.5166721823390283e-05	not-binder
NIRDNEEK	HLA-A*25:01	0.016416311582874953	0.03104171305126242	not-binder
LPGTYLNS	HLA-A*25:01	1.7588929008383048e-06	3.095365182664941e-06	not-binder
HGVSGIFM	HLA-A*25:01	0.0003043449112738017	0.0004727085621106576	not-binder
VSSHNRVK	HLA-A*25:01	2.1619425342802884e-05	2.8504431785943036e-05	not-binder
YDYCTSDV	HLA-A*25:01	1.6749927463521885e-05	2.7934571443830806e-05	not-binder
DKDVKWIM	HLA-A*25:01	0.00012745267076752498	9.9491641486786e-05	not-binder
AEVLQAEK	HLA-A*25:01	0.004986824082152452	0.009546474812336028	not-binder
PRPSILRK	HLA-A*25:01	4.2176822342143707e-07	7.702099102711725e-07	not-binder
FTPEDSGF	HLA-A*25:01	0.13459341754205525	0.17030806836957832	not-binder
VTSAVEAL	HLA-A*25:01	0.002796473754781914	0.0033860657370968256	not-binder
SAVYSSPA	HLA-A*25:01	5.239956102658927e-05	6.411181070063154e-05	not-binder
FADHPEQG	HLA-A*25:01	1.1117937389837352e-06	1.2169858424151383e-06	not-binder
LGEPCPIS	HLA-A*25:01	7.558930945082156e-07	1.1237563683396738e-06	not-binder
SSQAETVV	HLA-A*25:01	1.5294004766630565e-05	1.7862737581831792e-05	not-binder
GPTILIFS	HLA-A*25:01	0.0001664845278169725	0.0003326813299273867	not-binder
GGAMAHRE	HLA-A*25:01	1.6356408192496653e-06	3.068100044938948e-06	not-binder
QPASISCR	HLA-A*25:01	0.002672455948413699	0.005176030233785267	not-binder
YPSGDLHM	HLA-A*25:01	0.00010260024128001532	9.994146997350966e-05	not-binder
GEITGTHH	HLA-A*25:01	3.4991420028518407e-05	3.5541990409883965e-05	not-binder
PHGIPMPT	HLA-A*25:01	1.452869882601071e-05	2.8823295016244403e-05	not-binder
GGRLVYIG	HLA-A*25:01	6.166331672785574e-05	0.00012250855152265116	not-binder
GTGRIPDQ	HLA-A*25:01	7.295855419319972e-06	1.3752829221607916e-05	not-binder
PGSLSEKV	HLA-A*25:01	4.166520714932176e-06	8.268860197226257e-06	not-binder
QNAKLREE	HLA-A*25:01	6.800657395444886e-07	8.300877837765691e-07	not-binder
LSGHILRE	HLA-A*25:01	3.368310279405762e-06	6.611143667209463e-06	not-binder
HEFLMFTV	HLA-A*25:01	0.0007155069666623604	0.0008668073632762581	not-binder
QDDGLTLY	HLA-A*25:01	0.0004242404229444219	0.0004967314357747355	not-binder
EVKAKARI	HLA-A*25:01	0.009416452394725638	0.014039707337892301	not-binder
DNDYSDNS	HLA-A*25:01	1.7559366590218446e-07	1.5178942233613352e-07	not-binder
TLAGLAAA	HLA-A*25:01	0.0015188455996394622	0.002513464248657498	not-binder
IAEGNDHV	HLA-A*25:01	7.82590797960836e-06	1.0240749450166235e-05	not-binder
CSACHNER	HLA-A*25:01	0.0038176597964280747	0.007496949776176956	not-binder
ELSYEIGK	HLA-A*25:01	0.010853758231451138	0.012575946239746116	not-binder
EFSLGYSH	HLA-A*25:01	0.0001607382027032145	0.00019961558303456124	not-binder
PPTGDYSF	HLA-A*25:01	1.7298899540851843e-05	1.68330335822263e-05	not-binder
KLEELDGK	HLA-A*25:01	0.00021457521743833003	0.0004184726733725079	not-binder
RALLGMEK	HLA-A*25:01	4.9649231699038995e-06	5.950367088143475e-06	not-binder
NTLKVTAG	HLA-A*25:01	0.001877221494673975	0.0020721591456501496	not-binder
FETPSGYT	HLA-A*25:01	0.00016541053259970794	0.0002635639956042614	not-binder
DCSAVLEF	HLA-A*25:01	0.0002584761414254899	0.00021932063346914794	not-binder
DFPYPLRD	HLA-A*25:01	1.9551343919488316e-05	2.3011307988517502e-05	not-binder
TILWASVL	HLA-A*25:01	0.0021829515262417943	0.0040958563997126355	not-binder
DHDSALSS	HLA-A*25:01	2.721576443764917e-07	2.8962618740813787e-07	not-binder
MSSSGGIL	HLA-A*25:01	0.0018257455575053428	0.002028719873107654	not-binder
IFLFCAST	HLA-A*25:01	0.00017246288702095215	0.00034347429680594893	not-binder
PAIFKSYC	HLA-A*25:01	2.0307840971156564e-05	2.6014947785988505e-05	not-binder
ESRAQGSA	HLA-A*25:01	0.0006289077656100872	0.000989613324120597	not-binder
PLYCSGGL	HLA-A*25:01	4.1800488531862356e-05	6.72691045165234e-05	not-binder
GTLTLRFL	HLA-A*25:01	0.0006024005086089801	0.0005379605236032556	not-binder
LLCDEATS	HLA-A*25:01	2.3600777768641514e-06	3.5523231349747923e-06	not-binder
GTASAVTI	HLA-A*25:01	0.004318110356325633	0.007014146283882921	not-binder
TATSEKTH	HLA-A*25:01	7.032002241802449e-05	0.00012556529401178314	not-binder
LRGPLLRG	HLA-A*25:01	8.57624130869844e-07	1.1848365575412714e-06	not-binder
DKDQVMNF	HLA-A*25:01	0.004741768479289021	0.006271276427330209	not-binder
PIATYREL	HLA-A*25:01	4.0986120163211125e-05	6.871786793496823e-05	not-binder
IDTGDELL	HLA-A*25:01	8.111662610588155e-05	0.00014989788173815462	not-binder
ISMPATTE	HLA-A*25:01	4.242767782436374e-06	5.211042192018997e-06	not-binder
RAMGEFGA	HLA-A*25:01	5.918537226264758e-06	6.425513684065392e-06	not-binder
LTPISYST	HLA-A*25:01	2.1131559336140526e-05	3.4914730411237425e-05	not-binder
QPAVEMAL	HLA-A*25:01	0.005612408352499187	0.006875029701681368	not-binder
VLRDVVGT	HLA-A*25:01	2.5078896441436266e-05	3.4456651532694214e-05	not-binder
DGALATSS	HLA-A*25:01	3.67096175136368e-05	7.280963431513223e-05	not-binder
AANEQLGF	HLA-A*25:01	0.00022569759900221699	0.00031668669615805324	not-binder
ECFALAFR	HLA-A*25:01	0.00020619407926378842	0.0003456686036036482	not-binder
EVTGVNVN	HLA-A*25:01	0.1862998941913247	0.16203260921718016	not-binder
TRPKKKSK	HLA-A*25:01	1.4354793835015826e-05	2.8238117838342382e-05	not-binder
KYGLASDN	HLA-A*25:01	5.213878831877584e-07	9.467313717171793e-07	not-binder
GTGFTFED	HLA-A*25:01	3.696727914641596e-05	7.390027265666447e-05	not-binder
QDTIFESE	HLA-A*25:01	1.7323267904156836e-06	1.8478833787765134e-06	not-binder
YLFPLKMI	HLA-A*25:01	0.0005032847925122042	0.0006869256331081818	not-binder
ELTGTNIG	HLA-A*25:01	0.0054436612786958	0.007318211988128334	not-binder
EVWHPPDD	HLA-A*25:01	0.02271691121281947	0.03463703617239392	not-binder
QLLDLAPD	HLA-A*25:01	6.858530947511099e-05	0.00010704867838892244	not-binder
YVCIATNL	HLA-A*25:01	0.003697540414100331	0.004707665652524726	not-binder
NVLVAFMP	HLA-A*25:01	0.00011957928230028614	0.00023748737375060423	not-binder
FVGRSNVG	HLA-A*25:01	0.001010996890037852	0.0013895503982855244	not-binder
SKFNKDQK	HLA-A*25:01	7.5077521278187065e-06	1.4816370998268934e-05	not-binder
RNELGPRL	HLA-A*25:01	6.446127349837293e-05	0.00012838155336483624	not-binder
EAISGGAT	HLA-A*25:01	0.23173280903138221	0.28006376115698484	not-binder
GDTLTLAK	HLA-A*25:01	0.0003545098144277503	0.0006803718001809907	not-binder
PDFMLKLG	HLA-A*25:01	1.2659209181556039e-05	2.50319883345482e-05	not-binder
AKERLYNH	HLA-A*25:01	2.2658901093500217e-06	4.070730324416643e-06	not-binder
YDEYECDD	HLA-A*25:01	1.240964816159873e-06	1.1061137282483178e-06	not-binder
SELDLDTF	HLA-A*25:01	0.0011521622890313665	0.0009196598957492595	not-binder
LKSDGVFR	HLA-A*25:01	1.0006926561745288e-05	1.9411297271768495e-05	not-binder
MKNAKINY	HLA-A*25:01	0.0001139798556565097	0.0001372556887108189	not-binder
SYVVANKI	HLA-A*25:01	0.00016159501719812397	0.0002645552613788019	not-binder
IQELQKET	HLA-A*25:01	1.9698864892522123e-05	3.3237448999986314e-05	not-binder
TPKPIPKV	HLA-A*25:01	0.0005417741203928017	0.0010685021156274456	not-binder
DTATGATK	HLA-A*25:01	0.1778135137494246	0.12723442022496614	not-binder
AGILDHDK	HLA-A*25:01	8.771014831310264e-06	8.253769786443648e-06	not-binder
RPAETRMG	HLA-A*25:01	4.935473514571243e-05	7.738553433364816e-05	not-binder
RAEKLARK	HLA-A*25:01	2.9638370003235404e-05	3.636915028253445e-05	not-binder
KKKLMPGT	HLA-A*25:01	6.744343212030236e-07	7.933494913578349e-07	not-binder
LQERQTNF	HLA-A*25:01	0.0002470033883582801	0.0003431626671508929	not-binder
SGDVSPLI	HLA-A*25:01	7.78627246520447e-06	1.318555376291133e-05	not-binder
INIKGAAD	HLA-A*25:01	2.672248735031274e-06	4.744158628406048e-06	not-binder
KLARHVRD	HLA-A*25:01	2.163119377478727e-07	2.0663770200764564e-07	not-binder
REGKSHRG	HLA-A*25:01	1.561631927258604e-05	3.0066214970515255e-05	not-binder
ELMARLKS	HLA-A*25:01	0.0009435825318405477	0.0017435029869934838	not-binder
ERLLEEVE	HLA-A*25:01	1.625520688353782e-06	1.3622717858295494e-06	not-binder
EHAATYDS	HLA-A*25:01	1.023550510943494e-05	1.8004855300756576e-05	not-binder
PYFRNETG	HLA-A*25:01	7.867047068195205e-07	8.248806797462239e-07	not-binder
EMAAKLKL	HLA-A*25:01	0.005226579559871425	0.005638046925976901	not-binder
AQRIGFLN	HLA-A*25:01	0.0001777841608677555	0.00031019056684089503	not-binder
KDPQYLKG	HLA-A*25:01	7.078390960835179e-06	1.0619851637251852e-05	not-binder
LCRQSFCW	HLA-A*25:01	2.3857380926983752e-05	2.6671373952519208e-05	not-binder
GKMEGSCP	HLA-A*25:01	1.6996869353091276e-06	2.9082760479390523e-06	not-binder
RGFLKRSS	HLA-A*25:01	8.321573894007685e-08	9.937610495526578e-08	not-binder
EARLKGEE	HLA-A*25:01	2.4416701254481588e-05	2.9176997761395328e-05	not-binder
LKLIDIQI	HLA-A*25:01	1.1501138455827231e-05	2.2541319821401062e-05	not-binder
FYDIRVTA	HLA-A*25:01	8.468918282744653e-06	1.1643431662925524e-05	not-binder
PITVLPTE	HLA-A*25:01	4.26207748296964e-05	8.412152825327577e-05	not-binder
KPGSMGKQ	HLA-A*25:01	2.7210639785165552e-05	5.3984897045559284e-05	not-binder
VVGLEGDT	HLA-A*25:01	6.586744825202561e-06	1.2504860294428448e-05	not-binder
SDGAPAEG	HLA-A*25:01	3.7679248358970205e-06	4.868959440699459e-06	not-binder
MSSMMSTA	HLA-A*25:01	0.0005944200817175726	0.0009321262538395377	not-binder
LSQLTHQA	HLA-A*25:01	3.4823691036134362e-06	3.0012120331690785e-06	not-binder
KSLCAQLY	HLA-A*25:01	8.796133454325172e-06	1.5496590334876142e-05	not-binder
LTAAVIAR	HLA-A*25:01	0.03891424972716777	0.07724036554130395	not-binder
AEDHILDE	HLA-A*25:01	1.1682833250148405e-06	1.4365004480128705e-06	not-binder
ITGASQAD	HLA-A*25:01	5.4311785846517665e-06	1.059001658289162e-05	not-binder
GEVRFWIQ	HLA-A*25:01	0.0006049382685390014	0.0012058623432559482	not-binder
ASQIHYDL	HLA-A*25:01	0.00011517269938394747	0.000150095762817551	not-binder
FLNASTQA	HLA-A*25:01	5.2419508443612985e-05	4.951827250106288e-05	not-binder
KKLTVLNS	HLA-A*25:01	1.2360648020454974e-07	1.743908021253919e-07	not-binder
DAGKRGKG	HLA-A*25:01	0.000775099875881352	0.001504130230855131	not-binder
ERTRLLLH	HLA-A*25:01	3.549615613853592e-05	7.01725798475103e-05	not-binder
IEALLEKA	HLA-A*25:01	1.0177260151067457e-06	1.8731133409328201e-07	not-binder
ITGERIRP	HLA-A*25:01	2.9730753499435102e-06	5.683790318512876e-06	not-binder
LTLHANGE	HLA-A*25:01	4.650400129264653e-05	8.118694498864787e-05	not-binder
IQTPIQSD	HLA-A*25:01	1.202066501353183e-06	2.0280450105121266e-06	not-binder
VGFTSRDA	HLA-A*25:01	2.244110624993745e-07	3.7733712550195015e-07	not-binder
QLAMDTEE	HLA-A*25:01	1.2250362374327181e-05	1.044843389789103e-05	not-binder
NNKMDVRV	HLA-A*25:01	2.0033345928642532e-05	3.920354125981327e-05	not-binder
DVEGVKVK	HLA-A*25:01	0.009796585235744715	0.009809265147276472	not-binder
NRFHCIGS	HLA-A*25:01	4.594687096456053e-07	7.428787999086766e-07	not-binder
FVFYADRL	HLA-A*25:01	0.0022586007231680584	0.0032521704318136907	not-binder
FEHNDAMT	HLA-A*25:01	1.1881947771996693e-05	1.4206602801338804e-05	not-binder
KDTRLFFL	HLA-A*25:01	0.0014905322774109385	0.002972430702262821	not-binder
PDTLSYLD	HLA-A*25:01	2.4204651199889738e-05	4.835398096961363e-05	not-binder
PLGRRSKL	HLA-A*25:01	2.968028974592585e-07	2.8068548996974367e-07	not-binder
AQHLTVHQ	HLA-A*25:01	1.8850672923775846e-05	2.4121105174364292e-05	not-binder
ICLPRFVK	HLA-A*25:01	9.989100416041698e-06	1.1924070677709504e-05	not-binder
KKGQLRPR	HLA-A*25:01	1.95819772262025e-05	3.649741122045571e-05	not-binder
TADTFCKL	HLA-A*25:01	0.001282488109404767	0.0016867593503008262	not-binder
ESFASEET	HLA-A*25:01	0.0002244376210910559	0.0003880213471230262	not-binder
AAAAESEF	HLA-A*25:01	4.342065723506039e-05	7.181589579682099e-05	not-binder
RPITLREF	HLA-A*25:01	2.9505991790301778e-05	1.9787022652928357e-05	not-binder
LSIMSTDG	HLA-A*25:01	1.746456900091134e-05	3.0998096143362305e-05	not-binder
MHSSRGAF	HLA-A*25:01	0.003038321156128632	0.005297447600577517	not-binder
VDSAAESA	HLA-A*25:01	9.878112225366643e-08	1.324604382916063e-07	not-binder
KIEPGSVK	HLA-A*25:01	0.0011780250886221921	0.0023119371749381595	not-binder
RPALNEPD	HLA-A*25:01	1.4739147983777733e-07	2.3776990771168375e-07	not-binder
QLDLWKNK	HLA-A*25:01	6.617557967345534e-05	0.00011329562633023628	not-binder
GPIVVSCF	HLA-A*25:01	0.00022117288990557426	0.00023773355116514687	not-binder
KRKYGNAI	HLA-A*25:01	1.1647254320604986e-05	2.306175022409311e-05	not-binder
DSREEPPE	HLA-A*25:01	2.7931799604630213e-05	3.158978318074698e-05	not-binder
KAQSKVSK	HLA-A*25:01	2.7660264432499443e-05	3.809272760235272e-05	not-binder
LQLDFESK	HLA-A*25:01	0.00016630931145851237	0.00023540049689861194	not-binder
LFASTSSS	HLA-A*25:01	1.3902107917952391e-05	2.7501670824137876e-05	not-binder
KVGYRCIH	HLA-A*25:01	7.950367785596741e-07	9.922216160281715e-07	not-binder
DASLMHKF	HLA-A*25:01	0.07711112292017788	0.13209462449758783	not-binder
YMFYKNVP	HLA-A*25:01	1.5697969168115834e-06	1.959812707328236e-06	not-binder
KYKDRLTA	HLA-A*25:01	6.510847758534055e-06	6.413058320312493e-06	not-binder
LAMPGATG	HLA-A*25:01	3.233563451239263e-05	4.03570809523334e-05	not-binder
DPMRDDLQ	HLA-A*25:01	0.0032901108180993788	0.006200216930770952	not-binder
KLRKHIQD	HLA-A*25:01	4.821288758365648e-07	4.3973640802342235e-07	not-binder
GILIGGLI	HLA-A*25:01	5.414580547267178e-05	9.206951761880062e-05	not-binder
VKMEDSNN	HLA-A*25:01	1.2019044379883498e-06	1.4135586393111335e-06	not-binder
ATLSKLWL	HLA-A*25:01	0.0016296736379445066	0.0028987978583151124	not-binder
ASICARRG	HLA-A*25:01	6.815932482616763e-06	8.180854122012036e-06	not-binder
RVDPKVAR	HLA-A*25:01	0.0008469844815933491	0.0011047148358698095	not-binder
EVASLFPY	HLA-A*25:01	0.638685330748558	0.2497931352685381	binder
GCFYSNTN	HLA-A*25:01	3.4667724420894554e-07	6.271471419285167e-07	not-binder
DFHEDCVN	HLA-A*25:01	8.02592424975046e-05	0.0001066213501847601	not-binder
EAWKAKNL	HLA-A*25:01	0.006452073623239585	0.008948406718736047	not-binder
PVWSLDKA	HLA-A*25:01	4.225457849721546e-05	7.285539585101293e-05	not-binder
KKSIQLKD	HLA-A*25:01	2.5780085225225733e-07	4.5458006964119174e-07	not-binder
ETHPDGRP	HLA-A*25:01	0.0941285960143432	0.12680276575237362	not-binder
QNLEQYKY	HLA-A*25:01	0.002997636978398077	0.0014364988333891117	not-binder
IAVRTKGP	HLA-A*25:01	7.649536379703003e-07	1.4279157512244508e-06	not-binder
GLEVKSEF	HLA-A*25:01	2.1871424030450727e-05	3.395550261503424e-05	not-binder
KSKAVKTV	HLA-A*25:01	1.596901054767841e-05	2.0876071602265175e-05	not-binder
KMHEAGQY	HLA-A*25:01	0.0011981247458606958	0.0016151227766005823	not-binder
NDLTQKGL	HLA-A*25:01	0.00022463584011802595	0.0004020658484070125	not-binder
GQSAILSE	HLA-A*25:01	1.9084771827238002e-05	3.5882718196167075e-05	not-binder
SPTFWRVV	HLA-A*25:01	3.889530211154124e-06	5.280635333818905e-06	not-binder
DVVDPTAY	HLA-A*25:01	0.8961829662322998	0.16793605262466346	binder
VEMCEALH	HLA-A*25:01	5.9838376614607114e-05	9.46323471362754e-05	not-binder
SLGLNMAW	HLA-A*25:01	0.0018337785015319242	0.002580830618008314	not-binder
LSVAAGSF	HLA-A*25:01	0.0029004432123485913	0.003915048261009904	not-binder
RSWLIHWS	HLA-A*25:01	3.8691608941399093e-07	6.455798595211287e-07	not-binder
AELVTKKL	HLA-A*25:01	0.00046216765185818075	0.0007220335740457773	not-binder
DPDQVVAI	HLA-A*25:01	0.001628386086417777	0.003057058794811082	not-binder
PLSEITHK	HLA-A*25:01	9.37426710978656e-06	1.4051025339518508e-05	not-binder
DINIRINF	HLA-A*25:01	0.3313038225402124	0.23789227562276394	not-binder
VLTYKLGE	HLA-A*25:01	2.8013107754354393e-06	5.381737419364934e-06	not-binder
PDAPSYLL	HLA-A*25:01	0.0002490514198584037	0.0004913310515759223	not-binder
KVKAGELV	HLA-A*25:01	0.0001427165583322676	0.0001886345276895326	not-binder
MWSIIPYF	HLA-A*25:01	0.0005148870772927694	0.0009417090991720112	not-binder
QQQLNNLV	HLA-A*25:01	9.019579050217885e-05	0.0001436236577214095	not-binder
ASRFFQLP	HLA-A*25:01	3.031206362694161e-06	6.051699209952044e-06	not-binder
GQGPLGFF	HLA-A*25:01	0.00030070205865513345	0.00038359910441044165	not-binder
QTDKAGVR	HLA-A*25:01	0.00016742055125416045	0.00032495164543098305	not-binder
SSTEVPYS	HLA-A*25:01	1.2113025038524086e-05	1.150271244233418e-05	not-binder
QALRIAVN	HLA-A*25:01	2.898333518121443e-05	5.747849277774967e-05	not-binder
SPSSTEPQ	HLA-A*25:01	2.1572758740262542e-06	3.424888332693999e-06	not-binder
GLASVAQD	HLA-A*25:01	5.107746141874703e-06	8.151176159822998e-06	not-binder
QRQVLGTE	HLA-A*25:01	2.0766212734824736e-07	2.5360979990814083e-07	not-binder
DLLGRAGR	HLA-A*25:01	0.0034832303848816083	0.004530341052439728	not-binder
SIRSIRPP	HLA-A*25:01	1.9889090386293606e-05	3.9756121072290137e-05	not-binder
NDDKLIFQ	HLA-A*25:01	2.239014811493689e-05	3.920543877886732e-05	not-binder
EAHQYNIY	HLA-A*25:01	0.23270685765019153	0.1820020952553515	not-binder
TAPVLEGI	HLA-A*25:01	0.00037295756205821815	0.000663352639711553	not-binder
LILLMTII	HLA-A*25:01	4.183260079955175e-05	7.664382548531875e-05	not-binder
SANNEEIG	HLA-A*25:01	1.2850247636359002e-05	1.6878090773531022e-05	not-binder
ICNKYNGA	HLA-A*25:01	7.711577091663716e-07	1.4833308394545477e-06	not-binder
EVRAQIEE	HLA-A*25:01	0.00865610083565116	0.005636982889066606	not-binder
LNAGIAAF	HLA-A*25:01	0.0015938839245336566	0.002315659794969031	not-binder
DQEDGSDQ	HLA-A*25:01	0.00016374011487926035	0.00023144037963341386	not-binder
EMLDGRVK	HLA-A*25:01	0.02987071524694329	0.053175434438927076	not-binder
NPSKSKNF	HLA-A*25:01	0.00016639911775611082	0.0001793677965737185	not-binder
ICKELGKN	HLA-A*25:01	9.784021530390152e-06	1.93379236721359e-05	not-binder
RANERGHQ	HLA-A*25:01	3.873225079751262e-06	3.359373249706458e-06	not-binder
NQLRSVSG	HLA-A*25:01	2.3810280588099085e-05	2.6843382539790836e-05	not-binder
VDGDRASD	HLA-A*25:01	4.244660733015505e-06	7.305379203707271e-06	not-binder
RFRLTKRP	HLA-A*25:01	2.644078109820258e-07	3.189829621789256e-07	not-binder
DSSDPLVV	HLA-A*25:01	0.02919953210732622	0.05449467598952162	not-binder
VQLAVIGG	HLA-A*25:01	9.616462900829959e-06	1.1567823195798184e-05	not-binder
LEDGKVIN	HLA-A*25:01	4.760766238842695e-06	5.740369232794871e-06	not-binder
PDDIPKHD	HLA-A*25:01	8.500684734458197e-07	1.2252700971175987e-06	not-binder
WQAGLYFL	HLA-A*25:01	0.002129478233109694	0.0033949690289445016	not-binder
FYLPYYWN	HLA-A*25:01	5.80283193656328e-06	1.0366016274381577e-05	not-binder
FAPGYGVP	HLA-A*25:01	0.0003006641649363928	0.0004144459463458177	not-binder
RHVGSLIN	HLA-A*25:01	9.601667281651363e-06	1.2748589893707478e-05	not-binder
TIIQHFRH	HLA-A*25:01	0.007830351614393294	0.014680552048154662	not-binder
HDETNQCN	HLA-A*25:01	2.8729880823946675e-07	4.351880370586415e-07	not-binder
RVKRYSHV	HLA-A*25:01	2.0411722231372664e-05	2.4901226023421294e-05	not-binder
RWAIAYKF	HLA-A*25:01	0.0003588401414560849	0.000562321100608172	not-binder
IGPGIGQG	HLA-A*25:01	2.690098887825343e-05	4.6050500288599815e-05	not-binder
NLEKASTQ	HLA-A*25:01	8.840424038680795e-06	9.734142947176945e-06	not-binder
KQNLIKKL	HLA-A*25:01	4.8026692525127146e-05	7.596865764694092e-05	not-binder
RFINENAV	HLA-A*25:01	0.00014776863239376325	0.00011281388377775598	not-binder
YPDKFNVT	HLA-A*25:01	0.0001329956293766088	0.0002101903071662566	not-binder
NCLKAEDI	HLA-A*25:01	2.2036694823763323e-06	4.308814060645903e-06	not-binder
KVDKKIVP	HLA-A*25:01	1.7101286143822448e-06	3.1133433918376994e-06	not-binder
PVGDVRML	HLA-A*25:01	0.00014812185154369217	0.0002636128771557896	not-binder
EIFHFGNS	HLA-A*25:01	0.18014001244446262	0.32709280244955546	not-binder
IKVWQTQV	HLA-A*25:01	3.557728245784375e-06	6.293323725109036e-06	not-binder
LGGMVVPA	HLA-A*25:01	1.803979048513038e-05	3.516487028456324e-05	not-binder
GSFSDGMP	HLA-A*25:01	1.8348557799185982e-05	3.613092785657309e-05	not-binder
RPLVAQTY	HLA-A*25:01	2.5484703371603246e-05	3.0291091519929688e-05	not-binder
LLMEKELE	HLA-A*25:01	1.8104605315549805e-05	2.0955469442854878e-05	not-binder
FGLVADRL	HLA-A*25:01	5.056650431640719e-05	0.00010080825732649854	not-binder
GTVDFNDG	HLA-A*25:01	0.005412797727558427	0.005723469206503608	not-binder
VWSTDAPS	HLA-A*25:01	2.8096213824279228e-06	5.584378354976854e-06	not-binder
SHYDWEVS	HLA-A*25:01	1.987227842810169e-06	3.749518219220877e-06	not-binder
PGPQPQIM	HLA-A*25:01	8.347059633706521e-07	5.806613550256358e-07	not-binder
SNAFTNSS	HLA-A*25:01	2.357821235091182e-06	2.127623711757632e-06	not-binder
LHYWQGKE	HLA-A*25:01	1.552266434440286e-06	2.3183527666723643e-06	not-binder
AMERGGHP	HLA-A*25:01	7.031944605717655e-07	1.1306618827479263e-06	not-binder
YKYLKENN	HLA-A*25:01	4.44868281029181e-07	6.157017724093917e-07	not-binder
SNEPKPLI	HLA-A*25:01	0.00017427008991814928	0.000335668667572972	not-binder
LGLGPQEN	HLA-A*25:01	1.4696050124789542e-07	2.0414994511500778e-07	not-binder
NLLNLTND	HLA-A*25:01	7.338031685719671e-05	7.67251371562172e-05	not-binder
DATMQSHW	HLA-A*25:01	0.03696152739721583	0.055557300898492576	not-binder
FRGLHALR	HLA-A*25:01	1.8119512686570748e-06	3.2670745827432904e-06	not-binder
YNFLATDY	HLA-A*25:01	0.0015233588787918252	0.0018685109230875579	not-binder
NLKKIDLS	HLA-A*25:01	1.7008281420729382e-05	2.3679619994432592e-05	not-binder
RSLLKLPA	HLA-A*25:01	1.3715591704635196e-05	2.6639012430416827e-05	not-binder
SSGLDGDS	HLA-A*25:01	4.164515657062388e-07	5.558766521337697e-07	not-binder
DGVLWMVA	HLA-A*25:01	6.040054937369796e-06	6.4715642683191235e-06	not-binder
IVRFMLSR	HLA-A*25:01	0.002803296490537832	0.005584720895884415	not-binder
QLELLRTL	HLA-A*25:01	0.0002773852253085352	0.0004224575376667563	not-binder
RASLQEYV	HLA-A*25:01	9.595986743127227e-06	1.8851334090622093e-05	not-binder
YTQLGGMM	HLA-A*25:01	0.052246194891631605	0.06309234677654413	not-binder
PGSSSRPK	HLA-A*25:01	2.9152343481442244e-05	5.480236921562179e-05	not-binder
AGEVLKPG	HLA-A*25:01	6.978299684313669e-06	1.0318413332440992e-05	not-binder
ADRVKQEL	HLA-A*25:01	0.0001793194797933495	0.00033311545798607673	not-binder
AIMHNVKI	HLA-A*25:01	7.069029179547215e-05	7.404677802308225e-05	not-binder
TAEEMSSL	HLA-A*25:01	0.001875525069590367	0.0025179147310429627	not-binder
VDYSARSV	HLA-A*25:01	6.399861704267095e-05	5.391657249489068e-05	not-binder
RVLNGLKE	HLA-A*25:01	3.353327794961558e-05	6.162257244334624e-05	not-binder
VAYASQMG	HLA-A*25:01	7.318920847509957e-06	9.216100921698915e-06	not-binder
NGLKEIRE	HLA-A*25:01	6.959741352319249e-06	9.869126758598531e-06	not-binder
WITESLGA	HLA-A*25:01	1.6902347954328435e-05	3.121484475792781e-05	not-binder
TTIICTAI	HLA-A*25:01	0.004851512890309095	0.0029602904113705595	not-binder
TPTIVGEW	HLA-A*25:01	0.0026990276156084294	0.004600902487539198	not-binder
EVKDSRGL	HLA-A*25:01	0.30064837746322154	0.33781656693890083	not-binder
VKANELDG	HLA-A*25:01	7.493352745951281e-07	8.092867465478575e-07	not-binder
RGEPYQFP	HLA-A*25:01	1.1362885255390698e-06	2.2103857253391853e-06	not-binder
AKAAKAAF	HLA-A*25:01	1.4584353151469998e-05	1.7297418409992228e-05	not-binder
ITKKDILR	HLA-A*25:01	0.0017473276594600407	0.001698689324722857	not-binder
VTEPEELE	HLA-A*25:01	2.1195906461102254e-06	2.108095926070398e-06	not-binder
LKKAGASC	HLA-A*25:01	3.3743182578227505e-05	3.47193307087685e-05	not-binder
EPWEDEVF	HLA-A*25:01	0.00275726205163096	0.0042611910568537545	not-binder
NFLMVLGK	HLA-A*25:01	0.0009569251536071022	0.0018843458796244015	not-binder
NAGVLKEA	HLA-A*25:01	4.253004057375165e-06	6.187314570879616e-06	not-binder
KARKSNVK	HLA-A*25:01	6.978037244037257e-06	1.3640658854362223e-05	not-binder
KILPFDAN	HLA-A*25:01	4.965385989563753e-06	9.143149057627105e-06	not-binder
EMSQRELK	HLA-A*25:01	0.00021169287057887232	0.0002365067933896844	not-binder
IKLLHDNG	HLA-A*25:01	3.229567987107426e-07	5.225123276915038e-07	not-binder
QLTEAGTG	HLA-A*25:01	4.977846476776904e-05	5.748248081801157e-05	not-binder
DVEIAYQH	HLA-A*25:01	0.007561995666947041	0.0136810000006165	not-binder
FTVRKQSN	HLA-A*25:01	1.4580461110578829e-05	1.709321221965388e-05	not-binder
PCAHIWFL	HLA-A*25:01	3.844632717573404e-05	6.851470764342224e-05	not-binder
GPDLHILM	HLA-A*25:01	9.801547639654018e-06	1.3017889458372343e-05	not-binder
RLRDFEKQ	HLA-A*25:01	7.334566459347159e-05	0.0001368057805448629	not-binder
MAKASDER	HLA-A*25:01	8.282323755803844e-05	0.00015942590548320522	not-binder
TCVAVAGA	HLA-A*25:01	6.055105212370016e-06	1.0973486875705932e-05	not-binder
SFSTAIFK	HLA-A*25:01	0.0044812215996934855	0.008827435301450607	not-binder
KLVAALVA	HLA-A*25:01	1.5517095317640893e-05	2.9444906935840374e-05	not-binder
KRTKATTW	HLA-A*25:01	5.599420676326572e-05	7.046249291043858e-05	not-binder
DLLKRAAQ	HLA-A*25:01	0.0009672072366811336	0.0004932941820703236	not-binder
HRHVDWLN	HLA-A*25:01	1.898398872074436e-06	3.7103362156044576e-06	not-binder
SPRMAGMY	HLA-A*25:01	0.00019337212863774768	0.00024878053388310096	not-binder
IIHHLDEC	HLA-A*25:01	4.3804964502669466e-05	7.58941306607789e-05	not-binder
LVLFDELG	HLA-A*25:01	5.58919174693806e-06	1.0480855302328975e-05	not-binder
IELGPLRS	HLA-A*25:01	1.6180576718483053e-06	2.8042482613769765e-06	not-binder
AQEYRTFR	HLA-A*25:01	5.434052975611392e-06	8.661620752885826e-06	not-binder
PGQWEFQV	HLA-A*25:01	2.2879061650760146e-05	3.285670514911047e-05	not-binder
RRLRSVGE	HLA-A*25:01	1.8282110525641542e-08	1.9745609167489855e-08	not-binder
EQLAVLAQ	HLA-A*25:01	0.10638090952452331	0.21046985245574057	not-binder
SCKRTETF	HLA-A*25:01	0.00015471435477861783	0.00028614872276506965	not-binder
SYGYDLRV	HLA-A*25:01	1.8773051747911218e-05	3.582873423386728e-05	not-binder
IREEEPAL	HLA-A*25:01	1.9654085562592628e-06	3.5300833189066363e-06	not-binder
SLTEKVVK	HLA-A*25:01	0.000544093042454108	0.0006310252896082549	not-binder
QLIETLFK	HLA-A*25:01	0.0034349992103443585	0.004397206623139731	not-binder
QKGEGKEE	HLA-A*25:01	3.539265547440693e-07	4.2512638968622853e-07	not-binder
GPKGPSQY	HLA-A*25:01	0.00016016485178624862	0.00030563498484142596	not-binder
NNNTLVNR	HLA-A*25:01	0.00032701643943937596	0.000467795964808504	not-binder
PHAFDDFL	HLA-A*25:01	4.4631015745721926e-05	8.163517069169155e-05	not-binder
KDIYVVFE	HLA-A*25:01	5.171548808623194e-06	1.0274049886813488e-05	not-binder
MQSMYENY	HLA-A*25:01	0.0004709292268671561	0.0004080861370691372	not-binder
VDKVFVGS	HLA-A*25:01	4.495754472352842e-07	7.211056758269075e-07	not-binder
DLLATVLS	HLA-A*25:01	0.0024682211131221267	0.003353727263531037	not-binder
TTLAQSLT	HLA-A*25:01	0.0005822112248267785	0.0007631995545482107	not-binder
PTIETLAA	HLA-A*25:01	0.00018903115369539591	0.00015359405726613577	not-binder
NAQEDLLS	HLA-A*25:01	3.886394183405528e-05	7.456930896823385e-05	not-binder
SMFTRALE	HLA-A*25:01	6.364305221384647e-06	5.6839281845189225e-06	not-binder
PIPGKEDL	HLA-A*25:01	7.57989462506492e-06	1.0213307298498002e-05	not-binder
VTVVEGFD	HLA-A*25:01	2.1364750784869103e-05	3.564045076369739e-05	not-binder
PIFGFHRR	HLA-A*25:01	0.000274322992789422	0.000539643374362852	not-binder
EVRPRPII	HLA-A*25:01	0.00435542111954419	0.004878154624668032	not-binder
SQLGFRVV	HLA-A*25:01	8.986090050910889e-05	8.460242894333246e-05	not-binder
PKLEDIHA	HLA-A*25:01	2.735987916856197e-07	3.480595626492935e-07	not-binder
LFSILLVI	HLA-A*25:01	0.00039349792841854027	0.0007612679170993875	not-binder
EILPPDHLN	HLA-A*25:01	0.003812614477647003	0.0074099260367525436	not-binder
KAGEIRQHY	HLA-A*25:01	0.0002465212608512957	0.00019308633713928272	not-binder
LRNVGKVER	HLA-A*25:01	0.0002265254517491336	0.0004452648195951801	not-binder
LLVAVLFTL	HLA-A*25:01	0.0019492480794724542	0.0021720056950204287	not-binder
YTLIIQATD	HLA-A*25:01	1.4961596923831517e-05	2.6969658056640255e-05	not-binder
ATLRCRRLG	HLA-A*25:01	1.893304136599827e-05	2.205562635837133e-05	not-binder
FPYTSSRTI	HLA-A*25:01	0.13897576387971639	0.15148395946244347	not-binder
AGTRGYLDK	HLA-A*25:01	7.858157377664543e-06	1.3600696423124827e-05	not-binder
ECPSGIVNE	HLA-A*25:01	0.0004324232179897081	0.0004657603910829652	not-binder
EDHPTFEDQ	HLA-A*25:01	1.7242885422774635e-05	2.6158471687663137e-05	not-binder
ETYVNGSME	HLA-A*25:01	0.08778036828152835	0.16379945563658344	not-binder
SLRSLKKFS	HLA-A*25:01	8.565773563518065e-06	8.277721342809317e-06	not-binder
LLHAERDLA	HLA-A*25:01	7.569390525077324e-05	0.00014761250358132346	not-binder
HKENVKDYY	HLA-A*25:01	0.0005381559064630892	0.0006550525131472	not-binder
EVADFAFKD	HLA-A*25:01	0.46319154985249045	0.3276605317719294	ambiguous
ANYLKKKST	HLA-A*25:01	2.1634372444623295e-06	2.6110948963686647e-06	not-binder
EYCDEILIS	HLA-A*25:01	5.391395725382608e-05	6.680142398195232e-05	not-binder
LRCRAVGDP	HLA-A*25:01	7.631181751710167e-07	1.263177279785073e-06	not-binder
LPQTLVGQI	HLA-A*25:01	0.0034419098345097156	0.006320842227118294	not-binder
GGNDYEIAN	HLA-A*25:01	2.2955721755346657e-05	3.5001724331285895e-05	not-binder
IIPVSLLSA	HLA-A*25:01	0.0005079990376543719	0.0003031602742035723	not-binder
HSGTHLLFA	HLA-A*25:01	0.0002633833124491503	0.0004341174696758598	not-binder
GRDITSVVL	HLA-A*25:01	8.732720161219732e-07	1.4637018991452709e-06	not-binder
HVNYINNMI	HLA-A*25:01	0.2611139954533428	0.28733103047440944	not-binder
FVTSSFVGW	HLA-A*25:01	0.7098112821578979	0.20944701015965708	binder
DEYAAYTAK	HLA-A*25:01	0.0042322206094013385	0.005853903437719379	not-binder
VRGLMMLTR	HLA-A*25:01	5.988768387612947e-05	9.843118167417263e-05	not-binder
AMVPDGATV	HLA-A*25:01	8.863646446570783e-05	7.681325910735956e-05	not-binder
VRRCVDVVG	HLA-A*25:01	4.1875643337491166e-07	4.594337520192576e-07	not-binder
ASIHLTLTD	HLA-A*25:01	3.876445227888325e-05	5.8018761457830863e-05	not-binder
LAEVEKREW	HLA-A*25:01	7.937311092973687e-05	0.00011682765488591889	not-binder
ASMPYCVLI	HLA-A*25:01	0.002159419050440192	0.0023551192266471955	not-binder
AFLPAAGEV	HLA-A*25:01	7.381578553804502e-05	0.00010488164186622452	not-binder
LRKYFRKQS	HLA-A*25:01	2.0411788603375004e-07	3.882213823937915e-07	not-binder
RADGELLTC	HLA-A*25:01	8.106590550482906e-06	8.008113304806762e-06	not-binder
DAEKTELPV	HLA-A*25:01	0.0018705129201407543	0.0022345580378316647	not-binder
ATPLLKPYS	HLA-A*25:01	0.0003981100944656646	0.00034715582678394126	not-binder
DRALRNVVI	HLA-A*25:01	0.000512452241309802	0.0008873763715042451	not-binder
IGTNTIHHM	HLA-A*25:01	0.00015925958396110219	0.0002920310618842981	not-binder
ELLRKHQVP	HLA-A*25:01	0.00022417395906723092	0.0002905757663872935	not-binder
YDKLILSPG	HLA-A*25:01	0.00025766150753838704	0.000261393549632758	not-binder
VVSPTVPGQ	HLA-A*25:01	0.00022685916910631932	0.00023712445461424798	not-binder
STLKTSSTT	HLA-A*25:01	0.0007412944801671983	0.0011222652036093762	not-binder
LTDMIRRWD	HLA-A*25:01	3.984122020117553e-06	6.1352940979959765e-06	not-binder
PGGAALIVE	HLA-A*25:01	2.832358417009795e-05	5.652667656827691e-05	not-binder
NNMEKAHKE	HLA-A*25:01	1.0322793247041773e-05	9.600332182050961e-06	not-binder
AAIGGYKPL	HLA-A*25:01	0.007538719719741493	0.010117182440133201	not-binder
FRTKAIRKD	HLA-A*25:01	4.033649293688768e-07	5.273452834131629e-07	not-binder
GDGRARCTP	HLA-A*25:01	3.375223350983447e-05	4.1006000522690635e-05	not-binder
IRGEIVFDN	HLA-A*25:01	7.710630275978292e-07	1.3347724372455877e-06	not-binder
YNFYHHPEQ	HLA-A*25:01	9.702629077021157e-06	9.354665123573608e-06	not-binder
PETTTGGRA	HLA-A*25:01	5.574976397682008e-06	5.694569522430761e-06	not-binder
ESSMFHPLL	HLA-A*25:01	0.07239806612487883	0.08865983892501304	not-binder
ASESLTNDF	HLA-A*25:01	4.816187259142346e-05	5.963463861372213e-05	not-binder
SKCAVSDET	HLA-A*25:01	5.186589813432592e-07	7.452742177003156e-07	not-binder
VRGMLPKNR	HLA-A*25:01	0.00019905334474404346	0.0003962712546904665	not-binder
VRIQRSTIL	HLA-A*25:01	0.00018955540917886537	0.00036673097748615404	not-binder
NWAGCSIIV	HLA-A*25:01	0.00016219504036598664	0.0002046595253337026	not-binder
HKLGKKISL	HLA-A*25:01	1.3516289529036385e-05	2.3295874910658627e-05	not-binder
GPPPGQGQY	HLA-A*25:01	0.018614876981177985	0.036977487901998216	not-binder
DMAAVSVAS	HLA-A*25:01	0.00029146132692403626	0.00031790876946132847	not-binder
SGYSGSFVQ	HLA-A*25:01	0.00010972210757245193	9.420516767336896e-05	not-binder
RVTVEMSPY	HLA-A*25:01	0.09378219157806597	0.1774868044632768	not-binder
DSQVAHDDW	HLA-A*25:01	0.003918905258797167	0.004364448880436845	not-binder
GHGKDIDRY	HLA-A*25:01	7.683192427521135e-05	0.00013294826205274282	not-binder
ANIRERFLK	HLA-A*25:01	8.106139772529191e-05	0.00010676832281722589	not-binder
AFTSPKPES	HLA-A*25:01	4.785557653828876e-06	6.309687400762543e-06	not-binder
KVAEVEYDA	HLA-A*25:01	7.640833046025363e-05	7.90330785113342e-05	not-binder
GFYAYSVDS	HLA-A*25:01	2.078198505763851e-05	4.112254876476881e-05	not-binder
MLLTFTPGM	HLA-A*25:01	0.014983188547194003	0.020148580967254366	not-binder
SPSALRLLQ	HLA-A*25:01	5.966870197653407e-05	7.564545153391815e-05	not-binder
PEHSDIKQI	HLA-A*25:01	0.0001073786310939795	0.00012014053936792943	not-binder
YFSAWHKLI	HLA-A*25:01	0.008553406537976116	0.01322587641111259	not-binder
LHAGRSRND	HLA-A*25:01	1.039994520559695e-05	1.7832578325263602e-05	not-binder
GVDTDPQAL	HLA-A*25:01	7.135204754149527e-06	1.066162325995108e-05	not-binder
FLGDETRLP	HLA-A*25:01	6.56817613545968e-05	0.00012796673924095534	not-binder
FFNRFFAND	HLA-A*25:01	1.919745383256455e-05	2.3582427345104025e-05	not-binder
LRKRIVFRK	HLA-A*25:01	5.413416424121205e-07	9.15557212006879e-07	not-binder
YTSISQQWY	HLA-A*25:01	0.3400420781224966	0.31050935584559675	not-binder
KLPIEDLEK	HLA-A*25:01	0.00015497692472461467	0.00029250180509526636	not-binder
QDGNTNLEI	HLA-A*25:01	1.5549375455314872e-05	2.4860558110178264e-05	not-binder
LPFRWFEDD	HLA-A*25:01	2.2171252638242268e-05	3.6910180349855707e-05	not-binder
LMEGRRYSD	HLA-A*25:01	4.4575971969607055e-06	4.321362863620971e-06	not-binder
NFLFDEQLL	HLA-A*25:01	0.0003921334477581695	0.0006813614559764445	not-binder
QWVTSLPHA	HLA-A*25:01	5.944431070474821e-05	5.2824388574528e-05	not-binder
DTHKRQFLN	HLA-A*25:01	0.005096373130800203	0.00854515498331387	not-binder
RRIGHTVEV	HLA-A*25:01	8.81927480008926e-05	0.00016892647567480823	not-binder
ALTGKSIIE	HLA-A*25:01	6.6428595360434885e-06	1.1824973829651918e-05	not-binder
ETQDLVEKI	HLA-A*25:01	0.8533070325851441	0.12668370886418961	binder
EWDEEVQLT	HLA-A*25:01	1.7438673739889055e-05	3.239899958132784e-05	not-binder
DGGSTSETP	HLA-A*25:01	9.569149059845961e-06	1.6019687224486797e-05	not-binder
ADTVERGLV	HLA-A*25:01	0.0005247919928024203	0.0007477942703558474	not-binder
HLLQRHDES	HLA-A*25:01	0.0005045866167790791	0.0009503075366790767	not-binder
LDRQRDDVE	HLA-A*25:01	1.1782490635950383e-06	9.064653901293063e-07	not-binder
CSQPDTGEQ	HLA-A*25:01	5.1063800219708356e-05	7.169808237775344e-05	not-binder
SMGPLNIRG	HLA-A*25:01	0.00011973683617725329	0.00022675060403941108	not-binder
FNYFPNLNV	HLA-A*25:01	0.00014352531943586654	0.00022640875523395206	not-binder
PLALTGVRF	HLA-A*25:01	0.0002577968553055143	0.0004551266051814652	not-binder
IVGDNNLFL	HLA-A*25:01	0.0005100254296849016	0.0005523753628960788	not-binder
WSNQDDELS	HLA-A*25:01	3.5125233928567924e-06	5.619314489480727e-06	not-binder
GLRKGLNLF	HLA-A*25:01	0.0015187384793534874	0.0019301511936627377	not-binder
RTLDTFSDV	HLA-A*25:01	0.0003360116536669011	0.00048710991525722076	not-binder
AARLKEIAA	HLA-A*25:01	2.249981278623636e-06	3.411312304190938e-06	not-binder
IGNLLSLQK	HLA-A*25:01	6.585098118416788e-05	0.00012566266635545334	not-binder
IGELVPSSF	HLA-A*25:01	4.252179804780099e-05	5.93198453339441e-05	not-binder
SRPNWAPND	HLA-A*25:01	1.4209673092790975e-06	1.7161292340313266e-06	not-binder
KAKTRSRLE	HLA-A*25:01	1.506587006883109e-06	1.6986948675718921e-06	not-binder
NLLTLPVAG	HLA-A*25:01	0.0005454616166218785	0.0010341983291644486	not-binder
KSAATNESF	HLA-A*25:01	0.00014882484924783057	0.000195220178884672	not-binder
QEKDKSHFT	HLA-A*25:01	0.00022708628330292413	0.0004370177039225486	not-binder
STIVALGAA	HLA-A*25:01	0.02641051998361945	0.02818459954678807	not-binder
GIIECRARG	HLA-A*25:01	0.014514751560636797	0.019865229175970625	not-binder
LLLEGDILS	HLA-A*25:01	4.9440169581771444e-05	7.590490909828871e-05	not-binder
KRTAPVYLG	HLA-A*25:01	9.205287305746879e-07	9.489988176252929e-07	not-binder
STATSSKTL	HLA-A*25:01	0.1982262390156393	0.2933181095090909	not-binder
EACAGGAST	HLA-A*25:01	0.012118339815788203	0.01613975779375692	not-binder
AREVPEAIT	HLA-A*25:01	2.9851116166521724e-07	5.667364164515256e-07	not-binder
KLGDCLLTF	HLA-A*25:01	0.0007128420795197599	0.00090143943337519	not-binder
YIDTLVNNG	HLA-A*25:01	0.0002953427744571968	0.0003554882535884222	not-binder
SDWLVIECS	HLA-A*25:01	3.273391519087454e-06	3.5294845343738895e-06	not-binder
KPGKIMFEI	HLA-A*25:01	6.656488108092162e-05	0.00010867854124889163	not-binder
TRVGAADDL	HLA-A*25:01	2.9166196987351346e-05	5.788054631032993e-05	not-binder
ADCGVRRVN	HLA-A*25:01	1.5887530458957855e-05	2.1597604207520293e-05	not-binder
SPYKFYQFW	HLA-A*25:01	0.005927478096236882	0.011146143850490982	not-binder
RDLVCDSGA	HLA-A*25:01	5.19237488445512e-06	8.60127381516131e-06	not-binder
SGMGKTAVF	HLA-A*25:01	0.005650564951611159	0.006911102423435635	not-binder
VEQIQKEQN	HLA-A*25:01	1.1682104613441878e-06	1.057525685405371e-06	not-binder
ILGGDNSIS	HLA-A*25:01	1.2785681951754668e-05	1.3299955637738458e-05	not-binder
NLNTLIDYR	HLA-A*25:01	0.022997724308515897	0.036427243666832004	not-binder
SLDFSSLDP	HLA-A*25:01	1.1752525066022202e-06	1.8114617796283196e-06	not-binder
SRQHAFDMA	HLA-A*25:01	5.743824369908168e-07	7.861992623199615e-07	not-binder
KGPDECVTY	HLA-A*25:01	0.00036916475364705547	0.00024539975549723887	not-binder
SPEEADAYF	HLA-A*25:01	0.002949842294492555	0.005321103655914507	not-binder
DEYDMAGFA	HLA-A*25:01	0.0008349049278621124	0.0009277543346298386	not-binder
SPTAATLHA	HLA-A*25:01	1.8439389151581054e-05	2.0574915137127295e-05	not-binder
CTGHLAEHT	HLA-A*25:01	0.00022266264744459364	0.0003908024137215527	not-binder
TFEPPVSNH	HLA-A*25:01	9.544616962102737e-05	0.00017013157446362325	not-binder
SGFLNNYSD	HLA-A*25:01	2.434363515391169e-05	3.598260405430648e-05	not-binder
MAAQVLDSM	HLA-A*25:01	0.17336371669080108	0.3402518123791957	not-binder
NMGQAAQIF	HLA-A*25:01	0.00185360973700881	0.0018461290240936895	not-binder
DLTSSVEQM	HLA-A*25:01	0.22754002101719378	0.1658336920868133	not-binder
TCHGSGKVR	HLA-A*25:01	0.0017993013115425783	0.0034881462760318616	not-binder
EVESEPRAR	HLA-A*25:01	0.04975841568084434	0.06997806672266854	not-binder
LTKMCTIRM	HLA-A*25:01	0.0615573268616572	0.11600071117910904	not-binder
MVAEAASKL	HLA-A*25:01	0.4222856083884835	0.3029684416831762	ambiguous
QQQRPGSAQ	HLA-A*25:01	6.482233419866646e-05	9.19432218479877e-05	not-binder
ARDEHQCRR	HLA-A*25:01	4.6562679788753055e-06	7.36268104955001e-06	not-binder
YSRPQVSFN	HLA-A*25:01	0.0002928613935296198	0.00045886052225395304	not-binder
FRMGGVAAD	HLA-A*25:01	6.681481296083591e-06	8.077070704433467e-06	not-binder
ARKKNAHVP	HLA-A*25:01	2.35211047952405e-06	4.203406829387636e-06	not-binder
LLLADARVC	HLA-A*25:01	1.825301436610971e-05	3.115439205224618e-05	not-binder
WLEEISPPG	HLA-A*25:01	3.355058587430904e-05	5.743674160981205e-05	not-binder
CDEEHCNPP	HLA-A*25:01	1.1615327056091473e-05	1.3533790876801564e-05	not-binder
ASIRIVCVT	HLA-A*25:01	0.00032886658455026917	0.0006408313369023711	not-binder
ATEFCIVAA	HLA-A*25:01	5.8774186800292225e-05	6.527124029019626e-05	not-binder
FIEREMGGV	HLA-A*25:01	0.0011406090728996788	0.0011678688641379013	not-binder
YTPDMVMGA	HLA-A*25:01	0.041555437119677664	0.057560601695334716	not-binder
DFLGAEKPG	HLA-A*25:01	0.0001076109606021447	0.00014714266370148175	not-binder
SVRNALLYD	HLA-A*25:01	0.00013435086117231655	0.00025751799612454756	not-binder
TSINKFNNH	HLA-A*25:01	0.010471826187858824	0.017629340045333328	not-binder
EQLVEDIVR	HLA-A*25:01	0.023161984275157012	0.02975669003676409	not-binder
FKKEGNLLL	HLA-A*25:01	7.232647394630475e-05	0.00011346117601446872	not-binder
LNNVVRVLT	HLA-A*25:01	2.9448122186970236e-06	5.63347301302282e-06	not-binder
FKYDNQTYK	HLA-A*25:01	0.0006551976066702991	0.0010045872708119856	not-binder
ALAHHVSHG	HLA-A*25:01	0.0021611886664686607	0.0037617413941079198	not-binder
AASQGYTVA	HLA-A*25:01	3.749099864762684e-05	6.654770270531523e-05	not-binder
TPGGTILLK	HLA-A*25:01	0.00028038823147653603	0.00046722569586011154	not-binder
AVILMAAWL	HLA-A*25:01	0.05361455250531435	0.05210667833903355	not-binder
ELEFQPDAL	HLA-A*25:01	0.0034659097873372957	0.00635453886547606	not-binder
TLENKSDEY	HLA-A*25:01	0.0036882304353639483	0.0033466176641228527	not-binder
KSQNEKVVE	HLA-A*25:01	2.0867718496797583e-06	3.7197832520380248e-06	not-binder
MVTIIIFLI	HLA-A*25:01	0.058173569256905464	0.07115376745694706	not-binder
MRKAQERMR	HLA-A*25:01	6.889563461740523e-05	0.0001085645908642943	not-binder
FVDARDVAL	HLA-A*25:01	0.00047966205020202326	0.0004934466832867926	not-binder
DTELKSIHT	HLA-A*25:01	0.00012514476229625872	0.00017912573657466316	not-binder
GEAGGITQH	HLA-A*25:01	0.000300005883036647	0.00019012450228744188	not-binder
YARRQLNLT	HLA-A*25:01	5.389637184833873e-05	9.915226961362505e-05	not-binder
RDKIGVMFG	HLA-A*25:01	4.5288287424050114e-05	6.507017945156163e-05	not-binder
AEVEPEDLI	HLA-A*25:01	0.0005474918368339132	0.0006202576675043113	not-binder
AMLQDIATL	HLA-A*25:01	0.002302894159220159	0.00397174115201986	not-binder
VQKKKSQNV	HLA-A*25:01	0.00046912221708907966	0.0008218942719329088	not-binder
LSIIISLIA	HLA-A*25:01	6.9698690236919e-05	0.00013243443240068927	not-binder
RQNGLPAVG	HLA-A*25:01	8.386971438483215e-05	0.00014294822531728206	not-binder
TSYPYGVSQ	HLA-A*25:01	0.00012325883144512773	0.00011927877994512763	not-binder
LAINWIGFI	HLA-A*25:01	0.11115343444980681	0.13859542366951816	not-binder
GTVKGMTPE	HLA-A*25:01	0.00236645630343304	0.004256589603377113	not-binder
ILSRSGVPP	HLA-A*25:01	0.00010634608480266649	0.0002096026893895406	not-binder
TDSATQQIM	HLA-A*25:01	8.71822364615582e-05	6.066266704881685e-05	not-binder
DPHKITMKT	HLA-A*25:01	0.0009810283732804236	0.0010981976592591117	not-binder
SGKAAVTYR	HLA-A*25:01	0.0576254506675923	0.11186624576151812	not-binder
AVLAVEPAA	HLA-A*25:01	6.349440104713722e-05	0.0001180555402376191	not-binder
LTNRIIREN	HLA-A*25:01	1.2266392384607805e-05	2.019184381107117e-05	not-binder
RAGMWTVAL	HLA-A*25:01	0.0016966948178378516	0.003338987174561664	not-binder
IVLASVGAM	HLA-A*25:01	0.012023197277449072	0.006415199527727125	not-binder
TVYDDRSYS	HLA-A*25:01	0.03947854908183217	0.055399036847290264	not-binder
FRHANCISL	HLA-A*25:01	0.0005938632717516157	0.0009546257183956567	not-binder
MQVCEEALK	HLA-A*25:01	0.002042814781897562	0.003832083039190891	not-binder
YVLLVPAGS	HLA-A*25:01	0.0025621687906969724	0.005031141221211001	not-binder
GKWEEPFNE	HLA-A*25:01	1.0183599322033387e-06	1.6132971766229277e-06	not-binder
TLSLREELN	HLA-A*25:01	1.3062681319675473e-06	2.3459992523438453e-06	not-binder
REILRTVET	HLA-A*25:01	1.998324851513189e-05	2.6364745169184394e-05	not-binder
EAVWPRESL	HLA-A*25:01	0.07038152255117894	0.09021328033902556	not-binder
DAPTPHGGR	HLA-A*25:01	0.1868089772644453	0.2556929960358749	not-binder
RFSPQLAAK	HLA-A*25:01	0.0038515390189900246	0.007597117841931693	not-binder
QGPAGAPGE	HLA-A*25:01	0.00020716760087680086	0.00032669658796081135	not-binder
NDHLEPWIQ	HLA-A*25:01	2.147127181768016e-05	3.5631477777029004e-05	not-binder
APPRPLARA	HLA-A*25:01	4.082101793301263e-06	4.396771145876635e-06	not-binder
VREVSGDIP	HLA-A*25:01	7.478562008111922e-07	9.045807088715642e-07	not-binder
IGVGGCVAS	HLA-A*25:01	2.3888742211397586e-05	2.665495427392852e-05	not-binder
GSGKTTTAG	HLA-A*25:01	0.0003699798372693408	0.000563108187942975	not-binder
HKRYHGTSY	HLA-A*25:01	0.004613005130158854	0.00781101313644268	not-binder
PNPSYDVEN	HLA-A*25:01	5.75385284126706e-07	8.995140122683083e-07	not-binder
FRSDRIVQI	HLA-A*25:01	0.0013095441623590886	0.002130601705018359	not-binder
INTAFRKCG	HLA-A*25:01	5.350440327234196e-06	5.949148538313173e-06	not-binder
TSRQAISQL	HLA-A*25:01	0.00637155135791545	0.005524584600436817	not-binder
LFQHAIRDN	HLA-A*25:01	3.687673495278432e-06	5.158009413801364e-06	not-binder
KWQIKKRPQ	HLA-A*25:01	9.334569199470622e-06	1.582590408117912e-05	not-binder
PFAFLLGLP	HLA-A*25:01	0.00031024829077068715	0.000519020764299494	not-binder
QMFRSLMVQ	HLA-A*25:01	0.00014924631127541944	0.00019266661577644129	not-binder
MREKQRHQE	HLA-A*25:01	1.9167350818583005e-06	3.6376852919871263e-06	not-binder
QQQQQHLHR	HLA-A*25:01	0.00039921811734444645	0.000535363756657163	not-binder
LRVAGQPSF	HLA-A*25:01	0.01163686254235472	0.023187165571908062	not-binder
GGLNTNVLR	HLA-A*25:01	0.008204517006723222	0.014674680898185874	not-binder
LAVFAVSAG	HLA-A*25:01	0.0007017333223910072	0.0013409394963801626	not-binder
LREEGEDVE	HLA-A*25:01	2.7223043317370357e-07	3.3836756273072937e-07	not-binder
QQKDYFIIF	HLA-A*25:01	0.023666654713451862	0.014247594245293472	not-binder
DVASALRER	HLA-A*25:01	0.49703161641955373	0.3530607643598023	ambiguous
RTKEIGIRM	HLA-A*25:01	0.007905764156021178	0.0077690960525786746	not-binder
AEADPMNNK	HLA-A*25:01	0.005273544389274321	0.004409502870988642	not-binder
SLIRGVLEE	HLA-A*25:01	2.937326587186817e-05	4.5603335073298525e-05	not-binder
NIEGTENQP	HLA-A*25:01	1.8680702981832554e-06	2.1486859794999404e-06	not-binder
IFVLDVEGS	HLA-A*25:01	5.92719751068671e-05	0.00011067311185069784	not-binder
ISVNGWLRI	HLA-A*25:01	0.001295084270168445	0.0018695708063442282	not-binder
WLMGGVTLL	HLA-A*25:01	0.026104458631016313	0.029060375074024883	not-binder
VKHELSSSE	HLA-A*25:01	1.3605939592320482e-06	2.5109913657979255e-06	not-binder
TQGTFSPSG	HLA-A*25:01	0.00016779631032477483	0.00027192388248085524	not-binder
PQQVAAREY	HLA-A*25:01	4.124068223063659e-05	4.94029020759237e-05	not-binder
DSRFAASYI	HLA-A*25:01	0.07809219434857369	0.07320213732532756	not-binder
FTISLPNRF	HLA-A*25:01	0.6949123501777649	0.13157763439779735	binder
ICKVFSTCG	HLA-A*25:01	0.00011985379018994991	0.0001593825541980338	not-binder
GEKHLRHHI	HLA-A*25:01	0.0006692135699267965	0.0007944569615885669	not-binder
LKGGFEAGK	HLA-A*25:01	0.0002086466810510501	0.0004106330123665497	not-binder
KNMITGAAQ	HLA-A*25:01	7.5314616196919815e-06	9.737678414457798e-06	not-binder
AATLSLAGL	HLA-A*25:01	0.002011363947713107	0.002672660642774348	not-binder
GRFLFFSSS	HLA-A*25:01	7.929136990547647e-07	7.927938161320207e-07	not-binder
TTLLMDPVN	HLA-A*25:01	0.0008051372368015564	0.0015232294965625663	not-binder
RGFLLFLEQ	HLA-A*25:01	1.0801397622151043e-05	2.1273157033048465e-05	not-binder
DCVKEIGEQ	HLA-A*25:01	0.0030926239771360995	0.005954528726207544	not-binder
KTSWVKFNV	HLA-A*25:01	0.001309026200488006	0.0026013637092821545	not-binder
SSVNTVSTS	HLA-A*25:01	0.000895431890967302	0.00117015468737005	not-binder
IGSPETRIV	HLA-A*25:01	2.6366206725469964e-06	2.8845671445983184e-06	not-binder
EVYRNSESV	HLA-A*25:01	0.2761723853647709	0.2987478951321929	not-binder
IWVSKSEIK	HLA-A*25:01	4.4551770232104104e-05	4.3137398589629446e-05	not-binder
LEISSAAAD	HLA-A*25:01	8.345180005514819e-05	0.000145674227574646	not-binder
LKFKGGIIE	HLA-A*25:01	8.188715883955533e-07	1.549961327012828e-06	not-binder
MKREGLHYV	HLA-A*25:01	0.00010597812047308253	0.00018898435330636168	not-binder
GLYPYIVEF	HLA-A*25:01	0.00794135825126432	0.008209157311477103	not-binder
TLLQRDRSG	HLA-A*25:01	1.133927078331709e-05	1.4198389455191677e-05	not-binder
SLCRNAAGK	HLA-A*25:01	0.0006837946528594943	0.001182656388113954	not-binder
SLEVESENI	HLA-A*25:01	4.7237299747848736e-05	4.5520844428404254e-05	not-binder
RSKVLLNEF	HLA-A*25:01	0.003303740171577374	0.004408251060459337	not-binder
RFKDDVTEV	HLA-A*25:01	0.00015106490471339384	0.00021539419234703816	not-binder
CFSDLPKDS	HLA-A*25:01	8.87967518924171e-05	9.869905050571735e-05	not-binder
AAGVVVGKL	HLA-A*25:01	0.00019554899281502003	0.0003239904065894362	not-binder
GPARPPTKE	HLA-A*25:01	4.911232567221535e-06	9.342307849829357e-06	not-binder
FAPGTELQV	HLA-A*25:01	0.0015254361969709862	0.0027126192288322018	not-binder
ERKGPGSDF	HLA-A*25:01	0.0016888816861865053	0.00172902337365025	not-binder
SVLLANSQV	HLA-A*25:01	0.0011141197919187107	0.0013502777825989368	not-binder
CEETVRKRL	HLA-A*25:01	0.00022191146563841358	0.00028460083189439206	not-binder
LNNGIARIS	HLA-A*25:01	6.281443640432372e-06	1.1526248888988183e-05	not-binder
AEVFVFDES	HLA-A*25:01	1.8739576510995448e-05	3.145691549990201e-05	not-binder
SAFPGKRAL	HLA-A*25:01	0.007252664869884029	0.010504270511545932	not-binder
SLEYSTEIT	HLA-A*25:01	1.719315282313616e-05	3.419282300987635e-05	not-binder
HDLEKTVVR	HLA-A*25:01	0.009252894740757255	0.017923049832332956	not-binder
NMQRQAVPL	HLA-A*25:01	0.0023561753063404468	0.0022209265199472656	not-binder
QLRQAAEVL	HLA-A*25:01	0.00022548010106220316	0.00018794914534980085	not-binder
QGTVRMSQG	HLA-A*25:01	6.169314496276001e-05	9.984189963920392e-05	not-binder
PSPKQEQKD	HLA-A*25:01	1.5802819755661446e-06	2.693463595315861e-06	not-binder
EGRSPIFTH	HLA-A*25:01	0.0016827897839675643	0.002698712510990489	not-binder
SRQITYPYS	HLA-A*25:01	1.8687814555384819e-06	2.0802140008683883e-06	not-binder
LVNKIQKVY	HLA-A*25:01	0.027942636632360518	0.024945905138641377	not-binder
SAARETDAH	HLA-A*25:01	0.0015676832175023467	0.003124930612069916	not-binder
DKFIKLIPM	HLA-A*25:01	0.0009747971999786387	0.0007513693769679907	not-binder
LDPEGAIDH	HLA-A*25:01	3.511591294058647e-06	3.975888107378895e-06	not-binder
LEVEYELPP	HLA-A*25:01	0.0005234583582558016	0.0009967807782671249	not-binder
RVFAQTGGR	HLA-A*25:01	0.08999540588356467	0.12727203023075184	not-binder
AKIIVNSRT	HLA-A*25:01	2.0132489422161614e-07	3.3498737122327794e-07	not-binder
NAARPQDGY	HLA-A*25:01	0.26867200611159203	0.38043709755419497	not-binder
DSDTLGHIS	HLA-A*25:01	0.0001452790412521665	0.00014439329770895413	not-binder
AEQALWKRE	HLA-A*25:01	7.664569313496905e-05	0.0001524221159953486	not-binder
GTGTGYTMD	HLA-A*25:01	3.278780004620785e-05	5.517286194071713e-05	not-binder
RNEGLSPRH	HLA-A*25:01	2.5311092643570155e-05	4.685559398866792e-05	not-binder
LTSPVFSFY	HLA-A*25:01	0.48562717288732526	0.334981416110248	ambiguous
ARPRWLGVA	HLA-A*25:01	5.326106293068733e-06	9.043465908913112e-06	not-binder
QVLASHPSD	HLA-A*25:01	8.340300698552738e-05	0.000115810237394161	not-binder
TVFFFWTSY	HLA-A*25:01	0.5279119297862053	0.3158668503914182	ambiguous
EEEHEMGLL	HLA-A*25:01	0.01043659203360221	0.01260357399444628	not-binder
MSSPLMWDR	HLA-A*25:01	0.13166488200360787	0.26130773130907714	not-binder
FLIGGWSHG	HLA-A*25:01	0.02242461934220046	0.03768565352260258	not-binder
YAALVEGMV	HLA-A*25:01	0.0031635330044082364	0.004757358786619932	not-binder
KVKLDGKEV	HLA-A*25:01	9.4841714970606e-05	0.00011028334134347431	not-binder
LGCCPWLTA	HLA-A*25:01	3.712697964672884e-05	4.3146101633146414e-05	not-binder
SADDPKINI	HLA-A*25:01	0.00024069384062386234	0.00025816939022037786	not-binder
TLEKYKAVW	HLA-A*25:01	0.0077335635236522645	0.009554386639014702	not-binder
TQGHQQELR	HLA-A*25:01	0.0030675823145429604	0.0037264555642550026	not-binder
AGVFEDERF	HLA-A*25:01	0.00029785116678908706	0.00043098667590301933	not-binder
VHDEVHRAM	HLA-A*25:01	1.0595404387458984e-05	1.4959218669061462e-05	not-binder
HQQCLALFS	HLA-A*25:01	0.0002053056792647112	0.00019904805521666488	not-binder
LSKNDYCTT	HLA-A*25:01	0.0001699833078419033	0.00022428088846004337	not-binder
QPEDRRVLR	HLA-A*25:01	0.00011894134612333573	0.00010582316345737905	not-binder
EQARARYAA	HLA-A*25:01	0.0005801475114864729	0.0006144353900737602	not-binder
VNEGMRGKE	HLA-A*25:01	9.274273845782943e-06	9.108873731146883e-06	not-binder
SMLRVGRDR	HLA-A*25:01	0.0006551586945252374	0.0009681156753787287	not-binder
LDIGPKSIE	HLA-A*25:01	1.4539369451416206e-05	1.377963646794614e-05	not-binder
HGGETSMRR	HLA-A*25:01	0.00020395597333049408	0.000397349206829442	not-binder
HNPLLLLTP	HLA-A*25:01	0.0005259294145332661	0.0010036961760691305	not-binder
ASYYAMLET	HLA-A*25:01	1.746624711813638e-05	3.0326610442334218e-05	not-binder
AVTQAANQV	HLA-A*25:01	0.014795192496967502	0.022507862774134836	not-binder
AENYHQHYF	HLA-A*25:01	0.03215163651184412	0.041155104145336914	not-binder
EVYCDSVDQ	HLA-A*25:01	0.06242602877318859	0.0543254226248582	not-binder
WLAPSLHRP	HLA-A*25:01	0.00016636217902714633	0.00017593014538559606	not-binder
FGLGIRHVG	HLA-A*25:01	2.4634806504053586e-05	4.4136962775852266e-05	not-binder
NQYIRDDMT	HLA-A*25:01	6.043244258080449e-06	6.555871741486898e-06	not-binder
PVGFTQATE	HLA-A*25:01	2.3130995272069297e-06	2.490117906098558e-06	not-binder
VDEFRYGPV	HLA-A*25:01	0.0012849518778239144	0.0024309889019540286	not-binder
AIGISTMAF	HLA-A*25:01	0.03655243488028646	0.04099411456623924	not-binder
VKHQKELND	HLA-A*25:01	7.665141232848782e-07	1.3030235022104017e-06	not-binder
DGRAYTAIS	HLA-A*25:01	0.000115963894035076	0.00013754747003744168	not-binder
EQIHKDAER	HLA-A*25:01	0.04926472670613293	0.06161489486144927	not-binder
VRSEFYAIL	HLA-A*25:01	9.833372348957425e-05	0.00012383299380058552	not-binder
PGVFFDSDK	HLA-A*25:01	1.5525190595841974e-05	3.0196352500908437e-05	not-binder
RNFITVLAQ	HLA-A*25:01	2.2639872981500275e-05	4.040739823586505e-05	not-binder
DPKKGIWLE	HLA-A*25:01	0.00022054623834648622	0.00036381458157261283	not-binder
TDIRDADKI	HLA-A*25:01	0.0008655180432469934	0.0013195249042882583	not-binder
RFASIEDGD	HLA-A*25:01	1.0959741388139824e-05	1.9219305616497987e-05	not-binder
HLIYMLNLH	HLA-A*25:01	0.0030250865916968904	0.005467936539490579	not-binder
IGGFLTHCG	HLA-A*25:01	0.00012712839145478938	0.00011399296101041376	not-binder
NGTVDIAYV	HLA-A*25:01	0.0031202236928436376	0.004451182969273578	not-binder
VVSAKEQEV	HLA-A*25:01	4.1945131561860196e-06	5.249690774682043e-06	not-binder
RKTVTDALE	HLA-A*25:01	6.100509743700577e-07	1.0691534168437813e-06	not-binder
NRNLKEAVR	HLA-A*25:01	3.4179575672659525e-05	6.552410335531177e-05	not-binder
VTTFELPGC	HLA-A*25:01	0.0004819192643481074	0.0004220806673039429	not-binder
QVAAAIRDM	HLA-A*25:01	0.3050270928069949	0.32297054902429967	not-binder
NRLIAGDFL	HLA-A*25:01	1.4910691479563808e-05	1.6406662038405073e-05	not-binder
QVEYKRGHD	HLA-A*25:01	8.113886860883212e-06	7.472620363026718e-06	not-binder
TIKVVDEQG	HLA-A*25:01	9.305736070324145e-05	0.0001304862841496566	not-binder
DLYYNFNNN	HLA-A*25:01	0.000515152788989326	0.0005720890865638895	not-binder
DYAQQHVRV	HLA-A*25:01	4.6340810695255644e-05	3.511381255891792e-05	not-binder
QAREQAIGS	HLA-A*25:01	7.29946089812028e-05	8.021106237491745e-05	not-binder
VGIKGSALP	HLA-A*25:01	2.089547552996951e-05	3.7172682546237787e-05	not-binder
SWQTLKRIK	HLA-A*25:01	2.236573153968635e-06	2.499413761195965e-06	not-binder
GYVRRARVF	HLA-A*25:01	0.000582980782417053	0.0005629220684871878	not-binder
EVNLIAVAH	HLA-A*25:01	0.26280457656830547	0.3364285663351458	not-binder
DDVKQQAMA	HLA-A*25:01	3.818730779059365e-05	5.840267132867392e-05	not-binder
NNLALLGKE	HLA-A*25:01	0.00016196084111470556	0.00020245723079731829	not-binder
FFAFWVIVH	HLA-A*25:01	0.0007186805176390365	0.0014073128972078778	not-binder
SMIKLRGFG	HLA-A*25:01	0.0008670487534232052	0.0010200684229390703	not-binder
VYFVVANAM	HLA-A*25:01	0.0008738618576899171	0.0004814214550770885	not-binder
SIERHTGHL	HLA-A*25:01	0.000558662223193096	0.00044746603959051987	not-binder
VPDTLDVWF	HLA-A*25:01	5.0052426649216385e-05	4.2022830828574015e-05	not-binder
SPDGSLMYS	HLA-A*25:01	3.4687003051203646e-05	5.3734848124656596e-05	not-binder
DAAVFFGLS	HLA-A*25:01	0.010722600486883494	0.013228452282595653	not-binder
TLKFFALAL	HLA-A*25:01	0.0008233675922383554	0.0008564883259342305	not-binder
ISASSLPIP	HLA-A*25:01	5.0415645391410634e-05	9.982869152337389e-05	not-binder
QQQQQQQAS	HLA-A*25:01	2.1555864733791007e-06	3.191482559701363e-06	not-binder
DIRRISPVR	HLA-A*25:01	0.12068172058934579	0.21239377629542625	not-binder
QIVSVAASM	HLA-A*25:01	0.6140141665935517	0.35601380389987614	ambiguous
DGSEPVPEG	HLA-A*25:01	0.00023869980107065202	0.0004233214458931508	not-binder
TGPALQLRR	HLA-A*25:01	0.02429398671905254	0.048169274673046665	not-binder
EIRPPNFNP	HLA-A*25:01	0.004034319836478062	0.005160802262922736	not-binder
RRKHYQKRQ	HLA-A*25:01	5.937795673816027e-07	8.610724633430223e-07	not-binder
GIMYDSKEM	HLA-A*25:01	0.010003187071197317	0.01093417800687457	not-binder
AKYKAHDES	HLA-A*25:01	6.195660451346896e-08	7.709365243150126e-08	not-binder
AKSAQFPLH	HLA-A*25:01	1.8534635094896722e-05	3.683601612612213e-05	not-binder
VKICVAYDL	HLA-A*25:01	7.089814957383922e-06	1.1326071618678813e-05	not-binder
ETKTKGANT	HLA-A*25:01	0.00584564367436542	0.005858151931780967	not-binder
GAEWGFALL	HLA-A*25:01	0.0003438038891545148	0.0006413137948461056	not-binder
GIEALIGKV	HLA-A*25:01	0.0014175351838275675	0.0025754683372750183	not-binder
SNFKEGLDV	HLA-A*25:01	0.0001193598151758124	0.00013277470092841958	not-binder
CYEMTDLTN	HLA-A*25:01	3.296435678323828e-06	5.411914092628946e-06	not-binder
AGDIGAGVG	HLA-A*25:01	7.62182988864879e-06	6.071348577222907e-06	not-binder
GYLIKKNYA	HLA-A*25:01	7.942063872690141e-06	1.3856457784158026e-05	not-binder
ADLINAGKE	HLA-A*25:01	1.2057696167833143e-05	1.1127827139927191e-05	not-binder
LGPIKDGRI	HLA-A*25:01	3.0404281915252795e-05	2.699641584643095e-05	not-binder
DLPKKTRKE	HLA-A*25:01	0.0005720158136682585	0.0004357714680458395	not-binder
QPNHPNGMT	HLA-A*25:01	1.604605359943889e-05	1.9172348953660698e-05	not-binder
ESDDPVETA	HLA-A*25:01	6.561795514272716e-05	7.892577756159598e-05	not-binder
ETFNVGSMP	HLA-A*25:01	0.08993881507776677	0.10833301016459541	not-binder
CVSIAGRVV	HLA-A*25:01	0.0013122017977821089	0.001471357684148094	not-binder
TSGVVTCCT	HLA-A*25:01	0.0002148130171917728	0.00023597054478064505	not-binder
RHFAQRERT	HLA-A*25:01	7.789658785506415e-07	6.543780036023071e-07	not-binder
ERVGGHRLF	HLA-A*25:01	0.0018264864214870614	0.0028521652838335693	not-binder
SMATLLAGI	HLA-A*25:01	0.01095220324350521	0.006124856638243261	not-binder
LHKLEIEAL	HLA-A*25:01	4.964960586590905e-05	8.36104617450907e-05	not-binder
SEVVFERIL	HLA-A*25:01	0.0001321739966442692	9.893500019577749e-05	not-binder
GAHRVTGRV	HLA-A*25:01	0.00014855945241833978	0.00018421613808950298	not-binder
NPVTGLLSA	HLA-A*25:01	0.0003462937758740736	0.0005189259158498153	not-binder
DELRFVLIT	HLA-A*25:01	0.00023666818768788289	0.00044457696121717147	not-binder
LALEHNIPV	HLA-A*25:01	0.0011039758217521011	0.0009106921290379806	not-binder
FSSRLLVNE	HLA-A*25:01	2.6374391449568434e-05	4.6000979760748464e-05	not-binder
GHINTRSQV	HLA-A*25:01	8.347609255565658e-06	6.151365797955063e-06	not-binder
MVLNGWELG	HLA-A*25:01	0.0019089434591478493	0.003775746591766688	not-binder
DPVRRFPGI	HLA-A*25:01	0.12523969032336027	0.15639218876996672	not-binder
PQDVDFSHA	HLA-A*25:01	1.6146522770377203e-06	2.3541405519482156e-06	not-binder
TGGDKSNSF	HLA-A*25:01	0.02712369619503079	0.04732346581802688	not-binder
HSYLSDIAV	HLA-A*25:01	0.008562602957317722	0.01288601943812471	not-binder
VGWIYTRIL	HLA-A*25:01	1.3056460226801291e-05	1.6347067595385274e-05	not-binder
KIRKQKLEK	HLA-A*25:01	3.6305359140875736e-05	5.8000596903096185e-05	not-binder
LKLCGHKCI	HLA-A*25:01	0.0001335525262084386	0.000222943476541678	not-binder
LVAGFVLNK	HLA-A*25:01	0.018361775056519036	0.03265534364855202	not-binder
LEQIKRIAQ	HLA-A*25:01	2.1373596837293007e-05	2.0653651522339433e-05	not-binder
VTALFLSKV	HLA-A*25:01	0.006589371466543525	0.008171238206906255	not-binder
DKAGRTGEH	HLA-A*25:01	8.75631560163015e-05	0.00011542609617570966	not-binder
IYTEKEAAH	HLA-A*25:01	4.005236097555098e-05	4.5633591320697446e-05	not-binder
KSNRNKVDS	HLA-A*25:01	7.576973235178981e-07	1.3938186050252034e-06	not-binder
ENVLEILKE	HLA-A*25:01	0.003802004328554176	0.004764275780237471	not-binder
SCDPETGSI	HLA-A*25:01	3.5203509573733525e-05	2.235988071432796e-05	not-binder
IERIELNRN	HLA-A*25:01	1.7396989532603156e-05	2.365312727110914e-05	not-binder
GHPLELLER	HLA-A*25:01	0.0008016027472422139	0.0015975912935227044	not-binder
DAEVSIVVR	HLA-A*25:01	0.020762287231627853	0.019714705982697204	not-binder
ELGGDSIKA	HLA-A*25:01	0.004401238996251777	0.008319595715781017	not-binder
KDWLAWLDS	HLA-A*25:01	3.223891324794122e-06	6.366952683363542e-06	not-binder
VNADLVGKF	HLA-A*25:01	0.09615848986431956	0.17961188982644388	not-binder
SNDLVKEVV	HLA-A*25:01	2.498920030120644e-05	4.128823987548273e-05	not-binder
SILAEKLGM	HLA-A*25:01	0.021310089621692896	0.01779016532572178	not-binder
LAQYKLPIK	HLA-A*25:01	0.0001590903880942074	0.00027932106467975945	not-binder
DNDQLFTMK	HLA-A*25:01	0.000682626898833405	0.0012656916217828687	not-binder
NLSSSDPML	HLA-A*25:01	8.8920919020552e-05	0.00016707220399656198	not-binder
IGDFHYNGH	HLA-A*25:01	1.8663699481963335e-05	2.263546366506004e-05	not-binder
NLIGAVARV	HLA-A*25:01	0.08646920621395111	0.117726381582956	not-binder
PGSGRESAL	HLA-A*25:01	1.170274610506894e-06	9.478082533306987e-07	not-binder
KTPAERLRG	HLA-A*25:01	6.3746720780955e-05	8.022435943317522e-05	not-binder
GPQLPAPNM	HLA-A*25:01	2.8119505992663106e-05	4.729013561149566e-05	not-binder
QEELPAPSL	HLA-A*25:01	0.00026296360192645807	0.0002514757481494657	not-binder
ACERAKRTL	HLA-A*25:01	1.1135276233475988e-06	2.0573932750037975e-06	not-binder
AEGRVAWAL	HLA-A*25:01	0.0009268247760701343	0.0009775781667575188	not-binder
IATEEYESM	HLA-A*25:01	0.0022139123968372585	0.0029236456753150594	not-binder
PVGSGDRVC	HLA-A*25:01	2.168629217568635e-06	1.787479373708172e-06	not-binder
LDKNVHVPA	HLA-A*25:01	2.2440694871761478e-05	1.8630818032611436e-05	not-binder
ENYNVSAGD	HLA-A*25:01	0.0003874103051202837	0.0003016412175175201	not-binder
DGTEEYLCK	HLA-A*25:01	0.003318110389955109	0.005826238803412678	not-binder
DVVLLDVTP	HLA-A*25:01	0.0004183992029012984	0.00043262063775311116	not-binder
AAEQGKPIL	HLA-A*25:01	7.159568670260797e-05	0.0001353115088253629	not-binder
IIKNRESVE	HLA-A*25:01	3.608313778720173e-05	5.6916055012822025e-05	not-binder
DPKKDVDGF	HLA-A*25:01	0.03249462088569999	0.04655770201318321	not-binder
YVLNGGEVA	HLA-A*25:01	0.0015814314766203097	0.0020522645201153564	not-binder
KPNSIFDYK	HLA-A*25:01	0.00011174065251209341	0.0002029018235608096	not-binder
YTNVTAKDV	HLA-A*25:01	0.03213434408135072	0.06213824408954985	not-binder
KASRYEQEK	HLA-A*25:01	1.015945290848961e-06	1.2159289113174451e-06	not-binder
LKETLHFKD	HLA-A*25:01	8.585156171037057e-06	1.4310465848032084e-05	not-binder
PTYSSMIPA	HLA-A*25:01	0.00013470214123003643	0.00017207522795692316	not-binder
GTAGVPSTS	HLA-A*25:01	0.005037346051449276	0.006807139218990442	not-binder
RVAEAAEND	HLA-A*25:01	0.00016487560210407537	0.0002246579153355132	not-binder
GRARSGGAS	HLA-A*25:01	2.9674694383641232e-06	4.712055365245436e-06	not-binder
LIHQVVVAY	HLA-A*25:01	0.31083945631980897	0.11666527638610173	not-binder
GLDLPARIY	HLA-A*25:01	7.619077398430818e-05	0.00012341553683518387	not-binder
EAHVAAETA	HLA-A*25:01	0.0037746368489933956	0.0073754798665628535	not-binder
HPMPRGCLA	HLA-A*25:01	0.00019860169413732365	0.00019898968758379071	not-binder
WGQHHVSVG	HLA-A*25:01	0.00010009068510044016	0.0001621369192964887	not-binder
LAIAATFIA	HLA-A*25:01	0.00043081567928311416	0.0007652622335334521	not-binder
SLSRVNQEK	HLA-A*25:01	0.00013105027911719525	0.00024694459360638114	not-binder
ETVVGSHLK	HLA-A*25:01	0.335171646339586	0.3431202183116289	ambiguous
PLEISKKLD	HLA-A*25:01	1.625823820283756e-06	2.1504261522430004e-06	not-binder
RGLAEISRL	HLA-A*25:01	1.1538787026665886e-05	1.5066262918783122e-05	not-binder
AGKSEQGDK	HLA-A*25:01	1.0151743219575376e-05	1.7779320014580834e-05	not-binder
CGSPSCHSL	HLA-A*25:01	0.00014562739452230744	7.456461907660132e-05	not-binder
CAIERDLKV	HLA-A*25:01	0.03328040107153356	0.05310640784601449	not-binder
VFKAEVEKR	HLA-A*25:01	0.000601416397975818	0.0007023161907088349	not-binder
NPEFTMLEW	HLA-A*25:01	0.0005296320932757226	0.0006413395336921074	not-binder
NQLPFKILR	HLA-A*25:01	0.005515037731129269	0.009809958953345879	not-binder
EFEMWEKEA	HLA-A*25:01	4.433220446173891e-05	5.5499649439861845e-05	not-binder
PKISFILKI	HLA-A*25:01	1.0375297074460832e-05	1.6252447122656628e-05	not-binder
EEYYVGYLT	HLA-A*25:01	0.00026658297013568697	0.00037681613083916224	not-binder
PSTSTHKEP	HLA-A*25:01	3.3503736861201226e-06	4.412704236158424e-06	not-binder
VTAALRAHA	HLA-A*25:01	0.0008164456896338379	0.0009066944666343681	not-binder
VQHPHKTVR	HLA-A*25:01	0.013857231210027975	0.026279307839348356	not-binder
LLAQSRVPG	HLA-A*25:01	0.0002717600036973522	0.00040869112211368156	not-binder
LLGVKVLRL	HLA-A*25:01	1.2766721972923278e-05	2.1689753515868183e-05	not-binder
DWKPAEDTY	HLA-A*25:01	0.009662415720231365	0.014835447442363836	not-binder
LKIIGKGSF	HLA-A*25:01	0.0005622130348456267	0.0008420491156725333	not-binder
QRPGPGAGG	HLA-A*25:01	0.00022815984606836537	0.0003514351834812275	not-binder
IAAGVTLLP	HLA-A*25:01	0.0002561704575441581	0.000458950736160967	not-binder
RQYHQKHLK	HLA-A*25:01	0.0032034562494573037	0.0040934462979789026	not-binder
SDAEPHYLP	HLA-A*25:01	7.491446401095559e-05	0.00011866326455048258	not-binder
ALVALNQHA	HLA-A*25:01	0.0002485417137677359	0.00041647968001554066	not-binder
TDEANGFRV	HLA-A*25:01	9.375916033604881e-05	0.00014500225291727223	not-binder
NYCLIVGSE	HLA-A*25:01	1.0250285964308326e-05	1.8884006775498234e-05	not-binder
VIASGGVGT	HLA-A*25:01	0.0003206404357911197	0.00029622367168734883	not-binder
RKSTEIFQA	HLA-A*25:01	4.726458720938354e-06	9.10030347117618e-06	not-binder
RCLKQVHLV	HLA-A*25:01	1.4075379898770279e-05	2.644630322897193e-05	not-binder
MFYAGKLKG	HLA-A*25:01	0.00027384314548442037	0.0005308892164030898	not-binder
LVITAGQRG	HLA-A*25:01	0.0005384190865697746	0.00047207407804064253	not-binder
LDGSLYGIG	HLA-A*25:01	2.477212754818936e-05	2.5796861135681207e-05	not-binder
NFSFKTSPG	HLA-A*25:01	9.153788395295792e-05	0.00013588906868215638	not-binder
RDDAYVSKR	HLA-A*25:01	0.0026369904587511426	0.005137806606564749	not-binder
PVPDSKEVM	HLA-A*25:01	0.000473964010598138	0.000344944178203802	not-binder
DDTKDLYLF	HLA-A*25:01	0.009076888134222827	0.007978367546720017	not-binder
TDDYGSEHT	HLA-A*25:01	3.398037343980975e-06	4.771490800858354e-06	not-binder
VRVGKAGKS	HLA-A*25:01	2.837670581651158e-05	5.600139563199918e-05	not-binder
VKLFPHRNS	HLA-A*25:01	3.53044234069344e-08	3.947299620197088e-08	not-binder
TIPMGGYQY	HLA-A*25:01	0.3946918711066246	0.32411958130543045	ambiguous
DYAGSTKYI	HLA-A*25:01	0.012094640202121809	0.012747694725702818	not-binder
IPGYAKRYI	HLA-A*25:01	4.425215972787555e-05	4.605767103881593e-05	not-binder
FCGVHESPP	HLA-A*25:01	1.7774291488178994e-06	2.294353644889953e-06	not-binder
AQTMLDESG	HLA-A*25:01	2.5833322509782875e-05	3.4613016977811486e-05	not-binder
LKIQIEMEK	HLA-A*25:01	9.319738168499931e-06	1.2157267561223203e-05	not-binder
VSDYHDRAV	HLA-A*25:01	1.0039032896713707e-05	7.152611113458558e-06	not-binder
KIANSVYAA	HLA-A*25:01	0.0002495586983059184	0.0002404737446946075	not-binder
ITAIQMDIK	HLA-A*25:01	0.0014420977694548753	0.0023394798152434806	not-binder
RIEEDTFIR	HLA-A*25:01	0.0020981519542829117	0.0024681532982110278	not-binder
ELLVKVVRR	HLA-A*25:01	0.029108941325102933	0.05243849891287684	not-binder
WSPLSENSR	HLA-A*25:01	0.004278037933561229	0.008449375656946215	not-binder
NHEKLNAHG	HLA-A*25:01	3.7250465744972927e-06	6.059829289232263e-06	not-binder
DLYNIIFPI	HLA-A*25:01	0.039492815791163594	0.03336664015877273	not-binder
PIRPEILVR	HLA-A*25:01	0.0015200378108012557	0.0028206686547062256	not-binder
ENVKAKIQD	HLA-A*25:01	0.00036835580358456354	0.0005004209371519091	not-binder
IQGGPLEHV	HLA-A*25:01	2.7815435686306955e-05	4.636471161601059e-05	not-binder
SQGFRLWEE	HLA-A*25:01	1.0948923785214503e-05	1.3299176286043867e-05	not-binder
RHESRRIDN	HLA-A*25:01	6.927825495078865e-07	6.916892843468956e-07	not-binder
VSEGPKGLK	HLA-A*25:01	8.955375829273748e-05	0.00010734809114289693	not-binder
VIIRKNAVK	HLA-A*25:01	0.0005414834533447266	0.0008330287412825869	not-binder
HGSHGNKAK	HLA-A*25:01	0.00019272830128813645	0.0002551754299583175	not-binder
IEAFKSVSD	HLA-A*25:01	4.3046823634596e-06	3.936775435894929e-06	not-binder
IVAGTTAFK	HLA-A*25:01	0.03190227728337049	0.028912500983460383	not-binder
TLPYLLARK	HLA-A*25:01	0.000808363633878928	0.001105269560994923	not-binder
PNCDKIVPG	HLA-A*25:01	3.623693380490067e-05	5.6048133259743724e-05	not-binder
NDYAKQVKK	HLA-A*25:01	0.00013629634358380827	0.00018215414613963687	not-binder
TKILKEGIE	HLA-A*25:01	1.6702833502184323e-06	2.324640830302731e-06	not-binder
LAGIKTRGV	HLA-A*25:01	6.172861428694887e-05	9.328344272006972e-05	not-binder
ALLENTELD	HLA-A*25:01	9.241932707482192e-06	1.421496900824153e-05	not-binder
TLKQNQSKA	HLA-A*25:01	3.992078978853897e-05	4.535807197531593e-05	not-binder
TDNGFDALF	HLA-A*25:01	0.006138255378095892	0.010826129410791955	not-binder
GFAHGVMNT	HLA-A*25:01	4.9340320379087645e-05	6.944457325472632e-05	not-binder
RAVSTIRRE	HLA-A*25:01	6.310350231686356e-07	7.804395561581009e-07	not-binder
YNRGYIDAF	HLA-A*25:01	0.012980492948554457	0.012615032874808967	not-binder
FEKSNVNFT	HLA-A*25:01	1.806467489586794e-05	2.688222225630719e-05	not-binder
RRYEIKGVK	HLA-A*25:01	3.974726427340425e-05	7.423723820288167e-05	not-binder
SNGGFFVLN	HLA-A*25:01	0.00019835383963311414	0.0003270474780926409	not-binder
PRKALPDLP	HLA-A*25:01	1.3645464312261879e-06	2.443176959769189e-06	not-binder
GVLYILAIS	HLA-A*25:01	0.00276510127335996	0.005435936298300305	not-binder
FSILFKQTG	HLA-A*25:01	0.00022674495483947788	0.0004278544286768063	not-binder
QNNAIEEFK	HLA-A*25:01	0.0017775947793666092	0.0033820281227726757	not-binder
IEEAGYKPG	HLA-A*25:01	6.613193701578978e-05	8.330498504075936e-05	not-binder
EAKHTQVFR	HLA-A*25:01	0.21443661152152343	0.3547638622069482	not-binder
ISGITSDKA	HLA-A*25:01	2.047736885777418e-05	4.0485112383610945e-05	not-binder
FDPLLALCV	HLA-A*25:01	0.002354582928819582	0.002631276395101256	not-binder
NDLYEDLRD	HLA-A*25:01	1.0908283569355248e-05	1.0977159505112057e-05	not-binder
ISEICKWLL	HLA-A*25:01	0.00014913104441456327	0.00016636556430315165	not-binder
GLHKFMNWD	HLA-A*25:01	3.7472086114576085e-05	1.1903978819210949e-05	not-binder
RFENYHRLI	HLA-A*25:01	0.00018943547572689568	0.0002889041149429203	not-binder
EWHETLTQW	HLA-A*25:01	0.1585283303167671	0.28104212726921746	not-binder
ITINTAHVE	HLA-A*25:01	2.23006022821437e-05	1.2250283529214343e-05	not-binder
SVIDNSKIT	HLA-A*25:01	0.061407876334851605	0.05700893849422147	not-binder
RQIPVSNPD	HLA-A*25:01	2.5078398623845642e-05	4.206748323117543e-05	not-binder
QADYVEEIV	HLA-A*25:01	1.521540287967582e-05	2.4535021870353342e-05	not-binder
LRGHTRVHV	HLA-A*25:01	4.718118385316217e-07	6.067588912775007e-07	not-binder
TNAHAAKAS	HLA-A*25:01	0.00018997229544766016	0.00030972934969992203	not-binder
AFARAWFKL	HLA-A*25:01	0.0008003903297094439	0.0015050696490047082	not-binder
VYNLVQEVA	HLA-A*25:01	8.923761316737e-06	1.6765187099119444e-05	not-binder
KITRPLASA	HLA-A*25:01	0.00010006867140077702	0.00012872639545831682	not-binder
IRYNYDKNK	HLA-A*25:01	1.2629921851470272e-05	1.6495513696582078e-05	not-binder
EEDLAELAR	HLA-A*25:01	0.023916505757605934	0.04026922372209047	not-binder
TAFSSVTHI	HLA-A*25:01	0.07207315365667455	0.07457371114847874	not-binder
NGDDDNTDC	HLA-A*25:01	7.764862842304931e-07	7.418040188966233e-07	not-binder
QLALATWTI	HLA-A*25:01	0.008072908548638225	0.009836614047894177	not-binder
IGSRPSART	HLA-A*25:01	1.7208612462127348e-06	2.2788881263666736e-06	not-binder
RTMIPLGSC	HLA-A*25:01	0.002673947731818771	0.0026171651228458046	not-binder
EQLKFLRFP	HLA-A*25:01	9.211373877633377e-05	0.00010307413054828454	not-binder
RLTVPGDGT	HLA-A*25:01	5.195713002652605e-05	0.00010141848200744913	not-binder
ASLRQARLP	HLA-A*25:01	5.225925958460276e-06	6.589898850397116e-06	not-binder
GFLEANMFS	HLA-A*25:01	0.00038197424814825356	0.0004666117323209253	not-binder
EKPNTGSIF	HLA-A*25:01	0.019063620905944843	0.0226986393260226	not-binder
LPFIMRYGY	HLA-A*25:01	0.03890200107707642	0.029614228166022924	not-binder
ETKKFKKKY	HLA-A*25:01	0.729185265302658	0.31921240406989454	binder
FIECLLRQK	HLA-A*25:01	0.00042590413749543643	0.0007367707362104051	not-binder
DKKQLEISG	HLA-A*25:01	3.399442463846436e-05	3.6755571453789944e-05	not-binder
ILLDGKPVR	HLA-A*25:01	0.017890368754160592	0.030877885496648747	not-binder
IDDYHLITN	HLA-A*25:01	1.069836071874164e-05	6.8260220179996065e-06	not-binder
GKRDSVINI	HLA-A*25:01	9.761070959939389e-05	0.00011499258194096997	not-binder
LDELPGGRQ	HLA-A*25:01	8.174305574328855e-05	9.461086799059736e-05	not-binder
GLFVNMTSK	HLA-A*25:01	0.0012983621459785155	0.0023274746938845075	not-binder
VKPMVVMTA	HLA-A*25:01	6.374796858921173e-06	1.1592202594982357e-05	not-binder
PVCSPLPID	HLA-A*25:01	2.0470963508500973e-05	2.9846756912433584e-05	not-binder
SAKKDSKKK	HLA-A*25:01	0.001768108996634148	0.00285404046394097	not-binder
RYRRLDLFQ	HLA-A*25:01	9.00635641780667e-06	1.6746982578690272e-05	not-binder
AQPNSTICP	HLA-A*25:01	4.544005329734091e-05	7.633793652355719e-05	not-binder
EGTVDAAHA	HLA-A*25:01	0.0001534157097012212	0.00019543330551964155	not-binder
AGSDIGGAT	HLA-A*25:01	4.046191727624659e-06	4.205494649582916e-06	not-binder
HDLFSLDEM	HLA-A*25:01	0.0004827135148389061	0.0009073298023862766	not-binder
MTMYFYEAN	HLA-A*25:01	0.011626242669581188	0.017687051977480814	not-binder
WKTASTIVE	HLA-A*25:01	1.8297118558940894e-06	1.9988499858796706e-06	not-binder
LEARITGNI	HLA-A*25:01	0.0005967054898064816	0.00045128875498589785	not-binder
SELLFSVLK	HLA-A*25:01	0.0010511131405792184	0.001813990016312986	not-binder
KGQGIVLNE	HLA-A*25:01	6.407432678656733e-07	1.0339385844109115e-06	not-binder
AALLPGIEV	HLA-A*25:01	7.34052611655045e-06	9.802070257501369e-06	not-binder
AVVATGVVC	HLA-A*25:01	0.004586973526966176	0.005666904768438638	not-binder
RLAVLGQQC	HLA-A*25:01	0.00022920096080270014	0.0004199328988592847	not-binder
TLATGINFF	HLA-A*25:01	0.08459078203886747	0.08303212917647584	not-binder
YLILKERAE	HLA-A*25:01	2.4022303092285924e-06	3.5595443447268727e-06	not-binder
LLPIKLPQL	HLA-A*25:01	0.001110057410915033	0.0016693505043351934	not-binder
LKIPYSILE	HLA-A*25:01	8.163172173947458e-07	1.2768287694392783e-06	not-binder
TSWFSEQKK	HLA-A*25:01	0.0001100444080882936	0.00015347576648719314	not-binder
FNFDFVKCE	HLA-A*25:01	3.831890801393456e-05	2.2407582801832697e-05	not-binder
ELEVYKAEN	HLA-A*25:01	9.704564459767084e-05	0.00013360804352535984	not-binder
HFAEELTGR	HLA-A*25:01	0.006054686990682967	0.008261060238689149	not-binder
IEECDSLDI	HLA-A*25:01	3.209348488582009e-05	3.7114932876364424e-05	not-binder
GMEPIGGAW	HLA-A*25:01	0.0004501166644331533	0.00041730706822672885	not-binder
GDNLSATFS	HLA-A*25:01	1.6953242550243885e-05	1.963503179559084e-05	not-binder
RSQSEALDE	HLA-A*25:01	1.4980681073070712e-07	2.2741542840852412e-07	not-binder
ATIATEEVF	HLA-A*25:01	0.011376424541231245	0.014213025835105104	not-binder
NVPAVLYGH	HLA-A*25:01	0.09046067241579295	0.11688138993609977	not-binder
HQMYTVKGV	HLA-A*25:01	0.0026304775070457253	0.0029713569564594725	not-binder
TFQLANAEV	HLA-A*25:01	0.0005674018862237062	0.0011048965195984135	not-binder
AGFSPDWSP	HLA-A*25:01	3.886815826774637e-05	7.537075736489323e-05	not-binder
GMTAAHKTL	HLA-A*25:01	8.55648293523359e-05	0.00010549885842678536	not-binder
VADLKQYLI	HLA-A*25:01	0.0002034214779996546	0.00021463796681074078	not-binder
EALNLENKS	HLA-A*25:01	0.0010437964534503407	0.0012882628413608476	not-binder
FPSLESDSL	HLA-A*25:01	0.0028066895967640447	0.005009069389521538	not-binder
DLTVEEGQR	HLA-A*25:01	0.12797904720937367	0.1944264257325987	not-binder
INKTAFKLF	HLA-A*25:01	0.0008333435170811754	0.0007295976012984626	not-binder
PDGTEIARG	HLA-A*25:01	1.8410910159080696e-05	3.532515345202677e-05	not-binder
IKRLQGVLT	HLA-A*25:01	5.845007660876256e-07	1.0471571087790034e-06	not-binder
DLWVPWYGG	HLA-A*25:01	0.0013606616856122855	0.0024123547444474683	not-binder
PEWFRNILS	HLA-A*25:01	1.4713436358781972e-06	1.3902337911895852e-06	not-binder
LDFEFDPKD	HLA-A*25:01	2.4351345482864774e-05	2.5226342992584752e-05	not-binder
TKNQVLHKH	HLA-A*25:01	1.1849670822927649e-05	1.7316144466843834e-05	not-binder
RYTTTLDHP	HLA-A*25:01	3.635916083928343e-06	3.3684484138232055e-06	not-binder
FIKPTVIVD	HLA-A*25:01	0.00011859087244374678	0.00014456411847893033	not-binder
VRKKEGLKQ	HLA-A*25:01	4.043745110493546e-06	5.043067762786912e-06	not-binder
HFGLEEGEG	HLA-A*25:01	2.0822757535654544e-05	2.9881931517440915e-05	not-binder
SLSKLRKIT	HLA-A*25:01	8.50047799474396e-06	1.5250299306202642e-05	not-binder
ADAALDLRA	HLA-A*25:01	2.860483504107947e-06	3.3065551144813792e-06	not-binder
AAQRNGAGR	HLA-A*25:01	0.02988000217387956	0.05919098839452495	not-binder
ASHHIAAGT	HLA-A*25:01	0.00010724430703703546	0.00010701065888852297	not-binder
LLRDNSERD	HLA-A*25:01	7.0961436136940396e-06	7.67701767806471e-06	not-binder
DYETQIKSL	HLA-A*25:01	0.0001953830611455487	0.00017284548665619766	not-binder
NGEWIASAD	HLA-A*25:01	2.1948272645407154e-05	4.215873150001658e-05	not-binder
RKLRVTTAY	HLA-A*25:01	0.000385716658365709	0.0004461806166808424	not-binder
CESLQKLDL	HLA-A*25:01	2.8265187677334324e-05	3.371438746997013e-05	not-binder
FELLARLCP	HLA-A*25:01	1.1915460402178723e-05	9.929905618773846e-06	not-binder
TILARTLAK	HLA-A*25:01	0.005514166372332952	0.007182736892145498	not-binder
KRLAWQGDG	HLA-A*25:01	2.670655969201326e-06	3.620786754760922e-06	not-binder
EPADPALPP	HLA-A*25:01	0.022023426347004715	0.03053611814367505	not-binder
QLQSPQSSL	HLA-A*25:01	0.0002675730487680994	0.00036543800130321475	not-binder
PPGFDASMA	HLA-A*25:01	1.3295181747530193e-06	2.1975747270624067e-06	not-binder
IVDAEEMIK	HLA-A*25:01	0.0027485756558331075	0.005285035376841377	not-binder
IKRNTTIPT	HLA-A*25:01	2.514167644290799e-06	3.3714609220939035e-06	not-binder
DLIPPLSKL	HLA-A*25:01	0.40467027127742766	0.24770095131435554	ambiguous
RDDSVTPQQ	HLA-A*25:01	2.588155847682572e-06	4.820198112626367e-06	not-binder
TVVKNGKIL	HLA-A*25:01	0.08394036456666072	0.09822050533653974	not-binder
SGVPPFWDE	HLA-A*25:01	3.866842178803509e-05	7.572881328776014e-05	not-binder
FRYGWTPLM	HLA-A*25:01	0.0015735454064270016	0.002080719664542571	not-binder
LQKENKELR	HLA-A*25:01	0.0025062293173419904	0.004112290894088864	not-binder
MRPLENPIK	HLA-A*25:01	1.5701445175153594e-06	1.7834079040633661e-06	not-binder
AVDHDTEEV	HLA-A*25:01	5.860240955257723e-05	8.136036551108797e-05	not-binder
AVGSMSMLA	HLA-A*25:01	0.0008747852153646818	0.0010839339108669396	not-binder
PWIAVAYSA	HLA-A*25:01	8.491496372755591e-05	0.00016064641485663127	not-binder
LNIQTQTQT	HLA-A*25:01	6.7852312696625726e-06	1.2350429906912031e-05	not-binder
RRTGVEPVT	HLA-A*25:01	6.134674575683378e-07	7.898011400207988e-07	not-binder
TIEQYRING	HLA-A*25:01	7.212451743612291e-05	0.00011521790796512637	not-binder
ERPTECAVF	HLA-A*25:01	0.012739691206752468	0.016117200652277414	not-binder
PSSHQGSGS	HLA-A*25:01	2.8741730465898367e-06	2.156999557986175e-06	not-binder
IHRRKTRAV	HLA-A*25:01	1.911184022240775e-06	3.1397584269752184e-06	not-binder
LDLCGTEFQ	HLA-A*25:01	1.852162174360572e-05	1.7062718420007326e-05	not-binder
QWFADVHQL	HLA-A*25:01	0.001112318190280348	0.0011871007429786087	not-binder
IQSIGLNGI	HLA-A*25:01	0.000506161009434436	0.0004684180089755929	not-binder
DILRVEIGP	HLA-A*25:01	0.0017378207616737917	0.003437729374060257	not-binder
GKPIHHFIG	HLA-A*25:01	2.8276119544007328e-06	4.115782203287679e-06	not-binder
RIGRKYEDT	HLA-A*25:01	1.367604732729899e-06	1.5515379145171653e-06	not-binder
LASTKEKPC	HLA-A*25:01	9.260761968424118e-06	1.3917664267353228e-05	not-binder
PLHMDDKFL	HLA-A*25:01	2.8014576142254554e-05	4.4937600800301314e-05	not-binder
ISESCFRDP	HLA-A*25:01	3.5537225118176252e-06	3.562338753754453e-06	not-binder
YVKSLISIT	HLA-A*25:01	0.002967615562013748	0.0025512869678567117	not-binder
[truncated: 4,907 more rows]
