# Supplementary material for: Peptidome Surveillance Across Evolving SARS-CoV-2 Lineages Reveals HLA Binding Conservation in Nucleocapsid Among Variants With Most Potential for T-Cell Epitope Loss in Spike
Source: Front Immunol. 2022 Jun 23;13:918928. doi: 10.3389/fimmu.2022.918928 (PMC9260595; doi:10.3389/fimmu.2022.918928)
Supplement: Supplementary file 4 [file DataSheet_4.zip › cnn_results/HLA-A02_05_predictionsCNN.csv]

peptide	allele	prediction	prediction_std	classification
AAAAAAAAAAA	HLA-A*02:05	0.8324745744466782	0.333726790457102	binder
AAAAAAAAVAA	HLA-A*02:05	0.8320669412612915	0.3319918348739483	binder
AAAAAAAVTAA	HLA-A*02:05	0.8151323527097702	0.34362248384068256	binder
AAAAAAPAAAA	HLA-A*02:05	0.8835554718971252	0.2281656246067321	binder
AAAAAAPAAPA	HLA-A*02:05	0.8804938733577728	0.22749183139624538	binder
AAAAAPALAAA	HLA-A*02:05	0.8349624812602997	0.23537873376220608	binder
AAAAAVDPH	HLA-A*02:05	0.00038450977717729984	0.0004187551041397615	not-binder
AAAAPAAATAA	HLA-A*02:05	0.8913774251937866	0.20792682515671115	binder
AAADITSSL	HLA-A*02:05	0.9763429880142211	0.026744685091811493	binder
AAADIVNFL	HLA-A*02:05	0.983268928527832	0.010565095509765046	binder
AAAPTANLL	HLA-A*02:05	0.8597527146339417	0.1018242086168068	binder
AAFDFLLQRV	HLA-A*02:05	0.7537371993064881	0.10135558655855006	binder
AAFGGTFKKV	HLA-A*02:05	0.6346968293190003	0.1491508300999926	binder
AAFGRDLFLA	HLA-A*02:05	0.3833324059844017	0.16437639129132325	not-binder
AAFLGHLEVL	HLA-A*02:05	0.2967210102826357	0.22777617334467198	not-binder
AAFQETLETL	HLA-A*02:05	0.3072534095495939	0.19292745131199251	not-binder
AAGAGTGYFLF	HLA-A*02:05	0.12257057974202326	0.218354765149297	not-binder
AAGPPTHEV	HLA-A*02:05	0.830191969871521	0.22271739035032548	binder
AAIKIIRQL	HLA-A*02:05	0.597455769777298	0.2623210617734291	ambiguous
AAISQVDRL	HLA-A*02:05	0.5298952959477902	0.2958670611438501	ambiguous
AALALLFAIH	HLA-A*02:05	0.0009444954893808699	0.0018083853408170018	not-binder
AAPEGKRSL	HLA-A*02:05	0.2398213930428028	0.16553913593263583	not-binder
AASPIITLV	HLA-A*02:05	0.9219079375267029	0.04442097496080694	binder
AAVEKLHHL	HLA-A*02:05	0.797546899318695	0.14083321640164312	binder
AAYDQNITPLHTDF	HLA-A*02:05	0.0035560517889280164	0.005079538147009052	not-binder
AAYVGDLQTL	HLA-A*02:05	0.5042811896651983	0.27164876465379734	ambiguous
ADASLLKKV	HLA-A*02:05	0.12450443524867297	0.12083370217352159	not-binder
ADVDAATLAR	HLA-A*02:05	0.021552110381162493	0.028511129314755666	not-binder
AEQRGENALKD	HLA-A*02:05	0.019577575055882333	0.03895644773741111	not-binder
AGAPARAVSAV	HLA-A*02:05	0.11628649719059467	0.1528827541043817	not-binder
AGAPVYLAA	HLA-A*02:05	0.04553796164691448	0.021203530219922568	not-binder
AGAPVYMAA	HLA-A*02:05	0.03290100190788507	0.0263644654849605	not-binder
AGFAGDDAPR	HLA-A*02:05	0.04725579416844994	0.07294884477409061	not-binder
AIAPCEVTVPA	HLA-A*02:05	0.4358525946736336	0.3457511636470846	ambiguous
AIAPIIAAV	HLA-A*02:05	0.9869311332702637	0.005979299533095741	binder
AIATELAQA	HLA-A*02:05	0.6263566464185715	0.2804565338278204	ambiguous
AIEHLDKI	HLA-A*02:05	0.003992595459567383	0.005187818459290471	not-binder
AIFDRVLTEL	HLA-A*02:05	0.9631208419799805	0.021194731237810214	binder
AIFEYIDRL	HLA-A*02:05	0.9577066898345947	0.03435475692396687	binder
AIFPFNIHEN	HLA-A*02:05	0.03623279047897086	0.04525075093098424	not-binder
AIFPTPDPAAL	HLA-A*02:05	0.7050223648548126	0.21090299413386665	binder
AIFSEDLENL	HLA-A*02:05	0.8440162658691406	0.15202910285229426	binder
AIIDGKIFCV	HLA-A*02:05	0.9566186189651489	0.05239493404883251	binder
AIIEYMPLL	HLA-A*02:05	0.9459511518478394	0.029600337642662348	binder
AIIPYIPTL	HLA-A*02:05	0.9786279559135437	0.009866566684062442	binder
AIIPYIPTLIT	HLA-A*02:05	0.06970091480761767	0.11985871578681356	not-binder
AIISKLVAL	HLA-A*02:05	0.9571471095085144	0.04180854824621293	binder
AIKEILTQV	HLA-A*02:05	0.9759418487548828	0.01836218147096786	binder
AIKELLDTV	HLA-A*02:05	0.9539593696594239	0.022369064497685883	binder
AIPDIINEI	HLA-A*02:05	0.954826009273529	0.027173307538291235	binder
AIPERVEEI	HLA-A*02:05	0.8723530292510986	0.06372725965900973	binder
AIVDLIHDI	HLA-A*02:05	0.8680904388427735	0.18008079468202026	binder
AIYDHINEGV	HLA-A*02:05	0.9878413677215576	0.008149831319209348	binder
AKNKLNDLED	HLA-A*02:05	0.005381652789947111	0.00992278189292358	not-binder
ALADFAELI	HLA-A*02:05	0.972351896762848	0.020164297991797857	binder
ALADKELLPSV	HLA-A*02:05	0.8608358561992645	0.20330391502804432	binder
ALAPASLTSA	HLA-A*02:05	0.9007091522216797	0.095811749638465	binder
ALEEQLQQIRAE	HLA-A*02:05	0.006938348131188832	0.006143294147522328	not-binder
ALFPAFIHQS	HLA-A*02:05	0.3809515118598938	0.24660496911062954	ambiguous
ALFPGDVDRL	HLA-A*02:05	0.9759374618530273	0.02036341755805217	binder
ALFPGVALL	HLA-A*02:05	0.9761446714401245	0.008673498860135147	binder
ALFPHLLQPVL	HLA-A*02:05	0.739838570356369	0.23409822554817408	binder
ALFPHLLQPVLW	HLA-A*02:05	0.04948659467918333	0.055016810517835836	not-binder
ALFQPHLINV	HLA-A*02:05	0.9299181818962097	0.038063382010208625	binder
ALFTGGMKES	HLA-A*02:05	0.2035163547610864	0.1305551761345693	not-binder
ALGPKPQGL	HLA-A*02:05	0.6011997640132904	0.1797066816048533	binder
ALIEAEKVAQV	HLA-A*02:05	0.9611256957054138	0.024015790276401227	binder
ALIEKLVEL	HLA-A*02:05	0.9943903923034668	0.005325726702646858	binder
ALIPVINKL	HLA-A*02:05	0.9834020256996154	0.011201676828856186	binder
ALKDEVQEL	HLA-A*02:05	0.9757277727127075	0.01506017177550415	binder
ALKERADSL	HLA-A*02:05	0.6803647756576539	0.10248995867697445	binder
ALKKALAAA	HLA-A*02:05	0.700309544801712	0.1774915683355612	binder
ALKKNLEKI	HLA-A*02:05	0.6131617188453674	0.24806662930651865	ambiguous
ALKPDLVNV	HLA-A*02:05	0.9350733399391175	0.06033764987940015	binder
ALKPEVDKL	HLA-A*02:05	0.6964874684810638	0.2171529354336121	binder
ALMDEVVKA	HLA-A*02:05	0.9655699729919434	0.00983050282488381	binder
ALPDQGIAKA	HLA-A*02:05	0.5699705898761749	0.26460750453628257	ambiguous
ALPEAIAAL	HLA-A*02:05	0.9638195991516113	0.026482241672927526	binder
ALPEIFTEL	HLA-A*02:05	0.988235080242157	0.008399417754830132	binder
ALPRHLHTA	HLA-A*02:05	0.43370106667280195	0.3111049292061049	ambiguous
ALSPNNHEV	HLA-A*02:05	0.9727116703987122	0.017946383847187476	binder
ALTHIDHSL	HLA-A*02:05	0.6823969662189484	0.2302475776235934	binder
ALYAVIEKA	HLA-A*02:05	0.7862732470035553	0.1996652679583395	binder
ALYDHLMDFL	HLA-A*02:05	0.9232326984405518	0.07250412025471996	binder
ALYPGQLVQL	HLA-A*02:05	0.9433886885643006	0.06824056546181029	binder
AMASIINRL	HLA-A*02:05	0.9881637334823609	0.007384503628404604	binder
AMFDHIPVGV	HLA-A*02:05	0.9852507472038269	0.01457492293802828	binder
AMFEHEMEES	HLA-A*02:05	0.4533842369914055	0.22747202085877932	ambiguous
AMIELVERL	HLA-A*02:05	0.9835880160331726	0.015210019676858096	binder
AMMAKAEYL	HLA-A*02:05	0.8221658766269684	0.23378159062513842	binder
APAAAAAAAAA	HLA-A*02:05	0.9451801180839539	0.07188895861216393	binder
APFPEVFG	HLA-A*02:05	0.0003889207870088285	0.0002879453439940312	not-binder
APILIATDVASR	HLA-A*02:05	0.00022639270699471582	0.00037387681631582725	not-binder
APSFSDIPNPI	HLA-A*02:05	0.05213839465286583	0.06192103613723217	not-binder
AQAEAAEQL	HLA-A*02:05	0.9058399796485901	0.06981775201886366	binder
AQAEDMNVKL	HLA-A*02:05	0.8754990816116333	0.13165491123922565	binder
AQAEIEQYRL	HLA-A*02:05	0.9228790640830994	0.03314307832361129	binder
AQAELQHVL	HLA-A*02:05	0.970482861995697	0.01778170049284776	binder
AQAESNKAFL	HLA-A*02:05	0.6829189538955689	0.11663451836680157	binder
AQAEVYKELR	HLA-A*02:05	0.17130446322262288	0.23284578639578585	not-binder
AQAGEFGDRL	HLA-A*02:05	0.5246799379587174	0.2990310364525711	ambiguous
AQAHMFVKL	HLA-A*02:05	0.7434575676918029	0.156150534328636	binder
AQAKEENVGL	HLA-A*02:05	0.626587700843811	0.17100371434384473	binder
AQAKIYWNL	HLA-A*02:05	0.9707851886749268	0.008602911392512064	binder
AQALINRGV	HLA-A*02:05	0.6907082915306091	0.1558345504382862	binder
AQAPDLQRV	HLA-A*02:05	0.9778619050979614	0.009488874688787893	binder
AQAPIAAVL	HLA-A*02:05	0.9570452690124511	0.015731912259490277	binder
AQAPPTFRA	HLA-A*02:05	0.7478628396987915	0.16355270271055966	binder
AQAQEVFFL	HLA-A*02:05	0.935716164112091	0.05654719170627252	binder
AQASFRDGL	HLA-A*02:05	0.680142329633236	0.3129678282133966	binder
AQASIKQLV	HLA-A*02:05	0.8918439745903015	0.08025841841834931	binder
AQFAEATQRL	HLA-A*02:05	0.8919364213943481	0.09915523099234975	binder
AQFAQKTEAL	HLA-A*02:05	0.7536189377307891	0.16848539462118964	binder
AQFEPSQRQNQVGV	HLA-A*02:05	0.04774167392170057	0.064223139027403	not-binder
AQFEPSQRQNQV	HLA-A*02:05	0.20621041730046272	0.24614957839517085	not-binder
AQFGYYFRV	HLA-A*02:05	0.9863668322563172	0.00760975773390769	binder
AQIAEGMAYI	HLA-A*02:05	0.9404379963874817	0.034984085321406636	binder
AQIDQYVGL	HLA-A*02:05	0.9790722012519837	0.010237121616666066	binder
AQIEGGVHGL	HLA-A*02:05	0.9670521497726441	0.03312110574251272	binder
AQIELLQLL	HLA-A*02:05	0.965157687664032	0.015691453772757737	binder
AQIKHLARL	HLA-A*02:05	0.9111822009086609	0.08086081406357834	binder
AQIKVTKEL	HLA-A*02:05	0.8776728510856628	0.1336915843643437	binder
AQILELPYA	HLA-A*02:05	0.5821606695652009	0.17409872664732393	ambiguous
AQIPVVFRL	HLA-A*02:05	0.9713005065917969	0.02610174992843561	binder
AQIPVVKTA	HLA-A*02:05	0.8490560293197632	0.08774682813159779	binder
AQIRTIAII	HLA-A*02:05	0.7364461660385132	0.1754991148009862	binder
AQITGTEHL	HLA-A*02:05	0.9339245557785034	0.04093687457253853	binder
AQMEVASFLL	HLA-A*02:05	0.8631064414978027	0.11122557690610502	binder
AQQNSGHFL	HLA-A*02:05	0.5754743814468384	0.1806203841485841	ambiguous
AQSRIALAL	HLA-A*02:05	0.6848800539970398	0.18408744273827113	binder
AQTTLRNVL	HLA-A*02:05	0.6069687008857727	0.15385947408060038	binder
AQVKPDGTYV	HLA-A*02:05	0.4937287747859955	0.3043045898591522	ambiguous
AQVNLKYLL	HLA-A*02:05	0.708564841747284	0.1334548268662338	binder
AQYDGAYKV	HLA-A*02:05	0.9813385486602784	0.018400645983126164	binder
AQYDPAKPNYI	HLA-A*02:05	0.5261774584650993	0.2705999201322427	ambiguous
AQYEDIAQK	HLA-A*02:05	0.40004085302352904	0.15165432911692103	not-binder
AQYEHDLEV	HLA-A*02:05	0.9825854301452637	0.015982740344860243	binder
AQYGKLESL	HLA-A*02:05	0.9622227668762207	0.026841286597940814	binder
AQYPSEHLI	HLA-A*02:05	0.8983926177024841	0.04691965604223344	binder
AQYSGAQVRV	HLA-A*02:05	0.9481865644454956	0.039453803733848804	binder
ASGLIHRV	HLA-A*02:05	0.06094820126891136	0.07653611712198613	not-binder
ASVSQNAIVSA	HLA-A*02:05	0.11907130614854396	0.16291773578797608	not-binder
ATAAKQVAAKP	HLA-A*02:05	0.018646772755892015	0.033588850884206156	not-binder
ATAPLISGV	HLA-A*02:05	0.9517277479171753	0.0383956353017893	binder
ATAPQTQHV	HLA-A*02:05	0.6974274158477783	0.1258346818945369	binder
ATFKGIVRA	HLA-A*02:05	0.28191825561225414	0.2799331873513568	not-binder
ATFPKEIQML	HLA-A*02:05	0.5402738660573959	0.28773343198348045	ambiguous
ATIDKVVKI	HLA-A*02:05	0.8432515621185303	0.15996442401806746	binder
ATIQKIPRL	HLA-A*02:05	0.505442687869072	0.1998653846367389	ambiguous
ATIRLLDVL	HLA-A*02:05	0.5100827246904374	0.2487210660367868	ambiguous
ATMERLEKV	HLA-A*02:05	0.7788885802030563	0.3077977764752929	binder
ATSYLSHQL	HLA-A*02:05	0.5442281723022461	0.15753069093287103	ambiguous
ATVEEVDAA	HLA-A*02:05	0.10984552539885044	0.13318739572053787	not-binder
ATVPIRLIINA	HLA-A*02:05	0.007934078862308524	0.006249499534005671	not-binder
ATYEDIVTL	HLA-A*02:05	0.7960870027542114	0.1354214550980127	binder
ATYPYQVVRA	HLA-A*02:05	0.18448969274759291	0.1381666892917182	not-binder
ATYTGRVDAV	HLA-A*02:05	0.43641788959503175	0.2037940091110965	ambiguous
AVAAELVSA	HLA-A*02:05	0.873313593864441	0.09346733780718308	binder
AVADKHELL	HLA-A*02:05	0.7475291758775711	0.3234847213298012	binder
AVADKVHLM	HLA-A*02:05	0.8489959836006165	0.19293856975425464	binder
AVADNVERA	HLA-A*02:05	0.7706037908792496	0.2892686480233366	binder
AVAQLAQEL	HLA-A*02:05	0.840888649225235	0.2247763146271685	binder
AVAQQVQQV	HLA-A*02:05	0.9604896783828736	0.02916016595355893	binder
AVARVGAVASA	HLA-A*02:05	0.40005377903580663	0.3196245635314016	ambiguous
AVASALHKL	HLA-A*02:05	0.8944103717803955	0.061645948796507186	binder
AVASKTYNL	HLA-A*02:05	0.9086923241615296	0.08118300962140097	binder
AVFDNLIQL	HLA-A*02:05	0.9234834551811218	0.061104107774752336	binder
AVFENKIYVV	HLA-A*02:05	0.834437221288681	0.18381159941130246	binder
AVFKELVKL	HLA-A*02:05	0.6848672151565551	0.13982411861111024	binder
AVFKGKFKEG	HLA-A*02:05	0.001240443653659895	0.0010337826979966527	not-binder
AVFPFQQVSL	HLA-A*02:05	0.7248248159885406	0.1533580337091935	binder
AVFPSIVGRPR	HLA-A*02:05	0.23263067712541668	0.23642021851184494	not-binder
AVFPSQVNVA	HLA-A*02:05	0.5370210528373718	0.2250178644129735	ambiguous
AVFQKQMDSL	HLA-A*02:05	0.2753386840224266	0.2949409317531275	not-binder
AVFREKILHI	HLA-A*02:05	0.24471498057246208	0.26734587922752723	not-binder
AVFTDKDANV	HLA-A*02:05	0.5986486345529556	0.20452900385783002	ambiguous
AVIDEIQMI	HLA-A*02:05	0.9538184881210328	0.022569307467851726	binder
AVIEAEHTL	HLA-A*02:05	0.9705059170722962	0.020163481526870954	binder
AVIEAEKIAQV	HLA-A*02:05	0.9422408938407898	0.03564902728496892	binder
AVIEHTNRV	HLA-A*02:05	0.9785725116729737	0.013893314334219765	binder
AVIEKFAPIK	HLA-A*02:05	0.008552729443181306	0.00626420770537172	not-binder
AVIGTRLHAA	HLA-A*02:05	0.6598787009716034	0.18385721320282813	binder
AVIKFLELL	HLA-A*02:05	0.9194257378578186	0.03668793283783838	binder
AVINRVQKV	HLA-A*02:05	0.9258272051811218	0.10321210172829093	binder
AVINSLEKA	HLA-A*02:05	0.6675684988498688	0.22997770537503348	binder
AVIRDLNSL	HLA-A*02:05	0.8845933079719543	0.084965326336998	binder
AVISKIEST	HLA-A*02:05	0.3174140784831252	0.22368618509420304	not-binder
AVITGAVVAA	HLA-A*02:05	0.8516833305358886	0.1028983953731733	binder
AVITKVKGV	HLA-A*02:05	0.7028538525104523	0.1914781584733553	binder
AVKEFLEKL	HLA-A*02:05	0.9393373370170593	0.04688589141869797	binder
AVKKMLVEA	HLA-A*02:05	0.3118754029273987	0.19732610194644806	not-binder
AVNAAVQRV	HLA-A*02:05	0.9288869619369506	0.029871800961507832	binder
AVNEKINRV	HLA-A*02:05	0.8940177798271179	0.083474368939268	binder
AVPDEIPPLEGDE	HLA-A*02:05	0.00038066473989601947	0.0006617601880782199	not-binder
AVPDEIPPLEGD	HLA-A*02:05	0.0008783757448327378	0.0016647257350980832	not-binder
AVPDGPLQEV	HLA-A*02:05	0.8886086106300354	0.08073816566875981	binder
AVPEHAARL	HLA-A*02:05	0.8049074053764343	0.08515122136129555	binder
AVPEKIGQV	HLA-A*02:05	0.7751092672348022	0.22638766822513187	binder
AVPKEGKVVDA	HLA-A*02:05	0.02275138547993265	0.026200915663305707	not-binder
AVPPPGAIPPAL	HLA-A*02:05	0.5960296839475632	0.34591197495455345	ambiguous
AVPQPGAFQRA	HLA-A*02:05	0.02597295637242496	0.030164758528306183	not-binder
AVPREELFVTS	HLA-A*02:05	0.000420891446810856	0.0005498549397446882	not-binder
AVPSAGSVQRV	HLA-A*02:05	0.5152930021286011	0.1204227923385123	ambiguous
AVSAQVEEL	HLA-A*02:05	0.735504412651062	0.24142626934410644	binder
AVSPTVSQL	HLA-A*02:05	0.9524672865867615	0.023091672838066214	binder
AVSRVLNKL	HLA-A*02:05	0.5726698935031891	0.21738317984237243	ambiguous
AVTEQGAELSNEER	HLA-A*02:05	0.013686259678797797	0.010147991663496262	not-binder
AVTPLNESL	HLA-A*02:05	0.4163785740733147	0.25583460349682463	ambiguous
AVVDEGDVVEV	HLA-A*02:05	0.9072391748428345	0.08562455361947302	binder
AVVETVTTA	HLA-A*02:05	0.8578199982643128	0.09273199584204149	binder
AVVNSLYKL	HLA-A*02:05	0.7070667028427124	0.1036516410834518	binder
AVVPKILTV	HLA-A*02:05	0.9609770774841309	0.03324312352033067	binder
AVYDGHGGPAAA	HLA-A*02:05	0.6980482652783394	0.30712708094898467	binder
AVYGFKLQSL	HLA-A*02:05	0.5454704582691192	0.19416087937461868	ambiguous
AVYSQFITQL	HLA-A*02:05	0.7530067443847657	0.09760104328560529	binder
DIGSESTEDQ	HLA-A*02:05	0.0006987379822930961	0.0013912022767166641	not-binder
DLIGVVEAL	HLA-A*02:05	0.6156763911247254	0.27162400948055554	ambiguous
DQVANSAFVER	HLA-A*02:05	0.04876998882973567	0.07539063777826886	not-binder
DSYVGDEAQSK	HLA-A*02:05	0.014855108143910912	0.015356502158730842	not-binder
DTNADKQL	HLA-A*02:05	0.005401651043212041	0.009172046342504543	not-binder
DTNADKQLSF	HLA-A*02:05	0.0919214769732207	0.17410887499262617	not-binder
DVNAAIATIK	HLA-A*02:05	0.006189322311001888	0.0062306616050658925	not-binder
EDAANNYAR	HLA-A*02:05	0.0011658938801247132	0.0012673523504902744	not-binder
EDQTEYLEER	HLA-A*02:05	0.009283508476801216	0.010637519318510215	not-binder
EEAENTLQSFR	HLA-A*02:05	0.01153740551089868	0.019266164260256808	not-binder
EESNYELEGK	HLA-A*02:05	0.00594712212914601	0.005761765185630412	not-binder
EESNYELEGKIK	HLA-A*02:05	0.17678345628082753	0.33194668018394924	not-binder
EIPEWVHQL	HLA-A*02:05	0.8421337485313416	0.1475756682568797	binder
EITTLNHKL	HLA-A*02:05	0.22275566607713698	0.25780537497698286	not-binder
ELEKRVME	HLA-A*02:05	0.000967943814703176	0.001113556453918869	not-binder
ELFPAPILRA	HLA-A*02:05	0.16613409370183946	0.0795839470817935	not-binder
ELFPIQMEGV	HLA-A*02:05	0.5313702046871185	0.2747143083521166	ambiguous
ELISNASDALDK	HLA-A*02:05	0.12155187602256774	0.21387799005058045	not-binder
ENAGEDPGLAR	HLA-A*02:05	0.1242980849230662	0.18515287963544766	not-binder
EQAAWYHTL	HLA-A*02:05	0.6652688562870026	0.2655898019669205	binder
EQAHLWAEL	HLA-A*02:05	0.45827212631702424	0.3350104090511846	ambiguous
EQVANSAFVER	HLA-A*02:05	0.05611196948448196	0.09512993116007265	not-binder
ESFDGSVR	HLA-A*02:05	0.004509865002910373	0.007920421956795473	not-binder
ESPPEINT	HLA-A*02:05	0.002696146352445794	0.004430765953846605	not-binder
ESYSVYVYK	HLA-A*02:05	0.3429128027521074	0.3584372307041245	ambiguous
ETADITHAL	HLA-A*02:05	0.7329774618148803	0.24227862331257657	binder
ETPKNELYN	HLA-A*02:05	0.001971212444914272	0.002958272972783562	not-binder
EVDDEALE	HLA-A*02:05	0.00014954364560253451	0.00017623587915311804	not-binder
EVDDEALEK	HLA-A*02:05	0.014012574614025653	0.008048999083959434	not-binder
FAADLAEEL	HLA-A*02:05	0.9784471392631531	0.01451256855641156	binder
FAAPEKDIFL	HLA-A*02:05	0.7063470661640168	0.1910517357630332	binder
FAEDVGSNKGA	HLA-A*02:05	0.011180468637030571	0.011189072876635673	not-binder
FAFESDLHSL	HLA-A*02:05	0.8985464811325073	0.08422463044397399	binder
FAFTNKITSV	HLA-A*02:05	0.8908044934272766	0.11886516560352582	binder
FAIDPHLLLSV	HLA-A*02:05	0.9512820959091186	0.03221800900509843	binder
FAIPLIEKL	HLA-A*02:05	0.9461402654647827	0.038863716000379925	binder
FAIPLIERL	HLA-A*02:05	0.9494168043136597	0.02907024058765451	binder
FAKMVVDAV	HLA-A*02:05	0.6647133469581604	0.21231821527746225	binder
FAYDGKDYLT	HLA-A*02:05	0.7842216193675995	0.2219701756256058	binder
FAYDGKDYLTL	HLA-A*02:05	0.9863000750541687	0.014916549996789851	binder
FAYDPSNYEYL	HLA-A*02:05	0.9427826285362244	0.026213200587502247	binder
FAYPNRPDVL	HLA-A*02:05	0.6678269386291504	0.2262420415980084	binder
FDGHGGIRAS	HLA-A*02:05	0.001588981001987122	0.0012191447718533687	not-binder
FDKTLAEL	HLA-A*02:05	0.005925668484997005	0.006688874301670844	not-binder
FGFLGKIDEL	HLA-A*02:05	0.09941571559756994	0.05582357647986873	not-binder
FGGHIRSV	HLA-A*02:05	0.2195233151316643	0.2575895317120742	not-binder
FGVPLIVHV	HLA-A*02:05	0.7436850428581238	0.11476936815680257	binder
FGYDHLILNV	HLA-A*02:05	0.8592661619186401	0.07116841138433075	binder
FGYDKDTSLL	HLA-A*02:05	0.3828511267900467	0.23209990552881252	not-binder
FIADAHEKI	HLA-A*02:05	0.9684523701667785	0.025180760520982403	binder
FIAKLLNKL	HLA-A*02:05	0.9577088117599487	0.022290659301667605	binder
FIAPTGHSL	HLA-A*02:05	0.978234338760376	0.01843035747829731	binder
FIFDVHVHEV	HLA-A*02:05	0.9955264806747437	0.002801931987092366	binder
FIFEKKLAQAL	HLA-A*02:05	0.8557595849037171	0.08288246647282162	binder
FIFPASNVYL	HLA-A*02:05	0.9370945930480957	0.07644481044598306	binder
FIFSEGVERA	HLA-A*02:05	0.8415247082710267	0.12349864493686806	binder
FIFSEKPVFV	HLA-A*02:05	0.9004088640213013	0.11198115979326298	binder
FIIGPGGVVNL	HLA-A*02:05	0.8804749727249146	0.1333344955521497	binder
FIIGRVIKA	HLA-A*02:05	0.8768015623092651	0.0794904376341092	binder
FIINGIEKV	HLA-A*02:05	0.9917214393615723	0.005632616305103977	binder
FIINGSEKV	HLA-A*02:05	0.926065993309021	0.0695214063557212	binder
FIIQGLRSVGA	HLA-A*02:05	0.4520231976173818	0.29252628186596397	ambiguous
FIISRTQAL	HLA-A*02:05	0.9844792366027832	0.010808948788094972	binder
FILEKIEYL	HLA-A*02:05	0.9901446461677551	0.008445894204202255	binder
FINQDNNTL	HLA-A*02:05	0.8225501775741577	0.11716291919043002	binder
FIPATGHSL	HLA-A*02:05	0.9056126594543457	0.051443509084223744	binder
FIPDSGTEFI	HLA-A*02:05	0.6986910119652748	0.31099707491926	binder
FIPEHTNLSL	HLA-A*02:05	0.9647814154624939	0.020468444768829835	binder
FIPEKEVVQA	HLA-A*02:05	0.5109688580036164	0.3293876640316112	ambiguous
FIPFLQQEV	HLA-A*02:05	0.887998390197754	0.15583339892853093	binder
FIPKEGDDFL	HLA-A*02:05	0.3923123240470886	0.2945262041101753	ambiguous
FIPKFITHL	HLA-A*02:05	0.9635029792785644	0.02995985286295772	binder
FIPLPSAVVQA	HLA-A*02:05	0.25503312461078165	0.18787067100034416	not-binder
FIPPDGNFRL	HLA-A*02:05	0.8215103447437286	0.1929170560781724	binder
FIPYLVVKV	HLA-A*02:05	0.7155881568789482	0.32395702938554816	binder
FISGHTSEL	HLA-A*02:05	0.9420840501785278	0.08405237508817774	binder
FISPFGHGL	HLA-A*02:05	0.974502968788147	0.007064131068545989	binder
FISPTGHSL	HLA-A*02:05	0.9705623269081116	0.024281679397034545	binder
FKGKFKEG	HLA-A*02:05	9.947030475814245e-05	0.0001072825772125657	not-binder
FLADIVQKL	HLA-A*02:05	0.9985060214996337	0.0010706478781390102	binder
FLADPDTVNHLL	HLA-A*02:05	0.9393126249313355	0.03577994465563724	binder
FLADPSAFV	HLA-A*02:05	0.9941444396972656	0.0041263514022239055	binder
FLAKLIAQA	HLA-A*02:05	0.9695534586906434	0.017443589967760915	binder
FLAPELPAV	HLA-A*02:05	0.9954203248023987	0.002193003663754592	binder
FLFDEEMEQM	HLA-A*02:05	0.9348338484764099	0.06518369983433195	binder
FLFDGSPTYV	HLA-A*02:05	0.9982900738716125	0.0018554379778053518	binder
FLFEDFSKA	HLA-A*02:05	0.9677075386047364	0.03046562022640458	binder
FLFGEEPSKL	HLA-A*02:05	0.9531084418296814	0.05152336732647614	binder
FLFPNKESLI	HLA-A*02:05	0.873102068901062	0.1039386718145874	binder
FLIEPEHVNTV	HLA-A*02:05	0.9462104201316833	0.05876695464940585	binder
FLIPIVNIS	HLA-A*02:05	0.5923120200634002	0.1929605328064181	ambiguous
FLIPIYHQV	HLA-A*02:05	0.996754276752472	0.001020382955211084	binder
FLIQEIKTL	HLA-A*02:05	0.9710229158401489	0.026326075856409486	binder
FLITILDHL	HLA-A*02:05	0.9360870838165283	0.08892072917388034	binder
FLKNEVERL	HLA-A*02:05	0.9272034287452697	0.06342576640815736	binder
FLMDFIHQV	HLA-A*02:05	0.9993229389190674	0.00038908966604600466	binder
FLMGPVKQL	HLA-A*02:05	0.9341479420661927	0.04226321186697811	binder
FLPDGMEARL	HLA-A*02:05	0.9387529134750366	0.045185973219859135	binder
FLPEAPAELL	HLA-A*02:05	0.8999857187271119	0.12129973905278169	binder
FLPEEQDRL	HLA-A*02:05	0.9122260689735413	0.03533832423784393	binder
FLPEFAGTQL	HLA-A*02:05	0.924658191204071	0.05228009252412653	binder
FLPESMYERI	HLA-A*02:05	0.7138883233070373	0.2803124527605583	binder
FLPETRIMTSV	HLA-A*02:05	0.7667801976203918	0.1419491850721649	binder
FLPEVIYKM	HLA-A*02:05	0.973799753189087	0.009457434096178545	binder
FLPKKLDEA	HLA-A*02:05	0.7257430672645568	0.12680002682363858	binder
FLPLHYDYL	HLA-A*02:05	0.8136105537414551	0.08808552344353691	binder
FLPLIVNTV	HLA-A*02:05	0.9594934463500977	0.046538619936269315	binder
FLPPEHTIVYI	HLA-A*02:05	0.46751365810632706	0.36253189100087113	ambiguous
FLPQKIIYL	HLA-A*02:05	0.9368720889091492	0.04813353966484008	binder
FLPSANEHL	HLA-A*02:05	0.9365785956382752	0.02118564205838022	binder
FLPSHSLDTV	HLA-A*02:05	0.9228873968124389	0.07469296123144643	binder
FLPSHYNYL	HLA-A*02:05	0.9670930624008178	0.027248723771298382	binder
FLPSYIIDV	HLA-A*02:05	0.9695940971374511	0.01823433393561778	binder
FLPTILNQL	HLA-A*02:05	0.9686226844787598	0.024938049021918124	binder
FLPTLLHQA	HLA-A*02:05	0.8623618602752685	0.14505992642360355	binder
FLSDLRDML	HLA-A*02:05	0.9742687702178955	0.014179794632255603	binder
FLSEVFHQA	HLA-A*02:05	0.9908643007278443	0.005217439997882481	binder
FLSPKVDPS	HLA-A*02:05	0.29420645236968995	0.19706929605188123	not-binder
FLSPVDNHM	HLA-A*02:05	0.7097286701202392	0.19817050182978105	binder
FLVGEAARALS	HLA-A*02:05	0.04947750940918923	0.037271861809092685	not-binder
FLVPIESIERA	HLA-A*02:05	0.5960512280464172	0.27138579194995943	ambiguous
FLVPTFEQL	HLA-A*02:05	0.9680905103683471	0.03529543874453639	binder
FLYDDNQRV	HLA-A*02:05	0.99538733959198	0.0020557747099157783	binder
FLYKEKLVSV	HLA-A*02:05	0.909884512424469	0.11650303119842262	binder
FLYQYSTRL	HLA-A*02:05	0.9288970351219177	0.09850564991088402	binder
FMATIAEGL	HLA-A*02:05	0.98067387342453	0.011322748273506671	binder
FMFDEKLVTV	HLA-A*02:05	0.9953839302062988	0.0038136948150134468	binder
FMIKHSQKL	HLA-A*02:05	0.9584832429885864	0.016919540249555505	binder
FMKKYIHVA	HLA-A*02:05	0.7503193855285645	0.17092406439852023	binder
FNEKSKEL	HLA-A*02:05	0.005125750922888983	0.005074083540695353	not-binder
FQAAEGHDL	HLA-A*02:05	0.7350222706794739	0.16957904843343144	binder
FQAEIPVGI	HLA-A*02:05	0.9786653876304626	0.01667525314396969	binder
FQAHKEAIREA	HLA-A*02:05	0.21542814671993255	0.17653388416590793	not-binder
FQANEVRKV	HLA-A*02:05	0.949837064743042	0.040583466985783904	binder
FQATIVKAV	HLA-A*02:05	0.9617308855056763	0.022123253758857285	binder
FQAVHVQGEDL	HLA-A*02:05	0.3407891556620598	0.20908080191906447	not-binder
FQDEINWRL	HLA-A*02:05	0.9856446266174317	0.017213087516494446	binder
FQEADSPTL	HLA-A*02:05	0.7562215209007264	0.12734161781831718	binder
FQFGVPQAL	HLA-A*02:05	0.9599987745285035	0.023266587353040595	binder
FQHEDLNFL	HLA-A*02:05	0.9609389066696167	0.019928870530528137	binder
FQHTGIYSV	HLA-A*02:05	0.9881803750991821	0.002532206478014165	binder
FQIDEDGWRA	HLA-A*02:05	0.9560583114624024	0.014156914550535034	binder
FQIDRSWKA	HLA-A*02:05	0.9017179846763611	0.13912552900219596	binder
FQIGKMRYV	HLA-A*02:05	0.9544560790061951	0.034737813509121945	binder
FQIGPVAGV	HLA-A*02:05	0.9844382524490356	0.007137525927941404	binder
FQIRNLPSL	HLA-A*02:05	0.9743253469467164	0.008035286874468655	binder
FQNDFLRLL	HLA-A*02:05	0.9787049055099487	0.004420275456951404	binder
FQNNVQVKV	HLA-A*02:05	0.9775640368461609	0.009924224815364107	binder
FQNPFRSEL	HLA-A*02:05	0.9770943641662597	0.009506249453432878	binder
FQNPQTHVI	HLA-A*02:05	0.9642686128616333	0.03472719873160769	binder
FQPPIHQSL	HLA-A*02:05	0.9473289251327515	0.02417478969680017	binder
FQREAIENA	HLA-A*02:05	0.6938015103340149	0.13824588120827022	binder
FQSEEQQQ	HLA-A*02:05	0.0024404767735177304	0.0034680182825160403	not-binder
FQSILRQDL	HLA-A*02:05	0.6901054382324219	0.20203918499028928	binder
FQSKENLSV	HLA-A*02:05	0.9627951622009278	0.015225880661011462	binder
FQSSAVMAL	HLA-A*02:05	0.9673140645027161	0.00940805235460197	binder
FQTDLIYNL	HLA-A*02:05	0.9895277738571167	0.003868648220316398	binder
FQTIARNAL	HLA-A*02:05	0.6371273636817932	0.20330932457967585	binder
FQVDIPEHLI	HLA-A*02:05	0.9356763482093811	0.05800577485755185	binder
FQVEHFSQEEL	HLA-A*02:05	0.7055757343769073	0.2599521660889329	binder
FQVENDQERFL	HLA-A*02:05	0.8964545249938964	0.09280821572027363	binder
FQVPDWLHHL	HLA-A*02:05	0.9073368072509765	0.04829371210365373	binder
FQYAKESYI	HLA-A*02:05	0.9141393303871155	0.05632445181906463	binder
FQYDDSGNTFF	HLA-A*02:05	0.6039762556552887	0.2467789869621369	ambiguous
FQYESKVFYL	HLA-A*02:05	0.9501567482948303	0.006833228367172489	binder
FQYLPDTDDRHRI	HLA-A*02:05	0.011963264600944967	0.01459071751048559	not-binder
FQYPCYQEGL	HLA-A*02:05	0.8682658910751343	0.09760061691581927	binder
FSDIPNPI	HLA-A*02:05	0.05511954429093748	0.10343302896868266	not-binder
FSEGLIKA	HLA-A*02:05	0.001720670198847074	0.0024033954133057065	not-binder
FSIGKMSTA	HLA-A*02:05	0.39823674485087396	0.28575530436579216	ambiguous
FSVSPQAVYTA	HLA-A*02:05	0.07841783789917826	0.06170922807181365	not-binder
FTAEFLEKV	HLA-A*02:05	0.9906967163085938	0.00211903144577426	binder
FTAEKTDEL	HLA-A*02:05	0.9399025201797485	0.0353868379112315	binder
FTAKQLEKL	HLA-A*02:05	0.8775661587715149	0.059756849442711285	binder
FTAPKEIAEI	HLA-A*02:05	0.6682238698005676	0.12665853960794918	binder
FTFEKTLEEL	HLA-A*02:05	0.9614514708518982	0.016602513726739085	binder
FTFPDTDDFGKL	HLA-A*02:05	0.38499210923910143	0.23973852123329287	ambiguous
FTFPNIASA	HLA-A*02:05	0.9474502921104431	0.022076416204097445	binder
FTIGEAITSA	HLA-A*02:05	0.9110127091407776	0.06521134906502236	binder
FTILDVRPA	HLA-A*02:05	0.3626979239284992	0.29108122032146533	ambiguous
FTIPHTQEA	HLA-A*02:05	0.8471004486083984	0.23070418225784503	binder
FTPNNIKQV	HLA-A*02:05	0.6192042529582977	0.25397011864808583	ambiguous
FTPSLSETV	HLA-A*02:05	0.8427928805351257	0.09609274267533771	binder
FTSDRGFQFV	HLA-A*02:05	0.8443152070045471	0.11932777069029693	binder
FTSPFCLQV	HLA-A*02:05	0.9684864759445191	0.009895857544437217	binder
FTVSLNHKL	HLA-A*02:05	0.86814284324646	0.0834537351270094	binder
FTYATTEKV	HLA-A*02:05	0.8693755030632019	0.06096532711635463	binder
FTYHHIQEI	HLA-A*02:05	0.9163320779800415	0.09599017682294823	binder
FVADEELVHLL	HLA-A*02:05	0.9829417824745178	0.009078428407246162	binder
FVADHPFLFL	HLA-A*02:05	0.9665973663330079	0.027277655037500428	binder
FVADILKGENL	HLA-A*02:05	0.9381636857986451	0.021535550983593277	binder
FVAEGGPEL	HLA-A*02:05	0.9639541506767273	0.044713233866799644	binder
FVAGVLPFKVA	HLA-A*02:05	0.48037243634462357	0.2738182434616009	ambiguous
FVANLDYKV	HLA-A*02:05	0.9630465507507324	0.009648955557809195	binder
FVAPLQEKV	HLA-A*02:05	0.98217294216156	0.006933346017581691	binder
FVAPSDIQL	HLA-A*02:05	0.935016644001007	0.049187970621609595	binder
FVEEEEHFL	HLA-A*02:05	0.7957002937793731	0.2247750798907277	binder
FVEPSRQFV	HLA-A*02:05	0.3432067185640335	0.13640874900143085	not-binder
FVFDRPTNDKQYL	HLA-A*02:05	0.23426543110981585	0.16777735206017919	not-binder
FVFPGELLL	HLA-A*02:05	0.9601309537887573	0.04294991186648202	binder
FVFTDIDGQVYHL	HLA-A*02:05	0.16038272748701274	0.18472311300226893	not-binder
FVIATSTKI	HLA-A*02:05	0.885763680934906	0.06059550493678363	binder
FVIDLQTRL	HLA-A*02:05	0.9802218317985535	0.008434422870956514	binder
FVIETARQL	HLA-A*02:05	0.9740929365158081	0.018856371401086522	binder
FVIGHLKGA	HLA-A*02:05	0.7349478483200074	0.20726447561973782	binder
FVIHDMETL	HLA-A*02:05	0.9421719431877136	0.040581638977229904	binder
FVIRNIVEAA	HLA-A*02:05	0.8149433970451355	0.16489224552413895	binder
FVKEHFDEL	HLA-A*02:05	0.8981593251228333	0.04865458468479357	binder
FVKELSEAL	HLA-A*02:05	0.8838335275650024	0.08343081548972543	binder
FVNPKFEHL	HLA-A*02:05	0.9289198994636536	0.07713060137889521	binder
FVNYATEKL	HLA-A*02:05	0.8000970125198364	0.08360985638355237	binder
FVPDLKELL	HLA-A*02:05	0.7639154195785522	0.24501066240870717	binder
FVPEPSSTMGL	HLA-A*02:05	0.5188970416784286	0.24098190639617859	ambiguous
FVPESMFDRL	HLA-A*02:05	0.7917331099510193	0.18325468712418547	binder
FVPETKEEL	HLA-A*02:05	0.7980304718017578	0.060216949878295345	binder
FVPFITEHI	HLA-A*02:05	0.8983866333961487	0.06992060467792524	binder
FVPGSQVVVQA	HLA-A*02:05	0.38875299170613287	0.2773347009809309	ambiguous
FVPIKVEQI	HLA-A*02:05	0.733500063419342	0.1508046367547234	binder
FVPLFAENL	HLA-A*02:05	0.6606427490711212	0.15771141805048672	binder
FVSDKDTGL	HLA-A*02:05	0.8564157009124755	0.15210394797687452	binder
FVSPIRPLGL	HLA-A*02:05	0.7912223815917969	0.1609441399725996	binder
FVTEEIIPL	HLA-A*02:05	0.8974987149238587	0.04425345502777467	binder
FVVDEVSNI	HLA-A*02:05	0.9655677914619446	0.013093443512767209	binder
FVVDIESRL	HLA-A*02:05	0.9765563011169434	0.011701892382529498	binder
FVVEKIELL	HLA-A*02:05	0.9712582588195801	0.024653222341168124	binder
FVVHITDVL	HLA-A*02:05	0.8664315342903137	0.04945861556871583	binder
FVVHTVQFL	HLA-A*02:05	0.8605625867843628	0.04563554221795298	binder
FVVYENVSHFL	HLA-A*02:05	0.10382484451438359	0.14560669924919192	not-binder
FVYEMESHAI	HLA-A*02:05	0.7730819344520569	0.17370221863884483	binder
FVYPLDFART	HLA-A*02:05	0.37089657261967657	0.21296864803271065	not-binder
GAADIDHK	HLA-A*02:05	0.006623743669570104	0.010603195199822963	not-binder
GAFGFQLKEV	HLA-A*02:05	0.7053263902664184	0.1807911040122542	binder
GAFSDHMALL	HLA-A*02:05	0.33196463286876676	0.17900788583967217	not-binder
GEVPLTPT	HLA-A*02:05	0.0029645257513038815	0.0027137481448462424	not-binder
GGFDGTNRL	HLA-A*02:05	0.03722718320786953	0.025720692508810972	not-binder
GGGSFRGSYGSS	HLA-A*02:05	0.4108017846476287	0.3993817673947255	ambiguous
GGIDIYHLL	HLA-A*02:05	0.4726260870695114	0.23007562611805338	ambiguous
GIADLAHLL	HLA-A*02:05	0.9653758525848388	0.026317355634450413	binder
GIFGGHIRSV	HLA-A*02:05	0.9679272890090942	0.02880286783719521	binder
GILDRTISV	HLA-A*02:05	0.9653866767883301	0.03393464996825608	binder
GIPEHADNL	HLA-A*02:05	0.7166223287582397	0.14611499938569147	binder
GIYAKVDRL	HLA-A*02:05	0.6183099269866943	0.200592045895141	binder
GIYKDDIAQV	HLA-A*02:05	0.8865261077880859	0.08834818161841321	binder
GLAELGHRL	HLA-A*02:05	0.9417188048362732	0.08106413098556695	binder
GLAHFVNEI	HLA-A*02:05	0.9401119351387024	0.08931830650683009	binder
GLATDVQTV	HLA-A*02:05	0.9597555518150329	0.034903179807758485	binder
GLFGKELHKV	HLA-A*02:05	0.9823530912399292	0.012226907318898349	binder
GLIEILKKV	HLA-A*02:05	0.9819982886314392	0.01797336975445394	binder
GLKDKIHHV	HLA-A*02:05	0.7884451389312744	0.15513141879161788	binder
GLSHVDYAL	HLA-A*02:05	0.8158931612968445	0.10975601368679068	binder
GLVKRLHKV	HLA-A*02:05	0.40968638360500337	0.2795947600271123	ambiguous
GLVPFLVSV	HLA-A*02:05	0.9803287267684937	0.008936767455347782	binder
GLYEFPLNKV	HLA-A*02:05	0.9706041693687439	0.016843348733759773	binder
GLYPFRVNSA	HLA-A*02:05	0.7475988626480102	0.1569011187602378	binder
GPSSVEDIK	HLA-A*02:05	0.005519241081583459	0.00839598669244421	not-binder
GQAFLYHQV	HLA-A*02:05	0.9732148051261902	0.0060480088773969135	binder
GQAGGKLHIIEV	HLA-A*02:05	0.1460486240684986	0.19249420345367	not-binder
GQFAEHLLGA	HLA-A*02:05	0.8628866791725158	0.04275894990378062	binder
GQFDRPAGV	HLA-A*02:05	0.9608705163002014	0.02279615988977697	binder
GQFKDIITKV	HLA-A*02:05	0.9052701354026794	0.09813035577150254	binder
GQFPSYLETV	HLA-A*02:05	0.9181995272636414	0.04578558009892395	binder
GQFSEVYKA	HLA-A*02:05	0.8948373317718505	0.0509261884480201	binder
GQIDLLERL	HLA-A*02:05	0.9826114416122437	0.010634372617067055	binder
GQIELRTYV	HLA-A*02:05	0.97193363904953	0.016351378729155475	binder
GQIPATALL	HLA-A*02:05	0.90898197889328	0.033496868087265555	binder
GQIQKVHPA	HLA-A*02:05	0.7748000621795654	0.10341631984104113	binder
GQMGSFIRL	HLA-A*02:05	0.965397322177887	0.014031312304809212	binder
GQSKVFFRA	HLA-A*02:05	0.4608561459928751	0.27945016462198286	ambiguous
GQSYVVNRV	HLA-A*02:05	0.9261150002479553	0.043117058547647524	binder
GQTPVFSKA	HLA-A*02:05	0.5313354313373566	0.19615843264677105	ambiguous
GQVEEKLLQKL	HLA-A*02:05	0.7466688767075539	0.33457932103089405	binder
GQYEGHEAEL	HLA-A*02:05	0.9426256895065308	0.03447333512709295	binder
GQYEGKVSSV	HLA-A*02:05	0.9820207238197327	0.010552278363650832	binder
GRLASLNLR	HLA-A*02:05	0.00267703279532725	0.0023131733625838154	not-binder
GSYPDAILQA	HLA-A*02:05	0.2784256223589182	0.22535598384034833	not-binder
GTIFIIKGV	HLA-A*02:05	0.6552945494651794	0.13395264755964628	binder
GTIKKINIL	HLA-A*02:05	0.49613749533891677	0.2698543194086144	ambiguous
GTKNRIITA	HLA-A*02:05	0.03156047370284796	0.01708196342319199	not-binder
GTNESLER	HLA-A*02:05	0.0005972526647383347	0.0007270581315408363	not-binder
GTYMGEEKL	HLA-A*02:05	0.06433344706892967	0.024177259122408295	not-binder
GVAPSRAIYFA	HLA-A*02:05	0.164817401394248	0.30463831029314326	not-binder
GVEVAVLRV	HLA-A*02:05	0.12393685691058635	0.08664311573381536	not-binder
GVFEGHTSKV	HLA-A*02:05	0.942564332485199	0.03420754009371575	binder
GVFPDNFVKL	HLA-A*02:05	0.9113651275634765	0.06319360571489958	binder
GVFTRDINKA	HLA-A*02:05	0.29628175832331183	0.17381258346110878	not-binder
GVFTTMEKA	HLA-A*02:05	0.2544397786259651	0.11238514641137977	not-binder
GVIDGHIYAV	HLA-A*02:05	0.9924894213676453	0.006151350303047762	binder
GVIDLIFEKA	HLA-A*02:05	0.9392626047134399	0.015224976849829137	binder
GVIDLVFEKA	HLA-A*02:05	0.9286528587341308	0.02219833267175572	binder
GVINRVEKI	HLA-A*02:05	0.7004242420196534	0.1972259511436526	binder
GVIPTLVKL	HLA-A*02:05	0.9218223452568054	0.03391662059448279	binder
GVISRVEKI	HLA-A*02:05	0.8456565260887146	0.10721966702068514	binder
GVNPHVNHL	HLA-A*02:05	0.8889824271202087	0.09641430962680318	binder
GVPSATEIIKA	HLA-A*02:05	0.026339552784338593	0.043356080164470824	not-binder
GVSPVIDEL	HLA-A*02:05	0.830784285068512	0.1129687730595217	binder
GVTHVIPVA	HLA-A*02:05	0.11201701462268829	0.07067111665786405	not-binder
GVTNFIHML	HLA-A*02:05	0.8566579937934875	0.08585952797070973	binder
GVVDSEDIPLNLSR	HLA-A*02:05	0.04701995006762445	0.07130780567207877	not-binder
GVVKGLQEV	HLA-A*02:05	0.9533551096916199	0.031017294255294793	binder
GVVPTIQKV	HLA-A*02:05	0.9055031061172485	0.11733670470990293	binder
GVWTYDDATKTF	HLA-A*02:05	0.07281966907238982	0.13654890683865295	not-binder
GVYGALTKA	HLA-A*02:05	0.758933162689209	0.1790342723811411	binder
GVYGDVHRV	HLA-A*02:05	0.9826618194580078	0.016442170868906175	binder
GVYGDVQRV	HLA-A*02:05	0.9665305852890015	0.040955519722013674	binder
GVYTEKVLEA	HLA-A*02:05	0.4937557473778725	0.3110811320607983	ambiguous
GYSFVTTAER	HLA-A*02:05	0.0063002876617247235	0.0073318529869831	not-binder
HAYDGKDYI	HLA-A*02:05	0.710995152592659	0.28607531964370536	binder
HIAEVSQEV	HLA-A*02:05	0.9905135035514832	0.004688493199781453	binder
HIAHIIELL	HLA-A*02:05	0.9250739693641663	0.03173262215648318	binder
HIFGHIAKA	HLA-A*02:05	0.879242730140686	0.11957862299464873	binder
HIPAYKLETL	HLA-A*02:05	0.17724494338035585	0.09926128719054295	not-binder
HIPDVITYL	HLA-A*02:05	0.960926616191864	0.017876385816048633	binder
HISSQNSEL	HLA-A*02:05	0.3524007602594793	0.3561851326786907	ambiguous
HLFETISQA	HLA-A*02:05	0.931630551815033	0.03697466411869535	binder
HLKVHIERV	HLA-A*02:05	0.4018272258341312	0.2619554594590546	ambiguous
HLPEGKLLTA	HLA-A*02:05	0.6951179087162018	0.2809672906170109	binder
HLPETKFSEL	HLA-A*02:05	0.8417624711990357	0.12210801547581551	binder
HLPSDFTPA	HLA-A*02:05	0.5968690514564514	0.2865114044947461	ambiguous
HLPSDFTPAV	HLA-A*02:05	0.8553511023521423	0.15946651679012466	binder
HLSIINEYL	HLA-A*02:05	0.8934659957885742	0.06494867828916867	binder
HLVDEPQNLIK	HLA-A*02:05	0.12500291450123768	0.18668811925159165	not-binder
HQADIGEYV	HLA-A*02:05	0.9568145751953125	0.026655764369956907	binder
HQAKDFGNYL	HLA-A*02:05	0.3961321532726288	0.2673267630912711	ambiguous
HQEGFSIPL	HLA-A*02:05	0.23790930658578874	0.1653108826218321	not-binder
HQFDQVMPGV	HLA-A*02:05	0.8656251072883606	0.1535622161662997	binder
HQHEPFLDFL	HLA-A*02:05	0.3182756394147873	0.16816361185522272	not-binder
HQSNVFHHI	HLA-A*02:05	0.9006405234336853	0.08927410249928554	binder
HQVMVFVHA	HLA-A*02:05	0.4317006945610046	0.26270275635971263	ambiguous
HTVGELIEV	HLA-A*02:05	0.8830897212028503	0.0844342259682467	binder
HVFDLIQEL	HLA-A*02:05	0.9190062522888184	0.07062119012901387	binder
HVIDLDDATFL	HLA-A*02:05	0.8720374822616577	0.06605853259389106	binder
HVIENLHAA	HLA-A*02:05	0.930548882484436	0.02114076891928503	binder
HVIKYLETL	HLA-A*02:05	0.9322761654853821	0.04891309851226083	binder
HVINHILKA	HLA-A*02:05	0.5807686746120453	0.12480546026775392	binder
HVKEGMDVV	HLA-A*02:05	0.46840148167684675	0.3660936669698231	ambiguous
HVLDVIHEV	HLA-A*02:05	0.9936408996582031	0.0032078197180141527	binder
HVMGSALTGA	HLA-A*02:05	0.6046456396579742	0.21629569726180797	ambiguous
HVPSTDLILNV	HLA-A*02:05	0.2994445538148284	0.2964955377801642	not-binder
HVSHLTEKL	HLA-A*02:05	0.684350061416626	0.1963255275149682	binder
HVSTYAAFV	HLA-A*02:05	0.8723716378211975	0.04923150391323477	binder
HVVDSPIINA	HLA-A*02:05	0.49043185710906984	0.1853473926287848	ambiguous
HVYDGKFLARV	HLA-A*02:05	0.8679563641548157	0.12397029357143761	binder
HVYSGKDLI	HLA-A*02:05	0.26371378526091577	0.1758058834617029	not-binder
IAFSYELSKL	HLA-A*02:05	0.3774861261248589	0.27206877086420933	ambiguous
IAPTGHSL	HLA-A*02:05	0.2742211103439331	0.332686980342584	not-binder
IASPVIAAV	HLA-A*02:05	0.9584587216377258	0.020521876941819832	binder
IDIIPNPQER	HLA-A*02:05	0.0009336679853731766	0.0014719672328713457	not-binder
IDTIEIITDR	HLA-A*02:05	0.02581808445174829	0.03374844542855259	not-binder
IEEELGSK	HLA-A*02:05	0.0015821289562154561	0.0011475782196005884	not-binder
IGGIGTVPVGR	HLA-A*02:05	0.20643719602376223	0.37052206561933515	not-binder
IGYDYKLEQI	HLA-A*02:05	0.05352568728849292	0.06506360478739252	not-binder
IIAPPERK	HLA-A*02:05	0.05350120174698532	0.06698103471596434	not-binder
IIAQIVQKL	HLA-A*02:05	0.9807469487190247	0.014672140707814717	binder
IIATVDTRL	HLA-A*02:05	0.772459077835083	0.09486100738736772	binder
IIFDPNILTI	HLA-A*02:05	0.9352405667304993	0.07244946011464083	binder
IIFDRDLVVT	HLA-A*02:05	0.4067113772034645	0.29474109785120545	ambiguous
IILDEIHLL	HLA-A*02:05	0.9482656478881836	0.06742952882879454	binder
IIPAEIPLA	HLA-A*02:05	0.3984523892402649	0.2124579590942393	ambiguous
IIPDKVWAV	HLA-A*02:05	0.9659237265586853	0.04667652295704551	binder
IIPNFSLDKI	HLA-A*02:05	0.36213174760341643	0.2264713288726398	not-binder
IIVDIFHGL	HLA-A*02:05	0.9855026125907898	0.008318232632357234	binder
IIYDDSKTYDLVAA	HLA-A*02:05	0.11173008758955802	0.20752647752746853	not-binder
IIYNGGNHKL	HLA-A*02:05	0.8443444252014161	0.1248553766497183	binder
ILAAIVNHL	HLA-A*02:05	0.984894049167633	0.014810071381648545	binder
ILADLEDYL	HLA-A*02:05	0.9711168527603149	0.0179726886034223	binder
ILAPCKLETV	HLA-A*02:05	0.909101927280426	0.07232085272093927	binder
ILFPDIIARA	HLA-A*02:05	0.9302905797958374	0.064621912641912	binder
ILIDEVDKI	HLA-A*02:05	0.9760002613067627	0.016092237924548374	binder
ILIGRIKNV	HLA-A*02:05	0.9566444635391236	0.034771611533004176	binder
ILIKGLAKL	HLA-A*02:05	0.9305897235870362	0.015913380283716857	binder
ILKDVIPPLE	HLA-A*02:05	0.06972656771540642	0.1133570198034832	not-binder
ILKFGAEEL	HLA-A*02:05	0.596599169075489	0.2842917495843276	ambiguous
ILKKVLEAL	HLA-A*02:05	0.9280886888504029	0.03372572435810991	binder
ILNEIVNFV	HLA-A*02:05	0.9931727170944213	0.004236460215997451	binder
ILPDITKDEL	HLA-A*02:05	0.7071986794471741	0.21489621109655221	binder
ILPEELQTL	HLA-A*02:05	0.9300867676734924	0.05109714498315593	binder
ILPEKVARV	HLA-A*02:05	0.9703014254570007	0.011136584890640285	binder
ILPEVENDRL	HLA-A*02:05	0.8298022985458374	0.08634295842906094	binder
ILRAILEVL	HLA-A*02:05	0.7455129206180573	0.23481066503500403	binder
ILSELVEKI	HLA-A*02:05	0.9916168212890625	0.006514482234659786	binder
ILSHLSSEL	HLA-A*02:05	0.90685533285141	0.0759349616909605	binder
ILTDITKGV	HLA-A*02:05	0.9637720823287964	0.02893117818607601	binder
ILYSKTEHL	HLA-A*02:05	0.9010647177696228	0.1164982950107316	binder
IMPAFIFEHI	HLA-A*02:05	0.7584898173809052	0.28449320012045054	binder
IMPNGDHIVSA	HLA-A*02:05	0.322176618874073	0.22508027020065535	not-binder
INPETLETI	HLA-A*02:05	0.11048562889918685	0.07343803864141454	not-binder
IPPLTQTPV	HLA-A*02:05	0.06158490926027298	0.05867189813582841	not-binder
IQAEEIMKL	HLA-A*02:05	0.9559562563896179	0.020468905044583978	binder
IQAHSSDQL	HLA-A*02:05	0.5411082088947297	0.22032553468572982	ambiguous
IQALPGPFL	HLA-A*02:05	0.5034299492835999	0.11790858337738255	ambiguous
IQALQQQADEAEDR	HLA-A*02:05	0.13922331435169327	0.2708127967949233	not-binder
IQATWYEKL	HLA-A*02:05	0.6961663529276848	0.3131544881481846	binder
IQEAGTEVVK	HLA-A*02:05	0.010630344168748706	0.01761244879508757	not-binder
IQHDLIFSL	HLA-A*02:05	0.9536631107330322	0.017684958060801323	binder
IQIGLIDLL	HLA-A*02:05	0.9080864906311035	0.055967852087707694	binder
IQKEDVPSE	HLA-A*02:05	0.07174178964924068	0.06719330737663498	not-binder
IQRTPKIQV	HLA-A*02:05	0.13992995768785477	0.1637385831048768	not-binder
IQSPHVAVL	HLA-A*02:05	0.8526091575622559	0.07720999390163685	binder
IQSRIVYYL	HLA-A*02:05	0.7341366291046143	0.16261248967028835	binder
IQSSISGVTA	HLA-A*02:05	0.4264654815196991	0.11866293925506133	not-binder
IQTELQETV	HLA-A*02:05	0.9227465748786926	0.03688407300719931	binder
IQTRIKIGL	HLA-A*02:05	0.1313129670917988	0.05547946257543648	not-binder
IQVEPVLDYL	HLA-A*02:05	0.6905020594596862	0.14074234833004692	binder
IQVQVFEKL	HLA-A*02:05	0.8691859483718872	0.09569061416824352	binder
IQVTKVTQV	HLA-A*02:05	0.9110191226005554	0.10019207120150353	binder
IQYELTDRL	HLA-A*02:05	0.7569702923297882	0.20898732192213312	binder
ISEFEHRV	HLA-A*02:05	0.008139469938760158	0.009814747855868795	not-binder
ISPSRTEAL	HLA-A*02:05	0.2895393788814545	0.11404925965367459	not-binder
ISPTGHSL	HLA-A*02:05	0.21183589659631252	0.3166697873669293	not-binder
ISSSSFSR	HLA-A*02:05	0.0006471913348576663	0.0006955207903880627	not-binder
ITAQQINKL	HLA-A*02:05	0.5372980237007141	0.2197578703367041	ambiguous
ITFPGCFTNT	HLA-A*02:05	0.3221683219075203	0.18191911804374153	not-binder
ITFPGLHEL	HLA-A*02:05	0.9471809506416321	0.034491770744511784	binder
ITGPAHWEV	HLA-A*02:05	0.7529967963695526	0.1797245300350343	binder
ITKDGIEAL	HLA-A*02:05	0.657539901137352	0.26181309969779815	binder
ITKDLLDLL	HLA-A*02:05	0.5216102689504624	0.32100922541077687	ambiguous
ITKEHIQAL	HLA-A*02:05	0.7791888594627381	0.13063033637611432	binder
ITPQTIHGV	HLA-A*02:05	0.8628624200820922	0.08097235369430189	binder
ITPTGTHPL	HLA-A*02:05	0.5691283002495766	0.3036896836975544	ambiguous
ITPWFKIIAA	HLA-A*02:05	0.016096263937652112	0.009893007644391494	not-binder
ITQIEHEVSSS	HLA-A*02:05	0.029285494000396282	0.05287401099494751	not-binder
ITREMVEML	HLA-A*02:05	0.4408473776653409	0.324744869750042	ambiguous
ITVEKIIKI	HLA-A*02:05	0.5722638890147209	0.27645601094449646	ambiguous
ITVGDIAQV	HLA-A*02:05	0.915898060798645	0.06501758559589876	binder
ITVGPVQKL	HLA-A*02:05	0.6129020273685455	0.1817871075381578	binder
ITVSIIKEL	HLA-A*02:05	0.7227070927619934	0.2140647941502694	binder
IVADDRFTKSI	HLA-A*02:05	0.22912665251642467	0.27270628281272313	not-binder
IVADKDYSV	HLA-A*02:05	0.9833478212356568	0.01103560601386419	binder
IVADLGSPL	HLA-A*02:05	0.9430026292800904	0.030644081007916827	binder
IVADTENLL	HLA-A*02:05	0.8266324102878571	0.19999193229412554	binder
IVAKHTSAL	HLA-A*02:05	0.9226650595664978	0.03422141733930917	binder
IVAPGKGILAA	HLA-A*02:05	0.775939428806305	0.15619375060201132	binder
IVFPAGILQA	HLA-A*02:05	0.829089879989624	0.07177911383109174	binder
IVHEALYFL	HLA-A*02:05	0.9258735179901123	0.03467650739812615	binder
IVIDGLREL	HLA-A*02:05	0.9769031643867493	0.014271678587219207	binder
IVIRGLNTI	HLA-A*02:05	0.6648197054862977	0.12912518281648142	binder
IVISAAGIPNL	HLA-A*02:05	0.5541256368160248	0.24348254604798378	ambiguous
IVISKLTQI	HLA-A*02:05	0.9115166664123535	0.038775992677197724	binder
IVKEVEAKA	HLA-A*02:05	0.36626499593257905	0.23041183955694472	not-binder
IVMEHVVFL	HLA-A*02:05	0.9782490730285645	0.01232031547579826	binder
IVNDKSQNL	HLA-A*02:05	0.6747783303260804	0.21418112064567962	binder
IVPDKMQKA	HLA-A*02:05	0.12384342290461063	0.09893010350158264	not-binder
IVPEGVHAL	HLA-A*02:05	0.9494060158729554	0.0208400332858365	binder
IVSPVPESRL	HLA-A*02:05	0.6880202174186707	0.14341020649217753	binder
IVVDAIDVL	HLA-A*02:05	0.7950190603733063	0.17862851103176053	binder
IVVGDIAQV	HLA-A*02:05	0.9576058149337768	0.029440719768279305	binder
IVVPDVETL	HLA-A*02:05	0.8125467658042907	0.10212962620459887	binder
KAADIASKV	HLA-A*02:05	0.9081786513328552	0.13302382957267825	binder
KAFEESLSTL	HLA-A*02:05	0.7734086036682128	0.06419597253227793	binder
KAFEKELSHA	HLA-A*02:05	0.4985468327999115	0.2591363346217257	ambiguous
KAFSSDLISI	HLA-A*02:05	0.7574026346206665	0.13876409917743435	binder
KAIEELLKEA	HLA-A*02:05	0.6766283512115479	0.1244022561198162	binder
KAIEQADLL	HLA-A*02:05	0.5920416116714478	0.2816237122379916	ambiguous
KAIGSLKEV	HLA-A*02:05	0.7846036970615387	0.1664340799277747	binder
KAKVKLDFV	HLA-A*02:05	0.06822670809924603	0.04466509916879417	not-binder
KAMEKLESV	HLA-A*02:05	0.9491212368011475	0.04098972344964557	binder
KAMTEDGFLAV	HLA-A*02:05	0.7668569803237915	0.06012739435207675	binder
KAPAPRPSL	HLA-A*02:05	0.32719368785619735	0.28857228107318117	not-binder
KAPEMTNEL	HLA-A*02:05	0.6206931918859482	0.2845075170787888	ambiguous
KAPSAARSL	HLA-A*02:05	0.14239024072885514	0.04612816753961826	not-binder
KASAISIKL	HLA-A*02:05	0.3180250026285648	0.2036524514834202	not-binder
KAVDAEPVLKA	HLA-A*02:05	0.13680995729519055	0.09441136578518834	not-binder
KAVETVHNL	HLA-A*02:05	0.9380984663963318	0.04840221064401577	binder
KAVHVIYTV	HLA-A*02:05	0.8697663903236389	0.056931930281180314	binder
KAVPKSAVQQV	HLA-A*02:05	0.28858593916520475	0.17994052811416536	not-binder
KAVWAKGIRNV	HLA-A*02:05	0.016934794234111906	0.012462800023920974	not-binder
KAYNHHIQEL	HLA-A*02:05	0.61182821393013	0.17051091382652214	binder
KAYQDRLAYL	HLA-A*02:05	0.3504068717360497	0.2429443582440059	not-binder
KAYQELLATV	HLA-A*02:05	0.7370146930217742	0.20097278797247728	binder
KAYYHLLEQV	HLA-A*02:05	0.24960704017430543	0.22341991948806522	not-binder
KDFVTLLTA	HLA-A*02:05	0.035695881489664315	0.02557675625903912	not-binder
KIADFGFSNL	HLA-A*02:05	0.9614294171333313	0.021583972280962857	binder
KIADFGLAKL	HLA-A*02:05	0.9540914297103882	0.030790730743948943	binder
KIADFGLARI	HLA-A*02:05	0.9434348344802856	0.02453344992963604	binder
KIADFGLARV	HLA-A*02:05	0.9736441135406494	0.00783761597331578	binder
KIAPNTPQL	HLA-A*02:05	0.9620486617088317	0.024297720970368173	binder
KIFDENELELL	HLA-A*02:05	0.9278774857521057	0.09728315253127906	binder
KIFEDIPTL	HLA-A*02:05	0.9899878978729248	0.0034306295302502414	binder
KIFIDKIYSI	HLA-A*02:05	0.783876645565033	0.21597712704000221	binder
KIFLPVLLAA	HLA-A*02:05	0.5474763542413712	0.2288384810186997	ambiguous
KIFQEALVQI	HLA-A*02:05	0.5423987060785294	0.253234495537325	ambiguous
KIFSGVFVKV	HLA-A*02:05	0.9483916997909546	0.05534893535638092	binder
KIFTDIFHYL	HLA-A*02:05	0.919691264629364	0.06093603211075771	binder
KIFVGNVSAA	HLA-A*02:05	0.7065387964248657	0.14556476678887745	binder
KIGDFGLATV	HLA-A*02:05	0.8524934530258179	0.09881885630587481	binder
KIIDEDGLLNL	HLA-A*02:05	0.9654308080673217	0.04076680611526276	binder
KIIDFIYTA	HLA-A*02:05	0.9762838244438171	0.014693724225837682	binder
KIIDFLSAL	HLA-A*02:05	0.9783707618713379	0.016410966066935213	binder
KIIDRAITSL	HLA-A*02:05	0.9658692836761474	0.0234696600940766	binder
KIIERLDHL	HLA-A*02:05	0.965794813632965	0.024053769707618886	binder
KIIETDFEKA	HLA-A*02:05	0.7511047124862671	0.16077069822686038	binder
KIIGIMEEV	HLA-A*02:05	0.9847208380699157	0.007579924808617235	binder
KIINNTENL	HLA-A*02:05	0.7973372578620911	0.2345288669080296	binder
KIIPAIATT	HLA-A*02:05	0.5385917961597443	0.20850464465991703	ambiguous
KIIQDIETIESNW	HLA-A*02:05	0.026535760681554166	0.04658217499593736	not-binder
KIIQDIETI	HLA-A*02:05	0.7691174179315567	0.30897074446530665	binder
KIISSAQKV	HLA-A*02:05	0.8799757957458496	0.03513864940369902	binder
KIKDYLEEL	HLA-A*02:05	0.9157085061073303	0.07064642964422418	binder
KIKDYLEELW	HLA-A*02:05	0.04269256922125351	0.05485018035036491	not-binder
KIMEAMEKL	HLA-A*02:05	0.9712383627891541	0.010849909173977261	binder
KIPDEINDRV	HLA-A*02:05	0.8330330610275268	0.1223466964261419	binder
KIPDISSFL	HLA-A*02:05	0.8495800971984864	0.17871562061469956	binder
KIPELDMTEV	HLA-A*02:05	0.8883622288703918	0.14100286822806488	binder
KIPKHLTDA	HLA-A*02:05	0.13674505203962325	0.12602756804639592	not-binder
KIPKKGFVEV	HLA-A*02:05	0.5193484142422676	0.2897883107077454	ambiguous
KIPNFDVREI	HLA-A*02:05	0.3903102621436119	0.25548275472481674	ambiguous
KIPVEADFL	HLA-A*02:05	0.42891030460596086	0.22692733380877775	ambiguous
KIQEILTQV	HLA-A*02:05	0.9815581440925598	0.01178176546781755	binder
KISDFGLATVF	HLA-A*02:05	0.1564789920113981	0.2265361502255514	not-binder
KISDFGLATV	HLA-A*02:05	0.9360590577125549	0.04914255128184557	binder
KIVDFSYSV	HLA-A*02:05	0.9753278613090515	0.019531615295727507	binder
KIYERTMAVL	HLA-A*02:05	0.727864396572113	0.20089193149828896	binder
KIYPEEITPLL	HLA-A*02:05	0.8334546089172363	0.25325184327589256	binder
KKSVQYDDVPEYK	HLA-A*02:05	0.0010634064939665678	0.001699007103088149	not-binder
KLAAVVNNL	HLA-A*02:05	0.9823060870170593	0.019069038888285258	binder
KLADFGLARAF	HLA-A*02:05	0.28264956921339035	0.24048337867189862	not-binder
KLAEFIDFL	HLA-A*02:05	0.9952432870864868	0.0021514013320973265	binder
KLAEIRHEV	HLA-A*02:05	0.9950914859771729	0.003009879054735971	binder
KLFDDMMYEL	HLA-A*02:05	0.9242185592651367	0.09718305297417706	binder
KLFDQANKL	HLA-A*02:05	0.9570961833000183	0.039611286968817085	binder
KLFDTQQFL	HLA-A*02:05	0.9819319367408752	0.010139146240577424	binder
KLFEFMHET	HLA-A*02:05	0.8904553532600403	0.11250127547221193	binder
KLFEKVKEV	HLA-A*02:05	0.9951134085655212	0.0021855951963162326	binder
KLFEQILKA	HLA-A*02:05	0.9756963014602661	0.012904849613063379	binder
KLFGHLTSA	HLA-A*02:05	0.9783748626708985	0.011626149052376548	binder
KLFNGTFLKA	HLA-A*02:05	0.9754853487014771	0.011440380063896692	binder
KLFPGFEIETV	HLA-A*02:05	0.9223582983016968	0.07297634640275219	binder
KLFPHHIGEL	HLA-A*02:05	0.9698902487754821	0.010294107794744246	binder
KLFPQETLFL	HLA-A*02:05	0.8707757234573364	0.15310049405907072	binder
KLFQEDDEIPLYL	HLA-A*02:05	0.3425629237346584	0.34390385454990297	ambiguous
KLFQSKLIKA	HLA-A*02:05	0.4762043386697769	0.265382369203515	ambiguous
KLFSEGLFSA	HLA-A*02:05	0.9512159824371338	0.033570074432259144	binder
KLFTAESLIGL	HLA-A*02:05	0.7704522967338562	0.2012549556748919	binder
KLFVGFLNRA	HLA-A*02:05	0.7016290366649628	0.15608319650321315	binder
KLIDKLDSL	HLA-A*02:05	0.982004714012146	0.01702150261610667	binder
KLIGQVHEV	HLA-A*02:05	0.9971840620040894	0.0015795092454339828	binder
KLIKGVERL	HLA-A*02:05	0.9293110251426697	0.04627813804948831	binder
KLIKSLEAA	HLA-A*02:05	0.8368534684181214	0.08093913109667222	binder
KLILLITQV	HLA-A*02:05	0.7911150574684143	0.12927476656633988	binder
KLIPFLEKL	HLA-A*02:05	0.9751903295516968	0.016681786224491388	binder
KLKEDLAKA	HLA-A*02:05	0.6019455164670944	0.29328053043716024	ambiguous
KLKERLHQL	HLA-A*02:05	0.6141950607299804	0.2731030501740728	ambiguous
KLKKFLNKL	HLA-A*02:05	0.4513901025056839	0.2657600211146981	ambiguous
KLKPGDLVGV	HLA-A*02:05	0.7565733671188355	0.19458436834613385	binder
KLKSAIEQA	HLA-A*02:05	0.4483412180095911	0.32672750270286594	ambiguous
KLLDVVHPA	HLA-A*02:05	0.9106766104698181	0.08216768653084275	binder
KLMDQLEAL	HLA-A*02:05	0.9868815779685974	0.00860438048770151	binder
KLMELLEEI	HLA-A*02:05	0.9932650446891784	0.004426264364285522	binder
KLPDFESRYV	HLA-A*02:05	0.8167070209980011	0.20830999078813225	binder
KLPDFLTAKL	HLA-A*02:05	0.9081823945045471	0.08508445169784319	binder
KLPEFYDETL	HLA-A*02:05	0.8330918967723846	0.21125406270102798	binder
KLPEISHRL	HLA-A*02:05	0.9816524147987366	0.013249225514402522	binder
KLPGNISSL	HLA-A*02:05	0.9075698018074035	0.09305216357470741	binder
KLPKQPVIVKA	HLA-A*02:05	0.13496303213760258	0.24051464355985783	not-binder
KLSEVNKRL	HLA-A*02:05	0.7508810997009278	0.06445127664750508	binder
KLSPKAEEV	HLA-A*02:05	0.811443567276001	0.2332755723664544	binder
KLTEIRHEV	HLA-A*02:05	0.963341760635376	0.02561880414678527	binder
KLVEFDFLGA	HLA-A*02:05	0.6260425627231598	0.289071714740995	ambiguous
KLVEYIVKA	HLA-A*02:05	0.8881231784820557	0.08729456729699386	binder
KLYDGFQYL	HLA-A*02:05	0.993539834022522	0.0035169817488016346	binder
KLYEGKTKEV	HLA-A*02:05	0.9751268267631531	0.022162402414078068	binder
KLYQRDLEVAL	HLA-A*02:05	0.5401006143540144	0.3701253102615638	ambiguous
KLYQYYLDHL	HLA-A*02:05	0.595263946056366	0.268588513882246	ambiguous
KMAEEKLTHKM	HLA-A*02:05	0.5215132117271424	0.2792947322538846	ambiguous
KMAEMLVEL	HLA-A*02:05	0.9613240242004395	0.06549504764803087	binder
KMIEAIKES	HLA-A*02:05	0.6410672754049301	0.25234947774533395	binder
KMKETLQNV	HLA-A*02:05	0.952582061290741	0.048522079679601635	binder
KMMDKVEFV	HLA-A*02:05	0.9905152082443237	0.012995864580176576	binder
KQADLYISEGL	HLA-A*02:05	0.6537186324596405	0.12082276139798595	binder
KQAEILQES	HLA-A*02:05	0.44152053594589236	0.2195472451438667	ambiguous
KQAEIVKRLN	HLA-A*02:05	0.1444475956261158	0.13884234208646332	not-binder
KQAETIEKL	HLA-A*02:05	0.9922191262245178	0.0032206549541146014	binder
KQAGLVVKL	HLA-A*02:05	0.9336653709411621	0.02251187382978691	binder
KQAVLYNAL	HLA-A*02:05	0.6293651461601257	0.17470979128201522	binder
KQFDDVLIYL	HLA-A*02:05	0.8800704479217529	0.10076590377481252	binder
KQFEKQVEL	HLA-A*02:05	0.9717121362686157	0.016037003208434812	binder
KQFPLIISSV	HLA-A*02:05	0.8768748879432678	0.12745145141226483	binder
KQFSENIYEA	HLA-A*02:05	0.9500216364860534	0.030226692425512656	binder
KQIDVYRSV	HLA-A*02:05	0.9759199738502502	0.023887853557662278	binder
KQIVEILTA	HLA-A*02:05	0.8233488082885743	0.06424839646858543	binder
KQKEHLDTL	HLA-A*02:05	0.8208706140518188	0.07482986687962159	binder
KQKRPTDLDVDTL	HLA-A*02:05	0.005260408238973469	0.007883633723627504	not-binder
KQMDHFVGL	HLA-A*02:05	0.9889505743980408	0.0040203648991893924	binder
KQMEKIQPA	HLA-A*02:05	0.9125087022781372	0.10260084524871704	binder
KQMSISTGL	HLA-A*02:05	0.9681797623634338	0.00900362622847747	binder
KQPAFTIHV	HLA-A*02:05	0.8809364438056946	0.10268084984202529	binder
KQSNVQILV	HLA-A*02:05	0.8596713304519653	0.10445446912875649	binder
KQSSVMQRL	HLA-A*02:05	0.8166189432144165	0.13737620222134758	binder
KQTEVLVTA	HLA-A*02:05	0.7986696243286133	0.12364824936256519	binder
KQVDLIDLV	HLA-A*02:05	0.9575945138931274	0.02427665377710489	binder
KQVDVNIKL	HLA-A*02:05	0.9543813824653625	0.030630776571490142	binder
KQYGITGENV	HLA-A*02:05	0.949203610420227	0.027911394179619017	binder
KQYGNEVFL	HLA-A*02:05	0.9675392746925354	0.012948034106269107	binder
KQYPYNNLYL	HLA-A*02:05	0.9521079182624816	0.022034807023520998	binder
KRISELEAL	HLA-A*02:05	0.12970518292859196	0.17217325696059568	not-binder
KSFDAVLEAL	HLA-A*02:05	0.5670416295528412	0.17585243869121542	ambiguous
KSVDFIEKA	HLA-A*02:05	0.6285359621047973	0.19170399610293318	binder
KSVQYDDVPEYK	HLA-A*02:05	0.022818007222667802	0.038801401992506174	not-binder
KTADVVQQA	HLA-A*02:05	0.7650451719760895	0.2318418105171148	binder
KTAEFLSKL	HLA-A*02:05	0.9331871509552002	0.039131293747626646	binder
KTAPGKIEKV	HLA-A*02:05	0.7941312432289124	0.1128150123321005	binder
KTATELSTVYL	HLA-A*02:05	0.28435483295470476	0.3007295253183681	not-binder
KTAVAIEKV	HLA-A*02:05	0.8291878581047059	0.09166244677020084	binder
KTFEDYLHNV	HLA-A*02:05	0.9231986165046692	0.08792589004625569	binder
KTFEEKLTPL	HLA-A*02:05	0.6278998017311096	0.23405794839482533	binder
KTFEELEHV	HLA-A*02:05	0.9619382500648499	0.03731177134483235	binder
KTFPEIIDYL	HLA-A*02:05	0.7010103762149811	0.305187849413542	binder
KTFSYPLDLL	HLA-A*02:05	0.4308587148785591	0.2386761559538652	ambiguous
KTFTVPIVEV	HLA-A*02:05	0.7828618347644806	0.22898317143883867	binder
KTGPVAKEL	HLA-A*02:05	0.3487768971826881	0.24516110857921616	not-binder
KTIDYIQFL	HLA-A*02:05	0.9727977991104126	0.029318902440222092	binder
KTIETSPSL	HLA-A*02:05	0.9162203073501587	0.12479023760725233	binder
KTIETVKAA	HLA-A*02:05	0.5955093264579773	0.12376155321929416	binder
KTIRDIIAL	HLA-A*02:05	0.6878118693828583	0.31018490267535254	binder
KTKESSEYL	HLA-A*02:05	0.4341724902391434	0.1541012673090507	ambiguous
KTMETAEKL	HLA-A*02:05	0.836312448978424	0.14022753059864215	binder
KTPIESLFIEA	HLA-A*02:05	0.005815207070554607	0.006585022435913344	not-binder
KTVAQSQQL	HLA-A*02:05	0.39509330242872237	0.32498971887438893	ambiguous
KTVEYITKL	HLA-A*02:05	0.939085066318512	0.07811931192767387	binder
KTVLELQYV	HLA-A*02:05	0.5193824648857117	0.12270217294439476	ambiguous
KTYDTSFLDFL	HLA-A*02:05	0.39977853521704676	0.41798434621965885	ambiguous
KVAEIHQAL	HLA-A*02:05	0.9922907590866089	0.003563269254922941	binder
KVAEKLEAL	HLA-A*02:05	0.9553705096244812	0.03701659384759286	binder
KVAGMDVEL	HLA-A*02:05	0.8234431505203247	0.08270662290320124	binder
KVFDFAGEEV	HLA-A*02:05	0.920397675037384	0.09746346585277169	binder
KVFEHFLENL	HLA-A*02:05	0.943355667591095	0.054088990995212756	binder
KVFELDLVTL	HLA-A*02:05	0.918785011768341	0.06652396042341512	binder
KVFELMTSL	HLA-A*02:05	0.8708985328674317	0.1459621648108053	binder
KVFFDLMREI	HLA-A*02:05	0.3781770460307598	0.25329398752216603	ambiguous
KVFGALKGA	HLA-A*02:05	0.5278270900249481	0.08788963344452387	ambiguous
KVFGDILDFA	HLA-A*02:05	0.8049928545951843	0.2127743701920871	binder
KVFNGEGEQI	HLA-A*02:05	0.7708093881607055	0.12844116193128213	binder
KVFPSISKL	HLA-A*02:05	0.9426956295967102	0.048187812089757906	binder
KVFSDVMEDL	HLA-A*02:05	0.7158173665404319	0.3034537686118613	binder
KVFSEKLDHL	HLA-A*02:05	0.7044357895851135	0.12681433957717572	binder
KVFYTELLNL	HLA-A*02:05	0.5505703598260879	0.29084391491862793	ambiguous
KVGNFKFIYV	HLA-A*02:05	0.5025128126144409	0.2383795237955917	ambiguous
KVIAATNRV	HLA-A*02:05	0.8738982915878296	0.05512886302174091	binder
KVIDTQQKV	HLA-A*02:05	0.9772669076919556	0.009960281102922885	binder
KVIDVDHGI	HLA-A*02:05	0.9661026120185852	0.016936856377999968	binder
KVIDYVPGIFQE	HLA-A*02:05	0.0012456119613489137	0.0010747157723295091	not-binder
KVIDYVPGI	HLA-A*02:05	0.9850215911865234	0.005952810135804832	binder
KVIEDVAFA	HLA-A*02:05	0.8120764136314392	0.13007999873788972	binder
KVIEELLQT	HLA-A*02:05	0.48461311534047125	0.25647459005972734	ambiguous
KVIEINPYL	HLA-A*02:05	0.990930438041687	0.004776079665977001	binder
KVIEKVLIA	HLA-A*02:05	0.6248808085918427	0.2456478442788807	binder
KVIEVFIRA	HLA-A*02:05	0.9001512289047241	0.04052650077484752	binder
KVIGIIEHL	HLA-A*02:05	0.9884241342544555	0.010811698878328151	binder
KVIQEIWPVL	HLA-A*02:05	0.7428008019924164	0.20595698521382633	binder
KVITDIAGVIPAE	HLA-A*02:05	0.001163533354883839	0.0013450427502157039	not-binder
KVITDIAGVIP	HLA-A*02:05	0.007603677300357959	0.011258025326278252	not-binder
KVIYVLPML	HLA-A*02:05	0.7225058078765869	0.147185128272663	binder
KVKAEVQNL	HLA-A*02:05	0.6293952763080597	0.17617218973544269	binder
KVKDWVERL	HLA-A*02:05	0.7739616155624389	0.20616691622780484	binder
KVKEGMNIV	HLA-A*02:05	0.4834908828139305	0.21788770402244728	ambiguous
KVKSILNSL	HLA-A*02:05	0.6785104840993881	0.28350098991175227	binder
KVLGKIEKV	HLA-A*02:05	0.8988505244255066	0.11471631957087676	binder
KVMDLSIVRL	HLA-A*02:05	0.9603621125221252	0.029918722171853963	binder
KVMDVTEKL	HLA-A*02:05	0.985588812828064	0.007943209098828492	binder
KVMGTFSTV	HLA-A*02:05	0.9853377938270569	0.007846055876793339	binder
KVPAGVQEL	HLA-A*02:05	0.7692606329917908	0.10625849459294923	binder
KVPEIISSI	HLA-A*02:05	0.963640284538269	0.03219385330244059	binder
KVPEYIKKA	HLA-A*02:05	0.48321198523044584	0.20176373150346952	ambiguous
KVRETIEAL	HLA-A*02:05	0.7200396358966827	0.13271954493900748	binder
KVSELVQFL	HLA-A*02:05	0.9756886482238769	0.015515544442477342	binder
KVSESTHVL	HLA-A*02:05	0.8786136150360108	0.13998579337334122	binder
KVSQLIHHL	HLA-A*02:05	0.9541267395019531	0.027257403910055624	binder
KVVALVHAV	HLA-A*02:05	0.9346087574958801	0.04450924265296762	binder
KVVDAKTIFTG	HLA-A*02:05	0.003274646902718814	0.004454289799852959	not-binder
KVVDRIYSL	HLA-A*02:05	0.9467228293418884	0.07746297829184122	binder
KVVEDGILKL	HLA-A*02:05	0.9386983513832092	0.04260802434999165	binder
KVVEDIEYL	HLA-A*02:05	0.9713021159172058	0.01120958493771004	binder
KVVGFDAVMRV	HLA-A*02:05	0.6484954416751861	0.11406574275430194	binder
KVVTGVANA	HLA-A*02:05	0.5613631069660187	0.13869815974280486	ambiguous
KVVTIIPKI	HLA-A*02:05	0.7619300961494446	0.08358951737642412	binder
KVVVVQAISAL	HLA-A*02:05	0.10073959659785033	0.07224258740469568	not-binder
KVVVYLQKL	HLA-A*02:05	0.33779381215572357	0.22805892055786553	not-binder
KVYSKMEKL	HLA-A*02:05	0.48063732236623763	0.32159392123931096	ambiguous
KVYVDDIYVI	HLA-A*02:05	0.3629326343536377	0.2754443574805113	ambiguous
LAPTDVKEL	HLA-A*02:05	0.4770147457718849	0.25487720829385796	ambiguous
LAYSGKLEEL	HLA-A*02:05	0.5639938831329345	0.08655675096875826	binder
LDTNADKQL	HLA-A*02:05	0.027384414710104464	0.026896511387829117	not-binder
LEDALQQAKED	HLA-A*02:05	0.012741135965916328	0.024531629317853153	not-binder
LFLFGAMVTLAG	HLA-A*02:05	0.00046560028404520894	0.0008675147816089603	not-binder
LFLHAGIVLP	HLA-A*02:05	0.0034662998019484802	0.003889853008324145	not-binder
LFNKQLESI	HLA-A*02:05	0.0600121071562171	0.0679023588229398	not-binder
LGAEVYHTL	HLA-A*02:05	0.528543758392334	0.36180245194718297	ambiguous
LGAGARIQAL	HLA-A*02:05	0.16257273415103554	0.1924792647184102	not-binder
LGEYGFQNALIVR	HLA-A*02:05	0.00014332517498161224	0.00024531992179527756	not-binder
LIADLKYEL	HLA-A*02:05	0.8700738430023194	0.09222619671884105	binder
LIAEENALRG	HLA-A*02:05	0.007620716715246089	0.009382823878241298	not-binder
LIAKINQRL	HLA-A*02:05	0.7745834112167358	0.03445546762824039	binder
LIFPKEFETA	HLA-A*02:05	0.5791749656200409	0.20700672117330082	ambiguous
LIFSHMLAEI	HLA-A*02:05	0.8413297414779664	0.16864823867650622	binder
LIGPKLYEA	HLA-A*02:05	0.6541274726390839	0.13744767993507906	binder
LIIEKLLKL	HLA-A*02:05	0.9054819464683532	0.0651318938406944	binder
LIIQAGIKEV	HLA-A*02:05	0.7606038212776184	0.07648928660049321	binder
LIPDIDLKL	HLA-A*02:05	0.8360856175422668	0.08228240713820545	binder
LIPEYLNFI	HLA-A*02:05	0.8278566360473633	0.09087707601544143	binder
LIPGFTPGL	HLA-A*02:05	0.8524409770965576	0.09617752194762019	binder
LIPKFVSFL	HLA-A*02:05	0.747295618057251	0.14066778892349607	binder
LIPMIIHQL	HLA-A*02:05	0.7156959116458893	0.21059892828925975	binder
LISPLVQLL	HLA-A*02:05	0.7989095330238343	0.1616238571341036	binder
LIVDQVQKL	HLA-A*02:05	0.9461045384407043	0.038525838556532764	binder
LKERLTKI	HLA-A*02:05	0.001746524902409874	0.0014810902085232436	not-binder
LLAARVVEEL	HLA-A*02:05	0.7246062010526657	0.2923972166500707	binder
LLAEKVEQL	HLA-A*02:05	0.9839183449745178	0.022138408396978292	binder
LLAEVIENL	HLA-A*02:05	0.9943304061889648	0.005962992929253373	binder
LLAPIRVLL	HLA-A*02:05	0.753800892829895	0.1115283960742193	binder
LLASIVSEL	HLA-A*02:05	0.967097818851471	0.0275284942945519	binder
LLEGEESR	HLA-A*02:05	0.0030176324407875654	0.005980600914526445	not-binder
LLFDHLEPIEL	HLA-A*02:05	0.7663475573062897	0.31644997626254034	binder
LLFPSDVQTL	HLA-A*02:05	0.8915457844734191	0.10876256100415163	binder
LLFSESLKQL	HLA-A*02:05	0.8150910258293151	0.1356429764062954	binder
LLIDELNKL	HLA-A*02:05	0.9691699862480163	0.03427224966270257	binder
LLKERLDQI	HLA-A*02:05	0.6357469856739044	0.17206681354993456	binder
LLKEYLVTL	HLA-A*02:05	0.9141469717025756	0.053100127366540364	binder
LLLPGELAK	HLA-A*02:05	0.07271275753155351	0.060096188165913944	not-binder
LLMEHIQEI	HLA-A*02:05	0.9967755675315857	0.0023889674287582816	binder
LLNSEVHML	HLA-A*02:05	0.9104299902915954	0.11840436332601302	binder
LLPDIISRL	HLA-A*02:05	0.9775229811668396	0.015086195567945666	binder
LLPDLIQKV	HLA-A*02:05	0.989066994190216	0.007817046147026578	binder
LLPDNVHYV	HLA-A*02:05	0.9851662755012512	0.017190779059290225	binder
LLPDYYLVTV	HLA-A*02:05	0.8687704920768737	0.137172095425171	binder
LLPEDSQKL	HLA-A*02:05	0.6243560254573822	0.13988378780538777	binder
LLPEELTPL	HLA-A*02:05	0.8756507873535156	0.0878489384822966	binder
LLREKVEFL	HLA-A*02:05	0.636674502491951	0.2658627919315822	binder
LLRLQVEEL	HLA-A*02:05	0.6486207544803619	0.26308708458782615	binder
LLSEIEEHL	HLA-A*02:05	0.9688364863395691	0.03495152186237683	binder
LLSESNERL	HLA-A*02:05	0.8255730748176575	0.1522748344293028	binder
LLSHSLLVTLA	HLA-A*02:05	0.12577713280916214	0.19887432841500602	not-binder
LLSPHSQVL	HLA-A*02:05	0.8288325667381287	0.13285904195154835	binder
LLSPSNEKL	HLA-A*02:05	0.6511508524417877	0.1716159179356352	binder
LLSSIVEEL	HLA-A*02:05	0.9710578441619873	0.02742756412883977	binder
LLTELSNSL	HLA-A*02:05	0.886386263370514	0.08708663034745827	binder
LLVDEIMRA	HLA-A*02:05	0.9120577812194824	0.04552782320227072	binder
LLVGDVAQA	HLA-A*02:05	0.8148623704910278	0.13546952058106881	binder
LLVKELQSL	HLA-A*02:05	0.8872770667076111	0.10149110187714257	binder
LLYDLADQL	HLA-A*02:05	0.8661810755729675	0.1155934335826124	binder
LMAHAMEEV	HLA-A*02:05	0.964330005645752	0.013140389031379594	binder
LMEHIHKL	HLA-A*02:05	0.24710647538304328	0.2600190823968691	not-binder
LMKDLADEL	HLA-A*02:05	0.824314534664154	0.17112734287712567	binder
LMKQYIEFV	HLA-A*02:05	0.7887633800506592	0.2096375363374358	binder
LMPATLARA	HLA-A*02:05	0.644458681344986	0.20658681767530893	binder
LMPYFLLTQA	HLA-A*02:05	0.3143879398703575	0.19405081527802867	not-binder
LPAAAAAAAAA	HLA-A*02:05	0.8492969989776611	0.09095368867426967	binder
LPQNIPPLTQTPV	HLA-A*02:05	0.0034643956125364637	0.004715888088963872	not-binder
LQAAIQKSL	HLA-A*02:05	0.7213131785392761	0.14311370719789912	binder
LQADLSSFKS	HLA-A*02:05	0.11816740930080413	0.07902671586653565	not-binder
LQADVISKL	HLA-A*02:05	0.9750710487365722	0.016316974026786196	binder
LQAEAFQARL	HLA-A*02:05	0.6497371852397918	0.22758587443644587	binder
LQAEEVARL	HLA-A*02:05	0.8620818376541137	0.16972382089991617	binder
LQAGDILHRV	HLA-A*02:05	0.8767276763916015	0.05818910113657601	binder
LQAHYEDFL	HLA-A*02:05	0.5118369221687317	0.24044191922603786	ambiguous
LQAILVHEA	HLA-A*02:05	0.6057849526405334	0.23630582879805148	ambiguous
LQFDKAINAA	HLA-A*02:05	0.7747218668460846	0.2226720264749699	binder
LQFPRPVKL	HLA-A*02:05	0.6691380262374877	0.199508222079838	binder
LQFTPQHKL	HLA-A*02:05	0.29056271761655805	0.19628445794945254	not-binder
LQHDKLVRL	HLA-A*02:05	0.6856575906276703	0.15941264331425342	binder
LQIDNARLA	HLA-A*02:05	0.5578277438879014	0.23158821212233807	ambiguous
LQIEDFEARIA	HLA-A*02:05	0.2258687663823366	0.12706045037516817	not-binder
LQIKHTQAL	HLA-A*02:05	0.9277551174163818	0.04847433654474902	binder
LQKKIEENERL	HLA-A*02:05	0.29359865188598633	0.24375703752638112	not-binder
LQNAQHDPL	HLA-A*02:05	0.31377640515565874	0.1779707071639542	not-binder
LQNPDLVSL	HLA-A*02:05	0.9400089502334594	0.030399531082004824	binder
LQSAVITKV	HLA-A*02:05	0.9184093952178956	0.08674030566840059	binder
LQSVISHLL	HLA-A*02:05	0.8545521259307861	0.09654811861882547	binder
LQTDLSDGL	HLA-A*02:05	0.7182731926441193	0.18851973000279942	binder
LQYSFPLQL	HLA-A*02:05	0.5993032813072204	0.2315314419514886	ambiguous
LQYSRQEGL	HLA-A*02:05	0.6044762909412384	0.1726322344429467	binder
LSADIFQQV	HLA-A*02:05	0.9613253116607666	0.02435086509608604	binder
LSMDDEIQKL	HLA-A*02:05	0.852616834640503	0.08248999106041174	binder
LSRSSALASKA	HLA-A*02:05	0.012416384543757885	0.012672949362644934	not-binder
LTADAHHYL	HLA-A*02:05	0.9227673292160035	0.044407797884691944	binder
LTAEDLFEA	HLA-A*02:05	0.5731520801782608	0.1822794194509563	ambiguous
LTAEILELA	HLA-A*02:05	0.4065054565668106	0.15637157269775134	not-binder
LTAPEDVFSKL	HLA-A*02:05	0.5810593724250793	0.19990122560981405	ambiguous
LTAPLSQRL	HLA-A*02:05	0.6403962910175324	0.17044020369927648	binder
LTAPPEALLMV	HLA-A*02:05	0.36673537492752073	0.24909933608806129	not-binder
LTATLMHRL	HLA-A*02:05	0.3285547077655792	0.1830276335553761	not-binder
LTATSIDRL	HLA-A*02:05	0.49057079255580904	0.22411105457204766	ambiguous
LTERTVYGVTIA	HLA-A*02:05	0.00027097333745444984	0.0004729932130059135	not-binder
LTFDGKRMRKA	HLA-A*02:05	0.04703564845040091	0.08822362154551507	not-binder
LTFEHEMEKA	HLA-A*02:05	0.358538493514061	0.23120298441827133	not-binder
LTFPEKVNKA	HLA-A*02:05	0.3583519451320171	0.21642693405694846	not-binder
LTFRDPLALL	HLA-A*02:05	0.30724517405033114	0.20142279622595588	not-binder
LTFVAPIYGA	HLA-A*02:05	0.36156749799847604	0.31881697595443426	ambiguous
LTGLLLLQ	HLA-A*02:05	0.0023596804598128075	0.003602530777337564	not-binder
LTGQRVLDAL	HLA-A*02:05	0.046368262730538845	0.03379142329698209	not-binder
LTIEDGIFEV	HLA-A*02:05	0.9701289653778076	0.02940581210161268	binder
LTIEKISAL	HLA-A*02:05	0.9642176747322082	0.02711437291435839	binder
LTKEKIEEL	HLA-A*02:05	0.6945826321840286	0.2502066681318192	binder
LTKKLLDLV	HLA-A*02:05	0.413827708363533	0.2594810812031527	ambiguous
LTKVGAEEL	HLA-A*02:05	0.15071257427334786	0.11308071675909387	not-binder
LTMEVIRQV	HLA-A*02:05	0.9474744200706482	0.026150151740748466	binder
LTNQEDLPEV	HLA-A*02:05	0.5538827925920486	0.2747178030771249	ambiguous
LTPSPESPPLPDVS	HLA-A*02:05	0.00029300006040102746	0.000345351843423504	not-binder
LTSVINQKL	HLA-A*02:05	0.46250755004584787	0.24065472700246024	ambiguous
LTTYLQEKL	HLA-A*02:05	0.20114125534892083	0.1330750309836743	not-binder
LVAEIANVV	HLA-A*02:05	0.8965267896652221	0.1157453234631429	binder
LVAEIITHL	HLA-A*02:05	0.9861818790435791	0.00759067660349296	binder
LVAGEHGLIIRV	HLA-A*02:05	0.020238601125311107	0.011981356334588085	not-binder
LVAQIVTKV	HLA-A*02:05	0.9549555897712707	0.0219157511849667	binder
LVASFSERV	HLA-A*02:05	0.9038537859916687	0.051305008738925885	binder
LVASHLEKL	HLA-A*02:05	0.8379092276096344	0.17526950620833398	binder
LVEPKLAEL	HLA-A*02:05	0.37538780868053434	0.19613171410201824	not-binder
LVFDTAIAHL	HLA-A*02:05	0.9357183337211609	0.03680941666496507	binder
LVFLEGLKSA	HLA-A*02:05	0.12789734676480294	0.06436188443472766	not-binder
LVFNEILQA	HLA-A*02:05	0.654482626914978	0.2114493995706845	binder
LVFPGAQRM	HLA-A*02:05	0.41932240724563596	0.10587804620599622	not-binder
LVFPHDSSAL	HLA-A*02:05	0.6994344353675842	0.1183100440995563	binder
LVIDAVREI	HLA-A*02:05	0.8353789567947387	0.0888926273573356	binder
LVKGSIDEV	HLA-A*02:05	0.5687256723642349	0.213884893833262	ambiguous
LVPDVVNEV	HLA-A*02:05	0.9488560557365417	0.05036173350448643	binder
LVPETIHDEL	HLA-A*02:05	0.6469120264053345	0.18672516779996573	binder
LVPGHLDQV	HLA-A*02:05	0.8125414490699768	0.13123359337630364	binder
LVPQNNEKL	HLA-A*02:05	0.15860834307968616	0.1375318453137846	not-binder
LVSDANQHV	HLA-A*02:05	0.6438612017780543	0.3302765133763443	ambiguous
LVSQLVHSL	HLA-A*02:05	0.9180469274520874	0.048933511121515484	binder
LVVEHIEKM	HLA-A*02:05	0.8641045212745666	0.05733132430741829	binder
LVYDGKIYTL	HLA-A*02:05	0.9345391511917114	0.071554503972907	binder
LVYHEDMTAT	HLA-A*02:05	0.14421461913734673	0.2532182863181448	not-binder
LVYPEELKPVL	HLA-A*02:05	0.5013871282339096	0.2769172722712425	ambiguous
LVYPEELKPVLT	HLA-A*02:05	0.01820111752676894	0.022222694191561764	not-binder
LVYPNNDPVM	HLA-A*02:05	0.22495173439383506	0.20262179651690848	not-binder
LYEKDIEEL	HLA-A*02:05	0.11621523573994637	0.15589974119273114	not-binder
LYSEVKEVL	HLA-A*02:05	0.1708008334506303	0.25389235618386924	not-binder
MAINSISKL	HLA-A*02:05	0.8327290773391723	0.1302695417867824	binder
MIFDHEFTKL	HLA-A*02:05	0.9376103281974792	0.04132265959448881	binder
MIFVDNFVHA	HLA-A*02:05	0.843885087966919	0.14017884856869436	binder
MIIENFEAL	HLA-A*02:05	0.9702773451805115	0.027652604381506317	binder
MIIPSLEEL	HLA-A*02:05	0.9643071532249451	0.021346627842033644	binder
MIYEQKIAEL	HLA-A*02:05	0.9169370532035828	0.04365932285050172	binder
MLANDIARL	HLA-A*02:05	0.976543927192688	0.009312228575278364	binder
MLASAVEKL	HLA-A*02:05	0.9679552793502808	0.014159712689005018	binder
MLAWINESL	HLA-A*02:05	0.947441840171814	0.029242999453280728	binder
MLIEDVDAL	HLA-A*02:05	0.9669705271720886	0.019865823193860745	binder
MLIEVIEKL	HLA-A*02:05	0.9939659237861633	0.004777182411140882	binder
MLKEKLAEL	HLA-A*02:05	0.9489447593688964	0.03380524740645136	binder
MLPKDIAKL	HLA-A*02:05	0.9121956110000611	0.05421135039391189	binder
MLPLLAALL	HLA-A*02:05	0.7390999495983124	0.18937808128824654	binder
MLSEHTSKL	HLA-A*02:05	0.9439311742782592	0.047731244984200547	binder
MLVPVIEKL	HLA-A*02:05	0.9717761754989624	0.015183482492060325	binder
MQAHITQAL	HLA-A*02:05	0.9510988593101501	0.030904985781912465	binder
MQAPRAALVFA	HLA-A*02:05	0.35175542123615744	0.3176986514180209	ambiguous
MQGPIPERI	HLA-A*02:05	0.8041911244392395	0.0688012495044848	binder
MQISFIHQL	HLA-A*02:05	0.9885422945022583	0.009131796449727702	binder
MTGPGTHQL	HLA-A*02:05	0.6852636635303497	0.20388293078531686	binder
MTKEELNAL	HLA-A*02:05	0.7361374378204346	0.1562383413460986	binder
MTSEIHNTV	HLA-A*02:05	0.9748777747154236	0.023050548614906703	binder
MTYWHLLNA	HLA-A*02:05	0.38565009236335757	0.30599150091876676	ambiguous
MVAEILHHL	HLA-A*02:05	0.9920031428337097	0.004012639574415259	binder
MVAPDKDYFL	HLA-A*02:05	0.8523196816444397	0.08713294913236876	binder
MVIDVLHPG	HLA-A*02:05	0.3672883152961731	0.2525125529235423	not-binder
MVPEDVPRL	HLA-A*02:05	0.8667236924171448	0.07690945180792005	binder
MVPEPKIIDAA	HLA-A*02:05	0.10418778778985142	0.07715819752563745	not-binder
MVPETTHEA	HLA-A*02:05	0.6674447953701019	0.2020611770058736	binder
NAAAIYDLL	HLA-A*02:05	0.6946701288223267	0.13019779683113825	binder
NAAPRIALHTA	HLA-A*02:05	0.037744838581420484	0.03860940866957609	not-binder
NAFLLPIKTV	HLA-A*02:05	0.19663279969245195	0.1521381640640636	not-binder
NAPWAVTSL	HLA-A*02:05	0.6674884378910064	0.2386524335366925	binder
NAVPITPT	HLA-A*02:05	0.00358387481974205	0.004593794884379968	not-binder
NAVSEALIREV	HLA-A*02:05	0.4625487089157104	0.18351090281626412	ambiguous
NEEVVLNDVMI	HLA-A*02:05	0.0012654908234253526	0.0007228795216495896	not-binder
NGLLFKELL	HLA-A*02:05	0.02455708744819276	0.03643484435312147	not-binder
NIAILNNNL	HLA-A*02:05	0.7643423438072204	0.10084475930781461	binder
NIAPIIQKV	HLA-A*02:05	0.9838982224464417	0.00500273877351854	binder
NIFGEELERL	HLA-A*02:05	0.9223088264465332	0.03333406267785199	binder
NIFGPLVKL	HLA-A*02:05	0.7074287056922912	0.1695923487641982	binder
NIFPSNLVSA	HLA-A*02:05	0.8214219093322754	0.04724009474295253	binder
NIIEAINEL	HLA-A*02:05	0.9852089405059814	0.01009411987482787	binder
NIIKLIDTV	HLA-A*02:05	0.9459838032722473	0.04299863026253295	binder
NIIPIIAKA	HLA-A*02:05	0.8722482919692993	0.06868491044795014	binder
NIIPVIAKA	HLA-A*02:05	0.8719869613647461	0.03530127219255458	binder
NIIPVIEDA	HLA-A*02:05	0.5299865752458572	0.17960588323467466	ambiguous
NIPEITPFL	HLA-A*02:05	0.9116498470306397	0.05618163036257038	binder
NIPPLTQTPV	HLA-A*02:05	0.6684506118297577	0.22736207284338875	binder
NIPSFIVRL	HLA-A*02:05	0.7815600633621216	0.09866854414282636	binder
NITELVNYL	HLA-A*02:05	0.9277530074119568	0.02820700928729474	binder
NIVEKLREV	HLA-A*02:05	0.9593183398246765	0.018207122323697058	binder
NLFKHLAKA	HLA-A*02:05	0.7186092495918274	0.11205272114152849	binder
NLFPAALVHL	HLA-A*02:05	0.9238839864730835	0.029034577593533777	binder
NLFPSNLVVA	HLA-A*02:05	0.7470219135284424	0.15649040565146005	binder
NLIGKIEKL	HLA-A*02:05	0.977617621421814	0.014945722504402622	binder
NLKEAIETI	HLA-A*02:05	0.8395888090133667	0.16042543974869858	binder
NLNDRLAS	HLA-A*02:05	0.0029144898093363737	0.002420305128801431	not-binder
NLNDRLASYLDKVR	HLA-A*02:05	0.0035145074508363904	0.0047429811197141	not-binder
NLPAFVNRL	HLA-A*02:05	0.8698029041290283	0.05843278017240988	binder
NQAIIKHLL	HLA-A*02:05	0.635175746679306	0.19973466690780892	binder
NQAQIEVRL	HLA-A*02:05	0.6868270099163055	0.17379696160125654	binder
NQFDYQHGA	HLA-A*02:05	0.7691254258155823	0.09728114516231029	binder
NQFPGFKEV	HLA-A*02:05	0.9116569995880127	0.08288270385036396	binder
NQHPDVFYL	HLA-A*02:05	0.8825542211532593	0.09532107404290276	binder
NQIESKAAYV	HLA-A*02:05	0.8604405641555786	0.09450469335127135	binder
NQIGDAGVQHL	HLA-A*02:05	0.7344187140464783	0.22809302892279484	binder
NQIKKIENLE	HLA-A*02:05	0.15405868692323565	0.17311155300513983	not-binder
NQMSEAHKL	HLA-A*02:05	0.8310721397399903	0.09837642543607804	binder
NQNPEVFFL	HLA-A*02:05	0.9567061066627502	0.03633471257202953	binder
NQPEYIQKL	HLA-A*02:05	0.8805084347724914	0.12101350500480575	binder
NQSKIRVTL	HLA-A*02:05	0.40428218320012094	0.26600173736502586	ambiguous
NQSMLFDKL	HLA-A*02:05	0.37338916286826135	0.2625779231242961	ambiguous
NTATIFHEL	HLA-A*02:05	0.9213225603103637	0.025409710478633742	binder
NTFGYIAKA	HLA-A*02:05	0.6150173008441925	0.1842841509599345	binder
NTISEQAVKAS	HLA-A*02:05	0.0011910568082384998	0.0014433331517688197	not-binder
NTKEVIDRL	HLA-A*02:05	0.3836626759264618	0.23541182330754212	ambiguous
NTPEYMEKI	HLA-A*02:05	0.15865908712148666	0.0823129189924948	not-binder
NVAAVDTNL	HLA-A*02:05	0.6566644906997681	0.13175316389037464	binder
NVAPIISKV	HLA-A*02:05	0.9838016152381897	0.004583199402299407	binder
NVASIQNYL	HLA-A*02:05	0.9147994995117188	0.03360692947946224	binder
NVEIDPEIQ	HLA-A*02:05	0.11096798917278647	0.19342266598368568	not-binder
NVFDEAILAA	HLA-A*02:05	0.8576294422149658	0.13162092443791165	binder
NVIRLISSL	HLA-A*02:05	0.898123812675476	0.05325078458397696	binder
NVIRQLGSL	HLA-A*02:05	0.6287699460983276	0.13499732639365788	binder
NVKEYLESL	HLA-A*02:05	0.738676643371582	0.13639063794823705	binder
NVKVDPEIQ	HLA-A*02:05	0.05429696799255908	0.07214880745829744	not-binder
NVPDITTGL	HLA-A*02:05	0.7394592046737671	0.22456820465105792	binder
NVPEGLLATV	HLA-A*02:05	0.852556312084198	0.1228574832436894	binder
NVPGEIVE	HLA-A*02:05	0.0007086363457347034	0.0007281833959778658	not-binder
NVPGEIVES	HLA-A*02:05	0.01742381596704945	0.021248116943835334	not-binder
NVPGEIVESL	HLA-A*02:05	0.43153236508369447	0.21994340423623324	ambiguous
NVPKFGLAHL	HLA-A*02:05	0.18193252086639405	0.19180101988751946	not-binder
NVTHIDQAL	HLA-A*02:05	0.37805173397064207	0.19583903774810457	not-binder
NVVFEKAIQRT	HLA-A*02:05	0.010506480932724572	0.01986354989080796	not-binder
NVVLEIPAA	HLA-A*02:05	0.2429976973682642	0.27266497288541514	not-binder
NVVVKIEEA	HLA-A*02:05	0.25064998418092727	0.1771721964743781	not-binder
NVYGFDMSCI	HLA-A*02:05	0.6783206343650818	0.19103256383313455	binder
PAAAAAAAAAP	HLA-A*02:05	0.4597525790333748	0.3881296128240364	ambiguous
PDPKLLEKV	HLA-A*02:05	0.018780219671316444	0.016014328615734007	not-binder
PFGPPIPK	HLA-A*02:05	0.022270074227344595	0.04038092351117745	not-binder
PFPGPIPN	HLA-A*02:05	0.00046408371199504474	0.0007151993315751544	not-binder
PGIGGAPTLNP	HLA-A*02:05	0.04529888265533373	0.08304933517739549	not-binder
PKEGKVVDA	HLA-A*02:05	0.0007466391301932162	0.0009517608829013316	not-binder
QAEIVKRL	HLA-A*02:05	0.019945897281286307	0.023834185764362446	not-binder
QAFSDVILAV	HLA-A*02:05	0.7072242796421051	0.18672764444454545	binder
QAIDSIHQV	HLA-A*02:05	0.9707459449768067	0.014778208085682686	binder
QAPDIDVQL	HLA-A*02:05	0.383740109205246	0.07271986686793315	not-binder
QASEGPLK	HLA-A*02:05	0.0020105010065890384	0.002310051510500228	not-binder
QAYQHDLERL	HLA-A*02:05	0.10866413535550237	0.09902250697639145	not-binder
QDGQFSVLFTK	HLA-A*02:05	0.0008123012612220925	0.0011831960491738758	not-binder
QDVDNASLAR	HLA-A*02:05	0.02053272108787496	0.024817992863437742	not-binder
QIADIVTSV	HLA-A*02:05	0.9861756443977356	0.01596817761427243	binder
QIADLQQKL	HLA-A*02:05	0.9594748735427856	0.027170677702859105	binder
QIAEAVEFL	HLA-A*02:05	0.9601974248886108	0.023812319932128005	binder
QIFGNIKEA	HLA-A*02:05	0.8850564002990723	0.07482366002244507	binder
QIFGSHLHKV	HLA-A*02:05	0.9088728785514831	0.051472257464342946	binder
QIFNGTFVKL	HLA-A*02:05	0.906408965587616	0.03885436808761437	binder
QIHAFVDYL	HLA-A*02:05	0.8018278837203979	0.12722153276255624	binder
QIVEHLEEL	HLA-A*02:05	0.9694599986076355	0.03612089767153664	binder
QLFGQDFSHA	HLA-A*02:05	0.8239842891693115	0.10185066225148699	binder
QLIDKVWQL	HLA-A*02:05	0.9946247696876526	0.004084038357420468	binder
QLIPEMQEA	HLA-A*02:05	0.7850796818733216	0.23649487014967943	binder
QLIRDMVNV	HLA-A*02:05	0.9074949145317077	0.0445971858264971	binder
QLNEKVAQL	HLA-A*02:05	0.936182177066803	0.036551160073819984	binder
QLVESLHKV	HLA-A*02:05	0.9688262104988098	0.023992874608736288	binder
QLYPENSEQL	HLA-A*02:05	0.7996237695217132	0.18520747775390273	binder
QMVKELQEI	HLA-A*02:05	0.9319562435150146	0.03523421380647123	binder
QMYHYDMNTA	HLA-A*02:05	0.5133765175938606	0.27055327187127237	ambiguous
QQADLQRRL	HLA-A*02:05	0.6805943369865417	0.26195712542224864	binder
QQASILHVL	HLA-A*02:05	0.9552856087684631	0.015521565538379764	binder
QQIKELEKL	HLA-A*02:05	0.9372611403465271	0.06802208401640789	binder
QQIKKLEEL	HLA-A*02:05	0.9370458364486695	0.03693967691596077	binder
QQINKLEEL	HLA-A*02:05	0.9586277723312377	0.03800574692662357	binder
QQSETFQFL	HLA-A*02:05	0.9256352066993714	0.026530060159028347	binder
QQSSIHNVL	HLA-A*02:05	0.7271713316440582	0.19690067053492538	binder
QSFDSSLHGA	HLA-A*02:05	0.26902731731534	0.2125552647767525	not-binder
QSFPEHMANV	HLA-A*02:05	0.3832185341976583	0.3034023644695861	ambiguous
QSFTLELERA	HLA-A*02:05	0.06631745047634467	0.10585262697332465	not-binder
QTAPEEAFIKL	HLA-A*02:05	0.5766391232609749	0.2626497034891075	ambiguous
QTIAKLEKA	HLA-A*02:05	0.2533020116388798	0.12627918428518764	not-binder
QTIERMGSGV	HLA-A*02:05	0.7084076881408692	0.11694522481101016	binder
QTIKDIASA	HLA-A*02:05	0.6209867835044861	0.19134324271661346	binder
QTIQEIRHL	HLA-A*02:05	0.5314879387617111	0.28194342423555274	ambiguous
QTISALIKA	HLA-A*02:05	0.6798744797706604	0.14303788137463092	binder
QTKEAIVSA	HLA-A*02:05	0.11747149303555489	0.060092598535820586	not-binder
QTYHAKLENA	HLA-A*02:05	0.019812409626320006	0.02037268891692176	not-binder
QVADILFQTA	HLA-A*02:05	0.816528856754303	0.08944589242487488	binder
QVAELVKEL	HLA-A*02:05	0.9687363624572753	0.02314632690804275	binder
QVFQGTNSL	HLA-A*02:05	0.8200573444366455	0.09776316940385157	binder
QVGPQIPRA	HLA-A*02:05	0.3192049562931061	0.14584694748795285	not-binder
QVIEELFKA	HLA-A*02:05	0.8385425090789795	0.07920114192692088	binder
QVIPVLPQV	HLA-A*02:05	0.9797334194183349	0.005662594739113693	binder
QVIQSLIAL	HLA-A*02:05	0.8430914640426636	0.09563489176831257	binder
QVKQHIDAV	HLA-A*02:05	0.3470411285758018	0.21323654273790604	not-binder
QVMKFIEKA	HLA-A*02:05	0.8207305431365967	0.08823684353191191	binder
QVPEEQVLNAA	HLA-A*02:05	0.11274458842817695	0.11879316909082584	not-binder
QVPETIETL	HLA-A*02:05	0.838615608215332	0.1476231078888701	binder
QVVEKVQEA	HLA-A*02:05	0.8077028155326843	0.040258896339909186	binder
RAAAMANNL	HLA-A*02:05	0.6195569157600402	0.11326948622819603	binder
RAADVLVYL	HLA-A*02:05	0.9657356262207031	0.03274992701823757	binder
RAAEDDEDDDVDTK	HLA-A*02:05	0.18035239796881797	0.3377542726506954	not-binder
RAAELFHQL	HLA-A*02:05	0.9535106182098388	0.026625929126375226	binder
RAAMEALVVEV	HLA-A*02:05	0.17247916832566262	0.1842245513028543	not-binder
RAFADALEVI	HLA-A*02:05	0.26743739247322085	0.21047281464654538	not-binder
RAFGFMTRV	HLA-A*02:05	0.845846951007843	0.042321416972872006	binder
RAFGGKDIKV	HLA-A*02:05	0.7700368106365204	0.28595327459076664	binder
RAFSDPFVEA	HLA-A*02:05	0.6001197338104248	0.15583402787095418	binder
RAIDSIHQL	HLA-A*02:05	0.9372908234596252	0.060152907657207315	binder
RAIELLEKL	HLA-A*02:05	0.8235640525817871	0.11128319935541206	binder
RAIPELTKL	HLA-A*02:05	0.5783168613910675	0.25656588925918195	ambiguous
RAVDGKIAEA	HLA-A*02:05	0.6473090887069702	0.22580522320954777	binder
RAVEELHKL	HLA-A*02:05	0.6082313597202301	0.18362602365175137	binder
RAYDASLAML	HLA-A*02:05	0.574785529077053	0.2551647244810038	ambiguous
RAYGRDIVEA	HLA-A*02:05	0.4954406708478928	0.26662582870915996	ambiguous
RIADLSYTV	HLA-A*02:05	0.9859858632087708	0.007567237024738697	binder
RIAELLTEL	HLA-A*02:05	0.9809378862380982	0.010786331732336663	binder
RIAEYAFKL	HLA-A*02:05	0.9602162003517151	0.029590945313200452	binder
RIFGGLDML	HLA-A*02:05	0.9648597478866577	0.013201185208642595	binder
RIFQEQVEKL	HLA-A*02:05	0.9361721038818359	0.04370739822486077	binder
RIFQTLLEV	HLA-A*02:05	0.9357911467552185	0.03965086970279693	binder
RIIDEEGVESI	HLA-A*02:05	0.8660909295082092	0.0865977123542038	binder
RIIDKNGIHDL	HLA-A*02:05	0.8981022000312805	0.06654504538901831	binder
RIIDSLFNTV	HLA-A*02:05	0.9857604265213012	0.01602474116786255	binder
RIIDTVAQV	HLA-A*02:05	0.9943411827087403	0.003268511399910305	binder
RIKNKIAEL	HLA-A*02:05	0.6844784498214722	0.14963166814029408	binder
RIMGNIWDA	HLA-A*02:05	0.8322174787521363	0.15062148494883487	binder
RIPDIVLWPT	HLA-A*02:05	0.11321179941296577	0.09788208033688683	not-binder
RIPNFKGSYL	HLA-A*02:05	0.11218344550579787	0.10617585741012775	not-binder
RIPSDIAKL	HLA-A*02:05	0.8877839922904969	0.03695152211997206	binder
RIPSFVTEL	HLA-A*02:05	0.8978578090667725	0.03319199388975987	binder
RIQSKLYRA	HLA-A*02:05	0.04246133677661419	0.025279965526439036	not-binder
RISTINILL	HLA-A*02:05	0.7830633163452149	0.13375855191391556	binder
RIVDKLLAL	HLA-A*02:05	0.9222982406616211	0.09602500938140356	binder
RIYKYIHKV	HLA-A*02:05	0.9386947512626648	0.07387388815042552	binder
RIYPHGLVLL	HLA-A*02:05	0.7230670154094696	0.25586685579309604	binder
RKYPTLLEV	HLA-A*02:05	0.025860358960926533	0.02901160428047304	not-binder
RLAALQHRL	HLA-A*02:05	0.8723659753799439	0.09594146257717748	binder
RLAAMANNL	HLA-A*02:05	0.942214286327362	0.03039374532386304	binder
RLAEQIATL	HLA-A*02:05	0.9931891560554504	0.004766289705495673	binder
RLAEVVHEL	HLA-A*02:05	0.9978867769241333	0.0013560929940998503	binder
RLAHYIDRV	HLA-A*02:05	0.9523265600204468	0.04188951204470803	binder
RLAQHITYV	HLA-A*02:05	0.9872154712677002	0.0054312006532550965	binder
RLAVYIDKV	HLA-A*02:05	0.9400685548782348	0.0442053855008642	binder
RLFADILNDV	HLA-A*02:05	0.9489784717559815	0.053420688541962164	binder
RLFDRGDFYTA	HLA-A*02:05	0.8574893295764923	0.22060850476729835	binder
RLFEGNALL	HLA-A*02:05	0.9898714065551758	0.0039209563183315145	binder
RLFHKDLTSL	HLA-A*02:05	0.9036681294441223	0.07002684961189122	binder
RLFNEHLVSA	HLA-A*02:05	0.9640996813774109	0.025895871031627132	binder
RLFQQKLDEL	HLA-A*02:05	0.4426108427345753	0.33548776413429054	ambiguous
RLFSKSIETL	HLA-A*02:05	0.9593735098838806	0.03374881717313718	binder
RLFTSEKMVKA	HLA-A*02:05	0.26154785030521455	0.2833575780202038	not-binder
RLGPVPSGL	HLA-A*02:05	0.8760627031326294	0.05706636624618495	binder
RLIDDMVAQA	HLA-A*02:05	0.9420192837715149	0.05850326646104003	binder
RLIESLFTI	HLA-A*02:05	0.9948276281356812	0.0029811625530646547	binder
RLIPTLVSI	HLA-A*02:05	0.9792613506317138	0.014666048095709289	binder
RLKEELEEA	HLA-A*02:05	0.747530484199524	0.26445172119090626	binder
RLKPALETL	HLA-A*02:05	0.7668556332588196	0.11092116695835456	binder
RLKQEIERL	HLA-A*02:05	0.6723671317100525	0.20829745014870021	binder
RLMNDMTAV	HLA-A*02:05	0.9886428236961364	0.006968293364185763	binder
RLPEIYIQL	HLA-A*02:05	0.9778600692749023	0.010774033956315841	binder
RLPETVHTA	HLA-A*02:05	0.8314333200454712	0.14641738828477405	binder
RLPGSGAVQAA	HLA-A*02:05	0.5317734189331531	0.3420564266044416	ambiguous
RLPLKADFV	HLA-A*02:05	0.3933420188724995	0.25715849583240696	ambiguous
RLPPDTLLQQV	HLA-A*02:05	0.8111516952514648	0.20829517255297586	binder
RLPPEGILHNV	HLA-A*02:05	0.8691017746925354	0.09517440321884522	binder
RLSPIENFL	HLA-A*02:05	0.9017572283744812	0.06416511822787212	binder
RLSSVNAEV	HLA-A*02:05	0.956194269657135	0.024718640447206123	binder
RLVPFLTEL	HLA-A*02:05	0.9449629783630371	0.028436028164543877	binder
RLYDGLFKVI	HLA-A*02:05	0.7915054559707642	0.1879654616339551	binder
RLYDTHITVL	HLA-A*02:05	0.9031672954559327	0.10469584043098917	binder
RLYEFDLIDG	HLA-A*02:05	0.03995051248048185	0.06936983778330007	not-binder
RLYPAFMEGI	HLA-A*02:05	0.8759140491485595	0.12400146365541212	binder
RLYPWGVVEV	HLA-A*02:05	0.9846909642219543	0.01570496309801495	binder
RLYQECEKL	HLA-A*02:05	0.8362421035766602	0.17801281196302918	binder
RMISEELVAA	HLA-A*02:05	0.9226075530052185	0.05549519523786242	binder
RMKDALDYL	HLA-A*02:05	0.7975626111030578	0.1442677596173731	binder
RMKEFLDSL	HLA-A*02:05	0.8662278413772583	0.09939969494089926	binder
RMVAEIQNV	HLA-A*02:05	0.986502730846405	0.003466780617193264	binder
RMYPFQIHSI	HLA-A*02:05	0.8726936340332031	0.13939330709008455	binder
RNVSTGDVNVE	HLA-A*02:05	0.0005480868356016799	0.0009067553264385471	not-binder
RQADFVQVL	HLA-A*02:05	0.9612977623939514	0.009725290706833948	binder
RQADKVWRL	HLA-A*02:05	0.9708846092224122	0.019424909556356257	binder
RQADVEYEL	HLA-A*02:05	0.9469679355621338	0.017531654476780893	binder
RQAQVAEKL	HLA-A*02:05	0.9378887414932251	0.038804633995965385	binder
RQFQADLQTA	HLA-A*02:05	0.7741019248962402	0.1126928445018847	binder
RQFQYLHVL	HLA-A*02:05	0.9113475561141968	0.07196310988457043	binder
RQFSGARNQL	HLA-A*02:05	0.7681466460227966	0.1722845864443096	binder
RQFSTPFQL	HLA-A*02:05	0.8932150363922119	0.09901784233171676	binder
RQGPVNQTV	HLA-A*02:05	0.9202758193016052	0.048473634003378216	binder
RQIDQFLVV	HLA-A*02:05	0.9775508046150208	0.02370004521480358	binder
RQIEALDPPM	HLA-A*02:05	0.8172497153282166	0.11126636519651782	binder
RQIEYEYKL	HLA-A*02:05	0.9487881302833557	0.05712603944496909	binder
RQIEYYFSV	HLA-A*02:05	0.9943815350532532	0.0035957398211560842	binder
RQIKNFHKL	HLA-A*02:05	0.8706868529319763	0.12917538361316352	binder
RQIQKITNA	HLA-A*02:05	0.7328230559825897	0.22523309554109394	binder
RQPEPTKFDYL	HLA-A*02:05	0.21394999274052678	0.20189845373796872	not-binder
RQPSLFYHL	HLA-A*02:05	0.8810998320579528	0.07983051188290648	binder
RQSDLLVKL	HLA-A*02:05	0.9266301393508911	0.04989856009169277	binder
RQSETYNYL	HLA-A*02:05	0.9183551788330078	0.041948478904615734	binder
RQSPLTTGL	HLA-A*02:05	0.9239691615104675	0.03477267536477751	binder
RQTEIYQYVL	HLA-A*02:05	0.7754596948623658	0.07696518932756738	binder
RQYPWGVAEV	HLA-A*02:05	0.9822486400604248	0.017349024876388203	binder
RSFTTTIHKV	HLA-A*02:05	0.2520784936845303	0.1584098434021077	not-binder
RSYDDQLAQI	HLA-A*02:05	0.3657242879271507	0.2247639946385527	not-binder
RSYDFEFMQV	HLA-A*02:05	0.6271393895149231	0.341803588038964	ambiguous
RTAGHMQTL	HLA-A*02:05	0.6029480040073395	0.1679757727042369	binder
RTFDETVSTYV	HLA-A*02:05	0.8227429121732712	0.30948427620074465	binder
RTFDRALRAL	HLA-A*02:05	0.4235742300748825	0.2124697282369661	ambiguous
RTFLGKLNEA	HLA-A*02:05	0.316342131793499	0.25261562479371097	not-binder
RTIDFVHQV	HLA-A*02:05	0.9945044755935669	0.0016337858635690188	binder
RTIDIGVVTA	HLA-A*02:05	0.7709291458129883	0.12207911321726256	binder
RTIGVITKL	HLA-A*02:05	0.963913905620575	0.013459129714738224	binder
RTMENLVEL	HLA-A*02:05	0.9225920557975769	0.099818224577022	binder
RTMPRIPTL	HLA-A*02:05	0.7978183209896088	0.28914631653617284	binder
RTPDLYEKL	HLA-A*02:05	0.42877221554517747	0.23141030140299088	ambiguous
RTPENHENL	HLA-A*02:05	0.34994936883449557	0.20244652042886185	not-binder
RTPPPELLQTL	HLA-A*02:05	0.21814527809619905	0.1745685818710848	not-binder
RTPSSASTVSV	HLA-A*02:05	0.42928301692008974	0.32310477576864477	ambiguous
RTTEILHHL	HLA-A*02:05	0.8878241539001465	0.08182364652633196	binder
RTVEENILKKA	HLA-A*02:05	0.07489267589699011	0.04220806318403143	not-binder
RTVETEAVQML	HLA-A*02:05	0.43310535587370397	0.31319442779417206	ambiguous
RTVGTPIASV	HLA-A*02:05	0.8877473473548889	0.08347346975137984	binder
RTYKNSEEL	HLA-A*02:05	0.13557112449780107	0.10778441677639901	not-binder
RVADRLYGV	HLA-A*02:05	0.9768604636192322	0.012339564128171259	binder
RVAEELALEQA	HLA-A*02:05	0.6046160638332367	0.24544352925215476	ambiguous
RVAEHHVATL	HLA-A*02:05	0.8988587379455566	0.07871379565839323	binder
RVAGFNPAL	HLA-A*02:05	0.9192546367645263	0.04305503568448733	binder
RVANVADVV	HLA-A*02:05	0.8651823163032532	0.06775685713156147	binder
RVAPEEHPVLL	HLA-A*02:05	0.868312406539917	0.1719497611497932	binder
RVFDKDGNGYISAA	HLA-A*02:05	0.28986279768869283	0.2761608651525449	not-binder
RVFDREIAQM	HLA-A*02:05	0.685403710603714	0.22455633039325393	binder
RVFDWIEANL	HLA-A*02:05	0.9534566521644592	0.03301821078932674	binder
RVFENIVAVL	HLA-A*02:05	0.9277320265769958	0.10664179867779097	binder
RVFEVSLADL	HLA-A*02:05	0.6970651388168335	0.14534100029060007	binder
RVFGSQNLTTV	HLA-A*02:05	0.8358826398849487	0.21198748868751427	binder
RVFHPAFTKA	HLA-A*02:05	0.504837441444397	0.22876959510405148	ambiguous
RVFHYVLDNL	HLA-A*02:05	0.602535930275917	0.209700575338661	ambiguous
RVFIGNLNTLVV	HLA-A*02:05	0.3481515392661095	0.3117161126017673	ambiguous
RVFIGNLNTLVVK	HLA-A*02:05	0.07904033872910077	0.1366814093377607	not-binder
RVFIGNLNTLVVKK	HLA-A*02:05	0.04969251395959873	0.09783616624594611	not-binder
RVFKQFVQA	HLA-A*02:05	0.4905394732952118	0.2012699125485629	ambiguous
RVFNFDSVEL	HLA-A*02:05	0.8596835017204285	0.1001779577180869	binder
RVFNFDVRQL	HLA-A*02:05	0.8720070719718933	0.08090178423354946	binder
RVFPEKGYSFV	HLA-A*02:05	0.6800778679549694	0.34664449101622075	binder
RVFQEFIKMT	HLA-A*02:05	0.029344301379751414	0.01992564068860727	not-binder
RVFSDIIYTVA	HLA-A*02:05	0.4351222202181816	0.28917248800279083	ambiguous
RVFTGIVTSL	HLA-A*02:05	0.8145314157009125	0.2435183047098652	binder
RVGPIEATSFI	HLA-A*02:05	0.23745867647230626	0.2280012577055333	not-binder
RVIDDSLVVGV	HLA-A*02:05	0.9810621261596679	0.019619762749909002	binder
RVIDHSQYL	HLA-A*02:05	0.9896875619888306	0.0055093153363723795	binder
RVIDYILDL	HLA-A*02:05	0.8983800649642945	0.11966517962513215	binder
RVIEEAKTAFL	HLA-A*02:05	0.7339384436607361	0.29693427480873724	binder
RVIEGDVVSAL	HLA-A*02:05	0.9566071629524231	0.03899400538398595	binder
RVIGSVGKKV	HLA-A*02:05	0.794312345981598	0.1879341131868538	binder
RVINKEHVLAA	HLA-A*02:05	0.3783194005489349	0.23907168949357613	not-binder
RVISELQEA	HLA-A*02:05	0.8117585062980652	0.1835800778112938	binder
RVKGNLTPLTGR	HLA-A*02:05	0.021475191658828406	0.023665876703236263	not-binder
RVNETTEFL	HLA-A*02:05	0.8625638246536255	0.052411048992609975	binder
RVPAHAVVVRA	HLA-A*02:05	0.03689577989280224	0.054791561596481464	not-binder
RVPAHISLL	HLA-A*02:05	0.7624300122261047	0.07909045186067305	binder
RVPDFILEKI	HLA-A*02:05	0.6039106220006942	0.2427566456092861	ambiguous
RVPDGMVGL	HLA-A*02:05	0.7823403835296631	0.15643364649125574	binder
RVPETVADA	HLA-A*02:05	0.3158036798238754	0.06661544173114665	not-binder
RVQEPGAVLLA	HLA-A*02:05	0.15357781425118447	0.13865379795093496	not-binder
RVTDLVDYV	HLA-A*02:05	0.9586308836936951	0.021058344649560197	binder
RVVDLITNL	HLA-A*02:05	0.9793249845504761	0.017276591670754435	binder
RVVDLLNQA	HLA-A*02:05	0.7499023616313935	0.20547530363662886	binder
RVVGTIDQL	HLA-A*02:05	0.8031727313995362	0.11357808606854602	binder
RVYEIDITDA	HLA-A*02:05	0.3413894991390407	0.28682507840581223	not-binder
RVYGGLTTKV	HLA-A*02:05	0.9719920516014099	0.025952765253959967	binder
SAAGFPLSGA	HLA-A*02:05	0.5376095950603486	0.157037561757664	ambiguous
SAAPGSAAPAA	HLA-A*02:05	0.8306702136993408	0.291069553382477	binder
SAAPVAHLL	HLA-A*02:05	0.9445335865020752	0.04857971536958389	binder
SAFEDEIVSL	HLA-A*02:05	0.7305246710777282	0.12530635692390196	binder
SAFGASHHV	HLA-A*02:05	0.7407197415828705	0.14422673893860188	binder
SAGPPLLAV	HLA-A*02:05	0.7975122451782226	0.10454616226174862	binder
SAIDRIFTL	HLA-A*02:05	0.9844033598899842	0.008177021586994966	binder
SAIHTIAHL	HLA-A*02:05	0.8626278042793274	0.09035309055056913	binder
SAPKYIDYL	HLA-A*02:05	0.544511990249157	0.27222986156477896	ambiguous
SAPSRATAL	HLA-A*02:05	0.6026834547519684	0.16483925212967793	binder
SAPVGVTAL	HLA-A*02:05	0.706884241104126	0.09052112246734059	binder
SAPYGRITL	HLA-A*02:05	0.546147552318871	0.2882274252096199	ambiguous
SDPFTHLAP	HLA-A*02:05	0.011173337686341257	0.01994696540652894	not-binder
SGITRVEKA	HLA-A*02:05	0.018120095087215304	0.01605398400434282	not-binder
SIAAFIQRL	HLA-A*02:05	0.967078971862793	0.015097618182865416	binder
SIAPILAEA	HLA-A*02:05	0.9485063791275025	0.026254198707842506	binder
SIAPIVIFA	HLA-A*02:05	0.8120640993118287	0.0868965834805579	binder
SIASPDVKL	HLA-A*02:05	0.644247567653656	0.19088043657000064	binder
SIFDAVLKGV	HLA-A*02:05	0.9483958125114441	0.04564377670519838	binder
SIFEFVHAL	HLA-A*02:05	0.9802934169769287	0.013419159240194965	binder
SIFEGGATEL	HLA-A*02:05	0.951063334941864	0.04032477485038013	binder
SIFKSLHQV	HLA-A*02:05	0.9523958563804626	0.037682955531656626	binder
SIIEQLDPVSF	HLA-A*02:05	0.32104172883555293	0.33157718143506737	not-binder
SIIGRLLEV	HLA-A*02:05	0.9895700812339783	0.008362440518554106	binder
SIIHEIDSI	HLA-A*02:05	0.8616082906723023	0.06747554807993504	binder
SIIKKLAAL	HLA-A*02:05	0.9661015748977662	0.020595137439099475	binder
SIIQRLLEV	HLA-A*02:05	0.9706012964248657	0.024087381201882474	binder
SIPDFPMHLA	HLA-A*02:05	0.5172852039337158	0.27490037425631425	ambiguous
SIPDIEQPNV	HLA-A*02:05	0.7968657076358795	0.1954662083929545	binder
SIPEKNRPL	HLA-A*02:05	0.39347070157527925	0.18821961959996358	not-binder
SIPELQNFL	HLA-A*02:05	0.9075356006622315	0.05762947745541705	binder
SIPLLINHL	HLA-A*02:05	0.793881869316101	0.09391027121620535	binder
SIPSMVDGL	HLA-A*02:05	0.6297321259975434	0.24073857145342514	binder
SIPTTIYKA	HLA-A*02:05	0.48020956516265867	0.22108382934151383	ambiguous
SISDVIAQV	HLA-A*02:05	0.9931014180183411	0.004974780038867853	binder
SISPIVLYL	HLA-A*02:05	0.9309934735298157	0.052559377572744086	binder
SIVNHLEFL	HLA-A*02:05	0.9232283711433411	0.04040398655916248	binder
SIVSSLHQA	HLA-A*02:05	0.8004663228988648	0.15025266037184015	binder
SIYPKSELL	HLA-A*02:05	0.6689112186431885	0.23688897409928697	binder
SIYPLHDVFV	HLA-A*02:05	0.6886002272367477	0.27321121906165297	binder
SLAEFVQSL	HLA-A*02:05	0.987491250038147	0.010681385632251978	binder
SLAELIQAL	HLA-A*02:05	0.9885573148727417	0.007561052198958774	binder
SLAGDVALQQL	HLA-A*02:05	0.9168988823890686	0.0691540308356615	binder
SLANETHQL	HLA-A*02:05	0.9182156443595886	0.12645776426189023	binder
SLAPLFFKL	HLA-A*02:05	0.9640837788581849	0.03419175395315909	binder
SLAPYRDYL	HLA-A*02:05	0.8039074897766113	0.13882532840249195	binder
SLAQYLINV	HLA-A*02:05	0.9882982015609741	0.005474980619824215	binder
SLFAGGMLRV	HLA-A*02:05	0.9662952303886414	0.043577625553151436	binder
SLFEKGLKNV	HLA-A*02:05	0.9562052845954895	0.026712231265517753	binder
SLFERLVVL	HLA-A*02:05	0.9664889454841614	0.016649453918488637	binder
SLFGNIKGA	HLA-A*02:05	0.8155615210533143	0.09681837530463444	binder
SLFNGSHYL	HLA-A*02:05	0.9761163473129273	0.019615224874204626	binder
SLFPGKLEVV	HLA-A*02:05	0.8738935589790344	0.15798829059140654	binder
SLFPPGLHAI	HLA-A*02:05	0.9336363077163696	0.032006745207114565	binder
SLFSHSLISI	HLA-A*02:05	0.9674579620361328	0.03769764415624818	binder
SLFYRDIISI	HLA-A*02:05	0.7595717012882233	0.22194476933500112	binder
SLIAKVATA	HLA-A*02:05	0.9058969259262085	0.09704528381137022	binder
SLIEKIPTA	HLA-A*02:05	0.9788056254386902	0.013297686492639238	binder
SLIFKLEEL	HLA-A*02:05	0.8259210705757141	0.1835223569287227	binder
SLIKKIKDV	HLA-A*02:05	0.5187247037887573	0.25505731466768455	ambiguous
SLINVGLISV	HLA-A*02:05	0.9846207618713378	0.011175330226306656	binder
SLIRNLEQL	HLA-A*02:05	0.955420970916748	0.03683951605765745	binder
SLITLIEKV	HLA-A*02:05	0.9493306875228882	0.07112090693993608	binder
SLITRLLEV	HLA-A*02:05	0.9817358493804932	0.00647367296023613	binder
SLKEDIQKA	HLA-A*02:05	0.8473580360412598	0.11252771543679439	binder
SLKETIEEL	HLA-A*02:05	0.9771241664886474	0.017894963682896555	binder
SLKSKLEHA	HLA-A*02:05	0.14873793423175813	0.05639384192587186	not-binder
SLMEKISKL	HLA-A*02:05	0.9925580024719238	0.005073273022825584	binder
SLNKHVEAV	HLA-A*02:05	0.9505147457122802	0.0360039258909843	binder
SLPDFGISYV	HLA-A*02:05	0.919824481010437	0.10890541680090123	binder
SLPDHHEEL	HLA-A*02:05	0.9166015625	0.06250352188145948	binder
SLPDIKVYL	HLA-A*02:05	0.9553476929664612	0.030118982965877283	binder
SLPEIDNAL	HLA-A*02:05	0.842192780971527	0.08328040867738597	binder
SLPELTHAL	HLA-A*02:05	0.9628904700279236	0.028565138493467968	binder
SLPQNIPPLTQ	HLA-A*02:05	0.03723414325650083	0.059882746209586855	not-binder
SLPQNIPPLTQTPV	HLA-A*02:05	0.05470751198008657	0.03220082409801143	not-binder
SLPSFSEKL	HLA-A*02:05	0.8880385875701904	0.0206636592720339	binder
SLPYHSQKL	HLA-A*02:05	0.5587247371673584	0.19851231765680552	ambiguous
SLSDTVEKL	HLA-A*02:05	0.9870268702507019	0.006691618679159517	binder
SLVDIYSQL	HLA-A*02:05	0.9888933777809144	0.006725423268282301	binder
SLVENIERL	HLA-A*02:05	0.991265082359314	0.008379077986950386	binder
SLVGLGGTK	HLA-A*02:05	0.25009927451610564	0.2835704514195993	not-binder
SLVGLGGTKSISIS	HLA-A*02:05	0.3505477668717504	0.3498248666617684	ambiguous
SLVKDVIGA	HLA-A*02:05	0.8012351751327514	0.08498796383281366	binder
SLVNLGGSK	HLA-A*02:05	0.16014880733564496	0.18795769436092238	not-binder
SLVNLGGSKSISIS	HLA-A*02:05	0.3682106979191303	0.3886682186258232	ambiguous
SLYASSPGGVYATR	HLA-A*02:05	0.031097990088164808	0.04840254873442446	not-binder
SMISKLKQA	HLA-A*02:05	0.8346160173416137	0.0747664160529911	binder
SMKEELERV	HLA-A*02:05	0.9172850489616394	0.1054425793772142	binder
SMYGVDLHHA	HLA-A*02:05	0.8819040775299072	0.08642443107543668	binder
SMYGVDLHKA	HLA-A*02:05	0.8722886204719543	0.09399044755627173	binder
SNVSDAVAQSTR	HLA-A*02:05	0.026743288268335164	0.051661234666869546	not-binder
SQAAEELITRI	HLA-A*02:05	0.5638492539525032	0.26955914157639577	ambiguous
SQAAIAELL	HLA-A*02:05	0.9348582863807678	0.049375760723787486	binder
SQAETVHGL	HLA-A*02:05	0.9848751783370971	0.00356794370294817	binder
SQAEWREEV	HLA-A*02:05	0.9434962272644043	0.07460219471464713	binder
SQAPFIVAL	HLA-A*02:05	0.9754464507102967	0.012708461860884125	binder
SQAQTLHKV	HLA-A*02:05	0.9468725085258484	0.03345201298330431	binder
SQATALAKL	HLA-A*02:05	0.8666183233261109	0.08224094280480357	binder
SQFGHVVDI	HLA-A*02:05	0.9595871686935424	0.01544187116158808	binder
SQFGPIERA	HLA-A*02:05	0.7263065218925476	0.17941888961391883	binder
SQFGTEHVL	HLA-A*02:05	0.8900389194488525	0.06467187408188366	binder
SQFGTVEKA	HLA-A*02:05	0.8243409395217896	0.1455487467059092	binder
SQFPTPEAV	HLA-A*02:05	0.9135358691215515	0.039384221254957365	binder
SQFSGKITV	HLA-A*02:05	0.9429610252380372	0.07646728682334757	binder
SQHDLSQSAFL	HLA-A*02:05	0.262946318089962	0.22849106174294062	not-binder
SQHDQVTLL	HLA-A*02:05	0.7315624177455902	0.19331958251330472	binder
SQIAKIVAA	HLA-A*02:05	0.9466832160949707	0.028882252451341243	binder
SQIALNEKL	HLA-A*02:05	0.9169257879257202	0.04700757602270617	binder
SQICAKAVRDA	HLA-A*02:05	0.02149155018851161	0.02453827577196499	not-binder
SQIDPSSIERAYA	HLA-A*02:05	0.03177945530042052	0.028129597997959905	not-binder
SQIEADFRL	HLA-A*02:05	0.9294886112213134	0.06900765890265849	binder
SQIHDIVLV	HLA-A*02:05	0.9241594672203064	0.08271876319708248	binder
SQIKYAAKV	HLA-A*02:05	0.843159294128418	0.08516629464513618	binder
SQINKFLYL	HLA-A*02:05	0.9769710302352905	0.013122713479793801	binder
SQIQKVEPA	HLA-A*02:05	0.6584535956382751	0.1899890658423207	binder
SQIQRLIVA	HLA-A*02:05	0.5799211263656616	0.2596836965062084	ambiguous
SQISRLQNI	HLA-A*02:05	0.9542832374572754	0.03047754629451043	binder
SQITSLVTL	HLA-A*02:05	0.9708468198776246	0.009358174636259268	binder
SQIYCIENA	HLA-A*02:05	0.7909922242164612	0.13420482344120546	binder
SQMEKIVRI	HLA-A*02:05	0.9682177901268005	0.03842491918671328	binder
SQMPVPVHV	HLA-A*02:05	0.9722268939018249	0.022449501455227526	binder
SQPEKVYTL	HLA-A*02:05	0.9423365950584411	0.028732800881306628	binder
SQPLGPRII	HLA-A*02:05	0.01261260136961937	0.011888957191684889	not-binder
SQSSIRTEA	HLA-A*02:05	0.5222708731889725	0.22708393438518815	ambiguous
SQSWNVETL	HLA-A*02:05	0.7312117457389832	0.1663741944888671	binder
SQTDYISRL	HLA-A*02:05	0.9545692086219788	0.03129484296819319	binder
SQTSVAERL	HLA-A*02:05	0.8150150716304779	0.19854012811954688	binder
SQVEAHHSL	HLA-A*02:05	0.9651407361030578	0.02556246711100509	binder
SQVGFIDYI	HLA-A*02:05	0.9640773057937622	0.014509526258293019	binder
SQYPEIIFL	HLA-A*02:05	0.9007291197776794	0.07967876674698385	binder
SQYPFHVPLL	HLA-A*02:05	0.8332089304924011	0.08557632723631017	binder
SSFSIEMEKV	HLA-A*02:05	0.1643450055271387	0.1561694445644231	not-binder
SSGFGQHGSVSGQ	HLA-A*02:05	0.21326346966670826	0.3873282712537319	not-binder
SSPQPGSAL	HLA-A*02:05	0.3173593804240227	0.2300548428865445	not-binder
SSSGSVGESSSKGP	HLA-A*02:05	0.43642843237612394	0.45847700458274004	ambiguous
SSSKGSLGGGF	HLA-A*02:05	0.31195027558133004	0.34152117170776236	not-binder
SSTISSNVASKA	HLA-A*02:05	0.1377703649603063	0.22217950285610494	not-binder
STAAKIMGV	HLA-A*02:05	0.872336208820343	0.1237361446198791	binder
STAAVIQNV	HLA-A*02:05	0.9743611097335816	0.013233755866443481	binder
STFSAPLNKA	HLA-A*02:05	0.2413823638111353	0.2661973078965734	not-binder
STGDVNVE	HLA-A*02:05	0.00015769411347719143	0.00021760403042834996	not-binder
STIDFLDRA	HLA-A*02:05	0.7560029029846191	0.0425539512184533	binder
STIPGIQKI	HLA-A*02:05	0.7740091919898987	0.16805979279286212	binder
STSAIIDYL	HLA-A*02:05	0.8898322582244873	0.061402758113594524	binder
STSKWNHLL	HLA-A*02:05	0.47286667823791506	0.06106551048651505	ambiguous
STSNLNEKI	HLA-A*02:05	0.23249703347682954	0.08065565707898086	not-binder
STVEKLYAA	HLA-A*02:05	0.7145789086818695	0.25823654686860087	binder
STVGEIVNL	HLA-A*02:05	0.7875710844993591	0.13118838802967167	binder
STVRHLQEL	HLA-A*02:05	0.6137251578271389	0.3080685354440716	ambiguous
STYEEELAKA	HLA-A*02:05	0.41366109251976013	0.2905741999872262	ambiguous
SVAAQLTGV	HLA-A*02:05	0.9836667060852051	0.006895234625124585	binder
SVAEIEEAL	HLA-A*02:05	0.9459780812263489	0.04720420870167184	binder
SVAEKLSKL	HLA-A*02:05	0.9720072746276855	0.01664284483605201	binder
SVAESLNYV	HLA-A*02:05	0.9899438619613647	0.0030579198402295956	binder
SVAGVVESL	HLA-A*02:05	0.964285409450531	0.01626632132865009	binder
SVAHWSLDVA	HLA-A*02:05	0.4666354596614838	0.23874943814545857	ambiguous
SVAKESIPL	HLA-A*02:05	0.8541927695274353	0.08171057312441742	binder
SVAKNGVIRA	HLA-A*02:05	0.15258325338363649	0.04419865172904324	not-binder
SVAKTSQLL	HLA-A*02:05	0.7230197608470916	0.20390372484641495	binder
SVANHNSFL	HLA-A*02:05	0.8698319315910339	0.06834716723875586	binder
SVAPFADYL	HLA-A*02:05	0.9380097150802612	0.03951911069339757	binder
SVAPFDQNL	HLA-A*02:05	0.9216373682022094	0.04989510646256315	binder
SVAPKNALVQL	HLA-A*02:05	0.7678417861461639	0.21316135290257135	binder
SVAPSPAVDKA	HLA-A*02:05	0.35749090313911436	0.1867927636200934	not-binder
SVAQLEARL	HLA-A*02:05	0.7643180727958679	0.1537160837709928	binder
SVEDMNFRV	HLA-A*02:05	0.6502110660076141	0.14728904664403777	binder
SVFEGLERL	HLA-A*02:05	0.9620001435279846	0.01364725039356	binder
SVFERALSSV	HLA-A*02:05	0.9264856696128845	0.061822685652789526	binder
SVFGGKNIHV	HLA-A*02:05	0.9742428660392761	0.028622134012160388	binder
SVFNHAIRHT	HLA-A*02:05	0.17485391665250063	0.30068964469552384	not-binder
SVFNHLEEL	HLA-A*02:05	0.9660466909408569	0.019543268508793756	binder
SVFNIKLVQA	HLA-A*02:05	0.3998139303177595	0.31856640499473765	ambiguous
SVFPYNHRM	HLA-A*02:05	0.6880844295024872	0.2104244424641246	binder
SVHKGFAFV	HLA-A*02:05	0.8188818216323852	0.07961926573505111	binder
SVIDHIHLI	HLA-A*02:05	0.9903573393821716	0.008512519554622585	binder
SVIEAHEQL	HLA-A*02:05	0.9877445101737976	0.0026589159375021406	binder
SVIEEMGKEI	HLA-A*02:05	0.644264817237854	0.12889497899325594	binder
SVIEQGGIQTV	HLA-A*02:05	0.9336863994598389	0.07220540183101172	binder
SVIGSLNGV	HLA-A*02:05	0.9830097436904908	0.012999088587576941	binder
SVIGVSPAV	HLA-A*02:05	0.9828242301940918	0.01093586965003396	binder
SVIKELRQL	HLA-A*02:05	0.8993939876556396	0.07914703025332832	binder
SVIPQIQKV	HLA-A*02:05	0.9934944391250611	0.003807371348544156	binder
SVIPVINKIDL	HLA-A*02:05	0.4501933157444	0.1065617290412427	ambiguous
SVIQNLRTV	HLA-A*02:05	0.86167311668396	0.14359411098565222	binder
SVIRDIGAIAQV	HLA-A*02:05	0.4655321899801493	0.3140764655427746	ambiguous
SVISHLLRV	HLA-A*02:05	0.9848570704460144	0.008380651840807265	binder
SVISKVNSV	HLA-A*02:05	0.9948499202728271	0.003288434503063058	binder
SVISYLKKL	HLA-A*02:05	0.8947998046875	0.07697454792358158	binder
SVIWDKAVVTG	HLA-A*02:05	0.0003469777944701491	0.0005431758693748065	not-binder
SVLGAITSV	HLA-A*02:05	0.9806314587593079	0.007728425999048575	binder
SVNPYIVKL	HLA-A*02:05	0.9632541298866272	0.023905290697438138	binder
SVPDVTHHL	HLA-A*02:05	0.9699045181274414	0.020817073850809685	binder
SVPEAQSAL	HLA-A*02:05	0.7476944088935852	0.11227273217249999	binder
SVPEKIERIEL	HLA-A*02:05	0.2949122354388237	0.274981170485637	not-binder
SVPEKIERI	HLA-A*02:05	0.7398948848247529	0.17955778509257636	binder
SVPELKDAL	HLA-A*02:05	0.5154765844345093	0.15021310322840614	ambiguous
SVPGQTAVTAA	HLA-A*02:05	0.4545517012476921	0.2959694970225703	ambiguous
SVPGRGTVVTG	HLA-A*02:05	0.0031107412942219526	0.004718124381668926	not-binder
SVPNKDVFQEL	HLA-A*02:05	0.29300165772438047	0.24493809491339982	not-binder
SVPPPDITYTL	HLA-A*02:05	0.2300333186984062	0.0998199996964173	not-binder
SVSDAPVHITA	HLA-A*02:05	0.2249953605234623	0.24982054431274212	not-binder
SVSKLIHYV	HLA-A*02:05	0.9735837578773499	0.021878232583183745	binder
SVSSLAERL	HLA-A*02:05	0.8153337001800537	0.16746454116722384	binder
SVTEQGAELSNEER	HLA-A*02:05	0.04079227368347347	0.057833885755356994	not-binder
SVTGKIQKL	HLA-A*02:05	0.6199434876441956	0.21297091793028752	binder
SVTHLNDHL	HLA-A*02:05	0.44613936431705953	0.2586641898445745	ambiguous
SVTQLRHML	HLA-A*02:05	0.3315164029598236	0.1485920861079087	not-binder
SVTTVNKKL	HLA-A*02:05	0.24118954576551915	0.16862267566295888	not-binder
SVVAIDNKI	HLA-A*02:05	0.5577273398637772	0.22550228638639272	ambiguous
SVVENLQRL	HLA-A*02:05	0.9828676223754883	0.004948529455693197	binder
SVVESVFKL	HLA-A*02:05	0.9784737467765808	0.009304647216676273	binder
SVVGPVKGV	HLA-A*02:05	0.5978133201599121	0.17672009329400645	binder
SVVHLYELL	HLA-A*02:05	0.6044077396392822	0.1784286615734571	binder
SVVSSTEKL	HLA-A*02:05	0.6449318945407867	0.25583700372292983	binder
SVYKNVILQV	HLA-A*02:05	0.7158031821250915	0.17298129953378782	binder
SVYPNGHFV	HLA-A*02:05	0.8946090459823608	0.11890635493354511	binder
TAAPAAAAAAA	HLA-A*02:05	0.9400200009346008	0.0871478547093958	binder
TAFDEAIAEL	HLA-A*02:05	0.6335642278194428	0.1413825701042008	binder
TAFQEALDAA	HLA-A*02:05	0.04866605941206217	0.050913755946304096	not-binder
TAMDVVYAL	HLA-A*02:05	0.8839312076568604	0.12358249808378231	binder
TAPTGHTL	HLA-A*02:05	0.13182147340849043	0.23351748264442734	not-binder
TDAPSFSDIPN	HLA-A*02:05	8.855384155594947e-05	7.912425061785241e-05	not-binder
TDAPSFSDIPNPI	HLA-A*02:05	0.00019788736917689676	0.00027199222692103094	not-binder
TEDELQDK	HLA-A*02:05	0.0013086530096188653	0.0013032641980604777	not-binder
TEDHEEAGPL	HLA-A*02:05	0.012698309891857208	0.014742056031979906	not-binder
TEELAYLK	HLA-A*02:05	0.002792875870363787	0.003522592495653734	not-binder
TEKPEVID	HLA-A*02:05	0.0007221442414447665	0.00042586680258486706	not-binder
TFTVTEKPEVID	HLA-A*02:05	0.0002723251067436649	0.0002434142806023846	not-binder
TIANIPAAAV	HLA-A*02:05	0.9253953099250793	0.0310596983893282	binder
TIFAKVDRL	HLA-A*02:05	0.7272308707237244	0.1097912605353603	binder
TIFTGHTAVV	HLA-A*02:05	0.8535706400871277	0.09917427158966195	binder
TIIDLPGITRV	HLA-A*02:05	0.9318462371826172	0.05242399334150027	binder
TIMPKDIQLA	HLA-A*02:05	0.49586921036243437	0.1633830893717411	ambiguous
TIMPKDIQL	HLA-A*02:05	0.8286410450935364	0.09894001070230748	binder
TIPDFIFANV	HLA-A*02:05	0.9395464539527894	0.05602195735786401	binder
TIPERGTIGV	HLA-A*02:05	0.7433231592178344	0.27430255740557147	binder
TIPSFLLTRA	HLA-A*02:05	0.39082071781158445	0.15110756665466193	not-binder
TISSNVASKA	HLA-A*02:05	0.47680737674236295	0.15311367100641057	ambiguous
TIVDALDTL	HLA-A*02:05	0.9198915362358093	0.03324643993268947	binder
TIVDHINGA	HLA-A*02:05	0.839017117023468	0.1157021007329776	binder
TKAVDAETAE	HLA-A*02:05	0.002102641910096281	0.003587754331292875	not-binder
TKKSVQYDDVPEYK	HLA-A*02:05	0.00012334926736343733	0.00012376895370143178	not-binder
TKTFTVTEKPEVID	HLA-A*02:05	0.0018086223746003327	0.002329308321032499	not-binder
TLAAIIEHL	HLA-A*02:05	0.9903378486633301	0.007007438920652787	binder
TLAEIAKVEL	HLA-A*02:05	0.9252388715744019	0.052868781598238976	binder
TLAESSDHV	HLA-A*02:05	0.9133824110031128	0.06578389887854212	binder
TLFAGAHEL	HLA-A*02:05	0.9392507433891296	0.0474603343774773	binder
TLFGTFHVA	HLA-A*02:05	0.8785114645957947	0.09275316355423639	binder
TLFPGTDHI	HLA-A*02:05	0.8975132584571839	0.053018764966940045	binder
TLFPVRLLVA	HLA-A*02:05	0.5163751255720854	0.30710991594946446	ambiguous
TLFQHQIIHA	HLA-A*02:05	0.8071169674396514	0.16531666031207337	binder
TLIDLPGITKV	HLA-A*02:05	0.9464576959609985	0.0510633565562056	binder
TLIRSDAVALV	HLA-A*02:05	0.39274305701255796	0.19763808673356884	not-binder
TLIRSIPTM	HLA-A*02:05	0.8195282220840454	0.12145809965423549	binder
TLKEEMESL	HLA-A*02:05	0.7740249693393707	0.2217161932134187	binder
TLKEYLESL	HLA-A*02:05	0.9290409922599793	0.07591867442931649	binder
TLKGETTTEAVD	HLA-A*02:05	0.0175542105716886	0.03460142163290043	not-binder
TLKITLDNA	HLA-A*02:05	0.07474947459995747	0.051613305232499615	not-binder
TLPELVQRL	HLA-A*02:05	0.9681084752082825	0.019701408491981365	binder
TLSPVNHSL	HLA-A*02:05	0.9433218717575074	0.046445026486859914	binder
TLVDFDNHL	HLA-A*02:05	0.9608027219772339	0.02557219493043359	binder
TLYEHNNEL	HLA-A*02:05	0.9804408550262451	0.01145165062882976	binder
TLYPLHILFV	HLA-A*02:05	0.8737120032310486	0.046326473921042055	binder
TMAIIVNKL	HLA-A*02:05	0.9293779134750366	0.02367101009497596	binder
TMKDHLVRV	HLA-A*02:05	0.697620901465416	0.25143135893864377	binder
TNQELQEINR	HLA-A*02:05	0.04924916635936825	0.06553331769298355	not-binder
TPVVVPPFL	HLA-A*02:05	0.06740100868046284	0.06870271823393616	not-binder
TQADMGEKL	HLA-A*02:05	0.8316374182701111	0.07814688506775513	binder
TQAEQAAQL	HLA-A*02:05	0.8132915139198303	0.12289658329811311	binder
TQAVIFINT	HLA-A*02:05	0.2109368473291397	0.11037933345395737	not-binder
TQESVFATV	HLA-A*02:05	0.8223745703697205	0.057394677071311954	binder
TQFEGMNHRV	HLA-A*02:05	0.8195233881473541	0.2067163247808335	binder
TQFGGKRPFGV	HLA-A*02:05	0.4689429558813572	0.35920777462891884	ambiguous
TQLGPPYHIL	HLA-A*02:05	0.30224779788404704	0.17342942825819688	not-binder
TQMNAELNYKV	HLA-A*02:05	0.4563587725162506	0.332041534708082	ambiguous
TQTPVVVPPFL	HLA-A*02:05	0.056114123109728097	0.05215011271567965	not-binder
TQTPVVVPPFLQPE	HLA-A*02:05	0.00029840387251631737	0.0002897344356312304	not-binder
TSAAIYHVL	HLA-A*02:05	0.6890418887138366	0.09016322018762381	binder
TTFESSHYL	HLA-A*02:05	0.8404994010925293	0.08574115189495937	binder
TTFQDELIRA	HLA-A*02:05	0.21074860468506812	0.24757703843871112	not-binder
TTFQSHLNKA	HLA-A*02:05	0.09776822291314602	0.09692138134307557	not-binder
TTFTWNINHA	HLA-A*02:05	0.5995333909988403	0.26553178658053883	ambiguous
TTPERIAQI	HLA-A*02:05	0.34932561218738556	0.2004363456903899	not-binder
TTPSYVAFTDTER	HLA-A*02:05	0.05906234882329926	0.11730966089475241	not-binder
TTTEAVDAATAE	HLA-A*02:05	0.0002955074642585487	0.00042556093054367425	not-binder
TTTKAVDAETAE	HLA-A*02:05	0.001842861245131644	0.003341457392750836	not-binder
TTVGKGVTTV	HLA-A*02:05	0.7552386164665222	0.15709415242575095	binder
TTVSSLHQA	HLA-A*02:05	0.49634894728660583	0.30385947530848395	ambiguous
TTYEGIFKTL	HLA-A*02:05	0.4921023786067963	0.2756316627104947	ambiguous
TTYKLVINGK	HLA-A*02:05	0.015103809628635645	0.013266089698537218	not-binder
TVADFFIKAV	HLA-A*02:05	0.916993236541748	0.028876316647628044	binder
TVAEISQFL	HLA-A*02:05	0.9802184343338013	0.008850732806742537	binder
TVAPFNPTV	HLA-A*02:05	0.9760635972023011	0.007409428045641294	binder
TVAPPQGVVKA	HLA-A*02:05	0.554746401309967	0.18090189556351927	ambiguous
TVFEHTFHV	HLA-A*02:05	0.9913145661354065	0.004660365896687522	binder
TVFGNLHQA	HLA-A*02:05	0.8542739272117614	0.07939495743548519	binder
TVFGTALNYV	HLA-A*02:05	0.96161048412323	0.019527654242414153	binder
TVFKNVDLL	HLA-A*02:05	0.6802302241325379	0.13661047907227353	binder
TVFKYKLIGI	HLA-A*02:05	0.3666994094848633	0.11253299092368317	not-binder
TVFSKSFEQV	HLA-A*02:05	0.7986519753932952	0.19893834010606234	binder
TVFTDHMLTVEW	HLA-A*02:05	0.0002259943582402002	0.00024181691802370643	not-binder
TVGPVQKL	HLA-A*02:05	0.18729760963469744	0.20782417979705511	not-binder
TVIARIEAL	HLA-A*02:05	0.9184937477111816	0.0507389230575518	binder
TVIDQIPFL	HLA-A*02:05	0.9871105670928955	0.004295188961459552	binder
TVIEKVQIA	HLA-A*02:05	0.5256994545459748	0.14039602339641627	ambiguous
TVIENIHTI	HLA-A*02:05	0.9912555336952209	0.0034393225603870864	binder
TVIFILGKEHQL	HLA-A*02:05	0.004121142603980843	0.005201813708021318	not-binder
TVIKLIERL	HLA-A*02:05	0.8971669435501098	0.06664945872136674	binder
TVIQFLERI	HLA-A*02:05	0.7949456810951233	0.1062997203897794	binder
TVIQTVKEV	HLA-A*02:05	0.9477148056030273	0.01404897219150322	binder
TVKDTMEFI	HLA-A*02:05	0.32592351734638214	0.14137918539788752	not-binder
TVMPEDLVEA	HLA-A*02:05	0.8201763391494751	0.13395950857989347	binder
TVPDEIQEV	HLA-A*02:05	0.9622802853584289	0.02995483464777258	binder
TVPEHIQQL	HLA-A*02:05	0.9653037667274476	0.01947685020771442	binder
TVPELTQQV	HLA-A*02:05	0.8973551511764526	0.11278126728510246	binder
TVPKPDVVVQV	HLA-A*02:05	0.3573565805330873	0.32019158034411926	ambiguous
TVPVKIDKV	HLA-A*02:05	0.4096037961542606	0.2439940031279099	ambiguous
TVSPLFQKL	HLA-A*02:05	0.8797738671302795	0.06210855393852964	binder
TVTEKPEVIDA	HLA-A*02:05	0.1305589415340364	0.24576514699441715	not-binder
TVTEKPEVID	HLA-A*02:05	0.06553620290651452	0.130155961168571	not-binder
TVTELSDFL	HLA-A*02:05	0.8439759850502014	0.04595725638801499	binder
TVTGKLVHA	HLA-A*02:05	0.14926142022013664	0.10220037080324462	not-binder
TVVERLVKV	HLA-A*02:05	0.869712519645691	0.06428094252998069	binder
TVVMYLHHV	HLA-A*02:05	0.6927225351333618	0.22011997233207117	binder
TVVPWDHAL	HLA-A*02:05	0.9230291247367859	0.051708311680769885	binder
TVYPGLMITA	HLA-A*02:05	0.8415896654129028	0.07024239985868647	binder
TYDDATKTF	HLA-A*02:05	0.09455612003803253	0.1447000398555756	not-binder
TYDDATKTFT	HLA-A*02:05	0.006922509501055174	0.006746908395487036	not-binder
TYDDATKTFTVTE	HLA-A*02:05	0.00011942658200041479	0.00018077102150621904	not-binder
TYDDATKTFTVTEK	HLA-A*02:05	0.0009241328436473851	0.0013927536753144418	not-binder
TYDDATKTFTVT	HLA-A*02:05	0.0024498915920673882	0.003703859403072825	not-binder
TYLGAEALL	HLA-A*02:05	0.037274370191153136	0.047377259012234524	not-binder
VADHIQKV	HLA-A*02:05	0.13947616057703272	0.1338804885351626	not-binder
VALELLASN	HLA-A*02:05	0.021150780191237572	0.02548898829269683	not-binder
VAPFPEVFG	HLA-A*02:05	0.003654760919744149	0.0038217459591162193	not-binder
VATVSLPR	HLA-A*02:05	0.011322799367917469	0.018916712860939315	not-binder
VAVPLYDTL	HLA-A*02:05	0.5168350502848625	0.24800129341709123	ambiguous
VDAEAVHKL	HLA-A*02:05	0.06206295555457473	0.07029348993668887	not-binder
VEELKPTPEGDLE	HLA-A*02:05	0.0007260907605086686	0.0007189110203442763	not-binder
VEELKPTPE	HLA-A*02:05	0.003800170114845969	0.0037393799163098905	not-binder
VEIIANDQGNR	HLA-A*02:05	0.0017877994396258146	0.000799089238367215	not-binder
VELQELNDR	HLA-A*02:05	0.013086530491273151	0.019358252529202355	not-binder
VGEFSGANK	HLA-A*02:05	0.0016694608133548173	0.001503553780109801	not-binder
VGGTSDVEVNEK	HLA-A*02:05	0.06742384377575945	0.13037864050198383	not-binder
VIAAVSHEL	HLA-A*02:05	0.9425765633583069	0.04986513436099741	binder
VIAPLTEEL	HLA-A*02:05	0.9142184853553772	0.08862447377643114	binder
VIFPEFLKEL	HLA-A*02:05	0.7037325799465179	0.22628588494263016	binder
VIFTSPIKAL	HLA-A*02:05	0.3327527388930321	0.17653692674455576	not-binder
VIGIIKTV	HLA-A*02:05	0.16649001550395043	0.1843259174106141	not-binder
VIIKYLESL	HLA-A*02:05	0.9155101895332336	0.03910814552269485	binder
VIINQIYEA	HLA-A*02:05	0.8734459638595581	0.13517633529943165	binder
VIPDIPDHFL	HLA-A*02:05	0.7501344680786133	0.12233437092254716	binder
VIPELAQEL	HLA-A*02:05	0.9159283518791199	0.07997216340873263	binder
VISAAGIPNLI	HLA-A*02:05	0.2504016933962703	0.17449955080672946	not-binder
VISGINEKL	HLA-A*02:05	0.9085189223289489	0.029752638756629195	binder
VISPLNQLL	HLA-A*02:05	0.7322436213493347	0.2556912756642686	binder
VIVPLYDTL	HLA-A*02:05	0.5296224564313888	0.2641626227524649	ambiguous
VKPEEHEQV	HLA-A*02:05	0.01926309654954821	0.017252375811944106	not-binder
VLAFLVHEL	HLA-A*02:05	0.9150157570838928	0.05814095189208607	binder
VLAYFLPEA	HLA-A*02:05	0.6528312206268311	0.27148456548882355	binder
VLENAEGAR	HLA-A*02:05	0.004588976479135453	0.008003110886183143	not-binder
VLFEGRTVQL	HLA-A*02:05	0.9486746072769165	0.045960263785696065	binder
VLFGLLREV	HLA-A*02:05	0.969476580619812	0.015512178513253934	binder
VLFNKLTYL	HLA-A*02:05	0.9480352520942688	0.04214197111657322	binder
VLFQEALWHV	HLA-A*02:05	0.8728332161903382	0.17652177556616488	binder
VLFRGGPRGLLAVA	HLA-A*02:05	0.18054167707450688	0.3177604941799045	not-binder
VLFTGLHVYL	HLA-A*02:05	0.838162362575531	0.17720533953529943	binder
VLIDEVESL	HLA-A*02:05	0.9399491429328919	0.08459294241562638	binder
VLIGEFLEKV	HLA-A*02:05	0.9656784296035766	0.015475041198957217	binder
VLIPKLPQL	HLA-A*02:05	0.9457454085350037	0.023102153097437298	binder
VLKEKLDSL	HLA-A*02:05	0.7908935904502868	0.15472395669195713	binder
VLKENADFL	HLA-A*02:05	0.795811903476715	0.11057747545340653	binder
VLKESLDQL	HLA-A*02:05	0.8417104482650757	0.0861128039648841	binder
VLKEYLDNV	HLA-A*02:05	0.9487581491470337	0.048023108292981495	binder
VLKGDVEKL	HLA-A*02:05	0.6769969820976257	0.21806494646875055	binder
VLPAFTSNL	HLA-A*02:05	0.9186560153961182	0.0374391861637904	binder
VLPLLLMAS	HLA-A*02:05	0.0648554717306979	0.04241763433291841	not-binder
VLPNFLPYNV	HLA-A*02:05	0.7865221083164216	0.19759086005628926	binder
VLPSIVNEV	HLA-A*02:05	0.985534393787384	0.009405286747974454	binder
VLSAADKGNV	HLA-A*02:05	0.49439170956611633	0.2284908989155594	ambiguous
VLVEMVQAL	HLA-A*02:05	0.8282136201858521	0.2317619563890991	binder
VLYTGDFRLA	HLA-A*02:05	0.4910071425139904	0.3126442171635135	ambiguous
VMFGGKQVVV	HLA-A*02:05	0.8616973161697388	0.13542758772030114	binder
VPGEIVES	HLA-A*02:05	7.23217373888474e-05	7.019407400935554e-05	not-binder
VPGEIVESL	HLA-A*02:05	0.04279931075870991	0.04372086378506115	not-binder
VPPFLQPE	HLA-A*02:05	6.9818389511056e-05	4.1554810550458135e-05	not-binder
VPQLEIVPN	HLA-A*02:05	0.0006416849942979752	0.0011339485224621225	not-binder
VPQVSTPTLVEVSR	HLA-A*02:05	0.0004892941078651347	0.0006129080073058308	not-binder
VQASHFEGL	HLA-A*02:05	0.8777685046195984	0.052457990208088494	binder
VQDGIVKA	HLA-A*02:05	0.013490473013371229	0.011777902992256294	not-binder
VQEDFSVRV	HLA-A*02:05	0.5806041538715363	0.24560521651001652	ambiguous
VQFEHGYRL	HLA-A*02:05	0.8533318996429443	0.11473333716368489	binder
VQIEHISSL	HLA-A*02:05	0.9872315168380738	0.003781401940003933	binder
VQIPFFAKL	HLA-A*02:05	0.8766465067863465	0.06838433690514722	binder
VQLGYSVLS	HLA-A*02:05	0.02338596051558852	0.017430756478637833	not-binder
VQSGLRILL	HLA-A*02:05	0.5973618865013123	0.18317106110415213	binder
VQTAIKSEL	HLA-A*02:05	0.4753369927406311	0.1851450927806495	ambiguous
VQYDPPDDPKEYI	HLA-A*02:05	0.0370042962487787	0.036774256251955295	not-binder
VSFYEHIITV	HLA-A*02:05	0.31264384239912035	0.18904990856813497	not-binder
VSKAQQLAEV	HLA-A*02:05	0.3991444781422615	0.21719744001983832	ambiguous
VSQINHKL	HLA-A*02:05	0.007602433004649356	0.010033241825101355	not-binder
VSTSHTTIS	HLA-A*02:05	0.0022933661573915744	0.0033086258212485322	not-binder
VTAPKAERL	HLA-A*02:05	0.2984375149011612	0.20576793263526585	not-binder
VTFPRELASL	HLA-A*02:05	0.39463440179824827	0.2596772333799046	ambiguous
VTFSENHGV	HLA-A*02:05	0.6478686392307281	0.16704449011389463	binder
VTIRLLETI	HLA-A*02:05	0.4702711597084999	0.25888298129901816	ambiguous
VTISSIEKL	HLA-A*02:05	0.8719055771827697	0.07988759230735017	binder
VTLTSEEEAR	HLA-A*02:05	0.009906939801294357	0.010950165617322538	not-binder
VTPKFFLEEA	HLA-A*02:05	0.056378848711028696	0.05654517358763057	not-binder
VTWHGRGDYL	HLA-A*02:05	0.1848348777741194	0.13076943742827962	not-binder
VVAAAAAEAK	HLA-A*02:05	0.000659545257803984	0.0006632562299981407	not-binder
VVAEARATPFL	HLA-A*02:05	0.31076708659529684	0.27499396165197304	not-binder
VVAEELENV	HLA-A*02:05	0.9786386728286743	0.022740189397950257	binder
VVAEEVAAL	HLA-A*02:05	0.9510798931121827	0.03664742531954579	binder
VVAITVQEL	HLA-A*02:05	0.8484020352363586	0.09169098862689022	binder
VVAPDNLKQV	HLA-A*02:05	0.862279760837555	0.07996910230060669	binder
VVAPSIIAA	HLA-A*02:05	0.8778608083724976	0.04531197800664094	binder
VVFGGGEARL	HLA-A*02:05	0.8322752833366394	0.15898550966848526	binder
VVFGPELVSL	HLA-A*02:05	0.7703626155853271	0.1615116134665765	binder
VVFTDEMAHF	HLA-A*02:05	0.04296459414763376	0.06647324253750922	not-binder
VVIGSIRHV	HLA-A*02:05	0.9357354640960693	0.03367710177129503	binder
VVIKKLNEI	HLA-A*02:05	0.790520441532135	0.05905928966313975	binder
VVKEKLTGL	HLA-A*02:05	0.7691150426864624	0.14576236325245767	binder
VVKGKVEYL	HLA-A*02:05	0.4872147381305695	0.25332432557351936	ambiguous
VVMETANRV	HLA-A*02:05	0.8986020803451538	0.0584574103960903	binder
VVNETVEKL	HLA-A*02:05	0.9349853754043579	0.04283808395222557	binder
VVPDSAHKL	HLA-A*02:05	0.5366914093494415	0.22854660837687912	ambiguous
VVPPFLQPE	HLA-A*02:05	0.005846300642588176	0.005054358794774643	not-binder
VVPPFLQPEV	HLA-A*02:05	0.5972221314907074	0.19187138876055754	binder
VVSAIVDTL	HLA-A*02:05	0.841794776916504	0.10188197001858722	binder
VVVDPIQSV	HLA-A*02:05	0.9441031455993653	0.03323653704710299	binder
VVVGDLVEV	HLA-A*02:05	0.9421174049377441	0.046186375472335194	binder
VVYEDIFDA	HLA-A*02:05	0.40361199975013734	0.15301201294361044	not-binder
VVYENVSHFL	HLA-A*02:05	0.8497804760932922	0.11677486440017056	binder
VVYERCEKL	HLA-A*02:05	0.5064128696918487	0.21985829420528416	ambiguous
VVYLQKLDTA	HLA-A*02:05	0.002746509836288169	0.0023860675835514003	not-binder
WIFDGPTGEGRLL	HLA-A*02:05	0.33896880596876144	0.3229112068969202	ambiguous
WLANEGLITRL	HLA-A*02:05	0.8372530102729797	0.12468002146395488	binder
WLIEDGKVVTV	HLA-A*02:05	0.9078516602516175	0.13202305390987973	binder
WLVDHVYAI	HLA-A*02:05	0.9914008378982544	0.004479514317961821	binder
WQYIKTHKL	HLA-A*02:05	0.7334697127342225	0.0870819785499766	binder
WVAERVELL	HLA-A*02:05	0.8178293943405152	0.24633594563732522	binder
WVYPFLEHI	HLA-A*02:05	0.9359678387641907	0.04361408006048842	binder
YAAPGGLIGV	HLA-A*02:05	0.9397308826446533	0.07164291788775065	binder
YAAPYKSDFL	HLA-A*02:05	0.43676207661628724	0.2170575790838563	ambiguous
YAFPKAVSV	HLA-A*02:05	0.9793895602226257	0.014527075599007216	binder
YAFPKSITV	HLA-A*02:05	0.9640991926193238	0.035878024487925875	binder
YAFPLAHSL	HLA-A*02:05	0.9712233066558837	0.015622375358629075	binder
YAFVHMERA	HLA-A*02:05	0.08825446590781212	0.04669122020377519	not-binder
YAITTLHNL	HLA-A*02:05	0.9416696548461914	0.03811198345859171	binder
YAPKGSSL	HLA-A*02:05	0.25633560605347155	0.21197999249316402	not-binder
YASENVNKL	HLA-A*02:05	0.9135335803031921	0.06132005585903361	binder
YASGINVNL	HLA-A*02:05	0.938343060016632	0.03886483099921228	binder
YASPDLSKL	HLA-A*02:05	0.8290190398693085	0.17913100139495167	binder
YAVELFEGL	HLA-A*02:05	0.8835700988769531	0.10167683491439371	binder
YAYDGKDYIA	HLA-A*02:05	0.8702174901962281	0.18932400201619892	binder
YAYEAVEQL	HLA-A*02:05	0.9548302888870239	0.03503330311665962	binder
YEDIAQKSKAEAE	HLA-A*02:05	0.16933202707587042	0.3357323313349928	not-binder
YEDIAQKSKAE	HLA-A*02:05	0.06024391178507358	0.11839349895012886	not-binder
YENEVALR	HLA-A*02:05	0.03052752137882635	0.05303737178475479	not-binder
YENEVALRQ	HLA-A*02:05	0.060066006146371365	0.07757715719141196	not-binder
YETDAIQR	HLA-A*02:05	0.0032800329761812465	0.0021956178376061663	not-binder
YGAEALERMFL	HLA-A*02:05	0.04825114547275007	0.03765718835487888	not-binder
YGAEALERM	HLA-A*02:05	0.22308259606361389	0.16967444574350657	not-binder
YGAPSPGAQEPTA	HLA-A*02:05	0.030164895857160444	0.056465095542345745	not-binder
YGSHIQALL	HLA-A*02:05	0.1241798646748066	0.08331557817236637	not-binder
YGVDLHKA	HLA-A*02:05	0.0012518326325334783	0.0021850018405736504	not-binder
YGYDNVKEYL	HLA-A*02:05	0.6387620389461517	0.17157845811763978	binder
YIAPLFDKF	HLA-A*02:05	0.4798488974571228	0.2286193634529642	ambiguous
YIAPLKALV	HLA-A*02:05	0.8992512106895447	0.06897908757771705	binder
YIATIHSRL	HLA-A*02:05	0.9105737328529357	0.04461348056750848	binder
YIFEGLGHLI	HLA-A*02:05	0.9256096482276917	0.04871429646949413	binder
YIFPAGGDGL	HLA-A*02:05	0.8650236129760742	0.12848148837353446	binder
YIIELNHMI	HLA-A*02:05	0.9683571457862854	0.0135591256503757	binder
YIIEQGVCYL	HLA-A*02:05	0.8957337737083435	0.0904256135519608	binder
YIIKDLEKL	HLA-A*02:05	0.9797826409339905	0.0134296394832205	binder
YIITEIPSL	HLA-A*02:05	0.9641214609146118	0.025844353456745205	binder
YIKRLLETL	HLA-A*02:05	0.8375924229621887	0.08523150012798676	binder
YIMSYISRV	HLA-A*02:05	0.9885719418525696	0.00817184843320762	binder
YIPDEADFLL	HLA-A*02:05	0.8844813942909241	0.07659648681467085	binder
YIPDGHTKEM	HLA-A*02:05	0.4480225875973701	0.32753161308047024	ambiguous
YIPDLYNHFL	HLA-A*02:05	0.901486611366272	0.05827627885130884	binder
YIPEAILNL	HLA-A*02:05	0.9626060366630554	0.019318135116115697	binder
YIPEHIKKL	HLA-A*02:05	0.9525359034538269	0.01681042671097673	binder
YIPEITSVL	HLA-A*02:05	0.9283291935920716	0.039833313226513865	binder
YIPEITSVLL	HLA-A*02:05	0.8988006830215454	0.061444089359586555	binder
YIPFYGILGA	HLA-A*02:05	0.3220035270322114	0.18229262639143487	not-binder
YIPGRQIIEV	HLA-A*02:05	0.7945805966854096	0.22042244995810384	binder
YIPGVDVKL	HLA-A*02:05	0.8288004636764527	0.07145241762741708	binder
YIPPMAQPGL	HLA-A*02:05	0.7106554746627808	0.24339255177320843	binder
YIPQIVQAL	HLA-A*02:05	0.8422398209571839	0.1947431984736234	binder
YIPRTLNEV	HLA-A*02:05	0.949862539768219	0.04687369054629333	binder
YIPSVLHDV	HLA-A*02:05	0.9578427672386169	0.024505111345321087	binder
YIPTFICSV	HLA-A*02:05	0.9046132564544678	0.1382198540204128	binder
YIPYEAGTYSL	HLA-A*02:05	0.09697485473006964	0.08750641641096711	not-binder
YISDGKEYL	HLA-A*02:05	0.9490432381629944	0.026884340317620263	binder
YITELANAL	HLA-A*02:05	0.929421579837799	0.0397965121548441	binder
YIVDLLTHL	HLA-A*02:05	0.9829861164093018	0.009962349977234625	binder
YIYDGKTGEKV	HLA-A*02:05	0.9696511387825012	0.03393427790174959	binder
YIYHGTVKL	HLA-A*02:05	0.8828022003173828	0.10243080827848824	binder
YLADIFTKL	HLA-A*02:05	0.9965944886207581	0.0016488209829082442	binder
YLADLYHFV	HLA-A*02:05	0.997257661819458	0.0012494475876332822	binder
YLAHAIHQV	HLA-A*02:05	0.9940340757369995	0.0057074399989520165	binder
YLAHFIEGL	HLA-A*02:05	0.9910463094711304	0.004279573465435027	binder
YLEDILAKL	HLA-A*02:05	0.9530139923095703	0.030196734788550908	binder
YLFDEIDQAL	HLA-A*02:05	0.9875727295875549	0.009291390437347518	binder
YLFDRNGVCL	HLA-A*02:05	0.9595053315162658	0.029545398857936223	binder
YLFERIKEL	HLA-A*02:05	0.9964636206626892	0.0007032743349182301	binder
YLIASIDHL	HLA-A*02:05	0.9777755737304688	0.01746289094812936	binder
YLIELIDRV	HLA-A*02:05	0.9876779198646546	0.011880496161315578	binder
YLIKDIRFL	HLA-A*02:05	0.9729179978370667	0.024996569925543447	binder
YLIPLLERL	HLA-A*02:05	0.9540598869323731	0.052638985161180256	binder
YLIPNIKHL	HLA-A*02:05	0.9864744544029236	0.007690248093437969	binder
YLITGNLEKL	HLA-A*02:05	0.9586203813552856	0.02211186765009907	binder
YLITLLEHL	HLA-A*02:05	0.9353030562400818	0.08638704199178221	binder
YLKDKLDET	HLA-A*02:05	0.7080087780952453	0.31564106490319527	binder
YLKEILEQL	HLA-A*02:05	0.9905407071113587	0.008587045751201365	binder
YLKSSDNRL	HLA-A*02:05	0.3774672973901033	0.28885634999358034	ambiguous
YLLESVNKL	HLA-A*02:05	0.9718753337860108	0.025782263586790987	binder
YLNDFTHEI	HLA-A*02:05	0.9959638357162476	0.0014266991906126542	binder
YLNDLIHSV	HLA-A*02:05	0.9981656432151794	0.0008540346214608427	binder
YLNKHIQKV	HLA-A*02:05	0.9874016523361206	0.008131416086495603	binder
YLPDIIKDQKA	HLA-A*02:05	0.39644266590476035	0.2840357879220819	ambiguous
YLPEADSILFL	HLA-A*02:05	0.637053468823433	0.3505167199466282	ambiguous
YLPEELSAL	HLA-A*02:05	0.9524523258209229	0.026032694671281026	binder
YLPEVKDLL	HLA-A*02:05	0.9238667726516724	0.02704008461158788	binder
YLPRHSIGL	HLA-A*02:05	0.8964529156684875	0.08402459217669923	binder
YLPTHTSLL	HLA-A*02:05	0.8462167859077454	0.14584367843730883	binder
YLPTKLFQA	HLA-A*02:05	0.7141353219747544	0.29763724680599857	binder
YLPYPIHQV	HLA-A*02:05	0.952981424331665	0.05519092565563308	binder
YLSAKVEAL	HLA-A*02:05	0.9437998175621033	0.04092329501409284	binder
YLSDIPLHDA	HLA-A*02:05	0.8554981589317322	0.07580021290474907	binder
YLSGIAHFL	HLA-A*02:05	0.9922295093536377	0.0037958040871891364	binder
YLSNADERL	HLA-A*02:05	0.8319968342781067	0.08878845135024933	binder
YLSWKAHRL	HLA-A*02:05	0.7516587972640991	0.11321931674191864	binder
YLVPELDGV	HLA-A*02:05	0.9591619729995727	0.03425486144051551	binder
YLYPDITRL	HLA-A*02:05	0.9956992745399476	0.0017611073134051163	binder
YMAEREDEL	HLA-A*02:05	0.9714605689048768	0.011412256012552732	binder
YMAPEVVEA	HLA-A*02:05	0.9804481744766236	0.01262750701320884	binder
YMFPDTMLQA	HLA-A*02:05	0.928748095035553	0.11468435481736924	binder
YQAEAREAL	HLA-A*02:05	0.9403283357620239	0.066445038378792	binder
YQAEINDLENL	HLA-A*02:05	0.943539297580719	0.052124792737062164	binder
YQALALWKL	HLA-A*02:05	0.8938341617584229	0.07676320933096346	binder
YQANITETQRL	HLA-A*02:05	0.8863124847412109	0.11607336056864472	binder
YQAPDMDTL	HLA-A*02:05	0.9367432355880737	0.04199061639058766	binder
YQAQHDDEL	HLA-A*02:05	0.773862338066101	0.1497957442285471	binder
YQFDFEDDQHKI	HLA-A*02:05	0.20265039950609207	0.20140836773370988	not-binder
YQFGEIRTI	HLA-A*02:05	0.9587613582611084	0.028029270639276113	binder
YQFNPAFFQTTV	HLA-A*02:05	0.11339822149602696	0.17580419640931189	not-binder
YQFPTDDDTIAKV	HLA-A*02:05	0.14291585609316826	0.19046943167267397	not-binder
YQFSKNFSL	HLA-A*02:05	0.9693747758865356	0.0225383192088735	binder
YQGEGAHHI	HLA-A*02:05	0.7764788329601288	0.20234326796927762	binder
YQHGGVTGL	HLA-A*02:05	0.9643495321273804	0.01336198646417136	binder
YQHKEEYQL	HLA-A*02:05	0.8712150573730468	0.07380759426400504	binder
YQHYMADRL	HLA-A*02:05	0.5897925317287445	0.2468429312628497	ambiguous
YQIAEQFRV	HLA-A*02:05	0.9594227790832519	0.030187700468132576	binder
YQIDAAIVRI	HLA-A*02:05	0.9417629599571228	0.02932842207156707	binder
YQIDSVVRA	HLA-A*02:05	0.9616808652877807	0.017870660763291885	binder
YQIEHYSMDDL	HLA-A*02:05	0.19826230695471167	0.15935986766245305	not-binder
YQIGEKGAVKV	HLA-A*02:05	0.7728381037712098	0.15490336039963165	binder
YQIHKEYLL	HLA-A*02:05	0.9401085019111634	0.032733871390080396	binder
YQIKEMMQL	HLA-A*02:05	0.9515032052993775	0.03962490239651222	binder
YQILDGIHYL	HLA-A*02:05	0.8881822824478149	0.08844803126590876	binder
YQIPTENSMTA	HLA-A*02:05	0.7240508317947387	0.1138270788380072	binder
YQNEDEKVTL	HLA-A*02:05	0.9297419548034668	0.047462904032797064	binder
YQPDEPLTQFL	HLA-A*02:05	0.5781396634876728	0.38875368554794576	ambiguous
YQPKIQQFL	HLA-A*02:05	0.7966294884681702	0.08036583469461778	binder
YQQQGRLDKL	HLA-A*02:05	0.38157462030649186	0.2752060466580957	ambiguous
YQQQQQSEL	HLA-A*02:05	0.692329329252243	0.1941215506806971	binder
YQRELLETL	HLA-A*02:05	0.964322543144226	0.019708037937056576	binder
YQSDFWQHL	HLA-A*02:05	0.9818626403808594	0.009673113142356563	binder
YQSIEFSRL	HLA-A*02:05	0.749534296989441	0.18575476750811243	binder
YQSKVRELI	HLA-A*02:05	0.573614901304245	0.19554223598136272	ambiguous
YQTEKGITV	HLA-A*02:05	0.9535457968711853	0.041002312500635	binder
YQTPFNKEV	HLA-A*02:05	0.8385013282299042	0.17931350403348179	binder
YQTPLHLAV	HLA-A*02:05	0.918551790714264	0.044246845018280793	binder
YQTQLIQRV	HLA-A*02:05	0.9660589933395386	0.012057980347287441	binder
YQVDSRTYL	HLA-A*02:05	0.9697116255760193	0.020320043391041945	binder
YQVEGMEWL	HLA-A*02:05	0.9698325037956238	0.027968963979253192	binder
YQVGQLYSV	HLA-A*02:05	0.9850455522537231	0.008861440215664377	binder
YQVGVHYEL	HLA-A*02:05	0.9686800003051758	0.03053604021746523	binder
YQVVQFNRL	HLA-A*02:05	0.7004040241241455	0.15410352468991687	binder
YQWDDPDPRL	HLA-A*02:05	0.9513636350631713	0.020909049321159077	binder
YQYMHETITV	HLA-A*02:05	0.8514711141586304	0.19413979701223474	binder
YQYPRPLLI	HLA-A*02:05	0.8896490812301636	0.07319363115075113	binder
YQYPVIIHL	HLA-A*02:05	0.9795167684555054	0.01671528672049425	binder
YSAAILEYL	HLA-A*02:05	0.8445706009864807	0.06889960796240743	binder
YSFHKFHYL	HLA-A*02:05	0.553875309228897	0.17348943297109615	ambiguous
YSFYLPIAAA	HLA-A*02:05	0.1699716854374856	0.10652857325973471	not-binder
YSKYYKTIDD	HLA-A*02:05	0.00017762155057425842	0.0002706136766650189	not-binder
YSKYYKTID	HLA-A*02:05	0.0003111219210040872	0.000429808876126419	not-binder
YTAPTAIRL	HLA-A*02:05	0.9214153409004211	0.029929838598735947	binder
YTFPGWKVGV	HLA-A*02:05	0.8458306789398193	0.11763317587753333	binder
YTFSEPFHLI	HLA-A*02:05	0.5940623074769974	0.35062459659212053	ambiguous
YTIGEVPISFV	HLA-A*02:05	0.6285326138138772	0.3518616787849619	ambiguous
YTIPLAIKL	HLA-A*02:05	0.8807561159133911	0.09671116954389586	binder
YTPEHHLIQAV	HLA-A*02:05	0.26351065691560505	0.13591098542253674	not-binder
YTRESTEFL	HLA-A*02:05	0.503653809428215	0.20822078230157504	ambiguous
YTSESGDRL	HLA-A*02:05	0.5325469434261322	0.13640833265529773	ambiguous
YTSRIVVRL	HLA-A*02:05	0.6259630680084228	0.21314123058569512	binder
YTTDFIYQL	HLA-A*02:05	0.9565022468566895	0.024288621253807343	binder
YTVILIERA	HLA-A*02:05	0.13620766592212022	0.16807113514160452	not-binder
YTYDEAIHSV	HLA-A*02:05	0.9847001791000366	0.015745464554686943	binder
YTYEKLLWTT	HLA-A*02:05	0.4723025679588318	0.2969289895350097	ambiguous
YTYESKMAFL	HLA-A*02:05	0.8045623540878296	0.10426690514708392	binder
YVADLGDIL	HLA-A*02:05	0.9014223098754883	0.08313741305551285	binder
YVAEAEEKL	HLA-A*02:05	0.9673466444015503	0.017725617768352093	binder
YVAEREDEL	HLA-A*02:05	0.9043674349784852	0.07075857066543285	binder
YVAPAYGVYL	HLA-A*02:05	0.8207811117172241	0.16018361152816518	binder
YVAPHLNNL	HLA-A*02:05	0.9829504251480102	0.005311617855449186	binder
YVASNQHEV	HLA-A*02:05	0.9764601111412048	0.007208776311936241	binder
YVFDVESREL	HLA-A*02:05	0.9335507035255433	0.06734602812968059	binder
YVFEGKMLEA	HLA-A*02:05	0.9669821739196778	0.030806482089098922	binder
YVFPEQPGQEGRL	HLA-A*02:05	0.19098263951018452	0.3034753095500412	not-binder
YVFPGVTRL	HLA-A*02:05	0.9845916867256165	0.006078227645977126	binder
YVFSHNHKL	HLA-A*02:05	0.9468724727630615	0.02659336292764999	binder
YVHPFIFAL	HLA-A*02:05	0.934618616104126	0.03965181536939987	binder
YVIAYIRDLA	HLA-A*02:05	0.6020974397659302	0.14257418714724718	binder
YVIAYIRDLALE	HLA-A*02:05	0.00010352247616012278	0.00016747054852713042	not-binder
YVIAYIRDL	HLA-A*02:05	0.8669618844985962	0.07395827818194368	binder
YVIELQHVV	HLA-A*02:05	0.979592251777649	0.011961965277730158	binder
YVIEPHSMEFA	HLA-A*02:05	0.3678625840693712	0.26060005261937863	not-binder
YVIESDEDL	HLA-A*02:05	0.8170664668083191	0.05381669176936288	binder
YVIGGFDGL	HLA-A*02:05	0.9523457527160645	0.03444492316776971	binder
[truncated: 43,137 more rows]
