# Supplementary material for: Peptidome Surveillance Across Evolving SARS-CoV-2 Lineages Reveals HLA Binding Conservation in Nucleocapsid Among Variants With Most Potential for T-Cell Epitope Loss in Spike
Source: Front Immunol. 2022 Jun 23;13:918928. doi: 10.3389/fimmu.2022.918928 (PMC9260595; doi:10.3389/fimmu.2022.918928)
Supplement: Supplementary file 4 [file DataSheet_4.zip › cnn_results/HLA-A33_01_predictionsCNN.csv]

peptide	allele	prediction	prediction_std	classification
AAEPKVNR	HLA-A*33:01	0.028056756578735076	0.053225684376762054	not-binder
AANGKLFSR	HLA-A*33:01	0.6739453911781311	0.07214539639983253	binder
AAPEGKRSL	HLA-A*33:01	0.0020761403541946777	0.004058429900939347	not-binder
AAPSAAREL	HLA-A*33:01	0.0001721580807185319	0.00020577644280535127	not-binder
AAQDRDQIYR	HLA-A*33:01	0.570965513586998	0.2528283771290532	ambiguous
AASSLVSYVRTS	HLA-A*33:01	1.4837892646668571e-05	2.2897079183962973e-05	not-binder
ADFKNVLSNR	HLA-A*33:01	0.15523472912609576	0.12258814553697658	not-binder
ADFQIEKKIGR	HLA-A*33:01	0.11923321643844247	0.12532656369811876	not-binder
ADRLIDTCR	HLA-A*33:01	0.23997343108057975	0.2648844873033276	not-binder
ADRQVLAQR	HLA-A*33:01	0.2453243166208267	0.07440252906116018	not-binder
ADTLAVRQKR	HLA-A*33:01	0.10485649667680264	0.0997437755741908	not-binder
ADYLEFQKNR	HLA-A*33:01	0.18086682949215174	0.17658098012127613	not-binder
AEGHGDTLYVGTTR	HLA-A*33:01	0.00432337767547879	0.008228055294318307	not-binder
ALELNLDEDSIIK	HLA-A*33:01	0.027414986479561775	0.05343180952783199	not-binder
APEYLHRFYGR	HLA-A*33:01	0.019908082019537688	0.014899794391829965	not-binder
ATIHGMNR	HLA-A*33:01	0.042425037507200614	0.04235331782116047	not-binder
AYKDPEKNWNR	HLA-A*33:01	0.17235067151486874	0.1612655256208959	not-binder
AYKQVDPSITR	HLA-A*33:01	0.0907483832212165	0.08875994329580014	not-binder
AYKSILQER	HLA-A*33:01	0.6171951532363892	0.213040538893955	binder
AYMQYIHHR	HLA-A*33:01	0.9630557537078858	0.033713118147089445	binder
AYRISSSLR	HLA-A*33:01	0.6440508872270584	0.27626354999064195	binder
AYVPFGAGRHR	HLA-A*33:01	0.2787371205165982	0.22901126037990172	not-binder
DAAALVAGR	HLA-A*33:01	0.9800825476646423	0.01671674136836636	binder
DAADFIRAGR	HLA-A*33:01	0.9859076261520385	0.012462270426188533	binder
DAADKPRGFAR	HLA-A*33:01	0.4937392692780122	0.3732112344082524	ambiguous
DAAELPGVSR	HLA-A*33:01	0.8468319773674011	0.16316198500804108	binder
DAAFIIGSGR	HLA-A*33:01	0.9770045280456543	0.012860191708026696	binder
DAAGTSLYVR	HLA-A*33:01	0.9577532768249511	0.020658615479123205	binder
DAAHPTNVQRL	HLA-A*33:01	0.04329046718776226	0.038454098403080055	not-binder
DAAKDSILRR	HLA-A*33:01	0.9209883451461792	0.018107396916143947	binder
DAAKPLPIYR	HLA-A*33:01	0.970603859424591	0.013003707209898307	binder
DADEFGYSR	HLA-A*33:01	0.7373920500278472	0.22480189406975273	binder
DADKPQWLR	HLA-A*33:01	0.84571453332901	0.04504611851819136	binder
DAEAIYVTR	HLA-A*33:01	0.831196415424347	0.23248393363990283	binder
DAFADAVQR	HLA-A*33:01	0.9659239053726196	0.024673615669699285	binder
DAFAPVAYL	HLA-A*33:01	0.009290978939679917	0.008514824355863156	not-binder
DAFFNPATR	HLA-A*33:01	0.9646450877189636	0.022687193084613706	binder
DAFGHRKLR	HLA-A*33:01	0.952264153957367	0.026483494237687397	binder
DAFGLLESRL	HLA-A*33:01	0.027853405283531175	0.030478848901565995	not-binder
DAFLLKHVR	HLA-A*33:01	0.9032011866569519	0.07142045008207096	binder
DAFNLPSSHLR	HLA-A*33:01	0.5715055167675018	0.24752905351983867	ambiguous
DAFNMQMRQR	HLA-A*33:01	0.9644344210624695	0.015043118161327884	binder
DAFPKRILR	HLA-A*33:01	0.966946029663086	0.026498910173283426	binder
DAFRPASR	HLA-A*33:01	0.5742091283202171	0.38043349423770206	ambiguous
DAFSYGYVR	HLA-A*33:01	0.9299968361854554	0.06963982624178068	binder
DAFTAPFHR	HLA-A*33:01	0.9598793506622314	0.03403078783840401	binder
DAGFPFVSR	HLA-A*33:01	0.9521242380142212	0.041395709457929204	binder
DAGLLDESFLR	HLA-A*33:01	0.28825985845178365	0.29947876937114526	not-binder
DAGSGLVTR	HLA-A*33:01	0.5581070959568024	0.28722602090668636	ambiguous
DAGSVPHVNR	HLA-A*33:01	0.83621164560318	0.12265110321267456	binder
DAHARPFGTIR	HLA-A*33:01	0.313817311450839	0.3311441803216625	not-binder
DAHDPKYWR	HLA-A*33:01	0.9041851878166198	0.07320794243740024	binder
DAHQYLRLR	HLA-A*33:01	0.8454129338264466	0.01957503829507531	binder
DAIAILDGIPSRQR	HLA-A*33:01	0.050718850432895125	0.09546194268005734	not-binder
DAIAVHVVR	HLA-A*33:01	0.9544837594032287	0.029962330539304367	binder
DAIELFNR	HLA-A*33:01	0.7377396285533905	0.17531262948571374	binder
DAIGVRRAAQR	HLA-A*33:01	0.3633298143744469	0.33131135652474547	ambiguous
DAIHSMGLIHR	HLA-A*33:01	0.8911971330642701	0.10060773943140973	binder
DAIKLWTNR	HLA-A*33:01	0.9955973744392395	0.003148402192820363	binder
DAISYRFPR	HLA-A*33:01	0.9670516014099121	0.03570418770379285	binder
DAKAIFTGH	HLA-A*33:01	0.13410329781472682	0.11937246900818962	not-binder
DAKDDFPLR	HLA-A*33:01	0.8229612231254577	0.21002723833305367	binder
DAKDFFKRK	HLA-A*33:01	0.7165240585803986	0.29999412922205665	binder
DAKEKKLLEMR	HLA-A*33:01	0.46419159770011903	0.18408466721419192	ambiguous
DAKFRLILIESR	HLA-A*33:01	0.0073839092177877316	0.00401040209913533	not-binder
DAKFVEERR	HLA-A*33:01	0.9760265350341797	0.014434596788796814	binder
DAKGGSFYR	HLA-A*33:01	0.9808110237121582	0.010995984626360936	binder
DAKHTNFVEFR	HLA-A*33:01	0.37547594010829927	0.2290802352832969	not-binder
DAKKRDIYDKY	HLA-A*33:01	0.006296987099995021	0.004347029722985621	not-binder
DAKMRVFER	HLA-A*33:01	0.9788464069366455	0.015494935547153522	binder
DAKTIFTGH	HLA-A*33:01	0.12858649529516697	0.11671160449664543	not-binder
DALAQQAFEEARRR	HLA-A*33:01	0.004770975431893021	0.005000296986824706	not-binder
DALDLFRGR	HLA-A*33:01	0.9454886436462402	0.07068361605976313	binder
DALEKNQQWLV	HLA-A*33:01	6.593208318861343e-05	0.00011036496763646567	not-binder
DALESLVAR	HLA-A*33:01	0.9203661561012269	0.05797850314661718	binder
DALGAAFATR	HLA-A*33:01	0.9702409148216248	0.007304873007438694	binder
DALGADESLLNR	HLA-A*33:01	0.288003940571798	0.25284768995389234	not-binder
DALGADESLLNRL	HLA-A*33:01	0.013989717919287159	0.016138711211264624	not-binder
DALGAGILHHL	HLA-A*33:01	0.008584291639272124	0.0057078669974668	not-binder
DALGGLLNR	HLA-A*33:01	0.8596493124961853	0.1087217332893467	binder
DALGSLTHSR	HLA-A*33:01	0.8017651915550232	0.14655747649319784	binder
DALKRYAGALR	HLA-A*33:01	0.3982105335220695	0.41937852229437056	ambiguous
DALLKNQRR	HLA-A*33:01	0.8153745293617248	0.10377514314187897	binder
DALNLSVPR	HLA-A*33:01	0.96443110704422	0.017707470833539362	binder
DALSSIISR	HLA-A*33:01	0.9387834548950196	0.07181459194214228	binder
DALTGHLR	HLA-A*33:01	0.3662827592343092	0.28237188723641893	ambiguous
DALVTIRNR	HLA-A*33:01	0.8655754446983337	0.11366439762424539	binder
DAMEEFLNR	HLA-A*33:01	0.9199012875556946	0.11743840021958396	binder
DAMEYDEKLAR	HLA-A*33:01	0.6602914810180665	0.22280050795695952	binder
DAMKRIVGM	HLA-A*33:01	0.1133268637699075	0.22179890239974426	not-binder
DAMNREVSSLK	HLA-A*33:01	0.2105636291205883	0.15558679272978648	not-binder
DAMQFSKKR	HLA-A*33:01	0.9809387445449829	0.00802590137765636	binder
DANDVILER	HLA-A*33:01	0.9705655813217163	0.029557909619517316	binder
DANGNSFATRI	HLA-A*33:01	0.0058204588887747375	0.01038678293953295	not-binder
DANGNSFATRIS	HLA-A*33:01	0.002661432417244214	0.004137911029548259	not-binder
DANIPFPRTSGARF	HLA-A*33:01	0.0004711938857326459	0.0005170530899166805	not-binder
DANLHKDRFLR	HLA-A*33:01	0.3354474797844887	0.25899791450724396	not-binder
DANPFLSKR	HLA-A*33:01	0.9661655306816102	0.01503642965236281	binder
DANPVRYGR	HLA-A*33:01	0.9480685472488404	0.05517182818887591	binder
DAQAFEREVGR	HLA-A*33:01	0.3717020183801651	0.2538018765501912	not-binder
DAQEIIRPR	HLA-A*33:01	0.9347284436225891	0.0458799388343046	binder
DAQEILHSRF	HLA-A*33:01	0.017057966093125286	0.022161201334330406	not-binder
DAQKPSLTR	HLA-A*33:01	0.8064705610275269	0.15291428327114157	binder
DAQLRLQLR	HLA-A*33:01	0.7961824774742127	0.15687399866731375	binder
DAQMRAAINQK	HLA-A*33:01	0.24293482080101966	0.25527877329140486	not-binder
DAQNPQIKR	HLA-A*33:01	0.8107972860336303	0.12681218609588038	binder
DAQRLISER	HLA-A*33:01	0.9508259177207947	0.04469350355645015	binder
DAQTLDAIRHR	HLA-A*33:01	0.3609475940465927	0.14203467586313065	not-binder
DAQVALTLR	HLA-A*33:01	0.9030624151229858	0.045318967452830886	binder
DARARFLER	HLA-A*33:01	0.9660610437393189	0.024434208750834713	binder
DARDPLGCR	HLA-A*33:01	0.9063596725463867	0.08164027294705001	binder
DARDWTISR	HLA-A*33:01	0.9930331587791443	0.004383894651927744	binder
DARDWTISRNR	HLA-A*33:01	0.8167532205581665	0.16468554472681318	binder
DAREMLNSR	HLA-A*33:01	0.9398903608322143	0.05769452497398459	binder
DARGLLSGLRR	HLA-A*33:01	0.3480018522357568	0.3488142816870739	ambiguous
DARGRSIAIAR	HLA-A*33:01	0.4615333691239357	0.32629759763287924	ambiguous
DARGTVVLR	HLA-A*33:01	0.9433674812316895	0.05353312072996192	binder
DARGTVVLRVR	HLA-A*33:01	0.262258929759264	0.23198919324013428	not-binder
DARLFTEKILR	HLA-A*33:01	0.4518713641911745	0.358449389519112	ambiguous
DARLTEGKIMER	HLA-A*33:01	0.07009271048009395	0.07858943629679631	not-binder
DARRQQLVYR	HLA-A*33:01	0.9120829582214356	0.09721385501550908	binder
DARVPFTR	HLA-A*33:01	0.5142184853553772	0.28763532204988507	ambiguous
DASLGNLFAR	HLA-A*33:01	0.9517405748367309	0.02489287589624972	binder
DASLGVINR	HLA-A*33:01	0.9507910490036011	0.04591626755454708	binder
DASLQRIER	HLA-A*33:01	0.8760672211647034	0.1285557209360816	binder
DASRNVFSR	HLA-A*33:01	0.9814057111740112	0.012655420298072905	binder
DASSGPIQVR	HLA-A*33:01	0.3557387421838939	0.18366337178411413	not-binder
DATPLHVAR	HLA-A*33:01	0.9557355642318726	0.026077915988465025	binder
DATVTISHR	HLA-A*33:01	0.9571435928344727	0.027739320956239676	binder
DAVARLVAR	HLA-A*33:01	0.9713039636611939	0.020000856112059175	binder
DAVDVFETR	HLA-A*33:01	0.971373188495636	0.029870365900780432	binder
DAVGFTFPNR	HLA-A*33:01	0.9715789794921875	0.015171443079898627	binder
DAVGFTFPNRL	HLA-A*33:01	0.0760735954692791	0.09687284449632626	not-binder
DAVKPGVRYR	HLA-A*33:01	0.7789760112762452	0.18254794456679613	binder
DAVNLAFGR	HLA-A*33:01	0.9729506254196167	0.017538211200813898	binder
DAVRRYLTR	HLA-A*33:01	0.9340692162513733	0.09056916390638836	binder
DAVSGLAFR	HLA-A*33:01	0.9704508781433105	0.012505387698948513	binder
DAVSKEVTR	HLA-A*33:01	0.8770505905151367	0.10054708957367722	binder
DAWEPKVLRA	HLA-A*33:01	0.017587545118294655	0.02207198457158452	not-binder
DAWEPKVLR	HLA-A*33:01	0.9534324884414673	0.03711633833602324	binder
DAWESLFSR	HLA-A*33:01	0.9799026370048523	0.014097261925543413	binder
DAWGIKVER	HLA-A*33:01	0.96946861743927	0.03233262011075119	binder
DAWGPGAAK	HLA-A*33:01	0.6044648110866546	0.26947157928990084	ambiguous
DAWLPGEATR	HLA-A*33:01	0.8786946892738342	0.11603363588211002	binder
DAWNTVSR	HLA-A*33:01	0.6279872477054596	0.27843795590803283	ambiguous
DAWPGQRER	HLA-A*33:01	0.9348569631576538	0.0867400404684706	binder
DAWRFWHKR	HLA-A*33:01	0.9917763710021973	0.004715114609344619	binder
DAWSTTAARKR	HLA-A*33:01	0.5080017600208521	0.4004857064389295	ambiguous
DAYDMRKALSR	HLA-A*33:01	0.6384197264909744	0.3571759469087729	ambiguous
DAYEPEISR	HLA-A*33:01	0.9558380961418151	0.04605532791763189	binder
DAYEPEISRL	HLA-A*33:01	0.024645726568996905	0.02006738084367555	not-binder
DAYGIGTYR	HLA-A*33:01	0.9834893941879272	0.017107684511091983	binder
DAYSSFGSR	HLA-A*33:01	0.9665157198905945	0.03559906917167679	binder
DAYWPEAKR	HLA-A*33:01	0.951672899723053	0.06256399314402343	binder
DDFLRRSSSR	HLA-A*33:01	0.688437032699585	0.05258984970835649	binder
DDFRARFWYR	HLA-A*33:01	0.9357396006584168	0.040312327396480795	binder
DDPPTTKPLTAR	HLA-A*33:01	0.1537310630083084	0.06756556132016354	not-binder
DDRSPEVFR	HLA-A*33:01	0.5936248481273652	0.1439973871922895	binder
DESGPSIVHR	HLA-A*33:01	0.7503630638122558	0.18244490947894906	binder
DFAGEEVRVTK	HLA-A*33:01	0.11331670694053173	0.06169800104615814	not-binder
DFALIHKER	HLA-A*33:01	0.9634544014930725	0.020989391649811433	binder
DFANFGVLR	HLA-A*33:01	0.929842472076416	0.06929613162939154	binder
DFAPEVAWVTR	HLA-A*33:01	0.47825426757335665	0.25575304978851915	ambiguous
DFARRLGLR	HLA-A*33:01	0.9271896362304688	0.07531201356220513	binder
DFASIDWLAQR	HLA-A*33:01	0.6378640353679657	0.30511006568048216	ambiguous
DFDYLRFLQKR	HLA-A*33:01	0.28102015778422357	0.2689176825593731	not-binder
DFEAHNILR	HLA-A*33:01	0.8097331166267395	0.10214587039213313	binder
DFESILPTR	HLA-A*33:01	0.6811311841011047	0.07741321865841874	binder
DFETVRMIK	HLA-A*33:01	0.28803852796554563	0.16352600396281006	not-binder
DFFKADDPESTKR	HLA-A*33:01	0.057732931594364344	0.09304560323014996	not-binder
DFFLANASRAR	HLA-A*33:01	0.546692743897438	0.2145991561326787	ambiguous
DFFNGKELNK	HLA-A*33:01	0.568078464269638	0.15104398614200612	ambiguous
DFFNYAGLQR	HLA-A*33:01	0.9793625116348267	0.011105650861047754	binder
DFFPGSDRFAR	HLA-A*33:01	0.5630034506320953	0.3189791592562923	ambiguous
DFFTSGSPEETAFR	HLA-A*33:01	0.2437902672216296	0.180273118822665	not-binder
DFGGIFHTR	HLA-A*33:01	0.9833798408508301	0.008428591157203557	binder
DFHFRTDER	HLA-A*33:01	0.8997990369796753	0.06063940412529355	binder
DFHLLDHRGR	HLA-A*33:01	0.7980369210243226	0.20268150776311622	binder
DFHSVSKLR	HLA-A*33:01	0.9136443495750427	0.04595339872142869	binder
DFHVINGVLR	HLA-A*33:01	0.9272162079811096	0.03961405386200425	binder
DFIAHLLGR	HLA-A*33:01	0.9639668107032776	0.014368791679721335	binder
DFIAKVVQR	HLA-A*33:01	0.9733725905418396	0.01866577114631087	binder
DFIDPQEGWKK	HLA-A*33:01	0.2678085587918758	0.1878211922534891	not-binder
DFIGVDSTGKR	HLA-A*33:01	0.46793496403843166	0.29731443885371933	ambiguous
DFILKTGGGFQR	HLA-A*33:01	0.06690158032579348	0.05381257011294958	not-binder
DFIQDSGQIKKK	HLA-A*33:01	0.1752293061465025	0.15749835439773047	not-binder
DFIQEEFQHLK	HLA-A*33:01	0.5121925011277199	0.3493529391761561	ambiguous
DFKDPPTAK	HLA-A*33:01	0.5377761602401734	0.19784928648640498	ambiguous
DFKEIEHLVER	HLA-A*33:01	0.8703690767288208	0.1262974558329654	binder
DFKEISSVK	HLA-A*33:01	0.6581239223480224	0.2513788790667724	binder
DFKELGRFMLR	HLA-A*33:01	0.4714266738388687	0.32259246569672434	ambiguous
DFKGRFKAR	HLA-A*33:01	0.9727895379066467	0.023629986468659298	binder
DFKKYVENR	HLA-A*33:01	0.9854712843894958	0.010991028156515413	binder
DFKNVLSNR	HLA-A*33:01	0.9783614039421081	0.011439952433630112	binder
DFKPGDLIFAK	HLA-A*33:01	0.3033605970442295	0.1635060836704386	not-binder
DFKRVVGKK	HLA-A*33:01	0.4630989134311676	0.23827319610174738	ambiguous
DFKRYVTDR	HLA-A*33:01	0.8214200496673584	0.19679519952859087	binder
DFKTGQIDR	HLA-A*33:01	0.8302274823188782	0.11511854773548495	binder
DFLAFILHR	HLA-A*33:01	0.9620297431945801	0.029884423945796428	binder
DFLDKQMSR	HLA-A*33:01	0.955613887310028	0.030877885471955295	binder
DFLDLGYNR	HLA-A*33:01	0.97555912733078	0.012950965605561443	binder
DFLDLNHKYWER	HLA-A*33:01	0.31465949565172197	0.3812960290045522	ambiguous
DFLEKLAFR	HLA-A*33:01	0.9505187273025513	0.050929624387417535	binder
DFLELQRRYR	HLA-A*33:01	0.8891597151756286	0.12725546032865437	binder
DFLHNKGIAHR	HLA-A*33:01	0.8814280390739441	0.06680951956760685	binder
DFLKQIIGR	HLA-A*33:01	0.9652535319328308	0.028868099748457013	binder
DFLKQRPTK	HLA-A*33:01	0.49203379154205323	0.16730920190376028	ambiguous
DFLKVLNRAR	HLA-A*33:01	0.7697508156299591	0.21312336360079878	binder
DFLLHIIQR	HLA-A*33:01	0.9673500895500183	0.016267171530900078	binder
DFLLRNDPLHR	HLA-A*33:01	0.3983971424400806	0.24678378061411702	ambiguous
DFLPRGSGIVTR	HLA-A*33:01	0.4809603303670883	0.22729831770761003	ambiguous
DFLQKRKER	HLA-A*33:01	0.9158002734184265	0.09578105758133984	binder
DFLRDRHVR	HLA-A*33:01	0.8704639196395874	0.08510250951898053	binder
DFLSLEHIGR	HLA-A*33:01	0.9539972186088562	0.024627145217439455	binder
DFLSLEHIGRRR	HLA-A*33:01	0.4614758014678955	0.21106615583717386	ambiguous
DFLTSREIVNR	HLA-A*33:01	0.5826002523303032	0.2706121075372028	ambiguous
DFLVVPPSRYR	HLA-A*33:01	0.367083382353303	0.23859994217029373	not-binder
DFLWFFSKR	HLA-A*33:01	0.9863052010536194	0.008786779287219033	binder
DFMNRSGEEQER	HLA-A*33:01	0.1710363496094942	0.16786074322419392	not-binder
DFNGVAAVR	HLA-A*33:01	0.9460675835609436	0.021392716857366254	binder
DFNLRTHVR	HLA-A*33:01	0.9254057884216309	0.04496495051149979	binder
DFNRGVNYR	HLA-A*33:01	0.9600477099418641	0.026065368394429626	binder
DFPEKFFPK	HLA-A*33:01	0.5747970573604106	0.28364385537323045	ambiguous
DFQAPYLLHGK	HLA-A*33:01	0.06146611906588077	0.037438811084332405	not-binder
DFQIEKKIGR	HLA-A*33:01	0.7848237156867981	0.10754669545513293	binder
DFRARFWYR	HLA-A*33:01	0.9901765584945679	0.004778220919767855	binder
DFRDISKWNNR	HLA-A*33:01	0.6569369817152619	0.3405547426176628	ambiguous
DFRDKMMGR	HLA-A*33:01	0.9652200222015381	0.020679018885922697	binder
DFRDPRDLR	HLA-A*33:01	0.8594583809375763	0.18191092285352511	binder
DFREPTEEERAQR	HLA-A*33:01	0.34204686284065244	0.23658647450107428	not-binder
DFREPTEEER	HLA-A*33:01	0.7622441411018371	0.14983637062622748	binder
DFRLPTEEEIR	HLA-A*33:01	0.27599255052627997	0.22773008052164387	not-binder
DFRNPGPGRHR	HLA-A*33:01	0.41766830533742905	0.32525701698640436	ambiguous
DFRQPPEEDLR	HLA-A*33:01	0.14947877773083745	0.0770304550595352	not-binder
DFRRAPFAGR	HLA-A*33:01	0.797347828745842	0.28017864235926054	binder
DFRRELEER	HLA-A*33:01	0.7775997281074524	0.20396687360522722	binder
DFRRPPEEDFR	HLA-A*33:01	0.23647169787436723	0.2371195534556155	not-binder
DFSAGVANR	HLA-A*33:01	0.9306007742881774	0.04105813491332705	binder
DFSDRIGKTKR	HLA-A*33:01	0.4443382054567337	0.3997176317173134	ambiguous
DFSGNPLSR	HLA-A*33:01	0.8600372433662414	0.11462169057237429	binder
DFSGVTPQR	HLA-A*33:01	0.9443340063095093	0.03787479392744556	binder
DFSKISIVR	HLA-A*33:01	0.9475311517715455	0.034636027119007026	binder
DFSTRFITR	HLA-A*33:01	0.9531941652297974	0.02628534593415222	binder
DFSVPDVPK	HLA-A*33:01	0.3773223876953125	0.200283270012044	not-binder
DFYALVAQR	HLA-A*33:01	0.9690452933311462	0.023156727962720114	binder
DFYGEVRTR	HLA-A*33:01	0.8343938231468201	0.15265517676331522	binder
DFYHNVAER	HLA-A*33:01	0.9725892066955566	0.016914560550133295	binder
DFYLQSVER	HLA-A*33:01	0.9627511978149415	0.02146227587617242	binder
DFYVRVFVR	HLA-A*33:01	0.9600095152854919	0.028599671506539342	binder
DGFLFVVNR	HLA-A*33:01	0.9709686279296875	0.009597214141133431	binder
DGHEFIVKR	HLA-A*33:01	0.9250964641571044	0.036748149014750736	binder
DGIILPGK	HLA-A*33:01	0.010040822718292475	0.00730388064126357	not-binder
DGIRKVWQR	HLA-A*33:01	0.7273572623729706	0.2576098150120674	binder
DGISKDVLKKMQR	HLA-A*33:01	0.03172098296490731	0.040632988534371396	not-binder
DGKDYIALNEDLR	HLA-A*33:01	0.2578257232904434	0.2132250346675363	not-binder
DGKGVVVVIKR	HLA-A*33:01	0.3248253043740988	0.23721793189018034	not-binder
DGKIPVSR	HLA-A*33:01	0.27072773426771163	0.1783058226958873	not-binder
DGKNVKAFYR	HLA-A*33:01	0.9514039635658265	0.01725997381823328	binder
DGKWHLVYR	HLA-A*33:01	0.9470876812934875	0.03402960558909474	binder
DGLAFNALIHR	HLA-A*33:01	0.3717156708240509	0.23018006874557995	not-binder
DGLDRIVER	HLA-A*33:01	0.7983731120824814	0.2850619374298284	binder
DGLGPAQIVGR	HLA-A*33:01	0.25643728077411654	0.04558312844318089	not-binder
DGLNQRYFR	HLA-A*33:01	0.8859995007514954	0.053167466808651566	binder
DGLSAAARKQR	HLA-A*33:01	0.07713638625173189	0.07992730054016342	not-binder
DGNPFRVPR	HLA-A*33:01	0.8833125948905944	0.08470105686352208	binder
DGQKRYTFR	HLA-A*33:01	0.7414729118347168	0.24689699014856561	binder
DGQTPISQR	HLA-A*33:01	0.6226407289505005	0.18425331966600725	binder
DGRGHLLGR	HLA-A*33:01	0.663742059469223	0.2304385637147967	binder
DGRKRSLEELR	HLA-A*33:01	0.03489297330379486	0.03999095301802432	not-binder
DGYEFFAKR	HLA-A*33:01	0.9494356036186218	0.039548355782270186	binder
DGYWVVSNR	HLA-A*33:01	0.9756925702095032	0.01708128731141431	binder
DIAFKIVNR	HLA-A*33:01	0.9865943312644958	0.005622860306754067	binder
DIAGPSIRGALVL	HLA-A*33:01	0.0009973365911605469	0.0019087046582669986	not-binder
DIAGRDITR	HLA-A*33:01	0.9445541262626648	0.044809640698276934	binder
DIAGRDVSR	HLA-A*33:01	0.9546258091926575	0.03220149974158491	binder
DIAGRDVSRYLR	HLA-A*33:01	0.6739717221818864	0.34466416402327726	binder
DIAKVSIGRLR	HLA-A*33:01	0.787244838476181	0.20890115830509173	binder
DIEERPKELVR	HLA-A*33:01	0.2092725496739149	0.2152241031968718	not-binder
DIEFPPPFGR	HLA-A*33:01	0.761034494638443	0.1855791218118166	binder
DIEQLPSYR	HLA-A*33:01	0.7802691042423249	0.16537013667304143	binder
DIERINHER	HLA-A*33:01	0.9613954305648804	0.032014437805624615	binder
DIESLRGALGR	HLA-A*33:01	0.39746575355529784	0.271590712472775	ambiguous
DIFERIAGEASR	HLA-A*33:01	0.7828951954841614	0.13862371777905774	binder
DIFKDKPIK	HLA-A*33:01	0.24256716817617416	0.23708247963087892	not-binder
DIFKKSKPR	HLA-A*33:01	0.9588960170745849	0.027143722173158743	binder
DIFNPQTVGVGR	HLA-A*33:01	0.7598724126815796	0.13205125717275532	binder
DIFNQPPNRER	HLA-A*33:01	0.3572905734181404	0.23944947036686362	not-binder
DIFNQVVPR	HLA-A*33:01	0.9782458424568177	0.011887209936758502	binder
DIFQQTPLGR	HLA-A*33:01	0.8867654085159302	0.05961847904020374	binder
DIFSEVVGR	HLA-A*33:01	0.9698462605476379	0.030490866936304026	binder
DIFYKAIQK	HLA-A*33:01	0.40786237418651583	0.24493539358602193	ambiguous
DIFYKAIQKR	HLA-A*33:01	0.9513723254203796	0.0207971956037124	binder
DIGAKSLTQVR	HLA-A*33:01	0.15504038520157337	0.094198211511611	not-binder
DIGAYGEPR	HLA-A*33:01	0.8036408424377441	0.11321167614871802	binder
DIHEELPKR	HLA-A*33:01	0.5873479545116425	0.2711052897417876	ambiguous
DIHNIHVMR	HLA-A*33:01	0.9695588827133179	0.04362397829217718	binder
DIINGDAIHKR	HLA-A*33:01	0.73590147793293	0.30755574713177286	binder
DIIPFGNNPIFR	HLA-A*33:01	0.5514104351401329	0.3414238284101012	ambiguous
DIIPNPQER	HLA-A*33:01	0.8893367767333984	0.061382298149542464	binder
DIIQPSSTRAR	HLA-A*33:01	0.5236969411373138	0.2997152929950827	ambiguous
DIIQPSSTR	HLA-A*33:01	0.9583829641342163	0.017097425957164777	binder
DIIQRMHLR	HLA-A*33:01	0.978707242012024	0.020768738458805194	binder
DIKASQILASR	HLA-A*33:01	0.4686682879924774	0.21057222768703635	ambiguous
DIKASTEMRLR	HLA-A*33:01	0.42384299635887146	0.1678705171666316	ambiguous
DIKCVLNEGMPIYR	HLA-A*33:01	0.00876623874064535	0.007686589181551182	not-binder
DIKHFVSER	HLA-A*33:01	0.990104866027832	0.007713425668708432	binder
DIKNLVVKR	HLA-A*33:01	0.9877725124359131	0.0048428509684208835	binder
DIKPENILVDR	HLA-A*33:01	0.3160772904753685	0.15891108790416172	not-binder
DIKPGNIMR	HLA-A*33:01	0.9449187636375427	0.048508979689786534	binder
DIKPLTSFR	HLA-A*33:01	0.9770299792289734	0.010048267644926516	binder
DIKPLTSFRQR	HLA-A*33:01	0.6983664989471435	0.07288101338813906	binder
DIKRIIKAR	HLA-A*33:01	0.9193426132202148	0.11355485228438829	binder
DIKSHYAFR	HLA-A*33:01	0.9764001846313477	0.011024242772080646	binder
DIKSSETGAFR	HLA-A*33:01	0.7192373991012573	0.13300222241363727	binder
DIKVPKSR	HLA-A*33:01	0.5617636311799288	0.30324542355940176	ambiguous
DILARAFSR	HLA-A*33:01	0.9847395420074463	0.01366134109950968	binder
DILDHERKR	HLA-A*33:01	0.958981990814209	0.02995855579636323	binder
DILDKVIER	HLA-A*33:01	0.9805806040763855	0.0311348985460383	binder
DILEKKVEK	HLA-A*33:01	0.19549805223941802	0.053940917076216885	not-binder
DILEKLFER	HLA-A*33:01	0.9856663823127747	0.015326598951738329	binder
DILEKTWNM	HLA-A*33:01	0.07440749619854614	0.13268753901667865	not-binder
DILELLEKR	HLA-A*33:01	0.9505405306816102	0.03116077177979809	binder
DILESITNR	HLA-A*33:01	0.9859953999519349	0.011783417281605427	binder
DILFPKMPK	HLA-A*33:01	0.5821401864290238	0.27685286833698824	ambiguous
DILHKDGIINR	HLA-A*33:01	0.8738926172256469	0.08644976245946644	binder
DILHSIVKR	HLA-A*33:01	0.9773176312446594	0.013577679028302623	binder
DILKIHSR	HLA-A*33:01	0.6358210027217865	0.31004023404291514	ambiguous
DILKVVEKR	HLA-A*33:01	0.963862681388855	0.03723364444788158	binder
DILNGGPSKR	HLA-A*33:01	0.9006234288215638	0.08511101180704102	binder
DILPFDHSR	HLA-A*33:01	0.9392652988433838	0.06484050959641526	binder
DILSALVTR	HLA-A*33:01	0.9503328680992127	0.0425285581298613	binder
DILSVASVR	HLA-A*33:01	0.9068821430206299	0.12431330421255901	binder
DILTSVVSR	HLA-A*33:01	0.9547583937644959	0.051784577987081575	binder
DIMAAVSGR	HLA-A*33:01	0.9900772094726562	0.006429864482589351	binder
DIMDAQRRQR	HLA-A*33:01	0.8907114624977112	0.11092383114958951	binder
DIMDPISKFMER	HLA-A*33:01	0.6856371462345123	0.26712809273857796	binder
DIMHLTDSVVR	HLA-A*33:01	0.4732109859585762	0.23397302722700494	ambiguous
DIMNKVWNK	HLA-A*33:01	0.7696949958801269	0.21342176100518898	binder
DINDVKRLK	HLA-A*33:01	0.47830774188041686	0.12676527887061081	ambiguous
DINGFTTGR	HLA-A*33:01	0.9712398529052735	0.025956795801229584	binder
DINGKMWLR	HLA-A*33:01	0.9559772372245788	0.04579903654583046	binder
DINKEIEQR	HLA-A*33:01	0.8993460893630981	0.08187242997670309	binder
DINKKFSVR	HLA-A*33:01	0.9518250584602356	0.04606734303128927	binder
DINLLDPDTSQR	HLA-A*33:01	0.18714788111392408	0.1553076246420059	not-binder
DINSRNMIR	HLA-A*33:01	0.9101580739021301	0.09017489088732059	binder
DINSRRNINYR	HLA-A*33:01	0.6790607005357743	0.32064501336659945	binder
DIQDIWVVR	HLA-A*33:01	0.9793734550476074	0.015401940403566634	binder
DIQDPGVPR	HLA-A*33:01	0.9145336627960206	0.11239213724778795	binder
DIQFRLVTR	HLA-A*33:01	0.9333012461662292	0.05490561221622493	binder
DIQGHPFFR	HLA-A*33:01	0.9510472416877747	0.03946781070008864	binder
DIQIVSTTR	HLA-A*33:01	0.874218761920929	0.10043579506078813	binder
DIQLLKRTV	HLA-A*33:01	0.0024293027690873714	0.0041721980981828215	not-binder
DIQNPDITSSR	HLA-A*33:01	0.3710101000964642	0.2945176984133496	ambiguous
DIQNPDITSSRYR	HLA-A*33:01	0.08378204684413504	0.11736902190015122	not-binder
DIQQVGVIR	HLA-A*33:01	0.7291778028011322	0.24793929907669948	binder
DIQRGLVLR	HLA-A*33:01	0.8749159812927246	0.047775621249090704	binder
DIQTRMAGR	HLA-A*33:01	0.9155223369598389	0.09925083690409683	binder
DIRDFIHQR	HLA-A*33:01	0.9952313899993896	0.0048229038874438605	binder
DIREDARLFYR	HLA-A*33:01	0.5668446183204651	0.18906494916580577	ambiguous
DIRKGFQLR	HLA-A*33:01	0.8115359246730804	0.3367058724297281	binder
DIRPEIHENYR	HLA-A*33:01	0.7347524642944336	0.08909304098807955	binder
DIRPGLPMLR	HLA-A*33:01	0.9057136058807373	0.05747917211568285	binder
DIRRMEEETKR	HLA-A*33:01	0.2685782017884776	0.252979514759272	not-binder
DISDPYKVYR	HLA-A*33:01	0.9740758895874023	0.018370679929267223	binder
DISDTIYPR	HLA-A*33:01	0.987364935874939	0.015421164014017082	binder
DISIIKGRYR	HLA-A*33:01	0.9602795839309692	0.018212959559461114	binder
DISKRYSGR	HLA-A*33:01	0.8936589241027832	0.12112392106830329	binder
DISNVKIPK	HLA-A*33:01	0.5188737973570824	0.3177244370122697	ambiguous
DISSFKNIYR	HLA-A*33:01	0.9188837170600891	0.145564978048155	binder
DITTPKAAR	HLA-A*33:01	0.9143486738204956	0.07708465207243621	binder
DIWAKTPPITR	HLA-A*33:01	0.474160535633564	0.31149627301178934	ambiguous
DIWEKKLAQTK	HLA-A*33:01	0.1518969114869833	0.07860406437138004	not-binder
DIWHKVGNA	HLA-A*33:01	0.0008465704162517795	0.0009662149159475383	not-binder
DIWTTTANR	HLA-A*33:01	0.966751217842102	0.03513141566836511	binder
DIYDRKNMPR	HLA-A*33:01	0.9883408546447754	0.011100714039433291	binder
DIYFNPKTR	HLA-A*33:01	0.9389193296432495	0.02325433634755102	binder
DIYKKFLTR	HLA-A*33:01	0.9883273720741272	0.011193167904573968	binder
DIYLPTHVR	HLA-A*33:01	0.9541729331016541	0.0254262313249067	binder
DIYLRMTGR	HLA-A*33:01	0.9844807147979736	0.010700135898576064	binder
DIYNHRFHR	HLA-A*33:01	0.990668249130249	0.007524577425503887	binder
DIYRPTIHK	HLA-A*33:01	0.5486427370458842	0.3296907820189247	ambiguous
DIYRPTIHKL	HLA-A*33:01	0.041093373711919415	0.05150967958991569	not-binder
DIYSKTWTK	HLA-A*33:01	0.8067491233348847	0.18474837997188048	binder
DLAKIIFKR	HLA-A*33:01	0.9921066284179687	0.0055059244733770595	binder
DLANVRVGR	HLA-A*33:01	0.9564212203025818	0.056857006471199054	binder
DLAQALINR	HLA-A*33:01	0.9636915802955628	0.031006260311368567	binder
DLARSIVTR	HLA-A*33:01	0.9659635663032532	0.016898334048626364	binder
DLASPLIGR	HLA-A*33:01	0.9626009106636048	0.02077752986182464	binder
DLASRLVTR	HLA-A*33:01	0.9695543766021728	0.02515285262744788	binder
DLATIHGMNR	HLA-A*33:01	0.979416823387146	0.016218910382102544	binder
DLDLKKPIYQR	HLA-A*33:01	0.15841529369354249	0.10657473636993868	not-binder
DLESAKLVQILHR	HLA-A*33:01	0.001631969846539505	0.0011097023244997595	not-binder
DLFDFITER	HLA-A*33:01	0.9938520193099976	0.0033946338412236274	binder
DLFDFSTRFITR	HLA-A*33:01	0.35357910563470796	0.25593860142665875	not-binder
DLFEKRTNR	HLA-A*33:01	0.9867265582084656	0.011215550270077635	binder
DLFHFQDKLTAR	HLA-A*33:01	0.2819255059584975	0.27558830376125554	not-binder
DLFHRDFQFGH	HLA-A*33:01	0.015784708282444625	0.029957932446404646	not-binder
DLFKLGEPHHR	HLA-A*33:01	0.5773313075304032	0.28211957564256895	ambiguous
DLFNKLVMR	HLA-A*33:01	0.978715181350708	0.009930289421330722	binder
DLFRRTDGR	HLA-A*33:01	0.9787486791610718	0.005999849825036695	binder
DLFRYFVHR	HLA-A*33:01	0.9906476736068726	0.0048688698599469275	binder
DLFRYNPYLKR	HLA-A*33:01	0.2946621417999268	0.2991099411534894	not-binder
DLFSFMQKR	HLA-A*33:01	0.9711237668991088	0.019912224299230893	binder
DLFVFPYR	HLA-A*33:01	0.5827059328556061	0.2959315003113518	ambiguous
DLFVNTNR	HLA-A*33:01	0.4867788165807724	0.2869401193710304	ambiguous
DLFVNTNRR	HLA-A*33:01	0.945085060596466	0.04381522877725355	binder
DLFYKRKAISR	HLA-A*33:01	0.33351974859833716	0.2858479830257512	not-binder
DLFYNIATR	HLA-A*33:01	0.8663095474243164	0.13871737587669503	binder
DLFYSFWER	HLA-A*33:01	0.948084008693695	0.053409350783722866	binder
DLGGPLPADPM	HLA-A*33:01	7.282243332156213e-05	0.00012170099348028762	not-binder
DLGPMRKSYR	HLA-A*33:01	0.9347327828407288	0.07176754208821282	binder
DLHFHFTAR	HLA-A*33:01	0.9845785617828369	0.007303647762176473	binder
DLHFKISR	HLA-A*33:01	0.39816745929419994	0.2990983143990477	ambiguous
DLIAIVSNR	HLA-A*33:01	0.9746931552886963	0.00959706871486523	binder
DLIDRGWRR	HLA-A*33:01	0.9938330173492431	0.003258461964112102	binder
DLIEITDAKKR	HLA-A*33:01	0.665262907743454	0.2546055482817707	binder
DLIKQIGKK	HLA-A*33:01	0.2546823933720589	0.11833091483190054	not-binder
DLIKVTQVR	HLA-A*33:01	0.9330550074577332	0.05414095194929831	binder
DLINIHFQR	HLA-A*33:01	0.9896254181861878	0.0073240366904332565	binder
DLIPNTQIKALNR	HLA-A*33:01	0.048216208996018396	0.04750298782320753	not-binder
DLIQMLVQR	HLA-A*33:01	0.9649169683456421	0.012381127658431891	binder
DLISKLLVR	HLA-A*33:01	0.9148326992988587	0.06498884572070286	binder
DLKAQAQLQKR	HLA-A*33:01	0.4314518660306931	0.2687313066106018	ambiguous
DLKDRTIKR	HLA-A*33:01	0.92062748670578	0.10688396569482246	binder
DLKDSSLLKTK	HLA-A*33:01	0.048950298316776754	0.03344943348283789	not-binder
DLKDVSSQR	HLA-A*33:01	0.9703533768653869	0.02547971010047782	binder
DLKETDIKHLR	HLA-A*33:01	0.6052765130996705	0.2028138102220664	binder
DLKEVAIKQFR	HLA-A*33:01	0.6172109633684159	0.2693281815126376	ambiguous
DLKEVTDLR	HLA-A*33:01	0.8766196966171265	0.1094341304591603	binder
DLKGSLRNR	HLA-A*33:01	0.7326806806027889	0.35233828411074847	binder
DLKGSLVSR	HLA-A*33:01	0.9591244459152222	0.02321572291500151	binder
DLKHLIYYR	HLA-A*33:01	0.9563865780830383	0.045139038718179675	binder
DLKKEINER	HLA-A*33:01	0.9408082604408264	0.039246795482465784	binder
DLKKIQFPK	HLA-A*33:01	0.7870632588863373	0.19016878260265563	binder
DLKKPDPASLR	HLA-A*33:01	0.4122071534395218	0.14788472751004353	not-binder
DLKKQIMGR	HLA-A*33:01	0.9763132929801941	0.010337990231292444	binder
DLKKTLLDSLRS	HLA-A*33:01	0.008443361992067366	0.010693061313462334	not-binder
DLKPENILCEH	HLA-A*33:01	0.0006852124959550565	0.0006314006624359507	not-binder
DLKPLPTAR	HLA-A*33:01	0.928847861289978	0.05756523172298791	binder
DLKPQNLLINR	HLA-A*33:01	0.7765354752540589	0.1633291313364359	binder
DLKRPFLSR	HLA-A*33:01	0.9620858073234558	0.021158420142595176	binder
DLKRTVDAR	HLA-A*33:01	0.9215557456016541	0.05972183625911415	binder
DLKSESENIQR	HLA-A*33:01	0.7737148880958558	0.12165281994322838	binder
DLKSRLDSR	HLA-A*33:01	0.9414490222930908	0.04407577781606288	binder
DLKSTVISR	HLA-A*33:01	0.9733334422111511	0.023635248521762856	binder
DLLAAADKYALER	HLA-A*33:01	0.00853214935753499	0.00846664760774133	not-binder
DLLAKEKDNSR	HLA-A*33:01	0.12558710854500532	0.09807149685906688	not-binder
DLLDILRER	HLA-A*33:01	0.9702254176139832	0.016056734545442	binder
DLLDPASGDLVIR	HLA-A*33:01	0.07845770653220825	0.10352224926792143	not-binder
DLLEGQKKSSR	HLA-A*33:01	0.3558476328849792	0.25063800972724437	not-binder
DLLELIDTR	HLA-A*33:01	0.8973297119140625	0.048942757531567384	binder
DLLERLVQR	HLA-A*33:01	0.9841969013214111	0.010300207470933747	binder
DLLGTLHNL	HLA-A*33:01	0.00127457325178284	0.0013680684542877616	not-binder
DLLIPLTNR	HLA-A*33:01	0.9442768812179565	0.04267419929022945	binder
DLLKKFQTK	HLA-A*33:01	0.4022736243903637	0.3195169789660369	ambiguous
DLLKRAFVR	HLA-A*33:01	0.9683546304702759	0.016904733886756812	binder
DLLKSIVSR	HLA-A*33:01	0.9559696912765503	0.036381315138662586	binder
DLLLIRKNR	HLA-A*33:01	0.8963485717773437	0.10264049923729854	binder
DLLMVPMQR	HLA-A*33:01	0.9051517248153687	0.08577091056127424	binder
DLLNIIREK	HLA-A*33:01	0.567877346277237	0.2698811821572783	ambiguous
DLLPKEKRHVL	HLA-A*33:01	0.0002868907982701785	0.00031230921737931613	not-binder
DLLPKQEKR	HLA-A*33:01	0.8135248780250549	0.16676170763805573	binder
DLLRRPGAR	HLA-A*33:01	0.9175258278846741	0.04353001897057965	binder
DLLTPVSR	HLA-A*33:01	0.5313770815730094	0.24728537379632987	ambiguous
DLLVPTKAR	HLA-A*33:01	0.8152729153633118	0.13425083247614697	binder
DLLVVPMQR	HLA-A*33:01	0.8768194675445556	0.12785030323405902	binder
DLLVVTKIFQK	HLA-A*33:01	0.4149025805294514	0.3158712499484672	ambiguous
DLLWRRIAR	HLA-A*33:01	0.9830329537391662	0.00755269700066597	binder
DLMKKYDKSLR	HLA-A*33:01	0.49228968769311904	0.31370013274625264	ambiguous
DLMQKISTQNR	HLA-A*33:01	0.5515725761651993	0.296261396296846	ambiguous
DLMRRQEELR	HLA-A*33:01	0.9529239177703858	0.014262384419600631	binder
DLNAQYERR	HLA-A*33:01	0.8286624789237976	0.15702726898242744	binder
DLNEKIAQR	HLA-A*33:01	0.9161355853080749	0.13055104442037538	binder
DLNHKYWER	HLA-A*33:01	0.939583683013916	0.062076508826354244	binder
DLNIKVDGR	HLA-A*33:01	0.8318953156471253	0.133252010723345	binder
DLNIRDLR	HLA-A*33:01	0.32282505482435225	0.23305174399903614	not-binder
DLNKTRLR	HLA-A*33:01	0.37655112575739624	0.3402414919862574	ambiguous
DLNLIQQER	HLA-A*33:01	0.9298674583435058	0.04135311989604365	binder
DLNRLITQR	HLA-A*33:01	0.9849959731101989	0.006429842673182411	binder
DLNSGPLHR	HLA-A*33:01	0.7198813617229461	0.2021032966677835	binder
DLPERDQFR	HLA-A*33:01	0.784529733657837	0.23864348289923226	binder
DLQAKIFQK	HLA-A*33:01	0.43706718683242796	0.23652442341829258	ambiguous
DLQEAEKTIGRSR	HLA-A*33:01	0.2342908600345254	0.20531591468450133	not-binder
DLQEFVPFGR	HLA-A*33:01	0.8581394791603089	0.10636079692131395	binder
DLQKLSISR	HLA-A*33:01	0.8917280912399292	0.10800225406555228	binder
DLQKNHIFR	HLA-A*33:01	0.95817129611969	0.02239925297707601	binder
DLQKWREER	HLA-A*33:01	0.95967698097229	0.04481749535684064	binder
DLQLIKVTR	HLA-A*33:01	0.8679224729537964	0.06543509697679499	binder
DLQLIKVTRL	HLA-A*33:01	0.06514238199670216	0.1199610870891201	not-binder
DLQLKNARL	HLA-A*33:01	0.00026722523289208767	0.00030068150943455776	not-binder
DLQLPPSQR	HLA-A*33:01	0.7424306392669677	0.09271451484994772	binder
DLQNEFNPNRQR	HLA-A*33:01	0.2961051292717457	0.25923556300160144	not-binder
DLQNLKRVR	HLA-A*33:01	0.7671791136264801	0.17905868853362855	binder
DLQPPEALVER	HLA-A*33:01	0.37564141154289243	0.20310620893034875	not-binder
DLQPPGGPGRER	HLA-A*33:01	0.31207785876467825	0.2685159942937828	not-binder
DLQRNLPER	HLA-A*33:01	0.6930518031120301	0.21987382923821538	binder
DLQSISPGSRLR	HLA-A*33:01	0.05014183775056154	0.04013440730780167	not-binder
DLQSMEQIR	HLA-A*33:01	0.5903095528483391	0.27964894422282877	ambiguous
DLQSMEQIRR	HLA-A*33:01	0.7644231975078583	0.3219757760113162	binder
DLQSMEQIRRIMR	HLA-A*33:01	0.0006791761115891859	0.0006628118257600362	not-binder
DLQSRILKR	HLA-A*33:01	0.9221462726593017	0.04746366760627078	binder
DLQVRQDVR	HLA-A*33:01	0.6637457072734833	0.2531197777018433	binder
DLQYIKITR	HLA-A*33:01	0.8960219860076905	0.06536374089695518	binder
DLQYREKEVKR	HLA-A*33:01	0.17888897904194892	0.21307932691970247	not-binder
DLRAKFKER	HLA-A*33:01	0.9263619780540466	0.05152722352368336	binder
DLRDQLKGIER	HLA-A*33:01	0.501304229348898	0.3503940106317323	ambiguous
DLRELFARR	HLA-A*33:01	0.9663706183433532	0.014813766014723331	binder
DLREQTHSR	HLA-A*33:01	0.8803882598876953	0.14717588957905142	binder
DLREQTHTR	HLA-A*33:01	0.8450644433498382	0.20610981566351863	binder
DLRGSNWVPR	HLA-A*33:01	0.9800560951232911	0.02061874456202516	binder
DLRHDIDRR	HLA-A*33:01	0.9104128003120422	0.05467185513612249	binder
DLRHKLNLR	HLA-A*33:01	0.8985684037208557	0.06731563525258978	binder
DLRKVLDHR	HLA-A*33:01	0.9407013177871704	0.04915742446746421	binder
DLRPGVIVR	HLA-A*33:01	0.8331378102302551	0.1423460916685007	binder
DLRQELAVRER	HLA-A*33:01	0.2520191092044115	0.2518963758118899	not-binder
DLRTRVVLR	HLA-A*33:01	0.9199333667755127	0.086615729318958	binder
DLRTVDPETQAR	HLA-A*33:01	0.10791283110484073	0.10707234342535951	not-binder
DLRVIDLRAELR	HLA-A*33:01	0.01649047713726759	0.020680460069978052	not-binder
DLSKRSFSSQR	HLA-A*33:01	0.44354473566636443	0.3485230790613995	ambiguous
DLSPWAVSR	HLA-A*33:01	0.946001660823822	0.06825168864722667	binder
DLSRFIHTR	HLA-A*33:01	0.9763339757919312	0.017271549307266803	binder
DLVRAGVLKEK	HLA-A*33:01	0.0266443258151412	0.02120294061059192	not-binder
DLVSEDTRKGTVR	HLA-A*33:01	0.11779153109528125	0.1316361933776241	not-binder
DLWKRWKTSEV	HLA-A*33:01	1.8693671036373873e-05	3.6884553576406646e-05	not-binder
DLYKFLTKR	HLA-A*33:01	0.9826237797737122	0.016678304789246607	binder
DLYLKPIQR	HLA-A*33:01	0.9521939992904663	0.03364961956753524	binder
DLYPFGTMR	HLA-A*33:01	0.9578645825386047	0.029857527281856238	binder
DLYTVEPNNAR	HLA-A*33:01	0.3626058906316757	0.18735142181516612	not-binder
DLYYHVFRR	HLA-A*33:01	0.9742997527122498	0.017218720509169012	binder
DMAAQITQR	HLA-A*33:01	0.9773090720176697	0.01927658757266872	binder
DMADHSNLIR	HLA-A*33:01	0.9765984773635864	0.011242797535786029	binder
DMAEIEKFDK	HLA-A*33:01	0.43116737306118014	0.34765529699438674	ambiguous
DMAEIEKFDKSK	HLA-A*33:01	0.5413863807916641	0.3170672100026451	ambiguous
DMAEIEKFDKSKLK	HLA-A*33:01	0.04426670223474503	0.03864136126962132	not-binder
DMAHHPTFR	HLA-A*33:01	0.9786052107810974	0.014751792361433093	binder
DMFATPQYR	HLA-A*33:01	0.9745025396347046	0.014772402168286142	binder
DMFIYWIHR	HLA-A*33:01	0.9828400015830994	0.00810513619311558	binder
DMFNIYIKR	HLA-A*33:01	0.9904402017593383	0.006409543643938979	binder
DMFYRNWAL	HLA-A*33:01	0.43901498317718507	0.2869110808808041	ambiguous
DMHSLVRSR	HLA-A*33:01	0.9571299195289612	0.023704915643101024	binder
DMIGVKELR	HLA-A*33:01	0.9650827884674072	0.02792165858609793	binder
DMILKNIEK	HLA-A*33:01	0.3750579446554184	0.19018507274120391	not-binder
DMISAVKSR	HLA-A*33:01	0.9748580574989318	0.020495347338224962	binder
DMKAANVLITR	HLA-A*33:01	0.5081004500389099	0.2132133831619918	ambiguous
DMKEFTKRR	HLA-A*33:01	0.9765829920768738	0.026011254365448277	binder
DMKFITPVRR	HLA-A*33:01	0.9548603534698487	0.030087350228467258	binder
DMKKFGGPGR	HLA-A*33:01	0.9042985796928406	0.04731708768602511	binder
DMKLRGMYIAR	HLA-A*33:01	0.3902395337820053	0.327532424906397	ambiguous
DMKPKHLLSGK	HLA-A*33:01	0.09073029905557632	0.060215790392154425	not-binder
DMKRRIHLELR	HLA-A*33:01	0.40887623503804205	0.33333221721067857	ambiguous
DMKSVTDRAAR	HLA-A*33:01	0.33771241884678604	0.17643892811593812	not-binder
DMLDIREIFR	HLA-A*33:01	0.974600636959076	0.017513187425723702	binder
DMLDIREIFRTK	HLA-A*33:01	0.5218909176066517	0.37369527720693174	ambiguous
DMLDLAKIIFKR	HLA-A*33:01	0.43272822368890046	0.3518835425509272	ambiguous
DMLFPKFLK	HLA-A*33:01	0.7698140382766724	0.18945797810564757	binder
DMLGSYGSLARFR	HLA-A*33:01	0.00854840066676843	0.011637965640825941	not-binder
DMLHRFYGK	HLA-A*33:01	0.7739085257053375	0.18529252532257498	binder
DMLKIRSEFKR	HLA-A*33:01	0.3476093903183937	0.2397033941752867	not-binder
DMLPNSTER	HLA-A*33:01	0.9025895953178406	0.05025671956829373	binder
DMMDLPRSR	HLA-A*33:01	0.9652777791023255	0.03297188941560156	binder
DMMEGRVGR	HLA-A*33:01	0.9676812887191772	0.04032819622080111	binder
DMMPEGIKQNK	HLA-A*33:01	0.18413448035717012	0.11184942861916848	not-binder
DMMYREPARWSY	HLA-A*33:01	0.0013188362623623106	0.0014292307037424591	not-binder
DMNKVKLR	HLA-A*33:01	0.28464982025325297	0.2685621976246356	not-binder
DMNRLLKQR	HLA-A*33:01	0.9228590607643128	0.026398017576138792	binder
DMNYIIQR	HLA-A*33:01	0.342126727476716	0.30193533456655963	not-binder
DMQRIHLR	HLA-A*33:01	0.4192980036139488	0.2947200554878326	ambiguous
DMQTEIKLR	HLA-A*33:01	0.7685191750526428	0.12009051196128083	binder
DMQYVQRMK	HLA-A*33:01	0.3142938017845154	0.25900812876408297	not-binder
DMRKIGQAR	HLA-A*33:01	0.962253212928772	0.03074665201076923	binder
DMRRPSSVLR	HLA-A*33:01	0.960942018032074	0.022365525550981633	binder
DMRVHPYQR	HLA-A*33:01	0.9188495516777039	0.045115078485398724	binder
DMTARDLLQQR	HLA-A*33:01	0.6031082108616829	0.2827618500229699	ambiguous
DMTGLPHNR	HLA-A*33:01	0.9324861288070678	0.045994675093775604	binder
DMVSSHVER	HLA-A*33:01	0.9603132128715515	0.03586236554585896	binder
DMWAGLWQKR	HLA-A*33:01	0.9591033220291137	0.03536970433448739	binder
DMWDTRIAK	HLA-A*33:01	0.7736024618148803	0.2545254593471717	binder
DMYLAPHVR	HLA-A*33:01	0.928867769241333	0.04608145398895504	binder
DNAEKLVLR	HLA-A*33:01	0.7903325080871582	0.16741628956339	binder
DNAPEHALR	HLA-A*33:01	0.7370647251605987	0.24648519506131883	binder
DNFDNISLAQR	HLA-A*33:01	0.6668801292777061	0.3693761433714466	ambiguous
DNFFDGQRKR	HLA-A*33:01	0.4218664762629487	0.3617776302021243	ambiguous
DNFLAFER	HLA-A*33:01	0.4088634431362152	0.18684297158736518	ambiguous
DNFNFLHLNR	HLA-A*33:01	0.9836170554161072	0.0063208227634749875	binder
DNFNGIKIKGR	HLA-A*33:01	0.34508833214640616	0.30993879640133737	ambiguous
DNFNWGVRR	HLA-A*33:01	0.9768816828727722	0.016544148764318707	binder
DNFPFDPPFVR	HLA-A*33:01	0.45143214575946333	0.22573331498497753	ambiguous
DNFRFTPRIQR	HLA-A*33:01	0.1590801821090281	0.10621780000512086	not-binder
DNGGYYITTR	HLA-A*33:01	0.8519331455230713	0.1157800211135762	binder
DNHNLIERR	HLA-A*33:01	0.8461679458618164	0.2351423054419568	binder
DNHVHVAR	HLA-A*33:01	0.42186190858483313	0.3666366621092122	ambiguous
DNIDVSHPIIYR	HLA-A*33:01	0.6924311935901641	0.17390645512486425	binder
DNIDWVKIRER	HLA-A*33:01	0.5020462796092033	0.38903267044644385	ambiguous
DNIGAGVIQPGR	HLA-A*33:01	0.5679068922996521	0.2995393721273057	ambiguous
DNIIPFLR	HLA-A*33:01	0.20668560024350882	0.21959641539954552	not-binder
DNIRKYWSR	HLA-A*33:01	0.890453553199768	0.11430039287778701	binder
DNKDFAILR	HLA-A*33:01	0.9364404320716858	0.028379843358321406	binder
DNKELKAFNIR	HLA-A*33:01	0.4082381382584572	0.20433797444223464	ambiguous
DNKIIIIHR	HLA-A*33:01	0.7887143492698669	0.2160471651041655	binder
DNKKTRIIPR	HLA-A*33:01	0.5899963855743409	0.21809801952891245	ambiguous
DNLAEDIMRLR	HLA-A*33:01	0.26154682524502276	0.23257196997876586	not-binder
DNLDLRDDSRLR	HLA-A*33:01	0.4902650624513626	0.34390857425146676	ambiguous
DNLEFFLAGIGR	HLA-A*33:01	0.2982733636163175	0.24087570919471848	not-binder
DNLEPKFR	HLA-A*33:01	0.30947784930467603	0.24194200096064994	not-binder
DNLERDFFLRR	HLA-A*33:01	0.4711233973503113	0.3149079359889911	ambiguous
DNLGYRTGYAYR	HLA-A*33:01	0.08763757087290287	0.06211858764016665	not-binder
DNLLHEKRYLR	HLA-A*33:01	0.14342720768763684	0.1276753352355428	not-binder
DNLPSASMYER	HLA-A*33:01	0.19417984932661056	0.08877546318809881	not-binder
DNLRPFHDR	HLA-A*33:01	0.7779486536979675	0.21234803387066659	binder
DNLTLTVAR	HLA-A*33:01	0.82083660364151	0.12256517603369896	binder
DNLYPESITSR	HLA-A*33:01	0.22139902114868165	0.10093377092801699	not-binder
DNMDPDFVERRR	HLA-A*33:01	0.6687101662158966	0.2175458592996432	binder
DNMNESELFGR	HLA-A*33:01	0.612315171957016	0.20437603367919344	binder
DNMPLRGKQLR	HLA-A*33:01	0.4768224902451038	0.35417444123653447	ambiguous
DNNEYIARR	HLA-A*33:01	0.9087602972984314	0.07213233011686596	binder
DNNMGFYR	HLA-A*33:01	0.45652141571044924	0.35858678107637837	ambiguous
DNQGVKFLR	HLA-A*33:01	0.8148597121238709	0.1269974787063737	binder
DNQLLEERNRR	HLA-A*33:01	0.15965587039609092	0.24050981940866734	not-binder
DNRPSVEFHER	HLA-A*33:01	0.3198248343542218	0.26477249486024357	not-binder
DNRTLYHLR	HLA-A*33:01	0.9022734999656677	0.044033689730895255	binder
DNSIITKR	HLA-A*33:01	0.34980456046760083	0.3952435179902402	ambiguous
DNSMGFGAER	HLA-A*33:01	0.8514822602272034	0.15158629452465763	binder
DNSPGTLTLR	HLA-A*33:01	0.7737016201019287	0.19443953838595737	binder
DNTVPLASR	HLA-A*33:01	0.8931800603866578	0.0812445747003997	binder
DNVKAYFKR	HLA-A*33:01	0.8936936378479003	0.07927479951250095	binder
DNVKVVVR	HLA-A*33:01	0.2718303280416876	0.3700298278571224	not-binder
DNWMNINLR	HLA-A*33:01	0.914717972278595	0.01870323092348084	binder
DNYANIRFR	HLA-A*33:01	0.8205332159996033	0.1390233582870197	binder
DNYIPVIKR	HLA-A*33:01	0.9252716422080993	0.08140296152942413	binder
DNYPQSVPR	HLA-A*33:01	0.894627594947815	0.08611641271544407	binder
DNYRGPAVR	HLA-A*33:01	0.8554189920425415	0.043398454405921556	binder
DNYRVFER	HLA-A*33:01	0.38881035298109057	0.345996570557498	ambiguous
DPLGAIHLR	HLA-A*33:01	0.7636289596557617	0.12545693559208537	binder
DPMFRGIYR	HLA-A*33:01	0.9577558755874633	0.017937618530760955	binder
DPNNIFGNR	HLA-A*33:01	0.8418255805969238	0.1670983160529373	binder
DPQFHLEHR	HLA-A*33:01	0.8273593068122864	0.160410108732418	binder
DPSGDFSVR	HLA-A*33:01	0.564816814661026	0.27338645121503785	ambiguous
DPWARGSYSYV	HLA-A*33:01	0.0012395079636629224	0.0023929286314871294	not-binder
DRALESLR	HLA-A*33:01	0.1785871997475624	0.20687004199252465	not-binder
DSALLPAVR	HLA-A*33:01	0.777138614654541	0.11720646401624576	binder
DSAMHLALR	HLA-A*33:01	0.9426553606986999	0.04423447806091722	binder
DSEDEVLAELRKR	HLA-A*33:01	0.21976111990188657	0.25185572693567576	not-binder
DSEPVQKVLSNR	HLA-A*33:01	0.3277584508061409	0.2734702173780876	not-binder
DSFKPPQR	HLA-A*33:01	0.3820631247013807	0.352962954180054	ambiguous
DSFNVVSTR	HLA-A*33:01	0.9920971632003784	0.006068925916826108	binder
DSFPERRAPR	HLA-A*33:01	0.9062368750572205	0.06547886218839188	binder
DSFPWEVPK	HLA-A*33:01	0.743760883808136	0.11771270797183447	binder
DSFQKVILR	HLA-A*33:01	0.9536675930023193	0.04489706192217971	binder
DSFTGPRRR	HLA-A*33:01	0.8170955598354339	0.20277127755242846	binder
DSHGVAQVR	HLA-A*33:01	0.9085030555725098	0.09103526800245887	binder
DSHQPLWSR	HLA-A*33:01	0.9785624146461487	0.021990667688738003	binder
DSIALQIALGNKD	HLA-A*33:01	0.0035368843094154556	0.004335295695004394	not-binder
DSIDAGSKELQVK	HLA-A*33:01	0.20968723371624948	0.15450893398369006	not-binder
DSIDIDISSRRR	HLA-A*33:01	0.5487840691086603	0.34149423178445193	ambiguous
DSIDPASIEAR	HLA-A*33:01	0.7660988092422485	0.16102607822597612	binder
DSIKIWNR	HLA-A*33:01	0.547080910205841	0.3544885493728112	ambiguous
DSITVPVAR	HLA-A*33:01	0.9340539097785949	0.06607955063575736	binder
DSIVIQQGR	HLA-A*33:01	0.8873956561088562	0.11431242115538523	binder
DSKGQHLIYR	HLA-A*33:01	0.9790711045265198	0.012061412445540338	binder
DSKLSGRYR	HLA-A*33:01	0.9061896920204162	0.034465328674773206	binder
DSKPIDVSR	HLA-A*33:01	0.9516330480575561	0.03196919182427001	binder
DSKRVFGER	HLA-A*33:01	0.9546319246292114	0.03685606538108551	binder
DSKTEELRFLR	HLA-A*33:01	0.5922728553414345	0.2972512931743312	ambiguous
DSKVVFIER	HLA-A*33:01	0.9517790794372558	0.04266328040813953	binder
DSLAKIPKR	HLA-A*33:01	0.7284642904996872	0.2852004188901664	binder
DSLASKVTR	HLA-A*33:01	0.852305942773819	0.20277322057614935	binder
DSLDELVAR	HLA-A*33:01	0.9264814257621765	0.05551145140635652	binder
DSLDPSFTHALR	HLA-A*33:01	0.7007954604923725	0.3457498664411617	binder
DSLEKHIVR	HLA-A*33:01	0.777084368467331	0.17342898962084016	binder
DSLGQDLRRLR	HLA-A*33:01	0.28132219347171483	0.3175835427195715	not-binder
DSLGVYQGR	HLA-A*33:01	0.8815523743629455	0.0953582581434634	binder
DSLIKSKEELR	HLA-A*33:01	0.28489461038261654	0.2218817610021882	not-binder
DSLIPPQSR	HLA-A*33:01	0.8356613636016845	0.09132610715638086	binder
DSLLFAHKR	HLA-A*33:01	0.9663923263549805	0.017146043143576116	binder
DSLMPEEEFLR	HLA-A*33:01	0.47948394194245336	0.3849240746308987	ambiguous
DSLQAFLQDR	HLA-A*33:01	0.5306612938642502	0.25397312291726837	ambiguous
DSLQRAWTV	HLA-A*33:01	0.03267906216788106	0.031529598343844806	not-binder
DSLRYIYPK	HLA-A*33:01	0.7392951607704162	0.12606896807686252	binder
DSLSLSTQR	HLA-A*33:01	0.939187204837799	0.05193336811470979	binder
DSLSRHRPR	HLA-A*33:01	0.9576187610626221	0.050534302691294115	binder
DSLVPIGR	HLA-A*33:01	0.48391690850257874	0.22457958397570596	ambiguous
DSLWPYKGR	HLA-A*33:01	0.9386561512947083	0.04868376716805758	binder
DSMASGTLHLR	HLA-A*33:01	0.6987422704696655	0.17453473310496878	binder
DSMKSFFRR	HLA-A*33:01	0.985775375366211	0.008737450039639761	binder
DSMKSFFRRL	HLA-A*33:01	0.31418065875768664	0.24185072801177399	not-binder
DSNNEKGLFRR	HLA-A*33:01	0.5147601570934057	0.32220529369786105	ambiguous
DSNSIIKDR	HLA-A*33:01	0.8346304059028625	0.13850752655263404	binder
DSQAYDQKNIR	HLA-A*33:01	0.20107263028621675	0.17074667567537144	not-binder
DSQDIQGRNR	HLA-A*33:01	0.7408786654472351	0.29540850247946304	binder
DSQEDITWRGRGR	HLA-A*33:01	0.01591959312826958	0.021659738931319505	not-binder
DSQKDIMQR	HLA-A*33:01	0.6779461838304996	0.3638172061450559	ambiguous
DSQNVEALR	HLA-A*33:01	0.834667193889618	0.07859687399761407	binder
DSQYPPVQR	HLA-A*33:01	0.7989222228527069	0.180884935100056	binder
DSRRLSIQR	HLA-A*33:01	0.9108927011489868	0.0771846057327709	binder
DSSNFITHR	HLA-A*33:01	0.9349061489105225	0.10932859490288536	binder
DSSNPSWWTGR	HLA-A*33:01	0.4693084336584434	0.35587945680804445	ambiguous
DSTLPMNR	HLA-A*33:01	0.46503996551036836	0.28403004311542035	ambiguous
DSVVIVDERRR	HLA-A*33:01	0.19204576100164558	0.23118947349939334	not-binder
DSWKITGR	HLA-A*33:01	0.5612328171730041	0.28550636070828045	ambiguous
DSWTPFYQR	HLA-A*33:01	0.9539192080497741	0.052254459621844086	binder
DSYGGLRNV	HLA-A*33:01	0.012703854985011276	0.011356457201868665	not-binder
DSYKKIFYR	HLA-A*33:01	0.9700286507606506	0.05193781716949176	binder
DSYSPPHVR	HLA-A*33:01	0.9420717835426331	0.036951813736853766	binder
DSYSPRWKGR	HLA-A*33:01	0.9638130784034729	0.013690558988940638	binder
DTAALSHARLR	HLA-A*33:01	0.7135128825902939	0.3051423692243975	binder
DTAAQITQR	HLA-A*33:01	0.984839403629303	0.013586816399412895	binder
DTAAWTVGR	HLA-A*33:01	0.9897794365882874	0.011636499147449105	binder
DTAHTFSLR	HLA-A*33:01	0.9867458581924439	0.012399604190150893	binder
DTANKKVFLGR	HLA-A*33:01	0.5996310651302338	0.3157071732082289	ambiguous
DTAQQIVYR	HLA-A*33:01	0.973193097114563	0.03662301659853011	binder
DTAQRALYR	HLA-A*33:01	0.9711257696151734	0.03560257966425352	binder
DTASRFLHR	HLA-A*33:01	0.9755411386489868	0.02998715769597701	binder
DTEEEFYLR	HLA-A*33:01	0.9020853757858276	0.061044506767234746	binder
DTFDVFRQR	HLA-A*33:01	0.9886406421661377	0.01350702092801751	binder
DTFLKGKSGLR	HLA-A*33:01	0.6533293008804322	0.1244166891754224	binder
DTFLPRHR	HLA-A*33:01	0.8796812772750855	0.11021996300394356	binder
DTFRPTAR	HLA-A*33:01	0.7623882427811622	0.3357991309049359	binder
DTFSYNFYNR	HLA-A*33:01	0.9947458624839782	0.004127122821756431	binder
DTFWKGTTR	HLA-A*33:01	0.9944973111152648	0.0036752735241335167	binder
DTHARLREFWMR	HLA-A*33:01	0.18991786626031057	0.19143376520912203	not-binder
DTIDERTINKK	HLA-A*33:01	0.5893854141235352	0.16170180004528872	binder
DTIDERTINKKKL	HLA-A*33:01	0.17751838555559515	0.12282529645740285	not-binder
DTIDSLRSR	HLA-A*33:01	0.9869198441505432	0.008095601113972494	binder
DTIDVSNLNR	HLA-A*33:01	0.9967583417892456	0.0036538882401920057	binder
DTIGYLLTR	HLA-A*33:01	0.9562837362289429	0.04856240118915943	binder
DTIIDIITHR	HLA-A*33:01	0.9811493158340454	0.009869897455709866	binder
DTIRKEYWR	HLA-A*33:01	0.9137344241142273	0.09657169918834671	binder
DTISDWNLR	HLA-A*33:01	0.9840371489524842	0.009602440951701693	binder
DTISKIRLR	HLA-A*33:01	0.932660436630249	0.04077019976661055	binder
DTISPYSR	HLA-A*33:01	0.8108131885528564	0.10553346667031757	binder
DTITLPQNR	HLA-A*33:01	0.9627199649810791	0.02893363780975623	binder
DTIVSGTLPQR	HLA-A*33:01	0.7212622046470643	0.040202642206578355	binder
DTIVSGTLPQRM	HLA-A*33:01	0.013497691716293048	0.0181962222072518	not-binder
DTKEDVFVH	HLA-A*33:01	0.134753765683854	0.1262229161742413	not-binder
DTKELVVAK	HLA-A*33:01	0.8013110518455505	0.1061726711436931	binder
DTKEVFAGK	HLA-A*33:01	0.7902004182338714	0.1781680738034216	binder
DTKGHSLSVQRL	HLA-A*33:01	0.024543920997530222	0.022237175183279643	not-binder
DTKGRFAVHR	HLA-A*33:01	0.9812601447105408	0.022552421635765655	binder
DTKLSKLDTLR	HLA-A*33:01	0.23901326023042202	0.19922893573568476	not-binder
DTKNIAFER	HLA-A*33:01	0.991051995754242	0.005607386775402873	binder
DTKNYVEVTR	HLA-A*33:01	0.955514109134674	0.05808465363768789	binder
DTKPIKVFIAQSR	HLA-A*33:01	0.09714741250500084	0.1285694979029372	not-binder
DTKPTRIIR	HLA-A*33:01	0.9147232174873352	0.06296659589074813	binder
DTKRVEAPRL	HLA-A*33:01	0.21842853720299898	0.24237207261675103	not-binder
DTKSPQFNR	HLA-A*33:01	0.9877147555351258	0.004231579467451863	binder
DTKVVSMVGR	HLA-A*33:01	0.9650099158287049	0.03100697839792206	binder
DTLDPALLRPGRL	HLA-A*33:01	0.46959990710020066	0.24806021148280843	ambiguous
DTLEKLISHR	HLA-A*33:01	0.9856664419174195	0.008231634803139367	binder
DTLGIGKVKR	HLA-A*33:01	0.9729683637619019	0.01865028457176597	binder
DTLLYDSLYTR	HLA-A*33:01	0.6197797961533069	0.3642611723447787	ambiguous
DTLQEIFQR	HLA-A*33:01	0.9780352473258972	0.029305713982107545	binder
DTLTLKERER	HLA-A*33:01	0.9414442300796508	0.05716750730311958	binder
DTLVPYGNR	HLA-A*33:01	0.9185681700706482	0.07922018977833108	binder
DTMKVLGVQR	HLA-A*33:01	0.9933995723724365	0.0049771970105901685	binder
DTMPPKGVR	HLA-A*33:01	0.9546901464462281	0.039150578953071204	binder
DTNALRVPR	HLA-A*33:01	0.9700721144676209	0.01890611050591049	binder
DTNLPANR	HLA-A*33:01	0.6647902727127075	0.19256348822630673	binder
DTQERIKAER	HLA-A*33:01	0.9401642322540283	0.06044464700690031	binder
DTQKFSVMR	HLA-A*33:01	0.9828795194625854	0.012979590332063879	binder
DTQKFSVMRSMR	HLA-A*33:01	0.18358504036441445	0.21314142940562275	not-binder
DTQLVLGNR	HLA-A*33:01	0.9574536919593811	0.042481860909446695	binder
DTQNALKNYR	HLA-A*33:01	0.9711756229400634	0.024478625860365432	binder
DTQSGSLLFIGR	HLA-A*33:01	0.2941590119153261	0.2738656881879058	not-binder
DTQSIGPKVQR	HLA-A*33:01	0.6327194452285767	0.22281373158921913	binder
DTRARELKEQL	HLA-A*33:01	0.005490946300508881	0.01057008593193023	not-binder
DTRDKGLVNR	HLA-A*33:01	0.983571469783783	0.013189761605625249	binder
DTRKEQETALR	HLA-A*33:01	0.5672638218849897	0.3120981970519176	ambiguous
DTRMGPLINR	HLA-A*33:01	0.9738155245780945	0.01938765029783839	binder
DTRPQLLMR	HLA-A*33:01	0.9625492930412293	0.021829460911051417	binder
DTRRESLFSAR	HLA-A*33:01	0.6416518419981003	0.28428030232697404	ambiguous
DTRSVHETRF	HLA-A*33:01	0.12393779060803353	0.10270475504518745	not-binder
DTRTGLVLR	HLA-A*33:01	0.9614635586738587	0.032887075842057696	binder
DTSLIRKTR	HLA-A*33:01	0.9292274832725524	0.07722236255009128	binder
DTSQFILNR	HLA-A*33:01	0.9780034422874451	0.03351870678337854	binder
DTSTWKILR	HLA-A*33:01	0.978399932384491	0.02803421987559855	binder
DTTLPASAR	HLA-A*33:01	0.9534026861190796	0.047957221602644276	binder
DTVATLPRGR	HLA-A*33:01	0.7381094455718994	0.06576280942646573	binder
DTVATLPR	HLA-A*33:01	0.3708713604370132	0.3028869972006237	ambiguous
DTVATLSER	HLA-A*33:01	0.9700634956359864	0.01886234986092644	binder
DTVSTLYNR	HLA-A*33:01	0.9847539901733399	0.024353893936142058	binder
DTVTYSALHKR	HLA-A*33:01	0.5532138504087925	0.2929255070553394	ambiguous
DTWDRVKAAQR	HLA-A*33:01	0.8213655829429627	0.15761438263649316	binder
DTWHYFLHR	HLA-A*33:01	0.9869365811347961	0.007849246291274432	binder
DTYIKAYLR	HLA-A*33:01	0.9896118879318238	0.005621132991146302	binder
DTYLHRVAR	HLA-A*33:01	0.9898815155029297	0.011103612947615124	binder
DTYPRKWGL	HLA-A*33:01	0.2813877877779305	0.3046385419625799	not-binder
DTYVEFPLR	HLA-A*33:01	0.9649225115776062	0.02687635393026506	binder
DTYVSSFPR	HLA-A*33:01	0.9923796772956848	0.004465290853378473	binder
DVAAQQSLR	HLA-A*33:01	0.7386913597583771	0.34357001158279515	binder
DVAGIGWER	HLA-A*33:01	0.9782673835754394	0.01542307950936782	binder
DVAQWNIGSLR	HLA-A*33:01	0.8684081077575684	0.1314421456196251	binder
DVARISWYL	HLA-A*33:01	0.23723202915862202	0.26860348658879635	not-binder
DVARLVVER	HLA-A*33:01	0.9926383376121521	0.005710886868768061	binder
DVASVIVTKL	HLA-A*33:01	0.011438652995275333	0.019830420984335465	not-binder
DVELREAQR	HLA-A*33:01	0.7761657238006592	0.11926263018954267	binder
DVEPIHAFR	HLA-A*33:01	0.9360410928726196	0.07098957273906928	binder
DVEVLKVGR	HLA-A*33:01	0.9030702829360961	0.046228995987207	binder
DVFGEGLPTRL	HLA-A*33:01	0.021120093608624303	0.013645349320848758	not-binder
DVFIPKPFR	HLA-A*33:01	0.9605556130409241	0.03290331275087188	binder
DVFMFLTNR	HLA-A*33:01	0.9834687232971191	0.015059717696303253	binder
DVFNEDFSNR	HLA-A*33:01	0.9624141931533814	0.02761167986089639	binder
DVFNITIAR	HLA-A*33:01	0.9883701205253601	0.009937106812548753	binder
DVFPDRDHFGR	HLA-A*33:01	0.9070940971374511	0.030412577891911142	binder
DVFPGPSFR	HLA-A*33:01	0.978670346736908	0.017639272265516332	binder
DVFQKFYAK	HLA-A*33:01	0.912402355670929	0.07987485284908685	binder
DVFQKFYAR	HLA-A*33:01	0.9924184441566467	0.0052642765628494416	binder
DVFQYETNKVTR	HLA-A*33:01	0.6997386813163757	0.16888363261987205	binder
DVFRDPALKR	HLA-A*33:01	0.9795963168144226	0.00918516209787355	binder
DVFSHRFYK	HLA-A*33:01	0.9496178507804871	0.05826162230185315	binder
DVFVVGTERGR	HLA-A*33:01	0.4980908989906311	0.15963537792863525	ambiguous
DVFVVGTER	HLA-A*33:01	0.9549923539161682	0.05209762873217621	binder
DVGGKQFPVTR	HLA-A*33:01	0.20394575241953133	0.1941736831383534	not-binder
DVGRLPHAR	HLA-A*33:01	0.8967357397079467	0.0759424884068108	binder
DVGRRFLVNR	HLA-A*33:01	0.8980470180511475	0.1656563119121984	binder
DVHNRIVIR	HLA-A*33:01	0.9569172501564026	0.029456037706706448	binder
DVHRHLDVR	HLA-A*33:01	0.845045268535614	0.13509395788033773	binder
DVIGSRRQPR	HLA-A*33:01	0.9281972765922546	0.05962775935461067	binder
DVIKEQNRELR	HLA-A*33:01	0.6373958766460419	0.2848555748079736	ambiguous
DVINFKKIYK	HLA-A*33:01	0.9199622750282288	0.07598927290357523	binder
DVINPMALR	HLA-A*33:01	0.9787434339523315	0.014886738798434699	binder
DVINVFHHL	HLA-A*33:01	0.5039571009110659	0.2630949773650727	ambiguous
DVIQHETIGKKFEK	HLA-A*33:01	0.04364183843135834	0.029793151204534213	not-binder
DVIRAELLEIIKR	HLA-A*33:01	0.04417209067323711	0.046436643143115484	not-binder
DVISIDKTGENFR	HLA-A*33:01	0.45318560153245924	0.3025369811104233	ambiguous
DVISNINITR	HLA-A*33:01	0.9883573532104493	0.007029984898181331	binder
DVISRNEIQGR	HLA-A*33:01	0.8098363935947418	0.19940296054499726	binder
DVITALTHR	HLA-A*33:01	0.978468370437622	0.015694836796066303	binder
DVITVSNGGRIMR	HLA-A*33:01	0.14281735219992697	0.21879444173204105	not-binder
DVKAPAMFNIR	HLA-A*33:01	0.4490805327892303	0.29081846074644513	ambiguous
DVKDAVVQH	HLA-A*33:01	0.13550917467459273	0.12382003621654994	not-binder
DVKFGADAR	HLA-A*33:01	0.9647130370140076	0.03122060229954666	binder
DVKFSHSGR	HLA-A*33:01	0.9806721329689025	0.019392202501067584	binder
DVKLEDTYFDR	HLA-A*33:01	0.3326525464653969	0.14045643572256916	not-binder
DVKLPQGQR	HLA-A*33:01	0.9408036231994629	0.04254885287154272	binder
DVKLQDAGVYR	HLA-A*33:01	0.868294095993042	0.04999142959071903	binder
DVKNAGDLR	HLA-A*33:01	0.913843834400177	0.09314376753189756	binder
DVKNLYPSSSPYTR	HLA-A*33:01	0.021489057255368493	0.022178681363879536	not-binder
DVKPENFLIGR	HLA-A*33:01	0.7691426277160645	0.1065923378213419	binder
DVKPENFLVGR	HLA-A*33:01	0.8185270547866821	0.06817328390130842	binder
DVKPENLLYTSKR	HLA-A*33:01	0.028987069753571147	0.03771314331346939	not-binder
DVKPSNFLYNR	HLA-A*33:01	0.8223311543464661	0.14675593260157593	binder
DVKPSNILVNS	HLA-A*33:01	0.0009735089968671673	0.0013082450148852267	not-binder
DVKPSNILVNSR	HLA-A*33:01	0.37079793512821196	0.16223351016987633	not-binder
DVKPSNMLVNTR	HLA-A*33:01	0.2999295338988304	0.10258937652173827	not-binder
DVKPSNVLINK	HLA-A*33:01	0.4417192578315735	0.3059357969101912	ambiguous
DVKPSWTTR	HLA-A*33:01	0.9870686888694763	0.012814792454613554	binder
DVKPVDYREYGR	HLA-A*33:01	0.42833758182823656	0.320583984837894	ambiguous
DVKQLSEIVVR	HLA-A*33:01	0.5493391938507557	0.3331477276488264	ambiguous
DVKSMEMLVEH	HLA-A*33:01	0.007962240542656217	0.014895289753436847	not-binder
DVKVFNVTKENR	HLA-A*33:01	0.6157111346721649	0.11097303469514451	binder
DVLAWEHERF	HLA-A*33:01	0.25049799839034675	0.28219973064027276	not-binder
DVLAWVKKR	HLA-A*33:01	0.9835542201995849	0.008846580228669547	binder
DVLDLRGSNWVPR	HLA-A*33:01	0.1294554325810168	0.1747643433894782	not-binder
DVLDVYIEHR	HLA-A*33:01	0.9874298572540283	0.007036212500508113	binder
DVLEREFQR	HLA-A*33:01	0.9786005616188049	0.01707556743699791	binder
DVLEVTKKFMR	HLA-A*33:01	0.6388104736804963	0.2544469719165632	binder
DVLFVYAVR	HLA-A*33:01	0.9333699941635132	0.054430248502456355	binder
DVLGHGAEGTIVYR	HLA-A*33:01	0.013084378736675718	0.011161071836464271	not-binder
DVLGMKVLR	HLA-A*33:01	0.953218424320221	0.04269220752454113	binder
DVLIPKIMR	HLA-A*33:01	0.905495023727417	0.061914289416104544	binder
DVLLEPFRR	HLA-A*33:01	0.8936676740646362	0.05644140259479573	binder
DVLLFPDKKQR	HLA-A*33:01	0.21354711800813675	0.16849910086035105	not-binder
DVLNPSGTQR	HLA-A*33:01	0.9190314292907715	0.04977935442435659	binder
DVLPEEAVGHAR	HLA-A*33:01	0.6944992363452911	0.14916174930004977	binder
DVLPLAFTRL	HLA-A*33:01	0.4501547530293465	0.262341333421921	ambiguous
DVLPTRPKK	HLA-A*33:01	0.5192702859640121	0.2029818859355289	ambiguous
DVLQTGTQR	HLA-A*33:01	0.9349185347557067	0.042504211653964195	binder
DVLQWIVQR	HLA-A*33:01	0.9956297874450684	0.0020332107088488005	binder
DVLRRMKKR	HLA-A*33:01	0.9695463299751281	0.020178955270522915	binder
DVLRSAAKFYR	HLA-A*33:01	0.46361125577323037	0.3332585877683053	ambiguous
DVLSHFAQR	HLA-A*33:01	0.9768517732620239	0.022950633907319915	binder
DVLSHFAQRL	HLA-A*33:01	0.34041988803073764	0.34387726512157896	ambiguous
DVLTLLESER	HLA-A*33:01	0.9389556765556335	0.044510162969235705	binder
DVLVPWHL	HLA-A*33:01	0.014665706944651902	0.010570390589291	not-binder
DVMDSSQQKTFR	HLA-A*33:01	0.9588562369346618	0.020118858292791482	binder
DVMNLLESAGFSR	HLA-A*33:01	0.07492814981378615	0.06068152412665141	not-binder
DVMVGPFKLRSR	HLA-A*33:01	0.1446068425545491	0.12912637965540555	not-binder
DVNDPMPNR	HLA-A*33:01	0.9317031025886535	0.08104839183447353	binder
DVNEELPAR	HLA-A*33:01	0.7562207341194153	0.25705875883824547	binder
DVNERNTVKGFR	HLA-A*33:01	0.8551466464996338	0.0728355354964213	binder
DVNGELIAVQR	HLA-A*33:01	0.6977466512471437	0.3614077495453059	binder
DVNIIVFR	HLA-A*33:01	0.5382012128829956	0.23763397683500279	ambiguous
DVNIKSTER	HLA-A*33:01	0.9361820816993713	0.03777491481221912	binder
DVNKKFSVR	HLA-A*33:01	0.9683162927627563	0.031504291341076275	binder
DVNNIGKYR	HLA-A*33:01	0.9644860982894897	0.03491377515508288	binder
DVNNPGLRVR	HLA-A*33:01	0.6210438728332519	0.1655647131019093	binder
DVNSFVRSR	HLA-A*33:01	0.9343336462974549	0.0953357903607743	binder
DVNSGFAKR	HLA-A*33:01	0.9598495602607727	0.05633371339393396	binder
DVNTREPKLFR	HLA-A*33:01	0.600151327252388	0.27026237911357875	ambiguous
DVNYKMHFR	HLA-A*33:01	0.9431081652641297	0.036196261672709035	binder
DVQEMNAVR	HLA-A*33:01	0.8797336220741272	0.11989039907108648	binder
DVQERLVYR	HLA-A*33:01	0.9733456015586853	0.03212697968811447	binder
DVQGDDKRYFR	HLA-A*33:01	0.5038226243108511	0.2821565436424908	ambiguous
DVQHFKVLR	HLA-A*33:01	0.9543827772140503	0.045142606888456185	binder
DVQHTSSISGMKR	HLA-A*33:01	0.009949456714093686	0.0020161370618373914	not-binder
DVQPFLPVLR	HLA-A*33:01	0.8686733841896057	0.09646746836382052	binder
DVQPKLWAR	HLA-A*33:01	0.9735915422439575	0.012445908532547878	binder
DVQRHPFFR	HLA-A*33:01	0.9693068146705628	0.014372261843523653	binder
DVQRKVTYR	HLA-A*33:01	0.9604864835739135	0.05138542563985394	binder
DVQSIIGLQR	HLA-A*33:01	0.9812168836593628	0.007698488278945236	binder
DVQSVEPVDQRTR	HLA-A*33:01	0.1720926313661039	0.12107770443599995	not-binder
DVQSVQEKR	HLA-A*33:01	0.9279416084289551	0.06112204202241476	binder
DVQTVAQRLKFR	HLA-A*33:01	0.11170459315726475	0.10874950268076282	not-binder
DVRDRMIHR	HLA-A*33:01	0.9795735716819763	0.016518990402691416	binder
DVRDVRDLR	HLA-A*33:01	0.944282615184784	0.08528554791517559	binder
DVRERIIKR	HLA-A*33:01	0.9863434076309204	0.009393603235789779	binder
DVRFPEKR	HLA-A*33:01	0.5914981067180634	0.21724383284764315	ambiguous
DVRFPEKRR	HLA-A*33:01	0.942657721042633	0.04715170537031658	binder
DVRGRLSGIEER	HLA-A*33:01	0.2436562697403133	0.2498454607490266	not-binder
DVRKEEVLILR	HLA-A*33:01	0.40985955828800796	0.2238092086864297	ambiguous
DVRKRVQDLEQKM	HLA-A*33:01	0.0033485669294123	0.0038384147603275115	not-binder
DVRMGGSFR	HLA-A*33:01	0.9740995049476624	0.015046103952826	binder
DVRPFAPKER	HLA-A*33:01	0.7183981895446777	0.24140273373968282	binder
DVRPTLVLVEK	HLA-A*33:01	0.06999909915030003	0.06538233884642738	not-binder
DVRQKVLER	HLA-A*33:01	0.9354241371154786	0.08431101533576142	binder
DVRQYVVRK	HLA-A*33:01	0.4620832707732916	0.3750283763123815	ambiguous
DVRSVTSVRR	HLA-A*33:01	0.9759517669677734	0.020223160389498104	binder
DVRVQEVPK	HLA-A*33:01	0.20820860862731932	0.15161440464399625	not-binder
DVSARDWLTRR	HLA-A*33:01	0.5865361452102661	0.3019610098542205	ambiguous
DVSEGPLIPR	HLA-A*33:01	0.9241494417190552	0.05743751379903311	binder
DVSHTFYPR	HLA-A*33:01	0.9882757902145386	0.011396548961098834	binder
DVSLPFVSR	HLA-A*33:01	0.9368699550628662	0.0784401450433807	binder
DVSTIKAPR	HLA-A*33:01	0.9734787106513977	0.020299726237338885	binder
DVSTTIYNR	HLA-A*33:01	0.9891576647758484	0.009278788190967637	binder
DVSVISSR	HLA-A*33:01	0.47536554373800755	0.3472777401689186	ambiguous
DVTDFISHL	HLA-A*33:01	0.11009671890642495	0.19119189382674662	not-binder
DVTIRQSYR	HLA-A*33:01	0.8493170976638794	0.24567636499562384	binder
DVTPIPSDSTRR	HLA-A*33:01	0.0758494867477566	0.08182339238345421	not-binder
DVTRPHFR	HLA-A*33:01	0.6865290701389313	0.3386799327931007	binder
DVVEKTIQK	HLA-A*33:01	0.39400601387023926	0.16789422059837592	not-binder
DVVGRFNER	HLA-A*33:01	0.9842468857765198	0.019222256258753758	binder
DVVIVKNGR	HLA-A*33:01	0.9547002434730529	0.030993025199693946	binder
DVVPKTAENFR	HLA-A*33:01	0.7795194089412689	0.22273603756646865	binder
DVVPVDSKRYR	HLA-A*33:01	0.5883382141590119	0.3496749811353995	ambiguous
DVVRRPPIHR	HLA-A*33:01	0.8972946286201477	0.09329942852006216	binder
DVVSKFLNR	HLA-A*33:01	0.9874694347381592	0.006104802958531041	binder
DVVVSRWLR	HLA-A*33:01	0.898864471912384	0.13768806883373397	binder
DVVYALKRQGR	HLA-A*33:01	0.20298704481683671	0.16720453027852825	not-binder
DVWRKKYMR	HLA-A*33:01	0.9151231050491333	0.13715881237903954	binder
DVWTPPAR	HLA-A*33:01	0.6940170168876648	0.26457118130779844	binder
DVWVNESER	HLA-A*33:01	0.9029434204101563	0.08361401807414472	binder
DVWVPQER	HLA-A*33:01	0.6956173598766326	0.23072933354259087	binder
DVYAKLLHR	HLA-A*33:01	0.9708015322685242	0.027946303470668243	binder
DVYAKLLHRYR	HLA-A*33:01	0.6525234328582883	0.3520937308439151	ambiguous
DVYAKYVLR	HLA-A*33:01	0.9832124233245849	0.011616097657226763	binder
DVYDRKNIPR	HLA-A*33:01	0.9912091732025147	0.008897753449885679	binder
DVYDYKIAR	HLA-A*33:01	0.9917335629463195	0.007329617661127955	binder
DVYFPKDLR	HLA-A*33:01	0.9661545634269715	0.014767116101665959	binder
DVYIPRDR	HLA-A*33:01	0.6523328393697738	0.30719841717129315	ambiguous
DVYLGRYR	HLA-A*33:01	0.8266445517539978	0.14394947104857136	binder
DVYPEIIER	HLA-A*33:01	0.9777028560638428	0.024966252252210018	binder
DVYRGLQER	HLA-A*33:01	0.9837169408798218	0.007614341558111363	binder
DVYSLYEPRYR	HLA-A*33:01	0.7581053614616394	0.09689350085679936	binder
DVYTPKSSR	HLA-A*33:01	0.9770495533943176	0.01799379067984416	binder
DWDEKRPEFVR	HLA-A*33:01	0.08691693553701044	0.1024507010243027	not-binder
DWDLITRQK	HLA-A*33:01	0.11312348619103432	0.05683750909302945	not-binder
DWKEKYINR	HLA-A*33:01	0.8720531821250915	0.13820260386333855	binder
DWKTISKER	HLA-A*33:01	0.9471970915794372	0.028873851181982886	binder
DWQKYETAR	HLA-A*33:01	0.9106226205825806	0.06736063887806928	binder
DWQRHAIYR	HLA-A*33:01	0.9605530261993408	0.025929150913566488	binder
DWVPYINGKFK	HLA-A*33:01	0.15460076779127122	0.13862864331607813	not-binder
DYAFVHFTSR	HLA-A*33:01	0.9797133088111878	0.011094075996851678	binder
DYAKLGAAR	HLA-A*33:01	0.9458520293235779	0.03360044186364312	binder
DYEHQFHLR	HLA-A*33:01	0.9315354108810425	0.02401928642611804	binder
DYERIINLR	HLA-A*33:01	0.8959690809249878	0.06579474957584047	binder
DYFAKREQWKK	HLA-A*33:01	0.19487969055771828	0.13953994777149822	not-binder
DYFDALYKR	HLA-A*33:01	0.981809389591217	0.01449347080665014	binder
DYFDYSRSDYEHSR	HLA-A*33:01	0.030743550264742226	0.05378957899259125	not-binder
DYFKKPQSR	HLA-A*33:01	0.9335834383964539	0.07965905340226886	binder
DYFKQWINLKK	HLA-A*33:01	0.29406765531748535	0.15371381837025588	not-binder
DYFLNNKHVGR	HLA-A*33:01	0.28627519123256207	0.26571324145669	not-binder
DYFSPDNLKER	HLA-A*33:01	0.3956550121307373	0.33775424617559435	ambiguous
DYFTPQGEFR	HLA-A*33:01	0.939607846736908	0.03390974894521223	binder
DYGFPERKER	HLA-A*33:01	0.502331405878067	0.2319179854345061	ambiguous
DYGHLSVYR	HLA-A*33:01	0.9698092103004455	0.0077386262944835315	binder
DYGRYDKTQLR	HLA-A*33:01	0.15098599530756474	0.20345040066053754	not-binder
DYHTLPRAR	HLA-A*33:01	0.7356081008911133	0.16811760972206086	binder
DYIAPWERER	HLA-A*33:01	0.9407968044281005	0.03450832296033885	binder
DYIDAEHLGDFHR	HLA-A*33:01	0.550753791630268	0.2859074008796422	ambiguous
DYIHHMGYVHR	HLA-A*33:01	0.8425710082054139	0.2305371792343457	binder
DYIHIRIQQR	HLA-A*33:01	0.9483185410499573	0.054958668456319	binder
DYIHRIGRTAR	HLA-A*33:01	0.5474920040229335	0.4163212677702398	ambiguous
DYIIRNTDR	HLA-A*33:01	0.7955847799777984	0.21140603246537856	binder
DYIKLYVRR	HLA-A*33:01	0.9637405872344971	0.042306361073840296	binder
DYIKVFKPK	HLA-A*33:01	0.850476610660553	0.1262218595353067	binder
DYILLSLVRTR	HLA-A*33:01	0.1698403237387538	0.19867602212782612	not-binder
DYINGDSKYMR	HLA-A*33:01	0.3607440254068933	0.30363431838513194	ambiguous
DYISRAESQSR	HLA-A*33:01	0.46651895344257355	0.286959363536796	ambiguous
DYITFIEGR	HLA-A*33:01	0.9553814172744751	0.033864486081210565	binder
DYIVKIFDR	HLA-A*33:01	0.8924057483673096	0.08059439591975277	binder
DYIYHGTVKLR	HLA-A*33:01	0.4821634393185377	0.36613920574909065	ambiguous
DYKALGILKR	HLA-A*33:01	0.9705156683921814	0.011846023205657686	binder
DYKDQLKTGER	HLA-A*33:01	0.40332172554917634	0.2947817829479057	ambiguous
DYKGEEELR	HLA-A*33:01	0.7885139107704162	0.11103780410974459	binder
DYKLHFIFR	HLA-A*33:01	0.9028804183006287	0.14348036216500373	binder
DYKLRADDYR	HLA-A*33:01	0.7569319278001785	0.30940563950444505	binder
DYKRNLPR	HLA-A*33:01	0.299730271846056	0.23903089960853235	not-binder
DYKTIAKER	HLA-A*33:01	0.9453467130661011	0.05551502992474304	binder
DYKVVSPALR	HLA-A*33:01	0.7941691398620605	0.18234361874899474	binder
DYLEFQKNR	HLA-A*33:01	0.9499920129776	0.03785242480544799	binder
DYLEFTDARGR	HLA-A*33:01	0.4145410031080246	0.23586113033555856	ambiguous
DYLELDTIKNLVK	HLA-A*33:01	0.15561587288975715	0.1300776562926976	not-binder
DYLENIFVK	HLA-A*33:01	0.6462841808795929	0.19427220058507808	binder
DYLEQQVAR	HLA-A*33:01	0.8018249928951263	0.20232419084731473	binder
DYLGTVAAR	HLA-A*33:01	0.963629949092865	0.009667568441528338	binder
DYLHAKNIIHR	HLA-A*33:01	0.672964534163475	0.3392815164894625	binder
DYLHAKSIIHR	HLA-A*33:01	0.6733440950512886	0.3420170846602799	binder
DYLHMVHR	HLA-A*33:01	0.6977312624454498	0.2687510997517462	binder
DYLHRHGIIHR	HLA-A*33:01	0.6420817978680133	0.34217466215026904	ambiguous
DYLHSGKIVYR	HLA-A*33:01	0.6364231343846768	0.32243049246468236	ambiguous
DYLHYIRKYNR	HLA-A*33:01	0.40332450822461396	0.24854405561208964	ambiguous
DYLIKTGSER	HLA-A*33:01	0.9200809121131897	0.029367015795586576	binder
DYLKTVLHR	HLA-A*33:01	0.9603711485862731	0.018384869467123383	binder
DYLMKILTER	HLA-A*33:01	0.9635313630104065	0.011218353126497542	binder
DYLNAESRVNR	HLA-A*33:01	0.3509337931871414	0.2016313720170034	not-binder
DYLNAESRVNRR	HLA-A*33:01	0.11453928910195828	0.08306952162099314	not-binder
DYLNPRSGGISSR	HLA-A*33:01	0.07131500151008367	0.049131990323412575	not-binder
DYLPPEMIEGR	HLA-A*33:01	0.45630002617835996	0.27156753870794187	ambiguous
DYLRFLQKR	HLA-A*33:01	0.9454842448234558	0.027766415684405448	binder
DYLTVLQQR	HLA-A*33:01	0.9643786430358887	0.025048994198281296	binder
DYLVFANNR	HLA-A*33:01	0.9633975863456726	0.011922395684883583	binder
DYLVPILAPR	HLA-A*33:01	0.9364076256752014	0.0200475553181674	binder
DYLVPPALR	HLA-A*33:01	0.9153266787528992	0.04757443733050102	binder
DYNPLYKER	HLA-A*33:01	0.9170113444328308	0.05269040830559976	binder
DYNPSFAIR	HLA-A*33:01	0.9337678909301758	0.04155021011487007	binder
DYPDYKYRPR	HLA-A*33:01	0.6394325986504554	0.3281030005720518	ambiguous
DYQDLIDRGWRR	HLA-A*33:01	0.3711467176675797	0.36161749313688657	ambiguous
DYQGIKFVKR	HLA-A*33:01	0.9752865672111511	0.012967380302669723	binder
DYQLVRKLGR	HLA-A*33:01	0.8984201192855835	0.03207976503950779	binder
DYQQTIKKYR	HLA-A*33:01	0.8304918766021728	0.09869420825309885	binder
DYQRYREERFR	HLA-A*33:01	0.3829462857916951	0.3137738002942116	ambiguous
DYQTHFRLR	HLA-A*33:01	0.9299812078475952	0.03163198912895324	binder
DYRALVHER	HLA-A*33:01	0.9703762173652649	0.015599386094703323	binder
DYREKVESELR	HLA-A*33:01	0.34907199889421464	0.24803603803986723	not-binder
DYRGFLAEMKR	HLA-A*33:01	0.2948581101372838	0.31448213964752686	not-binder
DYRKLSQER	HLA-A*33:01	0.9069997429847717	0.04225440799996048	binder
DYRMKEWSR	HLA-A*33:01	0.9250111937522888	0.03778285508674678	binder
DYRSLTLNVVNR	HLA-A*33:01	0.15119765361305326	0.1922996740437732	not-binder
DYRTPTLR	HLA-A*33:01	0.42476030588150027	0.28674595934852454	ambiguous
DYRYFDPKMLR	HLA-A*33:01	0.1666169626696501	0.1830509960581946	not-binder
DYSDITSSK	HLA-A*33:01	0.7066603481769562	0.21064489022511365	binder
DYSKFIQTR	HLA-A*33:01	0.9611497759819031	0.03638372283756477	binder
DYVEINIDHKFHR	HLA-A*33:01	0.1532651346642524	0.1761586778450002	not-binder
DYVPETVYR	HLA-A*33:01	0.9254495143890381	0.04632010347583474	binder
DYVPSTTKTPR	HLA-A*33:01	0.5568292286247015	0.30807873504243966	ambiguous
DYVPYVPLR	HLA-A*33:01	0.8122752428054809	0.12367396869586979	binder
DYVPYVPLRQR	HLA-A*33:01	0.4609537720680237	0.2626378016737192	ambiguous
DYVRYRLPLR	HLA-A*33:01	0.8894286036491394	0.07257798585035179	binder
DYYARVEGR	HLA-A*33:01	0.9241888046264648	0.045099304413445576	binder
DYYDDFLQR	HLA-A*33:01	0.7617489218711853	0.14986170664190607	binder
DYYDDFLQRL	HLA-A*33:01	0.0552206116495654	0.09308561068106613	not-binder
DYYGYDYHNYR	HLA-A*33:01	0.5644613265991211	0.18570754158103023	ambiguous
DYYSLLNVR	HLA-A*33:01	0.6720688104629516	0.18496409507327188	binder
DYYSRLRGR	HLA-A*33:01	0.8686000347137451	0.09678468346709168	binder
DYYTPTGEFR	HLA-A*33:01	0.9245924592018128	0.0551580079889856	binder
EAAAIIAQR	HLA-A*33:01	0.9874323844909668	0.014603549148093892	binder
EAAFATKDRLR	HLA-A*33:01	0.16200178476283328	0.12712758082050507	not-binder
EAETRAEFAER	HLA-A*33:01	0.1440128579735756	0.0969704023193542	not-binder
EAFNMIDQNR	HLA-A*33:01	0.956775176525116	0.006353859876757063	binder
EAHARIHLR	HLA-A*33:01	0.9592203021049499	0.038415778286680934	binder
EAIKITNR	HLA-A*33:01	0.5625472361221909	0.33792218821484776	ambiguous
EAIYSGYIRNR	HLA-A*33:01	0.31219864785671236	0.23688279794221728	not-binder
EAKAPILKR	HLA-A*33:01	0.935263991355896	0.0564790841204362	binder
EAKFPTMNR	HLA-A*33:01	0.9642882227897644	0.01855870003693737	binder
EAKLREELR	HLA-A*33:01	0.8458638548851013	0.10273939802871104	binder
EAKPPTVTMPR	HLA-A*33:01	0.7653803169727326	0.18155613741514792	binder
EALAMGSRALR	HLA-A*33:01	0.5342397600412369	0.20020266707611942	ambiguous
EALGEVMVSR	HLA-A*33:01	0.8345588088035584	0.11745757887746834	binder
EALHLAGMDR	HLA-A*33:01	0.6828223645687104	0.14743245938160304	binder
EALHQKNIVHR	HLA-A*33:01	0.7079751148819924	0.33081544526636053	binder
EALLPYTER	HLA-A*33:01	0.8741593599319458	0.09482035310698016	binder
EALPGLQRR	HLA-A*33:01	0.7448076188564301	0.1552767186161138	binder
EALPGSGQAR	HLA-A*33:01	0.6724498093128204	0.26211165445146534	binder
EALQPLINR	HLA-A*33:01	0.9224669456481933	0.05645695735374471	binder
EALRRLEER	HLA-A*33:01	0.9159978985786438	0.0643639724575536	binder
EALTALMSR	HLA-A*33:01	0.9144551396369934	0.026179145503440342	binder
EALVPVIHR	HLA-A*33:01	0.9188547372817993	0.04102150585545261	binder
EAMALPLYR	HLA-A*33:01	0.9565959692001342	0.020966899616869053	binder
EAMEWVIHK	HLA-A*33:01	0.8545697093009949	0.09506572570175151	binder
EAMKHVYFR	HLA-A*33:01	0.9845369100570679	0.007139188645437885	binder
EAMLWERHR	HLA-A*33:01	0.9602243661880493	0.030633330231604583	binder
EAMRRLQER	HLA-A*33:01	0.9845873713493347	0.007502238239061692	binder
EANVPVYR	HLA-A*33:01	0.6476148068904877	0.2156453503212801	binder
EAQAWEQAR	HLA-A*33:01	0.8669753789901733	0.12801909522267593	binder
EAQGIWEPFRRR	HLA-A*33:01	0.21571803456680527	0.27390576493881685	not-binder
EAQRITGLR	HLA-A*33:01	0.9163615822792053	0.051629700437425895	binder
EAQVKIWRR	HLA-A*33:01	0.9209494113922119	0.07739915969553265	binder
EAQYIRTER	HLA-A*33:01	0.9597069263458252	0.023189239275689284	binder
EARAFGVTR	HLA-A*33:01	0.9366805553436279	0.03446630918947414	binder
EARLLEEQR	HLA-A*33:01	0.8933066487312317	0.062178790918813995	binder
EARPFRGSVGR	HLA-A*33:01	0.4900384292006493	0.2837741790207197	ambiguous
EAVKLIIGR	HLA-A*33:01	0.9858096599578857	0.003849556013985384	binder
EAVLWEALR	HLA-A*33:01	0.8161710619926452	0.15808643154148375	binder
EAVRPGVLR	HLA-A*33:01	0.8709937453269958	0.12688929992466516	binder
EAWLLPAVGR	HLA-A*33:01	0.9499536633491517	0.025881306813951156	binder
EAWRPLER	HLA-A*33:01	0.5506569460965693	0.37311682492763276	ambiguous
EAYLPETFR	HLA-A*33:01	0.9544364213943481	0.024290968141410418	binder
EAYSVGTGR	HLA-A*33:01	0.9736749649047851	0.019527336845566994	binder
EDTRDKGLVNR	HLA-A*33:01	0.27687239870429037	0.24952093761060581	not-binder
EDYLNAESRVNR	HLA-A*33:01	0.06407487317919731	0.03797394217545068	not-binder
EDYRDTVVKR	HLA-A*33:01	0.35403230488300325	0.19076660033194578	not-binder
EDYYARVEGR	HLA-A*33:01	0.5383167296648026	0.23044215118400038	ambiguous
EEIGSHIKHR	HLA-A*33:01	0.40437124818563464	0.33227516136986635	ambiguous
EESNYELEGKIK	HLA-A*33:01	0.07285314947366714	0.030235958405212714	not-binder
EFDDRRGVLR	HLA-A*33:01	0.9098715901374816	0.043497759658372805	binder
EFEERRSLR	HLA-A*33:01	0.7941090106964112	0.24565825489903945	binder
EFFIPRVGR	HLA-A*33:01	0.980737829208374	0.00869511588272326	binder
EFFLRNPNKDVR	HLA-A*33:01	0.17664118129760026	0.18042861857763642	not-binder
EFFSINAQR	HLA-A*33:01	0.9727081537246705	0.02800903530836752	binder
EFHKQITAR	HLA-A*33:01	0.9594268679618836	0.028694328400716458	binder
EFIEITTER	HLA-A*33:01	0.9701345205307007	0.013987509095646989	binder
EFKAVQQVQR	HLA-A*33:01	0.8119690328836441	0.3118510829187074	binder
EFKDKTWTR	HLA-A*33:01	0.9740390419960022	0.023763469900740266	binder
EFKLSKVWR	HLA-A*33:01	0.809275358915329	0.18494622985417802	binder
EFKPEISMR	HLA-A*33:01	0.8514329195022583	0.18588935713185192	binder
EFKTLEGVITR	HLA-A*33:01	0.471993363276124	0.26696447162004255	ambiguous
EFLDIMKRNR	HLA-A*33:01	0.9577217817306518	0.027556654491055207	binder
EFLGHRIVR	HLA-A*33:01	0.9579362392425537	0.014815002099965216	binder
EFLHANQVIHR	HLA-A*33:01	0.6777655115351081	0.34189325984770186	binder
EFLKLDRER	HLA-A*33:01	0.9357744455337524	0.024517781174819002	binder
EFLPKEYIKQR	HLA-A*33:01	0.6462990283966065	0.18441781339861102	binder
EFMQRALQDLR	HLA-A*33:01	0.3382567151449621	0.21345738643550657	not-binder
EFNPNFVAR	HLA-A*33:01	0.9683615922927856	0.011825676108041168	binder
EFQDFTVPR	HLA-A*33:01	0.9704771637916565	0.012727286073401404	binder
EFQQLPYHR	HLA-A*33:01	0.9294234871864319	0.041831784422891545	binder
EFQTSVVSR	HLA-A*33:01	0.9369989156723022	0.036286458005167804	binder
EFQVIMGRKR	HLA-A*33:01	0.8278252720832825	0.108107529213704	binder
EFRAGMSNR	HLA-A*33:01	0.9655395984649658	0.014868044058712495	binder
EFRDCISSR	HLA-A*33:01	0.9856164693832398	0.008108616418240509	binder
EFREPRPPR	HLA-A*33:01	0.9285876750946045	0.09443934123595749	binder
EFRNFKIIYR	HLA-A*33:01	0.9607685923576355	0.0636081881114408	binder
EFRQRIILR	HLA-A*33:01	0.9588844656944275	0.046823535282916745	binder
EFVDLYVPR	HLA-A*33:01	0.9598277807235718	0.030950723733622273	binder
EFYNLVRFR	HLA-A*33:01	0.9159959077835083	0.08129636469384928	binder
EGVNDNEEGFFSAR	HLA-A*33:01	0.06552942069247365	0.05700137351148658	not-binder
EIASFDKAKLK	HLA-A*33:01	0.16960362009704114	0.13964590164671575	not-binder
EIASVAYRYR	HLA-A*33:01	0.9047305583953857	0.05554166290473711	binder
EIEKFDKSKLK	HLA-A*33:01	0.044002460315823555	0.031459967136944246	not-binder
EIFRPFYR	HLA-A*33:01	0.6566417597234249	0.32378292709798334	ambiguous
EIGHFLRER	HLA-A*33:01	0.8972883820533752	0.04972722515832702	binder
EIIEKNFDYLR	HLA-A*33:01	0.6084518279880285	0.405738974583831	ambiguous
EIISHDTRRFR	HLA-A*33:01	0.6184789430350065	0.3238632150910556	ambiguous
EIKDFLLTAR	HLA-A*33:01	0.9297186374664307	0.08976781825688306	binder
EIKDKDQLVLR	HLA-A*33:01	0.6319138079881668	0.3613548119010399	ambiguous
EIKERIAKR	HLA-A*33:01	0.978773558139801	0.020473966453088917	binder
EIKHFVSER	HLA-A*33:01	0.9812486886978149	0.00667742367540676	binder
EIKKPPVSER	HLA-A*33:01	0.8774192214012146	0.08907294126528158	binder
EILDKKVEK	HLA-A*33:01	0.2348915573209524	0.19600893407864522	not-binder
EILEVATAR	HLA-A*33:01	0.9370627880096436	0.050218471497565316	binder
EILHHLSER	HLA-A*33:01	0.9148377060890198	0.10129606349104678	binder
EILKRNIQR	HLA-A*33:01	0.9697191715240479	0.01733749167546985	binder
EILNAILNR	HLA-A*33:01	0.910684096813202	0.05671129430814044	binder
EILRGLTPR	HLA-A*33:01	0.8636126279830932	0.11730435875183501	binder
EILRHHVNR	HLA-A*33:01	0.9633407235145569	0.027345699576159767	binder
EILRRLTGR	HLA-A*33:01	0.9818398475646972	0.011286606624118513	binder
EILSVLSHR	HLA-A*33:01	0.8740990042686463	0.1268402191709484	binder
EIMEVAKERSR	HLA-A*33:01	0.6262481361627579	0.28643457655196297	ambiguous
EIMSMGYERER	HLA-A*33:01	0.5884221911430358	0.1574041639685231	binder
EINKLLAHR	HLA-A*33:01	0.9021478891372681	0.10944562354312706	binder
EINMWVSQR	HLA-A*33:01	0.972189748287201	0.018301214658122407	binder
EIRKPEVLR	HLA-A*33:01	0.8672301769256592	0.15685415012766812	binder
EIRNLTVKDFR	HLA-A*33:01	0.30182629339396955	0.2450661216811024	not-binder
EIRQQIPVFR	HLA-A*33:01	0.7630379602313042	0.34759284463345524	binder
EISGTFTHR	HLA-A*33:01	0.9717668175697327	0.023433471954678875	binder
EIYDRREYSR	HLA-A*33:01	0.9826305747032166	0.018220379286725086	binder
EIYEYIIFR	HLA-A*33:01	0.931963574886322	0.08716670182135056	binder
EIYGVTHTR	HLA-A*33:01	0.9704779863357544	0.021137135565563327	binder
EIYRPPASR	HLA-A*33:01	0.9346115946769714	0.07611219376939014	binder
EKGVYVHTVR	HLA-A*33:01	0.2749043660238385	0.14090466713774658	not-binder
ELFADKVPK	HLA-A*33:01	0.356380832195282	0.23589719796555336	not-binder
ELFGRVTSR	HLA-A*33:01	0.9873066902160644	0.007315259943958875	binder
ELFNRIEKR	HLA-A*33:01	0.9916617035865783	0.0026917490208942215	binder
ELKGIYKDR	HLA-A*33:01	0.7256491780281067	0.2574299877029657	binder
ELKRLYVER	HLA-A*33:01	0.9499165773391723	0.029997788574013848	binder
ELLIRKLPFQR	HLA-A*33:01	0.20349394226941514	0.22927348700358485	not-binder
ELLPKEKFVSR	HLA-A*33:01	0.4506559960544109	0.30288668119898404	ambiguous
ELMVPFTR	HLA-A*33:01	0.3956474497914314	0.1936908170374913	not-binder
ELNKIFALR	HLA-A*33:01	0.9736838221549988	0.01596595357925572	binder
ELNTLRVTR	HLA-A*33:01	0.9367292761802674	0.024661264614272885	binder
ELQREISNR	HLA-A*33:01	0.8391335606575012	0.0667093494763486	binder
ELRDFFHDR	HLA-A*33:01	0.9408467531204223	0.06961816616705382	binder
ELREYNLEQQR	HLA-A*33:01	0.41026531159877777	0.31053670587211535	ambiguous
ELRGKLVAR	HLA-A*33:01	0.8750250220298768	0.11867626708386105	binder
ELRQKYNVR	HLA-A*33:01	0.682467806339264	0.3242772505962436	binder
ELWLVIHGR	HLA-A*33:01	0.9664780259132385	0.023717335542432872	binder
EMATRAALQAR	HLA-A*33:01	0.4114805760094896	0.30259406316196535	ambiguous
EMFTPILGR	HLA-A*33:01	0.9753501892089844	0.011430715817080796	binder
EMKLQVTQR	HLA-A*33:01	0.935370934009552	0.0370017221059277	binder
EMLEILINR	HLA-A*33:01	0.9446054577827454	0.046857037278566764	binder
EMLQQIANR	HLA-A*33:01	0.9056254506111145	0.07925331092225416	binder
EMLRAAVKR	HLA-A*33:01	0.8131156146526337	0.19822789845114777	binder
EMLSSVALINR	HLA-A*33:01	0.5176603198051453	0.17883279570337177	ambiguous
EMMADMYNR	HLA-A*33:01	0.9558252692222595	0.031221692146253116	binder
EMQAKVAVR	HLA-A*33:01	0.8469942569732666	0.11981168020550238	binder
EMQLRQEEERR	HLA-A*33:01	0.30022680312395095	0.25560954058076774	not-binder
EMQNLVHRR	HLA-A*33:01	0.9353626251220704	0.054954756615459774	binder
EMREMLTHR	HLA-A*33:01	0.9227739572525024	0.11786092519968663	binder
EMRQMFVQR	HLA-A*33:01	0.9697765231132507	0.01497233043146214	binder
EMTSLSEYVSR	HLA-A*33:01	0.5047061037272215	0.29309234131565876	ambiguous
ENFAPGTTR	HLA-A*33:01	0.9053896069526672	0.04300100667389473	binder
ENFGNTTPR	HLA-A*33:01	0.9564484596252442	0.022577978722484196	binder
ENKPLYQMR	HLA-A*33:01	0.7564296424388885	0.16496077111804427	binder
ENLPRTVIR	HLA-A*33:01	0.6998515814542771	0.3107925202079213	binder
ENRKPVSFR	HLA-A*33:01	0.9001461267471313	0.059735038033680535	binder
ENYIHRIGR	HLA-A*33:01	0.9338041305541992	0.08035806105268671	binder
ENYSPVSR	HLA-A*33:01	0.35090885907411573	0.2388501422647275	not-binder
EPLLPWNR	HLA-A*33:01	0.39359365701675414	0.2161289240411659	ambiguous
EPLLRENPR	HLA-A*33:01	0.6296331733465195	0.2172769242844223	binder
ESGPSIVHR	HLA-A*33:01	0.8206255078315735	0.15650446777097404	binder
ESKILHLQR	HLA-A*33:01	0.9130781292915344	0.04602423619506356	binder
ESKPVNVDEATR	HLA-A*33:01	0.25897831078618766	0.20362914233294238	not-binder
ESLEVRMRE	HLA-A*33:01	0.004139513016116325	0.004833260876188221	not-binder
ESLEWLASR	HLA-A*33:01	0.9584771513938903	0.03534715672985903	binder
ESLIPSANR	HLA-A*33:01	0.873113477230072	0.09170232410444402	binder
ESLNFLIGR	HLA-A*33:01	0.9626622200012207	0.01875279439880693	binder
ESLPRVVKR	HLA-A*33:01	0.8999452710151672	0.0689563747171901	binder
ESLQGQDLFNR	HLA-A*33:01	0.47573652788996695	0.347927903091854	ambiguous
ESLVPTAR	HLA-A*33:01	0.2513695485889912	0.2027703412303381	not-binder
ESMEPKVFR	HLA-A*33:01	0.9572600960731507	0.01854819726914659	binder
ESMQRFHNR	HLA-A*33:01	0.991850471496582	0.00638069595831268	binder
ESQDRKIFR	HLA-A*33:01	0.9192047476768493	0.09688940714762295	binder
ESYRPPKSR	HLA-A*33:01	0.8370811581611634	0.17693752058828147	binder
ETAFLSWFR	HLA-A*33:01	0.98477224111557	0.01034883408706067	binder
ETEREYFNR	HLA-A*33:01	0.9320854067802429	0.04406500297570774	binder
ETFNSITKR	HLA-A*33:01	0.992567777633667	0.0047981677591391126	binder
ETIAPKIAR	HLA-A*33:01	0.968729031085968	0.011738930736776867	binder
ETIGKKFEK	HLA-A*33:01	0.5739706480875612	0.30785157707933897	ambiguous
ETILRTNKR	HLA-A*33:01	0.983134651184082	0.005692223502618037	binder
ETIPSFTGR	HLA-A*33:01	0.9859097003936768	0.006312169558941256	binder
ETKDSGSFLLR	HLA-A*33:01	0.8488002300262452	0.1588579857940623	binder
ETKRIFLDR	HLA-A*33:01	0.9393908739089966	0.04625378442180552	binder
ETLETIINR	HLA-A*33:01	0.9838485598564148	0.008476569923406842	binder
ETLETIINRL	HLA-A*33:01	0.5661747947335243	0.2519790177822129	ambiguous
ETLKHSGIGR	HLA-A*33:01	0.9855000734329223	0.005308250621171436	binder
ETLLLQAER	HLA-A*33:01	0.9616516947746276	0.031102083317800372	binder
ETLMETHER	HLA-A*33:01	0.9663867592811585	0.025933197519273195	binder
ETLNQMIAR	HLA-A*33:01	0.972223162651062	0.011892876240837975	binder
ETLPPFPTRL	HLA-A*33:01	0.2827132634818554	0.26372985315014785	not-binder
ETLPPVGVNR	HLA-A*33:01	0.9566959857940673	0.060830834114426226	binder
ETLTRPFSGRR	HLA-A*33:01	0.45424703881144524	0.2264069668440215	ambiguous
ETMPSPYGR	HLA-A*33:01	0.96983243227005	0.022093768007771363	binder
ETQLPVSFR	HLA-A*33:01	0.963270080089569	0.014539719435217618	binder
ETQPPSVRISAVR	HLA-A*33:01	0.035510852374136447	0.032212490198606974	not-binder
ETREVQNLR	HLA-A*33:01	0.9734912276268005	0.015863736063178847	binder
ETRPEGSYFSK	HLA-A*33:01	0.35896243415772916	0.3349275320756264	ambiguous
ETRQITWSR	HLA-A*33:01	0.9837013006210327	0.006852662510390963	binder
ETVDPTYIFHPR	HLA-A*33:01	0.7712970197200775	0.23983675335143143	binder
ETVGEEDIRLFTR	HLA-A*33:01	0.40310573102906344	0.3783955619464854	ambiguous
ETVPKDLRHLR	HLA-A*33:01	0.6050796791911125	0.3538073869313532	ambiguous
ETVRIINR	HLA-A*33:01	0.7091587495990097	0.35340583567637773	binder
ETVSEEKRIYR	HLA-A*33:01	0.5582511007785798	0.34059462740454166	ambiguous
ETYLHRIGR	HLA-A*33:01	0.9897905349731445	0.001991748357678139	binder
ETYLMKHMR	HLA-A*33:01	0.9736355304718017	0.00937786858810329	binder
ETYLNENLR	HLA-A*33:01	0.9483925223350524	0.041405961386981195	binder
EVAERLGVTR	HLA-A*33:01	0.9845954060554505	0.00837580769250559	binder
EVAFPHHPR	HLA-A*33:01	0.981696891784668	0.015789364304943727	binder
EVAGIVAAR	HLA-A*33:01	0.9894630670547485	0.012700874719734901	binder
EVAIPHNR	HLA-A*33:01	0.6181707628071308	0.3091675572416845	ambiguous
EVAPPEYHR	HLA-A*33:01	0.8898626923561096	0.14050176391604943	binder
EVAPPKAHEVR	HLA-A*33:01	0.5721995010972023	0.34843795589009474	ambiguous
EVAQREAETLR	HLA-A*33:01	0.6448154434561729	0.2799553484911065	binder
EVASVWVER	HLA-A*33:01	0.9906504988670349	0.006672731636629086	binder
EVEEYKNFR	HLA-A*33:01	0.8326829075813293	0.08930943426131205	binder
EVEPQGVIVTR	HLA-A*33:01	0.5977370291948318	0.2841746105784711	ambiguous
EVFDHMMKR	HLA-A*33:01	0.9961257100105285	0.004165810678382759	binder
EVFDKFSNK	HLA-A*33:01	0.9267261028289795	0.03612705750441406	binder
EVFEYIIFR	HLA-A*33:01	0.9696094393730164	0.036292059401506704	binder
EVFGQITER	HLA-A*33:01	0.9826919198036194	0.021873832909039343	binder
EVFKEFIYR	HLA-A*33:01	0.9636214256286622	0.05267521924487986	binder
EVFLHVVKR	HLA-A*33:01	0.977550721168518	0.01070420162904526	binder
EVFNKFFKER	HLA-A*33:01	0.9854655861854553	0.011085424973914793	binder
EVFQNANFR	HLA-A*33:01	0.9773412585258484	0.01195986343308249	binder
EVFRPYAK	HLA-A*33:01	0.49668806977570057	0.3182300972825455	ambiguous
EVFSHILKR	HLA-A*33:01	0.9850650668144226	0.007458907310011746	binder
EVFTPVFER	HLA-A*33:01	0.9902649164199829	0.006016422822182762	binder
EVFTPVVQR	HLA-A*33:01	0.9885381460189819	0.006348765794212252	binder
EVFVGKIPR	HLA-A*33:01	0.9625780344009399	0.04444493588470503	binder
EVFYFEVTR	HLA-A*33:01	0.9424690485000611	0.03478990270983536	binder
EVHAVVTVR	HLA-A*33:01	0.9612138628959656	0.015484444307410535	binder
EVHMLLEHR	HLA-A*33:01	0.9347188711166382	0.023655354394534388	binder
EVIDQRLIEAR	HLA-A*33:01	0.7386968672275543	0.24344510202709765	binder
EVINDYHFR	HLA-A*33:01	0.9668012619018554	0.02754881625807245	binder
EVIPYTPAMQR	HLA-A*33:01	0.760056383907795	0.34169145815537794	binder
EVISLINTR	HLA-A*33:01	0.9851067423820495	0.009366049542762175	binder
EVKEAIITR	HLA-A*33:01	0.9834737181663513	0.021054220499181524	binder
EVKIPKPR	HLA-A*33:01	0.6046373844146729	0.3085309360657105	ambiguous
EVKPSIRAR	HLA-A*33:01	0.818152904510498	0.14646728089256086	binder
EVKRLKVTELR	HLA-A*33:01	0.37460012431256473	0.225879318287151	not-binder
EVKRPGESLR	HLA-A*33:01	0.8865373492240906	0.15244619189387143	binder
EVKSITKER	HLA-A*33:01	0.9642940282821655	0.031043898940809677	binder
EVKSSDIAKTFR	HLA-A*33:01	0.6461018234491348	0.3038678026294716	ambiguous
EVKTPEFVSR	HLA-A*33:01	0.9574443459510803	0.016002082912811744	binder
EVLAEFERR	HLA-A*33:01	0.8498629927635193	0.1054538891739378	binder
EVLAEFERRKR	HLA-A*33:01	0.17055135761620477	0.16640834610105065	not-binder
EVLDASKALLGR	HLA-A*33:01	0.5500635315664113	0.3976278955980802	ambiguous
EVLDHKEFK	HLA-A*33:01	0.6949435412883759	0.2737800855997795	binder
EVLDRVFER	HLA-A*33:01	0.9932631492614746	0.006472258668878748	binder
EVLEYNAIGGKYNR	HLA-A*33:01	0.127494162786752	0.1106999151095141	not-binder
EVLGPHLER	HLA-A*33:01	0.9078467488288879	0.06143821873130359	binder
EVLKHLKER	HLA-A*33:01	0.9254971742630005	0.06628785962896758	binder
EVLKLLVAR	HLA-A*33:01	0.9520373463630676	0.03724227687206359	binder
EVLLRAGVSR	HLA-A*33:01	0.9040139794349671	0.057143491591244266	binder
EVLLVSSSR	HLA-A*33:01	0.920429801940918	0.05876125061884435	binder
EVLNEVNRR	HLA-A*33:01	0.7980639338493347	0.1322698794665711	binder
EVLPKPRMR	HLA-A*33:01	0.5376473367214203	0.3525471442112514	ambiguous
EVLQPLQQR	HLA-A*33:01	0.8354120492935181	0.1593001870028652	binder
EVLREGELEKR	HLA-A*33:01	0.5307446897029877	0.2645723803280875	ambiguous
EVLRHPRDWVR	HLA-A*33:01	0.11814438463479746	0.12084731651141832	not-binder
EVLSKALSQR	HLA-A*33:01	0.9202050685882568	0.034746987617316136	binder
EVLYAPRRLR	HLA-A*33:01	0.4254057064652443	0.3225380074548454	ambiguous
EVMEKLVKR	HLA-A*33:01	0.9524705290794373	0.055219721642057094	binder
EVMRILISR	HLA-A*33:01	0.9889489054679871	0.005333592434805621	binder
EVNAWLVHR	HLA-A*33:01	0.991032600402832	0.003966380238598799	binder
EVNDKRYLR	HLA-A*33:01	0.9537636995315552	0.059087579174072584	binder
EVNDRPVRR	HLA-A*33:01	0.9727315306663513	0.01784281455321769	binder
EVNIPNRR	HLA-A*33:01	0.5660365954041481	0.26512869086251206	ambiguous
EVNIPRKR	HLA-A*33:01	0.49045887142419814	0.2931517155654845	ambiguous
EVNNELANR	HLA-A*33:01	0.9603953957557678	0.02664260896563539	binder
EVNPQTRIPR	HLA-A*33:01	0.8989926099777221	0.06252966899672828	binder
EVNRLTESTYR	HLA-A*33:01	0.6454151943325996	0.3152261788280231	ambiguous
EVPELYHQR	HLA-A*33:01	0.9606398820877076	0.00822459316345191	binder
EVPKHLVGR	HLA-A*33:01	0.9345140099525452	0.04004922382426904	binder
EVQAHPFFR	HLA-A*33:01	0.953161096572876	0.012342477892668067	binder
EVQDTSGGTTALR	HLA-A*33:01	0.42534290328621865	0.28301868198439284	ambiguous
EVQEALQRASTALS	HLA-A*33:01	0.0005568861563688188	0.0010109155943483867	not-binder
EVQEQYTERL	HLA-A*33:01	0.060695128806401044	0.0944611443920603	not-binder
EVQGDRMHLR	HLA-A*33:01	0.8022305011749268	0.13290572082195376	binder
EVQGEIHLR	HLA-A*33:01	0.8206630110740661	0.1606725299154625	binder
EVQGISEHYLR	HLA-A*33:01	0.5388902798295021	0.3405178713836988	ambiguous
EVQLWDVQQQKRLR	HLA-A*33:01	0.07343369094040782	0.1424425209108022	not-binder
EVQPKHVKEAFR	HLA-A*33:01	0.4806069666519761	0.33079179953805565	ambiguous
EVQPPRVDR	HLA-A*33:01	0.5636667549610138	0.16437192049717644	ambiguous
EVQRILHQR	HLA-A*33:01	0.9738419532775879	0.004206564072907128	binder
EVQVLDDKNVR	HLA-A*33:01	0.29757850533351304	0.32640313160848966	not-binder
EVQVLDDKNVRR	HLA-A*33:01	0.30082692291689456	0.26879290276352263	not-binder
EVQVLDDKNVRRR	HLA-A*33:01	0.041550747701739964	0.07893043833629836	not-binder
EVQVVNTER	HLA-A*33:01	0.8500899910926819	0.14308944268696427	binder
EVRAVGQGVLR	HLA-A*33:01	0.609615488583222	0.3058634009539649	ambiguous
EVRGGGLTR	HLA-A*33:01	0.7584809958934784	0.2116894196570113	binder
EVRKLIIRR	HLA-A*33:01	0.8972959399223328	0.13600313180943524	binder
EVRKLMHVR	HLA-A*33:01	0.773016344755888	0.3576548130494467	binder
EVRLGGSLR	HLA-A*33:01	0.7398412704467774	0.2696922025929463	binder
EVRPDTQYTGR	HLA-A*33:01	0.4982121706008911	0.25015076037733114	ambiguous
EVRPVETLR	HLA-A*33:01	0.9497574210166931	0.026817608741109472	binder
EVRRLVIGR	HLA-A*33:01	0.9222546696662903	0.12557197643286053	binder
EVRSQLKLR	HLA-A*33:01	0.7028295904397964	0.32712180088103426	binder
EVRVANELNAR	HLA-A*33:01	0.3316149271966424	0.17799169343356006	not-binder
EVRVPVPK	HLA-A*33:01	0.17880019203294067	0.15638214621728722	not-binder
EVSTVNVRR	HLA-A*33:01	0.8697467923164368	0.08082058396658062	binder
EVTAALRER	HLA-A*33:01	0.8638944864273072	0.053100688595945425	binder
EVTDHNLHELR	HLA-A*33:01	0.7922693252563476	0.27040141927664	binder
EVVNKRFVR	HLA-A*33:01	0.9305347919464111	0.06787626639261428	binder
EVVPEPVAR	HLA-A*33:01	0.8557519316673279	0.11004776693031809	binder
EVVQITWNR	HLA-A*33:01	0.9845963716506958	0.006837999262406315	binder
EVVYRFTAR	HLA-A*33:01	0.9742402076721192	0.02324628875430714	binder
EVWKGIKKR	HLA-A*33:01	0.9737565040588378	0.014718018691441265	binder
EVWPHSTER	HLA-A*33:01	0.9709803819656372	0.027729953376900294	binder
EVYDIAFSR	HLA-A*33:01	0.9931819319725037	0.0055249350765271795	binder
EVYKELRLR	HLA-A*33:01	0.7297266900539399	0.3105327598055122	binder
EVYPVGIFQKR	HLA-A*33:01	0.9284469485282898	0.043263837061686135	binder
EVYTRLKSR	HLA-A*33:01	0.9778366088867188	0.011577034761783405	binder
EVYVPHPR	HLA-A*33:01	0.6858619369566441	0.3340442765620945	binder
EWRDKLRPR	HLA-A*33:01	0.9453101992607117	0.031346082535246116	binder
EWTSKLWHR	HLA-A*33:01	0.9567808389663697	0.03672432563329311	binder
EWWHRTIQR	HLA-A*33:01	0.9816356778144837	0.026203151671656256	binder
EYAADIFYSR	HLA-A*33:01	0.8236464202404022	0.2053785167210588	binder
EYAEFQYRR	HLA-A*33:01	0.908543062210083	0.11226206495557935	binder
EYAERPEVAR	HLA-A*33:01	0.8153411030769349	0.07021770034244584	binder
EYAEYIYQR	HLA-A*33:01	0.9205127477645874	0.06925582070343089	binder
EYAGLKVAR	HLA-A*33:01	0.9447667121887207	0.02453628333552617	binder
EYAHTRYFR	HLA-A*33:01	0.9732906222343445	0.015511051435235096	binder
EYAKLLAKR	HLA-A*33:01	0.942926549911499	0.037216662600495005	binder
EYFADMERHR	HLA-A*33:01	0.8163102984428405	0.16636106512817694	binder
EYFADMKRHR	HLA-A*33:01	0.8311372995376587	0.12832787483264183	binder
EYFKYKSMR	HLA-A*33:01	0.9548888206481934	0.0431774236624038	binder
EYFPTKNRQR	HLA-A*33:01	0.9562254667282104	0.022122243783941137	binder
EYFSDLPPR	HLA-A*33:01	0.8930708408355713	0.07099223943068327	binder
EYFSPVGYNR	HLA-A*33:01	0.9871427059173584	0.004139334615512091	binder
EYFTLQIRGRER	HLA-A*33:01	0.12746072768000935	0.2320103131903999	not-binder
EYHKFLIGK	HLA-A*33:01	0.6880842089653015	0.17107364304598605	binder
EYHWRKHLR	HLA-A*33:01	0.9584737658500672	0.05510428274080347	binder
EYIEARVTK	HLA-A*33:01	0.6144691467285156	0.1758441482179289	binder
EYIELHRKR	HLA-A*33:01	0.917070734500885	0.11719490736620308	binder
EYIFLAVGR	HLA-A*33:01	0.9686792612075805	0.02175270336281856	binder
EYIHDFNRR	HLA-A*33:01	0.8923292040824891	0.13366410756019056	binder
EYIHSKNFIHR	HLA-A*33:01	0.7751656651496888	0.31729552219660484	binder
EYIKNWRPR	HLA-A*33:01	0.9761470079421997	0.025076039760342558	binder
EYIKTWRPR	HLA-A*33:01	0.9806863784790039	0.01591455477374124	binder
EYILPGSRER	HLA-A*33:01	0.8605234503746033	0.06226470437754643	binder
EYIQMSGRAGR	HLA-A*33:01	0.4972158715128899	0.36540645004341027	ambiguous
EYIQQLRSR	HLA-A*33:01	0.9395965695381164	0.055116726535742594	binder
EYISSDGSYAR	HLA-A*33:01	0.5528222813794855	0.3969330695153549	ambiguous
EYISTEFNR	HLA-A*33:01	0.9594148755073547	0.013625416961506563	binder
EYKDIFIRH	HLA-A*33:01	0.10550495684146881	0.046314995272366564	not-binder
EYKDPENILHR	HLA-A*33:01	0.7058749943971634	0.33513687481364557	binder
EYKDPGKMIR	HLA-A*33:01	0.7599136099219322	0.3575426352395	binder
EYKELLQRR	HLA-A*33:01	0.8797575235366821	0.17929907033762624	binder
EYKEPESTLR	HLA-A*33:01	0.7595436446368694	0.372701245774599	binder
EYKMILVVR	HLA-A*33:01	0.8386487007141114	0.05978835634327577	binder
EYKPHSIPLR	HLA-A*33:01	0.8968534946441651	0.1438836003290655	binder
EYLDMKNTR	HLA-A*33:01	0.9365634083747864	0.05686320321852515	binder
EYLEFRRER	HLA-A*33:01	0.9668988466262818	0.0300431804510974	binder
EYLEKKNFIHR	HLA-A*33:01	0.7871596544981003	0.3066851333161171	binder
EYLESKQFLHR	HLA-A*33:01	0.6965694785118103	0.23890850202075134	binder
EYLHGKGIIHR	HLA-A*33:01	0.6895452812314034	0.333848535124391	binder
EYLHKAVFR	HLA-A*33:01	0.9549091100692749	0.03220707445157482	binder
EYLHNYGIVHR	HLA-A*33:01	0.6906964108347893	0.31302543436881847	binder
EYLHRFYGR	HLA-A*33:01	0.9593966841697693	0.05846834224376031	binder
EYLHSQGVVHR	HLA-A*33:01	0.6649051263928414	0.33675813743207195	ambiguous
EYLHSRDVVYR	HLA-A*33:01	0.5402472451329231	0.27082680084642363	ambiguous
EYLKLGYVSR	HLA-A*33:01	0.9505594611167908	0.04493283005929114	binder
EYLKNIIYR	HLA-A*33:01	0.9796859979629516	0.014782983132873618	binder
EYLNYEDGKFSK	HLA-A*33:01	0.21757224276661874	0.2101975588289548	not-binder
EYLNYEDGKFSKSR	HLA-A*33:01	0.015217306121485308	0.012640420643721008	not-binder
EYLPYAGIFHER	HLA-A*33:01	0.45664804144762455	0.3190248454089117	ambiguous
EYLQIPPVSR	HLA-A*33:01	0.8503680229187012	0.2006571061474474	binder
EYLQRYHIIHR	HLA-A*33:01	0.6512606613570824	0.38907171109288924	ambiguous
EYLRWKQER	HLA-A*33:01	0.9811083674430847	0.01260492152352029	binder
EYLSLETTR	HLA-A*33:01	0.8757435441017151	0.12025802644406705	binder
EYMEHVYLIHR	HLA-A*33:01	0.6851226538419724	0.33123894476655796	binder
EYMEKIKQR	HLA-A*33:01	0.9496459364891052	0.054583522651640265	binder
EYMEVRERIHR	HLA-A*33:01	0.5671684306114912	0.35131573292053414	ambiguous
EYMGNAGRKER	HLA-A*33:01	0.3240252283401787	0.32322176359354476	not-binder
EYMRVISQR	HLA-A*33:01	0.9850276112556458	0.011782385376804748	binder
EYNAIGGKYNR	HLA-A*33:01	0.5467532172624487	0.317579477685584	ambiguous
EYNVRVASR	HLA-A*33:01	0.9166925311088562	0.06667150388161264	binder
EYRASLQQR	HLA-A*33:01	0.7960161924362182	0.27417294758249583	binder
EYRDMRDGFR	HLA-A*33:01	0.8495007812976837	0.24197251785421298	binder
EYREKIETELR	HLA-A*33:01	0.49120591431856153	0.35432775931904287	ambiguous
EYRKYIHSR	HLA-A*33:01	0.9785877466201782	0.027034445203899575	binder
EYRQSLHTYLR	HLA-A*33:01	0.3884970284518204	0.21773372157563936	not-binder
EYRSEQSVKLR	HLA-A*33:01	0.17190194178838283	0.24223502553269752	not-binder
EYSHRMWGR	HLA-A*33:01	0.9661277055740356	0.027381195908560873	binder
EYTINIHKR	HLA-A*33:01	0.8676631927490235	0.191718389628556	binder
EYVDPNNIFGNR	HLA-A*33:01	0.7746351897716522	0.252118224410872	binder
EYVDRLSKR	HLA-A*33:01	0.964288854598999	0.031553627163324084	binder
EYVDVVFANR	HLA-A*33:01	0.984213399887085	0.006421051537404007	binder
EYVETVTSR	HLA-A*33:01	0.9735340356826783	0.007657258835322179	binder
EYVGPRLSR	HLA-A*33:01	0.8998035192489624	0.08537012952443696	binder
EYVNIQTFR	HLA-A*33:01	0.9776798486709595	0.0228863771626953	binder
EYVPETVYR	HLA-A*33:01	0.919495952129364	0.03860903285777315	binder
EYWDRQRNR	HLA-A*33:01	0.9261194944381714	0.07667432075292949	binder
EYYKHPISR	HLA-A*33:01	0.9527126789093018	0.03582055482046697	binder
EYYSFYDDRQKR	HLA-A*33:01	0.0489487839805534	0.0562234608138278	not-binder
FAPYNKPSL	HLA-A*33:01	0.04412973593571223	0.040605918633986694	not-binder
FDFSTRFITR	HLA-A*33:01	0.8830699563026428	0.06115145219006708	binder
FDYSRSDYEHSR	HLA-A*33:01	0.031048056240251753	0.01678726748824202	not-binder
FEDYLNAESRVNR	HLA-A*33:01	0.031716741061609356	0.051090078763995336	not-binder
FELDLVTLRSE	HLA-A*33:01	0.00261977748850768	0.00506878402349916	not-binder
FERIAGEASR	HLA-A*33:01	0.24637674763798714	0.11644520643647757	not-binder
FEVDTVAP	HLA-A*33:01	7.715096138154465e-05	0.0001537252226393374	not-binder
FFGERRIPR	HLA-A*33:01	0.9498080968856811	0.033689751853715665	binder
FFNDRPWRR	HLA-A*33:01	0.9694094300270081	0.021631275120017703	binder
FHSTQWLR	HLA-A*33:01	0.14137861430644988	0.1233554836218482	not-binder
FIEGDYKTIAKER	HLA-A*33:01	0.005479289319191593	0.005107711918782136	not-binder
FKEEGVLR	HLA-A*33:01	0.1794010595418513	0.22834130799833077	not-binder
FLFVPPQFR	HLA-A*33:01	0.9178523778915405	0.02653289895517458	binder
FPGAPSSQVADV	HLA-A*33:01	0.0019605380461243716	0.0038657674445203467	not-binder
FTLDINTAYAR	HLA-A*33:01	0.5043244052678346	0.3157206988967946	ambiguous
FTNKPTTFR	HLA-A*33:01	0.9681446790695191	0.02375658801447749	binder
FTRGKSALLER	HLA-A*33:01	0.29999564550817015	0.2481183954422132	not-binder
FVVGTERGR	HLA-A*33:01	0.3553844805806875	0.27800596312869663	not-binder
FYKAIQKRR	HLA-A*33:01	0.8606533646583557	0.21515835284816281	binder
FYKDGRIVQSR	HLA-A*33:01	0.49908357933163644	0.2950376933943582	ambiguous
GASLLSNMSR	HLA-A*33:01	0.43262881562113764	0.26733253745216756	ambiguous
GDAKSVFHTR	HLA-A*33:01	0.2128497116267681	0.18313760312277033	not-binder
GDDFLRRSSSR	HLA-A*33:01	0.009129145521728787	0.010599821507839387	not-binder
GDRVDSWTPFYQR	HLA-A*33:01	0.004872919780181384	0.009500860060241742	not-binder
GEVPLTPT	HLA-A*33:01	9.91437928679062e-06	1.283326335604741e-05	not-binder
GFLYRKTDFYR	HLA-A*33:01	0.02345810270529025	0.018179417673877426	not-binder
GGIAGIFNWAV	HLA-A*33:01	1.5532913834270801e-06	1.8500322507661078e-06	not-binder
GGLPERSVSL	HLA-A*33:01	6.93476885032851e-05	8.122603030098301e-05	not-binder
GLGLVLER	HLA-A*33:01	0.007637261621130165	0.006228613140276441	not-binder
GSKKSDYIKLYVRR	HLA-A*33:01	1.6048684104363035e-06	1.4235305267697225e-06	not-binder
GTYLATFHQR	HLA-A*33:01	0.8980446338653565	0.08329646725541827	binder
GVMSPPLSR	HLA-A*33:01	0.5343912482261658	0.11994207896185662	ambiguous
GVWTYDDATKTF	HLA-A*33:01	0.00158783180595492	0.001711282060346262	not-binder
HAKAVVSLR	HLA-A*33:01	0.9282674670219422	0.08211593735360724	binder
HAKGLHIPRL	HLA-A*33:01	0.05584112039559841	0.10341153450970807	not-binder
HALELVVSR	HLA-A*33:01	0.9511839747428894	0.027646392312941373	binder
HANPRLWLR	HLA-A*33:01	0.9485432147979737	0.043651893235745545	binder
HAQLLEQHR	HLA-A*33:01	0.6807006001472473	0.24927885298452632	binder
HAQSIGMNR	HLA-A*33:01	0.7628592997789383	0.2691669478345538	binder
HAREIFDSR	HLA-A*33:01	0.9249593019485474	0.08042508739237571	binder
HARYILTNR	HLA-A*33:01	0.8959410548210144	0.08754149446397815	binder
HAWEPTGTR	HLA-A*33:01	0.9006860613822937	0.04202316280401589	binder
HFIELDENRQR	HLA-A*33:01	0.5774256706237793	0.3907289018883814	ambiguous
HFKKPGLTGR	HLA-A*33:01	0.9152934670448303	0.06432479135423948	binder
HFNAPSHIR	HLA-A*33:01	0.8700504541397095	0.11451407123839494	binder
HFNAPSHVR	HLA-A*33:01	0.8784552574157715	0.11838098153116419	binder
HIFRPQIER	HLA-A*33:01	0.8128673493862152	0.2332408604314507	binder
HIIEKDKITTR	HLA-A*33:01	0.6260215491056442	0.2980653842344345	ambiguous
HINTVFVLR	HLA-A*33:01	0.9557340979576111	0.03897245700730136	binder
HIQEIRTLR	HLA-A*33:01	0.8693282842636109	0.1009882544513385	binder
HLLDPSSFTGR	HLA-A*33:01	0.5319210678339005	0.3155144754189011	ambiguous
HLLEKSNIYSK	HLA-A*33:01	0.19356699883937836	0.29909135765751577	not-binder
HLPETKFSEL	HLA-A*33:01	0.09424266480782535	0.10979217118668134	not-binder
HLQDLSGRISR	HLA-A*33:01	0.4940443456172943	0.29429412913208575	ambiguous
HLRDFNFSR	HLA-A*33:01	0.974360978603363	0.02310740282486024	binder
HNLNIMIKR	HLA-A*33:01	0.8276535749435425	0.15540230325041168	binder
HNQGPVIKR	HLA-A*33:01	0.4695919491350651	0.36414966557768086	ambiguous
HNQRPTFR	HLA-A*33:01	0.19901169156655668	0.22216666534141497	not-binder
HNTMPSQFR	HLA-A*33:01	0.7144408166408539	0.21887850931643932	binder
HSFRPAYR	HLA-A*33:01	0.424452279729303	0.334275615282133	ambiguous
HSKGFGFVR	HLA-A*33:01	0.8530711174011231	0.1648689407222622	binder
HSLAPMYYR	HLA-A*33:01	0.9315070986747742	0.015384288869766139	binder
HSLPPIARR	HLA-A*33:01	0.6833844602108001	0.18336602658562504	binder
HSMALIHNR	HLA-A*33:01	0.9703166961669922	0.035684922118775476	binder
HSMDFVAYR	HLA-A*33:01	0.985577666759491	0.009658286214390582	binder
HSRVILQGR	HLA-A*33:01	0.7541476011276245	0.18566141686989615	binder
HTFDHINKR	HLA-A*33:01	0.9928590536117554	0.004661450085538004	binder
HTKAVNVVRF	HLA-A*33:01	0.3109782754247135	0.3638698301054213	not-binder
HTLEPLIPR	HLA-A*33:01	0.9190328121185303	0.09158151243172712	binder
HTLKRDVLR	HLA-A*33:01	0.8394174814224243	0.0852646248883333	binder
HTMDPQLRLLLEV	HLA-A*33:01	0.1094111094006955	0.21461517125601587	not-binder
HTRTPPIIHR	HLA-A*33:01	0.9093096613883972	0.06895076297812093	binder
HVFLRTTGR	HLA-A*33:01	0.9744371771812439	0.00989009659980319	binder
HVHEPNPLR	HLA-A*33:01	0.7828992366790771	0.17830649820570765	binder
HVYDGKFLAR	HLA-A*33:01	0.9863871812820435	0.009848851096022326	binder
HYIQLGTVYR	HLA-A*33:01	0.959174633026123	0.039839555281689386	binder
HYWVPAKR	HLA-A*33:01	0.5254315823316574	0.23786539411559873	ambiguous
HYYDGTIFHR	HLA-A*33:01	0.9900448560714722	0.011950253538478594	binder
IAAVPPQYR	HLA-A*33:01	0.6190927028656006	0.22786799150888687	binder
IADGGKKLR	HLA-A*33:01	0.14664332217071205	0.18572598971322773	not-binder
IAFAPNLGR	HLA-A*33:01	0.822647500038147	0.14906369261022634	binder
IAGRDITR	HLA-A*33:01	0.018175164070225947	0.020135523005451666	not-binder
IAKFVDGEWYR	HLA-A*33:01	0.2163480614311993	0.28613559403645794	not-binder
IAKPGWKNSIR	HLA-A*33:01	0.07653863718733192	0.09447592846723779	not-binder
IALTDNALIAR	HLA-A*33:01	0.09682569466531277	0.07799370490069933	not-binder
IAPTGHSL	HLA-A*33:01	0.002547913762077769	0.004348139861573577	not-binder
IAQARIFPR	HLA-A*33:01	0.9163701057434082	0.06464136293619539	binder
IARDRALEGR	HLA-A*33:01	0.4580185651779175	0.2764158704658911	ambiguous
IARELAEDDSILK	HLA-A*33:01	0.06344769328134134	0.12350779602982169	not-binder
IDEVRTGTYR	HLA-A*33:01	0.2927475467324257	0.12610151897728147	not-binder
IDRTIDQIRG	HLA-A*33:01	0.002438146690110443	0.0018102894787326955	not-binder
IEGDYKTIAKER	HLA-A*33:01	0.06096535471806419	0.09501146955767331	not-binder
IFETIVNNR	HLA-A*33:01	0.9291257262229919	0.042181331744530114	binder
IFKEREEDLR	HLA-A*33:01	0.7125607669353485	0.16531760079135627	binder
IFKGVFVHR	HLA-A*33:01	0.983092474937439	0.009782541956209038	binder
IFKPRFAMR	HLA-A*33:01	0.9653261184692383	0.022463900930334048	binder
IFQSISFNR	HLA-A*33:01	0.9807230114936829	0.008519012378162372	binder
IFYTAIVNR	HLA-A*33:01	0.9221415400505066	0.05861230848659256	binder
IIAERHFDHLR	HLA-A*33:01	0.14223289568908512	0.13342538175108795	not-binder
IIHEIAVLEL	HLA-A*33:01	0.012401539329221122	0.019912191495844417	not-binder
IIRDRQEVR	HLA-A*33:01	0.667864853143692	0.26335188913060925	binder
ILAFREKEWQR	HLA-A*33:01	0.0723237177822739	0.09699556386180212	not-binder
ILGPPGPRGA	HLA-A*33:01	0.0026829852377659334	0.004909499542073411	not-binder
ILKTGGGFQR	HLA-A*33:01	0.9062400698661804	0.04149664883555476	binder
ILNSHCFAR	HLA-A*33:01	0.9445500612258911	0.03703440254892064	binder
ILQILSLNR	HLA-A*33:01	0.5053958535194397	0.13094378956638908	ambiguous
IMAELLTGR	HLA-A*33:01	0.8321040749549866	0.11190386566504607	binder
INKDVTHPR	HLA-A*33:01	0.8057679831981659	0.18730581918516853	binder
INKPDGTFLLR	HLA-A*33:01	0.20809767283499242	0.30248225302211346	not-binder
INRPADVIQAR	HLA-A*33:01	0.05810451926663518	0.08813452319020433	not-binder
INRPIIVFR	HLA-A*33:01	0.7305028557777404	0.1617899252993832	binder
INYDLPTNR	HLA-A*33:01	0.7689824819564819	0.14124451050941775	binder
IPLAPNTGR	HLA-A*33:01	0.39533556625247	0.27118008276094235	ambiguous
IPRIRIETR	HLA-A*33:01	0.23852259591221808	0.1991680720240471	not-binder
IPRTPSSFR	HLA-A*33:01	0.6294620871543884	0.2232984086846239	binder
IPYDQSPGPK	HLA-A*33:01	0.009219392422164675	0.011280836022992858	not-binder
IPYTPAMQR	HLA-A*33:01	0.4557284593582153	0.28090500444321204	ambiguous
IRDATDLR	HLA-A*33:01	0.017320932168513537	0.020656404498282988	not-binder
ISKEVLAGR	HLA-A*33:01	0.7821001827716827	0.24594633165823282	binder
ISPSRTEAL	HLA-A*33:01	0.0017280338165505782	0.0015756039713206913	not-binder
ISPTGHSL	HLA-A*33:01	0.001097332738811474	0.0015323582748654637	not-binder
ITPTGTHPL	HLA-A*33:01	0.004632631668937392	0.003747417949741394	not-binder
ITYLMEHKR	HLA-A*33:01	0.8917526125907898	0.07659153622981536	binder
IVKGPRGTLR	HLA-A*33:01	0.8036345958709716	0.1177596957408272	binder
IVKPPASAR	HLA-A*33:01	0.8496973991394043	0.15951937335250602	binder
IVKPVKVSAPR	HLA-A*33:01	0.1330292783677578	0.11845709503759552	not-binder
IVNENLVERF	HLA-A*33:01	0.1000258335028775	0.1720530406808148	not-binder
IVNENLVER	HLA-A*33:01	0.6524866282939911	0.17187059524760473	binder
IVNHPKVGR	HLA-A*33:01	0.7535096824169158	0.17488111304982298	binder
IVRPPESGLGR	HLA-A*33:01	0.1582707514986396	0.12993486768529072	not-binder
IYFHDRVG	HLA-A*33:01	0.0003126426334347343	0.00024906915495999333	not-binder
IYKAISSNR	HLA-A*33:01	0.9783072829246521	0.020023611552194235	binder
IYLDKMITR	HLA-A*33:01	0.9483017444610595	0.039314176237339876	binder
IYLPPEASSQR	HLA-A*33:01	0.21973584700608625	0.24976258676445784	not-binder
IYQDSFEQR	HLA-A*33:01	0.8888320922851562	0.09985678550098677	binder
IYQYMEEIYHR	HLA-A*33:01	0.4558093686355278	0.3004599607256567	ambiguous
IYSGYIRNR	HLA-A*33:01	0.8870742440223693	0.05757718371548307	binder
KAPAPRPSL	HLA-A*33:01	0.0011830319981527282	0.0007784372760545696	not-binder
KFEDYLNAESRVNR	HLA-A*33:01	0.018741849018260835	0.03453582987840763	not-binder
KKSDYIKLYVRR	HLA-A*33:01	0.00409226317788125	0.0062445663966624486	not-binder
KPSNIFISR	HLA-A*33:01	0.4957484841346741	0.2642548433152931	ambiguous
KSDFKKYVENR	HLA-A*33:01	0.006642758005182259	0.005791466093888159	not-binder
LAAEPKVNR	HLA-A*33:01	0.6750518202781677	0.10589419821218762	binder
LAAVREAER	HLA-A*33:01	0.3648397520184517	0.2642145939963962	not-binder
LAHVGPRLR	HLA-A*33:01	0.1417185042053461	0.0935392023914527	not-binder
LALLGNHLK	HLA-A*33:01	0.013095509796403348	0.012946763921057071	not-binder
LALLPPQAR	HLA-A*33:01	0.4984931468963623	0.1074923635845182	ambiguous
LALNIIQNR	HLA-A*33:01	0.7034601449966431	0.16067607452107255	binder
LAPTDVKEL	HLA-A*33:01	0.00010576328102516186	0.00011302923830611405	not-binder
LAQAWIAQR	HLA-A*33:01	0.9273879289627075	0.06334633290527428	binder
LAQFHFTNR	HLA-A*33:01	0.9267307162284851	0.02445783983785269	binder
LAQGDSLAAR	HLA-A*33:01	0.34352764263749125	0.2779824991621458	not-binder
LARDVYVGR	HLA-A*33:01	0.806624686717987	0.09145986157990878	binder
LARLRQEL	HLA-A*33:01	4.568267455340447e-05	8.630513188235768e-05	not-binder
LAWEHERF	HLA-A*33:01	0.0006394087335138465	0.0010887540690855085	not-binder
LDLEDTQIPTSR	HLA-A*33:01	0.08207192718982696	0.08691217398474409	not-binder
LDTNLPANR	HLA-A*33:01	0.37273736149072645	0.20974547113839573	not-binder
LEELNERYR	HLA-A*33:01	0.24502427950501443	0.23434421192256188	not-binder
LFKEPNAEGR	HLA-A*33:01	0.7108597658574581	0.33599089756788514	binder
LFKSKAYER	HLA-A*33:01	0.8992000222206116	0.1339709774033644	binder
LFRGRISER	HLA-A*33:01	0.8773379683494568	0.09110374789880096	binder
LFRPVASQLPR	HLA-A*33:01	0.25634985230863094	0.2592106309403963	not-binder
LHIGSAHNR	HLA-A*33:01	0.3755409181118011	0.23416304061564563	not-binder
LINNKIANR	HLA-A*33:01	0.7734617531299591	0.15713053969979898	binder
LKKPIYQR	HLA-A*33:01	0.03883318419393618	0.04647503415275861	not-binder
LLKPPHPHHR	HLA-A*33:01	0.3484398849308491	0.26006050028945743	not-binder
LLQEKRFLR	HLA-A*33:01	0.8221025705337525	0.18149703521674826	binder
LMFDKTTNR	HLA-A*33:01	0.9776644349098206	0.01018352960057737	binder
LMNIHVTPR	HLA-A*33:01	0.9431451916694641	0.020283022714882436	binder
LNAESRVNR	HLA-A*33:01	0.6284256100654602	0.15791593630032894	binder
LNIPFETLKDRLSR	HLA-A*33:01	0.0006055904092136189	0.0006112415366845544	not-binder
LNQGEGTIRSR	HLA-A*33:01	0.01389882611692883	0.011179325150529312	not-binder
LNSSPITTR	HLA-A*33:01	0.7224473059177399	0.22598997891432632	binder
LNSVPSILR	HLA-A*33:01	0.4740414559841156	0.2633354883995807	ambiguous
LNYVPFAER	HLA-A*33:01	0.8195933699607849	0.12438249169340723	binder
LPEEAVGHAR	HLA-A*33:01	0.06382850767113268	0.06076966345443538	not-binder
LPISRENL	HLA-A*33:01	0.0009176346026985805	0.001810898489931557	not-binder
LPKAVDDKQLR	HLA-A*33:01	0.05285751363262534	0.08368429814273672	not-binder
LPLQRSAAR	HLA-A*33:01	0.49422996109351514	0.2569738797876662	ambiguous
LPLSPASTR	HLA-A*33:01	0.342145511507988	0.2168357861698066	not-binder
LPQGHFQER	HLA-A*33:01	0.3455561712384224	0.20332431288887862	not-binder
LPWVPPDTKL	HLA-A*33:01	0.0002427685522320644	0.0003445728502901647	not-binder
LPWVPPHLR	HLA-A*33:01	0.6131579577922821	0.144065408746546	binder
LPYTPNNR	HLA-A*33:01	0.20262184201274067	0.25670306483966715	not-binder
LSNIPWRR	HLA-A*33:01	0.1759901076555252	0.21182836475204964	not-binder
LSNRPIMFR	HLA-A*33:01	0.8642300128936767	0.07361064223859291	binder
LSYQPVAQR	HLA-A*33:01	0.8711631059646606	0.04603014797281428	binder
LTKDHYIER	HLA-A*33:01	0.8932719469070435	0.07454094517204266	binder
LTKEEDLAALR	HLA-A*33:01	0.4975191690027714	0.35156431570307856	ambiguous
LTKHTKFVR	HLA-A*33:01	0.7206527173519135	0.24466945193880302	binder
LTQYRVSLR	HLA-A*33:01	0.8311450004577636	0.16869799087136805	binder
LVADYLEFQKNR	HLA-A*33:01	0.1618390282150358	0.18148722417097246	not-binder
LVATHDYYR	HLA-A*33:01	0.7809438467025757	0.13324359537493116	binder
LVKPVTINVGR	HLA-A*33:01	0.4390750989317894	0.2872393470594361	ambiguous
LVREIRQYR	HLA-A*33:01	0.7719461679458618	0.3073678820039951	binder
LVVTKIFQK	HLA-A*33:01	0.07973314507398754	0.06473846912322005	not-binder
LYQIITVER	HLA-A*33:01	0.7524984955787659	0.1300536048176179	binder
LYRHFDETVNR	HLA-A*33:01	0.19833853059656975	0.19748911006382763	not-binder
LYRKMEIYR	HLA-A*33:01	0.8924333095550537	0.11861430417622953	binder
MALLLSVLR	HLA-A*33:01	0.8595892667770386	0.04457318230311459	binder
MAPERVASL	HLA-A*33:01	0.1836540459189564	0.16331247813414201	not-binder
MAYVPVSR	HLA-A*33:01	0.5657586514949798	0.24507042791523262	ambiguous
MDAKSLTAWSR	HLA-A*33:01	0.11551314443349839	0.08518502509961051	not-binder
MFAERLAKR	HLA-A*33:01	0.9422839879989624	0.02820754237247871	binder
MFEYLAPPR	HLA-A*33:01	0.7191927015781403	0.2304833113604458	binder
MFLSFPTTK	HLA-A*33:01	0.5449766591191292	0.29427739781257706	ambiguous
MFRAAAPGQLR	HLA-A*33:01	0.39191440562426577	0.3300841726897366	ambiguous
MIKGKTPEEIR	HLA-A*33:01	0.04916220942050131	0.05140171288007377	not-binder
MLKPALEPR	HLA-A*33:01	0.843474018573761	0.11232615484486089	binder
MLLRLFLAM	HLA-A*33:01	0.013372911732744797	0.018389318406883817	not-binder
MLRLPTVFR	HLA-A*33:01	0.9555562853813171	0.021082060069021524	binder
MLWERLSSTKR	HLA-A*33:01	0.4654986891895533	0.37257170608253787	ambiguous
MLYGLIHAR	HLA-A*33:01	0.9546902656555176	0.03467256174269296	binder
MNFNPIISR	HLA-A*33:01	0.9402182340621948	0.08249878811947864	binder
MNYDPNQRPFFR	HLA-A*33:01	0.1824386265128851	0.17646176848711528	not-binder
MPKDIQLAR	HLA-A*33:01	0.6745935261249543	0.212062187030186	binder
MSMEISIHR	HLA-A*33:01	0.9573885798454285	0.015600431899665795	binder
MTILQTYFR	HLA-A*33:01	0.973436439037323	0.020026073679796242	binder
MTIMEDYFAYR	HLA-A*33:01	0.6460146501660347	0.29603264148089264	ambiguous
MTLSPSYR	HLA-A*33:01	0.33394714519381524	0.28714672275999165	not-binder
MTNLPAVGR	HLA-A*33:01	0.9382995963096619	0.05798718352287861	binder
MTNTPVVVR	HLA-A*33:01	0.8715784668922424	0.15048169124936303	binder
MTSVPVKER	HLA-A*33:01	0.9187665939331054	0.033444840930256965	binder
MVKPTPGLTPR	HLA-A*33:01	0.7206253826618194	0.21925818233946784	binder
MVLAHVTNR	HLA-A*33:01	0.9639956831932068	0.023315827293674807	binder
MVLPSRLHWIR	HLA-A*33:01	0.13117876648902893	0.1855172122613519	not-binder
MVMDKKHFK	HLA-A*33:01	0.625906103849411	0.2573182206596776	ambiguous
MVNVPKTR	HLA-A*33:01	0.37557135298848154	0.19720400347305164	not-binder
MVNVPKTRR	HLA-A*33:01	0.8800782561302185	0.09364713919167471	binder
MVQNRVFLR	HLA-A*33:01	0.9789037942886353	0.015772978679363513	binder
MVVPAALKVVR	HLA-A*33:01	0.2587697759270668	0.24456359978375458	not-binder
MYKDGDSVLQR	HLA-A*33:01	0.5026277720928192	0.1909289353638698	ambiguous
MYPDYFAKR	HLA-A*33:01	0.9504888772964477	0.023040260572397074	binder
MYREYIRNR	HLA-A*33:01	0.8513546228408814	0.22045278415099775	binder
MYRNEFTAWYR	HLA-A*33:01	0.39496453531319275	0.2252346295641656	ambiguous
NAESRVNR	HLA-A*33:01	0.10209517981857061	0.10967493744967516	not-binder
NAFKTWNR	HLA-A*33:01	0.39087994683068245	0.311459948373362	ambiguous
NAGRLFHYR	HLA-A*33:01	0.8238486349582672	0.22457708373022595	binder
NAIKWNFTK	HLA-A*33:01	0.7370615571737289	0.27963150561607025	binder
NAIVWKIKR	HLA-A*33:01	0.8304211497306824	0.1033060604534261	binder
NAKALSTLR	HLA-A*33:01	0.8889594197273254	0.07841090419636022	binder
NAKPVSILR	HLA-A*33:01	0.9218661069869996	0.06831697587994207	binder
NALLRDPYALR	HLA-A*33:01	0.1487308755517006	0.13339810971337965	not-binder
NALLVQHER	HLA-A*33:01	0.7962259411811828	0.1412769303657967	binder
NALLVVKHR	HLA-A*33:01	0.6815730810165406	0.17952974528100576	binder
NALQPSIKFVR	HLA-A*33:01	0.07783761174650863	0.08368947262456435	not-binder
NALQQVVAR	HLA-A*33:01	0.702963924407959	0.21591204673758527	binder
NALQRAVER	HLA-A*33:01	0.867374837398529	0.09679813806853751	binder
NALRLSVGR	HLA-A*33:01	0.8945381879806519	0.07556397243132627	binder
NALTLPHNR	HLA-A*33:01	0.7874296188354493	0.1206680567209038	binder
NAMLPFHHR	HLA-A*33:01	0.9583555340766907	0.02460292955448804	binder
NANLPSSLR	HLA-A*33:01	0.8835034608840943	0.04337495282768175	binder
NANVPQIR	HLA-A*33:01	0.07293777633458376	0.058319816933478694	not-binder
NAPLVHATL	HLA-A*33:01	0.02144993202527985	0.024420645808283525	not-binder
NAPWAVTSL	HLA-A*33:01	0.09417430190369487	0.090538232002808	not-binder
NAQAPCWGR	HLA-A*33:01	0.9605686068534851	0.039272249453196004	binder
NAQGPLYEQR	HLA-A*33:01	0.6304631114006043	0.23376227143095285	binder
NAQNWGMQR	HLA-A*33:01	0.9184611320495606	0.08641538989885979	binder
NARDTVFYR	HLA-A*33:01	0.9771702647209167	0.018835660654503632	binder
NARITDLR	HLA-A*33:01	0.01187600075500086	0.0073962684545995395	not-binder
NATVPLLGR	HLA-A*33:01	0.8320469617843628	0.05793018997938428	binder
NDFVPPAPR	HLA-A*33:01	0.6539364159107208	0.27296894169890973	binder
NFAELKIKR	HLA-A*33:01	0.8653702020645142	0.1394991690926171	binder
NFAELKIKRLR	HLA-A*33:01	0.3074920294107869	0.2634447988782887	not-binder
NFATPFHGHVGR	HLA-A*33:01	0.2090183451771736	0.14610018475452885	not-binder
NFIDIQFPK	HLA-A*33:01	0.9059542179107666	0.04018310332988764	binder
NFIDVIITR	HLA-A*33:01	0.9820174098014831	0.01221740793084604	binder
NFIEGDYKTIAKER	HLA-A*33:01	0.03469158075240557	0.04350318492984678	not-binder
NFKSPVKTIR	HLA-A*33:01	0.7193913329218049	0.36073665529531207	binder
NFLKRMSGMIR	HLA-A*33:01	0.2990266249795127	0.30070371391258705	not-binder
NFMLIITHR	HLA-A*33:01	0.9778221249580383	0.015597466306851574	binder
NFMLRIGMNK	HLA-A*33:01	0.7910092592239379	0.08200248191947308	binder
NFNYIEFTR	HLA-A*33:01	0.9496893286705017	0.031340196768361694	binder
NFRGMYNQR	HLA-A*33:01	0.9486303329467773	0.03670182316339599	binder
NFRGSLNTYR	HLA-A*33:01	0.9559067487716675	0.06123850121242818	binder
NFYNRPILSRR	HLA-A*33:01	0.4506372332572937	0.2708527370676045	ambiguous
NGKQIYVGR	HLA-A*33:01	0.70791996717453	0.15538682258361533	binder
NGRPLEMIEPR	HLA-A*33:01	0.04907022779807448	0.04968600103763251	not-binder
NGWNRDAYSLR	HLA-A*33:01	0.353071560151875	0.33825667376717933	ambiguous
NIKDIKVNR	HLA-A*33:01	0.9775277256965638	0.01121776257909426	binder
NIKNSSVPR	HLA-A*33:01	0.9374216318130493	0.044626744454430045	binder
NILKLVVSR	HLA-A*33:01	0.8841143727302552	0.06725956243181849	binder
NILNKVVTR	HLA-A*33:01	0.8767967939376831	0.07993386623422741	binder
NILSRLANR	HLA-A*33:01	0.9280786395072937	0.062156409543163656	binder
NINDRSMLGKR	HLA-A*33:01	0.40714843915775417	0.31254559017890793	ambiguous
NINLIVQKR	HLA-A*33:01	0.8251625537872315	0.07117725253755389	binder
NIPEKTTAL	HLA-A*33:01	0.012246284497450688	0.022866845641497897	not-binder
NIRAPEWPR	HLA-A*33:01	0.9275206446647644	0.038669409028437476	binder
NIRDIDKIYVR	HLA-A*33:01	0.2621255929581821	0.1654531476779719	not-binder
NISERRTYR	HLA-A*33:01	0.9231771111488343	0.0744013441231433	binder
NKAPEYLHRFYGR	HLA-A*33:01	0.021984829700136287	0.03985709836346544	not-binder
NLAEKSTVHMR	HLA-A*33:01	0.20824189558625222	0.1329166673624622	not-binder
NLAGAEELFAR	HLA-A*33:01	0.23129971232556273	0.12730349072877875	not-binder
NLESGWGSGR	HLA-A*33:01	0.5710504367947579	0.35798275946645963	ambiguous
NLHKLLYNR	HLA-A*33:01	0.9185522317886352	0.04223174913019304	binder
NLKDPKNQGLFHR	HLA-A*33:01	0.02607768922462128	0.047149881073552384	not-binder
NLKDRDFLVQR	HLA-A*33:01	0.4714836984872818	0.26525488714188583	ambiguous
NLKEIISQR	HLA-A*33:01	0.9733240723609924	0.011178543459335546	binder
NLKPKSWVR	HLA-A*33:01	0.7286338567733764	0.24046943437837903	binder
NLKPKSWVRL	HLA-A*33:01	0.09641281898366287	0.15384398629614585	not-binder
NLKPPQAKR	HLA-A*33:01	0.7077419996261597	0.21893694063147442	binder
NLKPVWASR	HLA-A*33:01	0.8026798248291016	0.28308861285763537	binder
NLKSPAVKR	HLA-A*33:01	0.779457938671112	0.07909881548472508	binder
NLLDLKNPFFR	HLA-A*33:01	0.5483435586094856	0.2844471507474969	ambiguous
NLMELTQIYQR	HLA-A*33:01	0.44664906449615954	0.25983140964811263	ambiguous
NLQELKDLNQR	HLA-A*33:01	0.4882610857486725	0.30760168195986315	ambiguous
NLRDIDEVSSLLR	HLA-A*33:01	0.06176090333610773	0.09468232289705854	not-binder
NLRRLENNR	HLA-A*33:01	0.76033456325531	0.17582658617640493	binder
NLSAPIMSR	HLA-A*33:01	0.8666130781173706	0.09571724466406051	binder
NLWVPSRR	HLA-A*33:01	0.3950923219323158	0.32454104925647026	ambiguous
NLYELKEGR	HLA-A*33:01	0.8830800890922547	0.11216610052243908	binder
NLYFHDVGR	HLA-A*33:01	0.9277874112129212	0.06060763571992395	binder
NMFDHPIPR	HLA-A*33:01	0.9626853227615356	0.055515513477350474	binder
NMLNLLIHR	HLA-A*33:01	0.9503576159477234	0.023612077791213278	binder
NMNVIDVGR	HLA-A*33:01	0.7483127236366272	0.12914703615564563	binder
NNANVTWWR	HLA-A*33:01	0.9433789134025574	0.03803648875757359	binder
NNIDYTVHSVR	HLA-A*33:01	0.3525463219732046	0.3289582386971379	ambiguous
NNIGKFLNR	HLA-A*33:01	0.8673384070396424	0.07318912683197903	binder
NNIKLYVRR	HLA-A*33:01	0.7261845171451569	0.1974852385318184	binder
NNKEYLEFR	HLA-A*33:01	0.8547396898269654	0.17883649587750866	binder
NNKRWYFTR	HLA-A*33:01	0.92668696641922	0.07253760995690348	binder
NNLDEDLIRKLAY	HLA-A*33:01	0.016647022947629254	0.02190824808712683	not-binder
NNLDVSVTKALQH	HLA-A*33:01	9.616563911687644e-05	8.73046651415579e-05	not-binder
NNLNTLIQR	HLA-A*33:01	0.6616302162408829	0.2756500604093755	binder
NNLTAPVSR	HLA-A*33:01	0.5542648255825042	0.21158197778906357	ambiguous
NNLVIDTPR	HLA-A*33:01	0.6307316243648529	0.1617281218405428	binder
NNMGISSGINNR	HLA-A*33:01	0.3106084698345512	0.3103840074450434	not-binder
NNQSFYSNR	HLA-A*33:01	0.7495309174060821	0.21213611561404408	binder
NPFEVKVNR	HLA-A*33:01	0.832278561592102	0.1579636531872522	binder
NPNVPAYR	HLA-A*33:01	0.0874656306579709	0.047917006616930755	not-binder
NPTLSSLDVKR	HLA-A*33:01	0.002334502089797752	0.0027203158539565427	not-binder
NPWQRLVKR	HLA-A*33:01	0.6312014549970627	0.3002976086606863	ambiguous
NQDTLVPYGNR	HLA-A*33:01	0.04691814767884352	0.027398503040436457	not-binder
NSAGPYFNPR	HLA-A*33:01	0.9001101851463318	0.06279113224905306	binder
NSFTPPCQR	HLA-A*33:01	0.9573818802833557	0.0206322442170413	binder
NSLDTVLNR	HLA-A*33:01	0.8819908499717712	0.0675248569233904	binder
NSLLRENSFR	HLA-A*33:01	0.8238063812255859	0.11071873604527761	binder
NSNLITWNR	HLA-A*33:01	0.9674131751060486	0.023912182708346948	binder
NSNLIVHQR	HLA-A*33:01	0.9646725177764892	0.04599587041617878	binder
NSQKKYFGR	HLA-A*33:01	0.6443783223628998	0.26393768927498046	binder
NSREKIYNR	HLA-A*33:01	0.8813222408294678	0.11576689319157622	binder
NSWGTGWGENGYFR	HLA-A*33:01	0.008934431127272546	0.00833046892246886	not-binder
NTGNWMHIR	HLA-A*33:01	0.8794929623603821	0.06285854764488197	binder
NTIGKEEIQQR	HLA-A*33:01	0.6176177807559725	0.33721857019120466	ambiguous
NTIKHYVHR	HLA-A*33:01	0.9483877062797547	0.040748956233902275	binder
NTIKLIVGR	HLA-A*33:01	0.9815685510635376	0.009343669109818351	binder
NTILRHLGR	HLA-A*33:01	0.95002760887146	0.05163727594948803	binder
NTIQKFVSR	HLA-A*33:01	0.9289698839187622	0.10335547652715431	binder
NTLQLHRYR	HLA-A*33:01	0.9216721057891846	0.02622906855606052	binder
NTLTNIAMR	HLA-A*33:01	0.9136280655860901	0.03704169155980417	binder
NTMMRKAIR	HLA-A*33:01	0.9741250395774841	0.009095082998035606	binder
NTNDFVTLR	HLA-A*33:01	0.9777410626411438	0.011674343050035852	binder
NTQEMPWNVR	HLA-A*33:01	0.6989997208118439	0.2923195749272821	binder
NTREPKLFR	HLA-A*33:01	0.883074164390564	0.10200554507693055	binder
NTRIPEQRF	HLA-A*33:01	0.0013313670914840258	0.0016836687338050603	not-binder
NTVHDIVNR	HLA-A*33:01	0.869970953464508	0.12746723247749014	binder
NVARRIEFR	HLA-A*33:01	0.9305487513542176	0.06462202470136409	binder
NVKDKPTVER	HLA-A*33:01	0.8519587874412536	0.13776294181778945	binder
NVKELFSVR	HLA-A*33:01	0.9541447043418885	0.055800996357677844	binder
NVKFIQEKKLIGR	HLA-A*33:01	0.17129787511294126	0.34068486654368857	not-binder
NVKVDPEIQ	HLA-A*33:01	0.005092578783296631	0.007459544801042965	not-binder
NVLEFTSARKR	HLA-A*33:01	0.2810477655380964	0.16763028268358598	not-binder
NVLEKTEQR	HLA-A*33:01	0.8271296620368958	0.1579785904874291	binder
NVLGRVKGR	HLA-A*33:01	0.9088188767433166	0.07561671080217369	binder
NVLQAPLPPMR	HLA-A*33:01	0.10143896881490946	0.08207395106192979	not-binder
NVLTESARIAR	HLA-A*33:01	0.2782012468203902	0.2365301807514402	not-binder
NVQVHFTER	HLA-A*33:01	0.8772509336471558	0.040665789599064105	binder
NVRLIEVER	HLA-A*33:01	0.8153213500976563	0.06813614459894729	binder
NVRNGYGFINR	HLA-A*33:01	0.6048783898353577	0.2744249848735005	ambiguous
NWINVDPSRAR	HLA-A*33:01	0.368364576913882	0.382357541212257	ambiguous
NYAAPPSTR	HLA-A*33:01	0.8217620134353638	0.09624867196979948	binder
NYFEPPIPR	HLA-A*33:01	0.9431549072265625	0.030349621246347727	binder
NYFFYNKRLKR	HLA-A*33:01	0.19747623795701658	0.3713416420340192	not-binder
NYGPGPSLR	HLA-A*33:01	0.8165049910545349	0.17994074413836192	binder
NYIEVETGYLKSR	HLA-A*33:01	0.16699810827931288	0.21936062020879538	not-binder
NYIGSFLAR	HLA-A*33:01	0.9404364347457885	0.03248104517256281	binder
NYVNKIKNR	HLA-A*33:01	0.8810212135314941	0.11488788443639654	binder
NYYGYQGYR	HLA-A*33:01	0.9474771738052368	0.029317850281110242	binder
PDYLVPPALR	HLA-A*33:01	0.11006179377436638	0.1324483295000273	not-binder
PEEAVGHAR	HLA-A*33:01	0.11791529548063409	0.1530613986636077	not-binder
PFDITVMIR	HLA-A*33:01	0.2872492104768753	0.11346455929252351	not-binder
PKDIQLAR	HLA-A*33:01	0.008695583467488176	0.0151927602363114	not-binder
PPAHISSVR	HLA-A*33:01	0.07194161489605903	0.04020061601999818	not-binder
PQGHFQER	HLA-A*33:01	0.009682806371711195	0.01513399559634535	not-binder
PRIRIETR	HLA-A*33:01	0.003686413455216098	0.004423151408303397	not-binder
PTSPLTPT	HLA-A*33:01	3.636361585814818e-05	4.6582387591356866e-05	not-binder
PVGIFQKR	HLA-A*33:01	0.006870855594752356	0.0057657477294794654	not-binder
QAFEREVGR	HLA-A*33:01	0.9350134611129761	0.04111342122931786	binder
QAQKPSVPR	HLA-A*33:01	0.5402115106582641	0.2109904254456668	ambiguous
QARLRDDTELR	HLA-A*33:01	0.022493544162580294	0.019406467260023996	not-binder
QDTLVPYGNR	HLA-A*33:01	0.3379063934087753	0.17906720242295268	not-binder
QEFLTAAKKARAG	HLA-A*33:01	1.234842536916858e-05	2.1466831711477756e-05	not-binder
QFLERFKSSAR	HLA-A*33:01	0.21109050732920878	0.14943615808917063	not-binder
QIPEIKQTL	HLA-A*33:01	0.0037422442666866116	0.0065623085532153635	not-binder
QNLQLENLR	HLA-A*33:01	0.3801280796527863	0.22274160192902653	not-binder
QPFLKKWYR	HLA-A*33:01	0.7749759078025817	0.14060713337917663	binder
QPISSGRPALRP	HLA-A*33:01	4.705343028588681e-06	7.743720893714019e-06	not-binder
QPLSPIRNRTP	HLA-A*33:01	0.00010397649418791843	0.0001997847995096298	not-binder
QQLYWSHPR	HLA-A*33:01	0.9308558583259583	0.03948953872645049	binder
QSNLIVHQR	HLA-A*33:01	0.883484935760498	0.13287147409776928	binder
QSYDNFSYR	HLA-A*33:01	0.9769169569015503	0.01890619595877945	binder
QTKPVVVYR	HLA-A*33:01	0.949991512298584	0.05285078148821453	binder
QTKTVRVFR	HLA-A*33:01	0.925841462612152	0.03427377710058527	binder
QTYEKFLHR	HLA-A*33:01	0.9650139212608337	0.03464394565679141	binder
QVLEALNVLVNR	HLA-A*33:01	0.29862500852905216	0.3156811843860619	not-binder
QVMFRNYQR	HLA-A*33:01	0.9393044114112854	0.06883710541322968	binder
QVREICISR	HLA-A*33:01	0.9226194500923157	0.05780281409152038	binder
QYIRPVFVSR	HLA-A*33:01	0.8530264973640442	0.18072414507136972	binder
QYLDPAQRGVR	HLA-A*33:01	0.2583127174526453	0.22523741562096983	not-binder
QYMEEIYHR	HLA-A*33:01	0.8957943797111512	0.08159497865796893	binder
RDDRGLWHPYNR	HLA-A*33:01	0.02727150340715525	0.04196086063540864	not-binder
RFYYTTPNSY	HLA-A*33:01	0.004236230165406596	0.0036856196729928175	not-binder
RMLERVIGR	HLA-A*33:01	0.8769958257675171	0.10748978306193108	binder
RNLDHVYNR	HLA-A*33:01	0.8139906525611877	0.14897685300536867	binder
RVYIHPFHL	HLA-A*33:01	0.0751958298496902	0.11299029293105917	not-binder
RYRPGTVALR	HLA-A*33:01	0.5632307454943657	0.325819778278334	ambiguous
SAALRAVYR	HLA-A*33:01	0.853885042667389	0.06838629143998123	binder
SAGGSFTVR	HLA-A*33:01	0.31638091802597046	0.2819068446937847	not-binder
SAIHIRVFR	HLA-A*33:01	0.9376812934875488	0.08100190954466432	binder
SAKEQIKWSLLR	HLA-A*33:01	0.025949416104413103	0.04152495541349162	not-binder
SAKEVLSAR	HLA-A*33:01	0.9364789962768555	0.06237229942485158	binder
SAKGVSILR	HLA-A*33:01	0.7989237189292908	0.1494194498415713	binder
SALDFLHNKGIAHR	HLA-A*33:01	0.06351975938378018	0.1165888379898777	not-binder
SALIPHAR	HLA-A*33:01	0.1650509568862617	0.1906416320402357	not-binder
SALRPSTSR	HLA-A*33:01	0.7206676423549652	0.2042135686786021	binder
SANDYFSER	HLA-A*33:01	0.944242525100708	0.005562152667610484	binder
SANLIVHQR	HLA-A*33:01	0.924560034275055	0.08792939367729236	binder
SAPSRATAL	HLA-A*33:01	0.053849498909949035	0.101612977096509	not-binder
SAPVGVTAL	HLA-A*33:01	0.0236348868869527	0.038190373880095184	not-binder
SAPYGRITL	HLA-A*33:01	0.07456331801586202	0.06704159722392083	not-binder
SAWVPSHR	HLA-A*33:01	0.36543413028120997	0.36736548093871846	ambiguous
SAWYPFFR	HLA-A*33:01	0.4446664460003376	0.2955416271636377	ambiguous
SDARGVMWARQE	HLA-A*33:01	9.227844537706195e-06	1.7606527853647128e-05	not-binder
SDFKKYVENR	HLA-A*33:01	0.36557008028030397	0.10962483716422104	not-binder
SDNKIIIIHR	HLA-A*33:01	0.6164651811122894	0.29710841218425266	ambiguous
SDTYLHRVAR	HLA-A*33:01	0.6262339890003205	0.15513502618628505	binder
SDYIKLYVRR	HLA-A*33:01	0.40331405103206636	0.22376782050202196	ambiguous
SDYLELDTIKNLVK	HLA-A*33:01	0.006805092696083648	0.012439659012558755	not-binder
SFEDAKEAL	HLA-A*33:01	7.371146480181779e-05	9.784831279491028e-05	not-binder
SFFDKKRSER	HLA-A*33:01	0.8616896748542786	0.12387601593132658	binder
SFFGERRIPR	HLA-A*33:01	0.9323024749755859	0.08278420112530223	binder
SFFRREIKR	HLA-A*33:01	0.9620965003967286	0.025543843626876242	binder
SFFSPSPARKR	HLA-A*33:01	0.40267256200313567	0.2569236965118181	ambiguous
SFQDNLHNR	HLA-A*33:01	0.8971686244010926	0.07755925489715149	binder
SFQRRWITR	HLA-A*33:01	0.9651552438735962	0.029198927607202767	binder
SFRKKYELR	HLA-A*33:01	0.7877766251564026	0.3003972539801463	binder
SFRYNGLIHR	HLA-A*33:01	0.8277008950710296	0.23345164794456078	binder
SFYQFQHYR	HLA-A*33:01	0.9787286758422852	0.016730328362918344	binder
SGYKQVQVPR	HLA-A*33:01	0.47271237447857856	0.2850930520459915	ambiguous
SGYPPFVGR	HLA-A*33:01	0.7206371188163757	0.0968633340562988	binder
SILLWATQR	HLA-A*33:01	0.823196005821228	0.08963834030291828	binder
SILSHIHKR	HLA-A*33:01	0.7379078388214111	0.14682541373766506	binder
SIMKWNRER	HLA-A*33:01	0.8915029048919678	0.1292469123918742	binder
SIPEKNRPL	HLA-A*33:01	0.0021209680118772665	0.0037909384631519003	not-binder
SIPGGYNAL	HLA-A*33:01	0.0006544818526890595	0.0008978623824387301	not-binder
SIRDPVHNR	HLA-A*33:01	0.9700263977050781	0.018659006668504927	binder
SIREPIANR	HLA-A*33:01	0.8142677038908005	0.31895115077009073	binder
SLDFNLRTHVR	HLA-A*33:01	0.003153593125171028	0.004034252488641801	not-binder
SLKDPSNNFR	HLA-A*33:01	0.8685932159423828	0.1607777744358755	binder
SLKGVDPKFLR	HLA-A*33:01	0.16116032283753157	0.15424900711387976	not-binder
SLQNAESWINR	HLA-A*33:01	0.2584164687432349	0.1831166402775445	not-binder
SLVNLGGSK	HLA-A*33:01	0.02868924681097269	0.023485306040765645	not-binder
SLWKKTVYR	HLA-A*33:01	0.9167404294013977	0.0935109968909217	binder
SMALIHNR	HLA-A*33:01	0.3936854862608016	0.31634798779070894	ambiguous
SMASEEVLKNR	HLA-A*33:01	0.14077332494343864	0.10303409589089396	not-binder
SMLEYFINR	HLA-A*33:01	0.9572999835014343	0.03700444807120504	binder
SMRDHIDYR	HLA-A*33:01	0.9545593976974487	0.03190081486570766	binder
SNDIPHVVR	HLA-A*33:01	0.47045388966798785	0.33373984873453827	ambiguous
SNFGPMKGGNFGGR	HLA-A*33:01	0.31823047548532485	0.3631918354029427	not-binder
SNKELAIER	HLA-A*33:01	0.6650849401950836	0.14447135613747866	binder
SNLPAKAIGHRIR	HLA-A*33:01	0.02964271097443998	0.02683039891092421	not-binder
SQPLGPRII	HLA-A*33:01	0.00010333310024914222	0.00018914134113019466	not-binder
SSPQPGSAL	HLA-A*33:01	0.06928304582047531	0.13656318876985038	not-binder
SSQQFSGIGR	HLA-A*33:01	0.7565223634243011	0.21767273433225953	binder
SSYFRIHER	HLA-A*33:01	0.9924957036972046	0.007134571022820874	binder
STARHLYLR	HLA-A*33:01	0.9160129427909851	0.054631388910420305	binder
STIDWNKLYRR	HLA-A*33:01	0.7524482037872076	0.37163421454812906	binder
STKDILSQHER	HLA-A*33:01	0.48772543743252755	0.3907419041237567	ambiguous
STKGLNLPR	HLA-A*33:01	0.9201616644859314	0.06211571369345503	binder
STKNIHFSRL	HLA-A*33:01	0.33709216117858887	0.27605902239146074	not-binder
STKPGSYIFR	HLA-A*33:01	0.9806559324264527	0.015612096916993036	binder
STLSPIAPR	HLA-A*33:01	0.9376860141754151	0.04841595869936748	binder
STQLTIHQR	HLA-A*33:01	0.9034499883651733	0.08324126379265333	binder
STRPPSVTR	HLA-A*33:01	0.8135362863540649	0.19646272847044174	binder
STYIRLYGR	HLA-A*33:01	0.984602689743042	0.011449154452864646	binder
SVDFHFRTDER	HLA-A*33:01	0.009554848399420734	0.014204519734085392	not-binder
SVDRPIIDR	HLA-A*33:01	0.13680002465844154	0.18591212110578986	not-binder
SVKEIYNEK	HLA-A*33:01	0.3428045347332954	0.2930131616430627	not-binder
SVKSITNPR	HLA-A*33:01	0.903999125957489	0.11083693340525273	binder
SVLDYFSER	HLA-A*33:01	0.9657179355621338	0.015682892414581866	binder
SVLENFVGR	HLA-A*33:01	0.9126862525939942	0.07870540304031388	binder
SVLKMLQAAR	HLA-A*33:01	0.7186003684997558	0.2891786061120913	binder
SVLNFATNR	HLA-A*33:01	0.9221185684204102	0.03591139902267845	binder
SVMDQEMRVKR	HLA-A*33:01	0.37131658643484117	0.27002157972131713	ambiguous
SVNELIYKR	HLA-A*33:01	0.9678631067276001	0.020980836989073492	binder
SVNTIYDNAVQGLR	HLA-A*33:01	0.04265098926407518	0.041827837725020564	not-binder
SVPEAQSAL	HLA-A*33:01	0.004935046492300898	0.007486863258477465	not-binder
SVPLAATSM	HLA-A*33:01	0.007072082276944514	0.012281056959856226	not-binder
SVQGIIIYR	HLA-A*33:01	0.9591645121574401	0.029861298293653922	binder
SVQPSSSLSAR	HLA-A*33:01	0.27133085620589553	0.2587426008994466	not-binder
SVREGQGFAFR	HLA-A*33:01	0.6654666185379028	0.20930325990477633	binder
SVREVRQLTLR	HLA-A*33:01	0.36197796612977984	0.3483484949592597	ambiguous
SVTPEGVIKQR	HLA-A*33:01	0.42217532228678467	0.235872527885664	ambiguous
SVYIPAHGR	HLA-A*33:01	0.9431647539138794	0.03320419560098489	binder
SYFSFSRNR	HLA-A*33:01	0.9767916560173034	0.011664972665391649	binder
SYGPGPSLR	HLA-A*33:01	0.8530070900917053	0.1335902015504915	binder
SYIDRLAPR	HLA-A*33:01	0.9775677800178528	0.023645541151301082	binder
SYKDFSESR	HLA-A*33:01	0.9439362764358521	0.06383204632360147	binder
SYKDFSESRNNR	HLA-A*33:01	0.567229101061821	0.38931237223374804	ambiguous
SYKDPATLR	HLA-A*33:01	0.9652477264404297	0.021560740277339188	binder
SYKGSISYR	HLA-A*33:01	0.9725145697593689	0.032752113745884354	binder
SYKGTPAMR	HLA-A*33:01	0.9129191040992737	0.0867167344392261	binder
SYLDKFFSR	HLA-A*33:01	0.9881737232208252	0.010334756587005554	binder
SYREQWSQR	HLA-A*33:01	0.9714642524719238	0.028529936481602448	binder
SYRKFLNLR	HLA-A*33:01	0.8160761177539826	0.322333504529851	binder
SYTAAVANR	HLA-A*33:01	0.8731284856796264	0.12229963180007569	binder
SYVELSQYR	HLA-A*33:01	0.8965734481811524	0.1373552108132633	binder
TAASRPPVTLR	HLA-A*33:01	0.22452075737528504	0.23874246329402268	not-binder
TAFDRDRAMQR	HLA-A*33:01	0.34502314291894437	0.3592902390404787	ambiguous
TAIRPIALR	HLA-A*33:01	0.8849652409553528	0.07307259108525462	binder
TALKVASTR	HLA-A*33:01	0.7767850160598755	0.16867702345553653	binder
TAPTGHTL	HLA-A*33:01	0.0013339655022264196	0.001861083736843105	not-binder
TAQEVETYR	HLA-A*33:01	0.8115883231163025	0.10875456596183461	binder
TAYGEFLSRL	HLA-A*33:01	0.05734993474907242	0.07754708904806265	not-binder
TAYRPDWNR	HLA-A*33:01	0.8990410208702088	0.11177784303795724	binder
TAYRPPALR	HLA-A*33:01	0.8689536809921264	0.10954448936147865	binder
TDDPPTTKPLTAR	HLA-A*33:01	0.023346621007658542	0.02754511069284741	not-binder
TELSVRAKPSA	HLA-A*33:01	2.9223542069445328e-05	3.521351671626259e-05	not-binder
TFEHPNVVR	HLA-A*33:01	0.6368755728006363	0.2972963771691657	ambiguous
TFEVLRKVGK	HLA-A*33:01	0.33458644710481167	0.20510387330191968	not-binder
TFKPVSSVKER	HLA-A*33:01	0.6277314096689224	0.3352305066495892	ambiguous
TFTVGLVFLK	HLA-A*33:01	0.7242501974105835	0.09270383335326182	binder
TFTVTEKPEVID	HLA-A*33:01	3.6943318249216262e-06	6.876164555863216e-06	not-binder
TFVAILIAR	HLA-A*33:01	0.9665992617607116	0.015188434615448942	binder
TFYSISQER	HLA-A*33:01	0.9175493240356445	0.05846857654120875	binder
TGALRDGQLAGPR	HLA-A*33:01	0.008191309413018644	0.015422943183877307	not-binder
TGNPTVVR	HLA-A*33:01	0.10291557781165465	0.12276158177650155	not-binder
TGSDVLQWIVQR	HLA-A*33:01	0.0212298062515174	0.020497102515421386	not-binder
TIDQKIVER	HLA-A*33:01	0.5814983636140824	0.2595227955146835	ambiguous
TIIEVNGKRVR	HLA-A*33:01	0.3938689785543829	0.3387136807508551	ambiguous
TILIILTGR	HLA-A*33:01	0.901475977897644	0.049671330858412584	binder
TILIPPHAR	HLA-A*33:01	0.6768731951713562	0.11537713878234053	binder
TIMPKDIQLAR	HLA-A*33:01	0.4804039627313614	0.21494165580560304	ambiguous
TKTFTVTEKPEVID	HLA-A*33:01	9.773994774491257e-05	0.00012692222356303965	not-binder
TLKGETTTEAVD	HLA-A*33:01	2.8081742875940565e-06	5.361972585458523e-06	not-binder
TLLDKYWTK	HLA-A*33:01	0.687428492307663	0.14482036600079579	binder
TLRKPPAVGR	HLA-A*33:01	0.843359899520874	0.13143524431149314	binder
TLYERIVSR	HLA-A*33:01	0.982292640209198	0.012549788358219424	binder
TMYPGLPSRL	HLA-A*33:01	0.16678562401793898	0.2912734190679249	not-binder
TNLVPYPR	HLA-A*33:01	0.1646162524819374	0.09357466114101672	not-binder
TNTVPKLYR	HLA-A*33:01	0.6152227044105529	0.27594746408876325	ambiguous
TPAVTTYKLVINGK	HLA-A*33:01	3.394175364519469e-05	5.298825788665021e-05	not-binder
TRAEFAER	HLA-A*33:01	0.16846142709255219	0.26081647282006565	not-binder
TSNMPVAAR	HLA-A*33:01	0.9337428092956543	0.05732027765938477	binder
TSRNITEAR	HLA-A*33:01	0.7772188007831573	0.2465737837786576	binder
[truncated: 41,334 more rows]
