# Supplementary material for: Peptidome Surveillance Across Evolving SARS-CoV-2 Lineages Reveals HLA Binding Conservation in Nucleocapsid Among Variants With Most Potential for T-Cell Epitope Loss in Spike
Source: Front Immunol. 2022 Jun 23;13:918928. doi: 10.3389/fimmu.2022.918928 (PMC9260595; doi:10.3389/fimmu.2022.918928)
Supplement: Supplementary file 4 [file DataSheet_4.zip › cnn_results/HLA-B53_01_predictionsCNN.csv]

peptide	allele	prediction	prediction_std	classification
AAAAATAAW	HLA-B*53:01	0.7843684636056423	0.3802119298504576	binder
AADETLRLW	HLA-B*53:01	0.8573363602161408	0.2270549444854595	binder
AADSAVRLW	HLA-B*53:01	0.9254233837127686	0.09755908625028416	binder
AANPHSFVF	HLA-B*53:01	0.6524042993783951	0.23143185008749242	binder
AANPIESQW	HLA-B*53:01	0.8940732598304748	0.10422614831335086	binder
AAPATRAAL	HLA-B*53:01	0.1208937928371597	0.1888353806482185	not-binder
AAPAYSRAL	HLA-B*53:01	0.02071416866965592	0.024230707690518688	not-binder
AAPEGVPL	HLA-B*53:01	0.037392132077366115	0.06661136768988726	not-binder
AAPSAAREL	HLA-B*53:01	0.2173189147375524	0.27599670067442456	not-binder
AAPTSAAAL	HLA-B*53:01	0.23101148027926682	0.36769476144174396	not-binder
AAQAAATAAAM	HLA-B*53:01	0.3876959830522537	0.29442479743001776	ambiguous
AAQDFFQRW	HLA-B*53:01	0.7582718312740326	0.22015322474350332	binder
AASPHYQEW	HLA-B*53:01	0.6228983361274004	0.4043466997719577	ambiguous
AASSISSPW	HLA-B*53:01	0.6951107680797577	0.2483708052784932	binder
AAVDLISDEW	HLA-B*53:01	0.8450811386108399	0.10309946714022032	binder
ADMPHAPIGLYF	HLA-B*53:01	0.0004551289158655436	0.0006938335351813034	not-binder
AGHINPLIIY	HLA-B*53:01	0.006065979111008346	0.008006994090413423	not-binder
AGPLRKSSL	HLA-B*53:01	0.013339351309696212	0.015600939914432291	not-binder
ALAPILDDGW	HLA-B*53:01	0.5564357429742813	0.2583919736467929	ambiguous
APAAGYHVW	HLA-B*53:01	0.9776902914047241	0.02390552630521588	binder
APADQSQSW	HLA-B*53:01	0.9551822781562805	0.04365546377189069	binder
APAETPHEKW	HLA-B*53:01	0.949144446849823	0.08001925895362563	binder
APAGDAGRW	HLA-B*53:01	0.7382409274578094	0.23261723467943768	binder
APANISNSTW	HLA-B*53:01	0.9925060153007508	0.008190341723848854	binder
APAPIHNQF	HLA-B*53:01	0.7481950998306275	0.16843787597654827	binder
APAPPGPGTRW	HLA-B*53:01	0.7893092527985572	0.3506223348076793	binder
APAPSTVHF	HLA-B*53:01	0.8403398215770721	0.22023412043354942	binder
APEEHPVLL	HLA-B*53:01	0.7959012269973755	0.2862192113074543	binder
APEPLIPFHQW	HLA-B*53:01	0.7614315912127495	0.34338664179355194	binder
APFSKVITF	HLA-B*53:01	0.8837021946907043	0.1179327397913699	binder
APHEPDGVALVW	HLA-B*53:01	0.7368049336830154	0.37224212852714905	binder
APIAGETKVW	HLA-B*53:01	0.903860867023468	0.18590022683875343	binder
APIASIHSF	HLA-B*53:01	0.9597800850868226	0.04786411779060162	binder
APINSKSDEW	HLA-B*53:01	0.8839385986328125	0.1863785468878793	binder
APIPNAPPARW	HLA-B*53:01	0.6372113109042402	0.36189268759253695	ambiguous
APIPTVEEKW	HLA-B*53:01	0.9553329467773437	0.07110528369276652	binder
APIRPDIVNF	HLA-B*53:01	0.9461706042289734	0.07342751847628962	binder
APLEDEATL	HLA-B*53:01	0.7278885960578918	0.1311351724482982	binder
APLKLQMEF	HLA-B*53:01	0.8241560161113739	0.16889242231278087	binder
APLSLAEGW	HLA-B*53:01	0.8667691290378571	0.1975861482793849	binder
APLSTIINW	HLA-B*53:01	0.9827882766723632	0.007521430143067414	binder
APMHDLLLW	HLA-B*53:01	0.9892972826957702	0.01488707495977102	binder
APNEMVYRF	HLA-B*53:01	0.9509064078330993	0.025167502049946618	binder
APRAPAAGLERW	HLA-B*53:01	0.16723638510616254	0.26025905132837635	not-binder
APSADAPMF	HLA-B*53:01	0.6747697293758392	0.20692928471435953	binder
APSDTVLMF	HLA-B*53:01	0.9562344193458557	0.024050083614142133	binder
APSPEEKEEW	HLA-B*53:01	0.9398278713226318	0.04633288702140541	binder
APTAQATEW	HLA-B*53:01	0.8704548180103302	0.1955111663671979	binder
APVEVTHNF	HLA-B*53:01	0.9500603556632996	0.02446007586318665	binder
APVKENIPYSW	HLA-B*53:01	0.8081371903419494	0.2883985411099595	binder
APVPLYNSF	HLA-B*53:01	0.8458918452262878	0.09351092223848596	binder
APYDPNGKPERF	HLA-B*53:01	0.40744539611041547	0.2840157766471266	ambiguous
AQAAATAAAMA	HLA-B*53:01	0.01084569783400866	0.016267253443281122	not-binder
AQYEDIAQKS	HLA-B*53:01	0.004881174363254104	0.004112318941218941	not-binder
ASRDTVIVW	HLA-B*53:01	0.33230546801351013	0.302485361823999	not-binder
ATADTVIIY	HLA-B*53:01	0.08195395325310528	0.13363493565526158	not-binder
CPFTGNVSI	HLA-B*53:01	0.832968682050705	0.24734129429464913	binder
CPTSWVTDW	HLA-B*53:01	0.9816504836082458	0.027353239044584463	binder
CPVLVGNKW	HLA-B*53:01	0.9621897101402282	0.026495927277653625	binder
DAAQGYRY	HLA-B*53:01	0.2944501307287283	0.2602909930710834	not-binder
DADPHFHHF	HLA-B*53:01	0.8669239401817321	0.08340270122478023	binder
DADSLQRAW	HLA-B*53:01	0.9062061667442322	0.12624381756212322	binder
DAFNVPVFW	HLA-B*53:01	0.9467870831489563	0.057166373716626376	binder
DAFQHMQHF	HLA-B*53:01	0.8301853001117706	0.18716145064583378	binder
DAGIGYLF	HLA-B*53:01	0.08376811267808079	0.07648470072443908	not-binder
DAGPPTHAF	HLA-B*53:01	0.41430997345596554	0.38993300662828884	ambiguous
DAHGSFCF	HLA-B*53:01	0.2441463865339756	0.2075024930731745	not-binder
DAHVDSTTY	HLA-B*53:01	0.5893848732113838	0.3994085169703018	ambiguous
DALAHGADVNW	HLA-B*53:01	0.5339420095086098	0.308857165163043	ambiguous
DALEKNQQW	HLA-B*53:01	0.9731166958808899	0.023960860032282035	binder
DALPEYSTF	HLA-B*53:01	0.552498710155487	0.27544376924487785	ambiguous
DAMQLNDKW	HLA-B*53:01	0.9451231122016907	0.03737867734729846	binder
DANPETHAF	HLA-B*53:01	0.9208063125610352	0.06415458281902722	binder
DANPLKTLW	HLA-B*53:01	0.9795211315155029	0.011737090085939301	binder
DANSKQLLY	HLA-B*53:01	0.5628504201769828	0.29016517706464723	ambiguous
DAPLRDPALRQLL	HLA-B*53:01	0.003613972674946808	0.006798430435558498	not-binder
DASALRILF	HLA-B*53:01	0.3436817392706871	0.26796379926834474	not-binder
DASKVVTVF	HLA-B*53:01	0.760533156991005	0.2918952507499023	binder
DASPVQAVF	HLA-B*53:01	0.5132500141859054	0.2906985226922443	ambiguous
DAWIEHDVW	HLA-B*53:01	0.9590499877929688	0.06472519787755375	binder
DAYALNHTL	HLA-B*53:01	0.5751483783125877	0.29796675811135687	ambiguous
DAYPEIEKF	HLA-B*53:01	0.9141363620758056	0.09717531202456915	binder
DAYTHLETF	HLA-B*53:01	0.8533374428749084	0.16738043210903658	binder
DFFRDPLNW	HLA-B*53:01	0.22158663645386695	0.19396208172355706	not-binder
DIMKDKDNFW	HLA-B*53:01	0.9141188025474548	0.07353917280000896	binder
DLFQDYERW	HLA-B*53:01	0.8733510375022888	0.17052045813772998	binder
DLWLEREVF	HLA-B*53:01	0.2271937125362456	0.35639214880478376	not-binder
DPDEVARLW	HLA-B*53:01	0.9886075496673584	0.018412699066981713	binder
DPDEVARRW	HLA-B*53:01	0.9837303400039673	0.023413385303297705	binder
DPDKDVLGW	HLA-B*53:01	0.9051650643348694	0.05578051399334358	binder
DPDKDVQGW	HLA-B*53:01	0.8909789204597474	0.07958699178725911	binder
DPDSHFPAW	HLA-B*53:01	0.9505137920379638	0.04215873008002791	binder
DPFIDLNYM	HLA-B*53:01	0.7589193105697631	0.20342432876140784	binder
DPFKDIILY	HLA-B*53:01	0.9301594018936157	0.09572985420058022	binder
DPFRDLHSL	HLA-B*53:01	0.9081136822700501	0.09513099354966768	binder
DPHKADLVW	HLA-B*53:01	0.9637661576271057	0.03921722455809824	binder
DPHQQIYTF	HLA-B*53:01	0.9785394906997681	0.01488996531400584	binder
DPIPAAHSF	HLA-B*53:01	0.942013967037201	0.04585905168474204	binder
DPLNMHVTW	HLA-B*53:01	0.9915427327156067	0.00936988883843155	binder
DPLSDYNVW	HLA-B*53:01	0.9740011930465698	0.03137332827221162	binder
DPQDFIQEW	HLA-B*53:01	0.9852115511894226	0.011310877897451865	binder
DPQNDKPSKW	HLA-B*53:01	0.8769691705703735	0.0932862461269497	binder
DPSGAYFAW	HLA-B*53:01	0.944576871395111	0.027271110096248816	binder
DPSGNAHKW	HLA-B*53:01	0.8979259967803955	0.1334563329356345	binder
DPSGNYGGW	HLA-B*53:01	0.5942898176610469	0.32423424645150695	ambiguous
DPSGSSPSSSSA	HLA-B*53:01	0.48557222783565523	0.32625352416625303	ambiguous
DPSGTYHAW	HLA-B*53:01	0.9667440414428711	0.034326270186070866	binder
DPSQPQQW	HLA-B*53:01	0.24205488036734552	0.19549295077552326	not-binder
DPVDIYKSW	HLA-B*53:01	0.990142023563385	0.013435903167072966	binder
DPVLGDKW	HLA-B*53:01	0.5951217764988541	0.37894968957060876	ambiguous
DPYADGDPAW	HLA-B*53:01	0.9722502589225769	0.040697039149094734	binder
DVGPTAEW	HLA-B*53:01	0.11241902802139521	0.13995495089264862	not-binder
EAAAFDDEW	HLA-B*53:01	0.7709925711154938	0.2428594943453692	binder
EAASVPVVY	HLA-B*53:01	0.4188132956624031	0.3281040143366848	ambiguous
EADGGLKSW	HLA-B*53:01	0.928130841255188	0.060912668974821164	binder
EADGLSTNHW	HLA-B*53:01	0.8455768823623657	0.27287653189461947	binder
EAEGVIVGHW	HLA-B*53:01	0.9531774997711182	0.03667742866508567	binder
EAEPQGAAW	HLA-B*53:01	0.6455741703510285	0.18271228739516812	binder
EAFRGVHRY	HLA-B*53:01	0.09319440945982933	0.10751996542868221	not-binder
EAFRKDMIRW	HLA-B*53:01	0.8752390742301941	0.18411853493631578	binder
EAIEEVKNGGW	HLA-B*53:01	0.876341950893402	0.14699740905635844	binder
EAIKQASEW	HLA-B*53:01	0.7950178235769272	0.2891964990359598	binder
EAINVEQAF	HLA-B*53:01	0.5291467934846878	0.32241508136818375	ambiguous
EAIQDLWQW	HLA-B*53:01	0.9866870880126953	0.006827902877864381	binder
EAIRISPTF	HLA-B*53:01	0.6002176444977522	0.31255239006447966	ambiguous
EAISDLQQLW	HLA-B*53:01	0.994469428062439	0.005597356288244325	binder
EALALTQTW	HLA-B*53:01	0.957492733001709	0.05873478874153865	binder
EALGDNVKQYW	HLA-B*53:01	0.7282862238011149	0.3695279942064545	binder
EALHASHGF	HLA-B*53:01	0.32902371333912017	0.2407492218012884	not-binder
EALPGPHYYTW	HLA-B*53:01	0.5599936896729559	0.4424479534128184	ambiguous
EALRLPYEQW	HLA-B*53:01	0.6205152153968811	0.2897337333563284	ambiguous
EAMRLGPGW	HLA-B*53:01	0.705058342218399	0.23389418757481323	binder
EANAIALKY	HLA-B*53:01	0.41204689592123034	0.22227481388569853	ambiguous
EANSNAVRF	HLA-B*53:01	0.5411171443760395	0.25907173936494043	ambiguous
EASAVTVRF	HLA-B*53:01	0.6223299264907837	0.1801581480709773	binder
EASPSSLHF	HLA-B*53:01	0.761383593082428	0.08770405573439415	binder
EATYINHNF	HLA-B*53:01	0.24260182126854488	0.2736808213576231	not-binder
EAVDKYFKL	HLA-B*53:01	0.19577342011034488	0.25888124537464446	not-binder
EAVGNIVKF	HLA-B*53:01	0.6269104778766632	0.2219759048507884	binder
EAVSHLLQDW	HLA-B*53:01	0.7248249292373657	0.14700774131250127	binder
EAVSRILEEW	HLA-B*53:01	0.8637924551963806	0.1725509238896534	binder
EAWNEEGKAVW	HLA-B*53:01	0.7455654451623559	0.3733323052505226	binder
EAYNPETDTW	HLA-B*53:01	0.8639488756656647	0.20511099066756677	binder
EAYPDHTQF	HLA-B*53:01	0.6518580913543701	0.29679822786050186	binder
EEQLQQIR	HLA-B*53:01	0.02018536482937634	0.029560208946347737	not-binder
EGNPDTHSW	HLA-B*53:01	0.6534531965851784	0.40479654854985275	ambiguous
ELFEGVQKW	HLA-B*53:01	0.6949091196060181	0.3358009172889024	binder
EPDPHVVRI	HLA-B*53:01	0.9519282579421997	0.04250613296626375	binder
EPEGEGQAW	HLA-B*53:01	0.7980390787124634	0.20854910326763365	binder
EPEGGFSKW	HLA-B*53:01	0.9502805471420288	0.01964626185764595	binder
EPEGTATDRW	HLA-B*53:01	0.7460732221603393	0.2383356278931516	binder
EPEGTSHEF	HLA-B*53:01	0.8826183080673218	0.07609212015701096	binder
EPGNFIPLF	HLA-B*53:01	0.48842187598347664	0.24553207779896433	ambiguous
EPHSKPIKF	HLA-B*53:01	0.41138049215078354	0.299421542070801	ambiguous
EPIYPEVVHMF	HLA-B*53:01	0.8913344860076904	0.052878104212912384	binder
EPLPSEVTSNHF	HLA-B*53:01	0.37223755838058425	0.34602611930419325	ambiguous
EPMPTKETGW	HLA-B*53:01	0.9737615346908569	0.02336810404721717	binder
EPNPESLEL	HLA-B*53:01	0.8249895811080933	0.06744276287486684	binder
EPPGFLHSW	HLA-B*53:01	0.7468151807785034	0.327245256551545	binder
EPQEDTRLW	HLA-B*53:01	0.9640273809432983	0.04459839323119075	binder
EPQPGARRW	HLA-B*53:01	0.5787028312683106	0.3189144357768049	ambiguous
EPSAVALEL	HLA-B*53:01	0.543588250875473	0.26595086709678145	ambiguous
EPSDLIVKI	HLA-B*53:01	0.9121471762657165	0.07717482700845153	binder
EPSESNMRW	HLA-B*53:01	0.9828725218772888	0.00981305843601255	binder
EPSTEAPRW	HLA-B*53:01	0.9560720324516296	0.05370958723478445	binder
EPTNVRYLW	HLA-B*53:01	0.9131570339202881	0.09495539173070981	binder
EPVELAQEF	HLA-B*53:01	0.8669697940349579	0.2054875064176095	binder
EPVEQFSKL	HLA-B*53:01	0.69481942653656	0.1866999120392218	binder
EPVNLFQHL	HLA-B*53:01	0.7539109945297241	0.21468565707310439	binder
EPVNSSKW	HLA-B*53:01	0.513723129965365	0.35700336102768365	ambiguous
EPVPASIPNYY	HLA-B*53:01	0.228982525318861	0.26002432287144384	not-binder
EPYGQLNPKW	HLA-B*53:01	0.9205617666244507	0.07476198388583119	binder
FADGHLILW	HLA-B*53:01	0.9756173729896546	0.016369858420877084	binder
FAFGSKDKNFQW	HLA-B*53:01	0.3353833683533594	0.35560710445648136	ambiguous
FANPEDCVAF	HLA-B*53:01	0.9592749118804932	0.03243040227305273	binder
FAQTVSPAEKW	HLA-B*53:01	0.4386264359112829	0.33876265075402473	ambiguous
FASHLGDQTW	HLA-B*53:01	0.9909734606742859	0.00812110504875324	binder
FASTQPTHSW	HLA-B*53:01	0.994191312789917	0.004302991062965682	binder
FAVPDKVLW	HLA-B*53:01	0.98892742395401	0.013035409660921577	binder
FAYDGKDYI	HLA-B*53:01	0.9756352424621582	0.013853472680662678	binder
FAYKDPEKNW	HLA-B*53:01	0.9853077530860901	0.011996704952505379	binder
FAYKDQNENRW	HLA-B*53:01	0.6269002906978131	0.3477123802559817	ambiguous
FHAPVPGANMVTG	HLA-B*53:01	0.0015723535341066962	0.0018496584418997162	not-binder
FKQYANDNGVD	HLA-B*53:01	0.024802579333650564	0.03802772924173017	not-binder
FLWKEPATM	HLA-B*53:01	0.06777585716918111	0.08821416312065045	not-binder
FPAAIEHTIQW	HLA-B*53:01	0.9392703890800476	0.11998493980465022	binder
FPAAPAPKM	HLA-B*53:01	0.9824398517608642	0.01756749226960882	binder
FPAAPIPTL	HLA-B*53:01	0.9904405355453492	0.008640086798835522	binder
FPAEKESEW	HLA-B*53:01	0.9985278367996215	0.001378427236128669	binder
FPAEKGQLF	HLA-B*53:01	0.9835654497146606	0.015949192374827177	binder
FPAELENRI	HLA-B*53:01	0.979697048664093	0.02593708024040918	binder
FPAGIYDTKY	HLA-B*53:01	0.9394572257995606	0.0643172286092582	binder
FPAGKVPAF	HLA-B*53:01	0.9916152715682983	0.004264219386956882	binder
FPAGTNSRW	HLA-B*53:01	0.9970489025115967	0.0046569484372959045	binder
FPAKELHTI	HLA-B*53:01	0.9761502861976623	0.02755703379092752	binder
FPAKPGSLTL	HLA-B*53:01	0.8305442094802856	0.1537720143230698	binder
FPAKVTAHW	HLA-B*53:01	0.9985939145088196	0.0013076470206956313	binder
FPAKVVSRL	HLA-B*53:01	0.9003350257873535	0.08161724031974336	binder
FPANNIVKF	HLA-B*53:01	0.996303141117096	0.002094193434306503	binder
FPANVMDVI	HLA-B*53:01	0.9825746536254882	0.015997486518975514	binder
FPAPAKAVVY	HLA-B*53:01	0.9689500808715821	0.03797917493901739	binder
FPAPEERIKW	HLA-B*53:01	0.9934273719787597	0.006596122237073573	binder
FPAPGKTVTL	HLA-B*53:01	0.9741273045539856	0.025420033277136465	binder
FPASIPITKF	HLA-B*53:01	0.9878885865211486	0.010115466918587532	binder
FPASPPKGYFL	HLA-B*53:01	0.8399024844169617	0.14993650464805192	binder
FPATPFGAQW	HLA-B*53:01	0.9935808062553406	0.009182395229336041	binder
FPATPLLDY	HLA-B*53:01	0.9776419997215271	0.01771285557458672	binder
FPAVDDNLLKF	HLA-B*53:01	0.9806488871574401	0.029232393895769333	binder
FPAVDPEKI	HLA-B*53:01	0.9530783057212829	0.03244788521566445	binder
FPAVGEPNI	HLA-B*53:01	0.9151396989822388	0.08243730908980432	binder
FPDEDSYQKF	HLA-B*53:01	0.9980701804161072	0.0014422138512569474	binder
FPDFPTPGVVF	HLA-B*53:01	0.9884016871452331	0.005344790429825774	binder
FPDFSEQRW	HLA-B*53:01	0.9996166706085206	0.00012634850490057743	binder
FPDKPITQY	HLA-B*53:01	0.9813372492790222	0.01689579854261992	binder
FPDPAGKLNQF	HLA-B*53:01	0.993678891658783	0.005533443691667815	binder
FPDPEKPCKM	HLA-B*53:01	0.9128298401832581	0.09495893071393766	binder
FPDPEPVRNL	HLA-B*53:01	0.8979482650756836	0.10080159700036552	binder
FPDPNVKYVF	HLA-B*53:01	0.9987260699272156	0.0014942978086242822	binder
FPDPNVKYV	HLA-B*53:01	0.927154541015625	0.10216452840999762	binder
FPDPQRQRKL	HLA-B*53:01	0.5676686588674784	0.360435093977662	ambiguous
FPDRALSSW	HLA-B*53:01	0.9989088535308838	0.0005565033189964422	binder
FPDSGHFNV	HLA-B*53:01	0.7835094451904296	0.19578016477751534	binder
FPDTGSDHSY	HLA-B*53:01	0.9688961505889893	0.037512130420904094	binder
FPDVEKAEW	HLA-B*53:01	0.9980308651924134	0.002512424898320365	binder
FPDVPDKENF	HLA-B*53:01	0.9891521215438843	0.006765377631508961	binder
FPEALARLL	HLA-B*53:01	0.911346971988678	0.08352176365608795	binder
FPEALARLLL	HLA-B*53:01	0.9128531694412232	0.05661115076444841	binder
FPEDLENDIRTF	HLA-B*53:01	0.9133662462234498	0.10143654060054343	binder
FPEDVVRVIF	HLA-B*53:01	0.9979479074478149	0.0012049520170396958	binder
FPEEDDPTNW	HLA-B*53:01	0.9987001895904541	0.0013234367522478071	binder
FPEEDKKTY	HLA-B*53:01	0.9598615050315857	0.05253354545389769	binder
FPEEIQQQI	HLA-B*53:01	0.9638385891914367	0.040699538756055746	binder
FPEELTQTF	HLA-B*53:01	0.9919358015060424	0.007873662339539449	binder
FPEEVIATIF	HLA-B*53:01	0.9868887543678284	0.009417330132420255	binder
FPEGSVELY	HLA-B*53:01	0.8360753118991852	0.2290937917002155	binder
FPEHIFPAL	HLA-B*53:01	0.9848975419998169	0.008625730741033653	binder
FPEHMANVEL	HLA-B*53:01	0.9046148180961608	0.09626150874835684	binder
FPEHRAAEI	HLA-B*53:01	0.8660093784332276	0.10284618067431918	binder
FPEHYAPSVF	HLA-B*53:01	0.9549115538597107	0.055006570492185755	binder
FPEPEHSSF	HLA-B*53:01	0.9860883831977845	0.008987868970468146	binder
FPEPNPRVI	HLA-B*53:01	0.9647516489028931	0.03696421941519449	binder
FPEPSRPPLF	HLA-B*53:01	0.9847442626953125	0.009283213971516796	binder
FPEPSRPPLFTF	HLA-B*53:01	0.8558519124984741	0.12482463293617635	binder
FPEQANNNEW	HLA-B*53:01	0.9954827189445495	0.003737922684506307	binder
FPESASDAIKF	HLA-B*53:01	0.9823634147644043	0.014041354212822658	binder
FPESDNLFKW	HLA-B*53:01	0.9947940707206726	0.006505217383781246	binder
FPEYTHQLF	HLA-B*53:01	0.9599939942359924	0.03759925440513792	binder
FPFAVANQL	HLA-B*53:01	0.9733403921127319	0.010466187462582452	binder
FPFDVAVKF	HLA-B*53:01	0.9983396053314209	0.0007304399558666046	binder
FPFEKGSVQY	HLA-B*53:01	0.9199003577232361	0.14387726510353732	binder
FPFFDIAHY	HLA-B*53:01	0.9908256292343139	0.007733145443424984	binder
FPFGYVSNI	HLA-B*53:01	0.98281831741333	0.012286323179411125	binder
FPFHEVIQEF	HLA-B*53:01	0.9965285658836365	0.0034152225799493484	binder
FPFKEPEKRTI	HLA-B*53:01	0.6935449331998825	0.28585788605685725	binder
FPFKHPDEW	HLA-B*53:01	0.9956772804260254	0.005379722517141644	binder
FPFLSGDNQHY	HLA-B*53:01	0.8631397902965545	0.22474989546134885	binder
FPFNPLDFESF	HLA-B*53:01	0.9957908868789673	0.002404095750786502	binder
FPFPETPTKV	HLA-B*53:01	0.6582379817962647	0.30819355545298266	binder
FPFPKPDLI	HLA-B*53:01	0.904833972454071	0.0636947412332921	binder
FPFSQDINSHL	HLA-B*53:01	0.8218360096216202	0.2964001824768106	binder
FPFSRPELL	HLA-B*53:01	0.9767675876617432	0.009047976176049575	binder
FPFYGKPMRI	HLA-B*53:01	0.9760215163230896	0.014846784030004922	binder
FPGDQDLRF	HLA-B*53:01	0.986772084236145	0.007306670962498439	binder
FPGKAFSW	HLA-B*53:01	0.67383793592453	0.2803482887078476	binder
FPGPIFHL	HLA-B*53:01	0.8447453141212463	0.09463188885142466	binder
FPGPSKPF	HLA-B*53:01	0.4701050728559494	0.23412732617744517	ambiguous
FPHDNVEDL	HLA-B*53:01	0.9732438087463379	0.01411477758424811	binder
FPHDNVEDLI	HLA-B*53:01	0.9594991207122803	0.030830296419302055	binder
FPHGDLTEF	HLA-B*53:01	0.9971831440925598	0.001140651349616415	binder
FPHHGTFEVI	HLA-B*53:01	0.9808000087738037	0.015487165278030297	binder
FPHHVIPDSF	HLA-B*53:01	0.9874311327934265	0.0033764979603257447	binder
FPHHVSPGF	HLA-B*53:01	0.9878621697425842	0.0015403982949383172	binder
FPHLLQPVLW	HLA-B*53:01	0.9986741662025451	0.0011988149349154735	binder
FPHLPGSAPSW	HLA-B*53:01	0.9582403779029847	0.06442301694261383	binder
FPHLTVVLL	HLA-B*53:01	0.9808328747749329	0.01559281701924092	binder
FPHNFQETTY	HLA-B*53:01	0.9945499062538147	0.005739392616225331	binder
FPHPHIHEY	HLA-B*53:01	0.9988997101783752	0.001138832164643569	binder
FPHPVNQVTF	HLA-B*53:01	0.9980462908744812	0.0012120876737730909	binder
FPHRQPLRY	HLA-B*53:01	0.8486617803573608	0.09733315728864485	binder
FPHSAHQKY	HLA-B*53:01	0.9797533869743347	0.014899393471311915	binder
FPHTTPSM	HLA-B*53:01	0.8280434906482697	0.19582782545523295	binder
FPHYGFPTY	HLA-B*53:01	0.9957712173461915	0.003270075627648605	binder
FPIDHFTHI	HLA-B*53:01	0.9931257605552674	0.004784049910931583	binder
FPIDSHTW	HLA-B*53:01	0.9922895431518555	0.0070413202319143985	binder
FPIEVRHYL	HLA-B*53:01	0.9922591328620911	0.005716444174345788	binder
FPIEYHDIW	HLA-B*53:01	0.9951391100883484	0.007229782893419959	binder
FPIGEKQDIW	HLA-B*53:01	0.9953936100006103	0.005793087998917516	binder
FPIGSSGF	HLA-B*53:01	0.48863417841494083	0.31649887933127596	ambiguous
FPIHVQTSL	HLA-B*53:01	0.9821703672409058	0.016715031874560013	binder
FPIIIHDEPTY	HLA-B*53:01	0.7745046555995941	0.2912512769807185	binder
FPIPDLQKY	HLA-B*53:01	0.9601715207099915	0.06016053208466299	binder
FPIPGEPGF	HLA-B*53:01	0.9702610611915589	0.018026393458401162	binder
FPIPLINRL	HLA-B*53:01	0.9820966362953186	0.012831106919124194	binder
FPISEETIKL	HLA-B*53:01	0.9874523758888245	0.006647805668919512	binder
FPITASQKI	HLA-B*53:01	0.9584014296531678	0.040904194099026514	binder
FPLATESNI	HLA-B*53:01	0.9224102616310119	0.06876727443046964	binder
FPLDKMTYL	HLA-B*53:01	0.9821719527244568	0.011855565407541735	binder
FPLEAITAF	HLA-B*53:01	0.9936312913894654	0.0032186212336098954	binder
FPLIEVNKVYY	HLA-B*53:01	0.5455760449171067	0.2983437129571556	ambiguous
FPLIYSEMKY	HLA-B*53:01	0.560667834430933	0.3830902908316759	ambiguous
FPLKVFGY	HLA-B*53:01	0.43634143732488156	0.3077399618016112	ambiguous
FPLLPQDVHLL	HLA-B*53:01	0.926784074306488	0.046557146604875074	binder
FPLNQQDVPDKF	HLA-B*53:01	0.5885678738355636	0.21634855540610326	ambiguous
FPLQLEPSAQTW	HLA-B*53:01	0.6645348888610897	0.40102689446977124	ambiguous
FPLQPGKVATF	HLA-B*53:01	0.9908803224563598	0.007516248166609585	binder
FPLQWFGVPA	HLA-B*53:01	0.1702308812411502	0.12888813527349682	not-binder
FPLREPGVNW	HLA-B*53:01	0.9908704996109009	0.011163758959920856	binder
FPLSPDPRW	HLA-B*53:01	0.9984217286109924	0.0014720114425692639	binder
FPLSSPISKF	HLA-B*53:01	0.9714218378067017	0.01057459163178027	binder
FPLSVQKF	HLA-B*53:01	0.6491544336080551	0.2820979093052719	binder
FPLTISERW	HLA-B*53:01	0.9993553638458252	0.0004857565992186708	binder
FPMAKLLYL	HLA-B*53:01	0.9873067736625671	0.0026022158686325536	binder
FPMEIRQYL	HLA-B*53:01	0.9895569801330566	0.0077101116193443444	binder
FPMELRQFL	HLA-B*53:01	0.9802893161773681	0.009876740158103272	binder
FPMTHGNTGF	HLA-B*53:01	0.9765704035758972	0.017723920026434515	binder
FPMTMDEKY	HLA-B*53:01	0.9733500361442566	0.043279359472258576	binder
FPNAIEHTL	HLA-B*53:01	0.9977707862854004	0.002010871470079971	binder
FPNAIEHTLQW	HLA-B*53:01	0.9010180830955505	0.19702248124123906	binder
FPNIHPPQI	HLA-B*53:01	0.9722765445709228	0.029256132144202283	binder
FPNIVIKGSEL	HLA-B*53:01	0.8221791744232178	0.15046975772928164	binder
FPNKPPLTF	HLA-B*53:01	0.9942661643028259	0.006942777438481413	binder
FPNKQGYVL	HLA-B*53:01	0.9718626141548157	0.019530358930579274	binder
FPNNYVTKI	HLA-B*53:01	0.9896035671234131	0.007090565633336293	binder
FPNPGLLGSPYYY	HLA-B*53:01	0.18816866693086923	0.22205474328810265	not-binder
FPNRVVFQEF	HLA-B*53:01	0.9944139003753663	0.004948168710364798	binder
FPNSFNDKF	HLA-B*53:01	0.9757764577865601	0.020022038067213116	binder
FPNTGARIMLF	HLA-B*53:01	0.9856929540634155	0.011537660111504706	binder
FPNVSSFEW	HLA-B*53:01	0.9991211652755737	0.0011327993007187883	binder
FPPEANYLF	HLA-B*53:01	0.9539478302001954	0.030078328567395063	binder
FPPESNYLF	HLA-B*53:01	0.953845739364624	0.0350626772804715	binder
FPQCVFDHW	HLA-B*53:01	0.9993255734443665	0.0004869012072078836	binder
FPQDQIRLW	HLA-B*53:01	0.9994563817977905	0.0003221357554084636	binder
FPQEGMHQM	HLA-B*53:01	0.9936864614486695	0.004065451145482214	binder
FPQFEPQRY	HLA-B*53:01	0.921051299571991	0.07140958706276446	binder
FPQFYPLGI	HLA-B*53:01	0.8567514181137085	0.10859495064613439	binder
FPQLDSTSF	HLA-B*53:01	0.9903946638107299	0.0054427760867279094	binder
FPQPEKESF	HLA-B*53:01	0.9865088343620301	0.007423359698866429	binder
FPQPPGAARW	HLA-B*53:01	0.9963853359222412	0.004175690393917749	binder
FPQTALVSF	HLA-B*53:01	0.992948341369629	0.004722384790744265	binder
FPQTFAGPII	HLA-B*53:01	0.7269095972180366	0.3284446130168184	binder
FPQTTEKISPNW	HLA-B*53:01	0.6011792063698522	0.4380597058587828	ambiguous
FPRHIEPEL	HLA-B*53:01	0.9195602655410766	0.05490652444272419	binder
FPSADVRTW	HLA-B*53:01	0.99969083070755	0.0002253153649975729	binder
FPSAKDPTW	HLA-B*53:01	0.9977026343345642	0.0025707229525222166	binder
FPSEDILLV	HLA-B*53:01	0.8176484346389771	0.13864677886748777	binder
FPSEITDTV	HLA-B*53:01	0.8974792718887329	0.10714994328815997	binder
FPSEVVGKM	HLA-B*53:01	0.988987946510315	0.00717240778093734	binder
FPSEYVPTVF	HLA-B*53:01	0.9957715630531311	0.0029249994474891397	binder
FPSEYVPTV	HLA-B*53:01	0.9663920760154724	0.02527673563277994	binder
FPSGSVHSF	HLA-B*53:01	0.9956422209739685	0.0026863044791147813	binder
FPSIYDVKY	HLA-B*53:01	0.9862287044525146	0.016540716214717973	binder
FPSLELGHW	HLA-B*53:01	0.9979476809501648	0.0019739294943019515	binder
FPSLQRLVY	HLA-B*53:01	0.9561609506607056	0.047983186778941006	binder
FPSPFDPLTL	HLA-B*53:01	0.9527225852012634	0.07793587850677482	binder
FPSPIRLEF	HLA-B*53:01	0.9904268145561218	0.007502527851949811	binder
FPSSGRFW	HLA-B*53:01	0.5067060686647892	0.32910649858465574	ambiguous
FPSSVAALRF	HLA-B*53:01	0.9829869270324707	0.015017447712009146	binder
FPSTAEHTL	HLA-B*53:01	0.9911067366600037	0.006643771881016104	binder
FPSTAEHTLQW	HLA-B*53:01	0.8003959371708333	0.397954413697163	binder
FPSTTTPQI	HLA-B*53:01	0.9844965100288391	0.014212610890817023	binder
FPSTVSTVY	HLA-B*53:01	0.9739405155181885	0.02202911265884019	binder
FPTEAERQQW	HLA-B*53:01	0.9994004845619202	0.0005866066709083296	binder
FPTESTWRW	HLA-B*53:01	0.9996095299720764	0.0002920496801445007	binder
FPTGNIHMF	HLA-B*53:01	0.9898583650588989	0.01212938598255319	binder
FPTGYIFDRF	HLA-B*53:01	0.9828357934951782	0.019923101784203128	binder
FPTISLEF	HLA-B*53:01	0.5340792179107666	0.3443078308075992	ambiguous
FPVAGQKLIY	HLA-B*53:01	0.8415552079677582	0.19884742693045426	binder
FPVEIKSFY	HLA-B*53:01	0.987802267074585	0.009493566703657285	binder
FPVEKQLDL	HLA-B*53:01	0.9431580662727356	0.05510526635379817	binder
FPVEVNTVL	HLA-B*53:01	0.9863502860069275	0.011707746124509383	binder
FPVGDVNNF	HLA-B*53:01	0.9844291925430297	0.010087914471764698	binder
FPVGPGTGF	HLA-B*53:01	0.9471710920333862	0.014351579424218247	binder
FPVGRVHRL	HLA-B*53:01	0.6812203258275986	0.2601206048226972	binder
FPVKPHNKSF	HLA-B*53:01	0.8352962076663971	0.18632985790146994	binder
FPVNSDVGVLKW	HLA-B*53:01	0.7185002133071976	0.3886434153360428	binder
FPVPGSGLVL	HLA-B*53:01	0.9257240533828736	0.054565379844955166	binder
FPVPKDDSHRVITF	HLA-B*53:01	0.4133348333911272	0.3199192434551686	ambiguous
FPVPKGESW	HLA-B*53:01	0.9967104315757751	0.003444286595926242	binder
FPVRDGKIKL	HLA-B*53:01	0.519777137041092	0.19666426056652753	ambiguous
FPVSEQRLW	HLA-B*53:01	0.9992184042930603	0.0005680424092919	binder
FPVSYNDKF	HLA-B*53:01	0.9425287365913391	0.06288790332714495	binder
FPWEKPTTL	HLA-B*53:01	0.9955203890800476	0.003307161481807044	binder
FPWGDGNHTLF	HLA-B*53:01	0.9927804708480835	0.010900519851705743	binder
FPWGDGNHTL	HLA-B*53:01	0.9773956537246704	0.0404672160125467	binder
FPWSEIRNI	HLA-B*53:01	0.9915819525718689	0.0057302387937422155	binder
FPYADGPHQF	HLA-B*53:01	0.9973295092582702	0.0035692375547707617	binder
FPYAFKEVI	HLA-B*53:01	0.9837553977966309	0.014738193042574437	binder
FPYAQRQFL	HLA-B*53:01	0.9523032784461976	0.023204416560677586	binder
FPYARDDLSLY	HLA-B*53:01	0.9726423382759094	0.026269547440601955	binder
FPYDYSASEYRW	HLA-B*53:01	0.2748895285651088	0.35614969628463683	not-binder
FPYEESKEKF	HLA-B*53:01	0.9890719890594483	0.01744148946238891	binder
FPYGDASKF	HLA-B*53:01	0.9907330393791198	0.00889167908731413	binder
FPYGTTVTY	HLA-B*53:01	0.9784961104393005	0.034317736339079	binder
FPYKGYIW	HLA-B*53:01	0.8063046097755432	0.24767835986282644	binder
FPYMEGDRGSRY	HLA-B*53:01	0.6505131226032972	0.3385606664563712	ambiguous
FPYPDPSQW	HLA-B*53:01	0.999006724357605	0.0009105018679106666	binder
FPYPFQVVY	HLA-B*53:01	0.9961332678794861	0.004265720822495385	binder
FPYPYAERL	HLA-B*53:01	0.9811769962310791	0.004379869438353867	binder
FPYYPSPGVLF	HLA-B*53:01	0.9830189943313599	0.021451743473052964	binder
FSLPAQPLW	HLA-B*53:01	0.9060965657234192	0.07309560805907432	binder
FVGPVVGGW	HLA-B*53:01	0.7411565184593201	0.17622370817034647	binder
FVILRDEKW	HLA-B*53:01	0.39358890801668167	0.2776708686460643	ambiguous
FVIPLDPRW	HLA-B*53:01	0.9111154437065124	0.08374546839490504	binder
GADPGNKKW	HLA-B*53:01	0.4301324378699064	0.29307946995726836	ambiguous
GAVRENYTW	HLA-B*53:01	0.6680821418762207	0.28559733245095265	binder
GDTLLIENI	HLA-B*53:01	0.0012068099968018942	0.001202654831736031	not-binder
GGLPERSVSL	HLA-B*53:01	0.013694890413898975	0.01353139563251036	not-binder
GPAAIREGW	HLA-B*53:01	0.4966685131192207	0.24957059840608684	ambiguous
GPEPGSPYPNTW	HLA-B*53:01	0.268540228969664	0.2280113147251964	not-binder
GPFETVHRW	HLA-B*53:01	0.9869547247886657	0.004132311169833393	binder
GPGGPGGGGQR	HLA-B*53:01	0.7144669463275932	0.3609068083122945	binder
GPNDALLRW	HLA-B*53:01	0.9410040497779846	0.030785106201707928	binder
GPQQDPRLYW	HLA-B*53:01	0.5794868484139443	0.368210704787016	ambiguous
GPSIHPGFLPW	HLA-B*53:01	0.1753656070526631	0.1693059895942155	not-binder
GPVEVISHW	HLA-B*53:01	0.9920406222343445	0.007422428141245445	binder
GTEYTGPKLY	HLA-B*53:01	0.0018049809863441625	0.0027180838648553497	not-binder
GVAGPKGPAGE	HLA-B*53:01	0.135559649746574	0.2638845310003183	not-binder
GVWTYDDATKTF	HLA-B*53:01	0.10816719904541969	0.15897580328459537	not-binder
HAAAPTSTL	HLA-B*53:01	0.5817396089434623	0.35051888656425473	ambiguous
HAADLSLWW	HLA-B*53:01	0.9833606958389283	0.02465610767942278	binder
HAADPIITRW	HLA-B*53:01	0.9997851729393006	0.0001973262061750058	binder
HAADVFEAY	HLA-B*53:01	0.9319727540016174	0.10836947170105553	binder
HAAEDSSLLIY	HLA-B*53:01	0.6099089205265045	0.29081125190386786	ambiguous
HAAGFAYTY	HLA-B*53:01	0.8262399554252624	0.15275833120781768	binder
HAAHIISEL	HLA-B*53:01	0.6053240239620209	0.3511777518699059	ambiguous
HAANIVTAI	HLA-B*53:01	0.8246297836303711	0.13307082604851644	binder
HAAPILYAVW	HLA-B*53:01	0.9884430050849915	0.008964583896651748	binder
HAAPQPQKL	HLA-B*53:01	0.2533590570092201	0.33033681948580723	not-binder
HAARIINDLL	HLA-B*53:01	0.12481490835780278	0.19656803143610416	not-binder
HAASDTVGW	HLA-B*53:01	0.9576578855514526	0.06690118940983632	binder
HAASESLKF	HLA-B*53:01	0.9494094967842102	0.041834480036436146	binder
HAATIRLIF	HLA-B*53:01	0.9282474279403686	0.05990062943019964	binder
HAATTSLSW	HLA-B*53:01	0.9944722652435303	0.006167701444796005	binder
HAAVPTPGY	HLA-B*53:01	0.5279202997684479	0.3047228256644611	ambiguous
HAAYNLLFF	HLA-B*53:01	0.5894907459616661	0.2888852989120748	ambiguous
HACGVIATI	HLA-B*53:01	0.5827983498573304	0.3254214503063498	ambiguous
HADDSFLVL	HLA-B*53:01	0.2590774305164814	0.295282325014127	not-binder
HADDTQPARL	HLA-B*53:01	0.180632387381047	0.3186496302756516	not-binder
HADGSLNQW	HLA-B*53:01	0.9557745099067688	0.04470997740531411	binder
HADGTIVRY	HLA-B*53:01	0.7327307820320129	0.13483941279545253	binder
HADHSSLTL	HLA-B*53:01	0.05548329201992601	0.04315903070964061	not-binder
HADINLLYW	HLA-B*53:01	0.9203770995140076	0.08798574449255314	binder
HADPTELAL	HLA-B*53:01	0.44853985607624053	0.219552156137954	ambiguous
HADTTKWEW	HLA-B*53:01	0.8801514983177186	0.11838457851603384	binder
HADVATVMW	HLA-B*53:01	0.9645623207092285	0.0593488109248955	binder
HAEDSVMDHHF	HLA-B*53:01	0.35448393523693084	0.27466986775446806	not-binder
HAENNEFITW	HLA-B*53:01	0.9567834496498108	0.04189080939794926	binder
HAETATASSTW	HLA-B*53:01	0.6648364216860501	0.3761369824258391	ambiguous
HAFEIIHLL	HLA-B*53:01	0.6148775607347489	0.3194101209357164	ambiguous
HAFKQNHESVQW	HLA-B*53:01	0.21246507330109238	0.2613722768975923	not-binder
HAFVELHEF	HLA-B*53:01	0.9856775164604187	0.012523309957585268	binder
HAGFFVEDNF	HLA-B*53:01	0.2460159609094262	0.25505461718456934	not-binder
HAGNINFKW	HLA-B*53:01	0.9404658436775207	0.04861513601736301	binder
HAGPIVSVW	HLA-B*53:01	0.9907037258148194	0.011900630728346207	binder
HAGPTAHEL	HLA-B*53:01	0.7057071551680565	0.3221602770149884	binder
HAGPVINTL	HLA-B*53:01	0.5013245712965727	0.383430563084526	ambiguous
HAGSLVSVMW	HLA-B*53:01	0.9847524166107178	0.01667736295599716	binder
HAGVVPDLLW	HLA-B*53:01	0.9296043753623963	0.08439261206029612	binder
HAHISEQAVW	HLA-B*53:01	0.9281477928161621	0.11426180408415529	binder
HAHVDKVTY	HLA-B*53:01	0.7243274807929992	0.26673254370980815	binder
HAIDGTNNW	HLA-B*53:01	0.9962730646133423	0.004008789240232587	binder
HAIEDKETI	HLA-B*53:01	0.8421872377395629	0.24936931465986745	binder
HAIEESVVLI	HLA-B*53:01	0.5612470775842666	0.3051285192280304	ambiguous
HAIIDEQPLIF	HLA-B*53:01	0.7023179173469544	0.20442960256844186	binder
HAIPLRSSW	HLA-B*53:01	0.9749269604682922	0.03561000482157524	binder
HALESSFVGW	HLA-B*53:01	0.989805030822754	0.008714319608620439	binder
HALPPSLIPLVW	HLA-B*53:01	0.44640909488733554	0.33995281937178123	ambiguous
HALVAGIDRY	HLA-B*53:01	0.2182958722114563	0.1314436238215531	not-binder
HALVGSPIIW	HLA-B*53:01	0.9479514122009277	0.07617093328236313	binder
HAMEEVKKF	HLA-B*53:01	0.9860703945159912	0.013444370804929388	binder
HAMGGVPAW	HLA-B*53:01	0.9956770539283752	0.004979995939483831	binder
HANDQTVIF	HLA-B*53:01	0.8180621981620788	0.15368648026196097	binder
HANNTVSNF	HLA-B*53:01	0.8093269228935241	0.17753605350061694	binder
HANSVDTSF	HLA-B*53:01	0.9148061752319336	0.07981496967750219	binder
HAQDYVLTY	HLA-B*53:01	0.9709939599037171	0.027998998922595147	binder
HAQLSEVLW	HLA-B*53:01	0.9720935225486755	0.027889269414961	binder
HAQPLEDNLFEW	HLA-B*53:01	0.4184530772712606	0.4450958040820437	ambiguous
HARPEEPSW	HLA-B*53:01	0.9053579211235047	0.10356346955907551	binder
HASDVLETSGW	HLA-B*53:01	0.7132565671745397	0.3839283423297594	binder
HASHGFMW	HLA-B*53:01	0.21801872230134905	0.26583147752185665	not-binder
HASMLNIWW	HLA-B*53:01	0.9527603983879089	0.044164791259671335	binder
HASRTMPLL	HLA-B*53:01	0.07140973366331309	0.08282155589218025	not-binder
HASSEQLYF	HLA-B*53:01	0.8508562266826629	0.180199913141	binder
HASTSWYW	HLA-B*53:01	0.21731294925120892	0.14029383574166054	not-binder
HATGHHYTW	HLA-B*53:01	0.9685921669006348	0.04331646703035399	binder
HATKAIYRW	HLA-B*53:01	0.7729515880346298	0.28005519562641806	binder
HATTALLHY	HLA-B*53:01	0.851970112323761	0.14766415600035374	binder
HAVEGAEQW	HLA-B*53:01	0.9774782538414002	0.0402169550825608	binder
HAVGDIPGVRF	HLA-B*53:01	0.8369092345237732	0.1416573953798886	binder
HAVGNVELYL	HLA-B*53:01	0.07237992836162448	0.11125570051633746	not-binder
HAVGPEAHTI	HLA-B*53:01	0.6739043921232224	0.2933689828151629	binder
HAVHVALVL	HLA-B*53:01	0.38838924914598466	0.2943158007314905	ambiguous
HAVKNDFQIW	HLA-B*53:01	0.9553974151611329	0.03735571512444751	binder
HAVPIYEGF	HLA-B*53:01	0.8011614680290222	0.24009903948464134	binder
HAVQTVETM	HLA-B*53:01	0.8284080982208252	0.21942970525239175	binder
HAVSPIAKY	HLA-B*53:01	0.5744041666388512	0.37344902066493907	ambiguous
HAYDGKDYI	HLA-B*53:01	0.9334537863731385	0.05072180348255484	binder
HAYEGVPNGGW	HLA-B*53:01	0.716294402629137	0.3789465444467079	binder
HAYIHSVQF	HLA-B*53:01	0.9055126667022705	0.10884260036476806	binder
HAYLHDQFW	HLA-B*53:01	0.9688278436660767	0.03410500621043823	binder
HAYPDFAPQKF	HLA-B*53:01	0.6413308650255203	0.2509583861380625	binder
HGDSSVAVW	HLA-B*53:01	0.570488459430635	0.3111229560184068	ambiguous
HIDPNVDYQF	HLA-B*53:01	0.7468695342540741	0.18150165984583216	binder
HIWPDDITKW	HLA-B*53:01	0.9648817777633667	0.03859613901907617	binder
HLAWVQEEW	HLA-B*53:01	0.7674468040466309	0.18146485320998929	binder
HLPETKFSEL	HLA-B*53:01	0.23535559605807066	0.26270122774216836	not-binder
HLSDVVLRF	HLA-B*53:01	0.31196279302239416	0.27139603754467556	not-binder
HPADPGSRPHLI	HLA-B*53:01	0.2895649720681831	0.3082436774659911	not-binder
HPAGHLVLKW	HLA-B*53:01	0.9915104627609252	0.008301391776725231	binder
HPALLSDGKW	HLA-B*53:01	0.9901095986366272	0.007253291461390792	binder
HPAPDQQGL	HLA-B*53:01	0.421148881316185	0.23013175122940405	ambiguous
HPAPFSKVITF	HLA-B*53:01	0.9029188394546509	0.15703316567101888	binder
HPASPRGSSF	HLA-B*53:01	0.868559068441391	0.19489204988498918	binder
HPASSDPRF	HLA-B*53:01	0.9570300340652466	0.036742673795450986	binder
HPATVFILF	HLA-B*53:01	0.9728723526000976	0.04636446655873005	binder
HPDEPLYSF	HLA-B*53:01	0.9945681810379028	0.003498849204116464	binder
HPDESGSKF	HLA-B*53:01	0.951999843120575	0.05184172796936559	binder
HPDGKILII	HLA-B*53:01	0.9154925465583801	0.05988054166551692	binder
HPDHVSSTVYLW	HLA-B*53:01	0.5349039582009482	0.43554683304388864	ambiguous
HPDKDVRLL	HLA-B*53:01	0.8347179174423218	0.13206831141272896	binder
HPDPDAELQRM	HLA-B*53:01	0.8991201996803284	0.10278287289975417	binder
HPDPDSSVKI	HLA-B*53:01	0.9264408707618713	0.051492464437620275	binder
HPDPFANKSL	HLA-B*53:01	0.8831215858459472	0.16070328477388748	binder
HPDPNNENI	HLA-B*53:01	0.8478686928749084	0.08004312578917346	binder
HPDPNWKNF	HLA-B*53:01	0.9471614718437195	0.053629988590621215	binder
HPDPTRLLLF	HLA-B*53:01	0.9883510947227478	0.01011448362619231	binder
HPDQAQAIL	HLA-B*53:01	0.910198974609375	0.05453212169670546	binder
HPDQTGTNQHF	HLA-B*53:01	0.8663046002388001	0.15019625826384406	binder
HPDRSQPAF	HLA-B*53:01	0.9191415071487427	0.06431920210341735	binder
HPDSHQLFI	HLA-B*53:01	0.9157674074172973	0.06028042942934822	binder
HPDTIYSVDW	HLA-B*53:01	0.9721641063690185	0.03321466855560253	binder
HPDTWNPAW	HLA-B*53:01	0.9986652493476867	0.0010859497848744754	binder
HPDVTEPMRF	HLA-B*53:01	0.9894280314445496	0.009608772790654911	binder
HPEASIQAVF	HLA-B*53:01	0.9743558526039123	0.01757598522278745	binder
HPEDLQAANRLI	HLA-B*53:01	0.03894824563612929	0.05859751371654275	not-binder
HPEEHIRIW	HLA-B*53:01	0.991941237449646	0.011797925541482417	binder
HPEHAFYEF	HLA-B*53:01	0.9627676129341125	0.04792384340671366	binder
HPENPKAVETF	HLA-B*53:01	0.9866040110588074	0.012344520944582313	binder
HPENYDLATLKW	HLA-B*53:01	0.33948051737461354	0.4020709872635277	ambiguous
HPEPLAGRHF	HLA-B*53:01	0.8702160239219665	0.07818364081563729	binder
HPEQDAGKVF	HLA-B*53:01	0.8904392123222351	0.04040180856574409	binder
HPERGIRQW	HLA-B*53:01	0.9503973603248597	0.05415948366920054	binder
HPESPNTGSHW	HLA-B*53:01	0.7595502763986588	0.3114188036335418	binder
HPESPSTGHYW	HLA-B*53:01	0.9666886925697327	0.03837336876959239	binder
HPETRSAFL	HLA-B*53:01	0.6089320719242096	0.23191273511806346	ambiguous
HPETWQPSW	HLA-B*53:01	0.9969751358032226	0.0035022186140491692	binder
HPEVTPLRF	HLA-B*53:01	0.9285798788070678	0.0562624900950724	binder
HPFAPPICF	HLA-B*53:01	0.9779762625694275	0.010285367946350618	binder
HPFEAQTLI	HLA-B*53:01	0.9497195243835449	0.04628253701707103	binder
HPFEDGAKL	HLA-B*53:01	0.9401121973991394	0.03235893888349294	binder
HPFEDGAKLRI	HLA-B*53:01	0.6741945624351502	0.17106704309127688	binder
HPFFKNDQW	HLA-B*53:01	0.9455362319946289	0.10630260386027332	binder
HPFFKTINW	HLA-B*53:01	0.9811621308326721	0.03404436031174995	binder
HPFFSKIDW	HLA-B*53:01	0.9476629972457886	0.09723576105701424	binder
HPFLSGAETF	HLA-B*53:01	0.9790069937705994	0.016953955005630957	binder
HPFLTALKY	HLA-B*53:01	0.9589524626731872	0.02555774420130584	binder
HPFLYDRETY	HLA-B*53:01	0.9647989153862	0.029755172418643686	binder
HPFPFHPSL	HLA-B*53:01	0.9834815621376037	0.01888342632876772	binder
HPFPGPGLAI	HLA-B*53:01	0.7847804665565491	0.12859440203463157	binder
HPFTNKPTTF	HLA-B*53:01	0.9838001966476441	0.012121513451305748	binder
HPGDQAYEF	HLA-B*53:01	0.946559202671051	0.033136845964421555	binder
HPGSSALHY	HLA-B*53:01	0.7907421827316284	0.15339028991939346	binder
HPGSTTLRI	HLA-B*53:01	0.5436929717659951	0.3497054675310269	ambiguous
HPGTHTVLW	HLA-B*53:01	0.9829613447189331	0.018855979082487585	binder
HPGVFRGDKW	HLA-B*53:01	0.42783617973327637	0.3702659988553022	ambiguous
HPHDLVILM	HLA-B*53:01	0.9915503263473511	0.005043239157200634	binder
HPHEVMQRM	HLA-B*53:01	0.9531672716140747	0.05368359833636136	binder
HPHGSYSRL	HLA-B*53:01	0.5083879888057709	0.26705253241391047	ambiguous
HPHIFPYLL	HLA-B*53:01	0.7730020374059677	0.29612407999048235	binder
HPHKIIVMY	HLA-B*53:01	0.9766385078430175	0.025820820284762923	binder
HPHPEDIKF	HLA-B*53:01	0.9778584122657776	0.019818139061454243	binder
HPHPVVPKM	HLA-B*53:01	0.9660005927085876	0.0495362895338144	binder
HPHVYSPVI	HLA-B*53:01	0.9360797882080079	0.0428104232769517	binder
HPIADGGTPDI	HLA-B*53:01	0.7527817964553833	0.26560573022330514	binder
HPIDDLQSAY	HLA-B*53:01	0.9786938309669495	0.01814771529448466	binder
HPIDGFLQSL	HLA-B*53:01	0.9798696875572205	0.022123829174103604	binder
HPIDRSVDF	HLA-B*53:01	0.9769697666168213	0.015727298948226245	binder
HPIEGSTTVF	HLA-B*53:01	0.9976377367973328	0.0007375235884576872	binder
HPIEVSVGH	HLA-B*53:01	0.5669181853532791	0.3119354450470741	ambiguous
HPIHQGITEL	HLA-B*53:01	0.9560821413993835	0.024089393195365016	binder
HPIIPEQSTF	HLA-B*53:01	0.9871272802352905	0.00956788035796157	binder
HPIKQVDVL	HLA-B*53:01	0.9652663111686707	0.017834741742419637	binder
HPILNDPIY	HLA-B*53:01	0.9417050957679749	0.05116965055286019	binder
HPIPGEYKFFW	HLA-B*53:01	0.7782000541687012	0.31022078056531655	binder
HPIPGEYKF	HLA-B*53:01	0.9816112399101258	0.021297697961382606	binder
HPIQTQAQY	HLA-B*53:01	0.968575394153595	0.039871598427328785	binder
HPIRIADGY	HLA-B*53:01	0.6958752334117889	0.2762118270707224	binder
HPISDHEATL	HLA-B*53:01	0.9866174221038818	0.005990164731778796	binder
HPISDHEATLRCW	HLA-B*53:01	0.18328220129231151	0.2816831835210079	not-binder
HPISSEELL	HLA-B*53:01	0.9704927206039429	0.033390692131186346	binder
HPISSEELLSLKY	HLA-B*53:01	0.5614558320492506	0.441529277217958	ambiguous
HPITSIEYQW	HLA-B*53:01	0.9946591019630432	0.0073054026769491225	binder
HPKYPDGKTF	HLA-B*53:01	0.9603532671928405	0.03553148028987504	binder
HPLDLRVQF	HLA-B*53:01	0.9885514855384827	0.006215921946124351	binder
HPLDYELTY	HLA-B*53:01	0.994866156578064	0.005188846193784882	binder
HPLEDRNTI	HLA-B*53:01	0.9587416648864746	0.03595263292834343	binder
HPLEGTHEL	HLA-B*53:01	0.9911198496818543	0.008533302874734595	binder
HPLGDIVAF	HLA-B*53:01	0.9904615163803101	0.005885872777287968	binder
HPLGIVQGF	HLA-B*53:01	0.9452130436897278	0.06211359109811687	binder
HPLGMAIFL	HLA-B*53:01	0.8863765001296997	0.13110810075335957	binder
HPLHNDPNL	HLA-B*53:01	0.857466459274292	0.09187455593107079	binder
HPLPETAVRGY	HLA-B*53:01	0.7545520186424255	0.2735966528505923	binder
HPLPEVAHV	HLA-B*53:01	0.5380906164646149	0.25787406676064956	ambiguous
HPLPGTQLL	HLA-B*53:01	0.7795927286148071	0.14017544237109694	binder
HPLPRVKAETY	HLA-B*53:01	0.47691823840141295	0.30511906217580087	ambiguous
HPLPTVHPQVTY	HLA-B*53:01	0.7662759184837341	0.23292717367412563	binder
HPMAYQLQL	HLA-B*53:01	0.9579618334770202	0.0592981668158419	binder
HPMPRVNEI	HLA-B*53:01	0.8816291213035583	0.1677185802436145	binder
HPMRAIFMI	HLA-B*53:01	0.8406401038169861	0.2463646664205444	binder
HPMYGAGHKF	HLA-B*53:01	0.9167933464050293	0.09224027462353444	binder
HPNAKVLLH	HLA-B*53:01	0.6481975167989731	0.2788932479418661	binder
HPNALNLQL	HLA-B*53:01	0.952062451839447	0.04393293418604203	binder
HPNDDDVHF	HLA-B*53:01	0.9648732423782349	0.055813904574034255	binder
HPNEGALVL	HLA-B*53:01	0.9642494440078735	0.022070091266606875	binder
HPNEMVRRW	HLA-B*53:01	0.9924278378486633	0.010742549930263051	binder
HPNGLQVMY	HLA-B*53:01	0.9840604662895203	0.014127011623184384	binder
HPNNVVSVKY	HLA-B*53:01	0.9361239075660706	0.10361248599801343	binder
HPNPDVLKI	HLA-B*53:01	0.9583488345146179	0.04274720233130341	binder
HPNPGSITHL	HLA-B*53:01	0.9301388621330261	0.10299981139278562	binder
HPNPPSVLF	HLA-B*53:01	0.9783374667167664	0.03159833098386944	binder
HPNSAVLMV	HLA-B*53:01	0.6886183172464371	0.27496374815990227	binder
HPNSLMKKI	HLA-B*53:01	0.7034706890583038	0.2561132472680123	binder
HPNSNLLDL	HLA-B*53:01	0.8302934765815735	0.16539034442007536	binder
HPNYHKEPFL	HLA-B*53:01	0.3874719234183431	0.2579812130478533	ambiguous
HPPNYIVLW	HLA-B*53:01	0.8633889138698578	0.257067296195909	binder
HPQDGRSAW	HLA-B*53:01	0.9088403701782226	0.16931415867883576	binder
HPQEVYNEY	HLA-B*53:01	0.9682707905769348	0.03651726274674442	binder
HPQIMSPLAKW	HLA-B*53:01	0.5560225736859138	0.3735418330760633	ambiguous
HPQPGAVEL	HLA-B*53:01	0.8502102732658386	0.14575325522328406	binder
HPQPGSANSL	HLA-B*53:01	0.7882073521614075	0.16769637438006219	binder
HPQTIIAGW	HLA-B*53:01	0.9966174602508545	0.0027565191417528064	binder
HPQTLSHAD	HLA-B*53:01	0.04466962084406987	0.06298361313407023	not-binder
HPQYEVVEI	HLA-B*53:01	0.9078616261482239	0.08049317529561559	binder
HPSASYNQL	HLA-B*53:01	0.8794669270515442	0.10223176114227295	binder
HPSDESGYRW	HLA-B*53:01	0.9988756656646729	0.0006553244561744453	binder
HPSDIEVDL	HLA-B*53:01	0.926183533668518	0.062384869542059226	binder
HPSESLEKM	HLA-B*53:01	0.9613664865493774	0.03993000826539705	binder
HPSFHNINF	HLA-B*53:01	0.9188793301582336	0.04603584436271817	binder
HPSGATPTL	HLA-B*53:01	0.9288375377655029	0.06535673062413526	binder
HPSGLSLHL	HLA-B*53:01	0.9215596437454223	0.05628989705277956	binder
HPSHVQPAY	HLA-B*53:01	0.9811271071434021	0.02051715115870471	binder
HPSINKQEW	HLA-B*53:01	0.9424162745475769	0.09631715340228593	binder
HPSKGYWW	HLA-B*53:01	0.4341864189133048	0.3692473263104916	ambiguous
HPSLIPLFV	HLA-B*53:01	0.45655367821455	0.2844543031334214	ambiguous
HPSNVLHFF	HLA-B*53:01	0.985645055770874	0.00936366986370891	binder
HPSPVVLKV	HLA-B*53:01	0.7426742374897003	0.2616590783054396	binder
HPSQTVELF	HLA-B*53:01	0.9810390830039978	0.025158023109372794	binder
HPSSVPGPDF	HLA-B*53:01	0.8313090324401855	0.1441187325120544	binder
HPTADVQTF	HLA-B*53:01	0.9930415511131286	0.004804821287662735	binder
HPTAFVVSY	HLA-B*53:01	0.9812779426574707	0.023480685748523546	binder
HPTAHAPMM	HLA-B*53:01	0.9744085788726806	0.01709821960083433	binder
HPTDDTTTL	HLA-B*53:01	0.9573954224586487	0.0631507086036299	binder
HPTDPLTSF	HLA-B*53:01	0.9963857173919678	0.0017174428295456355	binder
HPTDVDYRV	HLA-B*53:01	0.6964113354682923	0.318495726478373	binder
HPTGKMFIL	HLA-B*53:01	0.7875909268856048	0.15898711003212362	binder
HPTIISESF	HLA-B*53:01	0.9843072772026062	0.01944389312130538	binder
HPTLGPKITY	HLA-B*53:01	0.8995877981185914	0.09912762279474668	binder
HPTLIQRTY	HLA-B*53:01	0.8958757162094116	0.12905897015348441	binder
HPTSHVSLL	HLA-B*53:01	0.8585822701454162	0.17903851848635888	binder
HPTSVISGY	HLA-B*53:01	0.8803412675857544	0.1501721102919095	binder
HPTTISPRY	HLA-B*53:01	0.923733925819397	0.0720502486558514	binder
HPTTLAVGI	HLA-B*53:01	0.9166923522949219	0.07448774661971955	binder
HPTVVISAY	HLA-B*53:01	0.9367234587669373	0.08271720453808887	binder
HPVADSSPAGAKW	HLA-B*53:01	0.5405468705517705	0.4055059877934183	ambiguous
HPVDFLDAF	HLA-B*53:01	0.9922762274742126	0.005871242941019383	binder
HPVDISAIPEQRW	HLA-B*53:01	0.34636966900143307	0.4207965497294652	ambiguous
HPVDQANTL	HLA-B*53:01	0.9706428408622741	0.024297969172301107	binder
HPVEDGIFDSGNF	HLA-B*53:01	0.6794675692915917	0.3780102310722595	ambiguous
HPVHPDIKL	HLA-B*53:01	0.952735435962677	0.0356875207702828	binder
HPVKSGIHKW	HLA-B*53:01	0.9932819604873657	0.007393053448478189	binder
HPVLSKDRNF	HLA-B*53:01	0.561102569103241	0.2843325341964573	ambiguous
HPVNLTWPF	HLA-B*53:01	0.9939669966697693	0.005599199202048335	binder
HPVPVPADW	HLA-B*53:01	0.9800849795341492	0.030005242406670036	binder
HPVSALMEI	HLA-B*53:01	0.9754722952842713	0.016989517278788113	binder
HPVSDHEATL	HLA-B*53:01	0.9738849401473999	0.01769315227850346	binder
HPVSEYKAHF	HLA-B*53:01	0.9550737261772155	0.04196643263547508	binder
HPVSLEQYL	HLA-B*53:01	0.9635044813156128	0.0386651150497472	binder
HPVSQESSW	HLA-B*53:01	0.9938896179199219	0.01095906141125527	binder
HPVSREWTL	HLA-B*53:01	0.941728699207306	0.06579962104029849	binder
HPVTGEPATW	HLA-B*53:01	0.998586368560791	0.0018849841844560166	binder
HPVTGQFLY	HLA-B*53:01	0.974470341205597	0.02568962310531254	binder
HPVTTDIKHSI	HLA-B*53:01	0.8520187735557556	0.19797845342732073	binder
HPVVDRSIKI	HLA-B*53:01	0.7283638060092926	0.23203852739062297	binder
HPVYILKGGY	HLA-B*53:01	0.5050921763293446	0.3955254625893806	ambiguous
HPWTHTERF	HLA-B*53:01	0.9076952457427978	0.1292796976824211	binder
HPYEVAEVI	HLA-B*53:01	0.9745771884918213	0.015435434010613452	binder
HPYHFKPKKI	HLA-B*53:01	0.3268897200003266	0.23419762305389027	not-binder
HPYIYRVTF	HLA-B*53:01	0.787693963944912	0.35212890933249774	binder
HPYPFSGIFEI	HLA-B*53:01	0.751023355126381	0.30019914360627753	binder
HPYPHNHYM	HLA-B*53:01	0.9327891826629638	0.09767214408858589	binder
HPYPTTKLMW	HLA-B*53:01	0.9970085382461548	0.0030918561858028944	binder
HPYQFLLKY	HLA-B*53:01	0.9784788489341736	0.026463839493975603	binder
HPYQMEGLNW	HLA-B*53:01	0.9945858359336853	0.007461871317411915	binder
HPYQPDPKM	HLA-B*53:01	0.9503004670143127	0.04494495535342123	binder
HPYTEKPRLW	HLA-B*53:01	0.997053325176239	0.002705349354149332	binder
HRGFSGLDGAKGD	HLA-B*53:01	0.007321137219150842	0.008590366458749688	not-binder
HRGFSGLDGAK	HLA-B*53:01	0.000793394230248623	0.0015444782636790408	not-binder
HSGPVIPVY	HLA-B*53:01	0.4710161961615086	0.3080207851755086	ambiguous
HSYPGASGW	HLA-B*53:01	0.8037939012050629	0.2634519234403517	binder
HTAPVLDIAW	HLA-B*53:01	0.9637228369712829	0.05485558950035133	binder
HTNPVGTEW	HLA-B*53:01	0.8865899682044983	0.14573249707303834	binder
HVAPVTSVEW	HLA-B*53:01	0.9859034180641174	0.012033755376354581	binder
HVATEPVATW	HLA-B*53:01	0.9934598922729492	0.00671065667064173	binder
HVEEKAVHSW	HLA-B*53:01	0.9058890342712402	0.16721808547634975	binder
HVFSDGVTNW	HLA-B*53:01	0.9920485019683838	0.009293650998119176	binder
HVGAFGELW	HLA-B*53:01	0.6721658915281296	0.28296601453102593	binder
HVGPILVGW	HLA-B*53:01	0.8889064431190491	0.11288913411149668	binder
HVNPYIGLFF	HLA-B*53:01	0.4400054417550564	0.31015403750468623	ambiguous
HVSGAVLTF	HLA-B*53:01	0.6303268134593963	0.19555950237130906	binder
HVSLVQLTL	HLA-B*53:01	0.019915690645575523	0.025257024643392814	not-binder
HVSRIPDYLW	HLA-B*53:01	0.6815096139907837	0.25919587121120435	binder
HVSTVNPNY	HLA-B*53:01	0.2353616683743894	0.21395893040178798	not-binder
HVVIVVQDW	HLA-B*53:01	0.6132690072059631	0.34601112009217166	ambiguous
IAANEENRKW	HLA-B*53:01	0.7456453025341034	0.31501852208434383	binder
IAAPDSRRW	HLA-B*53:01	0.9482624173164368	0.02766788861972744	binder
IAAQTGTRW	HLA-B*53:01	0.9779592514038086	0.013651341790893352	binder
IADEDRGNW	HLA-B*53:01	0.9041592836380005	0.013484791031585177	binder
IAHLFNVEW	HLA-B*53:01	0.9620575666427612	0.04335471307072152	binder
IAMDLILKM	HLA-B*53:01	0.7342580199241638	0.21945930474699774	binder
IANVAHTF	HLA-B*53:01	0.4726932466030121	0.24334026981029408	ambiguous
IAPETRRSI	HLA-B*53:01	0.007242620358010754	0.01019436991184242	not-binder
IAPTGHSL	HLA-B*53:01	0.12355304735247045	0.23860231501813237	not-binder
IAQSLEHSW	HLA-B*53:01	0.9520269155502319	0.08088274786429432	binder
IARREEEFDLF	HLA-B*53:01	0.17265136182541027	0.20507111672059508	not-binder
IAVPRNDEW	HLA-B*53:01	0.4615472972393036	0.2746925218565394	ambiguous
IIISTPEKW	HLA-B*53:01	0.33962770069483667	0.3728016652559029	ambiguous
IPAATTIAY	HLA-B*53:01	0.9714722156524658	0.01676097263856987	binder
IPAAVKLTY	HLA-B*53:01	0.9759276986122132	0.019020262139573304	binder
IPAEDVPLL	HLA-B*53:01	0.9619765043258667	0.01881362798172771	binder
IPAEFSGVW	HLA-B*53:01	0.9825625777244568	0.026368935910606253	binder
IPAESYTFF	HLA-B*53:01	0.9719860434532166	0.03203123802962335	binder
IPAESYTF	HLA-B*53:01	0.6475566446781158	0.1100747820805739	binder
IPAGTELTF	HLA-B*53:01	0.967523729801178	0.025265309480879655	binder
IPANVVLKW	HLA-B*53:01	0.9983430504798889	0.0010651599750889345	binder
IPAPEEERTRQGW	HLA-B*53:01	0.2000562567421184	0.3898055232173134	not-binder
IPAQHITLF	HLA-B*53:01	0.941614830493927	0.06895583465782402	binder
IPASKVSKW	HLA-B*53:01	0.9910378813743591	0.0034869235525191175	binder
IPDASKLQF	HLA-B*53:01	0.9774107575416565	0.012300745312903058	binder
IPDEVIKKW	HLA-B*53:01	0.9992615103721618	0.000933911088493182	binder
IPDIKKDRW	HLA-B*53:01	0.9623634576797485	0.0534723517154381	binder
IPDIQAHEW	HLA-B*53:01	0.9990552186965942	0.0006501256536224443	binder
IPDKQYTDW	HLA-B*53:01	0.9749903917312622	0.02284027612723769	binder
IPDLSEYKW	HLA-B*53:01	0.997007179260254	0.001913046248153165	binder
IPDQVIRVF	HLA-B*53:01	0.9952353358268737	0.00547911174737092	binder
IPDTLQELF	HLA-B*53:01	0.9703749418258667	0.02297346179158851	binder
IPDTMAHLI	HLA-B*53:01	0.9162528038024902	0.06332753756830083	binder
IPEEELTDNW	HLA-B*53:01	0.978365695476532	0.02640619893772612	binder
IPEEILGKVSI	HLA-B*53:01	0.7086300790309906	0.22736037847660073	binder
IPEGYVPEHW	HLA-B*53:01	0.9959256649017334	0.0018981504591329028	binder
IPEKGLEPEHS	HLA-B*53:01	0.05220104523759801	0.05328650347617695	not-binder
IPEPEAAVLF	HLA-B*53:01	0.9319439172744751	0.061730291251429176	binder
IPESLKSITW	HLA-B*53:01	0.9961936950683594	0.0030983397078325065	binder
IPFDPKFITY	HLA-B*53:01	0.9902233958244324	0.007508843076112865	binder
IPFEFPLHL	HLA-B*53:01	0.9453655123710633	0.036432957375708834	binder
IPFISPKRW	HLA-B*53:01	0.909122085571289	0.0896536834353186	binder
IPFNQALVF	HLA-B*53:01	0.982362711429596	0.011897585530126925	binder
IPFQAGLPRW	HLA-B*53:01	0.9825249910354614	0.012382474781883077	binder
IPFRPSIQF	HLA-B*53:01	0.7853053569793701	0.19564505503125743	binder
IPFTGNVKL	HLA-B*53:01	0.7142150521278381	0.31532832651503406	binder
IPFVDPDSW	HLA-B*53:01	0.9961301922798157	0.0027743975019643903	binder
IPGSVLLW	HLA-B*53:01	0.5413356268148164	0.36189831343610646	ambiguous
IPHDVLPDW	HLA-B*53:01	0.9961084485054016	0.003145030827643839	binder
IPHHIIVKF	HLA-B*53:01	0.9808853149414063	0.011843560412454764	binder
IPHTDPVDYEF	HLA-B*53:01	0.9525001645088196	0.037775350687208206	binder
IPIALSGRDIL	HLA-B*53:01	0.5706558749079704	0.2530477837854663	ambiguous
IPICHGNLIF	HLA-B*53:01	0.9723193645477295	0.02007357976625142	binder
IPIEGATEW	HLA-B*53:01	0.9958551526069641	0.004494424755802669	binder
IPIEPDYKF	HLA-B*53:01	0.9917462944984436	0.003054579268120563	binder
IPIGAYEPRW	HLA-B*53:01	0.9803874611854553	0.0159347575552682	binder
IPLALEGKDLL	HLA-B*53:01	0.5646118491888046	0.2411661757855001	ambiguous
IPLAPISKSLW	HLA-B*53:01	0.6610051110386849	0.3983954929312005	ambiguous
IPLDDPTLLF	HLA-B*53:01	0.9703109860420227	0.031273861069464774	binder
IPLDGETWSY	HLA-B*53:01	0.8785931229591369	0.12291948672629814	binder
IPLHYLLSY	HLA-B*53:01	0.911210834980011	0.0814507925960881	binder
IPLPLGTVTI	HLA-B*53:01	0.8761558055877685	0.09658050984503516	binder
IPLPQRDLPKNRW	HLA-B*53:01	0.0032428063561269482	0.004689851041510567	not-binder
IPMNPNTNDLF	HLA-B*53:01	0.9801015615463257	0.009018309595980281	binder
IPMPGHPVNF	HLA-B*53:01	0.9832937359809876	0.02142568709081299	binder
IPMTPTSSF	HLA-B*53:01	0.990504789352417	0.009719649099829933	binder
IPNEIIHAL	HLA-B*53:01	0.9954084753990173	0.00437736999527289	binder
IPNENEAQF	HLA-B*53:01	0.967824399471283	0.03239137834552944	binder
IPNENELQF	HLA-B*53:01	0.9877549290657044	0.011288976053745705	binder
IPNFDVREI	HLA-B*53:01	0.9138389229774475	0.08274607062784398	binder
IPRIDYDRI	HLA-B*53:01	0.3793718323111534	0.2798840363508363	ambiguous
IPRPDGIEW	HLA-B*53:01	0.921523928642273	0.06380478885552246	binder
IPSAEVEKW	HLA-B*53:01	0.996605634689331	0.004361848989962008	binder
IPSELFSSF	HLA-B*53:01	0.986238670349121	0.010768722656862505	binder
IPSPPPRPKN	HLA-B*53:01	0.14867193512618543	0.12394883442856508	not-binder
IPSQLNVNF	HLA-B*53:01	0.9578064799308776	0.026543455256480483	binder
IPSRLPLLL	HLA-B*53:01	0.6928903490304947	0.29113742102634094	binder
IPSSKLLFL	HLA-B*53:01	0.6326472789049149	0.2584233999468561	binder
IPSSVPATF	HLA-B*53:01	0.9716515421867371	0.015624527898697232	binder
IPSSWRLLF	HLA-B*53:01	0.9526137471199035	0.0608021162165824	binder
IPSTGDATEW	HLA-B*53:01	0.9838824033737182	0.016733399504224394	binder
IPTEEKPYKW	HLA-B*53:01	0.9975771546363831	0.0013645593538050796	binder
IPTEQVNEL	HLA-B*53:01	0.9622574567794799	0.047264442312012066	binder
IPTKQTQTF	HLA-B*53:01	0.955541479587555	0.03231641731749371	binder
IPTRVITNF	HLA-B*53:01	0.8812606453895568	0.08551774936123868	binder
IPVAIRTQI	HLA-B*53:01	0.756157636642456	0.10178495758680042	binder
IPVGGTYLI	HLA-B*53:01	0.892997145652771	0.11895559304131227	binder
IPVNEKDTLTYF	HLA-B*53:01	0.5725195098289987	0.3644966840812794	ambiguous
IPVSQISTI	HLA-B*53:01	0.9706504821777344	0.024387254340752767	binder
IPYAGETLKW	HLA-B*53:01	0.9977046251296997	0.0029919461745307927	binder
IPYEGFASL	HLA-B*53:01	0.8587107181549072	0.13384905063147556	binder
IPYHSEVPVSL	HLA-B*53:01	0.5835384279489517	0.3564741035313972	ambiguous
IPYKDTFW	HLA-B*53:01	0.45556598612456584	0.34250289306619186	ambiguous
IPYPRPIHL	HLA-B*53:01	0.645050672069192	0.3437536266235384	ambiguous
IPYPTKNPFTW	HLA-B*53:01	0.7710708202095702	0.38784347522485607	binder
IPYQDRESY	HLA-B*53:01	0.9790053129196167	0.016448980284679275	binder
IPYSEPMPLSF	HLA-B*53:01	0.9647353410720825	0.03146401240027254	binder
IPYSPDVQI	HLA-B*53:01	0.8705923557281494	0.08078742601968203	binder
IPYTGPFNLL	HLA-B*53:01	0.8220110356807708	0.16850067296288276	binder
IQRTPKIQVYSRH	HLA-B*53:01	0.07285306656814328	0.1406276505019587	not-binder
ISPSRTEAL	HLA-B*53:01	0.02004468939267099	0.023067164996056932	not-binder
ISPTGHSL	HLA-B*53:01	0.09840558541473002	0.19002069353552317	not-binder
ITPTGTHPL	HLA-B*53:01	0.13257417790591716	0.10472195750714715	not-binder
ITTTINPRF	HLA-B*53:01	0.23359715080259774	0.2910466395974512	not-binder
IVWDEKKNQW	HLA-B*53:01	0.8490228950977325	0.2960803923796948	binder
KAPAPRPSL	HLA-B*53:01	0.19465197245590388	0.24650881969708965	not-binder
KAPGSTSNL	HLA-B*53:01	0.0012994783668546007	0.0008071341758702101	not-binder
KAPSAARSL	HLA-B*53:01	0.012344800494611263	0.01186593223345725	not-binder
KPFIDREWW	HLA-B*53:01	0.5807265996932983	0.3793706824937237	ambiguous
KPFQAVFKF	HLA-B*53:01	0.8167744040489197	0.11338034788818555	binder
KPIESFNEY	HLA-B*53:01	0.9516970634460449	0.04256384092809659	binder
KPIPKSDKF	HLA-B*53:01	0.36274408400058744	0.1510442099687146	not-binder
KPNDQSSRW	HLA-B*53:01	0.8977720141410828	0.09154157694856979	binder
KPNGLILQY	HLA-B*53:01	0.8975228786468505	0.05852657403815731	binder
KPNKTRVIW	HLA-B*53:01	0.2710988249629736	0.3017095311108528	not-binder
KPTHVVVTL	HLA-B*53:01	0.2966466091573238	0.21320674897546754	not-binder
KPVELRTKW	HLA-B*53:01	0.7919550061225891	0.2517798186757152	binder
LAASVISKW	HLA-B*53:01	0.9686904549598694	0.05338227391795087	binder
LADPDEVARRW	HLA-B*53:01	0.7221608646214008	0.3519585354499307	binder
LAEEGFYKF	HLA-B*53:01	0.17219839803874493	0.2263428635073471	not-binder
LAHGADVNW	HLA-B*53:01	0.9720328569412231	0.019381447540675004	binder
LALPPGAEHW	HLA-B*53:01	0.9550467133522034	0.04296624255344653	binder
LAPTDVKEL	HLA-B*53:01	0.13993287831544876	0.2064309196434839	not-binder
LASDPDCRW	HLA-B*53:01	0.9112607479095459	0.09876135445571058	binder
LATASSPKF	HLA-B*53:01	0.5948015183210373	0.34634757976226926	ambiguous
LATTILQHW	HLA-B*53:01	0.9863209247589111	0.0065244403365437185	binder
LAWPEEGPATAW	HLA-B*53:01	0.5725035704777838	0.4672418008914916	ambiguous
LGELQMALEW	HLA-B*53:01	0.18197540417313576	0.15185994882816004	not-binder
LHFPVAFPPGGK	HLA-B*53:01	0.006754352630946414	0.010384868691665503	not-binder
LNEFMILITSIF	HLA-B*53:01	3.3761918807282837e-06	6.408935524344691e-06	not-binder
LPAAARPLW	HLA-B*53:01	0.9961628794670105	0.0033212981567198843	binder
LPAAGKTTW	HLA-B*53:01	0.9984953761100769	0.0007231120033722587	binder
LPAALLSRF	HLA-B*53:01	0.9872249364852905	0.007976106072471957	binder
LPADITEDEF	HLA-B*53:01	0.9680262684822083	0.040379009707370093	binder
LPADTQAW	HLA-B*53:01	0.6460477790562436	0.3635139635424728	ambiguous
LPADTVQRI	HLA-B*53:01	0.986735200881958	0.013867885754894109	binder
LPADVQNYY	HLA-B*53:01	0.9374406099319458	0.06415912412634599	binder
LPADWAPLF	HLA-B*53:01	0.9886760354042053	0.014909982910430665	binder
LPAEARER	HLA-B*53:01	0.18166760144522415	0.18956593339090339	not-binder
LPAEFFEVL	HLA-B*53:01	0.9912939071655273	0.0031220450141614857	binder
LPAEHQFSF	HLA-B*53:01	0.9930933237075805	0.007740189096009346	binder
LPAESNEKI	HLA-B*53:01	0.9071053624153137	0.10189608588839852	binder
LPAEYATHF	HLA-B*53:01	0.9882167220115662	0.011689837280048328	binder
LPAGINSIVAI	HLA-B*53:01	0.7695402801036835	0.20275211463627424	binder
LPAGIVAVL	HLA-B*53:01	0.9733722090721131	0.014956010465674829	binder
LPAGSKKNW	HLA-B*53:01	0.8112585544586182	0.22180001810520536	binder
LPAKILVEF	HLA-B*53:01	0.9944673776626587	0.004566724542995596	binder
LPALEPSTRYW	HLA-B*53:01	0.9452156662940979	0.06739147951411846	binder
LPALFTDLY	HLA-B*53:01	0.9658938527107239	0.018234171795544506	binder
LPALKDRKW	HLA-B*53:01	0.8634064078330994	0.16127758188944893	binder
LPAMLGTGKLFW	HLA-B*53:01	0.4637189133092761	0.3944735995675112	ambiguous
LPAPGVPAW	HLA-B*53:01	0.99902503490448	0.0007488635006277589	binder
LPAPPKIYF	HLA-B*53:01	0.9043203592300415	0.16641562142760935	binder
LPAPPTQNM	HLA-B*53:01	0.8834644675254821	0.1398414963212708	binder
LPAQQVHNY	HLA-B*53:01	0.9810055255889892	0.012049826706345142	binder
LPASEGEVW	HLA-B*53:01	0.9973986506462097	0.001876536961848436	binder
LPASGRSAEVTL	HLA-B*53:01	0.5075834065675735	0.26521420751503905	ambiguous
LPASVHPQL	HLA-B*53:01	0.980437409877777	0.019316968760925105	binder
LPATPWGVW	HLA-B*53:01	0.9862764000892639	0.022487757010972404	binder
LPDADTLLHF	HLA-B*53:01	0.9896732091903686	0.009007201508450179	binder
LPDDISHGY	HLA-B*53:01	0.8916055560112	0.08490736781120722	binder
LPDDKLTLF	HLA-B*53:01	0.9842234253883362	0.012759303125525645	binder
LPDDSKDTW	HLA-B*53:01	0.9910023212432861	0.010849440300379634	binder
LPDEIYHVY	HLA-B*53:01	0.9949422478675842	0.0034458922456532754	binder
LPDEKVELF	HLA-B*53:01	0.9899644613265991	0.005080282275979065	binder
LPDEVRERW	HLA-B*53:01	0.9994795918464661	0.0004100865281071885	binder
LPDGPAGSW	HLA-B*53:01	0.9846679091453552	0.016437091042059655	binder
LPDGQVITI	HLA-B*53:01	0.9765147686004638	0.01880759338629185	binder
LPDGSTIEI	HLA-B*53:01	0.8824206709861755	0.11725203058444543	binder
LPDGSYEDW	HLA-B*53:01	0.9822949051856995	0.020472533442587322	binder
LPDGTSLTQTF	HLA-B*53:01	0.9910279750823975	0.005856992976848332	binder
LPDHPHFHW	HLA-B*53:01	0.998400092124939	0.0017314667457008447	binder
LPDKGAQRL	HLA-B*53:01	0.7639086604118347	0.23088906586853697	binder
LPDLDSENW	HLA-B*53:01	0.9962696075439453	0.0019095051021129556	binder
LPDLSGPHSY	HLA-B*53:01	0.8965315103530884	0.12065829580500001	binder
LPDNAKQCF	HLA-B*53:01	0.965325927734375	0.004638816803623238	binder
LPDNYTQDTW	HLA-B*53:01	0.9750909686088562	0.042762159987020244	binder
LPDPGFQKI	HLA-B*53:01	0.9504098534584046	0.03169884911439907	binder
LPDPIIIHL	HLA-B*53:01	0.9968561410903931	0.0027744177360883994	binder
LPDPNLITF	HLA-B*53:01	0.9971436500549317	0.002084830159915292	binder
LPDQSFLW	HLA-B*53:01	0.7237941652536393	0.34033439909963537	binder
LPDQSFLWN	HLA-B*53:01	0.29152286106254904	0.3370026945807611	not-binder
LPDTLKVTY	HLA-B*53:01	0.9895906448364258	0.006316554987751668	binder
LPDTQTPSW	HLA-B*53:01	0.9987406969070435	0.0003922258776280874	binder
LPDVSLQEF	HLA-B*53:01	0.9925171732902527	0.004414197732763188	binder
LPEAHQRTW	HLA-B*53:01	0.9968388199806213	0.003824010202294714	binder
LPEDFYHFW	HLA-B*53:01	0.985026729106903	0.017463736148801427	binder
LPEDKPRLI	HLA-B*53:01	0.6522991508245468	0.28306602236913225	binder
LPEDLYHLI	HLA-B*53:01	0.8595014572143554	0.10865086693131767	binder
LPEEEHEFF	HLA-B*53:01	0.9725484013557434	0.015292948685535527	binder
LPEEHARFY	HLA-B*53:01	0.8489580392837525	0.19364040226189208	binder
LPEELVHAGW	HLA-B*53:01	0.9904476404190063	0.01095326811189236	binder
LPEEPITRW	HLA-B*53:01	0.9883115291595459	0.021927506084541065	binder
LPEESGGRHL	HLA-B*53:01	0.7080182433128357	0.15924480446863545	binder
LPEGAESRVW	HLA-B*53:01	0.9952656149864196	0.006135988071710355	binder
LPEGEDLNEW	HLA-B*53:01	0.9801009178161622	0.017732015804087547	binder
LPEGIPFRSPTW	HLA-B*53:01	0.3168613098736387	0.3575274916328941	not-binder
LPEGKSSATKW	HLA-B*53:01	0.9007471084594727	0.0958220485808549	binder
LPEHNLITW	HLA-B*53:01	0.9957491874694824	0.0032725778253810595	binder
LPELEPPTTL	HLA-B*53:01	0.8803591966629029	0.08680026457803779	binder
LPENYKQLTW	HLA-B*53:01	0.9862747311592102	0.015590546765112642	binder
LPEPGHSHRF	HLA-B*53:01	0.9167629361152649	0.08956085492803663	binder
LPEPVTLRW	HLA-B*53:01	0.9955027580261231	0.006553904152638077	binder
LPFDKETGF	HLA-B*53:01	0.9604675889015197	0.04269775610205259	binder
LPFEAENKHVIDFF	HLA-B*53:01	0.23705938870552928	0.2836319012551154	not-binder
LPFEGKVNL	HLA-B*53:01	0.9613886833190918	0.04056586948094408	binder
LPFEPVPVI	HLA-B*53:01	0.9863438844680786	0.007137673643524928	binder
LPFEVLQHI	HLA-B*53:01	0.9901183009147644	0.00694503853445202	binder
LPFFNDRPW	HLA-B*53:01	0.9950688600540161	0.006818006942865037	binder
LPFGKVTNI	HLA-B*53:01	0.9846251249313355	0.00951028167712776	binder
LPFGPTAYF	HLA-B*53:01	0.983458936214447	0.018845636498859685	binder
LPFIPPQRW	HLA-B*53:01	0.9937013506889343	0.006766459573015532	binder
LPFLEASTL	HLA-B*53:01	0.9635087251663208	0.016283316030350173	binder
LPFLPDLEEL	HLA-B*53:01	0.9368119478225708	0.04394536117111069	binder
LPFLPSTEDVY	HLA-B*53:01	0.8521750688552856	0.14974670090257314	binder
LPFLPTPMGKG	HLA-B*53:01	0.0361355773878131	0.06063930158879151	not-binder
LPFNTFKF	HLA-B*53:01	0.6389443218708039	0.19694437603306164	binder
LPFPDETHERY	HLA-B*53:01	0.9250141859054566	0.10820468232230893	binder
LPFPFPSKL	HLA-B*53:01	0.8987491846084594	0.09175762812788806	binder
LPFPIIQQY	HLA-B*53:01	0.973245906829834	0.032420582213893885	binder
LPFPNPERNF	HLA-B*53:01	0.948792827129364	0.030466330940659064	binder
LPFQFAHHL	HLA-B*53:01	0.9773773312568664	0.013996947915161116	binder
LPFQVANVW	HLA-B*53:01	0.996778416633606	0.003158793593691724	binder
LPGAGKTTW	HLA-B*53:01	0.9873574495315551	0.009158978952496882	binder
LPGDTALLL	HLA-B*53:01	0.9006492137908936	0.05173559759708233	binder
LPGGPTLTF	HLA-B*53:01	0.9253820776939392	0.05979328099440663	binder
LPGKTYSF	HLA-B*53:01	0.28393092304468154	0.15664940456238152	not-binder
LPGLTQVRW	HLA-B*53:01	0.9922338128089905	0.006016531156171718	binder
LPGNPNAVW	HLA-B*53:01	0.9684368968009949	0.046216259375342274	binder
LPGPHYYTW	HLA-B*53:01	0.9949830889701843	0.005396805038813351	binder
LPGPSLDQW	HLA-B*53:01	0.9940011978149415	0.003954938487350812	binder
LPGPYIKW	HLA-B*53:01	0.5076878603780642	0.2882358272499556	ambiguous
LPGSGKTQW	HLA-B*53:01	0.9423908710479736	0.06351511706985166	binder
LPGSSHSF	HLA-B*53:01	0.4121015062555671	0.36806492560488024	ambiguous
LPHEDLPFW	HLA-B*53:01	0.9988612771034241	0.0014679397909520948	binder
LPHGGEGW	HLA-B*53:01	0.6896752934902907	0.39044887665391914	ambiguous
LPHHVHLTW	HLA-B*53:01	0.9955469489097595	0.007750142918044869	binder
LPHITDVSW	HLA-B*53:01	0.9988988876342774	0.0014259147065329607	binder
LPHPYAIAVF	HLA-B*53:01	0.9790370106697083	0.016816657898866973	binder
LPHQPLATY	HLA-B*53:01	0.9746402382850647	0.023753816817593285	binder
LPHSGEAQL	HLA-B*53:01	0.9624445319175721	0.018706381355287082	binder
LPHSVNSKL	HLA-B*53:01	0.8448636591434479	0.1777995361433412	binder
LPHTGYIY	HLA-B*53:01	0.5255836695432663	0.3266648859332035	ambiguous
LPIAIINDRF	HLA-B*53:01	0.9768631100654602	0.011774094014264436	binder
LPIAPDLEHF	HLA-B*53:01	0.9913531541824341	0.008212257147239528	binder
LPIDDVLRI	HLA-B*53:01	0.992090106010437	0.0049331216494729714	binder
LPIDESNTI	HLA-B*53:01	0.9842375993728638	0.010218995639353957	binder
LPIDGANDLF	HLA-B*53:01	0.9877754330635071	0.009890064516466415	binder
LPIDPNEPTY	HLA-B*53:01	0.9501805305480957	0.029499475437543964	binder
LPIEAVYHRY	HLA-B*53:01	0.9823934078216553	0.015728163434610733	binder
LPIENDVYKY	HLA-B*53:01	0.9710769534111023	0.04091700323693669	binder
LPIGDVATQYF	HLA-B*53:01	0.9734725952148438	0.014708167564046259	binder
LPIGDVATQY	HLA-B*53:01	0.9440821290016175	0.07188576671050437	binder
LPIKDGKLVF	HLA-B*53:01	0.9914270877838135	0.0034650426968867026	binder
LPIPESQVITI	HLA-B*53:01	0.9397931337356568	0.07614809045650982	binder
LPIQARLGSI	HLA-B*53:01	0.8857993602752685	0.052115658360612147	binder
LPISKIDQW	HLA-B*53:01	0.998837673664093	0.000943580007792565	binder
LPLAHVLEL	HLA-B*53:01	0.9080435872077942	0.10770143455483554	binder
LPLEEAYRF	HLA-B*53:01	0.992994737625122	0.006262454995401326	binder
LPLEEHYRF	HLA-B*53:01	0.9932705521583557	0.0023907434047529047	binder
LPLEPEQFL	HLA-B*53:01	0.9412313103675842	0.052574798562516054	binder
LPLESLGW	HLA-B*53:01	0.6303678676486015	0.3393407653330561	ambiguous
LPLFPEPLHVF	HLA-B*53:01	0.9690046072006225	0.017660124129812365	binder
LPLHIAPRW	HLA-B*53:01	0.9949191808700562	0.0045659869534630144	binder
LPLHVATLL	HLA-B*53:01	0.8872992038726807	0.06257634850369805	binder
LPLHVLPLY	HLA-B*53:01	0.9335542798042298	0.033707160881955134	binder
LPLKEEHKIFLL	HLA-B*53:01	0.25179752637031927	0.29400856138333314	not-binder
LPLLRTVLW	HLA-B*53:01	0.9871539235115051	0.012104613258673303	binder
LPLLSPVTF	HLA-B*53:01	0.9865835905075073	0.005783583021913312	binder
LPLLSVYQL	HLA-B*53:01	0.9522780895233154	0.05348091565622396	binder
LPLNSVYVY	HLA-B*53:01	0.9114615201950074	0.11991009914847893	binder
LPLPEVQCF	HLA-B*53:01	0.9605478405952453	0.03459711359254758	binder
LPLPHFDTI	HLA-B*53:01	0.9712777018547059	0.014194813951717681	binder
LPLPQNVKDYLL	HLA-B*53:01	0.11024275561794639	0.07958567601649244	not-binder
LPLPSNTPTF	HLA-B*53:01	0.9739885330200195	0.019676130217968695	binder
LPLPSPQETQKF	HLA-B*53:01	0.27290975451469424	0.22936800212937558	not-binder
LPLPVLEKW	HLA-B*53:01	0.997284996509552	0.0018968276873344032	binder
LPLPVVQLL	HLA-B*53:01	0.894753360748291	0.0646758682983709	binder
LPLQENVTI	HLA-B*53:01	0.985822606086731	0.011997013714656515	binder
LPLQTVQRL	HLA-B*53:01	0.9370020866394043	0.03453165855325898	binder
LPNAVGPPFTW	HLA-B*53:01	0.8115940451622009	0.3426230124962355	binder
LPNAVITRI	HLA-B*53:01	0.986781644821167	0.012130712562256427	binder
LPNDGDEKY	HLA-B*53:01	0.9096249222755433	0.11884397483307335	binder
LPNDKTLLY	HLA-B*53:01	0.9884716987609863	0.008142416703748967	binder
LPNDVISSL	HLA-B*53:01	0.9938450813293457	0.0028552395885643495	binder
LPNELIELL	HLA-B*53:01	0.9805859923362732	0.013882039059652858	binder
LPNGLDVTF	HLA-B*53:01	0.9896738767623902	0.008013577059617132	binder
LPNGMKEERF	HLA-B*53:01	0.82586789727211	0.24817276215408254	binder
LPNGPTAHF	HLA-B*53:01	0.9859731793403625	0.010321629805248358	binder
LPNHLAMMETL	HLA-B*53:01	0.7681918889284134	0.2829455478217791	binder
LPNIQAVLL	HLA-B*53:01	0.965554678440094	0.015477802698007085	binder
LPNKDGVVRF	HLA-B*53:01	0.9809046149253845	0.02398983801965768	binder
LPNNIVDVW	HLA-B*53:01	0.9994778871536255	0.0003541017879677555	binder
LPNNRELYI	HLA-B*53:01	0.9151566743850708	0.0532469670558926	binder
LPNQTVLKI	HLA-B*53:01	0.9775914669036865	0.015471190412458827	binder
LPNSIASRF	HLA-B*53:01	0.988524603843689	0.005306106860460257	binder
LPNSTERAITI	HLA-B*53:01	0.9041026949882507	0.10618439029789155	binder
LPNTDVPIL	HLA-B*53:01	0.9712855339050293	0.03511667302210597	binder
LPPELRGDLW	HLA-B*53:01	0.9634021997451783	0.02789537217282584	binder
LPPGAEHW	HLA-B*53:01	0.4089532703976147	0.36981347052222524	ambiguous
LPPPAYGF	HLA-B*53:01	0.08174878514109878	0.1349122992916551	not-binder
LPQAQQPQW	HLA-B*53:01	0.9706006050109863	0.04073539398138113	binder
LPQDVILKF	HLA-B*53:01	0.997869336605072	0.00045325156636493374	binder
LPQEAEEERW	HLA-B*53:01	0.9894390106201172	0.01952806326108983	binder
LPQGTSGQLW	HLA-B*53:01	0.9962781548500061	0.004069157017520791	binder
LPQNAPNYW	HLA-B*53:01	0.9758403420448303	0.027490440252735504	binder
LPQPDVFPLF	HLA-B*53:01	0.981921374797821	0.006539489714181312	binder
LPQPLILRW	HLA-B*53:01	0.9965671181678772	0.0018860254609743296	binder
LPRDEADEL	HLA-B*53:01	0.685709410905838	0.19183602654316897	binder
LPRTDYSF	HLA-B*53:01	0.18371326550841333	0.14641923030354168	not-binder
LPSASKGW	HLA-B*53:01	0.5891574532890445	0.39904270776642176	ambiguous
LPSDFEHTI	HLA-B*53:01	0.9921507358551025	0.01061614336609786	binder
LPSDHSVKY	HLA-B*53:01	0.9768747568130494	0.017430440812252576	binder
LPSDKALVL	HLA-B*53:01	0.9597907066345215	0.0348189529418047	binder
LPSDVQTAI	HLA-B*53:01	0.9798528909683227	0.011091912582846213	binder
LPSDVSILY	HLA-B*53:01	0.9730487704277039	0.01910898670151257	binder
LPSDVVTGY	HLA-B*53:01	0.9102757453918457	0.1023443850101453	binder
LPSEHQTIL	HLA-B*53:01	0.969119381904602	0.027611299320631003	binder
LPSEIEVKY	HLA-B*53:01	0.9885872840881348	0.010294665831596321	binder
LPSEKAIFL	HLA-B*53:01	0.9556875824928284	0.023866373238918232	binder
LPSELIVHI	HLA-B*53:01	0.9951563715934754	0.0036103970309481754	binder
LPSEMQTRI	HLA-B*53:01	0.9389909267425537	0.05618341613635781	binder
LPSEQQEQW	HLA-B*53:01	0.9943723678588867	0.008964479640091031	binder
LPSETIQTY	HLA-B*53:01	0.9814966082572937	0.01318935514738218	binder
LPSGAILSL	HLA-B*53:01	0.9520387887954712	0.036095402944698894	binder
LPSGAVFVI	HLA-B*53:01	0.9676733016967773	0.023479092224044974	binder
LPSGEVVKI	HLA-B*53:01	0.9661849975585938	0.03306710481188984	binder
LPSHGRVQW	HLA-B*53:01	0.9485271453857422	0.09788247574545418	binder
LPSHGVPLI	HLA-B*53:01	0.9134718298912048	0.06581930535558027	binder
LPSHLNISY	HLA-B*53:01	0.9821358442306518	0.006948212817698677	binder
LPSHTKIKY	HLA-B*53:01	0.8939260959625244	0.07571869127966349	binder
LPSHVAVDVW	HLA-B*53:01	0.9929447054862977	0.005882154430493137	binder
LPSHVVTML	HLA-B*53:01	0.9306902527809143	0.0579979798276263	binder
LPSKTKVAW	HLA-B*53:01	0.9883733034133911	0.011827838679094978	binder
LPSLADFSP	HLA-B*53:01	0.15066048838198184	0.14869250805256154	not-binder
LPSLDKPGW	HLA-B*53:01	0.9694184541702271	0.04180653275062428	binder
LPSLPMTSW	HLA-B*53:01	0.9877397537231445	0.02202434906041924	binder
LPSLVPLRI	HLA-B*53:01	0.8209984719753265	0.18359705816981836	binder
LPSNDSSKF	HLA-B*53:01	0.9680430293083191	0.017508623602611333	binder
LPSPAHHLW	HLA-B*53:01	0.9972021579742432	0.003357521195649089	binder
LPSPHPVRY	HLA-B*53:01	0.9534990549087524	0.04225527065789919	binder
LPSPLQPSW	HLA-B*53:01	0.9987765550613403	0.0009455262117521372	binder
LPSPSTPRF	HLA-B*53:01	0.9882728934288025	0.016600598432422165	binder
LPSPVTAQKY	HLA-B*53:01	0.9231874942779541	0.04968193829216735	binder
LPSQLAHRL	HLA-B*53:01	0.9393275260925293	0.06481851593612582	binder
LPSSEVVKF	HLA-B*53:01	0.9965986013412476	0.0022308516665214087	binder
LPSSFVEKL	HLA-B*53:01	0.9658100724220275	0.030458424683446294	binder
LPSSHVARL	HLA-B*53:01	0.818961375951767	0.2120507844461517	binder
LPSSLYLKI	HLA-B*53:01	0.910001564025879	0.10217740216190958	binder
LPSSNYSNI	HLA-B*53:01	0.7188433229923248	0.2570016223060639	binder
LPSSSPEHL	HLA-B*53:01	0.9611066818237305	0.034592677240385256	binder
LPSSTKSGW	HLA-B*53:01	0.9342792272567749	0.12417512033106196	binder
LPSSVISAI	HLA-B*53:01	0.9582638144493103	0.04262405559595724	binder
LPSTTIVSM	HLA-B*53:01	0.9889587163925171	0.011130040964135652	binder
LPTASASKF	HLA-B*53:01	0.9439000844955444	0.042561787588107275	binder
LPTDTLQEL	HLA-B*53:01	0.9785696506500244	0.017487805159590853	binder
LPTEEPSVW	HLA-B*53:01	0.9973646879196167	0.0018486665650558438	binder
LPTEQEVRF	HLA-B*53:01	0.9950357437133789	0.0031585405164563695	binder
LPTFQSPEF	HLA-B*53:01	0.9803728461265564	0.013517656235377906	binder
LPTGAAFRW	HLA-B*53:01	0.9936287641525269	0.006321743799971479	binder
LPTGIPIVY	HLA-B*53:01	0.9704030156135559	0.02443938833298777	binder
LPTGVYLNF	HLA-B*53:01	0.8537412226200104	0.2639246734408136	binder
LPTVGELW	HLA-B*53:01	0.6392466634511947	0.38705219613763164	ambiguous
LPTYGVHYY	HLA-B*53:01	0.9588935732841491	0.02795375164189597	binder
LPVADYFKQW	HLA-B*53:01	0.995365583896637	0.004510437239103561	binder
LPVALPARW	HLA-B*53:01	0.9958912849426269	0.0043393451882655695	binder
LPVALQTRL	HLA-B*53:01	0.886050570011139	0.06444630896644019	binder
LPVDFVECL	HLA-B*53:01	0.9848194241523742	0.0143898589479387	binder
LPVDIRQYL	HLA-B*53:01	0.9831677317619324	0.012176905339855196	binder
LPVDLAEEL	HLA-B*53:01	0.9805193305015564	0.014518679201776394	binder
LPVDSSHGF	HLA-B*53:01	0.9827126860618591	0.02577791975289576	binder
LPVEEFNEL	HLA-B*53:01	0.9875662803649903	0.008488951572341643	binder
LPVEGGFW	HLA-B*53:01	0.6141641043068375	0.3585241014618159	ambiguous
LPVEGGKGGEFAW	HLA-B*53:01	0.6019452103013464	0.37093359913357854	ambiguous
LPVEHVNQL	HLA-B*53:01	0.9905043482780457	0.005937023890939246	binder
LPVGALATEQW	HLA-B*53:01	0.7977516263723373	0.3610034396779622	binder
LPVIIFTTF	HLA-B*53:01	0.8746171951293945	0.181767229831757	binder
LPVLPGNAHTLW	HLA-B*53:01	0.696388667775318	0.3849008949587189	binder
LPVLSTDKF	HLA-B*53:01	0.9279185771942139	0.05768545509426905	binder
LPVNESFGF	HLA-B*53:01	0.9777512431144715	0.017325168929380227	binder
LPVPAFNVI	HLA-B*53:01	0.9437867045402527	0.059999317087411505	binder
LPVPDPILL	HLA-B*53:01	0.9076847791671753	0.07149814055607884	binder
LPVPVIPSF	HLA-B*53:01	0.9927346467971802	0.005884043112225122	binder
LPVQAPANDSW	HLA-B*53:01	0.7644299694802612	0.3855736326402797	binder
LPVRYLQEF	HLA-B*53:01	0.9815765976905823	0.020383836017930073	binder
LPVSHGAHF	HLA-B*53:01	0.9176707983016967	0.12641998812665775	binder
LPVSQPKSW	HLA-B*53:01	0.9956831812858582	0.004579703557518025	binder
LPVTPILEGF	HLA-B*53:01	0.9318772554397583	0.0727912381191578	binder
LPWASTHSL	HLA-B*53:01	0.956177830696106	0.07172777202031207	binder
LPWEEREKI	HLA-B*53:01	0.8843717575073242	0.1895354225485183	binder
LPWNITVHF	HLA-B*53:01	0.9919816374778747	0.009289278775836034	binder
LPWSADRAIQQF	HLA-B*53:01	0.8774780631065369	0.11010502058278664	binder
LPWVGKELY	HLA-B*53:01	0.8230865001678467	0.22967774129262641	binder
LPYAGDVSMF	HLA-B*53:01	0.9912524461746216	0.006500762650468966	binder
LPYAGDVSM	HLA-B*53:01	0.9893349051475525	0.006537620323716407	binder
LPYEEEIMRNQF	HLA-B*53:01	0.7413445949554444	0.26310101932594493	binder
LPYKATENDIY	HLA-B*53:01	0.68301642537117	0.32654477590388015	binder
LPYNDYFEY	HLA-B*53:01	0.9756848335266113	0.021652813887353878	binder
LPYNHQHEYFF	HLA-B*53:01	0.7446733593940735	0.20945825984222477	binder
LPYNHQHEYF	HLA-B*53:01	0.9785515546798706	0.017576121364473098	binder
LPYNHQHEY	HLA-B*53:01	0.9866751909255982	0.01766763021913389	binder
LPYPDPAIAQF	HLA-B*53:01	0.9793611526489258	0.009403238699303382	binder
LPYPFASEI	HLA-B*53:01	0.9451458930969239	0.03776103599673156	binder
LPYPFTHHW	HLA-B*53:01	0.9995310664176941	0.0003650600819930383	binder
LPYQGHNSF	HLA-B*53:01	0.9849154353141785	0.011230033710992534	binder
LPYRATENDIY	HLA-B*53:01	0.7501055955886841	0.2625425685083919	binder
LPYRRSVPTW	HLA-B*53:01	0.9155104160308838	0.10741636334141973	binder
LPYTGAETRI	HLA-B*53:01	0.8833588361740112	0.11321648846426642	binder
LPYTNPSKF	HLA-B*53:01	0.9607720136642456	0.02051724214422042	binder
LQWLLLLF	HLA-B*53:01	0.0004051406183249978	0.0006198920009323418	not-binder
LREDGALSI	HLA-B*53:01	0.0009514603487332351	0.0011817110950354721	not-binder
LREESEADQW	HLA-B*53:01	0.21429515890777112	0.3394222050699148	not-binder
LRPLLAAAA	HLA-B*53:01	2.0112895480542402e-05	1.6759593339405914e-05	not-binder
LVAEVPKEHW	HLA-B*53:01	0.8982881546020508	0.10715771967953157	binder
LVHAVQALW	HLA-B*53:01	0.7513283640146255	0.3009774975458636	binder
LVNNTPLNW	HLA-B*53:01	0.7856300294399261	0.21579172809716085	binder
LVSDLQQVW	HLA-B*53:01	0.9735275626182556	0.011975217576354202	binder
MAAAGNYAW	HLA-B*53:01	0.9951839089393616	0.003616401048067166	binder
MAAEPYETI	HLA-B*53:01	0.7226840853691101	0.2835588115688163	binder
MADHLANSW	HLA-B*53:01	0.987293541431427	0.012483504897568701	binder
MAEGSNGNKW	HLA-B*53:01	0.9467460751533509	0.05050024327528528	binder
MAFLDSQTATF	HLA-B*53:01	0.9586888790130615	0.019373206639359764	binder
MAGDIYSVF	HLA-B*53:01	0.9054468035697937	0.07160199713956056	binder
MAIEAQQKF	HLA-B*53:01	0.9423867225646972	0.07554405509356837	binder
MAIVGTHKF	HLA-B*53:01	0.77733393907547	0.270194107870299	binder
MALEHLVVW	HLA-B*53:01	0.9936259984970093	0.007227610497445684	binder
MANDLKEVW	HLA-B*53:01	0.9982176065444947	0.00122844807942629	binder
MANGAVIHL	HLA-B*53:01	0.6982483744621277	0.2912101123049076	binder
MANPRELRI	HLA-B*53:01	0.4425997883081436	0.2623638070155786	ambiguous
MAPERVASL	HLA-B*53:01	0.580280214548111	0.23458584885244219	ambiguous
MAQHFDEVW	HLA-B*53:01	0.9853339195251465	0.02002603508768031	binder
MARYEREQY	HLA-B*53:01	0.2026557967066765	0.27395881936437216	not-binder
MATAHVTEI	HLA-B*53:01	0.6894644796848297	0.20069848166708376	binder
MATESILHF	HLA-B*53:01	0.9863238334655762	0.01573319113202054	binder
MPAAGGVLY	HLA-B*53:01	0.966207230091095	0.021838382195812273	binder
MPAATDNRY	HLA-B*53:01	0.9267955303192139	0.11785323509981108	binder
MPADIATLL	HLA-B*53:01	0.9932184934616088	0.004569844854424246	binder
MPADTNKAF	HLA-B*53:01	0.994843316078186	0.003594029689791229	binder
MPAEQAFW	HLA-B*53:01	0.8234294652938843	0.30103840965709316	binder
MPAFIFEHI	HLA-B*53:01	0.9970667719841003	0.00131544096026311	binder
MPAGEIEQF	HLA-B*53:01	0.996425211429596	0.004457834690772159	binder
MPALFSDHTF	HLA-B*53:01	0.994136118888855	0.006137008168140697	binder
MPALRPALLW	HLA-B*53:01	0.9851759910583496	0.022972212222620334	binder
MPAPEIVSY	HLA-B*53:01	0.9893479824066163	0.010552337552921053	binder
MPAPHTSITM	HLA-B*53:01	0.9904475569725036	0.011386423884768465	binder
MPAPPPKENAW	HLA-B*53:01	0.9869012117385865	0.022964080948454434	binder
MPAVKAIIY	HLA-B*53:01	0.9876546025276184	0.010551829812024165	binder
MPDAAHGI	HLA-B*53:01	0.4857254058122635	0.2576755577063732	ambiguous
MPDDHARKI	HLA-B*53:01	0.9785718321800232	0.014975875707234826	binder
MPDDLLTTL	HLA-B*53:01	0.993835985660553	0.002306774646137115	binder
MPDDYGAPRF	HLA-B*53:01	0.9906484007835388	0.0035706710144389493	binder
MPDEATPHYF	HLA-B*53:01	0.9968010306358337	0.002840935960057175	binder
MPDGKIQKL	HLA-B*53:01	0.9853973031044007	0.02527334579127368	binder
MPDGKLYNF	HLA-B*53:01	0.9940494298934937	0.0027968705144484473	binder
MPDHTDVSL	HLA-B*53:01	0.9901584625244141	0.008749576878345438	binder
MPDHVIPEI	HLA-B*53:01	0.991808295249939	0.006302802526382028	binder
MPDPKTFKQHF	HLA-B*53:01	0.9867170929908753	0.008423240210168392	binder
MPDPTPFLL	HLA-B*53:01	0.9949053764343262	0.004446972609959417	binder
MPDSAAALL	HLA-B*53:01	0.9717406868934632	0.045377441733626886	binder
MPDSGRPAF	HLA-B*53:01	0.9939977645874023	0.0037123901619519123	binder
MPDVVVRSF	HLA-B*53:01	0.9973639249801636	0.0018179963607846239	binder
MPEDGQVNI	HLA-B*53:01	0.9389152765274048	0.03349924005930199	binder
MPEDVKNFYL	HLA-B*53:01	0.9843267917633056	0.01147285634613951	binder
MPEGGGALAEGF	HLA-B*53:01	0.8583598256111145	0.045568366636001764	binder
MPEKLSHKL	HLA-B*53:01	0.9195037007331848	0.09058684953068212	binder
MPEPASRCL	HLA-B*53:01	0.968414843082428	0.015210372131759037	binder
MPEPDAQRFF	HLA-B*53:01	0.9892334938049316	0.007821796329981139	binder
MPEPDAQRF	HLA-B*53:01	0.9917362213134766	0.004471495768699586	binder
MPEPTVLSL	HLA-B*53:01	0.9927303671836853	0.006530182115041977	binder
MPEQWARLL	HLA-B*53:01	0.9467695474624633	0.06745044161870947	binder
MPESGAGSEF	HLA-B*53:01	0.9622652173042298	0.032298778512483986	binder
MPESGPSYEF	HLA-B*53:01	0.9871726036071777	0.008962281436912679	binder
MPEVAVEGPNGKW	HLA-B*53:01	0.5075039866016595	0.4165353796505958	ambiguous
MPEVRGALF	HLA-B*53:01	0.9317286014556885	0.04315143753891522	binder
MPFAPAIQTF	HLA-B*53:01	0.9942418575286865	0.006929705517562254	binder
MPFEIRLPEF	HLA-B*53:01	0.9785252809524536	0.015251893780158733	binder
MPFNKEPKW	HLA-B*53:01	0.9988048315048218	0.0006337523098250968	binder
MPFQDGKPFNL	HLA-B*53:01	0.957397711277008	0.06399407345656646	binder
MPFQRAGVNF	HLA-B*53:01	0.9696661591529846	0.02046244045159619	binder
MPFRGDTVIDGW	HLA-B*53:01	0.637944752164185	0.4082940912370286	ambiguous
MPFTTVSEL	HLA-B*53:01	0.9942870378494263	0.004016010251660928	binder
MPGEDLKF	HLA-B*53:01	0.7724085092544556	0.15078427873547393	binder
MPGGNKEAW	HLA-B*53:01	0.9950789928436279	0.004166953162181131	binder
MPGKELEW	HLA-B*53:01	0.8391924917697906	0.2090534146175314	binder
MPHANMNVHY	HLA-B*53:01	0.9836095452308655	0.007593360275221152	binder
MPHAPIGLYF	HLA-B*53:01	0.9815151333808899	0.015311705765541927	binder
MPHDAIILL	HLA-B*53:01	0.9964383840560913	0.0015135129256604951	binder
MPHDLITQL	HLA-B*53:01	0.9963348627090454	0.002137329609089573	binder
MPHEKHYTL	HLA-B*53:01	0.9966429948806763	0.002884762364974501	binder
MPHHTPHQL	HLA-B*53:01	0.9535142540931701	0.08354666252843242	binder
MPHNQFIKM	HLA-B*53:01	0.9945571899414063	0.003886497669470341	binder
MPHNYSRCY	HLA-B*53:01	0.8143515110015869	0.19535241755666669	binder
MPHQLQDTF	HLA-B*53:01	0.992548143863678	0.009086426098444607	binder
MPHRISSHF	HLA-B*53:01	0.9729778885841369	0.014929478307501978	binder
MPHSSSAKL	HLA-B*53:01	0.9564606428146363	0.061212046763809605	binder
MPHSTSRW	HLA-B*53:01	0.8967530965805054	0.17547661448072158	binder
MPIGPDVSL	HLA-B*53:01	0.9967463731765747	0.0010705004339754956	binder
MPIPGGNQRF	HLA-B*53:01	0.9914516687393189	0.005602563159235231	binder
MPIQGQPCF	HLA-B*53:01	0.9944549679756165	0.0031872767218829763	binder
MPIQSHVI	HLA-B*53:01	0.8644789934158326	0.14314129622905464	binder
MPIREGDTVTL	HLA-B*53:01	0.9718249797821045	0.04397297841952804	binder
MPIRSLTF	HLA-B*53:01	0.7418867290019989	0.1281036828388473	binder
MPKKGGRWW	HLA-B*53:01	0.7586728006601333	0.32056483175297107	binder
MPLAFSDKY	HLA-B*53:01	0.9521402359008789	0.040578368865767156	binder
MPLEDMNEF	HLA-B*53:01	0.9970995545387268	0.0032495795183908505	binder
MPLEEGDTF	HLA-B*53:01	0.9845532894134521	0.013966366162458686	binder
MPLGARILF	HLA-B*53:01	0.986758553981781	0.010165557022455298	binder
MPLHTIIPLL	HLA-B*53:01	0.9488787055015564	0.021847566071783925	binder
MPLHVAPLL	HLA-B*53:01	0.9856231451034546	0.005941686393001809	binder
MPLNVADLI	HLA-B*53:01	0.967907702922821	0.026009996386998482	binder
MPLQLLLLL	HLA-B*53:01	0.9868688702583313	0.012141052637610538	binder
MPLRDAAKL	HLA-B*53:01	0.7469007849693299	0.29165080771293367	binder
MPLTSIQCW	HLA-B*53:01	0.9980244994163513	0.001966690438800254	binder
MPMGPDQKY	HLA-B*53:01	0.9780886173248291	0.02755806231166536	binder
MPMGSLEHEGL	HLA-B*53:01	0.7913011729717254	0.24409233500274388	binder
MPMLNERTW	HLA-B*53:01	0.9992513060569763	0.0008120097789948489	binder
MPMNVADLI	HLA-B*53:01	0.9905097842216491	0.005057639821997565	binder
MPMRLDDGW	HLA-B*53:01	0.9979456782341003	0.0018844320426857834	binder
MPNENIPEL	HLA-B*53:01	0.9977224946022034	0.0020702786280068536	binder
MPNGTVQRF	HLA-B*53:01	0.9916322231292725	0.008372528539855147	binder
MPNPSLAQVKI	HLA-B*53:01	0.8776742815971375	0.07961589379468134	binder
MPNQIVQIL	HLA-B*53:01	0.9959946632385254	0.003475821107491142	binder
MPNSASRDEF	HLA-B*53:01	0.9774359107017517	0.023606357248601117	binder
MPNSPAPHF	HLA-B*53:01	0.9964452624320984	0.0021406860506060135	binder
MPNVKVAVF	HLA-B*53:01	0.9977588295936585	0.0010164369546522083	binder
MPPMQAQEW	HLA-B*53:01	0.9953357577323914	0.0030909654735666813	binder
MPPQDAFTTQW	HLA-B*53:01	0.910903024673462	0.1499348276943477	binder
MPQEKSPGY	HLA-B*53:01	0.9476714253425598	0.0279389500216232	binder
MPQELIEASNW	HLA-B*53:01	0.843891829252243	0.28965647921073767	binder
MPQGGGQHY	HLA-B*53:01	0.9169446587562561	0.09943364632100556	binder
MPQGNPLLL	HLA-B*53:01	0.9783396482467651	0.018117989024521802	binder
MPQKERESI	HLA-B*53:01	0.9689039945602417	0.02460121675256677	binder
MPQNKSTKF	HLA-B*53:01	0.9759472012519836	0.019717321740067607	binder
MPRPDKNHQW	HLA-B*53:01	0.9766208410263062	0.044442968237880104	binder
MPSEDVVSL	HLA-B*53:01	0.9958409190177917	0.0024310061305931785	binder
MPSGEFARI	HLA-B*53:01	0.9897711157798768	0.005068927165306614	binder
MPSGIKTNI	HLA-B*53:01	0.9799060940742492	0.012524487426165718	binder
MPSGPSGKRW	HLA-B*53:01	0.9978041172027587	0.0011265896273093734	binder
MPSKTELIV	HLA-B*53:01	0.7095583617687226	0.24924263925412546	binder
MPSPVSPKL	HLA-B*53:01	0.9904913544654846	0.014379231289877111	binder
MPSQSVEQTY	HLA-B*53:01	0.979551887512207	0.020254819430305205	binder
MPSQSVETY	HLA-B*53:01	0.9852966785430908	0.015112682939655649	binder
MPSSDTTVTF	HLA-B*53:01	0.9987336993217468	0.0010094731940150173	binder
MPSSLAHRI	HLA-B*53:01	0.9817928194999694	0.02230204707156628	binder
MPSSSHLF	HLA-B*53:01	0.7886570990085602	0.18597369292266264	binder
MPSSVPLRA	HLA-B*53:01	0.3709920527413487	0.4063787579274988	ambiguous
MPSVKVSVF	HLA-B*53:01	0.9941836833953858	0.004867268210388201	binder
MPTEQAEGF	HLA-B*53:01	0.9600053310394288	0.02699530450890176	binder
MPTKETTKL	HLA-B*53:01	0.9623523354530334	0.03683213574108773	binder
MPTKTIEVL	HLA-B*53:01	0.9901455044746399	0.008954004377070453	binder
MPTMRLLSF	HLA-B*53:01	0.9918634057044983	0.006416172509324808	binder
MPTPVIKAF	HLA-B*53:01	0.9972345709800721	0.0011982275805313889	binder
MPTQEVQEL	HLA-B*53:01	0.9957250714302063	0.002652594972903709	binder
MPTRPVPSY	HLA-B*53:01	0.9726470232009887	0.020357630787722552	binder
MPTTSTTSTRF	HLA-B*53:01	0.9884374618530274	0.011178652228406605	binder
MPVDPNEPTY	HLA-B*53:01	0.9694668054580688	0.03450511694948874	binder
MPVEKNITL	HLA-B*53:01	0.9967725276947021	0.0024634645047458704	binder
MPVFPDFKM	HLA-B*53:01	0.9885717868804932	0.007257600116225366	binder
MPVGMTHGL	HLA-B*53:01	0.9891293168067932	0.006605054027196684	binder
MPVGPDAILRY	HLA-B*53:01	0.9978691577911377	0.0019465295569857626	binder
MPVHAAVQM	HLA-B*53:01	0.991826057434082	0.004142335991626169	binder
MPVIPMNTI	HLA-B*53:01	0.9716511249542237	0.029062552624140602	binder
MPVNKVVQSF	HLA-B*53:01	0.9947961688041687	0.0033926252196302166	binder
MPVNTNQNF	HLA-B*53:01	0.9894790887832642	0.0064282085959944	binder
MPVPTTPEF	HLA-B*53:01	0.9987038493156433	0.0007000422901545469	binder
MPVPVILNF	HLA-B*53:01	0.9969466924667358	0.0010740976293010037	binder
MPVQDLPRL	HLA-B*53:01	0.9963041305541992	0.0025967006560444214	binder
MPVRAADKL	HLA-B*53:01	0.8464194536209106	0.0912136539969016	binder
MPVSKPTSW	HLA-B*53:01	0.9992900490760803	0.0004605757297209148	binder
MPVSSQHRY	HLA-B*53:01	0.7681052770465613	0.37982614974442125	binder
MPYGSRENSLLY	HLA-B*53:01	0.5560066934674979	0.3757965042955906	ambiguous
MPYLEHESF	HLA-B*53:01	0.9978681564331054	0.001447047654595275	binder
MPYNHQHKYFF	HLA-B*53:01	0.6681831419467926	0.2912906897488224	binder
MPYNHQHKY	HLA-B*53:01	0.9760462284088135	0.01606117734101422	binder
MPYQPFSKGDRL	HLA-B*53:01	0.1964658832992427	0.18172399027368175	not-binder
MTNGFHMTW	HLA-B*53:01	0.9675438404083252	0.039963615258489966	binder
MVDGTLLLL	HLA-B*53:01	0.1443025626242161	0.10775838186865458	not-binder
MVDHNIYVW	HLA-B*53:01	0.9076542258262634	0.16279390217502646	binder
MVESSRHNW	HLA-B*53:01	0.6068043936043978	0.3947200805721302	ambiguous
MVLDIVQHW	HLA-B*53:01	0.9980360269546509	0.0012856770959909878	binder
MVLENVKEMW	HLA-B*53:01	0.9946626782417297	0.0048677944519573005	binder
NAAADRVKW	HLA-B*53:01	0.8777999877929688	0.0759497682439199	binder
NAAANVLRETW	HLA-B*53:01	0.6643296728376299	0.35067317756809646	ambiguous
NAAEELWKW	HLA-B*53:01	0.9951624035835266	0.002564113728202281	binder
NAAPSHTKF	HLA-B*53:01	0.7786107897758484	0.1916841961469348	binder
NADGHGEVW	HLA-B*53:01	0.9685528874397278	0.0297900309135834	binder
NADHTTLLL	HLA-B*53:01	0.07550792749971151	0.0823289652341164	not-binder
NADPASHEI	HLA-B*53:01	0.6832044720649719	0.26433870069052473	binder
NADPASHEIW	HLA-B*53:01	0.9957486033439636	0.0032928594279497516	binder
NADTLALVF	HLA-B*53:01	0.5294701159000397	0.2527814352553062	ambiguous
NAEKELTDRNW	HLA-B*53:01	0.3934035853482783	0.30977255865507297	ambiguous
NAFEELVAF	HLA-B*53:01	0.8173842906951905	0.1740962749370392	binder
NAFEESKDNTI	HLA-B*53:01	0.34518519481644033	0.31252453798366187	ambiguous
NAGDRADFW	HLA-B*53:01	0.5867597632110119	0.31962604294684305	ambiguous
NAGPPSHII	HLA-B*53:01	0.48834602236747743	0.2752006628228812	ambiguous
NAHMDSLQW	HLA-B*53:01	0.9352792143821717	0.10340261881107911	binder
NAIEHTLQW	HLA-B*53:01	0.9959959030151367	0.0040596558715517575	binder
NAIQDSLTRW	HLA-B*53:01	0.994188129901886	0.007699247921892714	binder
NALEELSKATQW	HLA-B*53:01	0.2779383434914052	0.3525970215807801	not-binder
NALNQVVLW	HLA-B*53:01	0.9631342768669129	0.03644130645934044	binder
NALPDTLKVTY	HLA-B*53:01	0.6304265078157186	0.3680003274328051	ambiguous
NANAASPLI	HLA-B*53:01	0.28919899091124535	0.32937348049692317	not-binder
NANRIALDF	HLA-B*53:01	0.4424238085746765	0.2755100631523657	ambiguous
NAPLVHATL	HLA-B*53:01	0.13464350374415518	0.17621046641287252	not-binder
NAPWAVTSL	HLA-B*53:01	0.3931684397161007	0.22550653191892442	ambiguous
NARMPEKVTW	HLA-B*53:01	0.7952123835682869	0.34870190207749147	binder
NASDLPLSI	HLA-B*53:01	0.4152649939060211	0.3658420685496984	ambiguous
NASESKLEL	HLA-B*53:01	0.1865171365439892	0.09607149561486489	not-binder
NATGVAMLF	HLA-B*53:01	0.7846305906772614	0.19343561922215988	binder
NATTIANHW	HLA-B*53:01	0.9768555521965027	0.020326232741600916	binder
NAVNWIESSSW	HLA-B*53:01	0.4689693403850697	0.4143010444882198	ambiguous
NAWLEAPPEKW	HLA-B*53:01	0.30166161815159287	0.35431666947408036	not-binder
NPAASSNHW	HLA-B*53:01	0.9272093653678894	0.09846993844054967	binder
NPADITVLF	HLA-B*53:01	0.9744843602180481	0.036944168283756726	binder
NPADRAYSW	HLA-B*53:01	0.9843224883079529	0.022803178272977034	binder
NPDDVFREF	HLA-B*53:01	0.9864093422889709	0.009647376420288279	binder
NPDEGVNYF	HLA-B*53:01	0.7635027527809143	0.19124156581758356	binder
NPDEQARQF	HLA-B*53:01	0.888214111328125	0.14335901082943006	binder
NPDPHFQGF	HLA-B*53:01	0.8562017798423767	0.1752305016821473	binder
NPDPKSHDVYW	HLA-B*53:01	0.8001781076192855	0.3593826769520829	binder
NPDSAQPYKW	HLA-B*53:01	0.9870403170585632	0.004469164425888761	binder
NPEDVARLIF	HLA-B*53:01	0.9018598556518554	0.0833905877614002	binder
NPEPELLVRW	HLA-B*53:01	0.983696699142456	0.012720242020588265	binder
NPEYTTVSW	HLA-B*53:01	0.9230692267417908	0.07732664632030985	binder
NPFGGRGLAW	HLA-B*53:01	0.9958779335021972	0.004239484763058251	binder
NPFPHSHTF	HLA-B*53:01	0.9887273430824279	0.004165676507853804	binder
NPFQEPRTVVW	HLA-B*53:01	0.9711824297904968	0.048878343642162245	binder
NPGPGPRW	HLA-B*53:01	0.42084452281706036	0.4380566275524178	ambiguous
NPIEQDQKW	HLA-B*53:01	0.9968574523925782	0.0016997094558415826	binder
NPIIVSCGW	HLA-B*53:01	0.8900928854942322	0.15485814758717004	binder
NPINMVSKL	HLA-B*53:01	0.8403819382190705	0.17703535661839623	binder
NPINTFTKF	HLA-B*53:01	0.9733830213546752	0.027331217995287743	binder
NPIQGLASKW	HLA-B*53:01	0.9744497418403626	0.025321627085970612	binder
NPISNNSQTF	HLA-B*53:01	0.9577189445495605	0.030201663288170626	binder
NPISTVTEL	HLA-B*53:01	0.9622203826904296	0.039154604782689825	binder
NPLAATHEF	HLA-B*53:01	0.9657587170600891	0.03166303483431398	binder
NPLGGGREVW	HLA-B*53:01	0.9878074169158936	0.009961084770856051	binder
NPLPSKETI	HLA-B*53:01	0.7732412695884705	0.07181018227999032	binder
NPLPTNYTW	HLA-B*53:01	0.9790236115455627	0.02334675037258661	binder
NPLQEPFKNAW	HLA-B*53:01	0.7742402397096158	0.3590691141597796	binder
NPMRVLLKI	HLA-B*53:01	0.6935275077819825	0.1351102490759344	binder
NPNRHQMGW	HLA-B*53:01	0.8151987195014954	0.1867997310254395	binder
NPNSGDFRF	HLA-B*53:01	0.8937464952468872	0.10656495547230187	binder
NPNTVIILI	HLA-B*53:01	0.8739086747169494	0.17932964856087347	binder
NPPEYEFLW	HLA-B*53:01	0.8996361494064331	0.16472632905518028	binder
NPPLESHVGW	HLA-B*53:01	0.9431055068969727	0.04216700799441976	binder
NPQHVQLLF	HLA-B*53:01	0.9012165188789367	0.07432738275772655	binder
NPQPMTPPW	HLA-B*53:01	0.9406533122062684	0.05183850530158688	binder
NPSEYVVCF	HLA-B*53:01	0.9358694553375244	0.08678622148850737	binder
NPSPYHLYY	HLA-B*53:01	0.9650909185409546	0.012502759745392465	binder
NPTDISYVY	HLA-B*53:01	0.9217318177223206	0.06565280111368971	binder
NPTDIYPSKW	HLA-B*53:01	0.989567244052887	0.005183964966764776	binder
NPTSVFSRI	HLA-B*53:01	0.8477618455886841	0.08840463661632382	binder
NPVCVRPTPKW	HLA-B*53:01	0.41916085058473984	0.2877515847450236	ambiguous
NPVDILTYVTW	HLA-B*53:01	0.8644146502017975	0.22513132375582343	binder
NPVDIVSTL	HLA-B*53:01	0.9627142429351807	0.039999439621941406	binder
NPVPDGHSRW	HLA-B*53:01	0.9884334683418274	0.006728597608856344	binder
NPVPYNSSW	HLA-B*53:01	0.9607763409614563	0.0613949255831656	binder
NPVSWVQTF	HLA-B*53:01	0.9775753855705261	0.028222199231221618	binder
NPYEFALKF	HLA-B*53:01	0.9078329801559448	0.13480268073783708	binder
NPYHVVILF	HLA-B*53:01	0.8893914103507996	0.17515015901156286	binder
NPYPGDVTKF	HLA-B*53:01	0.9748665928840637	0.019007582668749207	binder
NPYSGDLTKF	HLA-B*53:01	0.9808324575424194	0.019547381388084272	binder
NSSAVLLQW	HLA-B*53:01	0.774509496986866	0.3296221685616876	binder
NSSPVINHL	HLA-B*53:01	0.1852933442220092	0.3247239372967328	not-binder
NTTAIAEAW	HLA-B*53:01	0.7356351792812348	0.2300135239432879	binder
NVADVVIKF	HLA-B*53:01	0.7738573431968689	0.24140385730640465	binder
NVEGAAKLLW	HLA-B*53:01	0.8563240170478821	0.1569317545068748	binder
NVFKNDQDTW	HLA-B*53:01	0.9451274275779724	0.0652090868671284	binder
NVKVDPEIQ	HLA-B*53:01	0.005233791058526549	0.007537507775552967	not-binder
PAASSFGSPG	HLA-B*53:01	0.19556632679887115	0.3583649060150177	not-binder
PDDHARKI	HLA-B*53:01	0.002863427960983245	0.0025347059880454215	not-binder
PFKPPKVTF	HLA-B*53:01	0.015913818965600512	0.017661607368606662	not-binder
PHSAHQKY	HLA-B*53:01	0.0148137959651649	0.013272737759818338	not-binder
PIRLLAAAA	HLA-B*53:01	1.117437756762046e-05	1.8448444701528054e-05	not-binder
PPHVLSSEF	HLA-B*53:01	0.29550675563514234	0.1877699773936215	not-binder
PPYTVVYFPVRGR	HLA-B*53:01	0.4066951608285308	0.4348272670928751	ambiguous
PSHTKIKY	HLA-B*53:01	0.010428592123935232	0.008291733845592697	not-binder
PSLTGSPWP	HLA-B*53:01	0.0041449578508036215	0.006408984949945758	not-binder
PVGRVHRL	HLA-B*53:01	0.0006460073152558365	0.0012050569327200777	not-binder
PVSSSAWLL	HLA-B*53:01	0.005569136547273956	0.009609139898932967	not-binder
PVVSGVLPE	HLA-B*53:01	0.0028139814584960733	0.004271545672143903	not-binder
PYNHQHEY	HLA-B*53:01	0.01861690365622053	0.03132014332406919	not-binder
QAADPAISQAW	HLA-B*53:01	0.8272931337356567	0.26690031854525015	binder
QAADTVVIF	HLA-B*53:01	0.48330026865005493	0.3373291375994007	ambiguous
QAAEFREAW	HLA-B*53:01	0.7797686910256744	0.3888024030405864	binder
QAAERPQEW	HLA-B*53:01	0.7464969296008348	0.3630754047554128	binder
QAAFLEERDAW	HLA-B*53:01	0.575776043555743	0.3549094371133363	ambiguous
QADTTRLEL	HLA-B*53:01	0.2797297166951466	0.2664618250981849	not-binder
QAESAAAVW	HLA-B*53:01	0.5341838777065278	0.3281507905468658	ambiguous
QAFPNTNRW	HLA-B*53:01	0.9791157960891723	0.01756255220679344	binder
QALEDHFSSF	HLA-B*53:01	0.9179226756095886	0.05601965869886285	binder
QALELPLRI	HLA-B*53:01	0.29595635160803796	0.2763373533811663	not-binder
QANDDARTF	HLA-B*53:01	0.7692130088806153	0.09965323913512374	binder
QARIEIESF	HLA-B*53:01	0.6907692223787307	0.32878794333374606	binder
QARVEELERW	HLA-B*53:01	0.8276776432991028	0.2158999503040035	binder
QASDGIHHW	HLA-B*53:01	0.9970016956329346	0.002388204223036411	binder
QASPSNTVW	HLA-B*53:01	0.9656633019447327	0.03834930212785021	binder
QASSKILKY	HLA-B*53:01	0.3041451148688793	0.24134026885458684	not-binder
QATELVHQL	HLA-B*53:01	0.6480585128068924	0.30828631567549575	ambiguous
QATPNFHQW	HLA-B*53:01	0.9592068791389465	0.03649818923898856	binder
QATPTFHQW	HLA-B*53:01	0.9440664768218994	0.09201127027928842	binder
QATRTVPVF	HLA-B*53:01	0.3313185300678015	0.2783477213725867	not-binder
QAWEEPTNW	HLA-B*53:01	0.9927293300628662	0.006694862892361018	binder
QPAGPATHTW	HLA-B*53:01	0.9956194877624511	0.005091110075468411	binder
QPAPISPHL	HLA-B*53:01	0.8495768785476685	0.13067394845376643	binder
QPAPPEKVGW	HLA-B*53:01	0.9738337993621826	0.018633719193138068	binder
QPAQDIFSVY	HLA-B*53:01	0.8246403813362122	0.159613930207876	binder
QPATPTRTI	HLA-B*53:01	0.5933580994606018	0.23703642285569698	ambiguous
QPDHLFRKF	HLA-B*53:01	0.6545687950158026	0.3373674056601122	ambiguous
QPDPDAIKMF	HLA-B*53:01	0.9238220930099488	0.05162231945488053	binder
QPEAELGRLLF	HLA-B*53:01	0.776931619644165	0.16594762561969134	binder
QPEELIQKW	HLA-B*53:01	0.9875786304473877	0.01304231341655205	binder
QPEESYSHW	HLA-B*53:01	0.9739813923835754	0.035271169649463384	binder
QPEGPGGAASW	HLA-B*53:01	0.8922086715698242	0.09522641182983699	binder
QPETRVSYW	HLA-B*53:01	0.8880759119987488	0.09790697855470773	binder
QPFGDTGGFHF	HLA-B*53:01	0.93952476978302	0.06301021510842422	binder
QPGTFLLRF	HLA-B*53:01	0.6432733844965697	0.35902400056822154	ambiguous
QPHVSSPRF	HLA-B*53:01	0.6619765281677246	0.2228138044782035	binder
QPINLIFRY	HLA-B*53:01	0.8726420640945435	0.1419418766429196	binder
QPITPGPSI	HLA-B*53:01	0.873757791519165	0.10063970601543266	binder
QPLAEDSGLHII	HLA-B*53:01	0.26212438847869635	0.29474937904191867	not-binder
QPLEGSDLW	HLA-B*53:01	0.9217694759368896	0.13021042016260936	binder
QPLESGTHF	HLA-B*53:01	0.8300115704536438	0.10791534254198015	binder
QPMEVQEGYGF	HLA-B*53:01	0.8994157552719116	0.061554880971905625	binder
QPMEVQEGY	HLA-B*53:01	0.860001015663147	0.12687938076356448	binder
QPMPETPKW	HLA-B*53:01	0.9963891744613648	0.0010359189072276396	binder
QPNAQPQYL	HLA-B*53:01	0.4596578925848007	0.27490688047223905	ambiguous
QPNPLPLRL	HLA-B*53:01	0.7518718659877777	0.24478070308391098	binder
QPSTLTDKW	HLA-B*53:01	0.887093186378479	0.0981984474743298	binder
QPTPHTQHW	HLA-B*53:01	0.9623710632324218	0.04856332464379044	binder
QPVTPLGTSRW	HLA-B*53:01	0.6548880945891142	0.3600532968748602	ambiguous
QPWEEIKTSY	HLA-B*53:01	0.7844767093658447	0.36077278694017695	binder
QPYSKDSPF	HLA-B*53:01	0.8664402008056641	0.10689908951380267	binder
RAGDPILTYF	HLA-B*53:01	0.11725503504276276	0.07730929836385098	not-binder
RPAGDGTFQKW	HLA-B*53:01	0.7589165091514587	0.3238042140158433	binder
RPAPIQAMW	HLA-B*53:01	0.9392582774162292	0.0843500622547659	binder
RPAPVEVTY	HLA-B*53:01	0.9529328942298889	0.05979203197363452	binder
RPFAGFEDF	HLA-B*53:01	0.7589443117380142	0.2643067319311217	binder
RPIDHDLANW	HLA-B*53:01	0.9969580769538879	0.00302605894168907	binder
RPLQDLQLW	HLA-B*53:01	0.9748503208160401	0.028046938897473724	binder
RPLSKTVRF	HLA-B*53:01	0.4866498470306396	0.2577507641465045	ambiguous
RPNDIYVNM	HLA-B*53:01	0.8578873157501221	0.1309469819051941	binder
RPNDVQLFY	HLA-B*53:01	0.9658041834831238	0.020031940371802254	binder
RPNETDIKI	HLA-B*53:01	0.7527132511138916	0.15969024044677108	binder
RPTDVAISF	HLA-B*53:01	0.9343768119812011	0.0838068602267009	binder
RPVPEYQKY	HLA-B*53:01	0.662754787504673	0.3299075378864862	ambiguous
RPVPKGATY	HLA-B*53:01	0.28820585608482363	0.18540722717181685	not-binder
RPWAEGTEEGARW	HLA-B*53:01	0.3164670277903497	0.31995226257556686	not-binder
RVYIHPFHL	HLA-B*53:01	0.0044854276258092796	0.006385694195407967	not-binder
SAAADETLRLW	HLA-B*53:01	0.8478718876838685	0.22084086859846147	binder
SAAADSAVRLW	HLA-B*53:01	0.7781682550907135	0.30057991693569136	binder
SAANIQPIF	HLA-B*53:01	0.35088432431221006	0.18712237407808302	not-binder
SAAPLFFSW	HLA-B*53:01	0.9579144358634949	0.05716871711784325	binder
SAARLYYYW	HLA-B*53:01	0.5959980867803096	0.3518429346158539	ambiguous
SAASPHYQEW	HLA-B*53:01	0.8199290990829468	0.22928885049642386	binder
SADEVQRFF	HLA-B*53:01	0.5668810870498419	0.41109973892992674	ambiguous
SADGTIKLW	HLA-B*53:01	0.974651825428009	0.024294425442029123	binder
SADHLIILW	HLA-B*53:01	0.8596217155456543	0.1303662630523329	binder
SADKLIKIW	HLA-B*53:01	0.6165272831916809	0.1984994767717263	binder
SADKTVALW	HLA-B*53:01	0.7943994641304016	0.1871179061360874	binder
SADKTVKLW	HLA-B*53:01	0.9062915325164795	0.04649682854818252	binder
SADNTVILW	HLA-B*53:01	0.9002065420150757	0.07626248471869725	binder
SADRFVYVW	HLA-B*53:01	0.6240754533559084	0.36641587139174897	ambiguous
SADRNVKIW	HLA-B*53:01	0.5202493727207184	0.17597306661356735	ambiguous
SAEEAMKHVYF	HLA-B*53:01	0.16273537361994386	0.31683543898201644	not-binder
SAFPYAHRF	HLA-B*53:01	0.6800388187170029	0.2957476387103076	binder
SAFSAAHEEQW	HLA-B*53:01	0.4411073388029763	0.3626283882787448	ambiguous
SAIDSSSKDHHW	HLA-B*53:01	0.6328499242663383	0.34706244210161385	ambiguous
SALDMTRYW	HLA-B*53:01	0.931969165802002	0.08432289814672474	binder
SALEKFFYF	HLA-B*53:01	0.5395256996154785	0.21858005041337664	ambiguous
SALPLYNLY	HLA-B*53:01	0.3963528349995613	0.24114705692183044	ambiguous
SAPKGSVL	HLA-B*53:01	0.002357671549543738	0.002576643391942112	not-binder
SAPSRATAL	HLA-B*53:01	0.16136496979743242	0.18138182974547054	not-binder
SAPSSDKPL	HLA-B*53:01	0.041831664741039276	0.06185771276083142	not-binder
SAPVGVTAL	HLA-B*53:01	0.13370183110237122	0.1165098523324185	not-binder
SAPYGRITL	HLA-B*53:01	0.19316788241267205	0.16576176206414064	not-binder
SASDDGTVRIW	HLA-B*53:01	0.9705579161643982	0.029040342099316448	binder
SASEVLKEW	HLA-B*53:01	0.9601835012435913	0.0422157684515561	binder
SASPDATIRIW	HLA-B*53:01	0.7808484148234129	0.3836116163979016	binder
SASPFQSAW	HLA-B*53:01	0.9648712277412415	0.034762816248493936	binder
SASQDGKLIIW	HLA-B*53:01	0.4997785705912975	0.37016486141476673	ambiguous
SASSLTSKW	HLA-B*53:01	0.9180927872657776	0.031184652039522785	binder
SASTTTLRY	HLA-B*53:01	0.375514942407608	0.28658785506544104	ambiguous
SATDTSAKW	HLA-B*53:01	0.9629786491394043	0.03461889593700158	binder
SATEVDSRW	HLA-B*53:01	0.9731662750244141	0.01786382841825103	binder
SATEVTGHRW	HLA-B*53:01	0.9949185132980347	0.0072262065438159825	binder
SAVASKEDSW	HLA-B*53:01	0.7962325930595398	0.21135134133612332	binder
SAVDVHINM	HLA-B*53:01	0.6829844325780868	0.2598120161390662	binder
SAVPDSLRW	HLA-B*53:01	0.967092776298523	0.017041682025475548	binder
SAVVEDVAW	HLA-B*53:01	0.9600398898124695	0.041506718531363736	binder
SAYDGKDYI	HLA-B*53:01	0.7179867386817932	0.23019411282679522	binder
SAYDSKADIW	HLA-B*53:01	0.9818200945854187	0.014703146310393813	binder
SAYNEGTLMKF	HLA-B*53:01	0.5846900103613735	0.3434337149607863	ambiguous
SGANIDELITF	HLA-B*53:01	0.29979787655174733	0.3192398365322364	not-binder
SGPGPAAAL	HLA-B*53:01	0.07194965144153684	0.09581775941011945	not-binder
SIDFTQEEW	HLA-B*53:01	0.4844982445240021	0.2741647087051783	ambiguous
SIPEKNRPL	HLA-B*53:01	0.0013633307804411742	0.0012530369984006513	not-binder
SIPGGYNAL	HLA-B*53:01	0.0017038353136740625	0.0017485139732246469	not-binder
SIPKGNSAL	HLA-B*53:01	0.002104236278682947	0.0013180746021795502	not-binder
SLVNLGGSK	HLA-B*53:01	0.0008832482924276519	0.0008517759693054953	not-binder
SLVNLGGSKSISIS	HLA-B*53:01	0.18466639472171664	0.17087419286616	not-binder
SNPGGRPAL	HLA-B*53:01	0.07769841741537675	0.10697192925020997	not-binder
SPADVFVQW	HLA-B*53:01	0.9991299390792847	0.0003384888410929285	binder
SPAEETVVW	HLA-B*53:01	0.9983227491378784	0.0008976770467805208	binder
SPAEFVTRF	HLA-B*53:01	0.9787629127502442	0.02173404554750801	binder
SPAGAALLW	HLA-B*53:01	0.9881304025650024	0.013087953485959963	binder
SPANSFHF	HLA-B*53:01	0.47577797025442126	0.27622604832688613	ambiguous
SPAPVPVTY	HLA-B*53:01	0.924224030971527	0.07766086096557778	binder
SPAQILLRW	HLA-B*53:01	0.985413646697998	0.011255867681239196	binder
SPASSEYSW	HLA-B*53:01	0.9923804998397827	0.010118979879384591	binder
SPATSVPGMG	HLA-B*53:01	0.32541333194822075	0.29942565157349227	not-binder
SPDATIRIW	HLA-B*53:01	0.9974537014961242	0.002662378770868247	binder
SPDDQVYSF	HLA-B*53:01	0.9831111669540405	0.010985244307667438	binder
SPDESHRMW	HLA-B*53:01	0.9990822434425354	0.0006525888713741789	binder
SPDGGYIPRI	HLA-B*53:01	0.5146099619567395	0.29016822668835224	ambiguous
SPDGSFLLI	HLA-B*53:01	0.7982134103775025	0.2091040003346273	binder
SPDHTNNSF	HLA-B*53:01	0.9341727375984192	0.06627561824110748	binder
SPDSAVGVQW	HLA-B*53:01	0.9956608176231384	0.006256011910815502	binder
SPDSGVYEM	HLA-B*53:01	0.9718527555465698	0.031160910878127255	binder
SPEDSWVSKW	HLA-B*53:01	0.988344693183899	0.010416556110597653	binder
SPEELLLRW	HLA-B*53:01	0.9636560797691345	0.06303142706493421	binder
SPEKGAETW	HLA-B*53:01	0.9609529137611389	0.034813543017777684	binder
SPEPGQRTF	HLA-B*53:01	0.7012096047401428	0.15227332988957382	binder
SPEPGTAAAW	HLA-B*53:01	0.9713579058647156	0.03176471178293404	binder
SPEQTVPYLW	HLA-B*53:01	0.9894965648651123	0.011347265061839468	binder
SPEVPLPGMKW	HLA-B*53:01	0.6486368299461901	0.359930389185613	ambiguous
SPFDEFNLW	HLA-B*53:01	0.9903096079826355	0.01616292039389964	binder
SPFDLEQQW	HLA-B*53:01	0.9991732358932495	0.0006809128613458266	binder
SPFEFGFTF	HLA-B*53:01	0.9002665519714356	0.14537435296801257	binder
SPFHPATHW	HLA-B*53:01	0.8622263073921204	0.2658210304710238	binder
SPFPSSIPHAF	HLA-B*53:01	0.9306965947151185	0.0694201982317105	binder
SPFSASGGW	HLA-B*53:01	0.9326676249504089	0.06626703355854892	binder
SPFTGTTTI	HLA-B*53:01	0.6591975808143615	0.29693478863490586	binder
SPFVEHILW	HLA-B*53:01	0.9711323857307435	0.04865674091215039	binder
SPHAHISEQAVW	HLA-B*53:01	0.4599397841077667	0.3510440385428615	ambiguous
SPHEDMRTW	HLA-B*53:01	0.9978087782859802	0.0010910909259570758	binder
SPHFKVFKW	HLA-B*53:01	0.7900375127792358	0.13466512287830887	binder
SPHLDKTSW	HLA-B*53:01	0.9713057160377503	0.039714995359632806	binder
SPHPTSNHW	HLA-B*53:01	0.9829939484596253	0.013789327783942729	binder
SPHSAAYVLW	HLA-B*53:01	0.9961227059364319	0.005340078996688701	binder
SPHSNVSDW	HLA-B*53:01	0.8910429000854492	0.13174025752859914	binder
SPIDFHLQSW	HLA-B*53:01	0.9937979221343994	0.00730608398445057	binder
SPIDVVEKY	HLA-B*53:01	0.9878253817558289	0.011861265044052296	binder
SPIPFPPLSY	HLA-B*53:01	0.9118179321289063	0.11446779033721659	binder
SPIPGFTKW	HLA-B*53:01	0.9945390105247498	0.003522161447845709	binder
SPIQFESAW	HLA-B*53:01	0.9612459063529968	0.07557824057417277	binder
SPIRGLPHW	HLA-B*53:01	0.9878989577293396	0.011833208220764632	binder
SPITEYQFW	HLA-B*53:01	0.9850088477134704	0.024612782703331646	binder
SPITSSPPKW	HLA-B*53:01	0.9894433617591858	0.01155481795663656	binder
SPLAERQLQVQW	HLA-B*53:01	0.2639205757869618	0.2975312920039371	not-binder
SPLDIYPKI	HLA-B*53:01	0.876725721359253	0.06860217507997829	binder
SPLDSIHTI	HLA-B*53:01	0.9433802366256714	0.06745452560839976	binder
SPLNTHAAELW	HLA-B*53:01	0.7654640786349773	0.36964971147146075	binder
SPLTSYRW	HLA-B*53:01	0.2795892918773461	0.21810130786785675	not-binder
SPLYLAHEVQLF	HLA-B*53:01	0.007819036067803608	0.013541078173668142	not-binder
SPMEIPKELW	HLA-B*53:01	0.9969690680503845	0.002380992357248646	binder
SPNALVLLI	HLA-B*53:01	0.8750175476074219	0.17330057759760523	binder
SPNELILGW	HLA-B*53:01	0.9976805090904236	0.001481148747178999	binder
SPNSISIMG	HLA-B*53:01	0.13830581889487803	0.21811617367906813	not-binder
SPRQAEAERW	HLA-B*53:01	0.9602745294570922	0.03662611538764755	binder
SPSANIPEHW	HLA-B*53:01	0.994785726070404	0.00573189212329792	binder
SPSAYVLEI	HLA-B*53:01	0.8939388871192933	0.05411961447045514	binder
SPSEIVKQI	HLA-B*53:01	0.9064189195632935	0.08945510394984464	binder
SPSGRATVW	HLA-B*53:01	0.8428645849227905	0.13421268466178798	binder
SPSPENLKF	HLA-B*53:01	0.9141165256500244	0.07908308826169233	binder
SPSPGGDAAW	HLA-B*53:01	0.993903374671936	0.008217629558175529	binder
SPSRILLLF	HLA-B*53:01	0.9046184182167053	0.07234196200240493	binder
SPSSDSLLF	HLA-B*53:01	0.9498661041259766	0.03390850471772503	binder
SPSSVTGNALW	HLA-B*53:01	0.851928460597992	0.27715228785820406	binder
SPTEMVAKF	HLA-B*53:01	0.9413601398468018	0.07785388167764136	binder
SPTENSFTL	HLA-B*53:01	0.9325683951377869	0.036304453433347254	binder
SPTEVVERL	HLA-B*53:01	0.9694548368453979	0.03000342810010969	binder
SPTHISRSW	HLA-B*53:01	0.9302458167076111	0.09056872833386091	binder
SPTIIFDNW	HLA-B*53:01	0.987252163887024	0.014441580152505634	binder
SPTNISSLL	HLA-B*53:01	0.605783349275589	0.28456718750862514	ambiguous
SPTQVVSQL	HLA-B*53:01	0.8704673409461975	0.1273576149276353	binder
SPTSAHAFW	HLA-B*53:01	0.9126644015312195	0.10391806626871003	binder
SPVALNVQY	HLA-B*53:01	0.9082453966140747	0.11793950257478059	binder
SPVAQSQEF	HLA-B*53:01	0.7219523668289185	0.2964471794497366	binder
SPVDIFAKI	HLA-B*53:01	0.9701688528060913	0.011621854705276723	binder
SPVDSVLFY	HLA-B*53:01	0.9668804407119751	0.02199789855437467	binder
SPVDVLQIF	HLA-B*53:01	0.9823150157928466	0.012670440820345352	binder
SPVELQSLF	HLA-B*53:01	0.9705045819282532	0.015665863298602516	binder
SPVLFQEALW	HLA-B*53:01	0.9709327101707459	0.02897702046314097	binder
SPVRAFQW	HLA-B*53:01	0.1594166080467403	0.16641928200309097	not-binder
SPYDGNETL	HLA-B*53:01	0.576397043466568	0.27759467782492575	ambiguous
SPYGHLPNW	HLA-B*53:01	0.9836185097694397	0.026308323510225697	binder
SPYPEVDHF	HLA-B*53:01	0.8958314180374145	0.07493502233613472	binder
SSEDYIHRI	HLA-B*53:01	0.06116207679733634	0.09967595270860581	not-binder
SSPAPRTAL	HLA-B*53:01	0.17903221185551957	0.3086989058400249	not-binder
SSPQPGSAL	HLA-B*53:01	0.06757279180455952	0.1178788053541551	not-binder
SVGPAEPTW	HLA-B*53:01	0.626588660851121	0.31808768506420226	ambiguous
SVIDSDEKW	HLA-B*53:01	0.951265549659729	0.053544867894266435	binder
SVPEAQSAL	HLA-B*53:01	0.03869089251384139	0.03777849180949986	not-binder
SVPLAATSM	HLA-B*53:01	0.05750356875360012	0.050028209167012797	not-binder
SVTEIQEK	HLA-B*53:01	0.13869207028765232	0.26091530675295305	not-binder
SVTEIQEKW	HLA-B*53:01	0.9517285227775574	0.07447365802815423	binder
SVTEVQLRF	HLA-B*53:01	0.4401977464556694	0.25747581923519597	ambiguous
TAAAVGAVF	HLA-B*53:01	0.5022742778062821	0.2645375270374907	ambiguous
TAADDHQALIW	HLA-B*53:01	0.7874454706907272	0.38321428035115185	binder
TAADTVIIY	HLA-B*53:01	0.606279394030571	0.3281074336399331	ambiguous
TAADVVKQW	HLA-B*53:01	0.9990366935729981	0.0007519227883165313	binder
TAAEEKEDGRRW	HLA-B*53:01	0.41047633533453337	0.45258622282378397	ambiguous
TAAETHYTY	HLA-B*53:01	0.8582648992538452	0.1401916012635239	binder
TAAPSLKNAAF	HLA-B*53:01	0.4758105733897537	0.38992268087576365	ambiguous
TAAPTGTTI	HLA-B*53:01	0.45944071412086485	0.10690589485884248	ambiguous
TAAPTGTTIKF	HLA-B*53:01	0.6637933418154717	0.2931403152173774	binder
TAAPVVPEL	HLA-B*53:01	0.8516027569770813	0.14218137836233177	binder
TAASSALGF	HLA-B*53:01	0.4547469824552536	0.24640221468699378	ambiguous
TAATAGIIGW	HLA-B*53:01	0.9869912147521973	0.0135067339176379	binder
TADDKKLQF	HLA-B*53:01	0.27245655953884124	0.2539133474395899	not-binder
TADGNTWMW	HLA-B*53:01	0.9418009400367737	0.03714760024311881	binder
TADITVLRW	HLA-B*53:01	0.9780345797538758	0.010348499361081566	binder
TADPGATMTF	HLA-B*53:01	0.9523524522781373	0.049789007859391964	binder
TAEEKAIVQQW	HLA-B*53:01	0.6090385962277651	0.4147771728516903	ambiguous
TAEGEINNVQW	HLA-B*53:01	0.7046573039144277	0.3551791193661953	binder
TAEGQATLERL	HLA-B*53:01	0.1323692265461432	0.20002742017793024	not-binder
TAEGTVFHF	HLA-B*53:01	0.5111694991588592	0.23628916720290039	ambiguous
TAENVAKKW	HLA-B*53:01	0.697581160068512	0.22981946954789506	binder
TAFEKEHLW	HLA-B*53:01	0.9905620098114014	0.010825264634870074	binder
TAFGGFLKY	HLA-B*53:01	0.8670248508453369	0.09890501749315189	binder
TAFPGTGGF	HLA-B*53:01	0.579623281955719	0.19116653379506318	ambiguous
TAGVDGHSW	HLA-B*53:01	0.9030489921569824	0.12686348727998906	binder
TAHDDRGIRF	HLA-B*53:01	0.6384779512882233	0.23170728157621237	binder
TAHDGDVNVISW	HLA-B*53:01	0.7778909638524055	0.35729548222128604	binder
TAHSEPSLW	HLA-B*53:01	0.977078115940094	0.010979724865412594	binder
TAIATEQQSW	HLA-B*53:01	0.9878147006034851	0.009891587162669154	binder
TAIEAQHLL	HLA-B*53:01	0.5301206171512604	0.34697738537444844	ambiguous
TAIESGQHYW	HLA-B*53:01	0.9808420896530151	0.022846952645145226	binder
TAIQEIVVTHW	HLA-B*53:01	0.823864859342575	0.2913148041868466	binder
TALLAEGITW	HLA-B*53:01	0.9438635110855103	0.08376153098191189	binder
TALLQKLTW	HLA-B*53:01	0.7775504469871521	0.2752287376010168	binder
TALMTDPKLITW	HLA-B*53:01	0.4771172606610207	0.413694369514055	ambiguous
TALPLTQLRW	HLA-B*53:01	0.9879662156105041	0.006263671882661486	binder
TALSNLITW	HLA-B*53:01	0.9688594937324524	0.030840507765845734	binder
TAMDVVYAL	HLA-B*53:01	0.8247345447540283	0.26846135134501137	binder
TANDRILKY	HLA-B*53:01	0.638433089852333	0.2757749985699851	binder
TANGIALLW	HLA-B*53:01	0.9848588585853577	0.013881175786592358	binder
TAPTGHTL	HLA-B*53:01	0.08679576944559812	0.15562192278435596	not-binder
TAQSDNKITW	HLA-B*53:01	0.9786680221557618	0.024134498228308068	binder
TASADGTIKLW	HLA-B*53:01	0.7733752114698291	0.3828264195391062	binder
TASADPSIW	HLA-B*53:01	0.8822972655296326	0.03042575930227418	binder
TASAVVQHM	HLA-B*53:01	0.5963595598936081	0.4129880799978536	ambiguous
TASDDATIKAW	HLA-B*53:01	0.7968006134033203	0.37521986311709393	binder
TASDVAQHL	HLA-B*53:01	0.5640236053615808	0.41919060949346043	ambiguous
TASEMILVL	HLA-B*53:01	0.2562787219882011	0.1503644176340052	not-binder
TASGAKSMW	HLA-B*53:01	0.8727690696716308	0.10160894866771888	binder
TASPPTDLIW	HLA-B*53:01	0.9456186771392823	0.021053213881473385	binder
TASPTHSTW	HLA-B*53:01	0.9967162609100342	0.0019220613642311941	binder
TASPVAVSL	HLA-B*53:01	0.6856764316558838	0.26506227249005504	binder
TASQVASTW	HLA-B*53:01	0.9860384464263916	0.013265370509909374	binder
TASRDDRSTW	HLA-B*53:01	0.9719785213470459	0.01902041761569432	binder
TASSTAHLW	HLA-B*53:01	0.9742664456367492	0.03710981200158162	binder
TASSVALDL	HLA-B*53:01	0.019306981191039085	0.027394381149145934	not-binder
TATEITESF	HLA-B*53:01	0.8796146631240844	0.07765631190729182	binder
TAVGEGLDRVW	HLA-B*53:01	0.7246121525764465	0.21077091442685872	binder
TAVKIAPRY	HLA-B*53:01	0.2119664886384271	0.2517991055825275	not-binder
TAVPTLLKY	HLA-B*53:01	0.6769291460514069	0.2676731334096982	binder
TAVTPQQTW	HLA-B*53:01	0.9588629007339478	0.03999045346171728	binder
TAVVEDVSW	HLA-B*53:01	0.9804415345191956	0.02835679437161324	binder
TAWDEADVRF	HLA-B*53:01	0.9761417388916016	0.019868391897158822	binder
TAWLEIMTKY	HLA-B*53:01	0.4322046563029289	0.29507994364216783	ambiguous
TAYEKINKW	HLA-B*53:01	0.9491804718971253	0.0736913583542933	binder
TAYPGQTQY	HLA-B*53:01	0.8622249960899353	0.12533616414752297	binder
TAYSEKHHW	HLA-B*53:01	0.978920042514801	0.015106606774156015	binder
TEKPEVID	HLA-B*53:01	0.00018058724044749396	0.00014784877869192782	not-binder
TEVTGHRW	HLA-B*53:01	0.04694546239916235	0.041052189438862775	not-binder
TFTVTEKPEVID	HLA-B*53:01	6.6551125390657e-05	0.00011920460450600755	not-binder
TGHADTTKW	HLA-B*53:01	0.5763918697834015	0.20218614065692522	ambiguous
TGYAETYRW	HLA-B*53:01	0.682425183057785	0.32065002914253116	binder
TIIDTKGVTAL	HLA-B*53:01	0.21403296953503742	0.38262071281362986	not-binder
TISPIILYF	HLA-B*53:01	0.07840516828000546	0.05338140735021235	not-binder
TKEETTPPSAS	HLA-B*53:01	0.0010337900871491001	0.0019903659463048557	not-binder
TKTFTVTEKPEVID	HLA-B*53:01	0.0009588451828336512	0.0019010820792123044	not-binder
TLKGETTTEAVD	HLA-B*53:01	0.00032828887566349607	0.0004019640896286578	not-binder
TNIPFDVKW	HLA-B*53:01	0.6595752783119678	0.31385994740089396	binder
TPAASSIW	HLA-B*53:01	0.47079300908717414	0.4064312283272058	ambiguous
TPADVFIVF	HLA-B*53:01	0.9781695127487182	0.022726349931797212	binder
TPAEIREEF	HLA-B*53:01	0.9700578570365905	0.030436327346665088	binder
TPAEVSHRF	HLA-B*53:01	0.9743707776069641	0.0201892342899243	binder
TPAGEFKW	HLA-B*53:01	0.4455304637296649	0.38882148502177666	ambiguous
TPAGVVNKY	HLA-B*53:01	0.8081775844097138	0.22281327316311178	binder
TPAHVYYRW	HLA-B*53:01	0.9322141766548157	0.06620016433204824	binder
TPAPPIKRW	HLA-B*53:01	0.7767478808760643	0.3319053312925755	binder
TPAPPTHAL	HLA-B*53:01	0.8372807085514069	0.2673789029363214	binder
TPASAGHVW	HLA-B*53:01	0.9935603976249695	0.0040032843432081435	binder
TPDEIDHVF	HLA-B*53:01	0.9918295621871949	0.006165403973371125	binder
TPDPSTPSRL	HLA-B*53:01	0.8973071813583374	0.1054745527285025	binder
TPEAAAQVVQW	HLA-B*53:01	0.786570331826806	0.3803867425611513	binder
TPEENQASW	HLA-B*53:01	0.9658239126205445	0.04484389149113044	binder
TPEKEPPLW	HLA-B*53:01	0.9492333173751831	0.02674496753193102	binder
TPFLGQHGF	HLA-B*53:01	0.8738815665245057	0.09380867210955013	binder
TPFNPVTVRSII	HLA-B*53:01	0.0670636724649512	0.094686336620804	not-binder
TPGPAFKI	HLA-B*53:01	0.055108556523919106	0.029212050308016848	not-binder
TPGSSQNPW	HLA-B*53:01	0.3634956996253095	0.3394545437068895	ambiguous
TPHDFIEHI	HLA-B*53:01	0.9362376570701599	0.0582122165772564	binder
TPHGLFILF	HLA-B*53:01	0.9374600291252136	0.07954979912369729	binder
TPHPEGYLF	HLA-B*53:01	0.9221010565757751	0.07490189627400681	binder
TPIDSTGKF	HLA-B*53:01	0.9081192135810852	0.10004552211465811	binder
TPIEERGDLF	HLA-B*53:01	0.9414507865905761	0.024191336193973876	binder
TPIKDSHLI	HLA-B*53:01	0.8599846005439759	0.1569873446905636	binder
TPIMKTKKW	HLA-B*53:01	0.8571589350700378	0.0912084589627561	binder
TPIPVPAYF	HLA-B*53:01	0.9296624183654785	0.05328071732721017	binder
TPIQDNVDQTY	HLA-B*53:01	0.914505660533905	0.109328929381621	binder
TPIQNSLKDLW	HLA-B*53:01	0.7382184430956841	0.3421049401120931	binder
TPIREQHVL	HLA-B*53:01	0.8060887455940247	0.14657227165603148	binder
TPISQAQKL	HLA-B*53:01	0.770768916606903	0.15584165946763714	binder
TPIYAGHSW	HLA-B*53:01	0.9716821908950806	0.04898707535408098	binder
TPLEAACW	HLA-B*53:01	0.43943170794518666	0.33431261390707334	ambiguous
TPLEDVGKQVW	HLA-B*53:01	0.9726242065429688	0.049689005383977136	binder
TPLEGDFAW	HLA-B*53:01	0.9919491171836853	0.007278827937081224	binder
TPLPREVLHKW	HLA-B*53:01	0.4579617142677307	0.26707195719115584	ambiguous
TPLQNNLHELW	HLA-B*53:01	0.8935857772827148	0.15243518570358303	binder
TPLYGNVHSW	HLA-B*53:01	0.9965514421463013	0.00251379771827348	binder
TPQDYNLRW	HLA-B*53:01	0.9921897053718567	0.004387548926305123	binder
TPQSLFILF	HLA-B*53:01	0.888335108757019	0.12963303110558141	binder
TPSAEPSTSW	HLA-B*53:01	0.9884197950363159	0.013591105550797535	binder
TPSAVFRVW	HLA-B*53:01	0.9779078483581543	0.020266958214579495	binder
TPSDKLFFW	HLA-B*53:01	0.978212296962738	0.010526709387687823	binder
TPSENSDLF	HLA-B*53:01	0.843026340007782	0.09356287385375857	binder
TPSGRSLWT	HLA-B*53:01	0.05546335923354491	0.08760366361306304	not-binder
TPSPEEVQSW	HLA-B*53:01	0.9962794661521912	0.004803542333375918	binder
TPSPIIQQL	HLA-B*53:01	0.8941786646842956	0.07594830568639671	binder
TPSPSADLL	HLA-B*53:01	0.7112102031707763	0.09663724567087184	binder
TPSPSPHAW	HLA-B*53:01	0.9952384948730468	0.0035660079558458772	binder
TPSQGTHTF	HLA-B*53:01	0.9422735810279846	0.04782801884174747	binder
TPSSDVLVF	HLA-B*53:01	0.9406745314598084	0.051959106637403045	binder
TPSTGMYHF	HLA-B*53:01	0.899389123916626	0.09423443988969707	binder
TPTENELKF	HLA-B*53:01	0.9797431707382203	0.015769897780431426	binder
TPTPFFHTF	HLA-B*53:01	0.991891372203827	0.005290763034553998	binder
TPTSVIPKL	HLA-B*53:01	0.9005653858184814	0.09915406029209273	binder
TPVKSELLW	HLA-B*53:01	0.9312452912330628	0.12320357389057886	binder
TPVPSAEAFRW	HLA-B*53:01	0.7738538601901382	0.3856911477152434	binder
TPWPHIVEF	HLA-B*53:01	0.9292338848114013	0.11454827804256013	binder
TPYHVNLLL	HLA-B*53:01	0.7720602601766586	0.26906089145790707	binder
TQAPVVPYW	HLA-B*53:01	0.5911379933357239	0.22939012154958188	ambiguous
TSENITQKVVW	HLA-B*53:01	0.0977889269424395	0.0861343049064399	not-binder
TSVPDHVVW	HLA-B*53:01	0.785491767525673	0.2998218018423938	binder
TTTEAVDAATAE	HLA-B*53:01	0.0005731645855235002	0.0007027798652853344	not-binder
TTTKAVDAETAE	HLA-B*53:01	0.00012791534710741986	0.00013738415509256528	not-binder
TVDPTKLTW	HLA-B*53:01	0.9460160613059998	0.05822421124250014	binder
TVHQGDTSW	HLA-B*53:01	0.8224876344203949	0.2774447206999893	binder
TVIEKTESW	HLA-B*53:01	0.8019599452614784	0.36125844658893064	binder
TVSDAILRY	HLA-B*53:01	0.3152375414967537	0.3080221126482602	not-binder
TVTEKPEVID	HLA-B*53:01	0.004253759616585739	0.0055484861369725505	not-binder
TVTEVLLKY	HLA-B*53:01	0.3286596015095711	0.29514855189721084	not-binder
TVYPKPEEW	HLA-B*53:01	0.15447249859571457	0.09235283484413383	not-binder
TVYTGIDHHW	HLA-B*53:01	0.8265684247016907	0.3025096926524187	binder
TWSALPVL	HLA-B*53:01	0.0005028111952834813	0.0006220206898374979	not-binder
TYDDATKTFTVTE	HLA-B*53:01	0.0006240974828898516	0.0011632702413720817	not-binder
TYDDATKTFTVT	HLA-B*53:01	0.15040519118083467	0.30041634394608924	not-binder
VAADALGEEW	HLA-B*53:01	0.9704890847206116	0.022985467378274914	binder
VADSNIVRW	HLA-B*53:01	0.9783817648887634	0.027182604644744087	binder
VANLTNLVW	HLA-B*53:01	0.9344116091728211	0.05185376390092673	binder
VAPRSGLAA	HLA-B*53:01	0.00028562048682942984	0.00023437986632086487	not-binder
VAPVASAL	HLA-B*53:01	0.03199272863566875	0.04931409775446752	not-binder
VAPVTHVSV	HLA-B*53:01	0.010071572614833713	0.009331605194150107	not-binder
VGGEFDLEMNF	HLA-B*53:01	0.09818930781866583	0.11152646816727056	not-binder
VGPPGRSSL	HLA-B*53:01	0.13520624907687306	0.21369941759772348	not-binder
VLFPEPLTW	HLA-B*53:01	0.6167399764060975	0.20198293517006952	binder
VNLPINGNGKQ	HLA-B*53:01	0.22241102325497195	0.2868714900432761	not-binder
VPAATPAPRG	HLA-B*53:01	0.22927284222096206	0.1827086958173555	not-binder
VPAAVSGRW	HLA-B*53:01	0.9875545620918273	0.005507699535272203	binder
VPAAVSHSEFW	HLA-B*53:01	0.7716991305351257	0.3701298218648647	binder
VPAEPKLAF	HLA-B*53:01	0.9666457891464233	0.011141040118009012	binder
VPAESHIY	HLA-B*53:01	0.5877097010612488	0.2782912025592779	ambiguous
VPAHLQNSW	HLA-B*53:01	0.9933765172958374	0.006107852512066232	binder
VPASALGSW	HLA-B*53:01	0.987317168712616	0.009941216688102416	binder
VPASTGLGW	HLA-B*53:01	0.9883580088615418	0.01026349211539869	binder
VPATDPHSW	HLA-B*53:01	0.9929497718811036	0.008299237562163072	binder
VPATSHHF	HLA-B*53:01	0.5414049699902534	0.37861097589291925	ambiguous
VPDLAPMLW	HLA-B*53:01	0.9747111439704895	0.03149251293198907	binder
VPDPNKPQKL	HLA-B*53:01	0.8022858679294587	0.29362202957574846	binder
VPDPNVIKL	HLA-B*53:01	0.9929772257804871	0.004622255843903513	binder
VPEAGAHEEW	HLA-B*53:01	0.973744022846222	0.02299748854231024	binder
VPEASRPHQW	HLA-B*53:01	0.9877603054046631	0.017509820414314235	binder
VPEEQEHMRRW	HLA-B*53:01	0.7854347497224807	0.311062631540542	binder
VPEEVEAHQSW	HLA-B*53:01	0.9708696007728577	0.05272390639684738	binder
VPEGQIILAKW	HLA-B*53:01	0.559872417896986	0.3542832597415217	ambiguous
VPEKGSGDKW	HLA-B*53:01	0.8289310216903687	0.24011477617725444	binder
VPENVSPGQAFW	HLA-B*53:01	0.41362091814617086	0.4267230255872352	ambiguous
VPEPRPSEW	HLA-B*53:01	0.9655325889587403	0.036121583235452434	binder
VPESSLAGHSF	HLA-B*53:01	0.9463005781173706	0.04789239335116138	binder
VPFNIPLEF	HLA-B*53:01	0.9638340830802917	0.026328703594798965	binder
VPFPDTYEI	HLA-B*53:01	0.9387949347496033	0.03442486286236348	binder
VPFPLTLRF	HLA-B*53:01	0.9502797365188599	0.04553897366634846	binder
VPFSIFDEF	HLA-B*53:01	0.8517356276512146	0.2419908256156097	binder
VPGAIPGGVPGGVF	HLA-B*53:01	0.8171507775783539	0.2156665895686867	binder
VPGLTFHW	HLA-B*53:01	0.4557324723443344	0.35488649213732276	ambiguous
VPGPGGIW	HLA-B*53:01	0.355805720220269	0.30483101986134853	ambiguous
VPHSIINGY	HLA-B*53:01	0.886143147945404	0.11702776110154664	binder
VPIDLQKVDQF	HLA-B*53:01	0.9657823085784912	0.03611619812752154	binder
VPIEQKHEVW	HLA-B*53:01	0.9995877742767334	0.0001976628817768427	binder
VPIPGGAAPPP	HLA-B*53:01	0.09677105555310846	0.11938840258680769	not-binder
VPISAHHRW	HLA-B*53:01	0.9934308290481567	0.00692188116523106	binder
VPLDKQITI	HLA-B*53:01	0.9413868546485901	0.03471052382261337	binder
VPLEIMIKF	HLA-B*53:01	0.9527758002281189	0.04788198751930124	binder
VPLMSAHW	HLA-B*53:01	0.5331689379003365	0.38957513510617725	ambiguous
VPLPASAKW	HLA-B*53:01	0.9314539551734924	0.09098731872343846	binder
VPLPGPPGPPG	HLA-B*53:01	0.472430557012558	0.34707658958409926	ambiguous
VPLQNPPIKW	HLA-B*53:01	0.9784655332565307	0.014776546819383653	binder
VPNKVIQCF	HLA-B*53:01	0.9605365753173828	0.01767802426906246	binder
VPNMQDKTEW	HLA-B*53:01	0.9852567315101624	0.009819645883255157	binder
VPRKAEERW	HLA-B*53:01	0.7052695035934449	0.24621316445272495	binder
VPRNPTIGDKF	HLA-B*53:01	0.4029833197593689	0.2175634108214341	ambiguous
VPSAVALVL	HLA-B*53:01	0.8405554413795471	0.11873493092371616	binder
VPSNAELW	HLA-B*53:01	0.5741942998021841	0.4196630961712155	ambiguous
VPSNLALKF	HLA-B*53:01	0.9633421063423157	0.010125846421670467	binder
VPSPPPGHKW	HLA-B*53:01	0.9941134452819824	0.005970298430414143	binder
VPSSELQIYTW	HLA-B*53:01	0.7959921456873417	0.39022970456410205	binder
VPTELALLY	HLA-B*53:01	0.9487077474594117	0.027590665989533348	binder
VPTGYPSDLKPVTW	HLA-B*53:01	0.33504199677313407	0.31373418801494146	not-binder
VPTPIHPIF	HLA-B*53:01	0.963026511669159	0.017802855229448866	binder
VPTPIQPTF	HLA-B*53:01	0.9828819036483765	0.005551091519272708	binder
VPTPTAPLL	HLA-B*53:01	0.8987902164459228	0.07006937552323382	binder
VPTQESVKW	HLA-B*53:01	0.9894947409629822	0.010168239206388416	binder
VPTQLVSYF	HLA-B*53:01	0.924776029586792	0.08793568846416498	binder
VPTTEVNAW	HLA-B*53:01	0.996285080909729	0.0034003827041686396	binder
VPVALRTDDW	HLA-B*53:01	0.8937541365623474	0.10218825105312279	binder
VPVAVVPSKW	HLA-B*53:01	0.9939749717712403	0.0028940715680740754	binder
VPVDLQHQF	HLA-B*53:01	0.994233500957489	0.002815249847059534	binder
VPVEEQEEF	HLA-B*53:01	0.98808913230896	0.008517476021439267	binder
VPVGFGESW	HLA-B*53:01	0.9939422607421875	0.008617519865073728	binder
VPVGGVVKSVAW	HLA-B*53:01	0.6865035965729476	0.3600130813254352	binder
VPVKVTDRF	HLA-B*53:01	0.9229014277458191	0.037354882767607976	binder
VPVPELPGKSTF	HLA-B*53:01	0.8391730189323425	0.1681405008095392	binder
VPVPGESTW	HLA-B*53:01	0.9956684470176697	0.0059326071382861615	binder
VPVQVDGEAW	HLA-B*53:01	0.9965892195701599	0.0032209109180784423	binder
VPVSVVECF	HLA-B*53:01	0.9618590712547302	0.03982963226457281	binder
VPVTTKEDAW	HLA-B*53:01	0.9832360148429871	0.013029261686488278	binder
VPVWIIHYY	HLA-B*53:01	0.6815104484558105	0.3650718552087136	ambiguous
VPWEELHNRF	HLA-B*53:01	0.9693050026893616	0.042462756280077084	binder
VPYKDEELY	HLA-B*53:01	0.8458248257637024	0.13371641625626277	binder
VPYPDDLVGF	HLA-B*53:01	0.913672924041748	0.07075055107381903	binder
VSPEYFSMLL	HLA-B*53:01	0.0006681395239866106	0.0009010187065043692	not-binder
VSTPSPSPAPSP	HLA-B*53:01	0.000700042704011139	0.001315212051641036	not-binder
VVPEPGQPL	HLA-B*53:01	0.009943944308906794	0.005407623264134526	not-binder
WPDDLQNHTF	HLA-B*53:01	0.9910162210464477	0.006264612997664955	binder
WPEEGPATAW	HLA-B*53:01	0.9881445884704589	0.007094538895319944	binder
WPFLIDKRW	HLA-B*53:01	0.9747351884841919	0.015187055183302205	binder
WPHEDAAQF	HLA-B*53:01	0.9218595623970032	0.05642958427748565	binder
WPLAVRKW	HLA-B*53:01	0.2929658029228449	0.1791047260336766	not-binder
WPNAEVDRF	HLA-B*53:01	0.9300141096115112	0.04750855719291495	binder
YADLVKQAW	HLA-B*53:01	0.9474073648452759	0.06834017514239228	binder
YADPGAEVKI	HLA-B*53:01	0.14713185876607895	0.07790347398955572	not-binder
YADVGGKQF	HLA-B*53:01	0.3689082033932209	0.26960121408950954	ambiguous
YAEPAVLKW	HLA-B*53:01	0.8865306377410889	0.10700081252563091	binder
YAEPAVLQW	HLA-B*53:01	0.9186794877052307	0.06585676016939447	binder
YAFDFARQS	HLA-B*53:01	0.007137154240535892	0.011818904759945289	not-binder
YAFDVNTHKW	HLA-B*53:01	0.9972341299057007	0.004023811716494135	binder
YAFNGTQRF	HLA-B*53:01	0.9399718523025513	0.03408443408253153	binder
YAGPEVDIW	HLA-B*53:01	0.8918019890785217	0.10322826552615623	binder
YAPKGSSL	HLA-B*53:01	0.028263408478233033	0.032917623476291916	not-binder
YAPSGNYV	HLA-B*53:01	0.00014231085879146121	0.00015423188112918026	not-binder
YARDETEFY	HLA-B*53:01	0.43696216493844986	0.23628878730224448	ambiguous
YATQSHQW	HLA-B*53:01	0.13878576011629776	0.19481720532001756	not-binder
YAYSPLEDSW	HLA-B*53:01	0.9731846809387207	0.03517674842862888	binder
YGTEIISKW	HLA-B*53:01	0.8290174603462219	0.2208797222283097	binder
YGTLTSFDIHI	HLA-B*53:01	0.00044288687396907276	0.0008660392820270392	not-binder
YLPDGTASL	HLA-B*53:01	0.010258973739109934	0.009274977824858895	not-binder
YMDPTGKTRTW	HLA-B*53:01	0.3939890777692199	0.3422737406592338	ambiguous
YMFVDENTF	HLA-B*53:01	0.422275931853801	0.4012021394075808	ambiguous
YPAAPLPGF	HLA-B*53:01	0.9857780933380127	0.008608360947582137	binder
YPAAVPQAL	HLA-B*53:01	0.9380763292312622	0.06482330756283397	binder
YPADLAHKI	HLA-B*53:01	0.9828981757164001	0.013093114055524034	binder
YPAESPDYF	HLA-B*53:01	0.9056323528289795	0.12838155072291063	binder
YPAGFMDVI	HLA-B*53:01	0.947725796699524	0.07028389433941057	binder
YPAHMYQVY	HLA-B*53:01	0.9775100469589233	0.018399876804085495	binder
YPAPAGLHI	HLA-B*53:01	0.8619945287704468	0.11836360865667364	binder
YPAPGLKTF	HLA-B*53:01	0.9048256278038025	0.11000271231896003	binder
YPAQGVQQF	HLA-B*53:01	0.9735354423522949	0.02468966571027551	binder
YPAQITPKM	HLA-B*53:01	0.9853229403495789	0.013797185641440984	binder
YPASDPRW	HLA-B*53:01	0.5453836232423782	0.30578013412780247	ambiguous
YPASSSVF	HLA-B*53:01	0.446486634016037	0.29099289746539503	ambiguous
YPASTVQIL	HLA-B*53:01	0.9156641840934754	0.08193610310963104	binder
YPDEEGPKHW	HLA-B*53:01	0.9991931557655335	0.0007200533891717963	binder
YPDFAPQKF	HLA-B*53:01	0.9447021365165711	0.03361708424584798	binder
YPDINFNRL	HLA-B*53:01	0.8578752040863037	0.1809633278021042	binder
YPDMESDIRSW	HLA-B*53:01	0.9891995072364808	0.01709139557122152	binder
YPDPMVRGF	HLA-B*53:01	0.9773005962371826	0.020205841946848768	binder
YPDPRGAPW	HLA-B*53:01	0.9676756381988525	0.027912556376529143	binder
YPDPVSIIQKY	HLA-B*53:01	0.9819888114929199	0.018202596763123576	binder
YPDRELQSQW	HLA-B*53:01	0.9966741323471069	0.003793647234479456	binder
YPDRIMNTF	HLA-B*53:01	0.9803403139114379	0.020297354025973074	binder
YPDSHQLFV	HLA-B*53:01	0.7734336882829667	0.2952964112491452	binder
YPDSNGMPVW	HLA-B*53:01	0.9945542812347412	0.004797669153734654	binder
YPDSSQSRF	HLA-B*53:01	0.9612219452857971	0.05771622074072134	binder
YPEGKLPHW	HLA-B*53:01	0.9912168622016907	0.008782606051186578	binder
YPENIVPSF	HLA-B*53:01	0.9728798151016236	0.0203232407222537	binder
YPEQGNWEASIW	HLA-B*53:01	0.60167039549342	0.3418505898346751	ambiguous
YPESIPRKF	HLA-B*53:01	0.8907288312911987	0.06866712657063424	binder
YPESNSRAIF	HLA-B*53:01	0.9681480526924133	0.020876757153902144	binder
YPETLGRLLI	HLA-B*53:01	0.8787632822990418	0.08891337596917236	binder
YPETLGRLLIL	HLA-B*53:01	0.8898372530937195	0.12621923301746332	binder
YPETLVNLI	HLA-B*53:01	0.9039296507835388	0.0984920741591861	binder
YPFDSPQVMF	HLA-B*53:01	0.9974619626998902	0.001629993079536046	binder
YPFESAEAQLL	HLA-B*53:01	0.9512212753295899	0.03534506137233125	binder
YPFHKQPPTY	HLA-B*53:01	0.881457257270813	0.17536572401366224	binder
YPFKDVNNW	HLA-B*53:01	0.9990416884422302	0.0005315748265480594	binder
YPFKPPKITF	HLA-B*53:01	0.9933600425720215	0.002695674821482966	binder
YPFKPPKVAF	HLA-B*53:01	0.9774755358695983	0.01863507095607117	binder
YPFKPPKVTF	HLA-B*53:01	0.9951526284217834	0.0022175472583923768	binder
YPFSSEQKW	HLA-B*53:01	0.999348771572113	0.0002644599165807057	binder
YPFTGDHKQKF	HLA-B*53:01	0.9777943611145019	0.017561163690146195	binder
YPFTGDHKQKFYW	HLA-B*53:01	0.04940168103555322	0.09789568349748075	not-binder
YPFYKTDPF	HLA-B*53:01	0.9580144047737121	0.04048803820609515	binder
YPGDIKIKW	HLA-B*53:01	0.9968108296394348	0.0032021140657746937	binder
YPGPAVVL	HLA-B*53:01	0.35531118512153625	0.2893679892148769	not-binder
YPGPGGGGW	HLA-B*53:01	0.9837692499160766	0.011364001431676844	binder
YPGPGNHF	HLA-B*53:01	0.367951488494873	0.18386824028572474	not-binder
YPGPGNHFW	HLA-B*53:01	0.9748385548591614	0.025637954323819937	binder
YPGPSHRI	HLA-B*53:01	0.260361497849226	0.2893388120801447	not-binder
YPGSIEVRW	HLA-B*53:01	0.9946966171264648	0.004227364988905825	binder
YPGSSYIF	HLA-B*53:01	0.2629249908030033	0.24346088541192548	not-binder
YPHAFNVKF	HLA-B*53:01	0.9859912276268006	0.00488714471336323	binder
YPHDGKIFF	HLA-B*53:01	0.9905494570732116	0.005120506313227178	binder
YPHEAPSW	HLA-B*53:01	0.6056145370006562	0.3924697521704135	ambiguous
YPHEPTAVF	HLA-B*53:01	0.9882658004760743	0.010113963390437613	binder
YPHEPTAVFNI	HLA-B*53:01	0.8438514709472656	0.13374611544840687	binder
YPHPDWIW	HLA-B*53:01	0.8153274297714234	0.23344931659634563	binder
YPIAVDCSW	HLA-B*53:01	0.9976190805435181	0.0030373557779323802	binder
YPIDPVTQEF	HLA-B*53:01	0.9990563273429871	0.0005416225149713083	binder
YPIEHGIVTNW	HLA-B*53:01	0.967165756225586	0.06313687559339985	binder
YPIVDGKLSI	HLA-B*53:01	0.9687386751174927	0.01944368272595444	binder
YPLDLEGGSEY	HLA-B*53:01	0.8107274532318115	0.20532976566082173	binder
YPLDLLLKL	HLA-B*53:01	0.970082950592041	0.022212121533480178	binder
YPLDPTTEHIY	HLA-B*53:01	0.982366418838501	0.022685150889635974	binder
YPLEDATHI	HLA-B*53:01	0.9615366220474243	0.04078080652407517	binder
YPLEDHTEF	HLA-B*53:01	0.9953379392623901	0.0027061370680436874	binder
YPLEKGHLF	HLA-B*53:01	0.9836218476295471	0.006838657079772525	binder
YPLEKIGFW	HLA-B*53:01	0.9798826813697815	0.0323479206747545	binder
YPLEVTKLIY	HLA-B*53:01	0.8231059670448303	0.3174313600391824	binder
YPLKPTWW	HLA-B*53:01	0.4515498667722568	0.3695465448349306	ambiguous
YPLNSYEL	HLA-B*53:01	0.2818910203874111	0.29928798324718114	not-binder
YPLPPPSGRYNW	HLA-B*53:01	0.3768127666786313	0.34606515725587267	ambiguous
YPLQDPKNLIL	HLA-B*53:01	0.9388957738876342	0.02731651883554685	binder
YPLQEVERF	HLA-B*53:01	0.9942092180252076	0.005037097179982475	binder
YPLSSKRW	HLA-B*53:01	0.5468858897686004	0.3080300249910716	ambiguous
YPMENGIVRNW	HLA-B*53:01	0.9913078665733337	0.012909375991386644	binder
YPMKSEKI	HLA-B*53:01	0.5268704771995545	0.2874539219938828	ambiguous
YPMSSTIPHNF	HLA-B*53:01	0.9719598889350891	0.02214795214214668	binder
YPMTPAIEQRL	HLA-B*53:01	0.7640972912311554	0.19226760650460503	binder
YPNEEKDAW	HLA-B*53:01	0.9964537858963013	0.0039859953379588475	binder
YPNERFELL	HLA-B*53:01	0.913572883605957	0.10007835341558598	binder
YPNGVVVHYF	HLA-B*53:01	0.995486044883728	0.0043414699213416685	binder
YPNGVVVHY	HLA-B*53:01	0.995363736152649	0.002594780493109845	binder
YPNIEETHW	HLA-B*53:01	0.9982410550117493	0.002211701922105933	binder
YPNKLDTITW	HLA-B*53:01	0.9995787143707275	0.00032983894006512144	binder
YPNKYESVI	HLA-B*53:01	0.9618600726127624	0.026779276232300423	binder
YPNPEYDNW	HLA-B*53:01	0.9973873376846314	0.0021089018418069447	binder
YPNPYSKHVL	HLA-B*53:01	0.9456727981567383	0.056420673125710384	binder
YPNSHTHYF	HLA-B*53:01	0.9860204577445983	0.013534919295386917	binder
YPNSSEDYIHRI	HLA-B*53:01	0.20311275858985028	0.37340998163299366	not-binder
YPNSSEDYVHRI	HLA-B*53:01	0.19465890955762005	0.3500398386999512	not-binder
YPNTLLRTW	HLA-B*53:01	0.9979931831359863	0.0019841403653958973	binder
YPNVGKSSF	HLA-B*53:01	0.9550713539123535	0.03150557842071284	binder
YPNVNIHNF	HLA-B*53:01	0.9922506809234619	0.003493577631660329	binder
YPPHPDYTW	HLA-B*53:01	0.9882550239562988	0.006744931983407787	binder
YPPPHQVFTW	HLA-B*53:01	0.9959119081497192	0.0017852420506610082	binder
YPQEDYESF	HLA-B*53:01	0.9907190799713135	0.005403967894169087	binder
YPQEVIPTF	HLA-B*53:01	0.9937885165214538	0.004836475539561157	binder
YPQSFYDHHVAW	HLA-B*53:01	0.345850938062631	0.3521803759276156	ambiguous
YPQSVPRLFI	HLA-B*53:01	0.843581247329712	0.10973545155457097	binder
YPRLEGTDPEVLY	HLA-B*53:01	0.21046478647040204	0.33392751750399163	not-binder
YPRSDVDLY	HLA-B*53:01	0.9068840384483338	0.07979010865375968	binder
YPSEFATYL	HLA-B*53:01	0.9749821424484253	0.01775762214620589	binder
YPSEFSTYL	HLA-B*53:01	0.9500168919563293	0.06506484388792058	binder
YPSETFTRV	HLA-B*53:01	0.814808464050293	0.2550282267068664	binder
YPSETTVKY	HLA-B*53:01	0.9854517579078674	0.014781359971600143	binder
YPSETTVKYVF	HLA-B*53:01	0.981621515750885	0.012882468375474921	binder
YPSLPTPLL	HLA-B*53:01	0.9384212255477905	0.04377755901729003	binder
YPSPHAVMY	HLA-B*53:01	0.9897172451019287	0.006566786592452155	binder
YPSPTGVLI	HLA-B*53:01	0.8926801085472107	0.07693284476140361	binder
YPSRVFVGDTF	HLA-B*53:01	0.8924477219581604	0.09027322195471128	binder
YPSSDNSLY	HLA-B*53:01	0.8246876537799835	0.21720529096663438	binder
YPTEKGLSF	HLA-B*53:01	0.9775848746299743	0.017277067605262958	binder
YPTEVQHLI	HLA-B*53:01	0.9836917161941529	0.02171486357334161	binder
YPTKVDPFY	HLA-B*53:01	0.9333755493164062	0.05862054826926043	binder
YPTSKAVYI	HLA-B*53:01	0.9163466215133667	0.0911443537922354	binder
YPTSVPVLY	HLA-B*53:01	0.9774441123008728	0.017681102725388583	binder
YPVDLGDKF	HLA-B*53:01	0.9702548146247864	0.016261271342992843	binder
YPVEHPDKF	HLA-B*53:01	0.963328230381012	0.04107937055896128	binder
YPVEIHEYL	HLA-B*53:01	0.9947460651397705	0.003817255910261702	binder
YPVGHMPYGW	HLA-B*53:01	0.9919284462928772	0.011299559769387076	binder
YPVNTPERW	HLA-B*53:01	0.9979748964309693	0.001636719443285463	binder
[truncated: 44,992 more rows]
