# Supplementary material for: Peptidome Surveillance Across Evolving SARS-CoV-2 Lineages Reveals HLA Binding Conservation in Nucleocapsid Among Variants With Most Potential for T-Cell Epitope Loss in Spike
Source: Front Immunol. 2022 Jun 23;13:918928. doi: 10.3389/fimmu.2022.918928 (PMC9260595; doi:10.3389/fimmu.2022.918928)
Supplement: Supplementary file 4 [file DataSheet_4.zip › cnn_results/HLA-B45_01_predictionsCNN.csv]

peptide	allele	prediction	prediction_std	classification
AAPATRAAL	HLA-B*45:01	0.06476173569099046	0.12497309230672828	not-binder
AAPEGKRSL	HLA-B*45:01	0.0009285274052672321	0.0006753127206384763	not-binder
AARELAGPPA	HLA-B*45:01	0.15923527955892497	0.14442133734692778	not-binder
ADASIRLLKA	HLA-B*45:01	0.6925880968570709	0.2361868135308775	binder
AEAAAAPTVAP	HLA-B*45:01	0.9995829105377197	0.0005031562423656766	binder
AEAAALEVLA	HLA-B*45:01	0.9889974594116211	0.018212817738820702	binder
AEAAFGLGA	HLA-B*45:01	0.9975235819816589	0.003527687687598127	binder
AEAAVVLEA	HLA-B*45:01	0.9998281121253967	0.00018448643549110876	binder
AEAEALYSA	HLA-B*45:01	0.9997727870941162	0.0003513126523651252	binder
AEAEGLRAA	HLA-B*45:01	0.999943196773529	8.018052616884518e-05	binder
AEAEPGADPPRA	HLA-B*45:01	0.9981482625007629	0.001967384671096915	binder
AEAERWGVA	HLA-B*45:01	0.9993338465690613	0.0008996970087559076	binder
AEAFRLPTA	HLA-B*45:01	0.9978614449501038	0.0023391270474074992	binder
AEAFVSQIA	HLA-B*45:01	0.9982250928878784	0.0020357838367318524	binder
AEAGAGSATEFQFR	HLA-B*45:01	0.1965650880942121	0.24536095318002088	not-binder
AEAGDAVVA	HLA-B*45:01	0.9983707308769226	0.002632141966750518	binder
AEAGPLASV	HLA-B*45:01	0.9972931742668152	0.004647487636946541	binder
AEAGPLASVPA	HLA-B*45:01	0.9998731136322021	0.00011049315037466084	binder
AEAHPELQA	HLA-B*45:01	0.9964840888977051	0.004037462335511508	binder
AEAIIRSGA	HLA-B*45:01	0.9996458649635315	0.00035516940850935933	binder
AEAIKAWTA	HLA-B*45:01	0.9996746182441711	0.0003107410786120955	binder
AEAIPEPVV	HLA-B*45:01	0.9849499344825745	0.016366764901071237	binder
AEAIPGLAA	HLA-B*45:01	0.9998443722724915	0.00024337515256985147	binder
AEAKENPLP	HLA-B*45:01	0.992733633518219	0.01207673475705083	binder
AEALAAFTA	HLA-B*45:01	0.9993127942085266	0.0009837285279883199	binder
AEALPSLAA	HLA-B*45:01	0.9998272776603698	0.00027507922732012037	binder
AEALSQAVA	HLA-B*45:01	0.999244225025177	0.0008093642146090509	binder
AEAMALGREA	HLA-B*45:01	0.9972473978996277	0.004663006733510767	binder
AEANLVGREA	HLA-B*45:01	0.9991787552833558	0.0010342205614447665	binder
AEANNLAAVA	HLA-B*45:01	0.9996623754501343	0.00040609648487188727	binder
AEAPDAPEA	HLA-B*45:01	0.998688805103302	0.0012901028067771449	binder
AEAPGAVAGA	HLA-B*45:01	0.9993578433990479	0.001111161083120644	binder
AEAPHLVQVDA	HLA-B*45:01	0.9958406448364258	0.003433897182149019	binder
AEAPHLVQV	HLA-B*45:01	0.9987694978713989	0.0019429191971114407	binder
AEAPKGLTAAEAA	HLA-B*45:01	0.9483586072921752	0.08821705876589933	binder
AEAPNMAVV	HLA-B*45:01	0.9984941840171814	0.0015924115814159067	binder
AEAPPAYTP	HLA-B*45:01	0.9996129870414734	0.0006067728176516496	binder
AEAPPPKIP	HLA-B*45:01	0.999788248538971	0.00030387783919094577	binder
AEAPSQKVTV	HLA-B*45:01	0.9986178636550903	0.0018340975117222859	binder
AEAPTALVP	HLA-B*45:01	0.9993420720100403	0.0009659477589716773	binder
AEAQHLYQS	HLA-B*45:01	0.9637983441352844	0.04465079046477304	binder
AEAQLWWAA	HLA-B*45:01	0.9996708035469055	0.0004586197781296825	binder
AEAQRWVEA	HLA-B*45:01	0.9998576402664184	0.00017716200080853772	binder
AEARPFEVL	HLA-B*45:01	0.9835023164749146	0.01768920051482869	binder
AEATGAYVP	HLA-B*45:01	0.9984480142593384	0.0013826653044946772	binder
AEATLGSGNLRQA	HLA-B*45:01	0.8411044716835022	0.11641452827285138	binder
AEAVAHFEA	HLA-B*45:01	0.9998342156410217	7.428160886396175e-05	binder
AEAVFASEV	HLA-B*45:01	0.9937093377113342	0.003447531705410353	binder
AEAVLYEHLF	HLA-B*45:01	0.7746102571487427	0.16447566388429455	binder
AEAVNVAIA	HLA-B*45:01	0.9988634824752808	0.0009817546251570375	binder
AEAWLLGQEP	HLA-B*45:01	0.9194347977638244	0.07944335923380082	binder
AEDASGREHLITL	HLA-B*45:01	0.4057526610791683	0.3197808745978995	ambiguous
AEDDLNTVA	HLA-B*45:01	0.9982030987739563	0.001826906339416477	binder
AEDFTIFKA	HLA-B*45:01	0.9988365769386292	0.0010663273882239137	binder
AEDGEFTSA	HLA-B*45:01	0.9992650032043457	0.001166969923626933	binder
AEDKKTALP	HLA-B*45:01	0.9924047231674195	0.004697076170777657	binder
AEDLNLLIA	HLA-B*45:01	0.9928911328315735	0.006697650004039238	binder
AEDPVSEVP	HLA-B*45:01	0.9959967732429504	0.0027931309623207778	binder
AEEAARLSVAA	HLA-B*45:01	0.9999469757080078	2.6444199683565784e-05	binder
AEEADVHVA	HLA-B*45:01	0.9972790360450745	0.00398294468759858	binder
AEEAGFPEV	HLA-B*45:01	0.9899432778358459	0.012171351945452533	binder
AEEANSPDVTA	HLA-B*45:01	0.9957400441169739	0.004349204999807958	binder
AEEAPKMVP	HLA-B*45:01	0.9984280705451966	0.0011118990872317385	binder
AEEAPQLMRT	HLA-B*45:01	0.8929459095001221	0.08413305840118593	binder
AEEAPYDAIHVGA	HLA-B*45:01	0.9244099378585815	0.05823432928048401	binder
AEEAPYDAIHV	HLA-B*45:01	0.9531735777854919	0.04092887406599043	binder
AEEAYNAVV	HLA-B*45:01	0.9966294884681701	0.0032467346121789345	binder
AEEDAWLRA	HLA-B*45:01	0.9993929147720337	0.0007231365672212454	binder
AEEDFLAVSP	HLA-B*45:01	0.9976455807685852	0.0017715712532466988	binder
AEEDFYEKL	HLA-B*45:01	0.9953732371330262	0.004909348052758864	binder
AEEDIYDTSRQA	HLA-B*45:01	0.995770263671875	0.0024183730293962607	binder
AEEDPAHAFEA	HLA-B*45:01	0.9997989535331726	0.00021512206634684695	binder
AEEDPPWAP	HLA-B*45:01	0.9996445178985596	0.0003372031411873788	binder
AEEEAYKSELF	HLA-B*45:01	0.9344787359237671	0.0653073147042443	binder
AEEEFNIEKGRL	HLA-B*45:01	0.927085018157959	0.06966422891569654	binder
AEEEKMALP	HLA-B*45:01	0.99428231716156	0.008357864029333261	binder
AEEELGELEA	HLA-B*45:01	0.9952434659004211	0.0046166067542584115	binder
AEEEPNRIPS	HLA-B*45:01	0.9932807207107544	0.006587733850574011	binder
AEEEQKIAA	HLA-B*45:01	0.9999727725982666	2.7670589536413408e-05	binder
AEEERMIAV	HLA-B*45:01	0.9991618871688843	0.0010332584689180498	binder
AEEESRVLA	HLA-B*45:01	0.9994213104248046	0.0007002120191486041	binder
AEEEYGMKA	HLA-B*45:01	0.9996626496315002	0.000310672688730972	binder
AEEGFTQVT	HLA-B*45:01	0.9868075728416443	0.01130502228731427	binder
AEEGGFAVV	HLA-B*45:01	0.997433865070343	0.004128104742576069	binder
AEEGPGVPAA	HLA-B*45:01	0.9998203992843628	0.0002903752191809748	binder
AEEGSLAAAA	HLA-B*45:01	0.9999133944511414	6.279062329963437e-05	binder
AEEGTRNVVA	HLA-B*45:01	0.999148678779602	0.0009840361725857027	binder
AEEHLTVDA	HLA-B*45:01	0.9964748740196228	0.003714344192029698	binder
AEEIPSRIQA	HLA-B*45:01	0.9987177610397339	0.0017767367321180852	binder
AEEKAAVTSLF	HLA-B*45:01	0.804690957069397	0.17013719238454814	binder
AEEKAVLIA	HLA-B*45:01	0.9967499136924743	0.005970732803444836	binder
AEEKPAPQM	HLA-B*45:01	0.8968742966651917	0.16795269160865375	binder
AEEKSKPIP	HLA-B*45:01	0.9907557487487793	0.013100033140328166	binder
AEELALEQA	HLA-B*45:01	0.9926915526390075	0.008326775910310362	binder
AEELASGHLA	HLA-B*45:01	0.9965622901916504	0.003680282699013227	binder
AEELEPRAP	HLA-B*45:01	0.9973465800285339	0.0030151491720058934	binder
AEELPGSHA	HLA-B*45:01	0.9969912648200989	0.003489492931842005	binder
AEELRAQTA	HLA-B*45:01	0.9984899520874023	0.002226657278316125	binder
AEENGAIAA	HLA-B*45:01	0.9997143149375916	0.0003784213305091353	binder
AEEPASVTP	HLA-B*45:01	0.9989120960235596	0.0012819559854680609	binder
AEEPDLHGP	HLA-B*45:01	0.9967024803161622	0.003402606921982332	binder
AEEPKPVEA	HLA-B*45:01	0.9996185302734375	0.0004563784377537138	binder
AEEPPTPALP	HLA-B*45:01	0.9987357139587403	0.0010401691708214328	binder
AEEQAAVVTA	HLA-B*45:01	0.9997711777687073	0.00041377154936148594	binder
AEEQFILSQVA	HLA-B*45:01	0.9994272112846374	0.00040119539076446947	binder
AEEQLRLVV	HLA-B*45:01	0.9942825913429261	0.006784894113026711	binder
AEEQPPFGVYA	HLA-B*45:01	0.9917216539382935	0.00890755486550227	binder
AEERIEGRVAA	HLA-B*45:01	0.9996915936470032	0.00027007604340292417	binder
AEERSVNSSTMVA	HLA-B*45:01	0.6646870199590922	0.3416794389825372	ambiguous
AEESTAIIA	HLA-B*45:01	0.9977689027786255	0.003466205278306322	binder
AEEVLLGVHAA	HLA-B*45:01	0.9983852982521058	0.0018612468065017866	binder
AEEVLLGVHA	HLA-B*45:01	0.990143895149231	0.011232335535151962	binder
AEEYGARVV	HLA-B*45:01	0.9774982810020447	0.039136491642390484	binder
AEFAERSVA	HLA-B*45:01	0.9997809052467346	0.00020835868875126065	binder
AEFAERTVA	HLA-B*45:01	0.9997955083847045	0.0002447775940329641	binder
AEFIVAKA	HLA-B*45:01	0.9938384175300599	0.0058576041952392134	binder
AEFLQKLLP	HLA-B*45:01	0.9850570440292359	0.023530223254296365	binder
AEFPGLPEA	HLA-B*45:01	0.999401581287384	0.0010878618503066422	binder
AEFQVKITA	HLA-B*45:01	0.9998406410217285	0.00013093020943049833	binder
AEGAYQVAA	HLA-B*45:01	0.9996910572052002	0.0003127979872512858	binder
AEGIHNFAP	HLA-B*45:01	0.9978271365165711	0.0013263989752166163	binder
AEGKGFIA	HLA-B*45:01	0.991144335269928	0.016126543363254895	binder
AEGKYMAEA	HLA-B*45:01	0.9989225745201111	0.0009631316872566601	binder
AEGLSHTP	HLA-B*45:01	0.8781744360923767	0.07521347229171436	binder
AEGPAVSLP	HLA-B*45:01	0.9989137649536133	0.0007263977909775366	binder
AEGPVAVVV	HLA-B*45:01	0.9993930935859681	0.000641026549622593	binder
AEGQRWLSA	HLA-B*45:01	0.999695873260498	0.00018111346802190657	binder
AEGRPTPTIEW	HLA-B*45:01	0.28153355196118357	0.288772245354264	not-binder
AEGRPTPTIEWY	HLA-B*45:01	0.1932632438838482	0.2469037652403269	not-binder
AEGVPVRGA	HLA-B*45:01	0.9976465344429016	0.0017949008466672852	binder
AEGVRVLGP	HLA-B*45:01	0.983729088306427	0.014575600319628845	binder
AEHAMDCVRA	HLA-B*45:01	0.9989755153656006	0.0006750906058450294	binder
AEHKIFPA	HLA-B*45:01	0.9984517574310303	0.0019172205154586272	binder
AEHKYPTLP	HLA-B*45:01	0.997213351726532	0.003925162641433799	binder
AEHLGEAEVA	HLA-B*45:01	0.9987058877944947	0.0010518248292263077	binder
AEHLMLLEA	HLA-B*45:01	0.9977255463600159	0.002586248866639782	binder
AEHMLMRVP	HLA-B*45:01	0.992448627948761	0.011730760432858398	binder
AEHNAALQA	HLA-B*45:01	0.9998313546180725	0.00019184664562388	binder
AEHPTIAKSV	HLA-B*45:01	0.9965840220451355	0.0051929758324651375	binder
AEHQSFLQA	HLA-B*45:01	0.9999294638633728	8.12070935133772e-05	binder
AEHRMLVVA	HLA-B*45:01	0.9997328639030456	0.0002642754565995071	binder
AEHSPYYEA	HLA-B*45:01	0.9998745203018189	0.00019601908815170243	binder
AEHSYAVSSVAEA	HLA-B*45:01	0.9690277814865113	0.0282285386881516	binder
AEHYLPIFA	HLA-B*45:01	0.9954646229743958	0.004264346143341128	binder
AEIAHLYIA	HLA-B*45:01	0.9991684913635254	0.0004758054802173526	binder
AEIAKLKAA	HLA-B*45:01	0.9998408555984497	0.00016389608298206346	binder
AEIDAHLVA	HLA-B*45:01	0.9998305797576904	0.00015640458953989627	binder
AEIDEEPVS	HLA-B*45:01	0.9199637293815612	0.08472560040762864	binder
AEIDEEPVSKA	HLA-B*45:01	0.9987525463104248	0.0015353585821817396	binder
AEIEEALQA	HLA-B*45:01	0.9980262041091919	0.0025428372177014147	binder
AEIEKFDKS	HLA-B*45:01	0.9778312921524048	0.020521771151978143	binder
AEIESIVKP	HLA-B*45:01	0.9997689247131347	0.00020720426849225984	binder
AEIEYLEKTLP	HLA-B*45:01	0.9755099892616272	0.03633262070247561	binder
AEIGEHVAP	HLA-B*45:01	0.9988709330558777	0.0008084917047881207	binder
AEIIFNPSA	HLA-B*45:01	0.9995702028274536	0.0006595054209520746	binder
AEIKEKIGTRSA	HLA-B*45:01	0.9911596655845643	0.01006416373961957	binder
AEILREGNQEVP	HLA-B*45:01	0.36034830561839043	0.3234902668050134	ambiguous
AEIPEGYVP	HLA-B*45:01	0.9979968547821045	0.0013422976036686306	binder
AEIPQIFDA	HLA-B*45:01	0.998722517490387	0.0014377508270695288	binder
AEIQETITA	HLA-B*45:01	0.9991356730461121	0.0013676811540350572	binder
AEIQGVIDA	HLA-B*45:01	0.9972754120826721	0.004552929534351316	binder
AEIRYEGILY	HLA-B*45:01	0.8138916730880738	0.1666584541626578	binder
AEIRYEGILYT	HLA-B*45:01	0.362971917539835	0.30082848103291393	ambiguous
AEIRYLVEKPK	HLA-B*45:01	0.30195028823800385	0.30141980403687485	not-binder
AEISSKSPVA	HLA-B*45:01	0.9987115979194641	0.0020889218652985412	binder
AEISSRNLAA	HLA-B*45:01	0.9998377919197082	0.00018818021255219533	binder
AEKAFQEGIA	HLA-B*45:01	0.996910548210144	0.005003553295256847	binder
AEKAMTALA	HLA-B*45:01	0.9982897639274597	0.0012133561841228431	binder
AEKAYHEQL	HLA-B*45:01	0.974638569355011	0.0029930976310344093	binder
AEKCFGTGA	HLA-B*45:01	0.9962557196617127	0.004352171844656895	binder
AEKDGVKVP	HLA-B*45:01	0.9992993831634521	0.00033964611043363883	binder
AEKEMTSVVA	HLA-B*45:01	0.9996876001358033	0.00044101173594078243	binder
AEKFRNPKA	HLA-B*45:01	0.995543920993805	0.005360970176508728	binder
AEKIDGVFAA	HLA-B*45:01	0.9996774196624756	0.0004113783888930399	binder
AEKKFIDIAA	HLA-B*45:01	0.9996273517608643	0.00047565928207270365	binder
AEKKFIDIA	HLA-B*45:01	0.9981212854385376	0.002997431150922712	binder
AEKLYPLPSA	HLA-B*45:01	0.998833692073822	0.001145707535479555	binder
AEKPLQVAA	HLA-B*45:01	0.999911367893219	8.216825755684223e-05	binder
AEKSRTYVA	HLA-B*45:01	0.9990331053733825	0.0009969868795225772	binder
AEKYIMTSA	HLA-B*45:01	0.9982803344726563	0.0020972750117280387	binder
AELAEIPEG	HLA-B*45:01	0.6627881273627281	0.3110091823017408	binder
AELCGRPGP	HLA-B*45:01	0.98311927318573	0.02793680400088787	binder
AELDEKISA	HLA-B*45:01	0.9993573069572449	0.0007561638017139752	binder
AELEKAHLA	HLA-B*45:01	0.9989391803741455	0.0009772414990381782	binder
AELFEKAAA	HLA-B*45:01	0.9993822336196899	0.0010366592960193784	binder
AELGHLVVS	HLA-B*45:01	0.9678028702735901	0.024168698331827363	binder
AELGLTRAA	HLA-B*45:01	0.9996701240539551	0.00041961237548908864	binder
AELGTEIAA	HLA-B*45:01	0.9969377040863037	0.003381727648761013	binder
AELLVSHGA	HLA-B*45:01	0.9983791232109069	0.002509137595060405	binder
AELNGKDGFIP	HLA-B*45:01	0.9827499985694885	0.020555037487607692	binder
AELPAAAQPSA	HLA-B*45:01	0.9997772097587585	0.00019280500249600955	binder
AELRPDSPA	HLA-B*45:01	0.9924962282180786	0.012895080378490124	binder
AELSELHSA	HLA-B*45:01	0.999072003364563	0.0010582292969932594	binder
AELWKNPTA	HLA-B*45:01	0.9986486911773682	0.0014062188481962126	binder
AELYFHDSA	HLA-B*45:01	0.9973457098007202	0.004564406486666612	binder
AEMAPYMKR	HLA-B*45:01	0.7737119615077972	0.28700598425933155	binder
AEMAVQQNP	HLA-B*45:01	0.9985910534858704	0.001507529670249444	binder
AEMDARTILL	HLA-B*45:01	0.9825802087783814	0.015428535042855608	binder
AEMEKATEV	HLA-B*45:01	0.9964329242706299	0.004085706955113474	binder
AEMENIKAI	HLA-B*45:01	0.9994112253189087	0.0008842557676269406	binder
AEMKAQEVA	HLA-B*45:01	0.9998462438583374	0.00015823486354898489	binder
AEMLEIVQA	HLA-B*45:01	0.9986629486083984	0.002187478941502488	binder
AEMNGKLIAA	HLA-B*45:01	0.9999430537223816	9.554928785467359e-05	binder
AEMNGKLIA	HLA-B*45:01	0.9991647601127625	0.0015281883342716535	binder
AEMPADSGYPA	HLA-B*45:01	0.9992297530174256	0.0006429021846229024	binder
AEMPDMYPP	HLA-B*45:01	0.9977841258049012	0.0016662106908549455	binder
AEMPDSAAA	HLA-B*45:01	0.9991719245910644	0.001544888619075063	binder
AEMRLFYTT	HLA-B*45:01	0.9959119319915771	0.0028265006204724204	binder
AEMRQKEIP	HLA-B*45:01	0.9970982313156128	0.0014805903510172217	binder
AEMSHIPQS	HLA-B*45:01	0.9806611657142639	0.014636399501160921	binder
AEMVALVEQRA	HLA-B*45:01	0.9906354188919068	0.008739138542940677	binder
AEMVKPSTP	HLA-B*45:01	0.9980638504028321	0.001947147466858097	binder
AEMYVAKFAA	HLA-B*45:01	0.9983275413513184	0.0030647438331157595	binder
AENALDVAA	HLA-B*45:01	0.9989432215690612	0.0015994427648304758	binder
AENDVKLGA	HLA-B*45:01	0.9997622966766357	0.00028594422692563	binder
AENGLLMTP	HLA-B*45:01	0.9967405915260314	0.0029342383567864064	binder
AENISSVVA	HLA-B*45:01	0.9997603297233582	0.00028759129800729367	binder
AENLEKVQA	HLA-B*45:01	0.999043321609497	0.0011398166934509708	binder
AENPDIFAV	HLA-B*45:01	0.9986323118209839	0.0019099581279847608	binder
AENPFLTHL	HLA-B*45:01	0.9938011646270752	0.003710911799084215	binder
AENPGKYNIL	HLA-B*45:01	0.9792403697967529	0.018646712099768967	binder
AENQGFVAA	HLA-B*45:01	0.9999484658241272	8.250951598179515e-05	binder
AENQPFLIEA	HLA-B*45:01	0.9996628642082215	0.0003451992829275798	binder
AENSAVPTA	HLA-B*45:01	0.9993027806282043	0.001264838887561733	binder
AENTIQNEA	HLA-B*45:01	0.9994607329368591	0.0008187921927789161	binder
AENVFFVA	HLA-B*45:01	0.9979965209960937	0.0023023656369305155	binder
AENVTFWKA	HLA-B*45:01	0.9997184038162231	0.00027510166585599337	binder
AENYDIPSA	HLA-B*45:01	0.9961429476737976	0.006395159338530809	binder
AEPGAGPAREPA	HLA-B*45:01	0.9843567371368408	0.012996063413558872	binder
AEPLEIILHLP	HLA-B*45:01	0.7994130432605744	0.1873224685173382	binder
AEPVASTPA	HLA-B*45:01	0.9951107978820801	0.0049532836150706925	binder
AEQAERYDDM	HLA-B*45:01	0.82081059217453	0.15190429715868048	binder
AEQAFERISA	HLA-B*45:01	0.9998976230621338	0.0001245174760165294	binder
AEQAGCMVSA	HLA-B*45:01	0.9995822548866272	0.0003281450526595863	binder
AEQAVLAAP	HLA-B*45:01	0.9990362882614136	0.0007425086498165186	binder
AEQDRAYLEGL	HLA-B*45:01	0.920913290977478	0.0639064111614318	binder
AEQEEAAALRQA	HLA-B*45:01	0.9993725895881653	0.0005175114597887952	binder
AEQEFLANA	HLA-B*45:01	0.999692952632904	0.00041176151022695445	binder
AEQEPTAEQLA	HLA-B*45:01	0.9983260989189148	0.0008180000163378334	binder
AEQEYNATV	HLA-B*45:01	0.9987526774406433	0.001358754248910974	binder
AEQFRLEQI	HLA-B*45:01	0.8734886050224304	0.12167991713807194	binder
AEQGHLPPP	HLA-B*45:01	0.9991133332252502	0.0015495460363152162	binder
AEQGKFALEVA	HLA-B*45:01	0.997743034362793	0.0026574102242482496	binder
AEQHGVWTA	HLA-B*45:01	0.9997851252555847	0.00035913623767384564	binder
AEQIATLCA	HLA-B*45:01	0.9982597708702088	0.0022507337928006064	binder
AEQIQPEEA	HLA-B*45:01	0.9987307071685791	0.0011919028568187575	binder
AEQKAFEVIA	HLA-B*45:01	0.9988267540931701	0.0015169257603792129	binder
AEQKDEMVP	HLA-B*45:01	0.9951506376266479	0.003119699605457919	binder
AEQLAKWIA	HLA-B*45:01	0.9996082305908203	0.00037005313637133384	binder
AEQLEPRVSA	HLA-B*45:01	0.9994704961776734	0.0008277891114491241	binder
AEQLMTLISA	HLA-B*45:01	0.99867023229599	0.0017636030852343106	binder
AEQLQEIIA	HLA-B*45:01	0.9969319105148315	0.0032362301283307762	binder
AEQLRVLQA	HLA-B*45:01	0.9990013360977172	0.0013616139670315735	binder
AEQLSHSVA	HLA-B*45:01	0.999923574924469	7.021065267100128e-05	binder
AEQLSLVQA	HLA-B*45:01	0.9988631010055542	0.0018594113327560532	binder
AEQLTAPPSA	HLA-B*45:01	0.9981489777565002	0.0020307666817563374	binder
AEQLWHQDQVA	HLA-B*45:01	0.9985575199127197	0.002086331875742679	binder
AEQMASVQNA	HLA-B*45:01	0.9983698129653931	0.0016803736139878755	binder
AEQRFLAGA	HLA-B*45:01	0.998994517326355	0.0011699157122339674	binder
AEQRGENALKD	HLA-B*45:01	0.3000046595931053	0.1409615531073054	not-binder
AEQRLKAIVA	HLA-B*45:01	0.9993245482444764	0.0009078059255019632	binder
AEQSEIIQA	HLA-B*45:01	0.999341356754303	0.0011388870142001863	binder
AEQTLSQLP	HLA-B*45:01	0.9907187581062317	0.012885122880009878	binder
AEQTMSHLP	HLA-B*45:01	0.9989767432212829	0.00038556694547864443	binder
AEQTRAVLA	HLA-B*45:01	0.9993526816368103	0.00043954902103619483	binder
AEQVVARVA	HLA-B*45:01	0.9997946143150329	0.00020168761219233207	binder
AEQWKTNEA	HLA-B*45:01	0.9989029049873352	0.0011559755980121225	binder
AEQWRFSSA	HLA-B*45:01	0.9997911930084229	0.0001817075038151787	binder
AERDILVEA	HLA-B*45:01	0.9993754625320435	0.0010422552141531862	binder
AERDLERAEVA	HLA-B*45:01	0.9979865193367005	0.0021006073045412525	binder
AEREAFELLP	HLA-B*45:01	0.973588478565216	0.017672447676200315	binder
AERLQTDAA	HLA-B*45:01	0.998283863067627	0.0021068382757815965	binder
AERPGEAAVA	HLA-B*45:01	0.9995650053024292	0.0005671154696461347	binder
AERPYFMSS	HLA-B*45:01	0.9597786068916321	0.037267046454600376	binder
AERRSVLDAA	HLA-B*45:01	0.9850866436958313	0.022438540465210537	binder
AESASFAAVVA	HLA-B*45:01	0.9995155453681945	0.0005933406920720963	binder
AESDHMAIP	HLA-B*45:01	0.9989577889442444	0.0004216713035893251	binder
AESDVRMVA	HLA-B*45:01	0.9998688340187073	0.0001347394476737726	binder
AESGALIEA	HLA-B*45:01	0.9975304245948792	0.004733247045146991	binder
AESIHTGLEVA	HLA-B*45:01	0.9932765603065491	0.007186641379513267	binder
AESKASLAA	HLA-B*45:01	0.9998367309570313	0.00014195294538792852	binder
AESLPGVEA	HLA-B*45:01	0.9985557436943054	0.002013621581396031	binder
AESLQPVA	HLA-B*45:01	0.9905565619468689	0.009849727699800193	binder
AESNKAFLA	HLA-B*45:01	0.9979764938354492	0.0021107434664265835	binder
AESPALVTP	HLA-B*45:01	0.9996879696846008	0.0003888915268710421	binder
AESPGEVQA	HLA-B*45:01	0.9968498587608338	0.004034705146280359	binder
AESRPTPMG	HLA-B*45:01	0.7650650084018707	0.23432108748540448	binder
AESWGTGRAVA	HLA-B*45:01	0.9982397675514221	0.0028206007216733703	binder
AESYHQHFAA	HLA-B*45:01	0.9954695582389832	0.007242961463099733	binder
AETDSVVIA	HLA-B*45:01	0.9985779523849487	0.0018736983172340021	binder
AETKDIPAA	HLA-B*45:01	0.9995367527008057	0.0005604402102742197	binder
AETKDLLVA	HLA-B*45:01	0.9982570052146912	0.0018956859245538634	binder
AETLPEVEA	HLA-B*45:01	0.9933869361877441	0.005774401143648589	binder
AETPGTVSP	HLA-B*45:01	0.9988062858581543	0.0011018654886019836	binder
AETSHALVP	HLA-B*45:01	0.9982744693756104	0.0007530695657386791	binder
AETTTTFSP	HLA-B*45:01	0.9974678874015808	0.0015241080609669283	binder
AETTVNVLV	HLA-B*45:01	0.984557819366455	0.009475637876293611	binder
AEVGSDGERVA	HLA-B*45:01	0.9993850946426391	0.0006251704861494472	binder
AEVIQAFSA	HLA-B*45:01	0.9992548584938049	0.0008318358876449168	binder
AEVRVIAPP	HLA-B*45:01	0.9974089860916138	0.0023748810876899093	binder
AEVVDEIAA	HLA-B*45:01	0.9910780787467957	0.012996067285133465	binder
AEYAGLKVA	HLA-B*45:01	0.9990000128746033	0.0018324316540510458	binder
AEYALKRQEA	HLA-B*45:01	0.998049545288086	0.0017270184951454367	binder
AEYENLTNKL	HLA-B*45:01	0.987634253501892	0.0070756124468298424	binder
AEYGGWYKA	HLA-B*45:01	0.9998439669609069	0.00020147480313326274	binder
AEYGHFVDI	HLA-B*45:01	0.9770429134368896	0.04370304547881095	binder
AEYINEAAA	HLA-B*45:01	0.9996801137924194	0.00040390741112918685	binder
AEYLQPKAA	HLA-B*45:01	0.9999330878257752	9.345335899707506e-05	binder
AEYNGRLAA	HLA-B*45:01	0.9999649524688721	5.6464597139186764e-05	binder
AEYYRQQAA	HLA-B*45:01	0.9997214317321778	0.00015599413798937498	binder
AGFAGDDAPR	HLA-B*45:01	0.004352882300736383	0.0036838991882541016	not-binder
AGHSLELIEP	HLA-B*45:01	0.0051896658467740055	0.006805902722093383	not-binder
AKNKLNDLED	HLA-B*45:01	0.001098006360416548	0.0014295357754449596	not-binder
ALEEQLQQIRAE	HLA-B*45:01	0.007420898670216047	0.012029735987053721	not-binder
APESLAPPA	HLA-B*45:01	0.24835507050156594	0.18099183487309126	not-binder
DAAPPSAPP	HLA-B*45:01	0.5070939959259704	0.3052116054665294	ambiguous
DEQNHLVVA	HLA-B*45:01	0.9983683824539185	0.0017219827731306816	binder
EAQPPPPPP	HLA-B*45:01	0.7818735090084374	0.3886217762240431	binder
EAVDKGFPP	HLA-B*45:01	0.21154023823328316	0.1592910526909198	not-binder
EDRVVVIRF	HLA-B*45:01	0.023603980683947156	0.018394869229996415	not-binder
EEAAAVPAA	HLA-B*45:01	0.9999395132064819	5.2305395735127334e-05	binder
EEAALLHEEA	HLA-B*45:01	0.9926323533058167	0.005859017131597756	binder
EEAATRIPA	HLA-B*45:01	0.9995947122573853	0.00033886756397553497	binder
EEADFHQASA	HLA-B*45:01	0.9995468735694886	0.0003099192655181683	binder
EEAEILHSA	HLA-B*45:01	0.9998527884483337	0.0001726480381359309	binder
EEAFHQGLISA	HLA-B*45:01	0.9947189927101135	0.005405030276443689	binder
EEAPAAMTAA	HLA-B*45:01	0.999802029132843	0.00012321992890268861	binder
EEAPALDAA	HLA-B*45:01	0.9992117762565613	0.0010044806039955292	binder
EEAPGEPSA	HLA-B*45:01	0.9985211253166199	0.0023919203438430513	binder
EEAPQTPVA	HLA-B*45:01	0.9992525935173034	0.0011149246058698597	binder
EEAQPQPQP	HLA-B*45:01	0.9964111566543579	0.003708502113324664	binder
EEASPLHPA	HLA-B*45:01	0.9988008379936218	0.0013709167726819586	binder
EEAWRGFAA	HLA-B*45:01	0.9992367267608643	0.0008436362483938319	binder
EEDAALFKA	HLA-B*45:01	0.9935796022415161	0.010203833672658221	binder
EEDPQTSREIF	HLA-B*45:01	0.9010483622550964	0.05971257073060713	binder
EEDPVTSIP	HLA-B*45:01	0.9955278873443604	0.0029323781072521245	binder
EEEAATRIPA	HLA-B*45:01	0.9991164684295655	0.001058747810169684	binder
EEEAFGILP	HLA-B*45:01	0.9869530439376831	0.009668965842057373	binder
EEEEAQPMA	HLA-B*45:01	0.976425302028656	0.025764741834798034	binder
EEEEPQPLP	HLA-B*45:01	0.9927075743675232	0.00527662364866874	binder
EEEGITFVP	HLA-B*45:01	0.9953523516654968	0.0033421437895687087	binder
EEEGPFHSLP	HLA-B*45:01	0.9872045516967773	0.015999229435514534	binder
EEEHNFFLA	HLA-B*45:01	0.9879948019981384	0.01260543671455324	binder
EEEIDAPKP	HLA-B*45:01	0.9665937662124634	0.023538602070157944	binder
EEEKAVAVP	HLA-B*45:01	0.9936185717582703	0.007803291138288803	binder
EEEKWVEVA	HLA-B*45:01	0.9955786824226379	0.004900761890479004	binder
EEELFKMRA	HLA-B*45:01	0.9840949058532715	0.014454976866927434	binder
EEELFPESERP	HLA-B*45:01	0.9464502811431885	0.04689881089546138	binder
EEEMKGIAA	HLA-B*45:01	0.991339361667633	0.015635562544732966	binder
EEEPFALGA	HLA-B*45:01	0.9921906471252442	0.01291747019810129	binder
EEEPPSGGGRAQVA	HLA-B*45:01	0.7174343079328537	0.3554165573698489	binder
EEERAFLVA	HLA-B*45:01	0.9968987584114075	0.005260832400102063	binder
EEEREFYNA	HLA-B*45:01	0.9909974336624146	0.015292347863737031	binder
EEESKEPVA	HLA-B*45:01	0.9459826469421386	0.07991232694748655	binder
EEETVFPKA	HLA-B*45:01	0.9965499639511108	0.0018694823066403117	binder
EEEVMIAHA	HLA-B*45:01	0.9912359714508057	0.006126650336665055	binder
EEEVQGPPA	HLA-B*45:01	0.9929500699043274	0.009644892794344339	binder
EEFDHLPPP	HLA-B*45:01	0.9984553694725037	0.001403830332169039	binder
EEFDKFLEERA	HLA-B*45:01	0.9880331039428711	0.01880509671482422	binder
EEFSFIPSA	HLA-B*45:01	0.998952329158783	0.0011846828924583052	binder
EEFVQMMTA	HLA-B*45:01	0.9956365466117859	0.003501104720186069	binder
EEGPGKNLP	HLA-B*45:01	0.9921861410140991	0.007772564815634977	binder
EEGPGVPAA	HLA-B*45:01	0.9996502995491028	0.0006098109114794987	binder
EEIAYKFTP	HLA-B*45:01	0.9955572366714478	0.0027278271343471163	binder
EEISNLKAA	HLA-B*45:01	0.9997711658477784	0.0002624002414568714	binder
EEKESWIKA	HLA-B*45:01	0.9994697809219361	0.0004141943287277811	binder
EEKNNWMAA	HLA-B*45:01	0.999711561203003	0.00013995118502563807	binder
EEKPHQWSA	HLA-B*45:01	0.9994014859199524	0.0004423632888506777	binder
EEKQKWLDA	HLA-B*45:01	0.992979621887207	0.006218164373966851	binder
EELEHVSAP	HLA-B*45:01	0.9978339672088623	0.001173036106235987	binder
EELEQTYHA	HLA-B*45:01	0.9969620823860168	0.002705534635889086	binder
EELGGILKA	HLA-B*45:01	0.9936701893806458	0.010996762618697711	binder
EELGLVHSP	HLA-B*45:01	0.9950371623039246	0.003284472175041209	binder
EELIQLVAA	HLA-B*45:01	0.9989364981651306	0.0013168883534120145	binder
EELPDIAPP	HLA-B*45:01	0.9705807566642761	0.031489013670359535	binder
EELPHIHA	HLA-B*45:01	0.9900385975837708	0.005636793052237143	binder
EELPKSSSA	HLA-B*45:01	0.999087393283844	0.0008077554351678189	binder
EELSHLEVA	HLA-B*45:01	0.9966672897338867	0.001893251808550921	binder
EEMHQVAIA	HLA-B*45:01	0.9996580481529236	0.00017870427981529058	binder
EEMIETKGRAA	HLA-B*45:01	0.999617087841034	0.00019410048589084126	binder
EEMKGIAA	HLA-B*45:01	0.998911714553833	0.0017163061632116366	binder
EEMKGIAAV	HLA-B*45:01	0.9995443105697632	0.0004563040319825446	binder
EEMMELREA	HLA-B*45:01	0.9992936015129089	0.0005293895405175976	binder
EEMPSVARP	HLA-B*45:01	0.998856782913208	0.0010205632035959207	binder
EENNIVHQA	HLA-B*45:01	0.9996890425682068	0.0005062499035122054	binder
EENPEFAVA	HLA-B*45:01	0.9997666358947754	0.00022877114756181903	binder
EENQSVVVDFL	HLA-B*45:01	0.5319171851500869	0.3217360346468301	ambiguous
EEQALTKAA	HLA-B*45:01	0.9995096683502197	0.0007411179506616965	binder
EEQDSVKVA	HLA-B*45:01	0.9980662822723388	0.003607623549970307	binder
EEQPQEAVP	HLA-B*45:01	0.9955909967422485	0.0027563088773880193	binder
EEQRLVQQA	HLA-B*45:01	0.9989640712738037	0.0015003880240974652	binder
EEQTPLHIA	HLA-B*45:01	0.9972134232521057	0.0028039872664006745	binder
EEQVSGAKVIA	HLA-B*45:01	0.99177006483078	0.009064352093583701	binder
EERNLLSVA	HLA-B*45:01	0.9947432160377503	0.003840058722381002	binder
EERQKYLEA	HLA-B*45:01	0.9915021181106567	0.010705149153392964	binder
EERRYLQSA	HLA-B*45:01	0.9694146871566772	0.037414377863847804	binder
EESPTATVA	HLA-B*45:01	0.9988869786262512	0.0018118769494922672	binder
EESVFAVTA	HLA-B*45:01	0.998939323425293	0.0008773450573845247	binder
EETKYLRVA	HLA-B*45:01	0.9953236937522888	0.005298379341686959	binder
EETNQKLVA	HLA-B*45:01	0.9988851189613343	0.0008321914461002804	binder
EETPEQPTA	HLA-B*45:01	0.9976244449615479	0.002125900971836587	binder
EETPITSVP	HLA-B*45:01	0.9953069448471069	0.0033856479424765945	binder
EETPLAVQA	HLA-B*45:01	0.9977444291114808	0.002524308062372145	binder
EEVKQEITA	HLA-B*45:01	0.9993728995323181	0.0005264984720849729	binder
EEVPGSPEA	HLA-B*45:01	0.9978765368461608	0.003652644745235302	binder
EEYDKIQIA	HLA-B*45:01	0.9990955352783203	0.0008455084955233208	binder
EEYGPELHVA	HLA-B*45:01	0.9968720078468323	0.003830587286504572	binder
EEYKATVA	HLA-B*45:01	0.9927771925926209	0.00752426137372941	binder
EGVNDNEEGFFSAR	HLA-B*45:01	0.003355915564096179	0.0040762655760276595	not-binder
EHENLRTP	HLA-B*45:01	0.056154752074508	0.09438371654147168	not-binder
EHNFVAKA	HLA-B*45:01	0.1774297198280692	0.12386960305688133	not-binder
EKEMEGVA	HLA-B*45:01	0.13502705236314796	0.11758057390165035	not-binder
EKSDSLEQP	HLA-B*45:01	0.10398372301715426	0.08460301582818348	not-binder
ENAGEDPGLAR	HLA-B*45:01	0.06499417880550026	0.0769360576091449	not-binder
EPSSPPLAP	HLA-B*45:01	0.34583497103303673	0.2599259266686988	not-binder
ESLAGILGT	HLA-B*45:01	0.0401224406552501	0.07078309864661941	not-binder
FEEEMKGIAA	HLA-B*45:01	0.9982857227325439	0.00184401581158075	binder
FENQDIHSA	HLA-B*45:01	0.9980721235275268	0.001386940847167943	binder
FEQEMATAA	HLA-B*45:01	0.9988608717918396	0.00020185858846696338	binder
FESSGIHVA	HLA-B*45:01	0.9980856895446777	0.001907776016692287	binder
FVEIKGSV	HLA-B*45:01	0.0005911152336608438	0.0006797943768834314	not-binder
GEAEVSPTA	HLA-B*45:01	0.9986392855644226	0.0013223406022460648	binder
GEAPAAVTSA	HLA-B*45:01	0.9996216416358947	0.0002733266413684171	binder
GEEADFHQA	HLA-B*45:01	0.985557746887207	0.027053248864835622	binder
GEEDFSLSA	HLA-B*45:01	0.9969082832336426	0.002758762858368343	binder
GEEGPQAVA	HLA-B*45:01	0.9986960053443908	0.0010931227915093275	binder
GEIFDHLVA	HLA-B*45:01	0.9957648873329162	0.004180146866756656	binder
GEMAGAFVA	HLA-B*45:01	0.9986228585243225	0.002125292654014911	binder
GEMWNNTAA	HLA-B*45:01	0.9990499496459961	0.0009443335757159682	binder
GEMWSEQSA	HLA-B*45:01	0.9975852370262146	0.001851409329579793	binder
GERDFQTSA	HLA-B*45:01	0.9950916647911072	0.0041226262086174305	binder
GETVPAPSA	HLA-B*45:01	0.9966772198677063	0.002422417597899659	binder
GEVFDYLVA	HLA-B*45:01	0.9874756336212158	0.013750996045936725	binder
GGLPERSVSL	HLA-B*45:01	0.011806908082508016	0.014006662240961042	not-binder
GPELEAPGL	HLA-B*45:01	0.006919058348285034	0.006200538312496614	not-binder
GVWTYDDATKTF	HLA-B*45:01	0.001565214418224059	0.0017600743945318546	not-binder
HAIYEEITA	HLA-B*45:01	0.015834761105361396	0.01026490460458809	not-binder
HEEMNYITA	HLA-B*45:01	0.9975492596626282	0.0039586803635605055	binder
HEETGLKPP	HLA-B*45:01	0.9797437429428101	0.029085136826554114	binder
HEFLHEVPAA	HLA-B*45:01	0.9978787660598755	0.002582760174055869	binder
HELLKTNAA	HLA-B*45:01	0.9989785432815552	0.0006408001784650096	binder
HEMVVYEAA	HLA-B*45:01	0.9998696804046631	0.00010571841532489395	binder
HEMVVYEA	HLA-B*45:01	0.9957320690155029	0.004441378189367063	binder
HEQQKLPAA	HLA-B*45:01	0.9996349930763244	0.0003435899258698576	binder
HESDINAVA	HLA-B*45:01	0.9996681809425354	0.00021620264882268335	binder
HHSVEAAGPP	HLA-B*45:01	0.22729123486205935	0.28661363580093907	not-binder
HLPETKFSEL	HLA-B*45:01	0.00053071270667715	0.0007980338855590953	not-binder
IAPTGHSL	HLA-B*45:01	0.0058850461300153254	0.009264951927477129	not-binder
IIHEIAVLEL	HLA-B*45:01	0.024764780746772887	0.039922271931912647	not-binder
INPEDDTDP	HLA-B*45:01	0.015843131004658062	0.02056776709388072	not-binder
INTAVPLPAA	HLA-B*45:01	0.11689748587086797	0.13842111422577882	not-binder
ISPTGHSL	HLA-B*45:01	0.005442605405551149	0.009314017410871438	not-binder
KEDKPPLAP	HLA-B*45:01	0.9951800465583801	0.00277833009147826	binder
KEEAKFFTA	HLA-B*45:01	0.996791422367096	0.003731951448581728	binder
KEIENTYANVA	HLA-B*45:01	0.9914325952529908	0.009203615111604202	binder
KEIEYVETVTS	HLA-B*45:01	0.7083201944828034	0.23806344931588955	binder
KEKPGWVTP	HLA-B*45:01	0.9974233746528626	0.0013558615191837102	binder
KEMEKSFEV	HLA-B*45:01	0.9951878428459168	0.006019461015354354	binder
KENAFSLGA	HLA-B*45:01	0.9913790941238403	0.011186074738729864	binder
KENSHFFVA	HLA-B*45:01	0.9985857009887695	0.0017094415167414796	binder
KESGVDIAA	HLA-B*45:01	0.9964669585227967	0.0034444574395213787	binder
KETDSLKVAA	HLA-B*45:01	0.9989153265953064	0.001095150260409793	binder
KEVDVGLAA	HLA-B*45:01	0.9992540717124939	0.0005525878288989245	binder
KIVKWDRDM	HLA-B*45:01	8.873015794961248e-05	9.358151704998419e-05	not-binder
KSQLQEAP	HLA-B*45:01	0.00023359514154890347	0.0003069793572307431	not-binder
KVQALEEANND	HLA-B*45:01	0.1374338610748964	0.25685262197122366	not-binder
LAGPPFGAEAA	HLA-B*45:01	0.20525586176663638	0.23266882644413991	not-binder
LAPTDVKEL	HLA-B*45:01	0.06041367152938619	0.10880151180275588	not-binder
LEALPQIAA	HLA-B*45:01	0.995883047580719	0.002678864228574311	binder
LEDALQQAKED	HLA-B*45:01	0.3722527474164963	0.19033440775694713	not-binder
LEEALQQAKED	HLA-B*45:01	0.3640859842300415	0.1929266386908041	not-binder
LEENPDPSA	HLA-B*45:01	0.9409960031509399	0.09667730824319197	binder
LEHEGLATA	HLA-B*45:01	0.9992021918296814	0.0005344209528717569	binder
LEMKPGPQA	HLA-B*45:01	0.9927663445472718	0.008601080835617229	binder
LEMLTGQERVA	HLA-B*45:01	0.9810612678527832	0.0169282779293857	binder
LEQDHFQVA	HLA-B*45:01	0.9985820531845093	0.0006751856405949669	binder
LEQEKAYQA	HLA-B*45:01	0.9969559669494629	0.002802611807364852	binder
LEQPTDPVA	HLA-B*45:01	0.9799941062927247	0.021150651267708643	binder
LEQYPTRPHIA	HLA-B*45:01	0.9091325998306274	0.08619652341893919	binder
LETDAGPAA	HLA-B*45:01	0.9796042680740357	0.03136086889217079	binder
LQAKLDNLQQEID	HLA-B*45:01	0.015382077381946146	0.020650607056174233	not-binder
LRNVSTGD	HLA-B*45:01	2.3455457309218276e-05	2.9872882847432473e-05	not-binder
LWAETNFPLAP	HLA-B*45:01	0.0006031716398009479	0.0011753191629378765	not-binder
MEALPLLAA	HLA-B*45:01	0.9988537430763245	0.001623217445518871	binder
MEAPHIIVG	HLA-B*45:01	0.908034336566925	0.13333348269215017	binder
MEAQKSAVP	HLA-B*45:01	0.9732402682304382	0.03720735533396797	binder
MEAVAVAAA	HLA-B*45:01	0.9998393535614014	0.00021738508176530883	binder
MEDANVRVA	HLA-B*45:01	0.9990367770195008	0.0009047813057363692	binder
MEDDKVAEA	HLA-B*45:01	0.9970678806304931	0.0030805599909709547	binder
MEDTGSYRA	HLA-B*45:01	0.9850025296211242	0.02311975737320827	binder
MEEDSIRLPA	HLA-B*45:01	0.9994739532470703	0.0005361549227586589	binder
MEEGVSAVA	HLA-B*45:01	0.9990507125854492	0.000894336017513531	binder
MEEKYIVSA	HLA-B*45:01	0.9996360182762146	0.0005112550241469097	binder
MEEMHQVAIAA	HLA-B*45:01	0.997475004196167	0.002045749795720807	binder
MEEPAVPAP	HLA-B*45:01	0.9988258361816407	0.0015751498452714302	binder
MEERAQLEA	HLA-B*45:01	0.9958206295967102	0.004733229125418997	binder
MEERYQIAA	HLA-B*45:01	0.9995170831680298	0.0003474674062522933	binder
MEEVGRWVA	HLA-B*45:01	0.9996246933937073	0.0002198452068342697	binder
MEHPGLQAI	HLA-B*45:01	0.997929322719574	0.0011012679883586633	binder
MEIEEEKKRTA	HLA-B*45:01	0.9996667265892029	0.0003295071810924216	binder
MEIEGEPAP	HLA-B*45:01	0.9818934798240662	0.023117748681999735	binder
MEIQTTQPAA	HLA-B*45:01	0.9995897293090821	0.00022605023426496544	binder
MEKAFAFQA	HLA-B*45:01	0.9978213667869568	0.0028886904312197424	binder
MELERIVSA	HLA-B*45:01	0.9996297121047973	0.00030721001944824074	binder
MELQRMIAA	HLA-B*45:01	0.9996077537536621	0.00020939064507685058	binder
MEMLVEHQA	HLA-B*45:01	0.9979242563247681	0.002223908662514846	binder
MEMTFTRPA	HLA-B*45:01	0.9976353883743286	0.002746365648190441	binder
MEMTNSHLA	HLA-B*45:01	0.9933226943016052	0.005298008565950559	binder
MENANIPSV	HLA-B*45:01	0.9975537776947021	0.0025237957192311943	binder
MENEMAHYA	HLA-B*45:01	0.9879926443099976	0.019051997106878004	binder
MENNLSRVIA	HLA-B*45:01	0.9972380876541138	0.0033008386162477013	binder
MEQELAHAV	HLA-B*45:01	0.9988138556480408	0.0010935661219936776	binder
MEQGRVTIA	HLA-B*45:01	0.9984179139137268	0.0024095676155394914	binder
MEQPDAVPA	HLA-B*45:01	0.9992191791534424	0.0005993136648444839	binder
MEQQTISIA	HLA-B*45:01	0.9993370652198792	0.0004139185449603376	binder
MEQQTISIAKA	HLA-B*45:01	0.9883757829666138	0.013993147211345501	binder
MEQVFEMKV	HLA-B*45:01	0.9647768974304199	0.030938384111784654	binder
MESDKHLEA	HLA-B*45:01	0.9954166650772095	0.005014762498441122	binder
MESLDGLHLP	HLA-B*45:01	0.9455904960632324	0.04253423531312371	binder
MESNVELIA	HLA-B*45:01	0.9857895374298096	0.00957671529601353	binder
NAEVWAYLA	HLA-B*45:01	0.23275519208982587	0.19662997876458124	not-binder
NAPWAVTSL	HLA-B*45:01	0.004129359390935861	0.004376759259360616	not-binder
NARLAADD	HLA-B*45:01	1.881134835119147e-05	2.146316580689733e-05	not-binder
NEATGGKYVP	HLA-B*45:01	0.9905012845993042	0.007948273138734665	binder
NEEKASDIAA	HLA-B*45:01	0.9964761018753052	0.002721293641933998	binder
NEEPPALPP	HLA-B*45:01	0.9944308400154114	0.0051191679167204435	binder
NEEQRLASA	HLA-B*45:01	0.9991942286491394	0.0005933222752259894	binder
NEQMHQLVAA	HLA-B*45:01	0.9992198705673218	0.0005329745984292306	binder
NEQMHQLVA	HLA-B*45:01	0.9978799104690552	0.0031402961736124385	binder
NEVADELVA	HLA-B*45:01	0.9869270920753479	0.009005141523389142	binder
NEYPSRVA	HLA-B*45:01	0.9955022096633911	0.0035063567473706974	binder
NKGNEPPPPP	HLA-B*45:01	0.17413063971325754	0.20218984214567048	not-binder
PAEAPAEAAAA	HLA-B*45:01	0.5325673192739486	0.22580461820112813	ambiguous
PDLAEKNPP	HLA-B*45:01	0.1752294197678566	0.08795677352811311	not-binder
PGLARQAPKPRKQ	HLA-B*45:01	0.00359293536803591	0.005061992816571775	not-binder
PGSSAVPAAA	HLA-B*45:01	0.09446042589843273	0.12579824603052506	not-binder
PQEAGLPAGA	HLA-B*45:01	0.15762287359684707	0.14291297966851868	not-binder
PSTPSATVHTP	HLA-B*45:01	0.0037717344999691703	0.005926849910191309	not-binder
QAESPLGIRP	HLA-B*45:01	0.2670193832367659	0.22541308212383124	not-binder
QEADDIVRVA	HLA-B*45:01	0.9991709470748902	0.0009158234885625075	binder
QEAEAPGAVA	HLA-B*45:01	0.9991531729698181	0.0009570414628241094	binder
QEALREEVA	HLA-B*45:01	0.9784465193748474	0.03242362481585348	binder
QEAPSTGSEGQRVA	HLA-B*45:01	0.6015590252354741	0.35247591831640246	ambiguous
QEARVFNETP	HLA-B*45:01	0.9553751230239869	0.06898067707463348	binder
QEATASKVIVA	HLA-B*45:01	0.9981393337249755	0.0016385331108764237	binder
QEATHFPKV	HLA-B*45:01	0.9868017196655273	0.01271368601477742	binder
QEAYFRYMA	HLA-B*45:01	0.992932915687561	0.006742565546878678	binder
QEDAARLQAA	HLA-B*45:01	0.9995867729187011	0.0004898194709508551	binder
QEDAARLQA	HLA-B*45:01	0.9982449173927307	0.001696602253191092	binder
QEDSFSAEA	HLA-B*45:01	0.9980442643165588	0.0016010869794078322	binder
QEDSLNWVA	HLA-B*45:01	0.9979059934616089	0.0019846802204627366	binder
QEEAPGPAP	HLA-B*45:01	0.9975572824478149	0.0017620717383590207	binder
QEEDLKAQA	HLA-B*45:01	0.9987874627113342	0.0012915995268585434	binder
QEEEPQKKLP	HLA-B*45:01	0.9949092507362366	0.0030764829411539306	binder
QEEFQEHEA	HLA-B*45:01	0.9908341526985168	0.008566600621311315	binder
QEEFYRVYP	HLA-B*45:01	0.967716634273529	0.05062733014390631	binder
QEEGYIIAV	HLA-B*45:01	0.9946744322776795	0.005512144278422767	binder
QEEKAMYSA	HLA-B*45:01	0.9986046433448792	0.0021850063414412795	binder
QEELDTLFTTA	HLA-B*45:01	0.9415297031402587	0.05081594729238059	binder
QEENFRLEAA	HLA-B*45:01	0.9988527655601501	0.0010284683981643286	binder
QEENFRLEA	HLA-B*45:01	0.9986568927764893	0.0012260410863954763	binder
QEEPDLVSA	HLA-B*45:01	0.9976117014884949	0.0025111879040514195	binder
QEEPEARVPA	HLA-B*45:01	0.9992790579795837	0.0008701127083960292	binder
QEEPGQLLP	HLA-B*45:01	0.9874132871627808	0.014535750810161112	binder
QEETFRLEA	HLA-B*45:01	0.9982062220573426	0.002182848218295235	binder
QEEVFNTAV	HLA-B*45:01	0.991878867149353	0.007901342404613558	binder
QEEWNEHNA	HLA-B*45:01	0.9685708522796631	0.029560939015717026	binder
QEFPFPETP	HLA-B*45:01	0.9956048488616943	0.004651700768430499	binder
QEGAVAFAA	HLA-B*45:01	0.9993150472640991	0.0007143362658054108	binder
QEGPGSLAA	HLA-B*45:01	0.9996027231216431	0.0006660264660978295	binder
QEHPELAVL	HLA-B*45:01	0.9202829837799072	0.05694070604005459	binder
QEIEQKLEV	HLA-B*45:01	0.990831732749939	0.011087083534582067	binder
QEIMTVPPP	HLA-B*45:01	0.9928080916404725	0.00563914199765371	binder
QEIVSSVVP	HLA-B*45:01	0.996804416179657	0.0012779861867884706	binder
QEKNPLPSKETI	HLA-B*45:01	0.4599119484424591	0.27874660592334416	ambiguous
QEMNRLFGA	HLA-B*45:01	0.9963993787765503	0.0031281854553060866	binder
QENDKLGTVA	HLA-B*45:01	0.9942527890205384	0.009280506282765279	binder
QENEHIYNLW	HLA-B*45:01	0.5812149316072464	0.3331661690630803	ambiguous
QENERLYNQV	HLA-B*45:01	0.9069194555282593	0.0838746552718752	binder
QENGFSSHFVSA	HLA-B*45:01	0.9810819983482361	0.022075638039518803	binder
QENKNLPQA	HLA-B*45:01	0.9987007021903992	0.0014519584440829693	binder
QENLGSRIAA	HLA-B*45:01	0.9994892716407776	0.0007229571763431698	binder
QENPNMRLS	HLA-B*45:01	0.8200260996818542	0.18151649735669267	binder
QEPDSPLPPA	HLA-B*45:01	0.9779038906097413	0.02694050213887299	binder
QEQAVSPKV	HLA-B*45:01	0.975197696685791	0.02573210463334552	binder
QEQGSYVGEVVRA	HLA-B*45:01	0.924093735218048	0.051812861997654044	binder
QEQMRPQLP	HLA-B*45:01	0.9685022711753846	0.04703802336257395	binder
QEQVMAVTA	HLA-B*45:01	0.9992774248123169	0.000469106657182994	binder
QEQVSRFLAA	HLA-B*45:01	0.9993359208106994	0.0006430729281419838	binder
QEQVTAAVA	HLA-B*45:01	0.9994233131408692	0.00032291927904932826	binder
QEQYAEGKMRGA	HLA-B*45:01	0.517404580116272	0.24666092055385264	ambiguous
QESEMKVLA	HLA-B*45:01	0.994191586971283	0.004755818756305209	binder
QESLPHAGP	HLA-B*45:01	0.9873785257339478	0.010983342699188997	binder
QETAFNEKA	HLA-B*45:01	0.9924517273902893	0.007446865103022461	binder
QETAVAMHVA	HLA-B*45:01	0.9949754118919373	0.004704615107767998	binder
QETDPLPVV	HLA-B*45:01	0.9525457382202148	0.07267601874206102	binder
QETPLHLVA	HLA-B*45:01	0.9941502571105957	0.009362602089252532	binder
QEVLGHAA	HLA-B*45:01	0.9922758340835571	0.009480875262617003	binder
QEYDALAKVI	HLA-B*45:01	0.9311469197273254	0.08876932183360199	binder
QEYPDLIHIY	HLA-B*45:01	0.9571657299995422	0.030045415766683545	binder
QREEAAEVA	HLA-B*45:01	0.19666852951049804	0.14519800417542417	not-binder
REANFTVSS	HLA-B*45:01	0.9162341356277466	0.10891896294813984	binder
REEEEKLLHLA	HLA-B*45:01	0.9882837772369385	0.009147648084364107	binder
REHPKLKAP	HLA-B*45:01	0.9905078768730163	0.0065845569349502015	binder
REIDDYIVQA	HLA-B*45:01	0.9984553694725037	0.0010262407828101744	binder
REIFFPETA	HLA-B*45:01	0.9937715888023376	0.008660515320235292	binder
REIKFTVQA	HLA-B*45:01	0.9986202239990234	0.0005002155136830159	binder
REILTELEA	HLA-B*45:01	0.9826261281967164	0.009897324488192102	binder
REKETWQNV	HLA-B*45:01	0.9737723112106323	0.024298264979776812	binder
REKMGWAQV	HLA-B*45:01	0.8712113261222839	0.13347867692189588	binder
REMDQTMAA	HLA-B*45:01	0.9997138977050781	0.0003734951746995833	binder
REMEENFAV	HLA-B*45:01	0.9926728248596192	0.008379219688652052	binder
REMENIIAT	HLA-B*45:01	0.9958004117012024	0.0028603201615416433	binder
REMPGVWGA	HLA-B*45:01	0.9939349532127381	0.009321314868590167	binder
REMPVKVEA	HLA-B*45:01	0.9990665435791015	0.000725525973274447	binder
REMRGLTSA	HLA-B*45:01	0.9992989659309387	0.000407537495483418	binder
REMTILGSA	HLA-B*45:01	0.9945093750953674	0.005517526261498575	binder
RENEYLTLQVP	HLA-B*45:01	0.7757367014884948	0.251612265741447	binder
RENKNVVVA	HLA-B*45:01	0.998169767856598	0.002234162832467724	binder
RENVFKLLP	HLA-B*45:01	0.9732916712760925	0.03109647223117637	binder
REQDIYLPIANVA	HLA-B*45:01	0.5847149968147278	0.29817103254061617	ambiguous
REQDQSFTA	HLA-B*45:01	0.9991083145141602	0.0008423724745193985	binder
REQTTGLAA	HLA-B*45:01	0.9986242771148681	0.001843612382234373	binder
RESNNMVVP	HLA-B*45:01	0.9923644900321961	0.005870970357887043	binder
REVEHFLKA	HLA-B*45:01	0.997938072681427	0.0022904980909536177	binder
REYALNVGTIA	HLA-B*45:01	0.9563310861587524	0.035584497108652226	binder
REYMGFIQA	HLA-B*45:01	0.9934280753135681	0.012359969431181145	binder
REYWNEQSA	HLA-B*45:01	0.9954972505569458	0.0026288240662268427	binder
RPEAPPPPP	HLA-B*45:01	0.6023014634847641	0.3133097105552653	ambiguous
SAPSRATAL	HLA-B*45:01	0.14241764351027086	0.2435863278296669	not-binder
SAPVGVTAL	HLA-B*45:01	0.04781863996759057	0.09017036702660326	not-binder
SEAAPLLVHV	HLA-B*45:01	0.9702189087867736	0.0386330291499819	binder
SEAATPPVA	HLA-B*45:01	0.9993663311004639	0.0009677359004225171	binder
SEAEFLARTA	HLA-B*45:01	0.9995946288108826	0.00021489786249892626	binder
SEAEKVYIV	HLA-B*45:01	0.9964934706687927	0.0038772438973249264	binder
SEAFHLIKA	HLA-B*45:01	0.9962525129318237	0.005404196092945433	binder
SEAFLGGHSVA	HLA-B*45:01	0.9989609360694885	0.0006802982857488562	binder
SEAPPSKMV	HLA-B*45:01	0.9962463974952698	0.002879559770554961	binder
SEAPSPVNA	HLA-B*45:01	0.998872447013855	0.002092249705617726	binder
SEAQPQPEV	HLA-B*45:01	0.9941607356071472	0.007736516956300714	binder
SEDPKNNIP	HLA-B*45:01	0.9917476773262024	0.008059062937253931	binder
SEEAFVKES	HLA-B*45:01	0.9640559673309326	0.036779850259403654	binder
SEEAIKVIA	HLA-B*45:01	0.9991838693618774	0.0007276304644518947	binder
SEEAPAAMTA	HLA-B*45:01	0.9988795280456543	0.0011702288158398715	binder
SEEDFQGITP	HLA-B*45:01	0.9980156064033509	0.0009422150522998439	binder
SEEEAFGILP	HLA-B*45:01	0.9948256969451904	0.004287561017574991	binder
SEEEFERIHQA	HLA-B*45:01	0.9997666716575623	9.721895502323064e-05	binder
SEEFPVPPA	HLA-B*45:01	0.9976809740066528	0.0027380660815272545	binder
SEEGGHVAV	HLA-B*45:01	0.9955294728279114	0.005152197428960721	binder
SEEGSVYTA	HLA-B*45:01	0.999284827709198	0.000803106492017579	binder
SEEHNTWEP	HLA-B*45:01	0.9827183842658996	0.01686180271373195	binder
SEEKAMDISA	HLA-B*45:01	0.9971013188362121	0.003692944738539843	binder
SEEKLVISA	HLA-B*45:01	0.9996731638908386	0.0003271223102869146	binder
SEEMYVPRVVT	HLA-B*45:01	0.5692089531570673	0.3404920437951031	ambiguous
SEEPLLHVA	HLA-B*45:01	0.9994823098182678	0.0005613207712012852	binder
SEEPWTVLP	HLA-B*45:01	0.9972463488578797	0.00294699977699307	binder
SEEQGARLAA	HLA-B*45:01	0.9998772621154786	0.00010445214547339946	binder
SEESARLVAA	HLA-B*45:01	0.9997790336608887	0.00027960232618342575	binder
SEESPAIEA	HLA-B*45:01	0.9990642547607422	0.0013777475615772792	binder
SEEVGIAEA	HLA-B*45:01	0.9985849380493164	0.001863967680964356	binder
SEEVNIKTA	HLA-B*45:01	0.9996017694473267	0.0004935176006042786	binder
SEEYPNKPP	HLA-B*45:01	0.996404504776001	0.004806157484008862	binder
SEGTFGIHVA	HLA-B*45:01	0.9970477938652038	0.00343447657541744	binder
SEHASSPVP	HLA-B*45:01	0.9971156239509582	0.004076467163394169	binder
SEHKLSTDHIP	HLA-B*45:01	0.7301079958677292	0.2973416301499518	binder
SEHKVWSP	HLA-B*45:01	0.7149793803691864	0.2347204533716439	binder
SEHPLLSEP	HLA-B*45:01	0.9867651104927063	0.012540333017570399	binder
SEHPTLQAS	HLA-B*45:01	0.9887197136878967	0.008241339253152244	binder
SEHTGPGWESA	HLA-B*45:01	0.9940007209777832	0.0046750368092700395	binder
SEHVMPYAA	HLA-B*45:01	0.9998424768447876	7.696238333216042e-05	binder
SEIDQVVPA	HLA-B*45:01	0.9991143941879272	0.0014452887398426068	binder
SEIEARIAA	HLA-B*45:01	0.9999704360961914	2.7600593511825153e-05	binder
SEIEKLSAA	HLA-B*45:01	0.9998583912849426	0.00011873843903749763	binder
SEIELVFRP	HLA-B*45:01	0.9978252291679383	0.0014076002478369118	binder
SEIERQAQV	HLA-B*45:01	0.9923392176628113	0.00800292783368558	binder
SEIESVKISA	HLA-B*45:01	0.9996768236160278	0.00042113193796760906	binder
SEIRVYSA	HLA-B*45:01	0.9973005294799805	0.002520665648431269	binder
SEKPYILEA	HLA-B*45:01	0.9998206377029419	0.00014688013269696605	binder
SEKWKQNAP	HLA-B*45:01	0.953425133228302	0.0670388050629698	binder
SELAFPITA	HLA-B*45:01	0.9981407046318054	0.0030174259481157745	binder
SELDMVGAGREA	HLA-B*45:01	0.8997138500213623	0.14866310092155907	binder
SELDRLLSA	HLA-B*45:01	0.9993730664253235	0.000509877742450827	binder
SELEKTQVA	HLA-B*45:01	0.9995238542556762	0.0004349695099997158	binder
SELQKIHKA	HLA-B*45:01	0.9993385672569275	0.0004399423910305252	binder
SELSQNISA	HLA-B*45:01	0.9996853351593018	0.00022573363355150755	binder
SELSRTYLP	HLA-B*45:01	0.9873989939689636	0.008528320976457813	binder
SELTPMLAA	HLA-B*45:01	0.9995632171630859	0.0002953622684761038	binder
SEMDRVPFV	HLA-B*45:01	0.9806374907493591	0.01876798747843941	binder
SEMEDAYHEHQA	HLA-B*45:01	0.98128182888031	0.0175619336554905	binder
SEMHLHDTA	HLA-B*45:01	0.9990875959396363	0.0006816264740927417	binder
SEMRAPPAA	HLA-B*45:01	0.9998626351356507	0.0001543154081964548	binder
SEMRYGIEILP	HLA-B*45:01	0.8086808383464813	0.2043778697610207	binder
SENIKVWAP	HLA-B*45:01	0.9978286623954773	0.0011933169767930117	binder
SENKAFISV	HLA-B*45:01	0.9988102078437805	0.0018332483717549586	binder
SENVYVNTA	HLA-B*45:01	0.9997085213661194	0.0003418200741232554	binder
SEPDGPGIAA	HLA-B*45:01	0.9992213606834411	0.0004902602575437645	binder
SEQGLAKAVA	HLA-B*45:01	0.9997358322143555	0.00030863393038932493	binder
SEQPPNSVLP	HLA-B*45:01	0.9975236296653748	0.0024168780143569908	binder
SEQREFVMA	HLA-B*45:01	0.9991831064224244	0.0008269402633078725	binder
SEQRFPVA	HLA-B*45:01	0.9912468791007996	0.015971688288286573	binder
SEQTEALIHRA	HLA-B*45:01	0.9982630491256714	0.001076941442790693	binder
SEQVFKVAS	HLA-B*45:01	0.981180727481842	0.019952103439280132	binder
SEQVTRWAA	HLA-B*45:01	0.9999351501464844	3.0910764197758616e-05	binder
SERDPIQPP	HLA-B*45:01	0.9920501232147216	0.011581190523776973	binder
SESDEALVA	HLA-B*45:01	0.9975906610488892	0.0030201225084985116	binder
SESEAVAVA	HLA-B*45:01	0.9997843265533447	0.00030843651786295395	binder
SESFVSPEA	HLA-B*45:01	0.9952637314796448	0.005143243162885381	binder
SESPVILTP	HLA-B*45:01	0.9992671132087707	0.0004647655722851018	binder
SESPVTPSA	HLA-B*45:01	0.9998461127281189	0.000244967625265251	binder
SESSAIPEA	HLA-B*45:01	0.9983079910278321	0.002286313749576375	binder
SESSTILVVRY	HLA-B*45:01	0.7528588205575943	0.29616317700673983	binder
SESTFMPVA	HLA-B*45:01	0.9977776885032654	0.002757169960802821	binder
SESVNLRIA	HLA-B*45:01	0.9945242285728455	0.004821689835827877	binder
SETALIHIA	HLA-B*45:01	0.9986320972442627	0.001738876242458816	binder
SETEATPVP	HLA-B*45:01	0.9975378036499023	0.0010917932169291523	binder
SETGAGKHVP	HLA-B*45:01	0.9944608330726623	0.0021253565308437215	binder
SETKAWLIAA	HLA-B*45:01	0.9977069735527039	0.0025522960304588133	binder
SETSPFPPA	HLA-B*45:01	0.9993218660354615	0.0006622650997513517	binder
SETVMVHQA	HLA-B*45:01	0.9974311470985413	0.002759982154487021	binder
SEYEMSIAA	HLA-B*45:01	0.9994497060775757	0.0007628625989366542	binder
SEYLSSHLEA	HLA-B*45:01	0.9965724587440491	0.003869217304085362	binder
SIPGGYNAL	HLA-B*45:01	0.0024649996981338518	0.004022406995997454	not-binder
SPSESTVVS	HLA-B*45:01	0.00976931819022866	0.014352205685494272	not-binder
SQQQEAETPP	HLA-B*45:01	0.30741818752139805	0.23370954304532798	not-binder
SSPQPGSAL	HLA-B*45:01	0.0192528580846556	0.03635446175541374	not-binder
SVPEAQSAL	HLA-B*45:01	0.009524788829730823	0.016132949243618598	not-binder
SVPLAATSM	HLA-B*45:01	0.0005959564018972685	0.0007760733452852018	not-binder
TAPTGHTL	HLA-B*45:01	0.0073813298396999015	0.011459738205624898	not-binder
TEAKPAVVA	HLA-B*45:01	0.9997318744659424	0.00030760158259119193	binder
TEAPLNPKA	HLA-B*45:01	0.9983942747116089	0.0014498612661489555	binder
TEAPPQPPP	HLA-B*45:01	0.9995132446289062	0.0006423360406558476	binder
TEAPRWPLP	HLA-B*45:01	0.9910578489303589	0.0064369429208671666	binder
TEAQIKHLA	HLA-B*45:01	0.9991328477859497	0.0008062428100725758	binder
TEDLPFPPA	HLA-B*45:01	0.9960395455360412	0.005938176411786289	binder
TEDPHTVLVEF	HLA-B*45:01	0.8191737413406373	0.26349630912132466	binder
TEEDPILRA	HLA-B*45:01	0.9977155804634095	0.0028676112979413144	binder
TEENKSFSA	HLA-B*45:01	0.9983945608139038	0.001332411910642462	binder
TEKKDVLVP	HLA-B*45:01	0.9834993362426758	0.013967325734375107	binder
TEMDAKTVTA	HLA-B*45:01	0.9997387886047363	0.0002734415413072442	binder
TEMEISRAA	HLA-B*45:01	0.9999307990074158	6.851446451428687e-05	binder
TEVANIPVA	HLA-B*45:01	0.9977091908454895	0.002720456772539151	binder
TFTVTEKPEVID	HLA-B*45:01	0.0010731166210057098	0.0021154155677618313	not-binder
TLKGETTTEAVD	HLA-B*45:01	1.9873144792748044e-05	2.635856767694902e-05	not-binder
TTYKLVINGKT	HLA-B*45:01	0.00010036118235916547	0.00014561697433918295	not-binder
VAAAEAVIG	HLA-B*45:01	0.0013614655760143535	0.0012282217896675833	not-binder
VEDRGTVVA	HLA-B*45:01	0.9927444577217102	0.006285797059374722	binder
VEEPSNPEA	HLA-B*45:01	0.9905823469161987	0.013723957873731976	binder
VEEPSRPSA	HLA-B*45:01	0.9988699197769165	0.0007789855662211393	binder
VEERPGLPA	HLA-B*45:01	0.9951220512390136	0.006046979961641727	binder
VEKPVGVAA	HLA-B*45:01	0.99932861328125	0.0008487247772362992	binder
VENPGGYVA	HLA-B*45:01	0.9984653472900391	0.002610616390627917	binder
VEREDFVEA	HLA-B*45:01	0.9893466472625733	0.012072047907723621	binder
VESGDLQKEIA	HLA-B*45:01	0.9687771439552307	0.025141405605888477	binder
VETDHIVAA	HLA-B*45:01	0.9993458151817322	0.0006189962667368534	binder
VNVEINVAPGKD	HLA-B*45:01	0.05354272961849347	0.07367099336811223	not-binder
VVESTGVF	HLA-B*45:01	0.0005040476193244103	0.0005760240015698164	not-binder
YAPKGSSL	HLA-B*45:01	0.0023583328230112853	0.0029045259011298468	not-binder
YEEAAMAIA	HLA-B*45:01	0.9928534984588623	0.0049455480688809115	binder
YLPDGTASL	HLA-B*45:01	0.0014604875013446872	0.0014623049366928314	not-binder
YRSGGGFSSGSAG	HLA-B*45:01	0.06481375105213374	0.06711845787648908	not-binder
LHERDCWL	HLA-B*45:01	0.007812408387690084	0.012350902811686323	not-binder
LNSFNQTI	HLA-B*45:01	0.00039027498569339515	0.0004523936847714715	not-binder
SIMKCDVD	HLA-B*45:01	9.457219755404367e-06	9.436778940564384e-06	not-binder
CGSGFRRT	HLA-B*45:01	2.5703046618996696e-05	5.136048106203711e-05	not-binder
AVRGMINK	HLA-B*45:01	1.6822840610331013e-06	2.6078571108016723e-06	not-binder
ALASATLS	HLA-B*45:01	6.666902240226591e-06	8.215844492933447e-06	not-binder
VDPAMPEV	HLA-B*45:01	0.1668690327554941	0.1468070412764823	not-binder
ENGHKPWY	HLA-B*45:01	0.0006320664223566919	0.0008409606470453363	not-binder
QEGNVNYA	HLA-B*45:01	0.9388276934623718	0.07328404621827875	binder
IDHSGNFL	HLA-B*45:01	0.05226623900234699	0.03566905234475141	not-binder
PAGLVGTH	HLA-B*45:01	1.5014841585525573e-05	1.619122677593471e-05	not-binder
EKSHQVYL	HLA-B*45:01	0.0013090340328345107	0.0012572119428605236	not-binder
QQACRCLQ	HLA-B*45:01	0.00039112122859705776	0.0004618977194376756	not-binder
TAIDVWED	HLA-B*45:01	5.226763587415917e-05	5.292541193855111e-05	not-binder
YNVPGRSV	HLA-B*45:01	0.01466556224072677	0.028573229510416402	not-binder
LGGQSYVE	HLA-B*45:01	4.425295114458549e-05	6.33705670090138e-05	not-binder
PLRRDVAM	HLA-B*45:01	0.0001364593590423249	0.0002662697532131443	not-binder
FNGIVTGN	HLA-B*45:01	0.00019284677980258258	0.00033170212359157227	not-binder
LGKAREAG	HLA-B*45:01	2.0394811320836748e-05	2.5740451991172725e-05	not-binder
VTTGQMPT	HLA-B*45:01	1.2155268715074997e-05	2.1423413001451335e-05	not-binder
TENLEYTN	HLA-B*45:01	0.3199137236922979	0.2982625612401453	not-binder
ALLLSQFV	HLA-B*45:01	4.7602037235350283e-05	7.937925902860962e-05	not-binder
FVRKDRPL	HLA-B*45:01	6.486296943799264e-05	0.00010308665810271827	not-binder
SPRPMTLP	HLA-B*45:01	0.0028250526929696207	0.003421642502935611	not-binder
FVRMIAPS	HLA-B*45:01	7.852742810687125e-07	1.491555242309541e-06	not-binder
PKVLGIHG	HLA-B*45:01	4.855473376181862e-05	8.507371619703922e-05	not-binder
AKNYKHVT	HLA-B*45:01	6.71057085211757e-05	9.080891927670637e-05	not-binder
IGDGAIAT	HLA-B*45:01	0.00037124325386219683	0.0005250206176478213	not-binder
ARLAVFKT	HLA-B*45:01	2.534409433818663e-06	2.6038222174048013e-06	not-binder
MIEQPGSF	HLA-B*45:01	0.0012547223021101672	0.001090189306391546	not-binder
DSLHIGNL	HLA-B*45:01	0.04168647457175325	0.08010600642063136	not-binder
LLSFIRGT	HLA-B*45:01	1.7261711769397946e-06	3.447975280626277e-06	not-binder
GVHEINFL	HLA-B*45:01	0.00011356142376826029	0.0001587434927231711	not-binder
PLHKKLFL	HLA-B*45:01	3.806153367476028e-05	4.266769546764635e-05	not-binder
TSFVPAQL	HLA-B*45:01	0.002095335344958471	0.002131256950170688	not-binder
LAAENAEV	HLA-B*45:01	0.0028436600365495225	0.0039147016320155775	not-binder
KNWKVVYG	HLA-B*45:01	3.961136111266042e-05	5.62274692237203e-05	not-binder
VVHGTTSA	HLA-B*45:01	0.0003254149601843892	0.0005430503661323469	not-binder
LYGPPGCG	HLA-B*45:01	9.073900918872793e-05	0.0001607717032062301	not-binder
KKAPKLPN	HLA-B*45:01	0.00019303404924031486	0.00023569050428189124	not-binder
GIVQVLNC	HLA-B*45:01	2.0461543633842894e-05	3.791187255491405e-05	not-binder
EDSAAETD	HLA-B*45:01	0.006296328229382198	0.00756159388715811	not-binder
IIDAVLGV	HLA-B*45:01	0.0019669620517674957	0.002413372664267343	not-binder
ARRAVKFT	HLA-B*45:01	3.2388646244996264e-07	4.5542927670177184e-07	not-binder
EDGNAKGV	HLA-B*45:01	0.18870537132024764	0.10425809444979085	not-binder
ADGDPEAM	HLA-B*45:01	0.05165372369810939	0.05888374236909003	not-binder
KMAKAATQ	HLA-B*45:01	8.968545851306686e-07	1.7548034789896898e-06	not-binder
EAGSTILG	HLA-B*45:01	0.0012722746432364748	0.002364691455909969	not-binder
ASGQVAHV	HLA-B*45:01	0.002696839424152131	0.0030185741217026592	not-binder
QGNQLAAL	HLA-B*45:01	0.0019243433546137112	0.002147266565193772	not-binder
VLYLGALP	HLA-B*45:01	0.00034263588572320814	0.0006783491596522144	not-binder
NVVLDKSF	HLA-B*45:01	1.9978090038197395e-05	3.48004869876025e-05	not-binder
SWLSRLKT	HLA-B*45:01	1.1841195452566567e-05	2.3600824138200024e-05	not-binder
MGDVLWNL	HLA-B*45:01	0.008584733012685319	0.008598726639267008	not-binder
ANKSIEDS	HLA-B*45:01	4.780187728057328e-05	7.688571210149337e-05	not-binder
KCIQACPV	HLA-B*45:01	0.0011244541603787183	0.001826159099906896	not-binder
GHGACKSC	HLA-B*45:01	0.00011363826870365301	0.00015441431066825004	not-binder
YVLNRNTE	HLA-B*45:01	9.128039594941129e-06	1.1053898389421426e-05	not-binder
SVCSEDSD	HLA-B*45:01	7.566050978624617e-06	8.103866848211046e-06	not-binder
PAIETSFY	HLA-B*45:01	2.8448989103624366e-05	3.516057626048762e-05	not-binder
QKGSTVHI	HLA-B*45:01	0.00030284063721239816	0.0003559867507323075	not-binder
SYQMQGCM	HLA-B*45:01	0.00014829912080216445	0.00026010717113866203	not-binder
ARIEQDEA	HLA-B*45:01	0.005528846325614722	0.008583320026728694	not-binder
SLFSGIGG	HLA-B*45:01	2.424708536130091e-05	3.179645677055057e-05	not-binder
EAAWRVLD	HLA-B*45:01	2.3361477110483976e-05	2.0324330548607726e-05	not-binder
QEQYVLQV	HLA-B*45:01	0.8216232061386108	0.15757443819632289	binder
GMKNILKD	HLA-B*45:01	1.0075830466860226e-06	7.983050815984473e-07	not-binder
PRIAGSLG	HLA-B*45:01	5.500124271460294e-05	8.61842027395715e-05	not-binder
VGPGFFAS	HLA-B*45:01	1.7448703126898833e-05	2.4779246741594832e-05	not-binder
LMKPSRLY	HLA-B*45:01	0.0003594061541662086	0.00033177569124871845	not-binder
WDDEGETL	HLA-B*45:01	0.060822111554443836	0.07233560953741386	not-binder
RIYLTNPP	HLA-B*45:01	0.00013079053113642657	0.00015184415427255967	not-binder
FKESFLAL	HLA-B*45:01	0.004748110660175086	0.007570047486397015	not-binder
ACHTGTYS	HLA-B*45:01	0.0004061522249742211	0.0008077899712848181	not-binder
QAGTKEEL	HLA-B*45:01	0.0019422028008016956	0.001799318682689305	not-binder
LQTGKDRR	HLA-B*45:01	0.0005955860722083927	0.0007041878505241033	not-binder
RMAFYLED	HLA-B*45:01	5.478710319835045e-05	0.00010820961714697177	not-binder
SIELCRAD	HLA-B*45:01	0.00010213604209639016	6.764237709337743e-05	not-binder
GSQASLQP	HLA-B*45:01	2.454317281412805e-05	4.514372326199556e-05	not-binder
RLKYWFKL	HLA-B*45:01	1.1859485798337843e-05	2.0755641034013008e-05	not-binder
VKDGVKVA	HLA-B*45:01	0.008661036076227901	0.015567790533499283	not-binder
LDRNGEPF	HLA-B*45:01	0.01856869673356414	0.026083641493616493	not-binder
RPLDAEVQ	HLA-B*45:01	5.6059393682517114e-05	6.338658371582541e-05	not-binder
FQADIIGI	HLA-B*45:01	0.007872481960765754	0.006568874222893985	not-binder
DDLVTRGV	HLA-B*45:01	0.14309422299265862	0.08150802584744006	not-binder
LFIDELHL	HLA-B*45:01	9.573005813097584e-05	0.00010945710304076549	not-binder
DGMIFGFK	HLA-B*45:01	0.00041655227561250286	0.0006685888919374966	not-binder
VIASIFTP	HLA-B*45:01	1.425096529601433e-05	2.5424964740219476e-05	not-binder
VIESFLDK	HLA-B*45:01	0.0006561792053616955	0.0008820139253609226	not-binder
SETIDIYQ	HLA-B*45:01	0.26102146729826925	0.2638048121054854	not-binder
EEFEFFHQ	HLA-B*45:01	0.6343734778463841	0.39133729651464016	ambiguous
VPAILPPL	HLA-B*45:01	0.014368639331951271	0.02643176473321873	not-binder
GLALTFDD	HLA-B*45:01	9.672230426103213e-05	0.0001902514360765958	not-binder
TLLASYLI	HLA-B*45:01	2.0025474685780865e-05	3.5035512598602093e-05	not-binder
CIIDLRPL	HLA-B*45:01	0.0003294104949716825	0.0005737344367899916	not-binder
TLTEKQYL	HLA-B*45:01	0.0006150143812518663	0.0011701671914036962	not-binder
YADDQGIT	HLA-B*45:01	0.00018124410772308864	0.0003135335312112166	not-binder
ISFPEIEK	HLA-B*45:01	0.0008547264427761547	0.001183512785733313	not-binder
TGGSNVQF	HLA-B*45:01	0.0002892024606774513	0.0002684357969081762	not-binder
ICPPNADD	HLA-B*45:01	1.53107554204137e-05	2.267586024403031e-05	not-binder
VHFRNQVK	HLA-B*45:01	8.212453072928839e-05	0.00013140252823224047	not-binder
DTENVTVQ	HLA-B*45:01	0.012823439456406049	0.01971315651439876	not-binder
GINYKLVL	HLA-B*45:01	7.330214311076014e-05	0.00010082713747478924	not-binder
NIKGWDPL	HLA-B*45:01	4.7189453471219164e-05	2.217013236141354e-05	not-binder
RAMALAGV	HLA-B*45:01	0.00020547927988445736	0.0001468567614741053	not-binder
AGLRWYGV	HLA-B*45:01	0.00028219543617922225	0.00034608977348851407	not-binder
LRGSVAHK	HLA-B*45:01	2.437671093179618e-06	2.9058282980320053e-06	not-binder
LAGTNFLG	HLA-B*45:01	3.879158748277267e-05	6.0123510120764295e-05	not-binder
EMIKPHQF	HLA-B*45:01	0.0001310729671466504	0.00013661218257113297	not-binder
ALADYWEK	HLA-B*45:01	2.6737623883832384e-05	3.165072001013716e-05	not-binder
TSATPGKT	HLA-B*45:01	1.5426974979333665e-05	2.625959415932671e-05	not-binder
GSPTKQRC	HLA-B*45:01	2.0036539328516875e-06	2.577901559468503e-06	not-binder
LPYADIWL	HLA-B*45:01	0.007068297225123388	0.013652051291503849	not-binder
FGAKPMIV	HLA-B*45:01	0.00036221858318867816	0.0004134981719457011	not-binder
AVKGAGYF	HLA-B*45:01	3.954512807946564e-06	4.141727703757206e-06	not-binder
VLAHQSRP	HLA-B*45:01	1.4811380180645984e-05	1.8925037401280704e-05	not-binder
NGEVKAYG	HLA-B*45:01	0.002677261094261385	0.005150953783995502	not-binder
LDQLLDEI	HLA-B*45:01	0.19880888238549232	0.1282349092691595	not-binder
IKYMIVVI	HLA-B*45:01	5.866155852345401e-05	9.08540031208747e-05	not-binder
KFGAQAVI	HLA-B*45:01	0.0001254608717431438	0.0002414738009596669	not-binder
TGHGCLVL	HLA-B*45:01	0.005396682034375999	0.007664698741405664	not-binder
DIVTEPEI	HLA-B*45:01	0.00012776139983436963	0.0001631339185009841	not-binder
LGLALNFS	HLA-B*45:01	8.184889754403457e-05	0.00014723743763892796	not-binder
TVAYDTEY	HLA-B*45:01	6.348484080173796e-06	5.603765365876192e-06	not-binder
IYPEFDRP	HLA-B*45:01	7.956519077597508e-06	9.658713173449649e-06	not-binder
VEGIDVQV	HLA-B*45:01	0.43977261483669283	0.3198140507937152	ambiguous
FMETSAKT	HLA-B*45:01	0.0011042327497485128	0.002205460382488369	not-binder
HAIMHATK	HLA-B*45:01	0.00011114175144939508	0.0001432653569940706	not-binder
PSLAHLLE	HLA-B*45:01	0.00033110746711884076	0.0006101293525689583	not-binder
RTLDVGAD	HLA-B*45:01	9.063328256431192e-06	1.61889054064951e-05	not-binder
RVVLPMEL	HLA-B*45:01	3.0365124550257862e-05	5.17627323194384e-05	not-binder
TYESLFQQ	HLA-B*45:01	1.190890878355333e-05	1.1864067302982317e-05	not-binder
ELETPQVV	HLA-B*45:01	0.0417070799623616	0.062206214030797465	not-binder
HRNAVRSV	HLA-B*45:01	0.0013202117028413341	0.0022311067789331372	not-binder
GGTFDISI	HLA-B*45:01	6.417451584184164e-05	8.08063804051359e-05	not-binder
PGKAVKWL	HLA-B*45:01	1.9145837676143308e-05	2.0768619430432764e-05	not-binder
ITIIVYYG	HLA-B*45:01	2.9156556995771355e-07	2.8862473183876306e-07	not-binder
AVENGLPM	HLA-B*45:01	0.0005403868991379568	0.0006770845731185825	not-binder
AICEAVLA	HLA-B*45:01	0.0004356881772537236	0.0006030644683808394	not-binder
PHLYVVKE	HLA-B*45:01	0.0008167855468173002	0.001601426923415986	not-binder
IILAMHRE	HLA-B*45:01	3.05642901887726e-07	5.537367701584085e-07	not-binder
AINRVHPV	HLA-B*45:01	0.0031092227031194854	0.0059468885865281654	not-binder
IKPSWVLA	HLA-B*45:01	0.00010381427232459828	0.00018970093221006988	not-binder
TEDMVKDG	HLA-B*45:01	0.1801945608211099	0.2715024579905004	not-binder
IAEAGVID	HLA-B*45:01	0.002684131509900567	0.0047499698707632945	not-binder
SNGSVLHD	HLA-B*45:01	3.4016825146930554e-05	6.486074290769692e-05	not-binder
VDSNSEKK	HLA-B*45:01	0.037843710717061184	0.026043951572956917	not-binder
EDTIRRYL	HLA-B*45:01	0.03251620625378564	0.03444813857376218	not-binder
SRGCPIAK	HLA-B*45:01	3.3804927807068455e-05	4.666961670019367e-05	not-binder
AQGIRNAA	HLA-B*45:01	0.036977612480404785	0.04944984151659226	not-binder
ISPKPETK	HLA-B*45:01	2.5190668064876966e-05	4.371802778187712e-05	not-binder
ATVRFLDD	HLA-B*45:01	0.00016955205357467308	0.0003385565070941798	not-binder
GVLGRIAG	HLA-B*45:01	1.4266851170757072e-05	2.667521424510175e-05	not-binder
HKMSFENW	HLA-B*45:01	0.000705588748678565	0.0006584476911057949	not-binder
QIKEHNLY	HLA-B*45:01	0.00012096048085368239	0.00012661074155866428	not-binder
AAESGVHL	HLA-B*45:01	0.037113857176154855	0.04550436988984054	not-binder
AAVAKDDT	HLA-B*45:01	2.8351350940314815e-06	4.1036549071033475e-06	not-binder
VYLNGETN	HLA-B*45:01	3.472984508828825e-06	4.0264366566477245e-06	not-binder
DGDGQITT	HLA-B*45:01	0.0006801803740415835	0.0009795283054019198	not-binder
FYPGSQMM	HLA-B*45:01	5.0908801265468764e-05	5.879084321041889e-05	not-binder
MAMRMLRA	HLA-B*45:01	0.0006026565942875095	0.0010450795764899725	not-binder
YGQAKLGE	HLA-B*45:01	2.1559124427323467e-05	4.126246405897903e-05	not-binder
GRNASATP	HLA-B*45:01	4.004373226962343e-05	4.885250597461724e-05	not-binder
AWVSRQSS	HLA-B*45:01	8.566011545324374e-06	1.7092729205195513e-05	not-binder
ITIRYTTP	HLA-B*45:01	6.793917582716309e-06	1.2257952155033112e-05	not-binder
DGANKPYR	HLA-B*45:01	0.0001151074777047345	0.00018555763416105514	not-binder
CALYTCAQ	HLA-B*45:01	0.00027086549330794795	0.0005371515680457714	not-binder
CVGGKSST	HLA-B*45:01	2.670095667495209e-06	3.883480922606546e-06	not-binder
QRCRDHMI	HLA-B*45:01	9.123982932237595e-05	0.00014923388227782063	not-binder
SDRLVDYL	HLA-B*45:01	0.09827591981738806	0.07325438061720872	not-binder
YHQTRSVL	HLA-B*45:01	0.0014995485598092273	0.0017368325955212731	not-binder
HFELGGDK	HLA-B*45:01	0.005784723747819953	0.010909320415717749	not-binder
LFRRHQLI	HLA-B*45:01	3.476676316349625e-06	3.860635405482067e-06	not-binder
KMEKEKKP	HLA-B*45:01	0.0022641450734578543	0.004252322660188638	not-binder
RAFTFPFD	HLA-B*45:01	0.0017884583014488534	0.0035521220070586076	not-binder
TQENNPDD	HLA-B*45:01	0.0033597744211141035	0.005078146648119329	not-binder
GSFSASDY	HLA-B*45:01	2.7029719567295273e-05	2.327519566473777e-05	not-binder
EFGDHREW	HLA-B*45:01	0.00012671235718944018	0.00020456756118608944	not-binder
DRPYGGGP	HLA-B*45:01	0.0002862025009562785	0.0002915121841468984	not-binder
KLTSVQGG	HLA-B*45:01	1.474763559601195e-06	2.4272596591032825e-06	not-binder
ASSYVVNL	HLA-B*45:01	0.004355451608125805	0.006726360818554103	not-binder
GTGWTVYP	HLA-B*45:01	1.5828377593019028e-05	2.2492360332216838e-05	not-binder
EILVQILR	HLA-B*45:01	0.00016163570660410187	0.00020765899063837618	not-binder
VAQNNLLL	HLA-B*45:01	0.0005426238670906969	0.0006152856826782735	not-binder
IEPVFAQW	HLA-B*45:01	0.05589133005705662	0.10402189315379068	not-binder
EAQAMAEP	HLA-B*45:01	0.024933509557058642	0.03303708656972487	not-binder
HDGRTGEA	HLA-B*45:01	0.09795351568609476	0.11561255960711982	not-binder
MAGELEVL	HLA-B*45:01	0.022307061884202995	0.036568212654208315	not-binder
LDDRSGRL	HLA-B*45:01	0.1042992711532861	0.09523316680203156	not-binder
VHDEWFAD	HLA-B*45:01	6.433204507629852e-05	3.0527968014709075e-05	not-binder
DIKAVRDN	HLA-B*45:01	7.982349448395617e-05	0.00015483707124240478	not-binder
ADARLKEL	HLA-B*45:01	0.18791126161813737	0.12400471126909211	not-binder
LAKEDPSF	HLA-B*45:01	0.00013735543322086486	0.0002258520095247104	not-binder
YGTIRLTN	HLA-B*45:01	8.952073625937418e-05	0.00017871317473706127	not-binder
GAGHASTS	HLA-B*45:01	1.4808814508295715e-06	1.6622944465645266e-06	not-binder
HDDVAVIK	HLA-B*45:01	0.2617156432941556	0.34369243347607753	not-binder
SPKLRQIR	HLA-B*45:01	2.531771840823538e-05	3.1581079247277734e-05	not-binder
ASTWEGIK	HLA-B*45:01	4.385805522320041e-05	5.475040330102895e-05	not-binder
DIGSQYRS	HLA-B*45:01	1.628203966712598e-07	2.9305452285876397e-07	not-binder
MNLCMERR	HLA-B*45:01	0.0005412041306378512	0.0007662367966472585	not-binder
VLDKNHVA	HLA-B*45:01	0.0007295517847524024	0.0010539759848249516	not-binder
GKFQFLRA	HLA-B*45:01	6.903816914132222e-05	8.291340507319234e-05	not-binder
YRDGGKAL	HLA-B*45:01	0.015686405763297273	0.02568985965818744	not-binder
DEYYMVAT	HLA-B*45:01	0.06793852016562596	0.053674913647189994	not-binder
VHALLTYY	HLA-B*45:01	0.0008709325906238518	0.0004658851472640164	not-binder
EEKEIKLK	HLA-B*45:01	0.5271569459000602	0.28567009016063255	ambiguous
VRNEKARR	HLA-B*45:01	9.93547640549819e-06	9.599012051236374e-06	not-binder
RDWRSLCA	HLA-B*45:01	0.01846651794621721	0.020917999226953896	not-binder
KWMLRQET	HLA-B*45:01	2.1056373380190508e-05	4.186395864727199e-05	not-binder
LNEIIKRK	HLA-B*45:01	0.0020542703379760495	0.0021756359468794745	not-binder
FDCFRQWF	HLA-B*45:01	0.0031835662756748207	0.0038195881680112816	not-binder
LRKIDLSG	HLA-B*45:01	9.73312835324279e-05	0.00019167682307230752	not-binder
EFAMGSST	HLA-B*45:01	0.00014666784849077797	0.0002929692483483772	not-binder
KTFGYTFR	HLA-B*45:01	1.1929948153505122e-05	1.62406962924708e-05	not-binder
SEFEIVKA	HLA-B*45:01	0.9873151063919068	0.014126897816547133	binder
ELDFPEDE	HLA-B*45:01	0.004370071333141823	0.008337729169117188	not-binder
EESQPRVQ	HLA-B*45:01	0.5592238247394562	0.2531434243460084	ambiguous
VDECRERG	HLA-B*45:01	0.009378776512176046	0.015963167470403185	not-binder
EGFIYVWG	HLA-B*45:01	0.0003208094891306246	0.0004488510338114184	not-binder
SPGEFPCE	HLA-B*45:01	0.00018659335116808507	0.000212599452528018	not-binder
HIGAKTLF	HLA-B*45:01	4.656745420561492e-06	4.0692604961253024e-06	not-binder
ETLITHFL	HLA-B*45:01	0.0005689437011874076	0.0005441356639679365	not-binder
VSLCQPRC	HLA-B*45:01	4.384393664622621e-05	7.519172093938701e-05	not-binder
YEYQNDYL	HLA-B*45:01	0.12486164420843124	0.08994946774961882	not-binder
DNGKPVAV	HLA-B*45:01	0.08101322944858111	0.06673333758574611	not-binder
FREQEHSR	HLA-B*45:01	0.001864755439981125	0.0022431699856269886	not-binder
QDYCARNL	HLA-B*45:01	0.08765997325535864	0.12467676223377334	not-binder
FTEMEAVN	HLA-B*45:01	0.004229538685729039	0.008337950347622197	not-binder
AVMKTTRG	HLA-B*45:01	4.606670418627612e-07	8.520094584604344e-07	not-binder
ADVQRIVS	HLA-B*45:01	0.05340880864382598	0.08752493089733873	not-binder
LMETGQVK	HLA-B*45:01	0.0007918132536360645	0.0011857177343515283	not-binder
EYEEMINN	HLA-B*45:01	0.015250407288524314	0.030451372372141454	not-binder
PASFKAFY	HLA-B*45:01	0.00017156094799249954	0.0003136616387148707	not-binder
GGVEQNML	HLA-B*45:01	0.00013679668047625882	0.00019194901700862423	not-binder
LCLSGGAC	HLA-B*45:01	0.002547744913317729	0.004620929760152203	not-binder
ARPMAQGR	HLA-B*45:01	4.044505073252935e-05	6.731421949347338e-05	not-binder
FMVGWSSL	HLA-B*45:01	0.0001565512199732666	0.00017909052360290525	not-binder
ANAAARAG	HLA-B*45:01	2.4077947953186386e-05	3.483488300370219e-05	not-binder
VASIASKS	HLA-B*45:01	3.6686272592663036e-06	4.885252064957151e-06	not-binder
IKERNKYL	HLA-B*45:01	0.0005505663506255587	0.0009712440468977846	not-binder
ADYPNGLD	HLA-B*45:01	0.008061259217015504	0.005969607328745589	not-binder
ENLLRLGG	HLA-B*45:01	0.008729062512930427	0.017387899982840387	not-binder
PMALDRAG	HLA-B*45:01	3.7371230323138964e-05	7.421575056047276e-05	not-binder
LEFLGAVE	HLA-B*45:01	0.061971453949809074	0.06898310911150723	not-binder
AVGLLPIA	HLA-B*45:01	8.711456011951668e-05	8.004120978478292e-05	not-binder
CLRYRIGR	HLA-B*45:01	5.823377992963952e-06	1.1344343945698125e-05	not-binder
AVMNASVN	HLA-B*45:01	7.066694179513888e-06	1.2886035318032463e-05	not-binder
TLPFFKKP	HLA-B*45:01	9.693384792356253e-06	1.722534610355411e-05	not-binder
QYSLACSE	HLA-B*45:01	0.00027462378374423226	0.0005464327307573108	not-binder
KALGYAYR	HLA-B*45:01	0.00035128677796123495	0.0005732314554837086	not-binder
ATVITNLL	HLA-B*45:01	0.0011478709209351123	0.0020672982605457356	not-binder
SHFVTREE	HLA-B*45:01	0.00013344269364097273	0.0001202156985305503	not-binder
LKMPSVRI	HLA-B*45:01	0.00014400402675924796	0.00022969360712852158	not-binder
EETAIKDG	HLA-B*45:01	0.15888197523308917	0.1795476166342238	not-binder
RLVVGAPK	HLA-B*45:01	2.5508116742400944e-06	2.8378902122367068e-06	not-binder
IQRCATDP	HLA-B*45:01	0.002414741054690239	0.0023546663544418435	not-binder
NYDKDEVI	HLA-B*45:01	0.005830913840281937	0.011013382045823814	not-binder
MKEAIRLE	HLA-B*45:01	0.010421287226927234	0.019125512672541055	not-binder
MLQFNPTL	HLA-B*45:01	0.00030643972589814437	0.00045056013396382134	not-binder
NCYQGQRH	HLA-B*45:01	0.0006475372902535276	0.0012896752576190473	not-binder
RDIVARAI	HLA-B*45:01	0.4407467544078827	0.24764695608567477	ambiguous
FEVEKGSG	HLA-B*45:01	0.06614799573065948	0.08616105952767482	not-binder
IKVILTIS	HLA-B*45:01	0.00020127780193472943	0.00024877878436923277	not-binder
SLHIHTSV	HLA-B*45:01	7.395608533897758e-05	6.0626605617163716e-05	not-binder
SYKNLFIS	HLA-B*45:01	5.38541381640556e-06	1.0179754725326735e-05	not-binder
DVYFDVRS	HLA-B*45:01	4.6877874403509526e-07	4.613176766194633e-07	not-binder
STLVTERS	HLA-B*45:01	1.1106601572385965e-06	1.7573014709673948e-06	not-binder
RMVDHVEF	HLA-B*45:01	4.444330493242887e-05	7.413959151546563e-05	not-binder
HMPPRSYA	HLA-B*45:01	2.539903969562829e-05	3.037453467188099e-05	not-binder
ELYFATEK	HLA-B*45:01	0.00011031884587282547	8.801393420339238e-05	not-binder
ARRHPYFY	HLA-B*45:01	1.9827934522709256e-05	3.451525172791052e-05	not-binder
VSIDPDHL	HLA-B*45:01	0.000474289612845169	0.0005773170105139948	not-binder
NRSGKSAR	HLA-B*45:01	5.962227035673229e-05	5.2663697356411746e-05	not-binder
RPFLDTDS	HLA-B*45:01	1.6920625868782623e-05	2.8911876230288988e-05	not-binder
NFGKATWG	HLA-B*45:01	0.00013607555740140497	0.00026575998279537504	not-binder
NRCPGWIY	HLA-B*45:01	0.0016946414150879718	0.0024266062739639422	not-binder
VIGHGADA	HLA-B*45:01	2.6708642794659455e-05	3.691426863388196e-05	not-binder
AVSLIEGI	HLA-B*45:01	2.3490242529078387e-05	1.3401751326143884e-05	not-binder
FRTLWGSQ	HLA-B*45:01	4.938981539090424e-06	9.721829784291367e-06	not-binder
LGELAIGQ	HLA-B*45:01	0.00027462572824958896	0.00043960989122161234	not-binder
IGSAIALN	HLA-B*45:01	2.112741262809692e-05	3.1607406259825e-05	not-binder
LKNAIIIS	HLA-B*45:01	6.939435729673704e-05	9.203278028182863e-05	not-binder
WNPSVLPD	HLA-B*45:01	9.8159763786132e-06	1.6326822784896383e-05	not-binder
LNTIQNAE	HLA-B*45:01	0.0009002294331082794	0.0017292188404967638	not-binder
DVQTGSSY	HLA-B*45:01	0.0014571780318619377	0.002175794278407408	not-binder
GSEEEYER	HLA-B*45:01	0.0023941869733789646	0.004746729247673791	not-binder
PIFGTDQF	HLA-B*45:01	1.4874539215270487e-05	2.1078593789682318e-05	not-binder
TGRIDPVT	HLA-B*45:01	3.5861207456411304e-05	5.6056592128877824e-05	not-binder
GLVDVSCG	HLA-B*45:01	1.929524788830267e-06	2.0317649011660907e-06	not-binder
TQNVQYNQ	HLA-B*45:01	8.510476214563522e-05	0.0001450666453279046	not-binder
YMYAGFSS	HLA-B*45:01	1.41128334153251e-05	2.7610799174948147e-05	not-binder
GCEFGKSK	HLA-B*45:01	0.0017728060148479053	0.0031416126300619447	not-binder
NCSCTSCK	HLA-B*45:01	0.001435984059543216	0.00269621184972905	not-binder
LGGTPSNI	HLA-B*45:01	0.0002790967815371914	0.00031117527503991745	not-binder
AELLDING	HLA-B*45:01	0.38249716204591094	0.29425724583181634	ambiguous
LPAVGPGT	HLA-B*45:01	0.00044796852967863285	0.0008419922877721852	not-binder
EETITKFS	HLA-B*45:01	0.22953261099755765	0.1654251148312964	not-binder
VDLSRIPV	HLA-B*45:01	0.2870429839938879	0.2615511834166544	not-binder
IDEAQFLC	HLA-B*45:01	0.1355998944491148	0.08852729848236993	not-binder
LSLDDSLI	HLA-B*45:01	0.00035546529361454306	0.0003848773095874068	not-binder
APLLLPEL	HLA-B*45:01	0.0026143679240703934	0.003925126831890905	not-binder
ELSLLGKK	HLA-B*45:01	0.0023420985526172444	0.003085472374461215	not-binder
FHQAFRTL	HLA-B*45:01	0.0003773971823648026	0.0005144043988959234	not-binder
LEFAKLES	HLA-B*45:01	0.064055260058376	0.08233796189467554	not-binder
EPADPFAT	HLA-B*45:01	0.00026653398981437706	0.00035990361804033035	not-binder
GVLATVNH	HLA-B*45:01	2.6192099637167844e-06	3.286756067551628e-06	not-binder
AFEQRGVR	HLA-B*45:01	0.0009213723034967814	0.0018402078709722212	not-binder
WLSVSMAQ	HLA-B*45:01	4.562157790433119e-07	7.391673951650725e-07	not-binder
MPKEDGET	HLA-B*45:01	0.00032833322884981387	0.000406704724035827	not-binder
PGKPTTSE	HLA-B*45:01	2.1756398156008715e-05	2.8417510763251517e-05	not-binder
TTILEYRE	HLA-B*45:01	3.4594475548654915e-07	6.738573675971506e-07	not-binder
SGGRYVPR	HLA-B*45:01	0.0006409684501772261	0.001232686310710819	not-binder
KQQTLGEI	HLA-B*45:01	0.0010720177437178791	0.0007238547191319617	not-binder
CQLHQVIV	HLA-B*45:01	0.04161715554218972	0.08215543466299645	not-binder
MQNRLDES	HLA-B*45:01	0.0022550567946041157	0.004313218912335391	not-binder
GRYGENPN	HLA-B*45:01	0.00023331225844600568	0.0004196647038509984	not-binder
MANVMPAI	HLA-B*45:01	0.008055328248883598	0.007534328694409998	not-binder
DDSVPLYA	HLA-B*45:01	0.025825180858373643	0.013694847227418906	not-binder
TGPEDINI	HLA-B*45:01	0.0005239027744778468	0.0009400106961718471	not-binder
RDINKAGL	HLA-B*45:01	0.029548933191108517	0.03217848605208305	not-binder
EMLGNFSI	HLA-B*45:01	0.0035564838573918676	0.0054325751317439224	not-binder
DNCSSEIG	HLA-B*45:01	0.00041992218192064	0.000701639820741866	not-binder
IVILAKQR	HLA-B*45:01	2.5250921560626693e-05	3.9127225076678486e-05	not-binder
LSIRESTL	HLA-B*45:01	0.001971873642973776	0.003561418939343041	not-binder
IGRRTGLS	HLA-B*45:01	3.446635919231445e-05	6.841136119515524e-05	not-binder
YKPAESQP	HLA-B*45:01	0.0001527253855269528	0.00022677510976416515	not-binder
NEEALGEF	HLA-B*45:01	0.22430331856012345	0.1743026039839582	not-binder
SALLTATQ	HLA-B*45:01	6.361222413024948e-05	7.806652620285787e-05	not-binder
HPAFRNAA	HLA-B*45:01	0.003403536797122797	0.00539667869112162	not-binder
EKYSPFDK	HLA-B*45:01	0.0016518600238214277	0.0031438338675141187	not-binder
PNWRSVFK	HLA-B*45:01	3.621715782307078e-05	5.5267465102732164e-05	not-binder
AAGRHPVS	HLA-B*45:01	2.5548552322618434e-05	4.056311088370716e-05	not-binder
AKENERKT	HLA-B*45:01	0.002201227056390566	0.0041554816415518255	not-binder
NLNLHNEF	HLA-B*45:01	0.00035285764324726187	0.00038384867482803455	not-binder
LLIVPIVA	HLA-B*45:01	2.6181967571239918e-05	2.820462879997726e-05	not-binder
EIAKKGLL	HLA-B*45:01	0.0008909065433094256	0.0016736941369084914	not-binder
TATLWEDE	HLA-B*45:01	0.00015175775151266002	0.00027676965429751234	not-binder
ILDENGHT	HLA-B*45:01	2.9732838572822183e-05	5.268287982048871e-05	not-binder
TSTILKQF	HLA-B*45:01	0.0003936269033171155	0.0004056590035268262	not-binder
VPLLILNG	HLA-B*45:01	0.00018114411061533747	0.00030627462512691295	not-binder
RTFKPEKN	HLA-B*45:01	7.180163167748703e-07	1.3142680224076252e-06	not-binder
KLTDTFEQ	HLA-B*45:01	2.5929796237278426e-06	4.551622657324365e-06	not-binder
QVEYSIMD	HLA-B*45:01	2.362999209140071e-05	3.953906584082699e-05	not-binder
DKVTKIKA	HLA-B*45:01	0.0008049871292314492	0.0004835346519245093	not-binder
VLTGGELA	HLA-B*45:01	6.175299486130826e-05	0.00011687243165605429	not-binder
KFQVSRSF	HLA-B*45:01	4.2322360940261206e-05	7.244182513624215e-05	not-binder
ALLRGKHK	HLA-B*45:01	1.5802307382581275e-07	2.6084852517421637e-07	not-binder
QGRIEKRL	HLA-B*45:01	6.718694431553373e-05	8.346614184759715e-05	not-binder
VVFVGPSG	HLA-B*45:01	9.957389581827237e-06	1.721665106994973e-05	not-binder
ASLPSIQE	HLA-B*45:01	2.9012409186179866e-06	2.12043899127654e-06	not-binder
SLDFVKKG	HLA-B*45:01	2.7059738550206865e-05	3.1873640030359526e-05	not-binder
GISSPQID	HLA-B*45:01	8.402238242055659e-07	1.361519663658865e-06	not-binder
ILIRYRKV	HLA-B*45:01	1.7222916514070264e-07	3.1595838510453043e-07	not-binder
VAAIPIAA	HLA-B*45:01	0.005197381391235467	0.00534937483087612	not-binder
WVTYKRTY	HLA-B*45:01	0.0004097509084844882	0.000819250509228198	not-binder
FAWTIQIS	HLA-B*45:01	2.1853766598134428e-05	4.135025717713113e-05	not-binder
SQILDSLW	HLA-B*45:01	0.0011431112945473388	0.0015607581474364775	not-binder
VTLADNLK	HLA-B*45:01	0.00017215761781699256	0.00018188555313764868	not-binder
PNIKKRSN	HLA-B*45:01	4.266702747285131e-05	8.528518242744303e-05	not-binder
SQADLLAV	HLA-B*45:01	0.02100296313656145	0.02513927008515008	not-binder
TERMYTKV	HLA-B*45:01	0.48892133831977846	0.37223775777656654	ambiguous
YSPEDIFE	HLA-B*45:01	1.5605416524278048e-05	2.4505136728523333e-05	not-binder
ATTRKPRT	HLA-B*45:01	1.7862788447598814e-06	3.3363295898902746e-06	not-binder
AFKDKYVC	HLA-B*45:01	2.146955375764803e-05	4.244382285663304e-05	not-binder
QELKKIAG	HLA-B*45:01	0.35755922590490175	0.32404797220891407	ambiguous
IQAQILEL	HLA-B*45:01	0.006338660058099776	0.006267985367340415	not-binder
AIEEVGMG	HLA-B*45:01	0.0004992627707483876	0.0009377131177766324	not-binder
TIACAALY	HLA-B*45:01	0.0005192013199319945	0.000899328382877849	not-binder
LNLERLFK	HLA-B*45:01	0.00014850314382783836	0.0001958599206088312	not-binder
RLRAQATY	HLA-B*45:01	8.171844513071846e-06	1.2882796333173761e-05	not-binder
RDKTICVW	HLA-B*45:01	0.06459248698083683	0.09124483159345094	not-binder
LTVNCLCD	HLA-B*45:01	3.26111525282613e-05	2.9822195381240104e-05	not-binder
GTFASLSE	HLA-B*45:01	2.0489151838498643e-06	1.8406278799293694e-06	not-binder
ADAIACDL	HLA-B*45:01	0.1121093787252903	0.10845202939590574	not-binder
GIDCNFKS	HLA-B*45:01	6.213285224526688e-06	8.037204372694957e-06	not-binder
IVIVVGSP	HLA-B*45:01	6.414616075289814e-05	6.918969205512881e-05	not-binder
TQHLPWFC	HLA-B*45:01	0.00036890525522963457	0.0005823362519024575	not-binder
MDLSASMD	HLA-B*45:01	0.014511342777404934	0.020454900944275767	not-binder
VETPSTTT	HLA-B*45:01	0.1946097731590271	0.08296430884599862	not-binder
YVCASVEF	HLA-B*45:01	6.852977134848004e-05	7.538065082187572e-05	not-binder
YSGFRYQI	HLA-B*45:01	0.00024714237251259873	0.00043761658286230746	not-binder
MLKYVCKS	HLA-B*45:01	4.8472321052583925e-05	9.512036808737793e-05	not-binder
GVIAAQSI	HLA-B*45:01	4.2893877894156775e-05	4.481706849899656e-05	not-binder
QQIVELLP	HLA-B*45:01	0.00654698437292609	0.01282081388643417	not-binder
PTQFGANE	HLA-B*45:01	0.00015832531563475527	0.00031214528682127604	not-binder
SALVEGEI	HLA-B*45:01	0.0002843428670530557	0.0002342494767445648	not-binder
SQFDQKDL	HLA-B*45:01	0.0015805302232756446	0.0018060320971544953	not-binder
AAAVGYSG	HLA-B*45:01	1.4123447415060996e-05	2.288567217621863e-05	not-binder
IKFIAEFL	HLA-B*45:01	9.300397487095324e-05	0.00011447102771543259	not-binder
LAVTSETS	HLA-B*45:01	3.665886482711877e-05	7.12863796764754e-05	not-binder
NTIIKTGS	HLA-B*45:01	3.792585265151657e-07	5.310072344893431e-07	not-binder
RGGLKIAA	HLA-B*45:01	0.00022866923270132845	0.00022805048779405283	not-binder
ITLSQASP	HLA-B*45:01	8.188732975895618e-05	0.0001299981308652098	not-binder
RIGEVQVA	HLA-B*45:01	0.00017359650904609226	0.0002696514817125261	not-binder
DPSAARGY	HLA-B*45:01	0.00838668320211582	0.007303604792258098	not-binder
KHFCIAPG	HLA-B*45:01	0.000596003451209981	0.001031370563257966	not-binder
SYFKRRLE	HLA-B*45:01	2.398594648228558e-06	4.785166372567861e-06	not-binder
RIMEVPVG	HLA-B*45:01	1.2270856566232168e-05	2.2001382889276327e-05	not-binder
NGSFYSYR	HLA-B*45:01	0.0002980480323430859	0.0005842660496687813	not-binder
LQANATVT	HLA-B*45:01	0.001086403463523311	0.001840261135130342	not-binder
DNLELTLR	HLA-B*45:01	0.004992237203987315	0.008961109899097762	not-binder
CEKNTGDG	HLA-B*45:01	0.13970776132300672	0.1664192102116044	not-binder
FVGYRYYE	HLA-B*45:01	2.318288666480761e-06	2.6459644057457216e-06	not-binder
VRHFKQQR	HLA-B*45:01	2.138022306523435e-06	2.492792908823294e-06	not-binder
VALGYRYP	HLA-B*45:01	5.983239228868342e-06	1.0057012844912968e-05	not-binder
NVTCQYEE	HLA-B*45:01	7.450676969256165e-06	8.91015127283264e-06	not-binder
RFGFGFAP	HLA-B*45:01	8.489388887937821e-05	8.203629430617258e-05	not-binder
SQEHTDTV	HLA-B*45:01	0.009689428871206473	0.01071071705228694	not-binder
RILELGLN	HLA-B*45:01	6.196076796207705e-05	0.00011674926116967778	not-binder
QSLVSSES	HLA-B*45:01	3.677201597049873e-05	7.100669939590636e-05	not-binder
GLRRLANL	HLA-B*45:01	9.98230105002662e-06	1.8416043774892004e-05	not-binder
TQRPRLVV	HLA-B*45:01	0.012661528943570487	0.020566064552912718	not-binder
PVKIKQFD	HLA-B*45:01	5.807824292566459e-06	1.0968512209011346e-05	not-binder
AAGMNAES	HLA-B*45:01	3.7261522538523107e-06	6.062799616739943e-06	not-binder
PEKDSGLL	HLA-B*45:01	0.03566610426350962	0.03945345947326636	not-binder
AKGRQLLD	HLA-B*45:01	0.0001307788619907768	0.00025869065099720336	not-binder
ARVCGATL	HLA-B*45:01	0.00011670636340568307	0.00013502646806009508	not-binder
FKFINGEI	HLA-B*45:01	0.0005575173309669168	0.0009348374464548673	not-binder
GNGPADVF	HLA-B*45:01	0.00020504945314314682	0.00024556419685818056	not-binder
ESRVLPMS	HLA-B*45:01	0.0004909331229939085	0.0009293746896649281	not-binder
SFKPGDVI	HLA-B*45:01	0.0001597992204449547	0.0002225258313336673	not-binder
GKLLAKEL	HLA-B*45:01	0.00047651573477196506	0.0006495157447245444	not-binder
EQYINKDS	HLA-B*45:01	0.0018260546635692875	0.0033514550930010744	not-binder
TNCVIFLG	HLA-B*45:01	0.0008663898333907127	0.0017186375708944071	not-binder
EVKALGME	HLA-B*45:01	0.00024864281072041196	0.0004461550484745002	not-binder
GIKKAITA	HLA-B*45:01	2.459728007124795e-05	1.797519722495192e-05	not-binder
ELLRIYVK	HLA-B*45:01	4.855129262182345e-05	5.838269436460727e-05	not-binder
AADEKRRS	HLA-B*45:01	7.469935378763837e-05	0.00014923484352675036	not-binder
RLDKSGTA	HLA-B*45:01	2.458744402380475e-05	3.025637816367389e-05	not-binder
DIPSADPN	HLA-B*45:01	8.160498079632373e-05	0.00012088684635249257	not-binder
LADIRPLD	HLA-B*45:01	0.00016656093553137907	0.00028505071919594836	not-binder
PPPGHKRT	HLA-B*45:01	4.477572211930743e-06	8.262534114291183e-06	not-binder
DGDEFLMM	HLA-B*45:01	0.003195269240950438	0.006177091181827488	not-binder
REQLSQKF	HLA-B*45:01	0.4228463858366013	0.19493804677766194	ambiguous
HPEYRSRP	HLA-B*45:01	0.006779949726353607	0.01339092351318681	not-binder
SLALCLLS	HLA-B*45:01	8.954998560284366e-05	0.0001627427654932535	not-binder
LVRLGESV	HLA-B*45:01	0.00019417126904954784	0.0003307094618523106	not-binder
VSRGIVDI	HLA-B*45:01	0.00021891356097398785	0.00033207182668385535	not-binder
VREQLSSE	HLA-B*45:01	1.7266367626689318e-05	2.026065098860091e-05	not-binder
KIRITGGE	HLA-B*45:01	6.467543148147569e-07	1.1170124685874565e-06	not-binder
PMAVIELV	HLA-B*45:01	0.0003798664702799215	0.0006127906018272099	not-binder
WALRARGD	HLA-B*45:01	8.890329501909378e-06	1.5758032748306268e-05	not-binder
QIERVIRN	HLA-B*45:01	9.273041603599096e-05	0.00017716276790783408	not-binder
KTQGLKQA	HLA-B*45:01	1.9932282636858645e-05	1.9137488789585948e-05	not-binder
ENRTERLT	HLA-B*45:01	0.00217686695699868	0.004284809321505369	not-binder
LDADKTSP	HLA-B*45:01	0.009104837457743997	0.011868937474096175	not-binder
RKEWYLQT	HLA-B*45:01	1.1684268259770648e-05	1.838849476436225e-05	not-binder
GSIFLFLQ	HLA-B*45:01	1.4176214334105097e-05	1.8726137103381796e-05	not-binder
NIILYGQS	HLA-B*45:01	6.365510660832149e-06	1.2706584071011337e-05	not-binder
RVARGSGV	HLA-B*45:01	1.433002673820738e-05	2.2316877497762378e-05	not-binder
KSIAVTAY	HLA-B*45:01	0.0006753217081552521	0.001115546594111747	not-binder
MIDADGTP	HLA-B*45:01	0.002293002126975807	0.004413393385397926	not-binder
ICSLRFHP	HLA-B*45:01	6.019837802018202e-06	1.159547257346663e-05	not-binder
LPSPVDIP	HLA-B*45:01	0.012935031045839197	0.0213872860754241	not-binder
VKCIKAII	HLA-B*45:01	6.855683224493703e-05	0.00011182795055345428	not-binder
PVASGASG	HLA-B*45:01	8.335930992223877e-06	1.1553229658715416e-05	not-binder
SDVIIHRK	HLA-B*45:01	0.02589636014881478	0.04345434497672144	not-binder
MKHTIERE	HLA-B*45:01	0.000417934945255638	0.0007681699806704211	not-binder
QGAALLFA	HLA-B*45:01	0.00044101549679282926	0.0007612365298230986	not-binder
KNAIESIK	HLA-B*45:01	0.0001855378902433813	0.00024942225152857836	not-binder
SLESSQQK	HLA-B*45:01	0.0005170771146026709	0.0009286330975644442	not-binder
SFYENIIK	HLA-B*45:01	0.00016403327040279692	0.0002917095557650193	not-binder
RLSAENAD	HLA-B*45:01	2.9194904850537996e-06	4.7241061362761976e-06	not-binder
PTTHALIT	HLA-B*45:01	0.00014888356387474794	0.00028518912912337544	not-binder
GTVIKVND	HLA-B*45:01	5.385082938502916e-06	8.10888384011018e-06	not-binder
LKNRVSVT	HLA-B*45:01	0.00030875232117466567	0.0004429556810472865	not-binder
GSSSNANA	HLA-B*45:01	3.872952784511892e-06	3.60947336383476e-06	not-binder
IAGVQVGY	HLA-B*45:01	0.0036913006769381694	0.005184574262422352	not-binder
TCLNVGCI	HLA-B*45:01	0.0007571076617750805	0.0006572115910930071	not-binder
MLDWAIAS	HLA-B*45:01	2.8067489933314425e-05	5.597259131639322e-05	not-binder
PWVQRVVE	HLA-B*45:01	8.409891734117991e-06	1.1791496133844947e-05	not-binder
AMEAKYVN	HLA-B*45:01	3.093951918780036e-05	5.997910081671172e-05	not-binder
SADEFEIE	HLA-B*45:01	0.0006229467152820689	0.0012277380212634091	not-binder
KGIFKKAA	HLA-B*45:01	0.00019485880971505942	0.00022558138646559578	not-binder
TCAASSGL	HLA-B*45:01	0.008101976095558785	0.014992276295254538	not-binder
GIVRALRT	HLA-B*45:01	1.697265046459221e-07	2.71746488628022e-07	not-binder
GKKCLFVK	HLA-B*45:01	0.00010452472739608254	0.00016613692724241918	not-binder
AQLPSPPE	HLA-B*45:01	0.0014045236272522744	0.001692410299045458	not-binder
VFTFVERL	HLA-B*45:01	0.0022887728842658104	0.004573566656691136	not-binder
RLIIPANV	HLA-B*45:01	2.3795151668082327e-05	4.213367729758114e-05	not-binder
VYALAATM	HLA-B*45:01	0.00025048607211530793	0.00040820573337554733	not-binder
HVRDFNDN	HLA-B*45:01	2.6588052416297997e-05	5.2075744010181337e-05	not-binder
VKAPGFGD	HLA-B*45:01	0.00013234015215592975	0.00023103437489935638	not-binder
LDPSALCG	HLA-B*45:01	0.006427129864641756	0.010673288480597462	not-binder
TIKNVNLG	HLA-B*45:01	4.5768094432008247e-05	8.978247292598138e-05	not-binder
EDSGYDAL	HLA-B*45:01	0.0783816460520029	0.05892426959893656	not-binder
DELELVKG	HLA-B*45:01	0.1496842134743929	0.12854334178742075	not-binder
KAFSFKAP	HLA-B*45:01	4.796758436143023e-05	9.344268640153173e-05	not-binder
GFDYKVAV	HLA-B*45:01	0.003079630810155409	0.005733750426723857	not-binder
SKVQLVGD	HLA-B*45:01	0.00038515264304805896	0.00076075612348574	not-binder
AIRSVECY	HLA-B*45:01	2.5038254584330844e-06	1.6064986184495183e-06	not-binder
APENVQAT	HLA-B*45:01	0.0005374819589633262	0.0006717655171215317	not-binder
NFSFGDYF	HLA-B*45:01	8.333132007862787e-05	0.00014809215047847764	not-binder
MEILLAES	HLA-B*45:01	0.3364215012639761	0.22035168143022318	not-binder
TVEEYILK	HLA-B*45:01	0.0005457821966047049	0.0004159212344156527	not-binder
GIRERTLD	HLA-B*45:01	5.462237581355111e-07	5.12898880025765e-07	not-binder
SKSESEHV	HLA-B*45:01	0.0004334259863753687	0.00044541136595458277	not-binder
DNLGQIWL	HLA-B*45:01	0.0016481686919178173	0.0022924059479400905	not-binder
FLVLPSQI	HLA-B*45:01	6.121677796322445e-06	7.75020259382375e-06	not-binder
TVIPNTVG	HLA-B*45:01	2.3817016611380263e-05	3.8784948566624865e-05	not-binder
PDPTWRPA	HLA-B*45:01	0.01994789915625006	0.026879466285393328	not-binder
RRLLLDVP	HLA-B*45:01	0.00011200375643056759	0.00015407302251063597	not-binder
ADMGRFKD	HLA-B*45:01	0.0010004572017521696	0.0010265504022749217	not-binder
RVIEAAFA	HLA-B*45:01	0.00028312632803135785	0.0005455552361859779	not-binder
TKMGLTFR	HLA-B*45:01	0.0001477722155811101	0.00022961303611605281	not-binder
VFYHLISI	HLA-B*45:01	0.00012096604945579514	0.00015120009909202873	not-binder
EKLVLAAR	HLA-B*45:01	0.0012849896300224373	0.0022947499200485573	not-binder
LEEVYTTL	HLA-B*45:01	0.3661220487207174	0.23676737306596102	not-binder
ERTSCDET	HLA-B*45:01	9.700677801589563e-05	0.0001404237299818034	not-binder
RYQIITFL	HLA-B*45:01	8.739767328194147e-05	0.00016219971209957077	not-binder
LIGSLSKA	HLA-B*45:01	0.00010313905570075166	0.00014149936286795423	not-binder
KFPDLAVE	HLA-B*45:01	2.774490074113345e-05	5.2037369036439906e-05	not-binder
PEEDQVRA	HLA-B*45:01	0.34434725493192675	0.2522556132042714	not-binder
FHKPLNYS	HLA-B*45:01	6.225564130275529e-05	0.00011712663505731395	not-binder
DQQQYAMA	HLA-B*45:01	0.005390047749460791	0.005694926670918276	not-binder
TYEKKNKV	HLA-B*45:01	0.0020376392369124254	0.003849954640659524	not-binder
RQYRGIKP	HLA-B*45:01	0.005362857199361315	0.010272165980061474	not-binder
ALYRQAVN	HLA-B*45:01	1.1148914941618015e-06	1.3546821414602583e-06	not-binder
MTVLVGGL	HLA-B*45:01	0.0010836893845862505	0.0013929844039846093	not-binder
KVKEGQSQ	HLA-B*45:01	1.278482853488952e-06	2.2926068307283576e-06	not-binder
ERIKQLRD	HLA-B*45:01	0.00018848542972591532	0.0001953142877433659	not-binder
LRAFVLES	HLA-B*45:01	4.118031978846553e-05	5.070638693153936e-05	not-binder
GLQLANDS	HLA-B*45:01	1.559852626106112e-05	3.099937959772388e-05	not-binder
ECTVAWGV	HLA-B*45:01	0.015259317532763817	0.024324578653515967	not-binder
KELFEYQH	HLA-B*45:01	0.2124177473131567	0.31396822465223406	not-binder
YDLNDMYK	HLA-B*45:01	0.05591654318850488	0.08607783362577502	not-binder
KSVWTEEG	HLA-B*45:01	2.4528904517850945e-05	3.7789667867811524e-05	not-binder
PTTESSHS	HLA-B*45:01	5.256829425896309e-05	0.0001047024818002928	not-binder
TALPIIET	HLA-B*45:01	0.00019502177128742914	0.0001648049347799283	not-binder
ETFDKEWE	HLA-B*45:01	4.813268082813904e-05	6.541901674047682e-05	not-binder
EALAFAYG	HLA-B*45:01	0.0024640452070720186	0.0045990156223267445	not-binder
TFELNKAI	HLA-B*45:01	0.018625321033323417	0.03456586592861889	not-binder
AVEDPNEP	HLA-B*45:01	0.0008257841174781789	0.0006900918672019155	not-binder
LNATAGTC	HLA-B*45:01	0.00042891312568826834	0.0007819385355495712	not-binder
ACEPEIVD	HLA-B*45:01	0.0005258483025774918	0.0008066620746514902	not-binder
EYEIAKKS	HLA-B*45:01	0.0013817892237486973	0.0027468160420597233	not-binder
VLPGNFKI	HLA-B*45:01	0.0004982976353488766	0.0009871280592801106	not-binder
MECSLPRP	HLA-B*45:01	0.2881542786024511	0.30704839104628423	not-binder
ESYGGSDV	HLA-B*45:01	0.012756578223979886	0.02485111021928463	not-binder
LSRGFANI	HLA-B*45:01	0.00016724005432990907	0.00020820524410097776	not-binder
REANQEPP	HLA-B*45:01	0.44070867300033567	0.29420716730668145	ambiguous
GLMKRIKK	HLA-B*45:01	8.073483417709095e-06	1.605296286209612e-05	not-binder
YRHLVGSS	HLA-B*45:01	6.0969230686325204e-06	7.889174266560294e-06	not-binder
VCAMGSFL	HLA-B*45:01	0.0007811494776831296	0.0011802455020666156	not-binder
DSDNLWWD	HLA-B*45:01	0.00014799365035287338	0.0001848733824376747	not-binder
AIDYKCHL	HLA-B*45:01	0.0004901611936206862	0.0007645473872230253	not-binder
QLIPDSQQ	HLA-B*45:01	4.668041776363372e-06	8.611279012539099e-06	not-binder
TVKQYMMP	HLA-B*45:01	2.27935042996415e-07	2.683191624514647e-07	not-binder
YHIKLDQL	HLA-B*45:01	0.0015037987963296474	0.0011398997804921568	not-binder
NGNWDGEI	HLA-B*45:01	0.0007100461344180075	0.0008813256234008027	not-binder
NAFSLGLV	HLA-B*45:01	0.004689841887375224	0.007784089358050769	not-binder
MKIRSELA	HLA-B*45:01	0.005090502950224618	0.008883723431282842	not-binder
KRHVKPTA	HLA-B*45:01	2.296194062409995e-05	1.757285073038081e-05	not-binder
GPMAGLEK	HLA-B*45:01	0.004012502832119935	0.007168440354330501	not-binder
VNPYKWLP	HLA-B*45:01	4.369083451350904e-05	7.380006178017722e-05	not-binder
LKDELDRV	HLA-B*45:01	0.01648628106340766	0.01995094472094037	not-binder
YHIHFDIL	HLA-B*45:01	0.0003572307607100811	0.00030151074044319076	not-binder
KDSEKNRK	HLA-B*45:01	0.012523568987381894	0.014730618615011683	not-binder
YCMKLLEE	HLA-B*45:01	0.0020735822514945214	0.004129403626952031	not-binder
AIHYVFDT	HLA-B*45:01	1.773896956080989e-06	1.382378880886033e-06	not-binder
VFRYLDTM	HLA-B*45:01	1.0531322249018871e-05	9.039751721875464e-06	not-binder
RHSQGESV	HLA-B*45:01	0.0002201209850204236	0.00027172583701441715	not-binder
ARPLAESL	HLA-B*45:01	0.00012566355526359984	0.00017513485842162317	not-binder
AFLFGTVE	HLA-B*45:01	0.0002936464582361964	0.0005845622506423486	not-binder
SVKTLGPE	HLA-B*45:01	2.157473065960147e-05	3.6820368594884015e-05	not-binder
ENRLHAQK	HLA-B*45:01	0.0013980225204022645	0.0023845314179940427	not-binder
LPGERGRP	HLA-B*45:01	0.0014669769736428862	0.00157308054628571	not-binder
KRFRELAS	HLA-B*45:01	1.1536641506282309e-05	1.2970290170906627e-05	not-binder
IPVPLVEQ	HLA-B*45:01	4.354954447922665e-05	5.128810099583811e-05	not-binder
GHSQLVYK	HLA-B*45:01	0.0004556227721536743	0.0007011657819590589	not-binder
KIPIINFK	HLA-B*45:01	2.9083744914260022e-05	5.7675717284610545e-05	not-binder
KVYAGPNH	HLA-B*45:01	4.3731812677805236e-07	5.273858586490552e-07	not-binder
LAAERKFF	HLA-B*45:01	0.0018508229320522318	0.003659578027577745	not-binder
TLRVSYDR	HLA-B*45:01	1.2485988186150543e-06	2.0340168045123e-06	not-binder
RAANIIRK	HLA-B*45:01	6.892705572525415e-06	7.808193458281023e-06	not-binder
ALPFAGFG	HLA-B*45:01	4.479791979883352e-06	7.80388090305926e-06	not-binder
SKKSTTVI	HLA-B*45:01	0.00013111609039747203	0.00013473837203232617	not-binder
NCETDFVA	HLA-B*45:01	0.027910403231896908	0.053045632416475974	not-binder
YENWAINY	HLA-B*45:01	0.278548438847065	0.18343110423197756	not-binder
EGKWTGMC	HLA-B*45:01	0.0012797275464627943	0.0025489173451052217	not-binder
PKPKRRKS	HLA-B*45:01	6.029719406545421e-07	7.687388352586338e-07	not-binder
QQLSGYTL	HLA-B*45:01	0.006768065865935568	0.007440789411152769	not-binder
DFFPTVFV	HLA-B*45:01	0.0008204433726394456	0.0016073597296734424	not-binder
WAATGLKK	HLA-B*45:01	0.00010411880903120619	0.0001086910912817251	not-binder
QGDILGKK	HLA-B*45:01	0.007331383264926217	0.006364239317115136	not-binder
AGVKVAVV	HLA-B*45:01	0.001178788435593514	0.0012032897245829804	not-binder
TAITRNAG	HLA-B*45:01	0.00011287569101639167	0.00021257268416206515	not-binder
HAELQSLL	HLA-B*45:01	0.02367026002611965	0.019517671212193548	not-binder
CIFIICFG	HLA-B*45:01	5.6663503801246404e-05	7.003030767087179e-05	not-binder
WDSIGGRF	HLA-B*45:01	0.0128906105121132	0.011690454648293533	not-binder
NTDWCYGL	HLA-B*45:01	0.0005439080385258421	0.0006165800201698581	not-binder
HADFTVNL	HLA-B*45:01	0.0036004062379447533	0.003804973435753593	not-binder
EQAILAGR	HLA-B*45:01	0.014466066370232511	0.02332799202548096	not-binder
APLDRGIA	HLA-B*45:01	0.0013450981947642048	0.0025771843021585206	not-binder
SFIPTSHP	HLA-B*45:01	5.850306952621675e-05	0.00011483622891674143	not-binder
QKSMETIK	HLA-B*45:01	0.00025039133518600654	0.0004151500981001388	not-binder
TANYEENI	HLA-B*45:01	0.00013442709311846103	0.00021228193390085024	not-binder
FMPSTYYD	HLA-B*45:01	3.7521384211355867e-06	6.502512305364133e-06	not-binder
HAHPAVVE	HLA-B*45:01	0.00017268432443415805	0.0002514995617194482	not-binder
HDKCRNTA	HLA-B*45:01	0.14111152580589986	0.16279979958409221	not-binder
VRGAKKDM	HLA-B*45:01	8.127993196366311e-06	1.4518500488389761e-05	not-binder
VGNENVFM	HLA-B*45:01	0.0006484909882487955	0.0007457580720247744	not-binder
DSAMHLAL	HLA-B*45:01	0.020584876424669572	0.035410145400832246	not-binder
LINSSSPA	HLA-B*45:01	0.0005482269827355779	0.0007008858380922846	not-binder
VFLQVLNL	HLA-B*45:01	3.126836136075894e-05	4.851479229609388e-05	not-binder
MPTRNARN	HLA-B*45:01	0.00010259372488016782	0.0001987552613979777	not-binder
STTSTPEK	HLA-B*45:01	0.0007591890467972817	0.001249205232039129	not-binder
QLRHRLMI	HLA-B*45:01	4.290245557569961e-06	6.084080213950533e-06	not-binder
VLLAAGDK	HLA-B*45:01	1.1468319782015346e-05	1.9855692964762922e-05	not-binder
AAIDTLFY	HLA-B*45:01	9.492131930883829e-05	5.523334146518813e-05	not-binder
GMKKEAVQ	HLA-B*45:01	3.484481411595852e-05	6.244884096977996e-05	not-binder
NANMLLRT	HLA-B*45:01	0.0003137659970511566	0.000625760916660616	not-binder
SFALAKGK	HLA-B*45:01	3.226834208343021e-05	6.18348335902916e-05	not-binder
LCALPRIR	HLA-B*45:01	0.0003596582921318259	0.00038480481972081974	not-binder
FFNTPARL	HLA-B*45:01	0.0007848281135125867	0.0015008201100418029	not-binder
TLTANLVG	HLA-B*45:01	1.2690318137154043e-05	1.4719541272098817e-05	not-binder
DLDPNCAE	HLA-B*45:01	0.0007885327691826399	0.00136868176874891	not-binder
SGNQDTDK	HLA-B*45:01	7.623950655784028e-05	9.22146734374992e-05	not-binder
INAKQFKK	HLA-B*45:01	6.413410114802787e-06	1.1717348045899316e-05	not-binder
TCSFRVKE	HLA-B*45:01	1.0065591709017275e-05	1.0961837503026979e-05	not-binder
MQDTINEF	HLA-B*45:01	0.06338589119259268	0.11660311845628417	not-binder
FNNTIVTI	HLA-B*45:01	0.020174782498406783	0.03685051241790138	not-binder
RTATALTT	HLA-B*45:01	5.834201132204342e-07	4.7146221977860265e-07	not-binder
VTEEWCQI	HLA-B*45:01	0.004299850063512167	0.008219201239959907	not-binder
SAVVTLGV	HLA-B*45:01	0.0009786228913981176	0.0009375148279933948	not-binder
ILLGLLSR	HLA-B*45:01	3.896800939742207e-05	7.034197349548455e-05	not-binder
LVDPVGGL	HLA-B*45:01	0.0025588919568690473	0.002841900812394907	not-binder
FEANRMNI	HLA-B*45:01	0.23676059171557426	0.19488892061273666	not-binder
GLKLADTL	HLA-B*45:01	3.901337252045778e-05	3.2699211492251304e-05	not-binder
INGLELAF	HLA-B*45:01	0.0006917528055964794	0.0009492902634017425	not-binder
PAALLRAG	HLA-B*45:01	2.6117537577196453e-05	3.184030480156518e-05	not-binder
YAKTSSNG	HLA-B*45:01	4.159087133711725e-06	6.974826771792992e-06	not-binder
YERIEDKL	HLA-B*45:01	0.1566317066550255	0.13457790420761856	not-binder
MYGFDGKR	HLA-B*45:01	0.0002903570909374764	0.0005216275564559715	not-binder
LERSLAAR	HLA-B*45:01	0.034997652145352734	0.026212701755338724	not-binder
ALSNPPLI	HLA-B*45:01	0.0012283511839086714	0.002361686949035621	not-binder
EAFSHRII	HLA-B*45:01	0.011923543846933171	0.021557204081496383	not-binder
LSDEDKII	HLA-B*45:01	0.009871260001091287	0.01502078379805119	not-binder
CTSHISAV	HLA-B*45:01	0.0011061106748911699	0.00129032958437072	not-binder
IKPEWYFL	HLA-B*45:01	3.5705584460199447e-06	3.382474143841627e-06	not-binder
RKKRRRRL	HLA-B*45:01	2.777033580123045e-06	4.945951933963649e-06	not-binder
DFPISVHK	HLA-B*45:01	4.7145343824706035e-05	6.78402410095698e-05	not-binder
TPGHVDFT	HLA-B*45:01	2.7618454021194337e-05	3.759993363127974e-05	not-binder
TRAPPAST	HLA-B*45:01	2.073143311918102e-05	2.4436526761774046e-05	not-binder
IIMGFRKI	HLA-B*45:01	3.942373351684125e-06	6.138462083329823e-06	not-binder
DCWAIGVI	HLA-B*45:01	0.0013703806889679981	0.002081481312655278	not-binder
VDSITSSA	HLA-B*45:01	0.19993136813864112	0.20944287274973267	not-binder
DFIQVMKD	HLA-B*45:01	1.1211323760562664e-05	1.8134641003738427e-05	not-binder
LAIVAGLV	HLA-B*45:01	0.0010549476572592198	0.0014695506864399583	not-binder
RRLRLLRL	HLA-B*45:01	1.0542993285866941e-05	1.3691906759015905e-05	not-binder
APYLPKEI	HLA-B*45:01	0.0028951366873883446	0.00313546691586671	not-binder
VAVWSLSE	HLA-B*45:01	7.757380522015467e-05	0.00015405127367313406	not-binder
YNFSFSCQ	HLA-B*45:01	0.0005686585659878645	0.0011325841671460614	not-binder
TSEGINVG	HLA-B*45:01	0.0013807517791136093	0.0016023831068837896	not-binder
TICQKHFP	HLA-B*45:01	4.379928579778536e-06	8.20285326543578e-06	not-binder
VHKDRPFY	HLA-B*45:01	5.1062003173596436e-05	5.370369881788118e-05	not-binder
ENTNVSQP	HLA-B*45:01	0.007856014817871682	0.012150915533566804	not-binder
GVPSTENR	HLA-B*45:01	4.472511872535279e-05	8.655438293201391e-05	not-binder
QSQVVEAF	HLA-B*45:01	0.0009879427349005709	0.0016122221845310536	not-binder
NHFKENGT	HLA-B*45:01	0.0005986845264374097	0.001170413765881675	not-binder
VELLKEYD	HLA-B*45:01	0.021259422739967705	0.0340210492687011	not-binder
INVLRTQP	HLA-B*45:01	0.0004450484889986228	0.0005629488831824801	not-binder
CCEGDVVH	HLA-B*45:01	0.004141577053147216	0.008004785527942882	not-binder
RIANRLLR	HLA-B*45:01	1.1723029421539799e-06	1.2884880848387543e-06	not-binder
GYESLKKN	HLA-B*45:01	0.00014533651565038497	0.0002897376042003714	not-binder
PLNTPPHI	HLA-B*45:01	0.00011773872702178779	0.00018966015545576187	not-binder
PECLVSPR	HLA-B*45:01	0.008308781776577234	0.007827896284400124	not-binder
LPGEGAFY	HLA-B*45:01	0.003824139807211835	0.006673361335409121	not-binder
VYNKARQA	HLA-B*45:01	5.7901681179503354e-05	0.0001019659112133048	not-binder
NIKEIYSG	HLA-B*45:01	4.091781546066363e-05	7.687683512708019e-05	not-binder
PSNRQMDM	HLA-B*45:01	0.00015118466199818826	0.00024962376048483285	not-binder
PDKVVAIG	HLA-B*45:01	0.0012519569811388464	0.0010214064274512368	not-binder
RTPMNGVL	HLA-B*45:01	9.922209706161311e-05	0.00014407864856328436	not-binder
LAGIVNPD	HLA-B*45:01	0.000471568438725356	0.0008895244219914774	not-binder
PSSETLSR	HLA-B*45:01	0.0006226722279152885	0.0012014805211190735	not-binder
IKTDTENS	HLA-B*45:01	0.00011894880993895685	0.00022522742018305942	not-binder
HGGGALSG	HLA-B*45:01	0.00027524575628028457	0.0003516137358484109	not-binder
SRYEIERN	HLA-B*45:01	2.6755565045277763e-05	3.054020795242091e-05	not-binder
RDVLGAWG	HLA-B*45:01	0.006469011389708612	0.007808406856588665	not-binder
PEQELGKL	HLA-B*45:01	0.2106813482940197	0.1367491333185256	not-binder
GKTLFLSG	HLA-B*45:01	3.293845991940714e-05	4.070926747186529e-05	not-binder
RFIERVGY	HLA-B*45:01	1.207979277282334e-05	1.5807614993123263e-05	not-binder
VWDLSSSI	HLA-B*45:01	0.0011768285308789927	0.00144793347635206	not-binder
LVWRKLTY	HLA-B*45:01	3.5017758314720384e-05	4.9944468004590134e-05	not-binder
NLDSDSWV	HLA-B*45:01	0.00540607758623537	0.010415362262104011	not-binder
KLNTKVYV	HLA-B*45:01	3.121937123111707e-05	6.052845235568845e-05	not-binder
VYTLHNEK	HLA-B*45:01	2.4525530037067256e-05	3.7719216714225405e-05	not-binder
EMMALKKA	HLA-B*45:01	0.002833871141979216	0.00392168205231679	not-binder
YRKALRLM	HLA-B*45:01	0.0001615751883137756	0.0003215217540869885	not-binder
EAISSTFS	HLA-B*45:01	0.00025779895313711166	0.000281273231026894	not-binder
GNAWRGEM	HLA-B*45:01	0.00011647386744932931	0.00013747341104375658	not-binder
RLLHAIFG	HLA-B*45:01	3.4195616853693878e-06	4.112618135193454e-06	not-binder
SFVQEGLA	HLA-B*45:01	5.696774420402839e-05	0.00011347689472728802	not-binder
RSIQPTST	HLA-B*45:01	5.071039926685811e-07	6.402290412733726e-07	not-binder
EEKEKARV	HLA-B*45:01	0.8622352719306946	0.1320888968037267	binder
EIGVIHDI	HLA-B*45:01	0.0005650153298120131	0.0004971829346062746	not-binder
DCVNIGLY	HLA-B*45:01	0.0027687831150274176	0.003379854857902258	not-binder
FFLFLFNF	HLA-B*45:01	0.0010430756121003527	0.002084765395817996	not-binder
EMVCVSVL	HLA-B*45:01	0.0019268873902547057	0.0031775971608234595	not-binder
ILVFISYI	HLA-B*45:01	5.03595321944772e-05	9.845450153805738e-05	not-binder
TREAEITL	HLA-B*45:01	0.014163118857322844	0.01673905751480485	not-binder
REKGEVNP	HLA-B*45:01	0.3384359427727759	0.33773312270715594	ambiguous
AVSYELDG	HLA-B*45:01	1.242863234492478e-06	2.4099851287246804e-06	not-binder
LLNLPLSI	HLA-B*45:01	7.578789482067804e-05	6.286450694479411e-05	not-binder
HHEKGSLF	HLA-B*45:01	0.0006523619776999112	0.0007502863943504242	not-binder
APTSQISQ	HLA-B*45:01	1.1572561984607432e-05	1.312454862997469e-05	not-binder
ALADSCTD	HLA-B*45:01	2.273404460240158e-06	2.4545467773607006e-06	not-binder
TEPRKIFD	HLA-B*45:01	0.039495111021017236	0.06536540078511657	not-binder
ELRQLGSL	HLA-B*45:01	0.001006389657550244	0.0015745919160280912	not-binder
LYQTDLKE	HLA-B*45:01	0.0001554557612480245	0.00030588925340376666	not-binder
ICTNQGLM	HLA-B*45:01	0.00021092181004543907	0.00033320768546430795	not-binder
NRETGQLF	HLA-B*45:01	0.0012353630660072667	0.0011767145545967539	not-binder
GMRSLRTP	HLA-B*45:01	3.488553045798426e-05	6.582963551486527e-05	not-binder
AEASLPEK	HLA-B*45:01	0.7080153286457062	0.24783562223264385	binder
FTDAAIKN	HLA-B*45:01	0.00011571739678783999	0.00019288986274223357	not-binder
GVTLHVEC	HLA-B*45:01	3.760570725717116e-05	2.0587687765685106e-05	not-binder
NNEYKGLI	HLA-B*45:01	0.0033966151106142204	0.006381266817921448	not-binder
LKLIQNAD	HLA-B*45:01	2.0155268643051726e-05	2.0375640566837865e-05	not-binder
LIELGSTF	HLA-B*45:01	0.0004867393490712857	0.0005793691664266836	not-binder
SDEEIRER	HLA-B*45:01	0.17822651419555768	0.16665025182562668	not-binder
QEMNPNFR	HLA-B*45:01	0.5200332123786211	0.33906856135258806	ambiguous
RSICEKLE	HLA-B*45:01	1.0879600863056283e-05	2.107814120134577e-05	not-binder
DYEEEMTD	HLA-B*45:01	0.0013712215216614254	0.002690612230845805	not-binder
FGNLYRTF	HLA-B*45:01	0.001972204945289091	0.003598949888449269	not-binder
INMIAGLI	HLA-B*45:01	0.0005314327660016716	0.0006279629624128749	not-binder
PAAAPGPA	HLA-B*45:01	0.0142902674092511	0.01593752931001977	not-binder
RKPDIVTP	HLA-B*45:01	0.00038338230669836547	0.0003459527265876211	not-binder
KANKIKSE	HLA-B*45:01	5.701043745944923e-06	1.0092668324632628e-05	not-binder
VAPIAFGA	HLA-B*45:01	0.00022167537993678083	0.0002660826966940806	not-binder
DAIATLPE	HLA-B*45:01	0.00025215259415745095	0.00020788298938447238	not-binder
VDFHAGYC	HLA-B*45:01	0.03255808771209558	0.060010600197395	not-binder
VVREDAMK	HLA-B*45:01	0.00020551904184560322	0.00040910466054024867	not-binder
MKDAEKNL	HLA-B*45:01	0.011447590682655573	0.016868081050027694	not-binder
PKQYRLPT	HLA-B*45:01	0.0001497913780373894	0.0002924348209254205	not-binder
TVLPYLTQ	HLA-B*45:01	2.4560835387266165e-06	3.9209997915482844e-06	not-binder
HVFQINFN	HLA-B*45:01	0.0007500972548643182	0.0013737076598825464	not-binder
CQSVDYSN	HLA-B*45:01	0.00018749795884360766	0.00036319819889827173	not-binder
AQCPFLGP	HLA-B*45:01	0.005520788958369849	0.010682693831356845	not-binder
SQFDGEST	HLA-B*45:01	0.00018851879372050462	0.00034241376166349114	not-binder
HQAGKRLT	HLA-B*45:01	0.0005258692881199067	0.0009696827096882586	not-binder
IGEAAKNQ	HLA-B*45:01	0.00019053811805542776	0.00023682758457332708	not-binder
APQERLYS	HLA-B*45:01	0.00011591143814371208	0.0001580071899663286	not-binder
DALAKVRP	HLA-B*45:01	0.0009669395356468157	0.001270987826519414	not-binder
LIKDLEPT	HLA-B*45:01	0.00021877230492983735	0.0004331836977902979	not-binder
FAAHSPCF	HLA-B*45:01	7.632754390325402e-05	4.7544747762514313e-05	not-binder
GIETLMLG	HLA-B*45:01	0.00085883391490853	0.001520436608445527	not-binder
MLSKYSLP	HLA-B*45:01	9.644262255021907e-05	0.00015007930087901144	not-binder
DFDFSVPG	HLA-B*45:01	0.000557709622286845	0.0010934236161534805	not-binder
FFQRKHMC	HLA-B*45:01	0.0001895985515931125	0.00037897779516046174	not-binder
RQLGAHVE	HLA-B*45:01	0.0001709553355794924	0.0002121931209274352	not-binder
GGLKNAFD	HLA-B*45:01	6.516741713369356e-06	6.439978363636036e-06	not-binder
LKMISPGR	HLA-B*45:01	0.0007773966699460289	0.0010515517525539987	not-binder
RPGGPRPN	HLA-B*45:01	3.272474461937236e-05	5.0840481243465645e-05	not-binder
ALEVSDEI	HLA-B*45:01	0.0008669671165989712	0.0009192817255202861	not-binder
IQEHCRNL	HLA-B*45:01	0.006039907159720315	0.009639076341435298	not-binder
FKPNIDDL	HLA-B*45:01	7.450081593560754e-05	4.9815024160067586e-05	not-binder
QQPRETRR	HLA-B*45:01	6.519703786422547e-05	9.517232826530993e-05	not-binder
LEAIVTQL	HLA-B*45:01	0.4306814193725586	0.22374116079974601	ambiguous
SLPSILQY	HLA-B*45:01	1.1143742312924587e-05	1.0703089687259825e-05	not-binder
NWKDAVEF	HLA-B*45:01	5.13909651999711e-05	3.723945725296181e-05	not-binder
SGYDAAKA	HLA-B*45:01	0.004129927844860504	0.007078681070019996	not-binder
GLGSSSAV	HLA-B*45:01	3.5281583083907746e-05	4.4579727260331826e-05	not-binder
GKVTGKTG	HLA-B*45:01	2.168451218755122e-05	2.7324845059271818e-05	not-binder
KEIDIARG	HLA-B*45:01	0.6284192570950836	0.3543382465387576	ambiguous
AFIFVLEQ	HLA-B*45:01	0.0002771971351790692	0.0005537221720878526	not-binder
VSEKRNDG	HLA-B*45:01	0.0006508698943829654	0.001254672592070139	not-binder
YANCPNEY	HLA-B*45:01	0.0015546633508705554	0.002508723532832204	not-binder
HPANACLI	HLA-B*45:01	0.003092101844958961	0.005421377863108231	not-binder
LLRVSYFE	HLA-B*45:01	1.374145040347191e-05	2.5980497667654288e-05	not-binder
VVLKNVRN	HLA-B*45:01	7.147085264391783e-07	1.3291421945546563e-06	not-binder
TTIEVSDL	HLA-B*45:01	0.0003203196938329711	0.0003289980099396412	not-binder
EKQPVFIG	HLA-B*45:01	0.0034215237873013392	0.005256480926549406	not-binder
KTNLENTY	HLA-B*45:01	3.341955612370384e-05	3.901441008142421e-05	not-binder
IQLWLDKT	HLA-B*45:01	0.0005164354480257316	0.0009130042252742712	not-binder
RHEANKLF	HLA-B*45:01	0.0007433121005306021	0.0007599330883378977	not-binder
VQPHKNAN	HLA-B*45:01	1.5984541726190742e-05	3.0415032166094928e-05	not-binder
VINEESRK	HLA-B*45:01	2.778365476157063e-05	3.303868898224038e-05	not-binder
VCGVANSK	HLA-B*45:01	0.0002467971950864012	0.0002310407048616916	not-binder
EEIMREFN	HLA-B*45:01	0.12436931303527672	0.14117412306848368	not-binder
VDCDLSLL	HLA-B*45:01	0.07969361343421041	0.11632509725161458	not-binder
TPVFDLCR	HLA-B*45:01	9.227455402651685e-05	0.00010825565261701139	not-binder
PSDVLDCG	HLA-B*45:01	0.0005295376385766381	0.0010413778122676264	not-binder
TKKPTIFR	HLA-B*45:01	3.2373604770941086e-05	4.211247146745197e-05	not-binder
NQQKQHYT	HLA-B*45:01	0.0002322777114272867	0.00044466885218402843	not-binder
HSSCGSAA	HLA-B*45:01	0.0016712950999419717	0.0015464978748775113	not-binder
IKEVRALT	HLA-B*45:01	0.00202595647659507	0.002755465810244967	not-binder
LIDLTTPE	HLA-B*45:01	0.00016214228610351712	0.0002776819413197582	not-binder
IGIGRPQS	HLA-B*45:01	2.864213684983241e-06	4.856347820784203e-06	not-binder
AIANFQDY	HLA-B*45:01	1.837947274907492e-05	3.10024767227699e-05	not-binder
PLPQQVGA	HLA-B*45:01	8.055381169550999e-06	8.677668460869237e-06	not-binder
IFLLEENN	HLA-B*45:01	0.00011619495943622562	0.00023197206186561278	not-binder
MPLYIAMV	HLA-B*45:01	0.012200440631113451	0.0148025204090219	not-binder
AQTAAWRK	HLA-B*45:01	0.003563797521928791	0.0070550949373948705	not-binder
KWNDPNYL	HLA-B*45:01	8.85903105224628e-05	0.0001368160016809691	not-binder
KTDAALVD	HLA-B*45:01	8.160396100720391e-06	7.294702996536518e-06	not-binder
KKPMILTR	HLA-B*45:01	0.00013189098696419593	0.00019582072548838568	not-binder
ILAVKQAI	HLA-B*45:01	4.674069601220609e-05	4.9802239491936796e-05	not-binder
GFMEELKS	HLA-B*45:01	5.802286446390525e-05	0.00011603316768916505	not-binder
ASAEHAND	HLA-B*45:01	8.206245434294601e-06	1.2984671005219846e-05	not-binder
SILREVRE	HLA-B*45:01	1.6132752587716402e-07	1.6891888427354935e-07	not-binder
LAEALVLN	HLA-B*45:01	0.003914879100375401	0.0064557401897232716	not-binder
LINVRMKP	HLA-B*45:01	3.10722144480826e-07	3.082209317046075e-07	not-binder
IAKVAFTG	HLA-B*45:01	1.870973803869136e-05	2.8297191577828688e-05	not-binder
YERPQSGR	HLA-B*45:01	0.1329444757960438	0.12981174817391258	not-binder
PNIANAIA	HLA-B*45:01	0.00020285286645957968	0.0001576417595243792	not-binder
RSIREITD	HLA-B*45:01	3.3669292093918555e-06	5.288896283416638e-06	not-binder
NIATVEEQ	HLA-B*45:01	1.9741690229792273e-05	2.4172855749712155e-05	not-binder
APNKFLCT	HLA-B*45:01	3.8934694903547394e-05	4.9859575675745895e-05	not-binder
ANASRGQV	HLA-B*45:01	0.0005741210166924305	0.0008377730653746219	not-binder
NSNRLKEL	HLA-B*45:01	0.013357758509917338	0.015460157859356486	not-binder
LSPPYRPP	HLA-B*45:01	0.00011211192484488209	0.00021415073565775393	not-binder
FALERLGV	HLA-B*45:01	0.0013838102101230904	0.0022136976392163974	not-binder
IDGEEILI	HLA-B*45:01	0.11308401934802532	0.1052460595961726	not-binder
TRNLCRKL	HLA-B*45:01	0.00011989365692670617	0.0002222682364458586	not-binder
MHLWTLNN	HLA-B*45:01	0.00270914353807008	0.005362822718681429	not-binder
IGCMVTLR	HLA-B*45:01	0.0001845150941335305	0.0003549617108324193	not-binder
LARAIASS	HLA-B*45:01	9.479572234738498e-06	1.315994640926912e-05	not-binder
LSPMLRGG	HLA-B*45:01	3.699388933014182e-06	6.169128036117221e-06	not-binder
SSSVQTDI	HLA-B*45:01	0.0002464735135784241	0.000256812649793528	not-binder
PGVEEGWE	HLA-B*45:01	4.6566681914267384e-05	9.25026471998488e-05	not-binder
FVPGLAVE	HLA-B*45:01	5.0976732222376625e-05	9.921578063748773e-05	not-binder
IARLQANM	HLA-B*45:01	3.6485019421067524e-05	2.9660436676553984e-05	not-binder
KRSSMIQI	HLA-B*45:01	1.1794617249449857e-05	1.2343630837145378e-05	not-binder
GFTLLTLG	HLA-B*45:01	6.538597170551984e-05	0.00012942426994183386	not-binder
RRDLAVVV	HLA-B*45:01	0.001457372514778399	0.0014262292415499651	not-binder
ATLTPDNF	HLA-B*45:01	4.096926451211402e-05	7.481301859555613e-05	not-binder
FPNRDSSP	HLA-B*45:01	0.0010009453240408586	0.0013431937076527714	not-binder
GFAPGDQL	HLA-B*45:01	0.0005683501574118566	0.0007385327225554241	not-binder
LRCTEPED	HLA-B*45:01	7.418706971568101e-05	5.829752697277553e-05	not-binder
TISYEVTM	HLA-B*45:01	4.29955531797005e-06	4.0941311327795475e-06	not-binder
HSLWWICC	HLA-B*45:01	0.00011132281531445187	0.0001942945926685494	not-binder
IWETPLTV	HLA-B*45:01	0.016210247919480024	0.02466424985064399	not-binder
RFTRTGET	HLA-B*45:01	7.79872586061936e-06	1.542085193857344e-05	not-binder
PSLEVHPL	HLA-B*45:01	0.023530725002262897	0.04590923153775553	not-binder
LKFLWETY	HLA-B*45:01	0.0002793950394334388	0.00040976843625245535	not-binder
QNLILAPG	HLA-B*45:01	0.0011436814974388199	0.0020635359683674245	not-binder
ETDRPFLM	HLA-B*45:01	0.007806518336292356	0.008112525368402845	not-binder
ANRVLNKE	HLA-B*45:01	5.074153380206781e-05	9.893270729420947e-05	not-binder
TRETWNNV	HLA-B*45:01	0.00023590423652422032	0.00023192720723858804	not-binder
ASLDYEPA	HLA-B*45:01	0.000272028473904129	0.0004617947847449539	not-binder
PEHFFCAQ	HLA-B*45:01	0.11140478734887438	0.12237523174784512	not-binder
HVIKTKRE	HLA-B*45:01	3.444857616393221e-07	6.237345037535423e-07	not-binder
ERKLEYKI	HLA-B*45:01	0.00011663385030260542	0.00013784409535307703	not-binder
GYSATSTS	HLA-B*45:01	1.417267448476894e-06	2.532614547484172e-06	not-binder
RYHLVQPQ	HLA-B*45:01	3.824822482503265e-05	7.473694743338149e-05	not-binder
DQTPKSVP	HLA-B*45:01	0.0008048080392427437	0.00087478149254248	not-binder
RNRRFGLA	HLA-B*45:01	5.98401419296124e-06	9.384348000895326e-06	not-binder
EALNKVAS	HLA-B*45:01	0.0010828835315431107	0.0017741833282761907	not-binder
RAQMIEDY	HLA-B*45:01	0.00010615642190244384	0.0001425771824777385	not-binder
AWRNGIDT	HLA-B*45:01	2.2960570533570034e-05	4.535920590025361e-05	not-binder
TACVVEAF	HLA-B*45:01	0.0019674368469623006	0.002545670736053516	not-binder
VANKQDLR	HLA-B*45:01	0.00041227461714679386	0.0005548915325727843	not-binder
KQQHGHGG	HLA-B*45:01	1.761885890161352e-05	2.2897091550717356e-05	not-binder
LGAAALGD	HLA-B*45:01	3.31448475663354e-05	3.873486182762594e-05	not-binder
EVAQNVIR	HLA-B*45:01	0.0011750964863651348	0.001320428532010259	not-binder
EVTGGDIL	HLA-B*45:01	0.0002974764201216118	0.00043475724500057297	not-binder
SIAREIEL	HLA-B*45:01	0.004180541288403816	0.008280324974809126	not-binder
KPCLNGGT	HLA-B*45:01	3.7331777886340232e-06	6.608489905318468e-06	not-binder
GNNTLNTS	HLA-B*45:01	4.044861680368994e-05	7.956623739424274e-05	not-binder
ASDKIWEV	HLA-B*45:01	0.019864449836313726	0.03003815365031976	not-binder
QVGSWLSQ	HLA-B*45:01	1.6498459590730263e-06	2.9145323412964112e-06	not-binder
DMSFANCA	HLA-B*45:01	0.0009879846516923862	0.0014897330115757653	not-binder
PDMRTPEE	HLA-B*45:01	0.003870083786750911	0.004938339627511866	not-binder
AWIEDSEK	HLA-B*45:01	0.00022992736938611812	0.000412081581611684	not-binder
SNDFNRDL	HLA-B*45:01	0.005600642800345668	0.004199234878046631	not-binder
HEARQVLT	HLA-B*45:01	0.39764503836631776	0.31368795317828346	ambiguous
DTMLKAMF	HLA-B*45:01	0.00046828172542304756	0.0009157691672821373	not-binder
VVILDRFV	HLA-B*45:01	1.8167601641749798e-05	3.385044347785553e-05	not-binder
KAYTIFNK	HLA-B*45:01	0.000320096366797884	0.0006092791093606329	not-binder
TAEVSHCR	HLA-B*45:01	0.001322041750286118	0.0013154365573091577	not-binder
SSYAHAVM	HLA-B*45:01	0.003016068761439783	0.004384381548008368	not-binder
LTVANLNN	HLA-B*45:01	2.6653328505332752e-05	4.9438722551198855e-05	not-binder
SNNLKIKE	HLA-B*45:01	0.0001751360721113076	0.0003141577970333081	not-binder
GSPRPNEY	HLA-B*45:01	5.1688567754959444e-05	7.01221864769481e-05	not-binder
MSSQQVAR	HLA-B*45:01	0.0005983605512565049	0.0007897443892868568	not-binder
EATQQLSE	HLA-B*45:01	0.00031596938936502285	0.0004939514259447161	not-binder
GRALDVQL	HLA-B*45:01	0.00024288517984416558	0.0003127856229324951	not-binder
RMGKRVMA	HLA-B*45:01	6.233689228518635e-06	1.2312523534669091e-05	not-binder
VDVLHSDW	HLA-B*45:01	0.06733541051798966	0.11704253540775074	not-binder
QVGSYKLR	HLA-B*45:01	4.178073032020749e-06	6.465434852554252e-06	not-binder
TDHYMCCG	HLA-B*45:01	0.0004223433392780862	0.00039879616743663794	not-binder
TFDIDANG	HLA-B*45:01	0.0002806403322022269	0.0005511571058761478	not-binder
QVKVEYTS	HLA-B*45:01	5.385160228722763e-07	1.031579856940122e-06	not-binder
TSLQAKPA	HLA-B*45:01	0.0019483054253448095	0.002374047286596397	not-binder
TFIIPSDT	HLA-B*45:01	6.514064950020188e-07	9.090942813146464e-07	not-binder
NKSTLPPQ	HLA-B*45:01	0.0004973093545542539	0.000902792655864868	not-binder
EDIESATG	HLA-B*45:01	0.029125342323366964	0.04167592428203277	not-binder
IKSPDREP	HLA-B*45:01	0.0011977312482581936	0.002187706728017064	not-binder
REGVWIPV	HLA-B*45:01	0.7695276618003846	0.15471296972579426	binder
MGLAFLDI	HLA-B*45:01	0.00044149640584691954	0.0004783179994557869	not-binder
NINMGHLK	HLA-B*45:01	3.4380565592906365e-05	3.178379437934438e-05	not-binder
TEPRHVTP	HLA-B*45:01	0.35042818607762455	0.27726628264200637	not-binder
PRYLGGDN	HLA-B*45:01	4.370393460534361e-06	7.98108760560296e-06	not-binder
NDVFDTKH	HLA-B*45:01	0.00640844285080675	0.0061363930250037295	not-binder
VTRYYFNP	HLA-B*45:01	9.854688194943506e-06	1.8686206252659307e-05	not-binder
GMAAMAGI	HLA-B*45:01	0.0001365768281296198	0.000213719279678165	not-binder
LPDVAPCR	HLA-B*45:01	0.004675990125542739	0.0056676203561552806	not-binder
DFEAILVA	HLA-B*45:01	0.05112885555863613	0.09697013216162345	not-binder
IVQQMSNG	HLA-B*45:01	2.161685730812701e-05	4.300970688829117e-05	not-binder
SQLRRNFA	HLA-B*45:01	0.0005495746793258149	0.001074242801275019	not-binder
HQLAFQKQ	HLA-B*45:01	0.0005008678286685609	0.0004027234794399215	not-binder
TAQEMERF	HLA-B*45:01	0.0003010887988466493	0.00025038365983285276	not-binder
TLSSAIMG	HLA-B*45:01	4.46316367316399e-06	6.347150929674483e-06	not-binder
EFKNEKDG	HLA-B*45:01	0.006695328069749477	0.013372912464718823	not-binder
KRPVMIHR	HLA-B*45:01	2.423824734276714e-06	3.5564842445844533e-06	not-binder
GPFLSELK	HLA-B*45:01	6.895458432154555e-05	7.232703223563716e-05	not-binder
ILPAMVGH	HLA-B*45:01	5.209569264458432e-07	5.837395241226e-07	not-binder
IGVRHHYP	HLA-B*45:01	8.941088941583075e-06	1.0584730895837724e-05	not-binder
GLYLIYSQ	HLA-B*45:01	5.861547757049371e-07	1.078925620767756e-06	not-binder
ELAAFAAH	HLA-B*45:01	0.00010554246267424627	0.0001569081277080735	not-binder
QNGLPTMQ	HLA-B*45:01	0.0005419623622114677	0.0010167867668549337	not-binder
ERVVRIVS	HLA-B*45:01	2.941766756268116e-05	2.974907641398761e-05	not-binder
LLAYFVSL	HLA-B*45:01	0.00019481983849824192	0.00034135343428428765	not-binder
HGIRKILV	HLA-B*45:01	0.0017878586460824408	0.002689044275809877	not-binder
FFSNANNA	HLA-B*45:01	0.0010241291866926162	0.0020446042647143184	not-binder
LGNAVHTV	HLA-B*45:01	0.00944728898393805	0.009801887690334283	not-binder
RWSSLACN	HLA-B*45:01	5.459534368973395e-06	7.65420423025057e-06	not-binder
YPSVKEQK	HLA-B*45:01	0.0003101109308772774	0.00045369863205461025	not-binder
SEEARLTD	HLA-B*45:01	0.1367325563915074	0.17714870990240153	not-binder
VKNDYEKS	HLA-B*45:01	4.296523997395774e-05	5.479697887542954e-05	not-binder
GLPPKENA	HLA-B*45:01	4.99453575997736e-06	8.956494951539569e-06	not-binder
FDLMLSFE	HLA-B*45:01	0.014030654275120468	0.027850876010434965	not-binder
RKLSKKDP	HLA-B*45:01	0.0002914814797091868	0.0005071802863117821	not-binder
NGSETEQV	HLA-B*45:01	0.0014477393446213683	0.002741633314577049	not-binder
GDTGLIIF	HLA-B*45:01	0.015390915720490738	0.016386407869438135	not-binder
KDKTLNEG	HLA-B*45:01	0.020049625097453828	0.02501018939628193	not-binder
VHPRGLPG	HLA-B*45:01	0.00018316188472908835	0.0002416133234292679	not-binder
VMGGAALH	HLA-B*45:01	1.3879173556560938e-05	2.6011382830460748e-05	not-binder
GKWFVAGG	HLA-B*45:01	1.1963609928233865e-05	1.436246937980752e-05	not-binder
INTQMYNS	HLA-B*45:01	6.257422493286536e-05	0.00012371647664476059	not-binder
LHSMNIIH	HLA-B*45:01	0.0008519515033692943	0.001693555425639956	not-binder
TLILYVTD	HLA-B*45:01	3.249055888546919e-07	4.89674732032358e-07	not-binder
QYARVHDP	HLA-B*45:01	9.194995666064187e-05	0.00017353671805876207	not-binder
CRFCCKCC	HLA-B*45:01	0.0002569360971222068	0.0004583086752094517	not-binder
YHTTLVAR	HLA-B*45:01	0.0056620229535557344	0.010835743090246791	not-binder
IIPEADDV	HLA-B*45:01	1.4291557386769682e-05	1.853382170790124e-05	not-binder
GINIGISK	HLA-B*45:01	0.00022191650901959292	0.0004366278055679125	not-binder
TFNACDYD	HLA-B*45:01	5.163591403878343e-06	5.094983911372135e-06	not-binder
FWEHDKLL	HLA-B*45:01	0.0028612280393882196	0.0035056160197386257	not-binder
TEAFNQQD	HLA-B*45:01	0.1534104162827134	0.13975899944231313	not-binder
TRERAGFE	HLA-B*45:01	2.3778434479027055e-05	2.3097244964130763e-05	not-binder
GPSSDYVV	HLA-B*45:01	0.0036752803007518153	0.007019707194507426	not-binder
CYLFDSGA	HLA-B*45:01	8.777383575034325e-05	0.00017532891459403133	not-binder
YDHRDVRN	HLA-B*45:01	0.010011000195170183	0.019407566053591525	not-binder
NLLDARGA	HLA-B*45:01	0.0001291050002797004	0.00023508118228807162	not-binder
PEGWMALD	HLA-B*45:01	0.004419966135174036	0.004701602941218295	not-binder
CGQGDLVV	HLA-B*45:01	0.0037834470689631417	0.005076690593928755	not-binder
VFPLLPEP	HLA-B*45:01	0.0006925591801621777	0.0011471745848010686	not-binder
ELGNLDSK	HLA-B*45:01	0.0008771177130256546	0.0008915404325803234	not-binder
NKASYSSY	HLA-B*45:01	0.0036648620615473164	0.007052871760741904	not-binder
LPPPRSTT	HLA-B*45:01	0.0007225743637125186	0.0008639919860512086	not-binder
DGPAAYPI	HLA-B*45:01	0.0004799235984719985	0.0005011877841710536	not-binder
EEYHYMAQ	HLA-B*45:01	0.14350560549646615	0.11799964858533304	not-binder
LESLELEL	HLA-B*45:01	0.20970993638038635	0.1172530902669655	not-binder
VLQEARNK	HLA-B*45:01	1.0619877348116979e-05	1.0652231961078928e-05	not-binder
LDKFHSVP	HLA-B*45:01	0.08562050370965153	0.09138618541752076	not-binder
AVITQAEV	HLA-B*45:01	1.2370032837258349e-05	1.5478841605921838e-05	not-binder
RFGLSLVR	HLA-B*45:01	9.652346438997484e-05	0.00017024266534790598	not-binder
EGIDICQL	HLA-B*45:01	0.003271454949845065	0.004235506664312169	not-binder
GRSAIPKQ	HLA-B*45:01	5.316035979774369e-06	6.014091957610742e-06	not-binder
SGTEATMS	HLA-B*45:01	5.65466704376405e-05	0.00010725908441319647	not-binder
RSNLHALR	HLA-B*45:01	3.127347873430608e-05	5.040554591283092e-05	not-binder
HPRLARGE	HLA-B*45:01	5.6949754676785534e-05	6.834960279308016e-05	not-binder
QLTEADIR	HLA-B*45:01	0.004090814050114489	0.00813062324100626	not-binder
AQAMMARG	HLA-B*45:01	0.0001964508537639631	0.00023996785460409566	not-binder
QAGRQPGI	HLA-B*45:01	0.0015657230794019483	0.0022805839852244924	not-binder
IEIRNDLV	HLA-B*45:01	0.5416841685771943	0.2523359304438597	ambiguous
ELEKGSRG	HLA-B*45:01	0.0010015292977846538	0.0012724571652619541	not-binder
NHGEEPTP	HLA-B*45:01	0.0019311905803022001	0.0020821102659848412	not-binder
AFIFETQD	HLA-B*45:01	2.4247886319272995e-06	2.661303461654845e-06	not-binder
QPEYSLTV	HLA-B*45:01	0.00652954623203641	0.008017675976602249	not-binder
ADTRSAGQ	HLA-B*45:01	0.0006342923126794631	0.0011915002401149581	not-binder
AIILLIIG	HLA-B*45:01	1.9079101768681995e-06	3.2781046816585723e-06	not-binder
ANGLEAAL	HLA-B*45:01	0.004068435454973951	0.005538967263539179	not-binder
EEYQTFKL	HLA-B*45:01	0.8247747898101807	0.13875545456226437	binder
MGVRVMDT	HLA-B*45:01	0.00011191432559524151	0.0001871867547862216	not-binder
WNTANMFT	HLA-B*45:01	3.578899462062246e-05	6.378207445557436e-05	not-binder
HLGEQLII	HLA-B*45:01	3.054111873552756e-05	3.391184757565569e-05	not-binder
DPDVARLA	HLA-B*45:01	0.18736040564253925	0.2505447669232006	not-binder
VIDSVAFD	HLA-B*45:01	1.6775160929682897e-05	1.4371427751489835e-05	not-binder
GDLGTPKS	HLA-B*45:01	0.003617790759744821	0.005221353779763911	not-binder
KEQIVVDE	HLA-B*45:01	0.17341574877500535	0.13174770770144198	not-binder
VVLCDAAP	HLA-B*45:01	0.00028724359804073175	0.00045085432212558087	not-binder
VLLNHGYR	HLA-B*45:01	1.0398220876717267e-05	1.543660733560708e-05	not-binder
FLKTELDS	HLA-B*45:01	2.686099562249565e-05	5.364515422973717e-05	not-binder
AGKSTLFN	HLA-B*45:01	3.676043518368033e-05	6.809534509107104e-05	not-binder
YFMQRKVD	HLA-B*45:01	5.522971779202781e-07	7.609368137770856e-07	not-binder
FTAGAAYA	HLA-B*45:01	0.0001419472823158685	0.00015676138556326914	not-binder
PGAAGPGK	HLA-B*45:01	0.001689272924622287	0.003313291379152577	not-binder
EIIKRAPF	HLA-B*45:01	7.689328842630517e-06	9.649759983522932e-06	not-binder
QERVWNVC	HLA-B*45:01	0.3208585466258228	0.3065653073498033	not-binder
RVKYLGPF	HLA-B*45:01	4.988748909084962e-07	7.885613625204536e-07	not-binder
IDRVVFTT	HLA-B*45:01	0.024641744952197085	0.025258534317129624	not-binder
SEDLVLED	HLA-B*45:01	0.12387192510068416	0.15503592563251492	not-binder
SPTPSLSP	HLA-B*45:01	0.009974515015710495	0.013398455632410598	not-binder
KCDTVNRV	HLA-B*45:01	0.00908703760796925	0.01605679638156021	not-binder
EEGDSCVE	HLA-B*45:01	0.1453890807926655	0.08921950506770936	not-binder
ERPIDLPF	HLA-B*45:01	0.0001977306738126572	0.00018286742984738834	not-binder
KIVYSNLY	HLA-B*45:01	4.2786738659840335e-06	7.356614314950354e-06	not-binder
QRIDSRFN	HLA-B*45:01	1.831877046925001e-05	8.8416058002209e-06	not-binder
KQDITIAT	HLA-B*45:01	0.00020274313455956872	0.0001814527427925593	not-binder
NYDASVYS	HLA-B*45:01	0.0012835380957109343	0.0025525855242277975	not-binder
TEIEMSEQ	HLA-B*45:01	0.20528301894664763	0.17480624275159354	not-binder
ARFGENPP	HLA-B*45:01	0.00021793430159959825	0.0002111414805276948	not-binder
KLLIYTCH	HLA-B*45:01	3.1803924206569303e-07	5.964091787034756e-07	not-binder
HKLKEKEK	HLA-B*45:01	0.00252619883638161	0.004536681796244495	not-binder
VLGGAPGI	HLA-B*45:01	5.3947681675481365e-05	4.739227917224184e-05	not-binder
VSDLMQFK	HLA-B*45:01	5.116421489219647e-05	3.289918700636002e-05	not-binder
DKVGASEA	HLA-B*45:01	0.007309982553124428	0.008403533788148143	not-binder
ELGYPLIQ	HLA-B*45:01	6.109877587618939e-05	0.00011649826358690971	not-binder
AVKPPSSA	HLA-B*45:01	0.00126923353800521	0.002349683076514348	not-binder
VMATTHYP	HLA-B*45:01	1.636684508525832e-05	2.634588856145159e-05	not-binder
SIISEGKI	HLA-B*45:01	0.0001881258603418062	0.000361447818233858	not-binder
FEHNMLMR	HLA-B*45:01	0.09246752533945254	0.11592273619110324	not-binder
IALGYHLD	HLA-B*45:01	8.226904160011373e-05	0.0001568940858839476	not-binder
DSTLAGRL	HLA-B*45:01	0.0013831549115081998	0.002051599017319627	not-binder
TSTLPLIN	HLA-B*45:01	2.8396316157497382e-05	4.710626848053875e-05	not-binder
AAQIKFGF	HLA-B*45:01	0.0003229679467272817	0.0004609849768359285	not-binder
YPLFFQED	HLA-B*45:01	0.0001567515457510993	0.000241960300817131	not-binder
IIDTPPVL	HLA-B*45:01	0.012357624005380785	0.018481575926014487	not-binder
YNIAGITP	HLA-B*45:01	0.0015733409621589089	0.002941201416261729	not-binder
STLAHEIA	HLA-B*45:01	7.177251354733017e-05	6.242186443822679e-05	not-binder
IIPNDQGE	HLA-B*45:01	3.5353404276294853e-07	6.860764696363035e-07	not-binder
NALELDDS	HLA-B*45:01	0.0009204799913933748	0.0017039144362635187	not-binder
TKVTITED	HLA-B*45:01	0.00043173555560827026	0.0008302253630128832	not-binder
GEVTDVVE	HLA-B*45:01	0.1700508028268814	0.11984088597560956	not-binder
NSTEFNPK	HLA-B*45:01	0.009611792670220373	0.018748722129246588	not-binder
DEDVNVRD	HLA-B*45:01	0.11869568315669313	0.11194944507043543	not-binder
AAKLVLAG	HLA-B*45:01	9.959182710006509e-05	0.00015845143114821226	not-binder
NRLVAAQE	HLA-B*45:01	5.196205617039595e-05	9.216104105945717e-05	not-binder
ESDRHGDG	HLA-B*45:01	0.0017867316568113579	0.0021978544418801535	not-binder
APSGLSRL	HLA-B*45:01	0.010696551272650368	0.020765283029745674	not-binder
VSLSVADL	HLA-B*45:01	0.0004535507685432094	0.0004240236896667924	not-binder
HTHFTAEV	HLA-B*45:01	0.0005533939069714222	0.0008006947462443224	not-binder
SPPPSEPA	HLA-B*45:01	0.007812295434632688	0.010366762700703698	not-binder
VEQGLIPL	HLA-B*45:01	0.43563365638256074	0.209123948973404	ambiguous
YFLAYCIA	HLA-B*45:01	8.660563968202473e-05	0.00016347770306048183	not-binder
LLGPLLFL	HLA-B*45:01	6.583369035979558e-05	6.793046647487e-05	not-binder
LHTHAHVL	HLA-B*45:01	0.003673693790915422	0.0042776302697818775	not-binder
ENYVDTIV	HLA-B*45:01	0.008296854667764818	0.012095960569135936	not-binder
VALQTLKE	HLA-B*45:01	4.622741309958656e-05	6.842471091454035e-05	not-binder
RPVTHQDF	HLA-B*45:01	7.981234675753512e-05	0.00013569976707620808	not-binder
VENTLFED	HLA-B*45:01	0.12218238189816474	0.08473815359278893	not-binder
YVSKYAWE	HLA-B*45:01	5.07022810278543e-07	9.72034193201712e-07	not-binder
QDPKKTPE	HLA-B*45:01	0.006292813479267778	0.007273630015367783	not-binder
CKACGSTE	HLA-B*45:01	7.954093423450104e-05	0.000148674001637227	not-binder
NEISDSSI	HLA-B*45:01	0.5173049733042717	0.3586137132480279	ambiguous
DKARRVIN	HLA-B*45:01	7.890178786942731e-05	0.00015211947590820218	not-binder
GVACTVLL	HLA-B*45:01	0.00020422939165882782	0.00022441977280615415	not-binder
ELLRFVYS	HLA-B*45:01	0.0006918316365694839	0.0013697949296675772	not-binder
FPGHMTKG	HLA-B*45:01	0.00026211515191717496	0.00036052433783325343	not-binder
LNYADYCI	HLA-B*45:01	0.0016127521685120882	0.002459274501494072	not-binder
VLLGKYNK	HLA-B*45:01	8.20892638131454e-06	1.4662184710413456e-05	not-binder
PDVAAAHP	HLA-B*45:01	0.01533081077504903	0.007762695946919331	not-binder
QKETLPRD	HLA-B*45:01	0.00030708620478208103	0.0002795641425821808	not-binder
YSEISTSL	HLA-B*45:01	0.06345078145859588	0.09042733118323999	not-binder
STDPVGPA	HLA-B*45:01	0.01791447112263995	0.029106291048863163	not-binder
GLGDGLNR	HLA-B*45:01	7.30808089912216e-05	0.00011460670530399786	not-binder
IRLPKFGF	HLA-B*45:01	3.881890955739209e-05	6.176222311671778e-05	not-binder
YWQELTRV	HLA-B*45:01	0.009770119047863091	0.0194986792214577	not-binder
TDERADVQ	HLA-B*45:01	0.05563740031793714	0.054003285660720164	not-binder
MEAPARWG	HLA-B*45:01	0.4338241571560502	0.35455084448358404	ambiguous
IGRGQREL	HLA-B*45:01	0.0006817844604019129	0.001016484447795963	not-binder
APVNFDAL	HLA-B*45:01	0.013215130783339645	0.025587714942793174	not-binder
VTSLIMKH	HLA-B*45:01	6.778455758649215e-06	1.1464153942378707e-05	not-binder
KLNESVSC	HLA-B*45:01	8.911330767986669e-05	0.00016762557674955637	not-binder
TRPHYSPL	HLA-B*45:01	5.384509936448012e-05	6.366919532037996e-05	not-binder
YVSIKASK	HLA-B*45:01	4.226859330898857e-06	5.304465832762415e-06	not-binder
EIETPILI	HLA-B*45:01	0.019383256830042227	0.02574837972109737	not-binder
GAGDQGIM	HLA-B*45:01	1.649293660836264e-05	1.500457248622898e-05	not-binder
LSRDKEQI	HLA-B*45:01	0.001661804170569043	0.0024579286052912094	not-binder
GVVGSWVG	HLA-B*45:01	1.5188923134701326e-05	1.30272011574204e-05	not-binder
LVEEALRA	HLA-B*45:01	0.003506865208146337	0.004964891208741162	not-binder
ITFTKNKG	HLA-B*45:01	1.7141478622309317e-06	2.717548381969834e-06	not-binder
TLKFYFTD	HLA-B*45:01	5.17267818622713e-07	5.675195343483779e-07	not-binder
GTGSVRTI	HLA-B*45:01	0.0002365513015735843	0.0004095733809055729	not-binder
FLPGSLID	HLA-B*45:01	6.405478643473766e-06	1.0967397508543192e-05	not-binder
RYPVDVDG	HLA-B*45:01	1.676143447281375e-06	3.1365263195190027e-06	not-binder
AAGFTVTS	HLA-B*45:01	1.4422556367765793e-05	2.7570276951283333e-05	not-binder
ARVLSRPG	HLA-B*45:01	6.713186314755148e-06	1.0174356130701822e-05	not-binder
GLAGMIVA	HLA-B*45:01	2.3926757830849964e-05	2.7595675918496072e-05	not-binder
VRRERMGH	HLA-B*45:01	4.648053123570972e-08	3.5523623315789556e-08	not-binder
QFQPRTVF	HLA-B*45:01	0.0002486129096268996	0.0004401583630750461	not-binder
LEQVIIAL	HLA-B*45:01	0.49296016097068784	0.1428501821525572	ambiguous
YDSLAPLV	HLA-B*45:01	0.26621026918292046	0.21574789792211643	not-binder
GVNEISSN	HLA-B*45:01	1.1980976639036633e-05	2.3390708698795027e-05	not-binder
ISYPIALD	HLA-B*45:01	2.993141484797235e-05	3.976881442166092e-05	not-binder
LFVGALKA	HLA-B*45:01	0.0005908308928643691	0.0011662456509088884	not-binder
TYLCAGAI	HLA-B*45:01	1.729617374621739e-05	1.2429603344814757e-05	not-binder
RDCPNLET	HLA-B*45:01	0.004882376245222986	0.0051951597166855394	not-binder
DIEEPNKV	HLA-B*45:01	0.026610111328773202	0.048599028762035514	not-binder
IAMLKYGM	HLA-B*45:01	5.96715472582332e-05	5.539445969616804e-05	not-binder
QVGVIGTP	HLA-B*45:01	0.0006063013814127771	0.0010664076095451133	not-binder
GIKAIFGL	HLA-B*45:01	4.83086697997237e-05	4.4924069802965775e-05	not-binder
QNMTQDEL	HLA-B*45:01	0.0019047068080908502	0.002803257654350237	not-binder
RDVKDLLS	HLA-B*45:01	0.06693887591245584	0.07270396579631211	not-binder
AKRQEAQA	HLA-B*45:01	0.0005452784306726244	0.000566508575905328	not-binder
ERGFSLVD	HLA-B*45:01	0.0005156151779829088	0.0009947159624679664	not-binder
KAPFSDEY	HLA-B*45:01	8.108982233352435e-05	0.00010849753175086136	not-binder
ETAAGGRL	HLA-B*45:01	0.001615449602017069	0.0023219038508475614	not-binder
LPINGAFV	HLA-B*45:01	0.001521163363577216	0.0016774772726115329	not-binder
SERRILGY	HLA-B*45:01	0.1361253526993096	0.1972671800707482	not-binder
KDQELTLF	HLA-B*45:01	0.05293167307972908	0.08009017801672264	not-binder
KHVKECAQ	HLA-B*45:01	5.433727288095547e-05	6.408552062483219e-05	not-binder
IHDKLYQC	HLA-B*45:01	0.0021045978495749297	0.0026654808198221113	not-binder
TQIITLQV	HLA-B*45:01	0.00400146238389425	0.004435998690889989	not-binder
VYPWTQRF	HLA-B*45:01	2.804583444246944e-05	5.2226511223192005e-05	not-binder
KGYNVKTG	HLA-B*45:01	2.0937370117866327e-05	3.368649069290711e-05	not-binder
GALKQVIT	HLA-B*45:01	7.621405095115108e-06	1.377621223266342e-05	not-binder
WTHPSQSQ	HLA-B*45:01	1.7574326651378925e-07	3.1296337707120655e-07	not-binder
YFLQRRPS	HLA-B*45:01	0.00017476165993347598	0.00034949321857650996	not-binder
EEIIEKLG	HLA-B*45:01	0.37853215374052523	0.21151455648635875	not-binder
KVQMFLTR	HLA-B*45:01	1.4166922260772096e-05	2.497561231733559e-05	not-binder
LVMRLRQH	HLA-B*45:01	8.030006418391356e-06	1.6035193327038993e-05	not-binder
MCHGLNVH	HLA-B*45:01	0.006233132722785228	0.011902125691480076	not-binder
IMGLFLLF	HLA-B*45:01	0.00023864364893597668	0.00045606852216020056	not-binder
SGHTGGVA	HLA-B*45:01	0.004835019221694381	0.007874714849786964	not-binder
RGTYSVIS	HLA-B*45:01	5.445372856582463e-06	9.952432091975024e-06	not-binder
LLERASRV	HLA-B*45:01	0.0005894839382563077	0.0008694084456865532	not-binder
TAQSIGDQ	HLA-B*45:01	0.00014554672117322032	0.00017551796122228572	not-binder
AGDRSHVE	HLA-B*45:01	1.760298316639819e-05	2.316760597368913e-05	not-binder
DLSAFLKA	HLA-B*45:01	0.00024782716391200663	0.0003667072651560255	not-binder
MKRSDIIQ	HLA-B*45:01	0.0006653547656696901	0.0013210230669220618	not-binder
VINAAAAA	HLA-B*45:01	0.00019563286491575127	0.0003537544173803262	not-binder
DNFVLPEL	HLA-B*45:01	0.01228215848095715	0.00814423439605441	not-binder
TLLPGMFV	HLA-B*45:01	3.809023839949077e-05	4.904477523858351e-05	not-binder
IFKHPDSP	HLA-B*45:01	4.222983832669058e-05	6.534241646669586e-05	not-binder
GQMNEPPG	HLA-B*45:01	0.00021308044732677446	0.0002115520921739306	not-binder
YSTLDYAA	HLA-B*45:01	0.00033936272389427645	0.00042382806380360726	not-binder
YRDLFYKT	HLA-B*45:01	2.0561912278505012e-05	1.3804113033832206e-05	not-binder
EMHQILSE	HLA-B*45:01	0.00251829051660053	0.005021889268545103	not-binder
SVRALFGT	HLA-B*45:01	9.672277994320772e-07	1.5358971372875642e-06	not-binder
GLWLRIMN	HLA-B*45:01	1.3221758471626544e-06	2.6268756207304485e-06	not-binder
TLSPNIVT	HLA-B*45:01	1.4842728782582526e-05	1.7809019015156886e-05	not-binder
IHTGDKPY	HLA-B*45:01	0.00019232152878601028	0.00018670933703564334	not-binder
GATEEEMG	HLA-B*45:01	8.751346459253545e-06	1.2488270343864358e-05	not-binder
HIDAGKTT	HLA-B*45:01	0.00014372097467507672	0.00021940640701532485	not-binder
CHPVASVI	HLA-B*45:01	0.004365372675783874	0.007177873622599574	not-binder
NPAIDIGQ	HLA-B*45:01	0.00010415285104315996	0.00013038972320467078	not-binder
MMTRLQEM	HLA-B*45:01	0.0015607362613081933	0.002028882948247902	not-binder
WGLRLDRR	HLA-B*45:01	3.0275354764697227e-05	5.951433610386893e-05	not-binder
RALAAVLR	HLA-B*45:01	3.1729063516650057e-05	3.1143010502260455e-05	not-binder
FTAHTLGM	HLA-B*45:01	0.00010554462567385347	0.0001358615687312674	not-binder
ESKEEITK	HLA-B*45:01	0.062043566142278905	0.05318198712527947	not-binder
QRTLMMRG	HLA-B*45:01	6.824085198875451e-06	8.147813522813701e-06	not-binder
AQRLIDQD	HLA-B*45:01	0.0004476653215533588	0.0005326976080899482	not-binder
FAYPLMLL	HLA-B*45:01	0.004562490964121935	0.008280313672306859	not-binder
SEESLVDS	HLA-B*45:01	0.201104177813977	0.2535291389945172	not-binder
FHPWRKGP	HLA-B*45:01	4.579142287525761e-05	5.903977188583565e-05	not-binder
YLVKYLAT	HLA-B*45:01	1.9237939778617152e-05	3.836144209168385e-05	not-binder
IMPLLFFS	HLA-B*45:01	3.3925594487005384e-05	6.710877438437961e-05	not-binder
VKAGMKVI	HLA-B*45:01	0.00039218915864935866	0.0006683410793486928	not-binder
EEDTEDID	HLA-B*45:01	0.12298530797706916	0.13602046469943196	not-binder
RTIHLDCD	HLA-B*45:01	4.934220520169674e-06	6.662121276715577e-06	not-binder
YYVIDGFL	HLA-B*45:01	9.821482787941704e-06	1.6539050070957694e-05	not-binder
AHVDDTRF	HLA-B*45:01	0.00014100991377290483	0.00022693574700432103	not-binder
MSRFIIEN	HLA-B*45:01	0.00021536262546021368	0.0004253879537519645	not-binder
LPVAVLFI	HLA-B*45:01	0.001076317014030792	0.0012264268001246604	not-binder
LFAREPKP	HLA-B*45:01	0.00040936357589597126	0.0008108197366316228	not-binder
SDYAANVE	HLA-B*45:01	0.007648671107745031	0.007759803797651804	not-binder
SDARNKDC	HLA-B*45:01	0.014813292113831266	0.020712280603077296	not-binder
VAAVREVG	HLA-B*45:01	2.0113355748543893e-05	3.782467361159984e-05	not-binder
EEALARVL	HLA-B*45:01	0.9144732356071472	0.035088452929549055	binder
LSHQLKQH	HLA-B*45:01	1.897149340014427e-05	3.2728053415899344e-05	not-binder
APLNRCVR	HLA-B*45:01	9.902637544305648e-05	9.926343763713224e-05	not-binder
LVISSLIL	HLA-B*45:01	0.000336578375724856	0.00043433931950800263	not-binder
EFDSSDRG	HLA-B*45:01	0.002126087086382178	0.004201203408374751	not-binder
SQRFYQLT	HLA-B*45:01	4.2605131757511574e-05	6.492260707762481e-05	not-binder
VDENTVFE	HLA-B*45:01	0.012130209658062085	0.011320312199401166	not-binder
ILTFDGDI	HLA-B*45:01	1.4086936719098776e-05	2.691984117841944e-05	not-binder
RAIDVVLL	HLA-B*45:01	0.0059963769149220525	0.01079151721025119	not-binder
DPDALIGV	HLA-B*45:01	0.04383792635053396	0.026130015978589702	not-binder
GLAEAVER	HLA-B*45:01	0.00015427073273315272	0.0002738548294636393	not-binder
TFDKTGTR	HLA-B*45:01	0.0003487156719644502	0.0006739369720808368	not-binder
SFDRGYIS	HLA-B*45:01	0.00024044653389132254	0.0004776806209306782	not-binder
YLRSLQRV	HLA-B*45:01	2.1138357744199254e-05	3.719307352234366e-05	not-binder
YNRFKHHM	HLA-B*45:01	2.2196315562361678e-05	1.8080469795479587e-05	not-binder
CEDTVFGN	HLA-B*45:01	0.22719317575392778	0.20860950423285932	not-binder
LESVEEDK	HLA-B*45:01	0.22265603993728292	0.15071088163688304	not-binder
ADGKQVNR	HLA-B*45:01	0.04749815544209923	0.059578803213513144	not-binder
ILRIRLND	HLA-B*45:01	7.14242305669896e-07	1.0034024793300002e-06	not-binder
GPYGDHTG	HLA-B*45:01	7.558189442886664e-05	8.316152061112838e-05	not-binder
AFFDLVAD	HLA-B*45:01	1.5118443554036631e-05	2.007719978710248e-05	not-binder
EAVSITHP	HLA-B*45:01	0.003053071457361778	0.0025257522067284907	not-binder
ENVDYVAD	HLA-B*45:01	0.0018911303957551695	0.0031212502114289814	not-binder
RLNGFKKA	HLA-B*45:01	2.929296494613709e-06	4.420612138129813e-06	not-binder
AFLATHRG	HLA-B*45:01	5.148140865929296e-06	9.848843022222954e-06	not-binder
DLADVLIR	HLA-B*45:01	0.00013531558784052322	0.00021752925752172996	not-binder
REHGPQEL	HLA-B*45:01	0.4735365599393845	0.22162217396877879	ambiguous
VKEKFWVQ	HLA-B*45:01	0.00021363472266244798	0.00042184776541551557	not-binder
TQFANGAA	HLA-B*45:01	0.007169928104849533	0.011152768867568478	not-binder
AHMHLAGA	HLA-B*45:01	0.0013785336224877653	0.0025700562163955554	not-binder
DGTISPDD	HLA-B*45:01	0.0006266533021452858	0.0007579732243002476	not-binder
LTDIIGME	HLA-B*45:01	0.00017870652254714514	0.00014710669001237573	not-binder
VLHIDLPE	HLA-B*45:01	2.419397715223148e-05	4.554580147019361e-05	not-binder
ESDLERVK	HLA-B*45:01	0.02299077017523814	0.01909376034614257	not-binder
IDEIHMLM	HLA-B*45:01	0.16759550757706165	0.17091877270160188	not-binder
TNKNLSKV	HLA-B*45:01	0.006679393307786085	0.010891034139067486	not-binder
SSSTNPAT	HLA-B*45:01	1.192197147462798e-05	1.1786217333260567e-05	not-binder
IPSAKSGE	HLA-B*45:01	1.626460585313954e-05	1.9479492132234742e-05	not-binder
TPILLPIN	HLA-B*45:01	0.00042424952851991546	0.0006782581999759617	not-binder
TIKPKLGL	HLA-B*45:01	0.00019884238917198746	0.0002770114327272701	not-binder
GITNVDPV	HLA-B*45:01	9.791186885195202e-05	0.00017911916530316869	not-binder
LEYLDQRL	HLA-B*45:01	0.15864204904064536	0.1849506594944087	not-binder
VANSIMEV	HLA-B*45:01	0.005411946154112002	0.0074231586423212275	not-binder
NGAGDSSE	HLA-B*45:01	9.435784982727568e-05	0.0001835196163686243	not-binder
DRVRAALD	HLA-B*45:01	0.00014206249707058305	0.00021507665773384067	not-binder
EQGKHKEL	HLA-B*45:01	0.04081479496016982	0.04605072995383884	not-binder
AVTWLERQ	HLA-B*45:01	8.240862952924033e-07	1.1154438105225747e-06	not-binder
VTQNDVKR	HLA-B*45:01	6.654790101947582e-05	6.537796256745167e-05	not-binder
DNRLAHRR	HLA-B*45:01	0.0006071985334788699	0.0008835914434546371	not-binder
KNHEDVYE	HLA-B*45:01	0.0001348622528417387	0.000262001904458133	not-binder
LPQSDQQG	HLA-B*45:01	3.488158967043709e-05	6.589250658740623e-05	not-binder
YWDEDKQC	HLA-B*45:01	0.016839223254227063	0.03350587557330645	not-binder
RKKPILYE	HLA-B*45:01	1.062959118485196e-05	1.9605399881355326e-05	not-binder
VSEEVSES	HLA-B*45:01	0.0068489653331113235	0.01094171850356241	not-binder
ETAGLAAS	HLA-B*45:01	0.00030716512359683527	0.0004338974022281978	not-binder
DREFVLEN	HLA-B*45:01	0.0027453612463432366	0.004429673114789603	not-binder
KAKAPAPV	HLA-B*45:01	0.000878546159947291	0.0009841832504369477	not-binder
LIYYQDEE	HLA-B*45:01	0.00015011087986782634	0.00029874634093821886	not-binder
TEAGGSYT	HLA-B*45:01	0.6878197610378265	0.21620290659287814	binder
GTTLVAET	HLA-B*45:01	6.2444184449894635e-06	5.264307860036814e-06	not-binder
HFGEMNIK	HLA-B*45:01	0.0002243657876533689	0.00028620459129778827	not-binder
PRGGSLAP	HLA-B*45:01	0.00042335194879399295	0.000835457826394462	not-binder
DNFNDCIT	HLA-B*45:01	0.00017899816580211337	0.0002941853179174269	not-binder
RVHSAGLL	HLA-B*45:01	0.0004169319806578642	0.0008062558953340527	not-binder
CMEQNLYQ	HLA-B*45:01	0.008024887264807035	0.01590168584271904	not-binder
RINTLGER	HLA-B*45:01	7.762973506046933e-05	0.00014847264008632688	not-binder
DASMRDFA	HLA-B*45:01	0.00040325047630176416	0.0007226681294143413	not-binder
PLASPADR	HLA-B*45:01	2.9099636566631838e-05	4.961984368847623e-05	not-binder
NLTIILIA	HLA-B*45:01	6.310671634537356e-05	0.000116470053409214	not-binder
FATSGLKT	HLA-B*45:01	0.00012325014907776932	0.00024128002046776002	not-binder
VLIFSEHF	HLA-B*45:01	5.975362352472757e-06	9.778250399397674e-06	not-binder
FSPKKKME	HLA-B*45:01	1.8075043167542757e-06	3.0733051695616378e-06	not-binder
TLIQVDFG	HLA-B*45:01	5.900130833946804e-06	1.130140554750965e-05	not-binder
KLTGAQEW	HLA-B*45:01	2.8655069956329272e-05	5.568271378607726e-05	not-binder
RACVVQRP	HLA-B*45:01	2.1075128279335333e-05	2.6066382563073902e-05	not-binder
MFVNLACA	HLA-B*45:01	0.0027059376625402365	0.005046707239725893	not-binder
DLFNRFGS	HLA-B*45:01	1.8576298532890593e-06	3.614172645629166e-06	not-binder
[truncated: 16,751 more rows]
