# Supplementary material for: Peptidome Surveillance Across Evolving SARS-CoV-2 Lineages Reveals HLA Binding Conservation in Nucleocapsid Among Variants With Most Potential for T-Cell Epitope Loss in Spike
Source: Front Immunol. 2022 Jun 23;13:918928. doi: 10.3389/fimmu.2022.918928 (PMC9260595; doi:10.3389/fimmu.2022.918928)
Supplement: Supplementary file 4 [file DataSheet_4.zip › cnn_results/HLA-B37_01_predictionsCNN.csv]

peptide	allele	prediction	prediction_std	classification
AAEDDEDDDVDTKK	HLA-B*37:01	0.2307622966123745	0.2622416987129673	not-binder
AAGPPISEGK	HLA-B*37:01	0.001607607584520565	0.0024078568984490104	not-binder
AALEDTLAETEAR	HLA-B*37:01	0.0017374075431803248	0.001802106020651683	not-binder
AAPATRAAL	HLA-B*37:01	0.09589184648357332	0.10886033080490551	not-binder
AAPEGKRSL	HLA-B*37:01	0.042765943982522	0.05103351599630767	not-binder
ADALTYGF	HLA-B*37:01	0.36153910458087923	0.29494160705451716	ambiguous
ADAVTHARF	HLA-B*37:01	0.8439783453941345	0.2575973132553709	binder
ADELVAEF	HLA-B*37:01	0.5056997239589691	0.20787735446685257	ambiguous
ADELVSEF	HLA-B*37:01	0.5190028816461563	0.27015289615949845	ambiguous
ADFEAHNI	HLA-B*37:01	0.802867317199707	0.12669252457524743	binder
ADFHRVEGL	HLA-B*37:01	0.9900754928588867	0.009806149841236882	binder
ADFLVYEF	HLA-B*37:01	0.5213769812136888	0.3167294536129678	ambiguous
ADFYVRVF	HLA-B*37:01	0.4507037729024887	0.2759550091818815	ambiguous
ADGVHLLGF	HLA-B*37:01	0.8671837568283081	0.18566134715960916	binder
ADGVHNTL	HLA-B*37:01	0.9852060198783874	0.014826140490912394	binder
ADHIGQGF	HLA-B*37:01	0.7838322788476944	0.30779289177847635	binder
ADHIHSVEM	HLA-B*37:01	0.9659741401672364	0.03880190857939066	binder
ADHIRSIHV	HLA-B*37:01	0.8950971484184265	0.06430370410017315	binder
ADHTAPLL	HLA-B*37:01	0.568707787245512	0.28546975836366584	ambiguous
ADHYSQQM	HLA-B*37:01	0.36014994606375694	0.26251340740792894	not-binder
ADIVATGF	HLA-B*37:01	0.6625341802835465	0.2991263538817046	binder
ADKGHYKF	HLA-B*37:01	0.8432862877845764	0.1857807172414563	binder
ADKIHSSF	HLA-B*37:01	0.9794835329055787	0.018726829337939215	binder
ADKLIYVF	HLA-B*37:01	0.6715990960597992	0.1864425650077842	binder
ADKVRTMLV	HLA-B*37:01	0.7377322435379028	0.2498408398605429	binder
ADLAHVLSL	HLA-B*37:01	0.9927645206451416	0.003223342065190061	binder
ADLARRLGL	HLA-B*37:01	0.9724416851997375	0.017412147939267125	binder
ADLERAQAM	HLA-B*37:01	0.9771795272827148	0.026509082801189406	binder
ADLERFFNF	HLA-B*37:01	0.986819589138031	0.012440153349877364	binder
ADLIHHDL	HLA-B*37:01	0.974303662776947	0.04607568823084878	binder
ADLINNLGTIAK	HLA-B*37:01	0.0383287556382129	0.04618692636709176	not-binder
ADLIRHVYF	HLA-B*37:01	0.9892868995666504	0.009895345018531045	binder
ADLKRHVEF	HLA-B*37:01	0.9725377321243286	0.03530274239946858	binder
ADLLKRAF	HLA-B*37:01	0.8020372867584229	0.15604991150364508	binder
ADLLRARNM	HLA-B*37:01	0.7182326599955559	0.3117668389736087	binder
ADLPARGF	HLA-B*37:01	0.8015016436576843	0.11892104978559732	binder
ADLPRNIML	HLA-B*37:01	0.9701451897621155	0.0219578012343795	binder
ADLRAVNI	HLA-B*37:01	0.8914313316345215	0.10649813992743738	binder
ADLRHKEAL	HLA-B*37:01	0.9003110527992249	0.12383756242692481	binder
ADLSRAVSL	HLA-B*37:01	0.9953736543655396	0.00311252579676658	binder
ADLTRVETF	HLA-B*37:01	0.9943247556686401	0.006500289038787954	binder
ADLVHFLF	HLA-B*37:01	0.7252923011779785	0.211953863345284	binder
ADLVNAHVV	HLA-B*37:01	0.9318950176239014	0.06132328932892171	binder
ADMAKRERF	HLA-B*37:01	0.7077577218413353	0.33850771444782085	binder
ADMKIRLF	HLA-B*37:01	0.8526920557022095	0.08823674724834293	binder
ADMPRVFVF	HLA-B*37:01	0.9947616696357727	0.001981703209520808	binder
ADMVKQFF	HLA-B*37:01	0.703574039041996	0.34241097969657003	binder
ADNISHGL	HLA-B*37:01	0.9554200172424316	0.06647866101157211	binder
ADNPGPMVVF	HLA-B*37:01	0.5030646085739136	0.22926698619694505	ambiguous
ADNQVMHF	HLA-B*37:01	0.7948228597640992	0.20603432514779427	binder
ADNRHYTF	HLA-B*37:01	0.834431940317154	0.23909931378889224	binder
ADQIVTKL	HLA-B*37:01	0.9854097723960876	0.006750940732676701	binder
ADQKRFSAL	HLA-B*37:01	0.9639507889747619	0.041085034414744995	binder
ADQLHAAV	HLA-B*37:01	0.9423166751861572	0.03844770943699094	binder
ADQLKEYLF	HLA-B*37:01	0.7866214513778687	0.19309071393828536	binder
ADQMRMLNF	HLA-B*37:01	0.9109620690345764	0.08189590598201373	binder
ADQVIASF	HLA-B*37:01	0.3958872057497501	0.26599319734423305	ambiguous
ADSATRLL	HLA-B*37:01	0.7615900754928588	0.17884734809068314	binder
ADSAVSSF	HLA-B*37:01	0.27407743856310846	0.2711545110375104	not-binder
ADSIHSTL	HLA-B*37:01	0.9926197290420532	0.0025622148098123692	binder
ADSKSVHF	HLA-B*37:01	0.934434175491333	0.07214969843590432	binder
ADSKTVKL	HLA-B*37:01	0.9470701098442078	0.051292634991919	binder
ADSKVLLF	HLA-B*37:01	0.5579899787902832	0.19599996960923	ambiguous
ADSLHRGLI	HLA-B*37:01	0.6056562423706054	0.2927684560061733	ambiguous
ADSLHRLGL	HLA-B*37:01	0.935730767250061	0.10529948807737269	binder
ADSLINSF	HLA-B*37:01	0.7293172597885131	0.10161510614575946	binder
ADSLRHFKV	HLA-B*37:01	0.725640419125557	0.2935135459317356	binder
ADSLTYDI	HLA-B*37:01	0.23191780112683774	0.236163791943736	not-binder
ADSLVTGI	HLA-B*37:01	0.5726673424243927	0.1879066954353096	ambiguous
ADSNAREF	HLA-B*37:01	0.8572619915008545	0.11744433942174522	binder
ADSPRTSVF	HLA-B*37:01	0.996333658695221	0.002538190606791887	binder
ADSPSQNL	HLA-B*37:01	0.7524719834327698	0.12577745195966453	binder
ADSRIVKM	HLA-B*37:01	0.8615841209888458	0.20635682043767556	binder
ADSTPAHF	HLA-B*37:01	0.6917515814304351	0.2427269474061913	binder
ADSVGHHL	HLA-B*37:01	0.9624173045158386	0.02203829258586618	binder
ADSVVVLL	HLA-B*37:01	0.5213059276342392	0.23901087082252326	ambiguous
ADTGRIHRF	HLA-B*37:01	0.8535078763961792	0.14616434993888833	binder
ADTLAFEM	HLA-B*37:01	0.41053030351176856	0.24458702098343374	ambiguous
ADTTHTSL	HLA-B*37:01	0.8838187217712402	0.14813173672027458	binder
ADTVSSKL	HLA-B*37:01	0.8650826930999755	0.06614455149782765	binder
ADVKHVFRL	HLA-B*37:01	0.7748637557029724	0.35426902776092195	binder
ADVVISAF	HLA-B*37:01	0.4302194446325302	0.22400199435204926	ambiguous
ADWFKASF	HLA-B*37:01	0.4621445049182512	0.38095391984452504	ambiguous
ADYASKNL	HLA-B*37:01	0.6833638429641724	0.26458079128688955	binder
ADYIAPLF	HLA-B*37:01	0.3564836306497455	0.3149931668364137	ambiguous
ADYKRSSSL	HLA-B*37:01	0.940566611289978	0.1086270559115276	binder
ADYLAHES	HLA-B*37:01	0.0713571453365148	0.10739322096636818	not-binder
ADYLSSHL	HLA-B*37:01	0.8226313591003418	0.17089241859079973	binder
ADYLVPILA	HLA-B*37:01	0.2261432647705078	0.303079265993464	not-binder
AEAFVRAF	HLA-B*37:01	0.8584465980529785	0.1438248008039092	binder
AEAHARIHL	HLA-B*37:01	0.8782776236534119	0.21900828715377424	binder
AEALRTSGL	HLA-B*37:01	0.8227905333042145	0.31535947955181104	binder
AEALVPLL	HLA-B*37:01	0.6305455684661865	0.2660662062605291	ambiguous
AEAPHLVQV	HLA-B*37:01	0.9893921852111817	0.011666864613856647	binder
AEAVKTVF	HLA-B*37:01	0.9164859414100647	0.1521642563559042	binder
AEERRKYTL	HLA-B*37:01	0.8213849872350693	0.3395198662271786	binder
AEEVARLWGI	HLA-B*37:01	0.36824334412813187	0.2229190467182341	not-binder
AEFVWHKL	HLA-B*37:01	0.7966814160346984	0.18008360734936232	binder
AEGLRNENL	HLA-B*37:01	0.8289917707443237	0.2712086351454667	binder
AEIRHEVSV	HLA-B*37:01	0.9816896080970764	0.01573693601897151	binder
AEIRVHTV	HLA-B*37:01	0.9873858571052552	0.011222025382904906	binder
AEKAYHEQL	HLA-B*37:01	0.9085829854011536	0.1476018860273009	binder
AEKKVVKI	HLA-B*37:01	0.9638982057571411	0.05080867746112434	binder
AEKRWDRV	HLA-B*37:01	0.23506097886711358	0.19905742442427032	not-binder
AELERNVAL	HLA-B*37:01	0.9866942763328552	0.02594979370461065	binder
AELIRAFGL	HLA-B*37:01	0.941245150566101	0.10093615579349452	binder
AELKGRSEAL	HLA-B*37:01	0.7787693496793509	0.3777131746602423	binder
AELLRHKFF	HLA-B*37:01	0.9335245370864869	0.10654279445970141	binder
AELQRAESL	HLA-B*37:01	0.974307405948639	0.04834683580033586	binder
AELQRKESL	HLA-B*37:01	0.9788778066635132	0.03379351306105319	binder
AELRRHLQF	HLA-B*37:01	0.9885851979255676	0.01202572511592607	binder
AELRRMQEM	HLA-B*37:01	0.9811374306678772	0.021348537062008614	binder
AELRRNGTL	HLA-B*37:01	0.8587425887584687	0.2440832463988895	binder
AELVRHQRI	HLA-B*37:01	0.971528172492981	0.02650167876771415	binder
AEMDARTILL	HLA-B*37:01	0.749213308095932	0.21316053722177733	binder
AEMVHTGL	HLA-B*37:01	0.6952161490917206	0.25489094161049386	binder
AEMYVAKF	HLA-B*37:01	0.7238130569458008	0.29968032427363156	binder
AENISHGL	HLA-B*37:01	0.8767391383647919	0.22312154381611315	binder
AENPGKYNIL	HLA-B*37:01	0.8046610981225968	0.3393184681804525	binder
AEPAHFYLF	HLA-B*37:01	0.9420295596122742	0.05871819994867679	binder
AEPGPRPAL	HLA-B*37:01	0.9901909589767456	0.008973083789903639	binder
AEPIKQAF	HLA-B*37:01	0.8566073477268219	0.2707651978131882	binder
AEPKAKDPF	HLA-B*37:01	0.6273345838766545	0.35686600684984504	ambiguous
AEQERQHNYL	HLA-B*37:01	0.8254455029964447	0.2464009549371635	binder
AEQKVEYTL	HLA-B*37:01	0.9307276487350464	0.10989113338226329	binder
AEQLPRLQAF	HLA-B*37:01	0.8707903742790222	0.18318720810380779	binder
AEQLREKAGQL	HLA-B*37:01	0.7825667262077332	0.2611155545390592	binder
AEQMHKTGF	HLA-B*37:01	0.986310851573944	0.016654871948411178	binder
AEQMRKIAL	HLA-B*37:01	0.9284114718437195	0.1314621044069647	binder
AEQQITEVF	HLA-B*37:01	0.8816170811653137	0.18803527517816637	binder
AEQRGENALKD	HLA-B*37:01	0.03702108843717724	0.037927425227950895	not-binder
AEQVIAGF	HLA-B*37:01	0.6990406692028046	0.1748900381891374	binder
AEQWRSAQL	HLA-B*37:01	0.866471529006958	0.14764425163175746	binder
AEQYVSAF	HLA-B*37:01	0.4924617409706116	0.26209154885057395	ambiguous
AESIHTGL	HLA-B*37:01	0.7749529242515564	0.19296609831934305	binder
AESIRTGKL	HLA-B*37:01	0.9391014575958252	0.07333215168614345	binder
AESKIKSF	HLA-B*37:01	0.9877460598945618	0.012977136017561215	binder
AESKVVLV	HLA-B*37:01	0.7054877996444702	0.21429933482464922	binder
AESLKTKF	HLA-B*37:01	0.9332688212394714	0.10848375066065909	binder
AESLRYKL	HLA-B*37:01	0.9069667339324952	0.0969178464528851	binder
AESLVRNL	HLA-B*37:01	0.9026626110076904	0.14063961136680483	binder
AESPERVLL	HLA-B*37:01	0.8813080430030823	0.2000990173565394	binder
AESVVPARM	HLA-B*37:01	0.7020653367042542	0.20187537965477792	binder
AESYHQHF	HLA-B*37:01	0.8630711615085602	0.2604528868181776	binder
AETAVQLF	HLA-B*37:01	0.5878945529460907	0.25523030096723043	ambiguous
AETLHFLL	HLA-B*37:01	0.8817244648933411	0.07892643778427376	binder
AEVERVKNM	HLA-B*37:01	0.9857484936714173	0.01570263371309133	binder
AEVEVKKF	HLA-B*37:01	0.9969025492668152	0.0014816534820354863	binder
AEVIKNRF	HLA-B*37:01	0.9001782298088074	0.1561047004947758	binder
AEVPHSTGV	HLA-B*37:01	0.8055087238550186	0.3563230497713345	binder
AEYGAEAL	HLA-B*37:01	0.4497075453400612	0.2313642784162456	ambiguous
AEYIQKNV	HLA-B*37:01	0.8384562373161316	0.24499698070463566	binder
AEYIRTEML	HLA-B*37:01	0.8240371257066726	0.33604160416960194	binder
AEYLHWLL	HLA-B*37:01	0.9212527394294738	0.0821508436455303	binder
AEYLREKL	HLA-B*37:01	0.9738222479820251	0.02600582411471785	binder
AEYPAVKF	HLA-B*37:01	0.9524057269096374	0.07120659989526977	binder
AGLQFPVGR	HLA-B*37:01	0.020607821393059566	0.03340570070722141	not-binder
AGPSHVAAM	HLA-B*37:01	0.13825030153357148	0.2311765887843351	not-binder
AKMANYAKF	HLA-B*37:01	0.0026985793723724783	0.002324746169318182	not-binder
ALAVRGSD	HLA-B*37:01	1.4324459568726412e-06	1.7067427637151642e-06	not-binder
ALEAANGELEVK	HLA-B*37:01	0.02003586297214497	0.022475179157772782	not-binder
APIIAVTR	HLA-B*37:01	0.0018403059299544112	0.0033803794784073894	not-binder
APILIATDVASR	HLA-B*37:01	0.00014356014806087559	0.00028147202926997176	not-binder
APSIHGGSGGR	HLA-B*37:01	0.07581221605942119	0.094957928382731	not-binder
AQPDHSYNL	HLA-B*37:01	0.49601710252463815	0.3867701784345457	ambiguous
AQYDELAR	HLA-B*37:01	0.08014934393868316	0.14952173724977733	not-binder
AQYDELARK	HLA-B*37:01	0.010469139695487684	0.01574253462257202	not-binder
AQYEDIANR	HLA-B*37:01	0.16566750593483448	0.11571875733130361	not-binder
ARFEELNADLFR	HLA-B*37:01	0.004601867094811496	0.003781122526058458	not-binder
ASLENSLR	HLA-B*37:01	0.00017800358286308439	0.00021649140937816822	not-binder
ASPTPHAAF	HLA-B*37:01	0.23597825195549832	0.28923079973416016	not-binder
ATGFGAVGAGATAE	HLA-B*37:01	0.0024879621094441974	0.0040371282491086565	not-binder
ATNQMGSSF	HLA-B*37:01	0.006053173264535872	0.008663114025049943	not-binder
CEVTRVKAV	HLA-B*37:01	0.9638583421707153	0.020481992537956233	binder
DAGTIAGLNVLR	HLA-B*37:01	0.01377580114635748	0.023832316572040504	not-binder
DGYNYTLSK	HLA-B*37:01	0.0010840376609849045	0.0016380371350974631	not-binder
DHLDLKAP	HLA-B*37:01	0.00036310536263357563	0.0003243483699283658	not-binder
DIISDTSGDFRK	HLA-B*37:01	0.004394806317509392	0.00607059025055912	not-binder
DKVSVTFQF	HLA-B*37:01	0.19170652711763977	0.31487702737130396	not-binder
DLARAQAV	HLA-B*37:01	0.006133587430576881	0.008927842754404886	not-binder
DLRKVEAL	HLA-B*37:01	0.0355519729820827	0.0524113457824109	not-binder
DRIPSKHF	HLA-B*37:01	0.23095792690292	0.36895258568945594	not-binder
DSLDHVTSDAV	HLA-B*37:01	0.007925845991121606	0.006209233988594756	not-binder
DSLSVNEFK	HLA-B*37:01	0.0056223395414690455	0.010096073544318466	not-binder
DSPSVWAAVPGK	HLA-B*37:01	5.2823153123426894e-05	6.801149218629008e-05	not-binder
DSYVGDEAQSK	HLA-B*37:01	0.0024287883039505686	0.0028374526085200437	not-binder
DTIPRTQI	HLA-B*37:01	0.2582440688274801	0.3167946176540668	not-binder
DTIRLEIIS	HLA-B*37:01	0.002420767802805421	0.0034872565322644506	not-binder
DVGSLDEK	HLA-B*37:01	0.00918810865841806	0.008591699928540928	not-binder
DVNAAIATIK	HLA-B*37:01	0.0020005525381748155	0.003695149039023488	not-binder
DYSVTANSK	HLA-B*37:01	0.0006557819293902867	0.0008088033670398632	not-binder
EAQSRALQL	HLA-B*37:01	0.4906564772129059	0.26427582645956743	ambiguous
EDLIHEIAF	HLA-B*37:01	0.791926047205925	0.3779674387961797	binder
EDLQRALAL	HLA-B*37:01	0.9896087408065796	0.01366763704386654	binder
EDSQRPGAHLTVK	HLA-B*37:01	0.008418040032847785	0.013936193699431143	not-binder
EELKRVASF	HLA-B*37:01	0.9885153651237488	0.0180366586773709	binder
EESGKPGAHVTVK	HLA-B*37:01	0.07529175579547882	0.10074389886857232	not-binder
EGLELPEDEEEK	HLA-B*37:01	0.13799537383019925	0.13481789435041241	not-binder
EIIDLVLDR	HLA-B*37:01	0.005761173745361248	0.011232946672359419	not-binder
EITALAPSTMK	HLA-B*37:01	0.0002787214577438135	0.00027933292929453203	not-binder
EKSTDFVF	HLA-B*37:01	0.01358501017675735	0.01886687034729467	not-binder
ELEEIVQPIISK	HLA-B*37:01	0.0006288924579166633	0.0010945144617580357	not-binder
ELISNASDALDK	HLA-B*37:01	0.0022945384897525402	0.002789109779912801	not-binder
ELSGKNTI	HLA-B*37:01	0.011689806805861735	0.021440826401131315	not-binder
ENQKLNSF	HLA-B*37:01	0.29770812834613025	0.2607432370521507	not-binder
ERARPPPPPPPP	HLA-B*37:01	0.08759133823234606	0.13632743503862554	not-binder
ERDLLKKF	HLA-B*37:01	0.47463172525167463	0.282484846931395	ambiguous
ESYSVYVYK	HLA-B*37:01	0.09549111321975942	0.1320906879211835	not-binder
ETMQSLNDR	HLA-B*37:01	0.00041786612955654336	0.0005955884514656573	not-binder
ETQITQIEHE	HLA-B*37:01	0.000602280187965043	0.0008474535244252113	not-binder
EVREHVKLL	HLA-B*37:01	0.002895884633738177	0.0027053135715537683	not-binder
EYQELMNVK	HLA-B*37:01	0.0010198675527135492	0.0009391109591793878	not-binder
FDDIVHSF	HLA-B*37:01	0.9146939396858216	0.14630123478887985	binder
FDHAVSKF	HLA-B*37:01	0.9497527956962586	0.04872685112606635	binder
FDHPHIVKL	HLA-B*37:01	0.9914246082305909	0.0042500870336238715	binder
FDRERIELF	HLA-B*37:01	0.5315773912705481	0.312685090693461	ambiguous
FDSLSQML	HLA-B*37:01	0.381156013160944	0.23870430869916984	ambiguous
FEDENFILK	HLA-B*37:01	0.20986215947195888	0.14725394596503683	not-binder
FEDETVRKF	HLA-B*37:01	0.9978991150856018	0.0011526919781532636	binder
FEQIKKERF	HLA-B*37:01	0.9512667298316956	0.08406767093210436	binder
FESIIHEF	HLA-B*37:01	0.996239960193634	0.003999339454699905	binder
FESLASQF	HLA-B*37:01	0.6941432476043701	0.2235668186559445	binder
FESLSEAF	HLA-B*37:01	0.5781885623931885	0.3459411809911468	ambiguous
FESVIHEF	HLA-B*37:01	0.9972400784492492	0.002646721931167324	binder
FESVVEYF	HLA-B*37:01	0.4518631935119629	0.29168172911208057	ambiguous
FETLQAQAGK	HLA-B*37:01	0.04411827830481343	0.0810305934068345	not-binder
FKDPNAPK	HLA-B*37:01	0.008841808547731488	0.010107431981252798	not-binder
FLIPNASQAESK	HLA-B*37:01	0.0018501037988807312	0.0028351608553657814	not-binder
FLQQPRPLM	HLA-B*37:01	0.008928488392848521	0.014919642917797392	not-binder
FSDEIRHNL	HLA-B*37:01	0.6047997848596424	0.32942888243350754	ambiguous
GAGSDTLVRYF	HLA-B*37:01	0.019536806899122895	0.026971520438777336	not-binder
GDHLSPGV	HLA-B*37:01	0.27342510744929316	0.3161339679433029	not-binder
GDHVKKVSF	HLA-B*37:01	0.9642394542694092	0.042082016849768956	binder
GDILVQQF	HLA-B*37:01	0.8645991683006287	0.20580114838452523	binder
GDLGIEIPAEK	HLA-B*37:01	0.003383020176261198	0.003096155109118188	not-binder
GDLGRVKHL	HLA-B*37:01	0.8497820377349854	0.11118386247472567	binder
GDLIRYIVL	HLA-B*37:01	0.7554418236017227	0.31187857812308856	binder
GDLKHITKL	HLA-B*37:01	0.9697305083274841	0.022366600479947197	binder
GDMRRLIGF	HLA-B*37:01	0.7818339079618454	0.3501089900483071	binder
GDNRVHEF	HLA-B*37:01	0.9752902507781982	0.025034880633212454	binder
GDSVKASKF	HLA-B*37:01	0.6117319375276565	0.28288246451884946	ambiguous
GDTLRVFKM	HLA-B*37:01	0.7009787440299988	0.23135124611863805	binder
GDTLVTGF	HLA-B*37:01	0.5420808076858521	0.18493362305957453	ambiguous
GDTQVVVF	HLA-B*37:01	0.1686215978115797	0.21081244851555556	not-binder
GDYLKELF	HLA-B*37:01	0.850899076461792	0.07741100849938651	binder
GDYLRVWRV	HLA-B*37:01	0.6501951813697815	0.34547123105616734	ambiguous
GDYSRPLHI	HLA-B*37:01	0.8402704477310181	0.07949413541732503	binder
GEAARAAGF	HLA-B*37:01	0.9041357159614563	0.18117482077208003	binder
GEDPYPHKF	HLA-B*37:01	0.98702552318573	0.018725135466598604	binder
GELQRKIGL	HLA-B*37:01	0.9078071475028991	0.17962894022121384	binder
GEQEDRPGL	HLA-B*37:01	0.736436864733696	0.33419572682498766	binder
GESITHAL	HLA-B*37:01	0.9409729838371277	0.10879742799039127	binder
GEYVVAKL	HLA-B*37:01	0.7861663281917572	0.2301816102494222	binder
GFAFVQYVNER	HLA-B*37:01	3.6702265852317505e-05	4.4947956177857766e-05	not-binder
GGGGGGLGSGGSIR	HLA-B*37:01	0.7512935683131218	0.3328959712593732	binder
GGGGGLGSGGSIR	HLA-B*37:01	0.635864756256342	0.32784747424227345	ambiguous
GGGWDHISV	HLA-B*37:01	0.053681242125458085	0.0652962004779708	not-binder
GGNFGFGDSR	HLA-B*37:01	0.0047077806561901525	0.0057125748371753965	not-binder
GILAADESTGSIAK	HLA-B*37:01	0.005365358801532239	0.006794300772605273	not-binder
GLGSGGSIRSS	HLA-B*37:01	0.004245768324881283	0.005404477899901934	not-binder
GLTSVINQK	HLA-B*37:01	0.00011247695734937225	0.0001477667659245928	not-binder
GNPTVEVDLFTSK	HLA-B*37:01	5.829441556812753e-05	5.282636399113658e-05	not-binder
GREAVLAAL	HLA-B*37:01	0.03846597839146852	0.043717835591563066	not-binder
GSDMRTERF	HLA-B*37:01	0.23256427352644096	0.3095465309645828	not-binder
GSGSGWSSSRGPY	HLA-B*37:01	0.416551784024341	0.43308568756892124	ambiguous
GSGTAEVELKK	HLA-B*37:01	0.0008509376067195263	0.0011676786620105906	not-binder
GTLDPVEK	HLA-B*37:01	0.0014844714077185018	0.002620662437096663	not-binder
GVSVSSAR	HLA-B*37:01	0.00021468414116014855	0.0004262608161394122	not-binder
GVVDSEDIPLNLSR	HLA-B*37:01	0.0010800822426972445	0.0012106403964014566	not-binder
GVWTYDDATKTF	HLA-B*37:01	0.0054507764987647535	0.004656849751710053	not-binder
GYERPFAQI	HLA-B*37:01	0.08840031695272046	0.1730617226416928	not-binder
GYISPYFINTSK	HLA-B*37:01	0.00014507621705759922	0.00019093880228962913	not-binder
GYSFTTTAER	HLA-B*37:01	0.001546221412900195	0.0019392195881560602	not-binder
HAAEYGAEALE	HLA-B*37:01	8.595256860772695e-05	9.695599147961122e-05	not-binder
HDAARTGFL	HLA-B*37:01	0.800397253036499	0.2583165649716123	binder
HDDIVTEF	HLA-B*37:01	0.8027803897857666	0.3003440822889152	binder
HDFFRNDFL	HLA-B*37:01	0.7985639870166779	0.20577863079614794	binder
HDFGHLSVF	HLA-B*37:01	0.9823527336120605	0.013136801030871417	binder
HDFHHMNF	HLA-B*37:01	0.9299075484275818	0.08238160980196144	binder
HDFLKYDF	HLA-B*37:01	0.9016563653945923	0.10293418544599314	binder
HDFLVKVKV	HLA-B*37:01	0.9217935085296631	0.06960541432729676	binder
HDFPQFYPL	HLA-B*37:01	0.8227891206741333	0.20952557908542171	binder
HDFQAPYL	HLA-B*37:01	0.6624705910682678	0.15470147496214806	binder
HDFSVQNF	HLA-B*37:01	0.858656132221222	0.16468474497563534	binder
HDFTSQIF	HLA-B*37:01	0.7240572452545166	0.2007699645435228	binder
HDGITVAV	HLA-B*37:01	0.8275500297546386	0.12079534290475888	binder
HDGLTVHL	HLA-B*37:01	0.9077213168144226	0.13960378580721955	binder
HDGLTVHLV	HLA-B*37:01	0.8514061093330383	0.19766822970710438	binder
HDHQIRVGV	HLA-B*37:01	0.9133200287818909	0.10289951852351102	binder
HDIETTHGV	HLA-B*37:01	0.9545223712921143	0.03797541993987202	binder
HDILHLVEL	HLA-B*37:01	0.9945520281791687	0.005650146122203144	binder
HDILIRKF	HLA-B*37:01	0.9821665644645691	0.014040834322916484	binder
HDKLSHYL	HLA-B*37:01	0.8765454530715943	0.21196735805604225	binder
HDLERARLL	HLA-B*37:01	0.8965144991874695	0.08605322598452302	binder
HDLKRKMIL	HLA-B*37:01	0.8450893998146057	0.09398947481826844	binder
HDLLKYEF	HLA-B*37:01	0.9493870258331298	0.05263156988707	binder
HDLLMSQVM	HLA-B*37:01	0.6375138968229294	0.3249692587291687	ambiguous
HDLLVHKA	HLA-B*37:01	0.8579860925674438	0.19083386857621973	binder
HDLMHFNTL	HLA-B*37:01	0.9727779984474182	0.023402946446863464	binder
HDLPHYVAL	HLA-B*37:01	0.9962614297866821	0.002863614507593743	binder
HDLTKWDLF	HLA-B*37:01	0.9196027994155884	0.05914524084140466	binder
HDLWHIIKF	HLA-B*37:01	0.9431476712226867	0.03076339143464582	binder
HDMEVYSF	HLA-B*37:01	0.7574717223644256	0.24611276248229827	binder
HDMVSPAVF	HLA-B*37:01	0.9151794075965881	0.09860725487058297	binder
HDNIVKVF	HLA-B*37:01	0.9887643933296204	0.007337451276340531	binder
HDNPVFEM	HLA-B*37:01	0.9394415974617004	0.08042435343893149	binder
HDQAVQAL	HLA-B*37:01	0.8894451498985291	0.11934709793018841	binder
HDQQVARM	HLA-B*37:01	0.47881896793842316	0.2751867759871437	ambiguous
HDRIRPHNL	HLA-B*37:01	0.4616259686648846	0.3996306055878032	ambiguous
HDSAVTSV	HLA-B*37:01	0.6765666306018829	0.3377605654578332	binder
HDSPVKAV	HLA-B*37:01	0.9782432675361633	0.0137358563635755	binder
HDSRAVKF	HLA-B*37:01	0.8722030043601989	0.14960041842466418	binder
HDSSTVEV	HLA-B*37:01	0.47460089027881625	0.3635824885486042	ambiguous
HDSVVSMF	HLA-B*37:01	0.6281534865498543	0.3270987846405815	ambiguous
HDSYGNQF	HLA-B*37:01	0.45429902002215383	0.38646910894327513	ambiguous
HDVLKLEF	HLA-B*37:01	0.918344521522522	0.06194307059024842	binder
HDVLSFLTF	HLA-B*37:01	0.8315051615238189	0.2831327612157215	binder
HDVPHQPF	HLA-B*37:01	0.694042083621025	0.34366669235209185	binder
HDYEVAQM	HLA-B*37:01	0.6315630912780762	0.29549996535102996	ambiguous
HDYGHLSV	HLA-B*37:01	0.8239733040332794	0.22150035437874102	binder
HDYYTTEF	HLA-B*37:01	0.3376695577055216	0.336761679038794	ambiguous
HEAERNIAL	HLA-B*37:01	0.9822658419609069	0.033296422499572396	binder
HEFLRLSQV	HLA-B*37:01	0.9879467129707337	0.011707505812177162	binder
HEGHVYGF	HLA-B*37:01	0.8990083813667298	0.0724708272479477	binder
HEGLHNGF	HLA-B*37:01	0.9739686250686646	0.023916259256116963	binder
HEHFVTSL	HLA-B*37:01	0.8633363842964172	0.1340782394755731	binder
HEHIHSCQF	HLA-B*37:01	0.9257847905158997	0.11413030727344915	binder
HEHQANLL	HLA-B*37:01	0.6733450531959534	0.07663114215267683	binder
HEHQVMLM	HLA-B*37:01	0.550311827659607	0.27958357977682985	ambiguous
HEHYWETI	HLA-B*37:01	0.5016332134604454	0.3517962080478973	ambiguous
HEIGHSLGL	HLA-B*37:01	0.9792020320892334	0.021385659824522656	binder
HELLKENGF	HLA-B*37:01	0.9828442096710205	0.018541476367536284	binder
HELQRFYSL	HLA-B*37:01	0.9986169099807739	0.0014563344105632853	binder
HEMEKAFAF	HLA-B*37:01	0.995469081401825	0.005209072195842364	binder
HENDAIHKI	HLA-B*37:01	0.9948772549629211	0.008185757032306404	binder
HEPEPHILLF	HLA-B*37:01	0.7434864640235901	0.22334842855033304	binder
HEQLRAVIV	HLA-B*37:01	0.966646957397461	0.021721022920301997	binder
HEQVVERL	HLA-B*37:01	0.9835814833641052	0.010285400938963794	binder
HESAVTGL	HLA-B*37:01	0.712013590335846	0.1792084268661846	binder
HESPAVKLM	HLA-B*37:01	0.9737117409706115	0.012838059387945964	binder
HGLIRKYGL	HLA-B*37:01	0.4255104484036565	0.369338641324507	ambiguous
HIYYITGETK	HLA-B*37:01	0.0008772812734150648	0.0013021418198194761	not-binder
HKPPGSSEPITVKF	HLA-B*37:01	0.0019660177445985027	0.002079765790008208	not-binder
HLPETKFSEL	HLA-B*37:01	0.1256599144078791	0.17309202117605377	not-binder
HLQLAIRNDEELNK	HLA-B*37:01	2.9902600465447905e-05	2.7499576318213508e-05	not-binder
HLRENGIVH	HLA-B*37:01	4.892970289844811e-05	7.762715510240203e-05	not-binder
HLSPDGQYVPR	HLA-B*37:01	0.00013263262608234072	0.00011386394867946095	not-binder
HQPTAIIAK	HLA-B*37:01	0.003805010888027027	0.005817342878419689	not-binder
HSPLHSTGV	HLA-B*37:01	0.03255409176344983	0.03942848459944008	not-binder
IAKNRKDIENQ	HLA-B*37:01	0.00038658024311075676	0.0007489236057237041	not-binder
IAPTGHSL	HLA-B*37:01	0.06339129130356014	0.07051091471815943	not-binder
IDAIHQLGF	HLA-B*37:01	0.969539487361908	0.02972199997521415	binder
IDFLTKQM	HLA-B*37:01	0.9127837538719177	0.044123516633748805	binder
IDHSVTGF	HLA-B*37:01	0.7389355003833771	0.25658371642212285	binder
IDHVKGDSF	HLA-B*37:01	0.8501968801021575	0.22824821626464814	binder
IDKVVQEF	HLA-B*37:01	0.9620939493179321	0.05147017562423636	binder
IDLKRGFGF	HLA-B*37:01	0.8734391808509827	0.09833559493372422	binder
IDLLRVIHV	HLA-B*37:01	0.6551424218341708	0.3671815303556908	ambiguous
IDLPRYAVL	HLA-B*37:01	0.9373080253601074	0.061965009465350336	binder
IDMKRALMM	HLA-B*37:01	0.450492924451828	0.273669592243933	ambiguous
IDNNPKVKF	HLA-B*37:01	0.8553042054176331	0.25428395096391937	binder
IDSIHHLL	HLA-B*37:01	0.9937867164611817	0.004158121009489387	binder
IDSIIQRL	HLA-B*37:01	0.9595150947570801	0.038796882447827925	binder
IDSKVKGM	HLA-B*37:01	0.7756495356559754	0.14571990372364496	binder
IDSLKESF	HLA-B*37:01	0.8603639841079712	0.1281349583162392	binder
IDSLRALGV	HLA-B*37:01	0.9395779371261597	0.033892835933539936	binder
IDTIEIITDR	HLA-B*37:01	0.18952701456624937	0.2333360239087289	not-binder
IDYIVHPL	HLA-B*37:01	0.9110596656799317	0.0748794636571988	binder
IEDNPHPRL	HLA-B*37:01	0.9882221937179565	0.005544992979642089	binder
IEDVIHKF	HLA-B*37:01	0.9984010815620422	0.0015023357924002	binder
IEEELGSK	HLA-B*37:01	0.07202143911272288	0.03484959093073784	not-binder
IEHITHSL	HLA-B*37:01	0.9931981444358826	0.0066368502809443005	binder
IEHPHTDVV	HLA-B*37:01	0.8675333261489868	0.14116738497672335	binder
IEISRNEAL	HLA-B*37:01	0.9189918756484985	0.07904503067430048	binder
IEMPCHHLF	HLA-B*37:01	0.9248270034790039	0.04527318781311875	binder
IEPPERMEF	HLA-B*37:01	0.8898385763168335	0.08275984954342167	binder
IERPTYTNL	HLA-B*37:01	0.630092179775238	0.25568799694753397	binder
IESLAHAL	HLA-B*37:01	0.9768892765045166	0.009202217016127277	binder
IESLVKKL	HLA-B*37:01	0.9530062317848206	0.04242994965197443	binder
IETIVAAM	HLA-B*37:01	0.4817555915564299	0.31631795498264054	ambiguous
IEYIRQGSL	HLA-B*37:01	0.9613142728805542	0.049670708134259854	binder
IGAEVYHNLK	HLA-B*37:01	0.001063446890569253	0.0014341077310194756	not-binder
IGDEDVGR	HLA-B*37:01	0.011200621281386703	0.01371988286650386	not-binder
IGGIGTVPVGR	HLA-B*37:01	0.007832379802130163	0.012952900120044816	not-binder
IHIVFTAHVF	HLA-B*37:01	0.02936299811117351	0.03281486142628703	not-binder
IIALDGDTK	HLA-B*37:01	0.0012568922988464236	0.002235243292009917	not-binder
IIAPPERK	HLA-B*37:01	0.00016190194803868962	0.00019901196261598594	not-binder
IMFVDPSLTVR	HLA-B*37:01	0.0001100769467374807	8.713488500980369e-05	not-binder
INVYYNEATGGK	HLA-B*37:01	0.10725576134836956	0.21319504613311224	not-binder
IQERLQKI	HLA-B*37:01	0.5536921307444572	0.30898087892920073	ambiguous
ISEVKVQV	HLA-B*37:01	0.09718193045337102	0.14056595357156	not-binder
ISPIKTETF	HLA-B*37:01	0.11552926169815692	0.14083491397754785	not-binder
ISPSRTEAL	HLA-B*37:01	0.12805084865540267	0.2107701195623791	not-binder
ISRDIQSI	HLA-B*37:01	0.009209181211917893	0.010908728175639055	not-binder
ISSPTETER	HLA-B*37:01	0.0032551223445949516	0.0042757533894957804	not-binder
ISSSSFSR	HLA-B*37:01	0.00020324175916783816	0.00034737223398983026	not-binder
ISVYYNEATGGK	HLA-B*37:01	0.19492722496436415	0.3891990320797037	not-binder
ITITNDQNR	HLA-B*37:01	0.0014047550977920765	0.0021635605864179187	not-binder
IVGGSDHSSHPF	HLA-B*37:01	0.07347322878486011	0.08444506418393881	not-binder
IVTDRETGSSK	HLA-B*37:01	0.00010521613031553301	0.0001965042652271701	not-binder
KAPAPRPSL	HLA-B*37:01	0.12649863727856428	0.13398845532232231	not-binder
KAPPPKAAF	HLA-B*37:01	0.11446971670739003	0.11676665619086846	not-binder
KAPSAARSL	HLA-B*37:01	0.04167407565764734	0.08180859807136032	not-binder
KDAVRKAMF	HLA-B*37:01	0.8510244965553284	0.14691603342261036	binder
KDFEKAYKT	HLA-B*37:01	0.3013949889689684	0.30433528195888815	not-binder
KDFERAKAV	HLA-B*37:01	0.9719559669494628	0.02086883698454978	binder
KDFFRVLNL	HLA-B*37:01	0.7754749298095703	0.2760831839336015	binder
KDFIKFIEF	HLA-B*37:01	0.901355254650116	0.16466189187830574	binder
KDFLKIFTF	HLA-B*37:01	0.9543989181518555	0.05105375331343023	binder
KDFPAHRI	HLA-B*37:01	0.7772903621196747	0.29879126090581326	binder
KDFPSNSF	HLA-B*37:01	0.6975877113640309	0.372150608181545	binder
KDFQKVAHF	HLA-B*37:01	0.9700817346572876	0.04949350848749426	binder
KDFSHPQM	HLA-B*37:01	0.7761887691915035	0.36302948643658617	binder
KDHGVNSF	HLA-B*37:01	0.6075122147798538	0.33296802928809816	ambiguous
KDHMVTSSF	HLA-B*37:01	0.7936977922916413	0.2030953618022289	binder
KDHRISTF	HLA-B*37:01	0.5730801552534104	0.3496364802962856	ambiguous
KDHSVNSF	HLA-B*37:01	0.6596410989761352	0.26179130629421565	binder
KDHVLVKAF	HLA-B*37:01	0.8056123852729797	0.11010669262950169	binder
KDIAINLF	HLA-B*37:01	0.7075068175792694	0.1478736263184176	binder
KDIPKRPF	HLA-B*37:01	0.6456254661083222	0.33867269501513514	ambiguous
KDKLRINRF	HLA-B*37:01	0.6519136890769005	0.357749403988711	ambiguous
KDLAKFSTF	HLA-B*37:01	0.9769923090934753	0.022992066941629898	binder
KDLIRHFNI	HLA-B*37:01	0.8822117686271668	0.14435540735563115	binder
KDLISKLL	HLA-B*37:01	0.9030879855155944	0.03435182116599805	binder
KDLKVNRF	HLA-B*37:01	0.9552386164665222	0.016593222822505353	binder
KDLLHRAL	HLA-B*37:01	0.9732097744941711	0.014930124487716327	binder
KDLLRAQGL	HLA-B*37:01	0.9464199781417847	0.06591488965112263	binder
KDLLRFAQV	HLA-B*37:01	0.6560758233070374	0.38091570767534333	ambiguous
KDLLRLSHL	HLA-B*37:01	0.7870305299758911	0.3282389819838536	binder
KDLVHEFVV	HLA-B*37:01	0.8588870584964752	0.1917867417047139	binder
KDLVHLLTL	HLA-B*37:01	0.9747222423553467	0.02681055533840077	binder
KDMERLTSL	HLA-B*37:01	0.9961792349815368	0.004168745567090311	binder
KDMPHNAL	HLA-B*37:01	0.878550922870636	0.18538560633549384	binder
KDMVHKEL	HLA-B*37:01	0.9504990816116333	0.07894808351385911	binder
KDMVHKELHRF	HLA-B*37:01	0.2228670608252287	0.24532457824081003	not-binder
KDNPKFSF	HLA-B*37:01	0.8217260420322419	0.3136917508996032	binder
KDNRVVLF	HLA-B*37:01	0.5133911490440368	0.3423610827537985	ambiguous
KDRLRINRF	HLA-B*37:01	0.4675379576801788	0.36925391288180087	ambiguous
KDRPWIWNI	HLA-B*37:01	0.3698894914239645	0.39151703278653655	ambiguous
KDSITHDF	HLA-B*37:01	0.9511079907417297	0.0616882792005076	binder
KDSKVFPL	HLA-B*37:01	0.6925488948822022	0.09362532490709098	binder
KDSKVVEI	HLA-B*37:01	0.9503419995307922	0.02912753237855475	binder
KDSLIVQV	HLA-B*37:01	0.6326440870761871	0.1738800028570735	binder
KDSLVSSL	HLA-B*37:01	0.7415353208780289	0.2612875755998112	binder
KDSMIRKF	HLA-B*37:01	0.5922331526875496	0.2952978343813716	ambiguous
KDSPVSAF	HLA-B*37:01	0.597105211019516	0.3229565525934542	ambiguous
KDSTKTAF	HLA-B*37:01	0.706144267320633	0.21848635541890835	binder
KDSTVQVF	HLA-B*37:01	0.6185039579868317	0.2992476010251938	ambiguous
KDSVKGDVF	HLA-B*37:01	0.6875076800584793	0.28559350337007383	binder
KDSYVVAF	HLA-B*37:01	0.30241822632960974	0.34139833906611067	not-binder
KDTYSWLL	HLA-B*37:01	0.10360995819869459	0.1459323485770188	not-binder
KDVATVAF	HLA-B*37:01	0.6630740389227867	0.3152855375696782	binder
KDVLAHQV	HLA-B*37:01	0.9605658173561096	0.05897883636134937	binder
KDVLISEF	HLA-B*37:01	0.7737610340118408	0.17961907600868182	binder
KDVLKFGF	HLA-B*37:01	0.8023447334766388	0.19424536586413477	binder
KDVVIHRF	HLA-B*37:01	0.9569262385368347	0.053887699998802274	binder
KDVYKEHF	HLA-B*37:01	0.7420402765274048	0.24386448049273457	binder
KDWWTYEF	HLA-B*37:01	0.305338237856904	0.31391875911023076	not-binder
KDYEVELL	HLA-B*37:01	0.45691085383296015	0.3241597592283791	ambiguous
KDYIHINI	HLA-B*37:01	0.9066790580749512	0.0942707930083136	binder
KDYLKHKF	HLA-B*37:01	0.9593136668205261	0.033325145605350735	binder
KEACRAYGL	HLA-B*37:01	0.7834412455558777	0.18824532319247156	binder
KEAETRAEF	HLA-B*37:01	0.9772662043571472	0.024062179286781345	binder
KEAIREASF	HLA-B*37:01	0.9908043622970581	0.011950532554070591	binder
KEALKTGF	HLA-B*37:01	0.9579482555389405	0.037062235706777844	binder
KEALTHSF	HLA-B*37:01	0.9942437767982483	0.0031104126887375166	binder
KEALVWKV	HLA-B*37:01	0.8918470501899719	0.08994204337906841	binder
KEASKVPF	HLA-B*37:01	0.7193394839763642	0.2955836294868811	binder
KEAVVHGL	HLA-B*37:01	0.988779604434967	0.00929378744150752	binder
KECMRALGF	HLA-B*37:01	0.7577186487615108	0.35463277043697244	binder
KEDGTFYEF	HLA-B*37:01	0.9698224902153015	0.027072101753615196	binder
KEDKPRKSLF	HLA-B*37:01	0.900278103351593	0.060767133606757534	binder
KEDNTIYRL	HLA-B*37:01	0.9533379197120666	0.05183638076960503	binder
KEDTPHTAL	HLA-B*37:01	0.9505712151527405	0.08169468588403309	binder
KEEIPTHSF	HLA-B*37:01	0.9420213460922241	0.06653320082157023	binder
KEEIVHQL	HLA-B*37:01	0.9838094830513	0.021565058729034664	binder
KEEIVQFF	HLA-B*37:01	0.6617459416389465	0.26316493567484445	binder
KEELVVQF	HLA-B*37:01	0.8046230614185333	0.19356246184834416	binder
KEGIGRVIGM	HLA-B*37:01	0.6813627421855927	0.19591228568435765	binder
KEHLVFTV	HLA-B*37:01	0.8699015617370606	0.13343107167776685	binder
KEHLWQKV	HLA-B*37:01	0.9680510044097901	0.013130968014784193	binder
KEHRPVEKF	HLA-B*37:01	0.9231285095214844	0.131079475182075	binder
KEHYKIEAF	HLA-B*37:01	0.9037458658218384	0.1023303348169495	binder
KEILIPVF	HLA-B*37:01	0.8306560635566711	0.15237865554288027	binder
KEIPHLVAV	HLA-B*37:01	0.9929244637489318	0.0037230864965001834	binder
KEKIVRSF	HLA-B*37:01	0.9562366366386413	0.04456812417718294	binder
KEKVHEYNV	HLA-B*37:01	0.8558802366256714	0.15299094539665062	binder
KELAVRTF	HLA-B*37:01	0.9529002785682679	0.030959592852565627	binder
KELEATVR	HLA-B*37:01	0.3019283950328827	0.23550059999828196	not-binder
KELERSYHL	HLA-B*37:01	0.9830557584762574	0.01952829471453138	binder
KELEVPHF	HLA-B*37:01	0.9401373267173767	0.05587143468039815	binder
KELEVRKL	HLA-B*37:01	0.9810672044754029	0.014326646153233999	binder
KELHRFEKL	HLA-B*37:01	0.9928079009056091	0.003574738095294081	binder
KELIREVEM	HLA-B*37:01	0.9933623313903809	0.006512808075433508	binder
KELLHNIQL	HLA-B*37:01	0.9884501576423645	0.011065341092709097	binder
KELLTHHL	HLA-B*37:01	0.9930197715759277	0.005550492752837176	binder
KELLTHHV	HLA-B*37:01	0.9819689631462097	0.01973191906652352	binder
KELLTREL	HLA-B*37:01	0.9927344441413879	0.002797767860393034	binder
KELNILHEM	HLA-B*37:01	0.9443844795227051	0.041507756113285874	binder
KELQKSCTF	HLA-B*37:01	0.9851313829421997	0.011278428690665735	binder
KELVRQLQL	HLA-B*37:01	0.9943628191947937	0.007983279607171113	binder
KEMLKLLDF	HLA-B*37:01	0.9100627660751343	0.0946432285672173	binder
KEMPAVLVF	HLA-B*37:01	0.9674545168876648	0.02792376869265479	binder
KENLTNEL	HLA-B*37:01	0.8961042046546936	0.09985047191825579	binder
KENLVQAF	HLA-B*37:01	0.9542937994003295	0.036824753407450665	binder
KENSYVKKF	HLA-B*37:01	0.9741402387619018	0.036804841753617465	binder
KEPEERPTF	HLA-B*37:01	0.7217124283313752	0.31471589554636614	binder
KEPPGSEEF	HLA-B*37:01	0.8823793649673461	0.17494228147551905	binder
KEPPPEFEF	HLA-B*37:01	0.7350426077842712	0.25742486329064157	binder
KEPPQGAHF	HLA-B*37:01	0.9106951951980591	0.0441382972856951	binder
KEQARYNQL	HLA-B*37:01	0.9790663599967957	0.01961360557463462	binder
KEQERLAQL	HLA-B*37:01	0.991752541065216	0.011467855242971165	binder
KEQERTLAL	HLA-B*37:01	0.9967299818992614	0.0035875645292911427	binder
KEQIIHHV	HLA-B*37:01	0.9969613552093506	0.0020243547654752642	binder
KEQNRAKPVHL	HLA-B*37:01	0.5678538925945759	0.280256563880195	ambiguous
KESDGFHRF	HLA-B*37:01	0.9889867782592774	0.00806703596227699	binder
KESERLQAM	HLA-B*37:01	0.9905531764030456	0.009082945853860849	binder
KESESFVF	HLA-B*37:01	0.8609325766563416	0.15367458002213855	binder
KESETFVQF	HLA-B*37:01	0.9886273384094239	0.015653004237113383	binder
KESEVKAL	HLA-B*37:01	0.9360106706619262	0.07171901093347696	binder
KESEVKREF	HLA-B*37:01	0.9576473474502564	0.07384391100095541	binder
KESEVYKM	HLA-B*37:01	0.9543062210083008	0.022463828125555665	binder
KESEVYKML	HLA-B*37:01	0.9723488569259644	0.014681895834575654	binder
KESKIFRI	HLA-B*37:01	0.9327739357948304	0.04619678252173702	binder
KESKINQVF	HLA-B*37:01	0.9930984020233155	0.003965850055924582	binder
KESLTTDL	HLA-B*37:01	0.45278935581445695	0.27678502907744584	ambiguous
KESQRLVGF	HLA-B*37:01	0.9963683247566223	0.0035054335984952465	binder
KESSVAKL	HLA-B*37:01	0.8929714679718017	0.11340287695692143	binder
KESVAFNF	HLA-B*37:01	0.8181072175502777	0.17945080288139872	binder
KESVANHL	HLA-B*37:01	0.9650261282920838	0.023491345546978095	binder
KESVITHF	HLA-B*37:01	0.9917181015014649	0.0032412655004410494	binder
KEVPRSYEL	HLA-B*37:01	0.9941444277763367	0.0030637577254971782	binder
KEVVVHLL	HLA-B*37:01	0.9758025527000427	0.02075397018539831	binder
KEYLIELF	HLA-B*37:01	0.30072580873966215	0.2009127862885513	not-binder
KIEISQHAK	HLA-B*37:01	0.0009388903971739637	0.0011418917994680286	not-binder
KKSDGSDFLATSL	HLA-B*37:01	0.004070008043436246	0.00429859527317424	not-binder
KLNVTEQEK	HLA-B*37:01	0.0016618038373735545	0.0032996961939558735	not-binder
KPPGSSEPITVKF	HLA-B*37:01	0.0047372639141030955	0.009155353037870271	not-binder
KQDAFANFANF	HLA-B*37:01	0.013076963170897215	0.01479640155767874	not-binder
KQDFVQHF	HLA-B*37:01	0.4868931820616126	0.43312230510097754	ambiguous
KQDKGGFGF	HLA-B*37:01	0.407517271861434	0.3477987078671245	ambiguous
KSDERLTAF	HLA-B*37:01	0.4706399410264567	0.4218870459398156	ambiguous
KSDGSDFLATSL	HLA-B*37:01	0.046939466847106814	0.08050793822980777	not-binder
KSDMVHRF	HLA-B*37:01	0.1620410053874366	0.30528592698830237	not-binder
KSDPSIVRL	HLA-B*37:01	0.462601925432682	0.39265733183893703	ambiguous
KSPAPSSDF	HLA-B*37:01	0.002772090502367064	0.0022599526875893197	not-binder
KSPDASSAF	HLA-B*37:01	0.01763253374956548	0.017814318151790538	not-binder
KVVVSPTK	HLA-B*37:01	3.3144019148334536e-05	5.4104765518555e-05	not-binder
LALIYNEALKG	HLA-B*37:01	3.1949804136344184e-05	4.016588412841996e-05	not-binder
LDALVFHF	HLA-B*37:01	0.35476908525452017	0.35469823865135813	ambiguous
LDFERTLGL	HLA-B*37:01	0.9874463319778443	0.009066388431533158	binder
LDHESYEF	HLA-B*37:01	0.5425994098186493	0.24864236673089296	ambiguous
LDHLAEKF	HLA-B*37:01	0.9299057841300964	0.043035578707724544	binder
LDHPHIVKL	HLA-B*37:01	0.9918067693710327	0.004709896105057754	binder
LDHVRTSFL	HLA-B*37:01	0.774590989947319	0.2834243801051952	binder
LDIDSPPITAR	HLA-B*37:01	0.07554708451043553	0.09764091496253499	not-binder
LDKKVEKV	HLA-B*37:01	0.882697868347168	0.06386185172865802	binder
LDLQRTLSL	HLA-B*37:01	0.9877148270606995	0.013053893475520589	binder
LDMLKVAVF	HLA-B*37:01	0.8098118960857391	0.21270583777587515	binder
LDNAAFPF	HLA-B*37:01	0.12564187554598902	0.1538235288688607	not-binder
LDNPHHGF	HLA-B*37:01	0.9192044615745545	0.11213087467802257	binder
LDRHYLNL	HLA-B*37:01	0.11922807733062654	0.17250365953152016	not-binder
LDRVLLHK	HLA-B*37:01	0.007886362154818017	0.01334747279437764	not-binder
LDSEVVTF	HLA-B*37:01	0.23301015570759773	0.18378272643730212	not-binder
LDSIIWAF	HLA-B*37:01	0.12654876128711265	0.1492506170160308	not-binder
LDSKANNL	HLA-B*37:01	0.4846204236149788	0.30235719644726317	ambiguous
LDSQSHHL	HLA-B*37:01	0.8895452499389649	0.10325189721047308	binder
LDSSHSEL	HLA-B*37:01	0.7736949265003205	0.19049484569692715	binder
LDSVHQLL	HLA-B*37:01	0.9466582894325256	0.03975164628985935	binder
LDTNGKNL	HLA-B*37:01	0.30724253952503205	0.23406226096429752	not-binder
LDVPHSYSV	HLA-B*37:01	0.8205872178077698	0.22385394373456344	binder
LEAHRIVKM	HLA-B*37:01	0.9690041661262512	0.019397246185776294	binder
LEDALQQAKED	HLA-B*37:01	0.04151692669838667	0.03212830560591333	not-binder
LELPRGWEM	HLA-B*37:01	0.8363503813743591	0.2604607798043841	binder
LENPRFYGF	HLA-B*37:01	0.9976384162902832	0.0015104443416498665	binder
LENQVRHQL	HLA-B*37:01	0.9960429072380066	0.002366533578204776	binder
LENVVHHF	HLA-B*37:01	0.9987995743751525	0.0006896161758349809	binder
LEQLRPVTV	HLA-B*37:01	0.9947652816772461	0.0026832223196726853	binder
LESLVQKV	HLA-B*37:01	0.9609253883361817	0.00969143107556017	binder
LGIHEDSQNRK	HLA-B*37:01	3.232223350776442e-05	3.7730733240834043e-05	not-binder
LHREDLTSI	HLA-B*37:01	0.011993646745395381	0.014276433161792713	not-binder
LIQNLDANHDGR	HLA-B*37:01	0.00012380097507076472	0.00011575754670232952	not-binder
LKGDDLQAIKK	HLA-B*37:01	0.0013544656456815573	0.0020079162122365792	not-binder
LLEGATGF	HLA-B*37:01	0.004736177151789889	0.007879799427054855	not-binder
LLEGEEER	HLA-B*37:01	0.011779751430731266	0.014022777151078164	not-binder
LLEGEESR	HLA-B*37:01	0.0016210540936299367	0.002121066528645985	not-binder
LLERVKEL	HLA-B*37:01	0.14340701401233674	0.2530069824437433	not-binder
LLLPGELAK	HLA-B*37:01	0.0013790456226359994	0.0022001165683336057	not-binder
LLQDFFNGK	HLA-B*37:01	0.0002391727454750886	0.0002883678495131772	not-binder
LMEDLDRNK	HLA-B*37:01	0.003116270918246755	0.0038701421648176517	not-binder
LQAEIEGLK	HLA-B*37:01	0.04010266978293657	0.05553015521518119	not-binder
LQDAEIAR	HLA-B*37:01	0.015045051599736325	0.016076668909086	not-binder
LQERRHLDL	HLA-B*37:01	0.36243890835903586	0.32736048120635985	ambiguous
LQQAKDEI	HLA-B*37:01	0.27868377342820166	0.2803572340275995	not-binder
LQQTPHAHL	HLA-B*37:01	0.5769408334046602	0.33362968076206795	ambiguous
LQQVDTSTRTHN	HLA-B*37:01	0.00024997888397848556	0.0003595496657960752	not-binder
LSELEAALQR	HLA-B*37:01	0.022556428688585584	0.02711593929070673	not-binder
LTVGNNKTL	HLA-B*37:01	0.006763344374849112	0.007954797425840493	not-binder
LVLVGDGGTGK	HLA-B*37:01	0.00044635135068702423	0.0007582981722823736	not-binder
LVQAFQFTDK	HLA-B*37:01	1.8475704921705472e-05	3.299549645803582e-05	not-binder
LVSESSDVLPK	HLA-B*37:01	3.435718213040673e-05	2.6358185429259286e-05	not-binder
MDHPHHTLF	HLA-B*37:01	0.9723546862602234	0.044124370695600344	binder
MDHPHHTL	HLA-B*37:01	0.9976577758789062	0.0026945277008517555	binder
MDILKQAF	HLA-B*37:01	0.9566405177116394	0.03197056179488664	binder
MDLEHKVLL	HLA-B*37:01	0.9780678987503052	0.011197375329202354	binder
MDLKRGMLL	HLA-B*37:01	0.786936753988266	0.18894645236039273	binder
MDLLRESQL	HLA-B*37:01	0.9706441760063171	0.029851812769028322	binder
MDLVKNHLM	HLA-B*37:01	0.8460553526878357	0.1383331416764759	binder
MDSIHDVTF	HLA-B*37:01	0.9809644460678101	0.01979415193372492	binder
MDSSHVSL	HLA-B*37:01	0.9694732189178467	0.019745253183813975	binder
MDSVRQAKL	HLA-B*37:01	0.9237197160720825	0.07784064774490952	binder
MDSVRSGPFG	HLA-B*37:01	0.029650917516846675	0.03463237764387882	not-binder
MDSVRSGPF	HLA-B*37:01	0.6252711221575737	0.34438971576399474	ambiguous
MDTVHHML	HLA-B*37:01	0.9760854125022889	0.0189040008721728	binder
MDWEKVAF	HLA-B*37:01	0.49707594914361836	0.40592315451733657	ambiguous
MEIERILGV	HLA-B*37:01	0.9959784388542176	0.00380923680943359	binder
MEKIWHHT	HLA-B*37:01	0.7288420796394348	0.2257343495085332	binder
MELERVKAL	HLA-B*37:01	0.9963387727737427	0.0024357713794104685	binder
MEMAHLYSL	HLA-B*37:01	0.9846063256263733	0.015320693244544038	binder
MENRVQSF	HLA-B*37:01	0.9890359044075012	0.006192489800507487	binder
MGPPPTPHF	HLA-B*37:01	0.26031031521270054	0.3152193900297223	not-binder
MGPPPTSHF	HLA-B*37:01	0.21206298952456565	0.26072513930353597	not-binder
MPGHLPSEDSGY	HLA-B*37:01	0.011253024042366633	0.01841816871230863	not-binder
MQSGPKPLF	HLA-B*37:01	0.4630563348531723	0.30263649422119693	ambiguous
NAAPGVDL	HLA-B*37:01	0.128519157320261	0.13544205532179235	not-binder
NAPWAVTSL	HLA-B*37:01	0.018603936955332755	0.02250428779780571	not-binder
NDFLAHHV	HLA-B*37:01	0.978241503238678	0.03157039297556887	binder
NDLAVVDVR	HLA-B*37:01	0.08389569763094187	0.10373376116371606	not-binder
NDSVKTVGF	HLA-B*37:01	0.9004809617996216	0.15277473077954937	binder
NELIRFEEF	HLA-B*37:01	0.9929210662841796	0.009436777682692486	binder
NIEDVIAQGIGK	HLA-B*37:01	0.013505955686559901	0.025080608960150293	not-binder
NLLSVAYK	HLA-B*37:01	2.2391035304281105e-05	3.143878068920988e-05	not-binder
NSISSESIVQGF	HLA-B*37:01	0.007934636395657436	0.011805892452498811	not-binder
PAPPKPEPK	HLA-B*37:01	0.00025927292319920524	0.00031056845687896944	not-binder
PAVPQLLHMPD	HLA-B*37:01	0.0001088297453672204	0.0002145081468891128	not-binder
PDLPHLLAF	HLA-B*37:01	0.42626997381448745	0.34471324032308065	ambiguous
PPYTVVYFPVRGR	HLA-B*37:01	0.19440058041363956	0.36473479960714844	not-binder
PPYTVVYFPVR	HLA-B*37:01	0.23846707525663077	0.3408573543122032	not-binder
QAQEYEALLNIK	HLA-B*37:01	3.689971321545471e-05	3.661279608751847e-05	not-binder
QASEGPLK	HLA-B*37:01	0.013235306703131755	0.023739366694783624	not-binder
QDFQIQAF	HLA-B*37:01	0.5387789577245712	0.2724461312529787	ambiguous
QDHITFAM	HLA-B*37:01	0.3902367651462555	0.23989163329194185	ambiguous
QDIAFAYQR	HLA-B*37:01	0.006862633933269535	0.012688303694030345	not-binder
QDIGAKSL	HLA-B*37:01	0.8604960322380066	0.0980823878194304	binder
QDLEHHLGL	HLA-B*37:01	0.9908726215362549	0.009680807898642136	binder
QDLIHRSKM	HLA-B*37:01	0.7200165271759034	0.2676578260155012	binder
QDLIRELEL	HLA-B*37:01	0.9887485384941102	0.00783040664241888	binder
QDLLRIGLF	HLA-B*37:01	0.8679407954216003	0.1529270977540706	binder
QDLRRTNSL	HLA-B*37:01	0.9783814311027527	0.034106416401342564	binder
QDSITRLM	HLA-B*37:01	0.682950347661972	0.2302856012467673	binder
QDSQVNAL	HLA-B*37:01	0.5680493891239167	0.24654253531842488	ambiguous
QDTLRTMYF	HLA-B*37:01	0.8920413017272949	0.18160236919485814	binder
QDVERWLGF	HLA-B*37:01	0.9864768028259278	0.01737072613973304	binder
QDYARIFQF	HLA-B*37:01	0.9737536072731018	0.024273140811576527	binder
QEDMPHNQF	HLA-B*37:01	0.9533485889434814	0.0795566197467591	binder
QEMPWNVRM	HLA-B*37:01	0.8080037891864776	0.21437145999677845	binder
QEPPPVKQV	HLA-B*37:01	0.8677414536476136	0.2262853847006939	binder
QEPPTKPRF	HLA-B*37:01	0.8814262509346008	0.1729982627755824	binder
QEQLRLQGL	HLA-B*37:01	0.9758992791175842	0.028783048653340228	binder
QEYDESGPSIVHRK	HLA-B*37:01	0.3001244044629857	0.39786815451758956	not-binder
QGTEIDGR	HLA-B*37:01	0.0033714560327553047	0.003746747443725232	not-binder
QITVNDLPVGR	HLA-B*37:01	0.00045312072566616735	0.0008610167941403817	not-binder
QSELVRHSSF	HLA-B*37:01	0.3741579385008663	0.2865583514520352	ambiguous
QSQKHLIGL	HLA-B*37:01	0.2264303324278444	0.31866317706414365	not-binder
QTVAVGVIK	HLA-B*37:01	0.0021512024853791445	0.004069560094159491	not-binder
QVHPDTGISSK	HLA-B*37:01	0.0011218324669243884	0.001508489457764004	not-binder
RAPEKIVTF	HLA-B*37:01	0.235293091051426	0.27576735476980735	not-binder
RDAFRTLGL	HLA-B*37:01	0.8945205688476563	0.11099413040797813	binder
RDALKTEF	HLA-B*37:01	0.8240816414356231	0.2435587102004612	binder
RDALVHARL	HLA-B*37:01	0.8463623523712158	0.2404295870448674	binder
RDALVKEF	HLA-B*37:01	0.9885122656822205	0.007269300788211318	binder
RDAYVQAL	HLA-B*37:01	0.5005316190421581	0.3184568339640453	ambiguous
RDDTHYLL	HLA-B*37:01	0.5652098193764686	0.33984996698548753	ambiguous
RDEESHEF	HLA-B*37:01	0.8764285206794739	0.2276984310996895	binder
RDEEVKSF	HLA-B*37:01	0.7919721961021423	0.2373615285128972	binder
RDEVVQVF	HLA-B*37:01	0.8303597569465637	0.24960482802685238	binder
RDFAARLV	HLA-B*37:01	0.687404578924179	0.17817639801036594	binder
RDFEKNYNM	HLA-B*37:01	0.9245096802711487	0.09968192659882648	binder
RDFEREYGKL	HLA-B*37:01	0.7613351881504059	0.26053457630747695	binder
RDFFRAQTL	HLA-B*37:01	0.9297247171401978	0.08857417436970381	binder
RDFIHVSF	HLA-B*37:01	0.950538980960846	0.08690545897720946	binder
RDFIKLEF	HLA-B*37:01	0.8582129359245301	0.12542079686030402	binder
RDFKAYSL	HLA-B*37:01	0.8393115401268005	0.11599417170733145	binder
RDFKVQFV	HLA-B*37:01	0.6211170673370361	0.2824418402278964	ambiguous
RDFLITQM	HLA-B*37:01	0.8063098430633545	0.16770969020163032	binder
RDFLKVKF	HLA-B*37:01	0.8612444758415222	0.17985115029787138	binder
RDFLRYWRI	HLA-B*37:01	0.619537079334259	0.29499713592351684	ambiguous
RDFLVEIL	HLA-B*37:01	0.6641596972942352	0.20578231112019282	binder
RDFLVQRI	HLA-B*37:01	0.885396146774292	0.09900392043362777	binder
RDFPSFAQL	HLA-B*37:01	0.9682886123657226	0.018413314791287324	binder
RDFRSSDF	HLA-B*37:01	0.628562194108963	0.2786618917749658	ambiguous
RDFTVSAL	HLA-B*37:01	0.6327251017093658	0.16931823288974962	binder
RDFTVSAM	HLA-B*37:01	0.45730758011341094	0.25847559884563115	ambiguous
RDFVARNV	HLA-B*37:01	0.880687141418457	0.08260255474382865	binder
RDGLLFRH	HLA-B*37:01	0.12214822271299113	0.23618308345407796	not-binder
RDGVVRPL	HLA-B*37:01	0.8834764003753662	0.09769797834800051	binder
RDHDRFWVL	HLA-B*37:01	0.8986246705055236	0.08317525296220588	binder
RDHEAVPL	HLA-B*37:01	0.28173072189092635	0.27468476444212736	not-binder
RDHILISHF	HLA-B*37:01	0.7265946867846651	0.3659727750216679	binder
RDHLFHQV	HLA-B*37:01	0.9682001233100891	0.026572311454668603	binder
RDHLIAKNV	HLA-B*37:01	0.6672558963298798	0.2962339067185482	binder
RDHLQPAVF	HLA-B*37:01	0.9138311147689819	0.0894822495855843	binder
RDHLRQTLL	HLA-B*37:01	0.8802254676818848	0.13972052575210514	binder
RDHLRVNL	HLA-B*37:01	0.6974841296672821	0.2733349307046417	binder
RDHMAQHF	HLA-B*37:01	0.6936146736145019	0.3247127040857939	binder
RDHTNAQF	HLA-B*37:01	0.5976950973272324	0.3196875655712433	ambiguous
RDHVNVSM	HLA-B*37:01	0.7161532342433929	0.1795388943091295	binder
RDIEVQKM	HLA-B*37:01	0.989702332019806	0.005488779807713984	binder
RDIKAANV	HLA-B*37:01	0.6571955345571041	0.32881874699947927	ambiguous
RDILKEMF	HLA-B*37:01	0.9196030855178833	0.0811616733379511	binder
RDILRASTL	HLA-B*37:01	0.9920730710029602	0.007004173437094509	binder
RDILSHGRF	HLA-B*37:01	0.9497714281082154	0.04093330844167202	binder
RDILVKGV	HLA-B*37:01	0.9452810525894165	0.04510550594519523	binder
RDIYRSQSF	HLA-B*37:01	0.9861819028854371	0.012082814782544452	binder
RDKISESL	HLA-B*37:01	0.8805230259895325	0.09982785557850031	binder
RDKLAAHL	HLA-B*37:01	0.8471348524093628	0.11997086201035848	binder
RDKLLKDAV	HLA-B*37:01	0.9092232704162597	0.047026261755116476	binder
RDKSRNIQF	HLA-B*37:01	0.8971928596496582	0.08174115939444974	binder
RDKVKLMKF	HLA-B*37:01	0.6862116664648056	0.30112967585040684	binder
RDKVREMFM	HLA-B*37:01	0.34028213918209077	0.14345076575115728	not-binder
RDKVVSIF	HLA-B*37:01	0.800656396150589	0.18725278256368155	binder
RDLEAEHV	HLA-B*37:01	0.6261432766914368	0.1702572186212347	binder
RDLEHLMLL	HLA-B*37:01	0.9589696884155273	0.027899391128910173	binder
RDLEKPFL	HLA-B*37:01	0.6531028747558594	0.2734817942053079	binder
RDLERAEVA	HLA-B*37:01	0.7945254147052765	0.19901717421615778	binder
RDLERALYLL	HLA-B*37:01	0.45512514412403104	0.21419860974934907	ambiguous
RDLERMENI	HLA-B*37:01	0.9689316511154175	0.03368674175703546	binder
RDLERSRTV	HLA-B*37:01	0.9578318476676941	0.025072568098948027	binder
RDLGHVETI	HLA-B*37:01	0.989104425907135	0.009125367765258744	binder
RDLHTTAF	HLA-B*37:01	0.6717239588499069	0.3650628124111193	ambiguous
RDLIHTGV	HLA-B*37:01	0.8908495545387268	0.09400212023544709	binder
RDLIREVEM	HLA-B*37:01	0.9876110672950744	0.012576769243496372	binder
RDLIRQGIL	HLA-B*37:01	0.9674812436103821	0.03359184975295621	binder
RDLISRLL	HLA-B*37:01	0.9059343457221984	0.04657799290893942	binder
RDLITEAM	HLA-B*37:01	0.7344210267066955	0.12659777444581283	binder
RDLITNKM	HLA-B*37:01	0.9524082899093628	0.019817497125597824	binder
RDLKAENL	HLA-B*37:01	0.9191480994224548	0.032454122470089886	binder
RDLKRTVDARL	HLA-B*37:01	0.10406569074839353	0.15245346685237432	not-binder
RDLKSSQL	HLA-B*37:01	0.8007586479187012	0.18037409926461698	binder
RDLKTSNL	HLA-B*37:01	0.716410082578659	0.22214933427354655	binder
RDLLAVVF	HLA-B*37:01	0.5511034518480301	0.28919383092510403	ambiguous
RDLLHNSL	HLA-B*37:01	0.979221761226654	0.01650449480345332	binder
RDLLHNSLL	HLA-B*37:01	0.9061291098594666	0.1080342230185023	binder
RDLLHPSL	HLA-B*37:01	0.9754742503166198	0.0260731253949721	binder
RDLLIKVKF	HLA-B*37:01	0.7862466618418693	0.3424235915300615	binder
RDLLRFLLI	HLA-B*37:01	0.6571720212697982	0.26831336294214914	binder
RDLLTRRL	HLA-B*37:01	0.5346430674195289	0.2983225356429625	ambiguous
RDLMHVHSF	HLA-B*37:01	0.9864302635192871	0.021519657854854823	binder
RDLMVHNI	HLA-B*37:01	0.9361856937408447	0.052201008003896696	binder
RDLPAQLL	HLA-B*37:01	0.820367181301117	0.1439344549405015	binder
RDLPRLLAV	HLA-B*37:01	0.9857561469078064	0.013557681133475389	binder
RDLQEFVPF	HLA-B*37:01	0.7803694635629654	0.2704733225631521	binder
RDLQHRHIV	HLA-B*37:01	0.830607283115387	0.15055764914068798	binder
RDLQRLGEL	HLA-B*37:01	0.9603015780448914	0.06913762074540857	binder
RDLRLIEVT	HLA-B*37:01	0.16348915691487492	0.15471354065197188	not-binder
RDLTRHISL	HLA-B*37:01	0.9972939968109131	0.0022760526981865426	binder
RDLVHKVQM	HLA-B*37:01	0.9795475840568543	0.011257165450082235	binder
RDLVRQGRL	HLA-B*37:01	0.9159383773803711	0.049402027846900294	binder
RDLVSKEGF	HLA-B*37:01	0.828166377544403	0.2257252029011571	binder
RDMEANLL	HLA-B*37:01	0.48570247888565066	0.12665997486021732	ambiguous
RDMEQRHVL	HLA-B*37:01	0.9763335704803466	0.018349220187666774	binder
RDMGRPMEL	HLA-B*37:01	0.9565759539604187	0.02197554023347128	binder
RDMVHHLL	HLA-B*37:01	0.9799367189407349	0.02052569901065527	binder
RDMVSKKL	HLA-B*37:01	0.6611098721623421	0.35531543287030815	ambiguous
RDMVVNLF	HLA-B*37:01	0.7110610246658325	0.1240377291656669	binder
RDMYSHYV	HLA-B*37:01	0.3695726154372096	0.3415956801237137	ambiguous
RDNIFRNV	HLA-B*37:01	0.8649255394935608	0.08197921067736043	binder
RDNLKISDF	HLA-B*37:01	0.825814175605774	0.23143833483100829	binder
RDNLTRRF	HLA-B*37:01	0.4714106798404828	0.3434493745345107	ambiguous
RDNPRFNLM	HLA-B*37:01	0.8604603171348572	0.10765861139527311	binder
RDNQWLGV	HLA-B*37:01	0.11653226604685188	0.16599567712537788	not-binder
RDNTVHSF	HLA-B*37:01	0.9041204929351807	0.12836330733679602	binder
RDNYVPEV	HLA-B*37:01	0.4849960768595338	0.3457518837556976	ambiguous
RDPRERTL	HLA-B*37:01	0.33149709850549697	0.21812492935859804	not-binder
RDQEKPYF	HLA-B*37:01	0.5294606033712626	0.345691453918135	ambiguous
RDQLVESL	HLA-B*37:01	0.922971248626709	0.05982748227462308	binder
RDQPQFQNM	HLA-B*37:01	0.6873189985752106	0.24492648507228562	binder
RDQYSHLL	HLA-B*37:01	0.3778560500591993	0.3166590756953548	ambiguous
RDRIHVTV	HLA-B*37:01	0.9355146288871765	0.058933898472822155	binder
RDRIKRAF	HLA-B*37:01	0.5894581491127611	0.3205429120594661	ambiguous
RDRPHEVLL	HLA-B*37:01	0.5719976395368576	0.2802689831881614	ambiguous
RDSEITHL	HLA-B*37:01	0.9436295032501221	0.028442960570702905	binder
RDSISETV	HLA-B*37:01	0.3771312706172466	0.2892756264560849	ambiguous
RDSIVETL	HLA-B*37:01	0.9368187665939331	0.042485456456455274	binder
RDSLAEKL	HLA-B*37:01	0.8920211672782898	0.10342789104873833	binder
RDSLAKTI	HLA-B*37:01	0.7551453471183777	0.271922980204845	binder
RDSLSHLV	HLA-B*37:01	0.7830541491508484	0.15926000309546165	binder
RDSLVALL	HLA-B*37:01	0.5660673439502716	0.18741684973847272	ambiguous
RDSLVERL	HLA-B*37:01	0.9038661837577819	0.10292067386930226	binder
RDSMAKSL	HLA-B*37:01	0.5639792621135712	0.31863072476639465	ambiguous
RDSPAVSL	HLA-B*37:01	0.9529733657836914	0.020740347527056766	binder
RDSPKCYKL	HLA-B*37:01	0.6469465672969819	0.09640763873725457	binder
RDSQRVLYI	HLA-B*37:01	0.836240291595459	0.19728266451976892	binder
RDSRSTVF	HLA-B*37:01	0.6473985061049461	0.3834903672531479	ambiguous
RDSRTYSV	HLA-B*37:01	0.6058617399074138	0.3223954134414012	ambiguous
RDSVSGEL	HLA-B*37:01	0.4411862909793854	0.2550866959791706	ambiguous
RDSVVEILF	HLA-B*37:01	0.5614436358213425	0.3095763923183977	ambiguous
RDSYAKLL	HLA-B*37:01	0.1415700695477426	0.1392022768988158	not-binder
RDSYVREL	HLA-B*37:01	0.8952304005622864	0.1290746139358718	binder
RDTKVVSM	HLA-B*37:01	0.8661974191665649	0.08378320746929083	binder
RDTMRAMGL	HLA-B*37:01	0.7752698183059692	0.23432394549425245	binder
RDTMVTKL	HLA-B*37:01	0.8034790515899658	0.19404707494157997	binder
RDTPHSDF	HLA-B*37:01	0.6166132614016533	0.3277597080371612	ambiguous
RDTVVEGL	HLA-B*37:01	0.6261809080839157	0.25330116910592065	ambiguous
RDVIRHITV	HLA-B*37:01	0.9981970191001892	0.0018451532833134486	binder
RDVITHVV	HLA-B*37:01	0.9905324220657349	0.008751714819559669	binder
RDVLKQHF	HLA-B*37:01	0.9343902349472046	0.10638821935374991	binder
RDVLSAAF	HLA-B*37:01	0.5547698304057121	0.27613015348839776	ambiguous
RDVMVENF	HLA-B*37:01	0.7974337637424469	0.25041377417465527	binder
RDVQATRVGL	HLA-B*37:01	0.6973252177238465	0.14112537195092756	binder
RDVQHIIVF	HLA-B*37:01	0.9951532244682312	0.005749282274278879	binder
RDVQKVVGF	HLA-B*37:01	0.9953951120376587	0.0045256033615171274	binder
RDVRVANV	HLA-B*37:01	0.8367263197898864	0.11700955576702748	binder
RDVTVVQF	HLA-B*37:01	0.7109497800469399	0.3409556632768789	binder
RDVVHSTL	HLA-B*37:01	0.9940132141113281	0.0025846019070815095	binder
RDWFSSQL	HLA-B*37:01	0.3720790784340352	0.3422831197141177	ambiguous
RDWVLNEF	HLA-B*37:01	0.6747480511665345	0.3025315947277217	binder
RDWYVYAF	HLA-B*37:01	0.09962441545649199	0.10043597864214698	not-binder
RDYCAHHL	HLA-B*37:01	0.6793101161718369	0.3458673370164548	binder
RDYETATL	HLA-B*37:01	0.5013167411088943	0.2634480200512811	ambiguous
RDYLATHV	HLA-B*37:01	0.6908224165439606	0.2905766249715962	binder
RDYLHYHI	HLA-B*37:01	0.9266450047492981	0.10209568354362106	binder
RDYLVQKL	HLA-B*37:01	0.9901074290275573	0.009595378875936516	binder
RDYQVRGL	HLA-B*37:01	0.7827477931976319	0.14065434308821484	binder
RDYTRFQKL	HLA-B*37:01	0.9489512324333191	0.07562213426699302	binder
RDYVAPTA	HLA-B*37:01	0.21728546768426896	0.14128987584496844	not-binder
RDYVKARL	HLA-B*37:01	0.5878295378759504	0.3446516899710998	ambiguous
RDYVRYRL	HLA-B*37:01	0.553491598367691	0.16865704295337058	ambiguous
REAEPIPKM	HLA-B*37:01	0.9191273212432861	0.08350470319494713	binder
REAEREALL	HLA-B*37:01	0.8865648746490479	0.16657508891357636	binder
REAIRVLGL	HLA-B*37:01	0.9870616793632507	0.015269878632599869	binder
REALKHPF	HLA-B*37:01	0.9091270923614502	0.10142581780287484	binder
REALTTGF	HLA-B*37:01	0.775572556257248	0.18458844633670532	binder
REDAVHAM	HLA-B*37:01	0.977827274799347	0.022285624531383053	binder
REDLKFYF	HLA-B*37:01	0.7638857781887054	0.21756848484958533	binder
REDLVNKM	HLA-B*37:01	0.970621657371521	0.024491051263703337	binder
REDRRPITV	HLA-B*37:01	0.9749012470245362	0.017291932977222136	binder
REDTHHLV	HLA-B*37:01	0.8913648128509521	0.16961365114381813	binder
REEAARTQQL	HLA-B*37:01	0.7932181984186173	0.3295369648344699	binder
REEAHRVSV	HLA-B*37:01	0.9761836051940918	0.040507603511073395	binder
REEYITAF	HLA-B*37:01	0.5480465218424797	0.33906734332935246	ambiguous
REFERFQEM	HLA-B*37:01	0.9957676410675049	0.0074249488831980735	binder
REFLKKEF	HLA-B*37:01	0.9883180260658264	0.011264923905811504	binder
REFLVRSL	HLA-B*37:01	0.982547128200531	0.008944423976949214	binder
REFLWQHV	HLA-B*37:01	0.924854063987732	0.05688511475361118	binder
REFLWSKLEPIKV	HLA-B*37:01	0.04849984929705897	0.09665860763706614	not-binder
REFLWSKL	HLA-B*37:01	0.7560504317283631	0.22088932146381238	binder
REFPKFFTF	HLA-B*37:01	0.9940204858779907	0.005909113791963406	binder
REGARVLAL	HLA-B*37:01	0.9937281608581543	0.005744332767434441	binder
REHERLLKHKL	HLA-B*37:01	0.39619976207613944	0.31286049659931664	ambiguous
REHLLTNHL	HLA-B*37:01	0.9370729565620423	0.050713498366804326	binder
REHLTASM	HLA-B*37:01	0.732081925868988	0.13345106600291445	binder
REHPVPLL	HLA-B*37:01	0.8519830226898193	0.12379519272761756	binder
REHYHATAL	HLA-B*37:01	0.9178893208503723	0.10503033033902649	binder
REIIINAV	HLA-B*37:01	0.8416249573230743	0.21642051279484867	binder
REILINNF	HLA-B*37:01	0.9787330627441406	0.019616137653284994	binder
REKEWQRL	HLA-B*37:01	0.7987833976745605	0.15487155232640343	binder
REKIVWEF	HLA-B*37:01	0.8017823576927186	0.3407363004194824	binder
REKVVEAL	HLA-B*37:01	0.9743650794029236	0.019923196041595	binder
RELARVSVL	HLA-B*37:01	0.9844025254249573	0.014564094886426618	binder
RELEKLFQL	HLA-B*37:01	0.9945141792297363	0.004230092678523107	binder
RELEKLMVF	HLA-B*37:01	0.9880951404571533	0.006293662489398096	binder
RELEVQHPA	HLA-B*37:01	0.8726512789726257	0.21815102303147982	binder
RELIRSQAV	HLA-B*37:01	0.9946066617965699	0.003947291887303262	binder
RELISRKL	HLA-B*37:01	0.8977758407592773	0.08077380918527448	binder
RELLKYKAF	HLA-B*37:01	0.884233045578003	0.11317932632165359	binder
RELLSHHF	HLA-B*37:01	0.9925455689430237	0.006296297864809825	binder
RELLVERL	HLA-B*37:01	0.9693588972091675	0.009481843962992908	binder
RELQHAAL	HLA-B*37:01	0.9378604292869568	0.07835287815123221	binder
RELQRLSYL	HLA-B*37:01	0.973472285270691	0.03423272824353755	binder
RELTHLSEM	HLA-B*37:01	0.9668814778327942	0.01474427963863766	binder
RELVAHHL	HLA-B*37:01	0.9834954142570496	0.019997842279460713	binder
RELVKKGF	HLA-B*37:01	0.9406936764717102	0.04602260374687882	binder
REMDVIRNF	HLA-B*37:01	0.9803048610687256	0.0212655496349936	binder
REMEHLRQF	HLA-B*37:01	0.9965043902397156	0.002237718457978976	binder
REMGVIAAM	HLA-B*37:01	0.849107027053833	0.1371057820485265	binder
REMHRAATF	HLA-B*37:01	0.9830451607704163	0.021605129963551302	binder
REMIVHSV	HLA-B*37:01	0.9865583539009094	0.008728606075894561	binder
REMLHNHSF	HLA-B*37:01	0.9975062131881713	0.0025276608554100793	binder
REMLIRVNM	HLA-B*37:01	0.8763438701629639	0.1623303539982612	binder
REMLKQYYI	HLA-B*37:01	0.9324916362762451	0.050133496202961474	binder
RENDIKSYF	HLA-B*37:01	0.9815038681030274	0.007210690489567849	binder
RENIATHHL	HLA-B*37:01	0.9454390287399292	0.08504579657631464	binder
RENIRSLTM	HLA-B*37:01	0.9768661975860595	0.027596165437514707	binder
RENIRTEVM	HLA-B*37:01	0.9680525183677673	0.05297419265434645	binder
RENKAYSF	HLA-B*37:01	0.9707790017127991	0.016502595975683713	binder
RENLISAL	HLA-B*37:01	0.8462700605392456	0.056234772042866525	binder
RENLKQHF	HLA-B*37:01	0.9676519274711609	0.05506161670874596	binder
RENLSAAF	HLA-B*37:01	0.6913495421409607	0.2954818860227519	binder
RENNAVYAF	HLA-B*37:01	0.9190904855728149	0.12423649755481528	binder
RENPRRFVI	HLA-B*37:01	0.9919270873069763	0.008854863568859242	binder
RENPVLRAF	HLA-B*37:01	0.9831258058547974	0.025143311606494	binder
RENSHLVTF	HLA-B*37:01	0.9950292468070984	0.005067463151768695	binder
RENVAHNAL	HLA-B*37:01	0.9898189544677735	0.011659845266494408	binder
RENYIHRI	HLA-B*37:01	0.9404427647590637	0.06503464290611338	binder
REPAPAEAL	HLA-B*37:01	0.8995477318763733	0.10987901928678886	binder
REPNVLICF	HLA-B*37:01	0.7781414747238159	0.06912130989003223	binder
REPPPGEAI	HLA-B*37:01	0.778073763847351	0.17584727929356334	binder
REPPPIWRV	HLA-B*37:01	0.8879134297370911	0.13506461385909097	binder
REPPPSPMV	HLA-B*37:01	0.8441124081611633	0.07306784058346413	binder
REPQAKPQL	HLA-B*37:01	0.726429408788681	0.2732703646913727	binder
REPTKRLGV	HLA-B*37:01	0.4935283184051514	0.3245873971262041	ambiguous
REPVAVSV	HLA-B*37:01	0.6399630572646856	0.3579584652511375	ambiguous
REQAEEERYF	HLA-B*37:01	0.6903314352035522	0.25349312611261887	binder
REQDRDVQL	HLA-B*37:01	0.8999032139778137	0.1562188394803506	binder
REQEIPFVF	HLA-B*37:01	0.9753080606460571	0.010775960542916204	binder
REQEITAV	HLA-B*37:01	0.6808436959981918	0.33620991909911646	binder
REQERAYIV	HLA-B*37:01	0.9380077958106995	0.05156950169292245	binder
REQERDIAL	HLA-B*37:01	0.9521404027938842	0.09013050935033866	binder
REQEVNIL	HLA-B*37:01	0.7815256237983703	0.2030064407431923	binder
REQLRADLL	HLA-B*37:01	0.8006633043289184	0.21752891721035428	binder
REQLVIEV	HLA-B*37:01	0.7531296372413635	0.1428643610138845	binder
REQPKLAGF	HLA-B*37:01	0.9584694385528565	0.039117461885401106	binder
REQRVTGI	HLA-B*37:01	0.7185471832752228	0.2308411998479106	binder
RERIIPRSV	HLA-B*37:01	0.8547362327575684	0.1524256373096894	binder
RESELIYVF	HLA-B*37:01	0.8717338085174561	0.17526772927523512	binder
RESERQLRL	HLA-B*37:01	0.9812416672706604	0.015172419929441882	binder
RESGVRNL	HLA-B*37:01	0.7794799685478211	0.16505907634520547	binder
RESIHILSV	HLA-B*37:01	0.994002640247345	0.003855807311272987	binder
RESIVKDF	HLA-B*37:01	0.9810123205184936	0.017508852311621206	binder
RESLGHTRL	HLA-B*37:01	0.9194294571876526	0.07080452057819225	binder
RESLPPEQF	HLA-B*37:01	0.7847174972295761	0.29011026540696483	binder
RESPSVKRM	HLA-B*37:01	0.875088906288147	0.14050752581439876	binder
RESPTMTEF	HLA-B*37:01	0.9354928493499756	0.08289420872249073	binder
RESPVQHLV	HLA-B*37:01	0.9406797051429748	0.07387897615912983	binder
RESQRLVGF	HLA-B*37:01	0.9951826333999634	0.005843845192580507	binder
RESRHIAL	HLA-B*37:01	0.9554556846618653	0.02397221356862779	binder
RESRVPAV	HLA-B*37:01	0.9139623522758484	0.07372327522133175	binder
RETERIYSL	HLA-B*37:01	0.998036003112793	0.0023361508778794397	binder
RETKKISF	HLA-B*37:01	0.957077419757843	0.03042451861655829	binder
REVLHKFTV	HLA-B*37:01	0.9691730737686157	0.02183489428015524	binder
REWLTELF	HLA-B*37:01	0.38634419441223145	0.2914443962289885	ambiguous
REYELRKNNF	HLA-B*37:01	0.8438263893127441	0.2076530888993544	binder
REYHVQFF	HLA-B*37:01	0.7197185926139354	0.34572193202372276	binder
REYLRVNVV	HLA-B*37:01	0.9902845859527588	0.009164298245082768	binder
REYQHIGL	HLA-B*37:01	0.8410723149776459	0.21358716560168658	binder
REYVRPGL	HLA-B*37:01	0.8710655689239502	0.10157581621086913	binder
REYYVNQF	HLA-B*37:01	0.6115284413099289	0.32275587266242545	ambiguous
RKREGSDSYAITF	HLA-B*37:01	0.0017030903829436284	0.0028377087405183554	not-binder
RNVSTGDVN	HLA-B*37:01	0.00031942205662574	0.0006256753141521506	not-binder
RNVSTGDVNVE	HLA-B*37:01	0.00040890672502200685	0.0006762546178832884	not-binder
RPSEPKPFS	HLA-B*37:01	0.0007727179962785158	0.0013371929461585927	not-binder
RQAPPHIEL	HLA-B*37:01	0.7176956832408905	0.2930719469925368	binder
RQDARSVHL	HLA-B*37:01	0.5805186107754707	0.395572740228646	ambiguous
RQDQRVEQL	HLA-B*37:01	0.8570779919624328	0.24986658948512094	binder
RQGVDADING	HLA-B*37:01	0.015029346501250984	0.027375596741395666	not-binder
RQGVDADINGL	HLA-B*37:01	0.664707662165165	0.33354986241300405	ambiguous
RQPKHLLAF	HLA-B*37:01	0.09311215542256832	0.1166507261752446	not-binder
RQPPPRPFL	HLA-B*37:01	0.27238395949825644	0.2651386063139526	not-binder
RSDEAVKPF	HLA-B*37:01	0.2721849684685367	0.22483562444074487	not-binder
RSDELTRHF	HLA-B*37:01	0.516249033869326	0.4212100346251813	ambiguous
RSDPGHYSF	HLA-B*37:01	0.59985983222723	0.3584645902543002	ambiguous
RSNPKIWNV	HLA-B*37:01	0.15460419245264348	0.186601491238343	not-binder
RSPPPGMGL	HLA-B*37:01	0.027343777683563532	0.03877008271231112	not-binder
RSSDLKRINGF	HLA-B*37:01	0.0046950557841228145	0.0057959023466712676	not-binder
RVHEAVKAI	HLA-B*37:01	0.0026052833742596705	0.0020147873234270934	not-binder
RVNGSEQTVVAF	HLA-B*37:01	0.0038385521329473704	0.003761384581811852	not-binder
SDALAHHL	HLA-B*37:01	0.9885672092437744	0.004150336156926611	binder
SDALAVTF	HLA-B*37:01	0.4044624224305153	0.3246666098081399	ambiguous
SDAPHPPL	HLA-B*37:01	0.83461993932724	0.16723418472262996	binder
SDDPRYNQM	HLA-B*37:01	0.9126720190048218	0.07576307646757005	binder
SDELTHNF	HLA-B*37:01	0.8090312063694001	0.29162766573396826	binder
SDFEARQL	HLA-B*37:01	0.8063104450702667	0.24540462042420255	binder
SDFEHTIHV	HLA-B*37:01	0.9814449310302734	0.023256319575894083	binder
SDFIRILVI	HLA-B*37:01	0.9736000895500183	0.02129449150866874	binder
SDFIRVQLI	HLA-B*37:01	0.9521660804748535	0.03172405175596991	binder
SDFKAHAV	HLA-B*37:01	0.9535612463951111	0.036083036111330666	binder
SDFLVQQL	HLA-B*37:01	0.9672917127609253	0.03587939370385635	binder
SDFNRQDRF	HLA-B*37:01	0.8351206421852112	0.18493162890414303	binder
SDFVVHEI	HLA-B*37:01	0.9949941158294677	0.0015072329694932848	binder
SDGIKHGF	HLA-B*37:01	0.9863067269325256	0.007211359418690591	binder
SDGLRLIAL	HLA-B*37:01	0.9889803886413574	0.012211227173779409	binder
SDGLVNVF	HLA-B*37:01	0.8884332776069641	0.07471399401219439	binder
SDGTRPVGM	HLA-B*37:01	0.8109574317932129	0.24912583097686095	binder
SDHSSHPF	HLA-B*37:01	0.7712435781955719	0.24376435193728674	binder
SDILYVISKT	HLA-B*37:01	0.008339603425285605	0.01554983772029191	not-binder
SDITVHNF	HLA-B*37:01	0.9787585854530334	0.02392848576182541	binder
SDIVKKEF	HLA-B*37:01	0.9934532880783081	0.00657196527514157	binder
SDKAHILSM	HLA-B*37:01	0.7937017679214478	0.1544285437128894	binder
SDKETYEL	HLA-B*37:01	0.8519415497779846	0.17954007484890602	binder
SDKVRVITL	HLA-B*37:01	0.9906458139419556	0.004287852032713634	binder
SDLFHLIGV	HLA-B*37:01	0.7567339085042477	0.3638905028607884	binder
SDLGKVFSF	HLA-B*37:01	0.9767473816871644	0.030006129201322392	binder
SDLHAHKL	HLA-B*37:01	0.968744444847107	0.018793914880310392	binder
SDLIRHEGI	HLA-B*37:01	0.9392303347587585	0.10344161615426146	binder
SDLIRHEKT	HLA-B*37:01	0.37205297481268645	0.3685373090542208	ambiguous
SDLIRHHRI	HLA-B*37:01	0.8873972058296203	0.14961782104336427	binder
SDLIRMAFM	HLA-B*37:01	0.684709882736206	0.2136470441965955	binder
SDLKRHMRV	HLA-B*37:01	0.6284561634063721	0.26858428445674676	ambiguous
SDLLHGAPGF	HLA-B*37:01	0.48758685812354086	0.35860064586998325	ambiguous
SDLLRLTKI	HLA-B*37:01	0.8994996309280395	0.13472941753430165	binder
SDLMRMEKI	HLA-B*37:01	0.9004352569580079	0.08437169511166188	binder
SDLNHSFSL	HLA-B*37:01	0.9938790440559387	0.0030967462706389605	binder
SDLPRTFEF	HLA-B*37:01	0.9942291855812073	0.006138820575730003	binder
SDLTHLAAL	HLA-B*37:01	0.9369878768920898	0.07706240209640265	binder
SDLTRHHRI	HLA-B*37:01	0.780722589045763	0.36050141027187127	binder
SDLTRHQRI	HLA-B*37:01	0.856898283958435	0.2546281154811323	binder
SDLVIRAKF	HLA-B*37:01	0.687517200410366	0.32703442369317726	binder
SDLVRCLSV	HLA-B*37:01	0.9047337055206299	0.17619860015165287	binder
SDLYRHQRL	HLA-B*37:01	0.813479745388031	0.1762131665382917	binder
SDLYRVHFL	HLA-B*37:01	0.8330520868301392	0.09788675784721285	binder
SDMRTERF	HLA-B*37:01	0.7255595713853836	0.27038551239876724	binder
SDMVHRFLL	HLA-B*37:01	0.9365048289299012	0.03693100635220997	binder
SDMVRFHLF	HLA-B*37:01	0.9109208703041076	0.08202978873876789	binder
SDNFSHNL	HLA-B*37:01	0.8634286999702454	0.12719056769536383	binder
SDNIIFQF	HLA-B*37:01	0.30014837075723333	0.18137729062047725	not-binder
SDQIRSAVL	HLA-B*37:01	0.973603367805481	0.034940173830355935	binder
SDQRVQNF	HLA-B*37:01	0.8367943465709686	0.28108340500955126	binder
SDQVKFNVF	HLA-B*37:01	0.9732882976531982	0.015217050830235637	binder
SDRLIIGF	HLA-B*37:01	0.4356440544128418	0.1794900545481863	ambiguous
SDSIHYQM	HLA-B*37:01	0.8991943597793579	0.14829105880576623	binder
SDSLITKK	HLA-B*37:01	0.04508757054281887	0.04492020501448979	not-binder
SDSLTYKL	HLA-B*37:01	0.7285758286714554	0.2787196409024342	binder
SDSLVKYF	HLA-B*37:01	0.6823970980942249	0.3559987642359793	binder
SDSLVPAL	HLA-B*37:01	0.8003811597824096	0.14054547217967506	binder
SDSPTNHF	HLA-B*37:01	0.777807691693306	0.2905309767930414	binder
SDSQVRKL	HLA-B*37:01	0.9531844258308411	0.036325422821459064	binder
SDSRTPAF	HLA-B*37:01	0.7117911577224731	0.31017357108910537	binder
SDSRVQYF	HLA-B*37:01	0.8371553540229797	0.1409686758919485	binder
SDSSHAQF	HLA-B*37:01	0.6802976454608143	0.36144219173036496	ambiguous
SDSTHLVTL	HLA-B*37:01	0.9670877456665039	0.015171525264856156	binder
SDSYAITF	HLA-B*37:01	0.19612462261575275	0.21443151740588623	not-binder
SDTGNFGF	HLA-B*37:01	0.40629158094525336	0.31991205857385774	ambiguous
SDTLVRYF	HLA-B*37:01	0.6628394965082407	0.3534322362669568	ambiguous
SDVIKEEF	HLA-B*37:01	0.9607608675956726	0.06942006870838317	binder
SDYELKYCF	HLA-B*37:01	0.6909440994262696	0.18270682958366047	binder
SDYIRCIAV	HLA-B*37:01	0.9826252222061157	0.017984950978602306	binder
SDYIRLLAI	HLA-B*37:01	0.9715426802635193	0.019866949384630576	binder
SDYRRLSESQL	HLA-B*37:01	0.12501080483198165	0.14420794439048656	not-binder
SEAGSQPHGI	HLA-B*37:01	0.6079388529062271	0.20853100415509107	binder
SEALHVLAF	HLA-B*37:01	0.9914137601852417	0.011793938855357466	binder
SEAPARQGF	HLA-B*37:01	0.976196539402008	0.027892742392236217	binder
SEDGFIKELF	HLA-B*37:01	0.9240882158279419	0.10900769717920733	binder
SEDGITKIMF	HLA-B*37:01	0.8936193823814392	0.14343748638460302	binder
SEDPSHPSM	HLA-B*37:01	0.9956062316894532	0.005755003072009603	binder
SEFQRLLGF	HLA-B*37:01	0.9948009371757507	0.008035289366805795	binder
SEGDAHAGF	HLA-B*37:01	0.9205062389373779	0.08723524023991777	binder
SEGFPRRAVM	HLA-B*37:01	0.32300953567028046	0.15510416318735207	not-binder
SEGTPVNKL	HLA-B*37:01	0.8976592063903809	0.18668576229059688	binder
SEHVWVEV	HLA-B*37:01	0.5954197138547898	0.3195383276909526	ambiguous
SEKKRWLGL	HLA-B*37:01	0.9020254969596863	0.14418622861129096	binder
SELIRHQTI	HLA-B*37:01	0.9990480661392211	0.0010623268637990134	binder
SELKHWATF	HLA-B*37:01	0.9963910937309265	0.002180393215815863	binder
SELKRLFNL	HLA-B*37:01	0.964277708530426	0.06705365772661928	binder
SELLIHVF	HLA-B*37:01	0.9465648651123046	0.07964584405525153	binder
SENMKASSF	HLA-B*37:01	0.9816834807395936	0.014744325489331772	binder
SENVVCHF	HLA-B*37:01	0.924208152294159	0.1215756491662875	binder
SENVVNRM	HLA-B*37:01	0.9756709098815918	0.015890237116080463	binder
SENVVVEF	HLA-B*37:01	0.7488189101219177	0.2507306989692509	binder
SEPLHNVQV	HLA-B*37:01	0.9690634489059449	0.04238478127690164	binder
SEPTTVAF	HLA-B*37:01	0.6228825405240059	0.3802514111845452	ambiguous
SEQKRVQFL	HLA-B*37:01	0.8880951523780822	0.19087068427368445	binder
SEQLRVFVL	HLA-B*37:01	0.9529745817184448	0.08963826313665156	binder
SESFPHPGF	HLA-B*37:01	0.8876206159591675	0.09078529711751401	binder
SESIHQSL	HLA-B*37:01	0.9928392171859741	0.008344385257497807	binder
SESLPKEAF	HLA-B*37:01	0.8811233043670654	0.15207939818775343	binder
SESMKPKF	HLA-B*37:01	0.7385643541812896	0.22337462913237235	binder
SESPKEPEQLRK	HLA-B*37:01	0.27694870790001	0.34879346441201553	not-binder
SESQTHSF	HLA-B*37:01	0.9420592665672303	0.1047766012838213	binder
SESQVKSL	HLA-B*37:01	0.9681013107299805	0.036411526505052215	binder
SEVTDLRR	HLA-B*37:01	0.10582957048900425	0.12393218129337306	not-binder
SGPLHSVSL	HLA-B*37:01	0.38514092705445363	0.4137380057270063	ambiguous
SIPEKNRPL	HLA-B*37:01	0.01161849610016361	0.021353112083619657	not-binder
SIPGGYNAL	HLA-B*37:01	0.01587728150325347	0.022601508149760037	not-binder
SIVGGSDHSSHPF	HLA-B*37:01	0.01826734859496355	0.011208841180499836	not-binder
SLDMDSIIAEVK	HLA-B*37:01	0.00016118154743338664	0.00017843389627821663	not-binder
SLGSVVAGFGHF	HLA-B*37:01	0.019449149793217657	0.022331837159186275	not-binder
SLVNLGGSK	HLA-B*37:01	0.0002048741408749777	0.00016169661606776046	not-binder
SLYYYIQQDTK	HLA-B*37:01	6.080531764707242e-06	1.1771846252916949e-05	not-binder
SNVSDAVAQSTR	HLA-B*37:01	0.000869941208304681	0.0014237429651446458	not-binder
SPGGAGSDTLVRYF	HLA-B*37:01	0.000742001472789644	0.0009392830535164034	not-binder
SQIHDIVLVGGSTR	HLA-B*37:01	0.005175194073081002	0.010006816925838179	not-binder
SQYEVMAEQNRK	HLA-B*37:01	0.0007956151542146018	0.0008097478712542047	not-binder
SRAEAESMYQIK	HLA-B*37:01	0.0004268826648171853	0.0006534900964850623	not-binder
SSDLKRINGF	HLA-B*37:01	0.12694791824324056	0.16804326070934336	not-binder
SSFGSGAGSSSFSR	HLA-B*37:01	0.26179026290774343	0.37034579203854207	not-binder
SSPAPRTAL	HLA-B*37:01	0.20967744188383222	0.32803402135531806	not-binder
SSPPPHPQL	HLA-B*37:01	0.31049260115250943	0.3576767810948128	not-binder
SSPQPGSAL	HLA-B*37:01	0.03136795808095485	0.03664986290459873	not-binder
SSSGGGGGGGRF	HLA-B*37:01	0.9302256107330322	0.0665339394042832	binder
SSSKGSLGGGF	HLA-B*37:01	0.14976588774006813	0.1365900931655031	not-binder
STESLQANVQR	HLA-B*37:01	0.002569975177999595	0.004717383700274107	not-binder
STFSTNYR	HLA-B*37:01	3.152238263216811e-05	4.450687377943956e-05	not-binder
STGGAPTFNVTVTK	HLA-B*37:01	0.005946620155248184	0.006888144689197796	not-binder
STTTGHLIYK	HLA-B*37:01	0.0002032444187539343	0.00026425094187621585	not-binder
SVPEAQSAL	HLA-B*37:01	0.04498221767717041	0.07583213306914635	not-binder
SVTEQGAELSNEER	HLA-B*37:01	0.2000613633892499	0.3141977809729593	not-binder
SYGGGSGGGF	HLA-B*37:01	0.46159611120820043	0.3747937703740321	ambiguous
SYTSGPGSR	HLA-B*37:01	0.011115712508762953	0.01954958771085694	not-binder
TAFQEALDAAGDK	HLA-B*37:01	0.00041197390352607497	0.0005701425736865049	not-binder
TAPTGHTL	HLA-B*37:01	0.07254511597566307	0.09411246361443394	not-binder
TDAEKGKGLI	HLA-B*37:01	0.39210433065891265	0.1570565127139618	not-binder
TDALIKKF	HLA-B*37:01	0.9500208020210266	0.04346878764530187	binder
TDFIAHLL	HLA-B*37:01	0.9314897418022156	0.05874858868189442	binder
TDFIKIEEF	HLA-B*37:01	0.8741029977798462	0.2013634585043998	binder
TDFISHLF	HLA-B*37:01	0.8579251289367675	0.12041739308112835	binder
TDHATTAL	HLA-B*37:01	0.586846524477005	0.3327325545291377	ambiguous
TDIARTEYL	HLA-B*37:01	0.8447331368923188	0.2380347310985513	binder
TDLAKRTVF	HLA-B*37:01	0.9553809762001038	0.050310777093165934	binder
TDLERKGLL	HLA-B*37:01	0.8407894253730774	0.10245181349140439	binder
TDLNRKDKF	HLA-B*37:01	0.6333821028470993	0.3783320730172902	ambiguous
TDLRHTGF	HLA-B*37:01	0.894620668888092	0.140714984784251	binder
TDMNRLHRF	HLA-B*37:01	0.7465523881837726	0.3683669781732357	binder
TDMVRSSTI	HLA-B*37:01	0.9822873830795288	0.014879083466530534	binder
TDSIVCEM	HLA-B*37:01	0.38089787592180074	0.3023844845444209	ambiguous
TDSPIWNF	HLA-B*37:01	0.5597352534532547	0.32570820361249386	ambiguous
TDSRKNPF	HLA-B*37:01	0.32165308147668836	0.264631299387214	not-binder
TDSVHNINF	HLA-B*37:01	0.9019176840782166	0.16543461679776275	binder
TDTAHVSL	HLA-B*37:01	0.9022899508476258	0.1518846724103296	binder
TDVLVVGV	HLA-B*37:01	0.4686709336936474	0.30803737615296817	ambiguous
TDYETHEF	HLA-B*37:01	0.9479266762733459	0.06215361561044912	binder
TEDTRQLGL	HLA-B*37:01	0.9916938424110413	0.010065769381423475	binder
TEHAHQVVV	HLA-B*37:01	0.9846539735794068	0.0169971909293743	binder
TEKDSYVVAF	HLA-B*37:01	0.6111869156360626	0.3048185897213809	ambiguous
TEKGNERNVKF	HLA-B*37:01	0.5276107668876648	0.2928671630133545	ambiguous
TEKIHQTGL	HLA-B*37:01	0.9756351828575134	0.03974371817661246	binder
TEKPEVID	HLA-B*37:01	0.07936231130734087	0.14176791431894178	not-binder
TELIHIALL	HLA-B*37:01	0.8466657996177673	0.14596281653745624	binder
TELTRNKKF	HLA-B*37:01	0.9516722440719605	0.04384929770670213	binder
TEMLRAALL	HLA-B*37:01	0.940073549747467	0.09711102146778454	binder
TEPPAHFQV	HLA-B*37:01	0.9510593175888061	0.0552454378711059	binder
TEPPPKAAL	HLA-B*37:01	0.9893978118896485	0.011488389437516944	binder
TEQERGVGI	HLA-B*37:01	0.9645994782447815	0.04603952687266275	binder
TEQKRLGLL	HLA-B*37:01	0.8743613719940185	0.15996861997304224	binder
TESEVTAF	HLA-B*37:01	0.6591993436217308	0.29083249614345613	binder
TESKVTEF	HLA-B*37:01	0.8842235743999481	0.2164854301671326	binder
TESLVRGF	HLA-B*37:01	0.9792864084243774	0.006946502726999896	binder
TETARIAQL	HLA-B*37:01	0.994102680683136	0.008410855000675461	binder
TEWIRAIQM	HLA-B*37:01	0.8822339117527008	0.19558369771834508	binder
TFTVTEKPEVID	HLA-B*37:01	0.0008065947422918739	0.001496543779448324	not-binder
TGAAPIIDVVR	HLA-B*37:01	0.0014242324500681747	0.002660867158426728	not-binder
TIAPALVSK	HLA-B*37:01	0.0004258028443246076	0.0007511343193654848	not-binder
TKTEISEMNR	HLA-B*37:01	0.003525851394078927	0.006382411170898448	not-binder
TKTFTVTEKPEVID	HLA-B*37:01	0.00037939480260946887	0.0006858382663711118	not-binder
TLKGETTTEAVD	HLA-B*37:01	7.74608888352837e-05	0.0001503597802193833	not-binder
TLTIVDTGIGMTK	HLA-B*37:01	0.0013611795801921288	0.0024110390765602987	not-binder
TNGEPPVF	HLA-B*37:01	0.052722292678663504	0.04363986330958485	not-binder
TNQELQEINR	HLA-B*37:01	0.05099458229960874	0.06083569367275424	not-binder
TPAQYDASELK	HLA-B*37:01	0.0008391843788558617	0.00079136567747919	not-binder
TSPDPHKGL	HLA-B*37:01	0.012351308512882042	0.017812843298475926	not-binder
TSPSHVNL	HLA-B*37:01	0.02299265724141151	0.04410021611778207	not-binder
TTTEAVDAATAE	HLA-B*37:01	0.00023106366291997734	0.00044889654395992084	not-binder
TTTKAVDAETAE	HLA-B*37:01	8.408308162993761e-06	6.917140691635789e-06	not-binder
TVGNNKTL	HLA-B*37:01	0.003721106311604672	0.005152398059661198	not-binder
TVTEKPEVID	HLA-B*37:01	7.231213454939045e-05	0.00012600807023245618	not-binder
TYDDATKTFTVTE	HLA-B*37:01	0.00028113430109378835	0.0005406417509643155	not-binder
TYDDATKTFTVT	HLA-B*37:01	0.055415981526311955	0.10917354533616659	not-binder
VATVSLPR	HLA-B*37:01	0.0012928360769478785	0.001591512234052391	not-binder
VAVEEVDEEGK	HLA-B*37:01	0.1994630371162202	0.3864335488838946	not-binder
VDFVRPDFL	HLA-B*37:01	0.9410950779914856	0.04329675440830124	binder
VDHEKPLSF	HLA-B*37:01	0.9473525166511536	0.06046094689176488	binder
VDKAVQAF	HLA-B*37:01	0.8417867422103882	0.22940857603479267	binder
VDKKIEEF	HLA-B*37:01	0.9607504367828369	0.06628559608632754	binder
VDKTVQAF	HLA-B*37:01	0.8221979200839996	0.2781736158896498	binder
VDLERKETA	HLA-B*37:01	0.6966916665434837	0.3010275968618125	binder
VDLERTIAL	HLA-B*37:01	0.9961187958717346	0.004757943778495542	binder
VDLIHDIQI	HLA-B*37:01	0.8768688797950744	0.11748366402602987	binder
VDLPHCHLI	HLA-B*37:01	0.5853267997503281	0.23312675739573988	ambiguous
VDLWSIGVTL	HLA-B*37:01	0.00935305105522275	0.006369047902447091	not-binder
VDMGHSAF	HLA-B*37:01	0.6362726014107466	0.3811145994126067	ambiguous
VDMVRVMEV	HLA-B*37:01	0.9607574939727783	0.02899603286776173	binder
VDNDENEHQLSLR	HLA-B*37:01	0.04300349053228274	0.08157502211386455	not-binder
VDNIRVCKI	HLA-B*37:01	0.8081652700901032	0.2722542979568239	binder
VDNLHVLDF	HLA-B*37:01	0.7551398187875747	0.3110075683001015	binder
VDNQRGSGL	HLA-B*37:01	0.7616806179285049	0.2963812433086304	binder
VDREVVSLFL	HLA-B*37:01	0.04135401532457763	0.07795361770625195	not-binder
VDRVSYLL	HLA-B*37:01	0.42501545501872895	0.34759053778560145	ambiguous
VDSARNLQL	HLA-B*37:01	0.8779818534851074	0.15238753738047756	binder
VDSIVWTF	HLA-B*37:01	0.34799632645444945	0.2832705185308971	not-binder
VDSLHQLF	HLA-B*37:01	0.9071704864501953	0.053303323126344414	binder
VDSLITRL	HLA-B*37:01	0.873766303062439	0.07320940011257589	binder
VDSLKLAVF	HLA-B*37:01	0.9443816542625427	0.012924549090639741	binder
VDSMVQHF	HLA-B*37:01	0.8572705626487732	0.16923141490296395	binder
VDSPAASF	HLA-B*37:01	0.497368186712265	0.3031676471751356	ambiguous
VDSPSHGL	HLA-B*37:01	0.8504435896873475	0.16213643147872356	binder
VDTYKYLF	HLA-B*37:01	0.0670937592163682	0.07377040728367261	not-binder
VDVVRNLVF	HLA-B*37:01	0.9759238481521606	0.02213805042942449	binder
VDWLHELL	HLA-B*37:01	0.8468705415725708	0.08286329274119511	binder
VDWLRYASL	HLA-B*37:01	0.9271720886230469	0.04799297389951229	binder
VDWLTEKM	HLA-B*37:01	0.7402359962463378	0.13729944313867726	binder
VDYWVKAF	HLA-B*37:01	0.3670666545629501	0.25883669737202153	not-binder
VEAVVRSF	HLA-B*37:01	0.9679680824279785	0.016255031263018957	binder
VEDGIGHEF	HLA-B*37:01	0.9893198370933532	0.005857372256423024	binder
VEGHPVWAL	HLA-B*37:01	0.8676650166511536	0.150116550760362	binder
VEIIANDQGNR	HLA-B*37:01	0.08911993060110035	0.1570886257450592	not-binder
VELERFVNL	HLA-B*37:01	0.9920013904571533	0.010496579762140008	binder
VELIHFERV	HLA-B*37:01	0.7486604750156403	0.21350938981160206	binder
VENKKVKF	HLA-B*37:01	0.9651570320129395	0.045735901216176156	binder
VENKWHRV	HLA-B*37:01	0.6193535208702088	0.3020194369650563	ambiguous
VENTRWDYL	HLA-B*37:01	0.8929571628570556	0.13178490452800393	binder
VEQATKPSFESGR	HLA-B*37:01	0.005054569177900703	0.006154363622269987	not-binder
VESKSQAF	HLA-B*37:01	0.7730167984962464	0.2538657376778334	binder
VESKVYAV	HLA-B*37:01	0.9423173904418946	0.05802941522596431	binder
VESMKYPF	HLA-B*37:01	0.37025948795489966	0.36387086382369366	ambiguous
VEVGRVAYV	HLA-B*37:01	0.8204101085662842	0.11648623685782498	binder
VEVTEFEDIK	HLA-B*37:01	0.11341434945061338	0.11754332255168853	not-binder
VGEFSGANK	HLA-B*37:01	0.004931966301955981	0.00788908185428757	not-binder
VGEVIVTK	HLA-B*37:01	0.009491023441660218	0.007978182174658266	not-binder
VGGSDHSSHPF	HLA-B*37:01	0.07506239484937396	0.08915083738064633	not-binder
VGGTSDVEVNEK	HLA-B*37:01	0.07946139480918646	0.1188938024101608	not-binder
VGGTSDVEVNEKK	HLA-B*37:01	0.08003178856743035	0.14807691319164107	not-binder
VIPELNGK	HLA-B*37:01	0.00033192031355611107	0.00045240876741932986	not-binder
VKLAKAGKNQGD	HLA-B*37:01	0.000355725856297795	0.0003673564224323455	not-binder
VLLPEYGGTK	HLA-B*37:01	2.467458722406127e-05	4.895452335228208e-05	not-binder
VLNTNIDGR	HLA-B*37:01	0.0002569077669445363	0.0003034290059124744	not-binder
VLQENSSDYQSNLA	HLA-B*37:01	4.025318173148662e-05	4.159705215951199e-05	not-binder
VNLGGSKSIS	HLA-B*37:01	0.003487746437167516	0.004813474746164292	not-binder
VNLGGSKSISIS	HLA-B*37:01	0.0038968866653704025	0.00647995937119577	not-binder
VNLPINGNGKQ	HLA-B*37:01	0.02616247969563119	0.04371486504792585	not-binder
VRQEESEQIK	HLA-B*37:01	0.00031208530481308117	0.0005187095141150644	not-binder
VSFELFADK	HLA-B*37:01	0.0004316029383119258	0.0007724337464733146	not-binder
VSHPRYLEL	HLA-B*37:01	0.2101069375872612	0.1889510246066552	not-binder
VSTEVDAR	HLA-B*37:01	0.0011026734276981642	0.0014261477714332949	not-binder
VTDALNATR	HLA-B*37:01	0.002538288407959044	0.003019028142022204	not-binder
VTIKKDVDGAY	HLA-B*37:01	0.001589582247834187	0.001408006780480074	not-binder
VTLTSEEEAR	HLA-B*37:01	0.001824433975195916	0.003061741249587712	not-binder
VVDALGNAIDGK	HLA-B*37:01	0.00854772543607396	0.014578091159483959	not-binder
VVHGSPREGF	HLA-B*37:01	0.001422128058038652	0.00099511393641692	not-binder
VVSSIEQK	HLA-B*37:01	0.0004217238259741407	0.0006720050954474548	not-binder
WESERVLSF	HLA-B*37:01	0.9916968226432801	0.009204241913363076	binder
YALYDATYETK	HLA-B*37:01	9.991718105565318e-05	0.0001758045230105859	not-binder
YAPKGSSL	HLA-B*37:01	0.02544690652284771	0.030621148185177964	not-binder
YDFIHTSF	HLA-B*37:01	0.8616300046443939	0.21111009073840759	binder
YDFLKQNKF	HLA-B*37:01	0.8268941760063171	0.285528456115803	binder
YDKAVASF	HLA-B*37:01	0.7412530243396759	0.26569289002091895	binder
YDKDHYKL	HLA-B*37:01	0.7203718841075897	0.17329493496255943	binder
YDLERIKLL	HLA-B*37:01	0.7772024273872375	0.1624377816857612	binder
YDLIVHQL	HLA-B*37:01	0.9742729663848877	0.01980516878983696	binder
YDNPHEAL	HLA-B*37:01	0.8920534133911133	0.13348137372437455	binder
YDSESKEF	HLA-B*37:01	0.8299119472503662	0.2257325051648863	binder
YDSTHGKF	HLA-B*37:01	0.8340906620025634	0.10595317179189936	binder
YDTVVHPF	HLA-B*37:01	0.6814189732074738	0.26873415400844686	binder
YDYLRPIAL	HLA-B*37:01	0.9813055038452149	0.018449745998449684	binder
YEELQSLAGK	HLA-B*37:01	0.09105724744731561	0.0942331718694918	not-binder
YELARVKEI	HLA-B*37:01	0.9573466539382934	0.040596244380681434	binder
YELERVAGF	HLA-B*37:01	0.9870216488838196	0.020573313555023884	binder
YENLTNKL	HLA-B*37:01	0.9620316505432129	0.03941388976666891	binder
YENLVVAL	HLA-B*37:01	0.8770410776138305	0.13816669497853903	binder
YEPPLTNVF	HLA-B*37:01	0.7538075178861618	0.3340474020361184	binder
YEPPRYMSV	HLA-B*37:01	0.9271740794181824	0.06301936639371052	binder
YEPPVQESV	HLA-B*37:01	0.9074320197105408	0.09779251672256593	binder
YESKVFYL	HLA-B*37:01	0.804612934589386	0.17678426164401523	binder
YESLVHAV	HLA-B*37:01	0.9739701867103576	0.027928352645162184	binder
YETLTRPF	HLA-B*37:01	0.7250156044960022	0.1750656560137762	binder
YEVERTERI	HLA-B*37:01	0.9383008241653442	0.0765593609474931	binder
YIDQEELNK	HLA-B*37:01	0.005521248871809803	0.004803769209954196	not-binder
YISPDQLADLYK	HLA-B*37:01	0.0031476257339818404	0.005812540147849955	not-binder
YLAEVAAGDDKK	HLA-B*37:01	0.003505233355281234	0.004939530321958451	not-binder
YSDDIPHAL	HLA-B*37:01	0.5482352945953608	0.37557491213951494	ambiguous
YSDLRKESM	HLA-B*37:01	0.5243760234559887	0.4229598662839095	ambiguous
YSGSEGSTQTLTK	HLA-B*37:01	0.0022123853844439267	0.004392534716608827	not-binder
YSPPERTESF	HLA-B*37:01	0.028779125473505474	0.03774363107713842	not-binder
YSSLRVVGV	HLA-B*37:01	0.1839689620770514	0.30389439461200496	not-binder
VLLHENIQ	HLA-B*37:01	4.295122592024026e-06	5.420826363048122e-06	not-binder
YLGCLKGH	HLA-B*37:01	0.00027446066550846916	0.0005471218077695269	not-binder
DAKFHPFK	HLA-B*37:01	0.0007903539633844047	0.0012726506354847498	not-binder
IPTSEPMK	HLA-B*37:01	0.005080715496751509	0.008352788340278517	not-binder
SESLKRPW	HLA-B*37:01	0.27419061845114356	0.3280174768588784	not-binder
EASECCPS	HLA-B*37:01	7.500762891510249e-06	8.59970971285878e-06	not-binder
DAVLISER	HLA-B*37:01	0.008256414617062547	0.015866915371759143	not-binder
DLIIAASG	HLA-B*37:01	3.5162412469424976e-06	4.414707690367351e-06	not-binder
EMKCIVLV	HLA-B*37:01	0.00030503998314088674	0.000303113144985733	not-binder
IGVIGTRA	HLA-B*37:01	0.0012540453650217386	0.0022086423289712914	not-binder
IAISLNGG	HLA-B*37:01	0.0001040702479031097	0.00020209376462947175	not-binder
GMVLHGGQ	HLA-B*37:01	2.2745438813620565e-05	4.250507721302769e-05	not-binder
VCSKILDE	HLA-B*37:01	2.249449250215918e-05	2.6309695432242644e-05	not-binder
CIERCHAP	HLA-B*37:01	9.584342891955089e-05	0.0001734456785138887	not-binder
KNVLQPIG	HLA-B*37:01	0.0006133278967042743	0.0011464104670039705	not-binder
EVFAKDFQ	HLA-B*37:01	6.81459165545406e-05	6.674192732525028e-05	not-binder
VNTLAIRS	HLA-B*37:01	0.0002668303107938641	0.0005334673406452284	not-binder
DVPDGAQI	HLA-B*37:01	0.0006307175896225203	0.0008558980490836474	not-binder
LDIRITVL	HLA-B*37:01	0.8311988472938537	0.20194616616438152	binder
AREMYRFA	HLA-B*37:01	4.056556754505891e-05	7.831521455890542e-05	not-binder
NIAHGCNS	HLA-B*37:01	4.5973474698257634e-07	5.165354617534446e-07	not-binder
VIVPAMIG	HLA-B*37:01	2.010430345507075e-05	3.887940321875472e-05	not-binder
KAVNILSK	HLA-B*37:01	0.0001301206477364758	9.065596154431042e-05	not-binder
ITHRKQIL	HLA-B*37:01	6.37387177463527e-05	6.848694457723436e-05	not-binder
VREQNGAL	HLA-B*37:01	0.006042885681381449	0.007565269999171267	not-binder
GVAEFAPI	HLA-B*37:01	4.5461956293735284e-05	6.042879777099221e-05	not-binder
EMLSSYLM	HLA-B*37:01	0.0006853213762951782	0.0009640023293439778	not-binder
LFKPLILR	HLA-B*37:01	2.122743301404828e-05	3.5575514307477625e-05	not-binder
NVLRGDIA	HLA-B*37:01	0.00010933146188563114	0.00021117382419405176	not-binder
QSYATAVL	HLA-B*37:01	0.004994227281713393	0.0063176732066571204	not-binder
TLVTMATA	HLA-B*37:01	3.992366976035555e-05	5.4119404440700285e-05	not-binder
GYDESEDQ	HLA-B*37:01	0.0010271531614169048	0.0020471823439431806	not-binder
MASWVVLV	HLA-B*37:01	0.003555660674601313	0.004586820823970471	not-binder
SIVTTALA	HLA-B*37:01	0.00012051073906036436	0.0002236998592587739	not-binder
ALRDHLPL	HLA-B*37:01	0.00036376620683995495	0.0003803633437761382	not-binder
QLLAPVVK	HLA-B*37:01	7.127081544240354e-05	0.00010120227969764873	not-binder
IGLVIDQM	HLA-B*37:01	0.010248421761207282	0.017947943027750407	not-binder
IFVSFVIL	HLA-B*37:01	0.00027176010380571827	0.0004985148023991983	not-binder
QRQRIGIA	HLA-B*37:01	0.00012677018032096753	0.00021848287638274498	not-binder
YNYTMGLV	HLA-B*37:01	0.0003811001471262898	0.0002897664564307864	not-binder
LHTDASHR	HLA-B*37:01	0.002810308165499009	0.0021237071946206268	not-binder
SLMLGPMV	HLA-B*37:01	0.00014251538989924485	0.0002131354667020767	not-binder
LPILNSIY	HLA-B*37:01	0.003362799802675909	0.006632217401939733	not-binder
TKKLMRQQ	HLA-B*37:01	9.618322075857221e-05	0.0001845265460786088	not-binder
VTETDVKD	HLA-B*37:01	0.0003563116973623437	0.000442072671567853	not-binder
NASEKEVI	HLA-B*37:01	0.014913361321669072	0.016560136988269445	not-binder
VDQLFKEC	HLA-B*37:01	0.33073277175426485	0.2788945535612572	not-binder
RRLALAMR	HLA-B*37:01	0.00022153139761016405	0.0004417862737059452	not-binder
ETTKQLRT	HLA-B*37:01	3.156512925081845e-05	2.109785535762515e-05	not-binder
HCVHFECP	HLA-B*37:01	5.99927490494423e-06	1.073554894854973e-05	not-binder
CRCKAQCN	HLA-B*37:01	3.632234980432969e-06	4.237204613506113e-06	not-binder
LPRADFQL	HLA-B*37:01	0.008888710516475839	0.009877930412943277	not-binder
VVTLPIFT	HLA-B*37:01	4.870981375181549e-05	9.357710972934731e-05	not-binder
TPPPEACT	HLA-B*37:01	4.294697919355883e-05	4.682522787297721e-05	not-binder
EKYPSACA	HLA-B*37:01	0.0033677387583750827	0.005869881945726178	not-binder
NNSNKQLY	HLA-B*37:01	0.009513612174070795	0.015697858925360603	not-binder
LGYGPIQG	HLA-B*37:01	8.184451565530198e-05	0.00014361820147087016	not-binder
FSAVDNVV	HLA-B*37:01	0.0002454350871630595	0.00033911590054872345	not-binder
DFSRGTFR	HLA-B*37:01	0.0002638621110730044	0.0003679167371077058	not-binder
KKEYLIAG	HLA-B*37:01	0.0022898498266840763	0.0045278872036989565	not-binder
VSLRTPNT	HLA-B*37:01	5.993433274156246e-05	0.00010092897869875865	not-binder
DWTTLRLT	HLA-B*37:01	1.042395614579833e-05	1.9643503925504835e-05	not-binder
ARKAILTT	HLA-B*37:01	1.0677321544005914e-05	1.4137293034107811e-05	not-binder
EKIKVGEK	HLA-B*37:01	0.018765322957187892	0.025543078722206392	not-binder
RRIVGQMQ	HLA-B*37:01	0.00016615449015517926	0.00032392497094997543	not-binder
FSLWERFC	HLA-B*37:01	8.561372233018006e-06	1.1115513613833521e-05	not-binder
KMDYDAVS	HLA-B*37:01	7.641936006450579e-05	0.00014413784443042255	not-binder
RFVGQTMK	HLA-B*37:01	3.9151085927857655e-05	6.295052250573654e-05	not-binder
TAPPRIAF	HLA-B*37:01	0.03482030598679557	0.047031428561109576	not-binder
IIPLEELY	HLA-B*37:01	4.2325461060510604e-05	7.564612859403101e-05	not-binder
KNDVSSTG	HLA-B*37:01	0.0012987084873116576	0.0019341231148956028	not-binder
KMKKAIET	HLA-B*37:01	0.0002016372854244608	0.0002639868347497165	not-binder
AEGTKLGN	HLA-B*37:01	0.03361356223320797	0.04406368159892621	not-binder
PAGLVAIA	HLA-B*37:01	0.0012429281660388369	0.00216139076258089	not-binder
DTPVQSNW	HLA-B*37:01	0.00030673691017100226	0.0005576123977588064	not-binder
FSSIDGVR	HLA-B*37:01	0.000585382408035251	0.000964048576134766	not-binder
GDAFAQFF	HLA-B*37:01	0.18418760087224656	0.34225002689315276	not-binder
TDSEPDKD	HLA-B*37:01	0.008332127914763987	0.00383364003472233	not-binder
KILKVLPE	HLA-B*37:01	1.0093516396247892e-05	1.9377244041973405e-05	not-binder
LYEISNLD	HLA-B*37:01	8.782806645157848e-06	9.40536847394017e-06	not-binder
PSVTSLAD	HLA-B*37:01	1.2738568385904995e-05	1.4950562434984839e-05	not-binder
CELLVHKN	HLA-B*37:01	0.17491415925323964	0.30425189648440876	not-binder
SKQAVAYR	HLA-B*37:01	0.00012725877872412638	0.00021582126615673792	not-binder
EMALALDY	HLA-B*37:01	0.00011996162885452577	0.0001146435943100022	not-binder
VFEGRDTS	HLA-B*37:01	0.0004771128289290605	0.0009478050569771331	not-binder
KIIDNGIG	HLA-B*37:01	5.162863963690256e-05	8.803622071611324e-05	not-binder
EEIMKTEA	HLA-B*37:01	0.5535892089828849	0.31623341284031203	ambiguous
VQWGRSNS	HLA-B*37:01	0.0002931308783511666	0.000578187036139298	not-binder
ATCLGGRG	HLA-B*37:01	8.054646148014655e-05	0.0001584712445211377	not-binder
VASLNDPV	HLA-B*37:01	0.0007235870687452462	0.0008835274547934026	not-binder
SCARTLVS	HLA-B*37:01	1.1865058243078208e-05	1.6552133359622167e-05	not-binder
QGKELSYN	HLA-B*37:01	0.0002687891618909921	0.0005190434038384875	not-binder
LFVTHQPQ	HLA-B*37:01	4.0490510163238016e-05	8.010675027252622e-05	not-binder
KLEEIWKD	HLA-B*37:01	8.839448192645704e-05	0.00013615520334309171	not-binder
ENSYIEFP	HLA-B*37:01	2.398946874936239e-05	4.307712570730878e-05	not-binder
DPHVYYRG	HLA-B*37:01	7.650560864078671e-05	0.00011938013103972845	not-binder
IPSEDILY	HLA-B*37:01	0.017422242440592494	0.03459226808071896	not-binder
RIMVHQPS	HLA-B*37:01	1.1995654989860327e-05	2.3801492793015976e-05	not-binder
KVASAITP	HLA-B*37:01	7.23124492267857e-06	1.2773650362377106e-05	not-binder
SLGGLPPL	HLA-B*37:01	0.001715200381113391	0.0028350671097812415	not-binder
AQRIFRRL	HLA-B*37:01	0.05845265245006885	0.10705326158672873	not-binder
TDGMDDWE	HLA-B*37:01	0.0018855565922248018	0.0032624254860771766	not-binder
EVLAVKPM	HLA-B*37:01	0.001666100266123749	0.0022717801940135133	not-binder
KVCYGLST	HLA-B*37:01	1.2886564829761582e-05	1.6843614195433924e-05	not-binder
PYSEIPHL	HLA-B*37:01	0.13366144642350264	0.20014584420461867	not-binder
LDKAETTA	HLA-B*37:01	0.0631570702418685	0.11094262235872487	not-binder
PRIEVDPD	HLA-B*37:01	0.0002089778341385795	0.00026553057197657	not-binder
LIAPSILS	HLA-B*37:01	4.516910771457106e-06	5.074038655131869e-06	not-binder
IENCTSSL	HLA-B*37:01	0.3070306099951267	0.18827805310408816	not-binder
LYRKNEYQ	HLA-B*37:01	1.4753459229514214e-05	2.8914930033080735e-05	not-binder
TEETEQTA	HLA-B*37:01	0.1656364352966193	0.2713384085564401	not-binder
IVRIPCGP	HLA-B*37:01	6.8777422242760625e-06	6.361586993708724e-06	not-binder
TCSCPSGY	HLA-B*37:01	0.0007632333655919865	0.0015067831624883882	not-binder
ALALFSAT	HLA-B*37:01	5.9174312809773255e-06	7.33714434079606e-06	not-binder
QKLIDSVP	HLA-B*37:01	4.401762685120047e-05	7.267713910098631e-05	not-binder
VEEFAEEI	HLA-B*37:01	0.1692490115761757	0.16908809091781576	not-binder
AEVEMLSA	HLA-B*37:01	0.26350893234630346	0.36557059204591424	not-binder
AEAKPAPE	HLA-B*37:01	0.11199016188038513	0.1330549479922391	not-binder
AANNEAHE	HLA-B*37:01	7.082189533478764e-06	1.2056349634471804e-05	not-binder
CHGSGRIR	HLA-B*37:01	0.0042568515109451255	0.004574325675242857	not-binder
KVVLEEFK	HLA-B*37:01	0.000529806852469683	0.000892814958917051	not-binder
LSTQGSAV	HLA-B*37:01	0.00035184666375585036	0.0002885170874628268	not-binder
DASGVDPR	HLA-B*37:01	0.020179898649803362	0.03446174846775625	not-binder
DQLDAVLV	HLA-B*37:01	0.03131521457398776	0.026861038343901883	not-binder
VSAEEPSA	HLA-B*37:01	2.1937063594235086e-05	2.4759106369338645e-05	not-binder
TPPTASIL	HLA-B*37:01	0.03680158314527944	0.042299776789534935	not-binder
EGYTTDEN	HLA-B*37:01	1.5136370414539982e-05	1.848953116053765e-05	not-binder
EEKRNGLR	HLA-B*37:01	0.002305417007301003	0.0019679763092324853	not-binder
VNGRKFYN	HLA-B*37:01	0.00028120499108714726	0.0005612229275378547	not-binder
QLHPRPDG	HLA-B*37:01	1.3486470872494175e-05	1.6484550659073176e-05	not-binder
DDRGQRVE	HLA-B*37:01	0.004276388177287549	0.005438885982924358	not-binder
FKYSSNTP	HLA-B*37:01	2.040199857091807e-05	2.950230240656378e-05	not-binder
NWVINDLL	HLA-B*37:01	0.0013448450557689284	0.0023733165869233683	not-binder
LQRTDQTR	HLA-B*37:01	0.0007636947551873163	0.0007291741970404662	not-binder
VSDPYPSA	HLA-B*37:01	0.0009177343508053771	0.0009337207116911094	not-binder
LNLKDVAI	HLA-B*37:01	0.0037577682247501797	0.002905890382111398	not-binder
NEELARAL	HLA-B*37:01	0.9323516845703125	0.03684099456713959	binder
SAFAAAEY	HLA-B*37:01	0.0008720027501567529	0.0016762571094963378	not-binder
QNQSLSVI	HLA-B*37:01	0.012684495351277292	0.022367399605565854	not-binder
AAGLDVFE	HLA-B*37:01	6.816548929560185e-05	0.00012458442098909107	not-binder
KVDGVFTA	HLA-B*37:01	0.0016011235519442835	0.003037252370485265	not-binder
NLRRSKKN	HLA-B*37:01	2.5722269848457456e-06	4.960087884377234e-06	not-binder
QLVALLHC	HLA-B*37:01	2.0463027185524398e-05	2.808462841925003e-05	not-binder
VKEGLYPR	HLA-B*37:01	0.003300629024306545	0.004372300888511605	not-binder
SKMIDTVY	HLA-B*37:01	0.0009367612956566518	0.0011507439458386865	not-binder
VAANAAYY	HLA-B*37:01	0.0003969551895192338	0.0007465463352517435	not-binder
EVPLAEMF	HLA-B*37:01	0.00022846419442075218	0.0002891758424689895	not-binder
RLLQKYNI	HLA-B*37:01	0.00027634120456898614	0.0004610489290904682	not-binder
GVELMSLP	HLA-B*37:01	2.4304052952572875e-05	3.437898157465147e-05	not-binder
DHRPVTPT	HLA-B*37:01	0.13355319841066376	0.21493923766706952	not-binder
LNSDVVEI	HLA-B*37:01	0.006216593564022333	0.005571905839514198	not-binder
VLGCSVKK	HLA-B*37:01	0.00014044767358427633	0.0001637811808636398	not-binder
MQGSGGQL	HLA-B*37:01	0.11220136019401253	0.13641093354629513	not-binder
GIIRKVLE	HLA-B*37:01	1.0642605344035605e-05	1.8532966429682017e-05	not-binder
CKRLKSMT	HLA-B*37:01	0.00020769651848517867	0.00026169954026503746	not-binder
QSTTKTSS	HLA-B*37:01	1.8767483561941078e-05	3.7507537693748973e-05	not-binder
VIVNGRDT	HLA-B*37:01	5.737245366788102e-06	7.405455365167117e-06	not-binder
VHRQDIGR	HLA-B*37:01	0.0006444705752073788	0.0009018867369007304	not-binder
FAPVNVTT	HLA-B*37:01	0.0001152940255053636	0.00011840305253572836	not-binder
IDSTKHRS	HLA-B*37:01	0.027395697649581052	0.054593511109520806	not-binder
TNPHYHEL	HLA-B*37:01	0.08425672673620284	0.10744099954376456	not-binder
TWHDSRSQ	HLA-B*37:01	1.2982789890481073e-06	2.408015747222738e-06	not-binder
NIPGHHPA	HLA-B*37:01	0.0034568574999610524	0.0059925986035276315	not-binder
DAVSGGDS	HLA-B*37:01	2.6763760213199816e-05	3.13878628178062e-05	not-binder
EVPKPFPT	HLA-B*37:01	0.0015873139190674124	0.0029957254698043598	not-binder
ASGGLIGL	HLA-B*37:01	0.014520211274066242	0.0242225748499238	not-binder
PLNQLATI	HLA-B*37:01	0.0013831647972892824	0.0025517216060924742	not-binder
LPELQLSA	HLA-B*37:01	0.0017415340174920858	0.0017134076821769778	not-binder
EAMISLGN	HLA-B*37:01	2.2999922558142315e-05	3.041023812105944e-05	not-binder
AYASVFEE	HLA-B*37:01	9.010205479853539e-05	0.00017711276521666146	not-binder
IQDPEVIK	HLA-B*37:01	0.05076805976859759	0.07805121563076092	not-binder
ISLALYLS	HLA-B*37:01	1.2652206431851276e-05	1.5487839906952506e-05	not-binder
GNNDRIVI	HLA-B*37:01	0.026111063972348348	0.049600415569668474	not-binder
SDLIPELQ	HLA-B*37:01	0.038347102655097845	0.05486532975600157	not-binder
NFKSPQSI	HLA-B*37:01	0.004611477443677359	0.008254881220887945	not-binder
EVNEAFSV	HLA-B*37:01	0.0058059341087073335	0.009168854517010374	not-binder
SVLQVTST	HLA-B*37:01	2.794266595995687e-06	1.8198787908927982e-06	not-binder
PDRRTVLL	HLA-B*37:01	0.02879244068171829	0.04441946022617486	not-binder
IPSVEPQV	HLA-B*37:01	0.0039489897939802175	0.0069905468808389515	not-binder
SFPPMPVQ	HLA-B*37:01	0.0004910567095890966	0.0009714503869985299	not-binder
KDKLGANA	HLA-B*37:01	0.15465331587474793	0.09558473009674852	not-binder
AIHHWLNF	HLA-B*37:01	0.003170835390852744	0.0060893188861318405	not-binder
LKLAFGDN	HLA-B*37:01	1.2428254364493797e-05	2.017735352930432e-05	not-binder
GVKTINAA	HLA-B*37:01	7.761287051835097e-05	8.472803342762431e-05	not-binder
TGGSFSLL	HLA-B*37:01	0.021433983523047574	0.025450625376731123	not-binder
TDAENVQF	HLA-B*37:01	0.48338563470169904	0.27475225977504564	ambiguous
HDIPDSAV	HLA-B*37:01	0.3619987092912197	0.28665608898651224	ambiguous
YTEVVLVV	HLA-B*37:01	0.0025610598604544066	0.002148031303188742	not-binder
LAGSPPGL	HLA-B*37:01	0.02356000120344106	0.02353190126235854	not-binder
MENIREIS	HLA-B*37:01	0.3612299744039774	0.29594966489752245	ambiguous
LVADLLTL	HLA-B*37:01	0.0015184403825514892	0.0010504257662371818	not-binder
EGKTAALA	HLA-B*37:01	0.0005799520861728524	0.0005257920299990192	not-binder
KEDMSSLM	HLA-B*37:01	0.3269073948264122	0.19791852466179866	not-binder
YGCFLRVY	HLA-B*37:01	0.0028892105990053095	0.00573201969710456	not-binder
PGSTPWWD	HLA-B*37:01	0.00021411018177912576	0.0003506363316083408	not-binder
ILETLPNA	HLA-B*37:01	0.00023615373485199597	0.0003962325764279383	not-binder
AVNFKLED	HLA-B*37:01	8.735502390222471e-07	9.261371695181783e-07	not-binder
LWALGATP	HLA-B*37:01	4.450744046527813e-07	8.389671191878611e-07	not-binder
QEGTLLPL	HLA-B*37:01	0.14034379199147223	0.13171754321156476	not-binder
RVRKECQE	HLA-B*37:01	7.394568536170376e-07	1.2258875235399396e-06	not-binder
FKIVRASN	HLA-B*37:01	0.00013581706663288174	0.00022880283664515215	not-binder
FEPFLPFY	HLA-B*37:01	0.12710360068886076	0.227249045517067	not-binder
FAENEDLP	HLA-B*37:01	0.00026113517622671655	0.0003029112487011739	not-binder
LVYGDTYP	HLA-B*37:01	4.872454187594688e-06	9.718511152656906e-06	not-binder
QTLSEDER	HLA-B*37:01	0.0002875046362277089	0.00038533397832596334	not-binder
FTSLILTE	HLA-B*37:01	1.6586684275546239e-06	2.2728613713830897e-06	not-binder
NGRIVDIP	HLA-B*37:01	0.0003501676555291766	0.0004943285394633582	not-binder
DIVYYWEV	HLA-B*37:01	0.0009059548645609539	0.0017749037031152333	not-binder
RVFMKAGN	HLA-B*37:01	2.3301708966826095e-06	4.632245669433624e-06	not-binder
PKIQQALN	HLA-B*37:01	3.589450347929457e-05	3.178861927158732e-05	not-binder
SSTVGGGI	HLA-B*37:01	0.0036775978472178396	0.0038978230313614177	not-binder
TFNFENPN	HLA-B*37:01	1.4531937642686909e-06	2.7760399341031813e-06	not-binder
QKRGGVAA	HLA-B*37:01	0.00010325478318407022	0.00012451631293315308	not-binder
DNSTIVEI	HLA-B*37:01	0.1489881996996701	0.14361312398141016	not-binder
KIGEYKNI	HLA-B*37:01	9.125584959086552e-05	0.0001820900426784373	not-binder
KENKITLI	HLA-B*37:01	0.8417402148246765	0.13783572682168527	binder
AAVLEWHE	HLA-B*37:01	2.6763677144509e-05	5.2934985796419184e-05	not-binder
SLTHWLES	HLA-B*37:01	2.0440714676439597e-07	2.471718539776372e-07	not-binder
FPFLEDKL	HLA-B*37:01	0.1885898864478804	0.22570819665092814	not-binder
EILQDNSI	HLA-B*37:01	0.0009984858581447043	0.0014537106377452	not-binder
WISEQIDN	HLA-B*37:01	1.6775601145582654e-06	2.257510134517385e-06	not-binder
KKGEVLIK	HLA-B*37:01	0.000667175991611657	0.0007702868298330537	not-binder
KDMASLRL	HLA-B*37:01	0.49786860346794126	0.242191670853519	ambiguous
LPNGHIVP	HLA-B*37:01	0.0048308571247616785	0.009580188713203526	not-binder
SWVPLSTD	HLA-B*37:01	6.752956049557289e-07	1.065433118480252e-06	not-binder
RSKTRQGK	HLA-B*37:01	1.1884300252873459e-05	1.98010944099298e-05	not-binder
VEGQEDWK	HLA-B*37:01	0.07535113967605866	0.05563404518761362	not-binder
AIRQMDGY	HLA-B*37:01	8.828344299942615e-05	0.00010906359376112234	not-binder
EQTEHYFL	HLA-B*37:01	0.3837967675179243	0.3619734286021406	ambiguous
KDMTKEFF	HLA-B*37:01	0.6705420523416251	0.33825208225680814	binder
AQSGSSSR	HLA-B*37:01	0.008041371159879417	0.009219762481387983	not-binder
IEVEGRVV	HLA-B*37:01	0.7275766849517822	0.2026090992500236	binder
DRKSEETT	HLA-B*37:01	0.00045262277527401487	0.0008377421720082905	not-binder
FTAAYDAL	HLA-B*37:01	0.0029436545653879877	0.004072978180071333	not-binder
LKLVKENF	HLA-B*37:01	0.01751548914471641	0.024275001876280122	not-binder
SPDTKDRW	HLA-B*37:01	0.04240744977063891	0.0768759474689192	not-binder
EIELEDKF	HLA-B*37:01	0.06818202016875148	0.06121626302853413	not-binder
EAGLMEYK	HLA-B*37:01	0.0016460907904161104	0.0029733493634757076	not-binder
VFLGSPDN	HLA-B*37:01	1.6260995433684845e-05	2.920472631381967e-05	not-binder
TDLVFGQY	HLA-B*37:01	0.06930704907535983	0.07295263189526374	not-binder
SAPPADFI	HLA-B*37:01	0.0025722150354532403	0.004165345735783114	not-binder
YDDVDLSE	HLA-B*37:01	0.0025180105233658877	0.004573278321380752	not-binder
LDRDVRIV	HLA-B*37:01	0.2816724434494972	0.17878255702773777	not-binder
LLRSALGM	HLA-B*37:01	3.397902107735717e-05	3.931447257116228e-05	not-binder
PGVDLENG	HLA-B*37:01	1.692821926367787e-05	1.891112211739622e-05	not-binder
FKLITEHK	HLA-B*37:01	0.0005417788568301774	0.0008369106506259519	not-binder
FYPWQDWA	HLA-B*37:01	0.0002660071349382509	0.0005308622204724951	not-binder
EMAFKVAA	HLA-B*37:01	0.0007355441508025251	0.000999627338272753	not-binder
AGSFPEIQ	HLA-B*37:01	0.0007206520077434941	0.0013502334680676558	not-binder
EIHLQIGQ	HLA-B*37:01	1.2898346452949738e-05	2.1421954754887746e-05	not-binder
VTMGIPSD	HLA-B*37:01	1.2726130420045092e-05	2.0735626575163567e-05	not-binder
SSEDVEKA	HLA-B*37:01	0.0019781308743404224	0.0012147014424657124	not-binder
LDELIDLL	HLA-B*37:01	0.24262211769819259	0.2159892654808614	not-binder
KDWWNAKT	HLA-B*37:01	0.011400227480771718	0.012202041612177339	not-binder
GEKRDAVP	HLA-B*37:01	0.0011845853412523865	0.0006498451696128005	not-binder
DNKMNANL	HLA-B*37:01	0.06726051268560695	0.07388923011488639	not-binder
RTSSVQLR	HLA-B*37:01	0.00010800262102576078	0.00018889036619056614	not-binder
LWLSSALG	HLA-B*37:01	1.0817861030661688e-05	2.1511939625887884e-05	not-binder
GGAAIPLA	HLA-B*37:01	0.00042740037573700816	0.0008179599587591367	not-binder
ETWNIGII	HLA-B*37:01	0.00022496637579934032	0.00029247619498964033	not-binder
NSMTAGPR	HLA-B*37:01	0.0007576101807754351	0.0013925359890447923	not-binder
RTDINQAL	HLA-B*37:01	0.08541262575890869	0.15934215770747193	not-binder
AKKAALNL	HLA-B*37:01	0.00247345302177564	0.0029758981499918374	not-binder
TTTTTTTA	HLA-B*37:01	7.115257591134e-05	0.00011080352011273976	not-binder
PSDPGEYP	HLA-B*37:01	7.025135034615105e-05	0.00013944929865751727	not-binder
TLNHKSII	HLA-B*37:01	0.0011248024192084926	0.00216006154854221	not-binder
DIKTIGDI	HLA-B*37:01	0.009429579740390182	0.009069820043824759	not-binder
TGARPDLA	HLA-B*37:01	0.0005150925283032848	0.0009307408350848992	not-binder
KTALTRAF	HLA-B*37:01	0.006722346927836043	0.01327161676210334	not-binder
SEILESSS	HLA-B*37:01	0.009119833210934302	0.011513411998962437	not-binder
IIRDGIVI	HLA-B*37:01	0.0009121359040364041	0.0014598445890835862	not-binder
ASGSAGTH	HLA-B*37:01	0.00014457182827446076	0.00021160645359637943	not-binder
SIKRQTTE	HLA-B*37:01	2.371579932614054e-06	3.223823339928303e-06	not-binder
SIRDRTIS	HLA-B*37:01	8.6690766032127e-07	1.376796605583063e-06	not-binder
EMVVKLFG	HLA-B*37:01	2.3737451633110142e-05	4.4368106476403425e-05	not-binder
ESGKRLFQ	HLA-B*37:01	0.00045716616032223103	0.0004369367466414202	not-binder
ATTQSADY	HLA-B*37:01	0.0001078248872072675	0.00021350607740379298	not-binder
EIVSSKVS	HLA-B*37:01	3.398940853398292e-06	3.3033905001103424e-06	not-binder
DEVALGVT	HLA-B*37:01	0.14930814811959864	0.19148577520838497	not-binder
KTDLAPYV	HLA-B*37:01	0.025434539258483824	0.04929096673514976	not-binder
KLITSERF	HLA-B*37:01	0.015955937873491165	0.03065606338394749	not-binder
GSMGSVVG	HLA-B*37:01	0.0004464912061921543	0.0008926590817878991	not-binder
VVLEYDIR	HLA-B*37:01	2.7925199254497102e-05	4.396239096124716e-05	not-binder
AKEIEKIT	HLA-B*37:01	0.05714662218670128	0.10996309223937362	not-binder
KLGYYFNN	HLA-B*37:01	7.016079613403337e-06	1.4020163834795773e-05	not-binder
IGYDLNQH	HLA-B*37:01	0.0001438739899315422	0.00025012898181753836	not-binder
DDKDILVM	HLA-B*37:01	0.4366068303585052	0.17299842260448337	ambiguous
VRVLEDGT	HLA-B*37:01	8.342274120565208e-06	8.364794646497504e-06	not-binder
VGWFSLEF	HLA-B*37:01	0.00019894057031706326	0.0003141060613061539	not-binder
YPMAKTRH	HLA-B*37:01	0.0028326635279071867	0.0047148318297474835	not-binder
VNGRTQRN	HLA-B*37:01	0.0005484669681976584	0.001094398703348899	not-binder
GLNSQRCL	HLA-B*37:01	0.0006479616995761717	0.0011318728198147917	not-binder
YADGERRY	HLA-B*37:01	0.07869381691662056	0.15640413244887683	not-binder
RMGKQKLK	HLA-B*37:01	3.345673593067033e-05	6.607749982351068e-05	not-binder
EEAAAQGL	HLA-B*37:01	0.44127331376075746	0.26267071000936193	ambiguous
TEEIAMRC	HLA-B*37:01	0.19628331810235977	0.16915420538920012	not-binder
NAKAALLE	HLA-B*37:01	2.0537582309665402e-05	2.925645365341529e-05	not-binder
VFVMTTSR	HLA-B*37:01	6.597782206024805e-06	1.2935403310685674e-05	not-binder
SSLISGLI	HLA-B*37:01	0.004095396119510042	0.007343524139031455	not-binder
VIDSSVGD	HLA-B*37:01	0.00017025609015902665	0.00032897492978861594	not-binder
LHITKKAS	HLA-B*37:01	0.00012576571333031695	0.00023047489126631332	not-binder
GGPPPPFP	HLA-B*37:01	0.0035702758258821634	0.006533721701542666	not-binder
RCRLFPHC	HLA-B*37:01	5.955935540652435e-06	8.271256932801733e-06	not-binder
VREFLAEA	HLA-B*37:01	0.00045580553469335425	0.0005233122628523431	not-binder
VRNPINDM	HLA-B*37:01	0.0027058453921199543	0.0018942786606774857	not-binder
LLEGLECI	HLA-B*37:01	0.005987481842748821	0.004677532587158448	not-binder
IQAAMEDE	HLA-B*37:01	9.081741493446315e-05	8.36619835579946e-05	not-binder
AAIQSAVH	HLA-B*37:01	4.0583795302495675e-05	5.021137736069346e-05	not-binder
DDMAAIEQ	HLA-B*37:01	0.0013823417199225405	0.0020312063448100315	not-binder
LTDLELCL	HLA-B*37:01	0.036780208408890756	0.04548116078034524	not-binder
WTPRRLAL	HLA-B*37:01	7.744228826425114e-05	7.749213010970297e-05	not-binder
SLAIIDIS	HLA-B*37:01	1.1941915469360076e-05	1.9204285785249545e-05	not-binder
VVDLNDRY	HLA-B*37:01	0.012080828878606554	0.023839769127619446	not-binder
GQAFGFVL	HLA-B*37:01	0.22089860141277312	0.25351335791949775	not-binder
EKLNELLS	HLA-B*37:01	0.00032612526806587996	0.0006123754400277956	not-binder
DGKAMLNL	HLA-B*37:01	0.06669494188390672	0.07692988075281586	not-binder
VRAFILHK	HLA-B*37:01	3.463518746443686e-05	6.648622145770204e-05	not-binder
CLSGYEGK	HLA-B*37:01	3.0154356028333496e-05	3.7204177116640634e-05	not-binder
QREISEKY	HLA-B*37:01	0.1332955612859223	0.17810056042518518	not-binder
MKDILEKE	HLA-B*37:01	0.0025845752095847276	0.0022577128166784708	not-binder
DGQYNEQN	HLA-B*37:01	5.73864648660616e-05	0.00010408487351466169	not-binder
TVFVPQPN	HLA-B*37:01	3.415403299211264e-05	6.14080418632486e-05	not-binder
HPYDSFST	HLA-B*37:01	0.0021395261290308555	0.003938967487522446	not-binder
KLLIDAGA	HLA-B*37:01	1.4614109856592172e-05	2.8268812393598124e-05	not-binder
DLASVPPM	HLA-B*37:01	0.0012486201763294957	0.0015570903180388777	not-binder
SSQFVSSL	HLA-B*37:01	0.009727827522601729	0.011572703571643266	not-binder
LRQNMCPA	HLA-B*37:01	3.960344834545993e-05	7.096892369096451e-05	not-binder
EIQRKVFE	HLA-B*37:01	0.0001545973853922078	0.00022412192808147992	not-binder
ETYFEKFK	HLA-B*37:01	0.00028572055266380404	0.0005641138114613574	not-binder
DAESACRM	HLA-B*37:01	0.09290153210167773	0.09781069711221921	not-binder
SINQQIPL	HLA-B*37:01	0.00017537141283128222	0.00021333906939551117	not-binder
YKLRVDPV	HLA-B*37:01	0.0034879512848419838	0.004830553060146939	not-binder
DLSKLRDI	HLA-B*37:01	0.02732733194134198	0.0408332016635666	not-binder
LSEGRLLN	HLA-B*37:01	0.0009051086448494061	0.001798154471917985	not-binder
LARLIKKK	HLA-B*37:01	0.00019106965060231574	0.00033806979343777	not-binder
THVPLSPR	HLA-B*37:01	0.028130821796366945	0.025156256760596133	not-binder
GVEVTSTA	HLA-B*37:01	0.002777363731365767	0.0051330316669668365	not-binder
EWHNIVMY	HLA-B*37:01	0.0002815674035787197	0.0005079614621130807	not-binder
DTWEPEIH	HLA-B*37:01	6.6738662473537e-05	9.601665775032007e-05	not-binder
CSPAQRQN	HLA-B*37:01	5.2225131929456436e-05	0.00010355005678107725	not-binder
VDQSRIEA	HLA-B*37:01	0.3111482201144099	0.32374817955776314	not-binder
YKATYAGN	HLA-B*37:01	2.845712378640574e-05	5.668659388157848e-05	not-binder
STSPPERT	HLA-B*37:01	8.3290867021657e-05	0.00013860172187399875	not-binder
KFKEHLVS	HLA-B*37:01	0.00011858697614496317	0.00023075232464147186	not-binder
SHGDEPAL	HLA-B*37:01	0.04123219229513779	0.07716119906583116	not-binder
FRESLVEF	HLA-B*37:01	0.18022243333980442	0.22418512429057422	not-binder
FLFAIPRL	HLA-B*37:01	0.002238991168269422	0.003115221777781628	not-binder
MGRGRDWN	HLA-B*37:01	4.7782881181411554e-05	9.548251743225712e-05	not-binder
LFEGGTCE	HLA-B*37:01	0.00020993583041111207	0.00041567308701705256	not-binder
FGFEKIVV	HLA-B*37:01	0.0177297763861759	0.027230337296038264	not-binder
LNSSLQTG	HLA-B*37:01	7.719208124925964e-05	0.00015334404340590786	not-binder
AEGRQATE	HLA-B*37:01	0.014064451247941178	0.02105832753609656	not-binder
FRSVRIKN	HLA-B*37:01	6.410822416995643e-05	0.00012494695550905897	not-binder
HADVIEMG	HLA-B*37:01	0.001265558652554788	0.0019631256489288434	not-binder
KALPATGQ	HLA-B*37:01	0.00020441683067529137	0.0003984425716650723	not-binder
KGKHSIGL	HLA-B*37:01	0.0007809002743670134	0.000872899931237443	not-binder
LEKLNVSI	HLA-B*37:01	0.8331005573272705	0.13205470569580183	binder
LMLNEAVR	HLA-B*37:01	3.245129702520444e-05	3.586469306259309e-05	not-binder
PILANQIA	HLA-B*37:01	6.879190594588636e-06	9.264900805443638e-06	not-binder
LDLIFSLI	HLA-B*37:01	0.07661922383122147	0.1293163713204806	not-binder
KTLAKKGA	HLA-B*37:01	6.622064222217005e-06	1.3186285319862363e-05	not-binder
PFFIISGS	HLA-B*37:01	4.6756492357163946e-07	6.599934084305469e-07	not-binder
GARSKREM	HLA-B*37:01	0.00045675306264189586	0.0006095997031781437	not-binder
QESLDLMQ	HLA-B*37:01	0.013081542396685108	0.024259246473957236	not-binder
VLQLKKSL	HLA-B*37:01	0.0029620106230140663	0.0039139301838596215	not-binder
IVKLERDM	HLA-B*37:01	0.00017107270105043426	0.000162482274074669	not-binder
ALAFAIVT	HLA-B*37:01	3.1042555153959483e-06	5.573027588991573e-06	not-binder
ITNTSFYY	HLA-B*37:01	0.0013694467641812591	0.0027174356307718734	not-binder
GLDITEDE	HLA-B*37:01	0.00023407490012488096	0.00045612943642137115	not-binder
EPAFVLVY	HLA-B*37:01	0.0013057915710160018	0.0016513201202771716	not-binder
VTIGNTDG	HLA-B*37:01	4.877479983916053e-06	8.388453393084136e-06	not-binder
ARKKYKNA	HLA-B*37:01	1.543932558442651e-06	2.1017066289522527e-06	not-binder
LTEIRDSL	HLA-B*37:01	0.35191363411722704	0.3074615010072431	ambiguous
QAAKYDVP	HLA-B*37:01	1.641016829852862e-05	1.9194456903022103e-05	not-binder
IYVNELIQ	HLA-B*37:01	0.00024177271168001612	0.0004814618755822245	not-binder
AGGGHAPD	HLA-B*37:01	0.00027799627141829043	0.0005135854850958459	not-binder
SHYVNDLK	HLA-B*37:01	0.0010167093234485947	0.000985701569526869	not-binder
PGYTHLQQ	HLA-B*37:01	0.0001794928585226785	0.0003560622279890815	not-binder
APEEEMDE	HLA-B*37:01	0.00016488659335607282	0.0001836257492289127	not-binder
DLTIMRPT	HLA-B*37:01	0.0042786246090711355	0.00841143208118967	not-binder
EAMLSKNK	HLA-B*37:01	0.0003105030925553365	0.00020476638692930516	not-binder
KSMQTLAK	HLA-B*37:01	3.248152986259356e-05	6.401776778427143e-05	not-binder
QDLDAGAT	HLA-B*37:01	0.003753670578589663	0.006626452517084306	not-binder
FEVSAGLD	HLA-B*37:01	0.0005971524292363029	0.0006987007400836579	not-binder
SYYRTTFL	HLA-B*37:01	0.0010296195036318067	0.0013099639990228065	not-binder
ADLMVVAG	HLA-B*37:01	0.005638646619627252	0.01013846952650322	not-binder
EIITGPDA	HLA-B*37:01	0.0001099379138850054	0.00016621850467306063	not-binder
GAVGVVDH	HLA-B*37:01	9.106841398515698e-05	0.00013166692151780467	not-binder
FILDSTRI	HLA-B*37:01	0.0009652919521613512	0.001280978949743578	not-binder
SIAGGVEN	HLA-B*37:01	5.069194707552072e-06	8.757339198802475e-06	not-binder
AQGFLLIA	HLA-B*37:01	0.0006788874527046574	0.0011663164534770102	not-binder
GGGGGNGG	HLA-B*37:01	0.07159629433795618	0.14242408131510315	not-binder
RGEAFIPD	HLA-B*37:01	7.403024194611238e-05	0.00014655790793939434	not-binder
VIKWIYQQ	HLA-B*37:01	1.0034471465969474e-06	1.877856801493074e-06	not-binder
IINTEDLV	HLA-B*37:01	0.0006210348093958374	0.0012372351032489506	not-binder
HYIGIKDT	HLA-B*37:01	0.0001299912332580533	0.00017621996444172386	not-binder
GGTDNDPD	HLA-B*37:01	6.502009480467462e-05	0.00012887587897628415	not-binder
AVLTLAFM	HLA-B*37:01	0.00011501104114799431	0.00016608618216172374	not-binder
SDLRIHQR	HLA-B*37:01	0.07967605404555797	0.07543955953606324	not-binder
GDEIIFSD	HLA-B*37:01	0.0006395949371380994	0.0005348406314632308	not-binder
HGNTMEKL	HLA-B*37:01	0.12539177853614092	0.11660186023438562	not-binder
LKLDNEQN	HLA-B*37:01	1.7312445363870667e-05	2.162515863703836e-05	not-binder
PQPKFEGS	HLA-B*37:01	7.652146088590883e-06	1.1429419949336697e-05	not-binder
NHNIKVIV	HLA-B*37:01	0.30877671502530574	0.3346697807017581	not-binder
KESTWVLP	HLA-B*37:01	0.005823738458275329	0.01131049853598739	not-binder
RSQATEFL	HLA-B*37:01	0.001132289328151259	0.0018993545959595057	not-binder
IIILPGPP	HLA-B*37:01	0.0002761233524259055	0.0005133413926712785	not-binder
GICKEGKY	HLA-B*37:01	3.065019320532825e-05	5.5405380991668074e-05	not-binder
LGDSDGIK	HLA-B*37:01	0.004609678777705994	0.00583719680303804	not-binder
KKDFQDST	HLA-B*37:01	0.00046972331310826123	0.0005627291201897156	not-binder
NQMGTNGS	HLA-B*37:01	7.940084019821824e-05	0.00012402191945701965	not-binder
VGPDASIE	HLA-B*37:01	2.564738117662446e-05	4.538367929199449e-05	not-binder
ELTRTGYG	HLA-B*37:01	3.1786901018904246e-05	3.711975105846768e-05	not-binder
KVVDIAAV	HLA-B*37:01	0.0004150416248535294	0.0005705743966779593	not-binder
KSDFRKLN	HLA-B*37:01	0.0001681002710694379	0.00033612719193179194	not-binder
ARTYDAEL	HLA-B*37:01	0.000798952170953271	0.0011692796119910178	not-binder
SVAAAQYN	HLA-B*37:01	3.040528269050019e-06	2.5890899816717457e-06	not-binder
SAGLLRQA	HLA-B*37:01	0.005437787072183653	0.010182605067301212	not-binder
IFKASCVF	HLA-B*37:01	0.0011180079462548066	0.0017506644643937796	not-binder
LHHMPDES	HLA-B*37:01	5.3512318834236795e-05	4.6579999509506224e-05	not-binder
ETRKFPDG	HLA-B*37:01	7.158567641409386e-05	0.0001279506742392983	not-binder
FREAYQLV	HLA-B*37:01	0.0006701732658257242	0.0011585228443900945	not-binder
MVTTPTLT	HLA-B*37:01	5.350121602987201e-05	8.778156297410137e-05	not-binder
GPLLSRFD	HLA-B*37:01	0.0002234169135147332	0.0003862669431752309	not-binder
RIEQAISG	HLA-B*37:01	0.0001656401177068889	0.0002689924324916647	not-binder
PDNENLKT	HLA-B*37:01	0.003459776548697846	0.004289528209396769	not-binder
NIEGGLRI	HLA-B*37:01	0.043822643425664866	0.056134498922056575	not-binder
LTRFFAFH	HLA-B*37:01	1.7785300255849514e-06	2.1774811232478797e-06	not-binder
LQDHPSVF	HLA-B*37:01	0.6231942067388445	0.39551928979567375	ambiguous
LPYWHETI	HLA-B*37:01	0.03711599441157887	0.051123661171540075	not-binder
ADVFKTGE	HLA-B*37:01	0.006189642491517588	0.008892409476561513	not-binder
PVFLFGAM	HLA-B*37:01	9.631452473541912e-05	0.00012993943576484362	not-binder
NPDSVTNR	HLA-B*37:01	0.016571401196415536	0.01738066758915709	not-binder
PRTLHMSM	HLA-B*37:01	0.0011010322092261048	0.001500221306313481	not-binder
VSALLAGN	HLA-B*37:01	5.823392875698432e-05	8.338020011520063e-05	not-binder
GILLKMGG	HLA-B*37:01	9.77926168688509e-06	1.9540032141466883e-05	not-binder
EQHVSYLV	HLA-B*37:01	0.20125318327918648	0.3599639524840995	not-binder
DFREEANK	HLA-B*37:01	0.001188887699477803	0.0019924568374108495	not-binder
AVAAVQQE	HLA-B*37:01	5.383921749579912e-06	6.658103645585404e-06	not-binder
EGDLIARA	HLA-B*37:01	0.032897290046093985	0.0506160949722513	not-binder
TEPKHLDQ	HLA-B*37:01	0.06150049477996618	0.08533565387943103	not-binder
SDSEVESI	HLA-B*37:01	0.2566462054848671	0.15752342569577482	not-binder
IVCPTQRQ	HLA-B*37:01	3.271170943336954e-05	6.320768241590505e-05	not-binder
RMARVELN	HLA-B*37:01	3.219542584360635e-05	6.4300445906775e-05	not-binder
DLSNLGVS	HLA-B*37:01	1.164306181463126e-05	1.5037900759563104e-05	not-binder
VDVILASD	HLA-B*37:01	0.0024535195318071633	0.0043863852713725586	not-binder
YETPVSET	HLA-B*37:01	0.39229567646980285	0.29214861356016664	ambiguous
TPTSSGRR	HLA-B*37:01	0.0007155834943823435	0.0010331766729092422	not-binder
SSPVTAAT	HLA-B*37:01	9.833469159878372e-05	0.00013770625641949523	not-binder
QHTYEVKR	HLA-B*37:01	0.008187523161296895	0.01523117463733218	not-binder
SDKSHKVV	HLA-B*37:01	0.8700810551643372	0.0763465111631464	binder
PSLSEPSY	HLA-B*37:01	0.000453221918049751	0.0009053855278181394	not-binder
GADIARAE	HLA-B*37:01	0.0018577811782051867	0.0036763064923959286	not-binder
IDAPIDAI	HLA-B*37:01	0.3496730763465166	0.3203420861026288	ambiguous
HDEREQTL	HLA-B*37:01	0.7215135872364045	0.21822701835267258	binder
ASSSHDGT	HLA-B*37:01	8.32725428211719e-07	1.2760896579670688e-06	not-binder
AVLLGGTS	HLA-B*37:01	8.62469206783234e-07	1.5978399959068586e-06	not-binder
NSTEQDAD	HLA-B*37:01	1.7067242614791197e-05	2.411897215885189e-05	not-binder
ELIRNIAI	HLA-B*37:01	0.012496099655982107	0.020826118383583093	not-binder
QEMSLLER	HLA-B*37:01	0.06572153461165726	0.050848652185141126	not-binder
KASDERIA	HLA-B*37:01	0.00010114665020942715	0.00019477647298882518	not-binder
VGSIDGEE	HLA-B*37:01	2.8315511682563964e-05	5.1970722845787653e-05	not-binder
GTQYTTNT	HLA-B*37:01	1.233333588454566e-06	2.452722324665158e-06	not-binder
EFLLNGQI	HLA-B*37:01	0.00031395361627346575	0.0005863623193985668	not-binder
KRHEILRA	HLA-B*37:01	0.00013431478914753824	0.00025255337735672104	not-binder
TSSFVGWI	HLA-B*37:01	0.0006344213456031866	0.0008786166268588903	not-binder
ETAIQSLD	HLA-B*37:01	0.00023962096195987714	0.00047012724867671706	not-binder
IEQLSPTF	HLA-B*37:01	0.8151681184768677	0.13242649945424811	binder
YRDRGKGG	HLA-B*37:01	0.0008526569610345062	0.0016157114626043454	not-binder
KFGAVAGC	HLA-B*37:01	0.0012015001631397126	0.002388928269966361	not-binder
TPDFVAGP	HLA-B*37:01	0.0005607361578361586	0.0006849017785739096	not-binder
REPCDVAE	HLA-B*37:01	0.00079717235733483	0.0011739501479744322	not-binder
SAKDAGVM	HLA-B*37:01	0.0027735807795806976	0.003934184100194264	not-binder
GIYEVLTH	HLA-B*37:01	1.400077580958406e-05	2.6933285113290088e-05	not-binder
MEIFVDDE	HLA-B*37:01	0.023446354386396705	0.013141627646969344	not-binder
DLIPTIVN	HLA-B*37:01	6.073478258088721e-05	8.188978803194325e-05	not-binder
SVENNGIV	HLA-B*37:01	0.0014746011194802123	0.002771735589254313	not-binder
SDTNVAAV	HLA-B*37:01	0.3476908925920725	0.25695953622012974	not-binder
EDQVLSLI	HLA-B*37:01	0.2323563728481531	0.16076564358051854	not-binder
GWLVFDIT	HLA-B*37:01	7.932222724216231e-07	9.773940414253758e-07	not-binder
VLSIDNPS	HLA-B*37:01	2.2735024526543413e-06	4.373074206932648e-06	not-binder
PLHNFNKE	HLA-B*37:01	1.3305910698591105e-06	1.1206203407851619e-06	not-binder
SIQEVLLF	HLA-B*37:01	0.0038403395357818225	0.0073382207673841305	not-binder
NIPGDFEC	HLA-B*37:01	8.835295024312018e-05	0.00016599379861937085	not-binder
ERRAQLEQ	HLA-B*37:01	3.32327552677536e-05	6.154362793751818e-05	not-binder
IEKIRKAS	HLA-B*37:01	0.08646905467612669	0.07160222826772883	not-binder
VSYYAMLQ	HLA-B*37:01	3.66823050292342e-06	7.153870086950931e-06	not-binder
ADDGLRPN	HLA-B*37:01	0.05341074710231623	0.08800076191417508	not-binder
GDTELPVW	HLA-B*37:01	0.049731376538091746	0.09084544828853532	not-binder
AYDRRVRR	HLA-B*37:01	2.883798583184216e-05	3.09801302937262e-05	not-binder
ALGNTFKA	HLA-B*37:01	5.2090894396883416e-05	0.00010119251975600388	not-binder
PQAPSDLG	HLA-B*37:01	0.0002226293806918786	0.0004068767260268899	not-binder
ASGAGKAL	HLA-B*37:01	0.03262437606426829	0.04661688687044132	not-binder
SFSIRRES	HLA-B*37:01	7.982826615945995e-05	0.00015964093745223447	not-binder
LANIMIAL	HLA-B*37:01	0.014278038154589012	0.026738644206989435	not-binder
SEEILSVL	HLA-B*37:01	0.4433760970830917	0.24196457689321565	ambiguous
AMGMGQED	HLA-B*37:01	9.04465101563695e-07	1.0364407811284432e-06	not-binder
GPGYILVG	HLA-B*37:01	0.00021501580000631292	0.00026670361722450867	not-binder
ANMRYSIS	HLA-B*37:01	6.055389415682288e-06	1.206993765495438e-05	not-binder
KLLNPSSD	HLA-B*37:01	1.5894700143070928e-05	3.089518294512288e-05	not-binder
LQTQLERE	HLA-B*37:01	0.0005321840451756543	0.000941055340802315	not-binder
RGSKVCII	HLA-B*37:01	0.00187632877436954	0.0034515302339825833	not-binder
TPDEARVK	HLA-B*37:01	0.01698616090034193	0.024092196838897472	not-binder
PFLVIIYC	HLA-B*37:01	8.715562496819373e-06	1.0719290356103656e-05	not-binder
WNPWEDPF	HLA-B*37:01	0.0003397232973666231	0.00040948763609383997	not-binder
YKPDGGEE	HLA-B*37:01	0.0001716209419960535	0.00025751339968765576	not-binder
FQDILPLL	HLA-B*37:01	0.39053245894610883	0.3832378166732845	ambiguous
QDQLNEQQ	HLA-B*37:01	0.005285910141691374	0.006745406428796496	not-binder
YALPRPLL	HLA-B*37:01	0.1688577834982425	0.12547734453509302	not-binder
VTGLWASA	HLA-B*37:01	0.0002994374863725446	0.0005776525091776106	not-binder
NVFQYPGS	HLA-B*37:01	3.6372286178884203e-06	6.031809647030125e-06	not-binder
VEIVFISP	HLA-B*37:01	0.0011189056068189984	0.0012674128909167888	not-binder
TVADTGVI	HLA-B*37:01	0.00015427152484477348	0.0001872006582762994	not-binder
EPVPPEVV	HLA-B*37:01	0.03407399409934442	0.05000424100699249	not-binder
SPSTGRTL	HLA-B*37:01	0.0753901462565409	0.09133580414055677	not-binder
WLVMVGVC	HLA-B*37:01	6.253475721962332e-06	4.1413489782599875e-06	not-binder
FNKTEAAF	HLA-B*37:01	0.010655273615702754	0.009856041567710515	not-binder
KTGLRTGA	HLA-B*37:01	0.0003874229979219379	0.0007742189709350374	not-binder
AGCALYVA	HLA-B*37:01	0.00035643220266603495	0.0005411011830287399	not-binder
SSSHQRIS	HLA-B*37:01	1.9300131527599926e-05	3.831922760218747e-05	not-binder
FLVPSRLR	HLA-B*37:01	0.0001288373712775126	0.0002437444450073815	not-binder
AIEGIKEI	HLA-B*37:01	0.08305984495673328	0.13135457437677928	not-binder
RTGKPLWV	HLA-B*37:01	0.001715694161367054	0.0034229179608171955	not-binder
ITRDKVER	HLA-B*37:01	5.3104940851439467e-05	5.920816968575753e-05	not-binder
MRKVEADC	HLA-B*37:01	0.00013962213532749956	0.00018573155987984806	not-binder
QPIGIVGE	HLA-B*37:01	4.431704028959871e-05	4.973185777869111e-05	not-binder
HWHSVLLE	HLA-B*37:01	2.5063383244272597e-05	4.995742366561006e-05	not-binder
TEKEKFNA	HLA-B*37:01	0.4414021760225296	0.37269337978993566	ambiguous
LLNPFIPH	HLA-B*37:01	0.00016060814659804023	0.00031460347206631794	not-binder
TLKDGSDA	HLA-B*37:01	1.7408980630773117e-05	2.4687271164435137e-05	not-binder
ENKQKALA	HLA-B*37:01	0.01892181876810355	0.031111063937735623	not-binder
AVTTTLHQ	HLA-B*37:01	2.8385783822941462e-05	4.7061779567427825e-05	not-binder
RDLTLMQL	HLA-B*37:01	0.5847550213336945	0.15923761084434584	binder
LKEKGELV	HLA-B*37:01	0.014536565449088813	0.016626236282761733	not-binder
LIPEFLLL	HLA-B*37:01	0.00020294205073696504	0.00020163348939831227	not-binder
EDKKAIVA	HLA-B*37:01	0.24139849704224617	0.27416642196515545	not-binder
GQSQKATM	HLA-B*37:01	0.07593311474192888	0.09066502072310682	not-binder
IMYGEGVS	HLA-B*37:01	1.7571739002164576e-05	3.374114319352403e-05	not-binder
TVNEEPTP	HLA-B*37:01	0.00011622898830694339	0.00023053665804673339	not-binder
TAVGTGLN	HLA-B*37:01	6.565492926853267e-05	8.187320656925368e-05	not-binder
RPDPLILP	HLA-B*37:01	0.00014754503240743121	0.00023778190596810312	not-binder
FNRIGFTI	HLA-B*37:01	0.024707256513647736	0.04706981663914401	not-binder
QDSFLPQD	HLA-B*37:01	0.00097234885357061	0.0007315364960124173	not-binder
LNQAPFSF	HLA-B*37:01	0.017825625947443767	0.021043961564067376	not-binder
RDKKNDDV	HLA-B*37:01	0.12707565082237124	0.1972911103023264	not-binder
TLEELKAK	HLA-B*37:01	0.0031277356480131856	0.004348290080837147	not-binder
EQANGGSV	HLA-B*37:01	0.013637261238181963	0.020552183099492166	not-binder
DRDGNPNV	HLA-B*37:01	0.07129321849206463	0.09097149343442548	not-binder
LPVILPED	HLA-B*37:01	0.0017636039870039754	0.0024918318819286056	not-binder
LARAGIVE	HLA-B*37:01	5.3469698127384115e-05	0.00010556667560642939	not-binder
STPPFKVK	HLA-B*37:01	9.705413886684144e-05	0.00011834343415138342	not-binder
KMVLAIFL	HLA-B*37:01	0.0009858375331532443	0.0019404265287368103	not-binder
RAVAEEPP	HLA-B*37:01	1.9222810990449092e-05	3.056910713499171e-05	not-binder
VDNIYHSY	HLA-B*37:01	0.41048734423238786	0.3624777766864626	ambiguous
RGIEKATS	HLA-B*37:01	6.420806515805566e-06	1.263233083347239e-05	not-binder
VFSPSYYQ	HLA-B*37:01	0.0008845754170712483	0.0017688855979017975	not-binder
GIGVVSPE	HLA-B*37:01	2.3309182414901763e-06	2.5192570520697314e-06	not-binder
GPECVMDP	HLA-B*37:01	0.00010159031303419997	0.00013780408917058674	not-binder
IPDTSEIE	HLA-B*37:01	0.0010282831664881087	0.002010413539928932	not-binder
LVEQGFRR	HLA-B*37:01	0.00015191065683666237	0.00024347683889414307	not-binder
LTFVTGEW	HLA-B*37:01	2.5682050539871383e-05	4.582161676322844e-05	not-binder
KVLGNGEI	HLA-B*37:01	0.0008306928441129457	0.001643196857147699	not-binder
FSVDKATL	HLA-B*37:01	0.0174176512970007	0.024148271042821374	not-binder
KDVGFGSL	HLA-B*37:01	0.44279920011758805	0.30292268098952324	ambiguous
KAAQTIVS	HLA-B*37:01	6.814204906052668e-05	0.0001359984292085772	not-binder
PGQKISAA	HLA-B*37:01	0.002036002839258799	0.0030051488480895274	not-binder
KEAISYYS	HLA-B*37:01	0.017710515655926427	0.03137491079962313	not-binder
FRTLMMRR	HLA-B*37:01	1.864944128682211e-05	3.706049660467449e-05	not-binder
SEVPETEP	HLA-B*37:01	0.020675653277430685	0.016276262092789723	not-binder
NHEVYGKI	HLA-B*37:01	0.08409524982562289	0.11387734756619496	not-binder
AGVLESSF	HLA-B*37:01	0.010124447003954628	0.019880945191369875	not-binder
LMRLGQNA	HLA-B*37:01	3.906083015721151e-05	6.75780814710022e-05	not-binder
IEVKSVTL	HLA-B*37:01	0.841238272190094	0.1288989417019977	binder
LTLAAACA	HLA-B*37:01	0.00020852310429972932	0.0004137305071776089	not-binder
GENRLLRE	HLA-B*37:01	0.028903658618219197	0.030119279562118326	not-binder
QNGEVVLR	HLA-B*37:01	0.005875767643010477	0.00915595346683056	not-binder
LVTPGTIT	HLA-B*37:01	4.600326516310815e-05	5.53620063712671e-05	not-binder
HVLATGCL	HLA-B*37:01	0.0016567719330851105	0.0023834767001340088	not-binder
IRSVADLL	HLA-B*37:01	0.002819614680538507	0.004819287611857705	not-binder
GPSAFVSI	HLA-B*37:01	0.042698769217167865	0.08064225840814232	not-binder
FQSGGKQH	HLA-B*37:01	0.025787813500377156	0.03401729287113249	not-binder
NNWDRGPS	HLA-B*37:01	5.930701811882599e-05	0.00010656924256878017	not-binder
IGPVSEAS	HLA-B*37:01	4.380330692517927e-05	5.290934091355601e-05	not-binder
RNPWGNDA	HLA-B*37:01	8.587662394177187e-05	0.00016476874784271655	not-binder
FDRGYVSP	HLA-B*37:01	0.0010866540531083047	0.001894904311600576	not-binder
ALLTLLNS	HLA-B*37:01	3.233869025554372e-07	5.257649201662747e-07	not-binder
WESKIEEL	HLA-B*37:01	0.9571262240409851	0.035896294961727436	binder
RLERALGQ	HLA-B*37:01	2.7476201124976285e-05	4.751250538856507e-05	not-binder
YATKADAK	HLA-B*37:01	0.0038605946288498673	0.005275888061465467	not-binder
SSPDEEAL	HLA-B*37:01	0.0012657929558779202	0.0009678065564931209	not-binder
IDERFGTQ	HLA-B*37:01	0.0136824629322291	0.025403558275688694	not-binder
GLASNIKN	HLA-B*37:01	5.716128174526602e-06	1.1365283019432196e-05	not-binder
MGGSTNTV	HLA-B*37:01	0.0009584807069376921	0.0009702059297719499	not-binder
SSNNELIT	HLA-B*37:01	1.6741786867668917e-05	2.932354210577055e-05	not-binder
PPQRDRYR	HLA-B*37:01	4.837316333805575e-05	9.139921853518951e-05	not-binder
ELVEANDE	HLA-B*37:01	2.5182321900985018e-05	4.676154611403884e-05	not-binder
GFQVFSLS	HLA-B*37:01	3.921451842422013e-05	7.712980533878375e-05	not-binder
KIAGSPHG	HLA-B*37:01	0.00019947616789814938	0.0003987179956780906	not-binder
PPLPPPLS	HLA-B*37:01	9.883338562701737e-05	0.00012853361087725678	not-binder
ENLGEVME	HLA-B*37:01	6.990604799566036e-05	7.42282543079418e-05	not-binder
SMDYLKGK	HLA-B*37:01	5.106544934827539e-05	6.971549242585697e-05	not-binder
LKDELVTQ	HLA-B*37:01	0.0009403986118741159	0.0017973067639798967	not-binder
ENVRGMLY	HLA-B*37:01	0.007222084443947096	0.00830814076692274	not-binder
GDGTTTAT	HLA-B*37:01	0.003382042914017802	0.0035137695990617147	not-binder
DVESFEPN	HLA-B*37:01	0.0005539502316793445	0.0009682521318204616	not-binder
HSYICYGP	HLA-B*37:01	2.36313301499871e-05	3.279865985275721e-05	not-binder
RIKQWREI	HLA-B*37:01	0.0002964298453491665	0.0005820394596821606	not-binder
QSGVESLV	HLA-B*37:01	0.0008100590266394647	0.0013032307599017898	not-binder
FNRKNEKP	HLA-B*37:01	0.0002790105642297647	0.0005559545628907024	not-binder
NKYGKDII	HLA-B*37:01	0.0066213800935656765	0.005090302785331516	not-binder
KNDMEDSL	HLA-B*37:01	0.04785197465680539	0.07658894776325041	not-binder
PHPPTHGI	HLA-B*37:01	0.029585057986696483	0.057665118392641684	not-binder
SAFPAEFD	HLA-B*37:01	3.6485173728167954e-05	3.2410616499897725e-05	not-binder
AELEAIQA	HLA-B*37:01	0.4049919867189601	0.331664998969461	ambiguous
TVGSTIFF	HLA-B*37:01	0.01095904365724561	0.02182522098310622	not-binder
TALFGVVC	HLA-B*37:01	0.0001513669453743205	0.00018721367787546495	not-binder
KEVILVSS	HLA-B*37:01	0.02666054027795326	0.030395649615620916	not-binder
TLYQDFLK	HLA-B*37:01	0.00013598133791674626	0.00015630112390643608	not-binder
ARQFFVGG	HLA-B*37:01	0.00021461657690562233	0.0004273053798260723	not-binder
LALGLSGC	HLA-B*37:01	0.0008824508566249278	0.0016702869738927488	not-binder
ERLRGLRN	HLA-B*37:01	0.0003875824045678655	0.0007421829544380901	not-binder
AEATKKVD	HLA-B*37:01	0.03857213745068293	0.038998337625967126	not-binder
KRAIVLHG	HLA-B*37:01	0.00030229599292299627	0.0005927027709309774	not-binder
TDEKWTED	HLA-B*37:01	0.0011121956547299305	0.0011399724467599402	not-binder
RIESEGGI	HLA-B*37:01	0.0013430156097456348	0.002536927315628036	not-binder
VRTPPLRY	HLA-B*37:01	0.00197356236219548	0.0034780843935020957	not-binder
GFRSLSAL	HLA-B*37:01	0.001034932749429629	0.0018165161568071007	not-binder
REGQKKMV	HLA-B*37:01	0.6324532717466355	0.2370876218094805	binder
SIVNIVGY	HLA-B*37:01	0.00038788897675203773	0.0006518032094268052	not-binder
QGACAVPD	HLA-B*37:01	1.6859168624712256e-05	2.0721168053506604e-05	not-binder
GLSHFTTS	HLA-B*37:01	3.654149201177959e-08	5.62829270243613e-08	not-binder
ARHVGPTR	HLA-B*37:01	0.000566583168332735	0.0006310777315482819	not-binder
TLTPTVFF	HLA-B*37:01	0.0011288960758804479	0.0021862344749680163	not-binder
LLLHGDLL	HLA-B*37:01	0.000513674219882887	0.0008637128435520285	not-binder
GSLLGICL	HLA-B*37:01	0.0024727002681174783	0.004402627673624219	not-binder
PPMMSFMD	HLA-B*37:01	2.3578521587297454e-06	4.016121701041541e-06	not-binder
AQAVDKRK	HLA-B*37:01	0.005333248710667249	0.007517071459654045	not-binder
GEKKPTDG	HLA-B*37:01	0.15473976899694436	0.29689443657804704	not-binder
AGSVRHPP	HLA-B*37:01	0.0011656219541395173	0.0023124325676367645	not-binder
TRIVIRPK	HLA-B*37:01	0.00018238119953650767	0.0003515805959621629	not-binder
SVDQEEGF	HLA-B*37:01	0.010878043013508431	0.020409662682708555	not-binder
TANALAAL	HLA-B*37:01	0.08057867117458954	0.1327005886771583	not-binder
PFPLPPAG	HLA-B*37:01	0.00022142173107806418	0.00029010574810442273	not-binder
FNPGWLDA	HLA-B*37:01	0.0002880997323700285	0.0005038342704829345	not-binder
KVEGEETG	HLA-B*37:01	0.0001390051334461795	0.00026792732655360593	not-binder
VVAASASE	HLA-B*37:01	2.2682303282728357e-06	2.658135798399254e-06	not-binder
KTYNAPPP	HLA-B*37:01	0.00015449221727479313	0.00026551826398349654	not-binder
DEEATKLQ	HLA-B*37:01	0.09876445692498237	0.0807272237021398	not-binder
AAIINTDI	HLA-B*37:01	0.00062702676307822	0.0004239188270366996	not-binder
LQRYKELK	HLA-B*37:01	0.00012064074653608258	0.00019755929802760144	not-binder
ERGALGLV	HLA-B*37:01	0.0004779403247084701	0.00044955705676092	not-binder
KVQFNYYT	HLA-B*37:01	2.6980377612728645e-05	5.393125904273484e-05	not-binder
VFSELARM	HLA-B*37:01	0.016144904808857063	0.032207000542205586	not-binder
EFGGRDHT	HLA-B*37:01	8.397187389874716e-05	0.00011457825099176731	not-binder
TTIQVTEN	HLA-B*37:01	0.0005099734319780613	0.00099826035477901	not-binder
LPNLHERR	HLA-B*37:01	0.0019278401711261494	0.002388432899410606	not-binder
GKVDYNKD	HLA-B*37:01	0.0003877125167065287	0.00036397603677152535	not-binder
SVLEADLT	HLA-B*37:01	3.2578469520982978e-06	3.342687176058285e-06	not-binder
TIGIPGTI	HLA-B*37:01	0.002159192793442344	0.0036881742316493787	not-binder
AMAGKIAI	HLA-B*37:01	0.01636401026335079	0.028540520191597692	not-binder
LMSAAYLF	HLA-B*37:01	0.0006190790859363915	0.001183511019081915	not-binder
GLAEIIVE	HLA-B*37:01	1.6838632561189116e-06	2.2426516604303e-06	not-binder
YAQSCRFK	HLA-B*37:01	0.0008175199363449793	0.001405880815168576	not-binder
IQDEEVSY	HLA-B*37:01	0.0517174617145443	0.06607069272966079	not-binder
AEARDILP	HLA-B*37:01	0.004457016219384968	0.003366964220137422	not-binder
EAATQLAP	HLA-B*37:01	5.4730691726229315e-05	8.959768226339863e-05	not-binder
PMRWFGLQ	HLA-B*37:01	7.974325923754133e-06	1.5947949544387903e-05	not-binder
KDAWCPRR	HLA-B*37:01	0.008687125749452207	0.006853394592430559	not-binder
VKLSGKNL	HLA-B*37:01	0.005537447681490448	0.00652607842177164	not-binder
VLNEEAYS	HLA-B*37:01	8.63696781141371e-06	1.7141929411560423e-05	not-binder
GANTARYL	HLA-B*37:01	0.06676603749610308	0.13264756879766157	not-binder
NRRLFALP	HLA-B*37:01	5.867748709666512e-06	1.1441489718793837e-05	not-binder
ACFYAAIR	HLA-B*37:01	4.82064509865765e-07	6.080862619823516e-07	not-binder
RKWSERGK	HLA-B*37:01	0.00023328936454731776	0.000403189557488801	not-binder
RDYYEVLG	HLA-B*37:01	0.0005470751662613793	0.0009740703753986291	not-binder
DRPGLNFS	HLA-B*37:01	0.0006102692216344962	0.0011425628441124375	not-binder
GLSLMVDI	HLA-B*37:01	6.723969014856834e-05	0.00011739565352595077	not-binder
ADVCQKAA	HLA-B*37:01	0.04089724735822529	0.047886897324831174	not-binder
EVTGDPVH	HLA-B*37:01	7.608863892798468e-05	0.0001287351615099597	not-binder
QYGQEPVR	HLA-B*37:01	0.0002027216156079703	0.00033990668729151906	not-binder
GPQTLHRL	HLA-B*37:01	0.16422860521342955	0.3234357628969142	not-binder
GGFGYDPI	HLA-B*37:01	0.0019691023146151563	0.0030122817251179218	not-binder
GPDYDTEL	HLA-B*37:01	0.05676811641897075	0.09085345541991566	not-binder
NNVFGEEA	HLA-B*37:01	0.002533417908125557	0.0038348880230369	not-binder
AIFNSLTV	HLA-B*37:01	4.75508297313354e-05	4.348674711217126e-05	not-binder
LRARLVKG	HLA-B*37:01	0.0002981329240235541	0.0003655753143576615	not-binder
LDGNEISI	HLA-B*37:01	0.17095403376733884	0.18820612352129862	not-binder
DMLIPIGR	HLA-B*37:01	2.938046622649182e-05	4.641947863151054e-05	not-binder
AQALGLVP	HLA-B*37:01	0.0005661716908718972	0.0010863729566386667	not-binder
DDVDVVVT	HLA-B*37:01	0.08906480707228184	0.10553754744037311	not-binder
DIVETIFG	HLA-B*37:01	8.615707255197336e-05	0.00014820822383192136	not-binder
EEVQSKLG	HLA-B*37:01	0.07170571943788673	0.0894110376786222	not-binder
LEGSDQHR	HLA-B*37:01	0.05392179833361297	0.06448270768378389	not-binder
YNKDNKEK	HLA-B*37:01	0.016087199305184187	0.023033823123855702	not-binder
HGDDFGSP	HLA-B*37:01	7.810170623971935e-05	8.513463710018598e-05	not-binder
ISEICKGS	HLA-B*37:01	0.00043360567452367383	0.000862285636392151	not-binder
AALFNVFI	HLA-B*37:01	0.0009880812694973429	0.0008425650703427883	not-binder
GVDDCHDN	HLA-B*37:01	0.00011118984763804212	0.0002199253711997132	not-binder
DYFHTEYE	HLA-B*37:01	1.074259765516672e-05	1.4179551156324896e-05	not-binder
DAETVLPY	HLA-B*37:01	0.002150965254100079	0.0041094556684964055	not-binder
SCNPAIGG	HLA-B*37:01	0.00018235144778861964	0.00035563013534192534	not-binder
LGDNPSID	HLA-B*37:01	0.00010200098635387497	0.00013159702525689985	not-binder
DASCKRNA	HLA-B*37:01	0.0004163302599359042	0.0008139456150388503	not-binder
GWNEKFGQ	HLA-B*37:01	5.11286844039182e-06	1.021108393988663e-05	not-binder
MKLRQVRT	HLA-B*37:01	0.00022006079749985473	0.00024357243923232532	not-binder
LPKKKSAR	HLA-B*37:01	7.975736448742054e-05	7.348967407761637e-05	not-binder
LRYIGSCD	HLA-B*37:01	4.303740355391921e-05	7.280777275403819e-05	not-binder
FDYVKRLQ	HLA-B*37:01	0.00835371747452882	0.014533506067323714	not-binder
PFMASATA	HLA-B*37:01	9.013352951114939e-06	1.1646839832638608e-05	not-binder
PGGDYVMA	HLA-B*37:01	0.0005118717959980756	0.0010055628350268812	not-binder
RLLKSLYF	HLA-B*37:01	0.0009586445577463021	0.0018934877687703873	not-binder
GIIPLGNS	HLA-B*37:01	2.9764639499357815e-06	4.583997158224629e-06	not-binder
SALDPILA	HLA-B*37:01	0.00012763019438466472	0.0001577267236905177	not-binder
SKNPTEQL	HLA-B*37:01	0.07590595420915633	0.07482328481119756	not-binder
QALRAALQ	HLA-B*37:01	0.0001308667692455856	0.0001661363766794877	not-binder
GDDINAIR	HLA-B*37:01	0.04975472424412146	0.05291437765029943	not-binder
CVPINEVA	HLA-B*37:01	1.3367077356818412e-05	2.0011831333929816e-05	not-binder
ELGHESVR	HLA-B*37:01	8.353236255205232e-05	9.940283189410483e-05	not-binder
AFRIPEGM	HLA-B*37:01	0.0006939574411717331	0.0012278970747619904	not-binder
IDEYTGFV	HLA-B*37:01	0.07033885449636727	0.08899263451376845	not-binder
KKGIGLGV	HLA-B*37:01	0.00303853154364333	0.003744798953202118	not-binder
IPVIVKEV	HLA-B*37:01	0.06427883580327035	0.048131583184244535	not-binder
RLRLKDLN	HLA-B*37:01	7.836523180457244e-06	1.525774156135856e-05	not-binder
KTPQFRSN	HLA-B*37:01	1.795396952483999e-05	3.58992158436417e-05	not-binder
CKGCEQKI	HLA-B*37:01	0.0036555772778228855	0.0037629686600537384	not-binder
EVAYVANS	HLA-B*37:01	2.146120516788308e-06	4.037454469572626e-06	not-binder
ELLMFRKL	HLA-B*37:01	2.2820495405539987e-05	2.9494601480554324e-05	not-binder
EELDAMRE	HLA-B*37:01	0.01764471966016572	0.020776021347576973	not-binder
GEGAKVIY	HLA-B*37:01	0.5887626647949219	0.3541571863897878	ambiguous
MLYEYLQS	HLA-B*37:01	3.866829834775487e-06	7.693592699409723e-06	not-binder
RSGDFVTL	HLA-B*37:01	0.004026800274948528	0.004066782647151301	not-binder
TRRPSSNL	HLA-B*37:01	0.0009259006750653498	0.0011228159164901293	not-binder
NNICNTCL	HLA-B*37:01	0.008954785310015723	0.006390765479862222	not-binder
PHGGLAFG	HLA-B*37:01	0.00027968777287910027	0.00036157797576735296	not-binder
YITKRSSE	HLA-B*37:01	5.9549125808230905e-06	1.0486208420241732e-05	not-binder
CVSEETLK	HLA-B*37:01	0.002878646627323178	0.005636959443209897	not-binder
SQNPRKFQ	HLA-B*37:01	0.017396711216042603	0.030958387797066625	not-binder
NLIRRLGG	HLA-B*37:01	8.589035598882688e-06	1.6262765904909235e-05	not-binder
VLFLSEAF	HLA-B*37:01	0.000326881111413968	0.0003689660496073094	not-binder
PDGTVVNN	HLA-B*37:01	0.0019152288017868654	0.002834148971296236	not-binder
LTDLDNVG	HLA-B*37:01	0.00021849951741700267	0.00041926471848977086	not-binder
KTKKIKVK	HLA-B*37:01	3.6708590950951246e-06	4.883131924333114e-06	not-binder
NGRRVVLT	HLA-B*37:01	3.9051619655372515e-05	4.936465628744796e-05	not-binder
LYVGFDHA	HLA-B*37:01	9.574457137657145e-05	0.00011946826469142183	not-binder
CVVAPDCS	HLA-B*37:01	2.2590059668770036e-05	4.124885319369395e-05	not-binder
ARIHAAEM	HLA-B*37:01	0.021647962866700253	0.040800403544907854	not-binder
[truncated: 18,049 more rows]
