# Supplementary material for: Peptidome Surveillance Across Evolving SARS-CoV-2 Lineages Reveals HLA Binding Conservation in Nucleocapsid Among Variants With Most Potential for T-Cell Epitope Loss in Spike
Source: Front Immunol. 2022 Jun 23;13:918928. doi: 10.3389/fimmu.2022.918928 (PMC9260595; doi:10.3389/fimmu.2022.918928)
Supplement: Supplementary file 4 [file DataSheet_4.zip › cnn_results/HLA-B07_02_predictionsCNN.csv]

peptide	allele	prediction	prediction_std	classification
AAAGPGAAL	HLA-B*07:02	0.9908879995346069	0.008879817139637574	binder
AAERRGPL	HLA-B*07:02	0.5408359825611114	0.20631536105559414	ambiguous
AALSPSSGQRL	HLA-B*07:02	0.8799193382263184	0.08570913452348487	binder
AAMAGRLMI	HLA-B*07:02	0.7605512738227844	0.08417736834712024	binder
ADLINNLGTIAK	HLA-B*07:02	0.2918627694249153	0.16143143420849207	not-binder
AGFAGDDAPR	HLA-B*07:02	0.43040210753679276	0.23531650946765045	ambiguous
ALAPALSAP	HLA-B*07:02	0.29347145948559045	0.19939775804122284	not-binder
APAAIPAL	HLA-B*07:02	0.9985284566879272	0.002447314899579395	binder
APAAYPREVAL	HLA-B*07:02	0.9996288299560547	0.0005462282382346184	binder
APAPGAPLL	HLA-B*07:02	0.9990807175636292	0.0010114763669940745	binder
APAPGAPLLPL	HLA-B*07:02	0.9999028086662293	0.00017232605448014098	binder
APAPSRGSVQVAL	HLA-B*07:02	0.9998423814773559	0.00017501176495625774	binder
APAPSRGSVQV	HLA-B*07:02	0.9984766960144043	0.0023180880956602265	binder
APDGLPAL	HLA-B*07:02	0.9768010377883911	0.020555411873374223	binder
APFGLKPRSV	HLA-B*07:02	0.9904287815093994	0.0035724122156215042	binder
APGDYGRQAL	HLA-B*07:02	0.9993261098861694	0.0006542531987965356	binder
APGGTGIVSA	HLA-B*07:02	0.9868123888969421	0.011744607020250899	binder
APGIIPRISV	HLA-B*07:02	0.987774670124054	0.007882853585005498	binder
APGPGLLL	HLA-B*07:02	0.9967036128044129	0.002615761680783742	binder
APGPGPASARAQL	HLA-B*07:02	0.9993812322616578	0.0007175189425983234	binder
APGQGGIL	HLA-B*07:02	0.9837023496627808	0.016601053547454902	binder
APHEILIQI	HLA-B*07:02	0.8503515601158143	0.1579997256028778	binder
APHPSSWETL	HLA-B*07:02	0.992072582244873	0.010965184247145767	binder
APISDIIAI	HLA-B*07:02	0.9147715926170349	0.07559849622478663	binder
APLAAGMIAL	HLA-B*07:02	0.9963235497474671	0.0034187837662205656	binder
APLEDEATL	HLA-B*07:02	0.8817645072937011	0.1206314223633415	binder
APQLLIVL	HLA-B*07:02	0.9504603385925293	0.03163141688585874	binder
APQTSTPSL	HLA-B*07:02	0.9985249400138855	0.0014132779671787628	binder
APSAPAAAV	HLA-B*07:02	0.9998567700386047	4.026313828630757e-05	binder
APSGGWNGVGASL	HLA-B*07:02	0.9999581575393677	4.8144498358622414e-05	binder
APSGIGSIF	HLA-B*07:02	0.9711592793464661	0.024129114687239727	binder
APSQQQPML	HLA-B*07:02	0.9891647934913635	0.007199490652111456	binder
APSYLARSL	HLA-B*07:02	0.9988439798355102	0.0007547343584176263	binder
ASGPPVSELITK	HLA-B*07:02	0.27267401181161405	0.14861213079413044	not-binder
ASPKSPTAAL	HLA-B*07:02	0.9342577338218689	0.05089242807792399	binder
DIAALVVD	HLA-B*07:02	0.01059796215449751	0.012518462467066163	not-binder
DPFNPFELTNH	HLA-B*07:02	0.45768239051103593	0.30074711466792614	ambiguous
DSYVGDEAQSK	HLA-B*07:02	0.10626948773860931	0.06356661180831875	not-binder
ESGPSIVH	HLA-B*07:02	0.06567746922373771	0.04736141462731865	not-binder
ETYVPKEF	HLA-B*07:02	0.08063539778813719	0.10551737900247046	not-binder
FLASVSTVLTSK	HLA-B*07:02	0.22377432733774186	0.1326666885089715	not-binder
FPAAPIPTL	HLA-B*07:02	0.997623860836029	0.0021767323786163937	binder
FPAEDWAGL	HLA-B*07:02	0.9372619390487671	0.03315682725856407	binder
FPAKPGSLTL	HLA-B*07:02	0.9987060904502869	0.001202497729537261	binder
FPRDPKRLTP	HLA-B*07:02	0.9815201878547668	0.01080415160830293	binder
FPRPVTVEP	HLA-B*07:02	0.8588463544845581	0.17617403097190423	binder
GPAYAFTAL	HLA-B*07:02	0.9773154020309448	0.021710173019082492	binder
GPMPQTREHL	HLA-B*07:02	0.9877111911773682	0.012213918902226808	binder
GPSLAAPAL	HLA-B*07:02	0.9958759427070618	0.0020813711064462874	binder
GVWTYDDATKTF	HLA-B*07:02	0.29584343284368514	0.19134337431832518	not-binder
HESEQLGSISV	HLA-B*07:02	0.516517186164856	0.16562347203848504	ambiguous
HLPETKFSEL	HLA-B*07:02	0.7988475322723388	0.12503175611044304	binder
HPPMILPLPL	HLA-B*07:02	0.9571577429771423	0.022464469683693464	binder
HPRLVVIVL	HLA-B*07:02	0.999085295200348	0.0007836495862264363	binder
IAPTGHSL	HLA-B*07:02	0.8445047378540039	0.07915316571757738	binder
ILLAELEQLK	HLA-B*07:02	0.006189606344560161	0.004278700684957697	not-binder
IPADTFAAL	HLA-B*07:02	0.9865507364273072	0.011550179194399136	binder
IPAKKYVKL	HLA-B*07:02	0.9859545350074768	0.008499010996380398	binder
IPFWRNTAV	HLA-B*07:02	0.977782142162323	0.01603352896525451	binder
IPISPSTEV	HLA-B*07:02	0.9501041769981384	0.06903385878161142	binder
IPLAKRVAL	HLA-B*07:02	0.998276150226593	0.0017109666076383894	binder
KLVAASQAALGL	HLA-B*07:02	0.7745014190673828	0.12462705382338929	binder
KVRDPRPWL	HLA-B*07:02	0.9866770505905151	0.0041342143004742486	binder
LDPVLQNPL	HLA-B*07:02	0.5450392097234726	0.24346301046150304	ambiguous
LGEYGFQNALIVR	HLA-B*07:02	0.0035341313014214393	0.002640394165893425	not-binder
LGSPAAGTLA	HLA-B*07:02	0.3673179719597101	0.34612820708043923	ambiguous
LIMGFLVLGL	HLA-B*07:02	0.6857091248035431	0.1236880657816241	binder
LPAAPGKGL	HLA-B*07:02	0.9974758982658386	0.002300691394912732	binder
LPDFERESL	HLA-B*07:02	0.9931410908699035	0.006070928457235788	binder
LPGGPTLTF	HLA-B*07:02	0.9905215382575989	0.0071067512991966645	binder
LPIVTPAL	HLA-B*07:02	0.9828350186347962	0.015669992219239155	binder
LPSKPYSTL	HLA-B*07:02	0.9980106115341186	0.0019348088475538757	binder
LPSNLPQL	HLA-B*07:02	0.9737087368965149	0.02598103193588852	binder
LPSPEGLSL	HLA-B*07:02	0.9929478406906128	0.005221894300807976	binder
LPTGSTPL	HLA-B*07:02	0.9667367696762085	0.02627964722608479	binder
LPYAGDVSM	HLA-B*07:02	0.982443118095398	0.011724436311152846	binder
LQAPVLVA	HLA-B*07:02	0.03478382569737733	0.04703637227912926	not-binder
LRVDPVNFK	HLA-B*07:02	0.01354307221772615	0.01586051527446227	not-binder
LVAASQAALGL	HLA-B*07:02	0.9344823718070984	0.04325529992052787	binder
LVNEVTEFAK	HLA-B*07:02	0.22070527747273444	0.20584190287384507	not-binder
MPDSAAAL	HLA-B*07:02	0.9826968669891357	0.007190262729965461	binder
MPGALPSL	HLA-B*07:02	0.9900294423103333	0.010829086803310153	binder
MPRWAERL	HLA-B*07:02	0.99736989736557	0.0016246682596284922	binder
NAPWAVTSL	HLA-B*07:02	0.6980056881904602	0.11136640668534757	binder
NVKVDPEIQ	HLA-B*07:02	0.25467910170555114	0.098555626539196	not-binder
PARVPHSPQRFA	HLA-B*07:02	0.4348589897155762	0.13964208875086886	ambiguous
PASKRPPL	HLA-B*07:02	0.9618502378463745	0.042201461924217525	binder
PAWPHRGL	HLA-B*07:02	0.859032392501831	0.12063346973797519	binder
PAYHSSLMD	HLA-B*07:02	0.07239677906036376	0.06613064436485909	not-binder
PEAKKPRL	HLA-B*07:02	0.6780703008174896	0.289146257648181	binder
PPYTVVYFPVRGR	HLA-B*07:02	0.9140235543251037	0.13965809232951823	binder
PSAARHSL	HLA-B*07:02	0.9899165391921997	0.008930217455484767	binder
PSSAPAVST	HLA-B*07:02	0.46288091540336607	0.25647154980592607	ambiguous
PVPEEEEGFEGGD	HLA-B*07:02	0.18571538534015417	0.15888585102495179	not-binder
QPEWLRAEV	HLA-B*07:02	0.8236150830984116	0.29287368277501175	binder
QPQTPIQGTSEL	HLA-B*07:02	0.9057750701904297	0.08008322601468895	binder
QPSEVLRTV	HLA-B*07:02	0.9596832394599915	0.01950054035652639	binder
QTAAAAAL	HLA-B*07:02	0.761832195520401	0.2153601512031136	binder
QTAPLRAEL	HLA-B*07:02	0.8801936149597168	0.15766914404945478	binder
RASPVRLLSL	HLA-B*07:02	0.9865925431251525	0.00984604191204832	binder
RGPLPPLRPL	HLA-B*07:02	0.9001066446304321	0.10677312549694935	binder
RIRAAWTRAL	HLA-B*07:02	0.9927973747253418	0.004805766986168339	binder
RPFHGISTV	HLA-B*07:02	0.9966006517410279	0.0014677248330283736	binder
RPGHKPSIL	HLA-B*07:02	0.9990109205245972	0.0009376772455629806	binder
RPKLNRENF	HLA-B*07:02	0.9935040354728699	0.005619698171085395	binder
RPKTGVRGL	HLA-B*07:02	0.9997299313545227	0.0002013338569229728	binder
RPNGTSAMLLVTL	HLA-B*07:02	0.9872913360595703	0.018721645017511186	binder
RPNVQAISSRL	HLA-B*07:02	0.9974590063095092	0.0016600225535177585	binder
RSGGGFSSGSAGII	HLA-B*07:02	0.674026419967413	0.34636358276474677	binder
RVAEFHTEL	HLA-B*07:02	0.9727434515953064	0.0209868130187148	binder
RVPGPPARLGLPL	HLA-B*07:02	0.9606127619743348	0.03897105362505951	binder
SIPGGYNAL	HLA-B*07:02	0.5385382413864136	0.24468331292320816	ambiguous
SLHHPTLI	HLA-B*07:02	0.1293262332677841	0.15411608391954773	not-binder
SPAITATL	HLA-B*07:02	0.9961557507514953	0.003686841445579636	binder
SPATTGTFL	HLA-B*07:02	0.9924376368522644	0.006554911717712237	binder
SPDDPAGLL	HLA-B*07:02	0.9715703725814819	0.02345373701174611	binder
SPDLSSLSL	HLA-B*07:02	0.9947568535804748	0.004954614659470954	binder
SPGDFSISV	HLA-B*07:02	0.9786863923072815	0.010083470501021584	binder
SPIITLVAL	HLA-B*07:02	0.9680115580558777	0.0339207744038291	binder
SPLGSPEL	HLA-B*07:02	0.986597990989685	0.006831045859316857	binder
SPLPLTAL	HLA-B*07:02	0.9935650825500488	0.005430781882373719	binder
SPLSAAAAT	HLA-B*07:02	0.92488112449646	0.05929702940293653	binder
SPMLLVAL	HLA-B*07:02	0.9842567205429077	0.011639707772340102	binder
SPPDPARRE	HLA-B*07:02	0.473384165763855	0.3133361793679282	ambiguous
SPQGLKPVV	HLA-B*07:02	0.9940716981887817	0.0011183187534926698	binder
SPQPGSAL	HLA-B*07:02	0.9993893504142761	0.00045993869510709153	binder
SPRPDRALV	HLA-B*07:02	0.9990077972412109	0.00048446817279295117	binder
SPSALIWWL	HLA-B*07:02	0.7897194385528564	0.1506534825693295	binder
SPTATPRTL	HLA-B*07:02	0.9989482998847962	0.0007015036800294066	binder
SPTQLPIL	HLA-B*07:02	0.9877433061599732	0.011205215304953487	binder
SPWPGTTL	HLA-B*07:02	0.9982566237449646	0.002177169981575286	binder
SPWSISSTM	HLA-B*07:02	0.9964393258094788	0.002835993229713346	binder
STGGAPTFNVTVTK	HLA-B*07:02	0.07696970801625866	0.12069650282242504	not-binder
TAFQEALDAAGDK	HLA-B*07:02	0.04478520015254617	0.06279688907371511	not-binder
TFTVTEKPEVID	HLA-B*07:02	0.19331310987472533	0.15201231694475473	not-binder
TPAALAAL	HLA-B*07:02	0.9853433251380921	0.02233442496531573	binder
TPAGVQVIL	HLA-B*07:02	0.9572848916053772	0.03446064493144762	binder
TPHFSGLAA	HLA-B*07:02	0.9691381812095642	0.03363983038066589	binder
TPLLMQAL	HLA-B*07:02	0.9635330677032471	0.014427175162221731	binder
TPSLIRAGSRVA	HLA-B*07:02	0.8945038080215454	0.08282439918284672	binder
TTTEAVDAATAE	HLA-B*07:02	0.04865401268179994	0.03893977349492764	not-binder
TVKPLTLEL	HLA-B*07:02	0.7871074795722961	0.21298035276189364	binder
TVTEKPEVID	HLA-B*07:02	0.033808850101195276	0.05999695662655147	not-binder
VAPGALLGL	HLA-B*07:02	0.559436708688736	0.1503407861241257	ambiguous
VAVPGQPI	HLA-B*07:02	0.327310361713171	0.25371644049967185	not-binder
VDPNRAVPL	HLA-B*07:02	0.40359680652618407	0.15754355844070844	not-binder
VHLTPEEKSAVTAL	HLA-B*07:02	0.06569147147238255	0.029585929798742947	not-binder
VNVDEVGGEALGR	HLA-B*07:02	0.18008652299176903	0.3157211562882899	not-binder
VPGPPARLGL	HLA-B*07:02	0.9988830089569092	0.0009083455256570277	binder
VPKQPPKTL	HLA-B*07:02	0.9992883801460266	0.0006296180637771048	binder
VPLGPGQI	HLA-B*07:02	0.8920449495315552	0.07369674446165751	binder
VPWKEVLL	HLA-B*07:02	0.8667414784431458	0.12717511437597334	binder
VRYTKKVPQVSTPT	HLA-B*07:02	0.0035622752722701987	0.006870257222445981	not-binder
WARPLSVSF	HLA-B*07:02	0.8677800178527832	0.13678140040256748	binder
YLAPNNLKPVVAE	HLA-B*07:02	0.0014859497957900203	0.0015362034654138217	not-binder
YLPDGTASL	HLA-B*07:02	0.6385977506637573	0.14184593021170622	binder
YPLRPGPQL	HLA-B*07:02	0.9970726847648621	0.0015436072832478711	binder
YPTSPGPI	HLA-B*07:02	0.8913395047187805	0.0809538723285473	binder
YRSGGGFSSGSAGI	HLA-B*07:02	0.7365293025970459	0.2430176827958365	binder
VLAKTYGG	HLA-B*07:02	0.00036255475777124957	0.000491309202125717	not-binder
RRLGELPG	HLA-B*07:02	0.00011676843420076466	0.000175393352440424	not-binder
SPCAHGGS	HLA-B*07:02	0.2980410158634186	0.24031756920855749	not-binder
LRSTLREY	HLA-B*07:02	0.015932828646691634	0.027928674295760826	not-binder
CFEDPTLD	HLA-B*07:02	0.07795671299099922	0.11852184506820242	not-binder
ALRELSKE	HLA-B*07:02	0.010449418105417862	0.010000770211234827	not-binder
TAHDAPRK	HLA-B*07:02	0.03993124319240451	0.053392650473961474	not-binder
DPRFNTFH	HLA-B*07:02	0.25163632854819296	0.11946872176122195	not-binder
GQIFLSSD	HLA-B*07:02	0.0008408729983784724	0.0010398009762948629	not-binder
LHGGFNGG	HLA-B*07:02	0.04815656465943903	0.05345603920918895	not-binder
MRNGVTLV	HLA-B*07:02	0.10363359590410255	0.07712886788561549	not-binder
LLDDGLAR	HLA-B*07:02	0.014678164653014391	0.014547792253964508	not-binder
LYEAGLPR	HLA-B*07:02	0.181571426987648	0.2349055539732418	not-binder
VLGVYEPR	HLA-B*07:02	0.02582148967194371	0.042332164673210805	not-binder
ESALVSHE	HLA-B*07:02	0.014153860497754068	0.013851813625382037	not-binder
GGAVWLDP	HLA-B*07:02	0.009335894462520856	0.013242981843138987	not-binder
AGAAAKSV	HLA-B*07:02	0.5372855067253113	0.22688192251123102	ambiguous
TDNGPILS	HLA-B*07:02	0.0067712946678511795	0.006870937298652543	not-binder
LVQFQRPA	HLA-B*07:02	0.13632399458438157	0.13180678909249835	not-binder
REDFGLSI	HLA-B*07:02	0.006699543474815073	0.00939756174299543	not-binder
SCNDLVIL	HLA-B*07:02	0.13241140507161617	0.09484445397862912	not-binder
STGHLILV	HLA-B*07:02	0.011926710419356824	0.010486105941576718	not-binder
EISIPFDL	HLA-B*07:02	0.0816540390253067	0.06296236141048607	not-binder
AGKLENIF	HLA-B*07:02	0.048529579490423205	0.06711565046901527	not-binder
IRSHDVKN	HLA-B*07:02	0.0041034181448393	0.007762458840449192	not-binder
IKPPPVEP	HLA-B*07:02	0.21295484192669392	0.2300190714210135	not-binder
QVTNDNIY	HLA-B*07:02	0.0016561425636609783	0.0013196008858915528	not-binder
TIRRVRKE	HLA-B*07:02	0.005951998543605441	0.007115434314956441	not-binder
SRDPPEKQ	HLA-B*07:02	0.0590025438927114	0.10528976786045127	not-binder
FKVKKSGK	HLA-B*07:02	0.0008170258154024168	0.0012024370365546504	not-binder
TVVFWDLK	HLA-B*07:02	0.0010203811189285262	0.0008703498161277038	not-binder
IDLEQMEQ	HLA-B*07:02	0.06600745674222708	0.11868951227984088	not-binder
IQPPKKIN	HLA-B*07:02	0.017354614673240575	0.031010351714827737	not-binder
HLKYYIDG	HLA-B*07:02	0.00012084449044778012	0.00011418284405878963	not-binder
AAAEKVDR	HLA-B*07:02	0.01764332713373733	0.018517857677961255	not-binder
QYRHFVIP	HLA-B*07:02	7.436633984525542e-05	7.875142768064747e-05	not-binder
ALELCAGP	HLA-B*07:02	0.09984655026346445	0.14581579741461317	not-binder
FSQLEELL	HLA-B*07:02	0.1904453355818987	0.18604355745718873	not-binder
SVDKATLT	HLA-B*07:02	0.03125965101353358	0.031591436004744254	not-binder
GLALCALG	HLA-B*07:02	0.0017570887313922868	0.0022807746080083778	not-binder
SEDFKKTT	HLA-B*07:02	0.05126275545626413	0.044690553873344294	not-binder
DGSMCKAE	HLA-B*07:02	0.004086307837860658	0.006126458039685884	not-binder
ENERCIGC	HLA-B*07:02	0.01794058196246624	0.015315840114415658	not-binder
FEKVSALA	HLA-B*07:02	0.01692622096161358	0.030768542949027828	not-binder
KDRDNPPE	HLA-B*07:02	0.027864798097289166	0.053106000218271436	not-binder
IAIGHPIG	HLA-B*07:02	0.020315244188532235	0.022599929598961566	not-binder
TVGLPAGT	HLA-B*07:02	0.06520992387086152	0.05154630514554252	not-binder
PSFSPSLS	HLA-B*07:02	0.22549687698483467	0.19925652896484858	not-binder
GEKSMALR	HLA-B*07:02	0.00033060043788282203	0.0004976125460694139	not-binder
NGDGSVNK	HLA-B*07:02	0.023575376211010735	0.0256316430355594	not-binder
VDGDGIVR	HLA-B*07:02	0.019881852808339318	0.017660366394984826	not-binder
TARIDMAL	HLA-B*07:02	0.649657255411148	0.1984713884597215	binder
PEIVAARE	HLA-B*07:02	0.20512049561366438	0.23463143386886728	not-binder
GMAANGLK	HLA-B*07:02	0.004437256603705464	0.00479325107263073	not-binder
QTSEGVCL	HLA-B*07:02	0.13633114844560623	0.12466422278248847	not-binder
YRVFKVVL	HLA-B*07:02	0.05566772222518921	0.012546262370683983	not-binder
KIPIEIVN	HLA-B*07:02	0.003138228917350716	0.003656690758152126	not-binder
NDSETADM	HLA-B*07:02	0.11240181885659695	0.08237597172737429	not-binder
VTLFKVKW	HLA-B*07:02	0.0013863123459486814	0.0019172938590176693	not-binder
GVSWSHIF	HLA-B*07:02	0.028560110135003924	0.02199697977850937	not-binder
VSFYKRAQ	HLA-B*07:02	0.00026457774511072784	0.0001646280994153308	not-binder
FGDHVKKP	HLA-B*07:02	0.01987109087058343	0.028708059398308304	not-binder
RSMRAKED	HLA-B*07:02	0.00044911929714714917	0.0004570549838414488	not-binder
ADASWDLL	HLA-B*07:02	0.028023467186721975	0.03005873421839809	not-binder
KANVKAAW	HLA-B*07:02	0.014827793766744434	0.0156257265931272	not-binder
EKRKFHQN	HLA-B*07:02	0.0059455794030327525	0.011079327999490017	not-binder
STLQSSFP	HLA-B*07:02	0.009124671286554076	0.00851481678801757	not-binder
SCTVAEAV	HLA-B*07:02	0.037335689179599285	0.031203816425770897	not-binder
GMPGAAYK	HLA-B*07:02	0.00016282488031720276	0.00017264897512751253	not-binder
TMTPTLRL	HLA-B*07:02	0.4282000970095396	0.244430988832217	ambiguous
RNNLWNYK	HLA-B*07:02	0.0006359867269338793	0.0009134796770003334	not-binder
VNGVGPGG	HLA-B*07:02	0.015101887192577124	0.010769792416687983	not-binder
AGVSSPNS	HLA-B*07:02	0.001257663598516956	0.0015474889527734678	not-binder
KNQLQIEG	HLA-B*07:02	0.0024084767966144225	0.002905262472671428	not-binder
ADIYREGV	HLA-B*07:02	0.016906504003418376	0.022931483441081764	not-binder
PFVMAPLM	HLA-B*07:02	0.5679884910583496	0.24044222216201816	ambiguous
PDAMGLGL	HLA-B*07:02	0.4925051923841238	0.3011128497908231	ambiguous
NIFLVVME	HLA-B*07:02	0.004464585310779512	0.003032835765301871	not-binder
DLICRAHQ	HLA-B*07:02	0.03518136879429221	0.034255569978280505	not-binder
SYNLLQRG	HLA-B*07:02	0.004035496200862099	0.007603292892002066	not-binder
AKGNQGAA	HLA-B*07:02	0.005956753333521192	0.006940944974542194	not-binder
KEVYEGEV	HLA-B*07:02	0.00269753725051487	0.00386167458304846	not-binder
KREMTNLQ	HLA-B*07:02	0.0009742478061525617	0.0008484014617151298	not-binder
NPPEEAPR	HLA-B*07:02	0.3740578472614288	0.29209594719681703	ambiguous
QREMKMFL	HLA-B*07:02	0.09063736291063833	0.16364513477052495	not-binder
QLVHYYKV	HLA-B*07:02	0.0033103752430179156	0.004961439400034932	not-binder
LAKLQDQV	HLA-B*07:02	0.05618655690923333	0.06228802545029018	not-binder
RSPRRMRP	HLA-B*07:02	0.03768523153848946	0.026269279072695835	not-binder
VKGEQFDR	HLA-B*07:02	0.0027198421329558188	0.002439018846852241	not-binder
AFGSAAPK	HLA-B*07:02	0.027348967969737716	0.048212318999890674	not-binder
SFNRITID	HLA-B*07:02	0.00037722191109423875	0.0003733368934808421	not-binder
SYNVTTSS	HLA-B*07:02	0.007855841605567094	0.01540663482897949	not-binder
QLLNPFIP	HLA-B*07:02	0.018682282837107777	0.014734151982374363	not-binder
PVNARLDD	HLA-B*07:02	0.06179095916450024	0.018676104946225385	not-binder
LGSKNSSK	HLA-B*07:02	0.0024819071751998934	0.003851338129332445	not-binder
KLFEMDNI	HLA-B*07:02	0.0024180266382245463	0.003974319321563723	not-binder
WHRIHKDT	HLA-B*07:02	0.0043010307440738416	0.007830615988031382	not-binder
STLISKTQ	HLA-B*07:02	0.008539891782857013	0.012934344774592037	not-binder
DGGKQALE	HLA-B*07:02	0.012259955846820958	0.01307966498280037	not-binder
GEICGGSE	HLA-B*07:02	0.006535063521369011	0.008694629152901518	not-binder
SYMFTTAS	HLA-B*07:02	9.719316051928217e-05	0.00019103308013268563	not-binder
QNFTRATN	HLA-B*07:02	0.0028601616936384743	0.002680617371191488	not-binder
SGAWYSYN	HLA-B*07:02	0.00036543860105666683	0.00043498429773413153	not-binder
GWVLPEGK	HLA-B*07:02	0.010385862901890164	0.01824559709203513	not-binder
GDLVEIDI	HLA-B*07:02	0.020149894448695704	0.0324718145286519	not-binder
APGFAHLQ	HLA-B*07:02	0.7991363227367401	0.25394016107018197	binder
GGDRDGNP	HLA-B*07:02	0.014816076867282391	0.021500823382229837	not-binder
TFLFGCID	HLA-B*07:02	0.008309488417580724	0.008071519186531942	not-binder
QANMLVLR	HLA-B*07:02	0.00582747720181942	0.005281707557493953	not-binder
IEQDPEGQ	HLA-B*07:02	0.012934062536805868	0.021144884965024747	not-binder
SPVHRAAL	HLA-B*07:02	0.9995443105697632	0.0004360721556218661	binder
SPLYVNTE	HLA-B*07:02	0.48674188256263734	0.21477704692727018	ambiguous
LVLTDIGW	HLA-B*07:02	0.007225829411618178	0.011381507740143992	not-binder
VLCRDEME	HLA-B*07:02	0.007654720661230385	0.00755788965332855	not-binder
FLGAMRAS	HLA-B*07:02	0.00045398599286272656	0.00048245084636430415	not-binder
QQVIPERL	HLA-B*07:02	0.08866650674026459	0.10854759254450182	not-binder
DISNLDRM	HLA-B*07:02	0.08732885010540485	0.032948837359005015	not-binder
AYQLAFRY	HLA-B*07:02	0.016203346761176362	0.019897374631918777	not-binder
FVADAAVI	HLA-B*07:02	0.051975635811686516	0.026439948415169615	not-binder
PNTNVFEE	HLA-B*07:02	0.05350201614201069	0.03437356846234765	not-binder
EVGTVTPR	HLA-B*07:02	0.03486674847081304	0.03641237025659772	not-binder
EKKKAEQD	HLA-B*07:02	0.0053104097378859905	0.010042024065335664	not-binder
ISSQTFIP	HLA-B*07:02	0.003026704971716754	0.004474078703171057	not-binder
VAMELEEA	HLA-B*07:02	0.007888197267311626	0.009741068045050746	not-binder
LKILGYDT	HLA-B*07:02	0.012461355503182859	0.01982506159057034	not-binder
VHGQAATD	HLA-B*07:02	0.004388617364747915	0.005663516318806405	not-binder
TQAYETYR	HLA-B*07:02	0.00033469038442035526	0.0002817972376782912	not-binder
DDVPIDVL	HLA-B*07:02	0.03884635828435421	0.02273986648453496	not-binder
NAGVDPKE	HLA-B*07:02	0.09357282780110836	0.08784015604404839	not-binder
AGALLGDV	HLA-B*07:02	0.030345798283815385	0.03857792704636409	not-binder
KKKIPYIS	HLA-B*07:02	0.0022314903093501926	0.0007976996827813629	not-binder
AKDRVALN	HLA-B*07:02	0.0017736871426677681	0.0018406027261864092	not-binder
LSAAYYLA	HLA-B*07:02	0.012439442488874164	0.013358232037313749	not-binder
RRFTCIIG	HLA-B*07:02	0.00024643364676655286	0.0004473196249230101	not-binder
LLHYDFIK	HLA-B*07:02	0.003066477277025115	0.003998846616388905	not-binder
VASVVSTY	HLA-B*07:02	0.06924775103107095	0.0854404031124057	not-binder
RPGFYAII	HLA-B*07:02	0.913412618637085	0.07295831451675268	binder
LDRDGREP	HLA-B*07:02	0.1178441674914211	0.10889028922355841	not-binder
HIEPGDIL	HLA-B*07:02	0.10325705483555794	0.06504743375374816	not-binder
NAASCDMV	HLA-B*07:02	0.013683841355668847	0.014614514976045143	not-binder
QARLMSQA	HLA-B*07:02	0.20625502411276103	0.1690181267238351	not-binder
FAVAAHAP	HLA-B*07:02	0.14850616455078125	0.10546716137179818	not-binder
FPPMDNDS	HLA-B*07:02	0.028336642123758794	0.022221916061401528	not-binder
NPCFQSGE	HLA-B*07:02	0.07388009727001191	0.03907477068976397	not-binder
NDKMALQR	HLA-B*07:02	0.0015700452277087606	0.0010617019196950243	not-binder
AHLIDWKG	HLA-B*07:02	0.0006134764407761395	0.0004893329108389009	not-binder
LDKDLRAG	HLA-B*07:02	0.01978067838936113	0.03396814753561993	not-binder
KRFTHHTH	HLA-B*07:02	0.0006153555401397171	0.0008104151538736469	not-binder
RDHSTYRP	HLA-B*07:02	0.006536482952651568	0.008192522165473533	not-binder
EGDLVQRG	HLA-B*07:02	0.008734917475521797	0.016265304165893446	not-binder
ELDHAFDV	HLA-B*07:02	0.010626458068145439	0.008873085716947168	not-binder
SVLVAFQQ	HLA-B*07:02	0.001172098214738071	0.0009683610444475375	not-binder
CVALAIYI	HLA-B*07:02	0.028954839194193484	0.03512391254810271	not-binder
LPNSTERA	HLA-B*07:02	0.7470420956611633	0.17823197707550897	binder
LVNVDGAD	HLA-B*07:02	0.044486074196174744	0.06975426109436032	not-binder
SMRGDLVS	HLA-B*07:02	0.008073380686983	0.011012015300239809	not-binder
AKVVPLNT	HLA-B*07:02	0.038023005102877504	0.07067458503575061	not-binder
EEQNGALY	HLA-B*07:02	0.004908512972481338	0.00929840558258571	not-binder
QAKPTLED	HLA-B*07:02	0.0544999425066635	0.09424629204330022	not-binder
FGKTYFFS	HLA-B*07:02	0.0006678732237560325	0.0006033063390248235	not-binder
PIAELFSD	HLA-B*07:02	0.022946964972652494	0.03017584463501728	not-binder
TDSSLKSA	HLA-B*07:02	0.005559093272313476	0.006932517870872588	not-binder
AYVCELKI	HLA-B*07:02	0.01316006355045829	0.00783023977865874	not-binder
GVIQELVE	HLA-B*07:02	0.002691276668338105	0.0034574171874318933	not-binder
RFCDGLKK	HLA-B*07:02	0.01929412831486843	0.03066573579050575	not-binder
LLNSWAYL	HLA-B*07:02	0.04427909785881638	0.05292250062041735	not-binder
RERHWMIQ	HLA-B*07:02	0.00036358404031489044	0.00017071753609099145	not-binder
NNNPATAT	HLA-B*07:02	0.08222170397639275	0.055142596143365585	not-binder
DRLGEITV	HLA-B*07:02	0.0008876454630808439	0.0005131984770800569	not-binder
NYSKRAVN	HLA-B*07:02	0.00026080155425347586	0.0003214602535629492	not-binder
RIHTFTIM	HLA-B*07:02	0.583927059173584	0.20548310578654913	ambiguous
PEAVPESW	HLA-B*07:02	0.2957871398422867	0.2650124189280538	not-binder
KLAQKGNK	HLA-B*07:02	0.0006352355518174591	0.0008863612983445088	not-binder
AFHIAAGG	HLA-B*07:02	0.004010750381752359	0.0050380528739825785	not-binder
IIHNGWIE	HLA-B*07:02	0.006393194454722107	0.004188482409510478	not-binder
KDVKIAQL	HLA-B*07:02	0.20559678468853235	0.18329687440115666	not-binder
FSSDNGGQ	HLA-B*07:02	0.003617956864036387	0.004662315512994102	not-binder
SFAIGFLE	HLA-B*07:02	0.01345185772224795	0.016330484255911975	not-binder
KDYIEIIN	HLA-B*07:02	0.0017863668482448248	0.002364641534633349	not-binder
VSTFPVIL	HLA-B*07:02	0.1880902662873268	0.10602045964799274	not-binder
ACLDQQRL	HLA-B*07:02	0.13955195769667625	0.1488819072887365	not-binder
DGGTRIYL	HLA-B*07:02	0.5549786806106567	0.197081448221836	ambiguous
NPPPPATS	HLA-B*07:02	0.9001201272010804	0.13481432470257299	binder
NRRYVAAR	HLA-B*07:02	0.002154070945721287	0.0019614914317959723	not-binder
DSTTIGEY	HLA-B*07:02	0.006554632345068967	0.012493778482018146	not-binder
PNCDTSRV	HLA-B*07:02	0.10980298295617104	0.10440042587548282	not-binder
PSKFGNAN	HLA-B*07:02	0.04634999753907323	0.04147494935127483	not-binder
GNFYKKQA	HLA-B*07:02	0.00036256092355415606	0.0005013646803538244	not-binder
RQLPNETI	HLA-B*07:02	0.003493281116243452	0.002719171591783156	not-binder
ARKGGDLE	HLA-B*07:02	0.00818359058612259	0.010179738243997151	not-binder
HFGPMTQE	HLA-B*07:02	0.0033452449657488613	0.0021827302277845928	not-binder
TIRSNINN	HLA-B*07:02	0.016254989647495676	0.022204144635771857	not-binder
LFFFVVGL	HLA-B*07:02	0.09506951945077162	0.09612453687440743	not-binder
LLPAMAGL	HLA-B*07:02	0.1805937260389328	0.07116357239442422	not-binder
PIKSFVKT	HLA-B*07:02	0.23150789514183998	0.26254244463989745	not-binder
VGGEVKTI	HLA-B*07:02	0.06523805789183826	0.046165641777251465	not-binder
ELICPVCG	HLA-B*07:02	0.012371688371058554	0.017691461488795215	not-binder
SQEEFFHT	HLA-B*07:02	0.014460791769670323	0.014298917678688376	not-binder
ILEAYGLD	HLA-B*07:02	0.006001086288597435	0.008682680554960975	not-binder
TRAQSQVV	HLA-B*07:02	0.008243445063317267	0.00786484608043542	not-binder
RSSELTKH	HLA-B*07:02	0.011177543332451023	0.013448105085363229	not-binder
VMMNNYGT	HLA-B*07:02	0.0018929349949758033	0.002725299663924187	not-binder
ISPSMIEI	HLA-B*07:02	0.027026859996840357	0.04116646258688654	not-binder
DWHGVVQE	HLA-B*07:02	0.00042630702737369577	0.0003275677548595675	not-binder
REPQLRSD	HLA-B*07:02	0.010865450906567275	0.00924374323007482	not-binder
IWAMNGGQ	HLA-B*07:02	0.0004059754737681942	0.00029365561842581125	not-binder
GLSHYQGG	HLA-B*07:02	1.8199290790710253e-05	1.4268303189559496e-05	not-binder
IFLVAPSS	HLA-B*07:02	0.0076165860118635464	0.014093822417118441	not-binder
SMNSYIEA	HLA-B*07:02	0.0019967656826679558	0.0021049702223897133	not-binder
AKSKFYGN	HLA-B*07:02	0.0001875631844370673	0.00021149399674565554	not-binder
GVLRIVLD	HLA-B*07:02	0.0019238806513385497	0.0020313238532715995	not-binder
KKMVSYKE	HLA-B*07:02	0.0003969067560319672	0.0003220120726493905	not-binder
IDSRLVGE	HLA-B*07:02	0.029272138397209345	0.04707237149323875	not-binder
AVANAELG	HLA-B*07:02	0.003929531051380763	0.004450566956266886	not-binder
SGIRIGTP	HLA-B*07:02	0.04059952727984637	0.038919072321043455	not-binder
LKISAISL	HLA-B*07:02	0.20484388023614883	0.1161613238286056	not-binder
VKDRTVGD	HLA-B*07:02	0.003192251770906296	0.004270878387647876	not-binder
REGEGMIF	HLA-B*07:02	0.016259636549511923	0.021606854364756158	not-binder
NSLEEAFE	HLA-B*07:02	0.0022742027009371667	0.0019768479621573207	not-binder
FSNCSYIS	HLA-B*07:02	0.002137218322241097	0.0033208905840005007	not-binder
SVSKLSTP	HLA-B*07:02	0.11727785412658705	0.11141871126883784	not-binder
NVPNPFDK	HLA-B*07:02	0.04348408477380872	0.07560782103605787	not-binder
AQLVLEAE	HLA-B*07:02	0.0056943176954519	0.009750977591671681	not-binder
EIIILAVV	HLA-B*07:02	0.004238267900655046	0.005906800754181211	not-binder
SGLLRYLI	HLA-B*07:02	0.05794908199459314	0.06578614647477968	not-binder
IYRDGAGR	HLA-B*07:02	0.015723468372016214	0.01834513892038073	not-binder
IEAIEQWR	HLA-B*07:02	0.002314410552207846	0.002524326126914165	not-binder
WLFSSDSK	HLA-B*07:02	0.0005873615395898923	0.00041613243887921557	not-binder
VKSKLIRN	HLA-B*07:02	0.004980986729185588	0.00664419674606585	not-binder
GRDRVKVL	HLA-B*07:02	0.10870293233310804	0.12349247242400743	not-binder
PGIIKLKS	HLA-B*07:02	0.012313496306887828	0.008189983932146472	not-binder
ATVRDTAD	HLA-B*07:02	0.0013996853464050218	0.0018625170266151742	not-binder
SQGEIVDA	HLA-B*07:02	0.0016689622029105067	0.003055176154454012	not-binder
RFAMNPGL	HLA-B*07:02	0.15016558542847633	0.0932731538004895	not-binder
YIDREGRP	HLA-B*07:02	0.02294463086873293	0.019806696858063324	not-binder
DTVRMPSD	HLA-B*07:02	0.0026759097578178625	0.0037662137823937175	not-binder
GILFRDMT	HLA-B*07:02	0.029991580320347565	0.04547184064742411	not-binder
GPQTPKYY	HLA-B*07:02	0.2552254021167755	0.1535839527183625	not-binder
YKELLSKF	HLA-B*07:02	0.24582467712461947	0.21655136814913162	not-binder
QDRASRTY	HLA-B*07:02	0.1472313464153558	0.27348970296508107	not-binder
RGLDFSDR	HLA-B*07:02	0.006827497821359429	0.008723269524895877	not-binder
GTDSQPKP	HLA-B*07:02	0.04776206435635686	0.04873600120917779	not-binder
VPVHVNIE	HLA-B*07:02	0.573953378200531	0.19517754482996627	ambiguous
THRILSRG	HLA-B*07:02	0.0014472226607722405	0.0021264936065203215	not-binder
TDLVIAGE	HLA-B*07:02	0.007274738731211983	0.006370391373170066	not-binder
LDHRSFYF	HLA-B*07:02	0.08110267228912563	0.10541647740245863	not-binder
LFEAAKTL	HLA-B*07:02	0.8793944358825684	0.11146881375666365	binder
LPGLPGPP	HLA-B*07:02	0.925407862663269	0.07998932749466217	binder
EEEEQRLL	HLA-B*07:02	0.1945178911089897	0.21490901314850747	not-binder
ALLASAGS	HLA-B*07:02	2.6833667971004615e-05	3.499984000233769e-05	not-binder
KYKDYSVN	HLA-B*07:02	0.00028929902736081204	0.0004347935600060578	not-binder
TVRTDPVP	HLA-B*07:02	0.15841250568628312	0.0901089424742543	not-binder
SHAFQMDP	HLA-B*07:02	0.006167643620392483	0.011803883042747213	not-binder
PGYIHKPG	HLA-B*07:02	0.05660542402183637	0.06102282609158832	not-binder
GGDSGKIV	HLA-B*07:02	0.03342804759740829	0.027628994549699356	not-binder
CQSQSSIE	HLA-B*07:02	0.0006053367930690002	0.0007572355116464846	not-binder
GIQSASVN	HLA-B*07:02	0.0022314996642990082	0.0032367671550141406	not-binder
QARGDQIY	HLA-B*07:02	0.018049182929098607	0.02139250367199639	not-binder
AKSRRIAN	HLA-B*07:02	0.00014395964143373296	0.0001380689478445509	not-binder
MTRQLAGA	HLA-B*07:02	0.09104939654353075	0.09512385264959579	not-binder
VDPHDIWP	HLA-B*07:02	0.002832081782980822	0.003681594615573224	not-binder
HQWDQRRG	HLA-B*07:02	0.0006487164690042845	0.0004851651543736092	not-binder
TRDQALQE	HLA-B*07:02	0.0017599894796376248	0.0019737985487171482	not-binder
VTAEVTPH	HLA-B*07:02	0.058919770456850526	0.06098184140239843	not-binder
FDMYGIQF	HLA-B*07:02	0.5249372698366642	0.329579088873747	ambiguous
GPVLESHE	HLA-B*07:02	0.22934674471616745	0.15515269910972385	not-binder
YLTDQWYV	HLA-B*07:02	0.0024678999616298825	0.0024534555406581734	not-binder
GILDPEDA	HLA-B*07:02	0.00319720201077871	0.002681744810919832	not-binder
REKSDGSL	HLA-B*07:02	0.02527560933958739	0.032521313573512546	not-binder
ETEEAIVN	HLA-B*07:02	0.002244465264827511	0.0042858563339360995	not-binder
EFTERQPF	HLA-B*07:02	0.10221268981695175	0.06432165612804568	not-binder
GMTEGFDV	HLA-B*07:02	0.0009988278565288057	0.0009101891804019599	not-binder
ATFMVDMA	HLA-B*07:02	0.0010238391700113426	0.001501545995765984	not-binder
VYDLGGGT	HLA-B*07:02	0.4023834738880396	0.33013524240683967	ambiguous
LVSITKPQ	HLA-B*07:02	0.0991333675570786	0.09736689542100244	not-binder
KDSYTLLS	HLA-B*07:02	0.0012123134527043389	0.0013943701980207307	not-binder
PNGVLEGP	HLA-B*07:02	0.10588112697005272	0.06958787348042071	not-binder
TYTSWEDA	HLA-B*07:02	0.0006540070313349134	0.0011155328433608155	not-binder
VELMSHSA	HLA-B*07:02	0.01462619537487626	0.027123619706772694	not-binder
SLPQIHAR	HLA-B*07:02	0.02812585384817794	0.030576896757586382	not-binder
TVAHGGSA	HLA-B*07:02	0.14664846369996667	0.173356591071702	not-binder
GLTWSVVE	HLA-B*07:02	0.0002146050150258816	0.00024799619184286224	not-binder
QTSKYELV	HLA-B*07:02	0.0027701857354259117	0.0022058825560607627	not-binder
RIAEEVVK	HLA-B*07:02	0.005125936500553508	0.004290680547078561	not-binder
IVKMIEDA	HLA-B*07:02	0.0051175096748920625	0.006160488692805845	not-binder
LARSYRLR	HLA-B*07:02	0.01310178111307323	0.007158622121115146	not-binder
EPGLSSHY	HLA-B*07:02	0.16704762019217015	0.2193392577796272	not-binder
RYVVLLPL	HLA-B*07:02	0.13368579261004926	0.13145749010409488	not-binder
GDVPNSNI	HLA-B*07:02	0.007884288190689403	0.009346047915412025	not-binder
GFFLDDGY	HLA-B*07:02	0.003252495062287153	0.0047411741078995494	not-binder
AIANAKKG	HLA-B*07:02	0.0005879954784177244	0.00046836177366064595	not-binder
KKVKPQVY	HLA-B*07:02	0.005172491024404735	0.00646550257641412	not-binder
KHPFIQDL	HLA-B*07:02	0.15878956466913224	0.12051283898271671	not-binder
YRLITTKE	HLA-B*07:02	0.0005865324374781267	0.0008269619629189477	not-binder
SVQCERKP	HLA-B*07:02	0.08858870842377656	0.1028698100606547	not-binder
GEHGGYKE	HLA-B*07:02	0.0012723079082206823	0.0009878092043759889	not-binder
IACFAPQR	HLA-B*07:02	0.030752556631341577	0.02422513494418439	not-binder
TSLFTMIP	HLA-B*07:02	0.011451071685587521	0.022008101880609105	not-binder
KVATLNVG	HLA-B*07:02	0.03903560250328155	0.048245761081720885	not-binder
DLKCIVDS	HLA-B*07:02	0.011274183580007957	0.021226759624991813	not-binder
KAQEHFVK	HLA-B*07:02	0.00393084924435243	0.0030202801954513333	not-binder
MRRIKDIV	HLA-B*07:02	0.015531932087162659	0.022395599513242492	not-binder
QHPKGAGA	HLA-B*07:02	0.06902546705132409	0.11589771091487558	not-binder
DGGIDKYK	HLA-B*07:02	0.019502298999577762	0.012327595436069158	not-binder
VRLDPGLP	HLA-B*07:02	0.10964140729047359	0.19098357594339352	not-binder
FDNIGKVF	HLA-B*07:02	0.820488178730011	0.1543766113072969	binder
RPLMLMIL	HLA-B*07:02	0.9423606276512146	0.039352275570192365	binder
KRQNGDDP	HLA-B*07:02	0.0020332108355376024	0.0029127022294107153	not-binder
LDQPLYHQ	HLA-B*07:02	0.0928257280960679	0.07158652771297831	not-binder
TERFELFI	HLA-B*07:02	0.0021601360051135996	0.0032795186819876213	not-binder
VPAKIKSP	HLA-B*07:02	0.7866032004356385	0.19245923016743557	binder
NHRQTFLL	HLA-B*07:02	0.08002076353877782	0.10423821779138742	not-binder
KEHSTVEG	HLA-B*07:02	0.00022346038402503153	0.00023269280479768227	not-binder
YDLTAMKV	HLA-B*07:02	0.2863605558872223	0.3252015746486418	not-binder
LYLVGSLS	HLA-B*07:02	0.005580831645056605	0.0036724582078217806	not-binder
IYYYISTP	HLA-B*07:02	0.00020002818267812473	0.0003185104607497621	not-binder
EQLSGFDK	HLA-B*07:02	0.0048081314466799085	0.004919797575884635	not-binder
ELKGPNGE	HLA-B*07:02	0.046363104216288774	0.05933009871420384	not-binder
ISRSRDKF	HLA-B*07:02	0.03433821166399866	0.03876314724665664	not-binder
GTRCALDL	HLA-B*07:02	0.21289595812559128	0.17626007097546054	not-binder
VMYEHPET	HLA-B*07:02	0.007005428872071206	0.010336800755155995	not-binder
RLQFYFLL	HLA-B*07:02	0.016636961098993198	0.01854227038644817	not-binder
PAGCEVPS	HLA-B*07:02	0.00858216849155724	0.0036803436969454497	not-binder
MLAVRKLA	HLA-B*07:02	0.0679556641553063	0.09528687684515658	not-binder
SRLLPSRE	HLA-B*07:02	0.011673010257072746	0.01689055246490196	not-binder
LPAIAVIG	HLA-B*07:02	0.5780272781848907	0.2033532929483864	ambiguous
VALVSCTT	HLA-B*07:02	0.14959255158901213	0.11826958330148643	not-binder
MSFVENEK	HLA-B*07:02	0.012317425190849463	0.009020305170308406	not-binder
LPFEVSIK	HLA-B*07:02	0.20025134682655335	0.10322778501572469	not-binder
PLLLSAQE	HLA-B*07:02	0.04859176790341735	0.05721238752016476	not-binder
IHMGTLGKA	HLA-B*07:02	0.008574840474466328	0.009489612235045575	not-binder
CHYVNKKWL	HLA-B*07:02	0.0021941297469311393	0.0030581032103317047	not-binder
MYVDYKNIT	HLA-B*07:02	0.03628273897338659	0.036883462172378804	not-binder
TSFFRLDFY	HLA-B*07:02	0.001358333064308681	0.0019927074928842137	not-binder
IMIRQLAPG	HLA-B*07:02	0.0009818975705456977	0.0011114512389190034	not-binder
MATTDTMRD	HLA-B*07:02	0.031342050060629845	0.023383497397573064	not-binder
IHEGDVLQF	HLA-B*07:02	0.026337688660714776	0.038345132938132215	not-binder
MWVEKEGAY	HLA-B*07:02	0.00508458421099931	0.005269696127336811	not-binder
WLIRLVHKM	HLA-B*07:02	0.010187002480961382	0.007352849917899041	not-binder
EWDDTIRFY	HLA-B*07:02	0.2919778171926737	0.35961030027943514	not-binder
QTNVLVDNC	HLA-B*07:02	0.01347957701254927	0.017298005440144246	not-binder
FEMIWDPNG	HLA-B*07:02	0.0041411065391002925	0.006784937903614423	not-binder
ANVANNLIS	HLA-B*07:02	0.002740923859528266	0.0014856035693510987	not-binder
EKDRFRRKE	HLA-B*07:02	0.000318592973030718	0.00028023242272024606	not-binder
KESGADWAI	HLA-B*07:02	0.0027555011255572027	0.003153481532193807	not-binder
MANQSEALK	HLA-B*07:02	0.06410271297208965	0.04562568214348406	not-binder
EIGIPYLDK	HLA-B*07:02	0.009437901247292758	0.015243464749844993	not-binder
AIVTSAAIE	HLA-B*07:02	0.005634959519375116	0.005754929635694267	not-binder
PADYVSEGE	HLA-B*07:02	0.04144754940643906	0.03933330128012573	not-binder
LYMVPQGIR	HLA-B*07:02	0.0023929659684654324	0.0016695060373345088	not-binder
ISKTQLFVS	HLA-B*07:02	0.0007544220941781532	0.0007236686891933117	not-binder
DRHFADDYA	HLA-B*07:02	0.0010672689095372334	0.0011808441818672855	not-binder
GPQRSTSVS	HLA-B*07:02	0.4796372503042221	0.1918886691810594	ambiguous
PQAARVALP	HLA-B*07:02	0.4447753194719553	0.25347955526490595	ambiguous
TGAAKAISQ	HLA-B*07:02	0.01632413688348606	0.01648801640288579	not-binder
GYPIVRLAE	HLA-B*07:02	0.0024590081855421888	0.0018188304553113878	not-binder
EGSLSVPPK	HLA-B*07:02	0.00960226070801582	0.00817133367590653	not-binder
RAGTSRGPI	HLA-B*07:02	0.48141137361526487	0.34021406220875827	ambiguous
LQGEYIDNR	HLA-B*07:02	0.0014987783039600799	0.0015028639146414502	not-binder
PENSLVWHQ	HLA-B*07:02	0.016254342393949628	0.00821628964234281	not-binder
GTATAPPDQ	HLA-B*07:02	0.014607020816765726	0.009627724675678769	not-binder
YKDRARLPL	HLA-B*07:02	0.07598173934966326	0.07453898368238357	not-binder
RRFEAEDMT	HLA-B*07:02	0.00047713970780023375	0.0006706292837484178	not-binder
VAKLIAKEG	HLA-B*07:02	0.003967239474877715	0.004983036233952186	not-binder
KNDYQTYSE	HLA-B*07:02	0.0012471328387618995	0.0011755760011344682	not-binder
ILHGKKIYT	HLA-B*07:02	0.002925472404240281	0.004956088691037832	not-binder
KKKSYINRT	HLA-B*07:02	0.0015293373600798077	0.0015667392937902364	not-binder
NFGLFTLLK	HLA-B*07:02	0.0027134214648413036	0.0036162186357573353	not-binder
KAPHQDLPR	HLA-B*07:02	0.029841492790728806	0.02146197534670072	not-binder
IRKMLPYKK	HLA-B*07:02	0.0003526109431106761	0.0004665848020777118	not-binder
SMVTAQQSS	HLA-B*07:02	0.0008053436268710357	0.001080461328262191	not-binder
LAKVKGITQ	HLA-B*07:02	0.08829812407493591	0.09737401304505765	not-binder
ILSVMGVDS	HLA-B*07:02	0.0017272482211410534	0.0027805232579080977	not-binder
DEQTGVSGR	HLA-B*07:02	0.0013026737000182823	0.0015332053055515963	not-binder
GTESCDWVE	HLA-B*07:02	0.0019172216212609782	0.002315668184217016	not-binder
VFSDIIYTV	HLA-B*07:02	0.0155376804061234	0.01197808987151818	not-binder
NPTLKSRTP	HLA-B*07:02	0.26853425800800323	0.0716245793192863	not-binder
DYGYHRFEN	HLA-B*07:02	0.00037671009922632945	0.0002639839150990152	not-binder
EAHDGACHQ	HLA-B*07:02	0.013368442910723389	0.019025772059629117	not-binder
RRVEESGAS	HLA-B*07:02	0.0005771904283392359	0.0008088010587237489	not-binder
KPIIQTETG	HLA-B*07:02	0.0948640298913233	0.125693504291435	not-binder
LRSWTANDI	HLA-B*07:02	0.0020174785637209424	0.0022534739419960543	not-binder
IPKDWKLCN	HLA-B*07:02	0.30648535639047625	0.23461573986855397	not-binder
GNDKAIASS	HLA-B*07:02	0.0011643513001217797	0.001810077763686682	not-binder
VVDGAPIAP	HLA-B*07:02	0.27318519055843354	0.24402830163191302	not-binder
FAHAVKEAG	HLA-B*07:02	0.010201754183435696	0.016196362399837645	not-binder
AQDKVAVIQ	HLA-B*07:02	0.00222673112184566	0.001768301402269292	not-binder
HTPLEWNFR	HLA-B*07:02	0.0003220323047571583	0.00029073558564287846	not-binder
GVAPILAAL	HLA-B*07:02	0.7254227817058563	0.22557280676798933	binder
SYALPLEIN	HLA-B*07:02	0.007075751206139102	0.007640947043094639	not-binder
IGFEVIDNI	HLA-B*07:02	0.0010998886456945911	0.0010360985240621097	not-binder
MTPESTPSI	HLA-B*07:02	0.20478168744593858	0.29916613287716026	not-binder
QLGTVYDKA	HLA-B*07:02	0.0012464454214978105	0.001115762748600142	not-binder
VPESFNVLV	HLA-B*07:02	0.40157265961170197	0.15068686750461457	not-binder
AELDRFCTA	HLA-B*07:02	0.013053701439639553	0.019962442899187777	not-binder
VEISAYLDL	HLA-B*07:02	0.0655115708708763	0.039187682530703996	not-binder
SLTAIALIG	HLA-B*07:02	0.0009439797802770044	0.000804190845739966	not-binder
ILKGLDYLH	HLA-B*07:02	0.0003293103764008265	0.0002689403803540816	not-binder
QIDNAPEEK	HLA-B*07:02	0.009317227761493995	0.0076491446606405285	not-binder
GDSITVAPA	HLA-B*07:02	0.012951698178949301	0.01608796621940466	not-binder
DTVKTCEIF	HLA-B*07:02	0.012297221925109625	0.007380233243379494	not-binder
AGNNLYQII	HLA-B*07:02	0.0016516234180016908	0.0014185525690344882	not-binder
NQVDETPED	HLA-B*07:02	0.0036975948780309407	0.0063345191902399066	not-binder
AETPHDILR	HLA-B*07:02	0.009011691559862811	0.00851474716866654	not-binder
ELMPVIRIY	HLA-B*07:02	0.0011412203792133368	0.0009605176184959308	not-binder
PNSNDLTET	HLA-B*07:02	0.06274179182946682	0.07116139281076551	not-binder
NVANPYSFS	HLA-B*07:02	0.003314033811329864	0.003425232573844515	not-binder
ESEQLNSRS	HLA-B*07:02	0.0005097056679790768	0.00047979391502057716	not-binder
HIIDEMIED	HLA-B*07:02	0.00047127345399076146	0.00048497538673179655	not-binder
GGVIDDLIV	HLA-B*07:02	0.031245537851646077	0.04938870495042981	not-binder
FAHVALCEL	HLA-B*07:02	0.6328135192394256	0.2364889510202419	binder
YIGVTIGIF	HLA-B*07:02	0.03383833505213261	0.01839232005132556	not-binder
HSETEMLRY	HLA-B*07:02	0.000619921771715326	0.0007781938411890931	not-binder
DERAINKKK	HLA-B*07:02	0.0019742103910562747	0.0032172346765140603	not-binder
AVLEAYRDL	HLA-B*07:02	0.14003108888864518	0.11348324982298899	not-binder
YVSESYPKG	HLA-B*07:02	0.0006421604077331722	0.000551799921747884	not-binder
FVSAQPTTK	HLA-B*07:02	0.0194852406042628	0.019325746483817553	not-binder
FRTLPHPEF	HLA-B*07:02	0.1793894436210394	0.23066351108618538	not-binder
CKLPVTKVT	HLA-B*07:02	0.02524773058248684	0.0267363933077755	not-binder
NIIRVIPQG	HLA-B*07:02	0.0017654753391980194	0.0021834528691663867	not-binder
YFQRIMTSM	HLA-B*07:02	0.20762254074215888	0.17235394344499386	not-binder
KKDDEGIYE	HLA-B*07:02	0.003416386175376829	0.0027223394774262485	not-binder
FGKADSLLI	HLA-B*07:02	0.008684469768195414	0.012067340050431828	not-binder
ALIPYTPSN	HLA-B*07:02	0.0009036296788963227	0.001004519892709635	not-binder
HIHAQELRD	HLA-B*07:02	0.000686213924200274	0.0007356510207421075	not-binder
IASRTLVKD	HLA-B*07:02	0.0015258453179285425	0.0018168805342361225	not-binder
SLLNDDIFS	HLA-B*07:02	0.0002777001244339772	0.00022975303191685647	not-binder
LGITIVRQP	HLA-B*07:02	0.016285833419533446	0.019511674124525015	not-binder
LLLLAFIVQ	HLA-B*07:02	0.021639834908989998	0.0428227507708709	not-binder
LESAIDPDK	HLA-B*07:02	0.05800849907100201	0.05034255448166655	not-binder
LLVVPTKAY	HLA-B*07:02	0.003286747333983442	0.00548909751186126	not-binder
ARIMMPASH	HLA-B*07:02	0.006053476749366382	0.00946034502606027	not-binder
VKEEGYLIM	HLA-B*07:02	0.029624764621257783	0.033358441761961496	not-binder
HPLSNPGEL	HLA-B*07:02	0.9796992301940918	0.01649680409937736	binder
IANDVGGAP	HLA-B*07:02	0.09587472165003419	0.10332605529639818	not-binder
IVQWDGNGN	HLA-B*07:02	0.0007078836127902832	0.0007825896945825573	not-binder
KEHSPPGEV	HLA-B*07:02	0.01928485870594159	0.011572103757030883	not-binder
QRLSDAAVA	HLA-B*07:02	0.0016821150536998175	0.0013327878548383147	not-binder
SPELADLTI	HLA-B*07:02	0.41301047801971436	0.04989246690350511	not-binder
AADKEKSQN	HLA-B*07:02	0.004835527150396502	0.008088636784960654	not-binder
QKRAELIEQ	HLA-B*07:02	0.00657900506535043	0.005911151492278167	not-binder
IEMRLTKRI	HLA-B*07:02	0.0020646836375817655	0.0022261962618199574	not-binder
HDEVYAKQV	HLA-B*07:02	0.000994182460635784	0.0014132805096318027	not-binder
LPMNILEGI	HLA-B*07:02	0.825596833229065	0.1393699734167936	binder
HYMVVREEP	HLA-B*07:02	0.0005878996817614279	0.0007603123803131628	not-binder
KTVLAPYIT	HLA-B*07:02	0.0031007563695311545	0.0029781714733571854	not-binder
LFTNAGMVQ	HLA-B*07:02	0.026343252463266253	0.02034274689214691	not-binder
CRKARIITK	HLA-B*07:02	0.000723642629901633	0.001267645408819845	not-binder
LVPSYRGSS	HLA-B*07:02	0.0018713780329562724	0.0012927345027595651	not-binder
SIELAKEFG	HLA-B*07:02	0.0024857021584466566	0.0023061827558499156	not-binder
QHWLLDGFP	HLA-B*07:02	0.0026033997361082583	0.0030494630094348983	not-binder
REIVAVFQP	HLA-B*07:02	0.01272670397447655	0.02458936022716403	not-binder
NVSVEIYGV	HLA-B*07:02	0.0018352952261921017	0.0017164298456051157	not-binder
KHQKDFMGA	HLA-B*07:02	0.0015225051964080194	0.0022017144932203257	not-binder
LNPMHQLLR	HLA-B*07:02	0.013078951585339383	0.01661915028379303	not-binder
TEACAVEKV	HLA-B*07:02	0.009596629173029215	0.007806305307400947	not-binder
TTTTTTTTT	HLA-B*07:02	0.014518838648655219	0.013599468189618187	not-binder
YTSWPCLQS	HLA-B*07:02	0.0012115386067307553	0.001026231681491318	not-binder
GEVVVLYGD	HLA-B*07:02	0.0013053366959752566	0.0017710918537200068	not-binder
TALMIIHIL	HLA-B*07:02	0.04708635099232197	0.04842091991144837	not-binder
APEYVNQLM	HLA-B*07:02	0.7613139867782592	0.2875942741726216	binder
PRDPLGILT	HLA-B*07:02	0.28101387843489645	0.30410585031687026	not-binder
PQFNQAEQY	HLA-B*07:02	0.0007618122650455917	0.0007653136259683719	not-binder
TNPSAKKFA	HLA-B*07:02	0.002142285945410549	0.0033487713862601037	not-binder
YMEEEKIQI	HLA-B*07:02	0.03622016377048567	0.03794493249412156	not-binder
KIDEFLSFE	HLA-B*07:02	0.00437842502433341	0.00603871305191646	not-binder
KKLGELLKA	HLA-B*07:02	0.0022850638059026098	0.0022464387525875282	not-binder
LEKMEVEWL	HLA-B*07:02	0.016033307032193987	0.023481004741141655	not-binder
KVCDFGLAR	HLA-B*07:02	0.0021729097847128288	0.0015659235790983664	not-binder
ITDAEREGI	HLA-B*07:02	0.01118825919693336	0.017356171827275398	not-binder
ILLRPTMQT	HLA-B*07:02	0.0054751185933128	0.003786715848902351	not-binder
GELKQRLGE	HLA-B*07:02	0.028045464906608687	0.04850507617106593	not-binder
WFNYLFGGF	HLA-B*07:02	0.010495975741650908	0.012253305519697286	not-binder
RQFEYVHGE	HLA-B*07:02	0.005060063693599659	0.005330699728111604	not-binder
ISEVRNNEV	HLA-B*07:02	0.02363266338070389	0.02552323969813529	not-binder
IKNQLKQQL	HLA-B*07:02	0.024037227977532893	0.020448084029162362	not-binder
LFGRSFRVV	HLA-B*07:02	0.010619717824738473	0.01439419540045005	not-binder
EAQRYVALH	HLA-B*07:02	0.0007393314174805709	0.0007684467835824074	not-binder
IRRELKGEV	HLA-B*07:02	0.014417950584902427	0.014524691542298811	not-binder
AKVDSLLGP	HLA-B*07:02	0.0378351571969688	0.04642497481582283	not-binder
QNVAKSYLP	HLA-B*07:02	0.020653585344552992	0.016594394673996288	not-binder
LQSSEATRK	HLA-B*07:02	0.0007321495808994882	0.0006584239790196982	not-binder
FSILGPLRN	HLA-B*07:02	0.0029657940842298556	0.004034315292234789	not-binder
LTILIGVFV	HLA-B*07:02	0.0028666163110756316	0.004240228279327985	not-binder
YRHADILLV	HLA-B*07:02	0.006650305062066764	0.006528851356966219	not-binder
NYSIDFGVC	HLA-B*07:02	0.0029727723827818408	0.003373508442816683	not-binder
KPASKLIGR	HLA-B*07:02	0.626876637339592	0.26696505471031867	ambiguous
ERAKGAVDK	HLA-B*07:02	0.0007350469608809363	0.0007727550918728128	not-binder
ALVQLVLGE	HLA-B*07:02	0.001167636422906071	0.0017209598138243753	not-binder
IRADDQEDT	HLA-B*07:02	0.008923289218910214	0.014698017010426763	not-binder
LRQIYGCPL	HLA-B*07:02	0.19847670756280422	0.18654287528721525	not-binder
EELLKDLEA	HLA-B*07:02	0.021318793285172433	0.024266780567914356	not-binder
FAEFLPALF	HLA-B*07:02	0.35050749480724336	0.19939469434014503	not-binder
NNSPPQQQP	HLA-B*07:02	0.008604299114085733	0.007521632873607151	not-binder
LPRNRLSRH	HLA-B*07:02	0.8250607967376709	0.07327020438991091	binder
GREAAIVTD	HLA-B*07:02	0.0007521374365651923	0.001326147510710885	not-binder
QRELEVLSE	HLA-B*07:02	0.006899196177255362	0.009328459876372647	not-binder
EEGLRFAIR	HLA-B*07:02	0.0033606597797188444	0.004654779141113173	not-binder
KTWAVSSNN	HLA-B*07:02	0.0003746612185459242	0.0007273418137984359	not-binder
NIPDGTDFG	HLA-B*07:02	0.005640734476037324	0.003911039854590827	not-binder
PEIMAGTGF	HLA-B*07:02	0.3054365083575249	0.25132542900051735	not-binder
KCALEDETY	HLA-B*07:02	0.0025419690510716463	0.0041522178371631606	not-binder
LNIKRLMDI	HLA-B*07:02	0.03931730809563305	0.04802853056193904	not-binder
ECEGAETLL	HLA-B*07:02	0.10946862818673253	0.09744864246604332	not-binder
RYGIEDGIN	HLA-B*07:02	0.0010538730892221792	0.001239801390486237	not-binder
LGWTAMIAI	HLA-B*07:02	0.006735374260460958	0.005904936992747897	not-binder
LHYEYFSDF	HLA-B*07:02	0.014997759833931923	0.008251854350716344	not-binder
LNMMNQDGV	HLA-B*07:02	0.005703633889788761	0.008296798044948435	not-binder
IREQLIFPE	HLA-B*07:02	0.0018191712577390717	0.002298042120385505	not-binder
IINEILNGN	HLA-B*07:02	0.0007893983499002388	0.0007552030238548815	not-binder
PREDAFHIF	HLA-B*07:02	0.27573491632938385	0.271818726947645	not-binder
QELLVNAGV	HLA-B*07:02	0.00825792346295202	0.008892459799262618	not-binder
ILEIKKQLF	HLA-B*07:02	0.011415130384557414	0.01188106954826568	not-binder
VLNEARALF	HLA-B*07:02	0.3112177200615406	0.1970009359119796	not-binder
LYNVQPDFE	HLA-B*07:02	0.16297875666059553	0.27500337689389065	not-binder
EEFYGMEDA	HLA-B*07:02	0.000239216564444078	0.0002247637937407692	not-binder
RRGEPAEPT	HLA-B*07:02	0.004572143661789596	0.004983476554143146	not-binder
EPWEQSMFN	HLA-B*07:02	0.005101345106959343	0.00413438194744938	not-binder
ELSLLLRRP	HLA-B*07:02	0.011580050686825416	0.013097524271169605	not-binder
KLPISRWQR	HLA-B*07:02	0.0007059286956064171	0.0008208786472772072	not-binder
SSSSGSGSR	HLA-B*07:02	0.009110188046179246	0.01420338256223833	not-binder
MVRQKLIPN	HLA-B*07:02	0.07659912884118966	0.06824101889533683	not-binder
EVLATGGDS	HLA-B*07:02	0.0029988730797413155	0.0024640414707125984	not-binder
ASIVEIQIS	HLA-B*07:02	0.0011313348513795063	0.0011027196749571597	not-binder
DHNIKVEKL	HLA-B*07:02	0.02457023663446307	0.031829886546373344	not-binder
MFMRTAGMV	HLA-B*07:02	0.058503740991000086	0.08589594463815295	not-binder
LWVLDEAFT	HLA-B*07:02	0.05932262577116489	0.042211953789099296	not-binder
YAAELPGRL	HLA-B*07:02	0.3074542611837387	0.20254034031890236	not-binder
ISAKDDFKK	HLA-B*07:02	0.0012961700656887842	0.0015261165107341805	not-binder
ATKAFIHFT	HLA-B*07:02	0.0019265316495875595	0.0027215558468722694	not-binder
RSDNMTVTP	HLA-B*07:02	0.003732937662880431	0.004859194582484683	not-binder
MEVDNEGLS	HLA-B*07:02	0.018106596631696448	0.01581271597878058	not-binder
ISKAILNNE	HLA-B*07:02	0.005908358021406457	0.008443854785899726	not-binder
MIPIWLPPN	HLA-B*07:02	0.012366481553544872	0.011993276240277321	not-binder
ELTGSARPL	HLA-B*07:02	0.17662044763565063	0.08521427306763732	not-binder
LFNYLKQLK	HLA-B*07:02	0.0032454795597004703	0.0042483429868141465	not-binder
LAQTVVATW	HLA-B*07:02	0.13240099921822548	0.11635705625421018	not-binder
YIRQFEGKT	HLA-B*07:02	0.01899297090130858	0.021721397833454607	not-binder
DKMMNIGAE	HLA-B*07:02	0.0015732598807517207	0.0011509506920738212	not-binder
GIKPGDEII	HLA-B*07:02	0.006401921552605927	0.0056455771579292545	not-binder
EEHLHEDEE	HLA-B*07:02	0.006598879804369062	0.005810938322841877	not-binder
PNLHGPEIL	HLA-B*07:02	0.42573280930519103	0.10337356938295986	not-binder
IEIRAGTGG	HLA-B*07:02	0.0016409631173985417	0.002220530399741288	not-binder
RSSLDSLSD	HLA-B*07:02	0.0012208634658236405	0.0012160565364403696	not-binder
KTGTLTENK	HLA-B*07:02	0.003247000603118977	0.003687431404213603	not-binder
YKSTRSAKP	HLA-B*07:02	0.0017059177307601203	0.0019038237267615006	not-binder
HARVALPGG	HLA-B*07:02	0.049704386526718734	0.050562813956112444	not-binder
MLREPSLRG	HLA-B*07:02	0.03810413107275963	0.0580039659065627	not-binder
LIQEFFQGF	HLA-B*07:02	0.01594218525569886	0.030013592195304396	not-binder
RQGWALQVD	HLA-B*07:02	0.0007417204686241518	0.0010990405132141488	not-binder
DGLSTLQLA	HLA-B*07:02	0.00536339834870887	0.006555856301323817	not-binder
VKALTNTSV	HLA-B*07:02	0.02261695466004312	0.017769688131239452	not-binder
NCTHGTLKP	HLA-B*07:02	0.03728713132441044	0.05038679424063711	not-binder
LLIVAVGKP	HLA-B*07:02	0.007687328053179954	0.011614153966350101	not-binder
RFSRLGIKL	HLA-B*07:02	0.022649961803108454	0.017653181158079824	not-binder
VPLLNTSVL	HLA-B*07:02	0.9798031568527221	0.011693186610797539	binder
LRLHPQIDL	HLA-B*07:02	0.04894621223211289	0.02322234297340797	not-binder
RLVTISKDP	HLA-B*07:02	0.0019011184218470588	0.0019493589510296617	not-binder
FAGGRPQAT	HLA-B*07:02	0.1293511166848475	0.1448899305923811	not-binder
DSRNGSVTY	HLA-B*07:02	0.0010672233131572284	0.0013022153120208087	not-binder
ADCLYFGDF	HLA-B*07:02	0.08178246787283569	0.06018937420255634	not-binder
FTSLSNNVD	HLA-B*07:02	0.0030586991284508257	0.0053722600565131624	not-binder
AMIEDPELQ	HLA-B*07:02	0.00803044969215989	0.009227796277878718	not-binder
TKFGDGGAD	HLA-B*07:02	0.001208256737299962	0.001026555111483388	not-binder
GTTLFFMTR	HLA-B*07:02	0.0001267255758648389	0.00010540037745700074	not-binder
NNGIAPNAF	HLA-B*07:02	0.0393932830891572	0.039059558625125675	not-binder
LFKQVHDGK	HLA-B*07:02	0.002483291711041602	0.0014257272670148101	not-binder
FLYFHIGRG	HLA-B*07:02	0.0005878465323348791	0.0006764543380796105	not-binder
DRVTGLFLC	HLA-B*07:02	0.0012575063450640301	0.0013620917200809297	not-binder
AQRVAEGRL	HLA-B*07:02	0.08718308550305665	0.10133522981338394	not-binder
DGTGRHISE	HLA-B*07:02	0.016825585067272185	0.02229470312903012	not-binder
KDNISIIVI	HLA-B*07:02	0.0020935223903506993	0.0015467228052901147	not-binder
ILAVLGLRS	HLA-B*07:02	0.005014470079913735	0.0072776074338729855	not-binder
LKPEDVMAI	HLA-B*07:02	0.032678333949297665	0.03899174100631978	not-binder
PLLKKNKPS	HLA-B*07:02	0.04267950017892872	0.05819718696295025	not-binder
KYSVTSPKE	HLA-B*07:02	0.01428052251576446	0.026502072778991904	not-binder
KNIPEFVNT	HLA-B*07:02	0.006871546414186014	0.0078079998485332345	not-binder
QQFQTHFSE	HLA-B*07:02	0.0051157282927306365	0.005904379618493299	not-binder
CFVAVETQG	HLA-B*07:02	0.0022210225040907973	0.002165478429473326	not-binder
AQENAEILL	HLA-B*07:02	0.0028897321812110023	0.0024585990750527306	not-binder
KGARAATAP	HLA-B*07:02	0.02950658556073904	0.03177019216573734	not-binder
PNMQRQNVK	HLA-B*07:02	0.01182908819464501	0.016175384298276824	not-binder
NLKVMLGNF	HLA-B*07:02	0.04330284502357244	0.06422803117062112	not-binder
GVFVLLDYL	HLA-B*07:02	0.02424217730294913	0.019538136099022035	not-binder
KYFQGKPYY	HLA-B*07:02	0.0006401332000677939	0.0007587688718889813	not-binder
EDAYRVVQG	HLA-B*07:02	0.0006817575507739093	0.000611553828387849	not-binder
HETVRIAYS	HLA-B*07:02	0.004677767516113818	0.008610372860002677	not-binder
CIINTCAVT	HLA-B*07:02	0.06455723606050015	0.043024864614383075	not-binder
FYMGYSNVI	HLA-B*07:02	0.014972825511358678	0.015557254491880211	not-binder
TLGADLILL	HLA-B*07:02	0.07056067120283842	0.07613035303862381	not-binder
QESFGDVDF	HLA-B*07:02	0.015433575329370796	0.015649450028049672	not-binder
YAGQHEVIS	HLA-B*07:02	0.0057919868995441	0.008950327617082374	not-binder
GVFGNDAAE	HLA-B*07:02	0.003921876684762538	0.002914434544756427	not-binder
IPEDKIRFR	HLA-B*07:02	0.3827372118830681	0.26464194343709296	ambiguous
ATMANEALM	HLA-B*07:02	0.10644556209445	0.12073490482841866	not-binder
AVEYRPSED	HLA-B*07:02	0.002298294912907295	0.00287965155716599	not-binder
LARHSLIDM	HLA-B*07:02	0.6627446472644806	0.22151451027508104	binder
VAEYTALQM	HLA-B*07:02	0.06913760267198085	0.04632340190358621	not-binder
GGPFRGRKD	HLA-B*07:02	0.0017146555146609899	0.0015404873156250531	not-binder
KQGLEMRIK	HLA-B*07:02	0.0006085275597342843	0.0003849970523525142	not-binder
TKVEPGELY	HLA-B*07:02	0.0036077937758818733	0.004559217498301463	not-binder
INKRITEEQ	HLA-B*07:02	0.00391233736590948	0.004738937165551735	not-binder
IPAAQLVVL	HLA-B*07:02	0.9824623346328736	0.010731433733634159	binder
LIEQNRERR	HLA-B*07:02	0.0005882281606318429	0.0006926615901954866	not-binder
LEVLDPEQN	HLA-B*07:02	0.017523589328629897	0.023886183763231716	not-binder
MTLNTGDEY	HLA-B*07:02	0.010097666899673641	0.012360295952442821	not-binder
EKALCENLV	HLA-B*07:02	0.006244901174795814	0.007356793592692539	not-binder
REKILQVHL	HLA-B*07:02	0.00756533311214298	0.00775886965008612	not-binder
DLAVAEKRA	HLA-B*07:02	0.0033438089199989917	0.003261495452082542	not-binder
RNIFLEIRA	HLA-B*07:02	0.004963123722154706	0.00825059708272696	not-binder
TINTYDKGD	HLA-B*07:02	0.002227193713986253	0.0033433575843794246	not-binder
SAHAGQQGI	HLA-B*07:02	0.02244324507191777	0.015994482109053486	not-binder
IGVVGGEED	HLA-B*07:02	0.0025435334304347635	0.0014544335193934308	not-binder
LLTNHQHRD	HLA-B*07:02	0.00017604842614673543	0.00015727146832913972	not-binder
DSAEAAVSV	HLA-B*07:02	0.000792469855514355	0.0007217731514311055	not-binder
LRNVLGKSS	HLA-B*07:02	0.0037035321594885316	0.0036693774839846385	not-binder
PHCVSDYHR	HLA-B*07:02	0.006226271424982599	0.009544898608417675	not-binder
TGGCAWAVG	HLA-B*07:02	0.0027687102454365233	0.004426796496803273	not-binder
AELDVRDRD	HLA-B*07:02	0.009413224706077018	0.01087808134112626	not-binder
GMPRARVHA	HLA-B*07:02	0.008040336659178138	0.007442158193942097	not-binder
YFRLLLPGT	HLA-B*07:02	0.016764108839561233	0.01566798437337182	not-binder
QGAASDERK	HLA-B*07:02	0.003278984984717681	0.002806341745865167	not-binder
QLVLRYLVP	HLA-B*07:02	0.036016677808947864	0.05115491371160695	not-binder
PNDPEKPFV	HLA-B*07:02	0.03613823996856809	0.037241854168706276	not-binder
VPRSVLSEL	HLA-B*07:02	0.9998623609542847	6.815873252105371e-05	binder
QGAGCSESQ	HLA-B*07:02	0.005272199981845915	0.003926411549464813	not-binder
CAHGAAYDV	HLA-B*07:02	0.008679131371900439	0.007356032483954027	not-binder
HTFGHCCPK	HLA-B*07:02	0.006125855352729559	0.0069829344771079205	not-binder
LAVTTPDAA	HLA-B*07:02	0.13301208838820458	0.0906515456844239	not-binder
LIMALILGR	HLA-B*07:02	0.0021748945699073376	0.002373925252799583	not-binder
NVFIGPNCG	HLA-B*07:02	0.0020522574002825424	0.0012866416539768558	not-binder
YTLLVSMAP	HLA-B*07:02	0.009643818258246029	0.008451852812196733	not-binder
DHEDAKGKD	HLA-B*07:02	0.0005436483857920394	0.00029060410772650146	not-binder
HELHGDRNY	HLA-B*07:02	0.008806083152012433	0.01394263772281037	not-binder
AEEAQTEFT	HLA-B*07:02	0.0008176905088703279	0.0008429805569087302	not-binder
LGLAGFDWL	HLA-B*07:02	0.03245362360030413	0.027548376422794743	not-binder
VLTVKKWDN	HLA-B*07:02	0.00014679629372835735	0.00017938990340182382	not-binder
PVVVGGSML	HLA-B*07:02	0.7044805943965912	0.14583419593818822	binder
AIPEKRIDI	HLA-B*07:02	0.05933947246521711	0.04459088935540106	not-binder
INNNNQDDH	HLA-B*07:02	0.00045498382478399436	0.0005374653421870037	not-binder
VKTDEGAII	HLA-B*07:02	0.008242629643063992	0.013089534186536541	not-binder
DAESYGIKS	HLA-B*07:02	0.00037078956220284456	0.0002833975885877348	not-binder
DKYIWLFHQ	HLA-B*07:02	0.0003297979988929001	0.0005019242111383905	not-binder
DTARFRYLL	HLA-B*07:02	0.0189197922940366	0.016927214872827608	not-binder
HAKDSQRYK	HLA-B*07:02	0.0017314119730144739	0.001625141402280433	not-binder
ASSSTPSPS	HLA-B*07:02	0.05237246644683182	0.053828723994550645	not-binder
LRQEEDRFF	HLA-B*07:02	0.009214583970606326	0.010660247172896323	not-binder
SQSGHKRIE	HLA-B*07:02	0.0025160759083519223	0.0025557850059626515	not-binder
DLVEYPDYR	HLA-B*07:02	0.02247916821797844	0.04285340441871999	not-binder
AVMFCVMDV	HLA-B*07:02	0.007555243838578462	0.006557165300004137	not-binder
KGNEERKRI	HLA-B*07:02	0.007118135021300986	0.008266219253681453	not-binder
VEEAFRLFN	HLA-B*07:02	0.003585446544457227	0.004269420160164247	not-binder
ADNHFEAQA	HLA-B*07:02	0.0030433143885602474	0.0040744751506112285	not-binder
SGIENYSRF	HLA-B*07:02	0.0027630414813756944	0.0019359622237502504	not-binder
NLSAMAANG	HLA-B*07:02	0.0003800701777890936	0.0005076165239109975	not-binder
LKETYDTFK	HLA-B*07:02	0.008623750106016815	0.010257515204544506	not-binder
ARWLTGNSI	HLA-B*07:02	0.011328975297510624	0.011926893502154486	not-binder
DAESFKPER	HLA-B*07:02	0.005237604049034417	0.005602103076112108	not-binder
KSVIDKERR	HLA-B*07:02	0.00025416091793886155	0.00023914374381604916	not-binder
YSLKLNNLG	HLA-B*07:02	0.0007044536560178116	0.0006724926639370948	not-binder
WDSMGRAMEL	HLA-B*07:02	0.5265153408050537	0.15240305469725526	ambiguous
DVPFTITDAT	HLA-B*07:02	0.08159931730479002	0.0488243451645579	not-binder
MSFEAAHEFC	HLA-B*07:02	0.19563333094120025	0.1086558863693339	not-binder
DIPSKEDLQN	HLA-B*07:02	0.022228766046464444	0.011280135816573516	not-binder
KPAQILAKLC	HLA-B*07:02	0.7681490302085876	0.1463847536542401	binder
ESQPDRVVEK	HLA-B*07:02	0.04149022160563618	0.05972370194755503	not-binder
TESLFNGNLS	HLA-B*07:02	0.04114800100214779	0.02700221366503937	not-binder
SDSTNGTGVQ	HLA-B*07:02	0.02451702277176082	0.015047612993870921	not-binder
NGVVRAWIGE	HLA-B*07:02	0.014428813877748326	0.01688817629496887	not-binder
TFHTGGVFSG	HLA-B*07:02	0.045345514512155204	0.04778680319665757	not-binder
FIPNEEVGTL	HLA-B*07:02	0.6026010334491729	0.13575696786819708	binder
TFDQLKLEFS	HLA-B*07:02	0.313952641421929	0.25151956809518744	not-binder
PLPQEYQYFD	HLA-B*07:02	0.0021406458006822506	0.0018225060767677864	not-binder
PSPPPFTKVV	HLA-B*07:02	0.5336522877216339	0.22467665385214672	ambiguous
FYAVFMVADS	HLA-B*07:02	0.0022629671633467296	0.0023991234374037564	not-binder
MAMDTFIVLE	HLA-B*07:02	0.08904100470244884	0.09293188512622252	not-binder
AYLLQQQGYQ	HLA-B*07:02	0.002941545980502269	0.002751380094893026	not-binder
KNPWPNVDAH	HLA-B*07:02	0.015962773095816375	0.02634120055556153	not-binder
VVELAKKTGA	HLA-B*07:02	0.024696051515638827	0.023815567585755728	not-binder
LAAGVVLNAP	HLA-B*07:02	0.7449451684951782	0.09658947054063102	binder
QNPDVIDQGV	HLA-B*07:02	0.06641029138118029	0.0532014815028627	not-binder
PAQLILMGLM	HLA-B*07:02	0.419639353454113	0.18915221602501406	ambiguous
ERFQKFVDNA	HLA-B*07:02	0.0013764620411166107	0.0019332850819298864	not-binder
GALAIAIIFA	HLA-B*07:02	0.0027932233148021623	0.004561041402341647	not-binder
RDTSLNGFYI	HLA-B*07:02	0.0220660938473884	0.026378610731034438	not-binder
YIVFHVEPHE	HLA-B*07:02	0.0018227989923616406	0.0018865305522649917	not-binder
DDEDQVLRWA	HLA-B*07:02	0.001288350173854269	0.001092117604450566	not-binder
LDLLPQKVKP	HLA-B*07:02	0.17638565718661994	0.13860036759663014	not-binder
RLVADQIRGL	HLA-B*07:02	0.3145263761281967	0.19863295184364424	not-binder
VINTMCPGMV	HLA-B*07:02	0.054409842425957325	0.06132321801916575	not-binder
YSSIAAKNAE	HLA-B*07:02	0.007011002476792783	0.005198225204383054	not-binder
SGEVVEPDDN	HLA-B*07:02	0.11165481060743332	0.09731824841605398	not-binder
FSEPIEQVVT	HLA-B*07:02	0.09365710355341435	0.10649001848013626	not-binder
KYAGMLETLK	HLA-B*07:02	0.0168281277816277	0.027110425393629768	not-binder
GGQVFAQTTN	HLA-B*07:02	0.004298684283276089	0.00480229328693948	not-binder
LILPLGLSQV	HLA-B*07:02	0.33795818984508513	0.16444120317783423	not-binder
RFPTHVKDVA	HLA-B*07:02	0.006783582146454137	0.006938589868587697	not-binder
KIVVVAGLDG	HLA-B*07:02	0.0051202784372435415	0.0053589385544678975	not-binder
DNLATINVWE	HLA-B*07:02	0.009764769161120058	0.010665371060087058	not-binder
WSMGPMNTLN	HLA-B*07:02	0.008715758204925806	0.005253822905440669	not-binder
TLSDTLVGGS	HLA-B*07:02	0.021182514598331183	0.03808203696396032	not-binder
PWGGNQGGNP	HLA-B*07:02	0.2959362905472517	0.27269620662186594	not-binder
GNKVFNCISY	HLA-B*07:02	0.017002460538060406	0.01970506231985543	not-binder
DESCRPQYRE	HLA-B*07:02	0.023815843075863086	0.04345422294117482	not-binder
SVVSFTFICY	HLA-B*07:02	0.015630949988099017	0.01696156169966664	not-binder
YRDLMNAAKR	HLA-B*07:02	0.004868477432319196	0.004150388510632131	not-binder
PPEPAGRSCI	HLA-B*07:02	0.7561429977416992	0.2666165806636488	binder
LDTTAEITCD	HLA-B*07:02	0.17651452273130416	0.07998810951951348	not-binder
LLLFISFLCI	HLA-B*07:02	0.027414674856117927	0.0524939590665189	not-binder
KKKILDKEFS	HLA-B*07:02	0.008718368754489347	0.007222161926568936	not-binder
YLRGILNRLP	HLA-B*07:02	0.0542166504310444	0.06926257303769028	not-binder
IDLITTLVGE	HLA-B*07:02	0.07564298789948225	0.06972259707193407	not-binder
THFSISRYEV	HLA-B*07:02	0.007326378917787224	0.007628562361043574	not-binder
LGALRLTIGK	HLA-B*07:02	0.0063746394531335685	0.005712833994931027	not-binder
AISAKIEKVL	HLA-B*07:02	0.1856118768453598	0.15991106084356432	not-binder
TGIIKDIGST	HLA-B*07:02	0.1406655230501201	0.12334636444337825	not-binder
AAEQTRALTE	HLA-B*07:02	0.09875699318945408	0.08523751741451967	not-binder
VIVSRALPDA	HLA-B*07:02	0.018858968652784823	0.018046934765027965	not-binder
QQTVIVLAID	HLA-B*07:02	0.0004783106383911218	0.0006559263061288225	not-binder
SLIGMRYIEP	HLA-B*07:02	0.004176990542327985	0.004245902561681349	not-binder
PAVIHENASQ	HLA-B*07:02	0.0689089867286384	0.054318372813165566	not-binder
GDACAVDIDG	HLA-B*07:02	0.037040993478149174	0.025756524862665445	not-binder
KPWEPLVEEP	HLA-B*07:02	0.4160207837820053	0.18708736647748725	ambiguous
QAPKVRLQED	HLA-B*07:02	0.07071835473179817	0.045298239649287676	not-binder
GHKVNIDHRD	HLA-B*07:02	0.0038288180658128113	0.003810315253116653	not-binder
TAGLGRDAFV	HLA-B*07:02	0.2790979266166687	0.14791041194019758	not-binder
WMTERVGKLI	HLA-B*07:02	0.013109276635805144	0.01569523705169731	not-binder
STSISAALGM	HLA-B*07:02	0.2700242571532726	0.14706756454985603	not-binder
HYYLKEHHEH	HLA-B*07:02	0.00041066268656209104	0.0006039598059432927	not-binder
EQNDEISRLP	HLA-B*07:02	0.010449365953172673	0.014292090853716558	not-binder
AENCSILMLM	HLA-B*07:02	0.24784851893782617	0.2657935241761376	not-binder
FEEQVALDSG	HLA-B*07:02	0.010506006970535964	0.00930144875706863	not-binder
FFSSNPTMKK	HLA-B*07:02	0.01666441806592047	0.017547328435788805	not-binder
REITFDACLA	HLA-B*07:02	0.06355974379694089	0.06064803527051578	not-binder
LLPGPRVVYS	HLA-B*07:02	0.023483244283124805	0.018980970205272896	not-binder
AKDRRALVLK	HLA-B*07:02	0.002001048164140684	0.0034172881434599497	not-binder
DQAREFTVPV	HLA-B*07:02	0.006506034816266037	0.005141659690286276	not-binder
SETACPVIAM	HLA-B*07:02	0.2816461816430092	0.1334938350280122	not-binder
EALVEIENKT	HLA-B*07:02	0.06345761679112912	0.057491310701125106	not-binder
IIIIAADDGI	HLA-B*07:02	0.0047734513995237645	0.00433524610629886	not-binder
NAEVTGGMNG	HLA-B*07:02	0.04546493934467435	0.03263842495263181	not-binder
TYGATLCNML	HLA-B*07:02	0.5205224230885506	0.3166738986401335	ambiguous
SIDRSIAYAR	HLA-B*07:02	0.00027997161985240384	0.0003835537876530676	not-binder
EILLFSLEFI	HLA-B*07:02	0.002756393777235644	0.004384566649373491	not-binder
GGQTLEHGTL	HLA-B*07:02	0.47272008657455444	0.1189220348305253	ambiguous
FAVSVPLRVS	HLA-B*07:02	0.03399680745787918	0.02241800018997526	not-binder
GGMRVVSGSK	HLA-B*07:02	0.002051097818366543	0.002253396483369286	not-binder
EVDSPVYNAT	HLA-B*07:02	0.04113364815711975	0.011893737621243428	not-binder
CEDDMFSGLS	HLA-B*07:02	0.010886081721400842	0.012670664848554832	not-binder
EYSSTIYRKI	HLA-B*07:02	0.0008574230916565285	0.0012651554963452826	not-binder
EIYEKSGQFP	HLA-B*07:02	0.00795100729301339	0.00820076624633089	not-binder
QMTLKKIIQT	HLA-B*07:02	0.04774606307037175	0.05569518622157766	not-binder
LLRGTTGVVA	HLA-B*07:02	0.20398808559402823	0.23838570759924185	not-binder
NTKTYADLKH	HLA-B*07:02	0.00204422894075833	0.002899399805182998	not-binder
ALFAGNLLRM	HLA-B*07:02	0.062245713593438265	0.07604831492700384	not-binder
DVDLLAPRSP	HLA-B*07:02	0.09836390428245068	0.11052298923949341	not-binder
SKAATQKARQ	HLA-B*07:02	0.0031694660952780395	0.0033430298375135416	not-binder
DFWLTTDYAN	HLA-B*07:02	0.0006194954083639459	0.001085365223434039	not-binder
NSDDMDGSSF	HLA-B*07:02	0.33280124664306643	0.213305103085331	not-binder
KDLVEARGHR	HLA-B*07:02	0.006637799801501388	0.008024062961148638	not-binder
GLVVCHHTSA	HLA-B*07:02	0.01045842201274354	0.0104343536664039	not-binder
HKTASLLFGE	HLA-B*07:02	0.07027164712781087	0.10364676116082015	not-binder
EDPLTTVGLL	HLA-B*07:02	0.47474965155124665	0.19956813032774157	ambiguous
ERIWYLDIIR	HLA-B*07:02	0.0006724684342714227	0.0012831298329505844	not-binder
VLAEVKKQIG	HLA-B*07:02	0.004726040645618923	0.006572502395000868	not-binder
GSRTANAGPV	HLA-B*07:02	0.12237307815812529	0.08775236527691231	not-binder
ELENSDYHVT	HLA-B*07:02	0.17835779637098312	0.11166742647692889	not-binder
ETKADASAVF	HLA-B*07:02	0.307762548327446	0.20173943928239838	not-binder
RMPKTSSDKI	HLA-B*07:02	0.03553641388134565	0.05982053791847329	not-binder
GVVSVASHLV	HLA-B*07:02	0.18413545871153475	0.21456846379033184	not-binder
GLNKVVTETF	HLA-B*07:02	0.06449903696775436	0.040246128710006365	not-binder
SYANDFIDES	HLA-B*07:02	0.018226607519682147	0.03550825997496035	not-binder
RILVRPSGTE	HLA-B*07:02	0.011505184714405915	0.0147962665780337	not-binder
LSDCSSNEST	HLA-B*07:02	0.2522217229008675	0.19043663591568366	not-binder
NDEKALLEQL	HLA-B*07:02	0.30752840638160706	0.14123047122420987	not-binder
GFETRSYSDH	HLA-B*07:02	0.004351941769019163	0.0070441101101299825	not-binder
SQRQATKDAG	HLA-B*07:02	0.0030018766410648823	0.0024226539947904795	not-binder
SYDDIAGIVN	HLA-B*07:02	0.22092259768396616	0.18752585880005074	not-binder
ALMNKDFRQA	HLA-B*07:02	0.0017002827778924256	0.0011151708080280565	not-binder
RETPHGNRLV	HLA-B*07:02	0.051578331517521295	0.07083861719155041	not-binder
LDRIFPFKKC	HLA-B*07:02	0.0033197811571881175	0.004062933302739858	not-binder
NITIWSPDNP	HLA-B*07:02	0.016638432117179035	0.012690039705080907	not-binder
LYERTVEVFD	HLA-B*07:02	0.0056383933588222135	0.010114935220746222	not-binder
ALKVVDIMGD	HLA-B*07:02	0.002957338304258883	0.0013718397479362365	not-binder
LLSMLGPPPH	HLA-B*07:02	0.14488557763397694	0.11716240852227261	not-binder
FEIYDAIHPN	HLA-B*07:02	0.03739032882731408	0.032031156593448074	not-binder
TSADSVFQIA	HLA-B*07:02	0.00039128578355303035	0.00043496723464004586	not-binder
CVNAQTSALC	HLA-B*07:02	0.33103329241275786	0.21689489540593146	not-binder
LAGWTPRLGT	HLA-B*07:02	0.12289827940985561	0.13437671799346598	not-binder
GYLNLSPPRG	HLA-B*07:02	0.047357126022689044	0.06707073936692516	not-binder
LDDQEIRRLG	HLA-B*07:02	0.02706682712887414	0.028529244923551484	not-binder
NFGGGGLSPG	HLA-B*07:02	0.5683384954929351	0.17746480054757552	ambiguous
ANIGTSPEHH	HLA-B*07:02	0.01604965040751267	0.01582304830284915	not-binder
MFRTKLLLEA	HLA-B*07:02	0.08153963433578611	0.1490592372691836	not-binder
RFFAFHFIFP	HLA-B*07:02	0.0012819901266993838	0.0007885407099589052	not-binder
FEEELIDHEH	HLA-B*07:02	0.07825877415016294	0.11846970277360905	not-binder
EQYFDNFDQD	HLA-B*07:02	0.01015645398555023	0.01302414319561874	not-binder
WNMMRKDEVE	HLA-B*07:02	0.002280053047752517	0.0030751177245989187	not-binder
GSFSLHYRES	HLA-B*07:02	0.0010389279018454545	0.0010104549208525017	not-binder
LSQLTKANEK	HLA-B*07:02	0.014768096548505128	0.016383268533263023	not-binder
PIWKGPARLL	HLA-B*07:02	0.4802663862705231	0.19631285873091164	ambiguous
TKLTVLGALS	HLA-B*07:02	0.0878938908688724	0.10516486267081959	not-binder
FLAKSLKFKF	HLA-B*07:02	0.028496207611169666	0.01705183640560438	not-binder
GFLAQNYCTL	HLA-B*07:02	0.35606062039732933	0.17958893873684117	not-binder
TFVLTGTLPT	HLA-B*07:02	0.7453440427780151	0.17201594270192586	binder
LKNPYFRYTG	HLA-B*07:02	0.02032383831392508	0.0393651453151108	not-binder
AEIAAVIVEP	HLA-B*07:02	0.008424172853119671	0.007289841555096349	not-binder
SSGGGIDGAH	HLA-B*07:02	0.09931337786838412	0.0819745723119695	not-binder
LLRMMTSWAI	HLA-B*07:02	0.03408739410224371	0.044111191199127264	not-binder
EEFFHTFNAL	HLA-B*07:02	0.10295240413397551	0.06664016509353951	not-binder
WWYKADPNEF	HLA-B*07:02	0.12084768265485764	0.062316539365760426	not-binder
TATAAAAKAK	HLA-B*07:02	0.29149394212290647	0.36253313163966067	not-binder
LSNRPIVLPD	HLA-B*07:02	0.015562360029434785	0.029448689903720068	not-binder
AQLVSNALVN	HLA-B*07:02	0.012697504955576732	0.014107720041804302	not-binder
LLALVSFLAW	HLA-B*07:02	0.22091560112312436	0.2495555842741929	not-binder
PTSPTRLSHS	HLA-B*07:02	0.1210558757185936	0.09866194576040552	not-binder
RTVISNIHKG	HLA-B*07:02	0.004821915258798981	0.002929092751218565	not-binder
NVESNEKLEF	HLA-B*07:02	0.2899831786751747	0.1831632425679971	not-binder
QPISFAHHIL	HLA-B*07:02	0.9104955673217774	0.059240527358335016	binder
HKKKKFGYKR	HLA-B*07:02	0.0001771809493405385	0.0002049621367194603	not-binder
SLVINVARVK	HLA-B*07:02	0.0014618763569160364	0.0017163194926789773	not-binder
LIEDHMTGKR	HLA-B*07:02	0.004411992975383328	0.006267938964381727	not-binder
LGAILLRWRY	HLA-B*07:02	0.0008889759232260985	0.001426692960188153	not-binder
VSRSALDIVG	HLA-B*07:02	0.00602765406947583	0.002913579916042012	not-binder
LCYGSTLCPD	HLA-B*07:02	0.14896880574524402	0.1560461580618994	not-binder
PVRISTFWGF	HLA-B*07:02	0.33867637515068055	0.10273218311598802	not-binder
DVGKYLLAVA	HLA-B*07:02	0.015192154212854803	0.017412698622905187	not-binder
GRSNAGKSSA	HLA-B*07:02	0.017916485434398055	0.0186788503448164	not-binder
IRRLTEAGMP	HLA-B*07:02	0.016242085751218837	0.0253855210511068	not-binder
LRAQGVVYPN	HLA-B*07:02	0.004947272463687114	0.004502881252927882	not-binder
SVRGGKVIAS	HLA-B*07:02	0.2526427149772644	0.27083230600029395	not-binder
TIKLQIRQSP	HLA-B*07:02	0.015910770162008703	0.012689014880287298	not-binder
ANPEDFVVVE	HLA-B*07:02	0.037418893711583225	0.06100424776336083	not-binder
LAYHKKGSIE	HLA-B*07:02	0.027974408678710462	0.03126614501844519	not-binder
EPQRPRIMIE	HLA-B*07:02	0.10965908863581716	0.13165480106918712	not-binder
SHSIRWPGPL	HLA-B*07:02	0.057278692116960885	0.06230225414639057	not-binder
IPAASEEQLL	HLA-B*07:02	0.846909511089325	0.11854419077533022	binder
AAAGVTAIVH	HLA-B*07:02	0.5101877756416797	0.24069492696339434	ambiguous
KASMLEVPRA	HLA-B*07:02	0.008224732345843222	0.009504002478067947	not-binder
VFGDVLQQIK	HLA-B*07:02	0.01659416543552652	0.017649213841626578	not-binder
YVVRGSRFYQ	HLA-B*07:02	0.01111944806179963	0.009644318244575775	not-binder
LKPMNCPCHV	HLA-B*07:02	0.2897225126507692	0.36062560022879325	not-binder
LVFGYFFSTL	HLA-B*07:02	0.6115224182605743	0.1117211330203811	binder
IIFANTKHRC	HLA-B*07:02	0.002484783103864174	0.002800498710411876	not-binder
LNITKRESEC	HLA-B*07:02	0.02487513858359307	0.03473886948615908	not-binder
LFVKLIKECK	HLA-B*07:02	0.0032695852277129234	0.002693297439788893	not-binder
AEVANTILGL	HLA-B*07:02	0.4007943533360958	0.2061402366493524	ambiguous
VAGRTDTGVH	HLA-B*07:02	0.023398588714189827	0.02066970317723941	not-binder
GAYELEEKKK	HLA-B*07:02	0.06545445336960257	0.10312567003546375	not-binder
FNPSKSVDHA	HLA-B*07:02	0.02447789152211044	0.04391240861206935	not-binder
LQHYALQRDI	HLA-B*07:02	0.0012143506086431445	0.0007700548246073661	not-binder
EDGVKQCDRY	HLA-B*07:02	0.0023413079683450634	0.003011756166069899	not-binder
IVFALFMTVE	HLA-B*07:02	0.004940992836054647	0.006456179115022603	not-binder
KYGSLDTIDD	HLA-B*07:02	0.007195478968787939	0.006157765490951188	not-binder
IFCLPDTPMS	HLA-B*07:02	0.2736103508621454	0.20522527901891807	not-binder
EMRRAFIRII	HLA-B*07:02	0.017111898690927774	0.030609999907640094	not-binder
SKYTHIRSHT	HLA-B*07:02	0.0022780429722388364	0.00216998871401584	not-binder
FCATGQSGLT	HLA-B*07:02	0.5377218216657639	0.18895959165524595	ambiguous
PSPSPNPFLP	HLA-B*07:02	0.5677835702896118	0.052591982063787235	binder
DNGCGIPKEE	HLA-B*07:02	0.020334263890981676	0.01612719378841329	not-binder
IARASGREVE	HLA-B*07:02	0.2105374202132225	0.2321035588319834	not-binder
EVAKRRGISS	HLA-B*07:02	0.0029980237915879114	0.0035661070926419924	not-binder
SAAPTPRSRA	HLA-B*07:02	0.31934665963053704	0.2605675230320804	not-binder
VMLKLSIPTQ	HLA-B*07:02	0.04280439099384239	0.056954941244274956	not-binder
DEEGNPWTAH	HLA-B*07:02	0.03063363042892888	0.05666040772108554	not-binder
FNPQKIVIAG	HLA-B*07:02	0.006101214530644938	0.006549485823364072	not-binder
GLGHSSVKDA	HLA-B*07:02	0.00039834100443840724	0.0004622793161107274	not-binder
HHSAIQKSTK	HLA-B*07:02	0.017655971387284808	0.015817173465079118	not-binder
SERKALWHLL	HLA-B*07:02	0.021436378499493	0.029814683720139498	not-binder
AAILAQFQLR	HLA-B*07:02	0.009827861449957708	0.011245677003525452	not-binder
NDQRQPVPVD	HLA-B*07:02	0.007559857657179236	0.0033762464477873106	not-binder
TLIFVFAGQG	HLA-B*07:02	0.0014981154796259943	0.0021077992692251765	not-binder
ANRHADRYAE	HLA-B*07:02	0.0026361360593000426	0.0017873307540372905	not-binder
TDQLVVPPWN	HLA-B*07:02	0.003249472798779607	0.0024733012530517907	not-binder
PSWNDLMARL	HLA-B*07:02	0.25784280598163606	0.09225020997289733	not-binder
FGSLLGLCLI	HLA-B*07:02	0.3007335733622313	0.28257689773600814	not-binder
DTDPDSQPFS	HLA-B*07:02	0.0064922915749775715	0.00889588602128959	not-binder
RIPREGAKTK	HLA-B*07:02	0.0017323042498901486	0.0003456653131779547	not-binder
KTTFGIFTLC	HLA-B*07:02	0.027090350491926075	0.02536845115024429	not-binder
ALDQLQTDVP	HLA-B*07:02	0.07349700905324426	0.07381316256478918	not-binder
WSQAGNERLP	HLA-B*07:02	0.03583527179434896	0.033647364421506024	not-binder
LILEVNHIGY	HLA-B*07:02	0.017117896166746506	0.01668504673156333	not-binder
ARSVARGLAY	HLA-B*07:02	0.03833336587995291	0.021414516233537854	not-binder
SLKNNFVLVR	HLA-B*07:02	0.0006381641696862062	0.0005441588320720868	not-binder
QLLNPGGILL	HLA-B*07:02	0.5946670413017273	0.18871449502699347	binder
GDTVAQTYKA	HLA-B*07:02	0.01436106940964237	0.026593925142159025	not-binder
RSGHSDSNGF	HLA-B*07:02	0.06120438016951084	0.04857159907615658	not-binder
DARNLLAYKQ	HLA-B*07:02	0.005093327409122139	0.005167869402570262	not-binder
YIPNDEDIIR	HLA-B*07:02	0.03162903618067503	0.022007956348246184	not-binder
VVWTTTPFTI	HLA-B*07:02	0.012189082417171449	0.014885834547256215	not-binder
DNESIKQGKK	HLA-B*07:02	0.021146926786252608	0.029221355433937682	not-binder
ALESISFLLS	HLA-B*07:02	0.001416337807313539	0.0015583551020263335	not-binder
MIPFFDFSVV	HLA-B*07:02	0.0649385979399085	0.039714168357991894	not-binder
EQVIVTAAAL	HLA-B*07:02	0.5775545507669448	0.24961082662451395	ambiguous
PEKMKATRDV	HLA-B*07:02	0.07498007863759995	0.04267933346436246	not-binder
IGKITGSKDT	HLA-B*07:02	0.03500005040550604	0.02889708801834935	not-binder
VSTERRLALA	HLA-B*07:02	0.011368757882155477	0.01173840751691511	not-binder
GAIRGAVVDT	HLA-B*07:02	0.03303961325436831	0.0335336123094699	not-binder
DMGFGACKTY	HLA-B*07:02	0.011891909256519284	0.012526009267337403	not-binder
GPVRFVNVPS	HLA-B*07:02	0.3348310202360153	0.18233995043673387	not-binder
RPAAATVLQQ	HLA-B*07:02	0.9842495799064637	0.007848595510583	binder
SEELRFVDGV	HLA-B*07:02	0.045247540529817346	0.07264326897497857	not-binder
MPDRGAPLPE	HLA-B*07:02	0.8077019691467285	0.14343893836875152	binder
AVALAKKVWQ	HLA-B*07:02	0.03149867884349078	0.0382732442794164	not-binder
EKQTRIDELA	HLA-B*07:02	0.003573030310985814	0.0040841540250032326	not-binder
EFPDRMMATF	HLA-B*07:02	0.6167316257953643	0.10179162544630586	binder
ILLAGMTLIF	HLA-B*07:02	0.18963737692683935	0.1430494247259252	not-binder
GAVRYDIVSK	HLA-B*07:02	0.0012153725201642374	0.0014673013716061157	not-binder
KIIFVDLRDH	HLA-B*07:02	0.0012336594326143313	0.0017876585850323092	not-binder
TASEQGHLLS	HLA-B*07:02	0.013921866472810508	0.012347894339246988	not-binder
FVKKLGHPDS	HLA-B*07:02	0.00988530505564995	0.009049088594826117	not-binder
RTCFMDCGGY	HLA-B*07:02	0.010027302702656015	0.01402582879394239	not-binder
EEWAGFRARE	HLA-B*07:02	0.000738593474670779	0.0008167389671608769	not-binder
LVEFILNGKI	HLA-B*07:02	0.033420977531932294	0.031116733888148135	not-binder
AFAELVRYTQ	HLA-B*07:02	0.012041139707434922	0.011516728700307543	not-binder
KARSREPITA	HLA-B*07:02	0.13661258220672606	0.09394469181465456	not-binder
TKALKRITIN	HLA-B*07:02	0.002787419515698275	0.0033469588211202488	not-binder
TEDLFSSLKG	HLA-B*07:02	0.01671040183864534	0.011814719333529653	not-binder
EGFLRSERSL	HLA-B*07:02	0.34983002245426176	0.22632400700742678	not-binder
PPPSNHCATQ	HLA-B*07:02	0.26650830656290053	0.11545305047151475	not-binder
TAEAGGSPRI	HLA-B*07:02	0.16707108542323112	0.11989431109951793	not-binder
LLRKHQIITD	HLA-B*07:02	0.0011613319651587518	0.0014062701883867067	not-binder
FIDLAAPKAV	HLA-B*07:02	0.19449907764792443	0.09827661377796841	not-binder
GQQTWAPERP	HLA-B*07:02	0.008372230521490564	0.011084667500758993	not-binder
YAKVDIPMLP	HLA-B*07:02	0.06295012380578555	0.06353342128559497	not-binder
FIEDAYVIVP	HLA-B*07:02	0.009777659332758048	0.009055671394577374	not-binder
YKLITGFKET	HLA-B*07:02	0.007137083481575246	0.008125540947128274	not-binder
GRMGGEQITI	HLA-B*07:02	0.024563210587075446	0.02638354364101244	not-binder
AASTGKSAAK	HLA-B*07:02	0.2054567664861679	0.06235762244000545	not-binder
TVCHWDINAN	HLA-B*07:02	0.005086167986155488	0.00775765447863454	not-binder
PPNYPPYPPS	HLA-B*07:02	0.5505984276533127	0.26846364635203873	ambiguous
QNFPSNGVRL	HLA-B*07:02	0.2853512644767761	0.20105607980369347	not-binder
GFKGHGMLAP	HLA-B*07:02	0.05856697552953847	0.07672792911955048	not-binder
MGLSEKLAVL	HLA-B*07:02	0.8086310863494873	0.1028550448161228	binder
ETSPESPCPK	HLA-B*07:02	0.06495006866753102	0.06308163076120511	not-binder
HNPDLPSSTT	HLA-B*07:02	0.28466861993074416	0.22405418399217372	not-binder
DPATGGTFVV	HLA-B*07:02	0.5441694319248199	0.12898433176543514	ambiguous
KPFDCVDCGK	HLA-B*07:02	0.17912527173757553	0.15229673376055408	not-binder
GYGIQELGSV	HLA-B*07:02	0.05745546780526638	0.03285647162139312	not-binder
GTTCAGTGLE	HLA-B*07:02	0.1014156005345285	0.12414567658350444	not-binder
IVQLPVPDHI	HLA-B*07:02	0.07686389749869704	0.10584206517026738	not-binder
AVKAVGEELC	HLA-B*07:02	0.04588852114975452	0.022850369327243165	not-binder
KNNKVVSNKV	HLA-B*07:02	0.0221142184920609	0.022582196902290838	not-binder
VDTTAGGGFG	HLA-B*07:02	0.13290500715374948	0.08805875471831644	not-binder
QQRSQYTVQL	HLA-B*07:02	0.1479898661375046	0.11565548050546093	not-binder
RDSRWTTKTT	HLA-B*07:02	0.0027671057105180807	0.003465310290294905	not-binder
NRPKVATILR	HLA-B*07:02	0.004703897961007897	0.0027747401128140206	not-binder
QLVAEHGRQY	HLA-B*07:02	0.004429280990734696	0.0020742267391110174	not-binder
WEVPLLAVIS	HLA-B*07:02	0.019899777509272097	0.01850019357028589	not-binder
SMRADSVSSS	HLA-B*07:02	0.006972869554010686	0.006098010346201801	not-binder
KKAYPHLQFK	HLA-B*07:02	0.0032923943639616483	0.0037515307958268036	not-binder
KTQQISRIYL	HLA-B*07:02	0.286324829980731	0.2062051915299667	not-binder
PEEANQLRRA	HLA-B*07:02	0.013968374038813635	0.01366054256806894	not-binder
APTEAEAQCA	HLA-B*07:02	0.4411037340760231	0.2648244594921167	ambiguous
PSNMGSSVGI	HLA-B*07:02	0.20494842920452355	0.13689881139299914	not-binder
QKAASPARFI	HLA-B*07:02	0.005629248335026205	0.004419742681493801	not-binder
QAIETMKIIR	HLA-B*07:02	0.002500424184836447	0.0021249206837949085	not-binder
VLVDISMTPV	HLA-B*07:02	0.21329093407839536	0.20254313368920515	not-binder
LNAWPDNVSL	HLA-B*07:02	0.7915283441543579	0.1313597383122819	binder
YKYRETIFPV	HLA-B*07:02	0.0007355893096246291	0.0008808658994102166	not-binder
GKLLPNFIFV	HLA-B*07:02	0.0068693467881530525	0.009984694733866106	not-binder
EAYLEGTMPT	HLA-B*07:02	0.31345095038414	0.1567554776462893	not-binder
YNLLQPQLLN	HLA-B*07:02	0.06946890465915204	0.06914285960266636	not-binder
KLNVFRMELL	HLA-B*07:02	0.2597595978528261	0.1441839534161348	not-binder
VIRIGGIFEY	HLA-B*07:02	0.08111792076379061	0.05620769972153923	not-binder
DKTEFELIRW	HLA-B*07:02	0.004282111045904457	0.004271518373230001	not-binder
AVIEHNADLG	HLA-B*07:02	0.009280717396177352	0.006941471489318482	not-binder
VSARESPVSS	HLA-B*07:02	0.002473595525952987	0.0023656293789134455	not-binder
VLNGGDGLHS	HLA-B*07:02	0.02858759108930826	0.022925698753104247	not-binder
SYSILTYSLR	HLA-B*07:02	0.0017914697986270768	0.0035446930464824475	not-binder
QLQAVWDLMK	HLA-B*07:02	0.03323166579939425	0.054043925571114995	not-binder
GIRNVRILHL	HLA-B*07:02	0.40840589702129365	0.14411797938067977	not-binder
ILKCKGWETD	HLA-B*07:02	0.002478358199005015	0.004280343310213451	not-binder
YNVNADTAAG	HLA-B*07:02	0.05782663691788912	0.054905882803396804	not-binder
DVALNGLQVA	HLA-B*07:02	0.04464479759335518	0.04819555185337295	not-binder
GKTFGRRAAL	HLA-B*07:02	0.29452238902449607	0.16867105506696348	not-binder
GRALYAALTA	HLA-B*07:02	0.007710983378638047	0.006658533667405763	not-binder
LRGKNKPQFT	HLA-B*07:02	0.004329834854434012	0.005717971085995737	not-binder
LVTDQGFLQE	HLA-B*07:02	0.022720337845385075	0.014380283831519132	not-binder
DNKLREDLER	HLA-B*07:02	0.0013740213064011187	0.001425135834253834	not-binder
VQVVKFTEEL	HLA-B*07:02	0.23981296122074128	0.17900995672274875	not-binder
QCLMVLNSPG	HLA-B*07:02	0.44888943135738374	0.23425057256337814	ambiguous
SIENAPRYRK	HLA-B*07:02	0.004101647604329628	0.004475800095717447	not-binder
ENPSSKHLQL	HLA-B*07:02	0.5639645338058472	0.20194352123351964	ambiguous
SEQNGVLTNG	HLA-B*07:02	0.004395180707797408	0.0012432685630680135	not-binder
VLEMMEMKHL	HLA-B*07:02	0.0661378407618031	0.05401415893180314	not-binder
PRVRDHYRAT	HLA-B*07:02	0.05487655275501311	0.059506827083441335	not-binder
NGRRALLNLG	HLA-B*07:02	0.008840868331026286	0.010997187563965078	not-binder
AAGEKTGVVF	HLA-B*07:02	0.4109907001256943	0.15009726405951743	not-binder
VFPFKRDNED	HLA-B*07:02	0.0020732845849124716	0.0009549255167669022	not-binder
FLVDKTGRRFL	HLA-B*07:02	0.4027850866317749	0.07719375520051942	not-binder
GFGADLGAEKF	HLA-B*07:02	0.4765294685959816	0.294136668733319	ambiguous
AIHVVDAKALP	HLA-B*07:02	0.2500099241733551	0.15487010732004294	not-binder
GKGGLAIGIQN	HLA-B*07:02	0.040239133065915665	0.031059429398335395	not-binder
RALNIEKSDLL	HLA-B*07:02	0.4655056595802307	0.1612237719556043	ambiguous
GVSKLLSLKTL	HLA-B*07:02	0.472722265124321	0.18404974375550753	ambiguous
LSALLMTSGLA	HLA-B*07:02	0.5680586934089661	0.2760479065068146	ambiguous
IIDTSDISQIK	HLA-B*07:02	0.08076881903107277	0.06577786475659023	not-binder
LNTAVSGAADP	HLA-B*07:02	0.16154720336198808	0.07672819357294443	not-binder
QQLLPMGPVAS	HLA-B*07:02	0.08485128593165428	0.05969693736588452	not-binder
RSYYWIGIRKI	HLA-B*07:02	0.0008237169648054987	0.0008689919423295373	not-binder
LDESDWEGWAY	HLA-B*07:02	0.01675674123689532	0.024699862973207833	not-binder
NDSDLFGLGLE	HLA-B*07:02	0.05689013265073299	0.04660250931347616	not-binder
QTLTMVYSSAQ	HLA-B*07:02	0.03869388482999057	0.03554366107999606	not-binder
NQNKTFRNTMA	HLA-B*07:02	0.005454574373288779	0.007998776121055332	not-binder
VFMITHQMENV	HLA-B*07:02	0.049124375217013495	0.09360765829465206	not-binder
GAQTCVFPKET	HLA-B*07:02	0.01987436804920435	0.021100613752444985	not-binder
IFDHLNKIPDQ	HLA-B*07:02	0.3476497560739517	0.20431911865060298	not-binder
TRTLQVEGKTV	HLA-B*07:02	0.01935230597446207	0.02271451104110896	not-binder
LSPLWSDALAG	HLA-B*07:02	0.12340443693101406	0.1618893439784039	not-binder
GQTMSSYQNTQ	HLA-B*07:02	0.0031443897401914	0.0021790880056461047	not-binder
ENESANAGYKF	HLA-B*07:02	0.1760956635582261	0.17895046093580735	not-binder
LHQRIHTGEKP	HLA-B*07:02	0.00916675549124193	0.00465060748874799	not-binder
SMARKRQQEDH	HLA-B*07:02	0.00747484506159708	0.011734805764195567	not-binder
VKIKELKSHEN	HLA-B*07:02	0.004176265967544168	0.004506723343919579	not-binder
IRGFYGIEHVL	HLA-B*07:02	0.0820265858899802	0.09195879766182438	not-binder
YKIFQMDHTGP	HLA-B*07:02	0.000694391225988511	0.0006399025096877034	not-binder
NVEIAYANEHG	HLA-B*07:02	0.07609075482469052	0.0893603920692567	not-binder
LFTCGTNAFTP	HLA-B*07:02	0.4264704555273056	0.24805262139287157	ambiguous
WLDNLSRSLVQ	HLA-B*07:02	0.05918404287658632	0.06244943258472569	not-binder
VSTATYSGILA	HLA-B*07:02	0.016454970167251302	0.019009750547741455	not-binder
SQALGVSSGLL	HLA-B*07:02	0.6507421016693116	0.18879211875927734	binder
VSCSGGMSLEG	HLA-B*07:02	0.22588951289653778	0.1316918568385414	not-binder
LPKVFSWLAAH	HLA-B*07:02	0.5701556026935577	0.11995983998489286	binder
KNSYLYRSNAT	HLA-B*07:02	0.035380467117101945	0.04281135218025974	not-binder
VNGRIKTYDSI	HLA-B*07:02	0.002932888432405889	0.002252019048940364	not-binder
GNRDFLVGETY	HLA-B*07:02	0.031004921640851536	0.04728138491955227	not-binder
EASNVEIDLYT	HLA-B*07:02	0.039278154261410236	0.02944254687531963	not-binder
SNSNSSSSSRS	HLA-B*07:02	0.029785110903321765	0.024970472985982536	not-binder
LERLMTLSNEI	HLA-B*07:02	0.18754436662420632	0.3004335844923982	not-binder
RMAEVGVRSGW	HLA-B*07:02	0.3193820987828076	0.2389471767793742	not-binder
TKVDRSAAYAA	HLA-B*07:02	0.005734146911709104	0.004778301544074901	not-binder
RRSPQSPNGTI	HLA-B*07:02	0.06741391252726317	0.058434238373959516	not-binder
KEADALKHKSQ	HLA-B*07:02	0.08235914814285934	0.07020472938226859	not-binder
EPTHDLTAPLS	HLA-B*07:02	0.20883719809353352	0.23647659661823736	not-binder
APPGSAAPPGS	HLA-B*07:02	0.9985943555831909	0.0013621803113199882	binder
HTFGHGKAESL	HLA-B*07:02	0.7279418349266052	0.23121878813796873	binder
ALFSLLFLSAV	HLA-B*07:02	0.04574183354216075	0.05481661518067858	not-binder
PWSPESESPML	HLA-B*07:02	0.41906062662601473	0.15300380418401546	not-binder
EDATDQIEVQK	HLA-B*07:02	0.25533537805313244	0.2368169186155956	not-binder
AAFNAICDGDY	HLA-B*07:02	0.020346802263520657	0.016284332961231975	not-binder
VAFAPLVLMLI	HLA-B*07:02	0.053271546680480245	0.06779397643414505	not-binder
VAASALRRTGL	HLA-B*07:02	0.8323639154434204	0.22091021339032269	binder
GYIGPKDYRSL	HLA-B*07:02	0.20513290539383888	0.13948663319732732	not-binder
YHARNIKTGES	HLA-B*07:02	0.0010408725203888026	0.0012824215763675758	not-binder
VKTRGSPVKKT	HLA-B*07:02	0.03161633527925005	0.06122837707373685	not-binder
NSIAWLKNFQN	HLA-B*07:02	0.023507547634653746	0.032640529164201404	not-binder
QVEQLVNKTSE	HLA-B*07:02	0.17570974139962345	0.19417978158852736	not-binder
KQGTPRYEEAV	HLA-B*07:02	0.05613539270780166	0.0571093389450511	not-binder
LPELSPETATP	HLA-B*07:02	0.6884602904319763	0.07649383085368576	binder
IHHHYEQKGWT	HLA-B*07:02	0.0011887233820743858	0.0009807081686218845	not-binder
FPPHHLTVILG	HLA-B*07:02	0.4563645839691162	0.2624684882940541	ambiguous
TLIKDSSKKFN	HLA-B*07:02	0.008522243617312597	0.013311024920702191	not-binder
ITSTKNGSITS	HLA-B*07:02	0.01135758679592982	0.01014248105013129	not-binder
FHIVSWKKSHL	HLA-B*07:02	0.015962772635975852	0.016154015607286742	not-binder
LFYMLGTVLVK	HLA-B*07:02	0.010178089272295665	0.01023485083602737	not-binder
QLTSFDSDWRF	HLA-B*07:02	0.21728481724858284	0.1034927984416499	not-binder
ISDMGAEVRRG	HLA-B*07:02	0.009370978409424423	0.006209763096936518	not-binder
DITPPDYETRM	HLA-B*07:02	0.08003622144460679	0.06785668565380767	not-binder
SRNQSIDAALA	HLA-B*07:02	0.002500216686166823	0.0031759616872295885	not-binder
VLVSRYKETRR	HLA-B*07:02	0.000187976928327771	0.00018092813754073083	not-binder
SFFTSRRPALE	HLA-B*07:02	0.10606871553172822	0.13663145120012202	not-binder
ELAAIHKNIVV	HLA-B*07:02	0.16351437978446484	0.2458600142609239	not-binder
YGSDVRVLTMG	HLA-B*07:02	0.06741454303264618	0.06933731639532056	not-binder
GINNLEHGLYP	HLA-B*07:02	0.05879121716425288	0.038514804145447286	not-binder
YDSDIMLIDNP	HLA-B*07:02	0.03639276708709076	0.051455804333014984	not-binder
DDAPSAREEDT	HLA-B*07:02	0.03556443969719112	0.031795695966966846	not-binder
KEYGKFIEINN	HLA-B*07:02	0.003769892379932571	0.0034132826457296712	not-binder
KHLRELMSVAA	HLA-B*07:02	0.06890064030885697	0.11914664270673457	not-binder
QFETMVSVLEE	HLA-B*07:02	0.019203220179770143	0.01834177585494634	not-binder
LDPNVHQAIAM	HLA-B*07:02	0.6500877916812897	0.1124701382270402	binder
LILVVIFFGAI	HLA-B*07:02	0.0011838902981708087	0.0016972331700078115	not-binder
VLTASNAISKE	HLA-B*07:02	0.035880183521658185	0.02479175649399858	not-binder
VSRILPGVLGC	HLA-B*07:02	0.160069540143013	0.1640469334005607	not-binder
VLDPHTSHSWL	HLA-B*07:02	0.7785227358341217	0.15858075729906787	binder
ALDLLSKMFTY	HLA-B*07:02	0.04004990058019757	0.03912161404372879	not-binder
PEVRALKDMPR	HLA-B*07:02	0.1691336969008262	0.23125418345130136	not-binder
EGREPYEDYVT	HLA-B*07:02	0.010504763200879097	0.008980407821619614	not-binder
EIVISLEEGLA	HLA-B*07:02	0.0486647937912494	0.08435951213014675	not-binder
LSMGHAKTIPN	HLA-B*07:02	0.06946413023397327	0.04190701260999387	not-binder
LAEKKQSSKTQ	HLA-B*07:02	0.021122000311152078	0.03368163494263115	not-binder
HGHTQTMLGLG	HLA-B*07:02	0.05993640888482332	0.0402539132013658	not-binder
APSSPTRRAGH	HLA-B*07:02	0.9818977475166321	0.0283690455356887	binder
GLLPKEDLDSL	HLA-B*07:02	0.22534976191818715	0.13653979910751476	not-binder
YRIDDVDWNKT	HLA-B*07:02	0.006444873826694675	0.007625356266959578	not-binder
MAVTNADYAAQ	HLA-B*07:02	0.4870405852794647	0.24880437669884153	ambiguous
AIGWLTIILVA	HLA-B*07:02	0.001056394524789539	0.0012312651078985964	not-binder
RDIWVHPHSEN	HLA-B*07:02	0.006885134156800632	0.004602769688706229	not-binder
PFICELASAYE	HLA-B*07:02	0.014230145514011383	0.010479333706982723	not-binder
GEYRERFMLHY	HLA-B*07:02	0.005567944242079648	0.006733124427547957	not-binder
QPAVQVPYVVS	HLA-B*07:02	0.29343545734882354	0.1777070418798726	not-binder
QEEIILTEATP	HLA-B*07:02	0.022230412570570478	0.03401200359360106	not-binder
MLVTGEIKVIL	HLA-B*07:02	0.7036476850509643	0.11031974598331341	binder
YRMGDFYELFY	HLA-B*07:02	0.0019431856180744944	0.0027155824898432686	not-binder
AVHNGKNHIPV	HLA-B*07:02	0.6389444410800934	0.1779420307940071	binder
YYVPAEPKLAF	HLA-B*07:02	0.516021654009819	0.20481963401025113	ambiguous
EKGLSVNCPDR	HLA-B*07:02	0.04762720353901386	0.044632880417254876	not-binder
HNLINICIDGE	HLA-B*07:02	0.05850533728953451	0.03663244593829286	not-binder
AVIVAQFLSAF	HLA-B*07:02	0.22024182826280594	0.22484762979694564	not-binder
AGVLQIQYNRV	HLA-B*07:02	0.012445985176600515	0.0161307616143159	not-binder
GIDVGAKSEIY	HLA-B*07:02	0.014334544946905226	0.01642379697524696	not-binder
RDGIEVSTGCR	HLA-B*07:02	0.054804644898104014	0.05185462726473839	not-binder
NSDADIGDIIA	HLA-B*07:02	0.01878660290967673	0.028733673195103452	not-binder
KSTVEADFANN	HLA-B*07:02	0.0141206570668146	0.013205017171187723	not-binder
ASDIYAPISGE	HLA-B*07:02	0.01985872717341408	0.025403118806948156	not-binder
LKHTRDGVAET	HLA-B*07:02	0.051847333984915166	0.09058415575694267	not-binder
TGDPIEAAEVL	HLA-B*07:02	0.5502593457698822	0.20389455638482903	ambiguous
DCILFFRLGDF	HLA-B*07:02	0.12392113409005105	0.09678992171107485	not-binder
PHERMHHHIEL	HLA-B*07:02	0.14084709067828954	0.11536160708433155	not-binder
DFTVEVERSLR	HLA-B*07:02	0.025148156503564677	0.035212520847460495	not-binder
NSVKGTIIDVQ	HLA-B*07:02	0.03007541154511273	0.032061358944429894	not-binder
ALIQAQVEMGL	HLA-B*07:02	0.14527321550995112	0.11125054668666637	not-binder
LIFGKNDFITL	HLA-B*07:02	0.7042346954345703	0.12284828097802812	binder
VHRLVRKSPFD	HLA-B*07:02	0.007439031108515337	0.0084260471770365	not-binder
RSIRNLGKVDP	HLA-B*07:02	0.0027880237554199993	0.00375487658641965	not-binder
VLYALRANIDL	HLA-B*07:02	0.13618236910551787	0.10228805958101388	not-binder
AALPDATRRAR	HLA-B*07:02	0.15460782537702472	0.24982206298601012	not-binder
LLNQLDGFEAT	HLA-B*07:02	0.07954365164041519	0.029621741625638947	not-binder
GKVRTLLGSEL	HLA-B*07:02	0.3261783987283707	0.2643298693851801	not-binder
LNKGEARNSLA	HLA-B*07:02	0.04449956150929211	0.0830163070562667	not-binder
LQLFIAFEEQE	HLA-B*07:02	0.0006643230118271503	0.0010328487379385057	not-binder
WLKPNTEDEIE	HLA-B*07:02	0.005231205862946809	0.004916659716814088	not-binder
GATATDMLRWT	HLA-B*07:02	0.05686291325837374	0.03360459970935628	not-binder
LNKKMKKAFEH	HLA-B*07:02	0.012458148063160479	0.013647401500965845	not-binder
YNNSWPYLVGW	HLA-B*07:02	0.021714899303333368	0.026583052264707033	not-binder
VGWPGVSHLEG	HLA-B*07:02	0.07396917608566582	0.0855128191106141	not-binder
EIETPILNKST	HLA-B*07:02	0.14928984753787516	0.11629474262233873	not-binder
YIADTRGAFAQ	HLA-B*07:02	0.09394325278699397	0.07255734881451349	not-binder
VGATTRSGALT	HLA-B*07:02	0.2718332648277283	0.14556708017422734	not-binder
LPVGDKAPEVV	HLA-B*07:02	0.938511312007904	0.035422015741263274	binder
DRVEIGACTTI	HLA-B*07:02	0.0054184180218726395	0.0038387457052195526	not-binder
VYQDMTHPLSD	HLA-B*07:02	0.12417680118232965	0.1326135210879643	not-binder
IAKKWLNEQYG	HLA-B*07:02	0.02310342382406816	0.02666425363956085	not-binder
GFAIVGVVIAA	HLA-B*07:02	0.021853827141603686	0.023066703536386502	not-binder
VGGTGFYIQAV	HLA-B*07:02	0.14118638555519283	0.14806445416653774	not-binder
SIIRSDSESSP	HLA-B*07:02	0.014460514672100544	0.00957474482309721	not-binder
AAAALNAQQQQ	HLA-B*07:02	0.2937581691890955	0.212284525378984	not-binder
DRERDSEWNDF	HLA-B*07:02	0.027050259383395316	0.03841026470784054	not-binder
QFLKQQKEKEG	HLA-B*07:02	0.009879703919432358	0.00896949459283038	not-binder
FPQHFLGLAGM	HLA-B*07:02	0.9107578158378601	0.106238661828418	binder
SVDNVQHYGDW	HLA-B*07:02	0.10497553306631743	0.10749510983557152	not-binder
FEVELSRNAPV	HLA-B*07:02	0.09268666133284569	0.08758138726002587	not-binder
DMENTLQLVRN	HLA-B*07:02	0.01764195907744579	0.025080194170362256	not-binder
PGVNILAAWTD	HLA-B*07:02	0.11123288632370532	0.09962230425153551	not-binder
MRVESSQEANA	HLA-B*07:02	0.03261133255437017	0.03135449753197318	not-binder
TFSGMEEMLYS	HLA-B*07:02	0.025179284519981592	0.036828573318795334	not-binder
IRQPSMGPVFG	HLA-B*07:02	0.0627799546928145	0.07358668132067007	not-binder
PVRLLSKPGEL	HLA-B*07:02	0.8182852387428283	0.12757714679985802	binder
WARSIPAFQAL	HLA-B*07:02	0.7862156331539154	0.21580382944887683	binder
LRAFTEEGAIV	HLA-B*07:02	0.05517891591734951	0.06252062701417728	not-binder
WLHKLVFVDAV	HLA-B*07:02	0.0014100813277764246	0.0015290237151859524	not-binder
LKHFEPTDKKV	HLA-B*07:02	0.03350393001019256	0.06211201461788308	not-binder
GTPLQNKLPEL	HLA-B*07:02	0.5383960008621216	0.27853945636299116	ambiguous
ATLVFSPNQAL	HLA-B*07:02	0.6043846666812897	0.12725970196002245	binder
YLLLLASGGHT	HLA-B*07:02	0.30831105122342706	0.3159673139312231	not-binder
LWFRSTLMLEH	HLA-B*07:02	0.0028958746231182884	0.003925295791909161	not-binder
RNQQHLNTQPQ	HLA-B*07:02	0.019979386916384102	0.019558971369131754	not-binder
IFAAGTGNPFF	HLA-B*07:02	0.5772129774093628	0.12747873263645693	binder
VGVDSLGIGVT	HLA-B*07:02	0.37332330644130707	0.14921667152586265	not-binder
NDEEIVWNVIS	HLA-B*07:02	0.0024382090887229424	0.0024104603905590947	not-binder
KVGIMAWIGFF	HLA-B*07:02	0.08088226557592862	0.11751352308974687	not-binder
PGERRNLRLEL	HLA-B*07:02	0.32685869224369524	0.2570316816522463	not-binder
LKSDPFEDLSL	HLA-B*07:02	0.5232370316982269	0.22755160301693483	ambiguous
TRYANRGHIAR	HLA-B*07:02	0.0020766455632838187	0.002333994179915002	not-binder
TENQNGVTMLR	HLA-B*07:02	0.03638293547555804	0.022502197116852345	not-binder
DRTRVEMLIDP	HLA-B*07:02	0.0006165025319205597	0.0006576302064944811	not-binder
ETVAIEPVFEG	HLA-B*07:02	0.06783828800544142	0.11040541775266327	not-binder
IFKRKKYKEAD	HLA-B*07:02	0.00021038748982391554	0.00028345751545403295	not-binder
TSNGFPNLIQL	HLA-B*07:02	0.379812128841877	0.18838319084104674	not-binder
NAAIVGLERIS	HLA-B*07:02	0.0578958909958601	0.043363725327735955	not-binder
GSALHRFKSAR	HLA-B*07:02	0.010973092869630819	0.02008902807534127	not-binder
KVEHGIIKVMD	HLA-B*07:02	0.00916714109480381	0.00861760802969681	not-binder
HLDGGTAGAKS	HLA-B*07:02	0.06044646687805653	0.0564592831875707	not-binder
TLQTAQQAYEA	HLA-B*07:02	0.0024436758511001246	0.0025741516475684214	not-binder
ATLQHEATASA	HLA-B*07:02	0.02411447388585657	0.0179104513126532	not-binder
QISEIVEVVSP	HLA-B*07:02	0.021934118773788213	0.010598672482689156	not-binder
GEEAARRIGAA	HLA-B*07:02	0.41818137192167343	0.2703911913885279	ambiguous
NRPPIVTVMGH	HLA-B*07:02	0.14410654157400132	0.22786991829594844	not-binder
FTFEAGSKAMQ	HLA-B*07:02	0.021131223160773517	0.014726308090522342	not-binder
DALSYGYPDKL	HLA-B*07:02	0.3236034639179707	0.20821684409641295	not-binder
DAKILYKTEGE	HLA-B*07:02	0.012046285532414913	0.010020091123338933	not-binder
AEIRVHQKTTL	HLA-B*07:02	0.18382569402456284	0.14087360530315596	not-binder
MDRANENASQA	HLA-B*07:02	0.02077756463550031	0.010248091759728108	not-binder
PEVRSRIEQQA	HLA-B*07:02	0.06131264817086048	0.08020527256925893	not-binder
SRALNSGTSPK	HLA-B*07:02	0.0769981637597084	0.03566633117449552	not-binder
LNKLKPFLLDD	HLA-B*07:02	0.024572676373645665	0.024276664688190924	not-binder
FPMFQFFVFAN	HLA-B*07:02	0.009892169799422845	0.013540409457950736	not-binder
DNIISSDEYKS	HLA-B*07:02	0.030335830789408647	0.05405434225359366	not-binder
SVGDLVAYITA	HLA-B*07:02	0.01980354096740484	0.020546318617150217	not-binder
RKNNLRVIFMV	HLA-B*07:02	0.006814316959935241	0.00882063621656809	not-binder
AAKYKRKTGIR	HLA-B*07:02	0.0004712081475190644	0.0004149989563724082	not-binder
GTVFKCLTNQI	HLA-B*07:02	0.014231397490948438	0.014225008495518087	not-binder
ELGFESKVVPK	HLA-B*07:02	0.02541999110253528	0.030909172320032274	not-binder
ADIAEGLVGKF	HLA-B*07:02	0.5394173622131347	0.2688124686903596	ambiguous
QKRKIQVGDKV	HLA-B*07:02	0.008799209072458325	0.01504888177056086	not-binder
DAGAESGEGVS	HLA-B*07:02	0.03512954730540514	0.025658095833479763	not-binder
TMMSGSGPTVF	HLA-B*07:02	0.7899018049240112	0.13747962650927048	binder
TLAYVDRCTAF	HLA-B*07:02	0.3882844805717468	0.16913763762534498	not-binder
NRELKLTIVLI	HLA-B*07:02	0.002556746629124973	0.00285589587017033	not-binder
KSYIEDCLRGS	HLA-B*07:02	0.004045980276714545	0.004340028952381151	not-binder
WWPSRRDVVAC	HLA-B*07:02	0.026635286398231983	0.04851167863004431	not-binder
FVWPAVLGGLQ	HLA-B*07:02	0.11008925992064178	0.06932227154721095	not-binder
EKGREITSGMY	HLA-B*07:02	0.014934039611398475	0.024038257551083637	not-binder
TKLTKQQLILA	HLA-B*07:02	0.0053628939305781385	0.008326253538079083	not-binder
LSRGRTSPLVR	HLA-B*07:02	0.041242433403385806	0.043000580594959634	not-binder
DTLNIKDGINE	HLA-B*07:02	0.26216428168118	0.343987887889231	not-binder
AWRDTRSGDEF	HLA-B*07:02	0.047128654178231956	0.030498163282256515	not-binder
PMAGASSQQAP	HLA-B*07:02	0.6102638423442841	0.16590240387808738	binder
DMIKTGIIDPV	HLA-B*07:02	0.044520048215053974	0.04284556150479938	not-binder
RGVPQINEQML	HLA-B*07:02	0.24101371318101883	0.17098552860432528	not-binder
LIPRDGAVLGF	HLA-B*07:02	0.4010301992297173	0.2611432710658156	ambiguous
VTISKENTVIV	HLA-B*07:02	0.05706130865437444	0.09892776963256872	not-binder
PANILISEQDV	HLA-B*07:02	0.048909383919090034	0.04982969179225053	not-binder
GKKGDANKVVI	HLA-B*07:02	0.022001233277842404	0.02015604808892596	not-binder
VKDYFPEIIDV	HLA-B*07:02	0.010136397532187402	0.010355300748891412	not-binder
GAHKVDLLNVI	HLA-B*07:02	0.052859405823983255	0.054449284237457894	not-binder
NRKGAWTLAGV	HLA-B*07:02	0.007787788507994264	0.00567959341487871	not-binder
TGTVCHVGKAE	HLA-B*07:02	0.1157332181930542	0.030301188485200095	not-binder
SKQPRTAHTVN	HLA-B*07:02	0.019272380247628007	0.03094517281138078	not-binder
EEIPDYKLNHA	HLA-B*07:02	0.007151977298781276	0.004515085937313683	not-binder
NNNNNNNNNNN	HLA-B*07:02	0.07736504925414919	0.08450828267854221	not-binder
SAGQTFLGPSS	HLA-B*07:02	0.08517748713493348	0.06637069366636758	not-binder
VAYTRGPGLVG	HLA-B*07:02	0.17518896013498306	0.07017236796465849	not-binder
ATEKEWVATLP	HLA-B*07:02	0.014705215394496918	0.012900281461752776	not-binder
ALNVVDSKERL	HLA-B*07:02	0.24730026125907897	0.14752359403075357	not-binder
ESGKPAEIVAK	HLA-B*07:02	0.11801956221461296	0.08152503440031372	not-binder
RKQEGGLRRAA	HLA-B*07:02	0.3760075435973704	0.35624377760120624	ambiguous
KTLPAWGSHLL	HLA-B*07:02	0.3453917518258095	0.28336746344278124	not-binder
IAQTKFNYFSP	HLA-B*07:02	0.02246069972170517	0.0209635348939374	not-binder
TLWAIAVLAVL	HLA-B*07:02	0.13323302194476128	0.09444849046070297	not-binder
GMSGSVSFGLN	HLA-B*07:02	0.02076069616305176	0.028594979505807763	not-binder
LVYVPFFDANK	HLA-B*07:02	0.008311842855619034	0.008815534269989697	not-binder
KRFRGAKSGMA	HLA-B*07:02	0.0026609198863297933	0.0028257778191087494	not-binder
YRVEAVHALVH	HLA-B*07:02	0.009093541756737978	0.009418035063422177	not-binder
FKALMKWRLAI	HLA-B*07:02	0.00238033563218778	0.0031504120284910624	not-binder
PKIYQQKLYQL	HLA-B*07:02	0.052751992829144	0.03446968240785085	not-binder
KIHIAQKHGEN	HLA-B*07:02	0.018460249582858523	0.022417563656306237	not-binder
ILRQQASTIAA	HLA-B*07:02	0.26337522976100447	0.30150917308930075	not-binder
SERFSRVELLF	HLA-B*07:02	0.022307118657045065	0.02839182290130613	not-binder
QPTIIPVMIPG	HLA-B*07:02	0.605666995048523	0.19707962985771876	binder
DSFVNEFLQVE	HLA-B*07:02	0.08977619772776961	0.13435276460335194	not-binder
DPLPQALILTA	HLA-B*07:02	0.17530100271105767	0.1341105167114224	not-binder
AREFPQAAASR	HLA-B*07:02	0.05225721513852477	0.04532641094795654	not-binder
HAARGRCAGIV	HLA-B*07:02	0.37114405930042266	0.168381117462458	not-binder
KLGAKWETIPV	HLA-B*07:02	0.0030687777154525973	0.005242714161548573	not-binder
GPESVTADESP	HLA-B*07:02	0.307903990149498	0.1605205023183478	not-binder
QAPKMLPHIPQ	HLA-B*07:02	0.15633163675665857	0.1705189385742457	not-binder
RGKIRARRVTG	HLA-B*07:02	0.01649222206324339	0.02409140611386986	not-binder
IEHALIPEKGL	HLA-B*07:02	0.08456605651881546	0.08349400721416944	not-binder
NDMIRLFMEYR	HLA-B*07:02	0.000864687094144756	0.0010790101837366165	not-binder
NPPPIPPKKPG	HLA-B*07:02	0.8485112309455871	0.12685218705946	binder
FEFKMGRKAAE	HLA-B*07:02	0.000988605794555042	0.0006549518120963567	not-binder
IIDISNYIMLK	HLA-B*07:02	0.009617186523973942	0.008342561768529034	not-binder
YHFKTDTRVPK	HLA-B*07:02	0.0013155129769984342	0.001066958918420792	not-binder
DEQVNHKDSKH	HLA-B*07:02	0.004949271818622947	0.001871372650443974	not-binder
SRNYKNIEVVY	HLA-B*07:02	0.006383366729551199	0.009941834228400115	not-binder
LHANGASFFFM	HLA-B*07:02	0.20703015625476837	0.08914428620033618	not-binder
YSSILENEETR	HLA-B*07:02	0.09589699963107705	0.05798596228380271	not-binder
EEREKKKRRLE	HLA-B*07:02	0.001972593656682875	0.0027033966694929856	not-binder
VFRQRRDGANE	HLA-B*07:02	0.00029605298841488547	0.0003629868095185777	not-binder
IALQMRVLQLA	HLA-B*07:02	0.013180830724013503	0.011007591429513958	not-binder
DIVIIASFVTM	HLA-B*07:02	0.1305713826790452	0.09654459610672092	not-binder
GRTFSFSAIVV	HLA-B*07:02	0.004033150579789435	0.005074370389305926	not-binder
MNRALVLHAEH	HLA-B*07:02	0.017692026248550975	0.017826711432826752	not-binder
GKEEGKLEQGG	HLA-B*07:02	0.08279631100594997	0.11216098755914247	not-binder
KYISDYKTEIQ	HLA-B*07:02	0.004872345014882739	0.005021770102786914	not-binder
DNSLEIVETPT	HLA-B*07:02	0.03549270443618298	0.048044541853371585	not-binder
KFAGSAGSSPD	HLA-B*07:02	0.12555155688896774	0.13255063361892053	not-binder
LGGKVSMFFPE	HLA-B*07:02	0.02821607142686844	0.021955655166731026	not-binder
HDNMEEKVPWV	HLA-B*07:02	0.03026135629042983	0.03284275722946765	not-binder
SGLIIHLRRHS	HLA-B*07:02	0.002732347217386755	0.003988805213939289	not-binder
TYNEEGSFVYE	HLA-B*07:02	0.10667885784059764	0.15846690438790886	not-binder
YFYPDLPKGYQ	HLA-B*07:02	0.015426118299365044	0.011532480604790904	not-binder
EKTPHCFLTDQ	HLA-B*07:02	0.011246915941592306	0.009083350702549427	not-binder
LTAEDVEFISA	HLA-B*07:02	0.07116970925126224	0.13647984058286047	not-binder
TLMTLTLFSPD	HLA-B*07:02	0.06697906930930912	0.05336447496209696	not-binder
MALFSGTEVLG	HLA-B*07:02	0.459661653637886	0.1974354956132562	ambiguous
QAVKAWYRGAG	HLA-B*07:02	0.006056668399833143	0.005867503874192446	not-binder
DGIPAKVERLE	HLA-B*07:02	0.01402863796101883	0.02104219992829837	not-binder
AEQVMADAQAI	HLA-B*07:02	0.13604966849088668	0.15266426986057313	not-binder
LLGRIVTAAFA	HLA-B*07:02	0.004650806225799897	0.007194884609290415	not-binder
TMDKWWYEDMD	HLA-B*07:02	0.01048384586465545	0.01781967448605904	not-binder
FPTGEARQLAR	HLA-B*07:02	0.40799870193004606	0.2612901368604173	ambiguous
IQAINESTLGS	HLA-B*07:02	0.009103344849427231	0.009179977493866487	not-binder
EYTFPITLSST	HLA-B*07:02	0.21139959283173085	0.20805920508621556	not-binder
SARPGVVIGKK	HLA-B*07:02	0.26360680535435677	0.3165269714130774	not-binder
CLKGHFILLDA	HLA-B*07:02	0.019606857793405652	0.030217821909968648	not-binder
IFRSIVESVMA	HLA-B*07:02	0.0021886106580495833	0.0023048299292754686	not-binder
EIVSGASRGIR	HLA-B*07:02	0.035863822040118974	0.03740307063677711	not-binder
KKGEKYDYLLA	HLA-B*07:02	0.0007473322628356982	0.0006716796802038954	not-binder
DFLDQYSALLR	HLA-B*07:02	0.009569965791888535	0.009505773821595332	not-binder
ALQIELYRKLL	HLA-B*07:02	0.010476724463660502	0.014087869220482952	not-binder
DEQGQDVLFFI	HLA-B*07:02	0.0013729792897265725	0.0010004416102626257	not-binder
DCRAQLAHEGI	HLA-B*07:02	0.06448499131947756	0.11709844435954996	not-binder
DLLASKRPQIS	HLA-B*07:02	0.009435968869365752	0.010827574835198637	not-binder
AKHAVRDASNV	HLA-B*07:02	0.047117110318504275	0.08892391174962389	not-binder
ALVLIDRGEDE	HLA-B*07:02	0.002862683050261694	0.0024063207864761064	not-binder
TKMHGLGNDFM	HLA-B*07:02	0.12710903177503496	0.1977692130000303	not-binder
GIFDEFIQLHG	HLA-B*07:02	0.02843534736894071	0.032221274300510305	not-binder
AQGWKQRLAEG	HLA-B*07:02	0.004246626619715243	0.004269510090429655	not-binder
MPFGQLMSEFG	HLA-B*07:02	0.5477570801973343	0.2912754702326076	ambiguous
GSCVRACGPDY	HLA-B*07:02	0.04575860992918024	0.05173726511254991	not-binder
CLELMSLFNEN	HLA-B*07:02	0.15616403091698886	0.15298569773284362	not-binder
TMLEHVFRSVK	HLA-B*07:02	0.0029461126101523404	0.0055676957730439545	not-binder
DINGQLDKLVK	HLA-B*07:02	0.06161511193786282	0.057965143660310366	not-binder
DANWMRPVFEF	HLA-B*07:02	0.1413010735064745	0.10781013053769208	not-binder
MIKIEGGAWLS	HLA-B*07:02	0.029908481193706392	0.029201369454059555	not-binder
THEGAHAYTVG	HLA-B*07:02	0.05249679707922041	0.09061450703227597	not-binder
WIQSLLWWMNH	HLA-B*07:02	0.001981083135251538	0.002597670090540958	not-binder
NTFFSETGAGK	HLA-B*07:02	0.02103718612343073	0.027667927120912657	not-binder
GLLPTKEQLVR	HLA-B*07:02	0.01610705173907263	0.012232387234289708	not-binder
TNTETVITPTT	HLA-B*07:02	0.10494103347882629	0.13097724092709212	not-binder
EDERRYRTRRS	HLA-B*07:02	0.0001088786711989087	0.00013592255894016907	not-binder
GEALINLDDMH	HLA-B*07:02	0.011961912317201496	0.013545803032076885	not-binder
KILPSPVIKQE	HLA-B*07:02	0.007595495693385601	0.005055312271232888	not-binder
TSARELHYVRD	HLA-B*07:02	0.0007261023216415197	0.00024824691850140274	not-binder
GLDEDGYRQRF	HLA-B*07:02	0.08823427073657512	0.08646067274831568	not-binder
SEFSVKEAGQV	HLA-B*07:02	0.2235366754233837	0.19871572341557328	not-binder
NVFANFAAANV	HLA-B*07:02	0.046231303922832014	0.04122579269595142	not-binder
GESETIMPDGR	HLA-B*07:02	0.03825927916914225	0.0415300441734085	not-binder
KKNFCHIRFAEE	HLA-B*07:02	0.005655332107062349	0.007600547789144292	not-binder
YINQLSNHSLDF	HLA-B*07:02	0.2766155876219273	0.272298120335693	not-binder
FDLTKPAFMKIA	HLA-B*07:02	0.02415636227815412	0.025859271961344587	not-binder
TLLERERSGGLR	HLA-B*07:02	0.003804191091876419	0.004741904827846811	not-binder
DLHAGLTPALPF	HLA-B*07:02	0.5481295228004456	0.17549995010566133	ambiguous
INIAFGVTGIIA	HLA-B*07:02	0.03539064161013812	0.024076490899661823	not-binder
MRCELIRLQHQT	HLA-B*07:02	0.018815374181895096	0.019859102511756578	not-binder
SEAIARNLREMS	HLA-B*07:02	0.008423441043123602	0.004887022271630651	not-binder
PFELEADGLLAI	HLA-B*07:02	0.11498076170682907	0.04511208847503878	not-binder
KENSFTGYVQDE	HLA-B*07:02	0.006466929474845529	0.008812907209084423	not-binder
LPHKHDDGNIYN	HLA-B*07:02	0.389815853536129	0.23566660368876918	ambiguous
AVPEESSTTSKH	HLA-B*07:02	0.0068337606615386905	0.006268680380661073	not-binder
SGGEQQCFQTTG	HLA-B*07:02	0.04537806433509104	0.07489786979943061	not-binder
ILEKHHQYGNVH	HLA-B*07:02	0.0013018221885431557	0.0009237365966349145	not-binder
AQVSEILTRLGF	HLA-B*07:02	0.07435739915817977	0.04102617701708022	not-binder
EEVMQLCDRYGI	HLA-B*07:02	0.009137968649156392	0.007375900863050077	not-binder
QTIYVWLDALVN	HLA-B*07:02	0.0035203679486585314	0.005169376852019128	not-binder
KQNNKIALSFNA	HLA-B*07:02	0.0034175461216364054	0.004348216327404669	not-binder
ILKELLKGKKIP	HLA-B*07:02	0.05595416701253271	0.04319055937287927	not-binder
RVTAERAMNTRL	HLA-B*07:02	0.4522785425186157	0.22006893513980946	ambiguous
VDDGSRDRSAEL	HLA-B*07:02	0.6226726531982422	0.18481732393255373	binder
KLKAFISLTKPR	HLA-B*07:02	0.001451065595028922	0.0008673620379414144	not-binder
MPQVKAPISGAM	HLA-B*07:02	0.9848020076751709	0.020504293276007956	binder
NTTNEVDFDFNT	HLA-B*07:02	0.01085943249054253	0.004698603214643926	not-binder
PCLDVADGRVVK	HLA-B*07:02	0.12766766518179792	0.10336620586990117	not-binder
AVSAGLDSAVVG	HLA-B*07:02	0.25333393067121507	0.2326929652527002	not-binder
IPRTIWLADDGK	HLA-B*07:02	0.505792836099863	0.3551664291166745	ambiguous
GGHNGLRNIIQH	HLA-B*07:02	0.1580160813871771	0.24264567219085234	not-binder
RSVLLNIEVSNS	HLA-B*07:02	0.047160171227733375	0.06469927049316444	not-binder
RGTLGLLPTALG	HLA-B*07:02	0.16163652241230012	0.07908709950903219	not-binder
RILRVHENVMAV	HLA-B*07:02	0.004226639537955634	0.004144846144375771	not-binder
KGGRDTCHGDSG	HLA-B*07:02	0.010205336089711636	0.012642374404598	not-binder
IGFATLRGGSVI	HLA-B*07:02	0.11490957206115127	0.06926511256419714	not-binder
IANLTPVYREDY	HLA-B*07:02	0.15137351904995738	0.17522699462628033	not-binder
PALLHAMTFLGF	HLA-B*07:02	0.32939433157444	0.28886282399832025	not-binder
RTDNAEEFEPGQ	HLA-B*07:02	0.017515222873771562	0.020283777033538453	not-binder
DNNPIIVKNPGI	HLA-B*07:02	0.018347418041958007	0.019731835137667603	not-binder
NANLLEELSLWS	HLA-B*07:02	0.0523971838876605	0.05043171968692872	not-binder
ARPGGRERARLA	HLA-B*07:02	0.20931667748373	0.1562929153403872	not-binder
MWEDEKNKRGGR	HLA-B*07:02	0.0055792696890421215	0.0046693186955585565	not-binder
VRSGAVDIIVID	HLA-B*07:02	0.13038606302579864	0.1404160943857535	not-binder
LTIIFGFAFVQA	HLA-B*07:02	0.02072496465516451	0.03964771614029108	not-binder
SHHLDNISAVEV	HLA-B*07:02	0.020459187240339814	0.03289608451805534	not-binder
LARSICEKLEQS	HLA-B*07:02	0.003922030293376011	0.003489197192509338	not-binder
QAFCCTNGLDVP	HLA-B*07:02	0.3754736289381981	0.30914453872816905	ambiguous
GSVHVFGEISTN	HLA-B*07:02	0.015732459605442273	0.016101788505944688	not-binder
WSQWILSVPWAI	HLA-B*07:02	0.0008642027607635328	0.0015984444019680277	not-binder
GGRSTVGDEVLC	HLA-B*07:02	0.04270398465450853	0.05491893308086867	not-binder
QCICLILEPHYS	HLA-B*07:02	0.08020042646676302	0.09915918006432531	not-binder
LSAPEMTVLVGG	HLA-B*07:02	0.05519622206047643	0.05245271559032228	not-binder
VSDLLSLLPVGV	HLA-B*07:02	0.27627033097669484	0.3426153631278004	not-binder
VEPPLQIVCKEE	HLA-B*07:02	0.05756158011499792	0.06461777544584088	not-binder
LAVVLVGSNPAS	HLA-B*07:02	0.3207636814564466	0.21598738527091194	not-binder
LLKHCKKGSRAN	HLA-B*07:02	0.000760006537893787	0.0006280569538203291	not-binder
MDLDLAPSDQQQ	HLA-B*07:02	0.18195526872295886	0.18587729118997576	not-binder
SQSQSHHSHQTS	HLA-B*07:02	0.013301857853701905	0.025174573358552322	not-binder
EAAETARKTFED	HLA-B*07:02	0.006509743351489306	0.00959932574395434	not-binder
VINIEASHCYPH	HLA-B*07:02	0.023706164187751712	0.02992150419800335	not-binder
NDTLFNALNDWV	HLA-B*07:02	0.11769130770117045	0.18641516596079716	not-binder
RGGFWNYFSLGM	HLA-B*07:02	0.004679401387875259	0.0073838656047923714	not-binder
YGLEDLSESAYE	HLA-B*07:02	0.013726530596613884	0.010951956282855498	not-binder
SESPTKFIYMTR	HLA-B*07:02	0.004653191765100928	0.004842540969538415	not-binder
FLVAANPVDVLT	HLA-B*07:02	0.09997386559844017	0.07765682377126962	not-binder
IGFNAEVRSQEM	HLA-B*07:02	0.045231462240917605	0.07105003140903446	not-binder
PHESTPVGESED	HLA-B*07:02	0.11772204600274563	0.06440702327744616	not-binder
KVEEKESEHKPE	HLA-B*07:02	0.1699909580871463	0.20048956730275647	not-binder
LDHAKELKDAIE	HLA-B*07:02	0.04426048898603767	0.04766304983670734	not-binder
APYIYAKVKRKG	HLA-B*07:02	0.12556597660819763	0.103630372018122	not-binder
GDANVGKSTLIN	HLA-B*07:02	0.05195496161468327	0.05069636257386555	not-binder
TFKDILQTGSTR	HLA-B*07:02	0.022302583063719794	0.022849003135498144	not-binder
KKVKLEEEAKPT	HLA-B*07:02	0.06570378643227741	0.06115176831939904	not-binder
YIAKVTINPALA	HLA-B*07:02	0.07872830672140481	0.08751965034721267	not-binder
VVFVTGQKRYDG	HLA-B*07:02	0.001366836531815352	0.0019375469771385706	not-binder
SASKGTPILMKD	HLA-B*07:02	0.06844135709106922	0.05420116784152869	not-binder
RGNPTIEADVIL	HLA-B*07:02	0.12845218032598496	0.05657932970721186	not-binder
MAYRCYATAEEL	HLA-B*07:02	0.08386531602591277	0.12993236501011732	not-binder
DRTNIPSKIPKQ	HLA-B*07:02	0.015808073012158273	0.02506750900196606	not-binder
NENDTVAVEELE	HLA-B*07:02	0.18775235847570002	0.3251510610704981	not-binder
LRGKIEPINKDA	HLA-B*07:02	0.010943043317456613	0.01540901059803014	not-binder
GSITSVQAVYVP	HLA-B*07:02	0.06782015148201026	0.10829167901686115	not-binder
IARSTEFSRLLG	HLA-B*07:02	0.005351512617562548	0.003996276478769388	not-binder
IVRLVDAQVHED	HLA-B*07:02	0.13404963724315166	0.1695703819076448	not-binder
FVVKGGQSYQSP	HLA-B*07:02	0.1175345953553915	0.2003951942334699	not-binder
GGLMKNFDSIQQ	HLA-B*07:02	0.013925393884710502	0.012850952469098835	not-binder
YGTYPFVTSSHP	HLA-B*07:02	0.05901106121018529	0.04193649763112882	not-binder
LAARDDEAAKAG	HLA-B*07:02	0.05270651234313846	0.04849612211872194	not-binder
WVSFDGKDRKQL	HLA-B*07:02	0.21384760099463165	0.161693142057583	not-binder
PPKRIDKQDQIY	HLA-B*07:02	0.0960523659363389	0.10820602884946638	not-binder
RSFEALGFALGR	HLA-B*07:02	0.11832418747799238	0.2164746267036527	not-binder
AAIYHRQGLLAL	HLA-B*07:02	0.5500476092100144	0.33200562903098296	ambiguous
MKHIIADKACKK	HLA-B*07:02	0.0431660624610231	0.044745196322493415	not-binder
KTDSVANRRLAF	HLA-B*07:02	0.15891110803931952	0.26953935367474624	not-binder
FYHEMKDSNVLD	HLA-B*07:02	0.021133320266380907	0.022249382428007076	not-binder
VSGNLRDLYDDK	HLA-B*07:02	0.06507988777011633	0.07296698481741064	not-binder
GEPKYMPVQSWE	HLA-B*07:02	0.0022106293003162137	0.0031541390926579154	not-binder
RSELSKKIGLEN	HLA-B*07:02	0.003246392931760056	0.003835945726312066	not-binder
KSDMMKILIFCY	HLA-B*07:02	0.0033158982834720517	0.003980940082266797	not-binder
FSREQIGRLERE	HLA-B*07:02	0.014373987703584135	0.02697105782269098	not-binder
YICPDIVKEFAK	HLA-B*07:02	0.1407613589137327	0.1370075091002595	not-binder
DEDRKVPDAIRL	HLA-B*07:02	0.10295581419486552	0.16769950041704387	not-binder
EEYAKALEKGLP	HLA-B*07:02	0.011505585797829098	0.018136969154266113	not-binder
IDGPALREPASF	HLA-B*07:02	0.6274861693382263	0.18725504534166165	binder
GIGTNEQAIIDV	HLA-B*07:02	0.03384431889280677	0.02647858992281363	not-binder
TDPPVAIVFNGS	HLA-B*07:02	0.03227212621131912	0.02179712104340611	not-binder
EMYDPLLNGPYR	HLA-B*07:02	0.024466162268072366	0.03207527447594959	not-binder
VCRPLHYMAIMH	HLA-B*07:02	0.0026868933488003676	0.003859158372404875	not-binder
NVDPGTMSPYQH	HLA-B*07:02	0.04931932776235044	0.052947318508987755	not-binder
GLCNTQYARLVE	HLA-B*07:02	0.002084936427638695	0.004025128088694678	not-binder
KNKRNTPHKLEF	HLA-B*07:02	0.018356295332341687	0.019766867953317047	not-binder
IFCDLVPVLSLA	HLA-B*07:02	0.1652592159807682	0.13073834891968625	not-binder
FGSSHRVRFIAI	HLA-B*07:02	0.09671191766974516	0.18892251650115216	not-binder
DEAVHKFFRAGP	HLA-B*07:02	0.005091945489402861	0.006092040449838743	not-binder
QNTQVRVMSEKK	HLA-B*07:02	0.11241958775208331	0.14899259248012015	not-binder
FPQEIEIRPIAY	HLA-B*07:02	0.36513797491788863	0.2746300945824629	ambiguous
QTRADDWRTPYE	HLA-B*07:02	0.0031906618271023033	0.0013812205537004206	not-binder
QYQNSMDTQLGD	HLA-B*07:02	0.05311977542005479	0.08720309595408839	not-binder
VQFMDRLKLLLM	HLA-B*07:02	0.05660724223125726	0.10225167805613283	not-binder
GFENLEPPESQT	HLA-B*07:02	0.0932129507244099	0.08564806415235819	not-binder
HELTAGIQLLPQ	HLA-B*07:02	0.0840405348688364	0.07617889097546958	not-binder
PYALQSAPYASA	HLA-B*07:02	0.007893411835993902	0.008897621690453167	not-binder
GAVSRWITIDGL	HLA-B*07:02	0.013252324925269931	0.013487128457341511	not-binder
PQRLLVPDIQEI	HLA-B*07:02	0.04257924964185804	0.031665711096898114	not-binder
ALILAALADGPS	HLA-B*07:02	0.008505811897339299	0.009197729890093502	not-binder
AQGQGAGYNEEF	HLA-B*07:02	0.5028178453445434	0.11761403067094994	ambiguous
QQQQQHQQHQQH	HLA-B*07:02	0.00019575569376684143	0.00035323584012839527	not-binder
NVELSNFYLDYG	HLA-B*07:02	0.0126652795355767	0.01752113915460002	not-binder
YYNIFVQKVFLK	HLA-B*07:02	0.010252383822080446	0.008533889688072248	not-binder
FIAAYVLSKYQY	HLA-B*07:02	0.04415059420224452	0.06501825080283538	not-binder
QTERDRIRPANP	HLA-B*07:02	0.024591374481643412	0.04268451202882677	not-binder
QLTREAIGELET	HLA-B*07:02	0.0037157968039537082	0.005756177314482528	not-binder
KPELIILEEVLK	HLA-B*07:02	0.31575203835964205	0.24801249817787405	not-binder
HFFLQGEKQFLL	HLA-B*07:02	0.05010704332962632	0.06386153110154076	not-binder
CDNPPQPDQPDD	HLA-B*07:02	0.12357880920171738	0.12408012140370789	not-binder
GLASARVGYGIA	HLA-B*07:02	0.011379320546984673	0.01162476805390472	not-binder
GRGYTYLLSRSG	HLA-B*07:02	0.002622981114564027	0.004616249521918535	not-binder
SQPAFPSLVSPR	HLA-B*07:02	0.023781996325124056	0.021377955206078287	not-binder
SSSYKSKDYTSG	HLA-B*07:02	0.001023955336859217	0.0014016230983606613	not-binder
GPPNTSYMPGMP	HLA-B*07:02	0.40616665631532667	0.29994370594666525	ambiguous
AEITAAGRIPLL	HLA-B*07:02	0.27205335050821305	0.19958055583829068	not-binder
VTDADREGYIGS	HLA-B*07:02	0.01108433617046103	0.014047399635958217	not-binder
CEEIFLFLGQRP	HLA-B*07:02	0.08093065497487259	0.08613003533393873	not-binder
WFYFITKPMFKL	HLA-B*07:02	0.0008067902777838754	0.0007807255289825879	not-binder
LGKEGVTTYFSG	HLA-B*07:02	0.020458030328154565	0.033245770336544585	not-binder
SKKDLEKELKQS	HLA-B*07:02	0.06799958023184445	0.0706355983996079	not-binder
QLDAAIIVTTPQ	HLA-B*07:02	0.013034652266651393	0.0062887237896432245	not-binder
DYLGEPVTEAVI	HLA-B*07:02	0.011412775238204631	0.01088343484393482	not-binder
YRYLAPHGRLVV	HLA-B*07:02	0.03601348828524351	0.05588902643578063	not-binder
KTGLESEDECLE	HLA-B*07:02	0.01338862021575551	0.009340909787608499	not-binder
LERVGAGAWTPD	HLA-B*07:02	0.07311954544275068	0.0917221887957528	not-binder
EAFDKTAKLLGL	HLA-B*07:02	0.21564350654371084	0.1652192664009106	not-binder
IKRSDSLDPIAN	HLA-B*07:02	0.0036432690161745996	0.0029990240133708048	not-binder
TGAYLELAHLAH	HLA-B*07:02	0.11885372940450907	0.198041678379621	not-binder
VDREKTLMQLGI	HLA-B*07:02	0.0030435021006269382	0.0020924967972504494	not-binder
TRETDLQELFRP	HLA-B*07:02	0.007212082718456259	0.006321308195500308	not-binder
STDPGALHATKE	HLA-B*07:02	0.07618399485945701	0.030321646279048202	not-binder
KQANENGEEDEE	HLA-B*07:02	0.07624350627884269	0.12605734127885856	not-binder
KVIVEYVSANPT	HLA-B*07:02	0.013337791967205703	0.010463959386267744	not-binder
GAKGEAGAPGVK	HLA-B*07:02	0.24400100726634263	0.17131420763803473	not-binder
FADLEEMYGKTR	HLA-B*07:02	0.028663958286051637	0.047247474991364544	not-binder
IPLLILATLATV	HLA-B*07:02	0.4193466529250145	0.2401753367983931	ambiguous
RPGARYFHSLRL	HLA-B*07:02	0.582280556857586	0.3826921724096727	ambiguous
LKLNGEQSEEHS	HLA-B*07:02	0.031557928246911615	0.061266195681221346	not-binder
GAGRTEVARAIF	HLA-B*07:02	0.12510339841246604	0.2073545440178192	not-binder
RLGDDLNRELFR	HLA-B*07:02	0.03451858330449795	0.04006575569533308	not-binder
TILVQTLLRVTQ	HLA-B*07:02	0.005341978424212357	0.007571173008346057	not-binder
ARRDVPAHMAEL	HLA-B*07:02	0.1654905766248703	0.11180913949914453	not-binder
NQYLHQGGNSND	HLA-B*07:02	0.019633974926546217	0.018878469783543534	not-binder
AAPDFVLGPDAD	HLA-B*07:02	0.1481415824335272	0.21384682350895728	not-binder
SRSRPVFALLPD	HLA-B*07:02	0.016379824839532375	0.008853984603940645	not-binder
LATLGVLITSGL	HLA-B*07:02	0.5382870137691498	0.1981985119618488	ambiguous
GPVSGSPDSMNV	HLA-B*07:02	0.942409074306488	0.04135188810745849	binder
EAWCAAGNCFSL	HLA-B*07:02	0.4987925499677658	0.2580477967860917	ambiguous
RCGCQKGTSVEV	HLA-B*07:02	0.034675300540402534	0.03095256760871093	not-binder
QLLIEIKVHPKE	HLA-B*07:02	0.0008167347949665782	0.0008103425395177495	not-binder
SAEIDMAFGNGK	HLA-B*07:02	0.18125796988606452	0.20595187557387742	not-binder
ASDERSVKKSKK	HLA-B*07:02	0.005435473255511169	0.005179139349178383	not-binder
AVLSVEDGIQIS	HLA-B*07:02	0.12536355596967041	0.19579107673332174	not-binder
RIAARMRADSKA	HLA-B*07:02	0.008118431823095306	0.004725925500795125	not-binder
FPDRWPTLLSDL	HLA-B*07:02	0.5157262161374092	0.36677776182067856	ambiguous
AAKEVAEYLGTV	HLA-B*07:02	0.15245319083333014	0.1320343976081288	not-binder
LTNSEKSKKARE	HLA-B*07:02	0.0013875132368411868	0.0009582306999493019	not-binder
ELLTYTREDAYT	HLA-B*07:02	0.008067123219370842	0.009931053981433556	not-binder
LFAQLRDTNSQI	HLA-B*07:02	0.029021960751015284	0.04625601514213618	not-binder
KKMNGSGNAQKV	HLA-B*07:02	0.11208386290818453	0.1252833302221434	not-binder
TGPSFAKEVANK	HLA-B*07:02	0.1923145040869713	0.09433347307216991	not-binder
ILCAYTSLVTQD	HLA-B*07:02	0.002973510057199746	0.0016270057756013093	not-binder
KFELPEAVKMLP	HLA-B*07:02	0.059821239457869525	0.0741677492156904	not-binder
SSTIFPQMVGHT	HLA-B*07:02	0.08624936323612928	0.09977275797455198	not-binder
RARSLVIPDDDK	HLA-B*07:02	0.05440206660423428	0.08853408846086873	not-binder
SRYIEKGEKPLA	HLA-B*07:02	0.00816522338282084	0.007059237968128591	not-binder
VEEALRAGVISE	HLA-B*07:02	0.12114253155887127	0.11492879570435921	not-binder
KTGTGKTASVRY	HLA-B*07:02	0.023539673257619142	0.015850604366064964	not-binder
EEYVGGILKLVE	HLA-B*07:02	0.00819261590950191	0.0054466236181019475	not-binder
KFIQPIRESKLF	HLA-B*07:02	0.013250621082261205	0.011763562556856151	not-binder
AGFPGTTSDAVV	HLA-B*07:02	0.31388446092605593	0.2614461225865066	not-binder
LWHEYEKLQASF	HLA-B*07:02	0.025532380631193518	0.015501365718756538	not-binder
VHAKRGQSAPAI	HLA-B*07:02	0.01439488426076423	0.012913793990541154	not-binder
QLDGVEGLQGVY	HLA-B*07:02	0.052101504802703855	0.05512357867151785	not-binder
QDPYCLRCQPQV	HLA-B*07:02	0.07174640496086795	0.06971445424201558	not-binder
AAVPDIGPVIAA	HLA-B*07:02	0.2833129890263081	0.21906547058586034	not-binder
WANRKRYGYKKH	HLA-B*07:02	0.0010610448518178829	0.0013262754501363215	not-binder
VYMARETETQEI	HLA-B*07:02	0.001610052038830645	0.0027647942267697923	not-binder
AVLLVMFAFSQS	HLA-B*07:02	0.006643094183891663	0.011477891232542718	not-binder
VQKESSEALGAG	HLA-B*07:02	0.016021605115383863	0.014571543852095711	not-binder
YSFVTTAEREIV	HLA-B*07:02	0.0031693040153186304	0.005438244730451176	not-binder
IGGTLRYLLSLK	HLA-B*07:02	0.035610654528136367	0.05344028819573068	not-binder
IDADTKSRMKDI	HLA-B*07:02	0.011854327539913357	0.01090547084831724	not-binder
DHKKLAEEDLKN	HLA-B*07:02	0.02241888873531934	0.028909397074086386	not-binder
LNTQELVEYYKK	HLA-B*07:02	0.03148730304092169	0.028586260646032195	not-binder
GASVFGGIGFTM	HLA-B*07:02	0.5075864255428314	0.2051753911273604	ambiguous
GRGIIGALAAIG	HLA-B*07:02	0.14450556375086307	0.1418625814384343	not-binder
QTLATITYQNLF	HLA-B*07:02	0.08053649398498237	0.07525024260792543	not-binder
GEVEAALSNLEE	HLA-B*07:02	0.11851993501186371	0.08830765253755915	not-binder
LVGIKPGKESYM	HLA-B*07:02	0.08775412011891603	0.11098481651413028	not-binder
LLSTVEKVAGYV	HLA-B*07:02	0.12540935978649942	0.1613874881013356	not-binder
KSELRDIITTLY	HLA-B*07:02	0.0304381110239774	0.05073014647551998	not-binder
INGWINIAFGVT	HLA-B*07:02	0.015198145321119228	0.014633979509671987	not-binder
SFTLYELTQNPE	HLA-B*07:02	0.03206967193982564	0.03310183886470093	not-binder
KTSLLIFLVVFL	HLA-B*07:02	0.002385960919773056	0.004477874026002903	not-binder
MVFGLYEEPVTP	HLA-B*07:02	0.0932170383632183	0.06034467165159509	not-binder
YNKVIDAWSKVN	HLA-B*07:02	0.006419047818053514	0.00742890082678938	not-binder
SIFPGIQGGPLM	HLA-B*07:02	0.5516035199165344	0.2352701633251629	ambiguous
ILLNRNYGQHAA	HLA-B*07:02	0.0042447121493751185	0.007150437224554747	not-binder
MLRNANGKLVAY	HLA-B*07:02	0.12388021573424339	0.1452862186506979	not-binder
NLEQISDKSFIE	HLA-B*07:02	0.003606035635675653	0.0029986651281054323	not-binder
EEKVIHGEIVAY	HLA-B*07:02	0.15682771820574998	0.215001349039998	not-binder
VYNSTTGEKFKL	HLA-B*07:02	0.15656045596115292	0.1322302674746174	not-binder
YRHELENAIDPF	HLA-B*07:02	0.009450898156501353	0.009197978380740091	not-binder
VRGLDYYTHTAF	HLA-B*07:02	0.02285336648756129	0.024365409489082626	not-binder
GPGAPFEHEEWR	HLA-B*07:02	0.2933725923299789	0.15792940296603009	not-binder
APLAALFSVLVL	HLA-B*07:02	0.9649592757225036	0.03046029497308033	binder
ENEHMGNGRRGW	HLA-B*07:02	0.0027005752966886122	0.003024744502353354	not-binder
VDDERSADRAAQ	HLA-B*07:02	0.018797413189895452	0.021731727706307134	not-binder
PLVYGKYPTIMR	HLA-B*07:02	0.00484521196756873	0.005530068142561471	not-binder
RRRLQSNNETQM	HLA-B*07:02	0.012523509515449404	0.008643559657146119	not-binder
GQALAQALGDKC	HLA-B*07:02	0.04041587626561523	0.039530256243469473	not-binder
ASPFGEKKDIVD	HLA-B*07:02	0.008276628167368471	0.007476710078379877	not-binder
RLPFHSTRFYRW	HLA-B*07:02	0.00022089520825829823	0.00032898916432431416	not-binder
GSQYDNFETCLT	HLA-B*07:02	0.0067557418845353824	0.0076833779328909805	not-binder
ELLELVELEVRE	HLA-B*07:02	0.002465124362788629	0.0032378168331506207	not-binder
NFVSHLNQRHQF	HLA-B*07:02	0.049789590667933224	0.04067295121834129	not-binder
RAFADHIHANWP	HLA-B*07:02	0.00736063530202955	0.012559414648315182	not-binder
TATGLHYSVPSC	HLA-B*07:02	0.1823028229176998	0.08441877617466831	not-binder
DFIVSPEGRNIL	HLA-B*07:02	0.2700429618358612	0.10963025001929144	not-binder
HVSQEIFIDPRA	HLA-B*07:02	0.004268321377458051	0.005076623119751707	not-binder
HFLGYLSSLLRN	HLA-B*07:02	0.1586667228722945	0.13709541303006365	not-binder
FGPNDVILDIRS	HLA-B*07:02	0.01484145012400404	0.01275921384772884	not-binder
QLVDAGMKVGMP	HLA-B*07:02	0.02917067422531545	0.03101448616408029	not-binder
AYQNNDITEFEK	HLA-B*07:02	0.1218148442916572	0.1209392517958587	not-binder
FIKESADEIAWH	HLA-B*07:02	0.015995388809824363	0.027858269059364137	not-binder
GAFQGSPAPPLP	HLA-B*07:02	0.4904537796974182	0.19045346480188466	ambiguous
TDGFGGRTEPSG	HLA-B*07:02	0.4041940852999687	0.3099520663208747	ambiguous
SPFSITSKTYPP	HLA-B*07:02	0.6164377748966217	0.3148100593575561	ambiguous
GVCPQKMAAAVT	HLA-B*07:02	0.18301943447440863	0.20011286653135973	not-binder
VCIPGKFRFDEH	HLA-B*07:02	0.010003520492318785	0.019330985694286637	not-binder
ISDVLETIVAQI	HLA-B*07:02	0.005618457036325708	0.0059824737412736955	not-binder
EAESKGFIKELQ	HLA-B*07:02	0.03174907471984625	0.02363887219083691	not-binder
FEVNDAGHMVVM	HLA-B*07:02	0.23197905719280243	0.1693980097456957	not-binder
PKAPALTEKHSR	HLA-B*07:02	0.26605270663276315	0.23441528241050438	not-binder
RQVQLRAAGKEA	HLA-B*07:02	0.11371467113494874	0.11142853088377785	not-binder
TPLEIYGPKGIA	HLA-B*07:02	0.2670807659626007	0.10885154520977158	not-binder
ILQEMLTYKSDH	HLA-B*07:02	0.002586566042737104	0.002355322166410099	not-binder
TDEIYWTSVACT	HLA-B*07:02	0.016534051173766783	0.0211362552434968	not-binder
GRVPEKGLCPSL	HLA-B*07:02	0.16673368820920587	0.11278174122584293	not-binder
NFDGLIVTGAPL	HLA-B*07:02	0.8148828983306885	0.09530621639125716	binder
AYCAMFISKDYI	HLA-B*07:02	0.0010353726181165257	0.0015184276427558081	not-binder
VKPGERLLVHSA	HLA-B*07:02	0.07507843412458896	0.12793889471870712	not-binder
ARSRIEDSDYAT	HLA-B*07:02	0.004416314956688439	0.005480632005564666	not-binder
ADEVLHKAKSYL	HLA-B*07:02	0.10925504453480243	0.1246933611270338	not-binder
SIDLQSIIFIGL	HLA-B*07:02	0.031015943828970195	0.03403611647471343	not-binder
VPVSAKSGDQVE	HLA-B*07:02	0.2795346215367317	0.1477365675568177	not-binder
ASGVTGSGFITL	HLA-B*07:02	0.6784604668617249	0.22400119472969388	binder
NVPKLFNTPPPD	HLA-B*07:02	0.055621843924745916	0.0918794975006843	not-binder
IETLGDVPKELG	HLA-B*07:02	0.07046565786004066	0.031806630005525374	not-binder
VLNTVIDEVIAE	HLA-B*07:02	0.00826269406977076	0.009659017224073935	not-binder
ANLVTNLNVAKC	HLA-B*07:02	0.07695743041113019	0.08642827193363391	not-binder
TRNSKALAEALA	HLA-B*07:02	0.013854985448415392	0.018080930590497642	not-binder
YGRPITSRGIEY	HLA-B*07:02	0.008650547452270984	0.005197471471227401	not-binder
FVVLNDRRIKPE	HLA-B*07:02	0.040616198303177954	0.052987591115206234	not-binder
TCSDNQSRNRRF	HLA-B*07:02	0.08184217382222414	0.09826576613864188	not-binder
FPQSRKDILKDL	HLA-B*07:02	0.9520012259483337	0.0474617421333223	binder
PAYRHIADRMGT	HLA-B*07:02	0.07203950533876195	0.09198569212944951	not-binder
NLLDRVLRHRDA	HLA-B*07:02	0.008645644577336497	0.013474992057569647	not-binder
TDGMIVKVNAAL	HLA-B*07:02	0.12436028853990137	0.13539210133819846	not-binder
VQDQVVTSIGEL	HLA-B*07:02	0.33686041795881466	0.29194685312797763	not-binder
VCPINLPVVDWT	HLA-B*07:02	0.14011863209307193	0.10603874727456493	not-binder
LPVGTLLVELIY	HLA-B*07:02	0.2077465103007853	0.18675428554239273	not-binder
YKPGTAQHAPKD	HLA-B*07:02	0.12000835724174977	0.11710042973810164	not-binder
NQNAVAGQMGEQ	HLA-B*07:02	0.0412198545440333	0.03360094995276843	not-binder
THTFNRLDLLAE	HLA-B*07:02	0.006089283971959958	0.004423355410698791	not-binder
DKYGSLGLYVAE	HLA-B*07:02	0.003204726183321327	0.002973644688226509	not-binder
GTDIDSLLLGGS	HLA-B*07:02	0.011522553744725883	0.013667908182209351	not-binder
HVGAAGGTGYAV	HLA-B*07:02	0.6084851384162903	0.05967519893997695	binder
CAFETAAYDQGA	HLA-B*07:02	0.004062666415120475	0.00351786712656835	not-binder
IMSATLGTYFTE	HLA-B*07:02	0.00373638192540966	0.0028993275438379583	not-binder
LYLRKRASSFGE	HLA-B*07:02	0.005047587980880053	0.007441266884597659	not-binder
QTKDINASGEMA	HLA-B*07:02	0.012082867324352264	0.010882084404331483	not-binder
VESFPTGTPQSP	HLA-B*07:02	0.10312220249325037	0.1673929172725028	not-binder
ESEVTVQMPGAV	HLA-B*07:02	0.1647976390318945	0.2416928380325104	not-binder
EGQEIERTTLDW	HLA-B*07:02	0.06339836867991835	0.07855388955079202	not-binder
NKSLTQPELGHL	HLA-B*07:02	0.23032581359148024	0.15362300078086802	not-binder
GSKCWLGKRPVV	HLA-B*07:02	0.006969248852692544	0.0068028426688886545	not-binder
PDSEIQIANVTT	HLA-B*07:02	0.13095166236162187	0.14791321570616214	not-binder
EVMGSDATLEKA	HLA-B*07:02	0.06792999180033803	0.061885818181391584	not-binder
AAGLLNPVRVSA	HLA-B*07:02	0.19070251286029816	0.11627240973749496	not-binder
TDQGHVDNHLVT	HLA-B*07:02	0.09955498892813922	0.08378842079678336	not-binder
ITLIALVFVVLP	HLA-B*07:02	0.04333611245168267	0.07735856911414964	not-binder
HPLRARGLRSPR	HLA-B*07:02	0.18998395950475241	0.15416685436417	not-binder
GLIMQVMATELA	HLA-B*07:02	0.00031915310335079995	0.0003560727165442207	not-binder
DEKMSKSLGNFF	HLA-B*07:02	0.07414475139230489	0.05503322945261965	not-binder
ENKMPILISKIF	HLA-B*07:02	0.06307895788922906	0.06862544502381719	not-binder
CANTLFPYAKRI	HLA-B*07:02	0.0022736479295417666	0.0014784316370498032	not-binder
ATLTDSDASDLD	HLA-B*07:02	0.017004073003772647	0.01688953679996118	not-binder
IKHLFTGPILSG	HLA-B*07:02	0.006565394205972552	0.008211618719616714	not-binder
TDGAQGVLESFL	HLA-B*07:02	0.36148404479026797	0.21617805253716146	not-binder
AEVIDPNTTAEC	HLA-B*07:02	0.07444062617141753	0.0984738280340262	not-binder
HAIVFQHIPLFL	HLA-B*07:02	0.11102024661377072	0.1003938209856171	not-binder
LICPFAKGGKVG	HLA-B*07:02	0.005905933957546949	0.00530036864921659	not-binder
FSEPSSFHNSLQ	HLA-B*07:02	0.0068577867932617664	0.005024207774533859	not-binder
VLQRPVRLPGDA	HLA-B*07:02	0.012010317502426916	0.011624536628899266	not-binder
DKGWTDKLPTNE	HLA-B*07:02	0.09180673155969998	0.17904828648965085	not-binder
YESMVSSELLGD	HLA-B*07:02	0.03884810365270823	0.03561008291178681	not-binder
DILFEGINSAES	HLA-B*07:02	0.024576929793693126	0.03574906885131511	not-binder
FNNYYEKLANIN	HLA-B*07:02	0.0009558947844197973	0.0011642074269476563	not-binder
QDAKIRENMSKI	HLA-B*07:02	0.003625870018731803	0.0032552773497625974	not-binder
VAFYVVMTGLFA	HLA-B*07:02	0.05133288556207845	0.060200469642478306	not-binder
DQLNHALSWNID	HLA-B*07:02	0.013153047260129825	0.011266242093342982	not-binder
EHGNRIKEAGPS	HLA-B*07:02	0.0057386822430999015	0.006505100884480404	not-binder
LGTTKAAGYKVS	HLA-B*07:02	0.010117452447798315	0.0108653340951387	not-binder
NPNRLQRYYQYQ	HLA-B*07:02	0.04060922600328922	0.028046020195759656	not-binder
PQFLFQLNDTIQL	HLA-B*07:02	0.013259978941641748	0.018561193765877542	not-binder
QIAESLRKIAALF	HLA-B*07:02	0.003591588995186612	0.004646166146970151	not-binder
EQPGMPCPGEDKS	HLA-B*07:02	0.006062886829022318	0.006731704324226559	not-binder
QIGLIRILGESAV	HLA-B*07:02	0.013249687343341065	0.01458236868255824	not-binder
GRDAGDLAGVGPL	HLA-B*07:02	0.3849894180893898	0.2985936048628162	ambiguous
DIEESLLEEVASL	HLA-B*07:02	0.06369812351185829	0.06318884502406305	not-binder
LREIGLARGGSMD	HLA-B*07:02	0.009433470858550664	0.012371387802854463	not-binder
HPYSDIDLLILLD	HLA-B*07:02	0.006439265655353665	0.009087439020191117	not-binder
QIDIITGALAGTA	HLA-B*07:02	0.014955703957821243	0.01349586070742676	not-binder
ATVHSGIGMFVNQ	HLA-B*07:02	0.0010265675104164985	0.001121941424102315	not-binder
AAAAIALQARIGA	HLA-B*07:02	0.08087451728060842	0.10748219906797345	not-binder
LVSRSEAEMLKTQ	HLA-B*07:02	0.005879266941246897	0.007804887805372267	not-binder
LRYTHFDHQTGQV	HLA-B*07:02	0.0021658776886624765	0.003548979703668359	not-binder
TPTLTHDEWLRVI	HLA-B*07:02	0.21562246084213257	0.10273505138779132	not-binder
DQVHISESDISPG	HLA-B*07:02	0.007641430261565496	0.01036381389029837	not-binder
SVVRRCMKITTGQ	HLA-B*07:02	0.0005113778600069451	0.000537318807679501	not-binder
LVPKHGIPMEYVR	HLA-B*07:02	0.00041682055343699175	0.0005200967383140139	not-binder
ELLQLQIQMESVK	HLA-B*07:02	0.005489496494647028	0.009758118185328365	not-binder
TDSVFIGRLRKDL	HLA-B*07:02	0.003935866171013913	0.004377713810033698	not-binder
EFLHYKEKIQEYN	HLA-B*07:02	0.00017464770049144818	0.0003067143236192084	not-binder
VNPTRAYFGKKDA	HLA-B*07:02	0.005660890740136893	0.009104310185316133	not-binder
GGVGPVNADWADE	HLA-B*07:02	0.004393280149815837	0.00714444872250162	not-binder
LELLSEMEESSET	HLA-B*07:02	0.009155901710619219	0.010978135661899145	not-binder
PKSDITDTGLAQS	HLA-B*07:02	0.037205841198010604	0.040162000478752555	not-binder
RRKGRVMIICSAN	HLA-B*07:02	0.01368398461866036	0.02590757547120764	not-binder
SLRLELDGIKVRG	HLA-B*07:02	0.0010158732691365913	0.000976608086385224	not-binder
LPRRNQLVRPPVA	HLA-B*07:02	0.769749604165554	0.35491980804897716	binder
ALKFPGLCSSSDP	HLA-B*07:02	0.030610687047374085	0.06064026385101636	not-binder
SCCVMVKNIERTL	HLA-B*07:02	0.022196581587195396	0.02703783753282019	not-binder
PVIRSLRDSAERM	HLA-B*07:02	0.047739097662270066	0.03882642075041789	not-binder
IFRMPSVAGTDLV	HLA-B*07:02	0.010528832440832048	0.013262354757422268	not-binder
MKADNLTIYHVKS	HLA-B*07:02	0.008426756316740124	0.010773542748155828	not-binder
YGGRENLEAIEFL	HLA-B*07:02	0.003874796215677634	0.0034632317307211275	not-binder
YHARRRHQEAEDR	HLA-B*07:02	0.0012069203587941502	0.0013455649922183516	not-binder
LSVVPATEVVAMD	HLA-B*07:02	0.0027677661753841678	0.0032378437329520803	not-binder
NDEERQTVGICYK	HLA-B*07:02	0.002772278338943579	0.0034443971059110222	not-binder
DYMTNGSLDEHLF	HLA-B*07:02	0.06764758486242499	0.08780869043320284	not-binder
EAGNNPQIVMGPS	HLA-B*07:02	0.1601871541993205	0.3070383517147321	not-binder
GATEVRRSSRARN	HLA-B*07:02	0.00440745754603995	0.006593273303013562	not-binder
SQASQSGRAKPRD	HLA-B*07:02	0.004620035096675324	0.00883737744926818	not-binder
SDLRDTLILPCRH	HLA-B*07:02	0.00040346176665480017	0.0005590766726896821	not-binder
VIYEARPNVTIDV	HLA-B*07:02	0.005684693966759369	0.005819449942566498	not-binder
NNISVVGSSDFCP	HLA-B*07:02	0.00038409639340498405	0.0006421559743601567	not-binder
LDDKEQPEKQTPN	HLA-B*07:02	0.020551750971299042	0.021069610026237404	not-binder
AQTGEFILEAEEL	HLA-B*07:02	0.02113060327246785	0.02090220318103143	not-binder
TMGTSRYLRERGI	HLA-B*07:02	0.0006386638565402336	0.0006121910238086677	not-binder
FFSDRWSELHLGS	HLA-B*07:02	0.004407945442207506	0.005406739667528984	not-binder
GLKDYSLWLELLA	HLA-B*07:02	0.00017887297300518413	0.0002076984026752016	not-binder
FDCVEADDVEGKI	HLA-B*07:02	0.25060780039057134	0.2622862051791346	not-binder
ITNEAGNVVGLMP	HLA-B*07:02	0.00260539417668042	0.00479139350564602	not-binder
LKVGTGLGLSSAE	HLA-B*07:02	0.010424720493756468	0.01837313051059763	not-binder
GVIGIKVWIFKGE	HLA-B*07:02	0.0005851542886375682	0.000942029599977723	not-binder
HPPLCALKVESDL	HLA-B*07:02	0.31242227703332903	0.1786167000905622	not-binder
AVSVNTPPERLYV	HLA-B*07:02	0.01775291736703366	0.02554015285471297	not-binder
GDYKNLVVEVDAS	HLA-B*07:02	0.0060673753525406935	0.010644323298923132	not-binder
VFKGVISSVTGFG	HLA-B*07:02	0.16664755776291712	0.31565444296048406	not-binder
GRDCRQMEKDAAT	HLA-B*07:02	0.011237686852655315	0.018565736288343865	not-binder
DDLGVIIIIALFY	HLA-B*07:02	3.883204700862013e-06	7.605134214172106e-06	not-binder
LFKIGAVPFHSWI	HLA-B*07:02	0.009454458150563028	0.01562258854559862	not-binder
YRRLLERRLLTYR	HLA-B*07:02	0.00010301797561353964	0.00013349653940258682	not-binder
REGIGYTIQYVTA	HLA-B*07:02	0.011801160544382582	0.01897053437280305	not-binder
KHVDVYQNGEIVE	HLA-B*07:02	0.012917181896045803	0.007172470426119105	not-binder
VIGQQTNDQEESI	HLA-B*07:02	0.004271699179662391	0.005502556589431298	not-binder
QRGQKPIDDDDEK	HLA-B*07:02	0.012214461027178913	0.01668484710696806	not-binder
FFFFPAGLVLYYV	HLA-B*07:02	0.03887287298866795	0.07471857358461827	not-binder
GELGALPHSATAE	HLA-B*07:02	0.00567637482072314	0.006025523429541467	not-binder
HVLGVYVTVKMLR	HLA-B*07:02	0.0001632910533616888	0.00027570849208720654	not-binder
AVNFVGKTVANGG	HLA-B*07:02	0.0921680014114827	0.0812994009169434	not-binder
DITCNGYEIASGG	HLA-B*07:02	0.0009044104613259663	0.0010133994427200426	not-binder
MAPIHHHYELKGW	HLA-B*07:02	0.001352548865861536	0.002607118870984132	not-binder
LSTKRARQLATGG	HLA-B*07:02	0.01129118733570067	0.01936204922299256	not-binder
LYCRNTKKICGYL	HLA-B*07:02	0.0035962963561360084	0.0034720504790857485	not-binder
KTTTTTKNDPNDK	HLA-B*07:02	0.002592775800439995	0.0041606265010018986	not-binder
FGIDVVLDIDWQG	HLA-B*07:02	0.0022205480563570745	0.0030011631338018622	not-binder
FENLGAKLIQQVA	HLA-B*07:02	0.00781479647703236	0.005665034905330786	not-binder
SGGGGSSSRMSCV	HLA-B*07:02	0.4749833477078937	0.4037585361449568	ambiguous
EEMGECTGPGPAA	HLA-B*07:02	0.10218789270147681	0.06271166761571396	not-binder
STLDIAGVKVNSS	HLA-B*07:02	0.004076289370277664	0.004394761029503939	not-binder
LASIVMSLLGVNP	HLA-B*07:02	0.01689728121855296	0.026297047074843528	not-binder
IPLRDGCVVWDIE	HLA-B*07:02	0.0645154608413577	0.04730810044841888	not-binder
ANEGRSIVIVVNK	HLA-B*07:02	0.01397100418107584	0.017842469959727835	not-binder
SDNSVEILNEEEY	HLA-B*07:02	0.07156908707693219	0.06905312936302095	not-binder
DILEMDSIPDVTF	HLA-B*07:02	0.06044497521361336	0.08589922888890235	not-binder
VVIALFYTQEISV	HLA-B*07:02	0.0001631827384699136	6.1978184267065e-05	not-binder
TVVGKLEGERDIT	HLA-B*07:02	0.04639734572265297	0.05465511126702566	not-binder
LRAAFWLVDLLER	HLA-B*07:02	0.00010836146668768976	0.0001447501931699959	not-binder
RPRAKLDDILSVP	HLA-B*07:02	0.8511348247528077	0.12665293167161473	binder
VDWNQAAYKDWDE	HLA-B*07:02	0.00289162463088255	0.005290484135917359	not-binder
AFNIPGYVPEYIR	HLA-B*07:02	0.008856564274901757	0.008401316044738618	not-binder
HLRPRPRAYYLEP	HLA-B*07:02	0.0015395039389375143	0.0015888269369058368	not-binder
AYEKALEVRSEFV	HLA-B*07:02	0.0015942428808879416	0.0029446247272866648	not-binder
TGLFRAFAQHVLH	HLA-B*07:02	0.000304218108608989	0.00038400066283673185	not-binder
GIKAGLALNCSIT	HLA-B*07:02	0.03174532891716808	0.03894109305808532	not-binder
NIYKGKITRVEPS	HLA-B*07:02	0.002636453563570029	0.0049183474500506	not-binder
ARASTKGQVIAVV	HLA-B*07:02	0.020208230894058942	0.011912994614498513	not-binder
PTEQSFLQPGTQQ	HLA-B*07:02	0.00959672349054017	0.012347390107588539	not-binder
SGEVVIGDGSFLI	HLA-B*07:02	0.0303396165688671	0.04151097778162227	not-binder
SLVKYEPPPDLLH	HLA-B*07:02	0.0006298888077804591	0.0009265460344174666	not-binder
SGKKLSESLDLLD	HLA-B*07:02	0.0011517142680531832	0.0010864678711409053	not-binder
NELIQHTQNNQQL	HLA-B*07:02	0.11470529357902706	0.10263329647085254	not-binder
PLGDLFPGANKAL	HLA-B*07:02	0.32819967418909074	0.15803901647706123	not-binder
GNPVGGVEHGTGG	HLA-B*07:02	0.40811117154080423	0.3427675372304756	ambiguous
DYTAMLFANTTAG	HLA-B*07:02	0.0007022139579362374	0.0007239925350136889	not-binder
AIYSTFLQRGYDQ	HLA-B*07:02	0.0031980173340457442	0.003186288070104902	not-binder
VSFFPPIYYIFQC	HLA-B*07:02	0.0027630257762594167	0.005490731277650449	not-binder
SLIRSLSRHLQSG	HLA-B*07:02	0.0006654807380506611	0.0011732058950960093	not-binder
QDNEIEMTDVDDD	HLA-B*07:02	0.016794321819634205	0.01825818498665206	not-binder
FLGYQWAPILANF	HLA-B*07:02	0.0007788211727529415	0.0013683672640960513	not-binder
LAKELTEHSLPEI	HLA-B*07:02	0.03506483417004347	0.02652330761036747	not-binder
HVDLKRLVQGRAG	HLA-B*07:02	0.011471092118881643	0.014978165279613256	not-binder
EASLEPGYPKHIK	HLA-B*07:02	0.011360546891592094	0.020418819619735316	not-binder
RVTMHGFALNCSN	HLA-B*07:02	0.002047788085474167	0.001974286112272794	not-binder
HRHLCDICDDHGQ	HLA-B*07:02	0.00445094069912102	0.004935818261744204	not-binder
AAAGALFTLPGAP	HLA-B*07:02	0.18880770392715931	0.18061511221132945	not-binder
FLQRYDLRLILET	HLA-B*07:02	0.000374503675100879	0.000459868919979758	not-binder
NSGSQHLSSTPEQ	HLA-B*07:02	0.058749202033504845	0.0539295990075603	not-binder
KARSVPAHGRRPL	HLA-B*07:02	0.6901998519897461	0.23320610533376387	binder
DYMDDGGLNRQIT	HLA-B*07:02	0.006233208527510215	0.007587914403240813	not-binder
TDVHGILPNIKIT	HLA-B*07:02	0.014389053650666029	0.017314239575362083	not-binder
GERMVEIGPGLGA	HLA-B*07:02	0.012558506678033154	0.01544409732549834	not-binder
DVVEIRECRPLSK	HLA-B*07:02	0.004503263122023782	0.008385543190315387	not-binder
YRNEPFLVFWNAP	HLA-B*07:02	0.0054116771701956164	0.009871522308047569	not-binder
CTLTDGIMDKTRM	HLA-B*07:02	0.008684020888176746	0.013348212756255428	not-binder
MMAWKMILPQSII	HLA-B*07:02	0.0005570385394008781	0.0008142159323661194	not-binder
ELSLPFLEDADID	HLA-B*07:02	0.00494447901728563	0.007359901299613307	not-binder
LYQILRGLKYVHS	HLA-B*07:02	0.011237169353590027	0.020194995361757825	not-binder
KISEPNKGNHRKV	HLA-B*07:02	0.000549911574125872	0.0005546803234769347	not-binder
MLSTRWTNQENVV	HLA-B*07:02	0.0008957546491728863	0.0010745432414129802	not-binder
NSGASPRITSKSL	HLA-B*07:02	0.18675963059067727	0.12367020396680752	not-binder
YNFSIHDDMTITE	HLA-B*07:02	0.0015546551505394746	0.002237802151376769	not-binder
AAIVRIMKSRKKM	HLA-B*07:02	0.0060607550907661786	0.006017839896471302	not-binder
DDLPIRHIELGVR	HLA-B*07:02	0.004071970126210545	0.005637639725132047	not-binder
NHMSFSPSKQFAL	HLA-B*07:02	0.028355956915766	0.04527162615763401	not-binder
IQSPSYIPLQGKS	HLA-B*07:02	0.011094850341953589	0.017529825589543795	not-binder
YPVKVVNNKIVFT	HLA-B*07:02	0.30640871208161113	0.1757150058219812	not-binder
GKGKIVDLLTDRV	HLA-B*07:02	0.047864785289857534	0.07887855568337225	not-binder
RWRQEGKRIALVP	HLA-B*07:02	0.0005302720859354793	0.0007251456209078592	not-binder
QEAIQIIPLMVES	HLA-B*07:02	0.0004595991531800792	0.0004154115081507681	not-binder
VVNTDHGSPEQLQ	HLA-B*07:02	0.003845856338739395	0.0051632786568647044	not-binder
LRMSGGDHIHSGT	HLA-B*07:02	0.00922187665473757	0.009280443150800843	not-binder
PPHFWPLAMLIQE	HLA-B*07:02	0.007308666520111728	0.012795522516760222	not-binder
GLEKDQVEESIKN	HLA-B*07:02	0.0019020479621758568	0.0016856634061539282	not-binder
IRKYELENDYPKV	HLA-B*07:02	0.0005051797630585497	0.0005517801120493067	not-binder
LVQGRLKDVLDAY	HLA-B*07:02	0.03798446347936988	0.046452229865151184	not-binder
TGNEDLDKIRDVL	HLA-B*07:02	0.24436398670077325	0.20249374588020497	not-binder
SRESAKADASEAK	HLA-B*07:02	0.04880264668026939	0.061053771414128	not-binder
DSLSMSTSGSLSK	HLA-B*07:02	0.014947021105035674	0.01682158290989142	not-binder
RTGQVLEAREEIA	HLA-B*07:02	0.011237655153672676	0.020404011025967256	not-binder
CGFRETGIQGSEQ	HLA-B*07:02	0.0011325944418786094	0.0011008244864984993	not-binder
SIAVRVTAHAGVK	HLA-B*07:02	0.0029808171846525513	0.0032732318085978936	not-binder
QSFDSDKTIFGFC	HLA-B*07:02	0.001607837579695115	0.001439404596849136	not-binder
ELGEEAKREGRVT	HLA-B*07:02	0.0003161867461244583	0.00044196440383294976	not-binder
KIEQLRYCQHVLC	HLA-B*07:02	0.0027929529335103177	0.004646800754857097	not-binder
FTSRKDKSVPINL	HLA-B*07:02	0.0032123735756613312	0.004334789064430765	not-binder
VNSSWWYMRATGG	HLA-B*07:02	0.0001927288081463363	0.00024294267761419238	not-binder
EKGLATLRDEVES	HLA-B*07:02	0.0037923108256336492	0.00383274744548716	not-binder
ANVRALTYCDLHI	HLA-B*07:02	0.0009724747545760692	0.0015784440199666237	not-binder
AALLVTFCFGWVL	HLA-B*07:02	0.001363279256838723	0.0017782082300495904	not-binder
AASPGNVVAKARV	HLA-B*07:02	0.03752442905679345	0.05587949899766285	not-binder
WDVTILEYLTYLH	HLA-B*07:02	3.603369212399343e-05	6.586171542094385e-05	not-binder
VVLNGFRSQDILT	HLA-B*07:02	0.0021491095856617905	0.0024206327866762374	not-binder
LPKDPNDERNIFL	HLA-B*07:02	0.8690341114997864	0.1322987668000583	binder
LIVVNVLQPGSGM	HLA-B*07:02	0.05960191558115184	0.055177951065795455	not-binder
VLPTIARRAMFQQ	HLA-B*07:02	0.0007171846185726265	0.0011095094599692424	not-binder
VDAIRGSSARELV	HLA-B*07:02	0.0013457717663186487	0.0016326445613108823	not-binder
LLLPLFEQSNQNM	HLA-B*07:02	0.004685064351360779	0.0055207098392109355	not-binder
AATEWCPAIHEYF	HLA-B*07:02	0.0021691194313461894	0.0014068871716883043	not-binder
DHIDWLETQLDLI	HLA-B*07:02	0.0008993938846440175	0.0014638318162359077	not-binder
MAVGEAILFFNRK	HLA-B*07:02	0.006144977272106189	0.005557849648904244	not-binder
VILSTCNRTEVYL	HLA-B*07:02	0.010831546143162996	0.020007506496950284	not-binder
GSRTVRELIKLGF	HLA-B*07:02	0.008535559629763156	0.013189149762057897	not-binder
DPVPGLKRNVVPL	HLA-B*07:02	0.6605241060256958	0.05857692675167581	binder
GEDNKEHRPVVIH	HLA-B*07:02	0.0011421168756214684	0.0020671839177523036	not-binder
SFMTESQNLSTHL	HLA-B*07:02	0.029890054918359964	0.053656772459777784	not-binder
KFGGKSEVDESKG	HLA-B*07:02	0.007906078668747795	0.011033733169385584	not-binder
VVGEFRLERKWLD	HLA-B*07:02	0.000490801568957977	0.0004247556981208437	not-binder
NKLDKSEEQCLQN	HLA-B*07:02	0.003223745065946626	0.004684578521253353	not-binder
ADDIERVNAVREL	HLA-B*07:02	0.21712730871513486	0.29861214433662386	not-binder
GIYFVIATGRHYN	HLA-B*07:02	0.0006834834107962706	0.0013354622272074002	not-binder
CEKERNFPKALDL	HLA-B*07:02	0.03772550551220775	0.028957846802406456	not-binder
VNKVPQNVAGDKT	HLA-B*07:02	0.015015073808899614	0.015516713530836909	not-binder
VSRVGSSAQTKAM	HLA-B*07:02	0.6394960582256317	0.15745973735526997	binder
VSVLPFYLTLLAS	HLA-B*07:02	0.0012093116686969553	0.0016460698264864656	not-binder
YITGENRDQVANS	HLA-B*07:02	0.0018847280394965083	0.0019013745367560584	not-binder
QIDIEDMGGTLRL	HLA-B*07:02	0.011029011142090895	0.012711485943326738	not-binder
EFYVAGSNYIDAA	HLA-B*07:02	0.009678764513228088	0.017179756277608555	not-binder
LLADKSMKVARDY	HLA-B*07:02	0.0018005895079113543	0.0024842137400445195	not-binder
GGYLDLAGFDISG	HLA-B*07:02	0.0014636053383583203	0.0011907484075808603	not-binder
DGLLNYDPVWLNF	HLA-B*07:02	0.01859993350226432	0.014303305034113721	not-binder
SALALKLGMKREH	HLA-B*07:02	0.0015001225370857795	0.0022463723225403186	not-binder
[truncated: 470 more rows]
