# Supplementary material for: Peptidome Surveillance Across Evolving SARS-CoV-2 Lineages Reveals HLA Binding Conservation in Nucleocapsid Among Variants With Most Potential for T-Cell Epitope Loss in Spike
Source: Front Immunol. 2022 Jun 23;13:918928. doi: 10.3389/fimmu.2022.918928 (PMC9260595; doi:10.3389/fimmu.2022.918928)
Supplement: Supplementary file 4 [file DataSheet_4.zip › cnn_results/HLA-C03_03_predictionsCNN.csv]

peptide	allele	prediction	prediction_std	classification
AAAAAAALQAK	HLA-C*03:03	0.6362977541983128	0.32671852989579964	ambiguous
AAAAVGLAL	HLA-C*03:03	0.9992025852203369	0.0010132918403311882	binder
AAADVLEAL	HLA-C*03:03	0.9972851276397705	0.0021389500552062546	binder
AAAGVFALL	HLA-C*03:03	0.9908944487571716	0.0072690613079414166	binder
AAAHFYFEL	HLA-C*03:03	0.9940201997756958	0.004012083126931114	binder
AAAPHLLLL	HLA-C*03:03	0.9992647647857666	0.0008729325479946335	binder
AAAPSLLIL	HLA-C*03:03	0.9990989446640015	0.0007008244829148272	binder
AAAPSPVL	HLA-C*03:03	0.9993454456329346	0.0006375935632145372	binder
AADPVSPLL	HLA-C*03:03	0.9892472624778748	0.008999251906286806	binder
AADWHNLIL	HLA-C*03:03	0.9637281894683838	0.03514163049577293	binder
AAEDYGVIK	HLA-C*03:03	0.22413149701897056	0.23284356006122145	not-binder
AAFEALGTAL	HLA-C*03:03	0.9925116181373597	0.005985918522405085	binder
AAFLAKDFNFL	HLA-C*03:03	0.7234233140945434	0.22397197308227848	binder
AAFPGASL	HLA-C*03:03	0.9947708725929261	0.007148508660445966	binder
AAFQAALAL	HLA-C*03:03	0.9981634497642518	0.001991535415467076	binder
AAFQPNQYQML	HLA-C*03:03	0.9444305658340454	0.06976190947191198	binder
AAFTADPLSLL	HLA-C*03:03	0.8109638810157775	0.12598679094512544	binder
AAFWGQMQM	HLA-C*03:03	0.9828488230705261	0.01324008397383242	binder
AAGPGFSL	HLA-C*03:03	0.9971761465072632	0.003465725039046089	binder
AAGPPLVA	HLA-C*03:03	0.44930767118930814	0.23249094695988054	ambiguous
AAHMPAAAL	HLA-C*03:03	0.9994620442390442	0.0005003118298235363	binder
AAIAPPTSL	HLA-C*03:03	0.9996128678321838	0.0003057680422565311	binder
AAIASTPTL	HLA-C*03:03	0.9991421341896057	0.00043167984842397216	binder
AAIDARIFHEL	HLA-C*03:03	0.9694754004478454	0.042293596764127236	binder
AAIDPRVQYL	HLA-C*03:03	0.9965331196784973	0.003313613080095276	binder
AAIDPSMVSA	HLA-C*03:03	0.8926491260528564	0.1468468167616993	binder
AAIEGNLQL	HLA-C*03:03	0.9988132119178772	0.0013436264183910014	binder
AAIFHYLII	HLA-C*03:03	0.20060870200395584	0.0556060106750791	not-binder
AAIKAFIAV	HLA-C*03:03	0.9443039894104004	0.044530344284796824	binder
AAIKALEL	HLA-C*03:03	0.9980108618736268	0.0023972094209489666	binder
AAIKPGTPLY	HLA-C*03:03	0.8957788944244385	0.16847378813816974	binder
AAILPDMAL	HLA-C*03:03	0.9913375616073609	0.008515491404095021	binder
AAINPELLQL	HLA-C*03:03	0.9814597725868225	0.007429185200838483	binder
AAIPYWLLL	HLA-C*03:03	0.9529587984085083	0.07026446698840322	binder
AAISHGRVF	HLA-C*03:03	0.9927786946296692	0.004036868825607603	binder
AAISTSRVL	HLA-C*03:03	0.9991990685462951	0.0006282420917766005	binder
AAIYHVLHF	HLA-C*03:03	0.8235620737075806	0.23856797512918593	binder
AAIYLVTSL	HLA-C*03:03	0.9888990998268128	0.007586564172175681	binder
AALDIYETL	HLA-C*03:03	0.9935314416885376	0.004113231911615831	binder
AALDPRAPASTL	HLA-C*03:03	0.9800673365592957	0.01486144406110761	binder
AALEDTLAETEAR	HLA-C*03:03	0.2169362338085193	0.24411905658235158	not-binder
AALFKAWAL	HLA-C*03:03	0.9475204706192016	0.02826341102056873	binder
AALLKYNEAVK	HLA-C*03:03	0.0178043496562168	0.01989583182077423	not-binder
AALPDASPGNL	HLA-C*03:03	0.9892831206321716	0.011495786914892264	binder
AALPLALVL	HLA-C*03:03	0.9948157668113708	0.004831038295933997	binder
AALPPVSPL	HLA-C*03:03	0.9991937756538392	0.0006546375562201401	binder
AALQFLTL	HLA-C*03:03	0.8647399067878723	0.05942204743478701	binder
AALVPRQAL	HLA-C*03:03	0.9984155654907226	0.001077956345895175	binder
AALWRFAEL	HLA-C*03:03	0.9892961740493774	0.004762827426477388	binder
AAMEFLQEL	HLA-C*03:03	0.9978524565696716	0.00177828299876266	binder
AAMPRIYEL	HLA-C*03:03	0.9995537519454956	0.0006805600472857559	binder
AAMSHLLEM	HLA-C*03:03	0.9928970098495483	0.006573347028960721	binder
AANKTIIYL	HLA-C*03:03	0.9854153633117676	0.01196245093766731	binder
AANKVVLQL	HLA-C*03:03	0.9908375144004822	0.008804216831415855	binder
AAPEGVPL	HLA-C*03:03	0.8837612986564636	0.14948520258741924	binder
AAPFSLEYR	HLA-C*03:03	0.0036364310693898006	0.003530639595869608	not-binder
AAQEEYVK	HLA-C*03:03	0.06050441232509911	0.06333863614183692	not-binder
AASGHFICV	HLA-C*03:03	0.6183015942573548	0.20553652617489437	binder
AATGATPIAGR	HLA-C*03:03	0.3480018086731434	0.27371594479554934	not-binder
AAVAPGHPL	HLA-C*03:03	0.9993225336074829	0.0008063900394946769	binder
AAVDAILSL	HLA-C*03:03	0.9990275621414184	0.0007417441669323733	binder
AAVGEPAFL	HLA-C*03:03	0.9881215214729309	0.015000356043038697	binder
AAVGFLSSL	HLA-C*03:03	0.9970454454421998	0.002424569417735179	binder
AAVHIILVI	HLA-C*03:03	0.5584764003753662	0.14847595653764586	ambiguous
AAVPDAVGK	HLA-C*03:03	0.40883556604385374	0.3635187228970245	ambiguous
AAVPKTFQL	HLA-C*03:03	0.9972875833511352	0.004469172643771143	binder
AAVPVGYGL	HLA-C*03:03	0.995620858669281	0.004266131250388258	binder
AAVTGVLSL	HLA-C*03:03	0.9991281270980835	0.0007286922562520826	binder
AAWEPSKNTL	HLA-C*03:03	0.9964038014411927	0.003475396534506266	binder
AAYAGGLVL	HLA-C*03:03	0.9990636944770813	0.000894245967649772	binder
AAYDRYLKL	HLA-C*03:03	0.9927072644233703	0.0033984192721183983	binder
AAYEAELGDARK	HLA-C*03:03	0.16589244436472655	0.14725259882225913	not-binder
AAYIGSMRPL	HLA-C*03:03	0.9843682885169983	0.015945287738103612	binder
ADDGRPFPQVIK	HLA-C*03:03	0.06462503597140312	0.05234225363725492	not-binder
ADEGISFR	HLA-C*03:03	0.0032019216334447263	0.004054665301042805	not-binder
ADIDVSGPK	HLA-C*03:03	0.1611517850542441	0.1893803645560421	not-binder
ADLIAYLK	HLA-C*03:03	0.001463817386138544	0.0019058767792261525	not-binder
ADLINNLGTIAK	HLA-C*03:03	0.12521634213626384	0.11052011865006413	not-binder
ADVVVSGPK	HLA-C*03:03	0.15246961603406817	0.18126311230606082	not-binder
AEAESMYQIK	HLA-C*03:03	0.004013366290746489	0.005128121906957481	not-binder
AEGPEVDVNLPK	HLA-C*03:03	0.1489276647567749	0.23786528170242735	not-binder
AEIDMLDIR	HLA-C*03:03	0.0015991715834388742	0.0018975810969954526	not-binder
AELNEFLTR	HLA-C*03:03	0.01660649690165883	0.030239821458155305	not-binder
AFAAGADIK	HLA-C*03:03	0.01658131554722786	0.013521110099613685	not-binder
AFAEALLL	HLA-C*03:03	0.2054272100329399	0.1419836638150023	not-binder
AFEPATGR	HLA-C*03:03	0.007860299851745366	0.0031118998415679945	not-binder
AFGYYGPLR	HLA-C*03:03	0.0015789820923487242	0.0015463582968403607	not-binder
AFLIEEQK	HLA-C*03:03	0.006565612952266519	0.010996131465073791	not-binder
AFQTAYLSL	HLA-C*03:03	0.2156902439892292	0.14021480479973641	not-binder
AGALNSNDAFVLK	HLA-C*03:03	0.01229230621829629	0.01125731447641324	not-binder
AGDEFVEK	HLA-C*03:03	0.04773393631912768	0.07242357041039817	not-binder
AGELTEDEVER	HLA-C*03:03	0.21187554411590098	0.21560850502966017	not-binder
AGEVFIHK	HLA-C*03:03	0.015509297114635955	0.028409768328943263	not-binder
AGFAGDDAPR	HLA-C*03:03	0.15365070551633836	0.08789209993394516	not-binder
AGGPGLER	HLA-C*03:03	0.06551234791986645	0.10779820008638191	not-binder
AGLQFPVGR	HLA-C*03:03	0.048355764150619505	0.05307756950920541	not-binder
AGNLGGGVVTIER	HLA-C*03:03	0.10234947549179196	0.08879963010856397	not-binder
AGVLAHLEEER	HLA-C*03:03	0.06973860529251397	0.06561370963130542	not-binder
AGVPLFLLE	HLA-C*03:03	0.013654878601664677	0.013685524904862231	not-binder
AHLGTALK	HLA-C*03:03	0.002515783259877935	0.003525003973599141	not-binder
AIAQAESL	HLA-C*03:03	0.7326675534248352	0.07503537103160522	binder
AIFIKPKSI	HLA-C*03:03	0.14632709473371505	0.11173799658769058	not-binder
AIGLPEELIQK	HLA-C*03:03	0.17568140998482704	0.1683663477976432	not-binder
AIGSRLAVI	HLA-C*03:03	0.07123505778145045	0.06767701185979717	not-binder
AIIIFVPVPQLK	HLA-C*03:03	0.011544100911123678	0.012925501515243645	not-binder
AILMVLVAL	HLA-C*03:03	0.2691772058606148	0.21706026652445734	not-binder
AIMDLLLRL	HLA-C*03:03	0.9741864085197449	0.030160351610561752	binder
AININELFI	HLA-C*03:03	0.03707126877270639	0.03277149443574146	not-binder
AINQGGLTSVAVR	HLA-C*03:03	0.033667319687083364	0.03999528195972098	not-binder
AINVNDSVTK	HLA-C*03:03	0.11487400494515895	0.13656758884708312	not-binder
AINVQEEK	HLA-C*03:03	0.06820086976513266	0.0582034435272031	not-binder
AIPQLQGYLR	HLA-C*03:03	0.010602429929713253	0.014057188191842757	not-binder
AITHLNNNFMFGQK	HLA-C*03:03	0.0031951165109830983	0.0034957639230351186	not-binder
AIVKPGVPM	HLA-C*03:03	0.9672341585159302	0.026313630652958685	binder
AKPAEAPAAAAPK	HLA-C*03:03	0.13660377188352868	0.1987915574916732	not-binder
AKTREVLVSHL	HLA-C*03:03	0.0016749942740716505	0.0013196587892965067	not-binder
ALAAAGYDVEK	HLA-C*03:03	0.24951495919376612	0.2161131477763263	not-binder
ALAAGGVGSIVR	HLA-C*03:03	0.11577072069048881	0.05756973958862009	not-binder
ALAAGGYDVEK	HLA-C*03:03	0.18869190625846385	0.10297789446131013	not-binder
ALAGPAAAL	HLA-C*03:03	0.9941375613212585	0.004770541922742962	binder
ALAPEYAK	HLA-C*03:03	0.06345521933399141	0.10174371814735947	not-binder
ALDFIASK	HLA-C*03:03	0.0031908734032185747	0.003322642420164417	not-binder
ALDVFALWL	HLA-C*03:03	0.1911520004272461	0.12070404652095539	not-binder
ALEAANGELEVK	HLA-C*03:03	0.1330446470528841	0.07237752086051816	not-binder
ALEEAMEQK	HLA-C*03:03	0.014182240329682827	0.01982144135151989	not-binder
ALELDSNLYR	HLA-C*03:03	0.003943347969834576	0.004579789373134685	not-binder
ALGQNPTNAEVLK	HLA-C*03:03	0.034191508556250486	0.03468322472770203	not-binder
ALMDEVVK	HLA-C*03:03	0.047777088644215836	0.06465618337227241	not-binder
ALNEANLSNLK	HLA-C*03:03	0.09552351925522089	0.10668745083360127	not-binder
ALQLEEER	HLA-C*03:03	0.025926688947947696	0.04448070807029015	not-binder
ALQPLEEGEDEEK	HLA-C*03:03	0.3937769554555416	0.26285904578891284	ambiguous
ALVAYYQK	HLA-C*03:03	0.0011440126863817568	0.0013953647529989944	not-binder
ALVLLRPVI	HLA-C*03:03	0.006817017833236605	0.010811155943060948	not-binder
AMEAVAAQGK	HLA-C*03:03	0.0026902168538072146	0.002310287727024288	not-binder
ANAQAAALYK	HLA-C*03:03	0.02021858503576368	0.018810287504424393	not-binder
ANPFGGASHAK	HLA-C*03:03	0.007508716807933524	0.008414881597434769	not-binder
APEEHPVLL	HLA-C*03:03	0.9557080864906311	0.0374021441761889	binder
AQAEVEGLGK	HLA-C*03:03	0.17142319194972516	0.16240541482112095	not-binder
AQLGGPEAAK	HLA-C*03:03	0.047621230129152536	0.05895537676091181	not-binder
AQMVQEDLEK	HLA-C*03:03	0.049256917601451275	0.04068165782989839	not-binder
AQYDASELK	HLA-C*03:03	0.08265624456107616	0.08934239760919453	not-binder
AQYDELAR	HLA-C*03:03	0.027305645681917668	0.029432847783019283	not-binder
AQYDELARK	HLA-C*03:03	0.042774046584963796	0.03713818757946508	not-binder
AQYEDIANR	HLA-C*03:03	0.19512715159071375	0.16743367581390925	not-binder
ARFEELNADLFR	HLA-C*03:03	0.03851830650739885	0.028742453918711424	not-binder
ASFNHFDK	HLA-C*03:03	0.005518445974303177	0.004963010331988995	not-binder
ASGPPVSELITK	HLA-C*03:03	0.1332705833017826	0.09576369470156118	not-binder
ASIHEAWTDGK	HLA-C*03:03	0.036688248114660385	0.06052698933395405	not-binder
ASIPYFHAM	HLA-C*03:03	0.9867997646331788	0.007824538603509101	binder
ASITALEAK	HLA-C*03:03	0.15307693369686604	0.20221403001395194	not-binder
ASLEAAIADAEQR	HLA-C*03:03	0.02342379422625527	0.020846768769770443	not-binder
ASLENSLR	HLA-C*03:03	0.014480260526761412	0.013636689751192676	not-binder
ASLHVMMTL	HLA-C*03:03	0.9063375949859619	0.09117944040443288	binder
ASLPVQEYL	HLA-C*03:03	0.9618476867675781	0.021990941564655364	binder
ATAQPPAPL	HLA-C*03:03	0.9912607669830322	0.004545154747481673	binder
ATAVMPDGQFK	HLA-C*03:03	0.06763684825236851	0.11730868983187163	not-binder
ATDFVADR	HLA-C*03:03	0.00953729811226367	0.0091323134233604	not-binder
ATDFVVPGPGK	HLA-C*03:03	0.06738385683856904	0.05671329618209714	not-binder
ATFDAISK	HLA-C*03:03	0.023488477151840926	0.025935732693834063	not-binder
ATGPEGVLP	HLA-C*03:03	0.057494242861866954	0.04469835463054371	not-binder
ATIAGGGVIPHIHK	HLA-C*03:03	0.009060359132126905	0.009504457214534886	not-binder
ATLPDADK	HLA-C*03:03	0.1929934424260864	0.2408346739912045	not-binder
ATPEQPVLDL	HLA-C*03:03	0.7177315175533294	0.15733260136720945	binder
ATVSAPFGK	HLA-C*03:03	0.09241230520419777	0.09874954901347581	not-binder
AVADAVVTA	HLA-C*03:03	0.6000858128070832	0.14595608568601293	binder
AVAGNISDPGLQK	HLA-C*03:03	0.06666537113487721	0.0717956887338055	not-binder
AVAPVASAL	HLA-C*03:03	0.9988192081451416	0.001350037756640374	binder
AVDDGVNTFK	HLA-C*03:03	0.19402395337820053	0.1248232672693238	not-binder
AVDSLVPIGR	HLA-C*03:03	0.020609762304229663	0.022601615788007817	not-binder
AVDSQILPK	HLA-C*03:03	0.18756065126508475	0.2210031410224946	not-binder
AVELAANTK	HLA-C*03:03	0.06952563263475894	0.06955033364567105	not-binder
AVFGHPFSL	HLA-C*03:03	0.9929994583129883	0.003115741247471997	binder
AVFLLDDK	HLA-C*03:03	0.007940199063159525	0.008748233895600805	not-binder
AVFPSIVGR	HLA-C*03:03	0.18312261160463095	0.13412141827257212	not-binder
AVFPSIVGRPR	HLA-C*03:03	0.12723655998706818	0.11840856905625802	not-binder
AVGPASIL	HLA-C*03:03	0.9020015597343445	0.061209907194964615	binder
AVHPSGVAL	HLA-C*03:03	0.9978288769721985	0.0018924084706680565	binder
AVISLEGKPL	HLA-C*03:03	0.8185295224189758	0.10407712066783376	binder
AVLHVALR	HLA-C*03:03	0.01146371074137278	0.019787668536323647	not-binder
AVNPKFVAL	HLA-C*03:03	0.9949238896369934	0.003978383640212795	binder
AVVGGLDIHKK	HLA-C*03:03	0.22161863557994366	0.21620544207457582	not-binder
AVVGVVAGGGR	HLA-C*03:03	0.24197711274027825	0.19185242007653586	not-binder
AVVISGAGK	HLA-C*03:03	0.10219264036422829	0.12210260405841172	not-binder
AVVLPHQPL	HLA-C*03:03	0.9732379198074341	0.018241540337704365	binder
AVVPLVGKL	HLA-C*03:03	0.9046162724494934	0.10331456839178875	binder
AYDATHLVK	HLA-C*03:03	0.06044825995340943	0.0678059076079766	not-binder
AYGQALAK	HLA-C*03:03	0.00874078570632264	0.013442477810643557	not-binder
AYSEAHEISK	HLA-C*03:03	0.018852632120251657	0.017083681226615997	not-binder
CAYDRIVVA	HLA-C*03:03	0.419675150513649	0.27066639599771675	ambiguous
CIPFAKNIYGLI	HLA-C*03:03	0.0012020068737911061	0.0013748697931023138	not-binder
DAEAWFTSR	HLA-C*03:03	0.0011480947913696583	0.0011585481210481087	not-binder
DAFPVAGQK	HLA-C*03:03	0.18059584442526103	0.23706015849022657	not-binder
DAGTIAGLNVLR	HLA-C*03:03	0.05726117100566626	0.05677324370220582	not-binder
DAVTYTEHAK	HLA-C*03:03	0.04886769149452448	0.038578659436664456	not-binder
DDEVQVVR	HLA-C*03:03	0.011002047819783912	0.0168952107604817	not-binder
DELADEIANSSGK	HLA-C*03:03	0.20623950969893484	0.27436078552904636	not-binder
DFFNGKEL	HLA-C*03:03	0.5018415212631225	0.21450464208924439	ambiguous
DGFDSRGDVKVIM	HLA-C*03:03	0.025481238961219788	0.007958394148713067	not-binder
DGIVSHLK	HLA-C*03:03	0.039241005420387866	0.03119966473041017	not-binder
DGLAFNALIHR	HLA-C*03:03	0.01644817321557639	0.022525448510240804	not-binder
DGLILTSR	HLA-C*03:03	0.00031264182770582847	0.0002818725683216486	not-binder
DGNGYISAAELR	HLA-C*03:03	0.028078580275177956	0.012890947550573816	not-binder
DGYNYTLSK	HLA-C*03:03	0.0024060565046966076	0.00168158665279886	not-binder
DHGGALGPEEFK	HLA-C*03:03	0.22896136566996575	0.2344626602430149	not-binder
DIAALVVD	HLA-C*03:03	0.005250037818041164	0.008368232904838171	not-binder
DIIHDPGR	HLA-C*03:03	0.027741579472785816	0.02889119076580013	not-binder
DIISDTSGDFRK	HLA-C*03:03	0.03332086093723774	0.03735093489671665	not-binder
DINTDGAVNF	HLA-C*03:03	0.41285307705402374	0.1899659589508002	ambiguous
DINTDGAVNFQEF	HLA-C*03:03	0.29285193979740143	0.22953112867660516	not-binder
DINTDGAVNFQEFL	HLA-C*03:03	0.039372145058587195	0.054626141855502124	not-binder
DIPGLTDTTVPR	HLA-C*03:03	0.003918385603628849	0.003868861590775015	not-binder
DISLSDYK	HLA-C*03:03	0.01599546741344966	0.01802473230434188	not-binder
DISTLEPLK	HLA-C*03:03	0.023150053899735214	0.020429378778374013	not-binder
DLAVAGPEMQVK	HLA-C*03:03	0.12327395062893629	0.15827397631852014	not-binder
DLEAHIDSANK	HLA-C*03:03	0.004868457859265618	0.004560725482425032	not-binder
DLLFRDDTK	HLA-C*03:03	0.0013872647774405777	0.0019827594712329157	not-binder
DLPEHAVLK	HLA-C*03:03	0.02656036354601383	0.01953307138123532	not-binder
DLTDYLMK	HLA-C*03:03	0.001534037827514112	0.0015063350427538932	not-binder
DLVAIEAK	HLA-C*03:03	0.003693130734427541	0.0049902400811464185	not-binder
DLYDAGVK	HLA-C*03:03	0.04097494138404727	0.04598197894938606	not-binder
DNIQGITK	HLA-C*03:03	0.020227730742217887	0.027261541359555896	not-binder
DPFNPFELTNH	HLA-C*03:03	0.16678040502592922	0.30870198037388663	not-binder
DQLIYNLLK	HLA-C*03:03	0.000900051122152945	0.0005364836319486652	not-binder
DSLYAQGR	HLA-C*03:03	0.0008839983613142977	0.001089470485216146	not-binder
DSPSVWAAVPGK	HLA-C*03:03	0.005658500139179523	0.006799012868083208	not-binder
DSTLIMQLLR	HLA-C*03:03	0.002131331345299259	0.0023340352765389913	not-binder
DSYVGDEAQSK	HLA-C*03:03	0.09005615189671516	0.054524687979135684	not-binder
DSYVGDEAQSKR	HLA-C*03:03	0.042552131414413455	0.04938819976857681	not-binder
DTNADKQLSFEEF	HLA-C*03:03	0.3579018062911928	0.34597945983839423	ambiguous
DVDEAYMNK	HLA-C*03:03	0.018113741418346763	0.026104975607186914	not-binder
DVMPEVNK	HLA-C*03:03	0.10765736857938464	0.14408717423616915	not-binder
DVNAAIATIK	HLA-C*03:03	0.049371039029210806	0.043029215967977465	not-binder
DYDPVAAR	HLA-C*03:03	0.012890858756145462	0.014944724562030155	not-binder
EAAENSLVAYK	HLA-C*03:03	0.14536928553134204	0.10849820727016923	not-binder
EAALSTALSEK	HLA-C*03:03	0.1787074903026223	0.20870168582968784	not-binder
EAESSPFVER	HLA-C*03:03	0.0623836813343587	0.0638342089556677	not-binder
EAFQLFDR	HLA-C*03:03	0.005725469208846335	0.00939690522198342	not-binder
EAFSLFDK	HLA-C*03:03	0.007509161937014142	0.01022423991199838	not-binder
EAILAIHK	HLA-C*03:03	0.005694817533003516	0.0035023793102063857	not-binder
EALTEAELL	HLA-C*03:03	0.5006237238645553	0.22374568412486387	ambiguous
EDAANNYAR	HLA-C*03:03	0.008538714000309255	0.014025523871520323	not-binder
EDLQELNDR	HLA-C*03:03	0.043233558995780186	0.04635937650987429	not-binder
EDMAALEK	HLA-C*03:03	0.012522985440591583	0.015921972751570472	not-binder
EDQTEYLEER	HLA-C*03:03	0.04340184337052051	0.033395611720708825	not-binder
EEAQPIVTK	HLA-C*03:03	0.03309445216191307	0.04358771267633738	not-binder
EEILAQAK	HLA-C*03:03	0.0022819113451987504	0.0031038870571751323	not-binder
EFVISDRK	HLA-C*03:03	0.0015483136783586815	0.0020751983333347408	not-binder
EGDLIAAQAR	HLA-C*03:03	0.029807638821330328	0.034813774755767336	not-binder
EGLELPEDEEEK	HLA-C*03:03	0.4111017033457756	0.24819140227084963	ambiguous
EGMNIVEAMER	HLA-C*03:03	0.008700861575619001	0.010415684400630518	not-binder
EGNGTVMGAEIR	HLA-C*03:03	0.025807073852047325	0.03312778511017794	not-binder
EGVHGGLINK	HLA-C*03:03	0.0534720982395811	0.053232055534301555	not-binder
EGVHGGLINKK	HLA-C*03:03	0.031852291501127186	0.023964269455826945	not-binder
EHALLAYTLGVK	HLA-C*03:03	0.06078317390147277	0.07361636693535281	not-binder
EIDGGLETLR	HLA-C*03:03	0.05015782993286848	0.06413589936244465	not-binder
EIGGDVQK	HLA-C*03:03	0.03621515056875069	0.04620651487738439	not-binder
EIGNIISDAMKK	HLA-C*03:03	0.05928552458062768	0.04924697646386722	not-binder
EITALAPSTMK	HLA-C*03:03	0.14908213913440704	0.12928763373497218	not-binder
EKLEATINELV	HLA-C*03:03	0.018868649142677895	0.0218631146244755	not-binder
EKSPSIDL	HLA-C*03:03	0.07382237054407596	0.07719590020851312	not-binder
ELAEDGYSGVEVR	HLA-C*03:03	0.02733873639954254	0.04571277012066969	not-binder
ELALGQDR	HLA-C*03:03	0.0018621669716139878	0.0018650318158762395	not-binder
ELAQQIQK	HLA-C*03:03	0.025345600872606157	0.030166763403546123	not-binder
ELEDSTLR	HLA-C*03:03	0.006525114635496721	0.01156561195782544	not-binder
ELEEIVQPIISK	HLA-C*03:03	0.09619153012754396	0.11114011758901354	not-binder
ELETVDFK	HLA-C*03:03	0.006071425863774493	0.005260545828865102	not-binder
ELGPYSSK	HLA-C*03:03	0.0024309229134814813	0.0033160885072179036	not-binder
ELIPTEEALR	HLA-C*03:03	0.04713369584569591	0.05778797707191737	not-binder
ELISNASDALDK	HLA-C*03:03	0.3143764019012451	0.23543257214512428	not-binder
ELISNSSDALDK	HLA-C*03:03	0.36740473210811614	0.32412134301288625	ambiguous
ELNITAAK	HLA-C*03:03	0.007839922141738499	0.010997300826358023	not-binder
ELPPGVEELLNK	HLA-C*03:03	0.0868943793233484	0.0981622949496625	not-binder
ELSDFISYLQR	HLA-C*03:03	0.00557348454312887	0.008759944745154364	not-binder
ELSDIAHR	HLA-C*03:03	0.007274673820938915	0.005562569820892991	not-binder
ELSEQIQR	HLA-C*03:03	0.013820729826693422	0.016257277658510084	not-binder
ELVLDNSR	HLA-C*03:03	0.001822544669647641	0.002631961482275094	not-binder
EQAELEAAR	HLA-C*03:03	0.013931337483788475	0.01967067797313271	not-binder
EQFLDGDGWTSR	HLA-C*03:03	0.09751446526497602	0.06774308414898787	not-binder
EQVANSAFVER	HLA-C*03:03	0.017620919406181202	0.01933059796954852	not-binder
ESGLYFIRPLK	HLA-C*03:03	0.0037075040105264633	0.004393704651348178	not-binder
ESLEHTLEETK	HLA-C*03:03	0.10103180594742298	0.10169320295917006	not-binder
ESTLHLVLR	HLA-C*03:03	0.004562558657562476	0.004427779864767499	not-binder
ESWHGKPLPK	HLA-C*03:03	0.023819846205879004	0.024119598295554014	not-binder
ESYSIYVYK	HLA-C*03:03	0.01575556781681371	0.019927323338165624	not-binder
ESYSVYVYK	HLA-C*03:03	0.03464155777182896	0.05085157294105493	not-binder
ETAEAYLGK	HLA-C*03:03	0.00620721344021149	0.006400360140655582	not-binder
ETARVPAPV	HLA-C*03:03	0.09034920185804367	0.1243297412910102	not-binder
ETGVDLTK	HLA-C*03:03	0.040570654660041325	0.05472575461681949	not-binder
ETMQSLNDR	HLA-C*03:03	0.0020275414176467166	0.0022753296742480185	not-binder
EVAGHTEQLQMSR	HLA-C*03:03	0.008579596935305744	0.010284119089193655	not-binder
EVANSTANLVK	HLA-C*03:03	0.11705917865037918	0.036116270514643986	not-binder
EVFEMATR	HLA-C*03:03	0.002637374591790831	0.0039162022415762865	not-binder
EVGVAIQEK	HLA-C*03:03	0.05108085381798446	0.035190728294172025	not-binder
EVGVGFATR	HLA-C*03:03	0.004815491773479152	0.004496856834099637	not-binder
EVSTYIKK	HLA-C*03:03	0.002543080567193101	0.003802576260921765	not-binder
EVTDEIVK	HLA-C*03:03	0.10795906145358458	0.07748831585080582	not-binder
EVVQNFAK	HLA-C*03:03	0.005323484098335029	0.004717350167006753	not-binder
EWFLQAAK	HLA-C*03:03	0.0007582787822521198	0.0014817864771157299	not-binder
EYQDLLNVK	HLA-C*03:03	0.020092408516211434	0.02615183434826151	not-binder
EYQELMNVK	HLA-C*03:03	0.00560629618994426	0.006345057676503145	not-binder
EYVNLPINGNGKQ	HLA-C*03:03	0.41563465297222135	0.21487091844807096	ambiguous
FAAATGATPIAGR	HLA-C*03:03	0.1959942564368248	0.1419279228557482	not-binder
FAADLAEEL	HLA-C*03:03	0.9994359374046325	0.00031815967056604604	binder
FAAEAIAM	HLA-C*03:03	0.9884272456169129	0.010531929059632513	binder
FAAESFTFL	HLA-C*03:03	0.9983077883720398	0.0009757159862403574	binder
FAAETLVL	HLA-C*03:03	0.9814291596412659	0.009161211273668621	binder
FAAPTTGNQI	HLA-C*03:03	0.9541369557380677	0.05133403082454905	binder
FAAPTTGNQLKF	HLA-C*03:03	0.8326646566390992	0.16486691040361168	binder
FAAQRGLAV	HLA-C*03:03	0.9878333449363709	0.0188043758820724	binder
FAARPVLL	HLA-C*03:03	0.9950713992118836	0.00423285434915431	binder
FAATHSLEF	HLA-C*03:03	0.9984018683433533	0.0010578507384403973	binder
FADAASLLL	HLA-C*03:03	0.9868046283721924	0.017822648871584936	binder
FADALCIGI	HLA-C*03:03	0.2813056141603738	0.2385109312790086	not-binder
FADGVILLL	HLA-C*03:03	0.99414564371109	0.0058132588967480464	binder
FADHPRAPF	HLA-C*03:03	0.9986476063728332	0.0007492253618974826	binder
FADKHIQVL	HLA-C*03:03	0.9994839191436767	0.0005576777814992643	binder
FADLSEAANR	HLA-C*03:03	0.20880403146147727	0.1646595780334916	not-binder
FADPEVLRRL	HLA-C*03:03	0.986687707901001	0.015616924960867246	binder
FADPHGKRVF	HLA-C*03:03	0.997476851940155	0.004175873924225334	binder
FADPHGKVF	HLA-C*03:03	0.9992648124694824	0.001048744082620185	binder
FADPIAANL	HLA-C*03:03	0.9946996927261352	0.005695957713396893	binder
FADSFDRGTL	HLA-C*03:03	0.9741002678871155	0.029726635273539317	binder
FADSTVRVW	HLA-C*03:03	0.9891227841377258	0.012229172360313465	binder
FADVAPLQL	HLA-C*03:03	0.9952661752700805	0.0038617635391983295	binder
FADVNGWHL	HLA-C*03:03	0.9900553822517395	0.016962707896738212	binder
FAEALATHIL	HLA-C*03:03	0.8521223068237305	0.06729583428787707	binder
FAEARARAW	HLA-C*03:03	0.517086507822387	0.3699507811412175	ambiguous
FAEEQTLVL	HLA-C*03:03	0.9973443746566772	0.001096771248996825	binder
FAEEVGAAL	HLA-C*03:03	0.9973135471343995	0.0026141905654239726	binder
FAESGWRSAL	HLA-C*03:03	0.9871456384658813	0.008842395462416408	binder
FAESLRTSL	HLA-C*03:03	0.9982303738594055	0.0014498415276990107	binder
FAFDSEGNYML	HLA-C*03:03	0.9959515690803528	0.0026924161575603654	binder
FAFESDLHSLL	HLA-C*03:03	0.9886680483818054	0.006079504187710606	binder
FAFISHMGTSTM	HLA-C*03:03	0.5931957632303237	0.3136529108642662	ambiguous
FAFPPPVSPRLNL	HLA-C*03:03	0.6567108154296875	0.2744618611639752	binder
FAFQESPPRFL	HLA-C*03:03	0.9788424968719482	0.01591955969751339	binder
FAFSCLLTL	HLA-C*03:03	0.9906218647956848	0.0069811840634900965	binder
FAFSPDGKFL	HLA-C*03:03	0.994622778892517	0.006803145974894171	binder
FAFSRQAL	HLA-C*03:03	0.9983960866928101	0.000761384057813265	binder
FAGALLEL	HLA-C*03:03	0.9770917415618896	0.01093236413971639	binder
FAGDDAPR	HLA-C*03:03	0.36155385375022886	0.20337553396560146	not-binder
FAGDIANQL	HLA-C*03:03	0.998971164226532	0.0008739183656604883	binder
FAGFQRKAV	HLA-C*03:03	0.7291350483894348	0.16384705899392107	binder
FAGVERLAL	HLA-C*03:03	0.9961231231689454	0.004059324537612032	binder
FAHEVGHNF	HLA-C*03:03	0.9975913882255554	0.002796733037524024	binder
FAHLNSPQL	HLA-C*03:03	0.9989068150520325	0.0008519798250715217	binder
FAHQTISAL	HLA-C*03:03	0.9997640490531922	0.00011556883879652294	binder
FAHVAIAV	HLA-C*03:03	0.7877700805664063	0.17781427032060348	binder
FAHVGQLTGM	HLA-C*03:03	0.9765823721885681	0.024018741447764558	binder
FAHWGQEL	HLA-C*03:03	0.9969744324684143	0.0043341494196910664	binder
FAIDPELRGAEF	HLA-C*03:03	0.9439109086990356	0.07775257359341717	binder
FAIDPHLL	HLA-C*03:03	0.9986935973167419	0.0005340740287017482	binder
FAIDPHLLLSV	HLA-C*03:03	0.982560396194458	0.019955519987252174	binder
FAIDPHLLLSVM	HLA-C*03:03	0.952098834514618	0.03889202035674326	binder
FAIDSSHPW	HLA-C*03:03	0.9944597482681274	0.0051786759256396584	binder
FAIETVKNL	HLA-C*03:03	0.9997091054916382	0.00016265836332875853	binder
FAIGGLCNL	HLA-C*03:03	0.9982876181602478	0.001138176473551295	binder
FAIGILCSL	HLA-C*03:03	0.9983576536178589	0.0006833663690671939	binder
FAIGIVGDAGVR	HLA-C*03:03	0.2993130311369896	0.3459474680473719	not-binder
FAIGLTPML	HLA-C*03:03	0.9970992922782898	0.0017463152055601327	binder
FAIGSAREADPAL	HLA-C*03:03	0.5805679738521576	0.25523105067505847	ambiguous
FAIKSLRKL	HLA-C*03:03	0.9956878304481507	0.0034018829974780786	binder
FAILRQAEL	HLA-C*03:03	0.9989639043807983	0.0011884960721123684	binder
FAIPMIHAV	HLA-C*03:03	0.9875506639480591	0.016475639566856246	binder
FAIQKGLQA	HLA-C*03:03	0.8953541278839111	0.05773567203456595	binder
FAIRGVVL	HLA-C*03:03	0.9988714337348938	0.0009333594219046949	binder
FAISKNIQL	HLA-C*03:03	0.9995409965515136	0.0006350764863704711	binder
FAISTGSL	HLA-C*03:03	0.996316933631897	0.003612677774942996	binder
FALAVRKGGAL	HLA-C*03:03	0.928689157962799	0.09312170843825478	binder
FALDMKYAL	HLA-C*03:03	0.9985425114631653	0.0006583791360014271	binder
FALDSGLEI	HLA-C*03:03	0.9866274714469909	0.00605704944660058	binder
FALEAGALVL	HLA-C*03:03	0.9962716937065125	0.002160712086662865	binder
FALGGNKQAL	HLA-C*03:03	0.9986242413520813	0.0009245012652122389	binder
FALGKILSV	HLA-C*03:03	0.9909008264541626	0.012378415199661938	binder
FALGVYRTL	HLA-C*03:03	0.9984721422195435	0.0011209051679303666	binder
FALLAGTAV	HLA-C*03:03	0.9100703358650207	0.060714343214287335	binder
FALLFSEL	HLA-C*03:03	0.821582955121994	0.24492812944447498	binder
FALLTGPGSEL	HLA-C*03:03	0.9817859649658203	0.009729215843439436	binder
FALNLFKHL	HLA-C*03:03	0.990083110332489	0.007225611742252045	binder
FALPFGRTA	HLA-C*03:03	0.984578263759613	0.008347566498855276	binder
FALPGNSQL	HLA-C*03:03	0.9998308062553406	0.0002487871186351357	binder
FALPILNAL	HLA-C*03:03	0.9996008157730103	0.0002442170204975661	binder
FALPVGLIV	HLA-C*03:03	0.9043646574020385	0.10049923174278051	binder
FALPYIRDV	HLA-C*03:03	0.9134706139564515	0.07527596969501663	binder
FALPYVDHFL	HLA-C*03:03	0.9712976336479187	0.026608291036416595	binder
FALPYVIVL	HLA-C*03:03	0.9990501880645752	0.0005916912844724621	binder
FALSGPLFL	HLA-C*03:03	0.9958057761192322	0.0023564109557638164	binder
FAMIPAKEA	HLA-C*03:03	0.940015184879303	0.04125408277595053	binder
FAMKEFIAT	HLA-C*03:03	0.17707882598042488	0.189586121743604	not-binder
FAMNVGKARGFF	HLA-C*03:03	0.6213852792978287	0.3310989806364854	ambiguous
FAMNVGKARGF	HLA-C*03:03	0.9574262380599976	0.0177410957355974	binder
FAMPPPHGM	HLA-C*03:03	0.9993515014648438	0.0006608583484488959	binder
FAMPYFIQV	HLA-C*03:03	0.9342429637908936	0.11978580336419795	binder
FAMQLVKIL	HLA-C*03:03	0.9871534943580628	0.008211914001555713	binder
FAMTGERVDL	HLA-C*03:03	0.9959944605827331	0.001848181705542483	binder
FAMYPPSMI	HLA-C*03:03	0.947770094871521	0.04719930229182444	binder
FANAHTYHI	HLA-C*03:03	0.7355357825756073	0.2933344178476224	binder
FANEPFADF	HLA-C*03:03	0.9932533740997315	0.005334610922454307	binder
FANKQLEL	HLA-C*03:03	0.9980289816856385	0.001193297956898289	binder
FANKQMNQI	HLA-C*03:03	0.8334633946418762	0.15085610911882189	binder
FANLPNQVH	HLA-C*03:03	0.49367246627807615	0.3210152585637505	ambiguous
FANLPNQVY	HLA-C*03:03	0.9075150847434997	0.12429592836080194	binder
FANNVQLSL	HLA-C*03:03	0.9994016528129578	0.0003558512339177897	binder
FANTPKYSQVL	HLA-C*03:03	0.9638511896133423	0.04552238012651353	binder
FAPYNKPSL	HLA-C*03:03	0.9991991639137268	0.0006079756247671537	binder
FAQAPQLSV	HLA-C*03:03	0.9814009666442871	0.020115944186157836	binder
FAQDVGRMF	HLA-C*03:03	0.9990661382675171	0.0007272587622358399	binder
FAQMYQKTL	HLA-C*03:03	0.993172025680542	0.007652861707475315	binder
FAQPSGLSL	HLA-C*03:03	0.9996945261955261	0.00047780569478388297	binder
FAQQNSGHFL	HLA-C*03:03	0.9892465949058533	0.011302628402244238	binder
FAQSSIAL	HLA-C*03:03	0.9936818838119507	0.0029404276810252204	binder
FAQTLHPSL	HLA-C*03:03	0.9994964838027954	0.00040566896817763006	binder
FAQYLISEL	HLA-C*03:03	0.9961479902267456	0.0024605020382983053	binder
FARPASPSL	HLA-C*03:03	0.9986173510551453	0.002284617364117842	binder
FASIAGLEF	HLA-C*03:03	0.9878417372703552	0.008713939758974934	binder
FASKPPTTNPFL	HLA-C*03:03	0.5819459706544876	0.33817572083627767	ambiguous
FASLPDPVL	HLA-C*03:03	0.9980729937553405	0.0018092449711042805	binder
FASQSMPTI	HLA-C*03:03	0.9101575374603271	0.054320103012301515	binder
FASTILHLVV	HLA-C*03:03	0.45521572753787043	0.34396812401900084	ambiguous
FASTYLLLL	HLA-C*03:03	0.9865597128868103	0.00807863633501963	binder
FATDAILAT	HLA-C*03:03	0.6121150761842727	0.23287715129395375	ambiguous
FATFPSSAFL	HLA-C*03:03	0.983079445362091	0.01415845048352531	binder
FATGVWHQM	HLA-C*03:03	0.9953068971633912	0.0054377185566987	binder
FATLTRPLAL	HLA-C*03:03	0.9872814893722535	0.005235325569222328	binder
FATTSPLVL	HLA-C*03:03	0.9974401354789734	0.0022122807980087967	binder
FAVAGQEL	HLA-C*03:03	0.9972631096839905	0.0022519399276946677	binder
FAVDPQITSL	HLA-C*03:03	0.9997330665588379	0.00013943747381866306	binder
FAVEGPKL	HLA-C*03:03	0.9973541855812073	0.0016245543073145673	binder
FAVEPQGPAL	HLA-C*03:03	0.9991111159324646	0.0007804860778780384	binder
FAVEVGPKSTM	HLA-C*03:03	0.9899335622787475	0.0068279321752855344	binder
FAVGPGHGI	HLA-C*03:03	0.982852554321289	0.026166151713252317	binder
FAVNKWHNL	HLA-C*03:03	0.9945348501205444	0.005196987151473226	binder
FAVPENSSV	HLA-C*03:03	0.9923149704933166	0.011885504609842461	binder
FAVPIESDKTL	HLA-C*03:03	0.9847475767135621	0.009415515645931606	binder
FAVSDGLEL	HLA-C*03:03	0.999436366558075	0.00037745331944458334	binder
FAVVARGTTIL	HLA-C*03:03	0.9483299374580383	0.07043028855538329	binder
FAWEPFRGLEL	HLA-C*03:03	0.9926544666290283	0.006090556963410013	binder
FAWEPNGSKFAVL	HLA-C*03:03	0.8287193179130554	0.24846249611900498	binder
FAWGHDEL	HLA-C*03:03	0.9773981213569641	0.01824668474276112	binder
FAWPQPASL	HLA-C*03:03	0.9998408555984497	0.00012452226585101867	binder
FAYDGKDYI	HLA-C*03:03	0.9988651514053345	0.0010152889991682473	binder
FAYEDIKTL	HLA-C*03:03	0.9998646140098572	0.00015093914570443943	binder
FAYGLLMEL	HLA-C*03:03	0.9978515625	0.0017820872696325087	binder
FAYLRDLLI	HLA-C*03:03	0.8302724242210389	0.1311572222246524	binder
FAYMPNNSLTPSL	HLA-C*03:03	0.9096949577331543	0.05789101796696843	binder
FAYPGCDAGIRAM	HLA-C*03:03	0.7330734103918075	0.29325198685421383	binder
FAYPNRPDVLVL	HLA-C*03:03	0.9879821300506592	0.01205341625317642	binder
FAYSPGGAHGML	HLA-C*03:03	0.991878092288971	0.013892066767604504	binder
FAYTARISV	HLA-C*03:03	0.9886806011199951	0.010265878302220813	binder
FAYVEGESL	HLA-C*03:03	0.9995896816253662	0.0003457052974826349	binder
FDQLLAEEK	HLA-C*03:03	0.04833763483911753	0.06195025974979183	not-binder
FDVSGYPTIK	HLA-C*03:03	0.05587579756975174	0.037342264111551046	not-binder
FEDENFILK	HLA-C*03:03	0.06586401029489934	0.06709751289626598	not-binder
FFLIGPPL	HLA-C*03:03	0.45785887241363527	0.20438621445201585	ambiguous
FFMPGFAPL	HLA-C*03:03	0.9488127708435059	0.04708043666222477	binder
FFQVGSDL	HLA-C*03:03	0.6030495584011077	0.1520344733064902	binder
FGDVTAHLL	HLA-C*03:03	0.9697506785392761	0.02569028340829133	binder
FGFGGSNVHIIL	HLA-C*03:03	0.9268425464630127	0.07690462159284296	binder
FGFRGEAL	HLA-C*03:03	0.9809934854507446	0.015110075945586233	binder
FGGPEVLKL	HLA-C*03:03	0.9641554474830627	0.026698269935685894	binder
FGHIGIAV	HLA-C*03:03	0.5366113960742951	0.15123649094363217	ambiguous
FGHYQQAEL	HLA-C*03:03	0.986116886138916	0.010201643056713526	binder
FGIDPIWSL	HLA-C*03:03	0.9975924134254456	0.0019488222776778553	binder
FGINHGIEL	HLA-C*03:03	0.9986165761947632	0.001094719547014611	binder
FGINKVSKL	HLA-C*03:03	0.9867454171180725	0.009401773808148096	binder
FGISSVPTKGL	HLA-C*03:03	0.8351823329925537	0.08330628255152779	binder
FGKAAGPSL	HLA-C*03:03	0.9902093052864075	0.009538564111983557	binder
FGLPRWVTL	HLA-C*03:03	0.9726167321205139	0.02957165685761144	binder
FGMQARYSL	HLA-C*03:03	0.9832716345787048	0.0072794960579727645	binder
FGNGWIPTL	HLA-C*03:03	0.9851622343063354	0.00404653886300878	binder
FGNNKLTTF	HLA-C*03:03	0.9024451494216919	0.0937811818615965	binder
FGNPRGTFL	HLA-C*03:03	0.9868431091308594	0.016684173898159873	binder
FGNPRKPVL	HLA-C*03:03	0.9929159760475159	0.008448323601502248	binder
FGQGSGPIVLDDVR	HLA-C*03:03	0.06469028647989035	0.035478594915516214	not-binder
FGVDPYNVL	HLA-C*03:03	0.9957801461219787	0.0027576759365631766	binder
FGVIPSTPL	HLA-C*03:03	0.9858249425888062	0.009211516280696178	binder
FGVPVVVAL	HLA-C*03:03	0.9964428782463074	0.002555306785173859	binder
FGWSHLEAL	HLA-C*03:03	0.9905967116355896	0.002909168409755992	binder
FGYDKPHVL	HLA-C*03:03	0.9996717572212219	0.0001553642647296514	binder
FGYDYPSVL	HLA-C*03:03	0.997825825214386	0.0014696116901155097	binder
FGYPDPTYL	HLA-C*03:03	0.997381591796875	0.0015450153797902618	binder
FGYPQNSETGAL	HLA-C*03:03	0.7445281267166137	0.3438974790521605	binder
FGYSDALEL	HLA-C*03:03	0.9947499752044677	0.003405714602305982	binder
FHVEEEGK	HLA-C*03:03	0.05599455717019737	0.06446630531220655	not-binder
FIADPLCSL	HLA-C*03:03	0.9986533164978028	0.0005853150157909749	binder
FIDGGGSVL	HLA-C*03:03	0.997490918636322	0.0021258136802485084	binder
FIEEHATK	HLA-C*03:03	0.10921788532286883	0.061397113482900195	not-binder
FIEPNVRFW	HLA-C*03:03	0.7008236558176577	0.35864184991487824	binder
FIGDSGIPL	HLA-C*03:03	0.9840085506439209	0.008646763538605618	binder
FIGPALLF	HLA-C*03:03	0.8035690546035766	0.07851210336875193	binder
FIGYPITL	HLA-C*03:03	0.965354037284851	0.02019441259465842	binder
FIIDGKGVL	HLA-C*03:03	0.9998072147369385	9.666828664690482e-05	binder
FIIDTRDAGYGGL	HLA-C*03:03	0.6363153483951465	0.3534101361741024	ambiguous
FIIKPGSGA	HLA-C*03:03	0.524059959501028	0.369468946470366	ambiguous
FIIKPGSGAQTL	HLA-C*03:03	0.978210985660553	0.02986579668078972	binder
FIIPNVVK	HLA-C*03:03	0.501195952296257	0.2550476259032807	ambiguous
FIIQGLRSV	HLA-C*03:03	0.9830775618553161	0.016545185491833942	binder
FILDPNQENVL	HLA-C*03:03	0.9983214020729065	0.0006208367329641635	binder
FILEHIMVI	HLA-C*03:03	0.9252196073532104	0.07473644658293449	binder
FILEHIMVV	HLA-C*03:03	0.9597347974777222	0.029045646613522026	binder
FILPDSLPL	HLA-C*03:03	0.9957253217697144	0.0034110822333705748	binder
FINGDISSL	HLA-C*03:03	0.9979892253875733	0.0015117048532394184	binder
FIPEHTNLSL	HLA-C*03:03	0.9955976486206055	0.002667514420720772	binder
FIQAVRQTL	HLA-C*03:03	0.9948253393173218	0.004289856496521201	binder
FIRVSGSEL	HLA-C*03:03	0.9959442138671875	0.004530952156359192	binder
FISDHSITR	HLA-C*03:03	0.11196376532316207	0.13664825204546321	not-binder
FISHLFMQL	HLA-C*03:03	0.9690290331840515	0.023099199745753935	binder
FISPTGHSL	HLA-C*03:03	0.999666428565979	0.00032286833464464096	binder
FITDHVNSL	HLA-C*03:03	0.9991336941719056	0.0008817127424572756	binder
FITDPVVL	HLA-C*03:03	0.992333710193634	0.004563642187508549	binder
FITESYQTL	HLA-C*03:03	0.9944137573242188	0.0056331541709535	binder
FIVDARPAM	HLA-C*03:03	0.9988593220710754	0.0008135350137481457	binder
FIVPTGKTGL	HLA-C*03:03	0.9863123178482056	0.0169944719598277	binder
FIVSPLNSSSAL	HLA-C*03:03	0.6668224394321441	0.2269719585111276	binder
FIYPSNMQTM	HLA-C*03:03	0.9932063341140747	0.006179449915193385	binder
FKDPNAPK	HLA-C*03:03	0.02786763831973076	0.03586567331494287	not-binder
FLAHIYTEL	HLA-C*03:03	0.9954452395439148	0.003210365476974073	binder
FLANVSTVL	HLA-C*03:03	0.9907225489616394	0.008251183914156917	binder
FLAPSLVL	HLA-C*03:03	0.9732869267463684	0.014919393269789099	binder
FLASVSTVLTSK	HLA-C*03:03	0.21842619329690932	0.29542411126516444	not-binder
FLDEKTHEL	HLA-C*03:03	0.9993742108345032	0.0009790145450545966	binder
FLDGIYVSEK	HLA-C*03:03	0.08151921071112156	0.11534915423911966	not-binder
FLEGRHAEL	HLA-C*03:03	0.9786195278167724	0.03012864248926133	binder
FLENHVRHL	HLA-C*03:03	0.9308411478996277	0.08031759268969081	binder
FLESGGFRSL	HLA-C*03:03	0.9545207738876342	0.05979275795038785	binder
FLFDHLLTL	HLA-C*03:03	0.9981398582458496	0.0012548544780814233	binder
FLFDKPVSPL	HLA-C*03:03	0.995894980430603	0.0025957065234533277	binder
FLFKVRESGSL	HLA-C*03:03	0.42360571920871737	0.23396702060527097	ambiguous
FLFPPAESL	HLA-C*03:03	0.9979783535003662	0.0015920250906931227	binder
FLFSKFIEL	HLA-C*03:03	0.9958685398101806	0.0034837980075512463	binder
FLHPHLLVL	HLA-C*03:03	0.9924530148506164	0.007681397590216712	binder
FLIAKVKYL	HLA-C*03:03	0.9372679591178894	0.034735364002681825	binder
FLIENPKTSL	HLA-C*03:03	0.9981152176856994	0.0015876222986761302	binder
FLIIPLHSL	HLA-C*03:03	0.9883341789245605	0.010837018864122616	binder
FLINFIHTL	HLA-C*03:03	0.9979098320007325	0.0021660165483682408	binder
FLIPFVITV	HLA-C*03:03	0.8934578776359559	0.10384244046321937	binder
FLIPKFFEL	HLA-C*03:03	0.9951877593994141	0.007370381873060731	binder
FLIPNASQAESK	HLA-C*03:03	0.2396590619115159	0.19793074061106655	not-binder
FLIRESETL	HLA-C*03:03	0.9901680827140809	0.006270453462354318	binder
FLLEKPFSV	HLA-C*03:03	0.9605416893959046	0.03303801558912065	binder
FLLPLIIVL	HLA-C*03:03	0.9679130673408508	0.025248550098111246	binder
FLLPVINEM	HLA-C*03:03	0.9957165598869324	0.0025942088542940615	binder
FLLQHVQEL	HLA-C*03:03	0.9980989217758178	0.0020096400410654276	binder
FLNAENAQK	HLA-C*03:03	0.057763392478227614	0.04930077762483077	not-binder
FLNQPHMVL	HLA-C*03:03	0.9962064743041992	0.0017341163078119987	binder
FLPDHPIVL	HLA-C*03:03	0.9966157078742981	0.0034095673889892567	binder
FLPEFPSCSL	HLA-C*03:03	0.9392580986022949	0.06494330284501676	binder
FLPTSLPPEL	HLA-C*03:03	0.9726518511772155	0.013055045388111804	binder
FLQDTRLAL	HLA-C*03:03	0.995355224609375	0.0031159450012988935	binder
FLQEHNTTL	HLA-C*03:03	0.996965765953064	0.003277246964476678	binder
FLQQPRPL	HLA-C*03:03	0.9673001885414123	0.01444042919025749	binder
FLQQPRPLM	HLA-C*03:03	0.9386115193367004	0.06199960664880314	binder
FLQTPLTEL	HLA-C*03:03	0.9873051643371582	0.013745173826508009	binder
FLSEHPNVTL	HLA-C*03:03	0.9935136079788208	0.004407308195592616	binder
FLSHIPITL	HLA-C*03:03	0.9891192078590393	0.00856901834922398	binder
FLSSSNLSL	HLA-C*03:03	0.9786884427070618	0.01647979848649856	binder
FLTDKKNR	HLA-C*03:03	0.005310491278942208	0.005633224770776384	not-binder
FLVEHNLVL	HLA-C*03:03	0.996696937084198	0.0034472798735265806	binder
FLVEHVLTL	HLA-C*03:03	0.9987786293029786	0.0008347234014303694	binder
FLVHNVKEL	HLA-C*03:03	0.9955051302909851	0.003341230370454388	binder
FLVNHDFSPL	HLA-C*03:03	0.9238238453865051	0.034865375908099704	binder
FLWDVPSNWTL	HLA-C*03:03	0.9460052251815796	0.058056468954925944	binder
FLYAGHIFL	HLA-C*03:03	0.9892574906349182	0.01246253132542806	binder
FLYPFFGVL	HLA-C*03:03	0.9836963891983033	0.01560761480251698	binder
FLYPFPLAL	HLA-C*03:03	0.9990439295768738	0.0002996150098064258	binder
FLYSGHLAL	HLA-C*03:03	0.9986516118049622	0.0018350223501167745	binder
FMSDLMKAL	HLA-C*03:03	0.9743924856185913	0.03137607416377474	binder
FNFVGKIL	HLA-C*03:03	0.9464300155639649	0.01750679493257697	binder
FNVWDTAGQEK	HLA-C*03:03	0.05257091857492924	0.049928100006993215	not-binder
FQEADSPTL	HLA-C*03:03	0.843161278963089	0.19846401402152355	binder
FQFGVPQAL	HLA-C*03:03	0.9781669616699219	0.024679425836948547	binder
FQFSSEKQQAL	HLA-C*03:03	0.8754175543785095	0.11962218854618469	binder
FQHVGKAF	HLA-C*03:03	0.9583255052566528	0.03594157787169252	binder
FQIAQYKCL	HLA-C*03:03	0.7919245481491088	0.17970034473096563	binder
FQIQTSTSL	HLA-C*03:03	0.9743955373764038	0.04544399041530202	binder
FQLEHIMDL	HLA-C*03:03	0.9592198967933655	0.057683485147624676	binder
FQNEVARQL	HLA-C*03:03	0.9959628701210022	0.006374948314961621	binder
FQSSAVMAL	HLA-C*03:03	0.9707910418510437	0.028589996266639016	binder
FQTHTTPVL	HLA-C*03:03	0.9729098439216614	0.02282070970117306	binder
FQTIARNAL	HLA-C*03:03	0.9558511257171631	0.051943405243865405	binder
FQVNHTVAL	HLA-C*03:03	0.9923341631889343	0.008745219423857224	binder
FQYDHEAFL	HLA-C*03:03	0.929990816116333	0.11859557038102404	binder
FSAIGLEL	HLA-C*03:03	0.978740644454956	0.0085414058046455	binder
FSAPSGTGL	HLA-C*03:03	0.9979500770568848	0.0027226190985826858	binder
FSDDPNVTKTL	HLA-C*03:03	0.9966866612434387	0.001462051955837234	binder
FSDIQTGRVL	HLA-C*03:03	0.9511218547821045	0.06925790004693519	binder
FSDPVYKEI	HLA-C*03:03	0.8354265451431274	0.1276425428340057	binder
FSEPFHLIV	HLA-C*03:03	0.6402736306190491	0.2520489331643223	binder
FSESHLVII	HLA-C*03:03	0.3706339120864868	0.10591953742274357	not-binder
FSFEASGPGNFF	HLA-C*03:03	0.8778355479240417	0.12447714844621326	binder
FSFPEPEAL	HLA-C*03:03	0.9996881127357483	0.00013013780959910927	binder
FSFVMPSL	HLA-C*03:03	0.9549214839935303	0.028115940966010545	binder
FSGPAITL	HLA-C*03:03	0.9971915364265442	0.0027339719463749935	binder
FSHPREPAL	HLA-C*03:03	0.9990575671195984	0.000797386937360214	binder
FSHVAMIL	HLA-C*03:03	0.9761268019676208	0.013199439059928252	binder
FSIDPARTL	HLA-C*03:03	0.9998565077781677	0.00011370146541975997	binder
FSIDRALNV	HLA-C*03:03	0.8685160517692566	0.1548160979310702	binder
FSIDVGYERFL	HLA-C*03:03	0.9178194046020508	0.07962038072938167	binder
FSIEPWLKV	HLA-C*03:03	0.5511982619762421	0.2895469859804613	ambiguous
FSIGADTAL	HLA-C*03:03	0.9943269729614258	0.005023447598770209	binder
FSIIPREL	HLA-C*03:03	0.99675954580307	0.0012019158106072291	binder
FSINAQRNAL	HLA-C*03:03	0.9920990347862244	0.006844156504862012	binder
FSIPFAPHI	HLA-C*03:03	0.8392345070838928	0.1541870475242638	binder
FSIPVVSDV	HLA-C*03:03	0.8497691750526428	0.10397180334530151	binder
FSIPVVWTL	HLA-C*03:03	0.9977871537208557	0.0016897757210726433	binder
FSLETHTAL	HLA-C*03:03	0.9984923481941224	0.001162346529469536	binder
FSLPPGHAV	HLA-C*03:03	0.995734441280365	0.0026824055206053693	binder
FSMDIIDSL	HLA-C*03:03	0.9984157681465149	0.0004802622509885541	binder
FSMLESPAL	HLA-C*03:03	0.9918006896972656	0.006239319058245841	binder
FSNLGTTHL	HLA-C*03:03	0.9950189828872681	0.004473073404010944	binder
FSPFHASVL	HLA-C*03:03	0.9907390832901001	0.010321509269030365	binder
FSPVGSVL	HLA-C*03:03	0.9758870005607605	0.02206809915276983	binder
FSQPRHISV	HLA-C*03:03	0.9574301600456238	0.0317628753695859	binder
FSRVSLRL	HLA-C*03:03	0.6870614647865295	0.10242680785475554	binder
FSSEVTAAL	HLA-C*03:03	0.9982219576835633	0.0006495567461622446	binder
FSSNPISL	HLA-C*03:03	0.9903939962387085	0.012007815120146714	binder
FSSPHLQML	HLA-C*03:03	0.9969084024429321	0.002639161816071352	binder
FSSSSHLII	HLA-C*03:03	0.6630141139030457	0.276455918006455	binder
FSTDSPRLL	HLA-C*03:03	0.9986059546470643	0.0013487299489099418	binder
FSTPLNPLL	HLA-C*03:03	0.9875115990638733	0.011348552752247108	binder
FSTSVVRPF	HLA-C*03:03	0.9597294688224792	0.03582393552991219	binder
FSVENKWSL	HLA-C*03:03	0.997836685180664	0.0013687269421974121	binder
FSVKAGEAL	HLA-C*03:03	0.9967844724655152	0.003954815125779667	binder
FSVPDVPKSM	HLA-C*03:03	0.9752252221107482	0.021736980893661377	binder
FSVPHTKSL	HLA-C*03:03	0.9985347747802734	0.002492431161539175	binder
FSVPPTEETL	HLA-C*03:03	0.9821972966194152	0.018051369800567457	binder
FSVTGTSL	HLA-C*03:03	0.9890478610992431	0.013401100095859254	binder
FSYAFPKAV	HLA-C*03:03	0.9320391297340394	0.06603672497251482	binder
FSYAGFEM	HLA-C*03:03	0.9765380024909973	0.019578187178960923	binder
FSYEHFYVI	HLA-C*03:03	0.8754137039184571	0.14096486485100831	binder
FSYGSGLAA	HLA-C*03:03	0.983386218547821	0.013452277607634103	binder
FSYITAVTL	HLA-C*03:03	0.9962142944335938	0.0012738249403323133	binder
FSYTGRVAV	HLA-C*03:03	0.9895065426826477	0.010014119313342996	binder
FTADVRSVL	HLA-C*03:03	0.9996018528938293	0.00024272014422945537	binder
FTDEEVDELYR	HLA-C*03:03	0.5954348027706147	0.2994847872182074	ambiguous
FTDSGIHII	HLA-C*03:03	0.9331030130386353	0.08981813729693867	binder
FTDTERLIG	HLA-C*03:03	0.05585828956682235	0.07451888435476564	not-binder
FTEEEEQLSRK	HLA-C*03:03	0.20000295676290988	0.2240522818436778	not-binder
FTEGNFAIL	HLA-C*03:03	0.9545220136642456	0.04927510101380431	binder
FTEKSGRLL	HLA-C*03:03	0.9786871194839477	0.03222775787331367	binder
FTFPDPPPL	HLA-C*03:03	0.999071741104126	0.0006949448883614245	binder
FTGSTEIGR	HLA-C*03:03	0.018339181115152314	0.02107164592356799	not-binder
FTHASPTL	HLA-C*03:03	0.9891899824142456	0.005240182083266999	binder
FTHLGLDL	HLA-C*03:03	0.9545493841171264	0.031291970021723695	binder
FTIFRTISV	HLA-C*03:03	0.8449467539787292	0.1600476267311025	binder
FTIPHTQEA	HLA-C*03:03	0.9640378594398499	0.037338726882283596	binder
FTITAGSK	HLA-C*03:03	0.15696375221014022	0.07301966569358131	not-binder
FTIVSPLDI	HLA-C*03:03	0.3701283872127533	0.2832298696754764	ambiguous
FTLDVMKEL	HLA-C*03:03	0.9986560344696045	0.0008331684325346343	binder
FTMDPKLSA	HLA-C*03:03	0.9039302825927734	0.07160927282684018	binder
FTMGGPAI	HLA-C*03:03	0.6303861200809479	0.21250533614935807	binder
FTMGGPAIS	HLA-C*03:03	0.04981933836825192	0.053632570048157246	not-binder
FTNDKIINL	HLA-C*03:03	0.9977335214614869	0.003116754437036747	binder
FTNGQTVNL	HLA-C*03:03	0.9955794453620911	0.0028764655677261043	binder
FTNPWTKEL	HLA-C*03:03	0.9990861296653748	0.0012031643931617315	binder
FTNRTVLEL	HLA-C*03:03	0.9971290349960327	0.002052845205427528	binder
FTSAAFHEL	HLA-C*03:03	0.9989214062690734	0.000349933441766845	binder
FTSLPGSTM	HLA-C*03:03	0.9956430315971374	0.0029164894091968005	binder
FTSPFCLQV	HLA-C*03:03	0.6688440918922425	0.23049394241644436	binder
FTSSLPKYPL	HLA-C*03:03	0.6947678565979004	0.23877230378473283	binder
FTTGDAMSK	HLA-C*03:03	0.05411383956670761	0.06410388356314456	not-binder
FTVNPKGEL	HLA-C*03:03	0.9975061178207397	0.003004561287915909	binder
FTVPRVVAV	HLA-C*03:03	0.9692261815071106	0.027015989707047706	binder
FTVTVPKDL	HLA-C*03:03	0.9881930232048035	0.007638299406993131	binder
FTVTVPKEL	HLA-C*03:03	0.9966887712478638	0.004194397317521268	binder
FTYGLHMIL	HLA-C*03:03	0.9680578351020813	0.035033894869718675	binder
FVADGIFK	HLA-C*03:03	0.46810354590415953	0.13870462818963072	ambiguous
FVAPPTAAV	HLA-C*03:03	0.9923808455467225	0.00650148754507233	binder
FVAPWNSLSL	HLA-C*03:03	0.9904313921928406	0.007728346940889925	binder
FVFETPFTL	HLA-C*03:03	0.9952657341957092	0.004805493046626462	binder
FVFIGTGATGATL	HLA-C*03:03	0.5554984912276268	0.26936997564205906	ambiguous
FVFSLVDAMNGK	HLA-C*03:03	0.159348455700092	0.2996640904307265	not-binder
FVIATSTK	HLA-C*03:03	0.0768622763454914	0.06349509581955312	not-binder
FVIQPFSPL	HLA-C*03:03	0.9957343339920044	0.004650411063379136	binder
FVMEGEPPKL	HLA-C*03:03	0.9931063413619995	0.006996062824379603	binder
FVMQEEFSR	HLA-C*03:03	0.04499827718245797	0.07956465150038915	not-binder
FVNPHVSSF	HLA-C*03:03	0.9978589177131653	0.001340183623554415	binder
FVNVVPTFGK	HLA-C*03:03	0.30474021583795546	0.18578752005560284	not-binder
FVPGTTAVL	HLA-C*03:03	0.9778973817825317	0.022907822334590294	binder
FVPPQGSPTM	HLA-C*03:03	0.9898202061653137	0.010296806790613365	binder
FVQFASQEI	HLA-C*03:03	0.4375101149082184	0.2946850581982886	ambiguous
FVSISDLLVPK	HLA-C*03:03	0.038268794561736284	0.05537801129194613	not-binder
FVTEEIIPL	HLA-C*03:03	0.9850881934165955	0.009127652899952477	binder
FVVPNQKEL	HLA-C*03:03	0.999350106716156	0.0005164107768234638	binder
FVVPNQKRL	HLA-C*03:03	0.987011170387268	0.016885174572654975	binder
FYALSASFEPFSNK	HLA-C*03:03	0.016096653905697166	0.015462719672106913	not-binder
FYILTSKEL	HLA-C*03:03	0.833876097202301	0.11409605545972476	binder
FYLPLDAIKQL	HLA-C*03:03	0.37684503197669983	0.2801124875383207	ambiguous
FYVPFAKAL	HLA-C*03:03	0.8918922066688537	0.10357466832314254	binder
GAAVPIYVI	HLA-C*03:03	0.3256820037961006	0.24411777675757074	not-binder
GADDRIREFSL	HLA-C*03:03	0.7087756648659707	0.3196772769870915	binder
GAGPSLLL	HLA-C*03:03	0.9612456321716308	0.02615661907088869	binder
GAGPVLEAF	HLA-C*03:03	0.71414155960083	0.2475794551389268	binder
GAIGGTPPAF	HLA-C*03:03	0.989962899684906	0.003259148214843102	binder
GAIPAFISL	HLA-C*03:03	0.9968837022781372	0.0020662737688925325	binder
GALALEEK	HLA-C*03:03	0.013452851318288595	0.01417761477749079	not-binder
GALFISPAL	HLA-C*03:03	0.8044535279273987	0.062409296236666044	binder
GALPYFSEM	HLA-C*03:03	0.9646171808242798	0.042782584198177244	binder
GANPVEIR	HLA-C*03:03	0.035120997577905655	0.04085609941628466	not-binder
GASPIGPTL	HLA-C*03:03	0.9914907336235046	0.006700618057988584	binder
GATPVFIPL	HLA-C*03:03	0.9454197883605957	0.022392326163785094	binder
GATPVSLAL	HLA-C*03:03	0.9890126705169677	0.008742082823696406	binder
GATYAFSGTHYWR	HLA-C*03:03	0.00024812393606606727	0.0003073177305999226	not-binder
GAVEKGVPL	HLA-C*03:03	0.982381808757782	0.013110576781440916	binder
GAVSPFGML	HLA-C*03:03	0.8645535230636596	0.08744108824235183	binder
GAYVPSLAL	HLA-C*03:03	0.9859214425086975	0.017547090686376023	binder
GDLGIEIPAEK	HLA-C*03:03	0.07320799604058266	0.03719339877541383	not-binder
GDPNKPSGFR	HLA-C*03:03	0.001336835976175621	0.0016849255152951974	not-binder
GDVFYLHSR	HLA-C*03:03	0.0006559917974442442	0.0010454996758074936	not-binder
GDYPLEAVR	HLA-C*03:03	0.0067526506667491045	0.00961463716827446	not-binder
GEGQLGPAER	HLA-C*03:03	0.0383540648399503	0.0628745664224104	not-binder
GESGQSWPR	HLA-C*03:03	0.0037878097661575793	0.004716847295758123	not-binder
GEYGFQNALIVR	HLA-C*03:03	0.005719157311614253	0.010624180770430001	not-binder
GFAGDDAPR	HLA-C*03:03	0.013233370729722083	0.010883051190729938	not-binder
GFFDPNTHENLTYR	HLA-C*03:03	0.004861093240469927	0.008074389068927457	not-binder
GFGFVLFK	HLA-C*03:03	0.0011309518165035116	0.001362164588634534	not-binder
GFPTIYFSPANK	HLA-C*03:03	0.004691782934969524	0.005874815440608983	not-binder
GFSLEELR	HLA-C*03:03	0.0033135231366031802	0.0041632514881397645	not-binder
GFVVINQK	HLA-C*03:03	0.017712143441349325	0.02951968654512712	not-binder
GGEIQPVSVK	HLA-C*03:03	0.03389574624598026	0.017480011709273133	not-binder
GGFEITPPVVL	HLA-C*03:03	0.4121181309223175	0.16759366833130188	not-binder
GGGQIIPTAR	HLA-C*03:03	0.0365454392222432	0.04099465272208345	not-binder
GGLPERSVSL	HLA-C*03:03	0.8937638521194458	0.06972447460601393	binder
GGPTPQEAIQR	HLA-C*03:03	0.02910607487137895	0.02859623436636727	not-binder
GGTLTQYEGK	HLA-C*03:03	0.009212093870155513	0.012828951114193268	not-binder
GGVASGFK	HLA-C*03:03	0.03153996401888435	0.042124612873724286	not-binder
GHLENNPALEK	HLA-C*03:03	0.08071536803618073	0.09650789727882203	not-binder
GIGTVPVGR	HLA-C*03:03	0.03072140784934163	0.0423552308344685	not-binder
GIHETTFNSIM	HLA-C*03:03	0.5612118601799011	0.15208062518955437	ambiguous
GIIHVISRP	HLA-C*03:03	0.005841734271962195	0.006131037967301093	not-binder
GIIRPGTAF	HLA-C*03:03	0.9195334076881408	0.04927132032676577	binder
GILAADESTGSIAK	HLA-C*03:03	0.1455548994243145	0.15529261033140376	not-binder
GILAIFRAL	HLA-C*03:03	0.6773483872413635	0.238792678097759	binder
GIPHLVTHDAR	HLA-C*03:03	0.006934939962229691	0.011791664066033079	not-binder
GIRPAINVGLSVSR	HLA-C*03:03	0.010634177856627503	0.010358467629870713	not-binder
GISQEQMQEFR	HLA-C*03:03	0.02682158302050084	0.041191760281902356	not-binder
GITFIAAK	HLA-C*03:03	0.0014085852049902313	0.0016397516938736157	not-binder
GIVSVTSTDISSL	HLA-C*03:03	0.11782808175776154	0.12909658932925344	not-binder
GKFEDMAK	HLA-C*03:03	0.01191244868632566	0.014421391925049185	not-binder
GLDVEDVK	HLA-C*03:03	0.018137420807033778	0.0167420004467175	not-binder
GLFDEYGSK	HLA-C*03:03	0.004635384830180556	0.0041646370868242116	not-binder
GLFIIDGK	HLA-C*03:03	0.00153123455675086	0.0016884545879809181	not-binder
GLFIIDPNGVIK	HLA-C*03:03	0.12272457778453827	0.07694093242557735	not-binder
GLGTDDNTLIR	HLA-C*03:03	0.027780393557623028	0.04255309799079768	not-binder
GLHQSIEEFR	HLA-C*03:03	0.005451981348358004	0.009386690208355497	not-binder
GLSQSALPYRR	HLA-C*03:03	0.0003391632418754398	0.00026717550714742565	not-binder
GLTSVINQK	HLA-C*03:03	0.011000991618493572	0.013183775223930891	not-binder
GLVGPELHDR	HLA-C*03:03	0.01512139858386945	0.0242896527897713	not-binder
GNDIIAAAK	HLA-C*03:03	0.012920614537870278	0.021783612824276377	not-binder
GNDVAFHFNPR	HLA-C*03:03	0.009958721883594989	0.007224807483982498	not-binder
GNNFLYTNGK	HLA-C*03:03	0.0008823710842989386	0.0009528865766743092	not-binder
GPPGTGKTLI	HLA-C*03:03	0.08754901513457299	0.06022835745946732	not-binder
GPPPPGKPQ	HLA-C*03:03	0.5859243869781494	0.20839287921848312	ambiguous
GPPPPPGKPQ	HLA-C*03:03	0.9432365655899048	0.05092610584983812	binder
GPPPPPPGKPQ	HLA-C*03:03	0.9891326189041137	0.015778997607583233	binder
GPPQQGGHPRPP	HLA-C*03:03	0.6982555598020553	0.30881465498035054	binder
GPSSVEDIK	HLA-C*03:03	0.022622028551995754	0.007188312718867453	not-binder
GQINNSIK	HLA-C*03:03	0.007300537642328209	0.006192449302747389	not-binder
GQLNADLRK	HLA-C*03:03	0.010864423704333603	0.008719864539154331	not-binder
GQVYILGR	HLA-C*03:03	0.002668453501394197	0.0034339237503546063	not-binder
GRDWNVDLIPK	HLA-C*03:03	0.0006471451000834349	0.0006453952406762325	not-binder
GRNDLMEYAK	HLA-C*03:03	0.0013079851421025524	0.0012879199146096458	not-binder
GRVEVLYR	HLA-C*03:03	0.00023936862716738004	0.0001901561887886125	not-binder
GSAITGPVAK	HLA-C*03:03	0.09932331927120686	0.048569102734125305	not-binder
GSGTAEVELK	HLA-C*03:03	0.15392540972679852	0.18514215538254186	not-binder
GSGTAEVELKK	HLA-C*03:03	0.10641999654471875	0.10752445351507908	not-binder
GSSNSYAIK	HLA-C*03:03	0.001211833739944268	0.001312545575330118	not-binder
GTAVVNGEFK	HLA-C*03:03	0.14638048809720203	0.21274447349787268	not-binder
GTEVQLTELR	HLA-C*03:03	0.01906688801245764	0.01545187240503445	not-binder
GTIPWFMEI	HLA-C*03:03	0.31881384514272215	0.2284603710518608	not-binder
GTLDPVEK	HLA-C*03:03	0.08877539709210396	0.10485972011173564	not-binder
GTNESLER	HLA-C*03:03	0.0019162096439686138	0.001798863900488367	not-binder
GTQGAEEVLR	HLA-C*03:03	0.04421762987740294	0.04150050002441288	not-binder
GTVVTGTLER	HLA-C*03:03	0.06893619592301548	0.09865728099071766	not-binder
GVFVLNKK	HLA-C*03:03	0.0018471354065695777	0.0018397530716478638	not-binder
GVGASGSFR	HLA-C*03:03	0.00894846636801958	0.0044445246177655055	not-binder
GVIKVFNDM	HLA-C*03:03	0.8161844730377197	0.0775072794164732	binder
GVLFASGQNLAR	HLA-C*03:03	0.02834419921709923	0.044036106642634035	not-binder
GVSEIVQNGK	HLA-C*03:03	0.09017662167316302	0.14818692745756246	not-binder
GVSVSSAR	HLA-C*03:03	0.007499356917105615	0.00941006043537151	not-binder
GVVDPRAISVL	HLA-C*03:03	0.9781984448432922	0.02659250924909039	binder
GVVEVTHDLQK	HLA-C*03:03	0.1210264841094613	0.10511227270194434	not-binder
GVWTYDDATKTF	HLA-C*03:03	0.20610005408525467	0.13559700217062134	not-binder
GYEEWLLNEIR	HLA-C*03:03	0.009427544513891916	0.01628496245063296	not-binder
GYISPYFINTSK	HLA-C*03:03	0.016698034713044763	0.014059870508463978	not-binder
GYSFTTTAER	HLA-C*03:03	0.05041557418310276	0.05227281312852187	not-binder
GYVPPTGK	HLA-C*03:03	0.04060916355228983	0.04562919307151978	not-binder
HAAEALLL	HLA-C*03:03	0.9794563174247741	0.009601929376051074	binder
HAAEYGAEAL	HLA-C*03:03	0.9956824660301209	0.002526845632198553	binder
HACGVIATI	HLA-C*03:03	0.5897419810295105	0.18321370189663938	ambiguous
HAFWGGSVV	HLA-C*03:03	0.9072305798530579	0.08843163999084869	binder
HAIDRVTTSV	HLA-C*03:03	0.930688452720642	0.09232956088712231	binder
HALPPSLIPL	HLA-C*03:03	0.977920925617218	0.026338228546539586	binder
HAMQFPAEL	HLA-C*03:03	0.9984409928321838	0.0013453680388032325	binder
HAMVILLTL	HLA-C*03:03	0.9049063324928284	0.0772141705699786	binder
HARQHTPLPLGS	HLA-C*03:03	0.0026307380896293253	0.004389133962572434	not-binder
HAWSGALEM	HLA-C*03:03	0.9959634900093078	0.0036236680655174786	binder
HDLGHFMLR	HLA-C*03:03	0.0026835054161701067	0.002382512864546077	not-binder
HGESAWNLENR	HLA-C*03:03	0.0031110199608519904	0.004134719383607036	not-binder
HHTFYNELR	HLA-C*03:03	0.006794993790424542	0.007054948835370143	not-binder
HIIAGAGEL	HLA-C*03:03	0.992579209804535	0.004594805851893203	binder
HIYDNQGIEL	HLA-C*03:03	0.9842404246330261	0.015056376816949898	binder
HLDEAIHVL	HLA-C*03:03	0.9978047609329224	0.002391020820555477	binder
HLIPAANTGESK	HLA-C*03:03	0.07979831593111157	0.05046343641818397	not-binder
HLPEGALNSL	HLA-C*03:03	0.9706119179725647	0.02458202422681744	binder
HLPETKFSEL	HLA-C*03:03	0.928854477405548	0.0664622071437612	binder
HLQLAIRNDEELNK	HLA-C*03:03	0.0021066273114229263	0.002811219021809459	not-binder
HLSPDGQYVPR	HLA-C*03:03	0.06368361953645944	0.037985722794538004	not-binder
HLTDAYFK	HLA-C*03:03	0.0037389181670732796	0.0029263097291811354	not-binder
HLTGEFEK	HLA-C*03:03	0.004844983271323144	0.005112770775102671	not-binder
HLWDYTFGPEK	HLA-C*03:03	0.0031933454500176596	0.0056275903455940395	not-binder
HMLPSGFRK	HLA-C*03:03	0.007176310790237039	0.006712709775742084	not-binder
HQGVMVGMGQK	HLA-C*03:03	0.01123542069690302	0.007403161237005081	not-binder
HQPTAIIAK	HLA-C*03:03	0.0017406084743015527	0.0015788483505266254	not-binder
HRPELIEYDK	HLA-C*03:03	0.0018111226505965305	0.0020276090431596843	not-binder
HSALPNQSL	HLA-C*03:03	0.9970581531524658	0.001715843039665123	binder
HSAPFSTQIPL	HLA-C*03:03	0.8511030554771424	0.052866413464138014	binder
HSDEYIKFL	HLA-C*03:03	0.9357784748077392	0.07343052388883944	binder
HSHLLKTPL	HLA-C*03:03	0.8727044701576233	0.040836480517125504	binder
HSIIPRGSL	HLA-C*03:03	0.9873075723648072	0.010101139466945111	binder
HSLGGGTGSGMGTL	HLA-C*03:03	0.7260234713554382	0.15863954474823122	binder
HSLLPASNL	HLA-C*03:03	0.9507640242576599	0.03765239208200155	binder
HTIFASNTSSL	HLA-C*03:03	0.7623300671577453	0.1312485132625158	binder
HTIVPGQVL	HLA-C*03:03	0.9922443270683289	0.00904724602377668	binder
HTNYTMEHIR	HLA-C*03:03	0.0010515470031175588	0.0013901640445987298	not-binder
HVDPENFR	HLA-C*03:03	0.09763788282871247	0.09777905868145124	not-binder
HVFIGGTPL	HLA-C*03:03	0.985338544845581	0.01909511662448024	binder
HVLEPLSSL	HLA-C*03:03	0.9909335017204285	0.0076832474932480455	binder
HVLVTLGEK	HLA-C*03:03	0.021010391891468316	0.02097080226918047	not-binder
HVTFNQVK	HLA-C*03:03	0.003939395443194371	0.004967160258176642	not-binder
HVVPNEVVVQR	HLA-C*03:03	0.10225177621468902	0.14751743195340963	not-binder
HWDHLTQVK	HLA-C*03:03	0.01866020703326967	0.012421415870518638	not-binder
HWGGNVLGPK	HLA-C*03:03	0.004345356962585356	0.0031882622178212128	not-binder
HWPFMVVNDAGRPK	HLA-C*03:03	0.00568324219166243	0.007720840217434824	not-binder
HYGGLTGLNK	HLA-C*03:03	0.058239019382745026	0.07993500968197946	not-binder
HYGPGWVSMANAGK	HLA-C*03:03	0.01152803743025288	0.01352351863868062	not-binder
IAAGLYLLL	HLA-C*03:03	0.9809906482696533	0.019458216755679235	binder
IAAPNMKAM	HLA-C*03:03	0.9971315264701843	0.004253870900725658	binder
IADLVSKEL	HLA-C*03:03	0.9967689394950867	0.00257545320822812	binder
IADNVFLFL	HLA-C*03:03	0.9521825075149536	0.0460065640925465	binder
IADPFFRSA	HLA-C*03:03	0.8002342820167542	0.19990072494583094	binder
IADPNIAKL	HLA-C*03:03	0.9994096755981445	0.0004922440543599187	binder
IAFPTSISV	HLA-C*03:03	0.9910662531852722	0.00487560580813474	binder
IAFQYSTVL	HLA-C*03:03	0.9953974962234498	0.0035884628281339656	binder
IAGPVVEI	HLA-C*03:03	0.8354036331176757	0.08326656913415396	binder
IAGQVAAANK	HLA-C*03:03	0.1469647079706192	0.1977205961219989	not-binder
IAIAPNGAL	HLA-C*03:03	0.9987542867660523	0.0008131385448120126	binder
IAIDGGKVL	HLA-C*03:03	0.999780809879303	0.00019662370100096237	binder
IAIEIYLKL	HLA-C*03:03	0.961957597732544	0.04824385224922083	binder
IAIKFGSAL	HLA-C*03:03	0.9985550761222839	0.0013379286846126682	binder
IAIKQTPELTL	HLA-C*03:03	0.8778767108917236	0.18732484453876108	binder
IAISRTPVLM	HLA-C*03:03	0.87670978307724	0.12239659182388078	binder
IALDPDTMQAL	HLA-C*03:03	0.997879147529602	0.002066893789031978	binder
IALGEFSTL	HLA-C*03:03	0.9936785697937012	0.0042926683641447225	binder
IALTDNALIAR	HLA-C*03:03	0.08083548825234174	0.12334730562596108	not-binder
IANAVVKEL	HLA-C*03:03	0.9990392565727234	0.0005075104458142513	binder
IAPTGHSL	HLA-C*03:03	0.9866195321083069	0.019718652080226853	binder
IAQVPRPGTSL	HLA-C*03:03	0.9787062406539917	0.031779082278633075	binder
IASIHSFEL	HLA-C*03:03	0.9960067868232727	0.0032947381218056087	binder
IATEIILEI	HLA-C*03:03	0.7661613762378693	0.20643417721033558	binder
IAVAITEAL	HLA-C*03:03	0.9970281958580017	0.0019418889547400113	binder
IAVANAQEL	HLA-C*03:03	0.9990118026733399	0.0010889426825264603	binder
IAVEPGNQW	HLA-C*03:03	0.8501782178878784	0.19643425261288863	binder
IAVPAVLPSF	HLA-C*03:03	0.9872449398040771	0.008612354939295049	binder
IAVPDPSVL	HLA-C*03:03	0.9985819220542907	0.0012338088281847479	binder
IAVPEARFL	HLA-C*03:03	0.9960512399673462	0.0038061071362489075	binder
IAYPKAVTM	HLA-C*03:03	0.9991182208061218	0.0006162631704455945	binder
IDDVVNTR	HLA-C*03:03	0.013525089427275816	0.020100986700956693	not-binder
IDIIPNPQER	HLA-C*03:03	0.0570059004239738	0.08321946772431903	not-binder
IDTIEIITDR	HLA-C*03:03	0.05587533588986844	0.057466990427509544	not-binder
IDYIAGLDSR	HLA-C*03:03	0.014161318056358141	0.02435281240870965	not-binder
IEEELGSK	HLA-C*03:03	0.026054298035342073	0.047974221995174045	not-binder
IEGEGSVLQAK	HLA-C*03:03	0.12395751312724315	0.11956855817981384	not-binder
IEHGIITNWDDMEK	HLA-C*03:03	0.0018702098035191738	0.0022312856116742494	not-binder
IFAPNHVVAK	HLA-C*03:03	0.01972374615143053	0.021950609739505557	not-binder
IFGVTTLDIVR	HLA-C*03:03	0.014641112771619192	0.011109800679726873	not-binder
IFHELTQTDK	HLA-C*03:03	0.006662749428505777	0.005342809614323063	not-binder
IFTTGDVNK	HLA-C*03:03	0.005723094701534137	0.006243307740444118	not-binder
IFVGGLNPEATEEK	HLA-C*03:03	0.03375443061813712	0.02746154473886467	not-binder
IFVGGLSPDTPEEK	HLA-C*03:03	0.03229912966489792	0.04802127024965163	not-binder
IGAEVYHNLK	HLA-C*03:03	0.061432286724448205	0.031389865643882894	not-binder
IGAPVGISL	HLA-C*03:03	0.9837863564491272	0.011463172678453646	binder
IGGIGTVPVGR	HLA-C*03:03	0.12223967723548412	0.06206381289708166	not-binder
IGGPAILL	HLA-C*03:03	0.8183502674102783	0.07077981615656874	binder
IGILITDGK	HLA-C*03:03	0.009152654669014737	0.014535419682684783	not-binder
IGKPAPDFK	HLA-C*03:03	0.12698844261467457	0.20311825975802958	not-binder
IGPLGLSPK	HLA-C*03:03	0.020192393707111476	0.014777603263128793	not-binder
IGTDIQDNK	HLA-C*03:03	0.0778535136487335	0.09064738806387311	not-binder
IGVLDEGK	HLA-C*03:03	0.029758484318153932	0.0301308956860763	not-binder
IGVTVLSR	HLA-C*03:03	0.0034963593061547726	0.0023051355282821106	not-binder
IIALDGDTK	HLA-C*03:03	0.10792369777336716	0.1183348762754106	not-binder
IIEETLALK	HLA-C*03:03	0.023059866076800974	0.027410314113582215	not-binder
IIFVVGGPGSGK	HLA-C*03:03	0.44161427319049834	0.2795178256696635	ambiguous
IIGPGIVL	HLA-C*03:03	0.969774329662323	0.01435850000428106	binder
IIHEIAVLEL	HLA-C*03:03	0.8924007058143616	0.1166250356402368	binder
IIINPSSSL	HLA-C*03:03	0.9989441514015198	0.0014671554914044776	binder
IIIPNPAAL	HLA-C*03:03	0.9990703940391541	0.0007712515029252475	binder
IILDLISESPIK	HLA-C*03:03	0.006588123866822571	0.00515353676932091	not-binder
IIYTAKISL	HLA-C*03:03	0.9244202375411987	0.10733264185659426	binder
ILDQSEAEK	HLA-C*03:03	0.14985505100339652	0.17701909340150784	not-binder
ILEFFGLK	HLA-C*03:03	0.003200358126377978	0.004034102633283095	not-binder
ILGPTFTL	HLA-C*03:03	0.6662500679492951	0.17436398336957837	binder
ILLAELEQLK	HLA-C*03:03	0.015081786364316941	0.008659809398226496	not-binder
ILLTEPPMNPTK	HLA-C*03:03	0.007262646523304284	0.005847270064962353	not-binder
ILNPEEIEK	HLA-C*03:03	0.1529123680666089	0.14990913075380038	not-binder
ILQEGVDPK	HLA-C*03:03	0.07124474310257937	0.10903402297515961	not-binder
ILSSDDYGK	HLA-C*03:03	0.06875421697950515	0.1319662623152389	not-binder
ILSVADSNK	HLA-C*03:03	0.0336076901294291	0.03339796023244052	not-binder
ILVTGGSGLVGK	HLA-C*03:03	0.33568652495741846	0.30892895990230973	not-binder
IMFVDPSLTVR	HLA-C*03:03	0.029341443675366462	0.04669295653613791	not-binder
IMNTFSVVPSPK	HLA-C*03:03	0.008564685756573454	0.007890729183205195	not-binder
IMNVIGEPIDER	HLA-C*03:03	0.020470012954319827	0.027686046449478436	not-binder
INEILSNALK	HLA-C*03:03	0.037236383324488996	0.055299321656521155	not-binder
INVYYNEATGGK	HLA-C*03:03	0.17535335708817001	0.2841401949282231	not-binder
IPVTELRYF	HLA-C*03:03	0.4974040001630783	0.14545988214413255	ambiguous
IQAIELEDLLR	HLA-C*03:03	0.11687654355191626	0.0991762287355078	not-binder
IQEAGTEVVK	HLA-C*03:03	0.05783779323101044	0.05942334582674156	not-binder
IQELEEPEER	HLA-C*03:03	0.42371832989156244	0.3228872233002537	ambiguous
IQIWDTAGQER	HLA-C*03:03	0.050337141001364216	0.07512174082513284	not-binder
IQLVEEELDRAQER	HLA-C*03:03	0.14310839978279546	0.20270247947542464	not-binder
IQLVEEELDR	HLA-C*03:03	0.23594838357482786	0.3356552629147404	not-binder
IQNGAQGIR	HLA-C*03:03	0.006441128229198512	0.007344957781067442	not-binder
IQTQPGYANTLR	HLA-C*03:03	0.01343692084774375	0.013074912374457336	not-binder
IQVLVEPDHFK	HLA-C*03:03	0.020596450875746086	0.020227275411242102	not-binder
IREEYPDR	HLA-C*03:03	0.009085659686752479	0.011518399427096747	not-binder
IRIEDPPR	HLA-C*03:03	0.0066485120449215175	0.008070638862528678	not-binder
IRYESLTDPSK	HLA-C*03:03	0.007172050836430799	0.005221917306434935	not-binder
ISAETFTAL	HLA-C*03:03	0.9928964972496033	0.005747694480714239	binder
ISFSGMSL	HLA-C*03:03	0.9429718255996704	0.037396641429735165	binder
ISGGKPLEV	HLA-C*03:03	0.655321204662323	0.1734108060872507	binder
ISIDRFLAV	HLA-C*03:03	0.7519825398921967	0.33552887723566893	binder
ISIHVGQAG	HLA-C*03:03	0.04020008938387036	0.028317430442219096	not-binder
ISNIPDEYFK	HLA-C*03:03	0.16943761623697356	0.25871614006540417	not-binder
ISSDLDGHPVPK	HLA-C*03:03	0.12961390251293778	0.11523774502094773	not-binder
ISVREPMQTGIK	HLA-C*03:03	0.032427680504042655	0.046849577235623635	not-binder
ISVYYNEATGGK	HLA-C*03:03	0.22155311048263684	0.3232292269090743	not-binder
ITAYLSANITF	HLA-C*03:03	0.3741550028324127	0.13664226630855267	not-binder
ITDPQQLQL	HLA-C*03:03	0.9967420101165771	0.0030239738699195315	binder
ITFVNKHL	HLA-C*03:03	0.8358536720275879	0.14213217263916927	binder
ITLDNAYMEK	HLA-C*03:03	0.10092856120318175	0.0810764319527954	not-binder
ITLPVDFVTADK	HLA-C*03:03	0.06283239617478102	0.07541437778700749	not-binder
ITLTSDPR	HLA-C*03:03	0.01964087664382532	0.022956982923740134	not-binder
ITMQNLNDR	HLA-C*03:03	0.005884980141308916	0.00667280346610203	not-binder
ITPSYVAFTPEGER	HLA-C*03:03	0.002597437093936605	0.0027561158671028175	not-binder
ITQSNAILR	HLA-C*03:03	0.021848618113290287	0.022702990720280578	not-binder
ITRVGLAL	HLA-C*03:03	0.941213858127594	0.028318668984656483	binder
ITSDPGLSL	HLA-C*03:03	0.998340654373169	0.0010259808802251197	binder
ITVTSEVPFSK	HLA-C*03:03	0.11191267408430576	0.1013022729475802	not-binder
IVAEEFLK	HLA-C*03:03	0.10277551002800464	0.10403914782961624	not-binder
IVAEPGAVL	HLA-C*03:03	0.9991162419319153	0.0008206176927036823	binder
IVEIPFNSTNK	HLA-C*03:03	0.01162687004543841	0.015508324376190074	not-binder
IVEMSTSK	HLA-C*03:03	0.0015985067877409165	0.0014829082034271066	not-binder
IVIDGSGAL	HLA-C*03:03	0.9992872714996338	0.00020452065112699873	binder
IVMEHVVFL	HLA-C*03:03	0.9920338034629822	0.00622771237414328	binder
IVMPNILVL	HLA-C*03:03	0.9980212092399597	0.0010494890184746136	binder
IVNGHTLLV	HLA-C*03:03	0.6703348755836487	0.19492164044063798	binder
IVPNVLLEQGK	HLA-C*03:03	0.03485218122950755	0.028499540731905373	not-binder
IVQAEGEAEAAK	HLA-C*03:03	0.3917825073003769	0.2169125305617759	ambiguous
IVVAPSQTL	HLA-C*03:03	0.9958047986030578	0.0035036946056574998	binder
IVVVTAGVR	HLA-C*03:03	0.01051141762873158	0.009917764167347413	not-binder
IVYGSFRSL	HLA-C*03:03	0.9946891069412231	0.006675556348594649	binder
IWHHTFYNELR	HLA-C*03:03	0.02242495433310978	0.02548439415298672	not-binder
IYVDDGLISLQVK	HLA-C*03:03	0.09089286001399159	0.1303735839629193	not-binder
KAASVRPVL	HLA-C*03:03	0.9954720497131347	0.002823452966219882	binder
KAIDFAASL	HLA-C*03:03	0.9966108560562134	0.004836563722162451	binder
KAIRPYHAL	HLA-C*03:03	0.9888230800628662	0.011419184791098462	binder
KAMEYMFGW	HLA-C*03:03	0.24305806308984756	0.3275399687144013	not-binder
KANPALYVL	HLA-C*03:03	0.9932222604751587	0.006514943119329658	binder
KAPDFVFYAPR	HLA-C*03:03	0.00750481205250253	0.012856942044659918	not-binder
KATPQVPVL	HLA-C*03:03	0.9970574259757996	0.002161214402822521	binder
KAVDPSSVAL	HLA-C*03:03	0.9989133358001709	0.0005968318644877444	binder
KAVEHLDDLPGAL	HLA-C*03:03	0.25357205234467983	0.17445786909958055	not-binder
KAVPQSLEL	HLA-C*03:03	0.9985140442848206	0.0017789453191138225	binder
KFDQLLAEEK	HLA-C*03:03	0.06312041643541307	0.08496099458132175	not-binder
KGIDYDFPSL	HLA-C*03:03	0.714908766746521	0.17558879699019456	binder
KITPLEIEVL	HLA-C*03:03	0.2986862832680345	0.20775737993232438	not-binder
KLPEYNPRTL	HLA-C*03:03	0.9361468553543091	0.042407096701669825	binder
KNIILEEGK	HLA-C*03:03	0.020400738363468916	0.03133661466676339	not-binder
KSIPSFSSL	HLA-C*03:03	0.9967612743377685	0.0037669789690304616	binder
KSISNPPGSNL	HLA-C*03:03	0.8655706882476807	0.10127375598064588	binder
KSYEAQDPEIASL	HLA-C*03:03	0.3457876778324135	0.2663690697757672	not-binder
LAAAGLGGVA	HLA-C*03:03	0.7202029049396514	0.2942661180982252	binder
LAAARLAAA	HLA-C*03:03	0.8670289158821106	0.12968245525008593	binder
LAAEGRLESAL	HLA-C*03:03	0.9950438380241394	0.004240382454217068	binder
LAAGHLVQL	HLA-C*03:03	0.9958444595336914	0.003680183873456122	binder
LAAGPVGSL	HLA-C*03:03	0.9990126132965088	0.0006940884025667415	binder
LAAIATEL	HLA-C*03:03	0.9782440781593322	0.011303029756582948	binder
LAALPLAL	HLA-C*03:03	0.9689982533454895	0.035617811265238344	binder
LAAPATRAAL	HLA-C*03:03	0.9986574292182923	0.0007936571728407995	binder
LAAPGHPPVL	HLA-C*03:03	0.9988199472427368	0.0009814565437516014	binder
LAAPIMLDL	HLA-C*03:03	0.9922560453414917	0.0038237238755018067	binder
LAAPNGAEPL	HLA-C*03:03	0.9958075404167175	0.004268527567015385	binder
LAAPSNLSM	HLA-C*03:03	0.9983169555664062	0.0012504699769503363	binder
LAAPSPAAL	HLA-C*03:03	0.9997994065284729	0.00014852277969831855	binder
LAARASLDL	HLA-C*03:03	0.9622632503509522	0.03356259620939694	binder
LADPTERFRSL	HLA-C*03:03	0.9350845456123352	0.10228378463782516	binder
LADPVFRTL	HLA-C*03:03	0.9988821625709534	0.0010116310824602771	binder
LADTTFRTI	HLA-C*03:03	0.642926786839962	0.33574515628228474	ambiguous
LAEDEAFQR	HLA-C*03:03	0.05034910449758172	0.06004854776685749	not-binder
LAEEGTAKLI	HLA-C*03:03	0.33145219683647154	0.1957333389767427	not-binder
LAEVGRVL	HLA-C*03:03	0.9830212116241455	0.010225264622634506	binder
LAFPSPEKL	HLA-C*03:03	0.9906899213790894	0.009083460300316816	binder
LAFSNDGTTL	HLA-C*03:03	0.9762754917144776	0.016016962997816932	binder
LAFTKSISL	HLA-C*03:03	0.9965386629104614	0.0016327489499029422	binder
LAFVSPSL	HLA-C*03:03	0.9561108112335205	0.04375887190921564	binder
LAGKVLAL	HLA-C*03:03	0.9757341623306275	0.014972833812245555	binder
LAGPALEL	HLA-C*03:03	0.9899540543556213	0.009022820698317936	binder
LAGPDHLSL	HLA-C*03:03	0.9967110872268676	0.0017090334921636041	binder
LAGPPGPEL	HLA-C*03:03	0.9984970927238465	0.0013023417112345904	binder
LAGPPLEI	HLA-C*03:03	0.6169899523258209	0.1652109502129625	binder
LAGPVLGL	HLA-C*03:03	0.9252333521842957	0.036857346783584106	binder
LAHIYTELQL	HLA-C*03:03	0.4335365504026413	0.15919682826882162	ambiguous
LAHPNIIAL	HLA-C*03:03	0.9984610438346863	0.0012464044699640846	binder
LAHPYFESL	HLA-C*03:03	0.9893126368522644	0.015827448496184938	binder
LAIASGIYL	HLA-C*03:03	0.9882595658302307	0.007114270265714131	binder
LAIFVICQL	HLA-C*03:03	0.7053616166114807	0.13786744926076971	binder
LAIHGMETL	HLA-C*03:03	0.9975176215171814	0.001991168510592507	binder
LAIKPGTSV	HLA-C*03:03	0.9870581150054931	0.014260176303845217	binder
LAIPFAITI	HLA-C*03:03	0.8555937170982361	0.12284450686075372	binder
LAIPVFLTL	HLA-C*03:03	0.9961145877838135	0.0033435952306150054	binder
LAIQIYQQL	HLA-C*03:03	0.972899603843689	0.03296328432544357	binder
LAITTEHTL	HLA-C*03:03	0.9978609204292297	0.0014115909763536083	binder
LALEIRSL	HLA-C*03:03	0.960693097114563	0.017807488819555826	binder
LALELHQEL	HLA-C*03:03	0.9954219698905945	0.006220442319649379	binder
LALFLKLHL	HLA-C*03:03	0.2917993251234293	0.19518361319887234	not-binder
LALGAPSPTV	HLA-C*03:03	0.6056432545185089	0.12860140322058405	binder
LALIIMKIL	HLA-C*03:03	0.261183363199234	0.16385189932205638	not-binder
LALPGKPPFL	HLA-C*03:03	0.9887611746788025	0.007234395275648425	binder
LALVSRAL	HLA-C*03:03	0.9782698392868042	0.006012707610114654	binder
LAMEPTPEL	HLA-C*03:03	0.9993493914604187	0.0004972522948576161	binder
LAMPGETVL	HLA-C*03:03	0.9988840579986572	0.001135591629564306	binder
LANALTSAL	HLA-C*03:03	0.9883990049362182	0.009221338156734694	binder
LANEHNVAL	HLA-C*03:03	0.9987335205078125	0.0002985548165902944	binder
LANEPSVAL	HLA-C*03:03	0.9980045914649963	0.001968328694641139	binder
LANERLMTL	HLA-C*03:03	0.993910264968872	0.003678947514247531	binder
LANPHELSL	HLA-C*03:03	0.9984639286994934	0.0010691254246035424	binder
LANVSTVL	HLA-C*03:03	0.977232015132904	0.01506437525933457	binder
LAPDYDALDVANK	HLA-C*03:03	0.11091159343195614	0.19257589514127477	not-binder
LAQGDMKQL	HLA-C*03:03	0.988894808292389	0.008859446807319295	binder
LAQHTMLTL	HLA-C*03:03	0.9712484002113342	0.01818683966388433	binder
LAQPQMMVV	HLA-C*03:03	0.38933077156543733	0.23532734839632577	ambiguous
LAQQAILSL	HLA-C*03:03	0.9952688217163086	0.003262757825119693	binder
LASAVISVL	HLA-C*03:03	0.9960351109504699	0.001927327761645571	binder
LASFLWIL	HLA-C*03:03	0.2073078438639641	0.08629359273499225	not-binder
LASPESLEL	HLA-C*03:03	0.9978898763656616	0.00191503897976652	binder
LASPLDPQAL	HLA-C*03:03	0.9765116930007934	0.015601184044374546	binder
LASPSTSIL	HLA-C*03:03	0.9965189933776856	0.003514795690238855	binder
LATAAALTY	HLA-C*03:03	0.6436226069927216	0.23379424259938297	binder
LATDFIQSLL	HLA-C*03:03	0.9106208562850953	0.05097812662730287	binder
LATDFIQSLLV	HLA-C*03:03	0.09765108805149794	0.12707726772748232	not-binder
LATELYHQK	HLA-C*03:03	0.15963198766112327	0.13815008751805552	not-binder
LATGAAMVL	HLA-C*03:03	0.9898988962173462	0.008753926359058375	binder
LATGHFMSV	HLA-C*03:03	0.6570364236831665	0.30589253579822484	binder
LATHPGISF	HLA-C*03:03	0.9843172430992126	0.009851710399401558	binder
LATSHMLEL	HLA-C*03:03	0.9951343417167664	0.0033080879472955523	binder
LATTVRPVF	HLA-C*03:03	0.8378291010856629	0.25655925466815105	binder
LATYGSIAL	HLA-C*03:03	0.9937340259552002	0.004278358947279993	binder
LAVAGATSL	HLA-C*03:03	0.9984270453453064	0.0011842157669000512	binder
LAVDPNGAFL	HLA-C*03:03	0.9957464575767517	0.002667328090590956	binder
LAVDPNGIYL	HLA-C*03:03	0.9967481374740601	0.0017667784509907468	binder
LAVDPNRAVPL	HLA-C*03:03	0.9951388716697693	0.007144230153550116	binder
LAVEHDNISL	HLA-C*03:03	0.9878806710243225	0.009808771314704144	binder
LAVEKAAEL	HLA-C*03:03	0.9985851287841797	0.0019523282618702394	binder
LAVHPPGVSK	HLA-C*03:03	0.543363893032074	0.17922820118362356	ambiguous
LAVPIFVAL	HLA-C*03:03	0.9970616579055787	0.0016910680795070502	binder
LAVSGVVI	HLA-C*03:03	0.44971737563610076	0.16995850480616578	ambiguous
LAVVGSVL	HLA-C*03:03	0.9909549593925476	0.007028015109977716	binder
LAVVVTKEM	HLA-C*03:03	0.9757469058036804	0.021369436337770567	binder
LAYEPFSTL	HLA-C*03:03	0.9961901307106018	0.003129800590761594	binder
LAYHLAVVL	HLA-C*03:03	0.9705960512161255	0.020886186179272903	binder
LAYLGAKPRSL	HLA-C*03:03	0.8411224842071533	0.11800940004473055	binder
LAYMNHIMV	HLA-C*03:03	0.21966639682650566	0.13742796889514833	not-binder
LAYPARPAQL	HLA-C*03:03	0.991628098487854	0.003913984983555755	binder
LAYPFQSLL	HLA-C*03:03	0.9942914009094238	0.004610505867454935	binder
LAYPGSATI	HLA-C*03:03	0.993153738975525	0.0034991065286233674	binder
LAYSGKLEEL	HLA-C*03:03	0.99244065284729	0.007153687943712248	binder
LAYTPLDEKSLAL	HLA-C*03:03	0.33312667459249495	0.17232541774676077	not-binder
LDIDSPPITAR	HLA-C*03:03	0.030120447929948568	0.04285517945444872	not-binder
LDIEIATYR	HLA-C*03:03	0.0065519452522494245	0.00790428336162135	not-binder
LDIEIATYRK	HLA-C*03:03	0.008129120711237193	0.009520614955275158	not-binder
LDNISFPKQGS	HLA-C*03:03	0.0048466498185007366	0.004907544827658125	not-binder
LDNISFPKQ	HLA-C*03:03	0.03153887656517327	0.03802530892630809	not-binder
LDPHLVLDQLR	HLA-C*03:03	0.007471074984641746	0.010226850278625965	not-binder
LEAALGEAK	HLA-C*03:03	0.05323076537188172	0.054921365508091784	not-binder
LEAALGEAKK	HLA-C*03:03	0.12469774300698191	0.1163968036684586	not-binder
LEALDANSR	HLA-C*03:03	0.011281918521143552	0.013207796706372682	not-binder
LEDTYTNK	HLA-C*03:03	0.010471088239921756	0.015670744510824904	not-binder
LEGLTDEINFLR	HLA-C*03:03	0.09347991871763953	0.12538930942178392	not-binder
LEQDEYALR	HLA-C*03:03	0.0031896144449902407	0.003801956242237891	not-binder
LESGMQNMSIHTK	HLA-C*03:03	0.008578738285605425	0.009721169923707926	not-binder
LEYVPSAK	HLA-C*03:03	0.008431001146891503	0.015056138531993014	not-binder
LFDQAFGLPR	HLA-C*03:03	0.069085244605958	0.09071756025691537	not-binder
LFHPSNVEM	HLA-C*03:03	0.79342240691185	0.25855454050269067	binder
LFMPRSTEF	HLA-C*03:03	0.4155978783965111	0.2961049356611062	ambiguous
LFVGKHHPL	HLA-C*03:03	0.8076609611511231	0.1383003262400945	binder
LGAPPGPQL	HLA-C*03:03	0.9660258769989014	0.038061931069372376	binder
LGAPQTHLGLK	HLA-C*03:03	0.02403802368789911	0.01005899031145852	not-binder
LGDSHDLQR	HLA-C*03:03	0.012635453617440362	0.017976234192913845	not-binder
LGEYGFQNALIVR	HLA-C*03:03	0.004206139598045411	0.007544218109045178	not-binder
LGGSAVISLEGKPL	HLA-C*03:03	0.1077632532455027	0.12034290554743682	not-binder
LGIAGITGA	HLA-C*03:03	0.00778419675771147	0.006734587333680715	not-binder
LGIHEDSTNR	HLA-C*03:03	0.016865640159272742	0.0159611503374692	not-binder
LGIPHSFAL	HLA-C*03:03	0.9603268027305603	0.01509477005835506	binder
LGIPIITVL	HLA-C*03:03	0.9145866870880127	0.06220609630604184	binder
LGIPYAQPPL	HLA-C*03:03	0.6249288976192474	0.13376486659571343	binder
LGLGHNQIR	HLA-C*03:03	0.004204181087470715	0.004431032261643696	not-binder
LGLSPGPNGHSHL	HLA-C*03:03	0.2047523707151413	0.20169729320469656	not-binder
LGNDFHTNK	HLA-C*03:03	0.021204351587221025	0.02781183427781502	not-binder
LGTTPSVYGGAGGR	HLA-C*03:03	0.2541880217380822	0.30278599239039916	not-binder
LGVIEDHSNR	HLA-C*03:03	0.033489966510023804	0.04120655313019667	not-binder
LHFFMPGFAPLTSR	HLA-C*03:03	0.004071110906079411	0.003805233466393174	not-binder
LHTLFGDK	HLA-C*03:03	0.005185628913045548	0.0054299105414293	not-binder
LHVDPENFR	HLA-C*03:03	0.025341500039212407	0.020156981420141776	not-binder
LIAYMLLTI	HLA-C*03:03	0.041260381980100645	0.06778020582109526	not-binder
LIEVDDER	HLA-C*03:03	0.07487070811912418	0.0614941066929501	not-binder
LIGPPLLI	HLA-C*03:03	0.2871517017483711	0.14851259022018135	not-binder
LINANMMVL	HLA-C*03:03	0.9012803912162781	0.07201371501409781	binder
LIQKPSHPL	HLA-C*03:03	0.9701486587524414	0.04571873290342426	binder
LIQNLDANHDGR	HLA-C*03:03	0.009139910557860276	0.01612016391097846	not-binder
LITEDVQGK	HLA-C*03:03	0.2519860805929056	0.30231947267442816	not-binder
LITLEEEMTK	HLA-C*03:03	0.015622609481215476	0.008119497786163006	not-binder
LITPAVVSER	HLA-C*03:03	0.05306917176349089	0.056763651030142255	not-binder
LIVENLSSR	HLA-C*03:03	0.008231278766470496	0.008468711043551805	not-binder
LIYDGKVEM	HLA-C*03:03	0.9958206534385681	0.003997520883371962	binder
LIYGTPRAA	HLA-C*03:03	0.3575488328933716	0.20437940520926218	not-binder
LKGDDLQAIKK	HLA-C*03:03	0.020523512922227382	0.01554236874385509	not-binder
LKPGAPLKPK	HLA-C*03:03	0.040399335254915056	0.05980787412270489	not-binder
LLADPTGAFGK	HLA-C*03:03	0.3085470013320446	0.2675177139870603	not-binder
LLADQAEAR	HLA-C*03:03	0.010430918709607795	0.009877649209072378	not-binder
LLAMPVMVL	HLA-C*03:03	0.7083577692508698	0.18473427079235957	binder
LLAQPGEAL	HLA-C*03:03	0.9837511062622071	0.006661318052767827	binder
LLDASATLEEGH	HLA-C*03:03	0.000710435476139537	0.0008226275252243278	not-binder
LLDPNIYRTM	HLA-C*03:03	0.8829450011253357	0.10422456257129627	binder
LLEAAAQSTK	HLA-C*03:03	0.018540337455306144	0.020432490784070025	not-binder
LLEGEDVK	HLA-C*03:03	0.02634206011425704	0.04286782487303341	not-binder
LLEGEEER	HLA-C*03:03	0.03899458819068968	0.07017292628970401	not-binder
LLEGEESR	HLA-C*03:03	0.00960619848119677	0.016444359665516852	not-binder
LLEPVLLLGK	HLA-C*03:03	0.0064545676010311585	0.0066634524310068355	not-binder
LLESGTLGTK	HLA-C*03:03	0.009945970587432384	0.009558334129376305	not-binder
LLETGHRAL	HLA-C*03:03	0.9264885067939759	0.032618977596185324	binder
LLFMLVLTV	HLA-C*03:03	0.0014331102967844345	0.0011388982759332816	not-binder
LLFNDVQTLK	HLA-C*03:03	0.10052247764542699	0.13194100868053002	not-binder
LLGELLQDNAK	HLA-C*03:03	0.014901518425904214	0.024500234205203225	not-binder
LLGPTVML	HLA-C*03:03	0.6461968362331391	0.15326533280824545	binder
LLIENVASL	HLA-C*03:03	0.9924469947814941	0.004579463310507261	binder
LLLNNDNLLR	HLA-C*03:03	0.02443464599782601	0.02629498372883419	not-binder
LLLPAGIAL	HLA-C*03:03	0.9869337677955627	0.009543349617004876	binder
LLLPGELAK	HLA-C*03:03	0.1182131052017212	0.07081974546097225	not-binder
LLLQVQHASK	HLA-C*03:03	0.0020979162675985206	0.0018405637719751502	not-binder
LLLTHTER	HLA-C*03:03	0.0007562040991615504	0.0010785816553913075	not-binder
LLPGELAK	HLA-C*03:03	0.004045007692184299	0.003521642112321799	not-binder
LLPPPMKEL	HLA-C*03:03	0.8790881991386413	0.06305492141872593	binder
LLPSHPLEL	HLA-C*03:03	0.9677436113357544	0.026682967957238853	binder
LLQDFFNGK	HLA-C*03:03	0.012972413454554044	0.019886001971952783	not-binder
LLSATGESEK	HLA-C*03:03	0.036590468417853114	0.04019438012730664	not-binder
LLVSASQDGK	HLA-C*03:03	0.0009323153557488695	0.00059765924892233	not-binder
LLVVTDPR	HLA-C*03:03	0.0018859472387703136	0.001579718668367414	not-binder
LLVVYPWTQR	HLA-C*03:03	0.005553873302193324	0.0071594205629415784	not-binder
LLYNNVSNFGR	HLA-C*03:03	0.00836114102439751	0.010236664924813513	not-binder
LMEDLDRNK	HLA-C*03:03	0.013968817132990807	0.00860913525396302	not-binder
LNFAVASR	HLA-C*03:03	0.005023222853924381	0.005606129856121504	not-binder
LNGTDPEDVIR	HLA-C*03:03	0.06253377699758858	0.05050751676885383	not-binder
LNIPVSQVNPR	HLA-C*03:03	0.06085627283900976	0.07593195359774361	not-binder
LNVTEQEK	HLA-C*03:03	0.0238748445197416	0.03482771258710368	not-binder
LPSHPLEL	HLA-C*03:03	0.9211024403572082	0.10301825522759178	binder
LQAEIEGLK	HLA-C*03:03	0.04774081954965368	0.039385050676272	not-binder
LQAVTDDHIR	HLA-C*03:03	0.0649030514390688	0.07248447845309833	not-binder
LQDAEIAR	HLA-C*03:03	0.025699989567510784	0.0444664453698526	not-binder
LQDEIQNMKEEMAR	HLA-C*03:03	0.010964781639631837	0.013742484323137922	not-binder
LQEEMLQR	HLA-C*03:03	0.002231695182126714	0.002536283913194494	not-binder
LQEMEGTVK	HLA-C*03:03	0.017712647682174065	0.01431462060629576	not-binder
LQPPKPLSSL	HLA-C*03:03	0.7353389978408813	0.22067130583516198	binder
LQSVQVFGR	HLA-C*03:03	0.0015488232270712387	0.0013674170605458673	not-binder
LRDLEDSLAR	HLA-C*03:03	0.047467105459096715	0.049677453985701246	not-binder
LRDVGAYSK	HLA-C*03:03	0.003400323762616608	0.004593246308772075	not-binder
LRLPHQPL	HLA-C*03:03	0.32476637065410613	0.23719429313599502	not-binder
LRVDPVNFK	HLA-C*03:03	0.01462203711271286	0.015891250088564395	not-binder
LSDLHAHKL	HLA-C*03:03	0.9230184674263	0.047639688202094015	binder
LSDPQVHTV	HLA-C*03:03	0.9290233135223389	0.05979760927282952	binder
LSEDYGVLK	HLA-C*03:03	0.13900424521416427	0.14307890819389646	not-binder
LSEELSGGR	HLA-C*03:03	0.010672779925516806	0.011114082069408978	not-binder
LSEENFKVL	HLA-C*03:03	0.9657660484313965	0.01586298681040486	binder
LSELEAALQR	HLA-C*03:03	0.03905443623079918	0.044553489422244866	not-binder
LSEPMVHEL	HLA-C*03:03	0.9761240601539611	0.025012590049208503	binder
LSFETTEESL	HLA-C*03:03	0.8560695171356201	0.14293507537179478	binder
LSFTHPTSF	HLA-C*03:03	0.9588987708091736	0.02155094932847084	binder
LSHSLLVTL	HLA-C*03:03	0.9695664286613465	0.017289505114013462	binder
LSIRHLMEL	HLA-C*03:03	0.9797747731208801	0.015274174692937209	binder
LSISPRLTL	HLA-C*03:03	0.9863933205604554	0.01500162953090925	binder
LSNIFVIGK	HLA-C*03:03	0.009994696464855225	0.010538380325544777	not-binder
LSPQAVNSIAK	HLA-C*03:03	0.0203868861310184	0.014998515890231942	not-binder
LSPSPTSQR	HLA-C*03:03	0.08534981157572474	0.11998527360435648	not-binder
LSQEDVKTL	HLA-C*03:03	0.9850408792495727	0.009651190231747351	binder
LSQPTPATL	HLA-C*03:03	0.9831151366233826	0.01727760460955915	binder
LSQVPMSAL	HLA-C*03:03	0.963798987865448	0.02785582828056022	binder
LSSPATLNSR	HLA-C*03:03	0.11008133520372212	0.11450193996878728	not-binder
LSSPFPSSSF	HLA-C*03:03	0.9583613634109497	0.027187794859819297	binder
LSTLPTSTL	HLA-C*03:03	0.9797695875167847	0.022477639459423864	binder
LSTTVQPNL	HLA-C*03:03	0.8827916264533997	0.08700735962184446	binder
LSVAAQEAAR	HLA-C*03:03	0.07891085539013147	0.060503582738342575	not-binder
LSVAPQQSL	HLA-C*03:03	0.9938593029975891	0.003517520568761171	binder
LSVDYGKK	HLA-C*03:03	0.05492030314126169	0.08054702298490932	not-binder
LSVEIVHEL	HLA-C*03:03	0.9952533364295959	0.006826063015723418	binder
LSVNPAAL	HLA-C*03:03	0.9755415916442871	0.017355850991829114	binder
LSWPGLAV	HLA-C*03:03	0.36478227078914643	0.17578607432331594	not-binder
LSYNTASNK	HLA-C*03:03	0.027623731386847795	0.02852685002253898	not-binder
LTDGHPLTL	HLA-C*03:03	0.9862648963928222	0.016807306960045152	binder
LTFVDPVL	HLA-C*03:03	0.6005287885665893	0.19795106194306183	binder
LTGPVLEL	HLA-C*03:03	0.9672601103782654	0.028188318838433094	binder
LTGRVLAL	HLA-C*03:03	0.9382274508476257	0.048753438849500064	binder
LTHGINFAV	HLA-C*03:03	0.2174153784289956	0.22810037093019542	not-binder
LTHTAVVPL	HLA-C*03:03	0.9496399164199829	0.023659460639816814	binder
LTIAEERDK	HLA-C*03:03	0.03184427664746181	0.030321479028313378	not-binder
LTMAPGSTL	HLA-C*03:03	0.9960136890411377	0.002659348611225291	binder
LTPEEEEILNK	HLA-C*03:03	0.17018210086971522	0.20856638765896154	not-binder
LTPEEIER	HLA-C*03:03	0.028521449002437294	0.02637179712573944	not-binder
LTQTVAHLK	HLA-C*03:03	0.05570340594276786	0.03802196399504249	not-binder
LTTASLPLL	HLA-C*03:03	0.8571128726005555	0.08437554124825389	binder
LTVDEAVR	HLA-C*03:03	0.0711018136003986	0.10205813979230197	not-binder
LTVDPQGAL	HLA-C*03:03	0.9929879665374756	0.0024613314619012	binder
LTYDGALLGDRSL	HLA-C*03:03	0.3707155540585518	0.2557961011289997	not-binder
LTYMPSVSL	HLA-C*03:03	0.9912096381187439	0.0051993158762565165	binder
LVASAYSIAQK	HLA-C*03:03	0.01896738213436038	0.021322683941895106	not-binder
LVASMEEAR	HLA-C*03:03	0.006875084846205937	0.008194044131736198	not-binder
LVEDMENK	HLA-C*03:03	0.060412603273289275	0.06996765953105281	not-binder
LVEIDNGK	HLA-C*03:03	0.04082529006991535	0.03318232852741055	not-binder
LVFPGFFEL	HLA-C*03:03	0.9907320499420166	0.012512946732590504	binder
LVGPGVEL	HLA-C*03:03	0.9584210515022278	0.03189894547773818	binder
LVHPNPPSVL	HLA-C*03:03	0.9690188646316529	0.015807289856141285	binder
LVIITAGAR	HLA-C*03:03	0.001415248945613712	0.0011626049418916378	not-binder
LVINGNPITIFQER	HLA-C*03:03	0.026352622965350746	0.0346586646561018	not-binder
LVITASQSL	HLA-C*03:03	0.9917654633522034	0.00375866556950085	binder
LVLTPTREL	HLA-C*03:03	0.9784921407699585	0.023733271148134484	binder
LVLVGDGGTGK	HLA-C*03:03	0.1666577013209462	0.26348030196711286	not-binder
LVNGKSLEL	HLA-C*03:03	0.9860515832901001	0.012559928011040144	binder
LVPQQLAH	HLA-C*03:03	0.014643971663463162	0.0242353323751523	not-binder
LVPVLSAK	HLA-C*03:03	0.0015818651765584946	0.000841103124329342	not-binder
LVQAFQFTDK	HLA-C*03:03	0.0033603521711484063	0.0032120189248589144	not-binder
LVSESSDVLPK	HLA-C*03:03	0.20772392079234123	0.33813191885846317	not-binder
LVSSENFDDYMK	HLA-C*03:03	0.030117084458470344	0.013522806779569683	not-binder
LVSSTSDLPK	HLA-C*03:03	0.15214152794796973	0.2324055226608566	not-binder
LVVPVGGLSF	HLA-C*03:03	0.948959481716156	0.05378937387690298	binder
LVVVGGVL	HLA-C*03:03	0.9229356288909912	0.019923525658479258	binder
LVVYPWTQR	HLA-C*03:03	0.028419676497287584	0.043160542382682104	not-binder
LWEEQLAAAK	HLA-C*03:03	0.09646534252751734	0.16565246780283663	not-binder
LYDASFETK	HLA-C*03:03	0.05559106150176376	0.06708976147254786	not-binder
LYDATYETK	HLA-C*03:03	0.01743003160954686	0.013432138469011642	not-binder
LYEQLSGK	HLA-C*03:03	0.021733485273898623	0.03869387647846503	not-binder
LYPPSAEYPDLRK	HLA-C*03:03	0.0018525350129253715	0.0017116745766353073	not-binder
LYVHEAVK	HLA-C*03:03	0.011646304758849623	0.02099770961472551	not-binder
MAALPFTKSL	HLA-C*03:03	0.9228201627731323	0.09136003455393235	binder
MAAMVLTSL	HLA-C*03:03	0.9944877743721008	0.004012107827585781	binder
MAANVIPVL	HLA-C*03:03	0.9983410596847534	0.001217929196398703	binder
MAAPLVLVL	HLA-C*03:03	0.9988876342773437	0.0008837397391548291	binder
MAARVGAFL	HLA-C*03:03	0.9834291934967041	0.015963330504583356	binder
MAIAPNVTVM	HLA-C*03:03	0.9902276277542115	0.00683370870681696	binder
MAIHAAAVL	HLA-C*03:03	0.9992504000663758	0.0005338560361491258	binder
MAISKPRNL	HLA-C*03:03	0.993850564956665	0.003975203732116827	binder
MAKRFAYPL	HLA-C*03:03	0.6056610226631165	0.13707459470276745	binder
MALLGHSL	HLA-C*03:03	0.984609067440033	0.013842937555254769	binder
MALLGQAL	HLA-C*03:03	0.963727068901062	0.02460449857379052	binder
MANPQMQQL	HLA-C*03:03	0.9988804817199707	0.001031397160174122	binder
MAPLKMLAL	HLA-C*03:03	0.9629315137863159	0.012172886295088732	binder
MASPMSIPT	HLA-C*03:03	0.39124747514724734	0.18952718965421403	not-binder
MAYFPAISL	HLA-C*03:03	0.998184859752655	0.0012843271737554257	binder
MAYHGLTVPL	HLA-C*03:03	0.9884704232215882	0.005762012448012494	binder
MDSTANEVEAVK	HLA-C*03:03	0.07508788597770036	0.05944454788764599	not-binder
MFPLVKSAL	HLA-C*03:03	0.6944083154201508	0.19062328857554975	binder
MGESDDSILR	HLA-C*03:03	0.031153892473957966	0.028489250225434005	not-binder
MGGPAISM	HLA-C*03:03	0.7660601258277893	0.1460235519787351	binder
MGHLGVVL	HLA-C*03:03	0.8216565489768982	0.034470959767847795	binder
MGNGTVVR	HLA-C*03:03	0.007531547166217933	0.00897903989580065	not-binder
MMPPMGGPPM	HLA-C*03:03	0.8860061764717102	0.10519581980283642	binder
MSIYPSPTGVL	HLA-C*03:03	0.9256304740905762	0.040024463227276534	binder
MSLPSGSSL	HLA-C*03:03	0.9989733695983887	0.0007878342928055983	binder
MSMDASPEL	HLA-C*03:03	0.9980713248252868	0.0010254989726979317	binder
MSMEISIHRSL	HLA-C*03:03	0.5789408206939697	0.2049722795942385	ambiguous
MSVEVRQTL	HLA-C*03:03	0.9956633925437928	0.0047907237745406445	binder
MTIEPFISL	HLA-C*03:03	0.9950363993644714	0.004469498370838323	binder
MTTAFIHAL	HLA-C*03:03	0.9934543967247009	0.002240439871627099	binder
MVGPILEM	HLA-C*03:03	0.9437772512435914	0.02478028247090869	binder
MVMEKPSPL	HLA-C*03:03	0.9971170425415039	0.0020663285905189945	binder
MVPPVQVSPL	HLA-C*03:03	0.9318570256233215	0.04030523904417275	binder
MVVGTGTSL	HLA-C*03:03	0.9979601621627807	0.0009603848683045764	binder
NAATSFQVL	HLA-C*03:03	0.9953706979751586	0.0032055930900787683	binder
NAGAVIGK	HLA-C*03:03	0.05593022538778314	0.05190263013893024	not-binder
NAGPAIVI	HLA-C*03:03	0.6742966175079346	0.06209032017455007	binder
NAGVEGSLIVEK	HLA-C*03:03	0.11085472330451011	0.05658922509293541	not-binder
NAIREVLEL	HLA-C*03:03	0.9984277486801147	0.0012373184796887816	binder
NAISIHHAL	HLA-C*03:03	0.9995082736015319	0.0004383016461414561	binder
NAPLVHATL	HLA-C*03:03	0.9652026534080506	0.051556930015942276	binder
NAPWAVTSL	HLA-C*03:03	0.989722466468811	0.008823153158789097	binder
NCPERIITL	HLA-C*03:03	0.9677370071411133	0.015508473868088513	binder
NDISNLIASEI	HLA-C*03:03	0.017090812604874373	0.02949872997112192	not-binder
NDLVEALK	HLA-C*03:03	0.03939617408468621	0.03822153636557515	not-binder
NELESYAYSLK	HLA-C*03:03	0.004624971859811922	0.0057047943879199444	not-binder
NFGIGQDIQPK	HLA-C*03:03	0.03272622507065535	0.023876869646217488	not-binder
NFITAEELR	HLA-C*03:03	0.017579724043025637	0.018809485187119657	not-binder
NFSDNQLQEGK	HLA-C*03:03	0.0840693186968565	0.058147119753711	not-binder
NGIFPGTPL	HLA-C*03:03	0.9047611713409424	0.09880679837632138	binder
NGQDLGVAFK	HLA-C*03:03	0.01011562163475901	0.007410122648045311	not-binder
NGVMPSHFSR	HLA-C*03:03	0.009869727540672103	0.013086626373704752	not-binder
NGWGVMVSHR	HLA-C*03:03	0.0002446297898393179	0.00022545715975685407	not-binder
NGYGFINR	HLA-C*03:03	0.006603602523682639	0.003977824885067035	not-binder
NIEDVIAQGIGK	HLA-C*03:03	0.13331252485513687	0.07140581279911688	not-binder
NIIHGSDSVK	HLA-C*03:03	0.11109438774874433	0.07722939976671196	not-binder
NIILEEGK	HLA-C*03:03	0.042692474267823854	0.05847291352093253	not-binder
NIPGITLLNVSK	HLA-C*03:03	0.02283177338540554	0.023955274457653143	not-binder
NIYAANPVI	HLA-C*03:03	0.4057390406727791	0.19137975314121783	ambiguous
NLDIERPTYTNLNR	HLA-C*03:03	0.003771471768413903	0.0033201863875564393	not-binder
NLLDEELQR	HLA-C*03:03	0.04415809900383465	0.041520531890079274	not-binder
NLQEAEEWYK	HLA-C*03:03	0.0026104201620910316	0.002326493550424424	not-binder
NLQYYDISAK	HLA-C*03:03	0.0004790794093310069	0.00045352517862672185	not-binder
NLTHLNLSGNK	HLA-C*03:03	0.0053009653754998	0.004609829941204299	not-binder
NLVDNITGQR	HLA-C*03:03	0.0910487508343067	0.09182325569209487	not-binder
NNASTDYDLSDK	HLA-C*03:03	0.10363315143622458	0.10679063829001287	not-binder
NQAPPGLYTK	HLA-C*03:03	0.042080408148467544	0.046381670273996554	not-binder
NRDVLELIK	HLA-C*03:03	0.023083633721762455	0.040096371748302474	not-binder
NSLESYAFNMK	HLA-C*03:03	0.010439799260348081	0.007191336905377138	not-binder
NSLLNGSWGSEEK	HLA-C*03:03	0.009244928398402408	0.013006216814155352	not-binder
NSNPALNDNLEK	HLA-C*03:03	0.20139681356959044	0.16437378240593134	not-binder
NSNPVIAEL	HLA-C*03:03	0.9949857354164123	0.00718186574911302	binder
NTDEMVELR	HLA-C*03:03	0.02708385281730443	0.03808678349228245	not-binder
NTNPNFVR	HLA-C*03:03	0.04680976913077757	0.07083168151212611	not-binder
NVIGLQMGTNR	HLA-C*03:03	0.02581018363125622	0.02769538391268793	not-binder
NVKVDPEIQ	HLA-C*03:03	0.3017343759536743	0.1782977977098552	not-binder
NYYEQWGK	HLA-C*03:03	0.009284553934412543	0.016367395077054682	not-binder
PFETLLSQNQGGK	HLA-C*03:03	0.006927550561629659	0.010436999254636719	not-binder
PFFHSLSEK	HLA-C*03:03	0.0028415278648026288	0.002320152892475737	not-binder
PIWQRPSK	HLA-C*03:03	0.0005844218055472084	0.0007515249579944026	not-binder
PLRLPLQDVYK	HLA-C*03:03	0.00196085376935855	0.0034644620164428134	not-binder
PMFIVNTNVPR	HLA-C*03:03	0.002773827792407246	0.0025111590379371315	not-binder
PPYTVVYFPVRGR	HLA-C*03:03	0.5267305977642536	0.43907847549947526	ambiguous
PVPEEEEGFEGGD	HLA-C*03:03	0.17217276103328913	0.3039454891277731	not-binder
PWSQHYHQGYY	HLA-C*03:03	0.0002156473063280373	0.00019920126649293761	not-binder
PYQYPALTPEQK	HLA-C*03:03	0.008255813425057568	0.008504897973057325	not-binder
QAAPPIEL	HLA-C*03:03	0.9964233040809631	0.0038617896264570716	binder
QAIRAGLEL	HLA-C*03:03	0.9921010971069336	0.010235931122659346	binder
QALPWISIL	HLA-C*03:03	0.9685005664825439	0.019673855139469714	binder
QAMPTLIEL	HLA-C*03:03	0.9951863646507263	0.00580508255645232	binder
QAQEYEALLNIK	HLA-C*03:03	0.042311342962057095	0.06849925836288313	not-binder
QASEGPLK	HLA-C*03:03	0.16773765478283167	0.22805654124938057	not-binder
QDAQILYK	HLA-C*03:03	0.00020322704176578554	0.00015844727416195454	not-binder
QDGSVDFGR	HLA-C*03:03	0.0064308038035960635	0.01060322273308273	not-binder
QDIAFAYQR	HLA-C*03:03	0.0016236075744593848	0.002780360563271288	not-binder
QDVDNASLAR	HLA-C*03:03	0.08668414712883532	0.08673304436082063	not-binder
QEAIQDLWQWRKSL	HLA-C*03:03	0.015680909718503243	0.02391849593532726	not-binder
QEYDESGPSIVHR	HLA-C*03:03	0.13395630065351724	0.13617976842961751	not-binder
QEYEALLNIK	HLA-C*03:03	0.019788403413258493	0.030875090135285034	not-binder
QFAPEYEK	HLA-C*03:03	0.011996930848545162	0.009754773895627351	not-binder
QGANINEIR	HLA-C*03:03	0.012971458008541959	0.016166993344189806	not-binder
QHGIPIPVTPK	HLA-C*03:03	0.021316150459460913	0.0172072885771986	not-binder
QIDNPDYK	HLA-C*03:03	0.10412003200617619	0.10854694188445932	not-binder
QIFHPEQLITGK	HLA-C*03:03	0.24408441707491874	0.21510822303987748	not-binder
QILDEAGK	HLA-C*03:03	0.14397242419108808	0.1752892202589349	not-binder
QILVGVNK	HLA-C*03:03	0.00679266965125862	0.010591643891385826	not-binder
QITLNDLPVGR	HLA-C*03:03	0.04561997561249882	0.05428226358823536	not-binder
QITVNDLPVGR	HLA-C*03:03	0.06083494517952204	0.06827511844737356	not-binder
QLETLGQEK	HLA-C*03:03	0.01062044589780271	0.00816924013109112	not-binder
QLQDEMLR	HLA-C*03:03	0.002471022220561281	0.0038092842315287398	not-binder
QLSSGVSEIR	HLA-C*03:03	0.022051590621413198	0.024674426932326764	not-binder
QQYESVAAK	HLA-C*03:03	0.023988308664775103	0.038671862699610995	not-binder
QSISPGSRL	HLA-C*03:03	0.9619813084602356	0.036444409047054864	binder
QTLEDFKEL	HLA-C*03:03	0.9683421730995179	0.034055374966262784	binder
QTPPISSL	HLA-C*03:03	0.7811822772026062	0.1920114558283053	binder
QTVAVGVIK	HLA-C*03:03	0.11806383715011179	0.11212907153029635	not-binder
QVDQLTNDK	HLA-C*03:03	0.04131975505733863	0.06472807779413257	not-binder
QVFGEATK	HLA-C*03:03	0.011926571463118308	0.012256031176327798	not-binder
QVHPDTGISSK	HLA-C*03:03	0.25067857652902603	0.2537851000596902	not-binder
QWYETNAPR	HLA-C*03:03	0.001162786099848745	0.0013723161418030471	not-binder
QYEDIANR	HLA-C*03:03	0.019848554127383976	0.01566107370674748	not-binder
RAFEVSENGNL	HLA-C*03:03	0.8735507845878601	0.11305121100097477	binder
RAGGVGLLVL	HLA-C*03:03	0.5476330161094666	0.26157844183498397	ambiguous
RAHIGPVL	HLA-C*03:03	0.8872286438941955	0.05964248618923977	binder
RAIELATTL	HLA-C*03:03	0.957308006286621	0.07180214786023416	binder
RAIEMERGNFGGSF	HLA-C*03:03	0.313293581137259	0.30235618592597974	not-binder
RAIESNSQTSPL	HLA-C*03:03	0.5740927249193192	0.32588246790696135	ambiguous
RAIQFYLEF	HLA-C*03:03	0.4888660490512848	0.24159838489311705	ambiguous
RAISTGSLASSTL	HLA-C*03:03	0.596228438615799	0.2750802202839906	ambiguous
RALLGPAL	HLA-C*03:03	0.8939851880073547	0.05443752749807941	binder
RALNVFYYL	HLA-C*03:03	0.8512691259384155	0.1206950466584644	binder
RAMEGELGEL	HLA-C*03:03	0.9724892020225525	0.01838009067144178	binder
RATPHFSGL	HLA-C*03:03	0.834135377407074	0.0733395245834393	binder
RAVEVSAEL	HLA-C*03:03	0.9830970764160156	0.03048635110859037	binder
RAVVPSYIPL	HLA-C*03:03	0.4616914391517639	0.25959043048760483	ambiguous
RFLEQQNK	HLA-C*03:03	0.017170891750265583	0.03326478460131508	not-binder
RFSPYVFNGGTIL	HLA-C*03:03	0.006925262010190636	0.0050204711717027764	not-binder
RGAYRFQAI	HLA-C*03:03	0.02090943334660551	0.020716605756201725	not-binder
RGTKVILHL	HLA-C*03:03	0.16048151832073926	0.212600912582375	not-binder
RIPSFVTEL	HLA-C*03:03	0.9358719229698181	0.03191279655617756	binder
RLAPEYEAAATR	HLA-C*03:03	0.017934176461858443	0.02156193878034387	not-binder
RLDGSLDFKK	HLA-C*03:03	0.004940690903458745	0.00548274637304646	not-binder
RLLEGEDVK	HLA-C*03:03	0.014336098151397891	0.01899326603836432	not-binder
RLLLPGELAK	HLA-C*03:03	0.03739360191393644	0.026419759045692402	not-binder
RNFERNKAIKVIIA	HLA-C*03:03	0.0010050193872302771	0.0018723390641184334	not-binder
RPPGFSPFR	HLA-C*03:03	0.04453115536925907	0.04342927809315858	not-binder
RQGYGEGFR	HLA-C*03:03	0.0027563063967207314	0.0031415545217302254	not-binder
RSPPIPLAK	HLA-C*03:03	0.026740919379517437	0.027366927749204652	not-binder
RSTVAQLVK	HLA-C*03:03	0.01686271117068827	0.013087906451990828	not-binder
RTIAQDYGVLK	HLA-C*03:03	0.02055385001003742	0.0245259750316008	not-binder
RTMEIFQLL	HLA-C*03:03	0.9396671772003173	0.044931030257038304	binder
RVAPEEHPVLL	HLA-C*03:03	0.9930214405059814	0.002602355003524863	binder
RVAPEEHPVLLTEA	HLA-C*03:03	0.12785481717437505	0.12480617462310929	not-binder
RVDPVNFK	HLA-C*03:03	0.04467766731977463	0.04026250186841685	not-binder
RVEYHFLSPYVSPK	HLA-C*03:03	0.0021318277524187577	0.002746539067736984	not-binder
RVIDVGSEW	HLA-C*03:03	0.5543269783258438	0.2802926671620148	ambiguous
RVLEKPESLL	HLA-C*03:03	0.7940719246864318	0.10111978574223772	binder
RVLIAAHGNSLR	HLA-C*03:03	0.003700060921255499	0.0044897091102653235	not-binder
RVTLELGGK	HLA-C*03:03	0.005282397958217189	0.00648509750653751	not-binder
RVYIHPFHL	HLA-C*03:03	0.8000620067119598	0.16374173384862584	binder
SAANIQPIF	HLA-C*03:03	0.9691796064376831	0.017668359393207867	binder
SAAPAIQL	HLA-C*03:03	0.9992821335792541	0.0006868404177607275	binder
SAAPEGVPL	HLA-C*03:03	0.9992858171463013	0.00048206098897757	binder
SAAPRTVAL	HLA-C*03:03	0.9999801874160766	1.7387139737869182e-05	binder
SAAPTFLLL	HLA-C*03:03	0.9972777843475342	0.004078391546165016	binder
SADTLWDIQK	HLA-C*03:03	0.012544683157466352	0.016227333109840803	not-binder
SADTLWGIQK	HLA-C*03:03	0.017861202805943322	0.021519451777185058	not-binder
SAFGYFITA	HLA-C*03:03	0.6461211442947388	0.25923293943965503	binder
SAFPHLRVL	HLA-C*03:03	0.9989084839820862	0.0011588781089181867	binder
SAIFPDVAL	HLA-C*03:03	0.9954083800315857	0.004078610071889348	binder
SAIGRAMEL	HLA-C*03:03	0.9997835755348206	0.00024453169427996385	binder
SAIHVLASL	HLA-C*03:03	0.9983587741851807	0.0010650280428850776	binder
SAILRSPAF	HLA-C*03:03	0.9847950100898742	0.009085083486081199	binder
SAINEVVTR	HLA-C*03:03	0.27215821072459223	0.1847974039895502	not-binder
SAINQVEAL	HLA-C*03:03	0.998835277557373	0.0008958025934013072	binder
SAIPWGISA	HLA-C*03:03	0.9244234204292298	0.057432137725174456	binder
SAIYGALTL	HLA-C*03:03	0.996978497505188	0.001459439684873759	binder
SALEKFVEL	HLA-C*03:03	0.9982364535331726	0.002504172954334377	binder
SALGKSPWL	HLA-C*03:03	0.9522206544876098	0.04022324371232668	binder
SALGVGLAL	HLA-C*03:03	0.9949599623680114	0.003901509170044838	binder
SALHYAVEL	HLA-C*03:03	0.9894935846328735	0.00931769945579107	binder
SALNVRLFL	HLA-C*03:03	0.970215117931366	0.01592122566421488	binder
SAMEVVPAL	HLA-C*03:03	0.9987003087997437	0.001232366073965689	binder
SAMKHMVIL	HLA-C*03:03	0.9765092253684997	0.03485540696302149	binder
SAPELESKESVL	HLA-C*03:03	0.5033450573682785	0.28818346786351856	ambiguous
SAPGPGYAPL	HLA-C*03:03	0.9727036476135253	0.007364068512805991	binder
SAPVGVTAL	HLA-C*03:03	0.9956144690513611	0.005126910476208051	binder
SAPYGRITL	HLA-C*03:03	0.9951796889305115	0.005003890721553236	binder
SATELMNIL	HLA-C*03:03	0.9497637987136841	0.050353014567906966	binder
SAVHWVATL	HLA-C*03:03	0.9950862050056457	0.003145997850732839	binder
SAVLQEAR	HLA-C*03:03	0.03084711222909391	0.02082007227362045	not-binder
SAVPCALLL	HLA-C*03:03	0.9856212735176086	0.007993843902792633	binder
SAVSSFVFL	HLA-C*03:03	0.9893872499465942	0.004741851430722542	binder
SAVWNSPPL	HLA-C*03:03	0.9921813249588013	0.0077721044472996645	binder
SAWDPSREATSL	HLA-C*03:03	0.939137876033783	0.11300205619174593	binder
SAYPLSVEW	HLA-C*03:03	0.626922994852066	0.29924857266410965	ambiguous
SAYQRYYSL	HLA-C*03:03	0.9982848405838013	0.0015231414126497405	binder
SDPVVSYR	HLA-C*03:03	0.00025911322300089525	0.0002683032451533904	not-binder
SEIDLFNIRK	HLA-C*03:03	0.013550260264310054	0.017866629818845042	not-binder
SEPIPESNDGPVK	HLA-C*03:03	0.012256319974403596	0.010295731350931989	not-binder
SEVTDLRR	HLA-C*03:03	0.005229032714669302	0.00606761914386358	not-binder
SFGELVPAII	HLA-C*03:03	0.013880745507776737	0.009345051240284183	not-binder
SFLDGSRGLSHLG	HLA-C*03:03	0.08432758692651987	0.08494535381292312	not-binder
SFTTTAER	HLA-C*03:03	0.0022198990570515774	0.0029418821402134032	not-binder
SFVLNLGK	HLA-C*03:03	0.008685985527699813	0.010677013080600633	not-binder
SGDGVTHTVPIYE	HLA-C*03:03	0.019774345308542253	0.01470142735295966	not-binder
SGIERMGPL	HLA-C*03:03	0.8447381496429444	0.14628121283804701	binder
SGKYDLDFK	HLA-C*03:03	0.0035948215125245044	0.004071705666359458	not-binder
SGTSEFLNK	HLA-C*03:03	0.051162156439386305	0.07137955385865644	not-binder
SGVSLAALK	HLA-C*03:03	0.08001418281346559	0.0986454862707779	not-binder
SGVSLAALKK	HLA-C*03:03	0.11512603303417564	0.1580732078158864	not-binder
SGYLLPDTK	HLA-C*03:03	0.0494852980133146	0.06700112572901956	not-binder
SGYLSSER	HLA-C*03:03	0.008982702639150375	0.011275998597854432	not-binder
SIALPSKPA	HLA-C*03:03	0.37830873131752013	0.19596064998124385	not-binder
SIDDLEEK	HLA-C*03:03	0.22754336893558502	0.07453226691777574	not-binder
SIFETVGSVL	HLA-C*03:03	0.936454439163208	0.03465460011755533	binder
SIIPPLFTV	HLA-C*03:03	0.6793003886938095	0.35282294558793514	binder
SIISPKVKMAL	HLA-C*03:03	0.8124036669731141	0.16113373986568497	binder
SILHFGVLPL	HLA-C*03:03	0.4790260210633278	0.24298886474256218	ambiguous
SIPGGYNAL	HLA-C*03:03	0.9632842421531678	0.03231779717162676	binder
SIQVPGMQM	HLA-C*03:03	0.8916735291481018	0.13394196615619874	binder
SIRPGLSPYR	HLA-C*03:03	0.02549015091572073	0.028286872622703678	not-binder
SIVKPYLTL	HLA-C*03:03	0.9463351011276245	0.047223590042730135	binder
SIYYITGESK	HLA-C*03:03	0.03536362288868986	0.043084069668147325	not-binder
SLAAEEEAAR	HLA-C*03:03	0.06874466491863132	0.09932270945400046	not-binder
SLDMDSIIAEVK	HLA-C*03:03	0.018198634361033326	0.013549720186584773	not-binder
SLESINSR	HLA-C*03:03	0.0033804296561811497	0.0033522816560755046	not-binder
SLETENAGLR	HLA-C*03:03	0.02922633644193411	0.028936578666292356	not-binder
SLEVENQSLR	HLA-C*03:03	0.06729389264764904	0.059715181185451466	not-binder
SLGSVQAPSYGAR	HLA-C*03:03	0.028515521390363573	0.03783773705484781	not-binder
SLGTADVHFER	HLA-C*03:03	0.012271335063269362	0.01448271672502023	not-binder
SLHTLFGDK	HLA-C*03:03	0.0025555658707162366	0.002959426172300246	not-binder
SLIEQTTAL	HLA-C*03:03	0.9939163446426391	0.003033434315107222	binder
SLQSVAEER	HLA-C*03:03	0.002791644282115158	0.004875367257786725	not-binder
SLVPPGASL	HLA-C*03:03	0.9916375875473022	0.009176713757976749	binder
SLYYYIQQDTK	HLA-C*03:03	0.00048206411738647146	0.0004087158660798837	not-binder
SMVEEGTGLR	HLA-C*03:03	0.21945221573114396	0.26626507931332083	not-binder
SNFAEALAAHK	HLA-C*03:03	0.014084760117111728	0.020640717033035286	not-binder
SNTPILVDGK	HLA-C*03:03	0.00837237735686358	0.012177004956075377	not-binder
SNVSDAVAQSTR	HLA-C*03:03	0.026250616181641817	0.020415850611228095	not-binder
SNVYPSKPL	HLA-C*03:03	0.7603366017341614	0.14304456575190344	binder
SQSPEAIK	HLA-C*03:03	0.022550966187918676	0.02215541501765035	not-binder
SQYEVMAEQNRK	HLA-C*03:03	0.03653435410524253	0.032135122001154724	not-binder
SQYPFPVTL	HLA-C*03:03	0.9623471617698669	0.07040202277421549	binder
SRAEAESMYQIK	HLA-C*03:03	0.0048809276195243	0.004778246756991694	not-binder
SRLEQEIATYR	HLA-C*03:03	0.004655041897422052	0.007193600848351404	not-binder
SSAPPLSEL	HLA-C*03:03	0.99840087890625	0.001700793599949694	binder
SSELQAIK	HLA-C*03:03	0.009930181285744766	0.01016203077069091	not-binder
SSFYVNGLTLGGQK	HLA-C*03:03	0.12850338816642762	0.08460257431275532	not-binder
SSGPYGGGGQYFAK	HLA-C*03:03	0.20064618976321072	0.23984959049959667	not-binder
SSIDPGLSI	HLA-C*03:03	0.932001268863678	0.07056197894064198	binder
SSMYPPHPL	HLA-C*03:03	0.9938874244689941	0.005516182831301818	binder
SSSPAVLAL	HLA-C*03:03	0.9979271531105042	0.0014706100515846253	binder
SSTTVIPTL	HLA-C*03:03	0.9638972401618957	0.019348216896031858	binder
SSVAVPYVIVPLK	HLA-C*03:03	0.0007989340808276068	0.0011225072089054713	not-binder
STASAVPLAK	HLA-C*03:03	0.14846884906291963	0.13763405880209362	not-binder
STESLQANVQR	HLA-C*03:03	0.01735733827081276	0.019312017995829225	not-binder
STFSPSLAL	HLA-C*03:03	0.9689904451370239	0.031381564183935284	binder
STFSTNYR	HLA-C*03:03	0.0013197368822090993	0.001566178258340168	not-binder
STGGAPTFNVTVTK	HLA-C*03:03	0.09630380154121668	0.15319909277672106	not-binder
STLNEIYFGK	HLA-C*03:03	0.009227435023058205	0.012001355799291397	not-binder
STTTGHLIYK	HLA-C*03:03	0.05851813272092841	0.05584271425712126	not-binder
STVAQLVK	HLA-C*03:03	0.00816540070809424	0.005352849048593737	not-binder
STYHRFLTW	HLA-C*03:03	0.06553458739072085	0.09862675704970346	not-binder
SVAKESIPL	HLA-C*03:03	0.979886782169342	0.008712786755043982	binder
SVEAAAELSAK	HLA-C*03:03	0.11184217247646303	0.17179185619700085	not-binder
SVHFPGQAVGTR	HLA-C*03:03	0.037969242094550285	0.06583973007605022	not-binder
SVIPPRTEL	HLA-C*03:03	0.9987395763397217	0.0009763555655567267	binder
SVLDRPRAL	HLA-C*03:03	0.9953997254371643	0.0064013363367730865	binder
SVNGFISTL	HLA-C*03:03	0.992452597618103	0.006055247111342434	binder
SVPEAQSAL	HLA-C*03:03	0.9833435773849487	0.01453937854241116	binder
SVPLAATSM	HLA-C*03:03	0.775574553012848	0.2810687535548879	binder
SVQTFADK	HLA-C*03:03	0.005310376803390682	0.006905296200068316	not-binder
SVVAVPLPL	HLA-C*03:03	0.9675530791282654	0.013737767221574297	binder
SVVDVFAQL	HLA-C*03:03	0.9963015437126159	0.0028913991258733267	binder
SVVFHSTVI	HLA-C*03:03	0.3015466683078557	0.18437640703321587	not-binder
SYSPYDMLESIRK	HLA-C*03:03	0.11723038656637072	0.22567423663602632	not-binder
SYTSGPGSR	HLA-C*03:03	0.09198580533266068	0.056446897101570935	not-binder
SYVTTSTR	HLA-C*03:03	0.02433325881138444	0.02167547775784891	not-binder
TAAADFTAK	HLA-C*03:03	0.28331716526299716	0.33077306631673997	not-binder
TAAAVAAQSGILDR	HLA-C*03:03	0.2486209522932768	0.15630540543278482	not-binder
TAAFPFAAL	HLA-C*03:03	0.9932537913322449	0.008469060784151678	binder
TAAYVNAIEK	HLA-C*03:03	0.15247716326266528	0.0984416709998526	not-binder
TADGIVSHLK	HLA-C*03:03	0.21289160549640657	0.21846528639896196	not-binder
TADGMVHLL	HLA-C*03:03	0.9875054001808167	0.012103516438813012	binder
TAFHSSMAL	HLA-C*03:03	0.9981071591377259	0.001140119788884996	binder
TAFIGPAL	HLA-C*03:03	0.9721879959106445	0.02401059223876241	binder
TAFQEALDAAGDK	HLA-C*03:03	0.06548861141782254	0.06272328827008161	not-binder
TAGRVLEL	HLA-C*03:03	0.9877152562141418	0.007526836858998074	binder
TAIDRYLCL	HLA-C*03:03	0.9960036635398865	0.001537451879184456	binder
TAIDWFHEW	HLA-C*03:03	0.6882751494646072	0.3152129669187162	binder
TAINHFFIW	HLA-C*03:03	0.5476863409392536	0.2991841515297475	ambiguous
TAIPVHDGYVL	HLA-C*03:03	0.9643554449081421	0.03427786226697367	binder
TAISISDHTAL	HLA-C*03:03	0.9368444681167603	0.06522565885340192	binder
TALIHDGLAR	HLA-C*03:03	0.031891629192978145	0.03360797828188508	not-binder
TASDFITK	HLA-C*03:03	0.13392108357511462	0.0948106590141201	not-binder
TATPQQAQEVHEK	HLA-C*03:03	0.057792962185340004	0.03477995682083278	not-binder
TATQLAVNK	HLA-C*03:03	0.06592071577906608	0.03938222776529892	not-binder
TAVAPIER	HLA-C*03:03	0.1918098099529743	0.2220931543722899	not-binder
TAVMPKVSL	HLA-C*03:03	0.9965470433235168	0.003599983749569649	binder
TAVVVGTITDDVR	HLA-C*03:03	0.04663262288086116	0.06668979378303014	not-binder
TAYDNFVEL	HLA-C*03:03	0.9977254986763	0.0027766509413334364	binder
TDLLLEPYNK	HLA-C*03:03	0.003467329182603862	0.0023069337110562557	not-binder
TDTGEPMGR	HLA-C*03:03	0.006823640867165181	0.008788841236340196	not-binder
TDYMVGSYGPR	HLA-C*03:03	0.0077356125320875435	0.012156672351698216	not-binder
TEISEMNR	HLA-C*03:03	0.027102795284736202	0.052576091219866464	not-binder
TEPLPEKTQESL	HLA-C*03:03	0.12979716546833514	0.06485821643832063	not-binder
TFTVTEKPEVID	HLA-C*03:03	0.06700558947632089	0.0724223886774638	not-binder
TGAAPIIDVVR	HLA-C*03:03	0.0346772744669579	0.04152224311302959	not-binder
TGIPGLEQL	HLA-C*03:03	0.9203267455101013	0.06757919098178596	binder
TGISDVFAK	HLA-C*03:03	0.05397365699172951	0.04147536195504542	not-binder
TGPNLHGLFGR	HLA-C*03:03	0.014686272550170543	0.017496141883772846	not-binder
TGQEIPVNVR	HLA-C*03:03	0.029912805109051987	0.036691642509005765	not-binder
TGSWIGLRNLDLKG	HLA-C*03:03	0.11259283199906349	0.13784068587912823	not-binder
TGSWIGLRNLDLK	HLA-C*03:03	0.08733779881149531	0.11600777970406762	not-binder
TGTQYLLR	HLA-C*03:03	0.0019899269350169392	0.002047075796991262	not-binder
THILLFLPK	HLA-C*03:03	0.0005110492452558901	0.0005147556655585461	not-binder
THLTELQR	HLA-C*03:03	0.010309471853543074	0.00731527623759418	not-binder
TIAMDGTEGLVR	HLA-C*03:03	0.04291439093649387	0.030921557005672638	not-binder
TIAPALVSK	HLA-C*03:03	0.3252935715019703	0.2617331253077681	not-binder
TIDDLEDK	HLA-C*03:03	0.18473952636122704	0.19622095834052494	not-binder
TIDDLEEK	HLA-C*03:03	0.26084561496973035	0.12734968019732482	not-binder
TIDPIPHQL	HLA-C*03:03	0.9978510141372681	0.001325542794431712	binder
TIIDKSKSV	HLA-C*03:03	0.955740225315094	0.05991179217335041	binder
TIIEATHVL	HLA-C*03:03	0.9984029531478882	0.0010544341404666584	binder
TIIPKVLAM	HLA-C*03:03	0.9719533205032349	0.02366510719177708	binder
TIMPRGPTL	HLA-C*03:03	0.9958408951759339	0.0023306272539758977	binder
TINEVENQILTR	HLA-C*03:03	0.073339062044397	0.0766724654106718	not-binder
TIPWLEDRVPQK	HLA-C*03:03	0.003933405038424098	0.005652136890684711	not-binder
TIQEMQQK	HLA-C*03:03	0.03465016896952875	0.038848829139756035	not-binder
TITSSYYR	HLA-C*03:03	0.00046225955228818005	0.00041740708491047536	not-binder
TIVDTGIGM	HLA-C*03:03	0.9609543442726135	0.022858588370767652	binder
TIYHMFIAL	HLA-C*03:03	0.7283070504665374	0.23680154952468122	binder
TIYTPGSTVLYR	HLA-C*03:03	0.016185261216014622	0.01093668596692238	not-binder
TKTEISEMNR	HLA-C*03:03	0.01670494782242713	0.020743673554941198	not-binder
TKTFTVTEKPEVID	HLA-C*03:03	0.00543131773905543	0.009307635036957931	not-binder
TLAGDVHIVR	HLA-C*03:03	0.06292052138014696	0.10009917677975706	not-binder
TLETVPLER	HLA-C*03:03	0.00350482428293617	0.0032255815606256825	not-binder
TLHPDLGTDK	HLA-C*03:03	0.008601736580021679	0.0064111181897261275	not-binder
TLIGHVPDQR	HLA-C*03:03	0.02506869371427456	0.029713285971489985	not-binder
TLKGETTTEAVD	HLA-C*03:03	0.032633764616184634	0.061115268346006495	not-binder
TLMLPSAVTR	HLA-C*03:03	0.017022768629612984	0.02802273091981011	not-binder
TLMNLGGLAVAR	HLA-C*03:03	0.03600458703003824	0.060151841970976054	not-binder
TLNPNYCRSK	HLA-C*03:03	0.0013434688165204988	0.0011399783214481472	not-binder
TLSDYNIQK	HLA-C*03:03	0.10092712645418941	0.15992103352666154	not-binder
TLSNHQLTHL	HLA-C*03:03	0.4389298647642136	0.17845755348085549	ambiguous
TLVLLMGK	HLA-C*03:03	0.00011687741028936216	0.0001592923416324411	not-binder
TMLSRENVG	HLA-C*03:03	0.0005141691464814358	0.0008919642706566239	not-binder
TMQNLNDR	HLA-C*03:03	0.0012113716499982275	0.0018259740261351452	not-binder
TNEAQAIETAR	HLA-C*03:03	0.03286373430435106	0.03981651974105486	not-binder
TNFNSIAK	HLA-C*03:03	0.011177292881541234	0.01429058623465634	not-binder
TPASPVVHIR	HLA-C*03:03	0.04114355869533028	0.04338720176160879	not-binder
TPGPGAQSALR	HLA-C*03:03	0.1491151401773095	0.13114123802615088	not-binder
TQDQISNIK	HLA-C*03:03	0.010668832310807374	0.008161997684355916	not-binder
TRLEQEIATYR	HLA-C*03:03	0.003727129005983443	0.00592915544161738	not-binder
TSDIPHML	HLA-C*03:03	0.9504578709602356	0.018568752650164038	binder
TSEVDLAK	HLA-C*03:03	0.03879034359533762	0.04056175627805858	not-binder
TSLMNQYVNK	HLA-C*03:03	0.0020664111638325267	0.0016084097844822095	not-binder
TSSPSILTL	HLA-C*03:03	0.9934572577476501	0.004974954834753275	binder
TSVETALR	HLA-C*03:03	0.01779087680624798	0.021944558405721556	not-binder
TSYVGLVL	HLA-C*03:03	0.7617788791656495	0.02893196874724966	binder
TTEYQLSTLEER	HLA-C*03:03	0.00413949125650106	0.007934638753816732	not-binder
TTIKPGLAL	HLA-C*03:03	0.9951979756355286	0.002502190874353469	binder
TTPSYVAFTDTER	HLA-C*03:03	0.008373217014741386	0.014046361344671873	not-binder
TTTGSYIANR	HLA-C*03:03	0.03745527451101225	0.03337268156006847	not-binder
TVAYTEQK	HLA-C*03:03	0.004633246911180322	0.0033935707834901363	not-binder
TVDNFVALATGEK	HLA-C*03:03	0.03613853007555008	0.025302295727283302	not-binder
TVEAEAAHGTVTR	HLA-C*03:03	0.0154931771568954	0.009803953802228572	not-binder
TVFGVEPDLTR	HLA-C*03:03	0.05283943293616176	0.04490208024233362	not-binder
TVGVEPAADGK	HLA-C*03:03	0.08220470007508993	0.08298563689589168	not-binder
TVIDYNGER	HLA-C*03:03	0.09674818413332105	0.14846516221680278	not-binder
TVIPHLMAL	HLA-C*03:03	0.998589026927948	0.000729278453894133	binder
TVIVTPSQR	HLA-C*03:03	0.006192677096260013	0.007214047211395301	not-binder
TVPVEAVTSK	HLA-C*03:03	0.036201100796461105	0.04851782015185287	not-binder
TVQSLEIDLDSMR	HLA-C*03:03	0.005756886066592415	0.006304279788598441	not-binder
TVTAMDVVYALK	HLA-C*03:03	0.03649192026932724	0.025927557865221273	not-binder
TVTEKPEVID	HLA-C*03:03	0.03727432731539011	0.045002590463215676	not-binder
TVTTVILEV	HLA-C*03:03	0.17654715068638324	0.20329563236176368	not-binder
TVVQEVVDGK	HLA-C*03:03	0.18703567824559286	0.2943036124872419	not-binder
TVVQLEGDNK	HLA-C*03:03	0.026010736264288424	0.023699000816807585	not-binder
TWNDPSVQQDIK	HLA-C*03:03	0.0890852341428399	0.09920800824429649	not-binder
TYAFSGTHYWR	HLA-C*03:03	0.004931550906621851	0.009229384025633697	not-binder
TYDDATKTFTVTE	HLA-C*03:03	0.06027401345781982	0.050140212663324794	not-binder
TYDDATKTFTVTEK	HLA-C*03:03	0.14952271208167076	0.12985266537208184	not-binder
TYKEALEK	HLA-C*03:03	0.03211031433820608	0.03823190132164945	not-binder
VAAKKNVSI	HLA-C*03:03	0.8962108731269837	0.08170973289757938	binder
VAALSGRPL	HLA-C*03:03	0.9967607617378235	0.004139759687047326	binder
VAASIGNAQK	HLA-C*03:03	0.5027831196784973	0.1502396245441383	ambiguous
VADPVYRTF	HLA-C*03:03	0.9982994794845581	0.0013069223132832733	binder
VAEAGLTIS	HLA-C*03:03	0.015214656887110323	0.018654616540162944	not-binder
VAFDKFWNM	HLA-C*03:03	0.9371964454650878	0.11026328327764995	binder
VAFGPAFAL	HLA-C*03:03	0.9987816333770752	0.0007959141476069151	binder
VAFLAMLLVL	HLA-C*03:03	0.4951371133327484	0.0253354142781858	ambiguous
VAFPSGDASSL	HLA-C*03:03	0.9985446810722352	0.0011079818379675797	binder
VAFQHFQEL	HLA-C*03:03	0.998806357383728	0.0011870172886583178	binder
VAFSPVTEL	HLA-C*03:03	0.998202097415924	0.0018643043343437929	binder
VAGPALEAL	HLA-C*03:03	0.9986306309700013	0.0011918287791684657	binder
VAGPSVTL	HLA-C*03:03	0.9966420650482177	0.002677518328956166	binder
VAIEPGAPR	HLA-C*03:03	0.5104965642094612	0.2535918962632295	ambiguous
VAIGDYNGHVGL	HLA-C*03:03	0.8321233987808228	0.11282790817455368	binder
VAILIHFLPAK	HLA-C*03:03	0.0068829036841634664	0.008840960440589445	not-binder
VAIPCYTTL	HLA-C*03:03	0.9920785665512085	0.004410057041258149	binder
VAKESIPL	HLA-C*03:03	0.9148142337799072	0.07637746204959382	binder
VALDFEQEM	HLA-C*03:03	0.9951758027076721	0.0029238498841269007	binder
VALGMFLII	HLA-C*03:03	0.17235957980155944	0.050311962558185715	not-binder
VALLVTSGL	HLA-C*03:03	0.9005363345146179	0.055756039779819445	binder
VALPVFLVI	HLA-C*03:03	0.7060022801160812	0.2963306027199689	binder
VALPVVYSL	HLA-C*03:03	0.9988608837127686	0.0004737781279202707	binder
VALVVGHEL	HLA-C*03:03	0.9934423804283142	0.0064617819546063235	binder
VAMERVSVL	HLA-C*03:03	0.9996023654937745	0.00048016280926550597	binder
VAMNPTNTVF	HLA-C*03:03	0.9953285217285156	0.003091987455228189	binder
VAMYGGLVL	HLA-C*03:03	0.9973462700843811	0.0021703606303337293	binder
VANNRIITL	HLA-C*03:03	0.9990153670310974	0.0009959504729115682	binder
VANPEHMEM	HLA-C*03:03	0.9994225978851319	0.0006117671556746299	binder
VANPNSAIFGGARP	HLA-C*03:03	0.36511629410088065	0.31374995650279597	ambiguous
VAPAPAVVK	HLA-C*03:03	0.49467062056064603	0.21987782826740931	ambiguous
VAPVASAL	HLA-C*03:03	0.9417449831962585	0.06027934378525744	binder
VAQELPTTL	HLA-C*03:03	0.992601752281189	0.01044440130789095	binder
VAQNSGLTL	HLA-C*03:03	0.9973246812820434	0.001935175742805472	binder
VATQVGIEW	HLA-C*03:03	0.3889048334211111	0.33716560636576576	ambiguous
VATTALEL	HLA-C*03:03	0.9825912356376648	0.007299061266680659	binder
VATVSLPR	HLA-C*03:03	0.12285723369568587	0.08962300354457507	not-binder
VAVDAPSEHGVY	HLA-C*03:03	0.6032250463962555	0.1454592308977807	binder
VAVDPSILARL	HLA-C*03:03	0.9952818632125855	0.0049021849628348765	binder
VAVEEVDEEGK	HLA-C*03:03	0.6839070498943329	0.287403069660146	binder
VAVEPGAAVRSL	HLA-C*03:03	0.9480234742164612	0.07143784555307042	binder
VAVFPWHSL	HLA-C*03:03	0.994184136390686	0.005278786916581478	binder
VAVGSGLSW	HLA-C*03:03	0.6809092956129461	0.3747828328942388	ambiguous
VAVGVIKAV	HLA-C*03:03	0.9645012855529785	0.02132746053134384	binder
VAVHPSTVNPL	HLA-C*03:03	0.9789364457130432	0.010715456672490927	binder
VAVNDAHLLQYNHR	HLA-C*03:03	0.0027143093990162014	0.0035049739722741464	not-binder
VAVPASLLGM	HLA-C*03:03	0.9423119306564331	0.04401264412139653	binder
VAVPVAVTF	HLA-C*03:03	0.9926192879676818	0.0117531591308889	binder
VAVQGDVVR	HLA-C*03:03	0.1304031486622989	0.12213029665944769	not-binder
VAVSVLNAL	HLA-C*03:03	0.9976412177085876	0.001629536161166659	binder
VAVVAGVAL	HLA-C*03:03	0.9966083765029907	0.0035166246843107082	binder
VAVVAGYGDVGK	HLA-C*03:03	0.22360001355409623	0.12279093993423605	not-binder
VAYMNPIAM	HLA-C*03:03	0.9929572105407715	0.0037913072274069586	binder
VAYPHDGKIFF	HLA-C*03:03	0.9648067951202393	0.042857591711614525	binder
VAYPRTGGTL	HLA-C*03:03	0.9949514746665955	0.004274984538442571	binder
VAYRPISASVL	HLA-C*03:03	0.937657606601715	0.06473875531862595	binder
VAYSHDGAFL	HLA-C*03:03	0.9091732740402222	0.10030498022492573	binder
VAYVSFGPHAGK	HLA-C*03:03	0.031741757341660556	0.02133239377647479	not-binder
VAYWRQAGLSY	HLA-C*03:03	0.29992215894162655	0.25120342035282783	not-binder
VDATAETDLAK	HLA-C*03:03	0.0693528549047187	0.07774016400269164	not-binder
VDDFLANEAK	HLA-C*03:03	0.030259300768375397	0.02684588904619705	not-binder
VDNDENEHQLSLR	HLA-C*03:03	0.045355612519779244	0.04730456136182747	not-binder
VEEIAASK	HLA-C*03:03	0.014330002177484858	0.02229131154427344	not-binder
VEIIANDQGNR	HLA-C*03:03	0.09000223150942474	0.16453385391054035	not-binder
VELQELNDR	HLA-C*03:03	0.0423492327099666	0.07006177148314255	not-binder
VEPEVAIHR	HLA-C*03:03	0.01107514439456736	0.015510844395150125	not-binder
VETFSGVYK	HLA-C*03:03	0.03559680492980988	0.0587437452680704	not-binder
VETTEDLVAK	HLA-C*03:03	0.08745929417200386	0.07461469230759746	not-binder
VFASLPQVER	HLA-C*03:03	0.01018729509669356	0.011106878552577706	not-binder
VFIGNLNTLVVK	HLA-C*03:03	0.13778679072856903	0.15327665939915433	not-binder
VFLENVIR	HLA-C*03:03	0.010348386503756047	0.013195730417817414	not-binder
VFNTLQGGK	HLA-C*03:03	0.007255790079943836	0.005678572038776543	not-binder
VFPSIVGRPR	HLA-C*03:03	0.010296008296427317	0.009674164742178581	not-binder
VFQFLNAK	HLA-C*03:03	0.0034171753581176746	0.004295091748293948	not-binder
VFTSWTGGGAAASR	HLA-C*03:03	0.20911676381729194	0.27728672321920333	not-binder
VGAPVGIAL	HLA-C*03:03	0.9816123604774475	0.009770231703379609	binder
VGAVGLVW	HLA-C*03:03	0.012483083055121824	0.01560932077722696	not-binder
VGDYGSLSGR	HLA-C*03:03	0.017558672607992775	0.020414718871964763	not-binder
VGEFSGANK	HLA-C*03:03	0.003300414291152265	0.002133673953115522	not-binder
VGENADSQIK	HLA-C*03:03	0.15442514875903726	0.24339510864967864	not-binder
VGEVIVTK	HLA-C*03:03	0.018708793065525243	0.03368041855555521	not-binder
VGFAEAAR	HLA-C*03:03	0.006278566195396707	0.0075383684332176746	not-binder
VGGTSDVEVNEK	HLA-C*03:03	0.2569052889943123	0.09550902498270773	not-binder
VGGVALSLS	HLA-C*03:03	0.01607952294871211	0.02567651176161297	not-binder
VGLQVVAVK	HLA-C*03:03	0.006246716738678515	0.005661511656235548	not-binder
VGPETLGR	HLA-C*03:03	0.004700706794392317	0.003682149137467894	not-binder
VGQDPVLR	HLA-C*03:03	0.05190349332988262	0.07259080651409698	not-binder
VGSSGDIALHINPR	HLA-C*03:03	0.015849212178432028	0.017031609940950453	not-binder
VGVNGFGR	HLA-C*03:03	0.02719974275678396	0.0395673800935943	not-binder
VGWEQLLTTIAR	HLA-C*03:03	0.0026139772724491197	0.003201569491843622	not-binder
VHIEIGPDGR	HLA-C*03:03	0.014769782070652581	0.012906193954034306	not-binder
VHSFPTLK	HLA-C*03:03	0.015436300059081986	0.023325911801781583	not-binder
VHVIFNYK	HLA-C*03:03	0.004360732610859941	0.007577912145594334	not-binder
VIADPRGNTL	HLA-C*03:03	0.995794141292572	0.0028726590457571455	binder
VIAPNPAQL	HLA-C*03:03	0.9951996803283691	0.0069191282704768875	binder
VIDPATATSVDLR	HLA-C*03:03	0.06233984497957863	0.05441155397128807	not-binder
VIDPFTIK	HLA-C*03:03	0.14896094407886268	0.16902883197767685	not-binder
VIGPPVVL	HLA-C*03:03	0.9801909565925598	0.007463217652522221	binder
VIHVPSPAL	HLA-C*03:03	0.9923620820045471	0.008685293400233657	binder
VIIEKTYSL	HLA-C*03:03	0.9980143427848815	0.0020295331794548954	binder
VIIWARLAL	HLA-C*03:03	0.947894549369812	0.016206896324536924	binder
VIMPHNMYL	HLA-C*03:03	0.9872493624687195	0.014020471954905226	binder
VIPELNGK	HLA-C*03:03	0.014661221759160981	0.020500043450253986	not-binder
VIPTNVPEL	HLA-C*03:03	0.9872700691223144	0.006804900566249013	binder
VISELNGK	HLA-C*03:03	0.07138970406115278	0.08615859620339228	not-binder
VISLEGKPL	HLA-C*03:03	0.8342286229133606	0.090568020178909	binder
VISSIEQK	HLA-C*03:03	0.013034466609110496	0.009849577880011276	not-binder
VKPLLQVSR	HLA-C*03:03	0.0016718641973056947	0.002684697639408947	not-binder
VLADPSDDTK	HLA-C*03:03	0.15050032548606396	0.22865073035209063	not-binder
VLATVTKPVGGDK	HLA-C*03:03	0.03574458295479417	0.053565312790912534	not-binder
VLDNAIETEK	HLA-C*03:03	0.2312434993684292	0.21179447112825286	not-binder
VLDSGAPIK	HLA-C*03:03	0.0943287470843643	0.1396581429320422	not-binder
VLEDSDLK	HLA-C*03:03	0.07391492952592671	0.11814816201934236	not-binder
VLEGMEVVR	HLA-C*03:03	0.0035845042886649024	0.005639578345946751	not-binder
VLENAEGAR	HLA-C*03:03	0.0046723145758733155	0.0030379520846501983	not-binder
VLEQLTGQTPVFSK	HLA-C*03:03	0.025138375350070418	0.020632170474461205	not-binder
VLFSSNGGVVK	HLA-C*03:03	0.023929691198281942	0.02942143915260047	not-binder
VLLGETGK	HLA-C*03:03	0.0072652081369597	0.013684598341473274	not-binder
VLLPEYGGTK	HLA-C*03:03	0.006307129422202707	0.009904447605078989	not-binder
VLNTNIDGR	HLA-C*03:03	0.0026827796711586414	0.0027409878042371156	not-binder
VLPEHVSVL	HLA-C*03:03	0.9793393731117248	0.02758411568209143	binder
VLPERYSSL	HLA-C*03:03	0.9475584983825683	0.06038085365531924	binder
VLPGVDALSNI	HLA-C*03:03	0.04348312430083752	0.02250137839059073	not-binder
VLSIGDGIAR	HLA-C*03:03	0.02808668776997365	0.03688337558764227	not-binder
VLTPELYAELR	HLA-C*03:03	0.009135511616477743	0.010315601408202918	not-binder
VLTVINQTQK	HLA-C*03:03	0.022610879223793744	0.021020723328881098	not-binder
VMAPRTLIL	HLA-C*03:03	0.9844663500785827	0.018056197341365435	binder
VNDAHLLQYNHR	HLA-C*03:03	0.005069312957357397	0.006875317267352235	not-binder
VNFAMNVGK	HLA-C*03:03	0.0045342400202571295	0.00788480417433463	not-binder
VNFTVDQIR	HLA-C*03:03	0.0048325674182933655	0.004106212494128377	not-binder
VNHVTLSQPK	HLA-C*03:03	0.009024815540760756	0.004129460508685706	not-binder
VNLPINGNGKQ	HLA-C*03:03	0.190143134444952	0.1943337119304809	not-binder
VNVPVIGGHAGK	HLA-C*03:03	0.2514670968055725	0.2471826129506908	not-binder
VPPGYHPLDVEK	HLA-C*03:03	0.052807781903447905	0.09827374427252908	not-binder
VPPPPPIAR	HLA-C*03:03	0.2609335488639772	0.28564042959775465	not-binder
VQAINVSSR	HLA-C*03:03	0.009306024100169452	0.010594203125849395	not-binder
VQVEYKGETK	HLA-C*03:03	0.03825337314046919	0.06066414543659433	not-binder
VRFLEQQNK	HLA-C*03:03	0.0023360366350175356	0.003337581587139293	not-binder
VSAAGLVQGL	HLA-C*03:03	0.801945173740387	0.13155542121862848	binder
VSAGIQTSF	HLA-C*03:03	0.8954980134963989	0.09774426842886472	binder
VSDATGQMNLTK	HLA-C*03:03	0.06472498979419469	0.056274504090947836	not-binder
VSFELFADK	HLA-C*03:03	0.007413959142286331	0.0124206496577737	not-binder
VSGPAMTL	HLA-C*03:03	0.9763605952262878	0.015695736639795694	binder
VSHPRYLEL	HLA-C*03:03	0.9756087183952331	0.01640115983539485	binder
VSHQAGDHWLIR	HLA-C*03:03	0.0007072108901752472	0.0012017748557809351	not-binder
VSIDTVTVL	HLA-C*03:03	0.9953377723693848	0.0034332953693888184	binder
VSIEPNFHSL	HLA-C*03:03	0.9839132905006409	0.011567362467419575	binder
VSPYTEIHL	HLA-C*03:03	0.7851065278053284	0.11614046028834277	binder
VSQDAAPGSPLDK	HLA-C*03:03	0.06730413170134852	0.10022335197910388	not-binder
VSTLPAITLK	HLA-C*03:03	0.2923880457878113	0.18130935445293273	not-binder
VTADVINAAEK	HLA-C*03:03	0.23477664738893508	0.2253921391598613	not-binder
VTDALNATR	HLA-C*03:03	0.00845115924021229	0.009528921408658653	not-binder
VTEGGEPYR	HLA-C*03:03	0.021047565245680744	0.03288140379066072	not-binder
VTILGHVQR	HLA-C*03:03	0.016139028243196664	0.014784627382701017	not-binder
VTIPSGSTL	HLA-C*03:03	0.997965133190155	0.0020602318686668334	binder
VTLDGASANPTV	HLA-C*03:03	0.2387434646487236	0.2358419319569604	not-binder
VTLTASATVSIS	HLA-C*03:03	0.021106654324103146	0.024345019774573873	not-binder
VTLTSEEEAR	HLA-C*03:03	0.07290519355155993	0.0481313253916231	not-binder
VTVQPSPYL	HLA-C*03:03	0.9440511107444763	0.06279558154748964	binder
VVDALGNAIDGK	HLA-C*03:03	0.20593666136264802	0.16627722695118363	not-binder
VVDLMAHMASKE	HLA-C*03:03	0.10193844493478536	0.12144357874247357	not-binder
VVDLMAHMASK	HLA-C*03:03	0.03967920115683228	0.047102558084986645	not-binder
VVDTLYDGK	HLA-C*03:03	0.008888078574091195	0.007489611182303938	not-binder
VVEHPEFLK	HLA-C*03:03	0.10260681696236133	0.10306696001830096	not-binder
VVFDDTYDR	HLA-C*03:03	0.018440939689753577	0.03077140923603795	not-binder
VVFNTLQGGK	HLA-C*03:03	0.017887602033442817	0.02026245976359853	not-binder
VVGAQSLK	HLA-C*03:03	0.004487011302262545	0.0034751718968754914	not-binder
VVGPNITL	HLA-C*03:03	0.9860271096229554	0.0070833775261040675	binder
VVGPSSVL	HLA-C*03:03	0.9828285574913025	0.008811412903709112	binder
VVIGKMLIL	HLA-C*03:03	0.9882407665252686	0.005025439857449653	binder
VVINGQEVK	HLA-C*03:03	0.1352625284343958	0.10442637916393478	not-binder
VVLIGGKPDR	HLA-C*03:03	0.014488901378354058	0.014044455669254368	not-binder
VVLVLAGR	HLA-C*03:03	0.0009700674068881199	0.0006658487644246176	not-binder
VVPEPGQPL	HLA-C*03:03	0.9954957723617553	0.0018022086000058439	binder
VVPEPGTSL	HLA-C*03:03	0.9953197836875916	0.005130948263291625	binder
VVPPFLQPEV	HLA-C*03:03	0.2485447496175766	0.2940871549521121	not-binder
VVSSIEQK	HLA-C*03:03	0.019269970434015703	0.017260352078776613	not-binder
VVVDALSGLK	HLA-C*03:03	0.29149770811200143	0.21536523721933745	not-binder
VVVDPIQSV	HLA-C*03:03	0.9826076865196228	0.005876582160071652	binder
VVVQAISAL	HLA-C*03:03	0.9936090707778931	0.0034046559160896	binder
VWVYPPEK	HLA-C*03:03	0.0055399542881787054	0.006036275630612504	not-binder
VYANGQHLFDFAHR	HLA-C*03:03	0.0035520399232154888	0.005881808113425348	not-binder
VYEGERPLTK	HLA-C*03:03	0.02595909647352528	0.023027522553329266	not-binder
VYFYEFQHQPSWLK	HLA-C*03:03	8.605240415135996e-05	7.626230281711189e-05	not-binder
VYSTSVTGSR	HLA-C*03:03	0.012637342564994469	0.014343309124822198	not-binder
VYVGNLGNNGNK	HLA-C*03:03	0.21978910118341446	0.07394871611527541	not-binder
WADPTGTRKL	HLA-C*03:03	0.9710171580314636	0.02498487624603812	binder
WAEWGHREL	HLA-C*03:03	0.9874796986579895	0.011493243728713522	binder
WAIDPFGHSPTM	HLA-C*03:03	0.9574130177497864	0.029758220728723046	binder
WAQPGGAAF	HLA-C*03:03	0.9954351782798767	0.00401235534757866	binder
WAYPRQVFI	HLA-C*03:03	0.8381749868392945	0.12282217840643744	binder
WHHTFYNELR	HLA-C*03:03	0.002727238712941471	0.003565652008300027	not-binder
WLNENAVEK	HLA-C*03:03	0.07524975193664432	0.12084701754706517	not-binder
WRPSFSEGTDL	HLA-C*03:03	0.03817635839805007	0.021632046115170563	not-binder
WSLLQQQK	HLA-C*03:03	0.0006977229542485475	0.0011306845997601698	not-binder
YAAGAKLVL	HLA-C*03:03	0.9993685126304627	0.0005787792735777561	binder
YAAKVGVNIL	HLA-C*03:03	0.9828440308570862	0.014419147500037397	binder
YAAPWFLTL	HLA-C*03:03	0.9991809844970703	0.0004643881001950686	binder
YAARARLL	HLA-C*03:03	0.9780454277992249	0.01923414723137554	binder
YAAYPLTEV	HLA-C*03:03	0.9582794904708862	0.054844919963694866	binder
YADGYSPPL	HLA-C*03:03	0.9959923505783081	0.005827282894634733	binder
YADPNFVRTF	HLA-C*03:03	0.9977067112922668	0.001556523308907346	binder
YAEGVRVL	HLA-C*03:03	0.9918176531791687	0.005813955351780827	binder
YAFNGTQRFL	HLA-C*03:03	0.9991328239440918	0.0007204034669219339	binder
YAFPKAVTV	HLA-C*03:03	0.9987918138504028	0.001381997660889377	binder
YAFPKSITV	HLA-C*03:03	0.9984351634979248	0.0019707021229513435	binder
YAFQTEGKLYL	HLA-C*03:03	0.9809171080589294	0.024823390973923214	binder
YAFRSAEPNAL	HLA-C*03:03	0.9885174632072449	0.004577420846280877	binder
YAFSARPL	HLA-C*03:03	0.9926925420761108	0.006031173444565634	binder
YAGAILEV	HLA-C*03:03	0.40277005136013033	0.2633830515989772	ambiguous
YAGPGLSL	HLA-C*03:03	0.9968615412712097	0.0036673678792098815	binder
YAIARFKFL	HLA-C*03:03	0.9837065219879151	0.011023899176283507	binder
YAIDNPLHY	HLA-C*03:03	0.9908567786216735	0.014864277913266218	binder
YAIESQLQL	HLA-C*03:03	0.9993360996246338	0.0006232683112604898	binder
YAIGVSHPL	HLA-C*03:03	0.9997608542442322	0.00026540335048927713	binder
YAIGVSHPLSI	HLA-C*03:03	0.8493217706680298	0.1311066548182032	binder
YAIHGVLEV	HLA-C*03:03	0.9964149951934814	0.002001960564564106	binder
YAINQPDVL	HLA-C*03:03	0.9995903253555298	0.00027458653729892205	binder
YAISPGLDI	HLA-C*03:03	0.9563179850578308	0.03139370991384629	binder
YAIVNFITF	HLA-C*03:03	0.9875019550323486	0.010926717069218408	binder
YAKDDPLEF	HLA-C*03:03	0.9958488345146179	0.0015223815286258841	binder
YALDLSTFL	HLA-C*03:03	0.9948469042778015	0.003336446011164057	binder
YALDVRVNSL	HLA-C*03:03	0.9977078557014465	0.0014960970608385148	binder
YALERLKVM	HLA-C*03:03	0.9951182246208191	0.002245228617862889	binder
YALPAGLSA	HLA-C*03:03	0.9905752062797546	0.006359265812636653	binder
YALPHAIL	HLA-C*03:03	0.9983611226081848	0.0007948891243735826	binder
YALPKSLSV	HLA-C*03:03	0.9946929812431335	0.006007060493797796	binder
YALYVRDTL	HLA-C*03:03	0.9913779735565186	0.0033044926507202503	binder
YAMDELRSL	HLA-C*03:03	0.9998427867889405	0.00018048148488534208	binder
YAMEQSIKSVL	HLA-C*03:03	0.9901027321815491	0.0112975377369453	binder
YAQHSYFGSF	HLA-C*03:03	0.7465887010097504	0.1961301444002669	binder
YAQIRTIAI	HLA-C*03:03	0.8222239971160888	0.22662244163395429	binder
YAQLHSFTL	HLA-C*03:03	0.9963611245155335	0.0030403389117409267	binder
YAQLHSLTL	HLA-C*03:03	0.9978637456893921	0.0013791312231845785	binder
YARYSGSYNDYL	HLA-C*03:03	0.2607810549438	0.19536151075296818	not-binder
YAVDAYFREAL	HLA-C*03:03	0.9689122796058655	0.03180235106846622	binder
YAVGGYTRL	HLA-C*03:03	0.9988298177719116	0.0013930626629979047	binder
YAVMRAAEM	HLA-C*03:03	0.9982455253601075	0.0016187408781765367	binder
YAVNSQFTMGGPA	HLA-C*03:03	0.03295893301256001	0.040608338569337425	not-binder
YAVNSQFTM	HLA-C*03:03	0.9963858127593994	0.0017756234122904215	binder
YAYDGKDYIA	HLA-C*03:03	0.9832030296325683	0.023823359572883326	binder
YAYEKPHVV	HLA-C*03:03	0.995023500919342	0.006036775129713764	binder
YAYETKDAL	HLA-C*03:03	0.9995628714561462	0.0003631641410985349	binder
YAYGQYNMP	HLA-C*03:03	0.1608954843133688	0.13715593799419232	not-binder
YAYPATAAAPM	HLA-C*03:03	0.9984940171241761	0.0006210906163819375	binder
YAYPGVLLI	HLA-C*03:03	0.9918689608573914	0.006428220335342791	binder
YAYTGRLEL	HLA-C*03:03	0.9999084353446961	7.924327032725614e-05	binder
YAYTSRVIL	HLA-C*03:03	0.9991811752319336	0.00047962781851517	binder
YDGIILPGK	HLA-C*03:03	0.07908322584398775	0.15179136724752454	not-binder
YELGRPAANTK	HLA-C*03:03	0.020702863787300886	0.0186154593043237	not-binder
YEWDVAEAR	HLA-C*03:03	0.017354261320724616	0.025136807757104255	not-binder
YEYQPFAGK	HLA-C*03:03	0.002841659457726564	0.0029966788857971067	not-binder
YFAERVTSL	HLA-C*03:03	0.9810356974601746	0.029768631880206148	binder
YFDPANGK	HLA-C*03:03	0.5646187424659729	0.17694620134955139	ambiguous
YFIAPSGHGL	HLA-C*03:03	0.8432705640792847	0.12488721044761453	binder
YFIAPTGHSL	HLA-C*03:03	0.9466692090034485	0.03419655445789262	binder
YFISPTGHSL	HLA-C*03:03	0.9628592610359192	0.026191960055320842	binder
YFITPTGHSL	HLA-C*03:03	0.9549368619918823	0.03762162864665672	binder
YFKGAIPL	HLA-C*03:03	0.3837542667984962	0.15709561869468994	not-binder
YGAEALERMFL	HLA-C*03:03	0.8016977846622467	0.2727890646925229	binder
YGFDGRGL	HLA-C*03:03	0.9860014915466309	0.0068295461530890516	binder
YGFVNHAL	HLA-C*03:03	0.9963751077651978	0.0012370671927162242	binder
YGINNIREL	HLA-C*03:03	0.9993976712226867	0.0004478961492567704	binder
YGITSPISL	HLA-C*03:03	0.9960701704025269	0.0031079632934422788	binder
YGLEPAHPL	HLA-C*03:03	0.9925730466842652	0.005923821017875383	binder
YGLLPSHASYL	HLA-C*03:03	0.410619792342186	0.23359174486448034	ambiguous
YGNPNTLRL	HLA-C*03:03	0.9857856750488281	0.016924276970593583	binder
YGPPGTGKTL	HLA-C*03:03	0.9569417834281921	0.03731722938356146	binder
YGSFVTRAL	HLA-C*03:03	0.9834935665130615	0.015370072295299944	binder
YGSPNALVL	HLA-C*03:03	0.9797829270362854	0.017588484321814524	binder
YGSPQSPQL	HLA-C*03:03	0.9572032213211059	0.07312456284152363	binder
YGVSGYPTLK	HLA-C*03:03	0.18906178772449495	0.1942381774898192	not-binder
YGYEHILTL	HLA-C*03:03	0.9981502413749694	0.0015620621574720824	binder
YGYSNPKIL	HLA-C*03:03	0.9912312030792236	0.0049819424553148904	binder
YGYTHLSTGDLLR	HLA-C*03:03	0.01870586291990719	0.031281226300433215	not-binder
YHNVGLSK	HLA-C*03:03	0.017292241239920257	0.020621399752019844	not-binder
YHTINGHNAEVR	HLA-C*03:03	0.0611265083483886	0.08870620952811682	not-binder
YIAEPSMHSM	HLA-C*03:03	0.9927417278289795	0.005774981376084791	binder
YIDQEELNK	HLA-C*03:03	0.35357611104846	0.27340924702381375	not-binder
YIIIPKSSL	HLA-C*03:03	0.9971748232841492	0.0018625769231126685	binder
YIIPVVLFL	HLA-C*03:03	0.9819732904434204	0.02057007317782692	binder
YILPFSEVL	HLA-C*03:03	0.9922175645828247	0.006126363463358206	binder
YIMDWMDEM	HLA-C*03:03	0.9854572534561157	0.016719045075165414	binder
YIMEPSIFNTL	HLA-C*03:03	0.9765935182571411	0.030509130743068817	binder
YINPRAVQL	HLA-C*03:03	0.9924224734306335	0.013630673317656437	binder
YIPEITSVL	HLA-C*03:03	0.994314682483673	0.0045775160677974215	binder
YIPNKVLIL	HLA-C*03:03	0.9375366687774658	0.03406419124094813	binder
YIQQKVRVL	HLA-C*03:03	0.9890576481819153	0.005792381335516445	binder
YISPDQLADLYK	HLA-C*03:03	0.21022634208202362	0.12287521029729698	not-binder
YISPFHDIPI	HLA-C*03:03	0.33242911845445633	0.18784950713252713	not-binder
YISVPKENSTL	HLA-C*03:03	0.9037550926208496	0.09691077396473344	binder
YITDFLARL	HLA-C*03:03	0.9860243320465087	0.01111743878339936	binder
YIVDHTIIM	HLA-C*03:03	0.9984326243400574	0.0009954423597388468	binder
YLAEVATGDDK	HLA-C*03:03	0.04966510646045208	0.03938289345320361	not-binder
YLAEVATGEK	HLA-C*03:03	0.31585094705224037	0.16278565333930822	not-binder
YLAPHVRTL	HLA-C*03:03	0.9975720763206481	0.002271763173942215	binder
YLDPRITVAW	HLA-C*03:03	0.6296974539756774	0.25091038759152684	binder
YLFERIKEL	HLA-C*03:03	0.9979553103446961	0.0019085731306279594	binder
YLGKVLEL	HLA-C*03:03	0.9135035395622253	0.06089112472730288	binder
YLGQDYEQLR	HLA-C*03:03	0.020968339682440273	0.023896355015942082	not-binder
YLHDQNPDAAL	HLA-C*03:03	0.9879018187522888	0.00797087943016941	binder
YLIANATNPESK	HLA-C*03:03	0.023533215560019017	0.015206855696234159	not-binder
YLIGVHASL	HLA-C*03:03	0.9959477066993714	0.003778408260666062	binder
YLIPFSSKL	HLA-C*03:03	0.9576230406761169	0.07045797099881994	binder
YLIPNATQPESK	HLA-C*03:03	0.11791299162432552	0.14272560366425557	not-binder
YLLDHFLSM	HLA-C*03:03	0.9865223050117493	0.008620567837708185	binder
YLLDLHSYL	HLA-C*03:03	0.9830873370170593	0.022504126279440696	binder
YLLEKSRIV	HLA-C*03:03	0.2492416650056839	0.1685211466037276	not-binder
YLLEKSRVI	HLA-C*03:03	0.5532210350036622	0.20580555452459473	ambiguous
YLLGTSLAR	HLA-C*03:03	0.008859477925579996	0.009564538003837096	not-binder
YLNGYIYIL	HLA-C*03:03	0.8859777331352234	0.07596751902084381	binder
YLPDGTASL	HLA-C*03:03	0.9906333923339844	0.008120713287469673	binder
YLQIHPQEL	HLA-C*03:03	0.980706799030304	0.01990689672580482	binder
YLSEVASGDNK	HLA-C*03:03	0.054574132058769466	0.057066423138100765	not-binder
YLSNAYAR	HLA-C*03:03	0.0018205768927600729	0.0015448222917814921	not-binder
YLTAEILEL	HLA-C*03:03	0.9232521057128906	0.05073848833353214	binder
YLTPLILTL	HLA-C*03:03	0.9476700544357299	0.029229109122533643	binder
YLTVAAVFR	HLA-C*03:03	0.0015555345569737255	0.0017465788523955323	not-binder
YLVPQARAL	HLA-C*03:03	0.9963344931602478	0.0021557749177891303	binder
YMIAHITGL	HLA-C*03:03	0.9811890363693238	0.020414464205279533	binder
YNGEPVQIR	HLA-C*03:03	0.03835162427276373	0.048632664493604164	not-binder
YQAVTATLEEK	HLA-C*03:03	0.171537342434749	0.14960364578285737	not-binder
YQDPSFHLSL	HLA-C*03:03	0.9700791835784912	0.030021656343860444	binder
YQIAVTKVL	HLA-C*03:03	0.9792410850524902	0.0075947325853421704	binder
YQIDTVINL	HLA-C*03:03	0.9666760563850403	0.05295565349821145	binder
YQIPTENSM	HLA-C*03:03	0.9614799857139588	0.03725660138815747	binder
YQNPQITQL	HLA-C*03:03	0.9957801222801208	0.006935601252198986	binder
YRPGTVALR	HLA-C*03:03	0.10377643704414367	0.15392061321259845	not-binder
YSFDYPSDM	HLA-C*03:03	0.9879548788070679	0.006266464167910272	binder
YSGSEGSTQTLTK	HLA-C*03:03	0.04462623114231974	0.051294732487357456	not-binder
YSHPVVSSVPL	HLA-C*03:03	0.9759994983673096	0.010703194000682714	binder
YSHVGIAW	HLA-C*03:03	0.21474025304196404	0.33765453734224204	not-binder
YSINMNVFL	HLA-C*03:03	0.9826121807098389	0.015387760384549552	binder
YSKLPGVSL	HLA-C*03:03	0.998275887966156	0.0010038195328826054	binder
YSLDMWRL	HLA-C*03:03	0.6971631944179535	0.2751373603244726	binder
YSLEPVAVELK	HLA-C*03:03	0.2174893669784069	0.2121457196443908	not-binder
YSLPTSFSGSF	HLA-C*03:03	0.9390816926956177	0.0544661890201912	binder
YSMPVHAAV	HLA-C*03:03	0.99129558801651	0.0031320625245362366	binder
YSQVLANGLDNK	HLA-C*03:03	0.07539045432349667	0.05850064375057041	not-binder
YSSPFDPVL	HLA-C*03:03	0.9970202445983887	0.001910284338653876	binder
YSSPLFRSL	HLA-C*03:03	0.9991046905517578	0.0007549287102826523	binder
YSVDIPLDK	HLA-C*03:03	0.347839318215847	0.2920753716912413	not-binder
YSVPSSQEL	HLA-C*03:03	0.9997779965400696	0.000266432958427886	binder
YSVRVSPQM	HLA-C*03:03	0.9803213834762573	0.013505765766787477	binder
YSWLGETL	HLA-C*03:03	0.9464004158973693	0.01579271981083548	binder
YSWVGRPLLD	HLA-C*03:03	0.006983858154853806	0.005239725844028411	not-binder
YSWVGRPLL	HLA-C*03:03	0.9945278525352478	0.004601000980405945	binder
YSYDLSHSL	HLA-C*03:03	0.9991708755493164	0.0005937946875169166	binder
YTIPLSPVL	HLA-C*03:03	0.9982802748680115	0.0013893558404371304	binder
YTLINHRVL	HLA-C*03:03	0.9874737858772278	0.012144384145811302	binder
YTLSPENLQSL	HLA-C*03:03	0.9590888857841492	0.013311980129038585	binder
YTSEVQAIL	HLA-C*03:03	0.9896655440330505	0.004867904710052833	binder
YTSGTFRTV	HLA-C*03:03	0.9055936217308045	0.06501373590629309	binder
YTTDRVMTV	HLA-C*03:03	0.8745440363883972	0.08086105435641516	binder
YTVGLGQTR	HLA-C*03:03	0.05210766820237041	0.043609036590656465	not-binder
YTVVYFPVR	HLA-C*03:03	0.0013283110076372396	0.001732792157992926	not-binder
YTYESKMAFL	HLA-C*03:03	0.9189600706100464	0.03847837003715926	binder
YVGPAKVI	HLA-C*03:03	0.4481112003326416	0.25947676201228337	ambiguous
YVGPSLRM	HLA-C*03:03	0.9365773439407349	0.04901820158014308	binder
YVIAYIRDL	HLA-C*03:03	0.989608907699585	0.006780130595767109	binder
YVIGPKGNSL	HLA-C*03:03	0.9977727055549621	0.0020232397302180232	binder
YVSPRILTA	HLA-C*03:03	0.7756571650505066	0.10264140946806166	binder
YVVPYTIHL	HLA-C*03:03	0.9964945673942566	0.004868145079242321	binder
YWQNHPEL	HLA-C*03:03	0.8657946467399598	0.09377530977202915	binder
[truncated: 33,569 more rows]
