# Supplementary material for: Peptidome Surveillance Across Evolving SARS-CoV-2 Lineages Reveals HLA Binding Conservation in Nucleocapsid Among Variants With Most Potential for T-Cell Epitope Loss in Spike
Source: Front Immunol. 2022 Jun 23;13:918928. doi: 10.3389/fimmu.2022.918928 (PMC9260595; doi:10.3389/fimmu.2022.918928)
Supplement: Supplementary file 4 [file DataSheet_4.zip › cnn_results/HLA-A02_06_predictionsCNN.csv]

peptide	allele	prediction	prediction_std	classification
AAAAVIPTV	HLA-A*02:06	0.9898962140083313	0.009983184150399704	binder
AAAGVVHAV	HLA-A*02:06	0.9848969101905822	0.015835164110495407	binder
AAALIIHHV	HLA-A*02:06	0.8559329748153687	0.19809778156257815	binder
AAFEFDIHQV	HLA-A*02:06	0.8947294116020202	0.109450108548564	binder
AAFHNFIKV	HLA-A*02:06	0.8229193687438965	0.023686937607471998	binder
AAFYHHLPAA	HLA-A*02:06	0.4932908773422241	0.22951107516968486	ambiguous
AAIEIFEKV	HLA-A*02:06	0.9719745635986328	0.018678893803634657	binder
AAIENLNEA	HLA-A*02:06	0.8774594902992249	0.05772872563849115	binder
AAIPSLLNA	HLA-A*02:06	0.8072465538978577	0.08517999349613714	binder
AALDFKLAAA	HLA-A*02:06	0.49122750088572503	0.3693245924322292	ambiguous
AALEEADKMFL	HLA-A*02:06	0.34882463812828063	0.26887160452890174	not-binder
AALNGLYRV	HLA-A*02:06	0.8338683843612671	0.0803298766710061	binder
AALPNVYEV	HLA-A*02:06	0.9599293947219849	0.03915160597424478	binder
AALPSDPRL	HLA-A*02:06	0.38115490078926084	0.08910716232568318	not-binder
AALTSDPAV	HLA-A*02:06	0.3023951962590218	0.16600667673672062	not-binder
AAMYELVRV	HLA-A*02:06	0.3931439947336912	0.243772113866838	ambiguous
AAPATRAAL	HLA-A*02:06	0.5294576942920685	0.09756344004301862	ambiguous
AAPEGKRSL	HLA-A*02:06	0.3781186707317829	0.2269338938732063	not-binder
AAPSAAREL	HLA-A*02:06	0.2715719349682331	0.15804335043644405	not-binder
AATEIVERV	HLA-A*02:06	0.8461904168128968	0.22893861173151564	binder
AATGGGIVRV	HLA-A*02:06	0.5647183537483216	0.17381155180921537	ambiguous
AATNEVPEV	HLA-A*02:06	0.5959925383329392	0.3182644527283496	ambiguous
AAVPGKTFVNI	HLA-A*02:06	0.39993215501308443	0.24422762359780728	ambiguous
ADINGLRQVLD	HLA-A*02:06	0.06268873126246036	0.10735780364689185	not-binder
AEFAEVSK	HLA-A*02:06	0.11179414419457316	0.19686836017665352	not-binder
AEQRGELAIKD	HLA-A*02:06	0.010473323741462082	0.009259762119941234	not-binder
AEQRGENALKD	HLA-A*02:06	0.015536719211377203	0.02154138718957488	not-binder
AGFAGDDAPR	HLA-A*02:06	0.1889014072716236	0.11279689963522112	not-binder
AGPLRKSSL	HLA-A*02:06	0.16500792684964835	0.09411730211857526	not-binder
AIDPHLLLSV	HLA-A*02:06	0.9689121246337891	0.017102294994563033	binder
AIEHLDKI	HLA-A*02:06	0.01930443064775318	0.02260249912204262	not-binder
AIIDHIFAS	HLA-A*02:06	0.9276357650756836	0.06156066678337897	binder
AIIEYMPLL	HLA-A*02:06	0.9759195566177368	0.008162506921624872	binder
AIISKLVAL	HLA-A*02:06	0.9580182552337646	0.02322786696463136	binder
AILELDEHL	HLA-A*02:06	0.767330527305603	0.15064624491632414	binder
AILKELVTL	HLA-A*02:06	0.8949164628982544	0.05310142187035914	binder
AILSQFEKV	HLA-A*02:06	0.9166880369186401	0.10419822575359873	binder
AIMDIVIKV	HLA-A*02:06	0.9949184060096741	0.0027038654961458546	binder
AIMDLLLRL	HLA-A*02:06	0.9840138912200928	0.00568877469595042	binder
AIQDKLFQV	HLA-A*02:06	0.9702243804931641	0.01593976533384928	binder
AIVDHLVAL	HLA-A*02:06	0.9683558583259583	0.024009638919840565	binder
AIVDLIHDI	HLA-A*02:06	0.9267166137695313	0.08812522970605047	binder
AIVKEIVNI	HLA-A*02:06	0.6836255311965942	0.1968114000904667	binder
AIVRSLPSV	HLA-A*02:06	0.9659554362297058	0.013972955333656025	binder
AKNKLNDLED	HLA-A*02:06	0.028122554649598897	0.05319106627532067	not-binder
ALADKELLPSV	HLA-A*02:06	0.9756038308143615	0.026554664186722768	binder
ALAEALKEV	HLA-A*02:06	0.9953464269638062	0.0013569723849116797	binder
ALAEEVEQV	HLA-A*02:06	0.9972699761390686	0.0014106470619293693	binder
ALAEKFKEL	HLA-A*02:06	0.956992256641388	0.027520903839742695	binder
ALATLIHQV	HLA-A*02:06	0.9924784541130066	0.005015474224863319	binder
ALHSWFQTL	HLA-A*02:06	0.961579704284668	0.025409041314099476	binder
ALIEKLVEL	HLA-A*02:06	0.9977892994880676	0.0013326838951308953	binder
ALITRIFGV	HLA-A*02:06	0.9904074668884277	0.004771085247406351	binder
ALLDKLYAL	HLA-A*02:06	0.9888117194175721	0.0062471967464787235	binder
ALLDRIVSV	HLA-A*02:06	0.99572833776474	0.0019516107411832984	binder
ALLDVFREA	HLA-A*02:06	0.9681912422180176	0.023365029640299458	binder
ALLEDLGKASGL	HLA-A*02:06	0.9075921416282654	0.07555327318612103	binder
ALLGDLTKA	HLA-A*02:06	0.9382447123527526	0.030599929361159725	binder
ALLGILQHV	HLA-A*02:06	0.9926561951637268	0.0015235548568141284	binder
ALLGKIEKV	HLA-A*02:06	0.9887215375900269	0.0062233145667144555	binder
ALLQQVHSA	HLA-A*02:06	0.8975505590438843	0.05993648304272829	binder
ALLQRLEAL	HLA-A*02:06	0.886257553100586	0.06339261678889185	binder
ALLSRLEQI	HLA-A*02:06	0.9707072019577027	0.010603937435369332	binder
ALLVRLQEV	HLA-A*02:06	0.9628747463226318	0.016358122067359336	binder
ALMAHAMEEV	HLA-A*02:06	0.9914456725120544	0.0046598354897955324	binder
ALMDEVVKA	HLA-A*02:06	0.9799944758415222	0.010150700326071934	binder
ALMPVLNQV	HLA-A*02:06	0.996173083782196	0.001362732017708857	binder
ALPDQGIAKA	HLA-A*02:06	0.7581801891326905	0.1738739789576334	binder
ALPEDLVEV	HLA-A*02:06	0.9920964479446411	0.0077337070259824265	binder
ALPEIFTEL	HLA-A*02:06	0.9923370838165283	0.005199408637536514	binder
ALPEILFAKV	HLA-A*02:06	0.9636078357696534	0.02842025020915249	binder
ALPHVVPTL	HLA-A*02:06	0.9669689297676086	0.022262486072923995	binder
ALPKELPLI	HLA-A*02:06	0.8874216198921203	0.055634521925690406	binder
ALPPVLTTV	HLA-A*02:06	0.9853455543518066	0.008022169066598245	binder
ALQEKLWNV	HLA-A*02:06	0.9943593502044678	0.0034521685518552466	binder
ALSDSIHTV	HLA-A*02:06	0.9923675060272217	0.004955651054468986	binder
ALSKEGIVAL	HLA-A*02:06	0.6405572891235352	0.1911187207381135	binder
ALTELLAKI	HLA-A*02:06	0.9148977994918823	0.039408248575840146	binder
ALVDHVAEL	HLA-A*02:06	0.9911967277526855	0.009825290783141956	binder
ALVDQLWKL	HLA-A*02:06	0.9905759334564209	0.003736581384554959	binder
ALVQDLAKA	HLA-A*02:06	0.7675931692123413	0.09838284275060069	binder
ALYPGQLVQL	HLA-A*02:06	0.9830868005752563	0.01710887046445957	binder
AMFDHIPVGV	HLA-A*02:06	0.9960232734680176	0.003649063584972629	binder
AMFRPFVEV	HLA-A*02:06	0.9591271996498107	0.027602297730687515	binder
AMLTVLHEI	HLA-A*02:06	0.9730122447013855	0.016320073157261656	binder
AQAELQQHDV	HLA-A*02:06	0.8504983425140381	0.1064371464980289	binder
AQAEVYKEL	HLA-A*02:06	0.9622808694839478	0.015013405118512888	binder
AQAQEVFFL	HLA-A*02:06	0.943756902217865	0.03601183897204186	binder
AQDEERQASL	HLA-A*02:06	0.4655633747577667	0.19706579031146243	ambiguous
AQDEHLITFF	HLA-A*02:06	0.49925027787685394	0.19700789114097178	ambiguous
AQDEHLITF	HLA-A*02:06	0.8290048003196716	0.1300157461567783	binder
AQDFRVLYV	HLA-A*02:06	0.919280207157135	0.01391105512214538	binder
AQFEHTILL	HLA-A*02:06	0.9837960481643677	0.014632821217740023	binder
AQFEHTLLV	HLA-A*02:06	0.9910151600837708	0.009740592388245307	binder
AQFPESFTV	HLA-A*02:06	0.9865365624427795	0.00968093439484128	binder
AQFPRFSPVL	HLA-A*02:06	0.9024797558784485	0.053181820470714215	binder
AQHDPLLTGV	HLA-A*02:06	0.9328361511230469	0.0605020428143479	binder
AQHSVPLQL	HLA-A*02:06	0.8236680507659913	0.12030897790243722	binder
AQIDSNIAHTV	HLA-A*02:06	0.9943389415740966	0.004434846517617315	binder
AQIEAFVRL	HLA-A*02:06	0.979844605922699	0.0186963560607637	binder
AQIEAKFYEEV	HLA-A*02:06	0.8658569753170013	0.210495944745064	binder
AQIEDLQVKL	HLA-A*02:06	0.9774123191833496	0.016787894118940855	binder
AQIEVVPSA	HLA-A*02:06	0.9722360730171203	0.015384067970355684	binder
AQIGSYVHV	HLA-A*02:06	0.9869926929473877	0.008788706434148842	binder
AQIHDLVLV	HLA-A*02:06	0.9594801902770996	0.033012428230837804	binder
AQIKHLARL	HLA-A*02:06	0.8617963671684266	0.08809838591977477	binder
AQIPVVFRL	HLA-A*02:06	0.9833516359329224	0.01312309055189921	binder
AQIRYLTQV	HLA-A*02:06	0.9689290881156921	0.02153030645020667	binder
AQITQKIGV	HLA-A*02:06	0.8907149314880372	0.07687755327836314	binder
AQLELISRI	HLA-A*02:06	0.9597175598144532	0.010557138794812251	binder
AQLENPAAV	HLA-A*02:06	0.9445061087608337	0.029462654018042933	binder
AQLGAVVAV	HLA-A*02:06	0.9747219324111939	0.013777021014453763	binder
AQLPLKVEV	HLA-A*02:06	0.9205579280853271	0.05274143284467649	binder
AQLPSLLSV	HLA-A*02:06	0.9826607704162598	0.011245599814080316	binder
AQLRQYHRL	HLA-A*02:06	0.32784307450056077	0.28135231880610534	not-binder
AQLSEKISL	HLA-A*02:06	0.7801401853561402	0.18559295273073262	binder
AQQELKLLL	HLA-A*02:06	0.8389608860015869	0.10416674471525875	binder
AQRKHFPSV	HLA-A*02:06	0.6273358881473541	0.2611113534304842	ambiguous
AQSESILKV	HLA-A*02:06	0.9672309041023255	0.008425833792612759	binder
AQSLATPVV	HLA-A*02:06	0.741188645362854	0.21878419484028638	binder
AQVALVNEV	HLA-A*02:06	0.9799236416816711	0.015106268041139407	binder
AQVHHFMEL	HLA-A*02:06	0.9599271416664124	0.02561488578448194	binder
AQVMWFEKL	HLA-A*02:06	0.8547775268554687	0.057811832291798544	binder
AQVSKVEAL	HLA-A*02:06	0.9097731232643127	0.08541607841475364	binder
AQWDIGIAHA	HLA-A*02:06	0.9456108212471008	0.048855036656682664	binder
AQWHEQILV	HLA-A*02:06	0.869158399105072	0.11290180782941664	binder
AQYDGAYKV	HLA-A*02:06	0.9914565801620483	0.0076482968471575	binder
AQYDRQIRL	HLA-A*02:06	0.8452367901802063	0.11111751531672738	binder
AQYEHDLEVA	HLA-A*02:06	0.9141875147819519	0.07819328106195128	binder
ASFNDTFVHV	HLA-A*02:06	0.9387152314186096	0.04853931626390634	binder
ASIDILHSI	HLA-A*02:06	0.894444751739502	0.08290743606581807	binder
ASLDKFLANV	HLA-A*02:06	0.8563744187355041	0.12194434047186195	binder
ASQVPNPAAAA	HLA-A*02:06	0.3478598386049271	0.17102564986952154	not-binder
ASVPKVETV	HLA-A*02:06	0.6643641769886017	0.2511593005010888	binder
ATAAGDVIKAA	HLA-A*02:06	0.7124052256345749	0.33683930181543986	binder
ATADDIRALLI	HLA-A*02:06	0.3586992174386978	0.13917268990680356	not-binder
ATAPLISGV	HLA-A*02:06	0.9486539602279663	0.03524464435256658	binder
ATASNLVKV	HLA-A*02:06	0.8978576898574829	0.018499004297563668	binder
ATDKNDPHL	HLA-A*02:06	0.2656325876712799	0.11511370377139026	not-binder
ATDPTIHTV	HLA-A*02:06	0.9917821764945984	0.006814729468944113	binder
ATHGRFLEI	HLA-A*02:06	0.6831309199333191	0.21896463432586916	binder
ATIDKVVKI	HLA-A*02:06	0.9004332900047303	0.05487120448306205	binder
ATLEKVIEI	HLA-A*02:06	0.9333871126174926	0.04790195334997444	binder
ATLKELTSL	HLA-A*02:06	0.668690413236618	0.27845211770541867	binder
ATLNIIHSV	HLA-A*02:06	0.9865795969963074	0.006214387293693091	binder
ATLNSFIHV	HLA-A*02:06	0.9227403044700623	0.08694429374099644	binder
ATMPVVPSV	HLA-A*02:06	0.9933817863464356	0.003979378161308165	binder
ATPEGIFLRV	HLA-A*02:06	0.770463639497757	0.24156571532691332	binder
ATQTQFFHV	HLA-A*02:06	0.8620781183242798	0.1842700200141066	binder
ATVGGGTVIGV	HLA-A*02:06	0.94396071434021	0.06133661585284815	binder
ATVPGLLKV	HLA-A*02:06	0.9216339468955994	0.044286081519665524	binder
ATYVFLHTV	HLA-A*02:06	0.9257891297340393	0.04144705367953314	binder
AVADDFCKV	HLA-A*02:06	0.9714423418045044	0.01780574081989649	binder
AVAELNYGL	HLA-A*02:06	0.9717793464660645	0.011017004151494066	binder
AVAKHFVAL	HLA-A*02:06	0.8895424962043762	0.05188247141267084	binder
AVALERTFVGA	HLA-A*02:06	0.06146929862443358	0.06233603662957141	not-binder
AVDLTLPKV	HLA-A*02:06	0.7954357326030731	0.15810011048896355	binder
AVEAKKTYVRD	HLA-A*02:06	0.0023409970570355655	0.003030974211966171	not-binder
AVFASFLWH	HLA-A*02:06	0.05869916006922722	0.04695839974138483	not-binder
AVFDKTLAEL	HLA-A*02:06	0.9267097353935242	0.044906581620037314	binder
AVFKELVKL	HLA-A*02:06	0.7289340794086456	0.14914635527005618	binder
AVFPDDMPTL	HLA-A*02:06	0.9536768198013306	0.032067070041650006	binder
AVFPHLTVV	HLA-A*02:06	0.9573680877685546	0.030704521768212832	binder
AVHDSFVAV	HLA-A*02:06	0.9228670477867127	0.03439641136141016	binder
AVHEDIVAV	HLA-A*02:06	0.8601924061775208	0.08984133750159808	binder
AVIDEIQMI	HLA-A*02:06	0.9702912211418152	0.015842582929986485	binder
AVIEHLERL	HLA-A*02:06	0.9873664736747741	0.009259849943830431	binder
AVIEHTNRV	HLA-A*02:06	0.9788785219192505	0.013621384669744297	binder
AVIEKFAPIK	HLA-A*02:06	0.05885912701487541	0.0221333465767264	not-binder
AVIHEAPAV	HLA-A*02:06	0.9371079325675964	0.04840907887468781	binder
AVIHEAPAVLL	HLA-A*02:06	0.7417796552181244	0.306799423928431	binder
AVIHYLLQV	HLA-A*02:06	0.9768648266792297	0.014286524618171013	binder
AVIKFLELL	HLA-A*02:06	0.9562430858612061	0.016909155137930384	binder
AVIKGLTYL	HLA-A*02:06	0.9651431679725647	0.02289511126133382	binder
AVINRVQKV	HLA-A*02:06	0.9224806427955627	0.08676857522664522	binder
AVIPETEAV	HLA-A*02:06	0.8150748610496521	0.25632193843582957	binder
AVIQGLETL	HLA-A*02:06	0.8711257338523865	0.0809856753220574	binder
AVIREIQNA	HLA-A*02:06	0.49666949510574343	0.26110092721725736	ambiguous
AVISKFWKS	HLA-A*02:06	0.3787903951480985	0.2243773216802197	not-binder
AVITKVKGV	HLA-A*02:06	0.7035946667194366	0.2242921991749517	binder
AVIVEVHAA	HLA-A*02:06	0.8171410679817199	0.11358435185272409	binder
AVLDGRELRV	HLA-A*02:06	0.8817899942398071	0.056764378413565186	binder
AVLDKEIIQL	HLA-A*02:06	0.9177158951759339	0.06750270171646758	binder
AVLDLVHSA	HLA-A*02:06	0.9239549040794373	0.04911099244025457	binder
AVLERLVDI	HLA-A*02:06	0.6906146347522736	0.11871023063829483	binder
AVLNALDKI	HLA-A*02:06	0.6093509048223495	0.2959285949860722	ambiguous
AVLPEMENQV	HLA-A*02:06	0.9512396097183228	0.027858799993806874	binder
AVLPFSPAL	HLA-A*02:06	0.9260750651359558	0.04334867796924435	binder
AVLPHVDQV	HLA-A*02:06	0.9443500876426697	0.0611931663438992	binder
AVMEQIPEI	HLA-A*02:06	0.9834919571876526	0.009010659353289381	binder
AVMKQFAFV	HLA-A*02:06	0.9453670859336853	0.05083072036394522	binder
AVMLHSFTL	HLA-A*02:06	0.9134466528892518	0.029978907430089245	binder
AVPDEIPPLE	HLA-A*02:06	0.026946273818612098	0.011722477938098502	not-binder
AVPEKIGQV	HLA-A*02:06	0.7297612875699997	0.34615618898533385	binder
AVPEKLQPLL	HLA-A*02:06	0.5388745188713073	0.12392876815191817	ambiguous
AVPFSLDSV	HLA-A*02:06	0.7434250116348267	0.2908429658895651	binder
AVPSWFVRV	HLA-A*02:06	0.9467885255813598	0.020794799522862326	binder
AVQDFLHEI	HLA-A*02:06	0.9490717768669128	0.01952269872860739	binder
AVQEKVFEL	HLA-A*02:06	0.9175909280776977	0.09942702786040437	binder
AVQRLPVG	HLA-A*02:06	0.009375152690336109	0.0039997184285440026	not-binder
AVRSHFTKV	HLA-A*02:06	0.3762244611978531	0.21548180615801252	not-binder
AVSDGVIKV	HLA-A*02:06	0.9485976457595825	0.025423208129738566	binder
AVTEAFVRL	HLA-A*02:06	0.7992576837539673	0.11718268016472193	binder
AVTNVGHAV	HLA-A*02:06	0.7719527304172515	0.23377527384526686	binder
AVTPELEGV	HLA-A*02:06	0.660984392464161	0.3475924855402704	ambiguous
AVVDGAFKEV	HLA-A*02:06	0.9711481809616089	0.013226857924188765	binder
AVVEFLTSV	HLA-A*02:06	0.9904220104217529	0.004794250896296203	binder
AVVPGLLEV	HLA-A*02:06	0.9773889541625976	0.01986303407358693	binder
AVVPKILTV	HLA-A*02:06	0.9765873312950134	0.018974949326768097	binder
AVVPKTKEV	HLA-A*02:06	0.7209880582988262	0.334322145937816	binder
CTTPHLHSI	HLA-A*02:06	0.5009980440139771	0.24573161402151528	ambiguous
DKKNKVLEV	HLA-A*02:06	0.0195614610100165	0.011582955854176038	not-binder
DLNQKAWDI	HLA-A*02:06	0.03138840819010511	0.03264348220553206	not-binder
DSYVGDEAQSK	HLA-A*02:06	0.24535005139186977	0.18764838811767387	not-binder
EGVNDNEEGFFSAR	HLA-A*02:06	0.008282945289829513	0.014343826617042414	not-binder
EIYKEFFEV	HLA-A*02:06	0.9002862215042114	0.06921760949547592	binder
ELKPFIEEL	HLA-A*02:06	0.4211640328168869	0.14046861047709097	not-binder
EPYGHLGPA	HLA-A*02:06	0.022143280343152584	0.028223801641164944	not-binder
EQIAEFKEA	HLA-A*02:06	0.47402922809123993	0.24447567665270503	ambiguous
EQIKDIFYI	HLA-A*02:06	0.8619376063346863	0.13909952311014678	binder
EQIKFFEEV	HLA-A*02:06	0.8122281432151794	0.19762518036912988	binder
EQVDKFFPL	HLA-A*02:06	0.7704565703868866	0.2323690295430411	binder
ERTPHFALV	HLA-A*02:06	0.015190551895648241	0.013694511640827578	not-binder
EVIEKFDYV	HLA-A*02:06	0.8542707622051239	0.20251260254892645	binder
EVIRELAGI	HLA-A*02:06	0.28030321598052976	0.1194572386477574	not-binder
EVITKFINV	HLA-A*02:06	0.7392169505357742	0.30824286869581874	binder
FAAPEKDIFL	HLA-A*02:06	0.7833134055137634	0.09230999479778806	binder
FAEDVGSNKGA	HLA-A*02:06	0.19860911425203084	0.219586208934123	not-binder
FAFESDLHSL	HLA-A*02:06	0.9042424201965332	0.04620690798356833	binder
FAHVIFQNV	HLA-A*02:06	0.8845953226089478	0.05512094560971508	binder
FAIDPHLLLSV	HLA-A*02:06	0.9872304797172546	0.0074581839658709485	binder
FAIPLIEKL	HLA-A*02:06	0.9437080979347229	0.039504252493892486	binder
FAIPMIHAV	HLA-A*02:06	0.9793801784515381	0.009811670310588322	binder
FAITAIKGV	HLA-A*02:06	0.8517181992530822	0.1272375582679591	binder
FALGPVASV	HLA-A*02:06	0.9336002945899964	0.046552589699229575	binder
FAMEIDPSL	HLA-A*02:06	0.951219642162323	0.04191820141577284	binder
FAPEKLQEL	HLA-A*02:06	0.911056399345398	0.02674751674024598	binder
FASHVSPEV	HLA-A*02:06	0.955601167678833	0.013335871839999344	binder
FASPKIDSV	HLA-A*02:06	0.7691798478364944	0.3251500359657286	binder
FAYDGKDYI	HLA-A*02:06	0.986359429359436	0.010329834576113764	binder
FAYDGKDYLT	HLA-A*02:06	0.934893012046814	0.050179621400619795	binder
FAYDGKDYLTL	HLA-A*02:06	0.9965885758399964	0.0034928370147401517	binder
FGIDLDTRV	HLA-A*02:06	0.7086626768112183	0.17442851217216004	binder
FGLARAFGV	HLA-A*02:06	0.7557811856269836	0.17927295867154722	binder
FGVPLIVHV	HLA-A*02:06	0.8788263320922851	0.03587279341810676	binder
FGYPFRLNEA	HLA-A*02:06	0.5825333595275879	0.17617580551329046	ambiguous
FGYVDFESA	HLA-A*02:06	0.07514185234904289	0.03238954047028493	not-binder
FIASKGVKLV	HLA-A*02:06	0.6622862040996551	0.2534013466897627	binder
FIDDANYSV	HLA-A*02:06	0.9944118618965149	0.0026733017474947474	binder
FIDEYVETV	HLA-A*02:06	0.9981855511665344	0.0009809216795961097	binder
FIFDVHVHEV	HLA-A*02:06	0.9957899332046509	0.0025356485149946963	binder
FIFEKKLAQA	HLA-A*02:06	0.9574799418449402	0.015851576858583082	binder
FIFSDTHEL	HLA-A*02:06	0.9873324513435364	0.011379431288149364	binder
FIHQHFVEV	HLA-A*02:06	0.9725789546966552	0.02448585071094373	binder
FIINGIEKV	HLA-A*02:06	0.9917443871498108	0.004371753091340641	binder
FIIQGLRSVGA	HLA-A*02:06	0.6278678819537162	0.29730315800179596	ambiguous
FIISDFESV	HLA-A*02:06	0.9862245082855224	0.008517728629773793	binder
FILKKLDSI	HLA-A*02:06	0.8894668579101562	0.03346078303419902	binder
FILNGDFERL	HLA-A*02:06	0.9748832702636718	0.018331222049859226	binder
FILPHISTA	HLA-A*02:06	0.9717200040817261	0.017189521019139967	binder
FIMEGTLTRV	HLA-A*02:06	0.9954708218574524	0.0016687989805044955	binder
FIPLPSAVVQA	HLA-A*02:06	0.6256859123706817	0.18788567267750145	binder
FIPYLVVKV	HLA-A*02:06	0.8933377265930176	0.049324155079037535	binder
FISGAGILRL	HLA-A*02:06	0.9228592157363892	0.05761186997776277	binder
FIVEEIQRI	HLA-A*02:06	0.9823966145515441	0.010312684655253757	binder
FIVHTIEEI	HLA-A*02:06	0.9600270032882691	0.014992054025411313	binder
FIYHGEVPQA	HLA-A*02:06	0.962347686290741	0.011092625321885218	binder
FLADPSAFVAA	HLA-A*02:06	0.9953901052474976	0.0035501903075480182	binder
FLAGAVTSV	HLA-A*02:06	0.9954293012619019	0.0026608184563297606	binder
FLASESLIKQI	HLA-A*02:06	0.8920014262199402	0.11803017588387928	binder
FLDKNDHSL	HLA-A*02:06	0.9788783073425293	0.021343282022274004	binder
FLDNSFEKV	HLA-A*02:06	0.983272659778595	0.017543353607482083	binder
FLEKLLPPV	HLA-A*02:06	0.9462962508201599	0.0332241555970217	binder
FLEPVNPRL	HLA-A*02:06	0.8824410438537598	0.03859703823220977	binder
FLFDGSPTYV	HLA-A*02:06	0.999585771560669	0.00019991422950601495	binder
FLFEDFSKA	HLA-A*02:06	0.985977041721344	0.009119049642432462	binder
FLFSKFIEL	HLA-A*02:06	0.9865805029869079	0.015002086764652065	binder
FLGEKIASV	HLA-A*02:06	0.9934236168861389	0.0026645678641773656	binder
FLGTFILKV	HLA-A*02:06	0.973033356666565	0.012198911429047402	binder
FLHDNMVEI	HLA-A*02:06	0.988361930847168	0.00417965342791569	binder
FLIRESETL	HLA-A*02:06	0.920193326473236	0.0674775367834189	binder
FLITILDHL	HLA-A*02:06	0.9609591484069824	0.03650214812797007	binder
FLKDKFVEI	HLA-A*02:06	0.9556516647338867	0.01466830231554281	binder
FLKNELDNV	HLA-A*02:06	0.9623357653617859	0.007768754193553084	binder
FLLDKKIGV	HLA-A*02:06	0.9824275970458984	0.014217806141010488	binder
FLLEKGYEV	HLA-A*02:06	0.9972178101539612	0.0014241464713828954	binder
FLLGPRLVLA	HLA-A*02:06	0.883919632434845	0.08491908224589335	binder
FLLHIQQQV	HLA-A*02:06	0.9883413553237915	0.007380735219973863	binder
FLLPDVIRI	HLA-A*02:06	0.9931161284446717	0.0038699398069515605	binder
FLLPHPGLKV	HLA-A*02:06	0.9927738904953003	0.007105871666908954	binder
FLLPHPGLQV	HLA-A*02:06	0.9958733201026917	0.0036251700448248696	binder
FLLPIKTVGV	HLA-A*02:06	0.9932644486427307	0.004467217311673784	binder
FLLPKVQSI	HLA-A*02:06	0.9805925726890564	0.0096762157392364	binder
FLMDFIHQV	HLA-A*02:06	0.9996306777000428	0.00020271824968198739	binder
FLPAGIVAV	HLA-A*02:06	0.9757531762123108	0.014142375602970169	binder
FLPARFYQA	HLA-A*02:06	0.9535742044448853	0.02838430746395815	binder
FLPDPSALQNL	HLA-A*02:06	0.9662889242172241	0.022651728660515985	binder
FLPETRIMTSV	HLA-A*02:06	0.931391441822052	0.04466528027125618	binder
FLPHELPLL	HLA-A*02:06	0.9746593594551086	0.011539377680305139	binder
FLPLKWSLA	HLA-A*02:06	0.7148536205291748	0.19554296201388416	binder
FLPRKFPSL	HLA-A*02:06	0.9241507172584533	0.03216760009154234	binder
FLPSHSLDTV	HLA-A*02:06	0.9792016029357911	0.019127920888777336	binder
FLPSYIIDV	HLA-A*02:06	0.9866391062736511	0.004910725928906371	binder
FLPTLLHQA	HLA-A*02:06	0.9660476684570313	0.026025530086255872	binder
FLPVKLIFV	HLA-A*02:06	0.9587387919425965	0.030752298411745645	binder
FLQEGDLISA	HLA-A*02:06	0.984526765346527	0.011364250574434574	binder
FLQPELVKL	HLA-A*02:06	0.9579368233680725	0.0341643891803061	binder
FLQPHLDAV	HLA-A*02:06	0.9762882113456726	0.013633196110939943	binder
FLREYFERL	HLA-A*02:06	0.910822057723999	0.06260135126157314	binder
FLSEVFHQA	HLA-A*02:06	0.9952239990234375	0.002631257049528776	binder
FLTDSNNIKEV	HLA-A*02:06	0.9773707866668702	0.02332268037435938	binder
FLVDGVCTV	HLA-A*02:06	0.9974021434783935	0.0011629703578098917	binder
FLVPTFEQL	HLA-A*02:06	0.9727834820747375	0.025610436554621856	binder
FLVQNIHTL	HLA-A*02:06	0.9865219116210937	0.010957014519475458	binder
FLVTVIHTL	HLA-A*02:06	0.9800841689109803	0.018423193311122472	binder
FLYTGEGDTV	HLA-A*02:06	0.9889280200004578	0.008702872925511312	binder
FMFDEKLVTV	HLA-A*02:06	0.9984029769897461	0.0006299235916747581	binder
FMTTNVPNV	HLA-A*02:06	0.98941570520401	0.006009178734685821	binder
FQAEIAQLM	HLA-A*02:06	0.9758570075035096	0.007282286085903391	binder
FQATIVKAV	HLA-A*02:06	0.9522292017936707	0.0120056766528229	binder
FQDDRYLYM	HLA-A*02:06	0.9284203886985779	0.05609437751998561	binder
FQDEINWRL	HLA-A*02:06	0.9949913620948792	0.0032807173724500698	binder
FQDENHLYL	HLA-A*02:06	0.9930260658264161	0.005149740451359358	binder
FQDGTKATF	HLA-A*02:06	0.5607344329357147	0.19601862551387117	ambiguous
FQDPVPLTV	HLA-A*02:06	0.9848243474960328	0.007578436480844833	binder
FQEADSPTL	HLA-A*02:06	0.6810883045196533	0.18364051622142083	binder
FQGVEFHYV	HLA-A*02:06	0.9632811188697815	0.02309168938219856	binder
FQHTGIYSV	HLA-A*02:06	0.9877867937088013	0.0047560568325594075	binder
FQIGPVAGV	HLA-A*02:06	0.986150598526001	0.00932095748415564	binder
FQIVNPHLL	HLA-A*02:06	0.9446842432022095	0.02995812906799677	binder
FQLEHIMDL	HLA-A*02:06	0.950695276260376	0.029957139553753197	binder
FQLPIRFNL	HLA-A*02:06	0.9440934181213378	0.03745099930634252	binder
FQPPGPQAV	HLA-A*02:06	0.9506558060646058	0.03293815373146346	binder
FQSSAVMAL	HLA-A*02:06	0.9680876135826111	0.017555469966061214	binder
FQTEGKLYL	HLA-A*02:06	0.9254038572311402	0.05650319651577633	binder
FQTEVGKQL	HLA-A*02:06	0.8414891481399536	0.08073650470268366	binder
FQVENDQERFL	HLA-A*02:06	0.9688457250595093	0.014047207742446081	binder
FQVKEVDVGL	HLA-A*02:06	0.8594704866409302	0.07570326087117385	binder
FQYDSTHGKFHGTV	HLA-A*02:06	0.32531327456235887	0.18072969545188933	not-binder
FQYESKVFYL	HLA-A*02:06	0.9664246439933777	0.015573308027109815	binder
FSPFHASVL	HLA-A*02:06	0.5500477015972137	0.2451613930213694	ambiguous
FSPVGSVL	HLA-A*02:06	0.24959766492247581	0.23455757325606957	not-binder
FSWEGAFQHV	HLA-A*02:06	0.9598250031471253	0.025873618637838554	binder
FTAEFLEKV	HLA-A*02:06	0.98484947681427	0.00542904538469559	binder
FTAGHLIGL	HLA-A*02:06	0.9553969502449036	0.027834598574296383	binder
FTEGELMSV	HLA-A*02:06	0.8349699735641479	0.1481501025362153	binder
FTHKEFEQL	HLA-A*02:06	0.6432534188032151	0.259486171104862	binder
FTIDEELVQRV	HLA-A*02:06	0.9859131097793579	0.01783564707079918	binder
FTIDVDKKL	HLA-A*02:06	0.8597213864326477	0.06321347895854121	binder
FTIETEGKTFQL	HLA-A*02:06	0.7697436690330506	0.19475652208541544	binder
FTIFRTISV	HLA-A*02:06	0.9706988573074341	0.011957853993356825	binder
FTILDVRPA	HLA-A*02:06	0.5980065584182739	0.2601961516079716	ambiguous
FTIPEAFRGV	HLA-A*02:06	0.9623348116874695	0.035367945313446995	binder
FTLPLTDQV	HLA-A*02:06	0.9542334675788879	0.026817264898565514	binder
FTMDDVVKV	HLA-A*02:06	0.9878487586975098	0.0046813074877948445	binder
FTPAVHASL	HLA-A*02:06	0.8308199048042297	0.10140822938568192	binder
FTPDVKVWEV	HLA-A*02:06	0.9497998952865601	0.03360359713132474	binder
FTPNNIKQV	HLA-A*02:06	0.7192606031894684	0.1820307702801736	binder
FTSDRGFQFV	HLA-A*02:06	0.9384271144866944	0.0254198109643543	binder
FTVDKDITL	HLA-A*02:06	0.9716368675231933	0.017992998843047458	binder
FTVDQIRAI	HLA-A*02:06	0.8892405271530152	0.05468004187774282	binder
FTVPLSTEAAL	HLA-A*02:06	0.665413248538971	0.08645307328926907	binder
FTVPRVVAV	HLA-A*02:06	0.9440863609313965	0.04740871181382209	binder
FVADEELVHL	HLA-A*02:06	0.9849950432777405	0.008194986071926714	binder
FVAKHLKTI	HLA-A*02:06	0.573023933172226	0.1232512841945521	binder
FVAPPTAAV	HLA-A*02:06	0.984305477142334	0.011969805911520179	binder
FVARMIPKV	HLA-A*02:06	0.972975492477417	0.012141498454907225	binder
FVDDYTVRV	HLA-A*02:06	0.9909303307533264	0.00721289616834316	binder
FVDEYDPTI	HLA-A*02:06	0.9381547808647156	0.04158067918589615	binder
FVDGLTFKV	HLA-A*02:06	0.9877304434776306	0.005219422718599711	binder
FVDIVDAKL	HLA-A*02:06	0.892461609840393	0.04843281869337685	binder
FVDKTVLPFV	HLA-A*02:06	0.9537549018859863	0.0475016823868404	binder
FVDPAQITM	HLA-A*02:06	0.9749844908714295	0.017786288922895518	binder
FVDPNGKISL	HLA-A*02:06	0.9731349468231201	0.02161433174933023	binder
FVDPSQDHAL	HLA-A*02:06	0.9729204177856445	0.01738009451873802	binder
FVDRGFYSV	HLA-A*02:06	0.9809596061706543	0.013760447549404375	binder
FVEEEEHFL	HLA-A*02:06	0.8568347096443176	0.13766379923170952	binder
FVEIKGSV	HLA-A*02:06	0.035115103237330914	0.02657121657690171	not-binder
FVEPSRQFV	HLA-A*02:06	0.5662756323814392	0.20404600965766467	ambiguous
FVHDLVLYL	HLA-A*02:06	0.9753087162971497	0.01068946316562042	binder
FVHPGAATV	HLA-A*02:06	0.9720091223716736	0.009806395347172661	binder
FVIDLQTRL	HLA-A*02:06	0.975141727924347	0.00975629859134864	binder
FVIGHLKGA	HLA-A*02:06	0.7358428657054901	0.3016150968069672	binder
FVIRNIVEA	HLA-A*02:06	0.9818005919456482	0.005175345533452438	binder
FVKEHFDEL	HLA-A*02:06	0.814201295375824	0.11677368102416634	binder
FVLDEADEML	HLA-A*02:06	0.92743901014328	0.030930676788366942	binder
FVLDHEDGLNL	HLA-A*02:06	0.9376962065696717	0.029606169742482872	binder
FVLDKVPFL	HLA-A*02:06	0.9908231735229492	0.0049943222749323285	binder
FVLHSPGMSV	HLA-A*02:06	0.9663493275642395	0.005597111850311079	binder
FVLPELPSV	HLA-A*02:06	0.9902212977409363	0.0038137895196228427	binder
FVLPILQKL	HLA-A*02:06	0.9730261087417602	0.011518534296794503	binder
FVLPVATQI	HLA-A*02:06	0.9355677485466003	0.02449865279426234	binder
FVMETFVHL	HLA-A*02:06	0.9928218722343445	0.003908344898045257	binder
FVNDIFERI	HLA-A*02:06	0.9842409014701843	0.01242778676864659	binder
FVPEIFHRI	HLA-A*02:06	0.972771966457367	0.026330639219701805	binder
FVPIKVEQI	HLA-A*02:06	0.7718816280364991	0.12676877283365917	binder
FVPRSFDEL	HLA-A*02:06	0.6454007565975189	0.2453945175793659	binder
FVTEGSHFVEA	HLA-A*02:06	0.8961880564689636	0.06817649724714543	binder
FVVDEVHLI	HLA-A*02:06	0.9834080815315247	0.00916469718182611	binder
FVVDEVSNI	HLA-A*02:06	0.9637724876403808	0.010140114748421993	binder
FVVDHVIKI	HLA-A*02:06	0.9683135151863098	0.033996798800507155	binder
FVVDIESRL	HLA-A*02:06	0.9666416764259338	0.01695224334195801	binder
FVVDRLIAL	HLA-A*02:06	0.9861422300338745	0.00867664274784643	binder
FVVDRSDKL	HLA-A*02:06	0.8203009605407715	0.12103654292645644	binder
FVVEKIELL	HLA-A*02:06	0.9825420260429383	0.007771401532882145	binder
FVWSGTAEA	HLA-A*02:06	0.9685426592826843	0.01604959168973869	binder
FVYPLDFART	HLA-A*02:06	0.6419364392757416	0.10569582680096602	binder
FVYPLDFARTR	HLA-A*02:06	0.0155034601863008	0.011241881051473026	not-binder
GAAKDLPGV	HLA-A*02:06	0.706755417585373	0.22730234146381784	binder
GAASRIPGV	HLA-A*02:06	0.8268425226211548	0.09227675391968033	binder
GAFQEFPQV	HLA-A*02:06	0.759899091720581	0.07692400648295485	binder
GAFVHFHGV	HLA-A*02:06	0.7369101762771606	0.13406919094091005	binder
GAIQVLPKL	HLA-A*02:06	0.4803442060947418	0.22981630982141393	ambiguous
GGLPERSVSL	HLA-A*02:06	0.2485434602946043	0.1406058179356994	not-binder
GIFPKSFIHI	HLA-A*02:06	0.9168619513511658	0.06321963467745745	binder
GIFSAEFLKV	HLA-A*02:06	0.9560084700584411	0.020831894593962893	binder
GIIDAFHQI	HLA-A*02:06	0.9761410713195801	0.013889063591431538	binder
GILLRLPQV	HLA-A*02:06	0.8487218737602233	0.07951811531306842	binder
GILSHINTV	HLA-A*02:06	0.9788902401924133	0.012708993906739439	binder
GIMDRFLQV	HLA-A*02:06	0.9886713981628418	0.002644433070327993	binder
GIPAEVPHI	HLA-A*02:06	0.668425589799881	0.24631925947395922	binder
GIYTGFIKV	HLA-A*02:06	0.9405119299888611	0.04407891562400941	binder
GKTLKGETTTKAVD	HLA-A*02:06	0.003909821435809135	0.0015066422823629888	not-binder
GLADNTVIAKV	HLA-A*02:06	0.9902886033058167	0.007072910563318096	binder
GLAGVKIAEV	HLA-A*02:06	0.9837552309036255	0.009362769459397553	binder
GLIEILKKV	HLA-A*02:06	0.9886347532272339	0.008635789349214568	binder
GLIGVGLINV	HLA-A*02:06	0.995089304447174	0.0022162192468394453	binder
GLLTEIRAV	HLA-A*02:06	0.9292132616043091	0.03722809029105225	binder
GLPRFGIEMV	HLA-A*02:06	0.7384268522262574	0.18029831229002805	binder
GLPTSVPQI	HLA-A*02:06	0.8809221386909485	0.06995319286832151	binder
GLSTEGIYRV	HLA-A*02:06	0.9475681066513062	0.03356194559745097	binder
GLTLAPGLSPA	HLA-A*02:06	0.5294681310653686	0.17472277532714092	ambiguous
GPPPPGKPQ	HLA-A*02:06	0.4083346324041486	0.3937495699917338	ambiguous
GPPPPPGKPQ	HLA-A*02:06	0.5961244225502014	0.4382760622196319	ambiguous
GPPPPPPGKPQ	HLA-A*02:06	0.9257278680801392	0.13398980943287267	binder
GPPQQGGHPRPP	HLA-A*02:06	0.7351344913244248	0.3384328319589516	binder
GPSSVEDIK	HLA-A*02:06	0.04117955868277932	0.04350661068242263	not-binder
GQDEPLIHV	HLA-A*02:06	0.9365726947784424	0.06814627535365744	binder
GQFDRPAGV	HLA-A*02:06	0.9554726362228394	0.030933480636982667	binder
GQIDLLERL	HLA-A*02:06	0.9804043769836426	0.01612011767195335	binder
GQIEDLKIHL	HLA-A*02:06	0.954278826713562	0.03581814494413024	binder
GQIELRTYV	HLA-A*02:06	0.9751011252403259	0.01037912449800921	binder
GQIEVVPEV	HLA-A*02:06	0.9918151140213013	0.006032524335022264	binder
GQIRNLESA	HLA-A*02:06	0.6812318742275238	0.23344869445065514	binder
GQISEVVVV	HLA-A*02:06	0.9520740509033203	0.032866465106093326	binder
GQLDKVVEL	HLA-A*02:06	0.9695714950561524	0.04039263580561502	binder
GQLDTPGVHNV	HLA-A*02:06	0.9545428633689881	0.03242749755625178	binder
GQLEFRALL	HLA-A*02:06	0.8157957255840301	0.17371354611224138	binder
GQLPNLQTV	HLA-A*02:06	0.9540289044380188	0.032495227113828656	binder
GQMGSFIRL	HLA-A*02:06	0.9659267902374268	0.037010202349955855	binder
GQSYVVNRV	HLA-A*02:06	0.8949365615844727	0.08650810784121457	binder
GQTITISRV	HLA-A*02:06	0.7423942446708679	0.2414873629965071	binder
GQTQVEIKV	HLA-A*02:06	0.7003182664513588	0.32999824039298387	binder
GQTTVQVRV	HLA-A*02:06	0.6509674921631813	0.3249561798878394	ambiguous
GQVDMDIKL	HLA-A*02:06	0.9214390635490417	0.06609944245835353	binder
GQWASVIRV	HLA-A*02:06	0.9692014575004577	0.023305465132980048	binder
GQWGRAWEV	HLA-A*02:06	0.9893460154533387	0.005496558882753955	binder
GQWSQGLISA	HLA-A*02:06	0.952706265449524	0.040831570847219584	binder
GQYEPHFDFA	HLA-A*02:06	0.7867005944252015	0.18988970165818603	binder
GSGSGWSSSRGPY	HLA-A*02:06	0.6928619310259819	0.379731958202284	binder
GTAAVFNAV	HLA-A*02:06	0.9648835301399231	0.01860394569577241	binder
GTIFIIKGV	HLA-A*02:06	0.6171014606952667	0.32297722207454	ambiguous
GTIGLIHAI	HLA-A*02:06	0.960318672657013	0.011300534395417694	binder
GTIKKFLSL	HLA-A*02:06	0.6639625251293182	0.25577879957252925	binder
GTIKVLELV	HLA-A*02:06	0.8512645959854126	0.13761316080171326	binder
GTITQVIKV	HLA-A*02:06	0.8337007522583008	0.1244291762274992	binder
GTITTFEHA	HLA-A*02:06	0.5865308657288552	0.27034024897637315	ambiguous
GTPEKVFTV	HLA-A*02:06	0.9543165802955628	0.03966451830295634	binder
GTVRFFNSV	HLA-A*02:06	0.8468557953834533	0.08113711660331552	binder
GTYTGFIKV	HLA-A*02:06	0.8804797649383544	0.09924440564910209	binder
GVAESIHLWEV	HLA-A*02:06	0.8108586996793747	0.3416455623962249	binder
GVAGGSILKGV	HLA-A*02:06	0.9469409465789795	0.038829169043128164	binder
GVAPGFQVV	HLA-A*02:06	0.8358650624752044	0.17794731659370147	binder
GVARHFNYV	HLA-A*02:06	0.8924514293670655	0.09423726632045763	binder
GVARLFTKV	HLA-A*02:06	0.8045997023582458	0.13014632891689257	binder
GVDVTLPRV	HLA-A*02:06	0.8069055438041687	0.05072760707635059	binder
GVFEGKLNVI	HLA-A*02:06	0.8242100834846496	0.051169679079695184	binder
GVFPDNFVKL	HLA-A*02:06	0.952384889125824	0.03241632337608184	binder
GVFPLRGKILNV	HLA-A*02:06	0.216566844843328	0.11811841728910036	not-binder
GVGPIRKV	HLA-A*02:06	0.10403697341680526	0.1364228129379437	not-binder
GVIAEILRGV	HLA-A*02:06	0.9698741674423218	0.00998190395093376	binder
GVIDACIKL	HLA-A*02:06	0.9452157974243164	0.025011588776463884	binder
GVIDGHIYAV	HLA-A*02:06	0.9948123574256897	0.005460781514287607	binder
GVIDLIFEKA	HLA-A*02:06	0.9667508959770202	0.008339542160157174	binder
GVIEKLLTS	HLA-A*02:06	0.4810542695224285	0.3499321403514336	ambiguous
GVIGGGVFQAI	HLA-A*02:06	0.9289475798606872	0.04058979431733812	binder
GVIGKFIYA	HLA-A*02:06	0.9399075984954834	0.09136111502532837	binder
GVIKRTENV	HLA-A*02:06	0.6964794367551803	0.25139391619129414	binder
GVINRVEKI	HLA-A*02:06	0.5448845580220223	0.32595982097920406	ambiguous
GVINSFVHV	HLA-A*02:06	0.9778576254844665	0.014854707883376825	binder
GVIPTLVKL	HLA-A*02:06	0.9246992826461792	0.02913351027414982	binder
GVKEKFTMV	HLA-A*02:06	0.515578405559063	0.31277365251093814	ambiguous
GVLDKLRSV	HLA-A*02:06	0.8826884865760803	0.12133913057562937	binder
GVLDSVDVRL	HLA-A*02:06	0.8835098624229432	0.0549333766879481	binder
GVLDTLTKV	HLA-A*02:06	0.935113251209259	0.04271847581527276	binder
GVLFHNLPSL	HLA-A*02:06	0.8415734767913818	0.09664462073970863	binder
GVLKVFLENV	HLA-A*02:06	0.8139494299888611	0.11108824957927886	binder
GVLPNIQAV	HLA-A*02:06	0.9421425104141236	0.036112570330735325	binder
GVLPQLSMV	HLA-A*02:06	0.8940762519836426	0.11832147345167789	binder
GVLSSDGVWRV	HLA-A*02:06	0.8582517385482789	0.08898103650219057	binder
GVMYGFKGV	HLA-A*02:06	0.7117379531264305	0.30660423290472577	binder
GVPARLPAV	HLA-A*02:06	0.7168512612581253	0.25783332439464357	binder
GVPELLQKI	HLA-A*02:06	0.6142258822917939	0.26734501697883134	ambiguous
GVPEWFHGA	HLA-A*02:06	0.8103214979171753	0.10054677150963416	binder
GVPNASVIMQV	HLA-A*02:06	0.7318629264831543	0.14435946348927084	binder
GVPQALFGV	HLA-A*02:06	0.9354802131652832	0.025748162269350103	binder
GVPRTFKEI	HLA-A*02:06	0.19617363810539246	0.14571335817620773	not-binder
GVPSTAIREI	HLA-A*02:06	0.1732813517563045	0.10101905318374307	not-binder
GVPTKVFNV	HLA-A*02:06	0.8789511919021606	0.08682935508028121	binder
GVPVTITSV	HLA-A*02:06	0.8461686730384826	0.14406359002115868	binder
GVSDVDYSL	HLA-A*02:06	0.8332216024398804	0.05840490772796882	binder
GVVDPRAISVL	HLA-A*02:06	0.860503613948822	0.11901623947350716	binder
GVVEKLSVL	HLA-A*02:06	0.7186135232448578	0.27271458102595986	binder
GVVGEVTQV	HLA-A*02:06	0.9408306002616882	0.0628364793585002	binder
GVVIHLPGL	HLA-A*02:06	0.7957881450653076	0.13262565903361212	binder
GVVPQLVKL	HLA-A*02:06	0.8089479684829712	0.13974327604562678	binder
GVVPTIQKV	HLA-A*02:06	0.8913031816482544	0.15953089540190482	binder
GVWTYDDATKTF	HLA-A*02:06	0.07113636306021362	0.07683024178209465	not-binder
GVYDIDNKTIEL	HLA-A*02:06	0.6287482559680939	0.20567612152919287	binder
GVYGDVHRV	HLA-A*02:06	0.9898526430130005	0.005940195253687052	binder
GVYNGKTFNQV	HLA-A*02:06	0.9817477941513062	0.013805406914457473	binder
GYSFTTTAER	HLA-A*02:06	0.21434501947369428	0.31464930845591427	not-binder
HAAEYGAEALE	HLA-A*02:06	0.0037033745655207896	0.003307730479658222	not-binder
HALGLLYHV	HLA-A*02:06	0.9230518579483032	0.026643593531160168	binder
HAVGDIPGV	HLA-A*02:06	0.9057902693748474	0.059829424319404474	binder
HGFAGYFETV	HLA-A*02:06	0.730407452583313	0.12119174156474091	binder
HIIENIVAV	HLA-A*02:06	0.9848056077957154	0.007304493345702959	binder
HILKDVSGV	HLA-A*02:06	0.7728992402553558	0.2141301554270533	binder
HIMPTVHTV	HLA-A*02:06	0.9895502090454101	0.005062299357844138	binder
HIPDVITYL	HLA-A*02:06	0.9592619061470031	0.022774495075160058	binder
HIPNIFQKI	HLA-A*02:06	0.7340790867805481	0.1258566597805204	binder
HIYHQHFDSV	HLA-A*02:06	0.8763923645019531	0.07353891320597186	binder
HLAIKLEQV	HLA-A*02:06	0.9356561064720154	0.026084754847008458	binder
HLANIVERV	HLA-A*02:06	0.989243996143341	0.006406621490762157	binder
HLFRKFHYL	HLA-A*02:06	0.8084306657314301	0.1710878618921085	binder
HLIGDFSKV	HLA-A*02:06	0.9751394867897034	0.01472132176635607	binder
HLIHEVTKV	HLA-A*02:06	0.9731256365776062	0.02143198576307447	binder
HLLERVDQV	HLA-A*02:06	0.9657791495323181	0.012845013802218514	binder
HLPEELAEL	HLA-A*02:06	0.9565351843833924	0.026826911831295156	binder
HLPETKFSEL	HLA-A*02:06	0.788251543045044	0.12471455084465302	binder
HLPGSSNSPA	HLA-A*02:06	0.5029176123440265	0.3253822624847003	ambiguous
HLPPTFHAV	HLA-A*02:06	0.9743158340454101	0.007612728545314935	binder
HLPSDFTPA	HLA-A*02:06	0.7992436170578003	0.12873810832958932	binder
HLPSDFTPAV	HLA-A*02:06	0.9627664089202881	0.029127883401212445	binder
HLVPEVPTV	HLA-A*02:06	0.976158332824707	0.01583831674548453	binder
HLYEEKFESI	HLA-A*02:06	0.9403331756591797	0.03173028279158033	binder
HMAKAFKEV	HLA-A*02:06	0.7979926586151123	0.2550014922327494	binder
HMVTHFIQA	HLA-A*02:06	0.6529788359999656	0.31382507377217667	ambiguous
HQDGIHILV	HLA-A*02:06	0.8687691211700439	0.08232609395062429	binder
HQHEYFFLI	HLA-A*02:06	0.8620007395744324	0.09341003044993917	binder
HQIDLIVQL	HLA-A*02:06	0.9601610541343689	0.025059297900281243	binder
HQILTPFLL	HLA-A*02:06	0.7938491702079773	0.09019890205436848	binder
HQIPEFDNLYL	HLA-A*02:06	0.822670865058899	0.09786852155312657	binder
HQLALISQL	HLA-A*02:06	0.8798080682754517	0.07296932827319101	binder
HQLENLSNFI	HLA-A*02:06	0.7991192221641541	0.14818122283661417	binder
HQTQVSQRL	HLA-A*02:06	0.3238205134868622	0.14922040766235325	not-binder
HQVPAVSSV	HLA-A*02:06	0.9574577212333679	0.014445368470346968	binder
HSIPVTVEV	HLA-A*02:06	0.9491363406181336	0.028873253127022543	binder
HTAQKFFTV	HLA-A*02:06	0.9638254642486572	0.02379283688369774	binder
HTIDTILTV	HLA-A*02:06	0.98534015417099	0.0041857005133591274	binder
HTLGDAHIYL	HLA-A*02:06	0.8072053909301757	0.14480097247063167	binder
HTPQNLITV	HLA-A*02:06	0.7382173180580139	0.13545391776493015	binder
HTVGELIEV	HLA-A*02:06	0.913150155544281	0.06991261357608579	binder
HVESKVYAV	HLA-A*02:06	0.3662449147552252	0.2778308015641708	ambiguous
HVIEALRRA	HLA-A*02:06	0.6757378578186035	0.21572717672265407	binder
HVIENLHAA	HLA-A*02:06	0.9627667903900147	0.014454316374306459	binder
HVIKYLETL	HLA-A*02:06	0.9168778777122497	0.05672479660081806	binder
HVIQALESL	HLA-A*02:06	0.7603646099567414	0.20117827433152602	binder
HVLDTLIQL	HLA-A*02:06	0.9178137898445129	0.028531937228729456	binder
HVLDVIHEV	HLA-A*02:06	0.9941645741462708	0.00331358948457896	binder
HVLDVIHEVL	HLA-A*02:06	0.9108964204788208	0.05769368776251343	binder
HVLEEVQQV	HLA-A*02:06	0.9543913245201111	0.03272903006524322	binder
HVPAAVPLV	HLA-A*02:06	0.8189366340637207	0.19122540027045684	binder
HVVDFFNRV	HLA-A*02:06	0.9599747657775879	0.039428729433799874	binder
HVVEILVET	HLA-A*02:06	0.6371387124061585	0.14725141348948428	binder
HVVERLFEI	HLA-A*02:06	0.9017504453659058	0.05908076314284703	binder
HVVHQIPAV	HLA-A*02:06	0.8728928923606872	0.08474344235905724	binder
HVYDGKFLARV	HLA-A*02:06	0.949021065235138	0.07716808275894844	binder
IADDADPRV	HLA-A*02:06	0.7196349799633026	0.1859450550349118	binder
IAPTGHSL	HLA-A*02:06	0.31868905425071714	0.1869464325130273	not-binder
IASPVIAAV	HLA-A*02:06	0.9366665601730346	0.036092733033187566	binder
IDDKGTIKL	HLA-A*02:06	0.02879212354309857	0.018186793591584833	not-binder
IIHEIAVLEL	HLA-A*02:06	0.8667591452598572	0.09181418553992064	binder
IIINHVISV	HLA-A*02:06	0.9938799500465393	0.0021264564379510397	binder
IIIPEIQKV	HLA-A*02:06	0.9820995450019836	0.016324129152834325	binder
IILDEIHLL	HLA-A*02:06	0.9825128436088562	0.010464951917643564	binder
IILPEDIEL	HLA-A*02:06	0.798904013633728	0.12565889020628052	binder
IIMLEALERV	HLA-A*02:06	0.8412154078483581	0.15086703446760708	binder
IIPDKVWAV	HLA-A*02:06	0.987905991077423	0.010502697178699413	binder
IIQQAFINV	HLA-A*02:06	0.9372392773628235	0.021505854968752642	binder
IISQVDAKV	HLA-A*02:06	0.8243960499763489	0.1272208313608665	binder
IITDLLRSV	HLA-A*02:06	0.9632615089416504	0.03269233843638656	binder
IITKDLFQV	HLA-A*02:06	0.9452456831932068	0.019376345008249855	binder
IIVSIVHSV	HLA-A*02:06	0.9868215203285218	0.008448993902569129	binder
ILAPAGSLPKI	HLA-A*02:06	0.9008413672447204	0.06269657146892439	binder
ILAPCKLETV	HLA-A*02:06	0.9589838504791259	0.01283274731539748	binder
ILDQKINEV	HLA-A*02:06	0.9875676751136779	0.011347046654246998	binder
ILEKKVEKV	HLA-A*02:06	0.4497648298740387	0.24721978262531563	ambiguous
ILIPVLDRI	HLA-A*02:06	0.9337173104286194	0.03989053406627948	binder
ILISKLLGA	HLA-A*02:06	0.9313318371772766	0.04943993839081521	binder
ILITGGIVAT	HLA-A*02:06	0.7928506135940552	0.1444863326376913	binder
ILLAEVDKV	HLA-A*02:06	0.9516956567764282	0.019333786142798348	binder
ILLAEVPTM	HLA-A*02:06	0.9368433952331543	0.018605033421433027	binder
ILLDQTVRV	HLA-A*02:06	0.9815015077590943	0.008317503895857035	binder
ILLKDILSV	HLA-A*02:06	0.9818873405456543	0.007639307050225932	binder
ILLPEPSIRSV	HLA-A*02:06	0.9571383118629455	0.039835578868648754	binder
ILPDDLPEL	HLA-A*02:06	0.9805492281913757	0.009698146114021465	binder
ILPEELQTL	HLA-A*02:06	0.9425227761268615	0.026111374423743342	binder
ILPEKVARV	HLA-A*02:06	0.970834243297577	0.018111912372876238	binder
ILPSNLLTV	HLA-A*02:06	0.975111210346222	0.007647323849324201	binder
ILQDRLNQV	HLA-A*02:06	0.9698183059692382	0.02388406713208243	binder
ILRAILEVL	HLA-A*02:06	0.6420608162879944	0.21738471470174067	binder
ILTDITKGV	HLA-A*02:06	0.9686473846435547	0.013873253348840788	binder
ILYDKLEKI	HLA-A*02:06	0.9589733839035034	0.03216839982703354	binder
IMLEALERV	HLA-A*02:06	0.9832628846168519	0.009323014210835475	binder
IQAERVRGV	HLA-A*02:06	0.7102522850036621	0.21381520851493968	binder
IQDENQLLV	HLA-A*02:06	0.9018524885177612	0.05271477163875353	binder
IQEAVYKNV	HLA-A*02:06	0.4367185205221176	0.19373740914254145	ambiguous
IQEEEDEKQRL	HLA-A*02:06	0.4941271677613258	0.2320409747562446	ambiguous
IQHDLIFSL	HLA-A*02:06	0.9509437561035157	0.024143544433089935	binder
IQHSEFEEV	HLA-A*02:06	0.9078115224838257	0.07861442588578316	binder
IQIMKVEEI	HLA-A*02:06	0.8612210869789123	0.07182313989896894	binder
IQLEHLNIV	HLA-A*02:06	0.9013367176055909	0.057360060281791296	binder
IQLNGRYYL	HLA-A*02:06	0.8546849012374877	0.07671520343921447	binder
IQLPSEKAIFL	HLA-A*02:06	0.35878253281116484	0.19797348363000658	not-binder
IQLPSVNTV	HLA-A*02:06	0.9448442459106445	0.029917651639307652	binder
IQPDNIVYV	HLA-A*02:06	0.9332633137702941	0.05246812412683941	binder
IQRTPKIQVYSRH	HLA-A*02:06	0.2606546008959413	0.23062734423767492	not-binder
IQTAVRLLL	HLA-A*02:06	0.6847975373268127	0.10194455812717235	binder
IQTELQETV	HLA-A*02:06	0.9076146602630615	0.041813468936113256	binder
IQVQVFEKL	HLA-A*02:06	0.9000165462493896	0.036631608233094234	binder
IQWESTRPVLA	HLA-A*02:06	0.18975559026002883	0.09448586810153738	not-binder
IQYDKTNVL	HLA-A*02:06	0.8406805634498596	0.10792048857162889	binder
IQYIPTELDQV	HLA-A*02:06	0.36344509571790695	0.18369857916803053	not-binder
IQYIRPVFV	HLA-A*02:06	0.774686598777771	0.07415909194865722	binder
ISDRPSLSV	HLA-A*02:06	0.8025876760482789	0.06399420881296031	binder
ISPSRTEAL	HLA-A*02:06	0.24343319088220597	0.1104327685629746	not-binder
ISPTGHSL	HLA-A*02:06	0.21205638945102692	0.1302772416115811	not-binder
ITAPIEAQV	HLA-A*02:06	0.8545534193515778	0.19027218913679458	binder
ITDPANEKL	HLA-A*02:06	0.8019058227539062	0.12426068695950375	binder
ITEKWLPEI	HLA-A*02:06	0.4327906474471092	0.23369745841639944	ambiguous
ITFESIEKA	HLA-A*02:06	0.644998061656952	0.15329067624941484	binder
ITFPGCFTNT	HLA-A*02:06	0.7111885666847229	0.09143964590510419	binder
ITINDIVHV	HLA-A*02:06	0.9508253335952759	0.04220074361840534	binder
ITLPEGSVISL	HLA-A*02:06	0.8627997040748596	0.0810008805363384	binder
ITPDEFHFV	HLA-A*02:06	0.9284105420112609	0.05313665706895822	binder
ITPENLPQI	HLA-A*02:06	0.7536818265914917	0.1265897032240623	binder
ITPENLPQILL	HLA-A*02:06	0.5424413919448853	0.10041530519697534	ambiguous
ITPGGFSSV	HLA-A*02:06	0.9195780992507935	0.03750920702433613	binder
ITPQKLPSL	HLA-A*02:06	0.5208164632320404	0.14737382745278005	ambiguous
ITPQTIHGV	HLA-A*02:06	0.8917575716972351	0.09283803435200666	binder
ITPTGTHPL	HLA-A*02:06	0.6736596345901489	0.22771557402287884	binder
ITTDVLYTI	HLA-A*02:06	0.9361585974693298	0.03182481346138255	binder
ITVEKIIKI	HLA-A*02:06	0.6665766358375549	0.26083359202298445	binder
ITVKGLEVV	HLA-A*02:06	0.6247133925557137	0.2730081321514624	ambiguous
IVAESLQQV	HLA-A*02:06	0.9804028034210205	0.015272830668132622	binder
IVAPGKGILAA	HLA-A*02:06	0.9279848337173462	0.06946964131019599	binder
IVAPGTFEV	HLA-A*02:06	0.9831420540809631	0.007115197298840595	binder
IVDKSGVVRV	HLA-A*02:06	0.5959229886531829	0.21856406169336315	ambiguous
IVDQTNVKL	HLA-A*02:06	0.7511956453323364	0.13375170690439195	binder
IVHSVFEFL	HLA-A*02:06	0.8305379033088685	0.1293547804838668	binder
IVIDGLREL	HLA-A*02:06	0.9692917823791504	0.03494467356209967	binder
IVIGIIKTV	HLA-A*02:06	0.9809376358985901	0.005591598970048542	binder
IVIGVLHQL	HLA-A*02:06	0.9863441944122314	0.0057902654462674875	binder
IVIRGLNTI	HLA-A*02:06	0.7570033490657806	0.17163078429532252	binder
IVISKLTQI	HLA-A*02:06	0.9253356456756592	0.06647814307941378	binder
IVLDRLIEL	HLA-A*02:06	0.9016167402267456	0.10698337469228064	binder
IVLDRVPAF	HLA-A*02:06	0.5397547245025635	0.2530500399352338	ambiguous
IVLPEDLQL	HLA-A*02:06	0.7007112085819245	0.2113092098579229	binder
IVMEHVVFL	HLA-A*02:06	0.9869717478752136	0.009135889954738768	binder
IVMQEVETV	HLA-A*02:06	0.9433098435401917	0.04229800485939902	binder
IVNWVNETL	HLA-A*02:06	0.6718597292900086	0.22848641488311472	binder
IVPATLPQL	HLA-A*02:06	0.9206965804100037	0.04684288134408181	binder
IVPDLDLQQV	HLA-A*02:06	0.9452536344528198	0.02250304119241199	binder
IVPKEEGVISV	HLA-A*02:06	0.732529240846634	0.1670980061070167	binder
IVSTEKTILAV	HLA-A*02:06	0.7705414414405822	0.15949410768096597	binder
IVTEELIVV	HLA-A*02:06	0.6114553391933442	0.15442618008449016	binder
IVVGRITEV	HLA-A*02:06	0.9791447639465332	0.0077694759899619515	binder
IVWQEDPRL	HLA-A*02:06	0.5086124837398529	0.22896591517951198	ambiguous
KAIDIYEQV	HLA-A*02:06	0.9926319360733032	0.00438959282231498	binder
KAIEVLLTL	HLA-A*02:06	0.9473278403282166	0.04105557507426676	binder
KAIGSLKEV	HLA-A*02:06	0.7659450590610504	0.2592141712289345	binder
KAINQGGLTSV	HLA-A*02:06	0.8227614164352417	0.20234389247866275	binder
KAIRDGVIEA	HLA-A*02:06	0.2574315369129181	0.15428347290001646	not-binder
KALAKLDHV	HLA-A*02:06	0.6602609395980835	0.12770211685066302	binder
KALDDTQVKTV	HLA-A*02:06	0.8717177271842956	0.12913766929343293	binder
KALDKIAEI	HLA-A*02:06	0.9011348485946655	0.05585569706207203	binder
KALESIEYV	HLA-A*02:06	0.974782407283783	0.010612404161612812	binder
KALETLRQV	HLA-A*02:06	0.8549374461174011	0.03711766530230377	binder
KALPDSMVSV	HLA-A*02:06	0.9176711916923523	0.05211907924628035	binder
KAMDDTFYL	HLA-A*02:06	0.9792571544647217	0.021459724649682578	binder
KAMTEDGFLAV	HLA-A*02:06	0.8948344588279724	0.07594574168727798	binder
KAPAPRPSL	HLA-A*02:06	0.3605476677417755	0.11515874021407602	not-binder
KATGKLFAV	HLA-A*02:06	0.8461923599243164	0.10479914676640563	binder
KAVDIVKQV	HLA-A*02:06	0.9724697589874267	0.01380126276004186	binder
KAVELLVEL	HLA-A*02:06	0.7723106861114502	0.20148654997955348	binder
KAVHVIYTV	HLA-A*02:06	0.9506703019142151	0.029824350668694308	binder
KAYQELLATV	HLA-A*02:06	0.8818458080291748	0.05221366370319751	binder
KAYYHLLEQV	HLA-A*02:06	0.5293683543801307	0.23867662553832936	ambiguous
KIADFGLARV	HLA-A*02:06	0.9785375118255615	0.010823811255699908	binder
KIEKELETV	HLA-A*02:06	0.7236319601535797	0.1592405100773527	binder
KIFEDIPTL	HLA-A*02:06	0.9921706318855286	0.003967960031542079	binder
KIFHINPRL	HLA-A*02:06	0.8685808897018432	0.10299279721179756	binder
KIFSGVFVKV	HLA-A*02:06	0.9880837082862854	0.005556907688922801	binder
KIGDFGLATV	HLA-A*02:06	0.9427061080932617	0.03990122174118996	binder
KIHSSFRSL	HLA-A*02:06	0.550747862458229	0.19460113120691072	ambiguous
KIIDEDGLLNL	HLA-A*02:06	0.9939516663551331	0.005135375218992088	binder
KIIDFIYTA	HLA-A*02:06	0.9862113237380982	0.009867351740030493	binder
KIIGIMEEV	HLA-A*02:06	0.9901226758956909	0.004405276413192197	binder
KILAAILHL	HLA-A*02:06	0.9656260848045349	0.016191503435205357	binder
KILDLETQL	HLA-A*02:06	0.9373978734016418	0.029411676700520615	binder
KILDVLEEI	HLA-A*02:06	0.9837893724441529	0.006897681274155729	binder
KILEDDKGAFQL	HLA-A*02:06	0.7939699172973633	0.22695504111846102	binder
KILEDVVGV	HLA-A*02:06	0.9896816492080689	0.005269192059158517	binder
KILEELQKV	HLA-A*02:06	0.9894283056259155	0.005246647428394869	binder
KILETLYTL	HLA-A*02:06	0.9799948453903198	0.0143956631237243	binder
KILPDLNTV	HLA-A*02:06	0.9678507566452026	0.03231058172696724	binder
KILPTLEAV	HLA-A*02:06	0.9644807338714599	0.006989531652342291	binder
KILPVMVTL	HLA-A*02:06	0.944705069065094	0.050631981976014484	binder
KILSELFTV	HLA-A*02:06	0.9898909568786621	0.004925822661679112	binder
KILTKLLEV	HLA-A*02:06	0.9572675347328186	0.016580820515296517	binder
KIMTEKELLAV	HLA-A*02:06	0.8866984248161316	0.10318809112224935	binder
KIPQVLVKL	HLA-A*02:06	0.7143567204475403	0.1751034891948987	binder
KIVDFSYSV	HLA-A*02:06	0.9859731078147889	0.01256603761897869	binder
KIVKWDRDM	HLA-A*02:06	0.17460390776395798	0.05269518889107709	not-binder
KIVPVEITI	HLA-A*02:06	0.887344229221344	0.07339024202178465	binder
KLAPPLVTL	HLA-A*02:06	0.9803391575813294	0.01848312857305668	binder
KLFEKVKEV	HLA-A*02:06	0.9967257261276246	0.0016516655617240122	binder
KLFNEFIQL	HLA-A*02:06	0.9903157830238343	0.003617587475745521	binder
KLFNGTFLKA	HLA-A*02:06	0.986756706237793	0.009111142338593876	binder
KLHDVELHQV	HLA-A*02:06	0.9591785550117493	0.03801331932282757	binder
KLHEYFPEM	HLA-A*02:06	0.9138116955757141	0.07586700725586092	binder
KLHGVNINV	HLA-A*02:06	0.9658801555633545	0.016122316661247728	binder
KLHLGFIEI	HLA-A*02:06	0.8050426483154297	0.12528440117102496	binder
KLHPHFAKV	HLA-A*02:06	0.8546349406242371	0.0412360426652028	binder
KLHVDFRNV	HLA-A*02:06	0.41830219328403473	0.20894499664624394	ambiguous
KLIEELETL	HLA-A*02:06	0.9889403343200683	0.009295700163022759	binder
KLIEKLDIKL	HLA-A*02:06	0.9918936133384705	0.0078183499546894	binder
KLILLITQV	HLA-A*02:06	0.9331939458847046	0.03474876039599476	binder
KLILNGKTL	HLA-A*02:06	0.2949746251106262	0.11511324921119541	not-binder
KLIPFLEKL	HLA-A*02:06	0.9888085126876831	0.006050582616681431	binder
KLIPQLPTL	HLA-A*02:06	0.9868547320365906	0.008020939150938836	binder
KLIQNVFEI	HLA-A*02:06	0.9848591208457946	0.01137051761782494	binder
KLITSFLEL	HLA-A*02:06	0.9491682648658752	0.019907634256708526	binder
KLLDEAIQAV	HLA-A*02:06	0.9952779412269592	0.002528346968130227	binder
KLLDLENENMMRV	HLA-A*02:06	0.4017860693857074	0.3095038603264673	ambiguous
KLLDPEDISV	HLA-A*02:06	0.993076765537262	0.005622621715808182	binder
KLLDVVHPA	HLA-A*02:06	0.9831221103668213	0.009741145556262178	binder
KLLEPVLLL	HLA-A*02:06	0.9829007029533386	0.009248967494865321	binder
KLLERVSAI	HLA-A*02:06	0.9762184262275696	0.006791644169092202	binder
KLLEVNGVAL	HLA-A*02:06	0.9666228890419006	0.02119397858206895	binder
KLLEYIEEI	HLA-A*02:06	0.9975045442581176	0.0019215010465196034	binder
KLLFWVTEV	HLA-A*02:06	0.9712023377418518	0.01933843175350675	binder
KLLGNIKNV	HLA-A*02:06	0.9796692132949829	0.010606646978242162	binder
KLLKDLPEL	HLA-A*02:06	0.9884822010993958	0.0048093798853221965	binder
KLLKLFQGV	HLA-A*02:06	0.9696093320846557	0.018991583176224344	binder
KLLPQLTYL	HLA-A*02:06	0.9853291153907776	0.007359616337811572	binder
KLLSKFYEL	HLA-A*02:06	0.9871727347373962	0.010059818358832438	binder
KLLTEVHAA	HLA-A*02:06	0.8929402112960816	0.08530889795970886	binder
KLLVSGFWGV	HLA-A*02:06	0.9812033414840698	0.02495232803518375	binder
KLMDHIYAV	HLA-A*02:06	0.9989731669425964	0.0005587629171243084	binder
KLMELLEEI	HLA-A*02:06	0.9957749724388123	0.0015772196192387926	binder
KLPEKWESV	HLA-A*02:06	0.9693833351135254	0.020151088982146608	binder
KLPSNLPQL	HLA-A*02:06	0.9686222314834595	0.02284749416385368	binder
KLVEFDFLGA	HLA-A*02:06	0.8698332905769348	0.11282699627737759	binder
KLVEYIVKA	HLA-A*02:06	0.9596762418746948	0.032626807843333654	binder
KLVGEFLEV	HLA-A*02:06	0.9875207066535949	0.004353499605289824	binder
KLVINGKTL	HLA-A*02:06	0.20785577595233917	0.08253241452123185	not-binder
KLVKEVIAV	HLA-A*02:06	0.9625547647476196	0.021931588578567796	binder
KLVTTVTEI	HLA-A*02:06	0.9268266797065735	0.0432680664189725	binder
KLYTDFDEI	HLA-A*02:06	0.9369029998779297	0.05042997923404288	binder
KMAEMLVEL	HLA-A*02:06	0.9801844000816345	0.030996788804079602	binder
KMAPALRKV	HLA-A*02:06	0.9509727478027343	0.029629956424587846	binder
KMDASLGNLFA	HLA-A*02:06	0.4504057317972183	0.15230418215943134	ambiguous
KMLEKLPEL	HLA-A*02:06	0.9909358501434327	0.0048574718528304785	binder
KMMDVTVTI	HLA-A*02:06	0.9969148397445678	0.0015610066164482236	binder
KMNEKLYTV	HLA-A*02:06	0.9919735670089722	0.003222196112666194	binder
KMPDDVWLV	HLA-A*02:06	0.9862788081169128	0.01528313578603595	binder
KMYEEFLSKV	HLA-A*02:06	0.993483591079712	0.0027204465452432824	binder
KQADPFASL	HLA-A*02:06	0.904801094532013	0.09538797938246235	binder
KQDSLVINL	HLA-A*02:06	0.8881185531616211	0.0918967411233897	binder
KQFDDVLIYL	HLA-A*02:06	0.963628888130188	0.02034764505087685	binder
KQFEGTVEI	HLA-A*02:06	0.9886589169502258	0.007691805992809857	binder
KQFEKQVEL	HLA-A*02:06	0.9710036635398864	0.029617263213572713	binder
KQFELALQL	HLA-A*02:06	0.9437022924423217	0.050907393461200025	binder
KQFEPNDFYL	HLA-A*02:06	0.9875888824462891	0.0031655601275224383	binder
KQHGVNVSV	HLA-A*02:06	0.9364927768707275	0.03411166254987447	binder
KQIDELDILRL	HLA-A*02:06	0.9950739026069642	0.007105888632967794	binder
KQIDPVLQV	HLA-A*02:06	0.9881107687950135	0.005510479603509823	binder
KQIDQFLVV	HLA-A*02:06	0.9879504919052124	0.006808051894364669	binder
KQIDVYRSV	HLA-A*02:06	0.9868665218353272	0.009603165962453804	binder
KQIETGPFL	HLA-A*02:06	0.9617152452468872	0.03075187081051728	binder
KQLDDLKGA	HLA-A*02:06	0.665088438987732	0.22022671467020088	binder
KQLDENISL	HLA-A*02:06	0.882758629322052	0.16411383292784884	binder
KQLEAIDQLHL	HLA-A*02:06	0.9730875134468079	0.017391605682065252	binder
KQLEVVHTL	HLA-A*02:06	0.9883395791053772	0.005146627021657416	binder
KQLNFLTKL	HLA-A*02:06	0.8925601601600647	0.07299188780420034	binder
KQLNHFWEI	HLA-A*02:06	0.9883984327316284	0.007518780548899917	binder
KQLSDTSIIAV	HLA-A*02:06	0.9444584250450134	0.03271157142042074	binder
KQMDHFVGL	HLA-A*02:06	0.9861089825630188	0.013719544975515465	binder
KQPRWMETV	HLA-A*02:06	0.8887590289115905	0.07481064487195747	binder
KQTDLEITV	HLA-A*02:06	0.9650219440460205	0.02072883611941748	binder
KQTEIAKRL	HLA-A*02:06	0.6898108899593354	0.12709913024131955	binder
KQVDLENVWL	HLA-A*02:06	0.9058759331703186	0.04459187654709894	binder
KQVEEIFNLKF	HLA-A*02:06	0.6525117635726929	0.08233558047816025	binder
KSADEVLFTGV	HLA-A*02:06	0.7838198900222778	0.14511055786189456	binder
KSIDFPLTKV	HLA-A*02:06	0.9160688042640686	0.05331640865681963	binder
KSIDTFFGV	HLA-A*02:06	0.9819655776023865	0.010149131317483876	binder
KSLSVVTEV	HLA-A*02:06	0.945849883556366	0.02079998968934441	binder
KSMESFLKV	HLA-A*02:06	0.908942723274231	0.01786440425172242	binder
KTAEFLSKL	HLA-A*02:06	0.91569744348526	0.0296500103575333	binder
KTAVAIEKV	HLA-A*02:06	0.8452199816703796	0.12053779548289746	binder
KTFNLIPAV	HLA-A*02:06	0.9226132988929748	0.03797519721565005	binder
KTGEVLHEV	HLA-A*02:06	0.950476348400116	0.03173092383455457	binder
KTIDAMKRV	HLA-A*02:06	0.6801940709352493	0.2556934795471635	binder
KTIDGILLL	HLA-A*02:06	0.9701068043708801	0.026737538756177064	binder
KTIEDTLMTV	HLA-A*02:06	0.9933053255081177	0.004870071270143357	binder
KTIEGITVTV	HLA-A*02:06	0.9875683903694152	0.005826874415873026	binder
KTIENFLVV	HLA-A*02:06	0.9825288772583007	0.008427210039608168	binder
KTIETSPSL	HLA-A*02:06	0.9627495765686035	0.03039769483844286	binder
KTLEGEFSV	HLA-A*02:06	0.9737447500228882	0.026225276639758516	binder
KTLEGIAAV	HLA-A*02:06	0.9816282272338868	0.0063985687648442195	binder
KTLERSYLL	HLA-A*02:06	0.8810227394104004	0.0615745318181953	binder
KTLGKLWRL	HLA-A*02:06	0.9230698823928833	0.09233674600282037	binder
KTLPVAFKV	HLA-A*02:06	0.9746705293655396	0.009941769586462623	binder
KTLQEFLERI	HLA-A*02:06	0.7000312447547913	0.29083974437341353	binder
KTMEDTLMTV	HLA-A*02:06	0.9939550042152405	0.004487487813080646	binder
KTMTDTYLL	HLA-A*02:06	0.9074400067329407	0.04945310928006486	binder
KTNVKFLAI	HLA-A*02:06	0.4617390908300877	0.20994746536186218	ambiguous
KTSESSTILVV	HLA-A*02:06	0.4266649290919304	0.3039758393209068	ambiguous
KTTTIAVEV	HLA-A*02:06	0.9061906933784485	0.0753132432775693	binder
KTVLELQYV	HLA-A*02:06	0.8235705494880676	0.07460478133142229	binder
KTVPLLSKV	HLA-A*02:06	0.9057473182678223	0.05291085057979341	binder
KTYEAALETI	HLA-A*02:06	0.5704664885997772	0.18061255421421193	ambiguous
KVADGFKVV	HLA-A*02:06	0.7837554514408112	0.18710159542776578	binder
KVADGLVKV	HLA-A*02:06	0.9840621948242188	0.006664554623939193	binder
KVAEKLEAL	HLA-A*02:06	0.9363414764404296	0.042996587900708795	binder
KVAELFEKL	HLA-A*02:06	0.9884379625320434	0.0072297231641204	binder
KVAGRVIVEV	HLA-A*02:06	0.9469391465187073	0.046527665300284245	binder
KVEGVLASV	HLA-A*02:06	0.8896073222160339	0.04781629731680217	binder
KVFDPVPVGV	HLA-A*02:06	0.9923910140991211	0.007702298886807572	binder
KVFDYDFGL	HLA-A*02:06	0.98209627866745	0.0088310432769071	binder
KVFELDLVTL	HLA-A*02:06	0.9445661664009094	0.05172813682164214	binder
KVFPSEITDTV	HLA-A*02:06	0.9518440961837769	0.0661730405284452	binder
KVGNFKFIYV	HLA-A*02:06	0.8639161825180054	0.060646336917275986	binder
KVIDGLETL	HLA-A*02:06	0.9838884949684144	0.006451157363547817	binder
KVIDPATATSV	HLA-A*02:06	0.9869057297706604	0.01592663043855845	binder
KVIDYVPGIFQE	HLA-A*02:06	0.03407526090741157	0.03644198462495487	not-binder
KVIDYVPGI	HLA-A*02:06	0.9895699501037598	0.009152823293194993	binder
KVIEAIRVEL	HLA-A*02:06	0.9776986956596374	0.013292001672070954	binder
KVIESFIKA	HLA-A*02:06	0.9428101658821106	0.03733369703887027	binder
KVIEVFIRA	HLA-A*02:06	0.946420180797577	0.015407020698216374	binder
KVIKILITI	HLA-A*02:06	0.9231172204017639	0.07481430130483648	binder
KVIKTLTEI	HLA-A*02:06	0.9229338049888611	0.05217391697024913	binder
KVIVRFLTV	HLA-A*02:06	0.9077811956405639	0.0424110813743158	binder
KVIYVLPML	HLA-A*02:06	0.8807478785514832	0.04334691315654807	binder
KVKEFFEKL	HLA-A*02:06	0.8325617671012878	0.1155048015736814	binder
KVLDFEHFL	HLA-A*02:06	0.9813792824745178	0.008593776272764798	binder
KVLDILQHI	HLA-A*02:06	0.980276358127594	0.007749872465027707	binder
KVLDIMPLTL	HLA-A*02:06	0.9660688996315002	0.02677386390662576	binder
KVLDLKINL	HLA-A*02:06	0.9067153811454773	0.0525966458602785	binder
KVLDLRINL	HLA-A*02:06	0.9160156726837159	0.03661189550799813	binder
KVLDSFCEGL	HLA-A*02:06	0.8879931449890137	0.08440144684633547	binder
KVLDVLWEL	HLA-A*02:06	0.9863075256347656	0.009215852663806248	binder
KVLEFERVYL	HLA-A*02:06	0.8571829080581665	0.05677532395974348	binder
KVLEGMEVV	HLA-A*02:06	0.9400440931320191	0.039311828394982457	binder
KVLEHVPLL	HLA-A*02:06	0.9863252997398376	0.007397057973426189	binder
KVLEILHRV	HLA-A*02:06	0.9830920577049256	0.011323871366786097	binder
KVLELDPAL	HLA-A*02:06	0.8692392110824585	0.08803865676446082	binder
KVLEPSETLVV	HLA-A*02:06	0.8170827507972718	0.13393345129718345	binder
KVLGEAMTGI	HLA-A*02:06	0.9037459254264831	0.08134230797757096	binder
KVLGKIEKV	HLA-A*02:06	0.962870180606842	0.02830725453775407	binder
KVLNKVITV	HLA-A*02:06	0.9701895117759705	0.029898457708923146	binder
KVLQGLIEV	HLA-A*02:06	0.9639320731163025	0.018459108228484067	binder
KVLQHMKAV	HLA-A*02:06	0.561631828546524	0.22739695999594728	ambiguous
KVMDVTEKL	HLA-A*02:06	0.9888956546783447	0.007565867278281473	binder
KVMELLVHL	HLA-A*02:06	0.9877379655838012	0.009162773143196464	binder
KVPDVLPVL	HLA-A*02:06	0.9442154884338378	0.028953158414422163	binder
KVPEELVFASL	HLA-A*02:06	0.6379857033491134	0.2923493317937346	ambiguous
KVPEIEVTV	HLA-A*02:06	0.9693689227104187	0.01987592317032159	binder
KVPEIISSI	HLA-A*02:06	0.9690779924392701	0.02762275705939528	binder
KVPEWVDTV	HLA-A*02:06	0.981791889667511	0.013497409286067836	binder
KVPFSVPKI	HLA-A*02:06	0.49882915019989016	0.242540079383918	ambiguous
KVTEAFDYL	HLA-A*02:06	0.9279053092002869	0.029114530526588845	binder
KVVDVVRNLVF	HLA-A*02:06	0.8479533851146698	0.18199729404932927	binder
KVVEDIEYLKF	HLA-A*02:06	0.5699716210365295	0.2427456028304779	ambiguous
KVVNIVPVI	HLA-A*02:06	0.8127061367034912	0.08396722073383588	binder
KVVRVLEML	HLA-A*02:06	0.5824125528335571	0.26044293716492456	ambiguous
KVVSNLPAI	HLA-A*02:06	0.9554455161094666	0.02462303878704034	binder
KVVSVLHHL	HLA-A*02:06	0.9574259042739868	0.029603465033271412	binder
KVVTIIPKI	HLA-A*02:06	0.9052369832992554	0.035555742400971924	binder
KVVVYLQKL	HLA-A*02:06	0.4547987520694733	0.13900535571731756	ambiguous
LAAARLAAA	HLA-A*02:06	0.5588380500674248	0.24074514320907994	ambiguous
LAAKHFIDV	HLA-A*02:06	0.313280825316906	0.24564243590994447	not-binder
LADPSAFVAA	HLA-A*02:06	0.48458392545580864	0.3074839353444033	ambiguous
LAFEEEFGRV	HLA-A*02:06	0.7519464254379272	0.09625056738623337	binder
LAIKDIPEV	HLA-A*02:06	0.9294169902801513	0.08185443602221455	binder
LDKKVEKV	HLA-A*02:06	0.24763319743797182	0.20143635161817902	not-binder
LEDALQQAKED	HLA-A*02:06	0.13533474615542218	0.167766886359319	not-binder
LEEALQQAKED	HLA-A*02:06	0.21505129758734257	0.21722949999777752	not-binder
LFHPSNVEM	HLA-A*02:06	0.05259513705968857	0.035583657301770835	not-binder
LFLHAGIVLP	HLA-A*02:06	0.06355169929738622	0.10144394144806562	not-binder
LIDDPEIFGMHENA	HLA-A*02:06	0.030079719924833624	0.046123103449627285	not-binder
LIFPKEFETA	HLA-A*02:06	0.7808435797691345	0.11283960573257727	binder
LIGEFLEKV	HLA-A*02:06	0.9584177970886231	0.02052577296923957	binder
LILDPIFKV	HLA-A*02:06	0.9835615873336792	0.005408637050392409	binder
LILEGNDIEL	HLA-A*02:06	0.8313361525535583	0.0639101645322266	binder
LILKDMVKV	HLA-A*02:06	0.7861115097999573	0.029122945895754607	binder
LILPHVDIQL	HLA-A*02:06	0.8512394666671753	0.07150851873567732	binder
LIPDEVFDAV	HLA-A*02:06	0.952739953994751	0.05138724464744934	binder
LIPDIDLKL	HLA-A*02:06	0.8409817934036254	0.07046830946254644	binder
LIPEYLNFI	HLA-A*02:06	0.9217966794967651	0.04220408758597104	binder
LIYSGKLLL	HLA-A*02:06	0.8155422806739807	0.11470576487007689	binder
LLDPNVKSIFV	HLA-A*02:06	0.9188513040542603	0.08678680318908022	binder
LLDPSVFHV	HLA-A*02:06	0.9946144342422485	0.003712925467165647	binder
LLDRFLATV	HLA-A*02:06	0.9666497945785523	0.020384387158589274	binder
LLFSAFSRA	HLA-A*02:06	0.8061452150344849	0.07487678942960903	binder
LLGPPPVGV	HLA-A*02:06	0.9705260753631592	0.026118026250074106	binder
LLGPRLVLA	HLA-A*02:06	0.6014758735895157	0.26276632117208876	ambiguous
LLIDDKGTIKL	HLA-A*02:06	0.9814153194427491	0.011872863726920937	binder
LLIDELNKL	HLA-A*02:06	0.9766510128974915	0.01162703134138008	binder
LLIENVASL	HLA-A*02:06	0.9833393931388855	0.016351690930578637	binder
LLIPGLATA	HLA-A*02:06	0.9692238330841064	0.015143103232603547	binder
LLLDVPTAAV	HLA-A*02:06	0.9867671012878418	0.0062757438809935015	binder
LLLEILHEI	HLA-A*02:06	0.9866155743598938	0.004604287296884665	binder
LLLETLPEL	HLA-A*02:06	0.9869432091712952	0.004577634479787895	binder
LLLKGVEAV	HLA-A*02:06	0.952141010761261	0.01965042021160902	binder
LLLPDQPPYHL	HLA-A*02:06	0.9096016168594361	0.07690496396783615	binder
LLLPDVIKV	HLA-A*02:06	0.9806546688079834	0.017138289545273397	binder
LLLPGELAK	HLA-A*02:06	0.20409252792596816	0.09774629912798902	not-binder
LLMEHIQEI	HLA-A*02:06	0.9977378129959107	0.001097434471264036	binder
LLNEILEQV	HLA-A*02:06	0.9950636625289917	0.004188829016673156	binder
LLPDEIADV	HLA-A*02:06	0.8667901635169983	0.10832287811376574	binder
LLPDLIQKV	HLA-A*02:06	0.9913793444633484	0.007929595948693965	binder
LLPDNFIAA	HLA-A*02:06	0.9083754658699036	0.04610057060897882	binder
LLPDNVHYV	HLA-A*02:06	0.9928921461105347	0.007205550343817237	binder
LLPEHFLFL	HLA-A*02:06	0.9719584941864013	0.014811129914794507	binder
LLPELRDWGV	HLA-A*02:06	0.9549799561500549	0.03855837469168232	binder
LLPHILPLL	HLA-A*02:06	0.9459255814552308	0.022603256502688886	binder
LLPKAMIEV	HLA-A*02:06	0.9604962944984436	0.020471453112121226	binder
LLPNAVYKV	HLA-A*02:06	0.9584713101387023	0.019669120883725476	binder
LLPSEGIVHL	HLA-A*02:06	0.7031675457954407	0.08865133928593633	binder
LLQNNLPAV	HLA-A*02:06	0.9690548777580261	0.016168778024338006	binder
LLTDGIMRV	HLA-A*02:06	0.964104175567627	0.013098204789200901	binder
LLVDEFLKV	HLA-A*02:06	0.9815544009208679	0.00610167078585923	binder
LLVGVDEKL	HLA-A*02:06	0.6319133162498474	0.14002739157186445	binder
LLVKELQSL	HLA-A*02:06	0.806397020816803	0.11376945170777959	binder
LMAHAMEEV	HLA-A*02:06	0.9634081125259399	0.02253351329002784	binder
LMDHTIPEV	HLA-A*02:06	0.9941702723503113	0.001960402029261799	binder
LMEHIHKL	HLA-A*02:06	0.4151590168476105	0.1739171120311014	ambiguous
LMQTEVHHV	HLA-A*02:06	0.9739535212516784	0.002916601261526804	binder
LMVDHVTEV	HLA-A*02:06	0.9971163988113403	0.0015375978571005393	binder
LNGQKLLEQV	HLA-A*02:06	0.1371176227927208	0.08584556617834944	not-binder
LPSDFTPA	HLA-A*02:06	0.00816111898748204	0.008708869725789463	not-binder
LQAKLDNLQQEID	HLA-A*02:06	0.061497215367853644	0.07136415569545931	not-binder
LQDDAHPTL	HLA-A*02:06	0.9025489926338196	0.06075296484763951	binder
LQEDPPAGV	HLA-A*02:06	0.4294342305511236	0.27500395421723706	ambiguous
LQEDPPVGV	HLA-A*02:06	0.623228894174099	0.3056786235673045	ambiguous
LQEEPVEGF	HLA-A*02:06	0.19449727423489094	0.13516650699868585	not-binder
LQFDGIHVV	HLA-A*02:06	0.9833997011184692	0.008783988051713943	binder
LQFDKAINA	HLA-A*02:06	0.7747855007648468	0.19005051743009982	binder
LQIEDFEARI	HLA-A*02:06	0.781077527999878	0.18745130737972465	binder
LQLDKEFQL	HLA-A*02:06	0.8604739546775818	0.11600232613092962	binder
LQLDPAQIYRV	HLA-A*02:06	0.8133581638336181	0.17378270246456445	binder
LQLEAIHKV	HLA-A*02:06	0.9720654726028443	0.005007743906620637	binder
LQQEIYQTL	HLA-A*02:06	0.8790122032165527	0.06304912986738838	binder
LQTEIKNQL	HLA-A*02:06	0.6975568652153015	0.11129733482289625	binder
LQTPLDIRL	HLA-A*02:06	0.5647620499134064	0.19221768712943268	ambiguous
LQTSIREEI	HLA-A*02:06	0.6516145765781403	0.2226235932694916	binder
LQWDKVLRL	HLA-A*02:06	0.8345091938972473	0.11127271247128714	binder
LQYSFPLQL	HLA-A*02:06	0.786471962928772	0.10254135741043519	binder
LRLLHIEEL	HLA-A*02:06	0.16451854992192239	0.17170474398104094	not-binder
LRPLLAAAA	HLA-A*02:06	0.06593715200433507	0.10243158129619631	not-binder
LSLENLEKI	HLA-A*02:06	0.4885527670383453	0.23436784958840842	ambiguous
LSLIKDLGL	HLA-A*02:06	0.2456140324473381	0.10222134562091238	not-binder
LSLSSETKPKL	HLA-A*02:06	0.14021276086568832	0.07249449233067583	not-binder
LTAPEDVFSKL	HLA-A*02:06	0.8417343616485595	0.13812152692818705	binder
LTDPAIVKV	HLA-A*02:06	0.9012794852256775	0.07238250955513073	binder
LTIEDGIFEV	HLA-A*02:06	0.9879240989685059	0.007365804972568647	binder
LTLTKIIEA	HLA-A*02:06	0.7043628454208374	0.12214199442814715	binder
LTMEVIRQV	HLA-A*02:06	0.9502464890480041	0.039175473188299385	binder
LTMPDTPRL	HLA-A*02:06	0.8611173868179322	0.10255281144370683	binder
LTNQEDLPEV	HLA-A*02:06	0.7198336243629455	0.1901571009571546	binder
LTPDKIYHV	HLA-A*02:06	0.9564847350120544	0.020251105788571967	binder
LTPEKFDKL	HLA-A*02:06	0.3020224511623383	0.21474687522522437	not-binder
LTPERFHNL	HLA-A*02:06	0.6123434603214264	0.1530629954735452	binder
LTPKLFHEV	HLA-A*02:06	0.8048376619815827	0.2479907912263644	binder
LTPVRLPSI	HLA-A*02:06	0.4261483311653137	0.11208178573147684	not-binder
LTTEVHPEL	HLA-A*02:06	0.856611692905426	0.12489969516318425	binder
LVAPPLPAA	HLA-A*02:06	0.9043944358825684	0.09019694089092081	binder
LVAVELEKV	HLA-A*02:06	0.7353515505790711	0.17288948833256235	binder
LVDSNNPKI	HLA-A*02:06	0.471596759557724	0.2056153465927394	ambiguous
LVHDLFQKV	HLA-A*02:06	0.8424912929534912	0.08195013880780413	binder
LVIDAVREI	HLA-A*02:06	0.83982754945755	0.11954067234928135	binder
LVLDALMRV	HLA-A*02:06	0.9438056707382202	0.027483650971735846	binder
LVLDKLFQL	HLA-A*02:06	0.9577280640602112	0.02847699922029272	binder
LVPDVVNEV	HLA-A*02:06	0.9587177634239197	0.05196137635235956	binder
LVPEFVHSI	HLA-A*02:06	0.9431744456291199	0.034671732509910486	binder
LVPGHLDQV	HLA-A*02:06	0.7577859938144684	0.2720486128391491	binder
LVSQYFQTV	HLA-A*02:06	0.9148388504981995	0.05193083722016913	binder
LVVDWDHHL	HLA-A*02:06	0.9336856722831726	0.034420889780167545	binder
LVYEGQLSQA	HLA-A*02:06	0.9082586765289307	0.013894158545751415	binder
LVYKNFPQL	HLA-A*02:06	0.8956865787506103	0.023391896701109936	binder
LVYPEELKPVL	HLA-A*02:06	0.7544029653072357	0.17068446002201984	binder
LVYQEPIPTA	HLA-A*02:06	0.4671201467514038	0.26785721698007464	ambiguous
MALGSDPRV	HLA-A*02:06	0.5957669019699097	0.22506265461711272	ambiguous
MAPERVASL	HLA-A*02:06	0.8110752463340759	0.08532004120596967	binder
MGVDKIIPV	HLA-A*02:06	0.8241574883460998	0.11459876878088114	binder
MIIENFEAL	HLA-A*02:06	0.9709405899047852	0.024805790604362523	binder
MIIKLITSV	HLA-A*02:06	0.9817776799201965	0.002284060904314019	binder
MIIPSLEEL	HLA-A*02:06	0.9617363572120666	0.011219740863543874	binder
MILKNIEKI	HLA-A*02:06	0.9098402976989746	0.04822074599158188	binder
MIPQIMPSI	HLA-A*02:06	0.9364768862724304	0.02369479857699589	binder
MITDVVPEV	HLA-A*02:06	0.9868563055992127	0.006286986525359187	binder
MIWKGLIVL	HLA-A*02:06	0.830980658531189	0.0587779406670697	binder
MKKKNIYSIR	HLA-A*02:06	0.0028475817965954776	0.001993067200687128	not-binder
MLHPIFEEA	HLA-A*02:06	0.9419678568840026	0.01997332864537579	binder
MLIKLLEVL	HLA-A*02:06	0.9004318237304687	0.04565180072529297	binder
MLLDVMHTV	HLA-A*02:06	0.9930377840995789	0.0028512070566629063	binder
MQAERIFSEV	HLA-A*02:06	0.9745563626289367	0.014564279202728604	binder
MQDDNQVMV	HLA-A*02:06	0.9615326285362243	0.018313941764816308	binder
MQDPMEIFV	HLA-A*02:06	0.9627182722091675	0.0217613547483956	binder
MQLEDLKQQL	HLA-A*02:06	0.8465495228767395	0.11563443368363531	binder
MTDDKITEV	HLA-A*02:06	0.9761425137519837	0.01752075652573364	binder
MTDPIRILV	HLA-A*02:06	0.8806191086769104	0.12921011690376719	binder
MTLEGDIRL	HLA-A*02:06	0.6842389106750488	0.25025795721188704	binder
MTYWHLLNA	HLA-A*02:06	0.6923471093177795	0.17183024930498317	binder
MVADKFTEL	HLA-A*02:06	0.9550102949142456	0.04228117451239127	binder
MVDGTLLLL	HLA-A*02:06	0.9113554358482361	0.04986599245005186	binder
MVIDVLHPG	HLA-A*02:06	0.634124755859375	0.21734615132768748	binder
MVLLGVLGSL	HLA-A*02:06	0.9535123944282532	0.03754187155944223	binder
MVLSSPLALA	HLA-A*02:06	0.909661591053009	0.055049954282813236	binder
MVMETIEKI	HLA-A*02:06	0.9813263893127442	0.01159119645497852	binder
MVPEDVPRL	HLA-A*02:06	0.8757562279701233	0.10296343105205245	binder
MVVESVERI	HLA-A*02:06	0.8536251723766327	0.17989276425630735	binder
MVVQDGIVKA	HLA-A*02:06	0.5509939730167389	0.27078858629520647	ambiguous
NAAQKMQTV	HLA-A*02:06	0.3699897900223732	0.17629329231997934	not-binder
NAIDRLVNI	HLA-A*02:06	0.6442397952079773	0.19302674596446734	binder
NAIEKVFKV	HLA-A*02:06	0.9289215087890625	0.08629956212994115	binder
NALDKVLSV	HLA-A*02:06	0.938499391078949	0.03102383955114571	binder
NALRELETV	HLA-A*02:06	0.5333566725254059	0.22087749761975958	ambiguous
NAPLVHATL	HLA-A*02:06	0.3364080011844635	0.12653002840651956	not-binder
NAPWAVTSL	HLA-A*02:06	0.691650527715683	0.15351274556173355	binder
NAVGPLESV	HLA-A*02:06	0.686757604777813	0.29094428688436985	binder
NAVVELVTV	HLA-A*02:06	0.6087502926588059	0.2735747590072619	ambiguous
NGFPVFATV	HLA-A*02:06	0.5231649518013001	0.21775991763145466	ambiguous
NIANHFFTV	HLA-A*02:06	0.980676019191742	0.008827078519085776	binder
NIFQLPFKHV	HLA-A*02:06	0.6746361017227173	0.11683622588475925	binder
NIIELVHQV	HLA-A*02:06	0.99392751455307	0.005022616962958253	binder
NIIPIIAKA	HLA-A*02:06	0.9195066809654235	0.019433301367611934	binder
NIIPRFVQV	HLA-A*02:06	0.9411748886108399	0.05903724342110104	binder
NIIPYITNV	HLA-A*02:06	0.9817160487174987	0.02029406131818857	binder
NIPEKTTAL	HLA-A*02:06	0.6251780748367309	0.3039450659391375	ambiguous
NIPVHLPNI	HLA-A*02:06	0.6582959234714508	0.21467241054308844	binder
NIPVRFIEA	HLA-A*02:06	0.49603391587734225	0.2462802604168905	ambiguous
NITDKGIIAL	HLA-A*02:06	0.3349874198436737	0.16443358018925447	not-binder
NIVDKFVIV	HLA-A*02:06	0.8441057920455932	0.15970151514033287	binder
NIVPVIAKA	HLA-A*02:06	0.7410093367099762	0.1763615395689577	binder
NLAEKLIGV	HLA-A*02:06	0.9886131763458252	0.005699768664041355	binder
NLIPILKTV	HLA-A*02:06	0.9507776141166687	0.025915339899274917	binder
NLLKLIAEV	HLA-A*02:06	0.9718390822410583	0.01199884289248787	binder
NLLPKLHIV	HLA-A*02:06	0.8618096947669983	0.0941524385969178	binder
NLNPEFISV	HLA-A*02:06	0.9775738000869751	0.008706498343701734	binder
NLPDEEIFQQL	HLA-A*02:06	0.9655505537986755	0.026894629933774106	binder
NLPDEIYHV	HLA-A*02:06	0.9909035086631774	0.007950522522794538	binder
NLVPMIIHL	HLA-A*02:06	0.9084994673728943	0.07280752533304657	binder
NMLPQIFRV	HLA-A*02:06	0.9836378693580627	0.007086076209031426	binder
NQAAQLWKV	HLA-A*02:06	0.9738677740097046	0.01144588347878779	binder
NQAKDSIVSV	HLA-A*02:06	0.7923222064971924	0.17878694884443994	binder
NQFPGFKEV	HLA-A*02:06	0.8402713239192963	0.23355202865549154	binder
NQIDHEVTV	HLA-A*02:06	0.9624375224113464	0.028486680432254483	binder
NQIGAKFWEV	HLA-A*02:06	0.9812954068183899	0.013143597054679108	binder
NQIKDQIKL	HLA-A*02:06	0.5975745767354965	0.3102459898077553	ambiguous
NQIKKIENL	HLA-A*02:06	0.7494910299777985	0.2509560049369692	binder
NQLDGIHLL	HLA-A*02:06	0.8970775246620178	0.09067745492635416	binder
NQLDSLMGL	HLA-A*02:06	0.8663392186164856	0.08748284656971503	binder
NQLEAEIHL	HLA-A*02:06	0.7011405408382416	0.1577142868383249	binder
NQLKTLQEV	HLA-A*02:06	0.8994721055030823	0.06958040661751892	binder
NQMPTQPQV	HLA-A*02:06	0.9453921556472779	0.04440219239298136	binder
NQPGVLIQV	HLA-A*02:06	0.8408510565757752	0.0368606035328756	binder
NQVEIKPEM	HLA-A*02:06	0.6667884409427642	0.22080570839663205	binder
NQVETLEKL	HLA-A*02:06	0.8976595640182495	0.06350806534329134	binder
NQVLNLIKA	HLA-A*02:06	0.4069584034383297	0.22805641336390153	ambiguous
NQVPKLLYL	HLA-A*02:06	0.8720612168312073	0.10707129264270289	binder
NQWDGTQHGV	HLA-A*02:06	0.9576139688491822	0.028427686381329764	binder
NQYRLIVNV	HLA-A*02:06	0.8412829160690307	0.11710677295073361	binder
NTAQGFRTV	HLA-A*02:06	0.4803697541356087	0.2716760482010648	ambiguous
NTIPLFVQL	HLA-A*02:06	0.8275124073028565	0.05851259037517053	binder
NTPEYMEKI	HLA-A*02:06	0.15108976066112517	0.0449746474676853	not-binder
NVIDNLIVA	HLA-A*02:06	0.8907432317733764	0.05206857873627907	binder
NVIERLQEA	HLA-A*02:06	0.9246662735939026	0.08221736551486389	binder
NVIKVSVYL	HLA-A*02:06	0.8262174546718597	0.1991530587995882	binder
NVIPNVANV	HLA-A*02:06	0.9681830167770386	0.027238143862644427	binder
NVIQTVPNL	HLA-A*02:06	0.8515824317932129	0.08422501193943481	binder
NVKEMWTEV	HLA-A*02:06	0.5637814685702324	0.2842524281933697	ambiguous
NVLDHFSEL	HLA-A*02:06	0.8027720749378204	0.19023177368895766	binder
NVPDSFNEV	HLA-A*02:06	0.8368616759777069	0.23585741766365734	binder
NVPEGLLATV	HLA-A*02:06	0.9482521414756775	0.023005224220570164	binder
NVPSHLPQV	HLA-A*02:06	0.8795958042144776	0.12017041349193952	binder
NVTEYVVRV	HLA-A*02:06	0.847931444644928	0.14218722775653062	binder
NVVDNLVVV	HLA-A*02:06	0.8714797973632813	0.06651867223476719	binder
NVVDVFHAV	HLA-A*02:06	0.9898305296897888	0.004115541848272863	binder
NVVLEIPAA	HLA-A*02:06	0.4075799539685249	0.22122200590059227	ambiguous
NVVNRLTSV	HLA-A*02:06	0.7990199387073517	0.23673564852200157	binder
PDIKVLTL	HLA-A*02:06	0.07266092319041491	0.05111020713070606	not-binder
PDPKLLEKV	HLA-A*02:06	0.11932043107226491	0.09299703312416828	not-binder
PKFLTEVLL	HLA-A*02:06	0.006065204181504668	0.007718916312256709	not-binder
PPYTVVYFPVRGR	HLA-A*02:06	0.8329276204109192	0.20247570054654176	binder
PRFIKIIEV	HLA-A*02:06	0.008636990515515208	0.007971467346788608	not-binder
QALSELHTV	HLA-A*02:06	0.7849873065948486	0.14071439288831136	binder
QALSPLLSV	HLA-A*02:06	0.7720516502857209	0.22127920063867787	binder
QAPQPQSSL	HLA-A*02:06	0.25677855163812635	0.11430958922518204	not-binder
QGIGKLASV	HLA-A*02:06	0.7643376171588898	0.16566397382639234	binder
QGVVTTLENV	HLA-A*02:06	0.44810143038630484	0.277637901005909	ambiguous
QIFNGTFVKL	HLA-A*02:06	0.9288984656333923	0.04289744708961467	binder
QILDGIHYL	HLA-A*02:06	0.9838410496711731	0.010498498634456002	binder
QILDGVHYL	HLA-A*02:06	0.9781214118003845	0.014797622794782144	binder
QILEDTHKV	HLA-A*02:06	0.8747211813926696	0.12584903774168538	binder
QILEGVHFL	HLA-A*02:06	0.9666375756263733	0.01724876491733767	binder
QILEGVHYL	HLA-A*02:06	0.9804250240325928	0.01142799080736665	binder
QILVQVKEV	HLA-A*02:06	0.7302701592445373	0.14229136098353948	binder
QIPQVLNQV	HLA-A*02:06	0.8696492910385132	0.12812044921991397	binder
QLAPVFQRV	HLA-A*02:06	0.9698641180992127	0.014964903194727583	binder
QLAQFVHEV	HLA-A*02:06	0.9933149695396424	0.0007144756010442646	binder
QLEEEGITFV	HLA-A*02:06	0.5172602564096451	0.26416907810788337	ambiguous
QLIDKVWQL	HLA-A*02:06	0.9945499539375305	0.0027000348295403128	binder
QLIPKLIFL	HLA-A*02:06	0.92252037525177	0.08546015820663987	binder
QLIRDMVNV	HLA-A*02:06	0.9333128213882447	0.012587231402606218	binder
QLLAILPEA	HLA-A*02:06	0.9266708374023438	0.040072095167724926	binder
QLLEKVPTL	HLA-A*02:06	0.9840943574905395	0.003927167042347404	binder
QLLPLLEKV	HLA-A*02:06	0.9758586168289185	0.0039846815031735466	binder
QLSPRLLEV	HLA-A*02:06	0.9514288783073426	0.025595459965965718	binder
QLVEQVEQI	HLA-A*02:06	0.9373728990554809	0.06379730546255442	binder
QLVPALAKV	HLA-A*02:06	0.946774709224701	0.030612783580529584	binder
QMISRIEYI	HLA-A*02:06	0.9782174825668335	0.007436820221542271	binder
QMISRIEYV	HLA-A*02:06	0.9887740015983582	0.003937628976036802	binder
QMVKELQEI	HLA-A*02:06	0.8968148708343506	0.058658969093456706	binder
QQFQEPFVAV	HLA-A*02:06	0.935172688961029	0.02721083822898545	binder
QQHPAFSGV	HLA-A*02:06	0.8141278028488159	0.2177221004011894	binder
QQIAYEIHL	HLA-A*02:06	0.8787019610404968	0.11670411355501385	binder
QQIGEKIFASI	HLA-A*02:06	0.7374348342418671	0.2212757087515673	binder
QQIGKVVQV	HLA-A*02:06	0.9867530465126038	0.013119457064266269	binder
QQIKELEKL	HLA-A*02:06	0.8642743349075317	0.14506664628664626	binder
QQIKKLEEL	HLA-A*02:06	0.8611395716667175	0.15010720897611057	binder
QQINKLEEL	HLA-A*02:06	0.8721783876419067	0.17469836394308583	binder
QQMKDIEKLRL	HLA-A*02:06	0.6354585438966751	0.23884859774079464	binder
QSLAGGIIGV	HLA-A*02:06	0.905622375011444	0.06286950124757913	binder
QSLEYLEQV	HLA-A*02:06	0.8836542367935181	0.0859988492722898	binder
QTAPEEAFIKL	HLA-A*02:06	0.8247891187667846	0.10419232517623735	binder
QTHSVFVNV	HLA-A*02:06	0.8309112191200256	0.10174088578515675	binder
QTISALIKA	HLA-A*02:06	0.696377295255661	0.25858931527616064	binder
QTLSQLPQV	HLA-A*02:06	0.9122123479843139	0.06368784599598983	binder
QTPEFFQDV	HLA-A*02:06	0.6785216927528381	0.17312062538408626	binder
QVAFDFTKV	HLA-A*02:06	0.8065668821334839	0.18328586899210636	binder
QVASTLKQV	HLA-A*02:06	0.8139485239982605	0.13950423197949863	binder
QVFPGLLERV	HLA-A*02:06	0.9562776923179627	0.024734983031686177	binder
QVHGTITGVDV	HLA-A*02:06	0.2195473462343216	0.16978347514117992	not-binder
QVHPDTGISSK	HLA-A*02:06	0.21022248268127441	0.17677657977896402	not-binder
QVIEKFEAL	HLA-A*02:06	0.8150953710079193	0.23448100101532582	binder
QVIPQFQTV	HLA-A*02:06	0.943222451210022	0.054101176424819646	binder
QVIPQLQTV	HLA-A*02:06	0.9563312888145447	0.04656502749393039	binder
QVIPVLPQV	HLA-A*02:06	0.9847123146057128	0.00987761705850944	binder
QVIQSLIAL	HLA-A*02:06	0.8470064520835876	0.04297681258229426	binder
QVLEDFPTI	HLA-A*02:06	0.8938944697380066	0.06000623135280481	binder
QVLEDFPTISL	HLA-A*02:06	0.83541020154953	0.15536432293849523	binder
QVLEELTEL	HLA-A*02:06	0.8934996843338012	0.03220329104279169	binder
QVLGAIERA	HLA-A*02:06	0.5684058666229248	0.16457217284598014	ambiguous
QVLGKIERA	HLA-A*02:06	0.3182938531041145	0.14654610005218868	not-binder
QVLGRVNLV	HLA-A*02:06	0.7639784932136535	0.18293800593630008	binder
QVLKDLVKV	HLA-A*02:06	0.732807594537735	0.17423342142875084	binder
QVLPHLLEV	HLA-A*02:06	0.9703128576278687	0.02014724137462856	binder
QVLSEVSRV	HLA-A*02:06	0.7903825163841247	0.18253370301384927	binder
QVMDEVIKV	HLA-A*02:06	0.9594267129898071	0.036580839757333755	binder
QVMGKVPTI	HLA-A*02:06	0.9284369826316834	0.034028279889886985	binder
QVMKFIEKA	HLA-A*02:06	0.8465964555740356	0.09437197797575644	binder
QVMPGNIVFV	HLA-A*02:06	0.9776818633079529	0.015828872109444298	binder
QVNDAFTHV	HLA-A*02:06	0.9059391736984252	0.0744714432109629	binder
QVPEKLDVV	HLA-A*02:06	0.5041913226246834	0.2811388192284698	ambiguous
QVTPEFRTV	HLA-A*02:06	0.614204965531826	0.2869597982184209	ambiguous
QVVDEKLPGL	HLA-A*02:06	0.5553822338581085	0.21085482622473686	ambiguous
QVVPVLVHL	HLA-A*02:06	0.9133722901344299	0.05084344604302022	binder
QVVVLLHDV	HLA-A*02:06	0.5860020339488983	0.19075995554877587	ambiguous
QVYRGALQKV	HLA-A*02:06	0.4182298809289932	0.24853574753387966	ambiguous
RAADVLVYL	HLA-A*02:06	0.9629608511924743	0.04019866839877694	binder
RAAKKLWKV	HLA-A*02:06	0.3991249352693558	0.28101882591871163	ambiguous
RAFHPDLEFV	HLA-A*02:06	0.8185239434242249	0.11872821408360286	binder
RAIELLEKL	HLA-A*02:06	0.7672923803329468	0.20954054016431445	binder
RAIPELTKL	HLA-A*02:06	0.64147267639637	0.24655741516445284	binder
RALDVNVAL	HLA-A*02:06	0.7995131969451904	0.10089138912690473	binder
RETLLTLRI	HLA-A*02:06	0.08127905996516346	0.06338130948327472	not-binder
RIADQFLGA	HLA-A*02:06	0.8464218735694885	0.1084576440669236	binder
RIADSFQVI	HLA-A*02:06	0.8174126386642456	0.09634956376066986	binder
RIAELLTEL	HLA-A*02:06	0.9799229741096497	0.01601167968469644	binder
RIFGESIMIGV	HLA-A*02:06	0.9582370758056641	0.059423827982627984	binder
RIFLEFERV	HLA-A*02:06	0.8698251605033874	0.07147033418716701	binder
RIFQTLLEV	HLA-A*02:06	0.9794003367424011	0.013097608455747152	binder
RIIDSLFNTV	HLA-A*02:06	0.9956594824790954	0.00341231566404634	binder
RIIDTVAQV	HLA-A*02:06	0.9936843752861023	0.0024305657322068377	binder
RIIDVVYNA	HLA-A*02:06	0.9843240857124329	0.005667437105102882	binder
RIKDEFQLL	HLA-A*02:06	0.46009665429592134	0.22110816054686624	ambiguous
RILDIDIPMSV	HLA-A*02:06	0.9539260864257812	0.028518882417262977	binder
RIPAYFVTV	HLA-A*02:06	0.9718730211257934	0.0103245533053479	binder
RIPEKVFQA	HLA-A*02:06	0.7548801064491272	0.21430092699350936	binder
RIPIAVSGV	HLA-A*02:06	0.9181399941444397	0.07722572235416719	binder
RIQSKLYRA	HLA-A*02:06	0.09416824299842119	0.07705611585361219	not-binder
RIVDGMFAV	HLA-A*02:06	0.9881946563720703	0.006034530607313763	binder
RIVDILLKV	HLA-A*02:06	0.9885932087898255	0.004475557407602775	binder
RIVPVDIYI	HLA-A*02:06	0.8735260009765625	0.11304813699753456	binder
RIYKYIHKV	HLA-A*02:06	0.9756903409957886	0.02362923227029119	binder
RLAQHITYV	HLA-A*02:06	0.9925918340682983	0.0036823803791492123	binder
RLDEAFDFV	HLA-A*02:06	0.9774344801902771	0.012815823416482392	binder
RLFEGNALL	HLA-A*02:06	0.9889209508895874	0.005476452678825634	binder
RLFHSFEEL	HLA-A*02:06	0.9669955730438232	0.02606804468262041	binder
RLIEETISI	HLA-A*02:06	0.9956403970718384	0.00234672205553232	binder
RLIESLFTI	HLA-A*02:06	0.9975830793380738	0.000898353286732809	binder
RLIPTLVSI	HLA-A*02:06	0.9906516671180725	0.0027695408664334454	binder
RLISKFDTV	HLA-A*02:06	0.9877918124198913	0.004816676005054982	binder
RLKEAFDYI	HLA-A*02:06	0.8356543898582458	0.12241628931926761	binder
RLLDEEISRV	HLA-A*02:06	0.996572470664978	0.002474416804244631	binder
RLLDGAFKL	HLA-A*02:06	0.9827743887901306	0.006493726398524805	binder
RLLDLENIQI	HLA-A*02:06	0.9735441088676453	0.020149897854044304	binder
RLLDYVATV	HLA-A*02:06	0.9953656792640686	0.003268836736939702	binder
RLLDYVVNI	HLA-A*02:06	0.9941973328590393	0.0031078786411420636	binder
RLLENMTEV	HLA-A*02:06	0.9938362240791321	0.003132155035393931	binder
RLLPPGAVVAV	HLA-A*02:06	0.9741101861000061	0.02279928104933421	binder
RLLSEDFVSV	HLA-A*02:06	0.9942829132080078	0.002961573011114983	binder
RLMNDMTAV	HLA-A*02:06	0.9924907207489013	0.005717571364660474	binder
RLMNETTAV	HLA-A*02:06	0.986343777179718	0.009029985680973683	binder
RLPDLIKEV	HLA-A*02:06	0.9941267848014832	0.0018843956123667338	binder
RLPEHVTVQV	HLA-A*02:06	0.9845973372459411	0.010409586244053238	binder
RLPEIYIQL	HLA-A*02:06	0.985241174697876	0.005532523029237555	binder
RLPPDTLLQQV	HLA-A*02:06	0.9681298971176148	0.024329586984493532	binder
RLQDAIAKV	HLA-A*02:06	0.9778479814529419	0.011525955325635998	binder
RLQEVTHSV	HLA-A*02:06	0.9931540012359619	0.0039398272027198165	binder
RLQGELQAV	HLA-A*02:06	0.9447261452674866	0.022563267238735873	binder
RLTDYISKV	HLA-A*02:06	0.9804813027381897	0.018076564493827864	binder
RLTEEFQNV	HLA-A*02:06	0.9608567118644714	0.0181568608793825	binder
RLTPKLMEV	HLA-A*02:06	0.9368659973144531	0.019462438584950524	binder
RLVPFLTEL	HLA-A*02:06	0.9749865174293518	0.011884513076201652	binder
RLVQGSILKKV	HLA-A*02:06	0.8236694574356079	0.12277168234366216	binder
RLYDGLFKVI	HLA-A*02:06	0.9537897109985352	0.027244669205399696	binder
RLYPAFMEGI	HLA-A*02:06	0.9501246213912964	0.024237234242533028	binder
RLYPEGLAQL	HLA-A*02:06	0.9823593139648438	0.00915184759688983	binder
RLYPWGVVEV	HLA-A*02:06	0.9971290230751038	0.001809795606924592	binder
RMFDGKFVVA	HLA-A*02:06	0.9929253339767456	0.0033463969348738625	binder
RMLHFLTAV	HLA-A*02:06	0.9785980939865112	0.01098736595521941	binder
RQADKVWRL	HLA-A*02:06	0.968787157535553	0.029648304867428473	binder
RQEDLIMKV	HLA-A*02:06	0.9262012004852295	0.04823830077163529	binder
RQHEIVLKV	HLA-A*02:06	0.9579954981803894	0.027657345130666547	binder
RQIDQFLVV	HLA-A*02:06	0.9880781769752502	0.007903176313220113	binder
RQLDSMIQL	HLA-A*02:06	0.949389374256134	0.04244305922601273	binder
RQLDTETNL	HLA-A*02:06	0.8873860836029053	0.09649700417349752	binder
RQLEKLKEV	HLA-A*02:06	0.9634623050689697	0.02126354737286182	binder
RQLSALHRA	HLA-A*02:06	0.5385103315114975	0.2890149006095909	ambiguous
RQPDSGISSI	HLA-A*02:06	0.6382654666900635	0.223704162583928	binder
RQVDVVITC	HLA-A*02:06	0.8111596465110779	0.0841779289108845	binder
RQYPWGVAEV	HLA-A*02:06	0.9919611811637878	0.0070587926906069565	binder
RSINKLIRI	HLA-A*02:06	0.25613669157028196	0.2552179405156657	not-binder
RSVPHLQKV	HLA-A*02:06	0.5454978227615357	0.2348679887703219	ambiguous
RSYDFEFMQV	HLA-A*02:06	0.8937002420425415	0.15484233818276355	binder
RTADGEFMAV	HLA-A*02:06	0.9677472114562988	0.01757310584902948	binder
RTFDETVSTYV	HLA-A*02:06	0.96867915391922	0.03432868534595975	binder
RTFEEFQEL	HLA-A*02:06	0.8707028150558471	0.12921307830398973	binder
RTIEYLEEV	HLA-A*02:06	0.9916497230529785	0.004897117695795642	binder
RTIGVITKLDL	HLA-A*02:06	0.07637281049974262	0.09667248047352546	not-binder
RTLAEIAKV	HLA-A*02:06	0.8848471760749816	0.10229974649892168	binder
RTLDEAVGV	HLA-A*02:06	0.947504711151123	0.030252077521434516	binder
RTLDFDPLL	HLA-A*02:06	0.9260868191719055	0.02138117301368311	binder
RTLDSVSQI	HLA-A*02:06	0.8583150506019592	0.0677257943020329	binder
RTLETLIRL	HLA-A*02:06	0.9428122043609619	0.024281181669125466	binder
RTMENLVEL	HLA-A*02:06	0.9758569359779358	0.010244991594129498	binder
RTNSTFNQV	HLA-A*02:06	0.8153192877769471	0.19633124557782422	binder
RTPEGLYQV	HLA-A*02:06	0.8881132483482361	0.07535027138628693	binder
RTVEAFLKEA	HLA-A*02:06	0.5470587551593781	0.1529720317386735	ambiguous
RTVELFYDV	HLA-A*02:06	0.915615713596344	0.03311303462369159	binder
RTVPVFESV	HLA-A*02:06	0.9662321925163269	0.01583814684620251	binder
RVAEVIFPTA	HLA-A*02:06	0.9297927737236023	0.05652544807223364	binder
RVAGAAKLVVA	HLA-A*02:06	0.48815316408872605	0.24947625138986365	ambiguous
RVAQLEQVYI	HLA-A*02:06	0.7451151072978973	0.14723979910993207	binder
RVDKNAPTV	HLA-A*02:06	0.8188672184944152	0.08187729796339784	binder
RVDPVNFKL	HLA-A*02:06	0.9518779397010804	0.022784292717363215	binder
RVEPVTTSV	HLA-A*02:06	0.7974812626838684	0.12251608141426622	binder
RVFIGNLNTL	HLA-A*02:06	0.8869794130325317	0.07628356865018392	binder
RVFKQFVQA	HLA-A*02:06	0.6496251285076141	0.23462189808632822	binder
RVIDDSLVVGV	HLA-A*02:06	0.9947386264801026	0.007389669134507453	binder
RVIDLRAEL	HLA-A*02:06	0.9312978029251099	0.056802150968297466	binder
RVIDYAVKI	HLA-A*02:06	0.9760951161384582	0.018661991270294494	binder
RVIDYILDL	HLA-A*02:06	0.9611052751541138	0.010772476437550001	binder
RVIGTLEEV	HLA-A*02:06	0.9861391186714172	0.007992131763591608	binder
RVIQKALESI	HLA-A*02:06	0.6119788490235806	0.29679008598454165	ambiguous
RVLDFDPMAV	HLA-A*02:06	0.9835368633270264	0.011299755469739737	binder
RVLDLAEQV	HLA-A*02:06	0.9831852912902832	0.009821482232710487	binder
RVLDNIKAV	HLA-A*02:06	0.9580393195152282	0.0293843185891	binder
RVLDTNIQL	HLA-A*02:06	0.9338021397590637	0.04254096553406452	binder
RVLEELETL	HLA-A*02:06	0.9134241342544556	0.09975977011213892	binder
RVLEKLGVTV	HLA-A*02:06	0.9588851690292358	0.009945868033669545	binder
RVLELIPQI	HLA-A*02:06	0.9760387659072876	0.016247013610980833	binder
RVLEMLEAL	HLA-A*02:06	0.9017120957374573	0.0401317688512561	binder
RVLEVVNHV	HLA-A*02:06	0.986411738395691	0.009718156507602823	binder
RVLGENAIAV	HLA-A*02:06	0.9773458003997803	0.0038033287082149844	binder
RVLGPKIEAV	HLA-A*02:06	0.8932517528533935	0.038009618523797965	binder
RVLKEFHQA	HLA-A*02:06	0.5516951471567154	0.2017069093640458	ambiguous
RVLPGQAVTGV	HLA-A*02:06	0.9649794816970825	0.03480185542643723	binder
RVMELFFTV	HLA-A*02:06	0.9963954091072083	0.002588386456690534	binder
RVNKAFVNV	HLA-A*02:06	0.8960559248924256	0.05581173649733093	binder
RVPSDPFTGV	HLA-A*02:06	0.6490793287754059	0.25140854835600956	binder
RVTNVKVTL	HLA-A*02:06	0.4217408120632172	0.24552456467627204	ambiguous
RVTVVFSTV	HLA-A*02:06	0.9047894835472107	0.04321399768337892	binder
RVVDLITNL	HLA-A*02:06	0.9860949635505676	0.006166070528658167	binder
RVVDLLNQA	HLA-A*02:06	0.8167962014675141	0.20589493282831883	binder
RVVEKFLKI	HLA-A*02:06	0.8032412648200988	0.15408387732800796	binder
RVYEEFTKV	HLA-A*02:06	0.9864494562149048	0.007249308440680036	binder
RVYIHPFHL	HLA-A*02:06	0.89401273727417	0.07394527959665008	binder
SAAHAIVSV	HLA-A*02:06	0.9397563219070435	0.043581619508859644	binder
SAFDHFASV	HLA-A*02:06	0.9681160092353821	0.01603082008625021	binder
SAHKYFPVV	HLA-A*02:06	0.38381763398647306	0.20993793675632882	not-binder
SAIKELDTL	HLA-A*02:06	0.5707129016518593	0.24335386879787174	ambiguous
SALEELVNV	HLA-A*02:06	0.8911101222038269	0.04246706205883623	binder
SALHRIIEV	HLA-A*02:06	0.710014283657074	0.22117586940729303	binder
SALPDIKVLTL	HLA-A*02:06	0.7767110824584961	0.1482183592063634	binder
SALRVNPAL	HLA-A*02:06	0.40469814985990527	0.23592871720829722	ambiguous
SAMEVVPAL	HLA-A*02:06	0.9428713917732239	0.034313375728448954	binder
SAPKGSVL	HLA-A*02:06	0.08849989511072635	0.07788215495452691	not-binder
SAPVGVTAL	HLA-A*02:06	0.6458819746971131	0.09269590686353926	binder
SAPYGRITL	HLA-A*02:06	0.5326644763350487	0.2714183287873642	ambiguous
SASGPLHSV	HLA-A*02:06	0.7539172887802124	0.20628921894796615	binder
SAVFHLEHA	HLA-A*02:06	0.3003826975822449	0.11978631856346013	not-binder
SAVPKVMKV	HLA-A*02:06	0.7265911191701889	0.2900898188468281	binder
SAVTNIPHV	HLA-A*02:06	0.8210626840591431	0.1914616313955923	binder
SFEDAKEAL	HLA-A*02:06	0.028298034518957137	0.022268348543631442	not-binder
SGLLKVWQV	HLA-A*02:06	0.5508593052625657	0.25286254234228195	ambiguous
SIAAVLPKV	HLA-A*02:06	0.9892530798912048	0.004179155880924201	binder
SIAGIFKEV	HLA-A*02:06	0.9863999247550964	0.006292543471211742	binder
SIAPRMMSV	HLA-A*02:06	0.9500208973884583	0.044059205023044105	binder
SIIDEFLHI	HLA-A*02:06	0.9775560617446899	0.016082356055730242	binder
SIIGKKGESV	HLA-A*02:06	0.7630513787269593	0.16075101054374646	binder
SIIGRLLEV	HLA-A*02:06	0.9939445972442627	0.004408261731270175	binder
SIIKKLAAL	HLA-A*02:06	0.9383454561233521	0.0462265501180317	binder
SIIQRLLEV	HLA-A*02:06	0.9892103672027588	0.004962310719658807	binder
SIKDSFQKV	HLA-A*02:06	0.6437089622020722	0.21104298491572074	binder
SILEKFIRV	HLA-A*02:06	0.960352873802185	0.035292405276098525	binder
SILGKFAVV	HLA-A*02:06	0.9104046821594238	0.1184046762506474	binder
SILHDVVEV	HLA-A*02:06	0.9874983072280884	0.008003140440518433	binder
SILKKVLEA	HLA-A*02:06	0.8865985631942749	0.036939939553423666	binder
SILQTLILV	HLA-A*02:06	0.8959469318389892	0.09874133303391118	binder
SILRHVAEV	HLA-A*02:06	0.9509669780731201	0.04696579285081688	binder
SIMKNLRRV	HLA-A*02:06	0.8139086127281189	0.09283678071108155	binder
SINSRFAKV	HLA-A*02:06	0.7143050372600556	0.21743873635945915	binder
SIPDFPMHLA	HLA-A*02:06	0.7334502935409546	0.16458723421947888	binder
SIPEGALVAV	HLA-A*02:06	0.9667370080947876	0.029124680699575595	binder
SIPEKNRPL	HLA-A*02:06	0.48816885650157926	0.20517858119029597	ambiguous
SIPHEVPQI	HLA-A*02:06	0.8273615717887879	0.06657150872652019	binder
SITSELHAV	HLA-A*02:06	0.9099406599998474	0.06098392431006487	binder
SIVNHLEFL	HLA-A*02:06	0.9480943441390991	0.02689766617372409	binder
SIYNGDMEKI	HLA-A*02:06	0.9066577553749084	0.04340580688066108	binder
SLADLQNDEV	HLA-A*02:06	0.9795541167259216	0.01546224226357633	binder
SLAELKGFEV	HLA-A*02:06	0.9901782751083374	0.007098657803862067	binder
SLAQYLINV	HLA-A*02:06	0.9919875621795654	0.000751876505209844	binder
SLDKFLANV	HLA-A*02:06	0.9803584694862366	0.015450885171161525	binder
SLFAGGMLRV	HLA-A*02:06	0.9938122749328613	0.004144814467062422	binder
SLHSKFIKV	HLA-A*02:06	0.8061490416526794	0.1363543733431185	binder
SLHSKFIRV	HLA-A*02:06	0.7773993611335754	0.12405391671706249	binder
SLIEKIPTA	HLA-A*02:06	0.990630829334259	0.0044719175016042275	binder
SLIEKLWQT	HLA-A*02:06	0.9798540830612182	0.009185691964185713	binder
SLIEKVTQL	HLA-A*02:06	0.9958475947380065	0.0024035482320419336	binder
SLIEKYFSV	HLA-A*02:06	0.9976041913032532	0.0007679217579886974	binder
SLIFKLEEL	HLA-A*02:06	0.8432182550430298	0.08602595290107085	binder
SLIKKIKDV	HLA-A*02:06	0.4537342369556427	0.3040888811009257	ambiguous
SLIKQIPRI	HLA-A*02:06	0.9545584559440613	0.01207621441621129	binder
SLINVGLISV	HLA-A*02:06	0.9938324928283692	0.005137236050284168	binder
SLIRIVPVV	HLA-A*02:06	0.9555744528770447	0.029650906380813972	binder
SLIRNLEQL	HLA-A*02:06	0.9432049870491028	0.029055365705337767	binder
SLITLIEKV	HLA-A*02:06	0.9707872152328492	0.033170756400080645	binder
SLITRLLEV	HLA-A*02:06	0.987221896648407	0.004035918573096786	binder
SLLDIIEKV	HLA-A*02:06	0.9985764503479004	0.0006756186852331029	binder
SLLDRFLATV	HLA-A*02:06	0.9933037042617798	0.0043433682851891225	binder
SLLEHLSHV	HLA-A*02:06	0.9956397771835327	0.0037898777603389876	binder
SLLENIAKA	HLA-A*02:06	0.9781545400619507	0.013805798109068878	binder
SLLGDDALVQV	HLA-A*02:06	0.9941666007041932	0.005068125272105529	binder
SLLGGDVVSV	HLA-A*02:06	0.9974546194076538	0.0017415865160209725	binder
SLLGHLMIV	HLA-A*02:06	0.9838772773742676	0.005738895100952887	binder
SLLKRLRKA	HLA-A*02:06	0.15910354536026716	0.22254100968284743	not-binder
SLLPFLKAV	HLA-A*02:06	0.9663449645042419	0.019464155995234583	binder
SLLQTLYKV	HLA-A*02:06	0.9625228047370911	0.01771754799874954	binder
SLLRHLEKV	HLA-A*02:06	0.9146263480186463	0.07402999102432085	binder
SLLRRKLAK	HLA-A*02:06	0.001855557466933533	0.002601159223560121	not-binder
SLLYNVPAV	HLA-A*02:06	0.9726200103759766	0.008847868802397553	binder
SLMEESGICKV	HLA-A*02:06	0.9663809180259705	0.034573903349977814	binder
SLMKDFPGA	HLA-A*02:06	0.8994409441947937	0.1380830056816385	binder
SLPDFGISYV	HLA-A*02:06	0.9876695275306702	0.009816178151342211	binder
SLPDHLPSV	HLA-A*02:06	0.9896052479743958	0.007191904451086613	binder
SLPDIKVYL	HLA-A*02:06	0.967173957824707	0.015567995743898012	binder
SLPEELNRV	HLA-A*02:06	0.9648725509643554	0.027383554980285718	binder
SLPEILKEV	HLA-A*02:06	0.9925461053848267	0.003339412513532401	binder
SLPKEQPAV	HLA-A*02:06	0.7814040005207061	0.16163925423241698	binder
SLPKKLALL	HLA-A*02:06	0.5786140978336334	0.23403958629395394	ambiguous
SLQEKLWAI	HLA-A*02:06	0.9864261150360107	0.0038577788363789883	binder
SLVAVELEKV	HLA-A*02:06	0.9487130641937256	0.01984822097024668	binder
SLVDEFKEL	HLA-A*02:06	0.9644573926925659	0.018029499759607055	binder
SLVEQLTMV	HLA-A*02:06	0.9867988228797913	0.007051107889761191	binder
SLVGKLEGT	HLA-A*02:06	0.36293974267318846	0.29542694798051344	ambiguous
SMLAEDAIKAA	HLA-A*02:06	0.8086174488067627	0.1830152304846281	binder
SMLDDLRNV	HLA-A*02:06	0.9833389639854431	0.007223138953920272	binder
SQADCAVLIVA	HLA-A*02:06	0.9057898402214051	0.03931052110272874	binder
SQAQTLHKV	HLA-A*02:06	0.9473771452903748	0.04335959027708436	binder
SQDENYHHL	HLA-A*02:06	0.9355713486671448	0.03969682592427847	binder
SQDPEFHKV	HLA-A*02:06	0.9165162086486817	0.07920772993077102	binder
SQDPGTHVV	HLA-A*02:06	0.9251161456108093	0.05217796840163956	binder
SQFGTVEKA	HLA-A*02:06	0.8167369842529297	0.1435521701375559	binder
SQFNKEILL	HLA-A*02:06	0.8604148983955383	0.11494488347254875	binder
SQFPEEILL	HLA-A*02:06	0.8364552140235901	0.15469176068263032	binder
SQFPGAITL	HLA-A*02:06	0.9610475182533265	0.03009808494469021	binder
SQFPTPEAV	HLA-A*02:06	0.9220392584800721	0.07576431140667308	binder
SQFQQEFPSL	HLA-A*02:06	0.8702506065368653	0.04931674615843801	binder
SQFSGKITV	HLA-A*02:06	0.9619129180908204	0.041470860960286016	binder
SQHEEFLEL	HLA-A*02:06	0.8833863735198975	0.05403603369811603	binder
SQHGVFSEA	HLA-A*02:06	0.7608934640884399	0.21204985834795034	binder
SQHGVIIQL	HLA-A*02:06	0.8983371973037719	0.06567518352297907	binder
SQIDDLYSTIKV	HLA-A*02:06	0.724537444114685	0.22199515917952947	binder
SQIDQQNSV	HLA-A*02:06	0.9668071389198303	0.0227275028838335	binder
SQIEADFRL	HLA-A*02:06	0.9045930981636048	0.10624938860776692	binder
SQIEDVRLFL	HLA-A*02:06	0.8822046995162964	0.10511506551496447	binder
SQIHDIVLV	HLA-A*02:06	0.9476396203041076	0.05072819778213644	binder
SQIKYAAKV	HLA-A*02:06	0.8654655456542969	0.06799614639703624	binder
SQINKFLYL	HLA-A*02:06	0.9762908339500427	0.020046762217703157	binder
SQIPAQPSV	HLA-A*02:06	0.9605790376663208	0.010511394185433207	binder
SQIQKVEPA	HLA-A*02:06	0.6886315882205963	0.2790255537787368	binder
SQISQPICL	HLA-A*02:06	0.8425652027130127	0.12341877587523192	binder
SQITSLVTL	HLA-A*02:06	0.9608241558074951	0.02545671833248744	binder
SQLDIQIKA	HLA-A*02:06	0.9086291432380676	0.0499548320853754	binder
SQLDISDPYKV	HLA-A*02:06	0.9385694742202759	0.020056668882828456	binder
SQLDISEPYKV	HLA-A*02:06	0.9177719354629517	0.05314566747664412	binder
SQLDSPKALYL	HLA-A*02:06	0.7623994648456573	0.15270024420707268	binder
SQLDTLIQV	HLA-A*02:06	0.9741845965385437	0.016080991792519678	binder
SQLDVPFKV	HLA-A*02:06	0.9764086484909058	0.013813351974311347	binder
SQLEDAIRL	HLA-A*02:06	0.793157297372818	0.2082897087440514	binder
SQLKWLDRV	HLA-A*02:06	0.8884095668792724	0.060607895086482844	binder
SQLNIWIRV	HLA-A*02:06	0.959709882736206	0.019541280962214906	binder
SQLPNFWKL	HLA-A*02:06	0.9766159892082215	0.014336459489100907	binder
SQLPPLREIIL	HLA-A*02:06	0.3098400175571442	0.1796593588083387	not-binder
SQLWKLPGL	HLA-A*02:06	0.8450501084327697	0.10492201286072556	binder
SQMPTVIYV	HLA-A*02:06	0.9887187957763672	0.008392386518880886	binder
SQPEKVYTL	HLA-A*02:06	0.9605384945869446	0.013932743820343934	binder
SQPGTFPAV	HLA-A*02:06	0.9230498671531677	0.05760744599441006	binder
SQPLGPRII	HLA-A*02:06	0.08292233422398568	0.051795795792123574	not-binder
SQPPVQVSV	HLA-A*02:06	0.8858677744865417	0.1523791219037905	binder
SQSKNFMNV	HLA-A*02:06	0.8981017231941223	0.0911284645491082	binder
SQSSLIHLV	HLA-A*02:06	0.9855792760848999	0.006018306319773836	binder
SQTDFSQLL	HLA-A*02:06	0.8879718065261841	0.07697954130580796	binder
SQTFVNPHV	HLA-A*02:06	0.9092862248420716	0.061710394915126116	binder
SQTKVVELL	HLA-A*02:06	0.7632890194654465	0.27877439084126543	binder
SQTSVAERL	HLA-A*02:06	0.7461008667945862	0.2514647852516574	binder
SQTTVYEKL	HLA-A*02:06	0.7280824184417725	0.18189261159892603	binder
SQVALLEQV	HLA-A*02:06	0.9650900006294251	0.013882954456518316	binder
SQVDDLKAKL	HLA-A*02:06	0.8334694504737854	0.10920438990437596	binder
SQVDQLLNI	HLA-A*02:06	0.960282850265503	0.02942285519308265	binder
SQVDRLVALA	HLA-A*02:06	0.8367959499359131	0.08987236744978742	binder
SQVDVAVKI	HLA-A*02:06	0.9486044049263	0.028384360684379516	binder
SQVEPLPSL	HLA-A*02:06	0.9356563568115235	0.04896883482903076	binder
SQVFKLYTA	HLA-A*02:06	0.7091819882392884	0.11671325734083811	binder
SQVPEVTTV	HLA-A*02:06	0.957303786277771	0.03225338226978402	binder
SQVPHLPVL	HLA-A*02:06	0.8969273924827575	0.09108403204868865	binder
SQVTVAVRV	HLA-A*02:06	0.8306546330451965	0.08874920120686035	binder
SQWDSPMRV	HLA-A*02:06	0.949906301498413	0.04230698111911454	binder
SQWEDIHVV	HLA-A*02:06	0.9423766374588013	0.053335530848856935	binder
SQYEEQFVTL	HLA-A*02:06	0.9331663727760315	0.04182219063125563	binder
SQYPEIIFL	HLA-A*02:06	0.9303518176078797	0.06897691374210127	binder
SQYPFPVTL	HLA-A*02:06	0.9696147322654725	0.025011655274229435	binder
SSAPGLTSV	HLA-A*02:06	0.9082458972930908	0.09096731063670548	binder
SSIEHLTTL	HLA-A*02:06	0.8491239666938781	0.11024424834183098	binder
SSPQPGSAL	HLA-A*02:06	0.40150090456008913	0.14883227824802084	not-binder
STAAKIMGV	HLA-A*02:06	0.8916720271110534	0.11004365555347914	binder
STHEFLHEV	HLA-A*02:06	0.9539348721504212	0.03312749221285208	binder
STIAILNSV	HLA-A*02:06	0.9703892230987549	0.009471165618669257	binder
STIEEFSYI	HLA-A*02:06	0.8086000263690949	0.25249182205906423	binder
STIKEVAQA	HLA-A*02:06	0.47482424806803464	0.24481100524597546	ambiguous
STIRLLTSL	HLA-A*02:06	0.721816897392273	0.14118898558816256	binder
STIVQVLEV	HLA-A*02:06	0.8853209853172302	0.07805907331644855	binder
STLDGSLHAV	HLA-A*02:06	0.9546624898910523	0.02456757035117556	binder
STLHLVLRL	HLA-A*02:06	0.5475140511989594	0.15900095444045226	ambiguous
STLPDVTEV	HLA-A*02:06	0.8875834703445434	0.16330512005643766	binder
STLTEEGVIKV	HLA-A*02:06	0.7098381638526916	0.15923827833846524	binder
STLVQVQQV	HLA-A*02:06	0.699030977487564	0.14619850625764327	binder
STTPYLQSV	HLA-A*02:06	0.902993905544281	0.05294785971829703	binder
STVEKLYAA	HLA-A*02:06	0.8256402015686035	0.11954747211451656	binder
STVFHVPDV	HLA-A*02:06	0.5669526308774948	0.2672047377832657	ambiguous
STVKVLIRL	HLA-A*02:06	0.3570492804050446	0.18372557602244718	not-binder
STYKFFEVI	HLA-A*02:06	0.4361816316843033	0.17424209811404837	ambiguous
SVAAQLTGV	HLA-A*02:06	0.9833622455596924	0.006323710617763049	binder
SVAEGRALMSV	HLA-A*02:06	0.9776617884635925	0.008010932030579152	binder
SVAESLLQV	HLA-A*02:06	0.9887540698051452	0.005586927689101022	binder
SVAESLNYV	HLA-A*02:06	0.9917057037353516	0.005126200701594256	binder
SVALVIHNV	HLA-A*02:06	0.9783506274223328	0.009749483485917799	binder
SVAPEFRRL	HLA-A*02:06	0.6739040970802307	0.14668076235229033	binder
SVAPKNALVQL	HLA-A*02:06	0.873531723022461	0.14842770105956127	binder
SVAPSPAVDKA	HLA-A*02:06	0.6887470066547394	0.2296956403984393	binder
SVASSVKGV	HLA-A*02:06	0.789774352312088	0.20570382421420594	binder
SVATKLTAV	HLA-A*02:06	0.9052703738212585	0.07442696871063856	binder
SVDSHFQEV	HLA-A*02:06	0.9837696194648743	0.002660444181294524	binder
SVFAGVVGV	HLA-A*02:06	0.9895839929580689	0.0026128803304823938	binder
SVFGGKNIHV	HLA-A*02:06	0.9944593071937561	0.005174132967356354	binder
SVFKDFYEL	HLA-A*02:06	0.9542459964752197	0.023725041956776875	binder
SVHKGFAFV	HLA-A*02:06	0.8120373964309693	0.16001620009245673	binder
SVIDHIHLI	HLA-A*02:06	0.9920895814895629	0.005749227024927937	binder
SVIEQIVYV	HLA-A*02:06	0.995404839515686	0.0029346501952734133	binder
SVIGSLNGV	HLA-A*02:06	0.9833150744438172	0.01608382538682809	binder
SVIGVSPAV	HLA-A*02:06	0.9899678230285645	0.006224072556386749	binder
SVIKELRKA	HLA-A*02:06	0.40286850929260254	0.16947850234391584	not-binder
SVIKELRQL	HLA-A*02:06	0.8406565427780152	0.12971122947719987	binder
SVINEINKI	HLA-A*02:06	0.9030267596244812	0.041020991379544604	binder
SVIPQIQKV	HLA-A*02:06	0.9936658263206481	0.0045099149199634035	binder
SVIPVINKIDL	HLA-A*02:06	0.6518905162811279	0.2368322754516059	binder
SVIPVINKI	HLA-A*02:06	0.9770951628684997	0.015150808540104872	binder
SVIQKFVLL	HLA-A*02:06	0.7247440218925476	0.19139381571864308	binder
SVIQNLRTV	HLA-A*02:06	0.9184808850288391	0.054062976096860435	binder
SVIQVFQQL	HLA-A*02:06	0.9419913411140441	0.024084242808500387	binder
SVIRDIGAIAQV	HLA-A*02:06	0.7145285189151764	0.17795567179465072	binder
SVIRKIPAL	HLA-A*02:06	0.8930733323097229	0.0725420320011255	binder
SVISHLLRV	HLA-A*02:06	0.9899614691734314	0.006162754944570303	binder
SVITQVFHV	HLA-A*02:06	0.9903183817863465	0.010769568884664429	binder
SVIYTIEAV	HLA-A*02:06	0.9089616417884827	0.06130869820830127	binder
SVLDDFYTA	HLA-A*02:06	0.9337885618209839	0.03712313157376183	binder
SVLDDKLVFV	HLA-A*02:06	0.9842733025550843	0.017297019175619786	binder
SVLDDNKLLTL	HLA-A*02:06	0.9428394794464111	0.07587682162508536	binder
SVLDEEIAKA	HLA-A*02:06	0.8963438630104065	0.10622494944418025	binder
SVLDQKILL	HLA-A*02:06	0.7117403626441956	0.1598355352471285	binder
SVLDSTAKV	HLA-A*02:06	0.9498621463775635	0.029556428801281495	binder
SVLEDFYTA	HLA-A*02:06	0.9304789662361145	0.03648249367368611	binder
SVLGKIWKL	HLA-A*02:06	0.9840232133865356	0.004674271190699633	binder
SVLGQAMEKV	HLA-A*02:06	0.9186797380447388	0.040512451723255564	binder
SVLKDVSKV	HLA-A*02:06	0.8030807137489319	0.16133245695367526	binder
SVLKNVPGL	HLA-A*02:06	0.9138541221618652	0.048861979774950354	binder
SVLKSLVEI	HLA-A*02:06	0.8757338762283325	0.09485677073012078	binder
SVLKSTPQV	HLA-A*02:06	0.9204349756240845	0.0839744195955028	binder
SVLLVVQKV	HLA-A*02:06	0.6955658346414566	0.32136351273040914	binder
SVLNVLHSL	HLA-A*02:06	0.9378239631652832	0.028473402338957527	binder
SVLQSIEKI	HLA-A*02:06	0.7183010816574097	0.21958933159803143	binder
SVLVKLLEV	HLA-A*02:06	0.9124881982803345	0.030882127592737757	binder
SVMEVNSGIYRV	HLA-A*02:06	0.7765784859657288	0.2062500954105658	binder
SVMEYVTAV	HLA-A*02:06	0.9917603492736816	0.0036225004006969516	binder
SVMGNIIHV	HLA-A*02:06	0.995186185836792	0.0027060506495084967	binder
SVMSILPKI	HLA-A*02:06	0.9736226916313171	0.011704044053144562	binder
SVPAKLPEI	HLA-A*02:06	0.7094125747680664	0.1666956660209777	binder
SVPATVPSI	HLA-A*02:06	0.9077478408813476	0.048447881646648816	binder
SVPDTVHHV	HLA-A*02:06	0.9880109190940857	0.011302118805932257	binder
SVPEAQSAL	HLA-A*02:06	0.7146232485771179	0.12747178729822822	binder
SVPEDLTVHV	HLA-A*02:06	0.9366921782493591	0.039622834554037506	binder
SVPESTVLKKV	HLA-A*02:06	0.7930972933769226	0.14047379090260737	binder
SVPIDLQKV	HLA-A*02:06	0.7723372161388398	0.18693077085013382	binder
SVPIEIPTI	HLA-A*02:06	0.7936235547065735	0.12394495360178918	binder
SVPKEHILPSL	HLA-A*02:06	0.40537630915641787	0.28935282181688365	ambiguous
SVPKELVAL	HLA-A*02:06	0.7023980379104614	0.09079242458661334	binder
SVPLAATSM	HLA-A*02:06	0.29887677133083346	0.2709478270981031	not-binder
SVPLKVPGL	HLA-A*02:06	0.5853531539440155	0.1525867677518919	binder
SVPNKDVFQEL	HLA-A*02:06	0.5443456888198852	0.1508995540856208	ambiguous
SVQEFFTDV	HLA-A*02:06	0.9023509979248047	0.023540331658004374	binder
SVQRSFTQV	HLA-A*02:06	0.7977003037929535	0.2060035430930273	binder
SVSSVNPSV	HLA-A*02:06	0.9755101203918457	0.0073001592955896115	binder
SVTFVAEQV	HLA-A*02:06	0.7851996064186096	0.1768162670628881	binder
SVTSEGIKAV	HLA-A*02:06	0.6323121264576912	0.2935575093797448	ambiguous
SVTSHIYQV	HLA-A*02:06	0.9595965385437012	0.04004264032672294	binder
SVTTVNKKL	HLA-A*02:06	0.15968234064057468	0.11911860299372129	not-binder
SVVDGTPLV	HLA-A*02:06	0.988601553440094	0.004791216625531031	binder
SVVDIKLLL	HLA-A*02:06	0.947028112411499	0.01803820507225919	binder
SVVESVFKL	HLA-A*02:06	0.9705014109611512	0.016608674436050356	binder
SVVGHDVSV	HLA-A*02:06	0.9383620500564576	0.050091165624001247	binder
SVVGPVKGV	HLA-A*02:06	0.672498008608818	0.2809774553372503	binder
SVVKVLTEL	HLA-A*02:06	0.8866274118423462	0.09905749610099386	binder
SVVPDVRSV	HLA-A*02:06	0.8516317963600158	0.24015975589481608	binder
SVVQGTLGV	HLA-A*02:06	0.8826459646224976	0.14288687215711424	binder
SVVSFLLRV	HLA-A*02:06	0.9565444350242615	0.028269114210215766	binder
SVVTGGVQSV	HLA-A*02:06	0.9585058569908143	0.01808768331525479	binder
SVWTKVEGV	HLA-A*02:06	0.8489840030670166	0.149768326287173	binder
SVYDGHGGEEV	HLA-A*02:06	0.9772136330604553	0.032146409303312466	binder
SVYGKLRKV	HLA-A*02:06	0.7827886343002319	0.1489313043075591	binder
SVYPNGHFV	HLA-A*02:06	0.9688861846923829	0.019178361049639384	binder
TAIELIPSV	HLA-A*02:06	0.9409677028656006	0.005332714220972975	binder
TAIHNFPTV	HLA-A*02:06	0.9051907420158386	0.08341407172852235	binder
TAIKMIPGV	HLA-A*02:06	0.8004291176795959	0.08404145265763013	binder
TALKDVVKV	HLA-A*02:06	0.37612088546156885	0.22640115303428887	not-binder
TAMDVVYAL	HLA-A*02:06	0.9212744116783143	0.04163127204682692	binder
TAPTGHTL	HLA-A*02:06	0.0975042823702097	0.04355770456045347	not-binder
TEAPLNPK	HLA-A*02:06	0.19576244838535786	0.24763035363195648	not-binder
TFTVTEKPEVID	HLA-A*02:06	0.0055483730917330835	0.0075399572209744956	not-binder
TIAEGLTLAQV	HLA-A*02:06	0.9584239602088929	0.05163742538812831	binder
TIDPSNPMV	HLA-A*02:06	0.9805704355239868	0.011482576437688406	binder
TIHVGFDAV	HLA-A*02:06	0.6941799074411392	0.24425026960433152	binder
TIIDLPGITRV	HLA-A*02:06	0.9824222326278687	0.00393024333211061	binder
TILKRLFRV	HLA-A*02:06	0.6008182823657989	0.2684376540957587	ambiguous
TILPKVMQV	HLA-A*02:06	0.9611039996147156	0.0331274016664944	binder
TILRLLQQV	HLA-A*02:06	0.9310087203979492	0.029654840799798587	binder
TIPEAFRGV	HLA-A*02:06	0.8623038768768311	0.11535258988335961	binder
TIPEIIIKV	HLA-A*02:06	0.9664958477020263	0.028843707858078015	binder
TIPEILPKL	HLA-A*02:06	0.9409958481788635	0.03960959093969969	binder
TIVDKVKEV	HLA-A*02:06	0.970696234703064	0.02967704299607992	binder
TIVEMLHKA	HLA-A*02:06	0.7911029815673828	0.10584422538932876	binder
TIYKDFVYI	HLA-A*02:06	0.9460240840911865	0.028685055076689336	binder
TKTFTVTEKPEVID	HLA-A*02:06	0.014455966173302392	0.021625548796829736	not-binder
TLADLVHHV	HLA-A*02:06	0.9973001122474671	0.000931956646869001	binder
TLADVLYHV	HLA-A*02:06	0.9963342189788819	0.001126401155913444	binder
TLFGTFHVA	HLA-A*02:06	0.9390089750289917	0.040130672396799856	binder
TLHLVLRL	HLA-A*02:06	0.10563920624554157	0.08056675941150312	not-binder
TLIDLPGITKV	HLA-A*02:06	0.9881524324417115	0.008508980899895328	binder
TLIEDILGV	HLA-A*02:06	0.9934270977973938	0.0028957395413278996	binder
TLIEELKAL	HLA-A*02:06	0.9671479225158691	0.016474939402463223	binder
TLIEVMPKI	HLA-A*02:06	0.9791069626808167	0.007858526202522495	binder
TLISELVQA	HLA-A*02:06	0.9528193950653077	0.020048641950044684	binder
TLITDGMRSV	HLA-A*02:06	0.9516672372817994	0.030412541255962555	binder
TLKGETTTEAVD	HLA-A*02:06	0.006251454347511754	0.008155479450055299	not-binder
TLLGHLDYI	HLA-A*02:06	0.986750864982605	0.003954314265939847	binder
TLLKDAAKV	HLA-A*02:06	0.7612159132957459	0.08827799503093027	binder
TLLKKVWKV	HLA-A*02:06	0.950050413608551	0.024483797654212335	binder
TLLKQLKEA	HLA-A*02:06	0.623980188369751	0.18725081804672047	binder
TLLNVIKSV	HLA-A*02:06	0.9605033278465271	0.017323694854211827	binder
TLLRLLYEA	HLA-A*02:06	0.8918789744377136	0.032267831632904365	binder
TLMIKFEEA	HLA-A*02:06	0.8663200378417969	0.04196979130793616	binder
TLPEIFEAA	HLA-A*02:06	0.918842101097107	0.018371953451415176	binder
TLPKLGVHKV	HLA-A*02:06	0.543636155128479	0.12284250873500692	ambiguous
TLPVAFKVV	HLA-A*02:06	0.4724678069353104	0.24700269966915	ambiguous
TLQEFLERI	HLA-A*02:06	0.9505155801773071	0.04582060495661568	binder
TLQKEGVIGV	HLA-A*02:06	0.8715422511100769	0.03148562871293276	binder
TLTEEGVIKV	HLA-A*02:06	0.9270803689956665	0.04810159724010251	binder
TLVDEVFRI	HLA-A*02:06	0.9842049598693847	0.007753129332954889	binder
TLVYHVVGV	HLA-A*02:06	0.9263000130653382	0.055229488108175954	binder
TLYERGFENI	HLA-A*02:06	0.7638949275016784	0.28065276885271584	binder
TMAKESSIIGV	HLA-A*02:06	0.7829005599021912	0.13666676923044646	binder
TMIGEIAAA	HLA-A*02:06	0.9474967837333679	0.029241809848045384	binder
TPAVTTYKLVINGK	HLA-A*02:06	0.007384461091714911	0.006482445387245759	not-binder
TQAPPLHTA	HLA-A*02:06	0.7939050257205963	0.19651924322174252	binder
TQDGTPITV	HLA-A*02:06	0.9259619593620301	0.04621654256379148	binder
TQDTQLITV	HLA-A*02:06	0.9208138108253479	0.04023301433868968	binder
TQFGGKRPFGV	HLA-A*02:06	0.7244094550609589	0.22193338996331916	binder
TQIDHYVGI	HLA-A*02:06	0.9578194141387939	0.023289095335905587	binder
TQIKHFESL	HLA-A*02:06	0.8310542643070221	0.22291316096771366	binder
TQILSVPKV	HLA-A*02:06	0.8285301864147187	0.19420970796217504	binder
TQLDPNKSLLEV	HLA-A*02:06	0.3271073117852211	0.13857415641616896	not-binder
TQLDRAHGV	HLA-A*02:06	0.6793545484542847	0.2548694080167809	binder
TQLESSWEL	HLA-A*02:06	0.8458202242851257	0.1223870368862091	binder
TQLGPPYHIL	HLA-A*02:06	0.5481509923934936	0.18819992817141656	ambiguous
TQLNMFQTL	HLA-A*02:06	0.7925706624984741	0.11150803073141922	binder
TQLQTTQSV	HLA-A*02:06	0.8607947945594787	0.08264829705112324	binder
TQMIKAWQV	HLA-A*02:06	0.9541733384132385	0.029752178586414543	binder
TQVELLTRL	HLA-A*02:06	0.8777014017105103	0.06675541565174643	binder
TQVTALIKL	HLA-A*02:06	0.7801192045211792	0.13681889838264494	binder
TQWDLTNIQDAIRA	HLA-A*02:06	0.08033155269586131	0.08192358336054269	not-binder
TQYERDFERI	HLA-A*02:06	0.4470561549067497	0.3097403099328255	ambiguous
TTARAFAVV	HLA-A*02:06	0.5317579984664917	0.29518769874520445	ambiguous
TTDGKLPEV	HLA-A*02:06	0.842933189868927	0.07343202443372539	binder
TTISRFEAL	HLA-A*02:06	0.749244648218155	0.32728362488640517	binder
TTLDEKIEKV	HLA-A*02:06	0.6800357758998871	0.2700045743743725	binder
TTLEGHLAKV	HLA-A*02:06	0.8591126084327698	0.06812596847998806	binder
TTLGHLEKA	HLA-A*02:06	0.5633288502693177	0.17259856876859098	ambiguous
TTLPGLLTV	HLA-A*02:06	0.9599963068962097	0.01936403560497948	binder
TTTEAVDAATAEK	HLA-A*02:06	0.09349448280408978	0.1429357248857236	not-binder
TTTFIDPRL	HLA-A*02:06	0.2138376623392105	0.07869136907079965	not-binder
TTVDHFWGL	HLA-A*02:06	0.9568292498588562	0.025225256814044354	binder
TTVEDLGSKILL	HLA-A*02:06	0.38424763828516006	0.24366134534229592	ambiguous
TTVGKGVTTV	HLA-A*02:06	0.8130291938781739	0.1143879153834515	binder
TTVKKFFSA	HLA-A*02:06	0.5968722082674504	0.3147500609311416	ambiguous
TTVPTVHHV	HLA-A*02:06	0.9143624424934387	0.11558787893060235	binder
TTVQKVARV	HLA-A*02:06	0.46061945855617525	0.19511833874873563	ambiguous
TTVSSLHQA	HLA-A*02:06	0.7308848142623902	0.1442189749523259	binder
TTYEGIFKTL	HLA-A*02:06	0.6261690974235534	0.1840185437836309	binder
TTYKLVINGK	HLA-A*02:06	0.10965306399157271	0.1384137461347384	not-binder
TVADKIHSV	HLA-A*02:06	0.9936724543571472	0.003374393588795416	binder
TVADTFEKV	HLA-A*02:06	0.966279125213623	0.041227783002397704	binder
TVAEKVDAV	HLA-A*02:06	0.875991141796112	0.16072191828965637	binder
TVAPFNPTV	HLA-A*02:06	0.9794127106666565	0.008549462375836087	binder
TVATENEVFRV	HLA-A*02:06	0.7782961666584015	0.1788648044007549	binder
TVFDEAIRAV	HLA-A*02:06	0.9560943603515625	0.036334654149979	binder
TVFEHTFHV	HLA-A*02:06	0.9933358192443847	0.004196564630916065	binder
TVFGNLHQA	HLA-A*02:06	0.914733600616455	0.08899492424176977	binder
TVFGTALNYV	HLA-A*02:06	0.9836016654968261	0.0039393875398400745	binder
TVFSHAQTV	HLA-A*02:06	0.962318229675293	0.03484712866497073	binder
TVFSKSFEQV	HLA-A*02:06	0.9600858211517334	0.017089580748983854	binder
TVFTDHMLTV	HLA-A*02:06	0.9675149321556091	0.021716346233801104	binder
TVHDKFLAL	HLA-A*02:06	0.6449188590049744	0.2247611168267572	binder
TVIATNILL	HLA-A*02:06	0.9028908252716065	0.0723034293823306	binder
TVIDQIPFL	HLA-A*02:06	0.9844276428222656	0.0070035114654147705	binder
TVIENIHTI	HLA-A*02:06	0.9916431188583374	0.0052825941564056105	binder
TVIPLNERL	HLA-A*02:06	0.8243084788322449	0.10632098693682061	binder
TVIQFLERI	HLA-A*02:06	0.8823591828346252	0.03430601553196065	binder
TVISILNTI	HLA-A*02:06	0.9426219820976257	0.045209644735018185	binder
TVLAIDAIHQL	HLA-A*02:06	0.8003273129463195	0.0879703397620361	binder
TVLDKTLSV	HLA-A*02:06	0.9784289360046386	0.008847097346792511	binder
TVLEAVHDL	HLA-A*02:06	0.8832162261009217	0.044998477692176124	binder
TVLEKVYEL	HLA-A*02:06	0.9756099820137024	0.024496116304157465	binder
TVLEQVLPI	HLA-A*02:06	0.877513325214386	0.03808368515981771	binder
TVLERVEGA	HLA-A*02:06	0.44401115700602534	0.239484943462191	ambiguous
TVLGKIWKL	HLA-A*02:06	0.9699377298355103	0.011122500909262471	binder
TVLKAQFPSV	HLA-A*02:06	0.9286487221717834	0.036626775769722605	binder
TVLKKVSGV	HLA-A*02:06	0.6590809524059296	0.309712927143966	binder
TVLPFVSTV	HLA-A*02:06	0.9661361813545227	0.042475283779778036	binder
TVLQELINV	HLA-A*02:06	0.9319395184516907	0.02495117926122074	binder
TVLQQIDSV	HLA-A*02:06	0.7274363845586777	0.2723578340514654	binder
TVMDEIHTV	HLA-A*02:06	0.9906842947006226	0.010525802005384607	binder
TVMDSKIVQV	HLA-A*02:06	0.9892388701438903	0.005468048411450894	binder
TVMGAEIRHV	HLA-A*02:06	0.898813796043396	0.11616276707480161	binder
TVMGKIFAV	HLA-A*02:06	0.9933860898017883	0.0032824689027141484	binder
TVMGRIATL	HLA-A*02:06	0.8155855000019073	0.2060623579451777	binder
TVMPEDLVEA	HLA-A*02:06	0.9568341255187989	0.038855863321268204	binder
TVPDEIQEV	HLA-A*02:06	0.9580966711044312	0.03952763675338639	binder
TVPKPDVVVQV	HLA-A*02:06	0.6832421779632568	0.1917765369293102	binder
TVPVKIDKV	HLA-A*02:06	0.4456514082849026	0.2482589777348552	ambiguous
TVRELFEEL	HLA-A*02:06	0.5508235543966293	0.24940059336314196	ambiguous
TVSPDRLEL	HLA-A*02:06	0.47252337336540223	0.11426411851772454	ambiguous
TVTGKLVHA	HLA-A*02:06	0.32204947005957363	0.1984775950572606	not-binder
TVTITGIVKV	HLA-A*02:06	0.6211369305849075	0.25049093795523847	ambiguous
TVTNAVVTV	HLA-A*02:06	0.8584201276302338	0.18928077510610272	binder
TVVAAIQAV	HLA-A*02:06	0.9391442179679871	0.06284010161961442	binder
TVVEDGSLPQV	HLA-A*02:06	0.933621859550476	0.03996339622016559	binder
TVVGKTYGL	HLA-A*02:06	0.8630434513092041	0.1585696188022942	binder
TVVGRLEGL	HLA-A*02:06	0.7017956122756004	0.29635268175353857	binder
TVVKAISGV	HLA-A*02:06	0.7979123890399933	0.25670927174928837	binder
TVVMYLHHV	HLA-A*02:06	0.8817146062850952	0.08551180730667368	binder
TVVNFLIRV	HLA-A*02:06	0.9263493061065674	0.04966582027725744	binder
TVVPWDHAL	HLA-A*02:06	0.9415383815765381	0.03341606377385643	binder
TVYEGFISA	HLA-A*02:06	0.9483574390411377	0.024450927037004338	binder
TVYPGLMITA	HLA-A*02:06	0.9527914643287658	0.030548148558552164	binder
TVYSHLFDHV	HLA-A*02:06	0.9565608024597168	0.018608275392675747	binder
VAGPSFETV	HLA-A*02:06	0.7938294827938079	0.2731935646601484	binder
VAIAGLMEV	HLA-A*02:06	0.9157795906066895	0.11462951823225803	binder
VALDKVIEI	HLA-A*02:06	0.7823405742645264	0.16814928102634308	binder
VAPLPRSAL	HLA-A*02:06	0.23784770369529723	0.1863196191199468	not-binder
VAPVTHVSV	HLA-A*02:06	0.913571012020111	0.04704617747980084	binder
VATWVDETL	HLA-A*02:06	0.21640809774398803	0.21953763797597362	not-binder
VAYEEFEKV	HLA-A*02:06	0.8023098111152649	0.11385868086400609	binder
VDIVRQKVK	HLA-A*02:06	0.004862818579715622	0.008320974005309983	not-binder
VGLKDRSIL	HLA-A*02:06	0.01992842079489492	0.025655981584342458	not-binder
VGPPGRSSL	HLA-A*02:06	0.3149793092161417	0.18934224990304607	not-binder
VIAEILRGV	HLA-A*02:06	0.9786235451698303	0.013752386837371237	binder
VIFTKFDEV	HLA-A*02:06	0.9060147047042847	0.08684005602987488	binder
VIIDDHPEVTV	HLA-A*02:06	0.9942565321922302	0.004271874473791763	binder
VIIEKTYSL	HLA-A*02:06	0.9796358704566955	0.015954616341494143	binder
VIIKGLEEI	HLA-A*02:06	0.8611812829971314	0.08028663532299443	binder
VIIKYLESL	HLA-A*02:06	0.9461472034454346	0.009634683402314773	binder
VIINQIYEA	HLA-A*02:06	0.9053937792778015	0.15235508898481545	binder
VIIPLLHTV	HLA-A*02:06	0.9685174465179444	0.03565214202749375	binder
VIIRTLLQA	HLA-A*02:06	0.5524760097265243	0.22999634224633744	ambiguous
VILPTVHEV	HLA-A*02:06	0.9941978812217712	0.00313246771947414	binder
VILQNIHLV	HLA-A*02:06	0.9555167317390442	0.016458259643192072	binder
VIPEKFQHI	HLA-A*02:06	0.6951379418373108	0.14098482653470368	binder
VIPEPSKLPYI	HLA-A*02:06	0.2922399163246155	0.17212293185072725	not-binder
VIPGKVEEV	HLA-A*02:06	0.8354209065437317	0.15855079920890822	binder
VITETVVEV	HLA-A*02:06	0.9664360284805298	0.019913895625327936	binder
VIVELIYKV	HLA-A*02:06	0.9700716257095336	0.01093975465650548	binder
VIWKALIHL	HLA-A*02:06	0.7929463684558868	0.18581841584823303	binder
VLAYFLPEA	HLA-A*02:06	0.8157254338264466	0.11638547499217237	binder
VLDDKLVFV	HLA-A*02:06	0.9854081034660339	0.00852946299706583	binder
VLDSVDVRL	HLA-A*02:06	0.8559108018875122	0.07611137755341704	binder
VLFGLLREV	HLA-A*02:06	0.9742438316345214	0.00852782566494127	binder
VLIANLEKL	HLA-A*02:06	0.9366487741470337	0.024079586524639058	binder
VLIGEFLEKV	HLA-A*02:06	0.9818497419357299	0.010682229370818839	binder
VLIKWFPEV	HLA-A*02:06	0.9919226288795471	0.0046506253065543655	binder
VLIPKLPQL	HLA-A*02:06	0.965487790107727	0.0116864892163571	binder
VLIRELWNT	HLA-A*02:06	0.7217728435993195	0.16324067071648785	binder
VLKVFLENV	HLA-A*02:06	0.813455069065094	0.12178941600639892	binder
VLLGHIFYV	HLA-A*02:06	0.9967953562736511	0.0016581221125592928	binder
VLLGKVYVV	HLA-A*02:06	0.974794602394104	0.00975338643843233	binder
VLLKARLVPA	HLA-A*02:06	0.376806715130806	0.2827091396674372	ambiguous
VLLPEGGITAI	HLA-A*02:06	0.9254983544349671	0.035896544147411294	binder
VLMDRLPSL	HLA-A*02:06	0.9812842607498169	0.011022100167600135	binder
VLMTEDIKL	HLA-A*02:06	0.8967890501022339	0.04677363229989448	binder
VLNEYFHNV	HLA-A*02:06	0.9899209141731262	0.005119523749528153	binder
VLPAEFFEV	HLA-A*02:06	0.9879539370536804	0.002769131996739211	binder
VLPDDLSGV	HLA-A*02:06	0.9486141085624695	0.032487241443259866	binder
VLPEHVSVL	HLA-A*02:06	0.9375168681144714	0.024480706453554834	binder
VLPERYSSL	HLA-A*02:06	0.8085569381713867	0.15500645535584742	binder
VLPGVDALSNI	HLA-A*02:06	0.5954571068286896	0.29682757728800674	ambiguous
VLQGKLAEV	HLA-A*02:06	0.9655941724777222	0.01546728458444702	binder
VLSAADKGNV	HLA-A*02:06	0.6046996116638184	0.19105670569674438	binder
VLWDRTFSL	HLA-A*02:06	0.9787068009376526	0.014886303703503708	binder
VMAPRTLVL	HLA-A*02:06	0.9500745058059692	0.018146175510775277	binder
VMPEAVPEV	HLA-A*02:06	0.989947521686554	0.004705258513837938	binder
VNLPINGNGKQ	HLA-A*02:06	0.3657036632299423	0.2288683363956598	not-binder
VNVEINVAPGKD	HLA-A*02:06	0.30830759077798575	0.36855322708086746	not-binder
VQADAPHGV	HLA-A*02:06	0.8105763971805573	0.2564615158650268	binder
VQASHFEGL	HLA-A*02:06	0.8486178636550903	0.08996859699521799	binder
VQDEFLEKL	HLA-A*02:06	0.9596475481986999	0.02375317582969354	binder
VQDELHSVLGL	HLA-A*02:06	0.6289660841226578	0.29981094853823326	ambiguous
VQDENVRGV	HLA-A*02:06	0.8932169556617737	0.07855788629934027	binder
VQIDDSYLVEA	HLA-A*02:06	0.8047137260437012	0.14716178968432483	binder
VQIEEKLLL	HLA-A*02:06	0.8964157700538635	0.0451422111654789	binder
VQIPFFAKL	HLA-A*02:06	0.8743922233581543	0.06582955322331627	binder
VQLEATEWRL	HLA-A*02:06	0.7510896384716034	0.24538918212681218	binder
VQLGYSVLS	HLA-A*02:06	0.12303997641429305	0.10756032082480979	not-binder
VQLPDGGWGL	HLA-A*02:06	0.5855150744318962	0.2903068697249636	ambiguous
VQNDTLLQV	HLA-A*02:06	0.9774431228637696	0.00621881984415933	binder
VQPEAQAKV	HLA-A*02:06	0.6267676889896393	0.2543736931700495	ambiguous
VQPNGKIFKKV	HLA-A*02:06	0.45946864783763885	0.19687182267839567	ambiguous
VQSGLRILL	HLA-A*02:06	0.7258338332176208	0.10827283642353352	binder
VQSNRILGV	HLA-A*02:06	0.9230661630630493	0.0392194101703306	binder
VQTDVLVRV	HLA-A*02:06	0.956225574016571	0.03060407697302004	binder
VQTDYVPLL	HLA-A*02:06	0.8485924065113067	0.18339881726067894	binder
VQTEVNREL	HLA-A*02:06	0.6496522098779678	0.23908532766249593	binder
VQTNDLKEV	HLA-A*02:06	0.7402038455009461	0.2355488231557418	binder
VQVEDIVFL	HLA-A*02:06	0.9095459580421448	0.08352801960526346	binder
VQVPVPVTV	HLA-A*02:06	0.9374555826187134	0.03534205986923523	binder
VQWENSFVSV	HLA-A*02:06	0.9776792645454406	0.011828932900532082	binder
VQYNEPLKV	HLA-A*02:06	0.9008066058158875	0.060636694941232486	binder
VSTEVDARL	HLA-A*02:06	0.15272004716098309	0.12272578399004051	not-binder
VTAGKVPEV	HLA-A*02:06	0.9244561553001404	0.05872376809650559	binder
VTAPSGILDV	HLA-A*02:06	0.8171938538551331	0.10290555238433093	binder
VTIRLLETI	HLA-A*02:06	0.6115577697753907	0.2378670904072843	ambiguous
VTITGIVKV	HLA-A*02:06	0.8227775931358338	0.15883220769433262	binder
VTPKEFREI	HLA-A*02:06	0.10233244746923446	0.02979550433377572	not-binder
VTTAVTEKV	HLA-A*02:06	0.7106748461723328	0.3016715292840578	binder
VTVKGVTQV	HLA-A*02:06	0.7365090727806092	0.30227568892019896	binder
VTYPGELLL	HLA-A*02:06	0.8771861433982849	0.059508598229800834	binder
VVAAAAAEAK	HLA-A*02:06	0.0062633000779896975	0.006339351714105337	not-binder
VVADETPAV	HLA-A*02:06	0.9672261595726013	0.015529052955556927	binder
VVAEELENV	HLA-A*02:06	0.9809501886367797	0.01022263279027231	binder
VVAGRFIEV	HLA-A*02:06	0.9782966256141663	0.007487330211777637	binder
VVAPDNLKQV	HLA-A*02:06	0.9328246951103211	0.04021307933921153	binder
VVDAVVTQV	HLA-A*02:06	0.9769493341445923	0.00947394861647487	binder
VVDEKLPGL	HLA-A*02:06	0.9038010835647583	0.046790505643060476	binder
VVDGAFKEV	HLA-A*02:06	0.9705506443977356	0.01360212512383814	binder
VVDPNDPQML	HLA-A*02:06	0.865124773979187	0.12429575585385513	binder
VVFDCKFIET	HLA-A*02:06	0.7479106545448303	0.11510693251413584	binder
VVHDGFEGL	HLA-A*02:06	0.6482195854187012	0.20183540192130703	binder
VVIKKLNEI	HLA-A*02:06	0.7399381101131439	0.18373941936038546	binder
VVINFDFPKL	HLA-A*02:06	0.9297901749610901	0.02039464072060449	binder
VVIPGKVEEV	HLA-A*02:06	0.9537840247154236	0.025210392306063346	binder
VVLEEIPKL	HLA-A*02:06	0.9664463877677918	0.019638971899691608	binder
VVLGEFGVRNV	HLA-A*02:06	0.7118396759033203	0.16042469219330566	binder
VVLPLELKL	HLA-A*02:06	0.7110278487205506	0.14912132007021855	binder
VVLPTLAVV	HLA-A*02:06	0.9177277684211731	0.03355854691134534	binder
VVMEELLKV	HLA-A*02:06	0.980440104007721	0.008615880244004578	binder
VVPAALKVV	HLA-A*02:06	0.4844943076372147	0.19561616737620777	ambiguous
VVPDKISEV	HLA-A*02:06	0.9734754920005798	0.021217326656984954	binder
VVPEPGQPL	HLA-A*02:06	0.6695971727371216	0.09567566208861118	binder
VVPEVIFKI	HLA-A*02:06	0.9433226823806763	0.052741145052790546	binder
VVPQQLLTV	HLA-A*02:06	0.9216360330581665	0.02571999385303726	binder
VVPSYIPLV	HLA-A*02:06	0.9503518104553222	0.019272292942330148	binder
VVQPLLVSV	HLA-A*02:06	0.9107454538345336	0.087639288766274	binder
VVSEGVPRI	HLA-A*02:06	0.8028485536575317	0.09953772103054323	binder
VVSPSSFENV	HLA-A*02:06	0.9483124136924743	0.024108430717195758	binder
VVTGGVQSV	HLA-A*02:06	0.7913392782211304	0.1941690064326685	binder
VVTGVANAL	HLA-A*02:06	0.4669621452689171	0.20150255405966655	ambiguous
VVVDLGLIRV	HLA-A*02:06	0.9495185017585754	0.015715416517332336	binder
VVVDPIQSV	HLA-A*02:06	0.9384054660797119	0.0864913808888542	binder
VVVGDLVEV	HLA-A*02:06	0.9678576588630676	0.015429711266501209	binder
VVVNDMEQLRL	HLA-A*02:06	0.7659398972988128	0.2120874528013278	binder
WLAEKLPTL	HLA-A*02:06	0.9843528032302856	0.012509864513920981	binder
WLVDHVYAI	HLA-A*02:06	0.9944327712059021	0.003417652043783821	binder
YAAELIERV	HLA-A*02:06	0.9894350647926331	0.0075052885004764525	binder
YAAEMIPKL	HLA-A*02:06	0.9618672609329224	0.018808378251225975	binder
YAAPGGLIGV	HLA-A*02:06	0.9840044021606446	0.014445064991625432	binder
YAFNMKATV	HLA-A*02:06	0.8512644290924072	0.06698690936391537	binder
YAFPKAVSV	HLA-A*02:06	0.952631676197052	0.06685500932377524	binder
YAFPKSITV	HLA-A*02:06	0.9280151009559632	0.11209399922755842	binder
YAIEVDPVL	HLA-A*02:06	0.9003564834594726	0.07400325240251142	binder
YAIHGVLEV	HLA-A*02:06	0.9683729767799377	0.030532884689933038	binder
YAIKNIHGV	HLA-A*02:06	0.985917067527771	0.008810649374941205	binder
YAITTLHNL	HLA-A*02:06	0.9479868292808533	0.04000212883274945	binder
YALEEHENQRL	HLA-A*02:06	0.9098779559135437	0.0911305540100889	binder
YAPGARLAL	HLA-A*02:06	0.6184307277202606	0.14755288408396666	binder
YAPKGSSL	HLA-A*02:06	0.3350290320813656	0.2797784505172919	not-binder
YAVELVNDSL	HLA-A*02:06	0.6316934317350388	0.23960839139166232	binder
YAYDGKDYIA	HLA-A*02:06	0.9876801609992981	0.012230861222912495	binder
YAYDGKDYIAL	HLA-A*02:06	0.9978532552719116	0.001414340929092959	binder
YAYDGKDYI	HLA-A*02:06	0.9830318450927734	0.017667175525354552	binder
YFAERVTSL	HLA-A*02:06	0.796424412727356	0.07964262030648499	binder
YGAEALERMFL	HLA-A*02:06	0.19078855961561203	0.19850514994422586	not-binder
YGIKDDVFLSV	HLA-A*02:06	0.8050083518028259	0.16899132680735338	binder
YGIPRLEKI	HLA-A*02:06	0.26687292866408824	0.2061058165185616	not-binder
YGLDKIEFL	HLA-A*02:06	0.8677719593048095	0.0812601582282641	binder
YGLPVVVKL	HLA-A*02:06	0.6231019377708436	0.10151214108804033	binder
YGVTTIVRV	HLA-A*02:06	0.6063227444887161	0.2668765700221469	ambiguous
YIDPSGFVKA	HLA-A*02:06	0.9382229924201966	0.03595826225262848	binder
YIHVHFLEV	HLA-A*02:06	0.9313892006874085	0.030624217386209428	binder
YIIEVNARL	HLA-A*02:06	0.9839710235595703	0.00839667399389895	binder
YIITEIPSL	HLA-A*02:06	0.9721251368522644	0.020671008161432497	binder
YILLEDPQL	HLA-A*02:06	0.5974652409553528	0.13587828491159773	binder
YIPGRQIIEV	HLA-A*02:06	0.8993138790130615	0.13834559517864875	binder
YIPSVLHDV	HLA-A*02:06	0.9661813974380493	0.010100022468839353	binder
YIPTELDQV	HLA-A*02:06	0.9135698914527893	0.03343800550209204	binder
YIVDLLTHL	HLA-A*02:06	0.983823835849762	0.009766781850867289	binder
YIYDKDMEII	HLA-A*02:06	0.9463832259178162	0.037448424923340905	binder
YIYMHFGEV	HLA-A*02:06	0.9188188791275025	0.0828104710914722	binder
YLASDEITTVR	HLA-A*02:06	0.44515042901039126	0.08936252611250275	not-binder
YLDFTNPKV	HLA-A*02:06	0.9802902102470398	0.010195724733060366	binder
YLHSQVVSV	HLA-A*02:06	0.9930701851844788	0.004194181053762224	binder
YLIELIDRV	HLA-A*02:06	0.9944574236869812	0.0028930021110234027	binder
YLINEIDRI	HLA-A*02:06	0.976055109500885	0.013685447470455523	binder
YLIPLLERL	HLA-A*02:06	0.975714910030365	0.019566618815130814	binder
YLITLLEHL	HLA-A*02:06	0.9613547563552857	0.04092761215588245	binder
YLKDFFSNV	HLA-A*02:06	0.9884712934494019	0.003640817995378372	binder
YLLDLHSYL	HLA-A*02:06	0.9899862766265869	0.004206414568559062	binder
YLLDQHILI	HLA-A*02:06	0.9826145052909852	0.011822741062264141	binder
YLLESVNKL	HLA-A*02:06	0.9811949849128723	0.012420517134235398	binder
YLLPAIVHI	HLA-A*02:06	0.9909415006637573	0.007242890957196608	binder
YLPAVFEEV	HLA-A*02:06	0.99243323802948	0.0070180408234151274	binder
YLPDGTASL	HLA-A*02:06	0.9589732885360718	0.017822834004456268	binder
YLPEELSAL	HLA-A*02:06	0.9681800603866577	0.014766119803918037	binder
YLPESSFIGA	HLA-A*02:06	0.9477458596229553	0.04215650893222005	binder
YLPPGFLSA	HLA-A*02:06	0.9713488459587097	0.007238205126902788	binder
YLPTKLFQA	HLA-A*02:06	0.8993923783302307	0.08323394170988391	binder
YLPVKIEQV	HLA-A*02:06	0.9731399893760682	0.018536117933618056	binder
YLPYPIHQV	HLA-A*02:06	0.9848519802093506	0.011053160608265555	binder
YLSPDLSKV	HLA-A*02:06	0.9865369319915771	0.004536628755001754	binder
YLSPKLWAL	HLA-A*02:06	0.9878424882888794	0.004022849418292391	binder
YLTDRVMTV	HLA-A*02:06	0.991779911518097	0.0025996192843684984	binder
YLTKKFAEL	HLA-A*02:06	0.7456560611724854	0.15716893537654175	binder
YLTNEGIQYL	HLA-A*02:06	0.9211788892745971	0.04714780288314667	binder
YLVEDIQHI	HLA-A*02:06	0.9940337657928466	0.004367656785634083	binder
YLVKIFEEL	HLA-A*02:06	0.9793566703796387	0.01505952996915808	binder
YLVKIFEELTLHKP	HLA-A*02:06	0.0012744296283926815	0.0015876035336180657	not-binder
YLVPELDGV	HLA-A*02:06	0.9787244200706482	0.007114686415377444	binder
YLVVKIEKV	HLA-A*02:06	0.9249799966812133	0.0750031575023358	binder
YMAPEVVEA	HLA-A*02:06	0.9906075835227967	0.0044463506408904145	binder
YMFPDTMLQA	HLA-A*02:06	0.992339825630188	0.006905457077574113	binder
YMIAHITGL	HLA-A*02:06	0.9927658796310425	0.0038217144376664143	binder
YQAPDIDVQL	HLA-A*02:06	0.9279444098472596	0.08751959923104131	binder
YQDLLNVKM	HLA-A*02:06	0.7829946517944336	0.17943640926950907	binder
YQDTPGVKM	HLA-A*02:06	0.8360268115997315	0.09527224593462172	binder
YQFENFPGL	HLA-A*02:06	0.9863435626029968	0.010298002778745258	binder
YQFGEIRTI	HLA-A*02:06	0.9566556811332703	0.05672821197398177	binder
YQFNPMESIKL	HLA-A*02:06	0.8254734992980957	0.16606387580235848	binder
YQHGIFQSI	HLA-A*02:06	0.9790115714073181	0.012843295144870303	binder
YQIDKLIKT	HLA-A*02:06	0.8410104036331176	0.16410777212319533	binder
YQLDPTASISA	HLA-A*02:06	0.9544237732887269	0.016537622143641004	binder
YQLEIPENFTT	HLA-A*02:06	0.29299943894147873	0.2675822327118723	not-binder
YQLGELVKV	HLA-A*02:06	0.9836337566375732	0.006633983301545374	binder
YQLSKEYTL	HLA-A*02:06	0.9514501571655274	0.0432722966364155	binder
YQPYEIPAV	HLA-A*02:06	0.8897928476333619	0.07016145898146897	binder
YQSELELRV	HLA-A*02:06	0.9757013201713562	0.0159752858072809	binder
YQTALHLAV	HLA-A*02:06	0.9481754541397095	0.03907159457401055	binder
YQTEIGQTL	HLA-A*02:06	0.9479059696197509	0.026972089888781393	binder
YQTEKGITV	HLA-A*02:06	0.921191394329071	0.09982509668668584	binder
YQTPFNKEV	HLA-A*02:06	0.771492900699377	0.36000021714450625	binder
YQTPLELKL	HLA-A*02:06	0.862182104587555	0.12059018490087807	binder
YQTPLHLAV	HLA-A*02:06	0.929737102985382	0.06624022225159412	binder
YQVEGMEWLRM	HLA-A*02:06	0.41985721588134767	0.27121859022473893	ambiguous
YQVGVHYEL	HLA-A*02:06	0.9813811779022217	0.01226837053600266	binder
YQYPVIIHL	HLA-A*02:06	0.9891905784606934	0.007721016030238898	binder
YSFHKFHYL	HLA-A*02:06	0.8082173109054566	0.1188595775108896	binder
YSLEKVFGI	HLA-A*02:06	0.9044273853302002	0.045414757018499494	binder
YSVDRLYEL	HLA-A*02:06	0.9232901930809021	0.046299110110654504	binder
YTFSEPFHLI	HLA-A*02:06	0.790265965461731	0.2555790419692982	binder
YTIDSDWRF	HLA-A*02:06	0.8785641908645629	0.029352025067103982	binder
YTIPLAIKL	HLA-A*02:06	0.9188266277313233	0.059555298165889343	binder
YTMEELHQL	HLA-A*02:06	0.9948668360710144	0.0026588995258806174	binder
YTSGTFRTV	HLA-A*02:06	0.9271150350570678	0.03721416322019304	binder
YTSPDFLYV	HLA-A*02:06	0.9588801741600037	0.03144219321311552	binder
YTTDRVMTV	HLA-A*02:06	0.9478592872619629	0.04586457088311447	binder
YTVEDIQRL	HLA-A*02:06	0.9728094577789307	0.014916284538856968	binder
YTVEDLATQL	HLA-A*02:06	0.7636571943759918	0.19607284419637666	binder
YTWEEVFRV	HLA-A*02:06	0.9730947375297546	0.033180021504220274	binder
YTYEELLNRV	HLA-A*02:06	0.9710412144660949	0.023212365660281425	binder
YVDPLDPSF	HLA-A*02:06	0.5960597664117813	0.24636125081822405	ambiguous
YVDPVNKVL	HLA-A*02:06	0.8366830587387085	0.14267845897106196	binder
YVEPLKLYL	HLA-A*02:06	0.5684444606304169	0.24010909591798948	ambiguous
YVFEGKMLEA	HLA-A*02:06	0.9843005180358887	0.008951755063195909	binder
YVFPGVTRL	HLA-A*02:06	0.9860028624534607	0.010639484164619028	binder
YVIDPIKGLKL	HLA-A*02:06	0.9845739245414734	0.008704653620780862	binder
YVIGGFDGL	HLA-A*02:06	0.9517921209335327	0.0308101910681113	binder
YVINVTTHL	HLA-A*02:06	0.9685961365699768	0.017244663858236885	binder
YVLDDLIVA	HLA-A*02:06	0.8341802000999451	0.06493488090303491	binder
YVLDLAAKV	HLA-A*02:06	0.9688259840011597	0.006544447727450588	binder
YVLEGLKSV	HLA-A*02:06	0.9702526211738587	0.021892689480914006	binder
YVLPEVSKV	HLA-A*02:06	0.9730548858642578	0.021264818066597975	binder
YVMEYRELFL	HLA-A*02:06	0.8881229996681214	0.08376928253970606	binder
YVPDFVLQGI	HLA-A*02:06	0.8944842457771301	0.05637818723190403	binder
YVPETVYRV	HLA-A*02:06	0.974419093132019	0.01952098334298919	binder
YVPHEILRKV	HLA-A*02:06	0.4816363513469696	0.1938234048685919	ambiguous
YVPPELITL	HLA-A*02:06	0.889644730091095	0.06233039713316591	binder
YVPTSYVEV	HLA-A*02:06	0.8720772624015808	0.1641825149850624	binder
YVSEILEKV	HLA-A*02:06	0.994468891620636	0.0029772476005807988	binder
YVSGELEHV	HLA-A*02:06	0.9744754195213318	0.011318295611555647	binder
YVTEKVLAA	HLA-A*02:06	0.898008120059967	0.06473911806299411	binder
YVTPVNRNV	HLA-A*02:06	0.8675957679748535	0.10988355618673668	binder
YVTSVILHI	HLA-A*02:06	0.8965870380401612	0.06995511697853887	binder
YVVPFVAKV	HLA-A*02:06	0.9853188276290894	0.006261015237165308	binder
YVYEYLLHV	HLA-A*02:06	0.9933217525482178	0.002005757014076843	binder
PTKVTRTA	HLA-A*02:06	0.0073016518712393005	0.006197455323190581	not-binder
GVVDGCPA	HLA-A*02:06	0.14575844006612898	0.1941373715638443	not-binder
GGFTANTS	HLA-A*02:06	0.008171760387267569	0.011547034917173151	not-binder
DQDTSDAP	HLA-A*02:06	0.0028271621300518745	0.0048859213467286325	not-binder
MDGKDSIR	HLA-A*02:06	0.004988629545550793	0.0049364974850256	not-binder
GRYQAFTQ	HLA-A*02:06	0.002782771781858173	0.0048832144451861756	not-binder
EYRTHQED	HLA-A*02:06	0.0012592985876835883	0.0005035556545354681	not-binder
ESGYKFHG	HLA-A*02:06	0.0008073260156379547	0.0006546323004582099	not-binder
MMWSECKE	HLA-A*02:06	0.02769162078620866	0.023927382161532378	not-binder
NKIVENAN	HLA-A*02:06	0.03262977864796994	0.05470887091432736	not-binder
RDHFVATI	HLA-A*02:06	0.0070894362492254	0.010083557796326841	not-binder
KKALFETV	HLA-A*02:06	0.01466207227203995	0.019060037930712797	not-binder
VKEQSGHV	HLA-A*02:06	0.0041295495117083195	0.0032625397939693964	not-binder
TFRPTMPE	HLA-A*02:06	0.0013918577300501057	0.0014105972644373743	not-binder
SLLEKFIE	HLA-A*02:06	0.26369806537404655	0.2933605445727189	not-binder
APKDDFNM	HLA-A*02:06	0.0015419318508065772	0.0026475250829492824	not-binder
AVDWQERI	HLA-A*02:06	0.006858235133404378	0.007584710925223201	not-binder
QIFPPTTG	HLA-A*02:06	0.04236581343575381	0.02225009193545069	not-binder
EHFGIILH	HLA-A*02:06	0.04434710871428251	0.05336742154295738	not-binder
TKELAQID	HLA-A*02:06	0.010746219230350107	0.015507422923796312	not-binder
LDNARSQL	HLA-A*02:06	0.019855710957199336	0.01998990701757864	not-binder
IVHGFPNN	HLA-A*02:06	0.007039045263081789	0.005572024986493135	not-binder
IEQMNSLF	HLA-A*02:06	0.01041621967451647	0.010487367474761302	not-binder
RGTVVTGR	HLA-A*02:06	0.013276064093224705	0.014892849391337214	not-binder
[truncated: 52,511 more rows]
