# Supplementary material for: Peptidome Surveillance Across Evolving SARS-CoV-2 Lineages Reveals HLA Binding Conservation in Nucleocapsid Among Variants With Most Potential for T-Cell Epitope Loss in Spike
Source: Front Immunol. 2022 Jun 23;13:918928. doi: 10.3389/fimmu.2022.918928 (PMC9260595; doi:10.3389/fimmu.2022.918928)
Supplement: Supplementary file 4 [file DataSheet_4.zip › cnn_results/HLA-B15_17_predictionsCNN.csv]

peptide	allele	prediction	prediction_std	classification
AAAKALRI	HLA-B*15:17	0.32449189722537997	0.17140915643481544	not-binder
AAAPAGTTF	HLA-B*15:17	0.9840393543243409	0.00935499875008951	binder
AAAPAIMSY	HLA-B*15:17	0.9863034129142761	0.008881229643796269	binder
AAAPVIKAY	HLA-B*15:17	0.9808010578155517	0.01215574124629153	binder
AAHSVVLGY	HLA-B*15:17	0.8584862232208252	0.18734823676259407	binder
AAIKAIKFY	HLA-B*15:17	0.8052364230155945	0.09781420809725955	binder
AAIYHVLHF	HLA-B*15:17	0.9111920833587647	0.058795811033226654	binder
AALEQLLKF	HLA-B*15:17	0.7478069067001343	0.3079652628117531	binder
AALRQALTL	HLA-B*15:17	0.8279508352279663	0.08592350195921394	binder
AAPEGKRSL	HLA-B*15:17	0.4474926173686981	0.09100560786995322	not-binder
AASARTLQL	HLA-B*15:17	0.8371510624885559	0.0724449642774156	binder
AAVRHVLAL	HLA-B*15:17	0.8350064277648925	0.07499504666711869	binder
AAYAGGLVL	HLA-B*15:17	0.9564294815063477	0.02849247796556972	binder
AAYDRYLKL	HLA-B*15:17	0.5382368117570877	0.3292603181042294	ambiguous
AAYLRALSL	HLA-B*15:17	0.9505276441574096	0.041788606028900326	binder
AAYQLAFRY	HLA-B*15:17	0.7017573416233063	0.23984010298684894	binder
AEISQIHQSVTD	HLA-B*15:17	0.005767615426520933	0.008467198698157716	not-binder
AEQRGELAIKD	HLA-B*15:17	0.003571980839706157	0.00403924380058334	not-binder
AEQRGENALKD	HLA-B*15:17	0.0036718419453791286	0.00408712857242947	not-binder
AGFAGDDAPR	HLA-B*15:17	0.06697199346963316	0.07625261904494852	not-binder
AGLEYVLHF	HLA-B*15:17	0.3454755315557122	0.28913276380375513	not-binder
AIIERTASF	HLA-B*15:17	0.9175246119499206	0.060723368327927775	binder
AILKKVIQW	HLA-B*15:17	0.7116930235177279	0.35231921458027365	binder
AISGVPVLGF	HLA-B*15:17	0.5674035713076592	0.30570751063596274	ambiguous
AIYAASKLSY	HLA-B*15:17	0.5529596000909806	0.314735872352132	ambiguous
AIYHVLHF	HLA-B*15:17	0.38265434131026266	0.27010374023899414	ambiguous
AIYKRVLKL	HLA-B*15:17	0.2841793973231688	0.290209546527976	not-binder
AKNKLNDLED	HLA-B*15:17	0.006891891965642572	0.009019414734347503	not-binder
ALYKKILKY	HLA-B*15:17	0.6276126325130462	0.23627057918669853	binder
ALYKRVLQL	HLA-B*15:17	0.17918243929743766	0.1480993796476507	not-binder
ASDDKTLKI	HLA-B*15:17	0.43551477789878845	0.2021574915778831	ambiguous
ASDEQDSVRLL	HLA-B*15:17	0.24095351174473761	0.16541022742646297	not-binder
ASFDGRISVY	HLA-B*15:17	0.9776282191276551	0.01012250122164278	binder
ASFDGTFLW	HLA-B*15:17	0.9751145839691162	0.026477906318103317	binder
ASFDKSIKL	HLA-B*15:17	0.7950956583023071	0.076056880979161	binder
ASFKPLGL	HLA-B*15:17	0.4743786662817001	0.3225542827662793	ambiguous
ASFLARLGY	HLA-B*15:17	0.9433548927307129	0.021805672074337607	binder
ASFNRPNLYY	HLA-B*15:17	0.8866210579872131	0.09912841528206182	binder
ASGPGLSSY	HLA-B*15:17	0.9460910081863403	0.0429175630484863	binder
ASGPPVSEL	HLA-B*15:17	0.890421724319458	0.058131072701839426	binder
ASHDSTLSL	HLA-B*15:17	0.8623176217079163	0.06433656062331387	binder
ASHYLKTEY	HLA-B*15:17	0.7324476659297943	0.19991136793253048	binder
ASIDQRLTF	HLA-B*15:17	0.9740545153617859	0.012340160985765184	binder
ASIGNAQKL	HLA-B*15:17	0.6436052620410919	0.26392551896254673	binder
ASINRIYGF	HLA-B*15:17	0.9452569603919982	0.032233612069117734	binder
ASIPGILAL	HLA-B*15:17	0.9662873148918152	0.020892777640203992	binder
ASIQQTLKL	HLA-B*15:17	0.8292116522789001	0.08085485116020172	binder
ASISHFMQF	HLA-B*15:17	0.9572690606117249	0.029995064311517005	binder
ASITRVPFY	HLA-B*15:17	0.92477468252182	0.04005085186985643	binder
ASIVAPLLL	HLA-B*15:17	0.8163850665092468	0.07239491295604455	binder
ASKPWDISL	HLA-B*15:17	0.8143243849277496	0.20556914498965556	binder
ASLDKEIYY	HLA-B*15:17	0.8743030309677124	0.06366781737012703	binder
ASLDNTIKL	HLA-B*15:17	0.7750465631484985	0.16181127293744438	binder
ASLEEQLKL	HLA-B*15:17	0.5898585639894008	0.3183890476793893	ambiguous
ASLEQHLRL	HLA-B*15:17	0.6089171171188354	0.22350633240709553	ambiguous
ASLERFSTY	HLA-B*15:17	0.9239788293838501	0.035043664002726585	binder
ASLISVRNL	HLA-B*15:17	0.6248696506023407	0.19576932958617999	binder
ASLKEALKI	HLA-B*15:17	0.6441465973854065	0.2024139147014564	binder
ASLKSTSTL	HLA-B*15:17	0.9371981024742126	0.030882559769539682	binder
ASLMHSFIL	HLA-B*15:17	0.7616651177406311	0.10546625565392838	binder
ASLNFQSTF	HLA-B*15:17	0.9658820629119873	0.01403432022457731	binder
ASLPKVLRF	HLA-B*15:17	0.9765112519264221	0.015273976608122214	binder
ASLPLERTL	HLA-B*15:17	0.9091771483421326	0.05557412215961835	binder
ASLPSELIVHI	HLA-B*15:17	0.29340355694293974	0.36479087346990485	not-binder
ASLPSILQY	HLA-B*15:17	0.9843241691589355	0.018199921703812082	binder
ASLSRPLNY	HLA-B*15:17	0.8914727687835693	0.04391673902386514	binder
ASLTKILVI	HLA-B*15:17	0.7021652430295944	0.2609238540945948	binder
ASMQCVLTF	HLA-B*15:17	0.9797297716140747	0.011718048008165356	binder
ASMSVVLKL	HLA-B*15:17	0.8660759925842285	0.1682265606862265	binder
ASNLQDLVY	HLA-B*15:17	0.8370822668075562	0.057695798452451895	binder
ASNPAMLLY	HLA-B*15:17	0.9830057263374329	0.010555394270744535	binder
ASNPKILSL	HLA-B*15:17	0.973996365070343	0.01844194232689681	binder
ASNPRVTRF	HLA-B*15:17	0.9536524891853333	0.03085603455984895	binder
ASNQREEYLLL	HLA-B*15:17	0.010132967526442372	0.01674389465847182	not-binder
ASNYFRAMF	HLA-B*15:17	0.8242638111114502	0.15149919986486785	binder
ASSLHTLKF	HLA-B*15:17	0.9145974040031433	0.05373157424647594	binder
ASSRIILRL	HLA-B*15:17	0.7985901713371277	0.11188036126221346	binder
ASTARHLYL	HLA-B*15:17	0.5771837711334229	0.20231261914236634	ambiguous
ASVDKVLEL	HLA-B*15:17	0.8879055500030517	0.07555329399317905	binder
ASWDKTVRL	HLA-B*15:17	0.9229471683502197	0.0912938766103214	binder
ASYARQMMF	HLA-B*15:17	0.9639842987060547	0.03889752441604643	binder
ASYAVQAKY	HLA-B*15:17	0.9518043518066406	0.03628246514045676	binder
ASYAVQSKY	HLA-B*15:17	0.9457108974456787	0.05033618392488879	binder
ASYEFVQRL	HLA-B*15:17	0.8888971447944641	0.07464121005675523	binder
ASYEKMLKL	HLA-B*15:17	0.8443145036697388	0.11474046786804502	binder
ASYGNQPSSYGA	HLA-B*15:17	0.28727557393794995	0.2788849406939843	not-binder
ASYHSNQTL	HLA-B*15:17	0.908763074874878	0.08759815546579451	binder
ASYKHTTSI	HLA-B*15:17	0.9485677242279053	0.037816527421242536	binder
ASYKKAIIL	HLA-B*15:17	0.7754294753074646	0.13526748325658441	binder
ASYLPKPGAQLY	HLA-B*15:17	0.8364176273345947	0.0761425290684084	binder
ASYLQMVHI	HLA-B*15:17	0.7876778602600097	0.12296027384636143	binder
ASYNAQPSASY	HLA-B*15:17	0.8810161352157593	0.0918527474226294	binder
ASYNVKTAY	HLA-B*15:17	0.9434201717376709	0.053456685299425474	binder
ASYPGGQLVF	HLA-B*15:17	0.9945615887641907	0.0026486994068657833	binder
ASYRAQPSVSL	HLA-B*15:17	0.16504268528078683	0.1384575271893958	not-binder
ASYRQVASF	HLA-B*15:17	0.9754205107688904	0.021629971963340267	binder
ASYSGLMRI	HLA-B*15:17	0.9118038535118103	0.07913558004756367	binder
ASYSVHLLL	HLA-B*15:17	0.8722530126571655	0.09350988280615431	binder
ASYTKALKL	HLA-B*15:17	0.8522123098373413	0.0906314435726845	binder
ASYVASTKY	HLA-B*15:17	0.9373632431030273	0.046943495386736214	binder
ATAKNVLKL	HLA-B*15:17	0.8961428523063659	0.014498187151756058	binder
ATAPPAPAY	HLA-B*15:17	0.9654948115348816	0.027130325933418093	binder
ATAPVVALF	HLA-B*15:17	0.9902594566345215	0.005056745421413144	binder
ATAVVQLYL	HLA-B*15:17	0.8764248967170716	0.08513845295092315	binder
ATDPHPKEI	HLA-B*15:17	0.44502350986003875	0.2840994928753657	ambiguous
ATFAKVMML	HLA-B*15:17	0.9135156035423279	0.1055230326181948	binder
ATFAQALQF	HLA-B*15:17	0.9695603966712951	0.01730409727616954	binder
ATFLRVDPAKGLF	HLA-B*15:17	0.08867140973452478	0.15539909592032497	not-binder
ATFPVAPRY	HLA-B*15:17	0.9669581294059754	0.017131890812329607	binder
ATFQRQFVL	HLA-B*15:17	0.8507331371307373	0.09714615695018697	binder
ATFRLKDGVLAY	HLA-B*15:17	0.6001180365681649	0.3347470466126199	ambiguous
ATGKRTLLI	HLA-B*15:17	0.29238584637641907	0.1402498114442136	not-binder
ATHFSQLSL	HLA-B*15:17	0.7355876982212066	0.20011148729794187	binder
ATHGRFLEI	HLA-B*15:17	0.7180855572223663	0.23363446631004564	binder
ATHVHSRPLLL	HLA-B*15:17	0.017021577765467553	0.018199759482388868	not-binder
ATIAEGLTL	HLA-B*15:17	0.8565051913261413	0.08384776649363783	binder
ATIDKVVKI	HLA-B*15:17	0.9636556386947632	0.03482779421565861	binder
ATIEKIIRF	HLA-B*15:17	0.9759781122207641	0.02421741275264916	binder
ATIFHELVY	HLA-B*15:17	0.9454638600349426	0.03174888473208555	binder
ATILTKSTL	HLA-B*15:17	0.837688148021698	0.03774768896586671	binder
ATIPPISSL	HLA-B*15:17	0.9520818948745727	0.030535297770186272	binder
ATIRKALRL	HLA-B*15:17	0.6491241753101349	0.19052740039775617	binder
ATISSPLEL	HLA-B*15:17	0.8045930862426758	0.16131476869693162	binder
ATIVGKLMF	HLA-B*15:17	0.900528609752655	0.09332037934417808	binder
ATLDNTLKL	HLA-B*15:17	0.822726047039032	0.09737588987310672	binder
ATLEKVIEI	HLA-B*15:17	0.8463930130004883	0.11689037852019755	binder
ATLETLLRF	HLA-B*15:17	0.9782404661178589	0.011010077774512878	binder
ATLGATLKL	HLA-B*15:17	0.7167023777961731	0.21317228934189753	binder
ATLHLLLTL	HLA-B*15:17	0.911155390739441	0.04754750851265985	binder
ATLKDRELSF	HLA-B*15:17	0.6901039719581604	0.32777547235038473	binder
ATLNWFRLY	HLA-B*15:17	0.8595040917396546	0.12020439621143272	binder
ATLQLSLKL	HLA-B*15:17	0.7209249496459961	0.12453097701998495	binder
ATLQRLLAI	HLA-B*15:17	0.8508380055427551	0.06773017057614208	binder
ATLTHQVSSI	HLA-B*15:17	0.2941638123244047	0.23211615061306828	not-binder
ATLTRPLAL	HLA-B*15:17	0.8090509653091431	0.10225303854239542	binder
ATLTSKLYSLLF	HLA-B*15:17	0.14153753574937583	0.2450668911038576	not-binder
ATMKRMLSL	HLA-B*15:17	0.9035474300384522	0.08730143595659973	binder
ATMPDGKLY	HLA-B*15:17	0.9201959490776062	0.04190699620507872	binder
ATMPVTMLI	HLA-B*15:17	0.9377850294113159	0.04770367950903128	binder
ATMYNLLAY	HLA-B*15:17	0.9675358533859253	0.015233760304186666	binder
ATNGREGLLRF	HLA-B*15:17	0.47700766250491144	0.3578211389627046	ambiguous
ATNHKVLLF	HLA-B*15:17	0.926623547077179	0.07924194817623252	binder
ATNHRVLLF	HLA-B*15:17	0.9234573483467102	0.056217233035253444	binder
ATSKEEALMEL	HLA-B*15:17	0.0503429913544096	0.0535070087966682	not-binder
ATSKTGGYLVY	HLA-B*15:17	0.6557006061077117	0.16982470962183377	binder
ATSKVALVY	HLA-B*15:17	0.9779276490211487	0.008460722351734343	binder
ATTEALKL	HLA-B*15:17	0.28543997257947923	0.2038546158541561	not-binder
ATTPPISSI	HLA-B*15:17	0.8300688147544861	0.08688519774911801	binder
ATVAPMSVY	HLA-B*15:17	0.9100317358970642	0.06040381174575021	binder
ATVDWFRRY	HLA-B*15:17	0.8409210085868836	0.17354652523009972	binder
ATVKAHPKY	HLA-B*15:17	0.8892427325248718	0.07499008817898313	binder
ATVLQKTSF	HLA-B*15:17	0.8940152645111084	0.02564279869920163	binder
ATVNFITSY	HLA-B*15:17	0.945278012752533	0.021948940963398816	binder
ATVPIRLII	HLA-B*15:17	0.8469480752944947	0.1252875813170369	binder
ATVPNALEF	HLA-B*15:17	0.9824713826179504	0.006685773432774956	binder
ATVTSYLKL	HLA-B*15:17	0.6432178020477295	0.18356808381605697	binder
ATYEDIVTL	HLA-B*15:17	0.7842562675476075	0.1317158641607673	binder
ATYERMFRW	HLA-B*15:17	0.85065758228302	0.14517143795420473	binder
ATYGDAGLTY	HLA-B*15:17	0.9776995301246643	0.012416133534271501	binder
ATYHHIIRL	HLA-B*15:17	0.9008043885231019	0.11498347711592205	binder
ATYHRAIKV	HLA-B*15:17	0.3174511093646288	0.2019352167078433	not-binder
ATYIFLQTF	HLA-B*15:17	0.9472044110298157	0.04666405387897692	binder
ATYLLKPLF	HLA-B*15:17	0.905503761768341	0.05707237290339577	binder
ATYLRQPTY	HLA-B*15:17	0.9591807126998901	0.012080409703482708	binder
ATYNFSQSL	HLA-B*15:17	0.9315616726875305	0.03684248196393951	binder
ATYQSLYPLTL	HLA-B*15:17	0.1328133571543731	0.14415474962030458	not-binder
ATYTSARTL	HLA-B*15:17	0.7476846411824226	0.3406586398888169	binder
ATYVFLHTV	HLA-B*15:17	0.8524155259132385	0.08540341377372136	binder
AVDPKTRLL	HLA-B*15:17	0.3096397206187248	0.26795186126699405	not-binder
AVEAKKTYVRD	HLA-B*15:17	0.009033697323530987	0.01640256848869765	not-binder
AVISTILKY	HLA-B*15:17	0.8929880499839783	0.11723378374467394	binder
AVLASGATF	HLA-B*15:17	0.8311668157577514	0.06825354743225164	binder
AVLPYELRF	HLA-B*15:17	0.7622028410434722	0.26316964781341134	binder
AVVDKTLLL	HLA-B*15:17	0.5641979292035103	0.31156099480323796	ambiguous
AVYARLLAL	HLA-B*15:17	0.7727477669715881	0.13957893527496795	binder
AVYDRILDL	HLA-B*15:17	0.5080655932426452	0.15987851865814603	ambiguous
AVYERVTTI	HLA-B*15:17	0.8041452646255494	0.14233269695582296	binder
AVYRKALVI	HLA-B*15:17	0.44089125096797943	0.22872162515995276	ambiguous
AVYSRTFTW	HLA-B*15:17	0.94664226770401	0.04564633196422139	binder
AVYTIALRY	HLA-B*15:17	0.7571691155433655	0.12967223599757044	binder
CTYGKPVTF	HLA-B*15:17	0.9786590337753296	0.018467038441900684	binder
DNITTDKILI	HLA-B*15:17	0.006859450764022767	0.005134379034602154	not-binder
ESFKALLI	HLA-B*15:17	0.18739135414361954	0.17299320069696683	not-binder
ESFQKALLL	HLA-B*15:17	0.3670583738014102	0.27865510954421213	ambiguous
ESLGYVLMY	HLA-B*15:17	0.5547609210014344	0.2634380322157075	ambiguous
ESMKETLRI	HLA-B*15:17	0.3309715151786804	0.20581386274638258	not-binder
ESWDKILAL	HLA-B*15:17	0.3190611571073532	0.10883074595078501	not-binder
ETVRSILKI	HLA-B*15:17	0.3411027565598488	0.24842478510324265	not-binder
FALPSELERSY	HLA-B*15:17	0.5201884791254997	0.23376022704573862	ambiguous
FAYDGKDYLTL	HLA-B*15:17	0.9216637253761292	0.12612069581103882	binder
FAYPAIRY	HLA-B*15:17	0.8552138686180115	0.07930051484396139	binder
FGYKGLKI	HLA-B*15:17	0.203029815107584	0.17149038797155564	not-binder
FSAPGVMNF	HLA-B*15:17	0.9855460166931153	0.010093448950420027	binder
FSAPGVTSW	HLA-B*15:17	0.9949316501617431	0.004133726747701192	binder
FSDENVRAI	HLA-B*15:17	0.6426585912704468	0.20997209938500894	binder
FSFHHVLSL	HLA-B*15:17	0.9813645243644714	0.011123171915765399	binder
FSFKKPFKL	HLA-B*15:17	0.64956836104393	0.25710934794496404	binder
FSFKKSFKL	HLA-B*15:17	0.6604598522186279	0.26479706605983466	binder
FSGPAISRI	HLA-B*15:17	0.8294772028923034	0.14420731849011242	binder
FSIPDSLLI	HLA-B*15:17	0.720730984210968	0.18689230641632767	binder
FSITPLSEL	HLA-B*15:17	0.7923490762710571	0.07707748917653366	binder
FSLDAPHSTY	HLA-B*15:17	0.878339421749115	0.06695351468870767	binder
FSLEEVLRL	HLA-B*15:17	0.6035898506641388	0.3137384895227117	ambiguous
FSLPAQPLW	HLA-B*15:17	0.9778569221496582	0.022838696584699746	binder
FSMEALEL	HLA-B*15:17	0.29336314350366594	0.1714255701716459	not-binder
FSMGKTLLV	HLA-B*15:17	0.6608798801898956	0.17856085717326933	binder
FSNPRALYL	HLA-B*15:17	0.960547935962677	0.042585004087522506	binder
FSSAPGATY	HLA-B*15:17	0.970588994026184	0.014642778666730907	binder
FSSDFTLKI	HLA-B*15:17	0.7801617085933685	0.2030302968811489	binder
FSSNLDLRY	HLA-B*15:17	0.9312723278999329	0.02721606382976442	binder
FSSPPLSL	HLA-B*15:17	0.5904685020446777	0.32094847410188	ambiguous
FSTDKQMGY	HLA-B*15:17	0.8791736364364624	0.04370918464107372	binder
FSVEPLLI	HLA-B*15:17	0.10889911083504558	0.10559406507482391	not-binder
FSVLFLPKY	HLA-B*15:17	0.6658556997776032	0.14510760138695833	binder
FSVVSPSSF	HLA-B*15:17	0.9140843152999878	0.10425194545616889	binder
FSYAFPKEF	HLA-B*15:17	0.88172767162323	0.08116535143551269	binder
FSYEHFYVI	HLA-B*15:17	0.8058421969413757	0.09610830256205169	binder
FSYGTKILY	HLA-B*15:17	0.9638558030128479	0.02877310301500645	binder
FSYKTIVM	HLA-B*15:17	0.8187896251678467	0.057844913895451315	binder
FSYSSNLKL	HLA-B*15:17	0.7897605895996094	0.10423646524137274	binder
FTADPLSL	HLA-B*15:17	0.14691051742993294	0.15651867062482244	not-binder
FTAEFSSRY	HLA-B*15:17	0.9407453417778016	0.038848585514154765	binder
FTAGAKLLF	HLA-B*15:17	0.9054441571235656	0.05832659894678335	binder
FTANALAL	HLA-B*15:17	0.18593824552372099	0.14366262882924666	not-binder
FTEQERGVGI	HLA-B*15:17	0.017389056901447476	0.01943582490247176	not-binder
FTHEALTL	HLA-B*15:17	0.21301248148083687	0.13628936857438673	not-binder
FTHEALTLKY	HLA-B*15:17	0.6696334064006806	0.3022819758587634	binder
FTIDGPLCL	HLA-B*15:17	0.7333314657211304	0.16582610978871898	binder
FTKEDLTEI	HLA-B*15:17	0.5405943989753723	0.17373528393630042	ambiguous
FTKPPIGTW	HLA-B*15:17	0.9791605234146118	0.018802697469398468	binder
FTLKEEKPKMY	HLA-B*15:17	0.2730178075842559	0.1931382071552996	not-binder
FTLKKLLLL	HLA-B*15:17	0.5409614831209183	0.2862546931497543	ambiguous
FTLNETLKI	HLA-B*15:17	0.4182000160217285	0.2619251707285752	ambiguous
FTLSHITQL	HLA-B*15:17	0.7554023861885071	0.13428522252644665	binder
FTSAKILQI	HLA-B*15:17	0.7363595962524414	0.2191594673505984	binder
FTSDIALRL	HLA-B*15:17	0.8406183838844299	0.08966932778599143	binder
FTVTFNPKY	HLA-B*15:17	0.8817686676979065	0.06864613188638281	binder
FTYDLKGSTY	HLA-B*15:17	0.9028287053108215	0.05911521143738679	binder
FTYDPWIGKL	HLA-B*15:17	0.4012009628117085	0.3943215944081506	ambiguous
FTYDPWIGKLLY	HLA-B*15:17	0.446759070456028	0.3241524561187815	ambiguous
FTYGLHMIL	HLA-B*15:17	0.802517569065094	0.09453099867077944	binder
FTYHHIQEI	HLA-B*15:17	0.8798373699188232	0.12937738857667544	binder
FTYRSNFVL	HLA-B*15:17	0.7822735548019409	0.14724119496668264	binder
FTYTAKLMI	HLA-B*15:17	0.6512363165616989	0.23963135482182357	binder
FVEIKGSV	HLA-B*15:17	0.0014660411077784374	0.0011646815682214958	not-binder
FVIDAVRTKMVY	HLA-B*15:17	0.12339875129400753	0.15388480182244943	not-binder
FVTIKKDVD	HLA-B*15:17	0.003329674029373564	0.004604286344702766	not-binder
GAYAKALEI	HLA-B*15:17	0.7329185515642166	0.2606142427880703	binder
GAYTVTIKY	HLA-B*15:17	0.8233119308948517	0.186147846523894	binder
GEWTYDDA	HLA-B*15:17	0.00041842079266558586	0.000784556823583625	not-binder
GEWTYDDATK	HLA-B*15:17	0.0015348800785659478	0.001348112402259977	not-binder
GEWTYDDATKTF	HLA-B*15:17	0.15677765488508158	0.30366907502652174	not-binder
GEWTYDDATKTFTV	HLA-B*15:17	0.017723374887191314	0.0353647548083043	not-binder
GIYPHKLVF	HLA-B*15:17	0.6943625330924987	0.14859442002484582	binder
GKTLKGETTTKAVD	HLA-B*15:17	0.0018459740285834414	0.0015712728344194256	not-binder
GRGTSTYDGFGLAW	HLA-B*15:17	0.10459157298319041	0.05245798438288552	not-binder
GSATTISHY	HLA-B*15:17	0.8716738104820252	0.04439145498721913	binder
GSFPMTPSI	HLA-B*15:17	0.8292517900466919	0.11632236687350431	binder
GSFQLPGGHLEF	HLA-B*15:17	0.4125630587339401	0.29185802780502773	ambiguous
GSGKTLAY	HLA-B*15:17	0.6246061861515045	0.18472439957371517	binder
GSGKTLSY	HLA-B*15:17	0.6564912259578705	0.20136667627965163	binder
GSIPVTLTF	HLA-B*15:17	0.9849203944206237	0.010972127689563594	binder
GSLDKTIRL	HLA-B*15:17	0.5809439659118653	0.275238556900003	ambiguous
GSLKPTSTI	HLA-B*15:17	0.7336686849594116	0.16326358792742418	binder
GSLSTTSHF	HLA-B*15:17	0.7822707802057266	0.2911222193066159	binder
GSLVRILFL	HLA-B*15:17	0.338986461609602	0.16863814166518118	not-binder
GSNSKTLRV	HLA-B*15:17	0.21198287419974804	0.14717742126860348	not-binder
GSRDKTIKL	HLA-B*15:17	0.20153423204901627	0.13359534644046023	not-binder
GSSDGTIRL	HLA-B*15:17	0.42422894537448885	0.20883226160705576	ambiguous
GSSPPVKNI	HLA-B*15:17	0.46563308984041213	0.1847726428847007	ambiguous
GSTDRQVTI	HLA-B*15:17	0.45442888885736465	0.2819087427701732	ambiguous
GSVVRALLL	HLA-B*15:17	0.5397822558879852	0.23614467453099175	ambiguous
GSWDHTLRV	HLA-B*15:17	0.4634617745876312	0.1806470793823283	ambiguous
GSWDKMLKI	HLA-B*15:17	0.5836015909910202	0.30341955820913646	ambiguous
GSWDKTLKF	HLA-B*15:17	0.921215558052063	0.08674761011613003	binder
GSWDKTLKFWDT	HLA-B*15:17	0.023372968759940705	0.0253596199628748	not-binder
GSWDKTLKFW	HLA-B*15:17	0.9091725468635559	0.12896105500301813	binder
GSYAKVLLV	HLA-B*15:17	0.3802826449275017	0.15000647850251464	not-binder
GSYDKTSRI	HLA-B*15:17	0.4539980709552765	0.1105104809575874	ambiguous
GSYDSKLVW	HLA-B*15:17	0.8946674227714538	0.07966893554100377	binder
GSYGPRPEEY	HLA-B*15:17	0.7493345245718956	0.3244679993219055	binder
GSYGRSLGL	HLA-B*15:17	0.8864359259605408	0.07640253925241217	binder
GSYGSLARF	HLA-B*15:17	0.9106081008911133	0.06204221103130977	binder
GSYNQPLGL	HLA-B*15:17	0.572866427898407	0.17360740579457223	ambiguous
GSYRNALKI	HLA-B*15:17	0.5478675052523613	0.31373586269389353	ambiguous
GSYSIKSRF	HLA-B*15:17	0.6827154755592346	0.2660809034650332	binder
GTADITLRF	HLA-B*15:17	0.9691037535667419	0.028367890350476863	binder
GTATKHLTY	HLA-B*15:17	0.8966192841529846	0.10187257540466697	binder
GTFFSEKLVL	HLA-B*15:17	0.18653757916763425	0.15403258320071514	not-binder
GTFPKALSI	HLA-B*15:17	0.9582880020141602	0.024376902957725006	binder
GTGKTLSL	HLA-B*15:17	0.34598889350891116	0.15731475900602018	not-binder
GTIAGLNVLRI	HLA-B*15:17	0.2709884805604815	0.28570140292796975	not-binder
GTIKKFLSL	HLA-B*15:17	0.8363926649093628	0.11233109998990898	binder
GTIYPGLMI	HLA-B*15:17	0.8487886667251587	0.07583397697352923	binder
GTLDSVLRY	HLA-B*15:17	0.9484618425369262	0.04536960264333866	binder
GTLEKVLCL	HLA-B*15:17	0.8039218425750733	0.13300177756024856	binder
GTLKKILAL	HLA-B*15:17	0.6585101306438446	0.182962276807861	binder
GTLQPALVL	HLA-B*15:17	0.531403312087059	0.2721822353130735	ambiguous
GTMNRQLKL	HLA-B*15:17	0.4834552377462387	0.29446082284984076	ambiguous
GTMVHTLAW	HLA-B*15:17	0.9142016530036926	0.14747385147859565	binder
GTMYPMSVY	HLA-B*15:17	0.9516515374183655	0.022267185488557016	binder
GTQHPTLRL	HLA-B*15:17	0.520644001069013	0.2734203740192124	ambiguous
GTSSVTGLLSY	HLA-B*15:17	0.8696025013923645	0.10298503759589038	binder
GTTKDTPKL	HLA-B*15:17	0.358674393594265	0.17862355035502814	not-binder
GTVTEVLLKY	HLA-B*15:17	0.7411809071898461	0.3685435455280435	binder
GTVYEDLRY	HLA-B*15:17	0.8611456990242005	0.07382042645554084	binder
GTYHGDSDLQL	HLA-B*15:17	0.34363987725228073	0.30329931839188196	not-binder
GTYIRTLCV	HLA-B*15:17	0.7434267222881317	0.20600230439194686	binder
GTYSLNVTY	HLA-B*15:17	0.95510493516922	0.010276664092575726	binder
GTYYPPPRL	HLA-B*15:17	0.8951310634613037	0.0660136063322774	binder
GVWTYDDATK	HLA-B*15:17	0.001144678752098116	0.001694382806659236	not-binder
GVWTYDDATKTF	HLA-B*15:17	0.24903859486803412	0.2517191549988587	not-binder
HAGPIVSVW	HLA-B*15:17	0.9692617893218994	0.019641843060548697	binder
HAHEIMLKY	HLA-B*15:17	0.8800427198410035	0.14555846890564106	binder
HAIHKVLQL	HLA-B*15:17	0.8155998826026917	0.13723524019676372	binder
HAVSPIAKY	HLA-B*15:17	0.8335222244262696	0.14795128705335367	binder
HAVSSHIASML	HLA-B*15:17	0.06723966891877353	0.0552886924385086	not-binder
HGIDPTGTY	HLA-B*15:17	0.37377244904637336	0.30528625241342444	ambiguous
HLPETKFSEL	HLA-B*15:17	0.04833890832960606	0.018535926398026047	not-binder
HLYARQLTL	HLA-B*15:17	0.45670188665390016	0.2510952274070546	ambiguous
HPREPALGPHGPSR	HLA-B*15:17	0.0011532685210834614	0.0013507754805767579	not-binder
HPTNLLATI	HLA-B*15:17	0.10495216390118003	0.1334501597037791	not-binder
HSFGGGTGSGF	HLA-B*15:17	0.9866879940032959	0.010259653598379683	binder
HSFGGGTGSGFTSL	HLA-B*15:17	0.6182689413428306	0.3403759310328195	ambiguous
HSFGKVLGF	HLA-B*15:17	0.9876856327056884	0.0058392255668319815	binder
HSFLKALYY	HLA-B*15:17	0.9650200128555297	0.018237215376968482	binder
HSFPLQFTL	HLA-B*15:17	0.9443838596343994	0.06200644226555522	binder
HSHHPTLKL	HLA-B*15:17	0.7359508991241455	0.16503825252438156	binder
HSLDHLLKL	HLA-B*15:17	0.9034286379814148	0.11991954573823954	binder
HSLIKVLRL	HLA-B*15:17	0.6655923128128052	0.2367093107456282	binder
HSLPDTLSI	HLA-B*15:17	0.9001694440841674	0.12985749555258702	binder
HSLQQQLKL	HLA-B*15:17	0.7163153737783432	0.27024053652040736	binder
HSVPLQLEL	HLA-B*15:17	0.922969388961792	0.07227709114410234	binder
HSWKALVY	HLA-B*15:17	0.9030495285987854	0.04873596306857368	binder
HSYFWPLEW	HLA-B*15:17	0.9202821969985961	0.10260758725608186	binder
HSYINFELRY	HLA-B*15:17	0.5345825366675854	0.33474419629270397	ambiguous
HSYRGHLWL	HLA-B*15:17	0.9289531946182251	0.042824084160540676	binder
HSYRVLYL	HLA-B*15:17	0.6135140776634216	0.28922918803659403	ambiguous
HTAAVKLLL	HLA-B*15:17	0.882611072063446	0.07406483287501199	binder
HTAPNVPHY	HLA-B*15:17	0.9908133983612061	0.00288616733455943	binder
HTFTNHMVF	HLA-B*15:17	0.9519787669181824	0.029723339777529487	binder
HTFYTQLVL	HLA-B*15:17	0.8886962771415711	0.09607019725000474	binder
HTLPDSLVY	HLA-B*15:17	0.9412391543388366	0.06912748077983541	binder
HTMDPQLRL	HLA-B*15:17	0.7662258803844452	0.2572923021354271	binder
HTYQSPLLY	HLA-B*15:17	0.9860615372657776	0.0035678811525430257	binder
IAAKKVLRL	HLA-B*15:17	0.5774625897407532	0.20723042007783635	ambiguous
IAIGKVLKL	HLA-B*15:17	0.7276479572057724	0.2830525539453526	binder
IAISRTPVL	HLA-B*15:17	0.8831151366233826	0.04983307130063197	binder
IANQVQLFY	HLA-B*15:17	0.9678458929061889	0.01888234795656418	binder
IAPTGHSL	HLA-B*15:17	0.35726167261600494	0.2800617450369646	not-binder
IAVEPVKTY	HLA-B*15:17	0.929434335231781	0.05060935556740853	binder
IIYENILKY	HLA-B*15:17	0.9578202247619629	0.03066249471832504	binder
ILGPPGSVY	HLA-B*15:17	0.7339292466640472	0.26415442901692265	binder
ILYPKTLFL	HLA-B*15:17	0.6523713529109955	0.20642879082166157	binder
IPAKMGALLL	HLA-B*15:17	0.005918148008640855	0.00559474461140336	not-binder
IQDTTISFL	HLA-B*15:17	0.08485097847878934	0.11592654451660057	not-binder
ISAPLVKTL	HLA-B*15:17	0.9788487792015076	0.01058647438763522	binder
ISDIDDAVRKL	HLA-B*15:17	0.39246923141181467	0.31245750768295344	ambiguous
ISELPVRTW	HLA-B*15:17	0.7740544945001602	0.2983275104905844	binder
ISEQFTAMF	HLA-B*15:17	0.6848195314407348	0.11430450180122564	binder
ISFHPKRPMHI	HLA-B*15:17	0.23133211829263017	0.26810714841810446	not-binder
ISFIPHESQVY	HLA-B*15:17	0.49360145553946494	0.27122964633104346	ambiguous
ISFLKTLSL	HLA-B*15:17	0.9378019213676453	0.04247226518960788	binder
ISFPDPKML	HLA-B*15:17	0.7852945923805237	0.1534915521756785	binder
ISGVPVLGF	HLA-B*15:17	0.9315471410751343	0.04160313066198172	binder
ISHTALVL	HLA-B*15:17	0.48698471337556837	0.2961542817861464	ambiguous
ISIHRPLAY	HLA-B*15:17	0.9582470536231995	0.005239039838087221	binder
ISIHVGQAGVQI	HLA-B*15:17	0.14781651573139243	0.13683126949121271	not-binder
ISIIQKGLQY	HLA-B*15:17	0.6312426149845123	0.26612542546337337	ambiguous
ISILQQIEL	HLA-B*15:17	0.7580445170402527	0.1458561323581654	binder
ISIPDVGLHL	HLA-B*15:17	0.7646809041500091	0.25281808933372196	binder
ISISVDGLKF	HLA-B*15:17	0.8977583646774292	0.10125733624073291	binder
ISKKPESTSF	HLA-B*15:17	0.9311519384384155	0.040018974552873156	binder
ISKYPTLKL	HLA-B*15:17	0.7758203268051147	0.061952626003780764	binder
ISLEHEILL	HLA-B*15:17	0.7952441275119781	0.18283573142400808	binder
ISLLKLLYS	HLA-B*15:17	0.043086858466267586	0.05105846122149439	not-binder
ISLPDDVRRRL	HLA-B*15:17	0.36552918222732844	0.35729710561424427	ambiguous
ISLPEAMQL	HLA-B*15:17	0.8878049254417419	0.07889508357150768	binder
ISLPKAIKL	HLA-B*15:17	0.842320442199707	0.11401754336167784	binder
ISLPKSATI	HLA-B*15:17	0.9435657858848572	0.030155750731111035	binder
ISLQHALYL	HLA-B*15:17	0.8791235566139222	0.07303266496950817	binder
ISLQQRLEY	HLA-B*15:17	0.9427912473678589	0.0431291035663074	binder
ISMDETGLTI	HLA-B*15:17	0.8656356334686279	0.06055866734363968	binder
ISNFHVLLL	HLA-B*15:17	0.8820608615875244	0.07229148936678177	binder
ISNLIVLHL	HLA-B*15:17	0.6757823765277863	0.26079635837732934	binder
ISNPKTAEF	HLA-B*15:17	0.9734849095344543	0.03046619659019731	binder
ISNSHPLSL	HLA-B*15:17	0.9705952167510986	0.021777403273679576	binder
ISPTGHSL	HLA-B*15:17	0.4160796046257019	0.20818983990851034	ambiguous
ISQPASGNTF	HLA-B*15:17	0.9784053325653076	0.005533824866413358	binder
ISQPRILLY	HLA-B*15:17	0.9792549967765808	0.013139480736703475	binder
ISREGTLMI	HLA-B*15:17	0.805586302280426	0.14543922297430747	binder
ISRETGEPY	HLA-B*15:17	0.9092075109481812	0.039243015420998624	binder
ISRHQEQFI	HLA-B*15:17	0.5334494650363922	0.23706498399234496	ambiguous
ISSDSTGQLHL	HLA-B*15:17	0.43766223192214965	0.27688149748238244	ambiguous
ISSPVILQF	HLA-B*15:17	0.9940380811691284	0.00427329060325866	binder
ISSPVVTSL	HLA-B*15:17	0.9920953750610352	0.0037706838297802566	binder
ISSSMHSLY	HLA-B*15:17	0.9506077766418457	0.04068932098992215	binder
ISTEVNPKL	HLA-B*15:17	0.8816064476966858	0.11521209354568306	binder
ISVHPLTL	HLA-B*15:17	0.7906043291091919	0.1545492552545341	binder
ISVLMVSKY	HLA-B*15:17	0.8691205859184266	0.04725617704438668	binder
ISVVQKLVL	HLA-B*15:17	0.651449978351593	0.18479330807587838	binder
ISWLGQPKL	HLA-B*15:17	0.7854467034339905	0.1759820838033004	binder
ISYDRTLVI	HLA-B*15:17	0.935229504108429	0.039314210863958865	binder
ISYEITPRI	HLA-B*15:17	0.7704858660697937	0.1650696817475109	binder
ISYIYGSKFQL	HLA-B*15:17	0.020629922021180393	0.01918957928723675	not-binder
ISYKGTPAM	HLA-B*15:17	0.9784362435340881	0.010527408459577956	binder
ISYRNTELEL	HLA-B*15:17	0.2387410171329975	0.10171571239910815	not-binder
ISYVDPQFLTY	HLA-B*15:17	0.8172299683094024	0.2097229615508458	binder
ITADGAHFEL	HLA-B*15:17	0.62052241563797	0.20391442693707193	binder
ITAEDRQVSI	HLA-B*15:17	0.4917757995426655	0.27989588094681583	ambiguous
ITAENMKSSL	HLA-B*15:17	0.6101782381534576	0.213404262804688	binder
ITAHVEPLL	HLA-B*15:17	0.8427931666374207	0.07021032654025221	binder
ITAKAVLKL	HLA-B*15:17	0.922876501083374	0.0524754851441474	binder
ITAKGQMAY	HLA-B*15:17	0.9558092713356018	0.03002467008457661	binder
ITALAPSTM	HLA-B*15:17	0.8734354734420776	0.05868622446222956	binder
ITAPTVRQY	HLA-B*15:17	0.9701004385948181	0.04368772331004686	binder
ITAVGPAHF	HLA-B*15:17	0.948033082485199	0.01892051320263788	binder
ITDSTGTHLVL	HLA-B*15:17	0.26481343768537047	0.30320901628302555	not-binder
ITEDFIATY	HLA-B*15:17	0.6542686998844147	0.2770242412743379	binder
ITEGRIRVI	HLA-B*15:17	0.2845126084983349	0.24109580000256878	not-binder
ITFDKGGTWEF	HLA-B*15:17	0.9618297934532165	0.04103282379547876	binder
ITFEGKVAF	HLA-B*15:17	0.9792618989944458	0.011220155351003229	binder
ITFLPLLL	HLA-B*15:17	0.7643612384796142	0.05921840465413176	binder
ITHFGPTTL	HLA-B*15:17	0.9040547013282776	0.057306810871997176	binder
ITHQSLLML	HLA-B*15:17	0.8589379191398621	0.09243218037599608	binder
ITIKPVLSL	HLA-B*15:17	0.9550676822662354	0.03316894110885386	binder
ITIMQPILRF	HLA-B*15:17	0.8058600783348083	0.1378651594061067	binder
ITIPKDLKL	HLA-B*15:17	0.9037318229675293	0.05141707487143076	binder
ITIVRHLQY	HLA-B*15:17	0.9186450600624084	0.05566167841228033	binder
ITKAKSLRI	HLA-B*15:17	0.5599225193262101	0.23384919536471582	ambiguous
ITKEGMLHY	HLA-B*15:17	0.987583589553833	0.012025095363252178	binder
ITKLMEKTKY	HLA-B*15:17	0.41772943641990423	0.2469643765518163	ambiguous
ITLDDASAPRL	HLA-B*15:17	0.23278231010772288	0.27828517514695617	not-binder
ITLWHNLNY	HLA-B*15:17	0.941655445098877	0.027281769599430735	binder
ITNANELKY	HLA-B*15:17	0.9526390075683594	0.03527443574441076	binder
ITNDTVQTY	HLA-B*15:17	0.9825188636779785	0.011182646020603985	binder
ITNELILRL	HLA-B*15:17	0.9229745626449585	0.057036449721415874	binder
ITNEQDLKM	HLA-B*15:17	0.7887926697731018	0.061472276271736334	binder
ITNKYQLVF	HLA-B*15:17	0.9902099967002869	0.00459212098513049	binder
ITNLQLLKI	HLA-B*15:17	0.850986909866333	0.11126075413764148	binder
ITNPKSLLY	HLA-B*15:17	0.9927005767822266	0.00236959217132832	binder
ITNTRPLSY	HLA-B*15:17	0.959287142753601	0.017630400410009135	binder
ITNTVGSSI	HLA-B*15:17	0.924977695941925	0.04891943147698403	binder
ITPPVVLRL	HLA-B*15:17	0.5890703231096268	0.3336639291721224	ambiguous
ITQGTPLKY	HLA-B*15:17	0.8789171934127807	0.10982798499549833	binder
ITRPNGERY	HLA-B*15:17	0.947572648525238	0.025215350916665227	binder
ITRQKQLFY	HLA-B*15:17	0.961179006099701	0.019615087669404892	binder
ITRYPLLI	HLA-B*15:17	0.25732812136411665	0.18468554587106717	not-binder
ITSAKTLEL	HLA-B*15:17	0.9415448307991028	0.03695707260695708	binder
ITSELVSKI	HLA-B*15:17	0.8927009463310241	0.02821822952503131	binder
ITSKSGEILY	HLA-B*15:17	0.8388652324676513	0.09793113608421186	binder
ITSPTGETW	HLA-B*15:17	0.9955511093139648	0.0041346480539490365	binder
ITSSNFLHY	HLA-B*15:17	0.9773568868637085	0.010910828087835302	binder
ITSTGPSLF	HLA-B*15:17	0.9380230188369751	0.03159381281340265	binder
ITTDVNPYY	HLA-B*15:17	0.9615699887275696	0.021032391095592767	binder
ITTHPALVL	HLA-B*15:17	0.8669488787651062	0.0545700772346818	binder
ITTKAISRW	HLA-B*15:17	0.9770768165588379	0.015142857201818087	binder
ITTLHNLLL	HLA-B*15:17	0.8666739821434021	0.06543868591306565	binder
ITTTINPRF	HLA-B*15:17	0.9663438081741333	0.010479527175626726	binder
ITVEKALAI	HLA-B*15:17	0.8925034642219544	0.08933297167500696	binder
ITVEKIIKI	HLA-B*15:17	0.8747523784637451	0.10772019449244273	binder
ITVHRHLML	HLA-B*15:17	0.5179082036018372	0.12387599058231535	ambiguous
ITVIFHPLL	HLA-B*15:17	0.7474228620529175	0.1287421607579991	binder
ITVKDGKTL	HLA-B*15:17	0.6182029753923416	0.27630050852174254	ambiguous
ITVKRPLRF	HLA-B*15:17	0.8419702887535095	0.07286825573686659	binder
ITWNRVVLL	HLA-B*15:17	0.9402305006980896	0.03225502862421792	binder
ITYEGRQKM	HLA-B*15:17	0.8759460806846618	0.10878124192928235	binder
ITYEQLKRLQI	HLA-B*15:17	0.07864522060899617	0.10846332956535822	not-binder
ITYGKQPHL	HLA-B*15:17	0.9585594058036804	0.029284285448015698	binder
ITYHSWLTF	HLA-B*15:17	0.9898208737373352	0.006149738849666054	binder
ITYLPAGQSVLL	HLA-B*15:17	0.34932210758561266	0.2387022124288374	not-binder
ITYNKVLHFF	HLA-B*15:17	0.9455861568450927	0.027163173405489523	binder
ITYNKVLHF	HLA-B*15:17	0.9896030783653259	0.008043099718385202	binder
ITYPMLFKL	HLA-B*15:17	0.9478959560394287	0.03740151151985897	binder
ITYPQGLAL	HLA-B*15:17	0.9589276432991027	0.04535734338897406	binder
ITYPQLEGFKF	HLA-B*15:17	0.9488596081733703	0.025362142276858485	binder
ITYQHIDRWLL	HLA-B*15:17	0.10433605201542377	0.11533430488685642	not-binder
ITYTFHSTW	HLA-B*15:17	0.9644009351730347	0.041686896227745615	binder
IVMPNILVL	HLA-B*15:17	0.8515171408653259	0.05807880802523216	binder
IVNGHTLLV	HLA-B*15:17	0.5680703699588776	0.2388711375713751	ambiguous
IVSERDVYLTY	HLA-B*15:17	0.24348703101277352	0.157318462338586	not-binder
KAFDHDSSRLLY	HLA-B*15:17	0.9349577069282532	0.07066184939013923	binder
KAFPHSSSLRY	HLA-B*15:17	0.981508207321167	0.011124550139002286	binder
KAGKALVI	HLA-B*15:17	0.4708827517926693	0.2649960659307912	ambiguous
KAIEVLLTL	HLA-B*15:17	0.9568335771560669	0.037528930956084734	binder
KAINPINTF	HLA-B*15:17	0.9886044979095459	0.005305957377154045	binder
KAIPDTRLTI	HLA-B*15:17	0.7574404776096344	0.24616169731145532	binder
KALEQILEY	HLA-B*15:17	0.985844361782074	0.017337075972782508	binder
KALEVFPEF	HLA-B*15:17	0.9672265172004699	0.025763565683465977	binder
KALEYVFKF	HLA-B*15:17	0.9591209292411804	0.034486862872055546	binder
KAMPITLHL	HLA-B*15:17	0.9687171101570129	0.04799327051584285	binder
KAVSLFLCY	HLA-B*15:17	0.9430123686790466	0.05425589148187097	binder
KAWKALEI	HLA-B*15:17	0.43958127945661546	0.30511759044751424	ambiguous
KAYELALYL	HLA-B*15:17	0.8934261560440063	0.11267682579428964	binder
KAYKALKM	HLA-B*15:17	0.5865620918571949	0.30201451689622444	ambiguous
KAYRLTPKL	HLA-B*15:17	0.8732208609580994	0.10806236038345321	binder
KDWVLKIL	HLA-B*15:17	0.021986816450953482	0.02715349373276285	not-binder
KFLLEKLGES	HLA-B*15:17	0.002463791895570466	0.003169732647901278	not-binder
KIADMGHLKY	HLA-B*15:17	0.7465483516454696	0.3411057954412408	binder
KIFFPGVSEF	HLA-B*15:17	0.9103187203407288	0.07680206963605125	binder
KIFPAALQL	HLA-B*15:17	0.9383702278137207	0.02091340429366881	binder
KIIEKMATF	HLA-B*15:17	0.9533719420433044	0.035218369255190576	binder
KIIPKTLTW	HLA-B*15:17	0.9210731029510498	0.1459668833064221	binder
KLFPYALAF	HLA-B*15:17	0.9402913451194763	0.06030671130676683	binder
KLILNGKTL	HLA-B*15:17	0.17382702194154262	0.12754435584004065	not-binder
KLILNGKTLKGE	HLA-B*15:17	0.02585048524842932	0.034969944311497976	not-binder
KLVINGKTL	HLA-B*15:17	0.13524693534709514	0.1275167473819087	not-binder
KLVINGKTLKGE	HLA-B*15:17	0.02389304323369288	0.035960927717035095	not-binder
KLYEKFLEF	HLA-B*15:17	0.9189448356628418	0.10005578685668635	binder
KMYDAAKLLY	HLA-B*15:17	0.7669498145580291	0.21931513231597885	binder
KQYDKALEI	HLA-B*15:17	0.6045741856098175	0.27926702657366503	ambiguous
KSANRVLRI	HLA-B*15:17	0.8831835150718689	0.11182404963657408	binder
KSANSTLRL	HLA-B*15:17	0.8493417501449585	0.16697541127478435	binder
KSAPSDSLTY	HLA-B*15:17	0.985133969783783	0.012800267897948943	binder
KSAVSPSTF	HLA-B*15:17	0.9853479862213135	0.005248997710598395	binder
KSDSHVRML	HLA-B*15:17	0.7901173412799836	0.19792400382159597	binder
KSFAHILEL	HLA-B*15:17	0.9914783358573913	0.004761928566636459	binder
KSFDFHFGF	HLA-B*15:17	0.9883102655410767	0.004344589293087812	binder
KSFEGLFYF	HLA-B*15:17	0.9953776121139526	0.003207907766902861	binder
KSFEGNVFMYY	HLA-B*15:17	0.9560283184051513	0.05273718546666334	binder
KSFEKLMKI	HLA-B*15:17	0.9512363791465759	0.04535543830530745	binder
KSFKGSSGLRY	HLA-B*15:17	0.9730163931846618	0.016606895809826147	binder
KSFLFSALY	HLA-B*15:17	0.9546303272247314	0.0412471751086278	binder
KSFNRHLHF	HLA-B*15:17	0.985887634754181	0.008376444906377182	binder
KSFRGETLGY	HLA-B*15:17	0.9648673057556152	0.0278843651998604	binder
KSFSKLLEL	HLA-B*15:17	0.9865985870361328	0.01219406536854989	binder
KSFYGSTLFL	HLA-B*15:17	0.8658262729644776	0.14117967761612324	binder
KSHLLVTGF	HLA-B*15:17	0.9232369184494018	0.0394439705008104	binder
KSIARVLTV	HLA-B*15:17	0.9191903233528137	0.061811602058921354	binder
KSIDNKALY	HLA-B*15:17	0.9799518465995789	0.014105121491419138	binder
KSIDRVLDI	HLA-B*15:17	0.8941725611686706	0.1084906262544893	binder
KSIEPVSSW	HLA-B*15:17	0.9939671039581299	0.00836666674650505	binder
KSIGDIFLKY	HLA-B*15:17	0.9408414006233216	0.0971035731015449	binder
KSITPLML	HLA-B*15:17	0.8086803376674652	0.19749563092709244	binder
KSIYPTLEI	HLA-B*15:17	0.9661992192268372	0.020588115413686922	binder
KSLAKALMI	HLA-B*15:17	0.9249478101730346	0.042823062372728524	binder
KSLALLLGY	HLA-B*15:17	0.9555248022079468	0.06467996588678335	binder
KSLDFVLGW	HLA-B*15:17	0.9806148648262024	0.03128663134511441	binder
KSLDTTLQF	HLA-B*15:17	0.9950309991836548	0.0030307897135976054	binder
KSLDWEKQRLIY	HLA-B*15:17	0.5441893605515361	0.43572362846784174	ambiguous
KSLEAFFLY	HLA-B*15:17	0.9786674380302429	0.022012804109608108	binder
KSLEDTKKL	HLA-B*15:17	0.6885225102305412	0.30012921582399343	binder
KSLENAIEW	HLA-B*15:17	0.9835589170455933	0.012979043402783406	binder
KSLENILTL	HLA-B*15:17	0.9907987356185913	0.006725920789951459	binder
KSLERATQL	HLA-B*15:17	0.9055670022964477	0.08754018074528379	binder
KSLESKLIL	HLA-B*15:17	0.8434303760528564	0.08371755977419754	binder
KSLGVQDLLQF	HLA-B*15:17	0.9616969227790833	0.030096286840125275	binder
KSLGVTTKF	HLA-B*15:17	0.9897308349609375	0.0077573889630849985	binder
KSLLFVNTL	HLA-B*15:17	0.9327264428138733	0.05002089604039875	binder
KSLLGKDVLFL	HLA-B*15:17	0.18455189391970633	0.19733913258431277	not-binder
KSLPASLSF	HLA-B*15:17	0.9976052522659302	0.0006054257923771028	binder
KSLPLPNDKTLLY	HLA-B*15:17	0.5178518816828728	0.3505334045590715	ambiguous
KSLPSVLVI	HLA-B*15:17	0.9838274836540222	0.01530157387476774	binder
KSLQAIKI	HLA-B*15:17	0.5405147045850753	0.27358138684246885	ambiguous
KSLQWDKVLRL	HLA-B*15:17	0.3807419680058956	0.3813962114245418	ambiguous
KSLTGTLYL	HLA-B*15:17	0.9683895707130432	0.013135358621493554	binder
KSLWYTLHF	HLA-B*15:17	0.9808390378952027	0.00710905199845444	binder
KSMEPSLKY	HLA-B*15:17	0.9935750484466552	0.006375563642777646	binder
KSMFQRTTY	HLA-B*15:17	0.986796522140503	0.005887223835383802	binder
KSNPKPLVL	HLA-B*15:17	0.9756125807762146	0.029093235696331328	binder
KSNTWSPKY	HLA-B*15:17	0.9671005487442017	0.021158541324312493	binder
KSQDKTLKI	HLA-B*15:17	0.8186708569526673	0.20483435416995974	binder
KSSAISLHY	HLA-B*15:17	0.9878414392471313	0.004165766235481328	binder
KSSATRLLY	HLA-B*15:17	0.982244324684143	0.010841253003452149	binder
KSSDKQLRI	HLA-B*15:17	0.7958708703517914	0.20277492962452387	binder
KSVDWLLVF	HLA-B*15:17	0.9915637373924255	0.00872732110450304	binder
KSVENQMRY	HLA-B*15:17	0.9815681576728821	0.011907447121971518	binder
KSVRPGASY	HLA-B*15:17	0.9763447642326355	0.016931167622502893	binder
KSWTALRL	HLA-B*15:17	0.7709069132804871	0.25631157683770867	binder
KSYAGYQTL	HLA-B*15:17	0.9862255692481995	0.011925094033188687	binder
KSYDGRAYVI	HLA-B*15:17	0.9066807270050049	0.06798491943636216	binder
KSYDRNYRL	HLA-B*15:17	0.7763925731182099	0.19394954134638523	binder
KSYEAKLRL	HLA-B*15:17	0.846455979347229	0.13647962172930417	binder
KSYEVLLSF	HLA-B*15:17	0.9921482563018799	0.0054355601481611265	binder
KSYQSFQTF	HLA-B*15:17	0.9957633852958679	0.002093749973502808	binder
KSYSKAFTL	HLA-B*15:17	0.9884723067283631	0.01106189353462873	binder
KSYVQGVTW	HLA-B*15:17	0.9943314790725708	0.003392378929562281	binder
KSYYHVYKL	HLA-B*15:17	0.9282896161079407	0.05500160078047711	binder
KSYYLRNTF	HLA-B*15:17	0.9910105466842651	0.004121122468453609	binder
KTAEAQLAY	HLA-B*15:17	0.991753339767456	0.004818387396835041	binder
KTAEFLSKL	HLA-B*15:17	0.9741003751754761	0.027265461334204315	binder
KTAERLLRF	HLA-B*15:17	0.9904321074485779	0.005155694767993684	binder
KTAIGALKL	HLA-B*15:17	0.9181352853775024	0.04516450545376391	binder
KTAQNHPML	HLA-B*15:17	0.9355602145195008	0.026025286032475947	binder
KTAVETAVLLL	HLA-B*15:17	0.23628733716905118	0.18795474178461385	not-binder
KTAVVVGTI	HLA-B*15:17	0.9388617515563965	0.05919192638629316	binder
KTFARYLSF	HLA-B*15:17	0.987501585483551	0.007706408026919941	binder
KTFEALKF	HLA-B*15:17	0.8904019951820373	0.06426821524659174	binder
KTFERAMKL	HLA-B*15:17	0.9001630902290344	0.1454389313338405	binder
KTFIFHSSI	HLA-B*15:17	0.9591399908065796	0.02652620165620338	binder
KTFKRILVL	HLA-B*15:17	0.9054373383522034	0.09600779923170473	binder
KTFLFSATM	HLA-B*15:17	0.9787989854812622	0.010459955918835098	binder
KTFNQQLTL	HLA-B*15:17	0.9862661123275757	0.008808950122804247	binder
KTFPFHFMF	HLA-B*15:17	0.9968916416168213	0.0016792298895033893	binder
KTFVQKQTL	HLA-B*15:17	0.9423888921737671	0.035094082584257696	binder
KTFVQKSTL	HLA-B*15:17	0.9458608508110047	0.04060863090424553	binder
KTFVTYTVY	HLA-B*15:17	0.9529955983161926	0.04581126043723868	binder
KTHLQHLRW	HLA-B*15:17	0.8747828960418701	0.12777616825835253	binder
KTHLYTLIL	HLA-B*15:17	0.9070079565048218	0.04959729082011682	binder
KTIDGILLL	HLA-B*15:17	0.9895257592201233	0.010346710953456364	binder
KTIETSPSL	HLA-B*15:17	0.973831295967102	0.019126979998282875	binder
KTIGGGDDSFNTFF	HLA-B*15:17	0.6699231520295144	0.2993526939090473	binder
KTIGGGDDSFNTF	HLA-B*15:17	0.9579590082168579	0.06374989463740406	binder
KTIIKKLFF	HLA-B*15:17	0.9392056941986084	0.05056019071581125	binder
KTILDPLTL	HLA-B*15:17	0.9638627767562866	0.020670348391674663	binder
KTINKVLLQY	HLA-B*15:17	0.9507104992866516	0.06109162685916314	binder
KTIQKAALL	HLA-B*15:17	0.9451931953430176	0.0396967691493923	binder
KTIQQTLIL	HLA-B*15:17	0.9765706896781922	0.010125345194458929	binder
KTISVVLQL	HLA-B*15:17	0.9886345386505127	0.007438163856131617	binder
KTIVMGASF	HLA-B*15:17	0.9804622292518616	0.007291036810863268	binder
KTKEIEQVY	HLA-B*15:17	0.9938806533813477	0.006927909060718014	binder
KTLARALGL	HLA-B*15:17	0.892432177066803	0.07480299882928124	binder
KTLDQAKAVLKF	HLA-B*15:17	0.6444155782461166	0.3912256477922732	ambiguous
KTLEMELKL	HLA-B*15:17	0.9438965797424317	0.03934913348420722	binder
KTLEQALQL	HLA-B*15:17	0.9760836482048034	0.013615529408522493	binder
KTLERSYLL	HLA-B*15:17	0.9483931422233581	0.05009165199746681	binder
KTLESMSSY	HLA-B*15:17	0.9883476972579956	0.010549619910579604	binder
KTLNYTARF	HLA-B*15:17	0.9865199565887451	0.007106957957505106	binder
KTLPAMLGTGKL	HLA-B*15:17	0.3179373636841774	0.3399645997074718	not-binder
KTLPSMLIL	HLA-B*15:17	0.9832464456558228	0.004076861463179091	binder
KTLQETNMMY	HLA-B*15:17	0.9469807147979736	0.08256376874779076	binder
KTLQHDKLVRL	HLA-B*15:17	0.2962657827883959	0.35195048956089875	not-binder
KTLRFVAHY	HLA-B*15:17	0.9404877424240112	0.07678804170235554	binder
KTLSAILRI	HLA-B*15:17	0.9469258785247803	0.030183348758683014	binder
KTLTGKTITL	HLA-B*15:17	0.7905333817005158	0.19131533733422348	binder
KTMKQQLQF	HLA-B*15:17	0.9946715712547303	0.0064122773560183165	binder
KTNEMLLNF	HLA-B*15:17	0.994670057296753	0.003586186118643116	binder
KTNVFNATF	HLA-B*15:17	0.9915692329406738	0.004030828424300139	binder
KTPEVHLKY	HLA-B*15:17	0.9875746607780457	0.0032506712680330794	binder
KTPLGGQKRSF	HLA-B*15:17	0.49273072481155394	0.20308459711254895	ambiguous
KTRQIISTI	HLA-B*15:17	0.9430759906768799	0.07462994517291832	binder
KTSARDAALAY	HLA-B*15:17	0.6511477470397949	0.2096566650707333	binder
KTSPKALVI	HLA-B*15:17	0.9499382972717285	0.08366119204627676	binder
KTVDQHMKL	HLA-B*15:17	0.9137717843055725	0.05376785284174647	binder
KTVDVLLKL	HLA-B*15:17	0.9869666695594788	0.013040923293807861	binder
KTVEEALTI	HLA-B*15:17	0.975548255443573	0.014521875203865593	binder
KTVEQHLRL	HLA-B*15:17	0.9292166709899903	0.07718198099335936	binder
KTVKPLSL	HLA-B*15:17	0.8112517237663269	0.10820063013546755	binder
KTVNKILQI	HLA-B*15:17	0.9268402814865112	0.06949049648404072	binder
KTWDKVAVL	HLA-B*15:17	0.9817632794380188	0.007342441057304904	binder
KTYDKTVAL	HLA-B*15:17	0.9711981296539307	0.027524529940427034	binder
KTYDLLFKL	HLA-B*15:17	0.9460382699966431	0.0591524416292957	binder
KTYDTSFLDF	HLA-B*15:17	0.9663978338241577	0.03470015589040329	binder
KTYDYLFKL	HLA-B*15:17	0.9747943878173828	0.017893353422903456	binder
KTYGNVLVL	HLA-B*15:17	0.9889273524284363	0.0057567334908021055	binder
KTYIPILAF	HLA-B*15:17	0.9909800052642822	0.002947398494241224	binder
KTYKPMGF	HLA-B*15:17	0.7248554587364197	0.17682531342353014	binder
KTYKQISTL	HLA-B*15:17	0.980733335018158	0.020922943046078467	binder
KTYQETPEI	HLA-B*15:17	0.951037609577179	0.04638834970312073	binder
KTYVGGILLL	HLA-B*15:17	0.7691065669059753	0.23998197514111638	binder
KTYVLKSKL	HLA-B*15:17	0.7032856166362762	0.19699920135510632	binder
KTYVTQTLL	HLA-B*15:17	0.9710760354995728	0.02182753011658582	binder
KVADMALHY	HLA-B*15:17	0.9838749170303345	0.019315769861966182	binder
KVADPVVTF	HLA-B*15:17	0.9895958542823792	0.007999379383362742	binder
KVADWTGATY	HLA-B*15:17	0.9769793152809143	0.020858620141350984	binder
KVAPVVITY	HLA-B*15:17	0.9969816684722901	0.00045701484010859174	binder
KVFERQLQL	HLA-B*15:17	0.9078951239585876	0.06986196169526086	binder
KVIEINPYL	HLA-B*15:17	0.9094141602516175	0.12637331593896728	binder
KVISKDLVI	HLA-B*15:17	0.8505578637123108	0.09172986003802075	binder
KVKETELEL	HLA-B*15:17	0.8287421822547912	0.09144253645439676	binder
KVLDKLLLY	HLA-B*15:17	0.9792073369026184	0.012759338356121067	binder
KVLEHVPLL	HLA-B*15:17	0.9294573783874511	0.040207866353191256	binder
KVLGKALSL	HLA-B*15:17	0.9373498797416687	0.025598169113474237	binder
KVLNKVLAI	HLA-B*15:17	0.8395193457603455	0.131906827304816	binder
KVLPRDLQL	HLA-B*15:17	0.8861533284187317	0.1257715614346699	binder
KVLQNALLL	HLA-B*15:17	0.8538849115371704	0.09937680358505367	binder
KVLSGALKL	HLA-B*15:17	0.8121849894523621	0.14419946842834844	binder
KVMEHLLKL	HLA-B*15:17	0.9746040105819702	0.018739909983017448	binder
KVYDSQGLLIF	HLA-B*15:17	0.7981478065252304	0.32270578950263046	binder
KVYEKLMKI	HLA-B*15:17	0.8714328885078431	0.10376025311529123	binder
KVYNIQIRY	HLA-B*15:17	0.9787423729896545	0.01169948036950533	binder
KVYTRTPTL	HLA-B*15:17	0.8802067279815674	0.06015860978619378	binder
LAAPVISVL	HLA-B*15:17	0.9519736289978027	0.044399944809032435	binder
LAFSRALEL	HLA-B*15:17	0.7978788495063782	0.2221194805971328	binder
LAIAGTLKF	HLA-B*15:17	0.8951156973838806	0.04955382924741459	binder
LAWLRVLRL	HLA-B*15:17	0.23435233533382416	0.1973636343865059	not-binder
LAYDTQLVL	HLA-B*15:17	0.3941838026046753	0.2502618493412473	ambiguous
LDELRDEGK	HLA-B*15:17	0.00866237595693633	0.011199115787015008	not-binder
LEDALQQAKED	HLA-B*15:17	0.0341457023168914	0.03489455175308941	not-binder
LEEALQQAKED	HLA-B*15:17	0.06227204627357423	0.062371647811002226	not-binder
LESRIRDVHEL	HLA-B*15:17	0.0013644501381691043	0.0014250209989139792	not-binder
LIYSGKLLL	HLA-B*15:17	0.5089113920927048	0.21803807713050063	ambiguous
LLLPGELAK	HLA-B*15:17	0.03665077995392494	0.0630047158418174	not-binder
LQMAKQLGY	HLA-B*15:17	0.5362769901752472	0.12199483802566291	ambiguous
LQWDKVLRL	HLA-B*15:17	0.1543896369636059	0.1633001426315604	not-binder
LRLSYPLEL	HLA-B*15:17	0.0068838472943753	0.005143115700087751	not-binder
LRLTALLLR	HLA-B*15:17	0.005398486266494728	0.00904463107941157	not-binder
LRNVSTGD	HLA-B*15:17	0.0030830970115857783	0.004589242096349777	not-binder
LSADPRSVY	HLA-B*15:17	0.9013693451881408	0.0730803256717936	binder
LSAIPVSAF	HLA-B*15:17	0.960777997970581	0.00868578679259787	binder
LSAIYGGTY	HLA-B*15:17	0.8383541822433471	0.07742575709822905	binder
LSALKTLSL	HLA-B*15:17	0.9233563184738159	0.05336189292110821	binder
LSAPDALKI	HLA-B*15:17	0.8855152726173401	0.08816887293300091	binder
LSAPIMSRF	HLA-B*15:17	0.9748453021049499	0.021372603573748022	binder
LSAPLIGAL	HLA-B*15:17	0.9079109787940979	0.03241323502784605	binder
LSAPNLNSW	HLA-B*15:17	0.9957090258598328	0.003138522816311141	binder
LSAQDHQTFF	HLA-B*15:17	0.8942442893981933	0.08943066051853496	binder
LSAVHSPTF	HLA-B*15:17	0.9544318914413452	0.024320678626303	binder
LSAVPLRTY	HLA-B*15:17	0.9056026101112366	0.07449014469315779	binder
LSDDHVLIL	HLA-B*15:17	0.6973807454109192	0.06791087966422145	binder
LSDEYKQIL	HLA-B*15:17	0.10594105254858732	0.06168969574765117	not-binder
LSEPDLASY	HLA-B*15:17	0.458431476354599	0.20607499075850702	ambiguous
LSFAARSFYY	HLA-B*15:17	0.7921770215034485	0.13360461668697773	binder
LSFDAPGRLLW	HLA-B*15:17	0.9557844877243042	0.02434090673069191	binder
LSFIPPDGNFRL	HLA-B*15:17	0.2024610221851617	0.2673495574767838	not-binder
LSFKDPFVI	HLA-B*15:17	0.8497687935829162	0.08619227923369631	binder
LSFKGKSLKL	HLA-B*15:17	0.37711803764104845	0.2851573215297008	ambiguous
LSFPTTKTY	HLA-B*15:17	0.972299337387085	0.02639077037205625	binder
LSFSQVFKL	HLA-B*15:17	0.8698494672775269	0.054922331485159834	binder
LSFTHPISF	HLA-B*15:17	0.958974277973175	0.013404090980406895	binder
LSHAITLEF	HLA-B*15:17	0.9459063172340393	0.04321843908497059	binder
LSHAITLEFY	HLA-B*15:17	0.6876746714115143	0.2256128479159791	binder
LSHSLLVTL	HLA-B*15:17	0.9066843867301941	0.04369492247598414	binder
LSIEKALDL	HLA-B*15:17	0.6859814524650574	0.14660368519646225	binder
LSIKDPKLY	HLA-B*15:17	0.9273579597473145	0.0516528238431934	binder
LSIPTSPTSKY	HLA-B*15:17	0.8200765013694763	0.0889380789755761	binder
LSIPYRLIF	HLA-B*15:17	0.8937406182289124	0.10285677484829582	binder
LSIVDRTTI	HLA-B*15:17	0.7926338076591491	0.21733130465419223	binder
LSKDSILSL	HLA-B*15:17	0.9246447801589965	0.05417120483738603	binder
LSKDSILSLY	HLA-B*15:17	0.9059720277786255	0.05487241402227661	binder
LSKQETGTEF	HLA-B*15:17	0.7360420763492584	0.2868914102422282	binder
LSLADTLRY	HLA-B*15:17	0.9255303502082824	0.043765210055134986	binder
LSLDKESGLL	HLA-B*15:17	0.2501809600740671	0.15702473086536353	not-binder
LSLEEILRL	HLA-B*15:17	0.6952849447727203	0.3305694197136872	binder
LSLEFPSGY	HLA-B*15:17	0.8264354944229126	0.05045384498144989	binder
LSLEKPLLL	HLA-B*15:17	0.7620950222015381	0.13275226312547095	binder
LSLENVLYY	HLA-B*15:17	0.9555839657783508	0.05318054739882277	binder
LSLISIMKY	HLA-B*15:17	0.859234631061554	0.08641111872815142	binder
LSLLGILKY	HLA-B*15:17	0.868025279045105	0.1250169246424883	binder
LSLLQKLIL	HLA-B*15:17	0.5047469437122345	0.14239857587016916	ambiguous
LSLPGILHF	HLA-B*15:17	0.987179160118103	0.00856323213688564	binder
LSLPKQLVL	HLA-B*15:17	0.9241516828536988	0.03200844924102469	binder
LSLSRSLVL	HLA-B*15:17	0.827208960056305	0.05583225195049117	binder
LSMPASLGRM	HLA-B*15:17	0.7807750761508941	0.19140278833631555	binder
LSNEQVLKF	HLA-B*15:17	0.9558179378509521	0.036315311983008455	binder
LSNISHLNY	HLA-B*15:17	0.9516411185264587	0.04863300763852712	binder
LSNMKILTL	HLA-B*15:17	0.87510244846344	0.15129460034000822	binder
LSNSRQLKW	HLA-B*15:17	0.89944429397583	0.07508337924866891	binder
LSNTVMPRF	HLA-B*15:17	0.9364919066429138	0.027821910340682095	binder
LSNTWNEKY	HLA-B*15:17	0.9271525502204895	0.057561384187333975	binder
LSNVQRLTF	HLA-B*15:17	0.9589153051376342	0.040266377659106865	binder
LSQGVIAF	HLA-B*15:17	0.48770245388150213	0.2573457369770832	ambiguous
LSSKALKI	HLA-B*15:17	0.4752011977136135	0.27170474666525196	ambiguous
LSSPLNPKL	HLA-B*15:17	0.9486728429794311	0.038024809939179706	binder
LSSPRHLKF	HLA-B*15:17	0.9074600100517273	0.0497686681832808	binder
LSSTEILKW	HLA-B*15:17	0.9789523005485534	0.012865942747038051	binder
LSSVTQLHL	HLA-B*15:17	0.8782881498336792	0.13841421197943043	binder
LSTAIALI	HLA-B*15:17	0.30191204994916915	0.12052601733851648	not-binder
LSTDHIPILY	HLA-B*15:17	0.905306053161621	0.030124594113433285	binder
LSTIALAL	HLA-B*15:17	0.32789357751607895	0.15785115671807182	not-binder
LSTIKQLLW	HLA-B*15:17	0.9146681785583496	0.10151427710180408	binder
LSTKPPGTF	HLA-B*15:17	0.9434915781021118	0.03227101144654035	binder
LSTLVRPVF	HLA-B*15:17	0.7870043277740478	0.21857214114346044	binder
LSTRLTLLL	HLA-B*15:17	0.8223677992820739	0.1670328645099563	binder
LSVKFGATL	HLA-B*15:17	0.8342979431152344	0.12369107455385335	binder
LSVLKVLVL	HLA-B*15:17	0.7661008179187775	0.23102195833184164	binder
LSVPAGFLL	HLA-B*15:17	0.942235791683197	0.03980186315568644	binder
LSWEGGGLKI	HLA-B*15:17	0.7007696390151977	0.3185150406533379	binder
LSYDGRLVI	HLA-B*15:17	0.9410687327384949	0.043670193367892456	binder
LSYGPGPSL	HLA-B*15:17	0.9704943776130677	0.017537021323728065	binder
LSYGVASSY	HLA-B*15:17	0.961965024471283	0.022995067985802035	binder
LSYISRTNQL	HLA-B*15:17	0.24607635363936425	0.18083757356146546	not-binder
LSYKSVISF	HLA-B*15:17	0.9820053815841675	0.010312436596937915	binder
LSYLGFETY	HLA-B*15:17	0.9223106861114502	0.05104321827694271	binder
LSYNLPLEL	HLA-B*15:17	0.9032613515853882	0.03942774631294611	binder
LSYSEILRL	HLA-B*15:17	0.8564712285995484	0.08195161594771748	binder
LSYTEILKI	HLA-B*15:17	0.875942051410675	0.08161937484492926	binder
LTADSHPSY	HLA-B*15:17	0.920971691608429	0.0342186942495942	binder
LTAEVLEL	HLA-B*15:17	0.3214975282549858	0.20747023046707166	not-binder
LTALGKLLY	HLA-B*15:17	0.8986913561820984	0.04889446016838706	binder
LTANTGHTI	HLA-B*15:17	0.8912574410438537	0.053165501537238063	binder
LTAPVIGYI	HLA-B*15:17	0.8357330322265625	0.11062254091072866	binder
LTEPIISRF	HLA-B*15:17	0.7619910717010498	0.08128740724524608	binder
LTFPSLQRLVY	HLA-B*15:17	0.939650011062622	0.02858057358606303	binder
LTFVRQLEI	HLA-B*15:17	0.7737814545631408	0.07216882824445263	binder
LTGKTITL	HLA-B*15:17	0.6157275438308716	0.17241218925600943	binder
LTGPALQW	HLA-B*15:17	0.9332155466079712	0.07762507805439386	binder
LTGPVLEL	HLA-B*15:17	0.7329692840576172	0.08924626778572015	binder
LTHASSLGY	HLA-B*15:17	0.9400065064430236	0.042029707942547734	binder
LTHDVELNL	HLA-B*15:17	0.6477381110191345	0.18223145307645425	binder
LTHEQQLIL	HLA-B*15:17	0.6311124056577683	0.22589443669742498	binder
LTHEVPLSL	HLA-B*15:17	0.9122930526733398	0.04625656268049949	binder
LTHKGVKEF	HLA-B*15:17	0.8188423633575439	0.12879565963308096	binder
LTHKRILKF	HLA-B*15:17	0.8324810266494751	0.14158835606247022	binder
LTHSLVLHY	HLA-B*15:17	0.9614601969718933	0.032718723872119194	binder
LTHSSRLKL	HLA-B*15:17	0.5114659667015076	0.16563826625519176	ambiguous
LTHWEQLDY	HLA-B*15:17	0.883207106590271	0.03687693000686183	binder
LTIAADKGHY	HLA-B*15:17	0.6129366934299469	0.243570054279128	ambiguous
LTIAADKGHYKF	HLA-B*15:17	0.3147702043410391	0.28560479262279126	not-binder
LTIDHVPIW	HLA-B*15:17	0.9472833514213562	0.042729268464568725	binder
LTIFTARLYY	HLA-B*15:17	0.7735723853111267	0.13421839033259036	binder
LTIKNFLEF	HLA-B*15:17	0.9666971564292908	0.02390405146702742	binder
LTIPDGGVHI	HLA-B*15:17	0.6535444300621748	0.34268208070466455	ambiguous
LTIRTQGLEY	HLA-B*15:17	0.8064324259757996	0.13244073751437022	binder
LTIVDTPGF	HLA-B*15:17	0.8068201184272766	0.06879433763947147	binder
LTKAKEALI	HLA-B*15:17	0.32358273267745974	0.1724168754247977	not-binder
LTKLITLQI	HLA-B*15:17	0.6652144849300384	0.2542233764959156	binder
LTKLRTLLL	HLA-B*15:17	0.7910355687141418	0.05668803885892158	binder
LTKQEFQTL	HLA-B*15:17	0.8600135087966919	0.09475126304027295	binder
LTLDEDSRRKY	HLA-B*15:17	0.6067981868982315	0.32709538832201235	ambiguous
LTLDHEKSKLSL	HLA-B*15:17	0.07219609587327795	0.0896422676709311	not-binder
LTLDTTSIPLRL	HLA-B*15:17	0.05468083216110244	0.08807011318659104	not-binder
LTLEGIRQF	HLA-B*15:17	0.9364887595176696	0.043979776498414495	binder
LTLEGVARY	HLA-B*15:17	0.9259093165397644	0.03782573958341012	binder
LTLGHQFRL	HLA-B*15:17	0.5792870163917542	0.1999230921650574	ambiguous
LTLPRSLLL	HLA-B*15:17	0.920358681678772	0.04149856574130976	binder
LTLPSALHF	HLA-B*15:17	0.9824763178825379	0.011345238009452488	binder
LTLRAIKL	HLA-B*15:17	0.36722678430378436	0.22324343095895946	not-binder
LTMPDTPRL	HLA-B*15:17	0.891338837146759	0.12141253238549331	binder
LTMTRNAVW	HLA-B*15:17	0.8706366777420044	0.16131505464410995	binder
LTNGIYPHKLVF	HLA-B*15:17	0.2479539616033435	0.28270404623834916	not-binder
LTNKVQYVI	HLA-B*15:17	0.8208400845527649	0.09803120209153655	binder
LTNPRTLKI	HLA-B*15:17	0.8911592483520507	0.10081515842252613	binder
LTREDGLKY	HLA-B*15:17	0.9624565482139588	0.0113236847295284	binder
LTRPGSSYF	HLA-B*15:17	0.9804379343986511	0.01599123117855699	binder
LTRVPTSQL	HLA-B*15:17	0.7578756272792816	0.18721400287491022	binder
LTSEQRLLI	HLA-B*15:17	0.7055511236190796	0.13644467040278702	binder
LTSEWFAKY	HLA-B*15:17	0.8910937666893005	0.04613964318985741	binder
LTSKFMTTF	HLA-B*15:17	0.9673384904861451	0.025416069628902655	binder
LTSRGSQQY	HLA-B*15:17	0.9530595541000366	0.027818152828742407	binder
LTSSHTVMI	HLA-B*15:17	0.8610493659973144	0.06185344770283913	binder
LTSVVSGHLDY	HLA-B*15:17	0.6249611735343933	0.2811094904352361	ambiguous
LTTEVHPEL	HLA-B*15:17	0.8009552955627441	0.16555738159533062	binder
LTTGGTLKI	HLA-B*15:17	0.8010153293609619	0.11646496665782674	binder
LTTLRALYL	HLA-B*15:17	0.7783708691596984	0.08722294125666544	binder
LTTSRQLTL	HLA-B*15:17	0.8684054732322692	0.10661800436894506	binder
LTVIDTPGF	HLA-B*15:17	0.8216017246246338	0.08640067746727312	binder
LTVRNLPQY	HLA-B*15:17	0.949410080909729	0.026065631132791634	binder
LTVSNIESF	HLA-B*15:17	0.9440919041633606	0.043846225713650204	binder
LTVVQPLTL	HLA-B*15:17	0.9013659358024597	0.06240991164324476	binder
LTWERMLGL	HLA-B*15:17	0.862800145149231	0.09012193964680462	binder
LTWGGHWLY	HLA-B*15:17	0.9792521476745606	0.014295055413899431	binder
LTWKKIIKF	HLA-B*15:17	0.9669887542724609	0.035912749909037006	binder
LTYASPPLI	HLA-B*15:17	0.8674311876296997	0.04996921985229232	binder
LTYDFVHVI	HLA-B*15:17	0.8990943670272827	0.06425700081866567	binder
LTYEDTYNTL	HLA-B*15:17	0.6300877690315246	0.14197133578079504	binder
LTYEDTYNTLKY	HLA-B*15:17	0.3621589824557304	0.22226019938503103	not-binder
LTYETPQGLRI	HLA-B*15:17	0.30575766069814564	0.2572052353129358	not-binder
LTYHGHLYL	HLA-B*15:17	0.9765187978744507	0.011775570353197463	binder
LTYISKVSI	HLA-B*15:17	0.9024144768714905	0.04067873192813753	binder
LTYKPDVYTYL	HLA-B*15:17	0.3718712829053402	0.22318674021381946	not-binder
LTYKVLTL	HLA-B*15:17	0.7159597754478455	0.06117161914420274	binder
LTYLDNGVVF	HLA-B*15:17	0.8424617111682892	0.18353373600126546	binder
LTYLLQNSL	HLA-B*15:17	0.8906977772712708	0.0442709130033212	binder
LTYMPSVSL	HLA-B*15:17	0.9644119620323182	0.015156880500470175	binder
LTYNVKIFY	HLA-B*15:17	0.9568928837776184	0.04495383772208073	binder
LTYPEDKLVY	HLA-B*15:17	0.9455137491226197	0.07553604257150175	binder
LTYVPLLGL	HLA-B*15:17	0.8888334512710572	0.05944121714895577	binder
LVIGRVLEL	HLA-B*15:17	0.7164476692676545	0.16631094685547812	binder
LVLDPYLLKY	HLA-B*15:17	0.5763681255280971	0.3289993931899842	ambiguous
LVNDQLLGF	HLA-B*15:17	0.776081097126007	0.14987385924032626	binder
LVNSETLKI	HLA-B*15:17	0.37343895733356475	0.23739677354970043	not-binder
LVYPALKW	HLA-B*15:17	0.653563542664051	0.3263113973265282	ambiguous
LVYPGDPLRF	HLA-B*15:17	0.9776425719261169	0.010583687521923157	binder
MAYARQIYI	HLA-B*15:17	0.7230082511901855	0.25681111123228145	binder
MAYGGKLKY	HLA-B*15:17	0.972495687007904	0.01361165085190184	binder
MGFKPLVL	HLA-B*15:17	0.30569699201732875	0.28273369451933544	not-binder
MGYNKALEL	HLA-B*15:17	0.6852604746818542	0.11207311716403479	binder
MILNKALLL	HLA-B*15:17	0.5280163645744324	0.27922263511830364	ambiguous
MIYRKALRL	HLA-B*15:17	0.3571166515350342	0.29147334350763776	ambiguous
MKKKNIYSIR	HLA-B*15:17	0.00023848320786328258	0.00031503632781466797	not-binder
MMYSGELKF	HLA-B*15:17	0.8860413789749145	0.06723603521531941	binder
MQYPGRSLVF	HLA-B*15:17	0.7168127417564392	0.2054338695442984	binder
MSEMSSFLHI	HLA-B*15:17	0.05696876176953083	0.03954298308031247	not-binder
MSHKRIMLF	HLA-B*15:17	0.8727439761161804	0.09989168924366718	binder
MSIKERLALL	HLA-B*15:17	0.32762633794918655	0.2398011404288416	not-binder
MSLKWMSVF	HLA-B*15:17	0.9695974349975586	0.016254938183013323	binder
MSLPYRLVF	HLA-B*15:17	0.9627925157546997	0.033134292483512205	binder
MSMVANLLY	HLA-B*15:17	0.97690749168396	0.012949633723946367	binder
MSNTPTHSI	HLA-B*15:17	0.9458213329315186	0.019237163325422843	binder
MSQLNPLKI	HLA-B*15:17	0.6889407694339752	0.14590702127277075	binder
MSVEVRQTL	HLA-B*15:17	0.9420370578765869	0.03778828649829778	binder
MSVQPTVSL	HLA-B*15:17	0.9505372524261475	0.03421760427349434	binder
MSYAEVMRL	HLA-B*15:17	0.9224684715270997	0.028536202536277828	binder
MSYDHVELTF	HLA-B*15:17	0.9638991117477417	0.023164203209563066	binder
MSYEQLMQL	HLA-B*15:17	0.9301137208938599	0.058230571677957574	binder
MSYEQLMQLY	HLA-B*15:17	0.9287264823913575	0.03748623406747048	binder
MSYPAKVTL	HLA-B*15:17	0.9789998173713684	0.01288687161064221	binder
MTAPLKLTY	HLA-B*15:17	0.9809433102607727	0.013732171938077558	binder
MTHCGVLEF	HLA-B*15:17	0.9649406194686889	0.018781149026226993	binder
MTHDGYLKL	HLA-B*15:17	0.785262656211853	0.15906950808431572	binder
MTHNLLLNY	HLA-B*15:17	0.9719418168067933	0.02011095847234631	binder
MTILGSAVL	HLA-B*15:17	0.8630366086959839	0.05356469343963345	binder
MTINANNRLLL	HLA-B*15:17	0.33982226625084877	0.24125885875662934	not-binder
MTIRFDSSF	HLA-B*15:17	0.9681044936180114	0.017565682040384077	binder
MTKKKELTL	HLA-B*15:17	0.7284647822380066	0.2199157269550385	binder
MTKKPGMFF	HLA-B*15:17	0.9432567834854126	0.03140107635507423	binder
MTLEESAMLRY	HLA-B*15:17	0.6506809264421463	0.23668060493312967	binder
MTLHERFTKY	HLA-B*15:17	0.4531203404068947	0.25041383797119726	ambiguous
MTLKGLPSTY	HLA-B*15:17	0.8894133687019348	0.08402579616618613	binder
MTLKSALAL	HLA-B*15:17	0.8583778500556946	0.12535701479430678	binder
MTLNERFTSY	HLA-B*15:17	0.8311060190200805	0.06534119884646167	binder
MTLPGIHPPTL	HLA-B*15:17	0.5425180032267235	0.33792660196181057	ambiguous
MTLSPLLL	HLA-B*15:17	0.5024221777915955	0.2689215321982251	ambiguous
MTNGFHMTW	HLA-B*15:17	0.9769650936126709	0.03384443020207898	binder
MTNPHNHLY	HLA-B*15:17	0.9858591794967652	0.009716198414979721	binder
MTQTPALKF	HLA-B*15:17	0.9301050186157227	0.039664505059036244	binder
MTSDHSPVF	HLA-B*15:17	0.9430308103561401	0.02877005548861884	binder
MTSPLNLSY	HLA-B*15:17	0.9862225651741028	0.005331077368025266	binder
MTTLQVLTL	HLA-B*15:17	0.9116191864013672	0.060524433439838085	binder
MTTPQVLKL	HLA-B*15:17	0.9193451166152954	0.03578380856197799	binder
MTVDASHARHI	HLA-B*15:17	0.1360912912117783	0.11297141282304442	not-binder
MTVPGALRL	HLA-B*15:17	0.9344937443733216	0.03590397297615551	binder
MTVSDAILRY	HLA-B*15:17	0.8663282990455627	0.13652889102074486	binder
MTYERILYI	HLA-B*15:17	0.9357097983360291	0.047852055457749086	binder
MVLLRVLIL	HLA-B*15:17	0.2664061412215233	0.1411149357593056	not-binder
MVVDRALYL	HLA-B*15:17	0.8274162888526917	0.10258178748138731	binder
NAIEHTLQW	HLA-B*15:17	0.9499178767204285	0.06279342628772804	binder
NAPWAVTSL	HLA-B*15:17	0.5899821400642395	0.2446710458200804	ambiguous
NARLAADD	HLA-B*15:17	0.009355079650413245	0.017682108085794606	not-binder
NSFIHVIMY	HLA-B*15:17	0.8873695135116577	0.05175059903955761	binder
NTYPIKLFY	HLA-B*15:17	0.943088960647583	0.04802597571570433	binder
PGLARQAPKPRKQ	HLA-B*15:17	0.07060219850027352	0.13788385622613078	not-binder
PPYTVVYFPVRGR	HLA-B*15:17	0.22383321227389388	0.3791707828412668	not-binder
QAFFLHTTY	HLA-B*15:17	0.7980775713920594	0.09922514417945097	binder
QAHSQLLQY	HLA-B*15:17	0.8866768479347229	0.11279473508306233	binder
QAIENAHVLLY	HLA-B*15:17	0.4639842763543129	0.26894923385265596	ambiguous
QAIGPTLLL	HLA-B*15:17	0.6719776213169097	0.28070233520385507	binder
QAIQWILHY	HLA-B*15:17	0.8925719261169434	0.06251995395754774	binder
QALEKILQL	HLA-B*15:17	0.6322294116020203	0.2887412510097337	ambiguous
QALELPLRI	HLA-B*15:17	0.44167463630437853	0.33678462406891585	ambiguous
QSAQHALRL	HLA-B*15:17	0.5446016907691955	0.16895675227683074	ambiguous
QSAVMSATF	HLA-B*15:17	0.9591496586799622	0.009528102779562654	binder
QSFPEPLII	HLA-B*15:17	0.7128479957580567	0.2050522155100384	binder
QSIAFISRL	HLA-B*15:17	0.6499039679765701	0.2822022152223601	binder
QSIEWPLKF	HLA-B*15:17	0.9275233626365662	0.03585027318568755	binder
QSIPAVLEI	HLA-B*15:17	0.8484083414077759	0.16447992351161875	binder
QSIQQALRY	HLA-B*15:17	0.8916728258132934	0.12103700063626405	binder
QSISKALVAYY	HLA-B*15:17	0.32053506970405576	0.2054355614049908	not-binder
QSISPGSRL	HLA-B*15:17	0.6020629376173019	0.21661823054731913	ambiguous
QSIVPALEI	HLA-B*15:17	0.5741429507732392	0.24513601332478657	ambiguous
QSKSPGSSW	HLA-B*15:17	0.9425195455551147	0.05684902692562594	binder
QSLAADQLLKL	HLA-B*15:17	0.29360746406018734	0.29394877933592267	not-binder
QSLEIISRY	HLA-B*15:17	0.8371767044067383	0.123740001025008	binder
QSLGKPLVL	HLA-B*15:17	0.7659307837486267	0.13422237405764184	binder
QSLHPPLKI	HLA-B*15:17	0.739680141210556	0.15762104035138763	binder
QSLILDLKY	HLA-B*15:17	0.7673650622367859	0.12379350452593238	binder
QSLPAGTLLHL	HLA-B*15:17	0.6214084960520267	0.3223547991731803	ambiguous
QSLPDFGISY	HLA-B*15:17	0.8706679224967957	0.12839715067014137	binder
QSLQHYLEL	HLA-B*15:17	0.5401871681213379	0.29097237801963804	ambiguous
QSLSNPLSI	HLA-B*15:17	0.8167755722999572	0.09651560541281846	binder
QSLVKSLLL	HLA-B*15:17	0.6363774061203002	0.22274193017933325	binder
QSMDSKLSGRY	HLA-B*15:17	0.7313347578048706	0.1854519656259999	binder
QSMIRILGL	HLA-B*15:17	0.7789299011230468	0.1519817413584493	binder
QSQSHTLAI	HLA-B*15:17	0.5480777114629746	0.3351740597908449	ambiguous
QSSTSSTHLQL	HLA-B*15:17	0.04710959466174245	0.0429733610527555	not-binder
QSVASVLLY	HLA-B*15:17	0.960909366607666	0.015511530150111107	binder
QSYEDMRGILY	HLA-B*15:17	0.6587473042309284	0.30676677881504305	binder
QSYGPEHLLTF	HLA-B*15:17	0.9025739669799805	0.09103155539042089	binder
QSYIFPSSI	HLA-B*15:17	0.8620539665222168	0.1029306194348875	binder
QSYQGHPAL	HLA-B*15:17	0.9064486861228943	0.11709957079716747	binder
QSYSWRSTL	HLA-B*15:17	0.8997364997863769	0.06496023375907861	binder
QSYVDAGTPMYL	HLA-B*15:17	0.09631259465386392	0.12195540569787797	not-binder
QSYWNHREL	HLA-B*15:17	0.699844229221344	0.19803019842541628	binder
QTAEFKEAF	HLA-B*15:17	0.7515567421913147	0.06038506177766569	binder
QTAFPALQL	HLA-B*15:17	0.7950183510780334	0.07355941180460975	binder
QTAIHRVTL	HLA-B*15:17	0.7455556094646454	0.16903191459540073	binder
QTALYTLKL	HLA-B*15:17	0.6870917856693268	0.15918514833858446	binder
QTATQLLKL	HLA-B*15:17	0.7414921343326568	0.19629912682974973	binder
QTFKGLKI	HLA-B*15:17	0.4548858657479286	0.23898303961882753	ambiguous
QTFLKALLF	HLA-B*15:17	0.9441483020782471	0.030978837729969608	binder
QTHENMSQL	HLA-B*15:17	0.6322266519069671	0.1975399934078548	binder
QTIESPDNALQF	HLA-B*15:17	0.610820764862001	0.3518083810623694	ambiguous
QTIGNHASY	HLA-B*15:17	0.9506711483001709	0.022463803186066434	binder
QTIGYQIRL	HLA-B*15:17	0.7658222436904907	0.11542720731520696	binder
QTIINNASY	HLA-B*15:17	0.9261800885200501	0.02985380681177024	binder
QTISDRYYTALY	HLA-B*15:17	0.13593206126242877	0.12980537390763694	not-binder
QTISPLSTY	HLA-B*15:17	0.9552212953567505	0.020945624592133887	binder
QTKAEGPTI	HLA-B*15:17	0.791550362110138	0.1210276297686918	binder
QTLARQMQL	HLA-B*15:17	0.6018487989902497	0.13759878361384464	binder
QTLENISNI	HLA-B*15:17	0.7452529788017273	0.1512930748518191	binder
QTLGKPLLI	HLA-B*15:17	0.6198455631732941	0.17482752432825907	binder
QTLIKTLIF	HLA-B*15:17	0.8245530545711517	0.23599457229334533	binder
QTLLKTLEL	HLA-B*15:17	0.7305573225021362	0.14200805227494248	binder
QTLPTSVVTI	HLA-B*15:17	0.8140865445137024	0.10824323876537921	binder
QTLQRSISF	HLA-B*15:17	0.945250141620636	0.035383372389382294	binder
QTLRDSMLKY	HLA-B*15:17	0.8734262585639954	0.12572980925549734	binder
QTLRFLGLY	HLA-B*15:17	0.9279893517494202	0.03318948239125186	binder
QTLVNLDTY	HLA-B*15:17	0.8033310413360596	0.08502543970355977	binder
QTMDNHMQL	HLA-B*15:17	0.7552708983421326	0.15187962406832448	binder
QTMKTLRL	HLA-B*15:17	0.4847032740712166	0.28536696403964995	ambiguous
QTMSDQIIGRI	HLA-B*15:17	0.14638540187988838	0.17815241750219565	not-binder
QTMVNSENTY	HLA-B*15:17	0.7562531292438507	0.19609186934837994	binder
QTNDVLLTF	HLA-B*15:17	0.9645669221878052	0.029349447581541996	binder
QTNIQHFLF	HLA-B*15:17	0.8409791827201843	0.12287854107715132	binder
QTNQNQLHL	HLA-B*15:17	0.6345657527446746	0.16582942679242746	binder
QTSSSTLKF	HLA-B*15:17	0.8985324978828431	0.07123044394540125	binder
QTTDWRATL	HLA-B*15:17	0.7166018605232238	0.13086027168482242	binder
QTTSHELTI	HLA-B*15:17	0.5850725024938583	0.23935832664109127	ambiguous
QTVAQRLKF	HLA-B*15:17	0.7774552345275879	0.09744510948953154	binder
QTVKDSRTVY	HLA-B*15:17	0.7627751052379608	0.23783056344759354	binder
QTVKPLTL	HLA-B*15:17	0.5816272512078285	0.27409879829152145	ambiguous
QTVQDGRQF	HLA-B*15:17	0.7022854149341583	0.26208366810345474	binder
QTVQSILRF	HLA-B*15:17	0.9505446195602417	0.04644640360914764	binder
QTVRGTLAY	HLA-B*15:17	0.9492576479911804	0.03852371862098373	binder
QTVSPAEKW	HLA-B*15:17	0.9174334168434143	0.0520144927588701	binder
QTWAGSHSLKY	HLA-B*15:17	0.7997031450271607	0.18643622647765853	binder
QTWGPGTLRL	HLA-B*15:17	0.7543677791953087	0.3579735899929286	binder
QTWWHGVLAW	HLA-B*15:17	0.9378120064735412	0.06726228732166516	binder
QTYFFPIHL	HLA-B*15:17	0.9078747391700744	0.04406984145286894	binder
QTYGSTLKV	HLA-B*15:17	0.7514214992523194	0.16236618360279242	binder
QTYLQKETSTL	HLA-B*15:17	0.1237769715487957	0.10203992520947835	not-binder
QTYPQALTL	HLA-B*15:17	0.9642226815223693	0.02385523915775668	binder
QTYSEELCY	HLA-B*15:17	0.8826048374176025	0.059504360258715826	binder
QTYSGVPII	HLA-B*15:17	0.9063793659210205	0.07193657558798591	binder
QTYVSGTLRF	HLA-B*15:17	0.8936251282691956	0.07059739837245786	binder
QTYYRIFTW	HLA-B*15:17	0.7806790187954903	0.3391594041311364	binder
QVAQMQLKY	HLA-B*15:17	0.769382506608963	0.17916217616789115	binder
QVHNLLLTY	HLA-B*15:17	0.8819702625274658	0.04720007014403323	binder
QVLEHQVKY	HLA-B*15:17	0.8372652053833007	0.09920359975612023	binder
QVLGRVLQL	HLA-B*15:17	0.3931614398956299	0.11494038638612304	not-binder
QVYETLLTY	HLA-B*15:17	0.8938896894454956	0.03965401569826397	binder
QVYIRQLRL	HLA-B*15:17	0.25438952557742595	0.291528364432427	not-binder
QVYLKALLL	HLA-B*15:17	0.37531176805496214	0.2278140606677601	not-binder
RAAERALQL	HLA-B*15:17	0.9454272985458374	0.029075305803601376	binder
RAAPFSLEY	HLA-B*15:17	0.9956769943237305	0.003746699129727515	binder
RAEPTVTNI	HLA-B*15:17	0.18587790355086325	0.13711905960875231	not-binder
RAFDGERLRL	HLA-B*15:17	0.6897447824478149	0.3056235819965141	binder
RAFDQKLIF	HLA-B*15:17	0.8964346170425415	0.10627395240880164	binder
RAFHPDLEF	HLA-B*15:17	0.970410418510437	0.030327246839351316	binder
RAHEVALRL	HLA-B*15:17	0.7061438024044037	0.25130262284310745	binder
RAHNVPLKL	HLA-B*15:17	0.6953592836856842	0.25874160987253236	binder
RAIEDPILAY	HLA-B*15:17	0.8882359981536865	0.1072131688381371	binder
RAIENIDTL	HLA-B*15:17	0.8103684425354004	0.1896996805794156	binder
RAIQFYLEF	HLA-B*15:17	0.8290424108505249	0.15820593510212305	binder
RAIVWLAGY	HLA-B*15:17	0.7949570298194886	0.14332551123149415	binder
RALDHYLTL	HLA-B*15:17	0.9059131622314454	0.0740525461518619	binder
RALDSDMQTLVY	HLA-B*15:17	0.4081959674134851	0.34162217177912846	ambiguous
RALDYALQI	HLA-B*15:17	0.7966630220413208	0.14393839616743498	binder
RALGEEALLRY	HLA-B*15:17	0.7477522999048233	0.34073213411595676	binder
RALHWYAKY	HLA-B*15:17	0.8267648935317993	0.032521116627176466	binder
RALQFSLML	HLA-B*15:17	0.7644988179206849	0.16886733213242372	binder
RALSAVHSPTF	HLA-B*15:17	0.35594877824187277	0.2741716348079376	not-binder
RASPFLLQY	HLA-B*15:17	0.9922164916992188	0.0044362400882839124	binder
RASPRTLNL	HLA-B*15:17	0.8958228468894959	0.10076263509403488	binder
RAVEPAQQY	HLA-B*15:17	0.9454315185546875	0.03468321642021233	binder
RAVEYNALF	HLA-B*15:17	0.957020378112793	0.033023789936681994	binder
RAYAKALHY	HLA-B*15:17	0.9738460183143616	0.01967885281131322	binder
RAYDGTTYL	HLA-B*15:17	0.8973592281341553	0.15104792737720013	binder
RAYELMLGF	HLA-B*15:17	0.9397212743759156	0.040114131592776714	binder
RAYEPLGLQW	HLA-B*15:17	0.9943575382232666	0.004296997228231057	binder
RAYHTLRL	HLA-B*15:17	0.5856826886534691	0.28506293122898957	ambiguous
RAYIVQLQI	HLA-B*15:17	0.7871688842773438	0.15724179945128	binder
RAYPAAITI	HLA-B*15:17	0.9552912831306457	0.07169750952239803	binder
RAYPLEVTKLIY	HLA-B*15:17	0.47604332119226456	0.33186695008466655	ambiguous
RAYPVGGLCY	HLA-B*15:17	0.9730785369873047	0.028370764243089295	binder
RAYQRQLVM	HLA-B*15:17	0.9336413383483887	0.06766657284442915	binder
RAYVPALQM	HLA-B*15:17	0.9275035500526428	0.04041415648442859	binder
RGFGGGGYGGF	HLA-B*15:17	0.9489356756210328	0.05755592169254146	binder
RGTSTYDGFGLAW	HLA-B*15:17	0.43318352699279783	0.34454023051489857	ambiguous
RGYEGYGYGYGY	HLA-B*15:17	0.42734418585896494	0.31891400859810204	ambiguous
RIAIQNLLYY	HLA-B*15:17	0.5926131054759025	0.28465941259807787	ambiguous
RIIEETLALKF	HLA-B*15:17	0.6306934349238873	0.407858913523265	ambiguous
RIIPRHLQL	HLA-B*15:17	0.6801049709320068	0.16799390938978045	binder
RILPEEKVLRL	HLA-B*15:17	0.5483304107910953	0.4400611016581434	ambiguous
RILPQDVILKF	HLA-B*15:17	0.9207345247268677	0.0829593871162063	binder
RITPRHLQL	HLA-B*15:17	0.24024585522711278	0.20628182408096335	not-binder
RIYAGGEHY	HLA-B*15:17	0.9718026041984558	0.018101046035537603	binder
RIYHKLKHF	HLA-B*15:17	0.628890085220337	0.13461732716572844	binder
RIYPHGLVL	HLA-B*15:17	0.9496320247650146	0.03166155754105224	binder
RMVEMFLEY	HLA-B*15:17	0.8291207730770112	0.24040481322452914	binder
RMWKTLTF	HLA-B*15:17	0.4594922035932541	0.29721977717292825	ambiguous
RMYEKALQI	HLA-B*15:17	0.8988749146461487	0.11454965488453418	binder
RMYPGLQVY	HLA-B*15:17	0.9922008633613586	0.003775916932116596	binder
RPYGRRPQY	HLA-B*15:17	0.07425596560351551	0.08655986951444548	not-binder
RSADHPPKL	HLA-B*15:17	0.8693894863128662	0.10550047555422308	binder
RSADWLGLF	HLA-B*15:17	0.9826777219772339	0.007210210341779341	binder
RSAEALAF	HLA-B*15:17	0.6792110800743103	0.2446012896048439	binder
RSAEVTLEV	HLA-B*15:17	0.6373709559440612	0.26692150136948656	binder
RSAKASLVY	HLA-B*15:17	0.9783533096313477	0.0036102873094974444	binder
RSAPSQASSF	HLA-B*15:17	0.9841516256332398	0.011152733868740711	binder
RSAVFSVTY	HLA-B*15:17	0.9730823993682861	0.01630178159721841	binder
RSDPGHYSF	HLA-B*15:17	0.9328382134437561	0.03928222712974432	binder
RSEKPLRSI	HLA-B*15:17	0.4123105466365814	0.10768072900040943	not-binder
RSFAPGMSTF	HLA-B*15:17	0.988206660747528	0.007759044477895357	binder
RSFDQADRAKFLQF	HLA-B*15:17	0.26019951902271715	0.3334686573171348	not-binder
RSFEHALMLF	HLA-B*15:17	0.983939266204834	0.006350602760776424	binder
RSFEHALML	HLA-B*15:17	0.9739513397216797	0.015339651997412246	binder
RSFEPILRL	HLA-B*15:17	0.9579796075820923	0.0374932198815881	binder
RSFEVSPDGSFLL	HLA-B*15:17	0.4212098840624094	0.30039667912732454	ambiguous
RSFFGSLML	HLA-B*15:17	0.9582162141799927	0.041029683049518165	binder
RSFFHQHYL	HLA-B*15:17	0.9159061908721924	0.10117070896124705	binder
RSFHRTLQT	HLA-B*15:17	0.12007525806548074	0.14584918724800655	not-binder
RSFIPDQHMVF	HLA-B*15:17	0.9283398270606995	0.09264333302338218	binder
RSFQRALEL	HLA-B*15:17	0.9681182265281677	0.04110861854169668	binder
RSFRPLLF	HLA-B*15:17	0.8777818441390991	0.10608165715593867	binder
RSFTLMLRY	HLA-B*15:17	0.9330319046974183	0.08780950162503126	binder
RSFTNQIIL	HLA-B*15:17	0.9219139218330383	0.021412509449128102	binder
RSFYQGEKNFYF	HLA-B*15:17	0.37665349803864956	0.36829383852434683	ambiguous
RSHPPLHEY	HLA-B*15:17	0.9339768886566162	0.05252987030198198	binder
RSHYSPIYL	HLA-B*15:17	0.6915356338024139	0.16928372442079714	binder
RSIDKPFRL	HLA-B*15:17	0.8712324976921082	0.1718037756049324	binder
RSIDLTVKL	HLA-B*15:17	0.9718649864196778	0.024626270086056213	binder
RSIEEVLRI	HLA-B*15:17	0.9412868738174438	0.054879375274859164	binder
RSIEEVYYLW	HLA-B*15:17	0.9943301796913147	0.0026828350585310547	binder
RSIETSSTL	HLA-B*15:17	0.9459353923797608	0.05311606610345164	binder
RSIKAQLQNF	HLA-B*15:17	0.9321638703346252	0.06358802195414312	binder
RSINKLIRI	HLA-B*15:17	0.8568971276283264	0.1466407533162932	binder
RSIPAITRY	HLA-B*15:17	0.9898669600486756	0.007190648527238619	binder
RSIPAYLAETLYY	HLA-B*15:17	0.38621547520160676	0.19646202554560244	not-binder
RSIPVNEKDTLTY	HLA-B*15:17	0.6686857134103775	0.2999286627006138	binder
RSIQADGLVW	HLA-B*15:17	0.9830451369285583	0.022384872085022146	binder
RSIQKNMVY	HLA-B*15:17	0.9735869765281677	0.017206123304742266	binder
RSIVFDSEY	HLA-B*15:17	0.9296113014221191	0.035559569271396904	binder
RSLDHPNVLKF	HLA-B*15:17	0.9704357981681824	0.024556974552047642	binder
RSLDPEKTLGL	HLA-B*15:17	0.5702242583036423	0.3115481760882524	ambiguous
RSLDQQMYL	HLA-B*15:17	0.9206279158592224	0.05809275591079828	binder
RSLDVEHTTLY	HLA-B*15:17	0.7948537983000279	0.39212593337577134	binder
RSLDYVAQL	HLA-B*15:17	0.9512572526931763	0.050229718072040644	binder
RSLEFSVSY	HLA-B*15:17	0.9753191113471985	0.008401307306280454	binder
RSLEISQSY	HLA-B*15:17	0.9758805394172668	0.018099279431340848	binder
RSLEQNIQL	HLA-B*15:17	0.8958554625511169	0.06988197683431492	binder
RSLEVLIGSGY	HLA-B*15:17	0.7413935512304306	0.2988462479338862	binder
RSLFRNPHL	HLA-B*15:17	0.828976857662201	0.18078670020078857	binder
RSLGVHLSF	HLA-B*15:17	0.9874478340148926	0.0035063080084758677	binder
RSLHDAIMI	HLA-B*15:17	0.8503461480140686	0.07590629396939946	binder
RSLHMLLML	HLA-B*15:17	0.9299693465232849	0.037482265477098785	binder
RSLINSNVGF	HLA-B*15:17	0.8818686366081238	0.1078774951740963	binder
RSLKSVQLY	HLA-B*15:17	0.9747298836708069	0.006416565406431561	binder
RSLLHTLEI	HLA-B*15:17	0.9226930379867554	0.05819772253146979	binder
RSLNPPLTI	HLA-B*15:17	0.9567099571228027	0.05122764025229553	binder
RSLNSQLVY	HLA-B*15:17	0.98442143201828	0.012716373252551814	binder
RSLPSSSQL	HLA-B*15:17	0.9793896794319152	0.02115615457481675	binder
RSLQLHLVF	HLA-B*15:17	0.9547748565673828	0.03996047128041186	binder
RSLQLSLVM	HLA-B*15:17	0.9206176161766052	0.09327674642608674	binder
RSLSTTNVF	HLA-B*15:17	0.9788865685462952	0.005449132330250074	binder
RSMDTIVGML	HLA-B*15:17	0.8569729924201965	0.13490839835242327	binder
RSMEDFVTW	HLA-B*15:17	0.9946267247200012	0.003813416516096866	binder
RSMGLPLQF	HLA-B*15:17	0.9858878374099731	0.011090712410027289	binder
RSMKAILSF	HLA-B*15:17	0.9949538707733154	0.0021022455885372853	binder
RSMNGALAF	HLA-B*15:17	0.9889137387275696	0.006208601752516765	binder
RSNILTLMY	HLA-B*15:17	0.9664538979530335	0.018203610930438287	binder
RSNSFNSTF	HLA-B*15:17	0.9779133439064026	0.01234587127722455	binder
RSQDGAVQSLLSI	HLA-B*15:17	0.017026440283439116	0.017595339512944785	not-binder
RSRTIVHTL	HLA-B*15:17	0.924883234500885	0.06955160084696535	binder
RSSGPYGGGGQYF	HLA-B*15:17	0.791871041059494	0.23909894307244905	binder
RSSPCALRL	HLA-B*15:17	0.8417420983314514	0.14736954384121587	binder
RSSPLKLEF	HLA-B*15:17	0.9576799631118774	0.026956068766700158	binder
RSSPPGHYY	HLA-B*15:17	0.9826143980026245	0.014133235096764264	binder
RSSRESGVLVL	HLA-B*15:17	0.17949543707072735	0.16171444829947762	not-binder
RSSSWHARY	HLA-B*15:17	0.8926741480827332	0.030939637850031343	binder
RSSVILLTY	HLA-B*15:17	0.9666718959808349	0.037176644505819374	binder
RSTDRVLQW	HLA-B*15:17	0.9215195894241333	0.10425457608475198	binder
RSTDWSSQY	HLA-B*15:17	0.9660135746002197	0.01730644238946201	binder
RSTSQTFIY	HLA-B*15:17	0.9423117637634277	0.03171822280111305	binder
RSVDETLRL	HLA-B*15:17	0.8335093080997467	0.19796322937203328	binder
RSVDRSLLL	HLA-B*15:17	0.9696589231491088	0.014018421759100157	binder
RSVDRSLMY	HLA-B*15:17	0.9848069429397583	0.004881053443968317	binder
RSVDVTNTTF	HLA-B*15:17	0.9900424599647522	0.012860528625822647	binder
RSVEETLRL	HLA-B*15:17	0.8595756888389587	0.17780171840475342	binder
RSVEFSKSY	HLA-B*15:17	0.9565885424613952	0.024467342699877215	binder
RSVQKQMKI	HLA-B*15:17	0.6997127532958984	0.22390397445693788	binder
RSVRPLRL	HLA-B*15:17	0.49113374152220785	0.2636158799154791	ambiguous
RSVVKVLSL	HLA-B*15:17	0.9397284626960755	0.05771169972121023	binder
RSWDQQIKL	HLA-B*15:17	0.9145754218101502	0.10182139991039298	binder
RSYAGKNAVAY	HLA-B*15:17	0.9176142692565918	0.07510980519992445	binder
RSYARGLRL	HLA-B*15:17	0.8297003030776977	0.25259557199975724	binder
RSYDEAILRL	HLA-B*15:17	0.8484885513782501	0.22887987741429727	binder
RSYDEQLRL	HLA-B*15:17	0.8098913788795471	0.17878377430254414	binder
RSYDYQFRY	HLA-B*15:17	0.9804465889930725	0.00843383351747059	binder
RSYESQMVI	HLA-B*15:17	0.9214782953262329	0.07724517584222439	binder
RSYETVLSF	HLA-B*15:17	0.9921384334564209	0.003962211542868952	binder
RSYHSSLRL	HLA-B*15:17	0.8837364315986633	0.10920406162663947	binder
RSYKARLPL	HLA-B*15:17	0.8160648345947266	0.118026576159121	binder
RSYKNNTLKL	HLA-B*15:17	0.6563707299530506	0.3134272093298425	ambiguous
RSYSDPPLKF	HLA-B*15:17	0.9816966414451599	0.012209681113335806	binder
RSYSQQLFL	HLA-B*15:17	0.9644974350929261	0.043016713407955744	binder
RSYTMESTL	HLA-B*15:17	0.9000923037528992	0.07756016189621232	binder
RSYTYPLIF	HLA-B*15:17	0.9827003598213195	0.007952841668306038	binder
RSYVDLLKL	HLA-B*15:17	0.8865843892097474	0.13745828658280224	binder
RSYVGIATLI	HLA-B*15:17	0.6249265518039465	0.32522849596366366	ambiguous
RSYWKEVLL	HLA-B*15:17	0.8938433647155761	0.10308633172105083	binder
RSYWSQTILEI	HLA-B*15:17	0.047560894931666556	0.056317857284488335	not-binder
RTAHVILRY	HLA-B*15:17	0.9897324681282044	0.004485275506200947	binder
RTAPLLLSY	HLA-B*15:17	0.997178828716278	0.0010293622674941772	binder
RTAPSGSEY	HLA-B*15:17	0.98720623254776	0.018831850619681668	binder
RTATADDKKLQF	HLA-B*15:17	0.5150214672088623	0.14568583035321214	ambiguous
RTDAKQKWL	HLA-B*15:17	0.07461141981184483	0.0515521501825032	not-binder
RTEDPLLSW	HLA-B*15:17	0.9069763779640198	0.0739786711617123	binder
RTFDETVSTY	HLA-B*15:17	0.9898719429969788	0.01114919704354257	binder
RTFEAFMYL	HLA-B*15:17	0.9613637685775757	0.03173599786719935	binder
RTFGHLLRY	HLA-B*15:17	0.9958386182785034	0.004973379244378226	binder
RTFHTIGF	HLA-B*15:17	0.8150613665580749	0.03817013120258543	binder
RTFNTSTGGLLL	HLA-B*15:17	0.3962800282984972	0.37337693146693895	ambiguous
RTFPFSLQY	HLA-B*15:17	0.9979827523231506	0.0014458203858468245	binder
RTFPVLLRL	HLA-B*15:17	0.9898717641830445	0.009847259151047874	binder
RTFSNTTLLF	HLA-B*15:17	0.9755040049552918	0.02680931131613119	binder
RTFTDHVMLF	HLA-B*15:17	0.8983515501022339	0.1501994963831795	binder
RTFTHPSRLTY	HLA-B*15:17	0.8970232963562011	0.06809388999564224	binder
RTFWHKISY	HLA-B*15:17	0.9689052939414978	0.01260953684210616	binder
RTHFVISTY	HLA-B*15:17	0.9692843794822693	0.020081939202845556	binder
RTHLPGRTY	HLA-B*15:17	0.8623938202857971	0.13513649676864678	binder
RTHSLLLLL	HLA-B*15:17	0.9452357053756714	0.02864891484736008	binder
RTHVPKDMKL	HLA-B*15:17	0.23465119851753116	0.2189613285890515	not-binder
RTIAKRLVL	HLA-B*15:17	0.8276560544967652	0.13422557800066542	binder
RTIARTIVL	HLA-B*15:17	0.9622142434120178	0.025003232536925064	binder
RTIATALEY	HLA-B*15:17	0.9892442345619201	0.0048846373158672836	binder
RTIDEHDAII	HLA-B*15:17	0.5246984110213816	0.36907877777902437	ambiguous
RTIFPTSTI	HLA-B*15:17	0.9759212255477905	0.03178783586375193	binder
RTIKPEKHLRF	HLA-B*15:17	0.8699435353279114	0.1572317486935375	binder
RTIMKPLEY	HLA-B*15:17	0.9769477605819702	0.02277073821647493	binder
RTIPQPPIL	HLA-B*15:17	0.974709439277649	0.011378116315474949	binder
RTIQMFLVY	HLA-B*15:17	0.9757137060165405	0.014351244510079504	binder
RTIRMGTTL	HLA-B*15:17	0.9627059102058411	0.02219636831096044	binder
RTIRNAMKI	HLA-B*15:17	0.8873420357704163	0.09474441448316076	binder
RTIVNQISY	HLA-B*15:17	0.9844128370285035	0.008819563665837377	binder
RTKDIEDVFY	HLA-B*15:17	0.9061604738235474	0.1229454166827698	binder
RTKDTPLSL	HLA-B*15:17	0.9472687482833863	0.051964790800517593	binder
RTKEGELRI	HLA-B*15:17	0.8343317389488221	0.09480708702822582	binder
RTLDFDPLL	HLA-B*15:17	0.8865157723426819	0.16526245524269104	binder
RTLDKIMILF	HLA-B*15:17	0.8829860210418701	0.14936208534398757	binder
RTLDNQLFFF	HLA-B*15:17	0.9412736535072327	0.09773330365873589	binder
RTLDNQLFF	HLA-B*15:17	0.9931822299957276	0.004633482174769288	binder
RTLDSLMQF	HLA-B*15:17	0.9938429832458496	0.0029579520418897515	binder
RTLDSVSQI	HLA-B*15:17	0.9420019268989563	0.046489754537251016	binder
RTLESKLVLF	HLA-B*15:17	0.9201904654502868	0.043987483203253	binder
RTLETLIRL	HLA-B*15:17	0.9676085829734802	0.0346772159799043	binder
RTLGEIPTLVF	HLA-B*15:17	0.8071040511131287	0.2794361077951415	binder
RTLGPTVGGLLY	HLA-B*15:17	0.9271103262901306	0.06820839882825665	binder
RTLIYITLY	HLA-B*15:17	0.8250982761383057	0.1133647585983406	binder
RTLKEILRY	HLA-B*15:17	0.9889692068099976	0.011843969993605027	binder
RTLKHVLYY	HLA-B*15:17	0.9860892653465271	0.010672923727482216	binder
RTLKYSTKMTY	HLA-B*15:17	0.6412276085466146	0.3155798324873759	ambiguous
RTLLAILRL	HLA-B*15:17	0.8780704021453858	0.07607573738708974	binder
RTLNRILTM	HLA-B*15:17	0.9806166529655457	0.012464043513636116	binder
RTLPEPLEL	HLA-B*15:17	0.9336385369300843	0.06797766956041322	binder
RTLPHGAGHLAF	HLA-B*15:17	0.8898545503616333	0.14751307315583917	binder
RTLPNVLAL	HLA-B*15:17	0.9877154111862183	0.008349132690415852	binder
RTLPQASLL	HLA-B*15:17	0.9739550113677978	0.019801609432613873	binder
RTLPVLLLY	HLA-B*15:17	0.9942693471908569	0.007964327046580481	binder
RTLPWASVL	HLA-B*15:17	0.9714441776275635	0.02588452710583599	binder
RTLPWSSVL	HLA-B*15:17	0.973358976840973	0.02471335305707511	binder
RTLQHGLYY	HLA-B*15:17	0.9907245516777039	0.005418796165066934	binder
RTLQNTPSL	HLA-B*15:17	0.9624375820159912	0.022430123334424276	binder
RTLTKVLAL	HLA-B*15:17	0.935321307182312	0.055991797224970406	binder
RTLVNVVKY	HLA-B*15:17	0.9636083602905273	0.05212205909641492	binder
RTMEWVQTI	HLA-B*15:17	0.9887889623641968	0.007045777497765222	binder
RTMPRIPTL	HLA-B*15:17	0.9824433326721191	0.012484299059388963	binder
RTMQVALGL	HLA-B*15:17	0.9656166315078736	0.023948462588876136	binder
RTMTAISRY	HLA-B*15:17	0.9809717774391175	0.013713299795631519	binder
RTMVKTLEY	HLA-B*15:17	0.9902268409729004	0.005284440618875159	binder
RTNNIELHY	HLA-B*15:17	0.9215387463569641	0.10708911954290502	binder
RTNSTFNQVVL	HLA-B*15:17	0.15488027576357127	0.19740203601703396	not-binder
RTSDKELYF	HLA-B*15:17	0.951273787021637	0.022736230098317257	binder
RTSGSVYITL	HLA-B*15:17	0.6291894257068634	0.30169900738528305	ambiguous
RTSPFFSVY	HLA-B*15:17	0.965645694732666	0.05534533224086576	binder
RTSPINLGL	HLA-B*15:17	0.9591727375984191	0.03199958344889573	binder
RTSPPVRAF	HLA-B*15:17	0.972054409980774	0.02330440209094363	binder
RTSRPLKI	HLA-B*15:17	0.2949272617697716	0.20124053494658314	not-binder
RTTAHALKY	HLA-B*15:17	0.9733073949813843	0.012016229547646329	binder
RTTDIVIRI	HLA-B*15:17	0.9557007670402526	0.03501624473680449	binder
RTTSHLLRY	HLA-B*15:17	0.9747891902923584	0.019495047641797342	binder
RTVDARLKL	HLA-B*15:17	0.8893647074699402	0.10751566296353068	binder
RTVDLFPVL	HLA-B*15:17	0.9237660884857177	0.05629531703770895	binder
RTVEKPPKF	HLA-B*15:17	0.908939266204834	0.07034234168766701	binder
RTVEMHNKI	HLA-B*15:17	0.7845319032669067	0.16624156301283446	binder
RTVIFSAMF	HLA-B*15:17	0.9382423996925354	0.06236365672685055	binder
RTVKALEF	HLA-B*15:17	0.8497346997261047	0.07841635683971099	binder
RTVTQKLGF	HLA-B*15:17	0.9403334856033325	0.045695215421862334	binder
RTVVNISSL	HLA-B*15:17	0.9670388221740722	0.013501620971229377	binder
RTWKPTLVI	HLA-B*15:17	0.9664569139480591	0.01607462535143048	binder
RTWLLKTHW	HLA-B*15:17	0.9012339353561402	0.14012169014880407	binder
RTYDETYQRY	HLA-B*15:17	0.9806005358695984	0.02144529398316282	binder
RTYDKDITF	HLA-B*15:17	0.9925759792327881	0.004027125262766988	binder
RTYDLYITY	HLA-B*15:17	0.9613268136978149	0.05167145758449806	binder
RTYDMIQYY	HLA-B*15:17	0.9854334592819214	0.006413507656025944	binder
RTYEAKLLAF	HLA-B*15:17	0.9501017689704895	0.042133263452393606	binder
RTYEGGNAL	HLA-B*15:17	0.8928686499595642	0.13709143974748075	binder
RTYEHEAMW	HLA-B*15:17	0.9696121215820312	0.04456856899240699	binder
RTYEKFFGL	HLA-B*15:17	0.9240357637405395	0.06164973932304092	binder
RTYGVVAQY	HLA-B*15:17	0.9923458337783814	0.006103338789496936	binder
RTYGVVAQYY	HLA-B*15:17	0.9738595962524415	0.01915574546739038	binder
RTYITFQTW	HLA-B*15:17	0.9905345678329468	0.005906067060456137	binder
RTYKQRLLF	HLA-B*15:17	0.983745813369751	0.012407639163135304	binder
RTYLGMSTL	HLA-B*15:17	0.9664528369903564	0.024921962718064853	binder
RTYNNIFQF	HLA-B*15:17	0.9954475045204163	0.0033990503696394022	binder
RTYPAVKMKY	HLA-B*15:17	0.9470365881919861	0.04014429876858444	binder
RTYPVEILY	HLA-B*15:17	0.9936828732490539	0.003553853377674424	binder
RTYRAAKL	HLA-B*15:17	0.3147759184241295	0.33377374640363633	not-binder
RTYSKKHFRI	HLA-B*15:17	0.16326857267940795	0.12437498226500687	not-binder
RTYSLGSAL	HLA-B*15:17	0.8509587526321412	0.1193335451631085	binder
RTYSSGHNRL	HLA-B*15:17	0.6666848994791508	0.37494006702897764	ambiguous
RTYSSGHNRLYF	HLA-B*15:17	0.5834135428071022	0.3299113960876735	ambiguous
RTYTGLSGL	HLA-B*15:17	0.9339805364608764	0.04791662952889758	binder
RTYTYEKLLW	HLA-B*15:17	0.946971845626831	0.061924254803442574	binder
RTYVSTIRI	HLA-B*15:17	0.8661521375179291	0.1853590536119082	binder
RTYVTPPGTGFL	HLA-B*15:17	0.25037160525098445	0.16744112336497932	not-binder
RVATVTLML	HLA-B*15:17	0.8729525566101074	0.07729932161824134	binder
RVEPKVTVY	HLA-B*15:17	0.5857236221432686	0.2748079993728263	ambiguous
RVFASPLRL	HLA-B*15:17	0.8685173630714417	0.07181494009718792	binder
RVFQECLTY	HLA-B*15:17	0.9876882791519165	0.00580589259257089	binder
RVFVKPLVL	HLA-B*15:17	0.8034684300422669	0.07494660774892317	binder
RVHGLALQI	HLA-B*15:17	0.7229331851005554	0.07914207397021074	binder
RVHQGWLQY	HLA-B*15:17	0.9625730514526367	0.03884021308173476	binder
RVIDVGSEW	HLA-B*15:17	0.9763567209243774	0.03370239988268376	binder
RVIDYAVKI	HLA-B*15:17	0.9140528678894043	0.10404983701203804	binder
RVIDYILDL	HLA-B*15:17	0.825664222240448	0.17714090802379384	binder
RVIEFAAKF	HLA-B*15:17	0.968800151348114	0.014918003979823161	binder
RVIHRDLKL	HLA-B*15:17	0.7002384305000305	0.1623576796274516	binder
RVIPVLLQL	HLA-B*15:17	0.9782979726791382	0.012649586460676555	binder
RVKEKEAEL	HLA-B*15:17	0.6293938383460045	0.3225994874384984	ambiguous
RVKEKEAIL	HLA-B*15:17	0.48060490787029264	0.2966815608116604	ambiguous
RVLDPSKFLKI	HLA-B*15:17	0.4068993881344795	0.39860569206420793	ambiguous
RVLGKPLGL	HLA-B*15:17	0.6540763318538666	0.2373264770447323	binder
RVLPASLVI	HLA-B*15:17	0.9156967639923096	0.07056888455863877	binder
RVLPGSSVLFL	HLA-B*15:17	0.7248869299888611	0.2848748888354652	binder
RVLQWVLVL	HLA-B*15:17	0.7466750144958496	0.2524526572693624	binder
RVVDQPLKL	HLA-B*15:17	0.7902977347373963	0.16952867509056913	binder
RVVEKFLKI	HLA-B*15:17	0.7273409008979798	0.2022492637148105	binder
RVYESKAEF	HLA-B*15:17	0.9327248692512512	0.06303355722032311	binder
RVYIGRLSY	HLA-B*15:17	0.9808653593063354	0.005041900694599541	binder
RVYKSLKV	HLA-B*15:17	0.15004299096763135	0.12438805099698827	not-binder
RVYLGALKY	HLA-B*15:17	0.9568778514862061	0.03860452559048386	binder
RVYPQAVYF	HLA-B*15:17	0.9922379732131958	0.00824974495233889	binder
RVYVGSIYY	HLA-B*15:17	0.9702447414398193	0.02081963131825294	binder
SADEVQRFF	HLA-B*15:17	0.8449730634689331	0.12060419857069846	binder
SAFRGVGLL	HLA-B*15:17	0.7920318841934204	0.11056150384667321	binder
SAIGKILKF	HLA-B*15:17	0.9376863241195679	0.06246039991653845	binder
SAISTTLKL	HLA-B*15:17	0.8262745499610901	0.13269454968151043	binder
SALFKVLAF	HLA-B*15:17	0.7446988046169281	0.21104179120774244	binder
SALGRVLLF	HLA-B*15:17	0.8500067949295044	0.1747530890255685	binder
SALNRLLVL	HLA-B*15:17	0.8006344199180603	0.14294108549537207	binder
SALPDIKVLTL	HLA-B*15:17	0.5883702650666237	0.3275529619740199	ambiguous
SALVALPLL	HLA-B*15:17	0.573398369550705	0.1969533672850902	ambiguous
SANHNILQI	HLA-B*15:17	0.7415303945541382	0.12974851599616388	binder
SAPVGVTAL	HLA-B*15:17	0.6260301470756531	0.10969873706346951	binder
SASTTTLRY	HLA-B*15:17	0.9309039115905762	0.05782471608943529	binder
SAVQSSIASAF	HLA-B*15:17	0.5444622322916984	0.2376741639445427	ambiguous
SAWERNLVY	HLA-B*15:17	0.9351464152336121	0.039327359843575785	binder
SAWKPLLL	HLA-B*15:17	0.7254782557487488	0.10840018552857135	binder
SAYQHPASF	HLA-B*15:17	0.9778766870498657	0.01099383030262624	binder
SAYQNHLIL	HLA-B*15:17	0.8913239359855651	0.07768395471744836	binder
SAYVALAL	HLA-B*15:17	0.4119891881942749	0.14774800884190536	not-binder
SDIDDAVRKL	HLA-B*15:17	0.11460175830870867	0.12145127007598103	not-binder
SFKKPFKL	HLA-B*15:17	0.027428772248094903	0.024905276721824698	not-binder
SIFSGAASLGY	HLA-B*15:17	0.7183810859918595	0.26809225919025825	binder
SILQKVLKL	HLA-B*15:17	0.1385552354156971	0.12577932979500478	not-binder
SIPEKNRPL	HLA-B*15:17	0.12020941120572388	0.13838989334991425	not-binder
SIPGGYNAL	HLA-B*15:17	0.1471163049340248	0.04986735993670318	not-binder
SLIYDSDLAVSY	HLA-B*15:17	0.1319270707666874	0.10802695422854762	not-binder
SLLKRYLLK	HLA-B*15:17	0.0023793994030711476	0.0036603357243510373	not-binder
SLPKVLRF	HLA-B*15:17	0.12325276006595232	0.1226534718250402	not-binder
SLQHKLLL	HLA-B*15:17	0.04398736818111502	0.07209617259727442	not-binder
SMYDKVLML	HLA-B*15:17	0.53655404150486	0.284177974459108	ambiguous
SQDKTLKI	HLA-B*15:17	0.11560301639838144	0.12191777592922987	not-binder
SQLPGLLEL	HLA-B*15:17	0.24765137545764446	0.2809395812608057	not-binder
SSAKTILKY	HLA-B*15:17	0.9788706421852111	0.011158675274308118	binder
SSFFKSLVI	HLA-B*15:17	0.7968867063522339	0.1279822645926461	binder
SSFQKVLEL	HLA-B*15:17	0.9559183835983276	0.026314589880708904	binder
SSHTRTLHL	HLA-B*15:17	0.6195868730545044	0.19644051152329012	binder
SSIKDPLQF	HLA-B*15:17	0.957984185218811	0.01920655338046565	binder
SSISKSPLL	HLA-B*15:17	0.8159894227981568	0.10469116948028677	binder
SSITASLRF	HLA-B*15:17	0.9213478684425354	0.0816489638880639	binder
SSLDSTLRL	HLA-B*15:17	0.7774559855461121	0.11573739417711416	binder
SSLHKLLTL	HLA-B*15:17	0.8847944736480713	0.10251204353205502	binder
SSLHTLKF	HLA-B*15:17	0.7752769351005554	0.10842003076212592	binder
SSLPSALAL	HLA-B*15:17	0.8674827814102173	0.1105386971930908	binder
SSLQRILEI	HLA-B*15:17	0.7821082592010498	0.13034472109863604	binder
SSLSDALVL	HLA-B*15:17	0.3573394060134888	0.09317141733278514	not-binder
SSLSGPRLLF	HLA-B*15:17	0.6375765204429626	0.26220757468999295	binder
SSLSHILQM	HLA-B*15:17	0.9000405907630921	0.04762386197633381	binder
SSNHKLVF	HLA-B*15:17	0.4312043130397797	0.20217446238657277	ambiguous
SSSAKTLAF	HLA-B*15:17	0.9287275671958923	0.07206278550248009	binder
SSSPRNLGF	HLA-B*15:17	0.911479389667511	0.07821901918707032	binder
SSVDQPLKI	HLA-B*15:17	0.6317801684141159	0.2602578831732104	binder
SSVLKPLLI	HLA-B*15:17	0.5745610654354095	0.21751660626015415	ambiguous
SSVPGVRLL	HLA-B*15:17	0.8893300294876099	0.09706418503496228	binder
SSVRKNLKL	HLA-B*15:17	0.43439324498176574	0.16103825022550408	ambiguous
SSVTKVLLL	HLA-B*15:17	0.8060312032699585	0.20653329105051318	binder
SSYDKPITF	HLA-B*15:17	0.9633001685142517	0.02771189051027918	binder
SSYGKLLLI	HLA-B*15:17	0.9151693344116211	0.06214692291921432	binder
SSYHHGEMSL	HLA-B*15:17	0.5306402683258057	0.18175809510314048	ambiguous
SSYIRVLGI	HLA-B*15:17	0.8662256717681884	0.12513253132939237	binder
SSYLRGLLL	HLA-B*15:17	0.8805224537849426	0.08893559563850462	binder
SSYPIKLFY	HLA-B*15:17	0.9813572049140931	0.011389369710760487	binder
SSYSIHLLL	HLA-B*15:17	0.851016640663147	0.11001989529992073	binder
SSYSRALEM	HLA-B*15:17	0.96108638048172	0.025686001612143322	binder
STAEKVLVL	HLA-B*15:17	0.8681428551673889	0.07788748435577289	binder
STEPAHIVASF	HLA-B*15:17	0.1533473402261734	0.0904449153696485	not-binder
STFEAVLKW	HLA-B*15:17	0.9808870792388916	0.014644446012363685	binder
STFKDTFTL	HLA-B*15:17	0.8591808915138245	0.10025372332486945	binder
STFLSQTTY	HLA-B*15:17	0.9320156574249268	0.06538183380890299	binder
STFSPSLAL	HLA-B*15:17	0.8534904479980469	0.04717232333944464	binder
STHLLLTLY	HLA-B*15:17	0.7652446568012238	0.2209564560954662	binder
STHVTISTY	HLA-B*15:17	0.9322413682937623	0.028346582794688525	binder
STIASDIVSRF	HLA-B*15:17	0.8141547471284867	0.28972860040817006	binder
STIDWNKLY	HLA-B*15:17	0.9158929109573364	0.1030097546410529	binder
STIPEELGRLVY	HLA-B*15:17	0.8488762617111206	0.20786682140011498	binder
STIPKVLQY	HLA-B*15:17	0.9892201066017151	0.007189216008615259	binder
STIQFVSTL	HLA-B*15:17	0.8919371604919434	0.033297978077139564	binder
STKVKTLLL	HLA-B*15:17	0.6420424938201904	0.062086986119759054	binder
STLALHLRI	HLA-B*15:17	0.6497011721134186	0.1962076360054398	binder
STLGRVLRL	HLA-B*15:17	0.8406554818153381	0.059339558237769006	binder
STLGYDLTF	HLA-B*15:17	0.9318075299263	0.04977002727983669	binder
STLHLVLRLRGG	HLA-B*15:17	0.0025864239668443394	0.0027518781987463745	not-binder
STLKKQMKY	HLA-B*15:17	0.8569534540176391	0.0768033910045245	binder
STLKKSLEI	HLA-B*15:17	0.6354876101016999	0.22230720694796544	binder
STLKNHLRL	HLA-B*15:17	0.602917617559433	0.12573796748857585	binder
STLPKSLSL	HLA-B*15:17	0.9433684706687927	0.03278602576589594	binder
STMEGGTLKY	HLA-B*15:17	0.9605609178543091	0.03010731334491441	binder
STMWTTLKL	HLA-B*15:17	0.7853183567523956	0.23785946987307366	binder
STNDKTIKL	HLA-B*15:17	0.8216830492019653	0.10407942170287157	binder
STNTRVLYF	HLA-B*15:17	0.9264965534210206	0.0874459650833351	binder
STTTGHLIY	HLA-B*15:17	0.8757589936256409	0.08514187396418735	binder
STVSRFFLY	HLA-B*15:17	0.9624489903450012	0.023144760027909765	binder
STWGGALRY	HLA-B*15:17	0.9819303631782532	0.008945720998043341	binder
STYDGFGLAW	HLA-B*15:17	0.9868727326393127	0.014019125192245241	binder
STYDGHTVGGLQY	HLA-B*15:17	0.8892711639404297	0.12004239107554664	binder
STYEKALGY	HLA-B*15:17	0.9639528632164002	0.027183508807984015	binder
STYHALGF	HLA-B*15:17	0.6377690255641937	0.1261396907061289	binder
STYHRFLTW	HLA-B*15:17	0.9506189107894898	0.05554143026942184	binder
STYIKKIGY	HLA-B*15:17	0.8210628747940063	0.10152411707826527	binder
STYLHQLTL	HLA-B*15:17	0.9550027847290039	0.03338081293924189	binder
STYPSTVEI	HLA-B*15:17	0.8541564404964447	0.20569234935391412	binder
STYQRWQFTL	HLA-B*15:17	0.24606806337833403	0.19186959208042745	not-binder
STYRLESTL	HLA-B*15:17	0.808046281337738	0.13299879578708523	binder
SVDKVLEL	HLA-B*15:17	0.45911709070205686	0.09043085791273987	ambiguous
SVFGRVMQI	HLA-B*15:17	0.8777776598930359	0.07202606080852449	binder
SVIEQILHY	HLA-B*15:17	0.9823691248893738	0.008465800324083228	binder
SVIGRALGI	HLA-B*15:17	0.7784557819366456	0.15845313462302102	binder
SVLKKALEI	HLA-B*15:17	0.40350034534931184	0.29948048181672293	ambiguous
SVLPRALSL	HLA-B*15:17	0.9140150547027588	0.030641667166614546	binder
SVLPRALVL	HLA-B*15:17	0.7965813279151917	0.09758185835615292	binder
SVPKPLKF	HLA-B*15:17	0.1818720456212759	0.1807115865601269	not-binder
SVTEVQLRF	HLA-B*15:17	0.9156406998634339	0.04571020068688778	binder
SVYDGKLLI	HLA-B*15:17	0.8432452559471131	0.10218098207284824	binder
SVYHPQLAY	HLA-B*15:17	0.9706858277320862	0.021500163989172812	binder
SVYQDTWMKY	HLA-B*15:17	0.7650012373924255	0.25387470483456526	binder
SVYSIRLAY	HLA-B*15:17	0.9188472628593445	0.08785048342029168	binder
SWDGTLRL	HLA-B*15:17	0.3356568395131035	0.31782288312722823	not-binder
SYQKLLKY	HLA-B*15:17	0.2924174557439983	0.21377515666171265	not-binder
TAAPTGTTI	HLA-B*15:17	0.8549406290054321	0.1810290107214874	binder
TAAPTIGVL	HLA-B*15:17	0.7347408413887024	0.08878408397065761	binder
TAFGGFLKY	HLA-B*15:17	0.9680578470230102	0.02305559473433703	binder
TALKYTLGF	HLA-B*15:17	0.7318366050720215	0.2395558964037029	binder
TALRKVLSL	HLA-B*15:17	0.6145842790603637	0.21175128658212164	binder
TAPRTVLL	HLA-B*15:17	0.23536558523774148	0.1933484039647483	not-binder
TDTYKLILNGK	HLA-B*15:17	0.0011254205095610815	0.0012319131767793926	not-binder
TDTYKLILNGKT	HLA-B*15:17	0.012539984523755265	0.024747175063041308	not-binder
TFTVTEKPEVID	HLA-B*15:17	0.042591670314959626	0.06145218412688437	not-binder
THSLVLHY	HLA-B*15:17	0.15870073884725572	0.18945294116766032	not-binder
TILRHTLQL	HLA-B*15:17	0.37415686473250387	0.24422602491435574	not-binder
TKHGTLKY	HLA-B*15:17	0.05669156573712826	0.03588560942059712	not-binder
TKTFTVTEKPEVID	HLA-B*15:17	0.020215324397171486	0.02799382159685378	not-binder
TLAPSTMKI	HLA-B*15:17	0.3994824379682541	0.313274630259662	ambiguous
TLFDSRHLLY	HLA-B*15:17	0.5610396057367325	0.2778945153116058	ambiguous
TLHLVLRL	HLA-B*15:17	0.10982433823701285	0.12800799231692697	not-binder
TLKGETTTEAVD	HLA-B*15:17	0.012676356615878603	0.0226461137049798	not-binder
TLTKTLTLL	HLA-B*15:17	0.16745311096310617	0.1703077862670686	not-binder
TPAVTTYKLVINGK	HLA-B*15:17	0.0007064236217047438	0.000774470849635694	not-binder
TQIILKTIF	HLA-B*15:17	0.19203529133228586	0.18070805073117502	not-binder
TSAPGGGPGTL	HLA-B*15:17	0.8429144978523254	0.10349470919602335	binder
TSFERALSL	HLA-B*15:17	0.8747808814048768	0.08578205658756972	binder
TSFHTALEL	HLA-B*15:17	0.8055589914321899	0.11268987596216672	binder
TSKWVADAL	HLA-B*15:17	0.29018282517790794	0.30984317465229405	not-binder
TSLEKALGI	HLA-B*15:17	0.5380291283130646	0.2214892079842253	ambiguous
TSLPEPLRI	HLA-B*15:17	0.5685905754566193	0.26169370839779454	ambiguous
TSLPRALHF	HLA-B*15:17	0.9322929978370667	0.04568858710661185	binder
TSLVKVLEF	HLA-B*15:17	0.8640159130096435	0.1390456002760637	binder
TSMPGTLVL	HLA-B*15:17	0.912878155708313	0.08611940500564985	binder
TSMVTALQL	HLA-B*15:17	0.8022562265396118	0.1325891291242124	binder
TSSDILLCY	HLA-B*15:17	0.8925495505332947	0.04351088760775255	binder
TSSQKALML	HLA-B*15:17	0.5836409479379654	0.2342569898089806	ambiguous
TSSSHTLTY	HLA-B*15:17	0.9572675347328186	0.033323059228219376	binder
TSTEPAHIVASF	HLA-B*15:17	0.3601092267781496	0.27535618291048947	not-binder
TSVPKPLKF	HLA-B*15:17	0.8208778142929077	0.16779277929554046	binder
TSVRKTLLL	HLA-B*15:17	0.5630155980587006	0.15900022717271184	ambiguous
TSWDRSLLL	HLA-B*15:17	0.8100549817085266	0.12479166908894487	binder
TSWKPLWL	HLA-B*15:17	0.5151675418019295	0.2765108140013328	ambiguous
TSYKKSLRL	HLA-B*15:17	0.5717037379741668	0.20369678480543216	ambiguous
TTFVKQLKL	HLA-B*15:17	0.6694157719612122	0.1266291349651092	binder
TTIPTKQTQTF	HLA-B*15:17	0.6235761269927025	0.32548839832616083	ambiguous
TTIQRGLVL	HLA-B*15:17	0.7614024639129638	0.06681705304944575	binder
TTKAISRW	HLA-B*15:17	0.5967455402016639	0.3292482965271618	ambiguous
TTLHNLLL	HLA-B*15:17	0.5614890158176422	0.20791201433652984	ambiguous
TTLLFQLLM	HLA-B*15:17	0.5282467991113663	0.3218798798651219	ambiguous
TTLQPTLKF	HLA-B*15:17	0.9156574010848999	0.051093924509527225	binder
TTLRALYL	HLA-B*15:17	0.5146214425563812	0.2330511571374232	ambiguous
TTYEGIFKTL	HLA-B*15:17	0.713469660282135	0.10396617452405126	binder
TTYKLVINGK	HLA-B*15:17	0.056200486584566535	0.10408223130533466	not-binder
TTYKLVINGKT	HLA-B*15:17	0.04473235152690904	0.07645146097813298	not-binder
TTYKLVINGKTLKG	HLA-B*15:17	0.01796120634496958	0.03002519523440541	not-binder
TVSDAILRY	HLA-B*15:17	0.9515506505966187	0.022689705522377857	binder
TVTEKPEVIDASE	HLA-B*15:17	0.015911001970607686	0.026541289939736333	not-binder
TVTEKPEVID	HLA-B*15:17	0.01509174236562103	0.014517260838774044	not-binder
TVTEVLLKY	HLA-B*15:17	0.9574923515319824	0.01453597681340793	binder
TVVGPSSVLTY	HLA-B*15:17	0.9259351849555969	0.05770193930958917	binder
TVYDKPASF	HLA-B*15:17	0.8875632524490357	0.07018424857915427	binder
TVYHIMLQI	HLA-B*15:17	0.46629034280776976	0.22556713475819773	ambiguous
TYDDATKTF	HLA-B*15:17	0.6490536220371723	0.3588034051480539	ambiguous
TYDDATKTFTV	HLA-B*15:17	0.378796700050043	0.3984597398312107	ambiguous
TYKLILNGK	HLA-B*15:17	0.0009828851507336367	0.001475711490832913	not-binder
TYRGPKAF	HLA-B*15:17	0.1392032839357853	0.15907340808734327	not-binder
VAGPNIAAI	HLA-B*15:17	0.8948085069656372	0.0900056610428618	binder
VAIESTPMI	HLA-B*15:17	0.7011688113212585	0.20879369040075593	binder
VAIKDKQVKY	HLA-B*15:17	0.6709332942962647	0.20731631741844425	binder
VALARALFI	HLA-B*15:17	0.42221052944660187	0.17357461160769316	ambiguous
VATHLTKIL	HLA-B*15:17	0.42416883260011673	0.17781220603955084	ambiguous
VAYPCAILY	HLA-B*15:17	0.964148473739624	0.023528570558775462	binder
VAYWRQAGLSY	HLA-B*15:17	0.5290069162845612	0.25300098951312333	ambiguous
VGGEALELR	HLA-B*15:17	0.012660885764489649	0.01997059271522857	not-binder
VGLGPALEF	HLA-B*15:17	0.4807582975830883	0.2598640283643938	ambiguous
VHLTPEEK	HLA-B*15:17	0.011920602395866809	0.013183047158598088	not-binder
VIIPHVARF	HLA-B*15:17	0.7785552859306335	0.2112311692849797	binder
VLYDRPLKI	HLA-B*15:17	0.45923194512724874	0.3438987011147464	ambiguous
VLYDRVLKY	HLA-B*15:17	0.8410435616970062	0.1920395333537856	binder
VMAPRTLIL	HLA-B*15:17	0.9502453923225402	0.01605965285685957	binder
VNLPINGNGKQ	HLA-B*15:17	0.13371960930526255	0.0817419225025204	not-binder
VNVEINVAPGKD	HLA-B*15:17	0.09883302371454192	0.10231696103014958	not-binder
VSEDSSRGAF	HLA-B*15:17	0.47837952971458436	0.23403635621544566	ambiguous
VSFKRSMVL	HLA-B*15:17	0.7860652565956116	0.2012894088631979	binder
VSGKPLLI	HLA-B*15:17	0.5106865167617798	0.16499528912489236	ambiguous
VSHGRPLAL	HLA-B*15:17	0.8493683934211731	0.08559786449559481	binder
VSHHPPISAF	HLA-B*15:17	0.8802412986755371	0.05087275736068486	binder
VSHLIATEY	HLA-B*15:17	0.8652830243110656	0.0900200787960706	binder
VSIKRQIIL	HLA-B*15:17	0.607533186674118	0.24161996296359908	ambiguous
VSIPSEKQRLIY	HLA-B*15:17	0.4438054636120796	0.34167695918607743	ambiguous
VSISSPVLSL	HLA-B*15:17	0.6970193743705749	0.21054168158316075	binder
VSLEKVLGI	HLA-B*15:17	0.7467112362384796	0.17252407996376254	binder
VSLKKPLVI	HLA-B*15:17	0.6104344010353089	0.21947751075401178	binder
VSLPSHLNI	HLA-B*15:17	0.8652054190635681	0.12454509550760333	binder
VSLPSHLNISY	HLA-B*15:17	0.8753121614456176	0.10512980968040293	binder
VSMDNRLMELF	HLA-B*15:17	0.6953032612800598	0.06262165631755107	binder
VSNDWYATL	HLA-B*15:17	0.758137685060501	0.2116292503235204	binder
VSNLQEFRY	HLA-B*15:17	0.7539255499839783	0.09771729260903647	binder
VSQDKQMLY	HLA-B*15:17	0.9266394734382629	0.062306599385965666	binder
VSRKQGAQF	HLA-B*15:17	0.8429720520973205	0.11743132300321077	binder
VSSLTSGLLTI	HLA-B*15:17	0.4031383961439133	0.2401577893801462	ambiguous
VSSVSTAKLTL	HLA-B*15:17	0.2696584895253181	0.10701220688775312	not-binder
VSTVLTSKY	HLA-B*15:17	0.9227392673492432	0.05478090095465102	binder
VSVAHALSL	HLA-B*15:17	0.9452893853187561	0.03872526911778119	binder
VSVAKTPVL	HLA-B*15:17	0.8544803738594056	0.08537184858458599	binder
VSVDERLIY	HLA-B*15:17	0.939359986782074	0.04054709357842576	binder
VSVEDLLKF	HLA-B*15:17	0.9511550068855286	0.05513103072053461	binder
VSVPASRLTY	HLA-B*15:17	0.9414401412010193	0.01926226863987307	binder
VSWDKSLCI	HLA-B*15:17	0.8772427320480347	0.10977760112565649	binder
VSYFIITRY	HLA-B*15:17	0.8337823629379273	0.10013627464881263	binder
VSYFPDKVALL	HLA-B*15:17	0.6373175337910653	0.32009565350429375	ambiguous
VSYGGLLMRL	HLA-B*15:17	0.7553331770002842	0.35233331986350347	binder
VSYGSIVTY	HLA-B*15:17	0.9906268835067749	0.008627478589145445	binder
VSYKGSISY	HLA-B*15:17	0.9927679419517517	0.004921279741959555	binder
VSYKYTSRY	HLA-B*15:17	0.936168086528778	0.04931008251305502	binder
VSYPGKNKI	HLA-B*15:17	0.8829079151153565	0.17739884396819455	binder
VSYQKLLKY	HLA-B*15:17	0.9778549790382385	0.02276054993966987	binder
VSYQKLLKYY	HLA-B*15:17	0.8698123931884766	0.1477303938895324	binder
VSYSRVYLLY	HLA-B*15:17	0.8459425210952759	0.05863556309447096	binder
VSYYYFLRF	HLA-B*15:17	0.8702875137329101	0.06785067153613754	binder
VTAPRTVLL	HLA-B*15:17	0.9738531231880188	0.027271015335010737	binder
VTAPRTVLLL	HLA-B*15:17	0.6118660002946854	0.26250449487260724	ambiguous
VTASRALLL	HLA-B*15:17	0.8617322564125061	0.09622661803563144	binder
VTATRQLLL	HLA-B*15:17	0.784577739238739	0.19075772778693859	binder
VTDIHQLSF	HLA-B*15:17	0.9410838127136231	0.039340226139060644	binder
VTFEKQWFY	HLA-B*15:17	0.9647360920906067	0.023664163070845675	binder
VTFKSILF	HLA-B*15:17	0.6924355834722519	0.2650833009652087	binder
VTFPEFLRY	HLA-B*15:17	0.989633309841156	0.007282440581136505	binder
VTFPGIKLIY	HLA-B*15:17	0.9812527418136596	0.009740847306507013	binder
VTFSGQYNI	HLA-B*15:17	0.933879041671753	0.04077556750971583	binder
VTGVTRVTI	HLA-B*15:17	0.7686536550521851	0.1421111331526138	binder
VTHDLRLRL	HLA-B*15:17	0.4801063179969788	0.14627920265822014	ambiguous
VTHNEQLCY	HLA-B*15:17	0.9381194949150086	0.04197493780874561	binder
VTIARAIEL	HLA-B*15:17	0.911312210559845	0.042833922950119785	binder
VTIEGPSHY	HLA-B*15:17	0.9507515907287598	0.025364650069201244	binder
VTIENHPHL	HLA-B*15:17	0.9453218221664429	0.011464153389959441	binder
VTIGHIALL	HLA-B*15:17	0.914751160144806	0.03649725680593029	binder
VTIKEGSQL	HLA-B*15:17	0.6464757919311523	0.2549366319949797	binder
VTIKKALTL	HLA-B*15:17	0.9615988254547119	0.02189442311398046	binder
VTIPSGSTL	HLA-B*15:17	0.9590638518333435	0.01995499446264666	binder
VTIVKPIVY	HLA-B*15:17	0.7881120681762696	0.2546937272623123	binder
VTKPVGGNY	HLA-B*15:17	0.9694929957389832	0.025709349142457087	binder
VTLAELLVL	HLA-B*15:17	0.5319925770163536	0.2701991760618474	ambiguous
VTLDEILRL	HLA-B*15:17	0.6999419998377562	0.35722468581975264	binder
VTLEKVLGI	HLA-B*15:17	0.7509008049964905	0.19512125541153674	binder
VTMPAILKL	HLA-B*15:17	0.9756314635276795	0.017078884609492445	binder
VTMPWFQHY	HLA-B*15:17	0.987408185005188	0.008165840731101	binder
VTNPHSSQW	HLA-B*15:17	0.9954637289047241	0.004149628383893201	binder
VTNSQKLQL	HLA-B*15:17	0.621040678024292	0.17706557194037315	binder
VTRLQHVTI	HLA-B*15:17	0.6750419914722443	0.2544429227278891	binder
VTRPDSGHLY	HLA-B*15:17	0.9170887351036072	0.08899950480027018	binder
VTTENQLKY	HLA-B*15:17	0.9587403297424316	0.02494825328566729	binder
VTTVVNPKY	HLA-B*15:17	0.9381874799728394	0.0425449473155254	binder
VTVAIPLKY	HLA-B*15:17	0.9552066087722778	0.02097500100307006	binder
VTVEKVIKI	HLA-B*15:17	0.8674405217170715	0.09800167975577494	binder
VTVPVTSPNALSY	HLA-B*15:17	0.5863431006669998	0.2939424168779109	ambiguous
VTVVDRAVTI	HLA-B*15:17	0.3895208066795021	0.2694316101382142	ambiguous
VTYGHELIW	HLA-B*15:17	0.9574033260345459	0.033255044269183215	binder
VTYGKGKLLM	HLA-B*15:17	0.7767289340496063	0.18141915196917607	binder
VTYIFHQLL	HLA-B*15:17	0.8703845977783203	0.0550805071126869	binder
VTYKNVPNW	HLA-B*15:17	0.980560564994812	0.011557682504559892	binder
VTYMNNLKL	HLA-B*15:17	0.8873368501663208	0.07250671408600852	binder
VTYNKVLHF	HLA-B*15:17	0.9883645534515381	0.010029004649350687	binder
VTYNKVLHFY	HLA-B*15:17	0.929513156414032	0.05518858295607175	binder
VTYNYPVHY	HLA-B*15:17	0.9781339645385743	0.007384241821902691	binder
VTYPGELLL	HLA-B*15:17	0.9690768003463746	0.041720899200681255	binder
VTYSFRQSF	HLA-B*15:17	0.952912163734436	0.013970063654086547	binder
VTYVGTKQL	HLA-B*15:17	0.8749456644058228	0.06724150270590938	binder
VTYVPVTTF	HLA-B*15:17	0.9902196526527405	0.0029558023376975735	binder
VVLAKQLLL	HLA-B*15:17	0.22362335603684186	0.1508875905899485	not-binder
VVNGRVLEL	HLA-B*15:17	0.8934690117835998	0.04639743417247192	binder
VVSSVSSFLKY	HLA-B*15:17	0.43758461624383926	0.29578258156522713	ambiguous
VVYEKQMLY	HLA-B*15:17	0.9490669250488282	0.029730173503482785	binder
VVYGGKSTI	HLA-B*15:17	0.9283251166343689	0.04332486248563425	binder
VVYPWTQRF	HLA-B*15:17	0.9850929141044616	0.003657559770517079	binder
WSLGSPLHF	HLA-B*15:17	0.8513225674629211	0.07132716382691344	binder
WSLPATATM	HLA-B*15:17	0.9131741762161255	0.02773662947387701	binder
WTVVDAKTL	HLA-B*15:17	0.1084664985537529	0.08843001705359195	not-binder
YAANPGQLF	HLA-B*15:17	0.9156163811683655	0.08740511914839887	binder
YAFDFARQS	HLA-B*15:17	0.0031749764806590975	0.003545536011914562	not-binder
YAIDNPLHY	HLA-B*15:17	0.9807539820671082	0.008345367689679091	binder
YAITRVLRL	HLA-B*15:17	0.7435493886470794	0.16212006714305027	binder
YALNHTLSV	HLA-B*15:17	0.8612378835678101	0.11674441283862595	binder
YALPHAILRL	HLA-B*15:17	0.5105996310710907	0.2949165775262256	ambiguous
YASSPGGVY	HLA-B*15:17	0.8691755056381225	0.09087228496596253	binder
YAYTGRLEL	HLA-B*15:17	0.9508498191833497	0.04547578019650753	binder
YFFAYHVL	HLA-B*15:17	0.013113381061702966	0.00631577729795226	not-binder
YGYEHILTL	HLA-B*15:17	0.8761692523956299	0.0408466272991447	binder
YIYPKHLKY	HLA-B*15:17	0.8878729224205018	0.06741333486709386	binder
YQYPRPLLI	HLA-B*15:17	0.5530287474393845	0.3291307958400478	ambiguous
YSAEPLPEL	HLA-B*15:17	0.8230708241462708	0.13318191920467917	binder
YSAPVIHVL	HLA-B*15:17	0.9896968364715576	0.006070385968482656	binder
YSAVPVRHF	HLA-B*15:17	0.9297271370887756	0.03709593620147699	binder
YSDAPRGTW	HLA-B*15:17	0.6378681123256683	0.215940135491118	binder
YSEKPPVSI	HLA-B*15:17	0.5373465538024902	0.16828688140898448	ambiguous
YSFDPVGSY	HLA-B*15:17	0.9202933311462402	0.07042343843581203	binder
YSFSELLRL	HLA-B*15:17	0.7404659152030945	0.13171670531290097	binder
YSFYNQQTL	HLA-B*15:17	0.8859389781951904	0.11457117407044792	binder
YSGIALLI	HLA-B*15:17	0.21675048246979714	0.14905488236189152	not-binder
YSHAAGQGTGLY	HLA-B*15:17	0.5414713490754366	0.26412246095420233	ambiguous
YSHFQHLLY	HLA-B*15:17	0.936337661743164	0.04214547065869013	binder
YSHKKILQL	HLA-B*15:17	0.8284484386444092	0.12184988622131691	binder
YSIDKPPFI	HLA-B*15:17	0.7582452833652497	0.18353801467246594	binder
YSIDPVTRY	HLA-B*15:17	0.9677605390548706	0.014088009644791816	binder
YSIEKPLKFF	HLA-B*15:17	0.5997793883085251	0.25337659287032643	ambiguous
YSIEKPLKF	HLA-B*15:17	0.9431984901428223	0.05054819653166393	binder
YSIRGQLSW	HLA-B*15:17	0.9849888563156128	0.01731686806632048	binder
YSISSLKTLF	HLA-B*15:17	0.7951045393943786	0.18607342470633037	binder
YSKAFTLTI	HLA-B*15:17	0.8321612238883972	0.15990522494677845	binder
YSKPETGLTL	HLA-B*15:17	0.7360621452331543	0.12751550029042658	binder
YSKYYKTID	HLA-B*15:17	0.007993790123146027	0.008911111106701878	not-binder
YSLAFNARF	HLA-B*15:17	0.8835401654243469	0.08823369953380364	binder
YSLDGILVF	HLA-B*15:17	0.9339905500411987	0.05770317903830813	binder
YSLDGRLLSTY	HLA-B*15:17	0.7793850302696228	0.15063026378198432	binder
YSLDHISSLF	HLA-B*15:17	0.8650757551193238	0.15022664628819074	binder
YSLDHISSL	HLA-B*15:17	0.9188802123069764	0.052825879571893844	binder
YSLEHTVQF	HLA-B*15:17	0.9777225255966187	0.01527631136696008	binder
YSLEKVFGI	HLA-B*15:17	0.6142902314662934	0.2210319760108676	binder
YSLEYGFLRL	HLA-B*15:17	0.2845143466256559	0.2644930285108352	not-binder
YSLIFVNSY	HLA-B*15:17	0.7802190780639648	0.1119822732218659	binder
YSLKNTSQL	HLA-B*15:17	0.8814989805221558	0.07591537584375961	binder
YSLLKHLKL	HLA-B*15:17	0.4076241090893745	0.33347633218441325	ambiguous
YSLPGILHF	HLA-B*15:17	0.9860988259315491	0.00945182428470332	binder
YSLPNAPTL	HLA-B*15:17	0.9525214791297912	0.03024222155581358	binder
YSLPQLLHI	HLA-B*15:17	0.824925833940506	0.21928433392093943	binder
YSLPTPKGGKY	HLA-B*15:17	0.6613456040620804	0.3119453739552568	binder
YSLQHKLLL	HLA-B*15:17	0.5940337628126144	0.27859158080492846	ambiguous
YSLQRQSLL	HLA-B*15:17	0.6890760362148285	0.18917826444485628	binder
YSLVDREVGY	HLA-B*15:17	0.584499967098236	0.25109876719627405	ambiguous
YSQEPIKTF	HLA-B*15:17	0.9491753697395324	0.015090091869721503	binder
YSQKDPLIL	HLA-B*15:17	0.5897649228572845	0.22464580142964927	ambiguous
YSQSPALEL	HLA-B*15:17	0.7119499802589416	0.21275553035712275	binder
YSSENISNF	HLA-B*15:17	0.9408040404319763	0.02585119799825376	binder
YSSNHKLVF	HLA-B*15:17	0.9230249166488648	0.03872311752530465	binder
YSSPFDPVL	HLA-B*15:17	0.8919429421424866	0.04279352463088399	binder
YSSSRTLLF	HLA-B*15:17	0.9775262594223022	0.0031540131877806506	binder
YSTEPINTF	HLA-B*15:17	0.9226967453956604	0.02617297741893842	binder
YSVNGERLGTY	HLA-B*15:17	0.6863833904266358	0.1736023956692034	binder
YSVRMNNTL	HLA-B*15:17	0.9387197375297547	0.036071030108398544	binder
YSYAGGRGSY	HLA-B*15:17	0.9625547289848327	0.033937481474196826	binder
YSYDLSHSLQY	HLA-B*15:17	0.5090674599632621	0.2646461285982023	ambiguous
YSYFSPRTM	HLA-B*15:17	0.957465660572052	0.025517897570424514	binder
YSYKEALKL	HLA-B*15:17	0.8521996140480042	0.11520467053649684	binder
YSYLLKNHL	HLA-B*15:17	0.5949718296527863	0.21916543637404587	ambiguous
YSYLLTSQL	HLA-B*15:17	0.7859686255455017	0.17485358903252124	binder
YSYNIRHSF	HLA-B*15:17	0.9810608983039856	0.010150503316265278	binder
YSYYGPLNL	HLA-B*15:17	0.9246210932731629	0.08627260244799753	binder
YTADGKEVLEY	HLA-B*15:17	0.8426100611686707	0.0991558833765547	binder
YTAQFEHTI	HLA-B*15:17	0.8640184521675109	0.06934035952694327	binder
YTAQPTQGY	HLA-B*15:17	0.9521961688995362	0.01997332608464636	binder
YTDFDGTRVY	HLA-B*15:17	0.834998369216919	0.08760095850736856	binder
YTESYISTI	HLA-B*15:17	0.4373204052448273	0.2560109442441289	ambiguous
YTFEPRTPDELYF	HLA-B*15:17	0.15238318643532694	0.14142839644572397	not-binder
YTFNKVLML	HLA-B*15:17	0.9639744162559509	0.023212646554872863	binder
YTFSEPFHL	HLA-B*15:17	0.6636683464050293	0.18246836235591446	binder
YTHEVVTLW	HLA-B*15:17	0.9743378639221192	0.016067431337232554	binder
YTIATILHY	HLA-B*15:17	0.9751247048377991	0.01810866319320536	binder
YTIEFLRHL	HLA-B*15:17	0.7160700380802154	0.26713926610010524	binder
YTIENPRHF	HLA-B*15:17	0.9666257262229919	0.0067027453870101535	binder
YTIIPLNKI	HLA-B*15:17	0.6095602095127106	0.2288398858514068	ambiguous
YTIPLAIKL	HLA-B*15:17	0.8085971117019654	0.20472694365500183	binder
YTISDTIARF	HLA-B*15:17	0.8552817404270172	0.22442995642145483	binder
YTKAWEEYY	HLA-B*15:17	0.9141335010528564	0.05391040672879238	binder
YTKENGRTL	HLA-B*15:17	0.8829902529716491	0.023641575716562772	binder
YTKENGTIR	HLA-B*15:17	0.008521982175898302	0.009935367177714621	not-binder
YTKHGTLKY	HLA-B*15:17	0.9636197924613953	0.018879897337758064	binder
YTLKDNKVYI	HLA-B*15:17	0.2212140710093081	0.26215534620784975	not-binder
YTLPDGRII	HLA-B*15:17	0.6189639806747437	0.23235391631748747	binder
YTLPDGSTL	HLA-B*15:17	0.8517534017562867	0.06601437541918459	binder
YTSDSPGSY	HLA-B*15:17	0.726953637599945	0.18806661326574758	binder
YTSDSSGKLVF	HLA-B*15:17	0.805285120010376	0.1531169981121679	binder
YTSPGTQKY	HLA-B*15:17	0.9763447880744934	0.018076261795389795	binder
YTVAAASTF	HLA-B*15:17	0.9818757772445679	0.010532491875911461	binder
YTVKAILI	HLA-B*15:17	0.2876815512776375	0.21303227165133728	not-binder
YTVKAILIL	HLA-B*15:17	0.8448417544364929	0.10809872205583311	binder
YTVKVEDLTF	HLA-B*15:17	0.9124035596847534	0.08631107345133925	binder
YTVNGDERQL	HLA-B*15:17	0.4481199339032173	0.28053542646374385	ambiguous
YTYDRNKCY	HLA-B*15:17	0.7844048738479614	0.11391193487934373	binder
YTYESKMAF	HLA-B*15:17	0.9397468805313111	0.04108149627673557	binder
YTYESKMAFL	HLA-B*15:17	0.3719436444342136	0.22943018572778284	not-binder
YTYKKQVKI	HLA-B*15:17	0.7318466395139694	0.2871602083907839	binder
YTYRGPKAF	HLA-B*15:17	0.9499291181564331	0.03380594978148497	binder
YVYPKYLKY	HLA-B*15:17	0.8872356057167053	0.08636798277516786	binder
YVYPLQLKY	HLA-B*15:17	0.9366730809211731	0.04449533764186908	binder
YVYSHFLQF	HLA-B*15:17	0.8949233531951905	0.08738005872044477	binder
QPLEVAEA	HLA-B*15:17	0.00022574800032089116	0.0003891920901358404	not-binder
MQFDRGYL	HLA-B*15:17	0.07712872654228704	0.08882366834401974	not-binder
VYIDEIDK	HLA-B*15:17	0.035836395119258665	0.05242185932101734	not-binder
SKSICVDQ	HLA-B*15:17	0.0031364212147082073	0.006251239180771941	not-binder
VHDLEDAI	HLA-B*15:17	0.0009269697233321494	0.0008726491427879273	not-binder
LLAERKRK	HLA-B*15:17	0.00021862175515625638	0.0003732458644760456	not-binder
KEDGVKEL	HLA-B*15:17	0.023351627702686527	0.029099821050856452	not-binder
LEAFRQDG	HLA-B*15:17	0.00025860918775642003	0.0004999551469308076	not-binder
FQDETRIS	HLA-B*15:17	0.0007707644235836142	0.0015142192114849637	not-binder
GKYRLLGA	HLA-B*15:17	0.00018519359129527403	0.0003303275710913138	not-binder
TDDTRIRA	HLA-B*15:17	0.0006248269478533075	0.0010709656923386375	not-binder
SMRLSRAG	HLA-B*15:17	7.46083442663803e-05	0.00010048627452804586	not-binder
NVFEGEHV	HLA-B*15:17	0.0007626004048688628	0.0006164464687731108	not-binder
RKDTIVVA	HLA-B*15:17	7.449244385213661e-05	0.0001133292049884002	not-binder
ANLHASFS	HLA-B*15:17	0.00048546584078152933	0.0005389673673994236	not-binder
QGIAKDIE	HLA-B*15:17	0.006870651068038569	0.013178520312913715	not-binder
LVKEQRRR	HLA-B*15:17	0.00031062953202329877	0.00037094394869018754	not-binder
HTVQHPQI	HLA-B*15:17	0.22918512327596546	0.18201225929897183	not-binder
QWFAMFSP	HLA-B*15:17	3.665674195296731e-05	7.096819909582125e-05	not-binder
SREELIRS	HLA-B*15:17	2.1408555363677805e-05	1.8277871744686658e-05	not-binder
LEPIPTTT	HLA-B*15:17	0.0005968074777229048	0.0005005323252947776	not-binder
LYKYYEIV	HLA-B*15:17	0.00017172254555504197	0.00019831366305348358	not-binder
PRMSSYLL	HLA-B*15:17	0.004793019033968449	0.002594965545391	not-binder
GSTMGVRN	HLA-B*15:17	0.0027400914558029397	0.0031507529780049285	not-binder
APAPATVA	HLA-B*15:17	0.0003805586296948604	0.00029064177318167766	not-binder
GPQPSFMA	HLA-B*15:17	0.000496156755980337	0.0009392516676783445	not-binder
PGCDMVPK	HLA-B*15:17	0.0015139977063881815	0.002196074018271856	not-binder
EKKDVVGR	HLA-B*15:17	0.004511854051088449	0.005029222001701765	not-binder
EALTGAKL	HLA-B*15:17	0.01400542538613081	0.01667419556247805	not-binder
LTTYFDSV	HLA-B*15:17	0.018800676992395893	0.01734310786710203	not-binder
EGYDVVIF	HLA-B*15:17	0.009873917023287503	0.00950792245941493	not-binder
VKLGGCMI	HLA-B*15:17	0.012559040897758677	0.015189094979152653	not-binder
LSDCSSNE	HLA-B*15:17	0.014183515275362879	0.020272623181914987	not-binder
PVILSDAC	HLA-B*15:17	0.003313592029735446	0.003974425914576502	not-binder
AALTHTSV	HLA-B*15:17	0.12478402704000473	0.04663891002490621	not-binder
KFRREIAE	HLA-B*15:17	0.00036404049265001957	0.0004410759987390188	not-binder
TPTGGTLE	HLA-B*15:17	0.001697121074585084	0.00239808655077601	not-binder
RRLLEVTF	HLA-B*15:17	0.03133936290978454	0.0312511701167973	not-binder
IRLASQIG	HLA-B*15:17	0.00013555249747501107	0.0001930624322682014	not-binder
LAETEIEG	HLA-B*15:17	0.0005147565347641603	0.000958404773476586	not-binder
PIYLHEGD	HLA-B*15:17	0.004368383317341795	0.005127286932372273	not-binder
SFTRFSTS	HLA-B*15:17	3.458810888332664e-05	5.997922075076203e-05	not-binder
PCHAGLND	HLA-B*15:17	0.003491756361836451	0.0030580814999435777	not-binder
VAPSGARL	HLA-B*15:17	0.20105058196932077	0.15564627420102117	not-binder
HGSGLDEV	HLA-B*15:17	0.0014574176077076118	0.0012500250541904263	not-binder
KLSVNQER	HLA-B*15:17	0.03674846969634018	0.07100489988114307	not-binder
LNVGHLKL	HLA-B*15:17	0.16958456648280845	0.24343908487600158	not-binder
RAQVGSSK	HLA-B*15:17	0.01443798103628069	0.0269994503390921	not-binder
ESRVSKQW	HLA-B*15:17	0.471580240316689	0.3151234295243407	ambiguous
QDKEFNDD	HLA-B*15:17	0.007289197530036517	0.011533120039139587	not-binder
VTINRVSK	HLA-B*15:17	0.040758808176906317	0.05136787727847051	not-binder
DSSNLSNK	HLA-B*15:17	0.008224101043015252	0.009357434209605607	not-binder
VQDLTIDT	HLA-B*15:17	0.0036121687187062436	0.004106662998244006	not-binder
QEGVNISF	HLA-B*15:17	0.010654771540430374	0.011779606414171334	not-binder
YDILSMGH	HLA-B*15:17	0.01764766444587167	0.033266342104161156	not-binder
REKYGINF	HLA-B*15:17	0.014396766199206467	0.0188949364069254	not-binder
YTVSIFNR	HLA-B*15:17	0.012474265397759154	0.013528723714626892	not-binder
KAATKSSV	HLA-B*15:17	0.22704448997974397	0.0976533717989907	not-binder
NLLKPADG	HLA-B*15:17	0.00044180015613619615	0.000501297278489614	not-binder
TYSDRASK	HLA-B*15:17	0.006054729483730625	0.010890066191211568	not-binder
RPLGPLYK	HLA-B*15:17	0.0008024960989132524	0.00047010104330213776	not-binder
VEAVVKVL	HLA-B*15:17	0.02890873608412221	0.03593906404615241	not-binder
DLSKRVNE	HLA-B*15:17	0.0010597325905109755	0.001397497566589959	not-binder
NNTLKRSS	HLA-B*15:17	0.0001462881545293393	0.0002657479500332963	not-binder
DADKLKEN	HLA-B*15:17	0.003077644048607908	0.0048360602199497005	not-binder
DSIGSGVA	HLA-B*15:17	0.00035704049860214583	0.00048383988245249965	not-binder
NSIIAEIL	HLA-B*15:17	0.03493862627074122	0.023471047654768325	not-binder
KLMTIETV	HLA-B*15:17	0.016959615148334706	0.019654911675820622	not-binder
RLMQDCAA	HLA-B*15:17	0.0002872990864489111	0.0002755954756175859	not-binder
WALEAYGA	HLA-B*15:17	1.681872919538918e-05	1.527546173468336e-05	not-binder
CEFLGIPR	HLA-B*15:17	0.0006084471910980938	0.0008302173183370608	not-binder
LFRLNPET	HLA-B*15:17	0.003797464911968973	0.0026590609120184026	not-binder
ELMQQSEA	HLA-B*15:17	1.4486560803561588e-05	1.6192120048259914e-05	not-binder
SMIEAGIF	HLA-B*15:17	0.07472175150178373	0.08307267918414761	not-binder
NCKIVVPE	HLA-B*15:17	0.001882064376044923	0.0023812945850495352	not-binder
SNVSIEAS	HLA-B*15:17	8.210264783161669e-05	0.00010251529953965055	not-binder
LSDPPALP	HLA-B*15:17	0.021670065517537297	0.024816291871044192	not-binder
VHNTARQN	HLA-B*15:17	0.0016694414922312716	0.003275737442964214	not-binder
LLNHANVF	HLA-B*15:17	0.1665488406550139	0.22032935035589862	not-binder
ATVYWLLV	HLA-B*15:17	0.031894138734787705	0.030470068040746756	not-binder
AVQLRRGP	HLA-B*15:17	0.0012281917267099375	0.0019119376059728629	not-binder
TTAVPEDI	HLA-B*15:17	0.00819838298984905	0.006921405906575392	not-binder
CFSRAYPT	HLA-B*15:17	0.0008421701949487215	0.0012245253225571968	not-binder
ILFRMYVD	HLA-B*15:17	0.0021135552173745962	0.003688233251683186	not-binder
EEQADEVQ	HLA-B*15:17	0.0004382091709680243	0.0005364031531698164	not-binder
LVNVKIAQ	HLA-B*15:17	0.0019400575424697308	0.002474752160221698	not-binder
CFLDVSMI	HLA-B*15:17	0.004761439891990449	0.002809235586084437	not-binder
KKSAPISF	HLA-B*15:17	0.15579355638474227	0.21578542115972463	not-binder
AKASIIES	HLA-B*15:17	8.686404140441084e-05	0.00017109798329334393	not-binder
SLDIIIKA	HLA-B*15:17	0.0001742482707975057	0.00023690367144976315	not-binder
LAKTPVAT	HLA-B*15:17	0.06172099547766265	0.06940699192794034	not-binder
PRPNTPAA	HLA-B*15:17	0.0015343262966553083	0.0025652910877198005	not-binder
IRFVQVPT	HLA-B*15:17	0.0003461705479301358	0.00048822686828004104	not-binder
QSAAMALA	HLA-B*15:17	0.0049759111298044445	0.007629163322814568	not-binder
PWRFKGAY	HLA-B*15:17	0.02520049116574228	0.01460528128499577	not-binder
QAPPPSWD	HLA-B*15:17	0.012326835660496726	0.012252350624671985	not-binder
YNVPAEHK	HLA-B*15:17	0.00536524189138401	0.008944578521873005	not-binder
VERLYGLG	HLA-B*15:17	0.00022142637951247935	0.00029242671920286895	not-binder
ALLLSSVR	HLA-B*15:17	0.0027873705061210786	0.00407539736836116	not-binder
VFSLTRQA	HLA-B*15:17	0.0004937245198412654	0.0006494863938868173	not-binder
HYDPDKRV	HLA-B*15:17	0.1381979825800954	0.21961021909474907	not-binder
AHLDATVV	HLA-B*15:17	0.00023566614478340853	0.0002474175177575186	not-binder
NLKLFDVA	HLA-B*15:17	6.297453048773605e-05	7.687072785929919e-05	not-binder
LDQCDVIV	HLA-B*15:17	0.0003188764831070223	0.0005844228686892439	not-binder
VDLVEPEE	HLA-B*15:17	0.007521686708787456	0.013181145064690931	not-binder
GRVSRCIP	HLA-B*15:17	0.00013875757640100517	0.00019325156509493476	not-binder
IKNVIAIG	HLA-B*15:17	0.00044641816159298744	0.0007364961680976849	not-binder
IRMAWHGA	HLA-B*15:17	0.00010922010622067546	0.0001293942839018662	not-binder
ATFPAIHF	HLA-B*15:17	0.8950394034385681	0.04840382659384943	binder
ERSESIIV	HLA-B*15:17	3.548706411322655e-05	2.64225457158199e-05	not-binder
DVSKSSKI	HLA-B*15:17	0.018444910686230286	0.019807980587545945	not-binder
ELKRKAEE	HLA-B*15:17	0.004243079532170668	0.007194226871287814	not-binder
DKTFVEKL	HLA-B*15:17	0.022020579292438926	0.018795715197426895	not-binder
GMTHVLRG	HLA-B*15:17	0.0001730194653646322	0.00015920058928535429	not-binder
GDGGDKYQ	HLA-B*15:17	0.009107047332508954	0.015376698040262142	not-binder
VSDDYGRR	HLA-B*15:17	0.010545756906503811	0.013253626526116634	not-binder
DDTRYPIN	HLA-B*15:17	0.0004552681989054008	0.0005051547390801528	not-binder
DDTRTPPH	HLA-B*15:17	0.002951169914103957	0.0032603195448407418	not-binder
MKGTARKV	HLA-B*15:17	0.005054691518307663	0.007363683956955727	not-binder
YKLEQINA	HLA-B*15:17	7.938599470072027e-05	8.18195093569321e-05	not-binder
FLEEPCKT	HLA-B*15:17	0.0008589187874463277	0.0012190212834149142	not-binder
FIEEPVLA	HLA-B*15:17	0.00018619892512106162	0.0002301535473886439	not-binder
TATFMIMG	HLA-B*15:17	0.0022060103299963883	0.003331632362636417	not-binder
DEAVAEVG	HLA-B*15:17	0.00011586991072804753	0.0001540470067418394	not-binder
AVPRSDRC	HLA-B*15:17	0.0012522824033331047	0.002315826949906952	not-binder
ANVDYEPS	HLA-B*15:17	0.00015203501040765842	0.00023139760458221827	not-binder
EKREKELL	HLA-B*15:17	0.0020047656522365286	0.0021964236346388535	not-binder
FVEVNEEG	HLA-B*15:17	0.0006099614552312005	0.0011425707512546146	not-binder
SDVEYTDP	HLA-B*15:17	0.00039016107322424886	0.0007241510269879291	not-binder
MYSGMKRG	HLA-B*15:17	0.0002775065715468372	0.0005356631024204238	not-binder
LVSLDISS	HLA-B*15:17	0.00012074564925320663	0.00014076674038512995	not-binder
TFQVISDK	HLA-B*15:17	0.006753981748624937	0.008841179531367342	not-binder
PAAQMRYT	HLA-B*15:17	0.004737398872202902	0.007877820014375718	not-binder
APHDILAI	HLA-B*15:17	0.003234129285556264	0.0031767590409197207	not-binder
DGFVGNVS	HLA-B*15:17	0.00018221319533040514	0.00017742756225722732	not-binder
PGDHEDFM	HLA-B*15:17	0.008435102907242253	0.013737716093731226	not-binder
KAYDECYH	HLA-B*15:17	0.14595785818528384	0.2613975091692968	not-binder
VSDEDVME	HLA-B*15:17	0.02660471753697493	0.037484231854010175	not-binder
FFTLFLMP	HLA-B*15:17	5.905708615805416e-05	5.928548159244673e-05	not-binder
VVHITAIY	HLA-B*15:17	0.48222450613975526	0.1719812197875875	ambiguous
CSATGSSF	HLA-B*15:17	0.4355773955583572	0.2533711073669769	ambiguous
LLDLEIAL	HLA-B*15:17	0.0027508774648595134	0.0031153420993677936	not-binder
QQPLVGEL	HLA-B*15:17	0.01005748830793891	0.009108255219708955	not-binder
TSGPPSTL	HLA-B*15:17	0.46915859580039976	0.21947729846972866	ambiguous
IHQAREAC	HLA-B*15:17	0.0008981660319477669	0.0010275672219299864	not-binder
GLEGCPNG	HLA-B*15:17	0.00024204857336371788	0.0002901699644003703	not-binder
KFVWNQGI	HLA-B*15:17	0.006925122044049203	0.007797546921862293	not-binder
TNRALTYV	HLA-B*15:17	0.004672967531951145	0.0036748236643717016	not-binder
EPDYYDDY	HLA-B*15:17	0.013507948884216603	0.023009292646983457	not-binder
TTMLPGEL	HLA-B*15:17	0.18396428935229778	0.11285250879074818	not-binder
RVHDVFEK	HLA-B*15:17	0.040829300161567515	0.03537000270992026	not-binder
KKHTTSLV	HLA-B*15:17	0.002314060386561323	0.00257430185870783	not-binder
ILKNCGKT	HLA-B*15:17	0.0036035794290000924	0.004645642849975452	not-binder
LPRYRGAA	HLA-B*15:17	4.317955681472085e-05	5.531424203944166e-05	not-binder
RRSKEEEE	HLA-B*15:17	0.0003002631237024822	0.00039709811834636594	not-binder
TLAVRNPQ	HLA-B*15:17	0.0007466112612746656	0.000699227135886559	not-binder
NDPVDDRH	HLA-B*15:17	0.004241341112850705	0.007773721528251981	not-binder
LIMVGLYQ	HLA-B*15:17	0.0026755616371247014	0.002409456843997819	not-binder
VREWKWSR	HLA-B*15:17	7.20250110333609e-05	7.84167206446411e-05	not-binder
TPVRGEKR	HLA-B*15:17	0.0006890509199564577	0.0012308481487002417	not-binder
TSHHDNQV	HLA-B*15:17	0.007776012777799224	0.007756269303087728	not-binder
DGKPLTDL	HLA-B*15:17	0.008227501931833104	0.006266167982363487	not-binder
SALAMHKL	HLA-B*15:17	0.16714467871934174	0.15317989413295904	not-binder
NPAENTFF	HLA-B*15:17	0.007444109208881855	0.012507833675560158	not-binder
RMALPCLS	HLA-B*15:17	0.0069101409888389755	0.008008918994805624	not-binder
VPERLRGE	HLA-B*15:17	0.001713626062928597	0.0029347517705221727	not-binder
LVSNLEAF	HLA-B*15:17	0.07243929710239172	0.057401623119219834	not-binder
LPEPFFDP	HLA-B*15:17	0.0016254570693647525	0.0031919752883931203	not-binder
AGGRATPG	HLA-B*15:17	0.005790674336458324	0.010124141189422042	not-binder
AILFELSK	HLA-B*15:17	0.006745733405114152	0.00932162229373293	not-binder
LDKLRGSS	HLA-B*15:17	0.0010466039033872221	0.0019870382246106708	not-binder
QIKEIRWG	HLA-B*15:17	0.001088561440860758	0.0015985330890019203	not-binder
HILVNGRR	HLA-B*15:17	0.002067260978219565	0.0021272490904135992	not-binder
TTPEVGKQ	HLA-B*15:17	0.01241327266279768	0.019180238756488294	not-binder
NLKEMAKD	HLA-B*15:17	0.0024285522536956704	0.0019334807909747655	not-binder
IVEIYGPE	HLA-B*15:17	0.0015690754051320254	0.0027502553202510475	not-binder
EKMILDVE	HLA-B*15:17	0.0036410786465239653	0.007205074608394655	not-binder
GSDGVFTP	HLA-B*15:17	0.001872358385369921	0.0035069982398358637	not-binder
EKNFKQFL	HLA-B*15:17	0.00426327706372831	0.005533714968627111	not-binder
PQNYNRGH	HLA-B*15:17	0.001730646907458322	0.0029293265743346323	not-binder
VHTHSTHA	HLA-B*15:17	0.0010344153922304145	0.002045128397018937	not-binder
SFVNLGAY	HLA-B*15:17	0.09663744699209928	0.0544437364477244	not-binder
HALSYVER	HLA-B*15:17	0.010570450115483254	0.0174275261791516	not-binder
SRTGSVVM	HLA-B*15:17	0.016908372775651513	0.013637417844176752	not-binder
GGSILSHD	HLA-B*15:17	0.00914193046050702	0.011159655283611404	not-binder
IGDRPGDK	HLA-B*15:17	0.00802647590990091	0.007101189484112939	not-binder
QPFIVVDT	HLA-B*15:17	0.0013975714561638597	0.001652186484319224	not-binder
VTEGQQQE	HLA-B*15:17	0.0032744776096933492	0.002937173206403404	not-binder
TEHKFKHR	HLA-B*15:17	0.0003737521995653026	0.0005666472902291044	not-binder
LLQKVLAA	HLA-B*15:17	0.0019321317637377433	0.0013660021708017977	not-binder
HGPKPNSE	HLA-B*15:17	0.001541507114234264	0.0018062798219755601	not-binder
YDMCGGAS	HLA-B*15:17	0.0002600987875837291	0.00027025467969314806	not-binder
DAGARVHG	HLA-B*15:17	0.00015578821471535776	0.00024436079223970634	not-binder
LCFLPTND	HLA-B*15:17	0.005722123758823727	0.0070854127986686765	not-binder
YGQDKQKL	HLA-B*15:17	0.04274733323836699	0.05337418718807968	not-binder
KTSGIPVS	HLA-B*15:17	0.031420628190426216	0.03745783042466906	not-binder
SVGILHYE	HLA-B*15:17	0.0012793328813131665	0.0016102829117263678	not-binder
NKEAFPAK	HLA-B*15:17	0.005232555962567176	0.008984320926355656	not-binder
PHISSFPD	HLA-B*15:17	0.0003689053305606649	0.0005889530307742593	not-binder
ADYYGAQT	HLA-B*15:17	0.0014696995942358626	0.0017550301021973121	not-binder
QKKKRENL	HLA-B*15:17	0.0035618810907180887	0.006078889535981748	not-binder
TLKINSLG	HLA-B*15:17	0.0005695552739780396	0.0005279318302391929	not-binder
TLHSHSMA	HLA-B*15:17	0.00027578247468227344	0.00043157828961906404	not-binder
RWDYPANG	HLA-B*15:17	0.0001779743458428129	0.00021294665789056556	not-binder
ELEIKQKK	HLA-B*15:17	0.004383067486560322	0.008193380934379452	not-binder
VFARGAKA	HLA-B*15:17	0.0005042104660560653	0.0009543980028339329	not-binder
VQARPAVP	HLA-B*15:17	0.010551539987977776	0.01994741380208635	not-binder
AWWGTDRF	HLA-B*15:17	0.01875413085508626	0.03089367138813281	not-binder
CHMSTTQG	HLA-B*15:17	6.917832541830649e-05	8.892718983489175e-05	not-binder
DYNAEYNQ	HLA-B*15:17	0.00017969851778047995	0.00017866940810790666	not-binder
TMREDYSD	HLA-B*15:17	0.0015958087954913935	0.00192184236022073	not-binder
TADEFERL	HLA-B*15:17	0.23229066653875635	0.22035585964469465	not-binder
FNLIDINH	HLA-B*15:17	0.00453352790915087	0.005524394851091814	not-binder
FSAMHGSL	HLA-B*15:17	0.35803667530417443	0.25534298543832723	not-binder
KDGILDLK	HLA-B*15:17	0.012864601655246588	0.020147764811736166	not-binder
YFDNRSRI	HLA-B*15:17	0.07634723658957228	0.09913188668004898	not-binder
VGEGVARR	HLA-B*15:17	0.0009927152133286654	0.001376048229613322	not-binder
TPLALAFE	HLA-B*15:17	0.000553196894179564	0.0009433352003211463	not-binder
DLIGDLYL	HLA-B*15:17	0.0015600360537064261	0.001803114998782199	not-binder
KKEHTDKI	HLA-B*15:17	0.007012851478430093	0.00864847147106794	not-binder
GEVLENLI	HLA-B*15:17	0.0009978014385637834	0.0013642557899742637	not-binder
HFWNAVSF	HLA-B*15:17	0.11924263425171375	0.13480972751610265	not-binder
NSVLKLMA	HLA-B*15:17	0.003510525793535635	0.005539896616102587	not-binder
RWHTKKLP	HLA-B*15:17	0.00012644250201514494	0.00017101421415018162	not-binder
AEASDDAV	HLA-B*15:17	7.937393163999218e-05	0.00015443301663809755	not-binder
PENSSKSK	HLA-B*15:17	0.0010185271110458415	0.0013130315538079783	not-binder
KKGLKIEI	HLA-B*15:17	0.007410073310893495	0.009035216127628394	not-binder
GLFSQAKI	HLA-B*15:17	0.00556996485684067	0.005941609468786437	not-binder
VLDCRHNL	HLA-B*15:17	0.03771818188924954	0.05260131356019226	not-binder
SPQDSSPR	HLA-B*15:17	0.001846290512912674	0.0033587224340629203	not-binder
RFMYEQPA	HLA-B*15:17	0.00030296303734758114	0.0004588774034590821	not-binder
FRERVMFP	HLA-B*15:17	1.9777307346532936e-05	3.400618002380702e-05	not-binder
FYEKVLEG	HLA-B*15:17	0.0012432305628408357	0.0018121586968700577	not-binder
VLQGLQDT	HLA-B*15:17	0.003598985596727289	0.004785000544301549	not-binder
YPARLPTA	HLA-B*15:17	0.00014535164918925148	0.00020790933345049846	not-binder
AQQNFNPS	HLA-B*15:17	0.000856772991392063	0.001308763476256896	not-binder
GNGNENKE	HLA-B*15:17	0.00405343567899763	0.00514331465166247	not-binder
EPILKSYP	HLA-B*15:17	0.0014839385299282525	0.0029015170730421536	not-binder
KRLVMIFQ	HLA-B*15:17	7.760727469534601e-05	0.00013185206813236895	not-binder
LLDVLLTE	HLA-B*15:17	0.0013544840061513242	0.0021978856758788057	not-binder
DGLAASSR	HLA-B*15:17	0.009097549099533354	0.01707424327911494	not-binder
VLSVERAG	HLA-B*15:17	0.0001599147366391662	0.0002406911561022806	not-binder
PRAAQVNI	HLA-B*15:17	0.0011464691837318242	0.0006228633112196702	not-binder
LAEVSADY	HLA-B*15:17	0.07128482833504676	0.059170003666401426	not-binder
AGSTCAVF	HLA-B*15:17	0.19421676099300383	0.17912837473929444	not-binder
IASKTNSV	HLA-B*15:17	0.2594182062894106	0.16674665163152222	not-binder
EVDAEGEA	HLA-B*15:17	5.199224392526958e-05	7.200108787836343e-05	not-binder
RMFEGLIK	HLA-B*15:17	0.037180197634734215	0.04255402192684963	not-binder
LSPMVEAG	HLA-B*15:17	0.0007126881663921836	0.0012767617492216365	not-binder
SKKNMDGK	HLA-B*15:17	0.0017322551164397737	0.0018344705660216592	not-binder
FIIGLISL	HLA-B*15:17	0.04213848882354796	0.05137255684652333	not-binder
VIRFKTPV	HLA-B*15:17	0.0049829611787572505	0.004485552445987295	not-binder
PSGKTDKR	HLA-B*15:17	0.0004022997185529675	0.0005630654325947314	not-binder
AKIFSFSE	HLA-B*15:17	0.0007886946527833061	0.0009933267000492335	not-binder
TNNSAHSL	HLA-B*15:17	0.037734392937272786	0.025548889921323294	not-binder
KGRLNDSN	HLA-B*15:17	0.003902290358871596	0.0070043501692591955	not-binder
FPIPGQPC	HLA-B*15:17	0.004262278134410736	0.007243055395883221	not-binder
FLNHRGKG	HLA-B*15:17	0.000358691542737688	0.0006291773172792081	not-binder
ELALAVTL	HLA-B*15:17	0.003736528490844648	0.004676469389397796	not-binder
QDFHHALC	HLA-B*15:17	0.004510907072108239	0.004427510780740502	not-binder
GSKHFAIL	HLA-B*15:17	0.12958948511659402	0.1879644571780281	not-binder
PIYSFHGK	HLA-B*15:17	0.0004574781130941119	0.00040200094158187964	not-binder
FLVRKYAP	HLA-B*15:17	0.00025402666481939563	0.0005021843641049802	not-binder
IKINILEK	HLA-B*15:17	0.007756270034985846	0.013022617889533966	not-binder
GGGPEEVF	HLA-B*15:17	0.03695962564670481	0.0284719669923153	not-binder
AMEGVVGF	HLA-B*15:17	0.03413275546627119	0.03650577312620915	not-binder
YIKQQAEQ	HLA-B*15:17	0.003953329974558528	0.004684773363511939	not-binder
VIEIAGAV	HLA-B*15:17	0.0013263167958939448	0.0010226947238745083	not-binder
KAGCSIVE	HLA-B*15:17	0.021125960921926888	0.027007293179634947	not-binder
TILSTLPT	HLA-B*15:17	0.006212336289081577	0.011484222317122419	not-binder
VFTRIDIG	HLA-B*15:17	7.546027861675686e-05	7.528328998720693e-05	not-binder
KAPVRVAV	HLA-B*15:17	0.07930267080664635	0.05771228012006448	not-binder
LIMAAVLY	HLA-B*15:17	0.3734611451625824	0.16369070067244731	not-binder
FVFSVDNL	HLA-B*15:17	0.007345863443333656	0.0077909961176848355	not-binder
CLGSGTFV	HLA-B*15:17	0.0019560785915928138	0.002669703947108752	not-binder
EPALEDSS	HLA-B*15:17	2.7712211690021637e-05	3.8642586526389055e-05	not-binder
EQLYNGLW	HLA-B*15:17	0.09144529178738595	0.07873479384837043	not-binder
VPGVMGIA	HLA-B*15:17	0.00010853327403310686	9.61743958625612e-05	not-binder
LLEPLGLA	HLA-B*15:17	0.0004908984223732204	0.0007201661984886211	not-binder
LTGSLSDL	HLA-B*15:17	0.0929030897677876	0.09565728497743048	not-binder
SDFGPVFM	HLA-B*15:17	0.02292085918597877	0.03279954209954582	not-binder
FTRRNLGN	HLA-B*15:17	0.0031132504375818828	0.005936443413667966	not-binder
QQAIDRAM	HLA-B*15:17	0.03546148032110068	0.04713531515552351	not-binder
KTVVRIFA	HLA-B*15:17	0.019776519502920566	0.02575731205823732	not-binder
VVIYTDGA	HLA-B*15:17	0.0006046239645797868	0.0008911135776749157	not-binder
DTIFEKVM	HLA-B*15:17	0.03962528128176927	0.04532355044744957	not-binder
SEKYRQVL	HLA-B*15:17	0.013221700920257717	0.021348740269791923	not-binder
[truncated: 43,918 more rows]
