# Supplementary material for: Peptidome Surveillance Across Evolving SARS-CoV-2 Lineages Reveals HLA Binding Conservation in Nucleocapsid Among Variants With Most Potential for T-Cell Epitope Loss in Spike
Source: Front Immunol. 2022 Jun 23;13:918928. doi: 10.3389/fimmu.2022.918928 (PMC9260595; doi:10.3389/fimmu.2022.918928)
Supplement: Supplementary file 4 [file DataSheet_4.zip › cnn_results/HLA-C12_03_predictionsCNN.csv]

peptide	allele	prediction	prediction_std	classification
AAAAKYAAAVA	HLA-C*12:03	0.37372732541989534	0.20690554273861358	not-binder
AAAALHPAL	HLA-C*12:03	0.9978781104087829	0.002569832985901751	binder
AAAAVIPTV	HLA-C*12:03	0.9982064962387085	0.0020049382055281426	binder
AAAGWLLRL	HLA-C*12:03	0.996070396900177	0.0020983667376861356	binder
AAAHFYFEL	HLA-C*12:03	0.9744939088821412	0.021299352619070604	binder
AAAIGLVIY	HLA-C*12:03	0.9879673480987549	0.007620192794315819	binder
AAAKALRIL	HLA-C*12:03	0.9977190971374512	0.0010832434043931978	binder
AAAPLRLIA	HLA-C*12:03	0.902369213104248	0.11412994309584217	binder
AAAPQLLIVL	HLA-C*12:03	0.977942144870758	0.016807976291039653	binder
AAAPQLLIVLLG	HLA-C*12:03	0.08128522329498082	0.10204882522832703	not-binder
AAAPQLLIVLL	HLA-C*12:03	0.825214809179306	0.20980037933659207	binder
AAAPSLLIL	HLA-C*12:03	0.9986369013786316	0.0005144334772509538	binder
AAASLVPVV	HLA-C*12:03	0.9819141983985901	0.01637156147407267	binder
AAFADALEF	HLA-C*12:03	0.9539208889007569	0.032116804388555645	binder
AAFAYTVKYVLR	HLA-C*12:03	0.09443548883136828	0.10391889627293857	not-binder
AAFDAAWMV	HLA-C*12:03	0.9454580545425415	0.08015518267638581	binder
AAFDQWREW	HLA-C*12:03	0.8663032531738282	0.18587423568771355	binder
AAFFVRKKSSL	HLA-C*12:03	0.6988573670387268	0.16123663740243416	binder
AAFGAPGIISA	HLA-C*12:03	0.9488750338554383	0.044192896300132886	binder
AAFGDKIFY	HLA-C*12:03	0.9966347694396973	0.003231078784512188	binder
AAFGGFLYF	HLA-C*12:03	0.9947243094444275	0.004174624012661521	binder
AAFGGNPKSVTL	HLA-C*12:03	0.989906108379364	0.010692590180672324	binder
AAFGRDLFL	HLA-C*12:03	0.9909911513328552	0.002894151400932313	binder
AAFHEEFVV	HLA-C*12:03	0.9683766007423401	0.02720138359978292	binder
AAFHLALYT	HLA-C*12:03	0.15041664708405733	0.1539557822055332	not-binder
AAFHNFIKV	HLA-C*12:03	0.9986155867576599	0.0012319719666781938	binder
AAFIPTGSVL	HLA-C*12:03	0.9686082243919373	0.0294011250663067	binder
AAFIWPMLI	HLA-C*12:03	0.9371871590614319	0.038122645541175657	binder
AAFLGERVF	HLA-C*12:03	0.9942607879638672	0.002780140465631579	binder
AAFLLPVIM	HLA-C*12:03	0.9749584674835206	0.017003780762508882	binder
AAFPGENAL	HLA-C*12:03	0.9964665293693542	0.0026579529492496163	binder
AAFPIAVV	HLA-C*12:03	0.9909220933914185	0.005243420805242148	binder
AAFPLAPLL	HLA-C*12:03	0.9742781043052673	0.025776013045168984	binder
AAFPPFPEGHPAVL	HLA-C*12:03	0.9218870759010315	0.10218178291877877	binder
AAFPYPMMH	HLA-C*12:03	0.7795334696769715	0.3268163595238839	binder
AAFQHLLLL	HLA-C*12:03	0.9969005227088928	0.002787330943777728	binder
AAFQYGIKM	HLA-C*12:03	0.9785851120948792	0.015117319162896886	binder
AAFSHTQVIEL	HLA-C*12:03	0.9812499046325683	0.008472570677732081	binder
AAFSKLIIY	HLA-C*12:03	0.99681396484375	0.0035156137442776624	binder
AAFSKYLTA	HLA-C*12:03	0.6039155691862106	0.31291645016035896	ambiguous
AAFTADPLSL	HLA-C*12:03	0.8509199023246765	0.06857678648275582	binder
AAFTLRTQY	HLA-C*12:03	0.9937401294708252	0.004687545090377975	binder
AAFTRALEY	HLA-C*12:03	0.9993555307388305	0.0005045315755552077	binder
AAFVKAVGF	HLA-C*12:03	0.9894911527633667	0.0055869594594447295	binder
AAFVKKLVY	HLA-C*12:03	0.9936054944992065	0.0013543223543841193	binder
AAFYHPVRY	HLA-C*12:03	0.9976860284805298	0.0023658780787713	binder
AAGPPLVA	HLA-C*12:03	0.6893135517835617	0.26261382309055437	binder
AAIDHQIEVLL	HLA-C*12:03	0.9407193183898925	0.04274800526925338	binder
AAIEFISKM	HLA-C*12:03	0.9971330881118774	0.0016418935828802481	binder
AAIEHTIQW	HLA-C*12:03	0.972394061088562	0.032852162708480494	binder
AAIEWIIEH	HLA-C*12:03	0.9831947684288025	0.019034337164704464	binder
AAIKAIKFY	HLA-C*12:03	0.9971365332603455	0.0025910815343001894	binder
AAILEHSLF	HLA-C*12:03	0.9490880370140076	0.03746855570718291	binder
AAIYHVLHF	HLA-C*12:03	0.9856673359870911	0.016461141910958602	binder
AAKDLISKL	HLA-C*12:03	0.9987950325012207	0.0005529810991345137	binder
AAKEYPFIL	HLA-C*12:03	0.9927571296691895	0.007754538845680989	binder
AALMRPLVV	HLA-C*12:03	0.9834915399551392	0.014466060623833552	binder
AALPKATIL	HLA-C*12:03	0.9931037306785584	0.006147884625652638	binder
AAMDSAWMV	HLA-C*12:03	0.9205114960670471	0.12813095426389642	binder
AAMELAQMV	HLA-C*12:03	0.9668789386749268	0.02181628451172526	binder
AAMLDTVVF	HLA-C*12:03	0.8742370247840882	0.1385348293260244	binder
AAMPRIYEL	HLA-C*12:03	0.9997033953666687	0.00034697830058135626	binder
AAMPVAQHL	HLA-C*12:03	0.9987886190414429	0.0008612576900391797	binder
AAMSHLLEM	HLA-C*12:03	0.9935357928276062	0.010642172941156073	binder
AAMWALQTV	HLA-C*12:03	0.9607206821441651	0.05563581917100029	binder
AAPALPFYY	HLA-C*12:03	0.973314642906189	0.02493526073014751	binder
AAQAIFPSM	HLA-C*12:03	0.9817881226539612	0.012717448895423157	binder
AAQETVRLL	HLA-C*12:03	0.997510039806366	0.0027274837183801958	binder
AAQFIPKFF	HLA-C*12:03	0.9391681551933289	0.053019520971203334	binder
AAQSLVQLL	HLA-C*12:03	0.979648756980896	0.022208713663885785	binder
AAQVRIKIL	HLA-C*12:03	0.9529569268226623	0.0735923822662627	binder
AARFGISSV	HLA-C*12:03	0.9917752146720886	0.007542066156975775	binder
AARLRAVDF	HLA-C*12:03	0.9282451033592224	0.05278002777495837	binder
AARPVPWNA	HLA-C*12:03	0.3597762664780021	0.22763290160445948	not-binder
AASGLPLMV	HLA-C*12:03	0.9513216733932495	0.08300797690653143	binder
AASMRALVL	HLA-C*12:03	0.9904377341270447	0.011836932347767636	binder
AATEVVNIL	HLA-C*12:03	0.9920256972312927	0.003680360661751778	binder
AATTVLQEL	HLA-C*12:03	0.9944187998771667	0.0043115855343724505	binder
AAVDLIIKS	HLA-C*12:03	0.2066892247647047	0.1336097711977847	not-binder
AAVDNPIFY	HLA-C*12:03	0.9971547842025756	0.0015663711621586383	binder
AAVHIILVIN	HLA-C*12:03	0.03690032002050429	0.040431246289484635	not-binder
AAVLRIPIL	HLA-C*12:03	0.9764199018478393	0.01698409820750297	binder
AAVPAVIQF	HLA-C*12:03	0.9987067937850952	0.0007077229202080507	binder
AAVPLYRLY	HLA-C*12:03	0.9884957551956177	0.005643868401405082	binder
AAYAGGLVL	HLA-C*12:03	0.9975536942481995	0.0021588565574587335	binder
AAYFYGPIF	HLA-C*12:03	0.876104986667633	0.11659677154533417	binder
AAYGLVVVT	HLA-C*12:03	0.6338002502918243	0.17591331622172257	binder
AAYHLIIEL	HLA-C*12:03	0.9959073901176453	0.004555916059605344	binder
AAYHVEVTF	HLA-C*12:03	0.9974665880203247	0.002655010485591032	binder
AAYIYIRGEF	HLA-C*12:03	0.927267599105835	0.03517894868164987	binder
AAYKEAFEI	HLA-C*12:03	0.9722597122192382	0.033992350768316956	binder
AAYYLPRHL	HLA-C*12:03	0.9965729355812073	0.0029861862703642397	binder
AAYYPSDVSSL	HLA-C*12:03	0.953050410747528	0.08700544417664935	binder
AEFVEVTK	HLA-C*12:03	0.08661356020456878	0.13768174540524847	not-binder
AFAEALLL	HLA-C*12:03	0.0729852735530585	0.07822113321671134	not-binder
AGIAFAPVY	HLA-C*12:03	0.39574477076530457	0.19951239576299645	not-binder
AGIDHLVSY	HLA-C*12:03	0.9618322968482971	0.03811658980203747	binder
AGIGWLITF	HLA-C*12:03	0.5895274460315705	0.21450732525805313	ambiguous
AGVGWRVDY	HLA-C*12:03	0.5346900522708893	0.1404966081809515	ambiguous
AGYEAPVLF	HLA-C*12:03	0.7426371216773987	0.05595158518414379	binder
AGYPNVNIH	HLA-C*12:03	0.37448749244213103	0.29738237593274036	ambiguous
AGYQHIRMY	HLA-C*12:03	0.9297964692115783	0.06383587100505926	binder
AGYSDPILV	HLA-C*12:03	0.34615749567747117	0.19121138547718272	not-binder
AGYYLVVYY	HLA-C*12:03	0.7185739636421203	0.12521106308089966	binder
AIIDTVINY	HLA-C*12:03	0.9466014504432678	0.03732540648652191	binder
AIYDVTVVY	HLA-C*12:03	0.9399197697639465	0.04840624301254735	binder
AKDIGFIKLD	HLA-C*12:03	0.0019298267989142914	0.0025408892407445395	not-binder
ALFPSVRIL	HLA-C*12:03	0.9596538066864013	0.030567529817402787	binder
ALIEFIRSEY	HLA-C*12:03	0.5413452915847301	0.36902896779829064	ambiguous
ALLNFVVKY	HLA-C*12:03	0.30904187858104704	0.18739436779246568	not-binder
ALYPNVVQV	HLA-C*12:03	0.9896097779273987	0.007010794308464513	binder
AMASIINRL	HLA-C*12:03	0.9109712839126587	0.05926348784929625	binder
AMMANRLSF	HLA-C*12:03	0.8062745749950408	0.18089324370759483	binder
AMPYFIQVM	HLA-C*12:03	0.5667275786399841	0.230263872542086	ambiguous
AMYGGLVLF	HLA-C*12:03	0.7272271394729615	0.23944930216866803	binder
AMYPGTFYF	HLA-C*12:03	0.8116826295852662	0.16695682817878726	binder
AMYPHIFYF	HLA-C*12:03	0.9452424645423889	0.03431100886662323	binder
AMYPIRSAY	HLA-C*12:03	0.9780307412147522	0.015805856469004106	binder
AQGPTPRYF	HLA-C*12:03	0.931167197227478	0.052863248498463945	binder
AQISWVTVF	HLA-C*12:03	0.8475458502769471	0.1566074709156106	binder
AQKNHIPVF	HLA-C*12:03	0.7237488642334938	0.3214517416796396	binder
ASAAVFSRL	HLA-C*12:03	0.9738786458969116	0.012649532202136316	binder
ASEQILLATAH	HLA-C*12:03	0.004327041452552294	0.002678157996914034	not-binder
ASFDGTIKV	HLA-C*12:03	0.9952196478843689	0.003922418356708215	binder
ASFLGLPRV	HLA-C*12:03	0.8810483932495117	0.06610078804613045	binder
ASFPGANII	HLA-C*12:03	0.9502924799919128	0.0273025607441558	binder
ASFPHLRIL	HLA-C*12:03	0.9978910088539124	0.0014348308311974253	binder
ASSPLITVF	HLA-C*12:03	0.9953593254089356	0.001192074387287467	binder
ASTALVWVV	HLA-C*12:03	0.7695384621620178	0.08969774240890656	binder
ASYSGLMRIE	HLA-C*12:03	0.0023467600862204564	0.0018518336195474361	not-binder
ATADTVIIY	HLA-C*12:03	0.9773730516433716	0.01352310624632423	binder
ATFAAVVLY	HLA-C*12:03	0.8833762407302856	0.1322473666727546	binder
ATFPKEIQM	HLA-C*12:03	0.9702796697616577	0.03508961822948212	binder
ATIDPDTISAL	HLA-C*12:03	0.9144863605499267	0.11985283233757242	binder
ATIEKIIRF	HLA-C*12:03	0.9879968285560607	0.010548630966206538	binder
ATIPLLVFY	HLA-C*12:03	0.9330163121223449	0.04945563022906143	binder
ATIQLIRIL	HLA-C*12:03	0.9647269606590271	0.019319653848362612	binder
ATSPTVLYV	HLA-C*12:03	0.9841548562049866	0.011664790059107104	binder
ATVNFITSY	HLA-C*12:03	0.9525487542152404	0.060002917517697325	binder
ATVPFLLQL	HLA-C*12:03	0.9406280636787414	0.05247543334036588	binder
ATYPYQVVR	HLA-C*12:03	0.28407216221094134	0.27302258217840925	not-binder
AVGPASIL	HLA-C*12:03	0.5080188810825348	0.20228361769561723	ambiguous
AVIDFKSNGHIY	HLA-C*12:03	0.5508281548682135	0.3680944008789862	ambiguous
CAYDRIVVA	HLA-C*12:03	0.6774219304323197	0.30148977247922304	binder
DPFNPFELTNH	HLA-C*12:03	0.13343570437282323	0.17444090856649785	not-binder
EAANFIMKV	HLA-C*12:03	0.9053999900817871	0.06821253702087668	binder
EAFYNVITV	HLA-C*12:03	0.5745667457580567	0.2783963398626157	ambiguous
EAIGAVIHY	HLA-C*12:03	0.9297315597534179	0.08416237105561124	binder
EAVDWLHEL	HLA-C*12:03	0.9281616806983948	0.038019040320105266	binder
ESYGNPLRV	HLA-C*12:03	0.8654074311256409	0.0843325962357222	binder
ETISLIIHY	HLA-C*12:03	0.7154683351516724	0.18575721864619166	binder
ETLALLEVK	HLA-C*12:03	0.006706023158039897	0.007472433693521015	not-binder
FAAEAIAM	HLA-C*12:03	0.9361832857131958	0.08975282619792513	binder
FAAFLASRL	HLA-C*12:03	0.9095722079277039	0.08798805498362819	binder
FAAGIIAHL	HLA-C*12:03	0.9988348722457886	0.0009511346973865488	binder
FAATVITTI	HLA-C*12:03	0.9961434721946716	0.0015445944037786262	binder
FADSTVRVW	HLA-C*12:03	0.971110463142395	0.029414230856012	binder
FAFDPSVNYSKV	HLA-C*12:03	0.786259999871254	0.3162360496818981	binder
FAFEGILIK	HLA-C*12:03	0.2028368219733238	0.07024599697500308	not-binder
FAFESDLHSL	HLA-C*12:03	0.9809535861015319	0.006777348679605849	binder
FAFISHMGTSTM	HLA-C*12:03	0.6777479112148285	0.14857378153452352	binder
FAFMVVNNL	HLA-C*12:03	0.972032880783081	0.012919421069234542	binder
FAFNRKRNVL	HLA-C*12:03	0.9583227038383484	0.02152394168972421	binder
FAFPLHVDY	HLA-C*12:03	0.9961449861526489	0.001762745000448554	binder
FAFQAEIAQL	HLA-C*12:03	0.9326362609863281	0.008564104547314341	binder
FAFRHVLKL	HLA-C*12:03	0.9936334967613221	0.005987746625170003	binder
FAFRYVTTI	HLA-C*12:03	0.9887865900993347	0.006392028313405729	binder
FAFSCLLTL	HLA-C*12:03	0.9584871768951416	0.029381113882803563	binder
FAFTPSRIY	HLA-C*12:03	0.9977536082267762	0.0008927055851828045	binder
FAFVEFEL	HLA-C*12:03	0.8100836992263794	0.1041003623587859	binder
FAFVEGTL	HLA-C*12:03	0.8941504716873169	0.06136484918964587	binder
FAFVHISF	HLA-C*12:03	0.9667844653129578	0.011705025812536587	binder
FAGASIKIA	HLA-C*12:03	0.2256347667425871	0.315523811442873	not-binder
FAHFPGLASEL	HLA-C*12:03	0.9628340601921082	0.02206734360798744	binder
FAHHLPVWL	HLA-C*12:03	0.9942583918571473	0.0033461741182570946	binder
FAHIQAVF	HLA-C*12:03	0.9780158758163452	0.012772380068907529	binder
FAHNSNWYITF	HLA-C*12:03	0.6479196429252625	0.26105425660514403	binder
FAHPYQYEL	HLA-C*12:03	0.996271014213562	0.0022604442101052964	binder
FAHSFIEL	HLA-C*12:03	0.9888923168182373	0.004968002964600254	binder
FAHVIFQNV	HLA-C*12:03	0.9895938634872437	0.007868485313566686	binder
FAIDPHLLLSVM	HLA-C*12:03	0.8959309935569764	0.10491203199274819	binder
FAIEREFFF	HLA-C*12:03	0.9896163821220398	0.007920972888256463	binder
FAIWHIIAF	HLA-C*12:03	0.8206062853336334	0.2410206275823305	binder
FAKGMSPAVL	HLA-C*12:03	0.9634807348251343	0.02350564452722814	binder
FAKPFLASL	HLA-C*12:03	0.998406732082367	0.001924680513904507	binder
FAKTFVGTPY	HLA-C*12:03	0.9771677374839782	0.024528345710987505	binder
FAKVHILYV	HLA-C*12:03	0.991908323764801	0.005982834544919785	binder
FALPFGRTA	HLA-C*12:03	0.8850617289543152	0.06624786363259537	binder
FALPYVIVL	HLA-C*12:03	0.9960296750068665	0.003082803173660216	binder
FALVFPLMY	HLA-C*12:03	0.8338706731796265	0.0880599273652702	binder
FANDLKPKVY	HLA-C*12:03	0.9923334836959838	0.0059185465703601985	binder
FANLGRTTL	HLA-C*12:03	0.9986052274703979	0.0009589940114614929	binder
FAQQQPPVV	HLA-C*12:03	0.9911722540855408	0.0032241751039584214	binder
FAQYLISEL	HLA-C*12:03	0.9533044219017028	0.03711588847025178	binder
FASFIVQYY	HLA-C*12:03	0.9863599538803101	0.009380144761416862	binder
FASKLVLKAL	HLA-C*12:03	0.8952290058135987	0.07067313560399016	binder
FASSHTPRITF	HLA-C*12:03	0.9759921789169311	0.01915729324582472	binder
FASTILHLVVM	HLA-C*12:03	0.6858848750591278	0.13511410934146373	binder
FASTILHLVVMN	HLA-C*12:03	0.0073320340612553995	0.006499232325655624	not-binder
FASVFEKYF	HLA-C*12:03	0.9750444650650024	0.03669744473516675	binder
FASYATIIL	HLA-C*12:03	0.9423510074615479	0.04642537051414323	binder
FASYMEQHL	HLA-C*12:03	0.9342068195343017	0.0712249415120989	binder
FASYMEQHLM	HLA-C*12:03	0.594844526052475	0.23756992372271277	ambiguous
FATEGLRTL	HLA-C*12:03	0.9986889481544494	0.0011937705956379361	binder
FATLRWIDY	HLA-C*12:03	0.8909270167350769	0.05446419258487536	binder
FAVAIYAVY	HLA-C*12:03	0.9660796046257019	0.020006634681644122	binder
FAVDPEKIQLY	HLA-C*12:03	0.9940756559371948	0.0029550323823497662	binder
FAVGVEKNW	HLA-C*12:03	0.5818701654672622	0.24470688511914376	ambiguous
FAVSRLIYW	HLA-C*12:03	0.678399208188057	0.28010819595997394	binder
FAVSVPLRV	HLA-C*12:03	0.9887847423553466	0.011683471090995245	binder
FAWEPNGSKFAVL	HLA-C*12:03	0.8625674486160279	0.1282791636165226	binder
FAYDPSNYEYL	HLA-C*12:03	0.9972786664962768	0.0015505771483457738	binder
FAYHMIETY	HLA-C*12:03	0.9976649522781372	0.0016693669950338765	binder
FAYPAIRYLLY	HLA-C*12:03	0.9048699855804443	0.05093010540883154	binder
FAYPIPHTT	HLA-C*12:03	0.9624326348304748	0.031329316106013444	binder
FAYPNRPDVLVL	HLA-C*12:03	0.9698907136917114	0.03542123309078238	binder
FAYPSELKA	HLA-C*12:03	0.604232332110405	0.2629773016100759	ambiguous
FAYSMVIVP	HLA-C*12:03	0.05913311708718538	0.10373555650057883	not-binder
FAYSSRIAI	HLA-C*12:03	0.992146897315979	0.009521774087911428	binder
FAYTAKLIL	HLA-C*12:03	0.9917339563369751	0.0064757719393281335	binder
FAYTRLQLL	HLA-C*12:03	0.9958595395088196	0.004382631574579099	binder
FAYYKLNDL	HLA-C*12:03	0.9436083674430847	0.0407631454211436	binder
FFAGLVPRL	HLA-C*12:03	0.47658871114254	0.2703835259687567	ambiguous
FFALPFSSM	HLA-C*12:03	0.39991737008094785	0.18748058234228146	not-binder
FFFTARTSF	HLA-C*12:03	0.8801940083503723	0.12664769616467192	binder
FFIAGRYEF	HLA-C*12:03	0.7643263041973114	0.223128823335839	binder
FFKMREMF	HLA-C*12:03	0.025606419332325457	0.019251864660738305	not-binder
FFLDHVRTSF	HLA-C*12:03	0.924137806892395	0.05283789913789287	binder
FFMEKRAKY	HLA-C*12:03	0.5602852448821067	0.3603325332848314	ambiguous
FFPDFIWTV	HLA-C*12:03	0.787202250957489	0.1248847990020318	binder
FFVAPFPEVFGK	HLA-C*12:03	0.09230988346971572	0.13630701486795135	not-binder
FFYQRLVEF	HLA-C*12:03	0.9176167130470276	0.06313116751198927	binder
FFYTHLINF	HLA-C*12:03	0.6524701893329621	0.22904372827169878	binder
FGAQSVRVL	HLA-C*12:03	0.9869697570800782	0.012951348670242929	binder
FGIPFLLRI	HLA-C*12:03	0.9232175827026368	0.04793608811339244	binder
FGITFPLLL	HLA-C*12:03	0.869048535823822	0.0961633864282115	binder
FGNVHAYL	HLA-C*12:03	0.9156558632850647	0.04531446013045774	binder
FGSEFSPEL	HLA-C*12:03	0.9384971141815186	0.035927442509305574	binder
FGTFLVQEL	HLA-C*12:03	0.8385291457176208	0.11324431710795628	binder
FGVPLIVHV	HLA-C*12:03	0.9790803790092468	0.016275036847886462	binder
FGYDKPHVL	HLA-C*12:03	0.9991842150688172	0.0004694447936937905	binder
FGYDYPSVL	HLA-C*12:03	0.9952330231666565	0.0012402999623822451	binder
FGYEPTIYY	HLA-C*12:03	0.9905954003334045	0.003588613175206639	binder
FGYGLPMLV	HLA-C*12:03	0.9733230590820312	0.016128320229991368	binder
FIHNFVEVL	HLA-C*12:03	0.9904481887817382	0.004723427218152856	binder
FIIDDKGIL	HLA-C*12:03	0.9493163347244262	0.022496265619448327	binder
FIIDDKGILRQI	HLA-C*12:03	0.8068674802780151	0.10768609482677975	binder
FIIPFVIIIV	HLA-C*12:03	0.3797871680930257	0.2474664627231066	ambiguous
FIIPNVVKY	HLA-C*12:03	0.9952847719192505	0.0032023488496696314	binder
FIIPQIVKY	HLA-C*12:03	0.990503990650177	0.008937837296410634	binder
FIIQGLRSV	HLA-C*12:03	0.9897987365722656	0.004010172646985125	binder
FILHFEPVL	HLA-C*12:03	0.7116475701332092	0.14335377237562344	binder
FINGDISSL	HLA-C*12:03	0.9505248427391052	0.05292905348692262	binder
FINPKPITY	HLA-C*12:03	0.9980528235435486	0.001301905430722328	binder
FINSRIITV	HLA-C*12:03	0.9977635622024537	0.0015684013044879625	binder
FIQSIISTV	HLA-C*12:03	0.9142342805862427	0.09690912691142518	binder
FITGLIRIM	HLA-C*12:03	0.8761127889156342	0.20993726932365186	binder
FIYHLPQEF	HLA-C*12:03	0.9834651827812195	0.009361385054455803	binder
FKDLGEEHFK	HLA-C*12:03	0.03815381326712668	0.03703356902340823	not-binder
FLANVSTVL	HLA-C*12:03	0.8499442577362061	0.14549692284727844	binder
FLAPLVTEY	HLA-C*12:03	0.9843424797058106	0.016031195215980495	binder
FLAPWATIA	HLA-C*12:03	0.22272303104400634	0.23246201905189987	not-binder
FLFDGSPTY	HLA-C*12:03	0.9897298336029052	0.006464884239542428	binder
FLFDGSPTYV	HLA-C*12:03	0.9220380187034607	0.06489899435984171	binder
FLFDHLLTL	HLA-C*12:03	0.9912871718406677	0.00525583697921091	binder
FLFDKVVIV	HLA-C*12:03	0.9831500053405762	0.017991067853358987	binder
FLFDRPMHV	HLA-C*12:03	0.9972461223602295	0.0008454577808372486	binder
FLIPFVITV	HLA-C*12:03	0.9568281054496766	0.04855137062103061	binder
FLKDLVASV	HLA-C*12:03	0.977736496925354	0.010956265106304387	binder
FLLPIVVRY	HLA-C*12:03	0.8609493911266327	0.19181947811737088	binder
FLNQPHMVL	HLA-C*12:03	0.9582853794097901	0.04594208505967229	binder
FLPDHPIVL	HLA-C*12:03	0.9924716472625732	0.006558690075527803	binder
FLPPYTFQI	HLA-C*12:03	0.628549987077713	0.1932436081281202	binder
FLREWVESM	HLA-C*12:03	0.9938235640525818	0.0052426066539552766	binder
FLVEHVLTL	HLA-C*12:03	0.992438530921936	0.001196439173134151	binder
FLYDNLIIF	HLA-C*12:03	0.9043522596359252	0.051884602211229	binder
FLYPFFGVL	HLA-C*12:03	0.9081352353096008	0.07732756702119487	binder
FLYPFPLALF	HLA-C*12:03	0.9173147678375244	0.0578148496176617	binder
FLYPFPLAL	HLA-C*12:03	0.9940417647361756	0.0034152065355083786	binder
FLYPWKKEF	HLA-C*12:03	0.9798120379447937	0.014611817236280522	binder
FMKPGTLYV	HLA-C*12:03	0.9405954957008362	0.03039596267399419	binder
FNFWRAPIA	HLA-C*12:03	0.006952373852982419	0.012451816227194103	not-binder
FNHINVEL	HLA-C*12:03	0.9269119501113892	0.03176266241324457	binder
FQAEIAQLM	HLA-C*12:03	0.9651167631149292	0.026866653237147913	binder
FQAFLRTEF	HLA-C*12:03	0.9287002205848693	0.03403566904069507	binder
FQIGKMRYV	HLA-C*12:03	0.8151051282882691	0.150927677873522	binder
FQIMNEIVY	HLA-C*12:03	0.518375014513731	0.2832838098231407	ambiguous
FQKPFQTLM	HLA-C*12:03	0.8238336682319641	0.20857678576436256	binder
FQNIRPLFI	HLA-C*12:03	0.9177195191383362	0.03947588568781131	binder
FQNPQTHVIE	HLA-C*12:03	0.14505766136571766	0.1422306495368244	not-binder
FQNPQTHVIEN	HLA-C*12:03	0.058449761802330615	0.06241823735254069	not-binder
FQNPQTHVIENL	HLA-C*12:03	0.7577207446098327	0.23876936836185408	binder
FQNPQTHVI	HLA-C*12:03	0.9865375876426696	0.01500920528100104	binder
FQQPVMAL	HLA-C*12:03	0.647621500492096	0.17988612569825	binder
FQSMLHPVM	HLA-C*12:03	0.8202079176902771	0.1854865294695603	binder
FQYESKVFY	HLA-C*12:03	0.9782759785652161	0.0199410282962835	binder
FSAEFLKVF	HLA-C*12:03	0.9923064708709717	0.00730685882268133	binder
FSAYNYRTY	HLA-C*12:03	0.9727552533149719	0.018131081107335703	binder
FSESHLVII	HLA-C*12:03	0.6569053828716278	0.19424066396117332	binder
FSFDYIVKW	HLA-C*12:03	0.7914578914642334	0.197816454586636	binder
FSFEGPEKVH	HLA-C*12:03	0.7719277203083038	0.26553082881502316	binder
FSFFDLIRY	HLA-C*12:03	0.7818269491195678	0.20299554101771083	binder
FSFHHVLSL	HLA-C*12:03	0.9991062760353089	0.0003184347304849491	binder
FSFHVVKVY	HLA-C*12:03	0.9984789967536927	0.0005235453162566429	binder
FSFPFQTYY	HLA-C*12:03	0.9971629023551941	0.0027981820582526212	binder
FSFPGELLM	HLA-C*12:03	0.9959473490715027	0.0011887946231755795	binder
FSFPHKFEISF	HLA-C*12:03	0.9473921179771423	0.04934800984607828	binder
FSFQRPLLV	HLA-C*12:03	0.9964813709259033	0.0015526738710834698	binder
FSGPAITL	HLA-C*12:03	0.9914847135543823	0.006945211445091604	binder
FSHAQTVVL	HLA-C*12:03	0.9959849357604981	0.0025492636664903663	binder
FSHLQPTL	HLA-C*12:03	0.9866720199584961	0.01543769485649741	binder
FSIDRALNV	HLA-C*12:03	0.9959164977073669	0.002440691840966411	binder
FSNDIPHVVRF	HLA-C*12:03	0.9967301607131958	0.002387332335225722	binder
FSNDIPHVVR	HLA-C*12:03	0.9003832697868347	0.06366991867022123	binder
FSNPYSIEY	HLA-C*12:03	0.9992293357849121	0.00044974232865478355	binder
FSSDLISIH	HLA-C*12:03	0.8534859895706177	0.11681642381252404	binder
FSSGAIQVV	HLA-C*12:03	0.994997787475586	0.002463345618274115	binder
FSSHILVVV	HLA-C*12:03	0.9920223116874695	0.005426865944477407	binder
FSSHLINLL	HLA-C*12:03	0.9843454241752625	0.008059959440496428	binder
FSSPHLLEA	HLA-C*12:03	0.9201844453811645	0.13744273146262143	binder
FSSPHLVQV	HLA-C*12:03	0.9996448874473571	0.00023753297478393506	binder
FSSSSHLII	HLA-C*12:03	0.9844907045364379	0.012531690684401704	binder
FSTPLLLEA	HLA-C*12:03	0.5647390812635422	0.2555277951477792	ambiguous
FSYAFPKAV	HLA-C*12:03	0.9952341556549072	0.002839992102508249	binder
FSYGRALQA	HLA-C*12:03	0.8870239615440368	0.054376061676390135	binder
FTANQVKIY	HLA-C*12:03	0.9956786751747131	0.0028285296971991836	binder
FTFGFIQVM	HLA-C*12:03	0.9845597267150878	0.010116312659581137	binder
FTFPGNLVT	HLA-C*12:03	0.8350471735000611	0.1460784952455223	binder
FTFTPTVTY	HLA-C*12:03	0.995431649684906	0.004690000599997526	binder
FTHSQFIVV	HLA-C*12:03	0.9782616257667541	0.012488900175731916	binder
FTIPHTQEA	HLA-C*12:03	0.8787362456321717	0.11382520342630371	binder
FTKWVNSHL	HLA-C*12:03	0.9867002248764039	0.008114740138532344	binder
FTLPFRIFY	HLA-C*12:03	0.991071879863739	0.006729379432917367	binder
FTLWWSPTI	HLA-C*12:03	0.5859230726957321	0.29124297626223355	ambiguous
FTNPKVREW	HLA-C*12:03	0.9877465963363647	0.009954385761919237	binder
FTPFVDPRVY	HLA-C*12:03	0.8830339789390564	0.05153692369153319	binder
FTPPVVKRL	HLA-C*12:03	0.9854539275169373	0.010892599758727568	binder
FTRPEIVVF	HLA-C*12:03	0.9975025296211243	0.0011342885399617223	binder
FTVEQQRIL	HLA-C*12:03	0.9894463539123535	0.006786756126105248	binder
FTYPYLLAI	HLA-C*12:03	0.9661553978919983	0.022222749811356364	binder
FVADLQRVI	HLA-C*12:03	0.9843723058700562	0.01006220785903116	binder
FVAPFPLSIW	HLA-C*12:03	0.48084830641746523	0.16919213120172114	ambiguous
FVFETPFTL	HLA-C*12:03	0.9358113288879395	0.030884403115523703	binder
FVFIGTGATGATL	HLA-C*12:03	0.43617294579744337	0.24796866875540297	ambiguous
FVFSTVVIH	HLA-C*12:03	0.6495214968919754	0.30843361580187384	ambiguous
FVHDLVLYL	HLA-C*12:03	0.9841476440429687	0.009632261744268728	binder
FVHPDPLWI	HLA-C*12:03	0.6289212882518769	0.21925261722783948	binder
FVHPDPLWIP	HLA-C*12:03	0.03647139930399135	0.05534759863189911	not-binder
FVKPAVVTV	HLA-C*12:03	0.9983600735664367	0.0009362523692868881	binder
FVLMASYLI	HLA-C*12:03	0.021098854462616147	0.018058650299456008	not-binder
FVNEIISRI	HLA-C*12:03	0.982880973815918	0.013591746264029684	binder
FVNPHVSSF	HLA-C*12:03	0.9975775241851806	0.001843079581064092	binder
FVNVQKEL	HLA-C*12:03	0.8719675183296204	0.1345802974584041	binder
FVPVFVAVL	HLA-C*12:03	0.8678070545196533	0.0662601167969165	binder
FVRDMIREV	HLA-C*12:03	0.99811931848526	0.0025307143904517303	binder
FVSPLVKYL	HLA-C*12:03	0.9897206068038941	0.0063537453354989264	binder
FVVDHVIKIT	HLA-C*12:03	0.6464724659919738	0.23278178009553818	binder
FVVEHDFIM	HLA-C*12:03	0.8353640615940094	0.19733934078051535	binder
FVYLRQPYY	HLA-C*12:03	0.9106614351272583	0.05104455876114229	binder
FVYPEESLVI	HLA-C*12:03	0.5761382550001144	0.29094172592241246	ambiguous
FVYPGNPLRH	HLA-C*12:03	0.8703730463981628	0.1848961662627339	binder
FWFFREAF	HLA-C*12:03	0.05145086562260985	0.046706111704828385	not-binder
FWMTRQEY	HLA-C*12:03	0.35617182552814486	0.10627259842150039	not-binder
FWVPFNVVL	HLA-C*12:03	0.23484981581568717	0.21612695883678357	not-binder
GAAEIISRI	HLA-C*12:03	0.9741602063179016	0.0334524115732189	binder
GASFLLKVW	HLA-C*12:03	0.07079487945884466	0.07116038015781909	not-binder
GASQLFRIW	HLA-C*12:03	0.17220045607537032	0.22446130940069078	not-binder
GAVDRVLQV	HLA-C*12:03	0.9964202761650085	0.0026222702760195747	binder
GAYTVTIKY	HLA-C*12:03	0.9688563466072082	0.0228277961840591	binder
GGEVLSHSLL	HLA-C*12:03	0.052824720697753944	0.04774460064366599	not-binder
GGLPERSVSL	HLA-C*12:03	0.6359796106815339	0.30784722466898773	ambiguous
GHQQLYWSHPR	HLA-C*12:03	0.048886125721037385	0.044975109402671715	not-binder
GIHETTFNSIM	HLA-C*12:03	0.21748020648956298	0.15726693225022578	not-binder
GILGAIGFGRKSP	HLA-C*12:03	0.06708109817991499	0.07256315423295029	not-binder
GIPEFWLTV	HLA-C*12:03	0.4166208155453205	0.2823360637824879	ambiguous
GPPPPPGKPQ	HLA-C*12:03	0.8860462427139282	0.16256850825460548	binder
GPPPPPPGKPQ	HLA-C*12:03	0.9069635152816773	0.18399000303126847	binder
GSFGRVMLV	HLA-C*12:03	0.9622817754745483	0.03314120591718865	binder
GTPPWVKRY	HLA-C*12:03	0.9003847479820252	0.13449896109844597	binder
GVISKIIIF	HLA-C*12:03	0.6426344633102417	0.3016618011887958	ambiguous
GVWTYDDATKTF	HLA-C*12:03	0.371024951338768	0.16607694896542494	not-binder
HAANIVTAIYI	HLA-C*12:03	0.38069391548633574	0.34530271476352864	ambiguous
HAAPFQNILP	HLA-C*12:03	0.14634313099086285	0.1858562711756142	not-binder
HAASVFLTL	HLA-C*12:03	0.9934334397315979	0.005566586114382819	binder
HAFDSLSGISL	HLA-C*12:03	0.9770483374595642	0.009635092252627384	binder
HAFSFPLLIML	HLA-C*12:03	0.4514477103948593	0.12484918453944442	ambiguous
HAGVISVL	HLA-C*12:03	0.9565283536911011	0.04016733164504231	binder
HAMQFPAEL	HLA-C*12:03	0.9953134059906006	0.0027576461396741528	binder
HATIIPKVL	HLA-C*12:03	0.9914158582687378	0.005378745437441233	binder
HAVHVALVL	HLA-C*12:03	0.985835325717926	0.007470841360828655	binder
HAYDGKDYISL	HLA-C*12:03	0.9986678242683411	0.0006724235009002483	binder
HAYPLIQEA	HLA-C*12:03	0.8514569282531739	0.16165226016394396	binder
HFIFFVQEF	HLA-C*12:03	0.12074589719995857	0.07230587886559216	not-binder
HFNTRLSF	HLA-C*12:03	0.27132990546524527	0.2559322368012248	not-binder
HFSIAFIIY	HLA-C*12:03	0.030420105601660908	0.02800165752526413	not-binder
HGFAGVILI	HLA-C*12:03	0.5657669603824615	0.15584523145220316	ambiguous
HGLIRKYGL	HLA-C*12:03	0.005841317120939493	0.006098663716280383	not-binder
HIISFTVKY	HLA-C*12:03	0.8800609350204468	0.1431447841122798	binder
HIQKEDVPSER	HLA-C*12:03	0.06968445596285164	0.0663492779613995	not-binder
HLPEGALNSL	HLA-C*12:03	0.8825460433959961	0.14848404482811275	binder
HLPETKFSEL	HLA-C*12:03	0.793010675907135	0.17776616570369907	binder
HLVDEPQNLIK	HLA-C*12:03	0.36301414370536805	0.12864642314510014	not-binder
HQIDLIVQL	HLA-C*12:03	0.968941593170166	0.029198135841973685	binder
HQSGIVQLL	HLA-C*12:03	0.9656438708305359	0.03759671391044483	binder
HQSGIVQLLW	HLA-C*12:03	0.1494640393440932	0.12668053457024478	not-binder
HQSTVDWIV	HLA-C*12:03	0.0862938747741282	0.10334336253635713	not-binder
HSFLKALYY	HLA-C*12:03	0.9792649388313294	0.010512941177531251	binder
HSFNIPMQL	HLA-C*12:03	0.9876935124397278	0.007736107049192314	binder
HSGPIHVL	HLA-C*12:03	0.9960568666458129	0.0029075469929305754	binder
HSYELLVEY	HLA-C*12:03	0.9507460951805115	0.08315453573074369	binder
HTFYEAVGY	HLA-C*12:03	0.8696972727775574	0.07984604035930407	binder
HTFYNELRV	HLA-C*12:03	0.7271667540073394	0.15182223466055358	binder
HTIDTILTV	HLA-C*12:03	0.9895601272583008	0.011090679305464519	binder
HTQGFIITF	HLA-C*12:03	0.974744176864624	0.011555103577190863	binder
HTWNGIRHL	HLA-C*12:03	0.9832947254180908	0.015317364747281428	binder
HVFDHPWET	HLA-C*12:03	0.27812560461461544	0.2927091530415904	not-binder
HVFWGIVFF	HLA-C*12:03	0.3639777259901166	0.26509997273952285	not-binder
HVGDLGNVTADK	HLA-C*12:03	0.3906294070184231	0.2755180064311364	ambiguous
HVINHILKA	HLA-C*12:03	0.5205294623970985	0.37750021434242054	ambiguous
HVPDWVWIV	HLA-C*12:03	0.7506900906562806	0.2288547713839646	binder
HVYEIPVEY	HLA-C*12:03	0.9825787544250488	0.015229236909459478	binder
IAAGIFNDL	HLA-C*12:03	0.9626606106758118	0.025374011821647696	binder
IAAGLYLLL	HLA-C*12:03	0.8955598950386048	0.09651162741614007	binder
IAASYVKYL	HLA-C*12:03	0.9944892883300781	0.005632797637676526	binder
IAFEFPVLV	HLA-C*12:03	0.9885987162590026	0.0042567533817561695	binder
IAFFDVRTF	HLA-C*12:03	0.9734232187271118	0.017366556511006416	binder
IAFGFHQLY	HLA-C*12:03	0.9901087164878846	0.005394173126567213	binder
IAFHFRVYF	HLA-C*12:03	0.9867197513580322	0.011582007166595503	binder
IAFHSAVSL	HLA-C*12:03	0.986497414112091	0.017076314675936614	binder
IAFQQAQYI	HLA-C*12:03	0.9379256725311279	0.03059936623693294	binder
IAFWGVRSM	HLA-C*12:03	0.9918444752693176	0.005755398852790738	binder
IAGPVLLILVH	HLA-C*12:03	0.13486902900040149	0.11492653215042876	not-binder
IAGPVLLILV	HLA-C*12:03	0.46502496004104615	0.06094438850786839	not-binder
IAGPVVEI	HLA-C*12:03	0.9779065251350403	0.017505705889473325	binder
IAGPVVEISH	HLA-C*12:03	0.8723281502723694	0.11703837360592886	binder
IAIEKIRLL	HLA-C*12:03	0.9976006150245667	0.0013172026610847514	binder
IAINHTIIT	HLA-C*12:03	0.4645345687866211	0.21264858786885407	ambiguous
IALQYPVYW	HLA-C*12:03	0.024127315543591977	0.019638947068139956	not-binder
IAPTGHSL	HLA-C*12:03	0.9725859045982361	0.025196833955244892	binder
IARLPSSTL	HLA-C*12:03	0.9947718262672425	0.0031172100443306885	binder
IASFILLRL	HLA-C*12:03	0.860092568397522	0.1567805353900313	binder
IASHLHIHV	HLA-C*12:03	0.9874255299568176	0.015296000197377247	binder
IASTILRLI	HLA-C*12:03	0.9815250515937806	0.01596136840213237	binder
IASWLVVTV	HLA-C*12:03	0.9694630980491639	0.02040699777943031	binder
IATGHLMSV	HLA-C*12:03	0.9924584150314331	0.0023853840166582142	binder
IATPFIKLF	HLA-C*12:03	0.9936554908752442	0.0021792040556646228	binder
IAVDMTQHL	HLA-C*12:03	0.9950346946716309	0.0037944549239022646	binder
IAYDVTYSL	HLA-C*12:03	0.9867106795310974	0.007851362508344065	binder
IAYQKQVIR	HLA-C*12:03	0.30882088243961336	0.12319208970015992	not-binder
IDALNENK	HLA-C*12:03	0.07820697288298106	0.07115821633407156	not-binder
IEFIRSEY	HLA-C*12:03	0.08037796304561198	0.06908749773626065	not-binder
IFKERESF	HLA-C*12:03	0.48503770120441914	0.3587734568796805	ambiguous
IFYEFRSYY	HLA-C*12:03	0.4766790300607681	0.3272475647584729	ambiguous
IGMPVEKRY	HLA-C*12:03	0.5764993369579315	0.2321940687832777	ambiguous
IGVDFALKV	HLA-C*12:03	0.6277653127908707	0.24729878344944925	binder
IGYPITLYL	HLA-C*12:03	0.8613941431045532	0.12500396917023118	binder
IGYSSPLTL	HLA-C*12:03	0.8401041507720948	0.07207948074365578	binder
IIFETPLRV	HLA-C*12:03	0.8781030535697937	0.07262273476211765	binder
IIHEIAVLEL	HLA-C*12:03	0.8504208445549011	0.095271672674743	binder
IIHEIAVL	HLA-C*12:03	0.84376300573349	0.0852196237755835	binder
IIPSWPLKV	HLA-C*12:03	0.8733098268508911	0.1131316889819534	binder
IIPSWPLKVL	HLA-C*12:03	0.6091416940093041	0.3032499009993185	ambiguous
IIQSIRMGM	HLA-C*12:03	0.4893024981021881	0.10744071356535594	ambiguous
IIYGDPVTF	HLA-C*12:03	0.9595879077911377	0.018638564467645384	binder
IIYPTPKVV	HLA-C*12:03	0.9813639044761657	0.01614568511723134	binder
ILFSGVHFY	HLA-C*12:03	0.7097028136253357	0.18286985402155617	binder
ILGAFIQIITFR	HLA-C*12:03	0.003939974618606357	0.004017625217725299	not-binder
ILPPFIWTL	HLA-C*12:03	0.7783915281295777	0.12817498131160454	binder
IQAAIVRIM	HLA-C*12:03	0.9459740519523621	0.0576648724898097	binder
IQFKKPIIV	HLA-C*12:03	0.6972086191177368	0.17941856515544788	binder
IQYIRPVFV	HLA-C*12:03	0.7989235877990722	0.1635021083263737	binder
ISAELIRSL	HLA-C*12:03	0.9975091218948364	0.0014165062327987853	binder
ISRDKPITF	HLA-C*12:03	0.9906855344772338	0.00944729047558127	binder
ISSGLILSV	HLA-C*12:03	0.9774627327919007	0.01777405936685726	binder
ISSHIPLIIQ	HLA-C*12:03	0.24262554347515106	0.22112628101678547	not-binder
ISSPLTKSISL	HLA-C*12:03	0.9006195068359375	0.029938520415814133	binder
ISSPLTKSISLM	HLA-C*12:03	0.5708622872829437	0.1591043997075002	ambiguous
ISSPLTKSISLMT	HLA-C*12:03	0.04168061066884547	0.03734506209693949	not-binder
ISSPVVTSL	HLA-C*12:03	0.9990657925605774	0.0004780292609088735	binder
ISVDGVVYY	HLA-C*12:03	0.9922264695167542	0.007344159042843165	binder
ITFPIIVHF	HLA-C*12:03	0.9947797417640686	0.0036923787839951926	binder
ITNIRPSF	HLA-C*12:03	0.949849271774292	0.02714447983836143	binder
ITTTINPRF	HLA-C*12:03	0.8692152500152588	0.0614378355426845	binder
ITTTVTRVL	HLA-C*12:03	0.9955173254013061	0.003024602651909839	binder
IVADILLYV	HLA-C*12:03	0.9555032849311829	0.028461239047317222	binder
IVATKPLYV	HLA-C*12:03	0.8944698333740234	0.0766220217775278	binder
IVGPQLTV	HLA-C*12:03	0.7642124772071839	0.17107150947112607	binder
IVIGIIKTV	HLA-C*12:03	0.9882595658302307	0.00883010784140281	binder
IVINHVISV	HLA-C*12:03	0.9928498148918152	0.006744535932060296	binder
IVYPGIAVF	HLA-C*12:03	0.9951920986175538	0.003085783187774564	binder
KAAHFFSTL	HLA-C*12:03	0.9933400750160217	0.002770455116791125	binder
KAASQILIL	HLA-C*12:03	0.9887765407562256	0.00796730639539824	binder
KAAVMVHQL	HLA-C*12:03	0.9892270803451538	0.012253422224023617	binder
KAFAEQIFY	HLA-C*12:03	0.9788564205169678	0.018658365766153377	binder
KAFAQLFIL	HLA-C*12:03	0.9304256677627564	0.04965500710012567	binder
KAFARPWSL	HLA-C*12:03	0.997047770023346	0.0022774040264627606	binder
KAFDRPSLF	HLA-C*12:03	0.9975077271461487	0.0022011607653083316	binder
KAFEHLQQL	HLA-C*12:03	0.9993902444839478	0.0005395473721877296	binder
KAFENLLGQAL	HLA-C*12:03	0.9713712930679321	0.022648542719504932	binder
KAFEYNMQI	HLA-C*12:03	0.9513535022735595	0.05489764838234818	binder
KAFFIESV	HLA-C*12:03	0.9324199199676514	0.062088640807946974	binder
KAFFRWLYV	HLA-C*12:03	0.8463199853897094	0.1714701997487855	binder
KAFLNAVM	HLA-C*12:03	0.9512810468673706	0.028662650342752758	binder
KAFLTIIIL	HLA-C*12:03	0.9550323843955993	0.01507832623142367	binder
KAFMYPYTL	HLA-C*12:03	0.9645619630813599	0.033047323797597374	binder
KAFNLRISF	HLA-C*12:03	0.9913868546485901	0.005132792532757908	binder
KAFPFHIIFD	HLA-C*12:03	0.16489380396451453	0.2635354764715214	not-binder
KAFQKIVVLF	HLA-C*12:03	0.9550144791603088	0.040013193163135376	binder
KAFQKIVVLFY	HLA-C*12:03	0.35883918851614	0.3443763358335427	ambiguous
KAFQKLITV	HLA-C*12:03	0.9981798648834228	0.001758777782348925	binder
KAFSVVIQA	HLA-C*12:03	0.6733512908220292	0.2778738425417753	binder
KAIDFAASL	HLA-C*12:03	0.9962427258491516	0.0027886700821193465	binder
KAIDYIKYL	HLA-C*12:03	0.9995581030845642	0.0004135377615314266	binder
KAIEKNVLF	HLA-C*12:03	0.9955308318138123	0.001894397954979023	binder
KAIELQLQV	HLA-C*12:03	0.9697250604629517	0.039806470144883914	binder
KAIEVLLTL	HLA-C*12:03	0.9928029179573059	0.007262314032625912	binder
KAKWPDRITL	HLA-C*12:03	0.8397208333015442	0.1443047672787227	binder
KANITFEYM	HLA-C*12:03	0.9287256836891175	0.05993095445819825	binder
KAPDFVFYA	HLA-C*12:03	0.5057123385369777	0.30530784897285534	ambiguous
KATFIIKII	HLA-C*12:03	0.930613923072815	0.04237267887841655	binder
KAVDIVKQVW	HLA-C*12:03	0.9944487094879151	0.0044158307532031075	binder
KAVEIYASV	HLA-C*12:03	0.9632045149803161	0.03241330023096014	binder
KAVELLVEL	HLA-C*12:03	0.9733704447746276	0.03581411716377827	binder
KAVGHPFVIQLG	HLA-C*12:03	0.06925113219767809	0.049602962935483885	not-binder
KAVGWRLIA	HLA-C*12:03	0.2943327561020851	0.2662912697370051	not-binder
KAVGWRLIAL	HLA-C*12:03	0.868824815750122	0.10108220293453386	binder
KAVHVIYTV	HLA-C*12:03	0.9925225138664245	0.005921158834846528	binder
KAVSFHLVH	HLA-C*12:03	0.7272270247340202	0.33298788961139364	binder
KAVVFFVFY	HLA-C*12:03	0.6326986193656922	0.2724876251565142	ambiguous
KAWFLPIMY	HLA-C*12:03	0.9257369875907898	0.05702304137829039	binder
KAWPLLLVV	HLA-C*12:03	0.9812191843986511	0.014759577228132603	binder
KAYEKILFT	HLA-C*12:03	0.2800078816711903	0.2595653064612401	not-binder
KAYEKLQIL	HLA-C*12:03	0.9976259589195251	0.0010922375640525835	binder
KAYELALYL	HLA-C*12:03	0.9620562434196472	0.04799459463382894	binder
KAYGKDFHL	HLA-C*12:03	0.9957818984985352	0.004139677072150067	binder
KAYPFPLSH	HLA-C*12:03	0.9962254047393799	0.0018191646626267235	binder
KGFDWPLLV	HLA-C*12:03	0.9612604260444642	0.03426620493313595	binder
KGIPHLVTH	HLA-C*12:03	0.7631380259990692	0.15401742432524013	binder
KGSGVVIIM	HLA-C*12:03	0.5869326055049896	0.24628588788794586	ambiguous
KIADFGWSV	HLA-C*12:03	0.8948504567146301	0.037007853097087734	binder
KIFPSVIKY	HLA-C*12:03	0.987245750427246	0.005810729019055033	binder
KIIPLVVKF	HLA-C*12:03	0.8383056640625	0.11990500481869582	binder
KILGAFIQIITFR	HLA-C*12:03	0.0017521399424332174	0.0016186460130890787	not-binder
KIPNFWVTT	HLA-C*12:03	0.024678701907396315	0.030111075775323425	not-binder
KISNIIKQF	HLA-C*12:03	0.9372166156768799	0.05186596525715919	binder
KIVDWAIQV	HLA-C*12:03	0.97634516954422	0.01306976935441472	binder
KIVKWDRDM	HLA-C*12:03	0.36364881694316864	0.2791114003325322	ambiguous
KIYEEPIIL	HLA-C*12:03	0.9239517569541931	0.03822721732880856	binder
KLASYVKFY	HLA-C*12:03	0.6462499737739563	0.19378120086188108	binder
KLSDLLKYY	HLA-C*12:03	0.5400861263275146	0.21266075051819136	ambiguous
KLVDFVIHF	HLA-C*12:03	0.8772283315658569	0.13886033473951853	binder
KLYGKPIRV	HLA-C*12:03	0.9779100537300109	0.019605241665446672	binder
KNFDMVIVY	HLA-C*12:03	0.8382976651191711	0.12458720590379146	binder
KQFEGTVEI	HLA-C*12:03	0.8875744938850403	0.18594079571475475	binder
KQFGNILIL	HLA-C*12:03	0.9152723550796509	0.09892728175001736	binder
KQFPEVIKY	HLA-C*12:03	0.9724905848503113	0.03180618686195581	binder
KQIFETIYY	HLA-C*12:03	0.5033043619245291	0.3386644724948415	ambiguous
KQYGNEVFL	HLA-C*12:03	0.7389135956764221	0.23226383794501715	binder
KSFEAPIKL	HLA-C*12:03	0.984538984298706	0.013078109415670945	binder
KSFEGLFYF	HLA-C*12:03	0.9541899919509887	0.056117503035901566	binder
KSFEGNVFMY	HLA-C*12:03	0.9537929773330689	0.047668084227110316	binder
KSFEKLMKI	HLA-C*12:03	0.9812023282051087	0.010796046257492913	binder
KSFFRRLSF	HLA-C*12:03	0.9801877617835999	0.01598491690099799	binder
KSIDLIQKW	HLA-C*12:03	0.9230185985565186	0.08605834510295661	binder
KTFPEIIDY	HLA-C*12:03	0.9800345778465271	0.010582968555917623	binder
KTPDFILQVP	HLA-C*12:03	0.07548436163924635	0.06761856832470109	not-binder
KTTELIRRI	HLA-C*12:03	0.9209109902381897	0.11278640472618694	binder
KTVNKILQI	HLA-C*12:03	0.9479082107543946	0.05816149164462768	binder
KVANLVKAY	HLA-C*12:03	0.9825318574905395	0.009542130160523937	binder
KVFGHIRVY	HLA-C*12:03	0.9974453091621399	0.0023744194758684497	binder
KVIELVKKY	HLA-C*12:03	0.9777875065803527	0.017714226358051706	binder
LAAAVPKIM	HLA-C*12:03	0.9928879141807556	0.003568205272484326	binder
LAADIFAIA	HLA-C*12:03	0.2419623278081417	0.19954404361598718	not-binder
LAAIWFRTY	HLA-C*12:03	0.9153271198272706	0.07416013836997008	binder
LAAPLLKRL	HLA-C*12:03	0.9862138509750367	0.005382497594967073	binder
LAAQFVKLL	HLA-C*12:03	0.9862529873847962	0.011998930940346013	binder
LAATFIRSL	HLA-C*12:03	0.9977943062782287	0.001117475945731727	binder
LAFAREFMA	HLA-C*12:03	0.007448020092851948	0.011979571267457462	not-binder
LAFDPSGQRL	HLA-C*12:03	0.9840035796165466	0.011876256929221903	binder
LAFESIQKI	HLA-C*12:03	0.9775683641433716	0.012221484843630562	binder
LAFLRFVVY	HLA-C*12:03	0.7897429943084717	0.12953698997867982	binder
LAFLTCLL	HLA-C*12:03	0.6627491295337677	0.12298852970651171	binder
LAFPAPLYY	HLA-C*12:03	0.9825650691986084	0.007853557218012758	binder
LAFSNDGTTL	HLA-C*12:03	0.7716323137283325	0.12953270941454523	binder
LAGPAEPEL	HLA-C*12:03	0.884531831741333	0.08166415341469077	binder
LAGPALEL	HLA-C*12:03	0.9224493265151977	0.06670847638082902	binder
LAIGLLHIV	HLA-C*12:03	0.9141219019889831	0.061639400271874194	binder
LAINHKLEI	HLA-C*12:03	0.9518881559371948	0.04496140074227429	binder
LAIPFAITI	HLA-C*12:03	0.9670965909957886	0.015465622881930083	binder
LAKEFAEIL	HLA-C*12:03	0.9694939851760864	0.03429266002521725	binder
LANGDVWKV	HLA-C*12:03	0.9174011945724487	0.10562611535110504	binder
LANVSTVL	HLA-C*12:03	0.8875797152519226	0.054630364889513956	binder
LAPGFVIKV	HLA-C*12:03	0.9864077806472779	0.007078527553274311	binder
LAPNFRWAI	HLA-C*12:03	0.7761253356933594	0.11891420746609377	binder
LASAIINTL	HLA-C*12:03	0.9752420425415039	0.013499267921170432	binder
LASLIRSVV	HLA-C*12:03	0.9559595942497253	0.02482495693073574	binder
LASPPWRVL	HLA-C*12:03	0.9919816136360169	0.005748992119576689	binder
LASPVSPEL	HLA-C*12:03	0.9913067102432251	0.005189176084663227	binder
LATDFIQSL	HLA-C*12:03	0.993846595287323	0.002935673478233375	binder
LATEVVTVF	HLA-C*12:03	0.9856749534606933	0.007423120455885696	binder
LATPVVSVA	HLA-C*12:03	0.5087636530399322	0.19163980911063144	ambiguous
LAVAHPLLL	HLA-C*12:03	0.9710400581359864	0.011495116566127254	binder
LAVDKIIFV	HLA-C*12:03	0.9915583968162537	0.0047519645094197815	binder
LAVEAVLRL	HLA-C*12:03	0.9660773277282715	0.027464145749464496	binder
LAVNHVFEI	HLA-C*12:03	0.9525548458099365	0.05070226118348584	binder
LAVPIILRV	HLA-C*12:03	0.9861199378967285	0.00586694752706948	binder
LAVSRIITW	HLA-C*12:03	0.7472625613212586	0.1352687164078041	binder
LAVSRVITW	HLA-C*12:03	0.7373504519462586	0.16023966462681818	binder
LAWQNPHML	HLA-C*12:03	0.8685376524925232	0.13658500141876218	binder
LAYAEYVIY	HLA-C*12:03	0.6983224987983704	0.13239394240855362	binder
LAYHLAVVL	HLA-C*12:03	0.933659291267395	0.09842613873511466	binder
LAYPNGHYF	HLA-C*12:03	0.9941649556159973	0.00264130534079713	binder
LAYPNPIDP	HLA-C*12:03	0.011903864820487798	0.008365758362679904	not-binder
LAYPTAVNW	HLA-C*12:03	0.7249230742454529	0.1945261439603387	binder
LAYSGVHLY	HLA-C*12:03	0.99001544713974	0.010614859629886323	binder
LFAPFIVYY	HLA-C*12:03	0.5280088484287262	0.2572669830375903	ambiguous
LFFERSVY	HLA-C*12:03	0.4023963540792465	0.23874256440148037	ambiguous
LFHPSNVEM	HLA-C*12:03	0.7540595650672912	0.15316049722015967	binder
LFYFRVPF	HLA-C*12:03	0.05130316838622093	0.08384071590429476	not-binder
LGRGKFAVV	HLA-C*12:03	0.14698163494467736	0.08580968933829135	not-binder
LGYEEVVLY	HLA-C*12:03	0.5643584787845611	0.24119954082626324	ambiguous
LGYPWVEYW	HLA-C*12:03	0.12639097794890403	0.07047607294691732	not-binder
LIFSVPIVY	HLA-C*12:03	0.7681462287902832	0.13888071012694747	binder
LIPKFVSFL	HLA-C*12:03	0.4207653045654297	0.18638525085895843	ambiguous
LIPYWTVYF	HLA-C*12:03	0.35649856477975844	0.22463379369810904	not-binder
LIYDTKGRFAVH	HLA-C*12:03	0.2661360680125654	0.2988507611226208	not-binder
LIYGRPVYV	HLA-C*12:03	0.9706220746040344	0.018866479916773028	binder
LIYGTPRAA	HLA-C*12:03	0.27984498888254167	0.3251906430301132	not-binder
LLIENVASL	HLA-C*12:03	0.8537203311920166	0.0759969991173588	binder
LLKNPFLSV	HLA-C*12:03	0.5658142626285553	0.20708418789946967	ambiguous
LLPSHPLEL	HLA-C*12:03	0.918745505809784	0.07689300453518862	binder
LLYPFAPLIL	HLA-C*12:03	0.5008667200803757	0.2332475282362272	ambiguous
LMSGKVKVW	HLA-C*12:03	0.17491736910305916	0.18373225093854995	not-binder
LMVPVTVVF	HLA-C*12:03	0.7816056251525879	0.07806332499729356	binder
LMYPYIFHV	HLA-C*12:03	0.9706577062606812	0.02600326715012355	binder
LQAFVPLR	HLA-C*12:03	0.007523652561940253	0.005034816144266702	not-binder
LQETATWLL	HLA-C*12:03	0.008985906145881017	0.008376740799477108	not-binder
LQGPLRDVF	HLA-C*12:03	0.19128384739160537	0.16347437117531746	not-binder
LQIGVIRVY	HLA-C*12:03	0.74342480301857	0.22626764790176945	binder
LQKEFITTY	HLA-C*12:03	0.7833293244242668	0.3407383669521657	binder
LRPLLAAAA	HLA-C*12:03	0.009937830781564117	0.012034106202852078	not-binder
LSAEVYRIL	HLA-C*12:03	0.9622505307197571	0.017800900656814358	binder
LSFFYPVLF	HLA-C*12:03	0.7403911352157593	0.13017172673239757	binder
LSFPHLLQT	HLA-C*12:03	0.3935453088954091	0.4006149381875722	ambiguous
LSFPTTKTYF	HLA-C*12:03	0.9774164319038391	0.020437646547908223	binder
LSFPTTKTYFPHFD	HLA-C*12:03	0.16829698174260557	0.2226078066419007	not-binder
LSFPTTKTYFPH	HLA-C*12:03	0.8013215780258178	0.16846647371294418	binder
LSFPTTKTYFP	HLA-C*12:03	0.0791061001829803	0.12311777410538578	not-binder
LSHSLLVTL	HLA-C*12:03	0.9459600687026978	0.04042118522485427	binder
LSIPYRLIF	HLA-C*12:03	0.8522710204124451	0.10023211817927713	binder
LSKDSILSL	HLA-C*12:03	0.980342447757721	0.010347315964282297	binder
LSKIIAVL	HLA-C*12:03	0.9577873706817627	0.016603417314150715	binder
LSPDFTFTA	HLA-C*12:03	0.027612529043108226	0.01892555388941272	not-binder
LSSDLIKIIYV	HLA-C*12:03	0.2874325018376112	0.28636114722195705	not-binder
LSSFVGGLSV	HLA-C*12:03	0.39704581201076505	0.10548040447991375	not-binder
LSSNVILHV	HLA-C*12:03	0.9559914469718933	0.03724527805133607	binder
LSSPWYHTY	HLA-C*12:03	0.987073290348053	0.006582074624812984	binder
LSTHLLILY	HLA-C*12:03	0.7255970358848571	0.09475267623711821	binder
LSVPIIIKY	HLA-C*12:03	0.9580731868743897	0.022135858159473908	binder
LSVYLVRQL	HLA-C*12:03	0.7455773234367371	0.1860406919712908	binder
LSYTEILKI	HLA-C*12:03	0.8989394426345825	0.06509153864552693	binder
LTGPIQVI	HLA-C*12:03	0.7745400905609131	0.1972803842866363	binder
LTGPVNVL	HLA-C*12:03	0.9252280592918396	0.048274307368966235	binder
LTIDHVPIW	HLA-C*12:03	0.44898323714733124	0.19903086222206787	ambiguous
LTINTAIVY	HLA-C*12:03	0.919092845916748	0.06863767313185186	binder
LTVPWLVEF	HLA-C*12:03	0.917684268951416	0.05267547444970051	binder
LTYENVERW	HLA-C*12:03	0.6095796748995781	0.3112994698754576	ambiguous
LVAQIAAGMEY	HLA-C*12:03	0.275541377812624	0.19514442257146666	not-binder
LVIDAVREI	HLA-C*12:03	0.949731194972992	0.06207147997194757	binder
LVNELTEFAK	HLA-C*12:03	0.1846198273822665	0.19715210497488272	not-binder
LVSQYFQTV	HLA-C*12:03	0.3767798274755478	0.19017601501655407	not-binder
LVYDGIRDI	HLA-C*12:03	0.7919400095939636	0.1747960754123265	binder
MAAAWPLLL	HLA-C*12:03	0.99190753698349	0.008301517487678989	binder
MAAGLNSIL	HLA-C*12:03	0.9616306066513062	0.023845034497466572	binder
MAANVIPVL	HLA-C*12:03	0.9955782532691956	0.0014213650760534172	binder
MAAPQIRKM	HLA-C*12:03	0.9969940185546875	0.0048021396113073515	binder
MAARIIAKL	HLA-C*12:03	0.9884015798568726	0.01065036957818748	binder
MAFLLPLII	HLA-C*12:03	0.8500423669815064	0.07338016982300832	binder
MAFLLPLIIVL	HLA-C*12:03	0.31331627666950224	0.11092584343554522	not-binder
MAFPKPFES	HLA-C*12:03	0.040060135815292594	0.03097072356782945	not-binder
MAFYVVKMY	HLA-C*12:03	0.9505149841308593	0.026566612484466696	binder
MAINSISKL	HLA-C*12:03	0.9913798689842224	0.002900127942172328	binder
MAIPLVFQI	HLA-C*12:03	0.9127993106842041	0.08197170301434639	binder
MALAVRVVY	HLA-C*12:03	0.9764699816703797	0.017294266328555238	binder
MALEHLVVW	HLA-C*12:03	0.599259203672409	0.294934682020056	ambiguous
MANPRELRI	HLA-C*12:03	0.9520106196403504	0.022548420696141644	binder
MAPLKMLAL	HLA-C*12:03	0.947201931476593	0.06659686553537669	binder
MAPSETQFSHL	HLA-C*12:03	0.7210432529449463	0.15283397079498443	binder
MATPLLMQALPMG	HLA-C*12:03	0.04264828365776339	0.05617493018162896	not-binder
MAVEFPLVLY	HLA-C*12:03	0.8621634125709534	0.09823752615294604	binder
MAVPATVIY	HLA-C*12:03	0.9903071403503418	0.004786842295272988	binder
MAWDLPSVL	HLA-C*12:03	0.963486397266388	0.015187374312188853	binder
MAYARQIYI	HLA-C*12:03	0.9575549244880677	0.044636990947356896	binder
MAYLYPLQW	HLA-C*12:03	0.3333285763859749	0.34977990983647544	ambiguous
MAYWKSVIL	HLA-C*12:03	0.9856839776039124	0.011774073789552473	binder
MFHIRAVI	HLA-C*12:03	0.2672464966773987	0.17391513146206194	not-binder
MFHNRHLF	HLA-C*12:03	0.2440709162503481	0.18382071986296641	not-binder
MFPLVKSAL	HLA-C*12:03	0.6690796911716461	0.29370675874673946	binder
MGFSGIVVH	HLA-C*12:03	0.6478367805480957	0.13801757615433574	binder
MIAEPAHFYL	HLA-C*12:03	0.6047183156013489	0.1724611040201605	binder
MLFGHPLLV	HLA-C*12:03	0.9260449528694152	0.04972663361529753	binder
MQFSKPRKL	HLA-C*12:03	0.8056926488876343	0.21945456010094666	binder
MQISFIHQL	HLA-C*12:03	0.8603041589260101	0.19701223987589103	binder
MSGKVKVW	HLA-C*12:03	0.19627985248807817	0.3014660048584102	not-binder
MSGLLKVW	HLA-C*12:03	0.05159364091232419	0.06477638710179984	not-binder
MSLHFLILY	HLA-C*12:03	0.5378846913576126	0.19520462837533537	ambiguous
MSVDPDRMVI	HLA-C*12:03	0.8114851355552674	0.04282303671522146	binder
MSVEVRQTL	HLA-C*12:03	0.9925270318984986	0.007946214680980175	binder
MSVTKVVVH	HLA-C*12:03	0.7497077941894531	0.09474760310844618	binder
MSVYLVRQL	HLA-C*12:03	0.912830936908722	0.07100648524877846	binder
MSYEQLMQLY	HLA-C*12:03	0.8255491495132447	0.09715824634257947	binder
MSYVHTTV	HLA-C*12:03	0.9884991645812988	0.01165227630082453	binder
MTTEILRSM	HLA-C*12:03	0.9913987517356873	0.0053980919573450754	binder
MVFPKPVTA	HLA-C*12:03	0.809322988986969	0.17618839300491337	binder
MVYGGVRIV	HLA-C*12:03	0.9925815224647522	0.0047014210551947055	binder
NAAKILPIM	HLA-C*12:03	0.9744813084602356	0.03314067890157798	binder
NAARWPWVL	HLA-C*12:03	0.9784879446029663	0.011279033531207504	binder
NAFAGLLKL	HLA-C*12:03	0.9674577832221984	0.04429492334052431	binder
NAFEELVAF	HLA-C*12:03	0.9639362096786499	0.013843722214825181	binder
NAFLLPIKT	HLA-C*12:03	0.08009842867031694	0.05917019127949152	not-binder
NAFNNSIIP	HLA-C*12:03	0.05033951010555029	0.0513459936166358	not-binder
NAFPEIFYT	HLA-C*12:03	0.24229151606559754	0.1295771266654612	not-binder
NAFQWAIKA	HLA-C*12:03	0.16786077991127968	0.13780980093191925	not-binder
NAFRIIKEV	HLA-C*12:03	0.9959858417510986	0.001923775686282996	binder
NAFSFPSEI	HLA-C*12:03	0.9437173128128051	0.034735204924305756	binder
NAFTMPLHM	HLA-C*12:03	0.9177122473716736	0.07557440216864246	binder
NAGPAIVI	HLA-C*12:03	0.9536988735198975	0.017891414135558854	binder
NAGPAIVISF	HLA-C*12:03	0.9691673278808594	0.017260954480154477	binder
NAIDKLFVLF	HLA-C*12:03	0.9287548542022706	0.047059947939012144	binder
NAIGVLIYM	HLA-C*12:03	0.9708207607269287	0.012443127484580437	binder
NAKDFFRVL	HLA-C*12:03	0.9977467298507691	0.001768961713468251	binder
NALDKVLSV	HLA-C*12:03	0.994570529460907	0.0035454207816070105	binder
NAMGYVRMI	HLA-C*12:03	0.9896652102470398	0.009542161818553394	binder
NAPLVHATL	HLA-C*12:03	0.977613890171051	0.02983188142604882	binder
NAPLVNVTL	HLA-C*12:03	0.9678523302078247	0.024664978074274983	binder
NAPWAVTSL	HLA-C*12:03	0.9901206135749817	0.008173843436832846	binder
NAVDAARLHYM	HLA-C*12:03	0.9437300562858582	0.08021585392114741	binder
NAVHWQPVF	HLA-C*12:03	0.9711101055145264	0.017388849501307414	binder
NAYAFLTLY	HLA-C*12:03	0.9285328626632691	0.035504910287358665	binder
NAYEFIMKL	HLA-C*12:03	0.9728743076324463	0.027694183690895484	binder
NAYPSPLGY	HLA-C*12:03	0.9844026684761047	0.014172549250137357	binder
NAYQRAILL	HLA-C*12:03	0.9885080099105835	0.017168851874052614	binder
NFFPGVFEY	HLA-C*12:03	0.9092219233512878	0.03454752880872424	binder
NIFRNVEV	HLA-C*12:03	0.5943888485431671	0.20860066456080661	ambiguous
NIFSEVRVY	HLA-C*12:03	0.9468394041061401	0.06370932006219293	binder
NIIDLVKKY	HLA-C*12:03	0.9803227543830871	0.024629045620585995	binder
NIKAPGEQTV	HLA-C*12:03	0.34046323876827955	0.2256608080063144	not-binder
NIKAPKISM	HLA-C*12:03	0.7170392274856567	0.26944575166256224	binder
NIPSFAPVL	HLA-C*12:03	0.7828719258308411	0.11064758948735356	binder
NIRLRLEEY	HLA-C*12:03	0.5512062191963196	0.36579938345291496	ambiguous
NIYAANPVI	HLA-C*12:03	0.27772875484079124	0.2325984445432083	not-binder
NMYGKVVTV	HLA-C*12:03	0.9898837447166443	0.0131743441899647	binder
NMYIFPVHW	HLA-C*12:03	0.018255181051790713	0.02152108974772205	not-binder
NNPQFVWVV	HLA-C*12:03	0.25598623752593996	0.19376426206543088	not-binder
NSFGQRVYF	HLA-C*12:03	0.9911155462265014	0.004250551803684353	binder
NSFIHVIMY	HLA-C*12:03	0.9472109794616699	0.06852181179293501	binder
NSFPQKISY	HLA-C*12:03	0.9960399031639099	0.0022917454105080217	binder
NSFPQVILL	HLA-C*12:03	0.9886938810348511	0.0066736617831009756	binder
NSFVSLSV	HLA-C*12:03	0.5813563644886017	0.12794146655329974	binder
NSKNTQYENLSI	HLA-C*12:03	0.007861232045979705	0.008820472393420365	not-binder
NSMLVSIV	HLA-C*12:03	0.4621359288692474	0.08306642187064207	ambiguous
NSSPVINHL	HLA-C*12:03	0.993233573436737	0.004038748431984931	binder
NSTYIMRVL	HLA-C*12:03	0.8471481442451477	0.15941754406166073	binder
NTIPLAVVL	HLA-C*12:03	0.9173486828804016	0.06361111374711555	binder
NTMHLLIKY	HLA-C*12:03	0.8162370443344116	0.13282774961906754	binder
NTSEIILIL	HLA-C*12:03	0.8038063406944275	0.1652031612913123	binder
NVKEMWTEV	HLA-C*12:03	0.5040061451494694	0.31429048018746913	ambiguous
NVPVFWPIL	HLA-C*12:03	0.33372507691383363	0.11160530861373082	not-binder
NVYPEEMIV	HLA-C*12:03	0.5776434719562531	0.1751260827312705	ambiguous
PHFSFSTLP	HLA-C*12:03	0.0028405147313605994	0.0048009285589249735	not-binder
PIRLLAAAA	HLA-C*12:03	0.0009107656580454205	0.000973246738184052	not-binder
PPYTVVYFPVRGR	HLA-C*12:03	0.8100518375635147	0.2923073222081049	binder
QAADFALKV	HLA-C*12:03	0.9900219321250916	0.007014786400095868	binder
QAADSILVL	HLA-C*12:03	0.9860659003257751	0.006784077781275803	binder
QAAGILLRL	HLA-C*12:03	0.9896140694618225	0.006693273681601597	binder
QAFGGLLVA	HLA-C*12:03	0.3206120193004608	0.2616263563122913	not-binder
QAFHEQIVI	HLA-C*12:03	0.8409396171569824	0.15859283200949853	binder
QAFIHNSL	HLA-C*12:03	0.9788302659988404	0.009461952006580465	binder
QAFLEAVQF	HLA-C*12:03	0.6923420548439025	0.06689963989156943	binder
QAFLIAIVV	HLA-C*12:03	0.5021429032087326	0.2287145685284711	ambiguous
QAFPGLLQL	HLA-C*12:03	0.992104172706604	0.006867754218721147	binder
QAIENAHVL	HLA-C*12:03	0.9931960463523865	0.0051704189915981755	binder
QAIERYLVV	HLA-C*12:03	0.9557865262031555	0.039506661025039636	binder
QAIQWILHY	HLA-C*12:03	0.9275230526924133	0.06075133987584621	binder
QAITLVTQY	HLA-C*12:03	0.900364339351654	0.13218445767904735	binder
QAMGSFLSV	HLA-C*12:03	0.958659315109253	0.027699606073583734	binder
QASEEILKV	HLA-C*12:03	0.9126361608505249	0.09444516087653314	binder
QASPLQILV	HLA-C*12:03	0.9381232738494873	0.021072200464263183	binder
QATPLLHAL	HLA-C*12:03	0.972842562198639	0.01286029993213665	binder
QAVAIFTVY	HLA-C*12:03	0.9415200114250183	0.05286429610265074	binder
QAVGAVLSL	HLA-C*12:03	0.9611150979995727	0.019041591476736664	binder
QAVGEKAGFPGVL	HLA-C*12:03	0.5377256035804748	0.2192265898831556	ambiguous
QAVGIILHY	HLA-C*12:03	0.9852714300155639	0.011962651694337694	binder
QAVQIINYI	HLA-C*12:03	0.7196074485778808	0.23745902213510528	binder
QAYQEAFEI	HLA-C*12:03	0.7273762106895447	0.1270915208830409	binder
QLLPFLVRY	HLA-C*12:03	0.31023370921611787	0.24292457071374027	not-binder
QLPNFAFSV	HLA-C*12:03	0.30221163108944893	0.24444072420338075	not-binder
QMFQGIILF	HLA-C*12:03	0.32620086073875426	0.17397951170582288	not-binder
QMSNITVTY	HLA-C*12:03	0.531171192228794	0.27918393443260725	ambiguous
QSFPEPLIIP	HLA-C*12:03	0.05278435787186027	0.08174713768127356	not-binder
QSFPGILKA	HLA-C*12:03	0.5162318199872971	0.28213902332126084	ambiguous
QSSELTKWY	HLA-C*12:03	0.776426100730896	0.12047078603728457	binder
QSSGLVRHW	HLA-C*12:03	0.5025050103664398	0.314042090993799	ambiguous
QSTDIIRYL	HLA-C*12:03	0.9967455506324768	0.003151337866266648	binder
QTIDNIVFY	HLA-C*12:03	0.9846149325370789	0.010405781993806505	binder
QTYFFPIHL	HLA-C*12:03	0.8860079050064087	0.11215028527413623	binder
QVPAGPQTV	HLA-C*12:03	0.4023386001586914	0.326287081859838	ambiguous
RAADVLVYL	HLA-C*12:03	0.9963230848312378	0.005261259401929495	binder
RAALPLQLL	HLA-C*12:03	0.9266814708709716	0.05786937519797	binder
RAASFVSVL	HLA-C*12:03	0.9938462257385254	0.004866119927981574	binder
RAATFPLQV	HLA-C*12:03	0.9916152834892273	0.005225393658653116	binder
RAFDHVLHL	HLA-C*12:03	0.9994028806686401	0.0004924011574830094	binder
RAFDSQNNTVYF	HLA-C*12:03	0.9654750108718873	0.01984507025083566	binder
RAFEVSENGNL	HLA-C*12:03	0.7802666306495667	0.17102038230325245	binder
RAFGGILVVVY	HLA-C*12:03	0.9619659185409546	0.024243892186595	binder
RAFHGWNEF	HLA-C*12:03	0.9798387289047241	0.013084864543226661	binder
RAFKKPVFY	HLA-C*12:03	0.9975528359413147	0.0010572484557027342	binder
RAFLQAIL	HLA-C*12:03	0.8266677021980285	0.13273123315499297	binder
RAFNRIYVA	HLA-C*12:03	0.7474200248718261	0.22163410862768615	binder
RAFPYGNVA	HLA-C*12:03	0.48042644262313844	0.19504485257530163	ambiguous
RAFREIQL	HLA-C*12:03	0.9085435509681702	0.07445157826201615	binder
RAIAKIKML	HLA-C*12:03	0.9855386972427368	0.014257502277261634	binder
RAIDFSPYL	HLA-C*12:03	0.9931606173515319	0.0034078759791875152	binder
RAIELATTL	HLA-C*12:03	0.9671623229980468	0.046920501257332915	binder
RAIELFHSY	HLA-C*12:03	0.9902098655700684	0.009280592131154545	binder
RAILRIIYF	HLA-C*12:03	0.8489231407642365	0.18444556004206028	binder
RAIQFYLEF	HLA-C*12:03	0.7950873017311096	0.07201077877286412	binder
RALNFAYTV	HLA-C*12:03	0.9361848473548889	0.03867366436459092	binder
RAPDNIIKFY	HLA-C*12:03	0.8694611668586731	0.23615301309168926	binder
RASFIFISV	HLA-C*12:03	0.8907506465911865	0.07696061305416985	binder
RASGIFLRL	HLA-C*12:03	0.967732310295105	0.04485606986955257	binder
RASNITMIL	HLA-C*12:03	0.9608946561813354	0.024467008299693605	binder
RASPIKMDL	HLA-C*12:03	0.9290393948554992	0.025581279446730856	binder
RASWIAQVF	HLA-C*12:03	0.9679844737052917	0.025058274248273518	binder
RATALDNVV	HLA-C*12:03	0.38200242072343826	0.21708306419226145	not-binder
RAYAKDVKF	HLA-C*12:03	0.9588243365287781	0.022759808052555494	binder
RAYALCVLY	HLA-C*12:03	0.9481054782867432	0.024033181682541004	binder
RAYIFAMKV	HLA-C*12:03	0.8951063871383667	0.14481666061931023	binder
RAYPAAITIL	HLA-C*12:03	0.9849647402763366	0.010133142765664897	binder
RAYPAQITP	HLA-C*12:03	0.2548908948898315	0.1502717031398773	not-binder
RAYPHVFTK	HLA-C*12:03	0.5447955280542374	0.32918350697476045	ambiguous
RAYPSMMGL	HLA-C*12:03	0.9782719373703003	0.028058362055686726	binder
RAYSFKVVL	HLA-C*12:03	0.9931693315505982	0.004105632095681484	binder
RFFEAIVWY	HLA-C*12:03	0.08476481968536972	0.09535063779371748	not-binder
RGFDKAYVV	HLA-C*12:03	0.7845813930034637	0.2487427582490405	binder
RIMDPDVITGY	HLA-C*12:03	0.9741104245185852	0.021018035348399293	binder
RIYPFLLMV	HLA-C*12:03	0.9438690662384033	0.03252802306311587	binder
RLFGAVVRW	HLA-C*12:03	0.2782135762739927	0.28043368706729777	not-binder
RLGPPEPMM	HLA-C*12:03	0.25088021289557216	0.19844778786160636	not-binder
RLPAWQPIL	HLA-C*12:03	0.7280060768127441	0.10179361413321368	binder
RLPEFIVQT	HLA-C*12:03	0.07512126695364714	0.09972305962045552	not-binder
RLPVFNWTA	HLA-C*12:03	0.009817166742868722	0.013828800977241708	not-binder
RMYPGLQVY	HLA-C*12:03	0.9896868348121644	0.013021324915705705	binder
RQADFVQVL	HLA-C*12:03	0.9790786981582642	0.022286349656918728	binder
RQFDHPHIV	HLA-C*12:03	0.9711190223693847	0.04935757498364984	binder
RQFPVTVHF	HLA-C*12:03	0.9700169920921325	0.027157660107170332	binder
RQIDFVLSY	HLA-C*12:03	0.8827811241149902	0.19060087376558052	binder
RQIEREHLIQL	HLA-C*12:03	0.47607592940330506	0.2709455917336011	ambiguous
RQIGVEHVV	HLA-C*12:03	0.6590499460697175	0.1638975274829169	binder
RQIGVEHVVV	HLA-C*12:03	0.18180106580257416	0.19899676834240868	not-binder
RQIGVEHVVVY	HLA-C*12:03	0.3132103860378265	0.2407169966690013	not-binder
RQYAKDIGFIKLD	HLA-C*12:03	0.10725122075527907	0.05955300541874261	not-binder
RQYPEVIKY	HLA-C*12:03	0.9872217059135437	0.013919889240909637	binder
RSAEVTLEV	HLA-C*12:03	0.9076333045959473	0.1642003741216373	binder
RSFEAEINY	HLA-C*12:03	0.8755550980567932	0.09853805965918572	binder
RSIDLTVKL	HLA-C*12:03	0.9851679325103759	0.020405710612379186	binder
RSLEFSVSY	HLA-C*12:03	0.9502957940101624	0.023678576311757953	binder
RSLHFFVEW	HLA-C*12:03	0.05002513257786632	0.07905672901870157	not-binder
RSSENILTV	HLA-C*12:03	0.9863924622535706	0.011435193183824967	binder
RSTDSIRLL	HLA-C*12:03	0.9935744166374206	0.005247930301381912	binder
RTADVIIMM	HLA-C*12:03	0.9901341676712037	0.009282679889165443	binder
RTAGIFSLI	HLA-C*12:03	0.8162177920341491	0.11278350240447732	binder
RTFSWASV	HLA-C*12:03	0.7907718360424042	0.16107847276826695	binder
RTIAKRLVL	HLA-C*12:03	0.9680602312088012	0.02278020828062571	binder
RTVDLFPVL	HLA-C*12:03	0.9448137164115906	0.04556687071560718	binder
RTVDLFPVLP	HLA-C*12:03	0.049345926172100006	0.046944891930872014	not-binder
RTVDWALAEY	HLA-C*12:03	0.9465013265609741	0.03975053185078578	binder
RVFPHEVNW	HLA-C*12:03	0.5232862174510956	0.22301242045541356	ambiguous
RVFPYISVM	HLA-C*12:03	0.9916526556015015	0.005244515856771098	binder
RVIELAVKY	HLA-C*12:03	0.9429665684700013	0.030124073946111114	binder
RVPNSVLWL	HLA-C*12:03	0.4021451652050018	0.17325322556125414	not-binder
RVSELHLEV	HLA-C*12:03	0.9282616138458252	0.058772305162583756	binder
RWYNHIKSY	HLA-C*12:03	0.5114712715148926	0.2186518595930559	ambiguous
SAAAAPHLL	HLA-C*12:03	0.9967413902282715	0.0030855110978164776	binder
SAAAIFKIY	HLA-C*12:03	0.9987264037132263	0.0010797213474239753	binder
SAAEHFSII	HLA-C*12:03	0.9809565424919129	0.017990189357697133	binder
SAAEHFSMI	HLA-C*12:03	0.9570772528648377	0.06147041084325837	binder
SAAFIFSYI	HLA-C*12:03	0.8524834394454956	0.1398402847807282	binder
SAAGFPIRV	HLA-C*12:03	0.999139153957367	0.0006729939717448469	binder
SAAGLKLYL	HLA-C*12:03	0.9880782485008239	0.015419109833025585	binder
SAAHAIVSV	HLA-C*12:03	0.9995166897773743	0.00018620019221708752	binder
SAAHFVMFF	HLA-C*12:03	0.981594467163086	0.01985699798496731	binder
SAAPFAQRY	HLA-C*12:03	0.99923255443573	0.0005580159805886739	binder
SAAPFFVLF	HLA-C*12:03	0.9972819685935974	0.0018160912551100973	binder
SAAYLPRMW	HLA-C*12:03	0.9127109289169312	0.12819486020350007	binder
SAFAGWEV	HLA-C*12:03	0.8865230917930603	0.0773337827477888	binder
SAFAYAIAA	HLA-C*12:03	0.2740577707067132	0.14318736008380115	not-binder
SAFDRKVQFL	HLA-C*12:03	0.9708407402038575	0.02782151580259778	binder
SAFEKPQIIA	HLA-C*12:03	0.6252934411168098	0.3232815040013609	ambiguous
SAFEKPQII	HLA-C*12:03	0.9900707006454468	0.011447738255765639	binder
SAFGDLTIKSL	HLA-C*12:03	0.9486487150192261	0.045905654659630916	binder
SAFGNVKLV	HLA-C*12:03	0.9979652881622314	0.0007283956113819715	binder
SAFGYFITA	HLA-C*12:03	0.47907616198062897	0.1987980985743438	ambiguous
SAFINLVEF	HLA-C*12:03	0.9826772928237915	0.007251237319489312	binder
SAFLPARFY	HLA-C*12:03	0.9880650758743286	0.012236919938917056	binder
SAFPFLQEY	HLA-C*12:03	0.9991527080535889	0.0008168884759463141	binder
SAFTNRIFF	HLA-C*12:03	0.9936834812164307	0.004066017911966895	binder
SAFYFVMKF	HLA-C*12:03	0.7575725674629211	0.2523479234311128	binder
SAIFCVVIF	HLA-C*12:03	0.8370098829269409	0.10285371103076399	binder
SAIGFALEL	HLA-C*12:03	0.9912189245223999	0.005832492837216044	binder
SAIGLVLLM	HLA-C*12:03	0.9871270179748535	0.005969425937037514	binder
SAIGYIHSL	HLA-C*12:03	0.9994811773300171	0.00044884348502037335	binder
SAINWTLIH	HLA-C*12:03	0.7177836716175079	0.30922321324469537	binder
SAIQKIITI	HLA-C*12:03	0.9975328922271729	0.0014567098245196908	binder
SAITKPWEV	HLA-C*12:03	0.9938384056091308	0.003848631881288854	binder
SALDMTRYW	HLA-C*12:03	0.6797243475914001	0.29196608720664435	binder
SALEHSIQY	HLA-C*12:03	0.9897222995758057	0.012703192327969588	binder
SALEVVRKY	HLA-C*12:03	0.9952146172523498	0.0027510416426411396	binder
SALPTVVAY	HLA-C*12:03	0.9962398290634156	0.0011369311127521202	binder
SAMPTVRSF	HLA-C*12:03	0.9992080211639405	0.00042169742766070336	binder
SAMVRVISV	HLA-C*12:03	0.9979738354682922	0.0010658263308166056	binder
SANHNILQI	HLA-C*12:03	0.9903383612632751	0.006816726966702519	binder
SAPGYLPTSL	HLA-C*12:03	0.9770290613174438	0.014969335315410672	binder
SAPYGRITL	HLA-C*12:03	0.9969089388847351	0.0029165517202247343	binder
SAQPLPLKI	HLA-C*12:03	0.9759585499763489	0.020308792528506814	binder
SASEVLKEW	HLA-C*12:03	0.9517476201057434	0.05100834959096921	binder
SASFLPKYF	HLA-C*12:03	0.9652853369712829	0.026090923399764036	binder
SASKIIVFV	HLA-C*12:03	0.9926537990570068	0.005624748099056807	binder
SAVDFIRTLL	HLA-C*12:03	0.9945294499397278	0.001633408969549559	binder
SAVDVHINM	HLA-C*12:03	0.9980304718017579	0.000584784738382788	binder
SAVGLTAYV	HLA-C*12:03	0.9368127584457397	0.023564462013317314	binder
SAVNIIRTFL	HLA-C*12:03	0.9714964628219604	0.026864853656541027	binder
SAVNPEHLSYF	HLA-C*12:03	0.9610824227333069	0.037704409070814536	binder
SAVPFLILVA	HLA-C*12:03	0.23712811016011984	0.2961885084665554	not-binder
SAVRWLLEL	HLA-C*12:03	0.9586583733558655	0.06186510514652097	binder
SAVSIFHEL	HLA-C*12:03	0.9980499386787415	0.0012551374491541003	binder
SAVSILIKP	HLA-C*12:03	0.04014630680903793	0.06409963977597714	not-binder
SAVTRLLIL	HLA-C*12:03	0.9868027925491333	0.009914494432993592	binder
SAWDPSREATSL	HLA-C*12:03	0.9641093254089356	0.03851002598216931	binder
SAWPSLRLY	HLA-C*12:03	0.9816357374191285	0.026639927175188916	binder
SAWRVISSI	HLA-C*12:03	0.9408607363700867	0.059458438024345424	binder
SAWSFITTF	HLA-C*12:03	0.9740142703056336	0.006903689430740089	binder
SAYAGFLAL	HLA-C*12:03	0.9898894906044007	0.013883850289560655	binder
SAYARLIDY	HLA-C*12:03	0.9963669419288635	0.004671719000714014	binder
SAYEFVTWL	HLA-C*12:03	0.9403637170791626	0.05966035321717668	binder
SAYESLMEI	HLA-C*12:03	0.9619438409805298	0.04770170575490269	binder
SAYEVIKL	HLA-C*12:03	0.9790065288543701	0.016665541532092914	binder
SAYLHPQQF	HLA-C*12:03	0.9970510482788086	0.0030165123607490785	binder
SFFENPILSF	HLA-C*12:03	0.717156171798706	0.1340394718861995	binder
SGFRNIAV	HLA-C*12:03	0.7999412834644317	0.19807992345504322	binder
SGFSGVIRL	HLA-C*12:03	0.933037543296814	0.07914380295923966	binder
SGSDIVKLY	HLA-C*12:03	0.9060665726661682	0.148532673348939	binder
SIAWFTVFY	HLA-C*12:03	0.49220795929431915	0.28678311907430065	ambiguous
SIFEHKIVF	HLA-C*12:03	0.9696327567100524	0.025106759050764732	binder
SIIGRLLEV	HLA-C*12:03	0.9691492319107056	0.04276868074917365	binder
SIITYVVTY	HLA-C*12:03	0.8842734932899475	0.10308045802430874	binder
SIKDGVMVL	HLA-C*12:03	0.9843153834342957	0.012657927715092504	binder
SIPAITRYW	HLA-C*12:03	0.302306791394949	0.2689581187540869	not-binder
SIPDFPMHL	HLA-C*12:03	0.9691666007041931	0.03083186967460035	binder
SIPEFFHIM	HLA-C*12:03	0.9157801985740661	0.060256962713189324	binder
SIPGGYNAL	HLA-C*12:03	0.6993209540843963	0.2010847730976865	binder
SITRLIKKY	HLA-C*12:03	0.5854962706565857	0.2064334434522219	ambiguous
SIVKPYLTL	HLA-C*12:03	0.6798946119844913	0.36374510232055335	ambiguous
SIYTGVIIV	HLA-C*12:03	0.9230313301086426	0.044003583334128474	binder
SLAPYVKVF	HLA-C*12:03	0.9284702420234681	0.047153745151245555	binder
SLFSVPVIY	HLA-C*12:03	0.570305061340332	0.20090136514064333	ambiguous
SLVNLGGSKSISIS	HLA-C*12:03	0.5707155525684356	0.21316683276166423	ambiguous
SLYDRIVLF	HLA-C*12:03	0.963307547569275	0.01922026690123697	binder
SMFGGVMVF	HLA-C*12:03	0.8980049133300781	0.031543916410479426	binder
SMFHNRHLF	HLA-C*12:03	0.7898791432380676	0.08942405611602092	binder
SNFLHPVIY	HLA-C*12:03	0.7889070630073547	0.20876444397176597	binder
SPTPVAPHPVTVPT	HLA-C*12:03	0.6882595419883728	0.26186062359600293	binder
SQSGLVHIW	HLA-C*12:03	0.34060631579486655	0.20675829237496882	not-binder
SQYPDIVIV	HLA-C*12:03	0.9179697751998901	0.0716627258739836	binder
SQYSNVVIF	HLA-C*12:03	0.84992436170578	0.12785410710073442	binder
SSFPGISIM	HLA-C*12:03	0.9962824821472168	0.001603253475288662	binder
SSFPGVTVI	HLA-C*12:03	0.9952296733856201	0.0016724598466710142	binder
SSFPLPKQY	HLA-C*12:03	0.9968526363372803	0.0013596765421730207	binder
SSFTKVITL	HLA-C*12:03	0.9954373002052307	0.004687730795121314	binder
SSINPDHLTYF	HLA-C*12:03	0.9628577828407288	0.021067606256188486	binder
SSSAVFLII	HLA-C*12:03	0.6732652246952057	0.12201062545764034	binder
SSTILVVRY	HLA-C*12:03	0.9087709665298462	0.10200106777667793	binder
SSVEILRVY	HLA-C*12:03	0.9884020686149597	0.01662313605629457	binder
SSVHVIMYL	HLA-C*12:03	0.9517014145851135	0.02761707860460368	binder
SSYYNVTYW	HLA-C*12:03	0.21533259823918344	0.2816190804204428	not-binder
STFSGIKEL	HLA-C*12:03	0.9922963976860046	0.005446656785277883	binder
STILHLVVM	HLA-C*12:03	0.8941251158714294	0.09331391628898902	binder
STINPDHLSYF	HLA-C*12:03	0.912739372253418	0.10678451898434083	binder
STVHFIIFV	HLA-C*12:03	0.8721356987953186	0.06724960306667636	binder
SVADLAHVL	HLA-C*12:03	0.9864333271980286	0.013453691721754462	binder
SVEDIFSEV	HLA-C*12:03	0.44292484791949394	0.4130980350182093	ambiguous
SVFGGLVNY	HLA-C*12:03	0.9284902095794678	0.11906688005723162	binder
SVFPGARLL	HLA-C*12:03	0.9913005232810974	0.005558254474179395	binder
SVIDHIHLI	HLA-C*12:03	0.9893575549125672	0.01579612492305446	binder
SVISHLLRV	HLA-C*12:03	0.9831223845481872	0.017022266039029104	binder
SVLPFQIYY	HLA-C*12:03	0.8993990659713745	0.06487992435397347	binder
SVPLAATSM	HLA-C*12:03	0.7478195607662201	0.23794852140599043	binder
SVVSFLLRV	HLA-C*12:03	0.845975148677826	0.1464617332220706	binder
SVYSRVIQV	HLA-C*12:03	0.9956484198570251	0.00212730740805477	binder
SVYSWDIVV	HLA-C*12:03	0.48730116821825503	0.2902648197958587	ambiguous
TAAPTIGVL	HLA-C*12:03	0.994530463218689	0.004390928139043799	binder
TAFETIILL	HLA-C*12:03	0.9593207001686096	0.031044495407554464	binder
TAFGGFLKY	HLA-C*12:03	0.9939412832260132	0.004167410181895925	binder
TAFPEASFL	HLA-C*12:03	0.9304858922958374	0.04142284382893971	binder
TAFPKPLLT	HLA-C*12:03	0.5111582577228546	0.29123298748991994	ambiguous
TAFVEPFVILL	HLA-C*12:03	0.2877460509538651	0.10828676995489461	not-binder
TAFVEPLVI	HLA-C*12:03	0.8501478552818298	0.06476694217281873	binder
TAQNHPMLVEL	HLA-C*12:03	0.7204920887947083	0.14361506075213235	binder
TASKVIVAV	HLA-C*12:03	0.9890714764595032	0.007158617577723484	binder
TASPVAVSL	HLA-C*12:03	0.9975447058677673	0.0020090159983972406	binder
TATALAIIY	HLA-C*12:03	0.9195495247840881	0.03067240009331824	binder
TATMHILVV	HLA-C*12:03	0.9584670782089233	0.02427096262242591	binder
TATPITIRY	HLA-C*12:03	0.9871018409729004	0.01034988235423389	binder
TAVFLTGVL	HLA-C*12:03	0.6598063230514526	0.1783597025839232	binder
TAVKIAPRY	HLA-C*12:03	0.9072900891304017	0.11605309319186617	binder
TAVRWVVTL	HLA-C*12:03	0.9851152777671814	0.013871685285028648	binder
TAVWLPRYY	HLA-C*12:03	0.9754537343978882	0.014329127994151435	binder
TAYAYATVL	HLA-C*12:03	0.9610782980918884	0.031559850404864684	binder
TAYIHQVTV	HLA-C*12:03	0.998282539844513	0.0018777521937885457	binder
TAYNLVHEL	HLA-C*12:03	0.9971192121505738	0.002070198294855297	binder
TAYPNRPMVL	HLA-C*12:03	0.9921645760536194	0.005712475860235777	binder
TAYYRLLIT	HLA-C*12:03	0.0098704170784913	0.010291115854494735	not-binder
TFPHPVYY	HLA-C*12:03	0.34945106208324433	0.25273670194424525	not-binder
TFTVTEKPEVID	HLA-C*12:03	0.1126622265059268	0.14687363146007526	not-binder
TGFPWAFKV	HLA-C*12:03	0.8692791223526001	0.07128847976985683	binder
TGSWIGLRNLDLK	HLA-C*12:03	0.5523093581199646	0.2617892787125357	ambiguous
TGTHLVLTV	HLA-C*12:03	0.6931195080280304	0.15403864611319737	binder
TGYAVWLVLW	HLA-C*12:03	0.002629409620422507	0.0024394755370127264	not-binder
TGYSEVIVV	HLA-C*12:03	0.4965130925178528	0.28227925148836447	ambiguous
TIFRTISV	HLA-C*12:03	0.7798895955085754	0.1499184527132204	binder
TIIDSDKIMVL	HLA-C*12:03	0.8701664090156556	0.03639833732796224	binder
TIIDTKGVTAL	HLA-C*12:03	0.9709711670875549	0.014271262206739075	binder
TIKHWITII	HLA-C*12:03	0.6794549517333508	0.34295642077717087	binder
TINGKIAVL	HLA-C*12:03	0.9687102794647217	0.03694300689615282	binder
TIYPGLMIT	HLA-C*12:03	0.13764341929927468	0.2016001378055922	not-binder
TKTFTVTEKPEVID	HLA-C*12:03	0.3584650940494612	0.35026395461733545	ambiguous
TLKGETTTEAVD	HLA-C*12:03	0.03296265751159808	0.05091508625033022	not-binder
TLVDFIIIH	HLA-C*12:03	0.37102830430085304	0.32730307302052786	ambiguous
TLVHFVVTW	HLA-C*12:03	0.008204841997940093	0.009292999751859356	not-binder
TMFVQRQVF	HLA-C*12:03	0.5188786178827286	0.2027937051884313	ambiguous
TMYPFIVTL	HLA-C*12:03	0.9916690349578857	0.003463935746205849	binder
TPEVDDEALEK	HLA-C*12:03	0.3504515875130892	0.3425063062742559	ambiguous
TQMVRMIL	HLA-C*12:03	0.12490410581231118	0.07673360545472634	not-binder
TQPTHSWKV	HLA-C*12:03	0.47533965334296224	0.30530446240168185	ambiguous
TSFPSPVSV	HLA-C*12:03	0.9939498662948608	0.003080176248065763	binder
TSIGWLRLL	HLA-C*12:03	0.9691286325454712	0.02034492210374991	binder
TSSPINIVV	HLA-C*12:03	0.9705638289451599	0.004860886593453307	binder
TTIDIGVKY	HLA-C*12:03	0.9651596069335937	0.02794288650680133	binder
TTVPGVIRY	HLA-C*12:03	0.9738981246948242	0.027152388324542004	binder
TVPTFVLSI	HLA-C*12:03	0.6880342245101929	0.17233490880742322	binder
TVSGRILVV	HLA-C*12:03	0.9613487005233765	0.02263558741742763	binder
TVTEKPEVID	HLA-C*12:03	0.051472191140055655	0.052513485974516966	not-binder
TVTTVILEV	HLA-C*12:03	0.7098221123218537	0.23617271727327233	binder
TVVNFLIRV	HLA-C*12:03	0.8665866255760193	0.07099217036192301	binder
TVYGGLMYI	HLA-C*12:03	0.8095397472381591	0.1670171926326954	binder
TVYPVAIKY	HLA-C*12:03	0.9855883359909058	0.0048692947609098895	binder
TWINHFVIW	HLA-C*12:03	0.01480661055290966	0.017512382270240375	not-binder
TWINHLVTW	HLA-C*12:03	0.10533648147247732	0.18064738008893383	not-binder
TYDDATKTFTVTE	HLA-C*12:03	0.09156076244544238	0.1207865880048817	not-binder
VAFDAVLRF	HLA-C*12:03	0.9903051972389221	0.005417516575775056	binder
VAFHTQLFF	HLA-C*12:03	0.9692777872085572	0.016416346516890595	binder
VAFNQPVKL	HLA-C*12:03	0.9929954648017884	0.006846945917647	binder
VAFNWIIVH	HLA-C*12:03	0.923806083202362	0.041608865440097925	binder
VAFPSSSVY	HLA-C*12:03	0.9976947069168091	0.0020074190612050717	binder
VAFSEIMSM	HLA-C*12:03	0.9606424927711487	0.03953936274845207	binder
VAFSPVTEL	HLA-C*12:03	0.992712926864624	0.004810189658539679	binder
VAFYIPMSV	HLA-C*12:03	0.976880943775177	0.007774599331721748	binder
VAGFNPAL	HLA-C*12:03	0.9157716393470764	0.05779178283258763	binder
VAGPVGLL	HLA-C*12:03	0.9570064783096314	0.03462981365560261	binder
VAHEFGAITF	HLA-C*12:03	0.9299973249435425	0.10320341728929522	binder
VAHYPPVQV	HLA-C*12:03	0.9942664623260498	0.002218296005896714	binder
VAIAAARVW	HLA-C*12:03	0.7738527774810791	0.17251463567429984	binder
VAIEMLLKL	HLA-C*12:03	0.9597006678581238	0.02485232295926331	binder
VAINLIVQH	HLA-C*12:03	0.8390058636665344	0.20639081051514596	binder
VAINRLLSM	HLA-C*12:03	0.9971967697143554	0.0010590748081204177	binder
VAKMYISEL	HLA-C*12:03	0.9843022108078003	0.015013153434522593	binder
VAKPPVMSF	HLA-C*12:03	0.9977465271949768	0.0022595505286551487	binder
VALPMVLVL	HLA-C*12:03	0.9727880001068115	0.027876061287845404	binder
VAMERVSVL	HLA-C*12:03	0.9987369060516358	0.0012403687597806541	binder
VAMKFAQVF	HLA-C*12:03	0.9873450398445129	0.00722745747355815	binder
VAMQVPVV	HLA-C*12:03	0.968221914768219	0.025433293653572414	binder
VAMVHPLL	HLA-C*12:03	0.9830957770347595	0.010328926435654737	binder
VASAVFGVI	HLA-C*12:03	0.8939709544181824	0.06361189513764134	binder
VASPFYLIIDH	HLA-C*12:03	0.021794051647884772	0.018796593824241575	not-binder
VASPFYLIIDHL	HLA-C*12:03	0.20522496707271784	0.22106288999125132	not-binder
VATSFIRTIEL	HLA-C*12:03	0.7911237955093384	0.10693200448517069	binder
VAVDPSILARL	HLA-C*12:03	0.9863502502441406	0.008638381810147757	binder
VAVEFIQEW	HLA-C*12:03	0.7383002042770386	0.18616674135564776	binder
VAVGFPMMIL	HLA-C*12:03	0.8476128935813904	0.08863158844927886	binder
VAVPLGMTV	HLA-C*12:03	0.9851811051368713	0.009287423529694177	binder
VAWDIPITY	HLA-C*12:03	0.9870595932006836	0.015733604577590148	binder
VAYEGLPLHL	HLA-C*12:03	0.9574738502502441	0.02845247168611825	binder
VAYQKDRRW	HLA-C*12:03	0.43882720097899436	0.38291153942467887	ambiguous
VAYWDVLKA	HLA-C*12:03	0.10526379048824311	0.013770088615622832	not-binder
VAYWRQAGL	HLA-C*12:03	0.9655290365219116	0.021014953864641406	binder
VFDGPAAQPS	HLA-C*12:03	0.006307108196779154	0.004377394451989544	not-binder
VFYPYPQYF	HLA-C*12:03	0.7229317247867584	0.23824284839907323	binder
VGDANPALQK	HLA-C*12:03	0.059024874411989	0.04912252716492797	not-binder
VGFDAVMRV	HLA-C*12:03	0.8335655331611633	0.11106617254160356	binder
VGFEEVIVV	HLA-C*12:03	0.34788044095039367	0.2439895853903611	not-binder
VGIENIHVM	HLA-C*12:03	0.971938145160675	0.018232095900849045	binder
VGIPHIRWY	HLA-C*12:03	0.749751728773117	0.17695823198143762	binder
VGVDFALKV	HLA-C*12:03	0.5646795123815537	0.2808519932550169	ambiguous
VIGDVIRVY	HLA-C*12:03	0.9949334263801575	0.0027892008085305133	binder
VINYAMFL	HLA-C*12:03	0.08817518651485443	0.03864774271731516	not-binder
VIPPFVFMV	HLA-C*12:03	0.7700958371162414	0.09785042185973049	binder
VKLAKAGKNQGD	HLA-C*12:03	0.01713672587648034	0.014458054472575565	not-binder
VLDALDSIK	HLA-C*12:03	0.0035063205381447916	0.002860251079566238	not-binder
VLFEHAVGY	HLA-C*12:03	0.8745500445365906	0.0812126060020778	binder
VLFGKPMVV	HLA-C*12:03	0.8940671920776367	0.09675537359723793	binder
VLFHNTIYY	HLA-C*12:03	0.6859529495239258	0.18480424557821423	binder
VLFTQLIYY	HLA-C*12:03	0.22234871946275234	0.2254945110909372	not-binder
VLPEHVSVL	HLA-C*12:03	0.9807165741920472	0.009055051466031281	binder
VLVLDTDYK	HLA-C*12:03	0.0057544684677850455	0.005950373592084026	not-binder
VLYDRVLKY	HLA-C*12:03	0.9796659231185914	0.01883549438870835	binder
VNLPINGNGKQ	HLA-C*12:03	0.09733668360859156	0.09709512306531488	not-binder
VPCILVGP	HLA-C*12:03	0.0008180756121873856	0.0007283767512625975	not-binder
VQIDITRVF	HLA-C*12:03	0.9574069142341614	0.031566477610363484	binder
VQINVPITF	HLA-C*12:03	0.6117721825838089	0.21354400602058482	binder
VSFQEVVTF	HLA-C*12:03	0.9703641772270203	0.02976950601490772	binder
VSPVVRVAV	HLA-C*12:03	0.971005094051361	0.016132058051815387	binder
VSPYTEIHL	HLA-C*12:03	0.8215550541877746	0.07238304269443911	binder
VSVPFPVTH	HLA-C*12:03	0.9222578406333923	0.04996731921587713	binder
VSVQGIIIY	HLA-C*12:03	0.9383657455444336	0.05773824812683451	binder
VSYSLPIVL	HLA-C*12:03	0.964862835407257	0.009831526742558598	binder
VTFPGIKLIY	HLA-C*12:03	0.9711079835891724	0.04036064478124505	binder
VTHVIPVA	HLA-C*12:03	0.1420448553515598	0.13472337021082356	not-binder
VTIDRVMSY	HLA-C*12:03	0.9971687078475953	0.0016961375049213115	binder
VTKLRMEL	HLA-C*12:03	0.8609666347503662	0.14099193649993402	binder
VTKPNPSFM	HLA-C*12:03	0.9462611079216003	0.05012630171089761	binder
VTSPVLVIH	HLA-C*12:03	0.7143095552921295	0.285805896683395	binder
VTYNYPVHYF	HLA-C*12:03	0.933264970779419	0.044437746418281715	binder
VTYSFRQSF	HLA-C*12:03	0.9669207572937012	0.03128292969546868	binder
VTYSHEVYF	HLA-C*12:03	0.9231710433959961	0.05728160928764214	binder
VVGPSSVL	HLA-C*12:03	0.7785238981246948	0.1087718620188028	binder
VVKMPSGEF	HLA-C*12:03	0.8275857627391815	0.19881828231916635	binder
VVPEPGQPL	HLA-C*12:03	0.8701506972312927	0.10772738228122046	binder
VVPQFVVFY	HLA-C*12:03	0.9401365041732788	0.030213684716379526	binder
VVYPILVEF	HLA-C*12:03	0.9438313841819763	0.07298684343818544	binder
VVYPWTQRF	HLA-C*12:03	0.9937676906585693	0.00517650471788908	binder
VWKLRIVSY	HLA-C*12:03	0.027383460942655802	0.01680635136725738	not-binder
WAAPIRKLY	HLA-C*12:03	0.9887931823730469	0.00578159346704724	binder
WGYPHPFLI	HLA-C*12:03	0.7760339498519897	0.20005135717616965	binder
YAAELIERV	HLA-C*12:03	0.9981581449508667	0.0025488353579762703	binder
YAAGFIFTT	HLA-C*12:03	0.8213927030563355	0.15106212473573413	binder
YAALHHRIL	HLA-C*12:03	0.9967109441757203	0.0014817582195630246	binder
YAAPQLRSI	HLA-C*12:03	0.9991375565528869	0.0005273598002164274	binder
YAAPWFLTL	HLA-C*12:03	0.9986243486404419	0.0007348920653376323	binder
YAFAHILTVL	HLA-C*12:03	0.9725865006446839	0.011811738689719993	binder
YAFDRVFQS	HLA-C*12:03	0.34340533092617986	0.20693237929792385	not-binder
YAFEYLIETL	HLA-C*12:03	0.8476271867752075	0.08429277082172038	binder
YAFPKSITVFF	HLA-C*12:03	0.9925947666168213	0.004695878583890516	binder
YAFPRVRIITT	HLA-C*12:03	0.2896564138121903	0.30933951272382093	not-binder
YAFPYIILV	HLA-C*12:03	0.9980943918228149	0.001661438572341688	binder
YAFPYIILVL	HLA-C*12:03	0.9542239785194397	0.039172629305388215	binder
YAFSGVEEL	HLA-C*12:03	0.9968356966972352	0.001726937907802499	binder
YAGAILEV	HLA-C*12:03	0.9439037203788757	0.07539837085888972	binder
YAIDSVLEV	HLA-C*12:03	0.9986455559730529	0.0011131196780976716	binder
YAIEKVREI	HLA-C*12:03	0.9997700095176697	0.0001542179788022765	binder
YAIEVDPVL	HLA-C*12:03	0.9649801969528198	0.040005643496177044	binder
YAIHKIAKM	HLA-C*12:03	0.9968665480613709	0.002516409041161738	binder
YAIPMLQLL	HLA-C*12:03	0.9939846754074096	0.002208382198512006	binder
YAISMARKI	HLA-C*12:03	0.9734938263893127	0.022238411671408873	binder
YAITRVLRL	HLA-C*12:03	0.9965035676956177	0.0019517951579993721	binder
YAKDIGFIKLD	HLA-C*12:03	0.23256909046322108	0.20011848771077848	not-binder
YAKDMLTSL	HLA-C*12:03	0.9965775489807129	0.0014005754155373053	binder
YAKIHIPII	HLA-C*12:03	0.9878910303115844	0.010187218299751465	binder
YAKPYFLRL	HLA-C*12:03	0.995622456073761	0.003526540674741643	binder
YALNRITVW	HLA-C*12:03	0.8762290120124817	0.07463193897071148	binder
YAMAHTGVIFF	HLA-C*12:03	0.8807749390602112	0.07391223215535103	binder
YAMRYFATV	HLA-C*12:03	0.9592063307762146	0.03464977875687255	binder
YARQLEMIV	HLA-C*12:03	0.8934319496154786	0.08195896255767925	binder
YASQYIARY	HLA-C*12:03	0.9941716074943543	0.005841493820089263	binder
YASTIVSAL	HLA-C*12:03	0.9964976787567139	0.003056891131809761	binder
YATASLRKL	HLA-C*12:03	0.9861726284027099	0.008811211326415947	binder
YATEKLRMI	HLA-C*12:03	0.9786364793777466	0.02646071442720919	binder
YATIILSKM	HLA-C*12:03	0.924658453464508	0.0820308061001486	binder
YATKHLRVL	HLA-C*12:03	0.9983134031295776	0.0009589610582514079	binder
YATTVIPRV	HLA-C*12:03	0.9917559742927551	0.0058109054441361305	binder
YAVDRAITHL	HLA-C*12:03	0.9963286519050598	0.002947107731805856	binder
YAVGWGPITW	HLA-C*12:03	0.7099803566932679	0.20051397564076176	binder
YAYAAQNLL	HLA-C*12:03	0.9807870864868165	0.012180503968084193	binder
YAYDAKIEI	HLA-C*12:03	0.9977524518966675	0.0009440101797380402	binder
YAYDGNRVRKW	HLA-C*12:03	0.9729684829711914	0.028959387420115064	binder
YAYLKAIVLF	HLA-C*12:03	0.8802625894546509	0.08994836202956376	binder
YAYTAQLKA	HLA-C*12:03	0.506005448102951	0.2919084585163586	ambiguous
YAYTSQIEI	HLA-C*12:03	0.9748866438865662	0.030275737789609646	binder
YAYTSRVIL	HLA-C*12:03	0.9985908508300781	0.0014019494883676725	binder
YFIPFLPLEY	HLA-C*12:03	0.6720784157514572	0.22713329072258007	binder
YFVPLVKRL	HLA-C*12:03	0.6962709426879883	0.2055731492576094	binder
YGAEIVRRY	HLA-C*12:03	0.9930007696151734	0.006456707237806448	binder
YGAEVISVL	HLA-C*12:03	0.9695430040359497	0.017872880799529724	binder
YGFLHVIVH	HLA-C*12:03	0.5868079870939255	0.2788136005704443	ambiguous
YGIDTIRLY	HLA-C*12:03	0.9972077131271362	0.0025636917212490157	binder
YGLTFTEKW	HLA-C*12:03	0.05338826493243687	0.06367999218879873	not-binder
YGMERVWCV	HLA-C*12:03	0.7740065097808838	0.19875124938634306	binder
YGSPNALVL	HLA-C*12:03	0.9491131663322449	0.017336297555532544	binder
YGYDNVKEYL	HLA-C*12:03	0.986395537853241	0.0065401587862632836	binder
YGYGIRYEY	HLA-C*12:03	0.995051646232605	0.0038735060256924127	binder
YGYYRTVIF	HLA-C*12:03	0.9788727641105652	0.015095284030204941	binder
YIATIHSRL	HLA-C*12:03	0.93630610704422	0.05094404585246882	binder
YIFEEPFTI	HLA-C*12:03	0.7857038140296936	0.09358591659106194	binder
YIFEEPFTIR	HLA-C*12:03	0.16642071940004827	0.13905144131507313	not-binder
YIFTTPKSV	HLA-C*12:03	0.9767886400222778	0.01362431528754076	binder
YIIDTTGKL	HLA-C*12:03	0.9643039584159852	0.027376448090433853	binder
YIIKDKHIL	HLA-C*12:03	0.893874716758728	0.1142330054255831	binder
YIPDFLTLL	HLA-C*12:03	0.8641194820404052	0.07533604254154455	binder
YIPEITSVL	HLA-C*12:03	0.9464664936065674	0.07293231702815964	binder
YIQVEPVL	HLA-C*12:03	0.3948656558990479	0.10900962591757082	not-binder
YITGHVLVV	HLA-C*12:03	0.9703933119773864	0.02674149309206799	binder
YIVDHTIIM	HLA-C*12:03	0.9952108025550842	0.0026701786598387566	binder
YLADIFTKL	HLA-C*12:03	0.9643053770065307	0.03376005340374684	binder
YLADLYHFV	HLA-C*12:03	0.8988890171051025	0.06593510134352587	binder
YLAPHVRTL	HLA-C*12:03	0.9987242102622986	0.0006999034497982244	binder
YLFEWRTQY	HLA-C*12:03	0.972122871875763	0.026866802212364153	binder
YLGYLEQLLR	HLA-C*12:03	0.009407027758425102	0.008586327008650222	not-binder
YLIKYIAIV	HLA-C*12:03	0.4006301909685135	0.18019228866243153	not-binder
YLIPIVVRY	HLA-C*12:03	0.8793451666831971	0.1770044471239247	binder
YLITHPLAV	HLA-C*12:03	0.9343343019485474	0.048700140093167095	binder
YLKDFFSNV	HLA-C*12:03	0.9294433116912841	0.07584571151742624	binder
YLKEFIHIL	HLA-C*12:03	0.9876931667327881	0.009093478540985855	binder
YLPDGTASL	HLA-C*12:03	0.9329328179359436	0.05621130120640552	binder
YLSMVFSIV	HLA-C*12:03	0.04400625303387642	0.025233511464970288	not-binder
YMIDPSGVSY	HLA-C*12:03	0.994740903377533	0.002720454456453298	binder
YMILGQNGFF	HLA-C*12:03	0.43143649250268934	0.2377222815868877	ambiguous
YMISIVHIY	HLA-C*12:03	0.919416081905365	0.08097585878367197	binder
YMVTIVHIY	HLA-C*12:03	0.8593889713287354	0.09975548874406226	binder
YNFEYSVVF	HLA-C*12:03	0.5435135051608085	0.3140294189486984	ambiguous
YNYIRIMVM	HLA-C*12:03	0.6011467337608337	0.25052790285169024	ambiguous
YQFDKVGILTL	HLA-C*12:03	0.8768730282783508	0.14939485155193474	binder
YQFFREAL	HLA-C*12:03	0.8723883509635926	0.0727231768100765	binder
YQFTGIKKYF	HLA-C*12:03	0.8917214035987854	0.09931460330602603	binder
YQITSVIQY	HLA-C*12:03	0.9237876653671264	0.06911315524349552	binder
YQKPFQTLM	HLA-C*12:03	0.8408236980438233	0.20267170041837776	binder
YQTDLVNIM	HLA-C*12:03	0.9079858183860778	0.08909508277911163	binder
YQYPRPLLIAF	HLA-C*12:03	0.7478696823120117	0.23691366592235366	binder
YQYPVIIHL	HLA-C*12:03	0.9976229548454285	0.002444046429682168	binder
YSFDYPSDMGPRRL	HLA-C*12:03	0.0963888824917376	0.13111026224756528	not-binder
YSFDYPSDM	HLA-C*12:03	0.9697755336761474	0.032508706773978255	binder
YSFYLPIAA	HLA-C*12:03	0.24236809313297272	0.08683097600849185	not-binder
YSINWTQKL	HLA-C*12:03	0.9921892523765564	0.006109562429143666	binder
YSISERLEM	HLA-C*12:03	0.9960813522338867	0.0016558778785452234	binder
YSMYREFWA	HLA-C*12:03	0.00876782078616003	0.010888074121452818	not-binder
YSSPLFRSL	HLA-C*12:03	0.9989041090011597	0.000684743052886169	binder
YSYIDAVCY	HLA-C*12:03	0.9198540091514588	0.0452707306719632	binder
YSYPETPLY	HLA-C*12:03	0.9925709366798401	0.003711158521960585	binder
YSYPSPITA	HLA-C*12:03	0.9824576735496521	0.008421881126900062	binder
YTFDQKIVEW	HLA-C*12:03	0.8920512914657592	0.0934733931358636	binder
YTFGRIVIYI	HLA-C*12:03	0.5617550030350685	0.3913810482102562	ambiguous
YTHEVVTLW	HLA-C*12:03	0.8580305337905884	0.07998438633263236	binder
YTIEFLRHL	HLA-C*12:03	0.9901126742362976	0.012904867432095839	binder
YTIGGVKIY	HLA-C*12:03	0.996902585029602	0.0019514454004308304	binder
YTMPNFRQY	HLA-C*12:03	0.9971245169639588	0.0017135459100460848	binder
YTPDWIFLL	HLA-C*12:03	0.9555408358573914	0.031714569659740566	binder
YTSGDVRVW	HLA-C*12:03	0.7729918658733368	0.19325925985371104	binder
YTSPDFLYV	HLA-C*12:03	0.9737285256385804	0.017346491431287258	binder
YTTDRVMTVSF	HLA-C*12:03	0.9769484877586365	0.010332840663002763	binder
YTYEKLLWT	HLA-C*12:03	0.10418845037638676	0.12152302776849881	not-binder
YTYYYPHYL	HLA-C*12:03	0.9576666593551636	0.03427117309255711	binder
YVAELIQQL	HLA-C*12:03	0.9944149255752563	0.007646876257894706	binder
YVFDGKPPQL	HLA-C*12:03	0.9966730952262879	0.0012102048907842923	binder
YVFIWRTV	HLA-C*12:03	0.7009528756141663	0.08961635507174645	binder
YVGPAKVIV	HLA-C*12:03	0.9812082886695862	0.013579436276077743	binder
YVIELQHVV	HLA-C*12:03	0.9736448884010315	0.019501532752576514	binder
YVLAFWALL	HLA-C*12:03	0.05572641417384148	0.05379110139127142	not-binder
YVSPRILTA	HLA-C*12:03	0.8595443367958069	0.12167021923913852	binder
YVTSLLKMY	HLA-C*12:03	0.9015891909599304	0.06409271745531034	binder
YVVPFVAKV	HLA-C*12:03	0.989172637462616	0.00608637230212583	binder
YVYEYLLHI	HLA-C*12:03	0.897562050819397	0.050593758559873754	binder
YVYEYLLHV	HLA-C*12:03	0.9782636404037476	0.014680756128144885	binder
YVYMFLVKW	HLA-C*12:03	0.024003364890813828	0.02218413679855028	not-binder
YVYPKYLKY	HLA-C*12:03	0.9055370688438416	0.16478517007757068	binder
YWIHWVRQM	HLA-C*12:03	0.4531217314302921	0.37926798112136967	ambiguous
LALMPTVS	HLA-C*12:03	0.001309141260571778	0.0010907233661111978	not-binder
KVKNHIPN	HLA-C*12:03	0.007967248595377896	0.009271737159835057	not-binder
LEKTKKDL	HLA-C*12:03	0.02360452088760212	0.025720261109902803	not-binder
VQDVYRLQ	HLA-C*12:03	0.00839202918650699	0.01391281883798942	not-binder
RAVFVDLE	HLA-C*12:03	0.01904467336134985	0.03121344119424223	not-binder
YDLFEAAT	HLA-C*12:03	0.00207187098792474	0.0037158483052984635	not-binder
KLLLRDQK	HLA-C*12:03	0.003237940994586097	0.005048414044105514	not-binder
HALLQSAE	HLA-C*12:03	0.0016463252308312804	0.0018403763445215167	not-binder
HFHGPWTH	HLA-C*12:03	0.10919903407339007	0.1512665513763651	not-binder
GLARVALD	HLA-C*12:03	0.002225487353302924	0.0033075951156926447	not-binder
CTGEQGFG	HLA-C*12:03	0.0006274624973912069	0.0006662639986993359	not-binder
EDTPLRLI	HLA-C*12:03	0.04604570417359355	0.03262227560212253	not-binder
IEKLLIDE	HLA-C*12:03	0.010139855350257677	0.013784688248559248	not-binder
KAVAFGEA	HLA-C*12:03	0.06656622104055714	0.05996626217221006	not-binder
GSLALAIY	HLA-C*12:03	0.04898643414489925	0.055931661743440275	not-binder
PHLTRVTP	HLA-C*12:03	0.0001430336127668852	0.00010910941425325299	not-binder
PHDITFNL	HLA-C*12:03	0.012190722115337848	0.011837493818147452	not-binder
TFSTFSAE	HLA-C*12:03	0.001979175586529891	0.0026882639214062423	not-binder
MKKLETIV	HLA-C*12:03	0.011251783603802324	0.011276348692370673	not-binder
IAIMLGIK	HLA-C*12:03	0.023229758971137927	0.02686882540277838	not-binder
APVITPVF	HLA-C*12:03	0.321707022190094	0.17148055472087745	not-binder
REKFNKAK	HLA-C*12:03	0.002720202249986414	0.0034826842533266537	not-binder
FEMLGNFS	HLA-C*12:03	0.00015010025701940323	0.00020486114994149168	not-binder
GAPVLLTV	HLA-C*12:03	0.6479489088058472	0.24739583987025351	binder
TEDRQFHK	HLA-C*12:03	0.026080438303162624	0.03155655651611216	not-binder
VTKRAPTE	HLA-C*12:03	0.03679419043951384	0.07188955407370137	not-binder
PDPKVIPN	HLA-C*12:03	0.003428208024695323	0.0035272206457514273	not-binder
IPVPKGVK	HLA-C*12:03	0.0036877168698993047	0.004004791979094918	not-binder
NLTSVRNP	HLA-C*12:03	0.00022983114855037456	0.0002850262220518499	not-binder
SKVIQDMQ	HLA-C*12:03	0.00023497808069805615	0.0002540538510651761	not-binder
QFTPCCSR	HLA-C*12:03	0.0009144478684902424	0.0013571000673615	not-binder
RLFNHDLY	HLA-C*12:03	0.5014256119728089	0.28115823323423855	ambiguous
AAKLPKKY	HLA-C*12:03	0.8569390594959259	0.18416046524305538	binder
SIIAEPAR	HLA-C*12:03	0.007750931242480874	0.011890281070596136	not-binder
LRWAANGK	HLA-C*12:03	0.0009193942162472269	0.001484876511413033	not-binder
HDFGKNII	HLA-C*12:03	0.0394828368909657	0.04395316397592169	not-binder
RMSTEAEI	HLA-C*12:03	0.01940386075875722	0.02644228811775867	not-binder
LNLDDFYK	HLA-C*12:03	0.04453254754771478	0.06262394132142955	not-binder
LEELQDWK	HLA-C*12:03	0.15571309922524962	0.24240618883076218	not-binder
TELATKLH	HLA-C*12:03	0.004606184296062565	0.005518287647299209	not-binder
NSRLLVEG	HLA-C*12:03	0.0029908887459896504	0.0034716504943921368	not-binder
LSYRSNVN	HLA-C*12:03	0.009195941296638921	0.013816167672042114	not-binder
EGMQCSCG	HLA-C*12:03	8.527964334064109e-05	0.00013783951890984015	not-binder
LPAALKTA	HLA-C*12:03	0.0024884687358280645	0.002523674532213132	not-binder
EESKHKQN	HLA-C*12:03	0.0001397582381159057	0.00023919802186237523	not-binder
PGESLLSQ	HLA-C*12:03	0.0005261803714137869	0.0005589514956791886	not-binder
GGRVAVMG	HLA-C*12:03	0.0010976754357670871	0.0012028347941387052	not-binder
ESLSSNSN	HLA-C*12:03	0.0002763870526692136	0.0003778698340851323	not-binder
VDVDGDLV	HLA-C*12:03	0.013334729964844883	0.015845828609146434	not-binder
AKNYKHTL	HLA-C*12:03	0.034037222526967524	0.023394160426427002	not-binder
HDTDIQQF	HLA-C*12:03	0.2009188656404149	0.17128184995946502	not-binder
LQIGNIIS	HLA-C*12:03	0.001622702522217878	0.0030127237664494036	not-binder
EVKDIGIM	HLA-C*12:03	0.0851283099502325	0.09076402819949272	not-binder
LQKKTVDS	HLA-C*12:03	0.0016877342364023274	0.0029870740058183915	not-binder
GEARRFKP	HLA-C*12:03	4.882951916780065e-05	5.206674130201226e-05	not-binder
LGEIMSGE	HLA-C*12:03	0.0008343392139209982	0.0010559369942530871	not-binder
TSPSVPTN	HLA-C*12:03	0.05352148007368669	0.09167858913335394	not-binder
RAIAEALA	HLA-C*12:03	0.010047900030622258	0.00808972120947929	not-binder
SFLHRKDV	HLA-C*12:03	0.011753449711250141	0.012682509720657889	not-binder
LTAYAFRN	HLA-C*12:03	0.0009388411565623755	0.0007050357838712485	not-binder
GKMALPAQ	HLA-C*12:03	9.801997193790158e-05	9.93525766410262e-05	not-binder
IWRGEIKA	HLA-C*12:03	7.151244608394336e-05	3.719140993737535e-05	not-binder
QDLVYEKE	HLA-C*12:03	0.021959083947984938	0.03697484441445772	not-binder
PLSKRGYK	HLA-C*12:03	0.0003217469194851219	0.0006351966521540227	not-binder
IPGVTPAA	HLA-C*12:03	0.025696566741680728	0.01648333500380979	not-binder
AEHHDMLL	HLA-C*12:03	0.01816334929317236	0.023282622422925066	not-binder
AFFPGHGG	HLA-C*12:03	0.0058901290575704476	0.008144732219104792	not-binder
MIIFTMAA	HLA-C*12:03	0.0006307153184025083	0.000799498731957049	not-binder
SHIYLAPL	HLA-C*12:03	0.03329646729398519	0.048299083669564334	not-binder
RTAKYNRL	HLA-C*12:03	0.35296144187450407	0.12186837875664405	not-binder
FSMPSPVR	HLA-C*12:03	0.18438907526433468	0.1301915254600589	not-binder
LTGKGVHV	HLA-C*12:03	0.8187931895256042	0.187784196370973	binder
AIGPYVIP	HLA-C*12:03	0.0005450814904179424	0.0005317663745596182	not-binder
KEISQIPS	HLA-C*12:03	0.001984667649016103	0.0035770948924259975	not-binder
VLEKVPAS	HLA-C*12:03	0.00035454339218858876	0.00034518819466061127	not-binder
SGVLIFGK	HLA-C*12:03	0.10036069239504286	0.12282193030690283	not-binder
NLIVSYFE	HLA-C*12:03	0.000554400606370109	0.0009191385160944562	not-binder
EYGSGKPI	HLA-C*12:03	0.002605807059444487	0.002677480707389531	not-binder
SKANCILI	HLA-C*12:03	0.009338683489477261	0.013554168691601372	not-binder
LSVLIDKP	HLA-C*12:03	0.003193014727003174	0.005346722725127004	not-binder
KTRTSLAV	HLA-C*12:03	0.6857393383979797	0.13339978098542596	binder
VHHIHAFT	HLA-C*12:03	0.0039965878768782655	0.0075075504215425986	not-binder
VGIYDEPM	HLA-C*12:03	0.05595688195899129	0.06217405873852128	not-binder
PLSAFEQI	HLA-C*12:03	0.012511531626660143	0.010504814327760202	not-binder
GTITPDGA	HLA-C*12:03	0.00343254893930407	0.006532622552735128	not-binder
FPYPSGRL	HLA-C*12:03	0.5836188524961472	0.3583838154123869	ambiguous
ILKNLENH	HLA-C*12:03	0.03750928661320359	0.054472641662024264	not-binder
DDLSTYDA	HLA-C*12:03	0.0018789335244111527	0.002989113693105591	not-binder
GKFGADIV	HLA-C*12:03	0.001535961944318842	0.001985501788246997	not-binder
DASANTLS	HLA-C*12:03	0.0016810527595225722	0.0016785692481414646	not-binder
ANLKSPAL	HLA-C*12:03	0.4281581550836563	0.19042504822678702	ambiguous
EDAEKNLI	HLA-C*12:03	0.018089040645281784	0.014883287402169489	not-binder
PDTIAVRW	HLA-C*12:03	0.007205960517330823	0.005884525561962024	not-binder
IEEVIGID	HLA-C*12:03	0.005504145613288625	0.0073588342688678775	not-binder
ELRGTRFR	HLA-C*12:03	4.538407935115174e-05	4.6791445719216845e-05	not-binder
PTRMAYER	HLA-C*12:03	0.00010556122211640151	0.00012077992086448725	not-binder
FNLEKGNK	HLA-C*12:03	0.012850623996928334	0.017516691687650868	not-binder
DSRWNNAR	HLA-C*12:03	0.0002632186283904048	0.0002815162034261656	not-binder
LSSAIIAA	HLA-C*12:03	0.07860095612704754	0.09096951507126094	not-binder
LRFVRECN	HLA-C*12:03	0.00013029504762016587	0.00018147612481378585	not-binder
SGFPKNRV	HLA-C*12:03	0.8450425028800964	0.13124941918590385	binder
VQFQGGFS	HLA-C*12:03	0.001979368996398989	0.0024849495100602794	not-binder
ALDHVLLF	HLA-C*12:03	0.09985451251268387	0.09136511359240994	not-binder
SAASNIPR	HLA-C*12:03	0.24230054058134556	0.16261506155854244	not-binder
TMASPSFI	HLA-C*12:03	0.020627316168975084	0.020197692207153176	not-binder
LLVSGLRA	HLA-C*12:03	0.00034897024033853086	0.0003501172765045773	not-binder
KTNEDPRL	HLA-C*12:03	0.674809205532074	0.2389047241768283	binder
RMECALAR	HLA-C*12:03	0.0010529073155339575	0.0014961701910471746	not-binder
LPKGTEVF	HLA-C*12:03	0.10621073357760906	0.11192639018736052	not-binder
LTLCFLRC	HLA-C*12:03	0.00205227552796714	0.002346800040039791	not-binder
LEPLLFWP	HLA-C*12:03	0.002245159797597296	0.003070049939564977	not-binder
AVKLNAGD	HLA-C*12:03	0.004421572845967603	0.005421852333375417	not-binder
VESKKEEN	HLA-C*12:03	0.0004769767750104837	0.0003489588948560526	not-binder
VEQAAKNA	HLA-C*12:03	0.0003486864128490197	0.0005416870913223995	not-binder
SNFDESSC	HLA-C*12:03	0.0027799114119261502	0.004087262848527715	not-binder
MPGLIDDM	HLA-C*12:03	0.03629724569618702	0.04369331132762657	not-binder
SHDPYALR	HLA-C*12:03	0.015301905502565206	0.023433625982935538	not-binder
VDEISATI	HLA-C*12:03	0.07687174765160307	0.07932854691346046	not-binder
FAQAGGKD	HLA-C*12:03	0.046274682448711246	0.05552893573427678	not-binder
DETYFKPS	HLA-C*12:03	9.455857419031766e-05	0.00010743699147482736	not-binder
AHNTSHPK	HLA-C*12:03	0.03387123042484745	0.045721554269549845	not-binder
KVGAGVTR	HLA-C*12:03	0.07452832590788602	0.10760040414752717	not-binder
ELEKEQEK	HLA-C*12:03	0.12735816196800442	0.11814730967520962	not-binder
AIMRAFMN	HLA-C*12:03	0.0007985499782080296	0.0008939044390535803	not-binder
SGGGALHL	HLA-C*12:03	0.4565105944871902	0.24190433171193199	ambiguous
TTICSMPN	HLA-C*12:03	0.002017683044414298	0.003471607678422209	not-binder
SAHTNLTE	HLA-C*12:03	0.03792887091985904	0.049526124339241084	not-binder
QQKDDLPE	HLA-C*12:03	0.0019528764852566383	0.0029281056430737664	not-binder
GQLGIELW	HLA-C*12:03	0.0002699852312332496	0.0003585669304296959	not-binder
RAVHKYKD	HLA-C*12:03	0.0020658467789758106	0.0037066125853856785	not-binder
WEEKLYLV	HLA-C*12:03	0.01028420192815247	0.008852225235567985	not-binder
GGDLTAAV	HLA-C*12:03	0.16721442807465792	0.14574563349624356	not-binder
VDPRDQSK	HLA-C*12:03	0.001446310268772777	0.0013208662277332725	not-binder
NETQLIDY	HLA-C*12:03	0.029040932696079835	0.03326137121936042	not-binder
DWIRKGLM	HLA-C*12:03	0.0030219038773793725	0.00259311406913356	not-binder
PPLKKGPW	HLA-C*12:03	0.00037529456540141837	0.00047442465713857233	not-binder
VPESEMVT	HLA-C*12:03	0.0006269821144087473	0.0010905812852876997	not-binder
LAKYNSSL	HLA-C*12:03	0.7930642485618591	0.1452198032780225	binder
SGMESRQL	HLA-C*12:03	0.5761542439460754	0.13912322546126654	binder
LQVLFVAV	HLA-C*12:03	0.009137102728709578	0.005835847295556121	not-binder
RKAVWNPP	HLA-C*12:03	0.002753420857686706	0.005441821765164253	not-binder
QNRFLGYN	HLA-C*12:03	0.00019842874353344088	0.00020417366883356583	not-binder
IRPKDAMC	HLA-C*12:03	0.00033907244524016277	0.0005254766795162464	not-binder
VDFVKYLN	HLA-C*12:03	0.002141377163934521	0.0031038418337854504	not-binder
SYYKVMDE	HLA-C*12:03	0.0008523473638433643	0.0013020667014239178	not-binder
AVVIVVNK	HLA-C*12:03	0.08306309331674129	0.08727718794466124	not-binder
AKAGTSVP	HLA-C*12:03	0.004760393168498922	0.009226358906073715	not-binder
ADRLIQST	HLA-C*12:03	0.0015249020747887699	0.0020690715185839675	not-binder
VAGRAPGA	HLA-C*12:03	0.049201425060164186	0.04985628260030392	not-binder
ILMIAMVR	HLA-C*12:03	0.0003688633747515269	0.00027530836664005093	not-binder
EKDGDISG	HLA-C*12:03	0.0003109107812287626	0.00037445179166260335	not-binder
VAVEAGAE	HLA-C*12:03	0.013401775994861965	0.01635877812796607	not-binder
AGFKGLVE	HLA-C*12:03	0.004269535675121006	0.00470540131216584	not-binder
KIVRKGLV	HLA-C*12:03	0.03165738254319876	0.03191037886055833	not-binder
EKADLLKA	HLA-C*12:03	0.0021894657503594315	0.0039119853931889985	not-binder
PMELREPS	HLA-C*12:03	0.00019012805524618593	0.00029981192239487585	not-binder
EAVGLLGT	HLA-C*12:03	0.0012453139152967196	0.0020966931966862035	not-binder
LVQCEKEG	HLA-C*12:03	0.00019899869478692266	0.0001706425272398832	not-binder
EQNIAESK	HLA-C*12:03	0.014716524961508526	0.019720938240606764	not-binder
DMLQCLWL	HLA-C*12:03	0.0056271444540470835	0.0032612067398479863	not-binder
GACWTLNG	HLA-C*12:03	0.000672384450899699	0.0011647526774514652	not-binder
GQALNAVQ	HLA-C*12:03	0.00513635334900755	0.008431304044788816	not-binder
MRPDHGHQ	HLA-C*12:03	0.00018637406319612637	0.00010554063937161244	not-binder
DGILEVMK	HLA-C*12:03	0.04721641442447435	0.044222372262205475	not-binder
DMKTRNEQ	HLA-C*12:03	0.0003805645127670232	0.0005334221125289149	not-binder
KVYAVSRI	HLA-C*12:03	0.6606024086475373	0.2338677551146861	binder
SDWGDHFL	HLA-C*12:03	0.03693457391345874	0.03940863489613974	not-binder
GGSVDSGL	HLA-C*12:03	0.005104046611813828	0.004755990044330025	not-binder
KEILDSSL	HLA-C*12:03	0.021401510223222432	0.023962558327631653	not-binder
NQTIVFAE	HLA-C*12:03	0.0007208601225585198	0.0011809790873085599	not-binder
QSWTCPYT	HLA-C*12:03	0.002486002427758649	0.004175481034134088	not-binder
SQYYLHIL	HLA-C*12:03	0.49938878417015076	0.2420887550010084	ambiguous
LEEYPLAA	HLA-C*12:03	0.000618950869056789	0.0007092254836519713	not-binder
SFEFEKEV	HLA-C*12:03	0.02325351149775088	0.02911902190436326	not-binder
KLPDTIIV	HLA-C*12:03	0.26770542524755003	0.29811381113998986	not-binder
VEKKEKEE	HLA-C*12:03	0.005022046008598657	0.00828091344455562	not-binder
TALFEEMG	HLA-C*12:03	0.00042186228984064655	0.0007494330561551297	not-binder
AFTMWKLT	HLA-C*12:03	0.0009105019723392616	0.0009288708414371578	not-binder
EPLVGIHQ	HLA-C*12:03	0.0016194189253099013	0.0021949953678124527	not-binder
HNIVIQNK	HLA-C*12:03	0.15332039845161488	0.19080701936689012	not-binder
SPTFNPQE	HLA-C*12:03	0.0013334632933037938	0.001528745824677253	not-binder
GYVQSLIR	HLA-C*12:03	0.003999809577362612	0.0053761005832018505	not-binder
AWSPEGVV	HLA-C*12:03	0.002233440545387566	0.002951549926258535	not-binder
IFPHPDTP	HLA-C*12:03	0.0031977372407709483	0.0031142898945462623	not-binder
LISSLRPI	HLA-C*12:03	0.07263731397688389	0.09230503759505579	not-binder
DWGLPAKI	HLA-C*12:03	0.010098005994223058	0.007259390746546154	not-binder
KQEEYERK	HLA-C*12:03	0.07500476924560644	0.10744538143562639	not-binder
AVVENPLN	HLA-C*12:03	0.005608127291634446	0.004662113882451101	not-binder
SRSKTPTP	HLA-C*12:03	9.759766015804416e-05	0.00011535921474754131	not-binder
HILQPPTI	HLA-C*12:03	0.30523134116083384	0.23455940913723966	not-binder
NTHSAHKS	HLA-C*12:03	0.0001669748931320214	0.00012503368076108588	not-binder
QEEATPRV	HLA-C*12:03	0.09619020628742873	0.14235173886544322	not-binder
WWPADFGH	HLA-C*12:03	0.0024906060978310053	0.004532826375904661	not-binder
ALQILGEE	HLA-C*12:03	0.0009146598440565867	0.0008735584640963735	not-binder
SDQFRSFG	HLA-C*12:03	0.00017599564391730383	0.00019714723177119398	not-binder
LTRFFAFH	HLA-C*12:03	0.01135394529592304	0.015529057545791874	not-binder
KSSEDSSE	HLA-C*12:03	0.005722597770852644	0.007052058264622185	not-binder
LEENISHL	HLA-C*12:03	0.15435800956911408	0.14775481557539674	not-binder
EKLAVDQE	HLA-C*12:03	0.00034882237606268516	0.00042219114735093027	not-binder
FTTPCRLV	HLA-C*12:03	0.9555557608604431	0.004789176043962729	binder
DENEYQRI	HLA-C*12:03	0.12537978102918715	0.14465285558168559	not-binder
PKHPISPA	HLA-C*12:03	0.001653917557996465	0.0015569289776572873	not-binder
YPAIDVSA	HLA-C*12:03	0.00045368938663159497	0.0006854148081440547	not-binder
KFKNALLQ	HLA-C*12:03	0.00019533142440195662	0.00016479929459846862	not-binder
HMRLHTGE	HLA-C*12:03	0.0002775612159723551	0.00041447942979625283	not-binder
SCCCYTCC	HLA-C*12:03	0.0006477431641542352	0.0009061315288042311	not-binder
EKSVSFTF	HLA-C*12:03	0.010592641407856717	0.01266180521039093	not-binder
IMGIGKDQ	HLA-C*12:03	0.021196514376447338	0.04166363603672072	not-binder
EELNQQHN	HLA-C*12:03	0.0009430086747832078	0.0011625511042137467	not-binder
LQTRHSVG	HLA-C*12:03	7.293633993113169e-05	9.068365103483151e-05	not-binder
ASLEKSVL	HLA-C*12:03	0.8084283828735351	0.11865663872914832	binder
QDGSFHIP	HLA-C*12:03	0.0006473616183257036	0.0007500191429808035	not-binder
NLNNSSRY	HLA-C*12:03	0.04223820846527815	0.030230213783505024	not-binder
GALGKKGY	HLA-C*12:03	0.19431686028838158	0.16640739879571917	not-binder
AEDRARDM	HLA-C*12:03	0.013016219023847952	0.020328005695557382	not-binder
EYDAAKDE	HLA-C*12:03	0.005359479102480691	0.00962329323528872	not-binder
YKFACCQT	HLA-C*12:03	0.00011159485802636482	0.00013731564511457626	not-binder
SHGDRVGE	HLA-C*12:03	0.001196815734476786	0.0014557904775918363	not-binder
AQVSAIQF	HLA-C*12:03	0.1429738719947636	0.12619122087488585	not-binder
GPVIEEAG	HLA-C*12:03	0.0005458370576377547	0.001036086684472352	not-binder
DSVYDLVW	HLA-C*12:03	0.0002042719569512741	0.00030055007338938014	not-binder
IHMNTPIY	HLA-C*12:03	0.032387048902455716	0.050356147278907436	not-binder
DRPELVRE	HLA-C*12:03	0.0016590439943911406	0.0019240954183664517	not-binder
YNEQLRHR	HLA-C*12:03	0.007746128996677726	0.013277914811289527	not-binder
TAVQQARK	HLA-C*12:03	0.025839313797769138	0.036562811128970606	not-binder
LNNALKKI	HLA-C*12:03	0.12533740196377038	0.09349864927624281	not-binder
DHGTAFDK	HLA-C*12:03	0.18040553698701842	0.2807675677611089	not-binder
SAAIGLHF	HLA-C*12:03	0.9308969736099243	0.03675760348353302	binder
SQLNRIIP	HLA-C*12:03	0.00015408197559736437	0.00013060335746148223	not-binder
PPGEAFKP	HLA-C*12:03	0.014371589329675772	0.02457794580164749	not-binder
KSGLLQSF	HLA-C*12:03	0.6688843250274659	0.21044731496397298	binder
HIINGYAH	HLA-C*12:03	0.12009858232922851	0.1983334158287049	not-binder
GKQLAVKR	HLA-C*12:03	0.0003811828228208469	0.00023305320022493865	not-binder
DWHAGLAP	HLA-C*12:03	0.0002026673603722884	0.00020138497083072536	not-binder
FDRSRHNV	HLA-C*12:03	0.01647232723189518	0.025334186745214548	not-binder
YSGVVVKA	HLA-C*12:03	0.21895671486854554	0.24635423065817322	not-binder
YDFSFSGL	HLA-C*12:03	0.01247948375530541	0.009370596702211768	not-binder
AGQSGVGK	HLA-C*12:03	0.029053252340372638	0.04107094191613626	not-binder
DKQFIVSQ	HLA-C*12:03	0.006473751275507311	0.01275584879592828	not-binder
VEEKGIQA	HLA-C*12:03	0.008393439130281876	0.010280653030126912	not-binder
SSIFMNFT	HLA-C*12:03	0.004598528036149218	0.006647781888483413	not-binder
CCAADWTT	HLA-C*12:03	0.00048711527197156104	0.0006711835389347358	not-binder
NLLMFGEM	HLA-C*12:03	0.02757096691057086	0.025133296118327365	not-binder
IEDSLISL	HLA-C*12:03	0.0337307399357087	0.029080221210487058	not-binder
DLSSYLHT	HLA-C*12:03	0.0020390346440763095	0.0036574202604373563	not-binder
LFNDCFTT	HLA-C*12:03	0.0019436126778600738	0.0021240797970711192	not-binder
YRFITRDD	HLA-C*12:03	0.004045294219395146	0.004360636634451499	not-binder
LLCIVMLP	HLA-C*12:03	0.0001317857868343708	0.00015055095366689963	not-binder
NLWIDGKR	HLA-C*12:03	0.0029217638439149596	0.003214324490544828	not-binder
GGIDAMNG	HLA-C*12:03	0.0011418765330091674	0.0016395966324626097	not-binder
LFGPGGPA	HLA-C*12:03	0.026439012959599495	0.0246678197201235	not-binder
YLAELNSK	HLA-C*12:03	0.045879122568294406	0.06207498505824055	not-binder
LTTWFGSY	HLA-C*12:03	0.2065297156572342	0.13047678293171097	not-binder
YLARKQED	HLA-C*12:03	0.0015537570059045436	0.0018143966373949001	not-binder
SLTYDEVV	HLA-C*12:03	0.005300773019553162	0.006539833808616729	not-binder
GHDMGQLL	HLA-C*12:03	0.03135473949369043	0.03799975436847256	not-binder
PQRLYEQK	HLA-C*12:03	0.0013200269395383657	0.0021696545609364037	not-binder
GNILGSLI	HLA-C*12:03	0.01933875058311969	0.014737946024077492	not-binder
NRGTITAR	HLA-C*12:03	0.0016190902009839193	0.0017334873086846574	not-binder
DFDDDITG	HLA-C*12:03	0.0005721341893015541	0.0007224417003723004	not-binder
SKSKNSPF	HLA-C*12:03	0.014491633031866513	0.022725868839837182	not-binder
FLSWQGVN	HLA-C*12:03	0.00027266020988463423	0.00017765836931932607	not-binder
RNVYPHWK	HLA-C*12:03	0.008094560812605778	0.0111460978525396	not-binder
AFVKFTAI	HLA-C*12:03	0.032358204037882386	0.023288713764404848	not-binder
SESSECEM	HLA-C*12:03	0.0054269157611997795	0.008225890495687817	not-binder
KINPAGAP	HLA-C*12:03	0.012719376554014162	0.01861289191812288	not-binder
GSNNPSGI	HLA-C*12:03	0.1666612733155489	0.15661738236415904	not-binder
SDPFLLDV	HLA-C*12:03	0.033646826102631165	0.056557024803189616	not-binder
FALVIAPT	HLA-C*12:03	0.02000388887245208	0.021320977850782755	not-binder
KHKRSSSA	HLA-C*12:03	2.5814115974753805e-05	2.81813104323207e-05	not-binder
SSHASSPQ	HLA-C*12:03	0.05950166821712628	0.09632366003434224	not-binder
LIPDEIKH	HLA-C*12:03	0.03404599698624224	0.0444074571690788	not-binder
AKYLIDVL	HLA-C*12:03	0.037141307396814226	0.06066091778448129	not-binder
GMRRGNMG	HLA-C*12:03	5.421942995731399e-05	0.0001007880633220595	not-binder
RNSTVIDR	HLA-C*12:03	0.022155808268007605	0.03792336816869993	not-binder
SRDRGIIC	HLA-C*12:03	0.00014227094061425305	0.0002004416748785113	not-binder
KNYGSHFS	HLA-C*12:03	0.001577686701159564	0.0013685446686861026	not-binder
NEETIKAT	HLA-C*12:03	0.006610677261960518	0.011404733177895938	not-binder
RVDRGGMV	HLA-C*12:03	0.11753786280751229	0.09444280255313929	not-binder
TKNVAALR	HLA-C*12:03	0.0022101904381997884	0.0026255639255885047	not-binder
DPACEPLI	HLA-C*12:03	0.006674562348052859	0.005053455854079292	not-binder
IPEYNVRR	HLA-C*12:03	0.0004837571832467802	0.00046550069579524335	not-binder
DAWSLANH	HLA-C*12:03	0.032597258575170415	0.04603984182686436	not-binder
KIIVDTYG	HLA-C*12:03	0.00016280084446407272	0.00019796721800974585	not-binder
NVVRVVVL	HLA-C*12:03	0.7680297136306763	0.07701843132619182	binder
TTPMGAVD	HLA-C*12:03	0.016394164026132786	0.029643621994391602	not-binder
EHFRDDYE	HLA-C*12:03	0.0003021013844772824	0.0005403839351648551	not-binder
QIIFEELC	HLA-C*12:03	0.0003530826264977804	0.0005881881985376728	not-binder
TFDYGNNI	HLA-C*12:03	0.06660318186040967	0.06206509952435681	not-binder
VNGAQGIG	HLA-C*12:03	0.0011822876546375483	0.0010048581841472974	not-binder
QAWAIVRK	HLA-C*12:03	0.006225950277075754	0.011495346319538415	not-binder
AVEGLKAI	HLA-C*12:03	0.10139571700710803	0.10347215319675361	not-binder
RATMEHHA	HLA-C*12:03	0.0012078715304596698	0.0017905391732587206	not-binder
SGMVHPNV	HLA-C*12:03	0.5367516815662384	0.35256074302383367	ambiguous
DPHHNKGL	HLA-C*12:03	0.09792641252279281	0.10953943197104321	not-binder
ATDCLETL	HLA-C*12:03	0.18347685635089875	0.11556721048703127	not-binder
THFPLIKE	HLA-C*12:03	0.002876869688498118	0.0036192328256325675	not-binder
IVFPQYGF	HLA-C*12:03	0.21021873033605515	0.19718255705242788	not-binder
RGHDWGAP	HLA-C*12:03	0.001436872170506831	0.0026657258707649275	not-binder
LNSIQQSG	HLA-C*12:03	0.00010478473839157232	8.5194905433653e-05	not-binder
IYREICER	HLA-C*12:03	0.008361282211262732	0.01065915502758414	not-binder
HQAIFQHS	HLA-C*12:03	0.001162365031632362	0.001116272536891696	not-binder
KRNADVPE	HLA-C*12:03	0.0005348213097590814	0.0007256751628354761	not-binder
FLTENLGE	HLA-C*12:03	0.002341948784669512	0.0034660695054274434	not-binder
SKQTLDGA	HLA-C*12:03	0.00037279718795844017	0.00046019728232806877	not-binder
EAQITPSV	HLA-C*12:03	0.3901270359754562	0.20188371108622996	not-binder
VAHRRSNK	HLA-C*12:03	0.0007588815481085476	0.0013289160317646832	not-binder
TTMSHITV	HLA-C*12:03	0.8251214742660522	0.2761111332735307	binder
ALQNPGKP	HLA-C*12:03	0.008069391472963617	0.014366194308901245	not-binder
LRAPTPSA	HLA-C*12:03	0.005169111211580457	0.008793128948017244	not-binder
RFRHSALS	HLA-C*12:03	4.561834276728405e-05	4.7056835815458035e-05	not-binder
YPRTIEQA	HLA-C*12:03	0.0007926138270704542	0.0008624495850599366	not-binder
HPGLGDHR	HLA-C*12:03	0.005562102171825245	0.00902561414461968	not-binder
ALVMYDQT	HLA-C*12:03	0.00010514930090721464	0.00016844312812660319	not-binder
YNHSEFSS	HLA-C*12:03	0.0025093370409891235	0.004726844330053038	not-binder
ELAKHAVS	HLA-C*12:03	0.0003941346889097197	0.0005084837054424194	not-binder
ATAVSGSF	HLA-C*12:03	0.5587767004966736	0.2084350655142704	ambiguous
YSGDYMEP	HLA-C*12:03	0.0005482722166561871	0.0006589996709446097	not-binder
GATTRAGL	HLA-C*12:03	0.486972576379776	0.2631282043031656	ambiguous
YLEQKTVC	HLA-C*12:03	0.005259911634493619	0.004183020424593754	not-binder
APSGASTG	HLA-C*12:03	0.008323607427155367	0.009481969056922722	not-binder
FNVPGNEN	HLA-C*12:03	0.00240127496099376	0.002326065367025272	not-binder
ITGRVDDV	HLA-C*12:03	0.13152042254805565	0.13640439509544255	not-binder
RNIIQLLA	HLA-C*12:03	0.0018017550809418027	0.0015296634214283056	not-binder
PIITSGGF	HLA-C*12:03	0.025510571897029877	0.011166462352041906	not-binder
MTLNWQEK	HLA-C*12:03	0.018113700542016886	0.02339024857737638	not-binder
SEDCGGGP	HLA-C*12:03	0.0017518524427259762	0.003471929152942279	not-binder
TGLMVRTH	HLA-C*12:03	0.013890824156987946	0.02253468928600008	not-binder
MALGCTTV	HLA-C*12:03	0.5492441356182098	0.1791240890903553	ambiguous
NIKDHHSR	HLA-C*12:03	0.03224683726730291	0.04873407014245012	not-binder
TGEDVLEL	HLA-C*12:03	0.14419653955847025	0.2121027383545919	not-binder
EYVGRATP	HLA-C*12:03	0.00017622347859287403	0.0002968109612509179	not-binder
TGPNLHGL	HLA-C*12:03	0.3599343627691269	0.23112096254984718	not-binder
KRLLAANK	HLA-C*12:03	0.00021447351082315436	0.0003163760768557887	not-binder
NDYDSTHT	HLA-C*12:03	0.0014579347210997185	0.002360211176863078	not-binder
KRDMHQKL	HLA-C*12:03	0.05148602165281772	0.037697572511069956	not-binder
LGIGGFIL	HLA-C*12:03	0.1348251525312662	0.12639201171507927	not-binder
SEELDNYQ	HLA-C*12:03	0.004178631706011515	0.005808925276204275	not-binder
SQQSGNVK	HLA-C*12:03	0.008976733491999766	0.0140038219806084	not-binder
EYQKEDPK	HLA-C*12:03	0.018187878988828742	0.033694467924316684	not-binder
VYFCIWKG	HLA-C*12:03	8.076963075609456e-05	6.924916810563916e-05	not-binder
TPLAPAKE	HLA-C*12:03	0.0025541307145886096	0.0031542804062293732	not-binder
VDCDEETG	HLA-C*12:03	0.000443675343472303	0.000725450630758317	not-binder
FLSPWEGV	HLA-C*12:03	0.11328037157654762	0.12198339110240965	not-binder
AVVLDKTS	HLA-C*12:03	9.61876659630434e-05	0.0001259459753020794	not-binder
DEHAAIFI	HLA-C*12:03	0.0062888106106157695	0.005626224246961776	not-binder
GRAWKLSK	HLA-C*12:03	0.00022234124512579	0.0002762430563921371	not-binder
AIVSGDAL	HLA-C*12:03	0.11422661822289229	0.15292671973626884	not-binder
TRWGNQTE	HLA-C*12:03	1.0579361623364037e-05	6.085332536409441e-06	not-binder
SILIVNTK	HLA-C*12:03	0.02508599541251897	0.03788641119427719	not-binder
KCDNLSVN	HLA-C*12:03	0.0010365720836489345	0.001623054166742447	not-binder
SAPVDFGF	HLA-C*12:03	0.4377038300037384	0.13222775356655544	ambiguous
AGPGGYSY	HLA-C*12:03	0.5904721140861511	0.2075357499878051	ambiguous
ALRNSSLQ	HLA-C*12:03	0.0010515952944842866	0.0019453170633495175	not-binder
SILSRLKE	HLA-C*12:03	0.005585753484865563	0.009053766221729593	not-binder
AAVEEGIV	HLA-C*12:03	0.39221330285072326	0.13984088717584248	not-binder
MSSTYNYA	HLA-C*12:03	0.003494819928891957	0.0023570068115436574	not-binder
QDVCKATN	HLA-C*12:03	5.924610534293606e-05	6.653094643686391e-05	not-binder
GRERSWPA	HLA-C*12:03	6.953246115699585e-05	7.904585863080063e-05	not-binder
IDLKLANK	HLA-C*12:03	0.007796042196525832	0.011799593488780565	not-binder
LHHKQAAA	HLA-C*12:03	0.0013228276663539873	0.0018493247049658715	not-binder
VDGVMIGR	HLA-C*12:03	0.007625661572592435	0.008733627521296354	not-binder
YVQLNMPG	HLA-C*12:03	0.0005963608535239473	0.0008881449381789347	not-binder
PPRPEAIF	HLA-C*12:03	0.018573618959635496	0.03067472511072547	not-binder
QKFKKINP	HLA-C*12:03	2.156070215297845e-05	2.7923686888726955e-05	not-binder
GVLEGDRL	HLA-C*12:03	0.03204613458365202	0.029965618080860894	not-binder
NPFAAPDD	HLA-C*12:03	0.016016610187944025	0.029641867725492984	not-binder
REIISKKY	HLA-C*12:03	0.16306126536693455	0.17088611368593537	not-binder
VSQSYYIF	HLA-C*12:03	0.09458287870511413	0.10834125332021365	not-binder
WDSPFNSD	HLA-C*12:03	0.0007373628678934985	0.0010969524810079477	not-binder
YALIISTG	HLA-C*12:03	0.0004911574185371137	0.0005642463759692899	not-binder
IENQVSHR	HLA-C*12:03	0.04283198836594693	0.07811444868721053	not-binder
GGVLALVL	HLA-C*12:03	0.16157977357506753	0.12050449916725957	not-binder
LLLMEDVL	HLA-C*12:03	0.06854968478437513	0.08062198416474566	not-binder
QHHHSQGF	HLA-C*12:03	0.018540568075695773	0.019015736083243886	not-binder
EVTTELPA	HLA-C*12:03	0.0003283262012701016	0.00043648905123581087	not-binder
RLKEGGFV	HLA-C*12:03	0.042457490041851995	0.02995102748139425	not-binder
QKQQTELE	HLA-C*12:03	0.00015090648703761645	0.00016999395652619005	not-binder
TAAPASSL	HLA-C*12:03	0.9915876388549805	0.00625308323843619	binder
NEIIMFLA	HLA-C*12:03	0.0002471565703444867	0.0003974178809633312	not-binder
TEFAYQIM	HLA-C*12:03	0.0026195212187303694	0.002924040802561654	not-binder
LPIVEHGK	HLA-C*12:03	0.03301641726284288	0.06500171574292216	not-binder
LDHSYKEL	HLA-C*12:03	0.10712368376553058	0.10335104960623535	not-binder
QKPNPGQI	HLA-C*12:03	0.029108412927598692	0.041715302571636	not-binder
GKNLYEFW	HLA-C*12:03	0.0009655663953584082	0.001691190715072822	not-binder
NDNQKKNF	HLA-C*12:03	0.1589375311799813	0.13599098220219613	not-binder
RATILHSD	HLA-C*12:03	0.00927244822553348	0.014024393384045968	not-binder
SKVHAVEQ	HLA-C*12:03	0.0003227923553708933	0.0004086464128405672	not-binder
INGITYQQ	HLA-C*12:03	0.003295667159545701	0.004079053084063567	not-binder
EGRIVKDR	HLA-C*12:03	0.0018181604075550694	0.0023752443592983826	not-binder
LFLRALRF	HLA-C*12:03	0.021873715287074446	0.017285804213866905	not-binder
QQWLKPGL	HLA-C*12:03	0.04943286441266537	0.038180299293543996	not-binder
HLQSNHPD	HLA-C*12:03	0.0020792681174498285	0.0032460694661898973	not-binder
TSVDEVRF	HLA-C*12:03	0.7919120907783508	0.10220079849676364	binder
NYLREQGI	HLA-C*12:03	0.01076817579451017	0.020202003816943082	not-binder
SAEFLLGL	HLA-C*12:03	0.13788267895579337	0.0814812278023653	not-binder
GGFSVDNP	HLA-C*12:03	0.004970456934825051	0.0060846923247782365	not-binder
IILGLEHM	HLA-C*12:03	0.10330610331147909	0.11328303504307696	not-binder
PCGGGVQR	HLA-C*12:03	0.0005490165378660095	0.0006738761641250483	not-binder
EGEFVFFP	HLA-C*12:03	0.0010774695490410435	0.0013341999855790835	not-binder
KMSTVNWD	HLA-C*12:03	0.0008070793238204033	0.0009126100327987816	not-binder
NVNDPSPV	HLA-C*12:03	0.42406692653894423	0.2921370762021676	ambiguous
GTLAERIR	HLA-C*12:03	0.0025964487588908012	0.002583385812770969	not-binder
GVLGLSFS	HLA-C*12:03	0.0002873937679169103	0.0003114799238655459	not-binder
AREVAETA	HLA-C*12:03	0.0002618702931158623	0.0004035833578417043	not-binder
ADKTVMRR	HLA-C*12:03	0.00033626542690399217	0.00041073945727465865	not-binder
IRHQKTHF	HLA-C*12:03	0.052960318489931525	0.046243206917836344	not-binder
WREPGCSM	HLA-C*12:03	0.010953108564717696	0.017659977653499297	not-binder
TLHGCIIK	HLA-C*12:03	0.009404148183421057	0.013079093331901891	not-binder
HRSAPAFI	HLA-C*12:03	0.007766429106413853	0.008480694697822944	not-binder
VEKINSKT	HLA-C*12:03	0.0007298635733604897	0.0007504867625716978	not-binder
MIRIPRVL	HLA-C*12:03	0.8267900466918945	0.07100609859561866	binder
AFFQYILY	HLA-C*12:03	0.013586135971127077	0.019540270448785948	not-binder
TFPVFTIE	HLA-C*12:03	0.0019708899478246165	0.002891133315943535	not-binder
RPIVVPAG	HLA-C*12:03	0.0044611209683353085	0.006016713437943381	not-binder
PYAYSGQV	HLA-C*12:03	0.0037130240620172118	0.003160533674060463	not-binder
SGELSCPA	HLA-C*12:03	0.0020550582761643455	0.003571804174968912	not-binder
HMDLHHWV	HLA-C*12:03	0.3029772683978081	0.2134696465895726	not-binder
AYMDLKPG	HLA-C*12:03	0.0003693375178045244	0.0004338495571272726	not-binder
DRYGLNEG	HLA-C*12:03	0.0002564896625472102	0.00031054708664379337	not-binder
ILRAAGLL	HLA-C*12:03	0.08435520343482494	0.06456841164424161	not-binder
SIKDILNV	HLA-C*12:03	0.7280693739652634	0.29987957082611777	binder
YDDEDARY	HLA-C*12:03	0.2572338482365012	0.26705976702718764	not-binder
GDGVKGQD	HLA-C*12:03	0.004467868301460953	0.005673453201164947	not-binder
MCGPHFCS	HLA-C*12:03	0.0018625340997459716	0.002134607177069153	not-binder
SSHPIFKQ	HLA-C*12:03	0.1035206928907428	0.17361138458684977	not-binder
LLRTRYSQ	HLA-C*12:03	2.892470778892431e-05	5.526548837479801e-05	not-binder
NKVLKFFN	HLA-C*12:03	0.0007257938852490043	0.0012534346616696337	not-binder
NTSDFCIT	HLA-C*12:03	0.01192883892217651	0.011894372384436748	not-binder
GGSNKGRE	HLA-C*12:03	0.0007074897858122542	0.0010157690651742674	not-binder
REDGVDLE	HLA-C*12:03	0.0023241133577357686	0.004499404884863271	not-binder
SDNNGAVS	HLA-C*12:03	0.0011844374166063432	0.0019132421049248	not-binder
GASKRLAR	HLA-C*12:03	0.00036136433054707596	0.00044689783991748704	not-binder
LLALVFEK	HLA-C*12:03	0.04564125149481697	0.058877284663379076	not-binder
YGGAPVNR	HLA-C*12:03	0.07045925445854664	0.08206787162791222	not-binder
AELVSRLG	HLA-C*12:03	0.0011174718260363648	0.0014706513095592187	not-binder
LRTGRKGL	HLA-C*12:03	0.0018939017812954263	0.0014494460666762412	not-binder
NAAFEVVD	HLA-C*12:03	0.005428727401886135	0.007452047461960035	not-binder
QGAIEDSV	HLA-C*12:03	0.005484914197586477	0.007138688549161112	not-binder
KITELVKE	HLA-C*12:03	0.02722944887646008	0.03749540011473933	not-binder
FTGKSSET	HLA-C*12:03	0.02675642757676542	0.03176428645333146	not-binder
PDTETNEA	HLA-C*12:03	0.0044252092757687935	0.008447708570178906	not-binder
RPDMNHVV	HLA-C*12:03	0.1910218108445406	0.12732723892797507	not-binder
VSEDQLAY	HLA-C*12:03	0.2565162852406502	0.2009020430883644	not-binder
PDRFLQRF	HLA-C*12:03	0.02387387694325298	0.03520999042564107	not-binder
WKGLCSPA	HLA-C*12:03	0.0008506720912009769	0.0016258980251906286	not-binder
EQLSRAIA	HLA-C*12:03	0.00019482624603597287	0.0003225763669811811	not-binder
ISVVAKNS	HLA-C*12:03	0.0010072122031317577	0.001457069984651819	not-binder
AVSIFHEL	HLA-C*12:03	0.7296075403690339	0.18964232312016424	binder
QGYTIERF	HLA-C*12:03	0.5277314364910126	0.1696681268781931	ambiguous
YEDWRIDE	HLA-C*12:03	0.0013273801228933734	0.0014814146228002258	not-binder
KPKASRDK	HLA-C*12:03	0.0008475266492041555	0.0010738443492349235	not-binder
TLRPELKK	HLA-C*12:03	0.009411250212997402	0.013326222425717855	not-binder
CKAPEQYG	HLA-C*12:03	0.00046575201142147195	0.0008351006752106265	not-binder
GAKILSEH	HLA-C*12:03	0.1443910015048459	0.21007453095843331	not-binder
GDTVISTL	HLA-C*12:03	0.061916252845185225	0.053360058369755124	not-binder
DPNVISTI	HLA-C*12:03	0.14245353126898408	0.14660817868181064	not-binder
QTHLLTAI	HLA-C*12:03	0.4012890487909317	0.21277437152093498	ambiguous
EQQEGQLK	HLA-C*12:03	0.03463866200017947	0.05063754953314731	not-binder
DAPGKYFY	HLA-C*12:03	0.4617594391107559	0.2803711319527729	ambiguous
RGHKGQKS	HLA-C*12:03	0.0002141192206835285	0.00027616868188411984	not-binder
YLITLNQL	HLA-C*12:03	0.2595087826251984	0.0777166375743816	not-binder
EDFQARRA	HLA-C*12:03	3.2492872384182193e-05	3.067470611288098e-05	not-binder
YEIEYDEE	HLA-C*12:03	0.006783993638964603	0.010703028284833268	not-binder
GYTFVVSD	HLA-C*12:03	0.005907591176833193	0.008676731257981886	not-binder
VQAGILMA	HLA-C*12:03	0.0013983629054564518	0.0019960435408053214	not-binder
DAEEGFLP	HLA-C*12:03	0.002935416660466217	0.005022255954854364	not-binder
ELLSGGGP	HLA-C*12:03	0.00014567114962744655	0.00019184054840939519	not-binder
FVLTDGRT	HLA-C*12:03	0.002173662977293134	0.0031934696705093117	not-binder
HRLEYFPK	HLA-C*12:03	0.006017346655426081	0.01190362864353485	not-binder
QKTMKVTG	HLA-C*12:03	3.645384851184152e-05	3.8622876288667006e-05	not-binder
LPVIKDTE	HLA-C*12:03	0.00020578069444354696	0.00021572541255427207	not-binder
PGDEVWGV	HLA-C*12:03	0.012269890913739801	0.014152491825832145	not-binder
ISLAGSVI	HLA-C*12:03	0.42482449412345885	0.18836199786149546	ambiguous
LDSINDEA	HLA-C*12:03	0.0025485648911654835	0.004595316643667796	not-binder
NRLGFETG	HLA-C*12:03	0.000200300562180189	0.00023891574376315222	not-binder
RQNDYFLL	HLA-C*12:03	0.360910701751709	0.1820192861096423	not-binder
TVGKGATI	HLA-C*12:03	0.35718917697668073	0.23005362152790765	not-binder
VQRTEVEL	HLA-C*12:03	0.29251147508621217	0.2168630818347293	not-binder
IIACDRDS	HLA-C*12:03	8.178231135715918e-05	8.055120317380068e-05	not-binder
LPESLAAE	HLA-C*12:03	0.0011249037661855254	0.0018812215803125528	not-binder
EGLDIIFK	HLA-C*12:03	0.08074926919071004	0.12789784331836004	not-binder
MLMTFFVL	HLA-C*12:03	0.0404205241240561	0.027820489235470182	not-binder
ARFREARE	HLA-C*12:03	5.8693193477665775e-05	5.7916798660472086e-05	not-binder
AAAAAAGV	HLA-C*12:03	0.9309424638748169	0.09059607240746087	binder
IKDELSYS	HLA-C*12:03	0.0008875435670262277	0.0010828559089211855	not-binder
GDGVQVGA	HLA-C*12:03	0.001715289796942443	0.0019168829524752137	not-binder
NVSINTVT	HLA-C*12:03	0.00671212533779908	0.010978525012391436	not-binder
AFFARDEL	HLA-C*12:03	0.21097600776702166	0.22961512663516323	not-binder
EVRYSHLD	HLA-C*12:03	0.0002951106509499368	0.0004711857039401456	not-binder
AAIHVPTQ	HLA-C*12:03	0.2060870932880789	0.35211703748548956	not-binder
IVNGKKIR	HLA-C*12:03	0.01534143424796639	0.02240399359150227	not-binder
LYAARVQL	HLA-C*12:03	0.17322695180773734	0.15881651767427926	not-binder
GHKGQKSR	HLA-C*12:03	0.00012046456972711895	0.00012070912062903173	not-binder
HSVHPLII	HLA-C*12:03	0.8380836367607116	0.15815252903491625	binder
ERFDGFVV	HLA-C*12:03	0.045933151803910735	0.06158047844371341	not-binder
EGKFIKKV	HLA-C*12:03	0.34842846244573594	0.223030688967126	not-binder
TLGDSPHW	HLA-C*12:03	0.00037501375803046245	0.00034961059580493976	not-binder
ICTDNVKT	HLA-C*12:03	0.0048449846050061755	0.006783216031344276	not-binder
GADGAPLG	HLA-C*12:03	0.002323030195930187	0.003673064768330882	not-binder
RDPPFYPW	HLA-C*12:03	0.00026787192887809395	0.00026491005985597785	not-binder
EEFMVTSE	HLA-C*12:03	0.0003989003734915286	0.0006059116291333901	not-binder
SMPWYSGL	HLA-C*12:03	0.04316143756732345	0.03666776930734379	not-binder
RGIHTLSA	HLA-C*12:03	0.013548437246208777	0.011525753405502092	not-binder
ITRSLRDY	HLA-C*12:03	0.5066867128014565	0.26932447951096317	ambiguous
RYLPEYRK	HLA-C*12:03	0.04249610679107718	0.08452202124591952	not-binder
PKYIKMFV	HLA-C*12:03	0.0008752647787332535	0.0012335965815307344	not-binder
TEPIAYFV	HLA-C*12:03	0.005932596480388952	0.006541674323933185	not-binder
GNTSGKTW	HLA-C*12:03	0.00028426028536614466	0.0003106473503822065	not-binder
EHNLRISF	HLA-C*12:03	0.03761658892035484	0.03661607523425969	not-binder
DPNRKLIG	HLA-C*12:03	0.0007231965024971032	0.0011448818837605983	not-binder
YFYSSFSR	HLA-C*12:03	0.0050444348365999755	0.008513707338382697	not-binder
IDNIEGRL	HLA-C*12:03	0.08309608576819301	0.09860478440049954	not-binder
QPGDIVLP	HLA-C*12:03	0.0013461148337228224	0.0019714019202123185	not-binder
FPDGNEWA	HLA-C*12:03	0.00039096260748010535	0.000501668937553393	not-binder
SLAGNWLQ	HLA-C*12:03	0.00105964292306453	0.0019622854242307476	not-binder
PTNLEYAK	HLA-C*12:03	0.006191993123707107	0.007068423362414148	not-binder
ILRLDLAG	HLA-C*12:03	8.039735894271871e-05	7.605167836309643e-05	not-binder
MSPWIIWI	HLA-C*12:03	0.030120325926691293	0.04002071469348885	not-binder
ASGVVLYW	HLA-C*12:03	0.008500446545804152	0.014600361473568833	not-binder
PRSLYNGL	HLA-C*12:03	0.0024009130895137785	0.0022235098231027073	not-binder
MLRSNAAS	HLA-C*12:03	2.6331502692755748e-05	1.8168202076523337e-05	not-binder
KPKARQFF	HLA-C*12:03	0.006259499603766016	0.0074031623546605314	not-binder
QVVKEAME	HLA-C*12:03	0.004386732170451069	0.008018348000931074	not-binder
PKGADWDE	HLA-C*12:03	0.002581526139991297	0.0034304394190562367	not-binder
SQDLAARL	HLA-C*12:03	0.4706600487232208	0.12776857502772263	ambiguous
EVEFERDA	HLA-C*12:03	0.00024708148443082224	0.00040770582975629087	not-binder
ARYTSVID	HLA-C*12:03	0.0009808155902192085	0.001720608811402834	not-binder
CGEILGAR	HLA-C*12:03	0.002720321613332999	0.003987760670252537	not-binder
SGKTTMTL	HLA-C*12:03	0.39809650778770445	0.11824208694617136	not-binder
QADTTNTD	HLA-C*12:03	0.0021287133940841585	0.0028662171338455023	not-binder
TEVLVERC	HLA-C*12:03	0.007425679014704656	0.01177384107830549	not-binder
NSTARVAC	HLA-C*12:03	0.02020148330630036	0.024644318370381654	not-binder
DIADYCDK	HLA-C*12:03	0.03586344347868362	0.043897573047999856	not-binder
LGVDAKKS	HLA-C*12:03	0.0001454194090911187	0.00016119251312617423	not-binder
IFNISRCA	HLA-C*12:03	0.0011035598668968304	0.0014325354078844692	not-binder
VVGETPTI	HLA-C*12:03	0.2443696714937687	0.22030663651076077	not-binder
YEPEELGR	HLA-C*12:03	0.18760687029789552	0.35513303203062657	not-binder
QQIADFSN	HLA-C*12:03	0.0003244223662875356	0.00038959806027335885	not-binder
PDIDLAMT	HLA-C*12:03	0.0017160603112870375	0.0030220742186720276	not-binder
FGGIRIED	HLA-C*12:03	0.005202162378554931	0.0062982757716747075	not-binder
TSSNVEYD	HLA-C*12:03	0.00811566143975142	0.010164746194209944	not-binder
VSIEEMIE	HLA-C*12:03	0.005897837443626486	0.009446994944285601	not-binder
AGAEPAEL	HLA-C*12:03	0.33130849674344065	0.24191412295149545	not-binder
TNKEVFVG	HLA-C*12:03	0.001827322849567281	0.002977846678648899	not-binder
SVSRLVPG	HLA-C*12:03	0.0008765118793235161	0.0009102340893740326	not-binder
IPNRGFLR	HLA-C*12:03	0.00039551732770632954	0.0001339142517047559	not-binder
GDSQSSSG	HLA-C*12:03	0.000783880403310927	0.0011607318459121996	not-binder
HSFVNWKS	HLA-C*12:03	0.000451367805544578	0.0005034486689847762	not-binder
RIGIAFAH	HLA-C*12:03	0.05405151850427501	0.06657398855675277	not-binder
SDPLEGAP	HLA-C*12:03	0.00019894776487490163	0.00023054511952310904	not-binder
QRRSSGAT	HLA-C*12:03	1.3361640964149046e-05	1.32713532290656e-05	not-binder
KTGGFLFP	HLA-C*12:03	0.002019956945332524	0.003522496775874278	not-binder
GDSDGDGA	HLA-C*12:03	0.0010242210720709187	0.001947003295655632	not-binder
GEPCPRTG	HLA-C*12:03	0.0002731981658904203	0.0003677733328990242	not-binder
FEACGLNQ	HLA-C*12:03	0.0002338432440978977	0.0003020968385900773	not-binder
TRPGAVAA	HLA-C*12:03	0.035275598196312784	0.021368506693101013	not-binder
TFLKKSIR	HLA-C*12:03	7.884997794462833e-05	5.932089946541121e-05	not-binder
QDWGTYIF	HLA-C*12:03	0.03863978938115906	0.042898113093726965	not-binder
GHAEIESE	HLA-C*12:03	0.0013132801079123624	0.0024922512861891605	not-binder
KHAIEKAK	HLA-C*12:03	0.0055957476317416875	0.007426167210910725	not-binder
VIAATGLR	HLA-C*12:03	0.0355968865333125	0.06241840856115797	not-binder
MKTTYAGT	HLA-C*12:03	6.037023690055321e-05	8.972367594051684e-05	not-binder
IRPVLDPA	HLA-C*12:03	0.006148807774661691	0.007396522960107744	not-binder
LIRNVKFK	HLA-C*12:03	0.0004781407962582307	0.0005738629188545871	not-binder
LVQARWSF	HLA-C*12:03	0.1000081343576312	0.15701171588240337	not-binder
TNTFKPQM	HLA-C*12:03	0.21341839283704758	0.20003570963061423	not-binder
FNDINYLF	HLA-C*12:03	0.23917544037103652	0.18939372307976812	not-binder
GDMGQGVP	HLA-C*12:03	0.0016568942766298279	0.0031767562994430044	not-binder
GASLPTVK	HLA-C*12:03	0.07293142825365066	0.11075072478363326	not-binder
LNGVLDYR	HLA-C*12:03	0.002875000957737939	0.00473443378668615	not-binder
PEWLASWE	HLA-C*12:03	0.0001520785169532246	0.000158672850079195	not-binder
LSNPKGKL	HLA-C*12:03	0.8557292699813843	0.07906790939751955	binder
VSKLRALN	HLA-C*12:03	0.0390506753930822	0.04870252919048675	not-binder
IDKIIFGS	HLA-C*12:03	0.00037877424305192696	0.00044099985014814586	not-binder
CRKIIRRS	HLA-C*12:03	2.6930995658247524e-05	3.3718186485851004e-05	not-binder
REMIVPSL	HLA-C*12:03	0.06864050996955484	0.06787400898881726	not-binder
SCIGFRKG	HLA-C*12:03	3.617160284079546e-05	3.521268395055913e-05	not-binder
VAALALGA	HLA-C*12:03	0.01865144378389232	0.017404286412847258	not-binder
IFEEAQKI	HLA-C*12:03	0.1273175921989605	0.1258413953394071	not-binder
SDKDKKSG	HLA-C*12:03	0.0013127971545882008	0.0022881938552818553	not-binder
MKLLAPRW	HLA-C*12:03	0.00025322854351657044	0.0002515617182190507	not-binder
FVIAVTLR	HLA-C*12:03	0.015051588509231805	0.017483685393970484	not-binder
SGLMDLPG	HLA-C*12:03	5.97936979829683e-05	6.015076916826272e-05	not-binder
TINIYESD	HLA-C*12:03	0.012007586439369788	0.016451042436162588	not-binder
LTQLEFKK	HLA-C*12:03	0.037398744527308736	0.06275645160236942	not-binder
NFWQMGDT	HLA-C*12:03	0.03225348882133403	0.06366033898866616	not-binder
ERPFYAFR	HLA-C*12:03	0.0010669851384591312	0.0009563490779483202	not-binder
VVSCLQLI	HLA-C*12:03	0.0701771205291152	0.060102086659722755	not-binder
EGGCQVPI	HLA-C*12:03	0.0069994062592741105	0.00946084593578481	not-binder
SEVLAVIY	HLA-C*12:03	0.025199236236221622	0.025658452631354793	not-binder
DLHTAIRG	HLA-C*12:03	0.0002671846474186168	0.0002973412369363526	not-binder
QTSEALTE	HLA-C*12:03	0.002229738942696713	0.002341632574461485	not-binder
HILTKKST	HLA-C*12:03	0.0021619578865099244	0.003153751957268288	not-binder
NKVFQLEE	HLA-C*12:03	0.0032778609516299186	0.006266479346161937	not-binder
NDIFNDIF	HLA-C*12:03	0.13699676250107587	0.11039258932900767	not-binder
RHKDLEPL	HLA-C*12:03	0.0164398695807904	0.022616389060810208	not-binder
RGLSAEVI	HLA-C*12:03	0.03237285791547038	0.04557206882475613	not-binder
GDNVNNKN	HLA-C*12:03	0.0025673412763637772	0.0029687824371664577	not-binder
VVNCMQTD	HLA-C*12:03	0.0020965060963590077	0.002532244800705046	not-binder
VELKDGTI	HLA-C*12:03	0.0105754247914291	0.017999710894940617	not-binder
VTEIYAAS	HLA-C*12:03	0.0006417137560163156	0.0010708051210849409	not-binder
LPSVVRYL	HLA-C*12:03	0.23442428410053254	0.18997887020923046	not-binder
RLTEIQQI	HLA-C*12:03	0.1389952152967453	0.18109857605017443	not-binder
QIVITEEY	HLA-C*12:03	0.09614372697542421	0.13964762397890595	not-binder
HDAHNLLV	HLA-C*12:03	0.06471309517510235	0.07483658870598489	not-binder
SLTIEPLA	HLA-C*12:03	6.45990341581637e-05	4.005522989288239e-05	not-binder
PPQATLPT	HLA-C*12:03	0.0033516772731672973	0.0031349129263404593	not-binder
AESAINIS	HLA-C*12:03	0.0016201347088588003	0.003130445956140737	not-binder
REKAAIEA	HLA-C*12:03	0.0020499710054764364	0.003992835278029637	not-binder
NAPEKLAG	HLA-C*12:03	0.0024729125671001384	0.002237810425279096	not-binder
GHIPINYI	HLA-C*12:03	0.021876958625216502	0.030441064712705187	not-binder
IFYAAGYE	HLA-C*12:03	0.0021304771184077254	0.0023963219564693905	not-binder
YEIRLRRM	HLA-C*12:03	0.006554261339624645	0.007740743278479905	not-binder
SERIISDE	HLA-C*12:03	0.0019085755341341937	0.0024996537467569017	not-binder
IVNTSGMT	HLA-C*12:03	0.008561732026282697	0.010357770249956898	not-binder
CKFLPLYA	HLA-C*12:03	8.714323139429326e-05	8.254539067970445e-05	not-binder
YQPFRDCV	HLA-C*12:03	0.08559998096898198	0.060727245225820514	not-binder
PQGSEQDV	HLA-C*12:03	0.0018649977391362426	0.002899939066441659	not-binder
TPTDCVIM	HLA-C*12:03	0.04283161088824272	0.022295823958207055	not-binder
TPDYELLT	HLA-C*12:03	0.0015527069175732323	0.001663008489309708	not-binder
LSEERYLQ	HLA-C*12:03	0.024588878065878818	0.04507752575526947	not-binder
IHFDYRIA	HLA-C*12:03	0.00019602289112867765	0.0003111819337677775	not-binder
FPSTFSSH	HLA-C*12:03	0.10501220995793119	0.11116735969403098	not-binder
HLAQEFPE	HLA-C*12:03	0.003532595044453046	0.0036746824685551633	not-binder
LCHGDVLL	HLA-C*12:03	0.07291893362998962	0.03526547662734692	not-binder
PDNYTPAN	HLA-C*12:03	0.0010361230641137808	0.001555651954472119	not-binder
KAFLLPLG	HLA-C*12:03	0.055797608132706955	0.1006257034442578	not-binder
RIGIRVCD	HLA-C*12:03	0.019910243239979763	0.036686757995936396	not-binder
EMRKERRL	HLA-C*12:03	0.0017537405830807984	0.0010636001688577345	not-binder
QLDPMVLG	HLA-C*12:03	0.0010048569697291843	0.001615772669747127	not-binder
VWQGQGAD	HLA-C*12:03	0.0012385333340716898	0.0017328399741505921	not-binder
DHLGDFTC	HLA-C*12:03	0.002008182073768694	0.003823490528336318	not-binder
VVDLDIDG	HLA-C*12:03	0.000762004460698762	0.0011018649326845415	not-binder
AYITLGLT	HLA-C*12:03	0.0008136264681525063	0.0011873263390879548	not-binder
EFSTAWLQ	HLA-C*12:03	0.0007161007918512041	0.0011343252138781902	not-binder
SSSSDNQG	HLA-C*12:03	0.0002516336365218308	0.00037020410136176654	not-binder
AQMGIDAL	HLA-C*12:03	0.0871409609913826	0.0801743216578909	not-binder
STFLTLLT	HLA-C*12:03	0.021753023256314917	0.03573052375523885	not-binder
HQQQQPPP	HLA-C*12:03	0.026937768083053017	0.05093981711559096	not-binder
AVVEVFQP	HLA-C*12:03	0.0011818838805993438	0.0019891670935823762	not-binder
LGNPIDGK	HLA-C*12:03	0.06457905879360623	0.07859219191148006	not-binder
RDRPQPWF	HLA-C*12:03	0.007287096335392107	0.011474954821001016	not-binder
ISEVEALF	HLA-C*12:03	0.34009889960289	0.15734742612556893	not-binder
INEKATGM	HLA-C*12:03	0.03410261346725747	0.0411403812757544	not-binder
HELKEKLA	HLA-C*12:03	0.00031588296850486585	0.0004697113757634746	not-binder
FGALQLLC	HLA-C*12:03	0.003774263558443636	0.0025582915113466186	not-binder
GCTSVICS	HLA-C*12:03	0.0005054242079495453	0.00046376039274897545	not-binder
RIADIDIK	HLA-C*12:03	0.11506212360691279	0.18847905646971438	not-binder
TMAGNGSA	HLA-C*12:03	0.0006413454588255263	0.0007453187135701238	not-binder
IVHLGLED	HLA-C*12:03	0.0263840407889802	0.03996038716119631	not-binder
VEALRFLH	HLA-C*12:03	0.006024706646968525	0.0076507794746774145	not-binder
ILGSSLTS	HLA-C*12:03	0.0005129604743956406	0.0009488008754792304	not-binder
NIVRDMLV	HLA-C*12:03	0.07875916231423616	0.07591828029200477	not-binder
SIVSAVMQ	HLA-C*12:03	0.003855279056733707	0.00736451976975848	not-binder
DIKMLVIA	HLA-C*12:03	0.0011755500391586794	0.0018352796248572512	not-binder
HSNSNNEL	HLA-C*12:03	0.8005453884601593	0.17305683991143858	binder
APSHGRED	HLA-C*12:03	0.0013672511748154647	0.0018876165293895263	not-binder
MVSGFPRY	HLA-C*12:03	0.7289631009101868	0.2829041877801151	binder
YFGVGLIV	HLA-C*12:03	0.026850268291309477	0.023428238531277307	not-binder
SLEELQRL	HLA-C*12:03	0.19799586329609156	0.20589206350458336	not-binder
VTNDLRDF	HLA-C*12:03	0.8589491248130798	0.09922100179081564	binder
KTRGWPET	HLA-C*12:03	0.044974692973664784	0.05552577684817064	not-binder
ARKMGATR	HLA-C*12:03	6.507797062980104e-05	5.452260293043811e-05	not-binder
PAEIKGPT	HLA-C*12:03	0.004206348583102227	0.003934688162907292	not-binder
SLPVKVLS	HLA-C*12:03	0.004351201205281541	0.006505604093550356	not-binder
NAVNLTDG	HLA-C*12:03	0.0007753286616271282	0.0010428811699345166	not-binder
ENKLGKII	HLA-C*12:03	0.0552294714958407	0.08986176182592018	not-binder
LCDLVRYN	HLA-C*12:03	0.002913979970253422	0.00552685201476236	not-binder
KGPALSAL	HLA-C*12:03	0.6342571914196015	0.2168856749544926	binder
MTNYCEAL	HLA-C*12:03	0.4520143985748291	0.2107152492262962	ambiguous
ASPQVLKA	HLA-C*12:03	0.08792204726487399	0.10207848113548088	not-binder
REIACAVH	HLA-C*12:03	0.018312304392669888	0.036483024737358836	not-binder
AGAVIAGG	HLA-C*12:03	0.005777116032413687	0.009689741751624606	not-binder
RTCMLARE	HLA-C*12:03	0.004732027813315653	0.00606176563685786	not-binder
IPRIINND	HLA-C*12:03	0.012253300770339592	0.019780231510415452	not-binder
VEASRIAH	HLA-C*12:03	0.02153316027784058	0.03795222231724025	not-binder
RKVTLSTR	HLA-C*12:03	0.0003396063720629172	0.00034356626211723586	not-binder
LPDKECPE	HLA-C*12:03	0.0014549893907314982	0.0019007738912557165	not-binder
NPSSCGAE	HLA-C*12:03	0.0004645067683668458	0.0007652445830978699	not-binder
VLISITVL	HLA-C*12:03	0.16087030321359636	0.1004736872992972	not-binder
RAPLPGQM	HLA-C*12:03	0.6985663890838623	0.229174424058195	binder
DEEWSVGD	HLA-C*12:03	0.005602242188851925	0.0077542094785772895	not-binder
LEELISTL	HLA-C*12:03	0.05879370189650217	0.06197813965788176	not-binder
PNFSLSGL	HLA-C*12:03	0.023741116095334292	0.021222930612469607	not-binder
SLVGDEQY	HLA-C*12:03	0.04699114180111792	0.05975476364727348	not-binder
NFEREPKA	HLA-C*12:03	0.00038705599272361726	0.0003437275274062444	not-binder
FKSQLFVE	HLA-C*12:03	0.0030060943665375815	0.005606772091784887	not-binder
MERKDLLS	HLA-C*12:03	0.00011624446152618262	9.540881324709948e-05	not-binder
VIDDNLFK	HLA-C*12:03	0.09744130726903677	0.08652677415695184	not-binder
LVRIHFVR	HLA-C*12:03	0.0008402335095524904	0.0010678796263231545	not-binder
HRKGLPVR	HLA-C*12:03	0.0014987652277341113	0.0016293792455129863	not-binder
AVIIAEEI	HLA-C*12:03	0.04974903138645459	0.0492385361168905	not-binder
PKQQQQQQ	HLA-C*12:03	0.0001101165267314741	0.00015473163409910096	not-binder
KPFRDDMK	HLA-C*12:03	0.00330295282183215	0.006098109200591055	not-binder
AHDTVLTS	HLA-C*12:03	8.027369144656405e-05	8.027179564529007e-05	not-binder
EEHIQELA	HLA-C*12:03	0.004404525357946909	0.008235794576403848	not-binder
RNGMSAYV	HLA-C*12:03	0.02290589693002403	0.0303097236048141	not-binder
YLGEEVTE	HLA-C*12:03	0.0020149810941802572	0.0025705286864450686	not-binder
GPMLPPAV	HLA-C*12:03	0.21933281375095248	0.23206678797682748	not-binder
ETLVTGKA	HLA-C*12:03	0.0005033443998399889	0.0007181974640061091	not-binder
VGRVVDEN	HLA-C*12:03	0.010765871118201176	0.012866611464760777	not-binder
YEKPVQVP	HLA-C*12:03	0.005193189543933841	0.009957675614347888	not-binder
RKLNAPFG	HLA-C*12:03	3.443640102194223e-05	4.3610460080394414e-05	not-binder
TVDMPKAY	HLA-C*12:03	0.4988685388118029	0.2826351038735624	ambiguous
AGTFKSAP	HLA-C*12:03	0.0011757940344978123	0.0021480237325121132	not-binder
LVRGNEQR	HLA-C*12:03	0.0007415644063712534	0.0010274131060379614	not-binder
SCDNLEDV	HLA-C*12:03	0.011109324963763356	0.014696166788945097	not-binder
EGLKDVYE	HLA-C*12:03	0.0041933817507924685	0.005128209471934246	not-binder
QLGDEVKI	HLA-C*12:03	0.04286145195401332	0.06345790973613412	not-binder
LFETHIKA	HLA-C*12:03	0.000308032941686065	0.000261347279252891	not-binder
ERMILNFG	HLA-C*12:03	0.00029817810529948475	0.0003428114015134398	not-binder
LKSIQLAY	HLA-C*12:03	0.012451449537184089	0.019926258873954893	not-binder
TPLKIKLG	HLA-C*12:03	0.00034974866152879256	0.0004718570462443224	not-binder
ARSDELVR	HLA-C*12:03	0.01675862818956375	0.011955892626414558	not-binder
RQLSESST	HLA-C*12:03	0.00027573031384235945	0.00041615212655026005	not-binder
AWINEVPE	HLA-C*12:03	0.0006189430221638758	0.0009512040565039989	not-binder
TFNALIHG	HLA-C*12:03	0.0004277812195368824	0.000524079065879273	not-binder
YAAMFNQI	HLA-C*12:03	0.8145419955253601	0.11919572233868113	binder
CLGIGYAV	HLA-C*12:03	0.007239734893664718	0.007256719720012817	not-binder
FNTSLPAA	HLA-C*12:03	0.019118605903349815	0.03331179850903788	not-binder
DLSGILNG	HLA-C*12:03	0.0005826660366258562	0.0009570400533109535	not-binder
PLTWYLDG	HLA-C*12:03	0.00011912861960965415	0.0001911537234241856	not-binder
IPLHKLKC	HLA-C*12:03	0.0008720690835616552	0.0010413940775615433	not-binder
MSQISLLA	HLA-C*12:03	0.021709458576515316	0.03535748637154684	not-binder
QARPLFED	HLA-C*12:03	0.013782074375194497	0.023031746208038772	not-binder
[truncated: 34,449 more rows]
