# Supplementary material for: Peptidome Surveillance Across Evolving SARS-CoV-2 Lineages Reveals HLA Binding Conservation in Nucleocapsid Among Variants With Most Potential for T-Cell Epitope Loss in Spike
Source: Front Immunol. 2022 Jun 23;13:918928. doi: 10.3389/fimmu.2022.918928 (PMC9260595; doi:10.3389/fimmu.2022.918928)
Supplement: Supplementary file 4 [file DataSheet_4.zip › cnn_results/HLA-B40_01_predictionsCNN.csv]

peptide	allele	prediction	prediction_std	classification
AAPATRAAL	HLA-B*40:01	0.015681440709158778	0.02516560106530188	not-binder
ADFAKVLEL	HLA-B*40:01	0.763897854089737	0.22606187495967195	binder
ADHVQSLLL	HLA-B*40:01	0.09294556081295013	0.0640299877258766	not-binder
AEAAEKGDVGL	HLA-B*40:01	0.9989257454872131	0.0010779070961001733	binder
AEAAPDGPAL	HLA-B*40:01	0.9965126395225525	0.003736314246763106	binder
AEAATGFLEQL	HLA-B*40:01	0.9972814917564392	0.0036005338629325374	binder
AEAAVIEAM	HLA-B*40:01	0.9977082729339599	0.0013801329609995508	binder
AEADAIIQM	HLA-B*40:01	0.9994373083114624	0.00048736703096151764	binder
AEADEIFQEL	HLA-B*40:01	0.9946268916130065	0.010421707423939938	binder
AEADGAAWVL	HLA-B*40:01	0.9964943766593933	0.00333250706928632	binder
AEADQIIEYL	HLA-B*40:01	0.9717257857322693	0.03748319887532458	binder
AEAEAAVGL	HLA-B*40:01	0.9990210175514221	0.000929960424378079	binder
AEAEERGELAL	HLA-B*40:01	0.9998791456222534	0.00011017905672652394	binder
AEAEERGEL	HLA-B*40:01	0.9990067601203918	0.000771976769965369	binder
AEAEIILQL	HLA-B*40:01	0.9997359871864319	0.0001788934435506157	binder
AEAENKAAAL	HLA-B*40:01	0.9998860239982605	8.719178341428906e-05	binder
AEAEVKEKTELL	HLA-B*40:01	0.9979312777519226	0.0033193209811592517	binder
AEAFAEEL	HLA-B*40:01	0.9514252543449402	0.04541558506646489	binder
AEAGADLVL	HLA-B*40:01	0.9898408889770508	0.010193550130807989	binder
AEAGADLVLL	HLA-B*40:01	0.9765494465827942	0.025303819482468987	binder
AEAKPELSL	HLA-B*40:01	0.9993870377540588	0.0003256243987492859	binder
AEAKSVWAL	HLA-B*40:01	0.9984387874603271	0.0009066240184148905	binder
AEALKAVLL	HLA-B*40:01	0.9957703232765198	0.003043797374173816	binder
AEAPLPSPKL	HLA-B*40:01	0.9987949728965759	0.0007886688464603933	binder
AEAQFTTAL	HLA-B*40:01	0.9963961005210876	0.002206625725859282	binder
AEARINAQL	HLA-B*40:01	0.9970295190811157	0.0017537864514788751	binder
AEARKSPAL	HLA-B*40:01	0.9968089103698731	0.0032308263303591454	binder
AEASSVKNEL	HLA-B*40:01	0.9993290185928345	0.0004729341278593431	binder
AEAVAALLL	HLA-B*40:01	0.9870561242103577	0.010879672319306774	binder
AEAVLYEHL	HLA-B*40:01	0.995655620098114	0.0026295263378120328	binder
AEAVVNDVL	HLA-B*40:01	0.9939364790916443	0.008219090765166288	binder
AEAWMSEQEL	HLA-B*40:01	0.9911826252937317	0.005669082450179018	binder
AEAYHFFIL	HLA-B*40:01	0.9950415968894959	0.001556623008637012	binder
AEDDIRGIQL	HLA-B*40:01	0.9998813390731811	0.00011774039318679261	binder
AEDEGTQRL	HLA-B*40:01	0.9995928525924682	0.0003046216100770594	binder
AEDKPSTDL	HLA-B*40:01	0.992595887184143	0.00568330352052566	binder
AEDPAGLKVPLLL	HLA-B*40:01	0.8519610524177551	0.12436749451371586	binder
AEDTRLIEL	HLA-B*40:01	0.998657763004303	0.0008741106691504487	binder
AEDVPVRIAL	HLA-B*40:01	0.9985619425773621	0.0015755942288592254	binder
AEDYTESLL	HLA-B*40:01	0.9680218458175659	0.020644045720191538	binder
AEEALRTDIL	HLA-B*40:01	0.9940152287483215	0.003803981987197706	binder
AEEAPKTPL	HLA-B*40:01	0.9986459612846375	0.0007917440856848273	binder
AEEEAAGQGQPVL	HLA-B*40:01	0.9924313068389893	0.005474957686100862	binder
AEEEAARVAL	HLA-B*40:01	0.999728012084961	0.00022428623664488216	binder
AEEGEVHVAL	HLA-B*40:01	0.9982968091964721	0.002790349380476987	binder
AEEGVMTPEL	HLA-B*40:01	0.9855507373809814	0.012510398843476937	binder
AEEIANYRPTL	HLA-B*40:01	0.9923758029937744	0.009561376669861328	binder
AEEKAAQAL	HLA-B*40:01	0.9988274693489074	0.001253493641285229	binder
AEEKAAVTSL	HLA-B*40:01	0.9909790515899658	0.015902084046322307	binder
AEEKSIPTL	HLA-B*40:01	0.996219027042389	0.00601084151815001	binder
AEELGRGIAL	HLA-B*40:01	0.9990850329399109	0.001180763903311751	binder
AEENGNVQALL	HLA-B*40:01	0.9979915738105773	0.002303891220701816	binder
AEEPRGSSL	HLA-B*40:01	0.9993091344833374	0.0006688187055439809	binder
AEEQSGGQYEL	HLA-B*40:01	0.9984145402908325	0.00233638384718188	binder
AEERAEVSEL	HLA-B*40:01	0.9745360493659974	0.02929650402949384	binder
AEEREKTVL	HLA-B*40:01	0.9964115738868713	0.0027439095060209327	binder
AEERPRVAL	HLA-B*40:01	0.9994676113128662	0.0004938337358851995	binder
AEERVSFGL	HLA-B*40:01	0.9796713471412659	0.019488003328757986	binder
AEESAFSTVL	HLA-B*40:01	0.995655643939972	0.0027905004170779976	binder
AEESKALIPSL	HLA-B*40:01	0.9959170341491699	0.0026832140322879915	binder
AEEVTRELL	HLA-B*40:01	0.9951388955116272	0.0021016728973628114	binder
AEFAALHGPAL	HLA-B*40:01	0.9982121467590332	0.0009690335301310065	binder
AEFAERSVAKL	HLA-B*40:01	0.9997593283653259	0.00011404489500916198	binder
AEFAERTVAKL	HLA-B*40:01	0.9997312068939209	0.00017258929997750254	binder
AEFAHHNYL	HLA-B*40:01	0.9993563890457153	0.0003944231035224554	binder
AEFDDRRGVL	HLA-B*40:01	0.9990968585014344	0.0010255474520249933	binder
AEFEDLDSLL	HLA-B*40:01	0.999188506603241	0.0008319880803070988	binder
AEFFLQEERL	HLA-B*40:01	0.9976215839385987	0.002168261570156197	binder
AEFGPGGRQQEL	HLA-B*40:01	0.9998134493827819	0.0003513520176231683	binder
AEFLDDQETRL	HLA-B*40:01	0.9995795726776123	0.0003195146099848658	binder
AEFLPDPSALQNL	HLA-B*40:01	0.9858213782310485	0.007579049725137666	binder
AEFPGLPEAL	HLA-B*40:01	0.9994000792503357	0.0005716106889105698	binder
AEFQGYNVLL	HLA-B*40:01	0.9990275621414184	0.0009782437615857371	binder
AEFQRTDLGAWL	HLA-B*40:01	0.8965549826622009	0.11998388034369692	binder
AEFREPLILL	HLA-B*40:01	0.995726478099823	0.005916417317219818	binder
AEFRKQEEVL	HLA-B*40:01	0.9981886148452759	0.0023969595483276734	binder
AEFVLKGETEEL	HLA-B*40:01	0.9990282535552979	0.001181822598668529	binder
AEGAYQVRL	HLA-B*40:01	0.9894521713256836	0.010516702847136713	binder
AEGHTDAVL	HLA-B*40:01	0.977345097064972	0.013075957135962843	binder
AEGPPAASL	HLA-B*40:01	0.999838650226593	0.00011301888160474122	binder
AEHADTVQL	HLA-B*40:01	0.9991113781929016	0.0005484037715647707	binder
AEHEDFLLAL	HLA-B*40:01	0.9956459879875184	0.0035970881713131794	binder
AEHENMKAVL	HLA-B*40:01	0.999614131450653	0.00023737397652897065	binder
AEHGETLAM	HLA-B*40:01	0.9980475664138794	0.0009830141841327552	binder
AEHGGGMDSL	HLA-B*40:01	0.9994225859642029	0.0005950397640163881	binder
AEHKIFPAAL	HLA-B*40:01	0.9965146899223327	0.002781912221371252	binder
AEHKPHIDKL	HLA-B*40:01	0.9973503112792969	0.0024078422499801597	binder
AEIAEKETL	HLA-B*40:01	0.9996588826179504	0.00024813519714031527	binder
AEIAHIALETL	HLA-B*40:01	0.9970807433128357	0.0023082536972694623	binder
AEIDASNIVSL	HLA-B*40:01	0.9998694896697998	0.00016759507889140397	binder
AEIDEPNAFGNTAL	HLA-B*40:01	0.9171840786933899	0.12081499673753435	binder
AEIDSVKMTL	HLA-B*40:01	0.9998142838478088	0.0001777560907623253	binder
AEIEEREAL	HLA-B*40:01	0.9998106956481934	0.0001433980431191495	binder
AEIENENGPTL	HLA-B*40:01	0.9998887062072754	0.0001350514586116037	binder
AEIEPPHHEL	HLA-B*40:01	0.999872624874115	0.00013089412329301956	binder
AEIETRIAEL	HLA-B*40:01	0.9994074106216431	0.0004970648491551861	binder
AEIKELFQYI	HLA-B*40:01	0.9862706542015076	0.014200195890255164	binder
AEIKVKELEVL	HLA-B*40:01	0.998431396484375	0.002103148926988359	binder
AEILEVLHSL	HLA-B*40:01	0.9951447725296021	0.0047172196222892435	binder
AEILHEIAVL	HLA-B*40:01	0.9961574077606201	0.0008689921184022483	binder
AEIPLNEQTTL	HLA-B*40:01	0.9995888590812683	0.0006107628594159687	binder
AEIPLVVCI	HLA-B*40:01	0.9806252837181091	0.005226514506702596	binder
AEIQAELERL	HLA-B*40:01	0.9989058494567871	0.0007474196309299195	binder
AEIQETITAL	HLA-B*40:01	0.999371600151062	0.000586893232484233	binder
AEIQHAEEFL	HLA-B*40:01	0.9916629791259766	0.009262476759290697	binder
AEIRETLTQGL	HLA-B*40:01	0.9971074223518371	0.0035300713833333187	binder
AEISDLDRQIEQL	HLA-B*40:01	0.8819420218467713	0.1559283374288078	binder
AEISESVDKIEVL	HLA-B*40:01	0.9602983474731446	0.04706629587170899	binder
AEIVQLVGKASL	HLA-B*40:01	0.9810508251190185	0.014807587916985237	binder
AEIVTPFNIDRL	HLA-B*40:01	0.9486811995506287	0.0688776341067793	binder
AEKIQTIIL	HLA-B*40:01	0.9953114628791809	0.0017739154482392635	binder
AEKPVGALL	HLA-B*40:01	0.9977502465248108	0.0008922296652629431	binder
AEKSEQPTL	HLA-B*40:01	0.9982072830200195	0.0008330595641377028	binder
AEKWEVAEVVL	HLA-B*40:01	0.99561527967453	0.004608403268846951	binder
AELAEEVNL	HLA-B*40:01	0.9871166944503784	0.010066032026586002	binder
AELAGTEEQL	HLA-B*40:01	0.9934187054634094	0.006565785981688917	binder
AELASNKEWL	HLA-B*40:01	0.9427356958389282	0.06418914294614093	binder
AELAVPIEL	HLA-B*40:01	0.998353123664856	0.001194342156007075	binder
AELDEQREKLVL	HLA-B*40:01	0.9995765805244445	0.00032339063111870326	binder
AELDPVTTEEQVL	HLA-B*40:01	0.9909024596214294	0.009317765758239647	binder
AELDSHTPAL	HLA-B*40:01	0.9988761782646179	0.0006940408211100452	binder
AELEELKQVL	HLA-B*40:01	0.9996982455253601	0.00023494287639048742	binder
AELEELKQVLL	HLA-B*40:01	0.999817168712616	0.00015787828078226871	binder
AELELLGLEKL	HLA-B*40:01	0.996380615234375	0.0036666115547842695	binder
AELERNVAL	HLA-B*40:01	0.9992927432060241	0.0007997786154665806	binder
AELGHLVVSL	HLA-B*40:01	0.9964800834655761	0.003949340752774874	binder
AELGLTRAADVL	HLA-B*40:01	0.9728905320167541	0.025123083185316492	binder
AELHDLKEVVL	HLA-B*40:01	0.9979842782020569	0.0024729224814718704	binder
AELHPLPQL	HLA-B*40:01	0.998055350780487	0.001320370232271821	binder
AELIEEEVAKL	HLA-B*40:01	0.998693871498108	0.00083223393184393	binder
AELKNLEVL	HLA-B*40:01	0.9958810091018677	0.003626866333056238	binder
AELKQELATL	HLA-B*40:01	0.9982072591781617	0.0012735313299071108	binder
AELKQIVDQSL	HLA-B*40:01	0.9994144558906555	0.0007254615576881289	binder
AELKSSTVGL	HLA-B*40:01	0.9910927653312683	0.0057158543567619475	binder
AELLLKSSDL	HLA-B*40:01	0.9736743330955505	0.016520448047005917	binder
AELLVSHGASL	HLA-B*40:01	0.9969148516654969	0.0034572903686638547	binder
AELMKVQAL	HLA-B*40:01	0.9967187166213989	0.004945373731995482	binder
AELPEPQQTAL	HLA-B*40:01	0.9997041702270508	0.0004314947014739402	binder
AELPGSSAVRL	HLA-B*40:01	0.9997429966926574	0.0002481027122679403	binder
AELPLRLFL	HLA-B*40:01	0.9920085787773132	0.003434538281508778	binder
AELRIQPGNPNYTL	HLA-B*40:01	0.7023400843143464	0.28352523143492825	binder
AELRPDSPAHVLL	HLA-B*40:01	0.7361692726612091	0.18721670020495304	binder
AELRSTASL	HLA-B*40:01	0.9940514683723449	0.004205567588975872	binder
AELTIAKDQL	HLA-B*40:01	0.9955272436141968	0.004012016671999063	binder
AEMALFEQEVL	HLA-B*40:01	0.9968682527542114	0.0020147073796210834	binder
AEMAMKVEL	HLA-B*40:01	0.9987206101417542	0.00031094419235663047	binder
AEMDERFQQIL	HLA-B*40:01	0.9997306942939759	0.00032791436119350306	binder
AEMGSERALVL	HLA-B*40:01	0.9997025012969971	0.0002482743497643221	binder
AEMLHNVTL	HLA-B*40:01	0.9993824481964111	0.0005512194590520771	binder
AEMPDSAAAL	HLA-B*40:01	0.9977387905120849	0.0028768189467135966	binder
AEMPDSAAALL	HLA-B*40:01	0.9993326544761658	0.0005771751820351299	binder
AEMPEKGAL	HLA-B*40:01	0.998964524269104	0.0011158244535596367	binder
AEMQEVGVGL	HLA-B*40:01	0.9991576075553894	0.000670549816551018	binder
AEMVSENDVI	HLA-B*40:01	0.9160664439201355	0.08593960323913843	binder
AENEPPEKETL	HLA-B*40:01	0.9998969197273254	0.00014487333643171949	binder
AENIPENPL	HLA-B*40:01	0.9885880947113037	0.016032448078947104	binder
AENTSEVSTVL	HLA-B*40:01	0.9990639090538025	0.0006610897418531258	binder
AEPAEALVL	HLA-B*40:01	0.9857319951057434	0.011668489368633224	binder
AEPDLEQAAHL	HLA-B*40:01	0.9970481991767883	0.0024423105989964857	binder
AEPDYVQPQL	HLA-B*40:01	0.9953586339950562	0.00398897262266588	binder
AEPEDHYFLL	HLA-B*40:01	0.9460542917251586	0.09993167887626331	binder
AEPILPYAL	HLA-B*40:01	0.9939700722694397	0.005263326106014312	binder
AEPKLAFVI	HLA-B*40:01	0.8926949262619018	0.05263945109789074	binder
AEPLRPGPAL	HLA-B*40:01	0.9884672522544861	0.013838620293297646	binder
AEPPLTAVL	HLA-B*40:01	0.9930244326591492	0.008319699120017256	binder
AEPRNKKPSVL	HLA-B*40:01	0.9405513286590577	0.08082900872797281	binder
AEPSSDLASKL	HLA-B*40:01	0.9940778255462647	0.004410206495026206	binder
AEPTIVAQL	HLA-B*40:01	0.9956903338432312	0.0039667659848801025	binder
AEPVLINPVL	HLA-B*40:01	0.9668862819671631	0.011936946657191411	binder
AEPWPENATL	HLA-B*40:01	0.9949726939201355	0.004443589957674358	binder
AEQAKASPAL	HLA-B*40:01	0.9906906843185425	0.0074008716343238485	binder
AEQATKSVL	HLA-B*40:01	0.9981538414955139	0.0016241506040814303	binder
AEQHFADVVL	HLA-B*40:01	0.9895524859428406	0.006723654795952147	binder
AEQKIKADIL	HLA-B*40:01	0.9916194915771485	0.003897762712612458	binder
AEQKPGEIAEEL	HLA-B*40:01	0.9990347027778625	0.00064151577314963	binder
AEQLGTFTTL	HLA-B*40:01	0.992742908000946	0.01035843216096198	binder
AEQNGKGVAL	HLA-B*40:01	0.9983866691589356	0.0027704908544257108	binder
AEQPSVKL	HLA-B*40:01	0.9947393774986267	0.0018456289417166343	binder
AEQPTPQAL	HLA-B*40:01	0.9995252609252929	0.00041757801668825954	binder
AESAPAWRL	HLA-B*40:01	0.9980717539787293	0.0016144271441005686	binder
AESDGSFLL	HLA-B*40:01	0.9976337909698486	0.002278848714012337	binder
AESDTSPVL	HLA-B*40:01	0.9979809165000916	0.0018712729370140553	binder
AESEEYDQVL	HLA-B*40:01	0.9953468680381775	0.0063815140527989705	binder
AESGAKEEL	HLA-B*40:01	0.9984872460365295	0.001101855048360856	binder
AESGAMEGETL	HLA-B*40:01	0.9989563941955566	0.00071719232431279	binder
AESHIILVL	HLA-B*40:01	0.9975442290306091	0.001980012401177958	binder
AESPSFLSL	HLA-B*40:01	0.9991610884666443	0.0004343552451923444	binder
AESRALAQL	HLA-B*40:01	0.9947510123252868	0.002998212351415604	binder
AESSPAKKDVL	HLA-B*40:01	0.9994963645935059	0.000681660577132336	binder
AESVEEYVL	HLA-B*40:01	0.9926116585731506	0.004932014194361762	binder
AETEHENTVL	HLA-B*40:01	0.9984999895095825	0.0014017267979253253	binder
AETEKQVAL	HLA-B*40:01	0.999453091621399	0.0005650687851514852	binder
AETEVEQAL	HLA-B*40:01	0.99896160364151	0.0011047491287194478	binder
AETGKVVII	HLA-B*40:01	0.993826973438263	0.007461513143279646	binder
AETHDATAL	HLA-B*40:01	0.9970008254051208	0.0007089739273928819	binder
AETHIKGFTL	HLA-B*40:01	0.9971938610076905	0.0026771647865528976	binder
AETIIKDCL	HLA-B*40:01	0.9949903726577759	0.0039317722752595695	binder
AETKDIPAAIL	HLA-B*40:01	0.9985261917114258	0.0012125184839474686	binder
AETLYKEIL	HLA-B*40:01	0.9672740817070007	0.04709787216222296	binder
AETVDPASL	HLA-B*40:01	0.9891288638114929	0.01287622116680709	binder
AEVADEKMLSGL	HLA-B*40:01	0.9371138453483582	0.09635814783709948	binder
AEVAEMRQML	HLA-B*40:01	0.9963928699493408	0.0029376387464791994	binder
AEVAGQFVI	HLA-B*40:01	0.9945859313011169	0.003525674892591139	binder
AEVANEIENL	HLA-B*40:01	0.9877482533454895	0.012424415458870065	binder
AEVAQREAETL	HLA-B*40:01	0.9991546511650086	0.0011575037212497518	binder
AEVCPTPARL	HLA-B*40:01	0.9951713681221008	0.0008252954776928024	binder
AEVDGASFLL	HLA-B*40:01	0.9972688794136048	0.0030646009779393127	binder
AEVDKNIEL	HLA-B*40:01	0.9995720744132995	0.0004415668779315862	binder
AEVDKNIELL	HLA-B*40:01	0.9963856697082519	0.0031121400115492596	binder
AEVDKVARL	HLA-B*40:01	0.9996821761131287	0.00028669674133361865	binder
AEVDPDTIL	HLA-B*40:01	0.9856989979743958	0.013884609499251679	binder
AEVEDVASHVL	HLA-B*40:01	0.9999389290809632	0.00010350123435865772	binder
AEVEIPGEFL	HLA-B*40:01	0.9988747119903565	0.0010381086295796636	binder
AEVETRIEAL	HLA-B*40:01	0.9992731809616089	0.0004403037753259497	binder
AEVFALIHEL	HLA-B*40:01	0.9611135125160217	0.05294828970401445	binder
AEVGIIESI	HLA-B*40:01	0.9974548697471619	0.001560220556501324	binder
AEVHSEEAL	HLA-B*40:01	0.9939855694770813	0.008156653300599493	binder
AEVKDMEQLL	HLA-B*40:01	0.996487557888031	0.003895373111492225	binder
AEVKVSKEIF	HLA-B*40:01	0.9924452066421509	0.008229581412815613	binder
AEVLAKKEEL	HLA-B*40:01	0.9972767233848572	0.001917033266520478	binder
AEVLEAHTIATL	HLA-B*40:01	0.9928477764129638	0.008272910911810092	binder
AEVLIQQGGL	HLA-B*40:01	0.948060417175293	0.06692530733014221	binder
AEVLVKSNNL	HLA-B*40:01	0.9903846502304077	0.008761362947837371	binder
AEVPESVFL	HLA-B*40:01	0.9921051263809204	0.010218200474711359	binder
AEVSQEVTRSL	HLA-B*40:01	0.9991412401199341	0.0013781360433511136	binder
AEVSQRFEQL	HLA-B*40:01	0.9967232346534729	0.002180875437345871	binder
AEVTTKSQIPL	HLA-B*40:01	0.9821740508079528	0.025537322380455824	binder
AEWAAANHVL	HLA-B*40:01	0.9992185354232788	0.0004340616484924829	binder
AEYFRDQEGQDVL	HLA-B*40:01	0.9610812187194824	0.04086473694699472	binder
AEYGAEALERM	HLA-B*40:01	0.9985061407089233	0.0011107977490909843	binder
AEYGAEAL	HLA-B*40:01	0.9846075892448425	0.022899628050020885	binder
AEYGGHDQIDL	HLA-B*40:01	0.999478030204773	0.0009192320923134079	binder
AEYIRTEML	HLA-B*40:01	0.9949679851531983	0.002182569074710078	binder
AEYPEGFEI	HLA-B*40:01	0.9986334562301635	0.0006684882754081458	binder
AGAVTGIVAGAL	HLA-B*40:01	0.13572321363026277	0.11869089259460945	not-binder
AQYEDIAQK	HLA-B*40:01	0.09867829941213131	0.09980711377774398	not-binder
AQYEDIAQKS	HLA-B*40:01	0.05644418280571699	0.045128796403511647	not-binder
DAVTKTVGL	HLA-B*40:01	0.025378283666213974	0.03803603245470269	not-binder
DDIVHSFVSL	HLA-B*40:01	0.046070529706776144	0.04296363954683745	not-binder
DEIPETVSL	HLA-B*40:01	0.9341601252555847	0.056893889096620145	binder
DEVHLLNDTL	HLA-B*40:01	0.5015289425849915	0.29519620890693515	ambiguous
DPLGAIHL	HLA-B*40:01	0.032013272224048706	0.03426842792179473	not-binder
DTDSSVHVQV	HLA-B*40:01	0.025873838062398135	0.023291263056172212	not-binder
DTRGLKAEL	HLA-B*40:01	0.008788014104720788	0.009824322049960935	not-binder
EAHAKVRL	HLA-B*40:01	0.007090840113232843	0.011965902264091577	not-binder
EAHNRSLEGEAAAL	HLA-B*40:01	0.007022804138614447	0.013134937302891454	not-binder
EAKEKIYL	HLA-B*40:01	0.06954431390913669	0.10492833006868833	not-binder
EASDPLPPTAL	HLA-B*40:01	0.21346673127263785	0.2011269662099983	not-binder
EDKKITVLL	HLA-B*40:01	0.07703685089945793	0.04758891737076619	not-binder
EDLAHSSI	HLA-B*40:01	0.08447798748966306	0.08046281581403836	not-binder
EEEKRNPAL	HLA-B*40:01	0.9366854548454284	0.10964483646063722	binder
EEEPGIHSL	HLA-B*40:01	0.992310905456543	0.013271104356220035	binder
EEFDRGIDVSL	HLA-B*40:01	0.9990119576454163	0.0016503910081269127	binder
EEFQNISPEEL	HLA-B*40:01	0.9983032941818237	0.0018345513816089933	binder
EEKAAVTSL	HLA-B*40:01	0.9462334632873535	0.03481463004228657	binder
EELASLGLDRL	HLA-B*40:01	0.8470495104789734	0.13870035680729265	binder
EEQLQQIR	HLA-B*40:01	0.02824632152915001	0.01723380334927246	not-binder
EEVNIAGDSL	HLA-B*40:01	0.9440315365791321	0.09085456855087795	binder
EEVYLVHDEL	HLA-B*40:01	0.9150835633277893	0.049001298876974554	binder
EEYGGTWEL	HLA-B*40:01	0.9989748954772949	0.0008263771360305098	binder
EGEAVPVAI	HLA-B*40:01	0.20474128946661949	0.24652565848344987	not-binder
EIDNSELLL	HLA-B*40:01	0.029003116535022855	0.029329961392004774	not-binder
EIEERGVKL	HLA-B*40:01	0.05360279008746147	0.05814087671727519	not-binder
EIISEISKL	HLA-B*40:01	0.07672884874045849	0.078857879298909	not-binder
EIKDLEEQL	HLA-B*40:01	0.06680134646594524	0.09455257542464936	not-binder
EISTPVTIS	HLA-B*40:01	0.0006817102403147146	0.0007744514085026392	not-binder
ELIEGEREL	HLA-B*40:01	0.015658824145793913	0.006964909428776387	not-binder
ELQSTGRLL	HLA-B*40:01	0.004046834539622068	0.003228217516791534	not-binder
EMEKGSPSL	HLA-B*40:01	0.2538528725504875	0.2867435852820936	not-binder
EPNFPEILL	HLA-B*40:01	0.0122921233298257	0.016770617040973847	not-binder
EPPVDSEP	HLA-B*40:01	5.966171279609966e-05	7.611567403114711e-05	not-binder
ESMVELLDL	HLA-B*40:01	0.0450164376758039	0.035979928652797456	not-binder
ETGGSEKLSL	HLA-B*40:01	0.1839209111407399	0.09655500838905554	not-binder
EVDGKQVEL	HLA-B*40:01	0.07120736800134182	0.05788294521189914	not-binder
FEARLVQGSIL	HLA-B*40:01	0.9007567882537841	0.14171500545021928	binder
FEDESEGLL	HLA-B*40:01	0.968980872631073	0.01698930669845916	binder
FEDKSAYAL	HLA-B*40:01	0.9743864893913269	0.02564854867150531	binder
FEEISRSGEL	HLA-B*40:01	0.9960346817970276	0.0024066137247159233	binder
FEFGGPEVL	HLA-B*40:01	0.9993694663047791	0.00023647297585386914	binder
FEIHDDIEVL	HLA-B*40:01	0.9835631489753723	0.006263914388220425	binder
FEIPIKVRL	HLA-B*40:01	0.988616943359375	0.004200193372470992	binder
FEISDIGAKI	HLA-B*40:01	0.9809874057769775	0.02498057978667194	binder
FELDYPKYEVL	HLA-B*40:01	0.9558236241340637	0.03495825328533947	binder
FEMATRAAL	HLA-B*40:01	0.9916465401649475	0.00975422011992975	binder
FENGKELVEL	HLA-B*40:01	0.9862383365631103	0.01828869412912903	binder
FEQANIKTQL	HLA-B*40:01	0.9948275208473205	0.0008838835902428822	binder
FESEKEIEL	HLA-B*40:01	0.9942121624946594	0.008807740363181514	binder
FESGISQALL	HLA-B*40:01	0.993178927898407	0.004508900872629171	binder
FESQSEDEL	HLA-B*40:01	0.982882285118103	0.010081149620254646	binder
FETEVDKIL	HLA-B*40:01	0.9940061688423156	0.004364192178892489	binder
FETFNTPAM	HLA-B*40:01	0.867524015903473	0.2434685759692478	binder
FETPTEISL	HLA-B*40:01	0.9943187236785889	0.004496891128550568	binder
FEVDDGTSVL	HLA-B*40:01	0.9973421335220337	0.0026056921262929025	binder
FEVDLSHVYL	HLA-B*40:01	0.9953328251838685	0.003269443698155899	binder
FEVDTVAP	HLA-B*40:01	0.08429904896765947	0.06848040698211807	not-binder
FEVEKELFAL	HLA-B*40:01	0.988192367553711	0.006178825692770381	binder
FEVETPAVL	HLA-B*40:01	0.9985780596733094	0.0009593175557731003	binder
FEVLVEKEWL	HLA-B*40:01	0.8503772199153901	0.19873852309453477	binder
FEVNIPTDL	HLA-B*40:01	0.9967621207237244	0.0020228382452031585	binder
FEWAKNSPL	HLA-B*40:01	0.9382876873016357	0.08800910636470634	binder
FSGANKEKL	HLA-B*40:01	0.00727194418432191	0.011104972660073823	not-binder
GAGAASVVSLAL	HLA-B*40:01	0.1198588047758676	0.15918143565590098	not-binder
GEAAEKNLYL	HLA-B*40:01	0.998995018005371	0.0006694701039506459	binder
GEAAKREIL	HLA-B*40:01	0.9929442048072815	0.0021928935355382513	binder
GEADNLDEFL	HLA-B*40:01	0.9961356163024903	0.0027394754428861977	binder
GEAEVRTLL	HLA-B*40:01	0.9992073059082032	0.0005369409337166898	binder
GEAEYVVAL	HLA-B*40:01	0.9988293886184693	0.0010917635445767647	binder
GEAGPGRAL	HLA-B*40:01	0.9998077273368835	0.00011384916796740634	binder
GEAGSDVSL	HLA-B*40:01	0.9964795470237732	0.0025115793676085863	binder
GEAHAELDSL	HLA-B*40:01	0.9953818798065186	0.0018169180718075864	binder
GEALGFVSL	HLA-B*40:01	0.9973415613174439	0.002170243750214966	binder
GEALPFSHLIL	HLA-B*40:01	0.9980863809585572	0.0013689862867328712	binder
GEANVMKAL	HLA-B*40:01	0.9983192205429077	0.0017328811032507377	binder
GEAPAKSSTL	HLA-B*40:01	0.9996888518333436	0.00017486934736515123	binder
GEAPPELL	HLA-B*40:01	0.9957271933555603	0.0014526365621273611	binder
GEAPPPTESL	HLA-B*40:01	0.9998623251914978	8.945943882111734e-05	binder
GEAPSSETGTSL	HLA-B*40:01	0.9990235328674316	0.0014034086828546056	binder
GEAQRLIEIL	HLA-B*40:01	0.9949223399162292	0.003768710878402693	binder
GEAQSKETL	HLA-B*40:01	0.9988632440567017	0.0006323000171326043	binder
GEARKTEVL	HLA-B*40:01	0.9932147860527039	0.003660907058078907	binder
GEAVRGLETAL	HLA-B*40:01	0.9980746984481812	0.0014925841251387205	binder
GEDAMGHTIVL	HLA-B*40:01	0.9996790289878845	0.0002375802500592888	binder
GEDARNVTVL	HLA-B*40:01	0.9972502708435058	0.002654241343516243	binder
GEDFDEDLRTVL	HLA-B*40:01	0.9990057468414306	0.0012862352482107707	binder
GEDGLPTPAL	HLA-B*40:01	0.9967481136322022	0.00230890855353293	binder
GEDHPEMAL	HLA-B*40:01	0.9983127236366272	0.0014492583992238965	binder
GEDHPEMALL	HLA-B*40:01	0.9843874573707581	0.018933093107270208	binder
GEDIPREML	HLA-B*40:01	0.9976870656013489	0.00035850379209028066	binder
GEDPTSVAI	HLA-B*40:01	0.9965015411376953	0.0015222633321458016	binder
GEDREATGVLL	HLA-B*40:01	0.9987604022026062	0.0006254076447581473	binder
GEDSRPPRL	HLA-B*40:01	0.9950628161430359	0.004501363371783241	binder
GEDTLMEYL	HLA-B*40:01	0.9756370067596436	0.025258440724822456	binder
GEEAKPIIL	HLA-B*40:01	0.9978447437286377	0.0009213254806894181	binder
GEEALLRYVL	HLA-B*40:01	0.9888431072235108	0.007051722359944542	binder
GEEAVPVAL	HLA-B*40:01	0.9991584420204163	0.0004291168634402302	binder
GEEEKKIFL	HLA-B*40:01	0.9984718799591065	0.0011422130283332312	binder
GEEELASKL	HLA-B*40:01	0.9991082787513733	0.0005573255776782538	binder
GEEGTRPEAL	HLA-B*40:01	0.9990790128707886	0.0005831928563251077	binder
GEEHPRGSIL	HLA-B*40:01	0.9974685668945312	0.002620230625856801	binder
GEEKLKEIL	HLA-B*40:01	0.99468092918396	0.004585906569057055	binder
GEELPHPKSML	HLA-B*40:01	0.9941260099411011	0.002283336419743411	binder
GEENIGGVEWL	HLA-B*40:01	0.9612750172615051	0.05336627644687455	binder
GEENQVLEL	HLA-B*40:01	0.9943142414093018	0.00744865841469064	binder
GEEPAPEAEAL	HLA-B*40:01	0.9991660833358764	0.0006859463136504278	binder
GEEPGSQGL	HLA-B*40:01	0.9972291350364685	0.003692384377690154	binder
GEERQEASSSL	HLA-B*40:01	0.9981155276298523	0.001621858626862281	binder
GEERRGAREALL	HLA-B*40:01	0.6728867456316948	0.30777902938271007	binder
GEERVDSLVSL	HLA-B*40:01	0.9946322321891785	0.0042507219414375285	binder
GEESEGIHEVL	HLA-B*40:01	0.9994609355926514	0.0002665357316073852	binder
GEESVAAGEKSIL	HLA-B*40:01	0.9648251891136169	0.017975817505195935	binder
GEFGKKADGLL	HLA-B*40:01	0.9966528177261352	0.004776821948171123	binder
GEFGTIPLVL	HLA-B*40:01	0.9980095267295838	0.0019030207395814018	binder
GEFKKYLEVVL	HLA-B*40:01	0.9929527878761292	0.007447006048613278	binder
GEFNEVFNDVRL	HLA-B*40:01	0.9988062500953674	0.0010776452841276573	binder
GEFRAVTEL	HLA-B*40:01	0.9988889455795288	0.0005605678479324005	binder
GEFRVDKAGSPTL	HLA-B*40:01	0.9382740974426269	0.08771535722865012	binder
GEFSASPML	HLA-B*40:01	0.9970704793930054	0.0013953343502653935	binder
GEFSEAREDMAAL	HLA-B*40:01	0.9720562100410461	0.034760995689201636	binder
GEFSEPVTL	HLA-B*40:01	0.9997819304466248	0.00012505949704733315	binder
GEFSLHEQTVL	HLA-B*40:01	0.9993832588195801	0.0002453824048334882	binder
GEFTLHGRAIL	HLA-B*40:01	0.9984104037284851	0.00041440278859401785	binder
GEFTSARAVL	HLA-B*40:01	0.995678973197937	0.002139661857885073	binder
GEGALVNDVL	HLA-B*40:01	0.9947247505187988	0.002625063121288365	binder
GEGAPAWVL	HLA-B*40:01	0.9975617527961731	0.0008040337842155281	binder
GEGMGISHEL	HLA-B*40:01	0.9924961924552917	0.007346074316938835	binder
GEGSFSTVVL	HLA-B*40:01	0.994148313999176	0.0027074617017086473	binder
GEGSGVEIL	HLA-B*40:01	0.9839368343353272	0.013795325289491839	binder
GEGTQGPELSL	HLA-B*40:01	0.9981293320655823	0.0024874130164637552	binder
GEHAVVHGKVAL	HLA-B*40:01	0.998463487625122	0.00193342892208266	binder
GEHCDFTIL	HLA-B*40:01	0.9971073150634766	0.001297171685594967	binder
GEHGTEYDTL	HLA-B*40:01	0.993273389339447	0.008504376128808893	binder
GEHHEKAVEL	HLA-B*40:01	0.9985823392868042	0.0009599624383912389	binder
GEHHEKAVELL	HLA-B*40:01	0.9965450644493103	0.004020920443623976	binder
GEHHSTPSL	HLA-B*40:01	0.9984167098999024	0.0015112588277716229	binder
GEHLVSVTL	HLA-B*40:01	0.9987610459327698	0.0006829397763752351	binder
GEHQINQIAL	HLA-B*40:01	0.9992807984352112	0.0006986618367433867	binder
GEHREHGTVLL	HLA-B*40:01	0.9979548454284668	0.0013144422404757412	binder
GEHSSRVVQEL	HLA-B*40:01	0.9995296955108642	0.0006002413353377539	binder
GEHVILGTGEL	HLA-B*40:01	0.9963627338409424	0.004034349438929136	binder
GEHYSEKL	HLA-B*40:01	0.9482065558433532	0.021290392380817834	binder
GEIAKSYAEL	HLA-B*40:01	0.998591685295105	0.0007734774762374	binder
GEIATSQERL	HLA-B*40:01	0.9988993525505065	0.0008066883211523568	binder
GEIFELKAEL	HLA-B*40:01	0.9961381673812866	0.002809002565977033	binder
GEIHDLKDML	HLA-B*40:01	0.9968061089515686	0.003516757516274353	binder
GEIHDSKMRL	HLA-B*40:01	0.9975642800331116	0.0024622829854529767	binder
GEIKDGLEVML	HLA-B*40:01	0.9991154909133911	0.001219830393458939	binder
GEIKRDFIATL	HLA-B*40:01	0.998076605796814	0.0014482105891987028	binder
GEIKSHDL	HLA-B*40:01	0.9963297486305237	0.0020516369611455892	binder
GEIQAGAKL	HLA-B*40:01	0.9993760704994201	0.00032141500016405613	binder
GEIQQIPVQL	HLA-B*40:01	0.99938405752182	0.0006718045371031642	binder
GEIRGYEL	HLA-B*40:01	0.9968805909156799	0.0018503800585074534	binder
GEIRTITVV	HLA-B*40:01	0.9731215834617615	0.029302561760566677	binder
GEISQEEVL	HLA-B*40:01	0.9984235882759094	0.0014871932041612644	binder
GEISTIDKVSVL	HLA-B*40:01	0.9993574738502502	0.0007428250231707317	binder
GEKRPEEVAL	HLA-B*40:01	0.9957028746604919	0.0021382971333734594	binder
GEKSGIEIL	HLA-B*40:01	0.9937454581260681	0.002703658953219156	binder
GEKSQAPTL	HLA-B*40:01	0.9955543875694275	0.0027319674507507792	binder
GELANEVKVLL	HLA-B*40:01	0.998416805267334	0.0011784186226633196	binder
GELAPSHGL	HLA-B*40:01	0.9987863421440124	0.0005590003354500405	binder
GELAVGREIL	HLA-B*40:01	0.9965451121330261	0.002006228179324942	binder
GELDHVVEI	HLA-B*40:01	0.9987785935401916	0.0013946211847281557	binder
GELDHVVEIL	HLA-B*40:01	0.9986172437667846	0.001345266012009662	binder
GELDLERAPAL	HLA-B*40:01	0.9991707563400268	0.0008015975575695802	binder
GELEAKLNENL	HLA-B*40:01	0.9990536093711853	0.0009504812858955599	binder
GELEKDPKL	HLA-B*40:01	0.9982720255851746	0.0017262218098214647	binder
GELESHADRL	HLA-B*40:01	0.9992400169372558	0.0003862385205278324	binder
GELKHGPLAL	HLA-B*40:01	0.9948793292045593	0.0047171918234907365	binder
GELKYVRIVL	HLA-B*40:01	0.96332927942276	0.04202114743911167	binder
GELNVDSLITRL	HLA-B*40:01	0.9909741759300232	0.007487106545389214	binder
GELPEINGKL	HLA-B*40:01	0.9995189309120178	0.0005246462401211056	binder
GELPSWIL	HLA-B*40:01	0.9822235465049743	0.01845768735194335	binder
GELREQLKAL	HLA-B*40:01	0.9938850164413452	0.005589012723154061	binder
GELTDLHGL	HLA-B*40:01	0.9955152153968811	0.0025184225841859255	binder
GELTENGLTL	HLA-B*40:01	0.9991283059120178	0.0007550116797276442	binder
GEMEHSAAL	HLA-B*40:01	0.9994817614555359	0.00044304446978577216	binder
GEMKAEVTKL	HLA-B*40:01	0.999312424659729	0.00041850867201292377	binder
GEMKDGVPEGAQL	HLA-B*40:01	0.9670188307762146	0.03564303089964548	binder
GEMKFQWDL	HLA-B*40:01	0.9958636403083801	0.002108787930699444	binder
GEMKPGRKGISL	HLA-B*40:01	0.9958549261093139	0.005489551439926047	binder
GEMPVDKAKAPL	HLA-B*40:01	0.9949223279953003	0.005524279874338082	binder
GEMREMQQL	HLA-B*40:01	0.9995441436767578	0.0003209410312945925	binder
GEMTLKSALAL	HLA-B*40:01	0.9980125308036805	0.002198386715212571	binder
GEMVALPPV	HLA-B*40:01	0.9141611456871033	0.09247149079852637	binder
GENDETVQTTL	HLA-B*40:01	0.9998479008674621	0.00013473573932750634	binder
GENGRVLAGQTL	HLA-B*40:01	0.9855448484420777	0.015140758053920322	binder
GENLPTIIL	HLA-B*40:01	0.9955457210540771	0.002699955761785898	binder
GENRGPILL	HLA-B*40:01	0.9866784930229187	0.016549801349355835	binder
GENSRNSIL	HLA-B*40:01	0.9903732419013977	0.008963233859973977	binder
GEPAEVTTTVL	HLA-B*40:01	0.9979706287384034	0.002476350712756865	binder
GEPDLQTVGKMVL	HLA-B*40:01	0.8896467328071594	0.042922859761899634	binder
GEPEEDIVGL	HLA-B*40:01	0.9698041439056396	0.025358409835852615	binder
GEPESFGDNL	HLA-B*40:01	0.9750762343406677	0.03476876144214028	binder
GEPFASHSL	HLA-B*40:01	0.9966134667396546	0.0018760275225383767	binder
GEPFSEEATL	HLA-B*40:01	0.9804751157760621	0.01619547266837089	binder
GEPHSSPEL	HLA-B*40:01	0.9922036767005921	0.008188130672529569	binder
GEPMGRGTKVIL	HLA-B*40:01	0.8713365316390991	0.08370826169643428	binder
GEPNIDSPL	HLA-B*40:01	0.9431977272033691	0.034908844707913556	binder
GEPRYALTTTL	HLA-B*40:01	0.9261752963066101	0.10220251869249436	binder
GEPVELENPPLL	HLA-B*40:01	0.9355585098266601	0.04830747420694407	binder
GEQGGGKLVL	HLA-B*40:01	0.999382483959198	0.000428118529782899	binder
GEQPLQPVL	HLA-B*40:01	0.9981578469276429	0.001754708994874681	binder
GEQREPETL	HLA-B*40:01	0.9973990201950074	0.0024634919874028886	binder
GEQSPNVSL	HLA-B*40:01	0.9988052368164062	0.000783943684916493	binder
GESAETRALL	HLA-B*40:01	0.9919003844261169	0.007904000639021023	binder
GESATLRSL	HLA-B*40:01	0.9958386182785034	0.0018172673501469414	binder
GESAVGKSSLVL	HLA-B*40:01	0.9991556525230407	0.0008028324747345289	binder
GESGEKNVFEAL	HLA-B*40:01	0.9991780519485474	0.0005885641566317617	binder
GESGKSTFI	HLA-B*40:01	0.9691165328025818	0.037476884124696706	binder
GESGNIKAGL	HLA-B*40:01	0.9983471155166626	0.001102785207428945	binder
GESILPTTL	HLA-B*40:01	0.9983516693115234	0.0008591748066415596	binder
GESKYLMAL	HLA-B*40:01	0.9830644607543946	0.011751498935379604	binder
GESLVREPL	HLA-B*40:01	0.9853764533996582	0.014569891934573214	binder
GESPVPHTVL	HLA-B*40:01	0.9996473789215088	0.00023370413437668884	binder
GESRVPLTL	HLA-B*40:01	0.9957621216773986	0.003853283315516516	binder
GETEESEKL	HLA-B*40:01	0.9983470559120178	0.002390836135850756	binder
GETGKGTLL	HLA-B*40:01	0.9923697352409363	0.007040935997113041	binder
GETLGIIGL	HLA-B*40:01	0.9944584131240845	0.004237970877469129	binder
GETPEAAAL	HLA-B*40:01	0.9976608157157898	0.0024980557327700928	binder
GETPQVAVI	HLA-B*40:01	0.9939546942710876	0.0044972620479148484	binder
GETSDIYVL	HLA-B*40:01	0.9934508681297303	0.008349166574246135	binder
GETVAREATEL	HLA-B*40:01	0.9963287472724914	0.005057003431156312	binder
GEVAKEWQEL	HLA-B*40:01	0.996969997882843	0.0025965598624626534	binder
GEVELVEPGL	HLA-B*40:01	0.9913971304893494	0.010555554049770976	binder
GEVFPTTEVL	HLA-B*40:01	0.9951955556869507	0.003158559516857858	binder
GEVFPTTEVLL	HLA-B*40:01	0.9968255877494812	0.0019727608419072853	binder
GEVGHHIDL	HLA-B*40:01	0.9975756287574769	0.0023175236702450805	binder
GEVGSAHSSL	HLA-B*40:01	0.9995911955833435	0.00021777897962571227	binder
GEVGSEVHL	HLA-B*40:01	0.9977203607559204	0.001599875908247964	binder
GEVHIGGVML	HLA-B*40:01	0.997544813156128	0.0019819952073691924	binder
GEVIVTKDDAML	HLA-B*40:01	0.9937407493591308	0.005982728970070792	binder
GEVKGTSGSL	HLA-B*40:01	0.9965234398841858	0.0032497810814573094	binder
GEVLEKSLL	HLA-B*40:01	0.9966730237007141	0.0006458485906196331	binder
GEVLEQEKGAL	HLA-B*40:01	0.999543035030365	0.0006353872350164852	binder
GEVNVLDNL	HLA-B*40:01	0.9963890194892884	0.0023234060797206932	binder
GEVPVHKL	HLA-B*40:01	0.9969208836555481	0.002057409290159818	binder
GEVRFSAVAL	HLA-B*40:01	0.9883270263671875	0.010403222353710731	binder
GEVTDFLRL	HLA-B*40:01	0.9973580360412597	0.0022194004752207597	binder
GEVTYVELL	HLA-B*40:01	0.9847086429595947	0.013937756613577322	binder
GEVVGKFYL	HLA-B*40:01	0.9978104114532471	0.00036777075014843194	binder
GEYGKFFVTI	HLA-B*40:01	0.997977340221405	0.0010157727965303626	binder
GEYRGSDFTAAVTL	HLA-B*40:01	0.7501803815364838	0.25055161064780085	binder
GGLPERSVSL	HLA-B*40:01	0.11845784764736891	0.147122922962312	not-binder
GISLEDTQKEL	HLA-B*40:01	0.0898239750880748	0.09616930040684932	not-binder
GQDIAENLQL	HLA-B*40:01	0.754677927494049	0.15336468853317134	binder
GSETLKHLVL	HLA-B*40:01	0.06531791333109141	0.07649587586118768	not-binder
HEAPAVLL	HLA-B*40:01	0.990851616859436	0.009060798758013985	binder
HEAPSLQEAAL	HLA-B*40:01	0.9992027282714844	0.0005383136529448981	binder
HEAPSSEPSL	HLA-B*40:01	0.9984196782112121	0.0007910029628424543	binder
HEAQAVLGVLL	HLA-B*40:01	0.9953022718429565	0.0029702835916346174	binder
HEAVKAIVL	HLA-B*40:01	0.9953320622444153	0.00490545745984951	binder
HEAWQGLGEVL	HLA-B*40:01	0.9947272539138794	0.003272281064549296	binder
HEDFVVEL	HLA-B*40:01	0.9938971281051636	0.006016448888543485	binder
HEDIVAVEL	HLA-B*40:01	0.99778071641922	0.0017585177508916766	binder
HEDYCGARTEL	HLA-B*40:01	0.9829330921173096	0.024994158292630644	binder
HEEDRKDFL	HLA-B*40:01	0.9778630375862122	0.01886582115992422	binder
HEEQPRPFVL	HLA-B*40:01	0.9955416321754456	0.004603861599990682	binder
HEESQTATL	HLA-B*40:01	0.9959110498428345	0.004176370773657443	binder
HEESQTATLL	HLA-B*40:01	0.9757728219032288	0.01236088884937721	binder
HEESVSFGESVL	HLA-B*40:01	0.974790620803833	0.013322314232505813	binder
HEFADLNLVQAL	HLA-B*40:01	0.997631025314331	0.0008929478835055613	binder
HEFDPSADML	HLA-B*40:01	0.9989229559898376	0.0011077979051896394	binder
HEFEELFRL	HLA-B*40:01	0.9997393965721131	0.0002507707945179318	binder
HEFFHILNL	HLA-B*40:01	0.98657785654068	0.01266260445258199	binder
HEFQQDLGYPSSL	HLA-B*40:01	0.8348869204521179	0.23713505828650963	binder
HEFTDLNLVQAL	HLA-B*40:01	0.9980132102966308	0.0008370440550386405	binder
HEGKVFISL	HLA-B*40:01	0.9940907835960389	0.004689374394077202	binder
HEGPTNQL	HLA-B*40:01	0.9870241403579711	0.01196498759424046	binder
HEHQANLL	HLA-B*40:01	0.9661480903625488	0.035602153590398436	binder
HEIDVINSRTQGFL	HLA-B*40:01	0.8963894844055176	0.11513619770525613	binder
HEILREAYAL	HLA-B*40:01	0.9900205373764038	0.012594903171050775	binder
HEILSRDPLLL	HLA-B*40:01	0.9865454316139222	0.014965619884367736	binder
HEIQSDVL	HLA-B*40:01	0.9674479603767395	0.03400300237522864	binder
HEKQPDVIL	HLA-B*40:01	0.9873547077178955	0.012347344278636119	binder
HELDMQVAAL	HLA-B*40:01	0.9936351418495178	0.008629020029451274	binder
HELEKKIEL	HLA-B*40:01	0.9979581356048584	0.002289974384939778	binder
HELLEQQKRAAVL	HLA-B*40:01	0.7186676472425461	0.3399362742503142	binder
HELQLLNTDYL	HLA-B*40:01	0.9171629309654236	0.08748910278831629	binder
HEMALRIVL	HLA-B*40:01	0.9971550345420838	0.0031528997557076603	binder
HEMEIQLKDAL	HLA-B*40:01	0.9983697295188904	0.0022752134288293456	binder
HEMIESGVINL	HLA-B*40:01	0.9991369605064392	0.0005399969533130148	binder
HEMLAHRAVL	HLA-B*40:01	0.9904984951019287	0.01181079965583168	binder
HENSDHIIL	HLA-B*40:01	0.9966235995292664	0.002566786910980056	binder
HEQASNVL	HLA-B*40:01	0.9274458408355712	0.12049171987119583	binder
HEQQALPVDL	HLA-B*40:01	0.980122196674347	0.019352207875263462	binder
HESEGGRTPL	HLA-B*40:01	0.9983349084854126	0.0016897517997671338	binder
HESGYDAGKAL	HLA-B*40:01	0.9977269291877746	0.0025958922483864306	binder
HESQLSVEL	HLA-B*40:01	0.9971651554107666	0.0023935475695709926	binder
HETAVSVSL	HLA-B*40:01	0.9974840760231019	0.0022350963558000385	binder
HETLEQRLLVT	HLA-B*40:01	0.6159107625484467	0.2553143651772088	ambiguous
HETVTIEL	HLA-B*40:01	0.9891016244888305	0.00921688668297529	binder
HEVEEATGALTL	HLA-B*40:01	0.9997461080551148	0.0003159353191823345	binder
HEVEPRYVVL	HLA-B*40:01	0.9993751525878907	0.0004012710434880627	binder
HEVMEQGRVTI	HLA-B*40:01	0.9951440334320069	0.0019608973721929354	binder
HEVPSGNSLL	HLA-B*40:01	0.9959275126457214	0.005602980648000242	binder
HEVSEIIDGL	HLA-B*40:01	0.9867550492286682	0.01225981637427193	binder
HEYQESTIGAAFL	HLA-B*40:01	0.41707060392946005	0.3485939110499545	ambiguous
HLPETKFSEL	HLA-B*40:01	0.012559682468418033	0.012852016508095011	not-binder
HYSEFKGDLETL	HLA-B*40:01	0.00043437351225747987	0.00045118920617571203	not-binder
IAPTGHSL	HLA-B*40:01	0.00374660168090486	0.0031188892899430454	not-binder
IATNIAETSI	HLA-B*40:01	0.013165759495495876	0.012358621976844541	not-binder
IDGNKVTL	HLA-B*40:01	0.45020702756009995	0.2932407438876848	ambiguous
IEAPVDADL	HLA-B*40:01	0.9663897156715393	0.03959642366645003	binder
IEASNIDNVVL	HLA-B*40:01	0.9838165402412414	0.01715737028162825	binder
IEDEIATIL	HLA-B*40:01	0.9958800077438354	0.0016417070923262687	binder
IEDEYQVFL	HLA-B*40:01	0.9884847044944763	0.010755960867596876	binder
IEDNELNIVL	HLA-B*40:01	0.9782896518707276	0.02354384215419385	binder
IEFKETQALVL	HLA-B*40:01	0.9985709071159363	0.0006991657834654022	binder
IEFSIPDSL	HLA-B*40:01	0.9960955142974853	0.002167614657655066	binder
IEHALGGSSAL	HLA-B*40:01	0.997409176826477	0.0026339745990810273	binder
IEMQAITAL	HLA-B*40:01	0.9959290504455567	0.0033332531275818375	binder
IEQEAAVEL	HLA-B*40:01	0.997331166267395	0.0035239215953847152	binder
IESPGQDLL	HLA-B*40:01	0.9872833251953125	0.010876354223218952	binder
IESVIKSNL	HLA-B*40:01	0.9726112365722657	0.025376511140071903	binder
IEVDLAHTTL	HLA-B*40:01	0.9975333929061889	0.002660403457603592	binder
IEVEIAKQAL	HLA-B*40:01	0.9952561497688294	0.006448904726455997	binder
IEVIENRMAVL	HLA-B*40:01	0.9612403392791748	0.03515654426384707	binder
IEWRDRRITL	HLA-B*40:01	0.7275647759437561	0.15749279153944734	binder
ISPTGHSL	HLA-B*40:01	0.005459328631695825	0.0041847215463471435	not-binder
ITPTGTHPL	HLA-B*40:01	0.008669167081825436	0.009099393365035856	not-binder
KAPAPRPSL	HLA-B*40:01	0.009344954794505611	0.013226121809020937	not-binder
KAPSAARSL	HLA-B*40:01	0.00026443979149917143	0.000230930017946388	not-binder
KEAAIGVLVL	HLA-B*40:01	0.993893051147461	0.0034078739432244045	binder
KEAEGKEPEL	HLA-B*40:01	0.9985832691192627	0.0010895697197930126	binder
KEAELHLTYL	HLA-B*40:01	0.9918652057647706	0.008041799667055264	binder
KEAELTEI	HLA-B*40:01	0.9466163039207458	0.055317237511600593	binder
KEAEVQTWL	HLA-B*40:01	0.99720458984375	0.003006719389202124	binder
KEALTYDGAL	HLA-B*40:01	0.9778083920478821	0.014941377131969698	binder
KEAPPPVLL	HLA-B*40:01	0.9988242149353027	0.0013175761723572019	binder
KEAPTPKEGTL	HLA-B*40:01	0.99918612241745	0.0010000637420528756	binder
KEAQKTAAVAL	HLA-B*40:01	0.9992372035980225	0.00048562200304564984	binder
KEASVKFHVL	HLA-B*40:01	0.9804386258125305	0.025658905775633952	binder
KEATDHATAL	HLA-B*40:01	0.9960439562797546	0.001360752662063844	binder
KEDEIPETVSL	HLA-B*40:01	0.9992044806480408	0.0011649346492373785	binder
KEDEIQDISL	HLA-B*40:01	0.996597409248352	0.003661970570575269	binder
KEDELRTVL	HLA-B*40:01	0.9987204313278198	0.0004931117854806413	binder
KEDPMGWQSLL	HLA-B*40:01	0.9638568997383118	0.04782473719215725	binder
KEDRGRPYTL	HLA-B*40:01	0.9300503373146057	0.09513838319664344	binder
KEEEHAPEL	HLA-B*40:01	0.9983214616775513	0.0009216922297932544	binder
KEEEKPVML	HLA-B*40:01	0.996469235420227	0.003289931478360224	binder
KEEENLQVVL	HLA-B*40:01	0.9903853178024292	0.011124076756258264	binder
KEEHLYILI	HLA-B*40:01	0.8505758881568909	0.1554035724907666	binder
KEEMGIGGVL	HLA-B*40:01	0.9912801504135131	0.003241983735195528	binder
KEESMKETL	HLA-B*40:01	0.9945665836334229	0.0035773819665219026	binder
KEFDAGIIEL	HLA-B*40:01	0.9990671515464783	0.000830858006825401	binder
KEFDQNVKL	HLA-B*40:01	0.9997396111488343	0.00016323674377004518	binder
KEFESHLDKL	HLA-B*40:01	0.9985549211502075	0.0011208928215023467	binder
KEFHLEYDKL	HLA-B*40:01	0.9818328022956848	0.014903448677248904	binder
KEFIDNEMI	HLA-B*40:01	0.9794667601585388	0.010702255425070391	binder
KEFIINDIL	HLA-B*40:01	0.9968912720680236	0.0020362123524744055	binder
KEFNIPLEML	HLA-B*40:01	0.9933718323707581	0.007014011391064402	binder
KEFSGHSSL	HLA-B*40:01	0.9992305040359497	0.0005923227137719108	binder
KEFSLQDIEVL	HLA-B*40:01	0.998037588596344	0.0014227388211723938	binder
KEFSMTDIDLTTL	HLA-B*40:01	0.7222010530531406	0.3398731879644002	binder
KEFVSEVDVL	HLA-B*40:01	0.9925748467445373	0.0035099187134085873	binder
KEFYLTPNSPAEML	HLA-B*40:01	0.22077673645690082	0.18789196801656785	not-binder
KEGFPITAI	HLA-B*40:01	0.979518473148346	0.008399710736813941	binder
KEHEGEIVNIIL	HLA-B*40:01	0.9971830129623414	0.0029303008013123718	binder
KEIDIYANL	HLA-B*40:01	0.9988325953483581	0.0006328161897412494	binder
KEIEERLHGL	HLA-B*40:01	0.9984249949455262	0.001217561191749603	binder
KEIEFGTSL	HLA-B*40:01	0.9982274532318115	0.0011381262743279184	binder
KEIEQKDNEIARL	HLA-B*40:01	0.9708573579788208	0.012343297155389859	binder
KEIESRVVF	HLA-B*40:01	0.993929636478424	0.006732284266301323	binder
KEIFETPTEI	HLA-B*40:01	0.9750251293182373	0.009092850857886324	binder
KEIISSEML	HLA-B*40:01	0.9870825171470642	0.010809799178355183	binder
KEILDQLESL	HLA-B*40:01	0.9865148663520813	0.009991552530032158	binder
KEILSGTKL	HLA-B*40:01	0.9951672434806824	0.00387955057069198	binder
KEILSLDKL	HLA-B*40:01	0.9888444423675538	0.005604301106316541	binder
KEIQTTTGNQQVL	HLA-B*40:01	0.9883902668952942	0.011070255719594286	binder
KEIQWETRL	HLA-B*40:01	0.9941580295562744	0.003182462704025583	binder
KEITGETAL	HLA-B*40:01	0.997767424583435	0.0014835529868452108	binder
KEKEPKEGQEEVL	HLA-B*40:01	0.9948826193809509	0.003084919142525299	binder
KEKIQPEIL	HLA-B*40:01	0.994473910331726	0.0010956076813692453	binder
KEKQWSRDEL	HLA-B*40:01	0.9350159764289856	0.06529593494511217	binder
KELDPRGVHGSSL	HLA-B*40:01	0.9590980172157287	0.04250257073997468	binder
KELDPRGVHGSSLL	HLA-B*40:01	0.49183709993958474	0.31961451312171474	ambiguous
KELDTVEVL	HLA-B*40:01	0.9982052683830261	0.0008814099523824495	binder
KELDVKSQKENVL	HLA-B*40:01	0.971166729927063	0.0324014657931636	binder
KELEALIQNL	HLA-B*40:01	0.9963927030563354	0.004233439615154023	binder
KELEEEWVKL	HLA-B*40:01	0.9975160717964172	0.002627641035064066	binder
KELEEIYML	HLA-B*40:01	0.9978899002075196	0.0021138089256333265	binder
KELEVAEGGKAEL	HLA-B*40:01	0.9377691507339477	0.09267676355108632	binder
KELFIHTEEL	HLA-B*40:01	0.9919775605201722	0.004890800067118363	binder
KELGLAEHQL	HLA-B*40:01	0.9938133478164672	0.0031009551012333436	binder
KELHEKFDRL	HLA-B*40:01	0.9819894313812256	0.013232623199204924	binder
KELKDAGAGL	HLA-B*40:01	0.9883367538452148	0.0044804776343496415	binder
KELLGQGLLL	HLA-B*40:01	0.9817552447319031	0.018175390900937973	binder
KELQAHGADELL	HLA-B*40:01	0.9951249361038208	0.00537367204195931	binder
KELSMVTEL	HLA-B*40:01	0.9924074530601501	0.005311188446477701	binder
KEMDIVVHTL	HLA-B*40:01	0.9994288802146911	0.0009157971115700388	binder
KEMDNAGQLVFL	HLA-B*40:01	0.9981590986251831	0.0017309243793899491	binder
KEMEDWISSL	HLA-B*40:01	0.9982444286346436	0.0013676927905884818	binder
KEMEVSPSAEQL	HLA-B*40:01	0.9986750245094299	0.0012416228663293806	binder
KEMGGHHIVAL	HLA-B*40:01	0.9997987508773803	0.0001478521710911068	binder
KEMGQMQVL	HLA-B*40:01	0.9985126614570617	0.0009096258754895665	binder
KEMNPALGIDCL	HLA-B*40:01	0.985942804813385	0.011279163862088094	binder
KEMRNLIRL	HLA-B*40:01	0.984351658821106	0.024954157566515953	binder
KENATVAHL	HLA-B*40:01	0.9934454560279846	0.0061281092211359365	binder
KENDELDIQL	HLA-B*40:01	0.9956329464912415	0.0071607502010254806	binder
KENSAPVKL	HLA-B*40:01	0.996992826461792	0.0032928746478157293	binder
KEQEPIMDNNISL	HLA-B*40:01	0.9580484747886657	0.04928218353786471	binder
KESEDAELL	HLA-B*40:01	0.9894548654556274	0.009214936212273662	binder
KESEGVVNDEL	HLA-B*40:01	0.9990138649940491	0.0010767126232885194	binder
KESEKQLLL	HLA-B*40:01	0.9939172983169555	0.004075493793978627	binder
KESESSLDVSL	HLA-B*40:01	0.9976607441902161	0.0016393414710878284	binder
KESGNSIVL	HLA-B*40:01	0.9961526155471802	0.0031138480050481067	binder
KESIIIHQL	HLA-B*40:01	0.9996230840682984	0.00020681313012429358	binder
KESPPHEDL	HLA-B*40:01	0.9981215953826904	0.0013297613905481932	binder
KESSHSGVVL	HLA-B*40:01	0.9941914200782775	0.004154921779774951	binder
KESSIIGVTL	HLA-B*40:01	0.996138596534729	0.0030662835500261713	binder
KESTATTFL	HLA-B*40:01	0.983853530883789	0.008120179166915207	binder
KETAPSLGSKIL	HLA-B*40:01	0.9379822254180908	0.09306911472636602	binder
KETAVFINI	HLA-B*40:01	0.9670563697814941	0.019819596702509726	binder
KETDLLILF	HLA-B*40:01	0.9875604629516601	0.009836650508271804	binder
KETEARKVVL	HLA-B*40:01	0.9967161178588867	0.003508616011601929	binder
KETEVGNVSL	HLA-B*40:01	0.9989427924156189	0.0013011414281991	binder
KETIEIIDL	HLA-B*40:01	0.9902755975723266	0.004519319678978719	binder
KETNLDETSEIL	HLA-B*40:01	0.9817331790924072	0.01018663587207917	binder
KEVATDVRL	HLA-B*40:01	0.9928808569908142	0.006400413685752614	binder
KEVDIEGTTVI	HLA-B*40:01	0.9974087357521058	0.0025743516925319666	binder
KEVDNLYNIEIL	HLA-B*40:01	0.952341890335083	0.05094788428076958	binder
KEVEAVVYL	HLA-B*40:01	0.9993791937828064	0.00034133054052156917	binder
KEVEETIEGML	HLA-B*40:01	0.9969014167785645	0.0023823283925438607	binder
KEVEQGEEPWIM	HLA-B*40:01	0.9861054658889771	0.008263085481575687	binder
KEVEQQTGL	HLA-B*40:01	0.9984773397445679	0.0011567740221195204	binder
KEVFDSAIL	HLA-B*40:01	0.9775691628456116	0.008556983486284827	binder
KEVGIEFMDL	HLA-B*40:01	0.9460833311080933	0.03041111867517318	binder
KEVHIEKNDAETL	HLA-B*40:01	0.9716446995735168	0.018462880097289656	binder
KEVHQERIAL	HLA-B*40:01	0.9944867849349975	0.0036911110079021754	binder
KEVRDLKETL	HLA-B*40:01	0.9942551374435424	0.0028932930955774517	binder
KEVSTGTVL	HLA-B*40:01	0.9960238575935364	0.0022250357884419066	binder
KEVYAAAAEVL	HLA-B*40:01	0.9920051097869873	0.0060759908350298915	binder
KEWSGLLEEL	HLA-B*40:01	0.9930726170539856	0.006375265560116855	binder
KEYDEPYVL	HLA-B*40:01	0.9994149684906006	0.00041627455547484007	binder
KEYDEPYVLL	HLA-B*40:01	0.9991945505142212	0.0008834550080086948	binder
KEYENIIAL	HLA-B*40:01	0.999282443523407	0.00043872821846428474	binder
KEYFSTFGEVL	HLA-B*40:01	0.9925965189933776	0.004660792138536429	binder
KIEELRQR	HLA-B*40:01	0.0007350817577389535	0.0009430014098087667	not-binder
KIENKIESIGL	HLA-B*40:01	0.010502242646180094	0.010831036659246824	not-binder
KKPQGPPPPGKPQG	HLA-B*40:01	0.5645345013588667	0.4176845988961805	ambiguous
KQQLELDSI	HLA-B*40:01	0.07195189483463764	0.04153017515189978	not-binder
LDGVGDTLDLVVI	HLA-B*40:01	0.013747017828438856	0.025097014009258976	not-binder
LEAEADKIGL	HLA-B*40:01	0.9877271771430969	0.010066342129696164	binder
LEAEIAHGSL	HLA-B*40:01	0.9961068749427795	0.0038733206939513464	binder
LEAEIKEAQL	HLA-B*40:01	0.9977940917015076	0.0017435160418762564	binder
LEAFGDVKL	HLA-B*40:01	0.9830284476280212	0.014428645452610082	binder
LEALPTGTVL	HLA-B*40:01	0.9840539216995239	0.009059628448846262	binder
LEALVNEGSL	HLA-B*40:01	0.944173276424408	0.06732343063975951	binder
LEAPDETTL	HLA-B*40:01	0.9770951509475708	0.027748374779845777	binder
LEAPPEVSL	HLA-B*40:01	0.9944455027580261	0.007565536767665239	binder
LEDFPTISL	HLA-B*40:01	0.9940948128700257	0.005341108505639326	binder
LEDGQAVQL	HLA-B*40:01	0.990786612033844	0.012737201979359436	binder
LEEAADLLV	HLA-B*40:01	0.40941928029060365	0.11781621054541405	not-binder
LEENSTPQL	HLA-B*40:01	0.9779880404472351	0.033654237585302935	binder
LEEPRGQQEVL	HLA-B*40:01	0.9942367434501648	0.004292149235574857	binder
LEFDEKAVL	HLA-B*40:01	0.9981582283973693	0.0011722489050474227	binder
LEFGEPVLL	HLA-B*40:01	0.997532320022583	0.0014255547944354945	binder
LEFQTPELL	HLA-B*40:01	0.9953240990638733	0.0011495161253971872	binder
LEGSKDALL	HLA-B*40:01	0.711016857624054	0.29116119490000403	binder
LEHDPQYAVIL	HLA-B*40:01	0.9932041525840759	0.007459240937136798	binder
LEHLTNEAL	HLA-B*40:01	0.9970243573188782	0.001141112823509645	binder
LEHQVFTVL	HLA-B*40:01	0.9963908433914185	0.002664106589361383	binder
LEIADPIVL	HLA-B*40:01	0.9839936971664429	0.013130091920539716	binder
LEILEKGLATSL	HLA-B*40:01	0.9717891097068787	0.02692489175636351	binder
LEINPDHSIIETL	HLA-B*40:01	0.8412214517593384	0.11792253579589582	binder
LEIQHTTAL	HLA-B*40:01	0.9941486477851867	0.005440438822721034	binder
LEIVPNGITL	HLA-B*40:01	0.9883014559745789	0.011148676589828932	binder
LENASDIKL	HLA-B*40:01	0.9555099010467529	0.058649127665069474	binder
LENPEGVIL	HLA-B*40:01	0.9904988408088684	0.008952788317925935	binder
LEPGHTELL	HLA-B*40:01	0.6100961804389954	0.11923591614929002	binder
LEPHDSPVL	HLA-B*40:01	0.8043577313423157	0.10462746681114833	binder
LEQDFKVTL	HLA-B*40:01	0.9931034564971923	0.008487341949734821	binder
LERLSELAL	HLA-B*40:01	0.9533461570739746	0.05947257776138818	binder
LESDFRDVL	HLA-B*40:01	0.967612373828888	0.04912583735592295	binder
LESDNNTAL	HLA-B*40:01	0.9863821864128113	0.018882259321843568	binder
LESEITYDKL	HLA-B*40:01	0.940255856513977	0.09574849383138007	binder
LESEPQTVTL	HLA-B*40:01	0.9736031532287598	0.048842541280593135	binder
LESNDFEML	HLA-B*40:01	0.935749864578247	0.054662103935402606	binder
LESQGIERL	HLA-B*40:01	0.9793111681938171	0.030223264446736984	binder
LESQVRELL	HLA-B*40:01	0.9823228120803833	0.01437503431824015	binder
LETLVSPKL	HLA-B*40:01	0.9309982061386108	0.07141283465201038	binder
LETSTGHSL	HLA-B*40:01	0.9904218077659607	0.012251652572825416	binder
LETVTKDIL	HLA-B*40:01	0.9153372764587402	0.10160029740083913	binder
LEVAEGGKAEL	HLA-B*40:01	0.9972360849380493	0.003270417147857817	binder
LEVDLRDPVL	HLA-B*40:01	0.9882915019989014	0.006864407157810055	binder
LEVIIKDNSL	HLA-B*40:01	0.9778074979782104	0.02428366786361057	binder
LEVIPGYEEL	HLA-B*40:01	0.9726746916770935	0.01942370598151895	binder
LEVKENSGYL	HLA-B*40:01	0.9580440640449523	0.03524336176922706	binder
LEVPVSDLL	HLA-B*40:01	0.9510366320610046	0.015037612129760148	binder
LEVQVRESL	HLA-B*40:01	0.9914265871047974	0.00646090080163501	binder
LEVVTPEVL	HLA-B*40:01	0.9914398670196534	0.006308115869347266	binder
LEYEPRSGEQVPL	HLA-B*40:01	0.6315014630556106	0.35737017910966695	ambiguous
LEYGLPIQV	HLA-B*40:01	0.9801778078079224	0.02060283559573211	binder
LEYGVPVTL	HLA-B*40:01	0.9981842279434204	0.0012360117977973449	binder
LEYLTAEVL	HLA-B*40:01	0.9887382864952088	0.006036630429512515	binder
LGNGNIKL	HLA-B*40:01	0.05469022684264928	0.101534909948064	not-binder
LLAENPQSTPQ	HLA-B*40:01	0.00150784068515577	0.002182530265640693	not-binder
LTQALKDNK	HLA-B*40:01	0.0011123550039371822	0.0019598594120908363	not-binder
MAPERVASL	HLA-B*40:01	0.013613841077312828	0.010398041072674587	not-binder
MEAPGDVEAL	HLA-B*40:01	0.9886948466300964	0.018826590543906323	binder
MEDGGVKLL	HLA-B*40:01	0.995058023929596	0.004201165477503257	binder
MEEKTSHIL	HLA-B*40:01	0.9960588455200196	0.001682528694014238	binder
MEENPGIFAVL	HLA-B*40:01	0.9936732649803162	0.009193113186283153	binder
MEHAGKNQVL	HLA-B*40:01	0.9984510779380799	0.0017892760647695359	binder
MEIIHEIAVL	HLA-B*40:01	0.9908904552459716	0.0037240177947889586	binder
MEISELNAKL	HLA-B*40:01	0.9978379607200623	0.0009229403281969054	binder
MELPTEKEVAL	HLA-B*40:01	0.9980519056320191	0.001473860465916871	binder
MESEGKTVL	HLA-B*40:01	0.9976598262786865	0.002901284429566488	binder
MESKEKDRQVL	HLA-B*40:01	0.9929161548614502	0.007826363177295188	binder
METPELIEL	HLA-B*40:01	0.9939016222953796	0.008013563275270825	binder
MEVDTERAML	HLA-B*40:01	0.9953567862510682	0.004483368821229592	binder
MEVSEPHIL	HLA-B*40:01	0.9974458932876586	0.0018597880917954259	binder
MEYIPEGEIL	HLA-B*40:01	0.9921459197998047	0.005105102529837995	binder
MEYLESKQFL	HLA-B*40:01	0.9869568705558777	0.007079013438932536	binder
NAPWAVTSL	HLA-B*40:01	0.0027194721740670504	0.001382212875236681	not-binder
NEAKIKCEQL	HLA-B*40:01	0.9213923335075378	0.038257340448197716	binder
NEAKVKETL	HLA-B*40:01	0.9967867493629455	0.0022502817784275137	binder
NEANLREEVL	HLA-B*40:01	0.9835063457489014	0.014595521460982763	binder
NELRETEGGTVL	HLA-B*40:01	0.936404800415039	0.10408895068801301	binder
NERAIAGALI	HLA-B*40:01	0.4334262814372778	0.26637730916494506	ambiguous
NESRAVITSL	HLA-B*40:01	0.9356566905975342	0.09393070557086716	binder
NPIDSLPGE	HLA-B*40:01	0.0006160149446714058	0.0007404998475711609	not-binder
NVKVDPEIQ	HLA-B*40:01	0.00339117634575814	0.0026226404708183785	not-binder
PGLARQAPKPRKQ	HLA-B*40:01	0.008353040041038184	0.015642668643412263	not-binder
PIGRGTKVIL	HLA-B*40:01	0.0009103292564304865	0.0010410458848982434	not-binder
PPVADSLANP	HLA-B*40:01	0.001279880444508308	0.001674997939821145	not-binder
PPYTVVYFPVRGR	HLA-B*40:01	0.40147842763954034	0.4817383990900546	ambiguous
PVTDGAISTLL	HLA-B*40:01	0.01381482951110229	0.01340205402446915	not-binder
QEADSPTL	HLA-B*40:01	0.9667127251625061	0.024135904690030737	binder
QEDLWTKIIL	HLA-B*40:01	0.9629624009132385	0.025636075506863244	binder
QEDVIATANL	HLA-B*40:01	0.9385253667831421	0.06201556279039213	binder
QEEASGVAL	HLA-B*40:01	0.9929623246192932	0.005955618507219122	binder
QEEDESPRSVL	HLA-B*40:01	0.9961457490921021	0.0038919749462679194	binder
QEEDYRYEVL	HLA-B*40:01	0.9811514258384705	0.019169800331198823	binder
QEEWFKAEL	HLA-B*40:01	0.98096923828125	0.01597224511447459	binder
QEFGLLPEKEVL	HLA-B*40:01	0.9957069754600525	0.0035265857096302903	binder
QEFPAHSL	HLA-B*40:01	0.9970732808113099	0.002688284994760303	binder
QEFQPEPSL	HLA-B*40:01	0.9994459748268127	0.00019431769471148317	binder
QEFVYKEPAI	HLA-B*40:01	0.8406542420387269	0.150845832576173	binder
QEHEEMNAKL	HLA-B*40:01	0.9952004551887512	0.005041543089099105	binder
QEIDLTGVKL	HLA-B*40:01	0.9992333054542542	0.0007274506367438572	binder
QEIEEDRKKAEL	HLA-B*40:01	0.9972387909889221	0.0022222732931416775	binder
QEIIIRDGSL	HLA-B*40:01	0.9914228200912476	0.010072288347820372	binder
QEIQTSVATL	HLA-B*40:01	0.9790939092636108	0.03530221739801452	binder
QEKEAIERL	HLA-B*40:01	0.9957775592803955	0.0028864444340418655	binder
QELEDTKVTAL	HLA-B*40:01	0.9985827922821044	0.001541972391385097	binder
QELLSDTKL	HLA-B*40:01	0.9150827407836915	0.08199797785487631	binder
QELNELSAISL	HLA-B*40:01	0.997179913520813	0.004068984503224245	binder
QELPSHGVPL	HLA-B*40:01	0.9847672700881958	0.010499842615264161	binder
QEMGNGKANRL	HLA-B*40:01	0.9951558351516724	0.005356151480347295	binder
QEMPGDVPL	HLA-B*40:01	0.9796795010566711	0.02347482717766027	binder
QENEPEPLSL	HLA-B*40:01	0.9833030343055725	0.02129813013405477	binder
QENVDYVIL	HLA-B*40:01	0.9676414132118225	0.017451894436458032	binder
QENVQKIIL	HLA-B*40:01	0.9871779561042786	0.009294666131952739	binder
QEQEVGDGTNFVL	HLA-B*40:01	0.4756965171545744	0.33877356218033877	ambiguous
QEQQENPRL	HLA-B*40:01	0.9768953084945678	0.027413048771645	binder
QESGNGRDVL	HLA-B*40:01	0.9862901091575622	0.015860637773601437	binder
QESNVQLKL	HLA-B*40:01	0.9926129341125488	0.004851285662071564	binder
QETMIKTDFL	HLA-B*40:01	0.8341896653175354	0.12409826492011027	binder
QETPGPREAL	HLA-B*40:01	0.9965136408805847	0.001990259433455851	binder
QEVISRAEL	HLA-B*40:01	0.9954744338989258	0.003282882668738517	binder
QEVQAMFDTL	HLA-B*40:01	0.9413896441459656	0.05090573582015176	binder
QEVQERLNFL	HLA-B*40:01	0.9740436673164368	0.028437533292138613	binder
QFDDQGKAVIL	HLA-B*40:01	0.05598525808891282	0.07532019995754943	not-binder
QREEAAEVASL	HLA-B*40:01	0.6118688821792603	0.3029491212211656	ambiguous
RDSISKEDL	HLA-B*40:01	0.07232967168092727	0.0753495164577044	not-binder
REAAAVFQETL	HLA-B*40:01	0.99888014793396	0.0010784888110688766	binder
REAAEAGAEARL	HLA-B*40:01	0.9948532700538635	0.005402707533837476	binder
REAAYNAITL	HLA-B*40:01	0.996064054965973	0.0016013504216323981	binder
READEESLQL	HLA-B*40:01	0.9990365028381347	0.0010422290892992691	binder
READFFWSL	HLA-B*40:01	0.9985234618186951	0.0006747736523359651	binder
REAEHGYASL	HLA-B*40:01	0.9986134767532349	0.002030867422070995	binder
REAEIYQTV	HLA-B*40:01	0.9988457560539246	0.00041220902569898946	binder
REAEMRNSIL	HLA-B*40:01	0.9970778465270996	0.002668587069828459	binder
REAESFTQL	HLA-B*40:01	0.9989448428153992	0.0006594836026373261	binder
REAFEAEYRL	HLA-B*40:01	0.9821846723556519	0.01675130347769093	binder
REAFEEAGVLLL	HLA-B*40:01	0.9928364157676697	0.01037352869783444	binder
REAFLVNSDLTL	HLA-B*40:01	0.9854903936386108	0.006843993497305986	binder
REAIDSPVSFL	HLA-B*40:01	0.977715003490448	0.01978105622361438	binder
REALGHQEKL	HLA-B*40:01	0.9971778750419616	0.0017739325308351204	binder
REALTETTL	HLA-B*40:01	0.992786991596222	0.004441157110366973	binder
REAMNDPLL	HLA-B*40:01	0.9830520629882813	0.007344907030317404	binder
REAPAGALAAVL	HLA-B*40:01	0.9990885615348816	0.0009029392574814089	binder
REAPPAFSHL	HLA-B*40:01	0.998707115650177	0.0012361910746318777	binder
REAQAELAQKL	HLA-B*40:01	0.9995604634284974	0.00046712606842754315	binder
REAQELEAQL	HLA-B*40:01	0.9973115921020508	0.002787634663963865	binder
REAQLYSVDVTL	HLA-B*40:01	0.943942928314209	0.0924506021796722	binder
REAQMAAKL	HLA-B*40:01	0.9962046265602111	0.0023542014092058573	binder
REAQNDLEQVL	HLA-B*40:01	0.9984040856361389	0.0014898563754674854	binder
REAQVFVRL	HLA-B*40:01	0.9992437720298767	0.0007014192631185534	binder
REAQVWEML	HLA-B*40:01	0.9916027307510376	0.007214038686919056	binder
REASLSILEQL	HLA-B*40:01	0.9949541687965393	0.003906405182543324	binder
REATSTPEISL	HLA-B*40:01	0.9979654908180237	0.0019815647804859947	binder
REAVEAAGQEL	HLA-B*40:01	0.9990062236785888	0.0012235428717399428	binder
REAVPEPVLL	HLA-B*40:01	0.9877953648567199	0.006031052948275151	binder
REAVSKTAL	HLA-B*40:01	0.9962809562683106	0.0027049522006019457	binder
REAVVNTQEL	HLA-B*40:01	0.9940522193908692	0.005304468177750263	binder
REDEDGLFTL	HLA-B*40:01	0.9961490988731384	0.00533588009941164	binder
REDENKSIL	HLA-B*40:01	0.997266948223114	0.0017634780908513236	binder
REDESYGYVL	HLA-B*40:01	0.9894434452056885	0.01749961162645036	binder
REDETDVKAVL	HLA-B*40:01	0.999211049079895	0.000652935238641282	binder
REDGSIVIV	HLA-B*40:01	0.9827808022499085	0.012223390761936025	binder
REDISSIEI	HLA-B*40:01	0.9760226249694824	0.011528616634763103	binder
REDIVVPVYL	HLA-B*40:01	0.9898746609687805	0.007677686417021981	binder
REDKVHLKL	HLA-B*40:01	0.9966466546058654	0.002379929379423476	binder
REDLALGTQL	HLA-B*40:01	0.9890935778617859	0.01163430569373529	binder
REDLTQVEL	HLA-B*40:01	0.9958238959312439	0.0037684115879210215	binder
REDPAPGLL	HLA-B*40:01	0.9973396539688111	0.0024312371617506894	binder
REDPSGVILTL	HLA-B*40:01	0.9990738153457641	0.001455913453141883	binder
REDQDKVAVL	HLA-B*40:01	0.994923186302185	0.0038767204292678528	binder
REDSGTFSL	HLA-B*40:01	0.9964271903038024	0.003833684795272137	binder
REDSLDSVLFL	HLA-B*40:01	0.9814635396003724	0.013014647474757255	binder
REDTKAAVL	HLA-B*40:01	0.9952805638313293	0.0029093173782711234	binder
REDYPQKEIL	HLA-B*40:01	0.9924775004386902	0.006719315849116343	binder
REDYTRYNQL	HLA-B*40:01	0.9822552561759949	0.015664579925832738	binder
REDYYDIQL	HLA-B*40:01	0.9714216828346253	0.030259763102923398	binder
REEAIAVTM	HLA-B*40:01	0.9960438489913941	0.0021626175708868256	binder
REEAVALGVGL	HLA-B*40:01	0.9834745645523071	0.012626865823890845	binder
REEAVQQMADAL	HLA-B*40:01	0.8809551000595093	0.1731046624299363	binder
REEDAALFKAWAL	HLA-B*40:01	0.5361431300640106	0.2984653506118726	ambiguous
REEDAEKAVI	HLA-B*40:01	0.992295503616333	0.004886539646633905	binder
REEDVGQPRL	HLA-B*40:01	0.9991922736167907	0.0006774459229470817	binder
REEEQAFLVSL	HLA-B*40:01	0.9978742718696594	0.0019190251199182502	binder
REEGAAEPAL	HLA-B*40:01	0.9902523875236511	0.005713813828382522	binder
REEGKENAFSL	HLA-B*40:01	0.9968090057373047	0.0035310451805978947	binder
REEIEATKNHVL	HLA-B*40:01	0.992432713508606	0.013371641473509409	binder
REEIEKQAL	HLA-B*40:01	0.9991247415542602	0.000478609416467796	binder
REEINFVEI	HLA-B*40:01	0.9908324956893921	0.0070021955079675865	binder
REEKDGELNVL	HLA-B*40:01	0.9981121301651001	0.0018580686317481007	binder
REEKVKAVL	HLA-B*40:01	0.9845363736152649	0.025728429963673784	binder
REELLPHLL	HLA-B*40:01	0.9974132299423217	0.0009038343316695468	binder
REELSNVLAAM	HLA-B*40:01	0.9736512064933777	0.02246877384586977	binder
REENNESEVSL	HLA-B*40:01	0.9959557533264161	0.0037683153972568667	binder
REENPSSVL	HLA-B*40:01	0.9983023524284362	0.0005101819539680474	binder
REEPEKIIL	HLA-B*40:01	0.9972617864608765	0.001487087795382033	binder
REEPSNPFL	HLA-B*40:01	0.995845103263855	0.0021608309485997776	binder
REEVGNISIL	HLA-B*40:01	0.9938218116760253	0.004175922927479774	binder
REFDAFVETL	HLA-B*40:01	0.9990892767906189	0.0008486062896953109	binder
REFDGTEVL	HLA-B*40:01	0.9992003440856934	0.0005675996842462947	binder
REFDQKALL	HLA-B*40:01	0.9981249332427978	0.0018399722402455989	binder
REFEAIKNKQDVSL	HLA-B*40:01	0.7941778972744942	0.35569543251896885	binder
REFEDVVNIL	HLA-B*40:01	0.9992324948310852	0.0011154912609447956	binder
REFLQNLDAL	HLA-B*40:01	0.9962061762809753	0.001539509785206686	binder
REFPTHRSVL	HLA-B*40:01	0.9953107714653016	0.0023827557797452413	binder
REFWAKPKP	HLA-B*40:01	0.7856232702732087	0.21187262113446392	binder
REGDMPIHELL	HLA-B*40:01	0.9917402386665344	0.007125712546683638	binder
REGDVITII	HLA-B*40:01	0.9933029413223267	0.005007851955813622	binder
REGHEEMVAL	HLA-B*40:01	0.9909064292907714	0.0034512455212785086	binder
REGLLFTAL	HLA-B*40:01	0.9749753475189209	0.03128580629049926	binder
REGRPIWQL	HLA-B*40:01	0.9941280841827392	0.0065111000767560856	binder
REHAEKLMKL	HLA-B*40:01	0.9925849318504334	0.008039385702355212	binder
REHEDVQERTTL	HLA-B*40:01	0.9992081761360169	0.0009017647885258711	binder
REHMGQLLHQL	HLA-B*40:01	0.9959149241447449	0.005144924597528552	binder
REHSSLGHADL	HLA-B*40:01	0.9847636461257935	0.009553686230986824	binder
REHSVHDSVEL	HLA-B*40:01	0.9988222002983094	0.0013273505855068515	binder
REIAGKMDL	HLA-B*40:01	0.9949591994285584	0.002035465959870599	binder
REIATEKKNSL	HLA-B*40:01	0.9994900465011597	0.0007930194949081526	binder
REIDDHDAVLRF	HLA-B*40:01	0.9988110780715942	0.0015918988377114516	binder
REIDERNRPL	HLA-B*40:01	0.9986520171165466	0.0006681050048370722	binder
REIDTKDDYNAL	HLA-B*40:01	0.9990503430366516	0.00058580595313953	binder
REIEENQKRIEKL	HLA-B*40:01	0.8967160105705261	0.11222461995213392	binder
REIEIRFDQL	HLA-B*40:01	0.9973565101623535	0.002648646455640193	binder
REIENEDMRVQL	HLA-B*40:01	0.9997977018356323	0.00012106775368293708	binder
REIFLFNDL	HLA-B*40:01	0.9816476106643677	0.006690190387068347	binder
REIIQKLML	HLA-B*40:01	0.9916352033615112	0.006143396832697919	binder
REIKFLDVL	HLA-B*40:01	0.9925308585166931	0.00500672984038642	binder
REILERRGSGEL	HLA-B*40:01	0.9777639627456665	0.01965344449397285	binder
REILETLIKGL	HLA-B*40:01	0.9885782480239869	0.009053131697311154	binder
REIQLEISGKERL	HLA-B*40:01	0.6908580958843231	0.21118387520631804	binder
REIREENKL	HLA-B*40:01	0.9987095713615417	0.0009370381158847199	binder
REISDHVLRM	HLA-B*40:01	0.9949699521064759	0.0051525442454484725	binder
REITDKKKINL	HLA-B*40:01	0.9988245606422425	0.0012683358843237106	binder
REITDKKKINLL	HLA-B*40:01	0.9960109114646911	0.0037296125477265765	binder
REITDQEHNVAAL	HLA-B*40:01	0.9828637838363647	0.017381306286190577	binder
REITEKEVKL	HLA-B*40:01	0.9996979236602783	0.00019456567723822205	binder
REIVIGVLHQL	HLA-B*40:01	0.99603111743927	0.002944349554454801	binder
REKAEGDVAAL	HLA-B*40:01	0.9992048740386963	0.0006635283977667091	binder
REKDDDVVSL	HLA-B*40:01	0.9954932451248169	0.004805576887102017	binder
REKDLEVYL	HLA-B*40:01	0.9931343078613282	0.011697754842701342	binder
REKEDLVDLVL	HLA-B*40:01	0.9963207244873047	0.0039133448291552115	binder
REKIDQERL	HLA-B*40:01	0.9973649621009827	0.001960467335044707	binder
REKKPEELI	HLA-B*40:01	0.8795228242874146	0.12601153508393878	binder
REKQDTFAL	HLA-B*40:01	0.9937270998954773	0.005635669428431261	binder
REKRLEQEKELL	HLA-B*40:01	0.9714284777641297	0.03271985260431886	binder
RELAEDDSIL	HLA-B*40:01	0.9889492988586426	0.008138494972365152	binder
RELAQPASVL	HLA-B*40:01	0.994389808177948	0.004265476086708812	binder
RELDALGHEL	HLA-B*40:01	0.9978769540786743	0.0017509886942690298	binder
RELDATATVL	HLA-B*40:01	0.9978899598121643	0.0015121833031377754	binder
RELDVSYVL	HLA-B*40:01	0.9982244968414307	0.0010850551415313998	binder
RELEDMYLKL	HLA-B*40:01	0.9955154538154602	0.005343472432031498	binder
RELEDPESAML	HLA-B*40:01	0.9995647668838501	0.0002813261594751715	binder
RELEEEFYSL	HLA-B*40:01	0.9894108295440673	0.019336681169036394	binder
RELEEIRAKL	HLA-B*40:01	0.9990315437316895	0.0008577461853391885	binder
RELEEKAMEEL	HLA-B*40:01	0.9996675014495849	0.00041416582330518583	binder
RELEEKEQERL	HLA-B*40:01	0.9998648524284363	0.00013051580273698655	binder
RELEGASDPLL	HLA-B*40:01	0.9948060512542725	0.007397773643134731	binder
RELESREAEL	HLA-B*40:01	0.9973792791366577	0.001849496618038184	binder
RELGFSSNL	HLA-B*40:01	0.9904953837394714	0.006713380075952069	binder
RELGFSSNLL	HLA-B*40:01	0.9848052501678467	0.00491402900286812	binder
RELGSIDGVQQISL	HLA-B*40:01	0.8656879663467407	0.07956446463251635	binder
RELHEKFEHL	HLA-B*40:01	0.9938621044158935	0.004199548255852154	binder
RELISNASDAL	HLA-B*40:01	0.9925627946853638	0.0030751568082663387	binder
RELKEKEATL	HLA-B*40:01	0.999202024936676	0.0005807615081552201	binder
RELKEPPQGAHFL	HLA-B*40:01	0.8113057732582092	0.09640924464791416	binder
RELLPGSVML	HLA-B*40:01	0.9936911106109619	0.00406113950011904	binder
RELPETDADL	HLA-B*40:01	0.9824339270591735	0.014497752510664316	binder
RELQAKFEHL	HLA-B*40:01	0.9923252105712891	0.006788420819117327	binder
RELQEVESTL	HLA-B*40:01	0.9990089654922485	0.001043693124890154	binder
RELQGRHEQL	HLA-B*40:01	0.9975892663002014	0.0010771798281348087	binder
RELREREALL	HLA-B*40:01	0.9809674978256225	0.01770208802739493	binder
RELREREGPSL	HLA-B*40:01	0.9979536652565002	0.001200873246741781	binder
RELWNQGAGLL	HLA-B*40:01	0.9917068243026733	0.007925019302366798	binder
RELYANVVL	HLA-B*40:01	0.9884655594825744	0.009909196960292691	binder
RELYLFDVL	HLA-B*40:01	0.9800404071807861	0.00699986778558217	binder
REMDESLANL	HLA-B*40:01	0.9978423237800598	0.002461370502057013	binder
REMDLQVQNAMDQL	HLA-B*40:01	0.4520900081843138	0.27510283066433777	ambiguous
REMEEKVTLL	HLA-B*40:01	0.9996046662330628	0.0001967349395457488	binder
REMESNWVSL	HLA-B*40:01	0.9988219618797303	0.0008781665567303307	binder
REMFGYMKL	HLA-B*40:01	0.9961248397827148	0.0030627036195529206	binder
REMLIRVNM	HLA-B*40:01	0.9810446500778198	0.021101175573328676	binder
REMQEKLARL	HLA-B*40:01	0.998766016960144	0.0012703861288635894	binder
REMREDEKPLVL	HLA-B*40:01	0.9983165860176086	0.0013539841921642636	binder
RENGEATDTIL	HLA-B*40:01	0.9932124733924865	0.010858608514897354	binder
RENGQEILL	HLA-B*40:01	0.9900538086891174	0.015884945691589412	binder
RENKTAVVV	HLA-B*40:01	0.9449662089347839	0.04185790227626282	binder
RENVDQEALL	HLA-B*40:01	0.985542380809784	0.008425547792056258	binder
RENWHEEVL	HLA-B*40:01	0.9948881149291993	0.0036078450300843336	binder
REPESVEQL	HLA-B*40:01	0.9871498584747315	0.014124887366222093	binder
REPGENGTSL	HLA-B*40:01	0.9558879375457764	0.05873806349777403	binder
REPLLVNESL	HLA-B*40:01	0.9583888530731202	0.032123883718999185	binder
REQEAREPVL	HLA-B*40:01	0.9968944549560547	0.0021189353588539264	binder
REQQAGKDVTL	HLA-B*40:01	0.9992869377136231	0.0011398096453324766	binder
REQRESLKL	HLA-B*40:01	0.9728131771087647	0.03107448971067681	binder
REQWANLEQL	HLA-B*40:01	0.989348542690277	0.004233594499050085	binder
RESEIETNTEL	HLA-B*40:01	0.9984352231025696	0.0018727733410463768	binder
RESERQLRL	HLA-B*40:01	0.9779715657234191	0.030395317167538898	binder
RESIVLHGATL	HLA-B*40:01	0.9928009986877442	0.008088152929799116	binder
RESLETENVL	HLA-B*40:01	0.9933374881744385	0.0028208853438181874	binder
RESLPIYKL	HLA-B*40:01	0.9914549231529236	0.00928917327609368	binder
RESQVSILQSL	HLA-B*40:01	0.9948749780654907	0.008240823768178444	binder
RESYVETEL	HLA-B*40:01	0.9937871217727661	0.004739617547465974	binder
RETAEALLQVL	HLA-B*40:01	0.997413945198059	0.0015473335850007795	binder
RETDLQELF	HLA-B*40:01	0.9818872928619384	0.023979467682087835	binder
RETEGGTVL	HLA-B*40:01	0.9983683705329895	0.0005300673980732912	binder
RETEKTLTEL	HLA-B*40:01	0.9940127849578857	0.004122581776213281	binder
RETELKVHL	HLA-B*40:01	0.9989573359489441	0.0007703281535451793	binder
RETELSSVTL	HLA-B*40:01	0.9972015857696533	0.003784294295634881	binder
RETGVIEKL	HLA-B*40:01	0.9993095755577087	0.0004854731592957431	binder
RETIIMNQI	HLA-B*40:01	0.9499698877334595	0.06339921559559952	binder
RETKVLGAL	HLA-B*40:01	0.9836034655570984	0.012105485525113058	binder
RETSMVHEL	HLA-B*40:01	0.9982576727867126	0.0007295786393403246	binder
RETSSDVAL	HLA-B*40:01	0.9911881566047669	0.003732315310262351	binder
REVADGANAIVL	HLA-B*40:01	0.9986101984977722	0.0011565110652456267	binder
REVDEQHQL	HLA-B*40:01	0.9997977256774903	0.00017636066853182763	binder
REVEDETVL	HLA-B*40:01	0.9977062582969666	0.0010704187308882155	binder
REVEELKSEL	HLA-B*40:01	0.999152934551239	0.0007814697157568654	binder
REVEETPEEWNL	HLA-B*40:01	0.9930537700653076	0.006813484480096057	binder
REVLPEHVSVL	HLA-B*40:01	0.9982639193534851	0.0018051254629632121	binder
REVLPESLPVL	HLA-B*40:01	0.9942160844802856	0.005171447336579234	binder
REVLPSTRL	HLA-B*40:01	0.9911301612854004	0.004595914305252621	binder
REVLSALSQL	HLA-B*40:01	0.9794145584106445	0.009403406122609738	binder
REVNLVELAL	HLA-B*40:01	0.9801106810569763	0.0107962163278037	binder
REVQAEIGKL	HLA-B*40:01	0.9983317136764527	0.0012998040906816281	binder
REVQPDVVVVEL	HLA-B*40:01	0.9953533291816712	0.005778046473028402	binder
REVSPAHQYAL	HLA-B*40:01	0.992556893825531	0.007731952471456895	binder
REVTPDQKL	HLA-B*40:01	0.9979834079742431	0.0012815781859925734	binder
REVVAGSHEL	HLA-B*40:01	0.9958436489105225	0.0029198602449289467	binder
REWPESVSL	HLA-B*40:01	0.9988264441490173	0.0008517875990264395	binder
REWQGRDLL	HLA-B*40:01	0.9960570573806763	0.002384749759967471	binder
REYEAALNSKDAAL	HLA-B*40:01	0.788078761100769	0.1577352620383679	binder
REYQELMSVKL	HLA-B*40:01	0.9985047459602356	0.0011303250146106163	binder
REYTLMELL	HLA-B*40:01	0.9705307483673096	0.028459944544588774	binder
RIDPESGDL	HLA-B*40:01	0.007934262353228406	0.006626319032244398	not-binder
SAPKGSVL	HLA-B*40:01	0.0008945756038883701	0.0007018313762056868	not-binder
SAPVGVTAL	HLA-B*40:01	0.020754121895879506	0.015615741191812726	not-binder
SDDSILRL	HLA-B*40:01	0.2433609518222511	0.20630355844563567	not-binder
SDTPLGTVALL	HLA-B*40:01	0.171626278758049	0.13584411089007134	not-binder
SEAADSKSLVL	HLA-B*40:01	0.999235725402832	0.0006721425543202939	binder
SEAAVRGNAAVL	HLA-B*40:01	0.9971883535385132	0.002292730679048676	binder
SEAEIRVFL	HLA-B*40:01	0.9996047019958496	0.00038562475767080125	binder
SEAMGLFCL	HLA-B*40:01	0.9791342496871949	0.011108154185772488	binder
SEAPPSKMVL	HLA-B*40:01	0.9994557619094848	0.00031984043307379693	binder
SEAREDMAAL	HLA-B*40:01	0.9931387782096863	0.0059194021465096835	binder
SEAREKAVL	HLA-B*40:01	0.9870259761810303	0.020081192899862186	binder
SEARLRDVL	HLA-B*40:01	0.9624609827995301	0.04257816529632019	binder
SEARVKAEL	HLA-B*40:01	0.992505943775177	0.00938743282589116	binder
SEAVERLSVL	HLA-B*40:01	0.9966996788978577	0.0010116015275617575	binder
SEAVIWEVL	HLA-B*40:01	0.9836221814155579	0.020843941273029715	binder
SEAVLWEAL	HLA-B*40:01	0.9813366532325745	0.019338697559143518	binder
SEAYGQKDLL	HLA-B*40:01	0.9934635996818543	0.003438731116213055	binder
SEDFRGSMTSL	HLA-B*40:01	0.9984176516532898	0.0013474766318515258	binder
SEDGSLHVFVL	HLA-B*40:01	0.9960990667343139	0.006153369760158152	binder
SEDPEPLLL	HLA-B*40:01	0.9947359681129455	0.0050791765012126585	binder
SEDPYGIFCL	HLA-B*40:01	0.9911402106285095	0.005025688630077442	binder
SEDQSFVVL	HLA-B*40:01	0.9981605887413025	0.0010595265547089212	binder
SEDRAALL	HLA-B*40:01	0.9612941026687623	0.034843552116561975	binder
SEDRMTLLL	HLA-B*40:01	0.9707065343856811	0.015367802251250326	binder
SEDRNAGVIL	HLA-B*40:01	0.9893731474876404	0.01086493343874739	binder
SEEAVQVLI	HLA-B*40:01	0.9653110027313232	0.021884791441076412	binder
SEEDRVVVI	HLA-B*40:01	0.9972373366355896	0.001515214512367745	binder
SEEEDSGKQAL	HLA-B*40:01	0.999005138874054	0.0016111878179676787	binder
SEEEVKLAL	HLA-B*40:01	0.9989012598991394	0.0008278606887086464	binder
SEEGGHVAV	HLA-B*40:01	0.9963871002197265	0.002809426619381902	binder
SEEGNVSGHGVL	HLA-B*40:01	0.9964532852172852	0.0051486279616786085	binder
SEEHIELVVL	HLA-B*40:01	0.9789084553718567	0.015259481544893207	binder
SEEKGGVEVL	HLA-B*40:01	0.9911489009857177	0.011654566912816201	binder
SEENKATPL	HLA-B*40:01	0.9889675617218018	0.010849281380171664	binder
SEEPFTTVL	HLA-B*40:01	0.9967748284339905	0.0027662822853812157	binder
SEERETEISL	HLA-B*40:01	0.9767994165420533	0.03137168249060903	binder
SEERFHVEL	HLA-B*40:01	0.9970389246940613	0.0021533682539948	binder
SEEVHQAVL	HLA-B*40:01	0.9978278040885925	0.0017840341152461298	binder
SEEVVKAIL	HLA-B*40:01	0.994102168083191	0.006970986199451189	binder
SEFAKDPSL	HLA-B*40:01	0.9982521653175354	0.001180315005058318	binder
SEFDFFERL	HLA-B*40:01	0.9998124003410339	0.00014069382968602982	binder
SEFDGDLQSQLL	HLA-B*40:01	0.9993855953216553	0.00044117920828175343	binder
SEFEQNLSEKL	HLA-B*40:01	0.9997871279716491	0.0003409662385529144	binder
SEFGRNYSL	HLA-B*40:01	0.999288547039032	0.0006011593328577688	binder
SEFHEKLLNTL	HLA-B*40:01	0.9989298224449158	0.0013278232665674614	binder
SEFQRVVEVL	HLA-B*40:01	0.9989391684532165	0.0009913256589177957	binder
SEFREDMPSIL	HLA-B*40:01	0.9954641222953796	0.004705707975584215	binder
SEFTPLPREVL	HLA-B*40:01	0.9995888710021973	0.00034326166323031966	binder
SEGDPDLVL	HLA-B*40:01	0.9842732906341553	0.0135351577800013	binder
SEGKDSVVL	HLA-B*40:01	0.9907884240150452	0.005961315644119897	binder
SEGPIVATL	HLA-B*40:01	0.9991179943084717	0.0005322745914042725	binder
SEGPPAPAL	HLA-B*40:01	0.9995522379875184	0.0003895733727003978	binder
SEGVVAVLL	HLA-B*40:01	0.9874396920204163	0.009998425149675761	binder
SEHAVEAML	HLA-B*40:01	0.99489266872406	0.00572531399785041	binder
SEHLAAIEI	HLA-B*40:01	0.9887680172920227	0.011207252835768589	binder
SEHLTESIL	HLA-B*40:01	0.9950306177139282	0.0012269011258010199	binder
SEHQSRTVATL	HLA-B*40:01	0.99637371301651	0.0025833122465787057	binder
SEHVASSPAL	HLA-B*40:01	0.9867578744888306	0.006376784269585332	binder
SEHVVQGDAL	HLA-B*40:01	0.9969857215881348	0.00207544335831957	binder
SEIEDAAFL	HLA-B*40:01	0.9925586104393005	0.010957633268996595	binder
SEIKELQLVL	HLA-B*40:01	0.9984695672988891	0.0012192109948218324	binder
SEILPTKETL	HLA-B*40:01	0.9954357504844665	0.004430157785551212	binder
SEILSKKQNEL	HLA-B*40:01	0.9987395882606507	0.001444203356791348	binder
SEIPPKGGAL	HLA-B*40:01	0.9992845535278321	0.0008066650444136883	binder
SEIRSDLEQL	HLA-B*40:01	0.9815086960792542	0.01976437617384911	binder
SEISESHPNSNL	HLA-B*40:01	0.9651511430740356	0.05107375278263571	binder
SEITGLSTAVL	HLA-B*40:01	0.9986293196678162	0.0010698049411016497	binder
SEKVDRAVL	HLA-B*40:01	0.971985149383545	0.043659893256878426	binder
SELATALAL	HLA-B*40:01	0.994011664390564	0.0032072277042972264	binder
SELDLPLGTQL	HLA-B*40:01	0.9992329001426696	0.00038757381968039853	binder
SELDVPVEIL	HLA-B*40:01	0.9948202133178711	0.006697691422994138	binder
SELEDGHTAL	HLA-B*40:01	0.9989644527435303	0.0010133319185947791	binder
SELESIQEVL	HLA-B*40:01	0.9974625110626221	0.002411049197365175	binder
SELFESPVYL	HLA-B*40:01	0.9821861386299133	0.010781558991386676	binder
SELILSKEQL	HLA-B*40:01	0.9881073117256165	0.009266363720165982	binder
SELISKSSEIL	HLA-B*40:01	0.9882993221282959	0.009495169134443156	binder
SELKKVVAL	HLA-B*40:01	0.9991962313652039	0.0005524849624619872	binder
SELKSENESL	HLA-B*40:01	0.9960526823997498	0.0023327506594883925	binder
SELQVHSAL	HLA-B*40:01	0.9988032102584838	0.0013856512080483423	binder
SELRDIYDL	HLA-B*40:01	0.9919516324996949	0.006362359377523125	binder
SELRETPSSL	HLA-B*40:01	0.9972488522529602	0.0028650975145208604	binder
SELRNQYVTL	HLA-B*40:01	0.9880602836608887	0.013180083293271794	binder
SELTETQAEKVVL	HLA-B*40:01	0.8294057011604309	0.16160271262655926	binder
SELVPGKEEL	HLA-B*40:01	0.995421576499939	0.004719185028278849	binder
SEMAVAHAL	HLA-B*40:01	0.9993865728378296	0.000492748379970804	binder
SEMEDKTTANL	HLA-B*40:01	0.9984034895896912	0.00236772911453796	binder
SEMEEEKSIL	HLA-B*40:01	0.9991474151611328	0.0007163747458225635	binder
SEMHVPSVAL	HLA-B*40:01	0.9980115771293641	0.0019844387505129108	binder
SEMRYGIEI	HLA-B*40:01	0.8826545596122741	0.1615226925517285	binder
SEMSEEKRAKL	HLA-B*40:01	0.9980632662773132	0.0020106849060643377	binder
SEMVELVEL	HLA-B*40:01	0.99599369764328	0.004777412134573806	binder
SENQEKVKALL	HLA-B*40:01	0.9950695395469665	0.006589753609404085	binder
SENRIFGGLDML	HLA-B*40:01	0.7875646471977233	0.21576224109784395	binder
SEPDAVHVVL	HLA-B*40:01	0.9985179424285888	0.0010323907709331663	binder
SEPEIEIKL	HLA-B*40:01	0.9879357576370239	0.019230992556341513	binder
SEPGPAEEL	HLA-B*40:01	0.9912843704223633	0.006668311980395413	binder
SEPKDVTVL	HLA-B*40:01	0.9855052590370178	0.010365353475824228	binder
SEPQEHRYTL	HLA-B*40:01	0.865389084815979	0.16380005314789817	binder
SEPSQHVVL	HLA-B*40:01	0.990622079372406	0.006140704130458968	binder
SEQDILRQEL	HLA-B*40:01	0.9974613070487977	0.0025883413151302718	binder
SEQEEPIEL	HLA-B*40:01	0.9925553441047669	0.013327678892344836	binder
SEQRLLIVL	HLA-B*40:01	0.9923114538192749	0.0047514990755649685	binder
SESDKTAVLTL	HLA-B*40:01	0.9994511127471923	0.00040242102895137355	binder
SESEAVAVAL	HLA-B*40:01	0.9986827492713928	0.0014176365412367838	binder
SESHRFTVL	HLA-B*40:01	0.9903915405273438	0.010463263435932691	binder
SESHVHSLL	HLA-B*40:01	0.9939217448234559	0.008393479232206328	binder
SESPRSTSL	HLA-B*40:01	0.9988598704338074	0.0009643160877371168	binder
SESRLEKAEL	HLA-B*40:01	0.9913491845130921	0.006145728245632414	binder
SESRYPQAL	HLA-B*40:01	0.9943804740905762	0.006969901500117777	binder
SESTAESHL	HLA-B*40:01	0.9782259702682495	0.014569560821682353	binder
SETETATSNAL	HLA-B*40:01	0.998754906654358	0.0014701441936922895	binder
SETSSVSHI	HLA-B*40:01	0.949690306186676	0.06626391300026188	binder
SETTVAPSL	HLA-B*40:01	0.9972695350646973	0.0018131268651775047	binder
SEVEGGRTAL	HLA-B*40:01	0.9997812032699585	0.00023246719085874193	binder
SEVEKGEAL	HLA-B*40:01	0.9993587851524353	0.0005126569369703797	binder
SEVESTASIL	HLA-B*40:01	0.9955634236335754	0.004489708046639621	binder
SEVGSDHEL	HLA-B*40:01	0.9952558636665344	0.0053609702150778545	binder
SEVGTDHKL	HLA-B*40:01	0.994047224521637	0.006361085656424076	binder
SEVHDLRVVL	HLA-B*40:01	0.9906317710876464	0.01341170834932456	binder
SEVKDEIRTSL	HLA-B*40:01	0.9991580605506897	0.0013860799469257016	binder
SEVKGLDAFVL	HLA-B*40:01	0.997969388961792	0.0013223719845128162	binder
SEVLIGNLGDKL	HLA-B*40:01	0.9521048784255981	0.058191533421261384	binder
SEVMSKEEIL	HLA-B*40:01	0.96160968542099	0.02392021273786755	binder
SEVNPSVEL	HLA-B*40:01	0.9987763047218323	0.0010314848004918922	binder
SEVSQDGKSLL	HLA-B*40:01	0.9983834624290466	0.001852941935412512	binder
SEVVEIQAL	HLA-B*40:01	0.9982013702392578	0.0015446189619724338	binder
SEVVLAGERL	HLA-B*40:01	0.9853914737701416	0.014276175011972066	binder
SEVVTGSGL	HLA-B*40:01	0.989867091178894	0.008288876458567603	binder
SEVVVVKEEL	HLA-B*40:01	0.9954719781875611	0.006242180290202884	binder
SEWDGHEEL	HLA-B*40:01	0.9997643113136292	0.00012839653118700649	binder
SEYGEEPIL	HLA-B*40:01	0.9974260449409484	0.0017736730648956248	binder
SEYKTVHEEL	HLA-B*40:01	0.995979106426239	0.005024472378989284	binder
SIPEKNRPL	HLA-B*40:01	0.004929366771330023	0.008861190047435071	not-binder
SIPGGYNAL	HLA-B*40:01	0.0023900830652564763	0.0017806573927365346	not-binder
SLVNLGGSK	HLA-B*40:01	0.007316989773380555	0.014125593539354483	not-binder
SSPQPGSAL	HLA-B*40:01	0.023637523083016275	0.023791140603693074	not-binder
SVPEAQSAL	HLA-B*40:01	0.016011152043938638	0.015713540752768877	not-binder
SVPLAATSM	HLA-B*40:01	0.0010009754357724887	0.0011864632290651443	not-binder
TAPTGHTL	HLA-B*40:01	0.00430174528992211	0.003514454893123762	not-binder
TASGVNQLVDI	HLA-B*40:01	0.02487000001128763	0.025410546725906993	not-binder
TDTYKLILNGK	HLA-B*40:01	0.0004096802315352699	0.0004681369416829385	not-binder
TEAAVPKVTL	HLA-B*40:01	0.9967755079269409	0.003803852029495603	binder
TEADVKIVI	HLA-B*40:01	0.9957162380218506	0.00431557442897782	binder
TEAFDIATL	HLA-B*40:01	0.9758055686950684	0.010906879289581483	binder
TEDKISLLL	HLA-B*40:01	0.9734939575195313	0.038325917224761516	binder
TEDRIQHAL	HLA-B*40:01	0.9961507558822632	0.0062092005433597615	binder
TEEDVKFYL	HLA-B*40:01	0.9936457872390747	0.010481407794191159	binder
TEFLDISQL	HLA-B*40:01	0.997395396232605	0.001207726757158718	binder
TEHPVPIIL	HLA-B*40:01	0.9976097583770752	0.0014957774353346134	binder
TEIFIHSLEL	HLA-B*40:01	0.97599778175354	0.021072522597279326	binder
TEIGQTLDLL	HLA-B*40:01	0.9541719675064086	0.04067518886295928	binder
TEISLKDSTL	HLA-B*40:01	0.990748131275177	0.009195735318970952	binder
TEIYVVPGETAL	HLA-B*40:01	0.9863069772720336	0.010239703974427672	binder
TEKTKPEVL	HLA-B*40:01	0.9640412211418152	0.05701610382219663	binder
TELGDELTL	HLA-B*40:01	0.9633486986160278	0.04671376764430484	binder
TELLWPGAALL	HLA-B*40:01	0.9664620399475098	0.046848357492565	binder
TELPVMVEL	HLA-B*40:01	0.9845790863037109	0.011506454408816345	binder
TENLNDDEKL	HLA-B*40:01	0.9612540006637573	0.04752719792382797	binder
TENQEAKRVAL	HLA-B*40:01	0.9929331064224243	0.011562251616652966	binder
TESDEKSSIAL	HLA-B*40:01	0.9990349531173706	0.0012407225208668077	binder
TESRQVVEL	HLA-B*40:01	0.9926516294479371	0.008287225119565252	binder
TETPSPVL	HLA-B*40:01	0.9767223834991455	0.016217675847583483	binder
TETQEKNPL	HLA-B*40:01	0.9415915966033935	0.076355573208001	binder
TEVKTSTVI	HLA-B*40:01	0.9619753122329712	0.022743275698426782	binder
TEVRVANEL	HLA-B*40:01	0.9938719153404236	0.004533542518968789	binder
TEYPVEKL	HLA-B*40:01	0.9958928346633911	0.0018597932671154257	binder
TFTVTEKPEVID	HLA-B*40:01	0.0007639508631768876	0.0014523812916090886	not-binder
TKTFTVTEKPEVID	HLA-B*40:01	0.0028482907020243435	0.0055313107811071896	not-binder
TLKGETTTEAVD	HLA-B*40:01	6.774594397924716e-05	8.907995270873633e-05	not-binder
TLRGGEHEAI	HLA-B*40:01	0.0009138335019088118	0.000670929741356127	not-binder
TTTEAVDAATAE	HLA-B*40:01	0.0013666153576027185	0.0022160647967974637	not-binder
TTTKAVDAETAE	HLA-B*40:01	7.460131688503679e-05	6.6257014107363e-05	not-binder
TTYKLVINGK	HLA-B*40:01	0.00012439897894775954	0.00020507350802441237	not-binder
TTYKLVINGKT	HLA-B*40:01	0.00013946876733825775	0.00013819787817356363	not-binder
TVLVPTRHP	HLA-B*40:01	2.4405117594028523e-05	1.9044175580226698e-05	not-binder
TYDDATKTF	HLA-B*40:01	0.022052649059332907	0.020161744350915785	not-binder
TYDDATKTFTVTE	HLA-B*40:01	0.00018396874691006815	0.00024406522905869523	not-binder
TYDDATKTFTVTEK	HLA-B*40:01	0.001278250928385205	0.0018454203291263743	not-binder
VDGKQVEL	HLA-B*40:01	0.44299602806568145	0.2780154652840161	ambiguous
VDVEQHTL	HLA-B*40:01	0.769242238998413	0.2409084394433913	binder
VEADIKEFTTL	HLA-B*40:01	0.9987198233604431	0.001631519875240711	binder
VEAIESYVL	HLA-B*40:01	0.9843717336654663	0.00880708184964942	binder
VEALPYNTSL	HLA-B*40:01	0.9775044083595276	0.01658565650505763	binder
VEASGGITL	HLA-B*40:01	0.9944558143615723	0.008191127009432538	binder
VEDPYTASL	HLA-B*40:01	0.9957989811897278	0.002767880238793095	binder
VEEPSDGTIL	HLA-B*40:01	0.9068606734275818	0.15374797158142794	binder
VEETSHQAL	HLA-B*40:01	0.9980614066123963	0.001800831761805395	binder
VEFDEVDSLKEAL	HLA-B*40:01	0.9799338579177856	0.018755774195586487	binder
VEFEDGSQI	HLA-B*40:01	0.9928382396697998	0.005915494586917844	binder
VEFRNDYEEL	HLA-B*40:01	0.9932243227958679	0.005074489203608681	binder
VEHDAFIFAL	HLA-B*40:01	0.9924169898033142	0.0041228072522828604	binder
VEHFMPILM	HLA-B*40:01	0.9389224886894226	0.10032076609249842	binder
VEHLDDLPGAL	HLA-B*40:01	0.9893322467803956	0.01024551112931557	binder
VEHWGLDQPL	HLA-B*40:01	0.9365341424942016	0.04146970179723379	binder
VEIDGERIKI	HLA-B*40:01	0.9592580676078797	0.06506087174283985	binder
VEIEQKVVAL	HLA-B*40:01	0.9962472796440125	0.005793093277408218	binder
VEIGDSTFTVL	HLA-B*40:01	0.9858141422271729	0.01665774786227031	binder
VEIHIPITL	HLA-B*40:01	0.996901023387909	0.0020592381319431145	binder
VEIKELQGQL	HLA-B*40:01	0.9961273789405822	0.005067271423009715	binder
VEINEKFTEL	HLA-B*40:01	0.9954646706581116	0.004163952483963002	binder
VEIVKNDDGVI	HLA-B*40:01	0.6899835705757141	0.2315156445889853	binder
VELDPEGVAL	HLA-B*40:01	0.9950682163238526	0.00536496965494086	binder
VENNDIIIL	HLA-B*40:01	0.9904551148414612	0.0043584129410322815	binder
VEPFLPGHYEVL	HLA-B*40:01	0.6302769541740417	0.2978844462476159	ambiguous
VEQPAQEL	HLA-B*40:01	0.9775038480758667	0.029218810575885944	binder
VERINQAL	HLA-B*40:01	0.9430516958236694	0.0584285957434219	binder
VETDWHMITV	HLA-B*40:01	0.920575225353241	0.05394123758839034	binder
VETEIKELIL	HLA-B*40:01	0.9930149674415588	0.005742417677208521	binder
VEVDDPLKAQM	HLA-B*40:01	0.9882339239120483	0.011958569483698694	binder
VEVETQGDDL	HLA-B*40:01	0.956710410118103	0.05214026142674467	binder
VEVQLKDLIL	HLA-B*40:01	0.9792393207550049	0.013962400932855668	binder
VEVTAGNRL	HLA-B*40:01	0.9464537382125855	0.044518135692910216	binder
VNLPINGNGKQ	HLA-B*40:01	0.012517220225709025	0.020235131946265243	not-binder
VNVEINVAPGKD	HLA-B*40:01	0.046434073487762365	0.06701254548327489	not-binder
VSDAETESI	HLA-B*40:01	0.02438295614629169	0.02403095558133841	not-binder
WEAGTHEELL	HLA-B*40:01	0.9428094506263733	0.05031481545534477	binder
WEEAAHDLAL	HLA-B*40:01	0.991829800605774	0.008221578941541066	binder
WEEGKAALEQL	HLA-B*40:01	0.9929917454719543	0.003240956988288313	binder
WEGAFLDRVL	HLA-B*40:01	0.9446035385131836	0.03717634974540363	binder
WEIEDNQLL	HLA-B*40:01	0.9967121839523315	0.0027148602585804647	binder
WESKSDALETL	HLA-B*40:01	0.9820858240127563	0.017206885715679687	binder
WESSIVDRL	HLA-B*40:01	0.9897053837776184	0.010776928918433144	binder
WESSNKALL	HLA-B*40:01	0.9834205746650696	0.016617477134113046	binder
YAPKGSSL	HLA-B*40:01	0.0005899041367229074	0.00025431599129147064	not-binder
YAPSGNYV	HLA-B*40:01	0.0006109971380283241	0.0008926941650692331	not-binder
YEAAGEIVRL	HLA-B*40:01	0.9977914571762085	0.0021825173371539737	binder
YEAGPDAVL	HLA-B*40:01	0.9971285581588745	0.001895220793745757	binder
YEALLNLAERL	HLA-B*40:01	0.9413195610046386	0.07596967308846557	binder
YEAYRTLAIL	HLA-B*40:01	0.7644992470741272	0.22605463703735568	binder
YEDKTALSL	HLA-B*40:01	0.9959922194480896	0.0038790543950590227	binder
YEDVNPVLL	HLA-B*40:01	0.9975302219390869	0.0019426913033968073	binder
YEEGINIHL	HLA-B*40:01	0.9977998852729797	0.003617091402581473	binder
YEEGLRVVI	HLA-B*40:01	0.994041895866394	0.004875784492096865	binder
YEEITKWYL	HLA-B*40:01	0.996838390827179	0.0015445541104669824	binder
YEFEGGVKL	HLA-B*40:01	0.9998373985290527	7.490044980121699e-05	binder
YEHEDIKKGIL	HLA-B*40:01	0.9984809756278992	0.0029266329298638922	binder
YEHETGRESTL	HLA-B*40:01	0.9994092226028443	0.0009254702353616806	binder
YEHNSIDSEL	HLA-B*40:01	0.9971167325973511	0.0017477011970544272	binder
YEIEKEPLL	HLA-B*40:01	0.9988415479660034	0.0004742973916599271	binder
YEIHDGMNLEL	HLA-B*40:01	0.9989733815193176	0.0008782156463291536	binder
YELGGPMTL	HLA-B*40:01	0.997309684753418	0.001620804571785587	binder
YELLDSPGKVLL	HLA-B*40:01	0.9770527839660644	0.014022212872696881	binder
YELLIKGLGL	HLA-B*40:01	0.968774676322937	0.030473937066801356	binder
YELPTDSHASL	HLA-B*40:01	0.9967192769050598	0.0025323451340810046	binder
YELYEKLEL	HLA-B*40:01	0.9897440552711487	0.003965697674123289	binder
YEPKLIIDL	HLA-B*40:01	0.6357790440320968	0.265297421748797	binder
YEQFAYDGKDYL	HLA-B*40:01	0.9688698649406433	0.03793389150955541	binder
YESGEYEML	HLA-B*40:01	0.991838788986206	0.005269440619055187	binder
YETFISDVL	HLA-B*40:01	0.9656988978385925	0.052995239931542745	binder
YEVGSVEGKELL	HLA-B*40:01	0.9872805595397949	0.015427722587073398	binder
YEVKNKKDEL	HLA-B*40:01	0.9937849879264832	0.005255842239712898	binder
YEVQSEAKL	HLA-B*40:01	0.9971776008605957	0.0027945167072094615	binder
YEVSDSAPHL	HLA-B*40:01	0.9667598009109497	0.022561241192803894	binder
YEVVPQQPAL	HLA-B*40:01	0.993847131729126	0.004997839078482958	binder
YLPDGTASL	HLA-B*40:01	0.005303191370330751	0.00589891005732891	not-binder
YSKYYKTID	HLA-B*40:01	1.0881825213004959e-05	1.647488948755725e-05	not-binder
KSYTPQNR	HLA-B*40:01	7.796261741077615e-05	0.00014738308128368978	not-binder
SAGITRYS	HLA-B*40:01	1.2786643367235229e-05	1.4638722137446205e-05	not-binder
HIKTKKGK	HLA-B*40:01	1.6542104277221527e-05	2.613886874388793e-05	not-binder
PVEHHASN	HLA-B*40:01	1.7361365955181894e-05	2.872960027612926e-05	not-binder
LVFEPLKE	HLA-B*40:01	4.695789434094877e-05	6.074834132261977e-05	not-binder
AKSPDEAY	HLA-B*40:01	0.0006708650884320377	0.0010405141958086037	not-binder
NLNEEEIK	HLA-B*40:01	0.0007434787353957084	0.0007370124819846924	not-binder
AGDHYKYS	HLA-B*40:01	4.695873330540223e-06	6.232173648155588e-06	not-binder
DNLIIEPS	HLA-B*40:01	0.000140002977485576	0.0002293006491989131	not-binder
VTTAFTFP	HLA-B*40:01	8.021904105959266e-06	1.0290421595656689e-05	not-binder
DKLNTLKS	HLA-B*40:01	0.0002747705198999029	0.0004749520718071455	not-binder
PKYDRNSN	HLA-B*40:01	4.4059298133974915e-06	7.4055854666232006e-06	not-binder
APQTHLGL	HLA-B*40:01	0.002183103924107854	0.003332523164649425	not-binder
DAVARCQP	HLA-B*40:01	7.307086404448882e-05	0.00012020182847456156	not-binder
IINLNPLE	HLA-B*40:01	0.00012753446972055827	0.00015208455436362703	not-binder
GLSAGDYA	HLA-B*40:01	2.7740454703462093e-05	3.062951075803377e-05	not-binder
NLVFKRLR	HLA-B*40:01	1.1759284121337643e-06	1.7128528586386493e-06	not-binder
TCVLVSEE	HLA-B*40:01	2.156923782621334e-05	2.438872025955181e-05	not-binder
SQLQNPEV	HLA-B*40:01	0.11794009229633957	0.13304468910473166	not-binder
FIVQRIPD	HLA-B*40:01	7.228820543048187e-06	1.4084425116643718e-05	not-binder
DIHSVSSL	HLA-B*40:01	0.028336839653820788	0.042340742465373706	not-binder
DVPMVLVG	HLA-B*40:01	2.230832946724659e-05	3.746384304142826e-05	not-binder
RKELLVLE	HLA-B*40:01	0.0005292353067488875	0.0004299658262561068	not-binder
PGPRASQA	HLA-B*40:01	5.5732657402857155e-05	9.938457341210047e-05	not-binder
GRVGHVED	HLA-B*40:01	0.00012077053530674675	0.0001674706510241239	not-binder
LRSVSARE	HLA-B*40:01	4.406962706582363e-06	3.6550402280285636e-06	not-binder
VTTLNPDA	HLA-B*40:01	2.4419720284640788e-05	2.4148783692290092e-05	not-binder
PWKPVVEL	HLA-B*40:01	0.000975020753685385	0.0008699827798532882	not-binder
KPFYGGKK	HLA-B*40:01	2.608072658343147e-05	4.526150539637042e-05	not-binder
IRRLVLMG	HLA-B*40:01	7.123147799603657e-06	8.796131581851575e-06	not-binder
FFNGHFPG	HLA-B*40:01	5.676577009472439e-05	9.893600493073991e-05	not-binder
LNETNYNV	HLA-B*40:01	0.0008609162090579048	0.0007425141606576511	not-binder
RGHELRYL	HLA-B*40:01	0.0028822628933994564	0.003505179758864064	not-binder
RMVQEAER	HLA-B*40:01	0.0005364355910899121	0.000623581300395463	not-binder
RVLREHGF	HLA-B*40:01	4.662433696935864e-05	7.54055732649535e-05	not-binder
KGSTYYGI	HLA-B*40:01	2.2432862579080394e-06	1.986987314444651e-06	not-binder
LSQPGTTN	HLA-B*40:01	3.302582387618713e-05	2.5659082284192402e-05	not-binder
ACGVRAEL	HLA-B*40:01	0.007511687933947542	0.008618810676597284	not-binder
SIRENKIK	HLA-B*40:01	0.00013448049611071157	0.0001781903586675033	not-binder
FHQGLAVI	HLA-B*40:01	0.0036444680896238423	0.003793096935199762	not-binder
YQNRIISV	HLA-B*40:01	0.2939566286513582	0.3046250435961735	not-binder
RVSLGGIL	HLA-B*40:01	0.0011266530200373381	0.0008550621211124324	not-binder
EALPRCAV	HLA-B*40:01	0.018949594264267944	0.017925346534986758	not-binder
FTTPENRP	HLA-B*40:01	7.597871343860931e-05	0.00013934098693135514	not-binder
NPQCRIYP	HLA-B*40:01	3.103187156296983e-05	4.731034076692613e-05	not-binder
VLRQVLEE	HLA-B*40:01	9.313220001772038e-06	1.0980739510760052e-05	not-binder
PLLGRVGR	HLA-B*40:01	2.3404442927699165e-05	4.3202350634489194e-05	not-binder
MGGDDSTG	HLA-B*40:01	1.448911317876991e-05	2.8152799435374626e-05	not-binder
LGGKRLSK	HLA-B*40:01	7.796873254086733e-05	0.00014834402344386562	not-binder
FSPRCDNL	HLA-B*40:01	0.00029581170133496926	0.00019286539461540116	not-binder
GDKLDILV	HLA-B*40:01	0.16358699649572372	0.08272866480438232	not-binder
LPGVLMRN	HLA-B*40:01	1.2585444603058216e-05	1.9526000055885596e-05	not-binder
KDKEQALR	HLA-B*40:01	0.006062944304176199	0.0063450625074649445	not-binder
SIAEGETL	HLA-B*40:01	0.008011588000226767	0.005567772858996115	not-binder
RIGDERIK	HLA-B*40:01	0.0004736403476272244	0.0007752822888325993	not-binder
PSRPVPGS	HLA-B*40:01	2.151446771914145e-05	2.4034480872156053e-05	not-binder
DRIIEGHY	HLA-B*40:01	0.0035738644139854613	0.006398633254555649	not-binder
HQLLVALV	HLA-B*40:01	0.0828631511889398	0.057005843957931616	not-binder
DHRGRRLR	HLA-B*40:01	5.223382451036151e-06	6.917932770609818e-06	not-binder
YVDKNLMY	HLA-B*40:01	0.000101992367670789	0.000177453310940386	not-binder
NRTGGYSQ	HLA-B*40:01	0.0001248397707357282	0.00021678862090207624	not-binder
RTASLKAL	HLA-B*40:01	0.000858954708382953	0.0009179655208553814	not-binder
FICNHSDP	HLA-B*40:01	2.824969718773218e-06	1.814960942994641e-06	not-binder
AEMFKTAE	HLA-B*40:01	0.09149006828665733	0.04897251080621929	not-binder
DTHKMAEA	HLA-B*40:01	0.0004687203560367337	0.0007574266725231994	not-binder
EIRVNGKD	HLA-B*40:01	1.7510065659109843e-05	1.470396382633337e-05	not-binder
MSFFNTSM	HLA-B*40:01	0.002925354684703052	0.003417359040552389	not-binder
EDVYCICK	HLA-B*40:01	0.004440598346963043	0.008585458741311058	not-binder
GGHFMSTA	HLA-B*40:01	3.3253044110814754e-05	2.1225526994331245e-05	not-binder
PSSSNSIG	HLA-B*40:01	2.8164364414351552e-05	4.5500066469654455e-05	not-binder
GEELEGLS	HLA-B*40:01	0.0401443004142493	0.03332718061890949	not-binder
RVYVTLTC	HLA-B*40:01	4.8067139940144446e-05	4.6534168245742674e-05	not-binder
GTTIHCIE	HLA-B*40:01	2.344000490666076e-05	1.8177856053602722e-05	not-binder
LIEYKFVD	HLA-B*40:01	3.065215578317293e-05	5.554457175216915e-05	not-binder
SMGKAVRI	HLA-B*40:01	0.000461933021506411	0.0007052748033224828	not-binder
TLQIGTVH	HLA-B*40:01	7.879723525547889e-05	6.68698430233298e-05	not-binder
AFYLALQL	HLA-B*40:01	0.0018967078881161115	0.002024550326716019	not-binder
QNSFIVRS	HLA-B*40:01	3.118948610312255e-05	2.610961147566652e-05	not-binder
HNIFDRDG	HLA-B*40:01	1.9913470598137635e-05	3.593375703291656e-05	not-binder
REVVEKIV	HLA-B*40:01	0.885047709941864	0.13637745080240204	binder
AFEGVVIA	HLA-B*40:01	0.00022659973274130607	0.00023591388093811478	not-binder
HINKLKTT	HLA-B*40:01	0.0003269582574432661	0.0004943856952559823	not-binder
LEMISPSG	HLA-B*40:01	0.01227997315581888	0.01213290630934421	not-binder
EEDDGTEY	HLA-B*40:01	0.007308206420947272	0.008047344105796798	not-binder
GKVFSGYS	HLA-B*40:01	3.5106594575040616e-05	4.412425567681027e-05	not-binder
RRQVAVVE	HLA-B*40:01	9.744075925652851e-05	0.00010469008818236815	not-binder
TMVLTQQE	HLA-B*40:01	5.484485434514852e-06	6.9372697583679285e-06	not-binder
DVEGLDAA	HLA-B*40:01	0.0005555732688518944	0.0006912484677879323	not-binder
VTHIIFSI	HLA-B*40:01	0.0012981760512047913	0.0014830810828423524	not-binder
MNILHMMV	HLA-B*40:01	0.0014624638368331943	0.001267388957338813	not-binder
LAAELAAA	HLA-B*40:01	0.0007339630216506521	0.0005646407021443187	not-binder
LAAETAAA	HLA-B*40:01	0.0005050179228412333	0.000490585793920995	not-binder
NFKKCYRY	HLA-B*40:01	6.049502040328391e-06	1.1080038155566931e-05	not-binder
RRGKGMVL	HLA-B*40:01	0.002386383659904823	0.0021513546940014395	not-binder
RMTRIAQT	HLA-B*40:01	1.0651983862430825e-05	1.2025792202485925e-05	not-binder
CSFAVTVR	HLA-B*40:01	0.00038097955657576674	0.0006289074462405052	not-binder
STRIAKQC	HLA-B*40:01	1.1146094248942751e-05	1.630781799544266e-05	not-binder
QTIRQLEE	HLA-B*40:01	0.00017168811755894354	0.00028346698062248194	not-binder
VHTIHAPT	HLA-B*40:01	0.0005360154324989708	0.0006781230395910052	not-binder
ETTVKSLV	HLA-B*40:01	0.0017667465232079848	0.0029981450930509235	not-binder
INENIYVL	HLA-B*40:01	0.13647799305617808	0.20394378119363726	not-binder
MEDWESLD	HLA-B*40:01	0.011848215985810383	0.012441303678185094	not-binder
DVEEIYFP	HLA-B*40:01	0.00017749763681531027	0.00028818663093914615	not-binder
DDAIRALG	HLA-B*40:01	0.00010862277280824229	0.00014853244188259724	not-binder
VDFSQFSR	HLA-B*40:01	0.0003328030547720573	0.00047630614964006744	not-binder
IHVPGHTH	HLA-B*40:01	0.0003800779004905053	0.0006289758210772496	not-binder
HGTATGDR	HLA-B*40:01	7.410472060307428e-05	0.00012768731376263713	not-binder
SPLLKNCV	HLA-B*40:01	0.0002858608232372717	0.0003146346104502136	not-binder
TIKIDVDK	HLA-B*40:01	0.00035443391019427393	0.0002532173637807715	not-binder
PPYEAVCG	HLA-B*40:01	0.00014793427224157277	0.0002106775313901165	not-binder
DTLLISVA	HLA-B*40:01	0.00013134966242097645	0.00012002453053330563	not-binder
EANPFFCP	HLA-B*40:01	0.00016748602017724323	9.592064937558217e-05	not-binder
HCTEALAE	HLA-B*40:01	9.659856400503485e-05	0.00011800751936815357	not-binder
VLNVTSTE	HLA-B*40:01	7.675139363527705e-06	4.963856713074779e-06	not-binder
PTAVSITD	HLA-B*40:01	1.899985360828832e-05	3.0439454527267035e-05	not-binder
PDAARRHN	HLA-B*40:01	5.363712138406473e-06	9.753991840342567e-06	not-binder
PSADLIIN	HLA-B*40:01	3.549616041890191e-05	3.2533947430314474e-05	not-binder
DELRKKEK	HLA-B*40:01	0.005637785467001777	0.00932910349476312	not-binder
KSGSELVK	HLA-B*40:01	0.00046537406060451756	0.0008379884287209443	not-binder
PQVMAFAR	HLA-B*40:01	4.5675458045835174e-05	8.819042536111364e-05	not-binder
QLSLSCFV	HLA-B*40:01	0.0006979094214329962	0.0008343989121027131	not-binder
GNVPREFW	HLA-B*40:01	0.00015004674680928475	0.00025470652817902623	not-binder
NGYSLIRK	HLA-B*40:01	0.00020596800450380925	0.0003574484823349798	not-binder
FYIGDVER	HLA-B*40:01	0.00021087342690861988	0.00035283519211975675	not-binder
EITEVTAP	HLA-B*40:01	0.0001211074028461212	0.00012609501813404058	not-binder
GADIEARS	HLA-B*40:01	2.055099539575167e-05	3.371218167060545e-05	not-binder
ALRSHSLA	HLA-B*40:01	9.597149053863774e-06	1.115684140634541e-05	not-binder
NFEFPLYN	HLA-B*40:01	0.00013548221918640023	0.00019866562602809858	not-binder
AKVDPAAT	HLA-B*40:01	0.00028500925218395424	0.0003650218792188346	not-binder
FHMSCIDT	HLA-B*40:01	0.0006125717868656011	0.0007898548826709129	not-binder
KLGTQAEK	HLA-B*40:01	2.4491062294984546e-05	1.98684233772136e-05	not-binder
EMVDFLAS	HLA-B*40:01	4.871576364848806e-05	6.683776932196462e-05	not-binder
SASYFLAG	HLA-B*40:01	2.0476055655009594e-05	2.444587850690766e-05	not-binder
NTSASTNT	HLA-B*40:01	2.346588201742883e-05	3.3424279270899785e-05	not-binder
TKGKQRLI	HLA-B*40:01	3.933364463364342e-05	4.734802017513709e-05	not-binder
YGRRAPVK	HLA-B*40:01	6.0196928691524935e-06	4.941293503129021e-06	not-binder
AYTEAVKL	HLA-B*40:01	0.003959925730669056	0.006423833367440618	not-binder
TDSQGRVN	HLA-B*40:01	0.0003482509182276772	0.0003296789070658308	not-binder
QDSMALLG	HLA-B*40:01	0.0002864194539118209	0.00041695084433059136	not-binder
PNCWQDEP	HLA-B*40:01	9.935185653375811e-06	1.2428871372751366e-05	not-binder
VRFLESNW	HLA-B*40:01	4.2641028598411346e-05	8.146959073042682e-05	not-binder
RPVTGPGN	HLA-B*40:01	2.956311923654198e-05	4.2667440051050954e-05	not-binder
EFAPTRTY	HLA-B*40:01	0.00020928719296084975	0.0003682002783830503	not-binder
VVPSPFEH	HLA-B*40:01	2.176272236198429e-07	1.898984705249722e-07	not-binder
MGEHGKPF	HLA-B*40:01	0.001987332607677672	0.003096062469984553	not-binder
KDHVVSDF	HLA-B*40:01	0.05222179412376136	0.043991773993784344	not-binder
KLSEKDEE	HLA-B*40:01	7.026900759621313e-05	0.00010390586809793397	not-binder
WRSSWSNQ	HLA-B*40:01	4.243721850301085e-05	6.707725887314424e-05	not-binder
LLPDVETM	HLA-B*40:01	0.0006301372417283346	0.0008325463392890919	not-binder
STDYKLSL	HLA-B*40:01	0.011731883334141458	0.015855591539182097	not-binder
LFLEPLRS	HLA-B*40:01	5.450799711237409e-06	6.66415878271131e-06	not-binder
GISYYEKV	HLA-B*40:01	1.424155263407556e-05	1.7413841426296915e-05	not-binder
HITNCIDS	HLA-B*40:01	5.5293422724034255e-06	6.71454068142541e-06	not-binder
LDTRDNSF	HLA-B*40:01	0.005909173631880549	0.004962025233449495	not-binder
FYQPAILE	HLA-B*40:01	2.589576473184252e-05	3.2725518751090236e-05	not-binder
QDFGIVSG	HLA-B*40:01	0.0005860900581797779	0.0006153357880774744	not-binder
ITAEFVRQ	HLA-B*40:01	0.00020090832302965822	0.0003359564035857915	not-binder
VQERLTQQ	HLA-B*40:01	0.000929146388443769	0.000885976505884121	not-binder
LAMPTMVG	HLA-B*40:01	8.149176041172268e-05	0.00011055993706386023	not-binder
CVAGGNFS	HLA-B*40:01	7.740262253719266e-05	6.353928360854422e-05	not-binder
IFYAEDGT	HLA-B*40:01	5.413131905385171e-06	9.232051221710983e-06	not-binder
EALAKWAE	HLA-B*40:01	8.808968681819351e-05	0.00013411366408509998	not-binder
QRTEGSFG	HLA-B*40:01	0.00015995509672279696	0.00021626869427790688	not-binder
LSGGSHTS	HLA-B*40:01	0.00011702357930634399	0.00012933535125769866	not-binder
EKMPLSAA	HLA-B*40:01	0.0015416861166613672	0.001041698422212947	not-binder
VVLYSRNM	HLA-B*40:01	6.269457062870742e-05	5.43411200326519e-05	not-binder
KRPPQPKP	HLA-B*40:01	6.20118545839432e-05	5.674230927721455e-05	not-binder
SSRPQSSG	HLA-B*40:01	1.8607263870209892e-05	1.917971796504457e-05	not-binder
QVHPAPQL	HLA-B*40:01	0.004466131108347327	0.004682547446809222	not-binder
FYWDIYHY	HLA-B*40:01	0.0010447435179447239	0.0019343156360506868	not-binder
RAEKFGRR	HLA-B*40:01	8.107979768734452e-06	6.967934605203906e-06	not-binder
NSSLSHAE	HLA-B*40:01	0.00023753465723852784	0.0003766409921544506	not-binder
KMDHTAIH	HLA-B*40:01	1.7680156565802464e-05	1.648404999648192e-05	not-binder
LGTPEQAQ	HLA-B*40:01	1.9954794379373197e-05	1.2455285229305917e-05	not-binder
LNEFQDFM	HLA-B*40:01	0.009231146317324601	0.01430254891847563	not-binder
WESDRDKE	HLA-B*40:01	0.01187215281843237	0.013398014973498008	not-binder
MNPVDHPH	HLA-B*40:01	7.856414260629663e-05	0.00014085178247202887	not-binder
RKNFLSHH	HLA-B*40:01	4.757639087107773e-05	8.289516226541116e-05	not-binder
WLFIGIAN	HLA-B*40:01	7.114932270724239e-06	8.124544562192947e-06	not-binder
RGMITDDE	HLA-B*40:01	1.6231492031693052e-05	2.4899952062434813e-05	not-binder
PDTAGSVP	HLA-B*40:01	0.0008530053687536565	0.0008070759966010168	not-binder
VETVYIPE	HLA-B*40:01	0.009495282405987382	0.007319855130886691	not-binder
GYSEPTAI	HLA-B*40:01	0.012905168341603712	0.02352282239916354	not-binder
SPVLLALD	HLA-B*40:01	1.5947655477788202e-05	1.0263685681615663e-05	not-binder
SSAGQGGG	HLA-B*40:01	4.604428495471304e-05	5.509099668564677e-05	not-binder
PDLEGLQV	HLA-B*40:01	0.04592981177265756	0.08449912962034978	not-binder
KGAGFWGE	HLA-B*40:01	7.651251843121542e-06	1.1318822846781581e-05	not-binder
PPMPGPGG	HLA-B*40:01	4.1151473473632906e-05	3.616297261753446e-05	not-binder
LTDRVISL	HLA-B*40:01	0.04889084040187299	0.03991564862123961	not-binder
NDRQLQYE	HLA-B*40:01	0.00031707833131804363	0.0005594543536261513	not-binder
PGPGSLPL	HLA-B*40:01	0.015261825619109003	0.02265450006922009	not-binder
QAIGSNNT	HLA-B*40:01	0.00013477042502785253	0.000186180396307669	not-binder
AVELLNLA	HLA-B*40:01	0.0005381786240832298	0.0007497220093210965	not-binder
VMEGFLRL	HLA-B*40:01	0.014893327374011278	0.015660073604391728	not-binder
LHEQNSIA	HLA-B*40:01	0.00010877103957511736	0.00012672717901945332	not-binder
RIPIIGVG	HLA-B*40:01	1.8385130888187717e-05	2.541444590398157e-05	not-binder
KKWGAPTI	HLA-B*40:01	0.004036631085909903	0.006470699075170765	not-binder
MRRTIENC	HLA-B*40:01	3.5808208443199875e-05	5.750623734908741e-05	not-binder
ISSIEIGV	HLA-B*40:01	0.001699390862424366	0.0016046267430250276	not-binder
AYWRGDSN	HLA-B*40:01	1.0570033260591071e-05	2.0554839538740193e-05	not-binder
VTSADTAF	HLA-B*40:01	0.00024957473750646385	0.0003632564752355976	not-binder
LENPLAAV	HLA-B*40:01	0.841134774684906	0.17784322549956103	binder
QIEKIYIN	HLA-B*40:01	0.00011056610383093357	4.9499066619506625e-05	not-binder
EGVLLLNT	HLA-B*40:01	0.00024579322237385794	0.0003603231230479069	not-binder
GSYVQKKS	HLA-B*40:01	5.353876221914078e-07	8.347646307862308e-07	not-binder
AGTAASCN	HLA-B*40:01	1.1016926491981202e-05	1.6280974921890444e-05	not-binder
LARWEYNW	HLA-B*40:01	6.997557108867625e-07	5.910407549774497e-07	not-binder
GVALEPLT	HLA-B*40:01	0.00020850162852639186	0.00034661535648392207	not-binder
RYRTDKNG	HLA-B*40:01	7.217497116612532e-07	1.0962364407220687e-06	not-binder
IEEVDSRS	HLA-B*40:01	0.008184466697275638	0.004212882495687103	not-binder
LHTSAVEK	HLA-B*40:01	0.0010218070272737024	0.001524117853826149	not-binder
VREALEAS	HLA-B*40:01	8.661335246449298e-05	9.659659491850169e-05	not-binder
EGNSQQGR	HLA-B*40:01	3.725925400377417e-05	6.6692109319684e-05	not-binder
GNSRVVSE	HLA-B*40:01	1.6927526615972965e-05	1.1018713872316612e-05	not-binder
PEKGKEKP	HLA-B*40:01	0.002446980990503711	0.0024177707489888814	not-binder
KILTIKDL	HLA-B*40:01	0.0007507257760153152	0.000712477002109029	not-binder
ERSEGKTY	HLA-B*40:01	0.0016487683290506538	0.0026797485893700138	not-binder
PVRLAAAT	HLA-B*40:01	1.9646948832502573e-05	3.9110264259063596e-05	not-binder
NELLGAFQ	HLA-B*40:01	0.07672898918390274	0.11543760370619373	not-binder
KQECLKRT	HLA-B*40:01	0.001953018779749982	0.003070323283249052	not-binder
AKIAEAMM	HLA-B*40:01	0.0006305370276095346	0.0009876084752431312	not-binder
YSGYDIED	HLA-B*40:01	9.654001631341712e-06	8.1350718642239e-06	not-binder
SDGCHILY	HLA-B*40:01	0.0009017521360874525	0.00111455490876786	not-binder
RKTNARCP	HLA-B*40:01	2.1337941404908634e-06	2.117248113859204e-06	not-binder
DYFDVYDM	HLA-B*40:01	0.002006105054169893	0.0023060419410965427	not-binder
SIGLFMFS	HLA-B*40:01	7.704575989464501e-06	5.93098730609895e-06	not-binder
AGKIFAGH	HLA-B*40:01	0.000936736041541053	0.0018450544979354212	not-binder
RGDSDLNS	HLA-B*40:01	6.631411179949462e-06	1.275345955007541e-05	not-binder
GMGTLLIS	HLA-B*40:01	2.0625443562494182e-05	1.8425920516802964e-05	not-binder
PLSADDYT	HLA-B*40:01	1.4348070186542827e-05	1.1736608955231044e-05	not-binder
VKPSDLKK	HLA-B*40:01	0.00021012855086501858	0.00027741972564203414	not-binder
IDYRYQQH	HLA-B*40:01	0.0015198025357392453	0.0028441527528999147	not-binder
LSTNSEGE	HLA-B*40:01	5.879190748991903e-06	7.543733221587678e-06	not-binder
ALSSSQTL	HLA-B*40:01	0.036821853564470076	0.0701411885100844	not-binder
PRGNPLDT	HLA-B*40:01	5.715557738739108e-05	0.0001026384450250134	not-binder
FSRLPNVP	HLA-B*40:01	0.0002926053354428859	0.00033837509881325546	not-binder
AKALDEML	HLA-B*40:01	0.0018982383408001624	0.0033112957120220838	not-binder
SLRRRPLA	HLA-B*40:01	1.1633653443254843e-06	1.4725759159574152e-06	not-binder
LLDERKFW	HLA-B*40:01	0.00018811827134186388	0.0003544651773457455	not-binder
TGQRTLIN	HLA-B*40:01	6.644333720657869e-05	0.00010276704797809359	not-binder
RRGVQVDL	HLA-B*40:01	0.0017203956818775622	0.0020243571670551072	not-binder
SDENAFKL	HLA-B*40:01	0.15040992498397826	0.13023921112506914	not-binder
AKAYDIVI	HLA-B*40:01	0.0006970575304876547	0.0009234372098285634	not-binder
VKRLFCQL	HLA-B*40:01	9.940090749296359e-05	8.569119431828763e-05	not-binder
LVVDSGYS	HLA-B*40:01	4.411924344793761e-06	5.937657190726616e-06	not-binder
AYVIGEWE	HLA-B*40:01	5.0246586912772175e-06	9.867219372791089e-06	not-binder
PTPCAPGR	HLA-B*40:01	6.823936044639823e-05	0.00013246103250954104	not-binder
MKKNKASK	HLA-B*40:01	4.4290508728028756e-05	4.982854684084205e-05	not-binder
EVYHLKGG	HLA-B*40:01	2.8343201688577526e-06	2.9715524344284895e-06	not-binder
AMLPNRNR	HLA-B*40:01	3.109024350465006e-05	4.878123839595213e-05	not-binder
TIGDAHGH	HLA-B*40:01	1.3207854714636368e-05	1.5059814017059873e-05	not-binder
IRAFCESG	HLA-B*40:01	5.168173863250303e-05	7.224188635842133e-05	not-binder
LQAECFGV	HLA-B*40:01	0.024317509964021156	0.026106885305134542	not-binder
GHGLREQL	HLA-B*40:01	0.010203925952737336	0.01626194720337633	not-binder
ITDQNGQV	HLA-B*40:01	0.00830619557755199	0.013700576302001218	not-binder
CDKLFVAQ	HLA-B*40:01	0.005204452760517597	0.007425740896144034	not-binder
DALAQGGA	HLA-B*40:01	4.123601973989676e-05	5.826747507527336e-05	not-binder
ICEIVIET	HLA-B*40:01	0.01060842460919389	0.016934490910732732	not-binder
QTFVVHAG	HLA-B*40:01	1.8403697420767973e-05	2.7287755315273252e-05	not-binder
VNASTGKY	HLA-B*40:01	4.187261203014714e-05	6.246177785577564e-05	not-binder
IVGLSSLG	HLA-B*40:01	0.00016649597958202645	0.00030427909508390404	not-binder
FGKPTAHP	HLA-B*40:01	9.512958359643164e-05	0.00010625931581447746	not-binder
MEILKQPQ	HLA-B*40:01	0.3543385148048401	0.14893268383131675	not-binder
DGLCVRVG	HLA-B*40:01	6.649305937003191e-05	5.897359890164438e-05	not-binder
NTYVTGDH	HLA-B*40:01	1.639062332909891e-05	2.1372966515181912e-05	not-binder
LAGASSGV	HLA-B*40:01	0.001882440025087817	0.0024287456157465214	not-binder
YERLIALQ	HLA-B*40:01	0.09954804815351963	0.09789391286480777	not-binder
QCETVGPE	HLA-B*40:01	5.348696117835061e-05	6.753414508839744e-05	not-binder
GDQGIGGM	HLA-B*40:01	0.015512620721710845	0.025802509960958023	not-binder
GIELAQLQ	HLA-B*40:01	0.0010465479081176454	0.0018512616327695664	not-binder
TYGPFGFD	HLA-B*40:01	5.91860127777677e-06	4.831207635382988e-06	not-binder
RCDHCFLL	HLA-B*40:01	0.0015932749209454755	0.0017905253672983454	not-binder
GVHPPAPG	HLA-B*40:01	0.0005004700291465269	0.0005756813804251391	not-binder
LEKVNGIA	HLA-B*40:01	0.30640890449285507	0.2569229568794514	not-binder
IASEVTLY	HLA-B*40:01	0.00042653815980884244	0.0002604496600221915	not-binder
SKHGFKVR	HLA-B*40:01	3.0201687741282514e-05	3.849223098108111e-05	not-binder
ITPIGSPT	HLA-B*40:01	0.00016947808858276404	0.00026207632440825544	not-binder
LSKKRVEA	HLA-B*40:01	3.6060108199631455e-05	3.441518644305981e-05	not-binder
KSDVYSIA	HLA-B*40:01	5.9725384481701395e-05	7.323009692930692e-05	not-binder
IKQQKNKF	HLA-B*40:01	0.00015892383753453033	0.0001895513927120077	not-binder
PGFGETLA	HLA-B*40:01	0.0007143067145951143	0.0013449894681188974	not-binder
TSSAGYDK	HLA-B*40:01	0.0005897230167304408	0.0008096064363149103	not-binder
HVHSLYPS	HLA-B*40:01	6.227532126956703e-06	7.860361510120273e-06	not-binder
KVTSTAVP	HLA-B*40:01	0.0001899469167872425	0.0002489811910271548	not-binder
PVLGQLKH	HLA-B*40:01	1.6814227458299136e-05	3.2166810365304994e-05	not-binder
TPVWMMRQ	HLA-B*40:01	3.094946862503001e-06	5.248775147522922e-06	not-binder
PPLTREAV	HLA-B*40:01	0.0006017568387733264	0.0007243105084091678	not-binder
PSPQVSKN	HLA-B*40:01	3.436222018398261e-06	3.0656126992039443e-06	not-binder
SIPALEME	HLA-B*40:01	5.955164579063421e-06	6.761430733704157e-06	not-binder
SNLRKEDN	HLA-B*40:01	3.67081756135688e-05	6.540268990274883e-05	not-binder
GTPRFMTS	HLA-B*40:01	1.571423883026113e-06	1.8733306247485313e-06	not-binder
KAEQLIEQ	HLA-B*40:01	0.000831479334723223	0.0014336662814998433	not-binder
VNECVSAA	HLA-B*40:01	0.0004298635627492331	0.00039532299712506154	not-binder
ASTCGEIV	HLA-B*40:01	0.0010430822372654801	0.0007667933963357818	not-binder
DNRDYSRD	HLA-B*40:01	1.1549257921235519e-05	1.5430308599790727e-05	not-binder
SSTKNSSI	HLA-B*40:01	0.0015999303966168555	0.002864936020471403	not-binder
TGGDLVAV	HLA-B*40:01	0.08330667254049332	0.13997859155335904	not-binder
FRGTCPGG	HLA-B*40:01	4.7769264270058896e-05	5.815568391743886e-05	not-binder
GDMVWIEE	HLA-B*40:01	0.0004005531757428571	0.000533134400693978	not-binder
KSHGAHNY	HLA-B*40:01	3.5848006545791124e-05	2.9174720240311028e-05	not-binder
EMYPGEAG	HLA-B*40:01	0.0001150753480083977	0.00012613954925715744	not-binder
LTEVKDAD	HLA-B*40:01	0.0001939761332233031	0.00032165655191985007	not-binder
PEFQRELE	HLA-B*40:01	0.007145433712867089	0.005739055419205901	not-binder
GPAGIATK	HLA-B*40:01	0.00045541415479233294	0.0005724772407001791	not-binder
GFLKSQLE	HLA-B*40:01	1.003733873830015e-05	7.854516067114984e-06	not-binder
KDLEMSDN	HLA-B*40:01	0.0005045191565100637	0.000589408746492251	not-binder
VHQRMHTG	HLA-B*40:01	4.758072045958628e-06	6.130452799903695e-06	not-binder
VIIATTNL	HLA-B*40:01	0.0005830525018609478	0.0005701435225617128	not-binder
VKINPDKI	HLA-B*40:01	0.002508271229453385	0.001973884847222437	not-binder
AALYAVYN	HLA-B*40:01	2.0489250707100838e-05	1.964372326343556e-05	not-binder
FCYNVSMT	HLA-B*40:01	3.828303442183767e-05	3.302888556672398e-05	not-binder
ADVKGREV	HLA-B*40:01	0.1515508510172367	0.09901055977054608	not-binder
KLVMGIAD	HLA-B*40:01	8.59634564562839e-06	1.0558392559188634e-05	not-binder
RLASGLPV	HLA-B*40:01	0.0015903140127193182	0.0019202678472196937	not-binder
SRWLGRRP	HLA-B*40:01	1.917437273668554e-05	2.2373864808254543e-05	not-binder
VEPEVLQD	HLA-B*40:01	0.00337458308749774	0.003040496299521102	not-binder
PGDIVIQV	HLA-B*40:01	0.04690615295257885	0.09115137463759501	not-binder
LCGLMCSK	HLA-B*40:01	0.0002489912611736145	0.0004901921342999756	not-binder
AEDAKSKN	HLA-B*40:01	0.05300757503136992	0.05889362538059912	not-binder
AVPKVESV	HLA-B*40:01	0.0003756560432520928	0.0003112773678797038	not-binder
VGLFANRG	HLA-B*40:01	4.166477855826467e-05	6.217876203709464e-05	not-binder
ACKQLHQI	HLA-B*40:01	0.00034993649760508563	0.0004149047050166489	not-binder
LKLQARNI	HLA-B*40:01	0.00014018412621226163	0.00011332835389469618	not-binder
AQMFNSNV	HLA-B*40:01	0.048145465948618946	0.060709787560380625	not-binder
AHREHTSY	HLA-B*40:01	0.00018024365647306695	0.00027701044244629857	not-binder
FKVAAVPF	HLA-B*40:01	0.0009617506486392813	0.0011941835277206256	not-binder
NNVKQSFE	HLA-B*40:01	8.646190035506151e-05	6.599991208963687e-05	not-binder
SRTDRSIA	HLA-B*40:01	2.052996654553496e-05	2.64972516431933e-05	not-binder
PDLGTVVV	HLA-B*40:01	0.03325330896768719	0.0473085164313969	not-binder
VAVFGLQW	HLA-B*40:01	2.1248444697964315e-05	3.410177992339752e-05	not-binder
AKAAKQLT	HLA-B*40:01	2.7726504200131784e-06	4.616748231836463e-06	not-binder
VSITGVTG	HLA-B*40:01	3.5444893952349396e-05	3.290012668404676e-05	not-binder
VSINGTIK	HLA-B*40:01	0.0003325283637581611	0.00027287821166292514	not-binder
TTTLGSCV	HLA-B*40:01	0.0018914085971573514	0.002203225265485958	not-binder
LAAGGRGV	HLA-B*40:01	0.00890385547063488	0.010959327229402191	not-binder
EEPDTISE	HLA-B*40:01	0.0026326130355300847	0.002884282599490304	not-binder
ERIDVLIH	HLA-B*40:01	0.0033409968212254173	0.004254597150046124	not-binder
LRDLLNNL	HLA-B*40:01	0.033778328041080385	0.04780945723110656	not-binder
EAREHLAL	HLA-B*40:01	0.037619598532546664	0.04140377707544698	not-binder
SPSLDTLD	HLA-B*40:01	0.00017313513870016451	0.0003135147900495183	not-binder
IDVPLFIK	HLA-B*40:01	0.0072068759000103455	0.013003838154268981	not-binder
SEDTLEEI	HLA-B*40:01	0.6806313514709472	0.21681580578356702	binder
PTGQVQTR	HLA-B*40:01	0.00014740966746429053	0.0002943121691038057	not-binder
RDLAEKIL	HLA-B*40:01	0.47510765492916107	0.3162956233602727	ambiguous
GEKFSDSV	HLA-B*40:01	0.8113191485404968	0.0837296249756556	binder
YVAAMIRN	HLA-B*40:01	9.852151788436458e-06	1.102310675801549e-05	not-binder
TYAKIHFA	HLA-B*40:01	7.710641911407023e-06	8.908366980690331e-06	not-binder
DIRLLTPV	HLA-B*40:01	0.004855142707674532	0.004190295836011857	not-binder
YHSTKNSN	HLA-B*40:01	4.012073039162053e-05	7.230905437641171e-05	not-binder
EFKEINPM	HLA-B*40:01	0.0023422870833066157	0.0023748379882963574	not-binder
SYIEHKMQ	HLA-B*40:01	1.2330406747906863e-05	1.6224607412438766e-05	not-binder
EHMSTWQV	HLA-B*40:01	0.018298154949991385	0.03130010198111065	not-binder
PYIVVFLN	HLA-B*40:01	6.566460208246027e-07	6.073128361902454e-07	not-binder
RETQSVVV	HLA-B*40:01	0.7816038191318512	0.3250767203225659	binder
DNYQKIDA	HLA-B*40:01	0.00037566768528680684	0.0005501631384435322	not-binder
TLFVAQMV	HLA-B*40:01	0.00023734952815175349	0.000180570514977469	not-binder
GPPGGPRP	HLA-B*40:01	0.0034271062260813777	0.004460267348543014	not-binder
KLETALVM	HLA-B*40:01	0.009147420525550842	0.010747785509445152	not-binder
IYEDFTRD	HLA-B*40:01	4.458763941102006e-05	5.065839312051229e-05	not-binder
KGEGKFAR	HLA-B*40:01	1.7328957218865072e-05	2.1942439829613683e-05	not-binder
RTWLAHIE	HLA-B*40:01	4.672465546029514e-06	8.223591370963015e-06	not-binder
THLFFNDL	HLA-B*40:01	0.0029500156437279657	0.0026755049361773618	not-binder
LIGTTGRL	HLA-B*40:01	0.00025351004070159886	0.0002996145325965688	not-binder
NGTKLYSA	HLA-B*40:01	7.351051781512297e-05	7.345773564002493e-05	not-binder
KDRKMALI	HLA-B*40:01	0.0020585136975569186	0.0025609830355164988	not-binder
GRVFSSPA	HLA-B*40:01	0.0025775001183319544	0.004724651755284842	not-binder
LHNAAKKD	HLA-B*40:01	6.109411226873362e-06	9.464403853467086e-06	not-binder
SANWERLR	HLA-B*40:01	1.0372222515186991e-05	1.2343819277741799e-05	not-binder
KAAEENPS	HLA-B*40:01	3.596081497446724e-05	3.96586289939195e-05	not-binder
EVPNSDIA	HLA-B*40:01	3.0238285747419268e-05	1.661240309499252e-05	not-binder
SNKGDRLT	HLA-B*40:01	0.00013476986970886173	0.00016854913030961226	not-binder
IAGKPMIQ	HLA-B*40:01	6.512893578474177e-05	9.889395837603605e-05	not-binder
SRMNIGQV	HLA-B*40:01	0.0017812802610933432	0.0027791786089811314	not-binder
DLTNTNAR	HLA-B*40:01	2.049251919729045e-05	3.302385990583917e-05	not-binder
SKGLIQFV	HLA-B*40:01	0.00031194393409350596	0.000230162188478293	not-binder
TQLGGPRA	HLA-B*40:01	0.0005972251063212752	0.0005379828184067505	not-binder
YILTAALL	HLA-B*40:01	0.004167069640243426	0.0030980149510375634	not-binder
SRMATQAS	HLA-B*40:01	0.00016167519337280113	0.0003197971155982705	not-binder
EHLNQMVG	HLA-B*40:01	0.0008010380899804659	0.0010774053062899947	not-binder
SQQSRLQN	HLA-B*40:01	0.00018318266601937693	0.0003043979196690226	not-binder
SDDIVDKL	HLA-B*40:01	0.3616748932749033	0.25250967287888215	not-binder
IGYFPVHV	HLA-B*40:01	0.008347025274997578	0.005224587681309475	not-binder
KARGQMVR	HLA-B*40:01	3.4290684595816854e-06	3.6243328528387243e-06	not-binder
QRFISDME	HLA-B*40:01	0.00011213324814889347	0.00011233987000922559	not-binder
GVVHEYST	HLA-B*40:01	0.0003372971723464957	0.0006494004228047936	not-binder
AIAAQLSP	HLA-B*40:01	0.00014630501876147783	0.0002449612774371892	not-binder
PDMISPPL	HLA-B*40:01	0.012539260326593648	0.012317392535178507	not-binder
VEGVLLLD	HLA-B*40:01	0.022623156412737443	0.02801496319260103	not-binder
KGMGSRAV	HLA-B*40:01	0.0011820078349046525	0.0012808518190693449	not-binder
GEITDDTR	HLA-B*40:01	0.42070127129554746	0.17166532218013306	ambiguous
GKMFGNKN	HLA-B*40:01	6.314362520853933e-05	0.0001065091415021347	not-binder
LNEFKTWK	HLA-B*40:01	0.0004716930263384711	0.0007705985646699528	not-binder
PKNSLVKQ	HLA-B*40:01	0.00012214801938856824	0.00014115949824439303	not-binder
HLIQARGL	HLA-B*40:01	0.0006673705946013797	0.0008863158473017469	not-binder
ALTEIFGD	HLA-B*40:01	3.200807994403476e-05	5.8758852939082944e-05	not-binder
GEGGQQTP	HLA-B*40:01	0.1367149098077789	0.12047495331088821	not-binder
IDINLKTQ	HLA-B*40:01	0.002771568327443674	0.0028104114314175927	not-binder
KIADKLDL	HLA-B*40:01	0.0011117890075183824	0.0011189731539711606	not-binder
DSRSSTSN	HLA-B*40:01	3.311312718706651e-05	4.665027247638364e-05	not-binder
IAIKPTSS	HLA-B*40:01	1.6098779130402364e-05	1.344454186946599e-05	not-binder
KWDEKELL	HLA-B*40:01	0.14228412603260948	0.2538006019371233	not-binder
IIAQLGNQ	HLA-B*40:01	1.692376105211224e-06	1.0696329310260128e-06	not-binder
NNIPVFFI	HLA-B*40:01	0.008608612418447592	0.013190902669900584	not-binder
KYPTTEAN	HLA-B*40:01	1.8877812773758496e-06	2.3383324064472158e-06	not-binder
GKTQTAVV	HLA-B*40:01	0.002568733930183953	0.004621718251761074	not-binder
VDGMVYTT	HLA-B*40:01	0.0033452677933382803	0.005620214071811885	not-binder
YIVSEAMH	HLA-B*40:01	4.958895399642671e-06	6.4712975446664936e-06	not-binder
PMDCVESA	HLA-B*40:01	0.00013518753951871076	0.00023790822718051873	not-binder
AKEIARLR	HLA-B*40:01	0.0015076663320797933	0.0019328756927890266	not-binder
SRVRLSAG	HLA-B*40:01	2.7141011106562864e-05	3.8006464018245995e-05	not-binder
LNPATGFG	HLA-B*40:01	3.5864594009105136e-05	3.605802018283213e-05	not-binder
WNDLDCSN	HLA-B*40:01	1.7859355696549227e-05	1.622964992560583e-05	not-binder
PENLVANP	HLA-B*40:01	0.0024104577188893473	0.0033282957945526947	not-binder
QQDGGDDF	HLA-B*40:01	0.002178322002873756	0.0020774817905042584	not-binder
AALRDAGV	HLA-B*40:01	0.0005472716825806855	0.0007109267454778258	not-binder
NTLILNYC	HLA-B*40:01	0.0001897100493563453	0.0001963206678388178	not-binder
DPYKKKQI	HLA-B*40:01	0.004998838777487436	0.007086778937098788	not-binder
ESAEERAK	HLA-B*40:01	0.0022256971716416276	0.00317486651846875	not-binder
LPLAWEID	HLA-B*40:01	1.362600626193134e-05	1.696313925138189e-05	not-binder
RHGIYVWG	HLA-B*40:01	2.7837038851785678e-05	4.597744721000223e-05	not-binder
GLQDANLR	HLA-B*40:01	0.0004062632595378091	0.0006608651863078946	not-binder
TTEECPEC	HLA-B*40:01	0.0006541571726756956	0.0005012032028977726	not-binder
SFDPEVIR	HLA-B*40:01	0.009739993273979054	0.017688562585055672	not-binder
KILIYNDL	HLA-B*40:01	0.0004089154339453671	0.00041201670534807814	not-binder
IADIKMAI	HLA-B*40:01	0.001930350262318825	0.002012195593120965	not-binder
VADSSQSA	HLA-B*40:01	0.00016700545414594792	0.0001606914209321822	not-binder
VTMAIRQN	HLA-B*40:01	1.935120206120189e-06	1.2623249130412156e-06	not-binder
QVFMGDVG	HLA-B*40:01	4.87841111677767e-05	4.327973893281054e-05	not-binder
ASLFITQT	HLA-B*40:01	7.636175410823398e-05	0.0001011466915655716	not-binder
MEVLDTGR	HLA-B*40:01	0.13275352094788104	0.18666657827071506	not-binder
LEVGKVIQ	HLA-B*40:01	0.09321225360035897	0.058387719549886447	not-binder
GLDLYGHD	HLA-B*40:01	8.312807752034329e-05	0.00016191180618436424	not-binder
EQVKDFPE	HLA-B*40:01	0.012480177951510995	0.020126647277436106	not-binder
ADSAGLTL	HLA-B*40:01	0.2634920090436935	0.27614144070731694	not-binder
SLLVTLLV	HLA-B*40:01	0.0014147364889709024	0.0020987258886071606	not-binder
KFLYQHEM	HLA-B*40:01	0.00037044860555397464	0.000539235375970851	not-binder
LNGLLAMI	HLA-B*40:01	0.0015713950648205354	0.0009183731258017171	not-binder
ASKSTSEL	HLA-B*40:01	0.006997278510243632	0.006567461531248663	not-binder
VAEAEKYA	HLA-B*40:01	0.00019066263800175952	0.0003246838629943093	not-binder
GSITPHTN	HLA-B*40:01	1.0488031148270238e-05	1.0213340543091036e-05	not-binder
HLEKKYVR	HLA-B*40:01	1.2430524293449707e-05	1.1844935442488094e-05	not-binder
NITSFRQP	HLA-B*40:01	4.561147019188638e-07	5.747821151940935e-07	not-binder
LAWFMGML	HLA-B*40:01	0.004592550508709792	0.005249828013038213	not-binder
LKESCDSS	HLA-B*40:01	0.00013521063160304436	0.00017576541902380218	not-binder
GFDVYVNM	HLA-B*40:01	0.06481777384469752	0.1277094361727108	not-binder
GAMKRGDW	HLA-B*40:01	5.014180399598445e-06	5.7471365996756645e-06	not-binder
INSCIVNA	HLA-B*40:01	3.185290338478808e-05	2.809257773499631e-05	not-binder
PGRGNRFT	HLA-B*40:01	6.9310912762077235e-06	1.2782548035109534e-05	not-binder
ALRSVVDL	HLA-B*40:01	0.0009043476129590999	0.0010541397757771321	not-binder
RPARMEAS	HLA-B*40:01	9.165560136096402e-06	1.4847638092644241e-05	not-binder
EADSSLVV	HLA-B*40:01	0.07195022417017753	0.0499336722233772	not-binder
HCNLPQGG	HLA-B*40:01	3.275286593540372e-06	5.497006081180932e-06	not-binder
KDANQERL	HLA-B*40:01	0.10723863925086334	0.09328173159896481	not-binder
LGIETMGG	HLA-B*40:01	7.293839202754967e-06	1.0788913858080413e-05	not-binder
LAECERLP	HLA-B*40:01	0.00010187651851083502	6.90443149885709e-05	not-binder
DYRTRVLK	HLA-B*40:01	1.2250399595359341e-05	1.4901255679902914e-05	not-binder
LAERFPEM	HLA-B*40:01	0.025585834494268055	0.03176372230187533	not-binder
EHNALFQA	HLA-B*40:01	0.005123024511249241	0.008200259314257602	not-binder
AKSLVVIE	HLA-B*40:01	1.5868836294430365e-05	1.6061917842046298e-05	not-binder
IANDEVLF	HLA-B*40:01	0.002460168855759548	0.00298833827971948	not-binder
ILYEPIEN	HLA-B*40:01	8.964078907780505e-06	9.247552760178546e-06	not-binder
ETLTGIDL	HLA-B*40:01	0.016802900658512955	0.009565437624641689	not-binder
AYQGALDE	HLA-B*40:01	5.801970879448781e-06	7.379131640439196e-06	not-binder
EAKKKLFY	HLA-B*40:01	0.000256211589939026	0.00045264572451791225	not-binder
LHLKANPK	HLA-B*40:01	0.00016941505230079202	0.00015141601432854112	not-binder
GNVKKNFA	HLA-B*40:01	7.254479416562987e-06	9.266906871157485e-06	not-binder
SSDLTIKI	HLA-B*40:01	0.02646928383037448	0.034325149696907226	not-binder
SVDPSYGK	HLA-B*40:01	0.0009775098143143147	0.0019271158600274426	not-binder
QTNMNNGQ	HLA-B*40:01	2.5456904962029015e-06	2.0299149570106635e-06	not-binder
QSKDQITA	HLA-B*40:01	0.00014644580455751565	0.00018125755009943846	not-binder
TLDNVINL	HLA-B*40:01	0.010827984207571717	0.0106167407377451	not-binder
DIPNKRVD	HLA-B*40:01	1.246431979584628e-06	1.2770945742761597e-06	not-binder
KFGHTIFA	HLA-B*40:01	2.800079375901987e-05	2.8149270076405993e-05	not-binder
LSKMTDIE	HLA-B*40:01	5.858918329977314e-05	6.179657211736791e-05	not-binder
KRENDDEF	HLA-B*40:01	0.0041991770209278915	0.005403431880471118	not-binder
EEEIAKLY	HLA-B*40:01	0.04645832609385252	0.05222552568398902	not-binder
FEWIVSRV	HLA-B*40:01	0.6740031719207764	0.20710550860855662	binder
QGEVFGII	HLA-B*40:01	0.02055854732170701	0.024201465613152135	not-binder
EIFDMLLA	HLA-B*40:01	0.0003381286372707848	0.0004146037673432004	not-binder
IRSNTNQS	HLA-B*40:01	8.160438623994181e-06	1.3796151287029616e-05	not-binder
EDTIRPQM	HLA-B*40:01	0.07621659012511373	0.05645698832945908	not-binder
KNRDSLLK	HLA-B*40:01	5.5446628902311444e-05	5.574401003034913e-05	not-binder
PSFFKGLD	HLA-B*40:01	1.0434339472853438e-05	1.477138315355561e-05	not-binder
MSTGQTYN	HLA-B*40:01	1.583494144199449e-05	1.0290226850714203e-05	not-binder
SMGVYQIL	HLA-B*40:01	0.0011537995245817002	0.0017902256765915789	not-binder
ITDHRIGY	HLA-B*40:01	3.821455957222497e-05	5.291500725982244e-05	not-binder
AARQLGGG	HLA-B*40:01	9.563631513383035e-06	1.5386210743024175e-05	not-binder
QESMRKMM	HLA-B*40:01	0.07958699124865234	0.07285196422275834	not-binder
VLMCGGLD	HLA-B*40:01	9.30225291995157e-06	5.726184650033907e-06	not-binder
EGISRTGE	HLA-B*40:01	0.00026336748833273306	0.00027284351823413756	not-binder
VRCQGKAV	HLA-B*40:01	0.0001516764185453212	0.00014670189734295084	not-binder
ASTCDLAI	HLA-B*40:01	0.0008709022891707719	0.0003684178448927473	not-binder
LELEVKDK	HLA-B*40:01	0.03777759252116084	0.01656439823764567	not-binder
QVNDDVNQ	HLA-B*40:01	5.872002190017156e-05	9.463912116142627e-05	not-binder
IPRGGPDG	HLA-B*40:01	0.0002447743027865101	0.0004892736929041758	not-binder
TGKNLAEQ	HLA-B*40:01	0.0002752346166126074	0.00031802261649961866	not-binder
LALLVSDL	HLA-B*40:01	0.00752780360678571	0.006619423150895068	not-binder
SGRADIAK	HLA-B*40:01	0.0002569714326083744	0.0003020220253427179	not-binder
NASVTVQY	HLA-B*40:01	0.00017906558246458815	0.00016095533961708576	not-binder
DGTPTPWT	HLA-B*40:01	0.00015869120156821736	0.0002528514587754945	not-binder
RDKKRPLL	HLA-B*40:01	0.03496343161095865	0.03447319327979514	not-binder
GLCYLLSR	HLA-B*40:01	2.283527955864173e-05	3.0097573908796927e-05	not-binder
FMLDEHGK	HLA-B*40:01	0.0004655623721163238	0.0004745479317815134	not-binder
DGERGNKS	HLA-B*40:01	5.3058916858739205e-05	0.00010380136032795202	not-binder
LLDQQIPP	HLA-B*40:01	0.0001159306727799958	0.0001881988149524354	not-binder
IDLDHSWG	HLA-B*40:01	0.00044027574686440475	0.0006952003176844658	not-binder
KPDITVEL	HLA-B*40:01	0.029198404029011728	0.027293865205289987	not-binder
HELRDGGK	HLA-B*40:01	0.06909736951374726	0.064475926232698	not-binder
ERGSGIIC	HLA-B*40:01	0.0003198948339715457	0.00035435047600989146	not-binder
TKVEDRDT	HLA-B*40:01	0.0001760417606419651	0.00021717712607174534	not-binder
KAKGINLI	HLA-B*40:01	0.0015605656857587747	0.0015490279418877097	not-binder
LASRNLYS	HLA-B*40:01	4.012588636896908e-05	7.013450740612877e-05	not-binder
TQPLVAAS	HLA-B*40:01	4.95393372951014e-05	8.98964277170401e-05	not-binder
AGDIAAAV	HLA-B*40:01	0.153080224567384	0.29571956917672415	not-binder
LVPLGELT	HLA-B*40:01	1.7619729629814173e-05	1.4752951201660166e-05	not-binder
MNETLAEW	HLA-B*40:01	0.00015451020913239688	0.00015025824306751768	not-binder
MLTAISMS	HLA-B*40:01	3.676794387388327e-05	3.33676860495041e-05	not-binder
ALNSEATS	HLA-B*40:01	4.222989705482405e-06	5.5848421314205924e-06	not-binder
LESLFNVW	HLA-B*40:01	0.2599999620358247	0.2866672584454804	not-binder
KMNGAEKP	HLA-B*40:01	3.0317093316512e-05	3.134680373949824e-05	not-binder
AGLTVLRI	HLA-B*40:01	0.000751063744246494	0.001042589477395491	not-binder
HAKKSEAS	HLA-B*40:01	3.7798952438761194e-05	7.485022871620966e-05	not-binder
ITSRMLPN	HLA-B*40:01	7.1705706855773595e-06	6.718430490299393e-06	not-binder
RELGLTPR	HLA-B*40:01	0.15220593325793744	0.1191052405059172	not-binder
AQAIVDWL	HLA-B*40:01	0.1975645586848259	0.13912661592400025	not-binder
AGEKRIGT	HLA-B*40:01	3.1346299204360054e-05	4.470320545419546e-05	not-binder
DSMPTSSL	HLA-B*40:01	0.01881119916215539	0.024064469891786476	not-binder
LELTHKAS	HLA-B*40:01	0.005251377308741212	0.005623733993499719	not-binder
QLPPAAIN	HLA-B*40:01	1.8354458201861982e-05	2.9007111880890903e-05	not-binder
KNLNIQGS	HLA-B*40:01	2.054841036383797e-06	3.3914794688419598e-06	not-binder
IAHLHDDQ	HLA-B*40:01	6.935459725028181e-05	7.427592377958476e-05	not-binder
LSKTPEQR	HLA-B*40:01	0.00035736500212806276	0.0003140590533120833	not-binder
TIELYKQT	HLA-B*40:01	9.295466807088815e-05	4.775013714569481e-05	not-binder
ATLSSLKT	HLA-B*40:01	7.202745443919411e-05	9.897902873848584e-05	not-binder
HRPEELVI	HLA-B*40:01	0.0020612965905456803	0.001955605379264194	not-binder
FVDAALYS	HLA-B*40:01	4.927707059039221e-05	6.442012002271903e-05	not-binder
GRGKAGGV	HLA-B*40:01	0.0001499799923522005	0.00015186055468969394	not-binder
AHAERVEL	HLA-B*40:01	0.0156751135162267	0.01544061255281781	not-binder
EEWKLLLG	HLA-B*40:01	0.06494892559931031	0.0865378959504133	not-binder
RLGSGLLE	HLA-B*40:01	1.335417584868992e-05	1.0966735793585418e-05	not-binder
VGAGAQPY	HLA-B*40:01	0.0001480537869420484	0.00026194205558330205	not-binder
GGKVFVTP	HLA-B*40:01	0.0002637761254675297	0.00017432626550575934	not-binder
VLLADEVG	HLA-B*40:01	7.794670057226227e-06	9.719418207083914e-06	not-binder
IGGSSSNA	HLA-B*40:01	3.1580635634819294e-05	1.6847819868281243e-05	not-binder
DDSDDSPC	HLA-B*40:01	0.000283317072936029	0.00029502262712704846	not-binder
WVIYSDST	HLA-B*40:01	5.014258822051004e-05	6.707125089953202e-05	not-binder
HACRVTIA	HLA-B*40:01	9.670354478004128e-05	8.514590187895562e-05	not-binder
AAFIAQME	HLA-B*40:01	9.12936362169603e-06	1.1326522716020072e-05	not-binder
LNASKVGK	HLA-B*40:01	5.0323526510887005e-05	7.418850930790624e-05	not-binder
CEYRKTPN	HLA-B*40:01	0.022766122699613332	0.014723350622970473	not-binder
ERDRCNAA	HLA-B*40:01	0.0007068536125188985	0.0011626416886251075	not-binder
YINKMDRV	HLA-B*40:01	0.0005311873322071392	0.0007281070880649916	not-binder
DRPVRVDR	HLA-B*40:01	4.404249928725845e-05	6.152803194364858e-05	not-binder
YRTLSLIK	HLA-B*40:01	0.00013063425774788583	0.00014880129065248713	not-binder
PHHARPGR	HLA-B*40:01	3.169978511436966e-05	5.173737952571769e-05	not-binder
GLMTQEKG	HLA-B*40:01	7.360707463632821e-06	9.638351332252531e-06	not-binder
GYVMDALR	HLA-B*40:01	4.187860612248073e-05	4.3331758653228146e-05	not-binder
ASALIPAE	HLA-B*40:01	0.00029645785496388297	0.0005348301694996223	not-binder
CTTNPSIV	HLA-B*40:01	0.0036029248047270814	0.0028991678078220113	not-binder
LYRENTED	HLA-B*40:01	2.0383644184107654e-06	2.6974848542425114e-06	not-binder
KSDMKRVK	HLA-B*40:01	1.4969683016374802e-05	2.3142266379151846e-05	not-binder
KPVGHVDI	HLA-B*40:01	0.00019906668221665315	0.00022755549452395195	not-binder
KPKFYALD	HLA-B*40:01	3.786053872545381e-06	6.092755957322989e-06	not-binder
GIHLFLSG	HLA-B*40:01	1.7174952708742807e-05	1.5299768862348483e-05	not-binder
FCDCMKVY	HLA-B*40:01	5.525528524117362e-05	7.987364406081725e-05	not-binder
ECTKKAIF	HLA-B*40:01	0.0003716339399943536	0.0006046556974365173	not-binder
ISSTSTST	HLA-B*40:01	6.501836015379223e-05	5.6056356656280545e-05	not-binder
PGFMGEVC	HLA-B*40:01	4.47352858401473e-05	5.72045548142987e-05	not-binder
VAVDAPVS	HLA-B*40:01	9.04334748383917e-05	0.0001187003002548517	not-binder
VCGSDGHS	HLA-B*40:01	5.62815260991556e-06	9.25745111513345e-06	not-binder
AERALNLD	HLA-B*40:01	0.07047174191102386	0.09454555239769467	not-binder
VPAYGKHN	HLA-B*40:01	2.945371451205242e-06	3.879015619557553e-06	not-binder
RHEQLLNI	HLA-B*40:01	0.004344161547487601	0.006766238080588037	not-binder
YRMKGFLD	HLA-B*40:01	2.5490664928673467e-05	2.3856355988710562e-05	not-binder
IVIPPIGL	HLA-B*40:01	0.0013103382583977917	0.0017862071223381753	not-binder
RRQAAAFI	HLA-B*40:01	0.006767756146018655	0.013396043467422018	not-binder
VEGRQGED	HLA-B*40:01	0.001205587684148668	0.0007687011301454379	not-binder
GTPTDCVY	HLA-B*40:01	1.263733756786678e-05	1.2683897641064734e-05	not-binder
MFLFGHLV	HLA-B*40:01	0.0006222239317139611	0.0008127450623523409	not-binder
DNEMSIAP	HLA-B*40:01	9.37482800509315e-05	8.668855440662097e-05	not-binder
ATPTNSIN	HLA-B*40:01	2.079498981366612e-06	1.9197860656118847e-06	not-binder
PGAAGKEG	HLA-B*40:01	0.00015866018732922752	0.00028954608353695617	not-binder
IDNGAKAV	HLA-B*40:01	0.26062564365565777	0.33389022618750086	not-binder
GEMVKNIC	HLA-B*40:01	0.19062165440991521	0.15844731334123047	not-binder
LQRLSVRL	HLA-B*40:01	0.017332210956374182	0.02041887092259379	not-binder
FAMKTPPM	HLA-B*40:01	0.0029883544721087674	0.004104370131250977	not-binder
AAGCNPMD	HLA-B*40:01	2.387522233675554e-05	2.9957033234516265e-05	not-binder
EEEFREIY	HLA-B*40:01	0.009082924481481314	0.008876530832065391	not-binder
NNGMGIDD	HLA-B*40:01	9.331818312536404e-06	9.243644626247244e-06	not-binder
HAFGDQYR	HLA-B*40:01	0.00011118873940176854	0.00011969492512990016	not-binder
HSQESLLK	HLA-B*40:01	0.0005741216995568399	0.0009804288443148977	not-binder
EVAQKQYE	HLA-B*40:01	3.611026278349527e-05	5.5936571176225154e-05	not-binder
AHRLSTIR	HLA-B*40:01	0.0001169305989486169	0.00015459160098511875	not-binder
ASVADVVK	HLA-B*40:01	0.0074834395435349425	0.012293804732463595	not-binder
EAVKRGGS	HLA-B*40:01	5.443917404473101e-06	8.727259489146802e-06	not-binder
RDVQKELE	HLA-B*40:01	0.006438923458335921	0.011511531399428085	not-binder
VVTVGGTE	HLA-B*40:01	1.2312376566114835e-05	1.7654979181225103e-05	not-binder
SLSISEQL	HLA-B*40:01	0.019988736652157967	0.03834514467231371	not-binder
KILQIIHE	HLA-B*40:01	2.2396439044847228e-05	4.097717428489058e-05	not-binder
TLEDHINR	HLA-B*40:01	0.0014810997629638224	0.0022022335286946567	not-binder
KTSKRKRK	HLA-B*40:01	6.878091320165714e-08	7.288007451951812e-08	not-binder
SQAQAQAM	HLA-B*40:01	0.13954788957489656	0.12939547667879883	not-binder
QDSGGGAR	HLA-B*40:01	0.0002467763757918291	0.00032447626549919823	not-binder
YLASRNQQ	HLA-B*40:01	1.8027523242380995e-05	2.3497846783368253e-05	not-binder
IIQERLER	HLA-B*40:01	2.154213764722357e-05	2.6386367536785394e-05	not-binder
YRMRAEFR	HLA-B*40:01	0.00018285062405993814	0.00022031733744505414	not-binder
LVFIVFAV	HLA-B*40:01	0.0004934447316447433	0.0008503196503777558	not-binder
EKPKSKWM	HLA-B*40:01	0.00012184947490823106	7.97303012508257e-05	not-binder
TTMQGLKE	HLA-B*40:01	3.119627502950612e-05	3.639824398988979e-05	not-binder
FLSKTMYL	HLA-B*40:01	0.002418035092722448	0.004223397210268353	not-binder
PMALVMGA	HLA-B*40:01	2.3063833439029846e-05	3.305143194671408e-05	not-binder
DSETTYKI	HLA-B*40:01	0.004862881265580654	0.00330340810365092	not-binder
IQNEFNKA	HLA-B*40:01	0.003365673697044258	0.0038281202563906856	not-binder
SGVNGPLV	HLA-B*40:01	0.017514442555329877	0.024951494498032176	not-binder
IKYIPKRL	HLA-B*40:01	0.00016521311481483282	0.0001615857176468834	not-binder
LLLVGEAL	HLA-B*40:01	0.004284524072272688	0.004519430824835419	not-binder
HFSTLVSL	HLA-B*40:01	0.0019780585496960157	0.003186036330555891	not-binder
IRTVRKTI	HLA-B*40:01	4.764686315610334e-05	6.78157457941337e-05	not-binder
REKLQERV	HLA-B*40:01	0.8644264101982116	0.13615353259466498	binder
HAKDKFVG	HLA-B*40:01	4.8132723448190974e-05	8.418336025262002e-05	not-binder
GKTLETLP	HLA-B*40:01	8.161447885868256e-06	5.8655573448663085e-06	not-binder
YKTLNQGV	HLA-B*40:01	0.00024898281769765164	0.00032469053011853136	not-binder
SYFLFATT	HLA-B*40:01	1.914009674151007e-05	1.4780078144417157e-05	not-binder
VRHEVVHN	HLA-B*40:01	5.858229021811212e-05	5.9462627231597696e-05	not-binder
ATVTDIHL	HLA-B*40:01	0.007645338959991932	0.006121298464708037	not-binder
NDGTIMTR	HLA-B*40:01	0.0001420405841435546	0.00020698427831536368	not-binder
KEADWNYI	HLA-B*40:01	0.6377375274896622	0.3084205585738518	ambiguous
GDSVKALT	HLA-B*40:01	0.004447067600267474	0.007987267306305045	not-binder
HTAERALT	HLA-B*40:01	0.00022389948526999604	0.0003692822460556214	not-binder
PRSQPGAL	HLA-B*40:01	0.0013451953065668932	0.0024146217362381144	not-binder
AVPTEKMP	HLA-B*40:01	6.441860421579904e-06	1.0621987456055758e-05	not-binder
RALKDKEV	HLA-B*40:01	0.0026660314553737406	0.004118219098887516	not-binder
SKPPPVDR	HLA-B*40:01	4.654829911083791e-05	5.506982493200908e-05	not-binder
SGTIDAQE	HLA-B*40:01	7.99172448751051e-06	6.445027997725624e-06	not-binder
YHFGETDF	HLA-B*40:01	0.0027182400976016653	0.003721890258478706	not-binder
EKICYRVG	HLA-B*40:01	0.00022529783896487742	0.00032051954097911633	not-binder
QLCNLPQG	HLA-B*40:01	1.210021039597109e-05	1.8294679412701095e-05	not-binder
ANITTNNN	HLA-B*40:01	6.981475721945518e-06	6.9395975635855185e-06	not-binder
VSNNEYRM	HLA-B*40:01	6.95717930398132e-05	8.438057163627926e-05	not-binder
ELGSWGVD	HLA-B*40:01	3.2497104893991494e-05	3.2595886275450424e-05	not-binder
LLDGGGGG	HLA-B*40:01	0.00039508257793841733	0.0007867549716632279	not-binder
VGQSYILK	HLA-B*40:01	5.307773557029216e-05	6.259935664810424e-05	not-binder
VEQVVTDA	HLA-B*40:01	0.060584993381053207	0.06839531618375776	not-binder
VLSIPNLD	HLA-B*40:01	1.9054365111514926e-05	2.208380954264023e-05	not-binder
IWKLLRTK	HLA-B*40:01	3.1186724201859305e-05	4.943130543055261e-05	not-binder
NLGMKSVD	HLA-B*40:01	5.895192589377984e-06	8.242478937596137e-06	not-binder
EVKEVSKV	HLA-B*40:01	0.004238683945732191	0.00520435414035941	not-binder
NNATVPVI	HLA-B*40:01	0.014448863710276783	0.015680888158463364	not-binder
AAARELAE	HLA-B*40:01	0.0002028899540363227	0.0003711431385820359	not-binder
GIEMAFVT	HLA-B*40:01	0.0010620825647492892	0.0015971214706242186	not-binder
IQSTYRMY	HLA-B*40:01	0.00011790141370511264	0.00018608382561484998	not-binder
AQYFTDKI	HLA-B*40:01	0.03088618309702724	0.02369541007370125	not-binder
MMAAVTAA	HLA-B*40:01	0.0049796943974797616	0.009243813918327065	not-binder
AVKLDAQR	HLA-B*40:01	0.0001778192706296977	0.0002534529173102039	not-binder
ETEQDFAA	HLA-B*40:01	0.0006656414948736256	0.0010528485723703457	not-binder
DCMTVTGK	HLA-B*40:01	3.5334961189903424e-05	3.6187688894405074e-05	not-binder
THFGNYAL	HLA-B*40:01	0.011504153978603427	0.009676514635992936	not-binder
SEMSQYEI	HLA-B*40:01	0.7592371672391891	0.29627971498786176	binder
RLDWGDDH	HLA-B*40:01	2.2288226672872306e-05	3.157032972178143e-05	not-binder
GIEKLVIR	HLA-B*40:01	0.001415851567435311	0.002652816289593186	not-binder
EPSEISEN	HLA-B*40:01	0.00021815858781530328	0.00038757265643877935	not-binder
PGSRVLLI	HLA-B*40:01	0.005273307226889301	0.010094798295005794	not-binder
AGSSVKVC	HLA-B*40:01	0.00012898561988201608	0.00015291220871030338	not-binder
QLTMNREG	HLA-B*40:01	2.1488257738615234e-06	2.6763228626121154e-06	not-binder
GSGLVKAQ	HLA-B*40:01	5.5725387642269195e-05	5.712018111882584e-05	not-binder
GVYVQDDR	HLA-B*40:01	0.00010708602429270187	0.00011870922530825406	not-binder
LYKSSTRI	HLA-B*40:01	2.0283078598026805e-05	2.3488974287925114e-05	not-binder
PRIVGEEH	HLA-B*40:01	5.671329858945029e-05	0.0001012683145364868	not-binder
IPEGRHKF	HLA-B*40:01	0.0006564031339337361	0.0011442020125156315	not-binder
FTGTSSVS	HLA-B*40:01	0.00011099677745191119	0.00013192400570534468	not-binder
VANEGRHY	HLA-B*40:01	0.001501533179339276	0.002842721033002401	not-binder
TEPPAFLG	HLA-B*40:01	0.007467490225553775	0.00814997232832753	not-binder
VGTVTSDV	HLA-B*40:01	0.0011269459709637886	0.0013655280832956277	not-binder
NIYCVIKG	HLA-B*40:01	1.58381918510031e-05	1.2510924002590015e-05	not-binder
ETAQPIPE	HLA-B*40:01	0.0005893328685033338	0.0005559428004964893	not-binder
LLERLEAG	HLA-B*40:01	5.859261356512754e-05	6.260568157487945e-05	not-binder
KLDMVPVE	HLA-B*40:01	0.00012226769595145016	0.00018811866593311253	not-binder
VPSPYAQE	HLA-B*40:01	6.579965578623614e-06	9.417321996605338e-06	not-binder
LLRAMRYL	HLA-B*40:01	0.00045865663796575975	0.0006271776593248633	not-binder
PQTEVTWY	HLA-B*40:01	0.00042008024702226975	0.0008050824809479361	not-binder
TNTYGLNQ	HLA-B*40:01	4.484654947134459e-06	3.436161791112169e-06	not-binder
HLPYLPGA	HLA-B*40:01	1.068149908860505e-05	6.6308051203147465e-06	not-binder
VRKPDSSR	HLA-B*40:01	0.0003501129833900052	0.00038705031189914	not-binder
GSCSASSR	HLA-B*40:01	0.00012778835355220508	0.00021392798886319726	not-binder
PPVPRSQG	HLA-B*40:01	3.636563971855513e-05	5.767845819393433e-05	not-binder
ADADVAQV	HLA-B*40:01	0.2528564117848873	0.30722976667935553	not-binder
GFDIPAES	HLA-B*40:01	0.0001319863173222302	0.00024176634783094517	not-binder
SNVGIRDL	HLA-B*40:01	0.002864480314019602	0.00409767708898095	not-binder
QTKAILVQ	HLA-B*40:01	0.00016963429400220775	0.000305279615356822	not-binder
EGGNLVGS	HLA-B*40:01	5.628101432906687e-06	7.914657397543085e-06	not-binder
VNIINNII	HLA-B*40:01	0.0020194834447465836	0.0019120593546600373	not-binder
DIVNAMQS	HLA-B*40:01	2.8530130089965413e-06	3.0457553005753397e-06	not-binder
FQQLQPTQ	HLA-B*40:01	0.006441364993952448	0.010561014651898253	not-binder
QAARRTRV	HLA-B*40:01	5.498860850821075e-05	6.144970513458348e-05	not-binder
SYANVKQW	HLA-B*40:01	1.8885047319935554e-05	3.435863742704089e-05	not-binder
GLQLLSAT	HLA-B*40:01	0.00016220752381741478	0.00017429964711246595	not-binder
EETAPSII	HLA-B*40:01	0.5032885640859603	0.2861289427474344	ambiguous
CTLQPPQE	HLA-B*40:01	4.6505803686613946e-05	7.624953035787694e-05	not-binder
IGFIAHLD	HLA-B*40:01	2.5498584976446635e-05	2.6513714127889786e-05	not-binder
FMLIREAA	HLA-B*40:01	0.00017590939222600355	0.00029289482443576773	not-binder
QHQFPLSE	HLA-B*40:01	5.1006813941967265e-05	4.7851367247558576e-05	not-binder
PENPNWFQ	HLA-B*40:01	0.005318856388657878	0.005398418198110298	not-binder
KFRKFLDD	HLA-B*40:01	7.60808501687471e-07	1.2256218273431397e-06	not-binder
VKAEAANG	HLA-B*40:01	2.4696692247866413e-05	3.80626790387543e-05	not-binder
RKPVAGKK	HLA-B*40:01	0.0004510071357564704	0.0008834082987856964	not-binder
VGVCLDTA	HLA-B*40:01	4.825490657296427e-05	2.7312230436582836e-05	not-binder
SINLWVEI	HLA-B*40:01	0.0027206031270907262	0.0017842927761681888	not-binder
GIVPRDCS	HLA-B*40:01	6.251699600001714e-05	0.00011509758738483732	not-binder
AYKAPTPV	HLA-B*40:01	0.00018590821291581961	0.00021853219019797937	not-binder
GHATLADV	HLA-B*40:01	0.0009753973479746491	0.0007635986187127788	not-binder
GDNPERLK	HLA-B*40:01	0.010472469725914379	0.017321405156225496	not-binder
VYNANLLT	HLA-B*40:01	7.087227568112198e-05	6.13064025110981e-05	not-binder
LLLHFNVS	HLA-B*40:01	4.853885819144921e-06	3.90681728996514e-06	not-binder
GSLHSPGL	HLA-B*40:01	0.00153835910896305	0.0018810140669267626	not-binder
TELEMLHE	HLA-B*40:01	0.014585137227550149	0.013662658651737982	not-binder
IGGPDEMS	HLA-B*40:01	6.745878137053296e-05	0.00010093309452169381	not-binder
HVSNTAEI	HLA-B*40:01	0.002414652988954913	0.0025097984449590346	not-binder
GDGVVIVC	HLA-B*40:01	0.01837303639186274	0.020962537942759773	not-binder
EGAATMPA	HLA-B*40:01	0.00040025204997355955	0.0004608593313435103	not-binder
RMPTMQRP	HLA-B*40:01	6.349815979689311e-07	4.7201950891210866e-07	not-binder
ERFMELYF	HLA-B*40:01	0.00273110129928682	0.003064685269929311	not-binder
CNYCGRSY	HLA-B*40:01	0.0003855805603052431	0.00023397449850943276	not-binder
SLKRYVLR	HLA-B*40:01	3.4270729720731197e-06	5.172267869861804e-06	not-binder
KRLGITKS	HLA-B*40:01	5.572138971281504e-05	8.946893617085883e-05	not-binder
LFDYGTYR	HLA-B*40:01	2.651190864924047e-05	2.212001642850408e-05	not-binder
RLLNKMED	HLA-B*40:01	1.5317303991303418e-06	2.40026519409002e-06	not-binder
IIKAIEKR	HLA-B*40:01	1.9403011037866236e-05	1.5606090951430584e-05	not-binder
HRTRDARS	HLA-B*40:01	3.6582706615995163e-06	6.1277016866212235e-06	not-binder
SGHWEVVD	HLA-B*40:01	1.7961546859979195e-05	1.996178028353431e-05	not-binder
AKLSQEWE	HLA-B*40:01	1.7973419994932183e-05	2.9623171785389215e-05	not-binder
VSVETTDD	HLA-B*40:01	3.420936444667455e-06	1.9653114928760216e-06	not-binder
[truncated: 16,909 more rows]
