# Supplementary material for: Peptidome Surveillance Across Evolving SARS-CoV-2 Lineages Reveals HLA Binding Conservation in Nucleocapsid Among Variants With Most Potential for T-Cell Epitope Loss in Spike
Source: Front Immunol. 2022 Jun 23;13:918928. doi: 10.3389/fimmu.2022.918928 (PMC9260595; doi:10.3389/fimmu.2022.918928)
Supplement: Supplementary file 4 [file DataSheet_4.zip › cnn_results/HLA-B35_03_predictionsCNN.csv]

peptide	allele	prediction	prediction_std	classification
AAPATRAAL	HLA-B*35:03	0.3922897348413244	0.39758013609275966	ambiguous
AAPSAAREL	HLA-B*35:03	0.32460567836205884	0.3324489509333584	not-binder
AEISQIHQSVTD	HLA-B*35:03	0.0004258441525792023	0.000605288077531116	not-binder
ALEEQLQQIRAE	HLA-B*35:03	0.0017268646275624632	0.0027132810910029713	not-binder
AQDPLLLQM	HLA-B*35:03	0.048266631818842144	0.050582818085854374	not-binder
ASAPPGPPA	HLA-B*35:03	0.2515855997567996	0.3185777029082347	not-binder
DAHKGVAL	HLA-B*35:03	0.47535752058029174	0.33604436433751966	ambiguous
DNPIQTVSL	HLA-B*35:03	0.07910626195371151	0.09573078856917062	not-binder
DPEAFLVQI	HLA-B*35:03	0.11488702511414886	0.06789069351123152	not-binder
DSAPGILVL	HLA-B*35:03	0.08194375215098262	0.1130403261527899	not-binder
EAITGDFAL	HLA-B*35:03	0.49729578793048856	0.3021043223320125	ambiguous
EPEPSPKAL	HLA-B*35:03	0.9371085882186889	0.06578077050371332	binder
EPGPAEEL	HLA-B*35:03	0.42295617125928403	0.34472868778789245	ambiguous
EPYKTNKGDEL	HLA-B*35:03	0.5293947666883468	0.32126244308311364	ambiguous
FAADIISVL	HLA-B*35:03	0.9330559849739075	0.06960380572452006	binder
FADGHVLEL	HLA-B*35:03	0.9446527242660523	0.08091053687027377	binder
FADPVDVNPF	HLA-B*35:03	0.6819400630891324	0.322728324335839	binder
FAMEIDPSL	HLA-B*35:03	0.7429323732852936	0.3144712912208557	binder
FASEYPLIL	HLA-B*35:03	0.7863504767417908	0.07151551473245903	binder
FASHVSPEV	HLA-B*35:03	0.2826412681490183	0.24331337529666824	not-binder
FAYDGKDYI	HLA-B*35:03	0.9365108251571655	0.05580511373550659	binder
FNEKSKEL	HLA-B*35:03	0.013929167519381735	0.018252243982596412	not-binder
FPADEASIQAL	HLA-B*35:03	0.9999587059020996	3.607357406135344e-05	binder
FPAKPGSLTL	HLA-B*35:03	0.9959903120994568	0.0040840017100189805	binder
FPAPNVIL	HLA-B*35:03	0.9729967236518859	0.03887877731459969	binder
FPAPSHVV	HLA-B*35:03	0.9145105838775635	0.16340807948712663	binder
FPAYERVLL	HLA-B*35:03	0.976288902759552	0.03683896920253032	binder
FPDEDEIL	HLA-B*35:03	0.9751851558685303	0.03347072174718746	binder
FPDEGILAV	HLA-B*35:03	0.995643699169159	0.002241115913858168	binder
FPDSGHFNV	HLA-B*35:03	0.9499677419662476	0.06099839134245342	binder
FPDSTKSSL	HLA-B*35:03	0.9995847105979919	0.0004218795899735475	binder
FPDTSTPRPF	HLA-B*35:03	0.9981804728507996	0.0019199782899229037	binder
FPEALARLL	HLA-B*35:03	0.9884810090065003	0.013764640546334498	binder
FPEALRLAL	HLA-B*35:03	0.9967881679534912	0.0028431203543474322	binder
FPEEPHVPL	HLA-B*35:03	0.9997764587402344	0.0001637233966625496	binder
FPEEVIATI	HLA-B*35:03	0.9952613949775696	0.003110479214100181	binder
FPEHMANVEL	HLA-B*35:03	0.9728543996810913	0.032100334084466386	binder
FPELGAAL	HLA-B*35:03	0.8047151416540146	0.32991198549291634	binder
FPEPSRPPLF	HLA-B*35:03	0.9947783470153808	0.003695009065829121	binder
FPEPSRPPL	HLA-B*35:03	0.9992728948593139	0.000518729947317431	binder
FPFLDENVV	HLA-B*35:03	0.8750815451145172	0.22658609634177973	binder
FPFYDKPM	HLA-B*35:03	0.8144174695014954	0.2522705432405647	binder
FPGLASEL	HLA-B*35:03	0.8116818130016327	0.22875424437795688	binder
FPGPIFHL	HLA-B*35:03	0.989303195476532	0.014530634107657049	binder
FPHAVDHIL	HLA-B*35:03	0.999738335609436	0.00038434902980673946	binder
FPHFDLSHGSA	HLA-B*35:03	0.7601500868797302	0.23756885778670717	binder
FPHFDLSHGSAQV	HLA-B*35:03	0.2300299208931392	0.24801798730116428	not-binder
FPHLQDAQV	HLA-B*35:03	0.9339188814163208	0.0726374957167961	binder
FPHPGFNMSL	HLA-B*35:03	0.9983726739883423	0.0017068455244605707	binder
FPIKDVPL	HLA-B*35:03	0.9684669613838196	0.03647344815104757	binder
FPIPEEYTF	HLA-B*35:03	0.9973868012428284	0.004607032928297543	binder
FPITDVLQM	HLA-B*35:03	0.9991021275520324	0.0009942565815926454	binder
FPIVGEPL	HLA-B*35:03	0.9568809509277344	0.058724935742278876	binder
FPLDGHVL	HLA-B*35:03	0.9791662573814393	0.038585772117341065	binder
FPLDKSLLL	HLA-B*35:03	0.9952449440956116	0.0061925603577292695	binder
FPLTKVYVV	HLA-B*35:03	0.9259762644767762	0.08205174129950457	binder
FPNADSKAL	HLA-B*35:03	0.9995532751083374	0.00038463425358979144	binder
FPQYSPKMQL	HLA-B*35:03	0.9202728986740112	0.08459961568300879	binder
FPSDTFHTM	HLA-B*35:03	0.9998882293701172	0.00018510786237791772	binder
FPSFLTNSL	HLA-B*35:03	0.9982003569602966	0.0010322242351881246	binder
FPSWTDSEL	HLA-B*35:03	0.9938831329345703	0.006833357016275147	binder
FPTSTPREL	HLA-B*35:03	0.9987205505371094	0.0011987557775389247	binder
FPTTDGNHL	HLA-B*35:03	0.9834316492080688	0.030560970395616054	binder
FPVEHVQLL	HLA-B*35:03	0.9981186389923096	0.0033692479833973654	binder
FPVEVEVPM	HLA-B*35:03	0.9992697834968567	0.000914671123118642	binder
FPVGVFVVA	HLA-B*35:03	0.8646053373813629	0.21627962028722647	binder
FPVPPERAL	HLA-B*35:03	0.9988913893699646	0.0013939463331073014	binder
FPVPTPEM	HLA-B*35:03	0.9469090819358825	0.09706750119937478	binder
FPVSRNANL	HLA-B*35:03	0.9657671332359314	0.05656037253252159	binder
FPVSWDNEV	HLA-B*35:03	0.7712023148313165	0.37980665682524234	binder
FPWEKPTTL	HLA-B*35:03	0.9997934341430664	0.0002463993831619469	binder
FPYARDDLSL	HLA-B*35:03	0.9953174352645874	0.0029811592936109126	binder
FPYPEDVRV	HLA-B*35:03	0.9580312013626099	0.056022322848495065	binder
FPYPYAERL	HLA-B*35:03	0.9960089325904846	0.0033016825582891252	binder
FPYQTQEEPL	HLA-B*35:03	0.990064013004303	0.009387803432961429	binder
FVDPNGKISL	HLA-B*35:03	0.9632041573524475	0.03580473240450671	binder
FVNPVQVVL	HLA-B*35:03	0.6486477673053741	0.21714888341120703	binder
FVTEVAYKM	HLA-B*35:03	0.07800342049449682	0.07678470172798416	not-binder
GGLPERSVSL	HLA-B*35:03	0.083042546978686	0.11489253704505557	not-binder
GPYPYTLKL	HLA-B*35:03	0.5754998072981834	0.29192483258393437	ambiguous
HAAEYGAEAL	HLA-B*35:03	0.6043716579675674	0.2891599446405439	ambiguous
HAAPFQNIL	HLA-B*35:03	0.8924106001853943	0.07377756276508735	binder
HADSNIVIM	HLA-B*35:03	0.738580533862114	0.33594482729756747	binder
HAVHVALVL	HLA-B*35:03	0.8108074247837067	0.20008244738518474	binder
HINEGETAM	HLA-B*35:03	0.3852738019751996	0.30967114250681105	ambiguous
HLPETKFSEL	HLA-B*35:03	0.1646781489253044	0.12532560846996338	not-binder
HPAPSISSL	HLA-B*35:03	0.9991398572921752	0.0011120134142220109	binder
HPASSDPRF	HLA-B*35:03	0.9893889904022217	0.012854916158236439	binder
HPDDSVKIL	HLA-B*35:03	0.9963471412658691	0.007023588419408835	binder
HPDKMHLVL	HLA-B*35:03	0.9979725122451782	0.002119307422850043	binder
HPDSSNTPL	HLA-B*35:03	0.9985834360122681	0.0008746810774133832	binder
HPDTGEKMIL	HLA-B*35:03	0.9944018244743347	0.00824412595932607	binder
HPEGSLPDLTM	HLA-B*35:03	0.9669692397117615	0.05800837738006044	binder
HPEGVASLL	HLA-B*35:03	0.9419402480125427	0.09693247152537458	binder
HPEINAVQL	HLA-B*35:03	0.9945322394371032	0.004602397509834844	binder
HPEIYPLVL	HLA-B*35:03	0.9893918514251709	0.010654191808027808	binder
HPFHILIAL	HLA-B*35:03	0.9811229825019836	0.024174785869664366	binder
HPFPGPGLAI	HLA-B*35:03	0.8466389775276184	0.09524177452722385	binder
HPHPLITVL	HLA-B*35:03	0.9977629542350769	0.0033174355825121584	binder
HPIHADNCL	HLA-B*35:03	0.9962339520454406	0.005873335302473025	binder
HPIPGEYKF	HLA-B*35:03	0.9896697878837586	0.017998364213416017	binder
HPIQQAKAL	HLA-B*35:03	0.9990759491920471	0.0007943723802148661	binder
HPNSAVLMV	HLA-B*35:03	0.9136712789535523	0.07331287205576775	binder
HPNYLGDLIM	HLA-B*35:03	0.9624530911445618	0.03594941455606423	binder
HPQQFQYTL	HLA-B*35:03	0.9964605927467346	0.004211774824731917	binder
HPSFDDYEL	HLA-B*35:03	0.9867966413497925	0.020203591564536088	binder
HPVVSSVPL	HLA-B*35:03	0.9976637840270997	0.003795595880588899	binder
HPYIQYNVL	HLA-B*35:03	0.9773162841796875	0.028720113275911306	binder
IAHLEITAL	HLA-B*35:03	0.8128854513168335	0.2501603033575125	binder
IAPTGHSL	HLA-B*35:03	0.2741995580494404	0.17278619521467609	not-binder
IIHEIAVLEL	HLA-B*35:03	0.08668216740479692	0.09848378498134633	not-binder
IPAPAEKTPV	HLA-B*35:03	0.7609924376010895	0.27572861514778596	binder
IPDQETTSL	HLA-B*35:03	0.9985727429389953	0.0008823675230693968	binder
IPDQVIRVF	HLA-B*35:03	0.9959377169609069	0.006601184188674573	binder
IPDSHIVLM	HLA-B*35:03	0.9986492276191712	0.002096290925088775	binder
IPFEFPLHL	HLA-B*35:03	0.9848914861679077	0.025409841885338895	binder
IPIKKSDPV	HLA-B*35:03	0.4316931039094925	0.2319451938051067	ambiguous
IPMEFVNKM	HLA-B*35:03	0.9971488237380981	0.0037079669321993403	binder
IPSAATLII	HLA-B*35:03	0.645112943649292	0.3105368699338325	ambiguous
IPSSHPVSL	HLA-B*35:03	0.999081802368164	0.0005900903005634703	binder
IPVAIRTQI	HLA-B*35:03	0.49431039690971373	0.1461568833077829	ambiguous
IPVHEEFIL	HLA-B*35:03	0.9679901242256165	0.04377404314789986	binder
IPVNVPEAQEEM	HLA-B*35:03	0.914211094379425	0.09571038180541504	binder
IPVSRDWEL	HLA-B*35:03	0.99704509973526	0.0013837975937363348	binder
IPYARDAVI	HLA-B*35:03	0.8785448789596557	0.09606496507369557	binder
IPYSKDVDL	HLA-B*35:03	0.914557695388794	0.12796597832692372	binder
ISPSRTEAL	HLA-B*35:03	0.13704505153000354	0.18402646837300615	not-binder
ISPTGHSL	HLA-B*35:03	0.04018277013674378	0.01992471058850968	not-binder
ITPTGTHPL	HLA-B*35:03	0.25514411330223086	0.3051138479812329	not-binder
KAPAPRPSL	HLA-B*35:03	0.5610947281122207	0.3515540666876366	ambiguous
KPVGPDLEL	HLA-B*35:03	0.7847998917102814	0.2509667095573642	binder
LAATHEPT	HLA-B*35:03	2.3924681928244595e-05	3.771855944597183e-05	not-binder
LAPTDVKEL	HLA-B*35:03	0.35548310154117646	0.3014714681852471	ambiguous
LDPVLQNPL	HLA-B*35:03	0.14261929928325118	0.11324765702878141	not-binder
LEDALQQAKED	HLA-B*35:03	0.0985775054898113	0.18073058192285993	not-binder
LEEALQQAKED	HLA-B*35:03	0.1358545312541537	0.23723631569397094	not-binder
LEEYAATL	HLA-B*35:03	0.0010836458976200448	0.001659060834922264	not-binder
LFHPSNVEM	HLA-B*35:03	0.061476533953100446	0.06558632438034899	not-binder
LPAEEEATL	HLA-B*35:03	0.999403965473175	0.0004030869266192301	binder
LPAEEVDVL	HLA-B*35:03	0.9984953880310059	0.0014256920177420159	binder
LPAEFFEVL	HLA-B*35:03	0.9991037607192993	0.0006525167481398831	binder
LPAETMRI	HLA-B*35:03	0.4863353235647082	0.2720938146082489	ambiguous
LPAFSPLM	HLA-B*35:03	0.7659172654151917	0.15683035529511008	binder
LPAPADFLSL	HLA-B*35:03	0.992196011543274	0.005505782151462988	binder
LPARDSPSL	HLA-B*35:03	0.9950670719146728	0.006281293205407241	binder
LPDDTVSTL	HLA-B*35:03	0.9992830991744995	0.0004547793283814153	binder
LPDDVRRRL	HLA-B*35:03	0.9211633205413818	0.1463675622886775	binder
LPDEIFKEL	HLA-B*35:03	0.9997477889060974	0.0002967021405258093	binder
LPDEKNVL	HLA-B*35:03	0.9666563153266907	0.05482582286601686	binder
LPDFERESL	HLA-B*35:03	0.9975180625915527	0.0028398535910486547	binder
LPDINIYQL	HLA-B*35:03	0.9974546551704406	0.0006655485814018268	binder
LPEDSKAVL	HLA-B*35:03	0.9985214591026306	0.0013998105054845084	binder
LPFGKVTNI	HLA-B*35:03	0.9079377770423889	0.11429767069213288	binder
LPHISDVVL	HLA-B*35:03	0.9964327692985535	0.0036221802613982525	binder
LPHKGNIL	HLA-B*35:03	0.7940868198871612	0.2255503787189944	binder
LPHSTAAL	HLA-B*35:03	0.7968098431825638	0.32989535146146143	binder
LPLWVDKEASL	HLA-B*35:03	0.891083824634552	0.21206873317435615	binder
LPMTTEVL	HLA-B*35:03	0.8854557394981384	0.17490765568549246	binder
LPQEDPPT	HLA-B*35:03	0.2830614861100912	0.2639553833863277	not-binder
LPSDFTPAV	HLA-B*35:03	0.9771824955940247	0.021766443003168382	binder
LPSEYDTPL	HLA-B*35:03	0.9929573893547058	0.008548214614202422	binder
LPSGAVFVI	HLA-B*35:03	0.9687982559204101	0.029276978582120763	binder
LPSKDVQSL	HLA-B*35:03	0.9975403308868408	0.0034845409990353063	binder
LPSQEDMPH	HLA-B*35:03	0.28119194612372667	0.3036227192766376	not-binder
LPSRVIEEL	HLA-B*35:03	0.9891031622886658	0.019721945282233866	binder
LPVDFVECL	HLA-B*35:03	0.9968871593475341	0.004017855440614738	binder
LPVHVFEAL	HLA-B*35:03	0.9984955072402955	0.0021333867680472414	binder
LPYPKDVYSV	HLA-B*35:03	0.8438159704208374	0.18027280804795254	binder
MADPNIRFL	HLA-B*35:03	0.9793410658836365	0.015123537756995774	binder
MAPERVASL	HLA-B*35:03	0.8454539000988006	0.19759561445692503	binder
MAYGVEPAL	HLA-B*35:03	0.7236143290996552	0.22427319602247137	binder
MPDEETPL	HLA-B*35:03	0.9844011068344116	0.010397053492694564	binder
MPDELLTSL	HLA-B*35:03	0.9997970342636109	0.000105446310062134	binder
MPDHVIPEI	HLA-B*35:03	0.9947320938110351	0.003527532972949924	binder
MPDIIIKAL	HLA-B*35:03	0.9995649695396424	0.0006431791627397602	binder
MPDLPHLL	HLA-B*35:03	0.9859239220619201	0.022425783708172276	binder
MPDNNFHSL	HLA-B*35:03	0.9999393463134766	6.0088738124394625e-05	binder
MPDPLLTREL	HLA-B*35:03	0.9992631912231446	0.0008189929157684563	binder
MPDSELFEL	HLA-B*35:03	0.9996386766433716	0.00028599273302423473	binder
MPDVVVRSF	HLA-B*35:03	0.997628927230835	0.002947670185839808	binder
MPEEAIETL	HLA-B*35:03	0.999530577659607	0.0003674355535203803	binder
MPEEESAKV	HLA-B*35:03	0.9793359518051148	0.027027772500422965	binder
MPEFPNGSSI	HLA-B*35:03	0.7150117784738541	0.27859989847231326	binder
MPEGGQGAPPM	HLA-B*35:03	0.9992025375366211	0.0009650916758564945	binder
MPESGVAL	HLA-B*35:03	0.9070908904075623	0.15076793555821186	binder
MPFEDDNRTRL	HLA-B*35:03	0.9992406129837036	0.0009831096872026587	binder
MPFQDGKPFNL	HLA-B*35:03	0.9992761254310608	0.0007631456886138841	binder
MPFQQWEAL	HLA-B*35:03	0.9982738256454468	0.0029750461469985807	binder
MPGKTAIEL	HLA-B*35:03	0.9812654614448547	0.03311680243508205	binder
MPHDAIILL	HLA-B*35:03	0.9990745306015014	0.001144265030683406	binder
MPHEDCITA	HLA-B*35:03	0.9903156280517578	0.011144111992429186	binder
MPHYDIDSA	HLA-B*35:03	0.7251531332731247	0.2922501942712682	binder
MPIDQGFASL	HLA-B*35:03	0.9995902419090271	0.00033670359341032483	binder
MPIKDNAL	HLA-B*35:03	0.9355886101722717	0.10901796706898004	binder
MPLHVAPLL	HLA-B*35:03	0.9923310041427612	0.011670888510109766	binder
MPNGTVQRF	HLA-B*35:03	0.9465812563896179	0.0648642914136402	binder
MPNLYGDIL	HLA-B*35:03	0.9959336996078492	0.0032738825657864135	binder
MPNLYGNII	HLA-B*35:03	0.9526243329048156	0.025901096348714597	binder
MPNQIVQIL	HLA-B*35:03	0.9994317412376403	0.00069059154035444	binder
MPQEEVELL	HLA-B*35:03	0.9992311835289002	0.0005903734094755726	binder
MPQHIMAIL	HLA-B*35:03	0.9809358716011047	0.028671609962751893	binder
MPQLDPRVL	HLA-B*35:03	0.9978575587272644	0.0019117168192947383	binder
MPSKTELIV	HLA-B*35:03	0.8492572963237762	0.1971650497204581	binder
MPSPAPEVPL	HLA-B*35:03	0.9952080011367798	0.0025584980774732897	binder
MPSRELASM	HLA-B*35:03	0.9941105604171753	0.005842275709976234	binder
MPTGAGKSL	HLA-B*35:03	0.9926238417625427	0.00918574264076211	binder
MPTGGGKSL	HLA-B*35:03	0.9975280880928039	0.003812919265561549	binder
MPVDLELVA	HLA-B*35:03	0.9228407859802246	0.11255922858959087	binder
MPVKVEAAI	HLA-B*35:03	0.9947525978088378	0.0046671620996417106	binder
MPVPEILQL	HLA-B*35:03	0.9997102499008179	9.692886294692907e-05	binder
MPVTARVVF	HLA-B*35:03	0.9961222887039185	0.004984187937103536	binder
MVADPDNPL	HLA-B*35:03	0.7034074425697326	0.23738803018543392	binder
MVLEYDHPL	HLA-B*35:03	0.38503052592277526	0.29676067229327974	ambiguous
MVVDIVQEL	HLA-B*35:03	0.8069294214248657	0.14555469873120525	binder
NAPLVHATL	HLA-B*35:03	0.45016008184175005	0.3240730126719991	ambiguous
NAPWAVTSL	HLA-B*35:03	0.28360214359126984	0.27890685018110734	not-binder
NCPERIITL	HLA-B*35:03	0.41136022701393815	0.3152362296875625	ambiguous
NVKVDPEIQ	HLA-B*35:03	0.02829552263574442	0.027661170365899036	not-binder
PALHEGPPL	HLA-B*35:03	0.17048650830984116	0.04540720775445961	not-binder
PARSFGPAI	HLA-B*35:03	0.004380019904072085	0.006827673880206521	not-binder
PEKEPSVL	HLA-B*35:03	0.21523410361260176	0.24570962222284543	not-binder
PGLARQAPKPRKQ	HLA-B*35:03	0.031011561656487174	0.061380870102095725	not-binder
PIHADPRL	HLA-B*35:03	0.05333570755387882	0.10408549095337706	not-binder
PNAIEHTL	HLA-B*35:03	0.16182516268454492	0.24036769405141653	not-binder
PPYTVVYFPVRGR	HLA-B*35:03	0.48580984665604776	0.40828988240131353	ambiguous
PVEIHEYL	HLA-B*35:03	0.0728825243160827	0.12401122716162974	not-binder
PYPEPSKL	HLA-B*35:03	0.00586406837683171	0.007184725452900472	not-binder
QAFIDLHSA	HLA-B*35:03	0.134697104015504	0.23805229019563715	not-binder
QPINSTHEL	HLA-B*35:03	0.9909748673439026	0.0115944240862567	binder
QPMDIHVEL	HLA-B*35:03	0.9996182918548584	0.00022802978172109525	binder
RPEEIAALL	HLA-B*35:03	0.9457339644432068	0.02817741385869757	binder
RPLDVDWTL	HLA-B*35:03	0.8433026790618896	0.19301312985081878	binder
RPSEVSEAL	HLA-B*35:03	0.9902517557144165	0.006695689991933938	binder
RPWLDPAAA	HLA-B*35:03	0.2018951987149194	0.2737723867012463	not-binder
SADPGILVL	HLA-B*35:03	0.8690492868423462	0.15295073579245533	binder
SAIGYIHSL	HLA-B*35:03	0.7971367418766022	0.30782956972389564	binder
SAPKGSVL	HLA-B*35:03	0.13262499581833254	0.15436550065657273	not-binder
SAPSRATAL	HLA-B*35:03	0.4597403183579445	0.3502063777880802	ambiguous
SAPVGVTAL	HLA-B*35:03	0.5741323828697205	0.36281941610753005	ambiguous
SAPYGRITL	HLA-B*35:03	0.40988930144812913	0.31142104120285374	ambiguous
SIPEKNRPL	HLA-B*35:03	0.007721421647852366	0.006792547190783365	not-binder
SIPGGYNAL	HLA-B*35:03	0.07841966020059772	0.09361808445482306	not-binder
SLVNLGGSK	HLA-B*35:03	0.0004161365693775565	0.00045462846214478137	not-binder
SPDHTIILL	HLA-B*35:03	0.9665673851966858	0.037446167713015586	binder
SPFNDRFPL	HLA-B*35:03	0.9713685631752014	0.021202500297468896	binder
SPNHLYLVM	HLA-B*35:03	0.9601666331291199	0.03970370604903831	binder
SPSKADPAL	HLA-B*35:03	0.9766280889511109	0.0339918239494987	binder
SPVDVLQIF	HLA-B*35:03	0.9505252122879029	0.04835881039771424	binder
SQPLGPRII	HLA-B*35:03	0.02096816858438615	0.04177760894072873	not-binder
SSLLEKGLD	HLA-B*35:03	7.008482015180561e-07	8.813856282219406e-07	not-binder
STPAPVPVI	HLA-B*35:03	0.0017852478328677535	0.002781037163061098	not-binder
SVPEAQSAL	HLA-B*35:03	0.20984018687158823	0.1759548844597688	not-binder
TAISLFYEL	HLA-B*35:03	0.44952916651964187	0.38349159215991585	ambiguous
TAMEQLYTL	HLA-B*35:03	0.7641833022236824	0.3402130219441833	binder
TANNVEIHI	HLA-B*35:03	0.06594121359521524	0.0842788145783067	not-binder
TAPTGHTL	HLA-B*35:03	0.2988287128508091	0.21772262735426345	not-binder
TEKPEVID	HLA-B*35:03	0.0025882541927444436	0.004884889802839029	not-binder
TFTVTEKPEVID	HLA-B*35:03	1.5381747939149926e-05	1.9974986803482073e-05	not-binder
TKAVDAETAE	HLA-B*35:03	0.0001392794725575186	0.00016697589410403745	not-binder
TKTFTVTEKPEVID	HLA-B*35:03	0.0030103213727018033	0.006014714849841084	not-binder
TLKGETTTEAVD	HLA-B*35:03	5.836665856354703e-06	1.16620899733978e-05	not-binder
TPAAPPPPPPPG	HLA-B*35:03	0.9065641283988952	0.16193296256690126	binder
TPADVFIVF	HLA-B*35:03	0.9521336913108825	0.039717970071830255	binder
TPAVVSERL	HLA-B*35:03	0.9457114577293396	0.07586373959377209	binder
TPDGAVRVL	HLA-B*35:03	0.9984315872192383	0.0016791475020432507	binder
TPENLPQIL	HLA-B*35:03	0.9534992337226867	0.031322799395359154	binder
TPMFREYSL	HLA-B*35:03	0.9681165099143982	0.01959750633173271	binder
TPSDIFMVM	HLA-B*35:03	0.9903358459472656	0.011422376939798992	binder
TPYKDIFAA	HLA-B*35:03	0.7352940917015076	0.10892184608580535	binder
TSSPPDKVL	HLA-B*35:03	0.043553492572050344	0.08407155615834491	not-binder
TTTEAVDAATAE	HLA-B*35:03	0.0002626717115108951	0.0005199641576578237	not-binder
TTTKAVDAETAE	HLA-B*35:03	6.786294589244263e-06	1.018609162426654e-05	not-binder
TVTEKPEVID	HLA-B*35:03	0.00036035362752135925	0.0006517479114037795	not-binder
TYDDATKTF	HLA-B*35:03	0.17312168926000596	0.10933861088940677	not-binder
TYDDATKTFTVTE	HLA-B*35:03	8.266328682791612e-05	0.00016264489454067722	not-binder
TYDDATKTFTVTEK	HLA-B*35:03	0.09795297802292993	0.18782692844665316	not-binder
TYDDATKTFTVT	HLA-B*35:03	0.03905913075409941	0.07806903512147131	not-binder
VAPGKDLTK	HLA-B*35:03	0.0012935588302752875	0.001209742345765292	not-binder
VEPDITVPM	HLA-B*35:03	0.057614308659685774	0.05566556968140708	not-binder
VGPPGRSSL	HLA-B*35:03	0.23177099376916885	0.18879171728672328	not-binder
VNVEINVAPGKD	HLA-B*35:03	0.008522913807246369	0.007498031081427352	not-binder
VPAPNFAM	HLA-B*35:03	0.7523422569036484	0.29280742914544633	binder
VPIESDKTL	HLA-B*35:03	0.9970140218734741	0.002772620858949283	binder
VPISKSEAL	HLA-B*35:03	0.994551706314087	0.007470847496199533	binder
VPIYEGYALPHAIL	HLA-B*35:03	0.026340661993799586	0.05080286504745805	not-binder
VPQLHGEVL	HLA-B*35:03	0.982358169555664	0.01399947053613233	binder
VPTIYPLETL	HLA-B*35:03	0.8024493336677552	0.114161363940449	binder
VTIKKDVDG	HLA-B*35:03	3.956517542569316e-06	4.037529186712259e-06	not-binder
VVPEPGQPL	HLA-B*35:03	0.22142011791002006	0.16383192609025307	not-binder
VVTGVANAL	HLA-B*35:03	0.039584525395184755	0.03960027157906254	not-binder
WGPLPGIP	HLA-B*35:03	2.9081800952623915e-05	5.32109198720974e-05	not-binder
WPAAGFEL	HLA-B*35:03	0.7036611914634705	0.30666591149175193	binder
WPAPSLSL	HLA-B*35:03	0.7232040584087371	0.33103155104236776	binder
WPDDKVHKL	HLA-B*35:03	0.990308141708374	0.01610527613021839	binder
WPDEDSRLL	HLA-B*35:03	0.9568643927574157	0.07078905939928082	binder
WPGPLADM	HLA-B*35:03	0.554465764015913	0.3301085448809954	ambiguous
WPLSEGKAL	HLA-B*35:03	0.9513877391815185	0.06122427171200894	binder
YAFSGVEEL	HLA-B*35:03	0.6986198455095292	0.29047731041474184	binder
YAIGVSHPL	HLA-B*35:03	0.859440267086029	0.14033158522022562	binder
YALEEHENQRL	HLA-B*35:03	0.4182500794529915	0.34576916395085366	ambiguous
YAPKGSSL	HLA-B*35:03	0.17189114913344383	0.18230349427135265	not-binder
YAPSGNYV	HLA-B*35:03	0.0003268926827644236	0.0004566274710624768	not-binder
YEDIAQKSKAEAE	HLA-B*35:03	0.12245458606812462	0.23608609955167645	not-binder
YGPEGLELV	HLA-B*35:03	0.000531420675724803	0.0008641680934619738	not-binder
YGPPGTGKTL	HLA-B*35:03	0.1676736773620675	0.24740285057222028	not-binder
YLPDGTASL	HLA-B*35:03	0.1970318029052578	0.18343012728550656	not-binder
YPDTDVIL	HLA-B*35:03	0.8484594583511352	0.16402057944387888	binder
YPENIVPSF	HLA-B*35:03	0.9937030076980591	0.0051624880895953795	binder
YPETGVFVI	HLA-B*35:03	0.9552170157432556	0.028568908350681557	binder
YPETLGRLL	HLA-B*35:03	0.9728152036666871	0.03452132983107085	binder
YPFEDHNPP	HLA-B*35:03	0.8022411704063416	0.21301821983495683	binder
YPFELEKDL	HLA-B*35:03	0.885809600353241	0.21908125934799016	binder
YPFPLSHSV	HLA-B*35:03	0.9863295197486878	0.013181937728724087	binder
YPGPAVVL	HLA-B*35:03	0.9561899185180665	0.07623457048770907	binder
YPHAAVNGL	HLA-B*35:03	0.9945807218551636	0.0049811073435707615	binder
YPIPEPGPNEVL	HLA-B*35:03	0.9980703830718994	0.0015138942302401772	binder
YPLDLLLKL	HLA-B*35:03	0.9920901536941529	0.011109231371805844	binder
YPLLKDPSL	HLA-B*35:03	0.9876490950584411	0.021303143433407102	binder
YPNPIDPLNGDAA	HLA-B*35:03	0.2827541116508655	0.309858856663572	not-binder
YPNTYIFDL	HLA-B*35:03	0.9834127187728882	0.017227311633022713	binder
YPQDLPRPL	HLA-B*35:03	0.9976534724235535	0.0017344942180558872	binder
YPQDWFQVL	HLA-B*35:03	0.9912468314170837	0.008879529303738266	binder
YPSPYPIRSL	HLA-B*35:03	0.9901740789413452	0.011818370550321476	binder
YPSQDPQRM	HLA-B*35:03	0.9917133331298829	0.006850271642117556	binder
YPVDKDMEL	HLA-B*35:03	0.9996273636817932	0.0003910511713817807	binder
YPVDLGDKF	HLA-B*35:03	0.9478470087051392	0.09743820465891312	binder
YPVSSPKSM	HLA-B*35:03	0.995081114768982	0.007083890834681543	binder
YPWEGLNAL	HLA-B*35:03	0.9966355204582215	0.0038741752808490793	binder
YSKYYKTID	HLA-B*35:03	1.7893497430587768e-06	3.303884023777987e-06	not-binder
YVLPEHMSM	HLA-B*35:03	0.1901007169857621	0.1535513459745812	not-binder
LVKEAAKD	HLA-B*35:03	2.1454065279158386e-05	3.3564903908100055e-05	not-binder
MDLTEDML	HLA-B*35:03	0.05531147557776421	0.05169445346861877	not-binder
FLPSHPAS	HLA-B*35:03	1.9328067795981728e-05	3.545881397443399e-05	not-binder
AGDGVPLP	HLA-B*35:03	0.00010860490746367191	0.00012589826637267098	not-binder
LPALEIVM	HLA-B*35:03	0.93528311252594	0.06178273611851132	binder
LLRFTDRG	HLA-B*35:03	2.6527199834984406e-06	5.134697290925664e-06	not-binder
FKPLMSLY	HLA-B*35:03	0.00011618194024316255	0.00019793320377758583	not-binder
IDIVELEG	HLA-B*35:03	0.0003514226175148627	0.0006184614856631095	not-binder
QQTERERD	HLA-B*35:03	2.4710747023704016e-05	4.035992535004472e-05	not-binder
YGSLRYES	HLA-B*35:03	6.601198390771489e-08	1.3172324886277508e-07	not-binder
ETATRDQL	HLA-B*35:03	0.004469131614052912	0.006601158234455819	not-binder
MQSFPGGQ	HLA-B*35:03	7.683194944263505e-07	1.37426526734604e-06	not-binder
MSYISDTR	HLA-B*35:03	0.00021188899539765772	0.00018151892462435135	not-binder
VEPVGLMT	HLA-B*35:03	7.17411971436377e-05	8.654035161719538e-05	not-binder
TFSVSVFV	HLA-B*35:03	5.369584288143866e-06	1.0430738611138145e-05	not-binder
LRLIAALA	HLA-B*35:03	1.170824677943248e-06	1.681079307546262e-06	not-binder
MDGGPEMG	HLA-B*35:03	0.0006951318054866818	0.0013752788710970807	not-binder
ICRLLKHP	HLA-B*35:03	5.158444518153088e-08	6.591211479149369e-08	not-binder
EKVVGIYL	HLA-B*35:03	0.00024152528211516256	0.0002858317989444113	not-binder
EVHPNFTP	HLA-B*35:03	9.756138217653642e-06	7.613366201610441e-06	not-binder
DFIKTIEA	HLA-B*35:03	0.002618626908115118	0.0045911434471890104	not-binder
TTGSTWNR	HLA-B*35:03	3.848310810083966e-05	7.4372474057235e-05	not-binder
LRGIKIIH	HLA-B*35:03	1.6058762787227574e-06	2.052967302243451e-06	not-binder
HDYHTAMI	HLA-B*35:03	0.013214504720622244	0.016129936109208723	not-binder
FKERVRGR	HLA-B*35:03	0.013275652386378223	0.026451813519215363	not-binder
FDPDYTSE	HLA-B*35:03	0.00023768212401217292	0.0003624871193852781	not-binder
VVRNKADI	HLA-B*35:03	2.7872746741168073e-05	3.741466442895566e-05	not-binder
CHEEILPI	HLA-B*35:03	0.0008159936876836582	0.0007989715714596864	not-binder
SPAAAKSS	HLA-B*35:03	0.12337484709569253	0.21832051693836624	not-binder
EWGGNTKA	HLA-B*35:03	3.1304155855823377e-07	6.234520623837888e-07	not-binder
RHIYAQVI	HLA-B*35:03	0.0024154196195102584	0.0043877985850198165	not-binder
TDGIQIKI	HLA-B*35:03	0.005068175999667801	0.007992905242789063	not-binder
RCSTEIFS	HLA-B*35:03	4.69859625287436e-07	9.383584774023338e-07	not-binder
NALVTIHT	HLA-B*35:03	5.516933841249738e-05	9.326347121279417e-05	not-binder
TECRLYCK	HLA-B*35:03	0.010408758940320695	0.012686792672947905	not-binder
IDEYAAHA	HLA-B*35:03	0.0001819555918955995	0.00023261254887661862	not-binder
EWKFARTK	HLA-B*35:03	5.008115333954806e-07	9.76506462132512e-07	not-binder
KYNGDSDK	HLA-B*35:03	0.0005690279817372357	0.0008594941605194829	not-binder
PARERVTG	HLA-B*35:03	3.7262822687086915e-05	7.165883696218571e-05	not-binder
VGEDVENI	HLA-B*35:03	0.001651187909556029	0.0030548482631210993	not-binder
LLLLLVLA	HLA-B*35:03	2.837410932177934e-07	4.4551608427365376e-07	not-binder
VVNLGVQS	HLA-B*35:03	9.067718523792151e-09	1.759452373772517e-08	not-binder
GGSVKVDN	HLA-B*35:03	9.733564749682291e-07	1.627919081572126e-06	not-binder
YNKRRQEC	HLA-B*35:03	1.2951628880735615e-05	2.5595535813281854e-05	not-binder
ILCLPTLV	HLA-B*35:03	6.195292710666212e-05	0.00010208010581376727	not-binder
DSIETRLF	HLA-B*35:03	0.0017470502122904463	0.002418492287114444	not-binder
ARPLISKR	HLA-B*35:03	0.00020911807261514426	0.0003745443652308762	not-binder
YQENHSPL	HLA-B*35:03	0.016153907679836266	0.019787834968184363	not-binder
KFEELSTT	HLA-B*35:03	3.6971781959715956e-06	5.932987364647677e-06	not-binder
DLIATKAG	HLA-B*35:03	4.920985909348546e-07	7.115603259891962e-07	not-binder
SPEESTSF	HLA-B*35:03	0.5994479209184647	0.28398259039651486	ambiguous
QGTAERTP	HLA-B*35:03	8.573122647268506e-05	0.00016996643129854006	not-binder
DVKILSKT	HLA-B*35:03	2.7644838378790282e-05	3.459086639095807e-05	not-binder
LHSSSEGK	HLA-B*35:03	0.034887872930448795	0.06711690111754556	not-binder
KEEGLFLA	HLA-B*35:03	0.00014793430699171494	0.00012406327321530292	not-binder
PGEPSWPS	HLA-B*35:03	3.3328929185927335e-05	3.990408387555802e-05	not-binder
NASYANQL	HLA-B*35:03	0.05554316426059813	0.06960520912478045	not-binder
NAGPAAGP	HLA-B*35:03	0.006776038714869514	0.012246529624519841	not-binder
PAGTPQIE	HLA-B*35:03	9.374780970574647e-05	9.744733668749923e-05	not-binder
LITLGLFL	HLA-B*35:03	1.139665440916815e-05	9.352947968704102e-06	not-binder
YGPAQRKG	HLA-B*35:03	4.656913103739946e-06	9.303103501622058e-06	not-binder
FTQSGDLY	HLA-B*35:03	0.0001572428306778395	0.0001760739624946465	not-binder
NMAFKLSS	HLA-B*35:03	6.329697663519614e-07	1.2562079115752395e-06	not-binder
GAFLTLFF	HLA-B*35:03	1.3292466943148895e-06	1.3431346349434663e-06	not-binder
WSGNLVTN	HLA-B*35:03	3.1810413174569586e-07	6.343770103426664e-07	not-binder
LKDFISVA	HLA-B*35:03	9.30940656563628e-05	0.00013030073986352998	not-binder
FFGFPLTS	HLA-B*35:03	6.087432930388115e-06	1.21742153759196e-05	not-binder
VVEKDERE	HLA-B*35:03	0.0001498148029781987	0.0002876948458065368	not-binder
WTIEILNA	HLA-B*35:03	4.2854718135740264e-07	4.535700248113669e-07	not-binder
HQETKQES	HLA-B*35:03	8.158605019303878e-06	1.0250396969310391e-05	not-binder
ARLATLGA	HLA-B*35:03	1.3944739937733264e-06	2.488379184278798e-06	not-binder
LMAACQRY	HLA-B*35:03	8.596496165580447e-06	9.921914442210988e-06	not-binder
LQNIFGVI	HLA-B*35:03	0.0005453529725855333	0.0006757754240278491	not-binder
DLMDEVLA	HLA-B*35:03	3.3149771534723985e-05	4.413536454595222e-05	not-binder
GKFVYGNQ	HLA-B*35:03	1.8871573282331832e-06	3.633230372449026e-06	not-binder
TQAVTNAE	HLA-B*35:03	4.922861443290571e-06	7.077882161634406e-06	not-binder
EHEDTDKY	HLA-B*35:03	0.061737533294217425	0.10222907292350256	not-binder
IDDVSAVS	HLA-B*35:03	0.00019623114945970243	0.00030024566675022066	not-binder
EPNKHVLF	HLA-B*35:03	0.45173801854252815	0.2908407881779784	ambiguous
MHGFVLPP	HLA-B*35:03	0.00014989894273966797	0.00025614328037018276	not-binder
QATAFVVD	HLA-B*35:03	4.024689390158542e-06	7.796175022194716e-06	not-binder
SPPPSLPS	HLA-B*35:03	0.02413203630130738	0.030613677043286797	not-binder
TLRGLNKL	HLA-B*35:03	3.233858805229417e-05	5.769320916142828e-05	not-binder
SAHITCNK	HLA-B*35:03	0.029935920253774385	0.05921915989717916	not-binder
ALFRGDLK	HLA-B*35:03	0.001023788521354163	0.002024373512375094	not-binder
SSTPPLPA	HLA-B*35:03	0.00021655266332830104	0.0002615671552914098	not-binder
RDGLRSEL	HLA-B*35:03	0.017341576969738526	0.01602464323804399	not-binder
QLGLGNSG	HLA-B*35:03	5.163200151449103e-08	9.153017622979116e-08	not-binder
SPEGAASI	HLA-B*35:03	0.38990710000507534	0.2985715903855833	ambiguous
ETHRRPPP	HLA-B*35:03	0.00016990704051487172	0.00032817304865565016	not-binder
AHHLLNLY	HLA-B*35:03	0.00500969914470204	0.009970070826698872	not-binder
EVLNAKQH	HLA-B*35:03	2.0770933414820946e-06	2.8901185702509266e-06	not-binder
GEALPPWP	HLA-B*35:03	2.5990969049516365e-05	3.1945813244618694e-05	not-binder
PERTTFYR	HLA-B*35:03	0.0012596496735882922	0.0017699359464100194	not-binder
TPEDVLKS	HLA-B*35:03	0.003269574818841647	0.00213506907374769	not-binder
GKPVIEVH	HLA-B*35:03	0.0002902694970792652	0.0005608521084531781	not-binder
CVNKDTLT	HLA-B*35:03	2.7596867839152496e-06	3.746913294707988e-06	not-binder
SHNNNNNN	HLA-B*35:03	0.00027131038706595684	0.0005421847585962035	not-binder
NRVALEAC	HLA-B*35:03	0.000290297524381522	0.00040717536128928036	not-binder
ARRFNMEV	HLA-B*35:03	6.924993468859862e-07	1.1473738672821e-06	not-binder
EPGNGLSL	HLA-B*35:03	0.1066996379988268	0.10953909473359959	not-binder
IFANTKHR	HLA-B*35:03	2.813962195145236e-05	5.527196717480538e-05	not-binder
RKDGYTST	HLA-B*35:03	2.762192718108736e-06	3.902779594506518e-06	not-binder
KEENSPPW	HLA-B*35:03	3.4615398743417096e-05	4.852295945094232e-05	not-binder
TYYKYLAK	HLA-B*35:03	7.160794431371187e-06	8.68042748522109e-06	not-binder
VVKSHGGT	HLA-B*35:03	5.840294036718596e-08	1.0995581895798235e-07	not-binder
YCDHENAA	HLA-B*35:03	0.0051536261519702	0.010298092980920423	not-binder
ISLIAGWL	HLA-B*35:03	1.363024753118225e-05	8.939134742837815e-06	not-binder
VFLDEKNG	HLA-B*35:03	4.832787149761792e-07	9.652469493381062e-07	not-binder
IDEADRIL	HLA-B*35:03	0.003951181683805771	0.003550804676375246	not-binder
GRGSHADG	HLA-B*35:03	9.639344966737874e-08	1.1594012427415467e-07	not-binder
DVTDSSEH	HLA-B*35:03	0.002561715594406344	0.003959158984911839	not-binder
LPWFHRRN	HLA-B*35:03	0.0018970077891580673	0.0032210647097395723	not-binder
PFDTNIVT	HLA-B*35:03	0.0009542599096942439	0.0015307382893238238	not-binder
KLRNDKKI	HLA-B*35:03	3.705983147805902e-07	7.050277493288249e-07	not-binder
AQPHGKTV	HLA-B*35:03	0.0002401638490169944	0.00036351614073544774	not-binder
VASIAKIN	HLA-B*35:03	1.0848664976180301e-05	2.1609739626525403e-05	not-binder
QIIGPVLD	HLA-B*35:03	1.6878672866038612e-07	2.3776861669306692e-07	not-binder
VLAVTLNE	HLA-B*35:03	1.5139252731370505e-07	1.9023625133181843e-07	not-binder
VLINADDT	HLA-B*35:03	1.8507252689592412e-06	3.492976509599892e-06	not-binder
TLILAVPL	HLA-B*35:03	2.2962875848797638e-06	2.8698578520443873e-06	not-binder
CSHLKLTH	HLA-B*35:03	1.2388604591566256e-06	1.0704107783005568e-06	not-binder
EIEKFDRL	HLA-B*35:03	0.003593616271928113	0.004902671213689699	not-binder
NPWPVSYF	HLA-B*35:03	0.18057100382866337	0.23897929092683487	not-binder
LSELDSEN	HLA-B*35:03	1.2258999370073909e-06	1.6225559735331136e-06	not-binder
RPSVDKLN	HLA-B*35:03	0.0022811462258687243	0.0037484841454017933	not-binder
PGCQPGEF	HLA-B*35:03	0.0007325358491968359	0.0008576539127487197	not-binder
VAAGRLTA	HLA-B*35:03	0.00016485545683906367	0.0001521466526567459	not-binder
VRENRKDK	HLA-B*35:03	8.179389502225749e-05	0.0001472897685461493	not-binder
NLKVVTSP	HLA-B*35:03	1.337890926631502e-05	2.5636020531393226e-05	not-binder
AAVVKSEF	HLA-B*35:03	0.0040524850057046535	0.006022367572237786	not-binder
DFVVRERP	HLA-B*35:03	1.730440024681162e-05	3.423433282269362e-05	not-binder
KYNIPLKQ	HLA-B*35:03	2.481970067828149e-06	4.946002536884923e-06	not-binder
ITRPEQTR	HLA-B*35:03	0.00016642055825606407	0.0002910667978781304	not-binder
VVNIDYHP	HLA-B*35:03	3.286045406037351e-08	4.2352456172356826e-08	not-binder
ATVREIIE	HLA-B*35:03	2.448022456265635e-05	3.538066410445687e-05	not-binder
GRIHFEFD	HLA-B*35:03	1.5725893915073344e-05	2.5647722670151877e-05	not-binder
ASNQRGGI	HLA-B*35:03	0.0001124955602470834	0.00022335736354448616	not-binder
LSAQGIRI	HLA-B*35:03	0.0001254215400422254	0.0001547933209392554	not-binder
NKTVQEAK	HLA-B*35:03	0.09006516137160361	0.16869572245542835	not-binder
ANPEMARL	HLA-B*35:03	0.000829762683425006	0.0010446301814373952	not-binder
SHTIDVLM	HLA-B*35:03	0.004935275878847278	0.008476515826303568	not-binder
PYAVLDEE	HLA-B*35:03	9.690263243555819e-05	0.00015763851368712624	not-binder
VVYRAEDA	HLA-B*35:03	1.9424530790068673e-05	3.323638699046254e-05	not-binder
PFECARTH	HLA-B*35:03	2.360149492491595e-05	3.523162808014006e-05	not-binder
GYTRAKYG	HLA-B*35:03	2.411576171675403e-07	3.0036519719282343e-07	not-binder
AHIFCTEE	HLA-B*35:03	0.0009150415375857835	0.0018281873851268523	not-binder
HMEKDMVE	HLA-B*35:03	6.716590074855589e-05	0.00012699930736450208	not-binder
INAYGPTE	HLA-B*35:03	6.746656707105544e-07	6.578214891749039e-07	not-binder
SIVFLHHA	HLA-B*35:03	1.2050135067165346e-05	2.4076542996235396e-05	not-binder
PPAPRGVP	HLA-B*35:03	0.016094796521792888	0.011511879057428604	not-binder
QLKDNMEK	HLA-B*35:03	0.02682267643989462	0.05346483360168919	not-binder
GNWNYAAG	HLA-B*35:03	4.495443098986628e-08	5.816131997992197e-08	not-binder
YGSRGPSV	HLA-B*35:03	0.0031273799516672975	0.005691640146023137	not-binder
ELQKKMRH	HLA-B*35:03	1.0660554709898684e-07	1.5834578575999745e-07	not-binder
LSFSDLCF	HLA-B*35:03	0.00034335598393226975	0.0005112997694127353	not-binder
VEAIPEGS	HLA-B*35:03	9.2483695965484e-05	0.00015733191090893333	not-binder
IGVLVSSS	HLA-B*35:03	3.0552555125617364e-07	4.691681386184612e-07	not-binder
SRTTGETK	HLA-B*35:03	0.0007087721947124592	0.0009065212533864396	not-binder
IGYGAGER	HLA-B*35:03	0.004724080285177479	0.008589772887326872	not-binder
QGSIHPIT	HLA-B*35:03	8.671237399598964e-06	1.0596881168034813e-05	not-binder
RRIGDHHS	HLA-B*35:03	1.8133679075023597e-05	3.425218331964047e-05	not-binder
QSREVKTS	HLA-B*35:03	1.2807497204646505e-06	2.3748249102545428e-06	not-binder
LPLIHEPI	HLA-B*35:03	0.5652475751936435	0.3944456670913266	ambiguous
EYGNIPVV	HLA-B*35:03	4.842607382866126e-05	7.11718442725399e-05	not-binder
TLVGAFAR	HLA-B*35:03	1.3886152962339083e-05	2.749235311122504e-05	not-binder
KLFHRLAF	HLA-B*35:03	3.580713973469485e-06	5.37288592170408e-06	not-binder
GLDFLKEN	HLA-B*35:03	1.2697860730933459e-06	1.890690963243645e-06	not-binder
TEDSEGAD	HLA-B*35:03	0.0021298213479440165	0.0025758894943428133	not-binder
KKSGQHAK	HLA-B*35:03	0.00019084948818104408	0.0002630616763534103	not-binder
TITVVGKN	HLA-B*35:03	8.501900941104702e-06	1.6991741459039396e-05	not-binder
NNPFFCPD	HLA-B*35:03	2.5806259756677718e-06	4.6519539089034705e-06	not-binder
GAVLIFDE	HLA-B*35:03	2.9949684702045703e-05	5.973439650723616e-05	not-binder
PTLTQESA	HLA-B*35:03	2.719957473402701e-05	5.237819172107655e-05	not-binder
ELDVLKVS	HLA-B*35:03	6.652863637828833e-06	8.180734111630722e-06	not-binder
TSIDVTVA	HLA-B*35:03	1.6964006508146668e-05	3.2137115020793434e-05	not-binder
FAEMRSGD	HLA-B*35:03	4.013511502307665e-05	3.459988539153421e-05	not-binder
VYSTFGFE	HLA-B*35:03	2.6218993373372e-07	3.378454268792496e-07	not-binder
PHVLCSYL	HLA-B*35:03	0.0009465215039369923	0.0015079442002994153	not-binder
NIDNVLKA	HLA-B*35:03	0.0001717752801837946	0.00030988386120633964	not-binder
EDLEPPAE	HLA-B*35:03	0.00035652397746162024	0.00046240859734246177	not-binder
KEKGIEPE	HLA-B*35:03	0.0002082084198946177	0.0002994487993513965	not-binder
IVYAGDLD	HLA-B*35:03	8.079626895707293e-06	1.4539569653581582e-05	not-binder
GKPENQFA	HLA-B*35:03	0.00019886118211189796	0.0003956028980267196	not-binder
PVFLPMLA	HLA-B*35:03	0.00021131335501890642	0.0004201194095583932	not-binder
RKRDFRKL	HLA-B*35:03	2.6959763335931974e-05	3.828790841932651e-05	not-binder
FKYLETLP	HLA-B*35:03	6.405894392225094e-06	1.2330771960016295e-05	not-binder
CDPTWRGT	HLA-B*35:03	5.158313937236869e-06	6.368693440623052e-06	not-binder
NALPAIER	HLA-B*35:03	0.009264914933010005	0.010715208414595013	not-binder
GIGKNSEG	HLA-B*35:03	2.1785625758828296e-07	4.0758392663175947e-07	not-binder
EDFAKLAF	HLA-B*35:03	0.0078876866857172	0.010646151157355477	not-binder
LRVKLQFT	HLA-B*35:03	4.356146796247084e-07	3.6973846820762866e-07	not-binder
PGTLTALI	HLA-B*35:03	0.0003894858138210111	0.00042045368519940323	not-binder
KRIAACWE	HLA-B*35:03	7.334016036549585e-08	1.4510308889323587e-07	not-binder
LPPSPDPL	HLA-B*35:03	0.5737064778804779	0.2066214069066383	ambiguous
VGLVMLAN	HLA-B*35:03	7.26451634505767e-08	1.2754090071909132e-07	not-binder
IIELFEHP	HLA-B*35:03	1.00028584424372e-06	1.5771630746411989e-06	not-binder
NIVGKPVG	HLA-B*35:03	2.1254057505082358e-06	2.7829932474567096e-06	not-binder
QDWNTPKA	HLA-B*35:03	0.00011764886921667994	0.0002273644670080719	not-binder
AFHADETV	HLA-B*35:03	0.0001971470622535776	0.0003363345800785525	not-binder
QRPSEKVK	HLA-B*35:03	0.0022530692747047	0.003907738481245228	not-binder
LPPSPGIG	HLA-B*35:03	0.016102002488332802	0.027872002195509057	not-binder
EKGRKFVN	HLA-B*35:03	4.363009707905442e-06	8.000702227327597e-06	not-binder
VFGSGAYS	HLA-B*35:03	2.0333087754079974e-06	4.063424987236041e-06	not-binder
LILKDVKY	HLA-B*35:03	4.917378858607657e-05	8.370119825031233e-05	not-binder
GYGAFRII	HLA-B*35:03	2.5586579879802174e-05	4.5872372496284886e-05	not-binder
DRRLHANP	HLA-B*35:03	6.642448532364221e-06	1.2696124997025524e-05	not-binder
RIFDEMCL	HLA-B*35:03	7.13211787711998e-05	0.00012372809751639706	not-binder
FFFKYRTK	HLA-B*35:03	1.2996340069189316e-06	2.04425289408853e-06	not-binder
WVTLAHSG	HLA-B*35:03	4.5010785198630456e-08	8.435331566105246e-08	not-binder
INYKTLEE	HLA-B*35:03	4.7240106169736673e-07	7.077652332642401e-07	not-binder
YDDLSKQA	HLA-B*35:03	0.011760837357286391	0.023051026908135912	not-binder
HDVKSAVN	HLA-B*35:03	0.0005167467624670873	0.0009138377276022298	not-binder
LFEAVYAL	HLA-B*35:03	0.00042628311516068607	0.0005197215104099995	not-binder
ARQERGIS	HLA-B*35:03	2.0219749908310016e-06	2.4612816794559974e-06	not-binder
HISPYKDL	HLA-B*35:03	0.00024620393145653453	0.0002938556210491035	not-binder
KVLNMTVD	HLA-B*35:03	3.99448335613107e-06	6.135036839794573e-06	not-binder
QVDLLLCG	HLA-B*35:03	8.418673413928407e-06	1.553112382071734e-05	not-binder
KGEATAHL	HLA-B*35:03	0.0007935511843513154	0.001078401559915897	not-binder
RSQDQDVS	HLA-B*35:03	1.7978951509197045e-06	3.5941928180915387e-06	not-binder
SRDSHSAM	HLA-B*35:03	0.04323340664184165	0.06308024656505333	not-binder
NNVDNIEV	HLA-B*35:03	0.010310560009639858	0.02059683712103823	not-binder
RLTELGIN	HLA-B*35:03	1.2118994363938123e-07	2.3415506163780591e-07	not-binder
LIAQTILQ	HLA-B*35:03	3.4365191064443524e-07	6.366200638944802e-07	not-binder
PDIDEDDE	HLA-B*35:03	0.0037497148240589694	0.004810001055620004	not-binder
IEGEALTT	HLA-B*35:03	0.00021045166688082872	0.00023825537844973142	not-binder
QWKIPYIK	HLA-B*35:03	3.320415663199405e-07	4.62579384497125e-07	not-binder
FVPGHSVV	HLA-B*35:03	0.0004687742250325755	0.0006340446511634844	not-binder
SQKLPQVW	HLA-B*35:03	9.015784477028887e-06	1.7967824446123366e-05	not-binder
FTPQAHPG	HLA-B*35:03	4.020298374177167e-06	6.544106182364433e-06	not-binder
SEALEAAR	HLA-B*35:03	0.0065411021409090605	0.006611807131549947	not-binder
LRLILESL	HLA-B*35:03	0.005289427380557754	0.009152616368703025	not-binder
RTTLQTSL	HLA-B*35:03	0.0003324134346819996	0.0006540704562384582	not-binder
ATDIMARY	HLA-B*35:03	0.00026725063732226383	0.00044782792699753855	not-binder
STKSVSDL	HLA-B*35:03	0.0002913378873443881	0.000566061412265184	not-binder
ITILYNGG	HLA-B*35:03	1.6739322710411626e-07	3.3440391388293003e-07	not-binder
QHHALRPC	HLA-B*35:03	0.007937928811895653	0.015872717944683874	not-binder
GDALKIRI	HLA-B*35:03	0.0013550582726075788	0.0019541799170514867	not-binder
PAVALDLC	HLA-B*35:03	0.003311002180094345	0.006508509347587885	not-binder
RVTFKDSD	HLA-B*35:03	8.464338826212007e-07	1.680126284800747e-06	not-binder
SRLERDLA	HLA-B*35:03	1.07863146528428e-05	1.449160676381755e-05	not-binder
VFNIYTDT	HLA-B*35:03	4.158422292288577e-07	7.519438372953741e-07	not-binder
FHQRIQAT	HLA-B*35:03	0.008131129014458338	0.016256950380945948	not-binder
IHTKLRKS	HLA-B*35:03	1.288119485028011e-06	2.2731005496279496e-06	not-binder
REEWGMLD	HLA-B*35:03	1.0460000252734968e-05	1.058184148088711e-05	not-binder
LRLVNRKS	HLA-B*35:03	1.649118102050934e-07	3.230201912596785e-07	not-binder
IIDNETFS	HLA-B*35:03	9.09926297383845e-06	1.814097540814021e-05	not-binder
NAGYSSPV	HLA-B*35:03	0.0016497578696828441	0.0025790285779105303	not-binder
LQSSDYNV	HLA-B*35:03	3.0556098111977904e-06	4.881168715173644e-06	not-binder
ELRDGDKS	HLA-B*35:03	3.068384404336655e-05	5.809616035183664e-05	not-binder
SYTKLQLH	HLA-B*35:03	2.9214046815578204e-07	4.088995492444039e-07	not-binder
PARILFPE	HLA-B*35:03	3.235776791424283e-06	4.960083305489511e-06	not-binder
ASEGEGGE	HLA-B*35:03	6.5771114350354765e-06	1.0794216883912541e-05	not-binder
YPSSEWEV	HLA-B*35:03	0.4166954285465181	0.4171567003507347	ambiguous
DELGLDRL	HLA-B*35:03	0.035339316327008416	0.06213784942956805	not-binder
GDDVVLQF	HLA-B*35:03	0.0016595664913438668	0.0017755367157525118	not-binder
RGVKVGPS	HLA-B*35:03	3.2089098518399612e-06	6.3523451881549284e-06	not-binder
FPFPLGWL	HLA-B*35:03	0.779816922545433	0.3543872964688042	binder
AITIIGVP	HLA-B*35:03	6.680875733806601e-05	8.235884693554589e-05	not-binder
GEYVMNIL	HLA-B*35:03	0.0007847042844304041	0.0011068397584941578	not-binder
TYGMFQGI	HLA-B*35:03	3.4805633051804285e-07	2.9934950311590506e-07	not-binder
YQIMGPDY	HLA-B*35:03	0.00012410331215733094	0.0001549030801664791	not-binder
RFLKNSEA	HLA-B*35:03	1.9671297266918296e-06	2.4034235431516436e-06	not-binder
VHPQLQDR	HLA-B*35:03	0.006775697050034069	0.010157592788775328	not-binder
AAAEDVNP	HLA-B*35:03	1.151126955729609e-05	2.012565925871831e-05	not-binder
LNKCKVMI	HLA-B*35:03	3.1019609376370384e-05	3.623580462612164e-05	not-binder
TDTTGFSK	HLA-B*35:03	0.08941330564230157	0.17570220710546322	not-binder
RLSSFFEG	HLA-B*35:03	6.911555718594692e-08	1.3126535709034583e-07	not-binder
VSPKQVVS	HLA-B*35:03	4.377591942785354e-06	5.26711573005006e-06	not-binder
RRNNNLAY	HLA-B*35:03	0.00028256694189528046	0.0004478605337425481	not-binder
GMLPRNKL	HLA-B*35:03	6.371899712576124e-06	7.781560876913064e-06	not-binder
GILGLRGL	HLA-B*35:03	5.611626231427635e-06	6.374528883151127e-06	not-binder
FANDLGFI	HLA-B*35:03	0.023346008436055853	0.04381494616360857	not-binder
PISRQSKK	HLA-B*35:03	0.0006713391636992583	0.0012165276154677057	not-binder
LMGPLAGV	HLA-B*35:03	0.00024282733678270829	0.00031178868433219276	not-binder
PGEQGYLF	HLA-B*35:03	0.001327047074209986	0.0016127697764527988	not-binder
AKTLKDAG	HLA-B*35:03	5.277126116009288e-07	9.065092187039417e-07	not-binder
SFDFTPLE	HLA-B*35:03	0.0001060992393135507	0.00020435870630940132	not-binder
KATTDAWL	HLA-B*35:03	2.42137705816603e-05	3.908586904501647e-05	not-binder
LIFGRTWV	HLA-B*35:03	6.213450402507425e-05	0.00012204417436417337	not-binder
DPQLQTQP	HLA-B*35:03	0.002179234613436165	0.0014539341098075797	not-binder
LSTAIAFT	HLA-B*35:03	9.652748761662667e-07	1.4492039247601145e-06	not-binder
TDGFVFGL	HLA-B*35:03	0.00102081874747455	0.0016700156266435155	not-binder
VNRRYHET	HLA-B*35:03	5.3508372577979984e-08	6.672429927082491e-08	not-binder
VLCNKNSE	HLA-B*35:03	3.77788540797952e-08	3.805435916552886e-08	not-binder
LESRIVRG	HLA-B*35:03	0.0002524136698576651	0.0004720320511444529	not-binder
AERAIEEA	HLA-B*35:03	0.0009249618805370119	0.0012800061824522143	not-binder
KLQDYKID	HLA-B*35:03	2.0683230514961792e-07	2.8323890437265663e-07	not-binder
ILGKGNSY	HLA-B*35:03	6.832866679134031e-05	0.00011366541059042942	not-binder
LLDRIVSK	HLA-B*35:03	0.008716567011947517	0.01739288448531444	not-binder
DGDDQKHS	HLA-B*35:03	0.0001598623883555139	0.00031911918831195607	not-binder
SCKESPPS	HLA-B*35:03	2.590283812234362e-07	2.2673419786890662e-07	not-binder
VTNPVRLA	HLA-B*35:03	5.361270299440593e-06	5.9353400323594834e-06	not-binder
RILAQLAA	HLA-B*35:03	1.3459627341050328e-05	1.755646922999902e-05	not-binder
NSERYVHT	HLA-B*35:03	8.331246786141832e-06	1.3711974613882384e-05	not-binder
KRGHSAQI	HLA-B*35:03	2.8622857947425625e-06	3.5166604560185164e-06	not-binder
RDIDIKNA	HLA-B*35:03	0.0002556474044013157	0.0004453391079957766	not-binder
TIAALGAV	HLA-B*35:03	6.366628335729985e-06	1.0216940525233353e-05	not-binder
ELRVLEAE	HLA-B*35:03	4.035859890515192e-06	5.073405317522191e-06	not-binder
HYPDSEKL	HLA-B*35:03	0.03967300075606772	0.07343824180222182	not-binder
NLENFNVD	HLA-B*35:03	8.357117506818667e-06	1.321401832479976e-05	not-binder
ATKVDGVY	HLA-B*35:03	0.00025095988221917053	0.00027054747518095643	not-binder
AEVACVKP	HLA-B*35:03	0.00030598784258941694	0.0003569992010247199	not-binder
TYAQSSQV	HLA-B*35:03	1.2441308514795821e-05	2.144466851532323e-05	not-binder
GGRGGDAL	HLA-B*35:03	0.00014139666055825728	0.00013647442735909086	not-binder
ADFRHPDH	HLA-B*35:03	0.00021054792137700228	0.0002540355754944038	not-binder
GADEKLLS	HLA-B*35:03	2.047312222424047e-05	3.815160575401832e-05	not-binder
LSDLGYTN	HLA-B*35:03	6.106007393097065e-07	1.1924279171111898e-06	not-binder
LAGLTEPN	HLA-B*35:03	1.1848499876182528e-05	1.9105060811423494e-05	not-binder
LGVCAGIL	HLA-B*35:03	0.0012147027712671842	0.0022022289795027208	not-binder
DGQVIGPS	HLA-B*35:03	0.0003128409613771116	0.0005696516324248604	not-binder
TLARDHGL	HLA-B*35:03	6.526967205306988e-05	8.889390108459552e-05	not-binder
LSTPVTPL	HLA-B*35:03	0.07222503023222089	0.11503240327747193	not-binder
KMTDFDRY	HLA-B*35:03	6.93993690699557e-05	8.636871970362192e-05	not-binder
PRKLKWPR	HLA-B*35:03	7.412636272299553e-05	0.00014554997722601807	not-binder
KILKKREF	HLA-B*35:03	7.440323441655628e-06	9.716531592324838e-06	not-binder
IHLLTGKI	HLA-B*35:03	0.002579931304405747	0.003213320482378993	not-binder
CTAELIQD	HLA-B*35:03	1.1521197290143003e-06	1.977518683135995e-06	not-binder
KAAAEKAA	HLA-B*35:03	8.152383740309688e-05	0.00010875318384899013	not-binder
ACRAFGTP	HLA-B*35:03	3.820702111674394e-06	7.626751240040079e-06	not-binder
DVKVENPC	HLA-B*35:03	0.001673360199720264	0.0021401527356370207	not-binder
RPAFVSFD	HLA-B*35:03	0.0017976497645819656	0.003251508506739087	not-binder
PSKQSPKK	HLA-B*35:03	0.006577074028814423	0.012440781086328307	not-binder
AFDILRTV	HLA-B*35:03	0.018336677982242165	0.02245284760538689	not-binder
DQMQAVDT	HLA-B*35:03	0.00012844100820643689	0.0002498295880885948	not-binder
AHKTRLKQ	HLA-B*35:03	0.00024374168023487685	0.0004832263517935015	not-binder
FVVDKWNQ	HLA-B*35:03	8.63957082486433e-08	1.0448873229446317e-07	not-binder
FPADADED	HLA-B*35:03	0.3520400027744472	0.38039393015035	ambiguous
PDKTPEEL	HLA-B*35:03	0.17032643146812915	0.14846884734399005	not-binder
NAGQISPG	HLA-B*35:03	0.000302057108526288	0.000542806423961526	not-binder
IEPQSGGF	HLA-B*35:03	0.007203322826899239	0.011670659186673643	not-binder
KEFEEKEA	HLA-B*35:03	0.04582670568488538	0.0820811842282354	not-binder
VVSGATPV	HLA-B*35:03	0.00016112534937064992	0.0003005194782618515	not-binder
IIDPTKVT	HLA-B*35:03	0.0002430563951293152	0.00041484072546137693	not-binder
LLSRVQTG	HLA-B*35:03	2.701638500354585e-07	5.096590211239895e-07	not-binder
GSTLKDVT	HLA-B*35:03	3.4144902922635135e-07	6.751806391147277e-07	not-binder
KAGFTPGK	HLA-B*35:03	0.006943056183445151	0.013141803736849042	not-binder
GVPFLVLA	HLA-B*35:03	8.94611126867062e-06	1.4806489428425387e-05	not-binder
FTAKEMEI	HLA-B*35:03	0.0010346545291440635	0.0018468831595198658	not-binder
SLGQMSLP	HLA-B*35:03	2.0134970199592315e-06	3.405251681225513e-06	not-binder
IKASRDGR	HLA-B*35:03	0.0038112870867450964	0.007571370637830858	not-binder
PVGDAALL	HLA-B*35:03	0.04489299903003781	0.08141999548659623	not-binder
RNHMLQAL	HLA-B*35:03	0.0011769497681257235	0.002345086475213586	not-binder
LRLTGLTD	HLA-B*35:03	2.3509807235584916e-07	3.161488793480193e-07	not-binder
HKRFGGVV	HLA-B*35:03	0.00015566942302149277	0.00027664047838869826	not-binder
ALVMVPEI	HLA-B*35:03	1.642319913562895e-05	2.1647510803584307e-05	not-binder
QECCLRVS	HLA-B*35:03	3.787663745882242e-05	7.293551058504017e-05	not-binder
DFGFLLAK	HLA-B*35:03	0.0010928271801958545	0.002137770823038791	not-binder
KERHIHLI	HLA-B*35:03	0.012441667622761087	0.023215196992844054	not-binder
LLRLSPLH	HLA-B*35:03	2.3015355429103634e-06	2.7349458835874766e-06	not-binder
FVISSGQK	HLA-B*35:03	0.011433132419733738	0.022696131225637337	not-binder
RAGDNAPL	HLA-B*35:03	0.0012701989502886591	0.0017860911596714393	not-binder
KRLPSHTE	HLA-B*35:03	3.4453226186795046e-06	4.453100634396727e-06	not-binder
GVLRGREF	HLA-B*35:03	2.0122153918222805e-06	2.7013861844271637e-06	not-binder
GFQYLRGM	HLA-B*35:03	7.120808468061291e-06	9.60875829759838e-06	not-binder
NAVINASG	HLA-B*35:03	3.5175409538013014e-05	5.408265658693377e-05	not-binder
DSLDTVEL	HLA-B*35:03	0.00750876812817296	0.01356206603171153	not-binder
LVLNGRLR	HLA-B*35:03	2.4306148608422423e-06	4.386952343281079e-06	not-binder
RQLREREA	HLA-B*35:03	5.6098121294700935e-06	4.017196209945431e-06	not-binder
ERLQAFEG	HLA-B*35:03	4.709513798994763e-06	9.126504937259145e-06	not-binder
QALFRQLM	HLA-B*35:03	0.0014513216971771214	0.002594029078694295	not-binder
EPFSHLTW	HLA-B*35:03	0.001950326779842726	0.0030180995152647417	not-binder
AGLPFPLS	HLA-B*35:03	3.083910931849232e-05	5.915131501263655e-05	not-binder
EVAFPDAA	HLA-B*35:03	0.0007783137402839202	0.0013180557194555878	not-binder
LVQDLETH	HLA-B*35:03	2.2682515912642032e-05	4.351458166308317e-05	not-binder
VDDIVGFK	HLA-B*35:03	0.11694108009705814	0.22875014460795276	not-binder
AADIARHR	HLA-B*35:03	0.007396799884492111	0.014645266856879483	not-binder
YRNVHIND	HLA-B*35:03	6.53735921954026e-06	1.0745846745219823e-05	not-binder
VFVSIYGE	HLA-B*35:03	1.112739607244534e-08	1.3619284417414204e-08	not-binder
SAGVVSAL	HLA-B*35:03	0.10403398237394867	0.131981027616867	not-binder
PEDGSYFN	HLA-B*35:03	7.611709423827051e-05	0.00012001936146609869	not-binder
DLESVDSV	HLA-B*35:03	0.00026284882323472923	0.00040459238493763017	not-binder
SMNLLQSP	HLA-B*35:03	3.4335809278585037e-07	2.7233277763137907e-07	not-binder
IDANDGAQ	HLA-B*35:03	0.0002597942182980262	0.00042033727255247756	not-binder
SAKKAGKL	HLA-B*35:03	0.00046525718039447383	0.0008401626749949072	not-binder
GSLVDSQS	HLA-B*35:03	1.7179709789491176e-08	3.423509680234317e-08	not-binder
ETQFTVSG	HLA-B*35:03	5.955083283234129e-07	1.0941134131658362e-06	not-binder
TISANGES	HLA-B*35:03	1.1546328700547115e-07	1.378650538379203e-07	not-binder
LLNGPNLN	HLA-B*35:03	9.918042050846741e-06	1.9680705151651945e-05	not-binder
SHFARADE	HLA-B*35:03	0.0007320887177177735	0.0014597470342673211	not-binder
PIITKIDE	HLA-B*35:03	3.687366538542847e-05	3.628316239647013e-05	not-binder
MINQYSNY	HLA-B*35:03	4.489726198593333e-05	6.796641509733714e-05	not-binder
YSYGWSFY	HLA-B*35:03	2.2957333345081878e-05	2.8261560442024524e-05	not-binder
TEEQREEI	HLA-B*35:03	0.004804636375047267	0.001985608534001021	not-binder
ERDFIGRA	HLA-B*35:03	0.0007005541971559115	0.001385821744242043	not-binder
AVLATGKK	HLA-B*35:03	0.003320404958776635	0.00647629942849685	not-binder
VFIVLEIG	HLA-B*35:03	8.166870920248402e-09	9.921888638173939e-09	not-binder
KVFKMFDK	HLA-B*35:03	2.472326862346108e-06	2.1260055423831126e-06	not-binder
SLLTPKEK	HLA-B*35:03	0.00015202508548100012	0.00023673304200324456	not-binder
EKYDTAKY	HLA-B*35:03	0.0005280540058396177	0.000795261188066538	not-binder
ESLDDIAS	HLA-B*35:03	7.1946773075426405e-06	1.4384563097664344e-05	not-binder
VGIVGAVT	HLA-B*35:03	1.3825709726944524e-05	2.007534559214466e-05	not-binder
YTMDGEYR	HLA-B*35:03	0.00024511396259869757	0.00046761091844652725	not-binder
VSAQFIKN	HLA-B*35:03	1.339856200187545e-07	2.3761640523276247e-07	not-binder
TDSLWRGL	HLA-B*35:03	0.00020332079872247276	0.00029734216122650277	not-binder
VTGLRMNN	HLA-B*35:03	7.014433808286115e-09	1.088379910681635e-08	not-binder
SCTTELLI	HLA-B*35:03	0.00021920129867192273	0.0004299445962082338	not-binder
NLYFVLDF	HLA-B*35:03	2.9449044398921485e-05	5.7724487118257845e-05	not-binder
QEVDLDTG	HLA-B*35:03	0.00012573965040658664	0.000153017778736609	not-binder
IVGRLFRE	HLA-B*35:03	1.1604446172895632e-06	2.265130484147707e-06	not-binder
VIPGLRNT	HLA-B*35:03	5.187891203163598e-07	9.453494360128559e-07	not-binder
LKNEMTSL	HLA-B*35:03	0.002673968306044117	0.0048378754642940044	not-binder
IIGASGYV	HLA-B*35:03	5.330004066864905e-06	6.519960923248187e-06	not-binder
MMGVKLPF	HLA-B*35:03	0.0004233939315952284	0.000827979396292786	not-binder
EEPEHLRR	HLA-B*35:03	0.01281480392353842	0.022488277989404712	not-binder
YAGPKPTF	HLA-B*35:03	0.01837335927411914	0.012438321857815416	not-binder
TMAAPWQG	HLA-B*35:03	9.843142412539654e-07	1.9652617561180766e-06	not-binder
TPNNNNSN	HLA-B*35:03	0.003111822034219358	0.00449748815332825	not-binder
YKRVDPSK	HLA-B*35:03	0.0023819792921131013	0.003383546631073368	not-binder
TPAEKPLF	HLA-B*35:03	0.47248757928609847	0.35891727888078656	ambiguous
EKTEDFLA	HLA-B*35:03	0.00041483598728682126	0.0007885870568967377	not-binder
NKYHNAQA	HLA-B*35:03	0.0003036471839341664	0.0005944868505514814	not-binder
SASAAAAS	HLA-B*35:03	9.943900296852104e-05	0.000121095803144901	not-binder
LAEARSAI	HLA-B*35:03	0.0004579102045681793	0.0004168319473880972	not-binder
QNGQYQQH	HLA-B*35:03	3.643072394036136e-05	6.903571028998905e-05	not-binder
RMKIPSEG	HLA-B*35:03	5.676845752944359e-06	1.1164546368432253e-05	not-binder
LKEATATA	HLA-B*35:03	5.026364108573489e-05	8.211487832255257e-05	not-binder
QLPTWQVG	HLA-B*35:03	1.8290323617599964e-06	2.8483054890761887e-06	not-binder
PPYPPSPP	HLA-B*35:03	0.05747910877689719	0.0619074315754734	not-binder
PDLLAFDD	HLA-B*35:03	0.00020795817144598773	0.000362776052146731	not-binder
GAGRSTAK	HLA-B*35:03	0.004255651759667955	0.008465177640651314	not-binder
LLSKSGGN	HLA-B*35:03	2.1960166420877633e-09	4.3384130603881004e-09	not-binder
PLNPEANR	HLA-B*35:03	0.0009010224098084052	0.0009946308899199422	not-binder
VPLVKRLA	HLA-B*35:03	0.008093431218139813	0.009890964622154712	not-binder
SEESYLAL	HLA-B*35:03	0.0034273480251613363	0.004449963591675151	not-binder
WLDVQPED	HLA-B*35:03	0.0002203351380108076	0.00043435438518273935	not-binder
SEIDKARS	HLA-B*35:03	0.00013820568425444436	0.00020210511898062234	not-binder
KLTVRGYV	HLA-B*35:03	1.1030718744607214e-07	1.3453301258531887e-07	not-binder
SSVAGTTI	HLA-B*35:03	0.0002878717041880918	0.0005659246717540542	not-binder
TSAVTPAV	HLA-B*35:03	0.00015868392156335177	0.0001858959423924117	not-binder
SDWVQKAM	HLA-B*35:03	0.010157606133725494	0.01053348381520343	not-binder
LAKLGYSQ	HLA-B*35:03	5.586097706971205e-06	1.1034982590131376e-05	not-binder
KVHDPLVE	HLA-B*35:03	3.7391125500096936e-05	6.869167977984198e-05	not-binder
AAAEAMAM	HLA-B*35:03	0.010341097944638023	0.01450601555666144	not-binder
SAANRTFE	HLA-B*35:03	1.3803604483980659e-05	2.014876518402578e-05	not-binder
TRLLFLTD	HLA-B*35:03	1.70668977214489e-08	1.590201017914929e-08	not-binder
INSPALAD	HLA-B*35:03	7.630181382500822e-07	9.796943049550805e-07	not-binder
LQAVLAQA	HLA-B*35:03	1.7142235500955393e-05	2.897593348652643e-05	not-binder
AARQEGGH	HLA-B*35:03	4.1903314311925015e-06	5.417405642806569e-06	not-binder
LLLTSNPA	HLA-B*35:03	9.381521395809833e-06	1.7443295923658274e-05	not-binder
IVEVRSED	HLA-B*35:03	7.082038865746654e-06	9.499161332166478e-06	not-binder
LEKLSLKI	HLA-B*35:03	0.003942591009126773	0.005507483150202713	not-binder
LRELPPEE	HLA-B*35:03	9.978517911388707e-05	0.0001917420040773103	not-binder
FKAVDSPL	HLA-B*35:03	0.0020543559557097526	0.0020446574882027712	not-binder
ADLMILAG	HLA-B*35:03	5.237196827657941e-06	6.703984825143714e-06	not-binder
TKRNQQSL	HLA-B*35:03	0.0003209892104450773	0.0006180067875183039	not-binder
TLTAKFQD	HLA-B*35:03	7.70779645664632e-10	6.49220147835677e-10	not-binder
ANPLNTPP	HLA-B*35:03	0.0002509136476447793	0.0004923569836902708	not-binder
AGPEWRAF	HLA-B*35:03	0.00016562175321013228	0.00021465137282028907	not-binder
LKIQSENV	HLA-B*35:03	0.0003899418766978746	0.0005841058401983672	not-binder
VVYEVHLT	HLA-B*35:03	8.825097587150666e-08	1.3714299109795168e-07	not-binder
LLLRAKHA	HLA-B*35:03	3.0799004356323455e-07	6.045370762089002e-07	not-binder
RYSGRVID	HLA-B*35:03	4.7180626864326144e-07	8.108601032725696e-07	not-binder
IYPPEIAS	HLA-B*35:03	7.609241882159182e-06	1.4976793387733246e-05	not-binder
YTELREQL	HLA-B*35:03	0.002317154695629142	0.001897677932362361	not-binder
LLAVVAAS	HLA-B*35:03	1.1558767102975922e-07	1.6447684717498234e-07	not-binder
PARHLARA	HLA-B*35:03	6.124762696243374e-05	0.0001174949605564839	not-binder
APMVGNVP	HLA-B*35:03	0.12632605670951308	0.19454039219310384	not-binder
VHVQLTTQ	HLA-B*35:03	1.9090483899614208e-05	3.675158047650147e-05	not-binder
TSAAIWDA	HLA-B*35:03	7.426355040032751e-06	1.4708635017564183e-05	not-binder
AMGDTGPC	HLA-B*35:03	3.707174090705565e-05	7.146796946784605e-05	not-binder
QPIFWLPE	HLA-B*35:03	0.0001883977987660046	0.00034328392038959874	not-binder
PCLLGPGE	HLA-B*35:03	0.0005088186312114829	0.0010145715511556725	not-binder
GNTSKNVI	HLA-B*35:03	0.0005693062688312212	0.001109045374568743	not-binder
KRQQAEAS	HLA-B*35:03	2.067054055883168e-06	4.118326610666364e-06	not-binder
GDLNFRKL	HLA-B*35:03	0.0009938632353996724	0.001169127773162796	not-binder
VMPKGAPK	HLA-B*35:03	0.0009395793810654141	0.0017924469336121492	not-binder
RVMANVRE	HLA-B*35:03	5.150381535371645e-08	4.9483786953894736e-08	not-binder
NLHVYTVD	HLA-B*35:03	3.178609642839891e-06	6.344771896420901e-06	not-binder
LNHRVVLA	HLA-B*35:03	7.852504092735645e-05	0.0001534055668891103	not-binder
TFKIFIFG	HLA-B*35:03	5.094830786377362e-09	9.443963570359075e-09	not-binder
VTVVLKPA	HLA-B*35:03	5.680473487812421e-06	1.0609334886380858e-05	not-binder
DKSPKPAS	HLA-B*35:03	7.9521222984269e-06	1.4983605294515357e-05	not-binder
RRMRDLLI	HLA-B*35:03	2.7213790601537838e-05	5.008852708605241e-05	not-binder
QSFYDQIL	HLA-B*35:03	6.358998847835195e-05	6.826496810970289e-05	not-binder
VYRERVAP	HLA-B*35:03	3.903912947203693e-07	7.656128587923677e-07	not-binder
EPLYTVLE	HLA-B*35:03	0.0008658119286337751	0.0010278080459109452	not-binder
LVSLLTEL	HLA-B*35:03	0.0014132676711597013	0.0014302787511112443	not-binder
DSKLEYNV	HLA-B*35:03	0.00012060717253916664	0.00010803090668665973	not-binder
HYILKAPH	HLA-B*35:03	1.0180262630865112e-07	1.7877948788187267e-07	not-binder
VYGKDGMD	HLA-B*35:03	1.3894306994111095e-07	1.7082525433617636e-07	not-binder
ISARSFYQ	HLA-B*35:03	1.3083214478777508e-06	1.5532325134965567e-06	not-binder
NDNVEVSR	HLA-B*35:03	0.11255615179648829	0.18295163988283636	not-binder
VVTTTTHK	HLA-B*35:03	0.00023903125656359416	0.00047709462500115127	not-binder
NWGAQWHS	HLA-B*35:03	9.234759977187852e-08	1.846640287677121e-07	not-binder
VINTQLVA	HLA-B*35:03	4.9837985698547586e-06	6.085763064256205e-06	not-binder
SGARISTT	HLA-B*35:03	6.299727352931939e-06	1.2359053833446964e-05	not-binder
DGDKSRFL	HLA-B*35:03	0.0026433475852172704	0.003986636741952702	not-binder
QYDREFLL	HLA-B*35:03	0.007396983231421928	0.013350797527946398	not-binder
GEKREETC	HLA-B*35:03	0.0008395897539458019	0.0015494652273118012	not-binder
LKNQGRKC	HLA-B*35:03	4.906656734878219e-06	4.047803784946676e-06	not-binder
AMPEKQTI	HLA-B*35:03	0.0003926858497834473	0.000385491310605722	not-binder
TLGSPIAV	HLA-B*35:03	1.4680631533536825e-05	1.7817399802307826e-05	not-binder
RDFLVQRI	HLA-B*35:03	0.0018197394285152768	0.0015903390490212778	not-binder
LEALASDL	HLA-B*35:03	0.007522707250609528	0.011526951613057237	not-binder
RAQLGDLV	HLA-B*35:03	5.164083369635364e-05	6.80510019254101e-05	not-binder
AALAYGLD	HLA-B*35:03	3.954926102098244e-07	4.5738574450712616e-07	not-binder
GRHYCYPH	HLA-B*35:03	1.2985415127713077e-06	2.087969674806006e-06	not-binder
LLKQTEGT	HLA-B*35:03	3.177011781299718e-07	4.1229197890928433e-07	not-binder
CDTSHYME	HLA-B*35:03	2.1045410249029978e-06	2.796700291224512e-06	not-binder
SLAFNTSE	HLA-B*35:03	8.453843423072981e-08	6.86345610982235e-08	not-binder
VELYQDGK	HLA-B*35:03	0.11114274804203887	0.21174774181125136	not-binder
SLIEKENK	HLA-B*35:03	0.03880144606937393	0.0699117229824205	not-binder
VLCFRDRH	HLA-B*35:03	4.2628010831319255e-07	8.455622225770199e-07	not-binder
DASDALPS	HLA-B*35:03	2.6837000940993506e-05	5.3515252218095535e-05	not-binder
YRREEVYI	HLA-B*35:03	0.0002099465539949108	0.00029924360161280453	not-binder
EFDETARR	HLA-B*35:03	0.0015603384683103628	0.0026472196439124287	not-binder
FGSGACLK	HLA-B*35:03	0.00527972242996384	0.010273622599780013	not-binder
ALQDTIDR	HLA-B*35:03	0.0006052938279026421	0.0007161504429422193	not-binder
SGQKLDEM	HLA-B*35:03	0.008082431196183393	0.011286261556442108	not-binder
LDKCDIVD	HLA-B*35:03	0.00011038145136126332	0.00020057926018831546	not-binder
SLRSGLWV	HLA-B*35:03	3.339112113086854e-06	4.7478378206161556e-06	not-binder
INVSGHRL	HLA-B*35:03	0.0001722039982126944	0.00019868784922504238	not-binder
GDYAARLI	HLA-B*35:03	0.0015181251764488479	0.0027678361534588824	not-binder
RWLNETRL	HLA-B*35:03	0.00016771430588311543	0.0002877595860499503	not-binder
AVEPQGKG	HLA-B*35:03	0.00029585480046989687	0.000549459685951876	not-binder
IKKIDMEG	HLA-B*35:03	0.00012643581681947915	0.0002492718755524163	not-binder
GVGGITET	HLA-B*35:03	8.632727768187465e-07	1.0381875264238823e-06	not-binder
DEDHPTAS	HLA-B*35:03	0.0010058011314761472	0.001953369899593776	not-binder
SDDGQGAS	HLA-B*35:03	3.5346050932361095e-05	5.06991499451885e-05	not-binder
CSTPAWAK	HLA-B*35:03	1.042149942036552e-05	1.7729431177157132e-05	not-binder
ARKNMLPE	HLA-B*35:03	5.2897404775133485e-08	8.059559830409968e-08	not-binder
EVEMERWR	HLA-B*35:03	0.00022524106591416128	0.00044309617128468406	not-binder
IPYTDTVV	HLA-B*35:03	0.40861275577917694	0.4339211511379675	ambiguous
EGELPESK	HLA-B*35:03	0.1724417370336596	0.31677857890937083	not-binder
INFTLNTN	HLA-B*35:03	1.9051926174969313e-08	2.7544636191241695e-08	not-binder
DLGKEFEH	HLA-B*35:03	9.19655416645071e-05	0.00018111742857833356	not-binder
QTIRLRQG	HLA-B*35:03	3.078754998776051e-08	6.075227494715416e-08	not-binder
SGRITDWS	HLA-B*35:03	1.91354245083334e-05	3.780269117374219e-05	not-binder
ANTSDDGY	HLA-B*35:03	0.00010548397242615692	0.00015364336352476258	not-binder
RDDAHWEL	HLA-B*35:03	0.07939898464162524	0.08074703974833265	not-binder
LTLRDTVR	HLA-B*35:03	6.113180411921881e-05	7.273574967487292e-05	not-binder
IELSQNLG	HLA-B*35:03	1.937453469764705e-05	3.752211069351344e-05	not-binder
AFRIASAG	HLA-B*35:03	4.858882244439546e-07	6.143491259881474e-07	not-binder
NDEAHEMD	HLA-B*35:03	0.0012743603811891547	0.002414683658225561	not-binder
PKALITSA	HLA-B*35:03	6.901022196146301e-05	0.00011492891228292438	not-binder
VSVTMIRE	HLA-B*35:03	3.7310658898628833e-07	7.418256013633407e-07	not-binder
AGDCIISG	HLA-B*35:03	8.90877305281812e-07	1.5315880709457369e-06	not-binder
ADSNPPAV	HLA-B*35:03	0.002433055581059307	0.003290380918372373	not-binder
ALLPIHAI	HLA-B*35:03	0.00021021244938310702	0.00020867428635654202	not-binder
SSFFKYLK	HLA-B*35:03	3.056551751026149e-05	6.0943772760134815e-05	not-binder
GHLSPPAS	HLA-B*35:03	4.0043817445600816e-05	7.030013716432841e-05	not-binder
IHGCLHLL	HLA-B*35:03	0.010631312892655842	0.012166048654914528	not-binder
ASVVAMAS	HLA-B*35:03	2.5280699582384347e-07	4.880835808720189e-07	not-binder
NTQFKITG	HLA-B*35:03	2.1066911443377224e-06	2.5910125490876285e-06	not-binder
ISLYLQKN	HLA-B*35:03	8.482669490069697e-08	1.542152194435075e-07	not-binder
QQIAAGNN	HLA-B*35:03	6.981213929785346e-06	1.145715367583007e-05	not-binder
YEHLAPKL	HLA-B*35:03	0.1549931960820686	0.28488557239108325	not-binder
IKKNADSD	HLA-B*35:03	6.60545513461841e-05	0.00011229701664600142	not-binder
ATIELEKD	HLA-B*35:03	0.0003069875213896012	0.0005947383096308443	not-binder
FQEYIYGF	HLA-B*35:03	0.0002741734932016016	0.0004605150887021324	not-binder
SITNSLAN	HLA-B*35:03	1.8036774250188675e-07	2.582057902249567e-07	not-binder
PPSPPGKV	HLA-B*35:03	0.017771945475396934	0.026602130031620683	not-binder
AYVDEVIK	HLA-B*35:03	0.008020923519507051	0.0059286881100353355	not-binder
HNEPTIWL	HLA-B*35:03	0.0005794820987830463	0.00044397017594590674	not-binder
GMLVGQAA	HLA-B*35:03	0.00012361761901388268	0.0002472011987531543	not-binder
KYLEEHPS	HLA-B*35:03	5.5138630793649664e-06	1.0989393172859708e-05	not-binder
SSYAKPEE	HLA-B*35:03	1.1296740515101543e-06	1.3103934099832861e-06	not-binder
EVFRDSLH	HLA-B*35:03	6.157033167762949e-05	0.00012009017851313373	not-binder
VDEKTFRW	HLA-B*35:03	0.00039980565232440314	0.0004961458361111289	not-binder
AERALPAE	HLA-B*35:03	0.00012825174157455877	0.00015522354080679132	not-binder
GRILYAGP	HLA-B*35:03	5.519666338687832e-07	1.0916651170566992e-06	not-binder
SHRLMARC	HLA-B*35:03	0.00013321407178649164	0.0002660702761508088	not-binder
FSRSGRVL	HLA-B*35:03	0.002864012219704293	0.0036993759659409045	not-binder
KVGVFTNL	HLA-B*35:03	0.0002993932909816976	0.0005491199938722711	not-binder
GNYIELNE	HLA-B*35:03	2.1290901342579762e-06	3.872980542489227e-06	not-binder
AYAPKMAA	HLA-B*35:03	5.2568623942761405e-06	7.094645882461649e-06	not-binder
SNLRNCQY	HLA-B*35:03	0.0036234762660174447	0.007191618499438372	not-binder
EETVHLEF	HLA-B*35:03	0.039094561338424684	0.06035798626344002	not-binder
AVVWLFSK	HLA-B*35:03	0.00020346643555975153	0.0003959119300396607	not-binder
EVYESKVI	HLA-B*35:03	0.00026688900304634445	0.0004625256954795071	not-binder
LVIIGREP	HLA-B*35:03	7.49997546220793e-05	0.00014999146596579756	not-binder
GVELTPGQ	HLA-B*35:03	2.967156573774332e-06	5.275892173402579e-06	not-binder
VGREARHL	HLA-B*35:03	0.00017091679711666308	0.0002766669957248743	not-binder
AEKESERE	HLA-B*35:03	0.00043717731823562646	0.0005590324549803643	not-binder
AADGIQEQ	HLA-B*35:03	7.973741482834966e-05	0.00011057999794851908	not-binder
LAPIGHRQ	HLA-B*35:03	1.260788481378944e-05	2.3318828223084783e-05	not-binder
ALPIIETQ	HLA-B*35:03	5.6077133524074906e-05	0.00011143915152020364	not-binder
SHEAAANS	HLA-B*35:03	0.00016630116716101012	0.00033166941855064324	not-binder
GMDLTRDK	HLA-B*35:03	0.00120570960477977	0.002351156108972598	not-binder
TITTGAPI	HLA-B*35:03	1.8850570359418838e-05	2.965632586642206e-05	not-binder
GKTQVTVE	HLA-B*35:03	8.941144962215652e-06	1.3200980384123605e-05	not-binder
PPVLQILL	HLA-B*35:03	0.09255776852369309	0.09965748800753695	not-binder
LNDKNNVL	HLA-B*35:03	0.051982450555078684	0.07197685744249796	not-binder
GKLTTYPG	HLA-B*35:03	3.363820179117264e-07	6.208100253074572e-07	not-binder
GATPKLDP	HLA-B*35:03	0.00016922528514361768	0.0003294138461511127	not-binder
AKKNELVQ	HLA-B*35:03	0.00026128446740806486	0.0005039367812107834	not-binder
KQKEALKE	HLA-B*35:03	3.2646026689064913e-06	4.707289876407978e-06	not-binder
FQEIISST	HLA-B*35:03	9.914758776279342e-05	0.00019156693916424963	not-binder
RVGHRGPP	HLA-B*35:03	3.1357166517448353e-06	5.969013812148265e-06	not-binder
AANVASYS	HLA-B*35:03	6.421273039824982e-06	1.2285318211540199e-05	not-binder
EAELVVMR	HLA-B*35:03	0.0012490260560298339	0.0013761180693749589	not-binder
SAMAAYSC	HLA-B*35:03	0.0012642600887048411	0.0015543746057135653	not-binder
NKGLFSED	HLA-B*35:03	2.130134813658202e-05	4.230742431180209e-05	not-binder
LDGVSGGD	HLA-B*35:03	0.0005069951765108271	0.0006858310982732162	not-binder
LLLVEKPE	HLA-B*35:03	1.0387329226712292e-08	1.4179278975520611e-08	not-binder
MFRGLAGA	HLA-B*35:03	9.420616303403712e-07	1.6877291809499427e-06	not-binder
KLLGLEDF	HLA-B*35:03	0.0008390988052042303	0.0014345539953094617	not-binder
RNWQESSD	HLA-B*35:03	3.413135418817506e-07	3.727508152637075e-07	not-binder
PHPPTRAL	HLA-B*35:03	0.11180603113025427	0.172546820037527	not-binder
GVEGGKGD	HLA-B*35:03	0.00015452425986950402	0.00024321683621850705	not-binder
KVVIDMSA	HLA-B*35:03	6.637651503438313e-06	1.2675670883662649e-05	not-binder
RLPKDQRP	HLA-B*35:03	9.660475437911487e-06	1.7629271161855387e-05	not-binder
IYGWRGAE	HLA-B*35:03	1.3016582922058955e-07	2.450444382562163e-07	not-binder
AAPTADDA	HLA-B*35:03	0.00014018821443589902	0.0002708769326215541	not-binder
ANLIANKI	HLA-B*35:03	0.00022002356288837178	0.000288163566421182	not-binder
CCVFCCNE	HLA-B*35:03	6.159752896715831e-07	8.74308711155709e-07	not-binder
ELALGRNV	HLA-B*35:03	1.7361734243159788e-06	1.1842019449768938e-06	not-binder
QELLTIKS	HLA-B*35:03	2.829374364516357e-05	5.617364974105469e-05	not-binder
SLIFGQMN	HLA-B*35:03	5.07387164861624e-08	5.8504043117398445e-08	not-binder
TEFLAARE	HLA-B*35:03	4.542364230246676e-05	4.8871438460811224e-05	not-binder
ATEAIAHG	HLA-B*35:03	2.4972330352507345e-06	3.5757204958113786e-06	not-binder
FYASRHSG	HLA-B*35:03	1.989110006043932e-06	3.867570969660518e-06	not-binder
LTAAAGLR	HLA-B*35:03	0.0007271515448358468	0.0009892494088642875	not-binder
AVAGLHIA	HLA-B*35:03	4.000429440342845e-06	4.121500593076797e-06	not-binder
IITATAEK	HLA-B*35:03	0.01700444927555509	0.03377824143582077	not-binder
TLLKKPVS	HLA-B*35:03	7.048311455767126e-07	1.3151243052285285e-06	not-binder
TPQGKDLK	HLA-B*35:03	0.279030579328537	0.20626877285606265	not-binder
GKFGGGVT	HLA-B*35:03	1.0472538253236685e-05	1.1630657803394058e-05	not-binder
QNETLHLA	HLA-B*35:03	0.000431074251410557	0.0007804904722094973	not-binder
ALIKENMG	HLA-B*35:03	7.395391390285947e-07	1.4164120239377229e-06	not-binder
FVCHRETV	HLA-B*35:03	0.00011509375325760018	0.00014075455320957455	not-binder
LSNKKHGP	HLA-B*35:03	9.01729725312217e-06	1.7774891691263443e-05	not-binder
ADMGAYVS	HLA-B*35:03	4.13675164617518e-05	5.244626132923415e-05	not-binder
AISTGVYG	HLA-B*35:03	5.046983801807684e-07	9.964997669206315e-07	not-binder
TKGETEKK	HLA-B*35:03	0.06956620618866509	0.1342601079304018	not-binder
ETGPKFGT	HLA-B*35:03	1.7471434153039062e-07	3.2277213913138577e-07	not-binder
TLEVESSD	HLA-B*35:03	3.4031910231557824e-05	6.475074402352457e-05	not-binder
QMTKVLDI	HLA-B*35:03	2.4437626592543893e-05	3.828715156473196e-05	not-binder
PFLEDNFS	HLA-B*35:03	5.144587049665805e-06	6.63868908268287e-06	not-binder
MVWINAFV	HLA-B*35:03	0.0016494120395360579	0.0032834169230297194	not-binder
VLSFVVYV	HLA-B*35:03	8.030126556931262e-06	1.4232087609490153e-05	not-binder
AAALAVIF	HLA-B*35:03	0.00016569439280280165	0.0002215473541079353	not-binder
RMISANPD	HLA-B*35:03	1.5643849265584154e-07	2.9794665855082313e-07	not-binder
NLGWLAIA	HLA-B*35:03	6.6812270703597855e-06	1.2339107740833548e-05	not-binder
RRQPGLVP	HLA-B*35:03	0.0002975739644498265	0.0005733834018820769	not-binder
IKTASQRA	HLA-B*35:03	4.972946583949273e-06	5.791455943613198e-06	not-binder
ELDVYHSD	HLA-B*35:03	5.6241453792701704e-05	9.71462989442258e-05	not-binder
TVTLLPHK	HLA-B*35:03	0.00024297244694935217	0.0004614185427611686	not-binder
EAPFAISD	HLA-B*35:03	0.0001569203884737802	0.00027861281524481173	not-binder
IPEGTQLI	HLA-B*35:03	0.28641588259488343	0.2945599793381486	not-binder
ASRALGFY	HLA-B*35:03	6.650078937939095e-06	1.0461538119745341e-05	not-binder
VIGLNLYC	HLA-B*35:03	1.4236812118550295e-06	2.368698001289946e-06	not-binder
DMLGLDWS	HLA-B*35:03	1.3799862793182758e-06	2.1087129403949814e-06	not-binder
QTKSYSDI	HLA-B*35:03	7.490269672484444e-06	1.406761046328082e-05	not-binder
AFLLDTPT	HLA-B*35:03	3.050726074801946e-07	3.830996124790951e-07	not-binder
MLKAQLEA	HLA-B*35:03	0.0001929017832516422	0.00036435126323165106	not-binder
SAKWRAVA	HLA-B*35:03	5.688060824582397e-06	1.0065740076542097e-05	not-binder
APRGHLES	HLA-B*35:03	0.003350654598091296	0.006659451672539307	not-binder
VVVPQKSL	HLA-B*35:03	0.001192181070564402	0.001829257686736043	not-binder
GKDRSGLL	HLA-B*35:03	0.0004667125082733037	0.0008938309870022166	not-binder
YGKYASGN	HLA-B*35:03	4.0052362333687226e-07	7.451066264597971e-07	not-binder
FKRTSPIS	HLA-B*35:03	3.056767431667063e-05	5.633930705519184e-05	not-binder
PLRSNTTC	HLA-B*35:03	8.274652680132578e-05	0.000150555724840128	not-binder
GAGMRYLS	HLA-B*35:03	5.195929252194886e-07	6.967002807704865e-07	not-binder
LSFLGGTP	HLA-B*35:03	5.875528158116872e-06	7.32373220459339e-06	not-binder
INHALPHY	HLA-B*35:03	0.00030444177491694145	0.0005121859072371935	not-binder
LDDVERSA	HLA-B*35:03	0.0015372739617305342	0.002464342873990187	not-binder
LKVLSEKL	HLA-B*35:03	0.00039999433038246935	0.0005221412938289712	not-binder
SEFEASAG	HLA-B*35:03	0.00031965634050834524	0.0006346850979482263	not-binder
TRESLRNI	HLA-B*35:03	0.0042870752337110145	0.008572044941621842	not-binder
EPNQGDDA	HLA-B*35:03	0.04111229666071949	0.047638522297436973	not-binder
QALNKYGF	HLA-B*35:03	9.934951535797154e-05	0.00010841826687998212	not-binder
IASWKSAP	HLA-B*35:03	1.1429115948939986e-06	1.5291816682359799e-06	not-binder
IRTGTHPR	HLA-B*35:03	0.0011451360370003272	0.0019142540215213494	not-binder
RKAAAVAL	HLA-B*35:03	0.002144467405491923	0.0024646433734806738	not-binder
KYLFSKEK	HLA-B*35:03	1.3215548972311807e-05	1.538256416571154e-05	not-binder
IGHPPRFF	HLA-B*35:03	0.0002801828876272339	0.00022879427711849538	not-binder
PDLLEQRI	HLA-B*35:03	0.009363183434470557	0.014324164457496303	not-binder
GKSTGKPL	HLA-B*35:03	7.032105153967905e-05	0.00012956346501586898	not-binder
ELTDFIVN	HLA-B*35:03	9.509485899429627e-07	1.8232948554071862e-06	not-binder
MPLEEKYF	HLA-B*35:03	0.9456366539001465	0.09395708161156033	binder
ARLSANES	HLA-B*35:03	5.001742884379327e-07	9.206186190411396e-07	not-binder
IKKEVRFE	HLA-B*35:03	0.00030495061783033324	0.000593495035437162	not-binder
FIPTFLFK	HLA-B*35:03	0.0023877433870417076	0.00474966402462552	not-binder
SVYQFTMQ	HLA-B*35:03	3.4805711347785095e-08	3.134360744496441e-08	not-binder
NGVILLAY	HLA-B*35:03	2.1324756560828737e-05	2.691994763963146e-05	not-binder
ETVTCDGI	HLA-B*35:03	0.0002833816082272733	0.0005337464776256099	not-binder
AREFMVVG	HLA-B*35:03	2.847875274599479e-06	4.526927714298663e-06	not-binder
RLWAPDSP	HLA-B*35:03	6.7611295145597605e-06	8.015189393618427e-06	not-binder
WRDVNLTE	HLA-B*35:03	2.4560620109352617e-06	4.213502289946724e-06	not-binder
SDADQVKE	HLA-B*35:03	0.00010398455184201794	0.00016998751222535406	not-binder
GPLPRNLG	HLA-B*35:03	0.003588640431138401	0.00643779425687849	not-binder
DGKEYIYD	HLA-B*35:03	0.00024156536515077264	0.00047995372346634323	not-binder
IPNVPLLT	HLA-B*35:03	0.18428485915064813	0.26311475307208093	not-binder
KIVGDVHG	HLA-B*35:03	3.897647836459406e-06	4.866510337125451e-06	not-binder
EDLLRLVF	HLA-B*35:03	0.016621481388574465	0.01962906070867961	not-binder
RQRFGHIE	HLA-B*35:03	2.1356479634089542e-06	3.65207947324648e-06	not-binder
RPDGNCFF	HLA-B*35:03	0.17424742665380108	0.24781355390095092	not-binder
VEEPAATA	HLA-B*35:03	0.0013632295727802556	0.0019028454789969946	not-binder
TRKSDNPS	HLA-B*35:03	1.477526634912074e-05	2.0123121247329837e-05	not-binder
VQRRAHFS	HLA-B*35:03	3.763134725042762e-08	4.6412845763721586e-08	not-binder
RGEAKQGA	HLA-B*35:03	1.1211953921508311e-06	1.1699934133489845e-06	not-binder
YRVGELLF	HLA-B*35:03	0.014435021569443051	0.023106097252414227	not-binder
RQQPPWKD	HLA-B*35:03	1.4402694808735017e-06	2.3490141412434722e-06	not-binder
IGGGNIFR	HLA-B*35:03	0.0025141665681189806	0.003078071113583092	not-binder
SVGATQNI	HLA-B*35:03	8.517460296202275e-06	8.245226770058525e-06	not-binder
NLNFIPFD	HLA-B*35:03	5.008906086434451e-06	9.962641021523264e-06	not-binder
YKTKYNLD	HLA-B*35:03	6.268287453862906e-07	6.816882842109803e-07	not-binder
SPPPPLPP	HLA-B*35:03	0.5629877239465714	0.4102375309270168	ambiguous
SPVQVRTM	HLA-B*35:03	0.6777212947607041	0.31746875049194845	binder
LSKLDQLA	HLA-B*35:03	0.00014695218854399172	0.0002916570684227229	not-binder
AAKNSLLL	HLA-B*35:03	0.005490358562555642	0.010877874216088072	not-binder
ESPKQELT	HLA-B*35:03	5.168434990650006e-05	7.315193617805129e-05	not-binder
ASAAPREN	HLA-B*35:03	6.840214168746251e-07	1.2716116305530885e-06	not-binder
EARKVLLA	HLA-B*35:03	0.00011256195923330381	0.00019876617573297544	not-binder
ETIRSFSQ	HLA-B*35:03	9.394407541535961e-06	1.8044665024013155e-05	not-binder
FTTAADSA	HLA-B*35:03	0.0002196398849356518	0.0004350170360770269	not-binder
FSDDASKE	HLA-B*35:03	0.03659793761971741	0.07167481725327249	not-binder
FVHVCPPG	HLA-B*35:03	4.785592657441384e-06	6.966333556851009e-06	not-binder
ARLQKQQA	HLA-B*35:03	1.008770518696551e-06	1.2350604318830437e-06	not-binder
TVKNKREK	HLA-B*35:03	0.0003273739400705522	0.0006415648793896597	not-binder
LVITLTMC	HLA-B*35:03	1.4493963784804107e-06	1.442952169276828e-06	not-binder
KSYYKPDS	HLA-B*35:03	7.790855477622987e-07	1.5563082370898515e-06	not-binder
KVHTSNYS	HLA-B*35:03	1.1377650457528514e-06	2.2208285775276047e-06	not-binder
DVFDQAPG	HLA-B*35:03	9.588906986102153e-06	9.69039765849614e-06	not-binder
NRVVGQTG	HLA-B*35:03	8.782051016437863e-06	1.0249537693520315e-05	not-binder
RLFCSAAY	HLA-B*35:03	4.149916187423159e-06	7.747986974269804e-06	not-binder
RSLGYAYV	HLA-B*35:03	1.0642206751260153e-06	1.5257539257510627e-06	not-binder
AATVLKTL	HLA-B*35:03	0.01882825121792848	0.03730542561627591	not-binder
HGLFDSLF	HLA-B*35:03	0.00018231821650260827	0.00023793536889512234	not-binder
LLTNLERN	HLA-B*35:03	1.290670012779197e-07	1.7251646514243582e-07	not-binder
RRRMKEGL	HLA-B*35:03	0.00010383522323671457	0.00019669865687508854	not-binder
FKFTKVDS	HLA-B*35:03	2.125986535002177e-06	3.8742219320267955e-06	not-binder
GRYFRYVP	HLA-B*35:03	5.307121549957716e-08	8.705546211614433e-08	not-binder
LYGVPNFF	HLA-B*35:03	0.00022435422654893956	0.00037982752354292067	not-binder
VKEAIAQE	HLA-B*35:03	5.069505719117462e-05	9.862683783085958e-05	not-binder
TKSEEGFE	HLA-B*35:03	0.00019555763014216242	0.0003611389703161328	not-binder
RVLLANKE	HLA-B*35:03	3.72764027628536e-07	4.936432482219752e-07	not-binder
AFEGLKLA	HLA-B*35:03	4.405360028365002e-05	5.660589135884034e-05	not-binder
HPIEVPVG	HLA-B*35:03	0.42902293242514133	0.32414613147127097	ambiguous
HSIFCPVD	HLA-B*35:03	2.3686006439760377e-06	4.536136697794287e-06	not-binder
RSGGVVKL	HLA-B*35:03	0.00014720400747592066	0.00016232486417822224	not-binder
GIHYSPTD	HLA-B*35:03	1.3240323779584173e-06	2.107931585169885e-06	not-binder
VAQIQPGK	HLA-B*35:03	0.026772933173924686	0.039985112067027796	not-binder
TATPADTV	HLA-B*35:03	0.0035010779480217024	0.005038400815074886	not-binder
KIFDQMSD	HLA-B*35:03	4.233962211941389e-08	4.468792555167666e-08	not-binder
IKQIIEAC	HLA-B*35:03	0.0019970074382756543	0.003928371745346842	not-binder
IGLFKIIN	HLA-B*35:03	1.1029685702407835e-07	2.1390988964266937e-07	not-binder
VYDTWAPG	HLA-B*35:03	4.013252543154052e-06	5.015530621154012e-06	not-binder
TEYGLHHT	HLA-B*35:03	1.3001969267634195e-05	1.5089635761349208e-05	not-binder
NSPLESNI	HLA-B*35:03	0.00022077156263553555	0.00040959375710930204	not-binder
RNFKNIDG	HLA-B*35:03	4.7219594152435786e-07	7.759803775441841e-07	not-binder
LIHRPSAA	HLA-B*35:03	0.0002984939739237191	0.0005933420865819157	not-binder
EISGALPG	HLA-B*35:03	9.514082986328276e-07	1.451596675333231e-06	not-binder
DEVLVAGF	HLA-B*35:03	0.017148034136971545	0.028779584246732434	not-binder
RQLAKRQL	HLA-B*35:03	0.0003925574281950617	0.0007501063165645602	not-binder
TIAVLVPI	HLA-B*35:03	1.7062361371245062e-05	1.56751244603631e-05	not-binder
ISVEEAAE	HLA-B*35:03	1.812830290646161e-05	2.601011946355059e-05	not-binder
GYPRSVPN	HLA-B*35:03	6.442927093430056e-06	1.2324396294476673e-05	not-binder
FERNIPVL	HLA-B*35:03	0.14330155479183304	0.13486186293423283	not-binder
AHREVKSP	HLA-B*35:03	5.0906913907534845e-05	8.650640103116508e-05	not-binder
RGRRSNLK	HLA-B*35:03	8.884039968712022e-07	9.645232326495676e-07	not-binder
IEKRGPAI	HLA-B*35:03	0.02389578600209461	0.045120994631108385	not-binder
TYDEGGGK	HLA-B*35:03	0.24482566404622047	0.18745891288333846	not-binder
WLLIDGEH	HLA-B*35:03	9.345291843607487e-07	1.8303313979740637e-06	not-binder
NKLYSHIK	HLA-B*35:03	0.00020523872360396213	0.0002714721871984494	not-binder
MDEFTDAE	HLA-B*35:03	0.0004959925510228281	0.0006641872343358363	not-binder
SVAGLAPS	HLA-B*35:03	1.9868996936622807e-07	2.9207062343973597e-07	not-binder
KGLKENVV	HLA-B*35:03	6.435924879255595e-05	0.0001236510117364795	not-binder
AIGGTLSP	HLA-B*35:03	4.558675896232378e-06	4.277754298333665e-06	not-binder
HGTLGLSG	HLA-B*35:03	1.8518422135072043e-06	3.588163050714024e-06	not-binder
LFFHPHFS	HLA-B*35:03	1.9364288390403584e-07	2.2632618613489394e-07	not-binder
LSALSARM	HLA-B*35:03	0.00022182365235812185	0.00030487295293881166	not-binder
TLVANRLR	HLA-B*35:03	4.4765238398627656e-07	5.885561701309554e-07	not-binder
VEAAIRTK	HLA-B*35:03	0.01468252098911762	0.024632050787369426	not-binder
PAVLVMER	HLA-B*35:03	0.00022267949303866885	0.00035266200477412403	not-binder
EVLHPGGV	HLA-B*35:03	0.0006098362969424898	0.0009558666407318479	not-binder
GLHVDSQS	HLA-B*35:03	3.868219866173144e-08	4.4408585328494975e-08	not-binder
NVCICGTG	HLA-B*35:03	1.2358849266389491e-07	1.800986165417055e-07	not-binder
MKNTGGRY	HLA-B*35:03	0.0005659276189618368	0.0006262904224001883	not-binder
QDCAFPLL	HLA-B*35:03	0.0015901254277196132	0.002016539554720694	not-binder
LKNVKKPN	HLA-B*35:03	6.277262611194773e-06	9.59343438113493e-06	not-binder
YLPMTWQA	HLA-B*35:03	2.3948570158686216e-05	3.688818751190189e-05	not-binder
DCNLICQL	HLA-B*35:03	0.0003909460227532691	0.0006030194426055011	not-binder
LFNQFLQL	HLA-B*35:03	7.919872051056486e-05	9.055800276192336e-05	not-binder
ILVLVCAF	HLA-B*35:03	6.751288973011471e-08	1.2223477272874416e-07	not-binder
TNGIAYIS	HLA-B*35:03	3.767977665344207e-06	6.562254697573705e-06	not-binder
HFIEGKDA	HLA-B*35:03	1.6294992376231222e-05	1.4482862750397919e-05	not-binder
PLFLGIMV	HLA-B*35:03	6.250195193666097e-06	7.090204169601737e-06	not-binder
LRLLKTDV	HLA-B*35:03	2.8444293303517733e-06	3.1984303380260216e-06	not-binder
IWDNDTPE	HLA-B*35:03	1.8603460732988268e-05	3.395253296425e-05	not-binder
ADQKALRR	HLA-B*35:03	0.0019899089140494653	0.002567215330401106	not-binder
SHFKTGDV	HLA-B*35:03	0.0008856305068530468	0.0011125207278086468	not-binder
RRFNVLGT	HLA-B*35:03	7.22375671708629e-07	8.883514339469052e-07	not-binder
AESQEILG	HLA-B*35:03	7.444449773902906e-05	9.124586577701736e-05	not-binder
VALRAMES	HLA-B*35:03	5.043211495285998e-05	7.190610945834278e-05	not-binder
LKEKFEGL	HLA-B*35:03	0.010121610405485626	0.012156538061512248	not-binder
KGHETYQI	HLA-B*35:03	0.0001126949001955646	0.00020233360485454545	not-binder
QLPGGQGS	HLA-B*35:03	8.822474687530946e-07	1.638521290400295e-06	not-binder
VEMRDNPA	HLA-B*35:03	0.0010617487929494018	0.0016412512710859493	not-binder
TDKQVVSD	HLA-B*35:03	7.434522780691566e-05	0.0001412760821485819	not-binder
SSPDECLW	HLA-B*35:03	2.270249587228248e-06	3.067135679831453e-06	not-binder
EDPDNLPD	HLA-B*35:03	0.00019744417674471792	0.00022877195765426636	not-binder
KGKPFAAL	HLA-B*35:03	0.0007070081575292874	0.001035757131816223	not-binder
VEKELYKR	HLA-B*35:03	0.006521467873699294	0.010386620167290899	not-binder
GTAWKSGA	HLA-B*35:03	1.4961564558253606e-08	1.8032517769400176e-08	not-binder
TLIDDAID	HLA-B*35:03	2.3553149731370128e-05	2.2152627086641858e-05	not-binder
SGEIVAKW	HLA-B*35:03	2.9279139898485963e-05	5.853015293937813e-05	not-binder
GQATDIDI	HLA-B*35:03	1.6112494872011497e-05	3.082985478620281e-05	not-binder
VVLQQPLP	HLA-B*35:03	1.0545209845602698e-05	2.032053601500433e-05	not-binder
RLSEQRER	HLA-B*35:03	3.663925536470103e-05	7.218225661369458e-05	not-binder
VFAQNSYD	HLA-B*35:03	7.52726298330203e-07	1.4339685739915253e-06	not-binder
LIFLPSQI	HLA-B*35:03	2.5971418028802874e-05	3.502167328124957e-05	not-binder
TVANPDCS	HLA-B*35:03	6.142458659702532e-06	7.487984000226975e-06	not-binder
SDPSPKFA	HLA-B*35:03	0.000447426973050824	0.0008135915009170819	not-binder
VGRPIFLV	HLA-B*35:03	2.3696518246651978e-05	2.0799843162431407e-05	not-binder
AWADLLIC	HLA-B*35:03	0.00014991242738594384	0.0002998084271525093	not-binder
KIGKRKYV	HLA-B*35:03	1.9706007836749077e-08	3.378551213266868e-08	not-binder
LSQSQQGQ	HLA-B*35:03	9.577017448770237e-09	1.8944558826587163e-08	not-binder
STPIAVIS	HLA-B*35:03	2.564362436412171e-06	4.369436593235429e-06	not-binder
YDSLEEPA	HLA-B*35:03	0.0009604305033690252	0.0017772256893603777	not-binder
ASVSIYNG	HLA-B*35:03	3.5647639689412315e-08	7.039251215918473e-08	not-binder
TSPHTFQL	HLA-B*35:03	0.0053583960665026355	0.00991700359346404	not-binder
EMQEPVVL	HLA-B*35:03	0.008123282983433455	0.008315320746775625	not-binder
GGDPLTGS	HLA-B*35:03	1.0856350160959316e-06	2.1590743150185453e-06	not-binder
MFNSKQVS	HLA-B*35:03	2.7655936618383187e-06	5.475926841154305e-06	not-binder
NENTKINY	HLA-B*35:03	0.008993382678590933	0.012624110913203439	not-binder
LTPELAFK	HLA-B*35:03	0.004240474174642373	0.008379343214955358	not-binder
LDHAVCRA	HLA-B*35:03	0.0009015133882028792	0.001748925611353475	not-binder
TRAMLVLH	HLA-B*35:03	5.54118868090479e-06	8.45860182348592e-06	not-binder
EDVKDRIL	HLA-B*35:03	0.021267391999390383	0.02687241369906998	not-binder
NIGMVKII	HLA-B*35:03	0.0004146617358175966	0.0005914981062104423	not-binder
LRQIQDPV	HLA-B*35:03	0.00013246911568260967	0.00014704408395838206	not-binder
VASKKEDE	HLA-B*35:03	1.6335429348748874e-05	1.5996728969353563e-05	not-binder
DIERVEID	HLA-B*35:03	0.0010633263478485588	0.0020771249825970173	not-binder
FLMGTFDT	HLA-B*35:03	1.240663655099894e-06	1.8837660121076956e-06	not-binder
DYERAAAL	HLA-B*35:03	0.002875729229414947	0.0034018137009884414	not-binder
GGEDFDNR	HLA-B*35:03	0.062239424067956864	0.0786776651156319	not-binder
FSDITKTE	HLA-B*35:03	0.00011254356257513407	0.00021479567866011865	not-binder
TLNFRISP	HLA-B*35:03	1.69726672812477e-08	2.8841168983277188e-08	not-binder
GMKVQNCH	HLA-B*35:03	1.031938587751273e-06	1.952392355792337e-06	not-binder
DIGNSSVP	HLA-B*35:03	0.0004883417873113415	0.0009584874453925657	not-binder
DSKLTRLL	HLA-B*35:03	0.0029597298001817762	0.0047394832920107976	not-binder
PPATISLA	HLA-B*35:03	0.00422443660463614	0.007063631305515684	not-binder
SKLSSSPA	HLA-B*35:03	3.231368067000417e-05	6.324368711436998e-05	not-binder
IPECQKLL	HLA-B*35:03	0.3841716803610325	0.362143464413334	ambiguous
QQKYANYR	HLA-B*35:03	0.0002045984561818977	0.0004081853306157916	not-binder
TLAAGNTL	HLA-B*35:03	0.0006657940003947261	0.0008839279499042387	not-binder
FNNKLCDI	HLA-B*35:03	0.00011547882339418836	0.00020535191009275695	not-binder
LVVRNQML	HLA-B*35:03	0.0001740716251390495	0.00020844820819075372	not-binder
PQAADAVL	HLA-B*35:03	0.01528772859601304	0.024461295060929693	not-binder
LGRMPSAV	HLA-B*35:03	2.9063479840374384e-05	4.216364183422549e-05	not-binder
TAADLGER	HLA-B*35:03	0.009847607824485748	0.017383848148227767	not-binder
RSLLVKLP	HLA-B*35:03	4.107711542245075e-07	8.068750585497676e-07	not-binder
RSTPAIVR	HLA-B*35:03	1.9389575169270756e-05	1.1112907965937809e-05	not-binder
FLPGETEK	HLA-B*35:03	0.04201028276584111	0.08242201129677862	not-binder
REVNPVGI	HLA-B*35:03	0.0012860635004471987	0.001671365647319481	not-binder
VAIPAFKE	HLA-B*35:03	2.4614554366308994e-05	3.801618846428174e-05	not-binder
FNNEVLKA	HLA-B*35:03	8.877570248486678e-05	0.00010636842810459261	not-binder
SIPSNWEG	HLA-B*35:03	7.008319837513432e-07	1.2092038231076007e-06	not-binder
LIYQKQDT	HLA-B*35:03	1.8487548441373237e-07	1.9212056727850864e-07	not-binder
FTSSWHVM	HLA-B*35:03	0.0343970053710418	0.06846203647907094	not-binder
RPLPPALQ	HLA-B*35:03	0.024295743509719615	0.03785209466393175	not-binder
FVAINPNA	HLA-B*35:03	3.723550180438906e-05	6.192076346213668e-05	not-binder
LNNNNNNN	HLA-B*35:03	2.7059673109696516e-07	3.398246186553288e-07	not-binder
PEDNMNFM	HLA-B*35:03	0.009810627352271695	0.011465384485938855	not-binder
LMDAKLHE	HLA-B*35:03	1.5859046180288772e-06	2.3280892294322324e-06	not-binder
DPEKVYGS	HLA-B*35:03	0.00012756122436412553	0.00023160634570232333	not-binder
AISCNGEK	HLA-B*35:03	0.022025227556977	0.04384338778208711	not-binder
TGRHVLEM	HLA-B*35:03	0.0013418631128359949	0.0023984926176103217	not-binder
LPPQQIAE	HLA-B*35:03	0.016254554447596093	0.024620039205980358	not-binder
LGMVAASL	HLA-B*35:03	0.0037499912673411018	0.006105875214730027	not-binder
ERLSEKFA	HLA-B*35:03	1.0796721491422578e-06	1.3244433907354396e-06	not-binder
WKPKDASA	HLA-B*35:03	0.00017969375716366808	0.0001960941989499239	not-binder
DAVVMFEQ	HLA-B*35:03	4.841195229545181e-05	9.647695997440334e-05	not-binder
DAEEHVGN	HLA-B*35:03	0.00014501156472390974	0.00017003796767167404	not-binder
TTTTAVIE	HLA-B*35:03	5.83147170585279e-07	8.593373995872675e-07	not-binder
FGAPHETA	HLA-B*35:03	0.00017381945495328343	0.0003056100998490916	not-binder
TSTRTIIL	HLA-B*35:03	0.006200742612266372	0.012315174911300152	not-binder
VAKSLKVL	HLA-B*35:03	0.0067368567613556255	0.008216836729608552	not-binder
NTSIVKAL	HLA-B*35:03	0.012618735267198939	0.016308053239315688	not-binder
GAMPDLSR	HLA-B*35:03	0.0002695993964152876	0.0003040795182119855	not-binder
NLDTTRDI	HLA-B*35:03	0.00024299524397974892	0.000327806180033076	not-binder
VELVTLIH	HLA-B*35:03	3.094234149980668e-05	4.101848723441992e-05	not-binder
KLIFDAAT	HLA-B*35:03	1.45683606549412e-07	2.5778182234059524e-07	not-binder
GFGHFGKD	HLA-B*35:03	3.054702246907404e-05	5.802355826850976e-05	not-binder
TRAKETLA	HLA-B*35:03	2.5458476242228022e-05	3.773085607524315e-05	not-binder
CATSFQAV	HLA-B*35:03	4.897438541533461e-05	7.177608391585061e-05	not-binder
QLPRTTVA	HLA-B*35:03	2.2628282362013864e-05	2.8065672006040705e-05	not-binder
NGQNPPHT	HLA-B*35:03	1.4135671733583877e-05	2.131035018713426e-05	not-binder
GNRRIRAV	HLA-B*35:03	4.0015179259141157e-07	7.900628401697337e-07	not-binder
ANLGTGII	HLA-B*35:03	0.00013458705353794898	0.00020046144666439533	not-binder
PIMSPAWS	HLA-B*35:03	3.6827719031465314e-05	7.356461410777776e-05	not-binder
ERRLANDN	HLA-B*35:03	1.4950580107319199e-05	2.9207266825308085e-05	not-binder
SFRLVYFV	HLA-B*35:03	1.8423693580600337e-07	2.9569704135723926e-07	not-binder
IVGFVVAF	HLA-B*35:03	2.5788350407651704e-05	2.814559995845691e-05	not-binder
EVEERNAM	HLA-B*35:03	0.050198908982565627	0.042885787276390544	not-binder
DADLAFGN	HLA-B*35:03	5.465926006914534e-06	9.088220085388282e-06	not-binder
QYPEQLEL	HLA-B*35:03	0.005307719318079762	0.0061030561284119295	not-binder
SKSMVDQF	HLA-B*35:03	0.0014174202104356936	0.002332539966105637	not-binder
FAGGGLSL	HLA-B*35:03	0.24067242834717034	0.27231742574803547	not-binder
LYAFQSSE	HLA-B*35:03	7.171948374740112e-07	6.607234688210858e-07	not-binder
DLSELLMV	HLA-B*35:03	2.9199460601203597e-05	5.213478090791639e-05	not-binder
DVRGSLEA	HLA-B*35:03	0.00042003163194763714	0.0008005167294871627	not-binder
KGVEIVSC	HLA-B*35:03	7.114935556953029e-05	0.00013138739553239891	not-binder
GTERLTRD	HLA-B*35:03	6.985814720514294e-07	9.000193741997831e-07	not-binder
KIKRKYKK	HLA-B*35:03	5.752917255997664e-05	0.00011485673504426958	not-binder
FVADDELV	HLA-B*35:03	0.0005181331726561211	0.00046150721431702756	not-binder
MYLTLKVY	HLA-B*35:03	1.861828023814738e-05	2.7648019050699366e-05	not-binder
QPTPKESP	HLA-B*35:03	0.015706646733451634	0.011200204338150568	not-binder
AVMTRLSH	HLA-B*35:03	3.809395938350828e-06	7.304847873247706e-06	not-binder
EAVPNMPL	HLA-B*35:03	0.138141493499279	0.12394314520198534	not-binder
RASAGGTL	HLA-B*35:03	0.009222186154619293	0.018050214721128943	not-binder
VLNSYWVA	HLA-B*35:03	1.7575152020553702e-07	2.404201734479244e-07	not-binder
FPWPTSGD	HLA-B*35:03	0.37317450912378264	0.4273590604470846	ambiguous
EGQVIAQY	HLA-B*35:03	0.0021318316139500885	0.003245825253907318	not-binder
IAGRQPLE	HLA-B*35:03	2.9926690809389812e-05	3.730823480837152e-05	not-binder
DNPETAKE	HLA-B*35:03	0.005293705376220714	0.006555248457479203	not-binder
PWAWEFLT	HLA-B*35:03	1.2477608749718923e-06	2.026480062866181e-06	not-binder
MCSPYAKT	HLA-B*35:03	1.4707945152500624e-06	2.577067159585131e-06	not-binder
ALRNLASL	HLA-B*35:03	0.0004366928146112059	0.0007892030607502491	not-binder
IVSLTITE	HLA-B*35:03	9.155313386910447e-07	1.731181312693393e-06	not-binder
EQMLEPKW	HLA-B*35:03	1.6251276326428866e-06	3.0087254958650984e-06	not-binder
QKVRITDP	HLA-B*35:03	0.0005010082031666641	0.000997227164158069	not-binder
NPPNDTWV	HLA-B*35:03	0.0039098378093997965	0.006112103582398374	not-binder
ELDKQYPQ	HLA-B*35:03	6.087264321470373e-06	8.871418252543968e-06	not-binder
SLKYIEVD	HLA-B*35:03	2.799671096322833e-06	5.413738053637321e-06	not-binder
TKKPVVTD	HLA-B*35:03	1.6387420900088045e-05	3.0217790017028442e-05	not-binder
TRLKYQGL	HLA-B*35:03	0.0016274980814118046	0.002345001722556409	not-binder
SDLANFKN	HLA-B*35:03	2.8591471362244063e-06	4.8188052428654505e-06	not-binder
IVFNTASG	HLA-B*35:03	5.736177496350382e-08	9.96906699448566e-08	not-binder
LRALWNGV	HLA-B*35:03	4.882911170829563e-06	7.75045820889473e-06	not-binder
KLPPGIKG	HLA-B*35:03	4.031489144962208e-06	5.488120562338441e-06	not-binder
GAELNVDI	HLA-B*35:03	7.173907493616128e-05	7.888930944350207e-05	not-binder
GLTVWLDV	HLA-B*35:03	8.409293020079575e-07	1.3601787376716982e-06	not-binder
TEKQNQNL	HLA-B*35:03	0.0018962583038955928	0.0016175778106986922	not-binder
DQDFVKNP	HLA-B*35:03	2.2201756841866427e-05	3.337080421638282e-05	not-binder
NVVLGIGD	HLA-B*35:03	1.7525540620533243e-05	2.912550818153733e-05	not-binder
KAQNHQQL	HLA-B*35:03	0.011513213266658795	0.013513881378137907	not-binder
HDRLYYLN	HLA-B*35:03	7.851443960547045e-05	0.00013273085776701373	not-binder
IPNKTQEI	HLA-B*35:03	0.677985617518425	0.3325084619203747	binder
GFPLNPRG	HLA-B*35:03	1.6230782762832046e-05	2.568110647808581e-05	not-binder
NVEVEEVK	HLA-B*35:03	0.31958175590261817	0.377932067147535	ambiguous
IPVVKSVM	HLA-B*35:03	0.7679865881800652	0.33064075705964124	binder
EACDATMD	HLA-B*35:03	9.191677601344886e-06	7.36647937623898e-06	not-binder
ILQEEEDL	HLA-B*35:03	0.0022593826572119722	0.0034690207020886487	not-binder
YQLGEEDL	HLA-B*35:03	0.03353044947434682	0.06525958705680354	not-binder
YGQMNEPP	HLA-B*35:03	3.0503537891642118e-06	4.438350901877939e-06	not-binder
IGGWGGLN	HLA-B*35:03	1.3928914198550672e-06	2.6635659334596507e-06	not-binder
SSTFGPAS	HLA-B*35:03	2.4285801244884433e-07	4.4903530653679423e-07	not-binder
LCTDCATR	HLA-B*35:03	6.165749496001016e-05	9.387379445066122e-05	not-binder
HKPEVLGA	HLA-B*35:03	0.0010991075397043914	0.0021768287392300123	not-binder
YGSVGARD	HLA-B*35:03	2.967282805549365e-07	3.6276583928016573e-07	not-binder
WLTNEIIH	HLA-B*35:03	1.5216422224839047e-06	2.9762144818132625e-06	not-binder
QQHQQQAQ	HLA-B*35:03	3.1422308298791064e-06	6.03012027273896e-06	not-binder
ANTKAYTL	HLA-B*35:03	0.00035876275117061593	0.0006846626649131979	not-binder
EGKRSRRA	HLA-B*35:03	1.3840268735103605e-07	1.770891009478566e-07	not-binder
TTLPNIPH	HLA-B*35:03	0.0009437955523708297	0.0018309928002256666	not-binder
NGIAVSNQ	HLA-B*35:03	1.8677626229202104e-05	2.79325998412423e-05	not-binder
LTLVARKA	HLA-B*35:03	1.0524385750218805e-06	2.0983363334202133e-06	not-binder
AFTAWRFG	HLA-B*35:03	1.954945563826311e-08	3.2882094039073696e-08	not-binder
ACRARGTP	HLA-B*35:03	1.0153372112797765e-06	1.9028416147654366e-06	not-binder
QYLKHGYG	HLA-B*35:03	1.408597838766586e-06	2.459765831769516e-06	not-binder
EDTLMQLR	HLA-B*35:03	0.0006972581187381976	0.0013005383801439193	not-binder
MHVGEQKE	HLA-B*35:03	0.001072265822753371	0.0019909640147619113	not-binder
WEQKMFLE	HLA-B*35:03	7.8340669681147e-06	1.4671225402818124e-05	not-binder
TQRTCGSN	HLA-B*35:03	2.465214492225476e-06	4.233252127711019e-06	not-binder
LEGKFGDN	HLA-B*35:03	2.857430758442803e-05	3.432899310724627e-05	not-binder
ELAKNSKF	HLA-B*35:03	0.00012712982787661532	0.000204893455288212	not-binder
EEHHLLSD	HLA-B*35:03	0.0020548699629078016	0.004106483324039202	not-binder
GTIFLDEV	HLA-B*35:03	1.6214535738967583e-06	2.8481940969595815e-06	not-binder
SNTSFNWS	HLA-B*35:03	9.070057362608038e-08	1.2032673713143467e-07	not-binder
TCFEDALQ	HLA-B*35:03	8.25563202679902e-06	1.44862582071588e-05	not-binder
GKKLAKNL	HLA-B*35:03	4.6647835174340455e-05	8.377847463472331e-05	not-binder
VTLDDKGY	HLA-B*35:03	4.342851971159689e-05	4.073073931999636e-05	not-binder
RNPFVIND	HLA-B*35:03	1.1847343911117192e-05	2.347703818879658e-05	not-binder
GMMILEET	HLA-B*35:03	8.039447771300719e-07	1.570993329846294e-06	not-binder
LTTELPTD	HLA-B*35:03	4.282259318310222e-06	6.797170877033122e-06	not-binder
YYSTRAAI	HLA-B*35:03	7.191503283725531e-05	0.00013822531726767699	not-binder
WRDAVVVG	HLA-B*35:03	4.401596886431658e-05	8.56690056597569e-05	not-binder
GPDTAQFE	HLA-B*35:03	0.0053731324681848495	0.009615991546485587	not-binder
ALALHQRL	HLA-B*35:03	1.9315356956894904e-05	2.0527020886585794e-05	not-binder
QGRVTIGI	HLA-B*35:03	0.00010938668557882724	0.00014356547327361763	not-binder
HRAFGDRR	HLA-B*35:03	0.0030606265624326	0.004947918939194575	not-binder
RNLRVSEI	HLA-B*35:03	0.00011316421527425291	0.00019691387830574782	not-binder
TVTVDVQN	HLA-B*35:03	1.5356960086106285e-07	1.9550735738617164e-07	not-binder
DYVLIRSK	HLA-B*35:03	0.0003041883440716653	0.0006076224729199568	not-binder
PIPIWRSD	HLA-B*35:03	2.3391910761871858e-05	2.1187408604306395e-05	not-binder
RRETKKPF	HLA-B*35:03	0.00014436687919587853	0.00017545985934607755	not-binder
HLVDERLS	HLA-B*35:03	1.3035977129347009e-05	1.995146078373922e-05	not-binder
SIGKSLTP	HLA-B*35:03	2.2332304663308378e-06	2.4935651445132913e-06	not-binder
FNAIPKFG	HLA-B*35:03	5.284208801573835e-07	6.842609779120297e-07	not-binder
ARFRKIAD	HLA-B*35:03	1.7556007226318746e-06	2.82810225689171e-06	not-binder
GRCRSCQW	HLA-B*35:03	2.9279989219012248e-08	4.228459092620204e-08	not-binder
DASPSTAH	HLA-B*35:03	0.0028147111115972125	0.0032920830164375426	not-binder
DSENGVKE	HLA-B*35:03	0.0004982553886967445	0.0006728195234816678	not-binder
ALRRAVAV	HLA-B*35:03	1.8146754441561442e-06	3.32680193605023e-06	not-binder
KIGVEARK	HLA-B*35:03	8.641021131268189e-05	0.00015194059625708782	not-binder
DEEDANEE	HLA-B*35:03	0.004449571167170774	0.005255582385697448	not-binder
IIELIKED	HLA-B*35:03	1.42247039738308e-06	2.111511550190602e-06	not-binder
LREELGDR	HLA-B*35:03	0.011479355500249078	0.020354031888922687	not-binder
IRGANVTD	HLA-B*35:03	3.218952567030344e-07	6.07734269237784e-07	not-binder
YAMLACAR	HLA-B*35:03	7.90475697471038e-05	9.123507219432917e-05	not-binder
GNDIQKIT	HLA-B*35:03	1.7948198075146137e-05	3.245404431833549e-05	not-binder
QAKGPVPS	HLA-B*35:03	0.00012386658144447615	0.00024532401857450695	not-binder
LLRGVARE	HLA-B*35:03	2.378170950057432e-07	3.594454454306673e-07	not-binder
KMNLFDQL	HLA-B*35:03	0.0003851190357863743	0.0006219329315487436	not-binder
ENLVCTIN	HLA-B*35:03	4.423900568608509e-06	6.740940263373798e-06	not-binder
PVTETHPL	HLA-B*35:03	0.1273645761422813	0.22459024284694237	not-binder
SDPYSCNL	HLA-B*35:03	0.0015891936072875978	0.0025835634971998435	not-binder
RAMLDENG	HLA-B*35:03	2.9457656508175e-05	4.8497576063256545e-05	not-binder
TVIKVRYE	HLA-B*35:03	3.765422672062487e-06	7.481437533236352e-06	not-binder
SAWDAFYL	HLA-B*35:03	0.010380903559857657	0.01800781142832079	not-binder
EVIDNQAL	HLA-B*35:03	0.013988405177951791	0.02031945688990261	not-binder
RGKYKRVF	HLA-B*35:03	6.610353523367474e-06	1.2884772104435572e-05	not-binder
EVIEVVLG	HLA-B*35:03	1.5543503098930378e-06	1.6165557018457205e-06	not-binder
IVMSVDQD	HLA-B*35:03	4.562677562880424e-06	8.584222587081104e-06	not-binder
IGNVIKVQ	HLA-B*35:03	2.3110291394023986e-05	2.7793787158114193e-05	not-binder
ARATPKVV	HLA-B*35:03	5.569421573454747e-05	3.5852701759318036e-05	not-binder
YGSERLFR	HLA-B*35:03	2.226585505365475e-05	3.869947014021949e-05	not-binder
NPSTGVFT	HLA-B*35:03	0.050547071770233744	0.05124212887341332	not-binder
PNSTTIIF	HLA-B*35:03	0.00036382592894073084	0.0006942318525923964	not-binder
AENASNAL	HLA-B*35:03	0.01045624841008248	0.010442627977400844	not-binder
FDDHLIEV	HLA-B*35:03	0.04081268479390019	0.05005663809633106	not-binder
PDPYHKDD	HLA-B*35:03	0.0011929364684874599	0.0014017511844297567	not-binder
QEAFCVVS	HLA-B*35:03	4.132983891129011e-05	5.488122044573419e-05	not-binder
FAEQQTNC	HLA-B*35:03	0.0008358693019903107	0.001174367555369826	not-binder
EIDVSNPQ	HLA-B*35:03	0.00027694983592674305	0.000529531725730238	not-binder
QEKFAAKV	HLA-B*35:03	0.00022457910672697424	0.0003887309183231177	not-binder
CIRTKVDD	HLA-B*35:03	9.125568117094403e-07	1.3861857661624099e-06	not-binder
ISALAESS	HLA-B*35:03	9.131471892996743e-07	1.8199673223839736e-06	not-binder
EFLAKYQH	HLA-B*35:03	1.1100839432101629e-08	2.0201152903180404e-08	not-binder
LRTAEAPE	HLA-B*35:03	4.266931317617298e-07	4.98171817513202e-07	not-binder
QQTVKYLQ	HLA-B*35:03	7.76767552861839e-07	1.0025019316476198e-06	not-binder
TYSDNPIK	HLA-B*35:03	0.0038319402559864103	0.005615225794410337	not-binder
VRGTFANI	HLA-B*35:03	6.350086156042858e-06	1.1167682540208465e-05	not-binder
ETQVSSAA	HLA-B*35:03	0.0015342826069424831	0.0030620202554560412	not-binder
LGQFQAFQ	HLA-B*35:03	1.5692620976323624e-06	1.751298889251422e-06	not-binder
RLLEETHK	HLA-B*35:03	0.00018705121321985763	0.0002509680068935008	not-binder
DTILNKID	HLA-B*35:03	1.757014642011362e-05	2.126876383889884e-05	not-binder
LYELEQTN	HLA-B*35:03	7.597675974039473e-07	1.4754026262859582e-06	not-binder
AVWSEDGC	HLA-B*35:03	2.347752891793675e-05	2.6125135488704794e-05	not-binder
FPPTCSMN	HLA-B*35:03	0.00692185410562729	0.009810217288525	not-binder
SAYSKGQK	HLA-B*35:03	0.011190876083855984	0.02041637924007302	not-binder
AMSPSVAE	HLA-B*35:03	7.16080455132051e-07	8.512960755396788e-07	not-binder
SDQAEFKL	HLA-B*35:03	0.00677230661676731	0.009198919730663294	not-binder
PAKMWING	HLA-B*35:03	7.338758338783306e-07	8.997643454236561e-07	not-binder
VRRGLIRA	HLA-B*35:03	6.23697961068395e-07	8.199933562035274e-07	not-binder
EKIVPHVL	HLA-B*35:03	0.015962123254757897	0.031234350939489404	not-binder
SASLAATP	HLA-B*35:03	3.178686282865328e-05	5.918709312408216e-05	not-binder
ALVAHPDD	HLA-B*35:03	8.073078929982103e-06	9.08527533601548e-06	not-binder
LTKSFAKA	HLA-B*35:03	7.639716514226679e-07	1.0848574849445566e-06	not-binder
AFDRTDFA	HLA-B*35:03	0.00039949883888361625	0.0005062875999190389	not-binder
EAGVLFAP	HLA-B*35:03	1.8723899466976944e-05	3.362895339392735e-05	not-binder
TSGIDAVG	HLA-B*35:03	1.0997641034846133e-06	1.5694369622795124e-06	not-binder
VGFKGFWT	HLA-B*35:03	2.127354635297202e-06	3.8123330995366176e-06	not-binder
ELGFSLVE	HLA-B*35:03	9.139394086865593e-07	1.3637632018986139e-06	not-binder
EQKAKVLA	HLA-B*35:03	2.0554769215108683e-05	2.803585940077681e-05	not-binder
VERKCMSS	HLA-B*35:03	1.2108467906805287e-05	2.3280758806559952e-05	not-binder
VPAPVSDL	HLA-B*35:03	0.6601988792419433	0.25758870570657416	binder
GDLFIHWE	HLA-B*35:03	5.455982272237203e-07	9.875133167350193e-07	not-binder
NQLWHWIY	HLA-B*35:03	2.8296928303461754e-05	2.3668957367957674e-05	not-binder
NVKSRLKQ	HLA-B*35:03	1.1409908007216058e-06	1.6873047161817897e-06	not-binder
KATVNRID	HLA-B*35:03	1.3073116630535255e-06	2.486691404799521e-06	not-binder
VCRPITVA	HLA-B*35:03	8.884328267334819e-06	1.0873239492777927e-05	not-binder
GYDTFGST	HLA-B*35:03	3.054153402602645e-05	5.110829417814037e-05	not-binder
AQKFLAIA	HLA-B*35:03	7.447769017598916e-06	1.1109681361286441e-05	not-binder
EETPAVFI	HLA-B*35:03	0.003787452940014191	0.005482639619398459	not-binder
MCFIPTDD	HLA-B*35:03	6.948090346121649e-05	0.00013741515302070513	not-binder
VICNHSKY	HLA-B*35:03	8.563328981564874e-06	1.3297412665596105e-05	not-binder
THAHYIDV	HLA-B*35:03	0.00038499933727536017	0.0004655502243916795	not-binder
CEAPARAR	HLA-B*35:03	0.0006133625320217106	0.0010759494965574207	not-binder
DLLLHLIQ	HLA-B*35:03	3.361524998409228e-05	6.698369469657151e-05	not-binder
TEQGAELS	HLA-B*35:03	0.00032512932480599916	0.0005752339853883408	not-binder
SQGRVINT	HLA-B*35:03	1.6784072734266076e-05	2.1149112251171977e-05	not-binder
KNDKSKTW	HLA-B*35:03	1.8331737679168548e-05	3.57124935959802e-05	not-binder
FCKAFNAA	HLA-B*35:03	3.5496632798978806e-05	6.749403326282983e-05	not-binder
IVLLKTVG	HLA-B*35:03	1.8362456159022577e-09	2.2106569822195312e-09	not-binder
RPLFTTTH	HLA-B*35:03	0.0016068370256407786	0.002170040179421105	not-binder
LAMLDAPV	HLA-B*35:03	0.007358937059689197	0.012075792307446358	not-binder
ASLIGYAV	HLA-B*35:03	0.00011856372012477578	0.00023351715359242435	not-binder
GPLVNPLR	HLA-B*35:03	0.03790462724318786	0.06208331210672868	not-binder
AQQLEQYK	HLA-B*35:03	0.06032523776563607	0.12001643287428782	not-binder
EAEQTDPM	HLA-B*35:03	0.0160316200053785	0.015106644439627948	not-binder
LLTADPSS	HLA-B*35:03	4.567284986002e-08	8.93861851147396e-08	not-binder
YSVIYDLV	HLA-B*35:03	0.0035019494453500124	0.0069640550911120236	not-binder
ARVKEYGF	HLA-B*35:03	0.0008680212703609414	0.0013265247612140778	not-binder
WDDFVVHA	HLA-B*35:03	0.0014100064113359068	0.001977024585704663	not-binder
ELLVASYN	HLA-B*35:03	2.9044744656418765e-08	5.649310583676346e-08	not-binder
TGGERQNA	HLA-B*35:03	4.723266806223869e-06	5.9913069819850675e-06	not-binder
SIILPDGE	HLA-B*35:03	0.0001815696292595703	0.00036308732592131386	not-binder
SELLVLEP	HLA-B*35:03	0.00021074792808235544	0.0004145186401656288	not-binder
GYMDMPLT	HLA-B*35:03	5.913938009120129e-06	1.0942472162683878e-05	not-binder
ELERAYQE	HLA-B*35:03	4.0232170248355456e-05	7.93071846988919e-05	not-binder
LLDLPFRV	HLA-B*35:03	8.340711025245362e-05	0.0001452327005614184	not-binder
DLRSILLT	HLA-B*35:03	1.1538067664397868e-05	1.683682074256843e-05	not-binder
GERVVMTN	HLA-B*35:03	6.009866358988869e-05	0.00010725232351240942	not-binder
EYFEAPFT	HLA-B*35:03	1.0122884415168266e-06	1.3879268389286423e-06	not-binder
GLDEALLD	HLA-B*35:03	3.7711749964808305e-06	6.178558309239342e-06	not-binder
SGDTVTFD	HLA-B*35:03	5.151347436319759e-06	6.800547399952211e-06	not-binder
DRDVRDPM	HLA-B*35:03	0.02150270921702031	0.01834442596668763	not-binder
IQSVNRFF	HLA-B*35:03	2.116715635196442e-05	2.0302676516464346e-05	not-binder
PFFRMGPE	HLA-B*35:03	1.2468509540167332e-06	2.171484382990084e-06	not-binder
SPVAVPSS	HLA-B*35:03	0.019499511226604226	0.02039824878853667	not-binder
LKKNRYRA	HLA-B*35:03	4.306493097347983e-08	3.957266281220137e-08	not-binder
GSANTSGI	HLA-B*35:03	1.0477610476891664e-05	2.0745300671853e-05	not-binder
VLDLIRGK	HLA-B*35:03	0.004719359384171185	0.009411282717231477	not-binder
KKQAGEQW	HLA-B*35:03	1.0776023765230597e-05	1.8677740487072017e-05	not-binder
GAGYTLPW	HLA-B*35:03	2.32561216881041e-06	4.54361668435579e-06	not-binder
PLRLVPFS	HLA-B*35:03	1.1181478717201117e-05	1.3987831601401365e-05	not-binder
ELPLTQRK	HLA-B*35:03	0.0020439466642358183	0.0040811904423030294	not-binder
AKPIVQGQ	HLA-B*35:03	6.445059060278257e-07	1.2246633419715678e-06	not-binder
HHKEWNLK	HLA-B*35:03	0.02142412979236692	0.04278956941148994	not-binder
ETLKDFIG	HLA-B*35:03	2.9993493433799758e-06	4.743877988241921e-06	not-binder
TQLVLQRP	HLA-B*35:03	8.441965338154556e-07	1.3079004096427086e-06	not-binder
KLRVINGI	HLA-B*35:03	8.088540502626529e-06	8.159244710878618e-06	not-binder
SRLENSIE	HLA-B*35:03	1.0232079279794646e-05	1.1980143364308288e-05	not-binder
QSANSNPT	HLA-B*35:03	1.4371017315939482e-06	1.4230190105726143e-06	not-binder
TAIGQFKP	HLA-B*35:03	5.708768246037721e-06	1.0421001757388649e-05	not-binder
PDSAGVPE	HLA-B*35:03	6.287492638037406e-05	8.377354179790188e-05	not-binder
RRKMLEGE	HLA-B*35:03	1.331873289507797e-07	1.7632613092562231e-07	not-binder
PNKLGGVM	HLA-B*35:03	0.0093226259493008	0.01153692002401413	not-binder
MVGLGETN	HLA-B*35:03	4.878281989150607e-07	6.061507539280993e-07	not-binder
SSIILNSK	HLA-B*35:03	0.004693866346440067	0.009383357068053145	not-binder
LGEVNELY	HLA-B*35:03	0.0012058577009611327	0.0014621119679760167	not-binder
INENDAVA	HLA-B*35:03	8.200297365055232e-05	0.00013571194276800432	not-binder
NRMFVAYL	HLA-B*35:03	0.0025667917887062684	0.003328038572400308	not-binder
SSSEGEES	HLA-B*35:03	3.538375128244828e-08	6.98838573189822e-08	not-binder
ALDVTKGS	HLA-B*35:03	1.918806737372797e-06	3.8331290198393725e-06	not-binder
LSIENALV	HLA-B*35:03	2.3739905822139916e-05	3.052990990009355e-05	not-binder
NYGYGILK	HLA-B*35:03	0.0006674506061202124	0.0011075203772728062	not-binder
PGFRPGKV	HLA-B*35:03	0.006723368375627104	0.006147984116095397	not-binder
YPLDAAIL	HLA-B*35:03	0.6921966522932053	0.33003843954022305	binder
VHQIVYVS	HLA-B*35:03	0.00010796807576928801	0.00021402359585559016	not-binder
FFFLWFPA	HLA-B*35:03	3.344800665735844e-07	4.09509006335366e-07	not-binder
RLGANALL	HLA-B*35:03	1.8520251190334848e-05	2.3253921770797965e-05	not-binder
GLFGALAL	HLA-B*35:03	5.505227468347584e-05	6.935151704841716e-05	not-binder
ARHEEAVG	HLA-B*35:03	1.8957220243282902e-05	2.4916147683773356e-05	not-binder
DGSLYAKV	HLA-B*35:03	2.310371320364685e-05	4.057074224311436e-05	not-binder
AEEVTKTA	HLA-B*35:03	0.0016384174465201794	0.002190561501652072	not-binder
SCDLLICD	HLA-B*35:03	1.2102894791610197e-05	1.9249462051917318e-05	not-binder
GDVDFEDV	HLA-B*35:03	9.330726215708295e-05	8.939469593608779e-05	not-binder
VDNRFLNS	HLA-B*35:03	1.218634769348248e-05	1.592687125250271e-05	not-binder
ESGAHILI	HLA-B*35:03	0.0009649871621832063	0.0016407525060217428	not-binder
DLLTAYVDE	HLA-B*35:03	2.90184097826604e-06	5.0541633711310555e-06	not-binder
SLTDFDLSC	HLA-B*35:03	8.228911531106984e-05	0.00014116449778128661	not-binder
EQWGLETAI	HLA-B*35:03	0.0007957328953239085	0.0014417055675612937	not-binder
QLSLLLRAG	HLA-B*35:03	1.7626680463046772e-07	3.2964200802207507e-07	not-binder
KALNPSLKA	HLA-B*35:03	0.00040678197165107123	0.0003010833983594924	not-binder
VLAAESSDH	HLA-B*35:03	1.4785263290652563e-06	2.2836954318155795e-06	not-binder
GMTAKGDPL	HLA-B*35:03	0.00048000982057772035	0.0007968740040884426	not-binder
VALAAAAIV	HLA-B*35:03	0.061832468744961844	0.11564567880712162	not-binder
NMPYSLYKL	HLA-B*35:03	0.007428501937465626	0.013672300197563218	not-binder
TTLSLCFLQ	HLA-B*35:03	5.455618619141075e-07	1.0724948975417296e-06	not-binder
PPDTNVEEF	HLA-B*35:03	0.2601393279779586	0.31162789620867837	not-binder
IGEVTNKKL	HLA-B*35:03	0.00438392634387128	0.006602443533401517	not-binder
VNILMVDGK	HLA-B*35:03	0.00031352181249530984	0.0005853680872315026	not-binder
LRNTILKGR	HLA-B*35:03	0.00014429886851960623	0.00019184182607780243	not-binder
LNPDQLTPK	HLA-B*35:03	0.006153128668665886	0.00699507071844996	not-binder
QAVMELARR	HLA-B*35:03	0.0051810500619922095	0.010232921281061718	not-binder
QVTPRWDMA	HLA-B*35:03	4.000740038065942e-05	6.270610349368998e-05	not-binder
SRQVLKEAD	HLA-B*35:03	0.00010403812317357444	0.00020690278181327305	not-binder
LSVISFHSL	HLA-B*35:03	0.01821129164991362	0.022010746960244205	not-binder
HVYTPPMAS	HLA-B*35:03	8.744510422571405e-05	0.00016487458343670584	not-binder
QNIIPISES	HLA-B*35:03	9.853578479443459e-05	0.00019515731210899664	not-binder
VPEAESCVT	HLA-B*35:03	0.1961047723889351	0.1619659613252126	not-binder
ASETSAVLS	HLA-B*35:03	1.0491912557242244e-05	1.0443344014148145e-05	not-binder
KQSARLTRR	HLA-B*35:03	2.2440849559430056e-06	3.182989065320327e-06	not-binder
EATKFTEVG	HLA-B*35:03	0.0003025240438306653	0.0005975748520872437	not-binder
DLWSTVKEA	HLA-B*35:03	0.0003218656286640073	0.0006377831308616536	not-binder
EVGRRNNLR	HLA-B*35:03	2.125612689348258e-05	3.0368580742525847e-05	not-binder
GRLDTRPFC	HLA-B*35:03	5.622686801953531e-06	7.39728973725208e-06	not-binder
LGLRVYEAQ	HLA-B*35:03	5.393545436242486e-05	0.00010327930650613192	not-binder
ISVEPLNDK	HLA-B*35:03	0.00021102950267959386	0.00017209855343261018	not-binder
SSDGSLEDD	HLA-B*35:03	2.2548278164957446e-05	2.7316845957305753e-05	not-binder
TKQAEQAPG	HLA-B*35:03	4.931052506549349e-05	5.664623533407557e-05	not-binder
VAERNGRSY	HLA-B*35:03	0.007959172926496194	0.01385391092780248	not-binder
KGEVVASTF	HLA-B*35:03	0.00031599558151356176	0.00041408554443396847	not-binder
EEDSELVAK	HLA-B*35:03	0.044941718958580165	0.06129242927315288	not-binder
CGSPYVDHR	HLA-B*35:03	0.0005726299180970785	0.0009833334555475407	not-binder
EVITSIEDF	HLA-B*35:03	0.006484718481306118	0.008080305559637936	not-binder
VDDLRADTI	HLA-B*35:03	0.015205885804607532	0.025313311860704173	not-binder
AELSVIIDA	HLA-B*35:03	0.0006350167851451261	0.0006711131686907312	not-binder
ARKKIKGMG	HLA-B*35:03	1.9241851881772033e-06	2.456605185850651e-06	not-binder
ALTRLLVDN	HLA-B*35:03	4.995356985344756e-07	6.103893277928445e-07	not-binder
SGPAEDSSE	HLA-B*35:03	0.0002090216580241888	0.00041098091505704075	not-binder
VVAVVDARE	HLA-B*35:03	1.5973180814032872e-05	2.6883014906018094e-05	not-binder
LLTNPPQQD	HLA-B*35:03	9.167152548172908e-08	9.052225966552903e-08	not-binder
DMKTKGSLL	HLA-B*35:03	0.002487338122227811	0.0037386417983060923	not-binder
VLESLSGIV	HLA-B*35:03	9.154179545456387e-06	8.589006148685782e-06	not-binder
EVEDIPAEL	HLA-B*35:03	0.08787452135384229	0.049526629626061996	not-binder
KSHGSAGVQ	HLA-B*35:03	7.268962834672265e-06	8.855969480973947e-06	not-binder
TFQLGPAYY	HLA-B*35:03	0.00011148103876139626	0.00022022152690144643	not-binder
TCLAFSMVS	HLA-B*35:03	2.9614365352870207e-06	5.691874257280693e-06	not-binder
ESDSDSDSD	HLA-B*35:03	0.00025903541714150516	0.0004706455075114732	not-binder
SRELELINS	HLA-B*35:03	7.703494165163805e-05	0.00010029546836720768	not-binder
ILQDIDGIM	HLA-B*35:03	0.007374724827536738	0.010083464515407214	not-binder
EFLLNMDAK	HLA-B*35:03	8.077341756518309e-06	8.750756982980772e-06	not-binder
RSLLYNSFG	HLA-B*35:03	2.0189654566073088e-06	3.910028723591656e-06	not-binder
SIIITRSSA	HLA-B*35:03	1.7230254023808955e-05	2.9557992309830397e-05	not-binder
HFDNEIDMH	HLA-B*35:03	0.0016402575784638883	0.0031682405758596006	not-binder
LGELGFKTN	HLA-B*35:03	6.17023693013502e-06	6.559766157295649e-06	not-binder
IVNMIWDRC	HLA-B*35:03	2.724252650544712e-06	3.1830996021857887e-06	not-binder
AGICWINTW	HLA-B*35:03	1.9889565464836778e-05	3.1700285463354186e-05	not-binder
YVVTEAGFD	HLA-B*35:03	8.888872949697202e-07	7.315449213642921e-07	not-binder
IQLQLNICV	HLA-B*35:03	3.959594459388427e-05	5.8391281420989035e-05	not-binder
VFSSVAEDS	HLA-B*35:03	3.0570003352447715e-06	5.493184317425321e-06	not-binder
EKLDKKLKK	HLA-B*35:03	0.00297010542199132	0.00435401981297548	not-binder
LKSFKYACL	HLA-B*35:03	0.0001356926468915276	0.00025790857049902026	not-binder
RVSHEHPVL	HLA-B*35:03	0.05948561046852774	0.05769780753954403	not-binder
ELVFDGINV	HLA-B*35:03	2.0105722700236584e-05	1.8414913087849756e-05	not-binder
ILFENQTWT	HLA-B*35:03	7.308695121888142e-08	8.981725518236985e-08	not-binder
QKILPETLL	HLA-B*35:03	0.0013590180313087785	0.002400068058663071	not-binder
VGDDESVPT	HLA-B*35:03	7.457338788299239e-05	7.137465895096747e-05	not-binder
LIKLIAKLE	HLA-B*35:03	4.886360663364578e-07	8.195146669070288e-07	not-binder
ELFRSCNAQ	HLA-B*35:03	2.1233207945670076e-06	2.1963921791320617e-06	not-binder
SHRFFVAEQ	HLA-B*35:03	2.4164941467685886e-05	4.688067499926942e-05	not-binder
QERLQELAA	HLA-B*35:03	0.017650015266917764	0.024279593069121787	not-binder
TPEFVRDEV	HLA-B*35:03	0.09750955794006586	0.08763748635867043	not-binder
RIAEAALHK	HLA-B*35:03	1.68923930916276e-05	1.6555003692857692e-05	not-binder
MNDACLTES	HLA-B*35:03	0.00014192718505072753	0.00019949209373530007	not-binder
LYIAFNKLK	HLA-B*35:03	0.00012759502901219522	0.00025407173381944236	not-binder
KTYFPHFDL	HLA-B*35:03	0.0001259132069435509	0.00017022212490809164	not-binder
DELPPLARL	HLA-B*35:03	0.010581772828300019	0.013653370567069879	not-binder
QVDAINNSA	HLA-B*35:03	0.0003568472806648515	0.000699540079781646	not-binder
EKLVSRLRG	HLA-B*35:03	2.0864062239540384e-05	3.9833761698741396e-05	not-binder
IQKFQKEHL	HLA-B*35:03	0.0023089388653716016	0.003632919631137147	not-binder
VEKVGGAKK	HLA-B*35:03	0.031038316429498992	0.06043200799309357	not-binder
ARPIADLKP	HLA-B*35:03	0.0002450706428703597	0.0003714047218399962	not-binder
AKNLLVESK	HLA-B*35:03	0.00010779103982069271	0.00014305328458941657	not-binder
KEEILNIFS	HLA-B*35:03	0.00012451988658312985	0.00017005506091539196	not-binder
LFVGALKAV	HLA-B*35:03	3.84431498764215e-05	4.4809545623422024e-05	not-binder
MDPPTTTMV	HLA-B*35:03	0.004447074040399457	0.0026037944977260583	not-binder
PTVNIENEL	HLA-B*35:03	0.039621213678037746	0.056460894887390804	not-binder
SSYVDMELH	HLA-B*35:03	1.4475694216087298e-05	2.4080417148880468e-05	not-binder
YFGSMPTVV	HLA-B*35:03	3.4212947831463446e-05	4.892679111872456e-05	not-binder
FLGFTRDTA	HLA-B*35:03	5.295862881879998e-05	6.788968808260573e-05	not-binder
TQFQYNGWP	HLA-B*35:03	4.472859747473024e-06	4.996247064364671e-06	not-binder
FSECMNEVT	HLA-B*35:03	0.00018770148061824087	0.00023398455924189307	not-binder
SLSSESLPN	HLA-B*35:03	1.9103796708636696e-06	3.7977939951441292e-06	not-binder
VDIHVLQGE	HLA-B*35:03	0.00018032859170489247	0.00031699528076280193	not-binder
VPNAVAHVK	HLA-B*35:03	0.1408552572131157	0.1596915281225411	not-binder
HGPNGPYPR	HLA-B*35:03	0.004458603183593368	0.003480574941229788	not-binder
VRISKEREL	HLA-B*35:03	0.005013487584562881	0.005274536203653073	not-binder
RFFAFHFIL	HLA-B*35:03	0.000567735373101641	0.0010778378641452472	not-binder
MTMTDAIVR	HLA-B*35:03	0.005548428492422897	0.01040867301298784	not-binder
FVLTPSLTI	HLA-B*35:03	0.000866543035954237	0.0010995348785182827	not-binder
TDKGPLDKE	HLA-B*35:03	0.000389063728016481	0.0007398567509133422	not-binder
FASWLFKAT	HLA-B*35:03	0.00777303891306147	0.010866523908629324	not-binder
EEKTPKPNN	HLA-B*35:03	0.0048526087795607966	0.009496460574688635	not-binder
IPAAEPLPP	HLA-B*35:03	0.43175310231745245	0.27213329238618883	ambiguous
CFGPLFNFL	HLA-B*35:03	0.0004415773360278763	0.000582404758519178	not-binder
ETIFVEGAG	HLA-B*35:03	0.00015437352768898904	0.0003032252617975659	not-binder
DEVIELSSG	HLA-B*35:03	0.003173356774771352	0.0060813605619487445	not-binder
DIKADNINE	HLA-B*35:03	0.0005689902785867673	0.0010465859429985755	not-binder
WVVGHFPTD	HLA-B*35:03	2.484064532737307e-07	1.8992547249411023e-07	not-binder
AGAGAGAGA	HLA-B*35:03	0.00018310153518541483	0.00015998319387851872	not-binder
ILMSVELIL	HLA-B*35:03	0.0006186146496474976	0.0006233488190876697	not-binder
RTQVQASAF	HLA-B*35:03	0.00030438685488363146	0.0002571978489318186	not-binder
TRTRLHPIQ	HLA-B*35:03	1.2974476484281516e-05	2.1398324961455166e-05	not-binder
GNGGDSITG	HLA-B*35:03	3.769258847086121e-05	7.511343338518756e-05	not-binder
RPDVVVGVG	HLA-B*35:03	0.05565227124025114	0.05432367404004618	not-binder
VRIIDILRS	HLA-B*35:03	6.131478236289976e-06	8.890490405381065e-06	not-binder
GITFDTGGI	HLA-B*35:03	4.433880135579216e-05	7.475595613164e-05	not-binder
KTESHHKPK	HLA-B*35:03	3.792741028092184e-05	4.4104687261047534e-05	not-binder
FDFYKVIES	HLA-B*35:03	7.61684708412212e-05	0.00011150246710838728	not-binder
GEDGTVISE	HLA-B*35:03	0.001455564052594127	0.0022383761884972103	not-binder
IVNQNGGGD	HLA-B*35:03	5.8626291044916456e-05	0.00010850122541660714	not-binder
LASFTRTTW	HLA-B*35:03	0.000921339131190102	0.0013988374978303505	not-binder
KSCFQWEST	HLA-B*35:03	6.152567979764503e-07	1.0308578123664432e-06	not-binder
DWDESPETH	HLA-B*35:03	0.0011564889764462427	0.00230061396952428	not-binder
NIPYLGICL	HLA-B*35:03	0.012931640408038448	0.016492113980736904	not-binder
GDQQAALFG	HLA-B*35:03	3.0055960000792415e-05	5.518659444023566e-05	not-binder
FFPSEREYA	HLA-B*35:03	0.00012023029009355923	0.0002084163938023006	not-binder
HNGCRPTKR	HLA-B*35:03	0.00040480065777117604	0.0007573340659382425	not-binder
LDINPYRST	HLA-B*35:03	0.0006153236488970037	0.0010843747555057525	not-binder
IKPNFTIVS	HLA-B*35:03	1.9104216584728446e-05	3.022796492617552e-05	not-binder
QSRTELLLF	HLA-B*35:03	0.001166259885498111	0.0012757237532900997	not-binder
SDAQCEQRL	HLA-B*35:03	0.03722722658130806	0.06751226818915887	not-binder
TVNTDNRLM	HLA-B*35:03	0.08637382125043587	0.15336234102167462	not-binder
KHYWDSLRF	HLA-B*35:03	0.0016009295615866392	0.0015366658750074443	not-binder
VNMGETIGH	HLA-B*35:03	3.909276481407002e-05	4.851277388429902e-05	not-binder
LKRLDLSNN	HLA-B*35:03	5.287458749203019e-06	8.482619819042746e-06	not-binder
TILKVKPKQ	HLA-B*35:03	7.948272482643029e-07	1.0035146236483296e-06	not-binder
ASTSASTSA	HLA-B*35:03	9.561393335388857e-05	0.00016702828131068704	not-binder
QEVLEELSQ	HLA-B*35:03	0.004123766427801457	0.00507354707450039	not-binder
PSYPGVDHV	HLA-B*35:03	0.00033713432458171155	0.0003298815609650224	not-binder
TALQSGTWL	HLA-B*35:03	0.01875764725918998	0.02076405774278543	not-binder
NPFINPKLG	HLA-B*35:03	0.02791400130845432	0.04990502465224516	not-binder
AVIFAGDKA	HLA-B*35:03	0.0001240186841798163	0.00019711391044700293	not-binder
RILKYGFRQ	HLA-B*35:03	7.164122358618722e-08	8.682428961827023e-08	not-binder
EASTGTFPA	HLA-B*35:03	0.002838768030051142	0.00407436698504236	not-binder
PIFAASQGW	HLA-B*35:03	3.6487391042072656e-05	7.243734986104725e-05	not-binder
QHVIDAATK	HLA-B*35:03	0.02293125296012999	0.030000639931747772	not-binder
VPPSYELCF	HLA-B*35:03	0.344050125987269	0.36832945889386726	ambiguous
GRSIAIARC	HLA-B*35:03	5.924099025389138e-06	7.299698686760009e-06	not-binder
ISELEEDLQ	HLA-B*35:03	0.0010815866083603964	0.0011647515121608596	not-binder
APQPTPAPT	HLA-B*35:03	0.08741614259779454	0.06751044634526983	not-binder
WISIPVMVF	HLA-B*35:03	0.0026413633564516203	0.0029345411045661393	not-binder
NRIIQKLLE	HLA-B*35:03	0.0032087619558474945	0.00641277712193782	not-binder
FLVGDDGRV	HLA-B*35:03	0.0015725580717116828	0.002140047353728336	not-binder
AQQRWDDGN	HLA-B*35:03	9.667437236871024e-05	0.00018552410748514248	not-binder
SNRGVRVVS	HLA-B*35:03	3.402431958195451e-05	6.588474343087697e-05	not-binder
PFNPLYVMA	HLA-B*35:03	0.00012898873844733317	0.00015069508843771446	not-binder
SGTLFAGTV	HLA-B*35:03	9.225618962886984e-05	0.00011550350221400344	not-binder
ADKYVFVTP	HLA-B*35:03	0.00018772051212181395	0.0002953349735903469	not-binder
VHRYVIFKI	HLA-B*35:03	0.0010753644888325197	0.0021183412149082155	not-binder
IEDMAVSLI	HLA-B*35:03	0.0011245862507223592	0.0010359792728438814	not-binder
AERYYAWRE	HLA-B*35:03	1.4899670617296579e-05	1.3611451918617297e-05	not-binder
LGRHGSPST	HLA-B*35:03	4.633945432175323e-06	8.39808740122214e-06	not-binder
VPTHNKVTR	HLA-B*35:03	0.05389104958740063	0.045145631503813614	not-binder
GKCRMCIAG	HLA-B*35:03	2.510379556459885e-07	3.375803856392425e-07	not-binder
VNLLNALLD	HLA-B*35:03	9.690328232059287e-07	1.5249240823277525e-06	not-binder
LSTHSLLEH	HLA-B*35:03	5.118201860314234e-06	6.129991637107631e-06	not-binder
VHMSADARE	HLA-B*35:03	8.175244825885386e-05	0.0001495628788149156	not-binder
SLKKVKFQA	HLA-B*35:03	8.42478653168794e-05	0.00010443390837039805	not-binder
RLDALGVPE	HLA-B*35:03	1.0416178308347845e-05	2.0762349205016234e-05	not-binder
ATMKFKKLR	HLA-B*35:03	1.6453150361612205e-06	3.270490625511682e-06	not-binder
ASIFMSILA	HLA-B*35:03	8.910461582223306e-06	1.25915080337129e-05	not-binder
INMFLIAFP	HLA-B*35:03	1.2521065712312042e-07	1.260100155384996e-07	not-binder
EVSAGFKFG	HLA-B*35:03	2.3889195443160816e-06	2.239250275100215e-06	not-binder
EPGPPAPKP	HLA-B*35:03	0.20377584416419267	0.21696492279786683	not-binder
AAGEASAVA	HLA-B*35:03	0.0018028113736420436	0.0031916213317330533	not-binder
NRFREIIQD	HLA-B*35:03	7.660104127258663e-06	8.850977349711006e-06	not-binder
ATALAAAAQ	HLA-B*35:03	9.028385863789711e-07	1.6690096018091985e-06	not-binder
SPSVIRRLV	HLA-B*35:03	0.008150205487618222	0.00898700334388701	not-binder
EIIRQNAVT	HLA-B*35:03	0.0001812849165517605	0.00036006939337411174	not-binder
RHTRLSWRQ	HLA-B*35:03	0.0004188973788351341	0.0008369077609227526	not-binder
FVQNALNGN	HLA-B*35:03	2.317789721842378e-06	3.1506732139344932e-06	not-binder
CQFDPLLED	HLA-B*35:03	5.890213776504894e-07	7.660188180386542e-07	not-binder
ENSFSPDRV	HLA-B*35:03	0.003115383863223542	0.0059417020796526145	not-binder
QLYDLKQQG	HLA-B*35:03	1.8360396111249955e-07	3.0293879097410905e-07	not-binder
LTEERRKDY	HLA-B*35:03	4.7256966859772484e-05	9.30613516760774e-05	not-binder
PIPLPTRIE	HLA-B*35:03	0.0003142930807758404	0.0006169823477247052	not-binder
RREKDNIQT	HLA-B*35:03	9.200099273520834e-06	8.543867343011241e-06	not-binder
PTNIMIGLF	HLA-B*35:03	0.0001446850279690843	0.00027093087421034995	not-binder
GIKNLSVED	HLA-B*35:03	4.910151037762489e-07	8.102738447948634e-07	not-binder
GKLFSQSPP	HLA-B*35:03	4.696846593219561e-05	5.307005018205935e-05	not-binder
AAVEGCVNH	HLA-B*35:03	0.00019065037569063816	0.00033691786013316695	not-binder
ANGNLIAPW	HLA-B*35:03	6.610656389798367e-06	1.270682741375658e-05	not-binder
VQEKLVAQL	HLA-B*35:03	0.01338964830153202	0.022009844957377834	not-binder
MLRRFNLRF	HLA-B*35:03	0.00027389401297432946	0.00038793307306345733	not-binder
RRVCQDPYR	HLA-B*35:03	0.00015547247481197558	0.00023934844197508846	not-binder
LGSSFLDNL	HLA-B*35:03	0.0004927611766106565	0.00046997669399619676	not-binder
QSGEGCVIT	HLA-B*35:03	7.553895539302857e-05	8.083051491839872e-05	not-binder
EVGLRLVRL	HLA-B*35:03	0.0007198092072030704	0.0012484313593318403	not-binder
QKKLTVKAV	HLA-B*35:03	0.0013939025537457184	0.002761358640090586	not-binder
VDMDNMILS	HLA-B*35:03	0.0002934311723834071	0.00045495578537616097	not-binder
RGHSIMQPL	HLA-B*35:03	0.0006065338789994712	0.0010931704544365978	not-binder
SRTTPSMVA	HLA-B*35:03	6.809019323554822e-05	7.230689696148066e-05	not-binder
RDNVRTVHV	HLA-B*35:03	0.0023587303016029183	0.0030612324683538346	not-binder
DSDIDYETN	HLA-B*35:03	1.6447307517608417e-05	2.0731203165348997e-05	not-binder
DTNSSPEGV	HLA-B*35:03	0.00012883239006953318	0.00016152483041489968	not-binder
RFLLGAADG	HLA-B*35:03	2.53721739705841e-08	3.2751905564976184e-08	not-binder
SYELRLPLF	HLA-B*35:03	0.00012483280145829666	0.00015986441724325453	not-binder
SPQRLSLAE	HLA-B*35:03	0.012718330055940896	0.013340798937190208	not-binder
TPKVAAMPA	HLA-B*35:03	0.02610868475167081	0.020365590944191537	not-binder
VDLTQLRPG	HLA-B*35:03	9.247539298202767e-05	0.0001465388157647399	not-binder
ASMALKEAL	HLA-B*35:03	0.0021525267576720354	0.0032233381689206215	not-binder
IDEWTEKRA	HLA-B*35:03	0.0009095215206727403	0.00180318581198249	not-binder
LDDASVFAI	HLA-B*35:03	0.023049514333251864	0.03430819560789026	not-binder
ILFQQSNRK	HLA-B*35:03	2.131910349119124e-05	4.225752037308263e-05	not-binder
VDSFYSEAI	HLA-B*35:03	0.0015554652481114318	0.0030770936672227193	not-binder
IAKQQGLLN	HLA-B*35:03	9.237951634322172e-06	1.2888152531612741e-05	not-binder
LDAYIEHQK	HLA-B*35:03	0.04094693731276493	0.07922444266782505	not-binder
MPPMYLAYR	HLA-B*35:03	0.1579101807437837	0.2259262374929006	not-binder
PLRLKSTAT	HLA-B*35:03	8.466631094048576e-06	1.0699628077294508e-05	not-binder
AADLFETYA	HLA-B*35:03	0.002093292718507911	0.0031788075231362484	not-binder
IRSNQELKH	HLA-B*35:03	1.72065484819378e-05	2.582755915606741e-05	not-binder
ALLTAFNFP	HLA-B*35:03	1.618702635308722e-06	2.9412197648758367e-06	not-binder
YNDAAAEYR	HLA-B*35:03	0.010833683381109438	0.020444872676406187	not-binder
DEAHNIKNF	HLA-B*35:03	0.12760561541290372	0.2380618841154497	not-binder
MHDKDNTLI	HLA-B*35:03	0.006726970634190366	0.009072864224217676	not-binder
FINNTLPSL	HLA-B*35:03	0.1794858876382932	0.14014187202161252	not-binder
ETFGKQETN	HLA-B*35:03	5.260011324614844e-07	8.992101017887514e-07	not-binder
RLAGEVFGS	HLA-B*35:03	3.220335847259839e-06	5.842149088149644e-06	not-binder
VTGEGRNFS	HLA-B*35:03	1.592938413503219e-06	2.9364061356131365e-06	not-binder
PIVNKRVSV	HLA-B*35:03	0.001786601620960937	0.0031714302072064645	not-binder
LGRFQLTDI	HLA-B*35:03	3.375506357945479e-05	5.4321596715257444e-05	not-binder
GLTTKKFYG	HLA-B*35:03	2.6378104446729557e-08	4.9473026033643266e-08	not-binder
GARENGLSY	HLA-B*35:03	0.005189331563133548	0.00931725100727141	not-binder
DSFCALRAV	HLA-B*35:03	0.00019054655539321174	0.0002451912672850174	not-binder
DSKYGKTTQ	HLA-B*35:03	8.143768094566184e-05	9.985170983394823e-05	not-binder
FRGHEDIIT	HLA-B*35:03	6.318679446604136e-05	7.620076222746673e-05	not-binder
LKNDDFTMR	HLA-B*35:03	0.0012453882116936655	0.0015563696824106316	not-binder
DEEARYVAA	HLA-B*35:03	0.002934985857902461	0.0034915735372390818	not-binder
QGQWTQQVP	HLA-B*35:03	0.00013340720361156854	0.0001367647322477066	not-binder
DFAPWKTSS	HLA-B*35:03	4.536282331672747e-06	8.89220611709462e-06	not-binder
ESKIYRPTF	HLA-B*35:03	0.0073070073149861066	0.014208165740407883	not-binder
FPDLNYIFV	HLA-B*35:03	0.6570278286933899	0.2111923783776614	binder
VTASLPEEP	HLA-B*35:03	3.6538751615466936e-06	2.9790850393895247e-06	not-binder
KLPTDSSRI	HLA-B*35:03	7.550923680810229e-05	7.148957100250693e-05	not-binder
ERVKLLLQV	HLA-B*35:03	0.0014267962294411518	0.0016280293044800178	not-binder
FIWIVMIVT	HLA-B*35:03	9.300165949594018e-06	1.8032609670064284e-05	not-binder
ADKMDTLAG	HLA-B*35:03	0.0002424449542914431	0.00041796717895842386	not-binder
RSRLGFTNE	HLA-B*35:03	3.511641845060595e-07	4.723801799468341e-07	not-binder
LLHEQQCDL	HLA-B*35:03	0.0025836804445134474	0.003701412277657297	not-binder
KLDLIKSNL	HLA-B*35:03	0.00014866707765577304	0.00013960060165932992	not-binder
IEDELQYPG	HLA-B*35:03	0.00023898119191995137	0.0002945982545433184	not-binder
VFFIESICD	HLA-B*35:03	1.302106697957661e-07	2.039358427099657e-07	not-binder
FLHGNKLWS	HLA-B*35:03	2.2998150831510245e-06	3.2281219055004273e-06	not-binder
RRHLGWPEL	HLA-B*35:03	0.005576351519425771	0.005991244642728218	not-binder
PSEKDPNVD	HLA-B*35:03	0.0011187870894218577	0.0012256379649697082	not-binder
GCNMGKDGD	HLA-B*35:03	1.2497865202298897e-06	1.9157612394339274e-06	not-binder
TFVGSNNVN	HLA-B*35:03	4.932376562985247e-07	7.280436368272859e-07	not-binder
LTDKQPDVL	HLA-B*35:03	0.13117152136401272	0.23996853881032787	not-binder
ALEAGLLTL	HLA-B*35:03	0.0038546361116459592	0.003454959927825822	not-binder
GVVPLISAL	HLA-B*35:03	0.0023805907465884956	0.0018663601931225428	not-binder
IRNSETDVI	HLA-B*35:03	0.001393907721684684	0.002486919401049106	not-binder
DPSDLSRVS	HLA-B*35:03	0.00498506623407593	0.004887368036262172	not-binder
RRILVGAYA	HLA-B*35:03	5.3846084341557795e-06	7.905084550496736e-06	not-binder
YEPGAPQLD	HLA-B*35:03	0.00011781528135088593	0.00015237691490701402	not-binder
LYYKISDLI	HLA-B*35:03	9.45378096940841e-05	0.00018339479189361535	not-binder
GDCKRAAFI	HLA-B*35:03	6.176797495527353e-05	0.00011203451211943612	not-binder
QFKAKNGPL	HLA-B*35:03	2.6684810477384245e-05	3.2190254748724335e-05	not-binder
GKSFGTSGA	HLA-B*35:03	2.1705882546996234e-05	3.7554317442924343e-05	not-binder
QFSYEEAMG	HLA-B*35:03	1.7818838005830267e-06	3.1190366180230776e-06	not-binder
TLSGDRVRL	HLA-B*35:03	0.0005849321361210968	0.0006762887790036343	not-binder
KIMELAQKH	HLA-B*35:03	4.3261230367837e-06	5.496673687115953e-06	not-binder
QVLITSWVV	HLA-B*35:03	3.2192336739900186e-06	2.2661117917411986e-06	not-binder
TKKPEHFME	HLA-B*35:03	0.0004233121498242287	0.0008216313672631068	not-binder
EGHRMERPP	HLA-B*35:03	0.0002124640316026216	0.00037766437282678967	not-binder
PASSNSSGS	HLA-B*35:03	4.3201264009384845e-05	8.400947186593676e-05	not-binder
IMEQQSRLQ	HLA-B*35:03	1.7323173013961136e-05	3.287393879532494e-05	not-binder
AGVPIIIAI	HLA-B*35:03	0.005222597039391985	0.006403221925204771	not-binder
RQQVTEQEM	HLA-B*35:03	0.021834381849475903	0.02516394067781124	not-binder
MRHPFPGPG	HLA-B*35:03	0.0007595963564227759	0.0012444737607473803	not-binder
SEWNVPKYG	HLA-B*35:03	5.396532770465257e-05	8.985576208845265e-05	not-binder
FDSMYPKLW	HLA-B*35:03	1.281532780437189e-05	1.7450678479585456e-05	not-binder
TEAMEATYL	HLA-B*35:03	0.0063032369922439106	0.008967417852330439	not-binder
KIAISQPNN	HLA-B*35:03	1.5474262647958105e-06	2.848392616181888e-06	not-binder
KPLCEECYQ	HLA-B*35:03	0.003490648803353746	0.005454956379107223	not-binder
ATGGENPNS	HLA-B*35:03	7.065943917343269e-07	1.1258409029228316e-06	not-binder
NTIIHTIGA	HLA-B*35:03	9.680246703283046e-05	0.00015210090048637748	not-binder
ALYLKNQVS	HLA-B*35:03	7.658186824882618e-07	1.4497372868061937e-06	not-binder
NPSGAAIPA	HLA-B*35:03	0.399818379804492	0.3045599933715772	ambiguous
DVVLVEIGG	HLA-B*35:03	0.0010072487993792608	0.0020138402051378805	not-binder
LLEELEIYQ	HLA-B*35:03	0.00023784861474166423	0.0002573377350811626	not-binder
KPWRFGTRF	HLA-B*35:03	0.16712402570992707	0.2072497192083445	not-binder
GHFGRTDID	HLA-B*35:03	0.00112961611256992	0.002254287221825539	not-binder
TFTRESWAA	HLA-B*35:03	3.8056409286113535e-06	6.701179282111857e-06	not-binder
RIMGLMPHP	HLA-B*35:03	6.293868547890824e-07	7.547669448424917e-07	not-binder
EKFLDDYII	HLA-B*35:03	0.00018809991634043398	0.00021655636346992507	not-binder
ARIQREEMR	HLA-B*35:03	0.00036690158373309386	0.0004619328505189371	not-binder
PQKDDVAGE	HLA-B*35:03	7.303746433535707e-05	9.82683705689561e-05	not-binder
LKTAKKQVF	HLA-B*35:03	0.00018233655247712477	0.0002828498942191106	not-binder
VAIAANDAS	HLA-B*35:03	8.352714526864702e-05	0.00012906258563483839	not-binder
TNGTSKIKM	HLA-B*35:03	0.017375175790584764	0.03391442981660695	not-binder
EQQLDVEHN	HLA-B*35:03	0.00016952811447068505	0.00031916534589814725	not-binder
LLLGSIQSI	HLA-B*35:03	0.000185574092756724	0.0002589507689802521	not-binder
AKLTGGVAV	HLA-B*35:03	0.000146072713164358	0.0001699492008714909	not-binder
PAVEFITTE	HLA-B*35:03	9.388438901467567e-05	0.0001338974704797682	not-binder
LNNSKLEQT	HLA-B*35:03	7.96993152861459e-06	1.0609221171529907e-05	not-binder
DQQDSIRYM	HLA-B*35:03	0.10515129624554902	0.19905781377356013	not-binder
VGSAVFQCT	HLA-B*35:03	3.752385021499327e-05	7.090975039621174e-05	not-binder
IEDNHVFKY	HLA-B*35:03	0.028934962908569162	0.05417181779228389	not-binder
FGSSGTFSQ	HLA-B*35:03	1.087727935962235e-05	2.172448253564269e-05	not-binder
GFCWLSPAL	HLA-B*35:03	0.00028841806198300903	0.00028480920211388966	not-binder
NSHDRLSGV	HLA-B*35:03	0.0008099708466829725	0.001611008885055123	not-binder
EPLRERVLG	HLA-B*35:03	0.005138795511447825	0.006104718639320108	not-binder
DRNLLAAGF	HLA-B*35:03	0.0011223413318361963	0.0013610509801930482	not-binder
KLVIMEPSA	HLA-B*35:03	8.891351071182996e-07	8.633418362929355e-07	not-binder
KILNALETT	HLA-B*35:03	3.360708543120178e-06	4.465979163496567e-06	not-binder
SKCSFVSGL	HLA-B*35:03	0.0003538825765417641	0.000375492973005481	not-binder
EHTPFLPAG	HLA-B*35:03	0.0006113158676084752	0.0010125113549049934	not-binder
LPEELKLLE	HLA-B*35:03	0.2882897191215307	0.333329241882634	not-binder
RLGGWIRSV	HLA-B*35:03	2.4368815036268644e-05	2.7074639028139505e-05	not-binder
KTSQAAQTT	HLA-B*35:03	1.2402551892927003e-06	1.6213728649033984e-06	not-binder
PEEMMMMKK	HLA-B*35:03	0.0002487760157798391	0.0004926921008420122	not-binder
LMGTYISTL	HLA-B*35:03	0.005881949645512918	0.0050525662442592505	not-binder
VEEVSYIDA	HLA-B*35:03	0.00016309467127264554	0.00015058074676595917	not-binder
KVAAPAAAP	HLA-B*35:03	0.02796697689628651	0.05568351608156535	not-binder
SEELQILEA	HLA-B*35:03	0.007833909090913948	0.007531172341390323	not-binder
WKNPLSSWF	HLA-B*35:03	0.00010038041445632473	0.00017016396532644506	not-binder
LDMQQFLRI	HLA-B*35:03	0.011025229655206203	0.0081574423676788	not-binder
EQKAQEEFR	HLA-B*35:03	0.14335053092919453	0.2758040436455094	not-binder
IERVKELAA	HLA-B*35:03	0.003135105523324455	0.0037994275413173293	not-binder
LGARGGLPG	HLA-B*35:03	1.160854982060755e-05	1.3590214188079621e-05	not-binder
TDPRSDAQA	HLA-B*35:03	0.0006033426953536037	0.0008246756701351011	not-binder
YLLKNLDLQ	HLA-B*35:03	1.0757341684342059e-05	1.60499078450837e-05	not-binder
GKEYREEQL	HLA-B*35:03	0.000715519523146213	0.0013308319648902378	not-binder
RREDGTTIR	HLA-B*35:03	0.0003172001356050195	0.0004155426487927554	not-binder
CEPTVDTVA	HLA-B*35:03	0.0010047747065755174	0.001816313277670711	not-binder
DKRYDYCNI	HLA-B*35:03	0.00037827140104127464	0.0007461091050976174	not-binder
ARAVKAISV	HLA-B*35:03	0.0014386375122125371	0.0013037527713711074	not-binder
KMKQEIKEI	HLA-B*35:03	0.00027289635435252536	0.00037452749360365224	not-binder
VKTTEKCTA	HLA-B*35:03	6.604866715065327e-05	0.0001104747002956728	not-binder
RFEQTIMHL	HLA-B*35:03	0.0011664114451519936	0.0018449720430547948	not-binder
ILPEKVECK	HLA-B*35:03	7.760351195881254e-05	0.00013664033830226594	not-binder
TRPETMLGD	HLA-B*35:03	1.3645346144980342e-05	2.486118017320644e-05	not-binder
YVLLTHTVS	HLA-B*35:03	5.604738126372723e-06	1.1150814077199618e-05	not-binder
SAAMKRVLA	HLA-B*35:03	8.849633532008739e-05	0.00015740621874136475	not-binder
PYKFAQRLA	HLA-B*35:03	9.8618674156295e-06	1.7758974486633418e-05	not-binder
FGDNHKNQI	HLA-B*35:03	0.007439234963351282	0.010812529780245628	not-binder
GSGKTTTAA	HLA-B*35:03	5.1605375179519794e-05	9.739893395660341e-05	not-binder
SREVSVPDI	HLA-B*35:03	0.0022978187112101976	0.004545652053707823	not-binder
ADAACIHFK	HLA-B*35:03	0.006113874350663018	0.009489982889909482	not-binder
ESRIRKETI	HLA-B*35:03	0.001197903130469058	0.0018887166782595867	not-binder
TQEIERELR	HLA-B*35:03	0.11013771178214196	0.2165462760955576	not-binder
YITPDFFEL	HLA-B*35:03	0.14005428962409497	0.25273176792073937	not-binder
FMGNVGKSG	HLA-B*35:03	4.743249987479437e-06	4.913079421011861e-06	not-binder
LNIHNFNDI	HLA-B*35:03	0.00011238325976137276	0.0001282437002061424	not-binder
VDRTHNPEF	HLA-B*35:03	0.015116451938044406	0.023923583768626442	not-binder
GIELVSDRK	HLA-B*35:03	0.00029828488319481037	0.0005579386985478886	not-binder
SLTGTEVVA	HLA-B*35:03	1.4013369202103832e-05	1.997985936159318e-05	not-binder
EFDPDKTDF	HLA-B*35:03	0.046596959605813025	0.023100106673579347	not-binder
ICGGLLGLF	HLA-B*35:03	0.0014301603501652327	0.0026659839703939057	not-binder
LTAYNHQTL	HLA-B*35:03	0.046071605756179676	0.046139598317731276	not-binder
IRFIRDADV	HLA-B*35:03	2.7795668665131502e-05	2.1180131874122103e-05	not-binder
ATEIAKPSV	HLA-B*35:03	0.0005302558014591341	0.0006175356551551051	not-binder
GQDFAAIAN	HLA-B*35:03	1.74294558125572e-05	3.0176413782912496e-05	not-binder
VNGLFVAIS	HLA-B*35:03	2.5712840468372635e-06	4.29866425294352e-06	not-binder
GHTFERRPE	HLA-B*35:03	4.8832202007443626e-05	9.689974952600517e-05	not-binder
LGGFWAERI	HLA-B*35:03	4.42158369878598e-05	3.195911249556205e-05	not-binder
KPHALELPD	HLA-B*35:03	0.0002597438868406243	0.00034577772180164945	not-binder
VRLSDAEKR	HLA-B*35:03	0.0006005882041563382	0.0007729039170725542	not-binder
DCSLENLAD	HLA-B*35:03	9.94282386763986e-05	0.00019644681341467976	not-binder
FVYGIDKFM	HLA-B*35:03	0.014359839694225229	0.017019864887823664	not-binder
SESKDWWWK	HLA-B*35:03	4.356003889913751e-05	6.741827332145935e-05	not-binder
VAVLLNTRL	HLA-B*35:03	0.025510495901107787	0.026761953527315155	not-binder
MFIIASCGL	HLA-B*35:03	0.0005196327688281599	0.0005710044447925208	not-binder
VGEITALTA	HLA-B*35:03	0.0011083018818453638	0.001439423587942666	not-binder
IAEGKAIKA	HLA-B*35:03	0.0014981428048486123	0.0012466837086007553	not-binder
ASFLTIALQ	HLA-B*35:03	7.21355057623597e-08	1.0759675743550985e-07	not-binder
KSVNALNKK	HLA-B*35:03	8.414372963727601e-06	1.3825961662196924e-05	not-binder
DSAHPLTDD	HLA-B*35:03	1.5334883281168245e-06	2.235083833895526e-06	not-binder
LTLGLAYLI	HLA-B*35:03	0.0016173636248822732	0.0029390953262570163	not-binder
ELTVEWGKG	HLA-B*35:03	2.5174554623402097e-07	2.5086828382715095e-07	not-binder
NLGDDVIYS	HLA-B*35:03	9.828823177083362e-06	1.6367869548054767e-05	not-binder
TAEDLKTLI	HLA-B*35:03	0.010777732847054721	0.012035747303807185	not-binder
GKNATPEDA	HLA-B*35:03	1.253571262367359e-05	1.9466550641982853e-05	not-binder
GDEDLMSRF	HLA-B*35:03	0.004818164981941209	0.00598020575264707	not-binder
KQTLIDHLN	HLA-B*35:03	1.0814494450150925e-05	1.9110963496372636e-05	not-binder
RNGWNVVGT	HLA-B*35:03	1.3655802139079556e-06	1.7269062423825289e-06	not-binder
YHLQTCCGS	HLA-B*35:03	0.0013102786122928477	0.0026180362364035497	not-binder
IQSKHQKSR	HLA-B*35:03	0.00017933226552231397	0.00035634401890740405	not-binder
YVDSLNKQL	HLA-B*35:03	0.11684929671573627	0.1720458770152009	not-binder
MKNDAQVQL	HLA-B*35:03	0.2620672008022666	0.19451626961969004	not-binder
ATEAQLVAF	HLA-B*35:03	0.0016562128537714216	0.00264110787525063	not-binder
ALGPLVARF	HLA-B*35:03	0.0005529224336612515	0.0009584449780811263	not-binder
GQPLLWWSP	HLA-B*35:03	0.0001054209463835748	0.00020840856410396343	not-binder
VSEKGELLN	HLA-B*35:03	6.817941519702552e-05	8.866868530611765e-05	not-binder
DYMYLRQLF	HLA-B*35:03	0.00021712155475315243	0.00032450323951462164	not-binder
GRPKKVKVC	HLA-B*35:03	1.096067605924067e-05	1.840062425510926e-05	not-binder
VFWHNDGWT	HLA-B*35:03	5.598445196226126e-07	1.0582217231034937e-06	not-binder
LRFEDGTLG	HLA-B*35:03	3.3445134534026974e-05	4.423614460510519e-05	not-binder
GSAVSDYLV	HLA-B*35:03	4.2060695519197114e-05	5.770459756864358e-05	not-binder
VILSDYAKG	HLA-B*35:03	6.296647135139782e-08	8.491322250033953e-08	not-binder
LLEGFANKL	HLA-B*35:03	0.0011382180754480943	0.0009612093003407457	not-binder
LVSSFSVLL	HLA-B*35:03	0.007098656658490654	0.008546161414053332	not-binder
EGMRFDKGY	HLA-B*35:03	0.0031517104322310806	0.004273379128242612	not-binder
DFLMHHGRA	HLA-B*35:03	1.1316308675740628e-05	1.5203073106012253e-05	not-binder
SVESLPPAS	HLA-B*35:03	4.9066472558223496e-05	6.062274934222243e-05	not-binder
KVIENQKEE	HLA-B*35:03	9.297224857629516e-06	1.0806634209996937e-05	not-binder
PQPHHQQNH	HLA-B*35:03	0.0001822895618219887	0.0003528331097751443	not-binder
FGKLIREPE	HLA-B*35:03	3.3044953632099804e-06	5.113879676229171e-06	not-binder
RRINMNPRV	HLA-B*35:03	0.00017360590612970904	0.000301736808291771	not-binder
GCDVLLFHP	HLA-B*35:03	4.088801480557347e-05	7.269212840760879e-05	not-binder
NNLLSLENY	HLA-B*35:03	0.0008025799065038086	0.0015674570069005088	not-binder
RPSLLKKFR	HLA-B*35:03	0.004573796456679702	0.002079740983747786	not-binder
TKFIAGPIK	HLA-B*35:03	0.0003129485699144736	0.0005932485729895318	not-binder
SKNLRDFST	HLA-B*35:03	0.0014719034998214476	0.0029404440965335506	not-binder
QDQWDDYFK	HLA-B*35:03	0.01452678586107167	0.018117027755320547	not-binder
DEIGRGTST	HLA-B*35:03	0.0017001547468680656	0.002146127860668847	not-binder
QTQLCIVGC	HLA-B*35:03	3.780540491291617e-05	4.922939695582756e-05	not-binder
GPTTPPQRR	HLA-B*35:03	0.021729866157384946	0.021406792055099627	not-binder
DQTVESQRV	HLA-B*35:03	0.0007100634156813612	0.0007223736527091071	not-binder
PEGLIAFDG	HLA-B*35:03	0.00023359885988440964	0.00041698712595444664	not-binder
RAPITDALS	HLA-B*35:03	0.0001311150877757683	0.00019076821636886823	not-binder
TPVSDTKKS	HLA-B*35:03	0.07454745727591217	0.05902184056096766	not-binder
RKGYNKTRL	HLA-B*35:03	0.0001330228726665439	0.0002595302398504333	not-binder
LYDDHFKAV	HLA-B*35:03	0.00043337644440271105	0.00038081063164782436	not-binder
LAEDAKWRV	HLA-B*35:03	0.0037039519515928987	0.006864535267097347	not-binder
DGKEMTRTA	HLA-B*35:03	0.001067692419917421	0.001682914773581588	not-binder
QKMRIMFAL	HLA-B*35:03	0.003718363691542481	0.006638837219459109	not-binder
SNRTALHWA	HLA-B*35:03	2.618608542566403e-06	2.172819920114367e-06	not-binder
CLPSFKSHQ	HLA-B*35:03	1.4596839945342845e-07	1.831509806802969e-07	not-binder
IADDSDAER	HLA-B*35:03	0.1607495893491432	0.1301788230317487	not-binder
KIMLSMGQE	HLA-B*35:03	1.839769022682347e-08	2.3800506615425182e-08	not-binder
TEGWNFVMS	HLA-B*35:03	0.0003512263762331713	0.0006512470696728559	not-binder
GSLVPIKVK	HLA-B*35:03	4.01624383137289e-06	3.2984565487665934e-06	not-binder
WEGIQYALE	HLA-B*35:03	0.00011775663869721675	0.00019920766872737734	not-binder
RTELMKVLY	HLA-B*35:03	3.811420424426615e-06	6.137806520292316e-06	not-binder
WGIDFDADG	HLA-B*35:03	3.863306863475385e-06	5.854181025153259e-06	not-binder
AAAGRRTWR	HLA-B*35:03	0.00015649639411141188	0.00029096823324996303	not-binder
HRAANRWGL	HLA-B*35:03	0.00814938119146973	0.00782662757704997	not-binder
ISKESIVDV	HLA-B*35:03	9.676035880374911e-05	9.097837627381772e-05	not-binder
ALGMLLIQV	HLA-B*35:03	2.4352693215845546e-05	2.4244103101834863e-05	not-binder
NVRVYGRLP	HLA-B*35:03	3.2745338619493704e-05	6.233560080648951e-05	not-binder
PTVRVGWNE	HLA-B*35:03	2.178253224696114e-05	2.3482811742009103e-05	not-binder
TRSPNAMSA	HLA-B*35:03	0.0008916040727854124	0.0010200724012135183	not-binder
ASMLLRRPI	HLA-B*35:03	1.7997835213723334e-06	2.4314655383128314e-06	not-binder
GRCVSKGQR	HLA-B*35:03	8.778585522452171e-05	0.0001599095073825502	not-binder
LTGFVFKIQ	HLA-B*35:03	2.074216459105327e-07	2.79042936391833e-07	not-binder
ENKTSNRRI	HLA-B*35:03	0.0006016118707517059	0.0011363481721657345	not-binder
RAHGADCIL	HLA-B*35:03	0.024026554795273113	0.03345800800621019	not-binder
SVLYPGLPS	HLA-B*35:03	1.29027876569765e-06	1.1223229886153065e-06	not-binder
QRRYLYELL	HLA-B*35:03	0.00014796821912170798	0.000164730021704221	not-binder
QIGLKTDVT	HLA-B*35:03	2.0112504444114165e-06	3.6679232515749438e-06	not-binder
MGEDSVKPF	HLA-B*35:03	0.023890197975561023	0.04039208469934844	not-binder
VLHVALRNR	HLA-B*35:03	1.2490559388525891e-05	2.4512834726805274e-05	not-binder
DMGNEKMRE	HLA-B*35:03	5.935036485297598e-05	0.00011244083778332728	not-binder
SFYLMNTGT	HLA-B*35:03	4.54911319982469e-08	8.600502318950852e-08	not-binder
CKLTEDTSS	HLA-B*35:03	1.3296543974774394e-05	1.7001443015678723e-05	not-binder
SGWYHDFLE	HLA-B*35:03	5.822936851052063e-06	4.772807370474982e-06	not-binder
SSDAGVCPE	HLA-B*35:03	6.350741830225548e-05	0.0001223388605636313	not-binder
WRAAFWGEA	HLA-B*35:03	1.5059796212280041e-05	1.4034358367344876e-05	not-binder
PQAIFKDPF	HLA-B*35:03	0.003487925919330337	0.005380838677886619	not-binder
DLYHFIGKD	HLA-B*35:03	2.3709463841345425e-05	4.726271035527613e-05	not-binder
DFDGDNTPI	HLA-B*35:03	0.009146525816004215	0.0163478374661172	not-binder
PWEKTDKAQ	HLA-B*35:03	3.84714812372725e-05	7.38862711799709e-05	not-binder
SLASRIAAE	HLA-B*35:03	6.847190658854085e-07	1.2057962283424891e-06	not-binder
LNLQTGVVH	HLA-B*35:03	6.317482431263954e-05	0.00012224248639225452	not-binder
LLDSAFHAL	HLA-B*35:03	0.11938753091963009	0.12391280973347256	not-binder
LITVWLGIS	HLA-B*35:03	7.431030793286775e-07	1.3614238863937473e-06	not-binder
FFTIWLDFN	HLA-B*35:03	1.7181001262577958e-08	2.1228262900880536e-08	not-binder
GIGHNLQEH	HLA-B*35:03	6.925417204567408e-07	9.03880850374846e-07	not-binder
DVKVGVVRV	HLA-B*35:03	0.0026835222172579163	0.0029976381140359677	not-binder
EVTRSKVRR	HLA-B*35:03	0.00013834596774369123	0.0002765259816046875	not-binder
KEMVKEGDK	HLA-B*35:03	0.00790269526787597	0.010934707537991941	not-binder
FKGSKSDIK	HLA-B*35:03	9.965174449497738e-05	0.00014526779169846926	not-binder
QCRLHWVMS	HLA-B*35:03	7.373051349901516e-07	7.579987769691176e-07	not-binder
ETSSAGPYA	HLA-B*35:03	5.621228264379719e-06	7.29542085677874e-06	not-binder
QQNPSEQMV	HLA-B*35:03	0.000638385518504947	0.0010419696213769584	not-binder
GNLHLVLDV	HLA-B*35:03	5.117966213674663e-06	6.9009533686920995e-06	not-binder
CPDLALRST	HLA-B*35:03	0.05751446643844247	0.06299674022510782	not-binder
SPEQQQILL	HLA-B*35:03	0.8742170095443725	0.20286882709015128	binder
RITSAIGPG	HLA-B*35:03	7.491880515964056e-07	7.079362390972296e-07	not-binder
EALKKTSAE	HLA-B*35:03	0.0005036918715632055	0.0004018442663424678	not-binder
LMLTKDENV	HLA-B*35:03	9.619922319643592e-05	0.00011699699378286872	not-binder
IVKLNNKER	HLA-B*35:03	0.0002678184843261988	0.0003135441890287908	not-binder
GGIRCEKAA	HLA-B*35:03	6.001531637451762e-05	0.00010903734999042009	not-binder
CGVRRINVS	HLA-B*35:03	4.95474978744518e-06	9.788279555948625e-06	not-binder
STEMQPKMS	HLA-B*35:03	1.0265497266459533e-05	8.868305091761673e-06	not-binder
PVGSYQRDT	HLA-B*35:03	1.0859375716965048e-05	1.3872076531172996e-05	not-binder
KHILSVFDV	HLA-B*35:03	0.0013754659858040696	0.0027113625152669126	not-binder
LIPVAGSRL	HLA-B*35:03	0.005093431636748846	0.005259767087808951	not-binder
IKVTRLAQG	HLA-B*35:03	4.891588275751603e-06	5.223067555101365e-06	not-binder
AARQVKQTV	HLA-B*35:03	0.0009386812127559097	0.0015292379478942047	not-binder
LAQGAYVTA	HLA-B*35:03	0.01317888585581386	0.024295327406042327	not-binder
IVVMREGRI	HLA-B*35:03	3.6235310835436295e-06	3.1359488535723495e-06	not-binder
HPRLFSKGL	HLA-B*35:03	0.1988597944378853	0.17339598601332779	not-binder
FNSNFNRER	HLA-B*35:03	0.0008480287178469492	0.0016830865988269061	not-binder
NKYGILLDM	HLA-B*35:03	0.00029853260622410006	0.00040368372688566787	not-binder
PPGREAFPG	HLA-B*35:03	0.0001796456922534162	0.0001457929108451801	not-binder
AIEQVRERL	HLA-B*35:03	0.0021307319474104247	0.003866333885637185	not-binder
DLFGEFLGD	HLA-B*35:03	6.274802270084604e-06	1.0278398209858323e-05	not-binder
ITFASTNGG	HLA-B*35:03	6.94039751827219e-07	8.874959897632929e-07	not-binder
NGQLRRKEG	HLA-B*35:03	5.285009239264226e-06	8.267328917865393e-06	not-binder
RARKVSLDT	HLA-B*35:03	4.903363832552356e-06	8.331599205705626e-06	not-binder
SAVRTQAVI	HLA-B*35:03	0.025397427276402595	0.04740820666484162	not-binder
PGGVGGFGP	HLA-B*35:03	0.2245943603105843	0.2727615913921394	not-binder
HPLYGKRMK	HLA-B*35:03	0.008896228603496236	0.007923135411787482	not-binder
CQVQRQTPK	HLA-B*35:03	0.00055102901499198	0.0010241427288968316	not-binder
YLDIIFING	HLA-B*35:03	2.767937318667868e-07	3.9847633603595766e-07	not-binder
NNEGKLKAY	HLA-B*35:03	0.003177416568303215	0.006218551168464368	not-binder
ANKPETEKE	HLA-B*35:03	0.00022938372203498147	0.000243483969378621	not-binder
QDILLLIAA	HLA-B*35:03	0.015352382617948024	0.02522636315116655	not-binder
DGERDNIVD	HLA-B*35:03	0.0073543154237717175	0.014007156740324241	not-binder
LFIIDEMRK	HLA-B*35:03	0.00023376199011599513	0.00046324334901443374	not-binder
NAAKRYIRI	HLA-B*35:03	0.00022404265473596752	0.00041632543045602716	not-binder
EEERPYFEE	HLA-B*35:03	0.0022872478655874607	0.002828202373228942	not-binder
GATITFDDV	HLA-B*35:03	0.00027908546786350465	0.000542601608965467	not-binder
FMIDVIRFS	HLA-B*35:03	2.540667425687815e-06	2.15267487937563e-06	not-binder
GATPMDLMS	HLA-B*35:03	8.148332054940255e-05	8.69265764281187e-05	not-binder
GSAGRRAAA	HLA-B*35:03	3.901523202320956e-06	4.867540711026642e-06	not-binder
GIKRAIVQK	HLA-B*35:03	0.0002166903858588077	0.00041783400032979897	not-binder
TTRYPSLLD	HLA-B*35:03	8.058990597693234e-08	9.909790554616089e-08	not-binder
LSPLVNRVL	HLA-B*35:03	0.06709930256474764	0.09950254683458407	not-binder
AKGEVVRDF	HLA-B*35:03	0.0009105709466666667	0.0014467590539911997	not-binder
SRVAILGPN	HLA-B*35:03	5.533060870844392e-06	4.832539881939967e-06	not-binder
NSSTPITSS	HLA-B*35:03	3.7873583602077154e-06	6.8024696124837845e-06	not-binder
HSINITANK	HLA-B*35:03	0.00065678880255291	0.0007291787191381691	not-binder
LVGNVTHLN	HLA-B*35:03	3.6655901393303767e-06	5.99274357818233e-06	not-binder
REAADESAL	HLA-B*35:03	0.027023094007745385	0.019944986671247535	not-binder
LGIATGKNL	HLA-B*35:03	0.025159810698448838	0.04983620061554715	not-binder
DPASTYIDR	HLA-B*35:03	0.09092925637960433	0.13987044373611407	not-binder
SLLIDFGIA	HLA-B*35:03	8.754876723020277e-07	1.2198963698799385e-06	not-binder
[truncated: 6,276 more rows]
