# Supplementary material for: Peptidome Surveillance Across Evolving SARS-CoV-2 Lineages Reveals HLA Binding Conservation in Nucleocapsid Among Variants With Most Potential for T-Cell Epitope Loss in Spike
Source: Front Immunol. 2022 Jun 23;13:918928. doi: 10.3389/fimmu.2022.918928 (PMC9260595; doi:10.3389/fimmu.2022.918928)
Supplement: Supplementary file 4 [file DataSheet_4.zip › cnn_results/HLA-B38_01_predictionsCNN.csv]

peptide	allele	prediction	prediction_std	classification
AAPATRAAL	HLA-B*38:01	0.11839208863675595	0.1355390596821539	not-binder
AAPEGVPL	HLA-B*38:01	0.02236648398102261	0.03452964689547336	not-binder
AEFVEVTK	HLA-B*38:01	0.001174181565932031	0.0016188455289200367	not-binder
AEQRGENALKD	HLA-B*38:01	0.0004170333859292441	0.0005227601627717438	not-binder
AGFAGDDAPR	HLA-B*38:01	0.00017833038649541776	0.00023615122271915086	not-binder
AGLQFPVGR	HLA-B*38:01	0.0036354192852741107	0.006593180854986973	not-binder
AHAAALGVQDYL	HLA-B*38:01	0.3977867320179939	0.21390125239791527	ambiguous
AHAASDTVGW	HLA-B*38:01	0.21224540695548058	0.25906509349293333	not-binder
AHAPPGHHSVI	HLA-B*38:01	0.5927570551633835	0.3052448471546661	ambiguous
AHAQNQNYTL	HLA-B*38:01	0.8477452754974365	0.06922449934533467	binder
AHASTTRLYL	HLA-B*38:01	0.8688570022583008	0.10864574490271149	binder
AHDEYLQLL	HLA-B*38:01	0.8606438279151917	0.06604732658979734	binder
AHDEYLQLLNL	HLA-B*38:01	0.3795027397572994	0.285267875024952	ambiguous
AHDFLAFIL	HLA-B*38:01	0.6521617323160172	0.28110342651136977	binder
AHEDCVNNIRF	HLA-B*38:01	0.6126588582992554	0.29372816987619704	ambiguous
AHEEINITF	HLA-B*38:01	0.9404624938964844	0.0390835808854222	binder
AHEENSQIYKF	HLA-B*38:01	0.3894653707742691	0.1778641418415399	not-binder
AHFDGKGEVEEYF	HLA-B*38:01	0.38234604299068453	0.3209823804288274	ambiguous
AHFPGLASELL	HLA-B*38:01	0.7951686978340149	0.22388753590270374	binder
AHFSENPILYL	HLA-B*38:01	0.7459519535303116	0.29959837936267897	binder
AHFSYPFTF	HLA-B*38:01	0.9277672290802002	0.038915740424505275	binder
AHHNYLTRL	HLA-B*38:01	0.6007748544216156	0.2176209332366131	ambiguous
AHIDGDHLTLL	HLA-B*38:01	0.9785330295562744	0.02631755719977097	binder
AHIGSFVSF	HLA-B*38:01	0.9758194804191589	0.006324680663639017	binder
AHLPADLEVTL	HLA-B*38:01	0.8048088312149048	0.15876168761700665	binder
AHNSNWYITF	HLA-B*38:01	0.5619359627366066	0.2552727082253244	ambiguous
AHQDDFNQLL	HLA-B*38:01	0.7124317228794098	0.16994983540715783	binder
AHQIFEEFI	HLA-B*38:01	0.35389747470617294	0.31679593695370534	ambiguous
AHQRPDKQNLF	HLA-B*38:01	0.20519772593397648	0.20376736293078135	not-binder
AHSFVDLLL	HLA-B*38:01	0.629838639497757	0.2038179733480418	binder
AHSSLQIVL	HLA-B*38:01	0.8761954426765441	0.10825132871686713	binder
AHSTAIAGLTF	HLA-B*38:01	0.6630545139312745	0.11941888701423026	binder
AHTGVIFFL	HLA-B*38:01	0.8626306772232055	0.025918244655360224	binder
AHTIPLVPL	HLA-B*38:01	0.5791473150253296	0.24501292538948508	ambiguous
AHTTVSTNI	HLA-B*38:01	0.5230709552764893	0.23038601728665684	ambiguous
AHVPNFIFDEF	HLA-B*38:01	0.20297637432813645	0.07854113557028312	not-binder
AHWQFETAL	HLA-B*38:01	0.7873744130134582	0.17162210743763306	binder
AHYADVLGLLL	HLA-B*38:01	0.4623296394944191	0.3369897928509532	ambiguous
AHYDPMANIHTF	HLA-B*38:01	0.7112686395645141	0.2207284944435573	binder
AKMLSIFTEF	HLA-B*38:01	0.01136832232236884	0.00954313061250263	not-binder
ALEEQLQQIRAE	HLA-B*38:01	1.1548363107749538e-05	1.5492456823468905e-05	not-binder
AQAKAESITL	HLA-B*38:01	0.27169029517099264	0.20915932571585008	not-binder
AQHVEVESI	HLA-B*38:01	0.5427612374071031	0.3893820684133072	ambiguous
AQYDELAR	HLA-B*38:01	0.0009457111882511526	0.0013319272349389532	not-binder
AQYEDIANR	HLA-B*38:01	0.015930279283202252	0.01569529298906336	not-binder
AQYEDIAQK	HLA-B*38:01	0.004843280918430537	0.004292330674837345	not-binder
ARALAQEIL	HLA-B*38:01	0.35717863047029824	0.3101907044831889	ambiguous
ARDEIIWLL	HLA-B*38:01	0.8865470647811889	0.13169707672201708	binder
ARLFIFETF	HLA-B*38:01	0.406051523590213	0.33913646977267287	ambiguous
ARVEGREII	HLA-B*38:01	0.2167933580945828	0.24805334921882743	not-binder
CHSVLPLLL	HLA-B*38:01	0.687678811699152	0.33171918389534444	binder
DAPLRDPALRQLL	HLA-B*38:01	0.0034601388601004147	0.003993797687782086	not-binder
DHFPEILFI	HLA-B*38:01	0.873242449760437	0.11094563926527595	binder
DHIKFDLEI	HLA-B*38:01	0.9010714530944824	0.10478299724229398	binder
DHLSYFTFI	HLA-B*38:01	0.5599802732467651	0.21804231970316953	ambiguous
DHSAFIILL	HLA-B*38:01	0.9057612657546997	0.03753382757804344	binder
DHSFLTNDEL	HLA-B*38:01	0.7824320793151855	0.2616372771018359	binder
DHSYVELFL	HLA-B*38:01	0.6403048515319825	0.15895960429128772	binder
DNNRSLDLDSIIA	HLA-B*38:01	0.00048092698852997273	0.000665199724786346	not-binder
DSYVGDEAQSK	HLA-B*38:01	1.443934460496621e-05	1.4446343158290575e-05	not-binder
EDAHITFAI	HLA-B*38:01	0.07520043985859956	0.12834608440118195	not-binder
EEANNDLENKIQ	HLA-B*38:01	0.005041987269976289	0.004099184231544579	not-binder
EESNYELEGKIK	HLA-B*38:01	0.01103217594175021	0.014787680266855702	not-binder
EHDDFFISL	HLA-B*38:01	0.979878568649292	0.02596486613114608	binder
EHDDIVSTV	HLA-B*38:01	0.9064199805259705	0.08178592226783171	binder
EHDLAGLLSNVL	HLA-B*38:01	0.5841114342212677	0.20555653712032088	ambiguous
EHDPHVLLAV	HLA-B*38:01	0.8994761347770691	0.05706138052985172	binder
EHEDTDKYRQLL	HLA-B*38:01	0.263697424530983	0.09923636178642983	not-binder
EHFQPRPEAVQF	HLA-B*38:01	0.3616875007748604	0.27282522787195346	not-binder
EHGPNPIL	HLA-B*38:01	0.745474100112915	0.12993262671298383	binder
EHHEDFEFI	HLA-B*38:01	0.7812151670455932	0.10324998296208267	binder
EHIGIGLLSL	HLA-B*38:01	0.9912468791007996	0.011010540444197364	binder
EHLPARDSPSL	HLA-B*38:01	0.8558578729629517	0.12758281470287033	binder
EHLRDTKSTF	HLA-B*38:01	0.40709025859832765	0.2469421540236851	ambiguous
EHLRKLEAERL	HLA-B*38:01	0.12936771605163813	0.21798682659834737	not-binder
EHQRKEKELL	HLA-B*38:01	0.15507089979946614	0.20043448994214672	not-binder
EHQVELELL	HLA-B*38:01	0.832246720790863	0.10797691810280914	binder
EHSMDTLLATL	HLA-B*38:01	0.6375017285346984	0.06372480478922096	binder
EHSSLKTHL	HLA-B*38:01	0.889193058013916	0.05620473066620626	binder
EHVADVDTLL	HLA-B*38:01	0.8305823564529419	0.17717073541291256	binder
EHVKAANRLTL	HLA-B*38:01	0.8229352831840515	0.09977656757797397	binder
EHVLLVSIL	HLA-B*38:01	0.9509980320930481	0.0244470488569488	binder
EHVNLFPLF	HLA-B*38:01	0.8905449151992798	0.06870885212346238	binder
EHVPLLLYI	HLA-B*38:01	0.7631336808204651	0.17856479604433412	binder
EQNNDSQLKI	HLA-B*38:01	0.15938535044551827	0.315637239769948	not-binder
EQRLIYEEL	HLA-B*38:01	0.3392588011745829	0.3452549403477448	ambiguous
ESYSVYVYK	HLA-B*38:01	3.1928282002752215e-05	5.283150387808624e-05	not-binder
FFNFKVAQTL	HLA-B*38:01	0.005268429067882607	0.009497714470160236	not-binder
FHADAILSF	HLA-B*38:01	0.9878219366073608	0.011063524301914244	binder
FHAFLKTEF	HLA-B*38:01	0.8786969304084777	0.05674863264657107	binder
FHAQLQLEQL	HLA-B*38:01	0.8762403964996338	0.07181358184419766	binder
FHDGFLLEV	HLA-B*38:01	0.766925048828125	0.09300042473049058	binder
FHDIERKF	HLA-B*38:01	0.5072807639837265	0.31619275569483046	ambiguous
FHDKYGNAVLA	HLA-B*38:01	0.3136639596428722	0.25312929845574345	not-binder
FHDPNAIYSEL	HLA-B*38:01	0.9195636749267578	0.07972930890632644	binder
FHDPWKLLI	HLA-B*38:01	0.9070327401161193	0.06135613929459832	binder
FHDTSIHHATHL	HLA-B*38:01	0.6162457376718521	0.36453819882022215	ambiguous
FHDTSSPLLI	HLA-B*38:01	0.8135306894779205	0.18144258195671603	binder
FHEEAGIFKL	HLA-B*38:01	0.8972824454307556	0.12201658897014266	binder
FHEEVEQGVKF	HLA-B*38:01	0.7879842162132263	0.20298223225323306	binder
FHEEYSRLYQL	HLA-B*38:01	0.5573149027302862	0.3159616883511103	ambiguous
FHEGTDVIML	HLA-B*38:01	0.7602790534496308	0.2092580779143416	binder
FHELTALANQI	HLA-B*38:01	0.10537457466125488	0.08377769088502507	not-binder
FHESGFTTV	HLA-B*38:01	0.9371947050094604	0.04773666218393647	binder
FHFSEILDGNQL	HLA-B*38:01	0.5854453325271607	0.26108266562058224	ambiguous
FHFSQAEKVYI	HLA-B*38:01	0.306911214441061	0.21258109050673243	not-binder
FHFTSSTEVF	HLA-B*38:01	0.942739748954773	0.03878209349296778	binder
FHGNSEVNAI	HLA-B*38:01	0.6259774714708328	0.2413252615706777	binder
FHGVSNLQEF	HLA-B*38:01	0.8225798726081848	0.13513421113162982	binder
FHHEASGVTV	HLA-B*38:01	0.8215026140213013	0.16393278471673295	binder
FHHPNILEL	HLA-B*38:01	0.9882245898246765	0.016434265530260863	binder
FHIAGDNNPL	HLA-B*38:01	0.942127811908722	0.06487122090984757	binder
FHIDFGHFL	HLA-B*38:01	0.9894728422164917	0.00489766339378633	binder
FHLDPSLTHTI	HLA-B*38:01	0.8068785667419434	0.17303084531587992	binder
FHLDVEDYL	HLA-B*38:01	0.9188676357269288	0.050389027952871104	binder
FHLGKIEELL	HLA-B*38:01	0.6046820223331452	0.222581500442226	ambiguous
FHLIDFNLL	HLA-B*38:01	0.5781836748123169	0.22257690527954968	ambiguous
FHLPDDPSI	HLA-B*38:01	0.738090842962265	0.26478095774308397	binder
FHNDIDSNSTI	HLA-B*38:01	0.778868579864502	0.18269545048644806	binder
FHNNIIVLI	HLA-B*38:01	0.9405920147895813	0.04996569920583659	binder
FHNQVEIEFL	HLA-B*38:01	0.5826284110546112	0.1362043781685332	binder
FHQDSRAHLL	HLA-B*38:01	0.7751298427581788	0.2418320871898869	binder
FHQELPLYI	HLA-B*38:01	0.8096349358558654	0.17092516752783005	binder
FHQEQGHQLL	HLA-B*38:01	0.974850082397461	0.014193060095652889	binder
FHSEDYIDFL	HLA-B*38:01	0.7512773633003235	0.18207694939787164	binder
FHSEEQQL	HLA-B*38:01	0.6072993993759155	0.2453935762546505	ambiguous
FHSEIEDFLL	HLA-B*38:01	0.7825376987457275	0.18481624446635259	binder
FHSGGKFIL	HLA-B*38:01	0.9747857809066772	0.011437479432238662	binder
FHTEALTALL	HLA-B*38:01	0.9017808198928833	0.08246856018373322	binder
FHVDVPVQF	HLA-B*38:01	0.993804109096527	0.006068005553685248	binder
FHVGAFGELW	HLA-B*38:01	0.4796474874019623	0.14144661433511693	ambiguous
FHVIDDFVQF	HLA-B*38:01	0.8994991421699524	0.08498338520010572	binder
FHVNSEVNSVL	HLA-B*38:01	0.9467802286148072	0.04334941805722514	binder
FQDALEPLL	HLA-B*38:01	0.5329626977443696	0.046426146140741836	binder
FQENSTIGQKI	HLA-B*38:01	0.16383515074849128	0.29912276905862833	not-binder
FQSPPTPFL	HLA-B*38:01	0.7959405660629273	0.13030979314024962	binder
FRGPVVPAF	HLA-B*38:01	0.6734231531620025	0.1929053981269482	binder
GAHHGPGVLG	HLA-B*38:01	2.5402109713468235e-05	2.1442425621674446e-05	not-binder
GGGGGGLGSGGSIR	HLA-B*38:01	0.7006494402885437	0.16414918694558842	binder
GGGGLGSGGSIR	HLA-B*38:01	0.02228842570912093	0.03735135191170632	not-binder
GHDCFPVLF	HLA-B*38:01	0.7212870359420777	0.19540071858334015	binder
GHEELVSVLI	HLA-B*38:01	0.23886986151337625	0.22662976072901858	not-binder
GHYEVTELLL	HLA-B*38:01	0.6114693254232406	0.23241448837192583	ambiguous
GKHWFNLNSLL	HLA-B*38:01	0.002847203712008195	0.004440902176703377	not-binder
GSGSGWSSSRGPY	HLA-B*38:01	0.20640748953446747	0.2365920190241357	not-binder
GVWTYDDATKTF	HLA-B*38:01	0.0011418051144573838	0.0012713349305812408	not-binder
GYSFTTTAER	HLA-B*38:01	1.5219955247730566e-05	1.676335266226329e-05	not-binder
HAAEYGAEALE	HLA-B*38:01	3.022553530183103e-05	4.824420831065644e-05	not-binder
HDGLTVHLVI	HLA-B*38:01	0.24837650824338198	0.2003026825387758	not-binder
HDTVFQYL	HLA-B*38:01	0.027919473918154837	0.030447188508382513	not-binder
HEDVSLQYFI	HLA-B*38:01	0.003972680866718292	0.0035360703656320803	not-binder
HENVVNLIEI	HLA-B*38:01	0.023385939467698336	0.012716788877377656	not-binder
HEVMEQQTI	HLA-B*38:01	0.37947946786880493	0.2083285132037803	not-binder
HFLELVTL	HLA-B*38:01	0.07330446969717741	0.08952262742630389	not-binder
HHALELEYL	HLA-B*38:01	0.9724504828453064	0.014795057237304772	binder
HHANPILLL	HLA-B*38:01	0.9954657196998596	0.0027434083845353932	binder
HHAPLPSHL	HLA-B*38:01	0.9966740369796753	0.0021219789153341666	binder
HHASENNRIFTL	HLA-B*38:01	0.8871872544288635	0.09855040094357523	binder
HHDASTFTINI	HLA-B*38:01	0.7022524297237396	0.22909480903459264	binder
HHDHHDEFCL	HLA-B*38:01	0.6536134600639343	0.2904814522884632	binder
HHDIHPINQYL	HLA-B*38:01	0.8459165096282959	0.17566086944799547	binder
HHDIKPSNI	HLA-B*38:01	0.9210858106613159	0.06239477229405528	binder
HHDYSTYTFL	HLA-B*38:01	0.7344899892807006	0.1366049678960834	binder
HHEEDFFLYI	HLA-B*38:01	0.43160874843597413	0.2953281235551542	ambiguous
HHEETLQHEKI	HLA-B*38:01	0.28630980346351864	0.2808446359590095	not-binder
HHELVALLL	HLA-B*38:01	0.8973652720451355	0.15101871980982348	binder
HHELVYEAII	HLA-B*38:01	0.3777020014822483	0.3837230087421309	ambiguous
HHFPGPLLV	HLA-B*38:01	0.9445577502250672	0.060937796417083884	binder
HHFVPLVTL	HLA-B*38:01	0.9929691672325134	0.006021303138146097	binder
HHGPMAVAF	HLA-B*38:01	0.956710934638977	0.059123910253018816	binder
HHGQAQPGL	HLA-B*38:01	0.866565203666687	0.09861547138240871	binder
HHGTSILTLF	HLA-B*38:01	0.9449539899826049	0.05461589213272932	binder
HHHGTSILTLF	HLA-B*38:01	0.7060133427381515	0.32800089907357255	binder
HHHLGSVILIF	HLA-B*38:01	0.513813229650259	0.24807395694585938	ambiguous
HHHYEGAVVI	HLA-B*38:01	0.42234688997268677	0.17791794411421108	ambiguous
HHIDSANALY	HLA-B*38:01	0.7864865303039551	0.15374317576040117	binder
HHIEPFCKL	HLA-B*38:01	0.9748156547546387	0.026943673106226636	binder
HHIVLNVPAADLL	HLA-B*38:01	0.26257192343473434	0.17991215920055006	not-binder
HHLEEPVIFI	HLA-B*38:01	0.8270380020141601	0.1720892725764024	binder
HHLGSVILIF	HLA-B*38:01	0.952212655544281	0.06324672141976419	binder
HHLLLEVEVI	HLA-B*38:01	0.6008597046136857	0.28241270675833535	ambiguous
HHQASETHNVI	HLA-B*38:01	0.5861799746751786	0.262264401763348	ambiguous
HHQYNPKFQTLF	HLA-B*38:01	0.06554935951717197	0.06611899056007567	not-binder
HHQYNPKFQTL	HLA-B*38:01	0.8381387829780579	0.12638963814740542	binder
HHSALLILL	HLA-B*38:01	0.9812027215957642	0.010560910614491936	binder
HHSEEGRDTL	HLA-B*38:01	0.957151186466217	0.030296905547702938	binder
HHSFDLVIF	HLA-B*38:01	0.8041164994239807	0.12547372960874623	binder
HHSGILPIL	HLA-B*38:01	0.995410418510437	0.0020689930974050375	binder
HHSKWLDETL	HLA-B*38:01	0.7230184435844421	0.27411333046633923	binder
HHSSEDYNL	HLA-B*38:01	0.9699978470802307	0.011611419014857679	binder
HHSYEDTGLL	HLA-B*38:01	0.7143307685852051	0.12604136594398802	binder
HHVAESSLSRL	HLA-B*38:01	0.9418855905532837	0.08542849084737031	binder
HHVYLEGTLL	HLA-B*38:01	0.9221962332725525	0.0503150765882244	binder
HHYQAGESL	HLA-B*38:01	0.9924136281013489	0.010248551932148431	binder
HHYQAGESLRF	HLA-B*38:01	0.8852680325508118	0.09428892880879051	binder
HHYTEAERSLL	HLA-B*38:01	0.8328971982002258	0.18577373246970458	binder
HLAWFGDSL	HLA-B*38:01	0.05437560566933826	0.06933284601670407	not-binder
HLPETKFSEL	HLA-B*38:01	0.1283124814624898	0.15470535251882214	not-binder
HLQLAIRNDEELNK	HLA-B*38:01	5.354571924272022e-05	9.038826480703249e-05	not-binder
HPISDHEATL	HLA-B*38:01	0.5858323156833649	0.1543591398475213	binder
HQAEYELNI	HLA-B*38:01	0.5942234247922897	0.2775267279028586	ambiguous
HQDNNFLYL	HLA-B*38:01	0.8481063842773438	0.15735586327935264	binder
HQDQLQVLL	HLA-B*38:01	0.9152137994766235	0.055407387228508846	binder
HQDSRAHLL	HLA-B*38:01	0.9729109287261963	0.012024948757253235	binder
HQHEYFFLI	HLA-B*38:01	0.8786954164505005	0.11051586608046787	binder
HQNVESHLL	HLA-B*38:01	0.982442569732666	0.012855253274853614	binder
HQTELGNQLEY	HLA-B*38:01	0.29806651528924705	0.3344446131989681	not-binder
HRAQLQIRI	HLA-B*38:01	0.6941579103469848	0.16654590510350278	binder
HRFLGTVEKEATF	HLA-B*38:01	0.39208666756749155	0.25340495833374016	ambiguous
HRIPEPEAAVLF	HLA-B*38:01	0.7216566443443299	0.1991656162848958	binder
HRLDEDWDSALF	HLA-B*38:01	0.7277966693043709	0.33197579473930805	binder
HSLSSSESL	HLA-B*38:01	0.18299424592405558	0.14747431349400206	not-binder
HSLTMDLWIP	HLA-B*38:01	9.325480366193518e-05	0.00015292844705445678	not-binder
HTLNQIDSVK	HLA-B*38:01	1.4862270062924451e-05	2.7519687494958283e-05	not-binder
IAPTGHSL	HLA-B*38:01	0.05534024684457108	0.06233539310655602	not-binder
IDHDQVLV	HLA-B*38:01	0.009862942225299775	0.016776317187868418	not-binder
IDTIEIITDR	HLA-B*38:01	0.00027931912442202833	0.00041528997233712716	not-binder
IEEELGSK	HLA-B*38:01	0.022263166959783122	0.0349320356452876	not-binder
IHAGIIADEL	HLA-B*38:01	0.865620231628418	0.0689654617421107	binder
IHDFMSEYLI	HLA-B*38:01	0.12073124126764015	0.19884871171535964	not-binder
IHDILDLTF	HLA-B*38:01	0.9437549829483032	0.03440417471210211	binder
IHDLFPSLI	HLA-B*38:01	0.7596866130828858	0.23950074625381323	binder
IHDNSVLRNFL	HLA-B*38:01	0.6617627210915089	0.34022723712615544	ambiguous
IHEDQTVYI	HLA-B*38:01	0.7243176341056824	0.21245324263927476	binder
IHEEFSEHALL	HLA-B*38:01	0.3259530905634165	0.24907502621345584	not-binder
IHFFGEEYL	HLA-B*38:01	0.7578233540058136	0.22783072498204868	binder
IHFKETEIL	HLA-B*38:01	0.7391257166862488	0.24579273138661298	binder
IHHGGLLPI	HLA-B*38:01	0.6903473436832428	0.1909131959499697	binder
IHIDPATHRQKL	HLA-B*38:01	0.5372710939496755	0.35454996200428673	ambiguous
IHILDVLVL	HLA-B*38:01	0.7790067493915558	0.21857442631216267	binder
IHILEVTNNL	HLA-B*38:01	0.6685553550720215	0.33649964410097377	binder
IHLGHILFL	HLA-B*38:01	0.7446979761123658	0.11985782686911636	binder
IHLHTEALL	HLA-B*38:01	0.7340141296386719	0.1608937746712148	binder
IHSDPHPGNVL	HLA-B*38:01	0.9393463253974914	0.03917946687419004	binder
IHSSIVSTLL	HLA-B*38:01	0.8952926874160767	0.0891679119358023	binder
IHTEVINNL	HLA-B*38:01	0.9255638241767883	0.06161610316198952	binder
IHVDFPVIL	HLA-B*38:01	0.9408709287643433	0.0709755258190084	binder
IHYLDTTTLI	HLA-B*38:01	0.33143470361828803	0.2720858156752152	not-binder
IIAPPERK	HLA-B*38:01	0.0001949595629263001	0.00037533269987358403	not-binder
IIHEIAVLEL	HLA-B*38:01	0.04558591842505848	0.06791819748411627	not-binder
ILADLHSADQL	HLA-B*38:01	0.018946145370773593	0.02425937599356257	not-binder
ILATDDPNF	HLA-B*38:01	0.0004159069606828325	0.00037916713394981334	not-binder
ILDPHVVLL	HLA-B*38:01	0.4038491606712341	0.19482862382273364	ambiguous
ILILDNDGDRL	HLA-B*38:01	0.007516553470395593	0.009183139260909945	not-binder
ILINDAGEVRL	HLA-B*38:01	0.021703607585732244	0.041077524386886104	not-binder
ILLDDTGLAYI	HLA-B*38:01	0.0007117125336412178	0.0009942050842949683	not-binder
IQDEEFYTL	HLA-B*38:01	0.702670207619667	0.32987128736760823	binder
IRTPTGDEF	HLA-B*38:01	0.45257147755473853	0.29197951229179137	ambiguous
ISPSRTEAL	HLA-B*38:01	0.021284031635150313	0.020222601997765117	not-binder
ISPTGHSL	HLA-B*38:01	0.044190737180178984	0.04994170419752147	not-binder
ISSPTETER	HLA-B*38:01	0.0009957354425723208	0.0019553703253427064	not-binder
ITQIEHEVS	HLA-B*38:01	5.045882448051486e-06	4.2491886060995944e-06	not-binder
IWQTHNALFI	HLA-B*38:01	0.0002271105188810907	0.00019852692303792932	not-binder
KAPSAARSL	HLA-B*38:01	0.0031723479842185043	0.0030366904502141965	not-binder
KHVEFDFLI	HLA-B*38:01	0.4259894207119942	0.30078871175756966	ambiguous
KLIDDQDISI	HLA-B*38:01	0.003091419823982733	0.0031081511613457098	not-binder
KNRKDIENQYETQ	HLA-B*38:01	8.252186527379912e-06	1.2963153687489217e-05	not-binder
KQDDSQSSNQF	HLA-B*38:01	0.14021961241960526	0.10916913854236727	not-binder
KQILEGVYYL	HLA-B*38:01	0.03147103387163952	0.03699146733678808	not-binder
KVFKQYANDNGVD	HLA-B*38:01	1.4874707809442444e-05	1.7371891118397616e-05	not-binder
LEDALQQAKED	HLA-B*38:01	0.0004956013599439757	0.0007579654054031646	not-binder
LEQQNQVL	HLA-B*38:01	0.04655498737702146	0.050389199853969835	not-binder
LHAQPIISI	HLA-B*38:01	0.8746634244918823	0.10705923992004394	binder
LHDATRDLVL	HLA-B*38:01	0.8807770371437073	0.1056076562174091	binder
LHDDRGPVL	HLA-B*38:01	0.9183316469192505	0.059037722614268734	binder
LHDERFEKF	HLA-B*38:01	0.6823768138885498	0.1340882310518505	binder
LHDTVTTLI	HLA-B*38:01	0.7214891314506531	0.19487838778423205	binder
LHDTVTTLIL	HLA-B*38:01	0.8476463913917541	0.09185147929027661	binder
LHEDFVVEL	HLA-B*38:01	0.8451092004776001	0.15614939713239598	binder
LHEEATMTI	HLA-B*38:01	0.6250889480113984	0.13682836615801006	binder
LHEGTGPRVI	HLA-B*38:01	0.2147861734032631	0.10466959289263164	not-binder
LHFADDISI	HLA-B*38:01	0.744223690032959	0.07682550737379205	binder
LHIATEDNI	HLA-B*38:01	0.29093400835990907	0.2080280153009768	not-binder
LHIDPNFASL	HLA-B*38:01	0.9448496103286743	0.042327686933179745	binder
LHIEAYNETF	HLA-B*38:01	0.554579705838114	0.32131418260674177	ambiguous
LHIESQVELL	HLA-B*38:01	0.5695156119763851	0.2675171767429133	ambiguous
LHIPYAGETL	HLA-B*38:01	0.5525799512863159	0.25321742694931276	ambiguous
LHNNLLTYL	HLA-B*38:01	0.5567886292934418	0.1413797640289945	ambiguous
LHQDPGQPLYI	HLA-B*38:01	0.23149996511638166	0.24817511430000355	not-binder
LHSEEFLSF	HLA-B*38:01	0.6574466347694397	0.18055064595357753	binder
LHSNPEPKTF	HLA-B*38:01	0.488949291408062	0.2641569122844545	ambiguous
LHVNPYIGLFF	HLA-B*38:01	0.10290758283808828	0.12630093633067493	not-binder
LHVSGESSVF	HLA-B*38:01	0.8278033614158631	0.0943491955122563	binder
LHYFPEYQW	HLA-B*38:01	0.13395520634949207	0.10082469591097647	not-binder
LLEGEESR	HLA-B*38:01	2.473787730217225e-06	3.338282550406555e-06	not-binder
LLLDDSLVSIF	HLA-B*38:01	0.0008095290556783041	0.0013271089283707438	not-binder
LLLPGELAK	HLA-B*38:01	0.0002253056273898192	0.000303941659555703	not-binder
LPEPNILQLL	HLA-B*38:01	0.03741980521008372	0.029980896808345238	not-binder
LPVNDEHVTV	HLA-B*38:01	0.06548391508404165	0.08271908396008748	not-binder
LPWWLILI	HLA-B*38:01	0.0006578825558246848	0.0009739411822438009	not-binder
LQADDGKIVIF	HLA-B*38:01	0.13226161655038596	0.12420923166767242	not-binder
LQDAEIAR	HLA-B*38:01	0.0001825887356972089	0.00019248339574353952	not-binder
LQHPDPIVI	HLA-B*38:01	0.467312353476882	0.31417039950094156	ambiguous
LRDTEEMLSK	HLA-B*38:01	0.0006005369294143747	0.0010190466847803839	not-binder
LSVVASSNHT	HLA-B*38:01	1.0812787206793164e-05	1.8455474076109737e-05	not-binder
LTVGNNKTL	HLA-B*38:01	0.0019934269424993546	0.0014816905729578625	not-binder
MHAPGMKKI	HLA-B*38:01	0.8391655802726745	0.1126380881360301	binder
MHAQSAELQRL	HLA-B*38:01	0.8423139989376068	0.24197422143262845	binder
MHINVAVETL	HLA-B*38:01	0.9853124260902405	0.019509785403914775	binder
MHISESQQEF	HLA-B*38:01	0.9112474679946899	0.09538040050417489	binder
MHSAGTPGL	HLA-B*38:01	0.9665261268615722	0.019089802106795548	binder
MLDNSFERL	HLA-B*38:01	0.09624887558165937	0.07562870848673736	not-binder
MQDKSSYLL	HLA-B*38:01	0.7590696334838867	0.1622740496164048	binder
MQDSRLYLI	HLA-B*38:01	0.5807525455951691	0.2789553453541449	ambiguous
MRLSLPLLL	HLA-B*38:01	0.9629294037818908	0.02854290734001968	binder
MRMVLNESL	HLA-B*38:01	0.9838143467903138	0.01969278961876721	binder
NAPWAVTSL	HLA-B*38:01	0.15438060816377402	0.13577687944648234	not-binder
NHADILLINL	HLA-B*38:01	0.9628188014030457	0.0446124639526706	binder
NHALELLVI	HLA-B*38:01	0.8941589236259461	0.13601646854354185	binder
NHALPVYVF	HLA-B*38:01	0.9778451800346375	0.017908410962379898	binder
NHDASSIPRL	HLA-B*38:01	0.9498072981834411	0.0652047108568485	binder
NHDDLMSVVVF	HLA-B*38:01	0.7047325432300567	0.19813605188354494	binder
NHDFSAGLII	HLA-B*38:01	0.8031244874000549	0.1317207882233831	binder
NHDGDFGITL	HLA-B*38:01	0.9775097846984864	0.024269101884126974	binder
NHDKEIFF	HLA-B*38:01	0.7300849869847298	0.34063963379532647	binder
NHDPQFEPI	HLA-B*38:01	0.892598569393158	0.14370421890116905	binder
NHDQHGRNSLL	HLA-B*38:01	0.6537647664546966	0.28904977956515726	binder
NHEEATLGAFL	HLA-B*38:01	0.6451343894004822	0.36818269028271894	ambiguous
NHENEDIYKL	HLA-B*38:01	0.7606618762016296	0.25267965340077847	binder
NHGVLKITI	HLA-B*38:01	0.936779236793518	0.05108644794625792	binder
NHHTDTFL	HLA-B*38:01	0.3641726091504097	0.2405574076641521	not-binder
NHINVELSLL	HLA-B*38:01	0.9254614353179932	0.053621551416887285	binder
NHITHTGVYL	HLA-B*38:01	0.9679841160774231	0.02431625262401643	binder
NHLDSHILL	HLA-B*38:01	0.9916204690933228	0.01363468621627246	binder
NHLESDGQITI	HLA-B*38:01	0.9747385859489441	0.02074381999880544	binder
NHNFEIDFL	HLA-B*38:01	0.8340571641921997	0.10688218171341171	binder
NHQEVVELL	HLA-B*38:01	0.9887401342391968	0.009106828207302525	binder
NHQEVVELLI	HLA-B*38:01	0.6361720323562622	0.25177649167363814	binder
NHQGATPLVL	HLA-B*38:01	0.9802175521850586	0.019434684124517182	binder
NHQLPSEHQTI	HLA-B*38:01	0.6568748041987419	0.30971623235036727	binder
NHQQPNGGEPFL	HLA-B*38:01	0.7769979417324067	0.19840941626483316	binder
NHQQPNGGEPFLI	HLA-B*38:01	0.06403858613048215	0.07372459178429432	not-binder
NHSFALTLF	HLA-B*38:01	0.8309053778648376	0.09562129675882189	binder
NHVGLGPIESI	HLA-B*38:01	0.9089311957359314	0.058291099671485845	binder
NHVSQASVTI	HLA-B*38:01	0.971325421333313	0.023039516818224404	binder
NISHNTQDILI	HLA-B*38:01	7.633636282484701e-05	0.00014650046797322144	not-binder
NKTAIGDYLGE	HLA-B*38:01	0.00012206438330508718	0.00014723176893015577	not-binder
NQIPIISAEHL	HLA-B*38:01	0.30035052318125965	0.2244399809453625	not-binder
NQSELAVLL	HLA-B*38:01	0.834835696220398	0.14338700184196262	binder
NRAHVQELL	HLA-B*38:01	0.88138467669487	0.19552834355232368	binder
NRDFILYRF	HLA-B*38:01	0.3443446785211563	0.2914950700220742	not-binder
NREGSPDTNRI	HLA-B*38:01	0.08788337570877047	0.07256966266504743	not-binder
NRFEDILSLF	HLA-B*38:01	0.7788890719413757	0.1744824774097083	binder
NRHYYSITI	HLA-B*38:01	0.758467173576355	0.21191919028987838	binder
NRIAIYELL	HLA-B*38:01	0.9456407785415649	0.06463667362292565	binder
NRIEENTGHTF	HLA-B*38:01	0.9567799806594849	0.04911864065722268	binder
NRIGGVQQDTI	HLA-B*38:01	0.4716119349002838	0.20755599380209727	ambiguous
NRLEVVKEFL	HLA-B*38:01	0.6450162708759308	0.20872181960325503	binder
NRTDVVLIL	HLA-B*38:01	0.9822508573532105	0.010113017281664484	binder
PANRDLHIP	HLA-B*38:01	3.5494157702098406e-05	4.563571657073268e-05	not-binder
PAPPKPEPK	HLA-B*38:01	0.0001219140167981421	0.00015789653925304134	not-binder
PENVEIFAHLL	HLA-B*38:01	0.002395323170435404	0.002508971023307183	not-binder
PGLARQAPKPRKQ	HLA-B*38:01	0.00014559960238358371	0.00022923627507684375	not-binder
QEYDESGPSIVHRK	HLA-B*38:01	0.06891836112372403	0.08242194279808124	not-binder
QEYPDLIHI	HLA-B*38:01	0.3016837347298861	0.31889714693957333	not-binder
QHADPPVQIL	HLA-B*38:01	0.9812541842460633	0.011388360340069287	binder
QHADVARAML	HLA-B*38:01	0.965420413017273	0.030596068863166473	binder
QHAWAQLTF	HLA-B*38:01	0.9573987722396851	0.030226545951644482	binder
QHDLFFDTL	HLA-B*38:01	0.9327645897865295	0.09379294625932076	binder
QHDSGAAVIQL	HLA-B*38:01	0.9743345141410827	0.03227902062019062	binder
QHDVFGDISF	HLA-B*38:01	0.9706203460693359	0.012806251210176098	binder
QHDVFGDISFL	HLA-B*38:01	0.6428574100136757	0.3428674400924051	ambiguous
QHDVLFSYL	HLA-B*38:01	0.8391189992427825	0.21701875921279873	binder
QHEDLAKKSI	HLA-B*38:01	0.5664669573307037	0.2965072365736739	ambiguous
QHEDLINLQSF	HLA-B*38:01	0.8282628357410431	0.20180026346890317	binder
QHEDLNEVAKLF	HLA-B*38:01	0.3944657640531659	0.38726710815282334	ambiguous
QHEIFVDYEL	HLA-B*38:01	0.560488811135292	0.28612647443096384	ambiguous
QHELGNVFLKF	HLA-B*38:01	0.3143834412097931	0.29894410944471916	not-binder
QHETSSPAL	HLA-B*38:01	0.9913539409637451	0.00337782078745589	binder
QHETSSPALL	HLA-B*38:01	0.9425644278526306	0.03423072632139113	binder
QHFGMVELL	HLA-B*38:01	0.9470113754272461	0.03773431325616293	binder
QHFLEPEVNL	HLA-B*38:01	0.8909595489501954	0.06713158977449903	binder
QHGDTFTVL	HLA-B*38:01	0.9099980115890502	0.11278417196638123	binder
QHIDFVTAI	HLA-B*38:01	0.9907355546951294	0.00802916515119224	binder
QHIGTGNLYI	HLA-B*38:01	0.8192380189895629	0.12604372818574563	binder
QHIYKEIVNF	HLA-B*38:01	0.6070378765463829	0.2609936398208433	ambiguous
QHLIIFDYI	HLA-B*38:01	0.572642132639885	0.2754021133030808	ambiguous
QHLLSIDEPLF	HLA-B*38:01	0.47479881942272184	0.27890729700946043	ambiguous
QHLNPDPQLI	HLA-B*38:01	0.483743716776371	0.2750651675286634	ambiguous
QHLVQQLVL	HLA-B*38:01	0.9840927481651306	0.015210081439447248	binder
QHNPVPDFI	HLA-B*38:01	0.7050739347934722	0.19076058408188531	binder
QHQAWLQSI	HLA-B*38:01	0.8982134222984314	0.10076089791452246	binder
QHQEFSFLL	HLA-B*38:01	0.8911945581436157	0.07680818377411279	binder
QHQGAVELLVF	HLA-B*38:01	0.41960311830043795	0.19725005792385947	ambiguous
QHQLDTILFF	HLA-B*38:01	0.3643001317977905	0.2975133559787892	ambiguous
QHQLIDQQARL	HLA-B*38:01	0.37597923513967546	0.2921125295979913	ambiguous
QHQLPQPGAQRF	HLA-B*38:01	0.43583701476454734	0.24099127766858675	ambiguous
QHSLPLLLI	HLA-B*38:01	0.7671899616718292	0.1700106771668539	binder
QHSNVVINLI	HLA-B*38:01	0.7791316866874695	0.15395198361613574	binder
QHSSFFIFL	HLA-B*38:01	0.8243065476417542	0.13600229576204043	binder
QHVMEELFQSSF	HLA-B*38:01	0.12262449078261853	0.11562333650475262	not-binder
QQDAQEFFL	HLA-B*38:01	0.2389877002686262	0.29055835767042887	not-binder
QRAHVQEFF	HLA-B*38:01	0.3584411539137363	0.33534818469129873	ambiguous
QRDEQLLTNVL	HLA-B*38:01	0.7214435070753098	0.3209480191921884	binder
QRIDEFEAL	HLA-B*38:01	0.8697324573993683	0.21180665723463601	binder
QRIIQQETL	HLA-B*38:01	0.8561401844024659	0.25839372372356667	binder
QRLAGNEQV	HLA-B*38:01	0.4932854987680912	0.37940194979662345	ambiguous
QRLDLQIKL	HLA-B*38:01	0.9014264583587647	0.0968004238682722	binder
QRYADFTLL	HLA-B*38:01	0.7409303843975067	0.23273409712817372	binder
QVAEEHYSLFL	HLA-B*38:01	0.0023267180008668563	0.003982644733759074	not-binder
QVHPDTGISSK	HLA-B*38:01	0.0002525400252857621	0.0004570877741758162	not-binder
RHLDFFEML	HLA-B*38:01	0.8005251169204712	0.14035932989222707	binder
RLQEGDKI	HLA-B*38:01	0.00016851326981850434	0.000118637052094166	not-binder
RMDELFVLI	HLA-B*38:01	0.133193811471574	0.1977414823204958	not-binder
RNVSTGDVNVE	HLA-B*38:01	3.197422103937697e-05	6.029030311590202e-05	not-binder
RQGVDADING	HLA-B*38:01	6.044999037300158e-05	6.345375074406153e-05	not-binder
RQGVDADINGL	HLA-B*38:01	0.10348189640790224	0.06684096924380671	not-binder
SAHSEIELL	HLA-B*38:01	0.06214427124941722	0.10034885338190544	not-binder
SAPSRATAL	HLA-B*38:01	0.17834645211696626	0.0541477610892444	not-binder
SFPAALIILL	HLA-B*38:01	0.025754971480500898	0.04530014324910675	not-binder
SGHVELYTI	HLA-B*38:01	0.010888099470719226	0.014029422210465575	not-binder
SGKSNLMDAISFV	HLA-B*38:01	3.153778332661908e-05	5.179729700003404e-05	not-binder
SHAENILQIF	HLA-B*38:01	0.9358519792556763	0.0409594866774136	binder
SHAIFTITI	HLA-B*38:01	0.9693475008010864	0.02895470606204341	binder
SHAPYLLVF	HLA-B*38:01	0.9116592168807983	0.06161579216529291	binder
SHATQAIFEIL	HLA-B*38:01	0.727125608921051	0.1599313285866327	binder
SHAVFQIYL	HLA-B*38:01	0.862141740322113	0.08507178595790346	binder
SHDDTILIWDF	HLA-B*38:01	0.36940051093697546	0.2540260331717765	not-binder
SHDFLETRF	HLA-B*38:01	0.8947946667671204	0.08274115482063274	binder
SHDYPGEGIYLL	HLA-B*38:01	0.5386934608221055	0.397708342875358	ambiguous
SHEAGDPQLF	HLA-B*38:01	0.9324074864387513	0.04375605448797245	binder
SHEDYRVFI	HLA-B*38:01	0.539691174030304	0.33179115478909205	ambiguous
SHENPVDILI	HLA-B*38:01	0.35079614669084547	0.21133387685125912	not-binder
SHEQIILLL	HLA-B*38:01	0.8893999338150025	0.08827600476002924	binder
SHETRLPSNTL	HLA-B*38:01	0.6010691814124585	0.2992738495421525	ambiguous
SHEVTVVLF	HLA-B*38:01	0.8899304747581482	0.07858709264637309	binder
SHFDDFVTNLI	HLA-B*38:01	0.6910227328538895	0.28930969099853626	binder
SHFKESGHNKL	HLA-B*38:01	0.6162547469139099	0.24505879269572514	ambiguous
SHFNLKEKEYF	HLA-B*38:01	0.6134449861943722	0.3079470173707331	ambiguous
SHFVEPVYL	HLA-B*38:01	0.9714186191558838	0.017105708432176625	binder
SHGELQYYL	HLA-B*38:01	0.929542076587677	0.041094534573583974	binder
SHHQIFVFI	HLA-B*38:01	0.7578420639038086	0.12146172503917997	binder
SHIATEMNQVF	HLA-B*38:01	0.8900456666946411	0.14873357471750098	binder
SHIDQREKI	HLA-B*38:01	0.7771176666021347	0.28273449127713873	binder
SHIKDFAAKL	HLA-B*38:01	0.7591091096401215	0.1805041866341252	binder
SHILISGDGL	HLA-B*38:01	0.7820203363895416	0.19760782252004971	binder
SHINTVFVL	HLA-B*38:01	0.9928153991699219	0.00676780108475019	binder
SHIPLIIQF	HLA-B*38:01	0.9860276341438293	0.013522615451715066	binder
SHIVRGEHTF	HLA-B*38:01	0.8588852524757385	0.053675878913943854	binder
SHKGEEPTI	HLA-B*38:01	0.4906573623418808	0.21567827519520782	ambiguous
SHLNALEERF	HLA-B*38:01	0.530498406291008	0.3363623010125124	ambiguous
SHLNLLLGF	HLA-B*38:01	0.8421220779418945	0.11976144242575865	binder
SHQEAISKI	HLA-B*38:01	0.8946623206138611	0.0875600604715249	binder
SHQEILILL	HLA-B*38:01	0.9181456089019775	0.054720028821256816	binder
SHQGDYAVL	HLA-B*38:01	0.9493878602981567	0.04855691373886485	binder
SHQQYFYKI	HLA-B*38:01	0.7392974853515625	0.1282402662580759	binder
SHSDGSFNLL	HLA-B*38:01	0.984088909626007	0.012515270492972607	binder
SHSGPEISRI	HLA-B*38:01	0.7362362027168274	0.1984679056208723	binder
SHSGSDSPTL	HLA-B*38:01	0.9559258222579956	0.040240980276702136	binder
SHSLVELLNQI	HLA-B*38:01	0.10331955661531537	0.09604647242234521	not-binder
SHSPVALLNTL	HLA-B*38:01	0.9704153180122376	0.03828429378096515	binder
SHSTPSSSI	HLA-B*38:01	0.9727019429206848	0.015578494953303584	binder
SHSVLNLLF	HLA-B*38:01	0.8725560784339905	0.04639443741267747	binder
SHVNYFLDQF	HLA-B*38:01	0.38208914548158646	0.2240230191791332	not-binder
SHVPYTSVFL	HLA-B*38:01	0.8183822512626648	0.10253790187622751	binder
SHVSLVQLTL	HLA-B*38:01	0.9759294152259826	0.01099657103901925	binder
SHWPFFEAF	HLA-B*38:01	0.9289271712303162	0.10215722671655082	binder
SHYPFFSTF	HLA-B*38:01	0.977120840549469	0.018082810191642033	binder
SIPEKNRPL	HLA-B*38:01	0.002002389354947809	0.0024347700206730763	not-binder
SIPGGYNAL	HLA-B*38:01	0.022257178684230893	0.03336859063830336	not-binder
SLGGGFGGGSRGF	HLA-B*38:01	0.2515680078417063	0.1936002863262682	not-binder
SLLDDTTVTL	HLA-B*38:01	0.04344538475493209	0.04656081512103447	not-binder
SLVNLGGSK	HLA-B*38:01	0.00013095887674207835	0.00021414724334050983	not-binder
SLVNLGGSKSISIS	HLA-B*38:01	0.004187624884070829	0.004181999254746328	not-binder
SQDDSPGAQATL	HLA-B*38:01	0.6178395628929139	0.1722072032080224	binder
SQDPGTHVV	HLA-B*38:01	0.9176648139953614	0.06121906838199324	binder
SQDPPEKSI	HLA-B*38:01	0.575283445417881	0.357936777230281	ambiguous
SRDPGHFLI	HLA-B*38:01	0.9036106944084168	0.10572344153240432	binder
SREPSQVIF	HLA-B*38:01	0.6098270118236542	0.26558329748117104	ambiguous
SSPQPGSAL	HLA-B*38:01	0.029608642496168614	0.028094243273923736	not-binder
SSSGGGGGGGRF	HLA-B*38:01	0.659652715921402	0.2843004606763579	binder
SSSKGSLGGGF	HLA-B*38:01	0.06298282339412253	0.07887662028778156	not-binder
SVPEAQSAL	HLA-B*38:01	0.02218390761408955	0.02427848500911	not-binder
SYLDKVQAL	HLA-B*38:01	0.3189823444932699	0.2757573372703511	not-binder
TAPTGHTL	HLA-B*38:01	0.09037769511342049	0.09981845120237975	not-binder
TEDGNILQL	HLA-B*38:01	0.44318163990974424	0.2909190353475881	ambiguous
TEIEDSHTL	HLA-B*38:01	0.3868765771389008	0.27659638601403264	ambiguous
TFTVTEKPEVID	HLA-B*38:01	8.267690219345404e-05	0.00014979304166955456	not-binder
THADYVLEM	HLA-B*38:01	0.971730649471283	0.038676669308075506	binder
THAPLPEVQLL	HLA-B*38:01	0.9541136860847473	0.056804289546497494	binder
THAPPGEFNEV	HLA-B*38:01	0.8195536077022553	0.2820957879427549	binder
THDEDFVELL	HLA-B*38:01	0.7346338331699371	0.20192183343773384	binder
THDELIQLVL	HLA-B*38:01	0.8965702056884766	0.13913639929148985	binder
THDLLDICL	HLA-B*38:01	0.9178471803665161	0.07994792718914541	binder
THDSVTVLLF	HLA-B*38:01	0.9463256359100342	0.04270255538572088	binder
THEGDPLESVVFI	HLA-B*38:01	0.016966658995988836	0.03112474912283476	not-binder
THEGNKTFI	HLA-B*38:01	0.7373120307922363	0.13502097002599336	binder
THEKLDFRLHF	HLA-B*38:01	0.1467194207943976	0.13966567099203903	not-binder
THENENYLL	HLA-B*38:01	0.9505644321441651	0.03153644035501219	binder
THFDTIFEVF	HLA-B*38:01	0.7836453527212143	0.3000400465827872	binder
THFKELPTLL	HLA-B*38:01	0.8365614891052247	0.11471643870134317	binder
THFSAGVLQLL	HLA-B*38:01	0.9336959958076477	0.04298216091414975	binder
THHLFVIFF	HLA-B*38:01	0.4847946062684059	0.31242948043434937	ambiguous
THICPVYEGF	HLA-B*38:01	0.8462264060974121	0.07174474668076697	binder
THILTPQKL	HLA-B*38:01	0.9893427610397338	0.0096943267075353	binder
THISALLQYI	HLA-B*38:01	0.6679523766040802	0.18871512571027416	binder
THISNDYGNNFL	HLA-B*38:01	0.8817209362983703	0.0762970622327937	binder
THITAQTAVLI	HLA-B*38:01	0.5178709968924522	0.3257245259072309	ambiguous
THLDAGALTTTF	HLA-B*38:01	0.920672082901001	0.09973038135455808	binder
THLDYVDTERI	HLA-B*38:01	0.36917136814445256	0.2857176167094879	ambiguous
THLEYFSLW	HLA-B*38:01	0.3978254899382591	0.17691611551329084	not-binder
THLHRVVSELL	HLA-B*38:01	0.16485028909519314	0.23700545724511923	not-binder
THLINFSETL	HLA-B*38:01	0.8856946229934692	0.15144921572768397	binder
THLSGLLDIF	HLA-B*38:01	0.7822834014892578	0.1294144570098868	binder
THLTSMFEYL	HLA-B*38:01	0.5488090515136719	0.24323078385176466	ambiguous
THMNSSEKLQF	HLA-B*38:01	0.6774676889181137	0.3056443500965788	binder
THNLMELLI	HLA-B*38:01	0.7880029082298279	0.1419270085102136	binder
THQAAHIQL	HLA-B*38:01	0.9774422883987427	0.032276455645284384	binder
THQGAGLNMTV	HLA-B*38:01	0.904360580444336	0.046523970890889686	binder
THQKGKVVF	HLA-B*38:01	0.7972613334655761	0.11852859587327955	binder
THSDDVTQV	HLA-B*38:01	0.797512948513031	0.12620208338975647	binder
THSLPLLLF	HLA-B*38:01	0.8547522544860839	0.10126134312278925	binder
THSPSSSSI	HLA-B*38:01	0.9878379106521606	0.00873834540661502	binder
THSPYVAQILL	HLA-B*38:01	0.562679797410965	0.33561977258193004	ambiguous
THSSVVLQGF	HLA-B*38:01	0.9693428635597229	0.02082944620324776	binder
THVDILNDFTL	HLA-B*38:01	0.9829060196876526	0.013475266464092642	binder
THVFVIAEL	HLA-B*38:01	0.9425564885139466	0.06379417038109922	binder
THVGPTPAITI	HLA-B*38:01	0.8669371962547302	0.07863981999475533	binder
THVVVYDGEHL	HLA-B*38:01	0.8457546949386596	0.13502893182490405	binder
THYLTKHDVERL	HLA-B*38:01	0.3420325554907322	0.33602869223481396	ambiguous
TKAVDAETAE	HLA-B*38:01	6.0105031269586104e-05	0.00010457665219204354	not-binder
TKTFTVTEKPEVID	HLA-B*38:01	0.00012138336213212528	0.0001470041256114134	not-binder
TLIQSFTDRL	HLA-B*38:01	0.0001745329878261259	0.00020869641269888887	not-binder
TLKGETTTEAVD	HLA-B*38:01	1.736394557155935e-05	3.4282466261391084e-05	not-binder
TPDGTEKGDFL	HLA-B*38:01	0.1425082255154848	0.08916827852525766	not-binder
TQDGLLFTF	HLA-B*38:01	0.6611079543828964	0.27343518071465	binder
TQDHNTPALL	HLA-B*38:01	0.4394151970744133	0.32398442067622396	ambiguous
TQENVVKTLL	HLA-B*38:01	0.35673295259475707	0.3142049521764427	ambiguous
TQGPIEVYL	HLA-B*38:01	0.38675124645233155	0.2514117327883067	ambiguous
TQIGGERYNFF	HLA-B*38:01	0.023252304934430867	0.04420483949750804	not-binder
TQNLDVHFW	HLA-B*38:01	0.24235674780793487	0.37097599104022844	not-binder
TQVDPEIELF	HLA-B*38:01	0.22867544144392013	0.10305266361510186	not-binder
TRLAIQEAL	HLA-B*38:01	0.9634094357490539	0.03719864029323915	binder
TTTEAVDAATAE	HLA-B*38:01	3.638509534023882e-06	4.089202609056871e-06	not-binder
TVGNNKTL	HLA-B*38:01	0.00379537846747553	0.004716560817372073	not-binder
TVTEKPEVID	HLA-B*38:01	1.6597360649073245e-06	1.9757005416040964e-06	not-binder
TYDDATKTFTVTE	HLA-B*38:01	0.0002559784210021565	0.0003350324348516335	not-binder
TYDDATKTFTVTEK	HLA-B*38:01	0.000843422230127544	0.001192631926618617	not-binder
TYDDATKTFTVT	HLA-B*38:01	0.02280685654482113	0.03277440936622749	not-binder
VAPGKDLTKTL	HLA-B*38:01	0.017718402296304704	0.014088862153580009	not-binder
VHAYIISYL	HLA-B*38:01	0.4444351464509964	0.24726749053042513	ambiguous
VHDANTLYIF	HLA-B*38:01	0.6730564653873443	0.1915711302772339	binder
VHDDVDIIL	HLA-B*38:01	0.8082943201065064	0.20033974254053732	binder
VHDNQILIVI	HLA-B*38:01	0.5390680462121964	0.2677282755866632	ambiguous
VHEDIVAVELL	HLA-B*38:01	0.4407008267939091	0.3123706386130757	ambiguous
VHFIKPLLL	HLA-B*38:01	0.7150761902332305	0.2871936694888953	binder
VHFLQLELI	HLA-B*38:01	0.299195484444499	0.2240632162817873	not-binder
VHGPDWNL	HLA-B*38:01	0.2263000739738345	0.14445228099058038	not-binder
VHIDLPLFF	HLA-B*38:01	0.8994162678718567	0.09761910563515801	binder
VHIPEVYLI	HLA-B*38:01	0.7672941625118256	0.23098301936053717	binder
VHIPNDDAQF	HLA-B*38:01	0.8105699896812439	0.15957536495525448	binder
VHISDPYNVNL	HLA-B*38:01	0.8219478964805603	0.13848797964229403	binder
VHNLLLTYL	HLA-B*38:01	0.4145736932754517	0.11200229960541212	not-binder
VHSTPGANVL	HLA-B*38:01	0.9046300053596497	0.04725716736163638	binder
VHYGGVQNL	HLA-B*38:01	0.9167141795158387	0.09452572491108426	binder
VKLAKAGKNQGD	HLA-B*38:01	0.001428254818165442	0.001611808701098779	not-binder
VNLGGSKSISIS	HLA-B*38:01	0.0039899261269965795	0.0031901618320330327	not-binder
VTIKKDVDGA	HLA-B*38:01	5.042258846354767e-05	8.528671213937875e-05	not-binder
VTIKKDVDGAY	HLA-B*38:01	0.002746582349962523	0.0041167293429908835	not-binder
VVPPFLQPEV	HLA-B*38:01	0.00021767824689504777	0.00033410340903913924	not-binder
WHIYSEEEYL	HLA-B*38:01	0.3871316901408136	0.2697087190621762	ambiguous
WHSEDVSL	HLA-B*38:01	0.43293651938438416	0.17906427074871395	ambiguous
YEDIAQKS	HLA-B*38:01	0.0012003417780761083	0.0018810069209271754	not-binder
YEDIAQKSKAEAE	HLA-B*38:01	0.024771651276387273	0.03347975559609662	not-binder
YEDIAQKSKAE	HLA-B*38:01	0.0321376564563252	0.03688920026088953	not-binder
YENEVALRQ	HLA-B*38:01	0.026147560880053787	0.030632424535181398	not-binder
YFAERVTSL	HLA-B*38:01	0.7121548175811767	0.19178956683766224	binder
YHAGGSTQNSI	HLA-B*38:01	0.96422199010849	0.015179764187670867	binder
YHALPATVWSL	HLA-B*38:01	0.9444419622421265	0.062448476364089206	binder
YHAPPLSAITF	HLA-B*38:01	0.9499316453933716	0.0246948619892263	binder
YHAPPRLHHL	HLA-B*38:01	0.6875634074211121	0.30711165917822253	binder
YHAQPLEDNL	HLA-B*38:01	0.8761981844902038	0.11877970318383474	binder
YHDDSYTATGY	HLA-B*38:01	0.12230821028351783	0.09893545598144592	not-binder
YHDEGWVAI	HLA-B*38:01	0.9694038033485413	0.01620245038394758	binder
YHDFSVQNFI	HLA-B*38:01	0.5341086387634277	0.23254318469615248	ambiguous
YHDNAQLI	HLA-B*38:01	0.6556737422943115	0.1137271696259519	binder
YHDNHIVIRW	HLA-B*38:01	0.44589606691151856	0.3490781641812617	ambiguous
YHDQQDVTSNF	HLA-B*38:01	0.8313018441200256	0.1550213506490251	binder
YHDSRIHVCL	HLA-B*38:01	0.9565880179405213	0.04784170850427298	binder
YHEATDSLYVF	HLA-B*38:01	0.5589291393756867	0.12286816254621068	ambiguous
YHEGLSDHI	HLA-B*38:01	0.6835777342319489	0.16892332534553045	binder
YHEKDIKVFF	HLA-B*38:01	0.6266127809882164	0.3142061408072296	ambiguous
YHEVPYTTSF	HLA-B*38:01	0.811183688044548	0.284486767384042	binder
YHEVVDEIYF	HLA-B*38:01	0.6528302252292633	0.18133939889258274	binder
YHFDPDNFDESM	HLA-B*38:01	0.8276146292686463	0.16420184398224294	binder
YHFKVDNDENEHQL	HLA-B*38:01	0.5065232172608376	0.32913723159027436	ambiguous
YHFPDQQEL	HLA-B*38:01	0.9590806722640991	0.06036778094858882	binder
YHFYQGLVYL	HLA-B*38:01	0.5985563397407532	0.286099981087904	ambiguous
YHHEAGVTAL	HLA-B*38:01	0.9856155037879943	0.008410930804056308	binder
YHISLEHEILL	HLA-B*38:01	0.8195701837539673	0.11695982284634794	binder
YHISLVDLL	HLA-B*38:01	0.9475102066993714	0.05004135769203657	binder
YHISMDDRF	HLA-B*38:01	0.8989438652992249	0.129234360181426	binder
YHITDIPII	HLA-B*38:01	0.9341039419174194	0.055300467883061	binder
YHLEYSEGESLF	HLA-B*38:01	0.30319793042726817	0.34336332274399844	not-binder
YHLEYSEGESL	HLA-B*38:01	0.7849154114723206	0.2516592620976371	binder
YHLLAEEKL	HLA-B*38:01	0.8997787117958069	0.09715285110379068	binder
YHLQLFEEL	HLA-B*38:01	0.9453097581863403	0.06794925035476261	binder
YHLQSAELL	HLA-B*38:01	0.9340515732765198	0.05581339557808008	binder
YHMDALIGVSEL	HLA-B*38:01	0.3240132637321949	0.27082368269869395	not-binder
YHQGSGTFLF	HLA-B*38:01	0.9418768644332886	0.03872489862188029	binder
YHQHFDPVI	HLA-B*38:01	0.6548311591148377	0.23681229271785625	binder
YHQSASEHGL	HLA-B*38:01	0.8822551727294922	0.07681988685124744	binder
YHSEEKASNVL	HLA-B*38:01	0.951344907283783	0.028401874177955887	binder
YHSFSEQSF	HLA-B*38:01	0.9708023428916931	0.021459459546982917	binder
YHSPADNKRYIF	HLA-B*38:01	0.368255178630352	0.2895354902875232	ambiguous
YHSPADNKRYI	HLA-B*38:01	0.2906013401225209	0.29539599569870134	not-binder
YHTPNVVFI	HLA-B*38:01	0.9444714307785034	0.03450386631111343	binder
YHTVAGNDIKI	HLA-B*38:01	0.5088139757514	0.3299805402785739	ambiguous
YHVAEKETLL	HLA-B*38:01	0.872317111492157	0.11559770376126668	binder
YHVLQEELI	HLA-B*38:01	0.7581898748874665	0.2270827146802439	binder
YKADEDPAL	HLA-B*38:01	0.6770050227642059	0.19342973112082265	binder
YNDEDIYLF	HLA-B*38:01	0.08564474283484742	0.14433860009741703	not-binder
YNQKLQQQL	HLA-B*38:01	0.044534660130739215	0.019517447634731556	not-binder
YPVEIHEYL	HLA-B*38:01	0.4167329952120781	0.2097297971755685	ambiguous
YQAPDIDVQL	HLA-B*38:01	0.6832937061786651	0.18419890419855606	binder
YQFGEIRTI	HLA-B*38:01	0.7822893738746644	0.2631587849148068	binder
YQNPDYNFF	HLA-B*38:01	0.6787768393754959	0.3169614590287753	binder
YRLPAEDEVLL	HLA-B*38:01	0.6497881710529327	0.1991781142411382	binder
YVPPLAPHP	HLA-B*38:01	2.1198489729096214e-05	2.517685047156157e-05	not-binder
AHQPKCPE	HLA-B*38:01	0.0006319686793858637	0.0005118376727754176	not-binder
NERKTDRE	HLA-B*38:01	7.407141695351879e-05	7.9083458304913e-05	not-binder
SHSATNGS	HLA-B*38:01	0.0025774315243113355	0.0019260668449182627	not-binder
IRGPMWSV	HLA-B*38:01	0.018071790365502237	0.02221287730132368	not-binder
GYLAISIS	HLA-B*38:01	3.5017464919295806e-06	4.0627510997672925e-06	not-binder
ETRSIAEK	HLA-B*38:01	0.0002041776948452423	0.00039437666835585866	not-binder
PTANGGVA	HLA-B*38:01	4.3359473602322395e-05	4.947319248762344e-05	not-binder
YGDSGHGV	HLA-B*38:01	0.023333858432306443	0.04033457647407627	not-binder
ILNTLVSP	HLA-B*38:01	3.4308310032201555e-06	6.369988382709235e-06	not-binder
IDSVILAT	HLA-B*38:01	7.275910829775966e-05	4.982565740131419e-05	not-binder
EIKNMNIS	HLA-B*38:01	7.579911694310937e-06	1.3872305476541102e-05	not-binder
PALDIVGT	HLA-B*38:01	2.3623969654132382e-05	4.1885546655566255e-05	not-binder
NPVNKHDH	HLA-B*38:01	8.381469505983064e-06	1.3679092710234672e-05	not-binder
INGDVGLQ	HLA-B*38:01	6.445234787975097e-05	7.071578329806376e-05	not-binder
QAPRQIAT	HLA-B*38:01	0.0005575124123879504	0.0010278527897501937	not-binder
ESGKAQKA	HLA-B*38:01	8.00146249048339e-05	0.0001311264286577712	not-binder
LPKKYRKK	HLA-B*38:01	1.8781364849673743e-05	3.431520946314224e-05	not-binder
CLCVDAQE	HLA-B*38:01	1.3471181966738694e-08	1.4222322320484302e-08	not-binder
GKPLASGE	HLA-B*38:01	5.971493033030129e-06	7.3435069364087025e-06	not-binder
ADCVESRL	HLA-B*38:01	0.0008503212621462808	0.0007314419729660965	not-binder
TTFQIVNS	HLA-B*38:01	7.34811745523034e-07	1.4632762309775296e-06	not-binder
HPMRLRRP	HLA-B*38:01	9.523229181700733e-05	0.00014731339434292113	not-binder
FNNVPSLS	HLA-B*38:01	5.422576905402821e-05	4.933679781146769e-05	not-binder
GIEVAFAG	HLA-B*38:01	1.0843756516399836e-05	2.153861270411995e-05	not-binder
SVTEVNQM	HLA-B*38:01	0.0010708027679356747	0.0010769595271444008	not-binder
YGGLKPNS	HLA-B*38:01	2.512281511930282e-07	3.821201222748823e-07	not-binder
FPILHMSK	HLA-B*38:01	0.0001965936944884561	0.00015632653466803137	not-binder
GHFGKFPI	HLA-B*38:01	0.25459288619458675	0.1532240485063977	not-binder
GGFEDLED	HLA-B*38:01	1.8464277333407607e-05	3.607662052933124e-05	not-binder
GLNPREFA	HLA-B*38:01	7.219167726260633e-06	8.077111271173378e-06	not-binder
WTMSGIDI	HLA-B*38:01	0.0002564681172884775	0.00022545687519848526	not-binder
AGEENLFI	HLA-B*38:01	4.614924905297357e-05	4.619958553410562e-05	not-binder
YVNQVKVR	HLA-B*38:01	3.4775679949916593e-06	3.6903658949963513e-06	not-binder
PGVPPEEA	HLA-B*38:01	0.00012983893348010865	0.00011929447929532793	not-binder
VKEKIQIA	HLA-B*38:01	0.0020753164771576847	0.002770747234402896	not-binder
LPIYDKPM	HLA-B*38:01	0.0010066689360655801	0.001788603920694098	not-binder
EKLTPAHR	HLA-B*38:01	0.00012755953648593276	0.0001937282644262301	not-binder
YKVLERIG	HLA-B*38:01	2.129151076104563e-05	2.595543438524513e-05	not-binder
AQLSGDVP	HLA-B*38:01	0.00011063148936045764	0.00010117219212469899	not-binder
KQAGHPVF	HLA-B*38:01	0.03993549444712698	0.037154534006266865	not-binder
AEPIVNTE	HLA-B*38:01	2.4366695923427884e-06	2.814030819490362e-06	not-binder
LKALTFDE	HLA-B*38:01	2.204623038437603e-06	2.3999682608217943e-06	not-binder
RTKINMVD	HLA-B*38:01	1.0855115932260905e-06	1.8622153228727703e-06	not-binder
RKLGKELD	HLA-B*38:01	7.361220657520207e-06	1.0637465624666307e-05	not-binder
GGYKKGQQ	HLA-B*38:01	1.117358609198371e-06	1.317149434990514e-06	not-binder
QQQQQFHD	HLA-B*38:01	0.0001760513467108815	0.00032330924389678626	not-binder
LDQYVMEQ	HLA-B*38:01	2.881911698149331e-06	5.652096822859904e-06	not-binder
RIPSPLKE	HLA-B*38:01	2.8055477333855087e-06	5.4719563922687835e-06	not-binder
QRSRSPSP	HLA-B*38:01	0.0001907533264329686	0.00011907221756508382	not-binder
NAWPGKHC	HLA-B*38:01	4.826325384783558e-05	4.648233500507996e-05	not-binder
APLRGGYI	HLA-B*38:01	0.00041547028959030283	0.00035033264700867284	not-binder
SVVPSDKG	HLA-B*38:01	9.360054441387433e-06	1.3209669610974486e-05	not-binder
LLANQLYS	HLA-B*38:01	2.661441968532241e-07	3.2059069154396054e-07	not-binder
SSDSGHSS	HLA-B*38:01	0.0001048570741410515	0.00020331406155205527	not-binder
ARGADFDG	HLA-B*38:01	6.957397239339968e-05	8.001078014947444e-05	not-binder
SLSRDQFI	HLA-B*38:01	2.9616374058605287e-05	5.031739103393647e-05	not-binder
FRLDFFDD	HLA-B*38:01	0.0012378845873172394	0.0013991745881521643	not-binder
ELRDFLMH	HLA-B*38:01	5.36611757151785e-06	6.710137687426073e-06	not-binder
KNIANPIA	HLA-B*38:01	2.9332144441696074e-05	2.9706979004619655e-05	not-binder
LFVELVKD	HLA-B*38:01	1.4869179987442304e-06	2.063299049359777e-06	not-binder
VCINGDLV	HLA-B*38:01	8.239142630372953e-06	6.450023457680414e-06	not-binder
LIRNVTKS	HLA-B*38:01	6.480040005766956e-06	1.2529541877316067e-05	not-binder
TTAWVPSP	HLA-B*38:01	1.1764401222646993e-05	1.845640323966844e-05	not-binder
KLVREADV	HLA-B*38:01	4.279792737982291e-06	8.14260651490042e-06	not-binder
RHKSRSRD	HLA-B*38:01	6.257538019842357e-06	5.740833751491053e-06	not-binder
LAAADPDF	HLA-B*38:01	0.0005782333259048755	0.0007846710635811948	not-binder
KSWREFTV	HLA-B*38:01	2.9391270192036246e-05	4.626700634403588e-05	not-binder
RLPLSKPI	HLA-B*38:01	5.1432226246106436e-05	4.1496089513798206e-05	not-binder
RNRTLNLA	HLA-B*38:01	0.00010444794672821444	0.00012426409727126552	not-binder
GQAVDSDE	HLA-B*38:01	1.2213308997388594e-05	2.360750238634859e-05	not-binder
ITNTKSGP	HLA-B*38:01	4.674193310783004e-06	8.588893523181319e-06	not-binder
LTNNNNVI	HLA-B*38:01	0.003203487775317626	0.004821764417555311	not-binder
GYSGWQAG	HLA-B*38:01	0.00046055333862646817	0.0008884924027029955	not-binder
LIVKTGLA	HLA-B*38:01	1.7865124277382837e-06	1.7722987980707891e-06	not-binder
LTSGGDAQ	HLA-B*38:01	1.7001281722439643e-06	2.6076073435200946e-06	not-binder
IALSQFLG	HLA-B*38:01	7.277310282993721e-07	1.2793265758571414e-06	not-binder
PEPVRHCH	HLA-B*38:01	1.1664606840611214e-05	2.1315390292956938e-05	not-binder
NENFAIDL	HLA-B*38:01	0.017788202775409444	0.015889985755316218	not-binder
LRKGEFHV	HLA-B*38:01	0.0009207499983062917	0.0016644835371548157	not-binder
AEKDRLRK	HLA-B*38:01	0.0013239973236977675	0.0025057323743314973	not-binder
IIKITDLL	HLA-B*38:01	0.00047840384941082447	0.0003158410161669894	not-binder
KRKEELAQ	HLA-B*38:01	0.00010478067768115995	0.00017553649969419402	not-binder
TLASELGI	HLA-B*38:01	5.523968536067514e-05	0.00010608694789791619	not-binder
AIVDQFRN	HLA-B*38:01	6.15507750462152e-08	1.0919956697626471e-07	not-binder
KSKMLERL	HLA-B*38:01	0.00013165103737264872	0.0001982745229787553	not-binder
QFSTLTTE	HLA-B*38:01	7.857511118234545e-08	1.0655165890354462e-07	not-binder
CQEEEKVI	HLA-B*38:01	0.0054661873262375595	0.0030446632261775714	not-binder
LRMVDNGI	HLA-B*38:01	0.013841126393526793	0.016789719075748992	not-binder
LMHCRSHE	HLA-B*38:01	7.898836550610433e-06	9.744631677890688e-06	not-binder
AYFNNGRG	HLA-B*38:01	0.00011354771063452063	0.00021833533560332852	not-binder
IVIRAAMK	HLA-B*38:01	2.5639675247934867e-07	2.2286454911656082e-07	not-binder
SLGNAQVC	HLA-B*38:01	2.7403925258795424e-06	2.850941710373652e-06	not-binder
LETHMGWA	HLA-B*38:01	0.00013615661222274867	0.0001817064233858766	not-binder
VIATCTYG	HLA-B*38:01	1.302737519637276e-06	2.486236916700901e-06	not-binder
YERIHKIR	HLA-B*38:01	0.00012053644204570446	9.440871011026903e-05	not-binder
SGSQANAA	HLA-B*38:01	6.552832727244607e-05	9.678193869703661e-05	not-binder
QSKIIDGS	HLA-B*38:01	1.550118360223434e-06	1.637473374364957e-06	not-binder
ETAAYFSF	HLA-B*38:01	7.573454494860243e-05	9.236240526777445e-05	not-binder
SKKFNIVE	HLA-B*38:01	8.292804575152913e-05	7.123479481380623e-05	not-binder
KGKTYRVI	HLA-B*38:01	3.7209921268299694e-05	2.5857937241308902e-05	not-binder
EDLDFTQP	HLA-B*38:01	6.064999566337548e-05	0.00011871955302819686	not-binder
ETVEILLD	HLA-B*38:01	4.321666347795199e-06	6.533237023118584e-06	not-binder
IEPAPEAM	HLA-B*38:01	0.01380851361027453	0.023923901121573655	not-binder
RVYTVFTD	HLA-B*38:01	1.136776187979149e-07	1.9662393394786282e-07	not-binder
ELEYGSDK	HLA-B*38:01	9.980488228311657e-06	1.2151181258982466e-05	not-binder
IFALLEEL	HLA-B*38:01	0.006770741643822476	0.01340378297641498	not-binder
RIHHAWLF	HLA-B*38:01	5.192348286094267e-05	6.76761983295298e-05	not-binder
FSPLNLAE	HLA-B*38:01	2.225842272657319e-06	4.130299238490378e-06	not-binder
EWYIHGEA	HLA-B*38:01	0.0002360063295682835	0.00033431247487171017	not-binder
RSPLVTPR	HLA-B*38:01	8.573722837468267e-06	1.2837087900951032e-05	not-binder
EAINFFYT	HLA-B*38:01	0.00016643431412575183	0.00031994045219608185	not-binder
TIKDLQHR	HLA-B*38:01	2.6489582550581758e-06	3.545852480679656e-06	not-binder
EGPEGLEG	HLA-B*38:01	2.097569410619022e-05	3.758338111903513e-05	not-binder
AYSAALAA	HLA-B*38:01	1.4823355286353035e-05	1.2577978498366909e-05	not-binder
ILRTRTAF	HLA-B*38:01	0.0005332062646142055	0.0009779910642977773	not-binder
EQGRKAAQ	HLA-B*38:01	4.397386003662795e-06	6.137986542529111e-06	not-binder
WINAETDD	HLA-B*38:01	1.5675516821279932e-07	1.6247431866183408e-07	not-binder
GNFNPEFI	HLA-B*38:01	0.0009079646176360257	0.0008580926587414845	not-binder
YLLIVMGQ	HLA-B*38:01	2.9231021424777973e-08	4.892041494316129e-08	not-binder
SNKAPLLV	HLA-B*38:01	0.0016649606404826045	0.0018093678790026498	not-binder
VGIYTSTQ	HLA-B*38:01	3.441934694592419e-07	4.1761401049457024e-07	not-binder
YEPDAQSV	HLA-B*38:01	0.01196808295790106	0.01430494733409684	not-binder
FQPSFIGM	HLA-B*38:01	0.018554544437211006	0.016911794969753768	not-binder
TFLIQAIR	HLA-B*38:01	2.459510194263882e-07	3.7125656156373677e-07	not-binder
CEKGFGQP	HLA-B*38:01	0.00214601839628763	0.0031577400824798975	not-binder
AETNAISD	HLA-B*38:01	1.3402800425210692e-05	1.776272451649401e-05	not-binder
KPQPSHQS	HLA-B*38:01	2.6338552711280272e-05	3.580201575550051e-05	not-binder
TAYLKAPR	HLA-B*38:01	3.756035889637133e-05	3.613279684590766e-05	not-binder
LADLPNAA	HLA-B*38:01	0.0006451663559573717	0.0009529830973798856	not-binder
YHYYMYNN	HLA-B*38:01	0.0005120742995131877	0.0004565856420549504	not-binder
EYYGETED	HLA-B*38:01	3.2723057299850754e-07	4.735434513775257e-07	not-binder
PKHRSADD	HLA-B*38:01	2.7007081542599828e-06	3.082816662068364e-06	not-binder
LQWIRLLY	HLA-B*38:01	1.2723407051851154e-05	8.037100310543435e-06	not-binder
SELDQLFA	HLA-B*38:01	0.00034083461673404256	0.0005590361407314424	not-binder
DVNEARIN	HLA-B*38:01	0.00013437240590780247	0.0002652497001103064	not-binder
RNTKHYAK	HLA-B*38:01	6.558838870400763e-05	0.00013067151785112256	not-binder
FFGEKDFQ	HLA-B*38:01	5.968624683717772e-05	9.853252107410724e-05	not-binder
DDRDHYGK	HLA-B*38:01	0.00029669755647390164	0.0005903659641884983	not-binder
HQCHKVIR	HLA-B*38:01	0.0001188213143905159	8.472959215533878e-05	not-binder
IIYHLDLY	HLA-B*38:01	5.0246403284575756e-06	7.729635444413809e-06	not-binder
VVIIGDQL	HLA-B*38:01	0.00019329683393607411	0.00020812959454297275	not-binder
EEAKFQAI	HLA-B*38:01	0.025037124985828996	0.028097427864069224	not-binder
HIERAGVH	HLA-B*38:01	4.779177011116076e-06	4.475528921618833e-06	not-binder
SIYQHKEY	HLA-B*38:01	3.753892672510584e-05	2.792514260393149e-05	not-binder
QPSIQDVS	HLA-B*38:01	5.226750878986053e-05	7.608105429617208e-05	not-binder
TIARLLKT	HLA-B*38:01	4.543258458866717e-06	3.738500171280409e-06	not-binder
RFGKIDWK	HLA-B*38:01	7.733768198647794e-06	7.173464631745485e-06	not-binder
KWLRVYGI	HLA-B*38:01	3.887606173975655e-05	3.317524125642175e-05	not-binder
QGIPGPAG	HLA-B*38:01	2.1377051852766725e-05	2.6093843940307374e-05	not-binder
DPTFRAHT	HLA-B*38:01	0.00028062923913694247	0.00043301594191379075	not-binder
ECTLEWTN	HLA-B*38:01	3.413097068223105e-08	3.470087600524935e-08	not-binder
AEDAASVD	HLA-B*38:01	0.00015122399954208275	0.00028816959973697033	not-binder
LQAQDYPA	HLA-B*38:01	0.0016056877952223658	0.002991745495674865	not-binder
KAGSGATT	HLA-B*38:01	5.8996642565034564e-06	4.394698372913298e-06	not-binder
AAVNPVTL	HLA-B*38:01	0.026678099074342754	0.03745530040781993	not-binder
FFLLQTIP	HLA-B*38:01	4.172245076803046e-05	8.2036618452402e-05	not-binder
STDDSRIP	HLA-B*38:01	5.343054430606564e-06	9.484554881110868e-06	not-binder
RLKGLTNK	HLA-B*38:01	1.779546743175264e-05	2.4974392257742172e-05	not-binder
ALVEVLGN	HLA-B*38:01	3.1596818710899475e-07	5.777554186801348e-07	not-binder
YDDWSTPS	HLA-B*38:01	3.828163180799038e-05	4.83745894691363e-05	not-binder
SVMSYLHF	HLA-B*38:01	9.962272254355753e-05	0.0001549892091161337	not-binder
DTAMASLD	HLA-B*38:01	5.884471698359178e-07	4.843175640299113e-07	not-binder
NGTIIPED	HLA-B*38:01	2.059242339047529e-05	2.4681869854425526e-05	not-binder
PSTGRTLP	HLA-B*38:01	1.80078941248385e-05	1.3180903429866528e-05	not-binder
GYEPELKP	HLA-B*38:01	5.04118437447687e-05	7.603099623308306e-05	not-binder
NWPYYFGF	HLA-B*38:01	1.1864808881001388e-05	1.1283689651002657e-05	not-binder
LGGMMAID	HLA-B*38:01	2.1014349792757014e-07	3.9158963936398773e-07	not-binder
THLRLSVG	HLA-B*38:01	0.016779100510757417	0.026040003119314533	not-binder
SELDDKEV	HLA-B*38:01	0.0006044850037596917	0.0005871957282289305	not-binder
EALVSFDC	HLA-B*38:01	3.5474734150442444e-05	2.2706388871398545e-05	not-binder
ETIMPGYT	HLA-B*38:01	1.4796408461137389e-06	1.4435018520723874e-06	not-binder
FRPRALAE	HLA-B*38:01	0.00022592870568018952	0.00041840721664357486	not-binder
RDKIVQRC	HLA-B*38:01	0.000997959155938588	0.0014743390783361046	not-binder
IGTDFDLV	HLA-B*38:01	9.761369328771252e-05	0.00010413482046375584	not-binder
NDADAVIV	HLA-B*38:01	0.004462527882424183	0.006178603950691952	not-binder
KFCSLSFQ	HLA-B*38:01	7.881693482944193e-07	9.923725539746866e-07	not-binder
LAKHGVKI	HLA-B*38:01	0.0008000182227988262	0.0007805476005923939	not-binder
PPGEDRKS	HLA-B*38:01	3.1326858206462416e-06	4.975099126689269e-06	not-binder
KIMRRILR	HLA-B*38:01	2.335312831267206e-06	4.214754734168591e-06	not-binder
VANNAVGQ	HLA-B*38:01	1.0763883751235826e-06	1.8396558458001698e-06	not-binder
AKSVLTFS	HLA-B*38:01	4.044219522825188e-06	2.865281704656286e-06	not-binder
IVKIPAYR	HLA-B*38:01	1.3045722496218825e-06	2.120944104894023e-06	not-binder
IKQASSQE	HLA-B*38:01	3.591041834170028e-05	2.7240762804323995e-05	not-binder
PFVANDLG	HLA-B*38:01	1.230491792650612e-05	1.9503703158704195e-05	not-binder
GRSLGQAI	HLA-B*38:01	0.007489675129181706	0.005843343619642828	not-binder
KMENVTLQ	HLA-B*38:01	4.791089239475354e-06	4.9871035238150755e-06	not-binder
FCCPDQQC	HLA-B*38:01	5.15732325996332e-06	4.122001956414553e-06	not-binder
QLHPYFRK	HLA-B*38:01	2.859111914372825e-05	4.981259418486331e-05	not-binder
QTFEVLRK	HLA-B*38:01	1.3749082036477317e-05	2.5381496233316957e-05	not-binder
YSALGSFF	HLA-B*38:01	0.0023662639682697773	0.004543236725060447	not-binder
YPKHKNRI	HLA-B*38:01	0.0006770413146568899	0.0006876746427228038	not-binder
CLPDAAAR	HLA-B*38:01	8.014212718146681e-07	1.1628307211385164e-06	not-binder
IINNNNNS	HLA-B*38:01	5.326690618683711e-07	7.719470451216984e-07	not-binder
SPQGGASS	HLA-B*38:01	0.0005446548930194695	0.000861558893013272	not-binder
NYGSPERV	HLA-B*38:01	0.03474521718162578	0.05730226755966886	not-binder
AKAKVEWF	HLA-B*38:01	0.00033062269958885617	0.0005350708524301154	not-binder
QTGSGKTY	HLA-B*38:01	2.58785842916609e-05	3.0981567358970427e-05	not-binder
NKLAVCDR	HLA-B*38:01	0.0002582965407782467	0.0003748359769237453	not-binder
QYQKRFIE	HLA-B*38:01	4.307526335175194e-06	3.58090131453731e-06	not-binder
DLSATTLA	HLA-B*38:01	2.0496302013128798e-05	2.395976634458153e-05	not-binder
AHLPNKDL	HLA-B*38:01	0.07007840517908334	0.05611421552214387	not-binder
SGTGINLT	HLA-B*38:01	9.038707958097802e-06	1.0168330053504179e-05	not-binder
LSMDFTCH	HLA-B*38:01	5.365583746197444e-07	6.36455474257259e-07	not-binder
CGNGARCF	HLA-B*38:01	0.00016810141605674289	0.00010360099484440102	not-binder
MHELTPYL	HLA-B*38:01	0.7688277959823608	0.11625875337255917	binder
INDESDKL	HLA-B*38:01	0.09251535082003101	0.10407286480309114	not-binder
NAHGKIII	HLA-B*38:01	0.0802258575684391	0.0813890107930422	not-binder
QQIQRHCQ	HLA-B*38:01	0.00021687747175747063	0.0002579922139887862	not-binder
TSSQVDQR	HLA-B*38:01	5.784304335687486e-06	4.9588810603920886e-06	not-binder
MGGPLPHV	HLA-B*38:01	0.0013750189682468772	0.0012530550833172987	not-binder
EKHGMIEP	HLA-B*38:01	0.0002374238500344905	0.000287843335485451	not-binder
IADVNDHT	HLA-B*38:01	0.00020072921296332424	0.00019121730368342027	not-binder
TSTTNSTT	HLA-B*38:01	7.437423690248579e-07	1.056748186544679e-06	not-binder
GEIKYSVE	HLA-B*38:01	1.3387878360227035e-05	1.7402930521967158e-05	not-binder
VAVGVAGL	HLA-B*38:01	0.0065995372424367815	0.006723804878707191	not-binder
KITEEGVH	HLA-B*38:01	1.7896500662647942e-07	1.7487173906600447e-07	not-binder
DDIRAVAS	HLA-B*38:01	1.1661891539915814e-05	1.0750065190225458e-05	not-binder
SSPPSLTA	HLA-B*38:01	0.00167364580524918	0.0027583809833720183	not-binder
TFMREIRK	HLA-B*38:01	3.331649842657214e-05	6.346623780465477e-05	not-binder
ERQIDADI	HLA-B*38:01	0.03124639093875885	0.04601504980137386	not-binder
DEDVFNSS	HLA-B*38:01	2.5793524993744653e-05	3.6200320843335046e-05	not-binder
FNDLSNNR	HLA-B*38:01	4.645908002203214e-05	4.2290683649707235e-05	not-binder
IIVLLFYK	HLA-B*38:01	6.33243800582438e-07	1.1492774031635255e-06	not-binder
SSLPAKLY	HLA-B*38:01	8.53348131840903e-05	9.64958201148962e-05	not-binder
DLETGPFL	HLA-B*38:01	0.00022858186021039727	0.00023211889802464061	not-binder
DGNKEKFF	HLA-B*38:01	0.0001940219422394307	0.00018826456246274595	not-binder
NNFLSCYR	HLA-B*38:01	4.539000346994726e-05	4.352317346409236e-05	not-binder
LLCLSSPP	HLA-B*38:01	9.94277768405998e-07	1.1791830185172878e-06	not-binder
DRKILPGD	HLA-B*38:01	0.0007230220613422489	0.0011590989361470307	not-binder
VEMKDKKL	HLA-B*38:01	0.0027268452220596375	0.0026724910800303304	not-binder
FRASFNHF	HLA-B*38:01	0.17986004296690225	0.20114986200167898	not-binder
ASSKFDFT	HLA-B*38:01	1.053945860061134e-05	1.8239571226704778e-05	not-binder
VTEEMINP	HLA-B*38:01	1.1580357101514948e-05	2.22216617698976e-05	not-binder
RDKVREIA	HLA-B*38:01	0.00044398128436569096	0.00036603947995970324	not-binder
FPTIDPKD	HLA-B*38:01	7.405707790999471e-05	0.00010237219151413807	not-binder
LEAQMHGG	HLA-B*38:01	2.8536090366060306e-05	4.8125694910519526e-05	not-binder
WLNSNGDL	HLA-B*38:01	0.0010763533240606194	0.0013086582679847783	not-binder
AVGDPDVI	HLA-B*38:01	9.183268136894184e-05	8.999428173908693e-05	not-binder
IMMYLMPK	HLA-B*38:01	7.90018656910838e-06	1.0185005098303612e-05	not-binder
VLLGPVTY	HLA-B*38:01	0.00010685638235266026	0.00021294813264441145	not-binder
NRPRRCGW	HLA-B*38:01	0.00016778135467437617	0.00020034641940936253	not-binder
NGSETGPL	HLA-B*38:01	0.0026561301150650253	0.0029769095072974326	not-binder
RDTVLGEF	HLA-B*38:01	0.0014874468877678737	0.0010584538313069601	not-binder
QDNVVEYA	HLA-B*38:01	0.0003507404858737573	0.00046566418796565863	not-binder
TIEDLKNA	HLA-B*38:01	8.138541278412958e-05	0.0001489080599554235	not-binder
KSREQFEI	HLA-B*38:01	7.374574512404308e-05	9.999142792958188e-05	not-binder
VLGWDFIL	HLA-B*38:01	8.117829835612156e-05	0.00011337198470967689	not-binder
GLAYVDDV	HLA-B*38:01	4.3653965653422944e-07	5.740233145086599e-07	not-binder
PELKSKPF	HLA-B*38:01	0.0010540671915805432	0.0014756443097825216	not-binder
FTVLVISR	HLA-B*38:01	1.5589900484336283e-06	2.971533370789793e-06	not-binder
RVELCAGI	HLA-B*38:01	0.0005898994916833545	0.0009176892537491857	not-binder
DAGDPVEV	HLA-B*38:01	0.0007146462059608894	0.0007321905402908575	not-binder
AEQVSTLK	HLA-B*38:01	0.0002731544262132957	0.00038998236033481736	not-binder
VAEIMMDK	HLA-B*38:01	1.223432447545747e-05	1.225443097825699e-05	not-binder
ANPTTPQM	HLA-B*38:01	0.006218136075767688	0.009448590281044951	not-binder
TTTGRWVL	HLA-B*38:01	0.004401181955472566	0.0036834010501959847	not-binder
NPLAAVQM	HLA-B*38:01	0.037771438586059955	0.05845750988787498	not-binder
SHETCDEK	HLA-B*38:01	0.0051414108485914765	0.006963650374595483	not-binder
NVVEALPN	HLA-B*38:01	3.1716871417945824e-06	4.52675689393531e-06	not-binder
ENKTMANI	HLA-B*38:01	0.0007467048591934145	0.0007662393936524741	not-binder
FIGAALRY	HLA-B*38:01	1.2128819530690672e-05	1.5414901982341605e-05	not-binder
VPGTGNVT	HLA-B*38:01	0.0010276139808411244	0.0012143453076811357	not-binder
GNGSLSRP	HLA-B*38:01	3.856312735134315e-06	3.0901640658768206e-06	not-binder
CYDRVMLK	HLA-B*38:01	0.00026264427231694756	0.0005090604262405358	not-binder
KSFLSPRS	HLA-B*38:01	2.613756251879096e-07	4.5116517975473666e-07	not-binder
KETLESNK	HLA-B*38:01	0.00042047839087899774	0.0006089821131840897	not-binder
LELYSQIR	HLA-B*38:01	5.581085079029435e-05	6.816873881206746e-05	not-binder
GAGLYILY	HLA-B*38:01	1.6485474347405216e-05	2.983629668051722e-05	not-binder
IRTLGFRG	HLA-B*38:01	0.0005106160208550037	0.0006931659483790291	not-binder
EGTIILMD	HLA-B*38:01	4.658809266588904e-06	6.218778585974828e-06	not-binder
EDEQEEFV	HLA-B*38:01	8.019503816001362e-05	0.00010788155083616216	not-binder
KNVKRALL	HLA-B*38:01	0.002065654487887514	0.001765238759141283	not-binder
RVVRWQLA	HLA-B*38:01	4.829976856512985e-06	7.71054636259897e-06	not-binder
RGTELQTK	HLA-B*38:01	2.0392960072967982e-05	3.4376861886706195e-05	not-binder
VGRPNVGK	HLA-B*38:01	0.000454762564257416	0.0007627989239280782	not-binder
LGQTTSTE	HLA-B*38:01	8.855258194634396e-08	9.716783552272963e-08	not-binder
PVAEYLSG	HLA-B*38:01	3.686996731174126e-06	7.0125231772061245e-06	not-binder
LRSGLEVD	HLA-B*38:01	0.00012867993034433313	0.0002504651600887748	not-binder
GKGKMRGR	HLA-B*38:01	5.919960159530072e-06	9.866665541222751e-06	not-binder
GKPIYPNP	HLA-B*38:01	2.054031610043694e-05	3.0022815337764265e-05	not-binder
LDSNNALQ	HLA-B*38:01	5.85802425376869e-06	6.544351654847096e-06	not-binder
ANIKEFLN	HLA-B*38:01	3.0391018721154238e-06	3.321479045761391e-06	not-binder
RNKALKLK	HLA-B*38:01	1.5614397877783404e-05	2.118993160376027e-05	not-binder
KGYISGYF	HLA-B*38:01	0.00014408359384106008	0.00014429088177990052	not-binder
EKNSIKVN	HLA-B*38:01	0.0004810505820202593	0.0006897112403860857	not-binder
TSIKFEVV	HLA-B*38:01	0.0008013459823814628	0.0010165456019104277	not-binder
YKMVVKLG	HLA-B*38:01	0.0003325090031537359	0.0005539981573187143	not-binder
DFQLENGE	HLA-B*38:01	1.3912276514815858e-06	1.7271439273904967e-06	not-binder
AERVTRLY	HLA-B*38:01	0.003274725178926019	0.005679364996565713	not-binder
VLIHTKND	HLA-B*38:01	8.947245071722065e-07	1.4609184855623478e-06	not-binder
LITENTHL	HLA-B*38:01	0.00025776156262509177	0.0003193254238518514	not-binder
DLTELGIS	HLA-B*38:01	2.1121282838265643e-06	3.980192092457974e-06	not-binder
SIDRYFDR	HLA-B*38:01	3.5133298673023504e-06	4.548852112317432e-06	not-binder
YEYRQKQI	HLA-B*38:01	0.07411074771662243	0.10859773178544456	not-binder
SCAVLNTI	HLA-B*38:01	0.0033246908757064374	0.006400849151897588	not-binder
VAPPPVVT	HLA-B*38:01	0.0014772542467881068	0.0026023564666367615	not-binder
MGAQLVKE	HLA-B*38:01	3.1808705818252293e-06	4.832284785520588e-06	not-binder
AERHRDQS	HLA-B*38:01	1.7933000359421358e-05	2.6753598926099284e-05	not-binder
LLSYINYK	HLA-B*38:01	6.1798583255101775e-06	1.1631311741132133e-05	not-binder
TRSSYHAD	HLA-B*38:01	6.252802501052201e-05	6.899923861389463e-05	not-binder
YHRLVPSV	HLA-B*38:01	0.3942715562880039	0.36385981851907906	ambiguous
NPETNITQ	HLA-B*38:01	8.720328655726916e-05	0.0001297439278574822	not-binder
SGSGQSSG	HLA-B*38:01	1.2845139693240526e-05	2.049950549017854e-05	not-binder
PKVSDSQS	HLA-B*38:01	2.179080184255833e-06	2.787421019098066e-06	not-binder
DNGEFHAL	HLA-B*38:01	0.02251245630905032	0.01892175363277567	not-binder
VVAGVMLK	HLA-B*38:01	3.190112591084926e-05	6.012977333134557e-05	not-binder
EDAAVELS	HLA-B*38:01	0.00010505512194649568	0.00020687770603950432	not-binder
GSGSSSLG	HLA-B*38:01	3.290287132050054e-05	6.119965848887587e-05	not-binder
ADTVANAT	HLA-B*38:01	6.844563603181086e-06	6.00701519343465e-06	not-binder
CRHKHYKM	HLA-B*38:01	0.0010588025499600918	0.0007452300286183877	not-binder
IEEQAELE	HLA-B*38:01	4.447884207801067e-05	6.893591324961604e-05	not-binder
LSVLSKCV	HLA-B*38:01	0.0005709327130773544	0.0011222632869828436	not-binder
PGHVDFSY	HLA-B*38:01	6.235808875297288e-05	9.875297974148883e-05	not-binder
GDVKTCKW	HLA-B*38:01	4.92305720058539e-05	6.05112482184282e-05	not-binder
LKGDHYKW	HLA-B*38:01	0.00010178382299983469	0.00011707016246745995	not-binder
AAGRAIVD	HLA-B*38:01	1.890571848984779e-05	2.4308316921126513e-05	not-binder
PQLPPTPQ	HLA-B*38:01	0.000115208069673578	0.00010886320969124948	not-binder
MVDFLKLQ	HLA-B*38:01	3.335938903781255e-06	5.075944434645771e-06	not-binder
READEDAV	HLA-B*38:01	0.001064215115911793	0.0009976990039583544	not-binder
HTLYSENL	HLA-B*38:01	0.00022245346299314405	0.00019149627504728845	not-binder
NVKIPAGV	HLA-B*38:01	0.0011238640494411812	0.001191257332688708	not-binder
RDPRSRVE	HLA-B*38:01	1.2972287711399132e-05	1.260317889233202e-05	not-binder
PGVVYTSL	HLA-B*38:01	0.0026494046053421984	0.004524391986844773	not-binder
GAAPGEVC	HLA-B*38:01	0.0003177549106112565	0.0005006652509393036	not-binder
LLGSYAVQ	HLA-B*38:01	9.723040283430998e-08	8.331097815023184e-08	not-binder
ALKKAKPS	HLA-B*38:01	1.5707782823013854e-07	1.9748442592368191e-07	not-binder
ISGNLWDK	HLA-B*38:01	1.537821921147042e-05	2.4981879652087415e-05	not-binder
AARLVLEA	HLA-B*38:01	0.004533660744663148	0.008123646275077456	not-binder
LSAERVSV	HLA-B*38:01	0.001586472979397513	0.00148742926043454	not-binder
EQMVEEKV	HLA-B*38:01	0.007963831993947679	0.012717319186082562	not-binder
AVLASGSF	HLA-B*38:01	5.818517574880388e-05	4.805300314101269e-05	not-binder
ADRFLAEV	HLA-B*38:01	0.000650704060899443	0.0007230458810213611	not-binder
SKRNEVSQ	HLA-B*38:01	8.589376364165346e-06	8.842823191173563e-06	not-binder
SVNKPRST	HLA-B*38:01	2.598722627811245e-06	3.0357355597905883e-06	not-binder
DVACRSLR	HLA-B*38:01	1.7053813354550585e-05	3.2649121273076954e-05	not-binder
LLAGTAEA	HLA-B*38:01	2.0731978611365776e-05	2.4947711639401294e-05	not-binder
PVALAGLL	HLA-B*38:01	0.005932656052846141	0.01035811964609927	not-binder
AFEEKRYL	HLA-B*38:01	0.0008995364628162861	0.0013991074274370965	not-binder
SLCFCCPE	HLA-B*38:01	6.145381472033584e-08	5.65733153218539e-08	not-binder
MEGLEIVA	HLA-B*38:01	0.002812543834443204	0.002483169869780917	not-binder
DVLRLVDV	HLA-B*38:01	0.0006570974041124166	0.0010020031840532924	not-binder
NQASWSSS	HLA-B*38:01	0.0010505636787456751	0.0020004073103999116	not-binder
KGVTACHI	HLA-B*38:01	0.00020331910345703364	0.00025855013629950594	not-binder
MAGAAAVF	HLA-B*38:01	0.0030223486217437314	0.003176420514640397	not-binder
PEKFDLTY	HLA-B*38:01	7.31642221154516e-05	8.365196823455264e-05	not-binder
KIDENNKP	HLA-B*38:01	7.87900129246566e-06	7.875727144938129e-06	not-binder
ISTTALCN	HLA-B*38:01	1.6123884801544363e-06	3.0598308805830807e-06	not-binder
VASSFADR	HLA-B*38:01	8.709211635959946e-06	9.570683517274103e-06	not-binder
RSVEQMQA	HLA-B*38:01	4.326715492197764e-06	5.482356154479647e-06	not-binder
EDRTCIYE	HLA-B*38:01	8.890196364556014e-05	0.00017353129054303314	not-binder
SAVFPSYV	HLA-B*38:01	0.00023258686778717674	0.00025663033995895616	not-binder
FFKDQINM	HLA-B*38:01	0.00023871978482361555	0.00031909278184532816	not-binder
GGPVRIEG	HLA-B*38:01	1.1599179978345726e-05	1.41345401408341e-05	not-binder
ALAALPCR	HLA-B*38:01	1.143621415806706e-05	2.198729389064235e-05	not-binder
YYTPDRVV	HLA-B*38:01	0.0012478016607929022	0.001235646910169619	not-binder
HYEALRNA	HLA-B*38:01	0.003165184648241848	0.0026930356249840076	not-binder
ALAAVSHK	HLA-B*38:01	1.09914388774085e-05	2.1524258134451354e-05	not-binder
ILVISVSI	HLA-B*38:01	0.0001651804457196704	0.00018760643328458726	not-binder
HTGKSADY	HLA-B*38:01	5.355498486458998e-06	9.787336073376367e-06	not-binder
AKKAGKVR	HLA-B*38:01	2.3096502405905995e-05	2.4533185485688092e-05	not-binder
SAESGVPT	HLA-B*38:01	0.00030237865603339743	0.0004208938500607129	not-binder
FEIWSLGM	HLA-B*38:01	0.0018089269098709338	0.001852886696229094	not-binder
SSASFWMI	HLA-B*38:01	8.801075123301416e-05	7.094970501686298e-05	not-binder
ERGYEVVA	HLA-B*38:01	0.0016880409908480941	0.0017993053568424258	not-binder
QHVGGFVL	HLA-B*38:01	0.8819942355155945	0.12371590274077315	binder
QALYHLSF	HLA-B*38:01	4.60575037777744e-05	3.795752510667877e-05	not-binder
PLYVEAEF	HLA-B*38:01	3.751170490914335e-05	4.489212397562702e-05	not-binder
VVVSSAIS	HLA-B*38:01	9.763802914619646e-07	1.87128402429696e-06	not-binder
ISFGTLFV	HLA-B*38:01	4.1110470056082705e-05	4.7969280947890834e-05	not-binder
ALNINSGE	HLA-B*38:01	1.5094869212362028e-07	2.0912078890188252e-07	not-binder
GFYWATRS	HLA-B*38:01	7.818348252919271e-07	1.5276756635910055e-06	not-binder
GREAFLEK	HLA-B*38:01	0.000684113102261108	0.0010327283607269987	not-binder
LARARAEL	HLA-B*38:01	0.005070540960878134	0.004521468474334288	not-binder
QDITTCIL	HLA-B*38:01	0.006878356824745424	0.008035606910596939	not-binder
EMEPTEDV	HLA-B*38:01	0.0001204865240439279	0.00017675107181882956	not-binder
RHKYPLNL	HLA-B*38:01	0.017246877285651864	0.019544814572873413	not-binder
HVDLVSSE	HLA-B*38:01	7.244560836738856e-06	1.2531068424341994e-05	not-binder
VAAGIFPV	HLA-B*38:01	0.014132302906364202	0.022456469063387708	not-binder
FKEQSILD	HLA-B*38:01	0.0006750917670387934	0.0010769119970653585	not-binder
GCVGQREP	HLA-B*38:01	8.07841423741424e-07	1.3367466640875615e-06	not-binder
LAYGWDIP	HLA-B*38:01	2.2789812131662756e-06	4.380751300494106e-06	not-binder
KALATALA	HLA-B*38:01	4.514617607469518e-05	6.764426183382488e-05	not-binder
DVKNTSLK	HLA-B*38:01	8.262682596864579e-05	0.00015295568940260225	not-binder
STVRDIEE	HLA-B*38:01	3.039204550709469e-06	5.311904420402686e-06	not-binder
MSGGDHIH	HLA-B*38:01	7.27119978733981e-06	1.3129104347042025e-05	not-binder
PPVVIGDV	HLA-B*38:01	0.000653936630175167	0.0011147995875074878	not-binder
FFSHNSRI	HLA-B*38:01	4.3982700680089694e-05	3.099671497870873e-05	not-binder
GAAFLSLH	HLA-B*38:01	3.241565174808003e-06	3.249696984068875e-06	not-binder
VFAAIFGF	HLA-B*38:01	0.0007599093954667069	0.00145265089334252	not-binder
ADDYLVEN	HLA-B*38:01	4.28330000881022e-07	3.990033627242669e-07	not-binder
EALSEKAG	HLA-B*38:01	5.35550973357335e-07	3.1617214769911485e-07	not-binder
DEIRRTVY	HLA-B*38:01	0.0042942005879012864	0.005996715576210851	not-binder
VGRPSPLY	HLA-B*38:01	0.00022874800451475608	0.0004047845693953263	not-binder
FGYIGLVE	HLA-B*38:01	8.007119889796854e-07	1.2285024135102428e-06	not-binder
HFTATLAL	HLA-B*38:01	0.019637989811599255	0.02290490257509696	not-binder
TMILVTFS	HLA-B*38:01	2.195511773812192e-05	4.184938282692109e-05	not-binder
VLLHLIPI	HLA-B*38:01	0.0013502684385439223	0.002595679542872582	not-binder
GITIKLNA	HLA-B*38:01	2.050280333402315e-06	3.924529734278901e-06	not-binder
FKQSNGKV	HLA-B*38:01	0.013394578272709623	0.02131439900542243	not-binder
PYVIVNKR	HLA-B*38:01	3.1644796326446566e-06	5.231485379264909e-06	not-binder
DSSIDVTR	HLA-B*38:01	5.063207478706034e-06	2.8894709656095195e-06	not-binder
ENFGNIAL	HLA-B*38:01	0.15025700367987155	0.1734118289543343	not-binder
PVPPPACP	HLA-B*38:01	0.0006860607445560163	0.0007172847568472461	not-binder
ESPAHNVE	HLA-B*38:01	1.1770271241134944e-06	1.417457109623608e-06	not-binder
GRNSELCY	HLA-B*38:01	0.0005236273575064843	0.0008399847763557246	not-binder
GDTELVTW	HLA-B*38:01	1.147642231842383e-05	1.640056913929984e-05	not-binder
EDDKAKLV	HLA-B*38:01	0.001614259826237685	0.0018784324304474214	not-binder
VYIPGCPP	HLA-B*38:01	4.174532572243095e-05	6.145895555225145e-05	not-binder
CALFCSPV	HLA-B*38:01	0.0003740788245067961	0.0006546312739021849	not-binder
IRSAKEFI	HLA-B*38:01	0.0010099085404362996	0.0017307827025385967	not-binder
LEEALIQY	HLA-B*38:01	0.00014305980375013406	0.0002551919234922514	not-binder
KQLLKDLI	HLA-B*38:01	0.004081877728458494	0.004059575527262119	not-binder
KMQVEKNE	HLA-B*38:01	9.039130945076579e-07	9.98956139079944e-07	not-binder
WLDAETFE	HLA-B*38:01	1.197977707961817e-06	1.7070786034009487e-06	not-binder
YDCDPMCR	HLA-B*38:01	9.836035507078122e-05	0.00014900629252434015	not-binder
INQAAGQV	HLA-B*38:01	0.016279612679500132	0.030057520620264223	not-binder
SAVHAYGI	HLA-B*38:01	0.00041786196425164235	0.00031661172611575667	not-binder
GYLSSLAS	HLA-B*38:01	1.7602986677189847e-06	2.6604966935593818e-06	not-binder
DARATKLA	HLA-B*38:01	0.00021171596520730418	0.00028912447666257137	not-binder
TYEAQEKL	HLA-B*38:01	0.01810635783476755	0.015619810216367032	not-binder
AGASLVQA	HLA-B*38:01	7.687446594335512e-05	8.424277789734196e-05	not-binder
ARTPLIIS	HLA-B*38:01	0.0008793095832345443	0.0011220200408832135	not-binder
GRMSSKPI	HLA-B*38:01	0.0047558731661411	0.007171683093755925	not-binder
GLRCLLLP	HLA-B*38:01	5.074537943636968e-05	9.67702863497378e-05	not-binder
NGGVFLAA	HLA-B*38:01	0.0024040561431320382	0.003777406004084319	not-binder
SKRIITFS	HLA-B*38:01	0.00015478009205289746	0.0002482916599141965	not-binder
DIIPVIKP	HLA-B*38:01	5.2637952609790876e-06	8.022820302479201e-06	not-binder
NCGVNDLP	HLA-B*38:01	5.038020311491816e-07	6.038998335347255e-07	not-binder
FKELHADL	HLA-B*38:01	0.09218767378479242	0.10817581992562762	not-binder
ADKDRHQI	HLA-B*38:01	0.0004423334321472794	0.0004366271554741028	not-binder
ALPPVSHS	HLA-B*38:01	7.971280843213887e-07	1.2076758719697466e-06	not-binder
SDLHHYYL	HLA-B*38:01	0.0021318688755854963	0.002758712152934868	not-binder
TIGESRII	HLA-B*38:01	0.00014095695197511305	9.97039252316184e-05	not-binder
GDLYVNME	HLA-B*38:01	2.5403267924772874e-07	4.0566601508542243e-07	not-binder
DELKAGDV	HLA-B*38:01	0.0004071181928338774	0.0007241112581189362	not-binder
QFCQCEIV	HLA-B*38:01	1.213820923453568e-05	2.066854136767079e-05	not-binder
SCICNVNI	HLA-B*38:01	0.0001395319882703916	0.00021352838771935398	not-binder
ILGDEDHL	HLA-B*38:01	0.00024752402616741166	0.00027393285629172205	not-binder
DPLLFDYN	HLA-B*38:01	0.00011228666349348201	0.0001753972491691999	not-binder
SLLDIDLG	HLA-B*38:01	1.3775524153725018e-06	1.276841939381777e-06	not-binder
TKYNSNLN	HLA-B*38:01	9.930836140483734e-05	0.00010011053521865066	not-binder
RFYDPIVG	HLA-B*38:01	6.0043090308172474e-05	7.702448154055217e-05	not-binder
TQIATQII	HLA-B*38:01	0.24791338071227073	0.1551516789012261	not-binder
QLENMFGQ	HLA-B*38:01	2.3089459451619555e-07	3.0533970024349214e-07	not-binder
LKDDTAQV	HLA-B*38:01	0.004004918888676911	0.00287509681054033	not-binder
LQESIGQE	HLA-B*38:01	1.1450267044210704e-05	1.0044333855352603e-05	not-binder
RPYIIVGM	HLA-B*38:01	0.013322553341276943	0.016061179532100803	not-binder
ITDLDGIY	HLA-B*38:01	2.3244383419296356e-05	2.7850920025917496e-05	not-binder
TLTAAITA	HLA-B*38:01	1.2973424389883803e-05	1.9324572085393584e-05	not-binder
FVIANEMG	HLA-B*38:01	7.454959478792044e-07	1.2377481216500999e-06	not-binder
SSTQSQSG	HLA-B*38:01	9.385030252004669e-07	1.7242407520447225e-06	not-binder
SRFPLITF	HLA-B*38:01	0.1649178100982681	0.21060809689263194	not-binder
TATSADKS	HLA-B*38:01	1.2613935716832003e-05	1.8771489252583908e-05	not-binder
GADILRLW	HLA-B*38:01	9.635092344808526e-05	0.00017018338218292473	not-binder
IEEVPELL	HLA-B*38:01	0.003030601284694967	0.0038840525455730345	not-binder
LRELADTP	HLA-B*38:01	0.000824852195366077	0.0013200103601658628	not-binder
IVGTIIKP	HLA-B*38:01	3.2518933705705246e-06	6.028180213678126e-06	not-binder
MGAGSTSL	HLA-B*38:01	0.02391286469064653	0.023905237288770986	not-binder
RSRLLGAP	HLA-B*38:01	1.5102327571736573e-06	1.235503097048253e-06	not-binder
LVNTLAIF	HLA-B*38:01	2.7486775012164343e-05	3.445324295648366e-05	not-binder
HMQTASAS	HLA-B*38:01	1.539732749407108e-05	1.7672802603705525e-05	not-binder
MLLILFSV	HLA-B*38:01	0.0007505957775819638	0.0010393097782791549	not-binder
ENHLFLLS	HLA-B*38:01	0.000713276795886486	0.0013449314895708666	not-binder
TFSEKFDN	HLA-B*38:01	8.192883450199028e-07	1.0502400807609486e-06	not-binder
SGRMRSVI	HLA-B*38:01	0.0017191789131970835	0.0021192094655652894	not-binder
ADLRNSGK	HLA-B*38:01	0.0002512609114546649	0.00037319207793666927	not-binder
CNNASRDG	HLA-B*38:01	6.166482107161642e-06	5.809477878943247e-06	not-binder
ELEQDGNE	HLA-B*38:01	8.521668497962764e-07	1.4820376904361293e-06	not-binder
LDSKDEIF	HLA-B*38:01	0.00015397461720567662	0.00011867565011743378	not-binder
ILPLPHII	HLA-B*38:01	9.043234676937572e-05	8.99038078634202e-05	not-binder
GPKEGATG	HLA-B*38:01	0.0001544881058694214	0.0002719307442646226	not-binder
IHATDQDV	HLA-B*38:01	0.027140824749221793	0.03234211368591623	not-binder
GLPEAMSP	HLA-B*38:01	2.231282241292468e-06	3.8023279349969094e-06	not-binder
RGGADPIP	HLA-B*38:01	1.9116894821813447e-06	1.76544806901121e-06	not-binder
YAPRIYKI	HLA-B*38:01	0.0004328789489591145	0.00044770790579932995	not-binder
GLRLRALL	HLA-B*38:01	0.00036187653224566965	0.00033932683805849666	not-binder
VVDFPMFE	HLA-B*38:01	5.843406363226222e-07	9.87861591723019e-07	not-binder
DNIVYTQQ	HLA-B*38:01	1.1261514299733363e-05	2.1862532810125232e-05	not-binder
IGSRISEG	HLA-B*38:01	5.642067692679641e-06	7.9012610116209e-06	not-binder
GSPAEEAG	HLA-B*38:01	1.6847942472000856e-07	1.9636235154277466e-07	not-binder
VTVNVSSP	HLA-B*38:01	6.498573956292831e-07	6.658507159080637e-07	not-binder
LLLSLSHF	HLA-B*38:01	6.084165385480053e-05	8.372441819397682e-05	not-binder
LRKHAEHS	HLA-B*38:01	3.2942154755858517e-06	3.01183248422178e-06	not-binder
QLQSSFES	HLA-B*38:01	8.524187715686082e-08	1.0622776872176024e-07	not-binder
TDSAVRLT	HLA-B*38:01	8.224587927543325e-05	7.81305815957584e-05	not-binder
NRLVFRGM	HLA-B*38:01	0.025933308732055592	0.0372566902677541	not-binder
VTHALADR	HLA-B*38:01	4.537524715431118e-06	8.293126110389586e-06	not-binder
AISRQREY	HLA-B*38:01	2.100861754485172e-06	2.0578405668035573e-06	not-binder
LHGLAPYM	HLA-B*38:01	0.03360663315979764	0.042715200937100774	not-binder
QCMFIVVY	HLA-B*38:01	5.09922579687962e-06	5.828452707105047e-06	not-binder
YILICGFW	HLA-B*38:01	2.4576426778374732e-05	4.435247752824566e-05	not-binder
TTVNNILP	HLA-B*38:01	6.285124773764382e-06	1.2335549709737392e-05	not-binder
TGARGLRS	HLA-B*38:01	8.268552250001448e-07	7.175376835031997e-07	not-binder
QEKDRFTD	HLA-B*38:01	5.371773462483631e-05	8.598627552822204e-05	not-binder
DLLLVQSD	HLA-B*38:01	1.253140871872421e-06	2.0331811516908026e-06	not-binder
DEAILNSL	HLA-B*38:01	0.0063235096400603655	0.008459933037093019	not-binder
ENPPKYRE	HLA-B*38:01	3.397307213252876e-06	5.909089765127575e-06	not-binder
PSGKFSDD	HLA-B*38:01	1.1572760477069867e-05	2.2431997256483033e-05	not-binder
QPMELDEP	HLA-B*38:01	0.0003355912432287056	0.0006418535790768774	not-binder
IVAMVFSQ	HLA-B*38:01	1.1553923665585941e-07	2.0749966839204521e-07	not-binder
RMGADPFK	HLA-B*38:01	0.00013308908766163086	0.0002548485941108108	not-binder
DSLASDTR	HLA-B*38:01	2.5650141253663607e-06	2.6864207551656773e-06	not-binder
RLEFVDDD	HLA-B*38:01	9.648290921582258e-06	1.73533232797594e-05	not-binder
AAALPVAG	HLA-B*38:01	1.4690770295483491e-05	2.1998378830633945e-05	not-binder
LDIYTTLS	HLA-B*38:01	2.586201129628485e-06	4.032699839174542e-06	not-binder
PRAVSRDL	HLA-B*38:01	0.034423819529956746	0.05815710072218884	not-binder
TYDSYATY	HLA-B*38:01	0.0011556035370517749	0.0013867754997035511	not-binder
KSIFDYEM	HLA-B*38:01	0.00010957203561474671	0.00012700460082370972	not-binder
KTYEYKKA	HLA-B*38:01	0.00020492228862489803	0.00040952327762708025	not-binder
LEEESLRE	HLA-B*38:01	5.6193786744529464e-05	6.279316575715561e-05	not-binder
GDMLLSAL	HLA-B*38:01	0.0028638294665142895	0.0027546460551791615	not-binder
RHYAVDKK	HLA-B*38:01	0.0007765218382701278	0.00044957685630345477	not-binder
VIGELPTY	HLA-B*38:01	1.07179328934226e-05	9.731018040075378e-06	not-binder
PLREEVEQ	HLA-B*38:01	1.3195287576805605e-06	1.676639288784968e-06	not-binder
QMNTNDTE	HLA-B*38:01	1.3456910216369523e-06	2.3182979973589537e-06	not-binder
LDELGLTA	HLA-B*38:01	0.0004290411338388367	0.0007688014894927711	not-binder
QELVDEFG	HLA-B*38:01	1.717115193972073e-05	2.7237895261192037e-05	not-binder
GKLVDIGE	HLA-B*38:01	1.148861814499469e-05	1.1379743803317422e-05	not-binder
DVCHVPLI	HLA-B*38:01	0.002438349005751661	0.003658449186226081	not-binder
WAAISSVL	HLA-B*38:01	0.008971069287508727	0.004651670853948333	not-binder
VTFFPDDY	HLA-B*38:01	2.7183965713854437e-06	3.503280260455142e-06	not-binder
DSLTSWTK	HLA-B*38:01	3.3860090752568794e-05	3.7119427761840396e-05	not-binder
PPLFGWSR	HLA-B*38:01	2.036739487665251e-05	3.5477468130338495e-05	not-binder
LVKARILF	HLA-B*38:01	1.9110448417605353e-05	2.062857134168595e-05	not-binder
DVQRFMMA	HLA-B*38:01	5.285990060976964e-05	4.6848868410544574e-05	not-binder
DDYQALKN	HLA-B*38:01	2.245806495579927e-05	2.5646488957535185e-05	not-binder
AIYTQRNS	HLA-B*38:01	1.5846559309250304e-08	2.3082103852687135e-08	not-binder
PFKTEDGK	HLA-B*38:01	3.427227990022985e-05	5.4795214627169715e-05	not-binder
KVAEQDSA	HLA-B*38:01	1.4048777961761516e-05	2.6961265718556203e-05	not-binder
EDMRASEA	HLA-B*38:01	0.0001261471180441731	0.00017539148842627032	not-binder
TEARNTIE	HLA-B*38:01	9.971405836850521e-06	9.565411553903177e-06	not-binder
PFLLKICP	HLA-B*38:01	0.00041750587329550046	0.0008224336852268132	not-binder
TSAERAEL	HLA-B*38:01	0.038612236396875235	0.039427769460052366	not-binder
ASAPGQIP	HLA-B*38:01	3.8731886434106855e-05	4.362035770720838e-05	not-binder
THSPSRKE	HLA-B*38:01	0.0016035973123507575	0.0018000302309747844	not-binder
NWLGAIRN	HLA-B*38:01	5.016994122541973e-06	6.546738766708943e-06	not-binder
QPLTSPLQ	HLA-B*38:01	4.630559816289903e-05	4.0986288157109716e-05	not-binder
VITLGLTY	HLA-B*38:01	1.4822992619123455e-06	2.2820896802466043e-06	not-binder
KEDYQIGG	HLA-B*38:01	3.563317140127253e-05	5.9273800483517064e-05	not-binder
SDLFKADA	HLA-B*38:01	1.8635606232919598e-05	1.878124827910442e-05	not-binder
EHTLARRG	HLA-B*38:01	0.0003494071666864329	0.0002892480214906843	not-binder
GGLEVSPV	HLA-B*38:01	0.00012156058389791723	0.00011411995108899285	not-binder
RLRVYERG	HLA-B*38:01	2.4942578085821855e-06	4.543051429465304e-06	not-binder
TYYEDMQR	HLA-B*38:01	2.1054048511359723e-05	2.2734544973478423e-05	not-binder
EKLWRNAF	HLA-B*38:01	0.0048347631731303405	0.007201523930031557	not-binder
EALKAENT	HLA-B*38:01	3.1903990134196647e-06	5.374271767255276e-06	not-binder
AEKDEPAA	HLA-B*38:01	0.0016295710362385306	0.001440548253001227	not-binder
PLDDTPRG	HLA-B*38:01	9.314422399686606e-06	1.7407440422084664e-05	not-binder
VPLIHFFC	HLA-B*38:01	6.635100660190574e-05	7.563834094602637e-05	not-binder
LNLPYLAL	HLA-B*38:01	0.0036945085594197735	0.0022985834286989412	not-binder
VIYGAVRQ	HLA-B*38:01	1.462545928448966e-07	1.975689280478024e-07	not-binder
VIIMDEPT	HLA-B*38:01	9.548586210605947e-08	9.481263656640334e-08	not-binder
RDKVVAAL	HLA-B*38:01	0.06053799956571311	0.049459696403798326	not-binder
DRHMESLS	HLA-B*38:01	0.0003333308982291783	0.0003696521030095188	not-binder
SNLSVLVQ	HLA-B*38:01	1.0090909045246121e-05	1.1248872881719761e-05	not-binder
VLCGSAFK	HLA-B*38:01	9.187843634195226e-06	1.5355311189323253e-05	not-binder
VTNLNVAK	HLA-B*38:01	2.873294676568605e-05	4.1058378517279876e-05	not-binder
WKKDADIL	HLA-B*38:01	0.053925799706485124	0.09257656682455626	not-binder
GRTHNLLI	HLA-B*38:01	0.0011906359377917397	0.0008898372935669369	not-binder
SAFVAANP	HLA-B*38:01	1.8847917431230599e-06	2.3076310724289983e-06	not-binder
QPVVDSST	HLA-B*38:01	5.526935016746393e-05	8.28080483858585e-05	not-binder
TKEVYEGE	HLA-B*38:01	0.0001530406166125431	0.00021051622172588388	not-binder
HRSLPRSG	HLA-B*38:01	0.0009115891870806081	0.0013188554728773803	not-binder
PRSIVKRM	HLA-B*38:01	4.9777741647005766e-05	6.926765534814537e-05	not-binder
KTSSLIDS	HLA-B*38:01	1.9076662524645554e-08	2.117039066149288e-08	not-binder
CVNPETKR	HLA-B*38:01	1.098549801668014e-05	2.1071645004174808e-05	not-binder
FTLLVPES	HLA-B*38:01	1.2309643608985008e-06	2.322513364417258e-06	not-binder
RLERELGL	HLA-B*38:01	0.0003862531980316497	0.00046871443470860756	not-binder
HSKGFGFV	HLA-B*38:01	0.001493825852230657	0.0028191145633903085	not-binder
VDELGLDR	HLA-B*38:01	2.8263415242690825e-05	2.035623639864822e-05	not-binder
LFGSLLLY	HLA-B*38:01	8.889274610337713e-06	1.1580875857505794e-05	not-binder
SERLQQRL	HLA-B*38:01	0.013140551609103568	0.015240076597831113	not-binder
ISAERLQE	HLA-B*38:01	4.837423454232773e-07	6.681923792913322e-07	not-binder
KIRALDTC	HLA-B*38:01	2.3612245724730084e-05	3.591698211112451e-05	not-binder
AMIDLTKK	HLA-B*38:01	0.0002633230872441425	0.0005215745429523478	not-binder
VNECQRYP	HLA-B*38:01	1.8151646087360972e-05	2.876678790666988e-05	not-binder
LPVQDVAD	HLA-B*38:01	1.2002051154186289e-05	1.3469295624961564e-05	not-binder
LAELTHFF	HLA-B*38:01	0.0007480391708668321	0.0010036074811943202	not-binder
RTRLTGST	HLA-B*38:01	1.2747753203257163e-06	1.4267032638358793e-06	not-binder
KGDWPLPV	HLA-B*38:01	0.00014652812551503304	0.00013323351129142612	not-binder
FRALCTGE	HLA-B*38:01	0.0005826560162404349	0.0006263936046398571	not-binder
FTLGEEGE	HLA-B*38:01	1.072142862133807e-06	2.135025965695203e-06	not-binder
DMANDGSL	HLA-B*38:01	0.005232927022734657	0.00677030977668942	not-binder
YEQCRDPP	HLA-B*38:01	0.0009256310561994496	0.001405926231068171	not-binder
DEFARYAR	HLA-B*38:01	2.1404618013320943e-05	2.408351121325142e-05	not-binder
DDLGGLGL	HLA-B*38:01	0.0011770122277084739	0.0008944863464506961	not-binder
PNPDGSYN	HLA-B*38:01	2.2962082573485533e-05	2.8875969895220172e-05	not-binder
PNIGHSEC	HLA-B*38:01	0.0002946099397461488	0.0005151611787490405	not-binder
PDELCAAK	HLA-B*38:01	0.0004042797828788025	0.0007802690768617802	not-binder
RLAYRRGW	HLA-B*38:01	7.02260473294749e-07	8.235297304951359e-07	not-binder
SGVGRRGE	HLA-B*38:01	3.645581028877132e-06	4.695592866382976e-06	not-binder
CVTNLPKP	HLA-B*38:01	6.204663599973514e-06	8.715349889653179e-06	not-binder
IVARAIEM	HLA-B*38:01	0.000739716108137145	0.0006562170099374348	not-binder
VAQVITFG	HLA-B*38:01	8.190233984350925e-06	8.364435269383743e-06	not-binder
EKIKKEAS	HLA-B*38:01	5.692140062620865e-05	4.915486857017832e-05	not-binder
QLSPTLIG	HLA-B*38:01	3.408942980454022e-07	2.966718553506642e-07	not-binder
STRSSFVQ	HLA-B*38:01	1.8963367170369942e-06	2.9017835030530673e-06	not-binder
PYEYPQYY	HLA-B*38:01	8.851887600513919e-05	8.813301270116414e-05	not-binder
EFVFNYGK	HLA-B*38:01	5.1576784269258266e-06	4.181277751218277e-06	not-binder
PQGPVYEP	HLA-B*38:01	0.0001337657121776914	0.00022901351778905412	not-binder
RDAFVSNT	HLA-B*38:01	2.4753327056714625e-05	2.9918438399159674e-05	not-binder
RDLRAANI	HLA-B*38:01	0.007345979596721008	0.011568767789758487	not-binder
CVIEDNFF	HLA-B*38:01	2.7870371859350928e-05	2.3494670242540205e-05	not-binder
QDLTTTLE	HLA-B*38:01	1.965441857620931e-06	2.047765258037141e-06	not-binder
GRSKAGVF	HLA-B*38:01	0.000701526585908141	0.00037548436738490194	not-binder
VLIRALEP	HLA-B*38:01	1.8116561671999153e-06	2.3726459843782022e-06	not-binder
QLGKDAHG	HLA-B*38:01	2.0062650224977274e-07	1.5948980720091232e-07	not-binder
VIGALLAV	HLA-B*38:01	7.710293377840571e-05	9.046746045969701e-05	not-binder
KAFNQFST	HLA-B*38:01	9.98767136479728e-06	1.106447561803308e-05	not-binder
RNSLNDNS	HLA-B*38:01	5.032189029852184e-07	5.099318020769932e-07	not-binder
RIDLALLP	HLA-B*38:01	1.1377234274264116e-05	1.4046313680302465e-05	not-binder
VIILNHPG	HLA-B*38:01	5.660678256219631e-07	6.518045111207586e-07	not-binder
LKRAGDSF	HLA-B*38:01	0.0005307817020366202	0.0007512566626272246	not-binder
LLEAPDAD	HLA-B*38:01	1.8191790364140755e-06	3.1289491631080983e-06	not-binder
GRVTEPAK	HLA-B*38:01	0.0011473301987280139	0.0011874098721038758	not-binder
ICVWVRHD	HLA-B*38:01	5.863222335180697e-07	1.087005371181989e-06	not-binder
AENNVSSV	HLA-B*38:01	0.009935903881341801	0.013228048480124795	not-binder
DKVSLLAS	HLA-B*38:01	3.7721371518273374e-05	2.48056060884039e-05	not-binder
FCTCMNDA	HLA-B*38:01	2.1803041766691594e-06	2.4611873132783624e-06	not-binder
ADEIWNEM	HLA-B*38:01	0.00033736098121153193	0.00029405152617857226	not-binder
LMTEFNYN	HLA-B*38:01	3.312504538754979e-06	5.087889455315451e-06	not-binder
PYPDADSG	HLA-B*38:01	8.047950606741885e-05	9.826531058585723e-05	not-binder
VLAIEAIH	HLA-B*38:01	5.342437768562913e-08	1.010775641720395e-07	not-binder
YLGVRIQL	HLA-B*38:01	0.001999580437586701	0.0022851192811183117	not-binder
LSYYSGAK	HLA-B*38:01	2.406227105566927e-06	2.9363973825310757e-06	not-binder
SIRESQEA	HLA-B*38:01	0.00046956857999017607	0.0009132307351369177	not-binder
ESGRHAAS	HLA-B*38:01	6.024751672190076e-07	6.09002040216977e-07	not-binder
NPVFRQCM	HLA-B*38:01	0.00483593848766759	0.003914189177225556	not-binder
LNSQWIAI	HLA-B*38:01	0.0011309491805150174	0.0009822025503379709	not-binder
DKLVVLGG	HLA-B*38:01	0.00021855956247236464	0.0003708539251206212	not-binder
GSKFVDAK	HLA-B*38:01	8.40987475967836e-05	0.00016350092576518325	not-binder
AVILEAIQ	HLA-B*38:01	1.3635993358464618e-07	1.7302309654198923e-07	not-binder
DTIINQKD	HLA-B*38:01	4.5686223623688034e-06	5.511579536344951e-06	not-binder
KVFIIAEL	HLA-B*38:01	0.00026501180532250145	0.0002934791202387781	not-binder
WTRFVAPG	HLA-B*38:01	2.181875217691642e-05	4.312729912524771e-05	not-binder
LSAVTSSQ	HLA-B*38:01	4.4590405534616906e-08	5.356312779883138e-08	not-binder
LTYTNDRT	HLA-B*38:01	4.51441813806297e-07	8.345254969618456e-07	not-binder
FSQLYQRT	HLA-B*38:01	3.153362948182803e-06	3.083508328958734e-06	not-binder
MHALFDCQ	HLA-B*38:01	0.013402127218432725	0.008791970686041083	not-binder
RFHGDKAA	HLA-B*38:01	0.0012683845499850577	0.0021640008969384256	not-binder
TSDNWYEI	HLA-B*38:01	0.007639369494427228	0.012481095206861558	not-binder
DVEEIVKE	HLA-B*38:01	0.0005076828414409974	0.0010025132547346342	not-binder
PMTPWGKK	HLA-B*38:01	0.000179166798869701	0.0003470777384135527	not-binder
SDSNMPED	HLA-B*38:01	2.1703219965378896e-06	2.39884263622591e-06	not-binder
QSMERLKM	HLA-B*38:01	0.0006884377937240061	0.0011763469790416516	not-binder
LEYKTVSF	HLA-B*38:01	0.021250017534475772	0.030654259932851143	not-binder
HGRTMMTL	HLA-B*38:01	0.011030452340492047	0.009131980115783069	not-binder
PEFTFPVA	HLA-B*38:01	0.001791997586110483	0.0018167715727155716	not-binder
ERRRAEGA	HLA-B*38:01	0.00013453363483790782	0.00013862301392824245	not-binder
AGDHCERD	HLA-B*38:01	2.2208047191440983e-05	4.332316572699413e-05	not-binder
QIFEEDEE	HLA-B*38:01	1.2388931509510482e-06	1.2850631590379713e-06	not-binder
DRKTDFEM	HLA-B*38:01	0.040705963922664526	0.04561281367943701	not-binder
AMESIQGE	HLA-B*38:01	8.449333734006359e-07	1.1230484360605263e-06	not-binder
ATKNPFYL	HLA-B*38:01	0.00011033629574512816	0.0001320699982801231	not-binder
LQSSISYA	HLA-B*38:01	0.00035501258171279917	0.0005287296848873149	not-binder
PEGCKSWE	HLA-B*38:01	2.3678417330974534e-06	3.5472596136907366e-06	not-binder
YLLKQPVR	HLA-B*38:01	5.047736253749324e-06	9.035990604168835e-06	not-binder
GNYVNADQ	HLA-B*38:01	3.5632540982488693e-06	4.072058698206216e-06	not-binder
GLDGIPFT	HLA-B*38:01	4.46338951505254e-06	3.494895642769926e-06	not-binder
LIGIIGMV	HLA-B*38:01	8.428983619523933e-06	4.703870189412621e-06	not-binder
ELVYARGD	HLA-B*38:01	6.3604599302991e-07	1.1548261898222225e-06	not-binder
FRYSLGEY	HLA-B*38:01	0.007462597668200033	0.007379063000472996	not-binder
HRIEFVAE	HLA-B*38:01	0.0035819529555737974	0.004926404825411701	not-binder
ADFVEYEK	HLA-B*38:01	0.00023573054713779129	0.0004390474356930956	not-binder
ETNDPRLA	HLA-B*38:01	2.134565741087613e-05	2.6740123930757602e-05	not-binder
LLCQGMVL	HLA-B*38:01	0.0010678199170797598	0.0019261325662904526	not-binder
LLRLGADS	HLA-B*38:01	2.4761935433618424e-06	4.192681507679221e-06	not-binder
GISFIRDY	HLA-B*38:01	9.651579889080174e-07	1.4300603573257815e-06	not-binder
HQLPDGRV	HLA-B*38:01	0.04940664395689964	0.019956403515275042	not-binder
PVSPCALA	HLA-B*38:01	0.000274318492741088	0.000383972039391137	not-binder
KREFVNLI	HLA-B*38:01	0.003333323576953262	0.0018811359071916355	not-binder
YPELLKCF	HLA-B*38:01	0.0026949153485475107	0.004189619763783717	not-binder
SDDDVIKF	HLA-B*38:01	0.01900233864216716	0.035145874233668134	not-binder
IVLYAESE	HLA-B*38:01	5.922979884592089e-09	7.0779571452957595e-09	not-binder
PVAVESGV	HLA-B*38:01	1.729900294051845e-05	2.6601301503569305e-05	not-binder
FVSYRRRF	HLA-B*38:01	2.224310068118054e-06	3.2617533154024207e-06	not-binder
VLNNLWLF	HLA-B*38:01	2.518304423899456e-05	4.730610915639449e-05	not-binder
MRVDANRS	HLA-B*38:01	0.0008006098316400312	0.0005909234120956957	not-binder
GIGGPKMN	HLA-B*38:01	9.824229189561717e-07	1.1676947202827571e-06	not-binder
FAVILTPK	HLA-B*38:01	9.290045182979157e-05	0.00013613413481018327	not-binder
AYFKQLGI	HLA-B*38:01	0.0002799435992471899	0.0003752639752923866	not-binder
RAPDKDSP	HLA-B*38:01	4.545216844232397e-06	5.594190672391768e-06	not-binder
SRKLEDIT	HLA-B*38:01	0.00024245020182434018	0.0002333823407915517	not-binder
HLIITFLN	HLA-B*38:01	1.0848256408735324e-06	9.161283168444424e-07	not-binder
LAEYANII	HLA-B*38:01	0.0026388543396024034	0.004947744323530069	not-binder
ANIIMPEF	HLA-B*38:01	0.0005464115205768394	0.0010287671130873243	not-binder
GIKAIIQP	HLA-B*38:01	1.2364306037357246e-06	1.6497507160844736e-06	not-binder
VDEPKHPV	HLA-B*38:01	0.007244003913365304	0.006729019543916977	not-binder
NCDLCQNC	HLA-B*38:01	2.5700869076672462e-05	2.0953023610708668e-05	not-binder
AQDIANAE	HLA-B*38:01	4.438325580338187e-05	5.695026297758538e-05	not-binder
LEKFYDDP	HLA-B*38:01	0.0016029908985824904	0.003049661472741331	not-binder
IQPITTTL	HLA-B*38:01	0.05089767131139524	0.055638917280701625	not-binder
VNIEEIRK	HLA-B*38:01	0.00033887729314301395	0.0006308646359157261	not-binder
GGGEQDID	HLA-B*38:01	5.818750504982262e-06	1.1580981462904237e-05	not-binder
DKRYNVYG	HLA-B*38:01	2.9007949796761025e-05	2.9745304880428643e-05	not-binder
CYFLLGSV	HLA-B*38:01	0.0005589864485955331	0.000551476653939714	not-binder
QHLSKQVQ	HLA-B*38:01	0.004828295687912032	0.006405404854583218	not-binder
TNDSPSPL	HLA-B*38:01	0.06342719779349863	0.0564966023475319	not-binder
VYACNQGV	HLA-B*38:01	0.0031123647184585932	0.006121940213858253	not-binder
IIHQIGVP	HLA-B*38:01	0.00012650211698610468	0.00024301339007291766	not-binder
NIPVARVR	HLA-B*38:01	3.280182782194885e-06	6.084985832360833e-06	not-binder
EVLVPRLA	HLA-B*38:01	6.581146018883074e-06	7.421477405183191e-06	not-binder
HVDFTIEV	HLA-B*38:01	0.0030577613528294024	0.003243931375193343	not-binder
SSDDESNQ	HLA-B*38:01	1.3045166355141192e-06	2.166355132346243e-06	not-binder
VTMFYEPS	HLA-B*38:01	3.8907559337785644e-08	4.3568596011313635e-08	not-binder
QEQDEMNQ	HLA-B*38:01	2.936117142344763e-05	4.652835905720919e-05	not-binder
TCEGSEEK	HLA-B*38:01	8.33316392116324e-05	0.00014057901385183675	not-binder
DGMKDITV	HLA-B*38:01	0.0023249897823006903	0.0020478664811503376	not-binder
GGTNFRVL	HLA-B*38:01	0.0016641797141346616	0.0021791327360148683	not-binder
LQQLVSQN	HLA-B*38:01	0.00010961742018480435	0.00019322450571513335	not-binder
EQLRAGEK	HLA-B*38:01	0.0017754347965819762	0.0028849896487645726	not-binder
LDGFASSL	HLA-B*38:01	0.012534857611171901	0.01354154909359145	not-binder
AQMGLIPG	HLA-B*38:01	0.0004897639265436738	0.00037252048062593146	not-binder
HLLLAADA	HLA-B*38:01	0.0003432982487993286	0.0006603923365366625	not-binder
GLYGERVG	HLA-B*38:01	1.675386227095732e-05	3.3137530517872435e-05	not-binder
PDIIHVND	HLA-B*38:01	0.0002587232534692292	0.0005113782667205045	not-binder
QQEEDEEV	HLA-B*38:01	0.00020605618847184813	0.00019507398361477544	not-binder
GLYIDQQE	HLA-B*38:01	3.0195738445065737e-08	3.344498775526938e-08	not-binder
IMVPTPLY	HLA-B*38:01	4.31351945495706e-05	5.7411070854329514e-05	not-binder
ELGTTLDD	HLA-B*38:01	2.2848169336215197e-07	2.589873265263658e-07	not-binder
GYQVGVVS	HLA-B*38:01	4.7083491324428906e-05	3.8491238047936683e-05	not-binder
GTSLEDTD	HLA-B*38:01	5.525597065680911e-07	1.0983053553562356e-06	not-binder
KPFLEAAL	HLA-B*38:01	0.027324417559430002	0.042240504151357265	not-binder
KGDGTESL	HLA-B*38:01	0.00533247462590225	0.006489288767573741	not-binder
AVGYQPTL	HLA-B*38:01	0.00039050312341259996	0.0003592306723563226	not-binder
RAAVLIQQ	HLA-B*38:01	8.10944201512509e-07	1.362110799981575e-06	not-binder
AKDVVYIE	HLA-B*38:01	0.0002853802947705653	0.0005635819800611647	not-binder
GTPPGDLY	HLA-B*38:01	1.3042090663262228e-05	1.1551249496561798e-05	not-binder
NYILDVKM	HLA-B*38:01	0.005163943278603256	0.004678480085730823	not-binder
NVVSSISV	HLA-B*38:01	0.0019431407174124616	0.001784600971429383	not-binder
VIVREHDC	HLA-B*38:01	5.339732435161171e-07	6.668840634879401e-07	not-binder
SAGQKVVQ	HLA-B*38:01	1.7503550717634654e-05	1.8720321725003846e-05	not-binder
MYVDEIFS	HLA-B*38:01	9.137412587278958e-06	9.95063360340889e-06	not-binder
LDCRSVVA	HLA-B*38:01	0.00020196958284941503	0.00019288653689734925	not-binder
LAYKKKAA	HLA-B*38:01	0.0006880425496774478	0.001293740875646718	not-binder
RGQVANVR	HLA-B*38:01	7.144028391223856e-05	0.00013377689451551852	not-binder
RDLPRAAV	HLA-B*38:01	0.019060533959418535	0.013285484046928364	not-binder
ISHSDTFL	HLA-B*38:01	0.0034015692990578827	0.00402945004067117	not-binder
EILSKMCT	HLA-B*38:01	5.4656712363427835e-06	8.547948558426335e-06	not-binder
NLAIADLL	HLA-B*38:01	0.00046142147039063275	0.0005485969293624332	not-binder
EEEMVASA	HLA-B*38:01	0.0009380552750030801	0.001188163260304466	not-binder
MKPRVVST	HLA-B*38:01	0.0023803780699381606	0.0045078945120928995	not-binder
SEDYSVPK	HLA-B*38:01	0.00047919088501657825	0.0007338542287392734	not-binder
TAPHVRNK	HLA-B*38:01	3.9131648412293885e-05	7.69669094142343e-05	not-binder
ERNLWNLK	HLA-B*38:01	0.0004620928695658222	0.00018157472550312938	not-binder
LDLVDPLI	HLA-B*38:01	0.001096445648909139	0.001749261124291784	not-binder
TATTETSK	HLA-B*38:01	0.0006302741489008668	0.0012532045139509022	not-binder
IFSNVPFS	HLA-B*38:01	1.0420502007077448e-05	1.435334181732032e-05	not-binder
KREDLNHT	HLA-B*38:01	0.0007704947105594328	0.0012153877595905728	not-binder
RDGIMAYK	HLA-B*38:01	8.763963070634873e-05	0.00013679440374291833	not-binder
SGITLWIG	HLA-B*38:01	3.197531028220624e-06	4.384038610161326e-06	not-binder
RKLGPKGQ	HLA-B*38:01	0.00010944040075733241	0.00015670610886974793	not-binder
TDGQVFLQ	HLA-B*38:01	1.3737631627463998e-05	1.8473503487546022e-05	not-binder
NINLFKKL	HLA-B*38:01	0.000868264411110431	0.0012231954898607649	not-binder
QLVAPPVK	HLA-B*38:01	2.396374250741573e-05	2.210983482887752e-05	not-binder
QSGVSYIQ	HLA-B*38:01	3.7540649286071926e-06	5.6911006558087995e-06	not-binder
VGCARCKH	HLA-B*38:01	1.243033066275686e-06	1.3811424440621326e-06	not-binder
ATEYAALA	HLA-B*38:01	5.233702908924443e-06	9.297861903457294e-06	not-binder
GSDGTTTG	HLA-B*38:01	5.46833221853893e-07	6.617678529024742e-07	not-binder
LATPELTA	HLA-B*38:01	0.0001687037624833465	0.00019588531213999373	not-binder
AGVMGPAG	HLA-B*38:01	4.719268347930239e-06	8.7415661178678e-06	not-binder
SDFQADFV	HLA-B*38:01	0.00024702802229512597	0.0003216425298382391	not-binder
ALWAVVYY	HLA-B*38:01	1.0178354300748364e-06	1.747925205416751e-06	not-binder
SISRKEFK	HLA-B*38:01	2.3268776279367594e-05	4.512632965179813e-05	not-binder
SLANSAID	HLA-B*38:01	1.6303070369261263e-06	3.2034175785293585e-06	not-binder
NIPVANNR	HLA-B*38:01	9.605602859608097e-06	1.8008856415466556e-05	not-binder
EDSRLAAI	HLA-B*38:01	0.0008845125295920298	0.00043363520770729877	not-binder
VVAAVAAG	HLA-B*38:01	1.908365768578564e-06	2.4977221126236835e-06	not-binder
IHLGHIAG	HLA-B*38:01	0.00442529663851019	0.006126465979542902	not-binder
GVLVLILH	HLA-B*38:01	2.0206752759957692e-07	3.506639290337435e-07	not-binder
QSKQDHVQ	HLA-B*38:01	6.199986355648335e-06	6.113353796299043e-06	not-binder
ASGALLQQ	HLA-B*38:01	1.0614576537519267e-07	1.1405647905588479e-07	not-binder
LLPLSLYL	HLA-B*38:01	5.1417598837133485e-05	5.651556084730279e-05	not-binder
MVPPYWRQ	HLA-B*38:01	3.087068315643648e-07	5.889308363265358e-07	not-binder
GLVYWNSR	HLA-B*38:01	1.7131511465548824e-07	2.559328025429485e-07	not-binder
IDDYIPAG	HLA-B*38:01	6.4686262154056705e-06	5.904725272493398e-06	not-binder
RGHLECTD	HLA-B*38:01	9.154295207264989e-06	1.6317914485244898e-05	not-binder
ITIKAQTA	HLA-B*38:01	6.180871514516184e-05	9.194731606377425e-05	not-binder
RELNEYLE	HLA-B*38:01	1.850505152987125e-05	2.3268719069748838e-05	not-binder
KAAIEAVE	HLA-B*38:01	4.5677976855951206e-07	6.848273336847125e-07	not-binder
QSVLNLAD	HLA-B*38:01	2.1133053463059935e-06	3.1408745595506646e-06	not-binder
QGGLIFKQ	HLA-B*38:01	3.0883036332474133e-06	2.9889312854876417e-06	not-binder
EHPSAQRL	HLA-B*38:01	0.2734606176614761	0.2530381427108213	not-binder
RNQTRLED	HLA-B*38:01	5.453381042457277e-06	1.0430604771871656e-05	not-binder
IMKLEPRV	HLA-B*38:01	0.0001529510170030335	0.00015765008808738722	not-binder
GIVLHKGM	HLA-B*38:01	5.50027821633603e-06	7.099435547817377e-06	not-binder
KGPMKGKK	HLA-B*38:01	5.100341590846824e-05	9.546891555044182e-05	not-binder
QDLKKSTE	HLA-B*38:01	2.8410224114594485e-06	2.427808346555498e-06	not-binder
KEAELQAT	HLA-B*38:01	0.0001666432426134179	0.0002145892831693175	not-binder
DAMRQNNI	HLA-B*38:01	0.005529536464018747	0.005740286881153013	not-binder
TFEKEMDQ	HLA-B*38:01	4.6340896566080004e-05	8.699874174026563e-05	not-binder
LFAALSII	HLA-B*38:01	0.00010461116762598977	0.00010775783439342376	not-binder
REICDKLI	HLA-B*38:01	0.006411228291108273	0.007665631249013021	not-binder
TWPPAPYK	HLA-B*38:01	4.160741652980971e-06	6.708762553355199e-06	not-binder
SRQVLPLS	HLA-B*38:01	0.0013408874888000354	0.0012775115239501325	not-binder
RAAFKLLE	HLA-B*38:01	7.98637496879362e-06	1.583755626791731e-05	not-binder
KIAIIKAV	HLA-B*38:01	6.124829378677532e-05	3.880430285302019e-05	not-binder
FFPVSGQF	HLA-B*38:01	0.001106828158619233	0.0017651169733781083	not-binder
DIHTDKFV	HLA-B*38:01	0.00018317022554583672	0.00035771979346797844	not-binder
KNTTAIVA	HLA-B*38:01	0.0003518262625675561	0.00047624734457401473	not-binder
TKLGEIVD	HLA-B*38:01	6.036475970567778e-05	9.071341618598148e-05	not-binder
GDTLLAQI	HLA-B*38:01	0.00027472862743707085	0.00047501408054404306	not-binder
HRRLPVDD	HLA-B*38:01	0.00046722127504575937	0.0007883173918487057	not-binder
YCYAFACW	HLA-B*38:01	0.00010164516877875229	0.00017743468495030773	not-binder
DYFLKHTA	HLA-B*38:01	0.012315164870233274	0.023178711291634537	not-binder
LTRGRGKM	HLA-B*38:01	3.971286017190323e-05	3.2920833835280774e-05	not-binder
AFPPCIRG	HLA-B*38:01	2.209336214945394e-05	4.07079280893879e-05	not-binder
ALFSSAFM	HLA-B*38:01	1.1261842089993479e-05	8.06931802304003e-06	not-binder
TIEDNAEV	HLA-B*38:01	0.0002276863472502555	0.0003623386562992653	not-binder
NIPSMPKR	HLA-B*38:01	3.0985092976720806e-06	4.809855876844055e-06	not-binder
LSTATPIG	HLA-B*38:01	6.226052824409578e-07	9.854054916877666e-07	not-binder
PSSATFVV	HLA-B*38:01	0.0003652781292657892	0.00038583154249999333	not-binder
EGGLVSDA	HLA-B*38:01	3.428137326242919e-05	5.2904790637522886e-05	not-binder
WSKLTTRG	HLA-B*38:01	3.044711006833234e-06	5.008241770182879e-06	not-binder
ILYDLGVS	HLA-B*38:01	3.695542232118321e-07	4.640469762287255e-07	not-binder
PGDCPAAG	HLA-B*38:01	0.00011974827326555193	0.00023837414516363712	not-binder
VEVGARAN	HLA-B*38:01	0.002392999979610977	0.00471894802569635	not-binder
LVMSVNYR	HLA-B*38:01	3.253280127402114e-07	4.297682491311995e-07	not-binder
CTTTVTHR	HLA-B*38:01	3.535763085722959e-07	4.183227659225147e-07	not-binder
GDHYRTRL	HLA-B*38:01	0.0007552404305897654	0.0005983743857807852	not-binder
KSMPSYNF	HLA-B*38:01	0.000798233329624054	0.0010754076980947303	not-binder
RRLKTSAE	HLA-B*38:01	0.00010801133833240328	0.00017720419993622841	not-binder
TVNKKKYA	HLA-B*38:01	1.92227928651912e-06	2.2793395486671247e-06	not-binder
LCTKQESR	HLA-B*38:01	9.915050941789946e-07	1.8329517118139018e-06	not-binder
TARAKGDD	HLA-B*38:01	5.96135168125522e-06	8.830342418514284e-06	not-binder
AASNTQGL	HLA-B*38:01	0.003947696277100477	0.004981104358050353	not-binder
LKVKPNNK	HLA-B*38:01	0.00035814981222301865	0.0005306917771664865	not-binder
NPKLKQVA	HLA-B*38:01	0.00323760141072853	0.005193962339431757	not-binder
NIINGGSH	HLA-B*38:01	3.036439523640411e-06	4.215894255227575e-06	not-binder
KSFFLFLN	HLA-B*38:01	8.00798094584363e-08	9.211184429105139e-08	not-binder
EVFGSAIV	HLA-B*38:01	6.319783231560905e-05	6.32301059147654e-05	not-binder
APLSAGRP	HLA-B*38:01	0.0006235627679188838	0.0006840502486177182	not-binder
YKEIQEAY	HLA-B*38:01	0.0035960951470769944	0.004458739116129413	not-binder
ESMVPKFE	HLA-B*38:01	5.654412434190868e-07	9.807211689019051e-07	not-binder
PTPLTLRN	HLA-B*38:01	1.967060577221999e-06	2.0632249411719157e-06	not-binder
KMSKSLGN	HLA-B*38:01	1.0303893435738287e-07	8.600946153260064e-08	not-binder
SGVRSAEQ	HLA-B*38:01	7.977900257513659e-07	7.388097980902579e-07	not-binder
FVAWLCIG	HLA-B*38:01	7.916495576409944e-07	8.207603725758896e-07	not-binder
YKWTVRPN	HLA-B*38:01	0.0003520256727364862	0.0006539825914644797	not-binder
FTAMRARG	HLA-B*38:01	6.162657670588656e-07	5.891860359407145e-07	not-binder
YRRVSNNF	HLA-B*38:01	0.00930379383644322	0.01307100231040874	not-binder
KRKGLLQR	HLA-B*38:01	5.721176190176536e-05	8.021973075879648e-05	not-binder
GGMRQAKV	HLA-B*38:01	5.621518776024459e-05	3.501882467306409e-05	not-binder
CFLCSEDA	HLA-B*38:01	7.96739023034565e-07	9.322408213385942e-07	not-binder
QSIGEPGT	HLA-B*38:01	3.3415576385920074e-07	4.353348617642796e-07	not-binder
ARHTARWR	HLA-B*38:01	7.556679893525598e-05	0.00011295144786844434	not-binder
RGVQLARQ	HLA-B*38:01	7.948495623766316e-06	1.3429594864007795e-05	not-binder
LAEQRLGG	HLA-B*38:01	5.287056699964602e-06	4.538628974355323e-06	not-binder
DLNAADVK	HLA-B*38:01	0.00025919729491761243	0.00048099517830639375	not-binder
FGDYFKED	HLA-B*38:01	4.209364533380722e-07	2.2900688651239664e-07	not-binder
GHYGSGNV	HLA-B*38:01	0.365470851957798	0.2861544153226141	ambiguous
GQHVGWDN	HLA-B*38:01	0.00013195273204473778	0.00013106762090464835	not-binder
VPNAWNEV	HLA-B*38:01	0.0018362076923949644	0.002284382694867794	not-binder
LTNFIKKA	HLA-B*38:01	2.3527485616625654e-05	3.6633076128584156e-05	not-binder
VIVEIPFS	HLA-B*38:01	2.0942213707839107e-07	2.2458107181281767e-07	not-binder
SQFKEIIS	HLA-B*38:01	0.0005886061961064115	0.0005001445410731882	not-binder
EKLLKENK	HLA-B*38:01	0.0008839301166176483	0.0015967194726326892	not-binder
ADRLSAKG	HLA-B*38:01	2.0948120670460925e-05	1.907800415891154e-05	not-binder
FLQAQSKN	HLA-B*38:01	4.0312036446721323e-07	4.3158648479329714e-07	not-binder
GESHEYPI	HLA-B*38:01	0.0004098983423318714	0.00025646217359481636	not-binder
LEIDNERC	HLA-B*38:01	0.00016316646651830523	0.0002220185421078878	not-binder
GNLTTSLD	HLA-B*38:01	5.024493234334626e-06	9.851929185924507e-06	not-binder
DYESRSEV	HLA-B*38:01	0.005721280464786105	0.006429144008492269	not-binder
YEKTCALL	HLA-B*38:01	0.01682899269508198	0.025757762886184192	not-binder
LSDHSESI	HLA-B*38:01	0.0012712158380963957	0.001675303521154852	not-binder
DRTPLYAE	HLA-B*38:01	0.00023333569331924765	0.0002964857241024285	not-binder
FLSTAHSD	HLA-B*38:01	1.4275664039261737e-06	2.7252421507597576e-06	not-binder
AITILGSV	HLA-B*38:01	0.00014918983683855913	0.00024793064805929556	not-binder
GADDSEDD	HLA-B*38:01	2.5801087621757627e-05	5.128386318905455e-05	not-binder
MFTACSLA	HLA-B*38:01	3.156639879762224e-05	3.3681599664060146e-05	not-binder
GEDALRNL	HLA-B*38:01	0.009357221727259456	0.012152362439839892	not-binder
ALEAYGAA	HLA-B*38:01	0.00036854030827466745	0.0007311702726629653	not-binder
RLESLYPA	HLA-B*38:01	0.00010044590668965015	0.0001383455552124694	not-binder
LEWNLSGN	HLA-B*38:01	5.9424930928209105e-05	0.00010964129614405516	not-binder
PAGLLQPI	HLA-B*38:01	0.0019490206658559829	0.002484052654263005	not-binder
AKYLAAVQ	HLA-B*38:01	1.5173209359176099e-05	1.2411162343308662e-05	not-binder
VSDAVYDE	HLA-B*38:01	1.1527688818145644e-06	1.0705830852643686e-06	not-binder
LIGGNNMA	HLA-B*38:01	1.6607815561842098e-06	1.653832684827068e-06	not-binder
IVDGGVEP	HLA-B*38:01	1.7237777960588119e-06	2.170013217622599e-06	not-binder
RKYWLRHA	HLA-B*38:01	0.00016806271404760099	0.00018814600361140193	not-binder
HQSGSGWS	HLA-B*38:01	0.013762397979735396	0.026531946465789952	not-binder
HQIDVYSE	HLA-B*38:01	0.0007049913874652702	0.001117319581373006	not-binder
DRAAQELI	HLA-B*38:01	0.07642499804496765	0.05219650518958283	not-binder
HRRAALIE	HLA-B*38:01	0.0002536091733649548	0.00047911441397245435	not-binder
FMPPPKRS	HLA-B*38:01	1.414731452281312e-06	1.9620249541001414e-06	not-binder
LSGQGYDG	HLA-B*38:01	8.923300896412911e-07	1.2363413484111394e-06	not-binder
GVGEPMPV	HLA-B*38:01	1.3514690788341e-05	1.0937062013427002e-05	not-binder
GLVDKGYE	HLA-B*38:01	3.107724740937234e-05	6.202517524195085e-05	not-binder
EEPINEET	HLA-B*38:01	8.524420415199075e-05	0.00015536714922578682	not-binder
EPQDLGLI	HLA-B*38:01	0.0009232675957719039	0.0011888417501290736	not-binder
FNVWDTAG	HLA-B*38:01	3.435204052415486e-05	6.594811053117084e-05	not-binder
VFSNCLRS	HLA-B*38:01	3.9280940772046246e-07	4.825967345568615e-07	not-binder
GGGTMFPR	HLA-B*38:01	7.876614347424038e-06	1.4484467125593625e-05	not-binder
YGNMSSAC	HLA-B*38:01	6.152933218004364e-05	6.45189958594598e-05	not-binder
KDGQIVGR	HLA-B*38:01	0.0001824393556347559	0.00028218628562777797	not-binder
AHGKKVLT	HLA-B*38:01	0.004929076652200592	0.009237128709773324	not-binder
TVSVLVVR	HLA-B*38:01	2.996114273834394e-06	3.734128904350283e-06	not-binder
DLRRVAKR	HLA-B*38:01	1.1885169267866758e-06	1.286001908570629e-06	not-binder
CLNKNHGV	HLA-B*38:01	4.8516268634485324e-05	8.662845746511017e-05	not-binder
NELNYDNA	HLA-B*38:01	0.00026646638847296347	0.0002283001071492743	not-binder
IVDTDPGL	HLA-B*38:01	0.0009148517845460446	0.001081775703112409	not-binder
YVRFFNGY	HLA-B*38:01	0.0007230974070566276	0.0010526021238327062	not-binder
IPFAIISA	HLA-B*38:01	0.006875714415218681	0.006865204426853209	not-binder
FNVVQGDG	HLA-B*38:01	2.1993784853080457e-05	3.743593359873041e-05	not-binder
SNQNNDQP	HLA-B*38:01	8.013938384061614e-05	0.0001572306035948772	not-binder
YYADQISD	HLA-B*38:01	2.2218804123497193e-05	3.222950009055401e-05	not-binder
LSQRMITT	HLA-B*38:01	1.6102723630240235e-05	1.8886516609822986e-05	not-binder
GQILPTGE	HLA-B*38:01	3.824041987172677e-05	4.61527392212494e-05	not-binder
AMTRAVKR	HLA-B*38:01	1.282931030183003e-05	2.5411708172694576e-05	not-binder
LRELIIPS	HLA-B*38:01	0.0018480055043511357	0.003410443616604314	not-binder
RVLLTRSC	HLA-B*38:01	1.0826762863513917e-05	1.6051866578355853e-05	not-binder
NTNAYQQK	HLA-B*38:01	0.000295048541693177	0.0005785970704197382	not-binder
LFELAAEV	HLA-B*38:01	9.372781960296783e-05	0.00012936839107824665	not-binder
GGGAYLCV	HLA-B*38:01	0.00012956429545738502	0.0001367058598688797	not-binder
EFSIPHVP	HLA-B*38:01	5.4869080482167484e-06	7.023473716611497e-06	not-binder
SWLSPAYP	HLA-B*38:01	9.080169947467409e-07	1.0442980732606875e-06	not-binder
KKEAHRDD	HLA-B*38:01	0.00019057358077816388	0.00033292107075979854	not-binder
KLLFDETL	HLA-B*38:01	8.073887931914214e-05	0.00011302035678387943	not-binder
IYILPLVG	HLA-B*38:01	0.00010355745091441721	0.0002058526827061031	not-binder
PALNNSHK	HLA-B*38:01	1.214610594254329e-05	2.4112053154525746e-05	not-binder
PGAMLGLK	HLA-B*38:01	4.291240699489072e-05	6.759846620087391e-05	not-binder
MYYGHDMF	HLA-B*38:01	0.0025082668355025815	0.0028682436715305394	not-binder
SVYVAGVE	HLA-B*38:01	1.8994757553514318e-07	1.586725208985767e-07	not-binder
PRSYYLIQ	HLA-B*38:01	1.112337695724497e-06	9.375478343906653e-07	not-binder
VIFKIEEK	HLA-B*38:01	1.9643974388694476e-06	2.367662122863099e-06	not-binder
NCAPFKWK	HLA-B*38:01	1.2758191472528324e-05	1.7942558466008083e-05	not-binder
VKIHAGPK	HLA-B*38:01	0.0001430870473086543	0.00012473319500459968	not-binder
TNHLDMES	HLA-B*38:01	1.3600406806801856e-05	1.6799463668869758e-05	not-binder
LSEMPPWM	HLA-B*38:01	7.563460325172855e-05	8.517665774543315e-05	not-binder
RYEVDWNQ	HLA-B*38:01	1.1224931208175804e-05	1.3574969638220447e-05	not-binder
AKEAQMIA	HLA-B*38:01	0.000694609201991625	0.0009750354333547203	not-binder
DANTRNIG	HLA-B*38:01	2.47904592960424e-05	2.8932215037074613e-05	not-binder
FEPFDHPE	HLA-B*38:01	3.8560432051326644e-05	4.55100105346425e-05	not-binder
PSERTPVN	HLA-B*38:01	7.688818789119977e-06	7.095735066626175e-06	not-binder
GHIPLPPY	HLA-B*38:01	0.03393654667015653	0.03999619287955315	not-binder
EYFINDAI	HLA-B*38:01	0.0007816753553925082	0.000620381371746078	not-binder
ERFSEGDI	HLA-B*38:01	0.03171617286279797	0.019642489878183778	not-binder
QRGISITT	HLA-B*38:01	0.0009137948509305716	0.000564553928384293	not-binder
GIEFRPNI	HLA-B*38:01	0.00013553037788369693	0.00023036754048748773	not-binder
GNCHASGT	HLA-B*38:01	6.402587437648322e-06	9.727775814772187e-06	not-binder
EGSELDKA	HLA-B*38:01	2.2096974771557142e-05	3.1772440245920536e-05	not-binder
AQMLKGGV	HLA-B*38:01	0.0014793175156228243	0.001398623055149269	not-binder
KKVSLVPP	HLA-B*38:01	3.931302333626263e-05	5.166359954488956e-05	not-binder
KKKEYLFS	HLA-B*38:01	1.5462785985675964e-05	2.383010157458348e-05	not-binder
WKNPKSIP	HLA-B*38:01	0.0006734971292189585	0.0012551984018704478	not-binder
YPTEAVFG	HLA-B*38:01	0.00029186221119630317	0.00038667926804080403	not-binder
EIETLFSV	HLA-B*38:01	0.00016010296042168193	0.00020447458539459405	not-binder
FFKKRCVD	HLA-B*38:01	1.1075030315470461e-06	1.8026070295896382e-06	not-binder
LGKIIGGK	HLA-B*38:01	0.00010311042293631445	9.816896735136444e-05	not-binder
TDVERRYQ	HLA-B*38:01	9.705366699108708e-06	1.2197165947443352e-05	not-binder
VYKVKERN	HLA-B*38:01	3.3357859735437707e-06	5.766924135352446e-06	not-binder
SAFNIFQA	HLA-B*38:01	0.00013207126994529972	0.00014542676527083933	not-binder
LVVNGVRR	HLA-B*38:01	5.94868130421311e-07	9.482272865044444e-07	not-binder
FHDPPPPY	HLA-B*38:01	0.4145900942152366	0.2701754528873805	ambiguous
HAYDGPMQ	HLA-B*38:01	0.00018383697278068212	0.00024860749601508195	not-binder
KAAAGGAE	HLA-B*38:01	2.865647838277141e-05	4.9700120771593804e-05	not-binder
WSRKYFTE	HLA-B*38:01	4.2863824682832193e-07	8.046326731010967e-07	not-binder
EALSTMKI	HLA-B*38:01	0.002404186106286943	0.0014155194899274207	not-binder
SHKAIMVN	HLA-B*38:01	0.0010920414890279063	0.0009811392545662713	not-binder
VVRKDPDA	HLA-B*38:01	1.2239522948601089e-05	2.2417090900834683e-05	not-binder
FKKLFEME	HLA-B*38:01	0.00011813541743412869	0.00020036956740001797	not-binder
VNHRWLGG	HLA-B*38:01	4.5389359839353995e-05	8.372335354767017e-05	not-binder
VIHPQSVI	HLA-B*38:01	0.0014079409549594857	0.0013002475650716336	not-binder
FDLPDHVT	HLA-B*38:01	0.0002259679427879746	0.00027857161257255716	not-binder
TETQLSAA	HLA-B*38:01	0.008088867631158791	0.014679291700006205	not-binder
MASKNKDE	HLA-B*38:01	2.8193697012501675e-06	3.880034645984264e-06	not-binder
IMKDVLKA	HLA-B*38:01	0.0005627462015127093	0.00089273725471815	not-binder
GQTGEAFV	HLA-B*38:01	0.0005447823969007004	0.0006946920960098179	not-binder
GNPVDIVL	HLA-B*38:01	0.007145411176315975	0.012877239248106053	not-binder
RIPARMGD	HLA-B*38:01	1.5650646169656845e-06	2.8873538696599076e-06	not-binder
WKSLVAIA	HLA-B*38:01	0.0017248657789878052	0.002160760969517607	not-binder
FLLGQNVN	HLA-B*38:01	2.913864188647253e-06	5.126152786666305e-06	not-binder
GISASSWT	HLA-B*38:01	2.1642096044161007e-07	1.7117968563518622e-07	not-binder
DDMVYFQA	HLA-B*38:01	0.0001088253449779586	0.0002022036107983066	not-binder
GFIANISF	HLA-B*38:01	0.00014813576140113583	0.00023320087977276284	not-binder
LYNSSVAI	HLA-B*38:01	0.002432072939700447	0.001976351658590073	not-binder
EGEPGQPL	HLA-B*38:01	0.004140575608471408	0.0050134540726889925	not-binder
KAGADLSG	HLA-B*38:01	3.8411569585339313e-07	4.3916364797685876e-07	not-binder
NRKRCALV	HLA-B*38:01	0.003003588254796341	0.0031756987228400784	not-binder
YRQIDQNW	HLA-B*38:01	0.007777272461817119	0.009443287573656227	not-binder
NYNTPYKT	HLA-B*38:01	0.00014142666905172518	0.00013732097932244927	not-binder
CAPEPWPA	HLA-B*38:01	7.964807112168515e-05	0.00014918901849746404	not-binder
RVFEELSF	HLA-B*38:01	0.0003577655243278244	0.00033833377531188887	not-binder
ESQSSNDT	HLA-B*38:01	7.112024874134093e-07	1.0907818031680324e-06	not-binder
NTVAPGFI	HLA-B*38:01	0.0005856455301909592	0.0006737820434983925	not-binder
LNGDTANK	HLA-B*38:01	0.0002938884215836879	0.0004948269493646996	not-binder
SRLASVAR	HLA-B*38:01	0.0012994316639378667	0.001009428342748511	not-binder
YFISFYVL	HLA-B*38:01	0.003453197726230428	0.006026083610503053	not-binder
PIFHQLEA	HLA-B*38:01	5.282149582011564e-05	7.274982781839013e-05	not-binder
SRTLFMDL	HLA-B*38:01	0.03219833232578821	0.04145747384818486	not-binder
DPRADRLP	HLA-B*38:01	5.5808684580585475e-05	9.037739759371128e-05	not-binder
GVRLQQVA	HLA-B*38:01	3.549687772284038e-05	3.93831892135736e-05	not-binder
PSLRLGTV	HLA-B*38:01	0.003529133139545593	0.006491101708372211	not-binder
PNLQGRLK	HLA-B*38:01	7.316450639791583e-05	8.705578075034968e-05	not-binder
REIMVPRV	HLA-B*38:01	0.08621223093941807	0.12391054664565306	not-binder
GKPVGLVY	HLA-B*38:01	0.00047661769598335014	0.0008461063191314395	not-binder
KQAFTPID	HLA-B*38:01	2.5110990418397704e-05	4.17089822322192e-05	not-binder
LEALVEDL	HLA-B*38:01	0.005534952935341409	0.010395219125399207	not-binder
GLGKLNSS	HLA-B*38:01	3.9583883111810395e-07	7.491506433752597e-07	not-binder
TVAVRRVN	HLA-B*38:01	4.408708473074841e-06	8.736465390908642e-06	not-binder
PVLKLMAE	HLA-B*38:01	1.3742355206753105e-05	2.3458330710582574e-05	not-binder
IKRVDEAL	HLA-B*38:01	0.010378460655920208	0.0090708515085922	not-binder
KSISHRSL	HLA-B*38:01	0.0005677486711647362	0.0003884349782957286	not-binder
MNLKASEL	HLA-B*38:01	0.1272894016467035	0.13780591918254076	not-binder
YLLFRGHF	HLA-B*38:01	0.0007226899581064927	0.0014097198248984024	not-binder
VNPDAGMV	HLA-B*38:01	0.0029477370062522823	0.005444043092420593	not-binder
QGEPDEIS	HLA-B*38:01	1.4648774989112212e-05	2.7824468065629184e-05	not-binder
APASRDLL	HLA-B*38:01	0.006156682770233601	0.004235963690804349	not-binder
GSNAWYTH	HLA-B*38:01	6.861561123594484e-06	1.1918532507862717e-05	not-binder
EKLAKARK	HLA-B*38:01	0.00032157213993002645	0.00048225508497977626	not-binder
PEGPNGKP	HLA-B*38:01	0.028202717486055916	0.05480590461502703	not-binder
EQKVQKLG	HLA-B*38:01	0.00025277622441972626	0.00022982882101665685	not-binder
QLSISRGF	HLA-B*38:01	2.0520232453824506e-05	2.290085669386908e-05	not-binder
DSEYGLAG	HLA-B*38:01	6.301377058370861e-06	9.29717748992258e-06	not-binder
NEFAENRV	HLA-B*38:01	0.015005653467960655	0.013844295320030392	not-binder
GMGELHLE	HLA-B*38:01	7.443518076927225e-06	1.4175507223659249e-05	not-binder
IPAVTHVF	HLA-B*38:01	0.02787774377502501	0.04358317115269244	not-binder
PLRQIANN	HLA-B*38:01	1.4448227803712907e-06	1.3932395166346575e-06	not-binder
GYTELKIH	HLA-B*38:01	6.970022160479594e-06	9.74107213626669e-06	not-binder
DIPSKDEA	HLA-B*38:01	0.00010719097443825376	0.0001301944221183631	not-binder
NWITSTEN	HLA-B*38:01	5.400896281315681e-07	7.80950444711723e-07	not-binder
TNIVGALL	HLA-B*38:01	0.01326110155787319	0.01369711954395149	not-binder
NLNYSNFI	HLA-B*38:01	0.0001744248977047391	6.853591931458121e-05	not-binder
NFRFVIGE	HLA-B*38:01	1.9524461353750967e-05	3.617394608837298e-05	not-binder
PFEVTCKA	HLA-B*38:01	0.0001585411107953405	8.919033824973587e-05	not-binder
TKIENLDI	HLA-B*38:01	0.005024185667571146	0.00403796873534322	not-binder
RHFGRAAE	HLA-B*38:01	0.0008403081214055419	0.001177531328067634	not-binder
LSYYICGL	HLA-B*38:01	8.822024655046335e-05	9.144475972927666e-05	not-binder
AAQKLKGE	HLA-B*38:01	3.772721728059064e-06	6.2110969485521664e-06	not-binder
HLYGGDSA	HLA-B*38:01	0.002206324727012543	0.0020398415018099535	not-binder
DTDFRSPT	HLA-B*38:01	4.903175940853544e-05	2.4409839791554195e-05	not-binder
SSDSSEDS	HLA-B*38:01	3.260727969870598e-07	4.7020905038894755e-07	not-binder
GSAVIYGQ	HLA-B*38:01	2.46675525117368e-08	2.8731243025440045e-08	not-binder
CFEQVESF	HLA-B*38:01	0.00031359764170701965	0.0002762110940793819	not-binder
LITEKVLL	HLA-B*38:01	0.0011492441215985138	0.001065781205037641	not-binder
RCALKLPK	HLA-B*38:01	2.810933311390429e-05	5.078766462665678e-05	not-binder
VSDLIQHI	HLA-B*38:01	0.009917829438927583	0.0163197931176124	not-binder
RVFVTGGG	HLA-B*38:01	2.1437350540054466e-06	2.093870137990042e-06	not-binder
VYFPVAHW	HLA-B*38:01	0.0007921512595240189	0.001516241540469573	not-binder
GGFYGKGK	HLA-B*38:01	2.2474154252449808e-05	3.1530837798716115e-05	not-binder
GELHRLCG	HLA-B*38:01	5.409462460477243e-05	9.913066516470201e-05	not-binder
SGDALTDQ	HLA-B*38:01	6.431899296349892e-07	8.017157586596805e-07	not-binder
AAGKGGPE	HLA-B*38:01	3.1503485631911853e-06	5.650239998937377e-06	not-binder
DDVIEKQL	HLA-B*38:01	0.0020992376669937583	0.0020365902517658356	not-binder
DRVFERPS	HLA-B*38:01	0.002423704622196965	0.0029717056570533495	not-binder
SKGVTLSV	HLA-B*38:01	0.006347217236179858	0.004532634507930776	not-binder
NTYIAAGS	HLA-B*38:01	4.461347530682058e-07	6.563598313044292e-07	not-binder
VKLVQASG	HLA-B*38:01	3.15434654325486e-05	3.886834049837414e-05	not-binder
RELVALRS	HLA-B*38:01	0.0006504547742224531	0.0008751634639251532	not-binder
EKNITVTA	HLA-B*38:01	0.0048194430186413225	0.0038370925825662694	not-binder
DDFPIFSN	HLA-B*38:01	1.3740766483927303e-05	1.6696426981297366e-05	not-binder
LLFEILSK	HLA-B*38:01	9.464134534136442e-06	1.1879847181392105e-05	not-binder
NYMEKVEI	HLA-B*38:01	0.01615228126756847	0.02178897842572884	not-binder
LKRIDAQV	HLA-B*38:01	0.00038081399543443695	0.00044743187337889235	not-binder
IARQPAKD	HLA-B*38:01	1.4169904183125581e-05	1.72862008613277e-05	not-binder
SSPRPYGG	HLA-B*38:01	4.254172239824636e-06	6.187729882089694e-06	not-binder
MPPWEGGG	HLA-B*38:01	1.612303476505872e-05	1.8108559745559202e-05	not-binder
RKPGMSRE	HLA-B*38:01	6.558956009261596e-06	5.842191008252949e-06	not-binder
VLLVEQAV	HLA-B*38:01	1.0822251354625223e-06	1.1507612783047156e-06	not-binder
GMNVMLQS	HLA-B*38:01	6.673230836827526e-07	1.2527568153359905e-06	not-binder
MTWNRCLS	HLA-B*38:01	5.4259092162403655e-06	1.0049814666031242e-05	not-binder
VVHGHVLV	HLA-B*38:01	0.00025100417460635074	0.0002179821540830811	not-binder
QEKPKQEF	HLA-B*38:01	0.01664702843991108	0.019604583665143935	not-binder
DNVDGARA	HLA-B*38:01	0.0019947974216961485	0.0034668827788542043	not-binder
IDQRRRRE	HLA-B*38:01	1.5686094256395223e-06	2.296339229669183e-06	not-binder
KPWIEKTV	HLA-B*38:01	0.0031172783933016033	0.004529569175608626	not-binder
DRCAVELS	HLA-B*38:01	0.0007296788369785645	0.0011336417707448225	not-binder
KTGDGAKT	HLA-B*38:01	2.3719660980248138e-06	1.796438141876517e-06	not-binder
PMPSANQI	HLA-B*38:01	0.00014712939355376875	0.00010230946926199775	not-binder
DTAGIVVI	HLA-B*38:01	0.008009097468311665	0.010442463655673495	not-binder
GRVIEELE	HLA-B*38:01	0.00039228042828653997	0.000510131394001137	not-binder
RMPETATA	HLA-B*38:01	6.708593232360727e-05	6.76294517937063e-05	not-binder
DVHVHLRE	HLA-B*38:01	0.00012264282365439554	0.00024250448965524495	not-binder
PITGAKLM	HLA-B*38:01	6.47712431836478e-05	0.00011264714164818303	not-binder
DVTKLSPE	HLA-B*38:01	7.964979376950693e-06	1.3565032691317672e-05	not-binder
LLSLSPSS	HLA-B*38:01	2.6091141100414995e-08	3.237647046110414e-08	not-binder
FGQSNVNI	HLA-B*38:01	0.000891176610821276	0.0010967250344868745	not-binder
MEKLTQLA	HLA-B*38:01	0.0043478337640408425	0.0031098057267456595	not-binder
KPLGIAFA	HLA-B*38:01	0.0007479336430243677	0.0009915251649249273	not-binder
KGKITDLL	HLA-B*38:01	0.00043881773285647796	0.000509780171465864	not-binder
DLIVSLPP	HLA-B*38:01	1.706101805725134e-05	3.0494320637455117e-05	not-binder
DKINKPNR	HLA-B*38:01	7.84208895311167e-05	0.00014854340667252585	not-binder
GVGRIDIV	HLA-B*38:01	6.43405732151825e-05	7.814966975174826e-05	not-binder
LRGTRAMN	HLA-B*38:01	2.130752247202494e-05	2.3750990219047883e-05	not-binder
FRHKVARA	HLA-B*38:01	0.007862740629934705	0.007979075672818019	not-binder
DDIKEKDS	HLA-B*38:01	1.7970023498367625e-05	1.89766592626501e-05	not-binder
QASFLDLY	HLA-B*38:01	1.9931561956809675e-05	2.979349361397581e-05	not-binder
PLLPKLED	HLA-B*38:01	6.015971915948294e-06	7.418315412568766e-06	not-binder
SSPVYVPT	HLA-B*38:01	0.00017302034990009929	0.00029551458668021014	not-binder
EVRDGEEP	HLA-B*38:01	6.93647932183618e-06	1.126514095614168e-05	not-binder
RSQLNYSE	HLA-B*38:01	6.358224703040066e-07	1.2256524160166912e-06	not-binder
AFIASTDD	HLA-B*38:01	1.8574406560473155e-07	2.2703045326394586e-07	not-binder
NSAAVARP	HLA-B*38:01	7.974120159887078e-06	1.4294261442366887e-05	not-binder
ARMELFLF	HLA-B*38:01	0.012263160014845198	0.017350311434982314	not-binder
DIEELSGF	HLA-B*38:01	0.00029267507499923794	0.000408096507816422	not-binder
MGMFEVHY	HLA-B*38:01	2.690988837343866e-05	2.6590687811212046e-05	not-binder
EKEYEQER	HLA-B*38:01	0.0007882442085247021	0.0012689257068201488	not-binder
TLWTFTLR	HLA-B*38:01	6.684430405812329e-08	1.2593071324533506e-07	not-binder
AAQSLFHN	HLA-B*38:01	5.477258001407304e-06	1.0532779687465424e-05	not-binder
TPKVGGIF	HLA-B*38:01	0.0006182516830449458	0.0006821695115988578	not-binder
KVVLIPQE	HLA-B*38:01	1.2399268607304112e-07	2.3208857836980314e-07	not-binder
LRTLSGSS	HLA-B*38:01	6.934382727195044e-05	8.482632414358668e-05	not-binder
YRAQGEKF	HLA-B*38:01	0.08393243467435241	0.08205077214686331	not-binder
AIVKVLAD	HLA-B*38:01	9.061027255130583e-06	1.7524615097014776e-05	not-binder
FRIPDVMR	HLA-B*38:01	0.002688059653155506	0.001865151633703174	not-binder
VYKCAADD	HLA-B*38:01	9.55245812361838e-07	1.2606337684976689e-06	not-binder
ALASSEQN	HLA-B*38:01	1.306076587497958e-08	2.2156991429523044e-08	not-binder
GELPLEEA	HLA-B*38:01	0.00036092994231751163	0.0004217047227426541	not-binder
PDANPAEW	HLA-B*38:01	1.0903264241230934e-05	1.6267817948020606e-05	not-binder
SARLMGKG	HLA-B*38:01	1.0894622845603053e-05	1.1858557861953293e-05	not-binder
FGMAPGPG	HLA-B*38:01	2.0431079900617987e-05	2.0912795090585356e-05	not-binder
FKEKYDYV	HLA-B*38:01	0.0018832814646884799	0.0010758914720385782	not-binder
EPKVHTAI	HLA-B*38:01	0.015329757060681005	0.02145109617966702	not-binder
SPQEARNM	HLA-B*38:01	0.0012193139526061713	0.001829682246209283	not-binder
EVEGHPVW	HLA-B*38:01	3.09803073406556e-05	5.173009788938785e-05	not-binder
YRIELLRK	HLA-B*38:01	0.0005286717831040732	0.0005437223506420658	not-binder
AKQQSRQA	HLA-B*38:01	5.798899850333328e-05	5.787858611535004e-05	not-binder
ALGVKLPE	HLA-B*38:01	1.0367933349370722e-07	1.7760604416454315e-07	not-binder
QHFIYDIG	HLA-B*38:01	0.021493309881770985	0.02699598441627127	not-binder
YSRVHNDK	HLA-B*38:01	1.600544588520325e-05	1.8960546515651674e-05	not-binder
RQFMYTKF	HLA-B*38:01	0.03521738643757999	0.04599614638139182	not-binder
ARAVVIGD	HLA-B*38:01	0.0006428406016055988	0.0009696859358118771	not-binder
FWSSAGTC	HLA-B*38:01	9.970719166059183e-05	0.00012648909405878694	not-binder
SVDAGEDE	HLA-B*38:01	1.70327630804757e-06	1.3871833663876597e-06	not-binder
ARRREIQI	HLA-B*38:01	0.0004935145943143482	0.0004382543516482968	not-binder
PVGVGFGI	HLA-B*38:01	0.0002969958859466715	0.0003633998861233595	not-binder
RFIIENRL	HLA-B*38:01	0.0001621752708842905	0.00021083507647864442	not-binder
TVAAFVRN	HLA-B*38:01	5.86500626642561e-07	4.90071691883257e-07	not-binder
NGLGDFNP	HLA-B*38:01	4.660619200436145e-06	5.747752203120511e-06	not-binder
KALGGGVF	HLA-B*38:01	0.0013487175936461426	0.0020055118989727766	not-binder
VVDVGYHK	HLA-B*38:01	7.633375296620671e-05	0.00015165936113608282	not-binder
YSPNTDKI	HLA-B*38:01	0.00010215058773610508	8.23209931528463e-05	not-binder
FYIVARRA	HLA-B*38:01	2.1092981445036686e-06	1.736046694616651e-06	not-binder
EAVWNADL	HLA-B*38:01	0.0007893610349128721	0.0011394778603458647	not-binder
AMVLGKGE	HLA-B*38:01	9.420774063517711e-07	1.0592470559795365e-06	not-binder
WLARLARR	HLA-B*38:01	1.4802320101647836e-06	2.1670958684546486e-06	not-binder
YESEREAE	HLA-B*38:01	0.0006597938466597952	0.0011879621312282332	not-binder
MDWMEQEQ	HLA-B*38:01	6.765952159988597e-07	1.0960896705910896e-06	not-binder
PRNLQNIC	HLA-B*38:01	0.00014162737723282247	0.00019040627850055723	not-binder
YPSSWGSR	HLA-B*38:01	0.000218677884004137	0.00018652350762993008	not-binder
WTALLALG	HLA-B*38:01	1.2699611659831856e-06	1.52182030533532e-06	not-binder
VAGGDAAS	HLA-B*38:01	4.109233509552724e-06	7.5008570750636425e-06	not-binder
EITLATRL	HLA-B*38:01	9.033477883928498e-05	0.00013342414206967136	not-binder
RRPPGREA	HLA-B*38:01	0.004091605869325577	0.005418882550662108	not-binder
EKLCKQYG	HLA-B*38:01	5.811049720705341e-05	6.514049192685956e-05	not-binder
TFIYSPRE	HLA-B*38:01	3.337987558658939e-07	3.26487968028307e-07	not-binder
SYSSNSLL	HLA-B*38:01	0.00671093437122181	0.011740275620956399	not-binder
AALAGQSV	HLA-B*38:01	0.001872660320077557	0.0027326892534696163	not-binder
SQGHALIK	HLA-B*38:01	0.0006024348604796615	0.0005860879354128842	not-binder
PRAVCDAV	HLA-B*38:01	0.0017019839484419207	0.0021277598671291162	not-binder
LSIDQFAK	HLA-B*38:01	4.124825812397148e-05	8.062982626314084e-05	not-binder
DGGAYSEY	HLA-B*38:01	3.36955215022452e-05	5.589877288718541e-05	not-binder
DVDDRSIQ	HLA-B*38:01	2.3624413915968035e-05	4.28346863879097e-05	not-binder
GSAARLVK	HLA-B*38:01	4.04813103386914e-05	5.9904376203461776e-05	not-binder
ELRAAIVH	HLA-B*38:01	6.8795429619868944e-06	1.0122468662418875e-05	not-binder
GHKVILRR	HLA-B*38:01	2.798230323364237e-05	1.6590412629485944e-05	not-binder
RQQHAVVT	HLA-B*38:01	0.0011271645242231898	0.0017819794379881865	not-binder
KFETTLPE	HLA-B*38:01	2.3969057848183263e-06	4.022978939604713e-06	not-binder
LPTLEQVA	HLA-B*38:01	0.0008828562099552073	0.001192042010077574	not-binder
YTTGLPPA	HLA-B*38:01	0.0010922295401654125	0.0021189105672376625	not-binder
DGPEEIEC	HLA-B*38:01	9.107226510338685e-05	0.00017315068956073334	not-binder
PGTAGPRV	HLA-B*38:01	0.00016648957680445164	0.00013522941469546157	not-binder
PVSAAIKE	HLA-B*38:01	1.9744418185639253e-06	2.0942555643317576e-06	not-binder
VVGYCICE	HLA-B*38:01	9.041057387193519e-08	8.181318834465448e-08	not-binder
MNKRNKIF	HLA-B*38:01	0.0003281625800809707	0.0003398379944959561	not-binder
TDYALEGS	HLA-B*38:01	5.9464984713542e-07	7.309250010404653e-07	not-binder
GKADLSGL	HLA-B*38:01	0.018397383706178515	0.020791266471469994	not-binder
GVYDGLNS	HLA-B*38:01	1.7239696244852192e-07	2.5525701884318187e-07	not-binder
PTDVLAFP	HLA-B*38:01	1.0220841455632624e-06	1.0838614905742853e-06	not-binder
TYKPLRIV	HLA-B*38:01	5.442773802428746e-05	3.3690831025880486e-05	not-binder
SSKLWLER	HLA-B*38:01	5.6883400333163084e-06	4.99255826632827e-06	not-binder
LFIAITNG	HLA-B*38:01	8.011820874735849e-07	1.3380112693182812e-06	not-binder
AYNKDLQE	HLA-B*38:01	1.4985455238604972e-06	1.6232648426570872e-06	not-binder
LCKSLEEP	HLA-B*38:01	2.4860268794859448e-08	3.3536293651231555e-08	not-binder
LKKKDFKS	HLA-B*38:01	4.980524081696913e-05	9.461289866605461e-05	not-binder
ESSDSDTD	HLA-B*38:01	1.0058217187760545e-06	1.8046051896799317e-06	not-binder
QTSIIEME	HLA-B*38:01	3.849836083505577e-08	4.72305796693272e-08	not-binder
NRLIEENF	HLA-B*38:01	0.28636292815208436	0.1440476757186566	not-binder
VNSIPIQL	HLA-B*38:01	0.028782207604672295	0.05133309331396241	not-binder
LKEVLRAH	HLA-B*38:01	2.878024696701953e-05	2.0577588586393044e-05	not-binder
SADWFSLG	HLA-B*38:01	5.287906254736186e-06	6.229508505542864e-06	not-binder
DDITLIIA	HLA-B*38:01	7.255894819664377e-05	0.00011350532325867943	not-binder
LSKSTKDI	HLA-B*38:01	7.217140550892509e-05	0.00010060237127906855	not-binder
ATRSLVVA	HLA-B*38:01	0.0001879291922090111	0.00026195267830291435	not-binder
FPGDDIPV	HLA-B*38:01	0.006528670296575001	0.007390569595013476	not-binder
LLSNMASS	HLA-B*38:01	6.504995703759952e-08	6.163034650866045e-08	not-binder
RKELAKTV	HLA-B*38:01	0.002718286626623012	0.0016230133153701488	not-binder
FLYVLQNE	HLA-B*38:01	1.6965812074665187e-07	2.666857878354337e-07	not-binder
GWPRRLLR	HLA-B*38:01	7.048523621143488e-07	8.764500516563467e-07	not-binder
FPGGKVVD	HLA-B*38:01	0.0002157521974545773	0.00021048300727680717	not-binder
PGVRLPAL	HLA-B*38:01	0.016852480755187572	0.022554102248618355	not-binder
DAFDDVVK	HLA-B*38:01	0.000952619651434361	0.0014547231085253365	not-binder
PKVKNGLG	HLA-B*38:01	1.929230258534212e-05	2.225276515791542e-05	not-binder
ARTGIHAR	HLA-B*38:01	0.0003204429443940171	0.0003190772316244779	not-binder
LRDMIIMP	HLA-B*38:01	0.0006757887488370029	0.0009721217962241147	not-binder
KEFEANFG	HLA-B*38:01	0.00033331406809793406	0.0005072622140752085	not-binder
ISAILFIY	HLA-B*38:01	6.786336555819617e-07	7.30922334399817e-07	not-binder
EEQLVASA	HLA-B*38:01	0.0016908694713492877	0.0014449937538193963	not-binder
TYKSDNIQ	HLA-B*38:01	2.0915332246573827e-06	3.6653806516026435e-06	not-binder
AGVTDARV	HLA-B*38:01	3.4715869514911904e-05	3.1797955165585874e-05	not-binder
AKILRETM	HLA-B*38:01	0.0006925776922798832	0.0010307609046411224	not-binder
SCISVNAS	HLA-B*38:01	7.328944778492441e-08	7.240427155989808e-08	not-binder
MVGGPEGL	HLA-B*38:01	0.0022192233882378787	0.003092067748870988	not-binder
RNEKIAVH	HLA-B*38:01	1.4285370798461373e-05	1.4144152750482175e-05	not-binder
PGQKIEML	HLA-B*38:01	0.0006642901162194903	0.0007421968423104386	not-binder
LDQYDRLI	HLA-B*38:01	0.001312924991361797	0.001215236306742142	not-binder
VAIRTWQT	HLA-B*38:01	9.06776802736431e-05	0.0001790812800266808	not-binder
GTFLIQSS	HLA-B*38:01	1.6117846969500997e-08	1.817876450332649e-08	not-binder
APSIPLYH	HLA-B*38:01	3.8711960283211065e-05	3.5755600038004085e-05	not-binder
LAKTGQAA	HLA-B*38:01	0.0004957190252753207	0.0005910546897543183	not-binder
LFWMYNSI	HLA-B*38:01	3.857802263667054e-05	3.546926467660764e-05	not-binder
ESAPQMVV	HLA-B*38:01	0.0003008120873346343	0.00024412407098644667	not-binder
SLLPVTIP	HLA-B*38:01	0.00011441398017614183	0.00022271518560022465	not-binder
IDEADRDG	HLA-B*38:01	1.210626913810131e-05	1.0575628373059442e-05	not-binder
KRFAGHII	HLA-B*38:01	0.03172729532234371	0.025549928982596594	not-binder
VGVASVIA	HLA-B*38:01	0.0001291580384986446	0.00018775257322005819	not-binder
VLCDGEIM	HLA-B*38:01	4.4996043652645315e-05	3.718815976631475e-05	not-binder
DSSSSLVK	HLA-B*38:01	2.8956918639444494e-05	3.7224714615196304e-05	not-binder
IEGVLINK	HLA-B*38:01	0.0013676840033440385	0.0012458220092620071	not-binder
MGASKYRW	HLA-B*38:01	8.2310329247548e-06	9.375335501303833e-06	not-binder
GLSDSIIP	HLA-B*38:01	2.9110658548783806e-07	2.9827868838074936e-07	not-binder
VAGYVHAY	HLA-B*38:01	0.00010951714111797627	0.0001263164730817565	not-binder
EAYKKEYV	HLA-B*38:01	0.00040047595767873646	0.0003379554827050032	not-binder
QGFHTKLP	HLA-B*38:01	9.538021855111378e-06	1.7446701921341958e-05	not-binder
TEGVAQAS	HLA-B*38:01	1.0889323328910905e-05	1.624675017255257e-05	not-binder
YNRPQDEH	HLA-B*38:01	2.8180280216194566e-05	4.1476395639473684e-05	not-binder
EVLVKRMQ	HLA-B*38:01	3.2431226947987614e-07	5.791273346554681e-07	not-binder
KALGYSED	HLA-B*38:01	1.335862171816804e-06	2.5697460756440213e-06	not-binder
YGFPAEND	HLA-B*38:01	7.26956168932702e-06	1.3343062046957547e-05	not-binder
ASVLPSVS	HLA-B*38:01	6.136387228748708e-06	7.838022787840659e-06	not-binder
QPDVGWCG	HLA-B*38:01	9.287102738966268e-05	0.00018205905403539786	not-binder
FYYDEKHK	HLA-B*38:01	0.000717298580831649	0.0013804413086179591	not-binder
MAALTTVL	HLA-B*38:01	0.10966428555548191	0.08741547294509984	not-binder
RYLSVFLV	HLA-B*38:01	0.0003219240511171506	0.0004614229316897249	not-binder
TRCFAENI	HLA-B*38:01	0.009663053887197747	0.010440224167566993	not-binder
YEGKIASY	HLA-B*38:01	0.0027093646793218797	0.00313776287728509	not-binder
DLELSSAV	HLA-B*38:01	0.00039032672984831154	0.0004715847543815535	not-binder
QARAHPLG	HLA-B*38:01	1.3999076567618175e-05	1.7002202883675898e-05	not-binder
NTLPLRNI	HLA-B*38:01	0.0012353956890365225	0.0013934168045354447	not-binder
LLDDRGAR	HLA-B*38:01	3.287344768309252e-06	4.435558535554452e-06	not-binder
VVVKQPTT	HLA-B*38:01	9.723365947955642e-07	1.0269913492672814e-06	not-binder
GPGVYDIH	HLA-B*38:01	3.4161077966599065e-05	2.9788477476799882e-05	not-binder
PLPRRARA	HLA-B*38:01	2.8036686350073883e-05	5.329639397349883e-05	not-binder
PLDDANTE	HLA-B*38:01	2.34198082118553e-06	4.2621473666753075e-06	not-binder
KAGSKAEL	HLA-B*38:01	0.0023884400172391905	0.0027961615857191456	not-binder
GYVLFYNL	HLA-B*38:01	0.0003995155834726205	0.0006418797208391498	not-binder
LTDNALYI	HLA-B*38:01	0.0020773527830897365	0.0036630677354175926	not-binder
LDATGVAN	HLA-B*38:01	3.2189097538548594e-06	4.7267878651371996e-06	not-binder
HLISYTVA	HLA-B*38:01	0.00018177311731051304	0.000249806442305936	not-binder
TISAQEAQ	HLA-B*38:01	4.317690553978792e-08	5.324083086850805e-08	not-binder
FIEIGNII	HLA-B*38:01	0.001466096402145922	0.0022136196445843473	not-binder
VDDVAKRL	HLA-B*38:01	0.031644707423401995	0.04408350505699435	not-binder
KLFACYND	HLA-B*38:01	3.4926458434947348e-06	6.918833029727956e-06	not-binder
ADARLHAV	HLA-B*38:01	0.0015548652096185832	0.0012122206599180286	not-binder
IGGNDVDA	HLA-B*38:01	3.8298589196017476e-06	5.864229221056652e-06	not-binder
TLGYAEIK	HLA-B*38:01	9.065606535130222e-07	1.4846484387358416e-06	not-binder
ATFWTINI	HLA-B*38:01	9.926978474936732e-05	0.0001908138804355244	not-binder
QRQLAIRQ	HLA-B*38:01	0.0008054026777699619	0.001114003263514663	not-binder
VVYGLVGL	HLA-B*38:01	0.00019320751530358394	0.0002748408147344609	not-binder
SVNRASPV	HLA-B*38:01	0.00026153618782904787	0.0003220982395046574	not-binder
VAYIMKPK	HLA-B*38:01	1.1937237442793957e-05	1.8991019286533e-05	not-binder
VCWDKTIG	HLA-B*38:01	4.204755258788184e-08	4.516859106211652e-08	not-binder
ATKSKTSE	HLA-B*38:01	1.4313921811505017e-07	2.7592405200568717e-07	not-binder
LLGKIQRD	HLA-B*38:01	2.5779306563136882e-06	4.95307974047708e-06	not-binder
DTCRSMVA	HLA-B*38:01	0.0001354192939366783	0.00023610927332634842	not-binder
RKKNLVEY	HLA-B*38:01	0.00017564435961873738	0.0002692323808961104	not-binder
RPAVCLKM	HLA-B*38:01	0.0028070267821021845	0.002774768973337632	not-binder
MLPCGHML	HLA-B*38:01	0.0020857686118688433	0.0009681797288305447	not-binder
KLVKPAKE	HLA-B*38:01	3.057134159275415e-06	5.843503351706672e-06	not-binder
EVLHAEFI	HLA-B*38:01	5.9459892721800896e-05	5.656694492769723e-05	not-binder
TIVPPANDV	HLA-B*38:01	4.179594739994741e-05	4.766481406039351e-05	not-binder
APATHTSFA	HLA-B*38:01	0.0015084931294040871	0.001966556500293619	not-binder
LKRAYSMGV	HLA-B*38:01	0.00030597958830185233	0.0001429705543216967	not-binder
SRQVPKSTK	HLA-B*38:01	0.003818877658977726	0.006914229028431259	not-binder
KTRVEEGQP	HLA-B*38:01	6.957209683697285e-06	1.1323600676732475e-05	not-binder
SEIIGDLRN	HLA-B*38:01	0.00038391572838918363	0.00046230686175111714	not-binder
AVDGDTAVQ	HLA-B*38:01	6.806913200332331e-05	0.00012538963650408357	not-binder
QLSRAARPY	HLA-B*38:01	1.0508922599659052e-05	8.14493372940212e-06	not-binder
GNAGGNAGG	HLA-B*38:01	0.00020227449501248885	0.00023723772530913855	not-binder
TAAGTQPSP	HLA-B*38:01	9.773815804123843e-05	9.719319522878954e-05	not-binder
EAKCDNYME	HLA-B*38:01	2.2146946280043877e-05	2.654936080353424e-05	not-binder
TFVDSSWYF	HLA-B*38:01	0.002043048358349919	0.0018240212143587032	not-binder
LAVINGNHQ	HLA-B*38:01	5.599942382872314e-06	7.494927056227207e-06	not-binder
FIDATFARA	HLA-B*38:01	0.0009543377313093515	0.001567484903824302	not-binder
SKMSKSKNN	HLA-B*38:01	8.001413315525952e-05	7.816667787253401e-05	not-binder
RCQFFTYSL	HLA-B*38:01	0.04875989231659332	0.09486090660846183	not-binder
GYELGMISE	HLA-B*38:01	6.580165631862866e-06	6.705208164958045e-06	not-binder
MSYLSQMLG	HLA-B*38:01	4.208647664640797e-05	7.288841547726877e-05	not-binder
VLRFGRKDN	HLA-B*38:01	4.278415262411162e-06	4.420832570820562e-06	not-binder
GQMLVRTVT	HLA-B*38:01	0.10401677281529373	0.15825802994606838	not-binder
DTLHNLLRF	HLA-B*38:01	0.0007379826694204894	0.0012474198896577503	not-binder
LREYRDNGT	HLA-B*38:01	0.00032650549095194494	0.0003653973470947427	not-binder
FYTFPHPQM	HLA-B*38:01	0.05838798228651285	0.0642858680474632	not-binder
AQYKDKVFA	HLA-B*38:01	0.17727531936252489	0.3274369190091582	not-binder
KEHEVVLST	HLA-B*38:01	0.035294839760172184	0.035793190231246184	not-binder
TVFLTLHVG	HLA-B*38:01	1.0470559654639161e-05	1.5699262719940902e-05	not-binder
TAEMVKPGA	HLA-B*38:01	0.0009878198416174654	0.0014120849999515455	not-binder
MQGSTVLVD	HLA-B*38:01	7.378885016215975e-05	6.620504492315201e-05	not-binder
ATGQLFKAS	HLA-B*38:01	1.5508277023681875e-05	3.037564045602827e-05	not-binder
EVSTVPAGT	HLA-B*38:01	1.3707709335418483e-05	2.3163602275929177e-05	not-binder
LKLYRDSLG	HLA-B*38:01	3.9486793323431633e-05	3.037156726392691e-05	not-binder
CYKESVDQR	HLA-B*38:01	2.5501188117260652e-05	4.598765315941606e-05	not-binder
AGVLATQKY	HLA-B*38:01	0.00014735554855576093	0.0001464593434881122	not-binder
PTLLTATTC	HLA-B*38:01	2.404765848745601e-05	1.961562519324498e-05	not-binder
LNLNGVVVI	HLA-B*38:01	0.015414996654726565	0.009242097172445311	not-binder
PRVMMTKTR	HLA-B*38:01	0.0011516959995212053	0.002037186580572929	not-binder
VGEIWVQGD	HLA-B*38:01	8.939433743559988e-06	1.6683035202198174e-05	not-binder
TKKSKKESK	HLA-B*38:01	2.7910258269381317e-05	2.3934619293288185e-05	not-binder
DFRDNHYQI	HLA-B*38:01	0.005482140180538409	0.0034691214977979425	not-binder
ISGGTSNHL	HLA-B*38:01	0.0021143047721125185	0.0017769830862755596	not-binder
EQALLPAYP	HLA-B*38:01	0.0006403146774330876	0.001044584852621222	not-binder
GGLKFDNKR	HLA-B*38:01	9.900783845049333e-05	0.00013773558067020362	not-binder
LTSGTSDDG	HLA-B*38:01	4.5633520061875516e-07	4.300815471685434e-07	not-binder
NISLKELQS	HLA-B*38:01	2.8475843300512783e-06	5.428846810649012e-06	not-binder
VVLALAVFA	HLA-B*38:01	1.0731620441291855e-05	1.1274278848782905e-05	not-binder
IQVGQMRVP	HLA-B*38:01	0.00024850919799064287	0.00023776654803426374	not-binder
ACPGSGSCG	HLA-B*38:01	8.997357376434589e-05	0.000133653353227807	not-binder
SLMTIMEDY	HLA-B*38:01	4.207713582452532e-05	3.800130625899859e-05	not-binder
QIHSIALST	HLA-B*38:01	0.0005850784649836016	0.0011276564524279234	not-binder
ALRQRVLNN	HLA-B*38:01	1.211622805730964e-06	1.0156005288221042e-06	not-binder
SLYFYLRMS	HLA-B*38:01	1.1342361839598772e-06	1.78191075293491e-06	not-binder
SPPPPQVFV	HLA-B*38:01	0.008469624957069755	0.005077400611964438	not-binder
MIDSEGFRP	HLA-B*38:01	1.3752495087260286e-05	7.632871715512161e-06	not-binder
GLAQVREVF	HLA-B*38:01	0.0013876859047144308	0.0014250759244731758	not-binder
GVVTSVLLC	HLA-B*38:01	0.0003963731528753095	0.0006493112213309504	not-binder
GQLIMVDDE	HLA-B*38:01	3.72780528664407e-05	4.531032349601064e-05	not-binder
ENGLELPPE	HLA-B*38:01	5.517021078134121e-05	7.993254380941673e-05	not-binder
SPDASDFLP	HLA-B*38:01	0.0009901830357193831	0.0008770907693168286	not-binder
TKTEVVKCI	HLA-B*38:01	0.11831894591450691	0.07666579425878002	not-binder
KGSSLSIET	HLA-B*38:01	6.0710429281003385e-06	5.841591049902862e-06	not-binder
GTNWSWNYA	HLA-B*38:01	4.614978090060618e-05	8.49116667555329e-05	not-binder
RLSGNCNMV	HLA-B*38:01	0.0004738834160662009	0.0006717987133996857	not-binder
ITPHAIRVQ	HLA-B*38:01	3.853311387715941e-05	4.475941525499747e-05	not-binder
ETPPVNTIG	HLA-B*38:01	7.552884030476159e-06	8.96480048549511e-06	not-binder
RGKASEVVL	HLA-B*38:01	0.01850296843913384	0.024609829215846552	not-binder
EQEEPLTMV	HLA-B*38:01	0.003537872212473303	0.002584006842736709	not-binder
TIIPAVAVP	HLA-B*38:01	1.0454607001486593e-05	1.227595059621114e-05	not-binder
ADIRRSAVS	HLA-B*38:01	8.601140971222775e-05	0.0001225658959453817	not-binder
QLASLINLV	HLA-B*38:01	0.0003669308967801044	0.0006781642282802272	not-binder
LILAAILFV	HLA-B*38:01	3.872597310523584e-05	5.346524667544075e-05	not-binder
TVYPNGRFG	HLA-B*38:01	2.5248498992941347e-05	3.733332088980352e-05	not-binder
AKRIKNDKT	HLA-B*38:01	1.9350143901569598e-05	2.342778755934785e-05	not-binder
MGPQPRAEA	HLA-B*38:01	0.00029151886692488913	0.00038423605726968616	not-binder
KFRLTYVAE	HLA-B*38:01	2.5393004301598106e-06	4.367388405401891e-06	not-binder
VLITSMKDN	HLA-B*38:01	1.0912720209716592e-07	1.2347633920744906e-07	not-binder
FKVILVKSK	HLA-B*38:01	0.0016793723423347729	0.0033407445487788423	not-binder
DSPPSPQDS	HLA-B*38:01	4.162378458701446e-05	6.548316442175454e-05	not-binder
VFSFKSMLL	HLA-B*38:01	0.000902819949624245	0.0007957240064577545	not-binder
ERIKSVAKR	HLA-B*38:01	0.02082466408610344	0.03869797980294899	not-binder
KDCIASSSG	HLA-B*38:01	0.00027143130678685957	0.0005330163143240043	not-binder
CPLCMEPLE	HLA-B*38:01	5.7004882598505645e-05	0.00010686752782336008	not-binder
CDVGGGAGK	HLA-B*38:01	0.00023380150612224427	0.0003405545693693724	not-binder
PYRFTLNHA	HLA-B*38:01	0.00017378457772666557	0.00018175051160746386	not-binder
NAERWNLPI	HLA-B*38:01	0.008522765384986997	0.01074593738935568	not-binder
FCKADGTLD	HLA-B*38:01	9.19457243336863e-07	1.5395451719853262e-06	not-binder
TSRKEKNPS	HLA-B*38:01	8.474955326815834e-06	1.2063417691498444e-05	not-binder
SDVDLNDPY	HLA-B*38:01	4.582220154962419e-05	5.7942057984330406e-05	not-binder
YAPVGDSEA	HLA-B*38:01	0.0005257190747215646	0.0006352636373829429	not-binder
VKKAFEERS	HLA-B*38:01	0.00017257486956213653	0.00019555450337011316	not-binder
MELELYGPD	HLA-B*38:01	4.36261633554258e-05	6.645566496322996e-05	not-binder
VHMIPNAVS	HLA-B*38:01	0.0320764827542007	0.03992702925232954	not-binder
PCVTVPAAL	HLA-B*38:01	0.006293186116454308	0.010311384556080203	not-binder
VVVHTGSAT	HLA-B*38:01	9.482807819732875e-06	1.4769627119957377e-05	not-binder
TTKNPTESE	HLA-B*38:01	2.3884679112911526e-06	3.6467298513464853e-06	not-binder
SSQLRVVLD	HLA-B*38:01	2.108493499896162e-05	3.09931243979568e-05	not-binder
INSALFPGL	HLA-B*38:01	0.017322369531029835	0.013161648511728068	not-binder
GVGGQGGLG	HLA-B*38:01	2.626307540691819e-05	3.2764023307122013e-05	not-binder
SNRYFTIKG	HLA-B*38:01	8.176653352025554e-05	0.00010188203708716821	not-binder
NGINSSSPE	HLA-B*38:01	3.713606356541277e-05	4.295186044773239e-05	not-binder
TYSKTLLRD	HLA-B*38:01	1.948933463102832e-06	2.1279390896376166e-06	not-binder
LCNEIIEEE	HLA-B*38:01	4.648400928940926e-07	8.296101999094913e-07	not-binder
IAEQLGGDK	HLA-B*38:01	0.00013049346286777563	0.00020812551013392732	not-binder
AVLLLLSLP	HLA-B*38:01	5.85349147321545e-06	1.1049323366526534e-05	not-binder
CPPGRSGYP	HLA-B*38:01	6.887465448173203e-05	7.355086817123035e-05	not-binder
IDRVKQLFG	HLA-B*38:01	0.00017549849839610944	0.00021012773701687017	not-binder
VGLTLEQAN	HLA-B*38:01	7.191442776087394e-07	8.80079589641014e-07	not-binder
APESVLTSL	HLA-B*38:01	0.21327142920345069	0.2541000348961995	not-binder
FVRNWLTGP	HLA-B*38:01	0.0004905629314622129	0.0007400936739747443	not-binder
YGIPPYSIK	HLA-B*38:01	1.2348528671836544e-05	1.7008141295369946e-05	not-binder
LDAVEKDAF	HLA-B*38:01	0.0009648855790146627	0.0007622172207734457	not-binder
[truncated: 7,510 more rows]
