# Supplementary material for: Peptidome Surveillance Across Evolving SARS-CoV-2 Lineages Reveals HLA Binding Conservation in Nucleocapsid Among Variants With Most Potential for T-Cell Epitope Loss in Spike
Source: Front Immunol. 2022 Jun 23;13:918928. doi: 10.3389/fimmu.2022.918928 (PMC9260595; doi:10.3389/fimmu.2022.918928)
Supplement: Supplementary file 4 [file DataSheet_4.zip › cnn_results/HLA-B40_02_predictionsCNN.csv]

peptide	allele	prediction	prediction_std	classification
AAEDDEDDDVDTK	HLA-B*40:02	0.8965958714485168	0.14850479978954612	binder
AAEDDEDDDVDTKK	HLA-B*40:02	0.8204458117485046	0.13576341780083903	binder
AAPAYSRAL	HLA-B*40:02	0.27479961700737476	0.22464959060768644	not-binder
AAPGVDLT	HLA-B*40:02	0.10686862478032708	0.11401571308859584	not-binder
AAWLQVLPV	HLA-B*40:02	0.3220717281103134	0.14425290796483614	not-binder
ADASIRLLKA	HLA-B*40:02	0.37131992280483245	0.13725584697239615	not-binder
ADAVAVTM	HLA-B*40:02	0.9611084342002869	0.03322675332948627	binder
ADFAKVLEL	HLA-B*40:02	0.9974807858467102	0.002382031968602075	binder
ADFAVQPAV	HLA-B*40:02	0.9903823137283325	0.0030335179774817356	binder
ADFPALVV	HLA-B*40:02	0.9921991467475891	0.003868894353941084	binder
ADVIAKVAF	HLA-B*40:02	0.9490579009056092	0.053786331593353595	binder
ADYLAHES	HLA-B*40:02	0.3917670607566833	0.2591301408724929	ambiguous
AEADKPRRL	HLA-B*40:02	0.9987969994544983	0.0009474013851087162	binder
AEADKTIKV	HLA-B*40:02	0.9991833686828613	0.0010926392791044393	binder
AEAEKIRKI	HLA-B*40:02	0.9997546315193176	0.00021155597943733865	binder
AEAEKKVQL	HLA-B*40:02	0.999885082244873	8.195059929268338e-05	binder
AEAEKLFKQA	HLA-B*40:02	0.9889379501342773	0.008005692061731004	binder
AEAEKSQLIM	HLA-B*40:02	0.9975419640541077	0.0025163463320185308	binder
AEAENKAAAL	HLA-B*40:02	0.9999508142471314	3.933376218709646e-05	binder
AEAFSPPRL	HLA-B*40:02	0.9983532071113587	0.0017396100667578596	binder
AEAGGMHTV	HLA-B*40:02	0.9992055296897888	0.0008594227712738002	binder
AEAGPLASV	HLA-B*40:02	0.9996009707450867	0.0003082634436059997	binder
AEAHAKVRL	HLA-B*40:02	0.9984373688697815	0.0011272894884085925	binder
AEAHARIHL	HLA-B*40:02	0.9981130361557007	0.002867735931757696	binder
AEAILGQNAA	HLA-B*40:02	0.9908685088157654	0.00559845422182439	binder
AEAKKLAAITKL	HLA-B*40:02	0.9909427285194397	0.007751183379152959	binder
AEAKQIVRKL	HLA-B*40:02	0.9966552734375	0.0037325587711531075	binder
AEALATHILSL	HLA-B*40:02	0.9991730570793151	0.0009307938050467847	binder
AEALIKHKP	HLA-B*40:02	0.8870919585227967	0.08175676825444579	binder
AEALIKHKPSV	HLA-B*40:02	0.9891458749771118	0.006163288756429561	binder
AEALKEVSL	HLA-B*40:02	0.9998020172119141	0.00023022452981949596	binder
AEALKQGNAI	HLA-B*40:02	0.9947782516479492	0.0035267876412915767	binder
AEALRQPVL	HLA-B*40:02	0.9997607707977295	0.00014583663995734026	binder
AEALRSLQQL	HLA-B*40:02	0.9993349432945251	0.0006108693635658943	binder
AEAPAGPAL	HLA-B*40:02	0.9999109029769897	0.00010580743091620418	binder
AEAPGLVDV	HLA-B*40:02	0.9901136040687561	0.005604932868630686	binder
AEAPHLVQV	HLA-B*40:02	0.9996389985084534	0.00030604871544112904	binder
AEAPPPSVV	HLA-B*40:02	0.9997249364852905	0.00016282938812347023	binder
AEAQGSTTL	HLA-B*40:02	0.9994198441505432	0.00029900748227244524	binder
AEAQQLITI	HLA-B*40:02	0.9992934823036194	0.0004236567326985473	binder
AEARHIKAEM	HLA-B*40:02	0.9942439198493958	0.002545531088382981	binder
AEARHNPSI	HLA-B*40:02	0.999300217628479	0.0005245497294638431	binder
AEARINAQL	HLA-B*40:02	0.9993775963783265	0.000582194812829055	binder
AEARKSPAL	HLA-B*40:02	0.9998150587081909	0.00011226345458254816	binder
AEASLPEKKGNTL	HLA-B*40:02	0.9908203721046448	0.014140818427113129	binder
AEASSVKNEL	HLA-B*40:02	0.9993317604064942	0.000551274650310881	binder
AEATALVHTL	HLA-B*40:02	0.9992252230644226	0.0006219134269951492	binder
AEAVFASEV	HLA-B*40:02	0.9937316060066224	0.0032155752206313435	binder
AEAVLYEHL	HLA-B*40:02	0.9976020693778992	0.0024711549973810516	binder
AEAVRTTL	HLA-B*40:02	0.9989620804786682	0.0011038179660603396	binder
AEDITTGQVL	HLA-B*40:02	0.9991629481315613	0.0010034357662685343	binder
AEDPKVTL	HLA-B*40:02	0.9996194005012512	0.00014204591777515523	binder
AEDTAHPKL	HLA-B*40:02	0.9996268033981324	0.00033100554173939086	binder
AEEAPKTPL	HLA-B*40:02	0.9987011551856995	0.0012403261566886075	binder
AEEFKVPAA	HLA-B*40:02	0.9912586212158203	0.011583892019692241	binder
AEEKSIPTL	HLA-B*40:02	0.9996285438537598	0.00037192717381060434	binder
AEERPRIAL	HLA-B*40:02	0.9998483180999755	9.587813812092715e-05	binder
AEERRKYTL	HLA-B*40:02	0.9986392378807067	0.000939735081291771	binder
AEFDDRRGVL	HLA-B*40:02	0.9993577122688293	0.0005941099722578306	binder
AEFDPEEDEPTL	HLA-B*40:02	0.9998456835746765	0.00023821073651829453	binder
AEFEQGHQF	HLA-B*40:02	0.9995912432670593	0.00044794748033625436	binder
AEFIKFTVI	HLA-B*40:02	0.9982536435127258	0.0008221345612772732	binder
AEFKEGKKEL	HLA-B*40:02	0.9998374938964844	8.99299789460872e-05	binder
AEFQELLKV	HLA-B*40:02	0.9994812369346618	0.0006624829246150883	binder
AEFSKTWEF	HLA-B*40:02	0.9979462027549744	0.003147352831732081	binder
AEFTPGPPPISY	HLA-B*40:02	0.9943475008010865	0.005137844908595899	binder
AEFVSTPEL	HLA-B*40:02	0.9997365236282348	0.00022481864965302194	binder
AEGAGLHAL	HLA-B*40:02	0.9993155717849731	0.0004891769855775817	binder
AEGDLIEHF	HLA-B*40:02	0.9988215923309326	0.0010878008028703525	binder
AEGDRVMVVL	HLA-B*40:02	0.9985270738601685	0.0007481953349676719	binder
AEGHTKAVL	HLA-B*40:02	0.9983960032463074	0.0008367100170923542	binder
AEGPAVSL	HLA-B*40:02	0.9996669054031372	0.00013919224286320237	binder
AEGPEVICA	HLA-B*40:02	0.9663287162780761	0.023481596164077124	binder
AEGPITAL	HLA-B*40:02	0.999428141117096	0.00033770771295745053	binder
AEGPVAVVV	HLA-B*40:02	0.999052619934082	0.0007656213030734468	binder
AEGPYKIIL	HLA-B*40:02	0.9970131158828736	0.0026229489472911513	binder
AEGREAPAL	HLA-B*40:02	0.9994511365890503	0.00024235233495926197	binder
AEGTVVSNL	HLA-B*40:02	0.9983151078224182	0.0010499085077772259	binder
AEHENMKAVL	HLA-B*40:02	0.9996818423271179	0.000168517092772305	binder
AEHHVATL	HLA-B*40:02	0.9990266323089599	0.0006598371783857332	binder
AEHKVQSL	HLA-B*40:02	0.9996777176856995	0.00041371686213550633	binder
AEHLKTLSL	HLA-B*40:02	0.9998632907867432	0.00016956509114102048	binder
AEHNDLQYAA	HLA-B*40:02	0.9894765973091125	0.005088683173216455	binder
AEHSESGQLV	HLA-B*40:02	0.9969664931297302	0.001183695194956273	binder
AEHVVQPKA	HLA-B*40:02	0.9962402582168579	0.005364080450906771	binder
AEIAHNVSS	HLA-B*40:02	0.9292078495025635	0.04732880303628556	binder
AEIDAHLVA	HLA-B*40:02	0.9981743812561035	0.0014837760432154757	binder
AEIDAHLVAL	HLA-B*40:02	0.9997629046440124	0.00019338648286751277	binder
AEIDAHLV	HLA-B*40:02	0.9945031523704528	0.003769966832430263	binder
AEIDDRKQL	HLA-B*40:02	0.9993188381195068	0.00044403822599841985	binder
AEIDRRISA	HLA-B*40:02	0.9989319086074829	0.0011209823536041195	binder
AEIDSVKMTL	HLA-B*40:02	0.9998048067092895	0.0001804845784973926	binder
AEIEHHEM	HLA-B*40:02	0.9992035984992981	0.0012903388803742178	binder
AEIEPPHHEL	HLA-B*40:02	0.999617052078247	0.00043535613541957147	binder
AEIESHHPRL	HLA-B*40:02	0.9992626190185547	0.0006708478142724068	binder
AEIETRIAEL	HLA-B*40:02	0.9998132348060608	0.00012574976891219648	binder
AEIGQVKQEL	HLA-B*40:02	0.9997803807258606	0.00023609739604267898	binder
AEIHVPTL	HLA-B*40:02	0.9998263597488404	9.302811732018081e-05	binder
AEIKRINKEL	HLA-B*40:02	0.9981598854064941	0.0014969761986661108	binder
AEIKTTNEVVL	HLA-B*40:02	0.9992994666099548	0.0006269605672665852	binder
AEIKVKLIEA	HLA-B*40:02	0.9917701721191406	0.004798334921421599	binder
AEILELAGNAA	HLA-B*40:02	0.9884772300720215	0.009216702987546625	binder
AEILNGKEISA	HLA-B*40:02	0.9984180450439453	0.0012930725994673177	binder
AEINDLENL	HLA-B*40:02	0.9990234136581421	0.0012780957100504721	binder
AEINQKWNL	HLA-B*40:02	0.9995198607444763	0.00024349943063230384	binder
AEIPLNEQTTL	HLA-B*40:02	0.9995080471038819	0.0006889248367236364	binder
AEIPLRMV	HLA-B*40:02	0.9944570422172546	0.003275939923551745	binder
AEIPRAIQSL	HLA-B*40:02	0.9998354077339172	0.00016056058249073457	binder
AEIQAELERL	HLA-B*40:02	0.9993038654327393	0.0007390296066453794	binder
AEIQDMKQEL	HLA-B*40:02	0.999546492099762	0.0004958560482562754	binder
AEIQELHQSV	HLA-B*40:02	0.9988326907157898	0.001949395508832068	binder
AEIQETITAL	HLA-B*40:02	0.9997418284416199	0.00021168812795638713	binder
AEIQKSAL	HLA-B*40:02	0.9995042443275451	0.0003926347847323777	binder
AEISLLKQQL	HLA-B*40:02	0.999440360069275	0.0004373164660706629	binder
AEISSKSPVAV	HLA-B*40:02	0.9972094297409058	0.0008495035855107095	binder
AEIVLRSL	HLA-B*40:02	0.9993558883666992	0.00037080457499181514	binder
AEIVQLVGKASL	HLA-B*40:02	0.990488600730896	0.005787351497784935	binder
AEIVTKTI	HLA-B*40:02	0.9979497790336609	0.0013264299975893434	binder
AEKAAQTAERL	HLA-B*40:02	0.9974022388458252	0.0027600965396816176	binder
AEKDNAEIRV	HLA-B*40:02	0.9917826294898987	0.005491733950770341	binder
AEKEPINKM	HLA-B*40:02	0.9989399075508117	0.0009664037085322334	binder
AEKGVARVV	HLA-B*40:02	0.9973162531852722	0.001263639077319935	binder
AEKHYSNTL	HLA-B*40:02	0.9991413950920105	0.00041416453214288706	binder
AEKIPGEST	HLA-B*40:02	0.9904488682746887	0.006723285318868802	binder
AEKKLRPHL	HLA-B*40:02	0.9970178961753845	0.0026527286740226012	binder
AEKLGGSAV	HLA-B*40:02	0.9994895339012146	0.00034062633730911913	binder
AEKNSNVETL	HLA-B*40:02	0.9982860565185547	0.0010721792428237612	binder
AEKPAVPETA	HLA-B*40:02	0.9924591779708862	0.008604452413822248	binder
AEKPEEEL	HLA-B*40:02	0.9997835278511047	0.00013884908026136968	binder
AEKRDPQELVA	HLA-B*40:02	0.9875337600708007	0.006215803600995901	binder
AEKTPYVVV	HLA-B*40:02	0.9918040633201599	0.011988352003998172	binder
AEKVANAESL	HLA-B*40:02	0.9990735650062561	0.0005367832421774424	binder
AEKVHMRAM	HLA-B*40:02	0.9921308040618897	0.0061737417460373195	binder
AEKVQREPLL	HLA-B*40:02	0.9905280113220215	0.007896098590576314	binder
AELAGEGISV	HLA-B*40:02	0.99329092502594	0.011183510678671243	binder
AELATRAIPEL	HLA-B*40:02	0.9983254194259643	0.0005253596310540843	binder
AELATRAIP	HLA-B*40:02	0.906281316280365	0.06735118417306912	binder
AELDPGTISV	HLA-B*40:02	0.9992849230766296	0.0005558242317385072	binder
AELDTTNSL	HLA-B*40:02	0.9993444561958313	0.0005251317089804233	binder
AELEDRRQL	HLA-B*40:02	0.9989544510841369	0.0003149135369396126	binder
AELEKDAQNRL	HLA-B*40:02	0.9990485072135925	0.0010957061444029756	binder
AELEKLQAEL	HLA-B*40:02	0.9996270775794983	0.000394930814954887	binder
AELELQKQL	HLA-B*40:02	0.9998262524604797	0.000162771805567192	binder
AELEREKEKL	HLA-B*40:02	0.9985336422920227	0.0012844038449466209	binder
AELERNVAL	HLA-B*40:02	0.9999419927597046	3.498711211379416e-05	binder
AELERQAVL	HLA-B*40:02	0.9998500108718872	9.383651134228907e-05	binder
AELFAVVKT	HLA-B*40:02	0.9326530694961548	0.030987370185865858	binder
AELFKGKKGVL	HLA-B*40:02	0.9933571219444275	0.004650728392155995	binder
AELGLAPSAL	HLA-B*40:02	0.9992480278015137	0.00059523060873789	binder
AELHQEHDL	HLA-B*40:02	0.9986655354499817	0.0019318863226628392	binder
AELIDKPL	HLA-B*40:02	0.9846768379211426	0.012952607665527392	binder
AELILHDAL	HLA-B*40:02	0.9988803744316102	0.0014444863012494885	binder
AELLDATQHTL	HLA-B*40:02	0.9990019202232361	0.0010283003128678584	binder
AELLLKSSDL	HLA-B*40:02	0.9929738521575928	0.007102821018725457	binder
AELLTELHQL	HLA-B*40:02	0.9979465007781982	0.0017545783663875947	binder
AELLVKGYEI	HLA-B*40:02	0.9853375554084778	0.006730028310196541	binder
AELLVSHGASL	HLA-B*40:02	0.9985599160194397	0.0012071134906122885	binder
AELMPGASGAEV	HLA-B*40:02	0.992556917667389	0.006702753720568423	binder
AELNLRSNEL	HLA-B*40:02	0.9988107919692993	0.0013325157743856759	binder
AELPAKILVEF	HLA-B*40:02	0.9899708509445191	0.006574910840897688	binder
AELPDQKQL	HLA-B*40:02	0.9976664304733276	0.001883384596281272	binder
AELPGSSAV	HLA-B*40:02	0.9987324118614197	0.0006887562691460737	binder
AELQQQQAVL	HLA-B*40:02	0.9996865391731262	0.00031611541921221985	binder
AELQRVQKV	HLA-B*40:02	0.9987886786460877	0.0011387697858082967	binder
AELQSRLAAL	HLA-B*40:02	0.9996900081634521	0.00022312417214777116	binder
AELRKRQAEL	HLA-B*40:02	0.9973792672157288	0.002451204060244034	binder
AELRNASAVM	HLA-B*40:02	0.9954030990600586	0.0038281853186433582	binder
AELRPDSPAHVLL	HLA-B*40:02	0.9468560814857483	0.04317749733017288	binder
AELRSHALPGA	HLA-B*40:02	0.8773421049118042	0.12638635127857298	binder
AELRSTASL	HLA-B*40:02	0.9993638753890991	0.00038378639138232027	binder
AELVKRKQEL	HLA-B*40:02	0.9933411121368408	0.006060712198070845	binder
AELWKNPTAF	HLA-B*40:02	0.9946926712989808	0.005479856744267283	binder
AEMAQNAV	HLA-B*40:02	0.9857659935951233	0.007279334348822062	binder
AEMEKATEV	HLA-B*40:02	0.9996813654899597	0.0002929637363372398	binder
AEMKAQEV	HLA-B*40:02	0.9980993390083313	0.002242757237567461	binder
AEMLKENKV	HLA-B*40:02	0.996160912513733	0.0044890502423204845	binder
AEMPDSAAA	HLA-B*40:02	0.9945867419242859	0.005627401283351648	binder
AEMPDSAAALL	HLA-B*40:02	0.9995601892471313	0.0005155900783359898	binder
AEMPEKGAL	HLA-B*40:02	0.9990551710128784	0.0013146744360773537	binder
AEMREKLRL	HLA-B*40:02	0.9989877104759216	0.0010239821312566651	binder
AEMRPPLIET	HLA-B*40:02	0.9430616974830628	0.07735494571097883	binder
AEMTTRMV	HLA-B*40:02	0.985343050956726	0.010275509490779973	binder
AEMVALVEQRA	HLA-B*40:02	0.893473207950592	0.164710117155605	binder
AENELGVVVA	HLA-B*40:02	0.9939071059226989	0.0046376514474747565	binder
AENGKAPHL	HLA-B*40:02	0.9988513708114624	0.0009334800022818975	binder
AENKSAVEM	HLA-B*40:02	0.999187433719635	0.0008723195095851188	binder
AENPDTPAL	HLA-B*40:02	0.9994842886924744	0.0006369777517462265	binder
AENPGKYNI	HLA-B*40:02	0.9988378882408142	0.0007890051431399011	binder
AENRRLHEL	HLA-B*40:02	0.9993740200996399	0.00037057719534217156	binder
AEPARPQAVL	HLA-B*40:02	0.9986675977706909	0.001291343445233875	binder
AEPDIIEQL	HLA-B*40:02	0.9993683338165283	0.0005029487120824427	binder
AEPDYVQPQL	HLA-B*40:02	0.9971992015838623	0.0006970462756921226	binder
AEPEALQSL	HLA-B*40:02	0.9985100269317627	0.002407569552686447	binder
AEPEDHYFLL	HLA-B*40:02	0.9622146844863891	0.039264880144227174	binder
AEPELQYVAL	HLA-B*40:02	0.9929771423339844	0.00477741293747577	binder
AEPEVGVPSSL	HLA-B*40:02	0.9986575484275818	0.0008322886300440573	binder
AEPILPYAL	HLA-B*40:02	0.9983695864677429	0.0009121225805058524	binder
AEPKSIPAL	HLA-B*40:02	0.9992788076400757	0.0004718387719509962	binder
AEPMKGPIAM	HLA-B*40:02	0.9908744812011718	0.003604643110497871	binder
AEPPPIKSA	HLA-B*40:02	0.994707214832306	0.005035247362179463	binder
AEPTVTNIL	HLA-B*40:02	0.9965737819671631	0.0015333596482846187	binder
AEQAKASPAL	HLA-B*40:02	0.9983083605766296	0.0006207744335311188	binder
AEQFKKTSL	HLA-B*40:02	0.9994584918022156	0.0006388241126701739	binder
AEQHKRVLL	HLA-B*40:02	0.995274019241333	0.003448646072084663	binder
AEQHVTQLM	HLA-B*40:02	0.9968800067901611	0.002959117105042367	binder
AEQKRLKTVL	HLA-B*40:02	0.994724178314209	0.002993937753712852	binder
AEQKVIAKL	HLA-B*40:02	0.9996886014938354	0.00041161240543673144	binder
AEQMRKIAL	HLA-B*40:02	0.9996957302093505	0.00026282583163941977	binder
AEQPSVKL	HLA-B*40:02	0.9988093376159668	0.000697288828888577	binder
AEQPTPQAL	HLA-B*40:02	0.9997863173484802	0.00019947509524193542	binder
AEQQKAQFTA	HLA-B*40:02	0.986370575428009	0.010047516299172929	binder
AEQSVAKASL	HLA-B*40:02	0.999327826499939	0.000512378275148426	binder
AERAIEKM	HLA-B*40:02	0.9985185146331788	0.00131413907147352	binder
AERDSLLSTSSL	HLA-B*40:02	0.9958245396614075	0.004851934675800484	binder
AERELQAKFEHL	HLA-B*40:02	0.962470555305481	0.04406997343954687	binder
AEREQALRL	HLA-B*40:02	0.9992887377738953	0.0005852613390483776	binder
AEREVVAGSHEL	HLA-B*40:02	0.9989575028419495	0.0011311344866803657	binder
AERIGETPEL	HLA-B*40:02	0.998590624332428	0.0007392248282591503	binder
AERLGLRSL	HLA-B*40:02	0.9988300919532775	0.0009499588872547313	binder
AERLGVTRL	HLA-B*40:02	0.9982156991958618	0.0008657837132498183	binder
AERPERQQL	HLA-B*40:02	0.9994617819786071	0.00016583496184347505	binder
AERQPLGHVT	HLA-B*40:02	0.9376320838928223	0.06328423267329063	binder
AERSIHDAL	HLA-B*40:02	0.9996074318885804	0.0001885876846923775	binder
AERYKLERL	HLA-B*40:02	0.9894109249114991	0.0075826809496359684	binder
AESGAKEEL	HLA-B*40:02	0.9990687251091004	0.0004684264534449063	binder
AESGRGQVM	HLA-B*40:02	0.9982197403907775	0.0012404763445578604	binder
AESHIILVL	HLA-B*40:02	0.9994826793670655	0.0003982120563547754	binder
AESPSRDVV	HLA-B*40:02	0.9937808990478516	0.007651433942218594	binder
AESQELIYTF	HLA-B*40:02	0.9814177870750427	0.026274109924538436	binder
AESQGRSEILM	HLA-B*40:02	0.9853215098381043	0.01772319832103583	binder
AESTSSRML	HLA-B*40:02	0.9908670306205749	0.010459165682410036	binder
AETAKATPRL	HLA-B*40:02	0.9892292857170105	0.0058712266681720075	binder
AETDRLREI	HLA-B*40:02	0.9989915728569031	0.0007104523487310539	binder
AETDRRTLQM	HLA-B*40:02	0.9931851863861084	0.0048529541001082	binder
AETEALSKL	HLA-B*40:02	0.9997817873954773	0.00012063857594346746	binder
AETEARTL	HLA-B*40:02	0.9988491535186768	0.0006504368051484347	binder
AETEQHIKV	HLA-B*40:02	0.9990892529487609	0.0006205618749903688	binder
AETERKKAL	HLA-B*40:02	0.9992905020713806	0.0008400003583861779	binder
AETGKVVII	HLA-B*40:02	0.9988993287086487	0.0007317171567209072	binder
AETGSGKTL	HLA-B*40:02	0.9965981483459473	0.003477525177160337	binder
AETGVGKTV	HLA-B*40:02	0.9985776782035828	0.0005685647725547952	binder
AETHFGFETV	HLA-B*40:02	0.9812847375869751	0.009900175203752444	binder
AETHYQLGL	HLA-B*40:02	0.9960999727249146	0.003179440976362356	binder
AETKNVAL	HLA-B*40:02	0.9987863421440124	0.0007929333363957753	binder
AETPARPGL	HLA-B*40:02	0.9992809057235718	0.000545943747373474	binder
AETRESTQL	HLA-B*40:02	0.9989364981651306	0.0006227734445233434	binder
AETVRPEEV	HLA-B*40:02	0.9971579194068909	0.0021588602173723557	binder
AETVVVSAHSL	HLA-B*40:02	0.9980142831802368	0.002330399774908605	binder
AEVAAKNQSL	HLA-B*40:02	0.9996789455413818	0.000366686963910123	binder
AEVADEKML	HLA-B*40:02	0.9777188777923584	0.03446991104192459	binder
AEVAPVKDM	HLA-B*40:02	0.9923333883285522	0.004280493696654824	binder
AEVARAQAAL	HLA-B*40:02	0.9998033046722412	0.0001238383085394785	binder
AEVCPTPARL	HLA-B*40:02	0.9973588347434997	0.0010310039481577216	binder
AEVDASVVREI	HLA-B*40:02	0.9983892321586609	0.002408936886991557	binder
AEVDLVDVKGQTAL	HLA-B*40:02	0.9627555012702942	0.009861824315194567	binder
AEVDRIIAQL	HLA-B*40:02	0.9996261477470398	0.0002897066364706031	binder
AEVDYLEQF	HLA-B*40:02	0.998507845401764	0.0009476859171067203	binder
AEVEGIGEAL	HLA-B*40:02	0.9995221495628357	0.0004313565698968247	binder
AEVELKKGATL	HLA-B*40:02	0.9998331189155578	0.00022053962267998354	binder
AEVELKRDEA	HLA-B*40:02	0.9823321223258972	0.012845274235188503	binder
AEVETRKVVL	HLA-B*40:02	0.9985381841659546	0.002180722937901526	binder
AEVGVKAHHL	HLA-B*40:02	0.9984016299247742	0.001953992719633764	binder
AEVHRLVVV	HLA-B*40:02	0.9983843803405762	0.001269335939878627	binder
AEVHSEEAL	HLA-B*40:02	0.9991473317146301	0.0010548748903978858	binder
AEVIAKNNSF	HLA-B*40:02	0.9908319711685181	0.009771981699861937	binder
AEVIVRQL	HLA-B*40:02	0.9995023846626282	0.00033110493287237487	binder
AEVKIEKRTT	HLA-B*40:02	0.958308744430542	0.021935449840545542	binder
AEVKRPGESL	HLA-B*40:02	0.9997370719909668	0.00026665867171622807	binder
AEVKRVGDTL	HLA-B*40:02	0.9985056757926941	0.0010141762985767604	binder
AEVKSRTTL	HLA-B*40:02	0.9995878219604493	0.0004667760795732598	binder
AEVLEQSAQTL	HLA-B*40:02	0.9997315049171448	0.00040636427927937896	binder
AEVLIQQGGL	HLA-B*40:02	0.9938486218452454	0.004704911883147422	binder
AEVLITTRTA	HLA-B*40:02	0.9421772837638855	0.04960865944655716	binder
AEVMPAQWEF	HLA-B*40:02	0.9649572014808655	0.032808687849923066	binder
AEVNLKKKSYL	HLA-B*40:02	0.9948640108108521	0.0037939903514658257	binder
AEVPDVTAT	HLA-B*40:02	0.979467260837555	0.015472174791013378	binder
AEVPGAGAV	HLA-B*40:02	0.997850489616394	0.0016613019608494983	binder
AEVSNTFVRL	HLA-B*40:02	0.9970849275588989	0.0027306528000009163	binder
AEVSPMYGV	HLA-B*40:02	0.9917255282402039	0.0054151440607416	binder
AEVTTKSQI	HLA-B*40:02	0.9977503299713135	0.0011643702677338892	binder
AEVTTKSQIPL	HLA-B*40:02	0.9897615909576416	0.010157887089041235	binder
AEVVKAPQV	HLA-B*40:02	0.9970150470733643	0.002310040307825918	binder
AEYAGLKVA	HLA-B*40:02	0.9968889117240906	0.0037954870938006246	binder
AEYHKLARKL	HLA-B*40:02	0.9660690307617188	0.034776471615558614	binder
AEYNKTIVDAL	HLA-B*40:02	0.9996242046356201	0.0002344775768499967	binder
AEYPEGFEI	HLA-B*40:02	0.9985804677009582	0.001291445626707534	binder
AEYPGSSAQL	HLA-B*40:02	0.9999317646026611	5.954723454346802e-05	binder
AEYRHLRKL	HLA-B*40:02	0.9958632111549377	0.003641069417777484	binder
AGFAGDDAPR	HLA-B*40:02	0.3119533650577068	0.33019828398358186	not-binder
AKVKFEERY	HLA-B*40:02	0.004177044751122594	0.005730178848102397	not-binder
ALEEQLQQIRAE	HLA-B*40:02	0.6835775017738343	0.2236700752777945	binder
ALQKGCPQL	HLA-B*40:02	0.5218625828623772	0.29647627507238067	ambiguous
APLRDPALRQLL	HLA-B*40:02	0.021416229498572647	0.027259683177127576	not-binder
AQAFIHNSL	HLA-B*40:02	0.9854076623916626	0.012564091070459226	binder
AQFEHTILL	HLA-B*40:02	0.992479395866394	0.005029718196613913	binder
AQFKGTQSL	HLA-B*40:02	0.9927689909934998	0.005748255822829758	binder
AQLKQRNTL	HLA-B*40:02	0.8566798686981201	0.1365057289559531	binder
AQYEDIANR	HLA-B*40:02	0.20339208096265793	0.11224210372197348	not-binder
AQYEDIAQK	HLA-B*40:02	0.44386342763900755	0.1223293089275162	ambiguous
AQYEDIAQKS	HLA-B*40:02	0.49451707899570463	0.2200391649158818	ambiguous
ARPEAPPAK	HLA-B*40:02	0.04638966410420835	0.040788650450882855	not-binder
ASDKETYEL	HLA-B*40:02	0.9084463477134704	0.058156201272036655	binder
ASFLEAEGGAKTL	HLA-B*40:02	0.29875143729150294	0.23090713473528388	not-binder
ATARVNGKTQAEA	HLA-B*40:02	0.09766971319913864	0.14579653533930167	not-binder
ATASFPEAL	HLA-B*40:02	0.6872219860553741	0.17319526879852354	binder
AVEAKKTYVRD	HLA-B*40:02	0.14425361920148133	0.13071181144499258	not-binder
DAAPVAPSV	HLA-B*40:02	0.9009390354156495	0.06763191506134675	binder
DATASIVMD	HLA-B*40:02	0.05684061866486445	0.05803194527633939	not-binder
DNLAIEGGI	HLA-B*40:02	0.31181549383327367	0.2727032066046767	not-binder
DQLLRTLDI	HLA-B*40:02	0.7350478649139405	0.13569953141064497	binder
DRQQQITV	HLA-B*40:02	0.5450602889060974	0.23226384982477144	ambiguous
DRVYIHPF	HLA-B*40:02	0.139181924238801	0.10777110804438564	not-binder
DSDFPIHNL	HLA-B*40:02	0.6921782493591309	0.19590163148989853	binder
DSDILVRKV	HLA-B*40:02	0.6886249661445618	0.1062605690534789	binder
DSYVGDEAQSK	HLA-B*40:02	0.2584721721708775	0.13862143118416226	not-binder
DTIVNVQQI	HLA-B*40:02	0.8675145626068115	0.08671432332439527	binder
EAHAKVRL	HLA-B*40:02	0.26427175998687746	0.18908005170013578	not-binder
EAKKIERL	HLA-B*40:02	0.6657698214054107	0.18018470913255305	binder
EDARTILEL	HLA-B*40:02	0.9578847169876099	0.025190506686157983	binder
EEAASAPAV	HLA-B*40:02	0.9809547662734985	0.01872940697205256	binder
EEAPSRPAL	HLA-B*40:02	0.9996488213539123	0.00015701550285912073	binder
EEAPVQPIL	HLA-B*40:02	0.9952243685722351	0.003128071857824309	binder
EEGPPVTTV	HLA-B*40:02	0.9903455257415772	0.00819651401833567	binder
EEHEVAVL	HLA-B*40:02	0.9980746746063233	0.0007898462921231272	binder
EEHNSMNEL	HLA-B*40:02	0.9949552416801453	0.003947209818190434	binder
EELIESPKL	HLA-B*40:02	0.9906392574310303	0.007918574068371105	binder
EELLRKLL	HLA-B*40:02	0.9730119705200195	0.021041552272255497	binder
EELVVQPLL	HLA-B*40:02	0.9854696393013	0.011594739507547445	binder
EEQLQQIRAE	HLA-B*40:02	0.5916829764842987	0.11173042846482718	binder
EEQLQQIR	HLA-B*40:02	0.5140234708786011	0.16754065631991807	ambiguous
EEREPTPVL	HLA-B*40:02	0.9944578766822815	0.0033828547068027906	binder
EEVQSLPLPL	HLA-B*40:02	0.9792509436607361	0.0137879312401515	binder
EEWHGHVTAL	HLA-B*40:02	0.9977466583251953	0.0017223723688443464	binder
EEWNDPPAV	HLA-B*40:02	0.9947090864181518	0.0014162188699600026	binder
EEYQNPHTV	HLA-B*40:02	0.9984130501747132	0.0020986408391502325	binder
EGDNEFERIL	HLA-B*40:02	0.6161395311355591	0.18983309633917467	binder
EIMIPASKAGL	HLA-B*40:02	0.10314166583120823	0.11940302395507711	not-binder
EKLGETEKL	HLA-B*40:02	0.8430170774459839	0.036445638127841504	binder
ELAAPGQAKI	HLA-B*40:02	0.45139248222112655	0.33854138079812585	ambiguous
ELENRAPGL	HLA-B*40:02	0.8135473251342773	0.09420357466675386	binder
ELIEGEREL	HLA-B*40:02	0.8816579699516296	0.07664838123929524	binder
ELLKPTELVP	HLA-B*40:02	0.25746041517704726	0.2304573713994576	not-binder
ELNEKLTPL	HLA-B*40:02	0.9194242358207703	0.05304747600214494	binder
ELPQAAPPQI	HLA-B*40:02	0.27289722859859467	0.34402372842584666	not-binder
EREKLASEIL	HLA-B*40:02	0.6017657816410065	0.20141081163694122	binder
ESKNEEIL	HLA-B*40:02	0.8370018362998962	0.07709581382264992	binder
ESRLEKAELS	HLA-B*40:02	0.551252818107605	0.22354575082536232	ambiguous
ETAVLPKL	HLA-B*40:02	0.9249636769294739	0.03781764710957093	binder
ETKLLASEI	HLA-B*40:02	0.8483563303947449	0.1191359298455396	binder
ETLDLSHNQL	HLA-B*40:02	0.7673242926597595	0.11201401966720437	binder
FEKEQQQL	HLA-B*40:02	0.9997253298759461	0.00016219468216319404	binder
FEMATRAAL	HLA-B*40:02	0.9985371708869935	0.001388855199058388	binder
FERNKAIKV	HLA-B*40:02	0.9479064345359802	0.04520128149471428	binder
FESDLHSLL	HLA-B*40:02	0.9986801028251648	0.0007841707755613034	binder
FESSGIHVA	HLA-B*40:02	0.9937556028366089	0.003407597209557742	binder
FKQYANDNGVD	HLA-B*40:02	0.0156547429272905	0.01875780377976007	not-binder
GDYVPPEKL	HLA-B*40:02	0.9358815908432007	0.10000046646043534	binder
GEADAQNITVL	HLA-B*40:02	0.9998618364334106	0.00012390077022205495	binder
GEADPSIQL	HLA-B*40:02	0.9994243025779724	0.000614338175899687	binder
GEAEYIQRL	HLA-B*40:02	0.9998931527137757	8.650680318956629e-05	binder
GEAGPSAEAL	HLA-B*40:02	0.9996316075325012	0.0002591725586361927	binder
GEAKIEDL	HLA-B*40:02	0.9982030868530274	0.0015330117380666312	binder
GEAKVEQL	HLA-B*40:02	0.9997533202171326	0.00016457347186857337	binder
GEAKVKKQLV	HLA-B*40:02	0.9374777436256408	0.052221926706012854	binder
GEALAPRQVL	HLA-B*40:02	0.9992072463035584	0.000698357143678721	binder
GEANVPFITV	HLA-B*40:02	0.9950971007347107	0.003987752925696151	binder
GEAPAKSSTL	HLA-B*40:02	0.9998497486114502	0.00011613141996255912	binder
GEAPSKTL	HLA-B*40:02	0.9990227580070495	0.0004518358639009308	binder
GEAPSKTLVET	HLA-B*40:02	0.9904888033866882	0.005086909320081438	binder
GEAQKIDRM	HLA-B*40:02	0.996122932434082	0.0037724956749721605	binder
GEARKQVEV	HLA-B*40:02	0.997773551940918	0.0019367608046482123	binder
GEDIPREML	HLA-B*40:02	0.9985297322273254	0.000881885185531832	binder
GEDKGIKAL	HLA-B*40:02	0.9996873021125794	0.0003150173006533891	binder
GEDPNKAEEL	HLA-B*40:02	0.9995466351509095	0.0003068536481652556	binder
GEELVTKPV	HLA-B*40:02	0.9790940046310425	0.01864401492363875	binder
GEEVPRPIL	HLA-B*40:02	0.9984746932983398	0.0013010756828673452	binder
GEFDYSGSQAI	HLA-B*40:02	0.9985116481781006	0.0018103819857798501	binder
GEFEKGGKSV	HLA-B*40:02	0.9989742040634155	0.0014616343186464717	binder
GEFILKTYV	HLA-B*40:02	0.991853940486908	0.007899572651771334	binder
GEFKLNQPEL	HLA-B*40:02	0.9990480899810791	0.0004510289899290374	binder
GEFKVHRV	HLA-B*40:02	0.9964392066001893	0.0035050682801580748	binder
GEFRTTTV	HLA-B*40:02	0.997413158416748	0.0017831194378787108	binder
GEFSDKLLSL	HLA-B*40:02	0.9996456861495971	0.00030915302996301926	binder
GEFSDTNAAV	HLA-B*40:02	0.995591402053833	0.004697372017823428	binder
GEFTGVGKKGQA	HLA-B*40:02	0.9902848958969116	0.009041778461350318	binder
GEFVDDYTV	HLA-B*40:02	0.9932967185974121	0.0041894764416106735	binder
GEGDTHTAL	HLA-B*40:02	0.9995497107505799	0.00016119274808249948	binder
GEGEPVKEV	HLA-B*40:02	0.9977866291999817	0.001024435704850322	binder
GEGKNGTIEL	HLA-B*40:02	0.9976039409637452	0.0014433086288514032	binder
GEGLIIVKM	HLA-B*40:02	0.9979645729064941	0.0015063265164112977	binder
GEGLKRSAL	HLA-B*40:02	0.9984676718711853	0.0017027307170477334	binder
GEGPVITAL	HLA-B*40:02	0.9998152494430542	0.00020049928952234152	binder
GEHCDFTIL	HLA-B*40:02	0.998428750038147	0.0011703703408494667	binder
GEHDTTEYKL	HLA-B*40:02	0.9969066023826599	0.002557227947647151	binder
GEHGDSSVAV	HLA-B*40:02	0.9983562469482422	0.001209758381418915	binder
GEHGLIIRVK	HLA-B*40:02	0.8553006649017334	0.12473273378157862	binder
GEHHSTPSL	HLA-B*40:02	0.9998359084129333	9.693964266737823e-05	binder
GEHPGLSI	HLA-B*40:02	0.9979035377502441	0.000760484817920728	binder
GEHQINQIAL	HLA-B*40:02	0.999721884727478	0.0001426122060460159	binder
GEIADAIKTL	HLA-B*40:02	0.9993455171585083	0.0007661747587482141	binder
GEIASFDKA	HLA-B*40:02	0.9831490635871887	0.018303954368121017	binder
GEIETIARF	HLA-B*40:02	0.998450517654419	0.0020434524031529445	binder
GEIETVKQL	HLA-B*40:02	0.9999207019805908	4.265963347903405e-05	binder
GEIHDSKMRL	HLA-B*40:02	0.9982128500938415	0.0014874370249989054	binder
GEIHDSKSKPQSL	HLA-B*40:02	0.979935598373413	0.014139974187052064	binder
GEIKIHKM	HLA-B*40:02	0.9995082259178162	0.00041477489883506754	binder
GEIKSHDL	HLA-B*40:02	0.9990837574005127	0.0005948675847923502	binder
GEIPKQVKV	HLA-B*40:02	0.998685610294342	0.0011546895291538002	binder
GEIPVQEHL	HLA-B*40:02	0.9996753334999084	0.0003055278951159989	binder
GEIPVVAI	HLA-B*40:02	0.9980885863304139	0.0007810314067462019	binder
GEIQNAKTL	HLA-B*40:02	0.9996975779533386	0.00021573489736627285	binder
GEIQQIPVQL	HLA-B*40:02	0.9997468233108521	0.00023177274084034633	binder
GEIRDLKTKT	HLA-B*40:02	0.9214455008506774	0.10002977356110815	binder
GEIRETSQTKVL	HLA-B*40:02	0.9975064754486084	0.0017648143150661318	binder
GEIRNLEKF	HLA-B*40:02	0.9970194339752197	0.0034202985779256496	binder
GEIRNVGTGL	HLA-B*40:02	0.9990475893020629	0.0004851637032596312	binder
GEISDIHTKL	HLA-B*40:02	0.9998039722442627	0.00014849915314586748	binder
GEISEKAKL	HLA-B*40:02	0.9997279524803162	0.00024881432309004575	binder
GEISKKVAQI	HLA-B*40:02	0.9983959078788758	0.0011649643718267566	binder
GEISLLKQQL	HLA-B*40:02	0.9994402050971984	0.0004523140534296885	binder
GEISMEKVKV	HLA-B*40:02	0.9945891618728637	0.005326961690432801	binder
GEISPGKINSV	HLA-B*40:02	0.9996272683143616	0.00034180724453749465	binder
GEISRQSILNSL	HLA-B*40:02	0.9944315910339355	0.008443108848825506	binder
GEIVALKKV	HLA-B*40:02	0.9979148268699646	0.0013900148570846571	binder
GEIVQQVRV	HLA-B*40:02	0.9984758973121644	0.0006156932615665947	binder
GEKDLKQQL	HLA-B*40:02	0.9997592329978943	0.00021921055103843928	binder
GEKGAVKVL	HLA-B*40:02	0.9974655747413635	0.001529972000247712	binder
GEKGEFHKL	HLA-B*40:02	0.9991669178009033	0.00039123477863161113	binder
GEKGTGKTLSL	HLA-B*40:02	0.9991932511329651	0.000607471262475883	binder
GEKHRELRL	HLA-B*40:02	0.9932664632797241	0.005672397976174398	binder
GEKIGIAEF	HLA-B*40:02	0.9973254084587098	0.0015853616420227487	binder
GEKIRTRAI	HLA-B*40:02	0.984195327758789	0.011164218111338851	binder
GEKKPIDQRL	HLA-B*40:02	0.9960150480270386	0.005192455384292798	binder
GEKQPELQI	HLA-B*40:02	0.9974215865135193	0.0022830661669337657	binder
GEKTVAAVM	HLA-B*40:02	0.9974312305450439	0.0018694488181195863	binder
GEKVAHTSL	HLA-B*40:02	0.9992666363716125	0.0008277349889242621	binder
GEKVVKTAL	HLA-B*40:02	0.9994350671768188	0.0003565353315121924	binder
GELAANKSEM	HLA-B*40:02	0.9942220091819763	0.004148047971529874	binder
GELAKHAV	HLA-B*40:02	0.9983679771423339	0.0013649048920748195	binder
GELAPSHGL	HLA-B*40:02	0.9989550471305847	0.000516748651373962	binder
GELDHVVEI	HLA-B*40:02	0.999812126159668	0.00021546161501487493	binder
GELDLERAPAL	HLA-B*40:02	0.999308454990387	0.00030818392011133013	binder
GELEAAKALVL	HLA-B*40:02	0.9998387694358826	0.0001257073460911108	binder
GELEKENHQL	HLA-B*40:02	0.999784505367279	0.000212596536841724	binder
GELEPKTRASL	HLA-B*40:02	0.9994035601615906	0.0004634676545159316	binder
GELEYATKI	HLA-B*40:02	0.9941098809242248	0.005512907515031369	binder
GELKHGPLAL	HLA-B*40:02	0.9993476510047913	0.0003992046980953619	binder
GELKNNRGVKL	HLA-B*40:02	0.9978049039840698	0.001911020895843174	binder
GELKPRQQQDL	HLA-B*40:02	0.9986742973327637	0.0006453984051025376	binder
GELKSVPTT	HLA-B*40:02	0.994010865688324	0.0032089161723276114	binder
GELKTVRL	HLA-B*40:02	0.9969621419906616	0.0018515723052132998	binder
GELKVYKT	HLA-B*40:02	0.9859564065933227	0.009950017788625597	binder
GELLKQADL	HLA-B*40:02	0.9973841547966004	0.0023122448341083065	binder
GELLMHPVL	HLA-B*40:02	0.9992055296897888	0.0009441827512778833	binder
GELPRQPTT	HLA-B*40:02	0.9930905103683472	0.007618167793330283	binder
GELQSLRPIL	HLA-B*40:02	0.9923080325126648	0.006793823751965061	binder
GELRHITKL	HLA-B*40:02	0.9993134021759034	0.0004275453416385871	binder
GELTDLHGL	HLA-B*40:02	0.999210798740387	0.0005539523001613424	binder
GEMKPGRKGISL	HLA-B*40:02	0.9977157950401306	0.002224197348828496	binder
GEMPVDKAKAPL	HLA-B*40:02	0.9957122921943664	0.002113623340091123	binder
GEMQKQAQL	HLA-B*40:02	0.9998603224754333	0.00010749673873101901	binder
GENAHNVTL	HLA-B*40:02	0.9998207926750183	0.00012295566854792983	binder
GENKPRPSL	HLA-B*40:02	0.9998939752578735	4.096081148315857e-05	binder
GENPASHSYVL	HLA-B*40:02	0.9989544510841369	0.0015843949975673996	binder
GENPFATVKL	HLA-B*40:02	0.9991140365600586	0.0006502163066169015	binder
GENPHGVKAV	HLA-B*40:02	0.9961202144622803	0.004137109971350445	binder
GENPQVPKL	HLA-B*40:02	0.99980149269104	0.00013926031858499147	binder
GENSILGQLKA	HLA-B*40:02	0.9916890859603882	0.007888294922119907	binder
GENVIISHF	HLA-B*40:02	0.9988881707191467	0.000980140527677495	binder
GEPDHNEAL	HLA-B*40:02	0.9987210273742676	0.0007816735932796937	binder
GEPEPTPVV	HLA-B*40:02	0.9938123106956482	0.00447605021868822	binder
GEPGAQPQL	HLA-B*40:02	0.9985105633735657	0.0002490236052293131	binder
GEPNIDSPL	HLA-B*40:02	0.9583663940429688	0.035686087019221144	binder
GEPRVKHFEA	HLA-B*40:02	0.2976455859839916	0.2554419233886203	not-binder
GEPSLYNSL	HLA-B*40:02	0.9970381021499634	0.0022080107277707706	binder
GEQEDRPGL	HLA-B*40:02	0.9974652409553528	0.0022064609034031435	binder
GERESGLRSL	HLA-B*40:02	0.9967080235481263	0.002716103774378219	binder
GERESGVVAV	HLA-B*40:02	0.9958392739295959	0.005141527303644814	binder
GERKVEHL	HLA-B*40:02	0.9985971331596375	0.000999016770388659	binder
GERLIGDAAKNQL	HLA-B*40:02	0.9548294901847839	0.035911183778947	binder
GERPGGEEL	HLA-B*40:02	0.9993806958198548	0.0003793542538593314	binder
GERPPPKRL	HLA-B*40:02	0.9941099047660827	0.0036686980228271544	binder
GERVALNTL	HLA-B*40:02	0.9980132937431335	0.0011040286122092093	binder
GERVIVEHA	HLA-B*40:02	0.9745734572410584	0.014848336937509274	binder
GESAGAASVSL	HLA-B*40:02	0.9998950481414794	6.0194274824787724e-05	binder
GESGIKVAV	HLA-B*40:02	0.9989190697669983	0.0010848659043454648	binder
GESGKSTIV	HLA-B*40:02	0.9923917531967164	0.005960142268102637	binder
GESGLGKSTL	HLA-B*40:02	0.9996414661407471	0.0002750296438358856	binder
GESKLGGNEI	HLA-B*40:02	0.9898939847946167	0.013324898155939296	binder
GESLLIKTL	HLA-B*40:02	0.999430775642395	0.00030156185976339583	binder
GESQPVKMF	HLA-B*40:02	0.987276828289032	0.01585151732607702	binder
GESVPVTKT	HLA-B*40:02	0.9572826266288758	0.024566286796379184	binder
GETESVKTM	HLA-B*40:02	0.9982276558876038	0.002116080189975229	binder
GETKISQSEL	HLA-B*40:02	0.9992632269859314	0.0005192208400727928	binder
GETPEAAAL	HLA-B*40:02	0.9994175672531128	0.0004716394102111265	binder
GETPEQPGL	HLA-B*40:02	0.9989862084388733	0.001023156820559792	binder
GETPQVAV	HLA-B*40:02	0.9976959466934204	0.0014613410555716262	binder
GETPQVAVI	HLA-B*40:02	0.9988549470901489	0.0007318578112455541	binder
GETQDFHSL	HLA-B*40:02	0.9994149684906006	0.0008068385512088692	binder
GETQKTISL	HLA-B*40:02	0.9999153137207031	5.08267703403471e-05	binder
GETREKSPKL	HLA-B*40:02	0.9882906675338745	0.008573596473288847	binder
GETSTDLKL	HLA-B*40:02	0.996692419052124	0.001769330984151625	binder
GETTILQL	HLA-B*40:02	0.9983166217803955	0.00206656036179252	binder
GETTPDKLFTL	HLA-B*40:02	0.9994482159614563	0.00042545553714677957	binder
GETTSHLM	HLA-B*40:02	0.9951857328414917	0.004577647092585183	binder
GEVDHRVRTSV	HLA-B*40:02	0.9897929310798645	0.014635434003247917	binder
GEVDKRELI	HLA-B*40:02	0.9977434515953064	0.0014447107383498557	binder
GEVEGHPVW	HLA-B*40:02	0.9915822267532348	0.007869246270535797	binder
GEVFRVVDTL	HLA-B*40:02	0.9976793527603149	0.001195256455194208	binder
GEVGGNTL	HLA-B*40:02	0.997118067741394	0.0017968986074865926	binder
GEVHIKTM	HLA-B*40:02	0.9978413701057434	0.001997958049471354	binder
GEVHTGTTIM	HLA-B*40:02	0.996703815460205	0.0012443915904954328	binder
GEVIGVNTM	HLA-B*40:02	0.9980056166648865	0.00038218631048084765	binder
GEVIHVKIL	HLA-B*40:02	0.9971734404563903	0.0021042498254159664	binder
GEVIQRPANAI	HLA-B*40:02	0.9889540910720825	0.010187342468834952	binder
GEVIVKGATSA	HLA-B*40:02	0.9953969597816468	0.005639021434826946	binder
GEVIVTKDDAML	HLA-B*40:02	0.9938781380653381	0.004666316642833807	binder
GEVLIDTHLF	HLA-B*40:02	0.989318597316742	0.003260970641742567	binder
GEVNVLDNL	HLA-B*40:02	0.9984416246414185	0.0009441736065726777	binder
GEVPPQKLQAL	HLA-B*40:02	0.9997977614402771	0.00015216558007532038	binder
GEVRLGGSL	HLA-B*40:02	0.9983708739280701	0.0022622776178183425	binder
GEVRPVETL	HLA-B*40:02	0.9998435616493225	0.0001413811097415293	binder
GEVRTHIRV	HLA-B*40:02	0.9531287908554077	0.07798707593501447	binder
GEVTKQTVL	HLA-B*40:02	0.9997123718261719	0.00023544585119432087	binder
GEVTNVTTA	HLA-B*40:02	0.9949516773223877	0.003383447631434496	binder
GEVYAIETF	HLA-B*40:02	0.9894997000694274	0.007528300720914869	binder
GEWAAPGAPAAV	HLA-B*40:02	0.9981778740882874	0.0014610189459771114	binder
GEWEPPVI	HLA-B*40:02	0.9982554316520691	0.0012182730894270163	binder
GEWTAPAPEF	HLA-B*40:02	0.9953997611999512	0.0023379634219320884	binder
GEYDVTMPKV	HLA-B*40:02	0.9919602394104003	0.004934937489221381	binder
GEYKKTLLKL	HLA-B*40:02	0.9915343523025513	0.010850519235471635	binder
GEYPSGINTW	HLA-B*40:02	0.9944333910942078	0.005074988384718919	binder
GEYSDPVTL	HLA-B*40:02	0.9990734815597534	0.0006676157768845194	binder
GEYVGQEGKPQKL	HLA-B*40:02	0.9802953362464905	0.019141268943349388	binder
GGPGGVGGL	HLA-B*40:02	0.6281885296106339	0.2559419087786452	binder
GQAPPGKAL	HLA-B*40:02	0.9737417459487915	0.019370275352393995	binder
GQNPTEAEL	HLA-B*40:02	0.9790086269378662	0.019278677937472483	binder
GQWKEEQKL	HLA-B*40:02	0.9843730449676513	0.022547280480740006	binder
GQWKKGFVL	HLA-B*40:02	0.982711112499237	0.026079720878552835	binder
GSDPVVIVSA	HLA-B*40:02	0.45289946496486666	0.19003426905018667	ambiguous
GSIDFGKTVVS	HLA-B*40:02	0.14825028795748948	0.06846924440394643	not-binder
GVEARTLLKL	HLA-B*40:02	0.4137632727622986	0.22887999566014322	ambiguous
GVTEVGLSAYA	HLA-B*40:02	0.17178916465491056	0.1098191598912311	not-binder
GVWTYDDATKTF	HLA-B*40:02	0.3561543807387352	0.3004071573732885	ambiguous
GYSFTTTAER	HLA-B*40:02	0.05393030559644103	0.08106746445775585	not-binder
HAAEYGAEALE	HLA-B*40:02	0.01625891188159585	0.011238171166701186	not-binder
HDFKSVDHL	HLA-B*40:02	0.9644660472869873	0.051729084470796285	binder
HDFVVVET	HLA-B*40:02	0.9758334159851074	0.02339100028437434	binder
HDLLVHKA	HLA-B*40:02	0.9237111449241638	0.052413653429183304	binder
HDVVILDSL	HLA-B*40:02	0.9914646148681641	0.006245506245620224	binder
HEAATKAVL	HLA-B*40:02	0.9993352651596069	0.0005231899458023985	binder
HEAEKLYKNIL	HLA-B*40:02	0.9948014855384827	0.0034955840626856513	binder
HEALKENGVT	HLA-B*40:02	0.9363879442214966	0.03853505467628044	binder
HEAPSLQEAAL	HLA-B*40:02	0.999331784248352	0.0005374144496949276	binder
HEAQIQEM	HLA-B*40:02	0.9991146922111511	0.0014973286883209107	binder
HEAQLKNGSL	HLA-B*40:02	0.9984793066978455	0.0019800167659595946	binder
HEASAILVHL	HLA-B*40:02	0.9959587812423706	0.0038991959584497088	binder
HEASGKAVF	HLA-B*40:02	0.9960489630699157	0.002990819101843012	binder
HEAVIEKHVF	HLA-B*40:02	0.9970311045646667	0.0022267529066129334	binder
HEAWLIHKT	HLA-B*40:02	0.9886342883110046	0.007683694465702767	binder
HEFDGRTGL	HLA-B*40:02	0.9989825844764709	0.0011730322553640668	binder
HEFSKTEELKL	HLA-B*40:02	0.9987093329429626	0.000992625404718333	binder
HEGDDFGKLAL	HLA-B*40:02	0.9991431593894958	0.000554077930693332	binder
HEGKVFISL	HLA-B*40:02	0.999385678768158	0.00035584854230079105	binder
HEHFVTSL	HLA-B*40:02	0.9980170488357544	0.0022528921961208134	binder
HEHQANLL	HLA-B*40:02	0.9904446482658387	0.010662508647390101	binder
HEHRGTPVGL	HLA-B*40:02	0.994059431552887	0.004942454954246312	binder
HEIGHGIAAI	HLA-B*40:02	0.9987246751785278	0.0011752423476638697	binder
HEIGHIFGL	HLA-B*40:02	0.9998417496681213	0.00013289295261655656	binder
HEIQSDVLTI	HLA-B*40:02	0.9945113301277161	0.0047880766217107025	binder
HEIRTGVRTL	HLA-B*40:02	0.9966167688369751	0.0021788105173918466	binder
HEKDPQVKEKL	HLA-B*40:02	0.9985589265823365	0.0019627596312875735	binder
HEKEDGAISTI	HLA-B*40:02	0.9986695766448974	0.0010627385405924225	binder
HEKVVRPAL	HLA-B*40:02	0.9992161512374877	0.0005985798490619858	binder
HELEKKIEL	HLA-B*40:02	0.9998011946678161	0.00025403163286522116	binder
HELLEQQKRAA	HLA-B*40:02	0.995780098438263	0.003067944015631259	binder
HELLKTNAA	HLA-B*40:02	0.995239794254303	0.004349370790949584	binder
HEMEEIRKKL	HLA-B*40:02	0.9996801853179932	0.0003365239491275051	binder
HENDAIHKI	HLA-B*40:02	0.9994512915611267	0.00042091136444129376	binder
HENPDIIIAT	HLA-B*40:02	0.949039101600647	0.03269758258401605	binder
HEQSGVYEL	HLA-B*40:02	0.9988746881484986	0.0010495142777383567	binder
HEREKEVVL	HLA-B*40:02	0.9986217498779297	0.0014136027915544324	binder
HESETTTSLVL	HLA-B*40:02	0.9981694221496582	0.00266439512799869	binder
HETQTLVKT	HLA-B*40:02	0.8833547115325928	0.1502050614171955	binder
HETSKMKVL	HLA-B*40:02	0.9907438635826111	0.015015564195075366	binder
HEVHPISSGL	HLA-B*40:02	0.9969550728797912	0.002142368565482832	binder
HEVIVSAA	HLA-B*40:02	0.995615828037262	0.004290507730617094	binder
HEVKKVTL	HLA-B*40:02	0.9996367812156677	0.0002604538029317725	binder
HEVPSVLGTPL	HLA-B*40:02	0.9921080708503723	0.006809146449254673	binder
HEVSNGSVVHRL	HLA-B*40:02	0.9942813754081726	0.005215636428066202	binder
HEYQVNGKRIL	HLA-B*40:02	0.9983492136001587	0.002112308123055656	binder
HEYYQPTAL	HLA-B*40:02	0.9992788434028625	0.0008466963198963168	binder
HLPETKFSEL	HLA-B*40:02	0.4291988745331764	0.2710955331467247	ambiguous
HNLLEGGQEDFESS	HLA-B*40:02	0.051528040238190444	0.07692424683031758	not-binder
HQYDGLVEL	HLA-B*40:02	0.9832442045211792	0.0069184300262788755	binder
HVGKTPIVG	HLA-B*40:02	0.014462636527605354	0.016724785296324252	not-binder
HYSEFKGDLETL	HLA-B*40:02	0.0073798180208541455	0.005990695411923892	not-binder
IAPTGHSL	HLA-B*40:02	0.3376535639166832	0.16884676802926935	not-binder
IEAKFYEEV	HLA-B*40:02	0.9914424061775208	0.01259240699844129	binder
IEDRPMPKL	HLA-B*40:02	0.9970939874649047	0.0028671439871857996	binder
IEFSIPDSL	HLA-B*40:02	0.998665964603424	0.0006593356903634157	binder
IEKAQLKSL	HLA-B*40:02	0.9983774423599243	0.0013717609631648411	binder
IEKSTQEKL	HLA-B*40:02	0.999561357498169	0.00021062565576043652	binder
IELEGSQSL	HLA-B*40:02	0.9991748929023743	0.0005757807895510286	binder
IENGGVAVL	HLA-B*40:02	0.9989230632781982	0.0012447281606514859	binder
IEPFSSPPEL	HLA-B*40:02	0.9879859805107116	0.006641753469749343	binder
IEPGVSVSL	HLA-B*40:02	0.9962497234344483	0.001716148533378458	binder
IEQEKRSEI	HLA-B*40:02	0.9964094161987305	0.003766217933720117	binder
IETINFHEV	HLA-B*40:02	0.9934176206588745	0.005800300563872784	binder
IKADHVSTY	HLA-B*40:02	0.033848908729851246	0.023930668707368118	not-binder
IKNNLLSKKLP	HLA-B*40:02	0.014210948278196156	0.011703799474611885	not-binder
IKSWVIGAI	HLA-B*40:02	0.05172716397792101	0.08140780175131422	not-binder
ISPTGHSL	HLA-B*40:02	0.49232120215892794	0.16517582829851968	ambiguous
KDFSIHRL	HLA-B*40:02	0.9836697578430176	0.021853946057715453	binder
KDIQHWESL	HLA-B*40:02	0.9852203488349914	0.015922690165255163	binder
KDLSIGNPIPT	HLA-B*40:02	0.3677555799484253	0.07948607267685602	not-binder
KDLVVPEKW	HLA-B*40:02	0.3935000315308571	0.308413355627093	ambiguous
KDTTLPASA	HLA-B*40:02	0.6613502740859986	0.12907127921601108	binder
KDVVIHRF	HLA-B*40:02	0.9806761741638184	0.016768478692326304	binder
KEAAGEGPAL	HLA-B*40:02	0.9991122722625733	0.00048399893453584245	binder
KEAEILSVL	HLA-B*40:02	0.9996230363845825	0.0003472337644023791	binder
KEAEKIIKNL	HLA-B*40:02	0.9992495894432067	0.00039926649627538196	binder
KEAEKLERQL	HLA-B*40:02	0.9991628885269165	0.0006084744388840709	binder
KEAEKSPQL	HLA-B*40:02	0.9997432708740235	0.0002900695600309282	binder
KEAELRGSPSL	HLA-B*40:02	0.9997325778007508	0.00013974866219866724	binder
KEAERDVSL	HLA-B*40:02	0.9998328208923339	0.00010426670614387834	binder
KEAGNINRSL	HLA-B*40:02	0.9995518922805786	0.00029224855974612136	binder
KEAGNINTSL	HLA-B*40:02	0.9996924638748169	0.0001911565418368677	binder
KEAKFAQTL	HLA-B*40:02	0.9994567632675171	0.000679525490659255	binder
KEALKQEVM	HLA-B*40:02	0.9988492727279663	0.0014116150115331602	binder
KEALVQVEV	HLA-B*40:02	0.9990796685218811	0.0005289996940310534	binder
KEANPAVPEV	HLA-B*40:02	0.9871771693229675	0.004823083518509761	binder
KEAPAKVEV	HLA-B*40:02	0.9990129590034484	0.0010667613151832728	binder
KEAPPPVLL	HLA-B*40:02	0.9997668862342834	0.00016284883870406187	binder
KEAPTAYSL	HLA-B*40:02	0.9993847370147705	0.00019315035221924686	binder
KEAPVGVLASL	HLA-B*40:02	0.999137794971466	0.0009046324802503424	binder
KEAQLYAAQA	HLA-B*40:02	0.9677783608436584	0.03673201403429721	binder
KEASTTVRV	HLA-B*40:02	0.994376277923584	0.0019453158747728763	binder
KEAVIKHSL	HLA-B*40:02	0.99974445104599	0.00023933522205849756	binder
KEDATKGKFAF	HLA-B*40:02	0.9729830503463746	0.023019278006455424	binder
KEDRGRPYTL	HLA-B*40:02	0.987057363986969	0.008391528526920022	binder
KEEEAGVKEL	HLA-B*40:02	0.9987776041030884	0.0012334741361410418	binder
KEFEDAVRKV	HLA-B*40:02	0.9990296363830566	0.000831158685141291	binder
KEFEEKRGL	HLA-B*40:02	0.9996124267578125	0.00020262474144745822	binder
KEFEGKTLVS	HLA-B*40:02	0.9952633380889893	0.003472227328960479	binder
KEFEKRKML	HLA-B*40:02	0.9987696647644043	0.0006907421433469302	binder
KEFETAETLL	HLA-B*40:02	0.9985634207725524	0.0007550649186058917	binder
KEFGVSPDKISL	HLA-B*40:02	0.9997069716453553	0.00019265723937030688	binder
KEFSGHSSL	HLA-B*40:02	0.9998823642730713	0.00010831150060949959	binder
KEFVGKPTI	HLA-B*40:02	0.9992670297622681	0.0008575087430823891	binder
KEGKIYRL	HLA-B*40:02	0.9953437089920044	0.002050479849094793	binder
KEGVVYVEV	HLA-B*40:02	0.9861765027046203	0.011355890117113406	binder
KEHEAITKV	HLA-B*40:02	0.9993414402008056	0.00015220651426408048	binder
KEHPFILNL	HLA-B*40:02	0.9993702888488769	0.0004005450212488906	binder
KEHPLFKKL	HLA-B*40:02	0.9978098154067994	0.0023118093554366182	binder
KEIADLKKQEL	HLA-B*40:02	0.9997109770774841	0.0004394239303012821	binder
KEIDGRLKEL	HLA-B*40:02	0.999648106098175	0.00019835009547258545	binder
KEIDKEEHL	HLA-B*40:02	0.9997546553611756	0.00014223799162153112	binder
KEIEGVTKT	HLA-B*40:02	0.9930779337882996	0.006072966452142472	binder
KEIENTYANVA	HLA-B*40:02	0.9895476579666138	0.012336964423130897	binder
KEIENTYANV	HLA-B*40:02	0.9878532648086548	0.0033384179993573935	binder
KEIEQEAAVEL	HLA-B*40:02	0.9999156832695008	9.670984376778615e-05	binder
KEIEQKDNEIARL	HLA-B*40:02	0.9815452694892883	0.01505142445425404	binder
KEIEVGGGRKAI	HLA-B*40:02	0.9909363031387329	0.01251345164174062	binder
KEIGTKQSF	HLA-B*40:02	0.9969045996665955	0.002080220461630487	binder
KEIGTKQSFSL	HLA-B*40:02	0.9987403392791748	0.0014325140072489642	binder
KEIIGLEGVEL	HLA-B*40:02	0.998979640007019	0.0010823713523377067	binder
KEIIQDVTL	HLA-B*40:02	0.9995274662971496	0.0004900481863916814	binder
KEILKEIGV	HLA-B*40:02	0.9975504875183105	0.0016491863311938967	binder
KEILKEREL	HLA-B*40:02	0.9997515559196473	0.00018838759253700537	binder
KEILQKEL	HLA-B*40:02	0.9997214555740357	0.00022700457376036878	binder
KEILVGDVGQTV	HLA-B*40:02	0.9960854411125183	0.003203123546144439	binder
KEINKAQNAI	HLA-B*40:02	0.9975717306137085	0.0014243972500813625	binder
KEIQGHQPRI	HLA-B*40:02	0.9950609683990479	0.003987537561560225	binder
KEIQKLETEL	HLA-B*40:02	0.9996778249740601	0.0002965769229799763	binder
KEIQLQERERAL	HLA-B*40:02	0.998855447769165	0.0007850824854157841	binder
KEIQTTTGNQQVL	HLA-B*40:02	0.9977683782577514	0.002177207100089765	binder
KEITEGKTV	HLA-B*40:02	0.9989983558654785	0.00034943641225959507	binder
KEITEKTRVAL	HLA-B*40:02	0.9996458888053894	0.0002686810969595497	binder
KEKAEIERM	HLA-B*40:02	0.9987884163856506	0.000638387286333015	binder
KEKAILQATL	HLA-B*40:02	0.9967117428779602	0.002923300731203266	binder
KEKEESMKETL	HLA-B*40:02	0.9991762042045593	0.0007143567405971603	binder
KEKEGIAKI	HLA-B*40:02	0.997508442401886	0.0024039704189205745	binder
KEKEKVSTAVL	HLA-B*40:02	0.9972689270973205	0.0012572598496015418	binder
KEKGSTLDL	HLA-B*40:02	0.9949888825416565	0.0025537412031719	binder
KEKKDRLAL	HLA-B*40:02	0.9984244346618653	0.0018008012251615787	binder
KEKKEEQVISLGP	HLA-B*40:02	0.628726240992546	0.28200101889497714	ambiguous
KEKKLLEDRI	HLA-B*40:02	0.939142394065857	0.050518374068121756	binder
KEKKLVKEVI	HLA-B*40:02	0.9788647055625915	0.02041702357803859	binder
KEKLIKRQEEL	HLA-B*40:02	0.9961168766021729	0.0029043861555285025	binder
KEKLQPRL	HLA-B*40:02	0.9962971568107605	0.00276094383843882	binder
KEKPDPNNL	HLA-B*40:02	0.9980681300163269	0.0007717684611592498	binder
KEKPGSEVL	HLA-B*40:02	0.999243438243866	0.0006966066465167016	binder
KEKPNDPTL	HLA-B*40:02	0.9990946888923645	0.0007847109602687198	binder
KEKTIHLTL	HLA-B*40:02	0.9995257258415222	0.00040037521141408547	binder
KEKVIKAVV	HLA-B*40:02	0.9847508549690247	0.018423995739711034	binder
KEKVLATVT	HLA-B*40:02	0.9494656205177308	0.03504833670517495	binder
KELATVRTI	HLA-B*40:02	0.9902077674865722	0.01636724825775114	binder
KELDKFDNL	HLA-B*40:02	0.9990347862243653	0.0007721979392859126	binder
KELDPRGVHGSSL	HLA-B*40:02	0.986343514919281	0.011228319133981545	binder
KELDPRGVHGSSLL	HLA-B*40:02	0.7060611173510551	0.3431703138508004	binder
KELDSKTIRA	HLA-B*40:02	0.9940313100814819	0.0027251792021528525	binder
KELDVKSQKENVL	HLA-B*40:02	0.9933165192604065	0.0016004813684546307	binder
KELEEEITL	HLA-B*40:02	0.9997718572616577	0.00021657472014381958	binder
KELEEQRKL	HLA-B*40:02	0.9996600985527039	0.00028593312318403273	binder
KELGLAEHQL	HLA-B*40:02	0.9980859398841858	0.0011026241140824448	binder
KELKAFNIRL	HLA-B*40:02	0.9924909472465515	0.005432123545910402	binder
KELLGPPEA	HLA-B*40:02	0.9956547141075134	0.005278708406995591	binder
KELLLQPVTI	HLA-B*40:02	0.9926423907279969	0.007565805110963694	binder
KELSDSVTL	HLA-B*40:02	0.9992745995521546	0.0006387140181519513	binder
KELSSSLHQKL	HLA-B*40:02	0.9975380897521973	0.0031746914844169205	binder
KEMDLSVVRL	HLA-B*40:02	0.9997271060943603	0.00021170454422784823	binder
KEMEVKPSSV	HLA-B*40:02	0.9993062138557434	0.000545389284029178	binder
KEMEVSPSA	HLA-B*40:02	0.9989595055580139	0.0010832404068741976	binder
KEMGGHHIVAL	HLA-B*40:02	0.9997804284095764	0.00013945030338414664	binder
KEMGQMQVL	HLA-B*40:02	0.9996722579002381	0.00022407415544945235	binder
KEMGTPDVRIDTRL	HLA-B*40:02	0.45031550973653794	0.29161444965501915	ambiguous
KENKVLKTL	HLA-B*40:02	0.9987509250640869	0.0004922283433107226	binder
KENQHVQQTL	HLA-B*40:02	0.9989516139030457	0.0006535885577620955	binder
KENRGINTL	HLA-B*40:02	0.9986597061157226	0.001542154389378991	binder
KENRPGAYEL	HLA-B*40:02	0.9861820459365844	0.018343401706004667	binder
KENSYVKKF	HLA-B*40:02	0.9931341290473938	0.009358636609861365	binder
KEPDVSEEL	HLA-B*40:02	0.9970724582672119	0.0014908202167247748	binder
KEPELFQTV	HLA-B*40:02	0.9966908812522888	0.0022764640913145754	binder
KEQAQQAGL	HLA-B*40:02	0.9958493113517761	0.0031482040816601807	binder
KEQDKPPNL	HLA-B*40:02	0.9980725765228271	0.00188551415968	binder
KEQEPMPTV	HLA-B*40:02	0.9978848695755005	0.001019063086620212	binder
KEQMKVESL	HLA-B*40:02	0.9997115731239319	0.0004924295826342188	binder
KERSGVSL	HLA-B*40:02	0.9962080836296081	0.002975682526386368	binder
KESEVKAL	HLA-B*40:02	0.9993817448616028	0.00033399947314526144	binder
KESPVVKGNAL	HLA-B*40:02	0.9995305895805359	0.0004962356206372705	binder
KESSIIGVTL	HLA-B*40:02	0.9989339470863342	0.0009105421903328872	binder
KESTITRKL	HLA-B*40:02	0.998007845878601	0.0014655800831534045	binder
KESTQGVSSL	HLA-B*40:02	0.9989441871643067	0.0011347553340266344	binder
KETESLRKIAL	HLA-B*40:02	0.9987474322319031	0.0011491975845622738	binder
KETHVMDYRAL	HLA-B*40:02	0.9279195070266724	0.05346755099852827	binder
KETKDVSAL	HLA-B*40:02	0.9996232628822327	0.0002434208904082229	binder
KETPQSLAF	HLA-B*40:02	0.9939302325248718	0.0031164807261926425	binder
KETQALVL	HLA-B*40:02	0.9981992363929748	0.0007574246086133282	binder
KEVATVTKL	HLA-B*40:02	0.999422836303711	0.0003150379316522944	binder
KEVAVKKL	HLA-B*40:02	0.9979359388351441	0.0011178649349700151	binder
KEVDPGTKTA	HLA-B*40:02	0.9975961685180664	0.0019657930729548405	binder
KEVDPQGLRTI	HLA-B*40:02	0.9994438409805297	0.0006914774267409624	binder
KEVDSKSQVI	HLA-B*40:02	0.998295271396637	0.001695126478255658	binder
KEVDWSQNTATF	HLA-B*40:02	0.9878766179084778	0.012273540261050533	binder
KEVEATKL	HLA-B*40:02	0.9983489751815796	0.0008627659348092326	binder
KEVEIRKKVL	HLA-B*40:02	0.9981812119483948	0.001018984373985102	binder
KEVFLDRKL	HLA-B*40:02	0.9970669507980346	0.001038718802284053	binder
KEVKEVATL	HLA-B*40:02	0.9999376535415649	5.574035682059496e-05	binder
KEVNETYKL	HLA-B*40:02	0.9987672567367554	0.0007293493018309346	binder
KEVPIHRV	HLA-B*40:02	0.9957823276519775	0.0032206667748989914	binder
KEVQDGIEL	HLA-B*40:02	0.9990312695503235	0.0010385886269968965	binder
KEVQTNEL	HLA-B*40:02	0.9990000128746033	0.000912779459846562	binder
KEVTAAREAL	HLA-B*40:02	0.9981926560401917	0.000911113244607904	binder
KEVVIVSA	HLA-B*40:02	0.9890847682952881	0.007860017320627695	binder
KEWVAKQT	HLA-B*40:02	0.9515327692031861	0.04732521287452881	binder
KEYAVNEVVA	HLA-B*40:02	0.9834914922714233	0.016059080260002613	binder
KEYEKTQTVL	HLA-B*40:02	0.9995538234710694	0.0002517761086139417	binder
KEYIQPVQL	HLA-B*40:02	0.9998417496681213	0.00010731532499766123	binder
KEYPNRGNTCL	HLA-B*40:02	0.9989587545394898	0.00016295600039139415	binder
KEYSDDKVQL	HLA-B*40:02	0.9994974613189698	0.00021860502982657114	binder
KIFMSLVVGITSGV	HLA-B*40:02	0.010268338190235227	0.01751034752984056	not-binder
KQFEKQVEL	HLA-B*40:02	0.9970225095748901	0.0010758840817900752	binder
KQFGNILIL	HLA-B*40:02	0.9464442729949951	0.029675042086335392	binder
KQLDEWLK	HLA-B*40:02	0.1298568770289421	0.06245264949111096	not-binder
KQLEDGRTL	HLA-B*40:02	0.8920959115028382	0.0935289650159204	binder
KQQLELDSI	HLA-B*40:02	0.8058948874473572	0.07692674018560611	binder
KQQLLQGI	HLA-B*40:02	0.44569987058639526	0.1658230598287963	ambiguous
LDRETEEI	HLA-B*40:02	0.930564546585083	0.053555722228646144	binder
LEAAIPERV	HLA-B*40:02	0.983747684955597	0.01002768710977804	binder
LEAAQRAVGVG	HLA-B*40:02	0.5636459529399872	0.20816868216318365	ambiguous
LEAEPQFSL	HLA-B*40:02	0.9980127215385437	0.0011524233737655245	binder
LEAKNTQTL	HLA-B*40:02	0.9990749716758728	0.0006424332293876705	binder
LEANLAVL	HLA-B*40:02	0.9981840968132019	0.0010082039238590052	binder
LEHGADPTV	HLA-B*40:02	0.9916047334671021	0.004688237734022711	binder
LEHKIIIRV	HLA-B*40:02	0.9890776634216308	0.008858085406399747	binder
LEKAGVEHQL	HLA-B*40:02	0.9952562570571899	0.0032036057713600804	binder
LEKAKAKEL	HLA-B*40:02	0.9988639831542969	0.0006071717036688867	binder
LEKKFGIQL	HLA-B*40:02	0.9980730175971985	0.0015428250964320122	binder
LEKKIGKSI	HLA-B*40:02	0.9901209950447083	0.011669804591076206	binder
LEKKKDYKL	HLA-B*40:02	0.9933459401130676	0.00525170538743367	binder
LEKNGADEKL	HLA-B*40:02	0.9874972820281982	0.01715001956955593	binder
LEKPNGATPVF	HLA-B*40:02	0.9643295049667359	0.0332545541313874	binder
LELPGQPSV	HLA-B*40:02	0.9982521176338196	0.0014969467185000074	binder
LEMIQQEKL	HLA-B*40:02	0.9989263534545898	0.0011561007360685442	binder
LENMHIEQL	HLA-B*40:02	0.9994336009025574	0.0004284309152815068	binder
LENSKQPSV	HLA-B*40:02	0.9986735224723816	0.0009473870171176623	binder
LEPHDSPVL	HLA-B*40:02	0.987339973449707	0.006776330471311026	binder
LEQEKTQAL	HLA-B*40:02	0.9997575521469116	0.00014431913306382722	binder
LEQRVVEL	HLA-B*40:02	0.9997845768928528	0.0002539408261753776	binder
LERDQTCKL	HLA-B*40:02	0.9559916496276856	0.05310735942028297	binder
LERLSELAL	HLA-B*40:02	0.999445128440857	0.00022208605347396368	binder
LERQSEQQRETL	HLA-B*40:02	0.98649742603302	0.008111389187912868	binder
LERSLSKL	HLA-B*40:02	0.9881136298179627	0.012069689929997192	binder
LESEHPKVM	HLA-B*40:02	0.9981269121170044	0.001156592673792953	binder
LESKTNTL	HLA-B*40:02	0.9977455615997315	0.0010432159251099393	binder
LETPWELTV	HLA-B*40:02	0.9782274603843689	0.02634638262859398	binder
LEVDGHFVTM	HLA-B*40:02	0.9940592646598816	0.004810912555842491	binder
LEYEPRSGEQVPL	HLA-B*40:02	0.8728078961372375	0.17512005083487522	binder
LGEGKVKAIG	HLA-B*40:02	0.3415441423654556	0.17315040388950095	not-binder
LKERESILK	HLA-B*40:02	0.22841927632689477	0.17028208233968825	not-binder
LLEGEESR	HLA-B*40:02	0.3620660761371255	0.18661405035185852	not-binder
LLSGQRPAL	HLA-B*40:02	0.7961636185646057	0.10545001956328266	binder
LPPAAPGK	HLA-B*40:02	0.03419298093940597	0.040743275744031256	not-binder
LQDAEIAR	HLA-B*40:02	0.35690311789512635	0.2496119899269634	not-binder
LQIDNARLA	HLA-B*40:02	0.2290307804942131	0.20138993323884757	not-binder
LRELELQRR	HLA-B*40:02	0.06992454119026661	0.05225253170390859	not-binder
LRELIRKL	HLA-B*40:02	0.4735538374632597	0.2459389127817359	ambiguous
LRNVSTGD	HLA-B*40:02	0.004790829063199453	0.00556851764714791	not-binder
LSELEAALQR	HLA-B*40:02	0.4342954963445663	0.33009867910609575	ambiguous
LSKPFLDIVL	HLA-B*40:02	0.4465528644621372	0.2243157539568878	ambiguous
LTAEEGKNITI	HLA-B*40:02	0.8043692708015442	0.04695121420395009	binder
LTQALKDNK	HLA-B*40:02	0.18892378341406585	0.340528160687282	not-binder
MEDETQKEL	HLA-B*40:02	0.9995978116989136	0.00023603351007643085	binder
MEHGTVTVV	HLA-B*40:02	0.9982579946517944	0.0010393258480943912	binder
MELLDGKQTL	HLA-B*40:02	0.9965903997421265	0.0034651052823691324	binder
MEQSIKSVL	HLA-B*40:02	0.9993109345436096	0.0005937226158987922	binder
MESDPGVFTEL	HLA-B*40:02	0.9984030485153198	0.0025836481516239157	binder
MEYKGYLVSV	HLA-B*40:02	0.9907010078430176	0.00754526950486522	binder
NAPWAVTSL	HLA-B*40:02	0.488594251871109	0.28209600351833974	ambiguous
NARLAADD	HLA-B*40:02	0.0029734084672981	0.0055950224724572945	not-binder
NDWVAVHV	HLA-B*40:02	0.9111034870147705	0.0924319669161047	binder
NEHHVNATL	HLA-B*40:02	0.9976197600364685	0.0022814355748889906	binder
NEITIPVTF	HLA-B*40:02	0.9977806329727172	0.0013709177563066008	binder
NEITKLTSL	HLA-B*40:02	0.9996103048324585	0.0005018680608095036	binder
NEIVTIERL	HLA-B*40:02	0.9978843450546264	0.0021625306606066538	binder
NEQPPVVL	HLA-B*40:02	0.9978838920593261	0.0021320139042794585	binder
NERYLHLAA	HLA-B*40:02	0.8729690551757813	0.15613199190837276	binder
NEVVQVHAA	HLA-B*40:02	0.9927057743072509	0.008022560985714362	binder
NEYFTNEVL	HLA-B*40:02	0.9941674947738648	0.003176013483436523	binder
NVEIDPEIQ	HLA-B*40:02	0.6716222822666168	0.2315800821696671	binder
NVKVDPEIQ	HLA-B*40:02	0.44761024713516234	0.16243562560650138	ambiguous
PAYEADVAQL	HLA-B*40:02	0.26174662858247755	0.17920344565210794	not-binder
PAYHSSLMD	HLA-B*40:02	0.1873746480792761	0.23920931046042326	not-binder
PEAAEGPEV	HLA-B*40:02	0.723792678117752	0.1702836746884167	binder
PPSLFTAVFVL	HLA-B*40:02	0.03246168228506576	0.04692563781633427	not-binder
PVFNSVEL	HLA-B*40:02	0.25637701945379376	0.21839167488152608	not-binder
PVTDGAISTLL	HLA-B*40:02	0.5681338012218475	0.2011071901699526	ambiguous
QATTFTLTGL	HLA-B*40:02	0.7151955246925354	0.1856494620675599	binder
QDFQIQAF	HLA-B*40:02	0.9514091610908508	0.04193384341129315	binder
QDRISLVSV	HLA-B*40:02	0.8712112545967102	0.09899053901876212	binder
QDVVLNYPM	HLA-B*40:02	0.562611973285675	0.23244910660670454	ambiguous
QEASEAYLV	HLA-B*40:02	0.9134486794471741	0.07085915576857311	binder
QEEPLPHEL	HLA-B*40:02	0.9988624930381775	0.00094466609924139	binder
QEEQRYQAL	HLA-B*40:02	0.9993925094604492	0.0004683365240633993	binder
QEFAGRLNSV	HLA-B*40:02	0.9986051201820374	0.0004729380626645813	binder
QEFGADVRL	HLA-B*40:02	0.9974183678627014	0.0022435837941741517	binder
QEHQQQVL	HLA-B*40:02	0.9986301183700561	0.001074975885889929	binder
QEHVADLSRSL	HLA-B*40:02	0.997643768787384	0.0024973294399848133	binder
QEIEKPVAV	HLA-B*40:02	0.9996880531311035	0.0002255839647334571	binder
QEIEQKLEV	HLA-B*40:02	0.9986598491668701	0.0012082583269899367	binder
QEIIIRDGSL	HLA-B*40:02	0.9952656030654907	0.004647266784797363	binder
QEIKTAHKL	HLA-B*40:02	0.998835027217865	0.0007677227294256926	binder
QEIQTSVATL	HLA-B*40:02	0.9985754728317261	0.0006332741553960638	binder
QEIQVVKL	HLA-B*40:02	0.9993964552879333	0.00021478459898442077	binder
QEIRLEPQEV	HLA-B*40:02	0.9400160789489747	0.0962382525913576	binder
QEKDIKKEEI	HLA-B*40:02	0.9595818400382996	0.020862821180638588	binder
QEKPERPL	HLA-B*40:02	0.973796260356903	0.029191758782298547	binder
QELDLNSPRNTTL	HLA-B*40:02	0.83341264128685	0.17267809290534925	binder
QELDPAGHKSL	HLA-B*40:02	0.9991660714149475	0.0009670379304495815	binder
QELDSRPQL	HLA-B*40:02	0.999050521850586	0.0004976871691850444	binder
QELLKTEAL	HLA-B*40:02	0.9993772149085999	0.0004006460506967012	binder
QELSLEKL	HLA-B*40:02	0.9938064813613892	0.005236665619426584	binder
QEMPWNVRM	HLA-B*40:02	0.987626028060913	0.01532001277049589	binder
QENAEIIKL	HLA-B*40:02	0.9994925379753112	0.00042552991045081984	binder
QENTQTPTV	HLA-B*40:02	0.9954713463783265	0.003498323803605719	binder
QEQAAKAVL	HLA-B*40:02	0.9980681419372559	0.0014851481413014405	binder
QESAAKLHAL	HLA-B*40:02	0.9951934814453125	0.003998112835880707	binder
QESLAQARL	HLA-B*40:02	0.9913849592208862	0.009167492603837911	binder
QESNVQLKL	HLA-B*40:02	0.9981842994689941	0.0007632125728846112	binder
QETAVAPSL	HLA-B*40:02	0.9992471694946289	0.0003461588249264938	binder
QETDVRAQI	HLA-B*40:02	0.9970735073089599	0.002791220087332954	binder
QETPYLVKL	HLA-B*40:02	0.9965618491172791	0.002391986961188756	binder
QEVDAIGQTL	HLA-B*40:02	0.9992307305335999	0.0008652687440643253	binder
QEVLLQTGRAL	HLA-B*40:02	0.992601752281189	0.00844496560816286	binder
QEYIDSQKL	HLA-B*40:02	0.9974844813346863	0.0005817557889088112	binder
QEYQAREQL	HLA-B*40:02	0.999460780620575	0.000196872510724266	binder
QEYVPSAHL	HLA-B*40:02	0.9953471660614014	0.0022078852252030543	binder
QVHPDTGISSK	HLA-B*40:02	0.27070138808339833	0.21384678715674713	not-binder
RAESTTPEL	HLA-B*40:02	0.8144422054290772	0.07867454119108525	binder
RDAIVFVTV	HLA-B*40:02	0.956219756603241	0.04408905057316011	binder
RDFKAYSL	HLA-B*40:02	0.9954150438308715	0.0019981271969980344	binder
RDFKVVLL	HLA-B*40:02	0.9931788444519043	0.0057879575206748945	binder
RDFQHVEKL	HLA-B*40:02	0.9970930099487305	0.0037723004128902217	binder
RDLEWVERL	HLA-B*40:02	0.9918672323226929	0.007894446383904343	binder
RDMVSKKL	HLA-B*40:02	0.91840740442276	0.10224347362250023	binder
RDTTLETAL	HLA-B*40:02	0.9772249341011048	0.021144685636789434	binder
RDWQSGRAL	HLA-B*40:02	0.9627262949943542	0.019346345629175574	binder
RDYVAPTA	HLA-B*40:02	0.8347468972206116	0.0681449000111842	binder
REAAAVFQETL	HLA-B*40:02	0.9996203899383544	0.0002958084623682458	binder
REAATQAQQTL	HLA-B*40:02	0.9997568845748901	0.00030036625693779167	binder
REAATSNLKKL	HLA-B*40:02	0.9971933841705323	0.004989808812983975	binder
READGTEKLVF	HLA-B*40:02	0.9993829727172852	0.00042308492187659725	binder
READLAKVKKTL	HLA-B*40:02	0.9987340688705444	0.0014100834739058108	binder
REAEAGRLRTL	HLA-B*40:02	0.9997292280197143	0.0002841749575285136	binder
REAEALKQKEL	HLA-B*40:02	0.9998343586921692	0.00023823271897981067	binder
REAEKIKTL	HLA-B*40:02	0.9997998952865601	0.0001716400769052514	binder
REAEKVLHYL	HLA-B*40:02	0.9953645586967468	0.002726308386596422	binder
REAELLRKQL	HLA-B*40:02	0.9989652156829834	0.001065762529505587	binder
REAELRKQRL	HLA-B*40:02	0.9982908844947815	0.001873718326790041	binder
REAESFTQL	HLA-B*40:02	0.9995880722999573	0.0002511444066474226	binder
REAGEGAVAAV	HLA-B*40:02	0.9991989612579346	0.0005938697437052616	binder
REAGITEKVVF	HLA-B*40:02	0.9984098553657532	0.0007988952560068919	binder
REAHAQSIGM	HLA-B*40:02	0.9801896691322327	0.026726021753652813	binder
REAHAQSIGMNRL	HLA-B*40:02	0.35565706342458725	0.29768283689374836	ambiguous
REAKVERPSTL	HLA-B*40:02	0.9984107732772827	0.00185695438332032	binder
REANQAINPKL	HLA-B*40:02	0.9972609639167785	0.004101645535506041	binder
REAPESAQCL	HLA-B*40:02	0.998596477508545	0.001240951463073878	binder
REAQMAAKL	HLA-B*40:02	0.9974741697311401	0.002315411574665106	binder
REAQVFVRL	HLA-B*40:02	0.9995802760124206	0.0003892704711882491	binder
REARDPSL	HLA-B*40:02	0.9927834391593933	0.004271500815557065	binder
REASLGEASKL	HLA-B*40:02	0.9970314264297485	0.004438347229613265	binder
REATKAAREAL	HLA-B*40:02	0.9970789313316345	0.002397945161550711	binder
REAVSKTAL	HLA-B*40:02	0.9995299577713013	0.000379158478218942	binder
REAVVNTQEL	HLA-B*40:02	0.9978091597557068	0.0028298783918783432	binder
REDKVHLKL	HLA-B*40:02	0.9993818163871765	0.0004140367197509175	binder
REDQKPVM	HLA-B*40:02	0.9916636228561402	0.008568190775666017	binder
REDTKAAVL	HLA-B*40:02	0.998978066444397	0.0004669347075288486	binder
REELREKDRLL	HLA-B*40:02	0.992197597026825	0.0048262148657676925	binder
REFDKKKLISV	HLA-B*40:02	0.999531376361847	0.0003678440844846152	binder
REFEAIKNKQDVSL	HLA-B*40:02	0.8267842948436737	0.32568704396928405	binder
REFHNKLKL	HLA-B*40:02	0.9990365862846374	0.0003196969689419464	binder
REFIAPVTL	HLA-B*40:02	0.9995261311531067	0.000492741649826498	binder
REFLDGTRKT	HLA-B*40:02	0.974348521232605	0.012724863338600444	binder
REFPTHRSVL	HLA-B*40:02	0.9987428307533264	0.0003817470898200945	binder
REFQNPPQL	HLA-B*40:02	0.9998492121696472	0.00017073285128047124	binder
REFQSPDEEMKKI	HLA-B*40:02	0.9588742971420288	0.020902840199492484	binder
REFQVIQDL	HLA-B*40:02	0.9997847080230713	0.00016016176427597226	binder
REFVEREVI	HLA-B*40:02	0.9988321185111999	0.0008422848228634472	binder
REGEKLIRLH	HLA-B*40:02	0.6238680243492126	0.2726185323885468	ambiguous
REGFFTNGL	HLA-B*40:02	0.9944831371307373	0.004541921426463419	binder
REGHTSVHTL	HLA-B*40:02	0.9972618699073792	0.002049993604527842	binder
REGKIAGRAV	HLA-B*40:02	0.9823163151741028	0.013814804872450877	binder
REGKLEHTL	HLA-B*40:02	0.9995961427688599	0.00031176916190685185	binder
REGNAVAV	HLA-B*40:02	0.9894019842147828	0.003794288326077084	binder
REGNAVAVRL	HLA-B*40:02	0.9961881756782531	0.0013315652549083085	binder
REGSFKETI	HLA-B*40:02	0.9964339137077332	0.003015158817219267	binder
REHEKEVL	HLA-B*40:02	0.9982856154441834	0.0011961841654390328	binder
REHEPPGAL	HLA-B*40:02	0.9992564201354981	0.0007701925959015928	binder
REHVTKTQIL	HLA-B*40:02	0.9945273399353027	0.003499099596537872	binder
REHVVAASKAM	HLA-B*40:02	0.990354573726654	0.009605373822823678	binder
REIAQDFKTDLRF	HLA-B*40:02	0.9471994519233704	0.04254060637455932	binder
REIATEKKNSL	HLA-B*40:02	0.9996333479881286	0.0005785968529777679	binder
REIDKKMNSI	HLA-B*40:02	0.9989767074584961	0.0010046875103074452	binder
REIDTKDDYNAL	HLA-B*40:02	0.9988917350769043	0.000721831360445014	binder
REIEEKLHKL	HLA-B*40:02	0.9998426079750061	0.0001875126262983931	binder
REIEENQKRI	HLA-B*40:02	0.9990340113639832	0.0013027566988845127	binder
REIELKVMKF	HLA-B*40:02	0.9949146389961243	0.004818357922416065	binder
REIENGNSF	HLA-B*40:02	0.9981364846229553	0.00209542949057604	binder
REIENIEKT	HLA-B*40:02	0.9971213340759277	0.0028086804515206304	binder
REIFKPRQL	HLA-B*40:02	0.9975117921829224	0.0017413694930873253	binder
REIKDTQAQL	HLA-B*40:02	0.9993568420410156	0.000790716195814004	binder
REILEENAERRL	HLA-B*40:02	0.9884501099586487	0.014720360756408464	binder
REILVEESNV	HLA-B*40:02	0.985149621963501	0.007800300370082858	binder
REILVKELTT	HLA-B*40:02	0.9842895627021789	0.010419033759957876	binder
REIQEAIAV	HLA-B*40:02	0.9993577122688293	0.000472078728751768	binder
REIQGKKAAL	HLA-B*40:02	0.9996970176696778	0.0003068318624592473	binder
REIQKVTKL	HLA-B*40:02	0.9998172879219055	0.0002354509664123138	binder
REIQLEISGKERL	HLA-B*40:02	0.8311287879943847	0.15637379245072833	binder
REIRKDNQFL	HLA-B*40:02	0.995907461643219	0.0029285896893329133	binder
REIRKELKI	HLA-B*40:02	0.9984841108322143	0.0012216995667616278	binder
REIRRKLREL	HLA-B*40:02	0.9959282279014587	0.002924403059614005	binder
REITDKKKINLL	HLA-B*40:02	0.9980900287628174	0.0025306795108391076	binder
REIVAISSAQL	HLA-B*40:02	0.9978301405906678	0.0018009562719218915	binder
REIVHKPGPITL	HLA-B*40:02	0.9980072021484375	0.000985310716706173	binder
REIVTSEGL	HLA-B*40:02	0.9983617663383484	0.0010910452022910243	binder
REKAEIIRF	HLA-B*40:02	0.9988451480865479	0.0007434347191032962	binder
REKASKTFL	HLA-B*40:02	0.9908388614654541	0.010174054731307752	binder
REKAVRVDKL	HLA-B*40:02	0.9875958800315857	0.010140164296477905	binder
REKDPKNLENGAL	HLA-B*40:02	0.9838578343391419	0.017960495755884636	binder
REKEAAYQERL	HLA-B*40:02	0.9977821826934814	0.0024026784951371736	binder
REKEALEQQRQQL	HLA-B*40:02	0.9824167370796204	0.021115786711745306	binder
REKEPDLKL	HLA-B*40:02	0.9992477536201477	0.0007149940335802871	binder
REKEQFRKL	HLA-B*40:02	0.9977178454399109	0.0018984567260910234	binder
REKFYEAKL	HLA-B*40:02	0.9977692723274231	0.0018272219332197757	binder
REKHPDGKIL	HLA-B*40:02	0.9958184599876404	0.0011111131232473877	binder
REKIATQQRL	HLA-B*40:02	0.9933489918708801	0.005610913922042138	binder
REKIYNRSL	HLA-B*40:02	0.9973931550979614	0.0012977134389686822	binder
REKKILEVHI	HLA-B*40:02	0.9780827283859252	0.014308357885333358	binder
REKKPEELI	HLA-B*40:02	0.9970644116401672	0.002197131849051481	binder
REKLKHPVM	HLA-B*40:02	0.9971542596817017	0.0014481232443189758	binder
REKLPPSKL	HLA-B*40:02	0.9989374876022339	0.0010688241300929743	binder
REKLQQKEL	HLA-B*40:02	0.9998967051506042	0.00010217983069779405	binder
REKLTSKEECL	HLA-B*40:02	0.9978037357330323	0.0005963502269535717	binder
REKQAPEL	HLA-B*40:02	0.9989712953567504	0.0008308422572977481	binder
REKQHTKAIEL	HLA-B*40:02	0.9971714854240418	0.0020964063244090078	binder
REKQLAAENRL	HLA-B*40:02	0.9968929409980773	0.0032598508000859683	binder
REKQPPIDNI	HLA-B*40:02	0.9898451209068299	0.010918164469700486	binder
REKSEKFAF	HLA-B*40:02	0.9877079367637634	0.004608614218462989	binder
REKTLTEHAL	HLA-B*40:02	0.9984932541847229	0.00106213918360332	binder
REKVIKGAEI	HLA-B*40:02	0.9904806852340698	0.005568776521294742	binder
REKVIKGAEIL	HLA-B*40:02	0.9989467024803161	0.0006873974025801045	binder
REKYGDKML	HLA-B*40:02	0.9928898453712464	0.005177110941937823	binder
RELAKAEKL	HLA-B*40:02	0.9991090893745422	0.000779562204149778	binder
RELDGDRSKQLAL	HLA-B*40:02	0.9647743463516235	0.03705055507073796	binder
RELDKIKGL	HLA-B*40:02	0.9993737936019897	0.0003627671638281079	binder
RELECIREI	HLA-B*40:02	0.9988771557807923	0.0009281976687364722	binder
RELEKAKVAA	HLA-B*40:02	0.9984276771545411	0.0016666217326734005	binder
RELIPRSIL	HLA-B*40:02	0.9971208810806275	0.0025092375068357354	binder
RELKGAKL	HLA-B*40:02	0.9958559751510621	0.0021618673872961795	binder
RELKPARIYGL	HLA-B*40:02	0.9892162442207336	0.007807721096819076	binder
RELQGETKL	HLA-B*40:02	0.9993356466293335	0.0003915614657463545	binder
RELQLQEVAL	HLA-B*40:02	0.9995189547538758	0.0003549543096623794	binder
RELQQENKEL	HLA-B*40:02	0.9995378851890564	0.0005328606492231302	binder
RELRIRKL	HLA-B*40:02	0.996074104309082	0.0030466152121414788	binder
REMENYEKI	HLA-B*40:02	0.9986546039581299	0.0015609677913647907	binder
REMKDLKEKM	HLA-B*40:02	0.9987679362297058	0.0019495653585702806	binder
REMLQQSKI	HLA-B*40:02	0.9989369988441468	0.0006876313722237362	binder
REMQEKLARL	HLA-B*40:02	0.9996169090270997	0.0003390760151560798	binder
REMRHKLKTAF	HLA-B*40:02	0.9200682520866394	0.07386294113208747	binder
REMVELAAQRL	HLA-B*40:02	0.9957265615463257	0.005414187604240421	binder
RENEQKRIL	HLA-B*40:02	0.9939858436584472	0.004487912203122935	binder
RENIATHHL	HLA-B*40:02	0.9993983149528504	0.0004551297109454955	binder
RENNKPRTVL	HLA-B*40:02	0.996693468093872	0.00353857153519079	binder
RENTQTTI	HLA-B*40:02	0.9827889919281005	0.010269589972031654	binder
RENVFQEHQTL	HLA-B*40:02	0.9996362209320069	0.0003786438668440881	binder
REPNVLICF	HLA-B*40:02	0.9276816964149475	0.0654582461228242	binder
REQGAIPRL	HLA-B*40:02	0.9990936756134033	0.0007595667392157353	binder
REQLKHKLEQL	HLA-B*40:02	0.9972574472427368	0.002800930952129362	binder
REQTHTRHYEL	HLA-B*40:02	0.9717546343803406	0.02802106172885576	binder
REREAEHGYASL	HLA-B*40:02	0.9959258675575257	0.002655476341336876	binder
REREVTGSSQQTL	HLA-B*40:02	0.9733267426490784	0.03431664249331174	binder
RERLEQIKKTEL	HLA-B*40:02	0.9920339226722718	0.01101855474262723	binder
RERQDRISRL	HLA-B*40:02	0.952704930305481	0.04295413732510219	binder
RESEKTVRQF	HLA-B*40:02	0.9919074892997741	0.009208922312358783	binder
RESERQLRL	HLA-B*40:02	0.998291528224945	0.0013801603001910318	binder
RETEPPPKAAL	HLA-B*40:02	0.9996818423271179	0.00028016258832441596	binder
RETGYPLAV	HLA-B*40:02	0.9953106045722961	0.0020936456574261104	binder
RETPPKSKL	HLA-B*40:02	0.9982409596443176	0.0009178261201619852	binder
RETQAINSSL	HLA-B*40:02	0.9993699431419373	0.00045070946657017484	binder
RETSEKFKL	HLA-B*40:02	0.9972177147865295	0.0020538603195994955	binder
RETSQTKVL	HLA-B*40:02	0.9983878016471863	0.0005421113795722601	binder
RETVNKAVAL	HLA-B*40:02	0.9979741692543029	0.0021596293961716863	binder
REVDLKNGHNLF	HLA-B*40:02	0.9990243077278137	0.0007886563247466224	binder
REVDPNEQL	HLA-B*40:02	0.999524712562561	0.00024560379244048384	binder
REVDQVKRL	HLA-B*40:02	0.9996021866798401	0.0005406707809692742	binder
REVLPEHVSVL	HLA-B*40:02	0.998650050163269	0.0019436356166531805	binder
REVLPSTRLGTL	HLA-B*40:02	0.9868456602096558	0.015003699683703544	binder
REVLPSTRL	HLA-B*40:02	0.9956933975219726	0.0031990255044838075	binder
REVNKLKVQM	HLA-B*40:02	0.9929126858711242	0.007181248911224577	binder
REVNYIDKI	HLA-B*40:02	0.9969057321548462	0.0020781138170973563	binder
REVRQKVQL	HLA-B*40:02	0.9993718981742858	0.0007382704634574027	binder
REVSSLKNKL	HLA-B*40:02	0.9974388241767883	0.002778427470129598	binder
REVTGSSQQTL	HLA-B*40:02	0.9996395587921143	0.00028678277025586914	binder
REVVIGTPTL	HLA-B*40:02	0.9967736959457397	0.003424478465263912	binder
REVYLQDSF	HLA-B*40:02	0.9854339599609375	0.00721662612181643	binder
REWEKAGSEHVL	HLA-B*40:02	0.9997100710868836	0.00034644096321048153	binder
REWKEQGSKTFM	HLA-B*40:02	0.9911333203315735	0.00864820348214156	binder
REYEAALNSKDAAL	HLA-B*40:02	0.9340423226356507	0.06788957993145689	binder
REYEKIKSQL	HLA-B*40:02	0.9996041417121887	0.00016526298405414864	binder
REYRPEYERL	HLA-B*40:02	0.9959180474281311	0.004509956110289363	binder
RGFSLRKDGPL	HLA-B*40:02	0.05025973217561841	0.040901781518536864	not-binder
RHGPVREALLTL	HLA-B*40:02	0.04455388325732201	0.036857968611263926	not-binder
RMFGGPGTA	HLA-B*40:02	0.155764246545732	0.10974541583171717	not-binder
RPPGFSPFR	HLA-B*40:02	0.004538836376741529	0.00420198265214655	not-binder
RQADFVQVL	HLA-B*40:02	0.990194308757782	0.005923266107668047	binder
RQADLKNWSL	HLA-B*40:02	0.9400387525558471	0.025299401119791197	binder
RQAPPHIEL	HLA-B*40:02	0.9819463133811951	0.010817010613959715	binder
RQFSGARNQL	HLA-B*40:02	0.8714543461799622	0.15630207706648608	binder
RQIEEQKAL	HLA-B*40:02	0.9954242944717407	0.0055469560944976775	binder
RQNKLTYTM	HLA-B*40:02	0.9221756935119629	0.051172164217720265	binder
RVYIHPFHL	HLA-B*40:02	0.15156547985970975	0.16886281712919018	not-binder
SAPKGSVL	HLA-B*40:02	0.23874627090990544	0.1486660706416631	not-binder
SAPVGVTAL	HLA-B*40:02	0.7563362717628479	0.11012210268347201	binder
SDFIAPLHSG	HLA-B*40:02	0.19909566193819045	0.13889317515364966	not-binder
SDIKGSVL	HLA-B*40:02	0.9908401131629944	0.0064716629855254785	binder
SDIPIHNAL	HLA-B*40:02	0.9958597898483277	0.004294613850187227	binder
SDIQIRRL	HLA-B*40:02	0.9069658875465393	0.1362933242272503	binder
SDKETYEL	HLA-B*40:02	0.9860688805580139	0.012005723254642282	binder
SDLHAHKL	HLA-B*40:02	0.9716066956520081	0.024287524588924244	binder
SDLKAEAL	HLA-B*40:02	0.9899817943572998	0.005616975942049167	binder
SDVAYHNSL	HLA-B*40:02	0.9558416843414307	0.045193222632471164	binder
SDVEIPATV	HLA-B*40:02	0.9753016114234925	0.00857147633254307	binder
SDWSLPATA	HLA-B*40:02	0.6124587953090668	0.15710632117531545	binder
SDYTPLSL	HLA-B*40:02	0.9838848948478699	0.010217500111208722	binder
SEADKIKVA	HLA-B*40:02	0.9975797295570373	0.0013287407868816912	binder
SEAEGLKFSL	HLA-B*40:02	0.9986479878425598	0.0007232907404906689	binder
SEAGQPQAL	HLA-B*40:02	0.9998007178306579	0.00012894635047619766	binder
SEAGSHTI	HLA-B*40:02	0.9917186021804809	0.006450285028734471	binder
SEAKPAAVAA	HLA-B*40:02	0.9993059873580933	0.00038100305823874535	binder
SEALHAQSL	HLA-B*40:02	0.999770212173462	0.0001754064557888421	binder
SEAMGLFCL	HLA-B*40:02	0.9933624386787414	0.0037291623327752434	binder
SEAPATVEL	HLA-B*40:02	0.9997065901756287	0.00021274231092404351	binder
SEAPKPASL	HLA-B*40:02	0.9998733639717102	0.00015349244618937478	binder
SEAPPSKMV	HLA-B*40:02	0.9940384507179261	0.004368035524107895	binder
SEAPPSKMVL	HLA-B*40:02	0.9995240211486817	0.00020377497177704782	binder
SEARIQQL	HLA-B*40:02	0.9996911525726319	0.00028611865741908757	binder
SEDKRKTYSL	HLA-B*40:02	0.9971526026725769	0.0028121712386156746	binder
SEEEVKLAL	HLA-B*40:02	0.9997445702552795	0.00017748954825923767	binder
SEEGGHVAV	HLA-B*40:02	0.9984678983688354	0.0017027474143146064	binder
SEERAGAPL	HLA-B*40:02	0.9855876088142395	0.010493652919351667	binder
SEFEGGKSTV	HLA-B*40:02	0.9998947501182556	7.646344771897243e-05	binder
SEFEGHKRI	HLA-B*40:02	0.999028491973877	0.0008097880102124017	binder
SEFIKEKSA	HLA-B*40:02	0.997378671169281	0.0034554306087325524	binder
SEFQPGNERSQEL	HLA-B*40:02	0.990143620967865	0.005080338236054167	binder
SEFRPKIKST	HLA-B*40:02	0.8596303820610046	0.14342879892626825	binder
SEGHNTPKL	HLA-B*40:02	0.9953184843063354	0.004889494563071497	binder
SEGNITKQL	HLA-B*40:02	0.9986939072608948	0.0008195386679850602	binder
SEGPIVATL	HLA-B*40:02	0.9998051047325134	0.00015943163050896226	binder
SEGPLVGSV	HLA-B*40:02	0.9982882022857666	0.0011665690959223886	binder
SEGPPAPAL	HLA-B*40:02	0.9998212218284607	0.00018132392694482295	binder
SEGRPVGPA	HLA-B*40:02	0.9659703493118286	0.027596331075081738	binder
SEHAVNKQL	HLA-B*40:02	0.9995351314544678	0.00025051578605079887	binder
SEHGLVVIA	HLA-B*40:02	0.9879855513572693	0.01643282309319762	binder
SEHGVGIYV	HLA-B*40:02	0.9705760955810547	0.043377304935454844	binder
SEHRLSNKL	HLA-B*40:02	0.9916210055351258	0.010487258814857214	binder
SEHSKVRLV	HLA-B*40:02	0.9650493264198303	0.05093753789221646	binder
SEIENVHGF	HLA-B*40:02	0.999358868598938	0.0005008341920595878	binder
SEIESVKI	HLA-B*40:02	0.9976858377456665	0.0011821792601834965	binder
SEIESVKISA	HLA-B*40:02	0.9969085216522217	0.0019306769621333408	binder
SEIEVPREAL	HLA-B*40:02	0.999696671962738	0.0003710692069697853	binder
SEIGQKQKL	HLA-B*40:02	0.9997981548309326	0.0002060613814742072	binder
SEIHSLVHRL	HLA-B*40:02	0.992679500579834	0.006237924731391098	binder
SEIIKPCSV	HLA-B*40:02	0.9979676723480224	0.002115534111754015	binder
SEIILRQEVL	HLA-B*40:02	0.9982227206230163	0.002232945268456409	binder
SEIKQINHL	HLA-B*40:02	0.9999303698539734	7.516637180271891e-05	binder
SEIKSIPGV	HLA-B*40:02	0.9981534361839295	0.001371677965160287	binder
SEILPTKET	HLA-B*40:02	0.9501513600349426	0.04161162250879488	binder
SEILPTKETL	HLA-B*40:02	0.9976285099983215	0.002968737091268548	binder
SEINSLPTI	HLA-B*40:02	0.9990609407424926	0.0005453946919980535	binder
SEIQNVLGV	HLA-B*40:02	0.9984423279762268	0.0010613793713429083	binder
SEIRSAWQAL	HLA-B*40:02	0.9986550807952881	0.0005722024130283117	binder
SEIVGSIKM	HLA-B*40:02	0.9971303582191468	0.0015779501202062697	binder
SEIVKQSVF	HLA-B*40:02	0.9967439651489258	0.004065794289916568	binder
SEKEATPVV	HLA-B*40:02	0.9956581950187683	0.004498798480088421	binder
SEKEEEARL	HLA-B*40:02	0.9990665435791015	0.0010385756609083544	binder
SEKHVRLEHL	HLA-B*40:02	0.960131824016571	0.02354942290756056	binder
SEKISNTAI	HLA-B*40:02	0.9978502631187439	0.0006914097754997926	binder
SEKLFGETTL	HLA-B*40:02	0.9985304474830627	0.0009780003980925389	binder
SEKNLKALL	HLA-B*40:02	0.99725261926651	0.0013462830087351341	binder
SEKNPSEVTL	HLA-B*40:02	0.9986938238143921	0.0010635167525286401	binder
SEKPLSERL	HLA-B*40:02	0.9986434936523437	0.0010416873013660876	binder
SEKPTVQQL	HLA-B*40:02	0.9998253464698792	0.00016327822885842686	binder
SEKPTVTTV	HLA-B*40:02	0.9990419626235962	0.0009593562937859983	binder
SEKPYILEA	HLA-B*40:02	0.993690550327301	0.00517385531503843	binder
SEKSINSIL	HLA-B*40:02	0.9982461214065552	0.0015721392630464138	binder
SEKSTEQIL	HLA-B*40:02	0.9982084989547729	0.0016745651171680342	binder
SELAKERVV	HLA-B*40:02	0.9903035879135131	0.00958948928224182	binder
SELEAARML	HLA-B*40:02	0.9971924662590027	0.00335330679727799	binder
SELEKPQKV	HLA-B*40:02	0.9984355688095092	0.001638243545735233	binder
SELIQVHKL	HLA-B*40:02	0.9993353724479676	0.0007023148693990109	binder
SELITKAVAA	HLA-B*40:02	0.9933554291725158	0.0038321482362554753	binder
SELITKAVA	HLA-B*40:02	0.9930343747138977	0.005589178453084181	binder
SELITPHAI	HLA-B*40:02	0.9990824460983276	0.0003413646813658366	binder
SELKIKNQQL	HLA-B*40:02	0.9985379099845886	0.001763477020450498	binder
SELKKEVTL	HLA-B*40:02	0.9998802900314331	0.00019626647842150115	binder
SELNGHHTL	HLA-B*40:02	0.9996389746665955	0.0003348303342510959	binder
SELPEQVQV	HLA-B*40:02	0.9979931712150574	0.00045704132539972826	binder
SELPIVTPA	HLA-B*40:02	0.9896561622619628	0.01092345487487214	binder
SELQAPPLM	HLA-B*40:02	0.995812451839447	0.0031915908796538387	binder
SELQKIHKA	HLA-B*40:02	0.99260573387146	0.008465744531583665	binder
SELQVHSAL	HLA-B*40:02	0.9997290372848511	0.000322916294450132	binder
SELRNQYVTL	HLA-B*40:02	0.9957082867622375	0.005433005007528318	binder
SELSDLHAHKL	HLA-B*40:02	0.9952988624572754	0.004079274822200219	binder
SELTQPKLAL	HLA-B*40:02	0.9988916873931885	0.0008689536919687632	binder
SELYLPSST	HLA-B*40:02	0.9704253554344178	0.02453455776797797	binder
SEMPQTHHHAL	HLA-B*40:02	0.9983871221542359	0.00183131413426908	binder
SEMRAVIKA	HLA-B*40:02	0.9926141023635864	0.00908465299181576	binder
SEMTQVKEV	HLA-B*40:02	0.9988164782524109	0.0018996232155245704	binder
SEMVKLYDL	HLA-B*40:02	0.9968335270881653	0.0038142120512069636	binder
SENASVPSL	HLA-B*40:02	0.9996732354164124	0.00032302496985353195	binder
SENDKKIKAL	HLA-B*40:02	0.9978346705436707	0.0035659217874436083	binder
SENEEFVEV	HLA-B*40:02	0.9966155648231506	0.0050020808758714196	binder
SENPAKRL	HLA-B*40:02	0.9919445276260376	0.009542422733113103	binder
SENQPFPSL	HLA-B*40:02	0.9994879007339478	0.0005421740628255861	binder
SENRDLKTV	HLA-B*40:02	0.9946443796157837	0.0023610491176646784	binder
SENSQPAHL	HLA-B*40:02	0.9988919019699096	0.0008809627307235461	binder
SEPDAVHVVL	HLA-B*40:02	0.9987138986587525	0.0008842857526701419	binder
SEPDFVAKF	HLA-B*40:02	0.9897537589073181	0.00501662991175973	binder
SEPLHNVQVL	HLA-B*40:02	0.9957000255584717	0.0018733650601611659	binder
SEPVKGTGAL	HLA-B*40:02	0.9873532652854919	0.01023992235960033	binder
SEQAVWAL	HLA-B*40:02	0.9874433875083923	0.013841374706929482	binder
SEQGLAKAV	HLA-B*40:02	0.9966984629631043	0.0016657731360879393	binder
SEQPIAAL	HLA-B*40:02	0.9977304220199585	0.0017392985956953878	binder
SERALPWQL	HLA-B*40:02	0.9986276745796203	0.0005385516998758615	binder
SERGPQEEVL	HLA-B*40:02	0.9980812788009643	0.0008041732070985445	binder
SERPKEIKV	HLA-B*40:02	0.988900876045227	0.00920026586847771	binder
SERPLPRAA	HLA-B*40:02	0.9970667839050293	0.0016772235734292976	binder
SERVTIEHA	HLA-B*40:02	0.8925551533699035	0.10435489937955465	binder
SERVVQEAL	HLA-B*40:02	0.9998030185699462	0.00023455880876237207	binder
SESASPSAL	HLA-B*40:02	0.9994182825088501	0.0003041208616870267	binder
SESEKQWKA	HLA-B*40:02	0.9888555765151977	0.004861633735941982	binder
SESGERPQITI	HLA-B*40:02	0.996596384048462	0.0024005672234120824	binder
SESHRFTVL	HLA-B*40:02	0.9996813058853149	0.0001565817099445856	binder
SESIPKDSL	HLA-B*40:02	0.997882854938507	0.0019673461992666553	binder
SESLPVRTL	HLA-B*40:02	0.9988436698913574	0.0005707929765131006	binder
SESPRSTSL	HLA-B*40:02	0.9998624086380005	0.00010092226067141182	binder
SESPVKAV	HLA-B*40:02	0.998457396030426	0.0011198772950048205	binder
SESQCRVVVL	HLA-B*40:02	0.9977297067642212	0.001515075128462963	binder
SESRLEKAEL	HLA-B*40:02	0.9939836025238037	0.0059466318342235895	binder
SESSSSDRPVL	HLA-B*40:02	0.9978416562080383	0.0030695493504418725	binder
SESSTVRTV	HLA-B*40:02	0.9988882780075073	0.0005001004452431114	binder
SESTKQPKL	HLA-B*40:02	0.9983795404434204	0.001053103937063973	binder
SESVPVIAA	HLA-B*40:02	0.9961037278175354	0.0016800550272203884	binder
SETETPKL	HLA-B*40:02	0.9993522047996521	0.0002904896737510876	binder
SETKTRVL	HLA-B*40:02	0.9978710770606994	0.0008675913683176955	binder
SETQFSHL	HLA-B*40:02	0.9975369453430176	0.0017309714761210824	binder
SETTPKAVV	HLA-B*40:02	0.9946896076202393	0.00567887405733417	binder
SEVAQAGKAV	HLA-B*40:02	0.9919730305671692	0.006702408535187694	binder
SEVDSPNVL	HLA-B*40:02	0.9994117498397828	0.00031024689377634056	binder
SEVEKGEAL	HLA-B*40:02	0.9997824907302857	0.00019118714130270388	binder
SEVGPVVSF	HLA-B*40:02	0.9988794088363647	0.0011143501941175344	binder
SEVISQHLV	HLA-B*40:02	0.9948505401611328	0.0019638482661976987	binder
SEVKGLDAF	HLA-B*40:02	0.9945748686790467	0.003115984583263484	binder
SEVKSRQTL	HLA-B*40:02	0.9997208118438721	0.00023674279711566603	binder
SEVNKHETAL	HLA-B*40:02	0.9980526089668273	0.001169796077325696	binder
SEVQFGHAGA	HLA-B*40:02	0.9317192077636719	0.07285354641061423	binder
SEVTVQPSPYL	HLA-B*40:02	0.988496994972229	0.009125139422324825	binder
SEWDGIVTV	HLA-B*40:02	0.9996488571166993	0.00031262929126796166	binder
SEWKAGKGRVL	HLA-B*40:02	0.9996071457862854	0.0005250800603688007	binder
SEWKEHKVAL	HLA-B*40:02	0.9993099212646485	0.000643861358351269	binder
SEWKPGSL	HLA-B*40:02	0.9987534403800964	0.00045527170032843526	binder
SEWKSGTKV	HLA-B*40:02	0.9951920509338379	0.004838292925819178	binder
SEWTGASL	HLA-B*40:02	0.9973750114440918	0.0020066549318592548	binder
SEYHRIQHQL	HLA-B*40:02	0.9971789598464966	0.0011298308039607873	binder
SEYITHEI	HLA-B*40:02	0.9991989135742188	0.0006808152425009557	binder
SGLLSPALTESL	HLA-B*40:02	0.7365926802158356	0.17523777518902078	binder
SIGLALTVSAL	HLA-B*40:02	0.4986396998167038	0.16906687467914325	ambiguous
SIPEKNRPL	HLA-B*40:02	0.15554570220410824	0.24717327905425923	not-binder
SLVNLGGSK	HLA-B*40:02	0.049403671105392274	0.07543669424154226	not-binder
SQFGTEHVL	HLA-B*40:02	0.983486020565033	0.008606164844258364	binder
SQIPAQPSV	HLA-B*40:02	0.9653428435325623	0.011226070063582472	binder
SQPTHLIPPLPE	HLA-B*40:02	0.01987596985675779	0.02277523809326574	not-binder
SSLLEKGLD	HLA-B*40:02	0.10107219042256474	0.14898944619001997	not-binder
SSSGGGGGGGRF	HLA-B*40:02	0.9959746122360229	0.004756508605079351	binder
STKREIQEI	HLA-B*40:02	0.6306231558322907	0.22749653075275203	binder
SVPEAQSAL	HLA-B*40:02	0.8431155323982239	0.10998026115686915	binder
SYTSGPGSR	HLA-B*40:02	0.18646293166093528	0.35314366997812224	not-binder
TAAARLPPSV	HLA-B*40:02	0.608585125207901	0.17412310298336822	binder
TADQPGLIPRL	HLA-B*40:02	0.2623042456805706	0.2106853875845572	not-binder
TAFQEALDAAGDK	HLA-B*40:02	0.22707745619118214	0.20326141512340254	not-binder
TAKAAPLPSV	HLA-B*40:02	0.3336800277233124	0.25997196254624816	not-binder
TDFISHLF	HLA-B*40:02	0.9689352512359619	0.0219820303522062	binder
TDFKIPIL	HLA-B*40:02	0.9939828515052795	0.005785478862258338	binder
TEAHLPSQTL	HLA-B*40:02	0.9991079926490783	0.0005008507638362678	binder
TEAKIKQKL	HLA-B*40:02	0.998769748210907	0.0016212604581694818	binder
TEAPIAVVT	HLA-B*40:02	0.9884229898452759	0.005205597744967111	binder
TEAPPIIFA	HLA-B*40:02	0.9597390174865723	0.027335387856477687	binder
TEDFKHLARKL	HLA-B*40:02	0.7907424449920655	0.11909273531819892	binder
TEDRIQHAL	HLA-B*40:02	0.9996334314346313	0.00040833929753405677	binder
TEDSKRIAVV	HLA-B*40:02	0.9724467992782593	0.02644669642129263	binder
TEELAYLK	HLA-B*40:02	0.358826644718647	0.2887760362106959	ambiguous
TEFEQRHHCL	HLA-B*40:02	0.9979214072227478	0.0011735012113628113	binder
TEFPGVVV	HLA-B*40:02	0.9984653949737549	0.0014044305868247653	binder
TEFQLGSKL	HLA-B*40:02	0.9983319640159607	0.0010142222746894664	binder
TEFRSLHHKL	HLA-B*40:02	0.9826240420341492	0.01330732320583373	binder
TEGREVVPTF	HLA-B*40:02	0.8498621344566345	0.15110128537088607	binder
TEHAHQVVV	HLA-B*40:02	0.9989079356193542	0.0005513045521835671	binder
TEHGVKVTA	HLA-B*40:02	0.9976170301437378	0.0013263673951986526	binder
TEIAPTGIESL	HLA-B*40:02	0.9991826295852662	0.0007777084218160055	binder
TEIEKKLPRL	HLA-B*40:02	0.9926707744598389	0.007261046903543807	binder
TEIFIHSL	HLA-B*40:02	0.9993709564208985	0.0010370885256146196	binder
TEIGSIHSA	HLA-B*40:02	0.9974043250083924	0.0021710711871745928	binder
TEIKKTEV	HLA-B*40:02	0.9942705512046814	0.009515676799919845	binder
TEILLRKL	HLA-B*40:02	0.9986860275268554	0.0009921108002983617	binder
TEIRMARM	HLA-B*40:02	0.8643105268478394	0.09448889972819889	binder
TEISLKDSTL	HLA-B*40:02	0.9966152310371399	0.003563690321008349	binder
TEISSAEKV	HLA-B*40:02	0.9864142775535584	0.012190176259349983	binder
TEISVESKHQTL	HLA-B*40:02	0.994387173652649	0.006588414923463326	binder
TEKAPEPHV	HLA-B*40:02	0.9621711373329163	0.010444563123058052	binder
TEKHFFHKV	HLA-B*40:02	0.9516526818275451	0.040977170901230216	binder
TEKKIARAL	HLA-B*40:02	0.9988572597503662	0.0006562577042348498	binder
TEKPEVID	HLA-B*40:02	0.6737490653991699	0.20355608229639818	binder
TEKTKPEVL	HLA-B*40:02	0.9991152048110962	0.0012399990809494404	binder
TEKWNTDNTL	HLA-B*40:02	0.9912278056144714	0.007232586424143713	binder
TEMAIGIEKNSL	HLA-B*40:02	0.988893187046051	0.00827986492680952	binder
TEMESQKQL	HLA-B*40:02	0.9992308735847473	0.0007338566548364007	binder
TENGVLLPSL	HLA-B*40:02	0.9963717937469483	0.0010018100955610822	binder
TENPHGARLSL	HLA-B*40:02	0.9983744025230408	0.0020440753496011373	binder
TENPHGVKAV	HLA-B*40:02	0.9877636194229126	0.014642155342212389	binder
TEPHHIWPTL	HLA-B*40:02	0.9018166422843933	0.05453132784395059	binder
TEQHHTQPVL	HLA-B*40:02	0.9805203199386596	0.020151007598551724	binder
TEQKQTSVL	HLA-B*40:02	0.9977394223213196	0.0021886944005631154	binder
TEQTVSQVL	HLA-B*40:02	0.9985156416893005	0.0009544374449528286	binder
TERIEKERM	HLA-B*40:02	0.9906991720199585	0.006788734382160927	binder
TERLIKHAV	HLA-B*40:02	0.9958270430564881	0.003255288130290212	binder
TETSIAKEL	HLA-B*40:02	0.9989449739456177	0.0006497172030867055	binder
TETTVKKVV	HLA-B*40:02	0.9859655380249024	0.013076650852333943	binder
TEVFLHVV	HLA-B*40:02	0.9973671317100525	0.0032803213143874415	binder
TEVIHTGTL	HLA-B*40:02	0.9975502133369446	0.002005837552635721	binder
TEVKPNTPVL	HLA-B*40:02	0.9948178768157959	0.0025198455980951946	binder
TEVQKNQVL	HLA-B*40:02	0.9995603561401367	0.00046592999697163433	binder
TEVTLPKSI	HLA-B*40:02	0.9987160325050354	0.000676393720689323	binder
TEWIRAIQM	HLA-B*40:02	0.997183644771576	0.0010760172173228243	binder
TEYSKSEEKL	HLA-B*40:02	0.9956863164901734	0.00248020595220128	binder
TFTVTEKPEVID	HLA-B*40:02	0.024212687448380166	0.026410926704953833	not-binder
TKAVDAETAE	HLA-B*40:02	0.02995669618831016	0.023190949694817563	not-binder
TKTFTVTEKPEVID	HLA-B*40:02	0.018933753833065482	0.03262855330553811	not-binder
TLKGETTTEAVD	HLA-B*40:02	0.05588369388133287	0.05722505801075741	not-binder
TLKGETTTKAVD	HLA-B*40:02	0.08323145469184964	0.12879126285067177	not-binder
TTTEAVDAATAE	HLA-B*40:02	0.19703263361006976	0.23662292540951793	not-binder
TVTEKPEVID	HLA-B*40:02	0.2965006388258189	0.21584095995328084	not-binder
TYDDATKTF	HLA-B*40:02	0.5783109996467829	0.42080968253518636	ambiguous
TYDDATKTFTVTE	HLA-B*40:02	0.004083354701288044	0.00355616776554825	not-binder
TYDDATKTFTVTEK	HLA-B*40:02	0.015234710980439558	0.019596984733985245	not-binder
TYDDATKTFTVT	HLA-B*40:02	0.14533394908066838	0.24933090706898592	not-binder
TYTISSKYIL	HLA-B*40:02	0.004502702453464735	0.004282077096233279	not-binder
VAPGKDLTK	HLA-B*40:02	0.013978051440790295	0.008892179864374256	not-binder
VDAKAQKL	HLA-B*40:02	0.980188250541687	0.01118577908766451	binder
VDNDENEHQLSLR	HLA-B*40:02	0.43516303449869154	0.2773701803102829	ambiguous
VDVQIPECF	HLA-B*40:02	0.8434893608093261	0.13160865475008462	binder
VEAPPSVVL	HLA-B*40:02	0.9993941307067871	0.0002039084964845545	binder
VEAQKAQQL	HLA-B*40:02	0.9995534181594848	0.00030352318842249585	binder
VEFSFYLGYPVL	HLA-B*40:02	0.32762014120817184	0.20620900312612692	not-binder
VEIEREVLL	HLA-B*40:02	0.9987337350845337	0.0008475311698235839	binder
VEKKIDKYTEVL	HLA-B*40:02	0.9833130359649658	0.018124900454806133	binder
VEKQRVREEIL	HLA-B*40:02	0.9711784720420837	0.021969229323085024	binder
VEQNGKPSL	HLA-B*40:02	0.9989986300468445	0.001426399142617271	binder
VEQPAQEL	HLA-B*40:02	0.9978860139846801	0.0020473272669983555	binder
VERNKVKAL	HLA-B*40:02	0.9955079078674316	0.0026592407345209347	binder
VERQVSTAM	HLA-B*40:02	0.995951521396637	0.0028598571680626783	binder
VERVIVVSM	HLA-B*40:02	0.994607436656952	0.004548224824930046	binder
VETAITKV	HLA-B*40:02	0.994357419013977	0.004692997052986102	binder
VETPVQKL	HLA-B*40:02	0.9989966034889222	0.0005604020871138889	binder
VEWKGTSQL	HLA-B*40:02	0.9986271023750305	0.0009353695458403778	binder
VGEFSGANK	HLA-B*40:02	0.041147784888744356	0.031466886588344914	not-binder
VGTKSELII	HLA-B*40:02	0.7031799554824829	0.2088436370653138	binder
VKLAKAGKNQGD	HLA-B*40:02	0.11343829184770585	0.05315946269386335	not-binder
VLKQNVHVFGVE	HLA-B*40:02	0.022294883575523273	0.0324512691361078	not-binder
VRFSATSMKEVL	HLA-B*40:02	0.03869736992783146	0.05957956462616459	not-binder
WEISQKTVL	HLA-B*40:02	0.9993273854255676	0.0004613389688550376	binder
YDPTAPTL	HLA-B*40:02	0.9639180898666382	0.03374873179266178	binder
YEAALEGAVRAL	HLA-B*40:02	0.9979911088943482	0.002131847343909591	binder
YEAPFDAQASL	HLA-B*40:02	0.9958476901054383	0.0036979494427261442	binder
YEDIAQKS	HLA-B*40:02	0.6885726034641266	0.28032767376895934	binder
YEKEKLNERL	HLA-B*40:02	0.9959782123565674	0.0031270301149211458	binder
YEKPEAPEL	HLA-B*40:02	0.9998550653457642	9.399215622173831e-05	binder
YELGGPMTL	HLA-B*40:02	0.9986931443214416	0.0008348904475524579	binder
YELQESNVQL	HLA-B*40:02	0.9982540965080261	0.0011219197508568085	binder
YENEVALR	HLA-B*40:02	0.8874945044517517	0.07068115198510765	binder
YENEVALRQ	HLA-B*40:02	0.932723867893219	0.04204490841045019	binder
YEQVSTPEI	HLA-B*40:02	0.997798752784729	0.000774007486853651	binder
YESPGKIFL	HLA-B*40:02	0.999027156829834	0.0007353894756606321	binder
KFSLSPSI	HLA-B*40:02	0.10845644231885672	0.06957458972282046	not-binder
ERKVPFNQ	HLA-B*40:02	0.021010753838345407	0.033996546660490894	not-binder
FSISENFG	HLA-B*40:02	0.0019311258433845069	0.003296829733547796	not-binder
AIAFVNAF	HLA-B*40:02	0.011439547632471658	0.015257777264496382	not-binder
DRYRVVES	HLA-B*40:02	0.013923670497024431	0.010519591114741218	not-binder
DMERQALN	HLA-B*40:02	0.11298624202609062	0.12619067066088852	not-binder
IIEVAAMN	HLA-B*40:02	0.01652964372187853	0.02030775139362378	not-binder
LADIGGRP	HLA-B*40:02	0.22810335773974658	0.20363897616114177	not-binder
LSVTLKNL	HLA-B*40:02	0.31247692499309776	0.26450678388643756	not-binder
RFTNNQPI	HLA-B*40:02	0.0053312205709517	0.0038926593322591327	not-binder
RARHFGLM	HLA-B*40:02	0.0038523980823811145	0.0033851182834073066	not-binder
IASNKTFT	HLA-B*40:02	0.00882311439854675	0.01184364664146849	not-binder
EESDTDDD	HLA-B*40:02	0.029537314663548385	0.028942574516152394	not-binder
EMAENQFR	HLA-B*40:02	0.03972565410658717	0.030116762585999046	not-binder
VYRRDNPA	HLA-B*40:02	0.0003447222858085297	0.00033053895095159607	not-binder
LCLEGMML	HLA-B*40:02	0.29849607944488527	0.16308047152895377	not-binder
EEDDSPAP	HLA-B*40:02	0.17943950854241847	0.10384811721483407	not-binder
PCYPASYG	HLA-B*40:02	0.005396056390964077	0.006657618116862897	not-binder
YITKFKGF	HLA-B*40:02	0.0014950690823752667	0.0016429880680471313	not-binder
ESTSEFLE	HLA-B*40:02	0.10971752069890499	0.0621124380871237	not-binder
IPQISTGD	HLA-B*40:02	0.002609273837697401	0.0043899234673062575	not-binder
SRLLLNWQ	HLA-B*40:02	0.0015002950742200483	0.0017212068894307158	not-binder
PNIGECWS	HLA-B*40:02	0.0015695430123741972	0.0018294060916100227	not-binder
AWPMSVAL	HLA-B*40:02	0.07598197222687304	0.09665102134482219	not-binder
LRNLHANG	HLA-B*40:02	0.0006406978025438548	0.0007163044754578133	not-binder
DGEKGKKL	HLA-B*40:02	0.4053047478199005	0.1895924696317159	ambiguous
GAHTVDSL	HLA-B*40:02	0.16593680307269096	0.12266189465178737	not-binder
DEHGIDPT	HLA-B*40:02	0.30015371460467577	0.3289359602257294	not-binder
SHSGSDLF	HLA-B*40:02	0.025357727240771056	0.02222395528522433	not-binder
KENVIRIF	HLA-B*40:02	0.9960355877876281	0.0030829543771075055	binder
VEICWVAS	HLA-B*40:02	0.2505390658974648	0.17499260962820173	not-binder
DKAFEGQL	HLA-B*40:02	0.16327471435070037	0.07120333631639708	not-binder
TKKGSITS	HLA-B*40:02	0.004664968575525563	0.003922394926411412	not-binder
HFGTLSCW	HLA-B*40:02	0.0015511011152284481	0.0018108645222566385	not-binder
IDETGDKK	HLA-B*40:02	0.17453743070363997	0.1112489769165112	not-binder
AHLQQIPS	HLA-B*40:02	0.034320945024956015	0.035854222434158534	not-binder
DLLDNLES	HLA-B*40:02	0.10567057421430945	0.13341564193230981	not-binder
GCSLTSCP	HLA-B*40:02	0.07914907999802381	0.09482587418215706	not-binder
LLPVALAN	HLA-B*40:02	0.01675809094763281	0.030591131185433364	not-binder
AKSFDDLS	HLA-B*40:02	0.007444037406821735	0.010493074681660582	not-binder
LRGQPHNF	HLA-B*40:02	0.014010270280414261	0.011990485809042098	not-binder
VDQGGSPT	HLA-B*40:02	0.31370423436164857	0.14503904938358872	not-binder
HQFISGVE	HLA-B*40:02	0.03080288674682379	0.024049283499461272	not-binder
RLSDSVSL	HLA-B*40:02	0.41850695908069613	0.11461987899463047	not-binder
MVTLGCLV	HLA-B*40:02	0.24102436937391758	0.16439162015182782	not-binder
AMEHTIIV	HLA-B*40:02	0.24092309325933456	0.2168471968808391	not-binder
GKMSTKEV	HLA-B*40:02	0.05204169696662575	0.04529601272376265	not-binder
PGSEFWPH	HLA-B*40:02	0.002180461951138568	0.0033893003195027242	not-binder
FDKLLMAP	HLA-B*40:02	0.09545302502810955	0.12503779349944838	not-binder
VTIISIFV	HLA-B*40:02	0.09296088889241219	0.070088167622915	not-binder
QRKLLDAI	HLA-B*40:02	0.11446136878803373	0.13142208039737074	not-binder
YIKTHDPV	HLA-B*40:02	0.02404888436140027	0.030292142828224202	not-binder
IRTRVHEI	HLA-B*40:02	0.0760153254494071	0.05853447161384037	not-binder
AKMLEENG	HLA-B*40:02	0.0016229738641527548	0.003038278887206056	not-binder
KEKGLTGK	HLA-B*40:02	0.44064788073301314	0.24837953341909735	ambiguous
LVSLEDYP	HLA-B*40:02	0.008203958394005895	0.006737171853081059	not-binder
ADDPYSQE	HLA-B*40:02	0.054995302390307185	0.10173715996309249	not-binder
KPAIRRLA	HLA-B*40:02	0.0001952017627445457	0.00020051509674041978	not-binder
VLFGMPIG	HLA-B*40:02	0.001310311903944239	0.0016306635221836829	not-binder
FVLPKPRI	HLA-B*40:02	0.021479502849979328	0.029009751295160348	not-binder
INEEWVLT	HLA-B*40:02	0.28486174503341316	0.24398708796346177	not-binder
DERVLCVV	HLA-B*40:02	0.8125524640083313	0.12265847338778439	binder
AYIALHET	HLA-B*40:02	0.004334862988525856	0.006367631698967364	not-binder
LVLLQKTL	HLA-B*40:02	0.15050765089690685	0.12206970873742401	not-binder
LTEYFHTG	HLA-B*40:02	0.005802704569941852	0.007111973886969077	not-binder
VTFDSPVQ	HLA-B*40:02	0.013381775672314689	0.01817770502386448	not-binder
VMKFVLKD	HLA-B*40:02	0.00023336837584793103	0.00034912908360340626	not-binder
KTTDLAGS	HLA-B*40:02	0.003720429140230408	0.0054706977722617095	not-binder
LALKGFEK	HLA-B*40:02	0.010905737383291125	0.009443094945989059	not-binder
LGPDGSAL	HLA-B*40:02	0.5246936559677124	0.25281367837105795	ambiguous
RGVGQFVL	HLA-B*40:02	0.3175618045032024	0.20405597532685338	not-binder
TYDTDLPD	HLA-B*40:02	0.006069104260677705	0.010983287513463072	not-binder
ETRNVACS	HLA-B*40:02	0.07034121257020161	0.12358423115243009	not-binder
IYPVRGPD	HLA-B*40:02	0.0006188259470317093	0.0012107408011865042	not-binder
FKQDVKPI	HLA-B*40:02	0.04210292724892497	0.02980800295693728	not-binder
RTWMKAFP	HLA-B*40:02	0.017515391590131914	0.03135217106064234	not-binder
WVLVVHFT	HLA-B*40:02	0.0016909413702705933	0.0029199660058838303	not-binder
AAVVSPKF	HLA-B*40:02	0.06400025952607394	0.04968773546689241	not-binder
GARVITWK	HLA-B*40:02	0.0005755875167778868	0.0008480509141380678	not-binder
YCSIEVTQ	HLA-B*40:02	0.016756547303521073	0.02875608816292018	not-binder
TDTSTLTL	HLA-B*40:02	0.9784611105918884	0.007975554721241165	binder
SEQENTLN	HLA-B*40:02	0.3216416239272803	0.2330984264638421	not-binder
YHNNNLNF	HLA-B*40:02	0.01877570024225861	0.017842427462983954	not-binder
ISRYIEKG	HLA-B*40:02	0.003522787205156419	0.0049322107117135	not-binder
SVKAAVKA	HLA-B*40:02	0.007784588869253639	0.008261597729679458	not-binder
QGQLGFVA	HLA-B*40:02	0.08838835338247009	0.0900254801304167	not-binder
QKIQIRLV	HLA-B*40:02	0.1416725625284016	0.14708580961874362	not-binder
MAYTSHIL	HLA-B*40:02	0.12028810707852244	0.14318301311220244	not-binder
GSLGLGGF	HLA-B*40:02	0.21179140862077475	0.2554000262173692	not-binder
YKVLGKGK	HLA-B*40:02	0.003293173963902518	0.00254406652183678	not-binder
VCNMTIEA	HLA-B*40:02	0.023742179656983352	0.025874803269203526	not-binder
RAEKGGHT	HLA-B*40:02	0.01136976691777818	0.016860182482600305	not-binder
CLASMGNY	HLA-B*40:02	0.006134992798615712	0.011548241627593357	not-binder
LKAGDTIS	HLA-B*40:02	0.02006161161698401	0.016776986391900735	not-binder
ELLSLRYD	HLA-B*40:02	0.003024984023613797	0.003477760031249104	not-binder
GAFSGKDP	HLA-B*40:02	0.003190495414673933	0.0022049111337098014	not-binder
YDLVIKVV	HLA-B*40:02	0.9815863251686097	0.01949538418318345	binder
FKGHKTIR	HLA-B*40:02	0.002602847694652155	0.0031122993973864968	not-binder
LLRSTNYS	HLA-B*40:02	0.0007823691338362693	0.0011230047412434092	not-binder
AQAFAEAT	HLA-B*40:02	0.10830503068864346	0.07804442047264946	not-binder
EDLSFIFV	HLA-B*40:02	0.5536905318498612	0.20493387625757958	ambiguous
PGTRKNID	HLA-B*40:02	0.01107539957138215	0.02119153678320433	not-binder
DGLTALHQ	HLA-B*40:02	0.1331120302880663	0.15874638779872868	not-binder
KLYDDMIR	HLA-B*40:02	0.019238143973052502	0.017322977612168045	not-binder
SLPCRVIG	HLA-B*40:02	0.010521734038775321	0.02016486187558306	not-binder
DLKPREIL	HLA-B*40:02	0.5447057545185089	0.2894790370525542	ambiguous
WSSMRIKD	HLA-B*40:02	0.0007336912590488964	0.000932105175191071	not-binder
SDPDAHFH	HLA-B*40:02	0.038768010376952586	0.06148905393442946	not-binder
ILEYHFEK	HLA-B*40:02	0.005624232278205454	0.006289099477379128	not-binder
TLHRLGIQ	HLA-B*40:02	0.11371801939094439	0.1994604321625814	not-binder
VAFQSSKP	HLA-B*40:02	0.002838484083622461	0.0025971580539940367	not-binder
AVLLPGAY	HLA-B*40:02	0.0003308810908947635	0.00039687518301585506	not-binder
SRIGSRIG	HLA-B*40:02	0.0039744974637869745	0.0046085730275099435	not-binder
AQSTKNSL	HLA-B*40:02	0.5301559388637542	0.2129220926695816	ambiguous
ISFLIVSV	HLA-B*40:02	0.3441109811887145	0.177964041639584	not-binder
LVEKLTND	HLA-B*40:02	0.09398727230727673	0.07515349484003793	not-binder
DTWAPGGG	HLA-B*40:02	0.001917868250166066	0.002493251672069279	not-binder
GGGGGGAV	HLA-B*40:02	0.6458210239186883	0.3420336885762929	ambiguous
SLLDLIWL	HLA-B*40:02	0.18993411362171173	0.20745783235795004	not-binder
HLHGIHID	HLA-B*40:02	0.0040462526775399965	0.005979881751021436	not-binder
WLHDRDIA	HLA-B*40:02	0.012040135674124031	0.019501275692118927	not-binder
NLFEMTPE	HLA-B*40:02	0.007966129871783778	0.009874625810243117	not-binder
FEQFDCIA	HLA-B*40:02	0.42079848051071167	0.10024301162674512	not-binder
QSIKVYVP	HLA-B*40:02	0.02218775354335776	0.025605179351747352	not-binder
LGAKLAIG	HLA-B*40:02	0.022131698840530588	0.038042958353436976	not-binder
QPGNKAKL	HLA-B*40:02	0.007262069068383425	0.009892873122043271	not-binder
SSEDLGRG	HLA-B*40:02	0.027256491186562926	0.02540666961613377	not-binder
GDIMLMHP	HLA-B*40:02	0.029045121837407352	0.026599777254869564	not-binder
RDLLIGMG	HLA-B*40:02	0.20831348933279514	0.13811898833048694	not-binder
YIQTLPSE	HLA-B*40:02	0.007592796010430902	0.008348429589231083	not-binder
PVKQYALD	HLA-B*40:02	0.005590996271348558	0.0066668274205509866	not-binder
DFPLLPND	HLA-B*40:02	0.00357148127459368	0.006443423584714856	not-binder
YIKQTENA	HLA-B*40:02	0.00943738731148187	0.011349945337468822	not-binder
VPEENTAE	HLA-B*40:02	0.10386455589905381	0.11031817030994462	not-binder
IDSFINST	HLA-B*40:02	0.4921358644962311	0.23587062478408233	ambiguous
HQVNIGEA	HLA-B*40:02	0.27947062253952026	0.13533662744802974	not-binder
EHAFVASE	HLA-B*40:02	0.020918481703847646	0.014581388390862227	not-binder
HLNSTDDA	HLA-B*40:02	0.006142967987398151	0.008754565008814818	not-binder
YADGRLRI	HLA-B*40:02	0.1947223654948175	0.32494205639241136	not-binder
VDLSEKLR	HLA-B*40:02	0.49130756556987765	0.24709154543014403	ambiguous
GNHQHIGK	HLA-B*40:02	0.02254105666606847	0.04428420914570407	not-binder
ILWGGYAR	HLA-B*40:02	0.002132914928694163	0.002679844707871433	not-binder
GEKACLEK	HLA-B*40:02	0.6534814238548279	0.17041557414794117	binder
VDEIIIGI	HLA-B*40:02	0.9141974329948426	0.014515297526184988	binder
LLLSFLLP	HLA-B*40:02	0.010658061178401113	0.007446931902510655	not-binder
PEELVEPF	HLA-B*40:02	0.4535894602537155	0.25189680438417833	ambiguous
VSKDSPET	HLA-B*40:02	0.13067796118557454	0.10609731563615887	not-binder
YTLAAKTF	HLA-B*40:02	0.04107388220727444	0.041524280160034864	not-binder
STHSLLEH	HLA-B*40:02	0.026187153961996047	0.03463494142454345	not-binder
ATKEAGQI	HLA-B*40:02	0.12956641390919685	0.10933451741780723	not-binder
PVIERIER	HLA-B*40:02	0.011134036059229403	0.020214359179748956	not-binder
LDITVVPL	HLA-B*40:02	0.9628339648246765	0.01844186744940002	binder
SYPLLLSA	HLA-B*40:02	0.0017766736215207857	0.0020934282458848503	not-binder
TIRSAGYA	HLA-B*40:02	0.0019405292508963613	0.002173196106929097	not-binder
PTTFLFRP	HLA-B*40:02	0.012629764111284202	0.019566560709027757	not-binder
ITFAGACN	HLA-B*40:02	0.0003047052445253939	0.00042407809555044943	not-binder
LVNYKSTE	HLA-B*40:02	0.0012482870952226222	0.0016232816908107561	not-binder
GGMRASIY	HLA-B*40:02	0.0035076909232884647	0.0032554031929761945	not-binder
GSAVGPYP	HLA-B*40:02	0.07938723789993674	0.1258466182680501	not-binder
TELLNNTQ	HLA-B*40:02	0.4702256232500076	0.26684349283840586	ambiguous
VDQIDPSL	HLA-B*40:02	0.9461534261703491	0.029122524654168272	binder
ALREFLKE	HLA-B*40:02	0.06863267929293215	0.11963695049248435	not-binder
GGKPITGA	HLA-B*40:02	0.02935135525185615	0.03510697735977239	not-binder
VARPDKGA	HLA-B*40:02	0.0056717525112617295	0.00631072090319792	not-binder
VLLVGALT	HLA-B*40:02	0.03079138481989503	0.04162180334685954	not-binder
YVPEPENS	HLA-B*40:02	0.0030740734036498905	0.00458020836891113	not-binder
VDASSFES	HLA-B*40:02	0.04722039327025414	0.01719084399760332	not-binder
TSNNPSSN	HLA-B*40:02	0.004527624231354821	0.0051820208714017865	not-binder
KLEHDYTL	HLA-B*40:02	0.6187981396913529	0.24096513741853123	ambiguous
DATTCIWM	HLA-B*40:02	0.0661403884732863	0.0557888775550403	not-binder
SSVSQINI	HLA-B*40:02	0.35004361495375635	0.28018569163694573	not-binder
ALMVTIAG	HLA-B*40:02	0.0009164263116872462	0.001100979923448738	not-binder
REKLNGIL	HLA-B*40:02	0.9973232626914978	0.0016401514434576194	binder
SPKRELPP	HLA-B*40:02	0.007763835554942489	0.009090374748921581	not-binder
AVAELQKS	HLA-B*40:02	0.012208720995113253	0.00785450674607953	not-binder
GHHLHHGH	HLA-B*40:02	0.0028593001246917994	0.003940997761153248	not-binder
ANQLLPLE	HLA-B*40:02	0.10537114745820872	0.0772040336413318	not-binder
YWKNQGRG	HLA-B*40:02	0.0001427177559435222	0.0001486610682992485	not-binder
RRWIVAKI	HLA-B*40:02	0.009238937101326884	0.00874683524649439	not-binder
YTHHLVSR	HLA-B*40:02	0.005957485265025752	0.010140117193472496	not-binder
GMWPGDPI	HLA-B*40:02	0.11983659174293279	0.09048353450712959	not-binder
IGVNAGSL	HLA-B*40:02	0.2580294631421566	0.20648823213412335	not-binder
SPSPINSP	HLA-B*40:02	0.050230583967641	0.048954912853549935	not-binder
GPMGVFEI	HLA-B*40:02	0.058713217824697496	0.038337810988491636	not-binder
ALDEDIKA	HLA-B*40:02	0.44069793447852135	0.3357345339334752	ambiguous
VSLSFLFL	HLA-B*40:02	0.2661278940737247	0.20211333894319666	not-binder
FPDGGISR	HLA-B*40:02	0.009013596130535007	0.005406880748097354	not-binder
KGARIALA	HLA-B*40:02	0.05505846726009622	0.09632358980606702	not-binder
TRISGYLF	HLA-B*40:02	0.027852801780682057	0.026207453750363572	not-binder
RKKYGLKK	HLA-B*40:02	0.0004949164158460917	0.000427623196281409	not-binder
EIPVGGGV	HLA-B*40:02	0.15177223281934857	0.18109871765941532	not-binder
SNLALADP	HLA-B*40:02	0.018679608176171314	0.020156967329575254	not-binder
FHNTTGGL	HLA-B*40:02	0.08057140093296766	0.05532667129026966	not-binder
CRFTPTCS	HLA-B*40:02	0.00694854813918937	0.008470308290378679	not-binder
EDDTAIER	HLA-B*40:02	0.1365031437948346	0.12283943007547495	not-binder
SVKSRRND	HLA-B*40:02	7.225008388331844e-05	0.00012504702281301386	not-binder
KKKKKINK	HLA-B*40:02	0.013577097840607167	0.016488238384033228	not-binder
GGKKSTAC	HLA-B*40:02	0.015878306370768768	0.02862272294227483	not-binder
KFNQNETD	HLA-B*40:02	0.006334764258608061	0.007623294829670938	not-binder
GGELWGKL	HLA-B*40:02	0.41505248844623566	0.13332870921110343	not-binder
CGDAKKLD	HLA-B*40:02	0.026782444161653984	0.04957359182402764	not-binder
GIDTNITA	HLA-B*40:02	0.1997954249382019	0.24451408564325414	not-binder
QNGYAFTD	HLA-B*40:02	0.0030592560320656047	0.005665753643681653	not-binder
FLVDASSL	HLA-B*40:02	0.2666762389242649	0.18857672382789323	not-binder
ASKDSSVH	HLA-B*40:02	0.02263859035592759	0.021772802951307447	not-binder
QRAMMDQV	HLA-B*40:02	0.04497155542485416	0.05455033820500784	not-binder
STKNSEIP	HLA-B*40:02	0.021743649936979637	0.021812294635914796	not-binder
IAYFWIVG	HLA-B*40:02	0.0026872909341569607	0.004370638318272472	not-binder
CVAVAEYS	HLA-B*40:02	0.0014028520472493256	0.0011413970463226015	not-binder
YGFVAAFQ	HLA-B*40:02	0.003831614524460747	0.004639792386535853	not-binder
AATASVAF	HLA-B*40:02	0.11720981020480395	0.09670299523844031	not-binder
DGLVRGME	HLA-B*40:02	0.16335814828053116	0.20661825039348164	not-binder
ILREMVHA	HLA-B*40:02	0.018598712537823303	0.016748702825420334	not-binder
FSNLPVDF	HLA-B*40:02	0.03445432265289128	0.02696394466877336	not-binder
FNANSTVN	HLA-B*40:02	0.012201704214112397	0.022208390237339396	not-binder
IYLQKKSE	HLA-B*40:02	0.001020506079184713	0.0014925811060913987	not-binder
RMKSMFAI	HLA-B*40:02	0.014269855304155499	0.018736068450259054	not-binder
ANGTLRNV	HLA-B*40:02	0.0854307898785919	0.10076591181901645	not-binder
RLVECNLE	HLA-B*40:02	0.028913271351484582	0.043256290430535894	not-binder
ERFEIHHG	HLA-B*40:02	0.08371385727077722	0.1119567543832616	not-binder
DVQDQIVR	HLA-B*40:02	0.17015771716833114	0.0797274526277028	not-binder
VCVGVATV	HLA-B*40:02	0.34190981462597847	0.2196092044680695	not-binder
TNSEHMTD	HLA-B*40:02	0.00954558392513718	0.018500009440691682	not-binder
RQVPTYKQ	HLA-B*40:02	0.017814171966165304	0.024575755103049175	not-binder
MSDLSLET	HLA-B*40:02	0.15449222773313523	0.05924520560938505	not-binder
DQNCRSKR	HLA-B*40:02	0.0016364237793936808	0.0017690707076504844	not-binder
VPLIAMGC	HLA-B*40:02	0.000917240374405992	0.0011273386984659167	not-binder
RTYQERLD	HLA-B*40:02	0.0011528725211974234	0.0012337013232145326	not-binder
TELLSHKQ	HLA-B*40:02	0.579784271121025	0.2924928898270571	ambiguous
IQDDDSGE	HLA-B*40:02	0.09679124770918861	0.094870787086491	not-binder
AAEKFLAK	HLA-B*40:02	0.046049031615257266	0.07279927540500115	not-binder
YVALLGSD	HLA-B*40:02	0.003508811106075882	0.004264267858170312	not-binder
KVKRAPAR	HLA-B*40:02	0.0024890846143534873	0.004286108430230258	not-binder
AERKPANY	HLA-B*40:02	0.2964459002017975	0.1597318056074676	not-binder
VTRTTEAT	HLA-B*40:02	0.20401279181241988	0.20157870736477787	not-binder
TMKNLGWH	HLA-B*40:02	0.0008695242678243176	0.0006307066578564825	not-binder
HRNSLLKS	HLA-B*40:02	0.0012264035423868336	0.0011637237211839916	not-binder
RIKLSPEK	HLA-B*40:02	0.016145923174917698	0.018141371766463823	not-binder
AASIRKLS	HLA-B*40:02	0.006854547409351141	0.011701110254169289	not-binder
EELENFSP	HLA-B*40:02	0.27642160207033156	0.20678607313825373	not-binder
IREVVDGY	HLA-B*40:02	0.035754128836561	0.039670268521879076	not-binder
LDLIQEGN	HLA-B*40:02	0.07930912543088198	0.0980316178264039	not-binder
EAVVACIG	HLA-B*40:02	0.035835637245327234	0.0460198607444972	not-binder
IFDSLKEN	HLA-B*40:02	0.01814278858801117	0.022580759995140524	not-binder
NVVNKRFI	HLA-B*40:02	0.008481473172332698	0.008706495642302109	not-binder
SAYKSAQD	HLA-B*40:02	0.00023769815138052763	0.0004040377344584253	not-binder
TGGDPFYD	HLA-B*40:02	0.007629686922955159	0.009468446312945704	not-binder
ALVAGFTA	HLA-B*40:02	0.014519971411209554	0.020548045084428455	not-binder
ALFYPRGF	HLA-B*40:02	0.00044249311681596735	0.00040334950543496	not-binder
SGAEIVTV	HLA-B*40:02	0.8243148684501648	0.13473855098680027	binder
QAKTKSAE	HLA-B*40:02	0.022324829051649432	0.040814359867131986	not-binder
DLGPEISQ	HLA-B*40:02	0.2008765593287535	0.1903008474564495	not-binder
VCSTNESR	HLA-B*40:02	0.014793910953449086	0.013725791570013362	not-binder
AEDPARMA	HLA-B*40:02	0.981675636768341	0.007368347672296289	binder
EANDYARR	HLA-B*40:02	0.00828532730806728	0.008325475626005744	not-binder
HHYTTSYF	HLA-B*40:02	0.025966566980059724	0.025355365488097727	not-binder
GNKISWAD	HLA-B*40:02	0.001938476541727141	0.0034954206611614268	not-binder
LEWPVLNI	HLA-B*40:02	0.9795503139495849	0.015226489637767864	binder
IIFSFFIA	HLA-B*40:02	0.0004290601321088161	0.00040591443189831285	not-binder
YEATQEQE	HLA-B*40:02	0.48319824039936066	0.20297684476431047	ambiguous
IPNKLGGV	HLA-B*40:02	0.01672448194876779	0.00971344084368688	not-binder
GIFQINSR	HLA-B*40:02	0.0027087068912805988	0.0026728323345943184	not-binder
NAYFIKVR	HLA-B*40:02	0.005205958394890331	0.008923997439520784	not-binder
YLNEIISS	HLA-B*40:02	0.013497957316576503	0.009902667324660379	not-binder
SDDLASGR	HLA-B*40:02	0.10271252483944408	0.07799342465679246	not-binder
TGQPKGVM	HLA-B*40:02	0.0726056280778721	0.10110928430924145	not-binder
DRMAKNDT	HLA-B*40:02	0.008191773600992746	0.009098326309495903	not-binder
GDVTTIPE	HLA-B*40:02	0.22663697749376296	0.1516817479797768	not-binder
YTINPALA	HLA-B*40:02	0.012320259879925289	0.02063200942438277	not-binder
YIEGIENS	HLA-B*40:02	0.005430610635085031	0.005961664187976515	not-binder
AKNVNFQP	HLA-B*40:02	0.0012974866200238465	0.0010999834377194988	not-binder
PEKIDRIE	HLA-B*40:02	0.3291759494692087	0.17972636629977895	not-binder
LIHYHTSF	HLA-B*40:02	0.029252458422706695	0.04935001146187633	not-binder
NKGFEGDY	HLA-B*40:02	0.0024136404361343013	0.004364989930462575	not-binder
FQAVAYLN	HLA-B*40:02	0.012145697850792203	0.011036230059960819	not-binder
ANWQQTLE	HLA-B*40:02	0.03449313314306437	0.06265325460673948	not-binder
WQYGKWVD	HLA-B*40:02	0.027684090591355924	0.04278594720933248	not-binder
RGRIVIGE	HLA-B*40:02	0.0017084038187022087	0.0027448995008392276	not-binder
EYHGFSHN	HLA-B*40:02	0.002641782702812634	0.0048642996021772186	not-binder
LQGKPPTK	HLA-B*40:02	0.0772174872457981	0.10232590466388142	not-binder
DDILQHVN	HLA-B*40:02	0.18162174392491579	0.13734399995700494	not-binder
KDKSVAAI	HLA-B*40:02	0.9077721118927002	0.06378821476204866	binder
CIYLVDNR	HLA-B*40:02	0.002645793588453671	0.0025173772347707453	not-binder
VVGTEPSA	HLA-B*40:02	0.12243179753422737	0.10815775843392945	not-binder
VSPLGCGA	HLA-B*40:02	0.01586495063675102	0.024210097990774004	not-binder
LGYLLPGI	HLA-B*40:02	0.519166624546051	0.2921878804635222	ambiguous
ATHASTGL	HLA-B*40:02	0.12818580642342567	0.15398040077989028	not-binder
INEESLDR	HLA-B*40:02	0.10358864031732082	0.08890872891913609	not-binder
VLIYELLD	HLA-B*40:02	0.00013128824184605037	0.00021247433283479416	not-binder
SFKNGFGP	HLA-B*40:02	0.006786829422658158	0.00806663746877171	not-binder
KYMACCLL	HLA-B*40:02	0.03570097810588777	0.03560044124063841	not-binder
GGIGENSD	HLA-B*40:02	0.015779672950156965	0.03081760525887626	not-binder
MTDFNEPG	HLA-B*40:02	0.001822401388653816	0.00215914799577715	not-binder
DITAEEVP	HLA-B*40:02	0.17661359831690787	0.13725371155698102	not-binder
KMYVNEVF	HLA-B*40:02	0.04355624867603183	0.03450602319231138	not-binder
LVVLLRLA	HLA-B*40:02	0.005958652076515136	0.005094435732650028	not-binder
GAQMLREV	HLA-B*40:02	0.14164329757913946	0.1354346106317178	not-binder
INTAKGAL	HLA-B*40:02	0.04465092709288001	0.042166222280177024	not-binder
FIRAKVGD	HLA-B*40:02	0.0010591047465368319	0.0019428024380425768	not-binder
GSEEPDIM	HLA-B*40:02	0.336583405919373	0.2694680017874516	not-binder
KQLQDTLL	HLA-B*40:02	0.7309504628181458	0.09912612178116462	binder
FADLLKFV	HLA-B*40:02	0.2647311246022582	0.241736805780139	not-binder
LIAKDLIK	HLA-B*40:02	0.03917358354665339	0.03683330338794534	not-binder
RNVSELLD	HLA-B*40:02	0.05770180573745165	0.11218515104755289	not-binder
LGYAGVYS	HLA-B*40:02	0.005833547521615401	0.006325839764134144	not-binder
HDVIRINH	HLA-B*40:02	0.25373247764073315	0.13730013273637057	not-binder
LLAAVRGA	HLA-B*40:02	0.0020825670058457037	0.002743050604262221	not-binder
LPENPTSD	HLA-B*40:02	0.009935475196107291	0.009091990675984063	not-binder
EHLKLRQQ	HLA-B*40:02	0.10429803794249892	0.15094710852979562	not-binder
KAFIKVAP	HLA-B*40:02	0.008626249159351573	0.009926295691188594	not-binder
FATSVAEE	HLA-B*40:02	0.013429713544337574	0.015036708006816293	not-binder
NGFIKNRT	HLA-B*40:02	0.013773725935789117	0.018447910542677103	not-binder
KSPDEATA	HLA-B*40:02	0.09993014968931675	0.1550692603141659	not-binder
YLDNMKTT	HLA-B*40:02	0.028223044659534936	0.036821968010796395	not-binder
PPNDLGNT	HLA-B*40:02	0.010406956588485627	0.01730232622571579	not-binder
VFIALADQ	HLA-B*40:02	0.0006511771027362557	0.0008133923141185239	not-binder
EHCGHREI	HLA-B*40:02	0.08893086053431035	0.10372856415258107	not-binder
GQVDITAV	HLA-B*40:02	0.7018161416053772	0.29075042554438735	binder
SLHRGIYT	HLA-B*40:02	0.011939309963054257	0.02105401853523216	not-binder
AAWDPGSF	HLA-B*40:02	0.009920699370559305	0.007150931319471358	not-binder
MMIIEVIR	HLA-B*40:02	0.0036524874540191377	0.004777662282363732	not-binder
YNEPLYVV	HLA-B*40:02	0.4290760427713394	0.2213415604925305	ambiguous
LRELPLRV	HLA-B*40:02	0.48083109557628634	0.18550292459438794	ambiguous
GVQWANTN	HLA-B*40:02	0.0038709448503482236	0.005331308439952098	not-binder
QSMFQNLG	HLA-B*40:02	0.0035986338025395526	0.006252439505468631	not-binder
TVGSSSLR	HLA-B*40:02	0.02894381351652555	0.03771121818745573	not-binder
QQLQVASV	HLA-B*40:02	0.7239009469747544	0.320717885535197	binder
EKPDVYGG	HLA-B*40:02	0.002564147716293519	0.003320245336011168	not-binder
AIDSKCKL	HLA-B*40:02	0.04556154692545533	0.05063145334116677	not-binder
TNYVLHLS	HLA-B*40:02	0.010355876397807152	0.00935064290525593	not-binder
PAPLMPFM	HLA-B*40:02	0.005078677152050659	0.008148018736894358	not-binder
YWSDIPTD	HLA-B*40:02	0.003720765397110881	0.00653061069736343	not-binder
EDGTGELC	HLA-B*40:02	0.0434826921671629	0.0429195660894618	not-binder
LIEKVSQV	HLA-B*40:02	0.5883302092552185	0.3143495022125003	ambiguous
DGMGQSPI	HLA-B*40:02	0.2961002396419644	0.2947596827401353	not-binder
NMQRQNVK	HLA-B*40:02	0.0012525046562586795	0.0014620322891703244	not-binder
TLGKRMVL	HLA-B*40:02	0.18583979038521647	0.227599361867711	not-binder
VTTGTDLS	HLA-B*40:02	0.08389232605695725	0.08806115321721746	not-binder
GKNPTVIF	HLA-B*40:02	0.1545210755430162	0.20549411023023512	not-binder
DDIMPIDD	HLA-B*40:02	0.01486683536440978	0.016092823579376712	not-binder
SIPDTLMW	HLA-B*40:02	0.001454115169326542	0.0017176164966387155	not-binder
RPENFVGM	HLA-B*40:02	0.011913515627384186	0.005975263296156659	not-binder
LDRGGHVK	HLA-B*40:02	0.0750185125740245	0.05655168671879434	not-binder
PKDIAIYV	HLA-B*40:02	0.14339587846770882	0.11747298451967442	not-binder
YKDMSMAP	HLA-B*40:02	0.006603009942591598	0.012081856592093732	not-binder
ILFTIGGV	HLA-B*40:02	0.012775001511909068	0.007275562576077302	not-binder
FKRWPLRE	HLA-B*40:02	0.0004459162591956556	0.0003643834330219485	not-binder
MRLCFLIL	HLA-B*40:02	0.22453650161623956	0.08910085046361392	not-binder
SRLSYCGP	HLA-B*40:02	0.01278204058035044	0.024116805432751538	not-binder
EGGGTCSW	HLA-B*40:02	0.003936839540958204	0.005743058088385169	not-binder
TYGVKPGL	HLA-B*40:02	0.013014405604917557	0.018593165055949185	not-binder
RFPDPTAN	HLA-B*40:02	0.0046208456486056095	0.008530168606595409	not-binder
DNTGLAQI	HLA-B*40:02	0.4609070003032684	0.24145781622618737	ambiguous
IDIDEFIW	HLA-B*40:02	0.27501419140025973	0.21405641922791127	not-binder
CAFFVALL	HLA-B*40:02	0.3405784800648689	0.18526765929046787	not-binder
YDIEDALI	HLA-B*40:02	0.7365203976631165	0.14377289312613184	binder
EKELHKIV	HLA-B*40:02	0.6228685140609741	0.0975727923391539	binder
PKFRFGFS	HLA-B*40:02	0.0006399025049176998	0.0006078233246009229	not-binder
IANLVARE	HLA-B*40:02	0.006408824378740974	0.004801839776714584	not-binder
AGCGADAL	HLA-B*40:02	0.3615467272698879	0.22375935277438785	not-binder
MLVAFDVL	HLA-B*40:02	0.08084251955151558	0.054126526394282184	not-binder
TAIEHVAQ	HLA-B*40:02	0.12388402803335338	0.1856195555333065	not-binder
GVIERKME	HLA-B*40:02	0.013691828855371568	0.015422302180614956	not-binder
LFELAKID	HLA-B*40:02	0.013048727391287684	0.009382919960459262	not-binder
APSSWEAP	HLA-B*40:02	0.003411981090903282	0.0017076226538547308	not-binder
FDMRKNVL	HLA-B*40:02	0.8590272009372711	0.18131979309626853	binder
PSGSGSAN	HLA-B*40:02	0.041143179703794885	0.05419564702358699	not-binder
DRIVWNYG	HLA-B*40:02	0.0046339817141415555	0.006060073744776546	not-binder
DQTKDLIT	HLA-B*40:02	0.3558323919773102	0.13707551234272305	not-binder
KVKPKELE	HLA-B*40:02	0.03842799887061119	0.051564637972287365	not-binder
GLQKAIDS	HLA-B*40:02	0.0024417498061524157	0.0023551911890938512	not-binder
FYREVDTW	HLA-B*40:02	0.0013485732040862785	0.0016968479685862763	not-binder
KGKHYYEV	HLA-B*40:02	0.01145793665200472	0.00855295069456758	not-binder
TTLAEWIW	HLA-B*40:02	0.002476270882470999	0.0037409597704912197	not-binder
QNGEHILD	HLA-B*40:02	0.036400345008587465	0.07106590597634659	not-binder
NNDKDNTK	HLA-B*40:02	0.0297051637142431	0.044247202865098416	not-binder
PPAKVPGL	HLA-B*40:02	0.06948285764083266	0.04765060699220804	not-binder
LASVSDLS	HLA-B*40:02	0.077377704763785	0.09104907166469592	not-binder
HENTVLRH	HLA-B*40:02	0.8419950604438782	0.12885110893503646	binder
YKDFEQNA	HLA-B*40:02	0.015640961501048878	0.025896830562867727	not-binder
DAVKIVRK	HLA-B*40:02	0.04796498778305249	0.060370895642327844	not-binder
RKDFLVDP	HLA-B*40:02	0.005986591445980594	0.006511672918484627	not-binder
FDQDVPEQ	HLA-B*40:02	0.3393916845321655	0.19306362849620795	not-binder
GDLVSDEI	HLA-B*40:02	0.6085110962390899	0.18609921971497295	binder
KFEVEGYL	HLA-B*40:02	0.13237648187205195	0.1591605604676582	not-binder
TSSLSNGS	HLA-B*40:02	0.002007416755296543	0.0027808003113029014	not-binder
TSRKENGP	HLA-B*40:02	0.011830046266345562	0.016074685410315207	not-binder
SSSNSGSS	HLA-B*40:02	0.007476890257294144	0.006226881265117854	not-binder
GEYPISKG	HLA-B*40:02	0.8519667148590088	0.10932388573782503	binder
YPGDIGRR	HLA-B*40:02	0.003034197445958853	0.0035667303070175977	not-binder
SAGEPLSS	HLA-B*40:02	0.031262169338879174	0.028279740511233813	not-binder
VITNLLSA	HLA-B*40:02	0.12365939291194081	0.10335035668640796	not-binder
IFKDPQLP	HLA-B*40:02	0.00614793102290605	0.007037308166537142	not-binder
HSTLKTMF	HLA-B*40:02	0.01936324425187195	0.021651432284133985	not-binder
GSEQVIKS	HLA-B*40:02	0.1770172258664388	0.3037432301835743	not-binder
TCIVHDEF	HLA-B*40:02	0.12702078390866517	0.15618928324281317	not-binder
ARQIGTED	HLA-B*40:02	0.003171041988707657	0.0034410218016264677	not-binder
EALSLGRP	HLA-B*40:02	0.14185248236171902	0.14631957199437484	not-binder
DPRAQEKF	HLA-B*40:02	0.041745030973106625	0.05562215460054666	not-binder
KKLQYENR	HLA-B*40:02	0.009695210719291936	0.01056691040269716	not-binder
VSREAKLQ	HLA-B*40:02	0.15887179759447462	0.17582515069362298	not-binder
SAPSFQPI	HLA-B*40:02	0.047168050147593024	0.0351721892454889	not-binder
YETCPSLI	HLA-B*40:02	0.9534484028816224	0.021919229062061996	binder
VRCHYLAN	HLA-B*40:02	0.0003831181691111851	0.0003765061697737487	not-binder
LTKMLNED	HLA-B*40:02	0.010487801997805945	0.01899600036324751	not-binder
DFYKFLKE	HLA-B*40:02	0.017323256593954284	0.026105880504451187	not-binder
IYDEVITA	HLA-B*40:02	0.13413351401686668	0.15635871204059457	not-binder
VERLFWQL	HLA-B*40:02	0.9929055452346802	0.005415587461919514	binder
LGTGIGGI	HLA-B*40:02	0.28240039888769386	0.25723187144172516	not-binder
GSLGANFP	HLA-B*40:02	0.014807354059303179	0.027420310504033492	not-binder
SPISDGRR	HLA-B*40:02	0.0011877987932166433	0.0014122331633263754	not-binder
LKGRHDLQ	HLA-B*40:02	0.0247256800532341	0.012649818649992742	not-binder
PSKYVLKP	HLA-B*40:02	0.004277356097009033	0.0046012232977959465	not-binder
LGEIKLLS	HLA-B*40:02	0.48370296955108644	0.2630139499775642	ambiguous
RHWLELLP	HLA-B*40:02	0.007774864670136594	0.006251421338387058	not-binder
TTTEYKGV	HLA-B*40:02	0.005026723487890195	0.008311931929345893	not-binder
ICFLLTFF	HLA-B*40:02	0.015669737578718923	0.011400671109328395	not-binder
SNGCVVVN	HLA-B*40:02	0.1677853718134429	0.285744807018667	not-binder
EVTAPFRR	HLA-B*40:02	0.0017095850758778396	0.002314487670302392	not-binder
SRLLERAS	HLA-B*40:02	0.0018392114783637226	0.0021982656031521103	not-binder
LLLVAYVS	HLA-B*40:02	0.0008387568931198075	0.0011044989647334203	not-binder
TGIVLPSL	HLA-B*40:02	0.88486407995224	0.09169492208781607	binder
WGIKQLQA	HLA-B*40:02	0.055142198398243636	0.08995255423936266	not-binder
RKLALRPA	HLA-B*40:02	0.01054213456227444	0.008546425472717896	not-binder
LDTMKSAS	HLA-B*40:02	0.024107953114435077	0.04068963686167678	not-binder
AVFRGRMS	HLA-B*40:02	0.000739376364799682	0.00048068810110832674	not-binder
KPFVYSAA	HLA-B*40:02	0.0009405429778780672	0.0009306144364845468	not-binder
VFAAKKPG	HLA-B*40:02	0.00046798802533558613	0.000556147262805886	not-binder
GRPLALGI	HLA-B*40:02	0.02821455873781815	0.031904347922805956	not-binder
KDKKKSPI	HLA-B*40:02	0.6191372811794281	0.22412611714068462	binder
DERSQQWQ	HLA-B*40:02	0.04183677152032032	0.05071192916999885	not-binder
SFFMINLC	HLA-B*40:02	0.0015209461185179407	0.0016595478347178798	not-binder
PAVEGSGV	HLA-B*40:02	0.09139257071074099	0.09010362999440953	not-binder
TFKVHSEN	HLA-B*40:02	0.002155309038874975	0.0026781085634132347	not-binder
NADIILPK	HLA-B*40:02	0.15130269527435303	0.20035506352043622	not-binder
GGARRQRG	HLA-B*40:02	0.00010820785887553087	0.00019133884987523447	not-binder
HECILDIR	HLA-B*40:02	0.4946744292974472	0.27800635105489296	ambiguous
RRSKFPNS	HLA-B*40:02	0.00022915241271643795	0.00038471613746816094	not-binder
ILIVGGLT	HLA-B*40:02	0.003982055734377354	0.002568676775765587	not-binder
AQLGDYRW	HLA-B*40:02	0.015091394586488605	0.015406577196922323	not-binder
DYSEIRYE	HLA-B*40:02	0.007032945711398497	0.011369025691765143	not-binder
SPPATPLG	HLA-B*40:02	0.007882700581103564	0.004882701362764714	not-binder
DGVTDPHN	HLA-B*40:02	0.018479778483742847	0.021973323334324536	not-binder
DSHIHWIC	HLA-B*40:02	0.013810820755315945	0.0112492815447722	not-binder
TAVPKRSP	HLA-B*40:02	0.005774691569968127	0.005454001226998326	not-binder
IGAAIQAD	HLA-B*40:02	0.033249610400525854	0.06476226940367213	not-binder
IADGMAYL	HLA-B*40:02	0.5917137086391449	0.13829271041023078	binder
KWLLQKDN	HLA-B*40:02	0.0004099534877113342	0.0005712706583090942	not-binder
LRGYSSKL	HLA-B*40:02	0.019838781049475073	0.018187906034383958	not-binder
IIQSLKYH	HLA-B*40:02	0.00037982708290797975	0.0005092332153986118	not-binder
WDEYKQRW	HLA-B*40:02	0.011611525976331905	0.01282745150208978	not-binder
RVEMLKLA	HLA-B*40:02	0.025922511890530586	0.024103539239004646	not-binder
CTSLALTV	HLA-B*40:02	0.23222082946449518	0.11711798879191149	not-binder
QTAGALVV	HLA-B*40:02	0.7029363691806794	0.1910009810043443	binder
GQSSDVVF	HLA-B*40:02	0.22817704156041146	0.203901309736711	not-binder
AFIFEEKV	HLA-B*40:02	0.015591892134398221	0.025872305356565393	not-binder
STGKPKGV	HLA-B*40:02	0.11852198468986899	0.13535383845297136	not-binder
KLFDSLTL	HLA-B*40:02	0.18677651174366475	0.14537370521410034	not-binder
LGRLEEIA	HLA-B*40:02	0.21162695419043304	0.16188434215769393	not-binder
VSRITKFC	HLA-B*40:02	0.001620578549915308	0.0015858743359326438	not-binder
LPPGARGL	HLA-B*40:02	0.01032478183042258	0.009653728173034056	not-binder
NLKLIDEL	HLA-B*40:02	0.7454217731952667	0.1679476508555732	binder
EHLAREKV	HLA-B*40:02	0.21588346511125564	0.24114513129784856	not-binder
AAGPQWAA	HLA-B*40:02	0.0071377692277135195	0.006348248490761494	not-binder
YYANRTRP	HLA-B*40:02	0.00012777952166516117	0.0001524302830373459	not-binder
MGCCCLQL	HLA-B*40:02	0.6141478419303894	0.1852034392778702	binder
RNRTVENG	HLA-B*40:02	0.00043832513298411866	0.0005758767577757286	not-binder
NKFELWDE	HLA-B*40:02	0.005815193819580599	0.005812746494333643	not-binder
NFYNEHEE	HLA-B*40:02	0.008998479050933383	0.010916775033770915	not-binder
RPDDVLIL	HLA-B*40:02	0.39910646257922056	0.25977562490028366	ambiguous
YVHSKLMI	HLA-B*40:02	0.015166639830567874	0.02009393578602189	not-binder
RHEMTPVN	HLA-B*40:02	0.007992397141060792	0.004494403528786935	not-binder
SRYLKEQN	HLA-B*40:02	0.004172665974056145	0.004654861976960247	not-binder
AMNVYNEN	HLA-B*40:02	0.0010482872861757643	0.0013681268215116579	not-binder
THAKIMAD	HLA-B*40:02	0.001588825944927308	0.002762615079534506	not-binder
RTSSKPGK	HLA-B*40:02	0.0013159478452507757	0.001691958577368483	not-binder
LLKRIKIL	HLA-B*40:02	0.06942795687355101	0.08764950162206613	not-binder
ESIITRWL	HLA-B*40:02	0.31214171638712285	0.2361190827513707	not-binder
AKPGVIDS	HLA-B*40:02	0.005083517730236053	0.007838524484350516	not-binder
ETAHYMLG	HLA-B*40:02	0.0011293041752651334	0.0010227885543545381	not-binder
QISEELVD	HLA-B*40:02	0.077927211165661	0.08125329642887039	not-binder
EEREELIE	HLA-B*40:02	0.4095473915338516	0.21086231880087547	ambiguous
KVIGGLLL	HLA-B*40:02	0.4678890466690063	0.16521201723578052	ambiguous
CTNIFSSN	HLA-B*40:02	0.0035231481777827866	0.005939646140720028	not-binder
CGETVKIT	HLA-B*40:02	0.22846512719988823	0.14986916397077057	not-binder
NDVDDEEV	HLA-B*40:02	0.5103578478097915	0.2284518035126599	ambiguous
WNEKMNLT	HLA-B*40:02	0.1483086369931698	0.07407315367122337	not-binder
RSWLADVA	HLA-B*40:02	0.017553881937237746	0.01496699239938387	not-binder
LLKRPDSE	HLA-B*40:02	0.010672262508887798	0.010679889926659055	not-binder
DTNPPYFS	HLA-B*40:02	0.005162181176547165	0.007195020256763726	not-binder
FPGQEGLF	HLA-B*40:02	0.0033351332065649332	0.0024738116801276805	not-binder
HQALFVET	HLA-B*40:02	0.4972130298614502	0.3111104970974609	ambiguous
AECDSLIQ	HLA-B*40:02	0.5507278144359589	0.25087928038948365	ambiguous
INDYKRHA	HLA-B*40:02	0.001756735718663549	0.0028632194163084337	not-binder
PKIIFYSL	HLA-B*40:02	0.009398696187417954	0.010229606177521656	not-binder
VSPDYRLA	HLA-B*40:02	0.001342357590328902	0.0018474302992463247	not-binder
IRINGERW	HLA-B*40:02	0.0015250915370415897	0.0021364143699058044	not-binder
PPIGQMHP	HLA-B*40:02	0.01933665444230428	0.03785536602108333	not-binder
LHHQIIPV	HLA-B*40:02	0.24833753630518912	0.1708849816115875	not-binder
ADSVMIDR	HLA-B*40:02	0.07573008495382964	0.06376249313889948	not-binder
LHGMPVVA	HLA-B*40:02	0.06569777435652213	0.06356930374922486	not-binder
QKFFCDFV	HLA-B*40:02	0.03989069308154285	0.03676522889484423	not-binder
TMDDFLTA	HLA-B*40:02	0.08951984474242636	0.11729332297724733	not-binder
NETITVEK	HLA-B*40:02	0.24385820478200912	0.1133480698314896	not-binder
IPIDGPSA	HLA-B*40:02	0.015271796274464577	0.010909100651879547	not-binder
QELLGHAD	HLA-B*40:02	0.2356927301734686	0.1936624529575842	not-binder
FTLGTQHA	HLA-B*40:02	0.0014981943706516177	0.0024514500304774044	not-binder
RQMYQLGG	HLA-B*40:02	0.0047648870502598585	0.003405804271166201	not-binder
EAMYDIKL	HLA-B*40:02	0.26964702950790526	0.17973981707207262	not-binder
PPAGLAAF	HLA-B*40:02	0.018680891156924416	0.032162515554677105	not-binder
FGPTFRAE	HLA-B*40:02	0.001317540191257649	0.0018796951836606332	not-binder
RDQPPLMT	HLA-B*40:02	0.3772796928882599	0.2724579475883423	ambiguous
LHDTVDDS	HLA-B*40:02	0.0041754881400265734	0.004098918474364389	not-binder
SGSQTGVS	HLA-B*40:02	0.052739610930802885	0.05627833985396193	not-binder
CFFESTKP	HLA-B*40:02	0.0005602668045867176	0.0003924631868384192	not-binder
MVERCRRH	HLA-B*40:02	0.00029863666372307305	0.00042918031713906954	not-binder
IAEKMGLR	HLA-B*40:02	0.09320068820379675	0.06132335321810428	not-binder
EAQGLEGW	HLA-B*40:02	0.021997789919259957	0.01906500537385318	not-binder
QPRARIRS	HLA-B*40:02	0.0003026481963843253	0.0005541342991631726	not-binder
IQKAIETI	HLA-B*40:02	0.7882190704345703	0.10425398348244289	binder
QSGGQYHV	HLA-B*40:02	0.10965279689989985	0.17785675469834933	not-binder
ASLREGGK	HLA-B*40:02	0.02037293530884199	0.03804696354837239	not-binder
QQVRRFRP	HLA-B*40:02	0.003558757173414051	0.0037472256854741526	not-binder
NTLLDDEL	HLA-B*40:02	0.458694089949131	0.27474760747898996	ambiguous
DTPFIVTS	HLA-B*40:02	0.06805415758863091	0.09643573950700497	not-binder
LPSQQVKW	HLA-B*40:02	0.00033831847615601874	0.0004401585102808201	not-binder
PLPSQAVD	HLA-B*40:02	0.01325661289722646	0.022227441175265192	not-binder
GNIIECMA	HLA-B*40:02	0.036031305068172516	0.05110657648930039	not-binder
SRGGGERR	HLA-B*40:02	0.004074888075410854	0.005975497751050202	not-binder
DKVARFVA	HLA-B*40:02	0.02658107802271843	0.03284824074960896	not-binder
DPHLQSVW	HLA-B*40:02	0.015004465741222361	0.014597180176311233	not-binder
NGVVIHLP	HLA-B*40:02	0.05497624813579023	0.06904123404787851	not-binder
GGIAGDQQ	HLA-B*40:02	0.02784747355617583	0.02456281789401094	not-binder
SLERNLED	HLA-B*40:02	0.07309143501333892	0.09598509375731187	not-binder
DYCGPGNC	HLA-B*40:02	0.006332836666115327	0.01214264436660023	not-binder
LKNWSLSF	HLA-B*40:02	0.0315042041533161	0.02189466042842687	not-binder
RQDPTECL	HLA-B*40:02	0.6003085792064666	0.22154624799884565	ambiguous
MVVFGQDF	HLA-B*40:02	0.01247420593863353	0.014145618954620413	not-binder
IHEVRGGD	HLA-B*40:02	0.001531668211100623	0.00189147825817506	not-binder
FDNALANG	HLA-B*40:02	0.013891060542391642	0.017207022018800196	not-binder
NSLQDEHR	HLA-B*40:02	0.09287259294069372	0.13543624944482124	not-binder
ESFATQFS	HLA-B*40:02	0.034019284532405436	0.049440297401001226	not-binder
IIGGTESK	HLA-B*40:02	0.06161736471185577	0.1035968985191947	not-binder
SVSSKSRS	HLA-B*40:02	0.0011860449772939318	0.002201978169389414	not-binder
ETVEKDLS	HLA-B*40:02	0.49509698152542114	0.2589376175055635	ambiguous
TAITKLSA	HLA-B*40:02	0.03980220730882138	0.06211591047092511	not-binder
SSEKNKLL	HLA-B*40:02	0.604926934838295	0.20088760367271621	binder
IQAGVDRF	HLA-B*40:02	0.23748832941055298	0.1494519273108588	not-binder
IISEWMGY	HLA-B*40:02	0.0012173864821306778	0.0018639042035308946	not-binder
NETEIDID	HLA-B*40:02	0.11784301400184631	0.10159697904048763	not-binder
QPTSADEK	HLA-B*40:02	0.06011445642216131	0.10367212520295029	not-binder
YGLILPAA	HLA-B*40:02	0.07960792351514101	0.08188526174629925	not-binder
FMIDTLGF	HLA-B*40:02	0.02767727355239913	0.02641839328898159	not-binder
GIDLQFPH	HLA-B*40:02	0.01864014300808776	0.01636694495457579	not-binder
RAEAEYIT	HLA-B*40:02	0.03362252202350646	0.033677214000442525	not-binder
SLICALLY	HLA-B*40:02	0.0876408796357282	0.16773304824728377	not-binder
MAAEIEVV	HLA-B*40:02	0.4977761298418045	0.28146565946654944	ambiguous
TGQMGVLP	HLA-B*40:02	0.06908707292750478	0.11369073150548048	not-binder
VSQPKRDF	HLA-B*40:02	0.011784023744985462	0.012481826315527548	not-binder
YEANKTKA	HLA-B*40:02	0.847352135181427	0.09475461360712406	binder
DDEELLEL	HLA-B*40:02	0.863213860988617	0.12246823197905977	binder
VWTLEMDA	HLA-B*40:02	0.0018008675951932673	0.0021838752956387037	not-binder
STPAKTQP	HLA-B*40:02	0.007676007295958698	0.005276972573625558	not-binder
VEGARAKA	HLA-B*40:02	0.4830410212278366	0.28028878472068014	ambiguous
PKSQKVLP	HLA-B*40:02	0.007141475202661241	0.005793141697098017	not-binder
HEQNARLG	HLA-B*40:02	0.4980690896511078	0.196230667788324	ambiguous
SDEATTYE	HLA-B*40:02	0.01358008140232414	0.02340561989979228	not-binder
ADDRSAQP	HLA-B*40:02	0.11326839327812195	0.05514349743546023	not-binder
AAAGQAAH	HLA-B*40:02	0.03836940129694995	0.07201769955098182	not-binder
NILFERLS	HLA-B*40:02	0.004489363227821741	0.00665694388433406	not-binder
GASFASKD	HLA-B*40:02	0.001521939580925391	0.0021211770255166102	not-binder
GNVPLALH	HLA-B*40:02	0.011327479293686337	0.012446196631164669	not-binder
APETTGTI	HLA-B*40:02	0.053685215523000804	0.05402974117724273	not-binder
EQLRVLWH	HLA-B*40:02	0.022610005736351014	0.010283661976914799	not-binder
AEIGLIEI	HLA-B*40:02	0.9895728707313538	0.007532064207193391	binder
MVIEGVKA	HLA-B*40:02	0.009364615438971668	0.010578429078687763	not-binder
KTFINTFR	HLA-B*40:02	0.015618570341030136	0.0293619540442514	not-binder
IVEVDMEC	HLA-B*40:02	0.11431756615638733	0.11718924096725937	not-binder
RMCSRGDE	HLA-B*40:02	0.0009019456803798676	0.0011202092046274281	not-binder
YRLYEVVG	HLA-B*40:02	0.001995703621287248	0.0037084819209225097	not-binder
TQPDFQED	HLA-B*40:02	0.006652044109068811	0.010579328292173444	not-binder
IAENGEPG	HLA-B*40:02	0.026528379626688546	0.041795908867303264	not-binder
KASLPGLN	HLA-B*40:02	0.01710030039339472	0.02959899697815698	not-binder
KPGGRLLV	HLA-B*40:02	0.014498050371184946	0.01554597531884873	not-binder
TPISAASK	HLA-B*40:02	0.0016438827442470938	0.0014763701155642032	not-binder
VVSACPME	HLA-B*40:02	0.004167628844152204	0.004538010397815873	not-binder
KENFPTVA	HLA-B*40:02	0.9706744432449341	0.031789250221868307	binder
FSANVAVD	HLA-B*40:02	0.008701689673216606	0.011323150616550003	not-binder
AHGLNVHC	HLA-B*40:02	0.006751543820428196	0.005079199961495774	not-binder
VANCFAQS	HLA-B*40:02	0.0025140096288168933	0.0028556791323376563	not-binder
IKRMSGKV	HLA-B*40:02	0.005012780561810359	0.003969939656653417	not-binder
EVFDVTGA	HLA-B*40:02	0.02489773976722063	0.03418348474157861	not-binder
YIKVYSKN	HLA-B*40:02	0.0005004556875974231	0.0005879535865484098	not-binder
TVEGTEVT	HLA-B*40:02	0.3547461211681366	0.1393404892988158	not-binder
INKNNIPY	HLA-B*40:02	0.0034138584160245955	0.005002076144908422	not-binder
MGILHDFG	HLA-B*40:02	0.005096852232236415	0.007290763370826967	not-binder
LDPSPFPA	HLA-B*40:02	0.2239008739590645	0.13788868121521844	not-binder
ESIIEYTH	HLA-B*40:02	0.07775316216866486	0.12271260991363399	not-binder
GSIEGQGP	HLA-B*40:02	0.042360536888008934	0.04519647327760282	not-binder
VFQKGAEF	HLA-B*40:02	0.04544299279268671	0.05198207667753257	not-binder
AVDALLKN	HLA-B*40:02	0.0358606687746942	0.03459221266743989	not-binder
YGAIGFVD	HLA-B*40:02	0.006076821792157716	0.011934041564521191	not-binder
QMVFTAES	HLA-B*40:02	0.0023650819118302023	0.0023972603122549272	not-binder
LDFVAAAH	HLA-B*40:02	0.14014075361192227	0.10245134158381412	not-binder
IGFKKDDI	HLA-B*40:02	0.09008496664464474	0.09717303879138665	not-binder
PEGKTYCS	HLA-B*40:02	0.06498005501925945	0.0647119542462931	not-binder
AYQTFEAI	HLA-B*40:02	0.011257053422741591	0.01167211908708664	not-binder
SPKEQKKV	HLA-B*40:02	0.009263100460520946	0.01491120450234299	not-binder
ALHHSTYN	HLA-B*40:02	0.0005363379315895145	0.0004729794202790691	not-binder
KRKAEHLA	HLA-B*40:02	0.005393678182736039	0.008314290109088471	not-binder
AFVWVPKR	HLA-B*40:02	0.0011446001877629896	0.0009424555389517113	not-binder
LISIDRNA	HLA-B*40:02	0.0034356509509507306	0.003977457507431385	not-binder
QKENKEEF	HLA-B*40:02	0.6911857604980469	0.2013926362409748	binder
ADLGSAKR	HLA-B*40:02	0.1737196289235726	0.18134685488207533	not-binder
VNLQFYDV	HLA-B*40:02	0.03725899659912102	0.025701496191904143	not-binder
AGILELGI	HLA-B*40:02	0.4153523683547974	0.1894531854204307	ambiguous
CNPNEDVA	HLA-B*40:02	0.05360072191106156	0.08152876901194431	not-binder
RQLKRFKA	HLA-B*40:02	0.013472272257786244	0.01623978489393382	not-binder
ITLYPRLP	HLA-B*40:02	0.0027729604713385924	0.003036499034392944	not-binder
ELTLDTPY	HLA-B*40:02	0.0007940555340610444	0.000459700363591693	not-binder
DRKYGRAE	HLA-B*40:02	0.0032092425535665825	0.003077433902331596	not-binder
VAGPHPYP	HLA-B*40:02	0.030102022434584798	0.030347459086342392	not-binder
FFPGTSLE	HLA-B*40:02	0.006550635473104194	0.010845573494610659	not-binder
VTEAEKLA	HLA-B*40:02	0.31837405636906624	0.20333611769160068	not-binder
TENNIEYL	HLA-B*40:02	0.9911570072174072	0.008001201076266591	binder
TELLHDLV	HLA-B*40:02	0.9701084613800048	0.022970392046342516	binder
SANRVLIK	HLA-B*40:02	0.06120815315807704	0.12160536668344443	not-binder
GMALRVVR	HLA-B*40:02	0.011949063843348994	0.01891181394102254	not-binder
QTLEKLCD	HLA-B*40:02	0.10364983606268652	0.155848375822617	not-binder
DTLLLLMA	HLA-B*40:02	0.058636504551395775	0.04843236095774665	not-binder
FKKQVEQK	HLA-B*40:02	0.029073693475220354	0.03172713920741753	not-binder
ECSSQISG	HLA-B*40:02	0.013949682893144199	0.014086440111411185	not-binder
KQHVAEQR	HLA-B*40:02	0.037834306806325914	0.028601179560972488	not-binder
GEAVDFEG	HLA-B*40:02	0.3084176678210497	0.29207336897622815	not-binder
QARPRKLL	HLA-B*40:02	0.023326709715183823	0.035861416087801	not-binder
RRIIRALE	HLA-B*40:02	0.003239224682965869	0.004112401749482331	not-binder
FVVVSNGE	HLA-B*40:02	0.0010613586637191474	0.001247614737075017	not-binder
EEFAKEAG	HLA-B*40:02	0.2923640416935086	0.25040182267827227	not-binder
SGTHLAAP	HLA-B*40:02	0.14918214366771282	0.25716022722656956	not-binder
YGRGRLGG	HLA-B*40:02	0.0006608286442201461	0.000676869371737115	not-binder
TLHAKLFD	HLA-B*40:02	0.0012075708996690082	0.002094807118635669	not-binder
LAHTGREV	HLA-B*40:02	0.12956372946500777	0.20422266212056617	not-binder
CHGIEQLL	HLA-B*40:02	0.45289459228515627	0.30565313404299643	ambiguous
GFERPSAI	HLA-B*40:02	0.231553103774786	0.29583781386710867	not-binder
TVHGMKDL	HLA-B*40:02	0.05009871553629637	0.03172435708856836	not-binder
KEGGGDQE	HLA-B*40:02	0.2661211580038071	0.15648376903121783	not-binder
LWILSGGS	HLA-B*40:02	0.00011667408864450835	0.00014243627173882116	not-binder
LKAKYGKQ	HLA-B*40:02	0.006745221019809833	0.006060203697398246	not-binder
WLAKLDNV	HLA-B*40:02	0.07479148844722658	0.10532167341322368	not-binder
LTAYTEHL	HLA-B*40:02	0.1522456154227257	0.13910160331968616	not-binder
VPNPESPG	HLA-B*40:02	0.11868039885594044	0.2178140252323712	not-binder
IADAIVDI	HLA-B*40:02	0.6782804250717163	0.21082174106643364	binder
SGAGPVIA	HLA-B*40:02	0.12135990764945745	0.09542665557469039	not-binder
ELQLAYAI	HLA-B*40:02	0.39981480985879897	0.19757859448450965	not-binder
FEIERIAS	HLA-B*40:02	0.6279735922813415	0.18279007596946398	binder
LEILKDLR	HLA-B*40:02	0.6023834705352783	0.09407077372165265	binder
LQDEGLST	HLA-B*40:02	0.2429731937125325	0.16892873497894714	not-binder
RNPLRVFE	HLA-B*40:02	0.04188544575881679	0.08210372225544592	not-binder
IHRNGDFQ	HLA-B*40:02	0.011678008385933936	0.007839707567936189	not-binder
ARNQLRMQ	HLA-B*40:02	0.0020099578192457556	0.0022929982534160686	not-binder
TSVRSLES	HLA-B*40:02	0.06708189099626907	0.06750442872435021	not-binder
VIALVNDD	HLA-B*40:02	0.01018584852135973	0.016288302412534154	not-binder
GKAKVPFP	HLA-B*40:02	0.007045997655950487	0.008008749292832136	not-binder
EYLDEDGV	HLA-B*40:02	0.010186723448714474	0.012454320685983128	not-binder
DDIDQAID	HLA-B*40:02	0.008484465000219644	0.011532676655018682	not-binder
RTSGLKNA	HLA-B*40:02	0.002414879306888906	0.0038256938862835277	not-binder
[truncated: 21,769 more rows]
