# Supplementary material for: Peptidome Surveillance Across Evolving SARS-CoV-2 Lineages Reveals HLA Binding Conservation in Nucleocapsid Among Variants With Most Potential for T-Cell Epitope Loss in Spike
Source: Front Immunol. 2022 Jun 23;13:918928. doi: 10.3389/fimmu.2022.918928 (PMC9260595; doi:10.3389/fimmu.2022.918928)
Supplement: Supplementary file 4 [file DataSheet_4.zip › cnn_results/HLA-B08_01_predictionsCNN.csv]

peptide	allele	prediction	prediction_std	classification
ALIQNKVL	HLA-B*08:01	0.9778063178062439	0.018853273041127563	binder
ALLIQKAL	HLA-B*08:01	0.9085943937301636	0.1414283990412192	binder
ALLVKTTL	HLA-B*08:01	0.9891555190086365	0.01001307128540544	binder
APYRLPAVL	HLA-B*08:01	0.9747422695159912	0.027243925865573726	binder
AQRLKFRL	HLA-B*08:01	0.9430440425872803	0.07534950784074619	binder
ASFIITKAI	HLA-B*08:01	0.015073184261564166	0.009704718878792118	not-binder
DAFPKRIL	HLA-B*08:01	0.9926685810089111	0.006089851221039535	binder
DALVHFAL	HLA-B*08:01	0.9951842904090882	0.003700485331554218	binder
DAQFHFVL	HLA-B*08:01	0.9857442378997803	0.01561567274588163	binder
DFKDKIVL	HLA-B*08:01	0.9975756764411926	0.002129510675742772	binder
DFLLKPEL	HLA-B*08:01	0.9889803290367126	0.016664186650804276	binder
DIILKTVL	HLA-B*08:01	0.9978929758071899	0.002246585514014905	binder
DIITHILAL	HLA-B*08:01	0.9755208253860473	0.02555969171154235	binder
DILLRPEL	HLA-B*08:01	0.9980265617370605	0.0022755467672214706	binder
DILPKKIL	HLA-B*08:01	0.9753860473632813	0.030972367406324454	binder
DINVRWLAV	HLA-B*08:01	0.9974764347076416	0.0013069051741005787	binder
DIWVKSYSL	HLA-B*08:01	0.9840580463409424	0.012566624913615201	binder
DLIEKVVI	HLA-B*08:01	0.9878988862037659	0.006543573039177895	binder
DLILKWLTL	HLA-B*08:01	0.9967594146728516	0.005125936155011597	binder
DLKAQILEL	HLA-B*08:01	0.9924565434455872	0.009387280127207395	binder
DLLKKLEL	HLA-B*08:01	0.9998958110809326	0.00014367345712307114	binder
DLLLHSAL	HLA-B*08:01	0.9980108618736268	0.002273279761728746	binder
DLLLRIREL	HLA-B*08:01	0.9990773558616638	0.0016361222628260977	binder
DLLVKYIF	HLA-B*08:01	0.9731896162033081	0.023276834830964103	binder
DLRIAHML	HLA-B*08:01	0.9970513224601746	0.0022835642514908725	binder
DLRSGLLHVAI	HLA-B*08:01	0.48522213846445084	0.30129746382352623	ambiguous
DLWTKIIL	HLA-B*08:01	0.9910506963729858	0.011320977362535933	binder
DRVYIHPFHL	HLA-B*08:01	0.46092047095298766	0.10660611456717654	ambiguous
DYTIPPMEKAVV	HLA-B*08:01	0.32755250327754765	0.2768651582074205	not-binder
EAFVRAFL	HLA-B*08:01	0.9867088317871093	0.008167461161162829	binder
EAFVREVL	HLA-B*08:01	0.9976718664169312	0.0025488592026434195	binder
EALYKWLL	HLA-B*08:01	0.9046830892562866	0.14596646096783203	binder
EGVNDNEEGFFSAR	HLA-B*08:01	0.019068763105178733	0.02683901151493078	not-binder
EIILRQEVL	HLA-B*08:01	0.963896656036377	0.029384305403816653	binder
EIKFKVETL	HLA-B*08:01	0.9963797807693482	0.0038858617973242422	binder
EIKLRLLDL	HLA-B*08:01	0.9974992990493774	0.0024880962566335547	binder
EILLRKLPF	HLA-B*08:01	0.9806166768074036	0.0213644811735877	binder
EILLRVLTL	HLA-B*08:01	0.9988013863563537	0.0014529525495109994	binder
ELFLRGPAL	HLA-B*08:01	0.9978239417076111	0.001766991913588029	binder
ELLTKTYVL	HLA-B*08:01	0.9974217653274536	0.001979938930371439	binder
EVYLKPYFL	HLA-B*08:01	0.47078542709350585	0.23885168909569382	ambiguous
EYVNLPINGNGKQ	HLA-B*08:01	0.483003499545157	0.36505212824214694	ambiguous
FAKFVVDL	HLA-B*08:01	0.8679094791412354	0.08714327039752022	binder
FALGKILSV	HLA-B*08:01	0.9943803548812866	0.002628575073057896	binder
FAYLRDLL	HLA-B*08:01	0.9765084862709046	0.028740990638103675	binder
FFYEKAIL	HLA-B*08:01	0.942162275314331	0.0633340880007872	binder
FGLARAFGV	HLA-B*08:01	0.6602147221565247	0.15001683839339747	binder
FGLPRWVTL	HLA-B*08:01	0.9858044981956482	0.009881023234446985	binder
FILERRMTL	HLA-B*08:01	0.9990481972694397	0.0007181776135825023	binder
FILERRSLL	HLA-B*08:01	0.9791844367980957	0.013859397273739851	binder
FILKKPKL	HLA-B*08:01	0.9966249227523803	0.00240166970353081	binder
FILPKEIAV	HLA-B*08:01	0.8713672280311584	0.10876371012289081	binder
FLAPRLLSL	HLA-B*08:01	0.9989623546600341	0.000996283220988174	binder
FLFGFSAVSI	HLA-B*08:01	0.17856826074421406	0.12453304610255679	not-binder
FLFPHSVL	HLA-B*08:01	0.9737181544303894	0.015337735783021438	binder
FLFSKFIEL	HLA-B*08:01	0.9987332105636597	0.0016431569936345744	binder
FLKVSSVF	HLA-B*08:01	0.9178665399551391	0.05098421018937087	binder
FLLEKPFSV	HLA-B*08:01	0.9952769637107849	0.007195277983589639	binder
FLRELVITI	HLA-B*08:01	0.8482423424720764	0.10125666112377543	binder
FLVVRHQL	HLA-B*08:01	0.9967342495918274	0.002746897444955044	binder
FLWERPTL	HLA-B*08:01	0.9902808666229248	0.003460009719846825	binder
FLWQHQLL	HLA-B*08:01	0.9418320655822754	0.049345929415014075	binder
FLWQHVEL	HLA-B*08:01	0.9805198431015014	0.0173649749509086	binder
FLYPFPLAL	HLA-B*08:01	0.9614439368247986	0.025641587262748306	binder
FPDLKERL	HLA-B*08:01	0.9896957755088807	0.008703177967922946	binder
FPFSRPEL	HLA-B*08:01	0.9977545738220215	0.0018316577309339197	binder
FPHIKLTL	HLA-B*08:01	0.9995756149291992	0.0002578894184011644	binder
FPHLREEIL	HLA-B*08:01	0.9967183828353882	0.002608675447039356	binder
FPHLRVLEA	HLA-B*08:01	0.9981451272964478	0.0013032831784563726	binder
FPHLTVVL	HLA-B*08:01	0.9666799545288086	0.03333045240926467	binder
FPIYKVLF	HLA-B*08:01	0.9273936748504639	0.09793512855968532	binder
FPLIKEII	HLA-B*08:01	0.9733649373054505	0.021081335650411377	binder
FPLIKEIISI	HLA-B*08:01	0.9191648125648498	0.06645300942472639	binder
FPPLHYEL	HLA-B*08:01	0.9959372997283935	0.0037996610760352005	binder
FPTVHAVILL	HLA-B*08:01	0.9072796702384949	0.12939601510519685	binder
FPWEKPTTL	HLA-B*08:01	0.9984915256500244	0.0021047047443313264	binder
FQIEHHLF	HLA-B*08:01	0.7702069640159607	0.1332815053365734	binder
FQKIQVRL	HLA-B*08:01	0.949455201625824	0.04492767215281223	binder
FVKILIVEI	HLA-B*08:01	0.5600582838058472	0.20267712901003176	ambiguous
HLPETKFSEL	HLA-B*08:01	0.9469854474067688	0.06350800855774873	binder
HPHWKVRL	HLA-B*08:01	0.964356803894043	0.02697599981433082	binder
HPTLKLIL	HLA-B*08:01	0.9982296466827393	0.0017228826761466834	binder
IAHLRQIL	HLA-B*08:01	0.996503758430481	0.002452433930348338	binder
IIHEIAVLEL	HLA-B*08:01	0.7034272968769073	0.18146863348250966	binder
IPEIKTIL	HLA-B*08:01	0.9809859991073608	0.026706918747076553	binder
IPLAKRVAL	HLA-B*08:01	0.9988198161125184	0.0011944485322363484	binder
IPLHVFVLL	HLA-B*08:01	0.6029411375522613	0.27001454554172777	ambiguous
IPQLRVSSV	HLA-B*08:01	0.9946144580841064	0.00821876659636615	binder
IPTLKISL	HLA-B*08:01	0.9972606182098389	0.0034735225269197896	binder
IQNFKRTL	HLA-B*08:01	0.8503129243850708	0.2192054765434766	binder
ITLNRHVI	HLA-B*08:01	0.8207742869853973	0.20763187085130616	binder
KPFEKFLL	HLA-B*08:01	0.9907478928565979	0.008283190603748639	binder
KVTSLGVLLL	HLA-B*08:01	0.29335117936134336	0.22725626829996406	not-binder
LALLKVLL	HLA-B*08:01	0.9908882141113281	0.009697931628727709	binder
LFIVKNEL	HLA-B*08:01	0.9396144628524781	0.04924288489170374	binder
LIILKQVM	HLA-B*08:01	0.9771411180496216	0.014996010430270492	binder
LINGRTNLSI	HLA-B*08:01	0.5654008448123932	0.20626784790047062	ambiguous
LLFLRASEL	HLA-B*08:01	0.9830306768417358	0.02364461864533825	binder
LLKIKGVISF	HLA-B*08:01	0.9693211555480957	0.021542190628776225	binder
LLKSKLYL	HLA-B*08:01	0.9974875211715698	0.0024080770118653553	binder
LLKYKSII	HLA-B*08:01	0.9827028274536133	0.009623306214571229	binder
LLWPREWL	HLA-B*08:01	0.6829065024852753	0.2888980345728047	binder
LPDIREVL	HLA-B*08:01	0.9968156933784484	0.004894986689942075	binder
LPFQKDGIIF	HLA-B*08:01	0.9786541342735291	0.02185702457564511	binder
LPHLRNKL	HLA-B*08:01	0.9980375647544861	0.0014435047793814732	binder
LPHLRNKLVIK	HLA-B*08:01	0.6541887402534485	0.16405464600208922	binder
LPKIKAIP	HLA-B*08:01	0.8928568840026856	0.1283884531057521	binder
LPKLLVEF	HLA-B*08:01	0.9252156734466552	0.055054657255145495	binder
LPKLYVKL	HLA-B*08:01	0.9811058163642883	0.014395175624757724	binder
LPLTHFEL	HLA-B*08:01	0.9872758626937866	0.013755169558847936	binder
LPNIQAVL	HLA-B*08:01	0.9080613374710083	0.1086027124232105	binder
LPTLKPIL	HLA-B*08:01	0.9970044612884521	0.0025589308467883496	binder
LQLLQRATL	HLA-B*08:01	0.95364990234375	0.040329166234134045	binder
LREKVEFL	HLA-B*08:01	0.23742677867412568	0.12662216952782424	not-binder
LSGMLFLNSL	HLA-B*08:01	0.7811019659042359	0.19331166599894556	binder
MAFLKTAL	HLA-B*08:01	0.9973908543586731	0.004308329904492822	binder
MAPLKMLAL	HLA-B*08:01	0.9936291813850403	0.005609759294907763	binder
MLGIGMLGYPGFQ	HLA-B*08:01	0.187202920402342	0.26124986271261635	not-binder
MPTVHYEF	HLA-B*08:01	0.9837974071502685	0.007531728729168674	binder
NAPWAVTSL	HLA-B*08:01	0.28853382766246793	0.16018306888410466	not-binder
NILDRFLAL	HLA-B*08:01	0.9949499011039734	0.007673905289424312	binder
NLLGKFEL	HLA-B*08:01	0.9954745650291443	0.004188991708217549	binder
NLLLKHLF	HLA-B*08:01	0.9865529060363769	0.012883271657464758	binder
NPLLRYVF	HLA-B*08:01	0.9936319708824157	0.007132841023390864	binder
PPFKELLL	HLA-B*08:01	0.5641533970832825	0.2667739115908541	ambiguous
PPYTVVYFPVRGR	HLA-B*08:01	0.7747412294149398	0.2819207868724316	binder
QAIIKHLL	HLA-B*08:01	0.988447082042694	0.01632136841914901	binder
QALLRISL	HLA-B*08:01	0.9990880966186524	0.0009753937587038409	binder
QATLRWLL	HLA-B*08:01	0.967363703250885	0.02609401279041287	binder
QGFFRSISL	HLA-B*08:01	0.9889398574829101	0.011433270134460521	binder
QIVERLFSL	HLA-B*08:01	0.9986457228660583	0.0012716771381242515	binder
QLFVRLLAL	HLA-B*08:01	0.9987311840057373	0.0012087367377724765	binder
QPLLREVL	HLA-B*08:01	0.9991934776306153	0.0008818239256793548	binder
QPYLRELL	HLA-B*08:01	0.9981200814247131	0.0014529812069934054	binder
RVYIHPFHL	HLA-B*08:01	0.2207324266433716	0.2095360700750205	not-binder
SALIKAEL	HLA-B*08:01	0.9899883508682251	0.0064760326345668345	binder
SIIQRLLEV	HLA-B*08:01	0.983842134475708	0.01131474105492456	binder
SILQRPLSL	HLA-B*08:01	0.9992298007011413	0.0006271272162891208	binder
SKRYLFISI	HLA-B*08:01	0.1636897623538971	0.1424461306663233	not-binder
SLKLKWLAL	HLA-B*08:01	0.9996201515197753	0.0004703329157580442	binder
SLLEKLSAL	HLA-B*08:01	0.9995296001434326	0.0003039117709338603	binder
SLLLKAVV	HLA-B*08:01	0.959363067150116	0.02325862591159677	binder
SLVNLGGSKSISIS	HLA-B*08:01	0.21883995879907162	0.2617726869729813	not-binder
SMLNRILAV	HLA-B*08:01	0.9980603575706481	0.0010976911233900985	binder
SVLVRQISL	HLA-B*08:01	0.996261727809906	0.0028161976130429045	binder
TALLIMRTV	HLA-B*08:01	0.21426735064014793	0.11671094413081808	not-binder
TFLQRLISL	HLA-B*08:01	0.9975095152854919	0.0021429344225998366	binder
TFTVTEKPEVID	HLA-B*08:01	0.5106190860271453	0.12998510569873015	ambiguous
TIPPMEKAVV	HLA-B*08:01	0.4227460764348507	0.25549276616611605	ambiguous
TKTFTVTEKPEVID	HLA-B*08:01	0.04881674715567224	0.09667406725688049	not-binder
TLINHRVL	HLA-B*08:01	0.9722847819328309	0.029367585487081727	binder
TLLIREIL	HLA-B*08:01	0.9862229943275451	0.012588851058751672	binder
TPFPKNFL	HLA-B*08:01	0.970082449913025	0.018720384899969494	binder
TYDDATKTFTVTE	HLA-B*08:01	0.07013491094694473	0.0595620007963584	not-binder
VAAKKNVSI	HLA-B*08:01	0.980421781539917	0.010025589919010015	binder
VNLPINGNGKQ	HLA-B*08:01	0.8292841732501983	0.183395158405859	binder
VPFLVSVL	HLA-B*08:01	0.9110783576965332	0.07590191245733659	binder
VPLLKSLEV	HLA-B*08:01	0.9874220848083496	0.0177429921704302	binder
VPSPKVVL	HLA-B*08:01	0.9974966645240784	0.0017148383619580343	binder
VPWLKREL	HLA-B*08:01	0.9967048287391662	0.0031985798267644603	binder
VPYFRNIL	HLA-B*08:01	0.9914903521537781	0.012529234054207684	binder
WPLIKATVGL	HLA-B*08:01	0.9319840550422669	0.0698186402680364	binder
WPLLKQVL	HLA-B*08:01	0.9990437865257263	0.0012085089187699025	binder
YAFLREAL	HLA-B*08:01	0.9977672696113586	0.0013612696538362308	binder
YAIIKEEL	HLA-B*08:01	0.9673539400100708	0.02795076674803347	binder
YAKIHIPII	HLA-B*08:01	0.8915909767150879	0.12552252953456103	binder
YAKIVEIPF	HLA-B*08:01	0.4916200637817383	0.12985127924906506	ambiguous
YAYLKAIVLF	HLA-B*08:01	0.8621830821037293	0.0819373210454523	binder
YFIVKEIL	HLA-B*08:01	0.8871802926063538	0.06910095879272432	binder
YFKIYIDSL	HLA-B*08:01	0.8773495078086853	0.10445846723012181	binder
YLFERTFNL	HLA-B*08:01	0.9971633911132812	0.003973640663929102	binder
YLFPKFTL	HLA-B*08:01	0.9921438097953796	0.0052433544429090935	binder
YLLEKFVAV	HLA-B*08:01	0.9994582056999206	0.0005706225250167311	binder
YLLEKSRIV	HLA-B*08:01	0.9339605927467346	0.04769395834420988	binder
YLNVREAVL	HLA-B*08:01	0.9936447978019715	0.006279481948041364	binder
YLSPKLWAL	HLA-B*08:01	0.9929711818695068	0.011683115437224244	binder
YPFHVPLL	HLA-B*08:01	0.9599169611930847	0.028715605834720298	binder
YPLLKDPSL	HLA-B*08:01	0.9988607287406921	0.000759265513293261	binder
YPLWKVTF	HLA-B*08:01	0.9819094061851501	0.014429058652334147	binder
YPWVHVVI	HLA-B*08:01	0.8713093638420105	0.13502679051886887	binder
KDDFQRVF	HLA-B*08:01	0.31841017454862597	0.14712208195467066	not-binder
SLNSEFQL	HLA-B*08:01	0.13607126381248236	0.09053777093613767	not-binder
GVPHLVTF	HLA-B*08:01	0.019072748720645905	0.012823612660285784	not-binder
DDESMMTR	HLA-B*08:01	0.0007656456753466045	0.0010557518958736083	not-binder
RLRIMLET	HLA-B*08:01	0.01754172598011792	0.018364091061818837	not-binder
MSIKWAKS	HLA-B*08:01	0.005151363534969278	0.009027089992622098	not-binder
GGGNGAGG	HLA-B*08:01	0.03462978554453002	0.029381434491947127	not-binder
GFEDVKPM	HLA-B*08:01	0.30190583020448686	0.2016108521470676	not-binder
QTTFEARV	HLA-B*08:01	0.003985712846042588	0.0031314723355164095	not-binder
FKDKERTT	HLA-B*08:01	0.24944906309247017	0.22031914150116133	not-binder
VPNLQSLT	HLA-B*08:01	0.08332828675629571	0.054614119307279684	not-binder
AVTGSIAI	HLA-B*08:01	0.010391507460735739	0.008817525646650188	not-binder
SKESVAEE	HLA-B*08:01	0.00245283661843132	0.0028822109250883523	not-binder
TPPAGAGR	HLA-B*08:01	0.022013709507882596	0.015583144225194698	not-binder
QPVDPRSG	HLA-B*08:01	0.01281043553026393	0.01807932159353465	not-binder
ALGDIGKH	HLA-B*08:01	0.002988264986197464	0.004891438270993833	not-binder
NYVEGESL	HLA-B*08:01	0.05100443616975099	0.04851243230234368	not-binder
ETTRVLTE	HLA-B*08:01	0.06759564178064466	0.06657282422037109	not-binder
ARTVRDVF	HLA-B*08:01	0.27992636114358904	0.31775797428467456	not-binder
ELLKYPEA	HLA-B*08:01	0.6135623812675476	0.2593782805379825	ambiguous
HMGLFLQK	HLA-B*08:01	0.05294122792547569	0.056357636990805655	not-binder
PMLRYGID	HLA-B*08:01	0.03657400044612587	0.02881283070087629	not-binder
ASDITEAR	HLA-B*08:01	0.00949617659134674	0.009183991784084114	not-binder
GATYAVLA	HLA-B*08:01	0.0004921444873616565	0.0005986697641779026	not-binder
PVSCQEKD	HLA-B*08:01	0.00896376250357207	0.009659965009383209	not-binder
RWVHDKDG	HLA-B*08:01	0.000636365043383838	0.0007581054528587748	not-binder
LLTAINFE	HLA-B*08:01	0.003356005551177077	0.00278823261332728	not-binder
VGIGMTSQ	HLA-B*08:01	0.0002998332773358925	0.00044878958941662044	not-binder
NSTYVVTL	HLA-B*08:01	0.07170205302536488	0.07546693856498492	not-binder
QAVEQVEA	HLA-B*08:01	0.008186042541638017	0.010091492879913014	not-binder
VDALVEHL	HLA-B*08:01	0.47030179500579833	0.21618343483218833	ambiguous
ELSRDGTE	HLA-B*08:01	0.014962572604417801	0.010783047443150298	not-binder
IMVQQSES	HLA-B*08:01	0.0011058799438615097	0.0016796662152610043	not-binder
LSLGIEGF	HLA-B*08:01	0.019200814189389348	0.024697716468835982	not-binder
SRMMELRT	HLA-B*08:01	0.006883314073638758	0.011639158787698115	not-binder
VWFLNLEL	HLA-B*08:01	0.10377621301740873	0.09932224088530346	not-binder
EERAHRRM	HLA-B*08:01	0.1994658771902323	0.17736247578147177	not-binder
GQTERIGE	HLA-B*08:01	0.02664834708557464	0.04150003445116998	not-binder
GVNRYFDK	HLA-B*08:01	0.002718340117280604	0.005248653527508979	not-binder
GIIHCTVG	HLA-B*08:01	0.0045579939171148	0.004198134392947953	not-binder
TADACAEM	HLA-B*08:01	0.17033937200903893	0.14090552187217484	not-binder
PPTVAELV	HLA-B*08:01	0.07874630130827427	0.05681809315325158	not-binder
AQERRNLL	HLA-B*08:01	0.5784116348950192	0.3432522688402669	ambiguous
QNLAMTGE	HLA-B*08:01	0.0004321050037560781	0.0005117206851888746	not-binder
YTPEYTPK	HLA-B*08:01	0.016613714932464062	0.008323165819389643	not-binder
EVPSESEM	HLA-B*08:01	0.02310824077576399	0.014545101251067564	not-binder
NLVEQIAR	HLA-B*08:01	0.13183438666164876	0.1412425181639573	not-binder
RSSIRSKI	HLA-B*08:01	0.19117507879273035	0.2544286022184633	not-binder
PEAMPQYK	HLA-B*08:01	0.009703122430346411	0.01573962198834403	not-binder
GHSVGYDA	HLA-B*08:01	0.006893622569032231	0.01303609831568574	not-binder
PEKSLLVS	HLA-B*08:01	0.06194352134480141	0.0696067038807252	not-binder
ERSYDIYS	HLA-B*08:01	0.0012242296347171778	0.0010046789113213879	not-binder
LSGSIRPH	HLA-B*08:01	0.12786416253075003	0.15068306966129166	not-binder
LALADFLY	HLA-B*08:01	0.045269626658409834	0.060964350221386666	not-binder
FHMNVIKV	HLA-B*08:01	0.13944759778678417	0.06884198503639073	not-binder
SDDTPLAF	HLA-B*08:01	0.07273666018154472	0.11717651403099541	not-binder
QMQELYET	HLA-B*08:01	0.031654854072257876	0.02998763934029422	not-binder
ATKIAMQM	HLA-B*08:01	0.33081293292343616	0.2082156685706589	not-binder
SKEELNTE	HLA-B*08:01	0.0035902325354982166	0.003936164494564113	not-binder
FTPQFLPP	HLA-B*08:01	0.020564412930980325	0.014293326063034961	not-binder
WLLAISGL	HLA-B*08:01	0.17554994784295558	0.1392889668026068	not-binder
NPDALTIA	HLA-B*08:01	0.014157555462315941	0.020148583761636394	not-binder
TLAAVASV	HLA-B*08:01	0.0601287817582488	0.08099247885570927	not-binder
ALCEKAFK	HLA-B*08:01	0.02335304820262536	0.03662792774533441	not-binder
AIRRAATI	HLA-B*08:01	0.4808045252226293	0.33563449568651627	ambiguous
ILLVISAV	HLA-B*08:01	0.026198600884526968	0.015055676691270461	not-binder
GLIRFVKK	HLA-B*08:01	0.008922865628119326	0.01565782122936907	not-binder
IRAETGLE	HLA-B*08:01	0.0023125290193092953	0.002942458850816852	not-binder
RNASYNDV	HLA-B*08:01	0.005757623316094395	0.006394663604720479	not-binder
SMFGGKLD	HLA-B*08:01	0.007845526804931068	0.008355866819449055	not-binder
IILFFLEY	HLA-B*08:01	0.0009780375866284886	0.0016844905202173534	not-binder
TAEETTPT	HLA-B*08:01	0.07579227355890908	0.08888555508830998	not-binder
DEGPRGSL	HLA-B*08:01	0.6546541631221772	0.1983627915117225	binder
FNSNVSTS	HLA-B*08:01	0.002058544315184463	0.002972159491927775	not-binder
RNWIGKSV	HLA-B*08:01	0.05310552567243576	0.05344147610527521	not-binder
TLSGGEAQ	HLA-B*08:01	0.0019517237715263036	0.003376948968646183	not-binder
TLCQEIYE	HLA-B*08:01	0.0028688088083526964	0.003742413138409508	not-binder
MRESLKII	HLA-B*08:01	0.10975312544032931	0.11117085025972244	not-binder
RRGMQNTP	HLA-B*08:01	0.0031102671431312958	0.005431505609739865	not-binder
LEALKRGD	HLA-B*08:01	0.12042712177499197	0.18738368266854522	not-binder
KRLIPAVL	HLA-B*08:01	0.11066353525966406	0.10208803161861167	not-binder
HCERPIVF	HLA-B*08:01	0.2981096237897873	0.30471476509403417	not-binder
RALREAQV	HLA-B*08:01	0.1553001248277724	0.15438451479950224	not-binder
EQVTGHVL	HLA-B*08:01	0.6197721302509308	0.21532175367180334	binder
TVQVGDPF	HLA-B*08:01	0.02658092522760853	0.03456712594700062	not-binder
KVGDVVKE	HLA-B*08:01	0.002403985522687435	0.0010051773215476439	not-binder
TMLVKQGD	HLA-B*08:01	0.014984153047083915	0.01740810151525233	not-binder
AHCSQETG	HLA-B*08:01	0.0007500664234148857	0.000933855950456522	not-binder
ERLRQTED	HLA-B*08:01	0.02501145243013525	0.02820666242220564	not-binder
AIPRLLED	HLA-B*08:01	0.004414503672160208	0.004956360492830282	not-binder
ISLGMWAL	HLA-B*08:01	0.10106842564418912	0.056372418488256026	not-binder
FELQHPYV	HLA-B*08:01	0.19803357552736997	0.13797597829494027	not-binder
AQQWDQLD	HLA-B*08:01	0.00024510574166924926	0.0002961561679681701	not-binder
GAAGGFNA	HLA-B*08:01	0.00353120499189572	0.004742153442869109	not-binder
PDGPQPKI	HLA-B*08:01	0.2974647723138332	0.2842323955406109	not-binder
ILAPKGIK	HLA-B*08:01	0.03190274277003482	0.034990032102151125	not-binder
LLELCTIF	HLA-B*08:01	0.1858762100338936	0.20340743658683533	not-binder
LHGSVDIV	HLA-B*08:01	0.025665856339037417	0.029856384759015434	not-binder
STSGSKGS	HLA-B*08:01	0.00023256966580025574	0.000267181045761742	not-binder
TKERKLAF	HLA-B*08:01	0.9341722130775452	0.030792541012605323	binder
KDLPPQVG	HLA-B*08:01	0.028831867633925867	0.05540235017028518	not-binder
MANIFNAY	HLA-B*08:01	0.032296360936015844	0.023082227973941428	not-binder
TLAFLASV	HLA-B*08:01	0.06982903014868498	0.10532553854775283	not-binder
SQSSTLVE	HLA-B*08:01	0.00034245018509864166	0.00032592654114055775	not-binder
VLKYSYSC	HLA-B*08:01	0.29681686479598285	0.2530073472971799	not-binder
WVNALILK	HLA-B*08:01	0.0016483465975397848	0.0016107267114081666	not-binder
REVLEQVE	HLA-B*08:01	0.009172840900282609	0.008170203912609893	not-binder
ILGLIGGS	HLA-B*08:01	0.0015962877968396683	0.002300328534902618	not-binder
LPLISVAL	HLA-B*08:01	0.7687466263771057	0.12305088801581339	binder
SGGIDSPV	HLA-B*08:01	0.011059290787670761	0.009427039353507138	not-binder
YKLGGMME	HLA-B*08:01	0.0030745392803510187	0.004300770605303482	not-binder
KSIEGTAM	HLA-B*08:01	0.010753684118390084	0.006430046509878833	not-binder
FGFDYLRD	HLA-B*08:01	0.028026475320803	0.02763619397551275	not-binder
PNAEVDLP	HLA-B*08:01	0.012532830669078976	0.012022441978192343	not-binder
NGIDPQVM	HLA-B*08:01	0.08119739070534707	0.045006479334599524	not-binder
DMICSTTA	HLA-B*08:01	0.012988101659038876	0.009992087426366213	not-binder
GGIPISIH	HLA-B*08:01	0.02260910644654359	0.041845469037126	not-binder
KADGTKFG	HLA-B*08:01	0.0007792954929755069	0.0009310538884089165	not-binder
KITHPVPG	HLA-B*08:01	0.004904638277366757	0.0021884590590447142	not-binder
RLTKEIKE	HLA-B*08:01	0.01273782594507793	0.020474577762505723	not-binder
VEFEVESY	HLA-B*08:01	0.00977698439854322	0.008917179545216765	not-binder
VTTGIITS	HLA-B*08:01	0.0006616023525779724	0.0008177172394806844	not-binder
FTILISYA	HLA-B*08:01	0.0014037557266419753	0.0019411218376214302	not-binder
MGNGTCRL	HLA-B*08:01	0.047715375758707525	0.03498568864614724	not-binder
MSAIRLAR	HLA-B*08:01	0.1984562743222341	0.2447838945002432	not-binder
SYLTVAVG	HLA-B*08:01	0.0008628458761341135	0.0015965143819369192	not-binder
NGEVWVHN	HLA-B*08:01	0.0006017401886310835	0.0008102110639243316	not-binder
AAARVPFA	HLA-B*08:01	0.08768096356652677	0.10491685179230231	not-binder
MGFAPNVK	HLA-B*08:01	0.03586076163919642	0.04606726351465463	not-binder
KEGDTVVV	HLA-B*08:01	0.0036541889421641827	0.004965123609909549	not-binder
VGNAAAYY	HLA-B*08:01	0.0005027655717053436	0.0007609841895785137	not-binder
PQDWAETK	HLA-B*08:01	0.0016190534553885527	0.0020703810896330215	not-binder
THDKQLKI	HLA-B*08:01	0.19384300298988819	0.2162748132755667	not-binder
RPSAGVTG	HLA-B*08:01	0.02180206891061971	0.016114009539160038	not-binder
LEARLNDP	HLA-B*08:01	0.08855081749061355	0.1242492403152572	not-binder
FHSSGFVS	HLA-B*08:01	0.011759413572235644	0.018750374024028807	not-binder
KDWADYGA	HLA-B*08:01	6.174229608930659e-05	6.400359374072669e-05	not-binder
DISRNVTL	HLA-B*08:01	0.9519488096237183	0.03328877251355961	binder
EVILEIAE	HLA-B*08:01	0.0019515627997861885	0.0021679488059006455	not-binder
GSAPPVSK	HLA-B*08:01	0.029844872280955316	0.026619030838211318	not-binder
ESPQQNPE	HLA-B*08:01	0.034342773782555014	0.06551822746748168	not-binder
LVPFDRTF	HLA-B*08:01	0.041928219888359305	0.028775941149967912	not-binder
DSVQALDV	HLA-B*08:01	0.005941202233725562	0.005673660190079749	not-binder
TCGDRGID	HLA-B*08:01	0.004498305289598647	0.0057655274196971576	not-binder
IPRDGWDD	HLA-B*08:01	0.057456840817940245	0.09609843894028622	not-binder
TAGARQQE	HLA-B*08:01	0.029115992481820285	0.022537057076838864	not-binder
ALETLKLG	HLA-B*08:01	0.008418671495746821	0.006701296766340178	not-binder
LNGNGPAE	HLA-B*08:01	0.019628601707518102	0.019846550030293727	not-binder
NNLRSMLS	HLA-B*08:01	0.043875825136274214	0.047257086476546244	not-binder
FFTEEEQV	HLA-B*08:01	0.19038759833201765	0.18766842017864294	not-binder
ARHSTGLR	HLA-B*08:01	0.008881004224576827	0.012296440346859214	not-binder
TTNKTSTP	HLA-B*08:01	0.01405223776573621	0.022074555364356267	not-binder
MAAVHREI	HLA-B*08:01	0.6890826851129532	0.25600856228791374	binder
TVGHQIPD	HLA-B*08:01	0.002956576709402725	0.002480042734378657	not-binder
SSNKTLLM	HLA-B*08:01	0.2295697948895395	0.21428962893921885	not-binder
PERTQQTL	HLA-B*08:01	0.7617324382066727	0.30641439522385555	binder
HNRNDIVL	HLA-B*08:01	0.43434264659881594	0.259926012826076	ambiguous
TLKELAGK	HLA-B*08:01	0.07659393033245579	0.11823612405577344	not-binder
QGSVEAVI	HLA-B*08:01	0.005059509974671528	0.008488226210130855	not-binder
HQNLYSNA	HLA-B*08:01	0.003841458153556232	0.005927986299721599	not-binder
LGQAAITT	HLA-B*08:01	0.013593596871942282	0.016059198044318882	not-binder
YGDTVSVG	HLA-B*08:01	0.002892453365518577	0.004783093570418976	not-binder
SNFDLTLE	HLA-B*08:01	0.00453420674566587	0.00456956659960536	not-binder
IVQQMNSE	HLA-B*08:01	0.000489005092822481	0.0005691430309070845	not-binder
AEDYAGYN	HLA-B*08:01	7.17733207547866e-05	7.151125972325908e-05	not-binder
FKSVLAPV	HLA-B*08:01	0.04768978804349899	0.03326336238238714	not-binder
PYPSGAGL	HLA-B*08:01	0.032759901107056066	0.03154750057727778	not-binder
QACLPLKF	HLA-B*08:01	0.17235164865851402	0.16508390759769792	not-binder
INPSHPLI	HLA-B*08:01	0.10897421062109061	0.12477802605734703	not-binder
LDDKEIEI	HLA-B*08:01	0.3379166927188635	0.30670005765015806	not-binder
STDRRMAV	HLA-B*08:01	0.4014164339751005	0.31987366484599566	ambiguous
LCLFLYHL	HLA-B*08:01	0.5876383155584335	0.3173997039833826	ambiguous
TKDKRNVF	HLA-B*08:01	0.8799114942550659	0.11759341254082471	binder
ASFIGHAS	HLA-B*08:01	0.0011215789923824104	0.0015147009439571808	not-binder
MRTSAFDT	HLA-B*08:01	0.009555882717586428	0.01604174443965385	not-binder
TLSWKRYQ	HLA-B*08:01	0.028167938254773615	0.023545057903845815	not-binder
PTEQRPGV	HLA-B*08:01	0.24744388833642006	0.15156598228251852	not-binder
SAAGDAPQ	HLA-B*08:01	0.03760562372626737	0.0664284571814437	not-binder
GLVIGAAR	HLA-B*08:01	0.0011289719579508529	0.0020357409283581654	not-binder
YRVHIISF	HLA-B*08:01	0.2294418580830097	0.1405723693295256	not-binder
TSKVCDQT	HLA-B*08:01	0.06829148786782753	0.07503811317010967	not-binder
PVNQTTAT	HLA-B*08:01	0.023898227070458234	0.031992616492221584	not-binder
CWDAILHK	HLA-B*08:01	0.048620700184255836	0.043865377592818174	not-binder
LEPIQKPR	HLA-B*08:01	0.06897052451968193	0.08469087447289408	not-binder
RSSISSWL	HLA-B*08:01	0.007631820865572081	0.00937848844325698	not-binder
VCLASGPR	HLA-B*08:01	0.035742230829782784	0.04249427156782073	not-binder
SIWDILGF	HLA-B*08:01	0.011386420321650803	0.012100178791226974	not-binder
WRITPLGT	HLA-B*08:01	0.0005082990389382758	0.000671147156075965	not-binder
PAYLSIAS	HLA-B*08:01	0.004301776728880213	0.00834172266556294	not-binder
MQLSTFFS	HLA-B*08:01	0.001590995645346993	0.0017916241178714213	not-binder
VGLVKPAT	HLA-B*08:01	0.2077947724610567	0.1321228646619352	not-binder
TSWLAVEG	HLA-B*08:01	0.0003636717472986106	0.0005006813005433358	not-binder
NAVNSHFG	HLA-B*08:01	0.0064633663045242425	0.004906161871946938	not-binder
DSVSNGGT	HLA-B*08:01	0.0005088736313362929	0.0006178332324710828	not-binder
KNGLAEAA	HLA-B*08:01	0.005613858740252909	0.005182310637663376	not-binder
EDTRIRAS	HLA-B*08:01	0.014928113188943826	0.014323063082245712	not-binder
PEGQLPLI	HLA-B*08:01	0.03059669805224985	0.030224663272671676	not-binder
PYEYANST	HLA-B*08:01	0.009105809929315001	0.010450422625383503	not-binder
QDIREILA	HLA-B*08:01	0.03478149906732142	0.03045640339249289	not-binder
QIWDADHF	HLA-B*08:01	0.03728926903568208	0.04131639309027453	not-binder
NIVDFLWQ	HLA-B*08:01	0.006559368744456151	0.010684693570920093	not-binder
KEVAQRIL	HLA-B*08:01	0.1501001797616482	0.17990333654131152	not-binder
PCCQNCQF	HLA-B*08:01	0.01628552465699613	0.015408266520873294	not-binder
ENYSRFLS	HLA-B*08:01	0.22469487581402064	0.13891168734802067	not-binder
SDFQLDDD	HLA-B*08:01	0.029152700724591463	0.039402338214705616	not-binder
KEKISFYI	HLA-B*08:01	0.061481050215661526	0.05893932291505798	not-binder
LYNNEEQV	HLA-B*08:01	0.023827473414348786	0.02755777982726207	not-binder
EEASAQVS	HLA-B*08:01	0.013891935893048357	0.024933885946647916	not-binder
NQTPFYAE	HLA-B*08:01	0.004827066608049791	0.008478841053554842	not-binder
FTKYWEDV	HLA-B*08:01	0.039247053861618045	0.025464652490792525	not-binder
LLEDCGIR	HLA-B*08:01	0.010907856013363925	0.012875138661505558	not-binder
FNNGPAEQ	HLA-B*08:01	0.0047611738322302696	0.005061953640032127	not-binder
RWDKPFLA	HLA-B*08:01	0.019033971469616516	0.033752868381351525	not-binder
VHKPSYKD	HLA-B*08:01	0.013221007744141389	0.016730725056919592	not-binder
MRPSFSEL	HLA-B*08:01	0.42894670069217683	0.15890239823460928	ambiguous
IMPRFSHV	HLA-B*08:01	0.2755751242861152	0.3393230320461753	not-binder
VVDGRGWR	HLA-B*08:01	0.004501992929726839	0.005026537953863795	not-binder
RVMDYLKE	HLA-B*08:01	0.012610497890273109	0.020413412991951797	not-binder
EVSGNLAG	HLA-B*08:01	0.001792313245846358	0.001926231721557335	not-binder
EVKSYKKL	HLA-B*08:01	0.9130749702453613	0.052597782252365714	binder
ISFAPVLD	HLA-B*08:01	0.002553835769504076	0.003741905568266457	not-binder
LFIRTGSW	HLA-B*08:01	0.021401470270939173	0.035607567229672975	not-binder
VERWVGVE	HLA-B*08:01	0.005350535660647892	0.006674998901689119	not-binder
HSPHVTNI	HLA-B*08:01	0.08344674371182918	0.08787073231765734	not-binder
VEEVGVNV	HLA-B*08:01	0.009073906327739679	0.012511773371129162	not-binder
LQKASKTT	HLA-B*08:01	0.37847990095615386	0.2746125632226405	ambiguous
TFFNPDRE	HLA-B*08:01	0.017210606625303625	0.01551480289320342	not-binder
AVFTQGDN	HLA-B*08:01	0.00020440302027395773	0.0003071146074384436	not-binder
TDRNVCFK	HLA-B*08:01	0.002890708051651103	0.005000647811707126	not-binder
EKGFGSTG	HLA-B*08:01	0.0007445012651712136	0.0008132259994192562	not-binder
KLYKNLKQ	HLA-B*08:01	0.014791318806237541	0.025808788723918716	not-binder
KDNGGWGE	HLA-B*08:01	5.51779560396426e-05	6.377948855663963e-05	not-binder
LLKIALTH	HLA-B*08:01	0.2379066079854965	0.18048175907268027	not-binder
QATTFTLT	HLA-B*08:01	0.01547936106424217	0.022217186480450388	not-binder
RSPAVNPD	HLA-B*08:01	0.0024853395501850174	0.002103222071220264	not-binder
SNNGDFVG	HLA-B*08:01	0.009315885505566257	0.011975314445087036	not-binder
VGVKEIDV	HLA-B*08:01	0.07583625009283423	0.0854882759995332	not-binder
HMPTLPPY	HLA-B*08:01	0.003370758234996174	0.0040916714466857265	not-binder
LEQIRQQS	HLA-B*08:01	0.08880477889906616	0.1244922698979174	not-binder
LRNFKDSG	HLA-B*08:01	0.006320530279965197	0.005720800291308067	not-binder
TLTWIGGQ	HLA-B*08:01	0.00016397603503719437	0.00023271487433044447	not-binder
AASAYKAL	HLA-B*08:01	0.6702210664749145	0.24494049190586686	binder
IVMSRNCE	HLA-B*08:01	0.0582426194800064	0.06839312940208571	not-binder
STPHFPSG	HLA-B*08:01	0.0035356298452825286	0.0022004531259721192	not-binder
SIFLNIFN	HLA-B*08:01	0.0008959888862136722	0.0015059433530064407	not-binder
RRWTVPWT	HLA-B*08:01	3.585336189360078e-05	6.782132465283786e-05	not-binder
AQSASETI	HLA-B*08:01	0.0017945742321899161	0.002847864970716083	not-binder
VFAGVGER	HLA-B*08:01	0.005980722355525358	0.0033142945588671307	not-binder
HIIIEKGG	HLA-B*08:01	0.003839626508474722	0.0052827964176773165	not-binder
KTVFAFCS	HLA-B*08:01	0.0005048815461805134	0.0008596115801311623	not-binder
GKLFTIES	HLA-B*08:01	0.00023469732069019144	0.0003776870005245811	not-binder
GGGIDPLT	HLA-B*08:01	0.004808864602819085	0.0025165592097307118	not-binder
FFTPQQHD	HLA-B*08:01	0.0048589765053378645	0.004095419228459331	not-binder
MNPGLLSY	HLA-B*08:01	0.04417568035914883	0.07290063101372045	not-binder
INLQTWLG	HLA-B*08:01	0.002807444673283044	0.004571172772586236	not-binder
MEFWFAII	HLA-B*08:01	0.0038583274796138768	0.002189196335225145	not-binder
LAEVYGCE	HLA-B*08:01	0.015500961674842984	0.011865573851155395	not-binder
IAEERFDN	HLA-B*08:01	0.02234059078618884	0.028669461846762972	not-binder
NVGRALTE	HLA-B*08:01	0.034593760827556254	0.04251304022219348	not-binder
IGGPQGDC	HLA-B*08:01	0.01678605725755915	0.014939804819979153	not-binder
APLSPNAT	HLA-B*08:01	0.14560450257267804	0.2199850044089662	not-binder
FDLGVPVF	HLA-B*08:01	0.8460625767707824	0.21358168710787687	binder
GMAAKNLG	HLA-B*08:01	0.025448260327357274	0.030020974674774138	not-binder
LEPLADKT	HLA-B*08:01	0.0911595290992409	0.1438077975960179	not-binder
DPYIKISI	HLA-B*08:01	0.9904380679130554	0.011446846214114008	binder
VDDTRSVI	HLA-B*08:01	0.5165056705474853	0.2224712690775299	ambiguous
ISFLNKKN	HLA-B*08:01	0.0018527200943935895	0.0016165303671115008	not-binder
FMTWNGYN	HLA-B*08:01	0.002450919448892819	0.004662892549197518	not-binder
VEPNLEIE	HLA-B*08:01	0.0037734066442681067	0.0040926836925762435	not-binder
ARLVPVVD	HLA-B*08:01	0.0026773642457962763	0.00422149543657636	not-binder
LKGILGTL	HLA-B*08:01	0.38035686444491146	0.20507081725883877	not-binder
PENVNRNG	HLA-B*08:01	0.016266597422509223	0.02681304202839783	not-binder
LTARELNW	HLA-B*08:01	0.005188480380456895	0.0074081944880702005	not-binder
AASEFHKD	HLA-B*08:01	0.007256251385615542	0.010643392350111261	not-binder
LKDHRLLR	HLA-B*08:01	0.14048014674335718	0.10744505712031253	not-binder
GQTRTVEL	HLA-B*08:01	0.3236087650060654	0.3404448909801948	not-binder
KSQGTALE	HLA-B*08:01	0.00033603282190597383	0.0003836348868972866	not-binder
AAHLAITL	HLA-B*08:01	0.5533946707844735	0.27298574149997257	ambiguous
HINNTPRQ	HLA-B*08:01	0.00685367533005774	0.0056957610015807274	not-binder
NLLASFAG	HLA-B*08:01	0.004990402793191606	0.006285306645571392	not-binder
GKARRLED	HLA-B*08:01	0.03506561833492015	0.05409729387010989	not-binder
RQQQQQNH	HLA-B*08:01	0.0005251701333701134	0.000839432662264845	not-binder
TGIVSTGL	HLA-B*08:01	0.06670321477758989	0.0726461559787521	not-binder
NEELRVLD	HLA-B*08:01	0.059548028197605164	0.10417314845354533	not-binder
FRSILSCE	HLA-B*08:01	0.0014970859517404733	0.002097175455354487	not-binder
SGDGDLLV	HLA-B*08:01	0.007377313827964827	0.011666401621342744	not-binder
LYMYMTSL	HLA-B*08:01	0.36966028809547424	0.19395494743244174	not-binder
NECSDGSF	HLA-B*08:01	0.007955744594801218	0.007221595728236969	not-binder
NVQEQITL	HLA-B*08:01	0.4006085306406021	0.13110013814461519	not-binder
VSFGHCSD	HLA-B*08:01	0.0012412976091582095	0.001710146151273534	not-binder
VLPDGTRI	HLA-B*08:01	0.01941458062501624	0.016509593679581176	not-binder
VLLPAPAA	HLA-B*08:01	0.06784881711937488	0.05532535595603303	not-binder
GNKGLPER	HLA-B*08:01	0.020140382237150332	0.018541149331931104	not-binder
PYVVKPVR	HLA-B*08:01	0.08062852919101715	0.1386748126151189	not-binder
EKLFTAKQ	HLA-B*08:01	0.004782656115185091	0.00397431640381665	not-binder
SSLPVYSV	HLA-B*08:01	0.07508587650954723	0.05780943923553163	not-binder
LLALSGGV	HLA-B*08:01	0.014042901992797851	0.012547398466426187	not-binder
KQSLKNAD	HLA-B*08:01	0.0015914354643427942	0.0023630599590744854	not-binder
ADIIISST	HLA-B*08:01	0.00676943418366136	0.007389671774734362	not-binder
YGYWAVLF	HLA-B*08:01	0.02655846356760776	0.02361585030138118	not-binder
PTIVATII	HLA-B*08:01	0.04545641550794244	0.03998768185864662	not-binder
ADGEVEAI	HLA-B*08:01	0.013436577608808875	0.010921268081608159	not-binder
EEKKISLY	HLA-B*08:01	0.1111807355644487	0.1275041980133753	not-binder
KVEDIKAT	HLA-B*08:01	0.05479373498819769	0.06793839343006407	not-binder
ALLYKNWR	HLA-B*08:01	0.013890046312008053	0.015491826804965704	not-binder
VSVHTGEQ	HLA-B*08:01	0.0010916890445514583	0.0007846257209758739	not-binder
AKDGVLHK	HLA-B*08:01	0.006290210513883876	0.006607654768820515	not-binder
LSLVRAMQ	HLA-B*08:01	0.06910558748058974	0.06818657611927108	not-binder
APTHVCVI	HLA-B*08:01	0.20927905905991792	0.16195587438588782	not-binder
TGEKPERW	HLA-B*08:01	0.013626640732400119	0.020319470040668062	not-binder
IDEKSRQV	HLA-B*08:01	0.08089731745421887	0.06865658230476726	not-binder
ALGGLQGA	HLA-B*08:01	0.0012321743988650269	0.0018486626711497992	not-binder
GAVADLPN	HLA-B*08:01	0.01631508759144822	0.029092557439346505	not-binder
PQEQVGPL	HLA-B*08:01	0.055224862782051784	0.05676896635481491	not-binder
APFVYLLL	HLA-B*08:01	0.34028526693582534	0.1722476608789695	not-binder
TILVLALI	HLA-B*08:01	0.013285093464583042	0.014695434869434254	not-binder
GSYDVFTR	HLA-B*08:01	0.09003488119301437	0.15920181871212125	not-binder
NDVQQSQL	HLA-B*08:01	0.19052300159819424	0.14340897559456872	not-binder
RRTGEPLH	HLA-B*08:01	0.00035035247915402576	0.0004998555763888986	not-binder
EPYNYEIE	HLA-B*08:01	0.01404324158502277	0.012159284983054436	not-binder
QVGRSGAI	HLA-B*08:01	0.07430511838756501	0.11882172867578082	not-binder
EEYPDRMM	HLA-B*08:01	0.01369192460551858	0.00725291625390485	not-binder
AATLAAGW	HLA-B*08:01	0.001893731550475558	0.002848620938673121	not-binder
DVAAGDLG	HLA-B*08:01	0.003172488335988012	0.004390382229904607	not-binder
GDPEELAA	HLA-B*08:01	0.003318241717715864	0.004228205137700891	not-binder
LLNTTQQP	HLA-B*08:01	0.00997192446839108	0.011331764255773204	not-binder
VGMTRDGV	HLA-B*08:01	0.13201508489437402	0.18437748400922596	not-binder
CRQFYANG	HLA-B*08:01	0.000494445652293507	0.0004749990555958092	not-binder
GVGMNLTA	HLA-B*08:01	0.0035544121535167504	0.006370913203076831	not-binder
NLPEASLS	HLA-B*08:01	0.005760485839629581	0.0051869113193867104	not-binder
SVAGVTGA	HLA-B*08:01	0.002176898282414186	0.0032521222531345824	not-binder
QFILNYMI	HLA-B*08:01	0.0705716480500996	0.0987273481309066	not-binder
LEKGDTLR	HLA-B*08:01	0.047402115940349175	0.042743691169463895	not-binder
PPRAQVAG	HLA-B*08:01	0.0649072569034999	0.05385280272956182	not-binder
PLESLELE	HLA-B*08:01	0.005984638468362391	0.004421460994683677	not-binder
KLYERRGG	HLA-B*08:01	0.010764656607352662	0.017037799392044407	not-binder
VYADLKEA	HLA-B*08:01	0.011573150722688297	0.01134562334629041	not-binder
KKQVQLIY	HLA-B*08:01	0.004825158543191321	0.0061137666283917836	not-binder
TRRVMYGL	HLA-B*08:01	0.2732606329023838	0.21385566606611617	not-binder
KLGIQMQR	HLA-B*08:01	0.0033357866055666817	0.004991263191560478	not-binder
ELEALRSI	HLA-B*08:01	0.6437358558177948	0.16125501749783946	binder
CIQRKTSG	HLA-B*08:01	0.02376222498714924	0.020214227233466258	not-binder
ALKKILKS	HLA-B*08:01	0.2583979845046997	0.26743131793895125	not-binder
IPADHVLE	HLA-B*08:01	0.164566108584404	0.23636184497656523	not-binder
ALVMSAIS	HLA-B*08:01	0.0012099506297090557	0.0010705060040424388	not-binder
LLFPPLSS	HLA-B*08:01	0.0034545823771622965	0.0048210196399157525	not-binder
EAILAEFV	HLA-B*08:01	0.009649963385891169	0.006846724872209782	not-binder
EEIWYLLE	HLA-B*08:01	0.0003731252065620083	0.0003912817069317922	not-binder
LIPMAGLI	HLA-B*08:01	0.024657472386024892	0.020516501462719834	not-binder
KILKIATC	HLA-B*08:01	0.11449214126914739	0.10327389198662366	not-binder
GKVYDIDF	HLA-B*08:01	0.012485224432202813	0.022213656324915322	not-binder
TSLATYCR	HLA-B*08:01	0.00089842518263481	0.0010440004986227536	not-binder
RDKDYSPS	HLA-B*08:01	0.001122875339515872	0.001507088857490296	not-binder
SPCDPDRD	HLA-B*08:01	0.06521622767468216	0.0689970548254668	not-binder
RLNVSMTV	HLA-B*08:01	0.0037370136007666586	0.001885176259308595	not-binder
DNKTVLKA	HLA-B*08:01	0.16864081807434558	0.14799456076004897	not-binder
YTDTHFHR	HLA-B*08:01	0.010341144865378737	0.011182915576240019	not-binder
NMDVNVAY	HLA-B*08:01	0.12507321404118557	0.13760288358965564	not-binder
HLLFLHET	HLA-B*08:01	0.2928881973028183	0.18119276090318404	not-binder
IDASAWTL	HLA-B*08:01	0.01760488130680642	0.017087550477012447	not-binder
PETFNLGV	HLA-B*08:01	0.004077115033578593	0.007052012524123666	not-binder
GDFERPRS	HLA-B*08:01	0.009215272599249147	0.008362534979099284	not-binder
GGLGQLGV	HLA-B*08:01	0.0012963228393346072	0.000741635071899841	not-binder
SPDLERLQ	HLA-B*08:01	0.188246189057827	0.14592511108867381	not-binder
ETDNKFSN	HLA-B*08:01	0.0028665779158473016	0.003587470179821067	not-binder
LKNNMASW	HLA-B*08:01	0.0016242417915691477	0.0026661670802469073	not-binder
KGKTVVDL	HLA-B*08:01	0.3125015489757061	0.33722313202972476	not-binder
GMLKIGTK	HLA-B*08:01	0.00334343997965334	0.003906478350168458	not-binder
AGAATAQL	HLA-B*08:01	0.07317112353630364	0.05428509833326729	not-binder
REVSILRH	HLA-B*08:01	0.004815409905131673	0.00787342177152281	not-binder
RVFAKHNV	HLA-B*08:01	0.12169039964210242	0.1642475317512195	not-binder
VGCIRDLF	HLA-B*08:01	0.2515178436413407	0.28216100951838075	not-binder
VEFRALLA	HLA-B*08:01	0.03230643058165583	0.048897936424301854	not-binder
SEEWKNRA	HLA-B*08:01	0.006820273284608902	0.01335766608468371	not-binder
AQRAAGKP	HLA-B*08:01	0.020071722194552423	0.0230592041209292	not-binder
EGGQAEGY	HLA-B*08:01	0.0024979225259720295	0.0035597921397179945	not-binder
DTRTCIAI	HLA-B*08:01	0.5110680282115936	0.2525337274045627	ambiguous
APVVWGIE	HLA-B*08:01	0.011240180676077216	0.00991615053167118	not-binder
GQQQRLCI	HLA-B*08:01	0.3152597863227129	0.25043973543315573	not-binder
GSECYVDG	HLA-B*08:01	0.00017479400314335714	0.000160737188367838	not-binder
PEVRAERK	HLA-B*08:01	0.037864470937381614	0.05290760359900198	not-binder
DGIFAERG	HLA-B*08:01	0.003837370961196762	0.005222975490297881	not-binder
VVGLLVTM	HLA-B*08:01	0.09716777801513672	0.08264551218247336	not-binder
PSIPLCEK	HLA-B*08:01	0.012335238099331037	0.011162303811158543	not-binder
EHGKKTLL	HLA-B*08:01	0.9594064593315125	0.03395531997894819	binder
TKAASDLM	HLA-B*08:01	0.01766661461442709	0.010883558990706326	not-binder
KAAGQKIE	HLA-B*08:01	0.0033200148667674513	0.004622293204924959	not-binder
SAKKNFFE	HLA-B*08:01	0.26378183364868163	0.22297075012822865	not-binder
SDSMIGTM	HLA-B*08:01	0.015086986530604918	0.02211101629949824	not-binder
ISRAEYQE	HLA-B*08:01	0.014000322180436342	0.01499006883212614	not-binder
GIIDLSLA	HLA-B*08:01	0.0006992219739004213	0.0008420024402597328	not-binder
GNTSAASI	HLA-B*08:01	0.007267518301523524	0.01171022745794651	not-binder
QGLEIELQ	HLA-B*08:01	0.026247546717422666	0.04433535980835739	not-binder
VEVLEKSL	HLA-B*08:01	0.6725627422332764	0.2160070988716208	binder
AGWMADVL	HLA-B*08:01	0.05177133157849312	0.036768767517982574	not-binder
FRQKGTEE	HLA-B*08:01	0.01597077521146275	0.01495889189601007	not-binder
GGLHPFPW	HLA-B*08:01	0.0023045939386065585	0.0024393996519152957	not-binder
LAETADAV	HLA-B*08:01	0.01895161552820355	0.015625835141413587	not-binder
QPRLFRLT	HLA-B*08:01	0.5661405920982361	0.3304859885198022	ambiguous
SALVWHYS	HLA-B*08:01	0.012809447645850014	0.016485835997957596	not-binder
EQFAQDIE	HLA-B*08:01	0.002874602897827572	0.004823212027169497	not-binder
KQLKLFRK	HLA-B*08:01	0.007984843614485726	0.012588928367069083	not-binder
LFLIKHLL	HLA-B*08:01	0.9735475182533264	0.021904756052033552	binder
GMQEANIQ	HLA-B*08:01	0.001564149652949709	0.001572236424193202	not-binder
MLREFSKR	HLA-B*08:01	0.1065641853492707	0.13372395393217193	not-binder
TLVTVGVG	HLA-B*08:01	0.007135155100664292	0.00845792924566029	not-binder
LFVFFVSY	HLA-B*08:01	0.008043437704327517	0.011650756665589544	not-binder
LYSVLNSG	HLA-B*08:01	0.007069497590429614	0.01102387650990312	not-binder
LVWAIGFM	HLA-B*08:01	0.01594773000688292	0.013182341374497565	not-binder
RYQMKRCF	HLA-B*08:01	0.10438596298918128	0.05201805671442044	not-binder
DFPGDDLP	HLA-B*08:01	0.0018811515833021986	0.0017088786941995724	not-binder
TISSRLPD	HLA-B*08:01	0.022708583623170853	0.026203576344381807	not-binder
QHKIDKEL	HLA-B*08:01	0.5167468547821045	0.23619413662329258	ambiguous
AGKLPGPG	HLA-B*08:01	0.0699978645076044	0.0543542300384602	not-binder
NLRHILSQ	HLA-B*08:01	0.39549829363822936	0.22579910904944533	ambiguous
YPNSITIA	HLA-B*08:01	0.10459821432596073	0.09548265518247089	not-binder
SVGIDDMV	HLA-B*08:01	0.0038013270241208375	0.003717324088169141	not-binder
LSGDQKND	HLA-B*08:01	0.002595549216493964	0.0028615254689310673	not-binder
YKEAAATL	HLA-B*08:01	0.15932937413454057	0.10304963659460281	not-binder
KEMKRMHK	HLA-B*08:01	0.016658257972449065	0.016397241786287625	not-binder
QMLLYFAC	HLA-B*08:01	0.12126768985763192	0.11254526820367942	not-binder
FGILLTEL	HLA-B*08:01	0.3267650052905083	0.1985621687333553	not-binder
IGEKVQIV	HLA-B*08:01	0.1621236801147461	0.08699247493243348	not-binder
CHNEEELI	HLA-B*08:01	0.0034146064040214696	0.004323522027696737	not-binder
LSLRWRVM	HLA-B*08:01	0.7506934940814972	0.29451937844554094	binder
QESEPEVT	HLA-B*08:01	0.010148473540903069	0.017081683184666942	not-binder
STAVNAKG	HLA-B*08:01	0.0004989035867595248	0.0004526865883024699	not-binder
VELLKGKM	HLA-B*08:01	0.7221284449100495	0.1906649246823601	binder
AFKAFFHA	HLA-B*08:01	0.02127721579745412	0.018420055713048333	not-binder
LNHNHIKI	HLA-B*08:01	0.46795931458473206	0.1780388492447857	ambiguous
ADQNRYQV	HLA-B*08:01	0.25551868020556867	0.22927370006790124	not-binder
LPIHVQLF	HLA-B*08:01	0.7476888000965118	0.2208073968292316	binder
AESPSYGA	HLA-B*08:01	0.00042094865675608163	0.0003815907381211035	not-binder
SDVDHTYA	HLA-B*08:01	0.0025337614250020126	0.00190572627643684	not-binder
VGPSDLSN	HLA-B*08:01	0.007659126071574818	0.010192186745767542	not-binder
ISRFRRWL	HLA-B*08:01	0.42789298901334405	0.36057318875204675	ambiguous
AAYRAPLA	HLA-B*08:01	0.16093263868242502	0.2598571517043528	not-binder
RLAKDRDD	HLA-B*08:01	0.004982218485884005	0.004688235792691496	not-binder
TAYLLACR	HLA-B*08:01	0.005476386916416232	0.0036101757628454055	not-binder
FANNAPAF	HLA-B*08:01	0.19460086822509765	0.062453503276907976	not-binder
HPAEYGAL	HLA-B*08:01	0.4809111744165421	0.2995771807966631	ambiguous
TEQVTAML	HLA-B*08:01	0.04739023365982575	0.0686736786772492	not-binder
VSCRAFAA	HLA-B*08:01	0.03456579428166151	0.044272992335035725	not-binder
YVKMTEFE	HLA-B*08:01	0.0894451044499874	0.12180307076224865	not-binder
ILNNLAIG	HLA-B*08:01	0.0032652676840370987	0.002890304352415833	not-binder
TDGDEDVD	HLA-B*08:01	0.03182823476988439	0.05436373461052434	not-binder
INKYGKEE	HLA-B*08:01	0.009066763299051673	0.008330664062910007	not-binder
LPENLAQK	HLA-B*08:01	0.17245979523286223	0.1513064433786434	not-binder
TIEAIRHA	HLA-B*08:01	0.03583663150202483	0.033064388211962434	not-binder
AKGKQLSW	HLA-B*08:01	0.01830184271314721	0.021778142447393414	not-binder
FLGSGLIL	HLA-B*08:01	0.30561361014842986	0.10170499321948816	not-binder
EGRPEFQP	HLA-B*08:01	0.01865195743739605	0.014772371631914716	not-binder
IRCFGGKV	HLA-B*08:01	0.00906363253689051	0.01546835273813342	not-binder
VTALQRDS	HLA-B*08:01	0.0019355696254052645	0.003112903546014571	not-binder
EAPYELVK	HLA-B*08:01	0.008309287122938259	0.010916921758167462	not-binder
HTHQFPKTL	HLA-B*08:01	0.3956260919570923	0.14376163543315926	not-binder
VSGFVKFID	HLA-B*08:01	0.005693371483489962	0.008330948381489263	not-binder
AQLRALDPQ	HLA-B*08:01	0.04835750784259289	0.06636797902843426	not-binder
AEQEEEPEK	HLA-B*08:01	0.0679033070173773	0.05158718292466846	not-binder
EDANAAAYL	HLA-B*08:01	0.002791465198592391	0.0029789885000464757	not-binder
SNVQPTWTG	HLA-B*08:01	0.0029691034996858433	0.0045433115269185335	not-binder
IEEREAANF	HLA-B*08:01	0.01076479587063659	0.006285623447350523	not-binder
NVYAPLKYS	HLA-B*08:01	0.005493759420642163	0.0052425010940445145	not-binder
TLSREKAIK	HLA-B*08:01	0.011128294785157778	0.01211783176758383	not-binder
NLGIKCMTF	HLA-B*08:01	0.8499805331230164	0.07273956547378495	binder
KKGFFEVAS	HLA-B*08:01	0.0037513360031880437	0.005639285270742222	not-binder
AEGNKLLAP	HLA-B*08:01	0.2637299682064622	0.3002855625718555	not-binder
KKQNVNYED	HLA-B*08:01	0.0012133181115132174	0.001464026439977869	not-binder
DSSAIGFAL	HLA-B*08:01	0.05800325470045209	0.0506286123363335	not-binder
EDYGIQYAE	HLA-B*08:01	0.004093835553931058	0.004080386728164441	not-binder
QALHEEELQ	HLA-B*08:01	0.07117466327217699	0.062726227633335	not-binder
IQQSDRNGA	HLA-B*08:01	0.0010339139778807293	0.0010817258796100035	not-binder
NVLSTYAMI	HLA-B*08:01	0.024530450347810984	0.015345665166521175	not-binder
KVFDGIPPP	HLA-B*08:01	0.02353649844590109	0.043410171762051815	not-binder
INRVPKGKR	HLA-B*08:01	0.005636155256070197	0.005801109160896828	not-binder
DNYAFVRTS	HLA-B*08:01	0.008384603237027477	0.008515922045490459	not-binder
GSQVLSQVV	HLA-B*08:01	0.0039597505277015445	0.0036742965622512933	not-binder
ASSFRGTDM	HLA-B*08:01	0.06311415620148182	0.04413457528301619	not-binder
LGLCTNRID	HLA-B*08:01	0.0018963813894060876	0.002431675424949957	not-binder
KGYMFESKN	HLA-B*08:01	0.0006239218713290029	0.0007420485949295857	not-binder
AVLEALVGR	HLA-B*08:01	0.006049371471453924	0.005383733903709514	not-binder
NCLKKWRMK	HLA-B*08:01	0.03321613774169237	0.05578898295350888	not-binder
CILVAAGIL	HLA-B*08:01	0.04600172692444175	0.032395826741517635	not-binder
GPLTYLSLS	HLA-B*08:01	0.011628143535926939	0.011208638345312189	not-binder
IIKELGENG	HLA-B*08:01	0.011973900441080331	0.011371158485158277	not-binder
FSGPYMVMT	HLA-B*08:01	0.06224037579959259	0.07049343072115603	not-binder
TPAGTGRIV	HLA-B*08:01	0.034175236243754625	0.034683017505225	not-binder
VAFSLEQGG	HLA-B*08:01	0.0011756493708162453	0.001695132150866974	not-binder
VTFQGRRML	HLA-B*08:01	0.027863873331807554	0.01892931382887917	not-binder
FFEEEPKKR	HLA-B*08:01	0.36301531465724113	0.2268775940036154	not-binder
NIAYRPACE	HLA-B*08:01	0.054773273319005965	0.05153916416218885	not-binder
LLRKVGALE	HLA-B*08:01	0.20111100580543279	0.20503304012626153	not-binder
TLELDESHL	HLA-B*08:01	0.1412719582207501	0.16321841705912052	not-binder
EKCRTAGAH	HLA-B*08:01	0.012897214663644263	0.0190695040403473	not-binder
FSPTTVVYS	HLA-B*08:01	0.003937904420172345	0.006212506557499555	not-binder
LRNENVFVM	HLA-B*08:01	0.11051068007946015	0.07238273207844852	not-binder
EAGVERGHE	HLA-B*08:01	0.006677700043655932	0.007346195565576582	not-binder
HAKSVTQTL	HLA-B*08:01	0.9719943642616272	0.021948073729033277	binder
PVANVAAAT	HLA-B*08:01	0.02909225979819894	0.021073276394536936	not-binder
SQRMQNIAP	HLA-B*08:01	0.10988237988203764	0.09037080666991541	not-binder
NLPPFQVSS	HLA-B*08:01	0.009663605126843323	0.013562506689509842	not-binder
GFGAFHVTG	HLA-B*08:01	0.01257192087068688	0.02340777522474678	not-binder
LVINTSEIS	HLA-B*08:01	0.0015648954133212101	0.0017145297514493281	not-binder
INTSKKMST	HLA-B*08:01	0.07879889504984021	0.07372505483286844	not-binder
FIEALDGYK	HLA-B*08:01	0.009227679336891014	0.008643782800954757	not-binder
QQGYGFGGE	HLA-B*08:01	0.00067739205333055	0.0010390050108275424	not-binder
SGSTERCAF	HLA-B*08:01	0.01964141018688679	0.023344536407694506	not-binder
GGDEDGELE	HLA-B*08:01	0.007352639705641195	0.01340164517411399	not-binder
ITRDDDATW	HLA-B*08:01	0.0035724712070077658	0.003298326579122644	not-binder
GSSRTGNLL	HLA-B*08:01	0.013205619435757399	0.011915289189884257	not-binder
PPSDSGDTV	HLA-B*08:01	0.005231073290997301	0.004436102123588784	not-binder
VDYVGSWGP	HLA-B*08:01	0.008520543503868794	0.015355165447447439	not-binder
MLKDFGAKY	HLA-B*08:01	0.05513412654399872	0.026855195866813193	not-binder
QDLPFVIKA	HLA-B*08:01	0.0015559954917989671	0.0010785591104877257	not-binder
PNNQVVIFS	HLA-B*08:01	0.002038715767025678	0.002653357406007672	not-binder
ASGADNRAQ	HLA-B*08:01	0.004449321592983324	0.005041326331166365	not-binder
RPKVLIMLP	HLA-B*08:01	0.14228990812553094	0.16180303816724642	not-binder
APEYLELLN	HLA-B*08:01	0.014101186248490194	0.01649899525939707	not-binder
AEKAAVATP	HLA-B*08:01	0.030898921634070577	0.02965913171471873	not-binder
AGNASKDLK	HLA-B*08:01	0.0069343721028417345	0.008280666469716248	not-binder
DEQAKLHGN	HLA-B*08:01	0.032970748881962206	0.03205074748779792	not-binder
AMTNLTGWK	HLA-B*08:01	0.0012507211365786475	0.0014399282670131516	not-binder
VLRIILKPR	HLA-B*08:01	0.009290728019550443	0.010229182079175947	not-binder
ARFSATARR	HLA-B*08:01	0.005311430533038219	0.008933926309729941	not-binder
AKLKFESGA	HLA-B*08:01	0.04415034409612417	0.04756279585299488	not-binder
VKKSIERTT	HLA-B*08:01	0.04562972686253488	0.062114357009111956	not-binder
QPRIVGEEH	HLA-B*08:01	0.04694272194756195	0.037769178349675914	not-binder
LYEGVDPRG	HLA-B*08:01	0.026796089711569947	0.030259477647824527	not-binder
EISLNPGTF	HLA-B*08:01	0.014684621070045978	0.016155325753032045	not-binder
VAYPLDLFE	HLA-B*08:01	0.005259316600859165	0.005097706430955514	not-binder
VPDINNVGL	HLA-B*08:01	0.42479221522808075	0.17638469391577372	ambiguous
QDFFYGKVS	HLA-B*08:01	0.003252504665579181	0.004916552706028896	not-binder
HVVGMAGVL	HLA-B*08:01	0.14690982922911644	0.07802325701842168	not-binder
LLREAAQRI	HLA-B*08:01	0.24485937505960464	0.2204871170827625	not-binder
GFSVDNATL	HLA-B*08:01	0.04211317026856705	0.0552848609565272	not-binder
HAPVVLNVS	HLA-B*08:01	0.008322636294178665	0.006873990381421505	not-binder
GGWFTGTTF	HLA-B*08:01	0.0008146435262460727	0.000897554881053553	not-binder
KFVPPEART	HLA-B*08:01	0.008829712801161804	0.009682506601614259	not-binder
AGGASTAIG	HLA-B*08:01	0.01848104640375823	0.029392972473578586	not-binder
ILLTERLAT	HLA-B*08:01	0.09703553542494774	0.05663070399177847	not-binder
QGLSACEQI	HLA-B*08:01	0.0024381146824453024	0.002317526730448854	not-binder
PVHTPNIDK	HLA-B*08:01	0.010529149119975045	0.012648416938048314	not-binder
QLSGSLIEK	HLA-B*08:01	0.005288444948109827	0.006479462251666426	not-binder
ASIVSPLLR	HLA-B*08:01	0.009674352104775607	0.009607268728468517	not-binder
KVAGADVEK	HLA-B*08:01	0.018086154848424484	0.031240606807699748	not-binder
VLKAGFRYG	HLA-B*08:01	0.03682717084884644	0.02921671810839182	not-binder
PNFIFVANI	HLA-B*08:01	0.019522222474915907	0.0257818741245525	not-binder
YPESLTDPS	HLA-B*08:01	0.05635150327871088	0.047605753350470716	not-binder
KKKLPPCSM	HLA-B*08:01	0.4951499953866005	0.27753293750252167	ambiguous
ITKAFPKEK	HLA-B*08:01	0.011167575378203764	0.009908839217602815	not-binder
TAATVIASQ	HLA-B*08:01	0.006805160817839351	0.011071672942395304	not-binder
KNFLYELDP	HLA-B*08:01	0.0014169510686770082	0.0019450338880416197	not-binder
LTALLRISV	HLA-B*08:01	0.6328865706920623	0.17065215321946156	binder
VTVANGATI	HLA-B*08:01	0.005021341241081246	0.007114409667556292	not-binder
SVISPEGCA	HLA-B*08:01	0.0053780358342919495	0.0060031181570302985	not-binder
EGLFGNMQM	HLA-B*08:01	0.05669888965785504	0.04081981006187793	not-binder
IPTVIPVRT	HLA-B*08:01	0.09960919190198184	0.046272814968882935	not-binder
ITGNGNANK	HLA-B*08:01	0.0019296435209646746	0.0024013673126211414	not-binder
KERFNLFLD	HLA-B*08:01	0.00671195774273059	0.011355306764010678	not-binder
TTISQPLSP	HLA-B*08:01	0.0218469395487773	0.023121932666560666	not-binder
LLARRADQT	HLA-B*08:01	0.04200887583428994	0.043388193779728655	not-binder
QLLNISNLA	HLA-B*08:01	0.022841174993664025	0.022036682915717663	not-binder
SATAPVSAN	HLA-B*08:01	0.007585020331680426	0.011248234472082522	not-binder
WSHGDQEVF	HLA-B*08:01	0.003848184827074874	0.00418394688855191	not-binder
QSEVLELEA	HLA-B*08:01	0.002597155427793041	0.002272839214694815	not-binder
EISGTIPPQ	HLA-B*08:01	0.00807062087696977	0.011086999913922145	not-binder
AGQQRRVAL	HLA-B*08:01	0.9394020080566406	0.09432079249228377	binder
QAQLEEAAA	HLA-B*08:01	0.05433115350315347	0.054661501279300063	not-binder
TSESEKVRF	HLA-B*08:01	0.06691486723721027	0.097525719879864	not-binder
WVPKNTHDY	HLA-B*08:01	0.005472277113585733	0.005441734948127367	not-binder
NLIEVYEFT	HLA-B*08:01	0.008925762039143591	0.013514878683646163	not-binder
KAKYQLIVV	HLA-B*08:01	0.33098915331065654	0.24764223203204092	not-binder
DVYKDFGFE	HLA-B*08:01	0.03501414036145434	0.041696610966998296	not-binder
DRSWDTSGS	HLA-B*08:01	0.0006580796049201531	0.0011910563795138162	not-binder
QEWKPGAPK	HLA-B*08:01	0.0008741995570744621	0.000608990470592596	not-binder
DPTDLINPR	HLA-B*08:01	0.14081460237503052	0.16068050610213228	not-binder
ALGVVIQSL	HLA-B*08:01	0.2584873825311661	0.0998759568692417	not-binder
IKMVVTLIH	HLA-B*08:01	0.009190575170214288	0.010448858061391281	not-binder
WTRDSITEV	HLA-B*08:01	0.14045613780617713	0.08750505842254351	not-binder
FDNGSYGIA	HLA-B*08:01	0.0010797526992973872	0.0014496261457183045	not-binder
PYASVAAGN	HLA-B*08:01	0.0012935983648912242	0.001566884457306491	not-binder
VLLFGPPGL	HLA-B*08:01	0.17336433306336402	0.12105797849060676	not-binder
GLVLHLFGS	HLA-B*08:01	0.005821106806979515	0.008631783468479762	not-binder
GGVVTSGLS	HLA-B*08:01	0.0009698660623370881	0.0007395750470638872	not-binder
QGLEAQIAS	HLA-B*08:01	0.004394687660010277	0.003656046617867966	not-binder
YQELHLRGI	HLA-B*08:01	0.036674476438201965	0.0654706284295613	not-binder
PVWVLIAKQ	HLA-B*08:01	0.0004137656436341786	0.0005768710416441871	not-binder
VGAAEAAAD	HLA-B*08:01	0.002242412234841566	0.002407730416295937	not-binder
KGEVALRDT	HLA-B*08:01	0.004193243873305619	0.00300348018486264	not-binder
NALWKAQPD	HLA-B*08:01	0.02106315788455504	0.018946153499028406	not-binder
EGTFKKSSE	HLA-B*08:01	0.11570945425773971	0.11725932681082808	not-binder
ILFDFVNPH	HLA-B*08:01	0.010692161205224694	0.01465824820639038	not-binder
DAIIVRMTG	HLA-B*08:01	0.11082259099930525	0.08846255825676834	not-binder
SITLEGIVV	HLA-B*08:01	0.007048945338465273	0.006536907958302214	not-binder
GMNPMDLKR	HLA-B*08:01	0.007913210599508603	0.009155958205822348	not-binder
KKSSTVRGF	HLA-B*08:01	0.0067252992186695336	0.004860957871119765	not-binder
KIRETKVAT	HLA-B*08:01	0.09352757502347231	0.08303217015583177	not-binder
TAYREANET	HLA-B*08:01	0.09764228202402592	0.07714437242221542	not-binder
AQTQQLIAG	HLA-B*08:01	0.001852451364371177	0.001802439237528322	not-binder
VGLTAAKTL	HLA-B*08:01	0.1663972144946456	0.24320222814962095	not-binder
AILNRNCLY	HLA-B*08:01	0.006416982207156252	0.006034477703132073	not-binder
SFTGGSQDA	HLA-B*08:01	0.0004708888540335465	0.0005335315962560615	not-binder
PKSMVRLSA	HLA-B*08:01	0.27846804428845645	0.24353903532680138	not-binder
YGKLRLLDH	HLA-B*08:01	0.46910512149333955	0.22097383582106878	ambiguous
SVLKYQSEV	HLA-B*08:01	0.43089131116867063	0.24593097796496521	ambiguous
TRPEMTEVA	HLA-B*08:01	0.0015949356835335492	0.0017271614194126986	not-binder
LEEELLETN	HLA-B*08:01	0.009975090729403746	0.01025968177535142	not-binder
APSGASKGV	HLA-B*08:01	0.04145552273839712	0.04922586201292701	not-binder
AAGAMEARD	HLA-B*08:01	0.005109326172532747	0.0056158853032392845	not-binder
TGDILVGKL	HLA-B*08:01	0.13179942332208155	0.141424485302234	not-binder
NGIVIDEAC	HLA-B*08:01	0.045262054080859926	0.04735165589097561	not-binder
ANVAAQNAA	HLA-B*08:01	0.006430804842193538	0.007267884988896493	not-binder
TPNGRFKPN	HLA-B*08:01	0.10143341175280511	0.09783820557364213	not-binder
AYKYGLGWV	HLA-B*08:01	0.00938277004242991	0.009494157114250638	not-binder
ESLIGKGVD	HLA-B*08:01	0.005404582132541691	0.00577822749516205	not-binder
ELRQAHDKI	HLA-B*08:01	0.6488320767879486	0.24761625317808977	binder
YNHTRYFVP	HLA-B*08:01	0.10584339089691638	0.07711104297720518	not-binder
GAQDPVMHR	HLA-B*08:01	0.007497657523344969	0.007180723497322477	not-binder
LEHPEQQEG	HLA-B*08:01	0.009576921490270252	0.008105635590019372	not-binder
LVNGAGLAM	HLA-B*08:01	0.08449722044169902	0.07657500859088534	not-binder
IEATDALRK	HLA-B*08:01	0.04150339424314779	0.0496563635568307	not-binder
QQEAIEKHL	HLA-B*08:01	0.010054026334546506	0.006096974227174304	not-binder
KNKIKKEGL	HLA-B*08:01	0.941334581375122	0.03904270935337181	binder
VFENDYYYE	HLA-B*08:01	0.005427524377955706	0.004701325949665175	not-binder
LEPSSSTFT	HLA-B*08:01	0.004032019174815105	0.005562077039006586	not-binder
KVTLRGNAM	HLA-B*08:01	0.41365024596452715	0.18576672666645921	ambiguous
HSIFPFLED	HLA-B*08:01	0.00210396927023524	0.0028239184992841643	not-binder
RADAYVVAL	HLA-B*08:01	0.3283493369817734	0.1162504698986089	not-binder
QKVRGYGQY	HLA-B*08:01	0.0012668392826753916	0.0016829789052528684	not-binder
IRLVLQLLL	HLA-B*08:01	0.05821382858557626	0.03905781594996806	not-binder
LSGHCRVIV	HLA-B*08:01	0.15095833633095027	0.11371357260651231	not-binder
MRASVAERF	HLA-B*08:01	0.030567234295449452	0.02067508094359267	not-binder
NATAQPRFI	HLA-B*08:01	0.01471549728885293	0.015355811857853756	not-binder
SVQKTAEST	HLA-B*08:01	0.07242462520953268	0.11137497830347261	not-binder
QHWHATETC	HLA-B*08:01	0.007635654223849997	0.012929683724571098	not-binder
QQISQLRTS	HLA-B*08:01	0.0170351314056461	0.026222279207649416	not-binder
VTITYRGIL	HLA-B*08:01	0.16819864846765994	0.19938912450530766	not-binder
PGKYFYVWL	HLA-B*08:01	0.05449314987054095	0.05055265118922356	not-binder
LNLKHLYSK	HLA-B*08:01	0.037702606269158424	0.04760187011072665	not-binder
KGGTILWIP	HLA-B*08:01	0.003673340843140238	0.00522236996492419	not-binder
NIGKLCTQK	HLA-B*08:01	0.004833013101597316	0.005492105152852849	not-binder
YSLAMNQLG	HLA-B*08:01	0.008635524556439123	0.009532272826916459	not-binder
GGVLALVFS	HLA-B*08:01	0.001119837552869285	0.0017274606471308896	not-binder
SLDERTRPA	HLA-B*08:01	0.4283806696534157	0.30504441467973714	ambiguous
AGVNKRTVS	HLA-B*08:01	0.1405112324282527	0.151958975887833	not-binder
INAHSHAKT	HLA-B*08:01	0.011011013796087354	0.01051387653870053	not-binder
LSLLDPLCY	HLA-B*08:01	0.01038681644567987	0.013590525359604635	not-binder
KERKEGAFV	HLA-B*08:01	0.028906719508813693	0.035436568145587224	not-binder
ATIFVGVAA	HLA-B*08:01	0.0030490196077153087	0.0019506960766341624	not-binder
GASMFFICL	HLA-B*08:01	0.3264431655406952	0.21935085794808057	not-binder
LPIEGKEIT	HLA-B*08:01	0.3626673176884651	0.19310291251231265	not-binder
GIQDAATFA	HLA-B*08:01	0.0003388467353033775	0.0003523874903706724	not-binder
ISDKMNGAS	HLA-B*08:01	0.0006251800061484403	0.0007275235271707738	not-binder
SVFFYGLGV	HLA-B*08:01	0.021644182875752448	0.0158393572914457	not-binder
RNAGVASAA	HLA-B*08:01	0.00948134374102665	0.010717638304204153	not-binder
DDFILEVDR	HLA-B*08:01	0.006391281790364189	0.009792069725357589	not-binder
LCLVWKTLA	HLA-B*08:01	0.1612317031249404	0.14085652356946335	not-binder
ADFAGLTRL	HLA-B*08:01	0.02363107295241207	0.022751148972659632	not-binder
VNSISDGDV	HLA-B*08:01	0.004735088006418664	0.008172315459083642	not-binder
KQKASSEGT	HLA-B*08:01	0.0003660755057353526	0.00013758023289010655	not-binder
GSAIAATAP	HLA-B*08:01	0.05602209395606224	0.07240952559139707	not-binder
ETAKILDIG	HLA-B*08:01	0.01685290769673884	0.018998343685187918	not-binder
CDTIKQMAI	HLA-B*08:01	0.4574231892824173	0.306706504891679	ambiguous
WVLIEGVDQ	HLA-B*08:01	0.0016232397881410065	0.0022484006901242653	not-binder
FGRIIDTCV	HLA-B*08:01	0.04859068612568081	0.0358843468024932	not-binder
SWLYSSPKK	HLA-B*08:01	0.00040439137023895455	0.000649085716512521	not-binder
GGALADLIN	HLA-B*08:01	0.0048862113306313406	0.005646356462159753	not-binder
RITLLHPVL	HLA-B*08:01	0.5954224348068238	0.2463586825521017	ambiguous
DLHNAQLVI	HLA-B*08:01	0.3172071181237698	0.2427607762326631	not-binder
PNLKKALSY	HLA-B*08:01	0.6504088997840881	0.17318242363467296	binder
WPHGYGDAT	HLA-B*08:01	0.07737665958702564	0.10653063468019416	not-binder
SGVVLGADG	HLA-B*08:01	0.001319587865739802	0.001817751357433869	not-binder
ATKVAFRCR	HLA-B*08:01	0.002157318549870979	0.0026803365063401232	not-binder
PAGILAGYP	HLA-B*08:01	0.0318652645797556	0.03673539328992677	not-binder
TGIPFQRTV	HLA-B*08:01	0.2512203559279442	0.2629000048509316	not-binder
QVVSTATQS	HLA-B*08:01	0.0013194289600505726	0.0013760606884721275	not-binder
LLQKILTLV	HLA-B*08:01	0.2622713949531317	0.32098914604970397	not-binder
WQSEVCIMK	HLA-B*08:01	0.0017917469256644835	0.0028115369509690304	not-binder
RFADKYLKT	HLA-B*08:01	0.1112923655480472	0.20878444603803	not-binder
TVQGHPIKY	HLA-B*08:01	0.0013221712011727504	0.0010329937783940272	not-binder
SNIGVAKSQ	HLA-B*08:01	0.004491375604493442	0.004957165601660442	not-binder
VQAEKRDIE	HLA-B*08:01	0.0686513364315033	0.06395992017427993	not-binder
GSIDNDFCG	HLA-B*08:01	0.0006327528751143063	0.0005923603990658432	not-binder
LSEVMAGGV	HLA-B*08:01	0.0013008133720632032	0.0018049327897114355	not-binder
SNTVAVIGD	HLA-B*08:01	0.0014835747115602871	0.0018039885046062828	not-binder
GSTLPRRSG	HLA-B*08:01	0.0010495071721379646	0.0013300331246029063	not-binder
EIDSEVDNI	HLA-B*08:01	0.008446641289629042	0.005696649076101352	not-binder
RKGTALQEE	HLA-B*08:01	0.0014521144666218787	0.0015432728471993147	not-binder
VEREGQKKM	HLA-B*08:01	0.03841399624943733	0.027970104890729226	not-binder
ENSDFWLIP	HLA-B*08:01	0.009407110049246593	0.016818215225222775	not-binder
FINEFKRKN	HLA-B*08:01	0.0009873674294794909	0.0010709308653594728	not-binder
HYATRESRN	HLA-B*08:01	0.0036122818588410154	0.004848326966215851	not-binder
ARFKLDALL	HLA-B*08:01	0.04682133437599987	0.05889059063134965	not-binder
PKDEMKSSP	HLA-B*08:01	0.028351180627942084	0.024856505012015175	not-binder
DKDKPEKQD	HLA-B*08:01	0.029157991996908095	0.038032030615711004	not-binder
DASGCQLLT	HLA-B*08:01	0.005174497542611789	0.004371960742849116	not-binder
PQEIAEKMV	HLA-B*08:01	0.010335030471469508	0.010778062937121163	not-binder
IRAAGGVAR	HLA-B*08:01	0.014480301600633539	0.01343772708401931	not-binder
QTTAFHDTA	HLA-B*08:01	0.017007986256157893	0.01934168726355602	not-binder
PFFTTDLLY	HLA-B*08:01	0.007785591584979557	0.011951858826966835	not-binder
VMPEGGARN	HLA-B*08:01	0.003669411396913347	0.005674787104595476	not-binder
KEIAQGKFT	HLA-B*08:01	0.0020940336369676517	0.0022783766563571005	not-binder
EVEDYNNNN	HLA-B*08:01	0.002312528140042058	0.0035855481257520794	not-binder
SPGNTTVNT	HLA-B*08:01	0.014717974282393697	0.01846226137364068	not-binder
ADTISVDTL	HLA-B*08:01	0.014205671189120039	0.010533897966896556	not-binder
VPRIFKRIR	HLA-B*08:01	0.041819421749096364	0.05432302180793023	not-binder
AVTTGRMPL	HLA-B*08:01	0.187043737154454	0.12716344658488446	not-binder
VRGSLDTQG	HLA-B*08:01	0.0027990116453949555	0.002455294384387463	not-binder
IIHHHIPFN	HLA-B*08:01	0.15531229111365974	0.28902324449056926	not-binder
INLAFAYSL	HLA-B*08:01	0.2327944003045559	0.1858610167994388	not-binder
LCSPVKQTH	HLA-B*08:01	0.166347109322669	0.26472661845842443	not-binder
GLLPGRIIL	HLA-B*08:01	0.36993156671524047	0.18205438807003604	not-binder
NMGFDVLIG	HLA-B*08:01	0.007658330161575577	0.012799719018519264	not-binder
RTHRPNVEL	HLA-B*08:01	0.3422680407762527	0.20374718989885893	not-binder
SSTLNNADQ	HLA-B*08:01	0.002456879625736974	0.002448167373179882	not-binder
SSLSVILEN	HLA-B*08:01	0.0028903767441200044	0.003895355210329531	not-binder
ISTLFLQRH	HLA-B*08:01	0.005199189549603034	0.006621161289104711	not-binder
KDKQALQRL	HLA-B*08:01	0.23715425431728362	0.3102351766128441	not-binder
AESGGQIAD	HLA-B*08:01	0.008155787613036836	0.013619432435193866	not-binder
IKNYNVSVK	HLA-B*08:01	0.00945174882451738	0.014896957624962157	not-binder
ILHPVDQVL	HLA-B*08:01	0.3462013274431229	0.12048039420178605	not-binder
LEEEGLASI	HLA-B*08:01	0.01430162915494293	0.01508171384140874	not-binder
LVNLDTAYE	HLA-B*08:01	0.006911658590163938	0.007598353478243677	not-binder
GQCVILDNE	HLA-B*08:01	0.0002586418375358335	0.0002263966802566089	not-binder
RLALMLNDM	HLA-B*08:01	0.02444959245622158	0.03135779424332229	not-binder
AGHGGRVSL	HLA-B*08:01	0.6205941319465638	0.2250935697796176	binder
KQEVDLKQT	HLA-B*08:01	0.0012667925053392536	0.001367724155240209	not-binder
HAGEGGHMG	HLA-B*08:01	0.003428708623687271	0.005017212803462413	not-binder
ENMWATQDL	HLA-B*08:01	0.02759193103411235	0.03424081974876132	not-binder
IYEYILVID	HLA-B*08:01	0.0028197434752428308	0.005244006499886156	not-binder
ISEHTRINF	HLA-B*08:01	0.0565938092302531	0.06266912145928553	not-binder
FREIQTRLQ	HLA-B*08:01	0.025539779651444404	0.029444161278319714	not-binder
LVPDGTAPG	HLA-B*08:01	0.008587021939456463	0.005474022539460849	not-binder
ILDPHIVGE	HLA-B*08:01	0.08898055329918861	0.12560502996567655	not-binder
EDGAIVLGE	HLA-B*08:01	0.010636194985818293	0.013796096221917522	not-binder
HDSENVDVE	HLA-B*08:01	0.009006817505337494	0.014968368825332349	not-binder
IMNLTEMDD	HLA-B*08:01	0.0015953062303992738	0.002779815655364805	not-binder
MGMAVVGLG	HLA-B*08:01	0.01357374268118292	0.01630452242054329	not-binder
GDGKLGEHE	HLA-B*08:01	0.004153552874049638	0.004603409773344645	not-binder
KDSAKVAHF	HLA-B*08:01	0.15491960034705698	0.16418018733832968	not-binder
DLVQEEMAL	HLA-B*08:01	0.6765439093112946	0.2085108012708241	binder
SSYQQEVES	HLA-B*08:01	0.0038739926068956263	0.003185083838607083	not-binder
QAQLLRIAA	HLA-B*08:01	0.5045907318592071	0.12726751438740413	ambiguous
NEVEQSTYN	HLA-B*08:01	0.00030355476774275304	0.0003461094380779508	not-binder
MKPISVEDY	HLA-B*08:01	0.009065502136945725	0.012034176857737887	not-binder
PTNGVTIQD	HLA-B*08:01	0.0013096829630740102	0.0013719103926198453	not-binder
KTIVRSWNS	HLA-B*08:01	0.005752118772898029	0.0060270763065779125	not-binder
HYDIVNLLM	HLA-B*08:01	0.977515983581543	0.022410201007037642	binder
PDLGMTDFG	HLA-B*08:01	0.0015057913687996916	0.0014416061396465482	not-binder
GKLNMDEFA	HLA-B*08:01	0.0005717803761093876	0.0006195412145226562	not-binder
GDYVFLCLD	HLA-B*08:01	0.001666896240061533	0.0017269354964808085	not-binder
FAIVLGGDG	HLA-B*08:01	0.004786747493199073	0.002838713115545845	not-binder
EDSFADGLL	HLA-B*08:01	0.0032240633663604967	0.0037568822939612386	not-binder
DVIDCGTYD	HLA-B*08:01	0.0008834376649358266	0.0012241006271038548	not-binder
LTNSKFKGE	HLA-B*08:01	0.026801953464746474	0.01828793400947606	not-binder
GLQPGDVIT	HLA-B*08:01	0.0060728892625775185	0.004995625993521362	not-binder
PIRAKLGEE	HLA-B*08:01	0.1335046783089638	0.10838437168832234	not-binder
NALHGRFGE	HLA-B*08:01	0.15856506992131472	0.21632262580118045	not-binder
TWVYQRDTM	HLA-B*08:01	0.0969622098840773	0.09048452522407603	not-binder
SNLAVTTKA	HLA-B*08:01	0.005048849326340132	0.004646370662893471	not-binder
HNIGLNSLF	HLA-B*08:01	0.002799520570260938	0.0023035003236948058	not-binder
CFLSTACGT	HLA-B*08:01	0.0032735031854826957	0.0028748131815199973	not-binder
KCFVDLPIR	HLA-B*08:01	0.0035927759108744795	0.0023780529235587116	not-binder
GVSRLAQAA	HLA-B*08:01	0.04120143654290587	0.07037669710672467	not-binder
YGAFPARLL	HLA-B*08:01	0.11467942595481873	0.057127500476456525	not-binder
LYAGIPLKV	HLA-B*08:01	0.10646118354052306	0.0852438802080836	not-binder
IAYGIKGER	HLA-B*08:01	0.005014624840987381	0.006635035716648274	not-binder
SITDEKESE	HLA-B*08:01	0.010467297211289407	0.01338538941522321	not-binder
IKTEKHTGA	HLA-B*08:01	0.044065641006454825	0.04113957202742902	not-binder
DAGQIIPVR	HLA-B*08:01	0.027626875229179858	0.01822987424776299	not-binder
GAGGLGIMG	HLA-B*08:01	0.0018666973417566623	0.00239655448421425	not-binder
YTLVYNPFL	HLA-B*08:01	0.271337890625	0.11704734432741479	not-binder
MQQSLNAEL	HLA-B*08:01	0.44439396327361463	0.28292573673847554	ambiguous
VRKELLAEN	HLA-B*08:01	0.008789777480797057	0.013454650639553156	not-binder
RPYALAAIV	HLA-B*08:01	0.248338888597209	0.24934073497516954	not-binder
TQLTMRTFH	HLA-B*08:01	0.010916943294432713	0.0186838440413667	not-binder
AVANWISIA	HLA-B*08:01	0.0076039234663767274	0.011065630270418817	not-binder
DEHLNYRTI	HLA-B*08:01	0.05944242915138602	0.07784413958212202	not-binder
LQPAQVTDL	HLA-B*08:01	0.0957607607357204	0.12279139317151873	not-binder
WGVHHPSNI	HLA-B*08:01	0.14595976918935777	0.1481462092125547	not-binder
LKESSLRSP	HLA-B*08:01	0.023592773207928984	0.021247095573750558	not-binder
VRLVWYIYA	HLA-B*08:01	0.0014627905147108322	0.0009364709551693719	not-binder
HDIVAETQT	HLA-B*08:01	0.010715651931241155	0.009502264834608682	not-binder
NNSSSSFDR	HLA-B*08:01	0.0029713068327988134	0.003844447921199508	not-binder
MLDQIARHG	HLA-B*08:01	0.016866271416074597	0.020693614543810943	not-binder
DSHHFHSNT	HLA-B*08:01	0.04198159736697562	0.04202467520695369	not-binder
AEIEEAMKK	HLA-B*08:01	0.0536145354155451	0.056601601900789424	not-binder
IVGALLYVG	HLA-B*08:01	0.0036422166296688372	0.0025108339255950005	not-binder
MKYLDMVVL	HLA-B*08:01	0.48168072998523714	0.2964665951639598	ambiguous
MRILRKIDR	HLA-B*08:01	0.20687715262174605	0.18247080195329599	not-binder
EKPQAGRYR	HLA-B*08:01	0.0022662781788312714	0.004183784932801138	not-binder
QRTASIQSR	HLA-B*08:01	0.005886916119055741	0.00792735410471182	not-binder
PQMAVACPI	HLA-B*08:01	0.02497287350706756	0.0188713379588683	not-binder
ARLIRLCAD	HLA-B*08:01	0.013744817354017868	0.014908938991395752	not-binder
LDQVCIQCY	HLA-B*08:01	0.002111058715894387	0.0027228397840248436	not-binder
LIMVAIDIS	HLA-B*08:01	0.0013211612415034324	0.0009171210217669932	not-binder
NSDLGVFTS	HLA-B*08:01	0.001151239094731693	0.0013962113943036141	not-binder
FSGQGSQWA	HLA-B*08:01	0.0017025550869476547	0.0025391763042946812	not-binder
SMKAEGFAL	HLA-B*08:01	0.8760230779647827	0.1454648633713091	binder
EKYVKSLDL	HLA-B*08:01	0.8953120589256287	0.054889337222466056	binder
LCDHKEKFR	HLA-B*08:01	0.013451909455034184	0.02373958624245939	not-binder
FLSNQETSS	HLA-B*08:01	0.002799834248799016	0.0031614411903844483	not-binder
LANYINEMG	HLA-B*08:01	0.004928788134839124	0.00554646409645241	not-binder
NGKLLNSAF	HLA-B*08:01	0.4116272941231728	0.23691715706639802	ambiguous
QAATALAAT	HLA-B*08:01	0.04992493725731038	0.04850179042775915	not-binder
GKTFEDEKR	HLA-B*08:01	0.014998274190702432	0.0162198867437869	not-binder
AGKILSISQ	HLA-B*08:01	0.01592905414290726	0.01735506991742461	not-binder
AVTVDQVKA	HLA-B*08:01	0.010968676820630208	0.008955923337243446	not-binder
SGLPEDKGV	HLA-B*08:01	0.068003214802593	0.091363042317801	not-binder
ARASLMYAL	HLA-B*08:01	0.15145138278603554	0.1142883234539057	not-binder
IDFTLSNCV	HLA-B*08:01	0.02327238289581146	0.019067239715905435	not-binder
QVFNSFTGE	HLA-B*08:01	0.0018105839175404982	0.0013211017352119426	not-binder
NGKTIEKFL	HLA-B*08:01	0.1340686496347189	0.11405074892239306	not-binder
VVAKHHGVP	HLA-B*08:01	0.07377150425454601	0.08388862883379836	not-binder
GGRAPRPRY	HLA-B*08:01	0.013793061033356934	0.022807162265170516	not-binder
MFRDPSTGD	HLA-B*08:01	0.017314231922273392	0.016097377235634015	not-binder
ETVVTGWGY	HLA-B*08:01	0.00013192815214324582	0.00015372127040554212	not-binder
PTAQLLLIA	HLA-B*08:01	0.0037908454236458057	0.004239048424656344	not-binder
PMPGTILKV	HLA-B*08:01	0.08113719942048192	0.04996878482450131	not-binder
LVRHMPHLS	HLA-B*08:01	0.09065247289836406	0.1252984013442042	not-binder
LSAIEEFDE	HLA-B*08:01	0.004129385975835476	0.007321594449278289	not-binder
RLSEEIILW	HLA-B*08:01	0.0004801561603471782	0.0006222397108014489	not-binder
DNRGEIYTF	HLA-B*08:01	0.08270256025716663	0.1009246691610595	not-binder
PREIAVQVV	HLA-B*08:01	0.12381022447953001	0.2219214877950765	not-binder
LFLGPLSDL	HLA-B*08:01	0.42919420897960664	0.2418588190130394	ambiguous
ALSGDEPPH	HLA-B*08:01	0.001473134090338135	0.001454450709451038	not-binder
STVFAIVPD	HLA-B*08:01	0.00046981131312664597	0.0007847703220171095	not-binder
SCSSSGNGG	HLA-B*08:01	0.055627752963846436	0.06744835101339659	not-binder
QIKIIETSW	HLA-B*08:01	0.024898437410593034	0.01232345863102742	not-binder
FTTVIIPAI	HLA-B*08:01	0.01773942308500409	0.014709973012418434	not-binder
GGPQQLGTG	HLA-B*08:01	0.0035414383048191665	0.002803775562027357	not-binder
LDIEEDRME	HLA-B*08:01	0.1623964983969927	0.16813744171598513	not-binder
QQQVPQDPE	HLA-B*08:01	0.011304661305621267	0.008207241444566322	not-binder
KYRAVGAGK	HLA-B*08:01	0.001660085895946395	0.002899627555801313	not-binder
EMCRDLWNW	HLA-B*08:01	0.0869696001522243	0.1297186502028854	not-binder
LEMGYSLYG	HLA-B*08:01	0.03446352584630859	0.05484593183403314	not-binder
CVNLFVMPY	HLA-B*08:01	0.005759924077210599	0.006664731550949111	not-binder
GFIIGSVVT	HLA-B*08:01	0.00976293277926743	0.010320272198262233	not-binder
KNSLHYYIL	HLA-B*08:01	0.32144549340009687	0.21129067171297375	not-binder
SAQVLQWVS	HLA-B*08:01	0.009658354043131112	0.011464053489369934	not-binder
ISTTETRAV	HLA-B*08:01	0.012736366549506783	0.014914710472818497	not-binder
HDCSEGGLL	HLA-B*08:01	0.028093662032915745	0.04461937505797732	not-binder
PSFSEVEQN	HLA-B*08:01	0.0017125972458643447	0.0017648010719922128	not-binder
RGIPGRYIA	HLA-B*08:01	0.009677636879496276	0.005734476474756039	not-binder
RTGLPALRI	HLA-B*08:01	0.005954188192845322	0.0067625027795151435	not-binder
IIDRAKLKT	HLA-B*08:01	0.011654575425200164	0.013958931241884642	not-binder
YSELERATF	HLA-B*08:01	0.2574570082128048	0.3054750713262853	not-binder
GVFVQFPSG	HLA-B*08:01	0.001581955187884887	0.0013560298724487319	not-binder
TQLIQYARD	HLA-B*08:01	0.006622076568771717	0.011306216395772797	not-binder
RIEKKCVVP	HLA-B*08:01	0.03799424134194851	0.03645426535296552	not-binder
CAEATKGAP	HLA-B*08:01	0.010149483301211149	0.010408111836487627	not-binder
KANYCSGEC	HLA-B*08:01	0.003356698027346283	0.0022411985009293312	not-binder
QAAVDDLII	HLA-B*08:01	0.009308371023507789	0.010794755021357712	not-binder
AKKGKGSGL	HLA-B*08:01	0.18059321641921997	0.150553498181795	not-binder
AQRQATKDA	HLA-B*08:01	0.0013020653783314628	0.001592382900821128	not-binder
NPAHLAIAE	HLA-B*08:01	0.028153847419889643	0.032282469709449	not-binder
KKNLLTVYE	HLA-B*08:01	0.007007216318925202	0.009345766982016598	not-binder
TVKGMAIDI	HLA-B*08:01	0.0764614524319768	0.11892106220374463	not-binder
SPTQGLNVS	HLA-B*08:01	0.019273667779634705	0.025967281002209425	not-binder
RGSAGPCCT	HLA-B*08:01	0.009744230712385615	0.011790003622983573	not-binder
PLFCIGPVI	HLA-B*08:01	0.05695543666370213	0.038057581791225724	not-binder
YQGVAHTTG	HLA-B*08:01	0.010204852779952488	0.01097735721522051	not-binder
NPATDILPA	HLA-B*08:01	0.12650885581970214	0.07192274505800585	not-binder
PATIMNIIK	HLA-B*08:01	0.009608349180780351	0.008806296174123455	not-binder
ELAVALAVR	HLA-B*08:01	0.008350992586019856	0.010075176784353584	not-binder
FDIGIRPSW	HLA-B*08:01	0.4672813206911087	0.18535897654121009	ambiguous
SENNCFLYG	HLA-B*08:01	0.0011590642221435132	0.001858746908872693	not-binder
SILKELRRV	HLA-B*08:01	0.14767271541059018	0.11541204362045293	not-binder
VFKGKKMAG	HLA-B*08:01	0.02354871000861749	0.015914310962862426	not-binder
QYYAIKAFH	HLA-B*08:01	0.001571566839800198	0.002356041949510433	not-binder
DDIAGLEFA	HLA-B*08:01	0.0004115309743461859	0.0003157299682076581	not-binder
VAFGLENQG	HLA-B*08:01	0.0018430025600537192	0.0024998326667731267	not-binder
SPNEHFRSP	HLA-B*08:01	0.1562172383069992	0.05759067214329017	not-binder
MQLPRELFE	HLA-B*08:01	0.12462051305919886	0.1612163348940579	not-binder
GSALAAYED	HLA-B*08:01	0.0005377829136720393	0.00093499021027856	not-binder
ILCLLPELL	HLA-B*08:01	0.5802365958690643	0.19366365455582998	ambiguous
TQAKMARMA	HLA-B*08:01	0.02911822858150117	0.032636940368139966	not-binder
IGQIVVEKG	HLA-B*08:01	0.010010876531407576	0.011047741594380076	not-binder
EHRLPGATP	HLA-B*08:01	0.032554799580248074	0.04747082673720465	not-binder
VPVASINGT	HLA-B*08:01	0.023974128311965614	0.02434587002049465	not-binder
LDCQSAMFN	HLA-B*08:01	0.0012553081694932188	0.0017083095897644021	not-binder
SLFFSPERY	HLA-B*08:01	0.0020311357264290565	0.0016406289193218403	not-binder
LPKGFAFVT	HLA-B*08:01	0.5383639514446259	0.14877210022733112	ambiguous
TASVGGIRG	HLA-B*08:01	0.011148894648067653	0.014103033103774337	not-binder
KIGQWLWPG	HLA-B*08:01	0.003756048166542314	0.005521142641668357	not-binder
FARYQMDVV	HLA-B*08:01	0.2319800153374672	0.16016286997444726	not-binder
ASRFCMGAA	HLA-B*08:01	0.005102999228984118	0.00282551237251154	not-binder
KNWIYKQYD	HLA-B*08:01	0.0011294521507807076	0.001137827197270944	not-binder
LMDEPCSAL	HLA-B*08:01	0.5713691115379333	0.08622976279590873	binder
ERVKGQLTL	HLA-B*08:01	0.7355400770902634	0.26934940199542295	binder
INKTYLEEK	HLA-B*08:01	0.016794869664590806	0.019051301485534737	not-binder
NTLQSIYLL	HLA-B*08:01	0.14334546849131585	0.07897679804465477	not-binder
TFPVNDPRV	HLA-B*08:01	0.12062778230756521	0.07909701790537103	not-binder
NLSLEDLKL	HLA-B*08:01	0.30415533035993575	0.20888785313788785	not-binder
SLHKRTPDS	HLA-B*08:01	0.236775241792202	0.22929906558174104	not-binder
YAGVLYQLG	HLA-B*08:01	0.007323260602424853	0.009040762849960983	not-binder
LASTAEAQI	HLA-B*08:01	0.025868922029621898	0.03048523175567357	not-binder
TRDRLSVVL	HLA-B*08:01	0.2535051743499935	0.31324141463934685	not-binder
EDPAIRWQM	HLA-B*08:01	0.10358907217159867	0.09274732366104012	not-binder
RQEAPYLLL	HLA-B*08:01	0.0030794691934715956	0.0032680510828213363	not-binder
SGKVEVLWG	HLA-B*08:01	0.006430188693047967	0.005831443618889675	not-binder
RVVPPAAVR	HLA-B*08:01	0.009760163925238884	0.006385051123447375	not-binder
TWALVIGDD	HLA-B*08:01	3.9559921322616585e-05	5.7563670993020665e-05	not-binder
ITSILQQRA	HLA-B*08:01	0.0031899573892587795	0.0030249257744268646	not-binder
KITITNANP	HLA-B*08:01	0.003598613681970164	0.004807776882172516	not-binder
LEFFMYTPF	HLA-B*08:01	0.055960356071591374	0.05803978504858872	not-binder
SCAMGVVFM	HLA-B*08:01	0.04611066745128482	0.07873344182915286	not-binder
DIASSQLMV	HLA-B*08:01	0.01309013072605012	0.013876623042327143	not-binder
FCSMCGPKF	HLA-B*08:01	0.14599025323987008	0.1894182987279626	not-binder
RTASITGAF	HLA-B*08:01	0.00577846894684626	0.006178384907918945	not-binder
RLDLVENRYV	HLA-B*08:01	0.08131912511307746	0.06710534739484458	not-binder
KKARKFDKRV	HLA-B*08:01	0.12240660652751104	0.09446286150097517	not-binder
LIRNWVEQPL	HLA-B*08:01	0.43533072620630264	0.2942464284050158	ambiguous
ECVELSQVEN	HLA-B*08:01	0.034504886248032565	0.033729713325957145	not-binder
PRRVMLSATK	HLA-B*08:01	0.003933872944526229	0.005885361185957987	not-binder
TPEAPPNLAP	HLA-B*08:01	0.4794195771217346	0.22018250076694454	ambiguous
ECVSCHGSGS	HLA-B*08:01	0.06753441455075518	0.07928819813365114	not-binder
HRAVRALCDH	HLA-B*08:01	0.12443317328798002	0.1061904146318087	not-binder
QKFTEGYIKH	HLA-B*08:01	0.016967723240441046	0.0238772494539892	not-binder
FGVLNDIAKC	HLA-B*08:01	0.32632334604859353	0.1900201072199887	not-binder
LQVQLKDINL	HLA-B*08:01	0.6848142504692077	0.06730225015621834	binder
SPHELEREKL	HLA-B*08:01	0.9293053865432739	0.034114759238122815	binder
TGIQLGVENI	HLA-B*08:01	0.011511446938129666	0.01115016465735981	not-binder
KDKEEDVETT	HLA-B*08:01	0.2577263465499982	0.21356420253296995	not-binder
GLQARMMSQA	HLA-B*08:01	0.1804748944938183	0.17544667280880744	not-binder
RAAQGRAYGN	HLA-B*08:01	0.06881004261904308	0.10174010149119513	not-binder
MGIIIDKKSV	HLA-B*08:01	0.41801829934120177	0.19545091091658343	ambiguous
AKLTAGQMSM	HLA-B*08:01	0.1813739003613591	0.12204123151246135	not-binder
LDTARTYVAM	HLA-B*08:01	0.7527250051498413	0.07905628845427504	binder
YLAARGRPAK	HLA-B*08:01	0.05671484402846545	0.06390765206603502	not-binder
KWYCSNNPDP	HLA-B*08:01	0.005614135900395922	0.008926504524656643	not-binder
LDSRPSLLNP	HLA-B*08:01	0.2501695011742413	0.18580492666973972	not-binder
ASEKMIQLIK	HLA-B*08:01	0.0072769439591866105	0.009038848234938607	not-binder
FEATQTVYEW	HLA-B*08:01	0.05537304235622287	0.038134753852014966	not-binder
EIIAHGGNLP	HLA-B*08:01	0.161642810725607	0.15756079685475657	not-binder
VNRSCTVSVH	HLA-B*08:01	0.05214060895523289	0.07156550465602286	not-binder
SRRDETGRGI	HLA-B*08:01	0.012425540201365947	0.007462461847773875	not-binder
SDGESDFERD	HLA-B*08:01	0.07226916169165634	0.05963693567970088	not-binder
QQPIQQQQQQ	HLA-B*08:01	0.01718965150648728	0.028380376077109304	not-binder
IRTTKDLPEE	HLA-B*08:01	0.09540887232869863	0.11024387157980052	not-binder
PGLSQEGAML	HLA-B*08:01	0.189348566532135	0.04896229647537372	not-binder
AELVKRVAEL	HLA-B*08:01	0.7461410522460937	0.2695859419474782	binder
AMKEMGTPDV	HLA-B*08:01	0.04593833647668362	0.0418235627640748	not-binder
AVTEYSCSGT	HLA-B*08:01	0.01905486623290926	0.02110580737246071	not-binder
EDVTESVQEE	HLA-B*08:01	0.027277204717393033	0.019247930974526782	not-binder
WITNRQIEAA	HLA-B*08:01	0.39056949950754644	0.23526237208340328	ambiguous
NKYLKEKAKE	HLA-B*08:01	0.22038593478500842	0.20167462472608888	not-binder
KEVYAATSAK	HLA-B*08:01	0.018441729644564475	0.02811732939289541	not-binder
PVWIMEAPLW	HLA-B*08:01	0.003120179329653183	0.004399448257769741	not-binder
AAVILDNKRE	HLA-B*08:01	0.05666202552092727	0.05784985805948074	not-binder
ESRGEVIIKG	HLA-B*08:01	0.03117530283052474	0.037058749591970384	not-binder
LQATLSRHGT	HLA-B*08:01	0.2535805100575089	0.20157629548631986	not-binder
QLNIKPMLGV	HLA-B*08:01	0.27742897570133207	0.12594265359910967	not-binder
SLSEKTIMEF	HLA-B*08:01	0.8028326869010926	0.11936476106432636	binder
AELAFASPEA	HLA-B*08:01	0.0478444387728814	0.04980463713087288	not-binder
LKYGYARGYE	HLA-B*08:01	0.011587222013622523	0.011881498241464523	not-binder
KVIDASLASQ	HLA-B*08:01	0.013210518704727291	0.013480752482148332	not-binder
FADIVIEHEY	HLA-B*08:01	0.2893079474568367	0.2114111295568416	not-binder
TSFLPDRERE	HLA-B*08:01	0.03303141790663631	0.03939036023594092	not-binder
YKILLAFLSL	HLA-B*08:01	0.5248539745807648	0.1239586713263297	ambiguous
YKGKLSPSYL	HLA-B*08:01	0.5460367202758789	0.2154113098934144	ambiguous
QASIQDIQGE	HLA-B*08:01	0.03674396846652641	0.03116681824154666	not-binder
PEEIPDFAFY	HLA-B*08:01	0.02427812053956586	0.027492954096335558	not-binder
KPCEQCVYIR	HLA-B*08:01	0.04221078199334442	0.04257491039637254	not-binder
IKKNKLMSLL	HLA-B*08:01	0.7679365277290344	0.2160588725798417	binder
GFWASRARDL	HLA-B*08:01	0.10540684110019356	0.09524376260555012	not-binder
LCQYEDVINP	HLA-B*08:01	0.05626979917287826	0.05318239340413142	not-binder
LMEELGQFTS	HLA-B*08:01	0.030666225787717848	0.03697156263666289	not-binder
HNEILDPLIE	HLA-B*08:01	0.018724029821169098	0.013820361764234809	not-binder
KSHDQAVRTY	HLA-B*08:01	0.04263052712194622	0.04890332683353667	not-binder
STRDGRTSEA	HLA-B*08:01	0.033858226332813504	0.035033740951758145	not-binder
DAVKKKLPAE	HLA-B*08:01	0.7105209112167359	0.13771315880106413	binder
FATVNFKVKS	HLA-B*08:01	0.03236489179544151	0.030584539848371055	not-binder
LTSEKPSDDL	HLA-B*08:01	0.3958126336336136	0.2117418155202679	ambiguous
CLKKSGATKE	HLA-B*08:01	0.1913334049284458	0.21632336649237488	not-binder
FVRSEFKLKP	HLA-B*08:01	0.054216197752975856	0.032489073645204855	not-binder
RAAHGKFWEY	HLA-B*08:01	0.003902605264647718	0.006971504878128866	not-binder
IVDEFTGRLM	HLA-B*08:01	0.7744821190834046	0.18498903196092212	binder
KMADDLLAAA	HLA-B*08:01	0.10947878062725067	0.04665152671294262	not-binder
LDFNLSTIAA	HLA-B*08:01	0.03267081114463508	0.03644462723151743	not-binder
ARGHRLGHGV	HLA-B*08:01	0.07126297615468502	0.05364371081116586	not-binder
GQTHQGAFDL	HLA-B*08:01	0.08973094902466983	0.0819362231051349	not-binder
KKPHTLLQRV	HLA-B*08:01	0.07605747282505035	0.1072926761595422	not-binder
WGTSGSQGQS	HLA-B*08:01	0.0030629365446657175	0.0033397305805460864	not-binder
IYSVNQTEHK	HLA-B*08:01	0.01712824072149033	0.028116302303061728	not-binder
EMRSHKNTLN	HLA-B*08:01	0.39624304324388504	0.19404564916416286	not-binder
LESDSLTLPA	HLA-B*08:01	0.1464489073259756	0.1333666641839655	not-binder
GIKTNTPRNF	HLA-B*08:01	0.2668358311057091	0.14891636086497612	not-binder
QEFVGSKTLG	HLA-B*08:01	0.04612302433233708	0.0853332221303758	not-binder
LITSPKFLLM	HLA-B*08:01	0.3636921316385269	0.24398036562773226	not-binder
AKPDPSGECN	HLA-B*08:01	0.06991136778597137	0.09525849847262122	not-binder
LKERRGIAAF	HLA-B*08:01	0.6682514905929565	0.24794645276225488	binder
IKLHPAKFKN	HLA-B*08:01	0.08523759306408465	0.09122822327721189	not-binder
VDPKLKGFLE	HLA-B*08:01	0.10922655919566751	0.09700970291938563	not-binder
GRSLFLAGVG	HLA-B*08:01	0.014617579086188926	0.010434598158486658	not-binder
MLGPGGKNLV	HLA-B*08:01	0.42034882605075835	0.1924226700476753	ambiguous
EQFLSELNKL	HLA-B*08:01	0.307264918088913	0.2993106535081107	not-binder
SANPEYTYHG	HLA-B*08:01	0.10362727437168359	0.09055634755946335	not-binder
ATLQYIAPYT	HLA-B*08:01	0.05731338640907779	0.09524290536896866	not-binder
YQTRQAYRAL	HLA-B*08:01	0.6177291005849839	0.2978853069832405	ambiguous
TSLVDVGGGI	HLA-B*08:01	0.008773432070483977	0.01275021181729673	not-binder
ISTIYILIEF	HLA-B*08:01	0.05913982378260698	0.0755746594812221	not-binder
TDKPEEADVL	HLA-B*08:01	0.474461467564106	0.2923669330697331	ambiguous
KKEIEEFKFF	HLA-B*08:01	0.03271115934476256	0.026584923936926224	not-binder
KDTLRKRHYW	HLA-B*08:01	0.014581982693562168	0.02614332267992389	not-binder
EWIWGGFSVD	HLA-B*08:01	0.00020331996706657307	0.0002277274715332241	not-binder
LMSEAANAIQ	HLA-B*08:01	0.08556472910568118	0.07170685816212627	not-binder
ICGEKGSEVT	HLA-B*08:01	0.13146806210279466	0.08341672056243106	not-binder
APLATSPPPG	HLA-B*08:01	0.5430637091398239	0.26764388910811515	ambiguous
VMMVRKTVRN	HLA-B*08:01	0.14805163964629173	0.1202972112179077	not-binder
VVVGMMDDSY	HLA-B*08:01	0.0005859675906094708	0.0003449572575998863	not-binder
DGTVLECSES	HLA-B*08:01	0.059244526351540115	0.06843055616269593	not-binder
PITCTWMKFR	HLA-B*08:01	0.005278696706818664	0.006033959379558288	not-binder
EVFAGKIVPK	HLA-B*08:01	0.24811505327234046	0.2231264286486323	not-binder
AEAQTRQVLE	HLA-B*08:01	0.1349175934534287	0.13786800751789655	not-binder
PVGSGKTALV	HLA-B*08:01	0.2186570517718792	0.158555552036014	not-binder
AGKMKIHHIK	HLA-B*08:01	0.3641508653759956	0.2634500002400627	not-binder
EHLMNLYNSR	HLA-B*08:01	0.015184664202388376	0.01471914754901355	not-binder
SNPGGGTTTT	HLA-B*08:01	0.31184728937223555	0.2956648460337748	not-binder
AVLPNPLRFK	HLA-B*08:01	0.10389047469943762	0.1272272981595627	not-binder
EAAREMNSLQ	HLA-B*08:01	0.06122822975739837	0.05232613026485007	not-binder
PDIGFLRTDD	HLA-B*08:01	0.022657212673220784	0.020917963101897884	not-binder
KGCSFHGLAL	HLA-B*08:01	0.4637577533721924	0.257363606392521	ambiguous
CSAPLCAEIL	HLA-B*08:01	0.16996705271303653	0.09439465253055054	not-binder
DANHFPEAVR	HLA-B*08:01	0.1742034452734515	0.16838683502623725	not-binder
RLLDEDGKIV	HLA-B*08:01	0.08687464594841003	0.0461432246591669	not-binder
AKSTIVVNKQ	HLA-B*08:01	0.11517952761278138	0.13692332843872027	not-binder
AAPAYSRALS	HLA-B*08:01	0.04379024897934869	0.04033738915039514	not-binder
YTTRVGSGPF	HLA-B*08:01	0.3005334034562111	0.19084487837250402	not-binder
TVWRQADRYK	HLA-B*08:01	0.0013083664235637115	0.0023513281781178523	not-binder
KRMGMDERKT	HLA-B*08:01	0.03452002187259495	0.030676736105714333	not-binder
ERVFCILFQS	HLA-B*08:01	0.016212449806354813	0.031050157506356712	not-binder
HCSDKGSWCE	HLA-B*08:01	0.017339224761963125	0.020238793079824378	not-binder
SSDGVRDLKG	HLA-B*08:01	0.04797865683212876	0.047249003095153695	not-binder
YSLFAIINHA	HLA-B*08:01	0.02136315801180899	0.024887860019845717	not-binder
IWNECNELLA	HLA-B*08:01	0.05525997052900493	0.07347203170831515	not-binder
YGGVIYAYMG	HLA-B*08:01	0.036113650881452485	0.05658408150777028	not-binder
NVSACQPSEG	HLA-B*08:01	0.014599583715607878	0.01587730015007884	not-binder
GPGYSQDRRG	HLA-B*08:01	0.04982467658228416	0.045201000202117286	not-binder
DFIVVRGEGS	HLA-B*08:01	0.007739386463072151	0.007753460355258897	not-binder
QPLIESLESP	HLA-B*08:01	0.14708256162703037	0.10066050157245075	not-binder
QKFKFSFPEE	HLA-B*08:01	0.0750657640164718	0.10476983677148534	not-binder
LYEQVNMRIE	HLA-B*08:01	0.0901106717530638	0.1125500977053056	not-binder
IIPDAVVRTA	HLA-B*08:01	0.11460448722355068	0.09673653366767977	not-binder
DFIYDSALEA	HLA-B*08:01	0.0074202147883625	0.012201825844399092	not-binder
FLPFHVTRTL	HLA-B*08:01	0.9421963095664978	0.022375161374559083	binder
TPFRVFQAPY	HLA-B*08:01	0.2526144150644541	0.24244288913408432	not-binder
QRRTPWATEL	HLA-B*08:01	0.14132828298024833	0.11290526493411984	not-binder
VFPDTCPACG	HLA-B*08:01	0.07789879739284515	0.04968134328542636	not-binder
SSAEAEVKEI	HLA-B*08:01	0.015492651518434286	0.010471774595830418	not-binder
GFTVSKDEDD	HLA-B*08:01	0.01321280251722783	0.01259151465885678	not-binder
PPSQNDPSGP	HLA-B*08:01	0.46656994880468117	0.3382301258262842	ambiguous
SDKVLSQKEE	HLA-B*08:01	0.22198095981148072	0.20704214371246857	not-binder
DELDEVVLRP	HLA-B*08:01	0.05750572436954826	0.04524888580167875	not-binder
QPVGVPGELC	HLA-B*08:01	0.10431217271834611	0.07611357958626949	not-binder
EKLNEQQRAR	HLA-B*08:01	0.17354003824293612	0.1776503110030505	not-binder
VRDAVDWVHY	HLA-B*08:01	0.021445735414540933	0.02298065905155445	not-binder
HTMLLPPKEF	HLA-B*08:01	0.21678837835788728	0.2056774237594622	not-binder
DAVLYVQELQ	HLA-B*08:01	0.12783131785690785	0.10984528663705184	not-binder
VPQMLDLIGK	HLA-B*08:01	0.08041582606383599	0.0987404939583846	not-binder
VANEMTYVST	HLA-B*08:01	0.06850623424979858	0.05995912081823706	not-binder
ATGCLTMADA	HLA-B*08:01	0.008599590421545145	0.0075626902598861555	not-binder
ACEKTFYDKG	HLA-B*08:01	0.006681839306838811	0.005803568454139852	not-binder
MMQGRRYSEG	HLA-B*08:01	0.32432690504938366	0.2913088347151501	not-binder
LLAEKPNSTR	HLA-B*08:01	0.09741356284357608	0.07868636180428284	not-binder
IGQVVPSGNG	HLA-B*08:01	0.055935377907007935	0.049455030540470485	not-binder
FSVADTEVTS	HLA-B*08:01	0.025996209937147796	0.01983905886214467	not-binder
RIREILRRIK	HLA-B*08:01	0.07709442779305391	0.13624859258478783	not-binder
LNYITERSLA	HLA-B*08:01	0.019940330743702363	0.01530933715246537	not-binder
TVDEIAKAVQ	HLA-B*08:01	0.3513514444231987	0.20356030938206715	not-binder
EGELRPGHFR	HLA-B*08:01	0.043292831286089496	0.07045626121410466	not-binder
SSSPNESNQN	HLA-B*08:01	0.026870368002710164	0.040355675014168674	not-binder
RFKRSWLKDC	HLA-B*08:01	0.035473771582474	0.05889805077871698	not-binder
LPQSTPVSSL	HLA-B*08:01	0.9856295108795166	0.005709926495183773	binder
QEYIYVFAHD	HLA-B*08:01	0.008638481359091088	0.013702142676904217	not-binder
AMMDTLAACG	HLA-B*08:01	0.06830330952070654	0.08955804687074329	not-binder
TVELIVEIEN	HLA-B*08:01	0.005518003056954513	0.007263206511347342	not-binder
FEDFAAQVFS	HLA-B*08:01	0.020663708867141396	0.02783944838096425	not-binder
DAMTMAYTLD	HLA-B*08:01	0.0043900829507037996	0.0024521530114423374	not-binder
SGAVPFHGYP	HLA-B*08:01	0.10952935796231031	0.07399762750084299	not-binder
IDGSAKKLNI	HLA-B*08:01	0.16466361610218883	0.180527736157671	not-binder
GRKPWKQKGT	HLA-B*08:01	0.014736003335565328	0.016072880147961002	not-binder
TLALKRGLAL	HLA-B*08:01	0.9859725952148437	0.008474890074690732	binder
NLSEKYEFGE	HLA-B*08:01	0.06391031295061111	0.029968477881044484	not-binder
NSVKREFSKE	HLA-B*08:01	0.12603363813395846	0.09740586645323297	not-binder
VLLGEQDFTS	HLA-B*08:01	0.009247563226381317	0.009557249488769117	not-binder
ISIEAAEGVT	HLA-B*08:01	0.0935170292854309	0.08614079543761466	not-binder
KSTTRIDMAL	HLA-B*08:01	0.6778966188430786	0.1364362628680887	binder
KETSVEVEWD	HLA-B*08:01	0.0015715444016677794	0.0015085508307577618	not-binder
ELISAPIYSH	HLA-B*08:01	0.09016597128938883	0.15817544378837542	not-binder
HASTLYNIAA	HLA-B*08:01	0.12975330488407052	0.08998789762039727	not-binder
AGVVEKAGAW	HLA-B*08:01	0.009834604483376096	0.007999701650477586	not-binder
LTMYGEPVQE	HLA-B*08:01	0.0065069852862507105	0.004416270104029254	not-binder
AKLLLERFAN	HLA-B*08:01	0.056077459955122325	0.06905779862824045	not-binder
PAGHTEATAR	HLA-B*08:01	0.046352564787230224	0.04364729699050405	not-binder
ALVADFPGLT	HLA-B*08:01	0.2371101975440979	0.13162518578421833	not-binder
GAEALTADMG	HLA-B*08:01	0.010780583406449296	0.013927668816978524	not-binder
GGNIFVVGSL	HLA-B*08:01	0.3356986537575722	0.25541248047341786	not-binder
TDFGAMCMLG	HLA-B*08:01	0.017109154086028866	0.02541502786685853	not-binder
ADSPATLQYL	HLA-B*08:01	0.20010648015886545	0.16326358533888286	not-binder
YFRMFSKLAG	HLA-B*08:01	0.039776196447201075	0.04282317416107699	not-binder
DEQLFQTARL	HLA-B*08:01	0.1567080220062053	0.1335710523742752	not-binder
DREGSGGHLA	HLA-B*08:01	0.001663312068558298	0.001621405283065231	not-binder
SRQVFRRMDI	HLA-B*08:01	0.011044699585181662	0.01201962355158368	not-binder
AKLVIDEEIH	HLA-B*08:01	0.05012930277889609	0.04739940354938847	not-binder
KAESAKEEAV	HLA-B*08:01	0.09714072570204735	0.04420444664570554	not-binder
TAQSVPGSQF	HLA-B*08:01	0.19061334982980044	0.13765896470909605	not-binder
AFVTLCGFNL	HLA-B*08:01	0.34301321785897015	0.28516813648906747	not-binder
NTSSTGTLTQ	HLA-B*08:01	0.01763255619010522	0.016572893862556233	not-binder
TRLFNIMFSD	HLA-B*08:01	0.004916345371975694	0.004523782425736825	not-binder
VPGMLVSKED	HLA-B*08:01	0.020966014952864497	0.014720344858052514	not-binder
ILFYEDVSRP	HLA-B*08:01	0.07578661255174665	0.06993214657926083	not-binder
TPQGPGRKPR	HLA-B*08:01	0.24866206608712674	0.20886901058925794	not-binder
WARQGRPLAP	HLA-B*08:01	0.19713137657381594	0.18115582660293106	not-binder
MMMKRFQLAG	HLA-B*08:01	0.6609353929758072	0.28366060339167126	binder
GIDQYNNLRK	HLA-B*08:01	0.0036839217024109416	0.004494078946430843	not-binder
REMCGKPVQI	HLA-B*08:01	0.027495874278247356	0.030157604818295013	not-binder
TNKNDIFCVA	HLA-B*08:01	0.07150399258825928	0.11831105336902953	not-binder
ALLFLCVGGW	HLA-B*08:01	0.03770755340228789	0.04613301567082837	not-binder
QVMNAYRVKP	HLA-B*08:01	0.039751442048509486	0.03874025763190503	not-binder
IDEIGPMELS	HLA-B*08:01	0.031623394999769516	0.03965626303737527	not-binder
IYYHAFSDRL	HLA-B*08:01	0.16116242557764054	0.06464627944213754	not-binder
AAALYFPAPR	HLA-B*08:01	0.28655789252370595	0.27873176919641957	not-binder
VFPNKLLDDK	HLA-B*08:01	0.015336999862971368	0.017365927661750647	not-binder
RTAVCTDDRD	HLA-B*08:01	0.0025237148117455586	0.0033546084784850235	not-binder
FFSSVARVAA	HLA-B*08:01	0.2302511863410473	0.22092432979734872	not-binder
YLQLKDSIIN	HLA-B*08:01	0.2139795921742916	0.15370557480023803	not-binder
LPTDMQSTLR	HLA-B*08:01	0.2078759830445051	0.118180947171799	not-binder
NSGYVHDAKK	HLA-B*08:01	0.03713456832920201	0.05335367653368145	not-binder
HGHSDSVINM	HLA-B*08:01	0.1376814076676965	0.10265384050965971	not-binder
ASSDFLNRWL	HLA-B*08:01	0.18030147291719914	0.21241125622477203	not-binder
LWLKEISDTK	HLA-B*08:01	0.016611272589943837	0.027930519319564633	not-binder
AAVLLPQHAT	HLA-B*08:01	0.31776074022054673	0.11826980389754975	not-binder
LNILEDELEP	HLA-B*08:01	0.10008599653374403	0.07664287002553673	not-binder
KNFESVGMGL	HLA-B*08:01	0.12647283747792243	0.09217246752180482	not-binder
WVSPRARNNK	HLA-B*08:01	0.00791272437054431	0.011157408080716896	not-binder
GNIIKQINIQ	HLA-B*08:01	0.12901835776865483	0.1197623950752313	not-binder
NGTIRLCDHK	HLA-B*08:01	0.05483526904308746	0.074850701244297	not-binder
IKNTRFDSDI	HLA-B*08:01	0.11491340990178286	0.10885128666503925	not-binder
RSTIAKLLEW	HLA-B*08:01	0.01706356705261669	0.032398966538413246	not-binder
GEVHPYRLPV	HLA-B*08:01	0.04778751442208886	0.04695740047273035	not-binder
TFLRELSPLW	HLA-B*08:01	0.09619132573716342	0.1149890655017367	not-binder
CCGRCRPKSS	HLA-B*08:01	0.11077811904251575	0.0949870255566896	not-binder
PKFIPPTLIT	HLA-B*08:01	0.0749142108950764	0.1167974774418093	not-binder
FMVLCETPYL	HLA-B*08:01	0.6526840090751648	0.0608686427346228	binder
EKAQEKVFSD	HLA-B*08:01	0.19011147804558276	0.14730060182626548	not-binder
FFSHGRSLSQ	HLA-B*08:01	0.10058444123715163	0.07987005276111082	not-binder
VLDLGANVDC	HLA-B*08:01	0.5729114830493927	0.22319852072670793	ambiguous
FDNGFSLSTG	HLA-B*08:01	0.08922631265595556	0.12324446972622177	not-binder
RNRVQGAFQG	HLA-B*08:01	0.015844375640153886	0.010086252872021	not-binder
DEIRAGDIAA	HLA-B*08:01	0.09131513415450172	0.10480996894687718	not-binder
ADVWRDTIVD	HLA-B*08:01	0.07765362086065579	0.07180840637750763	not-binder
LHRRQAIQEY	HLA-B*08:01	0.08446711972355843	0.07849041883673544	not-binder
FLSPRKVIVK	HLA-B*08:01	0.12560402918606997	0.13364596039812252	not-binder
AAYGIVLGAR	HLA-B*08:01	0.19431842877529562	0.3733134898573808	not-binder
SFQALTQVRN	HLA-B*08:01	0.03777566738281166	0.04198035700870389	not-binder
TVFFHLPPRN	HLA-B*08:01	0.012205028350217617	0.01896594874095427	not-binder
RDAKLSFKDI	HLA-B*08:01	0.005412437644554302	0.006500122170311126	not-binder
GSGGALALAV	HLA-B*08:01	0.05114516550675034	0.043897055256961096	not-binder
SVEQYCKMAN	HLA-B*08:01	0.011786733564804308	0.012455634686016227	not-binder
RRILNVWVRL	HLA-B*08:01	0.06761025488376618	0.03253339528444236	not-binder
MMNVVTKLQG	HLA-B*08:01	0.128444342315197	0.08911694579642555	not-binder
NKIKSAGGKV	HLA-B*08:01	0.3053125835955143	0.26865707109599013	not-binder
RSLAQGVRAA	HLA-B*08:01	0.07439139190919378	0.0805136559322707	not-binder
TISGREITIT	HLA-B*08:01	0.29876485876739023	0.1977081317185233	not-binder
IDEHFHTWLG	HLA-B*08:01	0.006417014142152766	0.008790384785405028	not-binder
NSRIEDLRAA	HLA-B*08:01	0.14657261986285447	0.12154819209945969	not-binder
RDDVFKLLRT	HLA-B*08:01	0.06804688149131835	0.08167312400302706	not-binder
AFIGDHFKDK	HLA-B*08:01	0.010405943239675253	0.01697015977538429	not-binder
RIDEDLAEGV	HLA-B*08:01	0.06384231063420884	0.07557636124243154	not-binder
RNIIKQSKAA	HLA-B*08:01	0.15030270162969828	0.15716967323543846	not-binder
HYTEVSDSLS	HLA-B*08:01	0.03373074351693504	0.04301214192132687	not-binder
EQEVELKNVR	HLA-B*08:01	0.020488099777139723	0.016009923202031942	not-binder
KEWNYTAEVL	HLA-B*08:01	0.11798778437077999	0.08297365305209611	not-binder
QRALEIHRLS	HLA-B*08:01	0.045752831576101015	0.04020842070690135	not-binder
FQSGLVTAGE	HLA-B*08:01	0.0412406314862892	0.03668780651487028	not-binder
QKLMKKDACL	HLA-B*08:01	0.956786835193634	0.03003262279230569	binder
LPTSPYQFCD	HLA-B*08:01	0.03775392975658178	0.05271389685738941	not-binder
LVFICGHYEG	HLA-B*08:01	0.01360442554578185	0.012013973450578763	not-binder
LENRLGKPGT	HLA-B*08:01	0.2705338399857283	0.28566297056892237	not-binder
DPAPLQFLAP	HLA-B*08:01	0.1381342688924633	0.12275087638458618	not-binder
KGDEPYLNGS	HLA-B*08:01	0.003909334334275627	0.004091627289294369	not-binder
LASTTDICQA	HLA-B*08:01	0.09737460911273957	0.058790787858809646	not-binder
SVVDCGKLLR	HLA-B*08:01	0.08356308080255985	0.12098859143125495	not-binder
KAARREQQPA	HLA-B*08:01	0.114771465677768	0.08772808942660135	not-binder
AITKGFEGKE	HLA-B*08:01	0.05298880208283663	0.038354758440955004	not-binder
LISRFKEREE	HLA-B*08:01	0.07120807220344431	0.10184721849294703	not-binder
EAPSEDLLGI	HLA-B*08:01	0.029226002050563693	0.02420882522316594	not-binder
EQLFLTAARR	HLA-B*08:01	0.01238213444230496	0.022963116418244216	not-binder
VTLTTTRIAP	HLA-B*08:01	0.17863733135163784	0.10748362029265505	not-binder
AKRFAKAMGW	HLA-B*08:01	0.018865765319605998	0.023366640031782227	not-binder
IVSIGDVYPA	HLA-B*08:01	0.11398085730616003	0.08601815299421789	not-binder
VGTGMERAVA	HLA-B*08:01	0.03804558237316087	0.04863917727084776	not-binder
ALRPCTPYGV	HLA-B*08:01	0.10880318991839885	0.11979185117065361	not-binder
AQATEAAEAA	HLA-B*08:01	0.01815706308261724	0.020881216869719294	not-binder
AVSDWPLLNA	HLA-B*08:01	0.004756548308068887	0.005656764285241545	not-binder
SRLPAEFDIT	HLA-B*08:01	0.011190510424785315	0.013749778110195725	not-binder
APSGARFRVH	HLA-B*08:01	0.3889977976679802	0.20595938088063287	not-binder
ERLDKFGRPL	HLA-B*08:01	0.9143373966217041	0.05735459521575025	binder
ITCTSRERII	HLA-B*08:01	0.1056548086926341	0.15531240146425893	not-binder
TLSIEEFATL	HLA-B*08:01	0.39232408702373506	0.2130574253394139	not-binder
EALVHGGVAN	HLA-B*08:01	0.2294034741818905	0.15298083108669153	not-binder
DHYVPSAVDK	HLA-B*08:01	0.011305801534035709	0.013895301431373406	not-binder
TRYNIPFLLN	HLA-B*08:01	0.012669613314210437	0.01343789481139175	not-binder
DKDPNCFQDA	HLA-B*08:01	0.0019515506584866671	0.002902976329199211	not-binder
TTAWVDVEEI	HLA-B*08:01	0.003050164215476059	0.0030888565696824445	not-binder
TKIVPNLEKL	HLA-B*08:01	0.35874238312244416	0.17552538434229034	not-binder
EVMSDSHTGA	HLA-B*08:01	0.0999835554510355	0.12472942400823074	not-binder
ELKVTYSIDF	HLA-B*08:01	0.45165187418460845	0.15841474690480495	ambiguous
RLAGRGRILL	HLA-B*08:01	0.5273895233869552	0.19298324340775488	ambiguous
KFPDYRARQD	HLA-B*08:01	0.003297190449666232	0.004790037400368048	not-binder
AGVMPGIVSG	HLA-B*08:01	0.04485262408852577	0.04820148500983365	not-binder
YSLAVRFAAL	HLA-B*08:01	0.8904925107955932	0.058927278041142304	binder
IMDVNRPRGI	HLA-B*08:01	0.08690285626798869	0.07979933769513302	not-binder
AGDIEIDTGH	HLA-B*08:01	0.01565629884134978	0.013601203826213685	not-binder
MDHNGLNPLY	HLA-B*08:01	0.07538894832832739	0.07073120287300419	not-binder
AKTKKNVDTR	HLA-B*08:01	0.08365865887998325	0.11894690127986969	not-binder
MIAQMAVEVE	HLA-B*08:01	0.008065964374691249	0.008613113705474311	not-binder
LDIALEDGTI	HLA-B*08:01	0.05478881847811863	0.05933045498311045	not-binder
GPPHSPKLKE	HLA-B*08:01	0.2629145201295614	0.18158109106276665	not-binder
VAYAAGARQG	HLA-B*08:01	0.1343192647676915	0.13036043392705846	not-binder
HESLEHKAPI	HLA-B*08:01	0.09025287455879152	0.12165465614298761	not-binder
ALELYRSRHG	HLA-B*08:01	0.036818521842360494	0.03270339232772227	not-binder
GGTMLAAFFI	HLA-B*08:01	0.0012788075691787526	0.0014895618797349105	not-binder
AIAKEKRFMV	HLA-B*08:01	0.10807396695017815	0.0501536321636219	not-binder
PVDVSEANRI	HLA-B*08:01	0.04325394488405436	0.05882730387954291	not-binder
GFGLEDMDEI	HLA-B*08:01	0.006760812475567946	0.007519330522387557	not-binder
DTARMLGVAE	HLA-B*08:01	0.03288751393556595	0.01991205547306378	not-binder
ITHSKEYAAA	HLA-B*08:01	0.203079716861248	0.24442840728538115	not-binder
YYLREDEAAC	HLA-B*08:01	0.11501022903248667	0.13465000132220817	not-binder
TLMFNIYDLK	HLA-B*08:01	0.0071446366888039846	0.010123779924428908	not-binder
SKMAEVAQRE	HLA-B*08:01	0.04757063314318657	0.039811594072227174	not-binder
EKIFRNFGMP	HLA-B*08:01	0.06531432093834155	0.08205958832982906	not-binder
RVGRTARAGR	HLA-B*08:01	0.0034650975997170264	0.005119728466113543	not-binder
TSPIHMEKKL	HLA-B*08:01	0.27357823848724366	0.20627270095580139	not-binder
FDKENNIPIK	HLA-B*08:01	0.20631117075681688	0.14413464839659504	not-binder
EALSRLRELC	HLA-B*08:01	0.5791969180107117	0.12641680768386485	binder
GASNREDMID	HLA-B*08:01	0.04014367146301083	0.04132429965441702	not-binder
CGVGMVLALP	HLA-B*08:01	0.06403837436810136	0.04349190358134253	not-binder
NLIAWLAARS	HLA-B*08:01	0.0077993790964683285	0.009125834042611221	not-binder
TRVGAGPFPT	HLA-B*08:01	0.11554348021745682	0.061682341459193483	not-binder
EKAREIYNKR	HLA-B*08:01	0.06903763753070961	0.08179990393163988	not-binder
VNFDVRPWFE	HLA-B*08:01	0.012397810491529526	0.013517758345153156	not-binder
TFSPIIALAL	HLA-B*08:01	0.3866512715816498	0.19087966674702547	not-binder
FHEQCVERIF	HLA-B*08:01	0.1376053210347891	0.09869452043886524	not-binder
SMSLLFPLPK	HLA-B*08:01	0.09412559755146503	0.074886302710603	not-binder
PCVEGLVSEE	HLA-B*08:01	0.01773809741716832	0.02395401909925394	not-binder
MEAKVWLEDL	HLA-B*08:01	0.37618973553180696	0.2384071227225136	not-binder
YNHINKHKFK	HLA-B*08:01	0.042733179219067094	0.04507960460630473	not-binder
KTHTGEKLYE	HLA-B*08:01	0.003941853880917279	0.0034818295732866517	not-binder
ADPQQVINID	HLA-B*08:01	0.028076048046752077	0.018611794018155024	not-binder
QRVEAGERVN	HLA-B*08:01	0.042121829462121244	0.05144111231773272	not-binder
NYVRIQANGS	HLA-B*08:01	0.0019263984009739942	0.0015828943653481598	not-binder
KMVLNLDRSR	HLA-B*08:01	0.043883007933618504	0.04107814529365723	not-binder
FVAELKEMAQ	HLA-B*08:01	0.2422143157571554	0.15601385942992807	not-binder
NSLGFESDIT	HLA-B*08:01	0.06716125044376894	0.07135524092131995	not-binder
ENPDKDISLY	HLA-B*08:01	0.051468812103848904	0.06256361689757434	not-binder
LNNYCNKLIH	HLA-B*08:01	0.055418277598482744	0.06060945194252178	not-binder
KDKDDLGPDR	HLA-B*08:01	0.130658397814841	0.16486405474229762	not-binder
VVMLNYFRWF	HLA-B*08:01	0.08067861450836063	0.09968769153244819	not-binder
TGQTLGSSAL	HLA-B*08:01	0.4701600700384006	0.2588680495739244	ambiguous
LLETYCAKPS	HLA-B*08:01	0.15597508288919926	0.12033656804182602	not-binder
LWNDVFNLAQ	HLA-B*08:01	0.019386204464535695	0.02155759359383619	not-binder
SNSPDHRFDM	HLA-B*08:01	0.07684332588105462	0.07614492112337971	not-binder
VSVRPKGQKE	HLA-B*08:01	0.027912211930379273	0.025999038366840043	not-binder
QGPPHGIQVE	HLA-B*08:01	0.049765020492486656	0.06890929241890655	not-binder
GGGFWENIPR	HLA-B*08:01	0.039510425869957545	0.029592060293940826	not-binder
NVRKYGFVSN	HLA-B*08:01	0.19436061661690474	0.11309631976561643	not-binder
GPTETLYSCD	HLA-B*08:01	0.014172454248364375	0.01863098542425369	not-binder
ILDHHLLRDK	HLA-B*08:01	0.019615348521620037	0.010432330648498798	not-binder
EVQIALLTAN	HLA-B*08:01	0.07529927729920019	0.0687046351176031	not-binder
NMLGDMTVDV	HLA-B*08:01	0.04218792039901018	0.041563358577050624	not-binder
QARARLGFPM	HLA-B*08:01	0.8838178753852844	0.10730177906283388	binder
IIMTIFRTRK	HLA-B*08:01	0.0012275805813260377	0.0010465866400423765	not-binder
RYMINGVLTL	HLA-B*08:01	0.46865484714508054	0.1714085741097502	ambiguous
KTQAGSSKTE	HLA-B*08:01	0.008580256563561761	0.007718253299721492	not-binder
YNQNGDVYRY	HLA-B*08:01	0.03278156267479062	0.04484500502041321	not-binder
KDEGLPDVIS	HLA-B*08:01	0.030562746297800914	0.028978737756313957	not-binder
KHGVGLPEQV	HLA-B*08:01	0.06171027682721615	0.0346688851707526	not-binder
TDSQDADGEV	HLA-B*08:01	0.02264759769459488	0.01669701430336432	not-binder
ATYITAEPSI	HLA-B*08:01	0.003458532702643424	0.0028452380356806424	not-binder
GSGKTLAYLL	HLA-B*08:01	0.14604789465665818	0.08667151858101824	not-binder
SVPLAATEGL	HLA-B*08:01	0.302500282227993	0.2439957913813196	not-binder
EVFLLLLQFL	HLA-B*08:01	0.14505829960107802	0.14110453376411555	not-binder
QVANPSSVPA	HLA-B*08:01	0.3689201831817627	0.16958692882980778	not-binder
GLARVILGTV	HLA-B*08:01	0.11999120600521565	0.08779273715948493	not-binder
RQKELLGGTK	HLA-B*08:01	0.0031184318999294192	0.0038113914761058396	not-binder
AIGIVKFQDV	HLA-B*08:01	0.03298055278137326	0.0323716289420632	not-binder
TTLAPKEEPV	HLA-B*08:01	0.45098055601119996	0.1438994624979559	ambiguous
PNNQQQLLRK	HLA-B*08:01	0.07199972456487558	0.12837902716161378	not-binder
KTTVALHAVA	HLA-B*08:01	0.036963192652910946	0.03665988618722696	not-binder
KNQKEQNRVF	HLA-B*08:01	0.1590012914966792	0.13498640951991764	not-binder
IIFAMISILL	HLA-B*08:01	0.09653710750862957	0.1428029337593824	not-binder
IYEETRGVLK	HLA-B*08:01	0.08445551777258516	0.08087358175046427	not-binder
KFANWGIPTA	HLA-B*08:01	0.009176319558537215	0.0074188706270969925	not-binder
ATVLVALNHL	HLA-B*08:01	0.12064536660909653	0.07942176315342467	not-binder
VIGYGSQGHA	HLA-B*08:01	0.017636999348178507	0.019594145153082887	not-binder
AYIDRVINDM	HLA-B*08:01	0.3170449770987034	0.18367410958324856	not-binder
SSGAKEITLL	HLA-B*08:01	0.5708231210708619	0.03903137639077825	binder
SRIKLATSAL	HLA-B*08:01	0.8827350020408631	0.01913102959911577	binder
LGPPPPLRVG	HLA-B*08:01	0.4170364648103714	0.21512998589490906	ambiguous
RERVIGFSGV	HLA-B*08:01	0.17008387288660742	0.2719377461942241	not-binder
IGGKKGSYYR	HLA-B*08:01	0.007076637083901005	0.00833864191258019	not-binder
TFNVNGDTAA	HLA-B*08:01	0.04910762254148722	0.042939702245742006	not-binder
DYLASPVDVK	HLA-B*08:01	0.016183334019297037	0.021212512239449425	not-binder
PGAALSWQAA	HLA-B*08:01	0.00993746505373565	0.015281619367115352	not-binder
MKILAEQLMK	HLA-B*08:01	0.23661352135241032	0.13558124146436812	not-binder
PEEEAQLQEL	HLA-B*08:01	0.7289462327957154	0.20727545577056714	binder
GEKLQDAYYI	HLA-B*08:01	0.017647860944271086	0.02085263120197997	not-binder
APHGGELTLP	HLA-B*08:01	0.14185164395021274	0.15339818186398682	not-binder
LFRSDKTYLL	HLA-B*08:01	0.5655452251434326	0.2411222921609862	ambiguous
IPQKPRTASR	HLA-B*08:01	0.1472616722807288	0.13429413967407497	not-binder
FEKGLFEKTW	HLA-B*08:01	0.2057316169142723	0.20707483490554682	not-binder
EVRKRRIEAI	HLA-B*08:01	0.8562016248703003	0.06723553118734704	binder
NEAYATRALE	HLA-B*08:01	0.023619094700552522	0.026496127378507792	not-binder
IFMVLGSIAR	HLA-B*08:01	0.012743210108965286	0.01737005596304373	not-binder
VHARNIKLGD	HLA-B*08:01	0.04808444669470191	0.06667633993986676	not-binder
STKLKIPLCA	HLA-B*08:01	0.7152507722377777	0.2018883609568745	binder
IFMGVMAAIN	HLA-B*08:01	0.045615698106121275	0.0712963464522495	not-binder
DLRAVKTQRT	HLA-B*08:01	0.4929079279303551	0.27279119238745525	ambiguous
NAIEDIPETE	HLA-B*08:01	0.08447589837014675	0.06914180440334017	not-binder
CMAYYESGYN	HLA-B*08:01	0.01838998272492063	0.031208399181916462	not-binder
KRYLNSLSEP	HLA-B*08:01	0.02764753263691091	0.05123547772547973	not-binder
RIASPNWFEK	HLA-B*08:01	0.003662836996954866	0.005888284739542533	not-binder
SKICDGILNL	HLA-B*08:01	0.18802654184401035	0.15549315837267946	not-binder
TVVSAHKFSK	HLA-B*08:01	0.013547311327420175	0.0094151016199054	not-binder
HEHPLDASWG	HLA-B*08:01	0.0070750693204900015	0.007504093619489996	not-binder
FGYSFPCDGP	HLA-B*08:01	0.1052215082803741	0.07671827799222843	not-binder
RGILIKGGSH	HLA-B*08:01	0.040158617268411946	0.058466965726682696	not-binder
VFWGYKHIAN	HLA-B*08:01	0.012252390207140706	0.013631896135998606	not-binder
TFSLVAGNTG	HLA-B*08:01	0.06338136446429417	0.09467219545745471	not-binder
LREVCGLESN	HLA-B*08:01	0.023744055693350676	0.04368815507013317	not-binder
SESLLNPGRA	HLA-B*08:01	0.1074359332480526	0.18040711371618756	not-binder
EYEQDYGVAV	HLA-B*08:01	0.01835206299147103	0.024232725809188258	not-binder
LIDSSKVLNE	HLA-B*08:01	0.11084895245730877	0.10102569099939933	not-binder
EVRFVDPLKN	HLA-B*08:01	0.1533753067138605	0.1213707879435252	not-binder
SMYKNDLKMA	HLA-B*08:01	0.04636418368900195	0.035879281676307065	not-binder
IAAGVSLVSF	HLA-B*08:01	0.6078816562891006	0.28139297931598983	ambiguous
HKKFYCPPSL	HLA-B*08:01	0.7175599813461304	0.205804287122234	binder
IGRRLFRDFL	HLA-B*08:01	0.2699948317371309	0.262835342626896	not-binder
ELIQPLLYLN	HLA-B*08:01	0.08532659891061485	0.0803452584648887	not-binder
QAFSVAYQEF	HLA-B*08:01	0.0630684208124876	0.03577886677412495	not-binder
TAEYRNTKKY	HLA-B*08:01	0.03916747930925339	0.026319874250161357	not-binder
NTPATVGIIN	HLA-B*08:01	0.021037477052594112	0.030429816030460705	not-binder
MHLSPEDKIP	HLA-B*08:01	0.24137498997151852	0.1392613890404522	not-binder
GDSLALARKA	HLA-B*08:01	0.01839431468724797	0.018943263983843498	not-binder
SDALLGAAAL	HLA-B*08:01	0.6702668249607087	0.21487656181981146	binder
LHARIESLHA	HLA-B*08:01	0.1379127623513341	0.13815679114149299	not-binder
TRYEMYLHDL	HLA-B*08:01	0.26912508755922315	0.1109961878169268	not-binder
EEEREMVRFF	HLA-B*08:01	0.14420789945870638	0.11252063463958491	not-binder
SQGKIHQEMQ	HLA-B*08:01	0.145305085927248	0.11874340486110564	not-binder
NGVLLWLGDR	HLA-B*08:01	0.008092557535655942	0.009384146056871993	not-binder
VYREKTRHIN	HLA-B*08:01	0.09055392155423761	0.07272925694297959	not-binder
RLVGITSWGE	HLA-B*08:01	0.0013138664355210495	0.0024090753530098476	not-binder
EAGKRLNPKK	HLA-B*08:01	0.11343784183263779	0.0871338151429981	not-binder
NNNNNNNNSE	HLA-B*08:01	0.041034555236183226	0.058808999687321936	not-binder
LQEDEKIRDC	HLA-B*08:01	0.08128903219476342	0.08105850092568481	not-binder
CEPMVIDKLP	HLA-B*08:01	0.0033848651186417556	0.004835896170549467	not-binder
YCGFSTIVTL	HLA-B*08:01	0.6275525689125061	0.1061079357853902	binder
AVFEKPSGAI	HLA-B*08:01	0.13850167505443095	0.12007842261607293	not-binder
AHISISDQHI	HLA-B*08:01	0.008074018987827003	0.010460327002274708	not-binder
TGLEDFHALV	HLA-B*08:01	0.11624040943570435	0.09550276747339641	not-binder
YFKSKEKLII	HLA-B*08:01	0.27137810587882993	0.16521751062111836	not-binder
GYEALQLGFD	HLA-B*08:01	0.013541695592630276	0.02148629020978989	not-binder
EDNQKQKEEQ	HLA-B*08:01	0.23529366152361036	0.22685680680564282	not-binder
LNVFEIENIPK	HLA-B*08:01	0.22965877875685692	0.2583814902185427	not-binder
SLAASSFNPKP	HLA-B*08:01	0.41710034077987074	0.27639625058495093	ambiguous
PPEACTTWKAM	HLA-B*08:01	0.19275034766797033	0.1423973583118048	not-binder
SGWTDLSDADI	HLA-B*08:01	0.019403151603546574	0.028478182927634616	not-binder
QLPQIPQQSRY	HLA-B*08:01	0.05314561650156975	0.025321111844607242	not-binder
TVNPSTGEVIC	HLA-B*08:01	0.05247986163062705	0.058238565726988496	not-binder
ETKENNLSEEV	HLA-B*08:01	0.45499769449234007	0.17126474759198068	ambiguous
ATGYFRGYQAD	HLA-B*08:01	0.013610191579209641	0.011280504481040243	not-binder
VGEPLTLHTHL	HLA-B*08:01	0.3376539766788483	0.22866235922366535	not-binder
KGDVVVIRYEG	HLA-B*08:01	0.26459623193368315	0.25208184629329594	not-binder
AMVAGSMYWDS	HLA-B*08:01	0.009694665052182926	0.012129993745956264	not-binder
IASLPEALAET	HLA-B*08:01	0.38431477919220924	0.24097114058156616	ambiguous
GVAEYQKLITR	HLA-B*08:01	0.06366420555859804	0.06490896082679655	not-binder
LFRADLSFSKL	HLA-B*08:01	0.31502447184175253	0.18634041728607822	not-binder
IGGGMIFTFYK	HLA-B*08:01	0.03534710584917775	0.03304283929600779	not-binder
ALRVELNRYSL	HLA-B*08:01	0.5628966271877289	0.3006023252831932	ambiguous
WSPCLDTKDVD	HLA-B*08:01	0.07451435446309915	0.03912763938056221	not-binder
GNAYVSENGDV	HLA-B*08:01	0.01937911474669818	0.020122660770187855	not-binder
PTSQSLAPAQQ	HLA-B*08:01	0.22498859316110612	0.16610196234909663	not-binder
DHLESYERTQD	HLA-B*08:01	0.04653896875679493	0.02821682234781979	not-binder
GKGIDKDVCNK	HLA-B*08:01	0.09673479376215255	0.0760498071432387	not-binder
LLKEFPQPKNL	HLA-B*08:01	0.8117947697639465	0.13365594332996894	binder
GKRLYSLDAGS	HLA-B*08:01	0.012271824231720529	0.010222376142993978	not-binder
WWGQIERFQMV	HLA-B*08:01	0.005209168191140634	0.008705293404666041	not-binder
RVVIDAILLET	HLA-B*08:01	0.050346685496282365	0.054448955862412635	not-binder
AQIETDLKSRT	HLA-B*08:01	0.17451690277084708	0.1810337242518339	not-binder
PIHLLNPLRLD	HLA-B*08:01	0.26567024625837804	0.20269424456739646	not-binder
SEGCTPYDINQ	HLA-B*08:01	0.01866923776178737	0.02309634093760707	not-binder
EQEEQEEERTE	HLA-B*08:01	0.3479478728026152	0.2856152775645846	not-binder
DGLAAEARAAG	HLA-B*08:01	0.3494267612695694	0.30492117783929656	ambiguous
ELTETFVGQFY	HLA-B*08:01	0.2818038254976273	0.26327613288213436	not-binder
APEAPLMEAMK	HLA-B*08:01	0.15624547861516475	0.1166009844134448	not-binder
HLRPIPEPFSL	HLA-B*08:01	0.9557935714721679	0.02656403498237021	binder
DLGVTDIRKCD	HLA-B*08:01	0.35789876356720923	0.28226364533229037	not-binder
NISSPNTLGLR	HLA-B*08:01	0.17571664411516394	0.2449149612031303	not-binder
EAFDLFMDPSF	HLA-B*08:01	0.3618204042315483	0.19479661526650935	not-binder
VHYKFELSPET	HLA-B*08:01	0.04400452554691583	0.06004195251667167	not-binder
IVKEATVSKLN	HLA-B*08:01	0.5764854282140732	0.3076962957192287	ambiguous
IDVVVDFGEKI	HLA-B*08:01	0.3474489614367485	0.22886201029059677	not-binder
DMCIGEKRTLT	HLA-B*08:01	0.5763419181108475	0.28271025175044906	ambiguous
NEISQLIFRHN	HLA-B*08:01	0.20171944802277722	0.2054802570394901	not-binder
DWEPREQTLFR	HLA-B*08:01	0.015953080014151057	0.026525175128336145	not-binder
LDALHREVPRA	HLA-B*08:01	0.13406759416684508	0.10896773186470515	not-binder
APNYLLDLERG	HLA-B*08:01	0.12053705048747361	0.10349644819654914	not-binder
ISTIKKNCLVL	HLA-B*08:01	0.8991260409355164	0.10243271431854256	binder
GRVSMNQAFNS	HLA-B*08:01	0.02349169329390861	0.021467269444752125	not-binder
RRGSAEQPSRT	HLA-B*08:01	0.007336706281421357	0.009993449876529557	not-binder
AVAGIMVALSV	HLA-B*08:01	0.29093130081892016	0.22375196698990502	not-binder
VSDENVANRYL	HLA-B*08:01	0.49008417427539824	0.23068847244623839	ambiguous
YAKIAGVFEIP	HLA-B*08:01	0.09578989297151566	0.08646521586952743	not-binder
NEEQQVLQEQH	HLA-B*08:01	0.20053270698990672	0.2106857032773549	not-binder
PYCTGVDNGTN	HLA-B*08:01	0.08323577330447733	0.10789122079837506	not-binder
AVCGDAAEEET	HLA-B*08:01	0.03933937861825143	0.025026952709554094	not-binder
TAYEIFEQDLK	HLA-B*08:01	0.167246660660021	0.1581417916323928	not-binder
VNALQENIIAA	HLA-B*08:01	0.17562195705249906	0.1561660678792086	not-binder
AIYERSDVDSR	HLA-B*08:01	0.018223975878208877	0.019729690638291258	not-binder
DLAKKFEDYGV	HLA-B*08:01	0.6982932567596436	0.0988185889965228	binder
TTGAPVIFDAT	HLA-B*08:01	0.08418971374630928	0.06358372544068501	not-binder
FEGHLVGTGLK	HLA-B*08:01	0.30906137684360147	0.2695324248042919	not-binder
RLQASKIISDA	HLA-B*08:01	0.11444075740873813	0.08147827704479738	not-binder
CNVCVMVHDHH	HLA-B*08:01	0.08123326045460999	0.05241937152657615	not-binder
HKDVASGHKGR	HLA-B*08:01	0.10942009533755481	0.09639450294045951	not-binder
PIRLAWFFVVL	HLA-B*08:01	0.12306123532471247	0.1614913030860646	not-binder
KNGRGTFKEGS	HLA-B*08:01	0.03549930865556235	0.045685587634186585	not-binder
AKLGFDSSKEF	HLA-B*08:01	0.4032774791121483	0.232914328202208	ambiguous
ARMAEPGEFTK	HLA-B*08:01	0.050320140458643435	0.04314037022620322	not-binder
KRGGGIQLQYG	HLA-B*08:01	0.03944577967049554	0.03849610948681642	not-binder
GRGLGGTSNQV	HLA-B*08:01	0.04852801209781319	0.03863678845731836	not-binder
SRGELFGAKGP	HLA-B*08:01	0.03600651086308062	0.04303930516538159	not-binder
YELVAKKGAAW	HLA-B*08:01	0.5019666701555252	0.25453957846749586	ambiguous
SMPYQIGADGL	HLA-B*08:01	0.14370559390517884	0.15590510610065356	not-binder
GQGMNAGLEDV	HLA-B*08:01	0.017710453103063628	0.01217539930428242	not-binder
LLVEKSGIQAW	HLA-B*08:01	0.5484062731266022	0.17550998819882102	ambiguous
GGGENIRGNAG	HLA-B*08:01	0.4502756163477898	0.30503458817907403	ambiguous
VELAEADAFLP	HLA-B*08:01	0.07885131851908227	0.08308485052364341	not-binder
LGGFQQQLSDD	HLA-B*08:01	0.20356187018333002	0.15999366616741043	not-binder
VAAHGEKVVTS	HLA-B*08:01	0.3460621476173401	0.19932934289919704	not-binder
LQNSSDNWKVP	HLA-B*08:01	0.07818310856819152	0.12063678331354633	not-binder
VVCTPAPGGAL	HLA-B*08:01	0.7402946531772614	0.2524288685848646	binder
LTLAGRDVAGQ	HLA-B*08:01	0.18119392432272435	0.17118136377573823	not-binder
TRLCALLDNDR	HLA-B*08:01	0.022260161679878366	0.026121607629902677	not-binder
HVTAMPCYDKK	HLA-B*08:01	0.08933399424422532	0.10902251240934165	not-binder
KLGHVVMGNNA	HLA-B*08:01	0.01988485688343644	0.015314487837960817	not-binder
KDGEETPQSDA	HLA-B*08:01	0.053177776839584114	0.047277057237186754	not-binder
VNRNAVPNDPR	HLA-B*08:01	0.02835991660831496	0.038008320341000594	not-binder
LRGFDYTLRQE	HLA-B*08:01	0.02642568616636254	0.02460935091637337	not-binder
AKYLTKKTQAA	HLA-B*08:01	0.19967404752969742	0.09412854258142085	not-binder
VDILRDLQQDQ	HLA-B*08:01	0.5025995969772339	0.07293953088721045	ambiguous
FVDLILMQDFT	HLA-B*08:01	0.09844254474737682	0.09232996360322418	not-binder
DKKYSCWTTQA	HLA-B*08:01	0.03787650390368071	0.03533192542951699	not-binder
RYAEIASGDLG	HLA-B*08:01	0.02808892409375403	0.02806907307975589	not-binder
TQVDALVAALR	HLA-B*08:01	0.08898750594235025	0.09837481657036878	not-binder
YSAFGKMFNRC	HLA-B*08:01	0.17006918517290615	0.16182805742253453	not-binder
SKLEAMLPGYT	HLA-B*08:01	0.05684197271475568	0.047749394495003226	not-binder
GMVICDRPIAD	HLA-B*08:01	0.12798014637082816	0.16499984756466474	not-binder
AGFFGKLHLFW	HLA-B*08:01	0.14565295127686112	0.16284107161665984	not-binder
ELSKLIRDSKI	HLA-B*08:01	0.16696518585085868	0.182532976563781	not-binder
ADQANRSALQQ	HLA-B*08:01	0.07051374195543758	0.05037465916411302	not-binder
TQGISPGTIIP	HLA-B*08:01	0.03351821593496425	0.026249473217248194	not-binder
HCVGDQLDILV	HLA-B*08:01	0.07595423981547356	0.03427610380193718	not-binder
AIPDFRDPQKV	HLA-B*08:01	0.046214532713929654	0.03646995199222164	not-binder
APQEMKHILSK	HLA-B*08:01	0.4274937126785517	0.22990213968409728	ambiguous
DANDMNSLPDE	HLA-B*08:01	0.1141123968413467	0.08627754963235564	not-binder
GKKVQLVGDDL	HLA-B*08:01	0.5926762461662293	0.1984131246881014	ambiguous
EDSYRKQVVID	HLA-B*08:01	0.23609702624380588	0.18877597863144066	not-binder
PINDPSMRVDW	HLA-B*08:01	0.16114879688248038	0.109544840404162	not-binder
LFCLAFVGITA	HLA-B*08:01	0.17291396176442503	0.2459902561487853	not-binder
AYDADTSQLDK	HLA-B*08:01	0.1877837311476469	0.13548653092893953	not-binder
VNAYIPPYEQA	HLA-B*08:01	0.01198945224750787	0.017787309559156684	not-binder
SFCIYDICYAK	HLA-B*08:01	0.02010954541119645	0.030693649595845186	not-binder
LSKCPESLRTR	HLA-B*08:01	0.24924400623422116	0.2462275926239172	not-binder
EKTGRDPLEVF	HLA-B*08:01	0.5415820479393005	0.1149269628287931	ambiguous
YGCHENFLVAR	HLA-B*08:01	0.06423008479177952	0.10871178084212292	not-binder
VDIPSSNLKVS	HLA-B*08:01	0.2257992115104571	0.25060232290738593	not-binder
PFLVGLHSCFQ	HLA-B*08:01	0.42986580580472944	0.2897715667571291	ambiguous
LIERENVQKVI	HLA-B*08:01	0.09714826375711709	0.10873855769686858	not-binder
ARTALSDIEVI	HLA-B*08:01	0.015767813916318117	0.013775566646706804	not-binder
NSFASSPGKPD	HLA-B*08:01	0.2770416454412043	0.24702226748909134	not-binder
SVHLQRDFLSS	HLA-B*08:01	0.14913093708455563	0.12981423743491574	not-binder
PPVLVGVGIAT	HLA-B*08:01	0.3240781083703041	0.19546331749818638	not-binder
FLNRATPRDYV	HLA-B*08:01	0.04313373404729646	0.03781351609937934	not-binder
EKLASEKTEMQ	HLA-B*08:01	0.27507230564951896	0.17851411305386605	not-binder
YLDNWRLRSVI	HLA-B*08:01	0.027871281374245882	0.03160107135662303	not-binder
SHWADVGPDSA	HLA-B*08:01	0.06494227268267423	0.10358099717967208	not-binder
LAKYLSRPLVS	HLA-B*08:01	0.29420586824417116	0.14212332030977376	not-binder
LDAGIVIVRPI	HLA-B*08:01	0.035725583921885115	0.030341720030957326	not-binder
GGSMIATIDLL	HLA-B*08:01	0.13034374192357062	0.09320473499530166	not-binder
WQASKDTGLPL	HLA-B*08:01	0.3669388383626938	0.19208641231974155	not-binder
FSKALPSKTMP	HLA-B*08:01	0.17894933061879784	0.20186483155071905	not-binder
SQNNLPSVSHS	HLA-B*08:01	0.05781096584396437	0.04086787127410631	not-binder
PFDQPVAVGYS	HLA-B*08:01	0.09249810092151164	0.07403646265125824	not-binder
AIHGATVENTL	HLA-B*08:01	0.6497808694839478	0.1431788435922121	binder
ELVPDDITIPM	HLA-B*08:01	0.290861801430583	0.21354599444923525	not-binder
TNVGFSFRKLW	HLA-B*08:01	0.010140318227870182	0.01352511300165478	not-binder
KSISPSLAKKT	HLA-B*08:01	0.10088510364294052	0.09759436279571565	not-binder
IYNDLFSRINY	HLA-B*08:01	0.40403169095516206	0.28188924441189983	ambiguous
EPKITPELVAS	HLA-B*08:01	0.41206663846969604	0.2314535755486038	ambiguous
SNTSAGEATGV	HLA-B*08:01	0.06390324095264077	0.05227322519458607	not-binder
IAKLLADKLRA	HLA-B*08:01	0.3809740751981735	0.17365061028939122	not-binder
QSLLLSPKKYN	HLA-B*08:01	0.1468584973277757	0.19552491140342673	not-binder
KAARGLGALQE	HLA-B*08:01	0.09777179844677449	0.07936827648369506	not-binder
KAPAMFNIRNI	HLA-B*08:01	0.008376761974068359	0.009673185957867087	not-binder
ATLGTERDAQM	HLA-B*08:01	0.1283660527318716	0.06292437319464944	not-binder
AIVAEVRAQYE	HLA-B*08:01	0.10366638172417879	0.15768457734148392	not-binder
LASTSSTVTSG	HLA-B*08:01	0.4002358764410019	0.16656510082512452	not-binder
DELKSLRAARA	HLA-B*08:01	0.11200172217795626	0.11214273493382086	not-binder
EQQKRDDAKLA	HLA-B*08:01	0.24218147825449704	0.26796729207184605	not-binder
VNGVCLTVTSF	HLA-B*08:01	0.5979056358337402	0.22625259181284615	ambiguous
LAPAGSVILSG	HLA-B*08:01	0.21605513393878936	0.23940128006462782	not-binder
LMAAANGGHVK	HLA-B*08:01	0.4636233001947403	0.20575013119039937	ambiguous
LHAYLNRKGTF	HLA-B*08:01	0.429997318983078	0.25424793864267875	ambiguous
TTPGGRALKFY	HLA-B*08:01	0.042034852114738896	0.07139736505716161	not-binder
GVQLIMGMLSE	HLA-B*08:01	0.05214867750182748	0.04920546728116519	not-binder
GWYNLYETNWE	HLA-B*08:01	0.0024053339438978583	0.0028838211656645636	not-binder
LYVEINGLKMV	HLA-B*08:01	0.19016256597242318	0.17873301081539938	not-binder
IASVHEPASRR	HLA-B*08:01	0.21089481189846992	0.21837799123712281	not-binder
GDCGKAFISGA	HLA-B*08:01	0.13424360938370228	0.1321152141488509	not-binder
DEFAKKFQSNS	HLA-B*08:01	0.3903085276484489	0.2539673162867223	ambiguous
PFFKNLTIDYG	HLA-B*08:01	0.0927626491524279	0.12479515284874898	not-binder
TCVGYAVTKAH	HLA-B*08:01	0.4498315863311291	0.2685704083881108	ambiguous
TRNKQDGGQIK	HLA-B*08:01	0.15008641979366075	0.14049433373722778	not-binder
AADPLPTIDPE	HLA-B*08:01	0.23483774717897177	0.24818072864689844	not-binder
GMGRLGSALAD	HLA-B*08:01	0.058680271916091445	0.04098397613430754	not-binder
IAKINKLEDEL	HLA-B*08:01	0.9712379813194275	0.028308265326163963	binder
DGRRASLYVCG	HLA-B*08:01	0.13560802033171057	0.12242405458000155	not-binder
LETYVEKINFD	HLA-B*08:01	0.23657716768793763	0.22697186243283077	not-binder
GSRCPDCGSSE	HLA-B*08:01	0.03201377298682928	0.025853623086555783	not-binder
IGIFMKNWDDT	HLA-B*08:01	0.07065233655739575	0.04790632644053241	not-binder
TLNVDESWRFF	HLA-B*08:01	0.2191419430077076	0.2009497480653877	not-binder
AYSQPRNAGAL	HLA-B*08:01	0.3795433886349201	0.19690699024218852	not-binder
EFIRIGMNAAR	HLA-B*08:01	0.0021065579123387577	0.002449081012932549	not-binder
RIFRVNPYVLK	HLA-B*08:01	0.0554950496647507	0.09622791585865145	not-binder
LAAPDAIVMHP	HLA-B*08:01	0.1790424067643471	0.18822871457628543	not-binder
KQRTKLELKAK	HLA-B*08:01	0.09267950733192265	0.04734965637892319	not-binder
RSPYARRQGDV	HLA-B*08:01	0.005858030698436778	0.008989333508457719	not-binder
SAAAITALLIT	HLA-B*08:01	0.16112221498042345	0.1736098390984003	not-binder
LVGTKIDLRDS	HLA-B*08:01	0.24828019812703134	0.15726977749773702	not-binder
NLVKGACQTTL	HLA-B*08:01	0.900056517124176	0.06250216989175597	binder
IPMLPVTHGIQ	HLA-B*08:01	0.6312822937965393	0.16510102596953885	binder
VPLKLIDTAGI	HLA-B*08:01	0.163861601985991	0.13960310393271214	not-binder
PKENYDFFPLT	HLA-B*08:01	0.030380394071858063	0.0451899138831326	not-binder
IYGLTTSRNMI	HLA-B*08:01	0.013945981865981593	0.015588101513221198	not-binder
QELPQPQAETG	HLA-B*08:01	0.1800915694795549	0.2502597175535593	not-binder
SEVDGIKLNEE	HLA-B*08:01	0.457087030261755	0.28911510350789743	ambiguous
YDRIVPCGIRD	HLA-B*08:01	0.13506982841063292	0.1284770161215716	not-binder
GLTGHITFNKT	HLA-B*08:01	0.16466146670281886	0.1129722568054419	not-binder
ATVRQMLVSHL	HLA-B*08:01	0.07311753705143928	0.06154685596248912	not-binder
EPLGWITGRSP	HLA-B*08:01	0.19722414004063465	0.1452936730912633	not-binder
AVAGFSNWTSN	HLA-B*08:01	0.04187825060071191	0.05311873582175187	not-binder
LDITASKEQRG	HLA-B*08:01	0.14915986247360707	0.10215521205109564	not-binder
IDTATKGLISR	HLA-B*08:01	0.1503609845385654	0.13034831461716959	not-binder
AELLSNSNQDT	HLA-B*08:01	0.16571534959948622	0.1342307640499614	not-binder
GFKSYRLLRPA	HLA-B*08:01	0.06203405185879092	0.11201329075421537	not-binder
QKSRSEVSGSN	HLA-B*08:01	0.0900788189843297	0.1327687719953477	not-binder
ALGRRHAQIGI	HLA-B*08:01	0.06153111940948293	0.06573821865630265	not-binder
LIYFKNKFSGT	HLA-B*08:01	0.15152947045862675	0.13716594260900208	not-binder
LRVLDSCVTIL	HLA-B*08:01	0.390229132771492	0.18180789534511696	not-binder
LQGRAPLQVED	HLA-B*08:01	0.11240552491508424	0.1258937406638261	not-binder
MLVTLVLATLS	HLA-B*08:01	0.3987830400466919	0.23022488913352562	ambiguous
NERIEKERMRR	HLA-B*08:01	0.19584096781909466	0.1667531814716075	not-binder
DMTKCIYCGLC	HLA-B*08:01	0.4518315136432648	0.22352039429081674	ambiguous
EEDLNEEEFDR	HLA-B*08:01	0.2578757356852293	0.2510278174169319	not-binder
LSLNLVIKPYL	HLA-B*08:01	0.32188267204910515	0.22918403557860106	not-binder
LSRTAFGRDFY	HLA-B*08:01	0.060651931911706924	0.03907871887334629	not-binder
RTFGADEPMGC	HLA-B*08:01	0.009045477635299903	0.012300201255304595	not-binder
YVKGIIYYVTT	HLA-B*08:01	0.19757615327835082	0.18764262027462938	not-binder
RKVSATENSAP	HLA-B*08:01	0.010747108043869958	0.011744056138951553	not-binder
KTEFDVVLEEV	HLA-B*08:01	0.00843411614987417	0.007786955882005537	not-binder
RTIFTEVGLAL	HLA-B*08:01	0.1535362683236599	0.11662716915652822	not-binder
NINFMSYGELE	HLA-B*08:01	0.00851728948764503	0.004925675136531153	not-binder
SIIFKYLQENG	HLA-B*08:01	0.05124419601634145	0.04008694348449908	not-binder
GYLMARDTREH	HLA-B*08:01	0.033433099246030905	0.04569930822929086	not-binder
SIFPKSRWNHV	HLA-B*08:01	0.05669922986999154	0.0539544950822186	not-binder
DGLRHVQGRVV	HLA-B*08:01	0.3768125955015421	0.25408675309237416	ambiguous
GPLPADTAFLP	HLA-B*08:01	0.08447227459400893	0.07526570155614848	not-binder
SLLGGLISNLQ	HLA-B*08:01	0.5464733421802521	0.15932869846895473	ambiguous
NKTVASPPSSL	HLA-B*08:01	0.867970097064972	0.06110218023242973	binder
RFGPLTNNRTK	HLA-B*08:01	0.044132977951721844	0.07255615541470722	not-binder
TRQGKRNLGFL	HLA-B*08:01	0.27917445069178937	0.20006249443136578	not-binder
GLPVKDRDWVV	HLA-B*08:01	0.060070499405264856	0.0301301336030492	not-binder
VPLVKRLAGGD	HLA-B*08:01	0.23044186048209667	0.15788542641048678	not-binder
TVSQGPRFVST	HLA-B*08:01	0.2499985933303833	0.28504040844928646	not-binder
GLEASADVRNQ	HLA-B*08:01	0.10761248138733208	0.11365295503587466	not-binder
NNIDSLGIHSN	HLA-B*08:01	0.10954721048474311	0.06410135658328697	not-binder
SLHFADWTSGT	HLA-B*08:01	0.050854584923945366	0.06201012171793882	not-binder
SGAEALGEPRS	HLA-B*08:01	0.12140994742512703	0.0882514493708689	not-binder
GLRKKLAEITD	HLA-B*08:01	0.3837380826473236	0.1848312909321668	not-binder
GLKTAVARYVE	HLA-B*08:01	0.16367882564663888	0.07987828643249491	not-binder
GSVRRALVDAE	HLA-B*08:01	0.04270618670816475	0.055223688854913536	not-binder
ADKLSLKAVGQ	HLA-B*08:01	0.32654782719910147	0.20480129498096206	not-binder
WPEVRSQLAMT	HLA-B*08:01	0.3717058479785919	0.193973362007799	not-binder
KYIDEILSKGK	HLA-B*08:01	0.07542647644877434	0.0413868732128712	not-binder
HIPSLERSLHV	HLA-B*08:01	0.36122865676879884	0.3059978804564214	ambiguous
NVRKYTEAQLD	HLA-B*08:01	0.36843187659978865	0.1971145291089911	not-binder
EYKGVSPTEWK	HLA-B*08:01	0.028355114604346456	0.03553392237230138	not-binder
SVGDLYIDYSK	HLA-B*08:01	0.05196309327147901	0.0344120769530233	not-binder
GTGQLPKFADD	HLA-B*08:01	0.06412199772894382	0.05989513447210634	not-binder
KPLSPEKISTM	HLA-B*08:01	0.9290394186973572	0.07137659763180998	binder
LKDVMTDLGMT	HLA-B*08:01	0.1472352111712098	0.13772042926599723	not-binder
KFLPDVDRPNE	HLA-B*08:01	0.05220182536431821	0.06199682659940296	not-binder
RVHPASGRVYH	HLA-B*08:01	0.24446233808994294	0.19851618571451254	not-binder
ALACELYKVAG	HLA-B*08:01	0.0884270810522139	0.0721904129570282	not-binder
HNGREHLPVYI	HLA-B*08:01	0.13959976583719252	0.17407453100786052	not-binder
LLPASERLSAE	HLA-B*08:01	0.10123975351452827	0.03479914955476984	not-binder
IKKLEDENPWL	HLA-B*08:01	0.5408662497997284	0.21346322174287072	ambiguous
AAPPAWLSRKY	HLA-B*08:01	0.10752572530182078	0.09384022604447533	not-binder
GPDGYPLDCIK	HLA-B*08:01	0.09628619527211413	0.09952242061738145	not-binder
IDVAFQAVDQD	HLA-B*08:01	0.1172177260130411	0.10238066804421268	not-binder
LCDVDQPKKGL	HLA-B*08:01	0.501255190372467	0.3111616832745661	ambiguous
KTDNVFVSPVY	HLA-B*08:01	0.048882506999507316	0.0511813061458601	not-binder
LESSPVILFVD	HLA-B*08:01	0.05285829466738505	0.06919587394374016	not-binder
KTLRVSYDRLH	HLA-B*08:01	0.031928659134791815	0.04466105958493587	not-binder
GLISDVHFVHP	HLA-B*08:01	0.19737598411738871	0.25361288196099063	not-binder
LILTSSFFLTL	HLA-B*08:01	0.3388198211789131	0.1815988652811663	not-binder
CFVHDCCYARV	HLA-B*08:01	0.01306043085642159	0.009711120130667425	not-binder
SETPRVAGMSV	HLA-B*08:01	0.5193561092019081	0.3404081373810381	ambiguous
ICFIGERNFFQ	HLA-B*08:01	0.16158619858324527	0.11243982149944813	not-binder
KYVLMENVVDI	HLA-B*08:01	0.0012582738898345269	0.001219929428452793	not-binder
LKSIITHTHVI	HLA-B*08:01	0.11151109093334526	0.09891673537455924	not-binder
ALKEDGIKSPI	HLA-B*08:01	0.263744081556797	0.1506910812663502	not-binder
LDFMGWLGAIQ	HLA-B*08:01	0.06786546446382999	0.03875608598744682	not-binder
SRKFEIDSKTG	HLA-B*08:01	0.1457215260801604	0.184357848802447	not-binder
LNENVDGIIIN	HLA-B*08:01	0.06542275420197256	0.05220343747454911	not-binder
QQLEAWKHDGR	HLA-B*08:01	0.015480973944067954	0.013564646435840497	not-binder
ANEIQNAINAL	HLA-B*08:01	0.4681336760520935	0.23126005604425456	ambiguous
TYGSEQLFKEF	HLA-B*08:01	0.4972414940595627	0.2960435708309954	ambiguous
ISAYIPTNVIS	HLA-B*08:01	0.11770452782511712	0.14917261167723384	not-binder
LLQQVEGPKSP	HLA-B*08:01	0.21087440028786658	0.1369120315230866	not-binder
SSIGTNTTTGS	HLA-B*08:01	0.07449149824678898	0.06986308097664623	not-binder
GKALGRNVDWV	HLA-B*08:01	0.14385950459109154	0.141054475202296	not-binder
PTFDEFMQFGL	HLA-B*08:01	0.148334080260247	0.14544602916309574	not-binder
PSLTDSKWLQH	HLA-B*08:01	0.19807523479685188	0.20134481584961011	not-binder
IGLHQRDNDRL	HLA-B*08:01	0.19896706882864237	0.14527984725538418	not-binder
KIPDDLPATSV	HLA-B*08:01	0.30232238993048666	0.17739896007013778	not-binder
LHIKSIEEFQL	HLA-B*08:01	0.6665942281484604	0.2729116047970487	binder
RPETKPGSTGD	HLA-B*08:01	0.17581623569130897	0.1523486700483198	not-binder
PGFAKMISTVV	HLA-B*08:01	0.23441527262330056	0.17578938815429723	not-binder
RVCHARRPACG	HLA-B*08:01	0.05173865985125303	0.04176345156589433	not-binder
GDLQEREGQSW	HLA-B*08:01	0.389011674746871	0.19974617391868021	not-binder
ELIPMHADTVQ	HLA-B*08:01	0.26128526162356136	0.2656480725782431	not-binder
PYRVGGWTVRQ	HLA-B*08:01	0.05306397571694106	0.06299317861858691	not-binder
KHKILDAIGDL	HLA-B*08:01	0.47074328660964965	0.147663988090438	ambiguous
EKVIGYRADID	HLA-B*08:01	0.09068629588000476	0.11007441991238445	not-binder
YDIGRVVSQLL	HLA-B*08:01	0.7427512288093567	0.11062386480774579	binder
ACPADEQEKFD	HLA-B*08:01	0.07877025695161137	0.08338485678036914	not-binder
SAVEPYQGAAT	HLA-B*08:01	0.13378355354070665	0.12079491295458877	not-binder
RNKHIPSRDSS	HLA-B*08:01	0.17516981065273285	0.10124483634223617	not-binder
SLGLVLLLKWQ	HLA-B*08:01	0.1896667135937605	0.1417481575640066	not-binder
KPVISMWLSIA	HLA-B*08:01	0.043934721313416955	0.048128683584000395	not-binder
RLHMVDAIKEA	HLA-B*08:01	0.19850759208202362	0.14220825640700474	not-binder
RLNDIVGSAYY	HLA-B*08:01	0.08455949944909662	0.06623565403302145	not-binder
YFANKYSFWLT	HLA-B*08:01	0.06125057363533415	0.07176974636543475	not-binder
GVPPRCHGRCE	HLA-B*08:01	0.03196083651984623	0.030633808956849307	not-binder
VSANSAPVSFG	HLA-B*08:01	0.1853962443768978	0.11938641321321312	not-binder
YMLFKDACNRK	HLA-B*08:01	0.15822786390781401	0.11055007516208464	not-binder
ALLNNAVATAV	HLA-B*08:01	0.37233315110206605	0.2156317722177514	not-binder
RDDMFTTASEN	HLA-B*08:01	0.01339264083899252	0.013772319082619616	not-binder
IYQLTEDIKKA	HLA-B*08:01	0.031775088794529435	0.03536341873495013	not-binder
LSNIVKTIPKV	HLA-B*08:01	0.3134495481848717	0.16024890753045679	not-binder
DDNNDPEYVMC	HLA-B*08:01	0.06538625572284218	0.10452319210552968	not-binder
SALSDPYLSFS	HLA-B*08:01	0.14074744950048626	0.11261026877903156	not-binder
SYQVSIPQSCE	HLA-B*08:01	0.058224535640329124	0.0648948397333947	not-binder
WELELIPVYLL	HLA-B*08:01	0.17930756956338884	0.15783758406289447	not-binder
IAIYQRKVEAP	HLA-B*08:01	0.029636222787667067	0.03405441470160392	not-binder
MRRLVPTIVQF	HLA-B*08:01	0.4128286153078079	0.25905629578292305	ambiguous
KVWEAVGIKKD	HLA-B*08:01	0.41033937577158214	0.2825709498374578	ambiguous
AMVVFGQTKAK	HLA-B*08:01	0.07284230311706778	0.07439962358746365	not-binder
CQSGKGECLNY	HLA-B*08:01	0.10612258333712817	0.11203673647311338	not-binder
NMLQIPSIFTV	HLA-B*08:01	0.11549288072856143	0.08278667283091526	not-binder
FLFELVLGDVV	HLA-B*08:01	0.03735319315455854	0.04108853606715585	not-binder
EWGKNISTTNP	HLA-B*08:01	0.005811024791575292	0.011459310362737493	not-binder
EIKVGDKVAGR	HLA-B*08:01	0.3444333508610725	0.26402312489696883	not-binder
LVPDAEAATRE	HLA-B*08:01	0.15027404909487813	0.19769297761713253	not-binder
SKSKNGKLDAE	HLA-B*08:01	0.32023330926895144	0.1738890629561012	not-binder
RPKLPPRPEAL	HLA-B*08:01	0.9975659847259521	0.0025714033462277547	binder
IGAFASGNILQ	HLA-B*08:01	0.22058294713497162	0.06317751086133654	not-binder
HDYKVAAVIPS	HLA-B*08:01	0.10101391293574125	0.11276083443525757	not-binder
KISLFSNVPED	HLA-B*08:01	0.06640620268881321	0.07629397914250885	not-binder
KAVMDDHTCAV	HLA-B*08:01	0.2650133654475212	0.14066142458152847	not-binder
WAEGDNPIEDH	HLA-B*08:01	0.11588183939456939	0.11791985758434113	not-binder
PNMVNSEISNL	HLA-B*08:01	0.26269684098660945	0.18741712499765562	not-binder
AWQVPALFTLL	HLA-B*08:01	0.0982812719019421	0.08783141587305916	not-binder
SVVFVAASKLP	HLA-B*08:01	0.05396720472490415	0.07817922460224802	not-binder
RGIIRVHQFDK	HLA-B*08:01	0.0435007852036506	0.07105977224675046	not-binder
VRAAEEALHDL	HLA-B*08:01	0.562412828207016	0.17633314901831626	ambiguous
CLDFLNVPVPA	HLA-B*08:01	0.2026725098490715	0.17318588086593767	not-binder
VLWWGANLLAA	HLA-B*08:01	0.012207833584398031	0.008992388851654843	not-binder
KYPKQAAIKAR	HLA-B*08:01	0.006228121253661812	0.005568548866656203	not-binder
ARKLLMHRKQI	HLA-B*08:01	0.015384264924796298	0.01412192424868855	not-binder
LFMSYFPQGLK	HLA-B*08:01	0.1396926525980234	0.08688480734278446	not-binder
VSVALCKMYKE	HLA-B*08:01	0.1822509478777647	0.159729113217083	not-binder
SSKTSKKSSGP	HLA-B*08:01	0.35398303316906093	0.20578197397486486	not-binder
GEYAIYAYEGV	HLA-B*08:01	0.0028340471984847682	0.0025737878681281173	not-binder
VNSSWESFKQN	HLA-B*08:01	0.02464217160022599	0.0445962652139581	not-binder
DDFSNCLYQDL	HLA-B*08:01	0.2250665131956339	0.16268795627235028	not-binder
RTRDRPLPAGR	HLA-B*08:01	0.06511400485469494	0.07648096705179976	not-binder
LRTILVAGEPL	HLA-B*08:01	0.29457363337278364	0.2215256132445621	not-binder
VGHPRHTEAMM	HLA-B*08:01	0.28120800778269767	0.16028864823980313	not-binder
EKCEMKLHGPH	HLA-B*08:01	0.3578662946820259	0.26541083585561	not-binder
YGQCSEICGSN	HLA-B*08:01	0.06253577731549739	0.06721706498048778	not-binder
SKTFDALKKVG	HLA-B*08:01	0.1393807938322425	0.12112489049721088	not-binder
RSGLGGGIGQQ	HLA-B*08:01	0.17102073654532432	0.11250988479754433	not-binder
EEGFIEDFKVE	HLA-B*08:01	0.21474058183084707	0.2084890893779536	not-binder
TPRTLNAWVKV	HLA-B*08:01	0.40730023621581496	0.29296372866373427	ambiguous
KYVGTEIEFVE	HLA-B*08:01	0.09660649556317366	0.18474446217897425	not-binder
LRKAQGNERPL	HLA-B*08:01	0.5009145826101303	0.16713844772028896	ambiguous
VRVFVASCSGF	HLA-B*08:01	0.2645199291408062	0.1303810148375412	not-binder
LRDPVAYPKVQ	HLA-B*08:01	0.054922492237528785	0.04361524975902652	not-binder
NDVINMNNVGT	HLA-B*08:01	0.05253896650392562	0.03520597144432076	not-binder
TVINKLIEAGY	HLA-B*08:01	0.3238527990877628	0.2193152898342111	not-binder
VKKLLRLVSHG	HLA-B*08:01	0.2308073926717043	0.2027793329564593	not-binder
ILAMMLFSIGT	HLA-B*08:01	0.01912849972140975	0.019723969055368804	not-binder
STGLKVYGGVN	HLA-B*08:01	0.24463592926040292	0.23310141152621394	not-binder
PSNDQASKMAK	HLA-B*08:01	0.05182850987184793	0.07795460425640939	not-binder
GALAAEPGLDA	HLA-B*08:01	0.2872789278626442	0.15638810446188026	not-binder
VLDKNFVVIDG	HLA-B*08:01	0.14068524222820997	0.1630216035348058	not-binder
QKLHALEVFLG	HLA-B*08:01	0.07503636201145128	0.09303532605312344	not-binder
GSPYQLVLGGK	HLA-B*08:01	0.006716576193866786	0.009331338339513197	not-binder
TFAADLPGKGI	HLA-B*08:01	0.05772816965472884	0.07426110082610816	not-binder
LADLGYQEKEI	HLA-B*08:01	0.10817901641130448	0.08784972751143758	not-binder
FKELEALEKHG	HLA-B*08:01	0.2993178805336356	0.2613911554051921	not-binder
QQLRQLIQLNT	HLA-B*08:01	0.0817502023652196	0.07574221941449394	not-binder
QAMSGIMMATG	HLA-B*08:01	0.26627870202064513	0.13919348914971216	not-binder
ANVFDFPDLNR	HLA-B*08:01	0.21191679215990006	0.18683512323703952	not-binder
AFEVEDALVGG	HLA-B*08:01	0.11442712675780058	0.11811740865572039	not-binder
IEATDHDAEEP	HLA-B*08:01	0.12018490433401893	0.09943785237457947	not-binder
TDATRQLVQDM	HLA-B*08:01	0.4404807657003403	0.19784962543661663	ambiguous
GKGGPQNALCQ	HLA-B*08:01	0.14555796898202972	0.16890000037965236	not-binder
VYAIQVKKPLE	HLA-B*08:01	0.2442634240258485	0.22554805950848933	not-binder
ALQSSSLRASP	HLA-B*08:01	0.1414389258250594	0.12022157989116522	not-binder
SSAMVSSPVTM	HLA-B*08:01	0.7172584474086762	0.22177171537585597	binder
GRIDGFEAQVT	HLA-B*08:01	0.023428798682289198	0.024669973907669392	not-binder
FPHADAKSWFD	HLA-B*08:01	0.21046832595020531	0.22541083929018613	not-binder
DNVQHYLDGLF	HLA-B*08:01	0.39781783521175385	0.2309440424707904	ambiguous
GRLIDMLEIGK	HLA-B*08:01	0.007525930867996067	0.007943297228825575	not-binder
IYFSPNTTEYS	HLA-B*08:01	0.02891882112769508	0.03012653488340707	not-binder
PAWIRVKAPTT	HLA-B*08:01	0.2475508591043763	0.2819586026370681	not-binder
QADGQEGPLGW	HLA-B*08:01	0.3144479662179947	0.14233869559996717	not-binder
ARLADVLPRLK	HLA-B*08:01	0.13721396178007125	0.19728575997208875	not-binder
ERRLGAICGTA	HLA-B*08:01	0.24490011827438138	0.14206504226015249	not-binder
GIRSLGASQSR	HLA-B*08:01	0.0463825592516514	0.04826813796049301	not-binder
CRYFYEEFAEF	HLA-B*08:01	0.1403915350092575	0.1757663667099213	not-binder
NNSFVSNQIPE	HLA-B*08:01	0.16548137236386537	0.09727596814099952	not-binder
AMRARGAQATD	HLA-B*08:01	0.271738506352267	0.20966571425254282	not-binder
ELTKDWRTDRV	HLA-B*08:01	0.05790302781388164	0.05451961294108683	not-binder
ERDQKNTQRIL	HLA-B*08:01	0.33162170350551606	0.17320710339496911	not-binder
GRPESNPFAAR	HLA-B*08:01	0.027607731660827993	0.025032072732005785	not-binder
KALDNAISQIE	HLA-B*08:01	0.23249975284561514	0.29822356103165887	not-binder
DPAVIADMKRF	HLA-B*08:01	0.5450655117630958	0.24436873913288448	ambiguous
GEESKINAMDT	HLA-B*08:01	0.1824673656374216	0.15909011934131118	not-binder
AHEDIIPLDEL	HLA-B*08:01	0.35212602019309996	0.21934187881960607	not-binder
AVGSLLLIALL	HLA-B*08:01	0.1780907133128494	0.18034164747279474	not-binder
EVLKKMKKTAE	HLA-B*08:01	0.7588994681835175	0.18868494230266883	binder
VCEVTGVGGAF	HLA-B*08:01	0.6981146514415741	0.1628690751544981	binder
ASLSLAVIDRI	HLA-B*08:01	0.007816222702376762	0.00945030271583558	not-binder
EAAKRDHRKIG	HLA-B*08:01	0.3298902988433838	0.2438305585252727	not-binder
LKKHGATVLTA	HLA-B*08:01	0.26264379527419807	0.1827785422831561	not-binder
TILDEETLKAW	HLA-B*08:01	0.24933931771665813	0.14597994083935242	not-binder
SKKNVGETVRL	HLA-B*08:01	0.27834003120660783	0.1422656145063526	not-binder
SVVKALILNRT	HLA-B*08:01	0.25245693540018693	0.1449885721562077	not-binder
VKNIQEVEVSH	HLA-B*08:01	0.23794313259422778	0.2127263503585945	not-binder
GYQSSDLDGCR	HLA-B*08:01	0.06548843921045773	0.06796829880044163	not-binder
TLNKSISSFSK	HLA-B*08:01	0.1951280238601612	0.22606328517408433	not-binder
VNELVRAALAG	HLA-B*08:01	0.3012972941622138	0.16440583204792597	not-binder
FINGLKKASVE	HLA-B*08:01	0.5832562208175659	0.22939924848885446	ambiguous
NTHWGIVCPSE	HLA-B*08:01	0.0076604812249570385	0.008522223336953644	not-binder
GACPIHRRSFQ	HLA-B*08:01	0.23518007546663283	0.1793548027825519	not-binder
TDINLQQYFAI	HLA-B*08:01	0.00948343781501535	0.012185192696885208	not-binder
VSQEDMQAMVQ	HLA-B*08:01	0.14300819211639465	0.1549598093254038	not-binder
TEQGDCSKFKG	HLA-B*08:01	0.0560100432485342	0.05173128847016109	not-binder
WADLLVLSGNV	HLA-B*08:01	0.05660911237355322	0.06916351873783191	not-binder
DRTERKDFPSL	HLA-B*08:01	0.6830716818571091	0.31547764651120214	binder
EVLRKGSLRLR	HLA-B*08:01	0.24605110018819687	0.23133286913463408	not-binder
GDAFSMSPALE	HLA-B*08:01	0.020994197436084504	0.011896818425005317	not-binder
IVYAVSRIVEV	HLA-B*08:01	0.05253507979214191	0.03244164216022563	not-binder
FSGAYVPLSCR	HLA-B*08:01	0.11642677748459392	0.13243358727480017	not-binder
GNSSNSNISIG	HLA-B*08:01	0.08443364053964615	0.05419930576338817	not-binder
HPKIIDAMKSQ	HLA-B*08:01	0.7673097729682923	0.1369776695183616	binder
DLTKLVKKSAE	HLA-B*08:01	0.683475661277771	0.1494785306763901	binder
WDLTQVFADFA	HLA-B*08:01	0.00968108673405368	0.007469057006251558	not-binder
PNKKKTSFQYK	HLA-B*08:01	0.25850952410837635	0.2781294466696933	not-binder
SQFVTLNSSGD	HLA-B*08:01	0.06600625470746309	0.0781963389329291	not-binder
VPAFPQQPGAQ	HLA-B*08:01	0.36544324904680253	0.1954101917535609	not-binder
WARLRLASSQL	HLA-B*08:01	0.7758941799402237	0.3129880674000333	binder
WPAGLAPAYMH	HLA-B*08:01	0.4628462553024292	0.23855624359222907	ambiguous
WKGTQLGDAGT	HLA-B*08:01	0.05572820516244974	0.08588204816310448	not-binder
PLSNEKLKVYP	HLA-B*08:01	0.172720018774271	0.11837269742656384	not-binder
DGKSYDNACQI	HLA-B*08:01	0.11686740322038532	0.10984998387983091	not-binder
SQRQRELSHFT	HLA-B*08:01	0.27947668447752677	0.3377050017593607	not-binder
QIISVLFAVIV	HLA-B*08:01	0.01560831326933112	0.02770625029820795	not-binder
KELENPEILNK	HLA-B*08:01	0.3473713914863765	0.19598130012181922	not-binder
SKASQPDHIYM	HLA-B*08:01	0.3180908694863319	0.19483336312611588	not-binder
FRGANPKAFDG	HLA-B*08:01	0.10946791721507906	0.06949113054578789	not-binder
RSRAPGSIGAG	HLA-B*08:01	0.24427762553095816	0.1848677594441746	not-binder
KMIEEVYSFCE	HLA-B*08:01	0.05655811013114089	0.04937242200396382	not-binder
EALYEDALNIV	HLA-B*08:01	0.28894633427262306	0.21412101308405063	not-binder
RTGRAGKSGLA	HLA-B*08:01	0.05934278088952851	0.09421371637149183	not-binder
LIEFYKHESCG	HLA-B*08:01	0.09199513609055429	0.09161797555143901	not-binder
IFTSESVSEGH	HLA-B*08:01	0.11494668477462255	0.13246029521853273	not-binder
SDIPCTDYYFF	HLA-B*08:01	0.01619772082194686	0.01798009141961876	not-binder
ERIRSFCSEVV	HLA-B*08:01	0.23014619727618993	0.21488105612266756	not-binder
HQRLPDYKAGR	HLA-B*08:01	0.18809900851920247	0.23351854066567043	not-binder
DDHEGGPVEGP	HLA-B*08:01	0.02727896299911663	0.029293057381553432	not-binder
LDEADGIRHIL	HLA-B*08:01	0.7708061337471008	0.19109159507460682	binder
VKVITHGPDRV	HLA-B*08:01	0.13086973130702972	0.046225999918237656	not-binder
RASDLATRTRA	HLA-B*08:01	0.06153351343236864	0.054059273978250014	not-binder
YSYIQTPILEF	HLA-B*08:01	0.367877396941185	0.16680757968819412	not-binder
DFETLAVHVGE	HLA-B*08:01	0.3731188586913049	0.279420645219046	ambiguous
ESAISKATLRN	HLA-B*08:01	0.20746203241869807	0.2043720421266124	not-binder
KLMRACVPSSN	HLA-B*08:01	0.13603343514259905	0.12366226564888864	not-binder
VLEPINADDEA	HLA-B*08:01	0.16142790615558625	0.10269883987663582	not-binder
WIASTDYSGEL	HLA-B*08:01	0.36392021998763086	0.22642004174302824	not-binder
TVMKGLPLAYN	HLA-B*08:01	0.368048632144928	0.05119086936882985	not-binder
LAGSPAPSGHP	HLA-B*08:01	0.6818032622337341	0.24537173317488994	binder
[truncated: 1,366 more rows]
