# Supplementary material for: Peptidome Surveillance Across Evolving SARS-CoV-2 Lineages Reveals HLA Binding Conservation in Nucleocapsid Among Variants With Most Potential for T-Cell Epitope Loss in Spike
Source: Front Immunol. 2022 Jun 23;13:918928. doi: 10.3389/fimmu.2022.918928 (PMC9260595; doi:10.3389/fimmu.2022.918928)
Supplement: Supplementary file 4 [file DataSheet_4.zip › cnn_results/HLA-B14_02_predictionsCNN.csv]

peptide	allele	prediction	prediction_std	classification
AAERRGPL	HLA-B*14:02	0.10631537456065417	0.09496931111791762	not-binder
AAFEAEVLHTVL	HLA-B*14:02	0.002210346941865282	0.001446039790118899	not-binder
AAGPPISEGK	HLA-B*14:02	0.00010726214777605492	0.00013638165956074788	not-binder
AAKNLANTI	HLA-B*14:02	0.0037938864319585265	0.005192877547339709	not-binder
AAPATRAAL	HLA-B*14:02	0.6188551545143127	0.2781259783037766	ambiguous
AAPAYSRAL	HLA-B*14:02	0.21768744736909867	0.24552690212105546	not-binder
AAPEGVPL	HLA-B*14:02	0.03839411437511444	0.04414174810594497	not-binder
AAPSAAREL	HLA-B*14:02	0.021162372268736362	0.006732657462222423	not-binder
ADRERKVAL	HLA-B*14:02	0.7834963202476501	0.23343030054728964	binder
AEFQHLVL	HLA-B*14:02	0.46787668094038964	0.3257887572451405	ambiguous
AELERNVAL	HLA-B*14:02	0.9315896987915039	0.09427845665853282	binder
AEQRGENALKD	HLA-B*14:02	0.004447511078524258	0.005013948110251583	not-binder
AEVLHTVL	HLA-B*14:02	0.6340725302696228	0.21560297275417437	binder
AFEAEVLHTVL	HLA-B*14:02	0.0018202563587692566	0.002292608596804821	not-binder
AGAGIALNDH	HLA-B*14:02	3.223251179633735e-05	3.140146833639288e-05	not-binder
AGIDRYPRKVTA	HLA-B*14:02	0.0006338331799270236	0.0003855885185776698	not-binder
AHFPHQVL	HLA-B*14:02	0.8779306530952453	0.1339656261145906	binder
AIPMIHAVL	HLA-B*14:02	0.007176077447365969	0.005406451438882761	not-binder
AIQVVRSAL	HLA-B*14:02	0.0423492310103029	0.024099330415436642	not-binder
ALDPEISSGEGL	HLA-B*14:02	0.0006425641449823161	0.0005211209283878538	not-binder
ALDPEISSGEGLR	HLA-B*14:02	0.0004616255130486024	0.0008885096309589366	not-binder
ALEEQLQQIRAE	HLA-B*14:02	0.00034085241095453965	0.0005070402803464032	not-binder
APAYQRFHAL	HLA-B*14:02	0.040401585213840005	0.033492156216678004	not-binder
APFQHSPL	HLA-B*14:02	0.44567388892173765	0.3134375194491852	ambiguous
APLRDPALRQLL	HLA-B*14:02	0.03695386958279414	0.03207219853645134	not-binder
AQLAHAVL	HLA-B*14:02	0.7385035395622254	0.21728125441242724	binder
AQNVGTTHDL	HLA-B*14:02	0.003796906313073123	0.003758303113938531	not-binder
AQYEDIAQK	HLA-B*14:02	0.006915550865232945	0.007576188947720624	not-binder
AQYEDIAQKS	HLA-B*14:02	0.004567147669877159	0.008706919770127943	not-binder
ARFSARSSL	HLA-B*14:02	0.9501859903335571	0.0565345518226518	binder
ARFSGNLLV	HLA-B*14:02	0.29272778406739236	0.2629834232818496	not-binder
ARLDHKFDL	HLA-B*14:02	0.646435683965683	0.19050605159365946	binder
ARLQTALLV	HLA-B*14:02	0.06961379544809461	0.09745458809521199	not-binder
ARVGSRAAL	HLA-B*14:02	0.8233495473861694	0.18334576241826772	binder
ARYAVRRSL	HLA-B*14:02	0.8844761371612548	0.10961228311611654	binder
ARYQGREL	HLA-B*14:02	0.9088563561439514	0.07076415668143429	binder
AVHYDRSGRSL	HLA-B*14:02	0.002101789435255341	0.002727336228486691	not-binder
AVITRAPVL	HLA-B*14:02	0.2881160080432892	0.272907502179808	not-binder
AVSSDTLVAA	HLA-B*14:02	6.0996634658749826e-05	6.017650874392268e-05	not-binder
CMRLHLQL	HLA-B*14:02	0.04231368024629774	0.07218510830351256	not-binder
CQVEHTSL	HLA-B*14:02	0.4368244342505932	0.35652887736693406	ambiguous
CRLEIRSSL	HLA-B*14:02	0.928651762008667	0.06969204163602394	binder
CRYSKGLVL	HLA-B*14:02	0.93844655752182	0.053211444007593374	binder
DAFERIDSF	HLA-B*14:02	0.9908494472503662	0.012658668412855916	binder
DAISRRAIWDL	HLA-B*14:02	0.23801789234858006	0.24960036996085688	not-binder
DALCRITAL	HLA-B*14:02	0.9962541699409485	0.002956242451793052	binder
DALVHARL	HLA-B*14:02	0.3976219866424799	0.2653526177451153	ambiguous
DALVHFAL	HLA-B*14:02	0.7596436679363251	0.19562847974078076	binder
DAPLRDPALRQLL	HLA-B*14:02	0.04859435271500843	0.05739146050436046	not-binder
DAQSRPTSL	HLA-B*14:02	0.9856521725654602	0.01564823832734	binder
DAVERHAL	HLA-B*14:02	0.9858830571174622	0.0235289320356865	binder
DAVKREAAL	HLA-B*14:02	0.9954166054725647	0.004435906103142288	binder
DAVTHARF	HLA-B*14:02	0.10016005069483072	0.14983806283937473	not-binder
DAYALNHTL	HLA-B*14:02	0.8678103446960449	0.12842901021078226	binder
DAYVRRMAA	HLA-B*14:02	0.9916987180709839	0.008682795964403743	binder
DDARRLTVM	HLA-B*14:02	0.8996353268623352	0.12138593501041833	binder
DDMQHQVL	HLA-B*14:02	0.7748804837465286	0.29783069352520364	binder
DEAIRAVL	HLA-B*14:02	0.9897114753723144	0.012218888128357	binder
DEATRLMAL	HLA-B*14:02	0.986832571029663	0.013469826322230203	binder
DEFVKSVL	HLA-B*14:02	0.9490790486335754	0.04875584069216897	binder
DEGRHLTL	HLA-B*14:02	0.6849635362625122	0.22556948364926677	binder
DEINHQSL	HLA-B*14:02	0.7646556079387665	0.2464276535161082	binder
DEKLRLQQL	HLA-B*14:02	0.9378226161003113	0.08556861387296003	binder
DELERITKL	HLA-B*14:02	0.9778327107429504	0.019542699256177114	binder
DELIRSIEL	HLA-B*14:02	0.9717576265335083	0.029152506781697028	binder
DELKRSVAL	HLA-B*14:02	0.9963255286216736	0.004197901010976886	binder
DELLRIVSI	HLA-B*14:02	0.9924640655517578	0.0060179704845262135	binder
DELLRVTDL	HLA-B*14:02	0.9627907276153564	0.038032976362773675	binder
DELNHASI	HLA-B*14:02	0.44321036636829375	0.2794623680120009	ambiguous
DELRRAGSL	HLA-B*14:02	0.9539408802986145	0.05566373201564705	binder
DEQERCITI	HLA-B*14:02	0.9786096930503845	0.022257907873675015	binder
DEQVRLYKL	HLA-B*14:02	0.7781106352806091	0.1310002032826014	binder
DESIHLQL	HLA-B*14:02	0.5669413924217224	0.27365025672230014	ambiguous
DEVERVITI	HLA-B*14:02	0.9887423396110535	0.01141567277309997	binder
DEVGHLAL	HLA-B*14:02	0.5307685300707817	0.3161628435271171	ambiguous
DEVIHGIF	HLA-B*14:02	0.1610334686934948	0.1889030511503703	not-binder
DEVKRGVL	HLA-B*14:02	0.9354161381721496	0.07068008474470497	binder
DEYEKLQVL	HLA-B*14:02	0.9560729026794433	0.053137021196518336	binder
DEYVRGLHAQL	HLA-B*14:02	0.7030659109354019	0.2766846246560863	binder
DGFLHETL	HLA-B*14:02	0.761920040845871	0.20848511926652868	binder
DGFLRCLSL	HLA-B*14:02	0.9888948440551758	0.015982179291552257	binder
DGFQHGEL	HLA-B*14:02	0.45047652423381807	0.3207434904313633	ambiguous
DGFRHQAL	HLA-B*14:02	0.9779486060142517	0.01573576749576562	binder
DGVKRTTPL	HLA-B*14:02	0.9652355790138245	0.05115496322244592	binder
DGVPREGL	HLA-B*14:02	0.22179876379668712	0.2686775987021739	not-binder
DGYRHEML	HLA-B*14:02	0.7936878442764282	0.134394135550598	binder
DGYRRILNL	HLA-B*14:02	0.9837461590766907	0.016008401481860175	binder
DGYVRIHYF	HLA-B*14:02	0.8051188826560974	0.23809871187458578	binder
DHFIRTLSL	HLA-B*14:02	0.9997936487197876	0.00018159662129138806	binder
DHFSRPVGL	HLA-B*14:02	0.9954737067222595	0.006795853649798135	binder
DHIQRIMTL	HLA-B*14:02	0.9996098518371582	0.0004627861499829588	binder
DHIRRQTSL	HLA-B*14:02	0.9997723817825317	0.0002635211509990433	binder
DHISHFIL	HLA-B*14:02	0.9908578753471374	0.007410793524220517	binder
DHLKRVKDL	HLA-B*14:02	0.9921202778816223	0.008050624642365127	binder
DHMLRGMPLSL	HLA-B*14:02	0.9667657256126404	0.049846424836703124	binder
DHWVHVLV	HLA-B*14:02	0.9017792820930481	0.11395428305915627	binder
DHYQRILQL	HLA-B*14:02	0.9997939944267273	0.0001781659959755289	binder
DIKRALGI	HLA-B*14:02	0.07608372857794166	0.1254002692279587	not-binder
DIRVLRIG	HLA-B*14:02	0.005150105578923103	0.00859614509135196	not-binder
DKLIRISAL	HLA-B*14:02	0.9879882216453553	0.015700056942333396	binder
DKLKREIEL	HLA-B*14:02	0.9598363399505615	0.06446223057764146	binder
DKMTHRIL	HLA-B*14:02	0.8695221662521362	0.09270263475894748	binder
DLEERKNSL	HLA-B*14:02	0.8752145171165466	0.14174531768029794	binder
DLYTRFDTL	HLA-B*14:02	0.7751639246940613	0.17280971096088787	binder
DLYTRTTNL	HLA-B*14:02	0.9755692720413208	0.02042688656767248	binder
DMLERAVSV	HLA-B*14:02	0.9793430089950561	0.018286870865228306	binder
DMLVKVNAL	HLA-B*14:02	0.8950253009796143	0.16958988675771836	binder
DMYLKLVQL	HLA-B*14:02	0.6178496658802033	0.29855241484822387	ambiguous
DMYSHYVL	HLA-B*14:02	0.734985488653183	0.2982343123182514	binder
DNLLRLKEL	HLA-B*14:02	0.9885801911354065	0.009720661599385151	binder
DNVAHSSL	HLA-B*14:02	0.7166387796401977	0.19566999097001736	binder
DNVERADAL	HLA-B*14:02	0.9477765083312988	0.07507379322557652	binder
DNVTHAHL	HLA-B*14:02	0.35397901199758053	0.30072133628575826	ambiguous
DNYVRTSEI	HLA-B*14:02	0.9929494619369507	0.006855588197479114	binder
DPFNPFELTNH	HLA-B*14:02	0.0011732425796253665	0.0022838779352252663	not-binder
DPRHGRYLTV	HLA-B*14:02	0.033615732204634693	0.04813252245195882	not-binder
DPVVHSAL	HLA-B*14:02	0.921388840675354	0.05581183681416257	binder
DQARHYLL	HLA-B*14:02	0.8679553866386414	0.10091828406057005	binder
DQASRLQSL	HLA-B*14:02	0.9996469020843506	0.00023805154921294409	binder
DQAVHAEV	HLA-B*14:02	0.5343660161830485	0.3275188386611702	ambiguous
DQFLRDNL	HLA-B*14:02	0.926880931854248	0.08245317661258973	binder
DQFLREVL	HLA-B*14:02	0.9980513215065002	0.0017628496512826447	binder
DQFSRSVNVSL	HLA-B*14:02	0.8710643589496613	0.2136701039741592	binder
DQFTRPVNTSAL	HLA-B*14:02	0.6518347978591919	0.2772579237719473	binder
DQISHRASL	HLA-B*14:02	0.9989948153495789	0.0006715146643539108	binder
DQIVRHDL	HLA-B*14:02	0.9795668721199036	0.022526220418955266	binder
DQKERDVIM	HLA-B*14:02	0.8772972583770752	0.12173289504423589	binder
DQLERKKETQRL	HLA-B*14:02	0.4912347700446844	0.29507964404847775	ambiguous
DQLMRQLDL	HLA-B*14:02	0.9941512823104859	0.004918621318510902	binder
DQLRHGGL	HLA-B*14:02	0.5689811371266842	0.28285164864757306	ambiguous
DQLVRIAKV	HLA-B*14:02	0.9045220971107483	0.07886583694572649	binder
DQMQRKLTL	HLA-B*14:02	0.9996357440948487	0.0003457491113163896	binder
DQMSRLAKL	HLA-B*14:02	0.9839705705642701	0.014884315622793088	binder
DQSLHREL	HLA-B*14:02	0.9827521920204163	0.010368683143921675	binder
DQVARTHL	HLA-B*14:02	0.9808233499526977	0.021022486892300175	binder
DQVIHSNPA	HLA-B*14:02	0.7273432619869709	0.3436962432180129	binder
DQVKRYYSV	HLA-B*14:02	0.9407498717308045	0.10899876256865038	binder
DQVLHLSF	HLA-B*14:02	0.46651651710271835	0.2760053750237026	ambiguous
DQVLRCSKI	HLA-B*14:02	0.8146116673946381	0.2832627268454195	binder
DQVVKTIGL	HLA-B*14:02	0.9755575776100158	0.03275995857977288	binder
DQYARIWNAL	HLA-B*14:02	0.9749338507652283	0.040946324712239135	binder
DQYMRTGEGF	HLA-B*14:02	0.9319936752319335	0.09841878073248729	binder
DQYMRTGEGFL	HLA-B*14:02	0.7989109277725219	0.26866595079180067	binder
DRAFHFTAM	HLA-B*14:02	0.9895044803619385	0.005909238428435252	binder
DRAGSIVL	HLA-B*14:02	0.8033921003341675	0.15451100102620258	binder
DRAKHLEF	HLA-B*14:02	0.7770079731941223	0.10257168589194575	binder
DRAKVILKP	HLA-B*14:02	0.31229311153292655	0.15867034888983683	not-binder
DRALHAKL	HLA-B*14:02	0.9595657706260681	0.021335498129934526	binder
DRAPAQPAM	HLA-B*14:02	0.8154519200325012	0.20579523722834028	binder
DRARYSAF	HLA-B*14:02	0.5366756387054921	0.40113520346618114	ambiguous
DRDTRRDVTL	HLA-B*14:02	0.7413811802864074	0.34535785347878073	binder
DRDYRREVM	HLA-B*14:02	0.9719575405120849	0.033898503141450376	binder
DRENRRISI	HLA-B*14:02	0.9728815913200378	0.04683565262472083	binder
DRFDFVHDL	HLA-B*14:02	0.9779625535011292	0.017484074961501086	binder
DRFDGYIFL	HLA-B*14:02	0.8499351501464844	0.11960051361863984	binder
DRFDGYVFL	HLA-B*14:02	0.8867630958557129	0.09968604474853794	binder
DRFDRDRPL	HLA-B*14:02	0.985514783859253	0.01659240047178315	binder
DRFEKTNEM	HLA-B*14:02	0.9932237982749939	0.008009251804384481	binder
DRFENQVDM	HLA-B*14:02	0.8837449669837951	0.07088593676668865	binder
DRFERDTRV	HLA-B*14:02	0.7820959329605103	0.24694575781761607	binder
DRFERLVEL	HLA-B*14:02	0.9997317671775818	0.0003191279759022387	binder
DRFGGALDA	HLA-B*14:02	0.512309655547142	0.35780339834968855	ambiguous
DRFHEMHVAL	HLA-B*14:02	0.9505767464637757	0.03237554693707599	binder
DRFHKQEEL	HLA-B*14:02	0.9976638674736023	0.002526820604088963	binder
DRFKESLTL	HLA-B*14:02	0.9961017012596131	0.003011179118289025	binder
DRFKSHPSL	HLA-B*14:02	0.9972057342529297	0.0020828013402555802	binder
DRFKVKEV	HLA-B*14:02	0.9880780220031739	0.012084651109824271	binder
DRFKVMKA	HLA-B*14:02	0.7439749717712403	0.3387645721070443	binder
DRFLSKMKV	HLA-B*14:02	0.7982751727104187	0.07959448054519834	binder
DRFLSRTFL	HLA-B*14:02	0.9818583607673645	0.017779375064901178	binder
DRFLWSQQA	HLA-B*14:02	0.8993586659431457	0.10386612369197659	binder
DRFNGVSEA	HLA-B*14:02	0.9570725798606873	0.04526318806602215	binder
DRFNHFSLTL	HLA-B*14:02	0.9591878294944763	0.040174286811361856	binder
DRFQAEGSL	HLA-B*14:02	0.9572339415550232	0.024368477496240697	binder
DRFQAHSKL	HLA-B*14:02	0.9865887403488159	0.010329004515970375	binder
DRFRDSIL	HLA-B*14:02	0.8182212471961975	0.17460761864350569	binder
DRFRSQIL	HLA-B*14:02	0.9736305713653565	0.01933572863258683	binder
DRHIWITAA	HLA-B*14:02	0.9811126828193665	0.012117691741772943	binder
DRHMYHSL	HLA-B*14:02	0.9882490515708924	0.00819418324824591	binder
DRHVGMAV	HLA-B*14:02	0.8206775426864624	0.22605745937171093	binder
DRIEITSL	HLA-B*14:02	0.977980887889862	0.01296883004898523	binder
DRIISVNSV	HLA-B*14:02	0.9644348740577697	0.034178693534074184	binder
DRIKARMSL	HLA-B*14:02	0.9979321479797363	0.00170368176325062	binder
DRILREEL	HLA-B*14:02	0.9960497975349426	0.0035279851740946003	binder
DRILRPEL	HLA-B*14:02	0.9978776931762695	0.0024568310603858656	binder
DRITGRAGL	HLA-B*14:02	0.988030219078064	0.009173537439505854	binder
DRITRYQGV	HLA-B*14:02	0.8891077995300293	0.1576437183487825	binder
DRIVSMTL	HLA-B*14:02	0.9688091158866883	0.02716742758573393	binder
DRLAHEIEAL	HLA-B*14:02	0.88772634267807	0.07964756897864994	binder
DRLDREEAF	HLA-B*14:02	0.980063509941101	0.018415274934036732	binder
DRLGKKVRV	HLA-B*14:02	0.3519220009446144	0.21335268204975127	not-binder
DRLHKVKTV	HLA-B*14:02	0.9131123185157776	0.08690412337424933	binder
DRLINSEL	HLA-B*14:02	0.927563464641571	0.06916054022506371	binder
DRLIVGTA	HLA-B*14:02	0.6076077520847321	0.29553035413951056	ambiguous
DRLKFFETL	HLA-B*14:02	0.97771657705307	0.022006948412017047	binder
DRLKPLKM	HLA-B*14:02	0.6453807294368744	0.23479378060730582	binder
DRLKPLLV	HLA-B*14:02	0.5763277411460876	0.3023322120152878	ambiguous
DRLKSALL	HLA-B*14:02	0.7911059528589248	0.2917323894367867	binder
DRLKSLTM	HLA-B*14:02	0.8418313026428222	0.14979677594342686	binder
DRLKVFKEV	HLA-B*14:02	0.8702859878540039	0.12454841273513265	binder
DRLLRISQL	HLA-B*14:02	0.998920452594757	0.0010059708444227983	binder
DRLLRTMAF	HLA-B*14:02	0.9885342240333557	0.01448918312146278	binder
DRLLWARSV	HLA-B*14:02	0.8501691460609436	0.16978268429180424	binder
DRLNHLLSV	HLA-B*14:02	0.9821300387382508	0.019730655083648966	binder
DRLNKVISEL	HLA-B*14:02	0.8833088099956512	0.19378367456883794	binder
DRLNVTEEL	HLA-B*14:02	0.9570006132125854	0.027616087232919733	binder
DRLPGPRAV	HLA-B*14:02	0.7487037539482116	0.24072523713615546	binder
DRLPKFLIV	HLA-B*14:02	0.730675208568573	0.09622617180184179	binder
DRLQGLSSL	HLA-B*14:02	0.9920496940612793	0.004088046186062205	binder
DRLQWVTI	HLA-B*14:02	0.6763690546154976	0.3211386179615159	binder
DRLRTERDSL	HLA-B*14:02	0.6725394427776337	0.195710553379354	binder
DRLRTLLQL	HLA-B*14:02	0.9348136901855468	0.0859888040902898	binder
DRLRYRNVI	HLA-B*14:02	0.9493374705314637	0.02881270883848542	binder
DRLSASSL	HLA-B*14:02	0.9424210309982299	0.025207781961629063	binder
DRLTNGNSL	HLA-B*14:02	0.9310231804847717	0.07782603366971313	binder
DRLYSRKI	HLA-B*14:02	0.717950439453125	0.3037371878529491	binder
DRMFHIRA	HLA-B*14:02	0.6154615134000778	0.3258513610303771	ambiguous
DRMFHIRAV	HLA-B*14:02	0.9796298623085022	0.023150938299991555	binder
DRMFHIRAVI	HLA-B*14:02	0.70931978225708	0.1634430992212881	binder
DRMKIGASL	HLA-B*14:02	0.9937580823898315	0.006444486143154353	binder
DRMKTVSV	HLA-B*14:02	0.955668568611145	0.05750355333873489	binder
DRMLRSALL	HLA-B*14:02	0.9979001879692078	0.0019011999268012075	binder
DRMLRSAM	HLA-B*14:02	0.9947186470031738	0.0038914718617759	binder
DRMLRSAMRL	HLA-B*14:02	0.8037913024425507	0.28171714921867724	binder
DRMQKEITAL	HLA-B*14:02	0.9887317299842835	0.010433986522583082	binder
DRMTLLLRL	HLA-B*14:02	0.747746467590332	0.28068644176874763	binder
DRMYRSAV	HLA-B*14:02	0.9539113521575928	0.051628975111396386	binder
DRNIKKITL	HLA-B*14:02	0.9936369180679321	0.006894815772687644	binder
DRNQPVTL	HLA-B*14:02	0.8640272974967956	0.2271702405598279	binder
DRQVVSEL	HLA-B*14:02	0.9584345698356629	0.03863367551973563	binder
DRQWKKISA	HLA-B*14:02	0.9621945142745971	0.03434246865215937	binder
DRQYKDYKI	HLA-B*14:02	0.747447258234024	0.21720301219712393	binder
DRRAFIITI	HLA-B*14:02	0.4532448768615723	0.1650017760506986	ambiguous
DRRDHPLP	HLA-B*14:02	0.004188758209784283	0.006279846200156124	not-binder
DRRERLRQL	HLA-B*14:02	0.9142173528671265	0.03965897281415917	binder
DRRGRPVGF	HLA-B*14:02	0.6613579452037811	0.20963673487793907	binder
DRRLRIPEL	HLA-B*14:02	0.9586647272109985	0.016865880442608245	binder
DRRSRIEAL	HLA-B*14:02	0.9730287194252014	0.03807171485768503	binder
DRSAHFSTL	HLA-B*14:02	0.9852484345436097	0.013604729950141142	binder
DRSTREVEL	HLA-B*14:02	0.9838140964508056	0.017583465983429004	binder
DRTAIHEVM	HLA-B*14:02	0.926458203792572	0.08595277206572031	binder
DRTAQLTSL	HLA-B*14:02	0.9722473740577697	0.025122908297813537	binder
DRTGHIKL	HLA-B*14:02	0.7680114388465882	0.13310493661955444	binder
DRTMRQRAL	HLA-B*14:02	0.9923703074455261	0.007139391537842163	binder
DRTSIHEAM	HLA-B*14:02	0.9406011700630188	0.04435798177561797	binder
DRTTISRAL	HLA-B*14:02	0.9595674276351929	0.03220292174586441	binder
DRVAHMEF	HLA-B*14:02	0.7991781651973724	0.2520893552024662	binder
DRVATQLVV	HLA-B*14:02	0.7970148205757142	0.16506596345869587	binder
DRVFHESI	HLA-B*14:02	0.9138075590133667	0.1032068629843382	binder
DRVGRQEL	HLA-B*14:02	0.9862140059471131	0.013971425332461297	binder
DRVIHLLAL	HLA-B*14:02	0.9941647529602051	0.00455236100333768	binder
DRVIKASL	HLA-B*14:02	0.9964294672012329	0.0038688975488063854	binder
DRVKMGFVM	HLA-B*14:02	0.9194623708724976	0.07380352777144251	binder
DRVLREERA	HLA-B*14:02	0.8573417067527771	0.11612058012393518	binder
DRVLRIHRI	HLA-B*14:02	0.9636295318603516	0.028268313634797558	binder
DRVQRMLEV	HLA-B*14:02	0.9900866270065307	0.008234824920550521	binder
DRVRALEL	HLA-B*14:02	0.9840549945831298	0.012187769070742531	binder
DRVRHSML	HLA-B*14:02	0.9824673175811768	0.012056979165051232	binder
DRVTRSTL	HLA-B*14:02	0.9973145127296448	0.0031250226673451924	binder
DRVVIQEM	HLA-B*14:02	0.9662542819976807	0.036645811459726334	binder
DRVVVIRF	HLA-B*14:02	0.3041641354560852	0.32410526322152516	not-binder
DRVYIHPF	HLA-B*14:02	0.8058664083480835	0.1654933094260458	binder
DRVYIHPFHL	HLA-B*14:02	0.3572459191083908	0.17224570289835173	not-binder
DRWWHATL	HLA-B*14:02	0.9882185816764831	0.010813942344739855	binder
DRYDAPGIAL	HLA-B*14:02	0.9527558207511901	0.035819069628733026	binder
DRYDGLRRL	HLA-B*14:02	0.9145550727844238	0.10747049226714744	binder
DRYDGMVGF	HLA-B*14:02	0.9635111212730407	0.032670608166160596	binder
DRYDSFIEL	HLA-B*14:02	0.9882561922073364	0.009587650914111658	binder
DRYERLTSV	HLA-B*14:02	0.9996057629585267	0.0005071700212964939	binder
DRYGGQPLF	HLA-B*14:02	0.9011051774024963	0.11388078501340705	binder
DRYGGQPL	HLA-B*14:02	0.9629269242286682	0.0259848578932765	binder
DRYHEKLAV	HLA-B*14:02	0.9366876125335694	0.10868000178529183	binder
DRYIFVSL	HLA-B*14:02	0.9871242642402649	0.011052376570034583	binder
DRYIFVSLL	HLA-B*14:02	0.9552091836929322	0.023304439823301073	binder
DRYIQQKRL	HLA-B*14:02	0.9721200346946717	0.02163602732801975	binder
DRYLAIVHA	HLA-B*14:02	0.8713616371154785	0.16434647863633478	binder
DRYLAVVHA	HLA-B*14:02	0.9194146037101746	0.06479918132188356	binder
DRYLNIVHA	HLA-B*14:02	0.955678915977478	0.03114690249523362	binder
DRYLPDTL	HLA-B*14:02	0.8977882146835328	0.08779261172870911	binder
DRYLQDNPA	HLA-B*14:02	0.9348998427391052	0.06367864563762504	binder
DRYLRPHAF	HLA-B*14:02	0.997765052318573	0.0021769844540567304	binder
DRYMRLKEEL	HLA-B*14:02	0.9932120680809021	0.006769923479299184	binder
DRYNPENLATL	HLA-B*14:02	0.9656746625900269	0.020595085580393677	binder
DRYPGSTFM	HLA-B*14:02	0.7872604727745056	0.2565230219211818	binder
DRYPKKLVQ	HLA-B*14:02	0.45728894099593165	0.27792410448560123	ambiguous
DRYQGNQDRVL	HLA-B*14:02	0.9442208170890808	0.06689555302904213	binder
DRYRQDPQL	HLA-B*14:02	0.9908784031867981	0.007249161338242573	binder
DRYSGNVTI	HLA-B*14:02	0.9930237412452698	0.007262738542085381	binder
DRYTIHSQL	HLA-B*14:02	0.9971954941749572	0.0012034222820985574	binder
DRYVAIARAL	HLA-B*14:02	0.9051142573356629	0.05356965709652307	binder
DRYYERNEL	HLA-B*14:02	0.9941968798637391	0.004162149319398366	binder
DRYYTPTI	HLA-B*14:02	0.9037645816802978	0.07413171902194263	binder
DSAMHLAL	HLA-B*14:02	0.4404514111578465	0.3207966925994179	ambiguous
DSFARLDAL	HLA-B*14:02	0.9826733708381653	0.02467566469739908	binder
DSPLHKAL	HLA-B*14:02	0.6956359922885895	0.18835334085400832	binder
DSVVRRQL	HLA-B*14:02	0.6753752559423447	0.31519660504483754	binder
DSYSHIMAL	HLA-B*14:02	0.7900491714477539	0.20783171515007806	binder
DVAPKRQAL	HLA-B*14:02	0.9384776711463928	0.09535608206084771	binder
DVAYHNSL	HLA-B*14:02	0.3498368963599205	0.33800045126402056	ambiguous
DVGVHCVL	HLA-B*14:02	0.5322757795453071	0.34674979518812404	ambiguous
DVMIRKEEL	HLA-B*14:02	0.7820301137864589	0.3660161324563133	binder
DVVKRLLSL	HLA-B*14:02	0.989817225933075	0.011699016875073878	binder
DVYRKLIEL	HLA-B*14:02	0.9476611733436584	0.0757287215254786	binder
DYLRPIAL	HLA-B*14:02	0.673854649066925	0.2959425250984843	binder
EALVRTVAL	HLA-B*14:02	0.993662428855896	0.009575072972695877	binder
EEANNDLENKIQ	HLA-B*14:02	0.03635971359326504	0.06390617035058475	not-binder
EEFRRLAAL	HLA-B*14:02	0.9725952386856079	0.042889230208416576	binder
EEFTHTTL	HLA-B*14:02	0.5912575244903564	0.3326133029632544	ambiguous
EEQLQQIRAE	HLA-B*14:02	0.002247564820572734	0.001982602143392021	not-binder
EESNYELEGKIK	HLA-B*14:02	0.007117759832181036	0.005386130528655388	not-binder
EEWERHEAL	HLA-B*14:02	0.9915129184722901	0.01410362888195915	binder
EGFDRSTSL	HLA-B*14:02	0.9533961653709412	0.05688226192301166	binder
EGVNDNEEGFFSAR	HLA-B*14:02	0.0006412690550599377	0.0008065057321295901	not-binder
ELFLRRISL	HLA-B*14:02	0.8577560722827912	0.20397696891847886	binder
ELSRSVNEFL	HLA-B*14:02	9.825437591644004e-05	0.0001003353138696045	not-binder
ENATHTQL	HLA-B*14:02	0.11801260933279992	0.14504303303463956	not-binder
ENIMRLSSL	HLA-B*14:02	0.971634817123413	0.04938948707018955	binder
ENRVLHQEL	HLA-B*14:02	0.3781140327453613	0.3137298252366798	ambiguous
ENSLHRAL	HLA-B*14:02	0.530735096335411	0.19530974073765056	ambiguous
ENVAHNAL	HLA-B*14:02	0.33041493613272904	0.31996165207108584	not-binder
ENYDRGYSSL	HLA-B*14:02	0.49532963931560514	0.27991222608186184	ambiguous
EPATHNAL	HLA-B*14:02	0.24007093254476786	0.23978284726575175	not-binder
EQMERLEAL	HLA-B*14:02	0.9992136836051941	0.0011045658250502005	binder
EQTTHPEL	HLA-B*14:02	0.22394133508205413	0.15266530693235011	not-binder
EQTYHAKL	HLA-B*14:02	0.21353529617190362	0.20782443066073794	not-binder
EQVLHKQL	HLA-B*14:02	0.7797230184078217	0.1596150456733317	binder
EQYEHASI	HLA-B*14:02	0.7536476135253907	0.3420502290656005	binder
EQYIRRLAA	HLA-B*14:02	0.9972539067268371	0.0016429385057145647	binder
EQYLRIISH	HLA-B*14:02	0.7434362947940827	0.21302750209286184	binder
ERFARNSTL	HLA-B*14:02	0.9978589892387391	0.0025554353482625924	binder
ERFDGMLLA	HLA-B*14:02	0.6280828893184662	0.2850344411770215	ambiguous
ERFDGMLLAM	HLA-B*14:02	0.5212196290493012	0.16850890189873086	ambiguous
ERFEKTFQL	HLA-B*14:02	0.9959878563880921	0.005480931739120328	binder
ERFHHVTVL	HLA-B*14:02	0.9967999219894409	0.003098287175920319	binder
ERFKNKITV	HLA-B*14:02	0.9768303275108338	0.016153125486449905	binder
ERFNVPVSL	HLA-B*14:02	0.9838725090026855	0.009345439380440575	binder
ERFPTHAKL	HLA-B*14:02	0.8936132311820983	0.11627480104129334	binder
ERFSHVAM	HLA-B*14:02	0.9544307351112366	0.04110994602950276	binder
ERHWRIFSL	HLA-B*14:02	0.9957293510437012	0.003935367872482334	binder
ERIDHIKL	HLA-B*14:02	0.8237379550933838	0.15857482923997157	binder
ERIKRLEEL	HLA-B*14:02	0.9994590640068054	0.0006583195565534275	binder
ERIMKAQAL	HLA-B*14:02	0.9983194708824158	0.0013517581899464303	binder
ERIPKALEV	HLA-B*14:02	0.9067320346832275	0.053470643831661974	binder
ERISRGGSL	HLA-B*14:02	0.9940108895301819	0.0038926641893371632	binder
ERLEHPVL	HLA-B*14:02	0.9581562519073487	0.03386240140914771	binder
ERLERIFQL	HLA-B*14:02	0.9993010759353638	0.0003670271567412039	binder
ERLERQERL	HLA-B*14:02	0.9786917805671692	0.03463930850606691	binder
ERLGQFMTL	HLA-B*14:02	0.980803120136261	0.019636118276340295	binder
ERLKREAQL	HLA-B*14:02	0.9970133543014527	0.002612597970192015	binder
ERLLTYNSL	HLA-B*14:02	0.9597710251808167	0.047750958194087666	binder
ERLNRLETL	HLA-B*14:02	0.998813807964325	0.0012460667046295555	binder
ERLPEHCKL	HLA-B*14:02	0.7770132482051849	0.17166577557822163	binder
ERLQRFQNL	HLA-B*14:02	0.9986312389373779	0.0009695857449959248	binder
ERSIHDAL	HLA-B*14:02	0.8701813459396363	0.15404436270532457	binder
ERWSKHRVV	HLA-B*14:02	0.7730172574520111	0.17750889837066855	binder
ERYAKIVEI	HLA-B*14:02	0.9951335906982421	0.0032268417242154635	binder
ERYFHHVL	HLA-B*14:02	0.9974153399467468	0.0015299239812518975	binder
ERYLKFIEL	HLA-B*14:02	0.9980370163917541	0.0013133658851791387	binder
ERYRAITSA	HLA-B*14:02	0.9810958981513977	0.020107868669766035	binder
ERYSASKPL	HLA-B*14:02	0.9047330141067504	0.08258096843194247	binder
ESALRKQSL	HLA-B*14:02	0.7417154133319854	0.23253715767735392	binder
ESTLHLVL	HLA-B*14:02	0.10164562864229083	0.10506066799738743	not-binder
ESVGKGAVHDVKD	HLA-B*14:02	0.00014693755525172492	0.00021789583707880648	not-binder
EVYAHAVL	HLA-B*14:02	0.23038504307623953	0.2942754192377269	not-binder
FEAEVLHTVL	HLA-B*14:02	0.2423597678542137	0.28859497594580685	not-binder
FEAIHHEL	HLA-B*14:02	0.8140960454940795	0.09983559286219514	binder
FEFVHALL	HLA-B*14:02	0.329075425490737	0.25748234949697213	not-binder
FEMATRAAL	HLA-B*14:02	0.7249492168426513	0.2587915304171789	binder
FQRQRVDAL	HLA-B*14:02	0.8657900333404541	0.13917967109643706	binder
FQTIHKTI	HLA-B*14:02	0.5778672397136688	0.44497954612653706	ambiguous
FQVKRQVL	HLA-B*14:02	0.805815464258194	0.240023461911375	binder
FRHDRSLEL	HLA-B*14:02	0.9695366740226745	0.04086515916729126	binder
FRLPRKEKL	HLA-B*14:02	0.669254744052887	0.20072812390961414	binder
FRQIHKVL	HLA-B*14:02	0.8290038108825684	0.26641574206408125	binder
FRSGSSRVL	HLA-B*14:02	0.4888597697019577	0.28060375605082327	ambiguous
FRVLHTAL	HLA-B*14:02	0.9330456256866455	0.07499192018909687	binder
FRVPTANVS	HLA-B*14:02	0.017193995648995042	0.019008481838355216	not-binder
FRYFRMPEL	HLA-B*14:02	0.9874228596687317	0.006676912155412727	binder
FRYHGLSSL	HLA-B*14:02	0.9674288272857666	0.024330932217016776	binder
FRYLMGERL	HLA-B*14:02	0.675261715054512	0.2843391918968356	binder
FRYQGHVGA	HLA-B*14:02	0.8261807501316071	0.25727287131898063	binder
FRYQGYIGA	HLA-B*14:02	0.6106558561325073	0.25541780776922185	ambiguous
GAVHDVKDVLDS	HLA-B*14:02	0.0034437037909242465	0.006648126217981554	not-binder
GEGLKRSAL	HLA-B*14:02	0.5461870670318604	0.23024842334335482	ambiguous
GELFLRRISL	HLA-B*14:02	0.005047063110396266	0.006393791052522481	not-binder
GGGDAAPLHSVL	HLA-B*14:02	0.008680847771756817	0.007363327175233297	not-binder
GGGGDAAPLHSVL	HLA-B*14:02	0.01630455846898258	0.025744573325568374	not-binder
GGGGGGLGSGGSIR	HLA-B*14:02	0.5597718104720115	0.29709678137640183	ambiguous
GGGGLGSGGSIR	HLA-B*14:02	0.015136838241596706	0.015738439031300143	not-binder
GIDRYPRKVTA	HLA-B*14:02	0.00011114631197415293	9.368804783507341e-05	not-binder
GLEFAHMAL	HLA-B*14:02	0.003250983779435046	0.004402278503081699	not-binder
GQLHPAAPGGLA	HLA-B*14:02	0.006031897166030831	0.004953733293344166	not-binder
GQPMVHGAL	HLA-B*14:02	0.14796183678336092	0.16119920242865415	not-binder
GQWKKGFVL	HLA-B*14:02	0.6939228296279907	0.15243959955956138	binder
GRAFRTVTL	HLA-B*14:02	0.9777509927749634	0.027281031388093884	binder
GRFGSRDAL	HLA-B*14:02	0.6449047327041626	0.23634902843847455	binder
GRLGRSESL	HLA-B*14:02	0.9835050582885743	0.010610721409335357	binder
GRLVRAQAL	HLA-B*14:02	0.9838524103164673	0.018568053694280117	binder
GRVAPRSGL	HLA-B*14:02	0.6827452182769775	0.30244322768720017	binder
GRYNPRRSL	HLA-B*14:02	0.8990650296211242	0.07958550729027533	binder
GSGSGWSSSRGPY	HLA-B*14:02	0.048197233909741045	0.03042232360181368	not-binder
GSVDSFERSNSL	HLA-B*14:02	0.0006779121384170139	0.0009571010196886847	not-binder
GVWTYDDATKTF	HLA-B*14:02	0.0034256789192397717	0.004130791385077372	not-binder
HAAEYGAEALE	HLA-B*14:02	0.0002454047124558656	0.0004079404642526633	not-binder
HAALRCESL	HLA-B*14:02	0.9220325708389282	0.07288372302835353	binder
HDKYERLVKL	HLA-B*14:02	0.011137582967057824	0.006875117561330676	not-binder
HEIAHAVL	HLA-B*14:02	0.8112916231155396	0.12203688614557337	binder
HELQRFYSL	HLA-B*14:02	0.9863008618354797	0.01077684324616951	binder
HETLHQSL	HLA-B*14:02	0.7084023237228394	0.22429488053693833	binder
HGIIHRDL	HLA-B*14:02	0.4847124554216862	0.33712279740447987	ambiguous
HGIVHRAL	HLA-B*14:02	0.9018622279167176	0.09124548500198104	binder
HGIVHSDL	HLA-B*14:02	0.174761417042464	0.1434087395520291	not-binder
HGLIHNVL	HLA-B*14:02	0.7738412499427796	0.17336253428814694	binder
HGYERYNAM	HLA-B*14:02	0.9946231126785279	0.007983441669636744	binder
HHFQRGDGAAL	HLA-B*14:02	0.9795315384864807	0.018131163787498936	binder
HLPETKFSEL	HLA-B*14:02	0.18327753273770214	0.17632550077324416	not-binder
HMVVHRDL	HLA-B*14:02	0.19479219955392182	0.1688773776867318	not-binder
HPAGHLVL	HLA-B*14:02	0.6182295441627502	0.16421628757145681	binder
HPGSHTVL	HLA-B*14:02	0.5358551561832428	0.11840370334363275	ambiguous
HPGTHTVL	HLA-B*14:02	0.6926574647426605	0.19907697015897977	binder
HPNVHFVL	HLA-B*14:02	0.7775602161884307	0.25978387223547034	binder
HPVPHAAL	HLA-B*14:02	0.8172390103340149	0.0886068912134177	binder
HQFSRDASV	HLA-B*14:02	0.9714062094688416	0.03206965082336284	binder
HQIIHTGL	HLA-B*14:02	0.8584031403064728	0.2277029288522004	binder
HQVTRAVL	HLA-B*14:02	0.9956489443778992	0.004700762095190365	binder
HRAFHLAL	HLA-B*14:02	0.8664740204811097	0.12243984011512923	binder
HRAVGHFEL	HLA-B*14:02	0.975421404838562	0.019779411714686567	binder
HRAVREVL	HLA-B*14:02	0.9828600406646728	0.020091907540343	binder
HRFGGLVL	HLA-B*14:02	0.8914908528327942	0.08177318191537564	binder
HRFIVNTL	HLA-B*14:02	0.9568583846092225	0.04675265550753985	binder
HRFYFENAL	HLA-B*14:02	0.9681181669235229	0.02856622009027605	binder
HRGHHTFL	HLA-B*14:02	0.6635485410690307	0.2684776085919904	binder
HRLHHVSSL	HLA-B*14:02	0.9929735422134399	0.010951453089040707	binder
HRLPHVLLL	HLA-B*14:02	0.9383210182189942	0.05964139948797195	binder
HRLTDRLQV	HLA-B*14:02	0.5112868942320347	0.34879008043956017	ambiguous
HRMNREEIL	HLA-B*14:02	0.8988340497016907	0.18296379139145982	binder
HRQVRKYVM	HLA-B*14:02	0.917106568813324	0.07172525561079228	binder
HRVIHRDI	HLA-B*14:02	0.7103392601013183	0.25304477622043864	binder
HRVLHNSL	HLA-B*14:02	0.9715387225151062	0.02336047827507299	binder
HRWVNYESM	HLA-B*14:02	0.8813713073730469	0.1471349567726774	binder
HRYEREEAF	HLA-B*14:02	0.9943964838981628	0.005608038667265995	binder
HRYYGKSL	HLA-B*14:02	0.8304596602916717	0.22133545969460763	binder
HSVLHRAL	HLA-B*14:02	0.6303164750337601	0.2558799956191219	binder
HSVVHALL	HLA-B*14:02	0.09233466312289237	0.09946667658184574	not-binder
HTSDRALHAKL	HLA-B*14:02	0.0021297131439496297	0.003804267435361308	not-binder
HVFHHSVL	HLA-B*14:02	0.5049119703471661	0.295879153457195	ambiguous
HVVIHQSL	HLA-B*14:02	0.4952328227460384	0.3742839103335661	ambiguous
HYDRSGRSL	HLA-B*14:02	0.38896619379520414	0.27370507801126565	ambiguous
IAPTGHSL	HLA-B*14:02	0.2043431144207716	0.28719042720412685	not-binder
IAYIRDLAL	HLA-B*14:02	0.9372774481773376	0.08685785003093191	binder
IDYQRNVPA	HLA-B*14:02	0.7003758437931538	0.3223898673577848	binder
IEFQREAL	HLA-B*14:02	0.9333673715591431	0.0304884293108619	binder
IEFSRLTSL	HLA-B*14:02	0.9675259351730346	0.03320785065852137	binder
IEIIHEEL	HLA-B*14:02	0.39184027053415776	0.30171484733209003	ambiguous
IEISRNEAL	HLA-B*14:02	0.922016727924347	0.07212042847128985	binder
IEYEKKQTL	HLA-B*14:02	0.7274908423423767	0.25292439645742154	binder
IEYLAHWLYH	HLA-B*14:02	8.993678959541284e-05	8.586514849235533e-05	not-binder
IGTTHVTL	HLA-B*14:02	0.14026710400357842	0.2517918025044835	not-binder
IGVVHLVL	HLA-B*14:02	0.06020234562456608	0.0787213136500743	not-binder
IGYARNPSL	HLA-B*14:02	0.946044659614563	0.07798332919406939	binder
IHAKRVTIM	HLA-B*14:02	0.7385157942771912	0.15461543719538837	binder
IKYNRKISA	HLA-B*14:02	0.6629823476076127	0.2655991914354799	binder
ILTTHTTL	HLA-B*14:02	0.02819883746560663	0.04758942460942083	not-binder
IPHIHKSL	HLA-B*14:02	0.8208710551261902	0.18442847048004027	binder
IPLAKRVAL	HLA-B*14:02	0.8722283601760864	0.17196476388871745	binder
IPMIHAVL	HLA-B*14:02	0.7944518029689789	0.24535965200897478	binder
IPYARDAVI	HLA-B*14:02	0.9175160884857178	0.09933519315448736	binder
IQAIHSTI	HLA-B*14:02	0.4779705196619034	0.3322499093630345	ambiguous
IQAVRRSL	HLA-B*14:02	0.9020763278007508	0.12036466331730232	binder
IQILHQVL	HLA-B*14:02	0.7938003480434418	0.23763851730677474	binder
IQQKRTVAF	HLA-B*14:02	0.9160536527633667	0.13196604223669134	binder
IQSIRMGM	HLA-B*14:02	0.3302298586815596	0.2638133013881151	not-binder
IQVVREEL	HLA-B*14:02	0.824984359741211	0.09455170399066533	binder
IREPRTTAL	HLA-B*14:02	0.9778584122657776	0.039314268573413004	binder
IRFGGRKEI	HLA-B*14:02	0.7326724588871002	0.1990583696827164	binder
IRHERNVIL	HLA-B*14:02	0.9761537790298462	0.029019552968212445	binder
IRKERPISL	HLA-B*14:02	0.9742557168006897	0.031316915997255654	binder
IRLDKKLSV	HLA-B*14:02	0.6100226670503617	0.27643959161010073	ambiguous
IRLTGGEPLI	HLA-B*14:02	0.01455643428489566	0.013665623812016628	not-binder
IRMEHVKIV	HLA-B*14:02	0.32262857630848885	0.31582193516170043	not-binder
IRMEREALL	HLA-B*14:02	0.9766980648040772	0.02270357235762623	binder
IRNHHVASL	HLA-B*14:02	0.9834686756134033	0.011643838678812319	binder
IRNIGKTL	HLA-B*14:02	0.8448493957519532	0.09188136998979629	binder
IRQKALKL	HLA-B*14:02	0.29665593660902234	0.26707266841093735	not-binder
IRVIAHTQM	HLA-B*14:02	0.6024267375469208	0.20942525050626706	ambiguous
IRVLGRKEL	HLA-B*14:02	0.7931747198104858	0.11882537708236371	binder
IRYDTVLAL	HLA-B*14:02	0.9057074904441833	0.11289762098477515	binder
IRYERDNNFL	HLA-B*14:02	0.7841062635183335	0.31964022401066383	binder
IRYPDSHQL	HLA-B*14:02	0.9019789457321167	0.10366767445269227	binder
IRYSGQYREL	HLA-B*14:02	0.7482233881950379	0.18641830516893193	binder
IRYVTPRAL	HLA-B*14:02	0.9366053938865662	0.03616275663718682	binder
ISPSRTEAL	HLA-B*14:02	0.29678320586681367	0.302465336333491	not-binder
ISPTGHSL	HLA-B*14:02	0.12905206214636564	0.24167768055163366	not-binder
KALDPEISSGEGLR	HLA-B*14:02	0.02623325209833638	0.04588598371478614	not-binder
KAPAPRPSL	HLA-B*14:02	0.337950499355793	0.2503811317082552	not-binder
KAPSAARSL	HLA-B*14:02	0.03518467471003532	0.05064820948313182	not-binder
KEAIHSQL	HLA-B*14:02	0.22573651988059282	0.17690637595518283	not-binder
KLQNNSLLP	HLA-B*14:02	0.00010323412136870047	0.0001427616615656382	not-binder
KRFSGTVRL	HLA-B*14:02	0.677124148607254	0.24757702110793775	binder
KRINWRTVL	HLA-B*14:02	0.876618480682373	0.15706807420533248	binder
KRYAGALRA	HLA-B*14:02	0.2781223654747009	0.2739527289013819	not-binder
KRYDREFLL	HLA-B*14:02	0.9157277107238769	0.06958308732292834	binder
LAAARLAAA	HLA-B*14:02	0.7210400104522705	0.16050621982268448	binder
LAALRLQSL	HLA-B*14:02	0.94179607629776	0.05635927361298922	binder
LAPTDVKEL	HLA-B*14:02	0.10007383162155747	0.1852113105525752	not-binder
LATLHTAL	HLA-B*14:02	0.26908573433756827	0.19666994854631098	not-binder
LAVLHTVL	HLA-B*14:02	0.6118280470371247	0.19073034443086234	binder
LDATHQQL	HLA-B*14:02	0.16962152291089297	0.1239086664517092	not-binder
LDLQRTLSL	HLA-B*14:02	0.983096432685852	0.014061656983798155	binder
LDVIHEVL	HLA-B*14:02	0.5356314748525619	0.27265811018840524	ambiguous
LEAQHRSL	HLA-B*14:02	0.5642645120620727	0.2138951024908669	ambiguous
LEAVHDLL	HLA-B*14:02	0.11034646709449589	0.16022395347406657	not-binder
LEAVHDVL	HLA-B*14:02	0.23724267426878215	0.2871409078289736	not-binder
LEDALQQAKED	HLA-B*14:02	0.003923326762492252	0.0036483236184745556	not-binder
LEETHKAL	HLA-B*14:02	0.15325396172702313	0.14507040428737106	not-binder
LEFLRDEEL	HLA-B*14:02	0.7377124726772308	0.2545489764261198	binder
LEGRHAEL	HLA-B*14:02	0.2642623111605644	0.19308784836939885	not-binder
LERERAAQL	HLA-B*14:02	0.598696394264698	0.29005806255893074	ambiguous
LETGHRAL	HLA-B*14:02	0.3699071630835533	0.23348679310667161	not-binder
LEYERQLVL	HLA-B*14:02	0.9679033875465393	0.030074615516372596	binder
LKPPHPHHRAL	HLA-B*14:02	0.019757383799878882	0.032064484856928754	not-binder
LNVLHSEL	HLA-B*14:02	0.07506706044077874	0.029229220666308037	not-binder
LPAEHGVL	HLA-B*14:02	0.287188808247447	0.2888296233440352	not-binder
LPASHMEL	HLA-B*14:02	0.2568134982138872	0.22293484088085072	not-binder
LPHNRMQAL	HLA-B*14:02	0.983721113204956	0.017277735650140097	binder
LPNIHPEL	HLA-B*14:02	0.6168000042438507	0.21417739345109615	binder
LPWKRIVAV	HLA-B*14:02	0.7846009403467178	0.287305311049436	binder
LQAERRAL	HLA-B*14:02	0.8336262702941895	0.17035932899861864	binder
LQALHDAL	HLA-B*14:02	0.32814519181847573	0.31713941724090006	not-binder
LQAQRENL	HLA-B*14:02	0.27326925508677957	0.21956558892514447	not-binder
LQASHSEL	HLA-B*14:02	0.12334326259442605	0.13408244511853473	not-binder
LQAVRQAL	HLA-B*14:02	0.9504950404167175	0.07279682372508693	binder
LQIDNARLA	HLA-B*14:02	0.0022097699431469662	0.0016558536694841444	not-binder
LQLWNGLL	HLA-B*14:02	0.001673540030606091	0.0007644284719566479	not-binder
LQNAHGEL	HLA-B*14:02	0.13830384272150695	0.21826805415527487	not-binder
LQNEHRVL	HLA-B*14:02	0.9313551545143127	0.04527357564090795	binder
LQRIHAEI	HLA-B*14:02	0.18749946575844662	0.12964062254018832	not-binder
LQSRHVAL	HLA-B*14:02	0.5491964876651764	0.2902660121093568	ambiguous
LQVAHEEI	HLA-B*14:02	0.009888252546079456	0.011994314052816302	not-binder
LQVLHRKL	HLA-B*14:02	0.12035155091434717	0.16880683501404214	not-binder
LQYNRAQVL	HLA-B*14:02	0.9929594993591309	0.0057931667838267385	binder
LQYTRKAEF	HLA-B*14:02	0.9032997369766236	0.0859257036424543	binder
LRDDRVLPL	HLA-B*14:02	0.8306175231933594	0.2841516588560281	binder
LRELEREVL	HLA-B*14:02	0.6967233777046203	0.13196015298067598	binder
LRFDGALNV	HLA-B*14:02	0.4366448692977428	0.2835650072418906	ambiguous
LRFDKEVAL	HLA-B*14:02	0.9460063338279724	0.03811431054508935	binder
LRFGNPLLV	HLA-B*14:02	0.3283843070268631	0.2587384104247677	not-binder
LRFKKPQSL	HLA-B*14:02	0.987479281425476	0.011933276898323167	binder
LRFLFENKL	HLA-B*14:02	0.5928274095058441	0.19088771160337528	ambiguous
LRFLHENQL	HLA-B*14:02	0.931073784828186	0.03952828252915378	binder
LRFPHHSQL	HLA-B*14:02	0.9620168209075928	0.03796647220495308	binder
LRFQSSAV	HLA-B*14:02	0.42381748631596566	0.33861797201751087	ambiguous
LRHLGLTR	HLA-B*14:02	0.006589039089158177	0.006584910582252466	not-binder
LRHLGRTL	HLA-B*14:02	0.9630785703659057	0.027758879686657974	binder
LRHLQTITL	HLA-B*14:02	0.9497420191764832	0.014359837630230934	binder
LRIERESAL	HLA-B*14:02	0.9969764232635498	0.002413698069313982	binder
LRLEHTKL	HLA-B*14:02	0.6407822668552399	0.15107844297663167	binder
LRLPGRKL	HLA-B*14:02	0.4294440016150475	0.3521822847976291	ambiguous
LRLPRRESL	HLA-B*14:02	0.991875433921814	0.005439930526976911	binder
LRPGVRHPL	HLA-B*14:02	0.3475900501012802	0.36118116456306704	ambiguous
LRQHIAEL	HLA-B*14:02	0.5615218788385391	0.28521202086580466	ambiguous
LRRLREQVL	HLA-B*14:02	0.7534418344497681	0.1356881668343791	binder
LRTMHHLL	HLA-B*14:02	0.5172896593809128	0.33128500732433025	ambiguous
LRVEHEKL	HLA-B*14:02	0.42107116281986234	0.24566034652905028	ambiguous
LRYAAVRTL	HLA-B*14:02	0.7571442782878876	0.23895454284455472	binder
LRYADRVKEL	HLA-B*14:02	0.5760614156723023	0.3354575225086977	ambiguous
LRYDHQQRL	HLA-B*14:02	0.8625336408615112	0.2535510229293187	binder
LRYDHQSRL	HLA-B*14:02	0.9033055424690246	0.16032567653566862	binder
LRYDHQSRLTA	HLA-B*14:02	0.6059427797794342	0.29780636788421017	ambiguous
LRYGGNLSL	HLA-B*14:02	0.9674704432487488	0.04988762381080609	binder
LRYLKQSKV	HLA-B*14:02	0.6274747908115387	0.23344610803093663	binder
LSSPATLNSR	HLA-B*14:02	0.00016704840086276818	0.000257440275678709	not-binder
LSYLRVNVL	HLA-B*14:02	0.7007712990045547	0.32015205480412684	binder
LTEENRVLHQEL	HLA-B*14:02	0.011909335886593908	0.01728965713109627	not-binder
MAAQRQRAL	HLA-B*14:02	0.9125717520713806	0.11341450079924635	binder
MEAEHNTL	HLA-B*14:02	0.35137382373213766	0.21265559208678916	not-binder
MEALHLHL	HLA-B*14:02	0.13927399213425815	0.11784164808734011	not-binder
MEALHYML	HLA-B*14:02	0.33323137536644937	0.31988835537289767	not-binder
MEAVRVNPL	HLA-B*14:02	0.9648701667785644	0.03183939963199825	binder
MEFERQAEI	HLA-B*14:02	0.8945744395256042	0.18481809830052498	binder
MELERIVSA	HLA-B*14:02	0.9229858875274658	0.11216483712261836	binder
MELERVKAL	HLA-B*14:02	0.9865458965301513	0.012778329519615	binder
MELQGERAI	HLA-B*14:02	0.0626182702369988	0.08916538824574331	not-binder
MENIHSEM	HLA-B*14:02	0.41412944830954074	0.2416274474963449	ambiguous
MEQLRGEAL	HLA-B*14:02	0.9623397946357727	0.028167929078223766	binder
MERERKVSM	HLA-B*14:02	0.743868601322174	0.2874810663680449	binder
MEVVHKEL	HLA-B*14:02	0.538708607852459	0.29964679249780646	ambiguous
MEYLRFREL	HLA-B*14:02	0.9785160064697266	0.037366245836506856	binder
MGFSRDQAL	HLA-B*14:02	0.8532686114311219	0.13660855328079394	binder
MGYEREQVI	HLA-B*14:02	0.7307650044560432	0.3111446509042289	binder
MGYLRIADL	HLA-B*14:02	0.8879524230957031	0.0955178183468419	binder
MKMTHSEL	HLA-B*14:02	0.5853839010000229	0.3240434292226984	ambiguous
MNGIHSEL	HLA-B*14:02	0.27039248310029507	0.20164261447563783	not-binder
MPTVHYEF	HLA-B*14:02	0.21300488226115705	0.16777215779844656	not-binder
MQAPGRGPL	HLA-B*14:02	0.7514304235577584	0.34071523683795046	binder
MQIKHELL	HLA-B*14:02	0.67662313580513	0.3323967244398362	binder
MRFDGLLGF	HLA-B*14:02	0.8597088694572449	0.08242044877434733	binder
MRFDGRLGF	HLA-B*14:02	0.932105028629303	0.08791719092353167	binder
MRFLAATFL	HLA-B*14:02	0.8743877530097961	0.0936084874132639	binder
MRFLIKGSV	HLA-B*14:02	0.9034105181694031	0.09488257434258482	binder
MRHKLKTAF	HLA-B*14:02	0.9026306748390198	0.07607679468614185	binder
MRHLISSL	HLA-B*14:02	0.9722553968429566	0.03114370208468985	binder
MRHVVSHAL	HLA-B*14:02	0.9935710310935975	0.003782325078390461	binder
MRKIREIVL	HLA-B*14:02	0.8961411356925965	0.134584321189445	binder
MRKVPRVSL	HLA-B*14:02	0.9390347719192504	0.043706503922433415	binder
MRLEQRDSL	HLA-B*14:02	0.986168897151947	0.01252246916948484	binder
MRLGGRLVL	HLA-B*14:02	0.9595998406410218	0.06274806487346384	binder
MRLGPRTAA	HLA-B*14:02	0.8987204790115356	0.150038318463063	binder
MRLGPRTAAL	HLA-B*14:02	0.8912708282470703	0.13877647184103764	binder
MRLSLPLLL	HLA-B*14:02	0.8196806669235229	0.15904565359488268	binder
MRLSRELQL	HLA-B*14:02	0.976899015903473	0.022157213613956228	binder
MRLTPRAL	HLA-B*14:02	0.9289578318595886	0.08180595034419737	binder
MRMVLNESL	HLA-B*14:02	0.9810680627822876	0.014519457929779402	binder
MRQKAVSL	HLA-B*14:02	0.9604785680770874	0.03361276566545553	binder
MRSLKRAAL	HLA-B*14:02	0.9932248711585998	0.005633507220817145	binder
MRTVKRETL	HLA-B*14:02	0.9594570636749268	0.041242504577497494	binder
MRVSNRSLL	HLA-B*14:02	0.9545408487319946	0.04317157179929943	binder
MRYAVNVAL	HLA-B*14:02	0.9939085721969605	0.007225623613545744	binder
MRYLGKVL	HLA-B*14:02	0.9849094867706298	0.01749519334276515	binder
MRYLLKVQF	HLA-B*14:02	0.8457794845104217	0.18707907825037048	binder
MRYLLPSVV	HLA-B*14:02	0.9001798987388611	0.11859975982534278	binder
MRYNLQSAL	HLA-B*14:02	0.9869405865669251	0.010944870847670684	binder
MRYVASYLL	HLA-B*14:02	0.973997962474823	0.026585922601504035	binder
MSARHMAL	HLA-B*14:02	0.257734645716846	0.21984725997759347	not-binder
NAAPGVDL	HLA-B*14:02	0.05524355489760637	0.049429087049826674	not-binder
NAFRRFSSL	HLA-B*14:02	0.990692412853241	0.017413148222161116	binder
NALAHHVL	HLA-B*14:02	0.8604528903961182	0.16682570989943146	binder
NALMRLNQI	HLA-B*14:02	0.6050118446350098	0.2361058467158266	ambiguous
NAPWAVTSL	HLA-B*14:02	0.3770099587738514	0.3606776853660751	ambiguous
NAVLHKVL	HLA-B*14:02	0.7652540087699891	0.20451461130384085	binder
NDGTHMAL	HLA-B*14:02	0.24822232247097417	0.3297508781911436	not-binder
NEATRQVAL	HLA-B*14:02	0.9852886915206909	0.016961200873156695	binder
NEFLRSGL	HLA-B*14:02	0.7692301511764527	0.26229992244774036	binder
NELERLSNL	HLA-B*14:02	0.9625008463859558	0.03542540744067661	binder
NELERNITI	HLA-B*14:02	0.9587414264678955	0.04589461235617511	binder
NELQRKDAL	HLA-B*14:02	0.9365493178367614	0.0678608469456752	binder
NELVRISSM	HLA-B*14:02	0.9538570761680603	0.07103045846027715	binder
NELVRTKTL	HLA-B*14:02	0.9479827642440796	0.027831039519578785	binder
NERLHSEL	HLA-B*14:02	0.7376512259244918	0.30644168279747186	binder
NESTRSVL	HLA-B*14:02	0.8526644349098206	0.16846807725843835	binder
NETYHLTL	HLA-B*14:02	0.2598328199237585	0.2415282728199321	not-binder
NEVLHQEL	HLA-B*14:02	0.7305835008621215	0.12866023930310264	binder
NEVQRTML	HLA-B*14:02	0.8667349457740784	0.1649483405474516	binder
NEVVRSDL	HLA-B*14:02	0.644500458240509	0.1755212053381773	binder
NGAARLTAL	HLA-B*14:02	0.9710766553878785	0.027828730116781608	binder
NGFMHHVL	HLA-B*14:02	0.9583807826042176	0.02198530616511279	binder
NGQPIHAEL	HLA-B*14:02	0.20646456833928822	0.27603706579917603	not-binder
NGSLHQEL	HLA-B*14:02	0.07092163376510144	0.04163518252793063	not-binder
NHFDRSVVL	HLA-B*14:02	0.9963035106658935	0.00370165639625629	binder
NHTTHMSL	HLA-B*14:02	0.8708395481109619	0.14524125123428402	binder
NKYERELML	HLA-B*14:02	0.9127157926559448	0.08356006773107644	binder
NMTVHSAL	HLA-B*14:02	0.26602679342031477	0.15739422011353477	not-binder
NNMQRQLAL	HLA-B*14:02	0.9972233772277832	0.0027775351834404293	binder
NPHDRVVAL	HLA-B*14:02	0.975155258178711	0.034251969105425634	binder
NPHKRISAF	HLA-B*14:02	0.9696873784065246	0.02766565868862859	binder
NPNLRKNVL	HLA-B*14:02	0.7692145586013794	0.19359068548533365	binder
NPQLRSVAL	HLA-B*14:02	0.9631609082221985	0.05114445718452564	binder
NQAERRAVL	HLA-B*14:02	0.9982634067535401	0.0017415171879640434	binder
NQFQRDNARSSL	HLA-B*14:02	0.47068319469690323	0.2662238897760581	ambiguous
NQIERCNSL	HLA-B*14:02	0.9949492335319519	0.008536433702548729	binder
NQIIHRDL	HLA-B*14:02	0.8490594327449799	0.2522454442530213	binder
NQIIRHNEL	HLA-B*14:02	0.9988150596618652	0.001181757780856491	binder
NQISDRAAL	HLA-B*14:02	0.9258463025093079	0.09551527802253967	binder
NQIVHRDI	HLA-B*14:02	0.6903598815202713	0.2847314297925728	binder
NQLIRTSGV	HLA-B*14:02	0.8699097156524658	0.14307068333725015	binder
NQLKRIAKM	HLA-B*14:02	0.8683959603309631	0.15485395612584105	binder
NQLLKPTL	HLA-B*14:02	0.9089554071426391	0.0870684157838856	binder
NQLTHTDL	HLA-B*14:02	0.27159581184387205	0.2272059247827356	not-binder
NQRHRDLEL	HLA-B*14:02	0.8735808253288269	0.1721107972798245	binder
NQTPHLLL	HLA-B*14:02	0.49660621844232083	0.3397762329503192	ambiguous
NQTVHRLL	HLA-B*14:02	0.8970008134841919	0.14266625767837532	binder
NQVAHLEL	HLA-B*14:02	0.6463781416416168	0.27662633668159525	binder
NQVIHWEI	HLA-B*14:02	0.5314285188913346	0.29041594058632697	ambiguous
NQVVREAIL	HLA-B*14:02	0.971877658367157	0.015637866142054088	binder
NQYIAEMVRHAL	HLA-B*14:02	0.002375629079324426	0.002063327616998438	not-binder
NRALRTDL	HLA-B*14:02	0.9401964902877807	0.0861592548845744	binder
NRANRAVAI	HLA-B*14:02	0.9952470302581787	0.0046699247998781505	binder
NRAPSLTL	HLA-B*14:02	0.9001070499420166	0.13718615744803683	binder
NRAVVGVVA	HLA-B*14:02	0.7816712975502014	0.058652447382602314	binder
NRAVVGVV	HLA-B*14:02	0.5122411012649536	0.227043271442621	ambiguous
NREARNYTL	HLA-B*14:02	0.9775145530700684	0.030960957597859093	binder
NREVPREAL	HLA-B*14:02	0.9490614533424377	0.05022247557203005	binder
NRFDAVQSA	HLA-B*14:02	0.9195433378219604	0.05474377321553766	binder
NRFEKRINV	HLA-B*14:02	0.9644998669624328	0.029092679222679642	binder
NRFGGGPAV	HLA-B*14:02	0.9385712265968322	0.04150372518810859	binder
NRFKLVNSA	HLA-B*14:02	0.9784198641777039	0.01718845112825266	binder
NRFLGPKNSRRAL	HLA-B*14:02	0.0365711743477732	0.03459199932731536	not-binder
NRFLHMHEL	HLA-B*14:02	0.9926474452018738	0.005230477904211837	binder
NRFNYPFEL	HLA-B*14:02	0.9857416152954102	0.010348529414515395	binder
NRFPWPKVL	HLA-B*14:02	0.9375268578529358	0.0730274145677565	binder
NRFSPKASL	HLA-B*14:02	0.9877792954444885	0.01521116617919864	binder
NRFTHVLTA	HLA-B*14:02	0.9745100140571594	0.03023073284392723	binder
NRFVGILMA	HLA-B*14:02	0.58160659968853	0.26544926395551255	ambiguous
NRFVGILM	HLA-B*14:02	0.6053522408008576	0.31697567325506176	ambiguous
NRFVRTVL	HLA-B*14:02	0.9965135097503662	0.00513889485215653	binder
NRHAVVMEL	HLA-B*14:02	0.9809251308441163	0.015829245003217807	binder
NRHLFKDKV	HLA-B*14:02	0.39926683008670805	0.32618544941467575	ambiguous
NRHLHFTL	HLA-B*14:02	0.9566805720329284	0.037294400178943	binder
NRHLRDEGL	HLA-B*14:02	0.972582733631134	0.02551452055903904	binder
NRHPNFLVV	HLA-B*14:02	0.7942527949810028	0.17483986370424312	binder
NRHYYSITI	HLA-B*14:02	0.945467185974121	0.04666625490171507	binder
NRIHHKLVL	HLA-B*14:02	0.9900928139686584	0.011566014548542338	binder
NRIIHRDL	HLA-B*14:02	0.967608904838562	0.03408705518017446	binder
NRIKGIPKL	HLA-B*14:02	0.8158414006233216	0.18922408657828946	binder
NRIRVRQDL	HLA-B*14:02	0.9813686013221741	0.01092779709200737	binder
NRISHHKIL	HLA-B*14:02	0.9179529786109925	0.054318624886230786	binder
NRIVHISV	HLA-B*14:02	0.9384337306022644	0.06198834560279777	binder
NRIVIRGL	HLA-B*14:02	0.9575446128845215	0.050543731138826146	binder
NRIYRMIKL	HLA-B*14:02	0.9232905745506287	0.1049225165392568	binder
NRKEGLRL	HLA-B*14:02	0.23772025629878044	0.2078304911454341	not-binder
NRLAMATAL	HLA-B*14:02	0.9805956482887268	0.017019943052416248	binder
NRLDAELQL	HLA-B*14:02	0.8877505421638489	0.06633765842897156	binder
NRLDYHISV	HLA-B*14:02	0.9753766775131225	0.019468271821000933	binder
NRLENDGATAL	HLA-B*14:02	0.8811965227127075	0.0711258209464364	binder
NRLETPMEL	HLA-B*14:02	0.9553124308586121	0.028408165735888093	binder
NRLHDRIVF	HLA-B*14:02	0.8267847061157226	0.15259884879215996	binder
NRLIGQIV	HLA-B*14:02	0.4727423100732267	0.34002989613023515	ambiguous
NRLIPTEL	HLA-B*14:02	0.9091549038887023	0.09396356109535707	binder
NRLISQIV	HLA-B*14:02	0.39585888758301735	0.37503945959990326	ambiguous
NRLKVGLQV	HLA-B*14:02	0.5804821938276291	0.314394760300124	ambiguous
NRLLKQREEL	HLA-B*14:02	0.8192282319068909	0.1776940063372475	binder
NRLLQRKQM	HLA-B*14:02	0.8558040976524353	0.09606790675770188	binder
NRLMGRTL	HLA-B*14:02	0.9644518613815307	0.021924450507245303	binder
NRLPKPVLL	HLA-B*14:02	0.9690483212471008	0.025657496920636968	binder
NRLPLVVSF	HLA-B*14:02	0.9511772990226746	0.04329823805385062	binder
NRLPRSVTT	HLA-B*14:02	0.9032205581665039	0.08367245744245143	binder
NRLQAVEAL	HLA-B*14:02	0.9905661702156067	0.005784258822476665	binder
NRLQWVQL	HLA-B*14:02	0.5924808591604233	0.31123536499579557	ambiguous
NRLSVSSL	HLA-B*14:02	0.9138048768043519	0.07402235008037172	binder
NRLTHRLL	HLA-B*14:02	0.8933280110359192	0.16098532238673277	binder
NRLTKIEGL	HLA-B*14:02	0.9625269174575806	0.05641379260868111	binder
NRLTWIVV	HLA-B*14:02	0.36968553960323336	0.4433266878607684	ambiguous
NRMADAIIL	HLA-B*14:02	0.8331995368003845	0.11106665750778909	binder
NRMIKSEL	HLA-B*14:02	0.9740611672401428	0.030642946364022983	binder
NRMLAQQAV	HLA-B*14:02	0.9054599046707154	0.10982806597182239	binder
NRMTHKLL	HLA-B*14:02	0.7915552973747253	0.24641968486104696	binder
NRNPRNLEL	HLA-B*14:02	0.9983508110046386	0.0010149191214003552	binder
NRQDRYVFL	HLA-B*14:02	0.9419556856155396	0.07184853393419034	binder
NRRLKKYAL	HLA-B*14:02	0.7726876914501191	0.22227432211793657	binder
NRRYHPAL	HLA-B*14:02	0.8564103126525879	0.10119756838921365	binder
NRSIHRVF	HLA-B*14:02	0.6892660081386566	0.22615975736259672	binder
NRTMVQLGI	HLA-B*14:02	0.6962926626205445	0.136115338369169	binder
NRVIHRDL	HLA-B*14:02	0.9645134925842285	0.029062113789377175	binder
NRVKTEAL	HLA-B*14:02	0.955562686920166	0.032314011427201764	binder
NRVLHQEL	HLA-B*14:02	0.9910974383354187	0.007406094248791114	binder
NRVLRISQL	HLA-B*14:02	0.997337007522583	0.0022917725339581334	binder
NRVNFRGSL	HLA-B*14:02	0.9743677496910095	0.01681246390610835	binder
NRVPRSGKPAEL	HLA-B*14:02	0.537031501531601	0.3216223496572303	ambiguous
NRVQNMAL	HLA-B*14:02	0.9536541700363159	0.03328672040006099	binder
NRVQRDSVI	HLA-B*14:02	0.9729423284530639	0.031820279530604734	binder
NRVRPLVL	HLA-B*14:02	0.971592366695404	0.01979645078982121	binder
NRYDGIYKV	HLA-B*14:02	0.8893938660621643	0.08481027483872074	binder
NRYDGIYKVV	HLA-B*14:02	0.5249105095863342	0.15033159917213942	ambiguous
NRYDGQVAVF	HLA-B*14:02	0.9115414619445801	0.09922192924460391	binder
NRYDGQVAV	HLA-B*14:02	0.9691036105155945	0.03357450221901961	binder
NRYDKKIDSL	HLA-B*14:02	0.9334121227264405	0.05594451048313755	binder
NRYDKKYSW	HLA-B*14:02	0.5440118610858917	0.31837882764719094	ambiguous
NRYEDALVL	HLA-B*14:02	0.8962671041488648	0.12097873313986414	binder
NRYERAIYA	HLA-B*14:02	0.9516959667205811	0.04611480974893749	binder
NRYGQLTIL	HLA-B*14:02	0.974595022201538	0.015380850440601898	binder
NRYHVPVVV	HLA-B*14:02	0.8601238012313843	0.15164911000393064	binder
NRYHVPVVVV	HLA-B*14:02	0.550562196969986	0.24250442935425368	ambiguous
NRYIANTV	HLA-B*14:02	0.8930199623107911	0.09309647895471203	binder
NRYIHILMI	HLA-B*14:02	0.9293293952941895	0.06302599366718349	binder
NRYIPTAAA	HLA-B*14:02	0.9918694496154785	0.00405607065946812	binder
NRYLYFSST	HLA-B*14:02	0.6173603415489197	0.17974521735961915	binder
NRYMNHMQSL	HLA-B*14:02	0.9761726379394531	0.021720377189865803	binder
NRYPASSL	HLA-B*14:02	0.9011428356170654	0.12951128835039	binder
NRYPASSLVV	HLA-B*14:02	0.7524493038654327	0.2489462490192944	binder
NRYPNIEL	HLA-B*14:02	0.9387220978736878	0.04872975639435315	binder
NRYQGGFLI	HLA-B*14:02	0.9350767254829406	0.020462329588381865	binder
NRYSTVSL	HLA-B*14:02	0.9398874163627624	0.05893699013889797	binder
NRYVGRTF	HLA-B*14:02	0.9511531233787537	0.055718245298609505	binder
NRYVKPGL	HLA-B*14:02	0.9572001576423645	0.041422375981878444	binder
NTLKRVSSL	HLA-B*14:02	0.9748960852622985	0.023398112284917637	binder
NVAQHTSL	HLA-B*14:02	0.39380674064159393	0.28345038642555687	ambiguous
NVATHSTL	HLA-B*14:02	0.2004007425159216	0.25501188411388537	not-binder
NVEIDPEIQ	HLA-B*14:02	0.0007621256833800771	0.0011548559000782326	not-binder
NVIEGPVFRPGSKT	HLA-B*14:02	0.00013913330122932165	0.00023337956835521245	not-binder
NVKVDPEIQ	HLA-B*14:02	0.00209782388729991	0.0038285253976167197	not-binder
NVTNHGAL	HLA-B*14:02	0.0402332190744346	0.0716999972128032	not-binder
QDLRRTNSL	HLA-B*14:02	0.9728308320045471	0.029472578468344956	binder
QDNRALRGQSL	HLA-B*14:02	0.009872037840250415	0.008009699055889859	not-binder
QDYKRMNML	HLA-B*14:02	0.7556475974619389	0.3630113201993319	binder
QEAVRNQSL	HLA-B*14:02	0.9697324395179748	0.030221540070719016	binder
QEYERRAQL	HLA-B*14:02	0.8798441827297211	0.22190749695730289	binder
QEYQRESML	HLA-B*14:02	0.7624968349933624	0.2957920652879195	binder
QGVVHRDL	HLA-B*14:02	0.1148146493742388	0.19380071390333317	not-binder
QLFQRPNAL	HLA-B*14:02	0.9066720485687256	0.05940171648289705	binder
QLFQRTNAL	HLA-B*14:02	0.9480671882629395	0.06334383504030795	binder
QNILALRSI	HLA-B*14:02	0.19952069355640561	0.3456950737861825	not-binder
QNLERGTAV	HLA-B*14:02	0.6571007609367371	0.28925360163839897	binder
QQAVRQNGL	HLA-B*14:02	0.7940431833267212	0.23944304273218112	binder
QQLQRIAQL	HLA-B*14:02	0.9968636155128479	0.00295744930912766	binder
QQQARTAAL	HLA-B*14:02	0.9912072539329528	0.009288474902609109	binder
QQQQRNLSL	HLA-B*14:02	0.9918897867202758	0.014071599589578866	binder
QQVVRIAL	HLA-B*14:02	0.9830383658409119	0.014874352228179519	binder
QQYQRRLAA	HLA-B*14:02	0.9872928500175476	0.0227834499842894	binder
QRFEGTTSL	HLA-B*14:02	0.9845686554908752	0.009026285162496199	binder
QRFHFASAL	HLA-B*14:02	0.9758225440979004	0.03103882859551786	binder
QRIIRNAL	HLA-B*14:02	0.9918324232101441	0.008941755393402504	binder
QRLEKHELIEF	HLA-B*14:02	0.01960698002949357	0.009172187872922568	not-binder
QRLKFRLNL	HLA-B*14:02	0.9181211113929748	0.08004332223247851	binder
QRLQRLERL	HLA-B*14:02	0.9785240530967713	0.03115849101013032	binder
QRLSSHPVL	HLA-B*14:02	0.9692474603652954	0.014435443481119688	binder
QRLVRVLQI	HLA-B*14:02	0.8977548837661743	0.0839225483486409	binder
QRVPEREAL	HLA-B*14:02	0.9724890351295471	0.03129247186721658	binder
QRYDHYSVL	HLA-B*14:02	0.9754955768585205	0.017034002017341187	binder
QRYNSFISL	HLA-B*14:02	0.9857249736785889	0.007121108958179892	binder
RDVVHSTL	HLA-B*14:02	0.5596483647823334	0.1264980994111518	ambiguous
RFTEKGPLL	HLA-B*14:02	0.00904658724903129	0.007276015297134228	not-binder
RNVSTGDVNVE	HLA-B*14:02	0.0003526801050227846	0.0007027024408125398	not-binder
RPFERTITM	HLA-B*14:02	0.9773056507110596	0.03565394635942835	binder
RPKHPIKHQGLP	HLA-B*14:02	0.0016960260818450479	0.0025139542360724946	not-binder
RPTARINSI	HLA-B*14:02	0.6725906312465668	0.2897013849072014	binder
RPTVHQTL	HLA-B*14:02	0.6440056800842285	0.19817722196098336	binder
RPYVHKIL	HLA-B*14:02	0.7432797312736511	0.180129094307782	binder
RQVTGVTRV	HLA-B*14:02	0.051398637471720576	0.08383542057733728	not-binder
RRFHFSQSL	HLA-B*14:02	0.9682808518409729	0.027222065388749033	binder
RTLSPRGSL	HLA-B*14:02	0.009847433274808281	0.008518567476089048	not-binder
RVEYHFLSPYVSPK	HLA-B*14:02	3.135769448547876e-06	3.230291946360731e-06	not-binder
RVTDRYFRIQEV	HLA-B*14:02	7.56322817307975e-07	1.4263707060388234e-06	not-binder
RVYIHPFHL	HLA-B*14:02	0.046505268933833575	0.055537662593155575	not-binder
SAPVGVTAL	HLA-B*14:02	0.2512361198663712	0.1979341918262081	not-binder
SAYQRYYSL	HLA-B*14:02	0.9963240265846253	0.006854021411315306	binder
SDLLLHSAL	HLA-B*14:02	0.40073544532060623	0.31402686157657034	ambiguous
SEFGRNYSL	HLA-B*14:02	0.9009262561798096	0.1173293179497701	binder
SETASDLLLHSAL	HLA-B*14:02	0.0022633383385255003	0.0023598558210934767	not-binder
SEYMRLRQL	HLA-B*14:02	0.9427107572555542	0.06300851504755586	binder
SFEDAKEAL	HLA-B*14:02	0.015399547293782234	0.008626872749465029	not-binder
SFSKAFGQ	HLA-B*14:02	5.60485242644404e-06	6.252036637177786e-06	not-binder
SGTLGHPGSL	HLA-B*14:02	0.009787510056048632	0.009958230826889451	not-binder
SGYVRGQTL	HLA-B*14:02	0.9287199258804322	0.06167538693767063	binder
SIPEKNRPL	HLA-B*14:02	0.022782518761232495	0.025383772216116145	not-binder
SIPGGYNAL	HLA-B*14:02	0.031842004787176845	0.028433961740311722	not-binder
SIPYKREESL	HLA-B*14:02	0.04695696067065001	0.03331865203793749	not-binder
SISGPGVDKEPFN	HLA-B*14:02	0.00014329977766465164	0.0001624736645092035	not-binder
SLVNLGGSK	HLA-B*14:02	0.00062387815267523	0.0010569621368768944	not-binder
SLVNLGGSKSISIS	HLA-B*14:02	0.006546202775098209	0.011663076741158246	not-binder
SMPRINHGVL	HLA-B*14:02	0.002282728494719777	0.0018043376751027001	not-binder
SPAGHSFL	HLA-B*14:02	0.16179760117083788	0.15599677310102106	not-binder
SPARTALTG	HLA-B*14:02	0.00042720204573925	0.00046250921437827457	not-binder
SPTVHLGL	HLA-B*14:02	0.11380357177695259	0.09525461463271719	not-binder
SPVVHQSL	HLA-B*14:02	0.7346340477466583	0.2573452398185792	binder
SPYQRKAGL	HLA-B*14:02	0.9890642523765564	0.013098521212517894	binder
SQAMRYRAL	HLA-B*14:02	0.9884637236595154	0.009922580189212044	binder
SQFSHMSL	HLA-B*14:02	0.8883206009864807	0.10376025704991333	binder
SQFTRNAL	HLA-B*14:02	0.9832801461219788	0.00875982621635552	binder
SQFWRMVAL	HLA-B*14:02	0.9914062142372131	0.014518843427243086	binder
SQHLHEVL	HLA-B*14:02	0.9353240609169007	0.08388136817492746	binder
SQLNRPNSL	HLA-B*14:02	0.9952630996704102	0.003230192103856249	binder
SQLRVAKV	HLA-B*14:02	0.10739719904959202	0.09162963214223808	not-binder
SQLSGRRVL	HLA-B*14:02	0.5866619110107422	0.2573645757079225	ambiguous
SQLSRTAAL	HLA-B*14:02	0.997490119934082	0.0015466327066452404	binder
SQMLRAVSL	HLA-B*14:02	0.9992655396461487	0.0008665525466447822	binder
SQRQGRPTL	HLA-B*14:02	0.6874335944652558	0.2619611475587904	binder
SQTQRLEAL	HLA-B*14:02	0.9949494481086731	0.006087525173715398	binder
SQVPRSSSM	HLA-B*14:02	0.9741466641426086	0.02094092256190388	binder
SRALRQAL	HLA-B*14:02	0.9877655148506165	0.010391726940032467	binder
SRFAGYVTSI	HLA-B*14:02	0.6893253982067108	0.2707251105496437	binder
SRFEFNQSL	HLA-B*14:02	0.9861705064773559	0.006555151991421473	binder
SRFEGLSPL	HLA-B*14:02	0.8854443192481994	0.09159424902200139	binder
SRFPRQGDL	HLA-B*14:02	0.9610930800437927	0.03481580239123225	binder
SRFQGTLYL	HLA-B*14:02	0.834627366065979	0.18602133219023193	binder
SRFSHLTSL	HLA-B*14:02	0.9915712356567383	0.00745992526678121	binder
SRHLHASL	HLA-B*14:02	0.9520599603652954	0.02957162381580943	binder
SRIARTLGL	HLA-B*14:02	0.993404769897461	0.005970135693789482	binder
SRIEDRRIL	HLA-B*14:02	0.5617895811796189	0.24940389455957224	ambiguous
SRLAGRDAL	HLA-B*14:02	0.9617971539497375	0.022723020268178105	binder
SRLEERSVL	HLA-B*14:02	0.9815295457839965	0.013386150419682663	binder
SRLEKRSEF	HLA-B*14:02	0.9486372709274292	0.053472831061398426	binder
SRLERREQL	HLA-B*14:02	0.9968386650085449	0.0035935795232875886	binder
SRLGSSRVL	HLA-B*14:02	0.7117564678192139	0.23795239075657837	binder
SRLKMRAEL	HLA-B*14:02	0.9505431056022644	0.08297367458387148	binder
SRLKSILKL	HLA-B*14:02	0.6511297509074211	0.351060650706432	ambiguous
SRLLKGTSL	HLA-B*14:02	0.9854324936866761	0.007823835148583518	binder
SRLSSTSSL	HLA-B*14:02	0.9625174045562744	0.03940728920547665	binder
SRLTAREAM	HLA-B*14:02	0.8938073754310608	0.155312505206738	binder
SRLVKREYL	HLA-B*14:02	0.7595140039920807	0.18841658675563017	binder
SRLVVKTAL	HLA-B*14:02	0.9606688737869262	0.03718607752976639	binder
SRMANRDLL	HLA-B*14:02	0.8560596585273743	0.09005434564745572	binder
SRMIRKMKL	HLA-B*14:02	0.877503228187561	0.12879269316395595	binder
SRMIRWTKL	HLA-B*14:02	0.9597192168235779	0.0521427006048049	binder
SRMPGELVL	HLA-B*14:02	0.8890855431556701	0.11411555257053065	binder
SRMSERQLAL	HLA-B*14:02	0.8153000235557556	0.20115703133822013	binder
SRMSERQVAL	HLA-B*14:02	0.8489130973815918	0.16057243470817964	binder
SRNLRSSL	HLA-B*14:02	0.9755173563957215	0.016686542664019085	binder
SRTNRPPL	HLA-B*14:02	0.6834755420684815	0.12834921513652384	binder
SRTPGRSEL	HLA-B*14:02	0.9276103258132935	0.06523416148367686	binder
SRVEFRLSL	HLA-B*14:02	0.9783302903175354	0.026800271475766177	binder
SRVLKVLSV	HLA-B*14:02	0.9707717657089233	0.023584343516883547	binder
SRVNRLSVL	HLA-B*14:02	0.9976408123970032	0.001775827245795011	binder
SRWAGRAL	HLA-B*14:02	0.9381774306297302	0.05062339734252322	binder
SRYDGQIAV	HLA-B*14:02	0.9178988575935364	0.0616659561126446	binder
SRYEHVMKL	HLA-B*14:02	0.9707607388496399	0.0309034512636993	binder
SRYFKGPEL	HLA-B*14:02	0.9689733386039734	0.023270758427698258	binder
SRYFRMSDI	HLA-B*14:02	0.9141106843948364	0.12113916016071194	binder
SRYGGGPAV	HLA-B*14:02	0.9341189980506897	0.0373866808267845	binder
SRYGGGPRL	HLA-B*14:02	0.9303481578826904	0.06210301962493892	binder
SRYLRPPNTSL	HLA-B*14:02	0.9625600695610046	0.024948090976212436	binder
SRYLYTLVI	HLA-B*14:02	0.8375795125961304	0.09674013859133732	binder
SRYMKLTVV	HLA-B*14:02	0.8640460014343262	0.1616689225923193	binder
SRYMRINSL	HLA-B*14:02	0.9983019948005676	0.0021571959619162057	binder
SRYQAQHGAL	HLA-B*14:02	0.9509979605674743	0.038659026527852566	binder
SRYSFIQAL	HLA-B*14:02	0.9403736472129822	0.06778894001823257	binder
SRYSMYNSV	HLA-B*14:02	0.5519441470503808	0.3287830117378285	ambiguous
SRYTGASL	HLA-B*14:02	0.9057695031166076	0.058444599156828834	binder
SRYYRAPEI	HLA-B*14:02	0.9508328199386596	0.041527101363401354	binder
SSALHQTL	HLA-B*14:02	0.33049560273066164	0.266503587981703	not-binder
SSPQPGSAL	HLA-B*14:02	0.05525696687400341	0.020063718352344075	not-binder
SSSKGSLGGGF	HLA-B*14:02	0.009199457715840253	0.00853282002536608	not-binder
SSTISSNVASKA	HLA-B*14:02	0.0015001984926654721	0.0025625599635362745	not-binder
SVPEAQSAL	HLA-B*14:02	0.03741801441647112	0.0345940989643961	not-binder
SVPIQIKD	HLA-B*14:02	1.4305277971571328e-05	1.8571839314591717e-05	not-binder
SVPLAATSM	HLA-B*14:02	0.01782692181877792	0.017605540738847212	not-binder
SVSDLAPPRKAL	HLA-B*14:02	0.0035457026795484127	0.004890833947618754	not-binder
TAFKRNLSL	HLA-B*14:02	0.9930689692497253	0.00729036786316498	binder
TAIRHHVL	HLA-B*14:02	0.6825213372707367	0.2780088598566702	binder
TAPTGHTL	HLA-B*14:02	0.20525550581514834	0.27539834708461663	not-binder
TAQARIIMLIV	HLA-B*14:02	0.00011253692438231155	0.00010861376088648751	not-binder
TASDLLLHSAL	HLA-B*14:02	0.02786139873787761	0.03602340583225373	not-binder
TEAVHTML	HLA-B*14:02	0.24440581891685725	0.22789641149331843	not-binder
TEELAYLK	HLA-B*14:02	0.0003935022883524653	0.0005621808101425343	not-binder
TEENRVLHQEL	HLA-B*14:02	0.14503923994489015	0.19571070590900475	not-binder
TEFKRGLPL	HLA-B*14:02	0.8536897003650665	0.19969240710189437	binder
TEKPEVID	HLA-B*14:02	6.360013869652903e-05	7.371309810295267e-05	not-binder
TFTVTEKPE	HLA-B*14:02	0.00019970133262177115	0.0003942199162016001	not-binder
TFTVTEKPEVID	HLA-B*14:02	0.011370519083219222	0.022248231132047932	not-binder
TGWVHDVL	HLA-B*14:02	0.07592803817242384	0.086593718066491	not-binder
THTRHYEL	HLA-B*14:02	0.5741048090159893	0.32748072634319925	ambiguous
TKTFTVTEKPEVID	HLA-B*14:02	0.004909629513313973	0.009773010520918826	not-binder
TLKGETTTEAVD	HLA-B*14:02	5.1726389849610086e-05	7.114921645587787e-05	not-binder
TNAENEFVTIK	HLA-B*14:02	0.00034124618845225995	0.0004551690047028749	not-binder
TPHLRNLAV	HLA-B*14:02	0.702941220998764	0.25987831679448636	binder
TQAIHDVF	HLA-B*14:02	0.15314228496863508	0.20459507853009665	not-binder
TQFVHHAL	HLA-B*14:02	0.9876594305038452	0.008464427887328098	binder
TQQLHPVL	HLA-B*14:02	0.8786517381668091	0.06338193340555356	binder
TQTAHTEL	HLA-B*14:02	0.2631161820143461	0.25139870711563284	not-binder
TQTRHGVL	HLA-B*14:02	0.40847611874341966	0.32605982338555256	ambiguous
TQYSKVLAL	HLA-B*14:02	0.9678002715110778	0.04199253320125942	binder
TRFDPTWESL	HLA-B*14:02	0.6817720413208008	0.27197416647586153	binder
TRFSLARQV	HLA-B*14:02	0.3403003629297018	0.2777778095445773	not-binder
TRIEQNLVL	HLA-B*14:02	0.961833119392395	0.030414799482499894	binder
TRIIHRLL	HLA-B*14:02	0.9506817102432251	0.04673152411462702	binder
TRIKKHLSL	HLA-B*14:02	0.9972615361213684	0.0018182576840527337	binder
TRILFKNTL	HLA-B*14:02	0.9473543882369995	0.03647719765030883	binder
TRILKRITV	HLA-B*14:02	0.9507252693176269	0.030977159743077142	binder
TRILRSAKL	HLA-B*14:02	0.9433460235595703	0.054154056765455864	binder
TRIPKIQKL	HLA-B*14:02	0.8953082799911499	0.09452468265584243	binder
TRLAQRLIM	HLA-B*14:02	0.7963054656982422	0.1683672151278807	binder
TRLEFQQQL	HLA-B*14:02	0.9549462795257568	0.03178662828516267	binder
TRLKSRVL	HLA-B*14:02	0.9296840548515319	0.03154511058246576	binder
TRLPTPVLL	HLA-B*14:02	0.8558908581733704	0.1489032968542076	binder
TRLVRGEL	HLA-B*14:02	0.8967542171478271	0.1363693595665054	binder
TRMPPRSVL	HLA-B*14:02	0.9432714223861695	0.07359783786300485	binder
TRQERILAL	HLA-B*14:02	0.9979972004890442	0.002666565725401404	binder
TRQLRNSTL	HLA-B*14:02	0.9891167163848877	0.014880528430030621	binder
TRRVHPAL	HLA-B*14:02	0.7916722357273102	0.17172745980841259	binder
TRTEQTFIL	HLA-B*14:02	0.5558981537818909	0.25230561430773046	ambiguous
TRVDTILEF	HLA-B*14:02	0.6259583294391632	0.2827991498538253	ambiguous
TRVIKQSSL	HLA-B*14:02	0.9860166430473327	0.013669588183955424	binder
TRVKAVRIL	HLA-B*14:02	0.5330666199326515	0.339812043310393	ambiguous
TRVPHSKL	HLA-B*14:02	0.6953251898288727	0.22545581223035988	binder
TRYDAQLIL	HLA-B*14:02	0.867671012878418	0.09733376806768729	binder
TRYETYVQL	HLA-B*14:02	0.9364980578422546	0.0512797007433537	binder
TRYLKQFHL	HLA-B*14:02	0.8926455616950989	0.17949085401314588	binder
TRYNHMLSA	HLA-B*14:02	0.9777292370796203	0.017323154315447797	binder
TRYNKIKAI	HLA-B*14:02	0.9752772331237793	0.025138052565581753	binder
TRYSRNDLHL	HLA-B*14:02	0.6816764503717423	0.29828687361325124	binder
TTTEAVDAATAE	HLA-B*14:02	8.385273205280264e-05	0.00014537825746293258	not-binder
TVTEKPEVIDA	HLA-B*14:02	0.0007958317629800149	0.0015551007686064754	not-binder
TVTEKPEVID	HLA-B*14:02	6.827975724152946e-05	0.00013365188482759047	not-binder
TVYLRDIAL	HLA-B*14:02	0.6722644686698913	0.1830821551444368	binder
TYDDATKTF	HLA-B*14:02	0.43316574990749357	0.25098894513582826	ambiguous
TYDDATKTFTVTEK	HLA-B*14:02	0.0058365344166631415	0.009543936834467052	not-binder
TYDDATKTFTVT	HLA-B*14:02	0.019371920847333968	0.020400141863545874	not-binder
VATVSLPR	HLA-B*14:02	0.00012897374281237717	0.00018792598264411782	not-binder
VAVIHQSL	HLA-B*14:02	0.43875201642513273	0.24027715341163022	ambiguous
VEALHEVL	HLA-B*14:02	0.3830514967441559	0.24025738111961106	ambiguous
VEASHLAL	HLA-B*14:02	0.0751405207440257	0.06192471766407418	not-binder
VEFVRFTSL	HLA-B*14:02	0.9745991468429566	0.020006502671848194	binder
VKYVIIQQNL	HLA-B*14:02	0.001813580391171854	0.00340090032639474	not-binder
VNDPRPQHKYN	HLA-B*14:02	0.00042736363802760026	0.0007288129174383562	not-binder
VNVDEVGGEALGR	HLA-B*14:02	0.04942485782462427	0.08931019495276035	not-binder
VPFNHEIL	HLA-B*14:02	0.3103549271821976	0.10635638096642823	not-binder
VPFPRLHFF	HLA-B*14:02	0.44068364799022675	0.19975400840272328	ambiguous
VPHFHHEL	HLA-B*14:02	0.7886275053024292	0.16831855937980325	binder
VPYPRKITL	HLA-B*14:02	0.9908140897750854	0.008501032152348214	binder
VQAPRLAAL	HLA-B*14:02	0.9663558840751648	0.055905080696045745	binder
VQATRTSL	HLA-B*14:02	0.9207842230796814	0.06519795699499974	binder
VQEIHQVL	HLA-B*14:02	0.7507272958755493	0.12952849066054534	binder
VQNSHTEL	HLA-B*14:02	0.2386374682188034	0.3647501205256927	not-binder
VQQKRPTAL	HLA-B*14:02	0.9834691762924195	0.02212484006277005	binder
VQVAHEKL	HLA-B*14:02	0.07795704938471318	0.08460514110749538	not-binder
VQVVREETL	HLA-B*14:02	0.7313245475292206	0.164378516042689	binder
VRAPPHVRF	HLA-B*14:02	0.3923858076334	0.1822200447107941	not-binder
VRFDVHDVTL	HLA-B*14:02	0.4997500453144312	0.2603852402205818	ambiguous
VRFHRPYRL	HLA-B*14:02	0.8718093872070313	0.14179462542109308	binder
VRFKHRYL	HLA-B*14:02	0.5754253923892975	0.2715437004042309	ambiguous
VRFTRQDKL	HLA-B*14:02	0.7178902387619018	0.15696590417534306	binder
VRIKDRNKL	HLA-B*14:02	0.2989611091092229	0.24394437922392642	not-binder
VRIYDRRML	HLA-B*14:02	0.25095812901854514	0.25622713518641843	not-binder
VRLDREHRV	HLA-B*14:02	0.1980076369829476	0.30335896376156635	not-binder
VRLIMDSL	HLA-B*14:02	0.5646319091320038	0.29994536100392255	ambiguous
VRLPRQDAL	HLA-B*14:02	0.943233597278595	0.06996719617430386	binder
VRLWDHATM	HLA-B*14:02	0.5742492914199829	0.25439488162102114	ambiguous
VRMVRVLTV	HLA-B*14:02	0.8167847454547882	0.2235436332343581	binder
VRNNLRSAL	HLA-B*14:02	0.9472367644309998	0.06473192920612904	binder
VRTVMRVPL	HLA-B*14:02	0.5800275325775146	0.25828400099099236	ambiguous
VRVDRDYVL	HLA-B*14:02	0.9391427516937256	0.058068757415119084	binder
VRVGHSEL	HLA-B*14:02	0.7309540331363678	0.23472119027846539	binder
VRVKHKLL	HLA-B*14:02	0.2576805929420516	0.28013026551206355	not-binder
VRWFHRDL	HLA-B*14:02	0.8301058769226074	0.22608288467387913	binder
VRYAHEKL	HLA-B*14:02	0.6228590786457062	0.2597211025858018	ambiguous
VRYDSSNQV	HLA-B*14:02	0.3729796841740608	0.34622666580584005	ambiguous
VRYPGTTRV	HLA-B*14:02	0.5682168066501617	0.40623673882536987	ambiguous
VRYVLKEGL	HLA-B*14:02	0.8219117641448974	0.1330123538910262	binder
VSPLHRVL	HLA-B*14:02	0.30876484960317613	0.2818710254948729	not-binder
VVPEPGQPL	HLA-B*14:02	0.06564939490053803	0.06608384008435	not-binder
VVVDRKHVPEE	HLA-B*14:02	0.00014802523455728078	0.00026867376436681174	not-binder
VVVDRKHVP	HLA-B*14:02	0.0010625754686230948	0.0012946788690457497	not-binder
VVYKRYASL	HLA-B*14:02	0.8865228295326233	0.0944144009185524	binder
YEDIAQKSKAEAE	HLA-B*14:02	0.013397175198770128	0.02121201619337672	not-binder
YEFVHHAL	HLA-B*14:02	0.927182960510254	0.08079729234532963	binder
YENEVALRQ	HLA-B*14:02	0.01215723417699337	0.021047704084860806	not-binder
YERERVVAA	HLA-B*14:02	0.8983250021934509	0.11558852118774794	binder
YEVHHQKL	HLA-B*14:02	0.1853906109929085	0.1239643457539163	not-binder
YFAERVTSL	HLA-B*14:02	0.9004871010780334	0.1306035900445483	binder
YQLYRNTTL	HLA-B*14:02	0.9888577103614807	0.01033951747020429	binder
YQMEHRASL	HLA-B*14:02	0.9975035309791564	0.0016564917260030354	binder
YQQPRGVAL	HLA-B*14:02	0.9959226369857788	0.002568754415114795	binder
YQVLRSVL	HLA-B*14:02	0.9903645396232605	0.007984739951721876	binder
YQYLLVTAL	HLA-B*14:02	0.7089188814163208	0.20139535290553315	binder
YQYMHETI	HLA-B*14:02	0.5670907780528068	0.35887396552364037	ambiguous
YRATHRLL	HLA-B*14:02	0.5494793683290482	0.26113779661247927	ambiguous
YRDKDKNYQKIG	HLA-B*14:02	0.001046000746396203	0.0014185205072243352	not-binder
YRFETVQKL	HLA-B*14:02	0.7310083270072937	0.15385995450430284	binder
YRFGDSQQL	HLA-B*14:02	0.7744817554950714	0.17491403336390304	binder
YRFKKRTEL	HLA-B*14:02	0.9630985379219055	0.05919589812496227	binder
YRFLFNSNT	HLA-B*14:02	0.2507553929463029	0.23391447563002357	not-binder
YRFLQTAEM	HLA-B*14:02	0.7758007645606995	0.20783757936493252	binder
YRFNGQYSSL	HLA-B*14:02	0.7864586800336838	0.30067783292693623	binder
YRFSRAAL	HLA-B*14:02	0.9550559878349304	0.042720642689405335	binder
YRHQRIHSL	HLA-B*14:02	0.9972741603851318	0.0038210768363771967	binder
YRISRNVRL	HLA-B*14:02	0.8910147666931152	0.08201536584011514	binder
YRLKAHQRL	HLA-B*14:02	0.7007560849189758	0.19516717607255643	binder
YRNAYTMVL	HLA-B*14:02	0.8896489024162293	0.11114067360478003	binder
YRNESARESL	HLA-B*14:02	0.5524828147143126	0.37047110933385424	ambiguous
YRSAVRATL	HLA-B*14:02	0.8365835905075073	0.1518887328993059	binder
YRVPAKSTL	HLA-B*14:02	0.8347336769104003	0.154385924215009	binder
YRYLNTQFI	HLA-B*14:02	0.5016165614128113	0.2520723649293167	ambiguous
YRYMNPAIV	HLA-B*14:02	0.5002769812941551	0.33382067737233406	ambiguous
YRYNPRPRL	HLA-B*14:02	0.8951958417892456	0.14069179490582553	binder
YRYPRPASV	HLA-B*14:02	0.9855439186096191	0.019520182454082616	binder
YRYYQQLKL	HLA-B*14:02	0.844582462310791	0.15867834925591273	binder
YSVEHNQL	HLA-B*14:02	0.015225693562319976	0.026117982130440608	not-binder
SEDLKKHG	HLA-B*14:02	2.8839388730261816e-05	2.1896585624962605e-05	not-binder
KKFIGCHS	HLA-B*14:02	0.0002659271469269697	0.0005092177948478187	not-binder
LLGQTKAE	HLA-B*14:02	2.8191872444516265e-06	3.837219695045839e-06	not-binder
REGLDIPE	HLA-B*14:02	0.00011605599057418203	0.00016723230458269618	not-binder
NGRARAYT	HLA-B*14:02	0.0005112200513394782	0.0005795495683513979	not-binder
TISCPEKG	HLA-B*14:02	6.164303167829899e-06	8.389950122385139e-06	not-binder
KLTLETLR	HLA-B*14:02	1.8200073266427808e-05	3.535208842706437e-05	not-binder
YIPIPGQQ	HLA-B*14:02	1.242530222498317e-05	2.1850417434602888e-05	not-binder
HLDIVKYL	HLA-B*14:02	0.012251975515391677	0.014309956278309536	not-binder
RGMMDASE	HLA-B*14:02	5.0045572834900295e-05	9.978179223799981e-05	not-binder
SAVASCSN	HLA-B*14:02	8.729775728255618e-06	1.1743325910681078e-05	not-binder
MLRPELQD	HLA-B*14:02	7.014414498014432e-05	0.0001265781737713622	not-binder
LPGHDVFS	HLA-B*14:02	0.00021001583447244343	0.00038313970678719567	not-binder
WTARGPFR	HLA-B*14:02	1.0343488222019915e-05	1.0824229490840268e-05	not-binder
AEERNLVK	HLA-B*14:02	0.00040362800623370274	0.00032310717871489693	not-binder
TFRVSYNA	HLA-B*14:02	6.205629211546438e-05	7.991986550534818e-05	not-binder
RQLFHPEQ	HLA-B*14:02	0.005071355256586685	0.009077776466594752	not-binder
KKRDGKED	HLA-B*14:02	0.00011128447983962397	0.00021841556663347692	not-binder
AGAPAAAG	HLA-B*14:02	1.794043028903805e-05	3.1826565950058346e-05	not-binder
IQRILDNP	HLA-B*14:02	0.0018824665861075119	0.0035090811254722	not-binder
GALDHPSS	HLA-B*14:02	5.330651685619969e-06	6.792611230489608e-06	not-binder
SGASVPEA	HLA-B*14:02	0.0002040989231769874	0.00033799663125847997	not-binder
MPITEEIY	HLA-B*14:02	0.0012443955483472046	0.0024519620342311954	not-binder
KNDGAKRA	HLA-B*14:02	9.118963623961917e-05	0.00011984355873710568	not-binder
LLWNRRTG	HLA-B*14:02	0.00010117977296033586	8.293070841688606e-05	not-binder
CNECGKAF	HLA-B*14:02	0.00029690205288375183	0.00029789088600573014	not-binder
FDTTSVGE	HLA-B*14:02	4.547120601485488e-05	8.38907501467081e-05	not-binder
ETIIWPGG	HLA-B*14:02	6.546268295004598e-06	7.74795428178977e-06	not-binder
AHSYHGRN	HLA-B*14:02	0.00020042635534878173	0.00013072466945885042	not-binder
IDVMNLFG	HLA-B*14:02	0.00012845771653786643	0.00020745629431237234	not-binder
TGLDGPIG	HLA-B*14:02	7.6255391707524826e-06	1.0064430953702251e-05	not-binder
FTPHLVPM	HLA-B*14:02	0.0016473004710860551	0.0008596565473402632	not-binder
LDVKFFGI	HLA-B*14:02	0.002836411230964586	0.003358713885848675	not-binder
REIMKICE	HLA-B*14:02	0.0005307524786076101	0.0006409604797857672	not-binder
RRKRHLTR	HLA-B*14:02	0.002492914643516997	0.003572680172132577	not-binder
GTAKPYDY	HLA-B*14:02	4.22311784609164e-06	3.2179532845884e-06	not-binder
VLESTGTQ	HLA-B*14:02	1.2876456302990392e-06	1.5261296147086516e-06	not-binder
VSRPRIVC	HLA-B*14:02	0.003637496605006163	0.005136898273312564	not-binder
RLFQLSHF	HLA-B*14:02	0.000495119214076567	0.0005263539073377406	not-binder
LFEAHIEI	HLA-B*14:02	0.002589841372355295	0.003327532400244635	not-binder
LQVGQQVV	HLA-B*14:02	0.0019428383271588245	0.003209512862888975	not-binder
WGLATHPS	HLA-B*14:02	3.6431616447618607e-06	6.503332325637606e-06	not-binder
YICITWSE	HLA-B*14:02	3.955168131142272e-06	6.544078927932751e-06	not-binder
AVLVLCAV	HLA-B*14:02	0.00031104174576714885	0.0004471520995456277	not-binder
SVRGALEE	HLA-B*14:02	2.563730270988829e-05	5.019729939557249e-05	not-binder
ELWLPMLE	HLA-B*14:02	8.539611576452444e-06	9.884699741115891e-06	not-binder
CGAKDSGS	HLA-B*14:02	3.1441083161712144e-06	6.193678244913359e-06	not-binder
SLGSTFKN	HLA-B*14:02	1.1382364782663857e-05	1.960678594364236e-05	not-binder
WTVESKRP	HLA-B*14:02	1.8213947815461095e-06	2.6759256067544683e-06	not-binder
AILKEMRS	HLA-B*14:02	9.963256035250278e-07	1.6394806676749707e-06	not-binder
IDLIKEKL	HLA-B*14:02	0.047188051510602236	0.034006097567433155	not-binder
HGEIKDSA	HLA-B*14:02	0.0010582464628244332	0.0019289936080892076	not-binder
PAAWEVLR	HLA-B*14:02	4.8231924796482414e-05	5.796194198414211e-05	not-binder
HRVAHRDL	HLA-B*14:02	0.8020714163780213	0.2057852402036222	binder
FTVEVERS	HLA-B*14:02	8.798552720573616e-06	1.667983449048999e-05	not-binder
SPSIYYDL	HLA-B*14:02	0.002755860696743184	0.0025272232562035158	not-binder
FPIQLPSN	HLA-B*14:02	0.0007018453012278769	0.0013086394571562542	not-binder
DTMNQLFS	HLA-B*14:02	7.059014660759644e-05	9.403734768025123e-05	not-binder
SNIIISLF	HLA-B*14:02	0.0010720340881391621	0.0015405554073404067	not-binder
GRFPIRVE	HLA-B*14:02	0.02193653634749353	0.017549011464593492	not-binder
RLRGNGHI	HLA-B*14:02	0.00026986218195172994	0.0004175103093211164	not-binder
VTFPFHLQ	HLA-B*14:02	4.6879942428290636e-05	7.937568204735205e-05	not-binder
ELYYFASI	HLA-B*14:02	0.001615012278307404	0.0028046542296574412	not-binder
EAKQEPKV	HLA-B*14:02	0.0023098117831978015	0.0019445641721393598	not-binder
FVSENMTI	HLA-B*14:02	0.000649764813715592	0.0002508626710579184	not-binder
IIGVNNRN	HLA-B*14:02	8.79706598386973e-06	9.454328234952669e-06	not-binder
ILTECGLN	HLA-B*14:02	7.0326802585896075e-06	8.407168542395954e-06	not-binder
SLMQQTEQ	HLA-B*14:02	2.534558288180833e-06	4.325187042225541e-06	not-binder
KFHSSGHI	HLA-B*14:02	0.0006495279184946412	0.00046330962506486734	not-binder
AILVSAAG	HLA-B*14:02	1.2693559516794087e-05	2.3602460879877165e-05	not-binder
IDAARDWL	HLA-B*14:02	0.013110345927998424	0.00909090655763964	not-binder
GLAAGIAR	HLA-B*14:02	5.195194844453965e-06	5.233980820168992e-06	not-binder
MDYGKYKF	HLA-B*14:02	0.10122514069080353	0.11525491655141827	not-binder
EKDNKKRK	HLA-B*14:02	0.0008265371303842528	0.0006853300741099837	not-binder
QEQIKRGY	HLA-B*14:02	0.030865996188913412	0.041434453408157886	not-binder
GHPFRKDF	HLA-B*14:02	0.08871161323040724	0.08748045652147506	not-binder
MIHPLCNM	HLA-B*14:02	0.006079458212479949	0.007168388593151368	not-binder
NTAKASSQ	HLA-B*14:02	4.4811368361319385e-06	6.20826051312668e-06	not-binder
IEAIKVHG	HLA-B*14:02	9.153269679700316e-05	7.175853096621918e-05	not-binder
REIQLGDS	HLA-B*14:02	3.233368800854563e-05	6.228707673434771e-05	not-binder
LEYPQGAP	HLA-B*14:02	0.0014104096719165682	0.001978888769481874	not-binder
GDSKTVSL	HLA-B*14:02	0.0492317708209157	0.05223899436824663	not-binder
KFRITHID	HLA-B*14:02	4.6254218339569773e-05	7.896561181511204e-05	not-binder
EKANITTD	HLA-B*14:02	7.529241239385698e-05	8.251868131090327e-05	not-binder
ETLKAVDL	HLA-B*14:02	0.000893497234210372	0.0008621161745038597	not-binder
SEPGLLGD	HLA-B*14:02	5.1252636874998814e-05	9.002577142200881e-05	not-binder
LEGKYVPH	HLA-B*14:02	0.00017970525368582457	0.00020849459030139903	not-binder
FVYSQVVF	HLA-B*14:02	0.00029809209245286185	0.00022360816883046125	not-binder
STPQRKIR	HLA-B*14:02	0.00018918021569652027	0.00034356459831722886	not-binder
YYAKLSNI	HLA-B*14:02	0.07259966195197194	0.1430955834561449	not-binder
LMVGAMLA	HLA-B*14:02	0.00022760119039730853	0.0002675899333560219	not-binder
AKKLASKA	HLA-B*14:02	0.000641901712060644	0.0007210587416095553	not-binder
TLASLRNQ	HLA-B*14:02	1.504691585765272e-05	1.6809287806399374e-05	not-binder
AADETDLG	HLA-B*14:02	6.97307460972756e-06	1.3641409281635378e-05	not-binder
AGPEIAVA	HLA-B*14:02	0.0002237377754596537	0.00028511131708234	not-binder
NLKLVSVG	HLA-B*14:02	0.00031903061399134457	0.0002578074625003845	not-binder
ANNGVLMI	HLA-B*14:02	0.001327346233301796	0.0010587790376464339	not-binder
TPKDGPSA	HLA-B*14:02	0.0024018548711356225	0.002711614846487317	not-binder
GQPVQGMF	HLA-B*14:02	0.00020067370260221651	0.00020712486972102484	not-binder
VQLGIDPK	HLA-B*14:02	0.00018281981593872842	0.00021346984973361302	not-binder
TFATRKNP	HLA-B*14:02	1.2870015085297837e-05	2.3138107719014085e-05	not-binder
IQMEPPTL	HLA-B*14:02	0.13313243500888347	0.1339940561889488	not-binder
FGIRNVPR	HLA-B*14:02	0.0001759204321388097	0.00015939474876130647	not-binder
FHPITNEK	HLA-B*14:02	0.0005164496316865553	0.0005625479786858146	not-binder
QSTFLRLS	HLA-B*14:02	3.005548432650773e-05	4.311970800619773e-05	not-binder
PSGTIKSF	HLA-B*14:02	0.0010244607635087276	0.0015058937191359761	not-binder
MLSMALAW	HLA-B*14:02	9.984522622286107e-06	1.8381868554711964e-05	not-binder
EPFYTAER	HLA-B*14:02	0.0007029108703136445	0.0008374222296008023	not-binder
DMPGVSKE	HLA-B*14:02	0.00016519311806177938	0.0001444439784814057	not-binder
NDSLVVLF	HLA-B*14:02	0.0006517220358631448	0.0006107762378565306	not-binder
YMQDKAKQ	HLA-B*14:02	2.8097258973502903e-05	4.806322240532589e-05	not-binder
AKPTAYIG	HLA-B*14:02	1.76246192644669e-05	1.6586875156727215e-05	not-binder
LIRLLREK	HLA-B*14:02	0.00011021885936415287	0.00017021544864504156	not-binder
CVQGPGYI	HLA-B*14:02	0.00025107837922391243	0.00019650982875260098	not-binder
QIFSDVRT	HLA-B*14:02	2.843528884715063e-05	4.1335110946891956e-05	not-binder
WLYHFCVD	HLA-B*14:02	7.446356096352247e-06	8.532742624369307e-06	not-binder
DAYKLNEK	HLA-B*14:02	0.0019231378682889044	0.0019774314341714054	not-binder
NECLHILW	HLA-B*14:02	0.000998645277650212	0.0013228181225646296	not-binder
VMQTFTVL	HLA-B*14:02	0.002886565699009225	0.002328258053340658	not-binder
CALPGLIA	HLA-B*14:02	0.00015707240236224608	0.00017759853715617005	not-binder
GEIDCRGL	HLA-B*14:02	0.0003419443804887123	0.0002847260890412428	not-binder
NLISTIEL	HLA-B*14:02	0.0007698889356106519	0.0006864048512284995	not-binder
YEVFKDLF	HLA-B*14:02	0.0045336455892538655	0.004562317129820969	not-binder
NADKLSLC	HLA-B*14:02	0.0013491368314134887	0.0019073434866373122	not-binder
PPNYPEPK	HLA-B*14:02	0.00014909837673258153	0.00014189485889175098	not-binder
AQNLKNKT	HLA-B*14:02	0.0011456416974624517	0.0010695977854919927	not-binder
RQLAAEVG	HLA-B*14:02	0.00011520303228493845	0.00021081479544328034	not-binder
VTTVERII	HLA-B*14:02	0.0006067835582939552	0.0005696272242189174	not-binder
TRVFDNWR	HLA-B*14:02	0.0017224835601155064	0.001868415121029235	not-binder
FTDLDGHK	HLA-B*14:02	7.188412722598514e-05	0.00010217384484107474	not-binder
EGIVTLGT	HLA-B*14:02	4.15256145132048e-05	3.6017147246363923e-05	not-binder
KRIPSCFN	HLA-B*14:02	0.002024189049916458	0.003868233835734712	not-binder
NHASEVDA	HLA-B*14:02	0.011349680429080421	0.021421017408552696	not-binder
VLLPSVCP	HLA-B*14:02	1.998750481106981e-05	2.0833630237584023e-05	not-binder
SFFAAHGI	HLA-B*14:02	0.0007279617973836138	0.00039645242973593064	not-binder
TNALTVAQ	HLA-B*14:02	2.2740962776879314e-05	3.3189720565918345e-05	not-binder
EDSQSVVW	HLA-B*14:02	5.30166519141062e-05	0.00010459444913639802	not-binder
ATGPLTAA	HLA-B*14:02	0.0009165307577966075	0.0012931649744729193	not-binder
KGAWTGPG	HLA-B*14:02	3.5454342309260144e-05	6.718717957585742e-05	not-binder
GNKATPHG	HLA-B*14:02	2.4190904268195368e-05	3.7430394131742894e-05	not-binder
DYYIRQRE	HLA-B*14:02	0.0021539343753829597	0.0015133377075008895	not-binder
LYRVNKYP	HLA-B*14:02	0.0001141976224275254	0.0002048063003688391	not-binder
VLYISPPP	HLA-B*14:02	3.882811818698428e-05	6.232138828220114e-05	not-binder
EYFQQLLL	HLA-B*14:02	0.004869811376011057	0.006233049260724038	not-binder
FGSNVTPQ	HLA-B*14:02	3.0804291736785674e-05	5.220956098069054e-05	not-binder
SRVGGAAQ	HLA-B*14:02	0.0006713907674566144	0.0009836152122367986	not-binder
LLPEVSGP	HLA-B*14:02	5.2562756110674515e-05	6.379800089069049e-05	not-binder
RGVIPNSF	HLA-B*14:02	0.00014370837284332082	0.00022447063136744096	not-binder
RQMLDGYA	HLA-B*14:02	0.0011084466701049677	0.0022001748933041473	not-binder
AHESGIHQ	HLA-B*14:02	0.0003616316164482214	0.0002629045188762116	not-binder
ILEEALAQ	HLA-B*14:02	1.0153021321457345e-05	1.850631900834994e-05	not-binder
RSEIPAEV	HLA-B*14:02	0.00032791365567881315	0.0005413969137412483	not-binder
AFYDRFNV	HLA-B*14:02	0.001379240187612063	0.0016709500094756098	not-binder
LTYRTVFE	HLA-B*14:02	1.623029604616022e-05	2.8822109213520287e-05	not-binder
FVLRSQSH	HLA-B*14:02	1.1850543387481594e-05	1.118253563628711e-05	not-binder
PFADGLLE	HLA-B*14:02	0.00015415000898428844	0.000230863254381849	not-binder
ILYPEQLV	HLA-B*14:02	0.0003003048311839507	0.0005723440785400918	not-binder
GERRIADP	HLA-B*14:02	0.00089400162997606	0.001179897453112922	not-binder
WVNSPTRF	HLA-B*14:02	5.9686738410391627e-05	5.7079525871040514e-05	not-binder
DLLRELAK	HLA-B*14:02	8.664348819706902e-05	0.00013665064866240842	not-binder
LGKGQSTI	HLA-B*14:02	0.0010358201338590335	0.0006487356990756702	not-binder
GLAAVNGL	HLA-B*14:02	0.0003089627971412101	0.0005993455931124691	not-binder
STQEAIDA	HLA-B*14:02	7.882695399703614e-06	1.353403417848289e-05	not-binder
LDRKATTT	HLA-B*14:02	0.002315897319203941	0.0031773479218355034	not-binder
SNATTAPQ	HLA-B*14:02	1.7053117826160145e-05	2.022878990640664e-05	not-binder
INNDISKD	HLA-B*14:02	0.00010287946522460344	0.00012846900124649662	not-binder
VLEAAAFH	HLA-B*14:02	1.6664200757077197e-06	2.240778954601634e-06	not-binder
SVNGKLQA	HLA-B*14:02	0.00017978632335182153	0.00026871324184882044	not-binder
KTHEKNTH	HLA-B*14:02	1.3027806517873497e-05	2.3160450689893827e-05	not-binder
ISANEAVS	HLA-B*14:02	1.2709729052029494e-05	2.1882859189472635e-05	not-binder
GIFLDYEM	HLA-B*14:02	6.407546197806369e-05	7.312240849719237e-05	not-binder
KAMSVGSE	HLA-B*14:02	8.320190709909526e-06	1.5309403231512137e-05	not-binder
EYVVKIIG	HLA-B*14:02	7.260326983669075e-05	4.20095070394815e-05	not-binder
RYMHRLER	HLA-B*14:02	0.00011603507373365573	0.00010900661423321402	not-binder
AAIALGMV	HLA-B*14:02	0.00011810715005822203	0.00014298682693741219	not-binder
FIGDRGSK	HLA-B*14:02	0.00017012031151872887	0.00014146217604722768	not-binder
NDEAVNFL	HLA-B*14:02	0.0015149805461987854	0.0009070160215555239	not-binder
SLLEGIAV	HLA-B*14:02	0.0001661927892200765	0.00020659386869626567	not-binder
IPQLANLV	HLA-B*14:02	0.003502392064729065	0.003913990342447238	not-binder
KVDPSHPG	HLA-B*14:02	3.3593182682523096e-05	4.907037956531251e-05	not-binder
CYHGHADE	HLA-B*14:02	2.9598522327667355e-05	4.495440289653358e-05	not-binder
VAFMDEKT	HLA-B*14:02	8.214252431457681e-05	0.00015852631104237635	not-binder
TVQIRAMK	HLA-B*14:02	2.2422291407053764e-05	2.149168169777105e-05	not-binder
SAGRGNCT	HLA-B*14:02	0.00045701845974690516	0.000450292305530783	not-binder
KKSNDKFL	HLA-B*14:02	0.0002524337631712115	0.00029314714019081843	not-binder
LLSTTGQD	HLA-B*14:02	2.913452677333339e-07	4.371643709972604e-07	not-binder
ARGLSPSR	HLA-B*14:02	0.002332077390019549	0.0033238557080278518	not-binder
DDLNLSYS	HLA-B*14:02	7.437675880357375e-05	0.00010245546626892414	not-binder
RGFFHKGR	HLA-B*14:02	0.0021798924292568246	0.004183185460862397	not-binder
EAMELLME	HLA-B*14:02	0.00010751882245756406	0.00020023053074261834	not-binder
NFNHSGQL	HLA-B*14:02	0.002405743463896215	0.0016257111971139534	not-binder
SQQQQQQQ	HLA-B*14:02	1.1681476899649823e-05	2.2227808974113425e-05	not-binder
PSVQCVGS	HLA-B*14:02	1.781301878904212e-05	3.2189934109909025e-05	not-binder
ARSTYAAG	HLA-B*14:02	8.98674029777169e-05	0.0001585871026129563	not-binder
LDNSSYIS	HLA-B*14:02	6.930614809458891e-05	8.625523461234043e-05	not-binder
RGEKEEKF	HLA-B*14:02	0.0003522289875455747	0.0006517719093734326	not-binder
GFGTEELP	HLA-B*14:02	1.1205955254675603e-05	1.3976473839639041e-05	not-binder
LFSMIQKE	HLA-B*14:02	7.64311005411189e-06	1.141922764818714e-05	not-binder
LLLDARPP	HLA-B*14:02	0.00011319469014665628	0.0001601394482112533	not-binder
AVYDLGGG	HLA-B*14:02	0.00029936200205690213	0.0005959797619181111	not-binder
ERRAREAN	HLA-B*14:02	0.002749794692317664	0.005370196019532177	not-binder
LGMVYAMF	HLA-B*14:02	3.680654555253682e-05	2.5939808460333886e-05	not-binder
LGGMLAGH	HLA-B*14:02	4.4633963661955264e-05	5.6549035707556124e-05	not-binder
VNPDEAVA	HLA-B*14:02	4.832090253898968e-05	6.386022932195264e-05	not-binder
SGVPFYLR	HLA-B*14:02	7.821686022850827e-05	0.00011998898343593642	not-binder
ARDGFSEE	HLA-B*14:02	0.0006569580647919793	0.00127948104673867	not-binder
FEKLAQES	HLA-B*14:02	0.0005808985742679962	0.0011583639316739038	not-binder
SNTHQQQE	HLA-B*14:02	7.118784932336197e-06	7.784756966566245e-06	not-binder
IDILTHQP	HLA-B*14:02	0.0005443663171263325	0.000622730158359073	not-binder
TKRAFLNG	HLA-B*14:02	0.00017321000223167183	0.0003126580402117907	not-binder
EFNKACEL	HLA-B*14:02	0.0010627836105413734	0.0008627257401320757	not-binder
VHEHIRDI	HLA-B*14:02	0.18578283835668116	0.18711457017758054	not-binder
PEEVENGD	HLA-B*14:02	0.00042514290754435693	0.0008405302963554449	not-binder
PLVNTVVV	HLA-B*14:02	0.0005915355782128984	0.0007775072202601623	not-binder
ERERSPVP	HLA-B*14:02	0.004320359487610404	0.0055699053524505835	not-binder
NQNAYCYL	HLA-B*14:02	0.02365311160683632	0.022774853233613716	not-binder
AGVTWQMV	HLA-B*14:02	6.208986127802519e-05	5.698482948228881e-05	not-binder
TTGIEVEG	HLA-B*14:02	4.69175974237683e-06	8.728904962584131e-06	not-binder
GNVIHLSE	HLA-B*14:02	3.4335976131139036e-05	4.346746493634622e-05	not-binder
GGRGRYQN	HLA-B*14:02	0.00016558269701363315	0.0003203025351992638	not-binder
VILDGRRP	HLA-B*14:02	2.8832317342297742e-05	2.5171181961602317e-05	not-binder
KKYENNIV	HLA-B*14:02	0.0017180153337903903	0.001687952088572407	not-binder
SYLLLFAS	HLA-B*14:02	1.7802100952302168e-05	1.7638887070517352e-05	not-binder
LNASWFNS	HLA-B*14:02	2.206235172819149e-06	3.673074805977183e-06	not-binder
DHSHLGCC	HLA-B*14:02	0.08655089378753474	0.1080641191946024	not-binder
EVLEKELK	HLA-B*14:02	5.071912874355655e-05	5.136432308248426e-05	not-binder
AYFPFDLE	HLA-B*14:02	7.17568365871557e-05	0.00012444267229293378	not-binder
KRKLWWQN	HLA-B*14:02	0.004320079136959976	0.008628454527866978	not-binder
FLWIPLRL	HLA-B*14:02	0.00024969153923848353	0.00023523241017304593	not-binder
DPERVKSE	HLA-B*14:02	0.003358704224228859	0.0037344815541995977	not-binder
KLTGCDPK	HLA-B*14:02	1.6236193791030473e-05	2.024864886971986e-05	not-binder
TEAKELER	HLA-B*14:02	0.0019691675976901022	0.0026539283643877954	not-binder
RGAFNSKQ	HLA-B*14:02	8.610330190693839e-06	1.3451041148290115e-05	not-binder
IVTHNGKL	HLA-B*14:02	0.0002884410648107405	0.0002598548758535165	not-binder
KFVHPSLS	HLA-B*14:02	2.2297390289693908e-05	2.601598285218798e-05	not-binder
GGKARFDP	HLA-B*14:02	0.00012363359107823158	0.00021867302465088082	not-binder
ENLKKRGI	HLA-B*14:02	0.02817320058893529	0.017926538983816364	not-binder
DLLFATLD	HLA-B*14:02	4.034454663610631e-05	6.722832594997907e-05	not-binder
KAGAIKPR	HLA-B*14:02	7.023390741851543e-05	7.984222099701462e-05	not-binder
SANGDETI	HLA-B*14:02	0.0005577151518082246	0.0007222263738470093	not-binder
KDVPYQLP	HLA-B*14:02	0.00033713647694639804	0.0004553194667207171	not-binder
QKRLEKEI	HLA-B*14:02	0.008781061133049661	0.011973254723269267	not-binder
DKGMWTIY	HLA-B*14:02	0.0003056303341068656	0.00036306960005667133	not-binder
TKSVEEAQ	HLA-B*14:02	0.00011280909860125198	0.00022264374365071763	not-binder
RSVLVILW	HLA-B*14:02	6.577064121538606e-07	8.56336958822732e-07	not-binder
SENREIGA	HLA-B*14:02	0.0012740598425239114	0.0016028183487506841	not-binder
SEPDCFTV	HLA-B*14:02	0.0002687872043679818	0.0003078112604132168	not-binder
DLLFLTRE	HLA-B*14:02	2.9486481372842376e-05	2.0778661946288788e-05	not-binder
FSSHMDQI	HLA-B*14:02	0.0005222818601964719	0.0007206260332856449	not-binder
KNYRVEMK	HLA-B*14:02	2.7387476757212424e-05	3.379785466827957e-05	not-binder
QDLTRELY	HLA-B*14:02	0.0024859511468093842	0.0026464530856810677	not-binder
PDDVFREF	HLA-B*14:02	0.006364501628559083	0.005875353085408174	not-binder
VEPEENTK	HLA-B*14:02	0.0002219701984358835	0.00024008014858760627	not-binder
LRDGGRRG	HLA-B*14:02	0.0017571441979441715	0.002996126772949859	not-binder
KRAMVVNG	HLA-B*14:02	0.0007114017697858799	0.0013866707847382494	not-binder
ETGPYVQY	HLA-B*14:02	4.6970960192993515e-05	6.397818109688043e-05	not-binder
PCMWIKAR	HLA-B*14:02	2.5488679526433634e-05	3.231716163784623e-05	not-binder
SSTFFEVD	HLA-B*14:02	7.669858686844278e-06	1.4166345077665428e-05	not-binder
TPEHWASI	HLA-B*14:02	0.02824592960847667	0.05151255173522334	not-binder
TFAVMVFL	HLA-B*14:02	0.0003222119284146174	0.000585363580370835	not-binder
FCDISGRP	HLA-B*14:02	2.7061008063355983e-05	3.592857468923468e-05	not-binder
LFTPSQVS	HLA-B*14:02	1.548344398472068e-05	1.7982109912483474e-05	not-binder
SRATMYKY	HLA-B*14:02	0.0227449164565769	0.04377067426774038	not-binder
QLAIEAFA	HLA-B*14:02	5.719567713668994e-06	8.995954702680756e-06	not-binder
DVDVLYFR	HLA-B*14:02	2.3898478320916184e-05	1.6201783311078587e-05	not-binder
REISKVLA	HLA-B*14:02	0.0006471562301157974	0.0006107008203624414	not-binder
QILPAKWV	HLA-B*14:02	5.454507688469334e-05	9.093929550312021e-05	not-binder
DYFRKMPL	HLA-B*14:02	0.49939186275005343	0.29667677791680536	ambiguous
SGDILDVA	HLA-B*14:02	0.00014152095453141557	0.00025293383212842405	not-binder
THDEQDGW	HLA-B*14:02	0.0008658576117271721	0.001590290089121148	not-binder
CTTNPVES	HLA-B*14:02	2.2795422322425337e-06	4.3102157623669694e-06	not-binder
AVKSSKAL	HLA-B*14:02	0.012474008169033369	0.020571770371879905	not-binder
LSPILLTI	HLA-B*14:02	0.0031727141002193095	0.005151271642168182	not-binder
IADGHSTD	HLA-B*14:02	1.5562498811050317e-05	1.957358786551878e-05	not-binder
NLALVFGP	HLA-B*14:02	5.6552802702469764e-05	6.05696131996553e-05	not-binder
EKGGAPEI	HLA-B*14:02	0.002517790285492083	0.0020451650464713565	not-binder
ASATEELA	HLA-B*14:02	5.626569510353008e-06	1.1071870543060603e-05	not-binder
YTHKKQTG	HLA-B*14:02	9.880289738034046e-06	1.6118569694063517e-05	not-binder
LKVNTIIR	HLA-B*14:02	0.00013349010523597827	0.0001023202832650185	not-binder
DPRGSDIA	HLA-B*14:02	0.0008347374708819189	0.0009018471239001587	not-binder
DEEQEHAN	HLA-B*14:02	8.598418055498769e-05	0.000122210092969347	not-binder
LLFEYPES	HLA-B*14:02	6.559362626568088e-06	9.265688692126571e-06	not-binder
DFPGIGDK	HLA-B*14:02	0.0004348188773064976	0.0005204000301262791	not-binder
EMGKCVEF	HLA-B*14:02	0.00023603728259331548	0.0002973031806059285	not-binder
LRLLSCWE	HLA-B*14:02	0.001162446316654625	0.002296017348113489	not-binder
EYDVILFD	HLA-B*14:02	2.2477978974289047e-05	2.8722303877650918e-05	not-binder
SNSKCCYP	HLA-B*14:02	8.857880735604339e-05	0.00010276346248879928	not-binder
NDYSILNT	HLA-B*14:02	0.0001610399461696943	0.0002161463792562513	not-binder
GNNPLIID	HLA-B*14:02	4.204695686995663e-05	7.372430020485485e-05	not-binder
TIKNPHLS	HLA-B*14:02	1.4643149879667305e-05	2.138355839479239e-05	not-binder
RQRGTRPR	HLA-B*14:02	0.0008668277636388666	0.0010382897765315413	not-binder
LRAFTDCP	HLA-B*14:02	0.0009760220924135865	0.0014540850524084083	not-binder
AGSSEQAA	HLA-B*14:02	1.1744831793193601e-05	2.205178899876898e-05	not-binder
DDTRIHEV	HLA-B*14:02	0.3091872125864029	0.22138144141884333	not-binder
FSVKSSRG	HLA-B*14:02	3.635025874639819e-05	4.717508279966164e-05	not-binder
RGGFRLGM	HLA-B*14:02	0.0009755425644073056	0.0010759894256944704	not-binder
KHYHHGII	HLA-B*14:02	0.2769875261001289	0.22509571486631264	not-binder
GSQMEEDR	HLA-B*14:02	1.8019894152808593e-05	3.3371427398324e-05	not-binder
GADITNVC	HLA-B*14:02	3.495390276526677e-05	2.891388387630853e-05	not-binder
QPQKKSVY	HLA-B*14:02	0.000864966685685431	0.00100131680433023	not-binder
SGTEATMS	HLA-B*14:02	3.332503059287895e-05	5.8309258345780526e-05	not-binder
KFDNLRSI	HLA-B*14:02	0.005226007010787725	0.0029711152797822636	not-binder
VSAGNYGG	HLA-B*14:02	0.00015696967907145588	0.0003133018121291709	not-binder
WENITEAL	HLA-B*14:02	0.019607543339952828	0.03181633611190002	not-binder
PRGQQGMF	HLA-B*14:02	0.0005270541016216157	0.0007528145654445964	not-binder
LDCSGATL	HLA-B*14:02	0.004385331564117223	0.004864936513062869	not-binder
TVFKKQID	HLA-B*14:02	1.1147947686745984e-05	1.60424212044873e-05	not-binder
DDFYTCKR	HLA-B*14:02	0.0001871690381449298	0.00017372231926486331	not-binder
GVKRDDVE	HLA-B*14:02	3.8806692047188565e-05	7.426566298333852e-05	not-binder
NLESTLKL	HLA-B*14:02	0.0018232988644740545	0.0024344762526337764	not-binder
IEAIQHAK	HLA-B*14:02	0.0005903304271669185	0.0006132087387366227	not-binder
QAQQQQAQ	HLA-B*14:02	2.572549709956712e-06	4.992477639459768e-06	not-binder
LKNKSYKE	HLA-B*14:02	6.70491067637613e-05	0.00011665679681598494	not-binder
KKFTKVED	HLA-B*14:02	0.000122674089146102	0.000159340178587357	not-binder
FKRGIVIL	HLA-B*14:02	0.02763815780344885	0.02141672918548241	not-binder
NIERLRTE	HLA-B*14:02	0.00019659168356156442	0.00019925024244076022	not-binder
HARGAVFG	HLA-B*14:02	0.00012974921382920003	0.0002417171190948843	not-binder
PPHNMIAQ	HLA-B*14:02	6.726614863250546e-05	0.00010222331533924988	not-binder
AKYIGEKI	HLA-B*14:02	0.033097611705306916	0.039607369802702	not-binder
VVAVFCGD	HLA-B*14:02	5.361880007370701e-06	9.309951824586864e-06	not-binder
TSDAVVQP	HLA-B*14:02	7.134471645997565e-06	5.6164483492641016e-06	not-binder
IQADGGTR	HLA-B*14:02	0.0011287871493596668	0.0019613352857517463	not-binder
TWKRYNNT	HLA-B*14:02	6.547708610469272e-05	7.357799792013379e-05	not-binder
TYPEGEDV	HLA-B*14:02	3.3582226795392245e-05	5.6766328131613845e-05	not-binder
ATTETGRV	HLA-B*14:02	2.8112332406213247e-05	4.920804529560621e-05	not-binder
RDMIDNLL	HLA-B*14:02	0.006938448896471527	0.013560794591026144	not-binder
KRDFRKLW	HLA-B*14:02	0.0014474497314949986	0.0025185323949095287	not-binder
LKLIMPAR	HLA-B*14:02	0.0003389015582797583	0.00033077600390691154	not-binder
AMIERAVT	HLA-B*14:02	0.002114577393876971	0.002428917780416699	not-binder
TIWDEWAD	HLA-B*14:02	5.758762840793463e-06	1.0484287633113521e-05	not-binder
SFGSSNPY	HLA-B*14:02	0.00016585696625054136	0.00020030062792491152	not-binder
KRLAMESN	HLA-B*14:02	0.0027237165746839763	0.0054239726664671965	not-binder
NHFQLEEV	HLA-B*14:02	0.2970436468720436	0.2163534677490672	not-binder
GRCILDIY	HLA-B*14:02	0.00232666260235419	0.0032186505607680336	not-binder
WIRQAITR	HLA-B*14:02	1.6345169879627974e-05	2.7687389768208656e-05	not-binder
CGAAEADR	HLA-B*14:02	1.922781175386902e-05	3.559520770745992e-05	not-binder
RCILCNFL	HLA-B*14:02	0.0007486713188200155	0.0009149217769124153	not-binder
STPSRIES	HLA-B*14:02	3.817367650097801e-05	6.610979403576828e-05	not-binder
KETGGILR	HLA-B*14:02	0.0030943969873845844	0.0057330836491431125	not-binder
DIVTAAHV	HLA-B*14:02	0.000549734741980501	0.0009317183672003645	not-binder
ASGFQSLQ	HLA-B*14:02	9.60099223221711e-06	1.109249805072885e-05	not-binder
TIEGMLGI	HLA-B*14:02	0.00021324987320099354	0.00018736311967700882	not-binder
SSSAGTTG	HLA-B*14:02	6.3918001700677405e-06	9.643312321431862e-06	not-binder
LALLLGGM	HLA-B*14:02	0.0003349158909259131	0.0003726457367267833	not-binder
GFAVHLKM	HLA-B*14:02	0.0011671928416262744	0.0018046714651479103	not-binder
KEPDGLIF	HLA-B*14:02	0.000238975545289577	0.00015744904748922782	not-binder
VMARDADA	HLA-B*14:02	8.038730541670702e-05	0.00015626248930996747	not-binder
LDDLRETL	HLA-B*14:02	0.5296982556581498	0.31509429018896723	ambiguous
VLHEKLEN	HLA-B*14:02	5.1106999931604946e-05	6.190517666543482e-05	not-binder
CGSINLGT	HLA-B*14:02	7.362577733344492e-06	1.3289384313517963e-05	not-binder
PEWYFLFA	HLA-B*14:02	7.362958054235591e-05	0.0001211122551921152	not-binder
SNFVRSPS	HLA-B*14:02	0.0017412923838946881	0.0019350643960114554	not-binder
DVRTWPTI	HLA-B*14:02	0.01473268546978943	0.011054057048697706	not-binder
KLEVLLAQ	HLA-B*14:02	6.792351506135219e-06	7.5092089875117e-06	not-binder
PSAVSVLT	HLA-B*14:02	7.927848216624512e-05	6.108845646036753e-05	not-binder
VARFAESK	HLA-B*14:02	1.0610829583157511e-05	1.6335373906849027e-05	not-binder
EYHNAEAK	HLA-B*14:02	0.0009950854638759664	0.0016562181543348198	not-binder
YSAELLAG	HLA-B*14:02	1.717934764014009e-05	3.039922918440843e-05	not-binder
VLAVQMPD	HLA-B*14:02	4.584609342295209e-06	7.849025387103426e-06	not-binder
ALDNVRPS	HLA-B*14:02	1.682426286322425e-05	2.929910106059857e-05	not-binder
FLSQPFFV	HLA-B*14:02	4.8270884917656076e-05	7.689320316125188e-05	not-binder
RKGIHKVP	HLA-B*14:02	0.0008971762542955731	0.001102280084966591	not-binder
LLVGPPGT	HLA-B*14:02	1.0123253312599445e-05	1.002134533745928e-05	not-binder
TGKGISTM	HLA-B*14:02	0.0074057221197108445	0.011299171982891697	not-binder
TATVCRQC	HLA-B*14:02	0.00039654572649592266	0.00037489025698592886	not-binder
RGTLATEQ	HLA-B*14:02	1.1490353857668278e-05	2.287366892729701e-05	not-binder
VISVVEGG	HLA-B*14:02	5.6180936371851006e-06	9.2458405132628e-06	not-binder
VEDNKVAP	HLA-B*14:02	0.0002735850524345551	0.0003026418025457152	not-binder
ALSEARLI	HLA-B*14:02	0.0004670830551731342	0.0007538366582425414	not-binder
VEILAHET	HLA-B*14:02	0.004366627476701979	0.008210826494987436	not-binder
AEERLLKR	HLA-B*14:02	0.0012167263425908459	0.0015631293295873879	not-binder
NAATTSGY	HLA-B*14:02	8.2056396331609e-05	8.068867341201374e-05	not-binder
IGLKLNKI	HLA-B*14:02	0.017088722126209176	0.030974009510709024	not-binder
RRRLKILE	HLA-B*14:02	0.00339270243498504	0.006615720077592353	not-binder
AMLVYELP	HLA-B*14:02	3.3134749029173347e-05	6.114848028615532e-05	not-binder
RMAERREH	HLA-B*14:02	0.0005658969218259813	0.0011018534739859725	not-binder
DFDSKGYV	HLA-B*14:02	0.0018871818945626728	0.0033902428901488916	not-binder
QRWNENDL	HLA-B*14:02	0.2361028015613556	0.22677700653061975	not-binder
LAPLHNPP	HLA-B*14:02	0.0005111911941639846	0.0006132725547773641	not-binder
LTTVALFR	HLA-B*14:02	4.867040221046004e-06	5.733806869662629e-06	not-binder
SAPYKLNF	HLA-B*14:02	0.0035049893253017218	0.002544385195169667	not-binder
GGAEDFPR	HLA-B*14:02	0.00021233681656127601	0.0004073808903668524	not-binder
VIRTHEYS	HLA-B*14:02	3.5252522695472524e-05	6.733030595153298e-05	not-binder
FIEAPILV	HLA-B*14:02	0.00011416340234973176	0.00011208975419237686	not-binder
KERLVPMG	HLA-B*14:02	0.0006041865226706023	0.0010821907649065355	not-binder
GKGWWDTA	HLA-B*14:02	0.000317233389341709	0.0006242417493369375	not-binder
GYAASKMM	HLA-B*14:02	0.0009439447034310433	0.0008383855527995988	not-binder
WDHVFLGL	HLA-B*14:02	0.0010918541522187298	0.0013638085780966012	not-binder
NIARILYL	HLA-B*14:02	0.0052001352989464065	0.00441535560497881	not-binder
YHGYQFGE	HLA-B*14:02	0.00030484436310871386	0.00042609414886084	not-binder
VPTMEELD	HLA-B*14:02	0.00012055404648223971	0.00023992139645937616	not-binder
WVLYEMPN	HLA-B*14:02	1.681691215660308e-06	2.81811056735082e-06	not-binder
KGIWMSTR	HLA-B*14:02	0.0001570714291801778	0.00022426454276218617	not-binder
AKETGAGV	HLA-B*14:02	0.0001985018515426873	0.0001867862300842902	not-binder
LATQLSLI	HLA-B*14:02	0.0007800549705279991	0.0005635680568660201	not-binder
INIKPNNV	HLA-B*14:02	0.0028555101512949934	0.0028565820567243785	not-binder
LLDAAEGK	HLA-B*14:02	2.624766432948178e-05	4.41761443052074e-05	not-binder
DAVIYAVG	HLA-B*14:02	0.00031786766412551516	0.0003794871884305162	not-binder
ISFTTAAL	HLA-B*14:02	0.0007049444131553173	0.0006875131295630149	not-binder
FLGLTVGI	HLA-B*14:02	0.00034875483106588945	0.000509488458659132	not-binder
VRPGETFV	HLA-B*14:02	0.0030161271835822843	0.004075740294402289	not-binder
LLYEALGY	HLA-B*14:02	6.555241481578377e-05	8.16989906911635e-05	not-binder
NSDLDTEL	HLA-B*14:02	0.0056753076583845544	0.00866212624505469	not-binder
PDPLHLLI	HLA-B*14:02	0.10679869414161658	0.1860499350832082	not-binder
DENPTYCT	HLA-B*14:02	0.010645558615215123	0.009516751458845165	not-binder
RNLQFHAF	HLA-B*14:02	0.004588950693141669	0.005792521784773273	not-binder
SRLRRGIL	HLA-B*14:02	0.8164077579975129	0.19942170270803705	binder
AKCNTGSE	HLA-B*14:02	2.4377380410101068e-05	4.813280950171076e-05	not-binder
MIAIREEI	HLA-B*14:02	0.020615149532386568	0.02385631004006003	not-binder
ALNYGGPY	HLA-B*14:02	4.073753331113039e-06	3.192720588432958e-06	not-binder
ELVDLNGR	HLA-B*14:02	5.773506641730819e-05	6.414393896732625e-05	not-binder
LAQMLEQG	HLA-B*14:02	3.240607435351667e-05	6.31880490491025e-05	not-binder
DFVIQRRD	HLA-B*14:02	4.0230350892223046e-05	4.138584257183519e-05	not-binder
EASMRLRA	HLA-B*14:02	0.012289101651185774	0.02145939658403563	not-binder
SQEQVNAK	HLA-B*14:02	0.00021460062563756211	0.00021995159709048672	not-binder
FEPGDLID	HLA-B*14:02	9.4881929226176e-05	8.353656004458812e-05	not-binder
DQQLLKNS	HLA-B*14:02	0.0004416582143996095	0.000578847887098243	not-binder
SDITYKNI	HLA-B*14:02	0.001835621177451685	0.0025320383154108944	not-binder
APLGSVYQ	HLA-B*14:02	0.00017207508856245112	0.00017552799656680282	not-binder
KGIKFEVV	HLA-B*14:02	0.0009177793317576288	0.0016413331882385318	not-binder
VCSNSLGG	HLA-B*14:02	6.156033032320152e-06	7.410223084941118e-06	not-binder
YMAKSDFL	HLA-B*14:02	0.0009272017334296834	0.0008907288123466585	not-binder
GINAALKL	HLA-B*14:02	0.0003735291744082048	0.0004959194957767809	not-binder
LFEKLDSE	HLA-B*14:02	0.0001946232405245496	0.0003398869939679828	not-binder
EAEESFPE	HLA-B*14:02	2.8542843328693834e-05	3.8170122727321106e-05	not-binder
ADLYVSAS	HLA-B*14:02	7.970886714971925e-05	0.00013365777665876947	not-binder
TDAYIWYS	HLA-B*14:02	1.600649531670051e-05	2.1477196108859682e-05	not-binder
YGTPKPKR	HLA-B*14:02	0.0001207295298002009	0.0001634492999517291	not-binder
VDSDDVMD	HLA-B*14:02	1.838704186045703e-05	2.427081155375593e-05	not-binder
GTAALRQF	HLA-B*14:02	8.633443215018133e-05	8.742031520197812e-05	not-binder
VSPSGRSV	HLA-B*14:02	0.0035934717394411563	0.002664907553247871	not-binder
PQRDRGRN	HLA-B*14:02	0.00046587206895978286	0.0008406833795752946	not-binder
NTIDLLKA	HLA-B*14:02	0.0001749221464706352	0.00023993311347141866	not-binder
KLLTWREE	HLA-B*14:02	1.538208428175647e-05	3.0222182502868584e-05	not-binder
ITSTVKGS	HLA-B*14:02	4.287240307593171e-06	8.38182169258608e-06	not-binder
SILICTGG	HLA-B*14:02	1.3103593057312013e-05	2.373089696060839e-05	not-binder
FTSIHIEE	HLA-B*14:02	2.5349517262618925e-05	4.484128384601003e-05	not-binder
EEERQREL	HLA-B*14:02	0.5049069117754698	0.3058936063502866	ambiguous
QEFIVARG	HLA-B*14:02	0.0005834715390619749	0.000961933718182359	not-binder
ALMNGAQI	HLA-B*14:02	0.00018104725581480352	0.00012071004106846432	not-binder
EAKADLYS	HLA-B*14:02	5.0795131699787886e-05	8.13869538001262e-05	not-binder
DQKYFPVY	HLA-B*14:02	0.007202343427343294	0.007207977412246708	not-binder
GPEPEGAD	HLA-B*14:02	2.7551749484196196e-05	3.7709528252202534e-05	not-binder
SATCVDPF	HLA-B*14:02	0.0001391912637057402	0.00011358545645105118	not-binder
GLTKNGKK	HLA-B*14:02	1.8201229594260068e-05	2.916727258846886e-05	not-binder
RMKKEFNV	HLA-B*14:02	0.0003524420929229777	0.0006848099839458943	not-binder
LNDLRVTI	HLA-B*14:02	0.4439806990325451	0.3917587738562005	ambiguous
YSAWLRLP	HLA-B*14:02	9.780831089756247e-06	1.445728011465702e-05	not-binder
LQGATVLT	HLA-B*14:02	0.0001507015933839284	0.00017940065111053544	not-binder
SPNSETLA	HLA-B*14:02	0.0003450318547074005	0.0006330029252143969	not-binder
EDVGLERA	HLA-B*14:02	0.00025940162047390916	0.00039698834502764293	not-binder
FTPELDQL	HLA-B*14:02	0.0005703856899344828	0.0006023990325049127	not-binder
EEAKVITW	HLA-B*14:02	0.0032459199108416216	0.005965219380080739	not-binder
HDLVADHQ	HLA-B*14:02	0.000307573550617235	0.00033463057391151026	not-binder
YAELTQYI	HLA-B*14:02	0.0006998183700488881	0.00042379573729721593	not-binder
LSGFLLLA	HLA-B*14:02	0.00012096530010126116	0.00015169327738545938	not-binder
SRFGLVAF	HLA-B*14:02	0.21357301846146584	0.24193813800513214	not-binder
SQSQNTVS	HLA-B*14:02	2.903327634946294e-05	4.076192516497796e-05	not-binder
YKIPAGLK	HLA-B*14:02	0.00074415718788714	0.0010293198833996782	not-binder
MKRYCFSL	HLA-B*14:02	0.15317287482321262	0.1730265948146352	not-binder
RPGSTKRR	HLA-B*14:02	0.00026075300838641625	0.00042488572971606303	not-binder
VDGDLHVD	HLA-B*14:02	0.00010090130207984771	0.00014185350337440693	not-binder
RHNLSLNK	HLA-B*14:02	0.00048230424183657303	0.0005741346838020476	not-binder
KSNPTTPV	HLA-B*14:02	0.000773349215160124	0.0008013856926950373	not-binder
SRYLPEIE	HLA-B*14:02	0.012819830599619308	0.02279037585563573	not-binder
PDDAPELP	HLA-B*14:02	7.885385706458692e-05	9.991290823847204e-05	not-binder
IPEGKTTC	HLA-B*14:02	0.0066925223829457535	0.008247317510935891	not-binder
LKRNVNKL	HLA-B*14:02	0.012820130563341081	0.006298535543957785	not-binder
QALEIADM	HLA-B*14:02	0.0005789455382910092	0.0006379918488598786	not-binder
GVYGIILA	HLA-B*14:02	9.974597795903151e-06	1.1392847535605984e-05	not-binder
HAIASYIG	HLA-B*14:02	4.0177728510570884e-05	3.9536198847933686e-05	not-binder
VLWAQDRR	HLA-B*14:02	1.0320581670075768e-05	1.2476703156459864e-05	not-binder
SGFGADDE	HLA-B*14:02	4.804708711958483e-06	5.350557099668412e-06	not-binder
IDPRKAAK	HLA-B*14:02	0.0006242260920757304	0.000809724421282481	not-binder
YLARRWPG	HLA-B*14:02	0.00026135527000406	0.000327501244597335	not-binder
SFYGAQMS	HLA-B*14:02	0.00013799027259278062	0.0002463730506066505	not-binder
RGFVYMRE	HLA-B*14:02	1.836390919720543e-05	2.0717856471244866e-05	not-binder
DCITHGRN	HLA-B*14:02	5.560306412348837e-05	4.814988066867067e-05	not-binder
FRQVKAYL	HLA-B*14:02	0.36742789298295975	0.2798706618530393	ambiguous
IPDREVLY	HLA-B*14:02	0.0023515054024755956	0.0038580555642958388	not-binder
IERERGIT	HLA-B*14:02	0.002364082662097644	0.001691073111141723	not-binder
FYTRGEKL	HLA-B*14:02	0.0017153907683677971	0.0011572098397857535	not-binder
QIETTMPG	HLA-B*14:02	5.374248480471966e-06	6.477079535424128e-06	not-binder
TIMILVMR	HLA-B*14:02	8.657535261136218e-07	7.235283278390736e-07	not-binder
VATKSAAY	HLA-B*14:02	2.0431131372333766e-05	2.8580065985042094e-05	not-binder
DKDIPFEL	HLA-B*14:02	0.10383932404220104	0.11193872904294512	not-binder
GEKKQDPL	HLA-B*14:02	0.001963117771083489	0.0016171082832829953	not-binder
DEAEDDGD	HLA-B*14:02	5.3002465652340903e-05	9.793829630440408e-05	not-binder
KRDVPLLQ	HLA-B*14:02	0.002257752121113299	0.004221905839438045	not-binder
GHIEWGEG	HLA-B*14:02	0.0013861383147769856	0.0026984738258607134	not-binder
GDAGIKSA	HLA-B*14:02	0.0005064048812982947	0.0006106587432518924	not-binder
VQNIDYYT	HLA-B*14:02	0.00012030550417421181	0.00023100753875836535	not-binder
QGKNFNLK	HLA-B*14:02	7.08376381252318e-05	9.441435622860673e-05	not-binder
FEGYLSYK	HLA-B*14:02	0.00011044252205465455	0.00013591445482278482	not-binder
ETVVTSEP	HLA-B*14:02	1.6420381951394448e-05	2.2536572012930816e-05	not-binder
GPPLLPPR	HLA-B*14:02	0.0013004052932956256	0.0012549961035256715	not-binder
AGTQKPIC	HLA-B*14:02	2.9580082844526955e-05	4.891693173327186e-05	not-binder
ECTFCSTA	HLA-B*14:02	0.001275800183532283	0.0023027196911894186	not-binder
TNMFTSIV	HLA-B*14:02	0.0010179580889598584	0.0008240140256420342	not-binder
AGGIVAGI	HLA-B*14:02	0.00021518893258871686	0.00018123668167164408	not-binder
NKGMIKKS	HLA-B*14:02	0.00024089024790612256	0.0004543566701930081	not-binder
TISYTRKR	HLA-B*14:02	4.1834600364963614e-06	6.350411365408911e-06	not-binder
ERDLTKRD	HLA-B*14:02	0.0004343572101788595	0.00036915615493666147	not-binder
IGRGTATF	HLA-B*14:02	0.0007413473897031509	0.0006094972555697971	not-binder
QQVLEHFL	HLA-B*14:02	0.11080146175809205	0.14281911877149273	not-binder
FLFTVGGL	HLA-B*14:02	0.00040651872174066737	0.0003878106941029396	not-binder
IVKERLAE	HLA-B*14:02	0.0006109669879962532	0.0010675371400150622	not-binder
VYKPQQAA	HLA-B*14:02	0.0009123439006543776	0.0011169135792600318	not-binder
LKKCVYCE	HLA-B*14:02	5.5436719276258375e-05	0.00010541798548405722	not-binder
ASIFAGDL	HLA-B*14:02	3.7276817147358086e-05	2.722619450954209e-05	not-binder
IFAGKQLE	HLA-B*14:02	8.326315223428082e-06	1.4550924957583024e-05	not-binder
MDDIRRLA	HLA-B*14:02	0.20541383866220714	0.32589602872532103	not-binder
NGAETFQV	HLA-B*14:02	0.00019903067219502192	0.0003546142831220954	not-binder
NAFGLALA	HLA-B*14:02	0.000605509159504436	0.0004921307357015993	not-binder
GICLIANT	HLA-B*14:02	1.0183132136631912e-05	1.4390152528030531e-05	not-binder
RTTSLNNI	HLA-B*14:02	5.4536562018370205e-05	4.69041160790954e-05	not-binder
LHFHPALA	HLA-B*14:02	0.14526272043585778	0.14785151169623034	not-binder
MTVCNMAI	HLA-B*14:02	0.0012733178911730648	0.001346759241170339	not-binder
QSQMKDIE	HLA-B*14:02	2.853615589389902e-05	3.514931444982439e-05	not-binder
MKSMPQAL	HLA-B*14:02	0.3094611898064613	0.2662674850917796	not-binder
ADQIGAPG	HLA-B*14:02	3.109687711422282e-05	3.833642101892311e-05	not-binder
TEISEISP	HLA-B*14:02	8.186094459432525e-05	8.807164806178648e-05	not-binder
GWGDGQKS	HLA-B*14:02	9.223566274036976e-05	0.00018387939371209905	not-binder
PWLDEHPD	HLA-B*14:02	2.545084852608459e-05	4.62373815042572e-05	not-binder
GSEPVPTH	HLA-B*14:02	6.090843948314273e-06	6.736474321829692e-06	not-binder
ARLHEEIN	HLA-B*14:02	0.0009199027915116175	0.001766357198462107	not-binder
WNKVLIEE	HLA-B*14:02	1.465482432827514e-05	2.9054432043019535e-05	not-binder
FSAATMVI	HLA-B*14:02	0.0012068973737768829	0.0008451712589342851	not-binder
SIALRKRP	HLA-B*14:02	0.0002375768077025442	0.00043401780891183544	not-binder
PQNLLIAQ	HLA-B*14:02	2.8617338902847677e-05	3.928065373244375e-05	not-binder
DLNRTATL	HLA-B*14:02	0.33191709611564874	0.2487663056666886	not-binder
SKVTCPCC	HLA-B*14:02	0.001270311996086093	0.0023995667011553054	not-binder
DFGFMIFH	HLA-B*14:02	0.0008778386101766956	0.0015405076278699307	not-binder
RKNDSENK	HLA-B*14:02	0.0008006648086592349	0.0015908296668360527	not-binder
PLLLEELS	HLA-B*14:02	6.57881884547823e-05	0.00011685433056007584	not-binder
REVGFTVL	HLA-B*14:02	0.011295349709689618	0.004367439676442273	not-binder
YRFHEMVQ	HLA-B*14:02	0.0034663875161641045	0.005399543514022426	not-binder
PATPEKEE	HLA-B*14:02	1.3207548031601845e-05	1.6796920821347235e-05	not-binder
KRGYLITA	HLA-B*14:02	0.01610277738291188	0.03137615381677697	not-binder
NDPSFMFR	HLA-B*14:02	0.00015535771585746262	0.00013694466343527266	not-binder
TLEKDSYL	HLA-B*14:02	0.00021869298117804803	0.00027687201463452536	not-binder
ANLLSAGY	HLA-B*14:02	6.530368487260852e-05	0.00010063070408197724	not-binder
GEKPYECK	HLA-B*14:02	0.00041412447826587594	0.0002582513854936357	not-binder
ACFQGRTE	HLA-B*14:02	0.00012299828475761387	0.00023398469858927135	not-binder
QHQLEKNN	HLA-B*14:02	0.0032137611071789253	0.005674218465880059	not-binder
DSDGNDKL	HLA-B*14:02	0.0020868086474365556	0.0029725093414000666	not-binder
SLGLRIRR	HLA-B*14:02	2.8608089019144244e-05	3.459758446238267e-05	not-binder
ILMGLRDH	HLA-B*14:02	5.751471348958148e-06	6.953877921232328e-06	not-binder
CRALQFPP	HLA-B*14:02	0.0013346565931897203	0.0018432506039586173	not-binder
LEKKVRRR	HLA-B*14:02	0.0005042252869003506	0.0006329062314089596	not-binder
IQQATVFG	HLA-B*14:02	5.667082460263373e-05	9.247291385672274e-05	not-binder
YQEEPYVS	HLA-B*14:02	0.00018674938721687794	0.0002751011166142506	not-binder
TDIQNFET	HLA-B*14:02	0.00022776408413847094	0.00025928527765059945	not-binder
ISCITYTW	HLA-B*14:02	1.1609674942292258e-06	8.486397537530433e-07	not-binder
IALMAYSG	HLA-B*14:02	1.3212943857521253e-05	2.4275414333080927e-05	not-binder
FDPVGPLP	HLA-B*14:02	0.00036583081637218127	0.000482415055701641	not-binder
RGPCDPCG	HLA-B*14:02	2.1119849053174988e-05	4.007601257004243e-05	not-binder
AKEPEIID	HLA-B*14:02	0.0001855226587593961	0.00022250226275112684	not-binder
LDNLGKGA	HLA-B*14:02	0.00027766591227873505	0.0004140525270872785	not-binder
VYNSMENT	HLA-B*14:02	4.218358480479328e-05	7.072413784546963e-05	not-binder
SEWLESVK	HLA-B*14:02	0.00024411180856986903	0.00016675396679668503	not-binder
ELEDEVKL	HLA-B*14:02	0.0013955223752418534	0.001345118001453204	not-binder
IFLPIYIA	HLA-B*14:02	6.750680872755766e-05	5.9044754564951225e-05	not-binder
FNYLQCQG	HLA-B*14:02	0.00024150241764004933	0.0004439266155119905	not-binder
VAWLVSGH	HLA-B*14:02	5.847622396117913e-05	9.350319749658338e-05	not-binder
GGLQGAVG	HLA-B*14:02	2.0282932053550252e-05	2.4759759064404066e-05	not-binder
EALRLAKE	HLA-B*14:02	0.0010090426871101955	0.0006613345268877198	not-binder
NPVDINYL	HLA-B*14:02	0.031829074479173866	0.0523484739922716	not-binder
STPAAAPA	HLA-B*14:02	0.0006079903812679533	0.0008060824614414262	not-binder
VETANRRG	HLA-B*14:02	2.5093484690597023e-05	1.9502577305925287e-05	not-binder
SVPLQLNG	HLA-B*14:02	8.752862104466352e-06	8.900049031102445e-06	not-binder
SKLRTSPI	HLA-B*14:02	0.0451128731481731	0.07119773803561344	not-binder
SQQQGTAA	HLA-B*14:02	0.008770472626822113	0.016794062536274766	not-binder
GAIDGHLR	HLA-B*14:02	1.7463980753670492e-05	1.836884701009277e-05	not-binder
TPLMCAVN	HLA-B*14:02	0.0001932976578466139	0.0003499683394677543	not-binder
DTGYLFPE	HLA-B*14:02	0.00012148840787524761	0.00022102506791252176	not-binder
TALLLKYS	HLA-B*14:02	0.00012107630951199155	0.00018884484845988774	not-binder
GIVEGESA	HLA-B*14:02	6.824758650289531e-06	8.034108470609722e-06	not-binder
ALAQALGD	HLA-B*14:02	4.0415222208323167e-07	4.6548135535126234e-07	not-binder
GAALTVLT	HLA-B*14:02	2.7459582054234487e-05	3.877700703919266e-05	not-binder
RIKYEYFR	HLA-B*14:02	1.422212730517458e-06	1.5198498584293022e-06	not-binder
VDDLILQI	HLA-B*14:02	0.004595296804473037	0.0069230027428647525	not-binder
IVVNPGET	HLA-B*14:02	6.197025410870083e-06	9.130611988757789e-06	not-binder
LCEQGAHD	HLA-B*14:02	7.536246408523795e-06	9.007975184035136e-06	not-binder
AVETKAER	HLA-B*14:02	7.024042200184377e-05	0.00011360416465034982	not-binder
CPDPEATE	HLA-B*14:02	7.334617653214082e-05	0.00013580645085463036	not-binder
RRRGVSAE	HLA-B*14:02	0.0005782915751865403	0.001148378853244224	not-binder
EFFPGDKP	HLA-B*14:02	0.0004959177029377315	0.0008093727555630218	not-binder
VEYIECTE	HLA-B*14:02	0.0001479936210529331	0.0002453523056005687	not-binder
SFATFSWL	HLA-B*14:02	3.711482203243577e-05	3.396762972757319e-05	not-binder
LTLSENEA	HLA-B*14:02	3.7366626148560567e-06	6.8335691786639585e-06	not-binder
GLLLIPGL	HLA-B*14:02	0.00027730606185230047	0.00036876246640582365	not-binder
EKAADGIS	HLA-B*14:02	0.0001282807942691866	0.00018579932903574638	not-binder
AKASATDQ	HLA-B*14:02	2.0814881583719468e-05	4.056014625579518e-05	not-binder
KLPADSTR	HLA-B*14:02	3.254911754037026e-05	3.939035924169805e-05	not-binder
READNYKQ	HLA-B*14:02	2.7550949016585947e-05	1.877893841518723e-05	not-binder
NKKKALHS	HLA-B*14:02	7.769853693844198e-05	0.00010744299210701154	not-binder
GHVLDTAK	HLA-B*14:02	0.0007812394858092375	0.0006990257127750062	not-binder
QGLEMGMP	HLA-B*14:02	0.00011820441105712121	0.00017028686729462922	not-binder
RLHLARRE	HLA-B*14:02	2.6588480704958783e-05	3.585631043445004e-05	not-binder
VDDVAATA	HLA-B*14:02	0.00029617524132845573	0.00036058134833282266	not-binder
LEKGESLE	HLA-B*14:02	0.000146059244857355	0.00026530392968308094	not-binder
DSELLLQI	HLA-B*14:02	0.0024733598740567684	0.0038987783461196662	not-binder
YEFESKVT	HLA-B*14:02	0.01981646329804789	0.030513111153009132	not-binder
HTKRELNE	HLA-B*14:02	2.5960802189217703e-05	2.9875212091050148e-05	not-binder
ACRRNLAG	HLA-B*14:02	0.00019426595663389888	0.0003592294078480771	not-binder
LGILSARH	HLA-B*14:02	1.916627673734794e-05	1.820119705086581e-05	not-binder
GQGQGQGQ	HLA-B*14:02	1.4176710924296288e-06	2.4637702993083835e-06	not-binder
SAYFIGLL	HLA-B*14:02	0.026677836780436337	0.042644828230786656	not-binder
IDLLKIVK	HLA-B*14:02	0.003186703245592071	0.005933556961514449	not-binder
EQHIQKWL	HLA-B*14:02	0.39772520661354066	0.17855488487418675	not-binder
KKWQKFAC	HLA-B*14:02	0.023455426989676197	0.03511011930333214	not-binder
PLSLVGTF	HLA-B*14:02	0.0002751483991520587	0.00028924545682887116	not-binder
EIGLRTRI	HLA-B*14:02	0.004524756548926234	0.0038484770987123108	not-binder
IARETFET	HLA-B*14:02	6.221173914582323e-05	0.00011275056474849382	not-binder
SIILLVAL	HLA-B*14:02	0.0004890297482234018	0.0004683113047235145	not-binder
LRKEDLEG	HLA-B*14:02	0.0015916699797155903	0.0031792657744530556	not-binder
ITDVMDGS	HLA-B*14:02	1.7722598544203225e-05	3.5384599851496496e-05	not-binder
FAVAVDVY	HLA-B*14:02	8.944731453084387e-05	8.618132321153378e-05	not-binder
FNAVVNEI	HLA-B*14:02	0.009081540734041483	0.00927166354270977	not-binder
WLKAPQDW	HLA-B*14:02	9.123078991835065e-06	9.671379222435463e-06	not-binder
KFSSLKES	HLA-B*14:02	1.896281790802479e-05	3.7516932821596874e-05	not-binder
GGPFPTEL	HLA-B*14:02	0.0021862832494662144	0.003038944728606474	not-binder
ISGATERN	HLA-B*14:02	7.740730549718922e-06	1.0550527395826713e-05	not-binder
ELGFIEAL	HLA-B*14:02	0.0006973547351663001	0.0007414428190433044	not-binder
YYALAESV	HLA-B*14:02	0.0003582482003366749	0.0004192943788602473	not-binder
KDFPIISI	HLA-B*14:02	0.0389524906873703	0.046906063396696514	not-binder
LSDLPAYV	HLA-B*14:02	0.0020847661413426976	0.0038366318095163594	not-binder
LAAAGLIR	HLA-B*14:02	0.00012989805425149824	0.00018605558902236362	not-binder
ARNESSNI	HLA-B*14:02	0.009733490040525794	0.009554267788212542	not-binder
LAHYTATS	HLA-B*14:02	4.0318668806449406e-05	7.865068536845805e-05	not-binder
ARGSAAQI	HLA-B*14:02	0.003274853110769982	0.0036396490236576	not-binder
KKMKVKRE	HLA-B*14:02	0.0002541858248541473	0.0003098753915130603	not-binder
TNGVAERL	HLA-B*14:02	0.0028330970511888155	0.0026773101918219242	not-binder
LIATPDMM	HLA-B*14:02	0.00013843929034464963	0.0002209858513754797	not-binder
YSYFGHSA	HLA-B*14:02	0.000816745688644005	0.0005751379756684982	not-binder
PPKREYTH	HLA-B*14:02	5.0359247961750955e-05	5.699727171523256e-05	not-binder
GVYFEGTN	HLA-B*14:02	5.9743527789146714e-06	7.368532570681664e-06	not-binder
KNNLYGRL	HLA-B*14:02	0.0013996001178838923	0.0023394797065275394	not-binder
EQLSIPTI	HLA-B*14:02	0.05281418496742844	0.04903815063466697	not-binder
ISAKGHIA	HLA-B*14:02	0.00022130245191078756	0.0003848053275922693	not-binder
AFGFVILA	HLA-B*14:02	0.00017071846368708066	0.00026574195708752924	not-binder
PVVQSQPI	HLA-B*14:02	0.00026852103109478167	0.0003334501248026449	not-binder
PIIVAVNK	HLA-B*14:02	1.8491917767440163e-05	2.6762482504726697e-05	not-binder
MHSYKKVN	HLA-B*14:02	0.0022988185733993304	0.003592244327678466	not-binder
GASLEELA	HLA-B*14:02	4.938782969787781e-06	7.808046850634118e-06	not-binder
ELATLLAD	HLA-B*14:02	1.3636547776840758e-05	1.920989501720316e-05	not-binder
DAISSMGF	HLA-B*14:02	0.00442418527090922	0.005309131382238359	not-binder
PPKPKSSV	HLA-B*14:02	0.023926858473714674	0.0157805380002666	not-binder
GHTGGHHG	HLA-B*14:02	0.0036256336282622925	0.006978041888586241	not-binder
ALNSKSQR	HLA-B*14:02	3.205277902161296e-05	3.0456548536150765e-05	not-binder
LLNNSLTQ	HLA-B*14:02	7.67624923341259e-06	1.1513263182117041e-05	not-binder
YLLKNEFK	HLA-B*14:02	4.707467485332017e-06	3.3369725494284367e-06	not-binder
PHVDDVIE	HLA-B*14:02	0.0002680621137756134	0.0004458326507016964	not-binder
WRAYADHR	HLA-B*14:02	0.046629525180389916	0.09243429327563422	not-binder
VGVLITGD	HLA-B*14:02	2.0395559914732075e-05	3.539335946441082e-05	not-binder
EVIEKRVK	HLA-B*14:02	0.00011631113558507877	0.00014202830156117747	not-binder
FAVTASAI	HLA-B*14:02	0.002541070233564824	0.0015360632571239086	not-binder
YDHDIYRD	HLA-B*14:02	0.00027935699658883096	0.0002960154488946451	not-binder
KPGETQVI	HLA-B*14:02	0.0031124131681281144	0.0033743176195553106	not-binder
GGTKYMVI	HLA-B*14:02	0.0008643624774776981	0.00078724726552664	not-binder
IPTLFGPE	HLA-B*14:02	0.00019781186520049233	0.00034717358577156373	not-binder
GALLTIGF	HLA-B*14:02	0.00016157611839275887	0.00024361827284322525	not-binder
NNDPVIGK	HLA-B*14:02	0.0004189617311901372	0.00042542238299353327	not-binder
WLIVNGRD	HLA-B*14:02	3.38552682492832e-06	3.0480383907998143e-06	not-binder
IFMTATPP	HLA-B*14:02	1.2207224866900291e-05	1.4996229769770595e-05	not-binder
PGLGISRM	HLA-B*14:02	0.000610369444332548	0.0005192009276196256	not-binder
LALDYPGR	HLA-B*14:02	7.31746019368984e-05	0.00011530312232968168	not-binder
VQLAYDLL	HLA-B*14:02	0.0016250874730758369	0.0018667804507658515	not-binder
RNSLENGY	HLA-B*14:02	3.950215185088979e-05	7.734170835713132e-05	not-binder
FAPALLDY	HLA-B*14:02	7.597132425871678e-05	0.00013674515341496822	not-binder
DNRNRTAG	HLA-B*14:02	0.0035393542377278207	0.004565084459505286	not-binder
GVYDSHHG	HLA-B*14:02	6.633996711460626e-05	0.00012029807114951391	not-binder
SGSSDDVR	HLA-B*14:02	1.349130334736548e-05	1.7830493193907047e-05	not-binder
QLKHKLEQ	HLA-B*14:02	4.145609591681421e-05	4.4352188240034764e-05	not-binder
MRARALVE	HLA-B*14:02	0.004591626323235687	0.007954152902415008	not-binder
VPGGAELS	HLA-B*14:02	0.0002751053365630085	0.0004369625391071584	not-binder
ITSEGYKL	HLA-B*14:02	0.00037487820791284323	0.0005323909658480135	not-binder
YYQPEAYV	HLA-B*14:02	0.0002236814499042339	0.0004044289185169558	not-binder
LGDKISLG	HLA-B*14:02	3.885060164554588e-05	3.227350429698671e-05	not-binder
DRESRSPF	HLA-B*14:02	0.5853414118289948	0.30962951811511474	ambiguous
EAVSIDEV	HLA-B*14:02	0.00015377098780646747	0.00023900758160915495	not-binder
QRLLDRLV	HLA-B*14:02	0.19485428985208272	0.18011957932466058	not-binder
LAAAYGLA	HLA-B*14:02	2.1485927607045597e-05	1.5301156874965547e-05	not-binder
PSTSRGLK	HLA-B*14:02	0.0001133067877441718	0.00012317957113822795	not-binder
AAGLPAQA	HLA-B*14:02	0.00025619464466899446	0.0002834746411581802	not-binder
KNGKLPVV	HLA-B*14:02	0.002547810770624892	0.004101792012643887	not-binder
FTPLHNRT	HLA-B*14:02	0.00011173790196608024	9.211311029534843e-05	not-binder
GNSFTGDI	HLA-B*14:02	0.00011429179469359951	0.00019137185580816614	not-binder
IVDISGIF	HLA-B*14:02	0.0005870131397387012	0.000534917409059535	not-binder
DLLSSVST	HLA-B*14:02	0.00027515030742506494	0.00035638094452295133	not-binder
VKDSPGVK	HLA-B*14:02	0.0006521543099552218	0.00033519609244725	not-binder
SLFYKKWI	HLA-B*14:02	7.943754280859139e-05	7.332416633848852e-05	not-binder
GVNRHEHH	HLA-B*14:02	4.839456192107239e-06	6.651076736129525e-06	not-binder
GSTQLQNT	HLA-B*14:02	8.721479402120247e-06	1.1539095634486135e-05	not-binder
VVNKLTSG	HLA-B*14:02	0.00010804718823111958	0.00020179800268018138	not-binder
NVKCDFVS	HLA-B*14:02	6.39448842633783e-05	7.992687178428736e-05	not-binder
GRDRYLFA	HLA-B*14:02	0.0007594431724896822	0.0013333416232599237	not-binder
ITRIEIDA	HLA-B*14:02	0.00016500018280882767	0.00030978178520574745	not-binder
TIKDEKIF	HLA-B*14:02	0.00044813238200696047	0.0004922001115342191	not-binder
AGARFTLY	HLA-B*14:02	5.012143044496043e-05	5.456778985891025e-05	not-binder
PIKRELIC	HLA-B*14:02	0.0009287682551075704	0.001589517163866324	not-binder
DPAVWPPP	HLA-B*14:02	0.0014879539235607808	0.0027830831691226456	not-binder
GTGGLPIK	HLA-B*14:02	1.871194853528546e-05	2.8131177136858864e-05	not-binder
LSVQLEEL	HLA-B*14:02	0.0006347971187892654	0.0005643407908651983	not-binder
VPEDYMGD	HLA-B*14:02	2.586607266974461e-05	2.8847693369204327e-05	not-binder
NLLHSKES	HLA-B*14:02	3.114559453165633e-05	3.972919529375009e-05	not-binder
FYVPKVNS	HLA-B*14:02	1.2046089291573026e-05	1.2411127859028966e-05	not-binder
KEILDSFL	HLA-B*14:02	0.0005882610683329403	0.000971179389277028	not-binder
QINGTTGY	HLA-B*14:02	4.511817613342406e-05	8.419919696378636e-05	not-binder
SGIIETNF	HLA-B*14:02	0.00029148180584286364	0.00046622389690119035	not-binder
GIEGIICR	HLA-B*14:02	3.1398860585341026e-05	2.5872020851541612e-05	not-binder
VITAINFL	HLA-B*14:02	5.5272800466354965e-05	8.997836391838575e-05	not-binder
FMPPPNVD	HLA-B*14:02	3.372986808187761e-05	5.9911944490376015e-05	not-binder
HWHTLLQS	HLA-B*14:02	7.977313988207779e-05	0.00011620364027808824	not-binder
EELQSRLS	HLA-B*14:02	0.0004396817672386533	0.00032486886419262254	not-binder
SGKSTLLR	HLA-B*14:02	0.00010562095199979637	0.00012236722698989863	not-binder
GFLGMLHM	HLA-B*14:02	0.00011374586920283036	0.00010987799688315024	not-binder
EGTKSVEG	HLA-B*14:02	1.1152863031857995e-05	1.2666823086510441e-05	not-binder
MIRIAMDL	HLA-B*14:02	0.0045710230013355614	0.002213978837594357	not-binder
HSYSAGKA	HLA-B*14:02	0.00042112404588152686	0.0004019874914798416	not-binder
TVSDQRCD	HLA-B*14:02	1.0742723085535589e-05	9.347760436798302e-06	not-binder
TAIPNFEK	HLA-B*14:02	6.171982749947347e-05	5.843006249367466e-05	not-binder
SIDLIDSK	HLA-B*14:02	0.0001057212407022945	0.00020372082792173525	not-binder
SLMINHYF	HLA-B*14:02	0.00040036892861508024	0.0004008468406271676	not-binder
GAMMDKSP	HLA-B*14:02	4.085304124998856e-05	7.556284598110127e-05	not-binder
EELDRAQE	HLA-B*14:02	0.001351942809560569	0.0011118603568847304	not-binder
EFSSLKRM	HLA-B*14:02	0.00015840819055483734	0.00017095467660113223	not-binder
KTVLIMEL	HLA-B*14:02	9.353091854791273e-05	6.605759819466914e-05	not-binder
LYLGLKHI	HLA-B*14:02	0.0009150201920419931	0.0008608765363875765	not-binder
HYECFGPH	HLA-B*14:02	0.00021075765342288834	0.00018147529128613896	not-binder
GKTAVTNF	HLA-B*14:02	0.0007851887145079673	0.000936534699476688	not-binder
GVHGYDNL	HLA-B*14:02	0.00032341664536943425	0.00046935837277474224	not-binder
TSPIVNAG	HLA-B*14:02	1.4669638949271757e-05	1.455528985002282e-05	not-binder
KKVTRLKE	HLA-B*14:02	0.00046274376923065573	0.0006092312317109	not-binder
GELPAMVL	HLA-B*14:02	0.0035784009378403425	0.0011201296898073882	not-binder
NRLGTKLG	HLA-B*14:02	0.0031221485231071712	0.0018860522242241903	not-binder
SRRVSYVG	HLA-B*14:02	0.00012506747457337043	0.00017187474236517988	not-binder
YFALGFSL	HLA-B*14:02	0.0025227322763385017	0.0032044347327927717	not-binder
SAVLKKRS	HLA-B*14:02	9.64203034286501e-06	1.3259300535067135e-05	not-binder
RSWVQPPA	HLA-B*14:02	0.0005012729586269416	0.0009712202170402411	not-binder
ICPGYRWM	HLA-B*14:02	0.00024686500009920567	0.00027608204272876614	not-binder
AQTIKIDL	HLA-B*14:02	0.22228423580527307	0.19158934734174152	not-binder
FNILIGGG	HLA-B*14:02	0.00016520993814364004	0.0003216235565405712	not-binder
SLTVGAPV	HLA-B*14:02	5.238606875650476e-05	6.547289711546232e-05	not-binder
TWLDCLHM	HLA-B*14:02	0.0001673939848842565	9.388221514397427e-05	not-binder
SDSDDSVD	HLA-B*14:02	9.788838894372181e-06	1.66504047756251e-05	not-binder
MKRLEGYR	HLA-B*14:02	0.00023557542535854737	0.0002764698272741363	not-binder
DKMKHATS	HLA-B*14:02	0.004658446908024416	0.006486727324687733	not-binder
ITSTKEGS	HLA-B*14:02	2.1179134789011487e-06	4.216274361477336e-06	not-binder
PSACTPLF	HLA-B*14:02	0.00011425961402267149	8.846461975903418e-05	not-binder
LGLSVLAL	HLA-B*14:02	0.00511596466476476	0.0067037099872752385	not-binder
SVITAAKP	HLA-B*14:02	2.054349392025534e-05	3.9353708507276097e-05	not-binder
NNLMVSKI	HLA-B*14:02	0.047521908208727835	0.057566667958776664	not-binder
TLPRMKSS	HLA-B*14:02	6.73316519987921e-05	0.00011919537731804684	not-binder
PEVLQQLE	HLA-B*14:02	0.00018542684049407398	0.00024366182107614647	not-binder
GRGRFQTA	HLA-B*14:02	0.005140129767823964	0.009416399242543276	not-binder
GAFGVALS	HLA-B*14:02	2.385596201008866e-05	3.6202150880827136e-05	not-binder
FSHEDDDW	HLA-B*14:02	1.856701875430078e-05	2.94715540515817e-05	not-binder
IYCLDKKW	HLA-B*14:02	5.945688007216177e-05	5.8106611463753e-05	not-binder
KEKERIER	HLA-B*14:02	0.002732816131265281	0.0036221944217370633	not-binder
EVYSAQTR	HLA-B*14:02	1.2716003709822842e-05	1.8154500461078394e-05	not-binder
LDAVSDRD	HLA-B*14:02	6.777908994317627e-05	6.166357775990748e-05	not-binder
MGMQVGTM	HLA-B*14:02	0.009263339843892026	0.016989744520277718	not-binder
SGEIEIQA	HLA-B*14:02	4.5835146230999156e-05	6.834699537482339e-05	not-binder
AECENFLG	HLA-B*14:02	4.136102799873198e-06	7.1412213647062064e-06	not-binder
PHPAIINF	HLA-B*14:02	0.002480066299904138	0.0016026014038311577	not-binder
QQIDECLE	HLA-B*14:02	9.897185530007845e-05	0.0001713755299244643	not-binder
EKLTEVES	HLA-B*14:02	0.0003014301513407869	0.0005926972359014941	not-binder
GDEGPIDA	HLA-B*14:02	2.7198395224559134e-05	3.450779681473777e-05	not-binder
LLRHNIDG	HLA-B*14:02	1.3438855497760471e-05	1.7145106906164913e-05	not-binder
KITPESRD	HLA-B*14:02	2.608968319928553e-06	3.0885615308777086e-06	not-binder
IGWRFIRI	HLA-B*14:02	0.005608402058715001	0.006486436514910747	not-binder
FVGGAMAH	HLA-B*14:02	3.2132892329173046e-05	3.356847421073202e-05	not-binder
PLYALKVT	HLA-B*14:02	0.0014866768030515232	0.0024108608578229627	not-binder
ITEAPAID	HLA-B*14:02	7.135193024687681e-06	7.73029647197968e-06	not-binder
VSISSNNA	HLA-B*14:02	5.25587861594512e-06	5.962762118459845e-06	not-binder
DATDDYRL	HLA-B*14:02	0.0121709797764197	0.006186675087537913	not-binder
KSQGKAFI	HLA-B*14:02	0.00012629066817453348	0.0001418698009011655	not-binder
LATSIFNK	HLA-B*14:02	3.6357675219278464e-05	5.9157827570727885e-05	not-binder
GNLRPEEA	HLA-B*14:02	0.0003797773662981285	0.00039424771955625526	not-binder
LSQLRPVF	HLA-B*14:02	0.0322599028237164	0.04168341130480046	not-binder
DLIPQKYS	HLA-B*14:02	6.28921194653742e-05	9.906553783206388e-05	not-binder
SNEAFTLS	HLA-B*14:02	2.5034619503738752e-05	2.543888807741867e-05	not-binder
EAAIEDAL	HLA-B*14:02	0.002932414835595409	0.0035292503947975877	not-binder
NALTTQFI	HLA-B*14:02	0.0075947829871438445	0.01307971643643029	not-binder
DFEHPALE	HLA-B*14:02	0.0003756899769541633	0.0004901738091925815	not-binder
GRRIRAYV	HLA-B*14:02	0.005275366705609486	0.005052186533731774	not-binder
SHGMTTDE	HLA-B*14:02	0.0004017073935628446	0.0007492809903590468	not-binder
NGLDKVFL	HLA-B*14:02	0.038834619149565694	0.041914758837471415	not-binder
RQVENSFT	HLA-B*14:02	0.0002934562085215475	0.0005727718496797897	not-binder
DKLDKALG	HLA-B*14:02	0.0005188914168741121	0.0006660155801682981	not-binder
NVEAEGIE	HLA-B*14:02	1.694506070979429e-05	2.391641777255593e-05	not-binder
PYGQAAAA	HLA-B*14:02	0.0021364573872748593	0.00397931878525588	not-binder
VAVGAAVQ	HLA-B*14:02	5.4987512854154375e-06	3.2509527539902505e-06	not-binder
TDEMVAAY	HLA-B*14:02	4.419747533574991e-05	6.552079290979297e-05	not-binder
RDNGILLH	HLA-B*14:02	0.0003065828375653723	0.00035916408379351724	not-binder
LCHVKYAG	HLA-B*14:02	2.9870503554185746e-05	4.553093280831267e-05	not-binder
VPPPAEGD	HLA-B*14:02	3.7438478537155095e-05	3.651965992547145e-05	not-binder
IQAGEEII	HLA-B*14:02	0.00047934731846908105	0.0005601510545840669	not-binder
PNAYPHPT	HLA-B*14:02	0.00025923997491190677	0.00025336516986099156	not-binder
AWLVWVDG	HLA-B*14:02	5.7474048424979374e-06	6.931455062010308e-06	not-binder
LDAVVDYL	HLA-B*14:02	0.0011442721377534326	0.0011526804042927908	not-binder
ILVSSIHA	HLA-B*14:02	1.6460486040159595e-05	2.652195716149648e-05	not-binder
NGILHVSA	HLA-B*14:02	0.33272902662865816	0.2627377601573748	not-binder
ALQQKNQE	HLA-B*14:02	2.987636967244356e-06	4.263716673461611e-06	not-binder
RAIVSDIA	HLA-B*14:02	9.800659691450164e-05	0.0001666992750403807	not-binder
GKALQAGT	HLA-B*14:02	3.056066490806364e-05	5.345141135141901e-05	not-binder
LSSRIDDI	HLA-B*14:02	0.00033866734512884024	0.00021504343472410678	not-binder
IKGTPPNL	HLA-B*14:02	0.006418159895110876	0.003945201041060659	not-binder
VPVPPRVT	HLA-B*14:02	0.012886197306215763	0.010333499833486982	not-binder
SVGRAAGL	HLA-B*14:02	0.0021784035791370115	0.0024226068598365686	not-binder
SLLVLTLL	HLA-B*14:02	0.00040289417150773943	0.00047067634463319303	not-binder
DEEVETLA	HLA-B*14:02	0.00012885279465990607	0.00010415708731880666	not-binder
FGYRAAIF	HLA-B*14:02	0.011826008424395695	0.010539520698890028	not-binder
SQQQLTEQ	HLA-B*14:02	7.932501659118074e-05	0.0001575928415730441	not-binder
VNVLVINP	HLA-B*14:02	0.0011608851424341538	0.00224091146456096	not-binder
VTVRTRAA	HLA-B*14:02	0.003259116340427681	0.005842984844348027	not-binder
RHSGNLLV	HLA-B*14:02	0.006519649491423962	0.01061396180533801	not-binder
FGQRNKIH	HLA-B*14:02	0.0003525840884435638	0.0006100849886416517	not-binder
EVLSTGTV	HLA-B*14:02	0.00016368216327326685	0.00022698376941822002	not-binder
KEIKDAIA	HLA-B*14:02	0.0005448275539720271	0.0010342129731757779	not-binder
SSDLGRTR	HLA-B*14:02	0.00021370535480400577	0.00025339245975365904	not-binder
SAASAITP	HLA-B*14:02	3.775766467697395e-05	4.8344235198916966e-05	not-binder
LITEEDLK	HLA-B*14:02	3.3344828024810255e-05	6.097425153914907e-05	not-binder
SEIDSELS	HLA-B*14:02	2.007497483647036e-06	3.6983539406198115e-06	not-binder
ALANGTWV	HLA-B*14:02	2.8138888696815913e-05	5.118443677711437e-05	not-binder
DKVEFVHM	HLA-B*14:02	0.06893641296774149	0.05157663570858517	not-binder
GYNKKYGL	HLA-B*14:02	0.0011308841724314788	0.0009681613144368351	not-binder
CDTYYNCA	HLA-B*14:02	0.00017892415208677903	0.0002801184310976445	not-binder
VSVEQNTP	HLA-B*14:02	9.407214267143082e-06	1.5758722425930794e-05	not-binder
GLLKKVTG	HLA-B*14:02	2.3299292681546776e-05	4.350076503068672e-05	not-binder
VEAVEIAS	HLA-B*14:02	3.476918847700183e-05	6.437725273921149e-05	not-binder
FTKNNEKY	HLA-B*14:02	9.126831967023463e-05	0.0001210382146475061	not-binder
GQGPDRQQ	HLA-B*14:02	6.886535358798795e-05	6.958502823113038e-05	not-binder
PQPEYDLE	HLA-B*14:02	0.00021445584527555184	0.00039997209295399944	not-binder
GRVLRLDS	HLA-B*14:02	0.001935420668678489	0.0035248641359514553	not-binder
RLSAIGLR	HLA-B*14:02	3.757252022751345e-06	4.285690583946082e-06	not-binder
LEAAVDRV	HLA-B*14:02	0.0009416541890459485	0.0008321063655793827	not-binder
FADRVHLE	HLA-B*14:02	0.00030020316771697255	0.00033153568506856144	not-binder
AETGCDAL	HLA-B*14:02	0.0004243983537890017	0.0002673029988684573	not-binder
LPYSWKGQ	HLA-B*14:02	8.776450854384166e-05	0.00010659593550901126	not-binder
PNLGYVQY	HLA-B*14:02	9.858719073747579e-05	0.00018713793548153263	not-binder
TADPNMTI	HLA-B*14:02	0.0073317560483701525	0.004627252249713126	not-binder
LDILEART	HLA-B*14:02	0.0001944125980799072	0.0003158646949546713	not-binder
VSVVKEAR	HLA-B*14:02	1.0013907426897895e-05	8.341058714978453e-06	not-binder
CFSHPLSA	HLA-B*14:02	0.0001147969749126787	9.95492922962042e-05	not-binder
PAKDIASA	HLA-B*14:02	0.0011902453561788207	0.0014432721036830793	not-binder
QAWQTLRH	HLA-B*14:02	1.3699207096529164e-05	1.4147584674659782e-05	not-binder
GTITWIAP	HLA-B*14:02	4.088805143329815e-06	5.9685671039544025e-06	not-binder
APVPVVMT	HLA-B*14:02	0.0020602263568434863	0.002888198927560089	not-binder
IRPEALLD	HLA-B*14:02	0.00014264008631243997	0.0002108388696821418	not-binder
QAELPDFK	HLA-B*14:02	0.00020058295017406637	0.0002125175626204459	not-binder
VAWALGRA	HLA-B*14:02	6.885281679842592e-05	6.922087676598243e-05	not-binder
LPTHGNVF	HLA-B*14:02	0.03122525812505046	0.05450962474094289	not-binder
EYFNLKDQ	HLA-B*14:02	0.00010447395034702822	0.00016053677797278965	not-binder
KNITEIIN	HLA-B*14:02	9.465952247946773e-05	0.00017938347206137263	not-binder
DQVVGCAF	HLA-B*14:02	0.11860292470082641	0.21131683850142025	not-binder
TDIIESSI	HLA-B*14:02	0.004555857343802927	0.008009929501264243	not-binder
GYPQLSAI	HLA-B*14:02	0.0008678945354404277	0.0006105287982570798	not-binder
EYELFEFR	HLA-B*14:02	8.0625911698462e-05	0.00014344421956964925	not-binder
IAGVKGNQ	HLA-B*14:02	2.3730882617201132e-05	3.804880375294932e-05	not-binder
LTVKAEDK	HLA-B*14:02	2.7442130922395413e-06	3.984614987189912e-06	not-binder
EAINGTLS	HLA-B*14:02	3.769594666209741e-05	5.7664568675357146e-05	not-binder
GNLRSPVD	HLA-B*14:02	1.3483957674864655e-05	1.5831435933467172e-05	not-binder
ITLISDKY	HLA-B*14:02	3.0638234626571834e-05	5.2988962789342875e-05	not-binder
VEGAQRAA	HLA-B*14:02	0.009733100753965118	0.007259569284052207	not-binder
ISGVDFKI	HLA-B*14:02	0.00029091495107422813	0.0002584148054653227	not-binder
ISYPPSTD	HLA-B*14:02	6.984440955706134e-06	9.001079195763971e-06	not-binder
LTCYNGIK	HLA-B*14:02	4.1696746368058426e-06	4.950428767983525e-06	not-binder
RYPSVIWE	HLA-B*14:02	9.455248063061639e-06	1.667104809968335e-05	not-binder
ADLTIPVA	HLA-B*14:02	0.0009889905082673066	0.0010340060620102653	not-binder
YRDIYGKY	HLA-B*14:02	0.004514894478779752	0.004630959342933436	not-binder
WKFARSDE	HLA-B*14:02	0.003973576520183997	0.0067439048910975866	not-binder
TDDKVIRF	HLA-B*14:02	0.015041372959967703	0.022107460673008582	not-binder
PMGPNGKP	HLA-B*14:02	0.001777024914008507	0.003294039227265901	not-binder
AYNKKLEE	HLA-B*14:02	3.517489731379442e-05	5.6320195371274344e-05	not-binder
QFEAEQNG	HLA-B*14:02	5.404472338245651e-05	0.00010500990583192147	not-binder
DVTEMLEQ	HLA-B*14:02	1.9356177799068063e-05	3.195101710568423e-05	not-binder
AKEIAREL	HLA-B*14:02	0.1399393029510975	0.1890920705590493	not-binder
KELCHLPD	HLA-B*14:02	7.918616611277685e-05	8.290513296136029e-05	not-binder
LRLEPGDR	HLA-B*14:02	0.0008825164230074733	0.0012622960172322284	not-binder
VGTLGQIL	HLA-B*14:02	0.0012260910909390077	0.001060200107204863	not-binder
ATLNFGGQ	HLA-B*14:02	4.739446821060578e-06	9.413502136717682e-06	not-binder
KSGQHKED	HLA-B*14:02	5.658098449887487e-06	6.9420093568909485e-06	not-binder
LIGVILVM	HLA-B*14:02	0.0004913496413792018	0.0004393031101446791	not-binder
VLNVLSRD	HLA-B*14:02	1.0454122480485495e-05	1.6478371871137688e-05	not-binder
RHKVPYGA	HLA-B*14:02	0.06145200850078538	0.11213480190482521	not-binder
PEGTFDAV	HLA-B*14:02	0.002245556445791408	0.0028337678742159926	not-binder
VSGQAAQA	HLA-B*14:02	9.716693764065204e-05	0.00015679823117441773	not-binder
AVVDTLMI	HLA-B*14:02	7.389801585304668e-05	5.9529996709889995e-05	not-binder
VHASFNNT	HLA-B*14:02	0.0005788053447759011	0.0004906258331302621	not-binder
IPVFAVKG	HLA-B*14:02	0.000169071962147882	0.0001145044349274628	not-binder
EGIGILFI	HLA-B*14:02	0.0006519768351608945	0.0006035677090830014	not-binder
GEIVRLIG	HLA-B*14:02	0.0024032337940298023	0.0014253583629244295	not-binder
SMMFRPLS	HLA-B*14:02	0.00031953003626767896	0.00042897581353718337	not-binder
VWSDKGRG	HLA-B*14:02	4.251753447675199e-05	7.14570440252887e-05	not-binder
YLPAGSNV	HLA-B*14:02	0.0002685517576537677	0.00033132235720782083	not-binder
CEFVDVAE	HLA-B*14:02	5.23467257039556e-05	8.601150083236417e-05	not-binder
WGSLDALI	HLA-B*14:02	1.5967234003255725e-05	2.121221360151517e-05	not-binder
KYVIDDPM	HLA-B*14:02	0.00019215431339034695	0.00019533762518054017	not-binder
EKATRNTL	HLA-B*14:02	0.6780729293823242	0.3085492095665267	binder
GHVNIGKK	HLA-B*14:02	0.001509637010168735	0.0015702247204165156	not-binder
EPRLQRMG	HLA-B*14:02	0.0008952729469001497	0.0010518356153412071	not-binder
AIAYLRAC	HLA-B*14:02	0.00017717534050855078	0.00017061692753076599	not-binder
PAKQTKEK	HLA-B*14:02	7.955104575123606e-05	5.743066020345975e-05	not-binder
VLSRMMVE	HLA-B*14:02	1.5820011330447415e-05	2.1258172088136962e-05	not-binder
IIVHKCIL	HLA-B*14:02	0.0077188917440139445	0.013212901440012904	not-binder
DRKLYKKA	HLA-B*14:02	0.01481786770746112	0.012397049290061706	not-binder
EAQAIFRK	HLA-B*14:02	4.7910165585562935e-05	5.312511332818825e-05	not-binder
TDQGNLVI	HLA-B*14:02	0.0011118743757833726	0.0009853323977572818	not-binder
TVTDIHLF	HLA-B*14:02	0.00016393711070001872	0.00013914156995670793	not-binder
ARTDERIV	HLA-B*14:02	0.0031220574281178417	0.003918544747830082	not-binder
AKKTNVTV	HLA-B*14:02	0.002683530078502372	0.0017175716263802673	not-binder
PNNSTPVC	HLA-B*14:02	0.0006859541924740143	0.0011164373302247604	not-binder
YGSRCVKP	HLA-B*14:02	7.146302442606611e-05	9.582724405254036e-05	not-binder
SINEKGEK	HLA-B*14:02	3.1863838317986586e-05	3.1750393992685895e-05	not-binder
KESVLPGR	HLA-B*14:02	0.0023129597303750415	0.004141087880007032	not-binder
YDLAAMAA	HLA-B*14:02	0.007230518786491303	0.01136819756488432	not-binder
RFLAKRFA	HLA-B*14:02	6.53425382097339e-05	7.852324457749607e-05	not-binder
RSTWNARN	HLA-B*14:02	5.635612866566886e-06	7.646040513513786e-06	not-binder
KLSFYALS	HLA-B*14:02	1.852632033729762e-05	3.179179890484098e-05	not-binder
KAGLLGTL	HLA-B*14:02	0.00528337195282802	0.004864636624693579	not-binder
KVGHTGTL	HLA-B*14:02	0.00024221611126904464	0.00033571527805053203	not-binder
RNNNSRMF	HLA-B*14:02	0.0005437833056021191	0.0007320718718067698	not-binder
SVPVMGRI	HLA-B*14:02	0.0002425156970275566	0.00018801372348788403	not-binder
AFSAGMRI	HLA-B*14:02	0.0003272098514571553	0.00028987841708493715	not-binder
YKSSKDQQ	HLA-B*14:02	7.593617627605908e-05	0.000144827933734387	not-binder
IRKMEKEM	HLA-B*14:02	0.06997707034461201	0.07780737249156063	not-binder
HDVTIPDD	HLA-B*14:02	0.00014536888232967725	0.0001520998934176761	not-binder
ISHYVVEK	HLA-B*14:02	5.5134115645927294e-05	8.464451000016853e-05	not-binder
KVYPNMTV	HLA-B*14:02	0.001732782592625881	0.002084320717006973	not-binder
KPPPASRR	HLA-B*14:02	0.0030337883408883214	0.005543978581276278	not-binder
AEVYFLHN	HLA-B*14:02	1.560259681809839e-05	1.933093339094793e-05	not-binder
AGTLVNKM	HLA-B*14:02	0.00044888935844937804	0.0002867289369486212	not-binder
HASLIDGA	HLA-B*14:02	0.0001697587903025738	0.0002847832567648185	not-binder
NSQCEKYD	HLA-B*14:02	1.9143264900602087e-05	3.244554590656585e-05	not-binder
AHALKLRG	HLA-B*14:02	0.0006726899030002897	0.0004784329150534191	not-binder
SEHKTRES	HLA-B*14:02	0.00027211508568143473	0.0003192863020046631	not-binder
FMTHPPLD	HLA-B*14:02	1.2126125411882072e-05	1.1943172423085052e-05	not-binder
TEGVNLLT	HLA-B*14:02	9.079092378669885e-05	8.635213929842177e-05	not-binder
KSSGMSAP	HLA-B*14:02	5.3171204996710656e-05	6.927261053276385e-05	not-binder
HIGLNTRN	HLA-B*14:02	2.0007334956240187e-05	2.058724608488664e-05	not-binder
[truncated: 19,602 more rows]
