# Supplementary material for: Peptidome Surveillance Across Evolving SARS-CoV-2 Lineages Reveals HLA Binding Conservation in Nucleocapsid Among Variants With Most Potential for T-Cell Epitope Loss in Spike
Source: Front Immunol. 2022 Jun 23;13:918928. doi: 10.3389/fimmu.2022.918928 (PMC9260595; doi:10.3389/fimmu.2022.918928)
Supplement: Supplementary file 4 [file DataSheet_4.zip › cnn_results/HLA-A68_01_predictionsCNN.csv]

peptide	allele	prediction	prediction_std	classification
AAAPGPAGAASPH	HLA-A*68:01	0.1935773730278015	0.27057471853340237	not-binder
AAPATRAAL	HLA-A*68:01	0.0933564149076119	0.10817330541069904	not-binder
ADAPVTQIGF	HLA-A*68:01	0.040547891356982294	0.07439691178230011	not-binder
AEFAEVSK	HLA-A*68:01	0.5412563562393189	0.2618294862715379	ambiguous
AEISQIHQSVTD	HLA-A*68:01	0.00017866566440289945	0.00031393065271074767	not-binder
AEITPKGR	HLA-A*68:01	0.5945120632648468	0.26670081925775	ambiguous
AGFAGDDAPR	HLA-A*68:01	0.9535776495933532	0.034040456696444246	binder
AGLQFPVGR	HLA-A*68:01	0.7358255028724671	0.2143075712582064	binder
AKNKLNDLED	HLA-A*68:01	3.244950478347164e-05	4.022957518810826e-05	not-binder
AMVIVALIDRM	HLA-A*68:01	0.004028015211542879	0.00777289004764071	not-binder
APAGPIVRP	HLA-A*68:01	0.000346224766690284	0.00015075374449965133	not-binder
APPEYHRK	HLA-A*68:01	0.2984733715653419	0.27381844059526056	not-binder
AQYEDIANR	HLA-A*68:01	0.9507071614265442	0.0555498414200866	binder
ASADISLERL	HLA-A*68:01	0.42358480021357536	0.2985789664131313	ambiguous
ASLEAAIADAEQR	HLA-A*68:01	0.11822957330732606	0.10682046902394046	not-binder
ASSYIAHLR	HLA-A*68:01	0.9938639163970947	0.0038001178798938435	binder
ATIALMIQR	HLA-A*68:01	0.9932347297668457	0.0036726639471264706	binder
ATIDGSVNPK	HLA-A*68:01	0.9986257553100586	0.0008064438674382534	binder
ATSEASAITRT	HLA-A*68:01	0.43801559060811995	0.27284832124128544	ambiguous
AVYDFFIGR	HLA-A*68:01	0.9984339714050293	0.0008663710096873554	binder
DAEAWFTSR	HLA-A*68:01	0.9650638937950134	0.05252673029007305	binder
DAGTIAGLNVLR	HLA-A*68:01	0.9929488778114319	0.005606121766443208	binder
DANGNSFATRI	HLA-A*68:01	0.18129448052495717	0.3517017667831825	not-binder
DAWEPKVLR	HLA-A*68:01	0.9965728282928467	0.0028817267990119575	binder
DAWLPGEATR	HLA-A*68:01	0.9923015713691712	0.0040205566991387935	binder
DFFTSGSPEETAFR	HLA-A*68:01	0.03443874653894454	0.053984367431088295	not-binder
DIIGPMPAK	HLA-A*68:01	0.9947221517562866	0.0040302324542192776	binder
DIISDTSGDFRK	HLA-A*68:01	0.9976777672767639	0.0025245278765081455	binder
DIQGHPFFR	HLA-A*68:01	0.9912143230438233	0.003487256788404276	binder
DLALSFRVGAR	HLA-A*68:01	0.7851962685585022	0.13549862375238772	binder
DLFDPIIEDR	HLA-A*68:01	0.9857024908065796	0.016388626843851443	binder
DLGEEHFK	HLA-A*68:01	0.5744150280952454	0.13146224298126535	binder
DSFQKVILR	HLA-A*68:01	0.9978902578353882	0.001209963113517078	binder
DSFTGPRRR	HLA-A*68:01	0.9798855066299439	0.02052783821574759	binder
DSTLIMQLLR	HLA-A*68:01	0.9808125019073486	0.015707131413733862	binder
DTISPYSRMKR	HLA-A*68:01	0.9947225451469421	0.005518873832838636	binder
DTYPALPPSAR	HLA-A*68:01	0.9994309306144714	0.0008822453336415473	binder
DVFYLQPER	HLA-A*68:01	0.9752593636512756	0.021371670243696544	binder
DVQGALVNLR	HLA-A*68:01	0.9976933836936951	0.0021329506289708223	binder
DVVKLTKNSK	HLA-A*68:01	0.9967485189437866	0.0013933412521737356	binder
DVYDAFPPLR	HLA-A*68:01	0.998425829410553	0.0010589842421442328	binder
DVYRATFGDNKR	HLA-A*68:01	0.9904306292533874	0.005770625027424076	binder
DYFDYSRSDYEHSR	HLA-A*68:01	0.04355230056316941	0.05278633754028094	not-binder
DYNVTANSK	HLA-A*68:01	0.484996098279953	0.09317869353158659	ambiguous
EAAAGTGGVMTGR	HLA-A*68:01	0.9412338614463807	0.09157985880257889	binder
EAAGTEWDPGASPR	HLA-A*68:01	0.22033792724832893	0.3114723224721332	not-binder
EAANLSHAAAQR	HLA-A*68:01	0.9997292160987854	0.000270073264107142	binder
EAAPSPLQPALR	HLA-A*68:01	0.9992522120475769	0.0006064548932339649	binder
EAAYIGSMR	HLA-A*68:01	0.9974624514579773	0.004093398478975608	binder
EAFLVNSDLTLR	HLA-A*68:01	0.9656972646713257	0.03909050817682107	binder
EAFTSEHWLVR	HLA-A*68:01	0.9949460864067078	0.00748957837334106	binder
EAFYIKDPK	HLA-A*68:01	0.9904085040092468	0.008069423512269825	binder
EAGRFGQGAHHGLS	HLA-A*68:01	0.023029553201138243	0.026865893778499066	not-binder
EAIGPSTIR	HLA-A*68:01	0.999070143699646	0.0006505960900562614	binder
EAILLEIPRL	HLA-A*68:01	0.3787407115101814	0.3199330297740706	ambiguous
EAPIISNSER	HLA-A*68:01	0.9902789115905761	0.009500215580562384	binder
EASPASGPRHLM	HLA-A*68:01	0.7407297313213348	0.2649667897489768	binder
EAWASKDATYTSAR	HLA-A*68:01	0.29918024217902256	0.3407640471252505	not-binder
EAYNPSDGTWLR	HLA-A*68:01	0.9997517466545105	0.00019314628500264198	binder
EIAPDIRGR	HLA-A*68:01	0.9988482475280762	0.0004774727435890446	binder
EIAQLKKDQR	HLA-A*68:01	0.9924947023391724	0.004872838840890129	binder
EIFPPEDKKAIR	HLA-A*68:01	0.9991162776947021	0.001052377920615006	binder
EIFPVDLQKKAGR	HLA-A*68:01	0.9754881739616394	0.02030115530442121	binder
EIIAKEEQR	HLA-A*68:01	0.9944624185562134	0.006295442867676335	binder
EIISERTKPR	HLA-A*68:01	0.9938864231109619	0.0029755940688226566	binder
EIPENFTTR	HLA-A*68:01	0.9976720213890076	0.003627400797764494	binder
EIPTFQPLLK	HLA-A*68:01	0.9886111617088318	0.007040473237212008	binder
EISSPAVER	HLA-A*68:01	0.9995450496673584	0.00020643238443923874	binder
EITALAPSTMK	HLA-A*68:01	0.9938677072525024	0.006754965847679267	binder
EIVKDLAKPR	HLA-A*68:01	0.9959936022758484	0.002100155013443265	binder
EIVSRVSKR	HLA-A*68:01	0.9981084108352661	0.0010100764172070158	binder
EIWKTDTKGR	HLA-A*68:01	0.9734183430671692	0.02938478966160619	binder
EIYDRREYSRF	HLA-A*68:01	0.5844909906387329	0.24639016633998942	ambiguous
EIYDRREYSR	HLA-A*68:01	0.9947840213775635	0.0037326247311603566	binder
ELALIYGTPR	HLA-A*68:01	0.9278056263923645	0.058948785743857694	binder
ELFRPKDPQGR	HLA-A*68:01	0.9920877456665039	0.005481808562627205	binder
ELMGYIMGK	HLA-A*68:01	0.9836491107940674	0.015170075333817402	binder
ELSDLHAHK	HLA-A*68:01	0.9925368070602417	0.006021821119482631	binder
ELYNAPEGR	HLA-A*68:01	0.9892444014549255	0.009529374706214193	binder
EMTGYVVTR	HLA-A*68:01	0.990505850315094	0.0065984302099651275	binder
ENAPLAKR	HLA-A*68:01	0.9787560224533081	0.018196707990627822	binder
ESAPKASLR	HLA-A*68:01	0.999177348613739	0.0004937700641337549	binder
ESAPVHNSF	HLA-A*68:01	0.6376774728298187	0.3100445257096744	ambiguous
ESAYNAFNR	HLA-A*68:01	0.9970601320266723	0.005012847349960737	binder
ESFETTFGPKSQR	HLA-A*68:01	0.6987531632184982	0.3224423532092482	binder
ESFGPQPISRL	HLA-A*68:01	0.817852970957756	0.30290599266647644	binder
ESMLTPPIAR	HLA-A*68:01	0.9953053712844848	0.002001140682459056	binder
ESNFISGAGILR	HLA-A*68:01	0.9981571912765503	0.0010780966659347689	binder
ESVGKGAVHDVKD	HLA-A*68:01	0.04886546046473086	0.0481434498248766	not-binder
ESVHGKPSVVYR	HLA-A*68:01	0.9962936520576477	0.004511629700027828	binder
ESYSIYVYK	HLA-A*68:01	0.9970487475395202	0.0024279864225782424	binder
ETALIDRTGR	HLA-A*68:01	0.9986495614051819	0.001512207901557915	binder
ETALNSKAYK	HLA-A*68:01	0.9984976410865783	0.0012989340828580083	binder
ETAVFINISR	HLA-A*68:01	0.9997704982757568	0.00030432944315721274	binder
ETFNSITKRR	HLA-A*68:01	0.9998342633247376	0.00018631305100359928	binder
ETFPEAYKPTVY	HLA-A*68:01	0.751252452423796	0.3817399760590832	binder
ETFQFILGK	HLA-A*68:01	0.9991299271583557	0.0004833271625266862	binder
ETFSGVYKKLT	HLA-A*68:01	0.9783501625061035	0.011714995841214024	binder
ETFSYPDFLR	HLA-A*68:01	0.9988919377326966	0.0014809332417422881	binder
ETIDVHSGY	HLA-A*68:01	0.988344943523407	0.017790420617340104	binder
ETIELSPTGRPKR	HLA-A*68:01	0.8531705021858216	0.14087520775537737	binder
ETIPSFTGR	HLA-A*68:01	0.9997624516487121	0.0002724881903975572	binder
ETLGPKPAAR	HLA-A*68:01	0.9952289819717407	0.002752848719459412	binder
ETLMETHER	HLA-A*68:01	0.9965928435325623	0.0027078586609039557	binder
ETLPPVGVNR	HLA-A*68:01	0.9995572090148925	0.0004381423982003166	binder
ETMSPGVFSR	HLA-A*68:01	0.9995580196380616	0.00026255236817782074	binder
ETPDPSGGFR	HLA-A*68:01	0.9993360638618469	0.0010351649571540243	binder
ETPITSVPR	HLA-A*68:01	0.999300193786621	0.00043764236310112357	binder
ETPQSLAFTR	HLA-A*68:01	0.9957863211631774	0.002826302792562472	binder
ETQPGRLLGR	HLA-A*68:01	0.9987440466880798	0.0009560127917739856	binder
ETVEDIAAR	HLA-A*68:01	0.999780535697937	0.0003558796591855458	binder
ETVPAFSER	HLA-A*68:01	0.9995710134506226	0.0005312126500636991	binder
ETYEEIYKSTKR	HLA-A*68:01	0.9989165306091309	0.000767987736509504	binder
ETYTAYLIETR	HLA-A*68:01	0.9752239108085632	0.017641915143992857	binder
EVASYQPLQR	HLA-A*68:01	0.9987854480743408	0.0008756056452490434	binder
EVESLTAAR	HLA-A*68:01	0.9975012540817261	0.002661889593685586	binder
EVFFSEKIYK	HLA-A*68:01	0.9982102036476135	0.0012337915989373376	binder
EVFGQITER	HLA-A*68:01	0.9997887253761292	0.00021548456494901384	binder
EVFGVTDNPR	HLA-A*68:01	0.9992380142211914	0.0006009455982710898	binder
EVFKDKPEAR	HLA-A*68:01	0.9982923746109009	0.00125304765231086	binder
EVGPEGALGK	HLA-A*68:01	0.9978387594223023	0.0011634086663279866	binder
EVGTASPMAR	HLA-A*68:01	0.9894505381584168	0.009076882476672085	binder
EVINKNVTEK	HLA-A*68:01	0.9992382287979126	0.0005456255004024483	binder
EVKRPGESLR	HLA-A*68:01	0.9972923278808594	0.001655489086898775	binder
EVLEQSAQTLR	HLA-A*68:01	0.999351978302002	0.0003085421825550997	binder
EVLEYNAIGGKYNR	HLA-A*68:01	0.16640806964132934	0.24938887415363312	not-binder
EVLNKHSLSGR	HLA-A*68:01	0.9885560274124146	0.010804326949030718	binder
EVNIPTDLR	HLA-A*68:01	0.9987362384796142	0.0005486726307606827	binder
EVPAAYQTPK	HLA-A*68:01	0.991727638244629	0.006362295198891026	binder
EVPEGGLVPK	HLA-A*68:01	0.9970439434051513	0.0022924824519058454	binder
EVPSEIEVPR	HLA-A*68:01	0.9963857412338257	0.004058688877398068	binder
EVPSFTMGR	HLA-A*68:01	0.9978920817375183	0.0032904994225525603	binder
EVQVVNTER	HLA-A*68:01	0.9964197635650635	0.0027426368510594526	binder
EVVDSNPYSR	HLA-A*68:01	0.9995534181594848	0.00033009720987026196	binder
EVVRTIKER	HLA-A*68:01	0.9993780255317688	0.000699206199035419	binder
EVVSGSGLTR	HLA-A*68:01	0.9997843623161315	0.00016246402677338778	binder
EVYNIIKKESNR	HLA-A*68:01	0.9996759057044983	0.0003211882893185763	binder
EVYPFGIVGM	HLA-A*68:01	0.7059707999229431	0.2676663150239808	binder
EVYTDHGRPGKIHR	HLA-A*68:01	0.1492676638506964	0.10596681152836003	not-binder
EVYVEVAYPR	HLA-A*68:01	0.993267822265625	0.007286888392197361	binder
FEDENFILK	HLA-A*68:01	0.4209544539451599	0.25595631118472256	ambiguous
FEPAKGGEK	HLA-A*68:01	0.17134898202493787	0.15931654759938424	not-binder
FEVDTVAP	HLA-A*68:01	7.887226374805322e-05	6.877733887291425e-05	not-binder
FLASVSTVLTSK	HLA-A*68:01	0.9043492555618287	0.06426239791118198	binder
FLSAVFFAK	HLA-A*68:01	0.9633728742599488	0.02139891430457557	binder
FNEKSKEL	HLA-A*68:01	0.0006590534154383932	0.0008554530617522077	not-binder
FPAGVPVSER	HLA-A*68:01	0.9836367964744568	0.017871436484847777	binder
FSFSKTPKR	HLA-A*68:01	0.981780731678009	0.005876754388570954	binder
FSNDVIRKR	HLA-A*68:01	0.9944390177726745	0.004898571711338346	binder
FSPVGSVL	HLA-A*68:01	0.09684999072924257	0.11975896208896869	not-binder
FSSGETATYR	HLA-A*68:01	0.9907673358917236	0.004476685450775933	binder
FSSSEKIKD	HLA-A*68:01	0.0010675891360733658	0.0013119932889369412	not-binder
FSTTAVSAR	HLA-A*68:01	0.9963881969451904	0.001251101352419943	binder
FSWSISLR	HLA-A*68:01	0.788759183883667	0.057666841130412226	binder
FTASGEAEAR	HLA-A*68:01	0.9924187898635864	0.0069263831190321005	binder
FTKFVDEGKATVR	HLA-A*68:01	0.7807606011629105	0.3306794309578813	binder
FTQKPGFPK	HLA-A*68:01	0.9873492479324341	0.00710091324984472	binder
FTYDPWIGK	HLA-A*68:01	0.9972162008285522	0.0025418970475055507	binder
FTYMNPAQR	HLA-A*68:01	0.9867904305458068	0.012382493079531357	binder
FVFDRQTGHKK	HLA-A*68:01	0.9928275346755981	0.00350238788094368	binder
FVFGLPLER	HLA-A*68:01	0.994087278842926	0.002484875805851034	binder
GAVHDVKDVLDS	HLA-A*68:01	3.0297469447759794e-05	3.007808807324437e-05	not-binder
GDLGIEIPAEK	HLA-A*68:01	0.26056225448846815	0.13480912470426973	not-binder
GGLPERSVSL	HLA-A*68:01	0.00012409790265337505	0.00010360885338026965	not-binder
GILAADESTGSIAK	HLA-A*68:01	0.06872209068387747	0.0877896441499782	not-binder
GLSPGVSVRS	HLA-A*68:01	0.005534675231319852	0.006218276929820412	not-binder
GPHGVSPGPATTYR	HLA-A*68:01	0.02153307847234669	0.034479701669054875	not-binder
GTVELGPKR	HLA-A*68:01	0.9841158151626587	0.010353478628007739	binder
GVANALAHR	HLA-A*68:01	0.9953120708465576	0.005712262621635225	binder
GVSPVITVR	HLA-A*68:01	0.9957892775535584	0.0026368759636123625	binder
GVSSVIHPK	HLA-A*68:01	0.9937362432479858	0.003966244115989997	binder
GVVDSDDLPLNVSR	HLA-A*68:01	0.126140076356387	0.16272615948609467	not-binder
GVVDSEDIPLNLSR	HLA-A*68:01	0.2074836175190285	0.2731924693450042	not-binder
GYISPYFINTSK	HLA-A*68:01	0.30223069190979	0.1868815725320634	not-binder
GYSFTTTAER	HLA-A*68:01	0.7215027391910553	0.17650568932013108	binder
HAVVVGVYR	HLA-A*68:01	0.9932100176811218	0.007740949928626304	binder
HIAVGSPGR	HLA-A*68:01	0.9943252444267273	0.004387072942341566	binder
HLPETKFSEL	HLA-A*68:01	0.1613601714372635	0.2777408963961294	not-binder
HLQLAIRNDEELNK	HLA-A*68:01	0.002708808677562047	0.003527110602257879	not-binder
HLVDEPQNLIK	HLA-A*68:01	0.9722848296165466	0.031544406364288416	binder
HPSKVVITRL	HLA-A*68:01	0.2590261988574639	0.31461955278869475	not-binder
HQGVMVGMGQK	HLA-A*68:01	0.2844353422522545	0.14752394626149906	not-binder
HSAVGQGVPR	HLA-A*68:01	0.9961865782737732	0.00245127069898797	binder
HSLSLEAPRLH	HLA-A*68:01	0.183141704229638	0.2814112500124586	not-binder
HSMDFVAYR	HLA-A*68:01	0.9977089524269104	0.002264498089031516	binder
HTGPQQDPRL	HLA-A*68:01	0.4611585918813944	0.33661245234224296	ambiguous
HTIPIPVAR	HLA-A*68:01	0.9996247529983521	0.00036727341984176253	binder
HVHGLPVTR	HLA-A*68:01	0.9984554529190064	0.0011141997472308043	binder
HVPEGQTIKGR	HLA-A*68:01	0.9975121021270752	0.0012207377510822278	binder
HVPYGVAQTPR	HLA-A*68:01	0.9771506190299988	0.017484618268184066	binder
HVTLHVHEP	HLA-A*68:01	0.0170066872080497	0.03238432488592856	not-binder
HVYDGKFLAR	HLA-A*68:01	0.9991088151931763	0.0009645669316807456	binder
HVYDGKFLARVE	HLA-A*68:01	0.27103146687150004	0.2800088855456239	not-binder
HVYDGKFLARVER	HLA-A*68:01	0.8532688975334167	0.16906609655318128	binder
IAPTGHSL	HLA-A*68:01	0.15585786680458114	0.25977878980731306	not-binder
IDERAINKK	HLA-A*68:01	0.14003951326012612	0.05893070357603849	not-binder
IDQKIVER	HLA-A*68:01	0.7676928877830506	0.07889018355201198	binder
IEHGIITNWDDMEK	HLA-A*68:01	0.027549731640829123	0.03341393178634552	not-binder
IGAEVYHNLK	HLA-A*68:01	0.7407625079154968	0.17887537844854987	binder
IGGIGTVPVGR	HLA-A*68:01	0.8634935855865479	0.10069992912698514	binder
IIHEIAVLEL	HLA-A*68:01	0.005029510860731534	0.004556546929944846	not-binder
ILIDPFHK	HLA-A*68:01	0.644581925868988	0.26026367096614916	binder
ISPSRTEAL	HLA-A*68:01	0.040355358319357035	0.047299187764920536	not-binder
ISPTGHSL	HLA-A*68:01	0.08213096090476028	0.1396226673453921	not-binder
ISSSSFSR	HLA-A*68:01	0.9098279595375061	0.058872705495280474	binder
ISVYYNEATGGK	HLA-A*68:01	0.7819655537605286	0.12293816266824578	binder
ITFDVAPSRL	HLA-A*68:01	0.6567106753587723	0.3584143460189422	ambiguous
ITPSYVAFTPEGER	HLA-A*68:01	0.005245617463222274	0.005633314756069338	not-binder
ITPTGTHPL	HLA-A*68:01	0.27190967570059	0.2773860232306285	not-binder
IVFPETSQPR	HLA-A*68:01	0.9892201900482178	0.009127222690644183	binder
IVLVYITYHW	HLA-A*68:01	0.0071943082602956565	0.013315838985649418	not-binder
IWHHTFYNELR	HLA-A*68:01	0.45580433011054994	0.29573901096742855	ambiguous
KAANVLITR	HLA-A*68:01	0.9924418330192566	0.00479685185030766	binder
KAPAPRPSL	HLA-A*68:01	0.022369423392228784	0.02421585030636276	not-binder
KAPSAARSL	HLA-A*68:01	0.005593133927322924	0.004578241888283849	not-binder
KASAALSVPR	HLA-A*68:01	0.9831152558326721	0.012768844627941539	binder
LADIMAKR	HLA-A*68:01	0.7672795653343201	0.09143056662365524	binder
LAPERRSTL	HLA-A*68:01	0.026908523438032718	0.027988187805515662	not-binder
LDIEIATYR	HLA-A*68:01	0.9102518200874329	0.061775551183340965	binder
LEDALQQAKED	HLA-A*68:01	0.030310186673887074	0.04412921635333505	not-binder
LEEALQQAKED	HLA-A*68:01	0.04252439318224788	0.0520452650200912	not-binder
LFHPSNVEM	HLA-A*68:01	0.09040983016602695	0.12981828961151487	not-binder
LGEYGFQNALIVR	HLA-A*68:01	7.85970686203008e-05	0.00011188330779057032	not-binder
LGGSRGAPGL	HLA-A*68:01	0.00013914792484683857	0.0002475243548978052	not-binder
LGPHERSPALR	HLA-A*68:01	0.26589267402887345	0.15059153485328222	not-binder
LHVDPENFR	HLA-A*68:01	0.7940646648406983	0.1963374063393818	binder
LISWYDNEFGYSNR	HLA-A*68:01	0.04595967177301645	0.0755188398322557	not-binder
LLEGEESR	HLA-A*68:01	0.2768114060163498	0.2148611343902505	not-binder
LLLPGELAK	HLA-A*68:01	0.507936692237854	0.1557550676793816	ambiguous
LLVVYPWTQR	HLA-A*68:01	0.8314701795578003	0.08796988448301672	binder
LPMQGNPPR	HLA-A*68:01	0.9449183344841003	0.079641120534217	binder
LPSPSHVGPI	HLA-A*68:01	0.011127532970976971	0.01742727970261302	not-binder
LQAEIEGLK	HLA-A*68:01	0.3296926409006119	0.28022989092501743	not-binder
LQDAEIAR	HLA-A*68:01	0.33075409680604934	0.1726934782251015	not-binder
LRVDPVNFK	HLA-A*68:01	0.1383855499327183	0.09181274878782694	not-binder
LSELEAALQR	HLA-A*68:01	0.862862503528595	0.055731021529691	binder
LVAPGLSARK	HLA-A*68:01	0.989588487148285	0.006013946055987303	binder
LVFPSEIVGK	HLA-A*68:01	0.9939789652824402	0.0026766673461844854	binder
LVGPVPAGR	HLA-A*68:01	0.9920651912689209	0.005200993792587539	binder
LVINGNPITIFQER	HLA-A*68:01	0.014625766361132265	0.00985196417080136	not-binder
LVNEVTEFAK	HLA-A*68:01	0.9642791867256164	0.01328102641147145	binder
LVQAFQFTDK	HLA-A*68:01	0.5729804933071136	0.1438778008639761	binder
LVQEQPLPEP	HLA-A*68:01	0.00043448854048619976	0.0004470162175961176	not-binder
LVSESSDVLPK	HLA-A*68:01	0.9200244784355164	0.08284375638439033	binder
LVVYPWTQR	HLA-A*68:01	0.9712291359901428	0.01863424954792015	binder
MAAAGAAVARS	HLA-A*68:01	0.9729726910591125	0.022271456824170494	binder
MAAEEEAAAGGKVL	HLA-A*68:01	0.02876485161077653	0.0362235886308409	not-binder
MAGPGGLAR	HLA-A*68:01	0.9969845533370971	0.001839344851981088	binder
MAPERVASL	HLA-A*68:01	0.5076416432857513	0.2220942832633749	ambiguous
MFLSFPTTK	HLA-A*68:01	0.8352317214012146	0.06082509003058855	binder
MHKAELVK	HLA-A*68:01	0.1553353840019554	0.1190742780599387	not-binder
MSYEPNKDPYGSMR	HLA-A*68:01	0.04619563317392021	0.053343141006773606	not-binder
MTEGGVVLR	HLA-A*68:01	0.9958739161491394	0.002356929575230318	binder
MTNLPAVGR	HLA-A*68:01	0.9990132689476013	0.0009387800448028614	binder
MTPPVNPSR	HLA-A*68:01	0.9976545453071595	0.001973384951592339	binder
MTQDAQNALRR	HLA-A*68:01	0.9950343370437622	0.0073673965957472415	binder
MVGPPGTGK	HLA-A*68:01	0.9970195055007934	0.001756692572642744	binder
MVQQLGKA	HLA-A*68:01	0.01822680701588979	0.033884779454060814	not-binder
MVVETEPSSAQR	HLA-A*68:01	0.997521948814392	0.0015338482701568912	binder
MVWEGYNVVR	HLA-A*68:01	0.9929129362106324	0.005153685959532867	binder
NAAFSANER	HLA-A*68:01	0.9964463114738464	0.00381423208037837	binder
NAPWAVTSL	HLA-A*68:01	0.3425604306161404	0.2615059831722304	not-binder
NATYVQPRR	HLA-A*68:01	0.9780507802963256	0.026781162387993697	binder
NIPEKTTAL	HLA-A*68:01	0.07360136909410357	0.055419836206766784	not-binder
NIQVNNISI	HLA-A*68:01	0.003309084215652547	0.005231888679986934	not-binder
NLLSVAYK	HLA-A*68:01	0.6457329869270325	0.11987600081192916	binder
NLYEHHHSAHLR	HLA-A*68:01	0.8827408790588379	0.09590341449232394	binder
NSPDISATR	HLA-A*68:01	0.9863338470458984	0.01583841493622969	binder
NSSYFVEWIPNNVK	HLA-A*68:01	0.18080294332048652	0.26382649732360747	not-binder
NTSPYSVQQR	HLA-A*68:01	0.9948335528373718	0.0074692781351968504	binder
NTVEFLWDPAKR	HLA-A*68:01	0.953244435787201	0.04012880189640927	binder
NTVGQLAEGGYPLR	HLA-A*68:01	0.12037284109064786	0.12618695715834544	not-binder
NVAEKNWYPR	HLA-A*68:01	0.9914714217185974	0.007165663082432097	binder
NVIEPSFGLGR	HLA-A*68:01	0.9997860670089722	0.0001905154418961868	binder
NVKFIQEKK	HLA-A*68:01	0.9849314332008362	0.013945294037888552	binder
NVKVDPEIQ	HLA-A*68:01	0.0642185315489769	0.08896963226169365	not-binder
NVYETTEFDQLR	HLA-A*68:01	0.9905661106109619	0.016946359563585048	binder
NVYPSKPLTK	HLA-A*68:01	0.9973762631416321	0.0024535144445044705	binder
PAISPSKR	HLA-A*68:01	0.6104457139968872	0.19583017584121834	binder
PAKAIGHR	HLA-A*68:01	0.3535303220152855	0.17920336317493415	not-binder
PFVLSCQADVAA	HLA-A*68:01	0.0004290753894471422	0.0008047764117670545	not-binder
PGLARQAPKPRKQ	HLA-A*68:01	0.03835476550721069	0.04600597965326533	not-binder
PPYTVVYFPVRGR	HLA-A*68:01	0.6376726202666759	0.43804362239373346	ambiguous
PRNPVNKR	HLA-A*68:01	0.040936148830223826	0.035059099657395267	not-binder
PRTSEIYVHR	HLA-A*68:01	0.10591713367030024	0.12371455016273819	not-binder
QAADKIHSSFR	HLA-A*68:01	0.999176025390625	0.0008189122791628106	binder
QITAVIINR	HLA-A*68:01	0.9989251852035522	0.0004970668941606789	binder
QLAQFHFTNR	HLA-A*68:01	0.9701170444488525	0.01400898677337783	binder
QPTDVVKVR	HLA-A*68:01	0.9930155158042908	0.004690836433792182	binder
QTQGPPDYPR	HLA-A*68:01	0.9921828508377075	0.006309111192178907	binder
QVFKPPPEGTR	HLA-A*68:01	0.9966273307800293	0.0027256323102365742	binder
QVVPVSSHR	HLA-A*68:01	0.998804771900177	0.00045172373530676243	binder
RNVSTGDVNVE	HLA-A*68:01	0.0006639704524332047	0.0013051375051104446	not-binder
RVDPVNFK	HLA-A*68:01	0.8496084332466125	0.10267097556737574	binder
RVEYHFLSPYVSPK	HLA-A*68:01	0.0008266343314858205	0.0011544929350680016	not-binder
SAASTALER	HLA-A*68:01	0.9987886786460877	0.0009159574800525579	binder
SADTLWGIQK	HLA-A*68:01	0.7443146407604218	0.17841188366213015	binder
SAFASSLVDPEVDQ	HLA-A*68:01	8.70110351434611e-05	0.00017216244730881787	not-binder
SAGPKTPGGR	HLA-A*68:01	0.9818200588226318	0.01035636078157815	binder
SAISYINQR	HLA-A*68:01	0.998384666442871	0.0009284584812394674	binder
SAPSRATAL	HLA-A*68:01	0.18236153898760676	0.2142440551922375	not-binder
SAPVGVTAL	HLA-A*68:01	0.20592985725961627	0.19613665585683904	not-binder
SDSAQGSESHSL	HLA-A*68:01	0.021032173946878174	0.0364709506951653	not-binder
SIFDKNHER	HLA-A*68:01	0.9978666543960572	0.0008256734880250361	binder
SIPEKNRPL	HLA-A*68:01	0.020262539433315397	0.020122140923342424	not-binder
SIPGGYNAL	HLA-A*68:01	0.04090569927357137	0.05039579273875276	not-binder
SIYLHDQNPDAALR	HLA-A*68:01	0.08063924081070581	0.15207599864350707	not-binder
SLDMDSIIAEVK	HLA-A*68:01	0.29544106461107733	0.1717062295563314	not-binder
SLGSVQAPSYGAR	HLA-A*68:01	0.07421460354235024	0.06236031906859416	not-binder
SLHTLFGDK	HLA-A*68:01	0.555944299697876	0.2688283549111849	ambiguous
SLPAPVAQR	HLA-A*68:01	0.9726191759109497	0.019758675984597154	binder
SLPDFPAAAK	HLA-A*68:01	0.956607460975647	0.036016050797980696	binder
SLYYYIQQDTK	HLA-A*68:01	0.39559237062931063	0.19663221641742462	not-binder
SSIDISQSR	HLA-A*68:01	0.9991574883460999	0.0007958996910134892	binder
SSPAPRTAL	HLA-A*68:01	0.18348301369696857	0.1772731787216448	not-binder
SSPQPGSAL	HLA-A*68:01	0.12013895213603973	0.12006877200875113	not-binder
SSSKTTWPR	HLA-A*68:01	0.9933841943740844	0.003784789747443328	binder
STAPAQLGK	HLA-A*68:01	0.9988919377326966	0.0007774584819932193	binder
STFRESFKK	HLA-A*68:01	0.9964415073394776	0.0018485027691828746	binder
STFSTNYR	HLA-A*68:01	0.9871982336044312	0.013561242726668098	binder
STISEVLGR	HLA-A*68:01	0.9990107893943787	0.0006635069636141676	binder
STKFPAYER	HLA-A*68:01	0.9952195405960083	0.0022234208636981827	binder
STPDFGFGGQKR	HLA-A*68:01	0.9930107474327088	0.006917175121749664	binder
STPSDINSPR	HLA-A*68:01	0.9958134174346924	0.003275111878020814	binder
STVPVNTNR	HLA-A*68:01	0.99903804063797	0.0014991298391367203	binder
SVAALTSKR	HLA-A*68:01	0.999728000164032	0.00025985032354732766	binder
SVAGLARLG	HLA-A*68:01	0.17747555561363698	0.2649792864516533	not-binder
SVFDAYVLPK	HLA-A*68:01	0.9947587370872497	0.0011295200484397624	binder
SVFEDPVISK	HLA-A*68:01	0.9993004679679871	0.0006696597394471043	binder
SVFGSGNTGR	HLA-A*68:01	0.9991104960441589	0.0007342263448084864	binder
SVFLYQSLR	HLA-A*68:01	0.9721737146377564	0.013135807578268332	binder
SVIGAREER	HLA-A*68:01	0.9958452820777893	0.004407222513522017	binder
SVPEAQSAL	HLA-A*68:01	0.13578946106135845	0.11612761138354828	not-binder
SVPLAATSM	HLA-A*68:01	0.19438669458031654	0.13646290066803982	not-binder
SVPPPPAVGR	HLA-A*68:01	0.999215590953827	0.0003346439311902328	binder
SVSPPQEARL	HLA-A*68:01	0.7372068643569947	0.12994162034483211	binder
SVTEQGAELSNEER	HLA-A*68:01	0.5967176044825464	0.36548420100693885	ambiguous
SVVAVPLPLHR	HLA-A*68:01	0.9983644008636474	0.0014325016817188685	binder
TAAPAYGLPK	HLA-A*68:01	0.9955042719841003	0.0017379969977793879	binder
TAFQEALDAAGDK	HLA-A*68:01	0.03414763454347849	0.026534729670814532	not-binder
TAPTGHTL	HLA-A*68:01	0.16122682909481229	0.18955806298266523	not-binder
TATPQQAQEVHEK	HLA-A*68:01	0.30103737488389015	0.23295486133874455	not-binder
TAYGGKYSVK	HLA-A*68:01	0.9963763236999512	0.00350012524485026	binder
TAYVMKDPETR	HLA-A*68:01	0.9601843476295471	0.02129259535233526	binder
TDTYKLILNGK	HLA-A*68:01	0.21770759224891661	0.08299006908852463	not-binder
TEKPEVID	HLA-A*68:01	0.002348874867311679	0.0018480526401831831	not-binder
TELSVRAKPSA	HLA-A*68:01	0.0005653784897292541	0.0007027286898640856	not-binder
TFSGVYKK	HLA-A*68:01	0.8379244446754456	0.15625222531041316	binder
TFTVTEKPEVID	HLA-A*68:01	6.192839878194078e-06	7.05572055883018e-06	not-binder
TGNPTVVR	HLA-A*68:01	0.943497610092163	0.05370344479160728	binder
TIMEDYFAYR	HLA-A*68:01	0.9920560836791992	0.004051806831994738	binder
TKTFTVTEKPEVID	HLA-A*68:01	3.537871917842503e-05	5.28879318982713e-05	not-binder
TLKGETTTEAVD	HLA-A*68:01	3.083969719597235e-06	3.416448643654876e-06	not-binder
TNQELQEINR	HLA-A*68:01	0.9588647603988647	0.02405609665112575	binder
TPAVTTYKLVINGK	HLA-A*68:01	0.001607247178617399	0.0014717947463997042	not-binder
TPTISRER	HLA-A*68:01	0.8243560552597046	0.12455742418917569	binder
TSAAALSRP	HLA-A*68:01	0.25604815166443584	0.2666791834325837	not-binder
TSEAAVKEGK	HLA-A*68:01	0.9622787356376648	0.031799738146879475	binder
TSFPLSGPPR	HLA-A*68:01	0.9937513947486878	0.00301655035301416	binder
TSSPSSIPR	HLA-A*68:01	0.9995709776878356	0.00024918708588107525	binder
TTFDLGGHEQARR	HLA-A*68:01	0.7735569830983877	0.3821040263409481	binder
TTFPMSNHTR	HLA-A*68:01	0.9973609328269959	0.002621735648497423	binder
TTGWGVSPR	HLA-A*68:01	0.9959064602851868	0.0016092611685929509	binder
TTIFSPEGR	HLA-A*68:01	0.9978461980819702	0.002037465867006335	binder
TTISSFPQLK	HLA-A*68:01	0.9988446235656738	0.0007331376259887387	binder
TTPSYVAFTDTER	HLA-A*68:01	0.21297126527622368	0.1930158429829881	not-binder
TTQPNGLTTVGKT	HLA-A*68:01	0.007690350963093806	0.009330456545392232	not-binder
TTSPSVIYR	HLA-A*68:01	0.9992258429527283	0.0009417625683324904	binder
TTTEAVDAATAE	HLA-A*68:01	0.009290091942239087	0.016324331444613777	not-binder
TTTKAVDAETAE	HLA-A*68:01	1.4749847878192668e-05	1.5560666389631505e-05	not-binder
TTTSLVLER	HLA-A*68:01	0.9989416241645813	0.0012841038858834343	binder
TTYKLVINGK	HLA-A*68:01	0.998222815990448	0.0012773251396642651	binder
TTYKLVINGKT	HLA-A*68:01	0.5077329140156508	0.3847151908032926	ambiguous
TVAGGAWTYK	HLA-A*68:01	0.999321985244751	0.0005606987427645607	binder
TVAVSDIPR	HLA-A*68:01	0.9976709008216857	0.0011650176446458738	binder
TVIGRYGSTNAR	HLA-A*68:01	0.9945549845695496	0.0039971785371433095	binder
TVIQLQNIAEK	HLA-A*68:01	0.9967642545700073	0.004352722133658103	binder
TVTEKPEVID	HLA-A*68:01	0.02512496537528932	0.023574192490729052	not-binder
TVTPAKAVTTPGKK	HLA-A*68:01	0.20297491289675235	0.11462557167185383	not-binder
TVVDIDPPLR	HLA-A*68:01	0.998004424571991	0.0012977406986675257	binder
TVVQNLMER	HLA-A*68:01	0.9975637197494507	0.0016232823864800229	binder
TYDDATKTF	HLA-A*68:01	0.03684502299875021	0.031468192679141326	not-binder
TYDDATKTFT	HLA-A*68:01	0.004640818852931261	0.006375523737642528	not-binder
TYDDATKTFTVTE	HLA-A*68:01	6.251173908822239e-06	6.734394443137411e-06	not-binder
TYDDATKTFTVTEK	HLA-A*68:01	0.013999667119924198	0.024030052254652223	not-binder
TYDDATKTFTVT	HLA-A*68:01	0.0002811866440538324	0.00036740638291178407	not-binder
TYKLILNGK	HLA-A*68:01	0.37477313429117204	0.22677505925144464	not-binder
TYKLILNGKTLKGE	HLA-A*68:01	0.0004418383858663333	0.0008074285983241676	not-binder
VAFINEKMAR	HLA-A*68:01	0.9613291025161743	0.021226496242802078	binder
VATLPRGR	HLA-A*68:01	0.6780168771743774	0.20437063777886702	binder
VATVSLPR	HLA-A*68:01	0.7808071732521057	0.1408908466668511	binder
VDVRIGMTR	HLA-A*68:01	0.5159523069858551	0.13240982221493153	ambiguous
VFRDPALK	HLA-A*68:01	0.3854932367801666	0.06857364693957217	not-binder
VFTSWTGGGAAASR	HLA-A*68:01	0.02140849535353482	0.029677715218194144	not-binder
VGEFSGANK	HLA-A*68:01	0.17194816041737795	0.14483805682377004	not-binder
VGGTSDVEVNEK	HLA-A*68:01	0.3739372743293643	0.3142495112819289	ambiguous
VIPELNGK	HLA-A*68:01	0.6648455142974854	0.1808982855833086	binder
VIPQKKGK	HLA-A*68:01	0.25807029008865356	0.20012934630927595	not-binder
VISSIEQK	HLA-A*68:01	0.7922893285751342	0.08179913643135912	binder
VLQATVVAVGSGSK	HLA-A*68:01	0.0048753468261566015	0.005997399081710681	not-binder
VNVDEVGGEALGR	HLA-A*68:01	0.5476813882123679	0.3109297966369135	ambiguous
VNVEINVAPGKD	HLA-A*68:01	0.010464690707158298	0.01797425318865278	not-binder
VPIGYHVPR	HLA-A*68:01	0.9714539408683777	0.017234381630892456	binder
VSFELFADK	HLA-A*68:01	0.7897008299827576	0.10263498544360304	binder
VTIFIRGGNK	HLA-A*68:01	0.9804165959358215	0.017545628840355407	binder
VTIKKDVDG	HLA-A*68:01	0.010220116185155347	0.01929483461982112	not-binder
VTLTSEEEAR	HLA-A*68:01	0.9427777051925659	0.026666752438896022	binder
VVAPPGAPK	HLA-A*68:01	0.9974455237388611	0.0014956425953021732	binder
VVFDSNTNRIAAQR	HLA-A*68:01	0.18179692290723323	0.24410671963014696	not-binder
VVFEKAIQR	HLA-A*68:01	0.9986829638481141	0.0008653458323338916	binder
VVPEPGQPL	HLA-A*68:01	0.0519841788103804	0.04121355647103	not-binder
WSLLQQQK	HLA-A*68:01	0.1606560904532671	0.14875025055523075	not-binder
WTMSNITAGR	HLA-A*68:01	0.9971917748451233	0.0027082863045591317	binder
YAAISQVDRL	HLA-A*68:01	0.07476283777505159	0.06893623028479803	not-binder
YAPKGSSL	HLA-A*68:01	0.07301066529471427	0.08715288681221699	not-binder
YAPSGNYV	HLA-A*68:01	0.004085063090792573	0.0043970304428990175	not-binder
YAYGFEKPSAIQQR	HLA-A*68:01	0.049903047571569915	0.08535305316010551	not-binder
YDPRNPVNKR	HLA-A*68:01	0.5351736068725585	0.25195918106437326	ambiguous
YEDIAQKSKAEAE	HLA-A*68:01	0.0018706305763771525	0.0031410126307211917	not-binder
YEELQSLAGK	HLA-A*68:01	0.19260729402303695	0.10403768285131225	not-binder
YFAERVTSL	HLA-A*68:01	0.2790200263261795	0.2063830111620325	not-binder
YIDQEELNK	HLA-A*68:01	0.5407921433448791	0.24013855733841652	ambiguous
YLPDGTASL	HLA-A*68:01	0.04793402518844232	0.03826341365981226	not-binder
YQSKYEEL	HLA-A*68:01	0.00023262236099981238	0.0003285808105505513	not-binder
YSGSEGSTQTLTK	HLA-A*68:01	0.18481490262784064	0.22983306628078337	not-binder
YSKYYKTID	HLA-A*68:01	0.0010156398783692567	0.0010750910810234894	not-binder
YTSGIPSSSR	HLA-A*68:01	0.9993126153945923	0.0005296304186875687	binder
YTWGTEEFERSKR	HLA-A*68:01	0.4846503004431725	0.28149260719196983	ambiguous
YVADLGDILK	HLA-A*68:01	0.9939841270446778	0.0038991221034696023	binder
YVFPVSQKR	HLA-A*68:01	0.9977729558944702	0.0015061520059655685	binder
YVQRFHYSR	HLA-A*68:01	0.950075912475586	0.019516613183111247	binder
YVYEVGPGPGGITR	HLA-A*68:01	0.2478168487548828	0.30342713772285884	not-binder
YYVTIIDAPGHR	HLA-A*68:01	0.6656420648097991	0.23979136751239197	binder
YITAQDII	HLA-A*68:01	0.0013402565855358262	0.0022107641733264513	not-binder
LGMIAASA	HLA-A*68:01	0.0010696713296795223	0.0018799857132512424	not-binder
SHGHSDYH	HLA-A*68:01	0.0008275063966593166	0.0010721637161006953	not-binder
VFEAQKNL	HLA-A*68:01	0.00605588315956993	0.006486636210419308	not-binder
SANINKLQ	HLA-A*68:01	0.0009349697985840067	0.0009291079204802321	not-binder
FSKMKGYS	HLA-A*68:01	0.0016633870332952937	0.0032501885447697968	not-binder
IYDDLSKQ	HLA-A*68:01	0.007121658507821848	0.009851233807702689	not-binder
CHIPEARK	HLA-A*68:01	0.13564424840733408	0.15174463355318482	not-binder
RERLDVEA	HLA-A*68:01	0.0002760822884397385	0.0004367867325173952	not-binder
GPNPGRKD	HLA-A*68:01	0.00020816662599827397	0.00023766052470609438	not-binder
ARQHDVWH	HLA-A*68:01	3.682360482751557e-05	3.819720108414175e-05	not-binder
LILHRGMI	HLA-A*68:01	7.796295000730424e-05	0.00012889599523565286	not-binder
EGIQIDQR	HLA-A*68:01	0.902099609375	0.06636573420095987	binder
RCSNPLDT	HLA-A*68:01	1.5697612085041613e-05	2.830293898442561e-05	not-binder
LGACTQDG	HLA-A*68:01	0.0006378476253303233	0.0012278853984046846	not-binder
KCLLCIEN	HLA-A*68:01	3.5890683716388597e-05	4.245205966839271e-05	not-binder
TATLERLG	HLA-A*68:01	0.0005741537090216298	0.0006004696637237518	not-binder
SGFLRNLL	HLA-A*68:01	0.002183131338097155	0.0037541721176790714	not-binder
AMFDHVKK	HLA-A*68:01	0.7884199261665344	0.11080549760862453	binder
LVSQSGLP	HLA-A*68:01	0.00045456659436240445	0.0005595873560071329	not-binder
KIVNKSLG	HLA-A*68:01	8.714033019145973e-05	0.00012565230005808192	not-binder
SIPDKAGG	HLA-A*68:01	0.0072560781380161645	0.0057351569855375	not-binder
VTDSLKSG	HLA-A*68:01	0.001404514315072447	0.0021705271349698892	not-binder
RDAPYAGL	HLA-A*68:01	0.0017463459429563955	0.0032471136158413825	not-binder
PIPTKIPL	HLA-A*68:01	0.0003924548295799468	0.0006274308683937502	not-binder
PDSMAIAY	HLA-A*68:01	0.006449195541227937	0.01110895700736618	not-binder
VERNHWHY	HLA-A*68:01	0.020778804991823562	0.03295232170556028	not-binder
LEDLPPAA	HLA-A*68:01	0.005042324057546921	0.0078052138163401345	not-binder
GGRGIKGQ	HLA-A*68:01	0.0002977256626053304	0.0005478011358960131	not-binder
MIQQAVLP	HLA-A*68:01	0.0012851904919443768	0.0024991846105017358	not-binder
FTYFFYLV	HLA-A*68:01	0.00812205251713749	0.011391821326964006	not-binder
NRNNYQLE	HLA-A*68:01	0.000256025573729346	0.000442987533174784	not-binder
ECLAYSPA	HLA-A*68:01	0.0007047245046123863	0.0008198884585605654	not-binder
NPGPDCIY	HLA-A*68:01	0.010269526942647645	0.011909510842061077	not-binder
YFHFEDKL	HLA-A*68:01	0.0010018294819019503	0.0006727766634474129	not-binder
KYQRGKYM	HLA-A*68:01	4.545913970446236e-05	5.282015486795336e-05	not-binder
HMCVVDLT	HLA-A*68:01	0.0013774825292784953	0.0025046931830499546	not-binder
QVLDSRGN	HLA-A*68:01	0.003257569381094072	0.003679265145204907	not-binder
DNGVTIID	HLA-A*68:01	0.0009419156558578834	0.0008536767480555352	not-binder
LVRGKCGR	HLA-A*68:01	0.2926382601261139	0.14400349039055974	not-binder
NNSKIVVF	HLA-A*68:01	0.004649738472653553	0.006408154103927797	not-binder
HVFNKLER	HLA-A*68:01	0.9836744785308837	0.010216726591881631	binder
TSVQFMDK	HLA-A*68:01	0.8120024144649506	0.162908268559604	binder
ELKSAADE	HLA-A*68:01	0.03428699495270848	0.053907075971093454	not-binder
IYASQDAA	HLA-A*68:01	0.00010451614639350737	0.00014247403129097344	not-binder
LTGSFWND	HLA-A*68:01	0.004106756338296691	0.006856395343434909	not-binder
NLTGKEAD	HLA-A*68:01	4.672816630773014e-05	4.963855089642099e-05	not-binder
IMSGAADV	HLA-A*68:01	0.0009793402445211542	0.001460360179656668	not-binder
KEIPKSQN	HLA-A*68:01	0.0004400234195941266	0.0005829854148666518	not-binder
DMLKGKQG	HLA-A*68:01	7.287786584129208e-05	6.289993779833397e-05	not-binder
RTACERAK	HLA-A*68:01	0.5809261262416839	0.2616166086467473	ambiguous
IQKFLKES	HLA-A*68:01	0.00010910583127952123	0.0001623230837064542	not-binder
IAEEMGLD	HLA-A*68:01	0.0003244719350732339	0.0005729210440759222	not-binder
GILASIIT	HLA-A*68:01	1.4510643313769834e-05	1.5987656334707196e-05	not-binder
RFAHPQPY	HLA-A*68:01	0.0009937668015481903	0.001263695611334437	not-binder
YVFSATIW	HLA-A*68:01	0.026423888653516768	0.027567392392870097	not-binder
AIATGIAD	HLA-A*68:01	0.00035005549798370337	0.0002992106452723054	not-binder
TVNRLIKN	HLA-A*68:01	0.018895817175507545	0.024547811921464883	not-binder
VVQTTERD	HLA-A*68:01	0.0005065945959358941	0.0004509740017978066	not-binder
LSVFFSET	HLA-A*68:01	0.0001987154631933663	0.00016837984313558776	not-binder
VVVIIVAA	HLA-A*68:01	0.005640462171822946	0.011155758139556228	not-binder
QDIIAILG	HLA-A*68:01	0.0005349120695651965	0.00100618998761018	not-binder
RRVVLLGC	HLA-A*68:01	0.00033830319202632353	0.0006517289171985538	not-binder
TDPLIDSL	HLA-A*68:01	0.016282901167869568	0.02320046380822258	not-binder
GRYVTRPA	HLA-A*68:01	0.0003547557394563583	0.0006800305311868106	not-binder
EIVPISVE	HLA-A*68:01	0.16550786420702934	0.08446085730937614	not-binder
PQGKASNK	HLA-A*68:01	0.015769951487891377	0.014126513994625901	not-binder
TKKQLTKG	HLA-A*68:01	0.0009681852138839986	0.0018547918759519496	not-binder
SGSIRARV	HLA-A*68:01	7.830365066183732e-05	8.30692545186587e-05	not-binder
QELYDTAG	HLA-A*68:01	0.00010913459336734377	5.4130815232791794e-05	not-binder
LNEPIVFR	HLA-A*68:01	0.6525224044919014	0.28923877184054225	binder
ILLDLGVS	HLA-A*68:01	0.00020938100642524659	0.0002340699796149092	not-binder
LLDLVTSA	HLA-A*68:01	0.0002214698760326428	0.000391049697690159	not-binder
VDMEEDVL	HLA-A*68:01	0.0016521854489838007	0.002500832683610141	not-binder
RVAPYGVP	HLA-A*68:01	0.0001065307469673371	8.787734670822394e-05	not-binder
QDSAYIEI	HLA-A*68:01	6.756566071999259e-05	4.664748040042267e-05	not-binder
FVKNPESM	HLA-A*68:01	0.03088043811148964	0.03746130059392393	not-binder
EDSRLLEL	HLA-A*68:01	0.0065101688534923595	0.009240769041761345	not-binder
FRGFPFSI	HLA-A*68:01	0.0002709427108811724	0.0003158711682376217	not-binder
LHTKVDLI	HLA-A*68:01	4.554156672611498e-05	3.0767728855135126e-05	not-binder
EIANILDY	HLA-A*68:01	0.44569177031517027	0.17230117848024995	ambiguous
ERKKILLK	HLA-A*68:01	0.09038026337511837	0.11087430715873402	not-binder
PEERREAG	HLA-A*68:01	0.0005118483443681043	0.0009621949570436687	not-binder
QKLDAGFY	HLA-A*68:01	0.0008902554657562511	0.0009267657550621383	not-binder
ERFTTFET	HLA-A*68:01	0.00018745188423081595	0.00026873681480798177	not-binder
TAVGKTDI	HLA-A*68:01	0.0006016919299099754	0.0006311379823977101	not-binder
VGKPIDTA	HLA-A*68:01	0.00022094010466844338	0.00031218364888239666	not-binder
VPETEASG	HLA-A*68:01	0.000260168773093028	0.0003418473339190885	not-binder
LACVKTRE	HLA-A*68:01	0.00023823519813959138	0.0003687264283835849	not-binder
YFPSDLNN	HLA-A*68:01	0.0018227846034278628	0.0033433632755402506	not-binder
YHYIVPEY	HLA-A*68:01	0.008421767488471232	0.011112243600854409	not-binder
FESIRRDL	HLA-A*68:01	0.01440919385640882	0.016438017227098395	not-binder
EVSINIDG	HLA-A*68:01	0.18789666751399636	0.2899365075443559	not-binder
SATHDALC	HLA-A*68:01	5.0058181204803984e-05	5.602767602052981e-05	not-binder
VISHVSKA	HLA-A*68:01	0.007733620761428028	0.015302206538184128	not-binder
IDVFLDID	HLA-A*68:01	0.0005695287416529026	0.0005193328166788144	not-binder
TDEELMMK	HLA-A*68:01	0.38028764128685	0.1552340789578744	not-binder
APFALQLW	HLA-A*68:01	0.0019639522812411768	0.0038338995766018296	not-binder
VSGYTIAV	HLA-A*68:01	0.000502381779733696	0.0007228209796916132	not-binder
YPHCWRTD	HLA-A*68:01	0.04248324223444797	0.08288062239392549	not-binder
SIGAITIH	HLA-A*68:01	0.056776506866663114	0.06699150468224044	not-binder
HPNELIAL	HLA-A*68:01	0.017185219191014768	0.015996758308597023	not-binder
ITTALEQH	HLA-A*68:01	0.08499333267682233	0.08522004197618632	not-binder
FTSGYKFE	HLA-A*68:01	0.008872581919422372	0.014249486293896342	not-binder
VAGDELTG	HLA-A*68:01	3.829425295407418e-05	2.8305530670215904e-05	not-binder
FLIGTPLN	HLA-A*68:01	0.0005553132883505896	0.0006114812503464242	not-binder
LLSNEKCQ	HLA-A*68:01	3.1134382879116626e-05	3.7211625233869025e-05	not-binder
SEDENYTA	HLA-A*68:01	0.00028593324263397334	0.00033460308325272106	not-binder
KGGVNDLE	HLA-A*68:01	7.233932967665168e-06	6.698006689872053e-06	not-binder
LQILRIYV	HLA-A*68:01	5.1143934251740573e-05	5.581602345204991e-05	not-binder
IIDNRVHC	HLA-A*68:01	0.0001727697147202889	0.00028804966730655855	not-binder
VRLMLGLE	HLA-A*68:01	9.529215671957302e-05	9.403979792499806e-05	not-binder
EGSFRCDA	HLA-A*68:01	0.0015148965711816232	0.002450435435527267	not-binder
LDELADEE	HLA-A*68:01	0.0014179749618051575	0.0020657431519361495	not-binder
ASGDALSR	HLA-A*68:01	0.7589170575141907	0.13114093908843766	binder
VAELDGVQ	HLA-A*68:01	0.0011313101538689807	0.0011190464176484489	not-binder
PLIIQAGE	HLA-A*68:01	3.970331536606864e-05	4.031481590509799e-05	not-binder
DSQLGSRE	HLA-A*68:01	0.0016468540648929774	0.000866336882460231	not-binder
VDVGCGGG	HLA-A*68:01	0.001629678082827013	0.0020371724986039006	not-binder
SRTVDLEL	HLA-A*68:01	0.00016333288919607726	0.00020648082964374096	not-binder
FAKHKRYF	HLA-A*68:01	0.003916398873752769	0.004094885841349083	not-binder
LEYSQDGK	HLA-A*68:01	0.28660318404436114	0.2577772283533891	not-binder
VQDYLKKH	HLA-A*68:01	0.0010213029995242095	0.001828237873513588	not-binder
WVPLDAVI	HLA-A*68:01	0.001128541474463418	0.0006265191082456198	not-binder
KSGVAIPL	HLA-A*68:01	0.0003445515852945391	0.0003492910109741471	not-binder
DLNHTIEW	HLA-A*68:01	0.033163883246015755	0.055805071909257195	not-binder
LAMSAIDM	HLA-A*68:01	0.06832485062186607	0.05957113451487485	not-binder
ARDIHTST	HLA-A*68:01	4.134877503791934e-06	3.102360844719554e-06	not-binder
TTMGFMLE	HLA-A*68:01	0.057668089866638184	0.06518843536534494	not-binder
VEAGHGPL	HLA-A*68:01	0.0043757088773418214	0.003513999935737208	not-binder
LLEPLGAA	HLA-A*68:01	0.0004098811726180429	0.000756229028077227	not-binder
SVYDEFMA	HLA-A*68:01	0.003950337526475778	0.006887230511096962	not-binder
QLKNRKIE	HLA-A*68:01	0.00014502952515567103	0.0001226857178782547	not-binder
GSYHDVDS	HLA-A*68:01	0.0003683872959657997	0.0006168462490675103	not-binder
PEEKVLLM	HLA-A*68:01	6.490203736575495e-05	4.802358576849877e-05	not-binder
DGLRPGSI	HLA-A*68:01	0.00020135362519795307	0.00021498988872392804	not-binder
ILRNEKRM	HLA-A*68:01	9.64545346633372e-06	1.5339536495436553e-05	not-binder
LKSIESNT	HLA-A*68:01	2.8826366328615905e-06	3.7423225561159595e-06	not-binder
QMSLGQRA	HLA-A*68:01	0.0005165168018073984	0.001003843507200767	not-binder
KQGRLEDA	HLA-A*68:01	2.693302693225416e-05	4.1962461421941416e-05	not-binder
GADTVRLY	HLA-A*68:01	0.0018915869452030166	0.0016503688346868127	not-binder
KFVVMATP	HLA-A*68:01	3.438321796807031e-05	3.7736895207631934e-05	not-binder
LTHCGLRS	HLA-A*68:01	0.0012575221235238132	0.0015160563588440602	not-binder
EELGMVRS	HLA-A*68:01	0.0033336626234813592	0.006246099116004541	not-binder
GQLQTPSI	HLA-A*68:01	6.298026790858557e-05	7.566187489737824e-05	not-binder
GEKVQLIG	HLA-A*68:01	0.0005037320720518324	0.0004940624378925465	not-binder
GGSAGGSA	HLA-A*68:01	0.0015839914914749897	0.0023745595311756803	not-binder
RTENKDPN	HLA-A*68:01	0.00011988549676971161	0.00013719948176905847	not-binder
STSTSVPP	HLA-A*68:01	0.0031814257188671037	0.004610582981833871	not-binder
SGETNCYK	HLA-A*68:01	0.3779662474989891	0.18545480728124997	not-binder
DVGSFREM	HLA-A*68:01	0.03779013454914093	0.04230733534796301	not-binder
KGELLRSG	HLA-A*68:01	0.00014412351708017467	0.0001878497538173622	not-binder
ALKAGLQQ	HLA-A*68:01	8.991916320155724e-05	0.00010012673628233444	not-binder
KENVGRMI	HLA-A*68:01	0.0003471347927405333	0.00038558256777787483	not-binder
SDWSTEQD	HLA-A*68:01	0.00025274467952840496	0.00025636940200301405	not-binder
DNNACTDD	HLA-A*68:01	0.0018985204340424388	0.0013157566012751156	not-binder
TIIDPDFV	HLA-A*68:01	0.005461705435300246	0.005825028106946749	not-binder
RRIPVVIH	HLA-A*68:01	0.00028454791036551795	0.000264253071372914	not-binder
ILKLEHVP	HLA-A*68:01	2.2933269360336796e-05	2.322600131113001e-05	not-binder
KTPDLEIL	HLA-A*68:01	0.0022940724127693103	0.0035414622063322508	not-binder
MPNRKADI	HLA-A*68:01	0.0015662687458643631	0.0019661132750546056	not-binder
ETGLGFLM	HLA-A*68:01	0.04758863500319421	0.04384956547812181	not-binder
GAGEAAIL	HLA-A*68:01	0.00028257922626835353	0.00035061874184943656	not-binder
LCQELNLD	HLA-A*68:01	0.00013891660828448948	0.00018485194069670522	not-binder
TKEKVKKF	HLA-A*68:01	0.0007898727309111564	0.0008578512957160926	not-binder
QLPELKAF	HLA-A*68:01	0.0005285844919853844	0.0003874521999274433	not-binder
LAELKLGF	HLA-A*68:01	0.00019308983828523197	0.00010534306567737562	not-binder
VNSFTQFV	HLA-A*68:01	0.002079005114501342	0.0016965306808145834	not-binder
AQRNPHDK	HLA-A*68:01	0.04375295378267765	0.03185813476500798	not-binder
ARDMYDKE	HLA-A*68:01	9.128830488950302e-05	0.0001163603643398846	not-binder
IEFFVTPG	HLA-A*68:01	0.00048211638641078026	0.0003848166171098727	not-binder
RQLCQKYG	HLA-A*68:01	0.0007520660350564867	0.0006950119432833536	not-binder
DNCKDARN	HLA-A*68:01	0.00042951752766384743	0.0007174759937618544	not-binder
GVVDDDMA	HLA-A*68:01	0.0006776476396453291	0.000874850523969212	not-binder
RVPFSLKF	HLA-A*68:01	0.0003753136119485134	0.0004267045963405603	not-binder
RKITRSGY	HLA-A*68:01	0.007330781611028669	0.014071013129340426	not-binder
IDPYNELD	HLA-A*68:01	0.009669565102169032	0.01911617353843395	not-binder
YLSFIKIL	HLA-A*68:01	0.0004023815487016691	0.0006679478153511562	not-binder
SSNDLAYG	HLA-A*68:01	0.006893079588189721	0.006945569661032983	not-binder
SALMGRTN	HLA-A*68:01	0.0003441489448050561	0.0003407994700434263	not-binder
LMRKTEEP	HLA-A*68:01	1.064935023578073e-05	1.8982438649009323e-05	not-binder
DQSIQKSV	HLA-A*68:01	0.0001295904519793112	6.758507856024698e-05	not-binder
SNDSSSGT	HLA-A*68:01	0.0001248255397513276	0.0001512355771751461	not-binder
ETPPGFNI	HLA-A*68:01	0.02754418352706125	0.045387127161130476	not-binder
LKEGSGLE	HLA-A*68:01	1.4598722224246074e-05	1.3094794914248277e-05	not-binder
LVLPTHAL	HLA-A*68:01	0.003826892888173461	0.005517724495410178	not-binder
QSQAPPQA	HLA-A*68:01	0.001961500529515092	0.003837341805957548	not-binder
IVEVQDGN	HLA-A*68:01	0.0037405574941658413	0.004963724396513302	not-binder
TVQGEVIE	HLA-A*68:01	0.002980510613997467	0.00227474874630398	not-binder
QAIREKFF	HLA-A*68:01	0.0011940580068767303	0.001765478886853626	not-binder
GGVLLGVG	HLA-A*68:01	0.000620631929937332	0.0010317706268405079	not-binder
TLKKWISL	HLA-A*68:01	0.00019111981200694572	0.00020054994928003905	not-binder
IDTILNQK	HLA-A*68:01	0.5469901353120804	0.2912185460136166	ambiguous
EREIVRDI	HLA-A*68:01	0.0003233305818866938	0.00042171275836282943	not-binder
QERAARVR	HLA-A*68:01	0.2629522950388491	0.31605475156799023	not-binder
ETELRYVM	HLA-A*68:01	0.016227130452170967	0.015801770241152282	not-binder
QEEIKAKA	HLA-A*68:01	0.0004165303019561861	0.0004491146116806861	not-binder
RLNQEIRG	HLA-A*68:01	0.0004129134667891776	0.0005277392444208017	not-binder
VVIYGIGI	HLA-A*68:01	0.001782934871175712	0.0033743764703672223	not-binder
NDNSVMKA	HLA-A*68:01	0.0027732043668379446	0.005400217600845255	not-binder
MPQASNDL	HLA-A*68:01	0.025552238151431084	0.031260294721543805	not-binder
GMPYTGCG	HLA-A*68:01	0.0016075335624009313	0.0021311463576523955	not-binder
ILEARLRN	HLA-A*68:01	9.843417403843091e-06	1.1858134295564014e-05	not-binder
RDAEEKQH	HLA-A*68:01	0.005669098200479716	0.010230569038666306	not-binder
SNKYLQDS	HLA-A*68:01	0.0009601447345175985	0.001860315992011982	not-binder
VATTATTT	HLA-A*68:01	1.994214371734415e-05	1.3061637831452618e-05	not-binder
PTGREFEG	HLA-A*68:01	0.00012509118027992372	0.00022667829708234637	not-binder
ICTHLEVC	HLA-A*68:01	0.000277513582705069	0.00034300637236484916	not-binder
QGKQWWAG	HLA-A*68:01	0.0010690886087104446	0.0017721961699453245	not-binder
TLTEEHMV	HLA-A*68:01	4.096485999980359e-05	4.882506612863711e-05	not-binder
VLIRGGRV	HLA-A*68:01	0.00015127603446671856	0.00020467962621549388	not-binder
GCTGKGND	HLA-A*68:01	1.4188342527177156e-05	1.269855450843248e-05	not-binder
AKHTDVMK	HLA-A*68:01	0.012290003523230553	0.010245845299347718	not-binder
EMVDGLRI	HLA-A*68:01	0.0004535420157480985	0.0003853569110351257	not-binder
VQMKLSTR	HLA-A*68:01	0.3159675866365433	0.1767080243390312	not-binder
DSENKSLI	HLA-A*68:01	4.009406993787934e-05	3.631833216729393e-05	not-binder
EINSTMVQ	HLA-A*68:01	0.06525151235982776	0.04160749617939016	not-binder
IGDEASCR	HLA-A*68:01	0.22885827384889126	0.16903134839043943	not-binder
LHVVVGLA	HLA-A*68:01	0.0018559113403398442	0.0036918392459173374	not-binder
FETQQGDL	HLA-A*68:01	0.006042776185859111	0.007518705116012781	not-binder
WRGLPNVV	HLA-A*68:01	0.0001774401496327016	0.00027505342384696847	not-binder
FFAALYLM	HLA-A*68:01	0.014650186174549162	0.025569832487250577	not-binder
LPDAELPD	HLA-A*68:01	0.01304004905835825	0.0254536935496395	not-binder
HRQSEKER	HLA-A*68:01	0.013094330113381148	0.013985316217296399	not-binder
VYDRGTLF	HLA-A*68:01	0.0004836503236674616	0.0006496015622218463	not-binder
VFAGKDSR	HLA-A*68:01	0.524013489484787	0.14250912391320775	ambiguous
AIEREWQN	HLA-A*68:01	8.637490921046265e-05	0.00011562788558144419	not-binder
ILSTFGFV	HLA-A*68:01	0.0004390097899886314	0.00045836336535449556	not-binder
VLEMLQQV	HLA-A*68:01	0.00026271230090060273	0.0004089675851854896	not-binder
LLFAQKRT	HLA-A*68:01	6.136236188467593e-05	5.9223891211497116e-05	not-binder
AELRTLGE	HLA-A*68:01	0.0032477165819727815	0.003173380660856237	not-binder
AIVQKITS	HLA-A*68:01	6.779731668160593e-05	0.00011677937246232338	not-binder
IREASLML	HLA-A*68:01	9.168924112685772e-05	9.889355285094729e-05	not-binder
VTRGMVAH	HLA-A*68:01	0.06362194281828124	0.06250946504106779	not-binder
EGLQFTLF	HLA-A*68:01	0.003600176718464354	0.006334878174051313	not-binder
TLAQAVES	HLA-A*68:01	0.004752059054590063	0.009020336528954356	not-binder
GDTVRVGY	HLA-A*68:01	0.033006569281101864	0.03846228193454861	not-binder
SVDSEIKI	HLA-A*68:01	0.00017102388737839648	0.00022392839063909797	not-binder
LKQDGKYF	HLA-A*68:01	8.327798809659726e-05	0.0001040330062816624	not-binder
APIHRSNV	HLA-A*68:01	0.0019088332178853306	0.002499155024510277	not-binder
DSSAKQSN	HLA-A*68:01	0.0005108234546593593	0.0006548043207872398	not-binder
VLRGEVYI	HLA-A*68:01	5.406117975326197e-06	2.5730807836171904e-06	not-binder
EEESEEKR	HLA-A*68:01	0.6782108098268509	0.30867903956884823	binder
EASKKSIR	HLA-A*68:01	0.9594832777976989	0.03256890511321702	binder
DGSSVKIS	HLA-A*68:01	6.476586849828437e-05	8.827350880641878e-05	not-binder
NSYRRPDD	HLA-A*68:01	0.0015494219725951553	0.0014892417472282496	not-binder
SNNPSKGL	HLA-A*68:01	0.0015663004498492228	0.001546618014585629	not-binder
RNGRKYEY	HLA-A*68:01	0.0011468717485785484	0.0018977145165130027	not-binder
AAEADAQK	HLA-A*68:01	0.4010282911360264	0.27909179423438624	ambiguous
EEAGEVWI	HLA-A*68:01	0.0004683662188966764	0.0005527446954290961	not-binder
EPRDLYGM	HLA-A*68:01	0.009298375647631474	0.013347466610919003	not-binder
QGDNIVAV	HLA-A*68:01	0.00032940707460511477	0.00019556767157293193	not-binder
RAEGDHKA	HLA-A*68:01	5.310874267472343e-06	6.212822998332399e-06	not-binder
GEFGEKRK	HLA-A*68:01	0.2631494683213532	0.27813698623643146	not-binder
VLDRYPVV	HLA-A*68:01	8.1513058762539e-05	7.033664515863206e-05	not-binder
PGDVLIFH	HLA-A*68:01	0.002502813148068572	0.0049791217804252275	not-binder
SVSGMILT	HLA-A*68:01	0.001700625044759363	0.001478383655394493	not-binder
IDMNGFHI	HLA-A*68:01	0.0026293776140391854	0.0032535113841635926	not-binder
LRGGLLGL	HLA-A*68:01	0.00013413378546118794	0.00018217157007081492	not-binder
NDCHSRGR	HLA-A*68:01	0.5380430102348328	0.16213459443853784	ambiguous
IVAGRHVW	HLA-A*68:01	0.004936774852103554	0.0056932897383091185	not-binder
CYTRAIQI	HLA-A*68:01	0.00010739646495494526	7.871754530391728e-05	not-binder
TINYRTLK	HLA-A*68:01	0.8063105702400207	0.10002383734559853	binder
WKYSIPLF	HLA-A*68:01	0.00018780975413363877	0.00026323444715321994	not-binder
RQRQLRML	HLA-A*68:01	0.0008156182817856461	0.0013003976016907402	not-binder
VEEGSDTP	HLA-A*68:01	0.00013438687165034935	8.276070496252632e-05	not-binder
PIADLTTH	HLA-A*68:01	0.003984991260699644	0.003688459192903752	not-binder
MDEVLENL	HLA-A*68:01	0.01638956877068267	0.024233811676172983	not-binder
YPYPQYFS	HLA-A*68:01	0.006604024465195835	0.0067466831993773955	not-binder
AYMEYAAF	HLA-A*68:01	0.0030586705368477853	0.005127310266158157	not-binder
ENPSRGRR	HLA-A*68:01	0.592848140001297	0.26821431748739927	ambiguous
TMGQYDAS	HLA-A*68:01	0.00010331724887251426	0.0001592547125404787	not-binder
GENETMIP	HLA-A*68:01	8.786411289776196e-05	0.00011673461415325443	not-binder
RYGRPTSL	HLA-A*68:01	0.00026192848131358917	0.0003804853991395661	not-binder
SLRHKDAS	HLA-A*68:01	1.5162537644775042e-06	1.1660898396140375e-06	not-binder
HLGPNLGV	HLA-A*68:01	0.0002773298307147343	0.0002334258318232363	not-binder
LVFVDGHG	HLA-A*68:01	0.0679002141172532	0.0972414152005738	not-binder
GAMGGKPL	HLA-A*68:01	0.0006556685008035857	0.0007185660189816293	not-binder
DHLVRVDR	HLA-A*68:01	0.13624365106225014	0.07252879898193634	not-binder
ISLSSIAL	HLA-A*68:01	0.0005837087737745605	0.00039847312665739864	not-binder
SWPSPWGA	HLA-A*68:01	0.0012695100449491292	0.0017531383269981313	not-binder
TGTRVDLV	HLA-A*68:01	0.0007090593338944018	0.0011358213197162352	not-binder
AVPNGTLV	HLA-A*68:01	0.00215273299263572	0.004161323922913516	not-binder
LDFAHAND	HLA-A*68:01	0.0007240163278765977	0.000437901681195177	not-binder
ESARNELK	HLA-A*68:01	0.8741247296333313	0.07813126924727155	binder
FTRDINKA	HLA-A*68:01	0.010892133875677246	0.017065406508188427	not-binder
LPRFASEL	HLA-A*68:01	0.017478347384894732	0.022754664264530395	not-binder
IMTLLGLD	HLA-A*68:01	0.0003690127041181768	0.0003663927230217728	not-binder
RIERGEAP	HLA-A*68:01	6.698517622965028e-05	9.262654614821022e-05	not-binder
VEENRPEY	HLA-A*68:01	0.04066075323280529	0.05072373287479693	not-binder
AVIEESTE	HLA-A*68:01	0.0030827510403469206	0.0025941124005882236	not-binder
ASSLEEQS	HLA-A*68:01	1.9845494139403285e-05	2.286478334802683e-05	not-binder
KLRDESHR	HLA-A*68:01	0.04360942505300045	0.028837748132225068	not-binder
GNGVVAWR	HLA-A*68:01	0.37198391519486906	0.2276159090435728	not-binder
ASKTTDNQ	HLA-A*68:01	0.0001872269822342787	0.00020172802101830594	not-binder
EYWVAQIQ	HLA-A*68:01	0.0031978412920580014	0.005259604926113231	not-binder
PAQPGEAG	HLA-A*68:01	0.0006180558961204951	0.0006753313912656411	not-binder
AFLTYSSF	HLA-A*68:01	0.0013123675831593572	0.0021187015108393398	not-binder
GAPVPATF	HLA-A*68:01	0.0008720542362425476	0.001081098654292097	not-binder
IAITVDDT	HLA-A*68:01	3.7149136051084494e-05	5.3968778014977816e-05	not-binder
RQVTELKL	HLA-A*68:01	0.00038426738269663473	0.00048777919271264107	not-binder
IGILIAGL	HLA-A*68:01	0.0002056963948007251	0.00020610019001240189	not-binder
MNPRFDEN	HLA-A*68:01	0.0009388517794832296	0.0010090632451936635	not-binder
LVPERLRG	HLA-A*68:01	0.0007171480378019623	0.0011877747251871778	not-binder
KKKSEAAT	HLA-A*68:01	2.839538008352349e-05	4.992184300850729e-05	not-binder
QEFIKTVS	HLA-A*68:01	0.0010927529216132824	0.0018164806408111145	not-binder
YRNFENLI	HLA-A*68:01	0.0004666398240260605	0.0007071588130190153	not-binder
RIRKGCSF	HLA-A*68:01	0.00022131358255137457	0.00027286137335476784	not-binder
VYHRSRDA	HLA-A*68:01	0.00047771165811809623	0.0009378636325854463	not-binder
GIGVEVVE	HLA-A*68:01	0.000274747293573796	0.000535775301994086	not-binder
PSMARRRE	HLA-A*68:01	0.00013859740845458823	0.0002713374598221343	not-binder
VPQWTARL	HLA-A*68:01	0.0030432373666371857	0.005935513655493136	not-binder
DAGTGDPM	HLA-A*68:01	0.010524369060294702	0.010123072767909998	not-binder
SIECIQFY	HLA-A*68:01	0.024360106566746254	0.025520927318743697	not-binder
KLAEGREK	HLA-A*68:01	0.16297775711864232	0.15697446904777496	not-binder
FTRGFDSL	HLA-A*68:01	0.010971964232157915	0.010356189039905048	not-binder
KSFRVEGN	HLA-A*68:01	0.0001983733689897349	0.00026303848507389506	not-binder
DFVYLDAC	HLA-A*68:01	0.005827209772542119	0.005044033880861569	not-binder
LNVYGYSK	HLA-A*68:01	0.4005038172006607	0.12766237478382814	not-binder
KVVEGITN	HLA-A*68:01	0.006000235246756347	0.008123403057711082	not-binder
AASKPRVV	HLA-A*68:01	0.0006974954769248143	0.0006325904680408404	not-binder
YQQQSLCR	HLA-A*68:01	0.1635823018848896	0.07424187319687062	not-binder
VEQVQDFT	HLA-A*68:01	0.00034094776783604174	0.00018468454387593822	not-binder
ETSGLVLA	HLA-A*68:01	0.13855145092820748	0.21221710380455452	not-binder
PFIIRRLI	HLA-A*68:01	1.1656777269308805e-05	1.8972218843562115e-05	not-binder
IRSRKNQL	HLA-A*68:01	4.171840443414343e-05	5.486453052089806e-05	not-binder
DVPVDFPE	HLA-A*68:01	0.017815488879568873	0.015459683142127164	not-binder
NLSSLKRI	HLA-A*68:01	0.00013633210498937843	0.0001753493298929184	not-binder
SAPVALVM	HLA-A*68:01	0.008850854268530384	0.008125404415112863	not-binder
LGGLPKAE	HLA-A*68:01	0.00015005263044756134	0.0002579743009580606	not-binder
ESACPTDF	HLA-A*68:01	0.10596817918121815	0.09378658268357824	not-binder
GGEIALWS	HLA-A*68:01	0.0004489667243888107	0.0008636629808766219	not-binder
PSIRDAHE	HLA-A*68:01	0.00010561005176157323	0.0001823937995498355	not-binder
LSGFDAPY	HLA-A*68:01	0.0019740802148589865	0.002702530648971143	not-binder
DNVGILLR	HLA-A*68:01	0.9597437500953674	0.029124809025322846	binder
FQTLITTT	HLA-A*68:01	3.6951349759561936e-05	6.809189298317887e-05	not-binder
TGGQVIAE	HLA-A*68:01	0.0009033545052680835	0.0017156237347130496	not-binder
LDGKKALA	HLA-A*68:01	0.00016027834195710965	0.00026558568810046684	not-binder
AYAVLAKD	HLA-A*68:01	0.00016129890318552497	9.113582076781873e-05	not-binder
YEHRHCWH	HLA-A*68:01	0.0010570274274890323	0.000823957540935978	not-binder
LQQELKEY	HLA-A*68:01	0.021717051829909906	0.02791466661418027	not-binder
AKCYGGDV	HLA-A*68:01	8.114627070454627e-07	1.0123128627275552e-06	not-binder
ALVAEQEQ	HLA-A*68:01	8.847312119542039e-05	0.00014585004650177148	not-binder
QGAGRGGQ	HLA-A*68:01	0.0010398595375590957	0.001870200676328048	not-binder
SSRVRYSI	HLA-A*68:01	0.00028912955963278364	0.0003547802054567056	not-binder
QQLPDFAE	HLA-A*68:01	0.0005264100092517765	0.0009037582746373093	not-binder
VWEGNDVD	HLA-A*68:01	0.0005424016002507414	0.0005573380693049849	not-binder
CVVTVSDH	HLA-A*68:01	0.23326777562033385	0.2671207371018639	not-binder
KPNSALRK	HLA-A*68:01	0.1817684660665691	0.16889257167171448	not-binder
SAKNIHHT	HLA-A*68:01	0.00018764058986562305	0.00020057888286712975	not-binder
EPGTIRGD	HLA-A*68:01	0.001079262047278462	0.0013011487020920846	not-binder
YNGSTNRF	HLA-A*68:01	0.0008897465109839686	0.0010781215294730897	not-binder
ASNLDKDF	HLA-A*68:01	0.0007889099171734415	0.0008537646351295377	not-binder
WEMMLVPM	HLA-A*68:01	0.020179337871377358	0.03458285430802376	not-binder
HPQTGQAI	HLA-A*68:01	0.0001724788381579856	0.00014865950171135298	not-binder
DTTLQNGG	HLA-A*68:01	0.023622889060061426	0.033029494766864155	not-binder
KTMALVHE	HLA-A*68:01	0.0012180450880805438	0.0020451080230841747	not-binder
QSTSEKIE	HLA-A*68:01	0.0001442832091015589	0.00020797499641023935	not-binder
LQKSIEDM	HLA-A*68:01	0.00017012049597724398	0.00016519221101253014	not-binder
KENSGKFK	HLA-A*68:01	0.2483579772990197	0.2023726255139876	not-binder
RRNMFKVP	HLA-A*68:01	3.0154758966560724e-05	2.3857716868830467e-05	not-binder
AECPNARL	HLA-A*68:01	0.008722707792185248	0.01002304873092687	not-binder
ANSTDVSW	HLA-A*68:01	0.00021027911502642383	0.0002887476448385544	not-binder
LERRRGSQ	HLA-A*68:01	0.0014816612445770262	0.0026248589841966104	not-binder
SRHGELLR	HLA-A*68:01	0.17273843176662923	0.21526441610903282	not-binder
RSASLSGI	HLA-A*68:01	6.680396945739631e-05	6.558593122985663e-05	not-binder
EPGAAVAA	HLA-A*68:01	0.11015352849681222	0.13214687989273266	not-binder
LFYATWHA	HLA-A*68:01	0.001802897299057804	0.0018740691453010844	not-binder
KYQEPSFH	HLA-A*68:01	0.00022190313111423166	0.00020707307987712873	not-binder
NVIANINI	HLA-A*68:01	0.0016109293443150817	0.0015525957584740166	not-binder
VERPVFSE	HLA-A*68:01	0.0015851799937991018	0.002087293822225159	not-binder
MTIVVADT	HLA-A*68:01	0.009133865442709065	0.01080907819375982	not-binder
DEVLELEL	HLA-A*68:01	0.007269986317260191	0.011008004184201873	not-binder
TMRSWLHT	HLA-A*68:01	5.442798340027366e-05	5.921588157890082e-05	not-binder
VVHFNTII	HLA-A*68:01	0.0005788843729533256	0.0008263674539610372	not-binder
VIYECYQP	HLA-A*68:01	9.638637193347677e-05	0.00013595170554503026	not-binder
EHPVLLTE	HLA-A*68:01	0.0006792970118112863	0.0005465461636397842	not-binder
VGNTFGRV	HLA-A*68:01	0.0004100288966583321	0.0006349911446303306	not-binder
DDEEIQII	HLA-A*68:01	0.0005377873731049476	0.0009355835949729471	not-binder
DAGVPIKA	HLA-A*68:01	0.0006351130126859061	0.0007705959424215737	not-binder
YLFDNRYG	HLA-A*68:01	0.0925910556040435	0.13022484375703128	not-binder
QPSRTLLE	HLA-A*68:01	0.00019359863945282995	0.00014965349761759307	not-binder
ATVKAACW	HLA-A*68:01	0.019914947636425494	0.014353882105186158	not-binder
FYRLYREK	HLA-A*68:01	0.124522665143013	0.05954608090199735	not-binder
ASLAVLVG	HLA-A*68:01	0.0005413146076534758	0.0005820698970595239	not-binder
GVFLDILG	HLA-A*68:01	0.002039620801588171	0.0023124954902393933	not-binder
ILEMFLAG	HLA-A*68:01	0.0006419080788873544	0.000982043244553085	not-binder
LSPDQARS	HLA-A*68:01	0.00012102810510441486	0.00013715890307958978	not-binder
NETGSISK	HLA-A*68:01	0.7192838788032532	0.2532284112452992	binder
YVAIRENM	HLA-A*68:01	0.019053147081285714	0.023341680353701585	not-binder
FAIDIGRN	HLA-A*68:01	0.004357037809677422	0.003953129258684789	not-binder
LHTQRLIA	HLA-A*68:01	0.0019368277633651232	0.0038676814413303702	not-binder
CYMTEVNF	HLA-A*68:01	0.0006039738225808832	0.0004273090806538531	not-binder
PMPYPLVN	HLA-A*68:01	0.0022542039238672372	0.003927131384914558	not-binder
QDIKRAVE	HLA-A*68:01	0.0007433778842823813	0.0012129867140497923	not-binder
IDGLYVGV	HLA-A*68:01	0.0004518387191637885	0.00032490617239057807	not-binder
HHVYLEGT	HLA-A*68:01	0.00018898055255469614	0.0002291998888756178	not-binder
DNLLGIDY	HLA-A*68:01	0.0161301912041381	0.020966577044024246	not-binder
LLAQLATV	HLA-A*68:01	8.712203707545995e-05	0.00010021457004072643	not-binder
RLEREMDA	HLA-A*68:01	2.8772104410990096e-05	3.739009330072531e-05	not-binder
KQVAEPFI	HLA-A*68:01	1.6583571587602818e-05	2.148067160837853e-05	not-binder
IRADNLYT	HLA-A*68:01	1.0569999938070396e-05	9.159996274797618e-06	not-binder
CHELYTAL	HLA-A*68:01	0.011045787422335706	0.01987287929363082	not-binder
DVIAAAAP	HLA-A*68:01	0.03415189008228481	0.032424213342014535	not-binder
RQIQRRAA	HLA-A*68:01	0.0019727959198462485	0.003693177572494669	not-binder
DHFPPFAG	HLA-A*68:01	0.0005435731814941392	0.00028488962091620504	not-binder
TVSPRFPD	HLA-A*68:01	0.03521514200620004	0.06791282298598357	not-binder
LEVEFLKE	HLA-A*68:01	0.0023977944885842815	0.003208369158609876	not-binder
DGTRFAVG	HLA-A*68:01	0.0004374257915742419	0.0007212536534825095	not-binder
RYGKYLTL	HLA-A*68:01	0.00018110366736436844	0.00027499663031392986	not-binder
IPAGCSEH	HLA-A*68:01	0.010098385254650566	0.015667466048312283	not-binder
EVEERGTE	HLA-A*68:01	0.0098851612303406	0.008473560433088423	not-binder
LGEENLPD	HLA-A*68:01	0.00011876532255428174	0.00014992856896774438	not-binder
ESENAISL	HLA-A*68:01	0.00966766308993101	0.009026547632634966	not-binder
SEFMGLIH	HLA-A*68:01	0.033245505925845006	0.05454936812012251	not-binder
DIERFIQG	HLA-A*68:01	0.0006752033441443928	0.0006463380839529881	not-binder
GDLKSNAA	HLA-A*68:01	0.0010771365892520938	0.0021339407503136276	not-binder
GDDSVLQF	HLA-A*68:01	0.002081385785686507	0.004004822081960759	not-binder
AEFFGAGL	HLA-A*68:01	0.002766108132163936	0.004034873731406714	not-binder
KGEIGVVH	HLA-A*68:01	0.0025322143947697382	0.0038372360508778427	not-binder
ADLIAKGK	HLA-A*68:01	0.1577077578753233	0.15508346898332087	not-binder
DLPALLQP	HLA-A*68:01	0.001582084496612879	0.0030700310957825694	not-binder
ENSRRCKR	HLA-A*68:01	0.3461673825979233	0.2719803777840864	not-binder
GEPILAQE	HLA-A*68:01	0.0007611929449836907	0.0013532042021389748	not-binder
VPGFQGIE	HLA-A*68:01	0.00015542245128017385	0.00017494945464031743	not-binder
PREIAEER	HLA-A*68:01	0.02458778613945469	0.019907369685527046	not-binder
KIYDAIQN	HLA-A*68:01	0.00042231770130456424	0.00043294879291177205	not-binder
KKVEENSE	HLA-A*68:01	8.248526945351387e-05	9.813795122679705e-05	not-binder
VGGLFVME	HLA-A*68:01	4.4950691398071284e-05	7.606568739064667e-05	not-binder
IVVNDIAV	HLA-A*68:01	0.0004705229981482262	0.0006231217551064459	not-binder
VVLVSCFL	HLA-A*68:01	0.008812245682202046	0.015102855608926474	not-binder
HIGWKFTA	HLA-A*68:01	9.58775941398926e-05	0.00011639353188363635	not-binder
KTDFKEWE	HLA-A*68:01	2.9727845912930206e-05	3.0904785032677794e-05	not-binder
KLEAMLIV	HLA-A*68:01	4.071958301210543e-05	6.721012132905374e-05	not-binder
FSNSPDIS	HLA-A*68:01	0.002125502644048538	0.002536711973932883	not-binder
NQLTGPIP	HLA-A*68:01	4.992337126168423e-05	5.6972738287843535e-05	not-binder
LTSLFAQL	HLA-A*68:01	0.010271979693789035	0.0102609825499819	not-binder
AIVNEPEV	HLA-A*68:01	0.0003547265107272324	0.0006979611830917261	not-binder
IEVDKLID	HLA-A*68:01	0.0002724997778386751	0.0002471454398184461	not-binder
APAMTGED	HLA-A*68:01	0.0006713075938023394	0.0006885317438468086	not-binder
SRMPNLYS	HLA-A*68:01	0.0005238722235844761	0.0006547392432896329	not-binder
KAMYVRVS	HLA-A*68:01	8.346225922011286e-05	7.585773647944944e-05	not-binder
ESWPLTLD	HLA-A*68:01	0.021096170926466585	0.02287572424577325	not-binder
VFTSGYDG	HLA-A*68:01	0.0013048614404397086	0.0009149170044528092	not-binder
ILTPRIKV	HLA-A*68:01	3.2731972100918935e-05	3.111695716516214e-05	not-binder
PAAPHCTP	HLA-A*68:01	0.00041338249375257876	0.0005403423536256784	not-binder
EDHLSHYS	HLA-A*68:01	0.0012976566096767784	0.0011131889125066891	not-binder
LNDYQKLQ	HLA-A*68:01	0.0003354943287945389	0.00026072892803658226	not-binder
LTVIEAMT	HLA-A*68:01	0.0001576704734361556	0.00012412276262102815	not-binder
LPNTLSKL	HLA-A*68:01	0.009532266738824546	0.004983069425898734	not-binder
FNTPIIGS	HLA-A*68:01	0.0001167404696388985	0.00011554092221214631	not-binder
QCFEQCPC	HLA-A*68:01	0.0037553850783297094	0.006565048285251716	not-binder
TDMIWYEL	HLA-A*68:01	0.0046919395805161915	0.007290979905074259	not-binder
LNIPYIID	HLA-A*68:01	0.0003052399580610654	0.0003743767212902212	not-binder
PFDTRFDG	HLA-A*68:01	0.00013567584597495852	0.00017693221207102806	not-binder
GHTMADAM	HLA-A*68:01	0.0011387982787709916	0.0012978022373288916	not-binder
QVVRNDGP	HLA-A*68:01	0.002007955800036143	0.003898013316471237	not-binder
VPADVQSL	HLA-A*68:01	0.04265664741396904	0.08016443865265005	not-binder
EYGVNLRI	HLA-A*68:01	0.0005568579261307604	0.0010275598423757626	not-binder
WSGMLPTC	HLA-A*68:01	0.0012641875830013305	0.0016816636462656134	not-binder
AETSQIQR	HLA-A*68:01	0.7850732147693634	0.21338017421530364	binder
YQDIFPDF	HLA-A*68:01	0.00039128960106609155	0.0006019475698543684	not-binder
DALFAQYV	HLA-A*68:01	0.005655616006697528	0.005722122984875578	not-binder
AIDLLECV	HLA-A*68:01	0.0004249536610586802	0.0004918736759935913	not-binder
LKPADKKK	HLA-A*68:01	0.009442605660296977	0.006476309992349009	not-binder
QGQPLPPP	HLA-A*68:01	0.0005181692584301345	0.0003740923758563429	not-binder
MAAQTSPD	HLA-A*68:01	0.0021532752085477113	0.0012313502862824782	not-binder
RQQQSRHA	HLA-A*68:01	3.1419499919138616e-05	4.320157476087858e-05	not-binder
CIWAPNAK	HLA-A*68:01	0.8096012711524964	0.11720157205849574	binder
RFLYCEID	HLA-A*68:01	0.0009107583726290613	0.0007231474510059919	not-binder
LDLPFSIS	HLA-A*68:01	0.00024392525738221594	0.0001728278335441407	not-binder
KEKEIKWQ	HLA-A*68:01	0.0050657952186188735	0.00983402045437979	not-binder
KCPEFKQG	HLA-A*68:01	8.309755221489468e-05	0.00011344252207795831	not-binder
YLTRRLVD	HLA-A*68:01	0.00016330183752870652	0.0002330796920772226	not-binder
MEAYLPKK	HLA-A*68:01	0.8670843124389649	0.09912025849596166	binder
FFELVHQG	HLA-A*68:01	0.001442804088947014	0.002134401142867533	not-binder
YGLIFGGD	HLA-A*68:01	0.000691770161211025	0.000996428390650209	not-binder
APGGWLQV	HLA-A*68:01	7.733762035968538e-05	8.945436218120862e-05	not-binder
LYATTDLA	HLA-A*68:01	6.931670195626793e-05	7.00473243060258e-05	not-binder
FVYTHTPI	HLA-A*68:01	0.002816532360156998	0.0035872644413193168	not-binder
LKTLTEAL	HLA-A*68:01	0.00029770186999158457	0.0003868157036031705	not-binder
AIFVVVAI	HLA-A*68:01	0.0007929524552309885	0.0008142743813150535	not-binder
TFLVLFIF	HLA-A*68:01	0.00029027655900790703	0.00027436519482066404	not-binder
ENDQIFSM	HLA-A*68:01	0.013861678435932844	0.021913776161094287	not-binder
VLHLGNGA	HLA-A*68:01	6.662615010100126e-05	0.00010174250974899895	not-binder
AKTALQNN	HLA-A*68:01	1.2836758206091758e-05	1.1327665431167811e-05	not-binder
ILVDFRLS	HLA-A*68:01	0.00039409807504853234	0.0004382505214522125	not-binder
KLAKLNRR	HLA-A*68:01	0.18275880455039442	0.1530857497717823	not-binder
KVTHAGSD	HLA-A*68:01	0.000313370862386364	0.00033592765906599045	not-binder
DTLTGLPI	HLA-A*68:01	0.0007888716852903598	0.0006615698004187081	not-binder
DQSKLPNL	HLA-A*68:01	0.0007602697420225013	0.0007719420009891603	not-binder
KDEIQQKL	HLA-A*68:01	0.0035894346499617314	0.006606303691491061	not-binder
YTCVANTT	HLA-A*68:01	0.0016881921284948476	0.002531812115536088	not-binder
GNFVNYRS	HLA-A*68:01	0.001469327432027967	0.0028990883900572198	not-binder
APSFDKDG	HLA-A*68:01	0.0009470420902289334	0.0018233381966647432	not-binder
WNRIFLQG	HLA-A*68:01	6.431763586078887e-05	4.782229198732672e-05	not-binder
QIAQVSES	HLA-A*68:01	0.0032301871047820895	0.003410421316338189	not-binder
FASFPVSD	HLA-A*68:01	0.0034283983521163465	0.004198343251283658	not-binder
KRMQAGAQ	HLA-A*68:01	5.043869700216419e-05	6.822255503649486e-05	not-binder
CAIDGRAP	HLA-A*68:01	0.0001675634062394238	0.00019730636074570502	not-binder
EHYHEDKR	HLA-A*68:01	0.5332270324230194	0.16829625128125847	ambiguous
RVSVPDMD	HLA-A*68:01	0.0003153362951707095	0.0001230089887690044	not-binder
YEGRLKVT	HLA-A*68:01	4.481451601350273e-05	6.136638407395502e-05	not-binder
IIREEDGL	HLA-A*68:01	5.669724241670337e-05	4.222686336355425e-05	not-binder
AKDLKAGG	HLA-A*68:01	0.00018190671766733503	0.0003571519628682581	not-binder
IGLHFYPI	HLA-A*68:01	1.7803681566874728e-05	1.5993918672793363e-05	not-binder
SAGMKERN	HLA-A*68:01	4.4298406045584215e-05	6.450994580508365e-05	not-binder
GTQEVANA	HLA-A*68:01	0.00014498005230052514	0.00015447926810453384	not-binder
VSEACTNA	HLA-A*68:01	0.00018427817330746166	0.00035821635949128024	not-binder
EQVEESIR	HLA-A*68:01	0.712786853313446	0.15564902423360077	binder
LFTNIDTE	HLA-A*68:01	0.00037919577880529687	0.0003351017789297167	not-binder
GTTIPMAM	HLA-A*68:01	0.025546986155677586	0.03229684383536447	not-binder
LYTYQLLH	HLA-A*68:01	0.0010633109703803711	0.0015474717170509654	not-binder
AYQEAVIN	HLA-A*68:01	0.0002395282598826043	0.00040525238677688075	not-binder
SGSTLNVG	HLA-A*68:01	0.0004487916353809851	0.0005184148380349127	not-binder
RVLSYANP	HLA-A*68:01	5.052347290899206e-05	9.006605093508558e-05	not-binder
GGNAWFTK	HLA-A*68:01	0.49899343252182005	0.2724698897102448	ambiguous
TVVWVTSA	HLA-A*68:01	0.00631760177122942	0.007963353354992785	not-binder
NNSIELKD	HLA-A*68:01	0.0012997400015592575	0.0005269435042803312	not-binder
RALKMHGG	HLA-A*68:01	0.0036479786098425394	0.007070037673784183	not-binder
SGHMGDVT	HLA-A*68:01	1.5780074272697674e-05	1.6211199758189757e-05	not-binder
SKGLGKSK	HLA-A*68:01	0.03727458227949683	0.025534824984656222	not-binder
GDSRPVNP	HLA-A*68:01	8.13474288861471e-05	9.417799742232556e-05	not-binder
EIRRLLAE	HLA-A*68:01	0.006838051328668371	0.006635184178705859	not-binder
SGECVATM	HLA-A*68:01	0.0028213632342158233	0.0037846198438104862	not-binder
YRSVTMEE	HLA-A*68:01	6.673823946670154e-05	9.767484771215109e-05	not-binder
PYTKPYQV	HLA-A*68:01	9.444489855923167e-05	5.689888758984522e-05	not-binder
HRRVCPFC	HLA-A*68:01	0.00045907840959316106	0.0008619649372840174	not-binder
MKTYLSTN	HLA-A*68:01	0.0031899345584918137	0.0057948273748589935	not-binder
ITKNNIGK	HLA-A*68:01	0.9151330828666687	0.04638382935988135	binder
VRLLIEDY	HLA-A*68:01	0.00013449900639930234	0.0001457427281217859	not-binder
KKGIGICY	HLA-A*68:01	0.00013646696289200123	0.00016782076211090748	not-binder
FLYESFWN	HLA-A*68:01	0.0013322906740427243	0.001255282730036282	not-binder
VADLAIAG	HLA-A*68:01	0.0007403887138934806	0.0006158441248761296	not-binder
EGTPADCV	HLA-A*68:01	0.000730352038226556	0.0006190407790533318	not-binder
FERYFREI	HLA-A*68:01	0.014987512684092508	0.028985382892689898	not-binder
FGASPAIV	HLA-A*68:01	0.0006509766564704478	0.0007771091620728537	not-binder
VSSAVLAV	HLA-A*68:01	0.0049380983604351055	0.008360179578345478	not-binder
PRPLQQLE	HLA-A*68:01	1.9553499779518135e-05	1.793177212536733e-05	not-binder
EVNLGLFG	HLA-A*68:01	0.14131012372672558	0.2214510573473646	not-binder
SYVSEVAV	HLA-A*68:01	0.00036482781579252335	0.00022228719829852454	not-binder
QEAVRALA	HLA-A*68:01	0.0011245567585319804	0.0016165910664993593	not-binder
SDIVEVFQ	HLA-A*68:01	0.006593676373358903	0.01286627925858464	not-binder
IAMPGMND	HLA-A*68:01	0.006630802100698929	0.012450464373894608	not-binder
RIPDTLPG	HLA-A*68:01	0.0021189669365412555	0.002456370202613081	not-binder
ALDMFPYP	HLA-A*68:01	1.0396583843430562e-05	1.4820933446943051e-05	not-binder
TDPNKDAN	HLA-A*68:01	0.000392599991472764	0.00040765372196455466	not-binder
GLTLQQQH	HLA-A*68:01	9.673488008220543e-05	0.0001235615904695304	not-binder
RPKEPEQS	HLA-A*68:01	2.0979738246751366e-05	1.6604368257375652e-05	not-binder
YTTDFIYQ	HLA-A*68:01	0.0464836789527908	0.054269753337023136	not-binder
IRKATEAA	HLA-A*68:01	6.29703810989618e-05	0.00011443602470563767	not-binder
PKKSYECL	HLA-A*68:01	3.65812082389283e-05	4.687271477633788e-05	not-binder
IVSDIIYN	HLA-A*68:01	0.01368539766408503	0.006191027843612147	not-binder
SQVTSSSE	HLA-A*68:01	0.00024376089495490306	0.00019199003101013924	not-binder
EPELQDTT	HLA-A*68:01	0.0005932731488428544	0.0008609822045698865	not-binder
NWTREREF	HLA-A*68:01	0.0006245960394153371	0.000570850387200848	not-binder
TVHHDRVL	HLA-A*68:01	0.0012517520633991807	0.001538183105338535	not-binder
GDSGAVIN	HLA-A*68:01	0.0004603706789601397	0.0005342766228967913	not-binder
YGKEVDIW	HLA-A*68:01	0.001236129582503054	0.0023317990269382926	not-binder
RVRLITTL	HLA-A*68:01	0.0009566486965923105	0.0008865529322355581	not-binder
SGIMVGLG	HLA-A*68:01	0.0002534962779861871	0.00039251004245510177	not-binder
SSSLNGTL	HLA-A*68:01	0.0034425564808771014	0.004247685669586702	not-binder
SNVYDPMM	HLA-A*68:01	0.0022740533939213494	0.003934785281611392	not-binder
TLGLNIET	HLA-A*68:01	1.4288898319136933e-05	1.9766261098140813e-05	not-binder
QHNDSEQT	HLA-A*68:01	2.253768399592196e-06	3.1564750081283684e-06	not-binder
PANPTWAL	HLA-A*68:01	0.00033507607786305017	0.0002530185677128682	not-binder
QDLGPKEL	HLA-A*68:01	0.0023495341873967846	0.0026606939659074512	not-binder
DDDEDDDE	HLA-A*68:01	0.0012175203188235172	0.0016765663754724366	not-binder
LGEIDQQY	HLA-A*68:01	0.004919749833425158	0.009028839232282317	not-binder
FEKLEREL	HLA-A*68:01	0.010272199990140507	0.011496270206419704	not-binder
EIVDLCLD	HLA-A*68:01	0.06176390796899796	0.0544754122763942	not-binder
GRLVGVTV	HLA-A*68:01	0.00020012234490422997	0.0003686898152335337	not-binder
LIKEDMVK	HLA-A*68:01	0.6019309222698211	0.15121565550068836	binder
RFETALGR	HLA-A*68:01	0.27205941900610925	0.2101272543980433	not-binder
SAKPKNTK	HLA-A*68:01	0.7305439591407776	0.08604206053941663	binder
IDETPAEP	HLA-A*68:01	0.0005476787686347961	0.0007072053167269883	not-binder
LTFEDIAR	HLA-A*68:01	0.9497722268104554	0.03234523651217486	binder
TTEWSACS	HLA-A*68:01	0.028306728706229477	0.03763717531488318	not-binder
ENNEFLEY	HLA-A*68:01	0.07314714081585408	0.05106946431587675	not-binder
REWPEHGG	HLA-A*68:01	0.000646884273737669	0.0006259958647062407	not-binder
EGEQKSIQ	HLA-A*68:01	0.0038565925613511355	0.005686618404190968	not-binder
SSGGTAPV	HLA-A*68:01	0.0020351308086901552	0.003466911340120234	not-binder
IFAFLGKN	HLA-A*68:01	0.000348034381022444	0.00028450511156407227	not-binder
QQPFSKME	HLA-A*68:01	7.073534097798984e-05	0.0001031573663130274	not-binder
LQGMVNST	HLA-A*68:01	3.844870420834923e-05	5.9912359265273806e-05	not-binder
SNLKKGEG	HLA-A*68:01	0.0002459237438756645	0.00045979843239936233	not-binder
LVASVREG	HLA-A*68:01	0.008238581981277093	0.011351211560750812	not-binder
IDGAPTDG	HLA-A*68:01	8.21981594896215e-05	4.207365746024259e-05	not-binder
TSKQAASI	HLA-A*68:01	0.0025429047032957896	0.002439307007388789	not-binder
QKQYACAN	HLA-A*68:01	0.0006799187339765922	0.0013568646852875302	not-binder
EIPPKGGA	HLA-A*68:01	0.0035393314076280547	0.005833957006535473	not-binder
PASAQMAG	HLA-A*68:01	0.0022570189541369244	0.0044436947957046035	not-binder
ALTKEKLK	HLA-A*68:01	0.038782649720087645	0.037731210860068636	not-binder
ELLTKQGW	HLA-A*68:01	0.002518170743860537	0.0017403894923394992	not-binder
GLVQEGDT	HLA-A*68:01	2.0934066526479e-06	1.8586594475922906e-06	not-binder
MPQKKNAD	HLA-A*68:01	0.0011382431852259788	0.001421493691309337	not-binder
LLISLFFL	HLA-A*68:01	0.006349969278926437	0.008441136008306484	not-binder
KRILPPPP	HLA-A*68:01	0.00011809481248865605	0.00013932503278535162	not-binder
YDGYKLGF	HLA-A*68:01	0.00036380691162776204	0.0006333683916056436	not-binder
FFPASADR	HLA-A*68:01	0.6081289231777192	0.1981814948912106	binder
RTSTRPST	HLA-A*68:01	5.6567285992059627e-05	6.68891836816642e-05	not-binder
GSDEANEV	HLA-A*68:01	2.3749731144562248e-05	2.2604149810190006e-05	not-binder
ATAVYETL	HLA-A*68:01	0.005612539542198647	0.009131347475449572	not-binder
PVVLGPSR	HLA-A*68:01	0.27985539734363557	0.15437712625357602	not-binder
VYNARIHP	HLA-A*68:01	3.1232669048364413e-06	1.8148028014095045e-06	not-binder
FGQLATIP	HLA-A*68:01	4.3597635658443325e-05	4.188355382055711e-05	not-binder
VSTTEVEG	HLA-A*68:01	6.794127402827143e-05	4.131181279850879e-05	not-binder
TKTFADII	HLA-A*68:01	0.00018401297036874098	0.0003021174699634731	not-binder
HSLHYANA	HLA-A*68:01	0.00038004383066905236	0.000747629516718497	not-binder
RVGSDELW	HLA-A*68:01	3.6937227196176534e-05	1.601530935902371e-05	not-binder
LMGALIMM	HLA-A*68:01	0.0023517333378549666	0.003205086155736157	not-binder
IERLGISY	HLA-A*68:01	0.03353988733033475	0.04901424368964391	not-binder
AKYGYYQE	HLA-A*68:01	1.938746992935503e-06	3.293493738682716e-06	not-binder
MECIQLMT	HLA-A*68:01	0.0050807402302162075	0.004957155892867122	not-binder
SDHLGDAM	HLA-A*68:01	0.0017406898696208373	0.0015356803679120428	not-binder
GLLKMRHA	HLA-A*68:01	1.5068647491034426e-05	1.3166838677483446e-05	not-binder
AEQITLLK	HLA-A*68:01	0.22710013762116432	0.12694544262346366	not-binder
WYEHIPLS	HLA-A*68:01	0.0009171551799227017	0.0009349353542250069	not-binder
HECQESVK	HLA-A*68:01	0.27198604606091975	0.323705679268728	not-binder
QHSHLVAI	HLA-A*68:01	0.00035344875359442083	0.000324272645178141	not-binder
TQATILYL	HLA-A*68:01	0.002585052682843525	0.004661359613889716	not-binder
RTHKRLID	HLA-A*68:01	0.0002944771622424014	0.0002956290528425655	not-binder
AMEAELQR	HLA-A*68:01	0.20503500252962112	0.14158874263574717	not-binder
GQAGAVRH	HLA-A*68:01	0.0027127147219744075	0.0031113304626638433	not-binder
KHQARIYV	HLA-A*68:01	0.0003473918322015379	0.0006254422254218507	not-binder
TALGFDMT	HLA-A*68:01	0.0017593853716789455	0.003165118349842936	not-binder
SVSSMNGV	HLA-A*68:01	0.02273840594862122	0.044515874447083485	not-binder
YVKRGGKL	HLA-A*68:01	0.0008740901135752211	0.001390668498711389	not-binder
AIDMKSVA	HLA-A*68:01	0.0005636477471284707	0.0011194145828380528	not-binder
VNPLDDKP	HLA-A*68:01	0.0004149138323441548	0.00035426022764011895	not-binder
VLGSGATG	HLA-A*68:01	0.00015925414163575624	0.0001834525625560366	not-binder
AVKKHHKK	HLA-A*68:01	0.32038897424936297	0.24822034384885475	not-binder
EIMKDWET	HLA-A*68:01	0.005756414082134143	0.006186119355131795	not-binder
SFAMLFNG	HLA-A*68:01	0.015353011693514418	0.02658462977474636	not-binder
FAGLNPER	HLA-A*68:01	0.7304244637489319	0.14354759525667551	binder
GDHHGPTL	HLA-A*68:01	0.002611056852515503	0.005142469799028489	not-binder
HGQLSAEK	HLA-A*68:01	0.3010580684989691	0.14575435955006288	not-binder
RLKEEMLG	HLA-A*68:01	0.00041707501877681353	0.0005079135273011105	not-binder
AKTAENAA	HLA-A*68:01	0.0014905606132193966	0.0029746614632842	not-binder
ADFRNPGP	HLA-A*68:01	0.0006813698331825435	0.0007207827872682888	not-binder
AMNNLAGG	HLA-A*68:01	0.0008358758212125394	0.0011745085030497812	not-binder
AEVIAGIL	HLA-A*68:01	0.0012777536547218915	0.0018890034556511698	not-binder
DAVQTLVR	HLA-A*68:01	0.9813233017921448	0.017786804490711544	binder
MFLLCGGR	HLA-A*68:01	0.528401680290699	0.2629530843345702	ambiguous
DIFKEFGG	HLA-A*68:01	0.05797803666209802	0.06721642490143609	not-binder
ILAETDGT	HLA-A*68:01	9.605782560129228e-06	1.5890994763025315e-05	not-binder
PGTKVLLV	HLA-A*68:01	0.00011182581781241652	0.0001541111941627304	not-binder
DQFPVDVY	HLA-A*68:01	0.042738014832139015	0.041554855113549116	not-binder
LIKVAAIG	HLA-A*68:01	0.0017648460459895432	0.0029678415502231883	not-binder
NPLSEVTH	HLA-A*68:01	0.016640946951650904	0.02979030043736187	not-binder
VVASSVAL	HLA-A*68:01	0.011578850308433175	0.013418651259627865	not-binder
LAEAQAIV	HLA-A*68:01	0.0007470813309737423	0.0008455709914016252	not-binder
GSGSSNST	HLA-A*68:01	5.971132473803209e-06	6.881652933467293e-06	not-binder
ESQSVDGT	HLA-A*68:01	0.0033038327581380146	0.0052051268035161365	not-binder
SQVEGQQF	HLA-A*68:01	0.0035731655108975245	0.006360575148693776	not-binder
DLPAVFEE	HLA-A*68:01	0.028139847837155684	0.04279559070629383	not-binder
AQAHLYNQ	HLA-A*68:01	0.00022093806983320975	0.0003081555335456423	not-binder
KYYLVNFW	HLA-A*68:01	0.0002111965850957631	0.000250214523264653	not-binder
EEMNGDGR	HLA-A*68:01	0.5891926884651184	0.24480725929595998	ambiguous
YLGDGRAH	HLA-A*68:01	0.0009573078522137734	0.0012874060153583138	not-binder
VDLLQFYF	HLA-A*68:01	0.0016563132352530375	0.003250891338676263	not-binder
TDIVLGGN	HLA-A*68:01	0.00018279129725442544	0.0001614534955839453	not-binder
VLGKFTKE	HLA-A*68:01	8.359125858987681e-05	5.5150302948527916e-05	not-binder
EPSHALAE	HLA-A*68:01	0.002176169882295653	0.00186098572795579	not-binder
FGPEEFDF	HLA-A*68:01	0.0006535716223879717	0.000995777755794631	not-binder
NLVAAGRE	HLA-A*68:01	0.0012070836324710398	0.000714925157320527	not-binder
CSLRLRVG	HLA-A*68:01	0.0004723406248558604	0.0008580819668409142	not-binder
ALETRLSQ	HLA-A*68:01	8.89549163787251e-06	8.914151730731566e-06	not-binder
NMLVRKSI	HLA-A*68:01	5.56338992964811e-05	7.653048422003159e-05	not-binder
DPIKATKV	HLA-A*68:01	0.02559250742197037	0.04259527752901166	not-binder
QIDPQFHT	HLA-A*68:01	8.128427689371164e-05	9.652199330540977e-05	not-binder
GNLRFDNV	HLA-A*68:01	8.843574674131106e-05	0.00015080935801653332	not-binder
IKIERPDA	HLA-A*68:01	1.6627075625097464e-05	1.7326397633572346e-05	not-binder
LGISVSKK	HLA-A*68:01	0.5148866176605225	0.22326324449013696	ambiguous
EICKHVMR	HLA-A*68:01	0.9662908554077149	0.017791530139365137	binder
STADTIDR	HLA-A*68:01	0.9907509684562683	0.007249539322143463	binder
YSRHPGIL	HLA-A*68:01	0.0016562070319196208	0.002199955676960112	not-binder
IRIDIQPF	HLA-A*68:01	0.00030378130468307064	0.0001884686105019333	not-binder
LVMPRVVK	HLA-A*68:01	0.9299545526504517	0.0557198904617435	binder
NTQKSQEE	HLA-A*68:01	0.006266731602227083	0.006535323628904776	not-binder
IGTLTETF	HLA-A*68:01	0.0002165922730910097	0.00036592873349907404	not-binder
FAMVLEGD	HLA-A*68:01	0.00625307047739625	0.00414508496732656	not-binder
YFTYRDVL	HLA-A*68:01	0.00760685839341022	0.006277063239330368	not-binder
IFPEQVII	HLA-A*68:01	0.0007635242014657706	0.0006558037607916148	not-binder
VREFWGWW	HLA-A*68:01	0.0004951058571089822	0.0007160059625535363	not-binder
IWDNRVTQ	HLA-A*68:01	0.00022793530006310904	0.0001486225356895456	not-binder
ATAESDLV	HLA-A*68:01	0.0031471906979277263	0.006097061338656731	not-binder
GGDFSEPV	HLA-A*68:01	3.874307785736164e-05	4.020268026663914e-05	not-binder
ANPTIGQI	HLA-A*68:01	0.0001507323583609832	0.00014130647486840936	not-binder
EECFQPTE	HLA-A*68:01	0.0008946591786298086	0.0006768170504666568	not-binder
EEYERFFT	HLA-A*68:01	0.0018760602913971524	0.0018853742954875645	not-binder
LHQEWVQI	HLA-A*68:01	0.00047440502198696776	0.0009054211136901545	not-binder
PLPGYGAG	HLA-A*68:01	0.0005008998468497339	0.0005220360724547675	not-binder
GECWAKKH	HLA-A*68:01	0.006790331731363319	0.009270717404858197	not-binder
RRWIGAWV	HLA-A*68:01	0.00013715393993152247	0.00018264799547848572	not-binder
SSSRVPRF	HLA-A*68:01	0.008793912727378483	0.011168722289055914	not-binder
LDAKDISS	HLA-A*68:01	0.0005841990318913304	0.0007510909186486243	not-binder
RLVAPCLN	HLA-A*68:01	0.0003444463130335862	0.0002546246796466405	not-binder
GRTLSRWV	HLA-A*68:01	0.00016468185135636303	0.00028859915760838913	not-binder
KLLFKHMC	HLA-A*68:01	1.5222491161970275e-05	1.959319454675991e-05	not-binder
VSQSQPSA	HLA-A*68:01	0.0010004335526446085	0.001983692073363421	not-binder
QFDQTMDE	HLA-A*68:01	0.002216195651999442	0.0024717200382235235	not-binder
PAGMHLRD	HLA-A*68:01	1.8422009907226312e-05	1.8818491945136495e-05	not-binder
LSIKVFSW	HLA-A*68:01	0.005316073226276785	0.005314287170220838	not-binder
FHGGLIGV	HLA-A*68:01	0.0009494659141637384	0.0016022242287029888	not-binder
MIGAFYQP	HLA-A*68:01	3.3057108032608086e-05	3.263261476488284e-05	not-binder
HCPSSNMR	HLA-A*68:01	0.7727411150932312	0.10968054101926487	binder
QTTERVVV	HLA-A*68:01	0.009538723749574273	0.013050805648851133	not-binder
IQENMDEQ	HLA-A*68:01	0.0002516762735467637	0.0003455684731878154	not-binder
LDDVNNEK	HLA-A*68:01	0.5930417239665985	0.2031459618215519	ambiguous
SKPCTTNK	HLA-A*68:01	0.0432536575361155	0.029341712076757107	not-binder
TVKNPWPI	HLA-A*68:01	0.007103512979301741	0.010645108786676967	not-binder
FIETPYRK	HLA-A*68:01	0.4268551081418991	0.178217437022052	ambiguous
RNSTQLKS	HLA-A*68:01	3.3914431073611696e-05	3.929070604448969e-05	not-binder
LKFAHEAG	HLA-A*68:01	0.0006027527356252449	0.0007929559975421797	not-binder
GATTRPGL	HLA-A*68:01	0.0001895775058073923	0.0002041112356331373	not-binder
GSINQAHQ	HLA-A*68:01	0.0025015721769250376	0.0025346754136870643	not-binder
EIIHNPTV	HLA-A*68:01	0.022757372576143096	0.03234480775659382	not-binder
ERAAAVAA	HLA-A*68:01	0.009461349315204792	0.018267883098461585	not-binder
STVWRSGP	HLA-A*68:01	0.005414471841868362	0.00811171721134766	not-binder
LWKKTIEE	HLA-A*68:01	0.00013922291691415012	0.0001292132758771193	not-binder
NGLIQAGF	HLA-A*68:01	0.0004505371314735385	0.0005608058126291138	not-binder
TGGKPQVK	HLA-A*68:01	0.46742419004440305	0.16301377494616354	ambiguous
PVGRKKVL	HLA-A*68:01	2.457880366133567e-05	2.4398877696731713e-05	not-binder
MLMRRGCR	HLA-A*68:01	0.32468596994876864	0.1099072535371235	not-binder
DGILRSEK	HLA-A*68:01	0.2533760316669941	0.157178292004204	not-binder
LVWENLRG	HLA-A*68:01	0.0037909179634880276	0.003580569032275735	not-binder
QLMAEQEK	HLA-A*68:01	0.4019682303071022	0.21384828179623452	ambiguous
EVDEGRLY	HLA-A*68:01	0.20295136922504753	0.20771984943497218	not-binder
VPHDILRV	HLA-A*68:01	0.0011624588467384455	0.0011667348582883063	not-binder
PTGRSSSR	HLA-A*68:01	0.277724152058363	0.17732521903056378	not-binder
TAVDMIRN	HLA-A*68:01	0.008580408408306539	0.006194841739575668	not-binder
RPNRSSSS	HLA-A*68:01	5.829693305940964e-05	8.31588177281955e-05	not-binder
HKTGRIHR	HLA-A*68:01	0.17056144014932215	0.20419995307978092	not-binder
SKCSIVDT	HLA-A*68:01	4.055289873748126e-05	5.978675769149724e-05	not-binder
IERGGIPA	HLA-A*68:01	0.0005184559115377852	0.0006734716742156833	not-binder
KAYAKLEK	HLA-A*68:01	0.33757568448781966	0.24095905004758064	not-binder
VFTTILAF	HLA-A*68:01	0.0007640565323526971	0.0006800077194319754	not-binder
LSQAEHDV	HLA-A*68:01	9.05895873074769e-05	7.590903252975858e-05	not-binder
AIQRLREA	HLA-A*68:01	0.00016847235033026208	0.0003300605590669149	not-binder
IKNIQQKT	HLA-A*68:01	5.8633498826787814e-06	6.011556509242407e-06	not-binder
KGRKPRGK	HLA-A*68:01	0.021546647988725454	0.021080506861847877	not-binder
LYPEGYEV	HLA-A*68:01	0.0016996015398035524	0.002662773692983131	not-binder
SRKNVVSC	HLA-A*68:01	0.0010110448378100045	0.001563758192794384	not-binder
QAGLYFLV	HLA-A*68:01	0.00041002161303822505	0.000420701610234764	not-binder
GVLNKNSGT	HLA-A*68:01	8.676035734040965e-05	9.278789066754482e-05	not-binder
QADREAQKA	HLA-A*68:01	0.0004882605329243006	0.0006871962859586938	not-binder
KNGKFDYAV	HLA-A*68:01	0.0011779025488067418	0.0007640303950198982	not-binder
IPKARQLTS	HLA-A*68:01	0.00040194972807512387	0.00047758151625396284	not-binder
VIVLGAFIV	HLA-A*68:01	0.010656902851769701	0.010358380329592954	not-binder
STAASFCRG	HLA-A*68:01	0.6901437342166901	0.19142613365914204	binder
WAWLVLQEN	HLA-A*68:01	0.001753827897573501	0.0014770980504345288	not-binder
MSGLCTLFF	HLA-A*68:01	0.0847122949315235	0.08438964147582281	not-binder
CQYTYGEYI	HLA-A*68:01	0.01905888778856024	0.02888128269774445	not-binder
FTQEVMVRI	HLA-A*68:01	0.03944257874391042	0.0424363301105169	not-binder
TGVNHKIGE	HLA-A*68:01	0.00028572334995260464	0.0002463767257943663	not-binder
LEMAPGPNQ	HLA-A*68:01	0.014564018277451397	0.014167296772225458	not-binder
IDYFPSRYD	HLA-A*68:01	0.0007387811130289635	0.0006798122381747798	not-binder
LKYDSTHGR	HLA-A*68:01	0.33254411816596985	0.12716876877990785	not-binder
TKWELLQQL	HLA-A*68:01	0.00013520207845125755	0.0001647803740312936	not-binder
GGRQGVLWF	HLA-A*68:01	0.0027139307515426482	0.005234910444451024	not-binder
NPESNTAGL	HLA-A*68:01	0.0004332466072810348	0.0005384093273600271	not-binder
CVKIFYIKP	HLA-A*68:01	0.013410752403979131	0.011638385915689208	not-binder
VAFAAKIVK	HLA-A*68:01	0.9361411690711975	0.0502133297453058	binder
DQNRNEWVE	HLA-A*68:01	0.0008692492760019377	0.0013502755541811254	not-binder
KNILFVINN	HLA-A*68:01	0.0011675116020114728	0.0012991505336076312	not-binder
NNWHRDNGY	HLA-A*68:01	0.11738614588975907	0.10875448362635266	not-binder
KRLIYCETF	HLA-A*68:01	0.0008298630709759891	0.0006325507187905155	not-binder
LDASDLKFV	HLA-A*68:01	0.0023987198699614966	0.0029141308167467987	not-binder
GIAMGLVKE	HLA-A*68:01	0.002591542616028164	0.00307652348723763	not-binder
AFADVGLNR	HLA-A*68:01	0.8177661776542664	0.15700174427314675	binder
ALADAAQLA	HLA-A*68:01	0.000767137344519142	0.0009563325285887709	not-binder
PIVLVGTKL	HLA-A*68:01	0.00012198325403005583	0.00012544795914633497	not-binder
PVQINCTRT	HLA-A*68:01	0.00014631814210588345	0.00018781598577854102	not-binder
NKPQVGIAS	HLA-A*68:01	0.00015319623100822354	0.00017928477783151988	not-binder
KENKIEAVD	HLA-A*68:01	0.0004271378786597779	0.000690460732351715	not-binder
STAQQPEDG	HLA-A*68:01	0.04234591600252315	0.07360471844946388	not-binder
LGSSLYRGC	HLA-A*68:01	0.0011709454556694254	0.0009199593292492921	not-binder
ILNIHDLTQ	HLA-A*68:01	0.000250255244463915	0.00015906108423101808	not-binder
LSKKLAAGS	HLA-A*68:01	0.0008579341956647113	0.0004696739123528622	not-binder
SKVNGMVSH	HLA-A*68:01	0.002291064741439186	0.0037221623032289495	not-binder
LDFASPVSG	HLA-A*68:01	0.0032320622005499898	0.00288450706312494	not-binder
MFVVMEDLV	HLA-A*68:01	0.05126581599470228	0.06688887951591677	not-binder
GADILSVHA	HLA-A*68:01	0.0005520717370927741	0.0007245639076337719	not-binder
YVPTLVQTI	HLA-A*68:01	0.10578163777245209	0.08495996786125004	not-binder
TYETPPPSP	HLA-A*68:01	0.0030477938649710267	0.0034458970728078807	not-binder
KAGNLDFDV	HLA-A*68:01	4.701266964275419e-05	7.9367340536696e-05	not-binder
CERSLEDLL	HLA-A*68:01	0.002501636899251025	0.0029390741185890286	not-binder
VGIEATDAV	HLA-A*68:01	0.0005736255428928416	0.0004888874114271411	not-binder
DLDEVEKKD	HLA-A*68:01	0.008040569949662313	0.008741958230524371	not-binder
PYSTTGLMP	HLA-A*68:01	0.0014711523546793615	0.0015221080374937118	not-binder
ILPDRVSPE	HLA-A*68:01	0.0015413165136124007	0.002039875510690554	not-binder
IEAKGLKQI	HLA-A*68:01	0.004098803451051935	0.005888049616649257	not-binder
AGSHGMDIK	HLA-A*68:01	0.11893089711666108	0.09999613276117557	not-binder
EDHMDRYMD	HLA-A*68:01	0.0008343230026184756	0.000835310030000805	not-binder
DDICIAKPR	HLA-A*68:01	0.8597402811050415	0.08730759383256984	binder
AVRAGTIAE	HLA-A*68:01	0.0010393742279120489	0.0013636384098612965	not-binder
TIKEMVLRS	HLA-A*68:01	0.022912375343730675	0.029502186271971542	not-binder
ALGVDFSEI	HLA-A*68:01	0.0002367590649214435	0.00033339635172394843	not-binder
GLDLGLDRF	HLA-A*68:01	0.00031299853981181514	0.0004842953865954934	not-binder
LPTLDAYRI	HLA-A*68:01	0.002326427464140579	0.0019868327917286553	not-binder
PLSEMFGFS	HLA-A*68:01	0.0005858321364939911	0.0009729158426341307	not-binder
PEEAFGITK	HLA-A*68:01	0.052958715974818917	0.05700430385508557	not-binder
GWRIGEMLA	HLA-A*68:01	0.0011984363063675119	0.0017030414262096364	not-binder
GRYRDFDHS	HLA-A*68:01	5.2775992070408505e-05	7.169727522111593e-05	not-binder
TDLAKSLRE	HLA-A*68:01	0.001695912343711825	0.0018966890889250128	not-binder
HRIVAVYTQ	HLA-A*68:01	0.001649438701906547	0.001520335615242828	not-binder
KDIYSKLNI	HLA-A*68:01	0.002060446915621661	0.0037160142604971916	not-binder
SGLLPVGGQ	HLA-A*68:01	0.001152038816599088	0.0016586878916115533	not-binder
LDWQQANSG	HLA-A*68:01	0.002018447320187988	0.0025181737159424658	not-binder
VLKVTYKVE	HLA-A*68:01	8.482073590130313e-05	9.252056686939836e-05	not-binder
ENMPGGRAY	HLA-A*68:01	0.15097566992044448	0.11296043048153771	not-binder
AVQSGQSYA	HLA-A*68:01	0.007135137916338863	0.011403751050175933	not-binder
RQLNETARE	HLA-A*68:01	0.00030540484767698216	0.00044149122929360376	not-binder
VPVIPQPEV	HLA-A*68:01	0.0013336503528989852	0.0006816681911980942	not-binder
GQKVFAQAL	HLA-A*68:01	0.003946064790761738	0.007047165926516848	not-binder
AVIGIDAED	HLA-A*68:01	0.007583728431200143	0.0086628480498663	not-binder
YLIDKHFRI	HLA-A*68:01	0.026871141279116273	0.029435271365350592	not-binder
AAGEAFDKV	HLA-A*68:01	0.0012823522374674212	0.002089287044403577	not-binder
VRERRSPVD	HLA-A*68:01	4.409216631131585e-05	4.7953066569000054e-05	not-binder
SAYALIECD	HLA-A*68:01	0.0023750384614686483	0.0031021872262977724	not-binder
RFIELMETG	HLA-A*68:01	0.0015100445511052386	0.0013746952001358784	not-binder
PRSELRLDL	HLA-A*68:01	9.953929186456989e-06	1.1741388815612665e-05	not-binder
LARASFMDA	HLA-A*68:01	0.0029444490908645095	0.003834807080990206	not-binder
DFMQKVNSD	HLA-A*68:01	0.00023897373321233318	0.00017258818736654713	not-binder
KFYLENLEQ	HLA-A*68:01	0.0006501881682197564	0.0005121731105200281	not-binder
ERSGEDPLV	HLA-A*68:01	0.0005251759190059602	0.0009622613696990723	not-binder
DIKNQSKTN	HLA-A*68:01	0.002711155969882384	0.0033649637385605837	not-binder
FRWAELGTV	HLA-A*68:01	0.0004489218870730838	0.0004923686681207665	not-binder
IHPQSVIHS	HLA-A*68:01	0.0004590125150571112	0.0006900454279985213	not-binder
LTRGFDDSF	HLA-A*68:01	0.016028465214185418	0.01202387289645367	not-binder
GMRIAPFVL	HLA-A*68:01	0.00012118670056224801	6.788337666344035e-05	not-binder
NTLFELLAM	HLA-A*68:01	0.019867727532982826	0.014648435556601006	not-binder
DFIDIFEKS	HLA-A*68:01	0.06355226151645184	0.08097509569149197	not-binder
AGAANAMNL	HLA-A*68:01	0.0007297280452348787	0.0008229549752916195	not-binder
WVGDSRFVV	HLA-A*68:01	0.03361769202165306	0.05670204431308541	not-binder
KAATLPEMS	HLA-A*68:01	0.0004188136357697658	0.00025449648106768915	not-binder
VELPNSVVL	HLA-A*68:01	0.006233555503695243	0.010144155230721156	not-binder
PKIEAFCQS	HLA-A*68:01	0.00032743984475018805	0.00038762603868099983	not-binder
DWGFDIQVD	HLA-A*68:01	0.0005019400028686505	0.0007752582194155589	not-binder
RGKKPLDPQ	HLA-A*68:01	0.00018480545841157437	0.00013875085373549624	not-binder
EKPLEEKLD	HLA-A*68:01	0.000736766446789261	0.0009683725672682036	not-binder
LNAMTRTAN	HLA-A*68:01	0.0023266015168701415	0.0024580160601971384	not-binder
QHNNPAHLE	HLA-A*68:01	6.908889179157995e-05	8.972032318891378e-05	not-binder
AVEIAKRSR	HLA-A*68:01	0.5220526337623597	0.27467094049104246	ambiguous
SITDACIGW	HLA-A*68:01	0.08005449799820781	0.0944453814378642	not-binder
RLCDGASKM	HLA-A*68:01	0.008310825703665614	0.007668210864808404	not-binder
KIPGFGGEY	HLA-A*68:01	0.02924796361476183	0.03640397579841593	not-binder
DENLDHPVK	HLA-A*68:01	0.4876671671867371	0.15623772184295154	ambiguous
GIDTRALTK	HLA-A*68:01	0.15727220773696898	0.10646644221019624	not-binder
LGLAANWFA	HLA-A*68:01	0.008382705564144999	0.00817945390348894	not-binder
DMPGPKNVL	HLA-A*68:01	0.004266975931386696	0.005013317179668274	not-binder
YAPVPGEKG	HLA-A*68:01	0.017315563175361603	0.02058077286127742	not-binder
SLPLHRCGL	HLA-A*68:01	0.011910222913138568	0.008626633107783607	not-binder
LFVLGALLN	HLA-A*68:01	0.0026033585687400772	0.0027942551472345746	not-binder
LELNPSHPL	HLA-A*68:01	0.016325187310576438	0.006631134688673743	not-binder
YLVLRYAAS	HLA-A*68:01	0.0003705292565882701	0.0006557539402644207	not-binder
HLETWIARK	HLA-A*68:01	0.8599052667617798	0.12548936048375026	binder
AYEDPKEVI	HLA-A*68:01	8.068862753134454e-05	9.017903371226409e-05	not-binder
AKFEEQIVK	HLA-A*68:01	0.05564144183881581	0.08781500139144344	not-binder
VLCRTIEYF	HLA-A*68:01	0.006706693726300728	0.006673828229205827	not-binder
EQPEKPLDL	HLA-A*68:01	0.00012680187580258462	0.0001025644308127089	not-binder
QDEIADRDR	HLA-A*68:01	0.34518917882815003	0.2988192762981025	not-binder
PRPDIVIAG	HLA-A*68:01	0.00011966810427566088	0.00019985097582779187	not-binder
ETGFPAIIR	HLA-A*68:01	0.9968587398529053	0.002513614695161842	binder
VLEKVKDWT	HLA-A*68:01	2.628538684348314e-05	2.414430911064938e-05	not-binder
YRGPGQSRM	HLA-A*68:01	0.00285029952210607	0.00390557620341339	not-binder
DFLYYKDEK	HLA-A*68:01	0.5024694114923477	0.28036891500216243	ambiguous
SGSDYACAP	HLA-A*68:01	0.0013703213728149422	0.0013347393940434551	not-binder
KGWRVGIGT	HLA-A*68:01	4.397155589579427e-05	2.9187819151872293e-05	not-binder
SQNRAQKLL	HLA-A*68:01	0.0003336175372623984	0.00027774181613819134	not-binder
KELFYPVQF	HLA-A*68:01	0.002111468935618177	0.0021530839254889924	not-binder
PLRISWSGS	HLA-A*68:01	3.6854936264774094e-05	3.3462910927667816e-05	not-binder
ALRLLQASA	HLA-A*68:01	1.884533726297377e-05	1.3983206936874378e-05	not-binder
LAFLLETVS	HLA-A*68:01	0.007117868686327711	0.008000789670495747	not-binder
PAVNHLYIC	HLA-A*68:01	0.0009540274146274897	0.0015939436929453797	not-binder
SFQIKETVK	HLA-A*68:01	0.4178402733057737	0.2464031667685286	ambiguous
RLFQGLGKL	HLA-A*68:01	0.0036486167067778298	0.004292465827901226	not-binder
EIDGMVIKV	HLA-A*68:01	0.06643116676714271	0.07984986500139238	not-binder
DSRYSPQMQ	HLA-A*68:01	0.006503368567791767	0.00825720370082293	not-binder
DGLWPVLTR	HLA-A*68:01	0.9091842412948609	0.0444213715957605	binder
IKVCQGERE	HLA-A*68:01	0.00013940393591838074	0.00023407613364912402	not-binder
HDEYDERAY	HLA-A*68:01	0.03695570742711425	0.03943900304503523	not-binder
VGIAPPPRP	HLA-A*68:01	0.0033391361735993995	0.005837893498248299	not-binder
ADVLHSWAI	HLA-A*68:01	0.00242248511640355	0.002856837754272761	not-binder
MKNARLGEG	HLA-A*68:01	0.0006132380112831015	0.0010444554566870284	not-binder
REDLNHTGS	HLA-A*68:01	5.375376418896849e-05	5.9815931063811975e-05	not-binder
EVMEEAEAL	HLA-A*68:01	0.08962356289848686	0.11060437032380759	not-binder
VQFNSVQEL	HLA-A*68:01	0.002415949539135909	0.002570323595514762	not-binder
ESLARNAGR	HLA-A*68:01	0.9795071601867675	0.014761958070241272	binder
TGEFEKKYM	HLA-A*68:01	0.0034136119669710752	0.005648943911280868	not-binder
SQYARNVKF	HLA-A*68:01	0.12341373786330223	0.10092318292918408	not-binder
FSNRLCLPK	HLA-A*68:01	0.8638700246810913	0.07840399508566841	binder
KNASKKETS	HLA-A*68:01	7.527150863779752e-05	9.339023416016738e-05	not-binder
VLPRPLFDT	HLA-A*68:01	0.00011962523803958902	0.0001082193505203714	not-binder
RRNQVTEEK	HLA-A*68:01	0.010487498616566882	0.005712158316207756	not-binder
CGHMAGRCV	HLA-A*68:01	0.006507263623643666	0.009799250287637683	not-binder
GIAISDTTT	HLA-A*68:01	7.25817124475725e-05	5.4739666512092566e-05	not-binder
SSRWVPPTP	HLA-A*68:01	0.0012643147929338738	0.0013656528481788756	not-binder
PVQRVSDSA	HLA-A*68:01	0.0003306557325034376	0.0005544719236569442	not-binder
GDIIFFGAD	HLA-A*68:01	0.0007586985284855352	0.0010534610388166625	not-binder
PTGMCTDLP	HLA-A*68:01	0.007821316726040094	0.014522790813107369	not-binder
EKCQTLEKV	HLA-A*68:01	0.000811404685373418	0.0011664505343068222	not-binder
HDTYALLSE	HLA-A*68:01	0.00022108362474693166	0.00021845968967418956	not-binder
LGGFIWSIG	HLA-A*68:01	0.008853475635260111	0.016157795839868296	not-binder
PAVERVYTI	HLA-A*68:01	0.0001317959377047373	0.00011887103256941626	not-binder
GFMEDLDKT	HLA-A*68:01	9.992021623475011e-05	9.553624362098447e-05	not-binder
LGLRNTFTG	HLA-A*68:01	0.0005368687350710388	0.0006566159431990341	not-binder
VILRRGWSW	HLA-A*68:01	0.0017181374569190666	0.0027213827096097256	not-binder
RIANIKLIR	HLA-A*68:01	0.9444059371948242	0.03709897608231264	binder
EELLAEARI	HLA-A*68:01	0.0038556478673854146	0.004107634594441814	not-binder
VVAFQPHRY	HLA-A*68:01	0.2304693128913641	0.24276577535714894	not-binder
LFAEIYKNL	HLA-A*68:01	0.009533693932462483	0.01130663290410606	not-binder
TDMRPLSGG	HLA-A*68:01	0.002829962148098275	0.0044700228265482	not-binder
ALLGGSFGF	HLA-A*68:01	0.0006095621560234576	0.0005607377315482193	not-binder
QEMERFTSL	HLA-A*68:01	0.3042310182005167	0.20063117435568367	not-binder
RDLPFNATS	HLA-A*68:01	0.0003562497040547896	0.0004264737044734432	not-binder
IDNSSELII	HLA-A*68:01	0.00024599340322311035	0.00047196681950195776	not-binder
YDKEFDKYG	HLA-A*68:01	0.0033906447013578147	0.0032112062683650783	not-binder
AQEARGDKA	HLA-A*68:01	0.00018563925527317337	0.0003478766492790405	not-binder
VAKEEERTS	HLA-A*68:01	0.0003196507677785121	0.00031629367019065307	not-binder
LQKSGRIGR	HLA-A*68:01	0.4685354344546795	0.2359688523258886	ambiguous
LLPDELSAV	HLA-A*68:01	0.000670978999005456	0.0005853586336184178	not-binder
QYELVNKGM	HLA-A*68:01	0.003653331601526588	0.00178165183988649	not-binder
PEGRYRKYA	HLA-A*68:01	0.00018718821110148555	0.000307797576964129	not-binder
RKDHPDLLI	HLA-A*68:01	5.857415603607308e-05	3.692850824471082e-05	not-binder
VPTKSGLML	HLA-A*68:01	0.0025507884651233327	0.0039559948592509595	not-binder
LLRPQALDL	HLA-A*68:01	6.444609903155651e-05	5.919452945609668e-05	not-binder
SPVPFMQAM	HLA-A*68:01	0.09381354562938213	0.09239608657296618	not-binder
TPLHGDAAH	HLA-A*68:01	0.006410951357975136	0.0056075511311925	not-binder
NLRRPIYRQ	HLA-A*68:01	0.0059028720890637485	0.006650140520768765	not-binder
CAFTNGVLR	HLA-A*68:01	0.9895819783210754	0.010440573129312647	binder
MEDYQLDIM	HLA-A*68:01	0.04187431983882561	0.05375397452352018	not-binder
SSTKTVVQL	HLA-A*68:01	0.008932627475587651	0.00804807383194028	not-binder
DVKILDENG	HLA-A*68:01	0.035357245430350306	0.03836206827895581	not-binder
TTFAHLDAT	HLA-A*68:01	0.18906663423404096	0.1791581517114375	not-binder
EEIDGTVAV	HLA-A*68:01	0.008204116439446806	0.010271755438113598	not-binder
ITMEELEDM	HLA-A*68:01	0.036816767905838786	0.04479308817693997	not-binder
REPRVHTVV	HLA-A*68:01	0.004302099106480739	0.007852176730658418	not-binder
GKGGTKYGV	HLA-A*68:01	0.00032605986785370076	0.00049751485723377	not-binder
RQSAKAQFG	HLA-A*68:01	0.0009313322108937428	0.0008702497350283683	not-binder
PDAGAEVEL	HLA-A*68:01	1.0557225228069455e-05	1.9616419223886694e-05	not-binder
EITQGVDSA	HLA-A*68:01	0.04619750380516052	0.04224194458652472	not-binder
HTAGMLALS	HLA-A*68:01	0.20998990945518017	0.251704605754556	not-binder
RLDMAQFRE	HLA-A*68:01	0.001766673816018738	0.002054773899165447	not-binder
FDRLRLRFS	HLA-A*68:01	0.00044013449778503857	0.0007560773232250844	not-binder
GSEQTTGAE	HLA-A*68:01	0.0001605451335898067	0.00018140135953372127	not-binder
ADLLGEVGR	HLA-A*68:01	0.6467540264129639	0.18136516860329602	binder
RHRYEVNGA	HLA-A*68:01	0.00011323231345752304	0.00011232265336315039	not-binder
PVPLFSGVP	HLA-A*68:01	0.009627350838854909	0.008817030318699582	not-binder
CPKCRAHNQ	HLA-A*68:01	0.007232099759858101	0.009188373332797468	not-binder
SGTAVERFQ	HLA-A*68:01	0.005924510606564582	0.004926127178580481	not-binder
GDTLQCAVP	HLA-A*68:01	0.001606016917503439	0.0018433835358032731	not-binder
EGVRNCLRS	HLA-A*68:01	0.007854074356146157	0.007715385253596078	not-binder
VKSDAKEGQ	HLA-A*68:01	0.0001149771487689577	0.00012261238194963416	not-binder
HDNAFALLL	HLA-A*68:01	0.022842590009895504	0.04438367122333653	not-binder
SLNLAWNRL	HLA-A*68:01	0.007032309472560882	0.00438499236406428	not-binder
FAHVWDAKQ	HLA-A*68:01	0.08311781883239747	0.13474129488189027	not-binder
EPRPLHFEI	HLA-A*68:01	0.012699711506502353	0.014799418939193313	not-binder
GDLLRRLHG	HLA-A*68:01	9.890666381693337e-05	0.00014353097176081635	not-binder
NQKPAGSWE	HLA-A*68:01	0.00035056935084867293	0.0006725917662644894	not-binder
PPTTNGNGI	HLA-A*68:01	6.743303358369701e-06	7.457724099577652e-06	not-binder
GGGLAASPE	HLA-A*68:01	0.0008894814561813292	0.001616530386021258	not-binder
TGDFRDLAL	HLA-A*68:01	0.00040942475166048096	0.00039222514121629165	not-binder
PIGCKVTLR	HLA-A*68:01	0.47555301785469056	0.10545199864836481	ambiguous
GDGPAARSI	HLA-A*68:01	0.0024260780875920316	0.004255620132691436	not-binder
VISSELPEI	HLA-A*68:01	0.0012005786411009467	0.0015188110990946035	not-binder
RTLALRKAK	HLA-A*68:01	0.5162891790270805	0.2839023513022176	ambiguous
TSADLAGEA	HLA-A*68:01	0.07734279837459326	0.0820457624184204	not-binder
AFKPVLPKP	HLA-A*68:01	9.515878168713243e-05	8.178078435332363e-05	not-binder
KPIESDSKD	HLA-A*68:01	0.0007276839060068596	0.0006189116998711052	not-binder
LDAACGDLY	HLA-A*68:01	0.1388106856495142	0.09374887897119728	not-binder
LSNITLPMQ	HLA-A*68:01	0.01305214919775608	0.011884907520062743	not-binder
TNTIRSALH	HLA-A*68:01	0.05740005858242512	0.040155643570738565	not-binder
SQDFFQRWK	HLA-A*68:01	0.6191925168037414	0.18680914616414168	binder
LEEKNDHLH	HLA-A*68:01	0.01825885086436756	0.019999783696337006	not-binder
VLGVALVSA	HLA-A*68:01	0.0001010398249491118	3.923516855132428e-05	not-binder
HFSLSRFSQ	HLA-A*68:01	0.008347747191146481	0.008392325999236809	not-binder
NHSPHFNEN	HLA-A*68:01	0.00016498252798555769	0.00012145819383669969	not-binder
IENPKAAFL	HLA-A*68:01	0.005118635347753297	0.008587051521581502	not-binder
LFKYAEAAR	HLA-A*68:01	0.56413032412529	0.14500265725420425	ambiguous
QAEKIINDL	HLA-A*68:01	0.000839312025345862	0.000615908549134462	not-binder
IRIMVKPDV	HLA-A*68:01	4.346727384927362e-05	6.901930247106984e-05	not-binder
DIDTYDLSI	HLA-A*68:01	0.008363179770822172	0.012499082065552232	not-binder
ADSLLGTGQ	HLA-A*68:01	0.0008475629349504743	0.0015715132946645589	not-binder
LADGPTIQE	HLA-A*68:01	0.0007437318299253093	0.0011981141101833157	not-binder
RIPAREILV	HLA-A*68:01	0.0011560975573956967	0.0009647933393791307	not-binder
NVDFAVWCT	HLA-A*68:01	0.06850789214950055	0.13092110570861668	not-binder
VHHQGSASA	HLA-A*68:01	0.0007472939502339848	0.001002758176984813	not-binder
DKLAGEPVD	HLA-A*68:01	0.0001576724236656446	0.0001213999465875736	not-binder
EQIGDNYHE	HLA-A*68:01	0.007468127272585434	0.011726059104920755	not-binder
AKVFNLLGI	HLA-A*68:01	0.0004557928974804781	0.0006099514035279843	not-binder
DADTLEPFV	HLA-A*68:01	0.002376200951403007	0.0019405290588660298	not-binder
KGIKGAVIV	HLA-A*68:01	0.00018127461589756422	0.0002917982070765367	not-binder
NNQNFISQW	HLA-A*68:01	0.02363732282537967	0.034269153575643474	not-binder
EGLSSFKLY	HLA-A*68:01	0.16932429671287536	0.06251342686459171	not-binder
DLMANFARN	HLA-A*68:01	0.037110697687603535	0.04821962096355109	not-binder
RDEFAEFFL	HLA-A*68:01	0.0011804907415353227	0.0011376494719568832	not-binder
LVDGGIRSG	HLA-A*68:01	0.0018764908234516042	0.0034433642656030287	not-binder
DGSKRETFQ	HLA-A*68:01	0.0004202300312854845	0.000529156438810134	not-binder
AFALNMLFN	HLA-A*68:01	0.004417314032616559	0.005908414686462489	not-binder
QWLEWAVKE	HLA-A*68:01	0.0003347745212977316	0.0002891563324621202	not-binder
SLDEIAENK	HLA-A*68:01	0.5928636103868484	0.25162929810115764	ambiguous
ALKSSIKAF	HLA-A*68:01	0.002565468976717966	0.0030601273346235374	not-binder
HSLGAYCPN	HLA-A*68:01	0.009996639657765627	0.007970980171497522	not-binder
QGLKLKKDT	HLA-A*68:01	1.0258717702527065e-05	6.740480641931537e-06	not-binder
TLQIIEGNN	HLA-A*68:01	0.00032811777491588147	0.00035526681787229834	not-binder
GELALGQNM	HLA-A*68:01	0.0036063394392840563	0.0026750305659914695	not-binder
SAVVVFRDI	HLA-A*68:01	0.023511488176882266	0.038670979101394144	not-binder
DTCLFVTPE	HLA-A*68:01	0.02537378519773483	0.022486648050296185	not-binder
KNRSNKAVL	HLA-A*68:01	2.1269247659461145e-05	1.98305016885681e-05	not-binder
GTGIIAGGA	HLA-A*68:01	0.0026473868871107697	0.0036385670439335	not-binder
IVLNHTVTD	HLA-A*68:01	0.000826797541230917	0.0005872694339660687	not-binder
RDTFHIQFS	HLA-A*68:01	0.006391933977556619	0.008459173615676911	not-binder
TQAFEGVVI	HLA-A*68:01	0.0028848647765698844	0.005389057950932296	not-binder
VENLIEKEL	HLA-A*68:01	0.0059016589253587885	0.009036531548835583	not-binder
NEGQNVLFS	HLA-A*68:01	0.0016755886070313863	0.001800107797433002	not-binder
GSYVLQAAI	HLA-A*68:01	0.00849848004654632	0.015117283366395066	not-binder
EKNEINGVK	HLA-A*68:01	0.2553350418806076	0.23758523535734286	not-binder
EDDLRKTIG	HLA-A*68:01	0.002888191667807405	0.003065658975618101	not-binder
WQYFAAQGI	HLA-A*68:01	0.13609854206442834	0.12323932683219907	not-binder
LSRNGEIRG	HLA-A*68:01	0.0014644377515651286	0.0012010437026070005	not-binder
TAGTVKSDQ	HLA-A*68:01	0.0019983845068964	0.0023276614525752602	not-binder
TPRWLFLDE	HLA-A*68:01	0.0002956805071576696	0.00020318237507009948	not-binder
SLVDIIVST	HLA-A*68:01	0.0016805913517600856	0.0019013085600173957	not-binder
CGIPAAEVL	HLA-A*68:01	0.005252881906926632	0.008418738100503512	not-binder
CFAPLPAGA	HLA-A*68:01	0.0087918535573408	0.013119717587647477	not-binder
ADLPQELAT	HLA-A*68:01	0.00010295383540039892	0.00016309348483082922	not-binder
EVGGGSVRI	HLA-A*68:01	0.05690852077677846	0.06481614670344807	not-binder
WASNNKYSL	HLA-A*68:01	0.0799034564406611	0.15305503502988382	not-binder
SNIGFHTLC	HLA-A*68:01	0.027302740572122276	0.019318070116847445	not-binder
TKEDILAIK	HLA-A*68:01	0.13207777664065362	0.13992027071390198	not-binder
FLNPKAFYF	HLA-A*68:01	0.04630453689023852	0.025309214567435064	not-binder
FSNNKRHFK	HLA-A*68:01	0.9086506009101868	0.040193047522865934	binder
PDVHAGYGF	HLA-A*68:01	0.0029726098502578678	0.004110186430693769	not-binder
NMDNRIVIG	HLA-A*68:01	0.00048674216432118553	0.0007944879145616082	not-binder
ATAGRPSGS	HLA-A*68:01	0.022994249314069747	0.01955518150807832	not-binder
LLDGFGAFA	HLA-A*68:01	0.0002551021574618062	0.0002537378958945761	not-binder
HTEKVKLIW	HLA-A*68:01	0.011991324656992219	0.015367652706963575	not-binder
GRPVRQVSK	HLA-A*68:01	0.0031272854830604047	0.0018566631598942395	not-binder
MYVDRFFDH	HLA-A*68:01	0.016405702754855155	0.008386644589793742	not-binder
TLNGSGLAV	HLA-A*68:01	0.002323192295261833	0.003131007669825617	not-binder
AEMRTKLSG	HLA-A*68:01	0.0034534046567387122	0.006596090738734751	not-binder
SAHEQPPPD	HLA-A*68:01	0.0008320437555028093	0.0009144246191022095	not-binder
KCLIKYSTS	HLA-A*68:01	7.69796395729827e-05	9.455324168453296e-05	not-binder
FTTMRARGA	HLA-A*68:01	0.02428256766870618	0.021171669504390124	not-binder
MCIYAMDSP	HLA-A*68:01	0.047929643536917865	0.0342655190917658	not-binder
WQAAVVGGI	HLA-A*68:01	0.005941877968143672	0.006950787294811029	not-binder
IPFNQDVDI	HLA-A*68:01	0.007825693429913372	0.012989048388153455	not-binder
LGGKGEVVT	HLA-A*68:01	7.280992940650322e-06	9.06803815682644e-06	not-binder
SHVFRFGDA	HLA-A*68:01	0.004108955181709462	0.008098635025689034	not-binder
GLLVSDGGP	HLA-A*68:01	0.0001340048653219128	0.00013026404611435083	not-binder
GSVRGDPAN	HLA-A*68:01	0.0009198614805427496	0.0013009388325549793	not-binder
NWGATVLEA	HLA-A*68:01	0.0006320264394162223	0.00043526125620596664	not-binder
VKAKEDAKQ	HLA-A*68:01	0.000631595244340133	0.0006222936657721804	not-binder
KKLKIAIYL	HLA-A*68:01	0.00016843025032358127	0.0003079084807272541	not-binder
ECVVQVWPG	HLA-A*68:01	0.0140084620565176	0.008713290681214823	not-binder
AVRYYEDLP	HLA-A*68:01	0.0025145477655827975	0.0020664178350768055	not-binder
YYKAKELED	HLA-A*68:01	0.0001884322745809186	0.0003058724969720458	not-binder
VDALTEGGP	HLA-A*68:01	0.0011872741575643885	0.0011435005048819912	not-binder
PLAGHWHQT	HLA-A*68:01	4.424222521492993e-06	3.1521753528052865e-06	not-binder
DLPEPRFYP	HLA-A*68:01	0.008661536988802255	0.0076125073138907685	not-binder
REKIKTYIK	HLA-A*68:01	0.039312577340751886	0.03795084745224788	not-binder
SPDKIRHII	HLA-A*68:01	0.00038525034760823474	0.0003260606282757014	not-binder
FHSPHGWEL	HLA-A*68:01	0.00416193262062734	0.0038774869257816704	not-binder
KSLAIAGDL	HLA-A*68:01	0.0003260846189732547	0.0003151849529354814	not-binder
PVTVLRMDG	HLA-A*68:01	0.00023921347449231689	0.0002865000976250089	not-binder
PPDATSAHL	HLA-A*68:01	0.00011118057864223374	0.000155682801444358	not-binder
SGVSSACPY	HLA-A*68:01	0.08517521470785142	0.033378152065682815	not-binder
YMWNKTPIM	HLA-A*68:01	0.07856712113134563	0.05113715607568696	not-binder
QPGQTTLLP	HLA-A*68:01	0.00616189662105171	0.006964610187054876	not-binder
FVCQNSMEL	HLA-A*68:01	0.1468642307612754	0.16697021265762696	not-binder
IAFSFSQLG	HLA-A*68:01	0.03213827703148127	0.024333310010026612	not-binder
SVKPGTIKA	HLA-A*68:01	0.02654803167679347	0.0278270671582881	not-binder
PPNKPVNSV	HLA-A*68:01	0.00015358779801317725	0.00015072375201328534	not-binder
AREAALISW	HLA-A*68:01	0.00032396539627370656	0.0002623915397931665	not-binder
PGSSSATTP	HLA-A*68:01	9.13431303388279e-05	8.064629857938665e-05	not-binder
LSVPLLVVD	HLA-A*68:01	0.004120794171467423	0.006289494284358017	not-binder
ELPKEFHGE	HLA-A*68:01	0.013001650455407798	0.013359903040458117	not-binder
NPEKLLEHF	HLA-A*68:01	0.002993108479131479	0.0037542135820503924	not-binder
YAGQVGFLI	HLA-A*68:01	0.023727347833482782	0.02018109142744154	not-binder
NIGMACGAR	HLA-A*68:01	0.887763512134552	0.10621874650348971	binder
DVSVVSLLN	HLA-A*68:01	0.017840724834240974	0.021805199804586558	not-binder
DIIVSYLKK	HLA-A*68:01	0.8702736854553222	0.09778390456924434	binder
PPLEIPANA	HLA-A*68:01	0.00010584828812625347	0.00012081905716359594	not-binder
LIMLVTGAN	HLA-A*68:01	0.01712961251178058	0.02468267687551897	not-binder
SESSEDNES	HLA-A*68:01	0.0008536450056908507	0.0008416298230798954	not-binder
YPEIVRSKL	HLA-A*68:01	0.011443708406295628	0.016061952136603934	not-binder
WLFDCGEAT	HLA-A*68:01	0.06986070954590104	0.11380381899376174	not-binder
LRDFGEEHP	HLA-A*68:01	5.467168925143429e-05	6.704076454508837e-05	not-binder
LEPHFQSSG	HLA-A*68:01	0.00027475449460325765	0.00010454584544918766	not-binder
SSVIKRMFK	HLA-A*68:01	0.9258049130439758	0.052845119726779494	binder
QLLMHMIHY	HLA-A*68:01	0.09436049517244101	0.10087297517623149	not-binder
WLHVPSLFY	HLA-A*68:01	0.18105669859796764	0.10997941438578061	not-binder
SQQQQQPID	HLA-A*68:01	1.9160223941538933e-05	2.5420490065585352e-05	not-binder
TFGADMKIE	HLA-A*68:01	0.0002491392471711151	0.00011209665697293214	not-binder
LLHFFCDIT	HLA-A*68:01	0.007738582753881928	0.013369614261549312	not-binder
GAFHEDGWA	HLA-A*68:01	0.0014046453339688013	0.0014548740810228775	not-binder
LFERFFNIS	HLA-A*68:01	0.0020211688221024814	0.003305240067478148	not-binder
IIDEVRTQY	HLA-A*68:01	0.06875443853496108	0.07523326264704426	not-binder
RIFSHAYFH	HLA-A*68:01	0.45781872868537904	0.2816693001628217	ambiguous
WVPDVYQGT	HLA-A*68:01	0.00939140782575123	0.009364265055323003	not-binder
TYEKMSDDE	HLA-A*68:01	0.001906521732598776	0.0024971721043294958	not-binder
QQTLQQLTQ	HLA-A*68:01	0.00045400950548355465	0.0005057222535405754	not-binder
FDRMKTNPQ	HLA-A*68:01	0.0023771832733473276	0.002995946770386609	not-binder
IVMIVAAII	HLA-A*68:01	0.032959616323933	0.030391822617773064	not-binder
YQTMLAEAE	HLA-A*68:01	0.00105764507570143	0.0011971091531195969	not-binder
VGVVTRPGP	HLA-A*68:01	0.0001282897894270718	5.068300045216027e-05	not-binder
KPGQQVDIT	HLA-A*68:01	5.716387551046864e-06	8.980124979218615e-06	not-binder
IGLPGDSIK	HLA-A*68:01	0.15121601969003678	0.11832495072988362	not-binder
FQDFQKHCL	HLA-A*68:01	0.0010964302235095147	0.0010638550898701099	not-binder
WLMIWMGFE	HLA-A*68:01	0.038013824392692186	0.042212801397340946	not-binder
EPLGVCLGI	HLA-A*68:01	0.040954879182390866	0.04500846764605523	not-binder
FKDGIKGYN	HLA-A*68:01	0.00027749115906772204	0.0004255435869543822	not-binder
PMLNNQNTA	HLA-A*68:01	4.5554975429240585e-05	7.43586505391006e-05	not-binder
QGGGIAELL	HLA-A*68:01	0.000985221046096285	0.0018129902700954222	not-binder
YLRKPTKSS	HLA-A*68:01	0.00011863948973314108	0.00015557289057209004	not-binder
NRPYELLGT	HLA-A*68:01	3.140488124491192e-05	3.4203408612643854e-05	not-binder
PPPWPQPAP	HLA-A*68:01	0.011203717006355873	0.017297291187812557	not-binder
TLKLNPKAR	HLA-A*68:01	0.6672158360481262	0.22525382850749556	binder
SKEPFLYGQ	HLA-A*68:01	0.00040150448023084094	0.0005586811860577264	not-binder
LMPSYVNIG	HLA-A*68:01	0.002921303158655064	0.004656679264442128	not-binder
KELSQRARL	HLA-A*68:01	0.0067568018566817045	0.01057163609504236	not-binder
QQVLGHVLD	HLA-A*68:01	9.439392488275189e-05	6.995812207452728e-05	not-binder
RSKHLDEVI	HLA-A*68:01	0.000509186494309688	0.0005227927467967732	not-binder
RVRIEKPTK	HLA-A*68:01	0.16627168506383896	0.113892809030842	not-binder
RIQESMAET	HLA-A*68:01	0.00011282289924565702	0.00010359817151815089	not-binder
GEGTGAAIA	HLA-A*68:01	0.00022709888836871527	0.00025883243593145724	not-binder
IAKGSGDSA	HLA-A*68:01	0.00045575428453048517	0.0005147935929452294	not-binder
PIRPGDRLE	HLA-A*68:01	1.8739175538939888e-05	9.804654004924796e-06	not-binder
IQQVKIEAN	HLA-A*68:01	3.483929815502051e-05	4.661749755096202e-05	not-binder
HWYQERFLT	HLA-A*68:01	0.0016851407242938876	0.0009898794652738897	not-binder
GGLMSSLPA	HLA-A*68:01	0.003797525523805234	0.007329927798037322	not-binder
ALMNLYDCQ	HLA-A*68:01	0.011467715185426641	0.01155925015135652	not-binder
SPRGKAKKG	HLA-A*68:01	3.476741112535819e-05	3.1380327048895155e-05	not-binder
LNPYQMVKD	HLA-A*68:01	0.03132971062004799	0.059934092482560285	not-binder
SHATNKYEV	HLA-A*68:01	0.0001567790506669553	0.0002343229379167933	not-binder
GSGLGPRYV	HLA-A*68:01	0.0026586116255202796	0.004099933372883961	not-binder
NEMGIVLED	HLA-A*68:01	0.0011267666894127614	0.001683562876415284	not-binder
DVGHVPIRL	HLA-A*68:01	0.03619329277426005	0.034897518305611525	not-binder
FPASQASLA	HLA-A*68:01	0.029728526796679942	0.04478306699720001	not-binder
HRSPLEKPH	HLA-A*68:01	0.001670620110235177	0.0014658109478107447	not-binder
GGESVLAGN	HLA-A*68:01	0.0003760111043021652	0.0006936463443411488	not-binder
LVSELEGII	HLA-A*68:01	0.0014037464767170603	0.0010809823959010488	not-binder
HDVVRDFAI	HLA-A*68:01	0.003037853469140828	0.003171913303291787	not-binder
TLVYIEKPR	HLA-A*68:01	0.9408609628677368	0.037757798322204134	binder
ECSCDNSLT	HLA-A*68:01	0.0038574623176828027	0.006626846781751442	not-binder
SKVSIVMEQ	HLA-A*68:01	0.0005023605564247191	0.0008890869324816471	not-binder
KNKLKITGD	HLA-A*68:01	7.274980603142467e-05	5.429975049841082e-05	not-binder
SRDGRDRPD	HLA-A*68:01	4.880639622797389e-05	7.350131493737762e-05	not-binder
LVMTPDPEF	HLA-A*68:01	0.05057554543018341	0.06264500917357917	not-binder
VAKLSDKYT	HLA-A*68:01	0.00047648081153965903	0.0002810863968291907	not-binder
LRKFVETVV	HLA-A*68:01	0.00022172202453418777	0.0002809018536436957	not-binder
QKSNQNGKD	HLA-A*68:01	0.00011283896877785082	9.206207708398515e-05	not-binder
RGKAAIGTT	HLA-A*68:01	0.00011817548584076576	0.00015292196314434074	not-binder
VDGWKEVVR	HLA-A*68:01	0.6450449168682099	0.16548080455362218	binder
ILANLIPRD	HLA-A*68:01	0.00033787478678277695	0.0001908939617380993	not-binder
LHPNDKVMG	HLA-A*68:01	0.00034461190020920187	0.0006060586932124929	not-binder
TIGVAGLVG	HLA-A*68:01	0.002576660571503453	0.002117659274219161	not-binder
VKALRENWA	HLA-A*68:01	0.000495282359634075	0.000861929609171364	not-binder
RPGGKRAAG	HLA-A*68:01	1.9956588312197708e-05	3.5685561660149374e-05	not-binder
VGRNEKMSK	HLA-A*68:01	0.01631616074591875	0.003595796643055351	not-binder
YGEPGISPP	HLA-A*68:01	0.0012597972112416756	0.0014485717467232577	not-binder
VAGLMITTE	HLA-A*68:01	0.00028444231356843374	0.0003466167016443561	not-binder
KKRKQLLKK	HLA-A*68:01	0.015087248632335104	0.019982721814617955	not-binder
DNAEAEYSL	HLA-A*68:01	0.0032850392744876444	0.0037072078132168052	not-binder
ILSQVEEVE	HLA-A*68:01	0.00016560226722504013	0.000200192649489778	not-binder
GTHDESIMA	HLA-A*68:01	0.0024665017179358985	0.0020269727038517366	not-binder
EGEYSGLEH	HLA-A*68:01	0.007969389839854558	0.011634995510698973	not-binder
KPSSIKVVN	HLA-A*68:01	0.00013858555638535108	0.00014007751020700255	not-binder
IEEVRRTRP	HLA-A*68:01	0.0002517140714189736	0.00023244010848431852	not-binder
AREIYRQLK	HLA-A*68:01	0.006089734192937612	0.002606030203517905	not-binder
IAVDCWSGR	HLA-A*68:01	0.9633673429489136	0.04005409068464486	binder
IVAISGPSH	HLA-A*68:01	0.20283208405599	0.21793524610259693	not-binder
DDRDLADAG	HLA-A*68:01	0.0023702246049651875	0.003804140675772015	not-binder
TPIFKDCKN	HLA-A*68:01	0.010327133408281952	0.011193715177053976	not-binder
HPYSREVAV	HLA-A*68:01	0.043241668411064894	0.07707526933944168	not-binder
WPGHNHHGF	HLA-A*68:01	0.012638700054958462	0.011414682588408862	not-binder
KWKPIILWH	HLA-A*68:01	0.0010932227582088672	0.0012284721084668175	not-binder
ASKGKISFF	HLA-A*68:01	0.01273871716693975	0.01322793785985711	not-binder
AKECARDVE	HLA-A*68:01	8.400015715324117e-05	0.00015332459253787766	not-binder
AIGAILLMK	HLA-A*68:01	0.7536701738834382	0.190419058393513	binder
AVNMNRDVA	HLA-A*68:01	0.004152205699938349	0.006285294492969341	not-binder
MTYVPYLKA	HLA-A*68:01	0.2076922812499106	0.2726057240776708	not-binder
FPAWAGRLG	HLA-A*68:01	0.014250730344792828	0.009974336605327531	not-binder
GAIQALGEI	HLA-A*68:01	0.0015789969666002435	0.002240770755291115	not-binder
LRFKEYEQH	HLA-A*68:01	0.0007664138815016486	0.0010087946642872337	not-binder
TVRSGDFVR	HLA-A*68:01	0.9897668242454529	0.003389681942327644	binder
RLGNPSGSG	HLA-A*68:01	0.0009942056043655612	0.0009008347393167382	not-binder
VADLITTCY	HLA-A*68:01	0.028950905054807664	0.01903067176666125	not-binder
NGENTERHA	HLA-A*68:01	0.00016387886533379968	0.00021051046040589433	not-binder
TAGRLHNQT	HLA-A*68:01	0.00036786651398870165	0.0002669072496438229	not-binder
SSLMEAMQQ	HLA-A*68:01	0.006708510601310991	0.009160472461620706	not-binder
IQYTDDAEQ	HLA-A*68:01	0.0022428932599723337	0.002143045063769356	not-binder
KVARRQILL	HLA-A*68:01	0.0019311811185616535	0.0032196794968741746	not-binder
IYSTIWSPH	HLA-A*68:01	0.021732244361191987	0.019395056458362744	not-binder
AIGNCPIWV	HLA-A*68:01	0.0008688013011123985	0.000447387129294831	not-binder
GTDSYGVTT	HLA-A*68:01	0.00014448958736466012	0.00012758595545204834	not-binder
SRDQMLQEE	HLA-A*68:01	0.00015965760231213545	0.0002580692957985928	not-binder
GPVGLDTLA	HLA-A*68:01	0.0004244485366143635	0.000464876664910977	not-binder
TVSREDGSF	HLA-A*68:01	0.024622859701048584	0.02234252050750928	not-binder
PRRKVTFEY	HLA-A*68:01	6.393781918632158e-05	5.9228743087222664e-05	not-binder
YESSFGKMR	HLA-A*68:01	0.6507030248641967	0.1649479326057582	binder
QPRVVPNAS	HLA-A*68:01	0.0008202332960507875	0.0012453760121495904	not-binder
HASSPIGPT	HLA-A*68:01	0.03013542217668146	0.05193856606341533	not-binder
LRKTVEGLN	HLA-A*68:01	6.728442112944322e-05	5.366470612217471e-05	not-binder
EQLKTYALE	HLA-A*68:01	0.001671065600385191	0.0023111489715698873	not-binder
DLAMEGLLF	HLA-A*68:01	0.010726040217559785	0.009127112779319983	not-binder
SYQIALALR	HLA-A*68:01	0.2817457661032677	0.1906305018857924	not-binder
VDTFTSSGP	HLA-A*68:01	0.0015597417077515274	0.002042805971105916	not-binder
QEKDPALSE	HLA-A*68:01	0.0015523876487122835	0.002667234787059337	not-binder
NMCKLRVHS	HLA-A*68:01	0.0020527899425360372	0.0027662537272284595	not-binder
EQINIEGKK	HLA-A*68:01	0.9226850986480712	0.033998033430769244	binder
NEQLDDTKG	HLA-A*68:01	0.009311034309212119	0.008943260287834182	not-binder
QNTFTIDYG	HLA-A*68:01	0.043001812242437154	0.04414404325906769	not-binder
SKEELLSIR	HLA-A*68:01	0.14076968282461166	0.10063606677944834	not-binder
GFDVFAKKN	HLA-A*68:01	0.0035349616817256903	0.004156737175514816	not-binder
VSSSKTSTS	HLA-A*68:01	0.0010442869275721022	0.0016418418645591942	not-binder
KAAVIRLGL	HLA-A*68:01	0.007039632089436055	0.003765949910995801	not-binder
VLPTSRTAR	HLA-A*68:01	0.7755963444709778	0.08330177590383878	binder
KEKIELFQR	HLA-A*68:01	0.33723116368055345	0.1568007837408217	not-binder
LNSYDSDDQ	HLA-A*68:01	0.039176092762863844	0.07706632723296153	not-binder
SGRFTPLNP	HLA-A*68:01	0.0001296671776799485	1.963523973247643e-05	not-binder
FICPPNADD	HLA-A*68:01	0.002232315519358963	0.0024811869949573997	not-binder
FRRIRLRDP	HLA-A*68:01	8.16369100675729e-06	9.734499474080231e-06	not-binder
KVKKFVSFS	HLA-A*68:01	0.001142766906923498	0.0012557846951055261	not-binder
SGARMHAAY	HLA-A*68:01	0.03513119132257998	0.029709727261255904	not-binder
LVEKLNYQN	HLA-A*68:01	0.0017085703599150292	0.00259441474811388	not-binder
DLFIDRDAF	HLA-A*68:01	0.06972744129598141	0.0896252062883185	not-binder
IDGRTTGLS	HLA-A*68:01	0.0007976806244187173	0.0010156259333839969	not-binder
TAKSETYDK	HLA-A*68:01	0.8582644701004029	0.07812713581056958	binder
FLPDCVCNV	HLA-A*68:01	0.029089081462007015	0.02762410229060536	not-binder
EEQNEVVAE	HLA-A*68:01	0.004431405440845993	0.005921475900943965	not-binder
FKVFSGAIA	HLA-A*68:01	0.0005448927046927566	0.0010158168946517866	not-binder
ASVKRGNDG	HLA-A*68:01	0.00032572730760875855	0.00040305640786442236	not-binder
KSFGRDIVD	HLA-A*68:01	0.000376599894661922	0.00036088741144457904	not-binder
QTIEVGKTM	HLA-A*68:01	0.47811715602874755	0.3109231586306657	ambiguous
PSALLENLR	HLA-A*68:01	0.599184238165617	0.27549964492733015	ambiguous
TNQLLKRDP	HLA-A*68:01	0.00013737446570303292	0.0001393497683464044	not-binder
RPPKKGKEK	HLA-A*68:01	0.02283609049045481	0.020654958931147282	not-binder
FTCHVKFYI	HLA-A*68:01	0.3762726400047541	0.30192452602913267	ambiguous
PPKEIPTLE	HLA-A*68:01	0.00018474128664820456	0.00017179951115386748	not-binder
GIYLIDAPH	HLA-A*68:01	0.05675879162736237	0.0590319082936858	not-binder
YGVTPDLTT	HLA-A*68:01	8.010603246475512e-05	5.067362254492856e-05	not-binder
VGLCYKQRG	HLA-A*68:01	0.00043482393130034325	0.0007494123127658718	not-binder
RVLEYETRF	HLA-A*68:01	0.018651966564357282	0.008358968598451514	not-binder
LVNESSPMC	HLA-A*68:01	0.011276927433209493	0.010426868772412928	not-binder
YPSVPPFSP	HLA-A*68:01	0.007329524448141456	0.008541865389207884	not-binder
HFDYVSSEV	HLA-A*68:01	0.022343823313713075	0.023694906540690803	not-binder
DHWIKRGTA	HLA-A*68:01	0.0001164192546070808	0.00012763760842534916	not-binder
KDDLGDDLL	HLA-A*68:01	0.00011113374887322669	0.0001351264598370578	not-binder
ISVSPAQQT	HLA-A*68:01	0.00042504943266976627	0.00041778310922671873	not-binder
GLGEILSQG	HLA-A*68:01	0.00023901337899587816	0.00043902800494236184	not-binder
KEAFNISDK	HLA-A*68:01	0.1117110162973404	0.0944467259423935	not-binder
KYNHQRYQH	HLA-A*68:01	0.003015766805401654	0.004272478826939423	not-binder
GKRFYCTPK	HLA-A*68:01	0.0844594582915306	0.08456320433061974	not-binder
LIRIREGEI	HLA-A*68:01	0.00010001093796745409	0.00010267648500175915	not-binder
SLPQARAIL	HLA-A*68:01	0.006114516366505995	0.007120095371982655	not-binder
PKTVDALMR	HLA-A*68:01	0.005578550067730248	0.0037998423428598715	not-binder
RILKHKNID	HLA-A*68:01	0.000858013460242546	0.0012603327353615786	not-binder
YSQACSWFQ	HLA-A*68:01	0.03961089891381562	0.03167077810538098	not-binder
TLVTNRLSL	HLA-A*68:01	0.009410928422585129	0.011199603597533971	not-binder
SSALSDRKT	HLA-A*68:01	0.0031519930118520277	0.0027263326363702496	not-binder
VPGLERNWY	HLA-A*68:01	0.006831387788406573	0.007644969766535829	not-binder
ICFYITCIL	HLA-A*68:01	0.07398884593276307	0.08965230207846189	not-binder
KPIIADGGI	HLA-A*68:01	0.00020787831090274267	0.00012143361621230646	not-binder
LESLRNAPI	HLA-A*68:01	0.020339492883067578	0.02030148747748108	not-binder
VTIVDSLNK	HLA-A*68:01	0.9329969048500061	0.02035487989826571	binder
QKMLFKGVY	HLA-A*68:01	0.004382256914323079	0.00445435045961615	not-binder
LITHKLGGK	HLA-A*68:01	0.4805808633565903	0.22780375842441525	ambiguous
IIATITSSS	HLA-A*68:01	0.06096928855404258	0.0663235087194393	not-binder
SYSKYMRAL	HLA-A*68:01	0.0038437696464825423	0.0031532339469069067	not-binder
TPIAAYSKY	HLA-A*68:01	0.358700006455183	0.160881808283449	not-binder
GVNWLIQEN	HLA-A*68:01	0.0027220360353794604	0.004999116193686567	not-binder
DAANIADRY	HLA-A*68:01	0.8368022799491882	0.13099525971612902	binder
KDEKVREIN	HLA-A*68:01	0.0005606504391835188	0.0007740339485419974	not-binder
LPRWLAKKK	HLA-A*68:01	0.17691996332723647	0.1894891752715475	not-binder
FIDNIHVFT	HLA-A*68:01	0.003224031362333335	0.003771071051751034	not-binder
SSLSNDELD	HLA-A*68:01	0.003319240802755985	0.006059775242606498	not-binder
DFQRGCFRV	HLA-A*68:01	0.006527149121393449	0.005585640037254604	not-binder
VLRYANKIP	HLA-A*68:01	0.0006455808869418433	0.0005306536883265727	not-binder
EHSAILQAL	HLA-A*68:01	0.005021119401862961	0.0054781221377737145	not-binder
GLVGALLVG	HLA-A*68:01	0.0004979647348591243	0.0005578160735923327	not-binder
ERVWQALET	HLA-A*68:01	0.0003216403733416362	0.0005144790534869531	not-binder
HAGTHSGRL	HLA-A*68:01	0.0032137170957867054	0.002771560920502576	not-binder
GAIIRDLNL	HLA-A*68:01	0.0006298303951098206	0.0009069021226964855	not-binder
GGEHLDSEG	HLA-A*68:01	7.299978969967924e-05	8.397543449881778e-05	not-binder
EDGRLHMHV	HLA-A*68:01	0.0026508098366321065	0.004063917746916495	not-binder
VGGHLPQPS	HLA-A*68:01	0.00014596867888485576	0.00017337406491603239	not-binder
TSNSGDLTV	HLA-A*68:01	0.015228454644966406	0.0244633139296889	not-binder
YRLGIRSTT	HLA-A*68:01	6.335931692227347e-05	7.747639037641781e-05	not-binder
QAEEIAVPA	HLA-A*68:01	0.001459378610161366	0.0014082177502562066	not-binder
YSETKLLAL	HLA-A*68:01	0.0014340704889036714	0.0015857314812682886	not-binder
VDVLRPMGC	HLA-A*68:01	0.0021619998624373693	0.0021616028021089247	not-binder
AAPRLAQGG	HLA-A*68:01	0.005170719436137006	0.00643861730929933	not-binder
RAPDYDDWT	HLA-A*68:01	0.002062441325870168	0.003973195471573584	not-binder
ETPYRKVID	HLA-A*68:01	0.05105668473988771	0.05914188986669789	not-binder
NDSGINEEP	HLA-A*68:01	0.000411376164606736	0.0004603865446306836	not-binder
GTIVLDLYF	HLA-A*68:01	0.007937562372535466	0.003572182903881947	not-binder
YNCCTDSNL	HLA-A*68:01	0.008476320537738502	0.006283986797737157	not-binder
TSFKAARLA	HLA-A*68:01	0.043839375855168325	0.03311110133074178	not-binder
GFEIEASHH	HLA-A*68:01	0.0023596061277203263	0.0029356498297540175	not-binder
VLATQTLPL	HLA-A*68:01	0.0018501925784221384	0.0014298152143788951	not-binder
SIITLGSQQ	HLA-A*68:01	0.008592156693339348	0.010811066506834747	not-binder
DLDELQIRL	HLA-A*68:01	0.004769010271411389	0.003558277885353852	not-binder
YSQIPSVLV	HLA-A*68:01	0.006668982225528452	0.006484972866303176	not-binder
IDAIITAKK	HLA-A*68:01	0.6913708627223969	0.16832172986064395	binder
EEKTFTSTG	HLA-A*68:01	0.010439847805537283	0.01495244294796296	not-binder
TGLSRLRSR	HLA-A*68:01	0.28750753626227377	0.1815082284270395	not-binder
ERWKKMSSM	HLA-A*68:01	0.004225559452243033	0.005037492324768558	not-binder
QAGYPRTDD	HLA-A*68:01	0.0001754647266352549	0.00014786304573853297	not-binder
ANLEEKMRE	HLA-A*68:01	4.9306648389801924e-05	4.865775207685034e-05	not-binder
GEKDVQKGV	HLA-A*68:01	0.006146220471418928	0.010134666956533613	not-binder
ILALIPFIN	HLA-A*68:01	0.0024353534216061236	0.0022965058730898148	not-binder
KYPIEHGIV	HLA-A*68:01	0.0010542928328504785	0.0009198091175794305	not-binder
PNFQTALNA	HLA-A*68:01	0.00044220237937224737	0.0005094182798634158	not-binder
DFDMESSMT	HLA-A*68:01	0.0007070244144415482	0.0006783558053781191	not-binder
LKPNPQCDD	HLA-A*68:01	0.00015290480989733625	0.00018544699350800194	not-binder
HDELECLLN	HLA-A*68:01	0.0045648802906725905	0.007657653324210179	not-binder
DLVTFSGDK	HLA-A*68:01	0.8318402528762817	0.1416107148194602	binder
HPNITLLED	HLA-A*68:01	0.00446168144371768	0.007791519168038462	not-binder
TNRRMALYA	HLA-A*68:01	0.020033367184805684	0.02791869260173393	not-binder
RKHLSEPVD	HLA-A*68:01	6.445690075906896e-05	5.9434503991957516e-05	not-binder
AGTDPRGRL	HLA-A*68:01	0.00021734048946200346	0.00023878233190575152	not-binder
NPTITVVKE	HLA-A*68:01	0.007519882508495357	0.007780922116446355	not-binder
ALLTTLLLS	HLA-A*68:01	0.0013453864772600354	0.0023320716056141246	not-binder
GITFIKDSG	HLA-A*68:01	0.004321116942810477	0.0049021031783669415	not-binder
VIWRFSGPK	HLA-A*68:01	0.6810649774968625	0.32304376705198834	binder
ILAPLAATL	HLA-A*68:01	0.009536749497056008	0.007021199966462007	not-binder
IKVTSSISP	HLA-A*68:01	2.94315182372884e-05	3.7041950923374955e-05	not-binder
HIPGVVEVT	HLA-A*68:01	0.02871151964645833	0.04374570118240588	not-binder
IKILVSCLT	HLA-A*68:01	0.00015740850626571045	0.0001894988805629674	not-binder
QDITRATFE	HLA-A*68:01	0.0011469147586467443	0.00163707252087323	not-binder
ILDDENAVL	HLA-A*68:01	0.00023774603578203825	0.00028721292254923846	not-binder
DQSDLALRL	HLA-A*68:01	0.014543482381850482	0.014066902330129388	not-binder
MMGYFLVSR	HLA-A*68:01	0.957990574836731	0.01956701561659318	binder
ELRYHLGLT	HLA-A*68:01	0.0012909840588690713	0.001470440913371997	not-binder
LPRDVIEYI	HLA-A*68:01	0.020957007841207086	0.023444526883526856	not-binder
FRVWHDEDD	HLA-A*68:01	0.00033808557696488604	0.0003729630939675651	not-binder
ARRAGLLHD	HLA-A*68:01	1.3760993743971994e-05	2.2410092314379987e-05	not-binder
LHVGRGVYY	HLA-A*68:01	0.04243830693885684	0.06575086131342972	not-binder
DGKAGRSRW	HLA-A*68:01	0.0022458849649410694	0.0011910869534254166	not-binder
LLLLFAPSF	HLA-A*68:01	0.010121278080794128	0.012862334630056208	not-binder
TYREQIKRV	HLA-A*68:01	0.0006470105065091048	0.0007591408367361178	not-binder
AEVLNFAAV	HLA-A*68:01	0.007214009212657402	0.011669167286076322	not-binder
ASKKLTSVQ	HLA-A*68:01	0.0021787194258649834	0.0014394036909183344	not-binder
QGVPFNVDE	HLA-A*68:01	0.00045073294641042596	0.0006969238620683386	not-binder
VTYEKIREV	HLA-A*68:01	0.20071391351521015	0.25350388628602005	not-binder
ASKRAIEAQ	HLA-A*68:01	0.0019330851602717303	0.0022058746238504505	not-binder
WAEHNIDIV	HLA-A*68:01	0.0007376357534667477	0.0002775594220098994	not-binder
WLHDPTMGQ	HLA-A*68:01	0.005153791751945391	0.006023131018943005	not-binder
SDDFEVPSK	HLA-A*68:01	0.4214462548494339	0.1559146196583293	not-binder
TVSLVGVTV	HLA-A*68:01	0.06086550410836935	0.10042782163160366	not-binder
TVANVEIVY	HLA-A*68:01	0.8518321633338928	0.11486191798380645	binder
AVGCNPDVD	HLA-A*68:01	0.0002023527878918685	0.00014899539714779977	not-binder
NKEILCHGL	HLA-A*68:01	0.000752873437886592	0.0006723855261331035	not-binder
IIEPFNEGV	HLA-A*68:01	0.002840144815854728	0.0031642121407088005	not-binder
FRHVIHCKG	HLA-A*68:01	0.0002758543672825908	0.00021748957035413435	not-binder
GLSSDAQES	HLA-A*68:01	1.571084612805862e-05	1.664684832435304e-05	not-binder
LPIVETQSG	HLA-A*68:01	0.005884759737523382	0.008110203783919702	not-binder
TRLQAIRDG	HLA-A*68:01	4.8221217252830686e-05	7.948447285371446e-05	not-binder
AAAVKERVK	HLA-A*68:01	0.6000891149044036	0.1042431412386162	binder
MRQQVFQFF	HLA-A*68:01	0.005475932592526078	0.003921768905256513	not-binder
DKFGRLLVL	HLA-A*68:01	0.00024507448210897564	0.0004281212840684112	not-binder
GFAVKFYTR	HLA-A*68:01	0.4930958583950996	0.2691235581321867	ambiguous
RDPVKLPTT	HLA-A*68:01	0.0004479278791905017	0.0008802873488063446	not-binder
FLNEFVESI	HLA-A*68:01	0.012236113238031976	0.017429428464756085	not-binder
PIKGYPTDI	HLA-A*68:01	3.353506632493008e-05	4.268288878576217e-05	not-binder
TTKLAIVVG	HLA-A*68:01	0.0783121750690043	0.12470130683123587	not-binder
KLKFEGGTH	HLA-A*68:01	0.0020933817300829104	0.0022146406191940592	not-binder
NGGLIITGQ	HLA-A*68:01	0.004515737202427772	0.008658056896470185	not-binder
DLTVDNLPA	HLA-A*68:01	0.002362496653222479	0.001510999890255903	not-binder
GDAMGMNMI	HLA-A*68:01	0.003567734053467575	0.003982274887140868	not-binder
RILDVSLDR	HLA-A*68:01	0.74295095205307	0.09902024463380203	binder
GVEVIGDIE	HLA-A*68:01	0.0016308894292933473	0.0022010760500773986	not-binder
VFQALRIFV	HLA-A*68:01	0.012678013241384178	0.014249736110932104	not-binder
LHYSVTRDG	HLA-A*68:01	0.00564604020333519	0.01124414646324159	not-binder
LIQLLISLG	HLA-A*68:01	0.0032392707460530802	0.003948068704513383	not-binder
AVKRELKQE	HLA-A*68:01	0.0005778411872597644	0.0005050289411363281	not-binder
TYYGGPLHS	HLA-A*68:01	0.0027701170722139066	0.005097219224561941	not-binder
LELTQREFV	HLA-A*68:01	0.028065525367856024	0.04620776017376495	not-binder
GKGLEDLTI	HLA-A*68:01	3.6987087578779776e-05	5.139378511045343e-05	not-binder
KNKDQLLKD	HLA-A*68:01	0.0004703314956714166	0.0004418483879392894	not-binder
MPQKKNPDV	HLA-A*68:01	0.003396725013772084	0.005407114443092374	not-binder
AGDTPLTNR	HLA-A*68:01	0.8392797827720642	0.09225323321331959	binder
CGIPENLIG	HLA-A*68:01	0.000391016074718209	0.000382891409439287	not-binder
KLMEYGVPE	HLA-A*68:01	8.932690143410582e-05	0.00010602804030527846	not-binder
VAPFIVVYF	HLA-A*68:01	0.029858931875787677	0.030155210780985337	not-binder
SRNSVPGTQ	HLA-A*68:01	0.0005075865035905735	0.0006977859439613542	not-binder
EEPAAGEDE	HLA-A*68:01	0.003775381484956597	0.004808539977243499	not-binder
SLEVMGQTI	HLA-A*68:01	0.0003163165347359609	0.00040032671857287124	not-binder
QFDARLPEL	HLA-A*68:01	0.003959059160479228	0.0020071670781011837	not-binder
NQPQNVDSV	HLA-A*68:01	7.937497298371454e-05	5.696002795674976e-05	not-binder
IKDYEAFHK	HLA-A*68:01	0.016760080284439028	0.016213147941208733	not-binder
KLLLPSSKT	HLA-A*68:01	6.0988833911324034e-05	6.73290313777891e-05	not-binder
KTFDSESSA	HLA-A*68:01	0.03574265126662794	0.04791189027205885	not-binder
QLEEELETN	HLA-A*68:01	4.275665305613075e-05	4.2036797813249366e-05	not-binder
IGCSPGFMN	HLA-A*68:01	0.00018799986628437182	0.00015118421171885497	not-binder
YGEDAVLAL	HLA-A*68:01	0.0009200202543979685	0.0014247076334518369	not-binder
TDFLVAVLV	HLA-A*68:01	0.004275429519475437	0.003320079908155716	not-binder
KQGNLIAEK	HLA-A*68:01	0.2370200201869011	0.3056397876888316	not-binder
NNTFYFSAM	HLA-A*68:01	0.08489850405603647	0.05487262268672652	not-binder
DYSAGHISS	HLA-A*68:01	0.00042572808160912246	0.0002181341131670338	not-binder
ETKSTESFL	HLA-A*68:01	0.1778858962119557	0.17762205506975876	not-binder
ILAVWEVGD	HLA-A*68:01	0.0005473995675856713	0.0003349339957844685	not-binder
TLQMTSLRE	HLA-A*68:01	0.006674345708597684	0.011067769395674795	not-binder
YEDYLAINK	HLA-A*68:01	0.4078095808625221	0.18736753562414485	ambiguous
MRHGDLNRF	HLA-A*68:01	0.0011238755891099573	0.001224908354286191	not-binder
SGPEDDAAI	HLA-A*68:01	5.556402502406854e-05	6.020676066525217e-05	not-binder
ESADSEKPL	HLA-A*68:01	0.17957458980381488	0.23905665069727475	not-binder
GTVIENMVF	HLA-A*68:01	0.015882248600246385	0.017490577564794194	not-binder
REEAQRLLG	HLA-A*68:01	0.0011442693104982027	0.0020103494477390614	not-binder
LQQTDDRFH	HLA-A*68:01	0.0012392514443490654	0.00164759061668916	not-binder
ARTSPQQKL	HLA-A*68:01	0.00016142850327014458	0.00014827672071530688	not-binder
IAEDSTIPS	HLA-A*68:01	0.0029586988195660522	0.0051606360503263	not-binder
SLTGLRPDG	HLA-A*68:01	0.0002638626257976284	0.00027255082160795695	not-binder
FTVTHDITS	HLA-A*68:01	0.05898865587078035	0.04690096607587197	not-binder
PPQYGQLET	HLA-A*68:01	1.941749718525898e-06	2.3772580586598617e-06	not-binder
PEAEMIEPE	HLA-A*68:01	0.0003203644598897881	0.00039835722840805024	not-binder
SLEEARQLG	HLA-A*68:01	0.00018093171802320286	0.0002017036062574502	not-binder
LQTITNENP	HLA-A*68:01	7.939888184864685e-05	9.042198909163379e-05	not-binder
RIDGSGQMA	HLA-A*68:01	0.0006164067786812666	0.0007226295862184512	not-binder
HMEFATKVA	HLA-A*68:01	0.00595287910909974	0.0107516376531292	not-binder
IVVLNHKFE	HLA-A*68:01	0.002546044465270825	0.002279560998877096	not-binder
LRNAPFTEQ	HLA-A*68:01	0.00013211424638939206	0.00016357337905370807	not-binder
GFVLHEPVE	HLA-A*68:01	0.00041972501649070184	0.0004463597660246381	not-binder
VLVNRGGAQ	HLA-A*68:01	0.0004419732435053447	0.0007424433353435891	not-binder
SRERREEQT	HLA-A*68:01	4.826012988079498e-05	9.364595880711027e-05	not-binder
RDEIFEEDG	HLA-A*68:01	0.00029131534702173665	0.00030951278817843356	not-binder
LLMPPTWNG	HLA-A*68:01	0.004398297914303839	0.004935236808049176	not-binder
FIKVPRSQE	HLA-A*68:01	0.00044025022398272993	0.0005131393474024582	not-binder
GLRKYVETL	HLA-A*68:01	3.865788274026727e-05	3.0340068733732167e-05	not-binder
EVVALNDPF	HLA-A*68:01	0.5436055675148964	0.29410035933394924	ambiguous
ESRRQSNSG	HLA-A*68:01	0.0035575559188146142	0.0029281025369847875	not-binder
VLIQKSYGA	HLA-A*68:01	0.000907749033649452	0.0011207009667220434	not-binder
KVREIQIFD	HLA-A*68:01	0.0008864463571626402	0.001328563533736955	not-binder
TEAFTEEAE	HLA-A*68:01	0.003932907851412893	0.0026039962372542075	not-binder
VEEAGEAFD	HLA-A*68:01	0.0008095877853520506	0.0010458880297842888	not-binder
TFGDMTSEE	HLA-A*68:01	0.0018746822970570065	0.0023833728553044713	not-binder
GHHMRIKAK	HLA-A*68:01	0.017686139397847002	0.01869684063169757	not-binder
ALMETEEVK	HLA-A*68:01	0.313369956612587	0.13921146348767738	not-binder
DLPNVMYRE	HLA-A*68:01	0.051928388280794026	0.04397344827764728	not-binder
VHINIPGFI	HLA-A*68:01	0.0016069890756625683	0.0017779449542086113	not-binder
GVALEIADD	HLA-A*68:01	0.0013813648634823038	0.002567255918221368	not-binder
SRQIRCNWA	HLA-A*68:01	0.0005307293642658806	0.0007622710032893432	not-binder
AAQAIPRSP	HLA-A*68:01	0.0024040210861130617	0.0037592074677878983	not-binder
AAAAAPLVE	HLA-A*68:01	0.014751171016177978	0.024818100336172585	not-binder
VGEYLTGMH	HLA-A*68:01	0.004447423681267537	0.0059408602725996	not-binder
WLADRVGVR	HLA-A*68:01	0.9477415204048156	0.018539303450057925	binder
LTAAHCDRK	HLA-A*68:01	0.9428044557571411	0.043272715924837335	binder
AELRMPSRG	HLA-A*68:01	0.0015713477274402975	0.001954573653277821	not-binder
LWLWARPRA	HLA-A*68:01	0.0020283857535105198	0.0013999391540141465	not-binder
EEGLVSQYK	HLA-A*68:01	0.4839474245905876	0.28744998534262617	ambiguous
VLILYGDVP	HLA-A*68:01	0.0017362197278719903	0.0029997349376771304	not-binder
FNVIESFSQ	HLA-A*68:01	0.004466089695051778	0.005265374505052274	not-binder
GGWGAHGGG	HLA-A*68:01	0.01815437383193057	0.03000839435162017	not-binder
TEEWYTFPE	HLA-A*68:01	0.00013393808105206518	0.00014408297604176002	not-binder
LALLRSARE	HLA-A*68:01	9.417049877811224e-05	2.0959901411970644e-05	not-binder
CTNGRIEDL	HLA-A*68:01	0.007206487096846103	0.004592135710344602	not-binder
TTDELDRIA	HLA-A*68:01	0.003494392870925367	0.0017033390019116838	not-binder
NWFGILVPH	HLA-A*68:01	0.010085024120053276	0.006451411346669167	not-binder
KKVGYNVEK	HLA-A*68:01	0.011458288505673408	0.004329119796823708	not-binder
DYTIRTIFN	HLA-A*68:01	0.0009270148833820713	0.0014183857623340235	not-binder
KLYEACIAD	HLA-A*68:01	0.0003577095121727325	0.0002628257457518761	not-binder
DQMVETVGN	HLA-A*68:01	0.0005378030851716176	0.0006353289326193095	not-binder
FITDPSFAA	HLA-A*68:01	0.024891560641117395	0.02608903507759712	not-binder
HSQIGVERW	HLA-A*68:01	0.02843278687214479	0.020752757549527965	not-binder
YLEVEWEVK	HLA-A*68:01	0.3258023463189602	0.27145645981063865	not-binder
LGCFIISLP	HLA-A*68:01	0.007318257652877946	0.010090920728983023	not-binder
GAAWQEPHR	HLA-A*68:01	0.8745023488998414	0.1507894889745156	binder
EQLLKEVWH	HLA-A*68:01	0.006303528769058176	0.0055770580347394814	not-binder
QDPAFQKEF	HLA-A*68:01	0.0032365339808166026	0.0036503548664682944	not-binder
PAYERVLKA	HLA-A*68:01	0.0008326200470037293	0.0015814058438660288	not-binder
THHCQKTPF	HLA-A*68:01	0.012478021904826164	0.011558877243443582	not-binder
TSEELAALK	HLA-A*68:01	0.9097515344619751	0.02958105845193232	binder
DRRSPAPEV	HLA-A*68:01	0.00013253130734582896	9.928788378759698e-05	not-binder
NPNLTPVIG	HLA-A*68:01	0.003743492689682171	0.004674232343856002	not-binder
FLAFDVPAI	HLA-A*68:01	0.014372127195383656	0.021524864253071513	not-binder
VWTDGLTQL	HLA-A*68:01	0.002059617180202622	0.003157987726998814	not-binder
PSPSVSSTT	HLA-A*68:01	0.00012941027962369843	0.00010591961275473241	not-binder
LTDIYDSDT	HLA-A*68:01	0.0004799142072442919	0.0003442107453083481	not-binder
VRLASVIEA	HLA-A*68:01	0.00014415709875095217	0.0001999431910115018	not-binder
GLDLSIKRD	HLA-A*68:01	0.00016149824368767441	0.0002169239982606831	not-binder
NAGFITKRF	HLA-A*68:01	0.12300734108430333	0.1361104116240015	not-binder
GSLTLQCRS	HLA-A*68:01	0.007088754785945639	0.009349227775962563	not-binder
AALTVNGTG	HLA-A*68:01	0.002912090304744197	0.003659902797878619	not-binder
LSHCMTTSE	HLA-A*68:01	0.007637698366306722	0.009998745816867055	not-binder
LLELYEVET	HLA-A*68:01	0.00012051522853653295	0.00014069273393679333	not-binder
GIPETKIRV	HLA-A*68:01	0.0010148817498702555	0.0011068480341918723	not-binder
DHPALHAIS	HLA-A*68:01	0.00501787024695659	0.008682567727488735	not-binder
LYQWLLSNAP	HLA-A*68:01	0.0011853614262236079	0.0015367940368290211	not-binder
IFNFEGFTMR	HLA-A*68:01	0.7266258597373962	0.1874362789959574	binder
VLAFQPHRYT	HLA-A*68:01	0.0015753487271553013	0.0017000484757964721	not-binder
FVHGSAKHTD	HLA-A*68:01	0.006120434643526096	0.011195247522289143	not-binder
MSCQSSHLSS	HLA-A*68:01	0.24051996944472193	0.3000309760653516	not-binder
MGKKLLRTLS	HLA-A*68:01	0.0007088250276865438	0.0007791147643042681	not-binder
RQLSRDGRMR	HLA-A*68:01	0.10356483872164972	0.06630748952585123	not-binder
NPDNMVWGGI	HLA-A*68:01	0.001261069438623963	0.0012320970130968306	not-binder
LLATLNQKCL	HLA-A*68:01	0.0001253352635444571	0.00013906297440615683	not-binder
VMALMALIGW	HLA-A*68:01	0.005202785275469068	0.005895818031922715	not-binder
ADTLFTEQEV	HLA-A*68:01	0.00010405393934248968	0.00019375445870310483	not-binder
GGDGRRRDRR	HLA-A*68:01	0.026690100397536297	0.03951028560685711	not-binder
GLEVGQIVES	HLA-A*68:01	1.2347008305368944e-05	8.306246977487283e-06	not-binder
LARSGATPMD	HLA-A*68:01	0.00039970949947019105	0.0003069131464291271	not-binder
IKALFDIMDH	HLA-A*68:01	0.002440368804673199	0.0034273604607483912	not-binder
KKIVAFSTSS	HLA-A*68:01	1.0970564562740038e-05	8.583091880333405e-06	not-binder
DTETGNKYPG	HLA-A*68:01	0.0497603134414021	0.07564936323684537	not-binder
RRQPDDLLPL	HLA-A*68:01	5.713263943469826e-05	7.074658066580945e-05	not-binder
ASTARGYLDQ	HLA-A*68:01	0.001337179823894985	0.0014710260221244321	not-binder
NTTLDRSLVQ	HLA-A*68:01	0.06342212297022343	0.04947523815920828	not-binder
VDAFRVFAKS	HLA-A*68:01	0.0034659973953239387	0.005018962906478912	not-binder
LEDRNALALW	HLA-A*68:01	0.00749321340217648	0.012172618583041216	not-binder
YCPLVEFGLL	HLA-A*68:01	0.010518336080713198	0.010418242085596205	not-binder
AFVAQETRTG	HLA-A*68:01	0.002180315296573099	0.0037318217416156584	not-binder
KNPRGRASCM	HLA-A*68:01	0.001140866703666177	0.002119687639946511	not-binder
AEGMGVPARR	HLA-A*68:01	0.5364675521850586	0.2657572844248033	ambiguous
DPAVKAVSEA	HLA-A*68:01	0.0004466273922844266	0.0005140886192385896	not-binder
GITLGEGRPK	HLA-A*68:01	0.4086322456598282	0.19435098935564155	ambiguous
IPELQDKIQE	HLA-A*68:01	0.0019164494064170868	0.0011065064114205178	not-binder
RLTLVKGENM	HLA-A*68:01	0.00041919005641375404	0.0007200326863124257	not-binder
LAGEKGDRGE	HLA-A*68:01	0.0005098138357610083	0.0009217048510237641	not-binder
KIGGFLPGSL	HLA-A*68:01	9.422164716852422e-05	0.00013177322759073455	not-binder
RQQLKAIREE	HLA-A*68:01	0.0002156772044116906	0.0003165254866697237	not-binder
FFKDMYVRSS	HLA-A*68:01	0.0011120049325882065	0.0005992477175392975	not-binder
LNKHHEIIKN	HLA-A*68:01	0.00861453372053802	0.015656013804793416	not-binder
KAAKEVAQHR	HLA-A*68:01	0.9530735850334168	0.02562311279925731	binder
YFPQISSVKD	HLA-A*68:01	0.052513972669839856	0.03216568930576328	not-binder
MDATDGLAAA	HLA-A*68:01	0.0002758119179202917	0.0004162925632305795	not-binder
YAKLRPAFDR	HLA-A*68:01	0.5565340459346771	0.22417595594325734	ambiguous
VIASFAFPSS	HLA-A*68:01	0.007513202875270508	0.007685405726606435	not-binder
SHLVSNFRKR	HLA-A*68:01	0.2381780043244362	0.1842675393709334	not-binder
ETVTWLLTRS	HLA-A*68:01	0.8645739078521728	0.1265106341658266	binder
KLIAKEGKSA	HLA-A*68:01	0.00028777201634979657	0.0004613348501521495	not-binder
LMSETLGQSY	HLA-A*68:01	0.14358507469296455	0.13454545147195543	not-binder
RMERLCPGEI	HLA-A*68:01	8.43048235765309e-05	8.513274334774868e-05	not-binder
SEWVNCSCPR	HLA-A*68:01	0.7209882080554962	0.25445353218391925	binder
PSYDESKLVE	HLA-A*68:01	0.00017004546007228782	0.00021642219107950405	not-binder
VVDALRRMEY	HLA-A*68:01	0.02228018762834836	0.026873130746976375	not-binder
VVDNLASEQA	HLA-A*68:01	0.0010044855921705676	0.001732830252607245	not-binder
ADFVQWVVDK	HLA-A*68:01	0.09828553050756454	0.10856219290247586	not-binder
YSIHGTKAVP	HLA-A*68:01	0.05109202199382708	0.09983667123015985	not-binder
FSGYITQIEY	HLA-A*68:01	0.3908535152673721	0.33659001949757933	ambiguous
TSAIRGAADM	HLA-A*68:01	0.00629140404635109	0.008194272317544934	not-binder
LAQSEPKLVR	HLA-A*68:01	0.7895881652832031	0.22707511965337368	binder
VGLFDMMQAI	HLA-A*68:01	0.00021950976792055598	0.00027786545255972605	not-binder
SLVNVPGGSK	HLA-A*68:01	0.9224100589752198	0.07619180553037179	binder
TPTYESTVTQ	HLA-A*68:01	0.0032938406255198062	0.004983092238300451	not-binder
GARLVAAKLE	HLA-A*68:01	0.00046279763273560093	0.0008828770467732292	not-binder
LVVNIMMERA	HLA-A*68:01	0.15609071515500544	0.1299955818022955	not-binder
LKLQPLRELA	HLA-A*68:01	9.890525636180314e-06	1.522887198351475e-05	not-binder
GAILSPGVSA	HLA-A*68:01	0.0003565513558773326	0.0005075926143139112	not-binder
PDADAPGPAM	HLA-A*68:01	0.000844699414369643	0.00102438953197174	not-binder
AAALRRGIVD	HLA-A*68:01	0.004733947652130155	0.007318669947855573	not-binder
PNFAKHSQIS	HLA-A*68:01	0.00012949774127264392	0.00021841736578577422	not-binder
TTATRCPTQG	HLA-A*68:01	0.11134391212835908	0.13563076181365527	not-binder
AQWAAIDQLI	HLA-A*68:01	0.0016855953260776601	0.002449269611885131	not-binder
KKIVDRTTAV	HLA-A*68:01	1.4291533139074164e-06	1.7534921713105774e-06	not-binder
FLLIQIVKNE	HLA-A*68:01	1.0283413962497434e-05	1.4189777311064135e-05	not-binder
QFNNLLPLIN	HLA-A*68:01	0.002000332928128046	0.00229320303544965	not-binder
VTVVASGVPA	HLA-A*68:01	0.00842497225967236	0.012602034826706755	not-binder
PAGTTRGFGI	HLA-A*68:01	7.169280484049523e-05	0.00012648471627019512	not-binder
AGGRATNGKE	HLA-A*68:01	0.004720107955654385	0.005665571267580473	not-binder
FANVPEDNPF	HLA-A*68:01	0.036017301678657535	0.05102800134441097	not-binder
EVSALLGRMP	HLA-A*68:01	0.29316316680633464	0.28244833699292643	not-binder
VTAEYSMLPR	HLA-A*68:01	0.9747054696083068	0.018711205064783215	binder
DGILTENGAE	HLA-A*68:01	0.0017727449354424606	0.002477600524320798	not-binder
[truncated: 3,649 more rows]
