# Supplementary material for: Peptidome Surveillance Across Evolving SARS-CoV-2 Lineages Reveals HLA Binding Conservation in Nucleocapsid Among Variants With Most Potential for T-Cell Epitope Loss in Spike
Source: Front Immunol. 2022 Jun 23;13:918928. doi: 10.3389/fimmu.2022.918928 (PMC9260595; doi:10.3389/fimmu.2022.918928)
Supplement: Supplementary file 4 [file DataSheet_4.zip › cnn_results/HLA-A30_02_predictionsCNN.csv]

peptide	allele	prediction	prediction_std	classification
AAAAGLHRY	HLA-A*30:02	0.8979664444923401	0.11623951531003622	binder
AAATPESQEPQAK	HLA-A*30:02	0.00038136223593028263	0.00045325971080812446	not-binder
AAHTVTAAY	HLA-A*30:02	0.9323931455612182	0.027713066781856702	binder
AAKGFGGKY	HLA-A*30:02	0.9409774541854858	0.04307225066057205	binder
AAKPWTKDHHY	HLA-A*30:02	0.38063644990324974	0.399035981547343	ambiguous
AANPAYGRY	HLA-A*30:02	0.9084576725959778	0.026248208205873313	binder
AANPISGHY	HLA-A*30:02	0.9476304769515991	0.020386861183538257	binder
AANPVYGRY	HLA-A*30:02	0.9325523972511292	0.03918172908088834	binder
AAPATRAAL	HLA-A*30:02	0.31858985126018524	0.2475431501299649	not-binder
AAPAYSRAL	HLA-A*30:02	0.32403866201639175	0.21882305175712238	not-binder
AAPEGKRSL	HLA-A*30:02	0.09698055926710367	0.09998476830344835	not-binder
AAPEGVPL	HLA-A*30:02	0.04607118652202189	0.07430903386198336	not-binder
AAQLHTLLGLY	HLA-A*30:02	0.3628556117415428	0.17882309459568693	not-binder
AARGGHGQQDLY	HLA-A*30:02	0.21303849145770073	0.14802568417030038	not-binder
AASPRPNHSY	HLA-A*30:02	0.8381475925445556	0.09882583793645962	binder
AASPVVAEY	HLA-A*30:02	0.9503847002983093	0.0407074034263692	binder
AAVGFPTHLY	HLA-A*30:02	0.8850787281990051	0.04976906934002054	binder
AAVPDAVGK	HLA-A*30:02	0.16360680647194387	0.20490512027712385	not-binder
ADLINNLGTIAK	HLA-A*30:02	0.0017821383431510184	0.002680029168749065	not-binder
ADYPDYKY	HLA-A*30:02	0.07349405107088387	0.11952360659527282	not-binder
AEFVEVTK	HLA-A*30:02	0.00027449244571471355	0.00031385546280240066	not-binder
AEPAVYPWPLPVY	HLA-A*30:02	0.001344757203458924	0.002178435365472081	not-binder
AEQRGENALKD	HLA-A*30:02	2.996201302165602e-05	5.354660399391785e-05	not-binder
AFHPFIAGPY	HLA-A*30:02	0.5960264325141906	0.19532792448914804	ambiguous
AFISIVHMY	HLA-A*30:02	0.8430635809898377	0.10164589328416568	binder
AFKALIAAQY	HLA-A*30:02	0.6518874526023865	0.08490638501622877	binder
AFKDAVPEY	HLA-A*30:02	0.8446748852729797	0.09121929804049886	binder
AFLEILHTY	HLA-A*30:02	0.5971281945705413	0.09685860152900773	binder
AFPHIKHNY	HLA-A*30:02	0.5339744627475739	0.20074771133377856	ambiguous
AFQRGYYRYY	HLA-A*30:02	0.5961726129055023	0.10428836262658941	binder
AFRALQHSY	HLA-A*30:02	0.566760927438736	0.17393060823156278	ambiguous
AFRYLAQYY	HLA-A*30:02	0.6401203572750092	0.14329665090228086	binder
AFYKISTLY	HLA-A*30:02	0.7065242528915405	0.19900076045134088	binder
AGADVNLAWGRRY	HLA-A*30:02	0.01046654241363285	0.005509636423031307	not-binder
AGAEVVHRY	HLA-A*30:02	0.8797498941421509	0.025671183912399954	binder
AGEVFIHK	HLA-A*30:02	0.015881817452418547	0.027909303779587682	not-binder
AGFAGDDAPR	HLA-A*30:02	0.08283568717597518	0.1639864296512105	not-binder
AGFHLNEHLY	HLA-A*30:02	0.667263126373291	0.030159606482234345	binder
AGHAIITNY	HLA-A*30:02	0.854127037525177	0.05885609905440777	binder
AGHQISRDY	HLA-A*30:02	0.694369101524353	0.12570734326048746	binder
AGILLKHKY	HLA-A*30:02	0.3732681155204773	0.16963262441410012	not-binder
AGKTVVAEY	HLA-A*30:02	0.8342734575271606	0.08395820953404655	binder
AGKVLAHFY	HLA-A*30:02	0.8622676610946656	0.06622806588526098	binder
AGLPEYLSKTSKY	HLA-A*30:02	0.012251756490150001	0.0177495647079935	not-binder
AGLPPVFGLY	HLA-A*30:02	0.815229344367981	0.059751512304463995	binder
AGLQFPVGR	HLA-A*30:02	0.18077872479334472	0.19590341097445185	not-binder
AGNWKFAAY	HLA-A*30:02	0.8094597458839417	0.10419158879306765	binder
AGVLAGHDNR	HLA-A*30:02	0.0012377482188639989	0.0009222489256039848	not-binder
AIANLQRAY	HLA-A*30:02	0.8278773665428162	0.08538287890592575	binder
AIEENNNFSK	HLA-A*30:02	0.0717329690232873	0.05831331710914562	not-binder
AIGGIARTY	HLA-A*30:02	0.8428954124450684	0.03673811655612898	binder
AIGMPVEKRY	HLA-A*30:02	0.49545018672943114	0.14346922661539152	ambiguous
AIHDVFSQY	HLA-A*30:02	0.9682998061180115	0.01692491901687749	binder
AIHPIPGEY	HLA-A*30:02	0.8998166441917419	0.07304830303085738	binder
AIHPVPGHY	HLA-A*30:02	0.8812052845954895	0.09651122377761089	binder
AIIQERLRY	HLA-A*30:02	0.7593104422092438	0.16239603026272129	binder
AIKDFVLKY	HLA-A*30:02	0.9844017624855042	0.01837888650414087	binder
AIKEQLHKY	HLA-A*30:02	0.9665305376052856	0.012005007498165726	binder
AIKGPELMNKY	HLA-A*30:02	0.5205288916826248	0.30000888802584846	ambiguous
AIKKPSGDDRY	HLA-A*30:02	0.820770013332367	0.14351646799019604	binder
AILGKGGYGRVY	HLA-A*30:02	0.15449919265229256	0.2180895629214647	not-binder
AILKKYGKY	HLA-A*30:02	0.6300538122653961	0.22404082677908274	binder
AINASTGNY	HLA-A*30:02	0.9342298746109009	0.018968853990678956	binder
AIQEVMESY	HLA-A*30:02	0.8977545619010925	0.031247291689234995	binder
AIQPDAGYY	HLA-A*30:02	0.9391139030456543	0.011049772275964346	binder
AIQPGSINY	HLA-A*30:02	0.8813234329223633	0.06921281724450712	binder
AIRNDEELNK	HLA-A*30:02	0.005609503898449475	0.004299396500689369	not-binder
AIRTNYNDRY	HLA-A*30:02	0.7039649367332459	0.17631568289563915	binder
AIWADPGKY	HLA-A*30:02	0.8689818143844604	0.09818288934342627	binder
AKNKLNDLED	HLA-A*30:02	0.0003949648678826634	0.00043407244925821925	not-binder
ALAGTFHYY	HLA-A*30:02	0.9788764595985413	0.01555762061682752	binder
ALAPAGFSY	HLA-A*30:02	0.9536868810653687	0.022462407422425428	binder
ALDPKSTGRKY	HLA-A*30:02	0.4450165593996644	0.26282448376925305	ambiguous
ALGQVLRSY	HLA-A*30:02	0.8484885692596436	0.07754970960997376	binder
ALIARSLGKY	HLA-A*30:02	0.7165511131286622	0.10804440273566737	binder
ALKEKLEHQY	HLA-A*30:02	0.6324011981487274	0.1417405913964917	binder
ALKNGEEIRHVY	HLA-A*30:02	0.18542928830938762	0.22091415102593462	not-binder
ALKVPVPEDKY	HLA-A*30:02	0.46148933917284013	0.3140926148411285	ambiguous
ALLDPSQKNLY	HLA-A*30:02	0.7939487934112549	0.162719045104335	binder
ALMGYATHKY	HLA-A*30:02	0.824340534210205	0.050546893080626834	binder
ALNIATHVL	HLA-A*30:02	0.06486906744539737	0.06169969109825107	not-binder
ALNPTGTFLY	HLA-A*30:02	0.9159939527511597	0.042491343126539724	binder
ALQDLLSEY	HLA-A*30:02	0.8607120633125305	0.07119557920078005	binder
ALQDTLALY	HLA-A*30:02	0.9202932596206665	0.044771675992546035	binder
ALQKLDQEK	HLA-A*30:02	0.06325995232909917	0.03934848537861811	not-binder
ALRAYVKDHY	HLA-A*30:02	0.564508706331253	0.1594738111539894	ambiguous
ALRSDDSEHKY	HLA-A*30:02	0.44362178035080435	0.29997633160993276	ambiguous
ALSPVRGCY	HLA-A*30:02	0.8604641795158386	0.10151814583878285	binder
ALSRIMGKY	HLA-A*30:02	0.8729954719543457	0.04885504355550229	binder
ALVDIIHGY	HLA-A*30:02	0.9477719783782959	0.03594974600540651	binder
AMAPASAVSGLY	HLA-A*30:02	0.8207975089550018	0.1917472274411018	binder
AMIENFNAKY	HLA-A*30:02	0.8810647606849671	0.10089129699382311	binder
AMLAGATAVY	HLA-A*30:02	0.8852262377738953	0.07568276038396843	binder
AMLAKTGVHHY	HLA-A*30:02	0.3061274029314518	0.2494791377607424	not-binder
AMMGSTHIY	HLA-A*30:02	0.9675841450691223	0.0233216309243666	binder
AMQSLKSRGY	HLA-A*30:02	0.7879488587379455	0.09149399893158622	binder
AMRAADQFDIY	HLA-A*30:02	0.7302708387374878	0.07934440337288785	binder
APIIAVTR	HLA-A*30:02	0.00018778311477944952	0.000257251786630825	not-binder
APILIATDVASR	HLA-A*30:02	1.3562526819921317e-05	1.7114148180394634e-05	not-binder
APVISAEK	HLA-A*30:02	0.0010145194192483944	0.001035840196382302	not-binder
AQAALSHEY	HLA-A*30:02	0.949203896522522	0.034659468988527155	binder
AQAELESRY	HLA-A*30:02	0.7828826785087586	0.14317273626668495	binder
AQAGWLQHDY	HLA-A*30:02	0.863275408744812	0.04353893005956387	binder
AQAHFNNGEY	HLA-A*30:02	0.8928287386894226	0.024906476907955694	binder
AQHRIAPGY	HLA-A*30:02	0.8345882058143616	0.07874872744130305	binder
AQKIDLPEY	HLA-A*30:02	0.8744943380355835	0.1354734449220484	binder
AQKSISQHY	HLA-A*30:02	0.9494740962982178	0.027478020786799732	binder
AQKTPSRLENY	HLA-A*30:02	0.3405581995844841	0.22850105398001452	not-binder
AQLAGSVAEMSSY	HLA-A*30:02	0.17625657320022584	0.2077558068333258	not-binder
AQLGLGHSY	HLA-A*30:02	0.8704325437545777	0.052206542950440145	binder
AQLPRNTAPAGY	HLA-A*30:02	0.04466406842693686	0.03562980884464178	not-binder
AQNAVRLHY	HLA-A*30:02	0.9772651076316834	0.013973159731566228	binder
AQNQLVIWKY	HLA-A*30:02	0.8475989460945129	0.04483227788306785	binder
AQNRWLHIY	HLA-A*30:02	0.8215446472167969	0.06846364375234337	binder
AQNSPSTFHY	HLA-A*30:02	0.8774665594100952	0.09400303183599677	binder
AQQDLKKGLHLY	HLA-A*30:02	0.1626727320253849	0.13248615135495476	not-binder
AQQISDEASRY	HLA-A*30:02	0.6343797765672207	0.3124745720920098	ambiguous
AQQKNLEGY	HLA-A*30:02	0.8096594691276551	0.11650139770486267	binder
AQQPMLPQY	HLA-A*30:02	0.8467560887336731	0.0686725800883111	binder
AQQPPDAVKPAIY	HLA-A*30:02	0.11585134385386482	0.18991799394450692	not-binder
AQQSIREKY	HLA-A*30:02	0.8994588613510132	0.0660849992594384	binder
AQQVQQVAAEY	HLA-A*30:02	0.16410046070814133	0.0868472671952743	not-binder
AQRAPGGLSY	HLA-A*30:02	0.8794172763824463	0.0723671423046972	binder
AQRPGLALNY	HLA-A*30:02	0.8243235945701599	0.06167760356200787	binder
AQSSSKSPELLARY	HLA-A*30:02	0.004442238026564382	0.0028727826684579335	not-binder
AQTEVAKKY	HLA-A*30:02	0.7817723155021667	0.0771553624405407	binder
AQYEDIAQK	HLA-A*30:02	0.24496470689773558	0.13686660504884707	not-binder
AQYENPPHIY	HLA-A*30:02	0.9254396438598633	0.046038989180521114	binder
AQYQFTGIKKY	HLA-A*30:02	0.5724136650562286	0.2413001924348261	ambiguous
ARLKAHLMSQPLAY	HLA-A*30:02	0.0005013048323235126	0.000811591275970383	not-binder
ARYSGSYNDY	HLA-A*30:02	0.8152950167655945	0.11754710070083609	binder
ASAIVEYAY	HLA-A*30:02	0.9214225053787232	0.029380456338152974	binder
ASINRIYGFY	HLA-A*30:02	0.911186420917511	0.06692752348161926	binder
ASISSGTHGQY	HLA-A*30:02	0.9103879570960999	0.08446698574010261	binder
ASKEPDNHVY	HLA-A*30:02	0.8061093330383301	0.11156005755279524	binder
ASKPASEVINEY	HLA-A*30:02	0.15339754968881608	0.0919874760989273	not-binder
ASKSLLNRY	HLA-A*30:02	0.9235695481300354	0.06840288862409974	binder
ASKYGRDWERY	HLA-A*30:02	0.4325879529118538	0.2804490061631741	ambiguous
ASLTVRNLPQY	HLA-A*30:02	0.2705524802207947	0.14531676914170993	not-binder
ASMPRDIYQDY	HLA-A*30:02	0.22069214098155499	0.14799009715272404	not-binder
ASNPAMLLY	HLA-A*30:02	0.9853409409523011	0.00882699598288006	binder
ASNPRQAAY	HLA-A*30:02	0.9050839304924011	0.06654214964422418	binder
ASQALIEAY	HLA-A*30:02	0.8739053726196289	0.08492164289806549	binder
ASQGGHILAFY	HLA-A*30:02	0.7276703238487243	0.20383197210990778	binder
ASQLKLDHY	HLA-A*30:02	0.8252752304077149	0.09923475167595978	binder
ASQSSSVSVEHSY	HLA-A*30:02	0.23510980781866236	0.31200890980970475	not-binder
ASVPHSIINGY	HLA-A*30:02	0.4520258266478777	0.3064963561634601	ambiguous
ASYAVQAKY	HLA-A*30:02	0.9255186080932617	0.041826455919975004	binder
ASYAVQSKY	HLA-A*30:02	0.9088783502578736	0.0613492925503553	binder
ASYLDQISRY	HLA-A*30:02	0.830937135219574	0.10141611707440747	binder
ASYPGASVDNY	HLA-A*30:02	0.8925606966018677	0.08813139762913699	binder
ASYSLIRKY	HLA-A*30:02	0.8773578643798828	0.06222462111417531	binder
ATAAALTYGLY	HLA-A*30:02	0.8265458822250367	0.14438012011136953	binder
ATFPVAPRY	HLA-A*30:02	0.9014544129371643	0.1402182632332836	binder
ATFSSSHRY	HLA-A*30:02	0.9875329375267029	0.012433427547183922	binder
ATHPFKFSDHYY	HLA-A*30:02	0.09701765552163125	0.07728972201090015	not-binder
ATILTDHQY	HLA-A*30:02	0.9198451638221741	0.04186095920207172	binder
ATKDYKDHGY	HLA-A*30:02	0.8511258125305176	0.09857724946494875	binder
ATKGLMKGKHYY	HLA-A*30:02	0.1707808792591095	0.190911362749223	not-binder
ATKGPSYEDLY	HLA-A*30:02	0.7991289734840393	0.11892023922299806	binder
ATKLIQNNHY	HLA-A*30:02	0.8267429590225219	0.10226293801200712	binder
ATLDAVKFSQY	HLA-A*30:02	0.4836817026138306	0.26963722372627996	ambiguous
ATLGPAVVPHQY	HLA-A*30:02	0.5130236029624939	0.17904795881734922	ambiguous
ATLIREWPGDLY	HLA-A*30:02	0.029525408789049835	0.03800161120139678	not-binder
ATLKGPDSHY	HLA-A*30:02	0.8559738874435425	0.08909417790300733	binder
ATLLHIAGANGY	HLA-A*30:02	0.015989265125244855	0.00904696784350602	not-binder
ATLNVSTTRY	HLA-A*30:02	0.904784107208252	0.045927594710994724	binder
ATLQQEGLLSRY	HLA-A*30:02	0.4159809648990631	0.33684800570945517	ambiguous
ATLTGGPARY	HLA-A*30:02	0.9138879895210266	0.028104723188626852	binder
ATNPESKVFY	HLA-A*30:02	0.8850855350494384	0.02144697177599063	binder
ATNPPYSLFY	HLA-A*30:02	0.959076988697052	0.03629239347782127	binder
ATQAQIKAAYY	HLA-A*30:02	0.6769139170646667	0.21929007095927006	binder
ATQERTDLY	HLA-A*30:02	0.9399307608604431	0.017999243000390203	binder
ATQLLKLAHKY	HLA-A*30:02	0.06533983424305916	0.0443762804882036	not-binder
ATQPGTTILQY	HLA-A*30:02	0.8662449955940247	0.07066539823729959	binder
ATQVFREQY	HLA-A*30:02	0.921967601776123	0.06864795982707046	binder
ATRRVHPALDTY	HLA-A*30:02	0.050026272609829905	0.08086987570065318	not-binder
ATSKSLHSY	HLA-A*30:02	0.955706512928009	0.025550026560385266	binder
ATSSVGRVY	HLA-A*30:02	0.939076054096222	0.042505831150871344	binder
ATSTIKRMY	HLA-A*30:02	0.7992209613323211	0.17430772013427626	binder
ATTGHVIDIY	HLA-A*30:02	0.7526465654373169	0.07298145800106237	binder
ATTVIPRVY	HLA-A*30:02	0.765385901927948	0.14038074317568983	binder
ATVTISHRY	HLA-A*30:02	0.9363160490989685	0.03403701985075055	binder
ATVTPSPVK	HLA-A*30:02	0.32663801684975624	0.2688462313819752	not-binder
AVAALDGAKY	HLA-A*30:02	0.9398019075393677	0.04499255722456035	binder
AVAGGVVNSALY	HLA-A*30:02	0.7517316341400146	0.18409174181001628	binder
AVALPQLLAKY	HLA-A*30:02	0.3158298185095191	0.2411872445687721	not-binder
AVAPFFKSY	HLA-A*30:02	0.9356964707374573	0.04580622935459345	binder
AVASKIGHSY	HLA-A*30:02	0.8751630544662475	0.04066949275923124	binder
AVASVPIMY	HLA-A*30:02	0.9622434139251709	0.021569342470403163	binder
AVELAANTK	HLA-A*30:02	0.06714568473398685	0.05558226601271044	not-binder
AVFPSIVGRPR	HLA-A*30:02	0.07070863849694434	0.07055205588656932	not-binder
AVGEGFHNY	HLA-A*30:02	0.9313851833343506	0.02467711202388349	binder
AVGFPTHLY	HLA-A*30:02	0.9254572868347168	0.04228930230241738	binder
AVHDITVAY	HLA-A*30:02	0.9659923076629638	0.017734622621746708	binder
AVHLVDSHY	HLA-A*30:02	0.8577095985412597	0.05775009360557156	binder
AVHRITPEEAKY	HLA-A*30:02	0.07232263293117284	0.12143593449273782	not-binder
AVIAFRSSY	HLA-A*30:02	0.8417535424232483	0.1453399183884078	binder
AVIAKENYPLY	HLA-A*30:02	0.3437927797436714	0.24667252056333847	not-binder
AVIEDTWHY	HLA-A*30:02	0.9688103556632995	0.02170956605133829	binder
AVIGDVIRVY	HLA-A*30:02	0.7550944089889526	0.1351953810734902	binder
AVIKSNHSY	HLA-A*30:02	0.9704016208648681	0.022769329198928726	binder
AVISSVAHY	HLA-A*30:02	0.9699989795684815	0.014061200899778461	binder
AVIYPTMKDFNHSY	HLA-A*30:02	0.018817937995208922	0.022320460248548207	not-binder
AVKDLDIIDNY	HLA-A*30:02	0.5357945919036865	0.20053739104457238	ambiguous
AVKEKYAKY	HLA-A*30:02	0.8307226300239563	0.12452985999543119	binder
AVKELELAHRY	HLA-A*30:02	0.2652325853705406	0.1687377471505129	not-binder
AVKIVKNVDRY	HLA-A*30:02	0.5135287165641784	0.19929027251927942	ambiguous
AVKYDYHKY	HLA-A*30:02	0.9246119022369385	0.03286587544761114	binder
AVLEQGPSSHYY	HLA-A*30:02	0.4306085899472237	0.2914297081566863	ambiguous
AVLGKGHQY	HLA-A*30:02	0.9290256500244141	0.02420003663302856	binder
AVLKAAAHHY	HLA-A*30:02	0.8008997678756714	0.07694339051423406	binder
AVLKGVASDY	HLA-A*30:02	0.7716721892356873	0.10444708521884864	binder
AVMESINPHKY	HLA-A*30:02	0.8192612886428833	0.1244295318171482	binder
AVNKVIKSY	HLA-A*30:02	0.8841378211975097	0.10989494037422103	binder
AVNSIAKRY	HLA-A*30:02	0.9229295969009399	0.05418708800518988	binder
AVQAALAKY	HLA-A*30:02	0.89674813747406	0.0853601807816335	binder
AVQKAAPGSQRY	HLA-A*30:02	0.3832958271726966	0.3483678100021444	ambiguous
AVQKERYDY	HLA-A*30:02	0.8859069228172303	0.04773591521903699	binder
AVQKMDQAEY	HLA-A*30:02	0.7437373280525208	0.1381128492598246	binder
AVQKVSKKLEMHVY	HLA-A*30:02	0.0011648401549585684	0.0015102244833991383	not-binder
AVQSLIRAY	HLA-A*30:02	0.8926479935646057	0.053905907263461283	binder
AVRDISEASVFDAY	HLA-A*30:02	0.013923616498504997	0.01892612202062685	not-binder
AVREIHPFIDDY	HLA-A*30:02	0.0030413869202675415	0.002142138791000165	not-binder
AVRPHSAPEY	HLA-A*30:02	0.7431222856044769	0.1693497328879958	binder
AVRPLELAY	HLA-A*30:02	0.8710409998893738	0.1503360565873531	binder
AVSPAVPVY	HLA-A*30:02	0.9210185527801513	0.04974869730705781	binder
AVSPLARSY	HLA-A*30:02	0.9040561795234681	0.05254717104340756	binder
AVTASIHVY	HLA-A*30:02	0.8838010191917419	0.07926527716866762	binder
AVTEQGAELSNEER	HLA-A*30:02	0.19941737961215153	0.28841410215866586	not-binder
AVTHIGRVY	HLA-A*30:02	0.7630589485168457	0.07275682981865136	binder
AVTPAGVVNKY	HLA-A*30:02	0.5457513201981783	0.3136283930254292	ambiguous
AVVRNVYHKY	HLA-A*30:02	0.707107949256897	0.07357903283339298	binder
AVVSSMPRY	HLA-A*30:02	0.9251023173332215	0.038286294437891	binder
AVYNNIMRHY	HLA-A*30:02	0.9144477486610413	0.01695342154067946	binder
AVYPVRSAY	HLA-A*30:02	0.7967754036188126	0.3052118379258978	binder
AVYTLTSLY	HLA-A*30:02	0.906696891784668	0.09073730856483064	binder
AWKGIAHKY	HLA-A*30:02	0.858366072177887	0.06044058664567149	binder
AWLDKIDRRY	HLA-A*30:02	0.5076518177986145	0.19585125950751636	ambiguous
AWLPAYATPHF	HLA-A*30:02	0.0023784045566571876	0.002869265610077792	not-binder
AWNTVSRAY	HLA-A*30:02	0.7652449607849121	0.08941044050234678	binder
AWSPVFRNY	HLA-A*30:02	0.8697216868400574	0.0619217413297706	binder
AYAHELPKY	HLA-A*30:02	0.34764373749494554	0.20121531549004268	not-binder
AYFPYFITY	HLA-A*30:02	0.8496100425720214	0.09105517115383566	binder
AYGRDIVEAHY	HLA-A*30:02	0.1937371423933655	0.2128253949016192	not-binder
AYHEQLSVAEITNA	HLA-A*30:02	2.5953553731916657e-06	3.7102725239791153e-06	not-binder
AYHQLFQEY	HLA-A*30:02	0.6770297944545746	0.16140172633865738	binder
AYLQRIALY	HLA-A*30:02	0.6423944115638733	0.11535986417648417	binder
AYPEIVAVY	HLA-A*30:02	0.6758036494255066	0.03185110955960774	binder
AYQDRYQDLGAY	HLA-A*30:02	0.09212191049009562	0.12351314953262388	not-binder
AYQELLQHY	HLA-A*30:02	0.656083619594574	0.249267116275418	binder
AYREHPYGRY	HLA-A*30:02	0.5563309177756309	0.2307238212716288	ambiguous
AYSEAHEISK	HLA-A*30:02	0.037440597278327915	0.07301556982722783	not-binder
AYSHIYSSY	HLA-A*30:02	0.8381039142608643	0.07578367589106472	binder
AYSPLHGGSGSY	HLA-A*30:02	0.49407687643542886	0.35955610270656413	ambiguous
AYTDKIDRY	HLA-A*30:02	0.5834447473287583	0.2928489014010841	ambiguous
AYWRQAGLSY	HLA-A*30:02	0.636886715888977	0.2311479033320814	binder
AYYEIRYQFY	HLA-A*30:02	0.5532298892736435	0.2607834538187902	ambiguous
CFSGMSDHRY	HLA-A*30:02	0.7892279744148254	0.09644682751867648	binder
DAGTIAGLNVLR	HLA-A*30:02	0.0032053300664074413	0.0050168021795408595	not-binder
DDDRRWKAGLY	HLA-A*30:02	0.08180440604919567	0.14027175079231538	not-binder
DDSPDLPK	HLA-A*30:02	0.0011722748945430794	0.0011977636964875167	not-binder
DGDGTITTK	HLA-A*30:02	0.016148092416369764	0.018973861931867158	not-binder
DLEPTVIDEVR	HLA-A*30:02	0.001238518692167645	0.0022720720269824623	not-binder
DLGEEHFK	HLA-A*30:02	0.0020069268997758628	0.002524084571753985	not-binder
DLSLEEIQK	HLA-A*30:02	0.013793856341604283	0.018255309114810565	not-binder
DLTDYLMK	HLA-A*30:02	0.0002109946377458982	0.0002119209765982133	not-binder
DQVANSAFVER	HLA-A*30:02	0.002099603340933243	0.00350431137779776	not-binder
DSLLNLVDVELIY	HLA-A*30:02	0.000303765030472098	0.0004345653441093658	not-binder
DSYVGDEAQSK	HLA-A*30:02	0.011635429719171952	0.011222761044684384	not-binder
DVNAAIATIK	HLA-A*30:02	0.009583417908288538	0.007885441255751037	not-binder
DVNVYFSKGRHG	HLA-A*30:02	9.389765487675871e-05	0.0001351035829044514	not-binder
DYSVTANSK	HLA-A*30:02	0.016436158982105552	0.013762726618495955	not-binder
EAAENSLVAYK	HLA-A*30:02	0.018109566858038308	0.01218503610212187	not-binder
EALQDVEDENQ	HLA-A*30:02	0.0015578500549963791	0.0020476157260895344	not-binder
EDAANNYAR	HLA-A*30:02	0.0019423843081312953	0.0031887946733902667	not-binder
EDMAALEK	HLA-A*30:02	0.0006521410575116793	0.0005400923237020648	not-binder
EDQTEYLEER	HLA-A*30:02	0.0010590069849767182	0.0008785372788625916	not-binder
EDTEEHHLR	HLA-A*30:02	0.00015458921175195428	0.00014308516596738287	not-binder
EDTEEYNLR	HLA-A*30:02	0.0005614305040296585	0.0010100235837616973	not-binder
EEQLQQIR	HLA-A*30:02	5.3523864824489564e-05	5.3821457343982426e-05	not-binder
EETPEVTK	HLA-A*30:02	0.0005388655083152117	0.0007523201600672549	not-binder
EGEFSEARE	HLA-A*30:02	0.0024130434871040053	0.00302439383885516	not-binder
EGEFSEAR	HLA-A*30:02	3.6292512033053724e-05	5.6037437893632175e-05	not-binder
EGLELPEDEEEK	HLA-A*30:02	0.10698373049526708	0.201747789870078	not-binder
EGYPRSDVDLY	HLA-A*30:02	0.32750031384639444	0.26787614360002343	not-binder
EIAEAYLGK	HLA-A*30:02	0.016200729785487054	0.029546429712129278	not-binder
EIIDLVLDR	HLA-A*30:02	0.0050421391235431655	0.009916180291065349	not-binder
EITALAPSTMK	HLA-A*30:02	0.03851994127035141	0.025039196493447904	not-binder
ELISNASDALDK	HLA-A*30:02	0.003489962840103544	0.003195911998286807	not-binder
ELISNSSDALDK	HLA-A*30:02	0.004159906238055555	0.003901474983729095	not-binder
ELVSDANQHVK	HLA-A*30:02	0.0019448826187726809	0.003520394118631173	not-binder
ELYERPPHLY	HLA-A*30:02	0.5294952809810638	0.21722838646256748	ambiguous
EMNPHFGSHRY	HLA-A*30:02	0.23728047213517128	0.17153062413127748	not-binder
EMYDIFGKY	HLA-A*30:02	0.7442603826522827	0.08763020373781641	binder
EPAVYPWPLPVY	HLA-A*30:02	0.0016619943543446426	0.00295695007827924	not-binder
EQGPSSHYY	HLA-A*30:02	0.5862535864114762	0.27656283928218683	ambiguous
EQVANSAFVER	HLA-A*30:02	0.0005017061043844251	0.0006973906812521269	not-binder
ESGPSIVHR	HLA-A*30:02	0.0061414649520884265	0.007925420566887642	not-binder
ESKDPADETEAD	HLA-A*30:02	0.0005494728114996406	0.0003488775850129376	not-binder
ESWFLVEKHWY	HLA-A*30:02	0.0034680089333960495	0.005084523943688351	not-binder
ESYSVYVYK	HLA-A*30:02	0.3449180439114571	0.20427423524763189	not-binder
EVDEQMLNVQNK	HLA-A*30:02	0.005285451642703265	0.0069579467887101515	not-binder
EVLWPLPAY	HLA-A*30:02	0.572511100769043	0.10046519929419155	binder
EYQDLLNVK	HLA-A*30:02	0.013416936062276364	0.017178472152303118	not-binder
EYQLNDSAK	HLA-A*30:02	0.016828972272924146	0.018179852466794866	not-binder
FAAATGATPIAGR	HLA-A*30:02	0.007091220745832061	0.014073945911524756	not-binder
FADLSEAANR	HLA-A*30:02	0.00306509894951148	0.004088428169762883	not-binder
FEDENFILK	HLA-A*30:02	0.016056955096428283	0.020205398093092387	not-binder
FIGNSTAIQELFK	HLA-A*30:02	3.628480557291147e-06	4.175438810678958e-06	not-binder
FKDPNAPK	HLA-A*30:02	0.0009491051405348117	0.0012570368860185671	not-binder
FLNAENAQK	HLA-A*30:02	0.058742953068576756	0.06845638838980998	not-binder
FPGQLNADLR	HLA-A*30:02	0.00031110006111703117	0.00034709816798073084	not-binder
FPGQLNADLRK	HLA-A*30:02	0.0013731651266901679	0.0024521130147598727	not-binder
FPHIKHNY	HLA-A*30:02	0.03526632139887624	0.04884536176938788	not-binder
FQAILDHTY	HLA-A*30:02	0.6789550662040711	0.18096854032346552	binder
FQAPYLLHGKY	HLA-A*30:02	0.22985712587833404	0.1821765890807961	not-binder
FQFIPYMKKY	HLA-A*30:02	0.47430077791213987	0.17380212272921952	ambiguous
FQHPPWGSSRY	HLA-A*30:02	0.7319499790668488	0.3169221299111012	binder
FQKEKIQGEY	HLA-A*30:02	0.801059341430664	0.14795422147262347	binder
FQVAERALY	HLA-A*30:02	0.7775465369224548	0.10861284655178291	binder
FSGMSDHRY	HLA-A*30:02	0.7461549997329712	0.16397030791358297	binder
FSKPSDLVGVF	HLA-A*30:02	0.03482783017680049	0.03333917653406574	not-binder
FSTPEQAAK	HLA-A*30:02	0.08605549048079411	0.11893158315301788	not-binder
FTGPGGHSY	HLA-A*30:02	0.9596416711807251	0.0203345565416864	binder
FVAVTSSNAAK	HLA-A*30:02	0.029011059003823902	0.026003995731710087	not-binder
GAEVVHRY	HLA-A*30:02	0.11893137055449188	0.13507198417021601	not-binder
GAKPDSTLHTY	HLA-A*30:02	0.7524297297000885	0.2543685511283035	binder
GANGLPKHSY	HLA-A*30:02	0.7949580669403076	0.041114945264626356	binder
GFKEQIYDVY	HLA-A*30:02	0.7112073540687561	0.08417860148692898	binder
GFKPEEIQTVY	HLA-A*30:02	0.530358581134351	0.2815520329308912	ambiguous
GFSDVDHTY	HLA-A*30:02	0.7882763266563415	0.057134343121514476	binder
GGGGSYNDFGNY	HLA-A*30:02	0.8278267860412598	0.1963966033259017	binder
GGKDFSFRY	HLA-A*30:02	0.862069034576416	0.09097347524233027	binder
GGMVEYGKY	HLA-A*30:02	0.6496525645256043	0.10858360683031795	binder
GGNFGFGDSR	HLA-A*30:02	0.08344610836356878	0.09020864593864275	not-binder
GGQRVIGHY	HLA-A*30:02	0.7348391056060791	0.11885362149109836	binder
GGYFRDQKDGY	HLA-A*30:02	0.3319379508495331	0.10410573944965089	not-binder
GHYTEGAELVD	HLA-A*30:02	0.00025716791065235613	0.0004915265397464632	not-binder
GIHIIKGEY	HLA-A*30:02	0.7917224287986755	0.050848595663289774	binder
GLKHPGLILKY	HLA-A*30:02	0.519186232285574	0.28031678593962445	ambiguous
GLLVGGAASHRY	HLA-A*30:02	0.019240842096041887	0.018931373023402816	not-binder
GLMKGKHYY	HLA-A*30:02	0.8726662635803223	0.04949687308617568	binder
GLSTAFHHY	HLA-A*30:02	0.9076162099838256	0.07465223421304418	binder
GLTDSIHRY	HLA-A*30:02	0.9253097653388977	0.04639269516381209	binder
GLTEKANHYY	HLA-A*30:02	0.750539219379425	0.11263020878203799	binder
GMKYIQHTY	HLA-A*30:02	0.7508561253547669	0.14496394063404508	binder
GMRGLIPHKY	HLA-A*30:02	0.7307731449604035	0.20004174406643616	binder
GPSSVEDIK	HLA-A*30:02	0.016522682745789	0.020967996121783444	not-binder
GQASGGHYY	HLA-A*30:02	0.9199535250663757	0.08276000008362754	binder
GQFAEAAGKY	HLA-A*30:02	0.9320014953613281	0.02177211595345257	binder
GQHDLVPHYY	HLA-A*30:02	0.9047611117362976	0.04634019323799892	binder
GQHSQGLGGHY	HLA-A*30:02	0.8595975399017334	0.11095856789858977	binder
GQIEEAGWSY	HLA-A*30:02	0.849102795124054	0.05864493367544387	binder
GQISDPSRSY	HLA-A*30:02	0.8552722334861755	0.05838424812694326	binder
GQKINIHEY	HLA-A*30:02	0.9362179636955261	0.05005930467857342	binder
GQKLIDVNHY	HLA-A*30:02	0.8628838062286377	0.08043394386262331	binder
GQKPWSQHY	HLA-A*30:02	0.9515377640724182	0.03162638051922966	binder
GQKRVVNVY	HLA-A*30:02	0.7824990630149842	0.17179578554704872	binder
GQLGLLARY	HLA-A*30:02	0.7384919226169586	0.16161137913210835	binder
GQMPHSHQY	HLA-A*30:02	0.9572951197624207	0.027016932434068497	binder
GQNAQTMAY	HLA-A*30:02	0.9426352262496949	0.03881808106063189	binder
GQNVADYMRY	HLA-A*30:02	0.8915228486061096	0.07924876160084973	binder
GQQSSYPGY	HLA-A*30:02	0.9297141790390014	0.05010222574558881	binder
GSAAGGHYY	HLA-A*30:02	0.9857913970947265	0.01157963480484706	binder
GSAHSMPKY	HLA-A*30:02	0.8602373242378235	0.07912008038056724	binder
GSFHIRASY	HLA-A*30:02	0.9368706464767456	0.04392615286962838	binder
GSGFHFHLY	HLA-A*30:02	0.9422119855880737	0.02668936022902431	binder
GSHFVEATY	HLA-A*30:02	0.8217923879623413	0.11785146809807463	binder
GSKPLNIAYSHIY	HLA-A*30:02	0.12010723830899224	0.12704453865796003	not-binder
GSLDYNVVHSLY	HLA-A*30:02	0.30747777768410745	0.2966781645270119	not-binder
GSNLTPAHHY	HLA-A*30:02	0.869541871547699	0.051813496898816445	binder
GSNPFTGFFY	HLA-A*30:02	0.9744390726089478	0.013129345906941375	binder
GSPLVVISQGK	HLA-A*30:02	0.0020913689053941196	0.0037220399416060257	not-binder
GSQSYEDMRGILY	HLA-A*30:02	0.08842723465743348	0.07803029424773815	not-binder
GSRGSSLNDTY	HLA-A*30:02	0.8187655568122864	0.11633374585983046	binder
GSSFIQHYY	HLA-A*30:02	0.978269362449646	0.016768910356643272	binder
GSTMVEHNY	HLA-A*30:02	0.8497419834136963	0.08435364619175467	binder
GTAPKENRHLY	HLA-A*30:02	0.6707649469375611	0.17818199720088113	binder
GTFSKPGGY	HLA-A*30:02	0.944619619846344	0.03165323047991738	binder
GTGIESSSHKY	HLA-A*30:02	0.5462432123720646	0.2658716581607845	ambiguous
GTHENPGLY	HLA-A*30:02	0.8364108681678772	0.10781288772098693	binder
GTIKDIVTRY	HLA-A*30:02	0.8996968865394592	0.05406756221121668	binder
GTITPDGADVY	HLA-A*30:02	0.942590868473053	0.041472720746490055	binder
GTKDLSIAAVGKY	HLA-A*30:02	0.24301810078322889	0.24053078679624068	not-binder
GTKGLSVNDFY	HLA-A*30:02	0.7568696677684784	0.15765346739585867	binder
GTKKDFEDLY	HLA-A*30:02	0.8380746841430664	0.13315813271870516	binder
GTKQWVHARY	HLA-A*30:02	0.758521580696106	0.07583435642381522	binder
GTLNASILNSLY	HLA-A*30:02	0.45312285125255586	0.297454305371767	ambiguous
GTLPIGARY	HLA-A*30:02	0.9128862023353577	0.11535897922435935	binder
GTMYPMSVY	HLA-A*30:02	0.8825212955474854	0.1509998794873933	binder
GTNHVEYRY	HLA-A*30:02	0.7804109662771225	0.3175469653534692	binder
GTQPPGKMEY	HLA-A*30:02	0.8063590943813324	0.18433634937996946	binder
GTQRFLERY	HLA-A*30:02	0.7878225684165955	0.15347576151429093	binder
GTREHWDAVY	HLA-A*30:02	0.8199870824813843	0.18326638354607253	binder
GTSAGVHVY	HLA-A*30:02	0.932454514503479	0.021172136873044856	binder
GTSPLHLAAQY	HLA-A*30:02	0.549911105632782	0.24969418054509324	ambiguous
GTVGVYDKTSRY	HLA-A*30:02	0.25182166397571565	0.17532587393497848	not-binder
GTWKHARRY	HLA-A*30:02	0.7867337226867676	0.1727685715562332	binder
GTYTFPNGAKY	HLA-A*30:02	0.9689816355705261	0.02362743511819234	binder
GVAFPHIKHNY	HLA-A*30:02	0.1407301483908668	0.17304581085642576	not-binder
GVANALAHRY	HLA-A*30:02	0.7547618389129639	0.14251557485244087	binder
GVHAVMYSY	HLA-A*30:02	0.940360677242279	0.036135224122676134	binder
GVHAVMYSYY	HLA-A*30:02	0.9156423330307006	0.038529691257834335	binder
GVHSGLNHNY	HLA-A*30:02	0.8413302302360535	0.05525065628550739	binder
GVKDPDQAASY	HLA-A*30:02	0.8117033004760742	0.15403600014114105	binder
GVKPPQNLWEY	HLA-A*30:02	0.5616238251328468	0.28233555079501743	ambiguous
GVMNSLQDRYGSY	HLA-A*30:02	0.027682729344815016	0.02111436955713652	not-binder
GVNDKMAEY	HLA-A*30:02	0.9156077623367309	0.05842183252106624	binder
GVNPAYPESRY	HLA-A*30:02	0.5526672452688217	0.209906647333686	ambiguous
GVNPHVNHLYA	HLA-A*30:02	0.00032815255839295786	0.00030253002444067547	not-binder
GVNPRVNHLY	HLA-A*30:02	0.8389619708061218	0.032259014970885694	binder
GVNPYINHLY	HLA-A*30:02	0.8778015851974488	0.04066547012645197	binder
GVVDSEDIPLNLSR	HLA-A*30:02	0.004194312938312239	0.005141198320042756	not-binder
GVYKVHGNY	HLA-A*30:02	0.921405577659607	0.02922585880397567	binder
GYFEYIEENK	HLA-A*30:02	0.05227590624708682	0.04811197470479055	not-binder
GYFHDATRVY	HLA-A*30:02	0.6204848408699035	0.06627959721264853	binder
GYISPYFINTSK	HLA-A*30:02	9.54908979110769e-05	6.93006312647548e-05	not-binder
GYKEPLGNIDFY	HLA-A*30:02	0.09896168905543164	0.1005585579962088	not-binder
GYKIYPGHGRRY	HLA-A*30:02	0.010109081194968894	0.008450056476997007	not-binder
GYNVNDEK	HLA-A*30:02	0.0020747062134205407	0.0014545004722848129	not-binder
GYSFTTTAER	HLA-A*30:02	0.0074995259550632905	0.013399142318760396	not-binder
GYYGQSARY	HLA-A*30:02	0.7649685025215149	0.11243559776871745	binder
GYYQGGGGRY	HLA-A*30:02	0.9554333806037902	0.04116894353812026	binder
HFEETQHTY	HLA-A*30:02	0.6611227452754974	0.22444031957637095	binder
HFKEMESIDQY	HLA-A*30:02	0.47162742018699644	0.2565099773014061	ambiguous
HGADELLKRVY	HLA-A*30:02	0.05721981476963265	0.05566161162319646	not-binder
HGGIPPHKY	HLA-A*30:02	0.6336846679449082	0.2535538233589863	binder
HGIDPTGTY	HLA-A*30:02	0.7074922144412994	0.20228662303734826	binder
HGIQPDGQMPSD	HLA-A*30:02	5.912973624020434e-05	0.00011317935158525251	not-binder
HGIQPDGQMPSDK	HLA-A*30:02	4.12225154832413e-05	4.8610908483314067e-05	not-binder
HGKDVFEAFY	HLA-A*30:02	0.7389095664024353	0.14577718544434023	binder
HGRPPPQHFY	HLA-A*30:02	0.6781712055206299	0.2407148513429985	binder
HIAGILAR	HLA-A*30:02	0.0014977168269979303	0.0016401435818360673	not-binder
HIKNPDWRY	HLA-A*30:02	0.8608470678329467	0.0653975353114404	binder
HIQESRFLY	HLA-A*30:02	0.9398603677749634	0.043112980118749325	binder
HISNTAKHFY	HLA-A*30:02	0.7770078539848327	0.10474623239193702	binder
HLFPTMPRHNY	HLA-A*30:02	0.2674773994833231	0.1879428098172973	not-binder
HLIPAANTGESK	HLA-A*30:02	0.0038863237481564284	0.003984729117535446	not-binder
HLIQTTHHY	HLA-A*30:02	0.9042660474777222	0.046924240573432634	binder
HLNPDTELKRY	HLA-A*30:02	0.5928864074870944	0.38017126908651844	ambiguous
HLPETKFSEL	HLA-A*30:02	0.0753715972910868	0.08488493833498847	not-binder
HLRQLLQEDRY	HLA-A*30:02	0.195583093424284	0.21769541518400184	not-binder
HLRYFDSNKDAY	HLA-A*30:02	0.032589292887132616	0.05814605512496681	not-binder
HLSERADWQY	HLA-A*30:02	0.8132348537445069	0.07539341239043222	binder
HLVDEPQNLIK	HLA-A*30:02	0.1203629296272993	0.13481732859965123	not-binder
HMADYPDYKY	HLA-A*30:02	0.8911404848098755	0.09335217350714589	binder
HMQNTPGFMY	HLA-A*30:02	0.9000745177268982	0.04454124144884974	binder
HQGPVPLSY	HLA-A*30:02	0.9191341757774353	0.023321005669710355	binder
HQGVMVGMGQK	HLA-A*30:02	0.008155581052415073	0.00830410084802246	not-binder
HQITVLHVYH	HLA-A*30:02	0.022749002240016126	0.04469789134259002	not-binder
HQITVLHVY	HLA-A*30:02	0.8196676969528198	0.10774768034567717	binder
HQKKEFVKY	HLA-A*30:02	0.7916301965713501	0.1417490074727481	binder
HQNGDYTHFY	HLA-A*30:02	0.9118377804756165	0.02642733319675648	binder
HQQPPSQQY	HLA-A*30:02	0.7897743582725525	0.07024534415005644	binder
HQYSSQLLPFY	HLA-A*30:02	0.7677881240844726	0.05751311922467716	binder
HSLDDFYIGKY	HLA-A*30:02	0.7293444812297821	0.19524940322851525	binder
HSLLQTKNY	HLA-A*30:02	0.6753467917442322	0.1575597818730584	binder
HSLPGHFSSHY	HLA-A*30:02	0.747730016708374	0.1380283178389965	binder
HSQDPSGDSKLY	HLA-A*30:02	0.8018324434757232	0.2115239748602818	binder
HSQGLGGHY	HLA-A*30:02	0.9134323120117187	0.03402427391121453	binder
HSQLEHLQSKY	HLA-A*30:02	0.31669485867023467	0.16852542967808373	not-binder
HSRAPSLSASY	HLA-A*30:02	0.7076582431793212	0.17150302530822442	binder
HSRFYDLSSKY	HLA-A*30:02	0.5012995481491089	0.19409011425235592	ambiguous
HSSAVAATY	HLA-A*30:02	0.9589105606079101	0.015607385305121938	binder
HSSTVAAHY	HLA-A*30:02	0.9534955263137818	0.021346425140235298	binder
HSTYPSHQY	HLA-A*30:02	0.9241029262542725	0.01391683097962392	binder
HTAPNVPHY	HLA-A*30:02	0.936626422405243	0.04932609239962842	binder
HTFQNDIHVY	HLA-A*30:02	0.8720600962638855	0.03709836707518403	binder
HTGLVDAHLY	HLA-A*30:02	0.8458577990531921	0.07332422746764555	binder
HTHVELPYY	HLA-A*30:02	0.8211472272872925	0.15831331210309843	binder
HTKDLDKELDEY	HLA-A*30:02	0.2745882522314787	0.31451640733125685	not-binder
HTNLIAFY	HLA-A*30:02	0.3432999595999718	0.21631339779259287	not-binder
HTTSIFDDFSHY	HLA-A*30:02	0.2170022663543932	0.2512544740714073	not-binder
HTVVKLAHTY	HLA-A*30:02	0.47649410367012024	0.19102844167896296	ambiguous
HTWTKESAHNY	HLA-A*30:02	0.4440193474292755	0.2659259729410126	ambiguous
HVGSGDHDY	HLA-A*30:02	0.7531644105911255	0.09148234388297756	binder
HVIDVKFLY	HLA-A*30:02	0.9776706337928772	0.019913935476318735	binder
HVLEEVESLNRKY	HLA-A*30:02	0.03706841323291883	0.05067576308116005	not-binder
HVPSSEEVSFAFY	HLA-A*30:02	0.003973192244150926	0.0058976569954217635	not-binder
HVRPVTQGDVY	HLA-A*30:02	0.7205977618694306	0.21131166936638598	binder
HVSRVRALY	HLA-A*30:02	0.878726601600647	0.08032309759665945	binder
HYFEDWGVVTY	HLA-A*30:02	0.6825556278228759	0.19192467564923665	binder
HYKTDWHRY	HLA-A*30:02	0.5257324934005737	0.17181387014309193	ambiguous
HYNNIMALY	HLA-A*30:02	0.9160888195037842	0.040966441917984306	binder
HYYDSDRRY	HLA-A*30:02	0.6653297662734985	0.1277524075275733	binder
HYYSITINY	HLA-A*30:02	0.6407760739326477	0.09006303496366623	binder
IAGQVAAANK	HLA-A*30:02	0.19172503331210464	0.17647452267503627	not-binder
IAPTGHSL	HLA-A*30:02	0.039776663295924664	0.02308506476270529	not-binder
IAVKVNHSY	HLA-A*30:02	0.8334787726402283	0.07567838999074142	binder
IDIIPNPQER	HLA-A*30:02	0.00163298023715015	0.0031321300730337846	not-binder
IDTIEIITDR	HLA-A*30:02	0.0015113326266043003	0.0026366913932065056	not-binder
IEANEALVK	HLA-A*30:02	0.0040297300366773925	0.005675830482297086	not-binder
IENLGAIQV	HLA-A*30:02	0.01018945649266243	0.008504951729693745	not-binder
IFKSDGLRGLY	HLA-A*30:02	0.5569998323917389	0.16602859729433875	ambiguous
IFVGGLNPEATEEK	HLA-A*30:02	0.0025126068623904986	0.003828391242657701	not-binder
IFVGGLSPDTPEEK	HLA-A*30:02	0.002731347851371879	0.003152342885212892	not-binder
IFWTLPHEY	HLA-A*30:02	0.8189913153648376	0.070931379689086	binder
IGGIGTVPVGR	HLA-A*30:02	0.010951837977881951	0.020326481698526244	not-binder
IGLFGGAGVGK	HLA-A*30:02	0.01089002527296543	0.007176550280604291	not-binder
IGLPYADHNY	HLA-A*30:02	0.513400188088417	0.19660732299907205	ambiguous
IGSTENLK	HLA-A*30:02	0.00012772599507115956	0.000125881347803952	not-binder
IGWITGHSY	HLA-A*30:02	0.8139750361442566	0.05951971552633553	binder
IGYGDMVPHTY	HLA-A*30:02	0.4063775673508644	0.26141533975627324	ambiguous
IHHIIKHDY	HLA-A*30:02	0.5252310574054718	0.17405896799979287	ambiguous
IIAPPERK	HLA-A*30:02	0.004040703768259846	0.004114789840502183	not-binder
IIAPPERKY	HLA-A*30:02	0.6291214823722839	0.18508758350140006	binder
IIHEIAVLEL	HLA-A*30:02	0.019211006368277595	0.01569539770342402	not-binder
IIIDKEYYY	HLA-A*30:02	0.8828290462493896	0.0894005093055254	binder
IILDLISESPIK	HLA-A*30:02	0.0004897991178814509	0.0006986906322422433	not-binder
IIQSIRMGM	HLA-A*30:02	0.31680516675114634	0.20271247547752244	not-binder
IIRAGIKDIDRY	HLA-A*30:02	0.0628194087301381	0.060554974351784537	not-binder
IIRPSETAGRY	HLA-A*30:02	0.5634291148744524	0.31331211207988185	ambiguous
IISSIEQK	HLA-A*30:02	0.004116929619863185	0.0036502702328308073	not-binder
IIVPPNFDKY	HLA-A*30:02	0.7382596611976624	0.13849455906739305	binder
ILAKIRWKY	HLA-A*30:02	0.8451438188552857	0.12430826525846952	binder
ILAQLNAKY	HLA-A*30:02	0.8808403730392456	0.05343566676319044	binder
ILFSGVHFY	HLA-A*30:02	0.9642168641090393	0.008886713326947291	binder
ILHEPGEDKY	HLA-A*30:02	0.7173742890357971	0.10549081946777196	binder
ILHSIFSSY	HLA-A*30:02	0.9382749319076538	0.03923578728939619	binder
ILKQPSTQSDTY	HLA-A*30:02	0.055726457638229476	0.08439074058222068	not-binder
ILLLGAGESGK	HLA-A*30:02	0.01628109379671514	0.012957705194771144	not-binder
ILNSPYAKLY	HLA-A*30:02	0.6264376282691956	0.14018340554992698	binder
ILNVDPVQHTY	HLA-A*30:02	0.35735896350815893	0.31994066304243934	ambiguous
ILQADGLRGFY	HLA-A*30:02	0.4278803840279579	0.3120504995352898	ambiguous
ILYNIKQEY	HLA-A*30:02	0.8314014792442321	0.11066017380884172	binder
IMNDYPKFKY	HLA-A*30:02	0.8553839564323426	0.0792739535769063	binder
IMNTFSVVPSPK	HLA-A*30:02	0.0007353536139362404	0.0013174269456311275	not-binder
INVYYNEAAGNK	HLA-A*30:02	0.03189016012402135	0.03331351272244228	not-binder
INVYYNEATGNK	HLA-A*30:02	0.03284949338922161	0.05618968455967975	not-binder
IPVGPETLGR	HLA-A*30:02	0.0004891144942135384	0.0009032480882302991	not-binder
IQEAGTEVVK	HLA-A*30:02	0.011799472327225401	0.007123966531939026	not-binder
IQFEIAHAYY	HLA-A*30:02	0.7342909574508667	0.20656343913851377	binder
IQKKLQGEVEKY	HLA-A*30:02	0.21467473581433297	0.11813374002441727	not-binder
IQKQISYNY	HLA-A*30:02	0.8698111772537231	0.029797472058779407	binder
IQKTEELKAKY	HLA-A*30:02	0.40034042596817015	0.09171742132153499	not-binder
IQNPDITSSRYR	HLA-A*30:02	1.3136942607161473e-05	1.1590423147551013e-05	not-binder
IQNPDLWNSY	HLA-A*30:02	0.8322461724281311	0.06683716174705132	binder
IQNPDPAVY	HLA-A*30:02	0.7332811713218689	0.11346214809427349	binder
IQQDTKGDY	HLA-A*30:02	0.6893931329250336	0.15104824095808292	binder
IQQNLILHY	HLA-A*30:02	0.9378623366355896	0.04756690365946163	binder
IQQRGGEERLY	HLA-A*30:02	0.4924816370010376	0.19964549202645224	ambiguous
IQRTPKIQVYSRH	HLA-A*30:02	0.014526164102790062	0.016247854315611186	not-binder
IQSGIFGKGSAY	HLA-A*30:02	0.43544631600379946	0.2546315804483284	ambiguous
IQSHVIRGY	HLA-A*30:02	0.8346690654754638	0.0469063085078842	binder
IREEYPDR	HLA-A*30:02	0.00013226321885078106	0.0001521663042335545	not-binder
ISGQVTKLVKNY	HLA-A*30:02	0.01330728417960927	0.01282455123799604	not-binder
ISNPTRHVY	HLA-A*30:02	0.8700315117835998	0.09559944338304259	binder
ISNTAKHFY	HLA-A*30:02	0.8967788100242615	0.04706715008231574	binder
ISPTGHSL	HLA-A*30:02	0.05700984857976436	0.029589631783840126	not-binder
ISVYYNEASSHK	HLA-A*30:02	0.045903385129167876	0.09141599547325892	not-binder
ISVYYNEATGGK	HLA-A*30:02	0.14970888093084794	0.26533435983000775	not-binder
ITAVGPAHFY	HLA-A*30:02	0.8511795043945313	0.06461389316679246	binder
ITITNDQNR	HLA-A*30:02	0.007147794193588197	0.011069867876264567	not-binder
ITKSDGIRGLY	HLA-A*30:02	0.7473111391067505	0.07679307300669465	binder
ITLEIIHRY	HLA-A*30:02	0.8327811598777771	0.16254769008723555	binder
ITLPVDFVTADK	HLA-A*30:02	0.001893700924847508	0.0027777066200976074	not-binder
ITPSYVAFTPEGER	HLA-A*30:02	6.304297926309905e-05	0.00011197795291817718	not-binder
IVKDSFLLY	HLA-A*30:02	0.9702757000923157	0.017926143228283974	binder
IVKNPQAYLNY	HLA-A*30:02	0.5363215804100037	0.13402664303797596	ambiguous
IVKQLEEDLY	HLA-A*30:02	0.6916224598884583	0.060755000067197584	binder
IVLSSSHSY	HLA-A*30:02	0.9453341245651246	0.031809001988729615	binder
IVQEPKGQKY	HLA-A*30:02	0.673076742887497	0.22161699598942705	binder
IVQNITFGKY	HLA-A*30:02	0.864061152935028	0.0406494676759085	binder
IVQPIISKLY	HLA-A*30:02	0.7642322540283203	0.14015045276401722	binder
IVQPVSGAVY	HLA-A*30:02	0.8517707347869873	0.061433855246701204	binder
IWKLDGLRGLY	HLA-A*30:02	0.255122172832489	0.25468396609698135	not-binder
IYKSDGIKGLY	HLA-A*30:02	0.693978202342987	0.12752780671180178	binder
IYKYEGVRGLY	HLA-A*30:02	0.19573405534029006	0.15899934832748974	not-binder
IYQEIRNTDMKY	HLA-A*30:02	0.2451152978464961	0.3595301703634995	not-binder
KAANAFHVY	HLA-A*30:02	0.9747660040855408	0.024923870264664662	binder
KAASLKSNY	HLA-A*30:02	0.9205017924308777	0.06429576117067304	binder
KAFSQSSHLY	HLA-A*30:02	0.9535688161849976	0.041211758869314524	binder
KAIAIDSKY	HLA-A*30:02	0.8948810577392579	0.04629162988815098	binder
KAISAVEKAHSY	HLA-A*30:02	0.0928319808386732	0.06110447868973487	not-binder
KAKDTQGFY	HLA-A*30:02	0.9659641981124878	0.020750200032089897	binder
KAKVPLGDLDLY	HLA-A*30:02	0.556114274263382	0.2572669539852523	ambiguous
KALDPKSTGRKY	HLA-A*30:02	0.29235468469560144	0.16700677871057104	not-binder
KALELKAKY	HLA-A*30:02	0.5683664858341217	0.24675480972043887	ambiguous
KALGKVLSKY	HLA-A*30:02	0.812339448928833	0.10180622368508317	binder
KALTEPEARYY	HLA-A*30:02	0.6369305402040482	0.24323948545366	binder
KANDHQGFY	HLA-A*30:02	0.963970685005188	0.018496250208345968	binder
KANILTNRY	HLA-A*30:02	0.930351734161377	0.013925011177822634	binder
KAPVTKVAA	HLA-A*30:02	0.03719686102122068	0.04140733387708862	not-binder
KAQAAFFGSY	HLA-A*30:02	0.9446573734283448	0.04605336818994463	binder
KAQTIDRAKY	HLA-A*30:02	0.7242605924606323	0.10462424743841221	binder
KARKTAGLSDLY	HLA-A*30:02	0.2738553170114756	0.25746166279765054	not-binder
KASGIIHSY	HLA-A*30:02	0.9766856789588928	0.024657102589824828	binder
KASGTLREY	HLA-A*30:02	0.948719072341919	0.04025658185997559	binder
KAVKERYSY	HLA-A*30:02	0.7822835087776184	0.15388807183762807	binder
KAYADFYRNY	HLA-A*30:02	0.884758186340332	0.05588177114949099	binder
KAYPKRPLL	HLA-A*30:02	0.4280727684497833	0.2332852198696852	ambiguous
KEKEPLESQY	HLA-A*30:02	0.2522841617465019	0.1691826072948405	not-binder
KFADDMYSLY	HLA-A*30:02	0.8077481031417847	0.15781899111552156	binder
KFASSEKHSY	HLA-A*30:02	0.7276729583740235	0.08657186216876465	binder
KFFDVSKLGTKY	HLA-A*30:02	0.299632765352726	0.30034117897095414	not-binder
KFIAIKNKY	HLA-A*30:02	0.6870642185211182	0.11464722867477398	binder
KFIEHGEFEKNLY	HLA-A*30:02	0.33115306925028565	0.32940489142258467	not-binder
KFILREDPAYLHYY	HLA-A*30:02	0.004622330682502706	0.007941787768450517	not-binder
KFKDDVMPATY	HLA-A*30:02	0.7645311951637268	0.11699921665345087	binder
KFKEEVNHY	HLA-A*30:02	0.8624857544898987	0.13237848539943076	binder
KFLANVSTVLTSKY	HLA-A*30:02	0.0021126688698132057	0.0028271654810619723	not-binder
KFNPDFAEAHY	HLA-A*30:02	0.7164287626743316	0.24320421524077085	binder
KFRDLSPPRY	HLA-A*30:02	0.782140851020813	0.0746630314143335	binder
KFSENPHVY	HLA-A*30:02	0.8206208705902099	0.14565677782409978	binder
KFSPVATASY	HLA-A*30:02	0.8816025257110596	0.0512373817617964	binder
KFWVVDQTHFY	HLA-A*30:02	0.3087624490261078	0.14454863258379322	not-binder
KFYATLVRY	HLA-A*30:02	0.7537612557411194	0.12374364015890131	binder
KFYDSNTVKQKY	HLA-A*30:02	0.2730136372148991	0.20685748600571832	not-binder
KFYEEVHDLERKY	HLA-A*30:02	0.03556928810785394	0.05006536895905789	not-binder
KFYGPRIGALY	HLA-A*30:02	0.8277677774429322	0.08005666287393784	binder
KFYHLAKETGY	HLA-A*30:02	0.2647706750780344	0.21337159701241618	not-binder
KFYINPGSATGAY	HLA-A*30:02	0.26247201710939405	0.3570313140699455	not-binder
KFYSVNVDY	HLA-A*30:02	0.8501302361488342	0.09702654129823872	binder
KFYVEDLKARY	HLA-A*30:02	0.3502018156461418	0.3115440206435709	ambiguous
KGAILGGFKSK	HLA-A*30:02	0.00953447362408042	0.008323636849407741	not-binder
KGHEIFNTY	HLA-A*30:02	0.8738548755645752	0.05384270967333107	binder
KGHETYSYY	HLA-A*30:02	0.8977751731872559	0.05356284743403234	binder
KGIGQKLLQKMGY	HLA-A*30:02	0.007762246529455297	0.009873872456540828	not-binder
KGIPEHLMGKL	HLA-A*30:02	0.0012427929119439795	0.0014659808261033552	not-binder
KGISDLAQHY	HLA-A*30:02	0.7488304853439331	0.07285956937897121	binder
KGKEPYSSSKY	HLA-A*30:02	0.5577706798911095	0.3017660886681264	ambiguous
KGKGLILHY	HLA-A*30:02	0.9372111082077026	0.0325696160797662	binder
KGKGLILHYY	HLA-A*30:02	0.8113403201103211	0.08847399655044286	binder
KGKIPTLIDRM	HLA-A*30:02	0.000594237660698127	0.000673936439965899	not-binder
KGLDIESTSKRVY	HLA-A*30:02	0.0709177419947082	0.1108159962121591	not-binder
KGLTDSIHRY	HLA-A*30:02	0.4556621700525284	0.26858719350634347	ambiguous
KGNPEIDNKKY	HLA-A*30:02	0.5703514298424125	0.3103703293149672	ambiguous
KGQEILHCY	HLA-A*30:02	0.7917243242263794	0.12886433278079207	binder
KGWGGEDVHLY	HLA-A*30:02	0.926899528503418	0.06294306130633587	binder
KHLPESLYPHTY	HLA-A*30:02	0.049109266907908025	0.08706132211639238	not-binder
KIADFGFARY	HLA-A*30:02	0.9376361727714538	0.013429696724307194	binder
KIADMGHLKY	HLA-A*30:02	0.9414063811302185	0.029172305949222068	binder
KIADMGHLKYY	HLA-A*30:02	0.7237070143222809	0.2349124707625624	binder
KIADRFLLY	HLA-A*30:02	0.9853477239608764	0.008126812929916434	binder
KIFALRHGY	HLA-A*30:02	0.8958744406700134	0.04282055426792783	binder
KIFFENHPY	HLA-A*30:02	0.8878633141517639	0.043448380024200206	binder
KIFPSVIKY	HLA-A*30:02	0.9796459197998046	0.010724384739489078	binder
KIFYDRAEY	HLA-A*30:02	0.9251342296600342	0.03612800929059711	binder
KIHGVQQKY	HLA-A*30:02	0.9547049641609192	0.017610759215922155	binder
KIHTTMSGY	HLA-A*30:02	0.9289900898933411	0.07486827012368438	binder
KIHTVDKPY	HLA-A*30:02	0.6324489057064057	0.14965236574430785	binder
KIHTVERCY	HLA-A*30:02	0.7312250912189484	0.19888793909596464	binder
KIIAPPERKY	HLA-A*30:02	0.6891476929187774	0.13660885198472594	binder
KIIEHNIRNDKY	HLA-A*30:02	0.14877482913434506	0.110906705376292	not-binder
KIIRNVGKY	HLA-A*30:02	0.8631645441055298	0.057280222694213824	binder
KIISEPGSYY	HLA-A*30:02	0.9323676824569702	0.029456669495925503	binder
KIKDAIGRY	HLA-A*30:02	0.9608888268470764	0.011082560862307864	binder
KIKEAGGIDLF	HLA-A*30:02	0.5473596692085266	0.2892931348894645	ambiguous
KIKKGGLNGVDIY	HLA-A*30:02	0.34522356539964677	0.29544961270404513	not-binder
KIKSELGLNFY	HLA-A*30:02	0.6423656120896339	0.2769023990784047	binder
KIKSFVKVY	HLA-A*30:02	0.7828908324241638	0.14541097816338344	binder
KILEVVGRY	HLA-A*30:02	0.8763317584991455	0.045583304869727954	binder
KIMDSGELDFY	HLA-A*30:02	0.8739683389663696	0.0927260086376522	binder
KINEARENY	HLA-A*30:02	0.8691579937934876	0.09326012709504956	binder
KINELMPKY	HLA-A*30:02	0.8870408773422241	0.07483386695768189	binder
KINPRPAKF	HLA-A*30:02	0.26892285645008085	0.22231683654108134	not-binder
KINREVLHSY	HLA-A*30:02	0.8203758358955383	0.12401274424082315	binder
KIQDFNDTFY	HLA-A*30:02	0.8969849467277526	0.023763798915816467	binder
KIQEESLRTY	HLA-A*30:02	0.7847044944763184	0.11391273131896303	binder
KIQEVFSSY	HLA-A*30:02	0.948514711856842	0.03962142059255883	binder
KIQGIIAEY	HLA-A*30:02	0.9289336800575256	0.06336404617478279	binder
KIQKFENQY	HLA-A*30:02	0.9051669001579284	0.054768290600511645	binder
KIQQVQKKY	HLA-A*30:02	0.8903669476509094	0.10811392582250813	binder
KIQSAFRGY	HLA-A*30:02	0.8978979229927063	0.052794754592155116	binder
KIQSPQEKEALY	HLA-A*30:02	0.45096908807754515	0.13969923990022554	ambiguous
KIRADIEVACY	HLA-A*30:02	0.3535551160573959	0.20593456290079826	not-binder
KIREDHKSYY	HLA-A*30:02	0.8204688906669617	0.08487802230621322	binder
KIREQIKKY	HLA-A*30:02	0.9486392736434937	0.020526462138554285	binder
KIRSLDNGGY	HLA-A*30:02	0.9178882122039795	0.05688576391401605	binder
KISNIIKQF	HLA-A*30:02	0.5156289756298065	0.1437708100572772	ambiguous
KISPWTGRFY	HLA-A*30:02	0.9216671943664551	0.045543671430254964	binder
KISSIHIRY	HLA-A*30:02	0.9633909583091735	0.024225600563870037	binder
KITDIVNKY	HLA-A*30:02	0.9816427826881409	0.013589753600337075	binder
KITIPYGRKY	HLA-A*30:02	0.6340035796165466	0.19106705581159453	binder
KIVDAVIKY	HLA-A*30:02	0.9597994685173035	0.022282026648220085	binder
KIWEPTILPNGY	HLA-A*30:02	0.3151241147890687	0.34953782568064884	not-binder
KIYPGHGRRY	HLA-A*30:02	0.9451258301734924	0.04050699042559196	binder
KIYPLPHMY	HLA-A*30:02	0.9693113207817078	0.004258495274462445	binder
KIYPSREEY	HLA-A*30:02	0.8987985253334045	0.06118703946482329	binder
KIYQPEGEEGWLY	HLA-A*30:02	0.7374276876449585	0.18359938348066399	binder
KKWFSDHRY	HLA-A*30:02	0.3972883939743042	0.12122941196353025	not-binder
KLADQIFAYY	HLA-A*30:02	0.9325566172599793	0.02506926762738704	binder
KLAQIRHIY	HLA-A*30:02	0.9352127313613892	0.0412628121014672	binder
KLEAAEER	HLA-A*30:02	0.004386683455953744	0.008218544253863137	not-binder
KLEAIKARY	HLA-A*30:02	0.5748196601867676	0.10308841923879973	binder
KLFDNTVGAY	HLA-A*30:02	0.9779971241950989	0.009816901537803673	binder
KLFEDGEMAKY	HLA-A*30:02	0.9774148225784302	0.008516388920159618	binder
KLFESIQEGKY	HLA-A*30:02	0.9076381802558899	0.05581316240198424	binder
KLFNAIIHKY	HLA-A*30:02	0.890456211566925	0.03277306765165408	binder
KLFPGSPAIY	HLA-A*30:02	0.954637062549591	0.03531270342527739	binder
KLGPYVDHYY	HLA-A*30:02	0.9143334746360778	0.030597035688897534	binder
KLIDSLHSY	HLA-A*30:02	0.9545836806297302	0.025339525613611528	binder
KLILLPSHMY	HLA-A*30:02	0.4847922921180725	0.12747919605124924	ambiguous
KLISINKRY	HLA-A*30:02	0.761205530166626	0.22313759168463096	binder
KLITAIYADY	HLA-A*30:02	0.7173327803611755	0.15665265950602753	binder
KLKDDQTLDFY	HLA-A*30:02	0.9023265719413758	0.028507730502161106	binder
KLKDPANFQY	HLA-A*30:02	0.9575784206390381	0.01394852175261089	binder
KLKDWQEGGY	HLA-A*30:02	0.9389533281326294	0.03713883901990857	binder
KLKEKFQHY	HLA-A*30:02	0.9292940735816956	0.06309763255047664	binder
KLKEKYEKDIAAY	HLA-A*30:02	0.212089304078836	0.1637203698329617	not-binder
KLKELGTKY	HLA-A*30:02	0.8542572855949402	0.06740378666868438	binder
KLKEMGFDRY	HLA-A*30:02	0.8471474885940552	0.07330024379908232	binder
KLKEVFSRY	HLA-A*30:02	0.9446109890937805	0.023220832340908028	binder
KLKGSGLRY	HLA-A*30:02	0.9284010529518127	0.035727237271495224	binder
KLKKERPDF	HLA-A*30:02	0.29137626332230865	0.18201163406632948	not-binder
KLKKVFQQHY	HLA-A*30:02	0.8206501126289367	0.11161775745235283	binder
KLKPDFPDAY	HLA-A*30:02	0.9112825036048889	0.049482691677299795	binder
KLKPWGQSKENNY	HLA-A*30:02	0.11775665283203125	0.09278883510425938	not-binder
KLLDATHVY	HLA-A*30:02	0.9287632703781128	0.035831240259986324	binder
KLLEKSSVDQAGKY	HLA-A*30:02	0.0086295882160357	0.016743449436192603	not-binder
KLLEQRAQY	HLA-A*30:02	0.7991801500320435	0.13752541163087525	binder
KLLQALAQY	HLA-A*30:02	0.8079821825027466	0.16022100808439224	binder
KLLQAVAKY	HLA-A*30:02	0.7735198140144348	0.1637067297544363	binder
KLLSAGATRVY	HLA-A*30:02	0.6564327895641326	0.22379608083126837	binder
KLLSEDVKSYY	HLA-A*30:02	0.6560570001602173	0.25218498713467036	binder
KLLTDDGNKWLY	HLA-A*30:02	0.7858636498451232	0.1661456353794242	binder
KLLTKNGHVY	HLA-A*30:02	0.6820534825325012	0.10560505817194413	binder
KLLTNTHHKY	HLA-A*30:02	0.7567948460578918	0.12909610398550178	binder
KLMEEFVKQY	HLA-A*30:02	0.7893774509429932	0.13206575630750392	binder
KLNDLFGDAALY	HLA-A*30:02	0.8095504879951477	0.11125154946769633	binder
KLNDNVSAY	HLA-A*30:02	0.9436346292495728	0.03960753339569561	binder
KLNPAANHRL	HLA-A*30:02	0.43488171696662903	0.22915835909272636	ambiguous
KLNPQQAPLY	HLA-A*30:02	0.868371331691742	0.09906195078139335	binder
KLNPRLAILY	HLA-A*30:02	0.7921548843383789	0.15267325665640813	binder
KLNQEKNNRGLY	HLA-A*30:02	0.4250319302082062	0.10341758192190856	not-binder
KLNQENEHIY	HLA-A*30:02	0.6687193512916565	0.1384414772313328	binder
KLNSIGNYY	HLA-A*30:02	0.9629363179206848	0.025337558064730193	binder
KLPDFESRY	HLA-A*30:02	0.8730113625526428	0.07872152889541378	binder
KLPDIFSVY	HLA-A*30:02	0.9167044043540955	0.04545408736159344	binder
KLPDKTLIDLY	HLA-A*30:02	0.5365747734904289	0.30682409112304027	ambiguous
KLPGPTLWASY	HLA-A*30:02	0.425373812019825	0.18904726698166172	ambiguous
KLPGSIQHVY	HLA-A*30:02	0.7703207969665528	0.10803609997795004	binder
KLQDVFEFRY	HLA-A*30:02	0.8500671029090882	0.11417782593037269	binder
KLQEALMHY	HLA-A*30:02	0.9649831175804138	0.044593259452889306	binder
KLQEDRFLY	HLA-A*30:02	0.9283583521842956	0.025124605501958896	binder
KLQGEVEKY	HLA-A*30:02	0.8040693163871765	0.14017238205338534	binder
KLQLITHAY	HLA-A*30:02	0.6778273940086365	0.11075580904713507	binder
KLQSFEDLASISTY	HLA-A*30:02	0.004086768999695778	0.003782206359143905	not-binder
KLQSFFSQY	HLA-A*30:02	0.9441902756690979	0.02555821601833551	binder
KLQSKEYSQY	HLA-A*30:02	0.6184265851974488	0.14093779805376028	binder
KLQSPKHAY	HLA-A*30:02	0.6824822545051574	0.15410009229025867	binder
KLQVQIQAY	HLA-A*30:02	0.7103229820728302	0.16651585042513914	binder
KLQVTLKKY	HLA-A*30:02	0.6782599270343781	0.17424470304252407	binder
KLRASVEKGDYY	HLA-A*30:02	0.19182199481874704	0.13604698540487126	not-binder
KLREIFGLY	HLA-A*30:02	0.9534682631492615	0.02241530831936679	binder
KLRIQTDGDKY	HLA-A*30:02	0.6893690526485443	0.22379828805154503	binder
KLRPEIAVY	HLA-A*30:02	0.8720973134040833	0.0663625878532075	binder
KLRPPPDNQDAY	HLA-A*30:02	0.3094231163850054	0.3312403713063732	not-binder
KLSELLRYY	HLA-A*30:02	0.9539488196372986	0.030309099110702398	binder
KLTELLRYY	HLA-A*30:02	0.8978144526481628	0.07519253975101862	binder
KLTNFPEMMNRY	HLA-A*30:02	0.031458142586052416	0.04615759557029374	not-binder
KLVEAIRTNY	HLA-A*30:02	0.6866356670856476	0.15438846888661786	binder
KLVQLILHEY	HLA-A*30:02	0.372779843211174	0.14169104337924723	not-binder
KLVSKIAKY	HLA-A*30:02	0.8463324069976806	0.06939988678656642	binder
KLVTEMGTY	HLA-A*30:02	0.7318402230739594	0.18908386965481921	binder
KLWDGRTGKY	HLA-A*30:02	0.9707640290260315	0.026777334459409947	binder
KLWDGRTGKYL	HLA-A*30:02	0.20187126862583682	0.23739600366237695	not-binder
KLWKHIKHKY	HLA-A*30:02	0.5776607304811477	0.24956633501088232	ambiguous
KLYEEGSNKRLF	HLA-A*30:02	0.30505814207717774	0.3536774889586306	not-binder
KLYTKHGTLKY	HLA-A*30:02	0.6932319402694702	0.14102733144405752	binder
KLYYDKRWY	HLA-A*30:02	0.6697052597999573	0.1556137346915117	binder
KMAANIPAKRY	HLA-A*30:02	0.6335826635360717	0.09591145045433477	binder
KMFNALIHRY	HLA-A*30:02	0.9109517335891724	0.05950011450884638	binder
KMHQSRISY	HLA-A*30:02	0.886096739768982	0.07419979232447589	binder
KMIEDRSRDY	HLA-A*30:02	0.7148858815431595	0.25754882408500474	binder
KMIISPGRY	HLA-A*30:02	0.81609206199646	0.11161029052449671	binder
KMKEIAEAY	HLA-A*30:02	0.9690048217773437	0.016573786935590133	binder
KMKELATTY	HLA-A*30:02	0.9130426287651062	0.06786838625273163	binder
KMKETVSRF	HLA-A*30:02	0.5568145155906677	0.17312285602115662	ambiguous
KMKGDYFRY	HLA-A*30:02	0.9670215129852295	0.015049477396677087	binder
KMKGDYHRY	HLA-A*30:02	0.9463863372802734	0.014434964811073559	binder
KMKGDYHRYL	HLA-A*30:02	0.32291989028453827	0.15476845301089814	not-binder
KMKGDYYRY	HLA-A*30:02	0.9599685549736023	0.018676668764891723	binder
KMKQDAQVVLY	HLA-A*30:02	0.7316916823387146	0.19524407951237718	binder
KMMDSGQIDFY	HLA-A*30:02	0.9283475995063781	0.04704317024963223	binder
KMMNGGHYTY	HLA-A*30:02	0.9639158606529236	0.025111073356656792	binder
KMPQSMPEY	HLA-A*30:02	0.8781644582748414	0.09936257905910369	binder
KMWEVQTGY	HLA-A*30:02	0.9438715577125549	0.027226777061648073	binder
KNFGIWLRY	HLA-A*30:02	0.9307112693786621	0.028436231172169504	binder
KNIPEGSHQY	HLA-A*30:02	0.7794346809387207	0.11379443236852865	binder
KNKPGEIAKY	HLA-A*30:02	0.6065965712070465	0.27047985199500113	ambiguous
KNLDIDPKLQEY	HLA-A*30:02	0.15081766754155979	0.1293892651213064	not-binder
KQAEFFEPWVY	HLA-A*30:02	0.6426272988319397	0.12896341301183153	binder
KQAEKNVEKKIDKY	HLA-A*30:02	0.08073203873414166	0.10199446644461403	not-binder
KQAEWSSKTSY	HLA-A*30:02	0.7591333985328674	0.08742287219497245	binder
KQALQDTLALY	HLA-A*30:02	0.6808351516723633	0.16341764735518077	binder
KQFAEMYVAKF	HLA-A*30:02	0.0776270192116499	0.041451278260295495	not-binder
KQFDRKHHTY	HLA-A*30:02	0.8034237623214722	0.10621127521569926	binder
KQFFQDKARFY	HLA-A*30:02	0.6812606513500213	0.1915993664788594	binder
KQFPEVIKY	HLA-A*30:02	0.9575388908386231	0.03955438833212128	binder
KQFRPPMGGY	HLA-A*30:02	0.8736155748367309	0.09475564848669282	binder
KQFSKRYLKY	HLA-A*30:02	0.8766096472740174	0.05197018820482305	binder
KQHGREDLLY	HLA-A*30:02	0.8112177729606629	0.08317633197083041	binder
KQIANSQDGY	HLA-A*30:02	0.8901453375816345	0.06565106755201702	binder
KQIDNTGSSTY	HLA-A*30:02	0.9600784301757812	0.023496115797172323	binder
KQIDPETFKDFY	HLA-A*30:02	0.6267428040504456	0.17792160963958586	binder
KQIEERASHY	HLA-A*30:02	0.8760010361671448	0.05584086800312886	binder
KQIKTIERY	HLA-A*30:02	0.877164900302887	0.11983981563434376	binder
KQISVGFIGY	HLA-A*30:02	0.8717965841293335	0.054017613412033975	binder
KQITADKQY	HLA-A*30:02	0.6919711470603943	0.09234840493347887	binder
KQIVDRVSY	HLA-A*30:02	0.8944852113723755	0.05799823501677995	binder
KQKALNAGY	HLA-A*30:02	0.8917002201080322	0.07015578787752354	binder
KQKANDIFISQY	HLA-A*30:02	0.34074967764317987	0.288988192787409	not-binder
KQKDIVSIHY	HLA-A*30:02	0.9101803302764893	0.06111338696773224	binder
KQKDLSGFYR	HLA-A*30:02	0.006463948916643858	0.005299491924879663	not-binder
KQKEVIEGY	HLA-A*30:02	0.9214047074317933	0.07626053078678333	binder
KQKEYFAFIEHY	HLA-A*30:02	0.0066453112915041855	0.007595742340141058	not-binder
KQKLVEKIMDQY	HLA-A*30:02	0.14451045617461206	0.20509426671897096	not-binder
KQKNTVVRY	HLA-A*30:02	0.8933489918708801	0.07425653959620668	binder
KQKPAQDVPGKDSY	HLA-A*30:02	0.2440646750968881	0.24146186760040608	not-binder
KQKVDFIDAY	HLA-A*30:02	0.848400104045868	0.07455399302952043	binder
KQKYPEQQGRF	HLA-A*30:02	0.283634244534187	0.32506712497670726	not-binder
KQLAGLVANY	HLA-A*30:02	0.7414043188095093	0.09161151382726457	binder
KQLDMQSSWVY	HLA-A*30:02	0.7663581967353821	0.10526235003851528	binder
KQLRALRKY	HLA-A*30:02	0.6190567672252655	0.23274281337586572	binder
KQMEERYKKY	HLA-A*30:02	0.7988404750823974	0.08232840291026222	binder
KQNELKNVKY	HLA-A*30:02	0.8492278337478638	0.07111300665332737	binder
KQNHESVQWCY	HLA-A*30:02	0.30975140258669853	0.18066444187714134	not-binder
KQNQVKFGSY	HLA-A*30:02	0.8318090677261353	0.08445754852163193	binder
KQNYKILHKY	HLA-A*30:02	0.5861331760883332	0.21067453461232277	ambiguous
KQQASHYLY	HLA-A*30:02	0.9635208487510681	0.0248086195018797	binder
KQQKGEFAIDGY	HLA-A*30:02	0.05734573660884053	0.06310249845368389	not-binder
KQQNPRLVY	HLA-A*30:02	0.8062774300575256	0.05435725663254957	binder
KQQQIDTGENLY	HLA-A*30:02	0.5061986237764359	0.30314978122545133	ambiguous
KQQRLEPLYNRY	HLA-A*30:02	0.04350981566822156	0.04735317811403869	not-binder
KQQSTLKKY	HLA-A*30:02	0.7932462215423584	0.09644020639654335	binder
KQRDKLIKEGKY	HLA-A*30:02	0.09554654818202835	0.051207974434968	not-binder
KQRELQKANQEQY	HLA-A*30:02	0.018705538101494314	0.011785775178549805	not-binder
KQRESAATDVL	HLA-A*30:02	0.025637321197427808	0.045942351211272915	not-binder
KQRETHSVDRL	HLA-A*30:02	0.012280698446102179	0.023075319676168413	not-binder
KQRPIFIITEY	HLA-A*30:02	0.19225691370666026	0.26443075235117497	not-binder
KQSANDFFSYY	HLA-A*30:02	0.8084364116191864	0.17199926996252973	binder
KQSDVMRFL	HLA-A*30:02	0.2988016605377197	0.22548486340123	not-binder
KQSFLTRKY	HLA-A*30:02	0.8042315006256103	0.08704924159732907	binder
KQSQELSQY	HLA-A*30:02	0.8840275406837463	0.0435481013496699	binder
KQSQILLVY	HLA-A*30:02	0.9105131149291992	0.07853876847031117	binder
KQVDYEINAHKY	HLA-A*30:02	0.18578139692544937	0.11501367690948505	not-binder
KQVEELFERKY	HLA-A*30:02	0.45175126791000364	0.2660546617453488	ambiguous
KQVEMLERKY	HLA-A*30:02	0.4739099144935608	0.14957758940579058	ambiguous
KQVGRLENAIGWY	HLA-A*30:02	0.028285977153859852	0.050869754023588745	not-binder
KQVKYFIHY	HLA-A*30:02	0.8327035665512085	0.13716116761301378	binder
KQYEEFAMSY	HLA-A*30:02	0.9166295170783997	0.0513634930174261	binder
KQYESARIEYDAY	HLA-A*30:02	0.005418187688337639	0.005432075581728998	not-binder
KQYEVEIQTY	HLA-A*30:02	0.8496497988700866	0.11764289422003404	binder
KQYPPNTSKVY	HLA-A*30:02	0.9444264888763427	0.0447854651307759	binder
KRFADSTHRY	HLA-A*30:02	0.4973049432039261	0.22588986559973862	ambiguous
KSFEDIHHY	HLA-A*30:02	0.9614785194396973	0.043985932904712165	binder
KSFEGNVFMYY	HLA-A*30:02	0.9447030901908875	0.058143848019319155	binder
KSFPARLRQY	HLA-A*30:02	0.8173237681388855	0.11931312434845084	binder
KSFSDHGFY	HLA-A*30:02	0.9740339875221252	0.012462359748377321	binder
KSFSDTLKTY	HLA-A*30:02	0.9114042520523071	0.04294497383428407	binder
KSHGLVEVASY	HLA-A*30:02	0.3907200783491135	0.20377290419805594	not-binder
KSIGDIFLKY	HLA-A*30:02	0.9343074321746826	0.03473848394380597	binder
KSIGPPEMHKY	HLA-A*30:02	0.7885910630226135	0.2711625445487426	binder
KSITNPRY	HLA-A*30:02	0.27694140672683715	0.15007140647435663	not-binder
KSKAIMAKY	HLA-A*30:02	0.9546555876731873	0.03518591801765788	binder
KSKEAQKGGHFY	HLA-A*30:02	0.6009185999631882	0.24019601425107562	ambiguous
KSKITHPVY	HLA-A*30:02	0.8680816769599915	0.10234642514003293	binder
KSKSFTGGGY	HLA-A*30:02	0.9659093737602233	0.024879390802744154	binder
KSLEELQIGTY	HLA-A*30:02	0.7123726069927215	0.20528271141026866	binder
KSLGKRDLY	HLA-A*30:02	0.8381675779819489	0.1764368839337597	binder
KSLQNAQKHY	HLA-A*30:02	0.6284215778112412	0.26932450067093777	ambiguous
KSLSPQDRAAY	HLA-A*30:02	0.839399254322052	0.11011361600943444	binder
KSLTGTARY	HLA-A*30:02	0.880008065700531	0.09925179404363205	binder
KSLYRGDIARY	HLA-A*30:02	0.47821407914161684	0.08131552011850529	ambiguous
KSNFPARAAY	HLA-A*30:02	0.8041358828544617	0.15174699728280544	binder
KSNPHRDFY	HLA-A*30:02	0.9647522568702698	0.01570310259298947	binder
KSQDTVLMNLY	HLA-A*30:02	0.7895960211753845	0.1842388914361796	binder
KSQGQDVTSSVY	HLA-A*30:02	0.4033348262310028	0.25627073982151244	ambiguous
KSQLDHGTY	HLA-A*30:02	0.9019045114517212	0.02658667121796059	binder
KSQTEKLAKVY	HLA-A*30:02	0.30391774475574496	0.24012985864055086	not-binder
KSQVFSYPHRY	HLA-A*30:02	0.4223933756351471	0.20662858058141595	ambiguous
KSSDIAKTF	HLA-A*30:02	0.5654708802700043	0.23847309118938212	ambiguous
KSSDVYVSY	HLA-A*30:02	0.9789541602134705	0.009656580410998147	binder
KSTDVAKTF	HLA-A*30:02	0.35648054629564285	0.2642439893196182	not-binder
KSTFDAHIY	HLA-A*30:02	0.9221580505371094	0.035429253966103934	binder
KSVGVFEAFY	HLA-A*30:02	0.9192180156707763	0.022794584129609753	binder
KSVYSTHNY	HLA-A*30:02	0.9417679905891418	0.034984935526464776	binder
KSYIGLGHIY	HLA-A*30:02	0.8582108974456787	0.06653640105394344	binder
KSYSPEALWRY	HLA-A*30:02	0.9641532063484192	0.0303513616856423	binder
KTAAPELQ	HLA-A*30:02	0.039429106067109386	0.04326985062017171	not-binder
KTAIGKAGY	HLA-A*30:02	0.9505025386810303	0.026468988561522834	binder
KTAVIDHHNY	HLA-A*30:02	0.9185642957687378	0.048478993060768055	binder
KTEDPDLPAFY	HLA-A*30:02	0.614067728817463	0.2565108395317308	ambiguous
KTEGGKVLY	HLA-A*30:02	0.7921238303184509	0.13632740192998477	binder
KTFEFNKELRY	HLA-A*30:02	0.8935234546661377	0.12388749484365065	binder
KTFEIIVHQY	HLA-A*30:02	0.8623236656188965	0.13543501924925896	binder
KTFPYQHRY	HLA-A*30:02	0.9829436182975769	0.018996539576619422	binder
KTGFVPSNY	HLA-A*30:02	0.956632936000824	0.02060773080541157	binder
KTIDEMEREAKRLY	HLA-A*30:02	0.0421488854335621	0.07719367853548288	not-binder
KTIDKKTFY	HLA-A*30:02	0.9776551604270936	0.013522372218719964	binder
KTIDPELLGKM	HLA-A*30:02	0.3631963893771172	0.2070145096861703	not-binder
KTIDPELLGKMNY	HLA-A*30:02	0.6791920781135559	0.29150614185348417	binder
KTIILPQHLY	HLA-A*30:02	0.8237521409988403	0.07446242098863896	binder
KTKAADLRAAY	HLA-A*30:02	0.9279012203216552	0.06210617513364365	binder
KTKEADEYLDKY	HLA-A*30:02	0.5916399210691452	0.31587939568270484	ambiguous
KTKEIEQVY	HLA-A*30:02	0.9736538648605346	0.024596274319023628	binder
KTKEVIGTGY	HLA-A*30:02	0.9716082453727722	0.021502849401790976	binder
KTKFPAEQYY	HLA-A*30:02	0.9549469709396362	0.03777999943281566	binder
KTKGHLDAELDAY	HLA-A*30:02	0.03946661944501102	0.03966995974936301	not-binder
KTKGYIFLEY	HLA-A*30:02	0.9449014902114868	0.038085155630639855	binder
KTKMDNLKY	HLA-A*30:02	0.9562422633171082	0.04236272183449282	binder
KTKPEVLEAHY	HLA-A*30:02	0.8075904965400695	0.23022365882797072	binder
KTKPTHGIGKY	HLA-A*30:02	0.9479442715644837	0.042704233577479704	binder
KTKQLVESKY	HLA-A*30:02	0.8775440216064453	0.08706242251724254	binder
KTLDDMISYY	HLA-A*30:02	0.9556802749633789	0.04281199722624593	binder
KTLDTKPGLY	HLA-A*30:02	0.9056545615196228	0.09428972017184574	binder
KTLDVDATY	HLA-A*30:02	0.9382987499237061	0.07189825686931794	binder
KTLGDFAAEY	HLA-A*30:02	0.9332562446594238	0.05888205341156414	binder
KTLLRTWSELY	HLA-A*30:02	0.18077279925346373	0.16093466209632007	not-binder
KTLPAMLGTGKL	HLA-A*30:02	0.023939112963853405	0.04385563320148136	not-binder
KTLPFSRSYY	HLA-A*30:02	0.9431707501411438	0.06081609217159431	binder
KTLQETNMMY	HLA-A*30:02	0.9395388722419739	0.0283176249269442	binder
KTLQHDKLVRLY	HLA-A*30:02	0.12897036522626876	0.047418878222804335	not-binder
KTLQKPVLPLY	HLA-A*30:02	0.40993070844560864	0.33149956695245564	ambiguous
KTLSNVKSFY	HLA-A*30:02	0.9190039873123169	0.05072472969597255	binder
KTLTPIIQEY	HLA-A*30:02	0.8563445210456848	0.09743712527693517	binder
KTLTPISAAY	HLA-A*30:02	0.8292482495307922	0.20146965569100614	binder
KTMLLIAHY	HLA-A*30:02	0.7400898814201355	0.31039845704166324	binder
KTMSAKEKGKF	HLA-A*30:02	0.0984610197134316	0.11829041695037144	not-binder
KTNDQMVVVY	HLA-A*30:02	0.9492511630058289	0.0327524250254407	binder
KTNHIGHTGY	HLA-A*30:02	0.9411572337150573	0.05460252523285183	binder
KTNQLHRMY	HLA-A*30:02	0.8593100309371948	0.1049179026695889	binder
KTNQVKMKY	HLA-A*30:02	0.9609869480133056	0.013722079884971759	binder
KTPDEGAWTSIY	HLA-A*30:02	0.12800322920084	0.12751006292102762	not-binder
KTPDFESTGLY	HLA-A*30:02	0.8592304348945617	0.08043510169277743	binder
KTPGAEIDFKY	HLA-A*30:02	0.7198611199855804	0.14355083160362728	binder
KTPPGLQHEY	HLA-A*30:02	0.8324583411216736	0.1347556341062399	binder
KTPSSDVLVFDY	HLA-A*30:02	0.026077176500984935	0.04647403083387155	not-binder
KTQEPDNLLFY	HLA-A*30:02	0.8885143518447876	0.08348822563528258	binder
KTQIPTQRY	HLA-A*30:02	0.9231887102127075	0.09037369685742405	binder
KTQKEAVWAVTNY	HLA-A*30:02	0.011975131698011409	0.015512772981703669	not-binder
KTQRAFSKY	HLA-A*30:02	0.9057821393013	0.06558513100500565	binder
KTQSELDRINAQY	HLA-A*30:02	0.11630662884563207	0.17494682635313547	not-binder
KTQSELDRINAQYL	HLA-A*30:02	0.001737958459307265	0.003440929958637608	not-binder
KTRIISDGLKY	HLA-A*30:02	0.9028749227523803	0.07731346391828059	binder
KTRPGLLNSKL	HLA-A*30:02	0.0755921364761889	0.11608077476749887	not-binder
KTRTLMEKDSY	HLA-A*30:02	0.45762963145971297	0.2808711392429225	ambiguous
KTSQVPVKHVY	HLA-A*30:02	0.48940121829509736	0.23116158766749864	ambiguous
KTTNVRQTY	HLA-A*30:02	0.910547959804535	0.09258788093284605	binder
KTTSAEIRSLY	HLA-A*30:02	0.7243653416633606	0.1292612831657253	binder
KTVAGGAWTY	HLA-A*30:02	0.9473427534103394	0.030380344495592317	binder
KTVGEPGWLY	HLA-A*30:02	0.9554098963737487	0.020167714274383443	binder
KTVGIEKLAHAY	HLA-A*30:02	0.15304517806507648	0.17176238568512803	not-binder
KTVHPVVHQY	HLA-A*30:02	0.8633164167404175	0.1179310444344381	binder
KTWNAVLLRY	HLA-A*30:02	0.9425819993019104	0.05446696101071985	binder
KTYNDALFRY	HLA-A*30:02	0.9835968732833862	0.009061575873525293	binder
KTYVEKVANGQY	HLA-A*30:02	0.4246407002210617	0.23539608304286772	ambiguous
KVADYWLDVLY	HLA-A*30:02	0.8037646174430847	0.06430584805819851	binder
KVAIKVGGRY	HLA-A*30:02	0.8227108359336853	0.0555610081393126	binder
KVANVSLLALY	HLA-A*30:02	0.7569386005401612	0.10007804816432554	binder
KVARVKALY	HLA-A*30:02	0.8891346216201782	0.04077756553969954	binder
KVDAGKLHY	HLA-A*30:02	0.8994934797286988	0.05399682920177942	binder
KVDDSSGSIGRRY	HLA-A*30:02	0.5979908838868141	0.32578206190252684	ambiguous
KVDKEKWLY	HLA-A*30:02	0.8011687874794007	0.11534886518553472	binder
KVFDGIPPPY	HLA-A*30:02	0.9589493989944458	0.03311846547903228	binder
KVFDVTKGSKFY	HLA-A*30:02	0.8013691186904908	0.11960905731023293	binder
KVFPEDMAKY	HLA-A*30:02	0.9817215323448181	0.004818886473325649	binder
KVFPGSTTEDY	HLA-A*30:02	0.901632034778595	0.07198341703959533	binder
KVGEARALY	HLA-A*30:02	0.9004336595535278	0.08052092235963546	binder
KVGIVGKY	HLA-A*30:02	0.239457480981946	0.253194607516084	not-binder
KVGSFLRIY	HLA-A*30:02	0.8573851585388184	0.10321799504086578	binder
KVHAVIGVL	HLA-A*30:02	0.2565960459411144	0.17594516736487742	not-binder
KVHAYIISY	HLA-A*30:02	0.9393210411071777	0.01993731016754869	binder
KVHDLALRADY	HLA-A*30:02	0.1493253443390131	0.12249193359025935	not-binder
KVHSLLEGISNY	HLA-A*30:02	0.14524322897195815	0.04994858239865411	not-binder
KVIKAVVPAKY	HLA-A*30:02	0.7426095247268677	0.13989587925274755	binder
KVINDGLFYY	HLA-A*30:02	0.9696846723556518	0.007808303754840233	binder
KVINNRAKL	HLA-A*30:02	0.2420018121600151	0.19143532716733364	not-binder
KVIPVLEDNY	HLA-A*30:02	0.7754804253578186	0.10934705166312876	binder
KVIQSVANY	HLA-A*30:02	0.9315009951591492	0.05638334762031389	binder
KVISLGDAQSNY	HLA-A*30:02	0.44376500844955447	0.12982682938887752	ambiguous
KVKAIANLY	HLA-A*30:02	0.968427312374115	0.03138961394502157	binder
KVKDEKIRQAFY	HLA-A*30:02	0.2264961250126362	0.17099509112270436	not-binder
KVKDILSKV	HLA-A*30:02	0.6186688601970672	0.22661183305128055	binder
KVKDSIAVEVY	HLA-A*30:02	0.8510713696479797	0.08029912052082291	binder
KVKEAGRDFTY	HLA-A*30:02	0.9118540048599243	0.054471928941634856	binder
KVKIPTSKY	HLA-A*30:02	0.890761137008667	0.07212606789116573	binder
KVKKFENRDQY	HLA-A*30:02	0.6717423856258392	0.228195126322927	binder
KVKLAVLKY	HLA-A*30:02	0.9113386511802674	0.027286241745760793	binder
KVKLLIGAY	HLA-A*30:02	0.7858444094657898	0.09440980835617983	binder
KVKNIIHEEVEKY	HLA-A*30:02	0.39432086339220407	0.33740812137821147	ambiguous
KVKPQPPLSDAY	HLA-A*30:02	0.33987486925616395	0.2615473800702805	not-binder
KVKTSEFYRY	HLA-A*30:02	0.8678982377052307	0.09195384008853388	binder
KVKWFYNEY	HLA-A*30:02	0.9374393820762634	0.031328977859810384	binder
KVLAQQGEY	HLA-A*30:02	0.8765452027320861	0.04667188389598087	binder
KVLDILLEQY	HLA-A*30:02	0.9011317014694213	0.07320831365637126	binder
KVLDIPSKY	HLA-A*30:02	0.9635817527770996	0.02882285578706568	binder
KVLERQPDNAKALY	HLA-A*30:02	0.04235668124165386	0.03644386917404464	not-binder
KVLPGDHEY	HLA-A*30:02	0.9043769001960754	0.10563606802872771	binder
KVLPQTILY	HLA-A*30:02	0.9844615459442139	0.01215716686971964	binder
KVLQERENY	HLA-A*30:02	0.6063586711883545	0.2951887816840104	ambiguous
KVLRDGAGKY	HLA-A*30:02	0.8740123748779297	0.057983010339901275	binder
KVMELHKSY	HLA-A*30:02	0.808676254749298	0.1384415113017017	binder
KVMEYENRIRAY	HLA-A*30:02	0.10995692540891469	0.0950520170130983	not-binder
KVNDILELY	HLA-A*30:02	0.9879983305931092	0.008753182913584684	binder
KVNPSQTHNNLY	HLA-A*30:02	0.8931793093681335	0.0744352080531494	binder
KVNQELAGY	HLA-A*30:02	0.9403488039970398	0.018752378977715742	binder
KVNVAKLRY	HLA-A*30:02	0.9086205720901489	0.06299194643661944	binder
KVPTTLAEY	HLA-A*30:02	0.8648748278617859	0.08535470438966959	binder
KVQAGNSSLY	HLA-A*30:02	0.9152902960777283	0.05876920097998475	binder
KVQDAFISY	HLA-A*30:02	0.9395138382911682	0.03960023140931526	binder
KVQDITMQWY	HLA-A*30:02	0.9100059509277344	0.03379496904526733	binder
KVQEKSTWKM	HLA-A*30:02	0.023731611063703896	0.024743546635553015	not-binder
KVQEQIFNLY	HLA-A*30:02	0.9359607338905335	0.031278298125426415	binder
KVQGLMKEY	HLA-A*30:02	0.8410685062408447	0.1100451082950858	binder
KVQSKVNLKY	HLA-A*30:02	0.8400802135467529	0.08567924626439255	binder
KVQSVSQNKSY	HLA-A*30:02	0.7387851238250732	0.1595425309097611	binder
KVQSYLENPTSY	HLA-A*30:02	0.07408210225403308	0.07444491292474803	not-binder
KVQTHLENPTRY	HLA-A*30:02	0.09818681388860569	0.1182607809312526	not-binder
KVQYVIQGY	HLA-A*30:02	0.8640019178390503	0.09652244893069088	binder
KVRAVIGSTY	HLA-A*30:02	0.9094799160957336	0.05718405062609733	binder
KVREEIAEY	HLA-A*30:02	0.9734366297721863	0.02552266902289624	binder
KVRELISDNQY	HLA-A*30:02	0.8380947470664978	0.062495311869685786	binder
KVRSPGQDKL	HLA-A*30:02	0.27544787935912607	0.14298222592349003	not-binder
KVRVDLPDKY	HLA-A*30:02	0.9142387747764588	0.06173603185701069	binder
KVSDPLIGGTY	HLA-A*30:02	0.883001172542572	0.07860466537979426	binder
KVSRVVNTY	HLA-A*30:02	0.9182474374771118	0.03668164624382535	binder
KVTDAPHFY	HLA-A*30:02	0.9540557622909546	0.01350476008433651	binder
KVTRPDSGHLY	HLA-A*30:02	0.8674300670623779	0.09526690660466222	binder
KVTTFEHQY	HLA-A*30:02	0.946511709690094	0.03209549116088724	binder
KVVDPFSKKDWY	HLA-A*30:02	0.39261760413646696	0.2391939318041029	ambiguous
KVVDRIFSLY	HLA-A*30:02	0.8922636985778809	0.08162591290218696	binder
KVVDRIYSLY	HLA-A*30:02	0.8843380212783813	0.06632882108694353	binder
KVVIVDESHY	HLA-A*30:02	0.5600395619869232	0.1394128335549732	ambiguous
KVVQGHRQLDSY	HLA-A*30:02	0.01686956643825397	0.025812891889302837	not-binder
KVVQVYRKKY	HLA-A*30:02	0.44029715061187746	0.11937349078769256	not-binder
KVVTGVANALAHRY	HLA-A*30:02	0.05486885364371119	0.056961396947176716	not-binder
KVWDDISPQFY	HLA-A*30:02	0.9684851169586182	0.014151863547317805	binder
KVYDDMAFRY	HLA-A*30:02	0.9872556328773499	0.006102349432415965	binder
KVYDLVKAY	HLA-A*30:02	0.8947608828544616	0.09785155541371807	binder
KWAPPKFLPHKY	HLA-A*30:02	0.02389734327189217	0.02472683841720824	not-binder
KWFESKVGNKY	HLA-A*30:02	0.5594065546989441	0.20744102415002907	ambiguous
KWKDQNIKDHY	HLA-A*30:02	0.7158462524414062	0.28977374716693277	binder
KWYEDLIPSAY	HLA-A*30:02	0.4946875661611557	0.31385781249360045	ambiguous
KYAPAEGNRY	HLA-A*30:02	0.8917355298995971	0.04481598194198614	binder
KYFDEHYEY	HLA-A*30:02	0.9706738233566284	0.03127495973825245	binder
KYFDKASYRVY	HLA-A*30:02	0.7337576627731324	0.14384624891143816	binder
KYFGSNIAHMY	HLA-A*30:02	0.8893847346305848	0.09153180977512522	binder
KYFKAGKY	HLA-A*30:02	0.21027757227420807	0.12113911454178909	not-binder
KYGRDWERY	HLA-A*30:02	0.7407512187957763	0.1365905034512268	binder
KYHGFGNVHAY	HLA-A*30:02	0.6995895624160766	0.10927002963197982	binder
KYIDFTSDY	HLA-A*30:02	0.9328435301780701	0.04460065600050922	binder
KYIDKTIRV	HLA-A*30:02	0.6783371925354004	0.2222056991065823	binder
KYIPELAYY	HLA-A*30:02	0.8595764636993408	0.05690027754124345	binder
KYISLIYTNY	HLA-A*30:02	0.6992488980293274	0.13750355081766913	binder
KYKDAIHFY	HLA-A*30:02	0.978380537033081	0.009057277422163458	binder
KYKDGNQVWLY	HLA-A*30:02	0.9427518486976624	0.0367037370807682	binder
KYKERFLVY	HLA-A*30:02	0.8382250905036926	0.08368940033637699	binder
KYKPFKGVKY	HLA-A*30:02	0.5821630954742432	0.19917151638761182	ambiguous
KYLDKELAGRV	HLA-A*30:02	0.007096863722940228	0.014008999154650415	not-binder
KYLDVKFEY	HLA-A*30:02	0.9443777084350586	0.031977280315463534	binder
KYLDWAYRSGGY	HLA-A*30:02	0.09812766093527898	0.14445671600600482	not-binder
KYLEIPLKDLKY	HLA-A*30:02	0.13187646195292474	0.062016109020576464	not-binder
KYLEPLYNDY	HLA-A*30:02	0.7014633774757385	0.0791503970565064	binder
KYLGSVDSKY	HLA-A*30:02	0.8881672739982605	0.05879839868670217	binder
KYLHPPPHL	HLA-A*30:02	0.4304081201553345	0.18875436790680145	ambiguous
KYLPHSAGRY	HLA-A*30:02	0.9059062242507935	0.033972034420666194	binder
KYLPYNHQHEY	HLA-A*30:02	0.7137753963470459	0.20994402161344725	binder
KYLYGFEEY	HLA-A*30:02	0.7062670588493347	0.1558459089141439	binder
KYMNSLLIGEL	HLA-A*30:02	0.004316361740657193	0.006496974820824306	not-binder
KYMPDLTPQY	HLA-A*30:02	0.8208807349205017	0.10929021415434345	binder
KYMPYNHQHKY	HLA-A*30:02	0.7844410181045532	0.1744132075920169	binder
KYNACILEY	HLA-A*30:02	0.9056708097457886	0.07010772616259961	binder
KYNKILNKY	HLA-A*30:02	0.9241664290428162	0.07096836253517116	binder
KYNPWWTDKY	HLA-A*30:02	0.9057651281356811	0.07827475689098899	binder
KYPPVNRKY	HLA-A*30:02	0.6528120756149292	0.17494439552036614	binder
KYRDAVSRY	HLA-A*30:02	0.8049038767814636	0.07758092322266602	binder
KYSELIILY	HLA-A*30:02	0.8674064993858337	0.08672919317291578	binder
KYSNRLYKY	HLA-A*30:02	0.8041040539741516	0.10020375370620221	binder
KYSPSDVFIGY	HLA-A*30:02	0.6335915774106979	0.23376017286599593	binder
KYSSQFGGGSQY	HLA-A*30:02	0.7367976009845734	0.35576809619620936	binder
KYSVLLPTY	HLA-A*30:02	0.5866003334522247	0.21298105854372845	ambiguous
KYTDKIMTY	HLA-A*30:02	0.9040305852890015	0.061644386947426216	binder
KYTDRALRASY	HLA-A*30:02	0.26247842228040097	0.1963842744968057	not-binder
KYVERKFVDKY	HLA-A*30:02	0.4166035234928131	0.24066630327046853	ambiguous
KYVKVFHKY	HLA-A*30:02	0.9179664373397827	0.042013824469992016	binder
KYWGEIISQQY	HLA-A*30:02	0.48955697417259214	0.3229679930783682	ambiguous
KYYDAIACL	HLA-A*30:02	0.1602615848183632	0.050453809938998305	not-binder
KYYDFKNPIIEKY	HLA-A*30:02	0.25136942029930653	0.345171016809134	not-binder
KYYTGNYDQY	HLA-A*30:02	0.9456737995147705	0.04285922310331543	binder
LAGESESNLRK	HLA-A*30:02	0.0077198446519901156	0.015257064194878924	not-binder
LAHEVGWKY	HLA-A*30:02	0.8579128384590149	0.06487448577917855	binder
LAKTGVHHY	HLA-A*30:02	0.8568109512329102	0.034535958509958886	binder
LDASESLRK	HLA-A*30:02	0.001776975675292647	0.0028519053775174015	not-binder
LFIGGLNTETNEK	HLA-A*30:02	0.00020892557515139742	0.0002790470059289618	not-binder
LFRDYVESHY	HLA-A*30:02	0.4870560586452484	0.08619992205111518	ambiguous
LFWDQTQQHSY	HLA-A*30:02	0.32320263183210046	0.3762280645197083	ambiguous
LGIHEDSTNR	HLA-A*30:02	0.0003041025646922435	0.0005543638340916644	not-binder
LGNDFHTNK	HLA-A*30:02	0.08460254189558328	0.0834864510557386	not-binder
LHAEVGSPHST	HLA-A*30:02	0.0005626734452202964	0.0011135686428791394	not-binder
LIGQIVSSITAS	HLA-A*30:02	0.0006610136169229008	0.001209022707044923	not-binder
LIKPPDNNEFY	HLA-A*30:02	0.5136561989784241	0.1764100000549658	ambiguous
LIQPEIPKY	HLA-A*30:02	0.6736441254615784	0.11077209039091337	binder
LKAAAHHY	HLA-A*30:02	0.07898579016327859	0.08200901266432631	not-binder
LLEGEESR	HLA-A*30:02	7.548359887437073e-05	0.00013189046381435477	not-binder
LLFSHDLVSGRY	HLA-A*30:02	0.2150894913240336	0.2853785230709465	not-binder
LLLLGTGESGK	HLA-A*30:02	0.012988888870381743	0.0147179631633308	not-binder
LLLPGELAK	HLA-A*30:02	0.1032643974176608	0.13432912557711052	not-binder
LLNKLIGRY	HLA-A*30:02	0.8133971095085144	0.0662573387771132	binder
LLQDFFNGK	HLA-A*30:02	0.1363383987918496	0.10457015154683348	not-binder
LLRGVSGVDLY	HLA-A*30:02	0.5740680277347565	0.19645790039638733	ambiguous
LLRQQIAPDVDTY	HLA-A*30:02	9.471747262068675e-05	0.0001112654686087	not-binder
LMHSIVGSY	HLA-A*30:02	0.9608133196830749	0.01786009487513246	binder
LMLPEKLRPLY	HLA-A*30:02	0.27296512222383174	0.24991971707849597	not-binder
LMNVPLFKY	HLA-A*30:02	0.9314301490783692	0.01448715239225868	binder
LQEFGVPHQY	HLA-A*30:02	0.49716578125953675	0.17464572571769962	ambiguous
LQFVGLSHQY	HLA-A*30:02	0.6747203350067139	0.08473015694107759	binder
LQHDNIIAYY	HLA-A*30:02	0.7844366550445556	0.11673999959754335	binder
LQHEPDRAFY	HLA-A*30:02	0.6198543787002564	0.23253779625486298	binder
LQHPDVAAY	HLA-A*30:02	0.8388455390930176	0.041101966024690684	binder
LQHRVQLKY	HLA-A*30:02	0.7232312560081482	0.1465584404348667	binder
LQIGVIRVY	HLA-A*30:02	0.5472435712814331	0.2572725779551439	ambiguous
LQKAGEVVPPAMY	HLA-A*30:02	0.07097131446935237	0.12672915925449557	not-binder
LQKGTFDSKY	HLA-A*30:02	0.7702339291572571	0.07127799721501028	binder
LQKKEIHLY	HLA-A*30:02	0.6877555906772613	0.18807803144165214	binder
LQKLLPGYY	HLA-A*30:02	0.7848365545272827	0.04877036023775921	binder
LQKVVLPSY	HLA-A*30:02	0.745603060722351	0.09848835931941334	binder
LQPAGSLPHA	HLA-A*30:02	0.028308404181734657	0.043450236623375056	not-binder
LQPGNTEEAAK	HLA-A*30:02	0.002302950804551074	0.002065010913308253	not-binder
LQSEVIRHY	HLA-A*30:02	0.8668315410614014	0.029693201194923628	binder
LQTLVLHQY	HLA-A*30:02	0.5907748401165008	0.2787545368906105	ambiguous
LQYYLNEQGDRVY	HLA-A*30:02	0.006716577873521601	0.006881817382806605	not-binder
LSESTHKY	HLA-A*30:02	0.13757025673985482	0.1503564391136545	not-binder
LSGMYDHRY	HLA-A*30:02	0.8187221050262451	0.06158167672993046	binder
LSHLPSHHY	HLA-A*30:02	0.8257709741592407	0.1077091400564741	binder
LSKESLNHALELS	HLA-A*30:02	5.037017467657279e-06	4.249482353247714e-06	not-binder
LSLENGAHAY	HLA-A*30:02	0.7239863991737365	0.13604946674597457	binder
LSSPATLNSR	HLA-A*30:02	0.017233601319458104	0.025142505031728875	not-binder
LSTVIPNSHVY	HLA-A*30:02	0.4443760275840759	0.25946848074975326	ambiguous
LSVDYGKK	HLA-A*30:02	0.0014499535379400186	0.0013461902564674826	not-binder
LTKVVQNDAY	HLA-A*30:02	0.7991283535957336	0.07309815405976994	binder
LTRELAEDGY	HLA-A*30:02	0.6506738722324371	0.12043703203486947	binder
LTTPTYGDLNHL	HLA-A*30:02	0.0004283805314116762	0.00036989324921347586	not-binder
LVANATHIY	HLA-A*30:02	0.8759718418121338	0.06431838492364127	binder
LVIITAGAR	HLA-A*30:02	0.026197503437288105	0.03239843177892332	not-binder
LVKLVQHTY	HLA-A*30:02	0.5979300439357758	0.16172716006584786	binder
LVKQNSLYSFSDHY	HLA-A*30:02	5.4378374458963207e-05	7.513657557337827e-05	not-binder
LVLVGDGGTGK	HLA-A*30:02	0.07484247052343562	0.08838025407098712	not-binder
LVNELTEFAK	HLA-A*30:02	0.03860423204023391	0.036374720029981975	not-binder
LVNKRIGLY	HLA-A*30:02	0.8655948877334595	0.05104067691951327	binder
LVQAFQFTDK	HLA-A*30:02	0.034752480871975425	0.01973852194347848	not-binder
LVQALGAHLY	HLA-A*30:02	0.8601048946380615	0.09816979956752853	binder
LVSGTPGAY	HLA-A*30:02	0.9120723843574524	0.02197148694923488	binder
LVWRPDFAY	HLA-A*30:02	0.7417626738548279	0.18457096992690916	binder
LWKHIKHKY	HLA-A*30:02	0.34953482151031495	0.13262171438093678	not-binder
LYEQLSGK	HLA-A*30:02	0.0007867736108153167	0.0012765345067666145	not-binder
LYERPPHLY	HLA-A*30:02	0.5058761328458786	0.22843457360488384	ambiguous
LYSHLVPVY	HLA-A*30:02	0.6232396960258484	0.18425975641954917	binder
MAPERVASL	HLA-A*30:02	0.3706524819135666	0.23859434192243892	not-binder
MAWLVDHVY	HLA-A*30:02	0.7940646290779114	0.07542713645464529	binder
MIAEPAHFY	HLA-A*30:02	0.9167205810546875	0.0768798910588652	binder
MIKKIADDKY	HLA-A*30:02	0.8464471578598023	0.07702662406081308	binder
MLAKTGVHHY	HLA-A*30:02	0.6641501188278198	0.07897038788177435	binder
MLLPEKLISKY	HLA-A*30:02	0.3734677920816466	0.3179319009218183	ambiguous
MLWDLNEGKHLY	HLA-A*30:02	0.40095896206330506	0.3622693465065227	ambiguous
MMKKLWGDRY	HLA-A*30:02	0.8602489233016968	0.03943778422278503	binder
MQKLPDIFSVY	HLA-A*30:02	0.587652987241745	0.2854096097650691	ambiguous
MQQIQKGSY	HLA-A*30:02	0.7013088822364807	0.17090752415361116	binder
MSKPQTSGAY	HLA-A*30:02	0.9071455121040344	0.05285618073565539	binder
MSTSVTRGY	HLA-A*30:02	0.9176460385322571	0.03368891661533169	binder
MTHKLLSRY	HLA-A*30:02	0.8341802000999451	0.12409047772008482	binder
MTHNLLLNY	HLA-A*30:02	0.9623249292373657	0.03853454000197841	binder
MTNPHNHLY	HLA-A*30:02	0.9788074970245362	0.010910358814915979	binder
MVKPDGPYDFY	HLA-A*30:02	0.853968369960785	0.12624793812563984	binder
MVQPINLIFRY	HLA-A*30:02	0.3272629539482296	0.24670951260061783	not-binder
NAPWAVTSL	HLA-A*30:02	0.2529973015189171	0.20770489389782545	not-binder
NGLPKHSY	HLA-A*30:02	0.011577610317908693	0.0114472935777684	not-binder
NGYGFINR	HLA-A*30:02	0.0004722958574348013	0.00031656751336781963	not-binder
NIIHGSDSVK	HLA-A*30:02	0.020990734159261136	0.015227011573477212	not-binder
NIILEEGK	HLA-A*30:02	0.0004257917067338468	0.0005553385519482388	not-binder
NILLPPIIFY	HLA-A*30:02	0.3588689386844635	0.20547832816955697	not-binder
NISNVSHNY	HLA-A*30:02	0.9018417716026306	0.05208727793267231	binder
NLDIERPTYTNL	HLA-A*30:02	1.4408593767223365e-05	1.951221823038182e-05	not-binder
NLDIERPTYTNLNR	HLA-A*30:02	2.699236488057366e-06	4.551204886229117e-06	not-binder
NLGFLIHAPAFE	HLA-A*30:02	6.3655856102466964e-06	1.2618365174476758e-05	not-binder
NLLSVAYK	HLA-A*30:02	0.002391646414508841	0.004072900028243057	not-binder
NLNPDASYVY	HLA-A*30:02	0.7875771760940552	0.0395489922495684	binder
NLQYYDISAK	HLA-A*30:02	0.019911322667030617	0.027367446557820613	not-binder
NNRPSEGPLQTR	HLA-A*30:02	3.2298040389378e-05	4.0060473318899434e-05	not-binder
NPHVNHLY	HLA-A*30:02	0.1353532999404706	0.1613416438406736	not-binder
NPRVNHLY	HLA-A*30:02	0.13707213991147	0.15392946586961945	not-binder
NQHGIILKY	HLA-A*30:02	0.8686525464057923	0.1535267384340965	binder
NRAEVSQPR	HLA-A*30:02	0.0003106506933079345	0.0003865670908492908	not-binder
NSQGEEVAQR	HLA-A*30:02	0.0007630376125916883	0.0006626754641311032	not-binder
NSSYFVEWIPNNVK	HLA-A*30:02	0.0032326131424307665	0.004592408810463932	not-binder
NTKSFEDIHHY	HLA-A*30:02	0.33038695198483764	0.2100998771545141	not-binder
NVAVPSHLY	HLA-A*30:02	0.8409192681312561	0.11617044180797952	binder
NVKIPKHLTDAY	HLA-A*30:02	0.009272768630762585	0.013405912484271672	not-binder
NVKQWLQEIDRY	HLA-A*30:02	0.02192161887742259	0.03231590894785156	not-binder
NVKVDPEIQ	HLA-A*30:02	0.030667240777984262	0.03736069606945444	not-binder
NVQSDLLHKY	HLA-A*30:02	0.6283583045005798	0.24700076968802281	binder
NVSTVLTSKY	HLA-A*30:02	0.7697535872459411	0.10600795838512843	binder
NVTELNEPLSNEER	HLA-A*30:02	0.06420016206274681	0.08324310397600274	not-binder
NWIESSSWDGRY	HLA-A*30:02	0.07553844158101128	0.14601283790387679	not-binder
NYKPVANHQY	HLA-A*30:02	0.7307773470878601	0.13502058370360576	binder
PAANKSLEKPEG	HLA-A*30:02	1.9808264254032638e-05	3.448931948502092e-05	not-binder
PAPPKPEPK	HLA-A*30:02	0.01893994995593573	0.025685517740548197	not-binder
PAPPKPEPKPK	HLA-A*30:02	0.004764954370062214	0.007575063109939186	not-binder
PGGGQVEVK	HLA-A*30:02	0.02855932846272733	0.05452903531879945	not-binder
PGTTILQYAQT	HLA-A*30:02	1.073179029365337e-05	1.5862648053626328e-05	not-binder
PILPYVFKGIIE	HLA-A*30:02	1.0933366211673957e-05	1.8927933265676657e-05	not-binder
PIRDVLHHIY	HLA-A*30:02	0.24738994175568224	0.14644264453533987	not-binder
PLATYAPVISAEK	HLA-A*30:02	0.0004733432024285222	0.0009381472379740667	not-binder
PPPPPPHIY	HLA-A*30:02	0.3201418459415436	0.2746397171402857	not-binder
PPPPPPPPPPPLPD	HLA-A*30:02	0.19223864172988836	0.37139211843135167	not-binder
PPYTVVYFPVRGR	HLA-A*30:02	0.0614614869384809	0.10248913677522463	not-binder
PSSAPAVASAAE	HLA-A*30:02	0.0004200443625377567	0.0006913086479982899	not-binder
PTMKDFNHSY	HLA-A*30:02	0.596385446190834	0.22778083070522603	ambiguous
PVQPNPIVY	HLA-A*30:02	0.3681993179023266	0.23464107516586197	not-binder
PYYDSRVVGKY	HLA-A*30:02	0.15347376405261456	0.14708478263129993	not-binder
QADVQKERYSLSG	HLA-A*30:02	1.92641756350806e-06	2.7783343672343117e-06	not-binder
QAGWLQHDY	HLA-A*30:02	0.7686137318611145	0.11512979842067403	binder
QAQAGWLQHDY	HLA-A*30:02	0.11842562258243561	0.068417961109535	not-binder
QASEGPLK	HLA-A*30:02	0.0010418168909382074	0.001066495845617791	not-binder
QAWPPMKSEY	HLA-A*30:02	0.5980547577142715	0.24485944130563858	ambiguous
QDDGGSPIR	HLA-A*30:02	0.0005367056852264796	0.000999147459954344	not-binder
QDVDNASLAR	HLA-A*30:02	0.00022671814849672955	0.0003156763070038807	not-binder
QEYDESGPSIVHR	HLA-A*30:02	0.003149162498110758	0.006242696716579388	not-binder
QEYDESGPSIVHRK	HLA-A*30:02	0.00012908010973013972	0.00024325692557463383	not-binder
QFHPNLDYY	HLA-A*30:02	0.7716024279594421	0.16757967450286565	binder
QFKEMSDLNKY	HLA-A*30:02	0.44928979575634004	0.21491618564983606	ambiguous
QFLSETEK	HLA-A*30:02	7.194088270807697e-05	7.969047221295804e-05	not-binder
QGRPREIINTY	HLA-A*30:02	0.17952194942045024	0.15124958440449457	not-binder
QIFHPEQLITGK	HLA-A*30:02	0.009192518826421293	0.008727812104373695	not-binder
QIGDNLIVPGGVK	HLA-A*30:02	0.00014898779310925647	0.00020906298991714574	not-binder
QIGENLIVPGGVK	HLA-A*30:02	0.00016336308323552373	0.00021789136259361519	not-binder
QIHRIRHFY	HLA-A*30:02	0.8249744534492492	0.07114472576799606	binder
QIKDAIGRY	HLA-A*30:02	0.8868564128875732	0.03806200914627096	binder
QITVNDLPVGR	HLA-A*30:02	0.022574814315794355	0.041026417092703445	not-binder
QIYDRQGATY	HLA-A*30:02	0.8874773621559143	0.058480780203078654	binder
QLHTLLGLY	HLA-A*30:02	0.9090550780296326	0.04586866344908605	binder
QLKGGIHKY	HLA-A*30:02	0.7708593964576721	0.11591332165349418	binder
QLLKLAHKY	HLA-A*30:02	0.516988343000412	0.1072290822800705	ambiguous
QLLPVEKLPKY	HLA-A*30:02	0.15056147475843318	0.21631631823192707	not-binder
QLQNIAEKGSY	HLA-A*30:02	0.20805270299315454	0.13132509549140917	not-binder
QLSRLLHDY	HLA-A*30:02	0.7615282654762268	0.12760629015956562	binder
QMAIVEHLY	HLA-A*30:02	0.7633825540542603	0.17606468902138575	binder
QMNSFLSRY	HLA-A*30:02	0.8774394392967224	0.036698356839653314	binder
QNAVRLHY	HLA-A*30:02	0.030005853564944118	0.050060200459010294	not-binder
QQFPYGASY	HLA-A*30:02	0.8616608500480651	0.09203944934952238	binder
QQIEPGEDDKY	HLA-A*30:02	0.6672197222709656	0.17502425821765905	binder
QQMNSFLSRY	HLA-A*30:02	0.7006594479084015	0.14847282007983056	binder
QQNNVEHKV	HLA-A*30:02	0.02189080659300089	0.010261560586138837	not-binder
QQNQYQASY	HLA-A*30:02	0.7564117789268494	0.09676252789955583	binder
QQQPALVNY	HLA-A*30:02	0.687724232673645	0.06229428056733688	binder
QQQQQGAVGHGY	HLA-A*30:02	0.15174947888590395	0.17085315112812924	not-binder
QQQQQQGAVGHGY	HLA-A*30:02	0.3280081678429269	0.3090021767486235	not-binder
QQTNSIRNY	HLA-A*30:02	0.6554835915565491	0.08131076771818929	binder
QQVLLEHSY	HLA-A*30:02	0.6482567131519318	0.14791135119456209	binder
QQVQQVAAEY	HLA-A*30:02	0.6472198486328125	0.0744079953210726	binder
QSAEEALRGLY	HLA-A*30:02	0.38782967925071715	0.23780202251143362	ambiguous
QSASPIFTHVY	HLA-A*30:02	0.23758940501138567	0.2490074203793115	not-binder
QSKDKVIYSKY	HLA-A*30:02	0.11498553724959493	0.10150454762205932	not-binder
QSLEQVFSKY	HLA-A*30:02	0.6775697052478791	0.15158774743524864	binder
QSLYIANHAY	HLA-A*30:02	0.6710984587669373	0.08710993127363309	binder
QSMDSKLSGRYR	HLA-A*30:02	4.059398371376588e-05	5.012524047033505e-05	not-binder
QSWPESLIRKTGY	HLA-A*30:02	0.09860153085475787	0.18668018406013262	not-binder
QTAGKVLAHFY	HLA-A*30:02	0.24091961085796357	0.05750643273225023	not-binder
QTGIVLHKY	HLA-A*30:02	0.7248273968696595	0.19796186462196572	binder
QTKPKLTIHGDLY	HLA-A*30:02	0.002408697323880915	0.003070881569923066	not-binder
QTLNEAIMHQY	HLA-A*30:02	0.48389766216278074	0.2756663860243127	ambiguous
QTLRFLGLY	HLA-A*30:02	0.9002271294593811	0.06144419531998755	binder
QTNLVPYPR	HLA-A*30:02	0.03910415638238192	0.025511038329227142	not-binder
QTVAVGVIK	HLA-A*30:02	0.15948711689561607	0.13175088712957767	not-binder
QTWLLLHMY	HLA-A*30:02	0.6635356247425079	0.26859628205980207	binder
QVELNAAIV	HLA-A*30:02	0.05706528632435948	0.06384317801940592	not-binder
QVHNLLLTY	HLA-A*30:02	0.902686870098114	0.0591323040642616	binder
QVHPDTGISSK	HLA-A*30:02	0.08757608835585415	0.09153642514960385	not-binder
QVIEPDKNRKY	HLA-A*30:02	0.405050041154027	0.3423810540939978	ambiguous
QVIESAMERDRY	HLA-A*30:02	0.014408339481451548	0.013529085447218021	not-binder
QVLNAVNKGLY	HLA-A*30:02	0.6102272808551789	0.1319780135888588	binder
QVQQPGQTNFY	HLA-A*30:02	0.5130005363607779	0.2762220137764571	ambiguous
QVTPGDIVSTY	HLA-A*30:02	0.48364255502820014	0.3156732599797028	ambiguous
QVYEQVLRSAY	HLA-A*30:02	0.24341761320829391	0.20276862946159543	not-binder
QWKELKATY	HLA-A*30:02	0.4124118223786354	0.18881145396501992	ambiguous
QWYEIYDKY	HLA-A*30:02	0.5648593664169311	0.11891659440251996	binder
QYSPFLSQY	HLA-A*30:02	0.7253264009952545	0.17248875679268857	binder
QYYDISAKSNY	HLA-A*30:02	0.3169082920998335	0.27575486612091704	not-binder
RAADLVEALY	HLA-A*30:02	0.8905320525169372	0.06180443080653948	binder
RAASTARHLY	HLA-A*30:02	0.8784614443778992	0.06332530792933434	binder
RAFDQGADAIY	HLA-A*30:02	0.9379013538360595	0.027502558848343968	binder
RAFGVPVRTY	HLA-A*30:02	0.7752155661582947	0.17601811859028854	binder
RAFKALIAAQY	HLA-A*30:02	0.35032460987567904	0.11302931832883925	not-binder
RAIFVTDRHLY	HLA-A*30:02	0.5123554319143295	0.2044061114650348	ambiguous
RAIQPDAGYY	HLA-A*30:02	0.9062711715698242	0.010610981950670664	binder
RAITETHAFY	HLA-A*30:02	0.835921847820282	0.06541832488813669	binder
RAKASLNGADIY	HLA-A*30:02	0.32000753208994864	0.2759496700877993	not-binder
RAKDFAAKY	HLA-A*30:02	0.9435016512870789	0.02538403617072753	binder
RAKGPGGTSDAY	HLA-A*30:02	0.6857205867767334	0.3467584796452583	binder
RAKIPLGFYY	HLA-A*30:02	0.9348345637321472	0.014204138583289661	binder
RAKSVPSHTY	HLA-A*30:02	0.8935204267501831	0.05750618604737828	binder
RALGEANGVWKY	HLA-A*30:02	0.7479206085205078	0.16225406243560606	binder
RALLLTDQHLY	HLA-A*30:02	0.28063523285090924	0.3039140840231137	not-binder
RALQIIARY	HLA-A*30:02	0.7363369464874268	0.13759510651756163	binder
RAMESTESRHY	HLA-A*30:02	0.5115173175930977	0.313322108356302	ambiguous
RAMKENGRY	HLA-A*30:02	0.8529897570610047	0.06602327387996237	binder
RANPQLGAY	HLA-A*30:02	0.8811004400253296	0.06269775936186377	binder
RAQAVLQQY	HLA-A*30:02	0.9598965406417846	0.02766172267858772	binder
RAQDKVHYY	HLA-A*30:02	0.9653189778327942	0.010767421621419348	binder
RAQIAGYLY	HLA-A*30:02	0.9544587016105652	0.009987449199570236	binder
RAQILRIQY	HLA-A*30:02	0.8306536912918091	0.13044097915438407	binder
RAQMKRELY	HLA-A*30:02	0.727345609664917	0.13535785150720553	binder
RAQPRGAVY	HLA-A*30:02	0.8260685086250306	0.11308981851345146	binder
RAQPSASLGVGY	HLA-A*30:02	0.4128362189978361	0.31608341006740687	ambiguous
RAQPSVSLGAAY	HLA-A*30:02	0.20169109292328358	0.17189105888583198	not-binder
RAQPVPAHVY	HLA-A*30:02	0.8506024003028869	0.08869167457796909	binder
RAQRKFRPY	HLA-A*30:02	0.6530568897724152	0.15764023838134106	binder
RARAVDLMTHNY	HLA-A*30:02	0.08534516114741564	0.05643235610608151	not-binder
RAREGSFESRY	HLA-A*30:02	0.7001601397991181	0.1466179312595538	binder
RASGEMASAQY	HLA-A*30:02	0.682810616493225	0.12935210768516528	binder
RATGHPFVQY	HLA-A*30:02	0.8424433767795563	0.17357437499992548	binder
RATVVESSEK	HLA-A*30:02	0.06034724037817796	0.07876645593496298	not-binder
RAVDFAERHGY	HLA-A*30:02	0.45348809361457826	0.17533047730256357	ambiguous
RAVDLMTHNY	HLA-A*30:02	0.8474367141723633	0.0697571738623532	binder
RAVMESINPHKY	HLA-A*30:02	0.04683688004151918	0.04746198181066057	not-binder
RAWKGIAHKY	HLA-A*30:02	0.8417821288108825	0.12125480938901233	binder
RAYGRDIVEAHY	HLA-A*30:02	0.6026088923215867	0.2563121163349745	ambiguous
RAYLVRWEY	HLA-A*30:02	0.8861204147338867	0.13528657292147234	binder
RAYPAQITPKM	HLA-A*30:02	0.018444171035662295	0.023260010661554406	not-binder
RDYFGAHTY	HLA-A*30:02	0.5326395928859711	0.19220406077070407	ambiguous
REKELQHRY	HLA-A*30:02	0.4137399286031723	0.12589151438311208	not-binder
RELYERPPHLY	HLA-A*30:02	0.06946425084024668	0.05856880991414772	not-binder
REWAIKKHLY	HLA-A*30:02	0.1717507302761078	0.0838833303756206	not-binder
RFADSTHRY	HLA-A*30:02	0.9131143927574158	0.02954933075882827	binder
RFAELAQIY	HLA-A*30:02	0.7426336526870727	0.12160965730860296	binder
RFFDKVIEKRY	HLA-A*30:02	0.44069704711437224	0.31030653102016786	ambiguous
RFHTITTSY	HLA-A*30:02	0.8511426329612732	0.1040413051557534	binder
RFIDSKLIYTY	HLA-A*30:02	0.7175608456134797	0.24073194799898154	binder
RFIPSAYPYY	HLA-A*30:02	0.8214897871017456	0.04565587470405279	binder
RFKAFVAIGDY	HLA-A*30:02	0.21019465252757072	0.09554231283264418	not-binder
RFKEPHAVFY	HLA-A*30:02	0.679715347290039	0.23103272423608517	binder
RFKEPLPEY	HLA-A*30:02	0.8537127852439881	0.05722788960952148	binder
RFMDPEMETRY	HLA-A*30:02	0.8820218682289124	0.06445864864976707	binder
RFMEQVIFKY	HLA-A*30:02	0.8434118032455444	0.10548761833132173	binder
RFMQEKDVFERYY	HLA-A*30:02	0.07482160242862079	0.08225728636115893	not-binder
RFNGQFKTY	HLA-A*30:02	0.8820933341979981	0.05641675073398404	binder
RFPHLLAHTY	HLA-A*30:02	0.5537367552518845	0.19537839696670084	ambiguous
RFPNLVDPWTPHLY	HLA-A*30:02	0.03981373671188067	0.04894123451464385	not-binder
RFQFLPHAY	HLA-A*30:02	0.8278133511543274	0.05264817582449432	binder
RFQFLPHAYY	HLA-A*30:02	0.8163216710090637	0.05607402644082274	binder
RFQVKNPPHTY	HLA-A*30:02	0.3198538601398468	0.08366199555231008	not-binder
RFSEPHARFY	HLA-A*30:02	0.6863471068441868	0.3270582099029548	binder
RFSINGHFY	HLA-A*30:02	0.8792543888092041	0.04196203582590253	binder
RFVEKEDLLSHFY	HLA-A*30:02	0.1532733945925429	0.2989495402368672	not-binder
RFWDIKSKYF	HLA-A*30:02	0.17485986603423953	0.23679416136331005	not-binder
RFWDIKSKY	HLA-A*30:02	0.7950981020927429	0.10595503720157648	binder
RFYDLSSKY	HLA-A*30:02	0.8548091888427735	0.10136603306768673	binder
RFYDLSSKYY	HLA-A*30:02	0.916393232345581	0.03038502766413519	binder
RFYGKNSSY	HLA-A*30:02	0.9504096150398255	0.028544344674738736	binder
RFYPWTIDNKY	HLA-A*30:02	0.7937502145767212	0.13420771225025177	binder
RFYTDNKKY	HLA-A*30:02	0.6851283192634583	0.05473008415485289	binder
RGASQAGMTGY	HLA-A*30:02	0.8690458297729492	0.12710712095044158	binder
RGFGGGGYGGF	HLA-A*30:02	0.8870489001274109	0.15008081859613043	binder
RGKEAGPAHSY	HLA-A*30:02	0.6538879066705704	0.29202180965622787	binder
RGLDVDGIY	HLA-A*30:02	0.7329484105110169	0.09754554019537383	binder
RGLSSLDRKY	HLA-A*30:02	0.5508763700723648	0.2671911707169025	ambiguous
RGRDLEQILSQY	HLA-A*30:02	0.12619585245847703	0.10911730595710184	not-binder
RGSAVVGQY	HLA-A*30:02	0.9295114159584046	0.020031543628593915	binder
RGTHMQHAY	HLA-A*30:02	0.799183702468872	0.11164142701983905	binder
RGVEFVHVY	HLA-A*30:02	0.7073325276374817	0.18636550293846305	binder
RGWGEGDFVY	HLA-A*30:02	0.8836360216140747	0.05561001006762643	binder
RGYDRGYDDRDYY	HLA-A*30:02	0.26909980066120626	0.2733460363174353	not-binder
RGYDRGYDRY	HLA-A*30:02	0.8784592151641846	0.03757565522205569	binder
RGYSSLLKRDF	HLA-A*30:02	0.0005686080614736965	0.0006448857493849713	not-binder
RHKFPDEDSY	HLA-A*30:02	0.7539100289344788	0.07425527319618125	binder
RHPTVPHLY	HLA-A*30:02	0.7027691245079041	0.1469931242563298	binder
RIADISQVY	HLA-A*30:02	0.9723360896110534	0.015865871545947256	binder
RIADQFLGAMY	HLA-A*30:02	0.7718103766441345	0.1568097128989248	binder
RIADRGAEY	HLA-A*30:02	0.9196658253669738	0.05318719534247409	binder
RIAGEASRLAHY	HLA-A*30:02	0.37999123632907866	0.2693055306259328	ambiguous
RIASEASRLAHY	HLA-A*30:02	0.24951306954026223	0.17245338648716377	not-binder
RIFANAHTY	HLA-A*30:02	0.936362910270691	0.030764945743074278	binder
RIFDRAVAAY	HLA-A*30:02	0.8172010481357574	0.2513580374449427	binder
RIFGTDSQYNAY	HLA-A*30:02	0.7501327157020569	0.2133178755011761	binder
RIFPSHISSRY	HLA-A*30:02	0.9226432681083679	0.03389503990396942	binder
RIFTYTDSDRY	HLA-A*30:02	0.818686592578888	0.10398563475280713	binder
RIHQESELHSY	HLA-A*30:02	0.6418818175792694	0.22110459595042187	binder
RIHRLARYY	HLA-A*30:02	0.8384427666664124	0.054878303385968226	binder
RIHSLMEKY	HLA-A*30:02	0.9008395075798035	0.06900710180428477	binder
RIIAEPGRYY	HLA-A*30:02	0.8393831372261047	0.11353241485946342	binder
RIIDAGPKGNY	HLA-A*30:02	0.8516584277153015	0.14898137897321523	binder
RIIQFKPGQDRY	HLA-A*30:02	0.08750420771539211	0.10668929064032329	not-binder
RIKDEFQLLQAQY	HLA-A*30:02	0.0571874987334013	0.0701491406601085	not-binder
RIKDLGQFY	HLA-A*30:02	0.9600923657417297	0.029238092045325164	binder
RIKDSCVKADKM	HLA-A*30:02	0.0007117229523373681	0.0008087006817581238	not-binder
RIKEIHDGLDFY	HLA-A*30:02	0.5977788913995028	0.3432516082006023	ambiguous
RIKEIHDGLDFYY	HLA-A*30:02	0.228473062813282	0.16361218645800615	not-binder
RIKETDEQRLRDEY	HLA-A*30:02	0.045026309846684855	0.08319521341779443	not-binder
RIKFFVSHY	HLA-A*30:02	0.8303900599479676	0.081731840448266	binder
RIKGDWIGLY	HLA-A*30:02	0.9496585845947265	0.02974876517421849	binder
RIKGEKDWQKY	HLA-A*30:02	0.8854550361633301	0.10549987902122826	binder
RIKLGDSSNYY	HLA-A*30:02	0.8233193278312683	0.1343993943274338	binder
RIKLGDYHFY	HLA-A*30:02	0.8689337372779846	0.051017857514327324	binder
RIKNPEGGLY	HLA-A*30:02	0.9522271871566772	0.033133915951438456	binder
RIKNPEGGLYL	HLA-A*30:02	0.2810733519494534	0.19274928921335258	not-binder
RIKPIYNLY	HLA-A*30:02	0.9193894028663635	0.12829141850101486	binder
RIKPVEEVKY	HLA-A*30:02	0.8806571006774903	0.10998955736229316	binder
RIKQFLQSRY	HLA-A*30:02	0.7292921781539917	0.0819052818217945	binder
RIKTGSPLDHL	HLA-A*30:02	0.10707781380042433	0.17273779035759299	not-binder
RILGGLLSAY	HLA-A*30:02	0.9034420728683472	0.04780527961129834	binder
RILGLGDLGVY	HLA-A*30:02	0.7596002697944642	0.09022757808830144	binder
RILHNVHLY	HLA-A*30:02	0.9660858511924744	0.01838662623148011	binder
RILKARLEY	HLA-A*30:02	0.8966325044631958	0.03570364284627016	binder
RILPHTVLY	HLA-A*30:02	0.9867388486862183	0.008101683988556218	binder
RILPNFNASY	HLA-A*30:02	0.8990412712097168	0.0832600778051799	binder
RILPVAASY	HLA-A*30:02	0.8678090691566467	0.22820143438971177	binder
RILTVEDHYY	HLA-A*30:02	0.7626970887184144	0.12157632632142033	binder
RIMDPDVITGY	HLA-A*30:02	0.9571339726448059	0.02342706329495976	binder
RIMDPYKASY	HLA-A*30:02	0.9004506707191468	0.04393650426513193	binder
RIMDSSQNAY	HLA-A*30:02	0.9421794533729553	0.05839387549658318	binder
RIMGESGKY	HLA-A*30:02	0.8981354117393494	0.051713607612841876	binder
RIMKKTSLY	HLA-A*30:02	0.9217980623245239	0.056801841600254234	binder
RINNPELLGQY	HLA-A*30:02	0.7576964557170868	0.1538189816385244	binder
RINSSLAVAAY	HLA-A*30:02	0.7749977111816406	0.14664370290933582	binder
RIPAIFSPAFY	HLA-A*30:02	0.46100953221321106	0.1846390505014335	ambiguous
RIQAGDPVARY	HLA-A*30:02	0.8193300604820252	0.15514055966779064	binder
RIQDQGVRY	HLA-A*30:02	0.9244298815727234	0.04734404431327478	binder
RIQDVLFLY	HLA-A*30:02	0.9817900776863098	0.007631985826536234	binder
RIQEFVRGHFY	HLA-A*30:02	0.37013099789619447	0.12826195520989075	not-binder
RIQEKLECY	HLA-A*30:02	0.793015205860138	0.18356018683202482	binder
RIQGFQVHY	HLA-A*30:02	0.9495878338813781	0.01994934093624699	binder
RIQNPDLWNSY	HLA-A*30:02	0.7569029450416564	0.12629282462089314	binder
RIQQQTHTY	HLA-A*30:02	0.9092381715774536	0.052004306360829124	binder
RIQSKTERGSY	HLA-A*30:02	0.3190886750817299	0.15353165129998894	not-binder
RIRDLAQLKNLY	HLA-A*30:02	0.6246443629264832	0.1508765188931251	binder
RIRDLLYEQY	HLA-A*30:02	0.8523836970329285	0.1165178883351294	binder
RIRDVTNNQEKHFY	HLA-A*30:02	0.12823077754119366	0.19293347949901832	not-binder
RIREDIAKY	HLA-A*30:02	0.9613022804260254	0.02257970553210059	binder
RIRKEPPVY	HLA-A*30:02	0.8486144661903381	0.09491531270660036	binder
RISAEDGLKHEY	HLA-A*30:02	0.24829556941986083	0.2347753650678385	not-binder
RISPTFADAY	HLA-A*30:02	0.9142943978309631	0.044892452605236756	binder
RITAVRRVY	HLA-A*30:02	0.7082919836044311	0.16745253032329868	binder
RITEYMEHVY	HLA-A*30:02	0.601716011762619	0.14736185507614283	binder
RIVAPPGGR	HLA-A*30:02	0.20744805186986923	0.1292550835154305	not-binder
RIVEPYIAWGY	HLA-A*30:02	0.29394183345139024	0.21266174721963932	not-binder
RIVTYHRHLY	HLA-A*30:02	0.6366044223308563	0.0931622013441813	binder
RIYSIGKSY	HLA-A*30:02	0.8319610714912414	0.0831145283077828	binder
RLAAKLLAKY	HLA-A*30:02	0.7354404628276825	0.15378432788397203	binder
RLAELYHGY	HLA-A*30:02	0.9531045913696289	0.02415206867037445	binder
RLAQTLRHY	HLA-A*30:02	0.9558065056800842	0.025833578250846072	binder
RLDDKKFLY	HLA-A*30:02	0.8106338858604432	0.16331709806329292	binder
RLEADKAKY	HLA-A*30:02	0.4770969435572624	0.2290256166087441	ambiguous
RLFDIKPEQQRY	HLA-A*30:02	0.6163129761815072	0.28712476083526656	ambiguous
RLFSTAEAAVY	HLA-A*30:02	0.7947692632675171	0.05507738649149434	binder
RLFVGARIY	HLA-A*30:02	0.7513656616210938	0.13373899462984107	binder
RLFVGEPVWTAY	HLA-A*30:02	0.37738859951496123	0.16045175049918053	not-binder
RLFYGKSYYHVY	HLA-A*30:02	0.03897165060043335	0.047686828666009096	not-binder
RLGKVPHRY	HLA-A*30:02	0.8847813248634339	0.05466985139013375	binder
RLGNLGEAKKY	HLA-A*30:02	0.5487094327807427	0.23219742513272065	ambiguous
RLHKATLRHY	HLA-A*30:02	0.6644411340355874	0.2854492619088726	binder
RLIAQRYLLQY	HLA-A*30:02	0.30878555667586627	0.29581208634575873	not-binder
RLIEKRAFQDKY	HLA-A*30:02	0.03048876002430916	0.029486749291590425	not-binder
RLIGIYKTY	HLA-A*30:02	0.8678634285926818	0.05969616975430395	binder
RLIHPKSGRSY	HLA-A*30:02	0.6664840638637543	0.1973945817924883	binder
RLKDEDLLPSKY	HLA-A*30:02	0.5196516588330269	0.39475739512482355	ambiguous
RLKDFRDAY	HLA-A*30:02	0.9487671971321106	0.02172599121960476	binder
RLKEYEKALKY	HLA-A*30:02	0.8135565280914306	0.06745340960487836	binder
RLKNDQANY	HLA-A*30:02	0.881348705291748	0.06014655112345475	binder
RLKPDFIDGY	HLA-A*30:02	0.9166391253471374	0.047380486148853374	binder
RLKPQLLQGVY	HLA-A*30:02	0.7338314294815064	0.21947987448773879	binder
RLKTMTDTY	HLA-A*30:02	0.8575738310813904	0.12894168369674672	binder
RLLALNSLY	HLA-A*30:02	0.8301562428474426	0.14859360679464328	binder
RLLDMADVAVY	HLA-A*30:02	0.8245058417320251	0.061993560430212404	binder
RLLEDSALSKY	HLA-A*30:02	0.8115341663360596	0.08225944065813508	binder
RLLPSLIGRHFY	HLA-A*30:02	0.4654353309189901	0.30899263192263404	ambiguous
RLMGDYLLRGY	HLA-A*30:02	0.7107150197029114	0.16788553395975594	binder
RLMKYGGHGY	HLA-A*30:02	0.9042294263839722	0.05249585302218699	binder
RLNFSHGTHEY	HLA-A*30:02	0.6712715089321136	0.14026618797183987	binder
RLNSVVGEY	HLA-A*30:02	0.9533588886260986	0.011288209994631529	binder
RLPAFLDNHNY	HLA-A*30:02	0.37850064113736154	0.1829443085657064	not-binder
RLPKDKPRY	HLA-A*30:02	0.4724516898393631	0.12974616117509513	ambiguous
RLPLISGFY	HLA-A*30:02	0.8402649641036988	0.08060187099811644	binder
RLPLRVVKHFY	HLA-A*30:02	0.003303428101935424	0.004206701779827561	not-binder
RLPLVPSKY	HLA-A*30:02	0.8235297083854676	0.017408269398402572	binder
RLPNVHGRSY	HLA-A*30:02	0.8239281177520752	0.05798088314384196	binder
RLQDAIAKV	HLA-A*30:02	0.4700177669525146	0.18426767805148692	ambiguous
RLQDLLLHY	HLA-A*30:02	0.9892358660697937	0.007610738830120422	binder
RLQDLVSPVY	HLA-A*30:02	0.7995670914649964	0.0703672805556302	binder
RLQDQGLILY	HLA-A*30:02	0.856037712097168	0.10336352553566115	binder
RLQDQHMFY	HLA-A*30:02	0.9712783694267273	0.008713813136458198	binder
RLQEESLRQDY	HLA-A*30:02	0.22666135504841806	0.18502178989397175	not-binder
RLQEFLTAY	HLA-A*30:02	0.8886332035064697	0.03546820060655711	binder
RLQEGRGEAVY	HLA-A*30:02	0.7931495785713196	0.05357993688402145	binder
RLQEGYDHSY	HLA-A*30:02	0.8204636216163635	0.04233653257851447	binder
RLQELGARHFY	HLA-A*30:02	0.41483214870095253	0.24455769352614803	ambiguous
RLQEVLNDY	HLA-A*30:02	0.9040116786956787	0.03561484211244286	binder
RLQEVLNDYY	HLA-A*30:02	0.9303637027740479	0.013328938731756806	binder
RLQGISFGMY	HLA-A*30:02	0.9012819051742553	0.041785472804141945	binder
RLQKQFAGY	HLA-A*30:02	0.884326982498169	0.06568101119391583	binder
RLQLPVWEY	HLA-A*30:02	0.7984538316726685	0.1031946294580567	binder
RLQNIIDNQKY	HLA-A*30:02	0.8863309264183045	0.04606119336594557	binder
RLQPEVQRY	HLA-A*30:02	0.9035205960273742	0.045474467982310626	binder
RLQPFLQRY	HLA-A*30:02	0.9352755546569824	0.005547334475609273	binder
RLQPPKQGMQY	HLA-A*30:02	0.7307616323232651	0.29912613083449174	binder
RLQSKTIKVSY	HLA-A*30:02	0.2322139834985137	0.18686941291392464	not-binder
RLQTALSLY	HLA-A*30:02	0.8914659738540649	0.07445109380678969	binder
RLQTLKHQY	HLA-A*30:02	0.8296968698501587	0.12779578484605902	binder
RLREFWMRY	HLA-A*30:02	0.9072422504425048	0.063163868643406	binder
RLREVSEKLNKY	HLA-A*30:02	0.5941120445728302	0.23717475123942613	ambiguous
RLSDLLDWKY	HLA-A*30:02	0.9161894679069519	0.016227185921548554	binder
RLSDSFSLY	HLA-A*30:02	0.9331434369087219	0.05788351916020021	binder
RLTGIPAGY	HLA-A*30:02	0.9307417511940003	0.02862190180826034	binder
RLVNEVYHMY	HLA-A*30:02	0.8686591863632203	0.05025790721113249	binder
RLVPYGNHSY	HLA-A*30:02	0.872741985321045	0.07792439773592577	binder
RLWAVAASY	HLA-A*30:02	0.9014891982078552	0.04552262765483251	binder
RLWISVARY	HLA-A*30:02	0.7579025864601135	0.13022028313438785	binder
RLYEFDLIDGY	HLA-A*30:02	0.6876097083091736	0.08270198117118717	binder
RLYHEADKTY	HLA-A*30:02	0.7253714978694916	0.1575657929703033	binder
RLYHKKVVDHY	HLA-A*30:02	0.4898915350437164	0.2789681882897972	ambiguous
RLYIWSGRDGY	HLA-A*30:02	0.5495662808418273	0.1734801938569134	ambiguous
RMADDLNAQY	HLA-A*30:02	0.9453397631645203	0.02892232835382594	binder
RMFLSFPTTKTY	HLA-A*30:02	0.17963466309010984	0.12978262883924424	not-binder
RMHHIQPHY	HLA-A*30:02	0.936590313911438	0.04853136458120844	binder
RMHQAIERFY	HLA-A*30:02	0.8375882029533386	0.13598446211832793	binder
RMIDIEGKGHL	HLA-A*30:02	0.22710889726877212	0.15757589750595816	not-binder
RMIGDDLVNSY	HLA-A*30:02	0.9441312789916992	0.03186840099297609	binder
RMKENQKHIY	HLA-A*30:02	0.7826610803604126	0.14606026773996525	binder
RMKETQKSIY	HLA-A*30:02	0.8335272669792175	0.13413854385798069	binder
RMKNIGVMNY	HLA-A*30:02	0.9213025450706482	0.03608411693395735	binder
RMKTGNKIRY	HLA-A*30:02	0.7051417112350464	0.13099224432610404	binder
RMLDPSIKGTF	HLA-A*30:02	0.5012317433953285	0.32642958484526663	ambiguous
RMLPSTSRRLNHY	HLA-A*30:02	0.16487809075042606	0.19873002644621976	not-binder
RMLPTIIADNAGY	HLA-A*30:02	0.08516189968213439	0.08280201987795294	not-binder
RMMEAFAQRY	HLA-A*30:02	0.946573269367218	0.03032802316339672	binder
RMNPNSPSITY	HLA-A*30:02	0.9386297345161438	0.0759654560839671	binder
RMNSKMQVY	HLA-A*30:02	0.8831111311912536	0.08223619041070836	binder
RMPVSSQHRY	HLA-A*30:02	0.809240198135376	0.09756464622498774	binder
RMQDTSVSFGY	HLA-A*30:02	0.8645145535469055	0.05682426805376439	binder
RMQEESLRQEY	HLA-A*30:02	0.5896530210971832	0.2856104802515297	ambiguous
RMQEMIARM	HLA-A*30:02	0.34027853012084963	0.18613503574939913	not-binder
RMQGLEAHKY	HLA-A*30:02	0.8362730383872986	0.06878028946556722	binder
RMQPRGSFY	HLA-A*30:02	0.909668254852295	0.08523123707810537	binder
RMQTNQTPPTY	HLA-A*30:02	0.6865155756473541	0.11853131940144897	binder
RMQVDPQKY	HLA-A*30:02	0.8479403734207154	0.09117696474781532	binder
RMRPGAYSTGY	HLA-A*30:02	0.8518766164779663	0.12486771990590882	binder
RMSDVVKGVY	HLA-A*30:02	0.9369428992271424	0.03001535130325375	binder
RMSGMIRLY	HLA-A*30:02	0.9077866435050964	0.048313611430336	binder
RMWYELDEESRRKY	HLA-A*30:02	0.00395206902821883	0.006723795490186194	not-binder
RNFNQQGLY	HLA-A*30:02	0.8865649938583374	0.050344467452338955	binder
RNKELIGKY	HLA-A*30:02	0.7448959708213806	0.09241846292081289	binder
RNLNGHSIGQY	HLA-A*30:02	0.6336904108524323	0.2053266432938284	binder
RNQDFMNVYY	HLA-A*30:02	0.8581753134727478	0.0866869126334063	binder
RNQPMALSLY	HLA-A*30:02	0.8388491749763489	0.09876525559288381	binder
RNQPQANSHVY	HLA-A*30:02	0.5169788755476474	0.32035522490285234	ambiguous
RNTLQLHRY	HLA-A*30:02	0.6523924082517624	0.23192038693886657	binder
RNVSTGDVNVE	HLA-A*30:02	0.0012394131589642753	0.0022790773133295555	not-binder
RPQSGANGLPKHSY	HLA-A*30:02	0.06070304320346622	0.06088164473295036	not-binder
RQAGDDFSRRY	HLA-A*30:02	0.6825831204652786	0.2510678026985104	binder
RQAHLTNQY	HLA-A*30:02	0.9133286595344543	0.04465140411344147	binder
RQALLTQHY	HLA-A*30:02	0.8851477861404419	0.06109664752339058	binder
RQALPQVRLY	HLA-A*30:02	0.7796995878219605	0.14678397923449787	binder
RQANQEKKLGEY	HLA-A*30:02	0.20120108127593994	0.12960759446456316	not-binder
RQAPVLLQTY	HLA-A*30:02	0.9231109857559204	0.04565126092359785	binder
RQASRAFSLY	HLA-A*30:02	0.910880184173584	0.03460417461484938	binder
RQAVFTAKY	HLA-A*30:02	0.8825403690338135	0.07853072645803955	binder
RQDLPSPSDFY	HLA-A*30:02	0.5491239190101623	0.17312943082551166	ambiguous
RQEEGVFGFY	HLA-A*30:02	0.6269793748855591	0.13256087164581615	binder
RQFAAQTVGNTY	HLA-A*30:02	0.6807245492935181	0.27289141545540696	binder
RQFDLAWQY	HLA-A*30:02	0.9341484069824219	0.044153727579412924	binder
RQFEGLQGY	HLA-A*30:02	0.9213956475257874	0.07062009258284313	binder
RQFGPYRLNY	HLA-A*30:02	0.9057037591934204	0.06799889757417037	binder
RQFWFQGNRY	HLA-A*30:02	0.8990543723106384	0.029971944193061838	binder
RQGFVPAAY	HLA-A*30:02	0.848117184638977	0.04910431908922601	binder
RQHEIVLKV	HLA-A*30:02	0.5988326162099838	0.20795284076687898	ambiguous
RQHLFYGQY	HLA-A*30:02	0.7833540558815002	0.1327282674318649	binder
RQHMDHRHWY	HLA-A*30:02	0.709221088886261	0.09492354753134981	binder
RQHMENEMAHY	HLA-A*30:02	0.5037413746118545	0.2830188748217655	ambiguous
RQHRMMILY	HLA-A*30:02	0.9040799140930176	0.048014062988906786	binder
RQHSIYKNGY	HLA-A*30:02	0.8710931539535522	0.10923093273650186	binder
RQHVFLVSEY	HLA-A*30:02	0.68074272274971	0.1586418087864306	binder
RQIAQEIIKGMGY	HLA-A*30:02	0.369261185079813	0.26091659253986427	not-binder
RQIEDTVLYGY	HLA-A*30:02	0.8029984116554261	0.0750954117539945	binder
RQIEDTVLYGYY	HLA-A*30:02	0.5643257617950439	0.23285882017288673	ambiguous
RQIEREAQQQQHLY	HLA-A*30:02	0.2653934983072759	0.2912141407292733	not-binder
RQIKHMIKY	HLA-A*30:02	0.8974749207496643	0.14128703689238759	binder
RQIPQNFIADY	HLA-A*30:02	0.5140609532594681	0.21333857534901476	ambiguous
RQIQFEIAHAY	HLA-A*30:02	0.26709688706323503	0.21598841529352408	not-binder
RQISREVTYKY	HLA-A*30:02	0.7232759833335877	0.12721694010737977	binder
RQITPILPHDY	HLA-A*30:02	0.3963432341814041	0.1954543665703667	not-binder
RQITQVYGFY	HLA-A*30:02	0.8764141082763672	0.03672356504971823	binder
RQKAVSLFLCY	HLA-A*30:02	0.5731832295656204	0.19760977048868295	ambiguous
RQKDEEDKARF	HLA-A*30:02	0.265397316403687	0.23431781429454968	not-binder
RQKDNLNNY	HLA-A*30:02	0.8974871158599853	0.06295177117072404	binder
RQKELESNY	HLA-A*30:02	0.8294919013977051	0.12807550413120622	binder
RQKHEIESLY	HLA-A*30:02	0.7938229441642761	0.07194858077912028	binder
RQKHPPATL	HLA-A*30:02	0.12605705335736275	0.07394419038603058	not-binder
RQKKQDGALYL	HLA-A*30:02	0.0341714253925602	0.033650061759986624	not-binder
RQKLVRNIY	HLA-A*30:02	0.7801593899726867	0.06308959312154488	binder
RQKPVDLLKY	HLA-A*30:02	0.8852356791496276	0.10448219457001587	binder
RQKQGVVLKY	HLA-A*30:02	0.8581404447555542	0.08353102523903211	binder
RQKSAALIIQKY	HLA-A*30:02	0.48144891038537024	0.28850222085800864	ambiguous
RQKTPYEGNYY	HLA-A*30:02	0.8229587554931641	0.13706994028530523	binder
RQLAHIYHY	HLA-A*30:02	0.9581662058830261	0.023770458265928017	binder
RQLAHIYHYY	HLA-A*30:02	0.9098877072334289	0.05038973653795874	binder
RQLDIKKSSY	HLA-A*30:02	0.8677100300788879	0.09086083929885985	binder
RQLDLAKNRLY	HLA-A*30:02	0.7818504571914673	0.16197490686452132	binder
RQLEVVKSSSY	HLA-A*30:02	0.49203604459762573	0.28309141468487736	ambiguous
RQLGQDLLNSY	HLA-A*30:02	0.784035611152649	0.10545105551477897	binder
RQLGSLSKY	HLA-A*30:02	0.8187991499900817	0.07668874434107467	binder
RQLSEEERGRL	HLA-A*30:02	0.017692971290671267	0.025254801961981415	not-binder
RQMDESEQYLY	HLA-A*30:02	0.9433902502059937	0.035718218903071614	binder
RQMGSGDAYPHQY	HLA-A*30:02	0.6040306031703949	0.22984177476108494	ambiguous
RQMKNIVHNY	HLA-A*30:02	0.8503686308860778	0.09015894532985765	binder
RQMTVIRKV	HLA-A*30:02	0.4458481602370739	0.2970672765011821	ambiguous
RQMVEHGGFY	HLA-A*30:02	0.909484350681305	0.05391263841094733	binder
RQNALGHVRY	HLA-A*30:02	0.8499673724174499	0.06645063349334702	binder
RQNLIQKELTGY	HLA-A*30:02	0.18172571137547494	0.15644542423718685	not-binder
RQNLLSQSHAY	HLA-A*30:02	0.5750162765383721	0.23210245399726345	ambiguous
RQPDKGEHSY	HLA-A*30:02	0.7815945267677307	0.08912327223494163	binder
RQPDNAKALY	HLA-A*30:02	0.7757404208183288	0.07018129851767635	binder
RQPDSPTALY	HLA-A*30:02	0.8646764636039734	0.00497422979957392	binder
RQQASILSQY	HLA-A*30:02	0.8494779348373414	0.0764184085625823	binder
RQQDGLLRGGY	HLA-A*30:02	0.5669809341430664	0.23035413624877096	ambiguous
RQQEGFKPNY	HLA-A*30:02	0.7143942713737488	0.18110603617144794	binder
RQQEGGSQASVY	HLA-A*30:02	0.748662281036377	0.1294555147486416	binder
RQQEREKELQHRY	HLA-A*30:02	0.11456457199328725	0.09863475796805643	not-binder
RQQFPYGASY	HLA-A*30:02	0.8453932404518127	0.07861897527508388	binder
RQQGRYAPSY	HLA-A*30:02	0.8332696318626404	0.10458419265303096	binder
RQQKTDMQY	HLA-A*30:02	0.8819756031036377	0.0614710365332596	binder
RQQQIERELNGY	HLA-A*30:02	0.051378032146021727	0.059317878535139514	not-binder
RQQSHFAMM	HLA-A*30:02	0.32445755749940874	0.19199517963933255	not-binder
RQQVPTRKDY	HLA-A*30:02	0.3827400326728821	0.09380123120563974	not-binder
RQRGINMRY	HLA-A*30:02	0.9168680548667908	0.05239350033248462	binder
RQRPRESYQMGHM	HLA-A*30:02	4.834962163613454e-05	3.887146675640898e-05	not-binder
RQRQKELESNY	HLA-A*30:02	0.4548178344964981	0.15499835187332311	ambiguous
RQSKVDKLY	HLA-A*30:02	0.7677794456481933	0.0777668907782628	binder
RQTFVIHKL	HLA-A*30:02	0.20484947711229323	0.13043258849249242	not-binder
RQVHPFHVY	HLA-A*30:02	0.8589202404022217	0.06432469272257225	binder
RQVYLPMSY	HLA-A*30:02	0.8505819439888	0.042959392617603155	binder
RQWLIDTLY	HLA-A*30:02	0.8211968541145325	0.08200442431767087	binder
RQYEGHVNEY	HLA-A*30:02	0.9558090686798095	0.05750738358358712	binder
RQYEGPLHHY	HLA-A*30:02	0.9623298406600952	0.030361305519614357	binder
RQYEHDQWRRY	HLA-A*30:02	0.7076401531696319	0.17285101352115198	binder
RQYGQTVATY	HLA-A*30:02	0.946053433418274	0.052775730491032236	binder
RQYNRDWQSYY	HLA-A*30:02	0.9178380846977234	0.05797935533220184	binder
RQYPDLETKY	HLA-A*30:02	0.9347548484802246	0.033874556259579434	binder
RSAFLSQRY	HLA-A*30:02	0.9145613431930542	0.05060063913063109	binder
RSARHFLHHY	HLA-A*30:02	0.8425028681755066	0.10528420444812292	binder
RSARHFLHHYY	HLA-A*30:02	0.24698714911937714	0.19880150510502825	not-binder
RSFAGNLNTY	HLA-A*30:02	0.9663713932037353	0.031312781579974865	binder
RSGDFTTSSY	HLA-A*30:02	0.9552608966827393	0.015337985413814582	binder
RSHPFIKEY	HLA-A*30:02	0.8922568321228027	0.11356621731982078	binder
RSHPPLHEY	HLA-A*30:02	0.9294925689697265	0.07870341011068567	binder
RSHYLMHNY	HLA-A*30:02	0.9211759924888611	0.037895963705576755	binder
RSIAEMGAY	HLA-A*30:02	0.9250215649604797	0.027024438895873644	binder
RSIALTQARY	HLA-A*30:02	0.8837271571159363	0.08651233224629538	binder
RSIGMDPSDIY	HLA-A*30:02	0.8206526160240173	0.0954629514533789	binder
RSINEKDYHSRRY	HLA-A*30:02	0.15424861456267536	0.27011384470202987	not-binder
RSIPAYLAETLYY	HLA-A*30:02	0.46983771249651907	0.29063939883695844	ambiguous
RSISQSSTDSY	HLA-A*30:02	0.9026543855667114	0.07286451469782872	binder
RSKLAQIRHIY	HLA-A*30:02	0.18717314414680003	0.18884340488229814	not-binder
RSKPQLARY	HLA-A*30:02	0.9133379936218262	0.11934630204066346	binder
RSKPSDLASTY	HLA-A*30:02	0.8614038944244384	0.08281636503190955	binder
RSLDPSQTDFY	HLA-A*30:02	0.940917682647705	0.040490047641140475	binder
RSLEVLIGSGY	HLA-A*30:02	0.5786519750952721	0.26694437785027664	ambiguous
RSLPEEVVRETGEY	HLA-A*30:02	0.00866254122729515	0.010139210538017099	not-binder
RSLQKGTFDSKY	HLA-A*30:02	0.2683621596544981	0.14986585268787986	not-binder
RSLSDLFRRY	HLA-A*30:02	0.8256452202796936	0.16533314281904457	binder
RSLSEDVRFYY	HLA-A*30:02	0.8487294793128968	0.12463644788530036	binder
RSLVAHKTDRY	HLA-A*30:02	0.27981568351387975	0.2350542525823322	not-binder
RSMDSYLNQSY	HLA-A*30:02	0.9122877359390259	0.07397740800873133	binder
RSMGFIGHY	HLA-A*30:02	0.9824755311012268	0.007487165063742983	binder
RSMHPELMKY	HLA-A*30:02	0.9364414811134338	0.032962947231504613	binder
RSNTQPGFSY	HLA-A*30:02	0.9171357035636902	0.014050684205251213	binder
RSQDVNKQGLY	HLA-A*30:02	0.886422061920166	0.055668748138723065	binder
RSQIHLHKY	HLA-A*30:02	0.8991984486579895	0.07750045171691884	binder
RSQPVYIQY	HLA-A*30:02	0.9606939673423767	0.0445790670102032	binder
RSQVQRARY	HLA-A*30:02	0.7979173302650452	0.13527776648191395	binder
RSRPDLMDNY	HLA-A*30:02	0.9273309707641602	0.046624794798365225	binder
RSSGPYGGGGQYF	HLA-A*30:02	0.5377608075737953	0.40247833440187303	ambiguous
RSSGPYGGGGQY	HLA-A*30:02	0.998318350315094	0.0020683374608870355	binder
RSSNVSYKY	HLA-A*30:02	0.975771176815033	0.01182681506978172	binder
RSSPPGHYY	HLA-A*30:02	0.9897812724113464	0.006194586003519796	binder
RSSQGTSYDSY	HLA-A*30:02	0.886858320236206	0.09888877919111776	binder
RSSSNLALALY	HLA-A*30:02	0.8059510946273803	0.09261559317035445	binder
RSSYVARQY	HLA-A*30:02	0.8559454202651977	0.12974685607495812	binder
RSTLVEHVY	HLA-A*30:02	0.8479825496673584	0.14430833026050094	binder
RSTVAQLVK	HLA-A*30:02	0.14559590257704258	0.11699950556386823	not-binder
RSVSIPAPAYY	HLA-A*30:02	0.8271866559982299	0.11810941060868368	binder
RSWAIHTGRY	HLA-A*30:02	0.9246160984039307	0.031716124783908305	binder
RSYGNSSDSRY	HLA-A*30:02	0.9616527676582336	0.03616989009202304	binder
RTAHVILRY	HLA-A*30:02	0.9913569688796997	0.005433534693248473	binder
RTAPRFGLY	HLA-A*30:02	0.976930844783783	0.01715273898987703	binder
RTAQNLHNSY	HLA-A*30:02	0.9492345929145813	0.028412844036875582	binder
RTEPELLVAHAY	HLA-A*30:02	0.009951492690015584	0.010293591629524791	not-binder
RTFAADHNYL	HLA-A*30:02	0.4891905725002289	0.2505164879777737	ambiguous
RTFGHLLRY	HLA-A*30:02	0.9955333352088929	0.004832804663941902	binder
RTFRADGAATY	HLA-A*30:02	0.9351521849632263	0.06534613618326002	binder
RTFVWPAHFKY	HLA-A*30:02	0.789643132686615	0.13880562337094612	binder
RTGDGKILY	HLA-A*30:02	0.9318819165229797	0.0492074030576418	binder
RTGFFGNALY	HLA-A*30:02	0.9394173860549927	0.008402390853520311	binder
RTGGMAFHSY	HLA-A*30:02	0.9536553978919983	0.02501790544276252	binder
RTGPMGHTY	HLA-A*30:02	0.9727410435676574	0.013199273961861433	binder
RTGPVSGRY	HLA-A*30:02	0.9662774682044983	0.020755053839764233	binder
RTHPVEIFY	HLA-A*30:02	0.9794814229011536	0.011752511451933775	binder
RTHTTSASARALY	HLA-A*30:02	0.2932528026867658	0.2543380041238118	not-binder
RTIDGKVLHKY	HLA-A*30:02	0.9602741122245788	0.040592151929612345	binder
RTIEGSSPADNRY	HLA-A*30:02	0.717446768283844	0.18807820345050377	binder
RTIQTAFRQY	HLA-A*30:02	0.90153968334198	0.07372607117429177	binder
RTIVIRRDY	HLA-A*30:02	0.5693914473056794	0.3171088284561307	ambiguous
RTKAATIIQKY	HLA-A*30:02	0.8621390581130981	0.1380819975573256	binder
RTKADSVPGTY	HLA-A*30:02	0.9316616415977478	0.027394610390455838	binder
RTKADSVPGTYR	HLA-A*30:02	0.02883383323205635	0.054019716911543295	not-binder
RTKDAGLGVY	HLA-A*30:02	0.9449560642242432	0.03995649470635174	binder
RTKDIEDVFY	HLA-A*30:02	0.9496183753013611	0.037461926508402806	binder
RTKDLSRVFHSY	HLA-A*30:02	0.06371599705889822	0.05068489835840407	not-binder
RTKEEPAHY	HLA-A*30:02	0.9598249197006226	0.022561575693487948	binder
RTKEVVFNCY	HLA-A*30:02	0.8631621062755584	0.198460189907786	binder
RTKKVGIVGKY	HLA-A*30:02	0.7598393261432648	0.1957217160522142	binder
RTKNNIQRY	HLA-A*30:02	0.9548576951026917	0.0483255533971936	binder
RTKQPIPAAY	HLA-A*30:02	0.9174912095069885	0.05935760333065954	binder
RTKSAGLDLY	HLA-A*30:02	0.9252495884895324	0.08266479678062694	binder
RTKYNLYLNY	HLA-A*30:02	0.8870112419128418	0.07411739146314104	binder
RTLGEIPTY	HLA-A*30:02	0.9020654320716858	0.10240921704653401	binder
RTLHHNWRY	HLA-A*30:02	0.9677427053451538	0.029523790760450194	binder
RTLKEILRY	HLA-A*30:02	0.9834527492523193	0.017706232124106675	binder
RTLMEALVASY	HLA-A*30:02	0.778557562828064	0.1190991754846375	binder
RTLPETLDPAEY	HLA-A*30:02	0.3312536358833313	0.19571273127618577	not-binder
RTLPHFIKDDY	HLA-A*30:02	0.34692423045635223	0.1705061968876598	not-binder
RTLPVLLLY	HLA-A*30:02	0.9948697566986084	0.004573074383073093	binder
RTLRDIETFY	HLA-A*30:02	0.901157283782959	0.10425986817188643	binder
RTLSFGSDLNY	HLA-A*30:02	0.8753859281539917	0.04212837366742395	binder
RTLSGMESY	HLA-A*30:02	0.8864611744880676	0.09431879316916088	binder
RTMEIESTFHMY	HLA-A*30:02	0.47792047411203387	0.3533156651284619	ambiguous
RTMPIYPTY	HLA-A*30:02	0.959110689163208	0.03888476527150242	binder
RTMQEIERY	HLA-A*30:02	0.9026821732521058	0.11579516882066501	binder
RTNEQMHQLVAAY	HLA-A*30:02	0.016061939148680437	0.01396801981975677	not-binder
RTNNIELHY	HLA-A*30:02	0.9777132511138916	0.018505207387375974	binder
RTNPNSGDFRF	HLA-A*30:02	0.8188552260398865	0.11185673100450631	binder
RTPEERAAAAKKY	HLA-A*30:02	0.18089878192404285	0.20918238731959587	not-binder
RTPQTVAGY	HLA-A*30:02	0.9066452145576477	0.05008664401060078	binder
RTQEIINKY	HLA-A*30:02	0.9866831302642822	0.016171622280146302	binder
RTQKTPPGLQHEY	HLA-A*30:02	0.27266000737436114	0.24754555544481985	not-binder
RTQNVLGEK	HLA-A*30:02	0.426528599858284	0.18447393140628604	ambiguous
RTQPMTAQAASY	HLA-A*30:02	0.4259087286889553	0.2638866161845676	ambiguous
RTQTEELHYKY	HLA-A*30:02	0.7592484354972839	0.11244264299976045	binder
RTQYMKYLY	HLA-A*30:02	0.9213543057441711	0.05758397038935079	binder
RTRDIINVSNRY	HLA-A*30:02	0.5904492616653443	0.2192377786702304	ambiguous
RTRIPYKPNY	HLA-A*30:02	0.7128096044063568	0.25627614000061283	binder
RTRVNKEMARY	HLA-A*30:02	0.31843378078192475	0.29289369376965396	not-binder
RTSIIEAQY	HLA-A*30:02	0.9542380809783936	0.019515139127336958	binder
RTSIVEKRF	HLA-A*30:02	0.2542671725153923	0.25217655272406436	not-binder
RTSPFFSVY	HLA-A*30:02	0.968060564994812	0.033101148696766614	binder
RTSSLKASY	HLA-A*30:02	0.9252821326255798	0.07426243736115444	binder
RTTEILHHL	HLA-A*30:02	0.5964756965637207	0.26457761301520294	ambiguous
RTTFFHHEY	HLA-A*30:02	0.9646347522735595	0.023588341424842046	binder
RTVGEIMWGY	HLA-A*30:02	0.9063896298408508	0.06293570403470207	binder
RTVRIWRQY	HLA-A*30:02	0.8421364068984986	0.0629560283165419	binder
RTVSLFSPAFY	HLA-A*30:02	0.6326758980751037	0.0543200776182998	binder
RTWQALAHEY	HLA-A*30:02	0.9270737528800964	0.05442581500145816	binder
RTYAGLAFHAY	HLA-A*30:02	0.8326622188091278	0.18880845125672607	binder
RTYDLYITY	HLA-A*30:02	0.9689421057701111	0.018329492740462514	binder
RTYGVVAQY	HLA-A*30:02	0.9900948286056519	0.005158767123947409	binder
RTYNAVDVEGLY	HLA-A*30:02	0.9318360686302185	0.05873432274173661	binder
RTYPSLLQGEY	HLA-A*30:02	0.8947190523147583	0.08721931804946781	binder
RTYTETVNHHY	HLA-A*30:02	0.8143455505371093	0.2759719301506557	binder
RVAAILQGVY	HLA-A*30:02	0.9300623297691345	0.03589186541412041	binder
RVADRLYGVY	HLA-A*30:02	0.920403528213501	0.07307368636141592	binder
RVADTFQDY	HLA-A*30:02	0.9745539665222168	0.012454092212428384	binder
RVAEVWMDEY	HLA-A*30:02	0.9190744519233703	0.0431703393332495	binder
RVAHMEFCY	HLA-A*30:02	0.9170021772384643	0.030732024313628765	binder
RVAMYVHAY	HLA-A*30:02	0.9144815683364869	0.036497286937627785	binder
RVANILINLY	HLA-A*30:02	0.9094980239868165	0.06046826563019292	binder
RVAPYRILY	HLA-A*30:02	0.9774975061416626	0.013277500523035758	binder
RVAQLEQVY	HLA-A*30:02	0.897967541217804	0.09375100078912663	binder
RVASVMQEY	HLA-A*30:02	0.9698926210403442	0.026229519058351827	binder
RVDSKQRY	HLA-A*30:02	0.061642974987626074	0.0812313262705735	not-binder
RVEELERWVY	HLA-A*30:02	0.712939441204071	0.12209176072465047	binder
RVFDHKQGTYGGY	HLA-A*30:02	0.6282685660524294	0.34825177467211726	ambiguous
RVFDHKQGTY	HLA-A*30:02	0.9604604721069336	0.03149601085668455	binder
RVFDKDGNGY	HLA-A*30:02	0.9892031908035278	0.008050794534592813	binder
RVFEGPYKEY	HLA-A*30:02	0.9563060164451599	0.021746698746061104	binder
RVFLKNEKGQY	HLA-A*30:02	0.5170244574546814	0.2510130837997112	ambiguous
RVFPYMEGDRGSRY	HLA-A*30:02	0.09844557842370705	0.11822718359389732	not-binder
RVFPYSVFY	HLA-A*30:02	0.9911758065223694	0.006748432620718138	binder
RVFTSSTISGGY	HLA-A*30:02	0.7026844918727875	0.18956993755668156	binder
RVFYALSNKY	HLA-A*30:02	0.8567191362380981	0.06500759069077237	binder
RVGFFPRSY	HLA-A*30:02	0.9025519371032715	0.03722603797473789	binder
RVHVGSGDHDY	HLA-A*30:02	0.7669249057769776	0.13383846838077287	binder
RVIDAAKHAHKF	HLA-A*30:02	0.03178364373743534	0.029121049777471056	not-binder
RVIELAVKY	HLA-A*30:02	0.9069624543190002	0.06314424406581699	binder
RVIELVQKY	HLA-A*30:02	0.9234638929367065	0.10655179363368389	binder
RVIGAKKDQY	HLA-A*30:02	0.8423622488975525	0.1182609399579656	binder
RVIGEDGQSVY	HLA-A*30:02	0.9753740549087524	0.013420304812341622	binder
RVIGGRDMKTFKY	HLA-A*30:02	0.6168987363576889	0.30057709357248735	ambiguous
RVIGSELVQKY	HLA-A*30:02	0.9029049873352051	0.07545145003028875	binder
RVIGTKGDIAHIY	HLA-A*30:02	0.5656609840691089	0.30347877120173755	ambiguous
RVIHVVTSEMDNY	HLA-A*30:02	0.0017839654756244272	0.0025774226563553436	not-binder
RVILERALV	HLA-A*30:02	0.358209615945816	0.1969401940626788	not-binder
RVILPVSVDEY	HLA-A*30:02	0.570493859052658	0.23796248701408418	ambiguous
RVIMERDTY	HLA-A*30:02	0.840748393535614	0.08886311254099225	binder
RVINEPTAAALAY	HLA-A*30:02	0.7082081697881222	0.32749822655666233	binder
RVISEFVIPSVY	HLA-A*30:02	0.2910141386091709	0.26757875894453187	not-binder
RVISKHDLGHF	HLA-A*30:02	0.10704709328711033	0.07335604060043509	not-binder
RVITISKSEY	HLA-A*30:02	0.7770570158958435	0.09643382385477368	binder
RVIVGGSSEY	HLA-A*30:02	0.8799685478210449	0.12977094830597366	binder
RVIVLSSSHSY	HLA-A*30:02	0.7084709525108337	0.13703901536260735	binder
RVKAWTSRY	HLA-A*30:02	0.9668667435646057	0.032993444627785015	binder
RVKDEPAYY	HLA-A*30:02	0.9690176844596863	0.012562892444485203	binder
RVKDPKKSLDFY	HLA-A*30:02	0.5520058125257492	0.3571129413740147	ambiguous
RVKEGPLRSSSY	HLA-A*30:02	0.19592662567738445	0.28262523160010267	not-binder
RVKEIYNTY	HLA-A*30:02	0.9567338466644287	0.04530604238217904	binder
RVKELLVDCY	HLA-A*30:02	0.8856811761856079	0.07432775529820584	binder
RVKEPSQDTV	HLA-A*30:02	0.2134760156273842	0.12335057134042751	not-binder
RVKGGDGIRIY	HLA-A*30:02	0.8872291564941406	0.11964721202641103	binder
RVKGGGHVAQIY	HLA-A*30:02	0.6798815101385116	0.3251285541380914	binder
RVKGTNIQENEY	HLA-A*30:02	0.25135297775268556	0.13947961141407708	not-binder
RVKGWFLLDNY	HLA-A*30:02	0.6419032990932465	0.2791136420140228	binder
RVKMVEKEKDAL	HLA-A*30:02	0.0018604035436510457	0.0030916146549186904	not-binder
RVKPAVFDLL	HLA-A*30:02	0.1377046201378107	0.12466361809072136	not-binder
RVKPNIFSY	HLA-A*30:02	0.9712056517601013	0.03750072742908214	binder
RVKQEEQRY	HLA-A*30:02	0.9146041750907898	0.06714262408608467	binder
RVKQKDLGDGVY	HLA-A*30:02	0.5328212901949883	0.2768490047833978	ambiguous
RVKSFALKY	HLA-A*30:02	0.9689981698989868	0.027370278103948275	binder
RVKTPTSQSY	HLA-A*30:02	0.9263445019721985	0.08038688536861854	binder
RVKVSQAAADLK	HLA-A*30:02	0.016703024972230196	0.010595132671381525	not-binder
RVLAPHLTRAY	HLA-A*30:02	0.5412566013634205	0.2961536980943343	ambiguous
RVLDELKHYY	HLA-A*30:02	0.9177520990371704	0.07650586425062544	binder
RVLDFDVKRKY	HLA-A*30:02	0.8264374613761902	0.09503779215436628	binder
RVLDVVERSLSNY	HLA-A*30:02	0.16249464461579918	0.16082872169317344	not-binder
RVLEAGKIGIF	HLA-A*30:02	0.13759369533509017	0.08845965307184986	not-binder
RVLESTPNNGY	HLA-A*30:02	0.8032191514968872	0.10841687175537479	binder
RVLESTPNNGYLY	HLA-A*30:02	0.6905017077922821	0.20196680024791464	binder
RVLEVGALQAVY	HLA-A*30:02	0.16238608225248755	0.24891992728116194	not-binder
RVLHAISRYWY	HLA-A*30:02	0.17947733476758004	0.16895070292507597	not-binder
RVLKKQDAFY	HLA-A*30:02	0.749882596731186	0.21108446721295146	binder
RVLPLSVTHFY	HLA-A*30:02	0.8317555904388427	0.1489691591119146	binder
RVLPPSALQSV	HLA-A*30:02	0.11685606208629906	0.20112309054231975	not-binder
RVLPRDVDTYYL	HLA-A*30:02	0.008395677316002548	0.006895326777231946	not-binder
RVLPRSNMVY	HLA-A*30:02	0.8542000830173493	0.17833014315483792	binder
RVLPSWLTAQV	HLA-A*30:02	0.00849614645121619	0.013456923922765632	not-binder
RVLQPLSATSLY	HLA-A*30:02	0.5471071869134903	0.2509403351550367	ambiguous
RVLSGLGLMGAGGY	HLA-A*30:02	0.0526315868832171	0.05570892370329424	not-binder
RVLSQKVIAHSEY	HLA-A*30:02	0.07962715909038706	0.11532770834150226	not-binder
RVLYNLFTKY	HLA-A*30:02	0.7981011629104614	0.08920029395662077	binder
RVMEHFIKLY	HLA-A*30:02	0.9268378615379333	0.05745056244571695	binder
RVMGDRSVLY	HLA-A*30:02	0.9243665337562561	0.05375206035831166	binder
RVMHQIISKY	HLA-A*30:02	0.8797882676124573	0.14822694738386574	binder
RVMLETPEY	HLA-A*30:02	0.8606184005737305	0.058622671058920085	binder
RVMPEEIARYY	HLA-A*30:02	0.9744800209999085	0.02099423202833609	binder
RVMTVSFHKY	HLA-A*30:02	0.9178061008453369	0.02467030777235642	binder
RVNAAFAARY	HLA-A*30:02	0.9475478172302246	0.028968270357365832	binder
RVNAGALSAHRY	HLA-A*30:02	0.6461951553821563	0.11521876243727985	binder
RVNAQAAAYEY	HLA-A*30:02	0.836311674118042	0.20993110149524527	binder
RVNAQAAAY	HLA-A*30:02	0.9687775254249573	0.01740955342573883	binder
RVNDVPEEFLY	HLA-A*30:02	0.9441552519798279	0.026134815949689468	binder
RVNDVPEEFMY	HLA-A*30:02	0.9017112851142883	0.04389032756412338	binder
RVNKEMARY	HLA-A*30:02	0.9506684899330139	0.02523152042817167	binder
RVNKLLQHY	HLA-A*30:02	0.9877871990203857	0.00635252419543441	binder
RVNLDMGKAVY	HLA-A*30:02	0.7747380197048187	0.14356074472131938	binder
RVNLFTDFDKY	HLA-A*30:02	0.6721508204936981	0.15590007884296972	binder
RVNNSLDHEY	HLA-A*30:02	0.9076212525367737	0.056948550997187736	binder
RVNTTQKRY	HLA-A*30:02	0.8775846242904664	0.1139035146167663	binder
RVPFIYGHKY	HLA-A*30:02	0.8696367383003235	0.015705155688010765	binder
RVQDLMAQM	HLA-A*30:02	0.46490976214408875	0.13059880587492853	ambiguous
RVQEAIAEV	HLA-A*30:02	0.718955147266388	0.19417397731827302	binder
RVQEGNESY	HLA-A*30:02	0.92482590675354	0.026810320190054027	binder
RVQFGANKSQY	HLA-A*30:02	0.5522917360067368	0.1949088601303933	ambiguous
RVQGFQVEY	HLA-A*30:02	0.9651189684867859	0.01437623308531782	binder
RVQGGRVIESRY	HLA-A*30:02	0.2829470967873931	0.20388482650100873	not-binder
RVQKIRPSI	HLA-A*30:02	0.3573462709784508	0.160900885969939	not-binder
RVQKLVRRY	HLA-A*30:02	0.9216267585754394	0.04953081756179144	binder
RVQKSKLSLY	HLA-A*30:02	0.7503115892410278	0.1415895025508313	binder
RVQLKYAAK	HLA-A*30:02	0.11580846235156059	0.06627851525236433	not-binder
RVQNLLGHYL	HLA-A*30:02	0.2769702821969986	0.20261019839459982	not-binder
RVQNMALY	HLA-A*30:02	0.40998961329460143	0.08436706149017938	not-binder
RVQPGLLQWVK	HLA-A*30:02	0.1237208859063685	0.18419065791291012	not-binder
RVQQVELICEY	HLA-A*30:02	0.1596212312579155	0.1345751967807372	not-binder
RVQVVGTY	HLA-A*30:02	0.28084765300154685	0.18407559171399235	not-binder
RVQYWIENY	HLA-A*30:02	0.8593938827514649	0.10365272053227716	binder
RVRDDVAEY	HLA-A*30:02	0.9591405868530274	0.02870091218099596	binder
RVRDVVTKY	HLA-A*30:02	0.9887904763221741	0.006734900800955916	binder
RVRELYRAWY	HLA-A*30:02	0.6959428548812866	0.1327684119343535	binder
RVRKPAEAERY	HLA-A*30:02	0.5841688886284828	0.32317181709683795	ambiguous
RVRLKGFEKY	HLA-A*30:02	0.6536100804805756	0.12329610176646917	binder
RVSAEEAMKHVY	HLA-A*30:02	0.4067582249641418	0.18069382568848416	not-binder
RVSEVKPSY	HLA-A*30:02	0.9283793091773986	0.06033514867433849	binder
RVSEVKPTY	HLA-A*30:02	0.9397987723350525	0.0386965625815905	binder
RVSGVKPKY	HLA-A*30:02	0.9231752395629883	0.0429602158621489	binder
RVSHINSNY	HLA-A*30:02	0.9668499112129212	0.021172864176013436	binder
RVSIYDNVPGSHLY	HLA-A*30:02	0.09439617358148097	0.05683312376438301	not-binder
RVSNFKPGVY	HLA-A*30:02	0.8930299520492554	0.044033393900996004	binder
RVSNVKSVY	HLA-A*30:02	0.930202066898346	0.031229469956563862	binder
RVTNGELLAQY	HLA-A*30:02	0.5343251019716263	0.27053127490104967	ambiguous
RVTPAAANY	HLA-A*30:02	0.9835648536682129	0.008686988993907576	binder
RVVEDLINHY	HLA-A*30:02	0.9516497135162354	0.02614574652255363	binder
RVVEGNHMVY	HLA-A*30:02	0.9607055187225342	0.020089491019435753	binder
RVVEGNHTVY	HLA-A*30:02	0.9548463106155396	0.01568323532237825	binder
RVVGSEFVQKY	HLA-A*30:02	0.819409066438675	0.1663533149200376	binder
RVVGSELIQKY	HLA-A*30:02	0.8533994674682617	0.14072634369996548	binder
RVVGSELVDTY	HLA-A*30:02	0.7713441491127014	0.1612892800828476	binder
RVVHDFPKY	HLA-A*30:02	0.9317312836647034	0.03918369238072325	binder
RVVNLPLVSSTY	HLA-A*30:02	0.05256279977038503	0.04708962823281895	not-binder
RVVSYQIRY	HLA-A*30:02	0.9329553365707397	0.03195628625505999	binder
RVVVEHGTY	HLA-A*30:02	0.8449178695678711	0.10555290121656526	binder
RVWDIRNTY	HLA-A*30:02	0.965445339679718	0.012534017207163592	binder
RVWDIVRHY	HLA-A*30:02	0.9607213616371155	0.023394635182233597	binder
RVWDYAGDNY	HLA-A*30:02	0.9766048431396485	0.014666514512537403	binder
RVYDIPPKFFY	HLA-A*30:02	0.950807523727417	0.03693720181355874	binder
RVYDIPPKF	HLA-A*30:02	0.5481569260358811	0.23401650501946486	ambiguous
RVYDVTRFL	HLA-A*30:02	0.7010884940624237	0.14280625312793133	binder
RVYEIGRQF	HLA-A*30:02	0.39830386340618135	0.21214911857059654	ambiguous
RVYESIGQY	HLA-A*30:02	0.9746685028076172	0.00838997601400051	binder
RVYEVATFY	HLA-A*30:02	0.9353532195091248	0.08323703223479725	binder
RVYGQPSTKHY	HLA-A*30:02	0.9539705753326416	0.03034114432719404	binder
RVYGVFSNPWNY	HLA-A*30:02	0.44532166570425036	0.33501670253627336	ambiguous
RVYIFDYGQY	HLA-A*30:02	0.9609591245651246	0.01718108358106061	binder
RVYIGRLSY	HLA-A*30:02	0.957304322719574	0.022701477794380226	binder
RVYLATERRY	HLA-A*30:02	0.7702030181884766	0.12594154965016063	binder
RVYNIYIRRY	HLA-A*30:02	0.8432729721069336	0.11420234882251983	binder
RVYNNTARY	HLA-A*30:02	0.9747955918312072	0.02293760689556876	binder
RVYPANERFWY	HLA-A*30:02	0.8248101592063903	0.1433294994829905	binder
RVYPESIPRKF	HLA-A*30:02	0.6350291226059198	0.33939174612400724	ambiguous
RVYSDLHAFY	HLA-A*30:02	0.9559977650642395	0.01980094156655657	binder
RVYSDLHAFYY	HLA-A*30:02	0.8763767957687378	0.10723626426317344	binder
RVYSLDDIRRY	HLA-A*30:02	0.93339102268219	0.059602954375465485	binder
RVYSPPEWISRHQY	HLA-A*30:02	0.21459933845035267	0.33315272329416584	not-binder
RVYVGSIYY	HLA-A*30:02	0.9778223633766174	0.009896229342376306	binder
RVYWNDGLDQY	HLA-A*30:02	0.9606002569198608	0.012566356569609865	binder
RWAPGSVKPIY	HLA-A*30:02	0.376543430890888	0.24531900232774775	not-binder
RWIDFDNDYKTLY	HLA-A*30:02	0.4407601624727249	0.31544173303079387	ambiguous
RWLDRLGESKY	HLA-A*30:02	0.5991578042507172	0.1507252837800252	binder
RWMEKELGLY	HLA-A*30:02	0.8180683970451355	0.057616285215704596	binder
RWQDIQNDPRY	HLA-A*30:02	0.6569264173507691	0.20197614620843332	binder
RWREALPGPHYY	HLA-A*30:02	0.20891146901994945	0.2582729031523439	not-binder
RWRLVDSKGFDEY	HLA-A*30:02	0.00047510840608460113	0.0005056793094558027	not-binder
RWTDILSHGRY	HLA-A*30:02	0.598802026361227	0.3373892713390935	ambiguous
RWYPDLESKY	HLA-A*30:02	0.8441525220870971	0.11647519349632005	binder
RWYVVQTNY	HLA-A*30:02	0.6894640803337098	0.179887720892932	binder
RYAESLGQY	HLA-A*30:02	0.7708750247955323	0.10663934926798985	binder
RYAPLGWSKKY	HLA-A*30:02	0.6422874331474304	0.1649182514969007	binder
RYFDEISQDTGKY	HLA-A*30:02	0.35025266632437707	0.37635935775934115	ambiguous
RYFGVLQRSLY	HLA-A*30:02	0.6790799379348755	0.13308444963303584	binder
RYFYSHDQKAHY	HLA-A*30:02	0.26596272774040697	0.2967371342939363	not-binder
RYGEQPASY	HLA-A*30:02	0.8541838645935058	0.07073007997717609	binder
RYGEVMPVY	HLA-A*30:02	0.7595707297325134	0.18063607202945836	binder
RYGSDFYSMHY	HLA-A*30:02	0.5148025326430797	0.2997112591864429	ambiguous
RYHELITKY	HLA-A*30:02	0.6834255635738373	0.17326351136100335	binder
RYHRKENLEY	HLA-A*30:02	0.5764247179031372	0.23975637591233695	ambiguous
RYIDEYRNDY	HLA-A*30:02	0.6648554682731629	0.15969221998772487	binder
RYIDQQIQGGL	HLA-A*30:02	0.08118587519566063	0.07305425895528929	not-binder
RYIEFHSQSGFYY	HLA-A*30:02	0.20883026923984288	0.30999939575842766	not-binder
RYIGKTMDY	HLA-A*30:02	0.8314160227775573	0.10757787215436489	binder
RYIKTSAHY	HLA-A*30:02	0.810912823677063	0.08481422540633199	binder
RYIPFTHGKRRY	HLA-A*30:02	0.15535952672362327	0.1260158164358794	not-binder
RYISDWDLDPGRCY	HLA-A*30:02	0.05187615752511192	0.06600045882735225	not-binder
RYISPDQLADLY	HLA-A*30:02	0.32741588056087495	0.24357817939162613	not-binder
RYISSSYKRDLY	HLA-A*30:02	0.26546219664160164	0.22059187186637977	not-binder
RYISWTEQNY	HLA-A*30:02	0.8368294596672058	0.11524785631907401	binder
RYKAVLQEY	HLA-A*30:02	0.8563981533050538	0.1461945158691851	binder
RYKDILPYDY	HLA-A*30:02	0.8349580407142639	0.13804559849673356	binder
RYKPSPERY	HLA-A*30:02	0.7420448541641236	0.13866437668035778	binder
RYLAVVHAVY	HLA-A*30:02	0.6015924394130707	0.20829555072328446	ambiguous
RYLDEAEREKQQY	HLA-A*30:02	0.40988409481942656	0.35717800799732885	ambiguous
RYLDLFTNY	HLA-A*30:02	0.850093424320221	0.07356727126319317	binder
RYLDLHDCY	HLA-A*30:02	0.7726887106895447	0.15691884886435545	binder
RYLDVSILGKF	HLA-A*30:02	0.4999062455113744	0.31802788799699094	ambiguous
RYLEQLHQLY	HLA-A*30:02	0.7611756205558777	0.17082885410944165	binder
RYLKIIEKSGY	HLA-A*30:02	0.31879830467369175	0.2109570109642286	not-binder
RYLNIVHATQLY	HLA-A*30:02	0.17442054537823423	0.2987387003435002	not-binder
RYLNSGGFIGY	HLA-A*30:02	0.8162980198860168	0.14054770189486088	binder
RYLPREVDPLVY	HLA-A*30:02	0.08227806202048668	0.07969565659967577	not-binder
RYLQAHTQSVY	HLA-A*30:02	0.4414865553379059	0.30135639056318037	ambiguous
RYLQLTQSELSSY	HLA-A*30:02	0.002126442456574296	0.002409818116367878	not-binder
RYLVEKPKY	HLA-A*30:02	0.3183636151254177	0.27751140237049254	not-binder
RYMDAWNTVSRAY	HLA-A*30:02	0.21825025309808552	0.22692214231279648	not-binder
RYMDDYIFTY	HLA-A*30:02	0.8496115565299988	0.10954107741156686	binder
RYMDLLWRY	HLA-A*30:02	0.8713168501853943	0.08300857161704586	binder
RYMELEQRY	HLA-A*30:02	0.5872816205024719	0.2558875659044609	ambiguous
RYMELYTHVY	HLA-A*30:02	0.585109281539917	0.18447736826021463	ambiguous
RYNDITKVY	HLA-A*30:02	0.8903674483299255	0.07350854878565104	binder
RYNENLSKY	HLA-A*30:02	0.8640435099601745	0.035305036607634115	binder
RYNVPNSAIY	HLA-A*30:02	0.848407781124115	0.04785109106963869	binder
RYPDIQASY	HLA-A*30:02	0.8519284963607788	0.08297046674450469	binder
RYPDNLKHLY	HLA-A*30:02	0.8143938064575196	0.06851124451338327	binder
RYPHLSPKY	HLA-A*30:02	0.6831032633781433	0.10250592943155351	binder
RYQNNIKNDKY	HLA-A*30:02	0.8244733214378357	0.1483440932761345	binder
RYQTFVNFNY	HLA-A*30:02	0.8218718051910401	0.11861577229689736	binder
RYRDGYRDGY	HLA-A*30:02	0.8150722861289978	0.1956675739917703	binder
RYREDYIEPALY	HLA-A*30:02	0.0842908964958042	0.12293559725668667	not-binder
RYSALFLGVAY	HLA-A*30:02	0.5187684327363968	0.19477893145226696	ambiguous
RYSEAVFYY	HLA-A*30:02	0.9161985397338868	0.04684690706770853	binder
RYSPVLSRF	HLA-A*30:02	0.49378450512886046	0.18960677335147214	ambiguous
RYTDHGSDHHY	HLA-A*30:02	0.767729377746582	0.16813563822372893	binder
RYTDVSTRY	HLA-A*30:02	0.9281158328056336	0.03954088503424632	binder
RYTDVSTRYK	HLA-A*30:02	0.2524977527558804	0.23233708882007392	not-binder
RYVASYLLAAL	HLA-A*30:02	0.0022106964457634603	0.003785280234427002	not-binder
RYVELLDKY	HLA-A*30:02	0.6407864212989807	0.10076710775423112	binder
RYVETQAKENAY	HLA-A*30:02	0.1465622683870606	0.18334859931980985	not-binder
RYVQEGIGSSY	HLA-A*30:02	0.6297767877578735	0.2101499736434492	binder
RYYDSRPGGY	HLA-A*30:02	0.9127441644668579	0.055028031953715764	binder
RYYSSEYHY	HLA-A*30:02	0.8500086307525635	0.010807487680354593	binder
RYYYYHRQY	HLA-A*30:02	0.6941096544265747	0.13658687445764187	binder
SAADIIALAR	HLA-A*30:02	0.0038563742324186022	0.002809175670253402	not-binder
SAADLISQAR	HLA-A*30:02	0.016946117774386947	0.025495374485753487	not-binder
SAAEAIQAVR	HLA-A*30:02	0.0013114025576214771	0.0010243910276021998	not-binder
SAIQNRFKY	HLA-A*30:02	0.8894542574882507	0.06355292145509887	binder
[truncated: 31,181 more rows]
