# Supplementary material for: Peptidome Surveillance Across Evolving SARS-CoV-2 Lineages Reveals HLA Binding Conservation in Nucleocapsid Among Variants With Most Potential for T-Cell Epitope Loss in Spike
Source: Front Immunol. 2022 Jun 23;13:918928. doi: 10.3389/fimmu.2022.918928 (PMC9260595; doi:10.3389/fimmu.2022.918928)
Supplement: Supplementary file 4 [file DataSheet_4.zip › cnn_results/HLA-C05_01_predictionsCNN.csv]

peptide	allele	prediction	prediction_std	classification
AADAEPLEI	HLA-C*05:01	0.9962616801261902	0.0027928755930015457	binder
AADAGFALF	HLA-C*05:01	0.9975629806518554	0.00303914953684013	binder
AADDRLRIS	HLA-C*05:01	0.5996689856052398	0.28948595086203766	ambiguous
AADDRTVRI	HLA-C*05:01	0.9993940472602845	0.0008881869029295498	binder
AADDSKLVL	HLA-C*05:01	0.9999011516571045	7.034973991093909e-05	binder
AADEPVTV	HLA-C*05:01	0.9997692465782165	0.000289166594600691	binder
AADGGPKL	HLA-C*05:01	0.9998509645462036	0.0002147458310784176	binder
AADGSVKLW	HLA-C*05:01	0.9984910011291503	0.0022433015292979085	binder
AADGTNVVKL	HLA-C*05:01	0.9998130083084107	0.0002462824379630295	binder
AADGVLSEV	HLA-C*05:01	0.9991811633110046	0.0010357240201910396	binder
AADHTVYKL	HLA-C*05:01	0.9993324756622315	0.00036252159888355937	binder
AADIASKV	HLA-C*05:01	0.9991565823554993	0.000549825914364234	binder
AADIAVQL	HLA-C*05:01	0.9996964454650878	0.00015663803709603635	binder
AADIPINI	HLA-C*05:01	0.997543215751648	0.0015178708781347756	binder
AADLGSVV	HLA-C*05:01	0.9975651741027832	0.0019520834161709702	binder
AADNQIYI	HLA-C*05:01	0.9883986592292786	0.010277944891325155	binder
AADPGLHETL	HLA-C*05:01	0.9999433159828186	6.834924678192617e-05	binder
AADQAKQLL	HLA-C*05:01	0.9996575117111206	0.0002502270485684102	binder
AADSAVRL	HLA-C*05:01	0.9998924493789673	0.00013654576514207875	binder
AADTVVIF	HLA-C*05:01	0.9943013191223145	0.002312485684919785	binder
AADVAQSTHV	HLA-C*05:01	0.9961146354675293	0.0018087434080990676	binder
AAEAAAAVV	HLA-C*05:01	0.9413585066795349	0.03979708598425599	binder
AAEAAEVIL	HLA-C*05:01	0.980087959766388	0.010371325710647507	binder
AAEATPVAL	HLA-C*05:01	0.9945734858512878	0.005012595099356585	binder
AAEDDEDDDVDTK	HLA-C*05:01	0.9732630014419555	0.02556357977454625	binder
AAEDDEDDDVDTKK	HLA-C*05:01	0.8372822821140289	0.19549339412700018	binder
AAEEPLSLL	HLA-C*05:01	0.9972369074821472	0.0024154896684395752	binder
AAEEPVSEV	HLA-C*05:01	0.9978003025054931	0.002333418728570825	binder
AAISQVDRL	HLA-C*05:01	0.5250203788280488	0.22764516527865306	ambiguous
AAPATRAAL	HLA-C*05:01	0.9508753538131713	0.06898206325540879	binder
AAPAYSRAL	HLA-C*05:01	0.937935471534729	0.06437479240260006	binder
AAPEGVPL	HLA-C*05:01	0.882305359840393	0.07952240290666775	binder
AAPSAAREL	HLA-C*05:01	0.9668376445770264	0.036728482334343955	binder
AGDHPVEL	HLA-C*05:01	0.9994930267333985	0.0004414034443905846	binder
AGDWRPSSI	HLA-C*05:01	0.9780995368957519	0.020386619789402843	binder
AGFAGDDAPR	HLA-C*05:01	0.6654550313949585	0.17027288334502994	binder
AKDEPDTNL	HLA-C*05:01	0.9886880874633789	0.006201419796432095	binder
AKEIDVSFV	HLA-C*05:01	0.13742404766380786	0.1363237220953454	not-binder
ALDGDAVVL	HLA-C*05:01	0.997414231300354	0.0019030413526014106	binder
ALDKATVL	HLA-C*05:01	0.998561418056488	0.0005113348355776008	binder
ALDVPHAEL	HLA-C*05:01	0.9995116949081421	0.0004606327370618799	binder
ANDDPNGIF	HLA-C*05:01	0.9963802695274353	0.0028987013481207944	binder
APEEHPVLL	HLA-C*05:01	0.9953617691993714	0.003013255623466241	binder
AQDFKTDL	HLA-C*05:01	0.9607837080955506	0.053613460291045495	binder
AQDPVPSKL	HLA-C*05:01	0.9997147440910339	0.0002525723381974594	binder
AQYEDIAQK	HLA-C*05:01	0.27000890150666235	0.17512402909748606	not-binder
ASDAAAFL	HLA-C*05:01	0.9969555616378785	0.0033157958433054522	binder
ASDDKTVKL	HLA-C*05:01	0.9998687386512757	9.350833510888e-05	binder
ASDEVTRL	HLA-C*05:01	0.9999610185623169	2.6061997166558073e-05	binder
ASDPRIIRL	HLA-C*05:01	0.9997852802276611	0.00022104097701440743	binder
ASDVAQHL	HLA-C*05:01	0.9999285578727722	6.270378714660527e-05	binder
ASEGKTVEV	HLA-C*05:01	0.9956397533416748	0.005827071640988078	binder
AVDDPAAI	HLA-C*05:01	0.9972451567649842	0.0028865982356096253	binder
AVDPNGAFL	HLA-C*05:01	0.9998870134353638	0.0001301486034240522	binder
AVDREARL	HLA-C*05:01	0.9975582003593445	0.0009466620654748137	binder
AVEAKKTYVRD	HLA-C*05:01	0.08191379751078784	0.06654752178203917	not-binder
DPFNPFELTNH	HLA-C*05:01	0.34704058623174205	0.3517776648394784	ambiguous
DRVYIHPFHL	HLA-C*05:01	0.03049953659865423	0.04843248819286541	not-binder
EAAFDDAVEER	HLA-C*05:01	0.47277561351656916	0.2682909713362236	ambiguous
EDQTEYLEER	HLA-C*05:01	0.5415939867496491	0.37704597525132294	ambiguous
EEQLQQIRAE	HLA-C*05:01	0.08647793782874942	0.08282959678029438	not-binder
EGLELPEDEEEK	HLA-C*05:01	0.6145559936761856	0.37507534652188357	ambiguous
EGVNDNEEGFFSAR	HLA-C*05:01	0.12803453390974937	0.15064567189512976	not-binder
EIDHAVHL	HLA-C*05:01	0.9957722544670105	0.0023751446396969495	binder
EIKDKTAEL	HLA-C*05:01	0.25937117338180543	0.1392601547113651	not-binder
EKAQGPILL	HLA-C*05:01	0.006935467338189482	0.011516149177371256	not-binder
EPSELPLPG	HLA-C*05:01	0.0021631913783494382	0.0018287355351187876	not-binder
ERHPGSFDVVHVK	HLA-C*05:01	0.1016277277842164	0.1508754133756143	not-binder
ESDSAKPASL	HLA-C*05:01	0.9916548490524292	0.0053432995025974326	binder
ESGPSIVH	HLA-C*05:01	0.03652360485866666	0.0317500297659975	not-binder
ESGPSIVHR	HLA-C*05:01	0.12456239657767583	0.23398316132877187	not-binder
ESKDPADETEAD	HLA-C*05:01	0.6820624649524689	0.2371431143006839	binder
ESSPPGTTF	HLA-C*05:01	0.5894786961376667	0.3608321861951331	ambiguous
ETEDPRLL	HLA-C*05:01	0.9820892691612244	0.010288581150214977	binder
FADAHSNL	HLA-C*05:01	0.9998454689979553	0.00011836179602034954	binder
FADIGNTV	HLA-C*05:01	0.9984909653663635	0.001408700486506887	binder
FADNVSGL	HLA-C*05:01	0.9994293928146363	0.00032711826537520553	binder
FADQENQVA	HLA-C*05:01	0.9613810062408448	0.042211773316326424	binder
FADYVSTM	HLA-C*05:01	0.9975843787193298	0.002350122138635018	binder
FAEEVGAAL	HLA-C*05:01	0.9991096615791321	0.0007571011707492005	binder
FAETHRTVL	HLA-C*05:01	0.9943008542060852	0.005236248000768255	binder
FGDSEPEL	HLA-C*05:01	0.9899300813674927	0.010605609381687814	binder
FIESAHTEL	HLA-C*05:01	0.9985364198684692	0.0008935072714709653	binder
FLDEEVKL	HLA-C*05:01	0.9998773336410522	0.00010665769121804448	binder
FQDGPKSYL	HLA-C*05:01	0.9992636919021607	0.0007848530239093935	binder
FSDENVPRL	HLA-C*05:01	0.999804425239563	0.00019413917558415314	binder
FSDGAVSL	HLA-C*05:01	0.9996461272239685	0.0003487475803410316	binder
FSDGDAKL	HLA-C*05:01	0.9996887445449829	0.00032529513904608603	binder
FSDGITSV	HLA-C*05:01	0.9986766576766968	0.0010204540754603685	binder
FSDLTMHEL	HLA-C*05:01	0.9994985938072205	0.0004726669743214002	binder
FSLFGKKK	HLA-C*05:01	0.0426104616863995	0.06317655653865165	not-binder
FTDEESRV	HLA-C*05:01	0.9999019503593445	7.431715924704354e-05	binder
FTDGGPRTL	HLA-C*05:01	0.9999626398086547	6.19706072063611e-05	binder
FTDSAIAM	HLA-C*05:01	0.9965432286262512	0.004117024996579449	binder
FTDTVIRI	HLA-C*05:01	0.9991862416267395	0.0006614383442847729	binder
GADEPQRL	HLA-C*05:01	0.9998151779174804	0.00019505825007041098	binder
GADLPNLLFY	HLA-C*05:01	0.9942506074905395	0.005108135401881048	binder
GDAVSPRQL	HLA-C*05:01	0.2859865136444569	0.14839445537613485	not-binder
GKADGAEAKPAE	HLA-C*05:01	0.8110755324363709	0.13468650857578307	binder
GSDPTVVSI	HLA-C*05:01	0.9987183213233948	0.001649997347633602	binder
GVWTYDDATKTF	HLA-C*05:01	0.3947202920913696	0.04665852862882408	not-binder
HADILLINL	HLA-C*05:01	0.9828414559364319	0.007489931009605188	binder
HADSNIVIM	HLA-C*05:01	0.9986963510513306	0.000529857835122654	binder
HADVAQLL	HLA-C*05:01	0.9995044112205506	0.0003598188195886115	binder
HADVGKEL	HLA-C*05:01	0.9997776985168457	0.00015556383218365684	binder
HADVGVALL	HLA-C*05:01	0.9994855403900147	0.0005957959487960392	binder
HAMQFPAEL	HLA-C*05:01	0.8489567995071411	0.09531495661783326	binder
HIDHPVMV	HLA-C*05:01	0.9960517287254333	0.004041567909699952	binder
HLDDLPGAL	HLA-C*05:01	0.9986002087593079	0.0014055677178532548	binder
HLKIVYRRFRHG	HLA-C*05:01	4.2566665403143134e-05	5.358862400868953e-05	not-binder
HLQLAIRNDEELNK	HLA-C*05:01	0.20679935850203038	0.20896083152628375	not-binder
HSDELTSL	HLA-C*05:01	0.9988540053367615	0.0017102797739255119	binder
HTDVADVLL	HLA-C*05:01	0.9993366360664367	0.000571970183321456	binder
HVDNETEL	HLA-C*05:01	0.9973694086074829	0.0029042685649083542	binder
HVDTLVTKF	HLA-C*05:01	0.9986615896224975	0.0015015589853015533	binder
HVTLSIKH	HLA-C*05:01	0.0010293474851096108	0.001128834649969954	not-binder
IADDFAAF	HLA-C*05:01	0.9892118096351623	0.01344277384898946	binder
IADHYMQV	HLA-C*05:01	0.9920165300369262	0.007129775172735886	binder
IADREQRL	HLA-C*05:01	0.9987430572509766	0.0007114887071769537	binder
IADRPPPVI	HLA-C*05:01	0.9992162466049195	0.0006539893043463953	binder
IADSGLLS	HLA-C*05:01	0.6562192767858506	0.26009625513649703	binder
IADTGANV	HLA-C*05:01	0.9959028124809265	0.0038325187227537063	binder
IADTMVQI	HLA-C*05:01	0.9928071141242981	0.0038959501428453168	binder
IADVAPSAI	HLA-C*05:01	0.9950858592987061	0.005400364334864931	binder
IADVHLVE	HLA-C*05:01	0.8211943745613098	0.15620397102326683	binder
IADVSTGL	HLA-C*05:01	0.999469518661499	0.0003958414941555706	binder
IAEDKTVVV	HLA-C*05:01	0.9985695481300354	0.0007441213279131845	binder
IAEETSSRL	HLA-C*05:01	0.998913300037384	0.0014611150073403148	binder
IAPTGHSL	HLA-C*05:01	0.8717834830284119	0.11161528342809973	binder
IGDGRSPEF	HLA-C*05:01	0.9940750956535339	0.004203003760640895	binder
IIDDRVIL	HLA-C*05:01	0.9996039867401123	0.00025061336649184523	binder
IIDTPGHVDF	HLA-C*05:01	0.9995899319648742	0.00032195076287687966	binder
IIDTPGIL	HLA-C*05:01	0.9994523167610169	0.00044050591250788685	binder
IIEADEVLL	HLA-C*05:01	0.937906289100647	0.04230094387296258	binder
ILDEAVEL	HLA-C*05:01	0.9998030304908753	0.0001042754094715437	binder
ILDKPQSI	HLA-C*05:01	0.998693335056305	0.0009867878545886154	binder
ILLAIEEPV	HLA-C*05:01	0.035414429288357495	0.04154256306020194	not-binder
IQDEIRSVI	HLA-C*05:01	0.9957715988159179	0.0036577774785061068	binder
IQDQSVEV	HLA-C*05:01	0.9383715152740478	0.09577360234667727	binder
ISDEGIAYL	HLA-C*05:01	0.999803102016449	0.00016858510798301328	binder
ISDIDKKL	HLA-C*05:01	0.9980038404464722	0.0013129785930007748	binder
ISPTGHSL	HLA-C*05:01	0.8381382346153259	0.1569582460521105	binder
ITDSPVVV	HLA-C*05:01	0.9989845991134644	0.000893175992641039	binder
ITDTLQEL	HLA-C*05:01	0.9994189381599426	0.0006134833810285254	binder
ITPTGTHPL	HLA-C*05:01	0.7496540606021881	0.31062009827220677	binder
ITSMLNPLI	HLA-C*05:01	0.3232207216322422	0.17121167670356244	not-binder
IVDAVGTML	HLA-C*05:01	0.999285626411438	0.00031436738547078937	binder
IVDEASQI	HLA-C*05:01	0.9986394762992858	0.0012709645555370973	binder
IVDEGALL	HLA-C*05:01	0.9998243808746338	0.00014955943306816183	binder
IVDIPGTSV	HLA-C*05:01	0.9996122479438782	0.00020710395824564772	binder
IVDKNGRLV	HLA-C*05:01	0.999090039730072	0.0005532169475822406	binder
KAAFKELQ	HLA-C*05:01	0.018804366560652853	0.020243605384257787	not-binder
KAAFKELQSTFK	HLA-C*05:01	0.3600605681538582	0.2964462182702531	ambiguous
KADAASSLTV	HLA-C*05:01	0.989504611492157	0.017708471478909513	binder
KADAIVKM	HLA-C*05:01	0.9972966194152832	0.002491388792989604	binder
KADGVPVYL	HLA-C*05:01	0.999743914604187	0.00032356943140066867	binder
KADIIVSEL	HLA-C*05:01	0.9996969819068908	0.00017169483259476203	binder
KADIPSVAF	HLA-C*05:01	0.9993197917938232	0.0005870600091959177	binder
KADKDYHF	HLA-C*05:01	0.9887558460235596	0.018077221864792967	binder
KADLESESF	HLA-C*05:01	0.9986676931381225	0.001187573190247396	binder
KADLPEGVAV	HLA-C*05:01	0.9930129289627075	0.0044541427997138545	binder
KADMNVHLL	HLA-C*05:01	0.9995057225227356	0.0004607583811065957	binder
KADSVVVLL	HLA-C*05:01	0.9994622826576233	0.0004738442785146695	binder
KAEEVVSFV	HLA-C*05:01	0.9872467398643494	0.007352181119430858	binder
KAPAPRPSL	HLA-C*05:01	0.9620212435722351	0.033977484098284175	binder
KAPEPEEEI	HLA-C*05:01	0.9187620282173157	0.07153163389237407	binder
KGDPVIYSL	HLA-C*05:01	0.9953706383705139	0.004091808877828561	binder
KHLDVVTLL	HLA-C*05:01	0.5923423051834107	0.1599874922296051	binder
KNDEGVTLL	HLA-C*05:01	0.997843074798584	0.0028688857032361467	binder
KTDGSVVKL	HLA-C*05:01	0.9999023318290711	7.877352739938572e-05	binder
KTDVTVVRF	HLA-C*05:01	0.9998317360877991	0.00011426215067341648	binder
KTDVVVNSV	HLA-C*05:01	0.9991207957267761	0.0007248800024485176	binder
LADALQEL	HLA-C*05:01	0.9993023633956909	0.0008130024033406859	binder
LADEKVETV	HLA-C*05:01	0.9995912551879883	0.00026104107860254087	binder
LADFAELI	HLA-C*05:01	0.9700230956077576	0.028823965343328845	binder
LADGGVKM	HLA-C*05:01	0.9995631337165832	0.0003095222903356584	binder
LADGSSRL	HLA-C*05:01	0.9997778534889221	0.0002120333379770679	binder
LADGVPVAL	HLA-C*05:01	0.9994117379188537	0.0004530410251001933	binder
LADVATVL	HLA-C*05:01	0.9995087862014771	0.0002978216190313484	binder
LAEDPKVTL	HLA-C*05:01	0.9996903300285339	0.000243440335931709	binder
LAPTDVKEL	HLA-C*05:01	0.834726345539093	0.15395526349806735	binder
LFHPSNVEM	HLA-C*05:01	0.42434128150343897	0.3398283940666154	ambiguous
LGIHEDSTNR	HLA-C*05:01	0.06499783365634357	0.058046612993307836	not-binder
LIDEPSAYL	HLA-C*05:01	0.9998977065086365	9.17024648428689e-05	binder
LIFKPDLTL	HLA-C*05:01	0.28745498657226565	0.12882898473129817	not-binder
LLDGGVINL	HLA-C*05:01	0.9997391939163208	0.00023243860199535863	binder
LSDDGVDL	HLA-C*05:01	0.9983778834342957	0.0013638737217111295	binder
LSDGIQEL	HLA-C*05:01	0.9996091604232789	0.0004147713541140261	binder
LSDGVAVL	HLA-C*05:01	0.9982037663459777	0.0013607146699855816	binder
LSDGVVVQV	HLA-C*05:01	0.9991286516189575	0.00065398412075577	binder
LSDLSTKL	HLA-C*05:01	0.9989431262016296	0.0008905559832817332	binder
LSDLTGSLL	HLA-C*05:01	0.9995137810707092	0.0004620168362916053	binder
LTDEQVAL	HLA-C*05:01	0.9991406559944153	0.0005663321107970396	binder
LTDLPSPSF	HLA-C*05:01	0.9995005369186402	0.00022203951072407948	binder
LTDTDAAI	HLA-C*05:01	0.9579659581184388	0.05574202865528506	binder
MADSGESL	HLA-C*05:01	0.9986920833587647	0.0010908465207753147	binder
MAPERVASL	HLA-C*05:01	0.9895782709121704	0.010954703268789194	binder
MPDSAAAL	HLA-C*05:01	0.9527256488800049	0.07996366739783121	binder
MPDSAAALL	HLA-C*05:01	0.9751919865608215	0.04334077545972712	binder
MPDSPAEV	HLA-C*05:01	0.9380005598068237	0.06274042324453154	binder
MVDPFHTLF	HLA-C*05:01	0.9998326778411866	0.00015401464862206234	binder
NADSSNTAL	HLA-C*05:01	0.9995254755020142	0.0005619615560972871	binder
NAPLVHATL	HLA-C*05:01	0.8494000792503357	0.08227054773392024	binder
NAPWAVTSL	HLA-C*05:01	0.8984741926193237	0.10601273868214657	binder
NGKEVVDDLGQKI	HLA-C*05:01	0.53362957239151	0.24335668087364218	ambiguous
NIPEKTTAL	HLA-C*05:01	0.9233231902122497	0.06106477478201917	binder
NMDSPGPML	HLA-C*05:01	0.9995296359062195	0.00022561439282901697	binder
PAYHSSLMD	HLA-C*05:01	0.03457350106909871	0.05373053063216094	not-binder
PIRLLAAAA	HLA-C*05:01	0.0024993871316105754	0.004419634156053187	not-binder
PKFEVIEKPQA	HLA-C*05:01	0.2656482920050621	0.3252463091602718	not-binder
PKKAKKPAAT	HLA-C*05:01	0.01012343202601187	0.01831335757947634	not-binder
PPYTVVYFPVRGR	HLA-C*05:01	0.7629601031541824	0.3315428860452056	binder
PVPEEEEGFEGGD	HLA-C*05:01	0.7903930306434631	0.1676016831370508	binder
QADARQVVL	HLA-C*05:01	0.9987993359565734	0.0012894835581828696	binder
QADEPTTL	HLA-C*05:01	0.9997828125953674	0.00011398572222475362	binder
QADEVIAIL	HLA-C*05:01	0.9975064992904663	0.0006318856723899462	binder
QADGRVVLV	HLA-C*05:01	0.998237919807434	0.002348431960684258	binder
QADHFNTRL	HLA-C*05:01	0.9977079629898071	0.0015403794652353823	binder
QADPSAPCL	HLA-C*05:01	0.9996295690536499	0.00037520125298547385	binder
QADSGRVLL	HLA-C*05:01	0.9993671894073486	0.0008090385447679729	binder
QADSQSPKL	HLA-C*05:01	0.9979989647865295	0.0025610903137948384	binder
QEYDESGPSIVHRK	HLA-C*05:01	0.3121970176696777	0.21505015424638496	not-binder
QTDVGITHF	HLA-C*05:01	0.999613881111145	0.0006211642192283647	binder
RAAEDDEDDDVDTK	HLA-C*05:01	0.9184600830078125	0.07651560830568961	binder
RADAPVALV	HLA-C*05:01	0.9969725489616394	0.002286617674688656	binder
RADEDARMIHM	HLA-C*05:01	0.9986864805221558	0.0012787533928726022	binder
RADGENTAFL	HLA-C*05:01	0.9980428099632264	0.0013466830563547867	binder
RADIGAASL	HLA-C*05:01	0.9986974477767945	0.0014339425857974658	binder
RADKPWTRL	HLA-C*05:01	0.9983794331550598	0.0016893563608011595	binder
RADLTYAEF	HLA-C*05:01	0.9899982333183288	0.0064624323138379874	binder
RADPEPPGL	HLA-C*05:01	0.9994824171066284	0.000478698182761941	binder
RAEEREIKF	HLA-C*05:01	0.9950014591217041	0.0025793790483941486	binder
RAEQGKTYL	HLA-C*05:01	0.9964524626731872	0.002926649162767525	binder
RGDDPVRI	HLA-C*05:01	0.9931211829185486	0.004542389193353212	binder
RGDLPFVVPRR	HLA-C*05:01	0.3199694663286209	0.18046452065807211	not-binder
RIDMETEL	HLA-C*05:01	0.9861026525497436	0.017075029229999518	binder
RIEKNPARL	HLA-C*05:01	0.9665049076080322	0.021152529990658385	binder
RLDRLEETVQAK	HLA-C*05:01	0.5017794668674469	0.18896203110964083	ambiguous
RLDVDTKL	HLA-C*05:01	0.9872739434242248	0.011282313827883948	binder
RMDAGEVTL	HLA-C*05:01	0.9975149750709533	0.0025106487782484126	binder
RQDSAVNL	HLA-C*05:01	0.9804552078247071	0.01929573667999991	binder
RSDLYAVEM	HLA-C*05:01	0.9970181941986084	0.0023736576915579983	binder
RSGHTFTVNPRR	HLA-C*05:01	0.2317436017066939	0.2038821179650402	not-binder
RTDVPGELL	HLA-C*05:01	0.999735701084137	0.0001234465603200235	binder
RVDDVYSVL	HLA-C*05:01	0.9975582003593445	0.002106889719293725	binder
RVDNLAVVM	HLA-C*05:01	0.993445611000061	0.00667460230314126	binder
RVYIHPFHL	HLA-C*05:01	0.6444813907146454	0.16347783107832117	binder
SADASIKI	HLA-C*05:01	0.9965989589691162	0.0032560472036691143	binder
SADEANVL	HLA-C*05:01	0.9996347069740296	0.0004087856285862667	binder
SADEGQTVFY	HLA-C*05:01	0.9996938586235047	0.0003959411830235565	binder
SADFSPAFL	HLA-C*05:01	0.9988215923309326	0.000994036781255285	binder
SADGARIMV	HLA-C*05:01	0.9990114450454712	0.0012389464409481312	binder
SADGHSIL	HLA-C*05:01	0.9998933553695679	8.15532296424013e-05	binder
SADGKTITV	HLA-C*05:01	0.9997992396354676	0.00033417382956187693	binder
SADISLERL	HLA-C*05:01	0.9993211627006531	0.00043957704845275274	binder
SADKSVII	HLA-C*05:01	0.9954683184623718	0.004343354040768964	binder
SADLIIQEF	HLA-C*05:01	0.998999559879303	0.0007658131712758489	binder
SADLVAQL	HLA-C*05:01	0.9990973591804504	0.0004851795903537107	binder
SADMSHVAL	HLA-C*05:01	0.9996615529060364	0.0003362198008470399	binder
SADPRPLAV	HLA-C*05:01	0.9997986674308776	0.00014375981688239656	binder
SADTFTRNL	HLA-C*05:01	0.9996703505516052	0.00037495121399428236	binder
SADTVVIFD	HLA-C*05:01	0.6204079747200012	0.1360422631509068	binder
SADVAAVVM	HLA-C*05:01	0.9993731260299683	0.0004479544913686915	binder
SADVRQGEF	HLA-C*05:01	0.9992173075675964	0.0006422281674616139	binder
SAEAVGVKI	HLA-C*05:01	0.9785133481025696	0.014760395263700698	binder
SAIRRLKELKDQ	HLA-C*05:01	0.015578623964393046	0.018521010250054648	not-binder
SAPKGSVL	HLA-C*05:01	0.82253697514534	0.17639485785684456	binder
SAPVGVTAL	HLA-C*05:01	0.9635760307312011	0.03305932361069527	binder
SDESLGIVI	HLA-C*05:01	0.5757765769958496	0.17355209811136305	ambiguous
SESPKEPEQLRK	HLA-C*05:01	0.2920209773117676	0.20494333605986997	not-binder
SFEDAKEAL	HLA-C*05:01	0.9239055871963501	0.05054026064567884	binder
SGDVSGKL	HLA-C*05:01	0.9989399671554565	0.0009877819086623434	binder
SGHTFTVNPRR	HLA-C*05:01	0.14863629871979356	0.14819376046743815	not-binder
SIDDVDSKL	HLA-C*05:01	0.9997279405593872	0.00019278756364260666	binder
SIPEKNRPL	HLA-C*05:01	0.6637691736221314	0.1739155585988548	binder
SIPGGYNAL	HLA-C*05:01	0.6570388019084931	0.23210292528812057	binder
SLDAPVKL	HLA-C*05:01	0.997472631931305	0.001543013515142196	binder
SLDSPVLL	HLA-C*05:01	0.9974274277687073	0.0021074528829986153	binder
SLDSPVTV	HLA-C*05:01	0.9952447056770325	0.004805995252352751	binder
SLIGKKGQQKTV	HLA-C*05:01	0.13428041972219945	0.10090106786669535	not-binder
SLVNLGGSK	HLA-C*05:01	0.055288510923855935	0.09671855734934583	not-binder
SQDPGAVVL	HLA-C*05:01	0.9997892737388611	0.00017109737943364704	binder
SQPLGPRII	HLA-C*05:01	0.16563276387751102	0.2062348788520651	not-binder
SSDEAVIL	HLA-C*05:01	0.9991536617279053	0.000360220058774314	binder
SSDLPQVL	HLA-C*05:01	0.9996134042739868	0.0005098992035840658	binder
SSDLPVAL	HLA-C*05:01	0.9990048766136169	0.0009721802817521016	binder
SSDSTHVTF	HLA-C*05:01	0.9996345400810241	0.00044467502909398764	binder
SSDTTVKV	HLA-C*05:01	0.9983315229415893	0.0026778321382801484	binder
SSHKTFRIKRFLAK	HLA-C*05:01	0.07490798917970096	0.09860700231402142	not-binder
SSPQPGSAL	HLA-C*05:01	0.9714336633682251	0.03230354737106526	binder
SSTISSNVASKA	HLA-C*05:01	0.4314296703785658	0.22009967116305568	ambiguous
STDGSVLL	HLA-C*05:01	0.9995952606201172	0.0002928499895768024	binder
SVDGDTRMV	HLA-C*05:01	0.9986610651016236	0.0012402022149328787	binder
SVPEAQSAL	HLA-C*05:01	0.8935765266418457	0.1307473515630967	binder
SVPLAATSM	HLA-C*05:01	0.3566341258585453	0.28610102098368756	not-binder
TADEFYSTM	HLA-C*05:01	0.9981124758720398	0.0022484679678483298	binder
TADGAHFEL	HLA-C*05:01	0.9999040007591248	8.515221938807815e-05	binder
TADGRVVKL	HLA-C*05:01	0.9998511433601379	0.00018909216947702575	binder
TADGSALV	HLA-C*05:01	0.9919413208961487	0.00851159516315044	binder
TADRWRVSL	HLA-C*05:01	0.9810986042022705	0.030466765242775747	binder
TAELDPHIL	HLA-C*05:01	0.9540018677711487	0.0561103362147254	binder
TAPTGHTL	HLA-C*05:01	0.8748884320259094	0.07813582214619907	binder
TEKPEVID	HLA-C*05:01	0.03705470645190871	0.06875630158658258	not-binder
TFTVTEKPEVID	HLA-C*05:01	0.10785786224150798	0.12693428560932557	not-binder
TIDPSHPM	HLA-C*05:01	0.9989105224609375	0.0013305650162076103	binder
TIEDGIFEV	HLA-C*05:01	0.9950762629508972	0.00281851411277183	binder
TITGKTFSSR	HLA-C*05:01	0.029799463595190902	0.02766836345049552	not-binder
TKTFTVTEKPEVID	HLA-C*05:01	0.35381855219602587	0.19472744249923252	not-binder
TLDSPAHL	HLA-C*05:01	0.999317729473114	0.0002664585325079824	binder
TLKGETTTEAVD	HLA-C*05:01	0.05724527614438557	0.07081541435219903	not-binder
TSDLPSSKV	HLA-C*05:01	0.9987976551055908	0.0011079445515761077	binder
TSDMGSYAL	HLA-C*05:01	0.9978684067726136	0.0024217424823932718	binder
TTTEAVDAATAE	HLA-C*05:01	0.2999011788517237	0.2438480776219345	not-binder
TVDDLLSLK	HLA-C*05:01	0.7413317561149597	0.15913205533883845	binder
TVEEQRPPEL	HLA-C*05:01	0.9856504678726197	0.009825052633831051	binder
TVTEKPEVID	HLA-C*05:01	0.10660929661244153	0.0822354711520312	not-binder
TYDDATKTF	HLA-C*05:01	0.9930390954017639	0.004818250083226865	binder
TYDDATKTFTVTE	HLA-C*05:01	0.5789737701416016	0.10283223341505889	binder
TYDDATKTFTVTEK	HLA-C*05:01	0.48951574563980105	0.22991626646364494	ambiguous
VADAGAFL	HLA-C*05:01	0.9992393851280212	0.0008478212695017944	binder
VADDPIVM	HLA-C*05:01	0.9998151421546936	9.105454626519359e-05	binder
VADDPIVMV	HLA-C*05:01	0.9998727917671204	6.7661604953387e-05	binder
VADDTPVLL	HLA-C*05:01	0.9999675750732422	1.3791850221559175e-05	binder
VADGLVTTL	HLA-C*05:01	0.9999070763587952	7.547853629989079e-05	binder
VADIDGSTF	HLA-C*05:01	0.9989949464797974	0.0009326788323308542	binder
VADLAESI	HLA-C*05:01	0.9958778977394104	0.004947309484652099	binder
VADLQTRL	HLA-C*05:01	0.9997022867202758	0.00021206523594105445	binder
VADPIIYVL	HLA-C*05:01	0.9998043179512024	8.01930203149109e-05	binder
VADPVYRTF	HLA-C*05:01	0.9998328924179077	0.0002165911925160538	binder
VADPYVVIM	HLA-C*05:01	0.999935245513916	3.600194753425171e-05	binder
VADSGLTL	HLA-C*05:01	0.9996444582939148	0.00032668584904566733	binder
VADSGSNQL	HLA-C*05:01	0.9999367713928222	7.147948846690216e-05	binder
VAEINGTM	HLA-C*05:01	0.9805176019668579	0.019329571642302795	binder
VAPVASAL	HLA-C*05:01	0.895680022239685	0.08546495193337403	binder
VAPVTHVSV	HLA-C*05:01	0.9377739429473877	0.0632990435439333	binder
VFDPHGTL	HLA-C*05:01	0.9989866495132447	0.0007348313869135072	binder
VGDEASEL	HLA-C*05:01	0.9986993074417114	0.0009021843761500885	binder
VGDEGAGHF	HLA-C*05:01	0.9990353226661682	0.0006406133224440648	binder
VIDDSNEHML	HLA-C*05:01	0.9998190402984619	0.00015373236636072806	binder
VIDKRSPL	HLA-C*05:01	0.9854868650436401	0.018355373439950622	binder
VIDVVPPKF	HLA-C*05:01	0.997873318195343	0.0009937396071488921	binder
VLDNPTPEM	HLA-C*05:01	0.9998857975006104	0.0001387777185589806	binder
VLDVVERSL	HLA-C*05:01	0.9995261549949646	0.0005210131817193948	binder
VLEPYPSKL	HLA-C*05:01	0.9867002606391907	0.006178449514305024	binder
VLSAADKGNV	HLA-C*05:01	0.37361455857753756	0.24463032319149172	not-binder
VLSAADKGNVKAA	HLA-C*05:01	0.18635150701738895	0.16254477830699954	not-binder
VLSAADKGNVK	HLA-C*05:01	0.28306616586633027	0.19087437498363882	not-binder
VSDKPDIIS	HLA-C*05:01	0.8524895310401917	0.16486601867783368	binder
VSDPEEMEL	HLA-C*05:01	0.9999050736427307	9.905172679572451e-05	binder
VSDPVTVHF	HLA-C*05:01	0.9999785184860229	2.0273908137736323e-05	binder
VTDAESKL	HLA-C*05:01	0.999350392818451	0.0006184454740118475	binder
VTDEPVYI	HLA-C*05:01	0.999244225025177	0.0009162063454042324	binder
VTDFISHL	HLA-C*05:01	0.9991705417633057	0.0008028055260830588	binder
VTDTGALYL	HLA-C*05:01	0.9998730540275573	0.00011305329358091166	binder
VVDAIPVFL	HLA-C*05:01	0.9993270635604858	0.0003672539653362454	binder
VVDDAAVL	HLA-C*05:01	0.9997925400733948	0.00014741798632333234	binder
VVDEAVLV	HLA-C*05:01	0.9988088726997375	0.0011199554826202601	binder
VVDIESRL	HLA-C*05:01	0.9994710683822632	0.000501945193105305	binder
VVDNPIYL	HLA-C*05:01	0.9998911619186401	0.00010711613713358805	binder
VVDVSSHL	HLA-C*05:01	0.9998337507247925	0.00016450389305284503	binder
VVPEPGQPL	HLA-C*05:01	0.9628021955490113	0.023880097669217275	binder
VVSEVDIAKAD	HLA-C*05:01	0.42252570390701294	0.11912273555573578	not-binder
YADASGRNTL	HLA-C*05:01	0.9997939705848694	0.00023979777413774252	binder
YADPVSAQH	HLA-C*05:01	0.997716236114502	0.003038542456566749	binder
YADRHAEL	HLA-C*05:01	0.9999236583709716	3.1189907218605634e-05	binder
YADSSIAEL	HLA-C*05:01	0.9999203681945801	6.31184088726932e-05	binder
YADTVTTV	HLA-C*05:01	0.9983857870101929	0.0013368405782879591	binder
YADVQAVL	HLA-C*05:01	0.9995407104492188	0.0003465944945148696	binder
YAPKGSSL	HLA-C*05:01	0.8842004537582397	0.14269788225036648	binder
YEDIAQKS	HLA-C*05:01	0.11299707214348018	0.16172945923123982	not-binder
YENEVALRQ	HLA-C*05:01	0.09897125381976365	0.1296338999350918	not-binder
YHTINGHNAEVRK	HLA-C*05:01	0.4355285823345184	0.2342803921090034	ambiguous
YIDHGDPQV	HLA-C*05:01	0.9991807579994202	0.0009400836680097214	binder
YLDNGVVFV	HLA-C*05:01	0.9991299510002136	0.0007868023972503349	binder
YLDSEQRL	HLA-C*05:01	0.9994881391525269	0.000447483744293429	binder
YSDGEISI	HLA-C*05:01	0.9926666736602783	0.007724850034634801	binder
YSDIVTTL	HLA-C*05:01	0.9998473167419434	0.00011606226226000072	binder
YSDPILVQT	HLA-C*05:01	0.9859726428985596	0.019663656506043046	binder
YTDEAVVI	HLA-C*05:01	0.9986817002296448	0.0010610623136090265	binder
YTDELVEL	HLA-C*05:01	0.9998297333717346	0.00016513435844019855	binder
YTDLEVRV	HLA-C*05:01	0.997802460193634	0.0023658007128339793	binder
YVDDSIAL	HLA-C*05:01	0.999083149433136	0.0013353257339820982	binder
YVDDTQFLRF	HLA-C*05:01	0.9997869968414307	0.00015562013965913536	binder
YWTRNGVE	HLA-C*05:01	0.00030147740276333936	0.00044850087380650416	not-binder
EKMTQIMF	HLA-C*05:01	0.00021437235813692723	0.000356786878598349	not-binder
AQLESVMS	HLA-C*05:01	0.001492498339212034	0.0011841704501144175	not-binder
LVFERGVV	HLA-C*05:01	0.009298937194398605	0.008587151826364188	not-binder
DRESVKAS	HLA-C*05:01	0.0010716610685634008	0.001392954001641069	not-binder
LRKDLPKL	HLA-C*05:01	0.06748362188227475	0.07062913811772334	not-binder
FIEKSIDT	HLA-C*05:01	0.5349208533763885	0.2289348765767735	ambiguous
AYRLSLQT	HLA-C*05:01	6.93297033627971e-05	7.082858862601048e-05	not-binder
ASNGSVNA	HLA-C*05:01	0.02497453578253044	0.018105692897384087	not-binder
QSLLQPLY	HLA-C*05:01	0.06859312579035759	0.09614942509661797	not-binder
FQLAVVGS	HLA-C*05:01	6.727414931901876e-05	7.255006452632989e-05	not-binder
MMIKSNGG	HLA-C*05:01	9.397078552737525e-05	9.187887780570556e-05	not-binder
DALGLDDS	HLA-C*05:01	0.0004167945582637084	0.0006660547977970517	not-binder
LVNALYFK	HLA-C*05:01	0.04475450482677843	0.0672561742531685	not-binder
QARLNRGE	HLA-C*05:01	0.0010871166947936217	0.0013493216919534014	not-binder
QHQEEPLL	HLA-C*05:01	0.09302692551791551	0.06291036788424187	not-binder
PLDLSSGV	HLA-C*05:01	0.48585366308689115	0.26932622774525966	ambiguous
FHAHENPG	HLA-C*05:01	0.0009701364205739083	0.001213581088739611	not-binder
ATLRAHGK	HLA-C*05:01	0.003667115411371924	0.004103868634631974	not-binder
KIEGITKE	HLA-C*05:01	0.21223598755896092	0.1804735269036356	not-binder
GTYIDSRL	HLA-C*05:01	0.037403352977707985	0.04648481699602818	not-binder
LDTANIDT	HLA-C*05:01	0.027872474919058733	0.0439530074438752	not-binder
AMREPYDF	HLA-C*05:01	0.02044732253998518	0.018452905711527558	not-binder
NLYKKAGQ	HLA-C*05:01	5.7634009252183205e-05	9.541281109642164e-05	not-binder
AYYLARAG	HLA-C*05:01	2.179162810542756e-05	3.445359240369456e-05	not-binder
MALIVVSL	HLA-C*05:01	0.017943216487765312	0.022157005633132172	not-binder
IYDAAVLN	HLA-C*05:01	0.12194220593082719	0.11222080110342117	not-binder
WWKPESRG	HLA-C*05:01	1.5512749953746988e-05	1.6377223818521763e-05	not-binder
DLKRLIVS	HLA-C*05:01	3.2011518330149136e-05	3.7546759334418276e-05	not-binder
KILQGAAT	HLA-C*05:01	0.02963188833413142	0.05756118554145697	not-binder
YVNKMEED	HLA-C*05:01	0.0141507722393726	0.015959993132737944	not-binder
GLAIRIMG	HLA-C*05:01	0.0001853117010407246	0.0002851907719810068	not-binder
DRTGETAL	HLA-C*05:01	0.039034175826236604	0.047130586708984	not-binder
QYCDQHSH	HLA-C*05:01	0.014662139664952178	0.028947684583067082	not-binder
AGCEAALA	HLA-C*05:01	0.008023502071227994	0.014186441527371548	not-binder
SITRIGYR	HLA-C*05:01	0.0004127749454113427	0.0004084996703176454	not-binder
AVDEERLF	HLA-C*05:01	0.9985622048377991	0.0007731380848209844	binder
ALIGWSDL	HLA-C*05:01	0.03654303352814168	0.040512669605888646	not-binder
NDLVELKK	HLA-C*05:01	0.0346740865992615	0.031107085850097273	not-binder
LTRERAGF	HLA-C*05:01	0.04784882443200331	0.044619613211034664	not-binder
WNYYKKIR	HLA-C*05:01	6.654410653794684e-06	8.62809286313752e-06	not-binder
VQDMVKAL	HLA-C*05:01	0.9932161450386048	0.00546785981119068	binder
SRFTAEGP	HLA-C*05:01	0.00217805838019558	0.003853884586407351	not-binder
EIKAKVQE	HLA-C*05:01	0.0009736361131757576	0.0016984859482403688	not-binder
VFGDSLLE	HLA-C*05:01	0.0018910744867753238	0.0028699895673357507	not-binder
NCKKSLTL	HLA-C*05:01	0.16005226138513534	0.14655873600604302	not-binder
GVTYFNTT	HLA-C*05:01	0.0008055467065275935	0.0010885352869877722	not-binder
AEYLRKRN	HLA-C*05:01	0.0007296256152628189	0.0009088666673241096	not-binder
TEQDQRVL	HLA-C*05:01	0.22099931091070174	0.32057388589805247	not-binder
NTPPTYAI	HLA-C*05:01	0.2741146247833967	0.3578435251757735	not-binder
TGKNPVKN	HLA-C*05:01	0.009762359565365841	0.009412937191311923	not-binder
EFKRLVPL	HLA-C*05:01	0.0007872540043074138	0.0007532676136466631	not-binder
ILAMAIPP	HLA-C*05:01	0.0010262227161348392	0.001909142583577205	not-binder
RQSPEKGL	HLA-C*05:01	0.07241649442294147	0.07422183579156136	not-binder
VGAESRGR	HLA-C*05:01	0.004588993776467732	0.007480953026206907	not-binder
CIVNASNA	HLA-C*05:01	5.433228213718167e-05	6.0889827818132313e-05	not-binder
PLFTLAHY	HLA-C*05:01	0.00025235367645797256	0.00028278940002868534	not-binder
NDTAYLIY	HLA-C*05:01	0.022661605710163714	0.025972060286026635	not-binder
SNSTSSLK	HLA-C*05:01	0.08961383783753263	0.12782599207897966	not-binder
VNPLQAWE	HLA-C*05:01	0.0005402634479331425	0.0003634213066301696	not-binder
STVDRWED	HLA-C*05:01	0.0031288452220906036	0.003376161642708712	not-binder
LLGLYIFV	HLA-C*05:01	0.0018690360127948224	0.0014864747035977892	not-binder
NRFNGTAT	HLA-C*05:01	0.001585483782027808	0.0017706523026064286	not-binder
SQHNIDII	HLA-C*05:01	0.00854050947818905	0.008684303043643747	not-binder
SVAAPAAT	HLA-C*05:01	0.1787832550893654	0.21685856765223244	not-binder
LKERGVEV	HLA-C*05:01	0.33015223890542983	0.33915217697220984	not-binder
LDKKESIK	HLA-C*05:01	0.07188275910011725	0.13283335486092432	not-binder
TMSAEVAE	HLA-C*05:01	0.001776847317114516	0.0034882085176715268	not-binder
GGITQHIG	HLA-C*05:01	0.00277976936442883	0.0031046885422291895	not-binder
LEELPDMV	HLA-C*05:01	0.1582611960824579	0.14382468743977883	not-binder
NSDLDFEI	HLA-C*05:01	0.8754481971263885	0.20247828161348588	binder
KRVEEGRL	HLA-C*05:01	0.06014278917718911	0.08789705610368556	not-binder
RHKIPYGA	HLA-C*05:01	0.0009052636365026956	0.0011714318002340122	not-binder
GVGMGVLG	HLA-C*05:01	0.0011690809713400085	0.0009606691211296636	not-binder
AQSALTVS	HLA-C*05:01	0.0006798066617193399	0.0005369483265049951	not-binder
RMPSMDRF	HLA-C*05:01	0.029071922283037566	0.040880560729023296	not-binder
RRHAIRFH	HLA-C*05:01	6.844101913467959e-05	6.301924233574023e-05	not-binder
PDLPKGYQ	HLA-C*05:01	0.009201109781861306	0.0032736482227171027	not-binder
PAGEQLAD	HLA-C*05:01	0.022577123460359873	0.03484919968559838	not-binder
KQEYLRKK	HLA-C*05:01	0.021384624532038286	0.02016732546694558	not-binder
VQVFTRDG	HLA-C*05:01	0.0002854859778381069	0.0004052598956974139	not-binder
HAQEEVKR	HLA-C*05:01	0.14034499553963542	0.1679530115591844	not-binder
VFLVVYLI	HLA-C*05:01	0.0001830698524711849	0.0003627008962208103	not-binder
AAMNPASR	HLA-C*05:01	0.020882796938531102	0.01699671993486134	not-binder
SKCLTLLV	HLA-C*05:01	0.0029039909536095363	0.00356930625270224	not-binder
DQIRGLPV	HLA-C*05:01	0.005911909788665071	0.006801938398625949	not-binder
KVALEMAS	HLA-C*05:01	0.0013990079874929505	0.0023359955808223056	not-binder
TRETDLKE	HLA-C*05:01	0.00443860491632222	0.004623351613521454	not-binder
YYQCHFCD	HLA-C*05:01	0.00020470976644446637	0.0003568050620528357	not-binder
TPRKLELR	HLA-C*05:01	0.0005131920196504325	0.0005091887775960901	not-binder
MPTYEASE	HLA-C*05:01	0.0001369535042613279	0.00019377240676491915	not-binder
PCHNGGTC	HLA-C*05:01	0.0018766891589621082	0.0024272783690821114	not-binder
NDSIENII	HLA-C*05:01	0.12279680278152227	0.08575129841289642	not-binder
KTKLLEPS	HLA-C*05:01	0.007589736486625043	0.012535301308859067	not-binder
TAAKKFDI	HLA-C*05:01	0.03182875360362232	0.023683215892822213	not-binder
SVNHQGLS	HLA-C*05:01	0.007564104666607818	0.007831843720172293	not-binder
NKVDGVHA	HLA-C*05:01	0.004115333226036455	0.006619734940822423	not-binder
RDACDKLY	HLA-C*05:01	0.21951051015639678	0.2848987373190191	not-binder
DSSLAMLL	HLA-C*05:01	0.15213506668806076	0.14572316299949478	not-binder
LDVLSNTG	HLA-C*05:01	0.002138486076631807	0.0037904298435595157	not-binder
KPVKLPED	HLA-C*05:01	0.010710700976778753	0.01802029859474901	not-binder
KNCKLKEG	HLA-C*05:01	0.0007748982096146051	0.0013913480913617115	not-binder
IVARTKII	HLA-C*05:01	0.008623509653261863	0.007553362507452971	not-binder
DKISPLEA	HLA-C*05:01	0.0009736234541378508	0.0012961267916281204	not-binder
NDDAIRAV	HLA-C*05:01	0.7638440191745758	0.2214707314801242	binder
DLPAQVGV	HLA-C*05:01	0.0072550607525045056	0.012645354410220857	not-binder
REAARRAR	HLA-C*05:01	0.000308824717960654	0.0004498863245271292	not-binder
SSESESDS	HLA-C*05:01	0.0029941333017632133	0.0032095201126317	not-binder
SAGPLSLA	HLA-C*05:01	0.02668281666119583	0.02676061519688226	not-binder
SSTISLPP	HLA-C*05:01	0.026667998466291466	0.039327149725218793	not-binder
GVMGMHYA	HLA-C*05:01	0.000128745980711642	0.00022518315257468707	not-binder
KTPALISD	HLA-C*05:01	0.009430483719006589	0.01730601568966253	not-binder
SLDLMTDP	HLA-C*05:01	0.009596638544462622	0.009180919552876355	not-binder
VLKPKGSV	HLA-C*05:01	0.016664485874935055	0.015689038014014476	not-binder
HLPGIPQD	HLA-C*05:01	0.022325489917420782	0.03479409112399465	not-binder
SPAFGTVE	HLA-C*05:01	0.007537125457972138	0.009573372123837553	not-binder
GNGEEKEL	HLA-C*05:01	0.4979808494448662	0.32788351169867463	ambiguous
MTYYNILF	HLA-C*05:01	0.013982522602600512	0.01578740674603289	not-binder
ELKRRGEL	HLA-C*05:01	0.0018678185137559922	0.0027310203047166515	not-binder
QLAQYDIM	HLA-C*05:01	0.011506070219911634	0.012697680573887178	not-binder
GRSWSTGS	HLA-C*05:01	0.00014304570650473567	0.00017010498797696578	not-binder
GWSALWVS	HLA-C*05:01	1.056806221466644e-05	1.0858526130083279e-05	not-binder
QDEAVLML	HLA-C*05:01	0.5093841195106507	0.24630736837620412	ambiguous
RPKHLDVS	HLA-C*05:01	0.002189369762245974	0.002261671064945131	not-binder
KSFFSFAK	HLA-C*05:01	0.016731149545375957	0.016700470379514935	not-binder
IEMIHNMK	HLA-C*05:01	0.0070661253026628405	0.011248297784034786	not-binder
QPYFLNTL	HLA-C*05:01	0.004521108600192747	0.005260217652246618	not-binder
QYQTVFDQ	HLA-C*05:01	0.001099896069456463	0.0020899562354470985	not-binder
SPESAVLS	HLA-C*05:01	0.04112564129754901	0.05351921714933562	not-binder
LYEEALAR	HLA-C*05:01	0.1111663594841957	0.1174398152747624	not-binder
LSPTPQVT	HLA-C*05:01	0.014903039112687111	0.010604692341853256	not-binder
AAPDAPIS	HLA-C*05:01	0.11680760625749827	0.17407330515061728	not-binder
KGKLGANA	HLA-C*05:01	0.004802143755591714	0.008013956166966282	not-binder
HIPLTRTE	HLA-C*05:01	0.002348668026979794	0.0036610561192621043	not-binder
PVEFAIDP	HLA-C*05:01	0.006006001959758578	0.011133485464105046	not-binder
QKELIDST	HLA-C*05:01	0.020024597713927506	0.03156987620969379	not-binder
AADQAVRW	HLA-C*05:01	0.9843251824378967	0.025690265181385907	binder
PAIIVIGD	HLA-C*05:01	0.0024957670263120236	0.00446083422612054	not-binder
NPFILQAG	HLA-C*05:01	8.964169348605194e-05	0.00012929936821539539	not-binder
KLPKGKGR	HLA-C*05:01	0.010298943237739878	0.017292572868958453	not-binder
DVQSYVPG	HLA-C*05:01	0.00013764793441476547	0.00011387028465293204	not-binder
KNYGRVVY	HLA-C*05:01	0.028575256839394568	0.025191371427784583	not-binder
HHAYQGDY	HLA-C*05:01	0.009235127596184611	0.007850241208824587	not-binder
ATYAPPVQ	HLA-C*05:01	0.02753170004016283	0.03518203851211503	not-binder
QQAMMAIL	HLA-C*05:01	0.0014610324429668252	0.00250941593370627	not-binder
GINGTLSG	HLA-C*05:01	0.003458278526816727	0.0028766038102178157	not-binder
PIDRHMTA	HLA-C*05:01	0.035107236634939906	0.029688657359448895	not-binder
EAQTRARK	HLA-C*05:01	0.00020244358186023438	0.000141076476244196	not-binder
EQCLLIPF	HLA-C*05:01	0.0002540361384070065	0.0004997416648962983	not-binder
AGVHAYYD	HLA-C*05:01	0.13180368584689858	0.25390821992124285	not-binder
DLLVQQHF	HLA-C*05:01	0.019155457705790014	0.02753944170315892	not-binder
TDSDYLRG	HLA-C*05:01	0.003614065831152402	0.006130953891175024	not-binder
WGRQIPYT	HLA-C*05:01	0.0004777951568030403	0.0008638632798714273	not-binder
AERRVRLG	HLA-C*05:01	0.002566801079383152	0.0050550894977511715	not-binder
SFSEELKI	HLA-C*05:01	0.10318520162254571	0.1165598182332475	not-binder
DTPLGFPA	HLA-C*05:01	0.001520403287894645	0.0020895718640530944	not-binder
QLEVFYTN	HLA-C*05:01	0.005176285521338286	0.00953475512923676	not-binder
AVEIAKIL	HLA-C*05:01	0.7870202958583832	0.18677353136122965	binder
LALAAKHS	HLA-C*05:01	0.00014724005185371425	0.00010304419265222146	not-binder
VDADTFNK	HLA-C*05:01	0.15761684026056172	0.1750491989520173	not-binder
NMSSGPEP	HLA-C*05:01	0.02544501164375106	0.03791982851866198	not-binder
KKHGNTVL	HLA-C*05:01	0.019198584835976362	0.0199414946547379	not-binder
CVRVCPIN	HLA-C*05:01	0.00047473318272750475	0.0007323140844418655	not-binder
NTMNFLTS	HLA-C*05:01	0.0004280672299046273	0.0004864948304936638	not-binder
MLEQMLDI	HLA-C*05:01	0.18115548491477967	0.11316653362941795	not-binder
VKAARNEA	HLA-C*05:01	0.000569912572192166	0.000854664618214244	not-binder
LVTTLSGG	HLA-C*05:01	0.002442942199139253	0.00252147306416127	not-binder
VRETPALL	HLA-C*05:01	0.41035654246807096	0.17889730907767357	not-binder
VKRTGRIA	HLA-C*05:01	0.00021385113286136458	0.00034401074051565764	not-binder
KAAHDNMD	HLA-C*05:01	0.010228582797572017	0.010358672937971597	not-binder
GALTVYFT	HLA-C*05:01	0.0010195256204497127	0.0017244232783013625	not-binder
DLSKQAEA	HLA-C*05:01	0.0015201212579629615	0.0016211653032305836	not-binder
TGPEARGY	HLA-C*05:01	0.2920158550143242	0.23013134269115612	not-binder
TVNYFIDA	HLA-C*05:01	0.0009026557182268746	0.0010653388977861858	not-binder
NFVETKNA	HLA-C*05:01	0.0007851623165088028	0.0015238677282704272	not-binder
SVPVMTQP	HLA-C*05:01	0.001041267152322689	0.0014596617986716329	not-binder
SLTSVSGT	HLA-C*05:01	0.0014122310013590321	0.0017594317393567168	not-binder
VTGATKVK	HLA-C*05:01	0.02210166845470667	0.025876546561927387	not-binder
ANIDKIMI	HLA-C*05:01	0.17251647356897593	0.1328043492728323	not-binder
DLLVGDLH	HLA-C*05:01	0.0013788286083295186	0.0020609487812049587	not-binder
HMREEVKA	HLA-C*05:01	0.0033659381324103064	0.006571804439560553	not-binder
LSNQYVFE	HLA-C*05:01	0.007471563934814185	0.010854020543876125	not-binder
LDSPEELE	HLA-C*05:01	0.047283493215218186	0.05490979656593453	not-binder
VSHVDVNT	HLA-C*05:01	0.007021262503985781	0.008869913706943488	not-binder
GVEKDDDE	HLA-C*05:01	0.08158998861908913	0.08750229757296377	not-binder
PKPTEIFI	HLA-C*05:01	0.006896021449938417	0.00762019343098657	not-binder
ALLDARAA	HLA-C*05:01	0.006665914896188951	0.013185202895441193	not-binder
INASRGPI	HLA-C*05:01	0.007002981466212077	0.008013455835780465	not-binder
AQRRGRIG	HLA-C*05:01	0.0001154451507272114	0.00018643669761962605	not-binder
KRYTHYYV	HLA-C*05:01	0.0007045741324304799	0.0007043965109806905	not-binder
KKVSDFFS	HLA-C*05:01	0.000501001257362077	0.0004555264780609363	not-binder
DFDLHLIS	HLA-C*05:01	0.0036039077742316293	0.004059419360990889	not-binder
SSREDFSD	HLA-C*05:01	0.023542946157976984	0.041555697779674036	not-binder
AIFMSFAG	HLA-C*05:01	3.850001989551544e-05	4.5202705025931636e-05	not-binder
LDSKAEGR	HLA-C*05:01	0.06712162464151561	0.08686678744412984	not-binder
VQILTGLF	HLA-C*05:01	0.006068728509126231	0.005832737308098932	not-binder
HLQFNNIT	HLA-C*05:01	0.005235717870527878	0.005670976273495091	not-binder
GFPEPLLI	HLA-C*05:01	0.038580248394282535	0.06091537759836369	not-binder
DEAGQWLA	HLA-C*05:01	0.0009149256800199624	0.001416653992601826	not-binder
RHVSVVYD	HLA-C*05:01	0.0017892632109578698	0.0021433399651531824	not-binder
ERSMRVLD	HLA-C*05:01	5.836234895424397e-05	5.615990010024817e-05	not-binder
KNTVIFNA	HLA-C*05:01	0.004079702489980264	0.004341220591022767	not-binder
LASDKPQE	HLA-C*05:01	0.08445570810872596	0.12465685037750071	not-binder
RVKEVYRL	HLA-C*05:01	0.024762460443889724	0.028592471221920705	not-binder
GKAAMNKL	HLA-C*05:01	0.011062881056750485	0.012967772305048838	not-binder
FVEHKGSL	HLA-C*05:01	0.9922764658927917	0.005793558960894235	binder
GRNDRVAH	HLA-C*05:01	0.000546386334759319	0.0006171150145849245	not-binder
TALSALAS	HLA-C*05:01	0.0010301592937366876	0.0016780886662072427	not-binder
ELRCQCLQ	HLA-C*05:01	0.0002450889202009421	0.000389843401895472	not-binder
EFMNFPGV	HLA-C*05:01	0.0008299846403133415	0.0010310696304162868	not-binder
IGYGLRPT	HLA-C*05:01	0.003387757871723096	0.0057428188323816335	not-binder
LLRNKWIP	HLA-C*05:01	1.0821428550285284e-05	1.4409742771863935e-05	not-binder
GVQLSETE	HLA-C*05:01	0.004059216912719421	0.00789717701199809	not-binder
HGVEGGGT	HLA-C*05:01	0.044624012446729464	0.06522046919419495	not-binder
VKKASTDF	HLA-C*05:01	0.007620322779985145	0.0077798661163823455	not-binder
TQVAELCT	HLA-C*05:01	0.0010043156332358194	0.0013883676485102864	not-binder
YADGGSDE	HLA-C*05:01	0.9233582496643067	0.05694239846812657	binder
HVDFWLHQ	HLA-C*05:01	0.06596830785128986	0.055998157370694045	not-binder
EQGEVVET	HLA-C*05:01	0.003701943596459145	0.005856327039815353	not-binder
LVAGINAA	HLA-C*05:01	0.006186891608376754	0.006842406611559931	not-binder
RGGFLVSL	HLA-C*05:01	0.05074633257463575	0.04065085867083417	not-binder
KLTCLKLI	HLA-C*05:01	0.004760930994234513	0.0057911741786140745	not-binder
CDPQYGFC	HLA-C*05:01	0.06468978764023632	0.11788742418630868	not-binder
AFYIPSVL	HLA-C*05:01	0.014565475518793392	0.01889414465328871	not-binder
LANKVVGD	HLA-C*05:01	0.03259574034891557	0.03299982326156753	not-binder
NEQLEKGH	HLA-C*05:01	0.0063188732159687785	0.009052064759738679	not-binder
TGDSDVNI	HLA-C*05:01	0.7271132647991181	0.17018401563538993	binder
QGLTQLAG	HLA-C*05:01	6.328210078561658e-05	7.0718189297262e-05	not-binder
TPPREGII	HLA-C*05:01	0.014199251262471079	0.011537902461916289	not-binder
LLQADAEK	HLA-C*05:01	0.1710986906196922	0.2920434156700786	not-binder
THPPTSKY	HLA-C*05:01	0.06555821741931141	0.09684237022634348	not-binder
KPGDAVVR	HLA-C*05:01	0.07050298892281717	0.09684525603069581	not-binder
IDMEQVAQ	HLA-C*05:01	0.012218475871486589	0.023040649272281534	not-binder
VVDTLAAN	HLA-C*05:01	0.28823503404855727	0.1508635744739492	not-binder
KVGLINSG	HLA-C*05:01	0.0037109366508957463	0.0030643482419314178	not-binder
VNISAFNL	HLA-C*05:01	0.01745406133122742	0.015691592048905616	not-binder
LEHITTKD	HLA-C*05:01	0.007062838508110758	0.011047076230006402	not-binder
LRDEESEK	HLA-C*05:01	0.3083884011954069	0.2697691475570509	not-binder
LNEAAAIN	HLA-C*05:01	0.036860186423291454	0.05082002840262478	not-binder
MRRRREEE	HLA-C*05:01	2.1695219916870127e-05	3.979677648609252e-05	not-binder
RKGIQLRK	HLA-C*05:01	0.0008463316968118306	0.001089980120044334	not-binder
AASSSSSS	HLA-C*05:01	0.11569783812155947	0.1165377269563451	not-binder
ARYPNLKL	HLA-C*05:01	0.010820101539138705	0.013411782996582973	not-binder
TPYLRKEY	HLA-C*05:01	0.005073902048752643	0.005660767689918146	not-binder
NYFYPDLS	HLA-C*05:01	0.0008693928177592625	0.0016479241310592817	not-binder
IVHKSYVE	HLA-C*05:01	0.0031663091983318735	0.004683786191968711	not-binder
RVDHSQVF	HLA-C*05:01	0.99172922372818	0.005101475619172857	binder
YMENAKIM	HLA-C*05:01	0.915693712234497	0.06304018991250845	binder
IVRDSTLL	HLA-C*05:01	0.14617496132850646	0.14166569774536647	not-binder
QKMRISES	HLA-C*05:01	0.00010152451080731595	0.00012374555507907293	not-binder
RKCERAFV	HLA-C*05:01	0.003395589538013155	0.006276592742505423	not-binder
GTDLKCVL	HLA-C*05:01	0.9913957953453064	0.006912644363995271	binder
RLVGAVLI	HLA-C*05:01	0.04422639181866543	0.06210378197223653	not-binder
SNTSTNTF	HLA-C*05:01	0.1840065808966756	0.18986539405049746	not-binder
KVALVYGQ	HLA-C*05:01	0.0014440280091406522	0.0016880860709793408	not-binder
FMEKLKEI	HLA-C*05:01	0.8770177483558654	0.1537987489036219	binder
RLYKTYKV	HLA-C*05:01	0.0018965361934533576	0.0028845934752171607	not-binder
LGDKRPKE	HLA-C*05:01	0.07726118564605713	0.055869301143178014	not-binder
TREKQVIR	HLA-C*05:01	0.008812576632044511	0.010316977052965996	not-binder
FSVSLIQS	HLA-C*05:01	0.00043319310459821736	0.000719113816145642	not-binder
TMYDYRIK	HLA-C*05:01	0.0024173835256078744	0.002299079490033535	not-binder
SDAVPIPV	HLA-C*05:01	0.14659808799624444	0.12417301631277176	not-binder
QPLRFRCS	HLA-C*05:01	3.1851330641075036e-05	2.6007366774405616e-05	not-binder
KLEVIKGR	HLA-C*05:01	0.07776720672336523	0.10494335375482722	not-binder
EAATAGAQ	HLA-C*05:01	0.009904934103605	0.01219148748276763	not-binder
THIGNHVI	HLA-C*05:01	0.01344616306014359	0.007309084227985636	not-binder
CLTYQSEG	HLA-C*05:01	9.089243054063444e-05	0.00016383453289956277	not-binder
PYSSRNRK	HLA-C*05:01	0.0001262515260449959	0.0001031476197142738	not-binder
ITGISFWL	HLA-C*05:01	0.170594659820199	0.2434241535877414	not-binder
LLLLFYFM	HLA-C*05:01	9.470627111625163e-05	0.00016816608756162402	not-binder
LDVLYARA	HLA-C*05:01	0.000139720319953085	0.00013188070907187656	not-binder
QREYGNDP	HLA-C*05:01	0.00031063624537637226	0.00042760851681633924	not-binder
LAGMFVSA	HLA-C*05:01	0.00289918044290971	0.003465729656144731	not-binder
FVLGFSLG	HLA-C*05:01	0.0002607401254294928	0.00023600894735040183	not-binder
PGCHYFEQ	HLA-C*05:01	0.0017727506904876122	0.0034351386098057223	not-binder
LRRAYSQG	HLA-C*05:01	4.3814390528505175e-05	6.951837248949272e-05	not-binder
VGMVIGLF	HLA-C*05:01	0.011464175641157226	0.019631731394758278	not-binder
KSNCYFCF	HLA-C*05:01	0.0027699004887836052	0.0030340759945786068	not-binder
FWLKRIEK	HLA-C*05:01	4.39552509821084e-06	3.5998761528060526e-06	not-binder
IPGVYNGG	HLA-C*05:01	0.002058763786840245	0.0030420900536846	not-binder
GIVHMVAP	HLA-C*05:01	0.000457188922723617	0.0005904303985243045	not-binder
GSGSHEFH	HLA-C*05:01	0.006665594038051381	0.005985895243411575	not-binder
IDKSVMAG	HLA-C*05:01	0.0010777099861343231	0.001351055942211893	not-binder
KADSPHVS	HLA-C*05:01	0.7466267228126526	0.1522780832728918	binder
DSIVKMVE	HLA-C*05:01	0.0017807928178740439	0.0025172057003176175	not-binder
PSGVGAEN	HLA-C*05:01	0.011931418677340844	0.015772868492321682	not-binder
CMSKKDFD	HLA-C*05:01	0.0018304049266589574	0.0017884254127493767	not-binder
APGLDNAL	HLA-C*05:01	0.024380558832964992	0.021598311747841076	not-binder
SDLIESGE	HLA-C*05:01	0.0035875377245247362	0.0045168179761366604	not-binder
VYSNYETT	HLA-C*05:01	0.0004595131658788887	0.0007626331154177596	not-binder
FRPHDEMD	HLA-C*05:01	0.0029840498047633444	0.0025198491680007563	not-binder
VGTPFFVR	HLA-C*05:01	0.008049115433823317	0.007743821792128581	not-binder
DTRVLKDS	HLA-C*05:01	0.002448030455246908	0.004313594284849573	not-binder
DKHRGVIV	HLA-C*05:01	0.0014236740150806782	0.002113351108143612	not-binder
SHEQDQDQ	HLA-C*05:01	0.010913604921734077	0.012821097412899905	not-binder
EPSFLKLR	HLA-C*05:01	0.0006448437164856102	0.0010190042707746744	not-binder
DEKPHVEL	HLA-C*05:01	0.22699930442031474	0.23430740796909294	not-binder
DKDSSIEE	HLA-C*05:01	0.03907839782239932	0.04269878902199539	not-binder
YINAEASG	HLA-C*05:01	0.007010297449960489	0.012494474162627707	not-binder
GSMPPRPG	HLA-C*05:01	0.011824796888686252	0.02089150588735283	not-binder
DTDTQWAF	HLA-C*05:01	0.6674986124038697	0.27777654073963226	binder
RILPENVD	HLA-C*05:01	0.061815642769215626	0.11801800825242903	not-binder
KNLTLTWF	HLA-C*05:01	0.0030532329612583454	0.002631640415494197	not-binder
TPSTPATT	HLA-C*05:01	0.0027396927092922852	0.0031207725131614256	not-binder
RIVPVDVY	HLA-C*05:01	0.11407395023852587	0.088939769761806	not-binder
QQPTSQLP	HLA-C*05:01	0.00028535708515846635	0.00041631510836735556	not-binder
MIGDLEID	HLA-C*05:01	0.022085019573569297	0.026501027477164797	not-binder
LPAHLDEE	HLA-C*05:01	0.005125200626707738	0.006357002995768296	not-binder
VVGGFERV	HLA-C*05:01	0.183037219196558	0.11356885228823174	not-binder
GEMIELCA	HLA-C*05:01	1.7259174834172163e-05	1.8887053144660033e-05	not-binder
RRVVGDLD	HLA-C*05:01	0.0005061382616077026	0.0005198253374332224	not-binder
DALNARVA	HLA-C*05:01	0.0003725466609466821	0.00041626718573062256	not-binder
LVNGIIIA	HLA-C*05:01	0.0029847008712295064	0.0029536519283914556	not-binder
KQFFLGLD	HLA-C*05:01	0.0006534958248428868	0.0009087118205105588	not-binder
FYGVNHLG	HLA-C*05:01	0.0004595424294606687	0.0005360981132570628	not-binder
GRALIAPL	HLA-C*05:01	0.002949379969140864	0.005322244095327759	not-binder
RDRKYPDK	HLA-C*05:01	0.004248397561183026	0.0060594445424183175	not-binder
GNEESMKL	HLA-C*05:01	0.728023475408554	0.18898047518404476	binder
SEELMEKY	HLA-C*05:01	0.5590629264712333	0.2413492361784144	ambiguous
NIINLWQY	HLA-C*05:01	0.014165690349182114	0.01798210971146954	not-binder
TYVPNVFG	HLA-C*05:01	0.00011496667170831642	0.00011324176946919567	not-binder
LIESKMKD	HLA-C*05:01	0.02993625639937818	0.027409417168317667	not-binder
ERLNRTQA	HLA-C*05:01	3.818048643282751e-05	6.60436558623716e-05	not-binder
YHLSLANL	HLA-C*05:01	0.009823989705182612	0.0072121093846691416	not-binder
LEVAYLLI	HLA-C*05:01	0.0010351011351303896	0.001899717439222859	not-binder
NVMEPVIG	HLA-C*05:01	0.0026401891996044925	0.00434818544844936	not-binder
TKKQLPVA	HLA-C*05:01	0.0019529830064129784	0.0017486597374966589	not-binder
GIEFVEEA	HLA-C*05:01	0.005383882500609616	0.00611416987615605	not-binder
DGLYLVGV	HLA-C*05:01	0.0023145729410316562	0.0019375214248224938	not-binder
GGKGGVGK	HLA-C*05:01	0.02323671640874636	0.03103610692305596	not-binder
SLTITQCV	HLA-C*05:01	0.0077281628939090295	0.00835974159912895	not-binder
LPTFASKT	HLA-C*05:01	0.0002318528795158592	0.00025788197823888406	not-binder
LSLPIHVQ	HLA-C*05:01	0.02836376056075096	0.026893462645818256	not-binder
KTVFSLHF	HLA-C*05:01	0.007146463822573423	0.004470596025159665	not-binder
PKKTGGPI	HLA-C*05:01	0.00966855469159782	0.016798273147355457	not-binder
EALGALGQ	HLA-C*05:01	0.0008198313517297454	0.001384601128503638	not-binder
LTLGQYLQ	HLA-C*05:01	0.0022759364430385174	0.002754126652983672	not-binder
TSIFDYLI	HLA-C*05:01	0.0890315742639359	0.17570156848394236	not-binder
GDMKSSAW	HLA-C*05:01	0.002862720685880049	0.005151844561905575	not-binder
AFFDLDKT	HLA-C*05:01	0.002678614216629427	0.0036825014433600773	not-binder
ELKSLEPR	HLA-C*05:01	0.0006283987027472903	0.0005703244857105712	not-binder
WKGHLFQV	HLA-C*05:01	0.0027533340733498337	0.002640544692545719	not-binder
SSMVNYTD	HLA-C*05:01	0.004423961057182168	0.008507148051854702	not-binder
ISQQDSEQ	HLA-C*05:01	0.04978655314189382	0.0779291024234025	not-binder
NILDEARV	HLA-C*05:01	0.1345111295580864	0.1301385766737763	not-binder
ITNSLVRT	HLA-C*05:01	0.03322905601962702	0.04131012518481762	not-binder
DRMKEAFD	HLA-C*05:01	0.00010113302305398974	5.2882003853743116e-05	not-binder
FDCTNTLN	HLA-C*05:01	0.010580615653816494	0.020362368364384768	not-binder
PAVAAAAL	HLA-C*05:01	0.706391676235944	0.3548765789000307	binder
GATGKRTQ	HLA-C*05:01	0.015586527710183873	0.02444689879897609	not-binder
RGMNPWPV	HLA-C*05:01	0.05292293094098568	0.07606567665428603	not-binder
LKSGKIEV	HLA-C*05:01	0.011786279641091824	0.006388663412843	not-binder
ESLKIYTE	HLA-C*05:01	0.013379512652954872	0.02377141786918676	not-binder
KALYFLND	HLA-C*05:01	0.003046226521917106	0.005663370148581515	not-binder
TLKEERVL	HLA-C*05:01	0.035391417378559706	0.033644741219774336	not-binder
HETLEQFR	HLA-C*05:01	0.0526453395941644	0.08892292849458802	not-binder
NNFEESTY	HLA-C*05:01	0.07323946952819824	0.03959649465035414	not-binder
RKQRPIQK	HLA-C*05:01	0.0069773956616700165	0.011187808951399448	not-binder
ADLLKCSF	HLA-C*05:01	0.1979910746216774	0.14909813220278367	not-binder
LRRYPLDE	HLA-C*05:01	0.0002742906516993215	0.00036260097757607313	not-binder
PVISAEKA	HLA-C*05:01	0.00017631407562386238	0.00017862717177027896	not-binder
GQRLRVKG	HLA-C*05:01	0.0005704043994869942	0.001120756098302663	not-binder
GIALGFDR	HLA-C*05:01	0.0022889329726240248	0.0031139338976607497	not-binder
QRNCIRTI	HLA-C*05:01	0.0043941649712663676	0.0074288878218519115	not-binder
VTNFVKRH	HLA-C*05:01	0.0020629963118494743	0.002504440101797137	not-binder
KEYDPSYF	HLA-C*05:01	0.12977265976369382	0.08771636136509058	not-binder
DIFKLAEA	HLA-C*05:01	0.005215141625538866	0.008132589509043999	not-binder
GDALGKAL	HLA-C*05:01	0.5130195200443268	0.17357785608433615	ambiguous
FCLATEKL	HLA-C*05:01	0.04678279235959053	0.030804072777499445	not-binder
DHDFDEAS	HLA-C*05:01	0.0029190812372689836	0.0030397743971636196	not-binder
LLQFEEMI	HLA-C*05:01	0.006885068828705698	0.006455029352545527	not-binder
VPDHLAVL	HLA-C*05:01	0.9818840146064758	0.008018563618945096	binder
PLKEMPAV	HLA-C*05:01	0.009932577516883612	0.010296248282900884	not-binder
QLIVAETP	HLA-C*05:01	0.0015726548472912328	0.0030467710472054078	not-binder
GEPPVWLM	HLA-C*05:01	0.010115277557633817	0.011140324466314501	not-binder
SKQIADAM	HLA-C*05:01	0.06222773813642561	0.043960910819404564	not-binder
EQQGDVVL	HLA-C*05:01	0.009067782628699205	0.00880218389338402	not-binder
PTFTVRVP	HLA-C*05:01	0.002178234496605214	0.0021825823273985416	not-binder
EAVASGEA	HLA-C*05:01	0.0008984227615243867	0.0009176727760317964	not-binder
VQSTGKRW	HLA-C*05:01	0.006242531984025845	0.011764207126559269	not-binder
MHEAKVSL	HLA-C*05:01	0.3345430655404925	0.24922336403062478	not-binder
APRAIPEN	HLA-C*05:01	0.004319587948339176	0.007411924302514335	not-binder
VHRNESVK	HLA-C*05:01	0.007984591286731301	0.013999986003132774	not-binder
DGRFHAAA	HLA-C*05:01	0.0007856991365976284	0.00107227749808488	not-binder
IERFNNVL	HLA-C*05:01	0.07163008544594049	0.12610433940298935	not-binder
PIDVLGLD	HLA-C*05:01	0.13866947442293168	0.06269134547486455	not-binder
PGRGRVLS	HLA-C*05:01	0.0007958361835335382	0.0006930082999565889	not-binder
PVIIFTAS	HLA-C*05:01	2.7083370491043367e-05	4.9711570533787964e-05	not-binder
VASKTSDN	HLA-C*05:01	0.0016452383239794698	0.002196151779913003	not-binder
VDFSAEWC	HLA-C*05:01	0.0010742774204118178	0.0006881626524758109	not-binder
GLAGSEAT	HLA-C*05:01	0.0030580527947876137	0.005427427967183432	not-binder
IRLVAEVL	HLA-C*05:01	0.01596439038403332	0.01652741047839564	not-binder
GVTDIAAI	HLA-C*05:01	0.2951932653784752	0.220051385104641	not-binder
IYKRVDRK	HLA-C*05:01	7.81989612733014e-05	7.242279406289808e-05	not-binder
IFQKNIER	HLA-C*05:01	0.007377467511651048	0.012325030365444849	not-binder
FESGDIHQ	HLA-C*05:01	0.006175310380785959	0.009183215762023226	not-binder
AKKSIAGF	HLA-C*05:01	0.0042839566944167014	0.003978752882124782	not-binder
TAEPIPGL	HLA-C*05:01	0.9873920202255249	0.008862246934793126	binder
RTLVLGLV	HLA-C*05:01	0.04499834137968719	0.05954303066676815	not-binder
RQLPPTVS	HLA-C*05:01	0.003093169479689095	0.002657517635996542	not-binder
NPNHPKFS	HLA-C*05:01	0.00177361788773851	0.002540905287770516	not-binder
KVGHEEQH	HLA-C*05:01	0.02457944878962017	0.04412818317241244	not-binder
ASDKGAAF	HLA-C*05:01	0.995435357093811	0.005906977497317665	binder
TESMIRKL	HLA-C*05:01	0.026658288883481873	0.04762568369042832	not-binder
SVVQEGRA	HLA-C*05:01	0.006532974735603247	0.01116538860638795	not-binder
GSRVNKTP	HLA-C*05:01	0.0031729974036124988	0.004213582215111924	not-binder
RTYENETK	HLA-C*05:01	0.15615154900588096	0.1615225485471574	not-binder
VQQLKETE	HLA-C*05:01	0.013128194052842445	0.017457749878941452	not-binder
LLRMIVMN	HLA-C*05:01	3.261031178116148e-05	4.2837489873213815e-05	not-binder
SDFMDIIA	HLA-C*05:01	0.000510735703244336	0.0007004768826778309	not-binder
GPNTGGKT	HLA-C*05:01	0.007042794988956302	0.007329185425414167	not-binder
DIYMVTSD	HLA-C*05:01	0.0007574891755893987	0.0014848372509612552	not-binder
KTVSSGAK	HLA-C*05:01	0.0795343246019911	0.07836431946710244	not-binder
FAYIYLNH	HLA-C*05:01	0.0007054304017401591	0.0007042207046543793	not-binder
ATSNDLVM	HLA-C*05:01	0.13210963201709092	0.125879898205184	not-binder
SVEKAYST	HLA-C*05:01	0.11718073566444218	0.11827466026021216	not-binder
EHLNPHFL	HLA-C*05:01	0.012081187544390559	0.01245075960879678	not-binder
LVANSWGN	HLA-C*05:01	0.0007430490889341002	0.0010418598658111248	not-binder
YTFLAASF	HLA-C*05:01	0.07667764499783516	0.03978669811239757	not-binder
VKCPEPSC	HLA-C*05:01	0.0009612569750970579	0.001453860550506705	not-binder
HTRDLILG	HLA-C*05:01	0.003910455686263958	0.004865132046381611	not-binder
TDTAEDTE	HLA-C*05:01	0.012652220472227782	0.01594451472217211	not-binder
GEAFEARF	HLA-C*05:01	0.025561687734443693	0.026041334917807815	not-binder
IDLIGYRR	HLA-C*05:01	0.00030236152509246497	0.0002724000785224032	not-binder
SLHEALKE	HLA-C*05:01	0.08225803103123326	0.09779019951631128	not-binder
DMGFYCVD	HLA-C*05:01	0.002434532753250096	0.004634481981591352	not-binder
IVVAEYRG	HLA-C*05:01	1.2036133603032794e-05	1.020643413929003e-05	not-binder
DILMSLPA	HLA-C*05:01	3.630332389409907e-05	3.409134302944138e-05	not-binder
IDGFVRIE	HLA-C*05:01	0.003961225668899715	0.0019189993105374974	not-binder
PYIVNRTF	HLA-C*05:01	0.005726334066685013	0.009700595008957239	not-binder
NQGALGTA	HLA-C*05:01	0.0012596858277333922	0.0018902455774742993	not-binder
RSTVREFL	HLA-C*05:01	0.1576031319797039	0.11176701628977377	not-binder
LSETNGKS	HLA-C*05:01	0.08177596260793507	0.12022311587714483	not-binder
KRLKPTAA	HLA-C*05:01	0.0007382848282666999	0.0010687845203654533	not-binder
TLRYYLLD	HLA-C*05:01	0.0038207501402535036	0.0076345632459695134	not-binder
IPKGQWTS	HLA-C*05:01	0.0003686479689349653	0.00046602688694976925	not-binder
IKVLDEDK	HLA-C*05:01	0.08429033500142395	0.07489859332587943	not-binder
VFMGIGGM	HLA-C*05:01	0.003879339544073446	0.006384937353931468	not-binder
QLGKAGAK	HLA-C*05:01	0.007227788481486641	0.009964609216825585	not-binder
QGEGDSGS	HLA-C*05:01	0.0030035524599952624	0.0035797378448492044	not-binder
DDDQEARL	HLA-C*05:01	0.7843317508697509	0.20572353898631418	binder
AATTTAAG	HLA-C*05:01	0.03285308597569383	0.041419032060553404	not-binder
TGKVVYYL	HLA-C*05:01	0.11633864594914485	0.19848772624157565	not-binder
VESAKMDK	HLA-C*05:01	0.017104673083039756	0.029688965208307643	not-binder
GTFDTELV	HLA-C*05:01	0.0616855239495635	0.06619673997517604	not-binder
RCADYKDS	HLA-C*05:01	0.0003087396571118006	0.0005203797050688418	not-binder
MMVGFGFK	HLA-C*05:01	0.023484965217448917	0.036028521400155264	not-binder
WTHDVDTS	HLA-C*05:01	0.010311791371077562	0.017088441140052712	not-binder
IPQQNESG	HLA-C*05:01	0.00034950778372149215	0.00043391446428138003	not-binder
AQEDPSFR	HLA-C*05:01	0.2884308144450188	0.2259099733744186	not-binder
YAPLRGAQ	HLA-C*05:01	0.00576322018899873	0.006470122245732159	not-binder
GLNEEINN	HLA-C*05:01	0.03929293673500069	0.07326037977508294	not-binder
YVMLNWCY	HLA-C*05:01	0.0018889223341830076	0.003215717502254646	not-binder
FFTWILIP	HLA-C*05:01	6.957451624878264e-05	0.00013635346768098324	not-binder
REEYLRKE	HLA-C*05:01	0.013738005913910455	0.011941117942391836	not-binder
TVLMPWVD	HLA-C*05:01	0.001531263332793742	0.0026044489457740564	not-binder
MPFCVAGG	HLA-C*05:01	0.00082940647724003	0.0016201008729006562	not-binder
EELLKTEL	HLA-C*05:01	0.07958311934489756	0.08499131216365538	not-binder
CDLVLVVG	HLA-C*05:01	0.00013317893101181256	0.0001723684363343677	not-binder
NKPQIKEA	HLA-C*05:01	0.004937457688356517	0.005162282684427001	not-binder
GKNIPIQL	HLA-C*05:01	0.05577518562786281	0.044874861856834675	not-binder
KERRHRDR	HLA-C*05:01	3.332898849543204e-05	2.9341858917882862e-05	not-binder
AVPKRSSS	HLA-C*05:01	0.00021916858177633002	0.0002842727619746792	not-binder
QCLEEPPT	HLA-C*05:01	0.0127209538916901	0.01632268241584776	not-binder
TPAAAAPP	HLA-C*05:01	0.536268024891615	0.3754364026836796	ambiguous
DRPIRPLF	HLA-C*05:01	0.0037786388285894644	0.0039974388650293406	not-binder
DTSTLVNS	HLA-C*05:01	0.00033475014922831263	0.0004518738732892071	not-binder
QGVALAFV	HLA-C*05:01	0.007166670897277072	0.00911753469371196	not-binder
AIKMRNLL	HLA-C*05:01	0.008806790649327923	0.009578020753422501	not-binder
SYRLVDPS	HLA-C*05:01	0.000376244881974408	0.0003390047714283995	not-binder
GGIAAYII	HLA-C*05:01	0.02654988723807037	0.029577813334875313	not-binder
QPDGPAKV	HLA-C*05:01	0.9787462234497071	0.011070871737595299	binder
WLPKQLTH	HLA-C*05:01	0.00411400793067287	0.006861719320317475	not-binder
LGNLLYMY	HLA-C*05:01	0.004124457903162693	0.006886203958179488	not-binder
VAEELKKL	HLA-C*05:01	0.9981912016868592	0.0010335605170765144	binder
DGEFWHFM	HLA-C*05:01	0.05757584189996123	0.050934929945009505	not-binder
QKPPIIHR	HLA-C*05:01	0.006454388707606995	0.010811882803192925	not-binder
PQILVNVR	HLA-C*05:01	0.0006814383984078632	0.000752163943052535	not-binder
RIDWSLSA	HLA-C*05:01	0.04706188351847231	0.0504008569917868	not-binder
PGPDPLRR	HLA-C*05:01	0.014290974489267683	0.02202397724154543	not-binder
NIARLCFN	HLA-C*05:01	0.0024572393737116727	0.0029755700351727513	not-binder
TQEAALRD	HLA-C*05:01	0.04695017803460359	0.04125691210456648	not-binder
PSEGETSS	HLA-C*05:01	0.008579417696455493	0.011346352663337157	not-binder
EEKDPDAA	HLA-C*05:01	0.0019527298514958602	0.0018169123944012891	not-binder
RNGIYIID	HLA-C*05:01	0.003154441302467603	0.004941789218369971	not-binder
LVFYLPSD	HLA-C*05:01	0.0015428271867802934	0.0030580408938607946	not-binder
KKEIDPDA	HLA-C*05:01	0.009426074838847854	0.01032838589700166	not-binder
GAALLALG	HLA-C*05:01	0.004512530706233519	0.006407822943782478	not-binder
ITTKSVEL	HLA-C*05:01	0.5060893684625626	0.29156934316624983	ambiguous
LRMGDTAE	HLA-C*05:01	0.0001662187188442077	0.0002775874275560463	not-binder
FYHTYQQV	HLA-C*05:01	0.0031097945175133646	0.0026459467343432352	not-binder
LSAFATVL	HLA-C*05:01	0.23894936889410018	0.20372820417842324	not-binder
AFPGSAGT	HLA-C*05:01	0.08553253802947439	0.1699184125846325	not-binder
NPDDVARM	HLA-C*05:01	0.9878479242324829	0.010718588122367345	binder
IFQGTVTT	HLA-C*05:01	0.0011489645471741473	0.001738906011228841	not-binder
LLEFWKAN	HLA-C*05:01	0.0011261115509341834	0.0021321424980562586	not-binder
DLKEVAVE	HLA-C*05:01	0.0038108593597144134	0.00703000988049298	not-binder
QTVSERVY	HLA-C*05:01	0.0285280515672639	0.033540808209468434	not-binder
KSLIGFCG	HLA-C*05:01	0.00030106988209581685	0.0004010801293162043	not-binder
LGLEVGQE	HLA-C*05:01	0.004356519414432114	0.007824109990847638	not-binder
MLTFSMQD	HLA-C*05:01	0.0009815835810854877	0.0017442197032360672	not-binder
RKKRVPEP	HLA-C*05:01	0.0007380842935845067	0.000804604869393343	not-binder
ILPNVKPF	HLA-C*05:01	0.030658785754349084	0.041375722799556376	not-binder
ANPLITPP	HLA-C*05:01	0.012079008616274223	0.014054728711246642	not-binder
VEELKALS	HLA-C*05:01	0.018779615731909872	0.01971831918171978	not-binder
IILLKGCC	HLA-C*05:01	0.0008742052176664572	0.0010707337887832658	not-binder
LVFLCFIF	HLA-C*05:01	0.00039730318912916117	0.0005110469548638551	not-binder
VFRADFGS	HLA-C*05:01	0.0002766280713302649	0.00028161449256782883	not-binder
VIGYPLPA	HLA-C*05:01	0.01604639103943555	0.018174187390383907	not-binder
CTLIQELN	HLA-C*05:01	0.00029973005903229934	0.00028080160636669027	not-binder
EEEEEEED	HLA-C*05:01	0.03015130799626604	0.05623141652307398	not-binder
VADGTFNE	HLA-C*05:01	0.8433360576629638	0.09190982444003298	binder
ISDDFTKV	HLA-C*05:01	0.9984177470207214	0.002031691695758406	binder
GEGKTLTA	HLA-C*05:01	0.004645831727538052	0.008186978100084362	not-binder
GTQLLTAD	HLA-C*05:01	0.0029001999838534688	0.003095625296972548	not-binder
EHNTNWNT	HLA-C*05:01	0.00570683922023818	0.008928520283949462	not-binder
DHLMCDIE	HLA-C*05:01	0.000218376156794875	0.00023236116261565463	not-binder
GDFKFVCD	HLA-C*05:01	0.0365997090950259	0.07215059008097222	not-binder
DACDFLFV	HLA-C*05:01	0.0035425281792413445	0.0034303091841619937	not-binder
GGKYDGKL	HLA-C*05:01	0.1483856158622075	0.2368676233500176	not-binder
FNPYGGKM	HLA-C*05:01	0.4648052200675011	0.29772504622425244	ambiguous
QYFDRVSV	HLA-C*05:01	0.013836206252926786	0.021167415793924383	not-binder
SQPLTPPP	HLA-C*05:01	0.003524271219976072	0.003926933469898154	not-binder
CQAIKEGN	HLA-C*05:01	0.0008266936572908889	0.0005948590573179127	not-binder
ICECDKNA	HLA-C*05:01	0.0027365622358047404	0.003298892277861377	not-binder
YEYVPILS	HLA-C*05:01	0.0001899622862765682	0.00024652916265092284	not-binder
TYSSFNYE	HLA-C*05:01	0.0012719110236503184	0.0024530257379166225	not-binder
GSCLLADD	HLA-C*05:01	0.0024080494924419325	0.0032325308004173673	not-binder
TIPTRAAA	HLA-C*05:01	0.009276274106264281	0.011515659038052361	not-binder
NIDESDYI	HLA-C*05:01	0.9886527061462402	0.01616881729082984	binder
EESKIFNN	HLA-C*05:01	0.007880241198642146	0.009418222045805065	not-binder
KVIPVTVI	HLA-C*05:01	0.28621837086975577	0.25065891721170686	not-binder
EREGLEGL	HLA-C*05:01	0.08466730202781036	0.12095153051527421	not-binder
VTSKDGRL	HLA-C*05:01	0.47603384014219047	0.27208809858261795	ambiguous
NYRLRDWV	HLA-C*05:01	0.0006715160743624438	0.0006013369798559832	not-binder
KIYAVGLS	HLA-C*05:01	0.0007114405973879911	0.0007818243045109262	not-binder
ADGPVIQA	HLA-C*05:01	0.04146920742932707	0.046591055741468906	not-binder
GGLAITVP	HLA-C*05:01	0.009026048487498883	0.01296225906140176	not-binder
PRDAFVSN	HLA-C*05:01	0.009620621327792378	0.014412913913847324	not-binder
ANFDDLDP	HLA-C*05:01	0.0070033580050221644	0.009713351667530514	not-binder
ERIRDLTS	HLA-C*05:01	6.741931560441116e-05	0.00010247545881713826	not-binder
GALAELKE	HLA-C*05:01	0.0037653388546686982	0.005481977348654303	not-binder
YMQFRKGP	HLA-C*05:01	6.87782116415292e-05	0.00012401801604171748	not-binder
IKPAVDQS	HLA-C*05:01	0.00174792126695138	0.0022404219770936307	not-binder
YRSPINYN	HLA-C*05:01	0.0008270634291875467	0.0008141984441283663	not-binder
PTGTAKWE	HLA-C*05:01	0.00418982123673004	0.007779737664308542	not-binder
VNRGVIEG	HLA-C*05:01	0.003892312260882136	0.0059379350758720344	not-binder
QEPQQQSE	HLA-C*05:01	0.0007192136896435386	0.0010912549075553716	not-binder
IAIDNAKS	HLA-C*05:01	0.0275309338059742	0.039736069323521785	not-binder
LTSNAPSS	HLA-C*05:01	0.0034210755984531716	0.005570773832685626	not-binder
FYFGELPL	HLA-C*05:01	0.005264174466856275	0.008847653849512036	not-binder
LLYSILNE	HLA-C*05:01	0.00025108064865122517	0.0004991885337866099	not-binder
FGLTLGNA	HLA-C*05:01	0.000598762631898353	0.000714453990306252	not-binder
PMDNMFRH	HLA-C*05:01	0.016484138638952574	0.012496606557293061	not-binder
YVNSNELR	HLA-C*05:01	0.0874454315751791	0.04703164062854746	not-binder
DITNDIKE	HLA-C*05:01	0.00616530384327234	0.005680807752083806	not-binder
YFIGTAVA	HLA-C*05:01	0.000719480437992015	0.0011298605589215962	not-binder
KVYNSLLE	HLA-C*05:01	0.0006864595648949035	0.0010211660269209522	not-binder
NIDLVEKF	HLA-C*05:01	0.9927737951278687	0.008438531336302735	binder
VAQRQLDF	HLA-C*05:01	0.09545051343739033	0.07829296598272957	not-binder
PRALASPG	HLA-C*05:01	0.001576938445214182	0.0014694649039140482	not-binder
KGLLAGHE	HLA-C*05:01	0.0019554889142455066	0.003491641950862469	not-binder
QIINMWQK	HLA-C*05:01	0.011244159130728803	0.01756302851718211	not-binder
FDWDNILA	HLA-C*05:01	0.0056548332963757275	0.007106633405768799	not-binder
RIEADEAL	HLA-C*05:01	0.6804583519697189	0.27066103089700594	binder
TAADWAGE	HLA-C*05:01	0.017525254233623853	0.014750073808101213	not-binder
PALRIMSG	HLA-C*05:01	0.0032835331510625565	0.006462340851267947	not-binder
LMIFLFWK	HLA-C*05:01	0.00011471086075083292	0.00022754176827532486	not-binder
LRDLVPMT	HLA-C*05:01	0.06093963179737329	0.06291202820909673	not-binder
AILMYVFN	HLA-C*05:01	0.00028178412354975537	0.0005628572085946553	not-binder
QWGNQETS	HLA-C*05:01	3.992596217373967e-06	4.83667931987766e-06	not-binder
NLYLDSSL	HLA-C*05:01	0.02813960249113734	0.042966176949479205	not-binder
ASLRRQII	HLA-C*05:01	0.014717896320826184	0.014417745868981787	not-binder
SKKVDVID	HLA-C*05:01	0.006507020318531431	0.007450110548228492	not-binder
SEIEPSLL	HLA-C*05:01	0.1367003969848156	0.13183583264562126	not-binder
AVYFGGKS	HLA-C*05:01	0.0005252752278153139	0.000773074605753097	not-binder
MGEWTRSG	HLA-C*05:01	0.002547900958484206	0.004569095041715267	not-binder
NVAIKIID	HLA-C*05:01	0.003171287446457427	0.004653377353209503	not-binder
IADIGQLA	HLA-C*05:01	0.7772472649812698	0.285162681884991	binder
DVFISNGD	HLA-C*05:01	0.004913930262294741	0.005882232247847895	not-binder
LAWGLVAD	HLA-C*05:01	0.0001867381918352784	0.00033348587679274026	not-binder
GLDIPEVA	HLA-C*05:01	0.24384883977472782	0.22605106433373526	not-binder
AIVVVTGE	HLA-C*05:01	0.0011720886434204657	0.0018737985238614782	not-binder
NKSYRKPK	HLA-C*05:01	0.00011242520332643835	0.00013510556104614666	not-binder
SIRTKALG	HLA-C*05:01	0.000368834928662045	0.0006221432551602867	not-binder
DNLVVRAY	HLA-C*05:01	0.021043073231703603	0.034773855654894506	not-binder
RTRTMDKL	HLA-C*05:01	0.023381514695938677	0.022667571159407564	not-binder
GTKYIQIH	HLA-C*05:01	0.0036265849624612656	0.006781738794118174	not-binder
MGTSSAAG	HLA-C*05:01	0.002817484334968867	0.0028208100538927626	not-binder
IGPRAEKS	HLA-C*05:01	0.0008680339495185762	0.00046230192925556706	not-binder
GGSSSHQK	HLA-C*05:01	0.03946874317334732	0.03970840595738081	not-binder
LSELRLSY	HLA-C*05:01	0.7769909977912903	0.22967614549220933	binder
HNIGFLCA	HLA-C*05:01	0.000549378998323391	0.0008194510059253381	not-binder
PAGLKKKK	HLA-C*05:01	0.007253969884186517	0.00789397735732454	not-binder
RQPSQAKN	HLA-C*05:01	0.0020185047798349843	0.003951399487150906	not-binder
TPISMLIE	HLA-C*05:01	0.00032564314148118	0.0003773896798995933	not-binder
AAAQVRQW	HLA-C*05:01	0.17827357512142045	0.35456792225734884	not-binder
GGKSGEPE	HLA-C*05:01	0.019624629314012054	0.03761935587060605	not-binder
QGLLPADE	HLA-C*05:01	0.0015276486727088922	0.0016911220945691277	not-binder
TKAYSRLE	HLA-C*05:01	0.0008431184333403507	0.0016690534783709637	not-binder
TWTAGLMA	HLA-C*05:01	6.054842889131606e-05	5.3889897365541004e-05	not-binder
LLYSSFCY	HLA-C*05:01	0.002542327328103511	0.003681465256846008	not-binder
EAILRALE	HLA-C*05:01	0.0021872557190363295	0.0025248258253156926	not-binder
PCEKTWGE	HLA-C*05:01	0.042044415068812666	0.06468071991096519	not-binder
GNFYGTSR	HLA-C*05:01	0.012887854513928687	0.015009324786126758	not-binder
DKCEIQLS	HLA-C*05:01	0.0004433857585155465	0.00037509063285665756	not-binder
FFANTVIY	HLA-C*05:01	0.005709449206187855	0.009760757374650635	not-binder
CGTGLVAA	HLA-C*05:01	0.0016443156193417963	0.0009121488774447707	not-binder
RNSAVVKM	HLA-C*05:01	0.1742183431982994	0.14677641053032034	not-binder
LESEDEAI	HLA-C*05:01	0.05898026113572996	0.058821252989860295	not-binder
VVEAVAEL	HLA-C*05:01	0.9749569177627564	0.020635497867446263	binder
PRIRQSVE	HLA-C*05:01	8.647676408806149e-05	8.165652311598577e-05	not-binder
QGYALSHD	HLA-C*05:01	0.0023573631769330918	0.0031349785471569106	not-binder
ELRQIVFR	HLA-C*05:01	0.00010234342310301292	7.433711444490332e-05	not-binder
NNNITLQC	HLA-C*05:01	0.009939868265064433	0.012103837799612582	not-binder
EAKSSKIM	HLA-C*05:01	0.002255589626986421	0.0013518659141105106	not-binder
EASQLAHW	HLA-C*05:01	0.007929346913658718	0.015667525365124623	not-binder
VRLLQERV	HLA-C*05:01	0.01395297385752201	0.023193704447556848	not-binder
LLEPARAL	HLA-C*05:01	0.9352303504943847	0.03167261515666007	binder
LMGFDFPL	HLA-C*05:01	0.011976056997082197	0.013740405470172285	not-binder
RPEMGDQA	HLA-C*05:01	0.006853847645106726	0.00952374205311567	not-binder
SSQLGNFF	HLA-C*05:01	0.34543744325637815	0.17382106701952724	not-binder
PDFTVLSF	HLA-C*05:01	0.019661363682634558	0.020726104149452106	not-binder
VKGIKRVM	HLA-C*05:01	0.0018901931787695502	0.0023977716072300526	not-binder
KLNRPEDR	HLA-C*05:01	0.006698600051458925	0.005854266048503461	not-binder
RGPAPAGG	HLA-C*05:01	0.09303768640384077	0.10776121081298429	not-binder
GSDSLEGF	HLA-C*05:01	0.8951130509376526	0.10999675000766651	binder
TVYKGLKE	HLA-C*05:01	0.006374862116535951	0.010009809251875302	not-binder
LQDHPGLF	HLA-C*05:01	0.9967863202095032	0.0017937707641243424	binder
IPGYINDE	HLA-C*05:01	0.0047335761041722435	0.004440979126278711	not-binder
KEYLKVVS	HLA-C*05:01	0.0009196589220664464	0.001061165605102773	not-binder
ILPGGYAV	HLA-C*05:01	0.18304766528308392	0.16121065378668933	not-binder
FNDFPADK	HLA-C*05:01	0.6152511954307556	0.23940710819415434	ambiguous
STVLEAEG	HLA-C*05:01	0.0002303039392465678	0.000362692624275817	not-binder
TRMDSLTA	HLA-C*05:01	0.00013926431880122435	0.000123302608310238	not-binder
VLLYVMQE	HLA-C*05:01	6.96494138152981e-05	0.00013897960858366205	not-binder
VVQPLSLT	HLA-C*05:01	0.0083124400844099	0.011056665815608564	not-binder
DSSLDCGA	HLA-C*05:01	0.0004850031628199598	0.0007734022782934949	not-binder
RPLLEDGT	HLA-C*05:01	0.00170260224279275	0.0030516985806515176	not-binder
YAKMQQAK	HLA-C*05:01	0.01020362168928841	0.013495613430086465	not-binder
LQGNIHDY	HLA-C*05:01	0.13773308647796512	0.18192707809711733	not-binder
QRSGKSEL	HLA-C*05:01	0.009627311181975528	0.010770691722547656	not-binder
AEILAAQM	HLA-C*05:01	0.010295349458465353	0.008731774957141595	not-binder
RAPFNITT	HLA-C*05:01	0.004483883565990254	0.00435541001975456	not-binder
LLYKWRPE	HLA-C*05:01	0.0006604193571324629	0.0013055241554290476	not-binder
KEGEEVDY	HLA-C*05:01	0.046995574701577426	0.0742657711375711	not-binder
LPNSRIMI	HLA-C*05:01	0.00832495572976768	0.008031010194709389	not-binder
PSVTSDLF	HLA-C*05:01	0.05955747959669679	0.079375293229721	not-binder
NVEAVEVY	HLA-C*05:01	0.6372194200754165	0.2940930045182253	ambiguous
HYPHLKEA	HLA-C*05:01	0.0009039920121040268	0.0009832769490390287	not-binder
ERITSTRG	HLA-C*05:01	0.00017594784741881765	0.0002344971334077479	not-binder
GEITGYMA	HLA-C*05:01	0.0001864178944288142	0.0001785826254481132	not-binder
NPQINNVD	HLA-C*05:01	0.034094783337786795	0.04593851118391031	not-binder
VARPESRN	HLA-C*05:01	0.008444021982904814	0.015618578025192478	not-binder
TKYNDGSP	HLA-C*05:01	0.009163550477956051	0.017912238075270107	not-binder
DFSNMFIQ	HLA-C*05:01	0.0002940697770100087	0.00041040928602600115	not-binder
RFGVSEGM	HLA-C*05:01	0.009734524111263455	0.015030791614553606	not-binder
MFGTAGLP	HLA-C*05:01	0.0077092768635267815	0.0128397015420437	not-binder
SIMLQAID	HLA-C*05:01	0.001577961145419593	0.0031128753078621878	not-binder
VSPEKPAS	HLA-C*05:01	0.043622829035211905	0.04883391145619481	not-binder
CVRLVANV	HLA-C*05:01	0.0017074137373128905	0.002156815503627755	not-binder
SLKSLEEV	HLA-C*05:01	0.02648827252560295	0.03131130877320887	not-binder
VEQDVSGR	HLA-C*05:01	0.12773319375701248	0.16983145019063273	not-binder
DVPAELAD	HLA-C*05:01	0.0021520811992559175	0.004166281343233263	not-binder
LKEAAYKV	HLA-C*05:01	0.03225892838090658	0.0213649184444546	not-binder
RSDTESEK	HLA-C*05:01	0.7025280117988586	0.15223770669698014	binder
QHLPDWRV	HLA-C*05:01	0.009318146901205183	0.013484375086806236	not-binder
VIGLDNSG	HLA-C*05:01	0.0012821271460779827	0.00106008622469943	not-binder
KGEPLPVP	HLA-C*05:01	0.11216258583590388	0.11048743444549713	not-binder
GAASQFEA	HLA-C*05:01	0.0025972596863397257	0.0031102432821456423	not-binder
KEDVMLKI	HLA-C*05:01	0.47783510461449624	0.2993285599817334	ambiguous
NGRSETTK	HLA-C*05:01	0.009262729818897242	0.011443127587504029	not-binder
TIQCAKAQ	HLA-C*05:01	0.0025509682576569047	0.003844877052914616	not-binder
VLWGLQGD	HLA-C*05:01	0.002956329020733506	0.005840778254577531	not-binder
NKLCGMTG	HLA-C*05:01	7.300470098527966e-05	0.00011545030889661604	not-binder
TSRIYAKF	HLA-C*05:01	0.007721528084948659	0.007489177108096304	not-binder
SGITVTDY	HLA-C*05:01	0.02815967411734164	0.021648963221089723	not-binder
WWSLDGKY	HLA-C*05:01	0.007193090111832135	0.013511331355140491	not-binder
NVTSTWNL	HLA-C*05:01	0.06145763220265508	0.04672029168593365	not-binder
EGVDESEK	HLA-C*05:01	0.0404521886224984	0.03339787941748447	not-binder
EHGADDVL	HLA-C*05:01	0.018981982684090327	0.0232614584371622	not-binder
SPLIHTMF	HLA-C*05:01	0.00228058422653703	0.002782261115430465	not-binder
GEFIPGEV	HLA-C*05:01	0.0038335930550601914	0.003782597831878465	not-binder
LQTGGLLT	HLA-C*05:01	0.01823077474691672	0.03460850028665518	not-binder
LSKAQFCT	HLA-C*05:01	0.0013047011643720907	0.002425884438431786	not-binder
GQVYVLPK	HLA-C*05:01	0.0007956906162776889	0.0011508464510046918	not-binder
NNGGTKMN	HLA-C*05:01	0.009928590944036841	0.010201183352688504	not-binder
HPDLICHN	HLA-C*05:01	0.033126304298639296	0.031213705094369125	not-binder
TQEKTFQL	HLA-C*05:01	0.7993568897247314	0.10501077092399738	binder
TGAMSQFQ	HLA-C*05:01	0.017381559000932613	0.02876920717560703	not-binder
ESVGHLSY	HLA-C*05:01	0.0636622937512584	0.10197216949197604	not-binder
QLGDKLLT	HLA-C*05:01	0.016268944693729283	0.017183733979893336	not-binder
RSASQSLN	HLA-C*05:01	0.0026440342734082023	0.003273865287080382	not-binder
RNILTKTE	HLA-C*05:01	0.004197039644299139	0.0068997363876872764	not-binder
LMATLMSR	HLA-C*05:01	0.0002409359621381668	0.00042275666513918905	not-binder
IAIDCANG	HLA-C*05:01	0.008099999208934606	0.00822599193422596	not-binder
RERLSKIA	HLA-C*05:01	0.0012057056251279618	0.0012992247665965888	not-binder
TLIKLKGH	HLA-C*05:01	0.00014534983228031706	0.0001437924946876427	not-binder
ARQGGKSE	HLA-C*05:01	0.0026936879328474106	0.005181752132909399	not-binder
TGILPDLF	HLA-C*05:01	0.0706098466180265	0.07689359716197644	not-binder
EGNKVKVT	HLA-C*05:01	0.013058391186393691	0.013990921641620805	not-binder
VLDPSNGF	HLA-C*05:01	0.9989322900772095	0.0014064950624558977	binder
RFVLITSA	HLA-C*05:01	0.0001328284699547093	0.00023697618289837742	not-binder
IALNVNGD	HLA-C*05:01	0.01636867854685988	0.016229317406349492	not-binder
LARKHPDK	HLA-C*05:01	0.003932104102204903	0.007314307013532216	not-binder
DDITVTFL	HLA-C*05:01	0.15322823394089938	0.13036353177500287	not-binder
LGKSGFAV	HLA-C*05:01	0.0168743972084485	0.015449062590150565	not-binder
LLAGFVTT	HLA-C*05:01	0.004653989609505515	0.00502399845784701	not-binder
QVTIGPVI	HLA-C*05:01	0.03026787508279085	0.035040724046180194	not-binder
YDSTSKQR	HLA-C*05:01	0.022785218090064063	0.03486310243150946	not-binder
EADAAEDK	HLA-C*05:01	0.4087579272134462	0.3324921910381513	ambiguous
RSTLEKES	HLA-C*05:01	0.002882663280070119	0.005166448856050575	not-binder
RHARRVYV	HLA-C*05:01	0.0006764218579064618	0.0012180981618994736	not-binder
ADELGYGL	HLA-C*05:01	0.5861488938331604	0.26527314070457514	ambiguous
IVVVKKGK	HLA-C*05:01	0.0066173163695985695	0.00887409762679671	not-binder
ELLSMELP	HLA-C*05:01	0.00019766346439759885	0.0003685249305522084	not-binder
VPLLGAHP	HLA-C*05:01	0.007163088018506869	0.008208385813303265	not-binder
IEGRMVTL	HLA-C*05:01	0.024429166270419956	0.015677120755695488	not-binder
APWTLAAY	HLA-C*05:01	0.0007383552804894649	0.000996588819827455	not-binder
TFMLPFSA	HLA-C*05:01	5.9206601131478466e-05	9.395267524915025e-05	not-binder
LPSILMEH	HLA-C*05:01	0.00016735495858029027	0.0002005044146348443	not-binder
EVAYQYVR	HLA-C*05:01	0.0017132906154721183	0.0029190520670189586	not-binder
GAKNHAIV	HLA-C*05:01	0.028156702895648776	0.020879299301477576	not-binder
KMKALADA	HLA-C*05:01	0.00038807039195472016	0.0006337958172132034	not-binder
ATAATVIA	HLA-C*05:01	0.010820582297947112	0.01572363240768036	not-binder
PLNDDRLE	HLA-C*05:01	0.019523692748043685	0.033966985104895146	not-binder
RLGRPQYS	HLA-C*05:01	0.0005938445754509302	0.00045137606327822784	not-binder
FPYFAVHV	HLA-C*05:01	0.0011465208330264432	0.001291265937288935	not-binder
PSVKQELT	HLA-C*05:01	0.020722810252846103	0.038902499868590665	not-binder
FIDLLRTV	HLA-C*05:01	0.9921627759933471	0.003850006095467377	binder
LVGDVDYA	HLA-C*05:01	0.01435426358366385	0.01512325245857001	not-binder
GTVIARSA	HLA-C*05:01	0.0003147501682406073	0.00035509909828586447	not-binder
VRLWRGYF	HLA-C*05:01	0.00040869622795671747	0.0007284673802219719	not-binder
IEQYTATT	HLA-C*05:01	0.0001986479441256961	0.00022801418248626882	not-binder
EGDRVVFQ	HLA-C*05:01	0.04381354376673698	0.042129181140237885	not-binder
SVLRKSSP	HLA-C*05:01	6.99578769939535e-05	7.129608619547163e-05	not-binder
ILLKILLA	HLA-C*05:01	8.601498734998325e-05	0.0001506646374806394	not-binder
NPVDEAGP	HLA-C*05:01	0.00440959723433707	0.005148758946402747	not-binder
THLRDLGN	HLA-C*05:01	0.0005467039361974457	0.000699315993920209	not-binder
LGKSPAQY	HLA-C*05:01	0.07383208695428038	0.09179643768484189	not-binder
VIQPLPAF	HLA-C*05:01	0.16803411587607114	0.20886461348687838	not-binder
FGVEPVLL	HLA-C*05:01	0.6823789775371552	0.30609013051242123	binder
PETETESV	HLA-C*05:01	0.027816792810335757	0.031872450460245116	not-binder
LGVERVTT	HLA-C*05:01	0.0020574146170929454	0.0024017000374844688	not-binder
LSFLSQDQ	HLA-C*05:01	0.001059257724705276	0.0018120804105279582	not-binder
FSGDIIGL	HLA-C*05:01	0.9259472131729126	0.051252911581814706	binder
EAAMGSRS	HLA-C*05:01	0.00014904024776143387	0.00015190161417797806	not-binder
RNTGQILA	HLA-C*05:01	0.00244043117199908	0.0043635218615915	not-binder
VLPDFSIK	HLA-C*05:01	0.12690837001428007	0.13782262386348565	not-binder
MMAAFIIA	HLA-C*05:01	0.0007893058037097944	0.0013759822078259739	not-binder
VREKAERG	HLA-C*05:01	0.00765213600207062	0.011076337449833879	not-binder
GQVPKLYF	HLA-C*05:01	0.0165492293657735	0.013680582202152661	not-binder
ANHGRRPT	HLA-C*05:01	0.0002754003052814369	0.00023032698943653806	not-binder
PEPAEGAV	HLA-C*05:01	0.04354896327131428	0.04290252869726795	not-binder
LRPANVLG	HLA-C*05:01	0.0002060012699530489	0.00019506798315491462	not-binder
WVWLDNII	HLA-C*05:01	0.0049309555353829635	0.004208305202656907	not-binder
GQIAPDHG	HLA-C*05:01	0.002991207782179117	0.002991999723706389	not-binder
RTQVPPHI	HLA-C*05:01	0.3302577883005142	0.1695012067452006	not-binder
ERASKSLD	HLA-C*05:01	4.258967400119218e-05	3.798971253879843e-05	not-binder
PPQEIPLL	HLA-C*05:01	0.26175643429160117	0.14804998049874418	not-binder
WYATSEYL	HLA-C*05:01	0.002180178005801281	0.0020968848642449046	not-binder
QNATEIRA	HLA-C*05:01	0.0008846035469105118	0.0010446076958427132	not-binder
ASPNTNLK	HLA-C*05:01	0.14249073676764965	0.1464889569602139	not-binder
LIGHMVDV	HLA-C*05:01	0.04477325119078159	0.07220799328316646	not-binder
AAVRDAGG	HLA-C*05:01	0.0024609632613646682	0.0027833382715094592	not-binder
GEDNGFTE	HLA-C*05:01	0.02431303486227989	0.032654583668558564	not-binder
EQEVQAAI	HLA-C*05:01	0.056361803339677864	0.03425420637960926	not-binder
VLLALIFF	HLA-C*05:01	0.00031940392639810965	0.0006194265104185116	not-binder
PHPDSDDD	HLA-C*05:01	0.03770377314649522	0.0491387110995084	not-binder
SLKSIRKI	HLA-C*05:01	0.001093323802251689	0.0014108395988505257	not-binder
YVQITVNH	HLA-C*05:01	0.0034995528651052153	0.004152909507496402	not-binder
TRTTLDLF	HLA-C*05:01	0.00206218286184594	0.0015442204729077024	not-binder
AIPLGGAS	HLA-C*05:01	0.007758327858698522	0.009463708842457466	not-binder
LLGIGNIA	HLA-C*05:01	0.0035105160437979067	0.003963167397817607	not-binder
EQLEQIAV	HLA-C*05:01	0.0013811276085107238	0.0013324400717295646	not-binder
QLAQWLEK	HLA-C*05:01	0.02092737497878261	0.02738140976311439	not-binder
LSMLFAPV	HLA-C*05:01	0.0022859964752569794	0.0011616748692780884	not-binder
FDNKEDRT	HLA-C*05:01	0.08071129273157567	0.09142827826804814	not-binder
IIAILGMD	HLA-C*05:01	0.00487878494426468	0.009125391267420414	not-binder
GYVAVGHH	HLA-C*05:01	0.0032783524321494005	0.006021108751355131	not-binder
GSVHILRN	HLA-C*05:01	0.005114167214924237	0.008168841014025142	not-binder
RVRGFVQD	HLA-C*05:01	0.0032951547569723518	0.004545666216696186	not-binder
IGFSYNGY	HLA-C*05:01	0.015365724315051921	0.013507344881704094	not-binder
TAGYTAIT	HLA-C*05:01	0.00983694298483897	0.010347963527213103	not-binder
ELLGYLQV	HLA-C*05:01	0.0012716923157057637	0.001463865515216884	not-binder
EELVRIIE	HLA-C*05:01	0.0009287908411806711	0.0012277006182832267	not-binder
WLRTKTSA	HLA-C*05:01	4.550801228786067e-05	4.696387796610421e-05	not-binder
TWFDRDLT	HLA-C*05:01	0.0016442356690049564	0.0019194438874153728	not-binder
ERLSTDYG	HLA-C*05:01	6.404561351018856e-05	7.412666067609183e-05	not-binder
HGVFDKDG	HLA-C*05:01	0.0022867307961860206	0.002540419436795226	not-binder
HSSLKRIR	HLA-C*05:01	0.001523590746728587	0.0012347181268068691	not-binder
SNPFERLG	HLA-C*05:01	0.0009583611757022937	0.0009803351725620856	not-binder
DVRKAISE	HLA-C*05:01	0.003155058880158246	0.006259410160477312	not-binder
RVVEEHVE	HLA-C*05:01	0.1521954915500828	0.2678480664052516	not-binder
CLAWPDGH	HLA-C*05:01	0.0011555463966942624	0.0021843232072112574	not-binder
ADEPSGNL	HLA-C*05:01	0.9750225305557251	0.02068822927322395	binder
YYYTIDGE	HLA-C*05:01	0.0005935080187327912	0.0009374236321605842	not-binder
RCYLERNL	HLA-C*05:01	0.024215845565777272	0.03843297554387359	not-binder
QRVVELQQ	HLA-C*05:01	0.00012364941400164753	0.00010585179674822482	not-binder
IAAEFDRD	HLA-C*05:01	0.09523501312360168	0.11962282011538104	not-binder
LFGDGAGA	HLA-C*05:01	0.007378173496442741	0.004802501018332477	not-binder
RKLADDVN	HLA-C*05:01	0.000839515326958562	0.0013478022586675736	not-binder
DVLAGRKT	HLA-C*05:01	0.00013608505164156015	0.00010531397289088657	not-binder
IQEAVELL	HLA-C*05:01	0.6936632096767426	0.19988877380265319	binder
HLCEEENL	HLA-C*05:01	0.4173620976507664	0.35674645131138305	ambiguous
RTGMNMTA	HLA-C*05:01	0.001757652291416889	0.0025175407968147726	not-binder
LSLAHHST	HLA-C*05:01	0.0037215035721601454	0.0029371110634341157	not-binder
YGRMCPIE	HLA-C*05:01	0.0006451514603782015	0.0005361907538645268	not-binder
FRVHTDEE	HLA-C*05:01	0.0009119533002376557	0.0011075754162340914	not-binder
PLRTIVEN	HLA-C*05:01	0.0008637204699983081	0.0015782583227371486	not-binder
ELVQAFGD	HLA-C*05:01	0.0014483744368590124	0.002505800229674961	not-binder
KVSDPRIK	HLA-C*05:01	0.25562851317226887	0.19515860024570827	not-binder
GSPVTPPG	HLA-C*05:01	0.037488439836306495	0.043934732296306234	not-binder
MIRRLASG	HLA-C*05:01	4.375457796215107e-05	5.575051494670846e-05	not-binder
ADWADGIM	HLA-C*05:01	0.05084868650883436	0.04577915164499812	not-binder
RYRETLNL	HLA-C*05:01	0.023361763058346696	0.04061977799972737	not-binder
KTKGKIVA	HLA-C*05:01	0.005068020224010183	0.006473722156933912	not-binder
DHGKTTLT	HLA-C*05:01	0.0088707102520857	0.011430735052114508	not-binder
LKYMKSQQ	HLA-C*05:01	1.5067640485877388e-05	2.2193476782789006e-05	not-binder
TISADIAA	HLA-C*05:01	0.0023008059707123607	0.0021514306899212666	not-binder
DRCYSPRC	HLA-C*05:01	0.0003539487935768193	0.0005506515251579169	not-binder
YLRNPITG	HLA-C*05:01	0.0037099395718541927	0.0059225547486970965	not-binder
VGKIVNTH	HLA-C*05:01	0.036515905729169164	0.06553034475916099	not-binder
EADINFVI	HLA-C*05:01	0.8327170610427856	0.0970834351659681	binder
DVSISDFV	HLA-C*05:01	0.018165783846052365	0.031240493342707357	not-binder
NFATNCTA	HLA-C*05:01	0.0006994107233584401	0.0012653965182300032	not-binder
AIKNVLAD	HLA-C*05:01	0.004966604342916981	0.009226745953272969	not-binder
REDDSNDW	HLA-C*05:01	0.19611476007848977	0.27511309169623693	not-binder
PVTQIVMT	HLA-C*05:01	0.0019215808089938947	0.0019586620215914295	not-binder
GDFKIKAA	HLA-C*05:01	0.0071438229379605644	0.009203928426794288	not-binder
FDQNSTGD	HLA-C*05:01	0.031085276021622123	0.04745620960737344	not-binder
FVVDQAGP	HLA-C*05:01	0.005754428874934092	0.009880219199579784	not-binder
APEKLAAS	HLA-C*05:01	0.02928141567390412	0.05089675475485546	not-binder
ELKLLTTD	HLA-C*05:01	0.0005494825833011419	0.0007372061755599391	not-binder
NTLTVYTT	HLA-C*05:01	0.0012448371555914052	0.0014380512493527057	not-binder
QARFGGVV	HLA-C*05:01	0.038592279894510285	0.05780021817239039	not-binder
RLLARKSI	HLA-C*05:01	0.001901219893800743	0.0016095162240081337	not-binder
YSTGALAS	HLA-C*05:01	0.004557091089736787	0.007206496796140157	not-binder
RDAGLDHV	HLA-C*05:01	0.05028175821062177	0.05032886930200675	not-binder
FTAPHPDD	HLA-C*05:01	0.02969574984163046	0.016775008965446803	not-binder
TGFYSKDL	HLA-C*05:01	0.019734270378830843	0.0275408641388976	not-binder
ETSYSRFM	HLA-C*05:01	0.008955256594344974	0.011477350671487302	not-binder
QYYYRDGQ	HLA-C*05:01	1.903568170860126e-05	2.898629713514745e-05	not-binder
AIQSQGYD	HLA-C*05:01	0.020133469999018418	0.02753655125090303	not-binder
QNVIQRGI	HLA-C*05:01	0.008313280404945545	0.009812800430620416	not-binder
HKMCPTLK	HLA-C*05:01	0.007845169378015271	0.014446453917314427	not-binder
LIQGVKGL	HLA-C*05:01	0.13172526890411973	0.10422657957841905	not-binder
TKKEKTRN	HLA-C*05:01	0.0010314269610830706	0.0017363838497325256	not-binder
GNQEVSFA	HLA-C*05:01	0.003609061681345338	0.0031493509624913535	not-binder
TNKQELNR	HLA-C*05:01	0.012169444417028785	0.011387070182831402	not-binder
SQVFGVPH	HLA-C*05:01	0.0007362508231835818	0.0012618028548013437	not-binder
LSYSAAQT	HLA-C*05:01	0.0008942763944300936	0.0015568747336908658	not-binder
HDALEREA	HLA-C*05:01	0.004601268261194491	0.006727848923684399	not-binder
GKLISHPW	HLA-C*05:01	0.00028064862342489503	0.0004976858033152486	not-binder
IYGQLGGD	HLA-C*05:01	0.012517187657067552	0.014359048023662816	not-binder
LTLDPSKR	HLA-C*05:01	0.035488582612015304	0.04223152636389717	not-binder
KFFPEAEL	HLA-C*05:01	0.05717448592185974	0.029721633451739754	not-binder
TLLCDPPR	HLA-C*05:01	0.006873441918287426	0.011023887252832276	not-binder
RKVQYIAR	HLA-C*05:01	0.00037121933928574435	0.0005132744913024301	not-binder
APKLRACT	HLA-C*05:01	0.0004912683940347051	0.0009178174918449896	not-binder
FSDLQRNY	HLA-C*05:01	0.9980705738067627	0.0013924024920473795	binder
IQLKPTSI	HLA-C*05:01	0.04902091692201793	0.05001210053010736	not-binder
EGITTARA	HLA-C*05:01	0.0002544343134218252	0.0002118595919000026	not-binder
LVYTSMHL	HLA-C*05:01	0.006445725956291426	0.008968123892231984	not-binder
NPEQHVPA	HLA-C*05:01	0.012888220592867584	0.00973222577974103	not-binder
EDNVRRSV	HLA-C*05:01	0.051950049586594105	0.06714908540114364	not-binder
GGRSSFGG	HLA-C*05:01	0.01171699745755177	0.014582729970613051	not-binder
KVIAQWAL	HLA-C*05:01	0.005416942073497921	0.006993472974217185	not-binder
WPKSMRWG	HLA-C*05:01	4.286757817340003e-06	5.028988803617e-06	not-binder
ERGKNGRG	HLA-C*05:01	0.0002426803883826878	0.0003819879941375391	not-binder
RRLQQQQR	HLA-C*05:01	0.0003489858067027285	0.0005073277445981667	not-binder
YPLKADQV	HLA-C*05:01	0.002551466845034156	0.0024533366280393063	not-binder
VGDFRFSF	HLA-C*05:01	0.785827100276947	0.18230696599426818	binder
GHLKGCLH	HLA-C*05:01	0.004971804391425394	0.00891155808488963	not-binder
RDRDRIIH	HLA-C*05:01	0.0059198169412411515	0.007223290451096386	not-binder
ISLLDLLV	HLA-C*05:01	0.04280155283631757	0.047240225321270465	not-binder
VHQEVHDI	HLA-C*05:01	0.1708904814440757	0.11380029650937279	not-binder
VIDKVPEG	HLA-C*05:01	0.47412619516253474	0.27342184970434125	ambiguous
GLTDIRKI	HLA-C*05:01	0.24971883445978166	0.14361388017800766	not-binder
AQTFDSIR	HLA-C*05:01	0.010410007892642171	0.01303564299492307	not-binder
ESGGAEDM	HLA-C*05:01	0.2112375857308507	0.20378302517085586	not-binder
GNVSLTEK	HLA-C*05:01	0.06612045045476407	0.0645995518380336	not-binder
AKRARGLM	HLA-C*05:01	0.00041500056238419347	0.0006539690156762083	not-binder
GDEKIGQG	HLA-C*05:01	0.021676516176762563	0.0350412929353864	not-binder
VEGLGSTR	HLA-C*05:01	0.001218524371051899	0.001329750215487791	not-binder
PDRNTSNA	HLA-C*05:01	0.0037587103535770437	0.006567407449587361	not-binder
KKFYEPIL	HLA-C*05:01	0.0034079673707310574	0.006567585346322789	not-binder
LKKTMDYS	HLA-C*05:01	0.00031972304348073524	0.0003298069153318828	not-binder
KSLSKRIL	HLA-C*05:01	0.029824972813366914	0.027455100278766367	not-binder
AEAFILLS	HLA-C*05:01	7.055869958776384e-05	8.75557198594041e-05	not-binder
GPTAALAA	HLA-C*05:01	0.10838351587881334	0.18562163734434714	not-binder
VLTLSIDT	HLA-C*05:01	0.0007286654497875133	0.001415227983506785	not-binder
TIAFAIVD	HLA-C*05:01	0.002638800660230345	0.005209254593840555	not-binder
YLVASLAV	HLA-C*05:01	0.00817405213456368	0.010003979734871476	not-binder
VYISHKME	HLA-C*05:01	0.00014217079459513115	0.00025679515552746237	not-binder
EPEGSQSN	HLA-C*05:01	0.0018254453681697314	0.0021154863730709094	not-binder
GKERELSV	HLA-C*05:01	0.02529981709085405	0.02871084031782273	not-binder
LKTEGESL	HLA-C*05:01	0.20090630389750003	0.24517228961834486	not-binder
IIEFKQLI	HLA-C*05:01	0.142749385535717	0.09195762637215413	not-binder
SSGPHSRE	HLA-C*05:01	0.033812738955020905	0.044239302947456274	not-binder
MHLLQQYL	HLA-C*05:01	0.023836529372783844	0.02767700273328242	not-binder
RTSSFRED	HLA-C*05:01	0.011288417007017415	0.01707334993622484	not-binder
FNSITDYH	HLA-C*05:01	0.01970231895102188	0.03099064968160086	not-binder
TLNAEYFN	HLA-C*05:01	0.0005548308225115761	0.0009351451516505497	not-binder
ALFSKYKG	HLA-C*05:01	1.874384315745381e-05	2.4314656951945607e-05	not-binder
QRGSHLNP	HLA-C*05:01	0.00017116475488382216	0.00020280164962885235	not-binder
QFTQSPET	HLA-C*05:01	0.00454561789506851	0.008993714254874606	not-binder
IQVDYNLP	HLA-C*05:01	0.0026862145439736198	0.00489972177708569	not-binder
VRQLLKAG	HLA-C*05:01	0.0006678016682555721	0.0008676455147779966	not-binder
KEKIEAMR	HLA-C*05:01	0.010815189467393793	0.010828097403339405	not-binder
LGSPIVDP	HLA-C*05:01	0.005154365706039244	0.006378722687337137	not-binder
PSEEEPRP	HLA-C*05:01	0.1550981245934963	0.09065630757768968	not-binder
LKDLPLEP	HLA-C*05:01	0.07198396595194936	0.067884297186718	not-binder
KIKYAIAQ	HLA-C*05:01	6.70498285899157e-05	0.00010114113939761776	not-binder
SNLNQTAV	HLA-C*05:01	0.013033975742291658	0.010147378636318614	not-binder
INGQIRDA	HLA-C*05:01	0.007092076181652374	0.007586596338508121	not-binder
TATNVDWR	HLA-C*05:01	0.03889895214233548	0.03814241384730567	not-binder
PEQLGNIQ	HLA-C*05:01	0.04794110218062997	0.08901892591945006	not-binder
HRQSAHIA	HLA-C*05:01	0.00019665305857219373	0.0002466235044647879	not-binder
GGVTKESA	HLA-C*05:01	0.004437590710820593	0.00506533292225544	not-binder
VFTRDGVE	HLA-C*05:01	0.00447287103124836	0.00862075781392304	not-binder
DAELYGPF	HLA-C*05:01	0.09236121736466885	0.04201437912089403	not-binder
IIENNKEY	HLA-C*05:01	0.7845368981361389	0.22744641509716745	binder
INSCALEM	HLA-C*05:01	0.06214977267663926	0.08553503807226047	not-binder
DAKKAAEL	HLA-C*05:01	0.1199821327580139	0.1533854772478374	not-binder
LLGRPTAT	HLA-C*05:01	0.004038335947552696	0.003467733774187137	not-binder
VDTLTDNR	HLA-C*05:01	0.07525010211875269	0.08359682373872111	not-binder
DLIDILAM	HLA-C*05:01	0.010214733803877607	0.011525987352749258	not-binder
RKPDDKCK	HLA-C*05:01	0.027333164727315305	0.03288030089680201	not-binder
DLRSLCSQ	HLA-C*05:01	0.0004981279482497891	0.000948998738110117	not-binder
YFATVYTN	HLA-C*05:01	0.00012975958780442332	0.0002460708677325789	not-binder
IVGFHGQT	HLA-C*05:01	0.023861288808984683	0.03451066546445949	not-binder
WRKSPRTE	HLA-C*05:01	0.00012515859591326616	0.0002354729127924308	not-binder
SGAVDALV	HLA-C*05:01	0.014848454622551799	0.008988307421455044	not-binder
PLEMLFGG	HLA-C*05:01	0.0003602666905081264	0.0004035002178363628	not-binder
AATFKPSV	HLA-C*05:01	0.20870144665241241	0.1787003996297623	not-binder
VAENMSLR	HLA-C*05:01	0.12519503012299538	0.06206126446286645	not-binder
GEIMGILT	HLA-C*05:01	0.0004640208156160952	0.0003769579364296969	not-binder
ELKNRWVK	HLA-C*05:01	0.0001310709944320365	0.0001537432017314529	not-binder
GEAGGGMV	HLA-C*05:01	0.022201063414104282	0.022626182149960466	not-binder
SPFIAGWL	HLA-C*05:01	0.002575516153456192	0.004273657873214665	not-binder
ERVVERRR	HLA-C*05:01	0.00010049376013370193	0.00014222909521927863	not-binder
VLVRPSYV	HLA-C*05:01	0.008958672144217417	0.007620073663655736	not-binder
DDEDLPHH	HLA-C*05:01	0.03153100106865168	0.03759580278989283	not-binder
AALPASED	HLA-C*05:01	0.0070558669278398154	0.012882336103485645	not-binder
RSEDIKKQ	HLA-C*05:01	0.25955336112529037	0.2087857991222843	not-binder
TVTKFNET	HLA-C*05:01	0.0046152614893117064	0.0027622118728483323	not-binder
LGYPSKEI	HLA-C*05:01	0.19110804605879822	0.23861744128045537	not-binder
IDSPPPSP	HLA-C*05:01	0.14692695643752812	0.14104857294537954	not-binder
SAENEEVR	HLA-C*05:01	0.4140795335173607	0.3066766958559723	ambiguous
ARSITKGKV	HLA-C*05:01	0.0027118679805425926	0.003470248250340747	not-binder
LIFDKESHR	HLA-C*05:01	0.03956723713272368	0.03845606824342483	not-binder
AFITSLINQ	HLA-C*05:01	2.9120158599482694e-05	3.0365787240940552e-05	not-binder
RGQVDEAAV	HLA-C*05:01	0.08894957788288593	0.09182881587197766	not-binder
GKSVDDNEF	HLA-C*05:01	0.018289656954220846	0.01715810506784407	not-binder
LMEKVTMMD	HLA-C*05:01	0.039477300457656385	0.026631129222574042	not-binder
QRFSPKEHP	HLA-C*05:01	0.037677522748708725	0.05947987115120935	not-binder
LRERLRKTR	HLA-C*05:01	0.000203619158037327	0.00018827937252347232	not-binder
ITTAAVLII	HLA-C*05:01	0.5623349249362946	0.17937997121035834	ambiguous
VDLTREFFQ	HLA-C*05:01	0.001153961874297238	0.0009194612329601602	not-binder
ASQTTHKEE	HLA-C*05:01	0.03431122647327811	0.06049050858148218	not-binder
PNSHEKMTG	HLA-C*05:01	0.0011081446093157866	0.0011252670315218278	not-binder
ISDASAPLE	HLA-C*05:01	0.5428417682647705	0.25340470751178584	ambiguous
AATPIELFG	HLA-C*05:01	0.005249939542409265	0.0049307307859635064	not-binder
WVPCLEFEL	HLA-C*05:01	0.09042191244661808	0.05138498216057065	not-binder
GVKWSRASF	HLA-C*05:01	0.00999514297829478	0.01987401466025909	not-binder
VDLVQLQIE	HLA-C*05:01	0.0032571514078881592	0.004109169126322532	not-binder
AAGKLDNLE	HLA-C*05:01	0.04983489031437784	0.05148218686006799	not-binder
ILKRTSHIT	HLA-C*05:01	0.0002995492385785781	0.00046821949675306693	not-binder
FFDVQIESD	HLA-C*05:01	0.07215625480348535	0.04927978133464805	not-binder
PSKSDQGHL	HLA-C*05:01	0.03695639528086758	0.06832530530052953	not-binder
AIVAVDDNR	HLA-C*05:01	0.03562562586739659	0.022821033471417014	not-binder
AGQRVQVIR	HLA-C*05:01	0.005135991018570962	0.0044085452933196835	not-binder
FSIVEGLFS	HLA-C*05:01	0.0034374006165307945	0.004695051264407644	not-binder
FMDENTVVS	HLA-C*05:01	0.9419654488563538	0.0477240341477386	binder
VGTGLGREG	HLA-C*05:01	0.0049105211743153635	0.005079016754272274	not-binder
VVGGRGRDL	HLA-C*05:01	0.09137971252202988	0.13845966433544699	not-binder
LNLSQEMPE	HLA-C*05:01	0.004355863427821216	0.007153651591832154	not-binder
HYSSSRSVI	HLA-C*05:01	0.018924730172147974	0.034939180983255706	not-binder
RPDLFAPLA	HLA-C*05:01	0.048979834839701655	0.029486815333487022	not-binder
LEEQEQELE	HLA-C*05:01	0.06211646171286702	0.08548785964763016	not-binder
TDIVAMAAR	HLA-C*05:01	0.003332770194273316	0.004687181841842902	not-binder
LVGGEIKGY	HLA-C*05:01	0.03829013455087989	0.04674633319168719	not-binder
GRFVIGGPQ	HLA-C*05:01	0.0005452202545711771	0.0008212387519256565	not-binder
NPTTRWEIR	HLA-C*05:01	0.0015244274795975343	0.002817525119012549	not-binder
QISSDFIVG	HLA-C*05:01	0.0007140127578168176	0.0010965756233495907	not-binder
RRPLPVAPS	HLA-C*05:01	0.0014386646547791316	0.0015026813737051999	not-binder
ATGDPEFNL	HLA-C*05:01	0.9319849491119385	0.04656130004803618	binder
SKADIVVAA	HLA-C*05:01	0.04754396132193506	0.06023708265168716	not-binder
KSEAATGNG	HLA-C*05:01	0.2456283701583743	0.27251611120115626	not-binder
IGLAMSSTA	HLA-C*05:01	0.000862910321666277	0.0007925877535447283	not-binder
SPQVLDLCR	HLA-C*05:01	0.003477729439327959	0.00412209717652158	not-binder
EIGRLVVNG	HLA-C*05:01	0.0007587035932374419	0.0008727726333556785	not-binder
ALEPSGEAF	HLA-C*05:01	0.9406323552131652	0.06922507634357332	binder
SVSKEAWAG	HLA-C*05:01	0.0010768891441525152	0.0010325910812880952	not-binder
PVIPPELRP	HLA-C*05:01	0.032087523862719534	0.04821651254502046	not-binder
PQEASRMVS	HLA-C*05:01	0.003296531573869288	0.002895274344156077	not-binder
ADDRHVKKL	HLA-C*05:01	0.8849533200263977	0.06448420340822353	binder
IYMQKLAAP	HLA-C*05:01	0.0002278451156218164	0.0004117672918367557	not-binder
LPDATDVWV	HLA-C*05:01	0.7379405260086059	0.21911388695701162	binder
SPRPTKVHI	HLA-C*05:01	0.004686864066752605	0.0037319827703205855	not-binder
EEYVKAVGN	HLA-C*05:01	0.0012744781149933715	0.002189848843406934	not-binder
GADLSGITE	HLA-C*05:01	0.3540278226137161	0.1370848361604976	not-binder
GLAYVVERF	HLA-C*05:01	0.082909417769406	0.16179079893180917	not-binder
PFPTVLMCG	HLA-C*05:01	0.00011373598105137716	0.00012733994253376953	not-binder
LAAGNFPCK	HLA-C*05:01	0.016188386431895196	0.01805777397388112	not-binder
RRAFEAGWG	HLA-C*05:01	4.0258525744374386e-05	7.076110160625341e-05	not-binder
IEVAVLGND	HLA-C*05:01	0.0025434662005864085	0.002966957422207537	not-binder
GTGHLKDTY	HLA-C*05:01	0.018559835784253666	0.027950992250705325	not-binder
FWHGPERLL	HLA-C*05:01	0.14980944530107082	0.13496349933804383	not-binder
LGREVRDQL	HLA-C*05:01	0.10453272173181176	0.14961428002402774	not-binder
MASILEVDD	HLA-C*05:01	0.00859295669349649	0.008605364906839424	not-binder
LEFLLSDVT	HLA-C*05:01	0.0009828378199017607	0.0013282641798420965	not-binder
LFHLIGVIC	HLA-C*05:01	0.0037310152357292736	0.004287385349445198	not-binder
ACSPETALD	HLA-C*05:01	0.003512111259624362	0.0021229113204896542	not-binder
SDVRVIVRD	HLA-C*05:01	0.007122260855976492	0.008071404173688472	not-binder
DSTSPVNDP	HLA-C*05:01	0.009645662882030592	0.007790388844535727	not-binder
DTPALSISA	HLA-C*05:01	0.002135790543979965	0.002008383119128713	not-binder
DFPKPSEEK	HLA-C*05:01	0.0015405561481202311	0.0022043087566462577	not-binder
ILKEQQVRL	HLA-C*05:01	0.40845120400190355	0.21829891990666841	ambiguous
LHFDIQREI	HLA-C*05:01	0.10358598399907351	0.10747834583239597	not-binder
AQNEHIPQA	HLA-C*05:01	0.12413627970963717	0.07610948918346609	not-binder
DEMNKAFEE	HLA-C*05:01	0.017565595572523306	0.024309883301693543	not-binder
GENIKLKTA	HLA-C*05:01	0.0009076965296117123	0.0007858403055527278	not-binder
VSAMRDSGQ	HLA-C*05:01	0.0005604043159110006	0.0003364548690168044	not-binder
CPLDVCYLL	HLA-C*05:01	0.16828873604536057	0.11203356225523364	not-binder
AARKVLSRE	HLA-C*05:01	0.0042156708559559775	0.0056635668261856625	not-binder
AGDVRDKGL	HLA-C*05:01	0.9510485649108886	0.054864100424513305	binder
TPLLFHLFS	HLA-C*05:01	0.0036595424049842506	0.007195552177889485	not-binder
EQQKEELAR	HLA-C*05:01	0.016321744805844675	0.024808175260063247	not-binder
KIITTRTYQ	HLA-C*05:01	0.0005127123535885403	0.0005816394494438176	not-binder
TKAGFTFYT	HLA-C*05:01	0.00453054794925265	0.004671649866472527	not-binder
TEKFNKKMH	HLA-C*05:01	0.0008809716303645132	0.0009733560361649542	not-binder
KMMVVKEPQ	HLA-C*05:01	0.0008542428244730615	0.0009060812440505999	not-binder
IGASGLNAV	HLA-C*05:01	0.2059103992767632	0.15467981251349155	not-binder
RRIKTEFLV	HLA-C*05:01	0.002275456615461735	0.00307593346998165	not-binder
PCIELKEMG	HLA-C*05:01	0.0016354019492794691	0.0019770516015385187	not-binder
GTGVNVYTH	HLA-C*05:01	0.02337685936363414	0.018170135379904376	not-binder
IRTHMESLP	HLA-C*05:01	0.0041876524592225906	0.005569550017440631	not-binder
VNGRVDTEE	HLA-C*05:01	0.04187022810801864	0.05844041220203962	not-binder
NIAEDKINV	HLA-C*05:01	0.7213866591453553	0.13596630592177295	binder
IACYKHDIG	HLA-C*05:01	0.0002698777993373369	0.00030967569128635545	not-binder
QRKQNPSEQ	HLA-C*05:01	0.0001976803053902132	0.00017023729447495812	not-binder
FINLCDALN	HLA-C*05:01	0.011644036322832108	0.009730483129756108	not-binder
DGSVFCKRH	HLA-C*05:01	0.000307391990133965	0.0004188579062025238	not-binder
MVSLADAVE	HLA-C*05:01	0.010504495515488089	0.010640953334157188	not-binder
QRVVDLLGP	HLA-C*05:01	0.0042255802021827545	0.004300542155959261	not-binder
PQQFSVFNT	HLA-C*05:01	0.0031038378991070205	0.003175887052153362	not-binder
KSKENIRIA	HLA-C*05:01	0.027950708038406446	0.02618465043828114	not-binder
LGWKEFELE	HLA-C*05:01	0.001078615168808028	0.0017353974757673089	not-binder
ILLGSDYCE	HLA-C*05:01	0.003468391606293153	0.0060348011758886546	not-binder
LNGKLNASY	HLA-C*05:01	0.00617438952322118	0.0057514499257188345	not-binder
RSGASNSLT	HLA-C*05:01	0.17137579545378684	0.15677906195002944	not-binder
CDQSTTYLT	HLA-C*05:01	0.01771650284063071	0.016234733577461146	not-binder
VTNMDILKR	HLA-C*05:01	0.02016449545044452	0.013180942067431095	not-binder
FPDDKDEEI	HLA-C*05:01	0.9917699217796325	0.006460265568375031	binder
LDLLYELRT	HLA-C*05:01	0.005584955566791905	0.005981767739502932	not-binder
RVNKRMSMV	HLA-C*05:01	0.11376668810844422	0.0662685470753405	not-binder
DDPEMREMA	HLA-C*05:01	0.005026670571533031	0.006512166529627578	not-binder
WSTGKDIDI	HLA-C*05:01	0.09123494140803814	0.0985327915598931	not-binder
FVESTKKLL	HLA-C*05:01	0.9587360382080078	0.019529843402646043	binder
GEVAMQKAL	HLA-C*05:01	0.007496953326335642	0.006776998066289813	not-binder
TRTGSYESR	HLA-C*05:01	0.0018914426418177755	0.0015023794220268376	not-binder
MQAQALEEM	HLA-C*05:01	0.38430835008621217	0.2453174514921544	ambiguous
PPALRDRME	HLA-C*05:01	0.001062125541830028	0.0013048504640693736	not-binder
ASPGNLVTV	HLA-C*05:01	0.9200222253799438	0.04195370504729471	binder
LQTPAFLCR	HLA-C*05:01	0.003105624348972924	0.005646340604616476	not-binder
TNTELSQAE	HLA-C*05:01	0.011451930027396884	0.009121751367327338	not-binder
VELAHDGVE	HLA-C*05:01	0.012406537169590592	0.014854305767091496	not-binder
ALHFLLPFM	HLA-C*05:01	0.014141029542224714	0.018649509354303935	not-binder
NLLIIIATI	HLA-C*05:01	0.002355375200772869	0.003920915715323578	not-binder
VFRELGAEV	HLA-C*05:01	0.14241282946895809	0.19003080113939347	not-binder
VKLYGDSKP	HLA-C*05:01	0.03358473532134667	0.052702232396790984	not-binder
DGQICVDMG	HLA-C*05:01	0.0012960694686853457	0.0012263289482328439	not-binder
GRGIYYGSY	HLA-C*05:01	0.005488664267613785	0.00829988290911982	not-binder
LRRYDISIA	HLA-C*05:01	0.0006472988267582025	0.0011595228722146556	not-binder
NIHTIAPGN	HLA-C*05:01	0.0005067362191766734	0.0005583847610396314	not-binder
WSAGVILYI	HLA-C*05:01	0.2885281890630722	0.23829909476074354	not-binder
KGEVYILSK	HLA-C*05:01	0.057367905415594576	0.05119229999729893	not-binder
LRFFMLSVH	HLA-C*05:01	1.7117020670864846e-05	2.5734390657409875e-05	not-binder
PQGLLKARI	HLA-C*05:01	0.00255463455687277	0.002020390934809521	not-binder
GRFSGATRG	HLA-C*05:01	0.0024523397907614706	0.0032135732775745445	not-binder
PTMPRVPRQ	HLA-C*05:01	0.0001996840417035628	0.00023399150770525874	not-binder
VVNLQAEVS	HLA-C*05:01	0.0026038156225695274	0.004536086253413146	not-binder
GEFAAPSIV	HLA-C*05:01	0.005643092287937179	0.006069987902987493	not-binder
TCAMRDSGM	HLA-C*05:01	0.010556689742952586	0.009446529385421697	not-binder
YGLKQSPKE	HLA-C*05:01	0.0018518763972679153	0.001991230868212058	not-binder
RQRGTKIHP	HLA-C*05:01	0.016820953320075206	0.0309183209244028	not-binder
EYIPGGKFG	HLA-C*05:01	0.0003376697352905467	0.00035378897619902906	not-binder
YLADQLVLP	HLA-C*05:01	0.07611026470549405	0.08585772498611015	not-binder
DMFMETTRA	HLA-C*05:01	0.000514310025840814	0.0007946562869135736	not-binder
LNKNQKGCY	HLA-C*05:01	0.006153095668332753	0.01163398137956497	not-binder
EKCHELNNT	HLA-C*05:01	0.000296648859148263	0.0005024314918902648	not-binder
SPDKDASVT	HLA-C*05:01	0.20278622806072236	0.09613093379398308	not-binder
IHPDEAAEK	HLA-C*05:01	0.11615740079432726	0.12195113376750705	not-binder
NLFRGAEYN	HLA-C*05:01	0.00033896955357874957	0.0005388105736338588	not-binder
CEDSWLVAA	HLA-C*05:01	0.0017402493358531501	0.0024941272654909804	not-binder
DQLKRCKPI	HLA-C*05:01	0.0019308447388539207	0.002538310246257766	not-binder
KQMLVASGV	HLA-C*05:01	0.07084667842136697	0.060383402082811836	not-binder
DSVQCTGEL	HLA-C*05:01	0.08225368061102926	0.07370581682587879	not-binder
LLHRLFVCI	HLA-C*05:01	0.02994735350366682	0.028195335848702985	not-binder
ANQLTRSPE	HLA-C*05:01	0.01562499440042302	0.018101880183871582	not-binder
KAKTKKGLN	HLA-C*05:01	0.002713425430465577	0.004697739357329554	not-binder
PLYSFMLRA	HLA-C*05:01	0.022170156058405156	0.04430422019195127	not-binder
IGNVTGPLM	HLA-C*05:01	0.2651513728313148	0.2547936099583946	not-binder
LECFLFGKA	HLA-C*05:01	0.0003200322164047975	0.00045629023799695335	not-binder
KLIKRLCDR	HLA-C*05:01	0.00048420065564891424	0.0008183398258587108	not-binder
DSDLDKYRV	HLA-C*05:01	0.61871457695961	0.28792163707676416	ambiguous
IPGTKMIFA	HLA-C*05:01	0.0005280241755826864	0.0007919410153519084	not-binder
VVSFGQERC	HLA-C*05:01	0.017298585730895866	0.029767050333780545	not-binder
EGIVEEAWE	HLA-C*05:01	8.211300861376003e-05	0.0001515876622176132	not-binder
WGGPSWTRQ	HLA-C*05:01	0.002793501984022924	0.004711427820782061	not-binder
EVTRLVGEH	HLA-C*05:01	0.001160070742480457	0.00142183540681035	not-binder
QVRGGVWRG	HLA-C*05:01	0.0033948480398976245	0.005727760393869131	not-binder
ELDPANVKE	HLA-C*05:01	0.31994504705071447	0.16798053218615158	not-binder
ALIHHFKLF	HLA-C*05:01	0.012804478034377098	0.013576053318920039	not-binder
AQLGGDGIT	HLA-C*05:01	0.016366554255364464	0.011518714510302832	not-binder
IIDGANITL	HLA-C*05:01	0.9998818755149841	7.13595450170848e-05	binder
ELYPMSDEP	HLA-C*05:01	0.0056524590763729066	0.009458299300664125	not-binder
DIEFCPLSK	HLA-C*05:01	0.004218867441522889	0.0030050701108094526	not-binder
AHTFAPDAA	HLA-C*05:01	0.003072775015607476	0.001398266727282558	not-binder
AMSVREASD	HLA-C*05:01	0.0029281539668899017	0.005662055116639529	not-binder
SKDYGNLLL	HLA-C*05:01	0.9507367253303528	0.04844187677284326	binder
QSEIAFHVD	HLA-C*05:01	0.12508111596107482	0.13154203372277046	not-binder
KIEKLKYPD	HLA-C*05:01	0.05083318448159844	0.054536169821834665	not-binder
SYSPHLRGP	HLA-C*05:01	0.003620432736897783	0.0030743769994545553	not-binder
VNTDIKDVA	HLA-C*05:01	0.043551457859575746	0.033764569675001854	not-binder
QECTQKACK	HLA-C*05:01	0.0008708954958024151	0.0010613577357928617	not-binder
SAACLDVLP	HLA-C*05:01	0.033191326260566714	0.038487741550074124	not-binder
GDVSHPQNG	HLA-C*05:01	0.006787237551054659	0.008219410764696672	not-binder
TGWRMGHIQ	HLA-C*05:01	0.0001587425590525271	0.00020540270043549095	not-binder
AEFHPTSCN	HLA-C*05:01	0.0016823076957280137	0.0015188835363452453	not-binder
GNLGDPRAR	HLA-C*05:01	0.005791736088940525	0.003908548479778484	not-binder
DPAMATMLC	HLA-C*05:01	0.0538458062769223	0.10562077985505593	not-binder
SRGKLFIKT	HLA-C*05:01	0.004446126759285107	0.005265720906764344	not-binder
TVAALFDME	HLA-C*05:01	0.0015923415092402137	0.0025001211091712073	not-binder
HHGGVDKAL	HLA-C*05:01	0.07955246907222317	0.13297524433410332	not-binder
LSMFSMNPA	HLA-C*05:01	0.006413508765399456	0.007374333891702029	not-binder
DIKMDDVIE	HLA-C*05:01	0.006618433905168785	0.008082812367732424	not-binder
QSKGPRWAS	HLA-C*05:01	0.0009837515359322423	0.0011896964830720236	not-binder
GGAYPLLEL	HLA-C*05:01	0.2055348608409986	0.2311599683300501	not-binder
CQHHTCGIQ	HLA-C*05:01	0.0006078509088183637	0.0004390612594303961	not-binder
LVEQLTAAR	HLA-C*05:01	0.06117656998412713	0.06574507773157988	not-binder
TQIQCKEAG	HLA-C*05:01	0.0003176316997382855	0.0003330094304051271	not-binder
VRGTLEALN	HLA-C*05:01	0.001408567953542672	0.0012191921392317494	not-binder
RCMKGYRLP	HLA-C*05:01	0.015527750007458962	0.03021575240974597	not-binder
VLLKLKIVS	HLA-C*05:01	0.0002748256898270407	0.000436001896310348	not-binder
SLPPDPPPL	HLA-C*05:01	0.763283622264862	0.15155880942204977	binder
VVGQYFGWR	HLA-C*05:01	0.010488565196283162	0.012631060622249378	not-binder
LDKFGGDSV	HLA-C*05:01	0.1894617328129243	0.22226929205424448	not-binder
STYLPKQPE	HLA-C*05:01	0.0064571159629849715	0.0074742320933931855	not-binder
IHEAMFYTY	HLA-C*05:01	0.05647755388636142	0.045396542149367766	not-binder
DICAVDGAL	HLA-C*05:01	0.05990262440769243	0.07391130334307149	not-binder
YDIQSCRVG	HLA-C*05:01	0.004360161987460742	0.004685335430974086	not-binder
QMVQRKTIQ	HLA-C*05:01	0.00018802868195137988	0.00035080620490795974	not-binder
QPVVFCGLF	HLA-C*05:01	0.0009686578064929563	0.0016022462143662779	not-binder
GLYASIVNI	HLA-C*05:01	0.15028675934299826	0.21052176046972002	not-binder
IRELLDRGL	HLA-C*05:01	0.18692894596606494	0.21460825734171363	not-binder
ITKATNRLN	HLA-C*05:01	0.0016955611627508915	0.0023780227479626007	not-binder
AGNPERRFL	HLA-C*05:01	0.23832080876454712	0.1868701161357075	not-binder
AFEKWREWA	HLA-C*05:01	0.0009742430783603595	0.0018381947850202559	not-binder
AREARPYDA	HLA-C*05:01	0.001198505680076778	0.0004979429286660037	not-binder
AADYDDEWL	HLA-C*05:01	0.9892928123474121	0.009742993769321178	binder
NNYRPELHD	HLA-C*05:01	0.007143288606312126	0.008246665396638087	not-binder
IPLATAATI	HLA-C*05:01	0.009056644485099241	0.009596783588549346	not-binder
ENFGTNWGI	HLA-C*05:01	0.048140271287411454	0.04281077884356018	not-binder
LCDEAGIIT	HLA-C*05:01	0.7729548454284668	0.1553563618171809	binder
APDRRSKGN	HLA-C*05:01	0.0009576947260939051	0.0010441074212866968	not-binder
CLLLLVAAG	HLA-C*05:01	5.06781742584117e-05	8.232570667997064e-05	not-binder
QMRDVLGTF	HLA-C*05:01	0.07190638174070045	0.13340995087756627	not-binder
YAGVYVDPR	HLA-C*05:01	0.08485996625386179	0.09203486596901471	not-binder
EGLGGDLLE	HLA-C*05:01	0.00456575232965406	0.006736036694400567	not-binder
RNTQTLPDW	HLA-C*05:01	0.0010419510539705357	0.0014426539791117868	not-binder
GDSYFLLPA	HLA-C*05:01	0.006490223947912455	0.004515195153107083	not-binder
ADGVLATSQ	HLA-C*05:01	0.002561129872628953	0.002604846194845149	not-binder
YDLYHSPPA	HLA-C*05:01	0.011246625002240763	0.009234913498463487	not-binder
LYRPDPAGD	HLA-C*05:01	0.0016563607309763029	0.0018545881867159907	not-binder
LVAHADNEA	HLA-C*05:01	0.025806665478739887	0.022093128693975218	not-binder
ARDYLVPSR	HLA-C*05:01	0.006256423218292184	0.006170444008000301	not-binder
VKKYFLPNQ	HLA-C*05:01	0.0009151335013868334	0.0017817880621696384	not-binder
NILEKDLKT	HLA-C*05:01	0.06069969902137018	0.07090581631640286	not-binder
QIIDSRGNP	HLA-C*05:01	0.02196564104524441	0.030852645085221866	not-binder
FHPDLVGIQ	HLA-C*05:01	0.012612872707541101	0.009783711004884465	not-binder
ISASRKTAD	HLA-C*05:01	0.004177784987405175	0.0067510536619612635	not-binder
TIQTPDCRL	HLA-C*05:01	0.5186862885951996	0.23317346061238778	ambiguous
PGQALYAVA	HLA-C*05:01	0.00644690677509061	0.005487464246285879	not-binder
ALMDSLGPE	HLA-C*05:01	0.004769327188841999	0.007481605424621886	not-binder
QRQRIAIAR	HLA-C*05:01	0.00011674986651707881	0.00020963031170926895	not-binder
TSLYPSIIR	HLA-C*05:01	0.01608273761230521	0.015131489093213268	not-binder
ISLLQEYGT	HLA-C*05:01	0.0025521726522129027	0.002290644714557674	not-binder
GPLAVTFHR	HLA-C*05:01	0.001941271221944918	0.0024757995956060886	not-binder
CDGRIAGNC	HLA-C*05:01	0.010761676006950438	0.006054021060526458	not-binder
PKDLNLTLE	HLA-C*05:01	0.09389962758868933	0.13973838132708505	not-binder
LGKDGVAER	HLA-C*05:01	0.027222894690930845	0.02965748395693713	not-binder
VNPEELKQD	HLA-C*05:01	0.04126578369177878	0.024085724916447317	not-binder
LDALRRAHA	HLA-C*05:01	0.006002942705526948	0.007570647185711611	not-binder
LQAYLMNTV	HLA-C*05:01	0.06195677369832993	0.03710598882688185	not-binder
GYQIIGLPV	HLA-C*05:01	0.01553886420733761	0.02874233603057552	not-binder
NLRYREALA	HLA-C*05:01	0.00035885556048356195	0.0006722654130017272	not-binder
ISKRTYHII	HLA-C*05:01	0.0592605541634839	0.057006572493698275	not-binder
GQARFDARA	HLA-C*05:01	0.003315505212140124	0.0034317654525452637	not-binder
YGSKKDDYE	HLA-C*05:01	0.0156410827068612	0.012875214601630366	not-binder
CDGLPSSST	HLA-C*05:01	0.13131925251800566	0.24232719419103185	not-binder
TEMDIGGDE	HLA-C*05:01	0.004598992329556495	0.00411076167618497	not-binder
TAPKGSTFV	HLA-C*05:01	0.6459202766418457	0.2621461062903482	binder
PLQLPRELD	HLA-C*05:01	0.007101817561488133	0.010548640619493751	not-binder
ILAIAIVSF	HLA-C*05:01	0.01741463950893376	0.03169496373746818	not-binder
EIFKSKDEQ	HLA-C*05:01	0.0007231850133393892	0.0011815146555321989	not-binder
CSSVSAQKP	HLA-C*05:01	0.02862005937495269	0.02828661489842549	not-binder
TEGKKTPKS	HLA-C*05:01	0.0018471947279522284	0.002916470463277849	not-binder
RPWVCSKMA	HLA-C*05:01	0.0004888457762717735	0.00048556792568440837	not-binder
DIVLSGIIP	HLA-C*05:01	0.01129367798948806	0.021654980806863386	not-binder
MSRLSLITS	HLA-C*05:01	0.0023116927015507825	0.0012900288114123784	not-binder
PGESKDGDE	HLA-C*05:01	0.021714207460172476	0.023735526371033915	not-binder
NVLLLGEDG	HLA-C*05:01	0.0008225299775381334	0.0015616336522095982	not-binder
AFSKALGDK	HLA-C*05:01	0.00017962353203984093	0.00020869103254102266	not-binder
TPTRDVLNL	HLA-C*05:01	0.04829612735193223	0.07287548270811177	not-binder
TLSSDKKAS	HLA-C*05:01	0.00041685306205181406	0.0004113858437019227	not-binder
LSEMEAMAS	HLA-C*05:01	0.0256453194655478	0.01680671492318128	not-binder
SIDNKITEW	HLA-C*05:01	0.9969727754592895	0.001661075783384561	binder
FENYIKAKR	HLA-C*05:01	0.000618496805246238	0.0007665839770713225	not-binder
SHVIISGSN	HLA-C*05:01	0.0015308568381442456	0.001842011383646566	not-binder
KTGNPSNAT	HLA-C*05:01	0.13152210442349316	0.13417578911214162	not-binder
EWQTPETPP	HLA-C*05:01	0.0026997923011094827	0.0029946629824128142	not-binder
WFVWGMVLL	HLA-C*05:01	0.0037721352693552033	0.006025864314272294	not-binder
LEKNKTLDA	HLA-C*05:01	0.004464498744346202	0.006018881091231253	not-binder
MPRYASWAH	HLA-C*05:01	0.00047615167419792217	0.0009277522669654126	not-binder
PLVLRTMQS	HLA-C*05:01	4.057956691552178e-05	7.037554759183462e-05	not-binder
ELYIGGIME	HLA-C*05:01	0.0014991619798820465	0.0027950547926136908	not-binder
ILGMQIVKG	HLA-C*05:01	0.0007126953790645985	0.0010290092683767852	not-binder
RPYASFIPS	HLA-C*05:01	0.0022744573070667684	0.002350003221753209	not-binder
EDSPYSHPH	HLA-C*05:01	0.010000969584507403	0.01665248671548216	not-binder
EEIDKELYL	HLA-C*05:01	0.470304599404335	0.20720811042808526	ambiguous
NCNPETVST	HLA-C*05:01	0.039224510081112385	0.05204776568285106	not-binder
AEVYASSDA	HLA-C*05:01	0.00020112850606892607	0.0002537617754876773	not-binder
ENFNCISET	HLA-C*05:01	0.002063315344275907	0.0014954767313815672	not-binder
SAIVDPTPG	HLA-C*05:01	0.004980946658179164	0.0023412787723400942	not-binder
SLVILPGSK	HLA-C*05:01	0.03816203573724124	0.06878096669766232	not-binder
ELGFTVATG	HLA-C*05:01	0.0004194468703190068	0.0005771952089864271	not-binder
SLNLTYRGK	HLA-C*05:01	0.00014567883832521388	0.00024314717165175632	not-binder
EEFMKRVKK	HLA-C*05:01	0.0004207272438179643	0.0007287548419308087	not-binder
RLGDGRALL	HLA-C*05:01	0.9534780144691467	0.024012076232183942	binder
DKQFGTWRL	HLA-C*05:01	0.009893499549798434	0.010321348454896054	not-binder
QALLDKIYQ	HLA-C*05:01	0.004451189251267351	0.0036062291398819774	not-binder
KDVVLTTKF	HLA-C*05:01	0.2877163283294067	0.2312791297764864	not-binder
LTDAVDRIK	HLA-C*05:01	0.6314165167510509	0.3523206760228137	ambiguous
RLDRPTSGV	HLA-C*05:01	0.9940032362937927	0.006110256543087199	binder
RVFSSPAPG	HLA-C*05:01	0.017613787297159435	0.016572247410101753	not-binder
IGKVTAGVP	HLA-C*05:01	0.12288624164648354	0.15016178881718892	not-binder
VERNEQVTR	HLA-C*05:01	0.006986162412044905	0.008598789600012573	not-binder
TSKGSETTT	HLA-C*05:01	0.003933679284364189	0.005341055681667304	not-binder
HWSRFDNYS	HLA-C*05:01	4.5850955854120914e-05	3.3519148420360436e-05	not-binder
GGREVGRSC	HLA-C*05:01	0.021625370699666746	0.041738891042682566	not-binder
QVLSTATQT	HLA-C*05:01	0.0012658083964197432	0.0016231027995189603	not-binder
FVEASLKAG	HLA-C*05:01	0.04239307912503136	0.07401768809136154	not-binder
RRNSAGGTG	HLA-C*05:01	0.0019599814782850443	0.0017530772717491438	not-binder
KDKPHMKFY	HLA-C*05:01	0.012917346660105977	0.010375214910835972	not-binder
SPASPGNRG	HLA-C*05:01	0.008273395604919642	0.010142767514827122	not-binder
EPPEMELLK	HLA-C*05:01	0.010184807824612108	0.011960393148553976	not-binder
SSRAFQANE	HLA-C*05:01	0.004178868627628107	0.0064930074386196895	not-binder
LHIARYLPV	HLA-C*05:01	0.013232222310034559	0.01565591723043234	not-binder
KATIFVQRK	HLA-C*05:01	0.010551990910607855	0.0083838531266565	not-binder
NFEAPPTLW	HLA-C*05:01	0.16570410430431365	0.22571399042707854	not-binder
LSRALSQLA	HLA-C*05:01	0.03942343289963901	0.041472343564993706	not-binder
VNVTPFEPE	HLA-C*05:01	0.0052323755580800935	0.006168681209894595	not-binder
FLSHQIVKY	HLA-C*05:01	0.44381219390779736	0.33725961987901515	ambiguous
APKDSVILT	HLA-C*05:01	0.002449943257852283	0.00272291069656394	not-binder
VEVVEEEEE	HLA-C*05:01	0.026438381918706	0.037446939335329284	not-binder
LPSGFDGWQ	HLA-C*05:01	0.0003260338875406887	0.000346511222026103	not-binder
KTVNGFGID	HLA-C*05:01	0.01659263203619048	0.0209415260420212	not-binder
GFDGRDVDG	HLA-C*05:01	0.04147051200270653	0.041679729471488264	not-binder
KVTITFYPY	HLA-C*05:01	0.004622053101775237	0.006608650919423617	not-binder
LELWSDKNH	HLA-C*05:01	0.0003444791516784562	0.00035136568406369205	not-binder
MNDLVSEYQ	HLA-C*05:01	0.24973525889217854	0.2462452622053633	not-binder
ALEHRTHFS	HLA-C*05:01	0.0079276287688117	0.0090674720618056	not-binder
EFAELEEIW	HLA-C*05:01	0.002082781334786432	0.001894311712843966	not-binder
LEASIDGKY	HLA-C*05:01	0.036604930832982066	0.03689398996142894	not-binder
GAVASGEKQ	HLA-C*05:01	0.011089395575345407	0.020854070179411845	not-binder
LRLVWDPKK	HLA-C*05:01	0.001098330083914334	0.0013423407027296885	not-binder
QAYLEDLDH	HLA-C*05:01	0.002170858105091611	0.0021086047139077494	not-binder
LIDEGDETS	HLA-C*05:01	0.6102207720279693	0.2263230174964333	ambiguous
ALLPLAAAF	HLA-C*05:01	0.02295090458355844	0.015461478614214659	not-binder
LTPWAIWTR	HLA-C*05:01	0.007029074858138029	0.008651834072671725	not-binder
RAVLEALGV	HLA-C*05:01	0.4233653396368027	0.2693295322692813	ambiguous
INQYGQQGS	HLA-C*05:01	0.0009642216934025782	0.0009490950354351839	not-binder
VIQPYAALH	HLA-C*05:01	0.034684571724937996	0.0400965667251564	not-binder
VRKYATRVV	HLA-C*05:01	0.005728170572513136	0.010570580424358322	not-binder
NAAGQMVCT	HLA-C*05:01	0.021570946741849183	0.017628134182642006	not-binder
VKNAKAGQV	HLA-C*05:01	0.008403816149802878	0.008247212897176438	not-binder
SNTNAQSHH	HLA-C*05:01	0.02611246684086268	0.031540809469471076	not-binder
AEDYKWINF	HLA-C*05:01	0.7568949669599533	0.2924128205830165	binder
SSDISSSGS	HLA-C*05:01	0.24752479493618013	0.15471359319308356	not-binder
VEDGYEFFA	HLA-C*05:01	0.03792803892865777	0.023203396908640973	not-binder
ASLDEMAKG	HLA-C*05:01	0.06298212366673397	0.11407665465638685	not-binder
AFKVPHRFA	HLA-C*05:01	0.0005706143340830749	0.0007240825241740565	not-binder
LGDMSTVAD	HLA-C*05:01	0.07362002208828926	0.02471170003684179	not-binder
RKTILDDSS	HLA-C*05:01	0.002370754039998246	0.0032741215567175554	not-binder
NGLDILKCP	HLA-C*05:01	0.03630282115191221	0.05654006811071773	not-binder
KTERPVNSA	HLA-C*05:01	0.7167835175991059	0.19333785658490382	binder
GIINVHASL	HLA-C*05:01	0.38184574842453	0.24859185537679981	ambiguous
EFQQISQMD	HLA-C*05:01	0.000817838836530882	0.0011380247591763252	not-binder
GNYDNAQIE	HLA-C*05:01	0.039414501562714574	0.029173842063068684	not-binder
AYFMNNETY	HLA-C*05:01	0.0019968311476986854	0.0012423949217366197	not-binder
LIEDFDGVR	HLA-C*05:01	0.2745201835408807	0.19809862055506502	not-binder
RGQPHVTLH	HLA-C*05:01	0.0446978859603405	0.04580520565977775	not-binder
NQTVLFANP	HLA-C*05:01	0.018136596915428526	0.020592343143718914	not-binder
TLPIENTAR	HLA-C*05:01	0.012016212076105148	0.014577522205591125	not-binder
ADVRVSLLG	HLA-C*05:01	0.010257173381978646	0.018347765078520453	not-binder
ERENKVDEV	HLA-C*05:01	0.025148276798427106	0.0221315464558688	not-binder
LDSNERAIP	HLA-C*05:01	0.10066295284777879	0.09812370784320201	not-binder
EGLPAIIVN	HLA-C*05:01	0.000744222635330516	0.0008359956724506153	not-binder
FHFLLCLPG	HLA-C*05:01	0.0007978003886819351	0.0009870997375827702	not-binder
VPEKMEQLW	HLA-C*05:01	0.17990615405142307	0.17675315604448186	not-binder
GNMLYDWFI	HLA-C*05:01	0.01877963635505466	0.03226288199855904	not-binder
SSEADVEAA	HLA-C*05:01	0.030723983701318503	0.02163895627292021	not-binder
HYHHFRAIL	HLA-C*05:01	0.017935150052653625	0.03307778734034249	not-binder
LIGIKNTYE	HLA-C*05:01	0.007226855680346489	0.007167097536168869	not-binder
RIVRTAGVR	HLA-C*05:01	0.0023765822614223	0.0029237517085063834	not-binder
YHIAKQVID	HLA-C*05:01	0.0011844704669783824	0.002019541477284875	not-binder
KTSLKSTAL	HLA-C*05:01	0.6071109056472779	0.14549483277527575	binder
TSFFSAKNY	HLA-C*05:01	0.005270370443759021	0.005568960050945018	not-binder
RKAELMGIS	HLA-C*05:01	0.0012134265665736167	0.0012432422041016335	not-binder
GQVITPIFK	HLA-C*05:01	0.006357992970151827	0.011093321948426684	not-binder
RQTIRGKLM	HLA-C*05:01	0.03930870749754831	0.07542626281218116	not-binder
LDNRGRVVA	HLA-C*05:01	0.014978778618387877	0.013796976064890007	not-binder
DYVSRPPDW	HLA-C*05:01	0.0002288619106820988	0.0002720682994531485	not-binder
YKWEALRFG	HLA-C*05:01	0.0008116046797113086	0.0010525858005892284	not-binder
TEENYLDAL	HLA-C*05:01	0.3127069599926472	0.2621221895848864	not-binder
GNEQLGSSM	HLA-C*05:01	0.7576428771018981	0.16364933060765716	binder
MRKAGLVDI	HLA-C*05:01	0.006442452285682521	0.012672942173754313	not-binder
KDAALERRF	HLA-C*05:01	0.21848193211480976	0.18625702629556634	not-binder
QILDIIEIL	HLA-C*05:01	0.192299585044384	0.29546343076177994	not-binder
ALGRDISGE	HLA-C*05:01	0.003651197363069514	0.005385159289371266	not-binder
VGGGVRTVA	HLA-C*05:01	0.028534892620518802	0.025294505749097484	not-binder
LYDNQANDA	HLA-C*05:01	0.12426734678447246	0.09768351195704712	not-binder
RRERKLLLH	HLA-C*05:01	0.00045893648028245694	0.00048712583463080136	not-binder
EKEAVKEEN	HLA-C*05:01	0.012430900116686416	0.010082736428848462	not-binder
SLYALCLDT	HLA-C*05:01	0.0009405828874150757	0.0009915914462530853	not-binder
IMEEGDHFA	HLA-C*05:01	0.5727370351552963	0.2846810464032259	ambiguous
SLQHPHKHA	HLA-C*05:01	0.009723506891168654	0.008687143374621245	not-binder
DLWFKSGDM	HLA-C*05:01	0.0017079304458547996	0.0028092416065043624	not-binder
GQITPVHDH	HLA-C*05:01	0.003872003647120437	0.004952410751653019	not-binder
KGGKGVATA	HLA-C*05:01	0.06379138324409724	0.04845434661234735	not-binder
VPAAERIRV	HLA-C*05:01	0.034507522848434745	0.06211001334061127	not-binder
AVQIVETTD	HLA-C*05:01	0.011423748975555181	0.021552697400386983	not-binder
VVSGGTDVH	HLA-C*05:01	0.023575408710166813	0.023988911605951502	not-binder
ITTKANVDY	HLA-C*05:01	0.1221032378030941	0.1759185973342836	not-binder
FKIHEKYYL	HLA-C*05:01	0.004876987595343963	0.005768850546325002	not-binder
TASHNALDL	HLA-C*05:01	0.5070285439491272	0.2522661340298746	ambiguous
GKIGHFMKD	HLA-C*05:01	0.0034016416873782875	0.0035448119064372258	not-binder
IFASLTVWL	HLA-C*05:01	0.017378633965927294	0.03299953737196672	not-binder
LRSTTSLIQ	HLA-C*05:01	0.0004535620898423076	0.000861908058804862	not-binder
RELSRQPAV	HLA-C*05:01	0.009015959274256602	0.014503202612579381	not-binder
QGLLEEVEG	HLA-C*05:01	0.0003172004238649606	0.00030715629494039367	not-binder
NILIKKGCI	HLA-C*05:01	0.0032426560806925408	0.002928378852702967	not-binder
KKIMRELGI	HLA-C*05:01	0.002651686532772146	0.003649107222082476	not-binder
QPQQPAQHE	HLA-C*05:01	0.00155762618251174	0.0013881603243503864	not-binder
RGYYTNPFN	HLA-C*05:01	0.0025175784874591047	0.002555377786947419	not-binder
NDDPAYTRV	HLA-C*05:01	0.843914020061493	0.14532674160598072	binder
KFHWKPTCG	HLA-C*05:01	0.00035359316498215774	0.00022099311562614156	not-binder
PTKPIYPAK	HLA-C*05:01	0.0003811852328567511	0.000522847675835993	not-binder
YERILHKLE	HLA-C*05:01	0.003165303816786036	0.003402184674580312	not-binder
ADEKFIKET	HLA-C*05:01	0.14872528649866582	0.13468611962011884	not-binder
TIFLNRTSG	HLA-C*05:01	0.0003404747798583685	0.00036024932897162564	not-binder
TQLVGDAGK	HLA-C*05:01	0.003210188706725603	0.0023060715837046426	not-binder
LVSVFASLL	HLA-C*05:01	0.2972268395125866	0.24706171171955646	not-binder
AFYGASNKA	HLA-C*05:01	0.0012306806220294675	0.0014347781992473105	not-binder
LLKEGEVGI	HLA-C*05:01	0.1827358391135931	0.18198048584988433	not-binder
TQPQRIHLN	HLA-C*05:01	0.0002765614526651916	0.00026064206822463384	not-binder
ITPIIHSNS	HLA-C*05:01	0.003442895213788688	0.00426827665771818	not-binder
DQARNAGVV	HLA-C*05:01	0.0074535806896165015	0.008404313350967313	not-binder
PRRVAEAVA	HLA-C*05:01	0.001247733891068492	0.0013370820944748369	not-binder
QNSRNADSA	HLA-C*05:01	0.001581652887398377	0.002342808125595651	not-binder
LRRVVEPLI	HLA-C*05:01	0.004008517478268914	0.006656578463699622	not-binder
WDSSGSVYA	HLA-C*05:01	0.0236467369570164	0.03985715539936823	not-binder
LDTCCTTMG	HLA-C*05:01	0.002592726802686229	0.0021110718138902724	not-binder
DRGGELILR	HLA-C*05:01	0.005624279883340933	0.010218651824299884	not-binder
VDYTKVSDP	HLA-C*05:01	0.003175099950749427	0.002942181709458884	not-binder
DVDSFAPRA	HLA-C*05:01	0.04434581128880381	0.027180991581716076	not-binder
CPIESPVSK	HLA-C*05:01	0.005110823172617529	0.007382489741232825	not-binder
PRSEGELLA	HLA-C*05:01	0.002099597529741004	0.0026008091401284617	not-binder
VIFADQLMQ	HLA-C*05:01	0.00032603707295493224	0.00023516849736402028	not-binder
GTYATTVLR	HLA-C*05:01	0.00685928058301215	0.008782308517880722	not-binder
SPILYGSHT	HLA-C*05:01	0.0009387520183281595	0.001350681637333178	not-binder
LGYTGVLIP	HLA-C*05:01	0.05039085306925699	0.08771847715359257	not-binder
NLAELNPHE	HLA-C*05:01	0.03698583546793088	0.07049096161094776	not-binder
DTEPVVMGD	HLA-C*05:01	0.025912702921777962	0.019162315158847063	not-binder
AECPLDAGP	HLA-C*05:01	0.034484869430889374	0.04572708959609247	not-binder
HYVLTGEKQ	HLA-C*05:01	0.0016508061497461312	0.002582939883338769	not-binder
INGKPEFTN	HLA-C*05:01	0.019943168724421412	0.014874830288565235	not-binder
AAVAAESST	HLA-C*05:01	0.005539406117168255	0.004797417766304649	not-binder
HVYLDTLML	HLA-C*05:01	0.12124056897591799	0.1109110204763014	not-binder
NIDTLGQMS	HLA-C*05:01	0.36622005701065063	0.280031963439851	ambiguous
NLLRQVNSC	HLA-C*05:01	0.0012602728102137917	0.0014623493080188868	not-binder
NFALHTFRG	HLA-C*05:01	0.00014601363341775196	0.00018430262682549349	not-binder
NMSLSILIS	HLA-C*05:01	0.0005424197595857549	0.0007458380785294868	not-binder
FRKIIPKDL	HLA-C*05:01	0.020988883104291745	0.03602206358531931	not-binder
KTKTREQVT	HLA-C*05:01	0.0013440473757782457	0.001530194656137906	not-binder
AFALFKNKR	HLA-C*05:01	4.231593511114795e-05	5.690449697514457e-05	not-binder
RRWFPRVPI	HLA-C*05:01	0.004470365720662883	0.005807375970586568	not-binder
GHIKQQKAY	HLA-C*05:01	0.0007419941655825823	0.001332271697413807	not-binder
IQVNVGRTG	HLA-C*05:01	0.0021684106036445883	0.003110557956915445	not-binder
GFKEGQNTI	HLA-C*05:01	0.0461605584656354	0.07404916443138991	not-binder
IKNGGEVKP	HLA-C*05:01	0.05391094302758574	0.08816970357889611	not-binder
VTVGDVASR	HLA-C*05:01	0.043859305372461674	0.03495631285180824	not-binder
SKSDYYYEQ	HLA-C*05:01	0.002919629478128627	0.002849022347404016	not-binder
PSKWKFNRT	HLA-C*05:01	0.0032431915593122084	0.0058735143311945265	not-binder
TDTPANRGM	HLA-C*05:01	0.4759316682815552	0.24756324017987685	ambiguous
IDDVTPEKV	HLA-C*05:01	0.8788326859474183	0.06417082914079336	binder
IAAPSANLA	HLA-C*05:01	0.20317532867193222	0.09393039169885753	not-binder
GMGGGNDER	HLA-C*05:01	0.01643724770619883	0.03207528186007095	not-binder
KTIPSHSES	HLA-C*05:01	0.009295590783585795	0.0065413762240932325	not-binder
RKLPVTRTL	HLA-C*05:01	0.03664187826216221	0.05920342268479174	not-binder
DAGQWPCAD	HLA-C*05:01	0.0028848506044596434	0.004367978916944054	not-binder
TVLAFKIFV	HLA-C*05:01	0.03913039942272008	0.02935469151676394	not-binder
ENSEPVVNS	HLA-C*05:01	0.00293152596100299	0.004913109039574374	not-binder
ELPVVLLCR	HLA-C*05:01	0.0007207793155806997	0.00126424113137804	not-binder
ASAIVYSTA	HLA-C*05:01	0.04826470871630591	0.07171077664686468	not-binder
NVVTPTKIS	HLA-C*05:01	0.004468235999775061	0.006143027676854006	not-binder
GLPVWVGGA	HLA-C*05:01	0.01590782120983931	0.020469922780234063	not-binder
NECKSIPNI	HLA-C*05:01	0.001735385365464026	0.002792746959377261	not-binder
EELAYLKKN	HLA-C*05:01	0.0006921769228938502	0.0010206928215515288	not-binder
DRVAIMVSG	HLA-C*05:01	4.0825958512868966e-05	3.303196241966603e-05	not-binder
AVQKLFPKA	HLA-C*05:01	0.01413995255716145	0.01473783401972822	not-binder
FIKANILSS	HLA-C*05:01	0.000681068014819175	0.00034521107394716317	not-binder
SRDGGSSSN	HLA-C*05:01	0.13837840110063554	0.1495485311577115	not-binder
AHAAAAGRS	HLA-C*05:01	0.011614098976133391	0.016807270820260022	not-binder
FSQQALMAE	HLA-C*05:01	0.013270340417511762	0.01457467623878635	not-binder
LQFSQENYG	HLA-C*05:01	0.0011079359930590727	0.0016216096035569345	not-binder
GKEEKKKLN	HLA-C*05:01	0.018082844925811515	0.016764087141358176	not-binder
KMPKLRATS	HLA-C*05:01	0.0005767625552778099	0.0004850567527875025	not-binder
LSPPTGPPG	HLA-C*05:01	0.2889395199716091	0.2752859429367479	not-binder
IDRVGYEIP	HLA-C*05:01	0.018124320090282708	0.0163444309111753	not-binder
NITPQLCQV	HLA-C*05:01	0.3334924250841141	0.20820007634509102	not-binder
DDAWLKRPY	HLA-C*05:01	0.01225387749368565	0.014175861751688473	not-binder
LLLAIFKKA	HLA-C*05:01	0.0034490079727220293	0.005825710782403795	not-binder
ALGVYGEGG	HLA-C*05:01	0.0013221578860381556	0.002455900667421054	not-binder
KSGYALYFS	HLA-C*05:01	0.012075170839671046	0.01716249000634577	not-binder
LTCAPKEAV	HLA-C*05:01	0.29091752171516416	0.23041094417036914	not-binder
NWGLYAMEN	HLA-C*05:01	8.219729125145872e-06	1.0815449530338286e-05	not-binder
SMYQSVMAN	HLA-C*05:01	0.00014528661274084697	0.00023605279438720597	not-binder
PHKESVIGL	HLA-C*05:01	0.015254355687648057	0.024191682317253434	not-binder
DYKASDGET	HLA-C*05:01	0.002400060324680453	0.0038765307296898437	not-binder
GRRPTLVEL	HLA-C*05:01	0.014209901553113014	0.02456733646785598	not-binder
VRFNGAQLN	HLA-C*05:01	0.0021276033689548333	0.0030480338619777673	not-binder
HSNDTVHDR	HLA-C*05:01	0.23678873116150498	0.22390449592787726	not-binder
RLSASYVGE	HLA-C*05:01	0.000914763287089615	0.0008566107643031126	not-binder
AGDGQVSLG	HLA-C*05:01	0.3451648861169815	0.2927419468392825	not-binder
LIVAQLTES	HLA-C*05:01	0.0004739391344848728	0.0008677752857321327	not-binder
RLEEARENA	HLA-C*05:01	0.19586117453873159	0.26675244414472277	not-binder
PNLLGTPCD	HLA-C*05:01	0.0010394742450444028	0.0014764602879828535	not-binder
QTCAIFINQ	HLA-C*05:01	0.001332614981924962	0.001173679259680341	not-binder
SATMPSDVL	HLA-C*05:01	0.45802082419395446	0.29500919774785733	ambiguous
LRDIYGWTG	HLA-C*05:01	0.019206231646239757	0.007928270026415439	not-binder
IQEGSTVKA	HLA-C*05:01	0.22715430431708228	0.3119865240249269	not-binder
GHTNARGRD	HLA-C*05:01	0.0032589464004558976	0.002689521560040117	not-binder
VNVKIVPCG	HLA-C*05:01	0.0016750601451349211	0.002248257931337675	not-binder
INGAGKKHS	HLA-C*05:01	0.003886001966020558	0.0040710627808717955	not-binder
QTEVADYQV	HLA-C*05:01	0.9513910412788391	0.03934059770053278	binder
SVDGKVSKL	HLA-C*05:01	0.9998492002487183	0.00014817066842123686	binder
SRKRNLVDF	HLA-C*05:01	0.0013584995126166178	0.002188421647527747	not-binder
VRDEAFFDE	HLA-C*05:01	0.15953286811709405	0.15276236123863993	not-binder
TVDGPSMKD	HLA-C*05:01	0.8639882802963257	0.08914090407768735	binder
QINLSTSSG	HLA-C*05:01	0.0006379394191753818	0.0006926808040703013	not-binder
TMVIFINQI	HLA-C*05:01	0.017718457474256866	0.02595140412185446	not-binder
HPSDLTEPL	HLA-C*05:01	0.2534785185009241	0.23046473818507823	not-binder
GYGVTHYAA	HLA-C*05:01	0.0007796070432959823	0.0009977138287711978	not-binder
GDDDAVSLL	HLA-C*05:01	0.936797821521759	0.03690988314255012	binder
HIKIEDPGQ	HLA-C*05:01	0.016652904729676267	0.02064995051817312	not-binder
EYGRNVLGL	HLA-C*05:01	0.006995754968374968	0.0038570047911582776	not-binder
ADSAHNLRQ	HLA-C*05:01	0.03467867039144039	0.039013532027052	not-binder
GAEALHRRL	HLA-C*05:01	0.8086211919784546	0.13834302955598873	binder
WSHPYMTTL	HLA-C*05:01	0.4755558341741562	0.31584008616389564	ambiguous
RTPRIIFKQ	HLA-C*05:01	0.004550384671892971	0.005552350091322335	not-binder
KSLTLESLK	HLA-C*05:01	0.10798966325819492	0.17362677161392315	not-binder
QDLAALFHS	HLA-C*05:01	0.0044888635316056025	0.00658405302085785	not-binder
VFLDHMLAN	HLA-C*05:01	0.0002945218868489974	0.00035640912394325255	not-binder
PSTSGTQQL	HLA-C*05:01	0.43192248493433	0.17969525125094862	ambiguous
RPPKETILL	HLA-C*05:01	0.06952567263506353	0.04114924815950156	not-binder
GKVIVTGCL	HLA-C*05:01	0.003274691823753528	0.004758827660012348	not-binder
VLNMPTDYP	HLA-C*05:01	0.00948787380475551	0.013200215817330923	not-binder
LSHDPTSHG	HLA-C*05:01	0.046761853131465615	0.0380056503757635	not-binder
NERWPGRLT	HLA-C*05:01	0.0107695925778728	0.015103775907475742	not-binder
ITGKEAEEA	HLA-C*05:01	0.06877538282424212	0.09735540163561705	not-binder
DDSKTAYNM	HLA-C*05:01	0.12008406892418862	0.1361945184966467	not-binder
RQWNLADSE	HLA-C*05:01	0.00031104117706490795	0.00029331306364347484	not-binder
RDRYRNRSR	HLA-C*05:01	0.00011714980447890232	0.0001276958151707066	not-binder
VDLIAQVDL	HLA-C*05:01	0.031127129215747118	0.020567196460335942	not-binder
EIDKLVAVV	HLA-C*05:01	0.9402510404586792	0.03243993065467761	binder
LHLPFRPTT	HLA-C*05:01	0.000736157725987141	0.000719481627741293	not-binder
PINVYYQSP	HLA-C*05:01	0.010876268058927963	0.018155447130963093	not-binder
KLADVWTQE	HLA-C*05:01	0.03073314493522048	0.03002816385802822	not-binder
PQIKRIARH	HLA-C*05:01	1.0452531051703164e-05	9.318304990244888e-06	not-binder
ILLSITMVV	HLA-C*05:01	0.0731175838969648	0.09708317336552495	not-binder
NLKTYDSKT	HLA-C*05:01	0.004746465995958715	0.005030920544492164	not-binder
GDYVVDEKH	HLA-C*05:01	0.030378272005327743	0.021008101276836794	not-binder
VSGNQRVAS	HLA-C*05:01	0.003668226840090938	0.005082279711056084	not-binder
KLMRLVMSG	HLA-C*05:01	0.000195278631764495	0.00020696756090292527	not-binder
SYNILKLAL	HLA-C*05:01	0.005238394206389785	0.0074508992629114135	not-binder
EVSPVKSPP	HLA-C*05:01	0.05145574458292686	0.05652495023148961	not-binder
LVILWAGYP	HLA-C*05:01	0.002351479156345704	0.004587534958642365	not-binder
TASGKIARE	HLA-C*05:01	0.010164304496720433	0.008239531782484063	not-binder
QRGVAKQLI	HLA-C*05:01	0.003959580635273597	0.006092042298625836	not-binder
TGSFFNGNS	HLA-C*05:01	0.009202618972631171	0.007415694542498996	not-binder
LHALLDKLA	HLA-C*05:01	0.0063981541781686245	0.0057251874602759455	not-binder
KNQLKLLGF	HLA-C*05:01	0.019131456053582952	0.02158033589776268	not-binder
KLLGTVAAQ	HLA-C*05:01	0.0013687583049438955	0.001480533288772754	not-binder
TINTRGGDV	HLA-C*05:01	0.033666900871321556	0.026018032031289648	not-binder
GPIPLPTER	HLA-C*05:01	0.018041289614552626	0.021935489782203603	not-binder
YGIPSLISF	HLA-C*05:01	0.20371590033173562	0.19918439639057428	not-binder
SSTAISTSP	HLA-C*05:01	0.06918260535458103	0.10613697603862929	not-binder
LGIIRALLV	HLA-C*05:01	0.07116909474134445	0.06141739897643414	not-binder
VDGRRMRVA	HLA-C*05:01	0.0010035217594122515	0.0010706214380284405	not-binder
TESKGNSRP	HLA-C*05:01	0.015702724923903587	0.015200688722567449	not-binder
RRNRYLEEH	HLA-C*05:01	0.00017388019245672125	0.0002594217957200342	not-binder
MAVGEDVRT	HLA-C*05:01	0.03378616629634053	0.04561242895664608	not-binder
AVLVDRGHR	HLA-C*05:01	0.0006777880917582024	0.0008273382119115436	not-binder
QEEDEESEG	HLA-C*05:01	0.004779816999371178	0.006048727114890604	not-binder
KFKGMVRPH	HLA-C*05:01	0.00048456809230259525	0.0005812329489193114	not-binder
ITIFDHPDR	HLA-C*05:01	0.03427361590438523	0.046381110869817006	not-binder
KVKALARRS	HLA-C*05:01	0.0017149296799772173	0.001994396000397572	not-binder
TSSISLPKA	HLA-C*05:01	0.022560923104174437	0.02444456311883802	not-binder
ALARTMEYF	HLA-C*05:01	0.03490737999673001	0.05454474567839124	not-binder
IDLSLAFAL	HLA-C*05:01	0.016171130631119014	0.010340742130005508	not-binder
TVALPDIDD	HLA-C*05:01	0.016930488881189375	0.02761480951518112	not-binder
KIDNPEMEK	HLA-C*05:01	0.8624382615089417	0.09621282802586922	binder
EAQMDIDLS	HLA-C*05:01	0.0010006961030740058	0.0010090248591182204	not-binder
YEGVISSRI	HLA-C*05:01	0.14525284599512817	0.2827038162181488	not-binder
QDHNDFSRG	HLA-C*05:01	0.004514376175347934	0.005130947294565312	not-binder
APLACILSS	HLA-C*05:01	0.0002413284942122118	0.0002854291529330101	not-binder
ARQKAALVD	HLA-C*05:01	0.00017714942166850988	0.00025555347989900833	not-binder
QIELTGYWT	HLA-C*05:01	0.032870670594274995	0.03110995998971491	not-binder
AAEAADIAF	HLA-C*05:01	0.9799030423164368	0.018583240836999547	binder
VTKTGNTGE	HLA-C*05:01	0.0030574886652175335	0.0025436973634523213	not-binder
VPLNSGVRF	HLA-C*05:01	0.014662120449702342	0.024833783499338125	not-binder
SIGLKGRIL	HLA-C*05:01	0.016999198345001788	0.010251811374834012	not-binder
LGRVHDYFW	HLA-C*05:01	0.003026285339001333	0.00534736864643402	not-binder
VIDPLPNLL	HLA-C*05:01	0.999879002571106	9.380494840401778e-05	binder
DQPLGMAFV	HLA-C*05:01	0.038858865230577064	0.06108286486186699	not-binder
VKKDVAMTG	HLA-C*05:01	0.00385965418536216	0.005761372484986637	not-binder
ESNIAILAF	HLA-C*05:01	0.027937864325940608	0.014844821933884545	not-binder
RPTGYARQL	HLA-C*05:01	0.03433519047684967	0.031892853190562856	not-binder
GKNRDHQLK	HLA-C*05:01	0.0008548861587769352	0.0010022728877711468	not-binder
GIIAGGAMR	HLA-C*05:01	0.010935005311225154	0.020993881402001008	not-binder
TSAGCAMII	HLA-C*05:01	0.4998346447944641	0.18255020976112685	ambiguous
YSAISGAKP	HLA-C*05:01	0.06837716456502677	0.09174447220069526	not-binder
DVEQNTSIT	HLA-C*05:01	0.024322153604589402	0.02298421368983395	not-binder
HKQSEKTTR	HLA-C*05:01	0.002376821648567784	0.003875732546983045	not-binder
CLCVCRRRN	HLA-C*05:01	1.1061172753557002e-05	1.31229366319619e-05	not-binder
SQDDSIVGL	HLA-C*05:01	0.9989050030708313	0.0010228800621381305	binder
ARLIQGADP	HLA-C*05:01	0.005216953820792014	0.007248969251986798	not-binder
YFLLLYLVI	HLA-C*05:01	0.0014985557157288555	0.0024418212519669536	not-binder
YLMGVGHPE	HLA-C*05:01	0.009174799686297775	0.008725125734464455	not-binder
LLDRSFANM	HLA-C*05:01	0.9829320311546326	0.011112440732901333	binder
QKLHEADLE	HLA-C*05:01	0.0022174729101948286	0.002385167806855971	not-binder
GGGRKAIII	HLA-C*05:01	0.04721790601033717	0.04935787862993595	not-binder
KLDAQSMGY	HLA-C*05:01	0.9601799130439759	0.018713567512815207	binder
IAITQTSMK	HLA-C*05:01	0.011138184292167352	0.006969252278667014	not-binder
HDIIDAVIG	HLA-C*05:01	0.005852940864679112	0.008301443498532577	not-binder
VGIDAEPIP	HLA-C*05:01	0.05224738903343677	0.03729844982284516	not-binder
QPAASAANA	HLA-C*05:01	0.035583340364973993	0.04459855920395525	not-binder
DIGEAYHIW	HLA-C*05:01	0.011995975078230003	0.019588275646443387	not-binder
KPGSRRLID	HLA-C*05:01	0.0014904452657219735	0.0020065750448826246	not-binder
NIQLEENDE	HLA-C*05:01	0.02295907272491604	0.038326294877672	not-binder
AMGCVLHTM	HLA-C*05:01	0.15412876568734646	0.11072954111628552	not-binder
TVAEFRKLC	HLA-C*05:01	0.0045442225160513775	0.0066663869299330835	not-binder
ITSGLFHLW	HLA-C*05:01	0.031011751548703614	0.05569396159020905	not-binder
NIRELEGAL	HLA-C*05:01	0.15034026973880826	0.1913016048736962	not-binder
VQYTETPLP	HLA-C*05:01	0.006453600811073557	0.01051761680632805	not-binder
VSVEVIRDI	HLA-C*05:01	0.4942040890455246	0.2930205524949656	ambiguous
ERAIVFLAV	HLA-C*05:01	0.005138827510563715	0.009431359253942099	not-binder
YHMKGKSHD	HLA-C*05:01	0.0002733800283749588	0.00018690663361197233	not-binder
YAVDLLLQD	HLA-C*05:01	0.04996109139174223	0.08506243427874391	not-binder
LIKLLKKEE	HLA-C*05:01	0.010740812732728955	0.018938596033315373	not-binder
PVKLGGFGV	HLA-C*05:01	0.00532085545710288	0.006270699157306181	not-binder
VLAYEPVWA	HLA-C*05:01	0.005501360315884085	0.0108049328831836	not-binder
FSYDKMLAL	HLA-C*05:01	0.8896793484687805	0.10654612214556705	binder
NEMALTEEE	HLA-C*05:01	0.00013494375489244703	7.799661398951219e-05	not-binder
DQGASQAQR	HLA-C*05:01	0.005068207919707857	0.008973195273769278	not-binder
RCLNGLAAG	HLA-C*05:01	0.0012959691055584698	0.0021770759096284334	not-binder
ICQGKRGTF	HLA-C*05:01	0.12007019226439297	0.23490854616339618	not-binder
PGFDGAGGR	HLA-C*05:01	0.04259990129939979	0.04269204731930287	not-binder
KKRGPGGPA	HLA-C*05:01	0.06754881130182185	0.09186296550810101	not-binder
NYTLDLPRE	HLA-C*05:01	0.001527495472691953	0.0028695235110496437	not-binder
ESKAVVLAM	HLA-C*05:01	0.005881692317780107	0.010044575602205792	not-binder
KRAKRAEYE	HLA-C*05:01	0.00012060602243607054	0.00012673518587931983	not-binder
KAWAGEDVG	HLA-C*05:01	0.013388438586844131	0.02212621490366132	not-binder
TLTGALFQR	HLA-C*05:01	0.0023251989106938707	0.0027003717000293353	not-binder
AVHELAAND	HLA-C*05:01	0.013772608240833506	0.016620984651878615	not-binder
KLKKLYETA	HLA-C*05:01	0.001718982221427723	0.0023481616381007394	not-binder
ANPDPNCCL	HLA-C*05:01	0.8239766597747803	0.2537029842771765	binder
VAYGADEVD	HLA-C*05:01	0.01344006179861026	0.016664759714454164	not-binder
VDETLQANN	HLA-C*05:01	0.008511082351469667	0.010284022490789023	not-binder
PAVFVSGGP	HLA-C*05:01	0.12215410354547203	0.10558993000353802	not-binder
AGKDMEVLR	HLA-C*05:01	0.06161400613491423	0.08819643435615666	not-binder
VTKLIHGED	HLA-C*05:01	0.010972602030960843	0.00900513312760787	not-binder
DKLLINMKT	HLA-C*05:01	0.0008398430909437593	0.0009695001107403056	not-binder
LADLLRQTG	HLA-C*05:01	0.09687110111117363	0.0253256404199693	not-binder
NIEEHHMHA	HLA-C*05:01	0.6348130226135253	0.2956634312949455	ambiguous
FYTTSTCVL	HLA-C*05:01	0.08172244899906218	0.09875272321025615	not-binder
PSLIPPRMV	HLA-C*05:01	0.009655213670339436	0.009834135351345436	not-binder
REHAPDQAA	HLA-C*05:01	0.006673883559415117	0.010432904416497538	not-binder
VVDSYSGPV	HLA-C*05:01	0.8650814056396484	0.23024904906240198	binder
TVHFKSFPE	HLA-C*05:01	0.0012239272380156763	0.0007583733855953439	not-binder
VWGVPLPVF	HLA-C*05:01	0.042198832085705365	0.058364325692822946	not-binder
QAKKFKLEW	HLA-C*05:01	0.00011608059188787934	0.00010806851558855602	not-binder
FEEAKNKAF	HLA-C*05:01	0.7464116215705872	0.13977219008627886	binder
TRARRYLLR	HLA-C*05:01	5.608446417992852e-05	7.954207943811062e-05	not-binder
ENKIILSQE	HLA-C*05:01	0.0012476053056161619	0.0015423528863385003	not-binder
KLVSGATGE	HLA-C*05:01	0.003973293179296888	0.004519103637752308	not-binder
RLFFESSLV	HLA-C*05:01	0.11276125041767955	0.14987770959082727	not-binder
DQVMKWIYH	HLA-C*05:01	0.004360652888590266	0.008192203720547714	not-binder
RFGPLIQEM	HLA-C*05:01	0.39332584738731385	0.317919060317769	ambiguous
KMALALQKL	HLA-C*05:01	0.4259932816028595	0.2206308594737686	ambiguous
EALRRDYHP	HLA-C*05:01	0.0012796438541009536	0.0013371995835414069	not-binder
VQDAAFFFQ	HLA-C*05:01	0.18643985092639923	0.16821904647789682	not-binder
[truncated: 5,034 more rows]
