# Supplementary material for: Peptidome Surveillance Across Evolving SARS-CoV-2 Lineages Reveals HLA Binding Conservation in Nucleocapsid Among Variants With Most Potential for T-Cell Epitope Loss in Spike
Source: Front Immunol. 2022 Jun 23;13:918928. doi: 10.3389/fimmu.2022.918928 (PMC9260595; doi:10.3389/fimmu.2022.918928)
Supplement: Supplementary file 4 [file DataSheet_4.zip › cnn_results/HLA-A32_01_predictionsCNN.csv]

peptide	allele	prediction	prediction_std	classification
AAPATRAAL	HLA-A*32:01	0.6538223314331845	0.3412950165080376	ambiguous
AAWHYLVSW	HLA-A*32:01	0.9135372877120972	0.09593778863357771	binder
AEISQIHQSVTD	HLA-A*32:01	3.626813317829658e-05	3.697303729036627e-05	not-binder
AGPLRKSSL	HLA-A*32:01	0.07517095590010285	0.06114757320466572	not-binder
AIFEAKKSFYW	HLA-A*32:01	0.9753673315048218	0.0235517138572507	binder
AIGPREQW	HLA-A*32:01	0.5384354013949633	0.3054489454884356	ambiguous
AIMISRPAW	HLA-A*32:01	0.8233345031738282	0.21866753824479102	binder
AIWDNATSKTW	HLA-A*32:01	0.9982000827789307	0.001425278963257049	binder
AKNKLNDLED	HLA-A*32:01	0.0006069782565162995	0.0010248386545684168	not-binder
ALAAIRHARW	HLA-A*32:01	0.9477039098739624	0.04052580782728051	binder
ALAALRHAKW	HLA-A*32:01	0.8746588110923768	0.11703954625843475	binder
ALASWAYRW	HLA-A*32:01	0.9672622680664062	0.02658578320771716	binder
ALEEQLQQIRAE	HLA-A*32:01	0.0037387381311418722	0.00498723910520751	not-binder
ALFARPDLLLL	HLA-A*32:01	0.25976819843053817	0.21907029457921362	not-binder
ALFNGISKW	HLA-A*32:01	0.9941599011421204	0.00449800102013346	binder
ALFRELISW	HLA-A*32:01	0.8971493244171143	0.17822034492193972	binder
ALFRHEVGY	HLA-A*32:01	0.488320404291153	0.16715274411276615	ambiguous
ALHLWTAVY	HLA-A*32:01	0.7175460875034332	0.24570220087900557	binder
ALKSARDMW	HLA-A*32:01	0.6573824048042297	0.20298818566575053	binder
ALLDGRVQLRF	HLA-A*32:01	0.9056840658187866	0.09780119385304419	binder
ALLHWGALW	HLA-A*32:01	0.929649817943573	0.05251776810232752	binder
ALLKNPKILLL	HLA-A*32:01	0.05210601650178433	0.028610429234424924	not-binder
ALQKQYYKW	HLA-A*32:01	0.9105830907821655	0.09235349991950036	binder
ALSGMRHVW	HLA-A*32:01	0.9243889927864075	0.075840169621455	binder
ALWKFIQQW	HLA-A*32:01	0.9345324039459229	0.08457764864660249	binder
ALWKHQFAW	HLA-A*32:01	0.988455855846405	0.013940755884216734	binder
ALWRGSAYAGF	HLA-A*32:01	0.18909280514344573	0.33187248006442005	not-binder
ALYKYFISF	HLA-A*32:01	0.9791159272193909	0.008370103521684043	binder
ALYYWNNEY	HLA-A*32:01	0.8069677710533142	0.14935236003586924	binder
AMAPAAGYHVW	HLA-A*32:01	0.9914322853088379	0.007564853108632064	binder
AMAPERTGW	HLA-A*32:01	0.9898558497428894	0.0089976433113622	binder
AMFNDYNFVF	HLA-A*32:01	0.8680221676826477	0.07382720614720488	binder
AMHTLREKY	HLA-A*32:01	0.6258966565132141	0.26148414547275883	ambiguous
AMLKKGWKW	HLA-A*32:01	0.8831708312034607	0.14841324847921128	binder
APKTTRVTY	HLA-A*32:01	0.0259486545342952	0.025353629410755224	not-binder
AQAQIVQSW	HLA-A*32:01	0.9813193559646607	0.028865228837589935	binder
AQARWWATF	HLA-A*32:01	0.9646460294723511	0.03195982377487031	binder
AQKSFVDSW	HLA-A*32:01	0.872297179698944	0.16588444631920404	binder
AQLRFIQAW	HLA-A*32:01	0.889571487903595	0.1710472224997352	binder
AQNAVRLHY	HLA-A*32:01	0.8973740100860595	0.1013636570753889	binder
AQWAIHPTF	HLA-A*32:01	0.974739944934845	0.015554036410665434	binder
ASFPNVSSFEW	HLA-A*32:01	0.9821068406105041	0.018234137912101253	binder
ASNGDVYAW	HLA-A*32:01	0.8553418755531311	0.12303978334931068	binder
ASNPQRPGY	HLA-A*32:01	0.2621162638068199	0.1195397492118717	not-binder
ASNYFRAMF	HLA-A*32:01	0.7514616191387177	0.19637348405368976	binder
ASYQDRRQSW	HLA-A*32:01	0.9208573460578918	0.04889793261587404	binder
ATAAAATAMLW	HLA-A*32:01	0.953737735748291	0.06602595948021964	binder
ATADVEWRW	HLA-A*32:01	0.9725134253501893	0.03837151381549841	binder
ATAGIIGWVY	HLA-A*32:01	0.6208589874207974	0.3550376489668243	ambiguous
ATAGLQRMGW	HLA-A*32:01	0.9845018744468689	0.011729944934079039	binder
ATALHRASY	HLA-A*32:01	0.7899553805589676	0.27750293019818645	binder
ATAPDVRISW	HLA-A*32:01	0.9983031034469605	0.0020096556715019564	binder
ATAQRVAAW	HLA-A*32:01	0.9952358484268189	0.005310786984622224	binder
ATASGIVFQW	HLA-A*32:01	0.983650016784668	0.015615142581555446	binder
ATFGRPAEW	HLA-A*32:01	0.9949726223945617	0.005387989344071288	binder
ATHHLYQAW	HLA-A*32:01	0.9848507285118103	0.010813424329132782	binder
ATHVYMYVF	HLA-A*32:01	0.8828959345817566	0.06509774109530576	binder
ATKDAVAVW	HLA-A*32:01	0.9858403325080871	0.01722262415074862	binder
ATLDVKTSRELKI	HLA-A*32:01	0.004127409141074167	0.005667502038015455	not-binder
ATLKWKESL	HLA-A*32:01	0.6288545668125153	0.30150431011937584	ambiguous
ATNAFIVAF	HLA-A*32:01	0.9908481717109681	0.012912160589880163	binder
ATQQNWDYRW	HLA-A*32:01	0.736849021911621	0.37133185246522254	binder
ATVLWDNAF	HLA-A*32:01	0.8450936198234558	0.10993664363884453	binder
ATYMKPEMW	HLA-A*32:01	0.9848255276679992	0.011543041898839798	binder
AVFGHPFSLGW	HLA-A*32:01	0.9960784554481507	0.0020490974843376942	binder
AVFNRAFYSW	HLA-A*32:01	0.9961142897605896	0.00269028827661282	binder
AVIDKETIDLLAF	HLA-A*32:01	0.8380317151546478	0.25634615665469557	binder
AVIENPEMLKY	HLA-A*32:01	0.6279742874205112	0.2965065620812783	ambiguous
AVIPAEKFDLIW	HLA-A*32:01	0.7634889289736748	0.35824421619910934	binder
AVLAGRWNY	HLA-A*32:01	0.9179398894309998	0.07952648368734522	binder
AVLMHRERY	HLA-A*32:01	0.26566532757133243	0.2647756881734731	not-binder
AVNCHVITW	HLA-A*32:01	0.9964151024818421	0.0038526160022748696	binder
AVNFTREEW	HLA-A*32:01	0.7589642167091369	0.23334535959443606	binder
AVQDKGSIHKF	HLA-A*32:01	0.8878330588340759	0.12799513453145134	binder
AVQNVHSVW	HLA-A*32:01	0.9885065197944641	0.011265671692226097	binder
AVQSEPRSW	HLA-A*32:01	0.6602473944425583	0.2906539330010119	binder
AVWDRMKVAW	HLA-A*32:01	0.993972897529602	0.004348573745622371	binder
AVWPKPAGGYQTI	HLA-A*32:01	0.1883702061139047	0.1331238284475944	not-binder
AVYSRTFTW	HLA-A*32:01	0.999390697479248	0.00031912562514066305	binder
DFLTEGGGV	HLA-A*32:01	0.00024249525704362896	0.00016177867670359307	not-binder
DPPSGDFLTEGGGV	HLA-A*32:01	0.004640210622892482	0.008686407265308784	not-binder
DRVYIHPF	HLA-A*32:01	0.1955752283334732	0.20132713367954966	not-binder
DRVYIHPFHL	HLA-A*32:01	0.030182780692121013	0.029308265826815724	not-binder
DYDEGQDDRPKVG	HLA-A*32:01	0.00010285722252945106	0.000176547477536909	not-binder
EDIAQKSKAEAESL	HLA-A*32:01	0.017046251460305938	0.025327832253639906	not-binder
EGVNDNEEGFFSAR	HLA-A*32:01	0.013102463368738881	0.024230178301296847	not-binder
EKLLETIDQLYL	HLA-A*32:01	0.0004568022646708414	0.00036230975268348233	not-binder
ESVGKGAVHDVKDV	HLA-A*32:01	0.01805040038889274	0.035533495793436363	not-binder
FAPYNKPSL	HLA-A*32:01	0.31264842227101325	0.3284575487084747	not-binder
FDHPELVKL	HLA-A*32:01	0.004229188323370181	0.0026015147679994306	not-binder
FDRPQELKL	HLA-A*32:01	0.0011138049823784968	0.0012137316023756567	not-binder
FEIPMKITWV	HLA-A*32:01	0.006738960073562339	0.011191152368635786	not-binder
FERKSIVSL	HLA-A*32:01	0.0030602119164541363	0.005202110686544392	not-binder
FESWMHHW	HLA-A*32:01	0.044446632545441386	0.076484336194619	not-binder
FEVDTVAP	HLA-A*32:01	9.571441982736406e-06	1.855719156079689e-05	not-binder
FKQYANDNGVD	HLA-A*32:01	0.0013751012336854274	0.0024274987205429237	not-binder
FLTAAKKARAG	HLA-A*32:01	6.554305934116655e-05	9.564889295043507e-05	not-binder
FNEKSKEL	HLA-A*32:01	0.0006792166146624368	0.0008158846260917365	not-binder
GAGGGFGSRSL	HLA-A*32:01	0.42821208834648133	0.34662785825146697	ambiguous
GDFLTEGGGV	HLA-A*32:01	0.0020105579767808026	0.0021445416251973455	not-binder
GFSYHLNDLIE	HLA-A*32:01	0.00011825867180781796	0.0002317082031756007	not-binder
GGLKAEGQLKLLL	HLA-A*32:01	0.0013389677485421416	0.002526758835729007	not-binder
GGLPERSVSL	HLA-A*32:01	0.21141297560243402	0.1385750361783907	not-binder
GKANNWEGGIRV	HLA-A*32:01	0.002246452967312962	0.0035547987648959613	not-binder
GKIPDEELRQAL	HLA-A*32:01	0.0525149601384328	0.05647257636895446	not-binder
GLFAHPSLWQL	HLA-A*32:01	0.49469733838923274	0.37007634995999106	ambiguous
GLNWLRFSW	HLA-A*32:01	0.8489263415336609	0.2771252703666685	binder
GMWKTTFAW	HLA-A*32:01	0.9564824342727661	0.06992783486580872	binder
GPGLSLRRAGLF	HLA-A*32:01	0.0006250997837923932	0.0006419014018827116	not-binder
GSGSGWSSSRGPY	HLA-A*32:01	0.7576770305633544	0.3263439539792472	binder
GSHHWNWTF	HLA-A*32:01	0.9889835000038147	0.005538847426136425	binder
GTDRNAYVW	HLA-A*32:01	0.2594782382249832	0.17863012586326593	not-binder
GTFKKSTVLQL	HLA-A*32:01	0.1514080673456192	0.04676286756922496	not-binder
GTIPERPGW	HLA-A*32:01	0.8976504921913147	0.07177162998160723	binder
GTLKERVQW	HLA-A*32:01	0.9316131591796875	0.11141199738150244	binder
GTLKKSTSW	HLA-A*32:01	0.9908029675483704	0.011901989478185845	binder
GTMDVHHHW	HLA-A*32:01	0.998544204235077	0.0008636706885670649	binder
GTSGIRFIY	HLA-A*32:01	0.8591854691505432	0.1606433267714896	binder
GTWLPSRAEW	HLA-A*32:01	0.9704215884208679	0.023814341698925705	binder
GVAYGATRYNY	HLA-A*32:01	0.03565695082070306	0.043295617336712645	not-binder
GVKPNPASW	HLA-A*32:01	0.9518432736396789	0.04111966680099767	binder
GVSSVREKY	HLA-A*32:01	0.30346333608031273	0.35665299353467333	not-binder
GVWTYDDATKTF	HLA-A*32:01	0.4139854282140732	0.303618862131924	ambiguous
HILPFTMPAF	HLA-A*32:01	0.9394055962562561	0.05660707297997444	binder
HIQESRFLY	HLA-A*32:01	0.5452601250261069	0.35104599511907403	ambiguous
HIWEYTYVL	HLA-A*32:01	0.6120371788740158	0.3195072190701728	ambiguous
HLAKIYAMHW	HLA-A*32:01	0.7925735890865326	0.2315880864713454	binder
HLLDHRSKW	HLA-A*32:01	0.9735090374946594	0.03320300770238096	binder
HLLSGQLPTI	HLA-A*32:01	0.6251615077257157	0.23889311869275856	binder
HLMDVVYTW	HLA-A*32:01	0.9959413886070252	0.005238423943143562	binder
HLPETKFSEL	HLA-A*32:01	0.5968587338924408	0.34110145541803816	ambiguous
HLWERTWGW	HLA-A*32:01	0.9979603528976441	0.001592534029763769	binder
HMALERNSW	HLA-A*32:01	0.9340258002281189	0.05673150242760043	binder
HMKPLPYYSY	HLA-A*32:01	0.5008752346038818	0.22534342381253722	ambiguous
HPREPALGPHGPSR	HLA-A*32:01	0.026443758509365978	0.03535031713771646	not-binder
HQDPNSYSW	HLA-A*32:01	0.7310600608587265	0.26607374032614367	binder
HQFEKIEQFVY	HLA-A*32:01	0.24915517196059228	0.12868243284476333	not-binder
HQIAGITHQTSAH	HLA-A*32:01	0.005987481209592716	0.007573664742389932	not-binder
HQIDAAWFNESW	HLA-A*32:01	0.3306267551030032	0.3612655157666029	ambiguous
HQKEGYGLSW	HLA-A*32:01	0.9041847586631775	0.029995121516144085	binder
HQNWARFSY	HLA-A*32:01	0.9551238894462586	0.028900484105064357	binder
HQVDYILETW	HLA-A*32:01	0.9345175981521606	0.07174730837451664	binder
HTADVQLHAW	HLA-A*32:01	0.9921540141105651	0.010535355919560993	binder
HTGSWIGLRNLDLK	HLA-A*32:01	0.16888133879983797	0.29596097698957535	not-binder
HTKRVGIVAW	HLA-A*32:01	0.9273612260818481	0.06350925277551557	binder
HTSSTTSAW	HLA-A*32:01	0.9824910998344422	0.015158576434695393	binder
HTYFGLPRW	HLA-A*32:01	0.9682417869567871	0.02855857988263568	binder
HTYRGRLSY	HLA-A*32:01	0.959625506401062	0.06807644583571211	binder
IAPTGHSL	HLA-A*32:01	0.07246094938454917	0.054341994301247074	not-binder
IIFAVRQEY	HLA-A*32:01	0.699317216873169	0.3540058043040534	binder
IIHEIAVLEL	HLA-A*32:01	0.31876011900603773	0.27743305502797566	not-binder
IILEHVSTW	HLA-A*32:01	0.9901122450828552	0.009268396074043193	binder
IIMKDVPDW	HLA-A*32:01	0.6902265831828117	0.32559202989288394	binder
IIRDFVLSW	HLA-A*32:01	0.9331788659095764	0.12113991474134982	binder
IIRPQNVSW	HLA-A*32:01	0.9006217956542969	0.16198970283002143	binder
IISEKRQKW	HLA-A*32:01	0.6279582217335701	0.3537857230017763	ambiguous
IISHQYRMQ	HLA-A*32:01	0.00016516927320875396	0.00022726513542826283	not-binder
IIWDKKPRW	HLA-A*32:01	0.7406848773360253	0.3453919672016791	binder
ILAKIRWKY	HLA-A*32:01	0.6651773095130921	0.2031046625220486	binder
ILGEFRDTY	HLA-A*32:01	0.19524849578738213	0.17519308637692935	not-binder
ILHKARFSY	HLA-A*32:01	0.7987861871719361	0.19914128517572277	binder
ILKSMVVGW	HLA-A*32:01	0.8199512332677841	0.30921482238391385	binder
ILLKWTKGF	HLA-A*32:01	0.47952933609485626	0.22830944355902358	ambiguous
ILLVNDHLLNF	HLA-A*32:01	0.02889883713796735	0.02005855465795006	not-binder
ILNENSHSF	HLA-A*32:01	0.8903262376785278	0.07856633426320854	binder
ILQEKNRYSW	HLA-A*32:01	0.8703200340270996	0.11905991432667593	binder
ILREPTFRW	HLA-A*32:01	0.8105643689632416	0.2356246870773224	binder
ILRSMGMEDAF	HLA-A*32:01	0.022013807285111396	0.03272558001120398	not-binder
ILYPHEAPSW	HLA-A*32:01	0.9853912234306336	0.021298857672910124	binder
IMFDGPEAW	HLA-A*32:01	0.961131751537323	0.06502018277145441	binder
IMKKIRESY	HLA-A*32:01	0.9010860562324524	0.12777799902870376	binder
IMKSQQESW	HLA-A*32:01	0.8417993545532226	0.22742782528750766	binder
IMLPFRFTY	HLA-A*32:01	0.9293997883796692	0.09950833565687546	binder
IMWQKHYVY	HLA-A*32:01	0.7835852891206742	0.33514068138167163	binder
IPLDPVAGYKE	HLA-A*32:01	0.0005425491886764333	0.0010608378606575676	not-binder
IPLDPVAGYKEPA	HLA-A*32:01	0.0007466925122646018	0.0014554372087954414	not-binder
IPVEAVDKGFPP	HLA-A*32:01	0.00011545981187008892	0.0001994124652461523	not-binder
IQFNLRNLY	HLA-A*32:01	0.6564508855342865	0.18433662205802603	binder
IQFRLPDGSSF	HLA-A*32:01	0.44247902520000937	0.3589381634014021	ambiguous
IQVDGKTIKAQIW	HLA-A*32:01	0.5445408614890767	0.3200928530136338	ambiguous
IQYGKIVSW	HLA-A*32:01	0.9931895971298218	0.007611062534144893	binder
ISERYGPVFTI	HLA-A*32:01	0.0006461355850660766	0.0006886684287310176	not-binder
ISNPTRHVY	HLA-A*32:01	0.6638490676879882	0.2756733095583377	binder
ISPSRTEAL	HLA-A*32:01	0.09610979668796063	0.14496200202950216	not-binder
ISPTGHSL	HLA-A*32:01	0.056892160096322184	0.03719128929103949	not-binder
ITNRNTVSW	HLA-A*32:01	0.9889206886291504	0.008954382533567782	binder
ITPTGTHPL	HLA-A*32:01	0.38104749796912074	0.3309787713201816	ambiguous
ITTKAISRW	HLA-A*32:01	0.9715198159217835	0.016075760716345866	binder
ITYTFHSTW	HLA-A*32:01	0.8927777767181396	0.1893031888051538	binder
IVHSVRAKW	HLA-A*32:01	0.8831681847572327	0.11393438174676619	binder
IVLKKWYTI	HLA-A*32:01	0.8196253180503845	0.14265510340758628	binder
IVMRYSAEW	HLA-A*32:01	0.7874509155750274	0.21768374146169103	binder
IVSILNYVIY	HLA-A*32:01	0.060540651762858035	0.05876039942193158	not-binder
IVSTTRELY	HLA-A*32:01	0.3581982898525894	0.24641370942136978	not-binder
KAADLRAAY	HLA-A*32:01	0.9905399680137634	0.007415486115994378	binder
KAFDRPSLFQI	HLA-A*32:01	0.9433112144470215	0.054297056080807676	binder
KAFDRPSLFRI	HLA-A*32:01	0.9241226315498352	0.06759868566015377	binder
KAFEEERASW	HLA-A*32:01	0.9982667803764343	0.002004391802413444	binder
KAFKWFSTL	HLA-A*32:01	0.9876063108444214	0.006366838230142324	binder
KAFLKRFPW	HLA-A*32:01	0.9167364597320556	0.1311992360170645	binder
KAFNSPNLFQI	HLA-A*32:01	0.8747961282730102	0.14514494685554774	binder
KAFPHSSSLRY	HLA-A*32:01	0.9899065971374512	0.014869259884511864	binder
KAFRWKSNF	HLA-A*32:01	0.9852465867996216	0.016076443628878636	binder
KAFSYHHSF	HLA-A*32:01	0.9944638013839722	0.0038365798408742107	binder
KAFTHRSTF	HLA-A*32:01	0.9924208521842957	0.004901629044437797	binder
KAFTWSSTF	HLA-A*32:01	0.998048973083496	0.0019255614255298344	binder
KALMIREKY	HLA-A*32:01	0.6340573534369469	0.3095815295509917	ambiguous
KALRWKDSW	HLA-A*32:01	0.978458559513092	0.01756052610551546	binder
KAPAPRPSL	HLA-A*32:01	0.6272843420505524	0.2889903202275937	ambiguous
KARTILQHLSEAW	HLA-A*32:01	0.006780617233016528	0.009662792386915217	not-binder
KAWAEYVVEW	HLA-A*32:01	0.9918245196342468	0.01182463657383555	binder
KAWEAVPSL	HLA-A*32:01	0.967820143699646	0.031185365151923147	binder
KFNPVSFTW	HLA-A*32:01	0.9775872588157654	0.013822237533407637	binder
KGFDERHAY	HLA-A*32:01	0.5645830437541008	0.2375686603776171	ambiguous
KGIGQKLLQKMGY	HLA-A*32:01	0.0771384846419096	0.052578293543749	not-binder
KGLGAEIAKNLIL	HLA-A*32:01	0.027429329185542882	0.01654248320978962	not-binder
KIADFLNSF	HLA-A*32:01	0.9975822925567627	0.001982828780783646	binder
KIADTSNMLL	HLA-A*32:01	0.5939035460352897	0.31828121365321344	ambiguous
KIAPESAIKFMAY	HLA-A*32:01	0.6961780846118927	0.21862010421181516	binder
KIFALRHGY	HLA-A*32:01	0.9549739003181458	0.05027491024553748	binder
KIFDLRGTY	HLA-A*32:01	0.9827028393745423	0.015339356627638452	binder
KIFEGMPVTF	HLA-A*32:01	0.9997001647949219	0.00023490807597271006	binder
KIFFPGVSEF	HLA-A*32:01	0.9944023251533508	0.006702424309825373	binder
KIFGEDEVELMNW	HLA-A*32:01	0.8638192534446716	0.2171503679043395	binder
KIFKEEGLLGF	HLA-A*32:01	0.9699726581573487	0.028811750836291825	binder
KIFQGNVHNF	HLA-A*32:01	0.9992204785346985	0.000489446687599691	binder
KIFRYFATL	HLA-A*32:01	0.9834269285202026	0.00757800276648325	binder
KIFSENDIFEI	HLA-A*32:01	0.9144659996032715	0.08670961525087835	binder
KIFSESHKTVF	HLA-A*32:01	0.990482759475708	0.012007450276677108	binder
KIGSKYYNW	HLA-A*32:01	0.97188960313797	0.01848387170341758	binder
KIHNHTHIW	HLA-A*32:01	0.9923384189605713	0.008472106007747858	binder
KIIAPPERKY	HLA-A*32:01	0.7382550835609436	0.14570362393773426	binder
KIIFIDSTW	HLA-A*32:01	0.9770528435707092	0.024403351234437674	binder
KILAIEMRF	HLA-A*32:01	0.833207631111145	0.12366278113999624	binder
KILEEPHPLMF	HLA-A*32:01	0.9836591720581055	0.024276396716687715	binder
KILERTEILNQEW	HLA-A*32:01	0.6347779843490571	0.40783055469978974	ambiguous
KILGKEVKVNW	HLA-A*32:01	0.9994653224945068	0.0003190010888377666	binder
KILGKFYSW	HLA-A*32:01	0.9992588043212891	0.0006638593405190724	binder
KILIWSGRF	HLA-A*32:01	0.6727598175406456	0.3186773467346912	binder
KILYPSTLFLL	HLA-A*32:01	0.6651852488517761	0.24096212792086383	binder
KIMADNPSW	HLA-A*32:01	0.9961912512779236	0.0051964555134582585	binder
KIMDVVFQW	HLA-A*32:01	0.9995205640792847	0.00041182847425894016	binder
KIMDYSLLMSI	HLA-A*32:01	0.4748108386993408	0.3038093602266452	ambiguous
KIMGKEVKVNW	HLA-A*32:01	0.9995154142379761	0.000269015298753494	binder
KIMPAGLVAGLSL	HLA-A*32:01	0.8228812575340271	0.14526535782881553	binder
KIMSVIREW	HLA-A*32:01	0.9961141586303711	0.006783786604362295	binder
KINEARENY	HLA-A*32:01	0.899724793434143	0.06590159370090802	binder
KIQAKIPGL	HLA-A*32:01	0.8003034114837646	0.09711238956469842	binder
KIQDKSVSF	HLA-A*32:01	0.99577317237854	0.0029666348410545625	binder
KIQKDKPETW	HLA-A*32:01	0.9918819785118103	0.00574518132262034	binder
KIQSEKFRW	HLA-A*32:01	0.8169578731060028	0.2901053828437536	binder
KIRGTLKSW	HLA-A*32:01	0.9357130646705627	0.055715116727579575	binder
KIRQWEESW	HLA-A*32:01	0.9979543685913086	0.0020298523621158273	binder
KISEAGKDLLY	HLA-A*32:01	0.814697778224945	0.13218449764483325	binder
KITNFTTSW	HLA-A*32:01	0.9952349662780762	0.00688424520927478	binder
KIWEDRNVY	HLA-A*32:01	0.9754421234130859	0.020015450540049124	binder
KIWKKNTPF	HLA-A*32:01	0.9974417328834534	0.0008627394683590964	binder
KIWPLFPVF	HLA-A*32:01	0.9829840302467346	0.020761445667542486	binder
KIWPYVYAF	HLA-A*32:01	0.9959543943405151	0.0031331685003077783	binder
KIWRPNRVF	HLA-A*32:01	0.821690347790718	0.31740166198122416	binder
KIWTSEHVF	HLA-A*32:01	0.9768146634101867	0.013835344023350618	binder
KIWTSVPYL	HLA-A*32:01	0.779465788602829	0.23389084776103847	binder
KIYENEDQLLW	HLA-A*32:01	0.9999370336532593	5.999472765498915e-05	binder
KIYGEKLQF	HLA-A*32:01	0.990794563293457	0.0029164665094482925	binder
KIYVVGGYSW	HLA-A*32:01	0.9977321147918701	0.0016431730572929039	binder
KLAALGSLLVL	HLA-A*32:01	0.5514133766293525	0.2907581089514281	ambiguous
KLADFGLARAFSL	HLA-A*32:01	0.02668428240576759	0.017182113271615077	not-binder
KLADFGLARIY	HLA-A*32:01	0.9530155658721924	0.03387434884489096	binder
KLADPDEVARRW	HLA-A*32:01	0.9958477735519409	0.004772759328601392	binder
KLAELHGNMF	HLA-A*32:01	0.9369734287261963	0.07024894514269556	binder
KLAEQYESF	HLA-A*32:01	0.992426598072052	0.008400627596740588	binder
KLAPFNEHW	HLA-A*32:01	0.9985113143920898	0.001169306629105356	binder
KLASPQPSY	HLA-A*32:01	0.903371524810791	0.07509311838852822	binder
KLAVGRHSF	HLA-A*32:01	0.985715901851654	0.008795122058527656	binder
KLDGGRQQW	HLA-A*32:01	0.9548232913017273	0.038017995028818016	binder
KLEDRQTSW	HLA-A*32:01	0.9385162949562073	0.10624830282247257	binder
KLENDTISKQLTL	HLA-A*32:01	0.28107552737928926	0.21052997503993712	not-binder
KLFDKHKTKF	HLA-A*32:01	0.9978858351707458	0.0013127493130901495	binder
KLFDSICNNKW	HLA-A*32:01	0.9986390709877014	0.0019457304604741583	binder
KLFEASIETGDRVW	HLA-A*32:01	0.4060500793159008	0.3651973145400276	ambiguous
KLFEDKELQW	HLA-A*32:01	0.9998972535133361	7.740987555875849e-05	binder
KLFEDKELQWTF	HLA-A*32:01	0.9980287432670594	0.0015180910042295753	binder
KLFEEPEDPSNRSF	HLA-A*32:01	0.9576708793640136	0.05255504606972619	binder
KLFELDPLTGEWHY	HLA-A*32:01	0.5057228849735111	0.37678864128057127	ambiguous
KLFGEKSASF	HLA-A*32:01	0.997568666934967	0.0015638186359082343	binder
KLFGFTERY	HLA-A*32:01	0.9786809325218201	0.013366748485761613	binder
KLFGIESSSGTILW	HLA-A*32:01	0.8729024052619934	0.17330009423676934	binder
KLFKNSSGLGF	HLA-A*32:01	0.8454146146774292	0.2811649044626028	binder
KLFKPPVLVF	HLA-A*32:01	0.9911149621009827	0.008204809322833911	binder
KLFKSTSQLVL	HLA-A*32:01	0.5714779041707516	0.30845269391141134	ambiguous
KLFNLSKEDDVRQY	HLA-A*32:01	0.2316898049786687	0.24774387796154684	not-binder
KLFNVTSTL	HLA-A*32:01	0.9967666625976562	0.0016099794853842932	binder
KLFPFYFHI	HLA-A*32:01	0.994979977607727	0.00603745052716647	binder
KLFPGSPAIY	HLA-A*32:01	0.9932395219802856	0.007390856905428369	binder
KLFPKGTIFTA	HLA-A*32:01	0.6556948512792588	0.2625451441826751	binder
KLFPKHFVEY	HLA-A*32:01	0.9688612341880798	0.04363426165920154	binder
KLFRGPLVI	HLA-A*32:01	0.961675488948822	0.013053275261536143	binder
KLFRHPHIIKL	HLA-A*32:01	0.43949501812458036	0.3144217178438986	ambiguous
KLFSFTPAW	HLA-A*32:01	0.997698163986206	0.002040559343331805	binder
KLFSQNTVHW	HLA-A*32:01	0.9998756647109985	9.79104946121269e-05	binder
KLFSYRDVNSW	HLA-A*32:01	0.9945417642593384	0.009021407132661901	binder
KLFTDGDAALEF	HLA-A*32:01	0.9614574074745178	0.036808402944523796	binder
KLFTEKQRMKY	HLA-A*32:01	0.9123782277107239	0.06874568595516771	binder
KLFVFDKTSQSW	HLA-A*32:01	0.9482903599739074	0.030776361257153145	binder
KLFVGGLDW	HLA-A*32:01	0.9792729496955872	0.01861024150558111	binder
KLFVGGLNF	HLA-A*32:01	0.9820179343223572	0.0153586381873282	binder
KLFWIRVKY	HLA-A*32:01	0.827183336019516	0.2878508949452163	binder
KLFWYQVHF	HLA-A*32:01	0.9498420834541321	0.03766180711822975	binder
KLFYDVITW	HLA-A*32:01	0.9893560409545898	0.0070753160448826635	binder
KLGLRARW	HLA-A*32:01	0.3578079164028168	0.14939041740136305	not-binder
KLHAVVETL	HLA-A*32:01	0.970708429813385	0.03219308655317003	binder
KLHNKKLAAF	HLA-A*32:01	0.9016573548316955	0.13565237159655688	binder
KLHRKIHLW	HLA-A*32:01	0.908574390411377	0.14940955447826404	binder
KLHSNPSAF	HLA-A*32:01	0.984548020362854	0.007786714959540292	binder
KLHYKHESW	HLA-A*32:01	0.856415855884552	0.2706288384096763	binder
KLIAGKIIPAI	HLA-A*32:01	0.648748094867915	0.33465370065950645	ambiguous
KLIDFGLSF	HLA-A*32:01	0.9984802603721619	0.0017438807368193852	binder
KLIEFMDTF	HLA-A*32:01	0.9916720151901245	0.00891640667858399	binder
KLIEQRTVSKMQL	HLA-A*32:01	0.094776961626485	0.09917501988296731	not-binder
KLIQEGKLDRTF	HLA-A*32:01	0.7858115017414093	0.196636496127768	binder
KLISEMHSF	HLA-A*32:01	0.9908905625343323	0.00965440959186662	binder
KLISGDVLYIW	HLA-A*32:01	0.98774174451828	0.01569990416220456	binder
KLKEAETRAEF	HLA-A*32:01	0.9865091681480408	0.009722726762308953	binder
KLKEVDRTAMQAW	HLA-A*32:01	0.7934171378612518	0.19979957593734013	binder
KLKKELTGLNHW	HLA-A*32:01	0.9591263771057129	0.06345355150145254	binder
KLKKIYFYW	HLA-A*32:01	0.8421025037765503	0.2845506716944223	binder
KLKKPEAVRW	HLA-A*32:01	0.996778416633606	0.0038113718662087506	binder
KLKMKEREEAW	HLA-A*32:01	0.6381642080843448	0.3356497783732147	ambiguous
KLKPFIDREWW	HLA-A*32:01	0.9910922527313233	0.0077960230390204145	binder
KLKPGTMIEW	HLA-A*32:01	0.9128178954124451	0.16763578805673293	binder
KLKPLLEKW	HLA-A*32:01	0.97909996509552	0.025660507710462736	binder
KLKQDKGSDASW	HLA-A*32:01	0.7672604784369469	0.33295398474179777	binder
KLKSLMVEW	HLA-A*32:01	0.8254511296749115	0.3394389967108155	binder
KLKTVKENW	HLA-A*32:01	0.8428847163915634	0.3027547254837681	binder
KLLANKTPHTW	HLA-A*32:01	0.9983491897583008	0.0021472505611376588	binder
KLLANMVYQY	HLA-A*32:01	0.7949268877506256	0.16963375571138692	binder
KLLAWSGVLEW	HLA-A*32:01	0.9789389848709107	0.03494943673570353	binder
KLLAYVEGF	HLA-A*32:01	0.9595502138137817	0.026483105802376908	binder
KLLDGFFIRPF	HLA-A*32:01	0.7479387730360031	0.315164599644721	binder
KLLDGWWVI	HLA-A*32:01	0.9924520134925843	0.0023990045570061627	binder
KLLDKMTTSF	HLA-A*32:01	0.9981243252754212	0.0012900756236225214	binder
KLLDRKSLQAI	HLA-A*32:01	0.6312498435378074	0.4075609347592795	ambiguous
KLLEKERL	HLA-A*32:01	0.19495178563520313	0.3226601200312756	not-binder
KLLETKPEFLKW	HLA-A*32:01	0.930366826057434	0.11303111230862388	binder
KLLEVKLGELPSW	HLA-A*32:01	0.5706578905228525	0.3885745749498245	ambiguous
KLLEYIEEI	HLA-A*32:01	0.9894000887870789	0.008050758237956788	binder
KLLFSFCLTI	HLA-A*32:01	0.733489853143692	0.18889182838882104	binder
KLLKCSRLVL	HLA-A*32:01	0.3903318057768047	0.2658493894550867	ambiguous
KLLKEHQGIFTF	HLA-A*32:01	0.774742043018341	0.12215938897411334	binder
KLLKPGGMLLF	HLA-A*32:01	0.9788812160491943	0.025766625505067326	binder
KLLKQVDFLNW	HLA-A*32:01	0.9918538331985474	0.004126932608246998	binder
KLLPYEQSSLLEL	HLA-A*32:01	0.23004471212625505	0.22684377606481954	not-binder
KLLSHRSSF	HLA-A*32:01	0.9970119833946228	0.00155481116794748	binder
KLLSPVVPQI	HLA-A*32:01	0.8558199346065521	0.2346869349576232	binder
KLLSRPEMW	HLA-A*32:01	0.9871828436851502	0.012610188563495852	binder
KLLSSEDIEGMRL	HLA-A*32:01	0.3469276148825884	0.3237618398538747	ambiguous
KLMDHIYAV	HLA-A*32:01	0.9929956436157227	0.01087950722691506	binder
KLMDLRNEY	HLA-A*32:01	0.9883274793624878	0.015793293127355664	binder
KLMDVGLIAI	HLA-A*32:01	0.920702087879181	0.10814807059602728	binder
KLMHFVNSL	HLA-A*32:01	0.9949772715568542	0.005297535868270996	binder
KLMKRLNTEW	HLA-A*32:01	0.9971824169158936	0.0021809452589075045	binder
KLMKVHLKF	HLA-A*32:01	0.988758647441864	0.008035212915787399	binder
KLMPGRIQLW	HLA-A*32:01	0.9994285464286804	0.0004273757501014253	binder
KLMPNFSDSF	HLA-A*32:01	0.9957611560821533	0.0031871200554237683	binder
KLMSEKEARSIVM	HLA-A*32:01	0.3292623224318959	0.3256657590472413	not-binder
KLMSELESF	HLA-A*32:01	0.9935848712921143	0.005434748268644207	binder
KLMSTSNTW	HLA-A*32:01	0.9984618902206421	0.0006100313240137898	binder
KLMVPLLKF	HLA-A*32:01	0.9739265322685242	0.03626132014694571	binder
KLNEMSYEL	HLA-A*32:01	0.9723137021064758	0.025925431908733833	binder
KLNESVMVF	HLA-A*32:01	0.9950014114379883	0.0046532076048652424	binder
KLNNLVKEW	HLA-A*32:01	0.9948146224021912	0.006951553751486545	binder
KLNPAANHRL	HLA-A*32:01	0.8362190246582031	0.259845891321671	binder
KLNPKSHIL	HLA-A*32:01	0.9330751180648804	0.06124240829604429	binder
KLNPRYLGAW	HLA-A*32:01	0.9970780849456787	0.0013332341311845235	binder
KLNSKRVSF	HLA-A*32:01	0.992392110824585	0.00632682373066307	binder
KLNVRTTHY	HLA-A*32:01	0.9298876523971558	0.06050484268237604	binder
KLPEILGKMSF	HLA-A*32:01	0.9853235960006714	0.009555644854623008	binder
KLPNFGFVVF	HLA-A*32:01	0.9250904202461243	0.08596156275523902	binder
KLQEALRRKY	HLA-A*32:01	0.7436504632234573	0.3214887373940946	binder
KLQEEIPVL	HLA-A*32:01	0.8082977652549743	0.14088512597146902	binder
KLQEKARKW	HLA-A*32:01	0.9815785884857178	0.012627767847870851	binder
KLQKAVESF	HLA-A*32:01	0.9903269648551941	0.009001095651841727	binder
KLQWAKQSW	HLA-A*32:01	0.95355224609375	0.07593300888308208	binder
KLRFLQTEDSW	HLA-A*32:01	0.8846520781517029	0.1168605225828473	binder
KLRQETQEW	HLA-A*32:01	0.9599518060684205	0.07299629095585287	binder
KLRSIGWGEEF	HLA-A*32:01	0.6916981905698776	0.31813469993345395	binder
KLRVDTEEW	HLA-A*32:01	0.825207844376564	0.3269533039318247	binder
KLSDGRLRVGY	HLA-A*32:01	0.7683774769306183	0.2578434865376141	binder
KLSEKIMHF	HLA-A*32:01	0.9894797325134277	0.010225300447174603	binder
KLSKAVATW	HLA-A*32:01	0.9979620456695557	0.003096927951036267	binder
KLSLVAAMLLL	HLA-A*32:01	0.16773447692394255	0.16678197327123911	not-binder
KLSQAFNHW	HLA-A*32:01	0.9968005299568177	0.004107958440815902	binder
KLSQIRQIY	HLA-A*32:01	0.9441618919372559	0.07246864492150168	binder
KLSQRGYEW	HLA-A*32:01	0.9874180078506469	0.013569811869661596	binder
KLSSALQKW	HLA-A*32:01	0.9883253335952759	0.014150022565487426	binder
KLTDSVLRSF	HLA-A*32:01	0.9847198367118836	0.010895771879812695	binder
KLTQIRQIY	HLA-A*32:01	0.8049562573432922	0.20208937329176233	binder
KLVDEKTILETSF	HLA-A*32:01	0.9163777947425842	0.08374336598591994	binder
KLVDGLATSW	HLA-A*32:01	0.9998410463333129	6.623083389086931e-05	binder
KLVERLVEW	HLA-A*32:01	0.9891430377960205	0.0206568511320235	binder
KLVQPIPFFTW	HLA-A*32:01	0.9934159040451049	0.0074888519909558	binder
KLVTGTVLAVF	HLA-A*32:01	0.8080473840236664	0.16495213544337717	binder
KLWDIPNSKEILTF	HLA-A*32:01	0.7657740846276283	0.3659846015740486	binder
KLWKGARSVY	HLA-A*32:01	0.8879458189010621	0.15376836336536412	binder
KLWNEVTTSF	HLA-A*32:01	0.9986845135688782	0.0009586951407570078	binder
KLWSRSLKL	HLA-A*32:01	0.9901762962341308	0.007039252993459746	binder
KLYAWELAF	HLA-A*32:01	0.9932159066200257	0.003567254127904605	binder
KLYDGWTEPFAF	HLA-A*32:01	0.9614590525627136	0.03829393297994064	binder
KLYDMVLQF	HLA-A*32:01	0.9934656739234924	0.005908249565847843	binder
KLYEGVPLPF	HLA-A*32:01	0.998039436340332	0.001006391442478216	binder
KLYGADGLVF	HLA-A*32:01	0.9846426010131836	0.010118812154859304	binder
KLYGRPIKI	HLA-A*32:01	0.9955700278282166	0.006309954068264604	binder
KLYGYYVSI	HLA-A*32:01	0.9955135703086853	0.005795697730515594	binder
KLYLEREEY	HLA-A*32:01	0.911592161655426	0.0706483923403528	binder
KLYLKEYHY	HLA-A*32:01	0.7548497915267944	0.09414911130278454	binder
KLYLSWVEW	HLA-A*32:01	0.960327410697937	0.05112966614961822	binder
KLYPEGKLPHW	HLA-A*32:01	0.9995936751365662	0.000392846585584424	binder
KLYQEMFAW	HLA-A*32:01	0.9964647054672241	0.0027771361012704963	binder
KLYRYDKDVGQW	HLA-A*32:01	0.9596260070800782	0.024342579723312593	binder
KLYSKHFTL	HLA-A*32:01	0.9968815684318543	0.003783426077975719	binder
KLYSYSLQGYSW	HLA-A*32:01	0.9340449690818786	0.09475081752751088	binder
KLYTGPGLAI	HLA-A*32:01	0.7581280149519444	0.364013297779459	binder
KLYTKHGTLKY	HLA-A*32:01	0.6915129706263542	0.3279324730077982	binder
KMAIKLRNEY	HLA-A*32:01	0.5275280430912972	0.35360680744895423	ambiguous
KMAPALRKVY	HLA-A*32:01	0.960653281211853	0.056359229469812	binder
KMAPPDLPHW	HLA-A*32:01	0.999867069721222	8.361221276744435e-05	binder
KMATNTVYVF	HLA-A*32:01	0.9351877570152283	0.04211404140390854	binder
KMAVLLGKVY	HLA-A*32:01	0.5576447069644928	0.16248107449281657	ambiguous
KMDINRRRY	HLA-A*32:01	0.41369002163410185	0.3436043840804072	ambiguous
KMEEGIDRHVW	HLA-A*32:01	0.9901471018791199	0.012466691315921435	binder
KMFAKELKL	HLA-A*32:01	0.9471459031105042	0.0342052971976339	binder
KMFDRHSSL	HLA-A*32:01	0.9973762273788452	0.002330493945600202	binder
KMFPIILAI	HLA-A*32:01	0.9960662364959717	0.0032764140069321355	binder
KMFSNAGILKM	HLA-A*32:01	0.942646324634552	0.053819188654830735	binder
KMFTDFLSF	HLA-A*32:01	0.9946162700653076	0.00620336482164733	binder
KMHDYDGNNLL	HLA-A*32:01	0.6709509152919054	0.3861039735426974	ambiguous
KMKEIAEAY	HLA-A*32:01	0.9931912064552307	0.005846947726742374	binder
KMKEREEAW	HLA-A*32:01	0.9937534809112549	0.008322123123538645	binder
KMKGDYYRY	HLA-A*32:01	0.9034309267997742	0.07311646317620321	binder
KMKPSDLSQVW	HLA-A*32:01	0.9972917795181274	0.00363613293478898	binder
KMLDESFQW	HLA-A*32:01	0.9981778144836426	0.0008693811664750381	binder
KMLDHPHIIKL	HLA-A*32:01	0.9788294076919556	0.040693124982144224	binder
KMLDKIISI	HLA-A*32:01	0.9988484263420105	0.0015865982788779629	binder
KMLDNFYNF	HLA-A*32:01	0.9974497556686401	0.0013261276148486298	binder
KMLEENTNILKF	HLA-A*32:01	0.9923190474510193	0.008373595112973755	binder
KMLEKARMSW	HLA-A*32:01	0.998728895187378	0.0011011969511493375	binder
KMLEVFHAI	HLA-A*32:01	0.9876474499702453	0.01943613868606836	binder
KMLNHENVVKF	HLA-A*32:01	0.988734245300293	0.010317461243712118	binder
KMLRIVEPYVTW	HLA-A*32:01	0.352396322786808	0.29761252429633983	ambiguous
KMMDVTVTI	HLA-A*32:01	0.9987083673477173	0.0012030925005281946	binder
KMMNDSILRL	HLA-A*32:01	0.9452674388885498	0.046175951179154406	binder
KMNEKIASL	HLA-A*32:01	0.996809434890747	0.00359035379089753	binder
KMNNVNVVY	HLA-A*32:01	0.9920608162879944	0.00739851195382115	binder
KMNPLWNTMVI	HLA-A*32:01	0.6885138332843781	0.2894038604017487	binder
KMPKFSMPGF	HLA-A*32:01	0.8883181214332581	0.08345786975315117	binder
KMPKFSMPSL	HLA-A*32:01	0.8428084492683411	0.1604591915671807	binder
KMPKMKMPTF	HLA-A*32:01	0.8903065085411072	0.11640273324312155	binder
KMQEPSAHTF	HLA-A*32:01	0.9908964395523071	0.013307413175889017	binder
KMRPTIKDHW	HLA-A*32:01	0.9941860318183899	0.009619288808818346	binder
KMRSIQETL	HLA-A*32:01	0.8372354149818421	0.2349470401606639	binder
KMSEIHTVL	HLA-A*32:01	0.9603732943534851	0.06615419636739465	binder
KMSSVQMMF	HLA-A*32:01	0.9493080496788024	0.04378317354956176	binder
KMTQIMFETF	HLA-A*32:01	0.8339954733848571	0.07668484972782305	binder
KMVAWMIAL	HLA-A*32:01	0.9300038099288941	0.03319109205988882	binder
KMWENRQNL	HLA-A*32:01	0.986482810974121	0.009368597852351652	binder
KMWSIENIAF	HLA-A*32:01	0.9929422497749328	0.0032056671092467225	binder
KMYAWEKSF	HLA-A*32:01	0.9932148456573486	0.002949418147802906	binder
KMYDAAKLLY	HLA-A*32:01	0.9285496592521667	0.05378207183322951	binder
KMYEHLFPEL	HLA-A*32:01	0.99169442653656	0.01335111930923999	binder
KMYFGHSSF	HLA-A*32:01	0.9982102751731873	0.0018325003884023712	binder
KMYGYVDTL	HLA-A*32:01	0.979036283493042	0.02702036722245582	binder
KNISGSVTLKI	HLA-A*32:01	0.15557249463163317	0.10868376659830442	not-binder
KQAPPQKVSF	HLA-A*32:01	0.9882940053939819	0.007509627036796309	binder
KQASVVIQQQY	HLA-A*32:01	0.7476405188441276	0.3519281993379089	binder
KQFAEGSTLKL	HLA-A*32:01	0.7957701532635838	0.3959971585936886	binder
KQFAEILHF	HLA-A*32:01	0.9782519459724426	0.022985500388570095	binder
KQFEGTVEI	HLA-A*32:01	0.9839117646217346	0.02040736575268073	binder
KQFELALQL	HLA-A*32:01	0.9711503386497498	0.01443526435992741	binder
KQFFGRHRW	HLA-A*32:01	0.9944804310798645	0.002337593053508628	binder
KQFFLQFHF	HLA-A*32:01	0.9382203102111817	0.0452553944455891	binder
KQFGPLVRW	HLA-A*32:01	0.9969790935516357	0.0037097378104713687	binder
KQFGVRQKW	HLA-A*32:01	0.9930838704109192	0.009496669657890604	binder
KQFSDASQLDF	HLA-A*32:01	0.8085408627986908	0.25880133491012797	binder
KQFYYRDEF	HLA-A*32:01	0.8887443900108337	0.05085319291075908	binder
KQGPKIYSF	HLA-A*32:01	0.9845525979995727	0.022981676806792688	binder
KQHEGLATF	HLA-A*32:01	0.9819154500961303	0.016877294101056088	binder
KQHGVNVSV	HLA-A*32:01	0.83342045545578	0.2283776473886765	binder
KQIDPEMLNSF	HLA-A*32:01	0.9603527307510376	0.03889839860824493	binder
KQIKNSSLLSF	HLA-A*32:01	0.9500343799591064	0.04026954057236508	binder
KQIMWFWQF	HLA-A*32:01	0.927498197555542	0.02723832529607472	binder
KQIRDTVSW	HLA-A*32:01	0.9823793649673462	0.020595536659773893	binder
KQKDYEESSW	HLA-A*32:01	0.9919646978378296	0.00733087117167824	binder
KQKSAFIRW	HLA-A*32:01	0.9241143226623535	0.0904702805637268	binder
KQLDMQSSW	HLA-A*32:01	0.995687198638916	0.0028997093756780302	binder
KQLEHVMHF	HLA-A*32:01	0.9833176255226135	0.01723215638934036	binder
KQLPSPGWSW	HLA-A*32:01	0.9875768184661865	0.020139654140993536	binder
KQLSKDSILSL	HLA-A*32:01	0.7075917975977063	0.3557363975626724	binder
KQMPDVNVSW	HLA-A*32:01	0.9998579978942871	6.893930623763533e-05	binder
KQMVHEGNQRW	HLA-A*32:01	0.9682591676712036	0.04055209048328425	binder
KQNDVRVKF	HLA-A*32:01	0.986886465549469	0.01332516639342157	binder
KQRTVIEMF	HLA-A*32:01	0.6589469313621521	0.1693470839115363	binder
KQVAVRYTF	HLA-A*32:01	0.9787539601325989	0.022306303373861712	binder
KQVDDLASVW	HLA-A*32:01	0.9985440492630004	0.0009097002271956441	binder
KQVQSYIIQNF	HLA-A*32:01	0.7411665678024292	0.1283658999172688	binder
KQWNGKERSIY	HLA-A*32:01	0.8737068176269531	0.08553286062573008	binder
KQYEAARLEY	HLA-A*32:01	0.8586930155754089	0.21726638062919465	binder
KQYQIKGLEW	HLA-A*32:01	0.9976293563842773	0.0013034431438428242	binder
KQYVFGGWAW	HLA-A*32:01	0.9913177967071534	0.0017749053656553907	binder
KRISELEAL	HLA-A*32:01	0.01852515209466219	0.013290359024975383	not-binder
KSAFVRTQW	HLA-A*32:01	0.9968198895454407	0.0019172054056686228	binder
KSARVKGLSF	HLA-A*32:01	0.8921307921409607	0.09937816369248954	binder
KSASFREEY	HLA-A*32:01	0.8300727307796478	0.22900474978214774	binder
KSAYNSYSW	HLA-A*32:01	0.9949267029762268	0.005786700406588479	binder
KSEITELRRNVQAL	HLA-A*32:01	3.9798911910793325e-05	6.807247745374074e-05	not-binder
KSFDASDTLAL	HLA-A*32:01	0.5595912553369999	0.36203310280147655	ambiguous
KSFEKAKESW	HLA-A*32:01	0.9985804677009582	0.0017361005355573734	binder
KSFEWLSQMRF	HLA-A*32:01	0.9617640256881714	0.059545664965625134	binder
KSFFRRLSF	HLA-A*32:01	0.9963880062103272	0.0022110101779432476	binder
KSFKGSSGLRY	HLA-A*32:01	0.9658144593238831	0.03653174026309982	binder
KSFKKKFFY	HLA-A*32:01	0.937463903427124	0.04967325968489836	binder
KSFKKRYTF	HLA-A*32:01	0.9963502049446106	0.0035567478400939994	binder
KSFKPTSEEALKW	HLA-A*32:01	0.6166878044605255	0.46122444144473873	ambiguous
KSFSRGSILVM	HLA-A*32:01	0.5659129202365876	0.24917092289534673	ambiguous
KSFTFSSSL	HLA-A*32:01	0.9921809911727906	0.0038465796874799416	binder
KSHTVVIGF	HLA-A*32:01	0.9802272319793701	0.026550917233971173	binder
KSKAMTGVEQW	HLA-A*32:01	0.9918989539146423	0.0032515148289002445	binder
KSLGVHYVF	HLA-A*32:01	0.995743703842163	0.0038698720795666253	binder
KSLKISGIKDFSW	HLA-A*32:01	0.5418724730610848	0.3439496541683666	ambiguous
KSLLVVHFW	HLA-A*32:01	0.9198827624320984	0.12209809527537613	binder
KSNNVEMDWVL	HLA-A*32:01	0.031231116130948068	0.02688568483284229	not-binder
KSQSQRFTY	HLA-A*32:01	0.9871929526329041	0.011390031090867805	binder
KSRLSISGW	HLA-A*32:01	0.9423356652259827	0.07522380955138695	binder
KSSLTQHSW	HLA-A*32:01	0.9940027236938477	0.0047091272177967715	binder
KSSTVLHTF	HLA-A*32:01	0.9964424729347229	0.0034568873745172814	binder
KSTQFEYAW	HLA-A*32:01	0.9259867668151855	0.1231498046720637	binder
KSVEFTWPEF	HLA-A*32:01	0.9678635835647583	0.026653249627352844	binder
KSVLIMGRGY	HLA-A*32:01	0.29317744374275206	0.21591392082683866	not-binder
KSWVFGVHF	HLA-A*32:01	0.9808362603187561	0.0179250767703494	binder
KSYDETVDIFSF	HLA-A*32:01	0.9841166377067566	0.01132763693017911	binder
KSYSKAFTL	HLA-A*32:01	0.9965857267379761	0.0037848074519941134	binder
KSYVQGVTW	HLA-A*32:01	0.9958623766899108	0.0032820686187900556	binder
KTADVTKVW	HLA-A*32:01	0.9994171500205994	0.001013508672201225	binder
KTAGYQAVKRW	HLA-A*32:01	0.9980705380439758	0.0022079259082177878	binder
KTAVIDHHNY	HLA-A*32:01	0.732728436589241	0.26652057499782295	binder
KTAWEVRAVY	HLA-A*32:01	0.9477989435195923	0.02483983204028487	binder
KTEDEHFEF	HLA-A*32:01	0.46457516252994535	0.3222825012527893	ambiguous
KTFDYKIPY	HLA-A*32:01	0.9764247298240661	0.03585140283477017	binder
KTFEDSDLFHL	HLA-A*32:01	0.9911302089691162	0.010862959014927244	binder
KTFEFNKEL	HLA-A*32:01	0.970088803768158	0.022368671152955825	binder
KTFEFNKELRY	HLA-A*32:01	0.9866461634635926	0.012829514683084296	binder
KTFFSRENY	HLA-A*32:01	0.976918888092041	0.016372946724156196	binder
KTFGETHPF	HLA-A*32:01	0.998663580417633	0.0013196736176244671	binder
KTFGRSSNLIL	HLA-A*32:01	0.9803350806236267	0.011878928092118674	binder
KTFHPVPNL	HLA-A*32:01	0.996517288684845	0.002190131973300344	binder
KTFIFHSSI	HLA-A*32:01	0.9948968648910522	0.0019367727503209118	binder
KTFIVGDQISF	HLA-A*32:01	0.9814642190933227	0.026573440457551837	binder
KTFIYYQSF	HLA-A*32:01	0.9582174777984619	0.039592125430878485	binder
KTFKGKYFNF	HLA-A*32:01	0.9952911257743835	0.005065027584468752	binder
KTFLDDSGSLNW	HLA-A*32:01	0.999189043045044	0.0006817022696266785	binder
KTFLFSATM	HLA-A*32:01	0.9750710487365722	0.018415273111779287	binder
KTFNEPGSEYFIF	HLA-A*32:01	0.5235027672257274	0.3345501527149301	ambiguous
KTFNWSTNL	HLA-A*32:01	0.9935417175292969	0.007138495181815868	binder
KTFNYSSNF	HLA-A*32:01	0.9970717072486878	0.002581250239663648	binder
KTFPFHFMF	HLA-A*32:01	0.9979901909828186	0.001235091399809098	binder
KTFPNHYSI	HLA-A*32:01	0.999025845527649	0.0012474198580522864	binder
KTFPSIHLW	HLA-A*32:01	0.9974864840507507	0.004167825652533144	binder
KTFPYQHRY	HLA-A*32:01	0.9940527081489563	0.005103465401045547	binder
KTFQENLSAF	HLA-A*32:01	0.9990896582603455	0.0007009900689784445	binder
KTFQMAEYLKL	HLA-A*32:01	0.28433537781238555	0.27415936819281533	not-binder
KTFREWDFDL	HLA-A*32:01	0.7457936376333236	0.2773184374923384	binder
KTFRWRSNF	HLA-A*32:01	0.9968873262405396	0.0028069072851892884	binder
KTFSFVMPSL	HLA-A*32:01	0.9523412823677063	0.038096214399614206	binder
KTFSHELSDFGL	HLA-A*32:01	0.475804528594017	0.3328105320311655	ambiguous
KTFSHPSSF	HLA-A*32:01	0.9993947267532348	0.0004490908982544077	binder
KTFSQTSHLVY	HLA-A*32:01	0.9949199795722962	0.004970420320868985	binder
KTFSQTSSLVY	HLA-A*32:01	0.9947660088539123	0.008412435127869948	binder
KTFSQTSYLVY	HLA-A*32:01	0.9604706525802612	0.04503580974355475	binder
KTFSWSSTL	HLA-A*32:01	0.9967663407325744	0.003781756873177616	binder
KTFSYKSSLVW	HLA-A*32:01	0.9965865015983582	0.003466165999533023	binder
KTFSYPLDLLL	HLA-A*32:01	0.6365541785955429	0.34449556765145317	ambiguous
KTFSYSSSF	HLA-A*32:01	0.9987705945968628	0.0010572780272171	binder
KTFTFDTVF	HLA-A*32:01	0.992996895313263	0.010121921554368253	binder
KTFTKWVNSH	HLA-A*32:01	0.3913235827814788	0.29585031450172417	ambiguous
KTFTVQTTW	HLA-A*32:01	0.9986479878425598	0.0013994922917016793	binder
KTFTWNSSF	HLA-A*32:01	0.9991847753524781	0.0012072094462559945	binder
KTFTWSSTF	HLA-A*32:01	0.9992404580116272	0.001184119232921915	binder
KTFVGRAKL	HLA-A*32:01	0.9003693461418152	0.07827606773197154	binder
KTFVQRNMFEF	HLA-A*32:01	0.7418536484241486	0.2684682151520101	binder
KTFVQRNMF	HLA-A*32:01	0.9862461805343627	0.012385090142874935	binder
KTFYHHTSF	HLA-A*32:01	0.9994189620018006	0.0004086793960335815	binder
KTGENFRLIY	HLA-A*32:01	0.48675255179405214	0.21518619977883008	ambiguous
KTGLVSSTW	HLA-A*32:01	0.9922494292259216	0.007530915429183896	binder
KTIDICHDHFGW	HLA-A*32:01	0.9969108939170838	0.003842492190995138	binder
KTIDPELLGKMNY	HLA-A*32:01	0.9572733402252197	0.04466224248699157	binder
KTIEVFDPDANTW	HLA-A*32:01	0.9239861249923706	0.11435266937578331	binder
KTIGGGDDSFNTF	HLA-A*32:01	0.9917949318885804	0.008149154785203762	binder
KTKDGVREVF	HLA-A*32:01	0.9858428359031677	0.021810343321582232	binder
KTKEIEQVY	HLA-A*32:01	0.9976401925086975	0.001970783052261603	binder
KTKGFHTTI	HLA-A*32:01	0.9954382300376892	0.006315252779730229	binder
KTKRSIQFVDW	HLA-A*32:01	0.41501270346343516	0.28079763007223657	ambiguous
KTKSVEFTF	HLA-A*32:01	0.9944841980934143	0.006391070518986114	binder
KTLAEINQKW	HLA-A*32:01	0.9999669551849365	1.6350961001262062e-05	binder
KTLDFELDTF	HLA-A*32:01	0.9909561991691589	0.00964403605353446	binder
KTLEEAVNNIITF	HLA-A*32:01	0.988579511642456	0.018133461139270994	binder
KTLEEHSHW	HLA-A*32:01	0.9991697549819947	0.0006544663936079188	binder
KTLERIKAI	HLA-A*32:01	0.9776241898536682	0.026913685415081157	binder
KTLERSYLL	HLA-A*32:01	0.9909837484359741	0.00979088820970571	binder
KTLERSYLLKI	HLA-A*32:01	0.5694735199213028	0.32763697588731755	ambiguous
KTLLIIYSF	HLA-A*32:01	0.9810773491859436	0.02191805802577353	binder
KTLRQVEVI	HLA-A*32:01	0.9262668132781983	0.07937001791311023	binder
KTLSDIFLLF	HLA-A*32:01	0.9802017927169799	0.023113081268055974	binder
KTLSDIKLLQF	HLA-A*32:01	0.9989996910095215	0.0007864005164324638	binder
KTLSPRELW	HLA-A*32:01	0.9911081790924072	0.009391474325732353	binder
KTLTKIPSL	HLA-A*32:01	0.9933287858963012	0.005533473277356116	binder
KTMELKSTNISF	HLA-A*32:01	0.9861758589744568	0.014436457496345714	binder
KTMKMRGQAF	HLA-A*32:01	0.914445948600769	0.10542822848651841	binder
KTMKQQLQF	HLA-A*32:01	0.9980122923851014	0.001993948654661414	binder
KTMQFEPSTMVY	HLA-A*32:01	0.878224766254425	0.17805932493281912	binder
KTMSGTFLLRF	HLA-A*32:01	0.993497109413147	0.005594868014531667	binder
KTMTDTYLL	HLA-A*32:01	0.8520381689071655	0.14928944690808468	binder
KTNEHGMKTF	HLA-A*32:01	0.9923633813858033	0.003234621850673302	binder
KTNGLSEDLIW	HLA-A*32:01	0.9899872303009033	0.009203388909248444	binder
KTNPSVSSL	HLA-A*32:01	0.9962819337844848	0.005185996905938096	binder
KTPLGGQKRSF	HLA-A*32:01	0.8002938270568848	0.14571354976044992	binder
KTQREKFAW	HLA-A*32:01	0.9403439521789551	0.104592643637933	binder
KTQSFEKQGF	HLA-A*32:01	0.8424970030784606	0.14525104890899523	binder
KTQSKISSF	HLA-A*32:01	0.998715054988861	0.001141049802299701	binder
KTQVAGGQLSF	HLA-A*32:01	0.9466130018234253	0.0661835858184484	binder
KTRAMREMY	HLA-A*32:01	0.6911755472421646	0.27415400307262994	binder
KTRDDWLVSW	HLA-A*32:01	0.999589478969574	0.0004191655723017417	binder
KTRDGSDYEGW	HLA-A*32:01	0.9687583804130554	0.05350723530537415	binder
KTSHLRAHLRW	HLA-A*32:01	0.9799048185348511	0.01233261634054426	binder
KTSKIELKF	HLA-A*32:01	0.9532227158546448	0.04453972475264572	binder
KTSNIGLSMEF	HLA-A*32:01	0.955209219455719	0.048949884345874495	binder
KTSVSVHLMEW	HLA-A*32:01	0.887196958065033	0.12674270917514646	binder
KTTKFIKSF	HLA-A*32:01	0.9898618817329407	0.0053181543224151565	binder
KTVEWDWKL	HLA-A*32:01	0.9878545641899109	0.010985824154526478	binder
KTVFIRNLSF	HLA-A*32:01	0.9867881536483765	0.013049194969769968	binder
KTVGLREVW	HLA-A*32:01	0.9970446348190307	0.0021322714497207153	binder
KTWAEIRQQRW	HLA-A*32:01	0.9987716674804688	0.0019254711460729415	binder
KTWGLRAAGW	HLA-A*32:01	0.9994616866111755	0.0008717329905097398	binder
KTWKGSIGL	HLA-A*32:01	0.9906507968902588	0.006503627954313408	binder
KTWKGSIGLLL	HLA-A*32:01	0.9743675351142883	0.0205921530365094	binder
KTWNGGESL	HLA-A*32:01	0.8680980503559113	0.2551704229365208	binder
KTYEAALETI	HLA-A*32:01	0.9193467020988464	0.043772597526076505	binder
KTYGIKHMKF	HLA-A*32:01	0.9926321506500244	0.0057530698249840945	binder
KTYGRQILEVLKF	HLA-A*32:01	0.4240443013608456	0.37005701298857724	ambiguous
KTYKWQGLW	HLA-A*32:01	0.9975743293762207	0.0015866497190472654	binder
KVAAEWRSTF	HLA-A*32:01	0.9796276330947876	0.026395616804521415	binder
KVADLVLML	HLA-A*32:01	0.9700686216354371	0.03364765561746994	binder
KVADWTGATY	HLA-A*32:01	0.9970879912376404	0.0007943678815517161	binder
KVAGERYVY	HLA-A*32:01	0.9855731368064881	0.012728367595656433	binder
KVAGPEVLEPMQL	HLA-A*32:01	0.30431658271700146	0.16246923416549708	not-binder
KVAKLDTSQW	HLA-A*32:01	0.998314356803894	0.0022203463966609755	binder
KVAQLRSLY	HLA-A*32:01	0.9818830370903016	0.016907464124673494	binder
KVASALEKW	HLA-A*32:01	0.9929702520370484	0.010673375562549277	binder
KVASLRGMEL	HLA-A*32:01	0.7567896962165832	0.210164022248849	binder
KVAVFRYLF	HLA-A*32:01	0.9624833226203918	0.029180971128014953	binder
KVDQNRVRY	HLA-A*32:01	0.4119537301361561	0.2839207813412552	ambiguous
KVFELMTSL	HLA-A*32:01	0.992759644985199	0.0033895509045940844	binder
KVFFPLEVF	HLA-A*32:01	0.990359628200531	0.007862473461769869	binder
KVFGRPISSW	HLA-A*32:01	0.9999397277832032	5.597759543750774e-05	binder
KVFGWVHRL	HLA-A*32:01	0.997593080997467	0.0033878641409847052	binder
KVFKFKHSL	HLA-A*32:01	0.9737789511680603	0.010526722313839776	binder
KVFKNITVI	HLA-A*32:01	0.9966304063796997	0.003911390639011448	binder
KVFKQYAND	HLA-A*32:01	0.013435730376386346	0.01971867115437168	not-binder
KVFKYFSSF	HLA-A*32:01	0.9978329062461853	0.0028014288697652233	binder
KVFNSSHSF	HLA-A*32:01	0.9982452034950257	0.0016559512062205286	binder
KVFNWFSTL	HLA-A*32:01	0.9977710485458374	0.0016851679052052562	binder
KVFPQSSSW	HLA-A*32:01	0.9994267106056214	0.0009033290151326577	binder
KVFSDRSAF	HLA-A*32:01	0.9960902810096741	0.0033576000460362435	binder
KVFSSERLFSW	HLA-A*32:01	0.999426257610321	0.0006857778376463406	binder
KVFTKHGLLKL	HLA-A*32:01	0.7130626022815705	0.26472175374885976	binder
KVFVVGESY	HLA-A*32:01	0.959282922744751	0.023778144010175414	binder
KVGEARALY	HLA-A*32:01	0.9292989611625672	0.04581083280916033	binder
KVGNFKFIY	HLA-A*32:01	0.779832661151886	0.13679359693971826	binder
KVHAIPLRSSW	HLA-A*32:01	0.9931585907936096	0.004630557529282819	binder
KVHEKNRSYTW	HLA-A*32:01	0.9984799385070801	0.0011077359589970832	binder
KVIHALGQSW	HLA-A*32:01	0.9997204542160034	0.00026550854057910293	binder
KVIHEQVNHRW	HLA-A*32:01	0.9998413801193238	0.00016152343354677775	binder
KVINAAHSF	HLA-A*32:01	0.9984271764755249	0.001110386554093103	binder
KVINTGIKVW	HLA-A*32:01	0.9997141480445861	0.00014016436138189213	binder
KVINWQTSL	HLA-A*32:01	0.9955598473548889	0.0036604800823445637	binder
KVKDEKIRQAF	HLA-A*32:01	0.9951843380928039	0.004030858821267223	binder
KVKWFYNEY	HLA-A*32:01	0.9501793622970581	0.051998705052050224	binder
KVLADSERYTW	HLA-A*32:01	0.9996287584304809	0.0005381813331000005	binder
KVLALVFGF	HLA-A*32:01	0.9896453380584717	0.006080749553116111	binder
KVLDAMPHHW	HLA-A*32:01	0.999511206150055	0.0007223012310973735	binder
KVLDKMKSF	HLA-A*32:01	0.9970717072486878	0.0035976562354410064	binder
KVLECDIIKNYGF	HLA-A*32:01	0.9502688765525817	0.08341085819281417	binder
KVLGRSFFW	HLA-A*32:01	0.9977353692054749	0.0015081364721234204	binder
KVLNLIQSW	HLA-A*32:01	0.9970613121986389	0.004981893401386069	binder
KVLPPLEQVW	HLA-A*32:01	0.9997599244117736	0.00023178520497641017	binder
KVLPTNHRVTW	HLA-A*32:01	0.9997679948806762	0.00037025755473106255	binder
KVLRWERAWF	HLA-A*32:01	0.8096849262714386	0.20125454549212968	binder
KVMELLPTHAF	HLA-A*32:01	0.9956695199012756	0.0030981261457521097	binder
KVMKIKVLRSW	HLA-A*32:01	0.9920941948890686	0.008150551136652983	binder
KVMNWKETLVF	HLA-A*32:01	0.9476480484008789	0.04360444250844285	binder
KVMPKELKLSY	HLA-A*32:01	0.9884358406066894	0.012794101252618088	binder
KVMPQGLVISF	HLA-A*32:01	0.9994710683822632	0.00021510291154395816	binder
KVMPQNHSF	HLA-A*32:01	0.9993619799613953	0.0007733389970305084	binder
KVMYYTEVI	HLA-A*32:01	0.9486805200576782	0.019537967958236847	binder
KVNESSLNW	HLA-A*32:01	0.9976223111152649	0.0014931399049707417	binder
KVNKYGDTW	HLA-A*32:01	0.9922102570533753	0.009359924867571938	binder
KVNQFRQLY	HLA-A*32:01	0.9451111316680908	0.05909395835500385	binder
KVNVIDNTW	HLA-A*32:01	0.9929619669914246	0.007150813423934997	binder
KVQDLSSGVLSF	HLA-A*32:01	0.995616340637207	0.0020556851784109672	binder
KVQEAINSL	HLA-A*32:01	0.9730184674263	0.04211215424095236	binder
KVQEAYNTW	HLA-A*32:01	0.9981112122535706	0.002020627933598703	binder
KVQEMNYIQKTLF	HLA-A*32:01	0.2869065320119262	0.34150309135365514	not-binder
KVQSYDPETNSW	HLA-A*32:01	0.9567756414413452	0.02580649425980942	binder
KVQVLSFLW	HLA-A*32:01	0.8402643501758575	0.2747988094050776	binder
KVRALREAF	HLA-A*32:01	0.9833116054534912	0.010774006164531145	binder
KVSKAAADLMAY	HLA-A*32:01	0.4521534748375416	0.26737367855276734	ambiguous
KVSQAAAELQQY	HLA-A*32:01	0.97312833070755	0.03133851733117758	binder
KVVDEALARDFEL	HLA-A*32:01	0.5611369773745537	0.26883429815453347	ambiguous
KVVDRIYSL	HLA-A*32:01	0.9991435766220093	0.0007486772169981576	binder
KVVDVVRNLVF	HLA-A*32:01	0.9994742631912231	0.00048413859066061607	binder
KVVKFSYMW	HLA-A*32:01	0.8973941445350647	0.19825469859098907	binder
KVVLAEVIQAF	HLA-A*32:01	0.8807958722114563	0.09467125763587743	binder
KVVSDDALMHW	HLA-A*32:01	0.9996571898460388	0.0004797773723618319	binder
KVWDDQAVW	HLA-A*32:01	0.9993510723114014	0.0003315536692316154	binder
KVWDLRKNY	HLA-A*32:01	0.9437141418457031	0.0445274060252513	binder
KVWGEVGRW	HLA-A*32:01	0.9989122152328491	0.0009199944595110828	binder
KVWMRHRY	HLA-A*32:01	0.48044337779283525	0.3411823698460224	ambiguous
KVWPGGSRTW	HLA-A*32:01	0.9997350335121155	0.0004577048668740768	binder
KVWYPMTGW	HLA-A*32:01	0.9928090214729309	0.009332153150630055	binder
KVYEHTSRF	HLA-A*32:01	0.9993911743164062	0.0005781996173457671	binder
KVYNTPSTSQSW	HLA-A*32:01	0.9994917750358582	0.0006125084101824358	binder
KVYSSVLRQCY	HLA-A*32:01	0.9773703575134277	0.0238778632943589	binder
KVYVIEPHSMEF	HLA-A*32:01	0.4372443497180939	0.36345132358208926	ambiguous
LAKIRWKY	HLA-A*32:01	0.027735097624827176	0.02602945909174256	not-binder
LAPTDVKEL	HLA-A*32:01	0.006246739094058285	0.011610299035151296	not-binder
LAQIRHIY	HLA-A*32:01	0.10566456792876125	0.11393430001706964	not-binder
LEEALQQAKED	HLA-A*32:01	0.017754493233610447	0.03459846869863513	not-binder
LEKGLDGAKKAV	HLA-A*32:01	0.008577007846724882	0.01660711957449281	not-binder
LEREKLLEF	HLA-A*32:01	0.01117563983425498	0.009565659858681312	not-binder
LERLSKIAI	HLA-A*32:01	0.010187056623908574	0.009774517118093705	not-binder
LFDRPQELKL	HLA-A*32:01	0.04867986116587417	0.097031614706617	not-binder
LGKAVATSVLHL	HLA-A*32:01	0.006988482688757358	0.009172202169121959	not-binder
LISKIREEY	HLA-A*32:01	0.40340988859534266	0.3362315218030966	ambiguous
LKERQRSSL	HLA-A*32:01	0.001479370343440678	0.0012076034879387487	not-binder
LLAPERTRD	HLA-A*32:01	0.001242526896749041	0.0018638549220311538	not-binder
LLAQRWGW	HLA-A*32:01	0.45752773955464365	0.29520428380356634	ambiguous
LLFHHPNILEL	HLA-A*32:01	0.1690742265433073	0.1331791686328238	not-binder
LLFLAATWL	HLA-A*32:01	0.22927556969225407	0.26259930069492465	not-binder
LLFPGKAFSW	HLA-A*32:01	0.9961547613143921	0.0053725785036494176	binder
LLFPLRYSF	HLA-A*32:01	0.9515418171882629	0.06376607692833403	binder
LLGPRVLSW	HLA-A*32:01	0.9404998660087586	0.10879772607434797	binder
LLNKYRNQY	HLA-A*32:01	0.17891656123101712	0.14881671723273143	not-binder
LLNPVIYTW	HLA-A*32:01	0.9771083474159241	0.036839202908572795	binder
LPSLFLNSL	HLA-A*32:01	0.017510489898268134	0.020079090556773475	not-binder
LQAKVRESY	HLA-A*32:01	0.4122296363115311	0.22091774377215065	ambiguous
LQHPYINVW	HLA-A*32:01	0.7792486995458603	0.26911783252101934	binder
LQIDNARLA	HLA-A*32:01	0.0013349633752113732	0.0010665320618630496	not-binder
LQNTHVYSW	HLA-A*32:01	0.9672573924064636	0.05169485951096468	binder
LRPLLAAAA	HLA-A*32:01	0.00036569593648891894	0.0005271251182428877	not-binder
LRQQAKQICY	HLA-A*32:01	0.0030878293062414743	0.005894145171217593	not-binder
LSFDAPGRLLW	HLA-A*32:01	0.9497263789176941	0.05358032171988393	binder
LTNSIRKQW	HLA-A*32:01	0.8185711622238159	0.21518856031338834	binder
LTYRRRLSY	HLA-A*32:01	0.9582221984863282	0.02356572507134413	binder
MAPERVASL	HLA-A*32:01	0.8733116030693054	0.08288805998988187	binder
MLFNNREKY	HLA-A*32:01	0.7335109233856201	0.1678053835598999	binder
MLYPLSHGF	HLA-A*32:01	0.9622227072715759	0.02136797111914123	binder
MMFSGPQILKL	HLA-A*32:01	0.5690625250339508	0.1919766422772736	ambiguous
MMNGGHYTY	HLA-A*32:01	0.9735676050186157	0.035198459253915536	binder
MMWNNHYIL	HLA-A*32:01	0.8414303064346313	0.20272504297790672	binder
MMYEKPERW	HLA-A*32:01	0.9769850373268127	0.022920299077460883	binder
MMYSGELKF	HLA-A*32:01	0.8611219644546508	0.1553062646290165	binder
MQAPSIWQW	HLA-A*32:01	0.9859153509140015	0.011955289963750443	binder
MQTPVRMEW	HLA-A*32:01	0.8189645409584045	0.31202050367360595	binder
MSLKWMSVF	HLA-A*32:01	0.8482177913188934	0.22025377319573422	binder
MSNKHGWTW	HLA-A*32:01	0.9644090175628662	0.016075048172411618	binder
MTLKDIYTW	HLA-A*32:01	0.9960393071174621	0.004594712919356211	binder
NAPWAVTSL	HLA-A*32:01	0.6043908655643463	0.23573670652386647	ambiguous
NELELHKENL	HLA-A*32:01	0.0025874841077893505	0.0034228146883017664	not-binder
NIFRWETTI	HLA-A*32:01	0.7225485593080521	0.259315666845501	binder
NIPEKTTAL	HLA-A*32:01	0.2676944790408015	0.3280304903164751	not-binder
PNTATFGAPF	HLA-A*32:01	0.0008392281910346355	0.0013626739727781742	not-binder
PPSGDFLTEGGGV	HLA-A*32:01	0.0013135994993717758	0.002563719583771071	not-binder
PPYTVVYFPVRGR	HLA-A*32:01	0.4461552048102021	0.33532698296053703	ambiguous
QIAEFKEAF	HLA-A*32:01	0.39257835000753405	0.334039095878014	ambiguous
QIFGLSNHLVW	HLA-A*32:01	0.8650763154029846	0.23179687032811253	binder
QIFHGLFAW	HLA-A*32:01	0.9589027762413025	0.026045533694002348	binder
QIFTHRSNY	HLA-A*32:01	0.5935539960861206	0.291530926392154	ambiguous
QIHKWSHTY	HLA-A*32:01	0.7609026908874512	0.23073801900195565	binder
QILKWIEQW	HLA-A*32:01	0.8013359010219574	0.35586926596476043	binder
QINAKVAEW	HLA-A*32:01	0.8888954520225525	0.1347345757062285	binder
QIRKDINSW	HLA-A*32:01	0.9117917418479919	0.10161315297432952	binder
QITSADAVRNMEW	HLA-A*32:01	0.01031336289124738	0.013212732993734934	not-binder
QLAEGGRMVY	HLA-A*32:01	0.15009634911548347	0.17285502042259945	not-binder
QLEPEELYQTF	HLA-A*32:01	0.03276715092360973	0.05240993421933007	not-binder
QLFGGRFNF	HLA-A*32:01	0.9678551197052002	0.02905339663711246	binder
QLLQEGATRLLRF	HLA-A*32:01	0.345181473075354	0.3790928312266331	ambiguous
QLMPWKSMF	HLA-A*32:01	0.7875493288040161	0.22816131721261632	binder
QLNSRIESW	HLA-A*32:01	0.9555815100669861	0.0542903160890039	binder
QLQSHIEGW	HLA-A*32:01	0.6498370707035065	0.3269100760030521	ambiguous
QLYKMRNGY	HLA-A*32:01	0.17987712398171424	0.1139903217984076	not-binder
QMLSSTEILKW	HLA-A*32:01	0.5726603627204895	0.31920593254518087	ambiguous
QMNEKKPTW	HLA-A*32:01	0.5794847398996353	0.33742019259613054	ambiguous
QNAVRLHY	HLA-A*32:01	0.0759000797373119	0.1414098693593971	not-binder
QQFSSHYSF	HLA-A*32:01	0.9788317322731018	0.023142318355512666	binder
QSIVWVHAF	HLA-A*32:01	0.7951606750488281	0.13792706044820083	binder
QTWAGSHSLKY	HLA-A*32:01	0.7756230473518372	0.24999369369823896	binder
QVAPKTLPW	HLA-A*32:01	0.9831452608108521	0.017781633306700722	binder
QVLKKCWAF	HLA-A*32:01	0.9777586221694946	0.00800844171526716	binder
RALFIREKY	HLA-A*32:01	0.6934832513332367	0.15242449145271755	binder
RALKFPWVW	HLA-A*32:01	0.8577924251556397	0.11610157438707458	binder
RALQASALKAW	HLA-A*32:01	0.9851329565048218	0.013265034401039053	binder
RALQASALNAW	HLA-A*32:01	0.9845776200294495	0.015213093270503382	binder
RALRGEARSSW	HLA-A*32:01	0.9708914875984191	0.03511943323948943	binder
RAVPASLISQLFF	HLA-A*32:01	0.4003077518194914	0.3908338055588812	ambiguous
RAYPFYWAW	HLA-A*32:01	0.9957600951194763	0.004452475046114756	binder
RGSYGSSSFGGSY	HLA-A*32:01	0.6826984779909253	0.3948346297351503	ambiguous
RGWDGFVEF	HLA-A*32:01	0.9409279823303223	0.05232644173578108	binder
RIAAWMATY	HLA-A*32:01	0.9822438836097718	0.009630613780834602	binder
RIAEFAFEY	HLA-A*32:01	0.9785550475120545	0.0196135488634583	binder
RIAEQELANLEKW	HLA-A*32:01	0.8763891816139221	0.14217456200728049	binder
RIAEYAFKL	HLA-A*32:01	0.9696578741073608	0.04187505470693568	binder
RIAFWDDVYGF	HLA-A*32:01	0.7236719846725463	0.23478255648750904	binder
RIALLEGFNF	HLA-A*32:01	0.561673042178154	0.25827655859826787	ambiguous
RIASWLPSF	HLA-A*32:01	0.9915474414825439	0.011879673669012743	binder
RIATPFQVYSW	HLA-A*32:01	0.9469708204269409	0.042710950653194975	binder
RIFAHKQNY	HLA-A*32:01	0.9756993412971496	0.01740455184017902	binder
RIFDIKDGKLLW	HLA-A*32:01	0.9998732686042786	0.00016046786510185115	binder
RIFEDYTVSW	HLA-A*32:01	0.9999700307846069	2.2577446376805802e-05	binder
RIFIGTFKAF	HLA-A*32:01	0.949262535572052	0.05382099862023694	binder
RIGKLLGFEW	HLA-A*32:01	0.9781046271324157	0.016181189177186067	binder
RIHHKNWTL	HLA-A*32:01	0.9920403957366943	0.006296559677170299	binder
RIHIRENSY	HLA-A*32:01	0.8724648475646972	0.09627957017462954	binder
RIHKGWKEW	HLA-A*32:01	0.8982040643692016	0.1637667354279072	binder
RIIDTPISEMGF	HLA-A*32:01	0.9288520455360413	0.09467714464322992	binder
RIIEETLALKF	HLA-A*32:01	0.9983838796615601	0.0010177608698080849	binder
RIIKDVVLQW	HLA-A*32:01	0.999619972705841	0.00022159566429747144	binder
RIIYIREQW	HLA-A*32:01	0.9577073216438293	0.060931769850770756	binder
RIKDIRMMY	HLA-A*32:01	0.9033471703529358	0.10912251236653271	binder
RIKEGSSRPVW	HLA-A*32:01	0.9820056200027466	0.022663016621549088	binder
RIKGKLFTW	HLA-A*32:01	0.9954137325286865	0.00723982736190035	binder
RILAVREIY	HLA-A*32:01	0.9107617259025573	0.06113944311533713	binder
RILEIQPHHARLY	HLA-A*32:01	0.2014870327198878	0.30909169817203336	not-binder
RILEVRNVF	HLA-A*32:01	0.9946739792823791	0.0088369021953477	binder
RILHRTDRWTY	HLA-A*32:01	0.5056123487651348	0.2964313479529233	ambiguous
RILKFGYQF	HLA-A*32:01	0.9804681539535522	0.01747324474002994	binder
RILNGEVLESF	HLA-A*32:01	0.9921371459960937	0.00596424375851835	binder
RILNKLTKW	HLA-A*32:01	0.9960594892501831	0.007086049666835986	binder
RILPKCRTSY	HLA-A*32:01	0.9402183055877685	0.03660211105289451	binder
RILSGVVTKMKM	HLA-A*32:01	0.6197156414389611	0.36715265936904407	ambiguous
RIMDEKTASELKI	HLA-A*32:01	0.19013493061065673	0.24704237443391533	not-binder
RIMGTGPPAF	HLA-A*32:01	0.9900711655616761	0.007406800318209661	binder
RIMQFCHTL	HLA-A*32:01	0.9806872367858886	0.02371322631678279	binder
RIMSETYML	HLA-A*32:01	0.9251057147979737	0.0678738162504715	binder
RIRPPPSSSSW	HLA-A*32:01	0.9996838927268982	0.0003890352811812215	binder
RISDFHETY	HLA-A*32:01	0.9903814196586609	0.00895445544926678	binder
RITAVRRVY	HLA-A*32:01	0.8849974036216736	0.07514413772314597	binder
RITVFLSTW	HLA-A*32:01	0.9320992708206177	0.09241976895013948	binder
RIWEETGNYTF	HLA-A*32:01	0.999149227142334	0.0010499774085861299	binder
RIWNNVTRW	HLA-A*32:01	0.9996497988700866	0.00018296595625429213	binder
RIWTKKRSF	HLA-A*32:01	0.9422819137573242	0.06490139791617994	binder
RLAAASAFTSL	HLA-A*32:01	0.8987930297851563	0.16426156146962842	binder
RLAAFADALEF	HLA-A*32:01	0.8816920042037963	0.07959437540322511	binder
RLADPVFIGF	HLA-A*32:01	0.9893097162246705	0.008957953616607353	binder
RLAEAQSNSF	HLA-A*32:01	0.9914588093757629	0.007327835193069852	binder
RLAEDLGNLW	HLA-A*32:01	0.9991513609886169	0.0006774701435194026	binder
RLAEISDVW	HLA-A*32:01	0.997237765789032	0.0018783349506208752	binder
RLAGVGWRVDY	HLA-A*32:01	0.4600652426481247	0.27931992706412095	ambiguous
RLAHSFRPAY	HLA-A*32:01	0.7359141081571579	0.34022373384335297	binder
RLAKKLLGW	HLA-A*32:01	0.9906325817108155	0.013285462973082092	binder
RLAKWYMQF	HLA-A*32:01	0.975239372253418	0.015994558627341986	binder
RLALYQTAI	HLA-A*32:01	0.9568585157394409	0.03238439633870768	binder
RLAPAGIPAVALW	HLA-A*32:01	0.9134333491325378	0.16282931843732928	binder
RLAPNFRWAI	HLA-A*32:01	0.7956092417240143	0.22462240390639782	binder
RLAPNFRW	HLA-A*32:01	0.9749261379241944	0.02044024556164067	binder
RLAPRSQY	HLA-A*32:01	0.8018725514411926	0.25546457092185343	binder
RLAQEGIYTL	HLA-A*32:01	0.7788325861096382	0.34965422258513223	binder
RLASFHRVW	HLA-A*32:01	0.9772233843803406	0.024878191461139874	binder
RLASLGLKF	HLA-A*32:01	0.9630629062652588	0.03054336938300314	binder
RLAVVKFTM	HLA-A*32:01	0.8771256685256958	0.1233695200338144	binder
RLDVGNFSW	HLA-A*32:01	0.9786158561706543	0.018197742204871564	binder
RLEEASLLHQF	HLA-A*32:01	0.8634230852127075	0.13438206294502725	binder
RLFAKLNAF	HLA-A*32:01	0.997658085823059	0.0026016996333121565	binder
RLFATRHKF	HLA-A*32:01	0.9848715543746949	0.018029779482716477	binder
RLFDIHKQVL	HLA-A*32:01	0.9548344016075134	0.03827288939559542	binder
RLFDIKPEQQRY	HLA-A*32:01	0.9653920888900757	0.043057538561679556	binder
RLFDLRADQELMTY	HLA-A*32:01	0.605620677024126	0.4331351092028687	ambiguous
RLFDPINLVF	HLA-A*32:01	0.9993805885314941	0.000426030280080487	binder
RLFEDTFVNF	HLA-A*32:01	0.999411678314209	0.0004157424179883836	binder
RLFEKGMKF	HLA-A*32:01	0.996411919593811	0.005427640956882233	binder
RLFEKMQAY	HLA-A*32:01	0.9979233741760254	0.001817162021757106	binder
RLFEVPHEL	HLA-A*32:01	0.9906954765319824	0.008624160118566662	binder
RLFGAVEHLQL	HLA-A*32:01	0.9457922577857971	0.06187530080071029	binder
RLFHQAFISF	HLA-A*32:01	0.997824513912201	0.0014004895954327977	binder
RLFHRIPSF	HLA-A*32:01	0.9993126511573791	0.00042503234138593416	binder
RLFKFPFLW	HLA-A*32:01	0.9837280988693238	0.014811674740806389	binder
RLFKIDKEYLL	HLA-A*32:01	0.7762414991855622	0.24043119896405596	binder
RLFLWNAVL	HLA-A*32:01	0.9803380370140076	0.011067594423685989	binder
RLFLYYHTL	HLA-A*32:01	0.9556854009628296	0.04766885492092089	binder
RLFMHHVSL	HLA-A*32:01	0.9957132816314698	0.002565872288260414	binder
RLFNAVVRW	HLA-A*32:01	0.9991576790809631	0.0001980469330794348	binder
RLFNDPVAMVL	HLA-A*32:01	0.980312705039978	0.024350573068972602	binder
RLFNHPNILRL	HLA-A*32:01	0.994744074344635	0.009796553134041227	binder
RLFPASGLRGF	HLA-A*32:01	0.9972599864006042	0.0013234781814150615	binder
RLFPNAKFLLM	HLA-A*32:01	0.8875367641448975	0.10444726561389496	binder
RLFPSAAQVTF	HLA-A*32:01	0.9998438954353333	0.00011676717557867103	binder
RLFPWKLHI	HLA-A*32:01	0.9793980360031128	0.025020443346352828	binder
RLFPYSQYYRW	HLA-A*32:01	0.9930151581764222	0.008297748098648985	binder
RLFRFSSVI	HLA-A*32:01	0.9859897255897522	0.011507747419374173	binder
RLFRGLDSW	HLA-A*32:01	0.9987820029258728	0.0009154108997578414	binder
RLFSWKGINF	HLA-A*32:01	0.9973451137542725	0.0020751842984171737	binder
RLFVGEPVW	HLA-A*32:01	0.9913065195083618	0.007469532212409401	binder
RLGAVRSHY	HLA-A*32:01	0.9129629850387573	0.07729710859771909	binder
RLGLEIRKIY	HLA-A*32:01	0.22564211804419756	0.1542412168592001	not-binder
RLGMAARGHSW	HLA-A*32:01	0.9561618328094482	0.05146108090876743	binder
RLGPRAGF	HLA-A*32:01	0.6300553560256958	0.197143862155603	binder
RLHADVYTF	HLA-A*32:01	0.9947254657745361	0.004692082354205947	binder
RLHDVLMEL	HLA-A*32:01	0.965980875492096	0.020778704687946577	binder
RLHEKVNII	HLA-A*32:01	0.9851910829544067	0.013687578346888066	binder
RLHKPHHIW	HLA-A*32:01	0.9766050457954407	0.025160602961946547	binder
RLHNTIVEI	HLA-A*32:01	0.9777105689048767	0.028001370244374907	binder
RLHSPQTHW	HLA-A*32:01	0.9934278130531311	0.007919295165071555	binder
RLIDKSFSI	HLA-A*32:01	0.9992760300636292	0.0010073082117819676	binder
RLIDWGLAEF	HLA-A*32:01	0.9960168600082397	0.003388866762446701	binder
RLIEETISI	HLA-A*32:01	0.9951434969902039	0.007999353809082461	binder
RLIKFIYNI	HLA-A*32:01	0.9391250848770142	0.07452279116350181	binder
RLINPENMGF	HLA-A*32:01	0.9834699153900146	0.025247251951644838	binder
RLIRNIYIF	HLA-A*32:01	0.9898369431495666	0.005962959228372927	binder
RLKAKEEEW	HLA-A*32:01	0.8202316045761109	0.14493221461123934	binder
RLKELLAEW	HLA-A*32:01	0.9494820475578308	0.09786557605822917	binder
RLKENTFTI	HLA-A*32:01	0.9983850836753845	0.0011079497330137053	binder
RLKEPGEKTGW	HLA-A*32:01	0.9992335677146912	0.0004980006781392798	binder
RLKEQQFVI	HLA-A*32:01	0.9843100309371948	0.01533095393689754	binder
RLKIYEEAW	HLA-A*32:01	0.8819920182228088	0.21704845663282465	binder
RLKMKEEEW	HLA-A*32:01	0.6324704438447952	0.3244939299750363	ambiguous
RLKPKVLLNHF	HLA-A*32:01	0.8686569392681122	0.21287836637261232	binder
RLKSEKPTW	HLA-A*32:01	0.8100227594375611	0.351677932178072	binder
RLKSQDLELSW	HLA-A*32:01	0.9844838619232178	0.022996432901256924	binder
RLKTMTDTY	HLA-A*32:01	0.7962656915187836	0.2123271728335036	binder
RLKVPVHHTW	HLA-A*32:01	0.9939671993255615	0.010570539221016945	binder
RLLDDAQRLLY	HLA-A*32:01	0.9974784970283508	0.0042802555544979885	binder
RLLDSVRAI	HLA-A*32:01	0.9901899218559265	0.013347771102667914	binder
RLLDTTITF	HLA-A*32:01	0.9976134777069092	0.0038313767487044687	binder
RLLDWFRSL	HLA-A*32:01	0.9966912031173706	0.0019071027346144946	binder
RLLDYVVNI	HLA-A*32:01	0.9930467367172241	0.01079849329059455	binder
RLLEFCSVF	HLA-A*32:01	0.9942709684371949	0.007155671666111673	binder
RLLELIEGF	HLA-A*32:01	0.9873173832893372	0.01048836160239647	binder
RLLEVDLKNGYGF	HLA-A*32:01	0.9152253150939942	0.0921629735972427	binder
RLLEVTNTI	HLA-A*32:01	0.9957241892814637	0.0054173716446780425	binder
RLLGDSTFEW	HLA-A*32:01	0.9972188234329223	0.0023634650670052468	binder
RLLGEEVVRVLQA	HLA-A*32:01	0.5657028503715992	0.3876118316684934	ambiguous
RLLGWWQVL	HLA-A*32:01	0.9821656584739685	0.011944577788782083	binder
RLLHGRHFTY	HLA-A*32:01	0.8589515209197998	0.08906358034125908	binder
RLLKSLPNW	HLA-A*32:01	0.9954960465431213	0.004034870789769049	binder
RLLKYLFTL	HLA-A*32:01	0.9836432099342346	0.01728598438981082	binder
RLLNEALILKF	HLA-A*32:01	0.9743492007255554	0.02229068994404803	binder
RLLPESWGF	HLA-A*32:01	0.9954571485519409	0.004292390781401266	binder
RLLPQVLNSW	HLA-A*32:01	0.9998485922813416	0.00010667308841935062	binder
RLLQEHSGIFGF	HLA-A*32:01	0.9625513076782226	0.04742690443245558	binder
RLLSIKEAF	HLA-A*32:01	0.9844260096549988	0.011666899240348635	binder
RLLSQGVIAF	HLA-A*32:01	0.9914772391319275	0.007008698051660037	binder
RLLSWSDNW	HLA-A*32:01	0.9939613580703736	0.002854329124160104	binder
RLLTDRASY	HLA-A*32:01	0.9539929389953613	0.03978252437866507	binder
RLLTEISSSW	HLA-A*32:01	0.998978590965271	0.0011512062253801233	binder
RLLTTALTSF	HLA-A*32:01	0.9911137223243713	0.006997880941303834	binder
RLMEEDELPSW	HLA-A*32:01	0.9996526598930359	0.0004285015970494355	binder
RLMGQHRAW	HLA-A*32:01	0.9950543403625488	0.004851436879673235	binder
RLMNDMTAVALNY	HLA-A*32:01	0.7960174739360809	0.27536331674773085	binder
RLMNETTAVALAY	HLA-A*32:01	0.8127792418003082	0.284336015817253	binder
RLMRAIFEI	HLA-A*32:01	0.9880275130271912	0.008893027147631476	binder
RLMSARARY	HLA-A*32:01	0.952308964729309	0.029983722310715704	binder
RLMSGKVKVW	HLA-A*32:01	0.9975516557693481	0.003113053888514742	binder
RLMTAQNLVSY	HLA-A*32:01	0.8959180474281311	0.09763860878004323	binder
RLMYPPHKF	HLA-A*32:01	0.9575162529945374	0.054600192708494914	binder
RLNDRIEMW	HLA-A*32:01	0.9958603858947754	0.006315423595295227	binder
RLNEFMAGF	HLA-A*32:01	0.9918821811676025	0.006358773110604137	binder
RLNEKNYEL	HLA-A*32:01	0.9944156885147095	0.005795033832705754	binder
RLNWGEPMHW	HLA-A*32:01	0.9951062202453613	0.006449651306377164	binder
RLPEEWSQW	HLA-A*32:01	0.9960707306861878	0.003321271752513022	binder
RLPEPLPSW	HLA-A*32:01	0.9973099231719971	0.004431610579445877	binder
RLQDGASKMKQAF	HLA-A*32:01	0.6019764214754104	0.2689829184792871	ambiguous
RLQDTTFSF	HLA-A*32:01	0.9958794474601745	0.003175481787027016	binder
RLQEASQTI	HLA-A*32:01	0.9797018051147461	0.015096558896369962	binder
RLQKDISEW	HLA-A*32:01	0.9900925040245057	0.014875984545637811	binder
RLQNNRKEW	HLA-A*32:01	0.8303282260894775	0.1530804019684454	binder
RLQSKTIKVSY	HLA-A*32:01	0.7458275198936463	0.16938578412834637	binder
RLQSWEETW	HLA-A*32:01	0.9949619174003601	0.005445917334404314	binder
RLREFQESF	HLA-A*32:01	0.994053590297699	0.00788057108233517	binder
RLREFWMRY	HLA-A*32:01	0.8846042454242706	0.19605265889442977	binder
RLRELDRNELF	HLA-A*32:01	0.9766253352165222	0.022789187633732423	binder
RLRGHQKEGYGLSW	HLA-A*32:01	0.22839446333236993	0.20531196282140457	not-binder
RLRHIDGREESF	HLA-A*32:01	0.4917775601148605	0.14567127151393794	ambiguous
RLRQERESL	HLA-A*32:01	0.8843310356140137	0.10217465098056804	binder
RLSEFIPAVF	HLA-A*32:01	0.9931481361389161	0.0050681583163252825	binder
RLSEVQASL	HLA-A*32:01	0.9771976232528686	0.033037667156499986	binder
RLSIHVVTW	HLA-A*32:01	0.9969671845436097	0.004487540059303883	binder
RLSSQHRQW	HLA-A*32:01	0.9258290529251099	0.06389792368371451	binder
RLTATSTSW	HLA-A*32:01	0.9916792511940002	0.009948283521434943	binder
RLTTSTSTF	HLA-A*32:01	0.9735146760940552	0.02215106231662359	binder
RLVEERYSW	HLA-A*32:01	0.9983480095863342	0.0018428623785704042	binder
RLVSWVNLI	HLA-A*32:01	0.9814473509788513	0.021460627181183155	binder
RLWAGAGRW	HLA-A*32:01	0.9963338971138	0.0026745107909350793	binder
RLWAVAASY	HLA-A*32:01	0.9954875588417054	0.00246467801562416	binder
RLWGEPVNL	HLA-A*32:01	0.9689558625221253	0.03375906462266517	binder
RLWKFFWEM	HLA-A*32:01	0.9506029486656189	0.02695809031824717	binder
RLWLLDDSKSW	HLA-A*32:01	0.9955115199089051	0.003612371487735871	binder
RLYDVVAVF	HLA-A*32:01	0.9975511789321899	0.001996081802426414	binder
RLYGNPNTL	HLA-A*32:01	0.9866953372955323	0.010708010164469862	binder
RLYGPSSVSF	HLA-A*32:01	0.9996984243392945	0.00033866690013428753	binder
RLYKYDHNF	HLA-A*32:01	0.9801374673843384	0.02914467445814649	binder
RLYMGTATLVW	HLA-A*32:01	0.977545416355133	0.03701327285424308	binder
RLYQVEYAF	HLA-A*32:01	0.9917415857315064	0.005430393238498501	binder
RLYSGVLITL	HLA-A*32:01	0.9745685458183289	0.030571018575478327	binder
RLYSKQITI	HLA-A*32:01	0.9970372438430786	0.0031927711463704614	binder
RLYSSRFWW	HLA-A*32:01	0.9927558541297913	0.003859432918200952	binder
RMAFLRKVY	HLA-A*32:01	0.8680873394012452	0.17132504154793127	binder
RMAGIKVWVL	HLA-A*32:01	0.8330828368663787	0.2123316425675628	binder
RMALDRRNY	HLA-A*32:01	0.7532483398914337	0.17264441196085423	binder
RMANLMGIEF	HLA-A*32:01	0.9584572553634644	0.02360468232991028	binder
RMAPPQNQW	HLA-A*32:01	0.9993677496910095	0.00037636949122027544	binder
RMEEEQHHW	HLA-A*32:01	0.948044753074646	0.04188185292112032	binder
RMFAPTKTWRRW	HLA-A*32:01	0.8357564568519592	0.212205812738699	binder
RMFDMGFEY	HLA-A*32:01	0.9898282766342164	0.012728184568038118	binder
RMFHSVKSTW	HLA-A*32:01	0.9997231841087342	0.00013142713829580733	binder
RMFLENETW	HLA-A*32:01	0.9974624156951905	0.002364844892017675	binder
RMFLSFPTTKTY	HLA-A*32:01	0.6273305654525757	0.16459059583293137	binder
RMFLVYVSY	HLA-A*32:01	0.9382272005081177	0.07964204230379492	binder
RMFNRTYKL	HLA-A*32:01	0.994024646282196	0.007005128899911934	binder
RMFNSIAETW	HLA-A*32:01	0.9998268961906434	6.964381160921065e-05	binder
RMFSDPSSF	HLA-A*32:01	0.9659821033477783	0.029724540829518566	binder
RMFWREMY	HLA-A*32:01	0.5417624395340681	0.3396024862895661	ambiguous
RMGGFGSIIQL	HLA-A*32:01	0.6851399600505829	0.31425181847604	binder
RMHQAIMRW	HLA-A*32:01	0.9986523628234864	0.0009621743232757996	binder
RMIDFAHSTF	HLA-A*32:01	0.9992948293685913	0.0005167815214206807	binder
RMIDSMHQSW	HLA-A*32:01	0.9997410774230957	0.00020105643485188502	binder
RMIKEFRATL	HLA-A*32:01	0.7661622941493988	0.25101245849600257	binder
RMILSTISW	HLA-A*32:01	0.9951237440109253	0.0064939353945211	binder
RMKNTGNVKW	HLA-A*32:01	0.9952580332756042	0.0029757152940781974	binder
RMKVAWWRW	HLA-A*32:01	0.9455809593200684	0.07757848651187567	binder
RMLDPSIKGTF	HLA-A*32:01	0.9993006825447083	0.00017223692395815565	binder
RMLDPSIKGTFHW	HLA-A*32:01	0.903169322013855	0.14430847486877846	binder
RMLEESNLSF	HLA-A*32:01	0.9974035620689392	0.0014020726927666855	binder
RMLEILEGKGLSF	HLA-A*32:01	0.9291509032249451	0.10655574413782659	binder
RMLLADQGQSW	HLA-A*32:01	0.9773152947425843	0.03730952269102905	binder
RMLSFQQMTW	HLA-A*32:01	0.998037576675415	0.0018020969605739936	binder
RMMQTILHF	HLA-A*32:01	0.9958858251571655	0.004744899377967448	binder
RMNALFVQF	HLA-A*32:01	0.9891891121864319	0.014016865677855907	binder
RMNPNSPSITY	HLA-A*32:01	0.992140257358551	0.012012839343441804	binder
RMNQAPTVGF	HLA-A*32:01	0.9881139159202575	0.008622981818572123	binder
RMQEESLRQEY	HLA-A*32:01	0.7817627713084221	0.35948715689992744	binder
RMSGLTRHQW	HLA-A*32:01	0.9974087715148926	0.002101193650807679	binder
RMSMKTSSW	HLA-A*32:01	0.9979568481445312	0.0014663219519744776	binder
RMWAAIQSW	HLA-A*32:01	0.9985858917236328	0.0014980007168527588	binder
RMWKTLTFF	HLA-A*32:01	0.989267098903656	0.005751368932001392	binder
RMWSYKEQM	HLA-A*32:01	0.6496343838050962	0.3631723802324744	ambiguous
RMYEKALQI	HLA-A*32:01	0.995180344581604	0.007108952676026896	binder
RMYFGEHLSF	HLA-A*32:01	0.9910482883453369	0.00681057492414897	binder
RMYPFQIHSI	HLA-A*32:01	0.9700673699378968	0.031334655190481744	binder
RMYPGLQVYTF	HLA-A*32:01	0.99861159324646	0.0017413950936140236	binder
RMYPLKPTWW	HLA-A*32:01	0.9981672406196594	0.0015458205692787934	binder
RNVSTGDVNVE	HLA-A*32:01	0.00046286216577300364	0.0008008107183893592	not-binder
RQADKVWRL	HLA-A*32:01	0.9788071393966675	0.02381434734833006	binder
RQADLKNWSL	HLA-A*32:01	0.916236686706543	0.10973134772882012	binder
RQADTKAIQHL	HLA-A*32:01	0.9454191565513611	0.07725300553781406	binder
RQALASVSW	HLA-A*32:01	0.990031623840332	0.006943267943799353	binder
RQFDHPHIVKL	HLA-A*32:01	0.9968284368515015	0.004661937722950418	binder
RQFEGLMRF	HLA-A*32:01	0.9853057742118836	0.023338183731498856	binder
RQFLWSFRL	HLA-A*32:01	0.956281590461731	0.039664080580528775	binder
RQFPTAFEF	HLA-A*32:01	0.9942663550376892	0.006441189982094427	binder
RQFQEHFQF	HLA-A*32:01	0.9813727259635925	0.014514493246467537	binder
RQFVKRIGY	HLA-A*32:01	0.940283191204071	0.07130236155450989	binder
RQIAQEIIKGMGY	HLA-A*32:01	0.7350235223770142	0.27147736561760816	binder
RQIKYSKDKMW	HLA-A*32:01	0.721417436003685	0.3031051652509834	binder
RQISDPDVRHTW	HLA-A*32:01	0.992179787158966	0.011991274783270505	binder
RQKASIHEAW	HLA-A*32:01	0.9871097445487976	0.008917511238247569	binder
RQKKESEAVEW	HLA-A*32:01	0.884767496585846	0.12698286139223722	binder
RQKLEEALREVW	HLA-A*32:01	0.654385906457901	0.28704142624530005	binder
RQKLVRNIY	HLA-A*32:01	0.5451206475496292	0.2980528658768005	ambiguous
RQLDDLNMRW	HLA-A*32:01	0.9997716307640075	0.0001533943968123482	binder
RQLEGILKSF	HLA-A*32:01	0.987809157371521	0.0059578175490383615	binder
RQLEKLFSF	HLA-A*32:01	0.9977376937866211	0.0014379193837747376	binder
RQLENSLRETW	HLA-A*32:01	0.9993181467056275	0.0005106321820797806	binder
RQLLYITAF	HLA-A*32:01	0.9802256941795349	0.01831866863839626	binder
RQMAMQIAW	HLA-A*32:01	0.9936511397361756	0.005213772351460161	binder
RQMDFEFAAW	HLA-A*32:01	0.98892160654068	0.01982686130572975	binder
RQNPRIVNHW	HLA-A*32:01	0.9987916588783264	0.0020487546539971415	binder
RQPSVIYSW	HLA-A*32:01	0.9921626091003418	0.007747841989369473	binder
RQQEVTSINSF	HLA-A*32:01	0.9777983784675598	0.01993578762799997	binder
RQRLMNKEKDRF	HLA-A*32:01	0.05990517302416265	0.04829215751145822	not-binder
RQRLPKYYSW	HLA-A*32:01	0.8688912153244018	0.07947942699391962	binder
RQSTILKRW	HLA-A*32:01	0.9702712416648864	0.02222815896350592	binder
RQWDYTEKL	HLA-A*32:01	0.9607178211212158	0.036857049893163296	binder
RQWLLQTHW	HLA-A*32:01	0.9780731439590454	0.03125079411426765	binder
RQYDGIFYEF	HLA-A*32:01	0.994360375404358	0.00551265185378067	binder
RQYEGPLHHY	HLA-A*32:01	0.8643102765083313	0.17373078358247018	binder
RQYKDYKIHW	HLA-A*32:01	0.9682252049446106	0.05449169292920608	binder
RSAPRAFAW	HLA-A*32:01	0.9985341668128968	0.0014377612547438337	binder
RSEKWNHTL	HLA-A*32:01	0.4521400690078735	0.2877517791247511	ambiguous
RSFDLGRQFLF	HLA-A*32:01	0.9770962953567505	0.027460352083338753	binder
RSFIPDQHMVF	HLA-A*32:01	0.9832705020904541	0.024514767720980546	binder
RSFQNVHEW	HLA-A*32:01	0.9976301908493042	0.0030719361399704328	binder
RSFSLKESIMKW	HLA-A*32:01	0.7960139065980911	0.3022689114553821	binder
RSGPRIFAVW	HLA-A*32:01	0.9950008034706116	0.0029464678572105273	binder
RSIHEVILKNITW	HLA-A*32:01	0.4554569497704506	0.3497075044562273	ambiguous
RSILWLNQF	HLA-A*32:01	0.978691565990448	0.01409367173028236	binder
RSIPAYLAETLYY	HLA-A*32:01	0.3405947059392929	0.2496547098879504	not-binder
RSKAIRYTW	HLA-A*32:01	0.9471120834350586	0.098252217563412	binder
RSLEGGFKISY	HLA-A*32:01	0.7665234088897706	0.2981116170790967	binder
RSLFKFYTY	HLA-A*32:01	0.9627556324005127	0.03468079143239207	binder
RSLGVHLSF	HLA-A*32:01	0.9961048722267151	0.0037748079328021335	binder
RSLHFFVEW	HLA-A*32:01	0.96676265001297	0.05815710925886269	binder
RSQVVLYTL	HLA-A*32:01	0.9343968272209168	0.056920079753543615	binder
RSYLVQYMQF	HLA-A*32:01	0.7642566323280334	0.12913411190266155	binder
RTADFVFMF	HLA-A*32:01	0.9877789974212646	0.011804860278742068	binder
RTAHVILRY	HLA-A*32:01	0.9656855702400208	0.03959291248807918	binder
RTAKALQAHW	HLA-A*32:01	0.999180257320404	0.0008853221708155708	binder
RTAMGLRSW	HLA-A*32:01	0.9947820425033569	0.0037453233137812875	binder
RTASGTRPW	HLA-A*32:01	0.9622246742248535	0.035409258652704695	binder
RTATRVASY	HLA-A*32:01	0.989644467830658	0.005976186215452395	binder
RTAVYNWAL	HLA-A*32:01	0.9655304431915284	0.03308433313375962	binder
RTFAVTDELVF	HLA-A*32:01	0.9733171939849854	0.034153184295019845	binder
RTFGHSGIAVHTW	HLA-A*32:01	0.9313370585441589	0.109918315941108	binder
RTFKVEHEF	HLA-A*32:01	0.9966533780097961	0.0017230720943153084	binder
RTFLKRTKY	HLA-A*32:01	0.8966435551643371	0.11826593779524368	binder
RTFLLTYVL	HLA-A*32:01	0.9615379095077514	0.01972264431112143	binder
RTFNNIMNF	HLA-A*32:01	0.9975879669189454	0.002817570546565475	binder
RTFPWIIEV	HLA-A*32:01	0.9751001954078674	0.02940641578352447	binder
RTFQYQDSL	HLA-A*32:01	0.9293942332267762	0.08658098061521757	binder
RTFSHSSHLAY	HLA-A*32:01	0.9941765546798706	0.004990906348999563	binder
RTFTHPSRLTY	HLA-A*32:01	0.983288848400116	0.023704466985767923	binder
RTFTWDKKL	HLA-A*32:01	0.9201780200004578	0.06556231535213318	binder
RTFVPIPVW	HLA-A*32:01	0.997907531261444	0.0013403489370739606	binder
RTFVWPAHFKY	HLA-A*32:01	0.7180818557739258	0.24792261215839084	binder
RTFWHKISY	HLA-A*32:01	0.9916125774383545	0.007975512043953947	binder
RTHSLAVSL	HLA-A*32:01	0.989376175403595	0.00705550461239234	binder
RTIPEASALGLIL	HLA-A*32:01	0.8609865307807922	0.06953637601342318	binder
RTKQVLHTF	HLA-A*32:01	0.9971599578857422	0.002217920052788679	binder
RTLDEAVGVQKW	HLA-A*32:01	0.9991018772125244	0.0016512623594403147	binder
RTLDSVSQI	HLA-A*32:01	0.9860772371292115	0.018130314255611558	binder
RTLDTIQLAF	HLA-A*32:01	0.9946223378181458	0.004703315096112663	binder
RTLGEIPTLVF	HLA-A*32:01	0.9965496778488159	0.003014421899791563	binder
RTLGLRETW	HLA-A*32:01	0.9989232063293457	0.0006709470684370949	binder
RTLHLQTGNLLNW	HLA-A*32:01	0.7280392706394195	0.3424150470148961	binder
RTLLWTELF	HLA-A*32:01	0.9752968788146973	0.028338737050793827	binder
RTLPATVPLLL	HLA-A*32:01	0.9872470378875733	0.02220186178513802	binder
RTLPKLYSL	HLA-A*32:01	0.9978349685668946	0.0013509662932318063	binder
RTLPVDFHI	HLA-A*32:01	0.9841556310653686	0.01882172372144432	binder
RTMEIESTF	HLA-A*32:01	0.9982093930244446	0.0026253821421578197	binder
RTMESTKEF	HLA-A*32:01	0.9910986304283143	0.007421943935644535	binder
RTMEWVQTI	HLA-A*32:01	0.9964832425117492	0.006392716770983389	binder
RTMQPLAVLAF	HLA-A*32:01	0.9927434802055359	0.008347882661820813	binder
RTMQVALGL	HLA-A*32:01	0.9795302987098694	0.030827021017815617	binder
RTMTDGLVTF	HLA-A*32:01	0.9958712697029114	0.0031413695050160665	binder
RTNHQGTYVL	HLA-A*32:01	0.515581414103508	0.3560603943210177	ambiguous
RTQSHISQW	HLA-A*32:01	0.9976343631744384	0.003170133536349473	binder
RTQVITQTL	HLA-A*32:01	0.9822227239608765	0.020585800191166577	binder
RTRLVDHAYETY	HLA-A*32:01	0.10747122274478897	0.14425244007589758	not-binder
RTSSISFEI	HLA-A*32:01	0.8983162045478821	0.10714404481334791	binder
RTTDIVIRI	HLA-A*32:01	0.9836347222328186	0.022886078844191048	binder
RTTEILHHL	HLA-A*32:01	0.9738478302955628	0.02180136353911555	binder
RTTLVDNNTW	HLA-A*32:01	0.988156533241272	0.00880279821842673	binder
RTTPIAMSF	HLA-A*32:01	0.99583979845047	0.002651938554245296	binder
RTTVVARKLGF	HLA-A*32:01	0.5073248267173767	0.24370034827807505	ambiguous
RTVLWRAGF	HLA-A*32:01	0.9701332211494446	0.016968244484313458	binder
RTVPEGQIILAKW	HLA-A*32:01	0.6218058541417122	0.4014027163480777	ambiguous
RTVSSSVIEQLFF	HLA-A*32:01	0.43401397187262775	0.42785554203017045	ambiguous
RTWIEGLTGL	HLA-A*32:01	0.6650539636611938	0.2863485053299773	binder
RTWKGTAFGGW	HLA-A*32:01	0.9984789490699768	0.0016834211500018836	binder
RTWLLKTHW	HLA-A*32:01	0.9785011410713196	0.03730638200275669	binder
RTYEAKLLAF	HLA-A*32:01	0.9937080144882202	0.006077148589190378	binder
RTYEHEAMW	HLA-A*32:01	0.9989417552947998	0.0013093548819285215	binder
RTYFVANEW	HLA-A*32:01	0.9961031436920166	0.0026043262977817946	binder
RTYGGRGGW	HLA-A*32:01	0.9994065523147583	0.00017950397149053458	binder
RTYINPFVSF	HLA-A*32:01	0.9963590145111084	0.003226941993853023	binder
RTYPSIQIMNY	HLA-A*32:01	0.964825165271759	0.05204074705908815	binder
RVAAVLLQF	HLA-A*32:01	0.9894240736961365	0.01024375787911415	binder
RVAAVRAAAW	HLA-A*32:01	0.9990556716918946	0.0010863465320955568	binder
RVADFGSATF	HLA-A*32:01	0.9987034440040589	0.0008966377082772745	binder
RVADGQTVQGEVW	HLA-A*32:01	0.9745342850685119	0.03677901885296939	binder
RVAEFHTEL	HLA-A*32:01	0.974494194984436	0.03654547609143377	binder
RVAEITKEQRL	HLA-A*32:01	0.9400763034820556	0.06230188715140407	binder
RVAEKEAVNKMSL	HLA-A*32:01	0.6552988648414612	0.2831147269501506	binder
RVAELINASY	HLA-A*32:01	0.9936001539230347	0.0043525228933208706	binder
RVAKNQYGW	HLA-A*32:01	0.994213056564331	0.005207786072254811	binder
RVAMYVHAY	HLA-A*32:01	0.9715607166290283	0.023338289402411578	binder
RVAQMKRTW	HLA-A*32:01	0.976230263710022	0.02619284636991256	binder
RVASVMQEY	HLA-A*32:01	0.9814817309379578	0.01734171507217876	binder
RVATVTLML	HLA-A*32:01	0.9124593615531922	0.10232736554894258	binder
RVAVILNEF	HLA-A*32:01	0.9852120995521545	0.014567175548047127	binder
RVAVMGHSF	HLA-A*32:01	0.986859130859375	0.010033857912161442	binder
RVFDLPLTW	HLA-A*32:01	0.9993792176246643	0.00037046353124464666	binder
RVFEGPYKEY	HLA-A*32:01	0.9008938789367675	0.11009780599592577	binder
RVFFGKNLAF	HLA-A*32:01	0.9928477525711059	0.00649229571216439	binder
RVFFVHEGY	HLA-A*32:01	0.9741690158843994	0.03167721269489435	binder
RVFKNVAVI	HLA-A*32:01	0.9954901456832885	0.00393090604852071	binder
RVFPSKARFYY	HLA-A*32:01	0.9945647835731506	0.007472157646588382	binder
RVFPSPMRI	HLA-A*32:01	0.9933504819869995	0.008217105536242653	binder
RVFPWASSL	HLA-A*32:01	0.9986914753913879	0.0008648704115111801	binder
RVFRHLENY	HLA-A*32:01	0.9887149333953857	0.008821027439196995	binder
RVFSIPEGQKLFEF	HLA-A*32:01	0.689389568567276	0.3100296047115028	binder
RVFSLSSEF	HLA-A*32:01	0.9941545724868774	0.004232078836898619	binder
RVFSNVSIILF	HLA-A*32:01	0.9974539279937744	0.003382477342665548	binder
RVFSQGSHAW	HLA-A*32:01	0.9998880982398987	8.93646585177133e-05	binder
RVFVHVYIH	HLA-A*32:01	0.4491926208138466	0.31630491321753595	ambiguous
RVFVHYTGW	HLA-A*32:01	0.9943701267242432	0.006375889588278151	binder
RVGRHVVSVW	HLA-A*32:01	0.9977304816246033	0.0014829056219069915	binder
RVHAFLEQW	HLA-A*32:01	0.9971444249153137	0.00387835474659757	binder
RVHPGETNASW	HLA-A*32:01	0.9990232348442077	0.0012106415434413632	binder
RVIDREGVYEI	HLA-A*32:01	0.9175444483757019	0.13465384743991424	binder
RVIDVGSEW	HLA-A*32:01	0.9987528443336486	0.0015789740577219248	binder
RVIEFAAKF	HLA-A*32:01	0.9949474215507508	0.006642635081580715	binder
RVIEGDVVSAL	HLA-A*32:01	0.9880254149436951	0.014963175287198404	binder
RVIKWLYGL	HLA-A*32:01	0.9832944631576538	0.018811241240194475	binder
RVIPEAIVNLQML	HLA-A*32:01	0.7541388034820556	0.21366082450301666	binder
RVIPHDVLPDW	HLA-A*32:01	0.9984291911125183	0.0007831468302875829	binder
RVIQISQFEW	HLA-A*32:01	0.9824082136154175	0.01882006004279175	binder
RVIQKALESI	HLA-A*32:01	0.8013960480690002	0.22635950608352226	binder
RVIQVSPFLL	HLA-A*32:01	0.7686994791030883	0.1660221519977414	binder
RVKAVDGDEQW	HLA-A*32:01	0.9963083505630493	0.0045308750115563	binder
RVKEIYNTY	HLA-A*32:01	0.9966536641120911	0.004078790800758825	binder
RVKFNEALRESW	HLA-A*32:01	0.650095421075821	0.2786227993440925	binder
RVKSALGAMGQW	HLA-A*32:01	0.9664448499679565	0.024063023345029754	binder
RVKVHFDGW	HLA-A*32:01	0.9517794847488403	0.05757999746867616	binder
RVLDSRLVTF	HLA-A*32:01	0.9993458032608032	0.0006436317317818057	binder
RVLEAANLFQF	HLA-A*32:01	0.9988155364990234	0.0011836841147867538	binder
RVLGEVYLHTW	HLA-A*32:01	0.9994407534599304	0.00047930199711857283	binder
RVLGGEVAYGQVL	HLA-A*32:01	0.30814130008220675	0.09746313660154184	not-binder
RVLGGVMSAF	HLA-A*32:01	0.9968278765678406	0.001836904745308595	binder
RVLGVSDVITW	HLA-A*32:01	0.9997695207595825	0.00020991809302114075	binder
RVLKVRPVY	HLA-A*32:01	0.9640717387199402	0.03496976120956535	binder
RVLRFQVSF	HLA-A*32:01	0.9951659560203552	0.003757193314289024	binder
RVLSMTGVGQTLVW	HLA-A*32:01	0.7464601635932923	0.13452044302028932	binder
RVMDASAFEIF	HLA-A*32:01	0.9811832427978515	0.019189194363209344	binder
RVMEEFNLTTF	HLA-A*32:01	0.9989758253097534	0.0006884589091533488	binder
RVMEYINRL	HLA-A*32:01	0.995764946937561	0.0072466252483603805	binder
RVMPDGKIQKLII	HLA-A*32:01	0.5599890872836113	0.4106769031671747	ambiguous
RVMSRVHSL	HLA-A*32:01	0.9976715683937073	0.0014694923434686166	binder
RVNLARAVY	HLA-A*32:01	0.9490314602851868	0.04996235752963907	binder
RVNSFQVAF	HLA-A*32:01	0.9956939816474915	0.004219747722488544	binder
RVQDEYSRRSY	HLA-A*32:01	0.8613034129142761	0.1294127772853053	binder
RVQKEVAGF	HLA-A*32:01	0.9559948325157166	0.05379456187905642	binder
RVRELYRAW	HLA-A*32:01	0.9781731128692627	0.03330425853566766	binder
RVRGDGRPW	HLA-A*32:01	0.7868506610393524	0.24805675898108442	binder
RVRGGQQALLQHW	HLA-A*32:01	0.4490469766780734	0.3308210236731862	ambiguous
RVRTLQEEERW	HLA-A*32:01	0.966148853302002	0.05511791376448199	binder
RVSDYKHHW	HLA-A*32:01	0.9900623679161071	0.011300080395168525	binder
RVSEAIVSI	HLA-A*32:01	0.9937057137489319	0.010544200020845152	binder
RVSNVKSVY	HLA-A*32:01	0.9882434725761413	0.00935952410132185	binder
RVSPALGITW	HLA-A*32:01	0.999866247177124	0.00015262019012995265	binder
RVTNKSQIRTW	HLA-A*32:01	0.9909655690193176	0.008489877523191242	binder
RVVGSELIQKY	HLA-A*32:01	0.9844553589820861	0.019905075310581347	binder
RVVSKSAVRDSW	HLA-A*32:01	0.8221715927124024	0.25544870202844044	binder
RVWNLNHLW	HLA-A*32:01	0.9981382369995118	0.0021022583475035547	binder
RVYIHPFHL	HLA-A*32:01	0.9700551867485047	0.03491232936182909	binder
RVYKKMPSI	HLA-A*32:01	0.9947609186172486	0.003543031574305126	binder
RVYKSLKVW	HLA-A*32:01	0.9889920473098754	0.012707438831344696	binder
RVYLHLRQTW	HLA-A*32:01	0.9973079323768616	0.003073639892544635	binder
RVYNEVPTF	HLA-A*32:01	0.998106050491333	0.0019449014187288643	binder
RVYPVSGGLSNLLF	HLA-A*32:01	0.9689175128936768	0.02706456997565676	binder
SAGPRYEY	HLA-A*32:01	0.2648413896560669	0.34643196648919866	not-binder
SAKVHSVAW	HLA-A*32:01	0.8968369960784912	0.08661309444405463	binder
SAPKGSVL	HLA-A*32:01	0.07295318610922549	0.11905386524980387	not-binder
SAPSRATAL	HLA-A*32:01	0.6030968694016338	0.3008649665830051	ambiguous
SAPSSSTPF	HLA-A*32:01	0.45039746463298796	0.19015992384373723	ambiguous
SAPVGVTAL	HLA-A*32:01	0.4962793719023466	0.25881743993095896	ambiguous
SAPYGRITL	HLA-A*32:01	0.5464944332838059	0.40211480661325033	ambiguous
SDSAQGSESHSL	HLA-A*32:01	0.0037101782790614378	0.007386969916971868	not-binder
SEETKENERFTV	HLA-A*32:01	5.529364083685095e-05	5.029823659563888e-05	not-binder
SFEDAKEAL	HLA-A*32:01	0.02228091829965706	0.043519442132241036	not-binder
SFPALSLSSF	HLA-A*32:01	0.0701445430982858	0.03777302224378704	not-binder
SFSFGSPNPW	HLA-A*32:01	0.25812559062615037	0.31460565901312043	not-binder
SIFSFPHKFEI	HLA-A*32:01	0.03823257166659459	0.06809357573079351	not-binder
SIFSGAASLGY	HLA-A*32:01	0.7448937445878983	0.3121722566691907	binder
SIFTGIKEF	HLA-A*32:01	0.9014391779899598	0.09947905486299409	binder
SIKGPELLTMW	HLA-A*32:01	0.9738028764724731	0.008476880978781529	binder
SILKKNSDWIW	HLA-A*32:01	0.6531307160854339	0.2626664512112879	binder
SIPEKNRPL	HLA-A*32:01	0.14381298176012933	0.13076437292976006	not-binder
SIPGGYNAL	HLA-A*32:01	0.17539736479520798	0.10830270134495418	not-binder
SISGHHPETW	HLA-A*32:01	0.9639851570129394	0.037054386988716874	binder
SLFDNPRTF	HLA-A*32:01	0.9225042223930359	0.08025086342360066	binder
SLFERTTNSSW	HLA-A*32:01	0.9957048177719117	0.00458233659338418	binder
SLFTRPEIVVF	HLA-A*32:01	0.4002305448055267	0.40951215132059593	ambiguous
SLIRAGSRVAY	HLA-A*32:01	0.07260776412440464	0.09185784382280732	not-binder
SLLGYRAVY	HLA-A*32:01	0.6868698015809059	0.30151183685046096	binder
SLQKKLETW	HLA-A*32:01	0.8991574048995972	0.12069871659678515	binder
SLQNWLNRHSW	HLA-A*32:01	0.8426305592060089	0.29646026956349997	binder
SLRDITSSW	HLA-A*32:01	0.9920849561691284	0.009266875260417954	binder
SLRNRAEEW	HLA-A*32:01	0.7630222901701927	0.34332660563415635	binder
SLRNYYEQW	HLA-A*32:01	0.9132090091705323	0.14331954112888992	binder
SLRSHFEQW	HLA-A*32:01	0.88083216547966	0.2017165311563628	binder
SLSPFRRHSW	HLA-A*32:01	0.8834988832473755	0.10455877437113201	binder
SLVNLGGSK	HLA-A*32:01	0.016490492410957812	0.019784919578466502	not-binder
SLVNLGGSKSISIS	HLA-A*32:01	0.062175823288271204	0.08507997489297575	not-binder
SLVPSSARLHY	HLA-A*32:01	0.17195449024438858	0.12059443296651066	not-binder
SLWGPYKDIW	HLA-A*32:01	0.8745108485221863	0.09289523999551935	binder
SLYGGFVEW	HLA-A*32:01	0.9902117609977722	0.012648740123977755	binder
SMADIPLGF	HLA-A*32:01	0.8946367025375366	0.11116786788886915	binder
SMFDQSQIQEF	HLA-A*32:01	0.9508020520210266	0.04394033329738334	binder
SMFNGQLLF	HLA-A*32:01	0.9395542979240418	0.06254306823468457	binder
SMSGNIYSW	HLA-A*32:01	0.988417649269104	0.013538848897225144	binder
SQFNRENLPGW	HLA-A*32:01	0.8668458223342895	0.07074753896306055	binder
SQFSIRYQY	HLA-A*32:01	0.9308565497398377	0.08775999563370263	binder
SQNFITWAW	HLA-A*32:01	0.9777142524719238	0.022161044695526003	binder
SQPKIVKWDRDM	HLA-A*32:01	0.07488773731908793	0.1466599561752407	not-binder
SQPLGPRII	HLA-A*32:01	0.13945240350440144	0.25794762162901125	not-binder
SQVEWKYIW	HLA-A*32:01	0.875475537776947	0.15719670127523036	binder
SSIRGKKWSW	HLA-A*32:01	0.3337728837504983	0.3356929146971833	ambiguous
SSLRAEDIEQMRF	HLA-A*32:01	0.02743528036007774	0.04597243023431387	not-binder
SSPAPRTAL	HLA-A*32:01	0.47605977952480316	0.31604554434096754	ambiguous
SSPQPGSAL	HLA-A*32:01	0.2146139033138752	0.3055428078038967	not-binder
SSSKGSLGGGF	HLA-A*32:01	0.3399647995829582	0.31798580112738395	not-binder
SSSRIRAAW	HLA-A*32:01	0.882101321220398	0.16623514189680108	binder
STAPGYYSW	HLA-A*32:01	0.9959681749343872	0.0026366368642391546	binder
STFPGFVSW	HLA-A*32:01	0.9984641909599304	0.001346959940541744	binder
STIGFKLPSY	HLA-A*32:01	0.8066397070884704	0.11327752186505961	binder
STLGHSRSHW	HLA-A*32:01	0.9835573196411133	0.021192696606290612	binder
STLPNWMAEF	HLA-A*32:01	0.8705561995506287	0.06502079729483899	binder
STLRWMQNF	HLA-A*32:01	0.959204626083374	0.037727468585579925	binder
STLVDGRYTY	HLA-A*32:01	0.12208279613405466	0.14001893342236155	not-binder
STNPNSHGF	HLA-A*32:01	0.8528304100036621	0.11832163151266041	binder
STQIKTYSW	HLA-A*32:01	0.9816605567932128	0.025439574385954664	binder
STRPQVSSW	HLA-A*32:01	0.9928675770759583	0.006703350252026823	binder
STWHVARTF	HLA-A*32:01	0.9818979859352112	0.01422222005168493	binder
STYIKKIGY	HLA-A*32:01	0.8005296051502228	0.27216789384302187	binder
STYQRWQFTL	HLA-A*32:01	0.5952692687511444	0.18129174846493	binder
SVAALRFEW	HLA-A*32:01	0.9306492924690246	0.07888958784032254	binder
SVFPLSHLQYF	HLA-A*32:01	0.781230628490448	0.14579784251005828	binder
SVFRDHRATW	HLA-A*32:01	0.9714419126510621	0.032729632638325824	binder
SVIRNPEILAI	HLA-A*32:01	0.02962802395632025	0.04656236961215713	not-binder
SVIRTMWAW	HLA-A*32:01	0.9847453713417054	0.014654124578380298	binder
SVKRNQAVW	HLA-A*32:01	0.7969446301460266	0.20287187843342588	binder
SVLPAHISMGMKL	HLA-A*32:01	0.02770383737515658	0.039105218153824194	not-binder
SVPEAQSAL	HLA-A*32:01	0.4138987272977829	0.19878924612959972	ambiguous
SVPLAATSM	HLA-A*32:01	0.1879159938544035	0.13632503170182722	not-binder
SVQGFSTVW	HLA-A*32:01	0.9625928044319153	0.05075966689473121	binder
SVRANTENW	HLA-A*32:01	0.8328341484069824	0.16172876068174089	binder
TAPTGHTL	HLA-A*32:01	0.02233091552352562	0.014233174257536844	not-binder
TDYDEGQDDRP	HLA-A*32:01	0.00025420888424347864	0.0004676386848824509	not-binder
TDYDEGQDDRPKVG	HLA-A*32:01	0.024192176754379346	0.04228409649113767	not-binder
TEKPEVID	HLA-A*32:01	0.00233413773967186	0.004079293812476462	not-binder
TFTGHREW	HLA-A*32:01	0.1407357705757022	0.24834977539136827	not-binder
TFTVTEKPEVID	HLA-A*32:01	0.00027651618197859217	0.0005485567271381362	not-binder
TIIDTKGVTAL	HLA-A*32:01	0.5369532208889722	0.31504814425794736	ambiguous
TIRELKAKL	HLA-A*32:01	0.03198065925389528	0.026537851675305427	not-binder
TKTFTVTEKPEVID	HLA-A*32:01	0.0005214219101091211	0.0009899912345445877	not-binder
TLFHDPWKLLI	HLA-A*32:01	0.145610271114856	0.26288043496648	not-binder
TLFTHQSSW	HLA-A*32:01	0.9769243836402893	0.034497421415266266	binder
TLKGETTTEAVD	HLA-A*32:01	0.0017250263685895106	0.0024396190074721775	not-binder
TLKPSPQAW	HLA-A*32:01	0.9137156963348388	0.09301264338039043	binder
TLQVNGRHEY	HLA-A*32:01	0.0067091075234202435	0.009489133210618565	not-binder
TLSSIRSKY	HLA-A*32:01	0.3879205033183098	0.3072331046940753	ambiguous
TLVREYFSW	HLA-A*32:01	0.7882375895977021	0.2919707969762374	binder
TLWDGHAAVW	HLA-A*32:01	0.9901292324066162	0.010377319954846078	binder
TLWKHQFAW	HLA-A*32:01	0.9578600049018859	0.07536537397934746	binder
TMGRALRYYY	HLA-A*32:01	0.0019230435427743942	0.0013102772926985257	not-binder
TMRKNIDVW	HLA-A*32:01	0.9155636191368103	0.06598710969704341	binder
TMRRHEETW	HLA-A*32:01	0.8490261197090149	0.19385586929176868	binder
TPAVTTYKLVINGK	HLA-A*32:01	0.010111575416294727	0.018776402641617215	not-binder
TRLGRNVY	HLA-A*32:01	0.018700720556080342	0.010818531384200034	not-binder
TSFQWVTKW	HLA-A*32:01	0.8629247903823852	0.16227434952362715	binder
TSFRWVESL	HLA-A*32:01	0.3353197671473026	0.3253197779805451	not-binder
TTTEAVDAATAE	HLA-A*32:01	0.02171430556023708	0.043250251816018964	not-binder
TTTKAVDAETAE	HLA-A*32:01	0.0007365372916290066	0.0009255881392984607	not-binder
TTVQWENSF	HLA-A*32:01	0.7984098434448242	0.23075579519553377	binder
TTYKLVINGK	HLA-A*32:01	0.0979541452601552	0.16998114753636137	not-binder
TTYKLVINGKT	HLA-A*32:01	0.014729757949976375	0.024892068093817898	not-binder
TVFSRSQVFQL	HLA-A*32:01	0.28408227977342904	0.28428282907055213	not-binder
TVIEKTESW	HLA-A*32:01	0.992206084728241	0.004329086975832401	binder
TVLAIDAIHQLGF	HLA-A*32:01	0.35456031262874604	0.28019990446719	not-binder
TVLDPDLRMTF	HLA-A*32:01	0.9814876198768616	0.016518104881485807	binder
TVLTTHHHW	HLA-A*32:01	0.8794966578483582	0.10945782611862075	binder
TVNDVRNTY	HLA-A*32:01	0.8797882676124573	0.12182208280703259	binder
TVQTVRYKY	HLA-A*32:01	0.33436857908964157	0.17833925176366572	not-binder
TVRHEALLYTW	HLA-A*32:01	0.34418784379959105	0.2864956156318296	not-binder
TVSRAREVY	HLA-A*32:01	0.19386041378602387	0.24177570185365893	not-binder
TVTEKPEVIDA	HLA-A*32:01	0.017372431507101282	0.028883190619745727	not-binder
TVTEKPEVID	HLA-A*32:01	0.004720576206455007	0.005314228138293606	not-binder
TVYPDPRG	HLA-A*32:01	0.01433359265101899	0.01336798574956349	not-binder
TVYPKPEEW	HLA-A*32:01	0.7805304020643234	0.3068542726011479	binder
TYDDATKTF	HLA-A*32:01	0.21696119885891677	0.27764008072893087	not-binder
TYDDATKTFTVTE	HLA-A*32:01	0.00015239117098888032	0.00018514344712870567	not-binder
TYDDATKTFTVTEK	HLA-A*32:01	0.011544863759615965	0.017918193693208326	not-binder
TYDDATKTFTVT	HLA-A*32:01	0.0006724521064736422	0.0008769156727428166	not-binder
TYKLILNGKTLKGE	HLA-A*32:01	0.0006684120161246198	0.0009198232213466306	not-binder
VAPRSGLAA	HLA-A*32:01	0.004923022072762251	0.005199144984600925	not-binder
VAPVTHVSV	HLA-A*32:01	0.5410035282373429	0.3208661483855738	ambiguous
VAVYGHDAEWV	HLA-A*32:01	0.0002655426060755417	0.0002853833236146315	not-binder
VAWEYKWEL	HLA-A*32:01	0.1448049761354923	0.09152264448704153	not-binder
VGPPGRSSL	HLA-A*32:01	0.38535794345662	0.31745158408107604	ambiguous
VIRERKEREEW	HLA-A*32:01	0.149279769603163	0.2604762140602027	not-binder
VIWPNPIVW	HLA-A*32:01	0.8933445572853088	0.15911706322428804	binder
VLFPFSLPHW	HLA-A*32:01	0.9867866992950439	0.0179148086085919	binder
VLFQRFFY	HLA-A*32:01	0.42972319226246325	0.2571765678330815	ambiguous
VLISKELISLLHL	HLA-A*32:01	0.0012892548431409523	0.001069466927424311	not-binder
VLMPWIHEL	HLA-A*32:01	0.91466304063797	0.10124424318870902	binder
VLNAYRQLY	HLA-A*32:01	0.6018633473664522	0.3353153327502754	ambiguous
VLNNSKASW	HLA-A*32:01	0.8733472347259521	0.21432124171784842	binder
VLNNVAHTF	HLA-A*32:01	0.9817417383193969	0.02317477069641847	binder
VLNPETRTW	HLA-A*32:01	0.9734924793243408	0.04320404031995086	binder
VLPEHVSVL	HLA-A*32:01	0.8495660185813904	0.12031716340522557	binder
VLRDEIIAW	HLA-A*32:01	0.8260830700397491	0.2931748520965926	binder
VLYKWTNYL	HLA-A*32:01	0.5043784618377686	0.33114132403027574	ambiguous
VLYQKHVHTY	HLA-A*32:01	0.5585860755294562	0.32366829059163343	ambiguous
VMFKKIKSF	HLA-A*32:01	0.8760469555854797	0.12368926690823641	binder
VMHDLRKMY	HLA-A*32:01	0.583377294021193	0.29675605659906784	ambiguous
VMRSARELY	HLA-A*32:01	0.4115611193701625	0.33074583312755207	ambiguous
VNLPINGNGKQ	HLA-A*32:01	0.19195567790302448	0.3225476144081295	not-binder
VPTIGQVEIL	HLA-A*32:01	0.00016668580947225563	0.0002994133995019398	not-binder
VQFPSHYTL	HLA-A*32:01	0.9087345957756042	0.08485555753565768	binder
VQFVPPLPEW	HLA-A*32:01	0.8225841343402862	0.2548783410617648	binder
VQKKTFTKW	HLA-A*32:01	0.7836215972900391	0.16924991040651363	binder
VQRPFIQMSW	HLA-A*32:01	0.8142052292823792	0.24432297287344681	binder
VSLPAPGVPAW	HLA-A*32:01	0.9254161477088928	0.09733437021066603	binder
VTAEAVRSVW	HLA-A*32:01	0.9899572491645813	0.007817392787616473	binder
VTARLVGVLW	HLA-A*32:01	0.9716186046600341	0.01872778060170661	binder
VTFPFKPESW	HLA-A*32:01	0.9916859984397888	0.008510404969597925	binder
VTLEVAGKSW	HLA-A*32:01	0.8535910785198212	0.2666478203020481	binder
VTNKSVSVW	HLA-A*32:01	0.9863744497299194	0.010429223534241444	binder
VTQNFKFVW	HLA-A*32:01	0.896064019203186	0.1373907564618149	binder
VTRLPDGPAGSW	HLA-A*32:01	0.6216034272685647	0.42825068282460244	ambiguous
VTWTGRFKY	HLA-A*32:01	0.8958813190460205	0.08750176464269335	binder
VTYSFRQSF	HLA-A*32:01	0.9841931223869324	0.006614082886517856	binder
VVAKSRFWY	HLA-A*32:01	0.3987495809793472	0.2381652497468985	ambiguous
VVAVGRALY	HLA-A*32:01	0.5006001472473145	0.2657730715918469	ambiguous
VVHKWHYKL	HLA-A*32:01	0.12995843589305878	0.08959865269553934	not-binder
VVKNSVHSW	HLA-A*32:01	0.9009286284446716	0.17571393072905214	binder
VVPEPGQPL	HLA-A*32:01	0.23049836808349938	0.2440675990495173	not-binder
VVRKPSSSW	HLA-A*32:01	0.8710134983062744	0.13985889947876418	binder
VVSSIHSSW	HLA-A*32:01	0.9961981058120728	0.003001426749201683	binder
VVWPNPLAW	HLA-A*32:01	0.9467607736587524	0.08804529411985353	binder
YAPKGSSL	HLA-A*32:01	0.04648814874162781	0.0842091419815286	not-binder
YAPSGNYV	HLA-A*32:01	0.0007680322207306745	0.0010666314859904163	not-binder
YIYNQPRQSW	HLA-A*32:01	0.8493004441261292	0.2780767290161079	binder
YLMHWPYAF	HLA-A*32:01	0.9234396934509277	0.09575196047667626	binder
YLNRHLHTW	HLA-A*32:01	0.9783202171325683	0.022371826486733627	binder
YLPDGTASL	HLA-A*32:01	0.44483400881290436	0.3101982015984337	ambiguous
YQFDKVGILTL	HLA-A*32:01	0.5366008315235377	0.3938580989904211	ambiguous
YRSGGGFSSGSAG	HLA-A*32:01	0.47934245245705825	0.42390719007755445	ambiguous
YSKYYKTID	HLA-A*32:01	0.0004703446303039982	0.000822168170850186	not-binder
RLAVQQFD	HLA-A*32:01	0.007163266204588581	0.006514055641555282	not-binder
LTAIMEKH	HLA-A*32:01	0.0012412710855869591	0.0024357991385798618	not-binder
AMAEWCVF	HLA-A*32:01	0.29987625889480113	0.28862853771453467	not-binder
KITTMPDG	HLA-A*32:01	0.001434349658075007	0.0015352812852946274	not-binder
EKLLQHRD	HLA-A*32:01	0.00019821705245703924	0.00020787866728440326	not-binder
VRFGSERL	HLA-A*32:01	0.0008906483781174757	0.0009156150727504584	not-binder
QEVCDAYV	HLA-A*32:01	2.4229318947277533e-05	3.9880614678045237e-05	not-binder
QELLDAGM	HLA-A*32:01	3.510223008333924e-05	6.166600464202676e-05	not-binder
EIRVNDIV	HLA-A*32:01	8.787774212208888e-05	8.800095532663431e-05	not-binder
SHLTVQGG	HLA-A*32:01	1.561381820884833e-05	2.1108874234377174e-05	not-binder
TWPSDMNA	HLA-A*32:01	7.939877760500214e-06	8.20208818028961e-06	not-binder
ADFGVEYY	HLA-A*32:01	0.0022907892536750294	0.0026793230456061494	not-binder
LRYHLLPD	HLA-A*32:01	0.00011588771908993545	0.0002307561186332478	not-binder
SNDLLYAH	HLA-A*32:01	0.0008386698093616474	0.0016675652920433801	not-binder
LAQMLAIF	HLA-A*32:01	0.05415162048302591	0.0836196329908003	not-binder
NPGGRILL	HLA-A*32:01	0.00819242578218109	0.016090259563865582	not-binder
RKSRSAKP	HLA-A*32:01	1.0365860629235612e-05	1.3552508463035422e-05	not-binder
CGGVSGLC	HLA-A*32:01	0.0012201021948410422	0.0024260488302333167	not-binder
EEYGPWVP	HLA-A*32:01	0.0003650855457177027	0.0005210464047256745	not-binder
GVIAGYPM	HLA-A*32:01	0.010416284483108029	0.007812483308924738	not-binder
VHSEEELT	HLA-A*32:01	1.5796482350838303e-05	3.0761105255446603e-05	not-binder
ALVDFGSR	HLA-A*32:01	0.0025850875572359655	0.0027381833393082273	not-binder
VAMDITDQ	HLA-A*32:01	0.0004541817678727966	0.0005620403068035206	not-binder
HDPYTDLV	HLA-A*32:01	0.00014397454729451198	0.00027017308371812956	not-binder
FDPKVVEY	HLA-A*32:01	0.06513569273229222	0.06187430110029148	not-binder
SPDTLLTT	HLA-A*32:01	7.986846866046005e-05	0.00015184193724755758	not-binder
FWFSPTLY	HLA-A*32:01	0.04223502420524028	0.06776884181973251	not-binder
RPVGLQII	HLA-A*32:01	0.026495815778616816	0.047865289779309476	not-binder
AEVRAGDI	HLA-A*32:01	5.373055920863123e-05	6.45303695884387e-05	not-binder
SLVNLVMS	HLA-A*32:01	0.001591945475047396	0.002308167153188301	not-binder
GVMDMFPH	HLA-A*32:01	0.006239866531359439	0.011940834697256191	not-binder
VLHEETPP	HLA-A*32:01	1.7106771986163948e-05	2.5370610596000972e-05	not-binder
LFISPTLQ	HLA-A*32:01	0.00028345277423795777	0.00043686634368672437	not-binder
HFLPQGTP	HLA-A*32:01	0.002726767511194339	0.003414241525990883	not-binder
LNFAPTFK	HLA-A*32:01	0.0051161286231945265	0.009152957857871865	not-binder
IWSSVKSY	HLA-A*32:01	0.058936648315284404	0.10238360897885469	not-binder
RSRSRSRS	HLA-A*32:01	7.123537960791459e-05	5.8675375607532744e-05	not-binder
TCFENLTD	HLA-A*32:01	6.0917775912372465e-05	0.00011493731899285901	not-binder
HALDPIYA	HLA-A*32:01	0.0008687760488712115	0.001335970485335755	not-binder
STYYMKDL	HLA-A*32:01	0.12820518627995625	0.20781639096882984	not-binder
AIKYGLID	HLA-A*32:01	6.617603305585363e-05	7.465350171352158e-05	not-binder
NPTGETTI	HLA-A*32:01	0.00015333061069213726	0.00018226376236129624	not-binder
SFYFVFDK	HLA-A*32:01	0.007337174878921359	0.011382401397756974	not-binder
YQRALAIY	HLA-A*32:01	0.11379402347229188	0.22072990136242157	not-binder
SIEMGSFY	HLA-A*32:01	0.002871914159550215	0.0034181385063644064	not-binder
THYTADTS	HLA-A*32:01	4.506331530396146e-06	8.638837031539662e-06	not-binder
LFEVVKHR	HLA-A*32:01	0.00021483031984530497	0.00036292183891408565	not-binder
VHKSLPPR	HLA-A*32:01	0.0010268170368362916	0.0012424418051059818	not-binder
RDELPQVI	HLA-A*32:01	0.007220738735230725	0.01304500926856164	not-binder
AFFNDLNG	HLA-A*32:01	6.936753026138831e-05	6.871063168826213e-05	not-binder
QLKDLDAD	HLA-A*32:01	0.00183679706096882	0.002001133807809819	not-binder
TAELDRET	HLA-A*32:01	4.353556857132901e-05	8.434717228513304e-05	not-binder
TFVHESLA	HLA-A*32:01	0.00015057825127549052	0.00019460976208088515	not-binder
WRQQVQAP	HLA-A*32:01	8.304515347390407e-07	4.305344994090627e-07	not-binder
NFEEPRWF	HLA-A*32:01	0.004592671992577379	0.007501049487126444	not-binder
AMIPIGRG	HLA-A*32:01	0.0030796192640082155	0.003401735883978002	not-binder
TVMITGDN	HLA-A*32:01	0.00042138861099374483	0.00045391732631147667	not-binder
IAKEVEAK	HLA-A*32:01	0.03619004414213123	0.03346997222160852	not-binder
ATVITNLL	HLA-A*32:01	0.042864841289701874	0.04053842052751563	not-binder
VKAVAAGM	HLA-A*32:01	0.0002186740039178403	0.00041151384077849377	not-binder
FCMGSPLA	HLA-A*32:01	7.334974767788937e-05	0.00010967201504660573	not-binder
RSMFGQDV	HLA-A*32:01	0.00972776617272757	0.010219245861026878	not-binder
GRDGVITV	HLA-A*32:01	0.0075246498628985135	0.012285652845271883	not-binder
GLKNIKSH	HLA-A*32:01	0.008116862625001886	0.012335792037967688	not-binder
EYGMTYND	HLA-A*32:01	5.4831417895684356e-05	7.358933063694709e-05	not-binder
QLLSFWTP	HLA-A*32:01	0.00046558737303712403	0.0007831402741882217	not-binder
LKFGSNGE	HLA-A*32:01	2.1694642236980143e-05	1.1783954966183495e-05	not-binder
GPIEIRPG	HLA-A*32:01	0.00011075883803641773	0.00017855124769350163	not-binder
APNGAPTP	HLA-A*32:01	0.0011252923439542429	0.001826160479012364	not-binder
DIKPANCI	HLA-A*32:01	0.001822701252240222	0.0020360964548785097	not-binder
GVKEHRLE	HLA-A*32:01	0.0009454840139369481	0.0015575566597996874	not-binder
HSKDIQDI	HLA-A*32:01	0.035109202410109216	0.0406020934705375	not-binder
HGIASSYL	HLA-A*32:01	0.004411005087968078	0.008675671382705166	not-binder
LQALAFVK	HLA-A*32:01	0.0011101606709416957	0.001083005223832384	not-binder
REVLDQLM	HLA-A*32:01	0.0006831923520621786	0.0006784506829626204	not-binder
CSSLFRNE	HLA-A*32:01	0.000657116880081432	0.0012426077267124207	not-binder
TYRLRTNN	HLA-A*32:01	2.3144583482803683e-05	2.6846993898197606e-05	not-binder
MEMRREYC	HLA-A*32:01	0.00028180509145391854	0.0005246668693534089	not-binder
TGKFRPLH	HLA-A*32:01	0.0010504362711571957	0.0020790637377179322	not-binder
VFHTQVRI	HLA-A*32:01	0.00847260410664603	0.007438217662487229	not-binder
VLHGAGEA	HLA-A*32:01	0.00019234426072216592	0.00012702122619260946	not-binder
SGAIDRVG	HLA-A*32:01	0.00011378821165778651	0.00021254790686283092	not-binder
MAQEQERG	HLA-A*32:01	0.0003313631489445079	0.0005850523691001988	not-binder
QMSVNFLV	HLA-A*32:01	0.002275335286367408	0.0036089796748216413	not-binder
VAEERDAA	HLA-A*32:01	7.064746932883282e-06	9.910313365454867e-06	not-binder
RLKGDEAR	HLA-A*32:01	0.03160714450059458	0.03774640186867115	not-binder
IKAVAEAA	HLA-A*32:01	8.627641796614683e-05	9.873714784806491e-05	not-binder
GIGLINKI	HLA-A*32:01	0.021208278951235116	0.026675031895964874	not-binder
VADIPGLI	HLA-A*32:01	0.002506951355098863	0.0035950406244683922	not-binder
FYGEVPEN	HLA-A*32:01	2.4854077727809455e-05	3.545318632417743e-05	not-binder
FEKAATGL	HLA-A*32:01	0.00038543771597687737	0.0005529839375017036	not-binder
GLNIEDME	HLA-A*32:01	0.00012717023434447584	0.00019902978363945956	not-binder
AVTLYNRW	HLA-A*32:01	0.16953845247626304	0.11253404941183158	not-binder
IRARSAKL	HLA-A*32:01	0.0002298788200278068	0.0003727132003623774	not-binder
DPEILSSV	HLA-A*32:01	0.0002728824563178023	0.000382864140411866	not-binder
RTVLTLPK	HLA-A*32:01	0.1772160959430039	0.20243922333346986	not-binder
EKNGSVNM	HLA-A*32:01	0.0002519945326639572	0.00032512421470074084	not-binder
QNVTVPTY	HLA-A*32:01	0.009185054127010516	0.0101798782776391	not-binder
NTSIEELN	HLA-A*32:01	7.467199483365827e-05	0.00014730122789634697	not-binder
AIADPTAY	HLA-A*32:01	0.16094833622919397	0.25355725513208516	not-binder
QQNSSHWQ	HLA-A*32:01	0.00415338588832679	0.008132633756633676	not-binder
LSIYLSVD	HLA-A*32:01	0.000927905992966771	0.0016454729423530806	not-binder
HDVAVVSE	HLA-A*32:01	0.00011048285159631632	0.00011156229765239496	not-binder
ISVQHEQL	HLA-A*32:01	0.007400263662566431	0.00928263713805246	not-binder
IGIFTFLA	HLA-A*32:01	0.00011149299543831149	0.00012804565581661287	not-binder
PVNHYTNQ	HLA-A*32:01	2.497744284823966e-06	3.3194737915548964e-06	not-binder
QLNREDAL	HLA-A*32:01	0.0020816940183067344	0.003774274774036052	not-binder
ADFILRQE	HLA-A*32:01	0.00019201089887133094	0.0003775930262544293	not-binder
PTITDQAE	HLA-A*32:01	2.3026370980794298e-05	2.8305812707991004e-05	not-binder
VSYFKVLH	HLA-A*32:01	0.0007435046715556836	0.0009962169913295487	not-binder
TSPTSKMA	HLA-A*32:01	9.029693395792293e-05	7.487532843604926e-05	not-binder
YPGDVFYL	HLA-A*32:01	0.0025993823001350335	0.0040933642136126705	not-binder
DDVREVRV	HLA-A*32:01	0.00048149968934012576	0.0005665152211045295	not-binder
FKVRSREF	HLA-A*32:01	0.020550156012177467	0.022557942351218278	not-binder
LTELYLYS	HLA-A*32:01	0.00031613117078563844	0.0005226782089054974	not-binder
HDQLLTLD	HLA-A*32:01	0.00020820637705121214	0.0003870680336653564	not-binder
IGPRYCPS	HLA-A*32:01	2.0692184729753647e-05	1.8186548459785067e-05	not-binder
TAIPSDFV	HLA-A*32:01	0.0002566894460869662	0.0001934075154388609	not-binder
EQLRHCSE	HLA-A*32:01	0.0005743390691350214	0.0007633375893545777	not-binder
LTMKNAFE	HLA-A*32:01	0.00462171737672179	0.008139569801361577	not-binder
TDQAASDL	HLA-A*32:01	2.4463445747358037e-05	4.522055164201922e-05	not-binder
RDPMELLD	HLA-A*32:01	0.0003784684859223342	0.0007539496282146475	not-binder
CLVYCVRP	HLA-A*32:01	0.0011797591894904258	0.002244561748510136	not-binder
LGSDTGGS	HLA-A*32:01	1.118879530621203e-06	1.3783162585643868e-06	not-binder
KQEDYWLD	HLA-A*32:01	0.0001648093873200196	0.0001737591039213974	not-binder
NTVIDDLV	HLA-A*32:01	3.325775092902772e-05	6.0621282367996214e-05	not-binder
WLVGNSWN	HLA-A*32:01	0.00031504188709732264	0.00030341178134407105	not-binder
EEKARGIT	HLA-A*32:01	0.0005218169207516609	0.0008998701217202362	not-binder
VFAAPEQV	HLA-A*32:01	0.0009038399178280087	0.0014735994759795814	not-binder
ALNEQLSC	HLA-A*32:01	0.0017073096343665384	0.0022757090485430523	not-binder
LDASKVAN	HLA-A*32:01	4.3081532582434076e-05	7.040286461664649e-05	not-binder
IRDAAQDI	HLA-A*32:01	0.000149596966093668	0.0002499228849748789	not-binder
VRSAHAAA	HLA-A*32:01	0.0004905015396739154	0.0008989780626261195	not-binder
VMAGKGEL	HLA-A*32:01	0.005682586098555475	0.0069043895775239925	not-binder
KSMYKYKK	HLA-A*32:01	0.002023056671896484	0.0016783232116203302	not-binder
WPLMQNPL	HLA-A*32:01	0.00037740911543551194	0.0004626282365703619	not-binder
TYGKMVSG	HLA-A*32:01	0.0008788124304942357	0.0012766314930594057	not-binder
GTRGYQLC	HLA-A*32:01	0.0007046995536588898	0.0009188877976668933	not-binder
GLAGGPLI	HLA-A*32:01	0.007618781601195224	0.007754924044089153	not-binder
PPAGASMG	HLA-A*32:01	0.0003386199629677977	0.00037569973556336836	not-binder
RVLLNNCQ	HLA-A*32:01	0.012684423918835818	0.009718456289457118	not-binder
GIAVTLLV	HLA-A*32:01	0.00205137429820752	0.0020381779230568345	not-binder
NENKILKN	HLA-A*32:01	0.00014579272738615145	0.0001674556678580644	not-binder
RLEALLAR	HLA-A*32:01	0.00653677866794169	0.0038023987705891322	not-binder
DLLSEEEK	HLA-A*32:01	0.17316643597732764	0.21502135330293107	not-binder
SMRKWALG	HLA-A*32:01	0.006153423257586407	0.01188487108492467	not-binder
QFGDVWIE	HLA-A*32:01	4.850570182570735e-05	7.530577421437467e-05	not-binder
NPESQTTN	HLA-A*32:01	2.04134709424356e-06	2.810583438440325e-06	not-binder
CDAVRPPL	HLA-A*32:01	0.011156887462129816	0.022227892862663867	not-binder
MDKQLVYL	HLA-A*32:01	0.008740528268845082	0.014842667187374916	not-binder
ASCGFFTE	HLA-A*32:01	0.00019289369133730362	0.000283531416627262	not-binder
AAPGLPVG	HLA-A*32:01	0.007384135105257883	0.009287283825633801	not-binder
LKLMGKLP	HLA-A*32:01	3.4766855549328565e-05	3.914807525357115e-05	not-binder
CLSGFMGM	HLA-A*32:01	0.003307459398638457	0.005719665641727175	not-binder
LYGSLVLI	HLA-A*32:01	0.011575951887061819	0.02026210463868273	not-binder
KHLDQISD	HLA-A*32:01	0.0001813864912264762	0.00014852726034435737	not-binder
TGDYSEAG	HLA-A*32:01	2.380120937051089e-06	2.298487404877808e-06	not-binder
HFVLPFII	HLA-A*32:01	0.010236785613233223	0.018966591616853597	not-binder
LDLLHFAL	HLA-A*32:01	0.0732077947788639	0.13590848710076298	not-binder
NGTDLTLA	HLA-A*32:01	9.258805271009085e-06	1.305260791955785e-05	not-binder
APAVAITR	HLA-A*32:01	0.011115651183126829	0.01920162457274479	not-binder
HELDVIAI	HLA-A*32:01	0.0012983860091253518	0.0015438291191159016	not-binder
EKLVSLQQ	HLA-A*32:01	8.807329543785159e-05	0.00010500020941596492	not-binder
NAVHTVLT	HLA-A*32:01	0.0008380562836350691	0.0011026776075272289	not-binder
RLNPMEVI	HLA-A*32:01	0.7889913082122803	0.22945102008869342	binder
KFSSLSPH	HLA-A*32:01	0.0065251830074203095	0.012865944533278705	not-binder
EYGNGRSE	HLA-A*32:01	0.00028696490817310406	0.0005483812759416193	not-binder
VLAVLSMT	HLA-A*32:01	0.0007839128456907929	0.0010460049749179455	not-binder
TLILSSFG	HLA-A*32:01	0.0019080534322711174	0.0035549830770937783	not-binder
DDFDPRGT	HLA-A*32:01	0.0010762571503732943	0.0016954679024730453	not-binder
AAVEEGIV	HLA-A*32:01	5.940562696835627e-05	0.00010663876408014187	not-binder
FLGKEMKL	HLA-A*32:01	0.0015981216078216677	0.002078200005875949	not-binder
VSTDEMGD	HLA-A*32:01	0.0006727328541046518	0.0006068641940685821	not-binder
LVARNIDL	HLA-A*32:01	0.0006422993126761866	0.0006929095141397714	not-binder
DVLEDDDD	HLA-A*32:01	0.004982668926822953	0.00876716149452175	not-binder
HHLRPEIL	HLA-A*32:01	0.014361986141011585	0.02849805892112194	not-binder
GVVCERCG	HLA-A*32:01	0.0006371094228256879	0.0006389831708954863	not-binder
GVVRAENG	HLA-A*32:01	0.0004369306406481144	0.0007297569324958432	not-binder
AAVALNTF	HLA-A*32:01	0.28215544605627657	0.2353775632030071	not-binder
LEVYGISY	HLA-A*32:01	0.0025193558610681066	0.004057844930969454	not-binder
AATLNKGK	HLA-A*32:01	0.002178506695258875	0.0033876771315487575	not-binder
QCRAPRVS	HLA-A*32:01	0.0008295930185170164	0.0016505846349703654	not-binder
RHRGNISK	HLA-A*32:01	0.0002715150238145725	0.00032498427844928257	not-binder
VETGDFKI	HLA-A*32:01	0.0010524742107008932	0.0014996110135615968	not-binder
IQDVEVEE	HLA-A*32:01	0.000193753494795601	0.00018180087714530184	not-binder
FSSIDPHM	HLA-A*32:01	2.3976771740308322e-05	3.946240784570757e-05	not-binder
QRSAYRSG	HLA-A*32:01	0.0001287478275497772	0.0002465183998845423	not-binder
KDLAQERR	HLA-A*32:01	0.0006173143134219572	0.0006342118362951168	not-binder
TLNALLNM	HLA-A*32:01	0.007914377679117023	0.010890955025098919	not-binder
VNALKKTS	HLA-A*32:01	1.1025631820604787e-05	1.6036481998794322e-05	not-binder
FVTLQANV	HLA-A*32:01	0.0004059332675751648	0.000560156848847031	not-binder
DYLQLLVE	HLA-A*32:01	0.00015798499148331758	0.00020698059611789257	not-binder
RQILSNPA	HLA-A*32:01	0.00784477377019357	0.004379308246249117	not-binder
DIYLSTES	HLA-A*32:01	1.5680013189012242e-05	1.2399842811717073e-05	not-binder
TPDVLTYN	HLA-A*32:01	5.5509765095962395e-05	0.0001076389497184888	not-binder
CPEDVQGF	HLA-A*32:01	0.0001754148959093982	0.0002158685234759265	not-binder
GEPNLLDV	HLA-A*32:01	1.4338586617695936e-05	2.0125108013876236e-05	not-binder
VRSLLQDR	HLA-A*32:01	0.00023270676456945693	0.00045120009187770246	not-binder
VTVNYPPY	HLA-A*32:01	0.03901372965774499	0.048061397361257446	not-binder
RFKEDALR	HLA-A*32:01	0.05911270005162805	0.08404027426566912	not-binder
SVCTDLIS	HLA-A*32:01	8.459009905236736e-05	9.88649979773254e-05	not-binder
DVSENREE	HLA-A*32:01	0.0002225130072247339	0.0003501350793893883	not-binder
AVSVAKEN	HLA-A*32:01	0.00039382002981778184	0.000608460055785578	not-binder
MVTGSKIK	HLA-A*32:01	0.0028419687751011224	0.00334980440780236	not-binder
KGDIVYVL	HLA-A*32:01	0.005748432717518881	0.007755196989551862	not-binder
RAKPSTLL	HLA-A*32:01	0.134360880125314	0.10128975054562724	not-binder
FGVGTALA	HLA-A*32:01	3.768505789047971e-05	4.8930739493168287e-05	not-binder
FGTMEELE	HLA-A*32:01	1.4140817848173893e-06	1.764987243903331e-06	not-binder
WSRRSTIL	HLA-A*32:01	0.0003159126980790461	0.0005147179939768587	not-binder
TVRTLYAL	HLA-A*32:01	0.0365417187102139	0.043284330124257	not-binder
EPVDNLGP	HLA-A*32:01	3.076707101854481e-05	3.152325564984728e-05	not-binder
TKWYQLDY	HLA-A*32:01	0.0006107082226527894	0.0010194541365999353	not-binder
GMTMDTES	HLA-A*32:01	3.1854824107391266e-06	2.943438514252275e-06	not-binder
INSTVTSK	HLA-A*32:01	0.0020304478689354257	0.003522208173432151	not-binder
NLSFDEFL	HLA-A*32:01	8.5638446307712e-05	0.0001515879768629176	not-binder
KGLMIFSG	HLA-A*32:01	0.0005273139428962681	0.000875863285808988	not-binder
GHVNQGLP	HLA-A*32:01	1.6052136938871085e-05	2.905659795409518e-05	not-binder
GRSCHIIE	HLA-A*32:01	1.1770166381985803e-05	1.670836976172014e-05	not-binder
ESDLAYTR	HLA-A*32:01	0.002912529564061117	0.005659340673602653	not-binder
TTALKQWK	HLA-A*32:01	0.00828607080038637	0.009353826474735276	not-binder
HRVYKNYD	HLA-A*32:01	0.007978026016938245	0.015867537062114308	not-binder
TCECQRGF	HLA-A*32:01	0.001141216984433413	0.0019912667761324172	not-binder
ALNASLID	HLA-A*32:01	0.0009587831802491565	0.001135149924141705	not-binder
MTGRLPVR	HLA-A*32:01	0.0027304965085022557	0.0049730269078816156	not-binder
LCQLCIGK	HLA-A*32:01	0.00036266430583964393	0.0004674467794546312	not-binder
GVLQFEVV	HLA-A*32:01	0.0017075317111448385	0.0019610178837858186	not-binder
GDRTPACL	HLA-A*32:01	0.0014309453246823978	0.0018357332772857991	not-binder
DEIQRASV	HLA-A*32:01	0.020576132690621307	0.03742626156859256	not-binder
ESPTANLN	HLA-A*32:01	6.987533831193105e-05	0.00011100298882586496	not-binder
AALPRLIA	HLA-A*32:01	0.006216704130929429	0.006753219696045316	not-binder
IQPVHQAI	HLA-A*32:01	0.0594773018732667	0.058810824326358445	not-binder
DEYFSQAP	HLA-A*32:01	7.91657115158273e-05	0.00014321572817228354	not-binder
GYNVKEKG	HLA-A*32:01	7.527840095220562e-05	0.00012078791588975822	not-binder
VMFDVPTD	HLA-A*32:01	0.0038174346962478014	0.0027696308066298284	not-binder
QGNELGID	HLA-A*32:01	4.6264129321116346e-05	7.766111228244479e-05	not-binder
NVDPGVLF	HLA-A*32:01	0.03540455738839228	0.05405616367309802	not-binder
VAKVEDWL	HLA-A*32:01	0.005048149815775105	0.007684874015414816	not-binder
DRRSVDYS	HLA-A*32:01	9.020042685819194e-06	1.6263264500120787e-05	not-binder
VAPFPKRE	HLA-A*32:01	0.00023985447733139155	0.0002670398078405369	not-binder
IVEINSET	HLA-A*32:01	4.28463800631107e-05	8.120429942564792e-05	not-binder
RYRGVLGL	HLA-A*32:01	0.01630151239223778	0.019976479521807096	not-binder
RRFGDSSD	HLA-A*32:01	0.00013443851689771692	0.0001250334259993867	not-binder
TSVASNIV	HLA-A*32:01	0.0009331673537019469	0.0016322020318953097	not-binder
MLEVSDAE	HLA-A*32:01	1.4354477025335655e-05	1.4689640736399062e-05	not-binder
ARQSTLRG	HLA-A*32:01	4.529186593842383e-05	7.047705519244966e-05	not-binder
LSERFASL	HLA-A*32:01	0.0036306372552644462	0.00413827332621287	not-binder
KPLVQRCF	HLA-A*32:01	0.07873185768257826	0.14255357171629765	not-binder
VEASTLLD	HLA-A*32:01	6.631494400006765e-05	0.00011438482498791786	not-binder
ADVTQLPI	HLA-A*32:01	0.0004881017836709134	0.0009306296408288343	not-binder
VRQNRQRA	HLA-A*32:01	3.959874125030183e-05	3.381492241068897e-05	not-binder
TWRAVYPR	HLA-A*32:01	0.00019519404656263007	0.00015803469700392873	not-binder
LFFDKNWT	HLA-A*32:01	0.004683352790539175	0.00863285130680618	not-binder
DLSALTRQ	HLA-A*32:01	0.0021243175402560154	0.003953292385146745	not-binder
GLQVLKGA	HLA-A*32:01	0.0001140190300521482	0.00015354503632772072	not-binder
RYHYEAFT	HLA-A*32:01	0.0004811748519153003	0.0005671032932307279	not-binder
RTPRHIYA	HLA-A*32:01	0.011469206699257484	0.01141181527971658	not-binder
LFEKPRPT	HLA-A*32:01	0.00030521518629029744	0.0004854604497501185	not-binder
SRLIGDVD	HLA-A*32:01	9.523759388230246e-05	0.00013423322551853217	not-binder
SSQDKQQS	HLA-A*32:01	1.2519177842544305e-05	2.122323010084908e-05	not-binder
KASVDASV	HLA-A*32:01	0.002115860729463748	0.0019377158060683516	not-binder
APKIPSWQ	HLA-A*32:01	0.0009291708390939846	0.0010227335323096235	not-binder
DFIESREY	HLA-A*32:01	0.060446288425009695	0.0800286593008556	not-binder
VICKSNPR	HLA-A*32:01	0.00026726839150796876	0.0003916467201757613	not-binder
LLEELNLE	HLA-A*32:01	2.9752982800346218e-05	3.199828490650477e-05	not-binder
EDRQKAEI	HLA-A*32:01	0.0003544697520339923	0.00038180796618278684	not-binder
EEEQFART	HLA-A*32:01	0.0002838238175741026	0.00033035929733653654	not-binder
NPKTKVYY	HLA-A*32:01	0.02252923306841694	0.026088230109347132	not-binder
VIYRIRLP	HLA-A*32:01	0.0004544640434149372	0.0008340406894652771	not-binder
EKWGVSAA	HLA-A*32:01	2.3729084415879952e-05	2.053675188124787e-05	not-binder
RIFTGDEM	HLA-A*32:01	0.21178331426344812	0.29289452499663143	not-binder
LHQFRDLR	HLA-A*32:01	0.00031966210781320115	0.0002489529573247447	not-binder
KLKYLNVK	HLA-A*32:01	0.03674510848359205	0.04371979881732577	not-binder
ASDVANLA	HLA-A*32:01	4.1529762987935204e-05	5.554984410172866e-05	not-binder
HKAEKPSA	HLA-A*32:01	6.222202388244114e-05	0.00011787021373951985	not-binder
TNIVEILK	HLA-A*32:01	0.012695655460993294	0.01738727029926686	not-binder
AYQSGFNC	HLA-A*32:01	0.00038358217552172393	0.00046596640446144063	not-binder
AMQHLVHF	HLA-A*32:01	0.45663296058773994	0.3334618734332984	ambiguous
FMGILNTL	HLA-A*32:01	0.03396803110044857	0.04781132969203274	not-binder
DLFRKIGA	HLA-A*32:01	5.250409270729506e-05	6.143234003560454e-05	not-binder
DEAARLMA	HLA-A*32:01	9.430782065464883e-05	0.00013947060629151	not-binder
GDAPVKGK	HLA-A*32:01	0.010752214349486167	0.008632900901619339	not-binder
ERGGSRKV	HLA-A*32:01	6.011219373931453e-05	9.746209304833112e-05	not-binder
VSLPGVIP	HLA-A*32:01	0.00331025350606069	0.0022599813542333543	not-binder
YCTAIGAL	HLA-A*32:01	0.0029788796537334183	0.004701970623287012	not-binder
LDEQDKVY	HLA-A*32:01	0.0015789749562827638	0.001887461536873599	not-binder
NGLQSWQQ	HLA-A*32:01	0.00017647871005834758	0.00032366264772222867	not-binder
MHGMSYSR	HLA-A*32:01	6.669095947273718e-05	7.942068912413536e-05	not-binder
LYHTNTVA	HLA-A*32:01	0.00024441402021437855	0.0004463811508842293	not-binder
GATSPKED	HLA-A*32:01	0.0009630118372115249	0.0011893804353999865	not-binder
TLMNEIAL	HLA-A*32:01	0.005460371891967952	0.006614901290172918	not-binder
PKNISKNT	HLA-A*32:01	8.749313464700015e-06	1.6204821024743437e-05	not-binder
DPRYAKLS	HLA-A*32:01	1.8336739651658716e-05	2.0675412377866725e-05	not-binder
EAYRTGRG	HLA-A*32:01	4.773720891080302e-05	3.417760425139025e-05	not-binder
VVERPRQI	HLA-A*32:01	0.010131540268776006	0.01030107657453125	not-binder
LSRLLIDD	HLA-A*32:01	0.0013227876886730884	0.002595337482547665	not-binder
KDQICPEI	HLA-A*32:01	0.0007260713409891651	0.0007961316788891512	not-binder
LPEGALRT	HLA-A*32:01	3.992715852518813e-05	7.66836692729896e-05	not-binder
TLAVERGL	HLA-A*32:01	0.0009046053424754064	0.0017096441096166386	not-binder
AWACPADA	HLA-A*32:01	4.5910772244184275e-05	5.3657960128679454e-05	not-binder
KDGRGAVE	HLA-A*32:01	4.1394812825501504e-05	5.880207422667533e-05	not-binder
NITDIVYR	HLA-A*32:01	0.010126214870979311	0.009167011868119052	not-binder
TGNSENFT	HLA-A*32:01	9.986371546989726e-06	8.515187264058199e-06	not-binder
AEMKTGEG	HLA-A*32:01	5.992000552866583e-06	5.5724271370612785e-06	not-binder
FVVTPTDE	HLA-A*32:01	0.00025506078600301407	0.0002082463500870786	not-binder
DGQIVGVD	HLA-A*32:01	0.00031613071328138174	0.0003955053506218602	not-binder
YSIRAGIV	HLA-A*32:01	0.005443671590397314	0.009089446876556507	not-binder
TLPSLNFE	HLA-A*32:01	0.00013520249726752808	0.00010175871071008384	not-binder
FAKSKLVP	HLA-A*32:01	5.483903338947549e-05	5.6020008049105737e-05	not-binder
TVIGDSLA	HLA-A*32:01	0.00020400877663178106	0.000272659454864618	not-binder
DLLKALKE	HLA-A*32:01	0.014278237348480615	0.01684855653218568	not-binder
LKVTIQKF	HLA-A*32:01	0.020942801143974066	0.03197134497387555	not-binder
TGTMLVAA	HLA-A*32:01	0.00032485697810784585	0.00034207129526583457	not-binder
EKTGNPNL	HLA-A*32:01	0.00018570742440715549	0.00018168146970805332	not-binder
YLFKGVSR	HLA-A*32:01	0.004555290885036811	0.0042595730551806725	not-binder
HPRKSGDP	HLA-A*32:01	4.412689874948479e-06	8.552661460558434e-06	not-binder
ESEDKYMK	HLA-A*32:01	0.0037457520033058246	0.004586493321843596	not-binder
SHLAKRGT	HLA-A*32:01	2.5044207396085483e-05	4.1020749032835956e-05	not-binder
QGYNSCKP	HLA-A*32:01	0.00023688782729607282	0.00045153294156438417	not-binder
LDIKIAKG	HLA-A*32:01	0.00011762197491407277	0.00015345666788807872	not-binder
YEKVLELD	HLA-A*32:01	7.47628666161404e-05	0.00014726185884397577	not-binder
SSSLCLAL	HLA-A*32:01	0.050046947461669336	0.060410687659194204	not-binder
APLPPSQV	HLA-A*32:01	0.0016590321191060297	0.002593866912941462	not-binder
NQWWEAIQ	HLA-A*32:01	0.0003778402791652979	0.0004901907269881272	not-binder
ETVILHTA	HLA-A*32:01	0.003860357818302873	0.0043374851681285765	not-binder
PPLATSEQ	HLA-A*32:01	4.219279152728461e-06	7.5983503201370145e-06	not-binder
DGHTRSDG	HLA-A*32:01	7.360151077036025e-05	0.00014247171122714337	not-binder
AMTAGKRR	HLA-A*32:01	0.0015872113699515467	0.0028637606413049097	not-binder
AVASAEPG	HLA-A*32:01	0.00022539736091005126	0.0002723440535762493	not-binder
YSSHISSK	HLA-A*32:01	0.017333799471226506	0.03286007247553822	not-binder
TIALPEGE	HLA-A*32:01	0.0013190684840083122	0.0007393143687970833	not-binder
SYIEAEAT	HLA-A*32:01	0.0003240667189208679	0.0005607650561203422	not-binder
CVVPSEKI	HLA-A*32:01	0.002392715378664434	0.0013385034059964689	not-binder
VEGAEDHK	HLA-A*32:01	0.0014538624026009471	0.0020018538263127535	not-binder
DVGLIQSL	HLA-A*32:01	0.008211954962462187	0.006454847750275693	not-binder
KLFSNHYF	HLA-A*32:01	0.9715401411056519	0.021383246567053836	binder
FALAIRFM	HLA-A*32:01	0.007655214110855013	0.011387154881138397	not-binder
LLQECNKL	HLA-A*32:01	0.001980349164841755	0.0023667421732160355	not-binder
HARIHGGT	HLA-A*32:01	5.0019192876860076e-05	4.3756609723589535e-05	not-binder
TGKKTLNI	HLA-A*32:01	0.004853911467944272	0.005908204472585471	not-binder
LPTRFVLH	HLA-A*32:01	0.00015387634186669885	0.00030592261162379466	not-binder
GLFALYVL	HLA-A*32:01	0.0568560587009415	0.06459442741193912	not-binder
RFSPSVSL	HLA-A*32:01	0.1828367776237428	0.20310134319776457	not-binder
DVDYRVMA	HLA-A*32:01	0.0002934045517349659	0.0005255628365889249	not-binder
NEQLRELR	HLA-A*32:01	0.001452665541182796	0.0020615312828180824	not-binder
VSGIFPIA	HLA-A*32:01	0.0009841970838039061	0.0013632841232307014	not-binder
KDWEVNQP	HLA-A*32:01	5.3977339528188396e-05	6.383803018830663e-05	not-binder
SEESELAQ	HLA-A*32:01	2.261720729137551e-05	2.8731682752791928e-05	not-binder
NYLLPDLA	HLA-A*32:01	0.0005245534465075253	0.0010067024677915743	not-binder
IGRLSVLV	HLA-A*32:01	0.0026202492133165834	0.004677436087487352	not-binder
AAFGLIDN	HLA-A*32:01	0.0001628612425572662	0.0003092165336721971	not-binder
VYDKDPKK	HLA-A*32:01	0.01851070475531742	0.03360901147563142	not-binder
SSGKPRFT	HLA-A*32:01	0.004261007269535355	0.007841394693140531	not-binder
FVRFTDMI	HLA-A*32:01	0.0035777185010374525	0.002904904206034173	not-binder
RASGFGAE	HLA-A*32:01	0.001129946638320689	0.0018796513884357514	not-binder
HPLQGSQT	HLA-A*32:01	1.004035509874937e-05	1.2447283827627037e-05	not-binder
RADTVFGV	HLA-A*32:01	0.0008593800128437578	0.0008032648848924318	not-binder
IKAQIHQF	HLA-A*32:01	0.2873163178737741	0.2461755460467858	not-binder
WKDEGRWE	HLA-A*32:01	8.671612067701063e-06	1.3831865472372494e-05	not-binder
IGAKPDLI	HLA-A*32:01	0.0027745659300308033	0.004848323210608934	not-binder
KREAERVV	HLA-A*32:01	0.0006851752847069293	0.001051675017289363	not-binder
VLNNLGSF	HLA-A*32:01	0.19544545005774125	0.21550532183531013	not-binder
APSLAEAI	HLA-A*32:01	0.0014137057380139595	0.0024459024094923548	not-binder
VLVEGRAI	HLA-A*32:01	0.05437820958031807	0.0765788783098283	not-binder
TVVIEQWE	HLA-A*32:01	0.0031404729712449344	0.004645225081129437	not-binder
TRATPLSV	HLA-A*32:01	0.006254543320392258	0.004276863433759738	not-binder
PVRISFTP	HLA-A*32:01	5.3810202503346e-05	0.00010339880495960104	not-binder
VLNPGDTF	HLA-A*32:01	0.22248978763818741	0.3001760113726617	not-binder
DLRGPSVS	HLA-A*32:01	0.0015745957949548028	0.002970182081181095	not-binder
VLPVASGG	HLA-A*32:01	0.0012178837530882447	0.0012833834697861474	not-binder
LELSGLSC	HLA-A*32:01	0.00026964499693349353	0.0005066238195058915	not-binder
INTGIRGE	HLA-A*32:01	0.0001800203255697852	0.00017506958307007212	not-binder
VIGKAGNP	HLA-A*32:01	0.00016520129729542533	0.00017520694334294325	not-binder
RPLEALYR	HLA-A*32:01	0.00240255953540327	0.002861065890586262	not-binder
ITVLNIGK	HLA-A*32:01	0.05233433982357383	0.057795665261791036	not-binder
PYLTVMSA	HLA-A*32:01	0.0001767597161233425	0.00023273693067596993	not-binder
HNQYWDLF	HLA-A*32:01	0.019704804159118794	0.023459000477735255	not-binder
LARHPDLN	HLA-A*32:01	0.0003143748929915091	0.0003495852226613854	not-binder
LNEVSSRS	HLA-A*32:01	1.2811179701088804e-06	1.393378311359529e-06	not-binder
IRIEDTDK	HLA-A*32:01	0.001604526018491015	0.0023459955509916074	not-binder
VAPVLWFL	HLA-A*32:01	0.01829223957897739	0.029590251554660423	not-binder
GNPTADID	HLA-A*32:01	0.00016609000439711253	0.0002175588771351874	not-binder
DGVSDICT	HLA-A*32:01	7.039058284034304e-05	9.478990656664863e-05	not-binder
FNYVRKGL	HLA-A*32:01	0.004650747237610631	0.005408513795650446	not-binder
NHKWMFEA	HLA-A*32:01	6.4450641183100285e-06	1.010251062626555e-05	not-binder
PIDTTPVW	HLA-A*32:01	0.0037970496974594425	0.006111172812796265	not-binder
LAYEAATA	HLA-A*32:01	5.472922405260761e-05	6.971125363027334e-05	not-binder
VEGKRGNF	HLA-A*32:01	0.0010166104650124908	0.0005412091758300793	not-binder
GDHIVVQE	HLA-A*32:01	0.0002342308014306127	0.0004637905889214514	not-binder
FQTVPTSL	HLA-A*32:01	0.025499587203375994	0.021620573337621483	not-binder
RGIYSNEF	HLA-A*32:01	0.22969824820756912	0.18486377260559356	not-binder
LQDLNDLR	HLA-A*32:01	0.0018057551731686771	0.0030725776901762525	not-binder
LGLDFQAG	HLA-A*32:01	2.994774064006833e-05	2.945129010494258e-05	not-binder
KDVVYIEA	HLA-A*32:01	0.0004431715860391705	0.0005228633432949266	not-binder
PGGTVMFA	HLA-A*32:01	5.34290965900297e-05	0.00010158893578569361	not-binder
VCGAAAIA	HLA-A*32:01	0.00027229133035515873	0.0005139254455312233	not-binder
VTGGLARD	HLA-A*32:01	0.001125868799044838	0.002186592551885333	not-binder
LPPPDPGV	HLA-A*32:01	0.00048139352471174843	0.0006155554292978608	not-binder
LCGRYLVK	HLA-A*32:01	3.0677922731570105e-05	5.228090560324826e-05	not-binder
MTMLLTSS	HLA-A*32:01	0.0037486295616190545	0.005473195215506021	not-binder
IWNEDSLN	HLA-A*32:01	1.2809458034013233e-05	2.2600679605334672e-05	not-binder
QEEQLEEA	HLA-A*32:01	9.089268794504335e-06	1.0482722763586714e-05	not-binder
LLVWTTTP	HLA-A*32:01	0.0005040464373850084	0.0009849835354740824	not-binder
FLNLEANL	HLA-A*32:01	0.0005066592761068023	0.000519977952310435	not-binder
AWPETEAA	HLA-A*32:01	1.645032167935101e-05	2.5147977689075036e-05	not-binder
LGYNPGVS	HLA-A*32:01	0.003255215376793785	0.004292822390968304	not-binder
RQRIGRII	HLA-A*32:01	0.16856059543788432	0.24602914527782954	not-binder
AVVSTSKG	HLA-A*32:01	0.0012805392651442204	0.001539206944736958	not-binder
QATLLDVD	HLA-A*32:01	8.821389196261853e-05	0.00010803901392985888	not-binder
LELDARVI	HLA-A*32:01	0.010907127954510543	0.017443693971792355	not-binder
TLHPVTGE	HLA-A*32:01	0.005748281310661696	0.006465405652194003	not-binder
REFPSGSS	HLA-A*32:01	0.00013510060089174658	9.638478319331411e-05	not-binder
FKQKALGL	HLA-A*32:01	0.002440208864413762	0.004560911909539128	not-binder
AEFDILFG	HLA-A*32:01	6.91986652246901e-05	0.00011804506869644175	not-binder
ELKMGENW	HLA-A*32:01	0.023002387885935605	0.02662955534044607	not-binder
GQSDLELD	HLA-A*32:01	0.00013650818332280323	0.00024684782281755136	not-binder
VLPGNNAG	HLA-A*32:01	0.0006684088637484819	0.0005558363650986074	not-binder
RISNPYLR	HLA-A*32:01	0.10279401082079857	0.08247775903236958	not-binder
RRGRVGRT	HLA-A*32:01	7.219040551049715e-05	0.00012963056239432744	not-binder
LDARGAVS	HLA-A*32:01	1.5300036187682055e-05	2.589900836858501e-05	not-binder
IDGLSIGP	HLA-A*32:01	0.00017916565532232197	0.0003561529294686791	not-binder
FLIAAVAE	HLA-A*32:01	0.0002785681421300978	0.00023681173339777162	not-binder
LDVDGTLT	HLA-A*32:01	2.742026253201857e-05	3.967307042168503e-05	not-binder
KWAAGSNL	HLA-A*32:01	0.0012268334460713958	0.0012395367466104682	not-binder
HCNIFSSV	HLA-A*32:01	0.008178868563845754	0.01481356668264976	not-binder
DLIKNRVM	HLA-A*32:01	0.018398263095878064	0.018500760361207447	not-binder
ENPRQVLE	HLA-A*32:01	5.765541282016784e-05	4.3854600152941806e-05	not-binder
HGVFTPLG	HLA-A*32:01	0.00024158508451819217	0.0004262486143820717	not-binder
ARQQEGES	HLA-A*32:01	4.263008303570515e-06	4.408607171192499e-06	not-binder
PRAAVPDA	HLA-A*32:01	1.090428711425962e-05	1.2772863719063684e-05	not-binder
KNSIRSTF	HLA-A*32:01	0.5713335365056992	0.2468391276903681	ambiguous
RPLAFVSE	HLA-A*32:01	0.00016531539270658868	0.00019240913629334105	not-binder
YKVEEVVK	HLA-A*32:01	0.006015352698159404	0.004784348282910584	not-binder
AVVENAKV	HLA-A*32:01	0.0031157874618656933	0.0034972273717256194	not-binder
GKFLTYDE	HLA-A*32:01	1.4085435746835629e-05	2.1560918238863814e-05	not-binder
ADGEYCKF	HLA-A*32:01	0.0032566045789280905	0.0055100185097060475	not-binder
HPSGLQPP	HLA-A*32:01	0.00010181937130369079	0.00015794357409719517	not-binder
VDKNIINI	HLA-A*32:01	0.004206118141701154	0.005338865673289488	not-binder
HVTVAWDW	HLA-A*32:01	0.18832254208391533	0.10729329571477222	not-binder
PGLLELLE	HLA-A*32:01	0.0003524072281866353	0.0007026895874927599	not-binder
SAGSSSSC	HLA-A*32:01	0.001013864736623985	0.0011826764435177717	not-binder
ERLLSHGP	HLA-A*32:01	2.7566491814923212e-05	2.7326093344517217e-05	not-binder
LSESSHHQ	HLA-A*32:01	6.3394815482809e-05	0.00012618847991066387	not-binder
RGGIPLMD	HLA-A*32:01	0.0005188666481217297	0.0009729192297160024	not-binder
QMISHGLI	HLA-A*32:01	0.16198597745969892	0.19156124600278898	not-binder
IVDALVGA	HLA-A*32:01	6.939145986279982e-05	4.395939145541622e-05	not-binder
WFEFGSYT	HLA-A*32:01	1.8924502325390336e-05	1.8730662168599736e-05	not-binder
CQIFANIL	HLA-A*32:01	0.02462122111010103	0.025369950051135577	not-binder
PNNGNSAS	HLA-A*32:01	7.523598667902309e-07	8.056346738752988e-07	not-binder
YTNENPTA	HLA-A*32:01	0.000819765972391906	0.0010626541271443915	not-binder
AEAAAYNN	HLA-A*32:01	1.6388349516960333e-05	3.258628916381663e-05	not-binder
SAPVKMLP	HLA-A*32:01	0.00013995425340596057	0.0002352594857934199	not-binder
LLPSDCRV	HLA-A*32:01	0.00014587857003789395	0.0002167490463333209	not-binder
TADSLHIG	HLA-A*32:01	4.6158976688559504e-05	7.414466524157278e-05	not-binder
IFKDLEDH	HLA-A*32:01	6.618094217856197e-05	0.00011215528210429973	not-binder
FSAIKGKC	HLA-A*32:01	0.00010666959503389251	0.0001266474421437468	not-binder
REGRNIRS	HLA-A*32:01	1.1371346013788753e-05	1.175513338820912e-05	not-binder
LIVVDDIK	HLA-A*32:01	0.002421437054636044	0.002492264156279478	not-binder
LEFFLGWG	HLA-A*32:01	5.068505950589497e-05	5.4520909536109514e-05	not-binder
DPSFRNGK	HLA-A*32:01	0.0007770776257530088	0.0009475438900800111	not-binder
INDAHRSV	HLA-A*32:01	0.00620964884001296	0.00851524002636549	not-binder
EMSLAGIR	HLA-A*32:01	0.00019304233418324657	0.0003609269513186383	not-binder
SYNVVLRR	HLA-A*32:01	0.0004711054890776722	0.0005942351959774354	not-binder
NAMARQIL	HLA-A*32:01	0.05375953051261604	0.04527539099682568	not-binder
QMHPKDIA	HLA-A*32:01	9.359473408636632e-05	7.987390084036122e-05	not-binder
LENDEVIS	HLA-A*32:01	5.634992429348617e-06	4.719748478468929e-06	not-binder
NRAPDGLD	HLA-A*32:01	0.00011569883424726868	0.00012567397615691187	not-binder
AKTAVKRR	HLA-A*32:01	0.0006190408761540311	0.0010674060101397683	not-binder
FSEVRAIP	HLA-A*32:01	3.225132459760971e-06	4.842106064027175e-06	not-binder
KGRWILTG	HLA-A*32:01	3.66945060680246e-05	4.239228731151404e-05	not-binder
SLARPYAE	HLA-A*32:01	0.001631406205751773	0.002974619973130179	not-binder
QNEGFRPR	HLA-A*32:01	4.3923469547735294e-05	3.670716291661384e-05	not-binder
RVLEGEAA	HLA-A*32:01	0.06019290834665299	0.07680848954642511	not-binder
GSLESPAQ	HLA-A*32:01	0.0005063010328058226	0.0009307132780077598	not-binder
VYERFKNG	HLA-A*32:01	1.2389483739738693e-05	2.1424167733290358e-05	not-binder
GVEKGQKC	HLA-A*32:01	0.00026272404079641376	0.0003446616455918663	not-binder
LCALLAND	HLA-A*32:01	0.00017348854544921855	0.00033745789038432827	not-binder
FFARMKDF	HLA-A*32:01	0.0012746548079121567	0.001348412164584128	not-binder
IQNPEVLG	HLA-A*32:01	0.001990198451676406	0.0035040051654365557	not-binder
EALVMEID	HLA-A*32:01	4.919868874875277e-05	5.937405728735514e-05	not-binder
LRESKEEL	HLA-A*32:01	0.0001127150922002329	0.00019453007195900616	not-binder
KFRELVAA	HLA-A*32:01	0.002312470192555338	0.0016928308949425601	not-binder
AAVDGLEE	HLA-A*32:01	0.00017907534072190146	0.00022796452704775563	not-binder
NTWRDLMK	HLA-A*32:01	0.0014684792785374158	0.0020705293868101566	not-binder
QYTSEVLG	HLA-A*32:01	1.2611604709533708e-05	1.4818411725217487e-05	not-binder
AKEGDMVT	HLA-A*32:01	1.0134671183299748e-05	1.542185842119458e-05	not-binder
TLITVAAT	HLA-A*32:01	0.002372960980028438	0.0029460023161764774	not-binder
LTCTNMPV	HLA-A*32:01	0.0016588039665748511	0.0028419454702084553	not-binder
IAQCKAHI	HLA-A*32:01	0.012333875342119428	0.014941510629085343	not-binder
EASKKFET	HLA-A*32:01	0.0005329434480415785	0.0007510843137515684	not-binder
DRLTVSYS	HLA-A*32:01	2.8784268675963175e-05	2.9372128158384417e-05	not-binder
TGPQIGTI	HLA-A*32:01	0.004456983997988573	0.008048425285092392	not-binder
PITKAGRR	HLA-A*32:01	3.76202584902785e-05	5.2421782614347255e-05	not-binder
RYTIKLWK	HLA-A*32:01	0.0024865179089829325	0.0007142691277653354	not-binder
SPQQRLLE	HLA-A*32:01	0.00016601423924731407	0.00030719933790414366	not-binder
VATCSYEA	HLA-A*32:01	0.00015294953408346857	0.00016231145542443972	not-binder
EEALRNDW	HLA-A*32:01	0.018114966678240307	0.017295472388344463	not-binder
PISLAMDV	HLA-A*32:01	8.741526817333742e-05	0.0001625659776938382	not-binder
KKADSGYC	HLA-A*32:01	0.0009138960648674137	0.0015574966251651122	not-binder
DDFIKVVM	HLA-A*32:01	0.022594346970436163	0.013321204476836119	not-binder
AGSAATGS	HLA-A*32:01	2.001103568365914e-05	1.938390843937659e-05	not-binder
EDGTLGLA	HLA-A*32:01	4.9436240964340074e-05	8.211908676760611e-05	not-binder
ILLCAPYA	HLA-A*32:01	0.0017978710213554904	0.003027246452713025	not-binder
YDNGIPTD	HLA-A*32:01	6.682430664568528e-05	9.026646913175602e-05	not-binder
ILERVSGD	HLA-A*32:01	0.00023399704696203116	0.0002668940821944084	not-binder
PMASDDAL	HLA-A*32:01	0.00010258283287498671	0.00015133167879155375	not-binder
CSDGWDRT	HLA-A*32:01	2.551979326298054e-05	3.147900460787e-05	not-binder
DAEKEAKR	HLA-A*32:01	0.0006294231639913051	0.0005159166831835515	not-binder
IMGTKFGV	HLA-A*32:01	0.0013212480986112495	0.00244643223159595	not-binder
PITPVIKA	HLA-A*32:01	0.0002608471800300549	0.0004020770654484321	not-binder
AKTQYSLS	HLA-A*32:01	1.4601262973132355e-06	1.2956022949365897e-06	not-binder
MQEKLANE	HLA-A*32:01	0.0001682124796388962	0.0001955478281272283	not-binder
AGTGNGSV	HLA-A*32:01	0.001152937586994085	0.0016264621073097678	not-binder
REEQLMVG	HLA-A*32:01	3.2781707757578717e-05	5.611420794010529e-05	not-binder
LEGSINEH	HLA-A*32:01	0.00010631474043165667	0.00020485162892557195	not-binder
RCVQVVQA	HLA-A*32:01	0.004821841647572001	0.006033148431639311	not-binder
KCLEEQIQ	HLA-A*32:01	0.0008104401520540705	0.0011981056200105178	not-binder
KALEEFYP	HLA-A*32:01	0.0010426535865576624	0.002016875431335411	not-binder
VTQLFREH	HLA-A*32:01	0.0012781344406675998	0.0011543835370319126	not-binder
LKQGIVSI	HLA-A*32:01	0.015429776860401034	0.013622345665381697	not-binder
QLTKVTNT	HLA-A*32:01	0.0007276257404100761	0.001055427356532319	not-binder
FFTVKSRN	HLA-A*32:01	3.3934610138453005e-06	3.4267875817087024e-06	not-binder
LCAATIGI	HLA-A*32:01	0.0034848258067086135	0.006899920848359282	not-binder
KSATIKII	HLA-A*32:01	0.3415318646468222	0.29396116598155747	not-binder
SVLRFESN	HLA-A*32:01	8.391195033432552e-05	8.899860757863395e-05	not-binder
HFEGDPVM	HLA-A*32:01	8.304455465690808e-05	6.655675009465297e-05	not-binder
LDAKKLEE	HLA-A*32:01	0.0001635361076296249	0.00019838070736828548	not-binder
APVDFIVC	HLA-A*32:01	0.0002163703136816908	0.0003056490566267584	not-binder
PSGSGHID	HLA-A*32:01	4.604399190490938e-05	8.992708884709514e-05	not-binder
TLRAYHKE	HLA-A*32:01	0.0010415766447067654	0.0018433847267267484	not-binder
AMKMLYPE	HLA-A*32:01	0.00018761627047041428	0.0003264717737116305	not-binder
LVHSRLCY	HLA-A*32:01	0.10179788201639894	0.08952273957677816	not-binder
PNAEYDLW	HLA-A*32:01	0.0003736317371526354	0.0007040385982010996	not-binder
NFLGNDGK	HLA-A*32:01	0.0070297849248163406	0.012037057436220073	not-binder
EFWSALLE	HLA-A*32:01	6.068566373755857e-05	8.182463390188076e-05	not-binder
ILFTYYNP	HLA-A*32:01	0.0001678976157791112	0.00027906686714012084	not-binder
VPESARWL	HLA-A*32:01	0.00311981645254491	0.006047842072647148	not-binder
HCRIWLEH	HLA-A*32:01	0.00014398470335983405	0.00028613592327746693	not-binder
GSDICMAF	HLA-A*32:01	0.008127224831696367	0.010527486097183635	not-binder
VKITVELI	HLA-A*32:01	0.0014772798276680987	0.0025214590726723714	not-binder
GSSAMNIQ	HLA-A*32:01	0.0023215976472421573	0.004588366620794031	not-binder
GSSSRKLP	HLA-A*32:01	0.0004342836394467289	0.0005321077233348445	not-binder
LREPKPFQ	HLA-A*32:01	6.569788757815331e-06	5.179555236625548e-06	not-binder
IKMLEERS	HLA-A*32:01	1.6075347811428385e-05	2.571513648804327e-05	not-binder
EIFYDHGE	HLA-A*32:01	0.00677438412385527	0.008427030595489084	not-binder
EEDDGNLS	HLA-A*32:01	3.945696791127773e-05	4.8611494340962614e-05	not-binder
LKDAGIDV	HLA-A*32:01	8.796349641837508e-06	1.2056605740836084e-05	not-binder
TIVGADPD	HLA-A*32:01	0.0007644751024031393	0.0009880886876801834	not-binder
YSSWYVAL	HLA-A*32:01	0.014105443350490531	0.016052322576626057	not-binder
SDVEARVE	HLA-A*32:01	9.30393482690306e-05	0.00011300595722492815	not-binder
MLCERGRP	HLA-A*32:01	7.595698152726982e-05	7.015818448692108e-05	not-binder
QKRGGDKT	HLA-A*32:01	9.661736275914934e-06	1.3689880785821787e-05	not-binder
FQTYMPWF	HLA-A*32:01	0.025086919353634586	0.026978394057003544	not-binder
PLCGRDHM	HLA-A*32:01	4.9188397429134054e-05	6.356616457839901e-05	not-binder
IKRPMWFQ	HLA-A*32:01	1.6782636299694788e-05	2.4987038794546158e-05	not-binder
IDYCLVGE	HLA-A*32:01	6.14208619879264e-05	0.00010407877432645817	not-binder
QIPCEDCA	HLA-A*32:01	2.6152492327002896e-05	2.1865539135481483e-05	not-binder
LVFDSLYD	HLA-A*32:01	0.005167793726607783	0.006217140595586171	not-binder
VKALNHAV	HLA-A*32:01	0.0025007618532981724	0.004401384865708937	not-binder
ELAEARGL	HLA-A*32:01	0.00015023529258542112	0.00018685864436039374	not-binder
VTRLPCPD	HLA-A*32:01	0.004271242070956305	0.007006207359113387	not-binder
ARWMPELE	HLA-A*32:01	3.659689714368142e-05	2.9010951346594017e-05	not-binder
ATYFLSYA	HLA-A*32:01	0.017688841551716905	0.02536232443692064	not-binder
RILAARPA	HLA-A*32:01	0.11513883760198951	0.10460697196133363	not-binder
[truncated: 26,037 more rows]
