# Supplementary material for: Peptidome Surveillance Across Evolving SARS-CoV-2 Lineages Reveals HLA Binding Conservation in Nucleocapsid Among Variants With Most Potential for T-Cell Epitope Loss in Spike
Source: Front Immunol. 2022 Jun 23;13:918928. doi: 10.3389/fimmu.2022.918928 (PMC9260595; doi:10.3389/fimmu.2022.918928)
Supplement: Supplementary file 4 [file DataSheet_4.zip › cnn_results/HLA-C07_02_predictionsCNN.csv]

peptide	allele	prediction	prediction_std	classification
AAPATRAAL	HLA-C*07:02	0.7849818050861359	0.22882222285465806	binder
AAPAYSRAL	HLA-C*07:02	0.8694853544235229	0.08687710782965187	binder
AAPEGAGAL	HLA-C*07:02	0.6633182823657989	0.18569065309092775	binder
AAPEGKRSL	HLA-C*07:02	0.9149021625518798	0.054319304812780765	binder
AAPEGVPL	HLA-C*07:02	0.506338381767273	0.22788289733552916	ambiguous
AAPTAQKSL	HLA-C*07:02	0.5814138442277909	0.3437796831585229	ambiguous
AAPTSAAAL	HLA-C*07:02	0.5986283481121063	0.21028637881387685	ambiguous
AAPTSSAL	HLA-C*07:02	0.6714824914932251	0.2304551468899427	binder
AAPVPTTTL	HLA-C*07:02	0.8313929200172424	0.08678633776895658	binder
AAPVSATVL	HLA-C*07:02	0.5707963526248931	0.16949721255204667	ambiguous
AAQDRDQIY	HLA-C*07:02	0.4760947585105896	0.27038689665607374	ambiguous
AEQRGENALKD	HLA-C*07:02	0.00915950472553959	0.008952031339353654	not-binder
AFKDVSFSL	HLA-C*07:02	0.9435995936393737	0.033184826347565574	binder
AGPLRKSSL	HLA-C*07:02	0.4561240471899509	0.30463574381723124	ambiguous
AHPPLLVL	HLA-C*07:02	0.9172300934791565	0.03448300554497524	binder
AKADVPYIL	HLA-C*07:02	0.8793028950691223	0.09586018398679422	binder
AKAGVYYVF	HLA-C*07:02	0.6398185670375824	0.23038826008409913	binder
AKFSLPVSL	HLA-C*07:02	0.7317678332328796	0.2055985499247061	binder
AKGPNIVL	HLA-C*07:02	0.9490514516830444	0.044022559423757164	binder
AKNNVVINY	HLA-C*07:02	0.9584356546401978	0.027493138994135986	binder
AKSDVTNQL	HLA-C*07:02	0.9097849130630493	0.09197248118931563	binder
AKTEWLDGKHVVF	HLA-C*07:02	0.6019649431109428	0.26820199923886584	ambiguous
APSTAVSV	HLA-C*07:02	0.03854436352849007	0.051838165016314296	not-binder
AQVTVVVAQ	HLA-C*07:02	0.003363112302031368	0.0032159069440284107	not-binder
ARAGVSQVL	HLA-C*07:02	0.9840254068374634	0.017598406332073425	binder
ARAHSIQIM	HLA-C*07:02	0.9512374997138977	0.0495818876114655	binder
ARAPIIRV	HLA-C*07:02	0.9831602096557617	0.028626496941165758	binder
ARAPRKVL	HLA-C*07:02	0.9660741448402405	0.048790971268748894	binder
ARAYEPQEL	HLA-C*07:02	0.9542404770851135	0.04889124399132357	binder
ARDDTHYLL	HLA-C*07:02	0.9969757676124573	0.0020200973163236593	binder
ARDPGARVL	HLA-C*07:02	0.9974797368049622	0.0014213098745424059	binder
ARFGSVNEL	HLA-C*07:02	0.995419442653656	0.007507434813437585	binder
ARFLFTTGF	HLA-C*07:02	0.9814711332321167	0.020586361069094342	binder
ARFTFDVY	HLA-C*07:02	0.8830925822257996	0.10005020006120145	binder
ARGAFSEEY	HLA-C*07:02	0.9562048792839051	0.05502808753747626	binder
ARGLLEEQY	HLA-C*07:02	0.9043122887611389	0.09746727510761061	binder
ARHEHQVML	HLA-C*07:02	0.9948078513145446	0.005647419893928233	binder
ARHFLHHYY	HLA-C*07:02	0.9948477625846863	0.004029287961154045	binder
ARHVVAVVL	HLA-C*07:02	0.9664884805679321	0.04691956232377357	binder
ARHVVKVEY	HLA-C*07:02	0.9848503589630127	0.02024507724904947	binder
ARIPFYGSY	HLA-C*07:02	0.9835653901100159	0.01748016828165074	binder
ARIPLNPVL	HLA-C*07:02	0.9761892318725586	0.02617545787745764	binder
ARLDHKFDLMY	HLA-C*07:02	0.963532316684723	0.050876510111092524	binder
ARLDLPYEL	HLA-C*07:02	0.9985459685325623	0.001627967771205797	binder
ARNDYLLTL	HLA-C*07:02	0.9975296139717102	0.0024354483159906813	binder
ARPDATKVL	HLA-C*07:02	0.996340560913086	0.0027061030125531296	binder
ARPDINLIL	HLA-C*07:02	0.9972265720367431	0.002482834526847027	binder
ARPDITYQEPQG	HLA-C*07:02	0.8160764336585998	0.16504569982831996	binder
ARPEALYY	HLA-C*07:02	0.9776544332504272	0.031103087872170195	binder
ARPEEPIAF	HLA-C*07:02	0.9946499943733216	0.006056490932602136	binder
ARPELLEVF	HLA-C*07:02	0.9952174305915833	0.0033193759560238897	binder
ARPEPATGY	HLA-C*07:02	0.9907920241355896	0.009061671330462075	binder
ARPERPMAF	HLA-C*07:02	0.9971272587776184	0.00326614020297685	binder
ARPLEGTSF	HLA-C*07:02	0.9487391352653504	0.03942294621409839	binder
ARPLVQTIF	HLA-C*07:02	0.9838644742965699	0.011360558999557922	binder
ARPPAAPEL	HLA-C*07:02	0.9929727554321289	0.007938712614325459	binder
ARPPPLPGL	HLA-C*07:02	0.9935552597045898	0.007373859048577169	binder
ARPPSVDSL	HLA-C*07:02	0.9830087304115296	0.020830984732982356	binder
ARPPVLAKL	HLA-C*07:02	0.9950261831283569	0.004337272491847956	binder
ARPTAPFTL	HLA-C*07:02	0.987002682685852	0.017712526112653847	binder
ARPVLLQVY	HLA-C*07:02	0.9877716779708863	0.011534929790876463	binder
ARSLKVFEL	HLA-C*07:02	0.9952335357666016	0.004619855653717042	binder
ARVALTGLTVAEY	HLA-C*07:02	0.5809692144393921	0.149395674262804	binder
ARVPSSLAY	HLA-C*07:02	0.9868795156478882	0.01442344388657758	binder
ARYPKKIHY	HLA-C*07:02	0.9989942789077759	0.000978488591383657	binder
AVEAKKTYVRD	HLA-C*07:02	0.02051590159717307	0.0283113400422882	not-binder
AYAGTGIQY	HLA-C*07:02	0.9312942147254943	0.05106405354401849	binder
AYHGLTVPL	HLA-C*07:02	0.7956546425819397	0.1379387874180269	binder
AYHTQTTPL	HLA-C*07:02	0.7534764051437378	0.1433050640888215	binder
AYIPTPIYF	HLA-C*07:02	0.9964918971061707	0.0019977311019641693	binder
AYKEPPLAL	HLA-C*07:02	0.9955628752708435	0.004434130462883891	binder
AYKPPGFSL	HLA-C*07:02	0.9929842233657837	0.010429309398231387	binder
AYLEAHETF	HLA-C*07:02	0.9977550029754638	0.0021943048220343314	binder
AYLPVNESF	HLA-C*07:02	0.9872006297111511	0.011473361191969084	binder
AYMDAPKAAL	HLA-C*07:02	0.9929521203041076	0.0029094796385811805	binder
AYPDKNFTL	HLA-C*07:02	0.9963319540023804	0.003856199270819328	binder
AYPEIVAVY	HLA-C*07:02	0.9889763832092285	0.007946682247778539	binder
AYPPPAPAY	HLA-C*07:02	0.9826384902000427	0.0173054024818911	binder
AYQEAVRTL	HLA-C*07:02	0.9979552507400513	0.0010422043747807606	binder
AYRDARVEL	HLA-C*07:02	0.9914146184921264	0.006807164892613379	binder
AYRKLALKY	HLA-C*07:02	0.8403643548488617	0.2581884060070615	binder
AYRLSVEIY	HLA-C*07:02	0.8230785667896271	0.18160795142370326	binder
AYRVTLNPPGTF	HLA-C*07:02	0.9157423257827759	0.05865732042595936	binder
AYSEAIFEL	HLA-C*07:02	0.9878053307533264	0.003633211808978643	binder
AYYEEQHPEL	HLA-C*07:02	0.9751103758811951	0.021304212866716542	binder
ELGRSQALFL	HLA-C*07:02	0.052597819223592523	0.06674258173949722	not-binder
ENAGEDPGLAR	HLA-C*07:02	0.1687246851855889	0.26750101645754365	not-binder
ERNPAVYNF	HLA-C*07:02	0.9907062411308288	0.0048497547613885	binder
ERPPAYNL	HLA-C*07:02	0.8051101684570312	0.20704695436798934	binder
ERPPNPIEF	HLA-C*07:02	0.9810931086540222	0.027144738765075636	binder
ERVPFILTY	HLA-C*07:02	0.9917705655097961	0.005588265227822688	binder
ESGPSIVH	HLA-C*07:02	0.06121649132110178	0.06399839116602982	not-binder
FAPYERRAM	HLA-C*07:02	0.5690840214490891	0.24729140122356433	ambiguous
FFKELIQEF	HLA-C*07:02	0.9988211631774903	0.0008169559414887641	binder
FFMPGFAPL	HLA-C*07:02	0.9427963614463806	0.062212844520682	binder
FKGQNPFEL	HLA-C*07:02	0.9159285664558411	0.10699712695613012	binder
FKIHQPYTL	HLA-C*07:02	0.957092010974884	0.045727011847643134	binder
FKLLSHSL	HLA-C*07:02	0.825219851732254	0.22387416521978035	binder
FKPETYWVL	HLA-C*07:02	0.9544280409812927	0.03903614592591984	binder
FKSNVTKTM	HLA-C*07:02	0.95867418050766	0.025166620003441463	binder
FKSPVKTIR	HLA-C*07:02	0.23523438200354577	0.18288530858635665	not-binder
FRFENVNGY	HLA-C*07:02	0.9984615921974183	0.0016058956936385476	binder
FRGNTPLHL	HLA-C*07:02	0.9874406099319458	0.011653928731717535	binder
FRGPSGLLVY	HLA-C*07:02	0.9949330687522888	0.0026907201217618326	binder
FRGPTVSNI	HLA-C*07:02	0.987264096736908	0.017879516390629905	binder
FRHDSGYEVHH	HLA-C*07:02	0.8436002731323242	0.21412465330128694	binder
FRHLIEFTY	HLA-C*07:02	0.9941680788993835	0.005796443383472234	binder
FRKDGVPIGY	HLA-C*07:02	0.9974338293075562	0.0021670145944799354	binder
FRLAQEGIYTL	HLA-C*07:02	0.9789000391960144	0.01724968369407635	binder
FRLEQGYEL	HLA-C*07:02	0.9958195447921753	0.0043938177798465905	binder
FRLLQETLY	HLA-C*07:02	0.9837338924407959	0.008258875611781553	binder
FRNERAIRF	HLA-C*07:02	0.998218834400177	0.0016558144597183914	binder
FRPDLSSASF	HLA-C*07:02	0.9990890741348266	0.0007066866357947491	binder
FRPLDVSLY	HLA-C*07:02	0.9835065960884094	0.010228107215700511	binder
FRPPITQEI	HLA-C*07:02	0.9988267660140991	0.0009651133551943568	binder
FRPQQTEIY	HLA-C*07:02	0.988927960395813	0.009537077488031022	binder
FRPQSGRVL	HLA-C*07:02	0.9882070899009705	0.0025888788427617495	binder
FRQLPARTL	HLA-C*07:02	0.9905792355537415	0.004590154962932063	binder
FRQYAKDIGF	HLA-C*07:02	0.9851384282112121	0.010569717193865338	binder
FRRPVLQVL	HLA-C*07:02	0.9968580007553101	0.0019680721947642746	binder
FRSDISEEL	HLA-C*07:02	0.9988762021064759	0.0009295116693442949	binder
FRSDSSFNF	HLA-C*07:02	0.9962656497955322	0.001651268232201816	binder
FRSIRPLSY	HLA-C*07:02	0.9931457757949829	0.006251701175907433	binder
FRTDGHPVM	HLA-C*07:02	0.9979764819145203	0.0019809763336212684	binder
FRTPFPLAF	HLA-C*07:02	0.9985769629478455	0.0013289541190780944	binder
FRVNLRTL	HLA-C*07:02	0.9879406452178955	0.009878222423482498	binder
FRVPTANVSVVDLT	HLA-C*07:02	0.7033104419708252	0.11583733573746437	binder
FRYNGLSFVY	HLA-C*07:02	0.998382031917572	0.0006183669766051903	binder
FSNPYSIEY	HLA-C*07:02	0.9711853265762329	0.03933977489966195	binder
FSPSSDSL	HLA-C*07:02	0.2101663913577795	0.15155517200520424	not-binder
FSPTGEIL	HLA-C*07:02	0.3020509034395218	0.17182464789053922	not-binder
FSPVGSVL	HLA-C*07:02	0.5660316586494446	0.17318919752226256	ambiguous
FVEIKGSV	HLA-C*07:02	0.07348506125854329	0.09379968399571333	not-binder
FYAYHYRF	HLA-C*07:02	0.8541351199150086	0.040727905938582505	binder
FYFALRDTL	HLA-C*07:02	0.8856146097183227	0.0894704585402923	binder
FYGSHPWHW	HLA-C*07:02	0.7328714400529861	0.3108967908233016	binder
FYHPETTQL	HLA-C*07:02	0.9974792122840881	0.002529989608735423	binder
FYMDTSHLF	HLA-C*07:02	0.9992688417434692	0.0005064738667702743	binder
FYNEYVREL	HLA-C*07:02	0.9996913075447083	0.0003288212264214116	binder
FYNLIHPEY	HLA-C*07:02	0.9921483874320984	0.005704880007899188	binder
FYPLFVHMY	HLA-C*07:02	0.9902896881103516	0.007487184006577617	binder
FYVEHPEV	HLA-C*07:02	0.9865903377532959	0.014016042479363897	binder
FYVHHDIL	HLA-C*07:02	0.9796302080154419	0.011917594237885312	binder
FYVPFAKAL	HLA-C*07:02	0.9948869943618774	0.0020551799534721023	binder
FYVVNSEL	HLA-C*07:02	0.7829163670539856	0.154597840317335	binder
GAEAKPAE	HLA-C*07:02	0.00233616977238853	0.0021720969529302097	not-binder
GAPVAAAAL	HLA-C*07:02	0.3924549579620361	0.3106695917721763	ambiguous
GGSYRDSYDSY	HLA-C*07:02	0.7194554567337036	0.1399470229869591	binder
GRAKTPVTL	HLA-C*07:02	0.9943271160125733	0.004184211546294983	binder
GRAPGGLSL	HLA-C*07:02	0.9801429986953736	0.034675316941192975	binder
GRFEDVYQL	HLA-C*07:02	0.9988299012184143	0.0012250784278833088	binder
GRHGVFLEL	HLA-C*07:02	0.9858317494392395	0.014280078909892387	binder
GRNPFVHEL	HLA-C*07:02	0.9994892954826355	0.0007386490354749244	binder
GRPETIFQL	HLA-C*07:02	0.9990546345710755	0.0010447982183350336	binder
GRPGPIGPA	HLA-C*07:02	0.6355418622493744	0.29440591064952304	ambiguous
GRPLFPHVL	HLA-C*07:02	0.995665180683136	0.0043630622783965	binder
GRQIKPYTL	HLA-C*07:02	0.9773405194282532	0.02264680862572965	binder
GRYQVSWSL	HLA-C*07:02	0.9741941690444946	0.03729939940826163	binder
GSLRVLVLR	HLA-C*07:02	0.005265070765744895	0.006030277111102697	not-binder
GSYRDSYESY	HLA-C*07:02	0.4286033198237419	0.28335639935113544	ambiguous
GVWTYDDATKTF	HLA-C*07:02	0.6719956755638122	0.19548522220073306	binder
GYFLRAWNY	HLA-C*07:02	0.8827807068824768	0.0372017966562609	binder
HAAEYGAEALE	HLA-C*07:02	0.01017029012000421	0.016592849497572632	not-binder
HAPFTATSL	HLA-C*07:02	0.6929308295249939	0.19153114216055844	binder
HGPGPVGAL	HLA-C*07:02	0.7474631309509278	0.20406058986846487	binder
HLPEGALNSL	HLA-C*07:02	0.8982178092002868	0.06131357246875491	binder
HLPETKFSEL	HLA-C*07:02	0.8726248860359191	0.12248839100989556	binder
HLPSGVKSL	HLA-C*07:02	0.7607044339179992	0.1861949572010958	binder
HRAVFPIYL	HLA-C*07:02	0.9961036086082459	0.00413459294249569	binder
HRFEQAFYTY	HLA-C*07:02	0.9986028909683228	0.0009499966704631434	binder
HRFYMHHSF	HLA-C*07:02	0.9975515604019165	0.0010226967722708632	binder
HRGPDAFRF	HLA-C*07:02	0.9979993581771851	0.0012447070977846706	binder
HRKDYINAY	HLA-C*07:02	0.9972016096115113	0.002593956804017768	binder
HRKPMFNIH	HLA-C*07:02	0.4857185065746307	0.15127142131590218	ambiguous
HRNFKPVVY	HLA-C*07:02	0.9933833360671998	0.0067705326053683354	binder
HRNGGLITL	HLA-C*07:02	0.9987243056297302	0.0012120987351113943	binder
HRNLIEIGY	HLA-C*07:02	0.9795467257499695	0.012250347954877177	binder
HRPEATPSM	HLA-C*07:02	0.994223666191101	0.008098997279364306	binder
HRPPGPFPIM	HLA-C*07:02	0.9757649898529053	0.029001402162673575	binder
HRPPPIKL	HLA-C*07:02	0.9955018401145935	0.005894274962713155	binder
HRRPPIGY	HLA-C*07:02	0.9810005903244019	0.01440341939863488	binder
HRRPPLGL	HLA-C*07:02	0.8739836931228637	0.17071047428493247	binder
HRSWWVYTL	HLA-C*07:02	0.9718396782875061	0.03386987003273924	binder
HRTDLNPIL	HLA-C*07:02	0.9374689102172852	0.10096840774411857	binder
HRVAQAWEL	HLA-C*07:02	0.9908851981163025	0.00546744318238547	binder
HRYENVSIL	HLA-C*07:02	0.9959715366363525	0.004519866521338523	binder
HRYEVVTEL	HLA-C*07:02	0.9988238692283631	0.0010988539776685972	binder
HRYPAVHVY	HLA-C*07:02	0.9997172594070435	0.0003029786906085289	binder
HYFLHISL	HLA-C*07:02	0.967739748954773	0.03518211575312176	binder
HYLPVKIIL	HLA-C*07:02	0.997494387626648	0.0019207270525150968	binder
HYPDYSWSA	HLA-C*07:02	0.6551256656646729	0.18025531214053375	binder
HYRPPEVIL	HLA-C*07:02	0.9939248442649842	0.005990605658512091	binder
HYYSITINY	HLA-C*07:02	0.9604730725288391	0.02916132138339588	binder
IAPETRRSI	HLA-C*07:02	0.343283474445343	0.17656371535789064	not-binder
IAPGVTHEL	HLA-C*07:02	0.9660313129425049	0.02836272816491176	binder
IAPPERKY	HLA-C*07:02	0.585867640376091	0.2246708496089035	ambiguous
IAPTGHSL	HLA-C*07:02	0.7053085327148437	0.26768546200272303	binder
IAPTGIESL	HLA-C*07:02	0.6183467715978622	0.2167398562163698	binder
IHPVVITSF	HLA-C*07:02	0.983350932598114	0.010664390467548268	binder
IKPETILYY	HLA-C*07:02	0.9644867420196533	0.039376275212979636	binder
IKSDVHLNF	HLA-C*07:02	0.8732094407081604	0.16820960846698862	binder
ILTERGYSF	HLA-C*07:02	0.6149698793888092	0.23787757072449503	ambiguous
IRAPIMRM	HLA-C*07:02	0.9605570435523987	0.024036969018754555	binder
IRFVHKEM	HLA-C*07:02	0.9441411018371582	0.05063671222409915	binder
IRNDYYLNL	HLA-C*07:02	0.9711128234863281	0.049924401972233745	binder
IRPEIHENY	HLA-C*07:02	0.9990222215652466	0.0008484822262770547	binder
IRPEYAWIV	HLA-C*07:02	0.9312542080879211	0.05204433610425798	binder
IRPPTRTA	HLA-C*07:02	0.5364980816841125	0.16245675710772617	ambiguous
IRTDFNILY	HLA-C*07:02	0.9869004130363465	0.016767977777261994	binder
ISPSRTEAL	HLA-C*07:02	0.6242785632610321	0.3114035088627139	ambiguous
ISPTGHSL	HLA-C*07:02	0.659709358215332	0.2103953504877869	binder
ITPTGTHPL	HLA-C*07:02	0.5085091039538383	0.3198070895531098	ambiguous
IVPGNVKSL	HLA-C*07:02	0.6519408442080021	0.3038156838420718	binder
IYAPKLQEF	HLA-C*07:02	0.9991179347038269	0.0006953430247147904	binder
IYATIPVY	HLA-C*07:02	0.9534232378005981	0.031830913745931694	binder
IYATRLIQM	HLA-C*07:02	0.9901011228561402	0.006988902358545916	binder
IYAVNGIAF	HLA-C*07:02	0.9023072838783264	0.10277627751959914	binder
IYGEKTYAF	HLA-C*07:02	0.9960314273834229	0.003078345661354754	binder
IYKDLPFET	HLA-C*07:02	0.5423424065113067	0.2805373103480529	ambiguous
IYPDSFTVL	HLA-C*07:02	0.9899515748023987	0.008168411359266792	binder
IYPGHGMMF	HLA-C*07:02	0.9879448175430298	0.00700768050602428	binder
IYPGYHQSSY	HLA-C*07:02	0.9887358903884887	0.009009869352043235	binder
IYPYVIQEL	HLA-C*07:02	0.9946515083312988	0.0033111018030493157	binder
KAFARPWSL	HLA-C*07:02	0.9274231314659118	0.05722726758046169	binder
KAPAPRPSL	HLA-C*07:02	0.9109454274177551	0.11411217508941973	binder
KAPGSTSNL	HLA-C*07:02	0.5668678462505341	0.296914542682358	ambiguous
KAPSAARSL	HLA-C*07:02	0.6391369253396988	0.2628762614965437	binder
KAPVTKVAA	HLA-C*07:02	0.17347720600664615	0.22629717107808256	not-binder
KKATAYIL	HLA-C*07:02	0.06994189731776715	0.06741410788432499	not-binder
KKIPGIYVL	HLA-C*07:02	0.9398950815200806	0.03338153025034731	binder
KKTEVVITL	HLA-C*07:02	0.975329852104187	0.018513867919289054	binder
KRADLQSTF	HLA-C*07:02	0.995152223110199	0.0032502959342735637	binder
KRFSFRSF	HLA-C*07:02	0.9548015832901001	0.04337234696363739	binder
KRIDIIHNL	HLA-C*07:02	0.9995894432067871	0.0006942806499107056	binder
KRINWRTVL	HLA-C*07:02	0.9916948556900025	0.007478583526230421	binder
KRLDVEFVL	HLA-C*07:02	0.9969250440597535	0.0017416646916262996	binder
KRNGVIIAGY	HLA-C*07:02	0.9973047137260437	0.001400580538059743	binder
KRPAGPLVL	HLA-C*07:02	0.9858066082000733	0.015114188780209134	binder
KRPPLRGV	HLA-C*07:02	0.7417419612407684	0.19290222905113916	binder
KRPPLRKW	HLA-C*07:02	0.713934350013733	0.2730985559669054	binder
KRPPVLRA	HLA-C*07:02	0.4874876901507378	0.2460082154083554	ambiguous
KRPVFIFEW	HLA-C*07:02	0.7126599371433258	0.19908721398390006	binder
KRPVGGFLL	HLA-C*07:02	0.9810763239860535	0.015323123535767275	binder
KRYKSIVKY	HLA-C*07:02	0.9977728128433228	0.002742203745096208	binder
KRYLFRSF	HLA-C*07:02	0.9427724242210388	0.034234790318793076	binder
KRYVFDTH	HLA-C*07:02	0.2778534904122353	0.11884582941594424	not-binder
KYFEKQFEL	HLA-C*07:02	0.9984519720077515	0.0012233062694779024	binder
KYFLQQWEL	HLA-C*07:02	0.8923190593719482	0.14626404369796422	binder
KYFLRGYRY	HLA-C*07:02	0.9355265974998475	0.02841738255400357	binder
KYHGFGNVH	HLA-C*07:02	0.8365243673324585	0.06692517835898058	binder
KYLDEDTIYHL	HLA-C*07:02	0.9968724370002746	0.00119108761743589	binder
KYREMYEEF	HLA-C*07:02	0.9981679201126099	0.0012300618490158413	binder
LAPTDVKEL	HLA-C*07:02	0.6333497107028961	0.23686626202180525	binder
LIPPHARIQAAA	HLA-C*07:02	0.0047409734688699245	0.002679165139869906	not-binder
LKSDIYLEY	HLA-C*07:02	0.8951492547988892	0.09140779289223955	binder
LLPSHPLEL	HLA-C*07:02	0.9180767178535462	0.06732217739666525	binder
LRDHSVRVL	HLA-C*07:02	0.9816654205322266	0.01804516994259494	binder
LRPAVGYEL	HLA-C*07:02	0.9753405809402466	0.013446437989425356	binder
LRPGIHHSL	HLA-C*07:02	0.9973954319953918	0.0018709592342006772	binder
LRPLLAAAA	HLA-C*07:02	0.09166633784770965	0.04688349926615409	not-binder
LRPPERQAL	HLA-C*07:02	0.9934358239173889	0.002602541659012501	binder
LRSDSYVEL	HLA-C*07:02	0.9783636450767517	0.02371638546519457	binder
LSPTPATAL	HLA-C*07:02	0.46497701704502103	0.24664062159353287	ambiguous
LYAFIGVK	HLA-C*07:02	0.007924118964001536	0.01086288399033827	not-binder
LYGTITEF	HLA-C*07:02	0.841848349571228	0.1638009998889051	binder
LYHYYIMEL	HLA-C*07:02	0.8225279569625854	0.11236110299854403	binder
LYPSIIQEF	HLA-C*07:02	0.9973055124282837	0.0017156560328006358	binder
LYQDTHQEY	HLA-C*07:02	0.9959892630577087	0.0030243281693891864	binder
LYSPQYISY	HLA-C*07:02	0.972283124923706	0.030419761811233466	binder
LYWSHPRKFG	HLA-C*07:02	0.20678252023644744	0.24390309917386852	not-binder
LYWSHPRKFGQGS	HLA-C*07:02	0.31524237245321274	0.27282795867988685	not-binder
LYWSHPRKF	HLA-C*07:02	0.9872649550437927	0.006485256618088088	binder
MAPERVASL	HLA-C*07:02	0.9751809120178223	0.025791116965699964	binder
MAPLKMLAL	HLA-C*07:02	0.6268856257200242	0.291203552832147	ambiguous
MRMATPLLM	HLA-C*07:02	0.9766093134880066	0.01926047650385363	binder
MRPDLELQF	HLA-C*07:02	0.9956129670143128	0.0024682629337456703	binder
MRPLDIVEL	HLA-C*07:02	0.9790929555892944	0.0337754887872292	binder
MRPNNLVHF	HLA-C*07:02	0.9972202897071838	0.0016874898935375503	binder
MRPPIIIH	HLA-C*07:02	0.9748577237129211	0.020599734163285068	binder
MRPVSRVL	HLA-C*07:02	0.9580902338027955	0.05062364508852082	binder
MRSLLRTPF	HLA-C*07:02	0.9245671153068542	0.05572547394990348	binder
MYHGAAFQL	HLA-C*07:02	0.9886535048484802	0.003409224572576657	binder
MYRSYVEML	HLA-C*07:02	0.9701357960700989	0.017455914094933855	binder
NAPLVHATL	HLA-C*07:02	0.7830263018608093	0.17225546909034867	binder
NAPLVNVTL	HLA-C*07:02	0.6283844411373138	0.11816196085260679	binder
NAPWAVTSL	HLA-C*07:02	0.7369599759578704	0.2040426239053823	binder
NHPPGHVL	HLA-C*07:02	0.9917275309562683	0.012212134618422972	binder
NIPEKTTAL	HLA-C*07:02	0.748450630903244	0.25070742379669037	binder
NKKGEIFEL	HLA-C*07:02	0.9512333750724793	0.04523949434946744	binder
NKNPNIVNY	HLA-C*07:02	0.9723598837852478	0.04546275205978919	binder
NRAFVSMVY	HLA-C*07:02	0.9402479290962219	0.0802216348945966	binder
NRGVIITM	HLA-C*07:02	0.9728386282920838	0.006802490179992654	binder
NRIGGRIFTY	HLA-C*07:02	0.9899383187294006	0.015729665077062378	binder
NRIHYNIFY	HLA-C*07:02	0.973057770729065	0.026095481327721968	binder
NRKEFVNLY	HLA-C*07:02	0.9954106092453003	0.004628834178060304	binder
NRLLLPHAF	HLA-C*07:02	0.9938690662384033	0.005904614814253443	binder
NRNLVSPAY	HLA-C*07:02	0.8996753334999085	0.16522374869903503	binder
NRNSIPLQL	HLA-C*07:02	0.9956453919410706	0.0035815339204318796	binder
NRPAPVEVSY	HLA-C*07:02	0.9932497024536133	0.0047473044050717565	binder
NRPAPVEVTY	HLA-C*07:02	0.9946732521057129	0.00457371235557718	binder
NRPDVLDTAL	HLA-C*07:02	0.9845575571060181	0.009920563054897377	binder
NRPITVSY	HLA-C*07:02	0.9897234320640564	0.0030019841886923253	binder
NRPKALNAL	HLA-C*07:02	0.979122006893158	0.021556027888149237	binder
NRPNLYYEV	HLA-C*07:02	0.9311217546463013	0.09626515744692021	binder
NRPTNSIVF	HLA-C*07:02	0.9757422685623169	0.02146602248067007	binder
NRPVHAYKF	HLA-C*07:02	0.9909863829612732	0.006619325036846083	binder
NRRPSVYLP	HLA-C*07:02	0.12570195868611336	0.11301312066481219	not-binder
NRTDTEYVL	HLA-C*07:02	0.9615963339805603	0.03770329380390167	binder
NRTIVITSH	HLA-C*07:02	0.7721250176429748	0.1269480246428929	binder
NRVVSNLL	HLA-C*07:02	0.7826454401016235	0.3028659841153799	binder
NRVVTHEL	HLA-C*07:02	0.9680891513824463	0.05530166117365844	binder
NSPLGEAL	HLA-C*07:02	0.30368587337434294	0.2909879728122077	not-binder
NSPLPGSEL	HLA-C*07:02	0.4841757267713547	0.2924017778201334	ambiguous
NTPSGTNAL	HLA-C*07:02	0.21316642165184022	0.19880527881575288	not-binder
NTVDILLHHI	HLA-C*07:02	0.22910590171813966	0.12625280992315221	not-binder
NVPVRDIPA	HLA-C*07:02	0.006745935510843992	0.0031441481539431237	not-binder
NYGPGPSL	HLA-C*07:02	0.9938446164131165	0.0036488393579141294	binder
NYGQYFTL	HLA-C*07:02	0.8383805990219116	0.10218261962893915	binder
NYPGFLTIL	HLA-C*07:02	0.9604414701461792	0.04183503688160044	binder
NYRDRDAHAVDF	HLA-C*07:02	0.9735668659210205	0.010235029441531164	binder
NYRHVANTL	HLA-C*07:02	0.9852399587631225	0.014780167573746892	binder
NYRTPNFQSY	HLA-C*07:02	0.9847835421562194	0.010663210011633822	binder
NYSQQLQVY	HLA-C*07:02	0.9276911616325378	0.1277071817328365	binder
PHRYRPGTVAL	HLA-C*07:02	0.3320566415786743	0.12313309588629631	not-binder
PIRLLAAAA	HLA-C*07:02	0.0014269140781834721	0.0017645268717691094	not-binder
PPYTVVYFPVRGR	HLA-C*07:02	0.8714478015899658	0.16546573816901358	binder
QIPEIKQTL	HLA-C*07:02	0.765328586101532	0.15244120472176595	binder
QRPETAATL	HLA-C*07:02	0.9911227464675904	0.003838199683139281	binder
QRPFFPILY	HLA-C*07:02	0.988289475440979	0.006863034718427684	binder
QRPPTRETF	HLA-C*07:02	0.9915945053100585	0.01274987610858625	binder
QYGSEGRFTF	HLA-C*07:02	0.9429176807403564	0.08369356311306769	binder
QYNTYPIKL	HLA-C*07:02	0.9785582423210144	0.010999772098680543	binder
RAGLPAPTI	HLA-C*07:02	0.19252079278230666	0.17260409671302393	not-binder
RKNPFVYKV	HLA-C*07:02	0.9674546241760253	0.039805637614675614	binder
RKSDGIYIINLK	HLA-C*07:02	0.23678696751594544	0.21515651325932653	not-binder
RRAEVELEY	HLA-C*07:02	0.9923712372779846	0.005588152320289988	binder
RRDYVFIEF	HLA-C*07:02	0.9795353531837463	0.00891936309550567	binder
RRFDAMPFTL	HLA-C*07:02	0.9956905484199524	0.006694196244358454	binder
RRFDTAFFL	HLA-C*07:02	0.9995778560638428	0.0004885254553442352	binder
RRIEIAHSL	HLA-C*07:02	0.9986835360527039	0.001342049082520026	binder
RRNPEPLRF	HLA-C*07:02	0.9992058992385864	0.00038318562420039485	binder
RRPKTLRL	HLA-C*07:02	0.9379237651824951	0.0768340693139271	binder
RRPPILEDY	HLA-C*07:02	0.9966549873352051	0.0008299403108600334	binder
RRSDPGHYSF	HLA-C*07:02	0.9988751173019409	0.000744175010568231	binder
RRSINQPVAF	HLA-C*07:02	0.9650877714157104	0.030820379001804968	binder
RRWEQALTF	HLA-C*07:02	0.9967257738113403	0.004386211610575175	binder
RVYIHPFHL	HLA-C*07:02	0.9502781152725219	0.04572924388409653	binder
RYHGLSSL	HLA-C*07:02	0.9250049591064453	0.07168776522138769	binder
RYIDRIHIFF	HLA-C*07:02	0.9997066140174866	0.0002775800002832984	binder
RYKDLRTAY	HLA-C*07:02	0.9980276346206665	0.0018213880832645777	binder
RYNDITKVY	HLA-C*07:02	0.9995287775993347	0.0002307746351597713	binder
RYNGLSFVY	HLA-C*07:02	0.9634428501129151	0.04185645762907523	binder
RYPAEIRKY	HLA-C*07:02	0.9971782088279724	0.001288931979835441	binder
RYPDLELKY	HLA-C*07:02	0.994067931175232	0.004377244290236748	binder
RYPNIELSY	HLA-C*07:02	0.9781806945800782	0.010362309461711062	binder
RYREDLDFVL	HLA-C*07:02	0.9790989756584167	0.02491129320071467	binder
RYSEAVFYY	HLA-C*07:02	0.995190691947937	0.0034614241422882023	binder
RYWFHYTL	HLA-C*07:02	0.7408868134021759	0.2127479025310138	binder
SAPDKSLEL	HLA-C*07:02	0.9594038367271424	0.025023079530272063	binder
SAPGIISAL	HLA-C*07:02	0.8682926535606384	0.05502400958340309	binder
SAPKGSVL	HLA-C*07:02	0.7405839622020721	0.24790016848415106	binder
SAPSSSTPF	HLA-C*07:02	0.5396774381399154	0.32610177344062585	ambiguous
SAPVGVTAL	HLA-C*07:02	0.7213739514350891	0.13431068160270931	binder
SAPVPASPL	HLA-C*07:02	0.6496376052498818	0.30628271169407423	ambiguous
SAPYGRITL	HLA-C*07:02	0.9259279847145081	0.04097373415276595	binder
SFYFFFSSF	HLA-C*07:02	0.42179061770439147	0.3065174123108007	ambiguous
SGPGPAAAL	HLA-C*07:02	0.7188243329524994	0.15856429684389844	binder
SGPVPGTAI	HLA-C*07:02	0.08043024893850088	0.10345511874192363	not-binder
SHAPSFNF	HLA-C*07:02	0.9785722970962525	0.014912406829978835	binder
SIPEKNRPL	HLA-C*07:02	0.5246025681495666	0.11500626672352625	ambiguous
SIPGGYNAL	HLA-C*07:02	0.36167052388191223	0.24541720691709512	not-binder
SIPILASAL	HLA-C*07:02	0.10640099868178368	0.05564423894348833	not-binder
SIPTKALEL	HLA-C*07:02	0.752374929189682	0.14448059103653627	binder
SKADALFEL	HLA-C*07:02	0.9400126695632934	0.024171142629316463	binder
SKAPVLTY	HLA-C*07:02	0.9490708351135254	0.033699782802900875	binder
SKIDYFLEY	HLA-C*07:02	0.9573633193969726	0.040892169669387524	binder
SKSPFIVHL	HLA-C*07:02	0.9965808272361756	0.0027818556223141344	binder
SNPGGRPAL	HLA-C*07:02	0.5980664491653442	0.2228482169731706	ambiguous
SRAFQPSVSL	HLA-C*07:02	0.9693848252296448	0.03860208815423402	binder
SRAIFEEVY	HLA-C*07:02	0.984032130241394	0.009644509258611947	binder
SRAMLLTSY	HLA-C*07:02	0.9695295333862305	0.020263934837994373	binder
SREGRPIWQL	HLA-C*07:02	0.8325177550315856	0.2006821978647555	binder
SRFAKVHIL	HLA-C*07:02	0.9982061266899109	0.0014332046629833579	binder
SRFIFNYVY	HLA-C*07:02	0.9838997960090637	0.011794725000524383	binder
SRFNRYYSL	HLA-C*07:02	0.9989628553390503	0.0011029500391126555	binder
SRFPEALRL	HLA-C*07:02	0.9986439228057862	0.0019521035036210103	binder
SRGEQAWTL	HLA-C*07:02	0.965928828716278	0.04224476069488914	binder
SRGPGTSFEF	HLA-C*07:02	0.996613609790802	0.0020442598327364567	binder
SRHLDSYEF	HLA-C*07:02	0.9851354718208313	0.013076732778652185	binder
SRIHPVSTM	HLA-C*07:02	0.9912749648094177	0.012271311943916096	binder
SRKELPEYY	HLA-C*07:02	0.9943422675132751	0.0031550850217381353	binder
SRKESYSIYVY	HLA-C*07:02	0.8355516910552978	0.11595561670607642	binder
SRKESYSVYVY	HLA-C*07:02	0.916019082069397	0.06595540339694857	binder
SRKGPAPEL	HLA-C*07:02	0.9867083430290222	0.009311045178074085	binder
SRLFQPVQY	HLA-C*07:02	0.9919342994689941	0.004670056808540872	binder
SRNAITSSY	HLA-C*07:02	0.9929378151893615	0.008350310598162663	binder
SRNEGVATY	HLA-C*07:02	0.9976945519447327	0.0010077593582142762	binder
SRNEIIQSY	HLA-C*07:02	0.9994163632392883	0.00046738844584875576	binder
SRPDGSASF	HLA-C*07:02	0.9933070063591003	0.004913425249172862	binder
SRPEANEAL	HLA-C*07:02	0.9800298929214477	0.017259735515383772	binder
SRPESFAIY	HLA-C*07:02	0.9919916749000549	0.006775242619141129	binder
SRPHFLIEL	HLA-C*07:02	0.9948522686958313	0.006005951153606674	binder
SRPISPLL	HLA-C*07:02	0.8529543161392212	0.14762601172986864	binder
SRPLHISTF	HLA-C*07:02	0.9960373401641845	0.004776057112905842	binder
SRPLSAVVL	HLA-C*07:02	0.9392105102539062	0.05410311310067277	binder
SRPNIFIL	HLA-C*07:02	0.9877603650093079	0.00870489442105986	binder
SRPNSPQL	HLA-C*07:02	0.866738212108612	0.16433278290156034	binder
SRPPGQGEF	HLA-C*07:02	0.9961901903152466	0.0026665683944061946	binder
SRPPIQNA	HLA-C*07:02	0.40693448558449746	0.32643160607154015	ambiguous
SRPPVTLR	HLA-C*07:02	0.8254136443138123	0.13098744827507552	binder
SRPVIINM	HLA-C*07:02	0.9372228026390076	0.0588198453647428	binder
SRPYAFLEF	HLA-C*07:02	0.9837363600730896	0.014862258444461852	binder
SRQVGERTL	HLA-C*07:02	0.9102746725082398	0.13487419793830696	binder
SRSHSVFQL	HLA-C*07:02	0.9931743144989014	0.007451169773648217	binder
SRSLLQTTF	HLA-C*07:02	0.9912941694259644	0.006606314914442958	binder
SRSPVYSHF	HLA-C*07:02	0.9980477571487427	0.0018460444468994257	binder
SRSVMTEEY	HLA-C*07:02	0.9856307029724121	0.006482500968843949	binder
SRTIVHTL	HLA-C*07:02	0.9539778113365174	0.08065410877309671	binder
SRTPYHVNL	HLA-C*07:02	0.9945249080657959	0.007559141984967866	binder
SRVETPVSY	HLA-C*07:02	0.9947939872741699	0.005805196034931927	binder
SRVHAALVY	HLA-C*07:02	0.9636982798576355	0.038231760497407175	binder
SRVLQNVAF	HLA-C*07:02	0.9672919273376465	0.03413710784125537	binder
SRVVTVSEY	HLA-C*07:02	0.9804348826408387	0.023812968822251472	binder
SRYDPSISF	HLA-C*07:02	0.998978853225708	0.0011749225124253015	binder
SRYGPLSGVNVVY	HLA-C*07:02	0.9545416116714478	0.051946905561285	binder
SRYVLDDEY	HLA-C*07:02	0.9756348133087158	0.01704268901956878	binder
SSPAPRTAL	HLA-C*07:02	0.7782897651195526	0.25830570997373614	binder
SSPQAGSSL	HLA-C*07:02	0.45877963602542876	0.26911950095122616	ambiguous
SSPQPGSAL	HLA-C*07:02	0.6328849732875824	0.24067684677858264	binder
SSPTSPNAL	HLA-C*07:02	0.5790353029966354	0.33153274317469317	ambiguous
SVPAFASSL	HLA-C*07:02	0.5133468925952911	0.23931386226967197	ambiguous
SVPEAQSAL	HLA-C*07:02	0.49594722390174867	0.1673010164878694	ambiguous
SVPLAATSM	HLA-C*07:02	0.2626020051538944	0.22371181463405881	not-binder
SYKGHVDIL	HLA-C*07:02	0.9806840300559998	0.015818989721317983	binder
SYLENPTSY	HLA-C*07:02	0.9924433350563049	0.00958852582876944	binder
SYNPVTHIY	HLA-C*07:02	0.9993060827255249	0.0006651839976986191	binder
SYPERPIIFL	HLA-C*07:02	0.9961668252944946	0.002629334895983085	binder
SYPGGQLVF	HLA-C*07:02	0.984733784198761	0.011185656841288062	binder
SYPPTKQL	HLA-C*07:02	0.9630143761634826	0.028384520056872826	binder
SYRDAISMY	HLA-C*07:02	0.9955161213874817	0.003257038126044662	binder
SYSSGGEDGYVRIH	HLA-C*07:02	0.42804086771793665	0.24714008902012496	ambiguous
TAPQGNVDL	HLA-C*07:02	0.22723491489887238	0.11273546746954317	not-binder
TAPTGHTL	HLA-C*07:02	0.7047000885009765	0.20009290781444136	binder
TFRDVAIEF	HLA-C*07:02	0.9940599203109741	0.00548803908341155	binder
TFRDVVIEF	HLA-C*07:02	0.9964061975479126	0.003188147094274537	binder
TFTVTEKPEVID	HLA-C*07:02	0.11529001407325268	0.12826105116843292	not-binder
TIIDTKGVTAL	HLA-C*07:02	0.9005892634391784	0.08071127582250083	binder
TKIDVSYEY	HLA-C*07:02	0.948010516166687	0.039774806331017425	binder
TKQNSVLLL	HLA-C*07:02	0.456725549697876	0.13462658228536384	ambiguous
TKTFTVTEKPEVID	HLA-C*07:02	0.4738172128796577	0.30077593782855644	ambiguous
TLKGETTTEAVD	HLA-C*07:02	0.08389706030939123	0.14745591490554302	not-binder
TRAQWFYEY	HLA-C*07:02	0.9872727394104004	0.015085269260743918	binder
TRGPVVRL	HLA-C*07:02	0.9979442954063416	0.001258131303135267	binder
TRIGYHISL	HLA-C*07:02	0.9969336032867432	0.0015508422061205394	binder
TRPAAQPSF	HLA-C*07:02	0.9835192441940308	0.014847981419233752	binder
TRPDMIRIL	HLA-C*07:02	0.9983204007148743	0.0016987369963934456	binder
TRPEKALIL	HLA-C*07:02	0.9922020673751831	0.0064757005561929416	binder
TRPPALLLL	HLA-C*07:02	0.9975332856178284	0.0012736805170779858	binder
TRPPEPRHI	HLA-C*07:02	0.9781081318855286	0.024549181876874743	binder
TRPPIRVT	HLA-C*07:02	0.8262596249580383	0.10765300771222976	binder
TRPPKLVL	HLA-C*07:02	0.9952434778213501	0.004177333535304634	binder
TRPPVRLV	HLA-C*07:02	0.9650407552719116	0.03304227092197003	binder
TRRDIYDQKLTL	HLA-C*07:02	0.8751773476600647	0.06176801966975375	binder
TRSFYKHIL	HLA-C*07:02	0.7803600132465363	0.2667902347525335	binder
TRTEIIIL	HLA-C*07:02	0.9597630143165589	0.04663695595680847	binder
TRTEPINTTY	HLA-C*07:02	0.9941367864608764	0.00330307729726464	binder
TRTIYQFHY	HLA-C*07:02	0.9612679958343506	0.03376347791438677	binder
TRYQGVNLY	HLA-C*07:02	0.9936457514762879	0.007474629536525284	binder
TSPEAFLAL	HLA-C*07:02	0.27751665115356444	0.17792400850664564	not-binder
TTTEAVDAATAE	HLA-C*07:02	0.014484810607973487	0.017711418421379903	not-binder
TVMDKTRAL	HLA-C*07:02	0.9178148865699768	0.05055534403562685	binder
TVTEKPEVID	HLA-C*07:02	0.025450364430435003	0.03532949366744331	not-binder
TYKDPITEF	HLA-C*07:02	0.9989048957824707	0.0012467800104961353	binder
TYPEVVRMV	HLA-C*07:02	0.9955301880836487	0.004214912655898408	binder
TYYGSFVTR	HLA-C*07:02	0.527711495012045	0.36170797695862855	ambiguous
VAPGKRPAL	HLA-C*07:02	0.8250082015991211	0.21654229907756278	binder
VAPPVSGDL	HLA-C*07:02	0.6237975537776947	0.23212798327419104	binder
VAPRSGLAA	HLA-C*07:02	0.15809080705512316	0.27203132929647444	not-binder
VAPTSGPAL	HLA-C*07:02	0.6605136796832085	0.32637714520135913	ambiguous
VAPVAQVAL	HLA-C*07:02	0.6329593420028686	0.19106936131900018	binder
VAPVASAL	HLA-C*07:02	0.5594150125980377	0.27432901175973934	ambiguous
VAPVGSGSAL	HLA-C*07:02	0.7472712397575378	0.16886954859453476	binder
VAPVTHVSV	HLA-C*07:02	0.6850683093070984	0.1452216632308469	binder
VFRDLVIKY	HLA-C*07:02	0.9946392059326172	0.002759485322622447	binder
VGPPGRSSL	HLA-C*07:02	0.822368323802948	0.16750320334231134	binder
VHADVYRVL	HLA-C*07:02	0.9757249593734741	0.014874607000774056	binder
VHAFPELFL	HLA-C*07:02	0.5980073153972626	0.2668836696631823	ambiguous
VHAPPMQL	HLA-C*07:02	0.9612271308898925	0.04363984726721791	binder
VHAPYYKL	HLA-C*07:02	0.7204647123813629	0.23425266383657808	binder
VHGPPVQL	HLA-C*07:02	0.9865758299827576	0.0089530568068644	binder
VHPPHYFF	HLA-C*07:02	0.9750705480575561	0.019240638701300557	binder
VKSDVEINY	HLA-C*07:02	0.8396918296813964	0.09485570673243665	binder
VKSDYVVKY	HLA-C*07:02	0.9872076749801636	0.009620933648238768	binder
VLSAADKGNV	HLA-C*07:02	0.07054707836359739	0.05817282512158825	not-binder
VRAEVQHQL	HLA-C*07:02	0.9989724636077881	0.0007372455459363852	binder
VRANLPQSF	HLA-C*07:02	0.9924498558044433	0.006705681546190906	binder
VRDHWVHVL	HLA-C*07:02	0.9932815432548523	0.011289673329931091	binder
VRFDQVTVY	HLA-C*07:02	0.9978257656097412	0.00273760565835832	binder
VRFDSDVGEY	HLA-C*07:02	0.9972505211830139	0.002619625598388456	binder
VRFDVHDVTL	HLA-C*07:02	0.9981267809867859	0.0026982920298140875	binder
VRGDGPWYYY	HLA-C*07:02	0.9796329379081726	0.0159852296104764	binder
VRHIFTAF	HLA-C*07:02	0.9607001781463623	0.0353942575050848	binder
VRKSIARVL	HLA-C*07:02	0.9701704144477844	0.019086280309514914	binder
VRNEHFWTL	HLA-C*07:02	0.9964161276817322	0.0029412888350926754	binder
VRNYEQWQL	HLA-C*07:02	0.9573086977005005	0.036013170030310765	binder
VRPDDAIEL	HLA-C*07:02	0.9956551551818847	0.003947784628786155	binder
VRPDNTYEV	HLA-C*07:02	0.985386848449707	0.02193654965636672	binder
VRPDTNIFTVY	HLA-C*07:02	0.9884019732475281	0.008140332289653758	binder
VRPDTVRNL	HLA-C*07:02	0.9993300199508667	0.0004383989438285125	binder
VRPEQPFIVL	HLA-C*07:02	0.9893743872642518	0.00763832580306848	binder
VRPGILVL	HLA-C*07:02	0.9919630765914917	0.005983261830503203	binder
VRPHIDISF	HLA-C*07:02	0.9794590950012207	0.014203567194550872	binder
VRPKLPLL	HLA-C*07:02	0.9610187292099	0.0500379128125245	binder
VRPLATLSY	HLA-C*07:02	0.9734449863433838	0.019950647127170817	binder
VRPLLSASY	HLA-C*07:02	0.9618441224098205	0.030866100628415348	binder
VRPLVTEL	HLA-C*07:02	0.9268281817436218	0.0799664118091088	binder
VRPPKKVL	HLA-C*07:02	0.9904858469963074	0.010937557041111204	binder
VRPPKQLL	HLA-C*07:02	0.9928471684455872	0.006404145169803706	binder
VRPPKRDL	HLA-C*07:02	0.9156754612922668	0.08249304183011744	binder
VRPPPYHP	HLA-C*07:02	0.2253191815689206	0.1514033938421511	not-binder
VRPPQIKSL	HLA-C*07:02	0.9974398493766785	0.0023928236399789722	binder
VRPVPLEL	HLA-C*07:02	0.9483473777770997	0.06629751977598457	binder
VRPVTLNM	HLA-C*07:02	0.6121239960193634	0.32608976103004855	ambiguous
VRQDVINTL	HLA-C*07:02	0.9964379072189331	0.004109386728335713	binder
VRSPVVHSV	HLA-C*07:02	0.9969392895698548	0.00277747901921634	binder
VRVEPLVTM	HLA-C*07:02	0.9942400693893433	0.002029544253557203	binder
VRVPYFIDL	HLA-C*07:02	0.9818083286285401	0.024338186590287917	binder
VSPDAKTSL	HLA-C*07:02	0.886953592300415	0.10840223515551958	binder
VSPLATSAL	HLA-C*07:02	0.4315577208995819	0.2905562108130607	ambiguous
VSPVVRVAV	HLA-C*07:02	0.36100414395332336	0.20054985178059115	not-binder
VSPYTEIHL	HLA-C*07:02	0.4552427351474762	0.13955887054104432	ambiguous
VVPEPGQPL	HLA-C*07:02	0.6338196441531181	0.30608387993293107	ambiguous
VVPEPGTSL	HLA-C*07:02	0.729235976934433	0.2525963264844258	binder
VYFGHWVVM	HLA-C*07:02	0.9900716066360473	0.004780532469309726	binder
VYGVVPISL	HLA-C*07:02	0.9573433876037598	0.05181038225083607	binder
VYHEILIGY	HLA-C*07:02	0.9889029264450073	0.006702496319838232	binder
VYKDLVLLL	HLA-C*07:02	0.9980796933174133	0.0020216462663297497	binder
VYNIYIRRY	HLA-C*07:02	0.9133834838867188	0.1483989445913763	binder
VYPGYYLTF	HLA-C*07:02	0.9800526738166809	0.022176140702952266	binder
VYPPIRHH	HLA-C*07:02	0.7389766454696656	0.22606744746180768	binder
VYPPLKGSF	HLA-C*07:02	0.9764029026031494	0.017749602542836602	binder
VYPTAVHVL	HLA-C*07:02	0.9973297357559204	0.0024876555414239435	binder
VYQEMPAQL	HLA-C*07:02	0.9968911290168763	0.002619046975318623	binder
VYVQHPITF	HLA-C*07:02	0.999629271030426	0.0002861166379234101	binder
YAGLSMEGG	HLA-C*07:02	0.0003338729679398966	0.00029945415848390416	not-binder
YAPGARLAL	HLA-C*07:02	0.9071508407592773	0.11445220392009885	binder
YAPKGSSL	HLA-C*07:02	0.7367218852043151	0.18666085908291197	binder
YAPSGNFV	HLA-C*07:02	0.16439237147569657	0.10919149119061883	not-binder
YAPSGNYV	HLA-C*07:02	0.12779862391762437	0.08280206891660002	not-binder
YHIGIPLTY	HLA-C*07:02	0.9961445450782775	0.0024815800781866452	binder
YKIAFPYLY	HLA-C*07:02	0.9032333254814148	0.1052545723961069	binder
YKNPDQVYL	HLA-C*07:02	0.998097813129425	0.001680907079677034	binder
YKNPSEYHY	HLA-C*07:02	0.9926677346229553	0.004669383570345522	binder
YKPDVKIEY	HLA-C*07:02	0.9972932934761047	0.003695154349587602	binder
YKQVLEPSF	HLA-C*07:02	0.7679551124572754	0.09682519539974796	binder
YKRPVLLIEF	HLA-C*07:02	0.7881204873323441	0.3118984584369409	binder
YKVPQVRVL	HLA-C*07:02	0.9954492568969726	0.002816862994782859	binder
YLNENPLRAL	HLA-C*07:02	0.9755492210388184	0.01344001315688158	binder
YLPDGTASL	HLA-C*07:02	0.9419905185699463	0.05493844637260597	binder
YLPYRDYNY	HLA-C*07:02	0.5149176493287086	0.26402983663199275	ambiguous
YREILVKEL	HLA-C*07:02	0.9919936776161193	0.005786069239659204	binder
YRFDPRSGP	HLA-C*07:02	0.9245547175407409	0.03945340096393254	binder
YRFETVQKL	HLA-C*07:02	0.9997825741767883	0.00020169694084485546	binder
YRGPAGDATVA	HLA-C*07:02	0.953991973400116	0.018032446923560826	binder
YRHPDPREL	HLA-C*07:02	0.9991366624832153	0.0008527682514330646	binder
YRKPKWNHL	HLA-C*07:02	0.9977442622184753	0.001791407612365179	binder
YRLHHVVVY	HLA-C*07:02	0.9987377285957336	0.0006113563689075929	binder
YRNPKEWTK	HLA-C*07:02	0.8223051726818085	0.2948765239371462	binder
YRNPKGFSTL	HLA-C*07:02	0.9988110065460205	0.0009004320745563791	binder
YRPGHYDIL	HLA-C*07:02	0.9830410957336426	0.02077308526781328	binder
YRPGPWMKY	HLA-C*07:02	0.9957853555679321	0.00427750128815711	binder
YRPHTITLL	HLA-C*07:02	0.9958497047424316	0.0036189961996984134	binder
YRPNETFHL	HLA-C*07:02	0.998292887210846	0.0016648397929946576	binder
YRPPGARLT	HLA-C*07:02	0.9027839541435242	0.10448008773404314	binder
YRPPPVLDAL	HLA-C*07:02	0.9924389243125915	0.0066598831226887785	binder
YRQPPVPQY	HLA-C*07:02	0.9981581687927246	0.0023929790797624015	binder
YRREIFIAF	HLA-C*07:02	0.9957526683807373	0.0023717095383428894	binder
YRRLPDAHSDY	HLA-C*07:02	0.9800102710723877	0.011775671244379553	binder
YRRPVLLLH	HLA-C*07:02	0.9271963596343994	0.06683713593765625	binder
YRRVFEEY	HLA-C*07:02	0.987984037399292	0.004147415830621446	binder
YRTDMIQAL	HLA-C*07:02	0.9987066507339477	0.0013061830182831142	binder
YRVPGQFML	HLA-C*07:02	0.9991902589797974	0.000746042669492402	binder
YRYTLLRDRDEL	HLA-C*07:02	0.902068269252777	0.09896133169514283	binder
YYDGDVGNYYY	HLA-C*07:02	0.9906486988067627	0.01671856114294432	binder
YYISPRITF	HLA-C*07:02	0.9994917392730713	0.0003227818145174644	binder
YYNETHKIL	HLA-C*07:02	0.9973866820335389	0.0017478030695083848	binder
YYRAWQEYY	HLA-C*07:02	0.9916880607604981	0.002542815470758656	binder
YYSGLIYTY	HLA-C*07:02	0.9910604238510132	0.005773939063164623	binder
YYSPHGHILVL	HLA-C*07:02	0.9972647190093994	0.0028364491426644918	binder
YYTEFPTV	HLA-C*07:02	0.9454279065132141	0.02188383890374879	binder
YYYDGDIGNYYY	HLA-C*07:02	0.9986355900764465	0.002029141748677688	binder
YYYDGDVGNY	HLA-C*07:02	0.9976757884025573	0.002425173847636954	binder
YYYGKFMPVG	HLA-C*07:02	0.2524379096925259	0.15044653329668192	not-binder
PAVLNVER	HLA-C*07:02	0.004057789921034782	0.0066300763779067315	not-binder
YKKNGGIT	HLA-C*07:02	0.12806902439333498	0.14382371672521363	not-binder
DELSRKMG	HLA-C*07:02	0.0018370005511229692	0.003167351869007157	not-binder
REGAHLTA	HLA-C*07:02	0.0018313931479497115	0.0034534158427882815	not-binder
GNSMYQIE	HLA-C*07:02	0.0009399256159667857	0.0009412652191518468	not-binder
RSFVGPNY	HLA-C*07:02	0.390614227950573	0.22868617337729777	ambiguous
QERKLSSL	HLA-C*07:02	0.03708832059055567	0.025874669246906963	not-binder
AGLTLAIF	HLA-C*07:02	0.021856706216931344	0.00776979464944162	not-binder
DRGPIGAN	HLA-C*07:02	0.006832646921975538	0.007131540896975438	not-binder
MARNPQRN	HLA-C*07:02	0.010586042306385934	0.013115033391297872	not-binder
NFLQQSFV	HLA-C*07:02	0.06617733389139176	0.04077557995203229	not-binder
VFFTQVFR	HLA-C*07:02	0.11747654750943184	0.1570920477429369	not-binder
VCVLVIDA	HLA-C*07:02	0.0004057427453517448	0.0005907452248422113	not-binder
PFIIGISG	HLA-C*07:02	0.0009812713543851715	0.0009642961341887857	not-binder
KLIPQLQV	HLA-C*07:02	0.06070660874247551	0.050256539749536186	not-binder
PNPVTQHV	HLA-C*07:02	0.02898209444247186	0.03740444494208916	not-binder
IVAPIMPF	HLA-C*07:02	0.17018469907343386	0.08748477869555264	not-binder
MGAFTTFS	HLA-C*07:02	0.00114337898849044	0.0008137114043156347	not-binder
TPGDPKFR	HLA-C*07:02	0.004210646445426391	0.004236729353494068	not-binder
KERIKKLG	HLA-C*07:02	0.0025016160103405126	0.0032961929770713508	not-binder
GAARWTGT	HLA-C*07:02	0.0003804523410508409	0.0004119586510445499	not-binder
LMFDSTSV	HLA-C*07:02	0.024438507668673993	0.014243862156853977	not-binder
TVDAVPKN	HLA-C*07:02	0.0024084054748527706	0.0028996080597237426	not-binder
LQIKNGPM	HLA-C*07:02	0.06680525438860059	0.06333916750287459	not-binder
AQRAQLHF	HLA-C*07:02	0.21786249987781048	0.3062576363903376	not-binder
IPEPGIPE	HLA-C*07:02	0.002817278145812452	0.0018209377948270832	not-binder
TVASWTQH	HLA-C*07:02	0.008879286400042475	0.0071389036903156495	not-binder
IYEVTEDG	HLA-C*07:02	0.008478499312332133	0.004793385914073414	not-binder
TSDNTPSV	HLA-C*07:02	0.045894555613631385	0.02830819116587204	not-binder
KTPTPEIA	HLA-C*07:02	0.0037691593082854525	0.003535326280579987	not-binder
DGLVWITE	HLA-C*07:02	0.0005486869984451914	0.0004469774698606244	not-binder
GFAKMEMT	HLA-C*07:02	0.005011812644079327	0.005202541326344971	not-binder
RLARGDIC	HLA-C*07:02	0.0008068125582212815	0.0009101981477558316	not-binder
EASFEHDD	HLA-C*07:02	0.0011058927608701198	0.0013070663667800264	not-binder
DMDNDHSE	HLA-C*07:02	0.0009759209380717949	0.0015450820059375254	not-binder
DDQEVLGS	HLA-C*07:02	4.310324206504568e-05	5.2951522874061934e-05	not-binder
GKLHVGRD	HLA-C*07:02	0.01938899431770551	0.030558352514655964	not-binder
SYEDTNKA	HLA-C*07:02	0.1753522280603647	0.17282793372643646	not-binder
SVTTTEEQ	HLA-C*07:02	0.0022678179633999207	0.0036875733336128483	not-binder
KSQTDLGE	HLA-C*07:02	0.0008149679669713806	0.0008848316033919302	not-binder
IMLGASIA	HLA-C*07:02	0.0009977566835004837	0.0011781718404032145	not-binder
WKYDGKNL	HLA-C*07:02	0.8244663119316101	0.11920292071825629	binder
LSGLLGGK	HLA-C*07:02	0.019179965578950943	0.018076879369213754	not-binder
PSVTIGDC	HLA-C*07:02	0.001964363031584071	0.0016605202131285692	not-binder
KDIYLYIN	HLA-C*07:02	0.0030090332169493196	0.0036677347902854445	not-binder
LLFQKNTE	HLA-C*07:02	0.006711810380875249	0.006490818854423754	not-binder
ESYHAGFN	HLA-C*07:02	0.0011116946930997073	0.0007139991826800717	not-binder
RYQQTRNA	HLA-C*07:02	0.11121292700991034	0.16196115081703436	not-binder
SKAKINHG	HLA-C*07:02	0.005072713562367426	0.0030725820985287164	not-binder
LTFKPEEW	HLA-C*07:02	0.010528306727064774	0.014746615039940448	not-binder
DGGTGASR	HLA-C*07:02	0.015365271980726902	0.021672429333317887	not-binder
GEVVGFAA	HLA-C*07:02	0.0016989777312119258	0.0020852975606366723	not-binder
QLQQQAST	HLA-C*07:02	0.00027689263033607857	0.00028479961788686957	not-binder
TMKNKAWM	HLA-C*07:02	0.09928071834146976	0.061821652025925426	not-binder
LAGWAENK	HLA-C*07:02	0.005371287867455976	0.009292285648009324	not-binder
GGRHTPFF	HLA-C*07:02	0.14636579751968384	0.05319371191335941	not-binder
HRLDSILL	HLA-C*07:02	0.9478259325027466	0.063592054385307	binder
FLNAEGKT	HLA-C*07:02	0.0036585797904990615	0.0029035983518094556	not-binder
RTLSQERV	HLA-C*07:02	0.12444839370436966	0.16960064157735213	not-binder
LLLHKYYD	HLA-C*07:02	0.0051940550040384895	0.005918602673181593	not-binder
VDVLDANF	HLA-C*07:02	0.01889139701379463	0.02430097240909609	not-binder
KMGSKDDP	HLA-C*07:02	0.0015039641773910261	0.002396568864093046	not-binder
QGLAAPRL	HLA-C*07:02	0.09630441069602966	0.08781034071172251	not-binder
LTVCPLSN	HLA-C*07:02	0.0003567578292859253	0.0002993248748930112	not-binder
SLSVWAWM	HLA-C*07:02	0.006402197491843254	0.005124019661096027	not-binder
LNGNGDPN	HLA-C*07:02	0.0030032062029931696	0.0025972341167184517	not-binder
LKGWALVN	HLA-C*07:02	0.003073241873062216	0.003209989740221231	not-binder
ETFAKNRE	HLA-C*07:02	0.0010945734071356127	0.0011720572172740464	not-binder
SRDVRLFR	HLA-C*07:02	0.1642117749899626	0.16086908836088462	not-binder
FGSYSTAM	HLA-C*07:02	0.057309961691498754	0.02474894929082727	not-binder
KNKELGAV	HLA-C*07:02	0.02841204022988677	0.03494829363994737	not-binder
LAELAKRG	HLA-C*07:02	0.0005653435400745366	0.0006380573106424232	not-binder
ILVGTSTH	HLA-C*07:02	0.005054414816549979	0.006344940844627603	not-binder
HRVVEETF	HLA-C*07:02	0.9335881352424622	0.08601021009916555	binder
NKFIKHNK	HLA-C*07:02	0.020427767926594242	0.014294250149531002	not-binder
IGDYFKTE	HLA-C*07:02	0.0023980830635082382	0.003295647477110753	not-binder
IFKENFDE	HLA-C*07:02	0.046513387095183135	0.058114575787681574	not-binder
AGGLATLS	HLA-C*07:02	0.002306353661697358	0.002576908141684444	not-binder
KYNLAKKF	HLA-C*07:02	0.9259655237197876	0.05612636791536771	binder
GAGDQGMM	HLA-C*07:02	0.03906620657071471	0.04516116494084599	not-binder
FEYSLTSF	HLA-C*07:02	0.07911571804434062	0.07431632562412932	not-binder
SSEFMDSN	HLA-C*07:02	0.0004670955894312101	0.0003868859473579421	not-binder
RRFGSDNM	HLA-C*07:02	0.8065100193023682	0.11309609451162635	binder
LDRNKLPM	HLA-C*07:02	0.006013995967805386	0.0012362162683464478	not-binder
GALIFASL	HLA-C*07:02	0.014577490091323853	0.016349213034540625	not-binder
DVGIALDG	HLA-C*07:02	0.0001299448813687456	0.0001449189183439043	not-binder
EDGQDESD	HLA-C*07:02	0.000612640547226162	0.0011425993082671672	not-binder
IAKWQLVG	HLA-C*07:02	0.0011107943675597199	0.0008639921089915452	not-binder
KTFENEMS	HLA-C*07:02	0.0025943316519260406	0.001260544239664052	not-binder
PATSGISA	HLA-C*07:02	0.0037367381970398127	0.004188356564583363	not-binder
PFYPEKGG	HLA-C*07:02	0.0369944574071269	0.022063313850689027	not-binder
SFGVVMWE	HLA-C*07:02	0.0020103903363846596	0.0022014895587728744	not-binder
ARKPPVAA	HLA-C*07:02	0.8065357089042664	0.11474167579688768	binder
AIHSVVFG	HLA-C*07:02	0.0006391312461346387	0.0005806757196836797	not-binder
PPDLLAVL	HLA-C*07:02	0.07183348070830106	0.06355216249530045	not-binder
YDGKTKTH	HLA-C*07:02	0.14373527714051307	0.2514856353967701	not-binder
VEEAADLK	HLA-C*07:02	0.03675576195455506	0.03982525561919482	not-binder
IIPDRGSW	HLA-C*07:02	0.05849411502385919	0.09046773374745383	not-binder
EFGLVGQT	HLA-C*07:02	0.001301676273578778	0.0015786970300974124	not-binder
GAYAHRIF	HLA-C*07:02	0.7330161213874817	0.16010994349345584	binder
HRPSAYYA	HLA-C*07:02	0.17596175177022816	0.1549260000832947	not-binder
IAFMCAEE	HLA-C*07:02	0.0003595357275571587	0.0005028354399738187	not-binder
WHKCSKCG	HLA-C*07:02	0.0035451847274089233	0.005473182487048671	not-binder
AYWHSFCG	HLA-C*07:02	0.0008757385065791823	0.0006858630445653093	not-binder
IESNQIII	HLA-C*07:02	0.008218227750330698	0.010833199256281501	not-binder
GLLGCPTR	HLA-C*07:02	0.0041807334127952345	0.004156303035927825	not-binder
LDAVLVPG	HLA-C*07:02	0.00022671487931802403	0.000197369298598668	not-binder
EIHAKARA	HLA-C*07:02	0.00019608357688412071	0.00024591900872631106	not-binder
GTTLSAGL	HLA-C*07:02	0.017673490691231565	0.012679687094098786	not-binder
DVVLVGEA	HLA-C*07:02	0.0003165537366839999	0.0003159706656811338	not-binder
LLPPELPE	HLA-C*07:02	0.021234870702028275	0.016655604498475057	not-binder
FQDLVDAA	HLA-C*07:02	0.002886342166311806	0.002332868863328856	not-binder
TRIDRFQK	HLA-C*07:02	0.5183507889509201	0.30362045575098506	ambiguous
RSLSAEGN	HLA-C*07:02	0.0010144653114821268	0.0012013095752541523	not-binder
IENDEDVK	HLA-C*07:02	0.07175984714303922	0.07796703581020807	not-binder
ATSLDTGD	HLA-C*07:02	0.0005908692335651721	0.0006202421762900751	not-binder
NFSKVQKL	HLA-C*07:02	0.9042726516723633	0.07552650896044544	binder
EKRLSRKV	HLA-C*07:02	0.004009722999762743	0.004543655820771321	not-binder
RKRLGTHR	HLA-C*07:02	0.0036347910958284047	0.006939317739662763	not-binder
GPEGDDGV	HLA-C*07:02	0.003915220255839813	0.005159362877286859	not-binder
SKGTDFNF	HLA-C*07:02	0.5420657336711884	0.1431063371132097	ambiguous
EHTCYEAV	HLA-C*07:02	0.00553474620974157	0.007812377171327298	not-binder
FLTVLVFY	HLA-C*07:02	0.037917152512818575	0.028496122751100954	not-binder
DDCSSYSC	HLA-C*07:02	0.0006771327326532628	0.0006054541930645629	not-binder
KYDKLFLV	HLA-C*07:02	0.6835159659385681	0.15772632109424614	binder
MMQQRQWS	HLA-C*07:02	0.0029397533264273077	0.003760026668656111	not-binder
LQDLERQR	HLA-C*07:02	0.002964780295133096	0.003162075033356718	not-binder
LGGSKRKT	HLA-C*07:02	0.0007316095256101107	0.0005939673897179812	not-binder
TVDYLQKT	HLA-C*07:02	0.004492857990226184	0.005166787436204139	not-binder
TDNFCAGV	HLA-C*07:02	0.001398772002721671	0.0012968600027014926	not-binder
GCVLIAKK	HLA-C*07:02	0.00605567980746855	0.007516316492477674	not-binder
AVEMMHAG	HLA-C*07:02	0.00015782245964146568	0.00024273460257297116	not-binder
LIILDEEH	HLA-C*07:02	0.0015445201133843511	0.0014239846943624285	not-binder
LPAEKVRE	HLA-C*07:02	0.014428169846905804	0.01905356176216342	not-binder
YRRALELQ	HLA-C*07:02	0.17358768843114375	0.16603639997204075	not-binder
REFGKAIR	HLA-C*07:02	0.0921380246989429	0.14598294338728457	not-binder
GRPTMSQF	HLA-C*07:02	0.8094360291957855	0.21043573308744737	binder
WTLDANIN	HLA-C*07:02	0.0002947800072433893	0.0003245608133209781	not-binder
FFYDVGYN	HLA-C*07:02	0.10115536749362945	0.06529269313264587	not-binder
GRSVGVEY	HLA-C*07:02	0.7771277546882629	0.22810092025867715	binder
RPTALTLT	HLA-C*07:02	0.00654117485973984	0.01025081519951112	not-binder
IRGDRVSG	HLA-C*07:02	0.014877919270657004	0.014862127003727488	not-binder
SACMKILN	HLA-C*07:02	0.004950804874533787	0.0029873428545192787	not-binder
GSPHLHVL	HLA-C*07:02	0.6991731107234955	0.1541800742907133	binder
SVHAMLAE	HLA-C*07:02	0.0008072631186223589	0.0012088987855819395	not-binder
LAEDRPSE	HLA-C*07:02	0.007930091564776375	0.011383729714786836	not-binder
DTHGLPIE	HLA-C*07:02	0.0009612612338969484	0.000817222182354538	not-binder
LMEMYRSR	HLA-C*07:02	0.0002179905324737774	0.00018064927785299158	not-binder
GAATLYKM	HLA-C*07:02	0.03734009666368365	0.05219636752294569	not-binder
EFHDIFTF	HLA-C*07:02	0.9003769040107727	0.042527236099700556	binder
LCDMNNHF	HLA-C*07:02	0.285508182272315	0.1743529483231333	not-binder
IRRSKKYA	HLA-C*07:02	0.01257326098275371	0.021152393988197075	not-binder
EDGQLLEQ	HLA-C*07:02	0.0006146518886017916	0.0007657576569491715	not-binder
IQEPGIPE	HLA-C*07:02	0.0037520422367379068	0.002631839474536669	not-binder
LLNRTMSE	HLA-C*07:02	0.0006641044660682383	0.0004627447359866504	not-binder
VEVKAPGI	HLA-C*07:02	0.008514645794639364	0.00676659492150329	not-binder
YYTPEYET	HLA-C*07:02	0.35319093680009245	0.23246520369717677	not-binder
TLRYMFKP	HLA-C*07:02	0.0020476208250329365	0.0014829501355771604	not-binder
ILSGGELP	HLA-C*07:02	0.0021877660881727936	0.0016321547832034784	not-binder
RFFIRRMV	HLA-C*07:02	0.06239369558315957	0.07319205154646802	not-binder
LATSTVSF	HLA-C*07:02	0.1886812724173069	0.09988924053430516	not-binder
DHEGNKVD	HLA-C*07:02	0.014249737121281214	0.010547624269470285	not-binder
TAHGHRDY	HLA-C*07:02	0.2735925205051899	0.1550126558007749	not-binder
ILRAGDEQ	HLA-C*07:02	0.0025325588940177113	0.0015256875777258936	not-binder
DLAVDVRP	HLA-C*07:02	0.0017221377871464937	0.0020690731925029375	not-binder
YLERALSD	HLA-C*07:02	0.0039470972493290905	0.004035227125445193	not-binder
DTENQDDG	HLA-C*07:02	0.00027952016889865126	0.00045220987420330075	not-binder
FVSVLIFF	HLA-C*07:02	0.0290340024192119	0.01743867002009373	not-binder
AAAQAEQV	HLA-C*07:02	0.05898527052486315	0.07330403163855477	not-binder
LLPVARAP	HLA-C*07:02	0.027009587606880815	0.031061067756561093	not-binder
QLQKRNVA	HLA-C*07:02	0.0013065771920082625	0.0019778415214635127	not-binder
AQYPIISI	HLA-C*07:02	0.150957952439785	0.10549059595857742	not-binder
DPNGLLYH	HLA-C*07:02	0.00475355600065086	0.004068740041534951	not-binder
DTTLGPEM	HLA-C*07:02	0.023589049838483332	0.022732858754234267	not-binder
GWIAVTVS	HLA-C*07:02	0.0008557081895560259	0.0011176828887453224	not-binder
ARDLKAAL	HLA-C*07:02	0.592880018055439	0.3038047420246907	ambiguous
IYTTIITL	HLA-C*07:02	0.8766490817070007	0.06733914630823952	binder
MNKMVTSE	HLA-C*07:02	0.005689640579294064	0.004936954299624861	not-binder
RVKLMHNH	HLA-C*07:02	0.013256282894872129	0.013295725375143824	not-binder
HQDDDSAA	HLA-C*07:02	0.00233815598039655	0.0019308008995060988	not-binder
EFDPKDNL	HLA-C*07:02	0.8344482183456421	0.13976137989271578	binder
VKVQIDYV	HLA-C*07:02	0.021296489564701915	0.016764261715061884	not-binder
AAYSSSVA	HLA-C*07:02	0.007686282001668587	0.012676988716615066	not-binder
PWRQKGTG	HLA-C*07:02	0.0004232186925946735	0.0004037651357093449	not-binder
PALNGKLT	HLA-C*07:02	0.011729850427946076	0.02073288952629509	not-binder
NPRIPSVF	HLA-C*07:02	0.48016598224639895	0.25901664218457054	ambiguous
KVNPETRQ	HLA-C*07:02	0.039034826564602554	0.0443120926392336	not-binder
KVVTFKYK	HLA-C*07:02	0.004433220429200446	0.006098414328147589	not-binder
SSKTYGPY	HLA-C*07:02	0.14793115220963954	0.14464219244763446	not-binder
EDWVNAPS	HLA-C*07:02	0.00019449683345555967	0.00025483489433958395	not-binder
KAKPALED	HLA-C*07:02	0.005743157510187303	0.0074706160727328625	not-binder
TAIGGAAG	HLA-C*07:02	0.0011885699685080908	0.000979787525054484	not-binder
KQLPYLVG	HLA-C*07:02	0.0026480474316485925	0.003182297478838265	not-binder
IEDPSHEG	HLA-C*07:02	0.0007650510457793303	0.000977206886467325	not-binder
QLIIPANQ	HLA-C*07:02	0.00013634473252750469	9.641952163985124e-05	not-binder
GRGKKLVD	HLA-C*07:02	0.02810090721177403	0.03205652232714827	not-binder
FVILCIVI	HLA-C*07:02	0.015367343183606863	0.02241600222845636	not-binder
TRILDESP	HLA-C*07:02	0.01887461335863918	0.01646260504101517	not-binder
QLDKQSCA	HLA-C*07:02	0.0006928766038981849	0.0008096891856561286	not-binder
MRNEKSWE	HLA-C*07:02	0.03181310397339985	0.03517690179844024	not-binder
EELASKTY	HLA-C*07:02	0.11128858104348183	0.12263343547118863	not-binder
KIDTNYFA	HLA-C*07:02	0.0008014168186491588	0.0005722717649445078	not-binder
NGLNVCQK	HLA-C*07:02	0.01695600131060928	0.028033521798460265	not-binder
IKFHHVAP	HLA-C*07:02	0.03152383975684643	0.021807938593523972	not-binder
IHKYETLN	HLA-C*07:02	0.017053631693124773	0.01428699276902145	not-binder
GTLLAQDT	HLA-C*07:02	0.00036984837976303806	0.0005870394925761423	not-binder
GLTKGYAS	HLA-C*07:02	0.000189775454782648	0.0001369453607535583	not-binder
GDRLGWIE	HLA-C*07:02	0.0013291355789988302	0.0012864809759485767	not-binder
PNAEHPGV	HLA-C*07:02	0.02036924596177414	0.018290997103396323	not-binder
VQLEQLES	HLA-C*07:02	0.00020138507115916582	0.00016170495668523286	not-binder
DLHPNTDP	HLA-C*07:02	0.0014378120214587399	0.0014295477404042676	not-binder
VAIIVEAM	HLA-C*07:02	0.047121000848710536	0.06711161319285704	not-binder
KGRNSENI	HLA-C*07:02	0.004559397786215414	0.005043808445138259	not-binder
LEDIYGID	HLA-C*07:02	0.001202166019379547	0.0015186013489073278	not-binder
ETRYFINP	HLA-C*07:02	0.0013764129922492429	0.0016543787414906852	not-binder
KKQKSILY	HLA-C*07:02	0.3216692119836807	0.1425205924156454	not-binder
LHVVDLDG	HLA-C*07:02	0.0011851107311940724	0.0007429068957557865	not-binder
NLLIESYG	HLA-C*07:02	0.00028854592639788735	0.000475490410143757	not-binder
VEVWHQTG	HLA-C*07:02	0.0005884432672587537	0.0007220018627096573	not-binder
IGNPLLDK	HLA-C*07:02	0.03641680437431205	0.04564324549754309	not-binder
EEVASGRY	HLA-C*07:02	0.19059381941333414	0.2490275580238853	not-binder
VKGAKIKE	HLA-C*07:02	0.014611833223898429	0.01539657376253439	not-binder
DGCGSSWP	HLA-C*07:02	0.0005961889430182055	0.0007190264136743116	not-binder
PDNIGGRY	HLA-C*07:02	0.10414675287902356	0.07956303860398448	not-binder
TLMLADKP	HLA-C*07:02	0.004092589113861322	0.0035679250673961963	not-binder
QQYGYLPP	HLA-C*07:02	0.001082325493916869	0.0007169924555395027	not-binder
PNVLQLID	HLA-C*07:02	0.0005980453322990797	0.00040022024545985086	not-binder
VSLVAILD	HLA-C*07:02	0.0006852579137103021	0.0006726539927387581	not-binder
FYPLDAQL	HLA-C*07:02	0.8902974605560303	0.09687726831526496	binder
SVAESIIR	HLA-C*07:02	0.028710839874111115	0.041919765726964625	not-binder
KETSDYEK	HLA-C*07:02	0.031666562106693164	0.034363587569833626	not-binder
LMAALRLN	HLA-C*07:02	0.004159167394391261	0.004100394239612528	not-binder
KNVKGLVH	HLA-C*07:02	0.11175463125109672	0.11306266616565688	not-binder
KENHSRPA	HLA-C*07:02	0.003955501159362029	0.00603519477750468	not-binder
EIGPQDQA	HLA-C*07:02	0.0012056665204909223	0.0023106177487421157	not-binder
PGTRCSTV	HLA-C*07:02	0.007619291689115926	0.01027406442851793	not-binder
ESILHGGN	HLA-C*07:02	0.0003140516900771217	0.0004656653476698882	not-binder
LFTYLNPV	HLA-C*07:02	0.007292344656889327	0.0057264394772924805	not-binder
RVGESLPL	HLA-C*07:02	0.12228009812533855	0.09289158574533676	not-binder
KDFPYTIR	HLA-C*07:02	0.038025268435740146	0.05269333486930742	not-binder
LCDHDQRQ	HLA-C*07:02	0.002518530187080614	0.0029351901841140698	not-binder
RIRQDILV	HLA-C*07:02	0.07485285475850105	0.08065957069281345	not-binder
YRTVQSRA	HLA-C*07:02	0.26503440672531725	0.2750952061715293	not-binder
SSNHALSK	HLA-C*07:02	0.020349343258340015	0.021599535709095327	not-binder
KIDFFSAR	HLA-C*07:02	0.010155647294595838	0.006752438290407909	not-binder
LRPSMMQH	HLA-C*07:02	0.07057297946885228	0.05617010988814221	not-binder
GLVVFHPK	HLA-C*07:02	0.014761974319117143	0.02145938820033752	not-binder
HHDACPEC	HLA-C*07:02	0.013786869950126856	0.016255931278823965	not-binder
SALRTTMR	HLA-C*07:02	0.00029857170702598526	0.0003914950580301626	not-binder
AAPPQQPA	HLA-C*07:02	0.38822097405791284	0.3491042332807312	ambiguous
GESPQFPD	HLA-C*07:02	0.004472432106194901	0.0032738687859460314	not-binder
YDLVNPEA	HLA-C*07:02	0.004704948980361223	0.0027310257070386045	not-binder
TIAASIIT	HLA-C*07:02	0.00131431853515096	0.0010216840041937414	not-binder
KDIAPIAP	HLA-C*07:02	0.008819276449503376	0.009000284992502524	not-binder
RVYSSPKH	HLA-C*07:02	0.07361816212069243	0.08114794502134044	not-binder
NTLLELVA	HLA-C*07:02	0.0005560436420637416	0.0005653016039041297	not-binder
IDISTFNF	HLA-C*07:02	0.0771151702851057	0.07633938414414777	not-binder
GKSREQSL	HLA-C*07:02	0.19587129577994347	0.2785958509773288	not-binder
SRCGAGHD	HLA-C*07:02	0.02688540117815137	0.030443800156654596	not-binder
FFKPRLRE	HLA-C*07:02	0.021844482980668545	0.019524311383383737	not-binder
KQAGVYVD	HLA-C*07:02	0.002054710144875571	0.0018697613972767076	not-binder
IVFGCIVG	HLA-C*07:02	0.01067578425827378	0.021064858664234565	not-binder
LVDRKGYS	HLA-C*07:02	0.0013088563147903188	0.0023290212015154585	not-binder
ELRFSPGY	HLA-C*07:02	0.05062614204362035	0.039264172660115816	not-binder
KKASIELD	HLA-C*07:02	0.002275786248355871	0.002171428618193243	not-binder
QTPLLQRA	HLA-C*07:02	0.002276756594073959	0.0034510693563678187	not-binder
HPQGIIGL	HLA-C*07:02	0.08082515602000058	0.056648251737131304	not-binder
RLIDVLFE	HLA-C*07:02	0.00618855774810072	0.007698752059836237	not-binder
VSKAAVRK	HLA-C*07:02	0.004901244340544508	0.005168672262076655	not-binder
LYCFYKNV	HLA-C*07:02	0.015091513289371505	0.019303615702381212	not-binder
YRDTYSIV	HLA-C*07:02	0.5279284939169884	0.3487941886075174	ambiguous
GLLCRILD	HLA-C*07:02	0.001017340974186709	0.0012098274901493104	not-binder
GDLIQETL	HLA-C*07:02	0.015459488611668348	0.016158312812632303	not-binder
IEKFIENL	HLA-C*07:02	0.22164630638435484	0.17280623886715032	not-binder
SKRSKILK	HLA-C*07:02	0.014565625562681817	0.02138249917976322	not-binder
SSFMSRTS	HLA-C*07:02	0.00024498870043316857	0.00032042325296781083	not-binder
ELGNCKSL	HLA-C*07:02	0.006669686426175758	0.007187264642006639	not-binder
YCYYKYIK	HLA-C*07:02	0.0011638046882580966	0.0006027158016110374	not-binder
IRYMHTYC	HLA-C*07:02	0.15992208197712898	0.06293484576622314	not-binder
NIKAGVDG	HLA-C*07:02	0.0004251725194527378	0.00031691763539451814	not-binder
SSIKTNIK	HLA-C*07:02	0.016526768950279803	0.02723964351080061	not-binder
DSEGQRRM	HLA-C*07:02	0.041341902571730316	0.041796601910275115	not-binder
ITSGCQGM	HLA-C*07:02	0.053067283052951095	0.05608438568886083	not-binder
DYYQPEAY	HLA-C*07:02	0.746053159236908	0.13248179506096436	binder
TFKSKVKC	HLA-C*07:02	0.010369919438380748	0.010644564639715807	not-binder
ERADAGPL	HLA-C*07:02	0.28210742473602296	0.2190375798878242	not-binder
SQNVAALI	HLA-C*07:02	0.011924606573302299	0.009874321682064629	not-binder
NIDNGQAV	HLA-C*07:02	0.027306597214192152	0.038701155794024514	not-binder
IDQSNRTG	HLA-C*07:02	0.0002405776353072042	0.0003995650232062522	not-binder
AASRLGNG	HLA-C*07:02	0.0015272216012817807	0.000832171439083634	not-binder
SDEEEAEG	HLA-C*07:02	0.0005737036252330685	0.0008262316802141038	not-binder
LRRDGRRF	HLA-C*07:02	0.6776002228260041	0.1983633949255784	binder
QAPIADIL	HLA-C*07:02	0.05698485691100359	0.04763615702546553	not-binder
EVLPPLKE	HLA-C*07:02	0.005483956530224532	0.00925483808923497	not-binder
VQYPALHA	HLA-C*07:02	0.08207500674761832	0.0659696633864284	not-binder
GKPKKVWA	HLA-C*07:02	0.04882052466273308	0.048788798093800455	not-binder
DQPVMVMC	HLA-C*07:02	0.0004293627425795421	0.0002767466019220346	not-binder
LPAEEYCN	HLA-C*07:02	0.0003645538164164464	0.0002883255353985297	not-binder
DNNEDEGD	HLA-C*07:02	0.004564729016306046	0.007332395583179842	not-binder
FYKNNHVI	HLA-C*07:02	0.97238529920578	0.010718335964776326	binder
PDPQLPGY	HLA-C*07:02	0.015377506613731384	0.011070394709312726	not-binder
FGIEEPLD	HLA-C*07:02	0.002416270226240158	0.0012166337557412185	not-binder
AFDRTALI	HLA-C*07:02	0.29531873017549515	0.21379427858652353	not-binder
SSLAVSGA	HLA-C*07:02	0.0006362979858295148	0.0008898383212682945	not-binder
RAESLLVK	HLA-C*07:02	0.01828807335405145	0.02174012829789789	not-binder
SKGKSPSR	HLA-C*07:02	0.00834581473027356	0.0063062088373672465	not-binder
FGFIEIGT	HLA-C*07:02	0.0004255847085005371	0.0006359864719616617	not-binder
RKKIRVVQ	HLA-C*07:02	0.030866126349428667	0.024149426667636743	not-binder
KEHNMTEE	HLA-C*07:02	0.0009119875777109599	0.0008876309953453246	not-binder
HFLEENQV	HLA-C*07:02	0.20748189091682434	0.1125354498060732	not-binder
KDGENIGT	HLA-C*07:02	0.00036812601301789983	0.0003005105130149933	not-binder
PSAFNEFE	HLA-C*07:02	0.003677901010814821	0.0025083953692710222	not-binder
GIAKADKK	HLA-C*07:02	0.004178770983241975	0.004822153466713557	not-binder
YYAERDLP	HLA-C*07:02	0.05576734729111195	0.027730117329605883	not-binder
DFGSFPAD	HLA-C*07:02	0.006024944587261416	0.0031784678844506203	not-binder
YSGEGNEP	HLA-C*07:02	0.0013112465298036114	0.0018449058751326523	not-binder
GWDKIFHI	HLA-C*07:02	0.5454645171761513	0.3197003249693194	ambiguous
ARKKRYGN	HLA-C*07:02	0.011119872285053133	0.01510882985152025	not-binder
LEHEQQVV	HLA-C*07:02	0.019620654569007457	0.024948843706384453	not-binder
HYEDGEKK	HLA-C*07:02	0.4512877218250651	0.3618721006883831	ambiguous
TNGSLTPK	HLA-C*07:02	0.015075594578445362	0.012608288119995155	not-binder
SFIHIFFH	HLA-C*07:02	0.1362773586064577	0.13253552649456418	not-binder
VLQGEYLG	HLA-C*07:02	0.00022796430075686658	0.0003116164379438344	not-binder
LRLEQCRL	HLA-C*07:02	0.4065603047609329	0.19618996071739409	ambiguous
GHISLYRE	HLA-C*07:02	0.01378686741591082	0.015546476014624555	not-binder
RDLKTSNL	HLA-C*07:02	0.04037839826196432	0.029855870839503928	not-binder
MCLEEELQ	HLA-C*07:02	0.005778056872077286	0.003970959387662084	not-binder
ECDSYKKK	HLA-C*07:02	0.0026371030067139146	0.004332955043393562	not-binder
LTCEWAPM	HLA-C*07:02	0.03811064353212714	0.03352438659108728	not-binder
LFCGLFGD	HLA-C*07:02	0.0014216983239748516	0.0017413583969102336	not-binder
LFPQQQGD	HLA-C*07:02	0.020842895063105972	0.03535768887602378	not-binder
DKEVVIDA	HLA-C*07:02	0.004725270567587358	0.004268577208969609	not-binder
AWQMPQGG	HLA-C*07:02	0.0020099805559340212	0.00364850370327646	not-binder
MLAGHITL	HLA-C*07:02	0.5867888927459717	0.21540728381746743	ambiguous
ALAPSSMK	HLA-C*07:02	0.011929009068990127	0.015318247180484556	not-binder
NTGAEAVE	HLA-C*07:02	0.0007670175819839642	0.0004950589367017401	not-binder
EADLSWKD	HLA-C*07:02	0.0006167094863485545	0.0005528074091786995	not-binder
VNGTANIT	HLA-C*07:02	0.006038686784449965	0.007905519206062393	not-binder
AIRDNRPD	HLA-C*07:02	0.002306603151373565	0.0016689426857134264	not-binder
KGIRDYPY	HLA-C*07:02	0.12400690168142318	0.1392521690034449	not-binder
TAQRVAIA	HLA-C*07:02	0.000788917945465073	0.0006091280550160848	not-binder
IAVRSDRD	HLA-C*07:02	0.0006404508429113775	0.0004545225186349967	not-binder
NYNVSCIL	HLA-C*07:02	0.571168863773346	0.22994357692956813	ambiguous
NLGHGIHQ	HLA-C*07:02	0.004304690498975106	0.0051151121421905395	not-binder
PTEILELF	HLA-C*07:02	0.034198148548603056	0.018710777419261422	not-binder
LDRVADEP	HLA-C*07:02	0.0015028476540464909	0.0009441821839975822	not-binder
EMYKGGKA	HLA-C*07:02	0.000992483357549645	0.0011204867200249491	not-binder
IGGRFGKS	HLA-C*07:02	0.007141965950722806	0.012619030443239757	not-binder
NSAPLAIA	HLA-C*07:02	0.004170944963698275	0.006851331948827738	not-binder
DGIGVVDA	HLA-C*07:02	0.0008324476215303634	0.0012357194392452607	not-binder
IELAQENK	HLA-C*07:02	0.04270973377133487	0.045289068199133496	not-binder
GHEAFTAM	HLA-C*07:02	0.23646486923098564	0.28051853317065617	not-binder
NRFTADEL	HLA-C*07:02	0.7947932124137879	0.12558703579135394	binder
TLRYWVKD	HLA-C*07:02	0.001996849804891099	0.0016591625985735818	not-binder
FVEVKNYP	HLA-C*07:02	0.0010755511000752449	0.00034573537784915497	not-binder
HGSELNGE	HLA-C*07:02	0.002385886233969359	0.003115003202851207	not-binder
TVAPTLFY	HLA-C*07:02	0.19146860837936402	0.11145717328033375	not-binder
TSLAHYCR	HLA-C*07:02	0.0030149433587212116	0.0037731451736219787	not-binder
VGRRILPK	HLA-C*07:02	0.002507441233166219	0.0036311468769855385	not-binder
SVGKLLTV	HLA-C*07:02	0.20334091652184724	0.183736560842113	not-binder
KAAFGEAL	HLA-C*07:02	0.195639406144619	0.12947402257062776	not-binder
LYDVNPEL	HLA-C*07:02	0.9833022952079773	0.0072015067454178384	binder
PLPRKPTG	HLA-C*07:02	0.0017846438171545743	0.0015779030636897315	not-binder
AANSTPLT	HLA-C*07:02	0.008568713837303222	0.005608109767641563	not-binder
HLGNGSEA	HLA-C*07:02	0.0006120819045463577	0.0007559243976263586	not-binder
DGNYLVIL	HLA-C*07:02	0.07515363488346338	0.09528006254996223	not-binder
ESGAFVLM	HLA-C*07:02	0.014742886554449797	0.007545689090698349	not-binder
LGSMGMKR	HLA-C*07:02	0.00018063113188873103	0.00026488985721941007	not-binder
SAPPPAKK	HLA-C*07:02	0.19317087531089783	0.07230813547490793	not-binder
NELISRDE	HLA-C*07:02	0.0019262540510680993	0.0025094474281221087	not-binder
TGLQIKAD	HLA-C*07:02	0.0054431208714959215	0.007853990768419415	not-binder
DQYLNESA	HLA-C*07:02	0.0026526515721343458	0.002811410535844008	not-binder
DAALERRF	HLA-C*07:02	0.11260880585759878	0.07577370802101038	not-binder
NKLDELSQ	HLA-C*07:02	0.01140327638713643	0.012240411574509487	not-binder
PKRSRTAY	HLA-C*07:02	0.19275947287678719	0.10146344562050422	not-binder
GQTIEVIN	HLA-C*07:02	0.00416659056172648	0.006243474430358286	not-binder
LIKVNQIG	HLA-C*07:02	0.0009720984380692244	0.0003843020831520837	not-binder
TREEGMVP	HLA-C*07:02	0.015331610426073894	0.012640656482625795	not-binder
EALRQRIQ	HLA-C*07:02	0.001316353233960399	0.0011065385082385131	not-binder
EEDHRIAE	HLA-C*07:02	0.004832413122494472	0.005909069190249691	not-binder
ACRYGLEG	HLA-C*07:02	0.00029531492364185394	0.00019259303523332384	not-binder
QRRKTIRN	HLA-C*07:02	0.025584341993089767	0.04441460559035312	not-binder
SRRGTHGG	HLA-C*07:02	0.009714375328621827	0.011377111788242748	not-binder
HFYNVACA	HLA-C*07:02	0.011135792289860547	0.009618143061702281	not-binder
LTAAIRAL	HLA-C*07:02	0.5271901458501815	0.22820033036835374	ambiguous
EQASVSRE	HLA-C*07:02	0.00044424783014278545	0.0005232523483133618	not-binder
KKMPDVEQ	HLA-C*07:02	0.042065263690892606	0.027676757256792785	not-binder
ASYLAEIG	HLA-C*07:02	0.0005477589993461152	0.00042479650443300553	not-binder
AQENALKL	HLA-C*07:02	0.07316500227898359	0.06011222821142198	not-binder
PSQKQEQK	HLA-C*07:02	0.009843563217145856	0.015516208396516048	not-binder
LVAMVFVT	HLA-C*07:02	0.0005563831145991571	0.0004610877970454085	not-binder
RFKFSSFH	HLA-C*07:02	0.24153912663459778	0.193562876684142	not-binder
PDEPKEPI	HLA-C*07:02	0.024861228838562965	0.028137418117632255	not-binder
WREMGVSR	HLA-C*07:02	0.012075304030440747	0.009971589073779524	not-binder
VTPMPHNG	HLA-C*07:02	0.0025262249298975805	0.003445991965291514	not-binder
ASGLPHVR	HLA-C*07:02	0.0590968102827901	0.07467715919439434	not-binder
VCPTLKQA	HLA-C*07:02	0.0011883778148330747	0.001729918593396949	not-binder
GPVGVFEF	HLA-C*07:02	0.18699879944324493	0.1623192507547061	not-binder
DRHGRDFV	HLA-C*07:02	0.22168602345045657	0.18698923706987117	not-binder
KKEELQDC	HLA-C*07:02	0.005837283763685264	0.007260616715880533	not-binder
ICMEKSPW	HLA-C*07:02	0.001587925961939618	0.0022425477045701224	not-binder
PTAAAFGG	HLA-C*07:02	0.11635356119259085	0.2130756531448525	not-binder
NKPQHYHH	HLA-C*07:02	0.2687742091715336	0.3074987939876323	not-binder
DSSLKYPN	HLA-C*07:02	0.00038820888057671253	0.0002905319704909462	not-binder
FAAAEGVR	HLA-C*07:02	0.013809577992651612	0.011594386790980701	not-binder
SKLWSSII	HLA-C*07:02	0.03900860174326226	0.03964743043515641	not-binder
LPETSEQS	HLA-C*07:02	0.00019798631006722188	0.0003324831857522942	not-binder
NSMTYEEL	HLA-C*07:02	0.050386779755353925	0.03031795783590866	not-binder
DSGKYTCI	HLA-C*07:02	0.00901241898536682	0.008638202634424073	not-binder
WKSFTIWN	HLA-C*07:02	0.000619627163041514	0.0003534866605915549	not-binder
GTACLAIA	HLA-C*07:02	0.00017037131219694858	0.00021261583577147352	not-binder
TDLFLEGT	HLA-C*07:02	0.0003040606681679492	0.00027325453448077535	not-binder
LRFPNRIG	HLA-C*07:02	0.3453823119401932	0.27843059619405836	not-binder
YQDPAPDP	HLA-C*07:02	0.02161247511394322	0.015870349276383235	not-binder
YQSSNLVA	HLA-C*07:02	0.007691726222401485	0.008237657688406733	not-binder
LATHNCRS	HLA-C*07:02	0.00024698845227248966	0.00018422654251880658	not-binder
FILMYDIT	HLA-C*07:02	0.0005473029894346837	0.0006973126614173582	not-binder
INATVGGE	HLA-C*07:02	0.0018919809652288677	0.0014288779924604927	not-binder
ELSSSQST	HLA-C*07:02	0.0005131105996042607	0.0008870593765131785	not-binder
GGAPSVGI	HLA-C*07:02	0.07518466989276931	0.13706216302041732	not-binder
DVVVSDGF	HLA-C*07:02	0.01248130927560851	0.009065278145091553	not-binder
APFAGNIG	HLA-C*07:02	0.005255597352515906	0.007114387960819015	not-binder
LVNPDSVS	HLA-C*07:02	0.004277293180348351	0.006772862987952871	not-binder
TGLMLIRA	HLA-C*07:02	0.0005410802972619422	0.000612968331407021	not-binder
LFEVEFND	HLA-C*07:02	0.002070670091416105	0.002123999577349214	not-binder
VTPQTLIN	HLA-C*07:02	0.0009953473345376551	0.0006557739578103385	not-binder
DADVITIE	HLA-C*07:02	0.001617009861729457	0.0013778815025639315	not-binder
IEALDTIV	HLA-C*07:02	0.00035729926676140165	0.00015983204867446428	not-binder
AAIVEGPR	HLA-C*07:02	0.06618292805796955	0.12287352091401879	not-binder
GPTRPING	HLA-C*07:02	0.001997451498027658	0.00278370530121877	not-binder
RLLVGKLG	HLA-C*07:02	0.00239995130978059	0.002044580021649272	not-binder
TSVHDALE	HLA-C*07:02	0.0021359433798352257	0.0012338507010764307	not-binder
MRHSATHV	HLA-C*07:02	0.7183478653430939	0.187054016342797	binder
IHLRALGR	HLA-C*07:02	0.0359490514267236	0.04789021441324566	not-binder
WFWLVFGP	HLA-C*07:02	0.00041042101345851735	0.00046841126177691667	not-binder
GLATTLVL	HLA-C*07:02	0.032171210972592235	0.03130860418672735	not-binder
LRADLEEF	HLA-C*07:02	0.9587408065795898	0.01798175501655597	binder
ILSDKNVK	HLA-C*07:02	0.012380885209859116	0.012175837234769917	not-binder
TVVDPYSS	HLA-C*07:02	0.00036906705499859525	0.0003565707544230053	not-binder
NGFDRDDV	HLA-C*07:02	0.01280455567757599	0.012263458725619429	not-binder
DPNYGARP	HLA-C*07:02	0.0025879615539452063	0.0020812767128604356	not-binder
LPLFEKHI	HLA-C*07:02	0.020034252261393704	0.014921542069352306	not-binder
MEVRTLLS	HLA-C*07:02	0.001210848622577032	0.0015576597192441218	not-binder
YDLLGHGE	HLA-C*07:02	0.004842308483785018	0.0043007886963831845	not-binder
VLLVHSPH	HLA-C*07:02	0.004283174406737089	0.0024923798489020193	not-binder
SRVGDGMQ	HLA-C*07:02	0.06936922706663609	0.06792005869261522	not-binder
EIKRFPYM	HLA-C*07:02	0.037499258934985846	0.03782916771607704	not-binder
DPTGYGRI	HLA-C*07:02	0.01000630110502243	0.009555163679210363	not-binder
PSYIGLCF	HLA-C*07:02	0.01958395531401038	0.012722840886366585	not-binder
DLVGLEKL	HLA-C*07:02	0.028131093410775066	0.01927583553565239	not-binder
PLQVWELA	HLA-C*07:02	0.00031083437206689266	0.00022784532050792902	not-binder
DVDEDVIR	HLA-C*07:02	0.07128245674539357	0.07993489672527662	not-binder
TEQEMLEQ	HLA-C*07:02	0.0004937118789712259	0.0007081612951283347	not-binder
PITSLFEN	HLA-C*07:02	0.00040058124704955844	0.000456630236781996	not-binder
QGALYWEP	HLA-C*07:02	0.00032860137825991843	0.00026872664659056955	not-binder
WRWLGDGV	HLA-C*07:02	0.14312234111130237	0.117466887967967	not-binder
AFTVFYSE	HLA-C*07:02	0.002480945564440162	0.002765666314650423	not-binder
GEKLSVAN	HLA-C*07:02	0.0005350172876205761	0.000462461934733409	not-binder
QLETLSIR	HLA-C*07:02	0.0025438720422243932	0.0027029127112585716	not-binder
VNALEQRL	HLA-C*07:02	0.09911362733691931	0.06397141839016686	not-binder
KDAESPSW	HLA-C*07:02	0.002214684872160433	0.003668384471257778	not-binder
AQLLDIVA	HLA-C*07:02	0.0007670441962545737	0.000541748558561426	not-binder
TCRAEREL	HLA-C*07:02	0.11400231719017029	0.08417793951370939	not-binder
YFSCGNVA	HLA-C*07:02	0.004624590231105685	0.0037995811101007833	not-binder
AAERMTWY	HLA-C*07:02	0.12721725404262543	0.14947830413011048	not-binder
NKLTTVPP	HLA-C*07:02	0.01350644459016621	0.006312199887736788	not-binder
LRDPARFD	HLA-C*07:02	0.07623962312936783	0.05048849660771558	not-binder
LASREDVA	HLA-C*07:02	0.0005341759815564728	0.00047918308423223013	not-binder
LAKAHRAS	HLA-C*07:02	0.00038606181760769687	0.0005532428709027259	not-binder
LEMQKLWL	HLA-C*07:02	0.05031384155154228	0.02252052879419382	not-binder
SKVHVFKD	HLA-C*07:02	0.017865287777385674	0.02629291990418431	not-binder
PAYLRFVR	HLA-C*07:02	0.002446883847005665	0.0017519253297182162	not-binder
IAPALARG	HLA-C*07:02	0.0034860221261624248	0.0042439053930029315	not-binder
PHYCDTYR	HLA-C*07:02	0.05215124738169834	0.07832593860654667	not-binder
IQHQLGSL	HLA-C*07:02	0.2975612061098218	0.3083269873179659	not-binder
PEKIAKSK	HLA-C*07:02	0.00452967471206307	0.0036691112039022363	not-binder
CICLLNNF	HLA-C*07:02	0.02997802954632789	0.020544628228578193	not-binder
GVERIVEI	HLA-C*07:02	0.13741914522834123	0.15910054305560725	not-binder
GLDIETEL	HLA-C*07:02	0.054231053311377765	0.07109418735603092	not-binder
LLRHPVTG	HLA-C*07:02	0.0012949431751621888	0.0008228108647329866	not-binder
NQFTRTLD	HLA-C*07:02	0.00829348913684953	0.00818965494484924	not-binder
NLGIAIIS	HLA-C*07:02	0.0006895935437569278	0.0007395736819912325	not-binder
NKTLKPKS	HLA-C*07:02	0.005028139706701041	0.007436253908816737	not-binder
KSKEECEK	HLA-C*07:02	0.1314770504133776	0.16230784993034175	not-binder
TGAVPGDA	HLA-C*07:02	0.0008278244793473277	0.0006719669052578447	not-binder
IGDILVSN	HLA-C*07:02	0.0008151015932526207	0.0008863236876208951	not-binder
RLAQEVIP	HLA-C*07:02	0.0016217819989833514	0.0011559932325057344	not-binder
FWYPEGIA	HLA-C*07:02	0.031186315731611104	0.03188948368896021	not-binder
NRAVELRT	HLA-C*07:02	0.08473574258387088	0.06228568766143854	not-binder
INNLKTEL	HLA-C*07:02	0.5827749788761138	0.26100913146451327	ambiguous
DFVLVDGG	HLA-C*07:02	0.0006567758682656688	0.0005447024312050674	not-binder
CLIDQTDT	HLA-C*07:02	0.00027272969246041614	0.0002807956367071964	not-binder
KSELRRTQ	HLA-C*07:02	0.0070491381020019615	0.011432468439791002	not-binder
LKHQEECK	HLA-C*07:02	0.02836605149132083	0.03048551337724654	not-binder
GFIIAFEI	HLA-C*07:02	0.007908664632122964	0.011271053342427397	not-binder
DEEASRAK	HLA-C*07:02	0.003559079302590362	0.004436565675402536	not-binder
AVDKLADG	HLA-C*07:02	0.00046890086997146695	0.00035226933420346275	not-binder
VHLAGCYI	HLA-C*07:02	0.07143588680773974	0.07372911801616414	not-binder
PKVQQQLG	HLA-C*07:02	0.00741200474640209	0.006665986593305431	not-binder
DNVGKMED	HLA-C*07:02	0.0033265896721331955	0.004831557698185723	not-binder
KRTGKSMA	HLA-C*07:02	0.045875409804284575	0.06855538945392743	not-binder
TRDNRHFY	HLA-C*07:02	0.8465997755527497	0.23919915996250482	binder
APVDPGHP	HLA-C*07:02	0.027509096637368204	0.020532502796486787	not-binder
MDGEDKYQ	HLA-C*07:02	0.011187900678487494	0.01676080663758834	not-binder
EAQHINRS	HLA-C*07:02	7.78709062974059e-05	5.958020040376391e-05	not-binder
GPAQSVAA	HLA-C*07:02	0.014795556783792563	0.025204494962947424	not-binder
PYKPSYLV	HLA-C*07:02	0.39192757159471514	0.2973203992230549	ambiguous
EHFVAWPG	HLA-C*07:02	0.006623749202117324	0.008720842450644119	not-binder
EGRLGSEQ	HLA-C*07:02	0.0003279102711530868	0.0003098919095061669	not-binder
CSLDTLLA	HLA-C*07:02	0.00023796062159817666	0.00025458728443902536	not-binder
AASFTDGL	HLA-C*07:02	0.0476851700572297	0.04114864610647393	not-binder
LYFDEISV	HLA-C*07:02	0.11815463462844492	0.09909376623869084	not-binder
KRHGMIKR	HLA-C*07:02	0.310754556953907	0.30079888697760515	not-binder
HRSLTPER	HLA-C*07:02	0.3676135212182999	0.19822236751605365	not-binder
LLFAADKA	HLA-C*07:02	0.0013374909281992585	0.0008937700399230118	not-binder
LKVPHSGY	HLA-C*07:02	0.6597679615020752	0.26550648464189586	binder
EIHAREIL	HLA-C*07:02	0.038095807284116746	0.04537993014611089	not-binder
KFNQEREE	HLA-C*07:02	0.04834263809607364	0.05299801660747279	not-binder
RQRWETIE	HLA-C*07:02	0.0016116683262225706	0.0014955278109553144	not-binder
SDSPVNHR	HLA-C*07:02	0.01623952382178686	0.02076548055001866	not-binder
TVSTMGVT	HLA-C*07:02	0.0005071800824225647	0.00044438271530944536	not-binder
TIFPSIIL	HLA-C*07:02	0.4850176155567169	0.17115807921765175	ambiguous
ARLGWLSP	HLA-C*07:02	0.033494776231236756	0.0274388007521388	not-binder
AAARYLYL	HLA-C*07:02	0.389307527244091	0.2955613712315079	ambiguous
NCEDNTLL	HLA-C*07:02	0.03559213038533926	0.04516722031156076	not-binder
TPPTQDTL	HLA-C*07:02	0.11263830326497555	0.08608351859810923	not-binder
DPKVSDEQ	HLA-C*07:02	0.00309927327598416	0.003614361284898955	not-binder
MQKFTILE	HLA-C*07:02	0.0040449225576594475	0.0027617655123068196	not-binder
VIGNPHYN	HLA-C*07:02	0.0023306954884901644	0.0021881524601863123	not-binder
AHLLRLAL	HLA-C*07:02	0.6649188995361328	0.21089335639645915	binder
KIRCGTKL	HLA-C*07:02	0.02618732845876366	0.03032674654496478	not-binder
SDTKDKEY	HLA-C*07:02	0.14453480560332538	0.16868678007997218	not-binder
GAFENMKE	HLA-C*07:02	0.0062057347517111335	0.0115858505389288	not-binder
IPNNLIND	HLA-C*07:02	0.0018019259192897153	0.001183574273270249	not-binder
PMMVSDLL	HLA-C*07:02	0.07213770495727659	0.08046569605495241	not-binder
PKGIKGIK	HLA-C*07:02	0.015185942791868001	0.02378377169798177	not-binder
EMVKENAI	HLA-C*07:02	0.0033359085296979173	0.004126505054762645	not-binder
LISEQLVK	HLA-C*07:02	0.02331095487170387	0.04422024704619913	not-binder
SCIREDLN	HLA-C*07:02	0.002217048220336437	0.0022885087152208447	not-binder
NDLDKGSI	HLA-C*07:02	0.010921101662097499	0.009436615615798007	not-binder
NGHIHIGH	HLA-C*07:02	0.06488355207256973	0.057250172149356356	not-binder
SRAPAVAP	HLA-C*07:02	0.26740212440490724	0.25459092931599026	not-binder
EMVRGLSL	HLA-C*07:02	0.031376885203644636	0.036174036509046874	not-binder
PAPITYSH	HLA-C*07:02	0.018549665676255246	0.014458581230458987	not-binder
KLGVQKAD	HLA-C*07:02	0.0030629777938884217	0.003381070837280242	not-binder
LRHFQKDA	HLA-C*07:02	0.04513005847220484	0.05227282124066682	not-binder
GVSVKKRK	HLA-C*07:02	0.0005550289611115034	0.0005757784851940582	not-binder
GNVHTVVR	HLA-C*07:02	0.07217322837095708	0.08540545962517197	not-binder
EAQSHNEG	HLA-C*07:02	0.0001677459305452149	0.00029934872921563065	not-binder
RVRRCLRA	HLA-C*07:02	0.00022519841986650134	0.00017451875611333516	not-binder
GRGSLSPP	HLA-C*07:02	0.05433612212073058	0.06214836327049833	not-binder
LEYLEKEL	HLA-C*07:02	0.10842955112457275	0.0423389507028761	not-binder
FRIIAYSE	HLA-C*07:02	0.030799623075290584	0.033188682664697655	not-binder
QGTIKINA	HLA-C*07:02	0.0011978012503277569	0.0010363066159828499	not-binder
GWITKFVD	HLA-C*07:02	0.0045417734017974	0.0052211234624032436	not-binder
PGLPYEGA	HLA-C*07:02	0.0011856358960358193	0.0020763777843937994	not-binder
YPYNTLSS	HLA-C*07:02	0.000489360687424778	0.0002618727172156493	not-binder
YDICIKLK	HLA-C*07:02	0.003940260363742709	0.003041427714248941	not-binder
FVYNENHG	HLA-C*07:02	0.021305203050724232	0.03920038353558089	not-binder
NQQVLACW	HLA-C*07:02	0.009322245117618876	0.017129320330621287	not-binder
DDVVEFML	HLA-C*07:02	0.007934306119568645	0.005406929549958111	not-binder
SNISSISS	HLA-C*07:02	0.0004587147588154039	0.0003500935027958646	not-binder
IASRNNGF	HLA-C*07:02	0.29672142267227175	0.1728687565361287	not-binder
GSGAGGTV	HLA-C*07:02	0.0630907844286412	0.061408089684898824	not-binder
LLQVYIDH	HLA-C*07:02	0.002833037354503176	0.0037047040769170193	not-binder
WCQLGGLW	HLA-C*07:02	0.010611141287654391	0.017100867630203978	not-binder
GSAFVVHD	HLA-C*07:02	0.006062687421763258	0.011112644935767784	not-binder
LVEEYSGL	HLA-C*07:02	0.014499449962750077	0.020494374367682415	not-binder
VDRARREC	HLA-C*07:02	0.0007579749497381271	0.0012210892543902381	not-binder
LSHTWNKA	HLA-C*07:02	0.0035088397613435517	0.0035970750888330836	not-binder
EMKARHKE	HLA-C*07:02	0.0013234489946171379	0.001856645286409458	not-binder
NGTDVVLG	HLA-C*07:02	0.003244545818597544	0.004723729295920013	not-binder
EKVIFLVP	HLA-C*07:02	0.0032788724871352314	0.0035896691168880385	not-binder
LSSLNVIA	HLA-C*07:02	0.0014850515024591004	0.0014937149772532286	not-binder
ELANITPE	HLA-C*07:02	0.0009907363886668464	0.0011389735360064909	not-binder
GKKDVKVV	HLA-C*07:02	0.5279780268669129	0.22833248994099886	ambiguous
EPYFEKFD	HLA-C*07:02	0.006872740888502449	0.009708326698808459	not-binder
AVDVLVSS	HLA-C*07:02	0.0001105085409790263	0.00010281455556547544	not-binder
EILARIGS	HLA-C*07:02	3.728646137801661e-05	6.093884336618653e-05	not-binder
EQGKAVVI	HLA-C*07:02	0.025125769006263	0.023703821212135087	not-binder
AFELFAAM	HLA-C*07:02	0.0549729511141777	0.05070345560677279	not-binder
RHPMTDFD	HLA-C*07:02	0.01497234691232734	0.01902234716004108	not-binder
IPPCKDPD	HLA-C*07:02	0.002793721659327275	0.004517050310480078	not-binder
DAYSSKAK	HLA-C*07:02	0.0068866890738718215	0.012393226451761089	not-binder
RVIISELP	HLA-C*07:02	0.00266434132354334	0.0031172585150382862	not-binder
QWSETALA	HLA-C*07:02	0.00013259250114288078	9.390845469557975e-05	not-binder
ISRKENGE	HLA-C*07:02	0.0017845819049398415	0.0014612931723735594	not-binder
ILFYGNIP	HLA-C*07:02	0.0028717645902361253	0.003756518419647676	not-binder
PRDRSSVV	HLA-C*07:02	0.10894316816702485	0.111126645082193	not-binder
NPLTYYLR	HLA-C*07:02	0.00602357154712081	0.008796080376479706	not-binder
NAAIMVHR	HLA-C*07:02	0.019478550064377487	0.02429001677167024	not-binder
DYKAYFID	HLA-C*07:02	0.01363925258629024	0.015983365883270623	not-binder
QQQATCIR	HLA-C*07:02	0.001998871236387778	0.0029166406040384532	not-binder
AQIWKTSK	HLA-C*07:02	0.0025884794849844184	0.0031554994852229386	not-binder
YSKDGTQR	HLA-C*07:02	0.0628194997087121	0.03728139260192341	not-binder
PTSGAVDR	HLA-C*07:02	0.005143931854945549	0.005947933884876835	not-binder
GGAGAASA	HLA-C*07:02	0.02344692046754062	0.030575145686550235	not-binder
KRSLCLRD	HLA-C*07:02	0.01983727006445406	0.03346103377757919	not-binder
KDVFEHAH	HLA-C*07:02	0.015232468812610023	0.018055124912085236	not-binder
RKDAIMQM	HLA-C*07:02	0.37262589037418364	0.18170969683160315	not-binder
IQRGERPR	HLA-C*07:02	0.010487825545806118	0.014582759574295383	not-binder
VHDDLLKR	HLA-C*07:02	0.2240735873579979	0.16925978615626522	not-binder
SNVMLVCP	HLA-C*07:02	0.0014239775511668995	0.0013484361192305505	not-binder
PFDATVVD	HLA-C*07:02	0.006062817116617225	0.0068227623811223815	not-binder
ENNHNQSS	HLA-C*07:02	0.0001557260852678155	0.0002546800157956648	not-binder
FPPQDQDK	HLA-C*07:02	0.020550580183044075	0.03070619148102581	not-binder
FAQANSEH	HLA-C*07:02	0.009064091164327692	0.009618643432202477	not-binder
RQFEELRL	HLA-C*07:02	0.6463996410369873	0.2464081846397114	binder
AFDTKSVA	HLA-C*07:02	0.024183111428283156	0.022222424432508516	not-binder
AGGLSGKP	HLA-C*07:02	0.02045586328022182	0.017559189971813577	not-binder
FCSDKKPA	HLA-C*07:02	0.0026004025246948006	0.00113149832065259	not-binder
QSAIESAV	HLA-C*07:02	0.0012237203649419826	0.0014836245606653165	not-binder
LKDPAKTA	HLA-C*07:02	0.028818519739434122	0.03679861285242437	not-binder
RNYHRTNS	HLA-C*07:02	0.0012372599012451246	0.001575137707419388	not-binder
CDHEPRLP	HLA-C*07:02	0.003645435284124687	0.0040017350685710405	not-binder
IFFVLSNV	HLA-C*07:02	0.013946307171136142	0.00514697668347511	not-binder
LNFLKPSF	HLA-C*07:02	0.56331986784935	0.22847664010051938	ambiguous
ETHILEYH	HLA-C*07:02	0.00949097625034483	0.015384298772617657	not-binder
EKDGLMSG	HLA-C*07:02	0.0002566668103533232	0.0002832072219636371	not-binder
VFEDLSLK	HLA-C*07:02	0.17904637306928634	0.1676260906015845	not-binder
LTPGDLFA	HLA-C*07:02	0.0005420972447609529	0.00047466458591972124	not-binder
DIYGREEL	HLA-C*07:02	0.2078898111358285	0.22439779707010515	not-binder
EKVVRPRL	HLA-C*07:02	0.02185397227294743	0.02019893204478849	not-binder
VMESMDKE	HLA-C*07:02	0.0024506410933099686	0.0029760457816103945	not-binder
IGSNTRTI	HLA-C*07:02	0.05389781035482884	0.049927489877226554	not-binder
PLEANTNI	HLA-C*07:02	0.002390655096678529	0.003480457433189756	not-binder
ANADRAAA	HLA-C*07:02	0.003397797733123298	0.0031032562246605666	not-binder
TVVSIPNG	HLA-C*07:02	0.0017351302230963483	0.0031689963978390723	not-binder
AAEHAWQK	HLA-C*07:02	0.020589816593565048	0.030574484122969453	not-binder
DVKAENIF	HLA-C*07:02	0.02366040740162134	0.013348473777229957	not-binder
GRHCVGSR	HLA-C*07:02	0.0943472921848297	0.06287241683740824	not-binder
FKDNVFLD	HLA-C*07:02	0.02820987328886986	0.0159623261797122	not-binder
KLQQGFVH	HLA-C*07:02	0.06970091555267573	0.07045368475658093	not-binder
KLDILVAL	HLA-C*07:02	0.053559945337474345	0.029555296437436266	not-binder
PNYLLPKR	HLA-C*07:02	0.0031543826291454023	0.004013188382624142	not-binder
NPIGVGGA	HLA-C*07:02	0.0015665221668314188	0.001518001292943935	not-binder
DPNHGALN	HLA-C*07:02	0.0013936716131865978	0.000828432493805038	not-binder
GPGANFVS	HLA-C*07:02	0.004566729959333315	0.005676678785316406	not-binder
AAPQEAKA	HLA-C*07:02	0.03329301204066724	0.055492492726642896	not-binder
GVMAASWA	HLA-C*07:02	0.0004340848627180094	0.0005847180883480377	not-binder
SNRVIGTY	HLA-C*07:02	0.6234525442123413	0.22105169476003983	binder
IVHAGAVI	HLA-C*07:02	0.07347404528409243	0.07294870380765427	not-binder
RNEIIDSE	HLA-C*07:02	0.0011754536423268292	0.0016028782436522096	not-binder
VCLAELDT	HLA-C*07:02	0.00036624022759497167	0.0003839959697699536	not-binder
HACKPVKL	HLA-C*07:02	0.4772973507642746	0.2883511747703856	ambiguous
RQGHRQQF	HLA-C*07:02	0.49531022515147927	0.2572897980648296	ambiguous
AERITEFC	HLA-C*07:02	0.0014173962874338031	0.0014379457985590667	not-binder
TPVEHLDT	HLA-C*07:02	0.0013637106865644455	0.0008297315503445954	not-binder
VHPGNDHF	HLA-C*07:02	0.7945458292961121	0.13097840167045316	binder
DIDSPNAG	HLA-C*07:02	9.31240244332443e-05	8.485896565179279e-05	not-binder
GSVIDYTF	HLA-C*07:02	0.03275793539360165	0.04174324177524749	not-binder
GYKRLMEA	HLA-C*07:02	0.05285532474517822	0.06900016409037928	not-binder
YRIPASKY	HLA-C*07:02	0.9921087741851806	0.008513906366506542	binder
KTEVVKKL	HLA-C*07:02	0.3020795064046979	0.15699019463883288	not-binder
FSDLAAQL	HLA-C*07:02	0.6313055112957955	0.2799484566118836	ambiguous
STMKLVSH	HLA-C*07:02	0.04796970263123512	0.016758527426649798	not-binder
AHNRRGHN	HLA-C*07:02	0.0025794278199100518	0.0032100011926516916	not-binder
SNGVYRVV	HLA-C*07:02	0.19267568849027156	0.19272422982330806	not-binder
TLWPRLQD	HLA-C*07:02	0.0010316196237909025	0.0009934291354814133	not-binder
SIGDYVLS	HLA-C*07:02	0.0014985613714088685	0.0017899876439933762	not-binder
IGVSTERS	HLA-C*07:02	0.00036543971655191856	0.0005019587287495726	not-binder
VPIVVAVN	HLA-C*07:02	0.0023807274425053037	0.0024707941349970523	not-binder
IHPKLNNI	HLA-C*07:02	0.2669278085231781	0.18180091740411014	not-binder
TAGDFATE	HLA-C*07:02	0.0019134661668431363	0.0016732074451432813	not-binder
GKKLEYEG	HLA-C*07:02	0.005979324691361398	0.006734270106088332	not-binder
DTPDKEEL	HLA-C*07:02	0.10537316771224141	0.0842140855746232	not-binder
ALTVHCKL	HLA-C*07:02	0.06576628304319457	0.07336711351388066	not-binder
ALRGLPLS	HLA-C*07:02	0.004020895872963592	0.004615338041917171	not-binder
PQAMRETL	HLA-C*07:02	0.11084179347380996	0.0876252546951809	not-binder
IGVNELDY	HLA-C*07:02	0.04337808508425951	0.03613061966894733	not-binder
EESIIDNP	HLA-C*07:02	0.00015519320190211517	0.00015155871958381502	not-binder
EKNHQKDF	HLA-C*07:02	0.29611903578042986	0.17297039665231917	not-binder
KPKAPEPQ	HLA-C*07:02	0.029263615841045976	0.030125101896928314	not-binder
EFFINGQY	HLA-C*07:02	0.15586321689188481	0.12473511774940264	not-binder
CLVLSTSS	HLA-C*07:02	8.742115114728222e-05	0.00015259992988960047	not-binder
ESTAALGT	HLA-C*07:02	0.00020113604991536249	0.00034617556518930627	not-binder
VAVGLTGI	HLA-C*07:02	0.028836499014869333	0.049437711634234625	not-binder
WMNGDRID	HLA-C*07:02	0.004203997191507369	0.004289905118486382	not-binder
GHSYEIAK	HLA-C*07:02	0.09465788660745603	0.09328974106224953	not-binder
FRNGKLFP	HLA-C*07:02	0.16058554388582708	0.15684774212110433	not-binder
RAHKYIGM	HLA-C*07:02	0.20517444908618926	0.1598123799564441	not-binder
NQLANKDF	HLA-C*07:02	0.1735712705180049	0.10008757871877355	not-binder
YEVRNKND	HLA-C*07:02	0.0033831760752946138	0.003898871755337822	not-binder
VAKLEALF	HLA-C*07:02	0.21655372381210328	0.11649044776006552	not-binder
EEDHLAWT	HLA-C*07:02	0.0007006551453741849	0.0007797657254848805	not-binder
RFVPFAAV	HLA-C*07:02	0.23787155151367187	0.1696525882581632	not-binder
QYFISTHG	HLA-C*07:02	0.00570371025823988	0.003478575646697812	not-binder
QAEHNILM	HLA-C*07:02	0.030953133665025234	0.023589935081572526	not-binder
ISLGIKQC	HLA-C*07:02	0.002136925491504371	0.0012397804663400376	not-binder
GLILTDDE	HLA-C*07:02	0.00041833687591861233	0.0006775876589193359	not-binder
QQGIGAWP	HLA-C*07:02	0.00021770515995740426	0.0003127816861389996	not-binder
ELKKLQQT	HLA-C*07:02	0.0028325399674940855	0.0021446803872974688	not-binder
EKPYECSD	HLA-C*07:02	0.0008077278850123548	0.0007514775459660999	not-binder
DKQLIGTL	HLA-C*07:02	0.11083608120679855	0.07573427650500275	not-binder
GSRHINMD	HLA-C*07:02	0.0012823587619095634	0.0013782834461673837	not-binder
VLLQLLEM	HLA-C*07:02	0.021626476757228376	0.008023066256934759	not-binder
FYLRQNNA	HLA-C*07:02	0.027772724942769854	0.04453404355972236	not-binder
LLIAGGAH	HLA-C*07:02	0.0031141128070885315	0.004609469791006776	not-binder
ERYTPGII	HLA-C*07:02	0.5101665273308754	0.33719189098304514	ambiguous
LSGTMLEA	HLA-C*07:02	0.00020414594164321897	0.0002295613467549922	not-binder
EEHVDGGY	HLA-C*07:02	0.00971742409892613	0.011822299705658157	not-binder
PLCLCYTE	HLA-C*07:02	0.0012511280129444912	0.001886289692227379	not-binder
MGLQIDYD	HLA-C*07:02	0.0016442750420537777	0.002090185300524751	not-binder
GDTCELPC	HLA-C*07:02	0.0002339582986678579	0.00023518809937732134	not-binder
TSFYRHFR	HLA-C*07:02	0.0017048240057192742	0.0018266827165502393	not-binder
VLIGLALF	HLA-C*07:02	0.019358735345304013	0.020890938418058943	not-binder
TFEADSVY	HLA-C*07:02	0.42287241816520693	0.10852686895725852	not-binder
PIRMMGKR	HLA-C*07:02	0.0005930506360073195	0.0009136705987640874	not-binder
SELGFLLF	HLA-C*07:02	0.0230284042423591	0.039362433360745776	not-binder
GIVFGLGG	HLA-C*07:02	0.00011667856790609221	0.00012933080531584755	not-binder
GKEIFKFA	HLA-C*07:02	0.010998376656789332	0.008127914016395945	not-binder
NLERYSEN	HLA-C*07:02	0.000520910811445674	0.0004296136364574343	not-binder
DFCGAVRT	HLA-C*07:02	0.001980304019525647	0.0023218549238740007	not-binder
IVGFEDDL	HLA-C*07:02	0.017431387887336315	0.011365671652982036	not-binder
DEAPFYTL	HLA-C*07:02	0.04265548307448626	0.03840015575639449	not-binder
LMLLTLST	HLA-C*07:02	0.0015061817946843802	0.0012062879790653092	not-binder
ADSLNLGI	HLA-C*07:02	0.00158715885681886	0.0022813984519035294	not-binder
VTSGTQSP	HLA-C*07:02	0.0011357996874721721	0.000872723881581827	not-binder
TGENLASC	HLA-C*07:02	0.0008949879373176372	0.0007319294260804556	not-binder
VAKFVKSN	HLA-C*07:02	0.0015631725545972586	0.0004272363566940042	not-binder
EVIDRTKR	HLA-C*07:02	0.0018195734621258453	0.0025935996801902737	not-binder
WFYSWQYD	HLA-C*07:02	0.0012104422246920876	0.002131752048348744	not-binder
GLMVGGVL	HLA-C*07:02	0.04013768001459539	0.034253315514651765	not-binder
QDHVRDQM	HLA-C*07:02	0.04378816392272711	0.03389184045043718	not-binder
MINWCSFE	HLA-C*07:02	0.0010372985729190987	0.0011646543427259771	not-binder
TSYDSDID	HLA-C*07:02	0.00297039290308021	0.0029044859019224244	not-binder
CHIILRGG	HLA-C*07:02	0.0004628006264283613	0.0004911769254717744	not-binder
LVEIQETR	HLA-C*07:02	0.037361600322765295	0.06342811531700694	not-binder
ALAYAYDI	HLA-C*07:02	0.00033160652455990205	0.00025303871800815773	not-binder
VNFTYAVH	HLA-C*07:02	0.04153164625167847	0.03651677852359064	not-binder
PLDLRITV	HLA-C*07:02	0.08387942112749443	0.14179535091212017	not-binder
MDIAEIRN	HLA-C*07:02	0.0017038522812072188	0.0012071475911175254	not-binder
EELSLLAP	HLA-C*07:02	0.000452889375947052	0.0004457027929342905	not-binder
IDEFTITT	HLA-C*07:02	0.0012345357914455234	0.000779237935525626	not-binder
LASGPVGI	HLA-C*07:02	0.02254204750061035	0.023200347328086908	not-binder
DLAMKAGH	HLA-C*07:02	0.0015698984141636174	0.0019349862248588922	not-binder
VESVRNVM	HLA-C*07:02	0.10223115226253868	0.07747495376920908	not-binder
IGRYFGEI	HLA-C*07:02	0.06174221083056182	0.07864719677757553	not-binder
GLLLHMAI	HLA-C*07:02	0.015562767756637185	0.025256308507705015	not-binder
NMKIKEAK	HLA-C*07:02	0.010206198067680815	0.01286493141145281	not-binder
DLCNKLKR	HLA-C*07:02	0.0025035633640072773	0.004062873169167863	not-binder
LLEKVEKF	HLA-C*07:02	0.3343036562204361	0.31279334942292597	not-binder
ERQNLGIY	HLA-C*07:02	0.23255967050790788	0.11049966845130954	not-binder
CDPDVIDY	HLA-C*07:02	0.018421551492065192	0.018037403510305288	not-binder
NTIYGSIR	HLA-C*07:02	0.0018964605591463624	0.0015453432792557967	not-binder
VVPPLQLT	HLA-C*07:02	0.012678498891182244	0.015341287516783703	not-binder
QTKNSQQT	HLA-C*07:02	0.0002255416115076514	0.00021505425414352315	not-binder
QLIQTLQI	HLA-C*07:02	0.00481181982322596	0.003181854516852772	not-binder
KLIKKYGE	HLA-C*07:02	0.009978393329583923	0.010804273357801325	not-binder
KSDKSIWV	HLA-C*07:02	0.18699820749461651	0.16888071505106284	not-binder
DRVAVLAP	HLA-C*07:02	0.02926309781614691	0.026458150347604664	not-binder
AARELDLN	HLA-C*07:02	0.002523725343053229	0.0029920568449871726	not-binder
CIAVGLPL	HLA-C*07:02	0.005275689938571304	0.005070036021271674	not-binder
GLLKVPGS	HLA-C*07:02	0.0006532645188599417	0.0011182699590935343	not-binder
GRTGSNIA	HLA-C*07:02	0.04059057952836156	0.045739633277545814	not-binder
QNMLPGSS	HLA-C*07:02	9.292623003602785e-05	0.00010403766947107147	not-binder
HFTQPPPR	HLA-C*07:02	0.2212900775950402	0.1679681855658953	not-binder
LEIIERAI	HLA-C*07:02	0.006486614648019895	0.0062926121051071725	not-binder
VAEAEKHL	HLA-C*07:02	0.20189011693000794	0.07944453582496751	not-binder
IGAAMIGW	HLA-C*07:02	0.0008864863884809893	0.0010184464594791254	not-binder
DDDDDDDE	HLA-C*07:02	0.0018242637824414487	0.0031566379541617985	not-binder
GLKHVTED	HLA-C*07:02	0.002366173846712627	0.003428395190065232	not-binder
GMCSYLLI	HLA-C*07:02	0.006566998828202486	0.008161894156215673	not-binder
ADYNSTYR	HLA-C*07:02	0.007722538330563111	0.007622794250071687	not-binder
TSTTTFQD	HLA-C*07:02	0.0009190335230186975	0.0012721623246008426	not-binder
VAGDALPA	HLA-C*07:02	0.008307794982101768	0.012447695816880709	not-binder
DKANRSSI	HLA-C*07:02	0.032170632481575014	0.013549635261639053	not-binder
NIFMVTEN	HLA-C*07:02	9.997965862567071e-05	8.680646991240423e-05	not-binder
SSRHSGVP	HLA-C*07:02	0.007978296367218718	0.007691311440950589	not-binder
AERAAVGP	HLA-C*07:02	0.0036403312726179136	0.005908660063363416	not-binder
PVASGGIH	HLA-C*07:02	0.00524440270382911	0.0028335793699097687	not-binder
QNVFYDFK	HLA-C*07:02	0.05444266389968107	0.06526862276629303	not-binder
SFYSKIHP	HLA-C*07:02	0.027694866449019175	0.02072600667873586	not-binder
FLEMESKK	HLA-C*07:02	0.00903344257894787	0.01547212147804271	not-binder
IPTTEKNN	HLA-C*07:02	0.001023023796187772	0.0015064116547724195	not-binder
TMRLGGQY	HLA-C*07:02	0.33283195197582244	0.08889869440480079	not-binder
AGTFEYKG	HLA-C*07:02	0.0004917819573165616	0.00033787284168878894	not-binder
IPVLPVIK	HLA-C*07:02	0.012473283801227808	0.021773487056339975	not-binder
YPRAGLHD	HLA-C*07:02	0.007287116538645932	0.01031443905641845	not-binder
SLLPVVNY	HLA-C*07:02	0.3997355937957764	0.149944500169974	not-binder
SVFIYSVN	HLA-C*07:02	0.0001418789295712486	0.00015305083153724022	not-binder
YGKDLQDI	HLA-C*07:02	0.09130246145650744	0.07844162150218832	not-binder
VNLVRLMQ	HLA-C*07:02	0.0024716715328395368	0.002058493476030239	not-binder
AQANAELN	HLA-C*07:02	0.000658867273159558	0.0005302823197231799	not-binder
ALGCLERA	HLA-C*07:02	0.0007189705786913691	0.0010002810467248148	not-binder
EAARELEV	HLA-C*07:02	0.020543271741917123	0.03565436439212029	not-binder
DAFDPSSE	HLA-C*07:02	0.0014780194731429219	0.0007062527320602062	not-binder
GLVLYYVV	HLA-C*07:02	0.0005922194926824886	0.0007598221548654946	not-binder
ALRMTPEI	HLA-C*07:02	0.043051510211080314	0.0397323886731002	not-binder
DSGLELLK	HLA-C*07:02	0.05602356558665633	0.07301598641202889	not-binder
EGAKLGVA	HLA-C*07:02	0.00037070113703521204	0.0003350000188312106	not-binder
GNNVPQPT	HLA-C*07:02	0.016442832164466382	0.026045886611132343	not-binder
FRTKGETD	HLA-C*07:02	0.027460240898653863	0.022128559961925594	not-binder
QYTSQVDD	HLA-C*07:02	0.010786058063968085	0.013923090420808281	not-binder
AAGASGRT	HLA-C*07:02	0.04314693242777139	0.02883043811360744	not-binder
PGVGFFAL	HLA-C*07:02	0.03834010041318834	0.028451893953620206	not-binder
KTEGNIKL	HLA-C*07:02	0.43249340979382395	0.31576504708922987	ambiguous
VSGPPEKV	HLA-C*07:02	0.44238255321979525	0.2033427325127807	ambiguous
PPHALTRT	HLA-C*07:02	0.0025526493176585064	0.0026239274244623557	not-binder
LLKKWALY	HLA-C*07:02	0.17860198095440866	0.14882156655124829	not-binder
ADNMISGN	HLA-C*07:02	0.00031492077394723594	0.0003727034810728947	not-binder
APNSPMAM	HLA-C*07:02	0.056077183317393066	0.07062022497012051	not-binder
RIEILRDL	HLA-C*07:02	0.06947058560326695	0.04608394943313723	not-binder
YAQSGLEL	HLA-C*07:02	0.27594616189599036	0.20874820528714647	not-binder
FTRDQPPG	HLA-C*07:02	0.009490015759365634	0.010782005299602082	not-binder
DIFFNTPV	HLA-C*07:02	0.002418999164365232	0.0026359335012451288	not-binder
VIGIGSPR	HLA-C*07:02	0.010859988648735452	0.01317855760517078	not-binder
PRKSIIFE	HLA-C*07:02	0.028723747981712223	0.029558495261959326	not-binder
DMLGRVFD	HLA-C*07:02	0.010691409576975276	0.011458614203846617	not-binder
KQLFLEGS	HLA-C*07:02	0.0002798273544613039	0.0002842010900830668	not-binder
TSDVMLAA	HLA-C*07:02	0.00044006441748933867	0.00035290192818243854	not-binder
DSEARAYV	HLA-C*07:02	0.013780530402436852	0.016203093379828948	not-binder
RCSVVRVI	HLA-C*07:02	0.08156955838203431	0.06545458062352452	not-binder
VAEKFSKP	HLA-C*07:02	0.005018586048390716	0.004995370627275251	not-binder
NDSEDSEM	HLA-C*07:02	0.04250139073919854	0.080139268899501	not-binder
QIPAEAVI	HLA-C*07:02	0.0036058479687198996	0.00255746919164195	not-binder
GSLSMVDF	HLA-C*07:02	0.013764883647672832	0.010008845998897719	not-binder
LEKDFLPL	HLA-C*07:02	0.01710007400251925	0.010873314160912712	not-binder
FQSMKEPT	HLA-C*07:02	0.018304244871251284	0.020126717809211794	not-binder
YKFPKIED	HLA-C*07:02	0.21544254678301514	0.3064758955223197	not-binder
EIEAVYIP	HLA-C*07:02	0.0007819432350515854	0.0011168357536661577	not-binder
NCVNGDDF	HLA-C*07:02	0.046288186497986314	0.03520928476834383	not-binder
GEDKGLAR	HLA-C*07:02	0.013162693524554925	0.016915474462195764	not-binder
LRELHIRL	HLA-C*07:02	0.5839112341403961	0.23971653417358169	ambiguous
GVSHIVVF	HLA-C*07:02	0.38576517403125765	0.10407931465740361	not-binder
LEKGKVDA	HLA-C*07:02	0.0014707551685205545	0.0014754080218098782	not-binder
GYEDGSIA	HLA-C*07:02	0.061564738303422926	0.10024980528470179	not-binder
RVKGWWPL	HLA-C*07:02	0.16657389290630817	0.09256505776817461	not-binder
GATARVVR	HLA-C*07:02	0.01969559376593679	0.019049461592465313	not-binder
GCVINADN	HLA-C*07:02	0.00026544420362313305	0.00030947706422222786	not-binder
PVGVQMNK	HLA-C*07:02	0.0030559003746020606	0.003587983651915687	not-binder
IVTLEALD	HLA-C*07:02	0.00046858035029799793	0.0004133273536769742	not-binder
LETEMFMK	HLA-C*07:02	0.008902006864082069	0.009130958739863713	not-binder
STALKALQ	HLA-C*07:02	0.009597526566358284	0.015644734013098047	not-binder
EAQVLQFR	HLA-C*07:02	0.0012136113087763078	0.0013002615267827826	not-binder
CRPDVLEL	HLA-C*07:02	0.9146314859390259	0.1086217664259432	binder
YNMDLSDD	HLA-C*07:02	0.002801870816620067	0.0023062629217596277	not-binder
DERQLFAD	HLA-C*07:02	0.002397343626807924	0.0026537221214807034	not-binder
MDRYAARK	HLA-C*07:02	0.00027222844386756153	0.00042672827457940595	not-binder
KILKTMQN	HLA-C*07:02	0.0020412497153301954	0.00357676134678828	not-binder
LYSEDFAT	HLA-C*07:02	0.007917234115302563	0.004989184105966635	not-binder
DMEKGAGT	HLA-C*07:02	0.0005528958160539333	0.0005878626572645663	not-binder
EINSYYFL	HLA-C*07:02	0.022717282432131468	0.03767273456294847	not-binder
LADGGVVC	HLA-C*07:02	0.004485483020835091	0.003894048787238164	not-binder
EVNKQPNI	HLA-C*07:02	0.009817213157657535	0.009036255876811691	not-binder
NLAISDLL	HLA-C*07:02	0.013711452297866345	0.009154189663860002	not-binder
RAGSQERV	HLA-C*07:02	0.06868665081565269	0.059233548663189695	not-binder
VNTTAVSP	HLA-C*07:02	0.003615340287797153	0.0038480197038915803	not-binder
EAGQPTSH	HLA-C*07:02	0.010842540387602639	0.018307728070282015	not-binder
TKLKLLRL	HLA-C*07:02	0.27929023206233977	0.1264692205564587	not-binder
AKVLLVRL	HLA-C*07:02	0.20751745402812957	0.1237982851366695	not-binder
QPFLGVFP	HLA-C*07:02	0.0020000379357952625	0.001524751242213346	not-binder
EDLPLNIS	HLA-C*07:02	0.00020171785988978285	0.00021367545140235644	not-binder
ASEKSKEG	HLA-C*07:02	0.0007193324500416765	0.0008219951181284108	not-binder
RITARHGE	HLA-C*07:02	0.0041076563654542046	0.006433361566964613	not-binder
LESTMKLI	HLA-C*07:02	0.005770738626597449	0.004460063601665391	not-binder
DVVNFVSM	HLA-C*07:02	0.01176211501006037	0.01186431976704123	not-binder
ELMTQVVL	HLA-C*07:02	0.022141598723828794	0.028065219533137453	not-binder
SMFFICLF	HLA-C*07:02	0.01584000503644347	0.01569181194100342	not-binder
PLVMGCYG	HLA-C*07:02	0.0022815974247350824	0.004316567316642752	not-binder
DAGLLTLR	HLA-C*07:02	0.006710138761991402	0.00841012125719602	not-binder
GQLREAVI	HLA-C*07:02	0.016518332611303775	0.0168946331427027	not-binder
DERNCETS	HLA-C*07:02	0.0007656723093999674	0.001502234998401201	not-binder
DEYFFTED	HLA-C*07:02	0.0006452088315670679	0.000500245493496845	not-binder
SVTDVLNK	HLA-C*07:02	0.04650244251824916	0.038257918615093714	not-binder
LGSQEGAM	HLA-C*07:02	0.012115799551247619	0.01255093768027458	not-binder
KTKGGKSE	HLA-C*07:02	0.002081056857787189	0.0028289196046586986	not-binder
DSRPPRRD	HLA-C*07:02	0.0009528718932415359	0.0008139375432388527	not-binder
TGELFDDV	HLA-C*07:02	0.006189145611278946	0.006497122008576819	not-binder
GDMPGRII	HLA-C*07:02	0.039973959978669885	0.03778399662640626	not-binder
LYYVNEPL	HLA-C*07:02	0.39556443095207217	0.20335449930634245	not-binder
GDPDNYTP	HLA-C*07:02	0.0004501513503782917	0.0004228247474810027	not-binder
AKTSSIEA	HLA-C*07:02	0.0030365849925146904	0.0028773267647307947	not-binder
NATLRVQG	HLA-C*07:02	0.0015832825745746959	0.0022215197322769577	not-binder
GVVGFPNV	HLA-C*07:02	0.010651753569254652	0.01168070993589764	not-binder
VFSAFIIC	HLA-C*07:02	0.0028900294069899245	0.0024902479101832154	not-binder
TDHLTHKL	HLA-C*07:02	0.25155436992645264	0.1616457012753184	not-binder
IQYHFLPV	HLA-C*07:02	0.12839558189734818	0.09388431407100051	not-binder
HLGGRVGN	HLA-C*07:02	0.0012592578837939072	0.0015529051032705315	not-binder
PDTSDCTP	HLA-C*07:02	0.0006164650913888181	0.0007327308397372553	not-binder
AAIMEGLA	HLA-C*07:02	0.000787047554331366	0.0006683234694041057	not-binder
RNRCEISG	HLA-C*07:02	0.0007063948256018193	0.0007256338625267443	not-binder
AELKRLIA	HLA-C*07:02	0.0016562786950089503	0.0012466472207440422	not-binder
EVNAEPDL	HLA-C*07:02	0.006219173449790105	0.007787332177384555	not-binder
GDLRVKLG	HLA-C*07:02	0.0019055987573665333	0.00252847095595677	not-binder
ALDFIMES	HLA-C*07:02	0.00012420437305991073	0.00019868960523978884	not-binder
GLVEEIEA	HLA-C*07:02	0.006815497493789735	0.012707227795453186	not-binder
AHLIEENL	HLA-C*07:02	0.3338554849848151	0.22341994209270719	not-binder
NVLVAKEV	HLA-C*07:02	0.009080348978750407	0.00954107215175497	not-binder
GSAQHEAI	HLA-C*07:02	0.03585757821419975	0.05525154507044172	not-binder
RERFTMDE	HLA-C*07:02	0.001512305791311519	0.0019583960864831625	not-binder
GVAVRMAV	HLA-C*07:02	0.015585132053820417	0.027094376518647892	not-binder
LFLGSSSS	HLA-C*07:02	0.0004111943631869508	0.0005868388326854826	not-binder
SSVASSLF	HLA-C*07:02	0.12915024757385254	0.13922640807512163	not-binder
QEAVAEQA	HLA-C*07:02	0.00019553519543933363	0.00024158704605916893	not-binder
MLDNNGAI	HLA-C*07:02	0.029678075753326993	0.03591655528993578	not-binder
IVGFRYFN	HLA-C*07:02	0.0031036425963975487	0.002642505196950496	not-binder
PQALDVES	HLA-C*07:02	0.00014866753184037407	0.00016554640339275993	not-binder
GCRIDDIQ	HLA-C*07:02	0.005109720918699168	0.005026930875528552	not-binder
IFQLKLFC	HLA-C*07:02	0.008702814881689846	0.008738490321602009	not-binder
SLVQSQAR	HLA-C*07:02	0.0020567684732668567	0.002458780765975586	not-binder
EELISSIR	HLA-C*07:02	0.012328885737960604	0.016151338222417197	not-binder
LEGKPGQT	HLA-C*07:02	0.002121563768014312	0.0009367947282983654	not-binder
HDPLAHQR	HLA-C*07:02	0.008636634987851721	0.008384174582538163	not-binder
LDKVLGYI	HLA-C*07:02	0.007339128712192178	0.005427910282877998	not-binder
LPADVAAA	HLA-C*07:02	0.004039567231666296	0.004402070722630505	not-binder
YRLLKDCP	HLA-C*07:02	0.04847195958718657	0.0300021502860685	not-binder
VNHAVQKL	HLA-C*07:02	0.6482923328876495	0.25968443452390494	binder
YVALPGIT	HLA-C*07:02	0.03465526851359755	0.053862888314766544	not-binder
LVEKYSAR	HLA-C*07:02	0.0009474939707615704	0.0010855113325605639	not-binder
HIQSQLLQ	HLA-C*07:02	0.006011374772060663	0.00492258065865754	not-binder
EQEAAGQD	HLA-C*07:02	0.0005463414793595689	0.0008978666788817807	not-binder
RLEKEEKE	HLA-C*07:02	0.03149848790926626	0.032187208101647526	not-binder
CYGLRTDF	HLA-C*07:02	0.5004070766270161	0.2909736282950113	ambiguous
GSQHVSVD	HLA-C*07:02	0.0013333151401013765	0.0012668847102861405	not-binder
EKYGVTIY	HLA-C*07:02	0.2685928914695978	0.20479599419083552	not-binder
GKSIHDTD	HLA-C*07:02	0.006015568335715216	0.0069844725692165925	not-binder
AKLVSAGL	HLA-C*07:02	0.07186956889927387	0.10386806317803181	not-binder
EYYESEIK	HLA-C*07:02	0.06774001512676478	0.10615827797053087	not-binder
EKGFTPKL	HLA-C*07:02	0.13136281296610833	0.09577613615957589	not-binder
RNGTAAQK	HLA-C*07:02	0.02717348392761778	0.02876207676721793	not-binder
VLATAAKL	HLA-C*07:02	0.022822191193699836	0.01576642545535709	not-binder
QAKFREMV	HLA-C*07:02	0.043716309999581426	0.05982680679151057	not-binder
RGILGATL	HLA-C*07:02	0.21357270702719688	0.256194240806462	not-binder
TASTMSMD	HLA-C*07:02	0.0006822793057267518	0.0008250304365133498	not-binder
EETAAILV	HLA-C*07:02	0.0008408243797020986	0.0005711947152822175	not-binder
GGGHINHS	HLA-C*07:02	0.004450624756834287	0.00347269076013825	not-binder
KYKDVIVV	HLA-C*07:02	0.9790065169334412	0.02512104302049355	binder
KHATIYVQ	HLA-C*07:02	0.04694247751031071	0.037955402171111666	not-binder
PRGYLRVF	HLA-C*07:02	0.602379760146141	0.2800052911806588	ambiguous
DYAFEFIK	HLA-C*07:02	0.0611501814913936	0.05109626084125141	not-binder
PAPMKRSS	HLA-C*07:02	0.00020570087940754433	0.0002650014635775368	not-binder
MTMVCAQV	HLA-C*07:02	0.007704762858338654	0.004511445242098649	not-binder
AGPRLSKF	HLA-C*07:02	0.19673909153789282	0.1707323035541514	not-binder
PPDYETRM	HLA-C*07:02	0.026916898507624864	0.021251865920640236	not-binder
STALALEG	HLA-C*07:02	9.224876926912095e-05	6.174977653141792e-05	not-binder
YGRLILAP	HLA-C*07:02	0.00895257426891476	0.006969056770055101	not-binder
FSDLEASK	HLA-C*07:02	0.03166408702963963	0.040375267989658695	not-binder
DHVLLFGP	HLA-C*07:02	0.00837011547992006	0.010407104450825442	not-binder
GGDEDLYK	HLA-C*07:02	0.02679567476734519	0.036987564281433336	not-binder
RDDNQERD	HLA-C*07:02	0.004899719951936277	0.006696815039110401	not-binder
RVIPKGAF	HLA-C*07:02	0.4278606563806534	0.19422676543859035	ambiguous
WNRGQDSF	HLA-C*07:02	0.3217288553714752	0.24055467155327048	not-binder
QGSLEAIS	HLA-C*07:02	0.00023543021600431758	0.0003492316404659249	not-binder
VSIPVLRK	HLA-C*07:02	0.013164099305868149	0.012918045574286236	not-binder
LAGVDAAN	HLA-C*07:02	0.0007553524079412455	0.0008239855944404505	not-binder
LEIGSFQH	HLA-C*07:02	0.0026376014400739224	0.0025889965796564727	not-binder
ELMSSELI	HLA-C*07:02	0.0007397300214506686	0.0005145626605801627	not-binder
LYSEDCSD	HLA-C*07:02	0.0036601093248464166	0.005204351294370944	not-binder
PVRGLTGV	HLA-C*07:02	0.0063330908451462165	0.006288671136304927	not-binder
DNPTQVRW	HLA-C*07:02	0.06851650276221335	0.10927661459961777	not-binder
RVRDFAEV	HLA-C*07:02	0.29039035039022565	0.17855086477902385	not-binder
QQAIKQGI	HLA-C*07:02	0.004194308386649937	0.004734494009946094	not-binder
LSRYLDAI	HLA-C*07:02	0.03170614368282258	0.039623007971034116	not-binder
LLCVQEDA	HLA-C*07:02	0.0005629622745743745	0.0007662745558528608	not-binder
LPTTEYIS	HLA-C*07:02	0.00021638859252561815	0.0001883989724815285	not-binder
DQKKIDSF	HLA-C*07:02	0.30681716070976106	0.20049395172167161	not-binder
NFPASTDD	HLA-C*07:02	0.009159968156018295	0.014532554452397938	not-binder
KYWRVFDA	HLA-C*07:02	0.01178454536566278	0.012600773349675515	not-binder
PGIQDDHS	HLA-C*07:02	0.0008921553991967813	0.0011695459075322125	not-binder
TTPKVLLP	HLA-C*07:02	0.009554751904215664	0.008974487212198208	not-binder
ILQQARQQ	HLA-C*07:02	0.002088082628324628	0.0013316141543431466	not-binder
FNFEDMHE	HLA-C*07:02	0.01395137807703577	0.011278994235506351	not-binder
KNSNIVQA	HLA-C*07:02	0.012917062477208674	0.007984758332440304	not-binder
MFYRTLRM	HLA-C*07:02	0.12649706620723009	0.14036742435024457	not-binder
ELGCETKN	HLA-C*07:02	0.00022681874061163397	0.0002828687619967394	not-binder
IAAKTKDH	HLA-C*07:02	0.014062250793358544	0.022228081328248713	not-binder
RGLNISIT	HLA-C*07:02	0.005382509523769841	0.009202365081621275	not-binder
RTVLIANT	HLA-C*07:02	0.0006143421684100759	0.0005852269391137434	not-binder
QQDKFKKY	HLA-C*07:02	0.46018981337547304	0.19563434428443788	ambiguous
NTNYAQVK	HLA-C*07:02	0.008241272816667334	0.011870161005540041	not-binder
GQSLHTNG	HLA-C*07:02	0.0008870740912044539	0.001443345921187155	not-binder
AYMKVMGG	HLA-C*07:02	0.011491711592680077	0.018341238211451755	not-binder
AIGAWPFE	HLA-C*07:02	0.0007045041624223813	0.0005986225190102898	not-binder
AKLDKKRR	HLA-C*07:02	0.006914079517082427	0.008274920046858106	not-binder
GIPHDAHC	HLA-C*07:02	0.0007565244864963461	0.0007728044752457496	not-binder
GNQNERYK	HLA-C*07:02	0.010204280320976977	0.01985731199422527	not-binder
SPFTAAAQ	HLA-C*07:02	0.008544051425997169	0.007369318187519094	not-binder
NEEELPEY	HLA-C*07:02	0.29696820601820945	0.27210083193053314	not-binder
LLRTLAFD	HLA-C*07:02	0.0034799041094849326	0.0025644835133767025	not-binder
RVSAKEKI	HLA-C*07:02	0.03491467985440977	0.034469257082441564	not-binder
IDEELVAA	HLA-C*07:02	0.005239653584430926	0.007278670885573988	not-binder
LLANSLKN	HLA-C*07:02	0.0003235210126149468	0.0002379334469967437	not-binder
VVVVFVSY	HLA-C*07:02	0.021524140913970768	0.018227647879681036	not-binder
RNVSLSCQ	HLA-C*07:02	0.0014971259333833586	0.001973755812803998	not-binder
FLPDTAKE	HLA-C*07:02	0.03614907570881769	0.028692333379681533	not-binder
SVVGWVHR	HLA-C*07:02	0.051046236883848906	0.0502500197883434	not-binder
LADPTLDF	HLA-C*07:02	0.16649596244096757	0.045797347440160424	not-binder
IPQVAYTV	HLA-C*07:02	0.0024861220532329752	0.0030954870577093825	not-binder
ARAQEFTT	HLA-C*07:02	0.05947366617619991	0.051024523636520096	not-binder
PGGGRLSA	HLA-C*07:02	0.023116242745891212	0.02342141834464097	not-binder
PVQCKFVN	HLA-C*07:02	0.0026652024924260333	0.0049427835405620795	not-binder
EYLREIRS	HLA-C*07:02	0.005876762485422659	0.010907223298886468	not-binder
AVLWAGSW	HLA-C*07:02	0.0007736152927179773	0.0009313566099805479	not-binder
VKWGLRKS	HLA-C*07:02	0.00023879440341261214	0.00014533664905615464	not-binder
EAQTIKLL	HLA-C*07:02	0.05936027821153402	0.027976203896235376	not-binder
LDEWKAKK	HLA-C*07:02	0.005034773345590793	0.00616718662566413	not-binder
VVCVDMSI	HLA-C*07:02	0.0012621781206689775	0.0005934321119444681	not-binder
LNWPERSL	HLA-C*07:02	0.3398207604885101	0.2841490808405825	not-binder
TGIDTYGL	HLA-C*07:02	0.0056728559080511335	0.0017089573783210421	not-binder
AIGGDAKQ	HLA-C*07:02	0.0015450375096406788	0.0011497174698774694	not-binder
VSAHEAAV	HLA-C*07:02	0.03355473377741873	0.03755019155615252	not-binder
VVVTRTFS	HLA-C*07:02	0.001179073158709798	0.0008905450792708741	not-binder
GTALISLS	HLA-C*07:02	0.0006052663162336103	0.0006619759338042623	not-binder
IGQFGVGF	HLA-C*07:02	0.13309381455183028	0.07406533018047894	not-binder
MIPGTSRS	HLA-C*07:02	0.0005625696001516189	0.0008519229026080482	not-binder
QHGARIGV	HLA-C*07:02	0.16187601347337477	0.17109899796005126	not-binder
PGKNHLQQ	HLA-C*07:02	0.0026353264285717158	0.002490122914796655	not-binder
LTNIAATQ	HLA-C*07:02	0.001503411992416659	0.0013484087205238272	not-binder
DFCGTEVP	HLA-C*07:02	0.0006777805489036837	0.0007078296388126506	not-binder
RNGEITEY	HLA-C*07:02	0.5836490213871002	0.280435586285027	ambiguous
RRMSDETR	HLA-C*07:02	0.3740136943757534	0.33403192908512314	ambiguous
ANATELAD	HLA-C*07:02	0.0010318435519366177	0.00164666304765456	not-binder
AILEEILP	HLA-C*07:02	0.0019364814044820378	0.0023885700689885874	not-binder
ANSYEGVE	HLA-C*07:02	0.0014751529431578092	0.0010779141676981313	not-binder
SESIIVES	HLA-C*07:02	0.00017876893424819684	0.00023656022497288364	not-binder
TAFIATSF	HLA-C*07:02	0.13425258882343769	0.0985895633867402	not-binder
VHKKIHTG	HLA-C*07:02	0.02306518508121371	0.015526614348999197	not-binder
IVVSPTNS	HLA-C*07:02	8.086012026069511e-05	6.767803376241476e-05	not-binder
AVTSSDGM	HLA-C*07:02	0.006755647552199662	0.005343988488666946	not-binder
EVIEEAAL	HLA-C*07:02	0.010021906471229159	0.014208594015817966	not-binder
IGDSLAVG	HLA-C*07:02	0.00048672549235533323	0.0002636647906560757	not-binder
QTGGECRL	HLA-C*07:02	0.0265389469335787	0.02520571025490419	not-binder
INVKYIMD	HLA-C*07:02	0.006055176956579089	0.00784310305697611	not-binder
SIQSTKEG	HLA-C*07:02	0.0003076912904665718	0.0003405590289099685	not-binder
TPAATKPK	HLA-C*07:02	0.0644366561784409	0.11648519788186326	not-binder
DGTFEKLT	HLA-C*07:02	0.005312612061970867	0.005085113914135994	not-binder
SMVRHPMD	HLA-C*07:02	0.0010121514209458838	0.0010405358224632147	not-binder
FVELFKGT	HLA-C*07:02	0.0014206033913069405	0.001573824159548175	not-binder
VKDLKKRR	HLA-C*07:02	0.003230157253528887	0.004053257013363856	not-binder
GKPEHLLI	HLA-C*07:02	0.4251026093959808	0.23841201597584435	ambiguous
LYYRALTQ	HLA-C*07:02	0.009290617518126964	0.0066404578682686	not-binder
ISNDIGKT	HLA-C*07:02	0.0339814162813127	0.03783669899525236	not-binder
IGGVSAHL	HLA-C*07:02	0.10512138530611992	0.09074229604187409	not-binder
EEKLNRIR	HLA-C*07:02	0.005900606317641177	0.00716419867899345	not-binder
LQKICNFE	HLA-C*07:02	0.004771191775216721	0.0034608692332588928	not-binder
LPCFLISF	HLA-C*07:02	0.007576298917410895	0.006311847094709408	not-binder
YGTCVDRE	HLA-C*07:02	0.0008889329881640151	0.0010328938198986915	not-binder
EDEVGHFD	HLA-C*07:02	0.004055333686665108	0.006032460358460306	not-binder
VRLLKEIT	HLA-C*07:02	0.0668567760149017	0.0528450929290544	not-binder
SFHTVEIG	HLA-C*07:02	0.0050683592795394364	0.004610382691147201	not-binder
RRLPRGHK	HLA-C*07:02	0.2015095658134669	0.21752859502519234	not-binder
VVAARNSY	HLA-C*07:02	0.2927691340446472	0.13501707689721673	not-binder
RMLQAADA	HLA-C*07:02	0.0002925687782408204	0.00020403327225196132	not-binder
SVNNPYLA	HLA-C*07:02	0.001231854625439155	0.0013629492981198355	not-binder
RKRRNSET	HLA-C*07:02	0.0019223924777179492	0.002976877194348864	not-binder
EDLLVRAR	HLA-C*07:02	0.0007092709134212782	0.0011158241885562724	not-binder
NFRELAQE	HLA-C*07:02	0.0310543694999069	0.03462605577322253	not-binder
FNQNLSSP	HLA-C*07:02	0.002683983727183659	0.004140009738418615	not-binder
AYAENTVA	HLA-C*07:02	0.013995095947757363	0.010375615025848666	not-binder
LVSDRLRD	HLA-C*07:02	0.0011252497970417608	0.00155302668598719	not-binder
NIQNSMSP	HLA-C*07:02	0.000993637070132536	0.0017717940287782297	not-binder
GLVKVVMT	HLA-C*07:02	0.0027606238698353993	0.0016337429076108733	not-binder
FGETFTEP	HLA-C*07:02	0.001207486179919215	0.0016776639331355827	not-binder
HTGPVAAA	HLA-C*07:02	0.14927005325444043	0.1294375872834721	not-binder
ARDHHKTE	HLA-C*07:02	0.023951900481188206	0.022257349603232387	not-binder
GVASLKID	HLA-C*07:02	0.002272186252616848	0.002357477635259122	not-binder
AIFEEEKE	HLA-C*07:02	0.03635370968841016	0.04165935479862175	not-binder
LHMHMVVV	HLA-C*07:02	0.31912880688905715	0.14923827199166834	not-binder
LAYIHHQH	HLA-C*07:02	0.07877326738089323	0.10112561887699681	not-binder
DLVLATED	HLA-C*07:02	0.0003625180788731086	0.0005904941938665986	not-binder
RVIPIGAE	HLA-C*07:02	0.003416512678086292	0.004518870900887755	not-binder
REKTGGST	HLA-C*07:02	0.0011579450583667494	0.0010869892298915162	not-binder
CRPLTYST	HLA-C*07:02	0.01742435754276812	0.02361595952286246	not-binder
LAVCVVVT	HLA-C*07:02	0.003835929080378264	0.003954738493909544	not-binder
NKWIGSFL	HLA-C*07:02	0.30521713439375164	0.21596808695193212	not-binder
DIWSAGCI	HLA-C*07:02	0.0011044491053326055	0.0011093198307865276	not-binder
AINGVKIG	HLA-C*07:02	0.004168020912766223	0.0041545810986251	not-binder
TLGGAGHA	HLA-C*07:02	0.0016853324632393196	0.0019747723033423127	not-binder
AELVSIAG	HLA-C*07:02	8.648791853254068e-05	0.00011578832697757632	not-binder
CQHHTTGR	HLA-C*07:02	0.008250403563692998	0.009008131913944409	not-binder
QENADRIF	HLA-C*07:02	0.08849853742867708	0.13880012771951933	not-binder
LDSSRSHS	HLA-C*07:02	0.00048025419098394193	0.0007940636383377755	not-binder
PRAMTVEW	HLA-C*07:02	0.04067160151898861	0.030890621565102125	not-binder
RRLEEWAV	HLA-C*07:02	0.29778992556966843	0.34004298775649555	not-binder
NVGENANF	HLA-C*07:02	0.13594285398721695	0.08891561564934002	not-binder
MKYDEIDL	HLA-C*07:02	0.5409608811140061	0.35618967689071773	ambiguous
RVRVNSFC	HLA-C*07:02	0.0005355014692668192	0.0005158651168596793	not-binder
DYGSGHEL	HLA-C*07:02	0.699319350719452	0.19238338939474675	binder
VWMPGLNR	HLA-C*07:02	0.036401846789522095	0.04236564160993167	not-binder
YDVELTGA	HLA-C*07:02	0.0005463003461045445	0.0005318571385301077	not-binder
GYIKLACP	HLA-C*07:02	0.012077740847598762	0.010283341919224965	not-binder
EFDHKVIA	HLA-C*07:02	0.03203974494244903	0.03437825802276396	not-binder
GARTSDYG	HLA-C*07:02	0.001006415332085453	0.0013484630907267107	not-binder
VTPLPIQM	HLA-C*07:02	0.3151795655488968	0.23253394499113683	not-binder
KDLYANNV	HLA-C*07:02	0.0038846116891363635	0.004124550548055815	not-binder
EGEIGDSH	HLA-C*07:02	0.003493548066761143	0.004567400821671545	not-binder
GTYVQHVS	HLA-C*07:02	0.0030111822137769196	0.004404332909324671	not-binder
DAMGKPVP	HLA-C*07:02	0.00973110506311059	0.006547306222916555	not-binder
WQWEPINI	HLA-C*07:02	0.008578646217938513	0.006667598398163375	not-binder
NAKSKKKS	HLA-C*07:02	0.0008972566829470452	0.000852185627139157	not-binder
ELDYTSVN	HLA-C*07:02	0.00020317105154390446	0.00023490856541598767	not-binder
EIVPVEEP	HLA-C*07:02	0.0010826653750637405	0.0015428255049420993	not-binder
VCYQTRQD	HLA-C*07:02	0.0009270597012800863	0.0008538214933231317	not-binder
FRSGYIHA	HLA-C*07:02	0.5562004923820496	0.1835616143240431	ambiguous
NNNAPSPF	HLA-C*07:02	0.41972107589244845	0.18716974732102046	ambiguous
LSEPYINF	HLA-C*07:02	0.2066249281167984	0.055093805711103463	not-binder
DGPGPNGL	HLA-C*07:02	0.03140976489521563	0.023528706453222904	not-binder
VFNMPHDD	HLA-C*07:02	0.012948507000692189	0.018213934140723725	not-binder
DDMMQWLL	HLA-C*07:02	0.05425129467621446	0.06894295554873468	not-binder
WAQIQGRD	HLA-C*07:02	0.00035427756156423127	0.00027083995337283157	not-binder
EQGFEEVY	HLA-C*07:02	0.009441443807736505	0.006869826365438986	not-binder
LVEDGFKV	HLA-C*07:02	0.026968530798330902	0.028631080695984263	not-binder
CTFVTVPG	HLA-C*07:02	0.0002964368813081819	0.00029548001753272395	not-binder
IREECRGV	HLA-C*07:02	0.06739766811951994	0.06310885162432603	not-binder
GRCFGPSI	HLA-C*07:02	0.31037462018430234	0.28852527761259106	not-binder
IFAYGSFI	HLA-C*07:02	0.024118609027937055	0.02808186294216431	not-binder
PGGARRLT	HLA-C*07:02	0.003554957774053946	0.004250677006720362	not-binder
DEQHFERR	HLA-C*07:02	0.03722697610557617	0.046878057480018276	not-binder
QEAECQVL	HLA-C*07:02	0.0035956254723714665	0.004650235069150586	not-binder
FIYYACGE	HLA-C*07:02	0.00045958691805481067	0.0006941674332720311	not-binder
AGTFNAGE	HLA-C*07:02	0.0010539215038988913	0.0006668755380510298	not-binder
AQDPKEPH	HLA-C*07:02	0.0919297662563622	0.09992814800346894	not-binder
AQMHLDAL	HLA-C*07:02	0.06207916492130607	0.054732765112953274	not-binder
SGGEHTVM	HLA-C*07:02	0.569591474533081	0.14684161801161855	ambiguous
IAMFLRLL	HLA-C*07:02	0.20061659589409828	0.12064319015221743	not-binder
SQFSWIMP	HLA-C*07:02	0.001989943499211222	0.0013863277099373894	not-binder
ELDLEAQF	HLA-C*07:02	0.0674595630262047	0.10916251422115639	not-binder
LYLSTSLH	HLA-C*07:02	0.0930110533721745	0.0867999371229202	not-binder
DQNPSENY	HLA-C*07:02	0.14119199166307225	0.16444580905781633	not-binder
QELYEQRY	HLA-C*07:02	0.0373213951010257	0.026842183011988888	not-binder
NTIRLWDI	HLA-C*07:02	0.009900369355455041	0.010584891939133614	not-binder
SEAMEKIR	HLA-C*07:02	0.017079958235262892	0.027155104445798113	not-binder
VQQKFSGS	HLA-C*07:02	0.0013582466373009082	0.0011040602857347998	not-binder
LFTLALTY	HLA-C*07:02	0.10418421775102615	0.0816962918282042	not-binder
PEENKLFD	HLA-C*07:02	0.008169133912451798	0.009753927723313325	not-binder
LAPLKPGK	HLA-C*07:02	0.015045331767760217	0.009431750890930485	not-binder
AKILNEVV	HLA-C*07:02	0.022913478966802358	0.02499818789194877	not-binder
TTTFKLSS	HLA-C*07:02	0.0002703923173839939	0.00036412344765890837	not-binder
SYKVRVSK	HLA-C*07:02	0.07115797717124224	0.10743491843392984	not-binder
EVGKSLAE	HLA-C*07:02	0.004410236499097664	0.006816461801240786	not-binder
GNPIRTEL	HLA-C*07:02	0.42252797074615955	0.2888211664199683	ambiguous
RLQAAGNA	HLA-C*07:02	0.0007264092739205808	0.0007259896913425023	not-binder
PCPSWATS	HLA-C*07:02	0.00024719599441596073	0.00028358036364336224	not-binder
LATFVSCQ	HLA-C*07:02	0.0007520870916778222	0.0005865325386524245	not-binder
DAVIEQLI	HLA-C*07:02	0.0037326098419725893	0.0029092704861350843	not-binder
HPQLQGLV	HLA-C*07:02	0.00986938875867054	0.007711757361370967	not-binder
IFDPPTFG	HLA-C*07:02	0.059691841900348666	0.05033515103059125	not-binder
MAFPRMNN	HLA-C*07:02	0.0016406788257882	0.0012845940926803803	not-binder
ISNNCLSK	HLA-C*07:02	0.01465511037313263	0.02147102188319563	not-binder
GKHSNVTE	HLA-C*07:02	0.005596989522746299	0.00882024638766897	not-binder
DVCHDMSR	HLA-C*07:02	0.001896492351170309	0.0032098621809285607	not-binder
DYQGEIGL	HLA-C*07:02	0.08548731133341789	0.08387861602447512	not-binder
FDLETAFL	HLA-C*07:02	0.14075577035546302	0.12282138917380402	not-binder
ASQLMEPG	HLA-C*07:02	0.0001813056429682547	0.0002010028437722754	not-binder
KQMEELLF	HLA-C*07:02	0.15079690292477607	0.1266228804271332	not-binder
QLYAAWSQ	HLA-C*07:02	0.0001923496566405447	0.0002170427463366106	not-binder
ATDAVQIF	HLA-C*07:02	0.2692534178495407	0.0819919085625661	not-binder
SVDEIQKR	HLA-C*07:02	0.06031909887678921	0.06892341535632285	not-binder
MWRLLDPE	HLA-C*07:02	0.009736683135270142	0.01706920783156272	not-binder
QNLQSPKS	HLA-C*07:02	0.0007245779765071347	0.000908050659862537	not-binder
VLSGNPSY	HLA-C*07:02	0.18628157898783684	0.1122964966535848	not-binder
LKIFVTAS	HLA-C*07:02	0.0007042736862786115	0.0006727164155019956	not-binder
SRDTYECT	HLA-C*07:02	0.03320081606507301	0.041736077936071064	not-binder
NGKLGMLM	HLA-C*07:02	0.09303260585293174	0.06074088969044933	not-binder
GSNQHPTQ	HLA-C*07:02	0.00359758990816772	0.004590154012484561	not-binder
EDVDFSAE	HLA-C*07:02	0.0005202607054911823	0.00045061179217697507	not-binder
GKAFFKGM	HLA-C*07:02	0.08889552832115441	0.12770629846299034	not-binder
FVKPVDAG	HLA-C*07:02	0.007778484556547482	0.00784490863332891	not-binder
GYARGHEA	HLA-C*07:02	0.03873190437443554	0.05956751840137644	not-binder
LNAFYPLL	HLA-C*07:02	0.15749570429325105	0.05974253601410474	not-binder
NFPPYSVG	HLA-C*07:02	0.016608988883353958	0.02066278757423244	not-binder
VEMAESCV	HLA-C*07:02	0.0002644186024554074	0.00021443641054099305	not-binder
RVSDKVHY	HLA-C*07:02	0.8436750411987305	0.10086193051511007	binder
SIEGYYQE	HLA-C*07:02	0.004077456828235881	0.005573360619874821	not-binder
KVTNVHVV	HLA-C*07:02	0.35593747794628144	0.23567104133880099	not-binder
VRYPIASM	HLA-C*07:02	0.9631064772605896	0.047112395062076	binder
YYVCKPNR	HLA-C*07:02	0.05157391554675996	0.061577129056007436	not-binder
ISNGHHWR	HLA-C*07:02	0.028378719440661372	0.037697668921214504	not-binder
EVTTDAVQ	HLA-C*07:02	0.001969122258014977	0.002519790861767072	not-binder
MSAFETAQ	HLA-C*07:02	0.0015044454048620537	0.0016160858382094675	not-binder
PQEKDVTQ	HLA-C*07:02	0.006737771698499273	0.011164854682918656	not-binder
SNVGNIGE	HLA-C*07:02	0.0009360035415738821	0.0008628443899184507	not-binder
YSRDCLDE	HLA-C*07:02	0.0027254665445070715	0.0021690997403646215	not-binder
FLVPVGEE	HLA-C*07:02	0.00594117483124137	0.00457174771911982	not-binder
FLTRWPSI	HLA-C*07:02	0.08487963736988605	0.0750496795241614	not-binder
MPFYENFY	HLA-C*07:02	0.08904597908258438	0.055207819942701866	not-binder
SCLAGFTG	HLA-C*07:02	0.0003754452982775547	0.0005730693691979547	not-binder
HDQEDFGA	HLA-C*07:02	0.0007888483530713586	0.0008807428566773115	not-binder
TYNSKGSF	HLA-C*07:02	0.9498776793479919	0.06763892781739768	binder
AEVGFELD	HLA-C*07:02	0.0008749334109779738	0.0008261954036614692	not-binder
KVEAKKLL	HLA-C*07:02	0.0979269964620471	0.06916954421180133	not-binder
AGYIKQTL	HLA-C*07:02	0.47872518599033353	0.20586718998621162	ambiguous
GESAEGAE	HLA-C*07:02	0.0003054168689686776	0.00033852258396677745	not-binder
EEGSVTNM	HLA-C*07:02	0.0017233815713552758	0.0021894369405493982	not-binder
KQIQQLER	HLA-C*07:02	0.08110200458468171	0.06437614245209526	not-binder
GFDPRDST	HLA-C*07:02	0.053587651334237305	0.06862834585848732	not-binder
REKYNAIA	HLA-C*07:02	0.0006253898300428773	0.0006389154129839754	not-binder
ASLHGAKY	HLA-C*07:02	0.153668799251318	0.12381141088889315	not-binder
DKLKPVFT	HLA-C*07:02	0.016859990637749435	0.0146382003368192	not-binder
VAPSSVDA	HLA-C*07:02	0.0030957662216678727	0.002340835283321995	not-binder
RYSSDLNP	HLA-C*07:02	0.004509006068110466	0.0037691503705089553	not-binder
IHLGTEAG	HLA-C*07:02	0.0017009964629323803	0.0017069593789549072	not-binder
SFLDQYKF	HLA-C*07:02	0.8967664361000061	0.04543485866537787	binder
DLAPLAHM	HLA-C*07:02	0.05218761701835319	0.03568435379109257	not-binder
QVHKDGEK	HLA-C*07:02	0.012866105150897056	0.012467397033387555	not-binder
PKLGPVCA	HLA-C*07:02	0.007342412695288658	0.0056932430670788	not-binder
VDGFIATS	HLA-C*07:02	0.00018242222049593692	0.00012914216876280476	not-binder
VPAVVLRY	HLA-C*07:02	0.1360103702172637	0.09718605751415398	not-binder
SATRACAE	HLA-C*07:02	0.0006425052528555852	0.0004015160009852483	not-binder
IWIAAHPV	HLA-C*07:02	0.03447665618732572	0.044961290681127274	not-binder
QVVCSIAL	HLA-C*07:02	0.004859690344892443	0.0033585497502088162	not-binder
LERREELQ	HLA-C*07:02	0.0055430915170290975	0.004129208377829758	not-binder
TFIQMIRY	HLA-C*07:02	0.38805853575468063	0.21405605050294949	not-binder
ARAEDFDI	HLA-C*07:02	0.1981619260273874	0.20243204856521874	not-binder
DVLNGVIA	HLA-C*07:02	0.0003996797291620169	0.0005722763477014432	not-binder
PLLAIQMA	HLA-C*07:02	0.00034580362844280896	0.00019103422771894703	not-binder
VSRMTLGK	HLA-C*07:02	0.005948693253594683	0.007322881046611499	not-binder
IERQVRAF	HLA-C*07:02	0.18312312848865986	0.13456499785587395	not-binder
VGFPGLTL	HLA-C*07:02	0.3632722795009613	0.1355334579901581	not-binder
LDLSAPDI	HLA-C*07:02	0.005459796608192846	0.005193143832563057	not-binder
DKAKFCLC	HLA-C*07:02	0.005491980066290125	0.0035871708833827383	not-binder
QALAGVQD	HLA-C*07:02	0.0006188177270814776	0.0006616751243066021	not-binder
IHASIRAL	HLA-C*07:02	0.8183372020721436	0.13121859280004777	binder
LKQQDKAA	HLA-C*07:02	0.004398791026324034	0.0020900404716021415	not-binder
IMSKYDSF	HLA-C*07:02	0.3612064152956009	0.08856507997580777	not-binder
EVPAIKLP	HLA-C*07:02	0.0011115188724943436	0.0007292337376928416	not-binder
KKIPFFKN	HLA-C*07:02	0.00874495531897992	0.008222221545284724	not-binder
QIPPMYSA	HLA-C*07:02	8.603479072917253e-05	5.056996526683115e-05	not-binder
VAGIMSDA	HLA-C*07:02	0.0001305805150877859	0.00012972989754352833	not-binder
RSRTPRAA	HLA-C*07:02	0.03193971193395555	0.05202648172167513	not-binder
SRVAKMLA	HLA-C*07:02	0.07217352315783501	0.09135562129729291	not-binder
KSKKYWNE	HLA-C*07:02	0.007230700999964768	0.011770206700288702	not-binder
KIMLNKEK	HLA-C*07:02	0.0048530144609685525	0.0063819404121038485	not-binder
QLMLDHLK	HLA-C*07:02	0.013443818042287604	0.02052733852942947	not-binder
HIDSPAQM	HLA-C*07:02	0.5892903860658407	0.3149013183975324	ambiguous
WHAFVEWT	HLA-C*07:02	0.004815572476945818	0.004265530896864202	not-binder
NNNSNNNN	HLA-C*07:02	0.0016971700245449028	0.001193773137161924	not-binder
HVGSDPEH	HLA-C*07:02	0.011586224019993097	0.011470222276945548	not-binder
YCSLVKEP	HLA-C*07:02	0.001528678258182481	0.001279458921547596	not-binder
LSADAAAR	HLA-C*07:02	0.010016697273749741	0.007784128200164913	not-binder
AVRKGMAS	HLA-C*07:02	0.00017468220903538167	8.96666197525673e-05	not-binder
QYIAPSDT	HLA-C*07:02	0.010262847074773162	0.013186222696029362	not-binder
YFSGTKIK	HLA-C*07:02	0.05718880379572511	0.05036067608700281	not-binder
VDKYKLYP	HLA-C*07:02	0.001695046130771516	0.0017883509785468288	not-binder
LEHGMIDM	HLA-C*07:02	0.01407815592829138	0.015107028779469714	not-binder
YEITEEHE	HLA-C*07:02	0.011266022897325456	0.01823068766230386	not-binder
RLADRHLG	HLA-C*07:02	0.0020308583189034835	0.003231522420128097	not-binder
KVQLAHAE	HLA-C*07:02	0.004441673638211796	0.005321610393695387	not-binder
LLYFVWYV	HLA-C*07:02	0.0013602010149043053	0.0008881869100715944	not-binder
IPPLPDFS	HLA-C*07:02	0.003811881074216217	0.006479101801801144	not-binder
AGVSCIWS	HLA-C*07:02	0.00015241530665548452	0.0001340210750254612	not-binder
YIHNILYE	HLA-C*07:02	0.029225860396400093	0.03655830982315989	not-binder
DIRPCYYT	HLA-C*07:02	0.003226274444023147	0.003903435111158334	not-binder
IMKDINDK	HLA-C*07:02	0.07916957002016715	0.05659610701492015	not-binder
NGDERVAL	HLA-C*07:02	0.6729238629341125	0.18979964722103512	binder
KVVDLLAP	HLA-C*07:02	0.01141840914497152	0.012575989038590554	not-binder
LIFRSRGR	HLA-C*07:02	9.990200037464092e-05	0.00012093317627876352	not-binder
THVSNQQL	HLA-C*07:02	0.7546101927757263	0.1798306388631574	binder
KPGDIDHH	HLA-C*07:02	0.028499071398982778	0.04053442263568612	not-binder
PEEVITIS	HLA-C*07:02	0.00048184019651671407	0.0005182609172089571	not-binder
KLAGSAIG	HLA-C*07:02	0.003386941312783165	0.005943372339782976	not-binder
CLREILTG	HLA-C*07:02	0.0007274935300301877	0.0009119613709064823	not-binder
LWIALWSG	HLA-C*07:02	6.623526144959868e-05	7.263803477616249e-05	not-binder
AHWRRNST	HLA-C*07:02	0.006174181668029632	0.00787980043207335	not-binder
IPEGITTL	HLA-C*07:02	0.12172558046877384	0.07853724832426595	not-binder
LNSLAIAK	HLA-C*07:02	0.012598931019965676	0.019736750079490342	not-binder
NDQGAEDQ	HLA-C*07:02	0.0014610306928704464	0.0023828909120548964	not-binder
RTLKPGDT	HLA-C*07:02	0.004914152312994702	0.0065429551953875235	not-binder
INASVVNI	HLA-C*07:02	0.031195998657494783	0.03151976455815127	not-binder
HPFFAKLD	HLA-C*07:02	0.0014461504761129618	0.0012400731634941858	not-binder
DATICCGS	HLA-C*07:02	0.00011168923867899139	0.00021210768247113782	not-binder
EALVGHME	HLA-C*07:02	0.0005940199684118852	0.0003975700495386152	not-binder
APIMFSNK	HLA-C*07:02	0.001717868965715752	0.002170758280388445	not-binder
VYGLSARG	HLA-C*07:02	0.0034158193971961736	0.0014074372024434135	not-binder
EWILRNSP	HLA-C*07:02	0.0005581539840932237	0.0007365871148224783	not-binder
DLTDPSPA	HLA-C*07:02	0.0007650383631698787	0.0011125254132845692	not-binder
MGDVGVIT	HLA-C*07:02	0.0019018799415789545	0.0007045244810771166	not-binder
KTLIKLIL	HLA-C*07:02	0.24804571717977525	0.1442624304823865	not-binder
IVINLDEY	HLA-C*07:02	0.06663482747972012	0.03878043440815425	not-binder
ALGERALE	HLA-C*07:02	0.002688548289370374	0.003787700040521589	not-binder
DQEKTKIF	HLA-C*07:02	0.3474249362945557	0.23437038702045296	not-binder
LTHHIDID	HLA-C*07:02	0.001824046929959877	0.0010670144609155946	not-binder
GRATKEQM	HLA-C*07:02	0.5831853866577148	0.24606821878111415	ambiguous
AYFECLHE	HLA-C*07:02	0.017051376309245823	0.020405715838737598	not-binder
HHHHHHHQ	HLA-C*07:02	0.15417163632810116	0.13192573404100852	not-binder
RDNKIHSI	HLA-C*07:02	0.28945855755591765	0.17995270868104543	not-binder
GFRVIIAG	HLA-C*07:02	0.005504979693796486	0.006561760704750364	not-binder
ANGIEGVQ	HLA-C*07:02	0.0034489947152906097	0.0033114841770967964	not-binder
GVPSRFSG	HLA-C*07:02	0.00037522036800794465	0.0005176969964423545	not-binder
KYSLKLVT	HLA-C*07:02	0.06668871399015189	0.08044137707450026	not-binder
ILDASLIV	HLA-C*07:02	0.015205549076199532	0.01987892751700347	not-binder
LYPNNTFL	HLA-C*07:02	0.8348219513893127	0.10670039562336826	binder
GREEAVAE	HLA-C*07:02	0.02073211769456975	0.03717114341414203	not-binder
SSGRNWNH	HLA-C*07:02	0.02800823040306568	0.03384060220114315	not-binder
VMGNLGGF	HLA-C*07:02	0.07441367208957672	0.06438890068505904	not-binder
QVSIDKLL	HLA-C*07:02	0.027161906484980135	0.024757442208797307	not-binder
HEYTVAAP	HLA-C*07:02	0.0014740471969162173	0.0017313853739577211	not-binder
EQTENRES	HLA-C*07:02	0.00018782556767789061	0.00029855945326623173	not-binder
NDVTRIFV	HLA-C*07:02	0.04618799984455109	0.03389463606209541	not-binder
KLCITQSA	HLA-C*07:02	0.0002563440171797993	0.00021066835277275871	not-binder
KAMMEAAL	HLA-C*07:02	0.1411361787468195	0.09537883799710896	not-binder
ISVTERQR	HLA-C*07:02	0.002484707432813593	0.0026703772045726065	not-binder
NVHSYGFK	HLA-C*07:02	0.018070645874831825	0.02910635194721985	not-binder
RVKKQMEK	HLA-C*07:02	0.031607065809657796	0.027804366741235535	not-binder
AGTSFPTA	HLA-C*07:02	0.003163551155012101	0.003141232037925971	not-binder
FNILPGFI	HLA-C*07:02	0.03636767938733101	0.018700538007347122	not-binder
FHANTPVF	HLA-C*07:02	0.9647936940193176	0.024839707381952125	binder
YGSGRTDK	HLA-C*07:02	0.01753293093643151	0.01883192857198976	not-binder
QSPYEGTC	HLA-C*07:02	0.0007987262353708502	0.0011348666383958414	not-binder
NMIPNQTV	HLA-C*07:02	0.10153588107787073	0.05513572740413738	not-binder
GRVFNVLG	HLA-C*07:02	0.037075081758666785	0.027007904531235503	not-binder
IILLKEKR	HLA-C*07:02	0.0018107434298144653	0.0013241845762478202	not-binder
YMAQANES	HLA-C*07:02	0.00019069231184403178	0.000149795646644844	not-binder
ELGKMEIS	HLA-C*07:02	0.00025629597349734466	0.0003004193494670295	not-binder
NKNETWSS	HLA-C*07:02	0.0005514416785445065	0.0002636914032984334	not-binder
ANLSGVIL	HLA-C*07:02	0.0950323755852878	0.11317633819571267	not-binder
WVELKTTA	HLA-C*07:02	0.0007043584102575551	0.0006246358555962214	not-binder
SNRTHQDQ	HLA-C*07:02	0.005991859613277484	0.007873857935875056	not-binder
SPAILFST	HLA-C*07:02	0.0019155668967869132	0.0016006651418531803	not-binder
QAAITQEI	HLA-C*07:02	0.022876711725257338	0.0259933425493924	not-binder
ESARLLRE	HLA-C*07:02	0.000983990297117998	0.0010165519887183501	not-binder
KIPSSVDL	HLA-C*07:02	0.14563196897506714	0.08094989039383783	not-binder
GDDTYCTN	HLA-C*07:02	0.0002190997639203829	0.00018766730731484952	not-binder
IAGDVGEE	HLA-C*07:02	0.009848052674351493	0.009300630651334909	not-binder
GMHGEDVV	HLA-C*07:02	0.008062093192711473	0.008123905268456954	not-binder
TELWDRLE	HLA-C*07:02	0.0011143590483698063	0.0012341959491355007	not-binder
YVGRDVDS	HLA-C*07:02	0.00036837120442214657	0.0004259288202691019	not-binder
ILRGYKDT	HLA-C*07:02	0.002416516770608723	0.003555197255640147	not-binder
RLNVETNL	HLA-C*07:02	0.040375998988747594	0.053163438550648034	not-binder
DQTPSGRI	HLA-C*07:02	0.01520737191895023	0.017259844076017453	not-binder
GGIRAYFT	HLA-C*07:02	0.002072128452709876	0.0017722205291097594	not-binder
FIDEKAPI	HLA-C*07:02	0.20126850679516792	0.20641233789097033	not-binder
RIREDYLT	HLA-C*07:02	0.00261762467562221	0.0030191885760156596	not-binder
LAAFDACS	HLA-C*07:02	0.001614945621076913	0.0013479198016594755	not-binder
IEESIKRS	HLA-C*07:02	0.002170124571239285	0.0035986401220449867	not-binder
FKDNQLLF	HLA-C*07:02	0.7953565955162049	0.12823399263525642	binder
RAKVVSQS	HLA-C*07:02	0.00043255763594061134	0.0003121146344895627	not-binder
NSELEKHI	HLA-C*07:02	0.05571631845086813	0.055288559194995666	not-binder
KDLRNMLE	HLA-C*07:02	0.00692911429941887	0.01235383537874063	not-binder
VVALLGAR	HLA-C*07:02	0.01010122690931894	0.01274550442362898	not-binder
THRDGKLY	HLA-C*07:02	0.9154301047325134	0.06947447770624804	binder
QLDEGRSS	HLA-C*07:02	0.0006509263007956178	0.0011983985018273924	not-binder
RFPWRETK	HLA-C*07:02	0.00854045312735252	0.010788198291677072	not-binder
LQDEELEF	HLA-C*07:02	0.14003005102276803	0.17820956611227828	not-binder
GIEQLKKH	HLA-C*07:02	0.01929139434323588	0.03530935145095195	not-binder
SLTEIKDV	HLA-C*07:02	0.012940370704745874	0.020388293572198353	not-binder
PQGVSGVV	HLA-C*07:02	0.003164681070484221	0.0018209942317763525	not-binder
LPENFEIL	HLA-C*07:02	0.09752754550427198	0.09682079725523943	not-binder
FRTHVRHL	HLA-C*07:02	0.9382895708084107	0.06275265871669611	binder
VAPGVAVL	HLA-C*07:02	0.7344283699989319	0.12342759720001663	binder
SRFYLSLE	HLA-C*07:02	0.02266488680616021	0.016592730417093013	not-binder
IDKKEFQI	HLA-C*07:02	0.0761158478911966	0.07207880948626436	not-binder
GLFHLSVR	HLA-C*07:02	0.004412547494757746	0.0063801212569772415	not-binder
TGTQLISP	HLA-C*07:02	0.0011162179858729359	0.0014328290154486357	not-binder
FTQIDCEL	HLA-C*07:02	0.07925275564193726	0.057446808486753397	not-binder
LLPGLIDC	HLA-C*07:02	0.0021610113297356294	0.002189437288804999	not-binder
IGAEDDFR	HLA-C*07:02	0.03330497515853494	0.03891755792549595	not-binder
VQFVEKDY	HLA-C*07:02	0.2917210280895233	0.1206295255216674	not-binder
KHVREINK	HLA-C*07:02	0.07569626506920031	0.09130397071090966	not-binder
LGKYIPPP	HLA-C*07:02	0.014669149788096547	0.02407181734795934	not-binder
TNRPYELD	HLA-C*07:02	0.005003176565514878	0.004976890916290765	not-binder
IMHHLAGH	HLA-C*07:02	0.04149480371270329	0.05229076352299467	not-binder
VTLVAYER	HLA-C*07:02	0.0011128618898510467	0.0008961425602213692	not-binder
QAVGEFAS	HLA-C*07:02	5.847029542564997e-05	6.230274605983393e-05	not-binder
WSHASTIL	HLA-C*07:02	0.12335258405655622	0.12214675240274211	not-binder
EHGPMALV	HLA-C*07:02	0.11179091166704894	0.09149410847310277	not-binder
DRFTLRVP	HLA-C*07:02	0.05479604587890208	0.04964352485722764	not-binder
DVLTLDVE	HLA-C*07:02	0.0005031407925343955	0.0005350014170562471	not-binder
PVVLTAKF	HLA-C*07:02	0.023459875397384165	0.011208145107940057	not-binder
RSQYTENH	HLA-C*07:02	0.009579324889818963	0.015514921598665939	not-binder
LPSSEDDD	HLA-C*07:02	0.0007504751862143167	0.0008516533307927597	not-binder
EALCGLVD	HLA-C*07:02	0.0003626201919360028	0.00041279799819824364	not-binder
PPVRKPPT	HLA-C*07:02	0.01520549450069666	0.009791469076435882	not-binder
SIPDAYEA	HLA-C*07:02	0.0009498192521277815	0.0009096597290607655	not-binder
GWTIENGV	HLA-C*07:02	0.0019877772479958366	0.003176225627632426	not-binder
DVSEFERG	HLA-C*07:02	0.0034800616612655627	0.006309974491660579	not-binder
RRTTAACE	HLA-C*07:02	0.002868766302997017	0.002231744799386839	not-binder
TCCGVADG	HLA-C*07:02	0.0001727943947514632	0.00027410113182120023	not-binder
SKGLKLIN	HLA-C*07:02	0.00996728508034721	0.009148358828559699	not-binder
NILRAFLG	HLA-C*07:02	0.0004893182449450251	0.0005295205301169416	not-binder
LVTLSNSR	HLA-C*07:02	0.002018200809834525	0.0033125803956744948	not-binder
ASFRNIGV	HLA-C*07:02	0.04461833969689906	0.0495918664154211	not-binder
WVANAATV	HLA-C*07:02	0.003322496573673561	0.005460967597560908	not-binder
LAGHGGNI	HLA-C*07:02	0.021494122705189512	0.023596169111619554	not-binder
VWEPQEDI	HLA-C*07:02	0.1054924812167883	0.07966083670927045	not-binder
ERISYLYN	HLA-C*07:02	0.031211710505886003	0.02398849809028255	not-binder
MFFRFKKD	HLA-C*07:02	0.001080705136700999	0.001344810645915052	not-binder
SPNSAGVI	HLA-C*07:02	0.01511979615315795	0.023197143860008554	not-binder
VLPTYEMA	HLA-C*07:02	0.00037951894337311386	0.0002913923625526873	not-binder
AVPEGGQK	HLA-C*07:02	0.08698252527974545	0.10798331694874265	not-binder
LQKAEKKK	HLA-C*07:02	0.05694959661802166	0.0633968850848724	not-binder
KVSLQGNM	HLA-C*07:02	0.019554295716807245	0.016888952620219763	not-binder
LIGFPYTL	HLA-C*07:02	0.03521099239587784	0.03218465122376557	not-binder
GGIVLCDR	HLA-C*07:02	0.007105114971272997	0.01085952457390884	not-binder
DTKEGAEV	HLA-C*07:02	0.007889511237226542	0.011324481197739291	not-binder
EATNDQIC	HLA-C*07:02	0.00024071063435258112	0.0003024070855199583	not-binder
VCMAVLKE	HLA-C*07:02	0.003136989031918347	0.004020130595361956	not-binder
KYLKLQDT	HLA-C*07:02	0.10858483128249645	0.1249663902533118	not-binder
PDLHLYLR	HLA-C*07:02	0.004633197074326745	0.0056809012860686405	not-binder
QYLYTKEQ	HLA-C*07:02	0.01707625761482632	0.029248876407484855	not-binder
TVSDGESG	HLA-C*07:02	0.0003429030290433843	0.0004194932644179621	not-binder
QENLETLK	HLA-C*07:02	0.005292559417466691	0.005969219046152375	not-binder
PQGPRDRR	HLA-C*07:02	0.002825558073921286	0.0050338407743664585	not-binder
THRHNIDN	HLA-C*07:02	0.00878552205709866	0.009884011733850414	not-binder
QLGATTNT	HLA-C*07:02	0.00020036746300320374	0.0002992424959937266	not-binder
RRFLDMEL	HLA-C*07:02	0.922120726108551	0.060953639387832735	binder
STGNRNPG	HLA-C*07:02	0.001970133057329804	0.0018068281754646783	not-binder
FPIRYDLF	HLA-C*07:02	0.12595804482698442	0.08361480650916649	not-binder
LPSGHPPL	HLA-C*07:02	0.37944197207689284	0.2071445907016687	not-binder
AAPQVPDD	HLA-C*07:02	0.01908112014643848	0.01955359847926853	not-binder
SFITTFCI	HLA-C*07:02	0.054400238953530786	0.05399218993036489	not-binder
VMEEIEEA	HLA-C*07:02	0.005298301178800102	0.009444145156945504	not-binder
AQGEFLTR	HLA-C*07:02	0.024932718271156774	0.040490529143049785	not-binder
TEPTLAEL	HLA-C*07:02	0.010814346419647337	0.007112156542848238	not-binder
QLADRLGF	HLA-C*07:02	0.19460621513426304	0.18735095162487875	not-binder
[truncated: 13,294 more rows]
