# Supplementary material for: Peptidome Surveillance Across Evolving SARS-CoV-2 Lineages Reveals HLA Binding Conservation in Nucleocapsid Among Variants With Most Potential for T-Cell Epitope Loss in Spike
Source: Front Immunol. 2022 Jun 23;13:918928. doi: 10.3389/fimmu.2022.918928 (PMC9260595; doi:10.3389/fimmu.2022.918928)
Supplement: Supplementary file 4 [file DataSheet_4.zip › cnn_results/HLA-B18_01_predictionsCNN.csv]

peptide	allele	prediction	prediction_std	classification
AEALAHAY	HLA-B*18:01	0.9967247128486634	0.0022283221645999123	binder
AEALARVY	HLA-B*18:01	0.9966367602348327	0.002276064306333284	binder
AEEKIELL	HLA-B*18:01	0.5436492025852203	0.22736075982417928	ambiguous
AEHLRYVF	HLA-B*18:01	0.9640089273452759	0.04261920678456507	binder
AEILRKAM	HLA-B*18:01	0.8961608052253723	0.07476930686903512	binder
AEILRSEF	HLA-B*18:01	0.9360885500907898	0.07355508261152546	binder
AEILRSEY	HLA-B*18:01	0.9348109006881714	0.1068949285477303	binder
AEMLRSISF	HLA-B*18:01	0.9945232152938843	0.006086053255004363	binder
AEMVRHAL	HLA-B*18:01	0.957279646396637	0.06064017451822064	binder
AENVFFVAH	HLA-B*18:01	0.9581255435943603	0.023341357447152655	binder
AEQLRFLF	HLA-B*18:01	0.9326400876045227	0.040081620628113206	binder
AEQRGELAIKD	HLA-B*18:01	0.1143067529425025	0.08421499166625568	not-binder
AEQRGENALKD	HLA-B*18:01	0.0837291518226266	0.0798422912245237	not-binder
AERVVNQY	HLA-B*18:01	0.9959468126296998	0.006390508637956433	binder
AEYLIKEGY	HLA-B*18:01	0.9974098086357117	0.0018054357297250646	binder
AGFYVDAGPPTHAF	HLA-B*18:01	0.12039945246651769	0.08162716286351468	not-binder
ALEEQLQQIRAE	HLA-B*18:01	0.0733530089724809	0.07406459158944202	not-binder
ALEEQLQQIR	HLA-B*18:01	0.2134514831006527	0.1910356773198678	not-binder
AQYEDIAQK	HLA-B*18:01	0.10686890855431556	0.04672399750321855	not-binder
AQYEDIAQKS	HLA-B*18:01	0.06074846871197224	0.05972733793840526	not-binder
AQYEDIAQKSKAE	HLA-B*18:01	0.20698768147267402	0.21743255451977436	not-binder
AVEAKQVAL	HLA-B*18:01	0.0016874670731340303	0.0024799729860102647	not-binder
CEKTAVEF	HLA-B*18:01	0.9673688769340515	0.04041513274944193	binder
CENVYHLVY	HLA-B*18:01	0.9710464835166931	0.0536826941981922	binder
CETIMPLAL	HLA-B*18:01	0.7643879055976868	0.23675560402978513	binder
CEVLYNIAF	HLA-B*18:01	0.929365587234497	0.07398547828102972	binder
DALAKAVY	HLA-B*18:01	0.7542117297649383	0.17941180488278174	binder
DAWKLTTQY	HLA-B*18:01	0.7833999395370483	0.17137806809717174	binder
DDFKAEDF	HLA-B*18:01	0.8414930105209351	0.12427056676899863	binder
DDFQLQPPVTF	HLA-B*18:01	0.8483707785606385	0.1761836981642418	binder
DDFRVLTAV	HLA-B*18:01	0.6328423023223877	0.2643097396236171	binder
DDFRVVSL	HLA-B*18:01	0.9896013379096985	0.009197398429790551	binder
DDIAALVV	HLA-B*18:01	0.31201345548033715	0.29576596294718266	not-binder
DDILIKQDQTL	HLA-B*18:01	0.3333835871424526	0.3943281975521207	ambiguous
DDILIVKL	HLA-B*18:01	0.9417234301567078	0.04652959246073788	binder
DDIQTPKF	HLA-B*18:01	0.9779710412025452	0.021176748671522937	binder
DDIRAITF	HLA-B*18:01	0.9884936332702636	0.008285895314350053	binder
DDIRVSRV	HLA-B*18:01	0.4134200096130371	0.30604376235540937	ambiguous
DDISLPKSA	HLA-B*18:01	0.3862090915441513	0.2659864300127637	ambiguous
DDIYDPTY	HLA-B*18:01	0.7362261474132538	0.30518958317004047	binder
DDLEVPAY	HLA-B*18:01	0.973041832447052	0.028265849016952	binder
DDLEWKIIY	HLA-B*18:01	0.8245906114578248	0.17146326366771328	binder
DDRIVHEL	HLA-B*18:01	0.9813887715339661	0.02513756581190953	binder
DDVAILTY	HLA-B*18:01	0.9750198483467102	0.008970766383572285	binder
DDVFVNTH	HLA-B*18:01	0.5234737485647202	0.240558039121608	ambiguous
DDVKVERI	HLA-B*18:01	0.6045146822929383	0.26887451233312887	ambiguous
DDVNAVAF	HLA-B*18:01	0.792894470691681	0.17046434496144805	binder
DDVPVQGF	HLA-B*18:01	0.5593424633145332	0.28862309335951347	ambiguous
DDVRVQEV	HLA-B*18:01	0.5753407299518585	0.27579473503944185	ambiguous
DDVTSVLF	HLA-B*18:01	0.5457325011491776	0.32864112563428033	ambiguous
DDYPRDYQY	HLA-B*18:01	0.9502033948898315	0.029422907921183006	binder
DDYQLPEIL	HLA-B*18:01	0.3919129014015198	0.20238438953797427	not-binder
DEAIRAVL	HLA-B*18:01	0.999494218826294	0.00045566515020097526	binder
DEAKAEVL	HLA-B*18:01	0.9881154060363769	0.010271234048429091	binder
DEAKRHLL	HLA-B*18:01	0.9454827308654785	0.0578335386100597	binder
DEALAILA	HLA-B*18:01	0.813581669330597	0.20890752323426168	binder
DEALQHPY	HLA-B*18:01	0.9991012811660767	0.0008209803400228561	binder
DEAPLYEIF	HLA-B*18:01	0.9973875045776367	0.0021798393759951415	binder
DEAQKVIY	HLA-B*18:01	0.9996163010597229	0.0004795527611040814	binder
DEARFAGH	HLA-B*18:01	0.9812325000762939	0.012988278957416673	binder
DEATVSVL	HLA-B*18:01	0.9966754794120789	0.004680216545282614	binder
DEAVAYGA	HLA-B*18:01	0.6901429891586304	0.2091654165878464	binder
DEDQLEKI	HLA-B*18:01	0.8242364227771759	0.32335105544942155	binder
DEERLLAH	HLA-B*18:01	0.9943317294120788	0.0035962066632603895	binder
DEFHFVAD	HLA-B*18:01	0.9294364094734192	0.05426269606427469	binder
DEFHPFIEA	HLA-B*18:01	0.9923889756202697	0.007813401142263084	binder
DEFKELVY	HLA-B*18:01	0.9993112325668335	0.0009116013677660387	binder
DEFKSVSKF	HLA-B*18:01	0.9997890591621399	0.00014973790551763325	binder
DEFNGVPSY	HLA-B*18:01	0.9995781064033509	0.0004962790455039439	binder
DEFRKAESV	HLA-B*18:01	0.9933412671089172	0.004158710399489702	binder
DEFVKSVL	HLA-B*18:01	0.9996128678321838	0.0003491215649142391	binder
DEFYRSGW	HLA-B*18:01	0.7944972217082977	0.31669673241271507	binder
DEGTAFLVY	HLA-B*18:01	0.9931655764579773	0.007715187435022993	binder
DEHLLQAI	HLA-B*18:01	0.992089569568634	0.013432997749804389	binder
DEHLVQSV	HLA-B*18:01	0.999306035041809	0.0007541291378588452	binder
DEHVQFLVY	HLA-B*18:01	0.9995984196662903	0.00026644149495007335	binder
DEIEREVL	HLA-B*18:01	0.994892954826355	0.005945207692866459	binder
DEIKKYTT	HLA-B*18:01	0.9923791885375977	0.0037263855094787483	binder
DEIMRAGM	HLA-B*18:01	0.9773742437362671	0.0202305765219014	binder
DEINKKEL	HLA-B*18:01	0.9984889030456543	0.0013765289951018632	binder
DEIRLKIV	HLA-B*18:01	0.990633201599121	0.00991076609804726	binder
DEIRLLKSV	HLA-B*18:01	0.9928684592247009	0.006763724585593229	binder
DEISFADFKF	HLA-B*18:01	0.9869432568550109	0.010609513225403247	binder
DEKEFIHF	HLA-B*18:01	0.9995334267616272	0.0007507303214746454	binder
DEKEFQVPM	HLA-B*18:01	0.9897618174552918	0.010026671064766724	binder
DEKFQAAY	HLA-B*18:01	0.9985677242279053	0.0011288967325396458	binder
DEKIAWAL	HLA-B*18:01	0.9987751126289368	0.000853361225396585	binder
DEKKMANF	HLA-B*18:01	0.9930374979972839	0.009638421822421582	binder
DEKKMEKL	HLA-B*18:01	0.9773939728736878	0.03492213900478294	binder
DEKPRIVVF	HLA-B*18:01	0.9994079351425171	0.00037080214291880813	binder
DEKRVEEF	HLA-B*18:01	0.9988495945930481	0.001754002094347809	binder
DEKTRFSL	HLA-B*18:01	0.9947649240493774	0.0037478944377770124	binder
DEKTVVRL	HLA-B*18:01	0.9864575982093811	0.02272365691986079	binder
DELEKEML	HLA-B*18:01	0.9148171663284301	0.1016595198970399	binder
DELERITKL	HLA-B*18:01	0.9637799024581909	0.06736824397814381	binder
DELERVAK	HLA-B*18:01	0.9125816702842713	0.07379972778449523	binder
DELGKKQF	HLA-B*18:01	0.9986143112182617	0.0011120886884240207	binder
DELHIVEA	HLA-B*18:01	0.9967147588729859	0.00441391797469937	binder
DELIRNVKF	HLA-B*18:01	0.9925588369369507	0.010419969090778	binder
DELIRSIEL	HLA-B*18:01	0.9928228616714477	0.010507610177347283	binder
DELKKVNL	HLA-B*18:01	0.9884756326675415	0.008872267377663324	binder
DELKLKQL	HLA-B*18:01	0.9984002828598022	0.001390349014720262	binder
DELLKRVY	HLA-B*18:01	0.9997528433799744	0.0001917718607190209	binder
DELPFLHEV	HLA-B*18:01	0.9743476629257202	0.02053482849605605	binder
DELPHYAL	HLA-B*18:01	0.9995704531669617	0.0002478564493955931	binder
DELQRIKL	HLA-B*18:01	0.9762526154518127	0.027990509955627064	binder
DELQVLEKF	HLA-B*18:01	0.9996531128883361	0.00025763463945272246	binder
DELSLRAL	HLA-B*18:01	0.9991167187690735	0.0006169373129858269	binder
DELTKIWKI	HLA-B*18:01	0.825359296798706	0.273029790983892	binder
DELVKKYSL	HLA-B*18:01	0.9739076018333435	0.04081281592333183	binder
DELVKQEM	HLA-B*18:01	0.9988508462905884	0.0020621668492926655	binder
DELVKQKI	HLA-B*18:01	0.9481906175613404	0.09535508535633092	binder
DELYRQSL	HLA-B*18:01	0.9824208378791809	0.02624585214175202	binder
DELYTPHSW	HLA-B*18:01	0.9838135600090027	0.02046669373306597	binder
DEMPKTLY	HLA-B*18:01	0.999608325958252	0.0003817083580950513	binder
DENEPNVPY	HLA-B*18:01	0.9820971727371216	0.014690557810838027	binder
DENIRIIL	HLA-B*18:01	0.9986350774765015	0.0012974706986514503	binder
DENYSAEL	HLA-B*18:01	0.9648025870323181	0.05535712165626453	binder
DEPQVQKY	HLA-B*18:01	0.9997644901275635	0.00026067135676835496	binder
DEPSVKTM	HLA-B*18:01	0.9769470930099488	0.028994055589645976	binder
DEQHGFVF	HLA-B*18:01	0.9988359093666077	0.0018039526249584142	binder
DERAIDAL	HLA-B*18:01	0.9928572177886963	0.0086836169929601	binder
DERAIEMF	HLA-B*18:01	0.9951776146888733	0.007024681765437767	binder
DERIREYF	HLA-B*18:01	0.9906608104705811	0.007600241102826641	binder
DERIREYFY	HLA-B*18:01	0.9639902234077453	0.05698323286914897	binder
DERIVVVA	HLA-B*18:01	0.9402766346931457	0.09330143332898849	binder
DERKLRTF	HLA-B*18:01	0.9948707342147827	0.004729710890144176	binder
DERLQPLL	HLA-B*18:01	0.9890920639038085	0.010137537659862342	binder
DERLVQVL	HLA-B*18:01	0.9993582248687745	0.000779404980293462	binder
DERNRQVTF	HLA-B*18:01	0.9990245819091796	0.0006430566423310804	binder
DERRFQDAV	HLA-B*18:01	0.41732398569583895	0.29955412044104757	ambiguous
DERRKLIRY	HLA-B*18:01	0.8624777674674988	0.1899113229379337	binder
DERVFVALY	HLA-B*18:01	0.9970279455184936	0.0035719072429879015	binder
DERVLQAL	HLA-B*18:01	0.9987609148025512	0.0016835181597634342	binder
DERVREYY	HLA-B*18:01	0.9934148192405701	0.008217236684671761	binder
DERVSPAL	HLA-B*18:01	0.9990779042243958	0.0008543222827356343	binder
DESLRSHF	HLA-B*18:01	0.9972075939178466	0.0028747363383624315	binder
DESPRSVL	HLA-B*18:01	0.9981704473495483	0.0019428173748106702	binder
DETGAYLI	HLA-B*18:01	0.8109769821166992	0.20305395054359773	binder
DETRVFRL	HLA-B*18:01	0.9944487452507019	0.0035866593453474896	binder
DEVERTQTL	HLA-B*18:01	0.9962444186210633	0.0054565835328279555	binder
DEVERVIT	HLA-B*18:01	0.9266098380088806	0.11362997739301342	binder
DEVGGEAL	HLA-B*18:01	0.9520402193069458	0.06308422772321677	binder
DEVIHGIF	HLA-B*18:01	0.9996338725090027	0.0004029325472203709	binder
DEVLFKVY	HLA-B*18:01	0.9998498558998108	0.00011900344003398275	binder
DEVMRAYL	HLA-B*18:01	0.9507023572921753	0.044370128468051266	binder
DEVPRPQAL	HLA-B*18:01	0.9944571614265442	0.005315132394611509	binder
DEVQPNGKIF	HLA-B*18:01	0.990604293346405	0.005391339189969801	binder
DEVRAWTI	HLA-B*18:01	0.9877189636230469	0.020198852567315025	binder
DEVTVTAL	HLA-B*18:01	0.9975793480873107	0.003958732491146783	binder
DEVVRNAP	HLA-B*18:01	0.5476626455783844	0.07499662027579466	binder
DEWLRPEDL	HLA-B*18:01	0.9621355175971985	0.04565909462972842	binder
DEWRETAW	HLA-B*18:01	0.9726889252662658	0.04168030464838612	binder
DEWTSQAH	HLA-B*18:01	0.9975286841392517	0.002408557822092043	binder
DEWWAQQF	HLA-B*18:01	0.998795211315155	0.0016904111585317827	binder
DEYKIPSSH	HLA-B*18:01	0.998542058467865	0.0010129624674690796	binder
DEYKIPSS	HLA-B*18:01	0.888137137889862	0.12679629371930043	binder
DEYNFVRAY	HLA-B*18:01	0.9999613046646119	3.413031702598164e-05	binder
DEYQVAQL	HLA-B*18:01	0.9991281509399415	0.0007914693140613826	binder
DEYSMQYSA	HLA-B*18:01	0.9657084584236145	0.04938121878122382	binder
DEYYQVVYY	HLA-B*18:01	0.9980724573135376	0.0013013546854766665	binder
DFLLRPRSH	HLA-B*18:01	0.03988547880435363	0.04378487136952074	not-binder
DGVVVQVM	HLA-B*18:01	0.304143089056015	0.28030183107062495	not-binder
DLWLEREVF	HLA-B*18:01	0.521126663684845	0.22521950500791796	ambiguous
DMAEIEKF	HLA-B*18:01	0.538527661561966	0.33906092447410163	ambiguous
DMIILPEM	HLA-B*18:01	0.6260042786598206	0.10744601802710341	binder
DQFILYLG	HLA-B*18:01	0.03253518244855513	0.03764248698873122	not-binder
DQVKFNVF	HLA-B*18:01	0.8965763449668884	0.09928290086007036	binder
DSFIRPVTF	HLA-B*18:01	0.8211934745311738	0.23073535444956164	binder
DVPLVVEY	HLA-B*18:01	0.36670185923576354	0.2177447482423152	not-binder
EDRVIEHY	HLA-B*18:01	0.9637093782424927	0.05076903065068347	binder
EEAKELLL	HLA-B*18:01	0.8215189933776855	0.16105024646810673	binder
EEALRLVY	HLA-B*18:01	0.9986566066741943	0.0009133884297240519	binder
EEARKFSY	HLA-B*18:01	0.9980088949203492	0.0020255521018705306	binder
EEFDFKEY	HLA-B*18:01	0.9997915744781494	0.000258867421365599	binder
EEFDLFMRM	HLA-B*18:01	0.9914815902709961	0.009545822611597435	binder
EEFDSFRIF	HLA-B*18:01	0.9983070731163025	0.0015698793141423156	binder
EEFQIHVF	HLA-B*18:01	0.999799382686615	0.00020663066613001868	binder
EEFTVARL	HLA-B*18:01	0.9680434584617614	0.04947820805592865	binder
EEFVFIHAV	HLA-B*18:01	0.9851582884788513	0.01679225189341969	binder
EEHEVIVSF	HLA-B*18:01	0.9999137282371521	8.19256473462017e-05	binder
EEHGVYVY	HLA-B*18:01	0.9993805050849914	0.000587896165469903	binder
EEHPLVFLF	HLA-B*18:01	0.992788577079773	0.006973141336695191	binder
EEIIKYAH	HLA-B*18:01	0.9699038982391357	0.018130213612676128	binder
EEIILVSF	HLA-B*18:01	0.9777280330657959	0.03461385344740632	binder
EEIKKNYRY	HLA-B*18:01	0.9899425387382508	0.00664845187140027	binder
EEIKKTTL	HLA-B*18:01	0.9911736488342285	0.010852235781035962	binder
EEIMRNQF	HLA-B*18:01	0.9938081979751587	0.0033021077544515727	binder
EEIQKHNL	HLA-B*18:01	0.9580610036849976	0.03704763178310877	binder
EEIQSFIY	HLA-B*18:01	0.9979622483253479	0.0014979205149602463	binder
EEIRAEVF	HLA-B*18:01	0.9919544339179993	0.006465056132657624	binder
EEIVKVTF	HLA-B*18:01	0.9993114709854126	0.0006434495285488716	binder
EEIVRFGF	HLA-B*18:01	0.9932667493820191	0.0050683365794010095	binder
EELERPLHY	HLA-B*18:01	0.9935021042823792	0.008063336163347146	binder
EELKRVASF	HLA-B*18:01	0.9978189110755921	0.0025690896516072912	binder
EELLLVAY	HLA-B*18:01	0.9834305763244628	0.021328031505799126	binder
EELVRMVL	HLA-B*18:01	0.9882931351661682	0.010527818822259687	binder
EEMLFIYGH	HLA-B*18:01	0.9599923849105835	0.0608774837338232	binder
EEMLVEKL	HLA-B*18:01	0.9833488821983337	0.028995773024594256	binder
EEMMVPGM	HLA-B*18:01	0.9484831333160401	0.056709969475002925	binder
EEMRRLVAY	HLA-B*18:01	0.9987763643264771	0.0009968977828576293	binder
EEQLQQIRAE	HLA-B*18:01	0.3646304249763489	0.168521921991006	not-binder
EEQLQQIR	HLA-B*18:01	0.7714908599853516	0.13432446247110083	binder
EERQIEEL	HLA-B*18:01	0.9266627907752991	0.12513041262488114	binder
EESNYELEGKIK	HLA-B*18:01	0.6867304623126984	0.2254062105915332	binder
EEVKIAEAY	HLA-B*18:01	0.9992204666137695	0.00051659058723234	binder
EEWKFDTL	HLA-B*18:01	0.9832678437232971	0.0184723986047377	binder
EEWLRLHTY	HLA-B*18:01	0.9993896842002868	0.0005766581674596535	binder
EEWLRPVM	HLA-B*18:01	0.9993721604347229	0.000361039763600418	binder
EEYLKPVL	HLA-B*18:01	0.9977595448493958	0.001051241372062952	binder
EEYQAFLVY	HLA-B*18:01	0.9988238692283631	0.0008786604378196609	binder
EEYYSSRY	HLA-B*18:01	0.9956673860549927	0.002486836159743064	binder
EITLLQEF	HLA-B*18:01	0.03058210723102093	0.032453046084537494	not-binder
EKELAPLF	HLA-B*18:01	0.34208571165800095	0.23808168725436799	not-binder
ELAILDRL	HLA-B*18:01	0.030010554939508438	0.0360784088251738	not-binder
ELQRVEEL	HLA-B*18:01	0.1279417817480862	0.09940261330554023	not-binder
ENIAAVVF	HLA-B*18:01	0.23826296031475067	0.22112044621784982	not-binder
EPRKQAGSLA	HLA-B*18:01	1.9673221231641946e-05	1.6282940044984848e-05	not-binder
ESFLDDKQEVHTW	HLA-B*18:01	0.04269026742549613	0.045945954678397474	not-binder
ETAVLPKL	HLA-B*18:01	0.04781367913819849	0.0310399378386079	not-binder
ETIKNGIY	HLA-B*18:01	0.05810972135514021	0.09120484121117729	not-binder
ETPILARY	HLA-B*18:01	0.06301347468979657	0.057540495396876695	not-binder
FDDEDVGLLGGF	HLA-B*18:01	0.20532289743423462	0.10872649203245775	not-binder
FEFIIPESY	HLA-B*18:01	0.9994321703910828	0.0002946613294829373	binder
FEFTYVNVY	HLA-B*18:01	0.988961374759674	0.014942354637076634	binder
FEHITPMQY	HLA-B*18:01	0.9952638030052186	0.004042084039507048	binder
FEHKASRF	HLA-B*18:01	0.9751541495323182	0.012929555277706067	binder
FEHMATNY	HLA-B*18:01	0.9930036544799805	0.0021371158391346964	binder
FEHQFETL	HLA-B*18:01	0.9814728617668151	0.010089109301089663	binder
FEHTFEVY	HLA-B*18:01	0.9974251389503479	0.002316057124140143	binder
FEIPAQRF	HLA-B*18:01	0.9699120879173279	0.027868856437628108	binder
FEKLKPKY	HLA-B*18:01	0.9596714854240418	0.04679247514783384	binder
FEKQVELY	HLA-B*18:01	0.9965526342391968	0.002702858925354227	binder
FELVQHEY	HLA-B*18:01	0.9986887454986573	0.0008823511170215029	binder
FEMTIPQF	HLA-B*18:01	0.9957619667053222	0.0030846071490830667	binder
FENIVAVL	HLA-B*18:01	0.9960798740386962	0.002703903730021854	binder
FEQILKAEY	HLA-B*18:01	0.9991618633270264	0.0005893400715810909	binder
FESHITSY	HLA-B*18:01	0.995702075958252	0.007565387398671087	binder
FESKVSASE	HLA-B*18:01	0.21575544849038125	0.27622860200875987	not-binder
FETIIHSY	HLA-B*18:01	0.9994240522384643	0.0002303717080863855	binder
FEVEKELF	HLA-B*18:01	0.8997214078903198	0.08002614513798098	binder
FEVLVEKY	HLA-B*18:01	0.9978937983512879	0.0016738021704147754	binder
FEVMLPEKL	HLA-B*18:01	0.913451886177063	0.07672437733791708	binder
FEVPKLVQY	HLA-B*18:01	0.9823477387428283	0.012653276465866238	binder
FKQYANDNGVD	HLA-B*18:01	0.11191078794654459	0.1717473083472123	not-binder
FVEIKGSV	HLA-B*18:01	0.0017922510975040495	0.0016531811194828235	not-binder
FYVDAGPPTHAF	HLA-B*18:01	0.1356347142253071	0.1495504367032301	not-binder
GEFIFTEM	HLA-B*18:01	0.9008203744888306	0.11101664991588683	binder
GEFYVIEY	HLA-B*18:01	0.8874772191047668	0.06505405519648863	binder
GFYVDAGPPTHAF	HLA-B*18:01	0.08453771634958684	0.105571340003444	not-binder
GIETIANEF	HLA-B*18:01	0.04179011918604374	0.05682899261937662	not-binder
GIETIANEY	HLA-B*18:01	0.05003847763873637	0.07063824666861418	not-binder
GKADGAEAKPAE	HLA-B*18:01	0.44919520020484927	0.2715466033292549	ambiguous
GVEVKRPKY	HLA-B*18:01	0.01896748731378466	0.028440325982204515	not-binder
HAAEYGAEALE	HLA-B*18:01	0.0017758098406488898	0.00248462700102055	not-binder
HDITVPLEV	HLA-B*18:01	0.2332663455978036	0.28381465367088493	not-binder
HEAAFPIAV	HLA-B*18:01	0.9158581137657166	0.12450853277255661	binder
HEAAKEVF	HLA-B*18:01	0.9824085831642151	0.011593830732683249	binder
HEAFIEEGTF	HLA-B*18:01	0.9691789388656616	0.029323883882773755	binder
HEAFSPVSY	HLA-B*18:01	0.9961500525474548	0.005211949126995973	binder
HEAPIPTF	HLA-B*18:01	0.9975836277008057	0.004419320803750596	binder
HEDTRHLL	HLA-B*18:01	0.8279025316238403	0.1358143998945491	binder
HEESIHAAY	HLA-B*18:01	0.9995336294174194	0.0005269030000788791	binder
HEFIATFF	HLA-B*18:01	0.9553143620491028	0.0558809480560632	binder
HEFLEFEF	HLA-B*18:01	0.9910036444664001	0.009333554962276103	binder
HEFLTWVL	HLA-B*18:01	0.9902591109275818	0.007553565847854283	binder
HEFPLILIF	HLA-B*18:01	0.9887779712677002	0.007354628216391699	binder
HEFQQDLGY	HLA-B*18:01	0.9906036138534546	0.01369208760813324	binder
HEFQSEVF	HLA-B*18:01	0.9928812742233276	0.009206533804437457	binder
HEFVMAQY	HLA-B*18:01	0.9941272974014282	0.0060812573087017366	binder
HEFVSFEDF	HLA-B*18:01	0.9930211067199707	0.003975586493919618	binder
HEHQANLL	HLA-B*18:01	0.8873286724090577	0.14860113231087238	binder
HEHQVMLM	HLA-B*18:01	0.9740845680236816	0.018485963846786385	binder
HEIARPQI	HLA-B*18:01	0.7775647282600403	0.23708971465479356	binder
HEIILAAF	HLA-B*18:01	0.9978716015815735	0.0022191593592156547	binder
HEILREAY	HLA-B*18:01	0.9933627367019653	0.008884292323357822	binder
HEILVSDF	HLA-B*18:01	0.9947263956069946	0.004970833510396746	binder
HEIPYYEF	HLA-B*18:01	0.9979430079460144	0.0013897647308110618	binder
HEKKAYSF	HLA-B*18:01	0.9941062092781067	0.005573248840807181	binder
HELFLQAF	HLA-B*18:01	0.972142243385315	0.048910580652339594	binder
HELIFSSF	HLA-B*18:01	0.9936047434806824	0.006413996228508491	binder
HELIIPQW	HLA-B*18:01	0.9637073516845703	0.03429833114477511	binder
HELKIEEY	HLA-B*18:01	0.9991868257522583	0.0009647493221517436	binder
HELLISTL	HLA-B*18:01	0.9970355868339539	0.0025828247016380875	binder
HELLLTEL	HLA-B*18:01	0.9931881546974182	0.004699372103380735	binder
HELMQTVY	HLA-B*18:01	0.9946109771728515	0.004069577610026291	binder
HEMVIYEA	HLA-B*18:01	0.9656096816062927	0.05531299258877287	binder
HEPIVNKF	HLA-B*18:01	0.9910946130752564	0.011416264020247598	binder
HEQALLLEY	HLA-B*18:01	0.9889519691467286	0.012296979271747421	binder
HERPAYLY	HLA-B*18:01	0.9794490575790405	0.019766133415484412	binder
HETIRVAV	HLA-B*18:01	0.9725825428962708	0.02421550997969104	binder
HETVAYEF	HLA-B*18:01	0.9963186740875244	0.0010835517593793702	binder
HEVIRTTA	HLA-B*18:01	0.8748780727386475	0.1991727261286815	binder
HEVLLPQY	HLA-B*18:01	0.9993546009063721	0.0003763315171184431	binder
HEWHKRVAL	HLA-B*18:01	0.902232563495636	0.14409226162790462	binder
HEWTIPSH	HLA-B*18:01	0.9946760892868042	0.0035580890407785853	binder
HEYFNVPVY	HLA-B*18:01	0.9903728246688843	0.013616407698462056	binder
HEYIFEGF	HLA-B*18:01	0.9916179180145264	0.007062550837283061	binder
HFELGGDKKRKGQ	HLA-B*18:01	0.0007650406462232695	0.0008860940543517265	not-binder
HLPETKFSEL	HLA-B*18:01	0.08057018253020942	0.10876321056279147	not-binder
HSQGLGGHYADS	HLA-B*18:01	0.0003938668185583083	0.0006366351759025135	not-binder
IAGDTLSKVF	HLA-B*18:01	0.027389949862845243	0.020896768729938318	not-binder
IAPTGHSL	HLA-B*18:01	0.03899425523413811	0.07090936801913499	not-binder
IEAAKAVY	HLA-B*18:01	0.99180508852005	0.004316795533859082	binder
IEAEKAEL	HLA-B*18:01	0.9209743738174438	0.03638600659200941	binder
IEAEVPAV	HLA-B*18:01	0.9637909054756164	0.03385337942911497	binder
IEAFSQRY	HLA-B*18:01	0.9790223479270935	0.018928107886613893	binder
IEAIRVEL	HLA-B*18:01	0.9257986783981323	0.07190597397734984	binder
IEALQKAGI	HLA-B*18:01	0.2849393393844366	0.23381008267327397	not-binder
IEDFAHSSF	HLA-B*18:01	0.9656806707382202	0.0534343145564728	binder
IEERVNIL	HLA-B*18:01	0.9484673380851746	0.05334921737391536	binder
IEFIFSDTH	HLA-B*18:01	0.7288641810417176	0.12673435522417037	binder
IEFIRSEY	HLA-B*18:01	0.9832263112068176	0.02231396971953273	binder
IEFISKMSY	HLA-B*18:01	0.994758141040802	0.001775625539327365	binder
IEFQREAL	HLA-B*18:01	0.9689446806907653	0.019718934502445357	binder
IEFTSIDAH	HLA-B*18:01	0.5846323430538177	0.12100115048645665	binder
IEGLAPKL	HLA-B*18:01	0.9534860968589782	0.047439859344564725	binder
IEGLTAEF	HLA-B*18:01	0.9365515232086181	0.07866485662228531	binder
IEHAFILY	HLA-B*18:01	0.9802247643470764	0.016208053946527443	binder
IEHLLPLF	HLA-B*18:01	0.986216151714325	0.010287960622136024	binder
IEIERSLY	HLA-B*18:01	0.9740810513496398	0.017647874613529905	binder
IEIQVAVH	HLA-B*18:01	0.9558655738830566	0.020888965642327083	binder
IEIVIREY	HLA-B*18:01	0.9977397203445435	0.001408072631352217	binder
IEKEAEIL	HLA-B*18:01	0.8823256015777587	0.18107665177700338	binder
IEKERPQL	HLA-B*18:01	0.9499462246894836	0.03932084568810286	binder
IEKEVEEY	HLA-B*18:01	0.9993306040763855	0.0006757582505327024	binder
IELLLPKL	HLA-B*18:01	0.9830305814743042	0.015930276418302504	binder
IELTFDEHY	HLA-B*18:01	0.8460077464580535	0.25262348587284444	binder
IEMPYVIEF	HLA-B*18:01	0.9958877444267273	0.005013105742806519	binder
IENEIAVL	HLA-B*18:01	0.9632752776145935	0.06322929427068598	binder
IENFLPLHY	HLA-B*18:01	0.9597148656845093	0.058948439443466276	binder
IENIVAVT	HLA-B*18:01	0.9407285571098327	0.03928811827545293	binder
IENRVLEL	HLA-B*18:01	0.9754217147827149	0.03782860059313588	binder
IENVKAKI	HLA-B*18:01	0.7243094325065613	0.22369070616536682	binder
IEQIIRNY	HLA-B*18:01	0.9974050045013427	0.002707930739398586	binder
IEQISKVY	HLA-B*18:01	0.9972336411476135	0.0028461978361445203	binder
IERAVQEL	HLA-B*18:01	0.9902275919914245	0.008953008972188889	binder
IERMVQEA	HLA-B*18:01	0.5967653632164002	0.3852590631849643	ambiguous
IESKFYKM	HLA-B*18:01	0.8134724795818329	0.19174789431999198	binder
IESLAHAL	HLA-B*18:01	0.9889008402824402	0.007258083682457026	binder
IESTFHMY	HLA-B*18:01	0.9902944445610047	0.006610997610194582	binder
IETIANEY	HLA-B*18:01	0.9667275905609131	0.03672343145450512	binder
IEVKTDEF	HLA-B*18:01	0.9791974186897278	0.012973944790771012	binder
IEVLIREY	HLA-B*18:01	0.9976672887802124	0.0017074846837016344	binder
IEYSFSRHLY	HLA-B*18:01	0.947503411769867	0.031948382621295866	binder
IEYTVKSH	HLA-B*18:01	0.8513838171958923	0.16467777655144222	binder
IFESENFF	HLA-B*18:01	0.06775163449347019	0.05617363880727711	not-binder
IPDLHEIVT	HLA-B*18:01	0.0014811379805905744	0.001520337373098853	not-binder
IRLENEIQT	HLA-B*18:01	0.001269596628844738	0.0022195588063438913	not-binder
IRLENEIQTY	HLA-B*18:01	0.30958562940359113	0.15880030149035523	not-binder
ISATVVEIAGY	HLA-B*18:01	0.08006774673704058	0.10823256254793187	not-binder
ISPTGHSL	HLA-B*18:01	0.029210173089813905	0.05278433152082847	not-binder
KEILIPVF	HLA-B*18:01	0.9850051045417786	0.01691098770071719	binder
KEVEAVVY	HLA-B*18:01	0.9727267503738404	0.018609620954817767	binder
KSEITELRRNVQAL	HLA-B*18:01	0.003742934798356146	0.005500959687286838	not-binder
KTVEAIEI	HLA-B*18:01	0.0013837891863659024	0.0017069044098713725	not-binder
LAEDLAAL	HLA-B*18:01	0.03181182936532423	0.04323447312146677	not-binder
LDIERPTY	HLA-B*18:01	0.9242283821105957	0.05851453153819526	binder
LEAAQRAVGVG	HLA-B*18:01	0.4194841668009758	0.22414342591362418	ambiguous
LEAERAQL	HLA-B*18:01	0.8676491975784302	0.06622406805739743	binder
LEAFVAKF	HLA-B*18:01	0.9818358778953552	0.019799829990418627	binder
LEALIAHF	HLA-B*18:01	0.9932255268096923	0.00512200872143065	binder
LEALRDIL	HLA-B*18:01	0.5852902419865131	0.32318901691023305	ambiguous
LEAPARAF	HLA-B*18:01	0.9633125901222229	0.056079014144876864	binder
LEAPGVYVF	HLA-B*18:01	0.9889288663864135	0.00863079039278223	binder
LEAQIYEY	HLA-B*18:01	0.994784128665924	0.00415472071164276	binder
LEAQTSRY	HLA-B*18:01	0.973619532585144	0.04430893745173958	binder
LEDALQQAKED	HLA-B*18:01	0.521504009515047	0.32999452085938785	ambiguous
LEEALQQAKED	HLA-B*18:01	0.6117582201957703	0.29530176784302065	ambiguous
LEFIKEIGY	HLA-B*18:01	0.9342008113861084	0.08152736494531383	binder
LEFKAKAF	HLA-B*18:01	0.9816027164459229	0.018894024359573987	binder
LEFPARDVY	HLA-B*18:01	0.980669379234314	0.013911327868139558	binder
LEFPSGYPY	HLA-B*18:01	0.9407798528671265	0.0683331976495225	binder
LEFRALLF	HLA-B*18:01	0.8216708958148956	0.2172197599929416	binder
LEGLVVQY	HLA-B*18:01	0.9647547841072083	0.030226844966249264	binder
LEHLITEL	HLA-B*18:01	0.995395827293396	0.0033509920465162025	binder
LEHNFSAIY	HLA-B*18:01	0.993031644821167	0.004668277971369997	binder
LEHVFWVV	HLA-B*18:01	0.8299439907073974	0.1888421857808892	binder
LEHVLPLMF	HLA-B*18:01	0.9661791443824768	0.02557695976946039	binder
LEHVVPEL	HLA-B*18:01	0.9946149945259094	0.005183717391918283	binder
LEIERPIL	HLA-B*18:01	0.9403009057044983	0.024270264748194128	binder
LEILLRNGY	HLA-B*18:01	0.8241946190595627	0.32266832182385624	binder
LEIVQAIY	HLA-B*18:01	0.8980451464653015	0.07627175959253031	binder
LEIYFPSQY	HLA-B*18:01	0.9646842002868652	0.030615702624432726	binder
LEKESALF	HLA-B*18:01	0.9599915623664856	0.030095727173946183	binder
LEKKVETF	HLA-B*18:01	0.9895156145095825	0.006662858473651821	binder
LEKLQPAY	HLA-B*18:01	0.993065595626831	0.0033796315307480663	binder
LEKPNGATPVF	HLA-B*18:01	0.938238799571991	0.048398384888504	binder
LEKQVVTF	HLA-B*18:01	0.9982445716857911	0.0010400068665355165	binder
LELAKETF	HLA-B*18:01	0.8791498899459839	0.07156254067751651	binder
LELEVARL	HLA-B*18:01	0.9307054877281189	0.06015663614501213	binder
LELFLPEEY	HLA-B*18:01	0.9115909814834595	0.15301158153267744	binder
LELLLPIRY	HLA-B*18:01	0.9467183232307435	0.061246709308975	binder
LELRAAVM	HLA-B*18:01	0.9707466959953308	0.034908822294477046	binder
LEMARTAVY	HLA-B*18:01	0.9855392575263977	0.01958305885582544	binder
LEMEFKERF	HLA-B*18:01	0.9950653195381165	0.0052773544578363155	binder
LEMIKTEF	HLA-B*18:01	0.9592723846435547	0.019999238961506714	binder
LEMLVERL	HLA-B*18:01	0.9627172946929932	0.02804193588927906	binder
LENIFTKSY	HLA-B*18:01	0.9973444223403931	0.0032053576012602792	binder
LENIRPVL	HLA-B*18:01	0.9850135207176208	0.013968082658861916	binder
LENRVAVL	HLA-B*18:01	0.9883799076080322	0.008723638426896448	binder
LENVFTPMF	HLA-B*18:01	0.9714520692825317	0.014785098482054313	binder
LEQETHLF	HLA-B*18:01	0.9692301034927369	0.03781822744239174	binder
LEQLFQEH	HLA-B*18:01	0.951448631286621	0.02910278213034575	binder
LEQLILKY	HLA-B*18:01	0.9673306345939636	0.04915942573915371	binder
LERLTRLF	HLA-B*18:01	0.9215775847434997	0.05666543790039022	binder
LERQVEEL	HLA-B*18:01	0.9723993420600892	0.02587204370369157	binder
LERVIDLL	HLA-B*18:01	0.9503771901130676	0.039791708473501816	binder
LERVLPASL	HLA-B*18:01	0.9121822237968444	0.10411336090669555	binder
LESFVSTF	HLA-B*18:01	0.9475850224494934	0.03794280145422612	binder
LESLGYVL	HLA-B*18:01	0.9224334120750427	0.045156154944733656	binder
LESVFSRF	HLA-B*18:01	0.8616450190544128	0.14298113853820685	binder
LETRHLSY	HLA-B*18:01	0.9724180102348328	0.023864217650140927	binder
LEVERQTI	HLA-B*18:01	0.6014023721218109	0.18943703125939465	binder
LEVEVHQL	HLA-B*18:01	0.9937701344490051	0.004828874774369399	binder
LEVILPSVH	HLA-B*18:01	0.9315118670463562	0.04429541978067073	binder
LEVLRVTAF	HLA-B*18:01	0.9670169711112976	0.014036694695777022	binder
LEVMTAKYE	HLA-B*18:01	0.0968278057873249	0.060328961503667254	not-binder
LEVTKEAF	HLA-B*18:01	0.9086357235908509	0.06812148722931076	binder
LEWAIKEY	HLA-B*18:01	0.9964971542358398	0.003740360761131464	binder
LEWEATEL	HLA-B*18:01	0.9216143369674683	0.09000440411787802	binder
LEWLMPNRF	HLA-B*18:01	0.9327797293663025	0.06396884337745988	binder
LEYEKTEV	HLA-B*18:01	0.7227971076965332	0.23829473348794633	binder
LEYEKTRY	HLA-B*18:01	0.9858940482139588	0.01584271475928374	binder
LEYFVEEY	HLA-B*18:01	0.8952149510383606	0.18308720981739157	binder
LEYLKPQY	HLA-B*18:01	0.9763024330139161	0.03758043487600858	binder
LEYQYMLEH	HLA-B*18:01	0.9337382316589355	0.04506668990292018	binder
LFAGELNPV	HLA-B*18:01	0.015707365376874803	0.009023398046162229	not-binder
LIEFIRSEY	HLA-B*18:01	0.3367902204394341	0.30933627570061223	not-binder
LMEALIISK	HLA-B*18:01	0.011805170477600768	0.012130874786566749	not-binder
LNVGDVVM	HLA-B*18:01	0.0024600158219982406	0.002047091637761151	not-binder
LQAKLDNLQQEID	HLA-B*18:01	0.07264760409016162	0.1093910295321649	not-binder
LQIDNARLA	HLA-B*18:01	0.004140155029017478	0.006333972451395458	not-binder
LSGNNVVEY	HLA-B*18:01	0.015235947584733367	0.015484229281606476	not-binder
LSIPDLHEI	HLA-B*18:01	0.02234610477462411	0.03540866025046808	not-binder
LTPIRAELM	HLA-B*18:01	0.012264395068632439	0.012592253960888825	not-binder
MEAFASRY	HLA-B*18:01	0.9940106868743896	0.0048264015838256034	binder
MEAFHFVSY	HLA-B*18:01	0.9972749471664428	0.003743071842798068	binder
MEALLQTRY	HLA-B*18:01	0.9966677546501159	0.0016296056705439905	binder
MEAYVPGF	HLA-B*18:01	0.9034611105918884	0.12986460077839607	binder
MEFAKNMY	HLA-B*18:01	0.9952016711235047	0.003798218638016938	binder
MEFERQAEI	HLA-B*18:01	0.8494479537010193	0.10975210345663593	binder
MEFSLKDLY	HLA-B*18:01	0.9901538848876953	0.008541335363824497	binder
MEHLIHVL	HLA-B*18:01	0.9997013568878174	0.00028357879189364185	binder
MEHPFFTL	HLA-B*18:01	0.995939290523529	0.0031966874927210516	binder
MEIDIPHVW	HLA-B*18:01	0.9987699747085571	0.0007799931131918098	binder
MEIGKTETF	HLA-B*18:01	0.9928113222122192	0.003010772923281794	binder
MEIKVKDY	HLA-B*18:01	0.9988710880279541	0.001422973888044237	binder
MEKAAEVY	HLA-B*18:01	0.9935758590698243	0.006342079090403005	binder
MEKFLVEY	HLA-B*18:01	0.9955532550811768	0.004632002493680181	binder
MEKIQPAL	HLA-B*18:01	0.9961545586585998	0.004100055802723905	binder
MELEAMSRY	HLA-B*18:01	0.9936326622962952	0.005229491166901665	binder
MELYTHVY	HLA-B*18:01	0.9683515906333924	0.05681678986121761	binder
MEQVVFKY	HLA-B*18:01	0.9986143946647644	0.0008692430357186476	binder
MERLIEFAY	HLA-B*18:01	0.9942714095115661	0.004652298594538289	binder
MESNLIITY	HLA-B*18:01	0.9984585046768188	0.001637316005989617	binder
MESVVVSEY	HLA-B*18:01	0.9933969020843506	0.008067736956587959	binder
MEVDSGKKMVF	HLA-B*18:01	0.9952982187271118	0.005206360679477394	binder
MEVELPAAA	HLA-B*18:01	0.986359429359436	0.022634047333333993	binder
MEVELPAA	HLA-B*18:01	0.9449060559272766	0.092909763134858	binder
MEVHATVY	HLA-B*18:01	0.99860759973526	0.0010194680724309067	binder
MEVKRESY	HLA-B*18:01	0.9780195713043213	0.01358267901565385	binder
MEVVVITH	HLA-B*18:01	0.990619158744812	0.006041533758764235	binder
MEWDKIWAF	HLA-B*18:01	0.9983580946922302	0.0018490420099168492	binder
MEWLVETL	HLA-B*18:01	0.9861724972724915	0.01191274231881825	binder
MEYPNFEET	HLA-B*18:01	0.5831997662782669	0.30337000032342215	ambiguous
MPEQLFKY	HLA-B*18:01	0.9179005265235901	0.047857321070827366	binder
MQRLIEKY	HLA-B*18:01	0.7579400181770325	0.26825256392439484	binder
MTAAEISKY	HLA-B*18:01	0.22161559984087945	0.32646458464947714	not-binder
NAPWAVTSL	HLA-B*18:01	0.0276691606733948	0.02439662070108167	not-binder
NARLAADD	HLA-B*18:01	0.00013454819163598585	0.00017335231830917079	not-binder
NAWDKEPVL	HLA-B*18:01	0.030319129675626756	0.03143573340059398	not-binder
NDIQLSRDMTM	HLA-B*18:01	0.1326457580551505	0.14522276786475172	not-binder
NDVTAIIF	HLA-B*18:01	0.570381024479866	0.2329422186899017	ambiguous
NEALAALL	HLA-B*18:01	0.9311642527580262	0.06746848941485573	binder
NEALIALL	HLA-B*18:01	0.9779955983161926	0.014568601100809948	binder
NEALIEKL	HLA-B*18:01	0.9934973001480103	0.009728794951138186	binder
NEALKYHF	HLA-B*18:01	0.9973747968673706	0.001688531588946887	binder
NEALYDICF	HLA-B*18:01	0.9838530063629151	0.014327721743167151	binder
NEAQRVKL	HLA-B*18:01	0.986549437046051	0.011564161666696231	binder
NEFFFSHF	HLA-B*18:01	0.9985429525375367	0.0013225131059891157	binder
NEFGKALLY	HLA-B*18:01	0.9974424123764039	0.0028823658397833345	binder
NEFILYAV	HLA-B*18:01	0.9541257858276367	0.06059492060007492	binder
NEFKEWQYF	HLA-B*18:01	0.9957704901695251	0.004570598602820997	binder
NEFLLLHAF	HLA-B*18:01	0.9978042960166931	0.003418790922552167	binder
NEFLRELSF	HLA-B*18:01	0.9987951755523682	0.0016717690680187272	binder
NEFLRNVF	HLA-B*18:01	0.9995980978012085	0.0002717197312049732	binder
NEFTTHIL	HLA-B*18:01	0.9970606684684753	0.004035422706614793	binder
NEFVRQLEF	HLA-B*18:01	0.998654818534851	0.0012243720831377077	binder
NEFVVKFY	HLA-B*18:01	0.9992990136146546	0.0004141885801091601	binder
NEGLVKEY	HLA-B*18:01	0.9998150110244751	0.00012749621943650372	binder
NEHFSNVF	HLA-B*18:01	0.994146978855133	0.005801954830986781	binder
NEHWMPVY	HLA-B*18:01	0.9986848831176758	0.0015738982195866442	binder
NEIIKPAKY	HLA-B*18:01	0.9986277341842651	0.0017863459245739306	binder
NEIKKWQL	HLA-B*18:01	0.9874207496643066	0.005383583510978526	binder
NEIKVAKA	HLA-B*18:01	0.9930667161941529	0.003654031769723316	binder
NEILFSEF	HLA-B*18:01	0.9976332306861877	0.0021732776423325478	binder
NEILQAAY	HLA-B*18:01	0.9976540207862854	0.0025281602855722007	binder
NEISRTEY	HLA-B*18:01	0.9987404465675354	0.0013996180187434578	binder
NEKIVVLL	HLA-B*18:01	0.9658026814460754	0.031289757069765105	binder
NEKLLTVF	HLA-B*18:01	0.998265540599823	0.0014510951875662975	binder
NEKLQQIF	HLA-B*18:01	0.9978389739990234	0.0012866907203692706	binder
NELERNITI	HLA-B*18:01	0.9487810015678406	0.06738536776066646	binder
NELESYAY	HLA-B*18:01	0.9985028028488159	0.0018999957975413247	binder
NELILKTL	HLA-B*18:01	0.9975200891494751	0.00263328982610403	binder
NELKRSFF	HLA-B*18:01	0.977800452709198	0.02485742740287139	binder
NELLKKTL	HLA-B*18:01	0.9936120271682739	0.005871202738485769	binder
NELLKSKF	HLA-B*18:01	0.9926957726478577	0.008562528488652682	binder
NELLRQQI	HLA-B*18:01	0.8902161717414856	0.0682135959994606	binder
NELLVKAL	HLA-B*18:01	0.9992563366889954	0.0007234085811142255	binder
NELQRKDAL	HLA-B*18:01	0.912654983997345	0.06106933357124959	binder
NELSAWKF	HLA-B*18:01	0.9971394538879395	0.0020912235481675423	binder
NELVRISSM	HLA-B*18:01	0.9695363879203797	0.04703840718693371	binder
NELVVRAY	HLA-B*18:01	0.999828577041626	0.0001426180651594524	binder
NEMKLNVH	HLA-B*18:01	0.9945143699645996	0.00416990275509319	binder
NEMPKAEY	HLA-B*18:01	0.9997490644454956	0.00014483944378754072	binder
NENARLLTF	HLA-B*18:01	0.9995832681655884	0.00029946379726279796	binder
NENARQQL	HLA-B*18:01	0.9855789303779602	0.0067668471029679045	binder
NENHFPVIY	HLA-B*18:01	0.9973550796508789	0.002860662334931545	binder
NENKFYNVH	HLA-B*18:01	0.9823229074478149	0.00807721042011231	binder
NENLAANF	HLA-B*18:01	0.9899703621864319	0.010323910571390506	binder
NENYQPKY	HLA-B*18:01	0.9978972792625427	0.0012944430272539501	binder
NEPELLVAH	HLA-B*18:01	0.914943540096283	0.12398797079677333	binder
NEPEVVSV	HLA-B*18:01	0.7091642260551453	0.30133306192647735	binder
NEQLKTSF	HLA-B*18:01	0.9983876585960388	0.0023391909905698506	binder
NEQRLSNQF	HLA-B*18:01	0.9977408409118652	0.0017584164179640408	binder
NEQVMYRF	HLA-B*18:01	0.9932997941970825	0.005641842096357354	binder
NERPVTLY	HLA-B*18:01	0.9969859004020691	0.0025442171861642434	binder
NERVQQAV	HLA-B*18:01	0.9823481678962708	0.01549392096492863	binder
NESAERLLY	HLA-B*18:01	0.9814766049385071	0.016625539628883974	binder
NESTRSVL	HLA-B*18:01	0.98631591796875	0.012641594053814282	binder
NETRAQLL	HLA-B*18:01	0.9562746047973633	0.02195215516706579	binder
NETTAVAL	HLA-B*18:01	0.9906699776649475	0.01241892248274915	binder
NETVLTVW	HLA-B*18:01	0.886596965789795	0.1059979106362164	binder
NEVDRMVL	HLA-B*18:01	0.9848645210266114	0.014114062176733997	binder
NEVEKQWRL	HLA-B*18:01	0.9555771708488464	0.0347054969891211	binder
NEVGANAV	HLA-B*18:01	0.9544027328491211	0.034628803434270626	binder
NEVIATVL	HLA-B*18:01	0.9952749013900757	0.0031416603073927086	binder
NEVKLWTF	HLA-B*18:01	0.9995492458343506	0.0002501988742537831	binder
NEVQRTML	HLA-B*18:01	0.9788182735443115	0.023687383371270798	binder
NEVVGLIF	HLA-B*18:01	0.9849097847938537	0.01033943739821649	binder
NEVVRSDL	HLA-B*18:01	0.9182741284370423	0.04701608252476905	binder
NEWARYLYY	HLA-B*18:01	0.9900872588157654	0.007095911431450129	binder
NEWFVSAF	HLA-B*18:01	0.9787097930908203	0.02791269304211436	binder
NEWSLKAEY	HLA-B*18:01	0.9997332692146301	0.00019498498338166968	binder
NEYRSVVY	HLA-B*18:01	0.9993962049484253	0.0007368117437736817	binder
NVKAQEREQIKT	HLA-B*18:01	0.0027981509744591905	0.0036368018433016766	not-binder
NVKVDPEIQ	HLA-B*18:01	0.015371538349427283	0.01871198303784124	not-binder
NVYKDEYNS	HLA-B*18:01	0.0006307493827989674	0.00048272106769667794	not-binder
QAKADLQEAL	HLA-B*18:01	0.004370120442763437	0.0052553491930908795	not-binder
QDLRLFYE	HLA-B*18:01	0.02007740013068542	0.020160843073530332	not-binder
QDVATVLL	HLA-B*18:01	0.1503462925553322	0.14485302826223642	not-binder
QEAPSNVY	HLA-B*18:01	0.9917271971702576	0.007590700452723178	binder
QEFIRVGY	HLA-B*18:01	0.9952434301376343	0.003708206354519002	binder
QEFLTKLAF	HLA-B*18:01	0.99708092212677	0.002549271934956499	binder
QEFPAHSL	HLA-B*18:01	0.983832848072052	0.022823400904180745	binder
QEGLASKF	HLA-B*18:01	0.9648713707923889	0.035149136697280606	binder
QEHELIESM	HLA-B*18:01	0.9940465450286865	0.00718799369445895	binder
QEHQFEAL	HLA-B*18:01	0.9639834403991699	0.0565875858518246	binder
QEIHRHAL	HLA-B*18:01	0.9659175992012023	0.017452282720295913	binder
QELLIYEAF	HLA-B*18:01	0.9865567088127136	0.014086604808481241	binder
QELLLGKEF	HLA-B*18:01	0.9760577559471131	0.038591620492805456	binder
QEMEFLQF	HLA-B*18:01	0.9725505232810974	0.025761076436407064	binder
QEPVAHTV	HLA-B*18:01	0.5901853621006012	0.3045402142216167	ambiguous
QEVDRAVF	HLA-B*18:01	0.9933042287826538	0.004980538663215885	binder
QEVPIIIVF	HLA-B*18:01	0.9797840237617492	0.02093921819173748	binder
QEYPAIVEF	HLA-B*18:01	0.9989693403244019	0.0007554222234599466	binder
QLAGVKQQL	HLA-B*18:01	0.0037213711882941427	0.005185941404813031	not-binder
QSGAVAAGPLL	HLA-B*18:01	0.026122352806851268	0.03716854759980005	not-binder
REELSNVL	HLA-B*18:01	0.6486558377742767	0.22199801837521033	binder
REFNKYLAY	HLA-B*18:01	0.9757108211517334	0.014720235726995533	binder
REFPKFFTF	HLA-B*18:01	0.9823157668113709	0.017668013069159588	binder
REILANVF	HLA-B*18:01	0.9404102563858032	0.036738284106859274	binder
RELERYVL	HLA-B*18:01	0.7611613869667053	0.19401523637708395	binder
RENDTITIY	HLA-B*18:01	0.9482543587684631	0.02738843496925722	binder
REQIVAQY	HLA-B*18:01	0.95841543674469	0.058046165787684276	binder
REVELGLEY	HLA-B*18:01	0.9759211540222168	0.015027647318400656	binder
RVYIHPFHL	HLA-B*18:01	0.0010768713418656262	0.0011899657957159752	not-binder
SAPSRATAL	HLA-B*18:01	0.08981051751179621	0.16196990796294855	not-binder
SAPVGVTAL	HLA-B*18:01	0.06371646674815565	0.08012091540882876	not-binder
SDVEVPASV	HLA-B*18:01	0.12316234037280083	0.12062811580741634	not-binder
SEALFKSF	HLA-B*18:01	0.9975004076957703	0.0027139444324526672	binder
SEAVIAQF	HLA-B*18:01	0.9972641229629516	0.0020331425731263827	binder
SEERVWEY	HLA-B*18:01	0.9984194993972778	0.0013076341742688053	binder
SEFEMKVY	HLA-B*18:01	0.9987674236297608	0.0013219153719771623	binder
SEFEMKVYY	HLA-B*18:01	0.9983110904693604	0.0010963602821191076	binder
SEFIDSQRVWAEY	HLA-B*18:01	0.6973245024681092	0.3433703613317759	binder
SEFLGFTSY	HLA-B*18:01	0.9976815938949585	0.002922407227621863	binder
SEFNRYLF	HLA-B*18:01	0.9880741477012634	0.010735500305448075	binder
SEFQRLLGF	HLA-B*18:01	0.9927372336387634	0.009007029007542453	binder
SEFVLPRF	HLA-B*18:01	0.9950029253959656	0.007139270804426192	binder
SEFWLPDTF	HLA-B*18:01	0.9923571109771728	0.006279228585598227	binder
SEHVFDHPW	HLA-B*18:01	0.847192358970642	0.2508363692660183	binder
SEHVFQILF	HLA-B*18:01	0.9713367342948913	0.02692723581628064	binder
SEHVVSEF	HLA-B*18:01	0.996531081199646	0.0034447573587885042	binder
SEIERQHF	HLA-B*18:01	0.996411120891571	0.003345830188655257	binder
SEIFLHESY	HLA-B*18:01	0.998904037475586	0.0011580420959623	binder
SEILLKEF	HLA-B*18:01	0.9992406964302063	0.000798575441059902	binder
SEIQRLTY	HLA-B*18:01	0.999637246131897	0.00021050109545832528	binder
SEIYTNTY	HLA-B*18:01	0.9924856543540954	0.005226596534533536	binder
SEKVSHVL	HLA-B*18:01	0.9960848093032837	0.003589827203453969	binder
SELHEHAAY	HLA-B*18:01	0.9953650116920472	0.0029928191245589294	binder
SELLWQVAY	HLA-B*18:01	0.9802893877029419	0.025691942370594325	binder
SELSDLHAH	HLA-B*18:01	0.9704734683036804	0.028184306925412118	binder
SELTRPEF	HLA-B*18:01	0.9917260408401489	0.007527508306922297	binder
SEMASNKF	HLA-B*18:01	0.9943650245666504	0.004710556878449526	binder
SEMLAFTL	HLA-B*18:01	0.9730334162712098	0.02416810710606007	binder
SENPTSVF	HLA-B*18:01	0.9936874747276306	0.008663948082095014	binder
SEPVAQVF	HLA-B*18:01	0.9467021465301514	0.014962650961938277	binder
SERLIHTY	HLA-B*18:01	0.9997917532920837	0.00014359170585945	binder
SERVVDLL	HLA-B*18:01	0.9504464626312256	0.026199336703687404	binder
SESIRALF	HLA-B*18:01	0.9708377361297608	0.02046171867313241	binder
SETFLHIY	HLA-B*18:01	0.9954306960105896	0.000915171157975655	binder
SETLLRVM	HLA-B*18:01	0.9658076167106628	0.06049966569364076	binder
SETQFSHL	HLA-B*18:01	0.9531858086585998	0.042592389535492395	binder
SETYKYLY	HLA-B*18:01	0.8237090826034545	0.17151228480097042	binder
SEVEKPLM	HLA-B*18:01	0.8967573165893554	0.11111738433151758	binder
SEVQRTML	HLA-B*18:01	0.899898624420166	0.0815582354297828	binder
SEWELPKY	HLA-B*18:01	0.9991969704627991	0.001032498111810955	binder
SEYFYQEEF	HLA-B*18:01	0.9752805471420288	0.01908000047669688	binder
SEYISNTF	HLA-B*18:01	0.9960688591003418	0.0027363783143335716	binder
SIPEKNRPL	HLA-B*18:01	0.00710183220799081	0.013774881951248492	not-binder
SIPGGYNAL	HLA-B*18:01	0.001913084471016191	0.001926234533898947	not-binder
SLVNLGGSK	HLA-B*18:01	0.0023550262536900846	0.003139504652066813	not-binder
SSTISSNVASKA	HLA-B*18:01	0.021965412822737562	0.03828529651350051	not-binder
STPTLIPAF	HLA-B*18:01	0.011772568663582205	0.014078476389862211	not-binder
SVPEAQSAL	HLA-B*18:01	0.055730418744497	0.10789481779076365	not-binder
TDFISHLF	HLA-B*18:01	0.9094017744064331	0.11578896258371266	binder
TEAVLIAH	HLA-B*18:01	0.9800873160362243	0.013579703736599521	binder
TEELAYLK	HLA-B*18:01	0.4045255869626999	0.16219616222033692	not-binder
TEFFFHAM	HLA-B*18:01	0.996328067779541	0.0029162257804623937	binder
TEFFFHTM	HLA-B*18:01	0.9965745210647583	0.0033404057368517127	binder
TEFGAFVGH	HLA-B*18:01	0.9912698268890381	0.004666807472589607	binder
TEFGGSIY	HLA-B*18:01	0.9920297503471375	0.008445903541565736	binder
TEFGGVTQH	HLA-B*18:01	0.9969455242156983	0.0026065215754021063	binder
TEFGHPAA	HLA-B*18:01	0.9672090530395507	0.04551881972737416	binder
TEFLKKEF	HLA-B*18:01	0.998800528049469	0.001432944914908283	binder
TEFPAKAV	HLA-B*18:01	0.991535770893097	0.006827577483196724	binder
TEFPIIKMY	HLA-B*18:01	0.9969740033149719	0.0032161313225810366	binder
TEFQFRGGF	HLA-B*18:01	0.9616934776306152	0.06600982626609263	binder
TEFSFTDY	HLA-B*18:01	0.9813111186027527	0.026042665725672508	binder
TEFSLPKFY	HLA-B*18:01	0.9979169845581055	0.00117164783822954	binder
TEHEIQEWY	HLA-B*18:01	0.9950891971588135	0.004178343813908287	binder
TEIEKLQM	HLA-B*18:01	0.984676206111908	0.009551766726011598	binder
TEIERLITW	HLA-B*18:01	0.998235821723938	0.0013625339345974838	binder
TEIKKTEV	HLA-B*18:01	0.8135179281234741	0.18425232115248874	binder
TEILLRKL	HLA-B*18:01	0.9764736890792847	0.031155262212255258	binder
TEILRSML	HLA-B*18:01	0.9186222314834595	0.06858034670909037	binder
TEINKKIY	HLA-B*18:01	0.997068989276886	0.002278637165662568	binder
TEIRMARM	HLA-B*18:01	0.7259200155735016	0.20449613077797557	binder
TEITKGWLY	HLA-B*18:01	0.9912721395492554	0.008829926525090185	binder
TEKDYREIIH	HLA-B*18:01	0.4099310770630836	0.38447870813502827	ambiguous
TEKPEVID	HLA-B*18:01	0.3003262858837843	0.3083852839493504	not-binder
TELERSLEY	HLA-B*18:01	0.9962068915367126	0.0029278810063194487	binder
TELLAERF	HLA-B*18:01	0.973287308216095	0.022267085502428983	binder
TELLAQVY	HLA-B*18:01	0.9931922912597656	0.005470667369605182	binder
TELLRDTF	HLA-B*18:01	0.9822241425514221	0.00999340488348703	binder
TELLRHDM	HLA-B*18:01	0.9762561917304993	0.015675466437083153	binder
TELMFEHY	HLA-B*18:01	0.9681821584701538	0.05470268038879642	binder
TELSFSREY	HLA-B*18:01	0.9912116050720214	0.010648026886398628	binder
TENIRLVF	HLA-B*18:01	0.9946499466896057	0.003903620104584012	binder
TENIRRVF	HLA-B*18:01	0.9922567009925842	0.009685143737519015	binder
TENKISPY	HLA-B*18:01	0.9918207883834839	0.00529375520708563	binder
TENKRWAL	HLA-B*18:01	0.9550758242607117	0.036868013050364835	binder
TEPELLVAH	HLA-B*18:01	0.8763041615486145	0.10419877244999932	binder
TEQFTHAF	HLA-B*18:01	0.9948577284812927	0.007699105973593727	binder
TERLIEIA	HLA-B*18:01	0.49199067503213884	0.3138835309613334	ambiguous
TERLIQEL	HLA-B*18:01	0.9971448540687561	0.0032823227389690967	binder
TESEFTEF	HLA-B*18:01	0.9831334233283997	0.011668930620049943	binder
TESKVTEF	HLA-B*18:01	0.9944235444068908	0.008490621250696963	binder
TESVRYVY	HLA-B*18:01	0.980637502670288	0.03046624624551823	binder
TETQVKIWF	HLA-B*18:01	0.958277952671051	0.010483465362056648	binder
TETVFEAF	HLA-B*18:01	0.968788456916809	0.03595424399829877	binder
TETVRSIL	HLA-B*18:01	0.8737454056739807	0.14280894054056809	binder
TEVAIVVKY	HLA-B*18:01	0.9990281939506531	0.000812667732569503	binder
TEVEVNKF	HLA-B*18:01	0.9995498895645142	0.0004436507830667531	binder
TEVKVEPM	HLA-B*18:01	0.9923601150512695	0.0025643368886800084	binder
TEVQAHPY	HLA-B*18:01	0.9942359566688538	0.006541596654713731	binder
TEVVKNTL	HLA-B*18:01	0.9745049953460694	0.014897780036720652	binder
TEWQHKAF	HLA-B*18:01	0.9988088726997375	0.0011124876259738675	binder
TEYVHAYF	HLA-B*18:01	0.9953924298286438	0.004759360671854179	binder
TFLRPPKVKMEQRE	HLA-B*18:01	4.780381614132301e-05	8.481472139087929e-05	not-binder
TFTVTEKPEVID	HLA-B*18:01	0.007738890737023496	0.01107453827350415	not-binder
TKTFTVTEKPEVID	HLA-B*18:01	0.014690441536615672	0.028778835185523998	not-binder
TLEQIVTY	HLA-B*18:01	0.1555420257151127	0.07280636089871152	not-binder
TLKGETTTEAVD	HLA-B*18:01	0.0020861065714939285	0.0036898630653198227	not-binder
TLKGETTTKAVD	HLA-B*18:01	0.003968542205666381	0.0050505668595925025	not-binder
TLPTKETIEQEK	HLA-B*18:01	0.07465058714151382	0.1259449938147525	not-binder
TNAENEFVTIK	HLA-B*18:01	0.012026768203941173	0.009315904676240208	not-binder
TTTEAVDAATAE	HLA-B*18:01	0.00534646023888854	0.008060510659614726	not-binder
TTTKAVDAETAEKA	HLA-B*18:01	0.001318218659048398	0.0011605867473460667	not-binder
TVINQTQKENLR	HLA-B*18:01	0.0034937573742354288	0.004300470340079305	not-binder
TVTEKPEVID	HLA-B*18:01	0.007061613429596036	0.012006282977336838	not-binder
TVTPAKAVTTPGKK	HLA-B*18:01	0.003948543767910451	0.0037727123313817234	not-binder
TYDDATKTFT	HLA-B*18:01	0.0764451004564762	0.08794663615223293	not-binder
TYDDATKTFTVTE	HLA-B*18:01	0.00418178523395909	0.007559227534284305	not-binder
TYDDATKTFTVTEK	HLA-B*18:01	0.010842372691331547	0.009219439928414378	not-binder
TYDDATKTFTVT	HLA-B*18:01	0.02852359421449364	0.02940196347445143	not-binder
VAPGKDLTK	HLA-B*18:01	0.0006544073528857552	0.0007342351652132041	not-binder
VAPGKDLTKTL	HLA-B*18:01	0.01094816000550054	0.01521328500610402	not-binder
VDAGPPTHAF	HLA-B*18:01	0.5639019042253495	0.23656857486138042	ambiguous
VEAETTTTF	HLA-B*18:01	0.9121221661567688	0.17014486606297216	binder
VEAIRTNY	HLA-B*18:01	0.9411821484565734	0.06203604992811433	binder
VEAPMREEY	HLA-B*18:01	0.977825152873993	0.019574447426791864	binder
VEELERWVY	HLA-B*18:01	0.9724847197532653	0.02603336252986487	binder
VEEYVYEF	HLA-B*18:01	0.9590420842170715	0.04157711149890881	binder
VEFHDLVTF	HLA-B*18:01	0.9969419002532959	0.001783181194338086	binder
VEFILEPLY	HLA-B*18:01	0.9624779343605041	0.020058742481286	binder
VEFLIVHY	HLA-B*18:01	0.9454097509384155	0.09035805695033415	binder
VEFLRPSF	HLA-B*18:01	0.9887317061424256	0.0033714288406024614	binder
VEFSGKPAA	HLA-B*18:01	0.9246015787124634	0.07765686860506997	binder
VEFTCHTAF	HLA-B*18:01	0.9806853890419006	0.01915922498066753	binder
VEGPNFEF	HLA-B*18:01	0.9695119023323059	0.01743047908056085	binder
VEHLVQKM	HLA-B*18:01	0.9951764583587647	0.004067469507375726	binder
VEHQAISF	HLA-B*18:01	0.9815297484397888	0.027080099436241137	binder
VEHSGRVF	HLA-B*18:01	0.9867431640625	0.013228021225127926	binder
VEIAKQSV	HLA-B*18:01	0.7659880995750428	0.16482075226365045	binder
VEIAREAL	HLA-B*18:01	0.8649985909461975	0.11639472037455437	binder
VEIEFLPVY	HLA-B*18:01	0.9861756205558777	0.010366058854457896	binder
VEIEREVL	HLA-B*18:01	0.926254141330719	0.05100283560147758	binder
VEIERTAF	HLA-B*18:01	0.9740150451660157	0.025832201968160818	binder
VEIITKEF	HLA-B*18:01	0.9962656259536743	0.0013440240529098426	binder
VEISLGRVF	HLA-B*18:01	0.9273212790489197	0.11366694076052951	binder
VEIVRQSL	HLA-B*18:01	0.9330837249755859	0.043228007459006096	binder
VEKDAPLF	HLA-B*18:01	0.8881856799125671	0.13536539455713306	binder
VEKGVPLY	HLA-B*18:01	0.9748525142669677	0.018460924726318148	binder
VEKIHYPH	HLA-B*18:01	0.7892651796340943	0.13742839619612818	binder
VEKLRFTY	HLA-B*18:01	0.9783062815666199	0.016783015510867395	binder
VEKTIQKY	HLA-B*18:01	0.9983412265777588	0.002094872596816251	binder
VEKVTNEY	HLA-B*18:01	0.9957353949546814	0.003469994380505773	binder
VELKTTVSFVAY	HLA-B*18:01	0.26800559093244375	0.21585506539202756	not-binder
VENQFREF	HLA-B*18:01	0.9712690711021423	0.03834389582667754	binder
VEPKVTVY	HLA-B*18:01	0.9724748492240906	0.013732898824667644	binder
VEQILAEF	HLA-B*18:01	0.9688771963119507	0.04134017580102131	binder
VEQILPTL	HLA-B*18:01	0.9860702991485596	0.01057332800229264	binder
VEQIRNIL	HLA-B*18:01	0.922024130821228	0.11498822665817135	binder
VEQLFQVM	HLA-B*18:01	0.9886797785758972	0.009795776347491769	binder
VERVIVVSM	HLA-B*18:01	0.7915620088577271	0.26164954498877274	binder
VERYLEEF	HLA-B*18:01	0.9579874515533447	0.0631589717784718	binder
VESIKTVY	HLA-B*18:01	0.9728207468986512	0.01285263077327848	binder
VETFAFQA	HLA-B*18:01	0.23322869129478932	0.24864446690487227	not-binder
VETYFHEF	HLA-B*18:01	0.9649566292762757	0.030756354395279777	binder
VEVGRVAY	HLA-B*18:01	0.9738203644752502	0.017854864171830725	binder
VEVIKPLV	HLA-B*18:01	0.4475400894880295	0.1466133389346412	ambiguous
VEVKRPKY	HLA-B*18:01	0.7694135904312134	0.25681066973606065	binder
VEVYIPQF	HLA-B*18:01	0.9469607591629028	0.07612696724460213	binder
VKLAKAGKNQGD	HLA-B*18:01	0.005636295583099127	0.0072687397368332435	not-binder
WENSFVSVY	HLA-B*18:01	0.9863236427307129	0.023435830093910127	binder
WEVVTHGY	HLA-B*18:01	0.9937823653221131	0.00882358559835117	binder
YDRLVDEY	HLA-B*18:01	0.9727946162223816	0.032632006788730725	binder
YEAEKIEY	HLA-B*18:01	0.9956219077110291	0.005441490858989271	binder
YEAIADHY	HLA-B*18:01	0.9895748257637024	0.012927069723609122	binder
YEAKRNEF	HLA-B*18:01	0.9431081414222717	0.03372705150321694	binder
YEAVREVL	HLA-B*18:01	0.7752477049827575	0.25899333873892366	binder
YEEQFVTLF	HLA-B*18:01	0.9919164657592774	0.0037351828464096608	binder
YEFDLIDGY	HLA-B*18:01	0.9467933058738709	0.06097557921781176	binder
YEFERTTSI	HLA-B*18:01	0.9620153665542602	0.031741406001377745	binder
YEFIVRHF	HLA-B*18:01	0.9964603424072266	0.0044527704683461206	binder
YEFPHLQNF	HLA-B*18:01	0.9731190443038941	0.046129068228202716	binder
YEIKMTKM	HLA-B*18:01	0.9154242873191833	0.10916189689240856	binder
YEINAHKY	HLA-B*18:01	0.9983428001403809	0.0011516928014499465	binder
YEKDIAAY	HLA-B*18:01	0.9984490871429443	0.0009135358051214489	binder
YEKKIFEY	HLA-B*18:01	0.9995314002037048	0.0005379462053985523	binder
YEKTVEVL	HLA-B*18:01	0.9916986227035522	0.007670422290923924	binder
YELEKLWTL	HLA-B*18:01	0.9800230026245117	0.01714387300756452	binder
YELGRPAA	HLA-B*18:01	0.7659238934516907	0.18723632034883653	binder
YELHVFTF	HLA-B*18:01	0.9949439406394959	0.003982904498661889	binder
YELLMPHRI	HLA-B*18:01	0.785304844379425	0.09053442482668854	binder
YEMILHEF	HLA-B*18:01	0.999111783504486	0.0005206986284189195	binder
YENEVALR	HLA-B*18:01	0.8720247507095337	0.12030219384960465	binder
YENEVALRQ	HLA-B*18:01	0.9041258573532105	0.04981248804626959	binder
YENLVVAL	HLA-B*18:01	0.9941211581230164	0.004568943369963662	binder
YENPTYKF	HLA-B*18:01	0.9974154472351074	0.00270693366884557	binder
YENRIRAY	HLA-B*18:01	0.9972007989883422	0.0019053835563708301	binder
YEQVKQVL	HLA-B*18:01	0.969909954071045	0.048187152824397186	binder
YESLFREY	HLA-B*18:01	0.9982613086700439	0.0011761415961908217	binder
YETLTRPF	HLA-B*18:01	0.9662892580032348	0.04848263614645999	binder
YEVEVHRL	HLA-B*18:01	0.995992374420166	0.0018594490903392179	binder
YEVFKVLY	HLA-B*18:01	0.8537280797958374	0.10902082022755849	binder
YEYEFYHY	HLA-B*18:01	0.9986244440078735	0.0012845901837048176	binder
YEYVVERF	HLA-B*18:01	0.9958816766738892	0.0026830039724507412	binder
YFAERVTSL	HLA-B*18:01	0.2772121561691165	0.2351438980496427	not-binder
YGPPGTGKTL	HLA-B*18:01	0.09871773971244693	0.1107620511261779	not-binder
YVDAGPPTHAF	HLA-B*18:01	0.13376211356371642	0.07263468663897069	not-binder
LSNGKREI	HLA-B*18:01	0.002428279485957319	0.0032231415194723155	not-binder
YSQQSDFR	HLA-B*18:01	0.006596642989461543	0.011069799432636163	not-binder
NQHCMAQN	HLA-B*18:01	0.001598953313441598	0.002732495637270616	not-binder
SVVTLQLI	HLA-B*18:01	0.0029964421992190182	0.004224387919501165	not-binder
MALEKLVQ	HLA-B*18:01	0.0017356988841129351	0.0024567632660689094	not-binder
VTLHFKQY	HLA-B*18:01	0.00785543798992876	0.011085616054153515	not-binder
DEVIPAEK	HLA-B*18:01	0.6369674503803253	0.16237553372032865	binder
QCCYVSAC	HLA-B*18:01	0.001882320536253701	0.003159319865775121	not-binder
DYVKINAL	HLA-B*18:01	0.22666409127414228	0.29152806748189924	not-binder
KCVRLLVD	HLA-B*18:01	0.00017274637767172862	0.00022587040913465834	not-binder
NPKWGDLF	HLA-B*18:01	0.10918063459102996	0.15234876101730416	not-binder
LLASHLKT	HLA-B*18:01	0.0001931265583834829	0.00034994207609128394	not-binder
TACYTTTA	HLA-B*18:01	0.0006037228131390293	0.0010804527804400236	not-binder
HSDIDTVE	HLA-B*18:01	0.0008143273626046721	0.0009003492441868504	not-binder
ALPLLLDL	HLA-B*18:01	0.004559562753274804	0.008524064156608455	not-binder
RIVDAAGR	HLA-B*18:01	0.004382192815228336	0.0061057110604116355	not-binder
QLLLFGGV	HLA-B*18:01	0.0006505633978804326	0.0007243357085640312	not-binder
DFVKYSFP	HLA-B*18:01	0.0025553305583343898	0.004797486490740418	not-binder
HRIADARL	HLA-B*18:01	0.006079149805009365	0.006737101082507838	not-binder
RLIVETAY	HLA-B*18:01	0.01898256139829755	0.02205725926254027	not-binder
AIRKAIKG	HLA-B*18:01	0.0002106156688569172	0.00039041382393339855	not-binder
YVYRDEAL	HLA-B*18:01	0.002158996043726802	0.002008037990770762	not-binder
ALRVPGSK	HLA-B*18:01	0.00044005729141645135	0.00036760048114913463	not-binder
TLRVALAC	HLA-B*18:01	0.0006220346791451448	0.000755016104819596	not-binder
VDRIYHLD	HLA-B*18:01	0.009223846904933452	0.005046210489283881	not-binder
DPERVRTE	HLA-B*18:01	0.02124525422696024	0.015437160392762281	not-binder
NDLPVGRS	HLA-B*18:01	0.009009517238882835	0.008784995413433644	not-binder
GAGIVLAA	HLA-B*18:01	0.0007850278802607136	0.0014181926605608206	not-binder
PVECSYSV	HLA-B*18:01	0.0010891029431604692	0.0018670663893181484	not-binder
DPISENNQ	HLA-B*18:01	0.022880041506141424	0.04119650970319015	not-binder
NQWQYDKL	HLA-B*18:01	0.36941173039376735	0.30343198921316894	ambiguous
KEELLATV	HLA-B*18:01	0.44744799882173536	0.31156784057517933	ambiguous
VCRAAYPE	HLA-B*18:01	0.0015591568015537404	0.0019293403189676115	not-binder
RAPRQKTM	HLA-B*18:01	0.00019579555109885404	0.0003473405476737149	not-binder
LKLGGYGM	HLA-B*18:01	0.0017747726116795093	0.001731912611522612	not-binder
MMGDGKAL	HLA-B*18:01	0.002618659459221817	0.002985732604117072	not-binder
KLRKKMKN	HLA-B*18:01	1.3759908451493886e-05	2.3280791889746038e-05	not-binder
TNLIVDGL	HLA-B*18:01	0.001915909320814535	0.0017853468113040916	not-binder
GLENAHIL	HLA-B*18:01	0.008139383886009455	0.0069921374694663935	not-binder
QAATECMC	HLA-B*18:01	0.00046210976947946847	0.0005284971400285255	not-binder
TRALRSRI	HLA-B*18:01	0.00018281589982507284	0.00023767537300156121	not-binder
AQKAFNEM	HLA-B*18:01	0.288768719881773	0.3448657226012744	not-binder
NQAEDGIA	HLA-B*18:01	0.0039512488021728135	0.006796141476598247	not-binder
KCSKKQRT	HLA-B*18:01	5.525494594849079e-06	8.88020525475069e-06	not-binder
KIYIRARA	HLA-B*18:01	1.7719884226607974e-05	2.292546857599386e-05	not-binder
HDHGLNGS	HLA-B*18:01	0.00017203688494191738	0.00019549637855740043	not-binder
GTESVLLA	HLA-B*18:01	0.0001560220198200568	0.00020248154251467548	not-binder
VTKIFDRE	HLA-B*18:01	0.002518064140167553	0.00421211847411528	not-binder
LLFNFLSL	HLA-B*18:01	0.013142630984657445	0.018014584282979865	not-binder
VMSMRGVR	HLA-B*18:01	0.00032704992345315985	0.00044336376051537214	not-binder
DSNKQIDL	HLA-B*18:01	0.02182331561925821	0.025065723641014684	not-binder
FIICCLLK	HLA-B*18:01	0.0027427030974649822	0.004274982142031607	not-binder
RVAILTNK	HLA-B*18:01	0.00029623001435084004	0.00022705101233323478	not-binder
TTQVAAGY	HLA-B*18:01	0.011287684738636016	0.012667402927223423	not-binder
FVNEISGG	HLA-B*18:01	0.00019132358997921983	0.00019657942052350575	not-binder
VRYQGKSI	HLA-B*18:01	0.0024864676059223713	0.0024411009263029197	not-binder
KSFISGGS	HLA-B*18:01	2.5848628354907532e-05	3.202256681393404e-05	not-binder
AILGEPVK	HLA-B*18:01	0.00034181827068096026	0.000483433709982992	not-binder
NTYLCFDD	HLA-B*18:01	0.0005188788712302995	0.000622502487700604	not-binder
TRAGGLGI	HLA-B*18:01	0.002109832811402157	0.0019006812072132522	not-binder
VLFDGLSK	HLA-B*18:01	0.0014146906534733717	0.00231435866118899	not-binder
KSAPLRGI	HLA-B*18:01	0.0007866435054154408	0.0015607874892093327	not-binder
LHAGGFQK	HLA-B*18:01	0.0059483470584382305	0.009118723457153173	not-binder
VYRDTPEL	HLA-B*18:01	0.008116948837414383	0.0093194637202634	not-binder
DETRLVQG	HLA-B*18:01	0.3999555021524429	0.3855844153604288	ambiguous
CRTWLLFS	HLA-B*18:01	1.2845283793172513e-05	2.0845629617695475e-05	not-binder
EDAPGPLE	HLA-B*18:01	0.022232177946716548	0.017156824249017117	not-binder
TFYDDSKG	HLA-B*18:01	0.0007862753454901394	0.0012643619611213777	not-binder
LGRTNMFR	HLA-B*18:01	0.0002522391612728825	0.00042059646276805464	not-binder
LGIPGAPQ	HLA-B*18:01	0.005660447292029858	0.01076885287320116	not-binder
PVEGATAN	HLA-B*18:01	0.0015440242423210293	0.0023978800565408504	not-binder
LKSWTESR	HLA-B*18:01	0.010482564964331687	0.01981287123152388	not-binder
ELFTGDDQ	HLA-B*18:01	0.02620097193866968	0.032831814130051415	not-binder
PRGKLVAR	HLA-B*18:01	0.0018561490410888837	0.0024405166932257145	not-binder
LAESGYVA	HLA-B*18:01	0.0008583999755757077	0.0012371760859118087	not-binder
IKPRGCGD	HLA-B*18:01	0.0008086419522442157	0.0012967515788893712	not-binder
YRSGYFRQ	HLA-B*18:01	0.00015751820194509492	0.0002399959105662707	not-binder
LDEGATTP	HLA-B*18:01	0.028466861470951697	0.038974276670679285	not-binder
YCTSSDNL	HLA-B*18:01	0.007740401149476384	0.0141008456918321	not-binder
YPDAQVTI	HLA-B*18:01	0.17180361289065332	0.29423918643643077	not-binder
HLVGHAVK	HLA-B*18:01	0.0024475969781633466	0.003156261592629215	not-binder
CFPTLMTK	HLA-B*18:01	0.0012812667977414095	0.0014711532998410055	not-binder
KKHVAGIA	HLA-B*18:01	6.264966530125093e-05	5.155557818448503e-05	not-binder
AKAADVSI	HLA-B*18:01	0.0015942663983878446	0.0019102016717561798	not-binder
GIEPSREM	HLA-B*18:01	0.03481173536274582	0.06231430320152925	not-binder
PGPQFDPA	HLA-B*18:01	0.0002928860911197262	0.00046337716443515506	not-binder
RCQYCRYQ	HLA-B*18:01	0.0021833512237208197	0.0034244379692008847	not-binder
KNVFDEDL	HLA-B*18:01	0.00841748355232994	0.013139865030299895	not-binder
PHCAHCQA	HLA-B*18:01	0.0002923332569480408	0.0005427585114458082	not-binder
GTGVIAGG	HLA-B*18:01	0.0001174789387015096	0.00018976412802716044	not-binder
GNGNMDMN	HLA-B*18:01	0.00027467838044117345	0.00021288760842941482	not-binder
LRVLKEEG	HLA-B*18:01	0.00030994444614786956	0.00042133875715396187	not-binder
DMWGATPF	HLA-B*18:01	0.21937695443630217	0.29728038061041906	not-binder
VTIQHKKL	HLA-B*18:01	0.00010525396219236427	0.00016582798490487625	not-binder
EETDKSRE	HLA-B*18:01	0.5461021482944488	0.2711234020370888	ambiguous
AKLVGAIN	HLA-B*18:01	6.480534229353907e-05	5.6729246184944e-05	not-binder
VDSEVMLG	HLA-B*18:01	0.00208813897370419	0.002479023347752799	not-binder
DLPGVRYH	HLA-B*18:01	0.00356073803268373	0.002506472478205686	not-binder
LHLVLRLR	HLA-B*18:01	0.0020593330431438518	0.0037333960354370838	not-binder
RLNRELIY	HLA-B*18:01	0.05839074347168207	0.08247354051921521	not-binder
HYGVRGKS	HLA-B*18:01	3.3431504098757615e-05	4.462367707585063e-05	not-binder
SLGVIVLF	HLA-B*18:01	0.0017751535575371235	0.0014618090897499537	not-binder
SLSQRNHG	HLA-B*18:01	0.00018735041823561004	0.00033833857975131904	not-binder
DEEEARVV	HLA-B*18:01	0.9912748694419861	0.008259826716425616	binder
CFGFGAFH	HLA-B*18:01	0.0020118452745919056	0.0036344707769459016	not-binder
VKAPKGQR	HLA-B*18:01	0.007929211681766902	0.009343403742847785	not-binder
KQYPANQG	HLA-B*18:01	0.0009930872896802613	0.0007588349106678198	not-binder
VLEDKPGG	HLA-B*18:01	8.375057018383814e-05	0.00010934893471137698	not-binder
GKQLVLDF	HLA-B*18:01	0.06403678110800684	0.0881607613573069	not-binder
LNKAETAE	HLA-B*18:01	0.018450366012984887	0.022707683959335707	not-binder
ITGGVDRV	HLA-B*18:01	0.0013978291612147587	0.001660644789925326	not-binder
QASDIQPS	HLA-B*18:01	0.00046165403086320114	0.0007906615479233398	not-binder
QVRPSTLA	HLA-B*18:01	0.00018160782656195806	0.000256421545964773	not-binder
LSAKVVEA	HLA-B*18:01	0.0003522213330143131	0.00028638784870531613	not-binder
VRGVCQPL	HLA-B*18:01	0.002553966121558915	0.00448222622317361	not-binder
TGCYIERI	HLA-B*18:01	0.009561126539483666	0.0046838026043158724	not-binder
VSDPDSGN	HLA-B*18:01	0.00050897140964139	0.0005850643311813702	not-binder
KKKKKKKK	HLA-B*18:01	0.0009760481005287147	0.00151898000633579	not-binder
MNDRALRQ	HLA-B*18:01	0.0012887612670965608	0.0009930074089707665	not-binder
TIEVDSNT	HLA-B*18:01	0.0012514002129137224	0.001986117333994447	not-binder
EKDVSAET	HLA-B*18:01	0.0020192597490677144	0.0020103298688641125	not-binder
RVGFLSSL	HLA-B*18:01	0.002455569413723424	0.0033498328540233916	not-binder
KDGYPKKC	HLA-B*18:01	0.0009839630618898808	0.0006407352546910312	not-binder
ALDDDNRE	HLA-B*18:01	0.0017266719434701372	0.001312627590256023	not-binder
DGHKFEFH	HLA-B*18:01	0.009041953925043344	0.008802211112484144	not-binder
EFRFLPPP	HLA-B*18:01	0.03139968103205319	0.05804051665435455	not-binder
ELQELRRQ	HLA-B*18:01	0.0075840582197997716	0.0070607631118697195	not-binder
TTNNLFEA	HLA-B*18:01	0.00011933384639633005	0.00017152029089462527	not-binder
FFRERGYG	HLA-B*18:01	0.00032444143118937063	0.000286913663274546	not-binder
RNLAETTT	HLA-B*18:01	0.00014947512175993437	0.00028884004493750826	not-binder
IMSTTLHT	HLA-B*18:01	0.0007846905587030051	0.0009405053396786443	not-binder
LDEESRAR	HLA-B*18:01	0.08211968544637785	0.0821219011449862	not-binder
EPRVNVLA	HLA-B*18:01	0.00036477965841186233	0.000392275330133693	not-binder
LGTHIGDP	HLA-B*18:01	0.00023985496827663155	0.00024344902598347304	not-binder
AKSLVQNA	HLA-B*18:01	7.283883247737322e-05	6.77477367292435e-05	not-binder
AHKDTLPV	HLA-B*18:01	0.0017421853099222062	0.0030263374901572057	not-binder
PSSDLDEV	HLA-B*18:01	0.00030892792046870453	0.0003840494641578732	not-binder
SQEDFKYL	HLA-B*18:01	0.057778731652069835	0.09862114834451892	not-binder
WCAVDLRD	HLA-B*18:01	0.0005069440201225462	0.0009754848915388718	not-binder
RHGMIKRT	HLA-B*18:01	0.00029016131101116115	0.0005730656369624254	not-binder
HTGEKPYK	HLA-B*18:01	9.889289667626144e-05	0.0001749416905974449	not-binder
KSTMGPAF	HLA-B*18:01	0.0029058300686301665	0.005063893458140781	not-binder
GYRWNYCG	HLA-B*18:01	0.0005250153388260514	0.0010063634454580356	not-binder
DTLNEVPF	HLA-B*18:01	0.0328340757638216	0.03539245344811468	not-binder
TSDPKAPP	HLA-B*18:01	0.013739326444920152	0.01783844327863938	not-binder
SSWPFFQH	HLA-B*18:01	0.0019667846888978603	0.003531616300603733	not-binder
VNVRLLRD	HLA-B*18:01	7.8281795808266e-05	0.00011790240050715889	not-binder
NSRVALQG	HLA-B*18:01	8.569966168465726e-05	8.082433001784526e-05	not-binder
GAFGRALV	HLA-B*18:01	0.00652225078738411	0.006910438908345534	not-binder
ARAGMQPW	HLA-B*18:01	0.0010783710167743266	0.0015641264486124058	not-binder
GMGMAFVH	HLA-B*18:01	0.0007531149822170846	0.0008656528103018724	not-binder
KLKAEGRI	HLA-B*18:01	0.00033154459961224345	0.00032584553170996334	not-binder
FGGTSGLS	HLA-B*18:01	0.0003983213169931332	0.000440782209191818	not-binder
GDWSSASE	HLA-B*18:01	0.006836415248108097	0.008195095476678795	not-binder
GAAALVRL	HLA-B*18:01	0.0024204546105011104	0.0026233850166784527	not-binder
LPKCATAY	HLA-B*18:01	0.22016784362494946	0.3141028524840782	not-binder
YLGMRSAK	HLA-B*18:01	0.00014761857398752908	0.0002263179454016937	not-binder
AHQRMNQI	HLA-B*18:01	0.0015862551372265443	0.002450569421888403	not-binder
FSSLSSLS	HLA-B*18:01	0.0001886906420185852	0.0002478681335503494	not-binder
VPLWIRPQ	HLA-B*18:01	0.0017295006604399533	0.0023249437417774306	not-binder
VLLDDRDK	HLA-B*18:01	0.002902325303875841	0.0030514680905223083	not-binder
QYMLELNA	HLA-B*18:01	0.0007770788727157196	0.0015463984262201603	not-binder
SFRVALGP	HLA-B*18:01	0.0014874591039188089	0.0018252558739423337	not-binder
VPGEKRYY	HLA-B*18:01	0.08348329634682158	0.14939157017366322	not-binder
QTNPSSSA	HLA-B*18:01	0.0008308484230838076	0.0012093154980534805	not-binder
ASQQSDLN	HLA-B*18:01	0.00018994183973422007	0.000196222665511212	not-binder
VHYLRSKA	HLA-B*18:01	0.0002639959754166199	0.0004605564474778082	not-binder
VRVGIADG	HLA-B*18:01	4.7653616002207853e-05	5.0938690149234954e-05	not-binder
MTVEGCTV	HLA-B*18:01	0.0009800290339626373	0.0019253671178447562	not-binder
NKMDAGFE	HLA-B*18:01	0.008653594115367013	0.010347926064747114	not-binder
VKERAIAC	HLA-B*18:01	0.001002019951715738	0.001132206142206487	not-binder
DAERMQDC	HLA-B*18:01	0.03990130282472819	0.06744640891916381	not-binder
TAGTRAKK	HLA-B*18:01	0.0003428830865232158	0.0003821445046464561	not-binder
GAGPTMLC	HLA-B*18:01	8.088208537593289e-05	0.00012418609647061584	not-binder
FLERAGLA	HLA-B*18:01	0.0005395353407038784	0.000575848924077428	not-binder
LPPEALQG	HLA-B*18:01	7.713680630558884e-05	0.00010000454286970011	not-binder
YGIQLREK	HLA-B*18:01	0.007295915015856735	0.006876703883469561	not-binder
YLDVSSQT	HLA-B*18:01	0.0014148639413441798	0.0026994843716744185	not-binder
GVEAGRGL	HLA-B*18:01	0.0039909564980916915	0.0047214990345394465	not-binder
DIVQGPDY	HLA-B*18:01	0.12591497284593062	0.15244922552611875	not-binder
QTPFVLLT	HLA-B*18:01	0.0012769513545208611	0.00250895762328425	not-binder
GPTKAAAE	HLA-B*18:01	0.00024320448259231852	0.00031700309307447673	not-binder
FPKEFRQE	HLA-B*18:01	0.005116699413338211	0.003987973243799745	not-binder
AAKEAGIA	HLA-B*18:01	0.00024194859362296483	0.00047294911453289924	not-binder
MYSPSGNL	HLA-B*18:01	0.027299097624927528	0.04382457286838327	not-binder
DLRLPRSR	HLA-B*18:01	0.003767336768214591	0.0041394317489674	not-binder
QGKNFDID	HLA-B*18:01	0.004040138269920135	0.006523967575063069	not-binder
IGNLFARA	HLA-B*18:01	0.0001318001370236743	0.00016277258136891893	not-binder
MAYKIAAH	HLA-B*18:01	0.034667331047603514	0.05204579283438848	not-binder
KNRQLAGP	HLA-B*18:01	0.0002811005504895547	0.00040805587967024924	not-binder
TASARQNF	HLA-B*18:01	0.009377677604288693	0.011114364282282364	not-binder
FPRRKEAL	HLA-B*18:01	0.00397098966059275	0.005197960080199915	not-binder
VVHILFTQ	HLA-B*18:01	0.002055698641061099	0.004091687572176993	not-binder
RTELTIPN	HLA-B*18:01	0.0009122265108544525	0.0016281859043682536	not-binder
AVRMTHLP	HLA-B*18:01	0.0035030535533223882	0.006783163565910466	not-binder
GYKVNYVS	HLA-B*18:01	0.0002023111195967431	0.00035252669430218587	not-binder
HGVVISHR	HLA-B*18:01	0.0022501281433505937	0.002899042587872835	not-binder
AELQSEER	HLA-B*18:01	0.6626329779624939	0.17723670176313006	binder
LMIGPTGV	HLA-B*18:01	0.0007176603179686935	0.0009208482064711201	not-binder
GPDDLNIK	HLA-B*18:01	0.010804286861093715	0.008524202669018932	not-binder
LREYAGLG	HLA-B*18:01	0.0002615423694209085	0.00029225344599744413	not-binder
DQFIDPFD	HLA-B*18:01	0.3042495244415477	0.3411096719779128	not-binder
PVYGVSPT	HLA-B*18:01	0.006669135862102849	0.013098872587214826	not-binder
SHGTGTGY	HLA-B*18:01	0.08022152539342642	0.08028783975486709	not-binder
VRNLTERH	HLA-B*18:01	0.00036412735798876386	0.00029848797961925556	not-binder
FHGYNPEK	HLA-B*18:01	0.018389379407744856	0.025797455270515923	not-binder
RVNPRTQS	HLA-B*18:01	6.949834030223201e-06	8.742881987465521e-06	not-binder
TGPNMAGK	HLA-B*18:01	0.0009060540680934537	0.0015510985061396847	not-binder
SCTKTATS	HLA-B*18:01	2.2701054041363024e-05	3.438194722732235e-05	not-binder
RKLTCVHV	HLA-B*18:01	0.00012326408905209972	3.283532462896795e-05	not-binder
KHIVIEER	HLA-B*18:01	0.10710465829470195	0.13889747543759826	not-binder
AIGYDNNR	HLA-B*18:01	0.012269829958950141	0.012479277915301531	not-binder
TLDVVAYA	HLA-B*18:01	0.00029038779375696323	0.00031229421420737375	not-binder
PATMDPAA	HLA-B*18:01	0.0008531012876687782	0.0016851536905071979	not-binder
SFDFISDQ	HLA-B*18:01	0.002705257340130629	0.003684762882213023	not-binder
LRPSGPPA	HLA-B*18:01	0.0032226967625319956	0.004504563163686274	not-binder
HVNRSPVA	HLA-B*18:01	7.58253920594143e-05	9.329116799595113e-05	not-binder
RRFRDDKI	HLA-B*18:01	0.003960598440608009	0.0040097825832159425	not-binder
FNLCGKGN	HLA-B*18:01	0.0025182589628911954	0.0037363931728671192	not-binder
RHALDIRE	HLA-B*18:01	0.0003630298476650751	0.00043750467876447086	not-binder
LGESGLQE	HLA-B*18:01	0.0012519165858975612	0.002099821269239091	not-binder
QKTETFKP	HLA-B*18:01	0.0011174927172760362	0.0020562264372558465	not-binder
YVVRYQGG	HLA-B*18:01	3.0618942322199746e-05	4.321265070463528e-05	not-binder
FQSPKKVK	HLA-B*18:01	0.033612249651923776	0.049505759047741814	not-binder
QRFEKMIS	HLA-B*18:01	0.0005036989181462559	0.0002955672063674595	not-binder
TYENEVSS	HLA-B*18:01	6.400678389582027e-05	9.822877427308497e-05	not-binder
GQTRMPKV	HLA-B*18:01	0.005928654511808418	0.00836541356684471	not-binder
NALRRTME	HLA-B*18:01	0.0009481332541326992	0.0008945552685158521	not-binder
CATGSSIM	HLA-B*18:01	0.004483245131268632	0.005317666458474047	not-binder
FIRWKTSN	HLA-B*18:01	9.367145452472414e-05	0.00011876836118557322	not-binder
KNLRILEL	HLA-B*18:01	0.005108117440249771	0.0037041874456646105	not-binder
WYPELGHA	HLA-B*18:01	0.0002739571797064855	0.00037052425878743663	not-binder
HKHKHMIL	HLA-B*18:01	0.00105657530384633	0.0015178822984787388	not-binder
VNIPSYRV	HLA-B*18:01	8.864678570716933e-05	9.011870041488639e-05	not-binder
GVSHVNTV	HLA-B*18:01	0.0005394037294990994	0.0008054536378712513	not-binder
IVEILQDA	HLA-B*18:01	0.0008978019046480768	0.0006907643323649193	not-binder
GSLMVPAM	HLA-B*18:01	0.0020325708146572198	0.0032311915816655374	not-binder
NLDRALKH	HLA-B*18:01	0.000464056633063592	0.00033288898648371117	not-binder
PGDWLWVA	HLA-B*18:01	8.815013661660487e-05	7.033940124289577e-05	not-binder
LDKVYNET	HLA-B*18:01	0.0558163283392787	0.04358929042826933	not-binder
LAALIAFY	HLA-B*18:01	0.010053489429628826	0.008450744348618375	not-binder
FSTIPMVV	HLA-B*18:01	0.0007778653902278165	0.0014573120934203115	not-binder
VVTSIALT	HLA-B*18:01	0.000879085671510893	0.0017465365330846306	not-binder
FDGRSGEP	HLA-B*18:01	0.027810336725087835	0.05109881473343873	not-binder
QHTQFTTT	HLA-B*18:01	0.0010722185242904914	0.0021284835279431996	not-binder
PISSSSSA	HLA-B*18:01	0.002167012909103505	0.003855445575277132	not-binder
SRVDRQLR	HLA-B*18:01	0.007945367167121731	0.012065554556444164	not-binder
MRFHMLQL	HLA-B*18:01	0.10809941291809082	0.11682124706160948	not-binder
LFSLTDEV	HLA-B*18:01	0.0006100520073232474	0.00051193092986902	not-binder
LVPEATPP	HLA-B*18:01	0.006519238713644881	0.012466816702345253	not-binder
SHCGYQEY	HLA-B*18:01	0.24875168055295943	0.2353431025053075	not-binder
FIKILIEK	HLA-B*18:01	0.019795174202590714	0.028048179270100348	not-binder
WANIIVPV	HLA-B*18:01	0.003934339492116123	0.0045103553964175565	not-binder
SLQSLRPP	HLA-B*18:01	0.009273625116247786	0.014202825454079642	not-binder
NGQAAIDF	HLA-B*18:01	0.013974519120529294	0.010180653681599322	not-binder
EGFARHGL	HLA-B*18:01	0.018110042058106048	0.0167761483595817	not-binder
YKLALEAI	HLA-B*18:01	0.019740290148183702	0.029560581633450007	not-binder
EDDEDQGE	HLA-B*18:01	0.02148641700623557	0.03297225578821598	not-binder
NPLIHNLL	HLA-B*18:01	0.035385820036754015	0.03416347521299519	not-binder
DFGSSLAY	HLA-B*18:01	0.22266802489757537	0.24158191671354556	not-binder
EKEGWGGF	HLA-B*18:01	0.12843926849309356	0.17523640485893263	not-binder
GCVATKSC	HLA-B*18:01	0.0004942624225805047	0.0008925159862494481	not-binder
LPRNQNGS	HLA-B*18:01	5.785954454040621e-06	7.346083017913494e-06	not-binder
HIWRCVCA	HLA-B*18:01	0.0002456295045703882	0.00030126092585118654	not-binder
QYGWETIT	HLA-B*18:01	0.001851591427429966	0.0021362075160275026	not-binder
SGSYWRGN	HLA-B*18:01	2.4828392529308018e-05	4.1057697292935906e-05	not-binder
KDFHRRRV	HLA-B*18:01	0.0029684061188163468	0.003914475595628068	not-binder
HLPAFLRF	HLA-B*18:01	0.0029405968496575953	0.00409635591791495	not-binder
GYRIPEID	HLA-B*18:01	0.0005319805767385333	0.0005594093591311392	not-binder
TAGAYPGK	HLA-B*18:01	0.001262067229981767	0.0020101426976741723	not-binder
IGDDANFF	HLA-B*18:01	0.04024092415638734	0.06298889108697867	not-binder
EQTTEPHL	HLA-B*18:01	0.019171561941038816	0.01609593315169414	not-binder
SAQLFKTE	HLA-B*18:01	0.002038086966786068	0.0016962889517011448	not-binder
SVLDKQQC	HLA-B*18:01	7.53062641138058e-05	8.575377670049268e-05	not-binder
TFKRLHCN	HLA-B*18:01	5.4319636328514775e-05	6.321669697455409e-05	not-binder
ANVGKRMA	HLA-B*18:01	1.3981508905658302e-05	2.4356835711865967e-05	not-binder
VAIVVRQE	HLA-B*18:01	0.0008244189762535825	0.0014820201389596356	not-binder
DIQKLKQM	HLA-B*18:01	0.17815558336515097	0.2682621876185761	not-binder
VAKALLEK	HLA-B*18:01	0.0028967220405320404	0.003333490172772555	not-binder
SPLMVAYM	HLA-B*18:01	0.004126620758324861	0.0030260037206735597	not-binder
LEFLGDSI	HLA-B*18:01	0.6709930241107941	0.2889754889783778	binder
VIGVEAHD	HLA-B*18:01	0.0003718619783285249	0.0006314105882689318	not-binder
KSLLSPLC	HLA-B*18:01	0.00040487225459564515	0.0005721011872853442	not-binder
GLLQQRHR	HLA-B*18:01	0.0005199573661229806	0.0005858258732868266	not-binder
MPEFIELG	HLA-B*18:01	0.03199430209351704	0.0484134314489533	not-binder
AYSGLTDV	HLA-B*18:01	0.0014225532475393265	0.0015263488831399848	not-binder
ANALKKKG	HLA-B*18:01	1.3926913640460725e-05	2.120469649726535e-05	not-binder
TRPIIRPA	HLA-B*18:01	0.0007924693997210852	0.0011674296394476652	not-binder
RDQETGKS	HLA-B*18:01	0.005844913973851363	0.007344413832694064	not-binder
LLTQAPSP	HLA-B*18:01	0.005985212370842419	0.009005398702386145	not-binder
FQGPGAKL	HLA-B*18:01	0.04280048031359911	0.06487548162006758	not-binder
SIAVSKGT	HLA-B*18:01	2.9397699951871915e-05	5.614915844587684e-05	not-binder
TVMFKSKF	HLA-B*18:01	0.0007493399898521602	0.0007747623794080268	not-binder
ESFDNMIT	HLA-B*18:01	0.001989227849389863	0.0031275456173566574	not-binder
LRKAVYMM	HLA-B*18:01	9.599025742943468e-05	9.304652962156265e-05	not-binder
SLDDSYIK	HLA-B*18:01	0.002651915689057205	0.003402855885283757	not-binder
SVQAARRA	HLA-B*18:01	7.139529625419528e-05	0.0001370037747039092	not-binder
LLGEEDEE	HLA-B*18:01	0.010985190537758172	0.01332326571157078	not-binder
AGKDRTQE	HLA-B*18:01	0.0015350821241554512	0.002206722248556467	not-binder
TYVAYFDF	HLA-B*18:01	0.06480050481623038	0.10758457791370948	not-binder
SAPRPDAG	HLA-B*18:01	3.449761041451893e-05	5.787078146771177e-05	not-binder
EMWKEKFF	HLA-B*18:01	0.15439141197130085	0.2678242012326597	not-binder
DFSTITEA	HLA-B*18:01	0.0030567790550776407	0.003936142811838947	not-binder
EPGPGSTC	HLA-B*18:01	0.006158084960225097	0.008031959693477761	not-binder
QILSLVGL	HLA-B*18:01	0.0020129190081206614	0.0021926049660081007	not-binder
PDGVTPTN	HLA-B*18:01	0.006174068301424996	0.009086744342945046	not-binder
LPELQELE	HLA-B*18:01	0.012267658760538324	0.01356473146435939	not-binder
ASVAGLCE	HLA-B*18:01	0.0005038453091401607	0.0004562497289928334	not-binder
TKYIKKEQ	HLA-B*18:01	0.0006895642201016017	0.0010979422230180723	not-binder
EAVNALEF	HLA-B*18:01	0.04660147121176124	0.039710262770512705	not-binder
VHYSIIVY	HLA-B*18:01	0.07661404469981789	0.09775269117285218	not-binder
RDIVQYAS	HLA-B*18:01	0.009136555955046788	0.017047591840356837	not-binder
AFSFLADH	HLA-B*18:01	0.0022695136722177267	0.002451661441427323	not-binder
WELQQDGI	HLA-B*18:01	0.38735543489456176	0.2784894517421625	ambiguous
LSPSSSAV	HLA-B*18:01	0.0068422757650296265	0.008704155215022902	not-binder
RALTGQHT	HLA-B*18:01	0.00011972304288150326	0.00021960418159504294	not-binder
WPTIAEQG	HLA-B*18:01	0.0001417695607386804	0.0002209164179286168	not-binder
NVVVGTTN	HLA-B*18:01	0.000637492679004481	0.0012543024749090315	not-binder
HHQPMIIS	HLA-B*18:01	0.0005473615130028974	0.0010689299223966364	not-binder
LDNIKEIK	HLA-B*18:01	0.11175790503621101	0.11658597177135374	not-binder
CIIPSMRG	HLA-B*18:01	0.00010967650828206388	0.00016910358016598062	not-binder
RKAWVANY	HLA-B*18:01	0.08209104873239995	0.07330892543519169	not-binder
STTIDYTA	HLA-B*18:01	7.225840241176229e-05	0.00014338541886814055	not-binder
LHKKEIEK	HLA-B*18:01	0.00953332162462175	0.007018823951762583	not-binder
LPAKVRQA	HLA-B*18:01	0.00010939686162600993	7.132269992858088e-05	not-binder
YNEGKARI	HLA-B*18:01	0.018906128383241592	0.013964672688635582	not-binder
HKNAIKKY	HLA-B*18:01	0.10745432078838349	0.036189599061917536	not-binder
AKGFQQVG	HLA-B*18:01	4.5182560029388696e-05	6.525428204047829e-05	not-binder
VSVATGLN	HLA-B*18:01	0.00029174306414461173	0.0002523515723585733	not-binder
KLDRRMRL	HLA-B*18:01	4.6534733291281326e-05	7.648422209829206e-05	not-binder
FKSFKDAI	HLA-B*18:01	0.0026873163878917694	0.0019441941548848914	not-binder
MTMPAPQD	HLA-B*18:01	0.00013719322605538765	0.00021109240346415628	not-binder
DLVIGALE	HLA-B*18:01	0.0054455191740999	0.006444238718382127	not-binder
VSFSSQIS	HLA-B*18:01	0.0004702902378141971	0.0008858004974396617	not-binder
LTGTTKRI	HLA-B*18:01	0.0001870832131771749	0.0003347327460406419	not-binder
EGDLTRMR	HLA-B*18:01	0.02264089552045334	0.023693920412870637	not-binder
KDKHNIFL	HLA-B*18:01	0.025973910838365553	0.03802161892051151	not-binder
TWDGEILW	HLA-B*18:01	0.009500632284630228	0.017460933740329844	not-binder
RYFGPFAS	HLA-B*18:01	0.00030156492511537183	0.0005025544939114594	not-binder
TEAGSSSS	HLA-B*18:01	0.2943879410624504	0.19104240869700997	not-binder
AEIRGVNP	HLA-B*18:01	0.19859451055526733	0.04321171268657639	not-binder
QIRGQIRE	HLA-B*18:01	0.0004752603825181723	0.0005282509174838896	not-binder
AAGVVMLR	HLA-B*18:01	0.0008276083536657098	0.001202410476056506	not-binder
TLVICGDT	HLA-B*18:01	0.00020021488494919025	0.0003598075442909984	not-binder
AQLMQQMS	HLA-B*18:01	0.0014907742748619056	0.0019089036665136442	not-binder
WFKEGELC	HLA-B*18:01	0.0066279842983931305	0.011604552912954319	not-binder
DHYLGKET	HLA-B*18:01	0.1150524832541123	0.19488607311573086	not-binder
ADFLKVHG	HLA-B*18:01	0.014363117251923541	0.013240752332705025	not-binder
WLLKGLQT	HLA-B*18:01	0.0002555629401228998	0.0003841771606411642	not-binder
AKGGFHGL	HLA-B*18:01	0.006604024554690113	0.007754243549982564	not-binder
LAMDPKGH	HLA-B*18:01	0.000446093175560236	0.0003589146624745812	not-binder
DSMGSWSQ	HLA-B*18:01	0.0016962051421614889	0.0021949396502182507	not-binder
GFRDREAQ	HLA-B*18:01	0.0020067981269676237	0.0016409109176921313	not-binder
QVLDMTYE	HLA-B*18:01	0.0006915773799846647	0.0011981190439131538	not-binder
TDCVYLAL	HLA-B*18:01	0.10744380271062255	0.12368294939457297	not-binder
RPVVRLLM	HLA-B*18:01	0.001210501000241493	0.0021236871981364738	not-binder
GASYQRQL	HLA-B*18:01	0.000863496078090975	0.0012632406957540383	not-binder
AGTQGGTT	HLA-B*18:01	0.0005941293031355599	0.0011861011835390936	not-binder
ARTHPLRL	HLA-B*18:01	0.004687492450466379	0.004418117747580235	not-binder
HTENGYGL	HLA-B*18:01	0.002291224226610211	0.004354467729846461	not-binder
AKTFIDQG	HLA-B*18:01	7.985104433849699e-05	0.00012174049102591924	not-binder
PQEGAARL	HLA-B*18:01	0.016298080164415297	0.019637865372729192	not-binder
GGGMPVGA	HLA-B*18:01	0.00013165928262424132	0.00015803136608972526	not-binder
GDKLCGTN	HLA-B*18:01	0.023144432731896813	0.03373972319790014	not-binder
LAQAEAIA	HLA-B*18:01	0.0006417303073703806	0.0007835602878114591	not-binder
STKLDENN	HLA-B*18:01	0.0017681961638899679	0.0019750795910729443	not-binder
RYLVRISE	HLA-B*18:01	0.0010080896712580056	0.0014206090300777293	not-binder
PLALGYTS	HLA-B*18:01	4.657442773634557e-05	8.85517005934839e-05	not-binder
LVFVALGV	HLA-B*18:01	0.0006665356582857384	0.0005707193964625847	not-binder
NNAAVTGA	HLA-B*18:01	0.00012062296352723933	0.00014071675279070798	not-binder
KIPRNFVN	HLA-B*18:01	7.946650441681413e-05	0.00010932555311923532	not-binder
KEMKELED	HLA-B*18:01	0.1763644704595208	0.1161136107727315	not-binder
PKQVYIQA	HLA-B*18:01	7.068786578656727e-05	8.923698368540444e-05	not-binder
DLAKTLTL	HLA-B*18:01	0.03926633885130286	0.04967271632532839	not-binder
GETAKHFA	HLA-B*18:01	0.0296843059360981	0.009454811919954597	not-binder
LLTSRAEY	HLA-B*18:01	0.037139588873833417	0.03649725214121971	not-binder
WLLNDEFF	HLA-B*18:01	0.005723041447345168	0.006258244951064039	not-binder
VDNLPVLL	HLA-B*18:01	0.11340835765004158	0.08994709548930421	not-binder
VETGTIKP	HLA-B*18:01	0.23231798633933068	0.1536397205908965	not-binder
FIFRHKNP	HLA-B*18:01	0.0001457861193671306	0.00017854320647734667	not-binder
QSYRGLRH	HLA-B*18:01	0.0004827201970329043	0.00030475994711814887	not-binder
VIIPVVKQ	HLA-B*18:01	0.00047006039072243765	0.000904949949557004	not-binder
NAKTGQVR	HLA-B*18:01	0.009943119013405522	0.011696586721247218	not-binder
EKELEKMR	HLA-B*18:01	0.0759858388453722	0.06763980341189799	not-binder
ERKSGSGY	HLA-B*18:01	0.060121260583400726	0.02669505645339552	not-binder
GRRSGRQT	HLA-B*18:01	1.3018572710166154e-05	1.5110057733122639e-05	not-binder
HTAIAGGS	HLA-B*18:01	1.2930628392382459e-05	1.6378810872690087e-05	not-binder
PAAPLAHA	HLA-B*18:01	0.006223807230111333	0.011268527771811797	not-binder
RAGYKVLR	HLA-B*18:01	0.00013238716471732914	0.0002617342276133078	not-binder
LAQGKLVC	HLA-B*18:01	0.0002087990356812952	0.00018819552001215483	not-binder
DNDPKHTK	HLA-B*18:01	0.053003184217959645	0.05520650220638669	not-binder
GREWFDAD	HLA-B*18:01	0.0032690086620277723	0.003490670630927165	not-binder
FYSPNALG	HLA-B*18:01	0.00024913797683865366	0.0004147762052414881	not-binder
EDMDTYVF	HLA-B*18:01	0.5930511027574539	0.22745935342158166	ambiguous
RYRSQQPM	HLA-B*18:01	0.003365150504396297	0.006440806546427422	not-binder
FTMTKCII	HLA-B*18:01	0.0009983636277979713	0.0012240817922221446	not-binder
TTTTTTTT	HLA-B*18:01	0.0008464983358612621	0.0016896483040633138	not-binder
KLLRALAD	HLA-B*18:01	0.00014365382646701618	0.000185808566298074	not-binder
PEVSMQIQ	HLA-B*18:01	0.10943379236850888	0.11574814060617773	not-binder
LMNLLVFF	HLA-B*18:01	0.004426687443628907	0.004910572024735563	not-binder
KMWTLPFY	HLA-B*18:01	0.029842034447938204	0.03174205744696129	not-binder
ARLIGHPL	HLA-B*18:01	0.031241132551804184	0.040714431438031794	not-binder
QGKGARTH	HLA-B*18:01	0.00170500795920816	0.0025288866369908266	not-binder
VQLNILEV	HLA-B*18:01	0.010180614958517253	0.00864356164884501	not-binder
RIRRLRDK	HLA-B*18:01	1.3907483548791788e-05	1.3433944712912304e-05	not-binder
SRKVAAPT	HLA-B*18:01	0.0003617520745137881	0.000613076585597074	not-binder
GGYVSGAV	HLA-B*18:01	0.00047547360027238027	0.0006489891381510998	not-binder
QVESRAQL	HLA-B*18:01	0.02355558445706265	0.04397314057483472	not-binder
GLLGGLSC	HLA-B*18:01	0.001453713451337535	0.0013966980311534189	not-binder
PKDVTSKV	HLA-B*18:01	0.012256506385529064	0.020465151623836945	not-binder
RQHAQGII	HLA-B*18:01	0.007599055842729285	0.009832251490594074	not-binder
VNRNVFQA	HLA-B*18:01	0.00010991977169396704	0.00014895705108329473	not-binder
KVPITILF	HLA-B*18:01	0.0023763208777381807	0.0035888195886560744	not-binder
GIGNTTPA	HLA-B*18:01	0.0021069102732326427	0.003984181200145314	not-binder
SQRRSPPT	HLA-B*18:01	0.002969762318429048	0.004163105706102527	not-binder
GRLGLRLF	HLA-B*18:01	0.023345199576579035	0.018177264404233152	not-binder
LDKEKLPV	HLA-B*18:01	0.042875858629122375	0.03290208350534209	not-binder
VLVGATIV	HLA-B*18:01	0.0003129364085907582	0.0004034115854220416	not-binder
LGVLPPNL	HLA-B*18:01	0.00488390339887701	0.006061659819492836	not-binder
RTVSKLHQ	HLA-B*18:01	0.00012344425086028288	0.0002446315700168528	not-binder
EERGTIED	HLA-B*18:01	0.1537259046919644	0.14622733657799755	not-binder
EQVAADLL	HLA-B*18:01	0.12901018308475615	0.18139868374075194	not-binder
AGIKDKIL	HLA-B*18:01	0.000978853084598086	0.0010984147233305762	not-binder
IIVEQIRQ	HLA-B*18:01	0.0009508967450599926	0.0018893666660949671	not-binder
LGSFGAYV	HLA-B*18:01	0.0008135206326187472	0.0009694083860376394	not-binder
FIYGEEYT	HLA-B*18:01	0.0003377111147983669	0.0003801179125726976	not-binder
VVDLIAQV	HLA-B*18:01	0.005278997912728301	0.0036299831742107116	not-binder
LMSALNQM	HLA-B*18:01	0.011464264197275042	0.00956098187272399	not-binder
EDVEKFQN	HLA-B*18:01	0.0370130471419543	0.03641809844508046	not-binder
DPQKFACV	HLA-B*18:01	0.05460392181994393	0.05623055846117136	not-binder
DQKDRPWF	HLA-B*18:01	0.2205887567717582	0.2526822635239925	not-binder
SLKSLRCL	HLA-B*18:01	0.002244691973828594	0.003550006814386277	not-binder
SNKLTTTR	HLA-B*18:01	0.0047502707180683505	0.004479199387916946	not-binder
VGAAGLLP	HLA-B*18:01	0.008188574148880435	0.012596640816991942	not-binder
LTEDIELT	HLA-B*18:01	0.0017210257842634746	0.0032115016740843823	not-binder
ADCFMMLR	HLA-B*18:01	0.008004901698774347	0.009989901591582308	not-binder
LDPIHVTQ	HLA-B*18:01	0.004769441694952548	0.004697384577949469	not-binder
TYTVRNEH	HLA-B*18:01	0.0046373268306524554	0.007927377597836033	not-binder
PKCRKLAV	HLA-B*18:01	0.00025439670662308345	0.00044734750744198867	not-binder
HMINLLDT	HLA-B*18:01	0.0010928373030765215	0.0014457842300602136	not-binder
SNFSAPSS	HLA-B*18:01	0.0003958294852338895	0.0007632487622921364	not-binder
AARSLGKS	HLA-B*18:01	5.806294836341319e-06	6.843244236996084e-06	not-binder
NFSKGTEQ	HLA-B*18:01	0.001720324717462063	0.001624634499313541	not-binder
IEASSYAS	HLA-B*18:01	0.2902158573269844	0.19017291351495547	not-binder
CLLAVHRR	HLA-B*18:01	0.0015494072116780445	0.002539863272119384	not-binder
HREEIYQR	HLA-B*18:01	0.03628227673470974	0.03487075299166638	not-binder
KSTHIEQV	HLA-B*18:01	0.00018948308352264575	0.0002807006890148868	not-binder
MVARLLSL	HLA-B*18:01	0.00420678654772928	0.005688337416962793	not-binder
LIEPKSVV	HLA-B*18:01	0.0038183770375326276	0.004460275496850537	not-binder
VGMFLVAG	HLA-B*18:01	0.00035558879736754536	0.000698997219219156	not-binder
SEESSIQS	HLA-B*18:01	0.04686571625061333	0.043895165279845244	not-binder
KKQVCECD	HLA-B*18:01	0.0044516160305647645	0.005111012689745602	not-binder
SSKLSEAK	HLA-B*18:01	0.002029355485137785	0.002220867977396618	not-binder
RDNSNYAL	HLA-B*18:01	0.15465259165503084	0.15986582286310125	not-binder
VSSRWLPR	HLA-B*18:01	0.0011404733167182713	0.0022092655700881284	not-binder
CEKLNLDR	HLA-B*18:01	0.34198533818125726	0.18206012440342578	not-binder
ARPVGQVS	HLA-B*18:01	5.34266539489181e-05	5.6513501478897e-05	not-binder
SLLFVRNV	HLA-B*18:01	0.0005241656652287929	0.0003501179912966983	not-binder
TTDEALAA	HLA-B*18:01	0.0009704930998850614	0.0018798798436031807	not-binder
LQEELQSI	HLA-B*18:01	0.028717951290309428	0.019597846772853596	not-binder
GPSKDWEC	HLA-B*18:01	0.00011107844391062826	0.00010819265720149452	not-binder
IEAAMKIV	HLA-B*18:01	0.677954626083374	0.2293306180574835	binder
LDLYRETE	HLA-B*18:01	0.07288937724661082	0.11338937314824804	not-binder
KSSNPFMP	HLA-B*18:01	0.00011666648235433285	0.00022939054127005202	not-binder
EVYSLVMS	HLA-B*18:01	0.00037487184722522214	0.0006472891712915757	not-binder
LTPAPPPP	HLA-B*18:01	0.0834928504191339	0.10889294323866387	not-binder
LVNQRTVS	HLA-B*18:01	0.00016970100183471003	0.00017200753470189895	not-binder
VRENLQFS	HLA-B*18:01	5.10658464008884e-05	2.428699621499141e-05	not-binder
AYPSSPFQ	HLA-B*18:01	0.0011369298637234238	0.0019971164698967033	not-binder
KEVLHLTW	HLA-B*18:01	0.44475858807563784	0.20405365006488707	ambiguous
YERSRGKS	HLA-B*18:01	0.019270086521282793	0.028468106230369012	not-binder
RPDQRLME	HLA-B*18:01	0.0001805373038223479	0.0002110803473784266	not-binder
TGDYDIAG	HLA-B*18:01	0.00018042750863287438	0.00026728655966844314	not-binder
RAALVFLG	HLA-B*18:01	0.00018741448475338983	0.00036642161671435094	not-binder
KQLIGDRK	HLA-B*18:01	0.001152610219151029	0.0014496147688899434	not-binder
NGGKLDVA	HLA-B*18:01	0.00018657486043593963	0.00028793817151004933	not-binder
NFILTDTA	HLA-B*18:01	0.0011445548705523833	0.0013373038911509369	not-binder
RKALLDGK	HLA-B*18:01	0.001388811692845593	0.0008709491809562786	not-binder
GVQGPPGP	HLA-B*18:01	0.048699673649571194	0.058960320779860555	not-binder
IHSLPKWQ	HLA-B*18:01	0.0005086194105388131	0.0009733097085110564	not-binder
DRDSKWML	HLA-B*18:01	0.014120857883244752	0.01791372963535248	not-binder
VNNFVPEY	HLA-B*18:01	0.09286668114364147	0.09472020175228538	not-binder
CEEAKCPN	HLA-B*18:01	0.17715164888650178	0.17912842716091726	not-binder
SPLPDGRI	HLA-B*18:01	0.00024184703579521738	0.00022295281614490722	not-binder
DVLYNLRQ	HLA-B*18:01	0.00299364869956662	0.005877306469899223	not-binder
GICSVSGF	HLA-B*18:01	0.004318231903016567	0.0035366897470684487	not-binder
VLANALAG	HLA-B*18:01	0.00013098712913688358	0.00014335215949770505	not-binder
MKRKNAIA	HLA-B*18:01	3.241347057070243e-05	3.899671107040525e-05	not-binder
SKPVNLGL	HLA-B*18:01	0.0015569460951837754	0.002069578822858113	not-binder
RTMNIVSR	HLA-B*18:01	0.0005631459035726038	0.0010445035900379133	not-binder
YLIQRRNL	HLA-B*18:01	0.004514155716833557	0.00623095496629194	not-binder
YLELFEHV	HLA-B*18:01	0.021148261230700884	0.01776612108475425	not-binder
TPGSKDGE	HLA-B*18:01	8.748241278553338e-05	7.977943650095094e-05	not-binder
ENAVILID	HLA-B*18:01	0.005089631571900099	0.008323717618732466	not-binder
KVQLTQLK	HLA-B*18:01	0.0005366186891478719	0.0004904488367383407	not-binder
QIQYSAYG	HLA-B*18:01	9.263763595868113e-05	0.00010443631622626016	not-binder
FFNDKSLA	HLA-B*18:01	0.0002715000521220645	0.0003111871102191754	not-binder
ERLNYGAS	HLA-B*18:01	0.001123112985806074	0.0016166217705122022	not-binder
KFDSSVDR	HLA-B*18:01	0.00478463119159187	0.00391305670947218	not-binder
FAETVRDL	HLA-B*18:01	0.020209667459130286	0.01130232050294348	not-binder
KIMRRILR	HLA-B*18:01	0.0001347076198314312	0.00017925465961897685	not-binder
FDCPPVGP	HLA-B*18:01	0.11115450675133616	0.09851141619948565	not-binder
EEVAKYLV	HLA-B*18:01	0.7429357886314392	0.17017875541437388	binder
FDQYLLGE	HLA-B*18:01	0.013776880828663707	0.015628340667765687	not-binder
KLGRDLNL	HLA-B*18:01	0.0010394955182164267	0.0011937503443786282	not-binder
DNIVGPGR	HLA-B*18:01	0.061067556135822085	0.05677502947537007	not-binder
IISCVAAD	HLA-B*18:01	0.00040042783280114236	0.000713174638002032	not-binder
TSIVGNVF	HLA-B*18:01	0.004535720184503589	0.004105679243715911	not-binder
FSSLKEIP	HLA-B*18:01	0.00010142989885935094	0.00015233606192339188	not-binder
ALAAEALD	HLA-B*18:01	0.0002801133352477336	0.0003342216468019535	not-binder
DLYKIWQD	HLA-B*18:01	0.009496367411338724	0.009595342650535674	not-binder
IVIPVTKF	HLA-B*18:01	0.0024227515270467846	0.0019173844594981976	not-binder
GHLLRYGE	HLA-B*18:01	0.006849940126789989	0.013477107959958753	not-binder
LCGVSRYS	HLA-B*18:01	5.30123579096653e-05	4.602344853518721e-05	not-binder
DLIMHRKE	HLA-B*18:01	0.001154322677757591	0.000646810114281694	not-binder
VQQDNWLG	HLA-B*18:01	0.0037971153122271064	0.004744642243640979	not-binder
GELSWSAD	HLA-B*18:01	0.06379917040467262	0.09267507666523431	not-binder
ECTEGKPL	HLA-B*18:01	0.005584646109491586	0.0047032223890376935	not-binder
LRRDARYG	HLA-B*18:01	3.185256150572968e-05	4.075567771451366e-05	not-binder
SIGSLISL	HLA-B*18:01	0.0014837803311820608	0.0016617381449901972	not-binder
SHQAEVKP	HLA-B*18:01	0.00023489334953410434	0.0002996713392188104	not-binder
ITIIDDYA	HLA-B*18:01	0.00045844280789424373	0.000558150495856923	not-binder
KRLYYGRF	HLA-B*18:01	0.005437634480767883	0.009871236425446166	not-binder
SPKANKEI	HLA-B*18:01	0.001046347254941793	0.0011545434308770602	not-binder
AMSREDKR	HLA-B*18:01	0.0003254316412494518	0.00021841141275306424	not-binder
TVATPMAE	HLA-B*18:01	0.000803820900091523	0.00099611238585643	not-binder
ILDLEVNQ	HLA-B*18:01	0.002225726939468586	0.0027542824511710318	not-binder
LQAHQQAP	HLA-B*18:01	0.012452061135263648	0.018512314626600718	not-binder
VELGCAAT	HLA-B*18:01	0.437025366909802	0.3687075899659221	ambiguous
HAIKAQTK	HLA-B*18:01	0.0016912285199396138	0.0025192514527195157	not-binder
SSRITKPL	HLA-B*18:01	0.0006493502043667832	0.0008482600676524924	not-binder
DGSYAKGN	HLA-B*18:01	0.0008124145565489016	0.0012943970084692104	not-binder
GQELKGVE	HLA-B*18:01	0.0223337363160681	0.02221285509545719	not-binder
QAGDTYGR	HLA-B*18:01	0.0031217044963895548	0.00411576198728991	not-binder
YVTPRERI	HLA-B*18:01	0.0005886041883059079	0.0007093272421582799	not-binder
CILPLAII	HLA-B*18:01	0.0016854684421559797	0.0019403780447223764	not-binder
FRRMLGVE	HLA-B*18:01	0.0015906392387677216	0.0028869199598792845	not-binder
HYLWGNGA	HLA-B*18:01	0.00038369033475191825	0.000317134311963367	not-binder
DMLRYNHS	HLA-B*18:01	0.0018480409172298095	0.0031547031088090334	not-binder
LLNLTNVV	HLA-B*18:01	0.0008687099594681058	0.001480305884879328	not-binder
HAIGLQSD	HLA-B*18:01	0.0007347603226548927	0.0010360784871914508	not-binder
VNINERCG	HLA-B*18:01	0.0003353443605647044	0.0002966560381008373	not-binder
LGVRLVSH	HLA-B*18:01	0.0016336723983386037	0.0029620001668176866	not-binder
EEEKDQLM	HLA-B*18:01	0.6375904977321625	0.17200068499797957	binder
NPAFLPHF	HLA-B*18:01	0.2999582069925964	0.3408523987577455	not-binder
ELQNLENE	HLA-B*18:01	0.01289512162329629	0.015278460170257092	not-binder
LKSGYPLV	HLA-B*18:01	0.002305051387384083	0.002542370321821457	not-binder
AVLDGSLD	HLA-B*18:01	0.0005645606735414255	0.0007192605844061854	not-binder
GKLHSGRS	HLA-B*18:01	2.6030352296069202e-05	3.736840897047064e-05	not-binder
GHAVQQVL	HLA-B*18:01	0.004781840689247474	0.00738231317230702	not-binder
GEIWIDRA	HLA-B*18:01	0.2325027070939541	0.15396024815281684	not-binder
FIKLLGAN	HLA-B*18:01	0.0008920705931814155	0.000951773038615703	not-binder
AIVGGVVP	HLA-B*18:01	0.005831477026003995	0.008721659435799516	not-binder
FPQVWTSD	HLA-B*18:01	0.0017665092811512296	0.0018145629596199309	not-binder
GDFEHFIR	HLA-B*18:01	0.12343036349047906	0.1091523673529905	not-binder
DAILGSLL	HLA-B*18:01	0.1539591639302671	0.12256641719107848	not-binder
AQVLKQEG	HLA-B*18:01	0.0044833902698883325	0.008133901088611036	not-binder
LKLDIHGL	HLA-B*18:01	0.019763207342475653	0.01649941577838831	not-binder
IDDMVAQV	HLA-B*18:01	0.1461693606339395	0.12475394128341476	not-binder
FPAPEDFP	HLA-B*18:01	0.010901368444319815	0.007836588267780173	not-binder
PAAEFELI	HLA-B*18:01	0.00173755214650555	0.002034508984274606	not-binder
VSPQELRS	HLA-B*18:01	1.4025302112585791e-05	1.9844262707914476e-05	not-binder
THVKCKPK	HLA-B*18:01	0.0035552625271975556	0.0044960323736792564	not-binder
EAPRTQLS	HLA-B*18:01	0.0003915423614216706	0.0005420960504520508	not-binder
LLKLSLHP	HLA-B*18:01	0.0031868872452832874	0.005316547851235551	not-binder
VGEKSSVI	HLA-B*18:01	0.0043235403136350214	0.003055005675709409	not-binder
VVYRMGFA	HLA-B*18:01	0.0001478200862173651	0.00022846429674874095	not-binder
NVLGFDID	HLA-B*18:01	0.0014702235654112882	0.0016782593800215503	not-binder
AKLAAENV	HLA-B*18:01	0.0010616045791266514	0.0012893191431035702	not-binder
EYLQDQLI	HLA-B*18:01	0.011475214175879956	0.013188682442623863	not-binder
IIRTAPRR	HLA-B*18:01	0.00012013178929919377	0.00014543756470466568	not-binder
GQILIAQI	HLA-B*18:01	0.028725461289286613	0.01050832761621334	not-binder
NKKTNTIS	HLA-B*18:01	0.00036158176214939886	0.0005956091132645996	not-binder
TSYTSPPR	HLA-B*18:01	0.0019679572898894547	0.0018040434932738983	not-binder
ISTYSSMR	HLA-B*18:01	0.0002170256170418633	0.0003043209236883961	not-binder
PYVGTEVL	HLA-B*18:01	0.010191497419145889	0.017351181165206564	not-binder
NFRTSSEA	HLA-B*18:01	0.0011914385617274093	0.0011334617380296395	not-binder
FPKGRFER	HLA-B*18:01	0.005950341778225265	0.00747832584397672	not-binder
NNNNNNNN	HLA-B*18:01	0.00043832820401803476	0.0005184072356498648	not-binder
LTSDQSQQ	HLA-B*18:01	0.0010933126109193836	0.002174043421793996	not-binder
VGRDSAND	HLA-B*18:01	0.00020650697151722853	0.000193476843887404	not-binder
SKVKQVPF	HLA-B*18:01	0.005320033733732998	0.004477081163012779	not-binder
IALKNRGP	HLA-B*18:01	0.00019214049316360616	0.0002835760875017479	not-binder
DVIVLADE	HLA-B*18:01	0.012380593875423073	0.013902184438726914	not-binder
GAAAVILM	HLA-B*18:01	0.0017195944412378595	0.0026144484626949463	not-binder
PFPMWLRA	HLA-B*18:01	1.40853624088777e-05	1.3935406787483184e-05	not-binder
VGTERHEN	HLA-B*18:01	0.0028044431953276215	0.005182788611551635	not-binder
RSHLRNDT	HLA-B*18:01	0.00015567212473387436	0.00030363346946181175	not-binder
CKNGNKEC	HLA-B*18:01	0.0006750566537448322	0.0004958937011678909	not-binder
VCLHVDKD	HLA-B*18:01	0.00038165434534676024	0.00034062803249535416	not-binder
DVQRVLAR	HLA-B*18:01	0.023353311652317642	0.04013915973972512	not-binder
DPSMNPSY	HLA-B*18:01	0.4046597480773926	0.28209540985248654	ambiguous
GKNAITSY	HLA-B*18:01	0.12382232993841172	0.05823673323143504	not-binder
GGDDDLVY	HLA-B*18:01	0.03895855471491814	0.04614621811579197	not-binder
ARAPAAPA	HLA-B*18:01	0.006126255728304386	0.008394553841657909	not-binder
MTRPSSDL	HLA-B*18:01	0.0020639125374145805	0.0020745005544049355	not-binder
RSIEIVVR	HLA-B*18:01	0.0008355991856660693	0.0005252750065478417	not-binder
RRTKLHCQ	HLA-B*18:01	0.00023371429451799486	0.0001732555917492231	not-binder
REVPEDIM	HLA-B*18:01	0.32337254881858823	0.2552794830572339	not-binder
PATPSTTR	HLA-B*18:01	0.004471270159410778	0.004237928564482573	not-binder
VQGSCEAL	HLA-B*18:01	0.0030290007242001595	0.0021596770880800476	not-binder
NGVRFAPY	HLA-B*18:01	0.012636340619792463	0.008675191140484635	not-binder
LRARGLLA	HLA-B*18:01	8.184179097270317e-05	7.41473779703472e-05	not-binder
VAAARRMP	HLA-B*18:01	0.002412752270356577	0.0048138204060792075	not-binder
LAFDGLDT	HLA-B*18:01	0.0004376970962766791	0.0007887332221451406	not-binder
PVLSYVYQ	HLA-B*18:01	0.003304452247448353	0.006373626091329036	not-binder
LEAILSEM	HLA-B*18:01	0.9651718378067017	0.025155469969156886	binder
HYPIFGKK	HLA-B*18:01	0.0063992634386522695	0.010326588479266588	not-binder
GQALLDKG	HLA-B*18:01	0.03145599395138561	0.059659848211881736	not-binder
HQTDFAGF	HLA-B*18:01	0.03918336895294487	0.029121160253829822	not-binder
TVTETLDF	HLA-B*18:01	0.005336612259270623	0.005927986703409519	not-binder
PISLIKIE	HLA-B*18:01	0.0004135028562814114	0.0005132760452464596	not-binder
EELLENIN	HLA-B*18:01	0.32730632796883585	0.20868176131570618	not-binder
TLVALLGA	HLA-B*18:01	0.00010300195594936667	0.00020263555917626185	not-binder
DNPADLEF	HLA-B*18:01	0.07557009262964129	0.10168596874898551	not-binder
ISECRRAY	HLA-B*18:01	0.05186090737079212	0.07884351416488751	not-binder
GSALCSYN	HLA-B*18:01	0.00013153952520497114	0.00021616270284782293	not-binder
AHWFRAVT	HLA-B*18:01	0.005027938155035372	0.009952236723577925	not-binder
VTVADYIS	HLA-B*18:01	0.000129591234831139	0.00024174522951075968	not-binder
EAYAAGEL	HLA-B*18:01	0.08390691480017268	0.0736685392513968	not-binder
ATRFLLTR	HLA-B*18:01	0.0006279352141746131	0.0012268455161005831	not-binder
FGPLDADD	HLA-B*18:01	0.00024621804022899595	0.00026061899041465985	not-binder
QGMFVIPF	HLA-B*18:01	0.008907359137083404	0.009331936666495344	not-binder
GAIAKKLL	HLA-B*18:01	0.000767925587206264	0.0014357992192600422	not-binder
REQQRQTV	HLA-B*18:01	0.49172094762325286	0.25270926625676793	ambiguous
NEFKIYSA	HLA-B*18:01	0.9799402117729187	0.02710861378065929	binder
ERENAQWP	HLA-B*18:01	0.0035915683743951376	0.005956714259043563	not-binder
VPVPNLTA	HLA-B*18:01	0.000472466130668181	0.0006684413054809281	not-binder
IPNILRLW	HLA-B*18:01	0.049113224101165545	0.05793324138921193	not-binder
VLSGVRQK	HLA-B*18:01	0.0003061069441173458	0.0002641405380532352	not-binder
RMEKDLAA	HLA-B*18:01	0.00046541485862690025	0.0003657188893309211	not-binder
TEKWNEEE	HLA-B*18:01	0.47265819311141966	0.2572986418053281	ambiguous
KVDGVYSK	HLA-B*18:01	0.002385391065490694	0.0035470516500116047	not-binder
WAQSPSFP	HLA-B*18:01	0.0013725822941523802	0.0018954420766135482	not-binder
SDRQMIRS	HLA-B*18:01	0.0006950157294340897	0.0012715381889593714	not-binder
SQPFAWSG	HLA-B*18:01	0.00013370214346566378	0.0002458947281731759	not-binder
KGGGMVNM	HLA-B*18:01	0.0007470248086974607	0.0012839804618697953	not-binder
VATAIAVF	HLA-B*18:01	0.012213356519350783	0.014855974867431511	not-binder
RMAEANKA	HLA-B*18:01	0.0007681495288579754	0.0009196798026654047	not-binder
ILQSYRLM	HLA-B*18:01	0.0030843079054648113	0.0028978274703996155	not-binder
DVGDCLSR	HLA-B*18:01	0.10659262175904587	0.12874495908803885	not-binder
QSHPGHED	HLA-B*18:01	0.00013813220084557543	0.0001823891524528011	not-binder
LFKEAFRK	HLA-B*18:01	0.008663482267729705	0.014712476053124353	not-binder
DDSLFDAN	HLA-B*18:01	0.04084605050738901	0.039429003475697326	not-binder
AQSIGRWG	HLA-B*18:01	0.014594991922422196	0.014721839092658779	not-binder
LREALTAW	HLA-B*18:01	0.017832680605351925	0.02062390181951164	not-binder
LPALQNPP	HLA-B*18:01	0.0031114414508920164	0.003871036082955647	not-binder
CKDVTLIF	HLA-B*18:01	0.048261731149978004	0.05394639898215783	not-binder
SPYKTLEE	HLA-B*18:01	0.0007483848614356248	0.0005413463156341537	not-binder
IAPPFEPD	HLA-B*18:01	0.00040986610683830805	0.0007227585764615943	not-binder
VLVVGVEK	HLA-B*18:01	0.0035708035891730107	0.004631493149480418	not-binder
NKIKPLDL	HLA-B*18:01	0.00861066929064691	0.007860704696044118	not-binder
PVVSDSEL	HLA-B*18:01	0.0007996473112143576	0.000846536235389706	not-binder
VTRIVDFG	HLA-B*18:01	0.00015491134018432717	0.00019134604423894842	not-binder
PVPPVDSF	HLA-B*18:01	0.015528167609591036	0.014230707525447354	not-binder
KLEGLSLE	HLA-B*18:01	0.0046676060766912995	0.0051163768316459385	not-binder
LHNQRQKN	HLA-B*18:01	0.00020713955564133357	0.00025593351904346936	not-binder
AKVQEEID	HLA-B*18:01	0.026071539116401254	0.03569613306326245	not-binder
AIVDEKIF	HLA-B*18:01	0.001304415839695139	0.0015551831526688963	not-binder
TTNPSIFQ	HLA-B*18:01	0.0008119703707052395	0.001531338278516174	not-binder
LTERLGGR	HLA-B*18:01	0.022831124447111505	0.0351893477659232	not-binder
STGGAVSK	HLA-B*18:01	0.001198914068370982	0.0014010419025251542	not-binder
DLASVMGR	HLA-B*18:01	0.008381845150142907	0.014393863560351758	not-binder
NDMPMQIT	HLA-B*18:01	0.09407953601330518	0.11114561852348542	not-binder
EHFIRDLL	HLA-B*18:01	0.11459308154881001	0.15291677700156842	not-binder
MTFEKTVA	HLA-B*18:01	0.00038286336130113343	0.0006627637429337434	not-binder
EWRAMVCI	HLA-B*18:01	0.00966883497312665	0.00894890668803116	not-binder
AHKMLTGR	HLA-B*18:01	0.008643755410844278	0.013505727230347703	not-binder
SLEGLDTY	HLA-B*18:01	0.10315029360353947	0.05193840122694151	not-binder
SGILALAA	HLA-B*18:01	0.0010653458644810597	0.0013869504741469308	not-binder
DLWKRNVW	HLA-B*18:01	0.17479372563539072	0.25790660120778997	not-binder
QAYGAAYT	HLA-B*18:01	0.0008684896021804889	0.0013774372572216427	not-binder
ASIKEFKE	HLA-B*18:01	0.0005077019224700053	0.0006357125141582591	not-binder
AGPHDAAY	HLA-B*18:01	0.00988691735547036	0.011704359631040726	not-binder
FPYQQPLW	HLA-B*18:01	0.1651077533897478	0.24048871297816973	not-binder
GFKEAAAK	HLA-B*18:01	0.0019784799667831978	0.0023766832664092624	not-binder
GFSAYSQV	HLA-B*18:01	0.0030888706067344176	0.004721169504579291	not-binder
ANAKGISE	HLA-B*18:01	0.00015310031803892344	0.00016498689080783214	not-binder
KGRVLDRS	HLA-B*18:01	5.903255804184937e-06	8.446539056842944e-06	not-binder
ASAGDQKV	HLA-B*18:01	0.0002747144371824106	0.00033170895662760764	not-binder
KVFAWTDI	HLA-B*18:01	0.0030556745134163064	0.0034035324693015663	not-binder
GVGFAALA	HLA-B*18:01	0.0004992940539040091	0.0008515891111351466	not-binder
ELTLEGLD	HLA-B*18:01	0.002440684401335602	0.0033879746735776	not-binder
VKGLRNEV	HLA-B*18:01	0.0009984615535358898	0.0009641560809106704	not-binder
KSANKKEM	HLA-B*18:01	0.0004499489099949017	0.0006109027843061332	not-binder
PNDRLILA	HLA-B*18:01	0.00015735262998077814	0.0001395144365832936	not-binder
LEDENDEH	HLA-B*18:01	0.26913498602807523	0.1733891549666121	not-binder
LSPMLDYK	HLA-B*18:01	0.00016490318230353296	0.00015559916855405298	not-binder
TPEQLQAA	HLA-B*18:01	0.00407251239521429	0.004207761893740634	not-binder
AFLNNDHN	HLA-B*18:01	0.0011797247388130928	0.001658731528497877	not-binder
NTMRFFPD	HLA-B*18:01	0.00020026720818726445	0.00039352876321019315	not-binder
AWTIVRKA	HLA-B*18:01	0.00012719714779336756	0.00014526442211793103	not-binder
LLKKLNVY	HLA-B*18:01	0.026408657437423246	0.014171064919436168	not-binder
AQQVIAKY	HLA-B*18:01	0.590916620194912	0.24926383653387124	ambiguous
KPSLIKSM	HLA-B*18:01	0.0009318272670498118	0.0008353272500118471	not-binder
RNSHHTMD	HLA-B*18:01	1.2658100112802478e-05	1.3781117950744062e-05	not-binder
SMLFVFVA	HLA-B*18:01	0.00013048807415998452	0.0001681753373516802	not-binder
GTGVILSL	HLA-B*18:01	0.0009727575191391224	0.0013305060512571315	not-binder
ISNQRLSS	HLA-B*18:01	3.366351442783966e-05	6.469846019759669e-05	not-binder
FRQYMREL	HLA-B*18:01	0.0242783781606704	0.026620123547972104	not-binder
DGMGQSPT	HLA-B*18:01	0.012611276418465423	0.014842871876525051	not-binder
LNGGPGCS	HLA-B*18:01	0.0011866280211506818	0.0010893374017532825	not-binder
FDLMYAKR	HLA-B*18:01	0.005145267471380066	0.005853492038516965	not-binder
LQGPGAVR	HLA-B*18:01	0.03130354138556868	0.0214115545953566	not-binder
EEQSAASA	HLA-B*18:01	0.6759492635726929	0.24336234171623758	binder
QHYRTVLY	HLA-B*18:01	0.20745088439434767	0.1413562055795004	not-binder
ETLGLLGS	HLA-B*18:01	1.9681192826936923e-05	3.7748168168128584e-05	not-binder
RGFSFRKD	HLA-B*18:01	0.000562138133389567	0.0009291113397268773	not-binder
DSWKSTAK	HLA-B*18:01	0.008718581649009138	0.010271844377989298	not-binder
AGDFTEWN	HLA-B*18:01	0.003514585579978302	0.006980423571542907	not-binder
TLLDKIAE	HLA-B*18:01	0.0010130312439287081	0.0013175653747911115	not-binder
FHGILKGN	HLA-B*18:01	0.00023649586973988334	0.00040235771228173446	not-binder
GLKGIPWA	HLA-B*18:01	0.0003155213838908821	0.00032906587835573685	not-binder
ELSNNCSS	HLA-B*18:01	0.00030662123699585207	0.00037052393955091313	not-binder
SAFGVMAV	HLA-B*18:01	0.005542752327164635	0.00800912603783159	not-binder
LVLTAREG	HLA-B*18:01	0.00012666488028472144	0.00011295167419883654	not-binder
IIKRFKKN	HLA-B*18:01	1.2860717837392954e-05	1.607624330010666e-05	not-binder
GRIESTRT	HLA-B*18:01	0.0004141782654414783	0.0006541734728289377	not-binder
CAETIDYY	HLA-B*18:01	0.07074731960892677	0.052942675487394765	not-binder
LLFLDSND	HLA-B*18:01	0.002432024606059713	0.0039151205297177465	not-binder
AFDDPEEQ	HLA-B*18:01	0.0049455864646006376	0.004944603465100002	not-binder
LFGSTLIM	HLA-B*18:01	0.008746240802065586	0.012500993394358855	not-binder
IFIFHCVL	HLA-B*18:01	0.011605919921814234	0.020960378668509617	not-binder
TQGEPSLN	HLA-B*18:01	0.0011424261196225417	0.001345168721747069	not-binder
KKNIKKKN	HLA-B*18:01	3.679550536901388e-05	3.161945906881697e-05	not-binder
TVRGNPKP	HLA-B*18:01	0.00021822588350914885	0.00024459951235540644	not-binder
GIIHHDIK	HLA-B*18:01	0.0005152743658982217	0.0005672008623451061	not-binder
VGGGVAGL	HLA-B*18:01	0.005077111399441492	0.007924622491513069	not-binder
QRIYTYIQ	HLA-B*18:01	0.0002180391769286416	0.00029327233215332917	not-binder
NNFRYLRT	HLA-B*18:01	0.013242826486339255	0.026409517692440588	not-binder
VDPKEIPL	HLA-B*18:01	0.035957237356342375	0.026563765417334236	not-binder
GKTRGDHA	HLA-B*18:01	0.00010786499033201835	0.00011203797984142807	not-binder
RAFAKNPH	HLA-B*18:01	0.0014575983608665411	0.0025460551193223903	not-binder
GRKVMFAN	HLA-B*18:01	1.0976950736107938e-05	1.2602222412262277e-05	not-binder
AEYSMLPR	HLA-B*18:01	0.23026348277926445	0.1824215354408775	not-binder
EKEAAASE	HLA-B*18:01	0.062144768936559555	0.10681584525210445	not-binder
QYEEQFIR	HLA-B*18:01	0.01757063143886626	0.021386704132990497	not-binder
LQSSMYLT	HLA-B*18:01	0.005718160522644666	0.010878102474851289	not-binder
LGDTIFHT	HLA-B*18:01	0.0014328519358059566	0.002734684819067605	not-binder
WDSLWTSS	HLA-B*18:01	7.503177557168783e-05	6.970378606545022e-05	not-binder
MHMLTVNC	HLA-B*18:01	0.0009699419213575311	0.001131006553421086	not-binder
IQNRYGRI	HLA-B*18:01	0.0181722366840404	0.026115902944691138	not-binder
AIVAKLED	HLA-B*18:01	0.00020591937013136885	0.00026865749248324727	not-binder
PLDLYHKK	HLA-B*18:01	0.00470946078421548	0.005380200579854421	not-binder
TSVLEAIG	HLA-B*18:01	0.00010792795321208359	0.00020155083677699225	not-binder
FEFDSEPT	HLA-B*18:01	0.4803469777107239	0.23380571569906167	ambiguous
HMLLNAQG	HLA-B*18:01	6.238643832219281e-05	0.00010686789785954628	not-binder
GSAFAGLN	HLA-B*18:01	0.00025957089554395907	0.0005035323133066563	not-binder
LATFLAVV	HLA-B*18:01	0.0034941116147820138	0.004146021328860472	not-binder
PALLTENG	HLA-B*18:01	0.0001343136664672784	0.00021478643045065018	not-binder
AKMWIAGL	HLA-B*18:01	0.004421086155343801	0.0037669116751840068	not-binder
QVSEDVVV	HLA-B*18:01	0.0012191514440459627	0.0020790225546112573	not-binder
VKENPVEN	HLA-B*18:01	0.002627459599170834	0.0026480915104211983	not-binder
IAQAIGRA	HLA-B*18:01	0.0013722792521548399	0.0015173305651286924	not-binder
TLYIKARR	HLA-B*18:01	0.00016397861877521792	0.00031259269054791084	not-binder
LNGSGLAV	HLA-B*18:01	0.0018642673385329545	0.0021813496318208833	not-binder
VGKVEAGI	HLA-B*18:01	0.0031616202497389166	0.0036714712944057163	not-binder
DEDIINKV	HLA-B*18:01	0.9871625900268555	0.015495190013345041	binder
VQQQNNPT	HLA-B*18:01	0.005975298627458869	0.006703727970204585	not-binder
IPQSVYVW	HLA-B*18:01	0.006410910304111894	0.01011693086315289	not-binder
DARHVTVR	HLA-B*18:01	0.014659356122137979	0.02057865861296245	not-binder
AVSHGTTK	HLA-B*18:01	0.0002617097113823519	0.00032570923933706995	not-binder
VSSKSMKE	HLA-B*18:01	4.726874988136842e-05	8.008700681678121e-05	not-binder
IGHSERRT	HLA-B*18:01	9.2128396050839e-05	0.0001575163034555785	not-binder
TLRREDVS	HLA-B*18:01	0.00010634039344949996	0.00019285816526370345	not-binder
ESESESEA	HLA-B*18:01	0.004803120227802537	0.005811590798321058	not-binder
KRIEEFLA	HLA-B*18:01	0.00043740322507801466	0.00042759726471606964	not-binder
PLYRYLGG	HLA-B*18:01	0.00016084395152666798	0.0003179146870413019	not-binder
LDEELSKL	HLA-B*18:01	0.37376758754253386	0.13140003125813313	not-binder
SQYPAWSV	HLA-B*18:01	0.07384692169725895	0.10079056165979611	not-binder
GKIGVLVD	HLA-B*18:01	0.005691713998385239	0.007905436036955	not-binder
GKNGTKIK	HLA-B*18:01	0.0008086252197244903	0.0009513189053951045	not-binder
LEMGILDP	HLA-B*18:01	0.12364779375493526	0.09592477038217219	not-binder
RTDILCNL	HLA-B*18:01	0.0009730079192195263	0.001507162121885214	not-binder
FLSAFHQY	HLA-B*18:01	0.14936319347471	0.12914339928043533	not-binder
GSRERRGV	HLA-B*18:01	7.009021376811476e-05	0.00013995664187763546	not-binder
IAAEELIK	HLA-B*18:01	0.019342094991588964	0.019188749212448026	not-binder
ILLFIPKF	HLA-B*18:01	0.011714019870851189	0.011450427793533958	not-binder
AESVGPEF	HLA-B*18:01	0.8713214755058288	0.07771542457269148	binder
QSAISEII	HLA-B*18:01	0.001018407751689665	0.0014856826712886452	not-binder
VELLMHSD	HLA-B*18:01	0.12092067450284957	0.12936152164842307	not-binder
LSQARPRC	HLA-B*18:01	0.0002027067401286331	0.0002490820489837104	not-binder
EAAAAQQA	HLA-B*18:01	0.10121444815140564	0.20098525793129132	not-binder
QVTIAYED	HLA-B*18:01	0.00013955333468373965	0.00024122875550967974	not-binder
TTHFKGHE	HLA-B*18:01	0.00016574249406318132	0.0001420797609568314	not-binder
FLMKVNLE	HLA-B*18:01	0.0008506610050972085	0.0006843337557338758	not-binder
IVGFNTTL	HLA-B*18:01	0.002278243608225239	0.002468502287394753	not-binder
RIFFKSLY	HLA-B*18:01	0.006833196233492345	0.008859875534827744	not-binder
AVTHLEAV	HLA-B*18:01	0.00021548501572397072	0.0003866474643067077	not-binder
ISGMTDLY	HLA-B*18:01	0.03738994850718882	0.040493210483587665	not-binder
VNNVRGML	HLA-B*18:01	0.002135999950041878	0.0035469117776515315	not-binder
DAIHTAKA	HLA-B*18:01	0.013690775842405856	0.022124883065502674	not-binder
ESYQDGSD	HLA-B*18:01	0.018203980500402395	0.023053374840402728	not-binder
EFYMAYAD	HLA-B*18:01	0.00106364207256604	0.002058669559967707	not-binder
PSFNNDKP	HLA-B*18:01	0.0030304480125778353	0.003173489581904087	not-binder
AVGMGWKA	HLA-B*18:01	3.597424083494616e-05	5.6050468511618844e-05	not-binder
DSKTPECR	HLA-B*18:01	0.023927255580201746	0.022565444735738367	not-binder
NYNGMDLS	HLA-B*18:01	0.0004874035833609014	0.00056186012233494	not-binder
QFVYRNII	HLA-B*18:01	0.00084232852277637	0.0008161018084608519	not-binder
VIPIEKSL	HLA-B*18:01	0.000713130187796196	0.0009672040956746347	not-binder
LMPAGVPL	HLA-B*18:01	0.014653839799575508	0.019170374778468984	not-binder
NIGREKRI	HLA-B*18:01	0.0001998191590246279	0.0001764220978389824	not-binder
QFERKKKR	HLA-B*18:01	0.0019511568072630326	0.002050578058453643	not-binder
ALEKQFLK	HLA-B*18:01	0.004193713760469109	0.004210463853573851	not-binder
ARMTLCAG	HLA-B*18:01	5.674467795415694e-05	6.616621479935069e-05	not-binder
LSFLSEVY	HLA-B*18:01	0.03795087579637766	0.0409469104613666	not-binder
KSTGLKTN	HLA-B*18:01	5.012950226728208e-05	9.180109453475608e-05	not-binder
GTFVCNHV	HLA-B*18:01	0.0015585473045575781	0.0024689811663380612	not-binder
HSYRYSAI	HLA-B*18:01	0.0015083062824714944	0.002106304213218146	not-binder
PDSPRTFA	HLA-B*18:01	0.0038635070086456835	0.005215535855849889	not-binder
LLGWGAPA	HLA-B*18:01	0.0024035532700509067	0.002940150638460654	not-binder
QLLSPTLR	HLA-B*18:01	0.0018118968844646588	0.001689292255494422	not-binder
NGVPEDEE	HLA-B*18:01	0.00763074578717351	0.0070484907202422314	not-binder
ETPVSDAG	HLA-B*18:01	0.00039152517365437234	0.0006445649161142338	not-binder
MCIFINQI	HLA-B*18:01	0.02631412532646209	0.027752057630787877	not-binder
GHEYGVTT	HLA-B*18:01	0.0007202769458586999	0.0014192322075342813	not-binder
SGVFDGKT	HLA-B*18:01	0.00018995753210333534	0.000323155123049036	not-binder
TRFFAFHF	HLA-B*18:01	0.033668836066499355	0.023597969348227346	not-binder
VKTYTGHR	HLA-B*18:01	0.0012502009801096392	0.002045294542709321	not-binder
RAEAMSAH	HLA-B*18:01	0.001463633351295357	0.0019319043652767027	not-binder
LSLPFNDF	HLA-B*18:01	0.0058737719024065885	0.004428259076495564	not-binder
DVAKVLKS	HLA-B*18:01	0.00016252403838734608	0.00016397648207458815	not-binder
DIPTIFIS	HLA-B*18:01	0.0021829940268617066	0.004230954022277281	not-binder
GLGVERDY	HLA-B*18:01	0.011589482566341758	0.008132246958725735	not-binder
VSVAEQDQ	HLA-B*18:01	0.0015219962151604705	0.001328910126322269	not-binder
RPKEKIKF	HLA-B*18:01	0.0003260370733187301	0.00028126272771490147	not-binder
EKSVRACA	HLA-B*18:01	9.701449680505902e-05	0.00010817749028390236	not-binder
LPDPIGEV	HLA-B*18:01	0.020126642449758946	0.02695799134864234	not-binder
DRRQAVVL	HLA-B*18:01	0.010655690915882587	0.016388963212746955	not-binder
LDYEEGHV	HLA-B*18:01	0.07343730578722898	0.09791190500406123	not-binder
EALLQPSL	HLA-B*18:01	0.234305218514055	0.20108563174871555	not-binder
VATDILET	HLA-B*18:01	0.0004790734762082138	0.0008490048382667399	not-binder
LFLAMLMT	HLA-B*18:01	0.005437253828245048	0.010854225445007233	not-binder
KDVDDNHR	HLA-B*18:01	0.09767265396076255	0.11970128009217758	not-binder
LNMDEFAM	HLA-B*18:01	0.0011777496684771903	0.0014638208254998649	not-binder
KLTITYSS	HLA-B*18:01	4.653154178413388e-06	6.4398194405426025e-06	not-binder
WTLPRLRM	HLA-B*18:01	0.00016277787717626778	0.00016971585277668238	not-binder
RAYGTNYI	HLA-B*18:01	0.002008244676198956	0.0020462431419907114	not-binder
WTEILNSA	HLA-B*18:01	0.0017056505910659325	0.0029570043251068074	not-binder
TNQIQVFD	HLA-B*18:01	0.0020141602039075225	0.003255686702878509	not-binder
VPGDLFAV	HLA-B*18:01	0.007230082180467434	0.006500110938579509	not-binder
WGYKGVKS	HLA-B*18:01	5.5023798643105694e-05	8.917532204309969e-05	not-binder
RISNTRRI	HLA-B*18:01	0.00012301612882246183	0.00023234950818868533	not-binder
EVQNQECG	HLA-B*18:01	0.0033939425368316734	0.0035486473338171287	not-binder
RHTGVMVG	HLA-B*18:01	0.00012896710428318415	0.00019489469697966372	not-binder
LAHKSYKV	HLA-B*18:01	0.00014666784217070016	0.00017156433223371726	not-binder
YRAHPFWV	HLA-B*18:01	0.003027140279300511	0.0029096103608443036	not-binder
GVPELLEA	HLA-B*18:01	0.00033507505868328734	0.0004869629172192725	not-binder
DTIMTFIA	HLA-B*18:01	0.0028272278079413127	0.0035347682975865914	not-binder
VSGTEVPI	HLA-B*18:01	0.0011233646480832248	0.0007035948571793359	not-binder
LPLLNSSA	HLA-B*18:01	0.0028324905872068483	0.003945872474171763	not-binder
GLVRLLRQ	HLA-B*18:01	0.00031787725045262505	0.000616814435793959	not-binder
IARMAQYS	HLA-B*18:01	6.399522895321752e-05	8.537246313941947e-05	not-binder
ARHVLASG	HLA-B*18:01	4.56990100474286e-05	5.0066430078727275e-05	not-binder
NDLYYRNK	HLA-B*18:01	0.009043274502619169	0.014232788417239258	not-binder
VYRRAMES	HLA-B*18:01	7.90372072287937e-06	1.0709137688909223e-05	not-binder
FHCSVVAI	HLA-B*18:01	0.009227971243672074	0.007631137631468763	not-binder
PTYEPRAT	HLA-B*18:01	0.00021247077829684714	0.0004053157411830406	not-binder
DCITENDC	HLA-B*18:01	0.005090157773520332	0.006686676848252789	not-binder
QYQMPQLP	HLA-B*18:01	0.0013333791372133418	0.0018349445591416152	not-binder
MASDRAPG	HLA-B*18:01	0.00039162840813418144	0.0005007485154269375	not-binder
AFNMTTGP	HLA-B*18:01	0.0013973483408335596	0.0019426818180683166	not-binder
RQLSELIY	HLA-B*18:01	0.18630348443984984	0.10997209178190426	not-binder
GLEQEVQH	HLA-B*18:01	0.00428643268533051	0.003436300716596395	not-binder
GTQGSSSI	HLA-B*18:01	0.0004286544206479448	0.0008226505937338697	not-binder
EFNLDLMG	HLA-B*18:01	0.0005728654092806096	0.0006256067874816371	not-binder
AQEIKPQA	HLA-B*18:01	0.017222961183870213	0.03290003192399872	not-binder
PERLELKK	HLA-B*18:01	0.03955020345747471	0.019700910781788723	not-binder
CDAMHFAE	HLA-B*18:01	0.012152980890823529	0.019709722771999123	not-binder
TGSNNPCG	HLA-B*18:01	0.0005147957751241439	0.0010091915320462742	not-binder
TQRMEEGD	HLA-B*18:01	0.02106466115656076	0.0384883126932057	not-binder
PGYYALEG	HLA-B*18:01	5.8925240000462506e-05	6.542581124335353e-05	not-binder
ARPEVLAH	HLA-B*18:01	0.0028495127718997535	0.004358605847098204	not-binder
NNGDHIIN	HLA-B*18:01	0.00035527953688756496	0.000668224216966366	not-binder
TQVPEPLF	HLA-B*18:01	0.07713889403967186	0.09553745730052063	not-binder
VPRVLGGL	HLA-B*18:01	0.010624442047401317	0.01109895165004682	not-binder
TKRENLEF	HLA-B*18:01	0.07614225619472563	0.11880126212739348	not-binder
NTELTHTS	HLA-B*18:01	0.00041009403312273205	0.0004052856329368076	not-binder
NFRLRDWG	HLA-B*18:01	0.0003546759541677602	0.0005659286721492541	not-binder
RNVGLFRN	HLA-B*18:01	9.744724142422002e-05	0.00017234355983458433	not-binder
TITLAGNE	HLA-B*18:01	0.0010142191797058331	0.0009571659710909435	not-binder
GPKNLVIL	HLA-B*18:01	0.001117604668070271	0.001704397808339986	not-binder
DIKIWYRR	HLA-B*18:01	0.0015470831355287374	0.002269437554390607	not-binder
VADAISKL	HLA-B*18:01	0.010403050063177943	0.007303892339211147	not-binder
YGVKNLIR	HLA-B*18:01	0.0038550752855371685	0.006668205378201915	not-binder
NTLREQGP	HLA-B*18:01	0.0008556017171031272	0.0008430387177052611	not-binder
FFPSSKPP	HLA-B*18:01	0.0019015226334886393	0.0020252347745377815	not-binder
TIIGTVMA	HLA-B*18:01	0.00018204580592282583	0.0002888577097989561	not-binder
SCTTIIWI	HLA-B*18:01	0.0034550437152574887	0.006257258554340463	not-binder
SISIYNQI	HLA-B*18:01	0.0019390624045627191	0.0019076886088362603	not-binder
IMRMCHEG	HLA-B*18:01	0.0008535710071384984	0.0013908129575097934	not-binder
GTAKWDAC	HLA-B*18:01	0.00016492520492477069	0.000216096547341659	not-binder
LRLTSSGI	HLA-B*18:01	0.0016184451058506965	0.0019326189263056666	not-binder
ALVNMQVV	HLA-B*18:01	0.00031773522646290077	0.0005231946835666659	not-binder
FIYNREVQ	HLA-B*18:01	0.002932493586160945	0.0038999776235052186	not-binder
AENKDFYC	HLA-B*18:01	0.09783556223846972	0.11354780279353614	not-binder
AINTSAMT	HLA-B*18:01	0.0004086008676210895	0.0007766902151726503	not-binder
EVMILVTG	HLA-B*18:01	0.002329962278497533	0.004652977923056789	not-binder
TFLKSQGN	HLA-B*18:01	3.9034941389681777e-05	7.590683511047455e-05	not-binder
VDLPSWRK	HLA-B*18:01	0.014850245771231129	0.01688111279003752	not-binder
RPQGLTGA	HLA-B*18:01	7.290375333468546e-06	4.5872361005140795e-06	not-binder
KYVYCCRR	HLA-B*18:01	0.0025943177421140716	0.0050266081394679946	not-binder
QLIDRVWT	HLA-B*18:01	0.0003260438877987326	0.0003455451474187053	not-binder
AGPTVALE	HLA-B*18:01	0.0010619654825745784	0.001633419509149884	not-binder
CHKIAPNL	HLA-B*18:01	0.013925646524876356	0.016426974535297467	not-binder
VDQQSLPG	HLA-B*18:01	0.005431963076625834	0.006838860448471755	not-binder
LIRLLEVD	HLA-B*18:01	0.00016121053985784783	0.00021640979794733221	not-binder
EFNLMEET	HLA-B*18:01	0.002997843045523041	0.005381544214511508	not-binder
LDEGRVRE	HLA-B*18:01	0.025857022637501358	0.019430721539538415	not-binder
STPTGSTA	HLA-B*18:01	0.0006894441017749386	0.0013593496622147214	not-binder
IIQATQQE	HLA-B*18:01	0.0037878543210808856	0.0057187459558479805	not-binder
VMGLEPSS	HLA-B*18:01	6.278523635785404e-05	7.223165721039297e-05	not-binder
ETAKTTGA	HLA-B*18:01	9.342581124656135e-05	0.00015411045448358756	not-binder
VGFHSTSA	HLA-B*18:01	0.0002685367606090949	0.00046627705256774114	not-binder
EKIDKDKA	HLA-B*18:01	0.02002021991138463	0.03735150929913876	not-binder
AVDWVMMQ	HLA-B*18:01	5.0961334179078224e-05	5.358442626972602e-05	not-binder
KLDPVYLK	HLA-B*18:01	0.0022905693738721313	0.0021912415355330467	not-binder
CRHEYEDP	HLA-B*18:01	0.05501161160482297	0.10945432727365982	not-binder
VLATQTLW	HLA-B*18:01	0.0016185045271413401	0.0023656172859650637	not-binder
PVPKVDSA	HLA-B*18:01	0.00012338135384197811	0.0001387695871845859	not-binder
TYVAFIRM	HLA-B*18:01	0.0025921131769791827	0.004828419935520796	not-binder
GDATLESS	HLA-B*18:01	0.0013767821488158915	0.0019750629938824304	not-binder
VIRDGMGQ	HLA-B*18:01	0.00012626981801986404	0.00017625979161599363	not-binder
SNENYKET	HLA-B*18:01	0.0012144821020683594	0.001611639698660455	not-binder
VDPSFIDE	HLA-B*18:01	0.007759008415632707	0.0061291782362674595	not-binder
QCVSGYDN	HLA-B*18:01	0.00020437090356608678	0.0003079979933847163	not-binder
ATLPLLIN	HLA-B*18:01	0.0010434650579185245	0.0013306131125412053	not-binder
YLTNRTFM	HLA-B*18:01	0.003125217514752876	0.003677562713752294	not-binder
VKACREAD	HLA-B*18:01	0.000951270735822618	0.0010984426929732851	not-binder
QKPDPAGL	HLA-B*18:01	0.0011877657641889527	0.0018235642505414562	not-binder
WILGDVFM	HLA-B*18:01	0.001120852303574793	0.0009374503061289606	not-binder
VGLELGAD	HLA-B*18:01	0.0030582363109715517	0.0034396814162194786	not-binder
GQESDTNG	HLA-B*18:01	0.000632927942757533	0.0008079497048882926	not-binder
WKDSKRVK	HLA-B*18:01	0.0012879557718406432	0.001090656165061953	not-binder
SIRNIMTQ	HLA-B*18:01	0.0010173919802582531	0.0019151439284823258	not-binder
LHNRNAPN	HLA-B*18:01	0.002768501094669773	0.00492786303672052	not-binder
CYFMKLHH	HLA-B*18:01	0.0007859285344181899	0.001363887590656055	not-binder
FETLDDLN	HLA-B*18:01	0.12059442757454235	0.11808966216428658	not-binder
NKGLTKKL	HLA-B*18:01	0.0029572825907962395	0.0031217020197992244	not-binder
ALHDLKSG	HLA-B*18:01	0.00023900676111452413	0.00042321101227081007	not-binder
IKAQQAEV	HLA-B*18:01	0.005096574303752277	0.008095831847911949	not-binder
IRDGMGQG	HLA-B*18:01	0.00016848932800712647	0.00024911237969924894	not-binder
MLAERKGA	HLA-B*18:01	8.690210651707275e-05	0.00010600612316089603	not-binder
LSLNDASL	HLA-B*18:01	0.0008460578066660674	0.0010811613137901518	not-binder
PARGSHYI	HLA-B*18:01	8.708135935648897e-05	7.178830817581679e-05	not-binder
APNPSLLV	HLA-B*18:01	0.0021387165237683804	0.0015948524054510609	not-binder
RGNSAFKS	HLA-B*18:01	2.473987560591695e-06	2.089650280067974e-06	not-binder
LVTWLGIS	HLA-B*18:01	0.0018788093934290373	0.0037339613041124996	not-binder
RDVHYTHY	HLA-B*18:01	0.554439228773117	0.2563478539358362	ambiguous
ALVHSDLK	HLA-B*18:01	0.00020542719800431541	0.00021437610597694348	not-binder
IKTRLFTI	HLA-B*18:01	0.014702447794843466	0.026171481127873337	not-binder
SVLAHRHM	HLA-B*18:01	0.002407064975045614	0.0026351462648791465	not-binder
KIELSSKK	HLA-B*18:01	0.002646552718942985	0.003521593929532919	not-binder
SPPAAPPP	HLA-B*18:01	0.05684884013608098	0.03419790287999848	not-binder
AINAIQKS	HLA-B*18:01	4.128785303691984e-05	2.883255914263605e-05	not-binder
GIFFMIKG	HLA-B*18:01	0.00045289723893802145	0.000899050908532114	not-binder
AQDVSGHS	HLA-B*18:01	0.0013803563262626995	0.001736433492753865	not-binder
TVLDVSDN	HLA-B*18:01	0.000270810801157495	0.00043144479623105154	not-binder
KAHSTIAA	HLA-B*18:01	0.00015419784065215936	0.00023983526280547417	not-binder
DPKARYGL	HLA-B*18:01	0.005065408876544097	0.006874596709998337	not-binder
AARAGATY	HLA-B*18:01	0.027968064497690646	0.03835275933086404	not-binder
TVSYELGL	HLA-B*18:01	0.0011724470121407648	0.0017574140010338292	not-binder
GRGQRELI	HLA-B*18:01	0.0029817332193488254	0.00332587254596653	not-binder
VVKMKMKN	HLA-B*18:01	2.0463221363797857e-05	3.634154271606955e-05	not-binder
DLFLEKDG	HLA-B*18:01	0.15195039696991444	0.28555384043451426	not-binder
DPCIDGGQ	HLA-B*18:01	0.007466717212810181	0.012531398925249427	not-binder
PRDAIEDI	HLA-B*18:01	0.003007723885093583	0.002350055320568224	not-binder
VFRRKRRL	HLA-B*18:01	6.376657867885882e-05	0.00012517050732360622	not-binder
YQLKLMIF	HLA-B*18:01	0.09310843892926642	0.14481443336540012	not-binder
PYYCEENV	HLA-B*18:01	0.0009484597842856601	0.0013540020189032852	not-binder
GERQRVAI	HLA-B*18:01	0.22786116302013398	0.16658381109276063	not-binder
RPSDKPLR	HLA-B*18:01	0.00017815087076087366	0.00018526983844774695	not-binder
QRNPVPTS	HLA-B*18:01	0.00039358871523518244	0.0006573793831164619	not-binder
DVQTGVSE	HLA-B*18:01	0.03224361287429929	0.03449920789165151	not-binder
FLRDRKSL	HLA-B*18:01	0.001418430548346805	0.0021133737637465924	not-binder
DVPKTKET	HLA-B*18:01	0.0010850345570361242	0.00163600754954996	not-binder
FRGVEQVA	HLA-B*18:01	0.00019842488545691596	0.0001883657219274709	not-binder
EALALVAV	HLA-B*18:01	0.07322357815737632	0.08945787790229995	not-binder
VALISAVY	HLA-B*18:01	0.025813068688148633	0.025386391386061125	not-binder
ATLIFLVS	HLA-B*18:01	0.0003294389222787686	0.0006546848454916265	not-binder
RNSQSTSR	HLA-B*18:01	0.001708464440615387	0.002338913963015478	not-binder
WGPVPCGK	HLA-B*18:01	0.0002740252866715309	0.00042913756977618354	not-binder
RLDKFFVV	HLA-B*18:01	0.0016378465021261944	0.00229385680492927	not-binder
DELAKDID	HLA-B*18:01	0.4347845375537872	0.2707549642120949	ambiguous
AGASDIHP	HLA-B*18:01	0.0005329982895091234	0.0009114881932629153	not-binder
AAGNGHLE	HLA-B*18:01	0.00021997369194650673	0.00017048867429743914	not-binder
EESEEEEE	HLA-B*18:01	0.3499646016396582	0.25571102064025175	not-binder
KGWMESYK	HLA-B*18:01	0.00013353022914088796	0.00016008611193030263	not-binder
SSSCVPSS	HLA-B*18:01	5.45622540101931e-05	6.536175804878077e-05	not-binder
FDALMQKL	HLA-B*18:01	0.3480707824230194	0.2511461592954122	not-binder
LDPESKMI	HLA-B*18:01	0.00700557028176263	0.00586451154550203	not-binder
DFAVNDSG	HLA-B*18:01	0.007663184928242117	0.014531570343984114	not-binder
RRRQTERL	HLA-B*18:01	0.00831029458786361	0.014746779872149928	not-binder
DYVTSTPA	HLA-B*18:01	0.0030149188420182326	0.0030554404791818418	not-binder
VTVLSVIN	HLA-B*18:01	0.0007874985717990057	0.0011399745659428438	not-binder
VETDINAS	HLA-B*18:01	0.11664821389131248	0.15338534879589866	not-binder
NDEIINRN	HLA-B*18:01	0.024743055645376443	0.023757753707666498	not-binder
IFEVSLAD	HLA-B*18:01	0.010164761714986526	0.01817700126966481	not-binder
NRNMGKPA	HLA-B*18:01	0.000586333975161324	0.0006944542179122974	not-binder
LLVVCDYG	HLA-B*18:01	0.000340792273345869	0.0006211990283540073	not-binder
LAPGNTAV	HLA-B*18:01	0.0015972992252500263	0.0022658200395815824	not-binder
QWQIQQSQ	HLA-B*18:01	0.003872029992905368	0.007564749406126427	not-binder
GFGPAEGA	HLA-B*18:01	0.0013485378278346616	0.0018203387480356442	not-binder
SNDDYQVL	HLA-B*18:01	0.0012478205102524954	0.0018454762583406364	not-binder
NIMRMLHP	HLA-B*18:01	0.000526869376643635	0.0007487048068965811	not-binder
LKDAVEHN	HLA-B*18:01	0.0005099725662148557	0.0004150040045593059	not-binder
MSGTPAVD	HLA-B*18:01	0.00042682924983523663	0.0007650794290249379	not-binder
VTSIRALP	HLA-B*18:01	0.00040721487716837145	0.000714446832760239	not-binder
YDLRCELI	HLA-B*18:01	0.10975819686427712	0.11649030900455692	not-binder
TSSSKQSS	HLA-B*18:01	2.1902973984384697e-06	3.2799605826989135e-06	not-binder
FAGVGERT	HLA-B*18:01	0.000527171293651918	0.0006875790591967452	not-binder
HEINEGFF	HLA-B*18:01	0.9634225249290467	0.05056577783639628	binder
VDLLGSYQ	HLA-B*18:01	0.013466888014227152	0.00668726449621257	not-binder
VEEKTKNL	HLA-B*18:01	0.6559424757957458	0.18278373436457496	binder
KNNVLING	HLA-B*18:01	8.50405244079866e-05	0.00011257611922319389	not-binder
AIIFDDFK	HLA-B*18:01	0.00036963482343708163	0.0004771864579896901	not-binder
KNLIEQAE	HLA-B*18:01	0.002157608699053526	0.0028536594682058887	not-binder
RFVAERPT	HLA-B*18:01	0.0017635380616411566	0.00273509113007207	not-binder
VIVREPHN	HLA-B*18:01	6.593471957927477e-05	0.00012356196805356838	not-binder
EIQDFVPQ	HLA-B*18:01	0.016545246539317306	0.030485767952390858	not-binder
ANPADAPP	HLA-B*18:01	0.008315263155873253	0.010000325891694842	not-binder
EQRSSDGT	HLA-B*18:01	0.0017495608415629249	0.0020582343297515186	not-binder
GRRLIDSG	HLA-B*18:01	1.954278456732794e-05	1.3495583733774273e-05	not-binder
FYQDGASW	HLA-B*18:01	0.01097574248633464	0.01898188339438313	not-binder
SGKKVLFE	HLA-B*18:01	0.005764848770922981	0.011073517334456896	not-binder
EAVRPAWL	HLA-B*18:01	0.01238410347723402	0.01165975232665297	not-binder
KQLERGKI	HLA-B*18:01	0.006504141907498706	0.005786831118782645	not-binder
AAASESPF	HLA-B*18:01	0.0019385497944313101	0.0018416229463359374	not-binder
LMLLMDID	HLA-B*18:01	0.00011202553678231197	9.605970231114729e-05	not-binder
ETCVGGTC	HLA-B*18:01	0.003909882544576249	0.004724695662514932	not-binder
LKHVLCTD	HLA-B*18:01	0.0005154637146915775	0.0005322824574449525	not-binder
NLPRLPPA	HLA-B*18:01	0.001194008569291327	0.0020565384498752886	not-binder
MNVDEKIK	HLA-B*18:01	0.005651849920832319	0.007609257208751663	not-binder
PLQWLAPY	HLA-B*18:01	0.015355577210357296	0.0172444391806675	not-binder
QKYAAEYE	HLA-B*18:01	0.002882417851833452	0.00505728826129419	not-binder
RLLERVTK	HLA-B*18:01	0.00043749242659032463	0.000598336952685752	not-binder
GGKTKRIG	HLA-B*18:01	1.2846809539723836e-05	2.1929121827541246e-05	not-binder
IQRQLADL	HLA-B*18:01	0.024819900991860776	0.027822822468151504	not-binder
NMFYPVIK	HLA-B*18:01	0.0013231667995569295	0.0018092494329852652	not-binder
ENKALEES	HLA-B*18:01	0.04498284842611611	0.0802412408732839	not-binder
AITNAPLA	HLA-B*18:01	0.0005497988561742773	0.0010363599821145483	not-binder
VLTAKPPV	HLA-B*18:01	0.0009888269183647934	0.0010424951338320924	not-binder
VIFEIAEN	HLA-B*18:01	0.0010944401651613589	0.00187974788965683	not-binder
HCPGPETE	HLA-B*18:01	0.0006898711322719464	0.000616272010363848	not-binder
FGWPGWEM	HLA-B*18:01	0.03822666890919209	0.031238703577143808	not-binder
HEDKTKGV	HLA-B*18:01	0.5230786740779877	0.1239004230787546	ambiguous
QSILNPQH	HLA-B*18:01	0.004108220008674834	0.007333656842502221	not-binder
GCMAQSHP	HLA-B*18:01	0.001781127872345678	0.002622921109797839	not-binder
GSAGPLHL	HLA-B*18:01	0.0013164451218472095	0.0014704365451202082	not-binder
WMGDDDAY	HLA-B*18:01	0.02782744385767728	0.026418625607741116	not-binder
KVEHYRIM	HLA-B*18:01	0.0003613868135289522	0.0006266324142758519	not-binder
GSFQVTRA	HLA-B*18:01	0.00016858753970154793	0.00019657425927932092	not-binder
QFELVANA	HLA-B*18:01	0.0029914844722952693	0.002381851968328775	not-binder
GKSARIKE	HLA-B*18:01	0.00017676319712336407	0.0002746569469691842	not-binder
EANTRLSR	HLA-B*18:01	0.014806792567833326	0.02023556694225114	not-binder
RLSVFKSN	HLA-B*18:01	5.139346039584325e-05	6.788207761657515e-05	not-binder
YCVSIKIT	HLA-B*18:01	0.0029348198117531863	0.005539663021163119	not-binder
VGYFTPKK	HLA-B*18:01	0.0034801301473635247	0.004484135864802066	not-binder
SGLQVDVL	HLA-B*18:01	0.0027814235188998284	0.002225390887140204	not-binder
RATRSALR	HLA-B*18:01	0.00010326036164087782	0.00013252755416034125	not-binder
MSCNPAIG	HLA-B*18:01	0.0003113625474497894	0.00031181983840361386	not-binder
KLRTWFAA	HLA-B*18:01	9.809497109927178e-05	0.00013565981815707903	not-binder
RGVDLVPY	HLA-B*18:01	0.011236646538600325	0.008643352684167488	not-binder
FENPELGR	HLA-B*18:01	0.7113714158535004	0.16583096616769594	binder
PSCCRWRI	HLA-B*18:01	0.00011613251125481838	0.00014764381179176986	not-binder
SSPKDSRQ	HLA-B*18:01	9.906440244265014e-05	0.00019041395708449977	not-binder
KWLSQDNA	HLA-B*18:01	0.004943661756942675	0.008484934037187735	not-binder
DSPYLSPV	HLA-B*18:01	0.015523602371104062	0.02246756987910713	not-binder
GFFKAVQS	HLA-B*18:01	7.444131829856815e-05	0.00013186001224740166	not-binder
AMQARGEQ	HLA-B*18:01	0.0030260506260674446	0.0027054681059775956	not-binder
SALQGNNV	HLA-B*18:01	0.0013324945986312286	0.0021106188707679377	not-binder
IQRLMAGQ	HLA-B*18:01	0.0026664701931622403	0.0032875393862735213	not-binder
SALPSTSA	HLA-B*18:01	0.0008036019971768837	0.0014215130748929813	not-binder
TGAEKPKF	HLA-B*18:01	0.009659649129025638	0.009797345430945882	not-binder
IRILTGDK	HLA-B*18:01	0.0014741965271241498	0.002616658822704015	not-binder
GEYTHTIM	HLA-B*18:01	0.7412812769412994	0.2175940983903007	binder
KFKHLFDK	HLA-B*18:01	0.0014384342037374153	0.0010612605381293899	not-binder
PGLDGSGW	HLA-B*18:01	0.000478683256893575	0.0005685914272470675	not-binder
FTTIIFLI	HLA-B*18:01	0.0020514949184956776	0.0038694368015659026	not-binder
INTSQLDV	HLA-B*18:01	0.00038151602100811033	0.00041754353335290496	not-binder
NQSTFKEI	HLA-B*18:01	0.03517036912962794	0.040206984943457744	not-binder
RCSEQKYV	HLA-B*18:01	0.00023114113333946306	0.0002882360890436472	not-binder
FEPGVDQV	HLA-B*18:01	0.1918886411935091	0.17323420201290904	not-binder
QLEMEQGI	HLA-B*18:01	0.006083520033280365	0.009278946324626208	not-binder
EIYHTCDD	HLA-B*18:01	0.0029840202172636055	0.0028194268413236287	not-binder
FPLLSLLS	HLA-B*18:01	0.0032876411787583493	0.00462022293944305	not-binder
VGAAAPPA	HLA-B*18:01	0.012769192236009985	0.022470973998994365	not-binder
PQSIGMWT	HLA-B*18:01	0.0008302880155497405	0.0007477710479295778	not-binder
VDLARDAY	HLA-B*18:01	0.6610432893037796	0.24364807905269023	binder
EYVKVYDA	HLA-B*18:01	0.0020872827366474668	0.0019361932098873455	not-binder
MYEIFKAG	HLA-B*18:01	0.0013403069542050616	0.0017010095137687026	not-binder
PIHSESTQ	HLA-B*18:01	0.0012958441930095432	0.0025453771675610247	not-binder
LGDLVSPG	HLA-B*18:01	0.00033246534107149727	0.0005676322690391437	not-binder
FFVDVQQW	HLA-B*18:01	0.01981153733213432	0.03434077285315462	not-binder
LPPEMQVL	HLA-B*18:01	0.014898601674940438	0.016861461556893966	not-binder
VKDDFNEI	HLA-B*18:01	0.03408989661838859	0.048445680485810313	not-binder
TGPVQQWQ	HLA-B*18:01	0.00042825727305240147	0.0005509367769847726	not-binder
TTSRSTPG	HLA-B*18:01	0.00024758019638397853	0.00045421843198759565	not-binder
VLSTNKET	HLA-B*18:01	0.00037695544424423135	0.0005886313826606407	not-binder
DAYRRIRN	HLA-B*18:01	0.0021835990524778025	0.003508992334601725	not-binder
PAREPLIS	HLA-B*18:01	4.5331843466556165e-05	5.46449514009811e-05	not-binder
DIWTSIAS	HLA-B*18:01	0.00020131689648223984	0.0003806126761772299	not-binder
SSPAGDGN	HLA-B*18:01	0.00016386764556841626	0.0002213769350003078	not-binder
CDSCLIHP	HLA-B*18:01	0.057602310604852394	0.07435053707239553	not-binder
LDTKPFRD	HLA-B*18:01	0.0042199878167593855	0.0034612073639018717	not-binder
GGRDSGTF	HLA-B*18:01	0.013375021010870115	0.014605213326188004	not-binder
VEVNGENV	HLA-B*18:01	0.1533639647066593	0.07983274178040942	not-binder
KQASRFIN	HLA-B*18:01	0.0017296809714707705	0.0018481580586064666	not-binder
EQSRIFRS	HLA-B*18:01	0.0009560833482851194	0.0017449598218036006	not-binder
ALEFLVRM	HLA-B*18:01	0.007433745635717059	0.007569970200970379	not-binder
TIQREQNR	HLA-B*18:01	0.0027748017362682733	0.0023320422834353094	not-binder
IVSRTIEG	HLA-B*18:01	0.0001102027894148705	9.559965101824453e-05	not-binder
KPVDPIAL	HLA-B*18:01	0.0004400002115289681	0.00025482880674758634	not-binder
GNSTSIQE	HLA-B*18:01	0.0002828413730185275	0.00048106707167084353	not-binder
GFTYLGPV	HLA-B*18:01	0.005056080891517922	0.008096856917885854	not-binder
GRRSAHLH	HLA-B*18:01	6.381600633176276e-05	7.1034424814556e-05	not-binder
RKKDNFKL	HLA-B*18:01	0.0009051215733052231	0.0008067391584371427	not-binder
IKKCDLFV	HLA-B*18:01	0.021319800219589524	0.03687043305743071	not-binder
VLRYTDPR	HLA-B*18:01	0.010778535512508824	0.017576170229065057	not-binder
DHSVEVAH	HLA-B*18:01	0.11430035214871168	0.11552807496849636	not-binder
GLTDWAPA	HLA-B*18:01	0.00011528060581440513	0.00014539591410875905	not-binder
YIVANNEV	HLA-B*18:01	0.0007492592987546232	0.0011120957061764968	not-binder
PSDFARTG	HLA-B*18:01	0.0001345699724311089	0.00023082207916602627	not-binder
RTAQAAGA	HLA-B*18:01	7.773210096342353e-05	0.00015442562721308613	not-binder
GGIAMHWG	HLA-B*18:01	0.0003408315067190415	0.0005486023511462937	not-binder
EVNTPKDS	HLA-B*18:01	0.0003551042711478658	0.00046318382476845854	not-binder
LDDLPPLS	HLA-B*18:01	0.013846456029568799	0.01530161472232227	not-binder
LRHSTIRK	HLA-B*18:01	0.00011595902661269975	0.00013594802018185211	not-binder
VGSVNKAE	HLA-B*18:01	0.0008122277795337141	0.0009262076308510171	not-binder
DQTIRIHG	HLA-B*18:01	0.03420579687590362	0.059767025317795534	not-binder
GLGEIKGV	HLA-B*18:01	0.001172865250873656	0.001099656477331748	not-binder
IIKSYNLR	HLA-B*18:01	0.0007944929577206495	0.0011049006717337687	not-binder
YSTLKGIR	HLA-B*18:01	0.0016857862312463113	0.0033093145940119692	not-binder
SQAQKVII	HLA-B*18:01	0.01574721371061969	0.01253863362598333	not-binder
QKNFDIIK	HLA-B*18:01	0.002832957963255467	0.0028956736303263997	not-binder
IHRLEDWG	HLA-B*18:01	9.319636910731788e-05	0.00011942104366352074	not-binder
TASRKGLP	HLA-B*18:01	0.00018118707534995338	0.0002178111473926595	not-binder
SNLIKEFE	HLA-B*18:01	0.002231268293417088	0.002026484142118103	not-binder
RWFYILNN	HLA-B*18:01	0.001794179264511353	0.0034918977800011642	not-binder
YSTIRQLV	HLA-B*18:01	0.0010228218027577896	0.0018624812395841447	not-binder
NTLKALKE	HLA-B*18:01	0.0062924200072302485	0.010955097392161262	not-binder
AERGLEGL	HLA-B*18:01	0.29983613789081576	0.14528452536756667	not-binder
EELVYQVP	HLA-B*18:01	0.3404372327029705	0.22648206955691363	not-binder
TLTDELIM	HLA-B*18:01	0.002650233736494556	0.0030272370767049873	not-binder
SWVSLFLG	HLA-B*18:01	0.00035271754412673494	0.0007034157871934068	not-binder
AGFVPIRK	HLA-B*18:01	0.0009392738364113029	0.001120071129458906	not-binder
NSLGKQLF	HLA-B*18:01	0.006385015067644417	0.0060509694575202905	not-binder
WKKEIMVG	HLA-B*18:01	0.0003732556937393383	0.00048310174695479456	not-binder
VSGRPLFP	HLA-B*18:01	0.0005933361497227451	0.0005770242652328306	not-binder
VQGVRQNS	HLA-B*18:01	0.00022210807371720876	0.0003980842806962964	not-binder
IESHGPCS	HLA-B*18:01	0.12322980598546565	0.15968435265838005	not-binder
AGMVEKAS	HLA-B*18:01	4.243048325776044e-05	4.6698647720008934e-05	not-binder
MIKVGDCD	HLA-B*18:01	0.011693714139983057	0.018001344456657097	not-binder
NDVAKLTK	HLA-B*18:01	0.11874933475628495	0.12033105734530082	not-binder
RINKIGVI	HLA-B*18:01	0.0011040346315894568	0.0016414285374967924	not-binder
VMLQDFTG	HLA-B*18:01	7.131998239344739e-05	6.602897765882697e-05	not-binder
SNQHPTQT	HLA-B*18:01	8.414426291025734e-05	0.0001561287752801827	not-binder
SGIAGSIE	HLA-B*18:01	0.002698298831819557	0.001960638765581741	not-binder
GKVSVALF	HLA-B*18:01	0.018864658335223793	0.02221626779584967	not-binder
SLRYAAKL	HLA-B*18:01	0.0029882404899581163	0.003206433578920009	not-binder
LMWKDFID	HLA-B*18:01	0.00047196699160849674	0.0003409777600551336	not-binder
SVNALVKK	HLA-B*18:01	0.0011680726158374455	0.0011183101695383705	not-binder
VKYGADTV	HLA-B*18:01	0.002467485317902174	0.0025552334390810537	not-binder
KIGVMFGS	HLA-B*18:01	3.040374410012703e-06	3.73844090927299e-06	not-binder
YRAMAYGE	HLA-B*18:01	0.0008038251693960774	0.0012800788106999354	not-binder
PRQLALYA	HLA-B*18:01	0.0003351437085257203	0.0003546943307554636	not-binder
ALDRFKTK	HLA-B*18:01	0.0007524525049120712	0.0011501606934606148	not-binder
FGRKASGG	HLA-B*18:01	7.233693810064779e-05	0.00011310101077876822	not-binder
RTCAARML	HLA-B*18:01	0.0003066585823034984	0.00047823533719827926	not-binder
RMSVQNVA	HLA-B*18:01	8.395112268999583e-05	7.144505897315162e-05	not-binder
QNALQTPC	HLA-B*18:01	0.0015639222869737069	0.0017305015732572426	not-binder
ARGLAAMS	HLA-B*18:01	1.0544068913986848e-05	1.8873362412319932e-05	not-binder
PDNVAPAL	HLA-B*18:01	0.06116282286820933	0.0924124600930128	not-binder
PDEGVINT	HLA-B*18:01	0.00328363926619204	0.005803845360727058	not-binder
VDQSVLLL	HLA-B*18:01	0.0928220348971081	0.12905299841029982	not-binder
YVASGVIK	HLA-B*18:01	0.0029383606975898146	0.003664756308809091	not-binder
RLGDYLLE	HLA-B*18:01	0.0007198353754574782	0.0010639487402718626	not-binder
VIAIFIFI	HLA-B*18:01	0.0019196704204659909	0.003164118489446868	not-binder
GVLYPPTA	HLA-B*18:01	0.0002197252635141922	0.0004039432510623941	not-binder
KLAEVAGE	HLA-B*18:01	0.0008679041464347392	0.0011489354847878405	not-binder
EASGLDNG	HLA-B*18:01	0.004647602844715948	0.006628119921754876	not-binder
RLREMEAL	HLA-B*18:01	0.005703622387954965	0.007362192012998527	not-binder
GANGFKGA	HLA-B*18:01	1.7842128090705956e-05	3.0779291896488844e-05	not-binder
QKNMLNEK	HLA-B*18:01	0.0016514755378011614	0.002162648587242472	not-binder
PPQNGPYP	HLA-B*18:01	0.001213017646290382	0.0020183513420027593	not-binder
PYSRDTNV	HLA-B*18:01	0.00048386330736320814	0.0006719622991081036	not-binder
GTGDKEQQ	HLA-B*18:01	0.0008886720129169135	0.0011412394847718835	not-binder
LRSVGSGN	HLA-B*18:01	0.00010838271057771465	0.00014696599588055113	not-binder
RVTSSVPL	HLA-B*18:01	0.00123259672018321	0.0022616007753178792	not-binder
QFVDGNTG	HLA-B*18:01	0.0005135166351919907	0.000595210609219993	not-binder
WSTYFLLL	HLA-B*18:01	0.004903987310672875	0.008846235825458822	not-binder
NWASEIWV	HLA-B*18:01	0.004058424974161312	0.005467115216219472	not-binder
PVRLSELE	HLA-B*18:01	0.0003447519295150414	0.00045919160406796873	not-binder
GVVAKDAL	HLA-B*18:01	0.0006943278512153483	0.0012866732887237056	not-binder
LPRIRDRR	HLA-B*18:01	0.0006735571141689434	0.00087093270506421	not-binder
LVNVHIAP	HLA-B*18:01	0.0010093114397022873	0.0019468326776621138	not-binder
GLPDVLFV	HLA-B*18:01	0.001847616230679705	0.0026762990685064944	not-binder
KLYLTIIL	HLA-B*18:01	0.005637985777138965	0.009504091171321475	not-binder
AIGTGKDG	HLA-B*18:01	0.00028086179999036175	0.0005063024110580276	not-binder
LEIVRQLM	HLA-B*18:01	0.7576968342065811	0.30341040535771074	binder
YFTERLIK	HLA-B*18:01	0.0033080608322052286	0.0031231172695383824	not-binder
LSSASAVM	HLA-B*18:01	0.005608985597791616	0.008439781854219983	not-binder
TVELIERM	HLA-B*18:01	0.05112439296208322	0.05887280467198454	not-binder
DAIEKAVA	HLA-B*18:01	0.023689239175291733	0.04279914661676594	not-binder
GYGLYDRA	HLA-B*18:01	0.00115522359528768	0.0022287747463093648	not-binder
LTSATGYL	HLA-B*18:01	0.0018182069491103903	0.003252123079009589	not-binder
SYKAQDNA	HLA-B*18:01	0.0001454525921402605	0.0002505524686915859	not-binder
PKDQRQLA	HLA-B*18:01	0.00020073358637091588	0.0003582031454376101	not-binder
EFLAVRKL	HLA-B*18:01	0.03801936759264209	0.04568786466044193	not-binder
SLKKGDKF	HLA-B*18:01	0.003236735542304814	0.0018242073925542497	not-binder
PLVAALLV	HLA-B*18:01	0.0016026477358536794	0.0023926612844359	not-binder
AVARIMMP	HLA-B*18:01	0.00022759435734656108	0.0004323392002678342	not-binder
SGSYAMSQ	HLA-B*18:01	0.0005561753168876749	0.001020646841602658	not-binder
CTDVPVTH	HLA-B*18:01	0.0021916776051511986	0.004029805550112136	not-binder
VDQKTMER	HLA-B*18:01	0.032518424221780154	0.034979211615058646	not-binder
[truncated: 16,285 more rows]
