# Supplementary material for: Peptidome Surveillance Across Evolving SARS-CoV-2 Lineages Reveals HLA Binding Conservation in Nucleocapsid Among Variants With Most Potential for T-Cell Epitope Loss in Spike
Source: Front Immunol. 2022 Jun 23;13:918928. doi: 10.3389/fimmu.2022.918928 (PMC9260595; doi:10.3389/fimmu.2022.918928)
Supplement: Supplementary file 4 [file DataSheet_4.zip › cnn_results/HLA-B15_03_predictionsCNN.csv]

peptide	allele	prediction	prediction_std	classification
AAAAAAPPDP	HLA-B*15:03	0.2840033171698451	0.32768830691029366	not-binder
AAANPTLAF	HLA-B*15:03	0.941557788848877	0.06393074137808495	binder
AAAPAGTTF	HLA-B*15:03	0.9811949610710144	0.023953783421444375	binder
AAAPVIKAY	HLA-B*15:03	0.9676381468772888	0.05234241126996403	binder
AAESPAGRA	HLA-B*15:03	0.010996771208010615	0.007114870918862036	not-binder
AAFTLRTQY	HLA-B*15:03	0.884204626083374	0.06039261716207385	binder
AAIRENPVY	HLA-B*15:03	0.7989110112190246	0.25746625286201535	binder
AANLFAQTY	HLA-B*15:03	0.889768409729004	0.11298603662329157	binder
AANPHSFVF	HLA-B*15:03	0.9395251750946045	0.054533831040931464	binder
AAPEGKRSL	HLA-B*15:03	0.2367275685071945	0.10759573383623339	not-binder
AEQRGENALKD	HLA-B*15:03	0.0024479585626977496	0.0021834835761541274	not-binder
AEWSSKTSY	HLA-B*15:03	0.8759001970291138	0.05978608608810118	binder
AEYQFTGTY	HLA-B*15:03	0.8216304302215576	0.08068611993036041	binder
AGAPPGTAY	HLA-B*15:03	0.8327856659889221	0.1433747995738377	binder
AGFAAIVAY	HLA-B*15:03	0.8813200831413269	0.07687675640698043	binder
AGFAFRQTY	HLA-B*15:03	0.9086267948150635	0.03360617115161589	binder
AGGYFTSPGGY	HLA-B*15:03	0.41286466270685196	0.2012594581970893	ambiguous
AGLQFPVGR	HLA-B*15:03	0.05785410513635725	0.09904447309984678	not-binder
AGSKQLFMTAY	HLA-B*15:03	0.19653892740607262	0.14043403010332825	not-binder
AGYLGFKAY	HLA-B*15:03	0.7357745826244354	0.19413075103768215	binder
AGYTARVY	HLA-B*15:03	0.5943950474262237	0.1657436156817569	binder
AHAHPQEVY	HLA-B*15:03	0.5733573496341705	0.20674096330149777	ambiguous
AHFAKSISL	HLA-B*15:03	0.8179465413093567	0.13513391233601071	binder
AHIVSRLFY	HLA-B*15:03	0.7112858355045318	0.12917304767350618	binder
AHKANTLVY	HLA-B*15:03	0.7325695157051086	0.1608908535590222	binder
AHNMRVMKF	HLA-B*15:03	0.33793326690793035	0.23171266672220964	not-binder
AHNPQQIYF	HLA-B*15:03	0.6193732619285583	0.22044740221100723	binder
AHQGNPAVY	HLA-B*15:03	0.5726001620292663	0.21874267290288957	ambiguous
AHRNPKIGY	HLA-B*15:03	0.3711364150047302	0.12390495416375662	not-binder
AHSLVGTPY	HLA-B*15:03	0.6757904469966889	0.28080134857870837	binder
AHSVPSPAF	HLA-B*15:03	0.7792641520500183	0.16508108526740464	binder
AHYNLQNAF	HLA-B*15:03	0.8183375477790833	0.11485588887673272	binder
AKAAEAAASAY	HLA-B*15:03	0.8378078937530518	0.21069857616169566	binder
AKAAEEAKKF	HLA-B*15:03	0.1533818408846855	0.041794955262815466	not-binder
AKAAGPLQVY	HLA-B*15:03	0.6852119266986847	0.1853121808108373	binder
AKAFLSTLF	HLA-B*15:03	0.8545401573181153	0.1081557070659241	binder
AKAGGFVVGY	HLA-B*15:03	0.7558685839176178	0.19539144544730114	binder
AKAGILTTL	HLA-B*15:03	0.5852561950683594	0.25460023690789424	ambiguous
AKAGITTTL	HLA-B*15:03	0.6068510681390762	0.28880555517356055	ambiguous
AKAGTEEAIVY	HLA-B*15:03	0.265631141513586	0.24419230980643	not-binder
AKAIATTVTY	HLA-B*15:03	0.7792832970619201	0.06442060729973038	binder
AKAISKNVL	HLA-B*15:03	0.36272597014904023	0.2757554490435512	ambiguous
AKAKPEASF	HLA-B*15:03	0.8721588373184204	0.03492352876671775	binder
AKANPQVL	HLA-B*15:03	0.11158406555186957	0.07959724243770784	not-binder
AKANPQYTVY	HLA-B*15:03	0.5622715413570404	0.24266434236864667	ambiguous
AKAPPPVFY	HLA-B*15:03	0.7129636645317078	0.19450594079440645	binder
AKAPSRMY	HLA-B*15:03	0.2760181248188019	0.20632547429213338	not-binder
AKAPVGPVT	HLA-B*15:03	0.2917140245437622	0.1383943628481427	not-binder
AKAPYLAKF	HLA-B*15:03	0.45089623481035235	0.3754099674735352	ambiguous
AKAQALVQY	HLA-B*15:03	0.7172918319702148	0.1735512439933159	binder
AKAQSGLAF	HLA-B*15:03	0.9571353554725647	0.025258294991113393	binder
AKASKIEVY	HLA-B*15:03	0.6035320162773132	0.11133280375793131	binder
AKASPTQNLF	HLA-B*15:03	0.26139446794986726	0.17269080202439374	not-binder
AKATILCTSY	HLA-B*15:03	0.5181142866611481	0.2446448598684269	ambiguous
AKDPANGRQF	HLA-B*15:03	0.6247940063476562	0.08893143890124892	binder
AKDPRYARY	HLA-B*15:03	0.1538375247269869	0.16266987271580635	not-binder
AKDPSVSIRY	HLA-B*15:03	0.4508208893239498	0.3016521805620512	ambiguous
AKDPTAVIF	HLA-B*15:03	0.6286858916282654	0.19163039210278274	binder
AKDQSVRIW	HLA-B*15:03	0.08153626734856516	0.10077863875378934	not-binder
AKEEHLRQY	HLA-B*15:03	0.5421825602650643	0.24349323971957573	ambiguous
AKFAEEFYSF	HLA-B*15:03	0.22275508865714072	0.19860828947655798	not-binder
AKFAYKDEY	HLA-B*15:03	0.5171601831912994	0.18115999992837656	ambiguous
AKFHPNLVVGGTY	HLA-B*15:03	0.36123228138312696	0.3011221197865598	ambiguous
AKFIEGVVL	HLA-B*15:03	0.49796252846717837	0.2517162700497378	ambiguous
AKFISKNKHVSL	HLA-B*15:03	0.0018638018599631324	0.0032812001192083847	not-binder
AKFKSSIY	HLA-B*15:03	0.2597208745777607	0.21057614559826593	not-binder
AKFLDASGAKLDY	HLA-B*15:03	0.03443683781661093	0.0514001593832466	not-binder
AKFLDPITGTF	HLA-B*15:03	0.21311015188694	0.1254343458387684	not-binder
AKFLGFVAF	HLA-B*15:03	0.9129096031188965	0.051652166294456965	binder
AKFNKKAERF	HLA-B*15:03	0.041583719197660685	0.07022767991948023	not-binder
AKFPLPMEVF	HLA-B*15:03	0.2699816808104515	0.169902086201804	not-binder
AKFQPPPEY	HLA-B*15:03	0.8287789583206177	0.14990215379492602	binder
AKFREIAEAY	HLA-B*15:03	0.5152389198541641	0.24714403006662647	ambiguous
AKFRENVEDVF	HLA-B*15:03	0.09132916242815554	0.12824520035352535	not-binder
AKFRSNLPA	HLA-B*15:03	0.29991911351680756	0.19569983324316678	not-binder
AKFSATPRY	HLA-B*15:03	0.663242119550705	0.17762429858663262	binder
AKFSATPRYMTY	HLA-B*15:03	0.06315328680211678	0.04298562264462737	not-binder
AKFSRPAQL	HLA-B*15:03	0.42107044756412504	0.22466975954363255	ambiguous
AKFVDGEWY	HLA-B*15:03	0.6074604988098145	0.11552976307127738	binder
AKFVTKAY	HLA-B*15:03	0.4266598284244537	0.13255539698855195	not-binder
AKGIRNVPY	HLA-B*15:03	0.612137334048748	0.24455084061574253	ambiguous
AKGNIPAESY	HLA-B*15:03	0.35022569000720977	0.23388905579713104	not-binder
AKGWAPTF	HLA-B*15:03	0.04355852444423362	0.055275110216694984	not-binder
AKHFSGLEEAVY	HLA-B*15:03	0.2007961470168084	0.18300839532399332	not-binder
AKHIFKTY	HLA-B*15:03	0.2577592767775059	0.15766805143657942	not-binder
AKHIFKTYL	HLA-B*15:03	0.1069045465439558	0.08567076091752127	not-binder
AKHPGLGEY	HLA-B*15:03	0.7114745914936066	0.21468757741937522	binder
AKIAEQVASF	HLA-B*15:03	0.6344179809093475	0.16690571257476278	binder
AKIALMNSVF	HLA-B*15:03	0.5082422435283661	0.2730710552377039	ambiguous
AKIDSKLGH	HLA-B*15:03	0.015059669088805095	0.017550669209196266	not-binder
AKIENVQKTGF	HLA-B*15:03	0.0972421146929264	0.049558573822662405	not-binder
AKIERFEFY	HLA-B*15:03	0.4438735008239746	0.22824979732383108	ambiguous
AKIFGIQSF	HLA-B*15:03	0.9692283034324646	0.01829337869119538	binder
AKIFRGQVY	HLA-B*15:03	0.8732650637626648	0.0692559318623874	binder
AKIGGIITVF	HLA-B*15:03	0.6906423330307007	0.16193463008773767	binder
AKIGQGTFGEVF	HLA-B*15:03	0.37805301435291766	0.28741805711213675	ambiguous
AKIKALLERTGY	HLA-B*15:03	0.0802121595130302	0.10070161792958257	not-binder
AKIKGKNSF	HLA-B*15:03	0.9173567295074463	0.033660479801577804	binder
AKIKPNIF	HLA-B*15:03	0.12760643549263478	0.1264494098466757	not-binder
AKILADQQDKY	HLA-B*15:03	0.2387311115860939	0.15074029743104017	not-binder
AKILLDPYY	HLA-B*15:03	0.4459059774875641	0.15935088890779053	ambiguous
AKILNHPRVY	HLA-B*15:03	0.4117782682180405	0.16534055841638837	not-binder
AKILPIMF	HLA-B*15:03	0.051748295896686614	0.09296487920154177	not-binder
AKINFDSNSAY	HLA-B*15:03	0.8696488857269287	0.09089498146174974	binder
AKINSGSSL	HLA-B*15:03	0.8314730405807496	0.1611088095395448	binder
AKIPGTGAL	HLA-B*15:03	0.8222446203231811	0.13231756293780053	binder
AKIPLGFYY	HLA-B*15:03	0.7766230225563049	0.0952866631993685	binder
AKIPSVIEY	HLA-B*15:03	0.9199957966804504	0.06141303959956847	binder
AKIPVTIITGY	HLA-B*15:03	0.5482232928276062	0.16351129318948193	ambiguous
AKIQKAVEY	HLA-B*15:03	0.733932900428772	0.1187994833708631	binder
AKITAQEAV	HLA-B*15:03	0.10793758854269982	0.10209510812095113	not-binder
AKIVRLTEY	HLA-B*15:03	0.48585414290428164	0.24965329109729806	ambiguous
AKIYPDPEL	HLA-B*15:03	0.43080428540706633	0.2513981856453967	ambiguous
AKIYQQNPEAY	HLA-B*15:03	0.5850835740566254	0.24297236496159344	ambiguous
AKKDFEKKF	HLA-B*15:03	0.41854540109634397	0.11726212403606914	not-binder
AKKFEASGF	HLA-B*15:03	0.8113771796226501	0.1284075434120997	binder
AKKGEEALF	HLA-B*15:03	0.5561064660549164	0.13889374557435957	ambiguous
AKKGFTAVGY	HLA-B*15:03	0.5680889010429382	0.165933591875422	ambiguous
AKKGIDYDF	HLA-B*15:03	0.47093532532453536	0.1972465374158594	ambiguous
AKKLFGSTF	HLA-B*15:03	0.9175342082977295	0.053127776351374396	binder
AKLAGDHIEY	HLA-B*15:03	0.507802851498127	0.272118910944166	ambiguous
AKLASYVKF	HLA-B*15:03	0.5144026905298233	0.2965919234058094	ambiguous
AKLDELKLKY	HLA-B*15:03	0.1550717294216156	0.13301809511154133	not-binder
AKLDHVNIVHY	HLA-B*15:03	0.24441143721342087	0.19927800217540526	not-binder
AKLDSLQTL	HLA-B*15:03	0.5227786153554916	0.21475445710343757	ambiguous
AKLDVFQSY	HLA-B*15:03	0.8968865394592285	0.07611900410524722	binder
AKLFFHTEY	HLA-B*15:03	0.6331865102052688	0.23914417066407573	binder
AKLFPGSPAIY	HLA-B*15:03	0.7108132600784302	0.16024967922799363	binder
AKLGKEIEEY	HLA-B*15:03	0.295820502191782	0.20046992186123502	not-binder
AKLHAALYER	HLA-B*15:03	0.00012059826126460393	0.00011936371295389257	not-binder
AKLIAVEIY	HLA-B*15:03	0.3887602150440216	0.10168925098115114	not-binder
AKLKGIGEY	HLA-B*15:03	0.738930606842041	0.1925628501042731	binder
AKLLHTDSY	HLA-B*15:03	0.642477947473526	0.13987461440804788	binder
AKLNNQARF	HLA-B*15:03	0.6898520231246948	0.12094233734403165	binder
AKLPDFESRY	HLA-B*15:03	0.4570881277322769	0.2317902246387512	ambiguous
AKLPEIEEY	HLA-B*15:03	0.7137674748897552	0.20209347510338127	binder
AKLPGGVQNF	HLA-B*15:03	0.7465715110301971	0.18869299134047784	binder
AKLPKQFKF	HLA-B*15:03	0.2523897156119347	0.2345350934622833	not-binder
AKLPSETIF	HLA-B*15:03	0.6963555872440338	0.21972381122625514	binder
AKLPSRPADNY	HLA-B*15:03	0.2672863692045212	0.13328296491388125	not-binder
AKLPTGTTL	HLA-B*15:03	0.6821879208087921	0.2547011573673972	binder
AKLQDPFSLY	HLA-B*15:03	0.41104637533426286	0.2681422686334727	ambiguous
AKLRLLSSF	HLA-B*15:03	0.5757008790969849	0.2637185252374776	ambiguous
AKLRPPPDNQDAY	HLA-B*15:03	0.0235362610896118	0.032458451826388394	not-binder
AKLVSEKLASY	HLA-B*15:03	0.2957756340503693	0.1537793050302875	not-binder
AKMATGNYF	HLA-B*15:03	0.9609039068222046	0.02562476111721203	binder
AKMKGFDVF	HLA-B*15:03	0.8863382816314698	0.07041804145831208	binder
AKMKTPVQY	HLA-B*15:03	0.5968502938747406	0.15305166869864129	binder
AKMVVDAVM	HLA-B*15:03	0.8636028170585632	0.07026700326618708	binder
AKNNGIVSY	HLA-B*15:03	0.8287481546401978	0.09104754013180616	binder
AKNPKIAVS	HLA-B*15:03	0.016400794312357903	0.014570418277490949	not-binder
AKNPQEQKSF	HLA-B*15:03	0.3441118776798248	0.14974216572652496	not-binder
AKNPRINQL	HLA-B*15:03	0.3711616829037666	0.27776200987635985	ambiguous
AKPAGGPKPP	HLA-B*15:03	0.38453794121742246	0.19277565068812197	not-binder
AKPFSVVVF	HLA-B*15:03	0.6756049811840057	0.17578243818471165	binder
AKPHGPRTLY	HLA-B*15:03	0.2570786729454994	0.12217418612699259	not-binder
AKPLAALVTY	HLA-B*15:03	0.5316877484321594	0.2382495708848954	ambiguous
AKPLKLYVY	HLA-B*15:03	0.26718970835208894	0.14886914813306795	not-binder
AKPNGLILQY	HLA-B*15:03	0.3391829438507557	0.2021961278229291	not-binder
AKPQHVTETF	HLA-B*15:03	0.2752806253731251	0.261416061366796	not-binder
AKPTLQLVY	HLA-B*15:03	0.473809278011322	0.13835766547266076	ambiguous
AKPTRLNVF	HLA-B*15:03	0.5034806996583938	0.20269116385983543	ambiguous
AKQIHAVRY	HLA-B*15:03	0.42830043733119966	0.13089792185858987	not-binder
AKQLSAQSY	HLA-B*15:03	0.8411277532577515	0.03406445402220213	binder
AKQPHVGDY	HLA-B*15:03	0.6235452055931091	0.15998445101974354	binder
AKQRLTPKL	HLA-B*15:03	0.11656231451779604	0.08935210098869471	not-binder
AKRADLQSTF	HLA-B*15:03	0.49209088683128355	0.23156614876473752	ambiguous
AKRDVPALDRY	HLA-B*15:03	0.08907229602336883	0.09435512735911546	not-binder
AKRFDVSGY	HLA-B*15:03	0.60619036257267	0.29842902869549826	ambiguous
AKRGAFGHERY	HLA-B*15:03	0.05759301977232099	0.04371766454591695	not-binder
AKRIGEVQV	HLA-B*15:03	0.013683458417654037	0.008674706177799507	not-binder
AKRKTVTAMDVVY	HLA-B*15:03	0.006899572526029374	0.010600960440274056	not-binder
AKRLLINLY	HLA-B*15:03	0.2271542251110077	0.20206692317523584	not-binder
AKRLREERL	HLA-B*15:03	0.015593093017378124	0.008852857119450528	not-binder
AKRLWGDIY	HLA-B*15:03	0.2146860495209694	0.10271398490285005	not-binder
AKRMVEHKF	HLA-B*15:03	0.28360521122813226	0.23813987795639405	not-binder
AKRPELRNYF	HLA-B*15:03	0.08516608005156741	0.10178200323404343	not-binder
AKRPELRNY	HLA-B*15:03	0.2517005555331707	0.13131244405963086	not-binder
AKRPKFLTTY	HLA-B*15:03	0.30294853150844575	0.22765877937398293	not-binder
AKRPSDIKF	HLA-B*15:03	0.4668367847800255	0.3054157331098416	ambiguous
AKRSDELSF	HLA-B*15:03	0.8049910068511963	0.1401487368159385	binder
AKRYEKLDF	HLA-B*15:03	0.1926762127317488	0.14549323293623398	not-binder
AKSGVGTAL	HLA-B*15:03	0.6881831645965576	0.16801764266124303	binder
AKSNELFTTF	HLA-B*15:03	0.30473998934030533	0.13510014858026761	not-binder
AKSSTTVSSF	HLA-B*15:03	0.7070936441421509	0.181205910734993	binder
AKSSVGETVY	HLA-B*15:03	0.6224587798118592	0.23188232718999888	binder
AKSTLRVLY	HLA-B*15:03	0.5885781288146973	0.11922980912685924	binder
AKSVPSHTY	HLA-B*15:03	0.8785978317260742	0.060640061467822214	binder
AKSVPTKTY	HLA-B*15:03	0.7117226123809814	0.11283323957950381	binder
AKTDNVVQAK	HLA-B*15:03	0.00399634758286993	0.004659717561503995	not-binder
AKTEVSLTL	HLA-B*15:03	0.5659997493028641	0.29409476475086965	ambiguous
AKTNTVSY	HLA-B*15:03	0.2543384715914726	0.19075312859752933	not-binder
AKTPQKSVSF	HLA-B*15:03	0.5079843878746033	0.05177504420953087	ambiguous
AKTVLAIRY	HLA-B*15:03	0.38116760849952697	0.04810956903878158	not-binder
AKVATGRVL	HLA-B*15:03	0.6537361741065979	0.14097031946424055	binder
AKVDATADY	HLA-B*15:03	0.6206635177135468	0.23660555394959096	binder
AKVDENHSEF	HLA-B*15:03	0.4545448422431946	0.24678086791393428	ambiguous
AKVDQNRVRY	HLA-B*15:03	0.4055810958147049	0.2648020240434198	ambiguous
AKVDRLEAF	HLA-B*15:03	0.6979468166828156	0.14632940003336808	binder
AKVDTDGNGY	HLA-B*15:03	0.7434082508087159	0.10500103160836026	binder
AKVFGATTNY	HLA-B*15:03	0.6934142172336578	0.17789872913675214	binder
AKVFITKQGY	HLA-B*15:03	0.49068588614463804	0.18204688946660566	ambiguous
AKVGKAHVY	HLA-B*15:03	0.8220659375190735	0.11253071734803412	binder
AKVGTRLMF	HLA-B*15:03	0.6005117386579514	0.27658150162271683	ambiguous
AKVGTRLVF	HLA-B*15:03	0.7406565546989441	0.173041854453312	binder
AKVILLTGY	HLA-B*15:03	0.4818422615528107	0.14874774441573085	ambiguous
AKVINDGLFY	HLA-B*15:03	0.6994773924350739	0.13554436080287527	binder
AKVINDGLFYY	HLA-B*15:03	0.46709678024053575	0.19847656906550173	ambiguous
AKVKATTSL	HLA-B*15:03	0.8092708826065064	0.10036982725951413	binder
AKVKNSTEF	HLA-B*15:03	0.8934841632843018	0.10008505669802165	binder
AKVLHGEQY	HLA-B*15:03	0.8882420182228088	0.03598990516883982	binder
AKVLKTVTF	HLA-B*15:03	0.8575216650962829	0.08674252264763087	binder
AKVMNLIVF	HLA-B*15:03	0.8793302178382874	0.056113833985141144	binder
AKVSSNKTGF	HLA-B*15:03	0.5586220502853394	0.1870372330521487	ambiguous
AKVTFTYTEF	HLA-B*15:03	0.3288490891456604	0.1698093447935102	not-binder
AKVVDKSEY	HLA-B*15:03	0.8231143474578857	0.0886382927909631	binder
AKVYLTTGY	HLA-B*15:03	0.8648585557937623	0.06250895908965191	binder
AKWLQDEMF	HLA-B*15:03	0.5827901296317577	0.308651105183111	ambiguous
AKWSVESIF	HLA-B*15:03	0.46316092265769837	0.35889788638184605	ambiguous
AKYEDLYAF	HLA-B*15:03	0.8773434519767761	0.090198541016962	binder
AKYFIRDEFL	HLA-B*15:03	0.00352136349392822	0.004882142625254297	not-binder
AKYGIPLAY	HLA-B*15:03	0.7530560851097107	0.1398693764155931	binder
AKYGYKLCL	HLA-B*15:03	0.35177133679389955	0.2525347537146311	not-binder
AKYHGFGNVHAY	HLA-B*15:03	0.3333328977227211	0.24337062810476498	not-binder
AKYIETSEL	HLA-B*15:03	0.36251060739159585	0.32696978237747365	ambiguous
AKYIPELAY	HLA-B*15:03	0.5214265823364258	0.13739102411505794	ambiguous
AKYIPELAYY	HLA-B*15:03	0.21213755407370627	0.15958425151830058	not-binder
AKYITEPEM	HLA-B*15:03	0.5893760770559311	0.3285227437917154	ambiguous
AKYIVSVGY	HLA-B*15:03	0.7284878313541412	0.12951807132052728	binder
AKYLDEDTIY	HLA-B*15:03	0.3304612547159195	0.24285553199173168	not-binder
AKYLQKTGSGLNSF	HLA-B*15:03	0.044709825480822474	0.04283245488022373	not-binder
AKYLSGIAHF	HLA-B*15:03	0.33947976529598234	0.11729851968963488	not-binder
AKYMAEVKKY	HLA-B*15:03	0.2307306669652462	0.14688078358253812	not-binder
AKYMKDLISY	HLA-B*15:03	0.4533403217792511	0.1832453957981848	ambiguous
AKYNKILNKY	HLA-B*15:03	0.2010665938258171	0.07921812427863038	not-binder
AKYPAESPDY	HLA-B*15:03	0.43787056505680083	0.17950114030782013	ambiguous
AKYPAPERL	HLA-B*15:03	0.18255340680480003	0.14031619043166224	not-binder
AKYPEIKSL	HLA-B*15:03	0.4646432027220726	0.26682942581542646	ambiguous
AKYRKIHLF	HLA-B*15:03	0.3359521977603436	0.26389344544601945	not-binder
AKYSTPATL	HLA-B*15:03	0.5421646803617477	0.34621839584222314	ambiguous
AKYVQGDAIGY	HLA-B*15:03	0.5614236295223236	0.16419266509552163	ambiguous
AKYWGEIISQQY	HLA-B*15:03	0.14356136793503538	0.17391361582566128	not-binder
ALAPAGFSY	HLA-B*15:03	0.9705286979675293	0.018005823013960108	binder
ALEEQLQQIRAE	HLA-B*15:03	0.01280238913386711	0.018509696137621646	not-binder
ALFRTIITY	HLA-B*15:03	0.9693296074867248	0.01393474410476138	binder
ALLKTGAAY	HLA-B*15:03	0.8545466780662536	0.12749983307773616	binder
ALMPPFTAF	HLA-B*15:03	0.9763113856315613	0.016629811708327315	binder
ALWIGTTSF	HLA-B*15:03	0.9602520823478699	0.044469366771473506	binder
ALWKQFQSF	HLA-B*15:03	0.8943843483924866	0.12820356462511331	binder
ALYPQTTCF	HLA-B*15:03	0.9803362369537354	0.009226301880037684	binder
AMHPQVNIY	HLA-B*15:03	0.9458264231681823	0.05204445756367149	binder
AMIARELLY	HLA-B*15:03	0.7912330031394958	0.16926618266096485	binder
AMIDTGKAF	HLA-B*15:03	0.9862179756164551	0.005206988567019641	binder
AMLRQLAQY	HLA-B*15:03	0.7856858670711517	0.1951988943058689	binder
AMRIGAEVY	HLA-B*15:03	0.9610179305076599	0.028330569472014094	binder
AMRWFQQKY	HLA-B*15:03	0.9566047668457032	0.026959411272454208	binder
AMVGHQVSF	HLA-B*15:03	0.9920636653900147	0.0042303308529883414	binder
AMYPHIFYF	HLA-B*15:03	0.9759881854057312	0.015252276872572877	binder
APLRDPALRQLL	HLA-B*15:03	0.007619923574566201	0.007985037741368195	not-binder
AQAELESRY	HLA-B*15:03	0.936686909198761	0.06297731186864709	binder
AQAHFNNGEY	HLA-B*15:03	0.9308281064033508	0.04218991915503032	binder
AQAISRFAY	HLA-B*15:03	0.976766562461853	0.01130730825528869	binder
AQAMFNLGY	HLA-B*15:03	0.9422493577003479	0.036112536149934836	binder
AQAPAGTSF	HLA-B*15:03	0.996733021736145	0.00217159600222245	binder
AQAPIAAVL	HLA-B*15:03	0.9713199973106384	0.023343236661112654	binder
AQAQLQKRY	HLA-B*15:03	0.795614230632782	0.13239727915865948	binder
AQARWWATF	HLA-B*15:03	0.9704023718833923	0.022049807402538216	binder
AQEQDSPAF	HLA-B*15:03	0.5613363653421402	0.25709143407149765	ambiguous
AQERSRLTY	HLA-B*15:03	0.8740760207176208	0.06326767427612216	binder
AQFGHTSIVAY	HLA-B*15:03	0.9930016875267029	0.0073658083575650155	binder
AQFHPDGLIF	HLA-B*15:03	0.8669059157371521	0.1792018645734311	binder
AQFKGTQSL	HLA-B*15:03	0.9912208437919616	0.004844984029986606	binder
AQFKTSNSY	HLA-B*15:03	0.9955240488052368	0.002731712094492023	binder
AQFLFGHY	HLA-B*15:03	0.7673851132392884	0.174698184365834	binder
AQFPFHELF	HLA-B*15:03	0.9325900912284851	0.06251913587658561	binder
AQFPSSGRF	HLA-B*15:03	0.989514172077179	0.010222819179503538	binder
AQGVILVY	HLA-B*15:03	0.2213457719888538	0.15433261691469777	not-binder
AQHEGESVSY	HLA-B*15:03	0.9898489117622375	0.011500307444892357	binder
AQHKFLVAV	HLA-B*15:03	0.8963614344596863	0.08134677544455692	binder
AQHLFIQTF	HLA-B*15:03	0.9840154886245728	0.01220573429070209	binder
AQHLFLQAF	HLA-B*15:03	0.9822528004646301	0.007913121967954533	binder
AQHLSQLLF	HLA-B*15:03	0.9629881858825684	0.029828766263410023	binder
AQHLTVSGF	HLA-B*15:03	0.9764351129531861	0.01494803722358894	binder
AQHPSALRF	HLA-B*15:03	0.9691696763038635	0.0210157133458016	binder
AQHSYFGSF	HLA-B*15:03	0.9793513178825378	0.012988277581768008	binder
AQHVFKVSL	HLA-B*15:03	0.9606240510940551	0.027998343974656677	binder
AQHYTETAL	HLA-B*15:03	0.9648707151412964	0.011451889841365318	binder
AQIAGYLY	HLA-B*15:03	0.7633575975894928	0.20954298135869606	binder
AQIEGVVPF	HLA-B*15:03	0.9910557866096497	0.007965531672380876	binder
AQIKFLNTY	HLA-B*15:03	0.9865273594856262	0.008596873839315374	binder
AQILLKAL	HLA-B*15:03	0.5514951586723328	0.2479142086957644	ambiguous
AQIPPHAVM	HLA-B*15:03	0.9829197287559509	0.02180069945645681	binder
AQIYQLIEY	HLA-B*15:03	0.97274729013443	0.011112059697695085	binder
AQKDQEIAF	HLA-B*15:03	0.982938814163208	0.017339078058942678	binder
AQKIDLPEY	HLA-B*15:03	0.9568883776664734	0.03801932230541705	binder
AQKTSLRY	HLA-B*15:03	0.6383937001228333	0.22996726858730004	binder
AQLAAAEKF	HLA-B*15:03	0.842766273021698	0.1514537460547876	binder
AQLDPSLVAF	HLA-B*15:03	0.8918157935142517	0.15874841713424306	binder
AQLERQLQF	HLA-B*15:03	0.9634190440177918	0.03436806406497063	binder
AQLIASAKY	HLA-B*15:03	0.9076256513595581	0.06797515277781417	binder
AQLKDYITY	HLA-B*15:03	0.9716118335723877	0.028709237901673686	binder
AQLPEKVEY	HLA-B*15:03	0.9391834974288941	0.03365847904410698	binder
AQLPKPTSTY	HLA-B*15:03	0.9462683916091919	0.05314734661389635	binder
AQLSKQSSF	HLA-B*15:03	0.9754377603530884	0.02574148025267055	binder
AQLWTDLQY	HLA-B*15:03	0.9379895210266114	0.05249940023105815	binder
AQMAQVLQF	HLA-B*15:03	0.9931840896606445	0.0032731397186432903	binder
AQNLSIIQY	HLA-B*15:03	0.9753068089485168	0.010090672969402662	binder
AQNPSGETAF	HLA-B*15:03	0.9810946702957153	0.017115334815097954	binder
AQPALKTQF	HLA-B*15:03	0.8171491146087646	0.15781409802228988	binder
AQPEPSTGF	HLA-B*15:03	0.8858219146728515	0.07882158989990384	binder
AQPETRVSY	HLA-B*15:03	0.9731751561164856	0.02050376101177599	binder
AQPHHGVPY	HLA-B*15:03	0.9208443760871887	0.08869230979713097	binder
AQQEARTEF	HLA-B*15:03	0.9805679678916931	0.011418376886013038	binder
AQQVVLSSY	HLA-B*15:03	0.9518047928810119	0.03553812922409205	binder
AQRAFILTV	HLA-B*15:03	0.7988498926162719	0.1036546309454504	binder
AQRAPGGLSY	HLA-B*15:03	0.9872948527336121	0.019103269059674043	binder
AQRASSNVF	HLA-B*15:03	0.9940184712409973	0.003540347109248703	binder
AQRASVAF	HLA-B*15:03	0.6440267443656922	0.1803440293484516	binder
AQREDELTF	HLA-B*15:03	0.9790173411369324	0.017332389949017913	binder
AQRHVLTY	HLA-B*15:03	0.6525891780853271	0.24074068233735116	binder
AQRIQKLSF	HLA-B*15:03	0.9693736672401428	0.02256216634707467	binder
AQRIQNGSY	HLA-B*15:03	0.9632295489311218	0.03397457347385803	binder
AQRKFRPY	HLA-B*15:03	0.29768871180713175	0.2618988456647059	not-binder
AQRLVRVL	HLA-B*15:03	0.7790108382701874	0.16524995434068473	binder
AQRPDNPREF	HLA-B*15:03	0.8675234913825989	0.06293753712708956	binder
AQRPTATY	HLA-B*15:03	0.8756011605262757	0.07213776696621761	binder
AQRPTEQEL	HLA-B*15:03	0.8496298551559448	0.15949656800669448	binder
AQRQDIAF	HLA-B*15:03	0.20890197530388832	0.13871336594877318	not-binder
AQRQEIRTAY	HLA-B*15:03	0.9336034417152405	0.08268553104370836	binder
AQRQEISAAF	HLA-B*15:03	0.9323836207389832	0.08206004033908056	binder
AQRQFVVAA	HLA-B*15:03	0.8100325584411621	0.22561157530435513	binder
AQRRDPSIHY	HLA-B*15:03	0.6182454660534858	0.3755112352461455	ambiguous
AQRSTETALY	HLA-B*15:03	0.9114879846572876	0.09919693676569967	binder
AQRYNELSY	HLA-B*15:03	0.9849484443664551	0.008994777995356413	binder
AQSDFISAF	HLA-B*15:03	0.9604264616966247	0.035631014914279856	binder
AQSHVKISF	HLA-B*15:03	0.9174980998039246	0.10510356248073793	binder
AQSPELRTY	HLA-B*15:03	0.9780511021614074	0.02319107455566227	binder
AQSRFLSTY	HLA-B*15:03	0.9594457268714904	0.02479839086415105	binder
AQVDPLSAL	HLA-B*15:03	0.9121402144432068	0.035835549718493565	binder
AQVIVFQTY	HLA-B*15:03	0.9657145500183105	0.01784333915201508	binder
AQVKKATVF	HLA-B*15:03	0.9857799291610718	0.00912118359375333	binder
AQVKLLEF	HLA-B*15:03	0.4273992942413315	0.3473541735670711	ambiguous
AQVLSVVAH	HLA-B*15:03	0.6408474087715149	0.2506313866585441	binder
AQVPKSSAL	HLA-B*15:03	0.9738270521163941	0.010283179741194316	binder
AQVSPRITF	HLA-B*15:03	0.99147629737854	0.0060246554574526915	binder
AQVVLYRSY	HLA-B*15:03	0.9202829957008362	0.027698716271985578	binder
AQVVQWVSF	HLA-B*15:03	0.9684096813201905	0.02230388536348786	binder
AQVWMITRY	HLA-B*15:03	0.9501452207565307	0.028674752058488396	binder
AQWAIHPTF	HLA-B*15:03	0.973817789554596	0.012588282588927975	binder
AQWEETVTY	HLA-B*15:03	0.9466878056526185	0.058603655781618906	binder
AQWKHAVKF	HLA-B*15:03	0.971439790725708	0.015184199599755303	binder
AQYAQRASVAF	HLA-B*15:03	0.8906219124794006	0.08141426631651345	binder
AQYDGAYKV	HLA-B*15:03	0.7754743933677674	0.1397214183528147	binder
AQYDRQIRL	HLA-B*15:03	0.8287035465240479	0.16315656265526376	binder
AQYEDIAQK	HLA-B*15:03	0.17723380476236344	0.12181548464817571	not-binder
AQYEDIAQKS	HLA-B*15:03	0.12954711709171535	0.11402903858408958	not-binder
AQYEHDLEV	HLA-B*15:03	0.901094388961792	0.03808844264719133	binder
AQYKARVAL	HLA-B*15:03	0.9813569545745849	0.018289306654911384	binder
AQYLPKEQY	HLA-B*15:03	0.9704857468605042	0.031282212740375986	binder
AQYLPKEQYLY	HLA-B*15:03	0.7407095789909363	0.1546416856623915	binder
AQYPSQPQRF	HLA-B*15:03	0.9479126811027527	0.04994427663182698	binder
AQYQREYSEF	HLA-B*15:03	0.6714550137519837	0.19608907175595827	binder
AQYQSVPVY	HLA-B*15:03	0.9899568200111389	0.002793525665178505	binder
AQYREVAAF	HLA-B*15:03	0.9938023447990417	0.0029198710789167344	binder
AQYSQDYQQF	HLA-B*15:03	0.8399659872055054	0.18926933771347423	binder
AQYSQDYQQFY	HLA-B*15:03	0.8156266212463379	0.1868110807349031	binder
ARFKERVGY	HLA-B*15:03	0.29844361543655396	0.12794909292418669	not-binder
ARIYHTIAY	HLA-B*15:03	0.7776090621948242	0.11490961996813281	binder
DAPLRDPALRQLL	HLA-B*15:03	0.0007071569867548533	0.0005815263903576	not-binder
DPFNPFELTNH	HLA-B*15:03	0.0020042331398144597	0.002507074829169519	not-binder
DSVSGSQRISSIY	HLA-B*15:03	0.16860852669924498	0.19346741116655095	not-binder
DSYVGDEAQSK	HLA-B*15:03	0.04545385475503281	0.07284133868561991	not-binder
EDSVSGSQRISSIY	HLA-B*15:03	0.03679474494419992	0.05503294161865246	not-binder
EEQLQQIR	HLA-B*15:03	0.006675643060918901	0.008144707786289517	not-binder
EKAPTNIVY	HLA-B*15:03	0.7965822458267212	0.2340898700838463	binder
EKVFPLAEY	HLA-B*15:03	0.7270825058221817	0.319687779879809	binder
EYTINIHKR	HLA-B*15:03	0.0006558325736477855	0.001210308861726119	not-binder
FAFEHSEEY	HLA-B*15:03	0.9797086715698242	0.029395092226456625	binder
FHLEAREVY	HLA-B*15:03	0.5067616999149323	0.16647721843954658	ambiguous
FKALIAAQY	HLA-B*15:03	0.6952731728553772	0.2928229452861847	binder
FKAPITSEF	HLA-B*15:03	0.9791409254074097	0.010475287056268575	binder
FKEAEVRVY	HLA-B*15:03	0.7239709019660949	0.24528990313318436	binder
FKEGKERMY	HLA-B*15:03	0.2926465690135956	0.12433878128881687	not-binder
FKFGKELTF	HLA-B*15:03	0.9368002772331238	0.04254007212695151	binder
FKFSSKNQL	HLA-B*15:03	0.573013162612915	0.19434673044575676	ambiguous
FKGELIHVF	HLA-B*15:03	0.7636320769786835	0.21195783098766455	binder
FKGPELLVDY	HLA-B*15:03	0.33221742380410435	0.24994432796703042	not-binder
FKIDDQRRTH	HLA-B*15:03	0.010930773243308068	0.013554225684981817	not-binder
FKIHPMAY	HLA-B*15:03	0.3083742172690108	0.23303250846814916	not-binder
FKIKITSEL	HLA-B*15:03	0.8157532691955567	0.11089964849720277	binder
FKINQKEGISY	HLA-B*15:03	0.5177443206310273	0.24078444551325562	ambiguous
FKIPSNTTL	HLA-B*15:03	0.8734134912490845	0.08168963172497468	binder
FKKGDRVF	HLA-B*15:03	0.21866695159114896	0.20614839686668524	not-binder
FKKLHEAHF	HLA-B*15:03	0.6709503054618835	0.1919200618345462	binder
FKKPGSKNF	HLA-B*15:03	0.6778506755828857	0.31994632090785285	binder
FKKYLQETY	HLA-B*15:03	0.8921749711036682	0.06580572604516584	binder
FKLEPLQAY	HLA-B*15:03	0.8770740985870361	0.09631865264726376	binder
FKLGGVTASF	HLA-B*15:03	0.7910540223121643	0.08270164086006183	binder
FKLLPQLTY	HLA-B*15:03	0.7609259486198425	0.08500904909616752	binder
FKPDFGAESIY	HLA-B*15:03	0.3755802124738693	0.28235637354947146	ambiguous
FKPEEIQTVY	HLA-B*15:03	0.549899797141552	0.29163211030505615	ambiguous
FKPETISAF	HLA-B*15:03	0.9271309852600098	0.04489546629395039	binder
FKPKGGVIF	HLA-B*15:03	0.6300212919712067	0.24994215655159896	binder
FKPNQTRTY	HLA-B*15:03	0.6440688312053681	0.2406679593420734	binder
FKRDLEWVERL	HLA-B*15:03	0.0002770560402495903	0.0004375604093021551	not-binder
FKSGSPVATF	HLA-B*15:03	0.7962726593017578	0.12021389662556424	binder
FKSPAASSF	HLA-B*15:03	0.9654928922653199	0.02837692020502248	binder
FKSQANQNY	HLA-B*15:03	0.8279792666435242	0.09704439681055771	binder
FKVALLDVF	HLA-B*15:03	0.6069610416889191	0.24202439365637693	ambiguous
FKVDAGKLHY	HLA-B*15:03	0.6949938535690308	0.16020471096301692	binder
FKVLHIVNF	HLA-B*15:03	0.8151679396629333	0.08783069864628382	binder
FKVNKKITF	HLA-B*15:03	0.8063920497894287	0.11974369150852658	binder
FKVSASPLLY	HLA-B*15:03	0.6010275959968567	0.18210248839323503	binder
FKVSDEVGF	HLA-B*15:03	0.9097276329994202	0.06616892201225685	binder
FKYDDAERRFY	HLA-B*15:03	0.3527665764093399	0.2608170693546167	not-binder
FKYPNFDVEY	HLA-B*15:03	0.5533121407032013	0.32891035166352095	ambiguous
FKYSVMINKATPY	HLA-B*15:03	0.029480640997303454	0.04230600394518071	not-binder
FLEETNRLY	HLA-B*15:03	0.6963322758674622	0.30563462603358693	binder
FQAILDHTY	HLA-B*15:03	0.9848373174667359	0.004912342157719645	binder
FQFIMKQSY	HLA-B*15:03	0.9858621120452881	0.0068749771175274895	binder
FQFLPHAY	HLA-B*15:03	0.7341357886791229	0.21822025570484765	binder
FQFLPHAYY	HLA-B*15:03	0.9654398083686828	0.026614544723135267	binder
FQHVGKAF	HLA-B*15:03	0.8518334865570069	0.10481894913146723	binder
FQKPSGVSA	HLA-B*15:03	0.978377890586853	0.02033201730160928	binder
FQLGESVKY	HLA-B*15:03	0.9265939593315125	0.05651834303561291	binder
FQLGSKLVY	HLA-B*15:03	0.9315821290016174	0.06361211251648109	binder
FQLPGGHLEF	HLA-B*15:03	0.8685458362102508	0.20046751517001488	binder
FQMEQIVY	HLA-B*15:03	0.6383246064186097	0.19703362961957385	binder
FQNNTTNRY	HLA-B*15:03	0.9870431542396545	0.008071912482796336	binder
FQRGYYRYY	HLA-B*15:03	0.9392348170280457	0.038303777457600656	binder
FQSLPKSAF	HLA-B*15:03	0.9798958539962769	0.013525384983699349	binder
FQTTISKY	HLA-B*15:03	0.638344269990921	0.2847760456583261	ambiguous
FQYDDSGNTF	HLA-B*15:03	0.9928137302398682	0.005761859210057721	binder
FQYDSTHGKF	HLA-B*15:03	0.9600050568580627	0.046751388913615896	binder
FQYLSKTY	HLA-B*15:03	0.9236610054969787	0.081310514306287	binder
FSYGTKILY	HLA-B*15:03	0.9327522397041321	0.02655598661914509	binder
FVEIKGSV	HLA-B*15:03	0.0030074771253566722	0.003819812924081432	not-binder
GADVNRVTY	HLA-B*15:03	0.5992287576198578	0.20097343835743214	ambiguous
GAEAKPAE	HLA-B*15:03	0.0001951873588069475	0.000257349294528441	not-binder
GARPVELGF	HLA-B*15:03	0.5067314326763153	0.2651421856863939	ambiguous
GASQFMGNVY	HLA-B*15:03	0.6036901980638504	0.24436384991578447	ambiguous
GAYVSLLEY	HLA-B*15:03	0.81274693608284	0.1895455079665702	binder
GEKGKLGQY	HLA-B*15:03	0.5777721583843232	0.3118826166170294	ambiguous
GGPGGVGGL	HLA-B*15:03	0.17669283263385296	0.09870669364351035	not-binder
GHFGPINSVAF	HLA-B*15:03	0.4645931415259838	0.315963456405204	ambiguous
GHYPRHIVF	HLA-B*15:03	0.40816534161567686	0.30098826319980587	ambiguous
GKAAAAVAF	HLA-B*15:03	0.8585116505622864	0.15062162353344416	binder
GKADGAEAKPAE	HLA-B*15:03	0.11310910694301128	0.10492906539701466	not-binder
GKAEIARAY	HLA-B*15:03	0.8591436266899108	0.08016927717145873	binder
GKAEVAVTLY	HLA-B*15:03	0.62147296667099	0.2175474943190964	binder
GKAFFLSSY	HLA-B*15:03	0.773301649093628	0.10213154366032536	binder
GKAFGDSSY	HLA-B*15:03	0.8432697415351867	0.08939341676272704	binder
GKAFIFPSF	HLA-B*15:03	0.7735704600811004	0.17122642522985113	binder
GKAFIRSSY	HLA-B*15:03	0.7446483969688416	0.09903467935170523	binder
GKAFNGKAY	HLA-B*15:03	0.7373859584331512	0.15385271155176097	binder
GKAFNRNSY	HLA-B*15:03	0.8417562365531921	0.09118330469382245	binder
GKAFNRSSY	HLA-B*15:03	0.844586443901062	0.07118631260499293	binder
GKAFNSSSY	HLA-B*15:03	0.9283856272697448	0.03773713599152847	binder
GKAFSLRSY	HLA-B*15:03	0.6144840896129609	0.19603598366329475	binder
GKAFSQSAY	HLA-B*15:03	0.8849392175674439	0.0449010326959919	binder
GKAFSQSSY	HLA-B*15:03	0.9011765718460083	0.041334763400929196	binder
GKAFSRMSY	HLA-B*15:03	0.6878035426139831	0.0914696657403383	binder
GKAFSRSSF	HLA-B*15:03	0.8534062743186951	0.13825363569411817	binder
GKAFSSHAY	HLA-B*15:03	0.9280058383941651	0.028443925676314822	binder
GKAFSSKSY	HLA-B*15:03	0.8255390644073486	0.04351579451892908	binder
GKAFSYRSA	HLA-B*15:03	0.008324150857515634	0.007466783189318655	not-binder
GKAFSYRSY	HLA-B*15:03	0.5988074898719787	0.11439635298259311	binder
GKAFTHSRF	HLA-B*15:03	0.6222495138645172	0.2419335611149118	binder
GKAFTHYSTY	HLA-B*15:03	0.4901626020669937	0.23324759806261242	ambiguous
GKAFTQSAY	HLA-B*15:03	0.8646393299102784	0.04290788803328908	binder
GKAITFVTQY	HLA-B*15:03	0.5306513249874115	0.0660918891446788	ambiguous
GKALEVAEY	HLA-B*15:03	0.6456653952598572	0.115565652044577	binder
GKANIIFSY	HLA-B*15:03	0.7569135665893555	0.1486879517066153	binder
GKAPGAEEY	HLA-B*15:03	0.8253262579441071	0.19219386212253053	binder
GKAPHGPSF	HLA-B*15:03	0.8403795480728149	0.10600997867546999	binder
GKAPNILLY	HLA-B*15:03	0.7312804341316224	0.12561804072447158	binder
GKARHRLSF	HLA-B*15:03	0.6393704533576965	0.2147264528881702	binder
GKAWGILTF	HLA-B*15:03	0.8127537488937377	0.12579646638016773	binder
GKAYHPHCF	HLA-B*15:03	0.6351987302303315	0.18812231189877868	binder
GKDIGRGIGY	HLA-B*15:03	0.4668168067932129	0.15873504204473105	ambiguous
GKEETRRFY	HLA-B*15:03	0.4429232105612755	0.2833213108780707	ambiguous
GKFAGNPWYY	HLA-B*15:03	0.7447197079658509	0.06482403197480927	binder
GKFASVFVY	HLA-B*15:03	0.8097910642623901	0.05528144748090975	binder
GKFDGDSAY	HLA-B*15:03	0.8271999359130859	0.09437490927896555	binder
GKFDQIYDVGY	HLA-B*15:03	0.2382412761449814	0.19157686694983764	not-binder
GKFFHRSCF	HLA-B*15:03	0.6974811971187591	0.19538983905967686	binder
GKFFRYSSY	HLA-B*15:03	0.5288782261312008	0.31659099361506365	ambiguous
GKFFSQKSY	HLA-B*15:03	0.7314937472343445	0.1342880329232662	binder
GKFFSQMSY	HLA-B*15:03	0.856853449344635	0.07304818303908357	binder
GKFFSQSSH	HLA-B*15:03	0.020418585831066594	0.018155942661473246	not-binder
GKFFSRLSY	HLA-B*15:03	0.8483970046043396	0.06338329173100973	binder
GKFFSRVSY	HLA-B*15:03	0.8504473567008972	0.06540215829702384	binder
GKFGGDFLVY	HLA-B*15:03	0.8754948139190674	0.04850464877255479	binder
GKFGHEFLEF	HLA-B*15:03	0.11236696923151612	0.08395037212143985	not-binder
GKFILSIAY	HLA-B*15:03	0.5673065215349198	0.24689533178010492	ambiguous
GKFKGVGRSY	HLA-B*15:03	0.48728215992450713	0.22666310336648257	ambiguous
GKFLGLRAY	HLA-B*15:03	0.5564137697219849	0.2508310186978735	ambiguous
GKFLQGDSF	HLA-B*15:03	0.6681905508041381	0.2112719350721533	binder
GKFNPHVHVEY	HLA-B*15:03	0.35312201976776125	0.29602830991104534	ambiguous
GKFNVLLTTY	HLA-B*15:03	0.4765650689601898	0.16764753399433885	ambiguous
GKFQEEANIY	HLA-B*15:03	0.4941317081451416	0.21673416823212885	ambiguous
GKFQGRPQHTQVY	HLA-B*15:03	0.12650159140175674	0.19871351629872525	not-binder
GKFTEGNITY	HLA-B*15:03	0.8511470913887024	0.06791633962608348	binder
GKFTKTHKF	HLA-B*15:03	0.2412344589829445	0.23148686703643873	not-binder
GKFYPELKLAY	HLA-B*15:03	0.3376929651945829	0.25505486861331134	not-binder
GKGFTRISY	HLA-B*15:03	0.5620283335447311	0.22947612733673162	ambiguous
GKGGFGTVF	HLA-B*15:03	0.8510797619819641	0.08914910097532362	binder
GKGKFGNVY	HLA-B*15:03	0.6388880968093872	0.17794992831415973	binder
GKGSFGEVF	HLA-B*15:03	0.7097764849662781	0.13074217266097263	binder
GKGSFGEVY	HLA-B*15:03	0.5733193635940552	0.18933913430485405	ambiguous
GKHFGTILNY	HLA-B*15:03	0.49154635667800906	0.18586318961515003	ambiguous
GKHFSGESY	HLA-B*15:03	0.8184765100479126	0.1382868197538064	binder
GKHFSHAGALF	HLA-B*15:03	0.1595339085906744	0.16679850809148028	not-binder
GKHQPHKVTQY	HLA-B*15:03	0.29118441343307494	0.1651507352382645	not-binder
GKHVPRAVF	HLA-B*15:03	0.3456781804561615	0.2828173792103068	not-binder
GKIADRFLLY	HLA-B*15:03	0.33303293883800505	0.1260521544461892	not-binder
GKIAVMELF	HLA-B*15:03	0.47529431581497195	0.3383875919496897	ambiguous
GKIEFISTM	HLA-B*15:03	0.8289981603622436	0.14608427288276768	binder
GKIEGLTAEF	HLA-B*15:03	0.2624739706516266	0.11820010968007594	not-binder
GKIERAIGL	HLA-B*15:03	0.322489732503891	0.16167155784492573	not-binder
GKIFTFGSY	HLA-B*15:03	0.7702486276626587	0.159793508665854	binder
GKIGYYLVL	HLA-B*15:03	0.1826467201113701	0.1323478064019585	not-binder
GKIISDNLTY	HLA-B*15:03	0.7891849637031555	0.06534061380990418	binder
GKINETINY	HLA-B*15:03	0.4852112829685211	0.24806313051978987	ambiguous
GKINILLQTY	HLA-B*15:03	0.5461752355098725	0.07300791587148328	binder
GKINVVPQF	HLA-B*15:03	0.7304141640663147	0.21671851185031066	binder
GKIPSPLSSSY	HLA-B*15:03	0.7328536659479141	0.2996273018635966	binder
GKIPVSRGF	HLA-B*15:03	0.4428769513964653	0.31733020800440986	ambiguous
GKIQGIIAEY	HLA-B*15:03	0.5991751432418824	0.24926339939405706	ambiguous
GKISDARVV	HLA-B*15:03	0.02644480550661683	0.018802824480146297	not-binder
GKISETTARTY	HLA-B*15:03	0.5881843715906143	0.21756559458767247	ambiguous
GKISKEKSF	HLA-B*15:03	0.42139370143413546	0.2144859471765844	ambiguous
GKITDFIKF	HLA-B*15:03	0.5845107018947602	0.2623228772717135	ambiguous
GKKENDIDY	HLA-B*15:03	0.44129399210214615	0.3373086024845698	ambiguous
GKKGHVLSY	HLA-B*15:03	0.6554232239723206	0.21128227412952438	binder
GKKLTELSM	HLA-B*15:03	0.5092063188552857	0.28014000419430335	ambiguous
GKLDERHRLF	HLA-B*15:03	0.16200720332562923	0.11826549273054324	not-binder
GKLDQPDRFSF	HLA-B*15:03	0.2186774879693985	0.15919613467766236	not-binder
GKLEDIPAFF	HLA-B*15:03	0.1390370972454548	0.1218540364562476	not-binder
GKLFNRIAY	HLA-B*15:03	0.6418916910886765	0.2568379551314447	binder
GKLFPLPGY	HLA-B*15:03	0.4410417307168245	0.2745222425013232	ambiguous
GKLFSQLSY	HLA-B*15:03	0.867000961303711	0.0485287920253639	binder
GKLFTQNSH	HLA-B*15:03	0.011344419640954584	0.010888331590329422	not-binder
GKLGFLASY	HLA-B*15:03	0.6049059212207795	0.2386935623336794	ambiguous
GKLIIWDSY	HLA-B*15:03	0.2608498945832253	0.20982712754808408	not-binder
GKLISVEY	HLA-B*15:03	0.27548220157623293	0.22719736414902997	not-binder
GKLIWKVTDY	HLA-B*15:03	0.060339078307151794	0.026283794840011032	not-binder
GKLKALKTY	HLA-B*15:03	0.37489688098430635	0.2807163277355916	ambiguous
GKLKDLSRF	HLA-B*15:03	0.38811749666929246	0.29295781091043055	ambiguous
GKLLRDLEY	HLA-B*15:03	0.38570138812065125	0.13071231352658363	not-binder
GKLLRTILF	HLA-B*15:03	0.3432769596576691	0.26877184869728205	not-binder
GKLPAGGVLY	HLA-B*15:03	0.8191635489463807	0.13846504763278963	binder
GKLPNFGFVVF	HLA-B*15:03	0.17651702854782342	0.15219417097860946	not-binder
GKLQYELQY	HLA-B*15:03	0.3695809096097946	0.24254218181352283	not-binder
GKLVQIEY	HLA-B*15:03	0.15927896425127983	0.19380413425187107	not-binder
GKLWNLNNY	HLA-B*15:03	0.3713358253240585	0.09523683446097297	not-binder
GKMEIFTLF	HLA-B*15:03	0.6405068695545196	0.20416621552134878	binder
GKMGTLVSL	HLA-B*15:03	0.7187554001808166	0.20287571423652812	binder
GKNITQLSY	HLA-B*15:03	0.7123262643814087	0.16930031836401863	binder
GKNPDEVSY	HLA-B*15:03	0.6298904240131378	0.2956405710227158	ambiguous
GKNPFLGIAY	HLA-B*15:03	0.48142172694206237	0.059437839289996526	ambiguous
GKPEKPSVTY	HLA-B*15:03	0.5692919552326202	0.22138163155356144	ambiguous
GKPEPKVVY	HLA-B*15:03	0.4849137246608734	0.2268937872439077	ambiguous
GKPGHLQFY	HLA-B*15:03	0.49176464080810545	0.15910918508187408	ambiguous
GKPLGPRTLY	HLA-B*15:03	0.2708816289901733	0.09798863521666147	not-binder
GKPLKLMVY	HLA-B*15:03	0.25158767849206926	0.13239997013708868	not-binder
GKPPFEANTY	HLA-B*15:03	0.6917730927467346	0.15772926058491543	binder
GKPRFQQTSF	HLA-B*15:03	0.25760582834482193	0.16602817266897685	not-binder
GKPTHFTVY	HLA-B*15:03	0.6013836741447449	0.1596312287879943	binder
GKPVVNVSY	HLA-B*15:03	0.7948928236961365	0.10746652596329824	binder
GKPYVAMVTTY	HLA-B*15:03	0.2466846227645874	0.17139923022907483	not-binder
GKQFHRIVTY	HLA-B*15:03	0.34330620281398294	0.22165341238010247	not-binder
GKQQWQQLY	HLA-B*15:03	0.43183769583702086	0.30065293118670916	ambiguous
GKRKEIYKY	HLA-B*15:03	0.12422594670206308	0.08368863417782225	not-binder
GKRLDVTGF	HLA-B*15:03	0.4801730215549469	0.2964056162686952	ambiguous
GKRLNTREF	HLA-B*15:03	0.33479874157928863	0.3262032892358851	not-binder
GKRPEEENVY	HLA-B*15:03	0.4693098053336143	0.2641753759189179	ambiguous
GKRPPGVLH	HLA-B*15:03	0.007794873206876218	0.005015573389641442	not-binder
GKSDPFLEF	HLA-B*15:03	0.6343851983547211	0.19605438843713652	binder
GKSEVTSSF	HLA-B*15:03	0.9267231583595276	0.07143973175743601	binder
GKSFASKEY	HLA-B*15:03	0.5842562586069107	0.23950226199529606	ambiguous
GKSFGTSSY	HLA-B*15:03	0.9158864617347717	0.041673414304718555	binder
GKSFSRSAY	HLA-B*15:03	0.7283221065998078	0.1976367128677703	binder
GKSFTSNSY	HLA-B*15:03	0.9220788359642029	0.02397507057196492	binder
GKSHIGLVY	HLA-B*15:03	0.6093169331550599	0.2009302232638027	binder
GKSKGIAY	HLA-B*15:03	0.264718964882195	0.14761999642463136	not-binder
GKSSVINAM	HLA-B*15:03	0.6925884306430816	0.19426647912144265	binder
GKSSVIQVF	HLA-B*15:03	0.7593500256538391	0.11915030549667183	binder
GKSTSIQSF	HLA-B*15:03	0.8362433314323425	0.09185557773622827	binder
GKSTVINAM	HLA-B*15:03	0.6619380652904511	0.17768327937381304	binder
GKSYSVALY	HLA-B*15:03	0.5646233499050141	0.13557689044164267	ambiguous
GKTAVDTVF	HLA-B*15:03	0.7616581082344055	0.11928121649913515	binder
GKTDPGTVF	HLA-B*15:03	0.7467659890651703	0.17728411860281393	binder
GKTFSQTSY	HLA-B*15:03	0.8656055331230164	0.04973824106413456	binder
GKTFSQTYY	HLA-B*15:03	0.5650325238704681	0.20099306640401415	ambiguous
GKTIQTISF	HLA-B*15:03	0.8080031752586365	0.10111478903187329	binder
GKTSFGMSVF	HLA-B*15:03	0.49504276514053347	0.13593078178153456	ambiguous
GKVAVVAGY	HLA-B*15:03	0.8074392080307007	0.08587550053869297	binder
GKVFATTGY	HLA-B*15:03	0.8827343106269836	0.05601884896535137	binder
GKVFKHRSY	HLA-B*15:03	0.586257028579712	0.19925251271839406	ambiguous
GKVFSNNSY	HLA-B*15:03	0.9464196681976318	0.02604418216211641	binder
GKVFSQNAY	HLA-B*15:03	0.8950164437294006	0.04803469923754616	binder
GKVFSRITY	HLA-B*15:03	0.8408200144767761	0.09863249801835401	binder
GKVFSRNSY	HLA-B*15:03	0.8829190015792847	0.1082220817821217	binder
GKVFTGGALY	HLA-B*15:03	0.8238609790802002	0.13074617679958755	binder
GKVGGLLAF	HLA-B*15:03	0.7231601178646088	0.2580568982483138	binder
GKVIGIAIM	HLA-B*15:03	0.679355776309967	0.11105708735294625	binder
GKVISSSSSF	HLA-B*15:03	0.8526916623115539	0.07915178448773769	binder
GKVITSSSSF	HLA-B*15:03	0.8382305383682251	0.09117681625946392	binder
GKVMGKVFF	HLA-B*15:03	0.6103470921516418	0.20517875901345872	binder
GKVPVVVSY	HLA-B*15:03	0.8898639917373657	0.07731466992941582	binder
GKVQDAFISY	HLA-B*15:03	0.5737512350082398	0.1334678078804171	binder
GKVRDINRTY	HLA-B*15:03	0.44833961203694345	0.3121487958868382	ambiguous
GKVRPYSVY	HLA-B*15:03	0.3555991033092141	0.2913185420087498	ambiguous
GKVTGDTVY	HLA-B*15:03	0.8140249013900757	0.11063217155541047	binder
GKVVKVTIM	HLA-B*15:03	0.293225334584713	0.13118159604913698	not-binder
GKVYSSSSY	HLA-B*15:03	0.9499704122543335	0.030379373352083374	binder
GKWFTPTEF	HLA-B*15:03	0.6136587589979172	0.2819048534682254	ambiguous
GKWMGIAF	HLA-B*15:03	0.10916945189237595	0.07300180483179537	not-binder
GKYAERDIVQF	HLA-B*15:03	0.22765712952241302	0.22466157314816662	not-binder
GKYASIILF	HLA-B*15:03	0.7320873379707337	0.14342531768410524	binder
GKYASPDVF	HLA-B*15:03	0.4955835036933422	0.2915474402330426	ambiguous
GKYAVIGTY	HLA-B*15:03	0.7004759520292282	0.2799387266377499	binder
GKYEAVERYY	HLA-B*15:03	0.2225336715579033	0.1034123066919352	not-binder
GKYEEVEYYY	HLA-B*15:03	0.2445121005177498	0.26834770408213887	not-binder
GKYENNYNAVF	HLA-B*15:03	0.18784765135496856	0.2236091079832627	not-binder
GKYFEPEAY	HLA-B*15:03	0.6673270881175994	0.22329864376243097	binder
GKYFGGVLEY	HLA-B*15:03	0.6546065330505371	0.2233260056662916	binder
GKYFSLEGY	HLA-B*15:03	0.5968662023544311	0.22351356827411326	ambiguous
GKYFSLIPTGF	HLA-B*15:03	0.03930521138827316	0.04363677413783999	not-binder
GKYGDLDSSLISF	HLA-B*15:03	0.21265594736905769	0.12799382223823486	not-binder
GKYGFVIAV	HLA-B*15:03	0.20852647796273233	0.2507046140281042	not-binder
GKYGGMQMF	HLA-B*15:03	0.7491923034191131	0.18051063289544866	binder
GKYGSSLEF	HLA-B*15:03	0.8828339457511902	0.08324867010034882	binder
GKYGTLQEF	HLA-B*15:03	0.6405353844165802	0.2772736312129719	binder
GKYKDNEAIEF	HLA-B*15:03	0.06671372421551496	0.0924090845615186	not-binder
GKYKSVSAF	HLA-B*15:03	0.8379616856575012	0.08151587909564888	binder
GKYLGINKELY	HLA-B*15:03	0.17841684445738792	0.16380006496553326	not-binder
GKYMQAVIQY	HLA-B*15:03	0.305845183134079	0.11466530133147095	not-binder
GKYNQILAF	HLA-B*15:03	0.8484124064445495	0.10217000921734853	binder
GKYPSWTFY	HLA-B*15:03	0.42241591289639474	0.3861980262767693	ambiguous
GKYQEALSY	HLA-B*15:03	0.8174874663352967	0.12530602558114734	binder
GKYQHKNLLILY	HLA-B*15:03	0.011125943424212891	0.015643670633534557	not-binder
GKYRDAVSRY	HLA-B*15:03	0.2698250666260719	0.18951511803037768	not-binder
GKYREFHRMY	HLA-B*15:03	0.025135194417089224	0.01949601636163024	not-binder
GKYYFYDNY	HLA-B*15:03	0.2583041062578559	0.18193090906943482	not-binder
GMAAMPQTVY	HLA-B*15:03	0.8381516456604003	0.18997762761459985	binder
GMWKGGRSH	HLA-B*15:03	0.07080521578900516	0.07296150863957902	not-binder
GNYATVISH	HLA-B*15:03	0.05565017592161894	0.04475241971775791	not-binder
GQAGMHATY	HLA-B*15:03	0.9876220703125	0.008065283332225507	binder
GQEVSPKVY	HLA-B*15:03	0.5275754749774932	0.18013292948990933	ambiguous
GQFASDVQF	HLA-B*15:03	0.9882045984268188	0.00722375499231543	binder
GQFGTINNF	HLA-B*15:03	0.9771651148796081	0.019029710880754076	binder
GQFLAPNSH	HLA-B*15:03	0.42572778183966875	0.2638847987970531	ambiguous
GQFLVRIIY	HLA-B*15:03	0.9347344756126403	0.036607763559894826	binder
GQFPGHNEFF	HLA-B*15:03	0.8869897246360778	0.1530685917520828	binder
GQFYDNKGITY	HLA-B*15:03	0.9943460941314697	0.0022999974866549913	binder
GQGFALVY	HLA-B*15:03	0.43846782594919204	0.24716626583451384	ambiguous
GQHGYSTGY	HLA-B*15:03	0.9806896209716797	0.027472194908857446	binder
GQHIQLVQY	HLA-B*15:03	0.9518429279327393	0.028604035553428473	binder
GQHPALSY	HLA-B*15:03	0.7673905730247498	0.11977805964443518	binder
GQHRSTIITLY	HLA-B*15:03	0.8547481656074524	0.13578874264375965	binder
GQHVFLVY	HLA-B*15:03	0.5685271888971328	0.2567503843697931	ambiguous
GQHVTAALY	HLA-B*15:03	0.9635835528373718	0.015531756046034916	binder
GQIEHKLAF	HLA-B*15:03	0.9926968693733216	0.0037373504033631714	binder
GQILMPNIGY	HLA-B*15:03	0.7815462589263916	0.17389937633991612	binder
GQIPQILYY	HLA-B*15:03	0.9806764245033264	0.010472169032310772	binder
GQITHIQY	HLA-B*15:03	0.9356152534484863	0.061272362165745484	binder
GQKIFYVNY	HLA-B*15:03	0.9627720236778259	0.017800962799800746	binder
GQKLGGQSF	HLA-B*15:03	0.9934547066688537	0.004951586799745481	binder
GQKQYNVDY	HLA-B*15:03	0.9371788620948791	0.049754700875570185	binder
GQLGFHVKY	HLA-B*15:03	0.897003960609436	0.13609047619609352	binder
GQLGFHVNY	HLA-B*15:03	0.9328736901283264	0.08274357630884327	binder
GQLGLLARY	HLA-B*15:03	0.8793887615203857	0.09081411945053446	binder
GQLGTHAEY	HLA-B*15:03	0.9676252961158752	0.02725945781322254	binder
GQLMFMNKY	HLA-B*15:03	0.8797181129455567	0.07514080368433632	binder
GQLPGLHEY	HLA-B*15:03	0.9742872834205627	0.021948697530139134	binder
GQLVKMLLY	HLA-B*15:03	0.8062287449836731	0.1571249647946599	binder
GQLVRSILY	HLA-B*15:03	0.9454095602035523	0.0315063226017774	binder
GQMIFAQAL	HLA-B*15:03	0.9653033256530762	0.01860257443140073	binder
GQNASVLAY	HLA-B*15:03	0.9904152274131774	0.010161862120991707	binder
GQNKKVMIY	HLA-B*15:03	0.9181610345840454	0.07741230016338659	binder
GQNPFELAF	HLA-B*15:03	0.9830325841903687	0.02126400339199055	binder
GQRAKSMKF	HLA-B*15:03	0.875949227809906	0.1011093263527066	binder
GQREGSRGF	HLA-B*15:03	0.9166120409965515	0.07752397113707926	binder
GQRKPATSY	HLA-B*15:03	0.9758459806442261	0.024491878504641244	binder
GQRSYLVQY	HLA-B*15:03	0.9586801171302796	0.003954329133295217	binder
GQRTFGENY	HLA-B*15:03	0.9480700373649598	0.04496999893230253	binder
GQRVIGHY	HLA-B*15:03	0.8204135775566102	0.11226009711495985	binder
GQRVISMY	HLA-B*15:03	0.6722978770732879	0.22671685518065188	binder
GQRYIQFY	HLA-B*15:03	0.4120477259159088	0.2437203292625315	ambiguous
GQSRLIFTY	HLA-B*15:03	0.9687522888183594	0.011306725052071163	binder
GQTKPVVVY	HLA-B*15:03	0.9692107796669006	0.021486139772110002	binder
GQTKPVYVY	HLA-B*15:03	0.9572801113128662	0.020073473747526497	binder
GQTKQVTVY	HLA-B*15:03	0.9800855040550231	0.010278343421261056	binder
GQVAAGGAF	HLA-B*15:03	0.9861015915870667	0.01658306929626488	binder
GQVKAAVKY	HLA-B*15:03	0.932309913635254	0.08241996132427537	binder
GQVKTGISM	HLA-B*15:03	0.9648243904113769	0.044169171041677335	binder
GQVQLPSPH	HLA-B*15:03	0.1486937183421105	0.13553579085793224	not-binder
GQVQVRTLY	HLA-B*15:03	0.9525002360343933	0.04405016607869415	binder
GQVYSELKY	HLA-B*15:03	0.9202946186065674	0.03528394891872662	binder
GQYKGPIQY	HLA-B*15:03	0.9558760166168213	0.054437973176731484	binder
GQYPVFNQY	HLA-B*15:03	0.9903401613235474	0.004434594233726173	binder
GQYPYPSGF	HLA-B*15:03	0.966344702243805	0.0365668613188987	binder
GQYQFDVKY	HLA-B*15:03	0.981952965259552	0.012254888623476198	binder
GQYTGHEY	HLA-B*15:03	0.9337734580039978	0.09057956692458177	binder
GRIKAIQLEY	HLA-B*15:03	0.334752007573843	0.28840616366686433	not-binder
GRSKGYGFITF	HLA-B*15:03	0.08695685416460038	0.029971245742772244	not-binder
GVWTYDDATKTF	HLA-B*15:03	0.23629525285214187	0.24408115514869355	not-binder
GYSFTTTAER	HLA-B*15:03	0.016875621827784924	0.029284535125193176	not-binder
HAAEYGAEALE	HLA-B*15:03	0.0008450325425656047	0.001309700036261573	not-binder
HERTFLLEY	HLA-B*15:03	0.7499244064092636	0.2948619825874091	binder
HGHLSAVY	HLA-B*15:03	0.3698794037103653	0.2527141221583431	not-binder
HHFLQVLTY	HLA-B*15:03	0.90129234790802	0.07673080204570143	binder
HHGPMAVAF	HLA-B*15:03	0.8476001858711243	0.2412526116259285	binder
HHLVARVY	HLA-B*15:03	0.6134351670742035	0.17550352494100452	binder
HHYLISIY	HLA-B*15:03	0.36652963161468505	0.1758693717739307	not-binder
HKAPASGICF	HLA-B*15:03	0.8635842084884644	0.06612956493194845	binder
HKFAKDFMTY	HLA-B*15:03	0.7137166738510132	0.158878766306321	binder
HKKPFLAKY	HLA-B*15:03	0.35090787559747694	0.20586417082415934	not-binder
HKKQDPDVPF	HLA-B*15:03	0.36777639798820017	0.3390057301199624	ambiguous
HKLDISDEF	HLA-B*15:03	0.517388665676117	0.32180673865073145	ambiguous
HKLWDPNEF	HLA-B*15:03	0.7233448877930642	0.3305576487204105	binder
HKMVVESAY	HLA-B*15:03	0.8710288047790528	0.07674497391738383	binder
HKPDFISLF	HLA-B*15:03	0.7980566263198853	0.11364263568311962	binder
HKRLPDVRF	HLA-B*15:03	0.321588625269942	0.19645734265071632	not-binder
HKVETFSGVY	HLA-B*15:03	0.8132771134376526	0.13463153535786457	binder
HKVSPMLY	HLA-B*15:03	0.2614076428115368	0.3190433532307047	not-binder
HKYLTVKDY	HLA-B*15:03	0.46138137578964233	0.2052915918888812	ambiguous
HLPETKFSEL	HLA-B*15:03	0.10827735252678394	0.07305840626794072	not-binder
HQAIHTIEF	HLA-B*15:03	0.995590329170227	0.0022897379016477183	binder
HQFLQNEY	HLA-B*15:03	0.8110055983066559	0.2664002215681075	binder
HQKLGIAY	HLA-B*15:03	0.8579587340354919	0.11402035605762059	binder
HQLAVTAY	HLA-B*15:03	0.8426436662673951	0.06657964318855297	binder
HQLEFIQKF	HLA-B*15:03	0.9736985087394714	0.011845776242245063	binder
HQLGNNSVF	HLA-B*15:03	0.9832570910453796	0.012566037102114954	binder
HQLRAQILAY	HLA-B*15:03	0.7935334086418152	0.14087250936681803	binder
HQLRAQIMAY	HLA-B*15:03	0.8022354722023011	0.1523639264161496	binder
HQREIQVM	HLA-B*15:03	0.6792080104351044	0.2732487784176237	binder
HQRQNINKF	HLA-B*15:03	0.971542763710022	0.02541896202010286	binder
HQVSLLARF	HLA-B*15:03	0.9626834630966187	0.014769909774384596	binder
HQYFSYNQM	HLA-B*15:03	0.9817275166511535	0.007120987575154103	binder
HQYHIRAY	HLA-B*15:03	0.9613847732543945	0.026645804521615957	binder
HQYKVRAY	HLA-B*15:03	0.9046012401580811	0.07864804310743691	binder
HQYNPKFQTLF	HLA-B*15:03	0.475633043050766	0.36128143278672353	ambiguous
HQYSIQVAF	HLA-B*15:03	0.9899358630180359	0.005850582027395933	binder
HSWLTRAMY	HLA-B*15:03	0.8467809557914734	0.08013789978579633	binder
HVGKTPIVG	HLA-B*15:03	0.0018406215684080962	0.0024764917870117465	not-binder
HYLKGLKIEKM	HLA-B*15:03	0.00029267067826026504	0.00029258378947156214	not-binder
IAPTGHSL	HLA-B*15:03	0.19845711165107788	0.278417175637242	not-binder
IGHYTLKIEI	HLA-B*15:03	0.0014497638748480312	0.0017118068012378753	not-binder
IGQSKSVKIY	HLA-B*15:03	0.1315294458065182	0.16114698121987983	not-binder
IHYQMVYSY	HLA-B*15:03	0.8076582908630371	0.11143511291537653	binder
IIHEIAVLEL	HLA-B*15:03	0.03512137234210968	0.03686936935337201	not-binder
IILMILLLI	HLA-B*15:03	0.15005335262976588	0.20876965056354796	not-binder
IILPFLILL	HLA-B*15:03	0.15318655575392767	0.19304351523577795	not-binder
IKAAFKTSY	HLA-B*15:03	0.8865734457969665	0.0636121608923923	binder
IKADHVST	HLA-B*15:03	0.0010073619690956549	0.0010811805592711085	not-binder
IKAIFPNGQF	HLA-B*15:03	0.37717790231108667	0.27805301873457966	ambiguous
IKAIQLEY	HLA-B*15:03	0.17874730341136455	0.1381747727808449	not-binder
IKDNVVIVY	HLA-B*15:03	0.6571198537945747	0.2997626553923306	binder
IKDPGPTRTF	HLA-B*15:03	0.7620166420936585	0.13598901260108487	binder
IKDPKEREF	HLA-B*15:03	0.6137715995311737	0.14694186382221855	binder
IKFFTGDVF	HLA-B*15:03	0.928320562839508	0.027358316054032515	binder
IKHPNLVRY	HLA-B*15:03	0.6069672226905822	0.23442718704841453	ambiguous
IKHSTPSPTKY	HLA-B*15:03	0.23717610836029052	0.03856042331854623	not-binder
IKHSTPSPTRY	HLA-B*15:03	0.2098993644118309	0.09210167851706276	not-binder
IKISNPTEF	HLA-B*15:03	0.9395503878593445	0.04621675920970363	binder
IKKDSGKEF	HLA-B*15:03	0.7640641212463379	0.20258404309199443	binder
IKKKPGTSL	HLA-B*15:03	0.7414487957954407	0.2595024949782183	binder
IKKPDYKVAY	HLA-B*15:03	0.6154951930046082	0.20682208096540988	binder
IKLDPHNHVLY	HLA-B*15:03	0.5648314476013183	0.2704202567728384	ambiguous
IKLLETESF	HLA-B*15:03	0.9111686468124389	0.052987696633720036	binder
IKLPSVTSF	HLA-B*15:03	0.9543586373329163	0.036308357514352865	binder
IKMDASLGNL	HLA-B*15:03	0.19863086342811584	0.15022987760092224	not-binder
IKMGLLSSF	HLA-B*15:03	0.915815281867981	0.07822643714260048	binder
IKNQLIEQF	HLA-B*15:03	0.666223119199276	0.32580453824064526	binder
IKPDGLLEF	HLA-B*15:03	0.8561141848564148	0.05358045340227303	binder
IKPEQTTEY	HLA-B*15:03	0.9224640250205993	0.0503684394110437	binder
IKPETILYY	HLA-B*15:03	0.6489272058010102	0.18194218295638087	binder
IKPGEHGSTY	HLA-B*15:03	0.8576382994651794	0.06391730959945773	binder
IKVIPTLAL	HLA-B*15:03	0.6971684455871582	0.11804960140017724	binder
IKVPDFSEY	HLA-B*15:03	0.9530765533447265	0.0325595532183796	binder
IKYKERFLVY	HLA-B*15:03	0.1907882306724787	0.1472824919513658	not-binder
IKYNTIETF	HLA-B*15:03	0.9115790486335754	0.08479900894394898	binder
ILAARSPVF	HLA-B*15:03	0.9349005103111268	0.052040512856838146	binder
ILGPPGSVY	HLA-B*15:03	0.930796229839325	0.05671148024439659	binder
ILKPDGSLY	HLA-B*15:03	0.930726969242096	0.06025175716381898	binder
ILNTLQGVF	HLA-B*15:03	0.874541163444519	0.0646754312484513	binder
ILTVGGTAY	HLA-B*15:03	0.9234633088111878	0.044971126662723515	binder
ILYNIKQEY	HLA-B*15:03	0.9105801820755005	0.0899300239428277	binder
IMEHRFKTY	HLA-B*15:03	0.705784672498703	0.173054095286109	binder
IMKNPEVEF	HLA-B*15:03	0.9734275341033936	0.022003651095187107	binder
IMVKPHEEY	HLA-B*15:03	0.841606867313385	0.17412729457591625	binder
IQAGIFQEF	HLA-B*15:03	0.9908434987068176	0.004225583172597106	binder
IQFEIAHAY	HLA-B*15:03	0.9846494913101196	0.015024082052735104	binder
IQFKLHESY	HLA-B*15:03	0.9815700769424438	0.01695648355590386	binder
IQFNLRNLY	HLA-B*15:03	0.9673932194709778	0.019326584377245284	binder
IQHPSNVL	HLA-B*15:03	0.6810066223144531	0.20097731748172945	binder
IQHSTIIGF	HLA-B*15:03	0.9930940508842468	0.0021356284686832555	binder
IQIALPSGCY	HLA-B*15:03	0.9140375137329102	0.033331469079417225	binder
IQKPGSNAF	HLA-B*15:03	0.9964564561843872	0.003998051420764248	binder
IQLLQKLTY	HLA-B*15:03	0.8717858195304871	0.07374222156680342	binder
IQNPDPAVY	HLA-B*15:03	0.927118456363678	0.09574248921415537	binder
IQQLATIFTH	HLA-B*15:03	0.011245839251205324	0.00974372935734681	not-binder
IQRQETISL	HLA-B*15:03	0.9732170224189758	0.012825760053454427	binder
IQRTPKIQVYSRH	HLA-B*15:03	0.06568152135587298	0.07876652796785573	not-binder
IQTRGGTF	HLA-B*15:03	0.4454429134726524	0.3118416671625226	ambiguous
IQVDPNYAY	HLA-B*15:03	0.9417569279670716	0.09793663386388772	binder
IQVKVRDTY	HLA-B*15:03	0.9330340027809143	0.038650911356583925	binder
IQVVSKNLY	HLA-B*15:03	0.9020714521408081	0.052199524083369864	binder
IQYDKTNVL	HLA-B*15:03	0.9712529420852661	0.015967210127588016	binder
IQYLFLEY	HLA-B*15:03	0.34265416078269484	0.3697983073636274	ambiguous
ISPSRTEAL	HLA-B*15:03	0.20168917030096054	0.06036928305506381	not-binder
ISPTGHSL	HLA-B*15:03	0.16955843805335463	0.24807255891706853	not-binder
ISRETGEPY	HLA-B*15:03	0.7202524304389953	0.27444793810747514	binder
KAFDFPSSF	HLA-B*15:03	0.9871864795684815	0.004139550136156923	binder
KAKEELIF	HLA-B*15:03	0.020419319870416074	0.018591676750154506	not-binder
KALSRLISF	HLA-B*15:03	0.9606410741806031	0.024724189170415002	binder
KAPSAARSL	HLA-B*15:03	0.3604782745242119	0.18821834612079139	not-binder
KAVLDSYEY	HLA-B*15:03	0.7323433756828308	0.20901660014850687	binder
KEYEKALKY	HLA-B*15:03	0.7411218404769897	0.10162018240391206	binder
KGFAFVEY	HLA-B*15:03	0.17994345501065254	0.1810202366254046	not-binder
KGFAFVQY	HLA-B*15:03	0.2612494111061096	0.21672531470058914	not-binder
KGLKVREY	HLA-B*15:03	0.22414821721613407	0.21763346696472685	not-binder
KGRVFEVSL	HLA-B*15:03	0.4666862517595291	0.19988025236383938	ambiguous
KGYAFIEY	HLA-B*15:03	0.17929745018482207	0.21033236131782254	not-binder
KGYAFVQY	HLA-B*15:03	0.24589280635118485	0.22245426519307715	not-binder
KGYLVSVDGY	HLA-B*15:03	0.2765859797596931	0.16550515741882352	not-binder
KGYPSEFATY	HLA-B*15:03	0.7402090728282928	0.21551884744933286	binder
KHFEVLISY	HLA-B*15:03	0.7919843435287476	0.10275104243018676	binder
KHFGTILNY	HLA-B*15:03	0.8222573041915894	0.05828038505791319	binder
KHLPASNVSF	HLA-B*15:03	0.8774640679359436	0.09680353902554852	binder
KIRGGKQFI	HLA-B*15:03	0.237932681851089	0.1948815954445465	not-binder
KKADIGVAM	HLA-B*15:03	0.9072682023048401	0.044158100786879775	binder
KKADLILSY	HLA-B*15:03	0.9295708298683166	0.04076439485930168	binder
KKADVDAIHEY	HLA-B*15:03	0.7016150578856468	0.3191082004711558	binder
KKAEAGAGSATEF	HLA-B*15:03	0.5734029114246368	0.3201709433082626	ambiguous
KKAEIGIAM	HLA-B*15:03	0.8966398358345031	0.05196253773941957	binder
KKAIQDPAF	HLA-B*15:03	0.8969671130180359	0.06225769339706898	binder
KKALAAGGY	HLA-B*15:03	0.7948349833488464	0.15313924852083008	binder
KKAMPGAEY	HLA-B*15:03	0.8950648307800293	0.10738620023570461	binder
KKAPAQKVPA	HLA-B*15:03	0.07781993567477911	0.05575730011491868	not-binder
KKAPGSGAVF	HLA-B*15:03	0.9661250472068786	0.015054444633963012	binder
KKAPLLLHY	HLA-B*15:03	0.7193149209022522	0.10574734617693163	binder
KKAQNIMESF	HLA-B*15:03	0.6326336398720741	0.26726070318512457	ambiguous
KKASIGYTY	HLA-B*15:03	0.9361957550048828	0.02131185065193298	binder
KKAVGGVAL	HLA-B*15:03	0.8259959936141967	0.0901202411337878	binder
KKAVPKEDIY	HLA-B*15:03	0.31072878912091256	0.17301788534124465	not-binder
KKDPVKKIF	HLA-B*15:03	0.33394656479358675	0.18748776614103224	not-binder
KKFAFVHISF	HLA-B*15:03	0.3514719694852829	0.20673010799686525	not-binder
KKFASFNAY	HLA-B*15:03	0.8993990898132325	0.0653094116557834	binder
KKFATEDEAWAF	HLA-B*15:03	0.07469378486275673	0.04255615014624372	not-binder
KKFEASGFCY	HLA-B*15:03	0.8393858075141907	0.03944036730936146	binder
KKFENTEMF	HLA-B*15:03	0.8811068296432495	0.08503787814387087	binder
KKFEPKSGWMTF	HLA-B*15:03	0.294447300164029	0.2578972022596738	not-binder
KKFGDFITL	HLA-B*15:03	0.7424560546875	0.12163652561563087	binder
KKFIIQDIDDTHVF	HLA-B*15:03	0.053673158818855884	0.06338074182945706	not-binder
KKFKDIIHY	HLA-B*15:03	0.6891325235366821	0.16166225527891007	binder
KKFKNLKY	HLA-B*15:03	0.22034271564334632	0.1661372374975284	not-binder
KKFNEPGSQYF	HLA-B*15:03	0.31889357711188493	0.3079206145811353	not-binder
KKFNSSVLSF	HLA-B*15:03	0.7900417804718017	0.1392690521611158	binder
KKFPVTENSKGY	HLA-B*15:03	0.21652025654911994	0.2217242382731649	not-binder
KKFQRPHDY	HLA-B*15:03	0.4719050120562315	0.2609532438837012	ambiguous
KKFQSFQDH	HLA-B*15:03	0.007334833196364343	0.00514864593756662	not-binder
KKFQSFQEH	HLA-B*15:03	0.023631600523367526	0.0335253524665898	not-binder
KKFSAMHEF	HLA-B*15:03	0.7474672079086304	0.24279991402140955	binder
KKFSFKKPF	HLA-B*15:03	0.5459679996594786	0.3398176109866721	ambiguous
KKFSIEKRF	HLA-B*15:03	0.5271531037986279	0.3251784478080599	ambiguous
KKFSLPLYF	HLA-B*15:03	0.6976864516735077	0.24529952389689225	binder
KKFSNPYSIEY	HLA-B*15:03	0.2653131499886513	0.24581232408096942	not-binder
KKFVIDVGY	HLA-B*15:03	0.8177199125289917	0.07020475983357717	binder
KKGFTAVGY	HLA-B*15:03	0.6870604157447815	0.12204695631531944	binder
KKGILLQLF	HLA-B*15:03	0.3862208604812622	0.2555043510136859	ambiguous
KKHAFGGNKASY	HLA-B*15:03	0.5835155040025711	0.2630140744815276	ambiguous
KKHILVMSF	HLA-B*15:03	0.7955281496047973	0.08622942098351458	binder
KKHLVSAGY	HLA-B*15:03	0.7105502724647522	0.10864028441357661	binder
KKHPSLIPL	HLA-B*15:03	0.5645259737968444	0.21632409153057697	ambiguous
KKHYAPLQAY	HLA-B*15:03	0.3135642006993294	0.21279211216951777	not-binder
KKIADFLNSF	HLA-B*15:03	0.7042671203613281	0.16906932882304265	binder
KKIAIGVIF	HLA-B*15:03	0.9287174105644226	0.034665145769400496	binder
KKIEDNNTLVF	HLA-B*15:03	0.3223422184586525	0.21763433953932948	not-binder
KKIEEFLSSF	HLA-B*15:03	0.5800110906362533	0.19507947872488196	ambiguous
KKIEFGVVY	HLA-B*15:03	0.9166322946548462	0.04052080593592378	binder
KKIEISQHAKY	HLA-B*15:03	0.46144199222326276	0.23139014473413086	ambiguous
KKIEKLEEY	HLA-B*15:03	0.7696971654891968	0.11209720251243506	binder
KKIELDVKY	HLA-B*15:03	0.833677339553833	0.1172063702070837	binder
KKIENLEAL	HLA-B*15:03	0.7265334844589233	0.14383273129490537	binder
KKIEVLDVSY	HLA-B*15:03	0.6369744673371315	0.27180467662714297	binder
KKILQKGQTAY	HLA-B*15:03	0.5344898164272308	0.2569392218682729	ambiguous
KKIPGGKKF	HLA-B*15:03	0.6599655508995056	0.23318425067430143	binder
KKISELDAF	HLA-B*15:03	0.869836151599884	0.11771241917381275	binder
KKITNNIVY	HLA-B*15:03	0.9141559720039367	0.030746824503538543	binder
KKIYDREQTRY	HLA-B*15:03	0.37068424224853513	0.23073511043885228	not-binder
KKIYLQDEF	HLA-B*15:03	0.8444706320762634	0.09215314221530217	binder
KKKAEGTVF	HLA-B*15:03	0.9646383762359619	0.02221962704322489	binder
KKKDFDTAL	HLA-B*15:03	0.7237864077091217	0.24761194765912045	binder
KKKEEMLKKF	HLA-B*15:03	0.14646612673532217	0.10232906652101863	not-binder
KKKEERADLIAY	HLA-B*15:03	0.13014163179323077	0.13971272757166725	not-binder
KKKEPEPNF	HLA-B*15:03	0.7608065366744995	0.1412094618066994	binder
KKKIPSLSF	HLA-B*15:03	0.9200750827789307	0.053406115134335894	binder
KKKPKDLDF	HLA-B*15:03	0.6456173300743103	0.2047297961042288	binder
KKKPVVTIY	HLA-B*15:03	0.7854264736175537	0.19746236419723434	binder
KKKQIEQKF	HLA-B*15:03	0.77075896859169	0.1902770885967556	binder
KKKTVIEIEF	HLA-B*15:03	0.12293490758165718	0.15423258287874392	not-binder
KKLANKVVY	HLA-B*15:03	0.6020947456359863	0.2702487544419496	ambiguous
KKLDLISEL	HLA-B*15:03	0.3144873362034559	0.24036911218997845	not-binder
KKLDSQISL	HLA-B*15:03	0.6456802904605865	0.24998087921289056	binder
KKLEELEQKY	HLA-B*15:03	0.3002630889415741	0.06011838725461657	not-binder
KKLELSHEY	HLA-B*15:03	0.8527506828308106	0.053341203387193906	binder
KKLGQSIESSY	HLA-B*15:03	0.5307531088590622	0.30052312324143393	ambiguous
KKLLSLLTF	HLA-B*15:03	0.8304674744606018	0.10705605738451786	binder
KKLPIVACF	HLA-B*15:03	0.6820968687534332	0.3096275336190339	binder
KKLQKAALL	HLA-B*15:03	0.21252279803156854	0.2483753217260309	not-binder
KKLQQTQEY	HLA-B*15:03	0.8884007930755615	0.06495504348126305	binder
KKLSEPSSLQY	HLA-B*15:03	0.744368851184845	0.08497220376473207	binder
KKLSSAVVF	HLA-B*15:03	0.9386373877525329	0.0220696688964289	binder
KKLSSPSNY	HLA-B*15:03	0.636832082271576	0.27828853259491826	ambiguous
KKMELLQKY	HLA-B*15:03	0.7375319302082062	0.18393224648331657	binder
KKMETNYQRF	HLA-B*15:03	0.3367805728921667	0.26320013079420274	not-binder
KKMPKIPVL	HLA-B*15:03	0.5034931659698486	0.2004916007541661	ambiguous
KKNELIEAF	HLA-B*15:03	0.7399078011512756	0.13857817593306834	binder
KKNLVTISY	HLA-B*15:03	0.834374976158142	0.11240781468538691	binder
KKNPNIKSL	HLA-B*15:03	0.6472413450479507	0.22731311542969904	binder
KKNVSVQY	HLA-B*15:03	0.33844711892306806	0.2564552640780077	not-binder
KKPAFNLSAF	HLA-B*15:03	0.6235466569662094	0.24405061636420605	binder
KKPDQHFKPY	HLA-B*15:03	0.27388316243886945	0.1908883902359093	not-binder
KKPELVISY	HLA-B*15:03	0.8829761862754821	0.06051660974701396	binder
KKPGHVAEVY	HLA-B*15:03	0.7421915352344512	0.2234523369274547	binder
KKPITTGGVTY	HLA-B*15:03	0.8556448459625244	0.12966851106711336	binder
KKPKNENPVDY	HLA-B*15:03	0.21991620808839799	0.1623047144416583	not-binder
KKPLSTPSM	HLA-B*15:03	0.7799194574356079	0.123907155462482	binder
KKPTGLVTF	HLA-B*15:03	0.8472571611404419	0.0709089228992973	binder
KKPTVTLTY	HLA-B*15:03	0.8600635528564453	0.08897564264505176	binder
KKQDPDVPF	HLA-B*15:03	0.8933437824249267	0.050992670483404695	binder
KKQKPSRVLY	HLA-B*15:03	0.43746801018714904	0.30633271429749026	ambiguous
KKQPSVLVTF	HLA-B*15:03	0.7129203140735626	0.22958145588402912	binder
KKRDEELYSQTY	HLA-B*15:03	0.2590629703830928	0.20673046317420962	not-binder
KKRERDLEL	HLA-B*15:03	0.3508117228746414	0.13213085190793875	not-binder
KKRFTEEATKY	HLA-B*15:03	0.32900902852416036	0.3159080229654236	not-binder
KKRGDLPGEPVAF	HLA-B*15:03	0.18839159621857107	0.27634378758658357	not-binder
KKRLETVAL	HLA-B*15:03	0.5942709922790528	0.17696390390374708	binder
KKRPGIETLF	HLA-B*15:03	0.23044351767748594	0.22939925004170897	not-binder
KKSDVEAIF	HLA-B*15:03	0.7205197632312774	0.17809648952172272	binder
KKSEASGFCY	HLA-B*15:03	0.6491201490163803	0.2689873812980585	binder
KKSEPEPVY	HLA-B*15:03	0.7062091916799546	0.2820759718910905	binder
KKTFSYAGF	HLA-B*15:03	0.7846126139163971	0.17483320019072837	binder
KKVAPAPAV	HLA-B*15:03	0.3983744978904724	0.26312198566641526	ambiguous
KKVAVATPA	HLA-B*15:03	0.5143659055233002	0.14228171828578806	ambiguous
KKVDGSVNAY	HLA-B*15:03	0.9292023777961731	0.06751149142179068	binder
KKVEQTIQY	HLA-B*15:03	0.9078637719154358	0.06669809487585644	binder
KKVERQTEL	HLA-B*15:03	0.4860368549823761	0.20203766007847396	ambiguous
KKVGIVGKYGTRY	HLA-B*15:03	0.27279124930500986	0.19014042079636717	not-binder
KKVLQSEF	HLA-B*15:03	0.22213535010814667	0.19891061841798807	not-binder
KKVPHNINF	HLA-B*15:03	0.8953703045845032	0.057293653061414256	binder
KKVTGELAF	HLA-B*15:03	0.9440680027008057	0.020125738233957153	binder
KKVTNIISF	HLA-B*15:03	0.968425452709198	0.014290990528062219	binder
KKVTSVVF	HLA-B*15:03	0.22229971140623092	0.17035737740560075	not-binder
KKVWKPQLF	HLA-B*15:03	0.6148838937282562	0.28794657205077706	ambiguous
KKWFSDTRY	HLA-B*15:03	0.8268326163291931	0.09747223532972164	binder
KKWNLPVYF	HLA-B*15:03	0.5714561492204666	0.2770017972482245	ambiguous
KKWVELPITF	HLA-B*15:03	0.20136784464120866	0.2668806962096647	not-binder
KKWVNEVRY	HLA-B*15:03	0.4610686659812927	0.11438128253371335	ambiguous
KKYAEALDY	HLA-B*15:03	0.697913509607315	0.24557045951588616	binder
KKYAEDRERF	HLA-B*15:03	0.3343044012784958	0.3109468385338839	not-binder
KKYAEVLRY	HLA-B*15:03	0.7723066329956054	0.17620692807759122	binder
KKYAGGVAEY	HLA-B*15:03	0.945998466014862	0.06233007206906986	binder
KKYAKSSVGETVY	HLA-B*15:03	0.04271035027049948	0.04657063794168175	not-binder
KKYDEAIKCY	HLA-B*15:03	0.38088673129677775	0.20513210753422026	not-binder
KKYDGRTKPIP	HLA-B*15:03	0.01342923842921664	0.023379576329801435	not-binder
KKYDKSLRKY	HLA-B*15:03	0.2074043883010745	0.13831231090263604	not-binder
KKYEQLKAM	HLA-B*15:03	0.7529404401779175	0.24765291646923518	binder
KKYGAAMVVM	HLA-B*15:03	0.4437155932188034	0.20988595958307477	ambiguous
KKYLDAEQSY	HLA-B*15:03	0.6300385534763336	0.2275559416164776	binder
KKYLMIEEY	HLA-B*15:03	0.5853951022028923	0.30576986257524474	ambiguous
KKYLTEGLLQF	HLA-B*15:03	0.08344408548728097	0.06664486447227762	not-binder
KKYNMKLVY	HLA-B*15:03	0.6452376663684845	0.162227216431423	binder
KKYNMRVEDY	HLA-B*15:03	0.24876088388264178	0.1867484503833632	not-binder
KKYPFILEVY	HLA-B*15:03	0.6888216018676758	0.1896101762568587	binder
KKYPFILEVYY	HLA-B*15:03	0.27006894201040266	0.23938725258854618	not-binder
KKYPKALVKY	HLA-B*15:03	0.32348414957523347	0.16611424387155285	not-binder
KKYSHHRNIATYY	HLA-B*15:03	0.0541808073874563	0.0865759551350327	not-binder
KKYSPSDPAFAY	HLA-B*15:03	0.6314727604389191	0.30160541144185143	ambiguous
KKYTEITATY	HLA-B*15:03	0.8090673208236694	0.11182131773447393	binder
KLFIGGLSF	HLA-B*15:03	0.9867587566375733	0.010696470014915714	binder
KLFLTGESY	HLA-B*15:03	0.9428591370582581	0.048144077378332616	binder
KLFPGSPAIY	HLA-B*15:03	0.9682377815246582	0.03259553510602624	binder
KLPDIFSVY	HLA-B*15:03	0.8667132139205933	0.12410370149358696	binder
KLTEPHQVY	HLA-B*15:03	0.7937444925308228	0.19131045335389016	binder
KLYEKFLEF	HLA-B*15:03	0.9815353751182556	0.010663140515965818	binder
KLYQSIIGY	HLA-B*15:03	0.970667040348053	0.009788656245571398	binder
KMHQSRISY	HLA-B*15:03	0.9642388343811035	0.03851474115923252	binder
KMKEIAEAY	HLA-B*15:03	0.9894574284553528	0.007152285064242294	binder
KMRPGEATL	HLA-B*15:03	0.9256504654884339	0.04041186228429831	binder
KMYDAAKLLY	HLA-B*15:03	0.829225504398346	0.10922165837560462	binder
KMYTDGSTF	HLA-B*15:03	0.9922419428825379	0.005051102111434642	binder
KNHEFIATF	HLA-B*15:03	0.8949437975883484	0.07645110722361939	binder
KQADPFASL	HLA-B*15:03	0.857352101802826	0.19602424206129224	binder
KQAEAFLNNQEY	HLA-B*15:03	0.786801078915596	0.3107414567874166	binder
KQAEWSSKTSY	HLA-B*15:03	0.9774375081062316	0.01419649332951541	binder
KQAPPQKVSF	HLA-B*15:03	0.9796805262565613	0.01907678300725889	binder
KQEEERGRVY	HLA-B*15:03	0.8453873753547668	0.0793824660553529	binder
KQFDRKHHTY	HLA-B*15:03	0.924140739440918	0.07264662225492573	binder
KQFEKQVELY	HLA-B*15:03	0.9471184492111206	0.03494001277703016	binder
KQFFGIVGF	HLA-B*15:03	0.9882584810256958	0.009270574549551689	binder
KQFGNILIL	HLA-B*15:03	0.9673341393470765	0.017547281448997695	binder
KQFHRIVTY	HLA-B*15:03	0.9932504296302795	0.0045257771621169465	binder
KQFSRGDFVVEY	HLA-B*15:03	0.7459920555353164	0.2857929034322387	binder
KQGVVLKY	HLA-B*15:03	0.25562436804175376	0.1584905479928131	not-binder
KQHYGFVLY	HLA-B*15:03	0.9769595980644226	0.008096387532604325	binder
KQIDNTGSSTY	HLA-B*15:03	0.9976476430892944	0.0012316822964717222	binder
KQIDPVLQVY	HLA-B*15:03	0.9854321718215943	0.007562493667539857	binder
KQIENARMF	HLA-B*15:03	0.9727641820907593	0.03136967142712124	binder
KQIEPSLY	HLA-B*15:03	0.6490995168685914	0.2625012755266775	binder
KQIHFLYQY	HLA-B*15:03	0.9716518521308899	0.019001990304402513	binder
KQIKTIERY	HLA-B*15:03	0.9620067834854126	0.042746534176207794	binder
KQILLENTF	HLA-B*15:03	0.950250244140625	0.042570411511824294	binder
KQISSNKCF	HLA-B*15:03	0.9675823807716369	0.01577952572494542	binder
KQISVGFIGY	HLA-B*15:03	0.9696595430374145	0.01589598265962073	binder
KQIVDRVSY	HLA-B*15:03	0.9915453433990479	0.0076988517533302546	binder
KQIVEILTAY	HLA-B*15:03	0.9629266500473023	0.01790402884007004	binder
KQKDIVSIHY	HLA-B*15:03	0.8680936455726623	0.11910621622786453	binder
KQKNTVVRY	HLA-B*15:03	0.9544135808944703	0.04114489737207513	binder
KQLEHVMHF	HLA-B*15:03	0.9907934188842773	0.006147408823958446	binder
KQLPDQISF	HLA-B*15:03	0.9777448177337646	0.0223997175860674	binder
KQLPGFTTL	HLA-B*15:03	0.9383795619010925	0.09615358671748189	binder
KQLVAEQVTY	HLA-B*15:03	0.8846773624420166	0.0931787506348721	binder
KQMLSALNY	HLA-B*15:03	0.9812602519989013	0.01219242616177161	binder
KQMTFEAQAF	HLA-B*15:03	0.9648823261260986	0.012908044781419723	binder
KQNPLLAEAY	HLA-B*15:03	0.9484480619430542	0.045598357438883984	binder
KQPDNSPEY	HLA-B*15:03	0.9092283010482788	0.08103030981067871	binder
KQQQPPTVY	HLA-B*15:03	0.9412847876548767	0.08054602877716889	binder
KQREFESRL	HLA-B*15:03	0.8357978343963623	0.14574119824236076	binder
KQRKPRILF	HLA-B*15:03	0.8810652375221253	0.10882703197533157	binder
KQRLFIINF	HLA-B*15:03	0.9744754314422608	0.01678353595774538	binder
KQRLQQLF	HLA-B*15:03	0.3286778464913368	0.19764258936150111	not-binder
KQRPIFIITEY	HLA-B*15:03	0.7270828455686569	0.27919973045867863	binder
KQRQLTSY	HLA-B*15:03	0.6327451705932617	0.2331759519894633	binder
KQRTHVMRF	HLA-B*15:03	0.9557991623878479	0.012602850152944748	binder
KQSQILLVY	HLA-B*15:03	0.9616811394691467	0.016403184012845917	binder
KQTQTFTTY	HLA-B*15:03	0.9843214273452758	0.007821589283794835	binder
KQWLSKKSTY	HLA-B*15:03	0.8663820743560791	0.09097364647786249	binder
KQYADVEGF	HLA-B*15:03	0.9849454760551453	0.017148116635135668	binder
KQYEKSSRF	HLA-B*15:03	0.9885981321334839	0.010932974262236132	binder
KQYEVEIQTY	HLA-B*15:03	0.9834922194480896	0.01688433430710227	binder
KQYGEGLSY	HLA-B*15:03	0.9949992179870606	0.004542345566679518	binder
KQYGFFSYL	HLA-B*15:03	0.9404391646385193	0.03683156790353707	binder
KQYIMDTVF	HLA-B*15:03	0.9877556085586547	0.012108894340407168	binder
KQYISAVQMY	HLA-B*15:03	0.943583858013153	0.028722830295857097	binder
KQYKVVVY	HLA-B*15:03	0.8900685667991638	0.05903470598334524	binder
KQYLAVVF	HLA-B*15:03	0.5485769361257553	0.22966737446120172	ambiguous
KQYLPNIAY	HLA-B*15:03	0.9816410541534424	0.017808515846438167	binder
KQYPISLVL	HLA-B*15:03	0.9740971207618714	0.017937943577371048	binder
KQYPYNNLY	HLA-B*15:03	0.9736969947814942	0.03499878740488765	binder
KQYYALEVSY	HLA-B*15:03	0.8858969330787658	0.08258973588002405	binder
KSFPGGKEY	HLA-B*15:03	0.9498883247375488	0.04153002963063199	binder
KSQVGTLLF	HLA-B*15:03	0.7848251104354859	0.12124319851054972	binder
KSYSVGVAY	HLA-B*15:03	0.9562988638877868	0.023621443062909954	binder
LAGDKSRPF	HLA-B*15:03	0.6081989049911499	0.19546623566739577	binder
LAPLKYLAL	HLA-B*15:03	0.1364913247525692	0.0895025996337587	not-binder
LHYMGTSTF	HLA-B*15:03	0.9842823386192322	0.010462862568185455	binder
LKALLLSSY	HLA-B*15:03	0.6773208796977996	0.1744800250976251	binder
LKAMLSTGF	HLA-B*15:03	0.8975383996963501	0.060316571077694156	binder
LKAPALPLL	HLA-B*15:03	0.5829017698764801	0.15516514042728793	binder
LKDEVRTLTY	HLA-B*15:03	0.5475668728351593	0.22575747483226613	ambiguous
LKFDSKYMNF	HLA-B*15:03	0.4140996483445633	0.20906049848732886	ambiguous
LKFNGALTM	HLA-B*15:03	0.9466388821601868	0.023658001136631704	binder
LKFPHSAHQKY	HLA-B*15:03	0.34782445430755615	0.16377063305065384	not-binder
LKHIFKTSL	HLA-B*15:03	0.5376927576959133	0.3331193224406444	ambiguous
LKHKFITRY	HLA-B*15:03	0.3610660254955292	0.15607975986426284	not-binder
LKHQMETHY	HLA-B*15:03	0.3708034843206406	0.14180893817989357	not-binder
LKIEPEEPITF	HLA-B*15:03	0.36184684187173843	0.15982591328384713	not-binder
LKIGDTVSF	HLA-B*15:03	0.9753608942031861	0.013070212016015536	binder
LKKTEVSRY	HLA-B*15:03	0.7095730423927307	0.09638044966086597	binder
LKLDSKNAL	HLA-B*15:03	0.661385452747345	0.18165597718889023	binder
LKLGYVSRY	HLA-B*15:03	0.49365654587745667	0.163780217679583	ambiguous
LKMIPRIDY	HLA-B*15:03	0.43184723928570745	0.31162834398184064	ambiguous
LKMPSVAQF	HLA-B*15:03	0.9503185153007507	0.03150032570634959	binder
LKNGALVVY	HLA-B*15:03	0.747101879119873	0.10650285332293107	binder
LKNPNAPML	HLA-B*15:03	0.510707437992096	0.14381146224206792	ambiguous
LKPEGVLVY	HLA-B*15:03	0.7530046880245209	0.1759116486077904	binder
LKPGGVLTY	HLA-B*15:03	0.8588485956192017	0.06373071822238138	binder
LKPGMVVTF	HLA-B*15:03	0.876503050327301	0.07369539403091625	binder
LKPQVSSIF	HLA-B*15:03	0.8818918347358704	0.04882360346875854	binder
LKPVVGEVY	HLA-B*15:03	0.7852272987365723	0.1436526696006203	binder
LKPYFLEAY	HLA-B*15:03	0.5713661640882493	0.22854147003719627	ambiguous
LKRLEEHRY	HLA-B*15:03	0.35570491552352906	0.14110010946636906	not-binder
LKRPLEATF	HLA-B*15:03	0.8312056660652161	0.08716396355485498	binder
LKSGGVNQY	HLA-B*15:03	0.7723389029502868	0.14233487656183585	binder
LKSPGSVVF	HLA-B*15:03	0.948386549949646	0.040325619084131924	binder
LKTYGQSTY	HLA-B*15:03	0.9269140481948852	0.032042664666296364	binder
LKVKDLRQY	HLA-B*15:03	0.5567016243934632	0.24780103009635696	ambiguous
LKVKGNVF	HLA-B*15:03	0.3840816855430603	0.23737492988407294	ambiguous
LKWIIKSNY	HLA-B*15:03	0.3813831381499767	0.3195414390124867	ambiguous
LKYAISSQMVSY	HLA-B*15:03	0.24829675955697894	0.25979553241466896	not-binder
LKYDAQDKALY	HLA-B*15:03	0.5507600724697113	0.2815259482229963	ambiguous
LKYEHKEIEY	HLA-B*15:03	0.417754539847374	0.3101043395986109	ambiguous
LKYEPTNVRY	HLA-B*15:03	0.5792189659550786	0.28857280483689807	ambiguous
LKYGKPLQL	HLA-B*15:03	0.6283984005451202	0.2467456264422788	binder
LKYHPRVLY	HLA-B*15:03	0.5978055119514465	0.32218872972648727	ambiguous
LKYHQRVLY	HLA-B*15:03	0.653141225874424	0.29722907865484394	binder
LKYLTKKY	HLA-B*15:03	0.3526508302427828	0.25927695143778373	not-binder
LLADPTGAF	HLA-B*15:03	0.9399114966392517	0.03573814499026344	binder
LLAVFVTPL	HLA-B*15:03	0.6944029688835144	0.09787523904126115	binder
LLEGEESR	HLA-B*15:03	0.0330673502380705	0.06325082393006143	not-binder
LMVGTSIHY	HLA-B*15:03	0.9480141401290894	0.03524374812618635	binder
LMYVGRVVF	HLA-B*15:03	0.9906546235084533	0.0026530662532553563	binder
LQAMPRTEF	HLA-B*15:03	0.97270747423172	0.012751949889616436	binder
LQAPAFTGY	HLA-B*15:03	0.973037600517273	0.011075404740024287	binder
LQAVFVQSY	HLA-B*15:03	0.9752053380012512	0.005686295974739889	binder
LQFNPKFMTF	HLA-B*15:03	0.7901116192340851	0.2529112796647578	binder
LQHASAVL	HLA-B*15:03	0.7091385066509247	0.22315997433863707	binder
LQHDFGHLSVF	HLA-B*15:03	0.6016615152359008	0.22309618613420346	ambiguous
LQHDNIIAY	HLA-B*15:03	0.9895053386688233	0.0030663340279608433	binder
LQHDYGHLSVY	HLA-B*15:03	0.894804835319519	0.09177042877643292	binder
LQHPDVAAY	HLA-B*15:03	0.9882151365280152	0.0045188609899340934	binder
LQHPNIVGY	HLA-B*15:03	0.9868722200393677	0.004962780913139414	binder
LQIATHTAF	HLA-B*15:03	0.9929043412208557	0.0031255515644083715	binder
LQIDNARLA	HLA-B*15:03	0.20095341205596923	0.06381987226049889	not-binder
LQIGVIRVY	HLA-B*15:03	0.9783491253852844	0.013448787653406203	binder
LQIVHETGY	HLA-B*15:03	0.8863693714141846	0.14639215833660668	binder
LQKPGETVF	HLA-B*15:03	0.9906091928482056	0.00684340091158618	binder
LQLPARNLTY	HLA-B*15:03	0.9075732707977295	0.03702273611993156	binder
LQNLFEEKY	HLA-B*15:03	0.9302042126655579	0.01703750369777538	binder
LQRATGISF	HLA-B*15:03	0.9952792048454284	0.0014686257579148803	binder
LQREEEEAF	HLA-B*15:03	0.9812634468078614	0.009119814318964671	binder
LQRFPNKPY	HLA-B*15:03	0.9627325415611268	0.02107908488926746	binder
LQRLVEGY	HLA-B*15:03	0.696245527267456	0.232650473355401	binder
LQRLVNLY	HLA-B*15:03	0.7838322639465332	0.1473645382042351	binder
LQRVGAGTY	HLA-B*15:03	0.982515525817871	0.012824373382473733	binder
LQRVLQSEF	HLA-B*15:03	0.9747699737548828	0.0290631390699123	binder
LQRVSYLVF	HLA-B*15:03	0.9550150632858276	0.02172208530488974	binder
LQTVHAEY	HLA-B*15:03	0.7372511804103852	0.18728513999244117	binder
LQVEGHSNVY	HLA-B*15:03	0.9515585422515869	0.06245309942918071	binder
LQWSPTENTVF	HLA-B*15:03	0.4115640729665756	0.23425907541056654	ambiguous
LQYLSQGNVVF	HLA-B*15:03	0.6807307094335556	0.2664432148260728	binder
LQYSGKTTF	HLA-B*15:03	0.9949944138526916	0.002746269130278395	binder
LRPLLAAAA	HLA-B*15:03	0.020438726339489222	0.012814505260365358	not-binder
LSDIKGLIKY	HLA-B*15:03	0.2181931994855404	0.13836718697065112	not-binder
LSVKEKNISI	HLA-B*15:03	0.04240015115356073	0.047317482899592436	not-binder
MAPLKMLAL	HLA-B*15:03	0.6621171534061432	0.2556877746977726	binder
MKAAFQSQY	HLA-B*15:03	0.917023503780365	0.05460583457580995	binder
MKARVVLKY	HLA-B*15:03	0.7505789935588837	0.227603527669091	binder
MKFKPNQTRTY	HLA-B*15:03	0.5367114640772342	0.2809766414153608	ambiguous
MKFMTQSAF	HLA-B*15:03	0.9877079248428344	0.007103846903771038	binder
MKHGQRITF	HLA-B*15:03	0.9496019005775451	0.03532615390089839	binder
MKIPTGQEY	HLA-B*15:03	0.9829103827476502	0.014326633140993058	binder
MKIWTSEHVF	HLA-B*15:03	0.7024591445922852	0.24325374516595552	binder
MKKEFTLEF	HLA-B*15:03	0.9858150362968445	0.010827520725222554	binder
MKLSLVAAM	HLA-B*15:03	0.933623480796814	0.05300184820590352	binder
MKQDRITRY	HLA-B*15:03	0.6285882234573364	0.19469592800374483	binder
MKSPFGSSF	HLA-B*15:03	0.9894397974014282	0.004867195384291965	binder
MKVLLAAAL	HLA-B*15:03	0.8886044979095459	0.048446048789808245	binder
MKYEDAVQF	HLA-B*15:03	0.9546725392341614	0.032316621155886543	binder
MKYKSEGKCF	HLA-B*15:03	0.31829867959022523	0.1582927664055174	not-binder
MKYNARDTVFY	HLA-B*15:03	0.5479341581463814	0.23660727613930468	ambiguous
MLYKGQTAY	HLA-B*15:03	0.9936606287956238	0.0023422380535773556	binder
MMDQARSAF	HLA-B*15:03	0.9848872900009156	0.0077888028478979455	binder
MPYLEHESF	HLA-B*15:03	0.9907626628875732	0.010357565593223551	binder
MQHIFLNNY	HLA-B*15:03	0.969236159324646	0.023903708457356555	binder
MQHRYIELF	HLA-B*15:03	0.9648609638214112	0.028644360680137208	binder
MQHRYVELF	HLA-B*15:03	0.9636646866798401	0.03061878806330126	binder
MQWRALVL	HLA-B*15:03	0.6699698179960251	0.2419153467626201	binder
NARLAADD	HLA-B*15:03	0.0015795356921444181	0.002526693642345376	not-binder
NKIFLPTIY	HLA-B*15:03	0.6278611451387406	0.2618295492568118	ambiguous
NKVISSVSY	HLA-B*15:03	0.9315650224685669	0.07332388474949972	binder
NKYLTAEAF	HLA-B*15:03	0.8955992221832275	0.09734210295471532	binder
NKYMGLTQF	HLA-B*15:03	0.9362153172492981	0.03232764803053342	binder
NKYSSQFGGGSQY	HLA-B*15:03	0.6431616127490998	0.20416583476747538	binder
NQIPFIIQY	HLA-B*15:03	0.971920108795166	0.014476808198870053	binder
NQWEALTEY	HLA-B*15:03	0.8774126887321472	0.14169313073935752	binder
NQYISQQEY	HLA-B*15:03	0.9922452569007874	0.006596348112494893	binder
NSKLPSSIEY	HLA-B*15:03	0.6707527995109558	0.2789255031773795	binder
NVKVDPEIQ	HLA-B*15:03	0.012591895018704235	0.019585792563411374	not-binder
PAYHSSLMD	HLA-B*15:03	0.016260060356580654	0.020448020200577025	not-binder
PGLARQAPKPRKQ	HLA-B*15:03	0.07434163303551031	0.13753016495389356	not-binder
PHVSPRHSF	HLA-B*15:03	0.4506192211061716	0.28769310920892555	ambiguous
PIRLLAAAA	HLA-B*15:03	0.0030018221325008197	0.002506148074049718	not-binder
PLRNPIIY	HLA-B*15:03	0.042687290161848065	0.027236771937597666	not-binder
PPHPPPPPP	HLA-B*15:03	0.6248799443244935	0.14201700198614278	binder
PPPPPPPPPPPLPD	HLA-B*15:03	0.7521158754825592	0.32604239023865034	binder
PPYPGNIRSPVAP	HLA-B*15:03	0.009953057749953587	0.012390143509081929	not-binder
PPYTVVYFPVRG	HLA-B*15:03	0.5323551338165998	0.41032481033090706	ambiguous
PPYTVVYFPVRGR	HLA-B*15:03	0.24525054391124285	0.3646263176198527	not-binder
PQAPSGPSY	HLA-B*15:03	0.8101484894752502	0.15129569047979874	binder
PQRATSNVF	HLA-B*15:03	0.7898619055747986	0.1947503865686816	binder
PQVSLSKLF	HLA-B*15:03	0.3990206325426698	0.2960681860484981	ambiguous
PQYQTWEEF	HLA-B*15:03	0.4619972616434097	0.3344938961091925	ambiguous
QAYHSPATA	HLA-B*15:03	0.3802572816610336	0.15990886265539472	not-binder
QKFGERVAY	HLA-B*15:03	0.9249256491661072	0.04146988599774372	binder
QKIQDAQDKLY	HLA-B*15:03	0.4102168336510658	0.2181626315872134	ambiguous
QKIQGEGNPY	HLA-B*15:03	0.643795621395111	0.28032978107878487	binder
QKRPQGLSF	HLA-B*15:03	0.9058870673179626	0.07904248994468153	binder
QKTIVKETY	HLA-B*15:03	0.8709968566894531	0.0714709519644862	binder
QKVKLFTAH	HLA-B*15:03	0.020395194611046462	0.019296244160157374	not-binder
QKYPTKVSF	HLA-B*15:03	0.9177603960037232	0.06736312639881155	binder
QKYQSPVRVY	HLA-B*15:03	0.3747089974582195	0.22043262096466454	not-binder
QMWISKQEY	HLA-B*15:03	0.9374423503875733	0.06242746560139495	binder
QMYRTEIRM	HLA-B*15:03	0.7097537040710449	0.10511629521927035	binder
QQEERKRLY	HLA-B*15:03	0.31543640941381457	0.20731217535753568	not-binder
QQIEPLFQF	HLA-B*15:03	0.9563625454902649	0.02908146948241983	binder
QQIGKVVQVY	HLA-B*15:03	0.9825079798698425	0.014891248797195576	binder
QQKYPTKVSF	HLA-B*15:03	0.9024824857711792	0.09329904129718865	binder
QQLDPEQKITY	HLA-B*15:03	0.8618367671966553	0.14383243591955433	binder
QQLQLFTEY	HLA-B*15:03	0.9319713830947876	0.06157503708927478	binder
QQMWISKQEY	HLA-B*15:03	0.8733579814434052	0.19916537785116215	binder
QQNLNTITY	HLA-B*15:03	0.9761169910430908	0.00944808848756753	binder
QQRVVRVY	HLA-B*15:03	0.8416844010353088	0.20433018538203576	binder
QQSPDVLVY	HLA-B*15:03	0.9086044073104859	0.0609312255172792	binder
QQVVLSSY	HLA-B*15:03	0.737415075302124	0.16759708655044595	binder
QSQFIFEHSY	HLA-B*15:03	0.5859603166580201	0.21883744521513243	ambiguous
RAAPFSLEY	HLA-B*15:03	0.9804193258285523	0.010179932615144393	binder
RAFPYGNVAF	HLA-B*15:03	0.9532688021659851	0.05726788523726165	binder
RANPQVGVAF	HLA-B*15:03	0.8918275952339172	0.0464429779167344	binder
RAQPRGAVY	HLA-B*15:03	0.8899891376495361	0.10496034582733291	binder
RAYAKALHY	HLA-B*15:03	0.9125359058380127	0.07272894856849747	binder
RAYFELSEY	HLA-B*15:03	0.8733848452568054	0.11383772539307367	binder
RAYLVRWEY	HLA-B*15:03	0.7860427737236023	0.19431027961546035	binder
REIESSPQY	HLA-B*15:03	0.7278478026390076	0.10004359426613219	binder
REVAPRLAF	HLA-B*15:03	0.858912217617035	0.09658537588501083	binder
RGFAHGSVY	HLA-B*15:03	0.9609410643577576	0.027820312658948205	binder
RGWDGFVEF	HLA-B*15:03	0.8921493411064148	0.07985587692132046	binder
RGWKLQVSY	HLA-B*15:03	0.7016453266143798	0.26675135599003896	binder
RGYYSLETF	HLA-B*15:03	0.7419066548347473	0.27573161283967157	binder
RHFGTILNY	HLA-B*15:03	0.7712551593780518	0.1042927007945754	binder
RHGPPMHSY	HLA-B*15:03	0.6339548826217651	0.05781734971173529	binder
RHKEPGSGSGGGVY	HLA-B*15:03	0.8796821117401123	0.0889772715871084	binder
RHLEPALAF	HLA-B*15:03	0.7764421343803406	0.20600549900499937	binder
RHLHPIQTSF	HLA-B*15:03	0.40871146991848945	0.19273082349140624	ambiguous
RHLLFLLEY	HLA-B*15:03	0.39089140444993975	0.29830340871926864	ambiguous
RHMEQHVSF	HLA-B*15:03	0.8758027195930481	0.10166003466658712	binder
RHMSLLTAF	HLA-B*15:03	0.8892806768417358	0.061743758037308964	binder
RHNLSLNRY	HLA-B*15:03	0.4136609435081482	0.2437124889458305	ambiguous
RHQYHIRAY	HLA-B*15:03	0.6349491357803345	0.1699611078251316	binder
RHRPELIEY	HLA-B*15:03	0.6141363859176636	0.1883148456234726	binder
RHSDIVVLY	HLA-B*15:03	0.6401890486478805	0.2192399686142408	binder
RHSGPLRVAM	HLA-B*15:03	0.16107454746961594	0.1334207674631761	not-binder
RHSLPKVSY	HLA-B*15:03	0.5626967966556549	0.2296584591686218	ambiguous
RHSLPLQSF	HLA-B*15:03	0.7801685512065888	0.20337828420559126	binder
RHVDAMNEY	HLA-B*15:03	0.7502070069313049	0.18595688343882374	binder
RHWGGQADF	HLA-B*15:03	0.5720618724822998	0.29056406309216914	ambiguous
RHYVGSAAAF	HLA-B*15:03	0.8712823152542114	0.02201013457391571	binder
RHYYSITINY	HLA-B*15:03	0.35892539089545605	0.28365188643040257	ambiguous
RISQFSGVTF	HLA-B*15:03	0.8941383004188538	0.026831777980927795	binder
RKAAITMQRY	HLA-B*15:03	0.462478893995285	0.16941974786772343	ambiguous
RKADALKAM	HLA-B*15:03	0.7532039940357208	0.24761821642757667	binder
RKAEAAVVA	HLA-B*15:03	0.2774342630058527	0.28706932954621234	not-binder
RKAISRELY	HLA-B*15:03	0.7435630798339844	0.10413316108045195	binder
RKAKQKLGF	HLA-B*15:03	0.5449186086654663	0.2358907952493147	ambiguous
RKAQPPQAF	HLA-B*15:03	0.953922438621521	0.046945438437576203	binder
RKAQSVYSSY	HLA-B*15:03	0.7095538914203644	0.25351897411162544	binder
RKAVLTEY	HLA-B*15:03	0.36157659962773325	0.2348309357826804	not-binder
RKAVSYAKF	HLA-B*15:03	0.5585215359926223	0.2324011122992135	ambiguous
RKDKSLRVM	HLA-B*15:03	0.39273308515548705	0.1394714649631925	not-binder
RKDLFIATY	HLA-B*15:03	0.690338921546936	0.16062687066659462	binder
RKDPHGFFAF	HLA-B*15:03	0.5380224704742431	0.17123443409324451	ambiguous
RKDPNKLVL	HLA-B*15:03	0.46557865366339685	0.31846818786045766	ambiguous
RKELESRAL	HLA-B*15:03	0.525448851287365	0.32651113024916123	ambiguous
RKENLTRLF	HLA-B*15:03	0.48578806668519975	0.3037197339066731	ambiguous
RKEPAALQY	HLA-B*15:03	0.6782931327819824	0.23514753935453714	binder
RKEQETALRVY	HLA-B*15:03	0.3984809398651123	0.23813364972744394	ambiguous
RKFANRVVVTKY	HLA-B*15:03	0.10145625984296203	0.09710337658314191	not-binder
RKFAYLGRLA	HLA-B*15:03	0.003144348168279976	0.0034269430591454945	not-binder
RKFEPGTQRF	HLA-B*15:03	0.5730434864759445	0.31996127639094624	ambiguous
RKFGSDKGVF	HLA-B*15:03	0.5365844890475273	0.30338601687405187	ambiguous
RKFIEAAQRY	HLA-B*15:03	0.3818157970905304	0.2736870533442284	ambiguous
RKFINLNEF	HLA-B*15:03	0.7734382748603821	0.22079228170637388	binder
RKFKHFQEF	HLA-B*15:03	0.8736860752105713	0.08295421294273525	binder
RKFKWGKGF	HLA-B*15:03	0.6917701125144958	0.1647251042149003	binder
RKFLEKEVF	HLA-B*15:03	0.6578379571437836	0.17194621196921187	binder
RKFLESTDSF	HLA-B*15:03	0.25818091854453085	0.2521674860603059	not-binder
RKFPAGKVPA	HLA-B*15:03	0.05904371552169323	0.037855161088858516	not-binder
RKFPGRPEEEY	HLA-B*15:03	0.6818407066166401	0.35285164132421154	binder
RKFPSLRAV	HLA-B*15:03	0.1297360435128212	0.1250087088223417	not-binder
RKFPVPKPIDY	HLA-B*15:03	0.24559777677059175	0.20185126455006158	not-binder
RKFQEQNETF	HLA-B*15:03	0.34004379361867904	0.280704980465535	not-binder
RKFQPYKPFYY	HLA-B*15:03	0.2625857787206769	0.3088582310391675	not-binder
RKFRHDKRVY	HLA-B*15:03	0.34382681073620913	0.2885436137782288	not-binder
RKFSEKLVEF	HLA-B*15:03	0.143253756291233	0.1027295144005493	not-binder
RKFSTKVTL	HLA-B*15:03	0.44060405269265174	0.256779188025657	ambiguous
RKFVADGIF	HLA-B*15:03	0.7470028519630432	0.18117414238458482	binder
RKFVNKSY	HLA-B*15:03	0.5268106102943421	0.1542426994008846	ambiguous
RKFYGPEGPYGVF	HLA-B*15:03	0.19027053294703364	0.1432554882903219	not-binder
RKFYKGKKY	HLA-B*15:03	0.3611983984708786	0.1603229967223113	not-binder
RKGQAVTL	HLA-B*15:03	0.09615218825638294	0.08832666406402863	not-binder
RKHEHVGSF	HLA-B*15:03	0.8969266891479493	0.03793250552048234	binder
RKHGGEKGVPF	HLA-B*15:03	0.2867852929979563	0.2349919354353056	not-binder
RKHGVVPLATY	HLA-B*15:03	0.6077487587928772	0.19278164114186727	binder
RKHNQRPTF	HLA-B*15:03	0.7083740115165711	0.09478032921337909	binder
RKHQINIEKY	HLA-B*15:03	0.3251543715596199	0.10818656185523791	not-binder
RKIALEGANVIY	HLA-B*15:03	0.4130545638501644	0.22042028707883932	ambiguous
RKIARDEGGKAF	HLA-B*15:03	0.31629135253315327	0.2628913294295981	not-binder
RKIASRNEF	HLA-B*15:03	0.9046281933784485	0.07568345874895115	binder
RKIAVAKQNY	HLA-B*15:03	0.5467587828636169	0.1022649174623817	ambiguous
RKIDAAKNTF	HLA-B*15:03	0.7792796850204468	0.057211837685341216	binder
RKIDEQNKEF	HLA-B*15:03	0.4346768170595169	0.2984770942308585	ambiguous
RKIEAEIVRI	HLA-B*15:03	0.021237215725705028	0.025579805619474125	not-binder
RKIEARVSA	HLA-B*15:03	0.2376790910959244	0.1085435479537393	not-binder
RKIEEIKDF	HLA-B*15:03	0.5482055753469467	0.2999163014413803	ambiguous
RKIEEKIIY	HLA-B*15:03	0.38785707354545595	0.11493815235912147	not-binder
RKIETFLNHY	HLA-B*15:03	0.4526373654603958	0.20291193788714446	ambiguous
RKIEVEHIF	HLA-B*15:03	0.7005328714847565	0.24283568837548372	binder
RKIFPSVIKY	HLA-B*15:03	0.6107592463493348	0.21876921370015984	binder
RKIFTSSSNF	HLA-B*15:03	0.7959750175476075	0.1553486541642135	binder
RKIGARVY	HLA-B*15:03	0.3702795907855034	0.3138381300838522	ambiguous
RKIHTGENL	HLA-B*15:03	0.5416280210018158	0.19046606429094082	ambiguous
RKIIGGVDY	HLA-B*15:03	0.8508544087409973	0.09125182269140754	binder
RKILATGENY	HLA-B*15:03	0.6635552883148194	0.16243055051484978	binder
RKILEAQETF	HLA-B*15:03	0.3752348363399506	0.24748428543590703	not-binder
RKILPRSDY	HLA-B*15:03	0.39405434429645536	0.18320750017920764	not-binder
RKINLNISY	HLA-B*15:03	0.9328390121459961	0.03231195109173535	binder
RKIPGVPIMY	HLA-B*15:03	0.8148019313812256	0.10006566007684334	binder
RKIPTGAEA	HLA-B*15:03	0.41583025753498076	0.2699727353203564	ambiguous
RKIQEESLRTY	HLA-B*15:03	0.6465020418167114	0.24008352619850332	binder
RKISAIRSY	HLA-B*15:03	0.8994775533676147	0.031630053636442466	binder
RKISGLKTSM	HLA-B*15:03	0.3360856302082539	0.22855916948595809	not-binder
RKITLRQVF	HLA-B*15:03	0.8252761960029602	0.10627101386129113	binder
RKITTYVSF	HLA-B*15:03	0.9206522703170776	0.04826578922052149	binder
RKKINSTTLY	HLA-B*15:03	0.7180407524108887	0.1999622342278268	binder
RKKLPVDSVF	HLA-B*15:03	0.2677294421941042	0.30875589466907005	not-binder
RKKLYYDTDY	HLA-B*15:03	0.2427456585690379	0.18540841077795697	not-binder
RKKNEELEQLY	HLA-B*15:03	0.47048900946974753	0.2893159186993202	ambiguous
RKKPGALSPVSF	HLA-B*15:03	0.5773471921682358	0.37513779018572074	ambiguous
RKKPGLAITF	HLA-B*15:03	0.7379510343074799	0.2559474347003367	binder
RKKSTTIRF	HLA-B*15:03	0.8671398997306824	0.06038794546036485	binder
RKLDEQQEF	HLA-B*15:03	0.8052139043807983	0.2075751526608422	binder
RKLDFPSASF	HLA-B*15:03	0.7010769248008728	0.19635168201716072	binder
RKLDKLTVL	HLA-B*15:03	0.38960281684994696	0.24566901856575846	ambiguous
RKLDRSVFTAY	HLA-B*15:03	0.3144980162382126	0.24148147702804212	not-binder
RKLDVVVRF	HLA-B*15:03	0.7711576104164124	0.1936798646548887	binder
RKLENKNAF	HLA-B*15:03	0.8403443694114685	0.10177196873971585	binder
RKLESTESRSSF	HLA-B*15:03	0.018171535537112503	0.027556794223179425	not-binder
RKLFGFTERY	HLA-B*15:03	0.37624337077140807	0.19485763608683607	not-binder
RKLFIGGLSF	HLA-B*15:03	0.6992734491825103	0.16922583142335837	binder
RKLPASEGVGKGTY	HLA-B*15:03	0.37212198600172997	0.29499111649304105	ambiguous
RKLQDVFEFRY	HLA-B*15:03	0.06927718583028764	0.052365754417237655	not-binder
RKLQWQTTL	HLA-B*15:03	0.4129341870546341	0.3779852096315642	ambiguous
RKLSTFRESF	HLA-B*15:03	0.3809473879635334	0.34373743287635045	ambiguous
RKLTDDELFQY	HLA-B*15:03	0.3697673439979553	0.23532609446217453	not-binder
RKLTPKEAF	HLA-B*15:03	0.5274402078241109	0.34392172613936894	ambiguous
RKLTSNLRIGF	HLA-B*15:03	0.061155070189852265	0.07916529306992427	not-binder
RKLVTTSETY	HLA-B*15:03	0.6716918051242828	0.26210965261635005	binder
RKMDVSKITRY	HLA-B*15:03	0.48271878361701964	0.21076500365474934	ambiguous
RKMEHDGSLF	HLA-B*15:03	0.49267700910568235	0.2860717767693747	ambiguous
RKMEIYRPH	HLA-B*15:03	0.029980348830576986	0.03144578106473393	not-binder
RKMNVSPDVNY	HLA-B*15:03	0.3273178141564131	0.25814541704696425	not-binder
RKMPTTSTTSTRF	HLA-B*15:03	0.1367763325048145	0.18774310907699865	not-binder
RKNLSIQRY	HLA-B*15:03	0.5799675226211548	0.13125280076724843	binder
RKNPAERMSY	HLA-B*15:03	0.5773793637752533	0.20761556342237802	ambiguous
RKNPEFRVQF	HLA-B*15:03	0.26508294343948363	0.17757983723814197	not-binder
RKNPQHKIEY	HLA-B*15:03	0.5449388802051545	0.21196575457333677	ambiguous
RKPDEDMKLY	HLA-B*15:03	0.5033836036920547	0.2962771701564676	ambiguous
RKPDFRNPLY	HLA-B*15:03	0.678122341632843	0.1001165968434105	binder
RKPFGSKMY	HLA-B*15:03	0.4659745544195175	0.24497469806374247	ambiguous
RKPLPKTVY	HLA-B*15:03	0.4295460894703865	0.2035792938626784	ambiguous
RKPLTTSGF	HLA-B*15:03	0.7456776261329651	0.17491679717656125	binder
RKPQSSLLRY	HLA-B*15:03	0.3551942244172096	0.16098356044679216	not-binder
RKPSEEFNGY	HLA-B*15:03	0.2814154282212257	0.2945571369379072	not-binder
RKPSIVTKY	HLA-B*15:03	0.660402798652649	0.1598470716911739	binder
RKPTVTHVHY	HLA-B*15:03	0.26130986884236335	0.20074826292780804	not-binder
RKQDYEQAVF	HLA-B*15:03	0.48111950904130935	0.2712308266117568	ambiguous
RKQEEERGRVY	HLA-B*15:03	0.3583658393472433	0.33504273594122236	ambiguous
RKQIFILLF	HLA-B*15:03	0.6283568143844604	0.20175753851861714	binder
RKQLHKLRY	HLA-B*15:03	0.09161598263308406	0.06639985564826018	not-binder
RKQPMSATL	HLA-B*15:03	0.7173494219779968	0.21340562240397248	binder
RKQPVKVVY	HLA-B*15:03	0.5540819466114044	0.24543619629319324	ambiguous
RKRDFELAQAY	HLA-B*15:03	0.5200922086834907	0.2922801820809306	ambiguous
RKREEIPLDF	HLA-B*15:03	0.14534708419814707	0.16180718602084454	not-binder
RKREGSDSYAITF	HLA-B*15:03	0.049588886369019744	0.07240369776379343	not-binder
RKRGWDENVYY	HLA-B*15:03	0.3718462511897087	0.2340229390095482	not-binder
RKRLEAQGY	HLA-B*15:03	0.46444315612316134	0.2661331826170834	ambiguous
RKRYDAATTY	HLA-B*15:03	0.5979594588279724	0.19432746105914858	binder
RKSDITSEL	HLA-B*15:03	0.427330969274044	0.2921880292550745	ambiguous
RKSFYSSHY	HLA-B*15:03	0.801898181438446	0.12519958912111892	binder
RKSGVGNIF	HLA-B*15:03	0.8586335778236389	0.05913239701159004	binder
RKSQVSIRY	HLA-B*15:03	0.6532134175300598	0.17055088160594484	binder
RKSTSFRVY	HLA-B*15:03	0.5408046990633011	0.26058334906843156	ambiguous
RKTDQLVSF	HLA-B*15:03	0.8326917290687561	0.09627061200956487	binder
RKTEYISTEF	HLA-B*15:03	0.4124177426099777	0.2172941533200591	ambiguous
RKTFSQSTY	HLA-B*15:03	0.926802909374237	0.03241097293237882	binder
RKTIPIKY	HLA-B*15:03	0.1071247376035899	0.13082619703146126	not-binder
RKTVTAMDVVY	HLA-B*15:03	0.3439949661493301	0.170177674324246	not-binder
RKTYSTEEY	HLA-B*15:03	0.726710456609726	0.24301709373302915	binder
RKVATEFESF	HLA-B*15:03	0.4400265827775002	0.2932485883529216	ambiguous
RKVDKQTAL	HLA-B*15:03	0.6202252626419067	0.24172410450277595	ambiguous
RKVDPEALQVF	HLA-B*15:03	0.4809091925621033	0.217427212284955	ambiguous
RKVDPMAIVVF	HLA-B*15:03	0.08051956221461296	0.02441048876852056	not-binder
RKVDTKALY	HLA-B*15:03	0.7902225017547607	0.16015205994301654	binder
RKVDVEEEFF	HLA-B*15:03	0.20061544850468635	0.15340224195927707	not-binder
RKVDVEEEF	HLA-B*15:03	0.8521028518676758	0.12459643439585122	binder
RKVEDLFLTF	HLA-B*15:03	0.5041350662708283	0.20192694780642867	ambiguous
RKVKFTQQNY	HLA-B*15:03	0.6948993921279907	0.18043735393635602	binder
RKVKNSQSFF	HLA-B*15:03	0.4648301929235458	0.16401392190335964	ambiguous
RKVLPLEEAY	HLA-B*15:03	0.48543701935559513	0.3089799482515908	ambiguous
RKVPKDLTQPTY	HLA-B*15:03	0.36460085595026615	0.3274266077857908	ambiguous
RKVPPGLPSSVY	HLA-B*15:03	0.7092362672090531	0.2924893904126582	binder
RKVQPPQNY	HLA-B*15:03	0.6676947206258774	0.24585245845574516	binder
RKVWAEAVHY	HLA-B*15:03	0.38330662846565244	0.1531881792951409	not-binder
RKWAPPKFLPH	HLA-B*15:03	0.0004550505112774772	0.0005451177746962823	not-binder
RKWDDDYVRY	HLA-B*15:03	0.6616514831781387	0.23934957330148776	binder
RKWQQLQAKRY	HLA-B*15:03	0.02084228471212555	0.029957237670184336	not-binder
RKWSSEKRF	HLA-B*15:03	0.2787382949143648	0.28618422335865007	not-binder
RKYAFELKM	HLA-B*15:03	0.4939000442624092	0.2754152083851416	ambiguous
RKYDAKFTDF	HLA-B*15:03	0.1806581297889352	0.2215204378286553	not-binder
RKYEAFLQRY	HLA-B*15:03	0.18724709302186965	0.15012408475603167	not-binder
RKYEAIQLTF	HLA-B*15:03	0.4748719662427902	0.26000756267607594	ambiguous
RKYEKPQEL	HLA-B*15:03	0.42596774399280546	0.2057953763613964	ambiguous
RKYESVLQL	HLA-B*15:03	0.5501863121986389	0.25743630708526005	ambiguous
RKYGGRLVT	HLA-B*15:03	0.16467020381242037	0.14592817755044768	not-binder
RKYGNANVWKY	HLA-B*15:03	0.7629187107086182	0.10039964669946075	binder
RKYGSVTVWRY	HLA-B*15:03	0.4500012844800949	0.27388734181340485	ambiguous
RKYHKLGTGF	HLA-B*15:03	0.28674406558275223	0.2605444610524696	not-binder
RKYIGYARQY	HLA-B*15:03	0.22714539393782615	0.12148980246032641	not-binder
RKYNRDFESHITSY	HLA-B*15:03	0.03019102946855128	0.05202310304133701	not-binder
RKYNWSAKA	HLA-B*15:03	0.0470398954115808	0.04649465917772695	not-binder
RKYPENDLF	HLA-B*15:03	0.7544462561607361	0.13288346844128557	binder
RKYSSVHTI	HLA-B*15:03	0.5085478246212005	0.16967465905638765	ambiguous
RKYWKNLTF	HLA-B*15:03	0.8638731002807617	0.1155523260433894	binder
RLFATDERF	HLA-B*15:03	0.8758365750312805	0.10416985532526908	binder
RLFFHCSQY	HLA-B*15:03	0.9678749322891236	0.024833320068090792	binder
RLFKDQLVY	HLA-B*15:03	0.9362018465995788	0.047930153897016395	binder
RLINTQAIF	HLA-B*15:03	0.9631669282913208	0.026279166604564294	binder
RLIPHVQVF	HLA-B*15:03	0.9775783658027649	0.01581392701236859	binder
RLQEFLTAY	HLA-B*15:03	0.9612141609191894	0.02717166468857075	binder
RLRDENGRPY	HLA-B*15:03	0.7966503143310547	0.2546822233620782	binder
RLSLNGVRF	HLA-B*15:03	0.7916456818580627	0.1842630624159767	binder
RLVELLVSY	HLA-B*15:03	0.9516612887382507	0.013165032885211128	binder
RLWEQLVHF	HLA-B*15:03	0.9140517830848693	0.07909132150979455	binder
RLWISVARY	HLA-B*15:03	0.8625610947608948	0.0637428582800815	binder
RLYFSQQTY	HLA-B*15:03	0.9784688591957093	0.014262292546642403	binder
RLYGKDYNVY	HLA-B*15:03	0.880336856842041	0.10629979981955252	binder
RLYQHAVEY	HLA-B*15:03	0.986346447467804	0.019586489617865157	binder
RLYTQGYISY	HLA-B*15:03	0.9514319896697998	0.05314492366376133	binder
RMHQAIERF	HLA-B*15:03	0.9243896722793579	0.0683907628287176	binder
RMIDLLEEY	HLA-B*15:03	0.907922899723053	0.11764037342247578	binder
RMIYLVTEY	HLA-B*15:03	0.9137161374092102	0.042080473394993545	binder
RMKETQKSIYY	HLA-B*15:03	0.8066930532455444	0.15528123475071065	binder
RMKTGNKIRY	HLA-B*15:03	0.6413881123065949	0.27237569574171544	binder
RMLFKSKAY	HLA-B*15:03	0.8806540608406067	0.07415986090899185	binder
RMVEMFLEY	HLA-B*15:03	0.9796780943870544	0.013895520919032818	binder
RMVLVNAVY	HLA-B*15:03	0.9321956634521484	0.021402665647384488	binder
RMWKTLTFF	HLA-B*15:03	0.799529206752777	0.16941249616456783	binder
RNMQLPNGVTY	HLA-B*15:03	0.5118269816040992	0.2938304001442559	ambiguous
RPIVWGLAF	HLA-B*15:03	0.884475576877594	0.05488087631897162	binder
RPVPKGATY	HLA-B*15:03	0.6877331852912902	0.17539700972476138	binder
RQAEMKRLY	HLA-B*15:03	0.9177320122718811	0.09641886346221692	binder
RQAHMQARF	HLA-B*15:03	0.9330580115318299	0.0828327046607079	binder
RQAIGLMGY	HLA-B*15:03	0.9480367422103881	0.04581324320765309	binder
RQALLIERY	HLA-B*15:03	0.8322953939437866	0.13536001704969755	binder
RQALLLLAL	HLA-B*15:03	0.7937451362609863	0.17392502000030943	binder
RQALLTQHY	HLA-B*15:03	0.9341157793998718	0.07843359204221872	binder
RQAMGMLAF	HLA-B*15:03	0.9871399402618408	0.012900836807237168	binder
RQAMPFKCM	HLA-B*15:03	0.8087821781635285	0.19977079284795485	binder
RQAPPHIEL	HLA-B*15:03	0.9594193220138549	0.02596120549018538	binder
RQAPVAAVF	HLA-B*15:03	0.989520812034607	0.01329026600344639	binder
RQAPVLLQTY	HLA-B*15:03	0.9744415640830993	0.04188049017163	binder
RQATSTASTF	HLA-B*15:03	0.9782308101654053	0.015777346606095793	binder
RQATVNVSY	HLA-B*15:03	0.987239146232605	0.011509874940236297	binder
RQAVFTAKY	HLA-B*15:03	0.9682419061660766	0.02287482541078927	binder
RQESSVRLW	HLA-B*15:03	0.419996602833271	0.26454619387910755	ambiguous
RQFDLAWQY	HLA-B*15:03	0.9489931583404541	0.037265125689017575	binder
RQFEGLQGY	HLA-B*15:03	0.9839075207710266	0.017606644748976313	binder
RQFGKKHLF	HLA-B*15:03	0.9342921853065491	0.05420870641732013	binder
RQFKSGSPVATF	HLA-B*15:03	0.9814339876174927	0.020026947728441567	binder
RQFPFHEMF	HLA-B*15:03	0.9642041325569153	0.05692427875574762	binder
RQFPFSSAL	HLA-B*15:03	0.9907647728919983	0.005871054588186438	binder
RQFPTAFEF	HLA-B*15:03	0.9879520654678344	0.014898923017231168	binder
RQFPVTVHF	HLA-B*15:03	0.9890836119651795	0.013736612809837278	binder
RQFVKRIGY	HLA-B*15:03	0.9628708600997925	0.04052035703024368	binder
RQFWFQGNRY	HLA-B*15:03	0.965753698348999	0.025075744492896835	binder
RQGTPLIAF	HLA-B*15:03	0.899610161781311	0.1415590464939054	binder
RQHNYTEAF	HLA-B*15:03	0.9889543414115906	0.007382151033801067	binder
RQHRMMILY	HLA-B*15:03	0.9756155729293823	0.016053237135094663	binder
RQHSIYKNGY	HLA-B*15:03	0.8753923296928405	0.1219746026014836	binder
RQIDFVLSY	HLA-B*15:03	0.9956239938735962	0.0018413091620415396	binder
RQIDLVDNYF	HLA-B*15:03	0.822431230545044	0.09376129869018601	binder
RQIDQFLVV	HLA-B*15:03	0.8435078501701355	0.10663263799105363	binder
RQIGVEHVVVY	HLA-B*15:03	0.9595321178436279	0.04238285754835009	binder
RQINWTVLY	HLA-B*15:03	0.9768879890441895	0.026953898824075593	binder
RQIPYTMMKF	HLA-B*15:03	0.821366548538208	0.25998415074067427	binder
RQIQESVTF	HLA-B*15:03	0.9950441002845765	0.002982121327205231	binder
RQISREVTY	HLA-B*15:03	0.9854931950569152	0.02099991517415083	binder
RQIVSAVAY	HLA-B*15:03	0.9869434356689453	0.01185302149635441	binder
RQKQGVVLKY	HLA-B*15:03	0.9144056558609008	0.06525907463502696	binder
RQKQSLEY	HLA-B*15:03	0.5032812774181366	0.2763255773001022	ambiguous
RQLAHIYHY	HLA-B*15:03	0.9209278583526611	0.13170134235597888	binder
RQLEAARY	HLA-B*15:03	0.3951741486787796	0.2224825573478057	ambiguous
RQLEEEGITF	HLA-B*15:03	0.9429503083229065	0.03932620737481199	binder
RQLGLEHTRY	HLA-B*15:03	0.7126128375530243	0.22779244208115826	binder
RQLGSLSKY	HLA-B*15:03	0.898335599899292	0.13875250974903222	binder
RQLLIPCAY	HLA-B*15:03	0.8773667693138123	0.14017635078037302	binder
RQLLYITAF	HLA-B*15:03	0.9626562476158143	0.02224370404657016	binder
RQLPEPLISF	HLA-B*15:03	0.912773048877716	0.07964390646969526	binder
RQLPRFSMY	HLA-B*15:03	0.9230771541595459	0.08737496209167349	binder
RQLPSFQTF	HLA-B*15:03	0.9682138442993165	0.05055240942099479	binder
RQLPSSHAL	HLA-B*15:03	0.9694448471069336	0.04533585508881461	binder
RQLQQLISF	HLA-B*15:03	0.9774211645126343	0.019471015521287105	binder
RQLSFTGVTF	HLA-B*15:03	0.9636182427406311	0.03691253641420547	binder
RQLSSSSSY	HLA-B*15:03	0.9890096068382264	0.008424973857168705	binder
RQMAHVQIF	HLA-B*15:03	0.9923806667327881	0.0067495440209515275	binder
RQPLITLQY	HLA-B*15:03	0.9110426902770996	0.07168747271354917	binder
RQQEERKRLY	HLA-B*15:03	0.7889398574829102	0.14283165012637344	binder
RQQKEAACF	HLA-B*15:03	0.9208854675292969	0.10780551303832014	binder
RQREEQLVSF	HLA-B*15:03	0.9608798861503601	0.038208563882707484	binder
RQREIEIRF	HLA-B*15:03	0.9586034655570984	0.05175749925965379	binder
RQREQEIAL	HLA-B*15:03	0.9447257161140442	0.059875182716020894	binder
RQRFRQFGY	HLA-B*15:03	0.8851499676704406	0.07299955576796929	binder
RQRIVQQY	HLA-B*15:03	0.8791292190551758	0.1264954644635953	binder
RQRLQSNAL	HLA-B*15:03	0.9664108991622925	0.025320515596038196	binder
RQRPQMKVNEY	HLA-B*15:03	0.8148667991161347	0.2524613370029485	binder
RQSPHSNLF	HLA-B*15:03	0.9835233211517334	0.020726968837429683	binder
RQSPPRAAL	HLA-B*15:03	0.9525957465171814	0.05567774108974581	binder
RQSTPRVSF	HLA-B*15:03	0.9612389206886292	0.04542317888620161	binder
RQTIFNISL	HLA-B*15:03	0.9328423500061035	0.06364899295301416	binder
RQVAPASGY	HLA-B*15:03	0.975303304195404	0.019519324467952466	binder
RQVGATVEF	HLA-B*15:03	0.9922112941741943	0.006107744238879702	binder
RQVKGDLAF	HLA-B*15:03	0.9881716966629028	0.01422096726496824	binder
RQVLTSSF	HLA-B*15:03	0.7710658431053161	0.11860380655242629	binder
RQVSTLNSY	HLA-B*15:03	0.9863849759101868	0.011277547427946911	binder
RQVVRSSKF	HLA-B*15:03	0.9386234164237977	0.025561866055775425	binder
RQWLIDTLY	HLA-B*15:03	0.9190183043479919	0.08131128876659813	binder
RQYDGIFYEF	HLA-B*15:03	0.9321051001548767	0.044760924028139165	binder
RQYDKFLTHF	HLA-B*15:03	0.8468284845352173	0.08778820381006568	binder
RQYDKFLTH	HLA-B*15:03	0.4198059469461441	0.3061704597549182	ambiguous
RQYEGHVNEY	HLA-B*15:03	0.9952213525772095	0.0048043098680325925	binder
RQYEQQTY	HLA-B*15:03	0.831180739402771	0.11279281204944029	binder
RQYGQTVATY	HLA-B*15:03	0.9959246277809143	0.003298012043684722	binder
RQYHLQQLF	HLA-B*15:03	0.9755360007286071	0.024707350310092715	binder
RQYHLQQLFY	HLA-B*15:03	0.8186841130256652	0.22840370131774215	binder
RQYLDQQQY	HLA-B*15:03	0.9838457584381104	0.016778155136900223	binder
RQYLECEVF	HLA-B*15:03	0.9602088093757629	0.03135547753068513	binder
RQYLEEVGY	HLA-B*15:03	0.9634956002235413	0.027514117714085656	binder
RQYLQEVGY	HLA-B*15:03	0.967872679233551	0.028111083472434288	binder
RQYMFSSL	HLA-B*15:03	0.8195206522941589	0.17436817777879415	binder
RQYNRDWQSY	HLA-B*15:03	0.9849519968032837	0.013574834857262089	binder
RQYPEVIKY	HLA-B*15:03	0.9889654636383056	0.012259144620484724	binder
RQYPTPFQL	HLA-B*15:03	0.9293727874755859	0.11206444863906434	binder
RQYPWGTVQV	HLA-B*15:03	0.6292968422174454	0.3387986388774679	ambiguous
RQYPWGVVQV	HLA-B*15:03	0.5613124579191208	0.37143212801645215	ambiguous
RQYRAVVY	HLA-B*15:03	0.9313740015029908	0.04194468994866372	binder
RQYSRNEPLTF	HLA-B*15:03	0.8432948231697083	0.12674760739080565	binder
RSAIFSITY	HLA-B*15:03	0.8834587097167969	0.10508956494315543	binder
RSAVFSVTY	HLA-B*15:03	0.9001106500625611	0.08508808749679149	binder
RSFPGFQAF	HLA-B*15:03	0.9829817652702332	0.01353796097440895	binder
RTAPSGSEY	HLA-B*15:03	0.9720039367675781	0.015454433364509022	binder
RVYIHPFHL	HLA-B*15:03	0.563839441537857	0.23667224475506507	ambiguous
RVYPERSTSY	HLA-B*15:03	0.9831630468368531	0.017187666194759983	binder
SAAQPGVAF	HLA-B*15:03	0.9839144706726074	0.013809501409335099	binder
SAPVGVTAL	HLA-B*15:03	0.7099333345890045	0.13525630923134302	binder
SARAGETRF	HLA-B*15:03	0.8413736343383789	0.16933273133454685	binder
SDIIRSMPEQTGEK	HLA-B*15:03	0.008904919325141236	0.010774715717786404	not-binder
SGFENKISY	HLA-B*15:03	0.9315979361534119	0.022163082792595386	binder
SGRMQKVSY	HLA-B*15:03	0.5660854853689671	0.35277304599325787	ambiguous
SGSQFEFTQF	HLA-B*15:03	0.09828007551841438	0.10403345379415191	not-binder
SGSQRISSIY	HLA-B*15:03	0.5268861174583435	0.3024119223762462	ambiguous
SHAISMSAY	HLA-B*15:03	0.8770569562911987	0.07453359520237322	binder
SHHLVARVY	HLA-B*15:03	0.599933511018753	0.20972502043446	ambiguous
SHLFVTSSF	HLA-B*15:03	0.9718966007232666	0.02621098181243703	binder
SHLGESSSY	HLA-B*15:03	0.7291343092918396	0.1364034471072231	binder
SHRAFVVKY	HLA-B*15:03	0.49372611492872237	0.27206336820274446	ambiguous
SHYPFFSTF	HLA-B*15:03	0.7972343444824219	0.13656870171494792	binder
SHYVAFVKY	HLA-B*15:03	0.4966784045100212	0.22810221030893962	ambiguous
SIPEKNRPL	HLA-B*15:03	0.17305219620466233	0.10003183266344648	not-binder
SIPGGYNAL	HLA-B*15:03	0.35650364458560946	0.14249633933177488	not-binder
SIVNRTVTF	HLA-B*15:03	0.9837004780769348	0.00611355597000859	binder
SKAAPSRLF	HLA-B*15:03	0.7256433546543122	0.19204976471507465	binder
SKAFPFYSSY	HLA-B*15:03	0.5817708015441895	0.24055502630620312	ambiguous
SKAKPSVL	HLA-B*15:03	0.19842283874750138	0.21373448385628066	not-binder
SKALPASSF	HLA-B*15:03	0.9420446395874024	0.03445072104380723	binder
SKAPAGSSL	HLA-B*15:03	0.9286949872970581	0.05720018641009999	binder
SKAPAPTF	HLA-B*15:03	0.3138908065855503	0.22325352293941025	not-binder
SKAPGMNSL	HLA-B*15:03	0.7736410021781921	0.20919558760438275	binder
SKAPVLTY	HLA-B*15:03	0.4297769993543625	0.20547397902966377	ambiguous
SKDKRALKF	HLA-B*15:03	0.2362823285162449	0.1561149813234846	not-binder
SKEEAMRWF	HLA-B*15:03	0.40061659216880796	0.35217168963436957	ambiguous
SKEPSARLL	HLA-B*15:03	0.22164266984909772	0.15534076293101173	not-binder
SKFDEQRTATY	HLA-B*15:03	0.636487352848053	0.2176250245624361	binder
SKFDGTRLY	HLA-B*15:03	0.8370227575302124	0.06242785796910739	binder
SKFIIHNVY	HLA-B*15:03	0.6710071980953216	0.23912055825689613	binder
SKFILIAAY	HLA-B*15:03	0.5929910600185394	0.2017935819827225	ambiguous
SKFSNPRAL	HLA-B*15:03	0.5209906071424484	0.2358110477330387	ambiguous
SKFSSASKY	HLA-B*15:03	0.7337363362312317	0.1438265403894603	binder
SKGIVVTAY	HLA-B*15:03	0.778378701210022	0.10386533113339527	binder
SKHPGHYAVY	HLA-B*15:03	0.5964643359184265	0.19313610510148604	ambiguous
SKHRAQVIY	HLA-B*15:03	0.5260607898235321	0.20298426768398736	ambiguous
SKIAGILHY	HLA-B*15:03	0.7749326825141907	0.09900573108977927	binder
SKIDYFLEY	HLA-B*15:03	0.9066824793815613	0.07720981781981602	binder
SKIHFISPNIY	HLA-B*15:03	0.2504837870597839	0.1648942912376001	not-binder
SKINHEPTTF	HLA-B*15:03	0.6820501863956452	0.2238087127544122	binder
SKIPAVTY	HLA-B*15:03	0.6546016335487366	0.12180683749234551	binder
SKIRVPVRY	HLA-B*15:03	0.2864288408309221	0.19428017609274228	not-binder
SKITMPIAF	HLA-B*15:03	0.8807432889938355	0.09118303294779824	binder
SKIYKPLLF	HLA-B*15:03	0.579336491972208	0.3225676734594658	ambiguous
SKIYPSREEY	HLA-B*15:03	0.5879255175590515	0.27055246693163437	ambiguous
SKKFGDMSY	HLA-B*15:03	0.8083634555339814	0.1753775135397288	binder
SKKHLETKF	HLA-B*15:03	0.525814563035965	0.11770617714307713	ambiguous
SKKPLILVY	HLA-B*15:03	0.594206964969635	0.05626732253356535	binder
SKKWGFTKF	HLA-B*15:03	0.7574861228466034	0.18046892162692635	binder
SKLFSSVTF	HLA-B*15:03	0.958622419834137	0.019448583439090797	binder
SKLGKHAHF	HLA-B*15:03	0.699370276927948	0.17191636774029478	binder
SKLGPGEKY	HLA-B*15:03	0.7160757184028625	0.16464681554899377	binder
SKLLANMVY	HLA-B*15:03	0.7314526438713074	0.13455540942872124	binder
SKLLLPITY	HLA-B*15:03	0.6306716628372669	0.30479510976445034	ambiguous
SKLPGSIQHVY	HLA-B*15:03	0.7568006396293641	0.06326630937224954	binder
SKLPKDTAL	HLA-B*15:03	0.5637178957462311	0.14146208162665333	ambiguous
SKLQWVSVF	HLA-B*15:03	0.8695721983909607	0.0738999074809474	binder
SKLTQILSY	HLA-B*15:03	0.8219810247421264	0.11376270598796939	binder
SKLWIIMEY	HLA-B*15:03	0.4668794092722237	0.2903991066951939	ambiguous
SKMHTSQDF	HLA-B*15:03	0.8433415412902832	0.12595073391613476	binder
SKMNSIVY	HLA-B*15:03	0.41121957302093504	0.25337972833742733	ambiguous
SKMSELQTY	HLA-B*15:03	0.918450129032135	0.08810014021148338	binder
SKMVPTSDKGRFY	HLA-B*15:03	0.05884678969159722	0.1069694090271968	not-binder
SKNDLAVAY	HLA-B*15:03	0.7995011568069458	0.14100692044134522	binder
SKNKSIICY	HLA-B*15:03	0.5528691321611404	0.2841574705076939	ambiguous
SKNPHIVSF	HLA-B*15:03	0.9451650261878968	0.041628707731743396	binder
SKNPSKESF	HLA-B*15:03	0.7979897856712341	0.11266776194966766	binder
SKPASNPKF	HLA-B*15:03	0.6224063187837601	0.22265269748088387	binder
SKPAYGNSPY	HLA-B*15:03	0.6057103276252747	0.25516207754677755	ambiguous
SKPGVSLVY	HLA-B*15:03	0.7180635213851929	0.13935191688717494	binder
SKPRNVPAAY	HLA-B*15:03	0.7082153558731079	0.20077979067763013	binder
SKQASTVVF	HLA-B*15:03	0.9667648434638977	0.006690272507630881	binder
SKQETGTEF	HLA-B*15:03	0.9198391079902649	0.038624186811652944	binder
SKQLFMTAY	HLA-B*15:03	0.7597721636295318	0.13809715022746819	binder
SKRIAQETF	HLA-B*15:03	0.7891293525695801	0.10073658585727469	binder
SKRISKLAY	HLA-B*15:03	0.38890440762043	0.15730850311366446	not-binder
SKRIWGELY	HLA-B*15:03	0.4827194929122925	0.24440378179068575	ambiguous
SKRLESGVQF	HLA-B*15:03	0.2910089235752821	0.2812062126377901	not-binder
SKRPPSVGDVF	HLA-B*15:03	0.6035305887460709	0.3069430934053533	ambiguous
SKSQALAVY	HLA-B*15:03	0.8380312323570251	0.06134456421831233	binder
SKTETNVYF	HLA-B*15:03	0.8607560515403747	0.07964242583135184	binder
SKTQVTVQY	HLA-B*15:03	0.7730831623077392	0.10902575541374739	binder
SKVANTILF	HLA-B*15:03	0.9203031063079834	0.04454050061267428	binder
SKVDGKLSF	HLA-B*15:03	0.9366346955299377	0.051295162281455184	binder
SKVGSRLGY	HLA-B*15:03	0.8052841186523437	0.12030993601539199	binder
SKVIEDVAF	HLA-B*15:03	0.8709850072860718	0.1029658568613317	binder
SKVLLPLTY	HLA-B*15:03	0.6715400218963623	0.3106625049420173	binder
SKVPLKHEY	HLA-B*15:03	0.7502776801586151	0.14380356984711237	binder
SKVPSAPHF	HLA-B*15:03	0.8751432180404664	0.04599514035237654	binder
SKVRALKTAY	HLA-B*15:03	0.2623137354850769	0.18647610704047932	not-binder
SKVVPFSHY	HLA-B*15:03	0.5994693815708161	0.2783246510416707	ambiguous
SKWLKHQAF	HLA-B*15:03	0.6997488975524903	0.2410427709727365	binder
SKYAPEEGNRY	HLA-B*15:03	0.5925708293914795	0.28186374484654275	ambiguous
SKYATGIRY	HLA-B*15:03	0.8164369702339173	0.08948942419215787	binder
SKYDPEEPIYF	HLA-B*15:03	0.20745675356884022	0.18424490417772807	not-binder
SKYFERHGY	HLA-B*15:03	0.6243773758411407	0.1080835559995453	binder
SKYGPIADVSIVY	HLA-B*15:03	0.08391082212328911	0.08391252313142518	not-binder
SKYMPNVKVAVF	HLA-B*15:03	0.018805488299403806	0.02459406724212632	not-binder
SKYMPSVKVSVF	HLA-B*15:03	0.01145804317384318	0.014996859829351054	not-binder
SKYNFENKY	HLA-B*15:03	0.7191023528575897	0.12901243094625944	binder
SKYPASSSVF	HLA-B*15:03	0.8958016276359558	0.0517635855180216	binder
SKYQTVEKL	HLA-B*15:03	0.17321166621986778	0.25515861018507174	not-binder
SKYVSLITSY	HLA-B*15:03	0.4488815933465958	0.24245272521611813	ambiguous
SLFVSNHAY	HLA-B*15:03	0.9774073481559753	0.019490508276359026	binder
SLVNLGGSK	HLA-B*15:03	0.07773895305581391	0.08743842860778175	not-binder
SMSDPGVSY	HLA-B*15:03	0.9789218425750732	0.017650921002097874	binder
SMWIERTSF	HLA-B*15:03	0.9885341167449951	0.00504034236924866	binder
SNYHFGVTY	HLA-B*15:03	0.9467932939529419	0.023307839302170185	binder
SQALAIRSY	HLA-B*15:03	0.9821974873542786	0.006630031815859133	binder
SQATPHSSY	HLA-B*15:03	0.9912256360054016	0.005657112243682409	binder
SQFASSYVF	HLA-B*15:03	0.9941873669624328	0.0022731810763151226	binder
SQFHGLITHY	HLA-B*15:03	0.9310078501701355	0.06783939117987714	binder
SQFINFPIY	HLA-B*15:03	0.970596194267273	0.015310639406078344	binder
SQFKGYFIF	HLA-B*15:03	0.9821230053901673	0.013397492291638733	binder
SQFSVPSSY	HLA-B*15:03	0.9874522805213928	0.005434149468191533	binder
SQGPVKHVY	HLA-B*15:03	0.9532405853271484	0.04233553563710297	binder
SQGSFPEHY	HLA-B*15:03	0.4441856354475021	0.23411827570867538	ambiguous
SQHAKYTCSF	HLA-B*15:03	0.7363098978996276	0.2840458667839782	binder
SQHIGTGNLY	HLA-B*15:03	0.9331323266029358	0.07547765735521651	binder
SQHQAIERF	HLA-B*15:03	0.8778352975845337	0.1666023341546881	binder
SQHQETPVY	HLA-B*15:03	0.9774595499038696	0.005438910501672782	binder
SQIDNNEPY	HLA-B*15:03	0.9592564940452576	0.038804308577929374	binder
SQIEEHKVF	HLA-B*15:03	0.9690523982048035	0.032865919683368994	binder
SQIFISRTY	HLA-B*15:03	0.9886502981185913	0.006174654015370496	binder
SQIYQSIEF	HLA-B*15:03	0.9880705356597901	0.007132306627364612	binder
SQLKGVSTF	HLA-B*15:03	0.9892446517944335	0.005512034101221404	binder
SQLPEKVEY	HLA-B*15:03	0.9506553530693054	0.03556038165896148	binder
SQLPPLTAF	HLA-B*15:03	0.9781749844551086	0.019580359348191897	binder
SQLVAGVAF	HLA-B*15:03	0.9821761250495911	0.008768352301541231	binder
SQQPASGVAY	HLA-B*15:03	0.9874557018280029	0.011859962969418863	binder
SQRAGLQF	HLA-B*15:03	0.37308522313833237	0.20063939994467822	not-binder
SQRAVTNHSVY	HLA-B*15:03	0.9134328007698059	0.0536670803182418	binder
SQRDPPHNNF	HLA-B*15:03	0.8499419569969178	0.1009983670176798	binder
SQRDYTQYY	HLA-B*15:03	0.9763778328895569	0.02468483142588973	binder
SQRFKSSVY	HLA-B*15:03	0.9688624024391175	0.022244072740912904	binder
SQRIFITY	HLA-B*15:03	0.7939961731433869	0.18349594726463192	binder
SQRLESVSF	HLA-B*15:03	0.9948371648788452	0.002398045815659523	binder
SQRLGSQKF	HLA-B*15:03	0.9702648162841797	0.023504421162252764	binder
SQRPPTRETF	HLA-B*15:03	0.9029284119606018	0.10671008798435161	binder
SQRSPSELF	HLA-B*15:03	0.9776327013969421	0.016464077858503585	binder
SQRSTATMY	HLA-B*15:03	0.9810006141662597	0.010001167918375903	binder
SQRSVRLY	HLA-B*15:03	0.6671005010604858	0.21721379830891469	binder
SQRVLYIRY	HLA-B*15:03	0.7702234029769898	0.11204447792591685	binder
SQTEVSSEY	HLA-B*15:03	0.9644681930541992	0.02955089500029751	binder
SQTNPGSQF	HLA-B*15:03	0.9642524480819702	0.030472146208588555	binder
SQVDSKSTF	HLA-B*15:03	0.9889127254486084	0.005993219666202766	binder
SQVKPLFQF	HLA-B*15:03	0.9215543389320373	0.09244135132825326	binder
SQVLLLKSF	HLA-B*15:03	0.8034632325172424	0.1522065627217575	binder
SQVPRSSSM	HLA-B*15:03	0.9879521250724792	0.008165272491490287	binder
SQVPVKHVY	HLA-B*15:03	0.9737361788749694	0.02702376129762262	binder
SQYGSQVGY	HLA-B*15:03	0.9896647214889527	0.007886765348260369	binder
SQYLTRITI	HLA-B*15:03	0.9644195437431335	0.016862726853402135	binder
SQYNIRGVTY	HLA-B*15:03	0.9881168723106384	0.01052279543371619	binder
SQYPFPVTLY	HLA-B*15:03	0.9741917729377747	0.016862654320519376	binder
SQYPGGQPTY	HLA-B*15:03	0.9983885049819946	0.001028851276636379	binder
SQYPNQPTRF	HLA-B*15:03	0.9241434693336487	0.09268767146934422	binder
SQYRIKEY	HLA-B*15:03	0.9178468704223632	0.0700865788555304	binder
SSPQPGSAL	HLA-B*15:03	0.615173202753067	0.06442630640445833	binder
SSQFGGGSQY	HLA-B*15:03	0.8914287686347961	0.1274935490086129	binder
STINPDHLSY	HLA-B*15:03	0.721247011423111	0.2631351002051711	binder
SVPEAQSAL	HLA-B*15:03	0.4189203828573227	0.23247190045025648	ambiguous
SVSGSQRISSIY	HLA-B*15:03	0.3312669820152223	0.3102633536557902	not-binder
TAYPGQTQY	HLA-B*15:03	0.9885145783424377	0.008417473313996664	binder
TEELAYLK	HLA-B*15:03	0.011018282815348357	0.011938404500084222	not-binder
TEKPEVID	HLA-B*15:03	0.0017475870671432858	0.0033388050034146542	not-binder
TEPLPEKTQESL	HLA-B*15:03	0.040535568605992015	0.0724806590356088	not-binder
TFTVTEKPEVID	HLA-B*15:03	0.00018228931016537331	0.0001591653315756484	not-binder
THRPVNVVNVY	HLA-B*15:03	0.46912729144096377	0.07997563445743136	ambiguous
THYIQHLSF	HLA-B*15:03	0.9142137885093689	0.08660434075175816	binder
THYQLGLAY	HLA-B*15:03	0.8734094381332398	0.07073869036048229	binder
TKADHMGSY	HLA-B*15:03	0.8545546889305115	0.07578710357331697	binder
TKAGVLARY	HLA-B*15:03	0.6390679240226745	0.13499504502731935	binder
TKAVSSVKF	HLA-B*15:03	0.6656310260295868	0.1644904467321357	binder
TKFPAEQYY	HLA-B*15:03	0.7387018799781799	0.25897294041241015	binder
TKFQEAVTF	HLA-B*15:03	0.9219360828399659	0.041744199953457024	binder
TKFSQDFSTF	HLA-B*15:03	0.6128538146615028	0.33092093020692753	ambiguous
TKHIGLVY	HLA-B*15:03	0.3095657922327518	0.2254386087063494	not-binder
TKIDVSYEY	HLA-B*15:03	0.8597358345985413	0.1830858717613966	binder
TKIKTIGSTY	HLA-B*15:03	0.8304620742797851	0.12801645324136657	binder
TKIQHILTY	HLA-B*15:03	0.9538968205451965	0.02015347131400158	binder
TKISTQLDF	HLA-B*15:03	0.8880117535591125	0.044701295255266844	binder
TKLEGGVAY	HLA-B*15:03	0.9234023213386535	0.04343405795633704	binder
TKLGKPFKY	HLA-B*15:03	0.25787722170352934	0.2023128868523413	not-binder
TKLKNTLIQY	HLA-B*15:03	0.3539437800645828	0.22173884396126542	not-binder
TKLPFIVVM	HLA-B*15:03	0.7559999525547028	0.17416837447822675	binder
TKLQAQHVSY	HLA-B*15:03	0.5073696851730347	0.19055171324982134	ambiguous
TKNISAISY	HLA-B*15:03	0.8338364243507386	0.10067026370038902	binder
TKPGLYTAY	HLA-B*15:03	0.6601602792739868	0.15545053426222602	binder
TKRPGLMTKY	HLA-B*15:03	0.2952299177646637	0.17146877003477656	not-binder
TKTFTVTEKPEVID	HLA-B*15:03	0.009679067293844535	0.011353789281593646	not-binder
TKVVQNDAY	HLA-B*15:03	0.7600912809371948	0.18602260054835415	binder
TKVYTQVEF	HLA-B*15:03	0.9373550295829773	0.04762399955236916	binder
TKYMRDPTF	HLA-B*15:03	0.899558687210083	0.06484403106033255	binder
TKYQVTWY	HLA-B*15:03	0.05197502980008721	0.04762818056325099	not-binder
TLKGETTTEAVD	HLA-B*15:03	0.0009937032613095199	0.0018132998980062336	not-binder
TLYETIIGY	HLA-B*15:03	0.9161688089370728	0.07508072360656741	binder
TMFVQRQVF	HLA-B*15:03	0.9732806324958801	0.016361442841157786	binder
TMKPSETSF	HLA-B*15:03	0.9847428679466248	0.01741901925873788	binder
TQAPIFISF	HLA-B*15:03	0.9885505080223084	0.008750093061648333	binder
TQAQIKAAY	HLA-B*15:03	0.976693081855774	0.007900105512563935	binder
TQAQTTATY	HLA-B*15:03	0.9763903260231018	0.021110563120934657	binder
TQFINPETPGY	HLA-B*15:03	0.6647349298000336	0.28491443072757144	binder
TQFPSTVSTVY	HLA-B*15:03	0.9878970146179199	0.006437531370748046	binder
TQILQSPAF	HLA-B*15:03	0.9749937534332276	0.012693591922524554	binder
TQIPRKVVY	HLA-B*15:03	0.9187608361244202	0.04136953124330484	binder
TQIPTETTY	HLA-B*15:03	0.9795730710029602	0.014139944249227434	binder
TQKEHLLKY	HLA-B*15:03	0.97881680727005	0.012654827184480265	binder
TQMDVKLVF	HLA-B*15:03	0.9765830755233764	0.014569658070757786	binder
TQRDFMLSF	HLA-B*15:03	0.9842010259628295	0.010279236267534894	binder
TQRLKIMEY	HLA-B*15:03	0.9211977839469909	0.08137646999704042	binder
TQRLVQVM	HLA-B*15:03	0.8321075797080993	0.16119575741336256	binder
TQRSQQLEF	HLA-B*15:03	0.9687443971633911	0.032931053850300235	binder
TQTLVREY	HLA-B*15:03	0.8838807106018066	0.05249649850978313	binder
TQVILREY	HLA-B*15:03	0.8532642960548401	0.14515010162952593	binder
TQYIIHNY	HLA-B*15:03	0.9238110542297363	0.038044994606844594	binder
TQYTKPNQY	HLA-B*15:03	0.9730617880821228	0.024328080378903987	binder
TTAPTHVLAM	HLA-B*15:03	0.5532288074493408	0.18194872872817627	ambiguous
TTTEAVDAATAE	HLA-B*15:03	0.001413839918393478	0.0022568543667681874	not-binder
TTTEAVDAATAEK	HLA-B*15:03	0.006571026021265425	0.012762653419440287	not-binder
TTTKAVDAETAE	HLA-B*15:03	0.000500972505922448	0.0006329153331809123	not-binder
TVTEKPEVIDA	HLA-B*15:03	0.0005524184436580982	0.0008007782059473868	not-binder
TVTEKPEVID	HLA-B*15:03	9.776344177225837e-05	9.832617525825804e-05	not-binder
TYDDATKTF	HLA-B*15:03	0.9646807909011841	0.017109823099453286	binder
TYDDATKTFTVTEK	HLA-B*15:03	0.19852557808724214	0.3768785870798276	not-binder
TYDDATKTFTVT	HLA-B*15:03	0.1980652822952834	0.3566495092134723	not-binder
VAPVASAL	HLA-B*15:03	0.12074694894254208	0.0854409194902764	not-binder
VAYDSKQYY	HLA-B*15:03	0.9166728734970093	0.06382713264063127	binder
VEWEGTTPY	HLA-B*15:03	0.8127595067024231	0.15989364622141136	binder
VGEFSGANK	HLA-B*15:03	0.007822477299487218	0.006599895118869086	not-binder
VHFVQTNSF	HLA-B*15:03	0.9488363981246948	0.04080813962707358	binder
VHNPDVITY	HLA-B*15:03	0.7868523478507996	0.1773607489855008	binder
VHRATGHEF	HLA-B*15:03	0.7588277012109756	0.27381722459051117	binder
VHRQFAIVF	HLA-B*15:03	0.648027079924941	0.34314023357356566	ambiguous
VKAELRQY	HLA-B*15:03	0.3920884504914284	0.2612492264263606	ambiguous
VKAKSIVF	HLA-B*15:03	0.12267933138646185	0.12432835674337395	not-binder
VKALMRFAF	HLA-B*15:03	0.4954750627279282	0.2496818451881586	ambiguous
VKAPGKSSF	HLA-B*15:03	0.9473028063774109	0.03167186940910469	binder
VKATTKIKY	HLA-B*15:03	0.4488483965396881	0.17048454632730853	ambiguous
VKAVLAESY	HLA-B*15:03	0.8077271938323974	0.1213134877281158	binder
VKEKATGRYY	HLA-B*15:03	0.21043637096881868	0.14195508117560424	not-binder
VKFDAVIGY	HLA-B*15:03	0.8512719869613647	0.08580489602365832	binder
VKFDAVSGDYY	HLA-B*15:03	0.585748416185379	0.17300822205980412	ambiguous
VKFGGQLLSF	HLA-B*15:03	0.7848645567893981	0.15018443791177333	binder
VKFPSKSAL	HLA-B*15:03	0.6180314242839813	0.22614666945648992	binder
VKFSPSSRY	HLA-B*15:03	0.8732066869735717	0.061701345420668574	binder
VKHFHVEY	HLA-B*15:03	0.23846535384655	0.1444475427167387	not-binder
VKHIHVKAF	HLA-B*15:03	0.47687263786792755	0.2824401739547911	ambiguous
VKHPPSVKY	HLA-B*15:03	0.5990725874900817	0.23383715559573914	ambiguous
VKIGALEGY	HLA-B*15:03	0.7589077711105346	0.19410782132542895	binder
VKIINDNATY	HLA-B*15:03	0.8827043414115906	0.04687534010694136	binder
VKIKTKLFY	HLA-B*15:03	0.36784557700157167	0.19850652952989115	not-binder
VKIQKHVTF	HLA-B*15:03	0.7730822205543518	0.1795027463634041	binder
VKKIDKYLY	HLA-B*15:03	0.3790614098310471	0.1649253517886297	not-binder
VKLAKAGKNQGD	HLA-B*15:03	0.009321176866069435	0.007924659223472833	not-binder
VKLDPRPEY	HLA-B*15:03	0.6696390688419342	0.2083894692947149	binder
VKLQDAGVY	HLA-B*15:03	0.7790302872657776	0.05342897750009407	binder
VKNIERTLY	HLA-B*15:03	0.6248440206050873	0.09424078810073003	binder
VKNKDIRKF	HLA-B*15:03	0.3919469028711319	0.15761939186364554	not-binder
VKNKIASKY	HLA-B*15:03	0.49483546167612075	0.21513995627260474	ambiguous
VKNWVPTAY	HLA-B*15:03	0.6724943876266479	0.22040737452854092	binder
VKPQSGSPY	HLA-B*15:03	0.7952075481414795	0.10441891065875182	binder
VKRKQFEKY	HLA-B*15:03	0.16443908028304577	0.08968839994230732	not-binder
VKRSAAEMY	HLA-B*15:03	0.5491972088813781	0.10002594136273266	ambiguous
VKSKIASKY	HLA-B*15:03	0.5677207887172699	0.20184389635763722	ambiguous
VKVKDSTEY	HLA-B*15:03	0.9283933281898499	0.03822572505191772	binder
VKVNIIQEEY	HLA-B*15:03	0.6399901330471038	0.21525424924933542	binder
VKWKGSLFF	HLA-B*15:03	0.8203959107398987	0.1635936769043338	binder
VKYERQPEY	HLA-B*15:03	0.703011977672577	0.21726545627941846	binder
VKYTNNEAY	HLA-B*15:03	0.9166776895523071	0.06731550769013751	binder
VKYYQSHHY	HLA-B*15:03	0.6883864998817444	0.08248579761384764	binder
VLFEHAVGY	HLA-B*15:03	0.9656848549842835	0.028993434021490187	binder
VLRLNSAEAAAK	HLA-B*15:03	0.001218799415801186	0.0018348384145590252	not-binder
VLSAADKGNV	HLA-B*15:03	0.030476105376146735	0.028307263933238045	not-binder
VLSAADKGNVKAA	HLA-B*15:03	0.015829392772866414	0.02681095173723918	not-binder
VLYPHLSTY	HLA-B*15:03	0.9562990307807923	0.06253363987646976	binder
VMFPGNSPSY	HLA-B*15:03	0.9906971335411072	0.012493355328560503	binder
VMLPTGAAF	HLA-B*15:03	0.9803238630294799	0.011508274560684524	binder
VNLPINGNGKQ	HLA-B*15:03	0.06926807621493936	0.05425289682306596	not-binder
VPNLFSLQL	HLA-B*15:03	0.28293299712240694	0.24163615732856342	not-binder
VQENGQRKY	HLA-B*15:03	0.38508266806602476	0.10015816116137259	not-binder
VQFDGTNSAF	HLA-B*15:03	0.9871939778327942	0.014566718382210958	binder
VQFIGRESKY	HLA-B*15:03	0.9067800760269165	0.0604036000286325	binder
VQGLLSETY	HLA-B*15:03	0.6566760182380676	0.21325951487176073	binder
VQISPMSAF	HLA-B*15:03	0.9881640434265136	0.00831378302373992	binder
VQKEDIEVY	HLA-B*15:03	0.9738971590995789	0.027928554524370087	binder
VQKEGKISY	HLA-B*15:03	0.990044641494751	0.004363189261246576	binder
VQLILHEY	HLA-B*15:03	0.6208652198314667	0.2830530984451497	ambiguous
VQPSKFNSY	HLA-B*15:03	0.6651262521743775	0.2816008922695405	binder
VQQVAAEY	HLA-B*15:03	0.6343365788459778	0.15513449672968826	binder
VQRGGTPSAF	HLA-B*15:03	0.9806829214096069	0.016193647954430318	binder
VQRGIGTAY	HLA-B*15:03	0.9920056343078614	0.003957042282160281	binder
VQRITQETF	HLA-B*15:03	0.9880371928215027	0.012651511408845394	binder
VQRLPVGAAF	HLA-B*15:03	0.9659148097038269	0.031883673765992854	binder
VQRVASVM	HLA-B*15:03	0.8950054407119751	0.09712952447996336	binder
VQRVETISL	HLA-B*15:03	0.939817464351654	0.03670600156698335	binder
VQVDDIKRVY	HLA-B*15:03	0.7914009541273117	0.30427521806293933	binder
VQVKRIHEY	HLA-B*15:03	0.9266512751579284	0.09336623244914113	binder
VQVTPLSSGY	HLA-B*15:03	0.8706215143203735	0.13893602712624212	binder
VQYQDPAAVSF	HLA-B*15:03	0.7793846428394318	0.25943717503760977	binder
VQYRYFKGY	HLA-B*15:03	0.9175367832183838	0.04855800066392694	binder
VQYVHTQRF	HLA-B*15:03	0.9757333517074585	0.019962131377131903	binder
VSGSQRISSIY	HLA-B*15:03	0.31462757997214796	0.3113611199946316	not-binder
VSYKGSISY	HLA-B*15:03	0.9870674133300781	0.006841845251997029	binder
VVGEHKDKVI	HLA-B*15:03	0.005430314817931503	0.005117596575417958	not-binder
VVSEVDIAKAD	HLA-B*15:03	0.02906495041679591	0.04379007144522705	not-binder
WQTVVGKTY	HLA-B*15:03	0.9639791369438171	0.014490985327119952	binder
YAKLNPGIAY	HLA-B*15:03	0.7253539562225342	0.26793085343317447	binder
YENEVALRQ	HLA-B*15:03	0.048600190319120884	0.06676758738865556	not-binder
YGQTGAGKTYT	HLA-B*15:03	0.09416421013884246	0.14553279511686207	not-binder
YGSKPLNIAY	HLA-B*15:03	0.40021049082279203	0.2691349328285889	ambiguous
YHIGIPLTY	HLA-B*15:03	0.8505591630935669	0.116617411054239	binder
YHLGVVEAY	HLA-B*15:03	0.7840207934379577	0.14712893989357703	binder
YKAFVMETF	HLA-B*15:03	0.838747626543045	0.1785396328847397	binder
YKAKQGYVIY	HLA-B*15:03	0.39093809127807616	0.2695714193334937	ambiguous
YKAKYPIVGY	HLA-B*15:03	0.2517150856554508	0.19380039556695608	not-binder
YKALESIEY	HLA-B*15:03	0.7691742181777954	0.20677241709316843	binder
YKAPILLAL	HLA-B*15:03	0.6633413724601269	0.32288061306179655	binder
YKAQPVIEF	HLA-B*15:03	0.9378695845603943	0.038290638351738064	binder
YKASSEMALY	HLA-B*15:03	0.526322066783905	0.24060558918609914	ambiguous
YKAWSSIVY	HLA-B*15:03	0.822683823108673	0.1281739957602674	binder
YKAYLESFY	HLA-B*15:03	0.47364033460617067	0.24197878338438272	ambiguous
YKEEGSKVTTY	HLA-B*15:03	0.7078007578849792	0.21876048467664966	binder
YKFDFPVSY	HLA-B*15:03	0.85586998462677	0.0827801239364383	binder
YKFEEHGKAF	HLA-B*15:03	0.6203136056661606	0.2359242467620087	binder
YKFKVIAY	HLA-B*15:03	0.28098094670567664	0.21930642899938954	not-binder
YKFYPPKVELF	HLA-B*15:03	0.005496698547904089	0.005064518533259238	not-binder
YKFYSVNVDY	HLA-B*15:03	0.341943071782589	0.2795695562451859	not-binder
YKHFEETQHTY	HLA-B*15:03	0.2636739283800125	0.06321662312949175	not-binder
YKHFNRHGKF	HLA-B*15:03	0.24873998407274484	0.1672448891460615	not-binder
YKIAFPYLY	HLA-B*15:03	0.6902492821216584	0.19538676955701928	binder
YKIDGSLEV	HLA-B*15:03	0.2727875217795372	0.28074499959771276	not-binder
YKIDPSTL	HLA-B*15:03	0.22872655251994728	0.18268698238064268	not-binder
YKIGLVEAL	HLA-B*15:03	0.7371182680130005	0.1937540060456474	binder
YKIKTLIKKY	HLA-B*15:03	0.117328748293221	0.09077458325655564	not-binder
YKIKYPENFF	HLA-B*15:03	0.25458265491761267	0.24092473005996026	not-binder
YKILGGSVL	HLA-B*15:03	0.8205775499343873	0.16646680270335312	binder
YKIMPLEL	HLA-B*15:03	0.08374267518520355	0.08645492893591317	not-binder
YKIPYTTVL	HLA-B*15:03	0.8123354434967041	0.14423471808110958	binder
YKITAEEMY	HLA-B*15:03	0.6623061180114747	0.16798342888999518	binder
YKKDVGKTL	HLA-B*15:03	0.4946205332875252	0.31452458549213225	ambiguous
YKKELEKTY	HLA-B*15:03	0.7628024101257325	0.11127251403731558	binder
YKKGENPVSY	HLA-B*15:03	0.6824494957923889	0.21833531723813138	binder
YKKSGKLVF	HLA-B*15:03	0.8053875923156738	0.1477030564916508	binder
YKLDPDRQY	HLA-B*15:03	0.6059081375598907	0.11216397128287475	binder
YKLELEQTY	HLA-B*15:03	0.8019386768341065	0.1619893457692033	binder
YKLLGGLAV	HLA-B*15:03	0.45140790939331055	0.22102374421014295	ambiguous
YKLLPHSEY	HLA-B*15:03	0.7143911004066468	0.19587758200480881	binder
YKLPDNVTF	HLA-B*15:03	0.9357628226280212	0.050009218875712864	binder
YKLRAAEQY	HLA-B*15:03	0.659759783744812	0.2256862071615143	binder
YKLSLEFPSGY	HLA-B*15:03	0.06018681922578253	0.049148301157426126	not-binder
YKMGFPEAASSF	HLA-B*15:03	0.19681526012718678	0.16997109538996863	not-binder
YKNIPQMSF	HLA-B*15:03	0.8587940335273743	0.08362939850028496	binder
YKNRTILGY	HLA-B*15:03	0.5954618990421295	0.21575703127374102	ambiguous
YKPPPQHMF	HLA-B*15:03	0.5816484063863754	0.30327059681070273	ambiguous
YKQLGYSVY	HLA-B*15:03	0.686055189371109	0.27064585082303927	binder
YKQSVQGAGTSY	HLA-B*15:03	0.7219120115041733	0.2768416709024018	binder
YKRDFEAKL	HLA-B*15:03	0.14759622178971768	0.12666623937471652	not-binder
YKRISRVEF	HLA-B*15:03	0.6291142329573631	0.31868905767239253	ambiguous
YKRPQELETF	HLA-B*15:03	0.26368541419506075	0.15504242159358844	not-binder
YKRQGAARF	HLA-B*15:03	0.627879285812378	0.22612516081898135	binder
YKSAPARSY	HLA-B*15:03	0.7527901947498321	0.18011289375887363	binder
YKSPASDTY	HLA-B*15:03	0.8260284125804901	0.2113090021893599	binder
YKTPHRVAF	HLA-B*15:03	0.8532459735870361	0.10933072159107748	binder
YKVETKKY	HLA-B*15:03	0.23686424568295478	0.15378062439704665	not-binder
YKVETVGDKY	HLA-B*15:03	0.5770755231380462	0.1849660251808865	ambiguous
YKVEYPIMY	HLA-B*15:03	0.5627109825611114	0.1928410259737202	ambiguous
YKVFKEEKY	HLA-B*15:03	0.5646381258964539	0.16045952263007657	ambiguous
YKVFREEKY	HLA-B*15:03	0.5187110051512718	0.2511785138227002	ambiguous
YKVFVVGESY	HLA-B*15:03	0.7232083976268768	0.16980762755493212	binder
YKVPAGVSL	HLA-B*15:03	0.8915564775466919	0.08860953900785597	binder
YKVPDGMVGF	HLA-B*15:03	0.7105215668678284	0.20683134210389637	binder
YKVSEYARRF	HLA-B*15:03	0.02295080414041877	0.027814692343106722	not-binder
YKVTTQTSL	HLA-B*15:03	0.8929257869720459	0.0766142266215138	binder
YKWSNKLQY	HLA-B*15:03	0.5993748664855957	0.18312987077549306	binder
YKYEAPWTVY	HLA-B*15:03	0.3689570318907499	0.27095934929124615	ambiguous
YKYEGVRGLY	HLA-B*15:03	0.6257457137107849	0.23077041786304994	binder
YKYIMGDDSSNSY	HLA-B*15:03	0.07600649944506585	0.06624393465361776	not-binder
YKYKDFGQMGF	HLA-B*15:03	0.0836378407504526	0.09375044148640756	not-binder
YKYLNQTSRSF	HLA-B*15:03	0.05116014264058322	0.07382505897405532	not-binder
YKYPSDISY	HLA-B*15:03	0.8710573554039002	0.17793344231170174	binder
YKYQHDDGRVSY	HLA-B*15:03	0.4138025052845478	0.2590171501072865	ambiguous
YKYSGRDSL	HLA-B*15:03	0.7740076184272766	0.0966626494235707	binder
YKYTDKIMTY	HLA-B*15:03	0.5412781462073326	0.2950996562187329	ambiguous
YKYVHDDGRVSY	HLA-B*15:03	0.40659762918949127	0.22953916167478722	ambiguous
YLLPDTKAY	HLA-B*15:03	0.8766240000724792	0.08155159378910841	binder
YLPDGTASL	HLA-B*15:03	0.5628065690398216	0.2615131422465122	ambiguous
YLYGQTTTY	HLA-B*15:03	0.9919252157211303	0.006939823748746835	binder
YMIDPSGVSY	HLA-B*15:03	0.9958857297897339	0.0034796324728024047	binder
YMIERPEPEF	HLA-B*15:03	0.6312648594379425	0.3019839562610126	ambiguous
YMRDPDDQY	HLA-B*15:03	0.8985208511352539	0.1176301577236544	binder
YMYRHKGTY	HLA-B*15:03	0.9833310365676879	0.004852900160685882	binder
YQHGHINSY	HLA-B*15:03	0.9981752514839173	0.0013706933821491887	binder
YQIDPDACF	HLA-B*15:03	0.9794789791107178	0.013516396826350769	binder
YQIKVHRKY	HLA-B*15:03	0.9393265128135682	0.0488105019538919	binder
YQLVKTYEY	HLA-B*15:03	0.9732010006904602	0.01533404390980074	binder
YQPIQSPTF	HLA-B*15:03	0.9722809553146362	0.009099460078403203	binder
YQQIFLHEF	HLA-B*15:03	0.9275877475738525	0.07309534409694834	binder
YQRDLEVAL	HLA-B*15:03	0.9615223407745361	0.02767967130800508	binder
YQRLIASY	HLA-B*15:03	0.868189013004303	0.050619896012163546	binder
YQSPVRVY	HLA-B*15:03	0.8490938544273376	0.1307954677057948	binder
YQTAPKAGY	HLA-B*15:03	0.9590691685676574	0.027277636060782387	binder
YQYLLVTAL	HLA-B*15:03	0.9555687546730042	0.01154248628172229	binder
YSLDGRLLSTY	HLA-B*15:03	0.728359603881836	0.17301539437303629	binder
YVPPLAPHP	HLA-B*15:03	0.006121026608161629	0.003939075924057453	not-binder
YPIGLELA	HLA-B*15:03	0.02878264534160735	0.05701207943116699	not-binder
FDRKQCLV	HLA-B*15:03	0.05893361198832281	0.11393906805125559	not-binder
WRQIQEHI	HLA-B*15:03	0.014168016240000724	0.013761953866330792	not-binder
DQSIEREG	HLA-B*15:03	0.00012130561569279052	0.00011636168125720011	not-binder
GGEGGEFL	HLA-B*15:03	0.0018613552027090918	0.0019266928388537465	not-binder
IGDRQTGK	HLA-B*15:03	0.002813387334370532	0.004000422676802335	not-binder
AKVVLPAN	HLA-B*15:03	0.0011272572086454603	0.0018694436836306034	not-binder
SGNARNLR	HLA-B*15:03	0.0010298046949174023	0.0011864610927557336	not-binder
KLSSTKTQ	HLA-B*15:03	0.0023122904927731724	0.003834846614994898	not-binder
ERVQKYEG	HLA-B*15:03	0.0003865754866188453	0.000534578545076368	not-binder
SIYTKSVP	HLA-B*15:03	0.00036737085320055486	0.0003353233262364948	not-binder
TSGAQQRF	HLA-B*15:03	0.05411779416608624	0.09864934855629998	not-binder
RINADKLV	HLA-B*15:03	0.0007344081555629601	0.0006082267052794546	not-binder
FTTLVRDA	HLA-B*15:03	0.00016476886503369315	0.0001313990116054286	not-binder
TSSPVTAS	HLA-B*15:03	0.00014324459016421543	0.00016929454657751416	not-binder
ITNEMDPI	HLA-B*15:03	0.0037417588056996463	0.003411953282090914	not-binder
SERVQLAG	HLA-B*15:03	0.0004312362792006752	0.0003947882925887126	not-binder
WAGAATAL	HLA-B*15:03	0.08128299813251942	0.06444002204115748	not-binder
EITKEEAL	HLA-B*15:03	0.008673314224080287	0.009051844673247144	not-binder
SSTLSSND	HLA-B*15:03	0.00044058193589080474	0.0006150613560976549	not-binder
DVIDPVAD	HLA-B*15:03	0.00041002141072112865	0.000582618998876362	not-binder
SAAVDKLP	HLA-B*15:03	6.337110566789761e-06	1.0561475529148879e-05	not-binder
MIEREINS	HLA-B*15:03	0.000406532780620239	0.0008004546885182048	not-binder
MFDDLVQL	HLA-B*15:03	0.42855777526274325	0.3447807015198338	ambiguous
DEPTRGVD	HLA-B*15:03	0.003535413825102296	0.006299538692579672	not-binder
VLLNPTDS	HLA-B*15:03	6.994031069780249e-05	8.804776542015702e-05	not-binder
YPYEDEMP	HLA-B*15:03	0.016517857151598037	0.030646135406577686	not-binder
GEDVLLDV	HLA-B*15:03	0.0004105918020741228	0.0007546961229871239	not-binder
QFGAMRVK	HLA-B*15:03	0.0008601762154285097	0.0009105919326887235	not-binder
TMDTVNRT	HLA-B*15:03	0.006829063411714742	0.010752602102119608	not-binder
HAIVVNQL	HLA-B*15:03	0.3668221961706877	0.19793947956116822	not-binder
SRGYLITI	HLA-B*15:03	0.01932136886753142	0.01651766883076967	not-binder
TDIRQMIG	HLA-B*15:03	0.0007328978296072819	0.0011138693480034036	not-binder
ANLVETIS	HLA-B*15:03	0.00010162117781113978	0.00012337292674856034	not-binder
LTRGTVTS	HLA-B*15:03	0.0011054003847220883	0.0013533161475804613	not-binder
WNNWQIHN	HLA-B*15:03	2.9472722251000504e-05	5.2520499087137556e-05	not-binder
RIKLLRNY	HLA-B*15:03	0.3193984180688858	0.29859541565422065	not-binder
AVPASGLF	HLA-B*15:03	0.010371597530320287	0.009616653203447498	not-binder
ASIEAFLT	HLA-B*15:03	9.886877433018526e-05	0.00011052607128094879	not-binder
AALLSSIE	HLA-B*15:03	0.0003607494130847044	0.0002187105442533014	not-binder
QLPRGALV	HLA-B*15:03	0.005207043801146938	0.008422660564607182	not-binder
DETAWRDG	HLA-B*15:03	0.00027302244870952563	0.00035556477244579727	not-binder
RAKEFLRR	HLA-B*15:03	0.00029292901881490253	0.00034143954987622693	not-binder
YPAGLTKG	HLA-B*15:03	0.010335175593127133	0.019293375519632408	not-binder
MGGIMILT	HLA-B*15:03	0.0021783300169772703	0.0028374628900855263	not-binder
IKKAGGPN	HLA-B*15:03	0.0059915340054431	0.005046733439466889	not-binder
[truncated: 42,969 more rows]
