# Supplementary material for: Peptidome Surveillance Across Evolving SARS-CoV-2 Lineages Reveals HLA Binding Conservation in Nucleocapsid Among Variants With Most Potential for T-Cell Epitope Loss in Spike
Source: Front Immunol. 2022 Jun 23;13:918928. doi: 10.3389/fimmu.2022.918928 (PMC9260595; doi:10.3389/fimmu.2022.918928)
Supplement: Supplementary file 4 [file DataSheet_4.zip › cnn_results/HLA-A66_01_predictionsCNN.csv]

peptide	allele	prediction	prediction_std	classification
AAAAPSLAR	HLA-A*66:01	0.5200986832380294	0.24528036328832137	ambiguous
AAADVGLTR	HLA-A*66:01	0.5292148739099503	0.26669547946401895	ambiguous
AAAGAFAGR	HLA-A*66:01	0.7409757435321808	0.1877024692262205	binder
AAAGLAGPR	HLA-A*66:01	0.6449032843112945	0.2564779995936896	binder
AAANPTLAF	HLA-A*66:01	0.008774761232780292	0.012440476446762187	not-binder
AAAVPTTPR	HLA-A*66:01	0.5512174129486084	0.3809200020340165	ambiguous
AAFVQTHR	HLA-A*66:01	0.004888952683540992	0.006866874055673632	not-binder
AAIGPTTAR	HLA-A*66:01	0.5495534241199493	0.35318397294128423	ambiguous
AAKDLVTR	HLA-A*66:01	0.011550656170584261	0.010268930255775383	not-binder
AALTRPEEL	HLA-A*66:01	5.3696034443007076e-05	7.928845752366634e-05	not-binder
AAPATRAAL	HLA-A*66:01	0.1279363905547143	0.1775945767101386	not-binder
AAWTPGPASNR	HLA-A*66:01	0.030946392356418072	0.018590207070332255	not-binder
AEFAEVSK	HLA-A*66:01	0.0008800543844699859	0.0004438540013802282	not-binder
AEISQIHQSVTD	HLA-A*66:01	1.730065969240968e-05	3.282527209738197e-05	not-binder
AEVLGLILR	HLA-A*66:01	0.053662959356335804	0.0756806891023306	not-binder
AFNSGKVD	HLA-A*66:01	1.7706903813615935e-05	3.301314691439309e-05	not-binder
AIIGPRSTR	HLA-A*66:01	0.4204502873122692	0.391011863538324	ambiguous
AIKGMHIR	HLA-A*66:01	0.01625615967423073	0.02117686548412792	not-binder
ALPTWKMAAR	HLA-A*66:01	0.002994037541793659	0.004479353847894903	not-binder
ALYEYARRR	HLA-A*66:01	0.11426971917971969	0.20615232759199711	not-binder
APAAPAAPR	HLA-A*66:01	0.8418536305427551	0.19203371855363932	binder
AQKAEGAGDAK	HLA-A*66:01	0.02013207329614488	0.03729477712398434	not-binder
AQYEDIAQK	HLA-A*66:01	0.04263459583744407	0.03288501381344991	not-binder
ATAELIMSR	HLA-A*66:01	0.8392072796821595	0.17438019829318002	binder
ATAEVGYNR	HLA-A*66:01	0.6878378927707672	0.2719980972735649	binder
ATAGFTIGR	HLA-A*66:01	0.9349442481994629	0.06733138081758896	binder
ATIDDVLSAR	HLA-A*66:01	0.7542965888977051	0.15945987313049612	binder
ATIDSLASR	HLA-A*66:01	0.8744117021560669	0.1309048027592821	binder
ATIQGAYAR	HLA-A*66:01	0.7929429471492767	0.19529687268198517	binder
ATIVPRTER	HLA-A*66:01	0.4213895622640848	0.303474924889514	ambiguous
ATSGVVAVR	HLA-A*66:01	0.8214741826057435	0.22974668329601938	binder
ATSPGRLFR	HLA-A*66:01	0.6331928789615631	0.1704754788524123	binder
ATSPVVYTR	HLA-A*66:01	0.7694630444049835	0.22837183224381755	binder
ATTPIFANR	HLA-A*66:01	0.7706108391284943	0.18549761986899319	binder
AVAAVAARR	HLA-A*66:01	0.795826768875122	0.15012460134943825	binder
AVAPPAGPR	HLA-A*66:01	0.7517078876495361	0.25437566159783687	binder
AVAPRMGLR	HLA-A*66:01	0.5004021540284157	0.29306888499735245	ambiguous
AVFPSIVGRPR	HLA-A*66:01	0.5948299139738082	0.28005788820056204	ambiguous
AVIDGMTDR	HLA-A*66:01	0.5391099095344544	0.20370279843787448	ambiguous
AVIDVDVMAR	HLA-A*66:01	0.7281372547149658	0.15837873005904085	binder
AVIENLPKKR	HLA-A*66:01	0.4855723034590483	0.32273522522827836	ambiguous
AVIFINTRR	HLA-A*66:01	0.41890693362802267	0.303203273020994	ambiguous
AVIGIATKR	HLA-A*66:01	0.7162445075809956	0.3461920961775479	binder
AVIGYLSTR	HLA-A*66:01	0.642418809235096	0.3134303898402808	ambiguous
AVIHLALKER	HLA-A*66:01	0.32359532425180076	0.31544459221323273	not-binder
AVISGVGTR	HLA-A*66:01	0.6996110677719116	0.29418642393607763	binder
AVISRTMNR	HLA-A*66:01	0.6121756345033645	0.30512125936987233	ambiguous
AVKPGVRYR	HLA-A*66:01	0.1257785402238369	0.08275208024172795	not-binder
AVPEAIPTPR	HLA-A*66:01	0.43253466933965684	0.29587896412047693	ambiguous
AVPGTSSPR	HLA-A*66:01	0.610010850429535	0.22516893839247523	ambiguous
AVQEFGLAR	HLA-A*66:01	0.21489090621471404	0.11995416739891886	not-binder
AVRPGDRVL	HLA-A*66:01	0.0008981742658221492	0.0013876291181458133	not-binder
AVTAFVTFR	HLA-A*66:01	0.6020035803318023	0.27034220000214076	ambiguous
AVTDAIMSR	HLA-A*66:01	0.7889427959918975	0.19713056153699074	binder
AVTPPGLAR	HLA-A*66:01	0.37115623205900194	0.19973744008719443	not-binder
AVVAGGLGR	HLA-A*66:01	0.5489233940839767	0.28739813149739546	ambiguous
AVVDVRIGMTR	HLA-A*66:01	0.5980483800172806	0.2189883809476766	ambiguous
AVVPFLPLQR	HLA-A*66:01	0.38333688080310824	0.22431167913338876	not-binder
AVVPNTSSR	HLA-A*66:01	0.740040123462677	0.13877796743824478	binder
AVYDFFIGR	HLA-A*66:01	0.804590928554535	0.120422072663545	binder
DAAALVAGR	HLA-A*66:01	0.9923164010047912	0.005658721534849944	binder
DAAAVLVSR	HLA-A*66:01	0.9876521468162537	0.01981028558944984	binder
DAAEAGLLSR	HLA-A*66:01	0.7526840388774871	0.22355894475536867	binder
DAAFIIGSGR	HLA-A*66:01	0.9306934595108032	0.047829682366209374	binder
DAAGPREAFR	HLA-A*66:01	0.7612649887800217	0.27679955379684335	binder
DAAHPTNVQRL	HLA-A*66:01	0.18260817164555193	0.29047173993631054	not-binder
DAAIPSKSRL	HLA-A*66:01	0.03144718105904758	0.05054517410461888	not-binder
DAAIVGAVR	HLA-A*66:01	0.9332321643829345	0.07878852416812486	binder
DAAKDSILR	HLA-A*66:01	0.9064858317375183	0.07484967294542107	binder
DAAPGGSEKL	HLA-A*66:01	0.17890005204826592	0.2912552855680255	not-binder
DAASGSLLR	HLA-A*66:01	0.9637475848197937	0.031502520667468246	binder
DAASPTLLL	HLA-A*66:01	0.028960761742200702	0.03184867381811946	not-binder
DAFADAVQR	HLA-A*66:01	0.9654419183731079	0.0131349330875352	binder
DAFAYVQER	HLA-A*66:01	0.7949208378791809	0.13896784104352203	binder
DAFFNPATR	HLA-A*66:01	0.7979001641273499	0.17022056340900538	binder
DAFYSKTKRF	HLA-A*66:01	0.01445653184355251	0.01980713693804775	not-binder
DAGPPTHAF	HLA-A*66:01	0.07303730560815894	0.10984868894010826	not-binder
DAIAVHVVR	HLA-A*66:01	0.9701440334320068	0.015502229596238079	binder
DAIEKAVSR	HLA-A*66:01	0.9674398899078369	0.03676746257786911	binder
DAIEQTFQR	HLA-A*66:01	0.9734718799591064	0.021481519256361197	binder
DAIHSMGLIHR	HLA-A*66:01	0.8477198243141174	0.11723205169353722	binder
DAIKLWTNR	HLA-A*66:01	0.961548674106598	0.038745550852957826	binder
DAILASSAR	HLA-A*66:01	0.8114564597606659	0.17177911463677667	binder
DAILHSEDSLR	HLA-A*66:01	0.08243371471762657	0.12248385052289759	not-binder
DAIRGGLPK	HLA-A*66:01	0.33326104655861855	0.3384899825942318	ambiguous
DAIRGGLPKL	HLA-A*66:01	0.20085217996384017	0.35759889940163886	not-binder
DAISYRFPR	HLA-A*66:01	0.7223791815340519	0.33233391320193056	binder
DAKGGSFYR	HLA-A*66:01	0.768312406539917	0.21556565976862935	binder
DAKRLIGR	HLA-A*66:01	0.2698006983846426	0.2528488387202388	not-binder
DALGGLLNR	HLA-A*66:01	0.8637775778770447	0.1807486881000006	binder
DANGNSFATR	HLA-A*66:01	0.8922855854034424	0.06963518562816548	binder
DANGNSFATRI	HLA-A*66:01	0.10994169416480873	0.21614410234767534	not-binder
DAQKPSLTR	HLA-A*66:01	0.6292352065443992	0.3204607214420785	ambiguous
DARGTVVLR	HLA-A*66:01	0.8117408871650695	0.10367663999628791	binder
DATPLHVAR	HLA-A*66:01	0.9586901545524598	0.01569230105098362	binder
DAVDVFETR	HLA-A*66:01	0.9476926445960998	0.05489887126665975	binder
DAVEDRLDR	HLA-A*66:01	0.5510886669158935	0.2978571330811723	ambiguous
DAVGSNIVVSTR	HLA-A*66:01	0.4966136455535889	0.2827194724863753	ambiguous
DAVNLAFGR	HLA-A*66:01	0.9307934522628785	0.06358722382672609	binder
DAWPGQRER	HLA-A*66:01	0.7144319236278533	0.2576812674633106	binder
DAYGSELVERGQR	HLA-A*66:01	0.017711765435524284	0.019635067875519354	not-binder
DAYGSELVER	HLA-A*66:01	0.7358821034431458	0.2817602143498966	binder
DAYPKNPHLR	HLA-A*66:01	0.5222498834133148	0.3625324595967699	ambiguous
DAYSSFGSR	HLA-A*66:01	0.9465913772583008	0.04057795344946631	binder
DDNPNLPR	HLA-A*66:01	0.18735647797584534	0.3322138649714091	not-binder
DFGKVTMQF	HLA-A*66:01	0.022415873275940613	0.03771110235198711	not-binder
DHSPRARSVAP	HLA-A*66:01	3.205624624507131e-05	6.183325321857689e-05	not-binder
DIFKKSKPR	HLA-A*66:01	0.8805966854095459	0.05933225410996981	binder
DIFNQVVPR	HLA-A*66:01	0.9741371512413025	0.03463131482110621	binder
DIIAKVTRR	HLA-A*66:01	0.7370168745517731	0.3053178135967608	binder
DIIATPGPR	HLA-A*66:01	0.9157349348068238	0.07623944057658785	binder
DIIEKVMAR	HLA-A*66:01	0.9741448402404785	0.04122954065409535	binder
DIIHLHSQRL	HLA-A*66:01	0.3081817958503962	0.3477434890971402	not-binder
DIINGDAIHKR	HLA-A*66:01	0.9921162724494934	0.007323147662654324	binder
DIIPNPQER	HLA-A*66:01	0.8963737487792969	0.04728115375528934	binder
DIIQPSSTRAR	HLA-A*66:01	0.7998032689094543	0.11311278033869983	binder
DIIQPSSTR	HLA-A*66:01	0.946189284324646	0.08124778864665297	binder
DIIQRMHLR	HLA-A*66:01	0.6929769873619079	0.27069832835291197	binder
DIMAAVSGR	HLA-A*66:01	0.9705751419067383	0.028072483152640947	binder
DIMDSSLTR	HLA-A*66:01	0.9801699399948121	0.01876726994542371	binder
DIMDSSLTRR	HLA-A*66:01	0.9666190981864929	0.04780916517155661	binder
DIMPSGRSR	HLA-A*66:01	0.8917512178421021	0.060375390839396095	binder
DIPDALSER	HLA-A*66:01	0.9104227781295776	0.06617195200832694	binder
DIQDPGVPR	HLA-A*66:01	0.9211590886116028	0.04015871661580161	binder
DIQIVSTTR	HLA-A*66:01	0.6390339016914368	0.28162901889760644	ambiguous
DIQNPDITSSR	HLA-A*66:01	0.44289323296397926	0.322049998910024	ambiguous
DIQPPITPR	HLA-A*66:01	0.8717361807823181	0.08159454096392273	binder
DISILTTGM	HLA-A*66:01	0.37078463323414323	0.2373607401562142	not-binder
DISTAMSER	HLA-A*66:01	0.8898972392082214	0.04988553754996433	binder
DITEPSIGR	HLA-A*66:01	0.9639994859695434	0.012847902761272106	binder
DITTPKAAR	HLA-A*66:01	0.8911137223243714	0.04668072176759126	binder
DIVKPGMRR	HLA-A*66:01	0.7685282945632934	0.18896246896025606	binder
DIVQFVPYRR	HLA-A*66:01	0.3461057245731354	0.2970457124479323	not-binder
DIYDRKNMPR	HLA-A*66:01	0.7907828897237777	0.29815585434987696	binder
DIYEFLPSKR	HLA-A*66:01	0.9161636710166932	0.06091863651808836	binder
DIYFNPKTR	HLA-A*66:01	0.7796949982643128	0.17409746858393285	binder
DIYSGGGGGGSR	HLA-A*66:01	0.9120129823684693	0.08243295664446994	binder
DLAKPRLSR	HLA-A*66:01	0.474343528971076	0.2699867955946146	ambiguous
DLFPTSDTPR	HLA-A*66:01	0.5737381428480148	0.27116518419967334	ambiguous
DLIAIVSNR	HLA-A*66:01	0.7736104458570481	0.32218591407246844	binder
DLIFKTGGR	HLA-A*66:01	0.4335473820567131	0.2941417274534657	ambiguous
DLISPRQPRL	HLA-A*66:01	0.01871200818568468	0.012781281068824266	not-binder
DLKNELQR	HLA-A*66:01	0.21328152492642402	0.18719777434462198	not-binder
DMFATPQYR	HLA-A*66:01	0.3473451122641563	0.2677287311685313	not-binder
DPFFGGMTR	HLA-A*66:01	0.6517834961414337	0.15598594083860626	binder
DPFHKAIRR	HLA-A*66:01	0.3700903418473899	0.36971490889658976	ambiguous
DPKAPGLGAFR	HLA-A*66:01	0.06025661730673164	0.06533661753828408	not-binder
DPNKPSGFR	HLA-A*66:01	0.47830109149217603	0.2871431176705696	ambiguous
DQRDVSLSSLR	HLA-A*66:01	0.009275043707157237	0.013786777899848952	not-binder
DSAGPWTMSR	HLA-A*66:01	0.9014616250991822	0.1052600503820249	binder
DSALHTSVM	HLA-A*66:01	0.17829070566222072	0.13115460050648042	not-binder
DSANDGFVR	HLA-A*66:01	0.878723967075348	0.12920978891617166	binder
DSAPPSSVAR	HLA-A*66:01	0.9703398227691651	0.03016328516339281	binder
DSAPPTPVNR	HLA-A*66:01	0.9401734232902527	0.05261250406947766	binder
DSAPVETPR	HLA-A*66:01	0.947483491897583	0.03314238915788382	binder
DSAQQGLYR	HLA-A*66:01	0.8335516691207886	0.06937777249193743	binder
DSATGLTATR	HLA-A*66:01	0.886326539516449	0.03430302647050607	binder
DSFCSNGVTHR	HLA-A*66:01	0.6119649052619934	0.2076948290269181	binder
DSFFSNISR	HLA-A*66:01	0.8904827237129211	0.10341797611020181	binder
DSFNVVSTR	HLA-A*66:01	0.9790687918663025	0.019122826335479685	binder
DSFPERRAPR	HLA-A*66:01	0.38687043115496633	0.2951116990241102	ambiguous
DSFQKVILR	HLA-A*66:01	0.8274514675140381	0.11430540396272247	binder
DSFQKVTLR	HLA-A*66:01	0.8299120187759399	0.16944019202959687	binder
DSFSAGEPR	HLA-A*66:01	0.9321048855781555	0.06661907859871505	binder
DSFSGSISR	HLA-A*66:01	0.9868175148963928	0.013776351351223478	binder
DSFTGPRRR	HLA-A*66:01	0.5785092890262604	0.33477315886545517	ambiguous
DSIDPALRR	HLA-A*66:01	0.952457046508789	0.029096065591747784	binder
DSIDPASIEAR	HLA-A*66:01	0.8787099242210388	0.11326496230012548	binder
DSIEAELTRR	HLA-A*66:01	0.6558710336685181	0.26027919399350236	binder
DSIEDRYPR	HLA-A*66:01	0.8084969103336335	0.19031741815078004	binder
DSIGSTVSSER	HLA-A*66:01	0.8165628492832184	0.2566928999391882	binder
DSIPPGQYM	HLA-A*66:01	0.35202157497406006	0.20698678543134744	not-binder
DSISLETPFRNR	HLA-A*66:01	0.133678746446094	0.12655813472906274	not-binder
DSITVGMVR	HLA-A*66:01	0.9147583961486816	0.05516754387061812	binder
DSKISSMER	HLA-A*66:01	0.3181260549841681	0.3761045339607	ambiguous
DSLSLSTQR	HLA-A*66:01	0.7148965835571289	0.13705160706483258	binder
DSLYAQGKR	HLA-A*66:01	0.4749383062124252	0.21980721749057072	ambiguous
DSMASGTLHLR	HLA-A*66:01	0.47895956635475156	0.16121745400486961	ambiguous
DSMDELFSHR	HLA-A*66:01	0.8977288246154785	0.11583138888123896	binder
DSMPEPASR	HLA-A*66:01	0.8332450032234192	0.11998784417843772	binder
DSNPYATLPR	HLA-A*66:01	0.7313330888748169	0.1599563614430843	binder
DSQICTVGR	HLA-A*66:01	0.7003892481327056	0.30526132010843227	binder
DSRDGKFIHR	HLA-A*66:01	0.523893675301224	0.3939390050591908	ambiguous
DSRGKSSFF	HLA-A*66:01	0.08618350431788713	0.06543006012075434	not-binder
DSSGLTVHR	HLA-A*66:01	0.9610636711120606	0.03814600603723727	binder
DSSLGGLSR	HLA-A*66:01	0.7114739358425141	0.17926940392301613	binder
DSSNFITHR	HLA-A*66:01	0.969636857509613	0.04473074276591627	binder
DSSPPMTVR	HLA-A*66:01	0.93155597448349	0.0655776149049432	binder
DSSPVSTPF	HLA-A*66:01	0.22527642846107482	0.10843053259059511	not-binder
DSSQPMLLR	HLA-A*66:01	0.6654732465744019	0.31091305703053806	binder
DSSTVGLQR	HLA-A*66:01	0.8248422980308533	0.11608386398088551	binder
DSVDPHGFISYR	HLA-A*66:01	0.7954803466796875	0.24370902637301262	binder
DSVGKLVTVR	HLA-A*66:01	0.8440078616142273	0.12849839821969333	binder
DSVLTTHER	HLA-A*66:01	0.8152040719985962	0.08039481694677074	binder
DSVNIGRKR	HLA-A*66:01	0.8569167017936706	0.11758202955025457	binder
DSYASGEGLKR	HLA-A*66:01	0.4380260999314487	0.29647275033992365	ambiguous
DSYFGGRLR	HLA-A*66:01	0.6750503122806549	0.2426911903924075	binder
DSYPRNPTVR	HLA-A*66:01	0.7287538200616837	0.35732524826972706	binder
DSYSGLGR	HLA-A*66:01	0.5136246353387832	0.32283564975600554	ambiguous
DSYTATGYGR	HLA-A*66:01	0.9193901658058167	0.03294016809794412	binder
DSYVGDEAQSKR	HLA-A*66:01	0.20279910340905188	0.35033888117610645	not-binder
DTAAGGFQQR	HLA-A*66:01	0.9890096545219421	0.015143336522548276	binder
DTAALSHARL	HLA-A*66:01	0.7862579762935639	0.2508951339301998	binder
DTAAWTVGR	HLA-A*66:01	0.9935550451278686	0.0053993265572338505	binder
DTAAWTVGRI	HLA-A*66:01	0.888678777217865	0.07815643527088631	binder
DTAFETSKF	HLA-A*66:01	0.5409875273704529	0.2662219807447613	ambiguous
DTAGNDAFR	HLA-A*66:01	0.9868579983711243	0.01322155901378473	binder
DTAGQEKFGGLR	HLA-A*66:01	0.700670487806201	0.3462536487221775	binder
DTAGTEQFTAMR	HLA-A*66:01	0.7587767243385315	0.20320168007995348	binder
DTAHTFSLR	HLA-A*66:01	0.9805210947990417	0.018125204922012566	binder
DTAIGMMTR	HLA-A*66:01	0.9594182014465332	0.04235810757698995	binder
DTALDMRGR	HLA-A*66:01	0.8858178138732911	0.04637297694231228	binder
DTAPPSSAL	HLA-A*66:01	0.5863065510988236	0.24398963354681075	ambiguous
DTAPSGVSRF	HLA-A*66:01	0.9775017619132995	0.04371761422077174	binder
DTAPTGHTLRL	HLA-A*66:01	0.8947904706001282	0.1024413539330187	binder
DTAQRALYR	HLA-A*66:01	0.9329164981842041	0.07171094979544948	binder
DTAQRNLYR	HLA-A*66:01	0.9538280487060546	0.040242237718195156	binder
DTAWVEATR	HLA-A*66:01	0.9398903965950012	0.06211673490241407	binder
DTFASGGER	HLA-A*66:01	0.9813697814941407	0.01712762464074715	binder
DTFDVFRQR	HLA-A*66:01	0.9841556668281555	0.013112891209092467	binder
DTFEALKRNR	HLA-A*66:01	0.8708985924720765	0.13927901363296105	binder
DTFPSGIIGR	HLA-A*66:01	0.9962124586105346	0.0031594695650083815	binder
DTFWKGTTR	HLA-A*66:01	0.9054466247558594	0.1141295835437823	binder
DTHEQAILR	HLA-A*66:01	0.9427145600318909	0.034623647595991756	binder
DTHIPGSPF	HLA-A*66:01	0.3367201447486877	0.2175102297190547	not-binder
DTHKQLLER	HLA-A*66:01	0.8769238114356994	0.13927101129640998	binder
DTHTNTYYL	HLA-A*66:01	0.37709967494010926	0.29501313537548124	ambiguous
DTIAKVNAAM	HLA-A*66:01	0.6746778912842274	0.3553211004171776	ambiguous
DTIDERAINKK	HLA-A*66:01	0.9647623538970947	0.030572797695690716	binder
DTIDERTINK	HLA-A*66:01	0.9766800999641418	0.01843758453768495	binder
DTIDERTINKK	HLA-A*66:01	0.951284658908844	0.03742167551057502	binder
DTIDIAPNHR	HLA-A*66:01	0.9918566584587097	0.011452151966629232	binder
DTIDSLRSR	HLA-A*66:01	0.9940005898475647	0.006641833754822455	binder
DTIDSYMNRL	HLA-A*66:01	0.9803443193435669	0.020868956996801018	binder
DTIDVSNLNR	HLA-A*66:01	0.9964959859848023	0.004915937369318513	binder
DTIEIITDRQSGK	HLA-A*66:01	0.2245962206274271	0.15808424163390958	not-binder
DTIEKSNLNR	HLA-A*66:01	0.9860228061676025	0.016727793220209657	binder
DTIENVKAK	HLA-A*66:01	0.9087705016136169	0.14637978280156455	binder
DTIGISQPQWR	HLA-A*66:01	0.9753867983818054	0.024036245715967082	binder
DTIGYLLTR	HLA-A*66:01	0.97355637550354	0.03437398777102971	binder
DTIIDIITHR	HLA-A*66:01	0.9452330350875855	0.0887894679473029	binder
DTILNSNHIGR	HLA-A*66:01	0.9452108144760132	0.029031803770007678	binder
DTINGLNKQR	HLA-A*66:01	0.9883323073387146	0.01726601660252275	binder
DTIPLQDLVAAGR	HLA-A*66:01	0.2544184359256178	0.23529143332247157	not-binder
DTIRPEHVLR	HLA-A*66:01	0.9148810029029846	0.08814267394148192	binder
DTISDWNLR	HLA-A*66:01	0.9866551041603089	0.013925817456369935	binder
DTISKIRLR	HLA-A*66:01	0.9404455780982971	0.07044735879084794	binder
DTISPTLGF	HLA-A*66:01	0.7162437945604324	0.28098092434669575	binder
DTITTDTGFMR	HLA-A*66:01	0.8215331077575684	0.15712271978815817	binder
DTIVGMLHNR	HLA-A*66:01	0.893952476978302	0.12685025729829977	binder
DTIVHFGER	HLA-A*66:01	0.975047481060028	0.024125296631585066	binder
DTIVSGTLPQR	HLA-A*66:01	0.778468844294548	0.2931307815753822	binder
DTIYSGADR	HLA-A*66:01	0.877480149269104	0.09109676243226406	binder
DTKELEKMTNR	HLA-A*66:01	0.5307359039783478	0.2556748639129501	ambiguous
DTKENLEGTLR	HLA-A*66:01	0.8206576585769654	0.19269465460368265	binder
DTKGHSLSVQR	HLA-A*66:01	0.4710719183087349	0.3520297347819789	ambiguous
DTKRSQIYGSR	HLA-A*66:01	0.17881583105772733	0.19347916116282576	not-binder
DTKSPQFNR	HLA-A*66:01	0.8248666286468506	0.19633985751960548	binder
DTKVVSMVGR	HLA-A*66:01	0.7726474612951278	0.3029175309932904	binder
DTLYVGTTR	HLA-A*66:01	0.8308068156242371	0.24446044538898415	binder
DTMKTGLKR	HLA-A*66:01	0.913012158870697	0.08696441606259142	binder
DTMKVLGVQR	HLA-A*66:01	0.9536753058433532	0.06335536584178782	binder
DTMPPKGVR	HLA-A*66:01	0.9466509699821473	0.039147693872742736	binder
DTMSSTTTL	HLA-A*66:01	0.5693737674504519	0.3309828490099077	ambiguous
DTMSVISGISSR	HLA-A*66:01	0.9389244318008423	0.057283887928263895	binder
DTPERGFSLR	HLA-A*66:01	0.8575250387191773	0.12972719001074984	binder
DTPGFIVNR	HLA-A*66:01	0.9933334112167358	0.007866146031992623	binder
DTPLFIGKVR	HLA-A*66:01	0.7920737862586975	0.13813153250998852	binder
DTQHFISKER	HLA-A*66:01	0.9432093977928162	0.03303725907107104	binder
DTQKDKEQR	HLA-A*66:01	0.71358702480793	0.2751322429403024	binder
DTQKFSVMR	HLA-A*66:01	0.7388094455003739	0.31667875352239566	binder
DTQLVLGNR	HLA-A*66:01	0.7928537368774414	0.1924774978040467	binder
DTRMGPLINR	HLA-A*66:01	0.34907909997855313	0.354542755382835	ambiguous
DTRQEPMVR	HLA-A*66:01	0.6274613738059998	0.27058182529723	ambiguous
DTSGGTTALR	HLA-A*66:01	0.9845983505249023	0.012814966925060628	binder
DTSLNNMQR	HLA-A*66:01	0.8652872800827026	0.12605501052464013	binder
DTSNIITVRV	HLA-A*66:01	0.5187858361750841	0.3527800105122947	ambiguous
DTSPDLSSR	HLA-A*66:01	0.981836450099945	0.023470270952554047	binder
DTSSETVFGKR	HLA-A*66:01	0.43625740660354495	0.3630254373052562	ambiguous
DTSSLAGTR	HLA-A*66:01	0.9466367959976196	0.06658487886339488	binder
DTSSRSHIFR	HLA-A*66:01	0.7788952397182584	0.38413197719975534	binder
DTSYGGTLR	HLA-A*66:01	0.9503432750701905	0.03697375375579728	binder
DTTHPISYY	HLA-A*66:01	0.6731781423091888	0.2756140812931069	binder
DTTIINHSR	HLA-A*66:01	0.9847880244255066	0.014139188079995233	binder
DTTLPASAR	HLA-A*66:01	0.9459686875343323	0.033206475538812966	binder
DTTSLDRPR	HLA-A*66:01	0.9362108588218689	0.046810290534547626	binder
DTTSTGLAQR	HLA-A*66:01	0.9752844929695129	0.019481602153768037	binder
DTTSTGLAQRL	HLA-A*66:01	0.5466965228319168	0.34627006382092423	ambiguous
DTVAQITQRF	HLA-A*66:01	0.8697090804576874	0.22723482619968727	binder
DTVATLPRGR	HLA-A*66:01	0.9661834716796875	0.019719578665283014	binder
DTVATLPR	HLA-A*66:01	0.7700606107711792	0.20251635448923944	binder
DTVATLSER	HLA-A*66:01	0.9821394681930542	0.021921641539664607	binder
DTVDLTSVLR	HLA-A*66:01	0.9939643144607544	0.009070420944733388	binder
DTVGGKRFR	HLA-A*66:01	0.8837346792221069	0.07516953311738112	binder
DTVIGGRLR	HLA-A*66:01	0.9410922408103943	0.06333841839208429	binder
DTVKQGISR	HLA-A*66:01	0.9883609652519226	0.012720070459727667	binder
DTVKSSALDQKL	HLA-A*66:01	0.32357102520763875	0.29034202586242425	not-binder
DTVLRQVR	HLA-A*66:01	0.2670404204953229	0.3020809213771672	not-binder
DTVPSVSSINR	HLA-A*66:01	0.9956156253814697	0.00488806398617924	binder
DTVRSFLKR	HLA-A*66:01	0.893236267566681	0.1575559103054985	binder
DTVSVPYVFR	HLA-A*66:01	0.9594348430633545	0.026160729154538265	binder
DTVTGLLER	HLA-A*66:01	0.9862539649009705	0.010063781425919205	binder
DTVTMQVTAR	HLA-A*66:01	0.8488133430480957	0.12940248322641557	binder
DTVWVNVGGLR	HLA-A*66:01	0.9024678230285644	0.058005496478205174	binder
DTWAGSHSLR	HLA-A*66:01	0.9650732159614563	0.027676399040044868	binder
DTYAVVQKR	HLA-A*66:01	0.9830715417861938	0.02409646810178262	binder
DTYGVRPLFK	HLA-A*66:01	0.8533096671104431	0.10217789251599639	binder
DTYLHRVAR	HLA-A*66:01	0.8992240905761719	0.10055421334365561	binder
DTYLTHDSPSVR	HLA-A*66:01	0.3142599917948246	0.22789613098002456	not-binder
DTYNTLKYANR	HLA-A*66:01	0.5348995625972748	0.23570716750989684	ambiguous
DTYPALPPSAR	HLA-A*66:01	0.9166289567947388	0.10671700814260492	binder
DTYPSISNAR	HLA-A*66:01	0.983107054233551	0.01726530197535271	binder
DTYSWLLKER	HLA-A*66:01	0.7866848170757293	0.2396282036995378	binder
DTYTKKQVLR	HLA-A*66:01	0.7647121906280517	0.21267882760748932	binder
DTYVSSFPR	HLA-A*66:01	0.9783822059631347	0.02109743014203315	binder
DVAAQQSLR	HLA-A*66:01	0.9503097534179688	0.04513726431870903	binder
DVAAVVDGRL	HLA-A*66:01	0.6945265144109726	0.3325957543928716	binder
DVAEVDTVR	HLA-A*66:01	0.9832443833351135	0.010962071342308774	binder
DVAGIGWER	HLA-A*66:01	0.9723013520240784	0.026415102253779663	binder
DVAISTSAL	HLA-A*66:01	0.18608799055218697	0.1667289091750743	not-binder
DVAQSTHVL	HLA-A*66:01	0.37403134412597866	0.29860679381467214	ambiguous
DVAQWNIGSLR	HLA-A*66:01	0.7404336616396904	0.34396309916911505	binder
DVASFFGKR	HLA-A*66:01	0.9784091234207153	0.020495792216303887	binder
DVASFFGKRR	HLA-A*66:01	0.9297898650169373	0.0615067453879007	binder
DVETVPQTHR	HLA-A*66:01	0.19543833956122397	0.294871251102263	not-binder
DVFDPHGTLSGGAR	HLA-A*66:01	0.8042381286621094	0.11706128281403508	binder
DVFEGSIIR	HLA-A*66:01	0.9929386258125306	0.00820308961538267	binder
DVFERPSAKK	HLA-A*66:01	0.5026800364255906	0.3454765617561075	ambiguous
DVFESKLSTR	HLA-A*66:01	0.9389750838279725	0.061874396340505455	binder
DVFISAAER	HLA-A*66:01	0.9462145090103149	0.02050356689801535	binder
DVFKSNKEVGR	HLA-A*66:01	0.853088128566742	0.19578508945132703	binder
DVFNEDFSNR	HLA-A*66:01	0.988977563381195	0.006477245233941269	binder
DVFNITIAR	HLA-A*66:01	0.9687566161155701	0.03531186219025487	binder
DVFPGPSFR	HLA-A*66:01	0.975886344909668	0.01677692048722531	binder
DVFPNQPGGKR	HLA-A*66:01	0.9573498845100403	0.027374668913913564	binder
DVFRDPALK	HLA-A*66:01	0.3872534692287445	0.3404100708936907	ambiguous
DVFRDPALKR	HLA-A*66:01	0.8172744512557983	0.20855363361806747	binder
DVFTEAELR	HLA-A*66:01	0.8943830370903015	0.08189688014259515	binder
DVFVVGTERGR	HLA-A*66:01	0.37403910655993966	0.30772148907887786	ambiguous
DVFWLRFSNR	HLA-A*66:01	0.3048062634275993	0.3065380740585503	not-binder
DVGKSTFNR	HLA-A*66:01	0.935228431224823	0.05632705095602149	binder
DVGLPGVSR	HLA-A*66:01	0.7590219616889954	0.1861135225795643	binder
DVHNFPGTSR	HLA-A*66:01	0.8889548420906067	0.07840311465157035	binder
DVIDDASSR	HLA-A*66:01	0.9952195525169373	0.005091760155512869	binder
DVIDDASSRR	HLA-A*66:01	0.9955256462097168	0.0036261932221406702	binder
DVIDEGKANR	HLA-A*66:01	0.9958667635917664	0.005494925327175307	binder
DVIDGPISQR	HLA-A*66:01	0.9964741826057434	0.0037302465604489698	binder
DVIGVTKGKGYK	HLA-A*66:01	0.8191047072410583	0.0847007060475038	binder
DVIGVTKGK	HLA-A*66:01	0.8882227659225463	0.11892022097805492	binder
DVIKPGTVK	HLA-A*66:01	0.7999621391296386	0.2454351546133932	binder
DVIKPGTVKR	HLA-A*66:01	0.9758092045783997	0.02660559615681611	binder
DVINSARTR	HLA-A*66:01	0.9544978737831116	0.04872638810532957	binder
DVIQRFERR	HLA-A*66:01	0.7207373857498169	0.2904818720401414	binder
DVIRPGMRR	HLA-A*66:01	0.7227956831455231	0.29451246239384127	binder
DVISIDKTGENFR	HLA-A*66:01	0.36554784821346403	0.2577578060377939	not-binder
DVISMTANRL	HLA-A*66:01	0.7815418660640716	0.24906065541646635	binder
DVISNINITR	HLA-A*66:01	0.9939031958580017	0.01066639027078492	binder
DVISRNEIQGR	HLA-A*66:01	0.9271419405937195	0.0543378726374937	binder
DVISVEKTVKR	HLA-A*66:01	0.709841251373291	0.3001818278490472	binder
DVITALTHR	HLA-A*66:01	0.8953299999237061	0.20089953518142675	binder
DVITIIDRSFR	HLA-A*66:01	0.6396132379770278	0.27504762978293423	binder
DVIYPTRTK	HLA-A*66:01	0.2828972768038511	0.27624084597115495	not-binder
DVKFGADAR	HLA-A*66:01	0.8508591294288635	0.0838271579127294	binder
DVKNAGDLR	HLA-A*66:01	0.8778763055801392	0.0749088422177107	binder
DVKPSWTTR	HLA-A*66:01	0.9282571315765381	0.0696531983439218	binder
DVKTTDGYLLR	HLA-A*66:01	0.35431586103513835	0.32157098533784423	ambiguous
DVLNDTAPR	HLA-A*66:01	0.9064909458160401	0.06549488904920893	binder
DVLNPSGTQR	HLA-A*66:01	0.7540045008063316	0.33455446726220067	binder
DVLSHFAQR	HLA-A*66:01	0.9030234575271606	0.050500968934276046	binder
DVMASGTVKR	HLA-A*66:01	0.9796653747558594	0.024494700364840267	binder
DVMDSSQQKTFR	HLA-A*66:01	0.9426715731620788	0.0817549393902899	binder
DVMDSTTTQK	HLA-A*66:01	0.8515261173248291	0.12082664914824456	binder
DVMIHPVTNR	HLA-A*66:01	0.764417314529419	0.2976226676079859	binder
DVMPSGRSR	HLA-A*66:01	0.9506919264793396	0.02148420179249822	binder
DVMTALSQGYR	HLA-A*66:01	0.601056981086731	0.10221351423899505	binder
DVNIKSTER	HLA-A*66:01	0.8346372485160828	0.12945655659722974	binder
DVNNIGKYR	HLA-A*66:01	0.9644351243972779	0.03048731942183889	binder
DVNSFVRSR	HLA-A*66:01	0.9577462911605835	0.0268665354957652	binder
DVNSGFAKR	HLA-A*66:01	0.9737565517425537	0.021704324160961425	binder
DVNSNNNMSYR	HLA-A*66:01	0.7186775445938111	0.23412758753450916	binder
DVPSPFNHR	HLA-A*66:01	0.9211753249168396	0.05207059443870607	binder
DVQEFKSSFK	HLA-A*66:01	0.4572972983121872	0.26835506002582016	ambiguous
DVQVITHHM	HLA-A*66:01	0.29220257587730886	0.323037414775519	not-binder
DVRIGMTR	HLA-A*66:01	0.157017367426306	0.19949929756858373	not-binder
DVRMGGSFR	HLA-A*66:01	0.7206244826316833	0.295595000033187	binder
DVRQKVLER	HLA-A*66:01	0.6961331963539124	0.2844763413642121	binder
DVRSVTSVR	HLA-A*66:01	0.9330642223358154	0.03126361026366901	binder
DVSASMNQR	HLA-A*66:01	0.9261597871780396	0.05207062462975699	binder
DVSDSSFPK	HLA-A*66:01	0.7808763980865479	0.10126977340352486	binder
DVSPFPPRKR	HLA-A*66:01	0.5945912465453148	0.311212782552169	ambiguous
DVSPVVSTY	HLA-A*66:01	0.8702844500541687	0.125879389547563	binder
DVTKITKLR	HLA-A*66:01	0.9628890514373779	0.023070203453629808	binder
DVTNGGIKR	HLA-A*66:01	0.9685338735580444	0.022900200115727413	binder
DVTSTTSSRV	HLA-A*66:01	0.5810523003339767	0.2996313836282614	ambiguous
DVVGRFNER	HLA-A*66:01	0.9701852202415466	0.03360838915381181	binder
DVVKLTKNSKR	HLA-A*66:01	0.5770364105701447	0.2944791263938838	ambiguous
DVVNVSEGFHLR	HLA-A*66:01	0.8344330132007599	0.20668182633139626	binder
DVVPNATIR	HLA-A*66:01	0.9699449300765991	0.026934373808558256	binder
DVVPYPISLR	HLA-A*66:01	0.9440076947212219	0.043082743081388555	binder
DVVSKFLNR	HLA-A*66:01	0.987142539024353	0.01787242345867968	binder
DVVVSRWLR	HLA-A*66:01	0.49835326075553893	0.2614112425946448	ambiguous
DVVWETKPK	HLA-A*66:01	0.3863474927842617	0.29976052841322065	ambiguous
DVVYALKRQGR	HLA-A*66:01	0.11535121197230183	0.18529440209719794	not-binder
DVYDAFPPLR	HLA-A*66:01	0.9819833040237427	0.0127369453206684	binder
DVYENLYAGR	HLA-A*66:01	0.9860441446304321	0.012372124722056467	binder
DVYLGRYR	HLA-A*66:01	0.15233172550797464	0.19648739981428132	not-binder
DVYLVTHLM	HLA-A*66:01	0.43465871661901473	0.3222675053621165	ambiguous
DVYQAVSKR	HLA-A*66:01	0.9492172002792358	0.09663373638106894	binder
DVYRGLQER	HLA-A*66:01	0.9467460155487061	0.06978568243770147	binder
DVYSGTPTK	HLA-A*66:01	0.6732221901416778	0.2296762457883504	binder
DVYSGTPTKVR	HLA-A*66:01	0.4460624746978283	0.32667236667110394	ambiguous
DVYTGDALR	HLA-A*66:01	0.9734060525894165	0.021297141116677104	binder
DVYTPKSSR	HLA-A*66:01	0.8661263763904572	0.1940575377998598	binder
DVYVGRPSLNR	HLA-A*66:01	0.47354686371982097	0.27872988799090825	ambiguous
DVYVTTHTPR	HLA-A*66:01	0.9228434085845947	0.052295684498478726	binder
EAAAAALSVRR	HLA-A*66:01	0.73059583902359	0.2737879239844331	binder
EAAAALTRM	HLA-A*66:01	0.8798513889312745	0.12420475461120295	binder
EAAAFGSEK	HLA-A*66:01	0.5358495801687241	0.2772739176935634	ambiguous
EAAAGTGGVMTGR	HLA-A*66:01	0.5955028682947159	0.3979979117842964	ambiguous
EAAAIGALR	HLA-A*66:01	0.9879987001419067	0.018214333434455564	binder
EAAAIIAQR	HLA-A*66:01	0.994230306148529	0.009902825948709311	binder
EAAAVHGARF	HLA-A*66:01	0.8833781003952026	0.17143668346709703	binder
EAAAVLMAR	HLA-A*66:01	0.9697917819023132	0.055954912381654474	binder
EAAESIAFR	HLA-A*66:01	0.9807767391204834	0.02032388551749734	binder
EAAEVLQNNR	HLA-A*66:01	0.9842867493629456	0.01192184721888571	binder
EAAFATKDR	HLA-A*66:01	0.7506900370121002	0.27072782201736945	binder
EAAFATKDRL	HLA-A*66:01	0.11623777200002224	0.18760031736268684	not-binder
EAAFATKDRLR	HLA-A*66:01	0.08963152715004981	0.10839003884803318	not-binder
EAAGTEWDPGASPR	HLA-A*66:01	0.18728642612986732	0.3599383979426539	not-binder
EAAIGVTKR	HLA-A*66:01	0.9385776996612549	0.09618874099810078	binder
EAAKDLLYR	HLA-A*66:01	0.7832121431827546	0.20446372261681112	binder
EAAKVFGLR	HLA-A*66:01	0.97761070728302	0.030638203575517102	binder
EAALGTHYR	HLA-A*66:01	0.8246578931808471	0.10682924726759312	binder
EAAPRLRAL	HLA-A*66:01	0.563418197631836	0.17498337828431068	ambiguous
EAAPSEAALVSR	HLA-A*66:01	0.9242460250854492	0.07689947747040646	binder
EAAVAFLFR	HLA-A*66:01	0.6852393901906908	0.36505393699827277	binder
EAAYIGSMR	HLA-A*66:01	0.918872332572937	0.12576092132535893	binder
EAEVASLNR	HLA-A*66:01	0.5381787475198507	0.2687377425398202	ambiguous
EAFDFVKQR	HLA-A*66:01	0.979910945892334	0.023030461271869706	binder
EAFDYIKQR	HLA-A*66:01	0.9764356851577759	0.021041609426889363	binder
EAFEHPNVVR	HLA-A*66:01	0.903369128704071	0.13736673118342627	binder
EAFFSKTKRF	HLA-A*66:01	0.08563416660254006	0.13794478263012577	not-binder
EAFGKIVAER	HLA-A*66:01	0.9602632880210876	0.043725616470417	binder
EAFKPILSTR	HLA-A*66:01	0.6071440503001213	0.34771683077128673	ambiguous
EAFPGRAEMESHKR	HLA-A*66:01	0.01880656295834342	0.021253827001246683	not-binder
EAFPSQGTKR	HLA-A*66:01	0.8834948420524598	0.13168804538719978	binder
EAFQTTISK	HLA-A*66:01	0.7098927855491638	0.18321488455619417	binder
EAFSLDSSLR	HLA-A*66:01	0.7243079483509064	0.3370562954410279	binder
EAFSRPLSR	HLA-A*66:01	0.794286060333252	0.18387506661616976	binder
EAFVGAER	HLA-A*66:01	0.1814701370894909	0.13778996227031465	not-binder
EAGAIISTR	HLA-A*66:01	0.9208370923995972	0.11144803788934811	binder
EAGPGPRPLAR	HLA-A*66:01	0.31362751722335813	0.30652791033415977	not-binder
EAGRFGQGAHHGLS	HLA-A*66:01	0.005067551490310507	0.006389142441415776	not-binder
EAHAQSIGMNR	HLA-A*66:01	0.42498709112405775	0.35893012861502704	ambiguous
EAHARIHLR	HLA-A*66:01	0.7468139961361885	0.3499400968072047	binder
EAHNILSKR	HLA-A*66:01	0.9154064059257507	0.10166703867336654	binder
EAIAKGIRR	HLA-A*66:01	0.7882529973983765	0.23412889818482657	binder
EAIEKHARFR	HLA-A*66:01	0.5948555052280426	0.3152566430133946	ambiguous
EAIGNEVTR	HLA-A*66:01	0.9801967144012451	0.019528910815372866	binder
EAIGPSTIR	HLA-A*66:01	0.9729693293571472	0.03319887329714398	binder
EAIGPVHQNR	HLA-A*66:01	0.8678759098052978	0.21617522400702308	binder
EAIGTLTAR	HLA-A*66:01	0.9537052750587464	0.07901186382727914	binder
EAIISGKQR	HLA-A*66:01	0.7940356075763703	0.2867678984391712	binder
EAINITNNER	HLA-A*66:01	0.9792605042457581	0.014410287592395103	binder
EAIQKKLSR	HLA-A*66:01	0.7275920271873474	0.2457236658032348	binder
EAIQKSVTR	HLA-A*66:01	0.9179386019706726	0.09699522795598985	binder
EAISLLNSER	HLA-A*66:01	0.9204515814781189	0.052650682312354806	binder
EAISQVDKLLR	HLA-A*66:01	0.5777386449277401	0.42101002076399885	ambiguous
EAISSLDGKNRR	HLA-A*66:01	0.339258480942226	0.3533813090952259	ambiguous
EAISVVAQRL	HLA-A*66:01	0.7567854702472687	0.22822770394865954	binder
EAIYDICRR	HLA-A*66:01	0.7149073481559753	0.24706431150385968	binder
EAKFPTMNR	HLA-A*66:01	0.7283989131450653	0.26755511044214014	binder
EAKPPTVTMPR	HLA-A*66:01	0.30771107226610184	0.2867656413785121	not-binder
EALGSGLVSR	HLA-A*66:01	0.8305066704750061	0.1026871451615974	binder
EALNQVTQR	HLA-A*66:01	0.9015627145767212	0.10698186781382958	binder
EALPGSGQAR	HLA-A*66:01	0.6290683805942535	0.1564194078959823	binder
EALPSDIAAEAR	HLA-A*66:01	0.33868172820657494	0.273914928375821	not-binder
EALTALMSR	HLA-A*66:01	0.7569041907787323	0.23328367612757506	binder
EAMALPLYR	HLA-A*66:01	0.7763141751289367	0.13068388088506078	binder
EAMDQYSIALR	HLA-A*66:01	0.41395212560892103	0.3100330869071143	ambiguous
EAMDVTTTSTR	HLA-A*66:01	0.9463841438293457	0.053934386788786745	binder
EAMGQLGSR	HLA-A*66:01	0.9329856276512146	0.10211320593454856	binder
EAMKHVYFR	HLA-A*66:01	0.7024467557668685	0.30327845870245457	binder
EAMLPTLGK	HLA-A*66:01	0.28726135827600957	0.20007894446898547	not-binder
EAMQSLVTSSR	HLA-A*66:01	0.283185073826462	0.35497016297594364	not-binder
EAMTVAIRR	HLA-A*66:01	0.7898930728435516	0.25522404471066124	binder
EANFTVSSM	HLA-A*66:01	0.5542787104845047	0.2975898055486732	ambiguous
EANISTLLR	HLA-A*66:01	0.9104274630546569	0.06933374808672918	binder
EANSNAVRFR	HLA-A*66:01	0.6115406692028046	0.31132611413822414	ambiguous
EAPKGMLAR	HLA-A*66:01	0.6029069364070893	0.21782663726629053	ambiguous
EAQEVTIAR	HLA-A*66:01	0.9104754209518433	0.0768595791736961	binder
EAQRITGLR	HLA-A*66:01	0.8678344130516052	0.15464017757618773	binder
EASAAGLIR	HLA-A*66:01	0.8986862421035766	0.07756769886596103	binder
EASAIAGVR	HLA-A*66:01	0.9590085864067077	0.03238092744835321	binder
EASDPRIIR	HLA-A*66:01	0.8156525373458863	0.2778773936802008	binder
EASKDGLFR	HLA-A*66:01	0.5995852410793304	0.34675858942217747	ambiguous
EASPGGLDR	HLA-A*66:01	0.8641560673713684	0.1436873441678279	binder
EASPVVVEK	HLA-A*66:01	0.8644112110137939	0.10082523363957062	binder
EATAMAMGR	HLA-A*66:01	0.8744241833686829	0.09396881955615913	binder
EAVAPEFTNR	HLA-A*66:01	0.7412976861000061	0.293768408488919	binder
EAVATAVQR	HLA-A*66:01	0.9791531205177307	0.0212370881988486	binder
EAVDISSKR	HLA-A*66:01	0.9921091198921204	0.00801034485904967	binder
EAVDISSKRM	HLA-A*66:01	0.9246796131134033	0.07443007313907933	binder
EAVDRFMPR	HLA-A*66:01	0.9727234363555908	0.02928471793523594	binder
EAVEAAINR	HLA-A*66:01	0.973843514919281	0.04127573720574537	binder
EAVGGLQTVR	HLA-A*66:01	0.9715387463569641	0.0315647832949367	binder
EAVGVDISGR	HLA-A*66:01	0.9662466287612915	0.02428316573650883	binder
EAVGVTSQR	HLA-A*66:01	0.9931862831115723	0.006132999835393192	binder
EAVHDLLRPR	HLA-A*66:01	0.6163005292415619	0.3000230026109765	ambiguous
EAVKKLIER	HLA-A*66:01	0.8969975471496582	0.1195247736659517	binder
EAVKPFGLK	HLA-A*66:01	0.4498293727636337	0.3298690289776158	ambiguous
EAVKPTVGM	HLA-A*66:01	0.8490115642547608	0.11169991695786671	binder
EAVKPTVGMKR	HLA-A*66:01	0.3965561404824257	0.31634566239328366	ambiguous
EAVLAMSSR	HLA-A*66:01	0.8170135259628296	0.20066221694384417	binder
EAVLNVALR	HLA-A*66:01	0.84480419754982	0.19147297679717248	binder
EAVLWEALR	HLA-A*66:01	0.5457205610699021	0.3733502877546432	ambiguous
EAVQALRER	HLA-A*66:01	0.89907466173172	0.12121275936010602	binder
EAVRPGVLR	HLA-A*66:01	0.8827043771743774	0.13918583294196052	binder
EAVTGITVSR	HLA-A*66:01	0.9805350542068482	0.020699584664612716	binder
EAVTQSLLSSR	HLA-A*66:01	0.39836949927266685	0.25743144211580476	ambiguous
EAWFPGSGAFR	HLA-A*66:01	0.4299046088941395	0.37683576088381715	ambiguous
EAYEVLSDAKKR	HLA-A*66:01	0.17567837527021765	0.19306006545521567	not-binder
EAYGAVTQTVR	HLA-A*66:01	0.5597759485244751	0.30489408172569715	ambiguous
EAYHLSFER	HLA-A*66:01	0.8182094156742096	0.188271414316935	binder
EAYHRVFVNR	HLA-A*66:01	0.7021435536444187	0.349122150185451	binder
EAYIAMGQR	HLA-A*66:01	0.7163197338581085	0.28913656654424974	binder
EAYKPSTGAMGDR	HLA-A*66:01	0.07075907920710164	0.11557560966384527	not-binder
EAYLPETFR	HLA-A*66:01	0.7548034191131592	0.21031996335493885	binder
EAYNETFSNR	HLA-A*66:01	0.9099284172058105	0.0672783559049802	binder
EAYSVGTGR	HLA-A*66:01	0.9706667423248291	0.03370255539454928	binder
EDFYTATER	HLA-A*66:01	0.11506426564010326	0.07490444038713173	not-binder
EDIEPTSSR	HLA-A*66:01	0.557136332988739	0.23573151092351013	ambiguous
EDVPSGRLHLR	HLA-A*66:01	0.012246293982025236	0.014393389758533492	not-binder
EGIGSTVFR	HLA-A*66:01	0.8895041704177856	0.07937059596000383	binder
EGIKVGHER	HLA-A*66:01	0.6578621387481689	0.31807811196778246	ambiguous
EIADPTRFF	HLA-A*66:01	0.7092776209115982	0.2737727972447315	binder
EIADSSMTR	HLA-A*66:01	0.9890495061874389	0.014431218086815294	binder
EIAMATVTALR	HLA-A*66:01	0.6288326919078827	0.27030640861892463	ambiguous
EIASVAYRYR	HLA-A*66:01	0.5663477540016174	0.2945917895432787	ambiguous
EIATVVKKR	HLA-A*66:01	0.9553674936294556	0.07474740739852304	binder
EIFGTIGMR	HLA-A*66:01	0.9657716274261474	0.04335448066726137	binder
EIFVGKIPR	HLA-A*66:01	0.8938732147216797	0.09863587041321455	binder
EIGPVSSSRF	HLA-A*66:01	0.8209120035171509	0.14119134436914907	binder
EIGPVSSSR	HLA-A*66:01	0.9814212322235107	0.007706970435221171	binder
EIHQDWANR	HLA-A*66:01	0.8464938163757324	0.15152442140478548	binder
EIIAPSPQRSR	HLA-A*66:01	0.22948808073997498	0.26591913835791126	not-binder
EIIEAPMAWR	HLA-A*66:01	0.8840099453926087	0.11812022728661313	binder
EIIEEHLANR	HLA-A*66:01	0.9677759051322937	0.030607490457761424	binder
EIIEQPKQR	HLA-A*66:01	0.8827149271965027	0.19057743868826044	binder
EIIEQPRQR	HLA-A*66:01	0.828441995382309	0.2550605409878048	binder
EIIIVDTSGR	HLA-A*66:01	0.639657412469387	0.316553689648698	ambiguous
EIINATTGR	HLA-A*66:01	0.9838104963302612	0.012504038616189166	binder
EIINEDIAKR	HLA-A*66:01	0.9574277639389038	0.06722981909199363	binder
EIIQSTPYGR	HLA-A*66:01	0.9030823469161987	0.12407530728941557	binder
EIISKLQGR	HLA-A*66:01	0.9175805568695068	0.15013711084628883	binder
EIISPRHEK	HLA-A*66:01	0.23628775253891945	0.2912729663786323	not-binder
EIKGTNGQVTR	HLA-A*66:01	0.7359427094459534	0.23267372983948917	binder
EIKHFVSER	HLA-A*66:01	0.8341388046741486	0.19414306098433537	binder
EIKKPPVSER	HLA-A*66:01	0.48770029842853546	0.2846956854938019	ambiguous
EILDSQNLNSR	HLA-A*66:01	0.7908708691596985	0.14740876934202887	binder
EILELAGNAAR	HLA-A*66:01	0.6782622292637825	0.2885390676181041	binder
EILEVATAR	HLA-A*66:01	0.8228000342845917	0.18772967861048193	binder
EILSRRPSYR	HLA-A*66:01	0.36412379555404184	0.23281231540236486	not-binder
EIMEVAKER	HLA-A*66:01	0.899581789970398	0.16579273140583134	binder
EIMQETGTR	HLA-A*66:01	0.8409327566623688	0.21697292065774484	binder
EIPENFTTR	HLA-A*66:01	0.9528602123260498	0.05974970930837394	binder
EIPKRFGQR	HLA-A*66:01	0.5670929491519928	0.30057995187806696	ambiguous
EIPTFVTGR	HLA-A*66:01	0.9558684945106506	0.038982363068361274	binder
EIQHTTALR	HLA-A*66:01	0.8592018008232116	0.162030424775338	binder
EISAPSQQR	HLA-A*66:01	0.9255131840705871	0.04753329691882376	binder
EISAPVSER	HLA-A*66:01	0.9259148597717285	0.059950787402178615	binder
EISGTFTHR	HLA-A*66:01	0.9693468928337097	0.029862914822910386	binder
EISSNSLER	HLA-A*66:01	0.7125524774193763	0.33733164643327856	binder
EIVANVGKR	HLA-A*66:01	0.9235583305358886	0.11928215118849199	binder
EIVEQTMRR	HLA-A*66:01	0.7917713105678559	0.28151646016587384	binder
EIVHGDLSPR	HLA-A*66:01	0.890510106086731	0.08742857444972653	binder
EIVNFSPIAR	HLA-A*66:01	0.9367309451103211	0.09570465152390366	binder
EIVPGDIVSIGR	HLA-A*66:01	0.8035447418689727	0.3397689392012019	binder
EIVSRVSKR	HLA-A*66:01	0.7797411918640137	0.256529919469838	binder
EIYEFAATQR	HLA-A*66:01	0.953286349773407	0.04393678909512385	binder
EIYEYIIFR	HLA-A*66:01	0.8498000741004944	0.15562229491414542	binder
EIYGGSDSRF	HLA-A*66:01	0.6991719961166382	0.321262247487504	binder
EIYGVTHTR	HLA-A*66:01	0.9721743822097778	0.03545428999347822	binder
EIYRPPASR	HLA-A*66:01	0.9348357796669007	0.06026091236901858	binder
EIYSFSESLR	HLA-A*66:01	0.9352966547012329	0.06134249889801465	binder
EIYTGTSVAR	HLA-A*66:01	0.9715551972389221	0.025820801317588064	binder
ELAAVINGR	HLA-A*66:01	0.9694958448410034	0.04106025656708716	binder
ELADFIRER	HLA-A*66:01	0.9723782062530517	0.020437585482492943	binder
ELADPTERF	HLA-A*66:01	0.4319375570863485	0.3038638058731384	ambiguous
ELAQIYAQR	HLA-A*66:01	0.8201111972332	0.21812932767214419	binder
ELAQVIVSR	HLA-A*66:01	0.9385856747627258	0.08504904255371891	binder
ELAVASFPK	HLA-A*66:01	0.24268477112054826	0.1656993063931724	not-binder
ELFAGKPVLR	HLA-A*66:01	0.8150062561035156	0.16497481992950355	binder
ELFGRVTSR	HLA-A*66:01	0.9377760052680969	0.04618540273290512	binder
ELFHEARER	HLA-A*66:01	0.7213638484477997	0.2088305645607388	binder
ELFHQQGTPR	HLA-A*66:01	0.7508621871471405	0.2234146828362881	binder
ELFLAGRR	HLA-A*66:01	0.07032999647781253	0.07042473937360538	not-binder
ELFPAPILR	HLA-A*66:01	0.714343923330307	0.24355782683135876	binder
ELFSHPVER	HLA-A*66:01	0.7759683787822723	0.187129317068455	binder
ELFSNIVPR	HLA-A*66:01	0.849969106912613	0.2529614004322321	binder
ELHPPSYPWSHR	HLA-A*66:01	0.28831018283963206	0.2515828916097594	not-binder
ELIKISEGTGFR	HLA-A*66:01	0.49696725606918335	0.33815138253434485	ambiguous
ELIPGAEFR	HLA-A*66:01	0.6740128323435783	0.28966896171971074	binder
ELIQDITQR	HLA-A*66:01	0.8921996831893921	0.17338827479445842	binder
ELISTTANYR	HLA-A*66:01	0.8801005601882934	0.09596376988872596	binder
ELLEPLNER	HLA-A*66:01	0.5750592768192291	0.2581814632775423	ambiguous
ELMDKPLTFR	HLA-A*66:01	0.5853068448603154	0.3959532773227993	ambiguous
ELNPSTGNR	HLA-A*66:01	0.822813868522644	0.0903290904475622	binder
ELRPLPVSVR	HLA-A*66:01	0.25747451912611724	0.3428991615491072	not-binder
ELRPPSRSR	HLA-A*66:01	0.2854042038321495	0.20938017066198358	not-binder
ELSDLHAHK	HLA-A*66:01	0.22927650548517703	0.19279844545644223	not-binder
ELSPGGQPR	HLA-A*66:01	0.7851921796798706	0.16253095849476798	binder
ELTAVVQKR	HLA-A*66:01	0.8381660938262939	0.11989820483545285	binder
ELTDLHGLR	HLA-A*66:01	0.878701388835907	0.0913373915574564	binder
ELVPFESPR	HLA-A*66:01	0.7015128701925277	0.2858300436939526	binder
ELVSPKLNR	HLA-A*66:01	0.5862606123089791	0.2775014485978313	ambiguous
ELYAEKVATR	HLA-A*66:01	0.40462195724248884	0.3164394604905692	ambiguous
ELYEKVFSR	HLA-A*66:01	0.9357849478721618	0.054130711227162495	binder
ELYNAPEGR	HLA-A*66:01	0.670122143626213	0.24771414568387473	binder
ELYNRMLKR	HLA-A*66:01	0.8065573453903199	0.12982580118168205	binder
ENFGNTTPR	HLA-A*66:01	0.7707531332969666	0.16115037936195267	binder
EPFYDERGDQFMFR	HLA-A*66:01	0.0005412411949414725	0.0006763007175670819	not-binder
EPGVHLGR	HLA-A*66:01	0.10053008049726486	0.08237886068397468	not-binder
EPIAMTVPR	HLA-A*66:01	0.8090896129608154	0.14990078231563023	binder
EPVEVVAPR	HLA-A*66:01	0.9494113087654114	0.03846875895680738	binder
EPYANPTKR	HLA-A*66:01	0.4815973430871964	0.1295752059086226	ambiguous
EQIEAGTPGRLR	HLA-A*66:01	0.1984293505549431	0.07838335417253514	not-binder
EQIKWSLLR	HLA-A*66:01	0.3165482312440872	0.30573911071803234	not-binder
EQVGPRWSR	HLA-A*66:01	0.28709017429500816	0.3645732352753912	not-binder
EQVPGAREPR	HLA-A*66:01	0.06412640085909516	0.07746211300815764	not-binder
ESAAKLHALR	HLA-A*66:01	0.926486325263977	0.0459739227957445	binder
ESAFLSKRNPR	HLA-A*66:01	0.11481899451464414	0.15640378226322732	not-binder
ESAGEGLGPR	HLA-A*66:01	0.8031785368919373	0.16367669828293188	binder
ESAPAWRLR	HLA-A*66:01	0.6812630206346512	0.32115929180774033	binder
ESAPKASLR	HLA-A*66:01	0.8395572900772095	0.12729412654406133	binder
ESAPSALEK	HLA-A*66:01	0.5340975642204284	0.24210227694330264	ambiguous
ESAQDFASR	HLA-A*66:01	0.9528148293495178	0.03678661669813997	binder
ESASASETLR	HLA-A*66:01	0.7963239252567291	0.3350411953097403	binder
ESAYNAFNR	HLA-A*66:01	0.8782063841819763	0.1571149839227709	binder
ESDFASTFR	HLA-A*66:01	0.41357460916042327	0.2420256225339129	ambiguous
ESEEVRQFR	HLA-A*66:01	0.4415474433451891	0.3377010445804096	ambiguous
ESFASDPILYR	HLA-A*66:01	0.8054231166839599	0.19463763544283116	binder
ESFEGFIAR	HLA-A*66:01	0.9804435491561889	0.012435922623499771	binder
ESFETTFGPKSQR	HLA-A*66:01	0.03204107447527349	0.044972468731601385	not-binder
ESFFGERRIPR	HLA-A*66:01	0.026335108421335462	0.028422995953977386	not-binder
ESFFPYQVTER	HLA-A*66:01	0.24886212054407225	0.21308609808168888	not-binder
ESFGFTADLR	HLA-A*66:01	0.8209824025630951	0.18481107333874452	binder
ESFGPQPISR	HLA-A*66:01	0.9279763102531433	0.06540133727449197	binder
ESFGVPKGR	HLA-A*66:01	0.8772597789764405	0.1309639165310722	binder
ESFPGSFRGR	HLA-A*66:01	0.7862700402736664	0.21804433591197053	binder
ESFPRGGTR	HLA-A*66:01	0.870770263671875	0.11268644674162448	binder
ESFPSVNSR	HLA-A*66:01	0.9773177385330201	0.031019519582903717	binder
ESFQVGILR	HLA-A*66:01	0.7967432022094727	0.20047739651510374	binder
ESFSGSLGHLQNR	HLA-A*66:01	0.2935812492389232	0.32774640193271015	not-binder
ESFSPGDTPR	HLA-A*66:01	0.8629202961921691	0.08956801230322205	binder
ESGPSIVHR	HLA-A*66:01	0.9699383974075317	0.03698675707111276	binder
ESHPGTLLR	HLA-A*66:01	0.9213963747024536	0.04851233641880014	binder
ESHSTTLYV	HLA-A*66:01	0.3931334465742111	0.2649234846056301	ambiguous
ESHVSGISR	HLA-A*66:01	0.8118835926055908	0.21516059570219065	binder
ESIAAFIQR	HLA-A*66:01	0.9251825094223023	0.09710617874419179	binder
ESIDALSNK	HLA-A*66:01	0.6295080423355103	0.21494174508314837	binder
ESIDDALNCR	HLA-A*66:01	0.9290043711662292	0.05336060574346893	binder
ESIDKKISR	HLA-A*66:01	0.931888997554779	0.105876515604984	binder
ESIDNPLHEAAKR	HLA-A*66:01	0.12883815153036265	0.21278843920796237	not-binder
ESIDPQFTIRR	HLA-A*66:01	0.6632736921310425	0.17115704448261626	binder
ESIDQYIER	HLA-A*66:01	0.9517481446266174	0.04194224784044651	binder
ESIEHPLAR	HLA-A*66:01	0.9341785788536072	0.05617500765080403	binder
ESIFKNAER	HLA-A*66:01	0.7098934173583984	0.27850158570390493	binder
ESIGRVLAQR	HLA-A*66:01	0.9258364915847779	0.1036834950368192	binder
ESIHQYLLQR	HLA-A*66:01	0.7478336215019226	0.18351382089256627	binder
ESIPGGYNALR	HLA-A*66:01	0.6123120494186878	0.3783765194953401	ambiguous
ESIQGEARR	HLA-A*66:01	0.7991898417472839	0.1908216656888031	binder
ESIRAAVNR	HLA-A*66:01	0.8950116872787476	0.09368932576702117	binder
ESKGLGYVR	HLA-A*66:01	0.41329424995929004	0.30495646516325	ambiguous
ESKPVNVDEATR	HLA-A*66:01	0.11183161241933703	0.09726697950170159	not-binder
ESKQAGQSVFR	HLA-A*66:01	0.2758124452084303	0.3566037288015143	not-binder
ESLAHTASLR	HLA-A*66:01	0.7157979846000672	0.16484926888325227	binder
ESLFRSGVQ	HLA-A*66:01	0.005872921116414176	0.005689121609577708	not-binder
ESLPATHIR	HLA-A*66:01	0.860565984249115	0.09157009853851719	binder
ESMDTPTSTR	HLA-A*66:01	0.8951107859611511	0.08945788653258271	binder
ESNPPSLMR	HLA-A*66:01	0.9231111645698548	0.07389260754885861	binder
ESQAAKDLLYR	HLA-A*66:01	0.34216707600280644	0.2481161456398556	not-binder
ESQSNPVFR	HLA-A*66:01	0.5226827397942543	0.2756342372674584	ambiguous
ESSAGGSFTVR	HLA-A*66:01	0.6042605236172676	0.29249885431311784	ambiguous
ESSDFTSER	HLA-A*66:01	0.9712973594665527	0.02146169890782201	binder
ESSLPTGDR	HLA-A*66:01	0.5529785722494125	0.2322670993153841	ambiguous
ESSPQYRLR	HLA-A*66:01	0.5392818123102188	0.3291261501518267	ambiguous
ESSPSIVHR	HLA-A*66:01	0.988752567768097	0.012972448953358664	binder
ESTATTFLR	HLA-A*66:01	0.7927969038486481	0.26172495648743477	binder
ESTGESTFK	HLA-A*66:01	0.3432061575353146	0.18663843907035177	not-binder
ESTGVTTLR	HLA-A*66:01	0.9773139834403992	0.010976768341030433	binder
ESTKLKMFR	HLA-A*66:01	0.6453889846801758	0.210613555314226	binder
ESTNFATLR	HLA-A*66:01	0.9566630244255065	0.026484184774174746	binder
ESTNFATRR	HLA-A*66:01	0.9007786035537719	0.0910433346346902	binder
ESTNFATVR	HLA-A*66:01	0.9371837854385376	0.0658174861525783	binder
ESTPITAVK	HLA-A*66:01	0.5727666079998016	0.21045618392385013	ambiguous
ESTTVATRRL	HLA-A*66:01	0.14230191158130764	0.15450217928768967	not-binder
ESTWPSRSR	HLA-A*66:01	0.6047402322292328	0.23755043393039774	ambiguous
ESVDAFTFR	HLA-A*66:01	0.9502989053726196	0.03562168693628024	binder
ESVFNQAIR	HLA-A*66:01	0.8398058414459229	0.1370675690403239	binder
ESVGGRVAER	HLA-A*66:01	0.9296756386756897	0.049186597725570165	binder
ESVGSMAKRL	HLA-A*66:01	0.22203498929739	0.19549001867532617	not-binder
ESVQITAER	HLA-A*66:01	0.9345614671707153	0.0648419333507798	binder
ESVSFTDGSVR	HLA-A*66:01	0.6310024499893189	0.12692786842762752	binder
ESVSGLLMKR	HLA-A*66:01	0.7066762238740921	0.3114830778721225	binder
ESYTPSKISVR	HLA-A*66:01	0.27465126663446426	0.29184548543382244	not-binder
ESYYQEIGR	HLA-A*66:01	0.907637083530426	0.08739359144145226	binder
ETADITHAL	HLA-A*66:01	0.996445107460022	0.0020120834521127743	binder
ETADVIAKV	HLA-A*66:01	0.9922498464584351	0.010073840809173394	binder
ETAEAYLGK	HLA-A*66:01	0.690738731622696	0.2662578221967919	binder
ETAEQGLLNR	HLA-A*66:01	0.9877091407775879	0.017400248371597416	binder
ETAETFDSMR	HLA-A*66:01	0.9720522284507751	0.027229105048881187	binder
ETAFAFHLR	HLA-A*66:01	0.8903844475746154	0.1341382657112274	binder
ETAFVSRNR	HLA-A*66:01	0.9484211564064026	0.06366331793912633	binder
ETAGSTKYRL	HLA-A*66:01	0.7560232222080231	0.22845291696734696	binder
ETAGSTSIPK	HLA-A*66:01	0.9504231572151184	0.061775651995370294	binder
ETAIPFRSR	HLA-A*66:01	0.9281791925430298	0.061912619172615584	binder
ETAIPSSTR	HLA-A*66:01	0.9878655195236206	0.009377170859244685	binder
ETAKATPRL	HLA-A*66:01	0.8869991898536682	0.07014552800628479	binder
ETALNSKAYK	HLA-A*66:01	0.4187724620103836	0.23613402740202338	ambiguous
ETALPGAFK	HLA-A*66:01	0.6584733575582504	0.31695025443415614	ambiguous
ETANADIVTLLR	HLA-A*66:01	0.8248584002256394	0.2978746072599588	binder
ETAPKSEEF	HLA-A*66:01	0.7044876098632813	0.17681967625645323	binder
ETAPRHMMR	HLA-A*66:01	0.9399050354957581	0.07488705906075886	binder
ETAPRHMMRL	HLA-A*66:01	0.7417604252696037	0.3629502686920545	binder
ETAPRTIFQR	HLA-A*66:01	0.8861288070678711	0.171325509760933	binder
ETAQAIKGMHIR	HLA-A*66:01	0.5448068073019385	0.38642946265127115	ambiguous
ETASKTLSRF	HLA-A*66:01	0.9158329248428345	0.10046209923909241	binder
ETASNEVVYR	HLA-A*66:01	0.9677947759628296	0.02413717287663157	binder
ETASVLVNYR	HLA-A*66:01	0.9846083879470825	0.019696070713064794	binder
ETATTPIFANR	HLA-A*66:01	0.770376718044281	0.26107007592814185	binder
ETAYHMAVAR	HLA-A*66:01	0.9493793368339538	0.0594225391727619	binder
ETEGIRGLR	HLA-A*66:01	0.8773826718330383	0.10031077393293293	binder
ETFDFQAMGR	HLA-A*66:01	0.9659944534301758	0.04619943104433266	binder
ETFDKTILRA	HLA-A*66:01	0.9238590955734253	0.06822075198882635	binder
ETFDYIGSSR	HLA-A*66:01	0.988455331325531	0.0134557997605204	binder
ETFEHPNVVR	HLA-A*66:01	0.9747212529182434	0.03166828813918307	binder
ETFGVSGRFLRGR	HLA-A*66:01	0.2638141236016963	0.3558599980352785	not-binder
ETFIKGKER	HLA-A*66:01	0.9115400552749634	0.058003304646135075	binder
ETFKSIMKK	HLA-A*66:01	0.7714114785194397	0.21535873603518513	binder
ETFLAQRQR	HLA-A*66:01	0.8582579374313355	0.11996489684637775	binder
ETFMSKPSIAKR	HLA-A*66:01	0.5968834578990936	0.18390574159702455	binder
ETFNREKFR	HLA-A*66:01	0.9233460545539856	0.07114980941721394	binder
ETFNSFLRR	HLA-A*66:01	0.9650650739669799	0.03438663673379136	binder
ETFNSITKR	HLA-A*66:01	0.9920870423316955	0.010341022943791968	binder
ETFNTPAMY	HLA-A*66:01	0.9115090489387512	0.08378683663539511	binder
ETFPQRHMR	HLA-A*66:01	0.9755858898162841	0.017551614931747495	binder
ETFQQKMLR	HLA-A*66:01	0.9770940780639649	0.018098885885858954	binder
ETFRSSDPATR	HLA-A*66:01	0.646746426820755	0.22304975148083325	binder
ETFSYPDFLR	HLA-A*66:01	0.798322331905365	0.1392816337222694	binder
ETFTHHLQRL	HLA-A*66:01	0.7152731120586395	0.3246425481862739	binder
ETFVSLHR	HLA-A*66:01	0.5224149703979493	0.21392510574447604	ambiguous
ETFVSSTRF	HLA-A*66:01	0.8148127555847168	0.10316412977092866	binder
ETFYVGAAK	HLA-A*66:01	0.7414449095726013	0.16068349198413867	binder
ETGDSSIFR	HLA-A*66:01	0.9571822285652161	0.03738599360779076	binder
ETHAWFTSR	HLA-A*66:01	0.90835622549057	0.14245952888407507	binder
ETHERGVSIR	HLA-A*66:01	0.7423754975199699	0.3353579799928787	binder
ETHESDINSVR	HLA-A*66:01	0.7415484547615051	0.33842699128248904	binder
ETHFPFAIR	HLA-A*66:01	0.8922642350196839	0.08417059607681832	binder
ETHFTGNEV	HLA-A*66:01	0.3535828740336001	0.3191840487878119	ambiguous
ETHGNLMTER	HLA-A*66:01	0.9243573784828186	0.09207384787338346	binder
ETHLETCRF	HLA-A*66:01	0.4583589851856232	0.30761337891431745	ambiguous
ETHLPAQAR	HLA-A*66:01	0.9079159259796142	0.08321067895941789	binder
ETHSHFLAR	HLA-A*66:01	0.9612460613250733	0.05123738615176298	binder
ETHSHFLARL	HLA-A*66:01	0.7050158977508545	0.2687250665428038	binder
ETIAPKIAR	HLA-A*66:01	0.980698025226593	0.016849651075743783	binder
ETIDNGFGHSR	HLA-A*66:01	0.9963757753372192	0.006253824581775028	binder
ETIDTSRVSLR	HLA-A*66:01	0.9907994031906128	0.01482620858485355	binder
ETIDVHSGYDI	HLA-A*66:01	0.7799372375011444	0.19787784035660985	binder
ETIDVHSGY	HLA-A*66:01	0.9966525077819824	0.005131603243747067	binder
ETIEGMLLRL	HLA-A*66:01	0.9575380563735962	0.03991830684754075	binder
ETIELSPTGR	HLA-A*66:01	0.9841642379760742	0.013191735913933814	binder
ETIELSPTGRPKR	HLA-A*66:01	0.28303227107971907	0.290754466535117	not-binder
ETIELTEDR	HLA-A*66:01	0.9561634540557862	0.04834891569051104	binder
ETIEVMEDR	HLA-A*66:01	0.9676656603813172	0.036765431601256914	binder
ETIFGNRIKR	HLA-A*66:01	0.8569027423858643	0.16035189887352197	binder
ETIGEILKK	HLA-A*66:01	0.8800190448760986	0.14007224804718219	binder
ETIGKKFEK	HLA-A*66:01	0.7185983061790466	0.23791849862386838	binder
ETIGKKFEKR	HLA-A*66:01	0.7879633650183677	0.3476397449470991	binder
ETIGTGGFAK	HLA-A*66:01	0.9511412262916565	0.03182551384495548	binder
ETIHADSVAKR	HLA-A*66:01	0.812198954820633	0.3343429906183305	binder
ETIHPGNVQSR	HLA-A*66:01	0.987290358543396	0.015452574395909418	binder
ETIIITGKR	HLA-A*66:01	0.8869153141975403	0.17069478109243905	binder
ETIKDGVSRF	HLA-A*66:01	0.9771670222282409	0.04168856813023807	binder
ETIKGHSVRL	HLA-A*66:01	0.7348167359828949	0.20813723693747552	binder
ETIKQLQER	HLA-A*66:01	0.970941162109375	0.056136816206554155	binder
ETIKSLLIR	HLA-A*66:01	0.9357620239257812	0.11120450534545255	binder
ETIKSLLIRR	HLA-A*66:01	0.8890115141868591	0.10859584304383063	binder
ETIKVWKQR	HLA-A*66:01	0.9790269732475281	0.024261485420299756	binder
ETILASSGTDR	HLA-A*66:01	0.5515217393636703	0.2992334761632452	ambiguous
ETILGDIDRAR	HLA-A*66:01	0.47476904120994734	0.2676012184224112	ambiguous
ETILRTNKR	HLA-A*66:01	0.7907976627349853	0.16741719451919287	binder
ETIMSSSMGKR	HLA-A*66:01	0.7341067573986948	0.37437178019610107	binder
ETINTGPFVMR	HLA-A*66:01	0.9697450399398804	0.016165038803498687	binder
ETIPGPDAKVR	HLA-A*66:01	0.8424983382225036	0.16257328708899707	binder
ETIPLGDLQAR	HLA-A*66:01	0.9167757987976074	0.11297104809129371	binder
ETIPLTAEK	HLA-A*66:01	0.9662921667098999	0.03280275812211015	binder
ETIPSFTGR	HLA-A*66:01	0.9936707973480224	0.010651993011832554	binder
ETISKKEFQVR	HLA-A*66:01	0.5608952075242997	0.31693955987384553	ambiguous
ETISLAEQRL	HLA-A*66:01	0.8629195809364318	0.1356167486922806	binder
ETISLNVKGPGLQR	HLA-A*66:01	0.1350622700477743	0.22875797328387398	not-binder
ETISPGDGRTFPK	HLA-A*66:01	0.28104905374348166	0.27882370685436164	not-binder
ETISSKNIISR	HLA-A*66:01	0.9958241701126098	0.003057002221305075	binder
ETISTANKANAER	HLA-A*66:01	0.4306006163358688	0.2280469670035513	ambiguous
ETISTATGR	HLA-A*66:01	0.994829535484314	0.004826317176132453	binder
ETITESAGR	HLA-A*66:01	0.9864304780960083	0.01560334903687892	binder
ETIYDLGTK	HLA-A*66:01	0.657101321220398	0.1965128590257697	binder
ETIYQNYQR	HLA-A*66:01	0.8839953422546387	0.16731405069323735	binder
ETKDLSMSTR	HLA-A*66:01	0.8806524276733398	0.16152810261698958	binder
ETKDSGSFLLR	HLA-A*66:01	0.7494866073131561	0.2177601530385933	binder
ETKSTLLFGQR	HLA-A*66:01	0.4821345979813486	0.39727054333482137	ambiguous
ETLAFPGHVAA	HLA-A*66:01	0.08190534978202776	0.12266917726463095	not-binder
ETLEGWKATRR	HLA-A*66:01	0.38448603861033914	0.33158738568436713	ambiguous
ETLETIINR	HLA-A*66:01	0.9810578107833863	0.03041526101253201	binder
ETLGPKPAAR	HLA-A*66:01	0.7325465112924576	0.32502864650624513	binder
ETLGQVVRR	HLA-A*66:01	0.8791977167129517	0.10317594320279855	binder
ETLKHSGIGR	HLA-A*66:01	0.8128947675228119	0.22002864681409967	binder
ETLLLQAER	HLA-A*66:01	0.659904271364212	0.2890397648896306	binder
ETLMETHER	HLA-A*66:01	0.8060509562492371	0.1462911847101536	binder
ETLPDGTKRSR	HLA-A*66:01	0.6548787347972393	0.3463645700335654	ambiguous
ETLPPGKVR	HLA-A*66:01	0.9001097679138184	0.06541081702298322	binder
ETLPPVGVNR	HLA-A*66:01	0.9677177667617798	0.023851363374624464	binder
ETLQNVKER	HLA-A*66:01	0.9558203339576721	0.05132653903054944	binder
ETLQNVRTR	HLA-A*66:01	0.8451743602752686	0.13187957131561434	binder
ETLSAVTNNR	HLA-A*66:01	0.9540878653526306	0.036589578613645576	binder
ETMDPFVDR	HLA-A*66:01	0.9817956686019897	0.023200820235334374	binder
ETMGHSADRL	HLA-A*66:01	0.713376373052597	0.23551874632311426	binder
ETMGTIEVQR	HLA-A*66:01	0.9804821968078613	0.02253800972227906	binder
ETMNYAQIR	HLA-A*66:01	0.9010616302490234	0.15706933483529162	binder
ETMPSPYGR	HLA-A*66:01	0.9624268293380738	0.03667176603771721	binder
ETMPYVKKK	HLA-A*66:01	0.9117015957832336	0.05711163159370517	binder
ETMQNDRTTISR	HLA-A*66:01	0.8250679731369018	0.17597025831620616	binder
ETMSPGVFSR	HLA-A*66:01	0.9732313275337219	0.01831600256983736	binder
ETNGGQVTYR	HLA-A*66:01	0.9792716383934021	0.020801400724032495	binder
ETNHTSRPRL	HLA-A*66:01	0.5841316461563111	0.29212878311423307	ambiguous
ETNIVAVER	HLA-A*66:01	0.9827707171440124	0.01278029303542463	binder
ETNMYEGVGR	HLA-A*66:01	0.78184415102005	0.17744391701992948	binder
ETNTGEVYR	HLA-A*66:01	0.9525842785835266	0.015307154067523566	binder
ETNYGIPQRALR	HLA-A*66:01	0.3761272091418505	0.295079967386546	ambiguous
ETNYGIPQR	HLA-A*66:01	0.9162253379821778	0.08177796296562803	binder
ETPAISPSKR	HLA-A*66:01	0.9304784774780274	0.10394747740056645	binder
ETPDPSGGFR	HLA-A*66:01	0.9713955879211426	0.03293808061382144	binder
ETPGHTPSLR	HLA-A*66:01	0.9705013036727905	0.025423385821323845	binder
ETPITSVPR	HLA-A*66:01	0.9715813398361206	0.026998057130828233	binder
ETPNFIIPAQR	HLA-A*66:01	0.7691832780838013	0.28028651100589447	binder
ETPSAPLLSR	HLA-A*66:01	0.8265943765640259	0.11514131566338874	binder
ETQIATILR	HLA-A*66:01	0.9516223907470703	0.03158068929038027	binder
ETQPGRLLGR	HLA-A*66:01	0.8803682088851928	0.17871115407314295	binder
ETQVPLLFR	HLA-A*66:01	0.8758071303367615	0.1294526782875275	binder
ETQVSDFLSGR	HLA-A*66:01	0.46532019483856857	0.3681603479285742	ambiguous
ETQYSVDTRR	HLA-A*66:01	0.365883580697583	0.3520516466164454	ambiguous
ETRAEFAER	HLA-A*66:01	0.6902439296245575	0.31710177129036127	binder
ETRDGQVLGR	HLA-A*66:01	0.8173006117343903	0.31866884524922484	binder
ETREPGSPPSVQR	HLA-A*66:01	0.535096894891467	0.29693418535375365	ambiguous
ETREPPPAY	HLA-A*66:01	0.5591752365231514	0.3727232372883913	ambiguous
ETRLHITGR	HLA-A*66:01	0.7499167658388615	0.3566310524628533	binder
ETRQITWSR	HLA-A*66:01	0.7241876289248467	0.3236090246113385	binder
ETRWGPRPGSSR	HLA-A*66:01	0.11593922895845026	0.1203298596802328	not-binder
ETSALPRPR	HLA-A*66:01	0.9175053596496582	0.13616573467081605	binder
ETSAPFKER	HLA-A*66:01	0.9505479097366333	0.0525195613942489	binder
ETSDFLGGLR	HLA-A*66:01	0.9892619967460632	0.011632385510339176	binder
ETSDTPIMR	HLA-A*66:01	0.9024389624595642	0.17745849855312726	binder
ETSGFPSQR	HLA-A*66:01	0.9725492238998413	0.03809112380866855	binder
ETSGISIYRL	HLA-A*66:01	0.8134303092956543	0.24417169159356814	binder
ETSGPTYIK	HLA-A*66:01	0.7171120777726173	0.3254768864442949	binder
ETSLPSGSGVR	HLA-A*66:01	0.8494069457054139	0.09867904679722897	binder
ETSNLIIMR	HLA-A*66:01	0.8560186445713043	0.21765298075973652	binder
ETSPFGAPR	HLA-A*66:01	0.9934532046318054	0.0052073843937865015	binder
ETSPHVIQA	HLA-A*66:01	0.6243147879838944	0.2799858761265621	ambiguous
ETSPLGNARL	HLA-A*66:01	0.9660006165504456	0.022856777829259777	binder
ETSPLTAEK	HLA-A*66:01	0.9751332402229309	0.021710763057492796	binder
ETSQAGLFR	HLA-A*66:01	0.9364141941070556	0.0476058545265343	binder
ETSQAGLFRL	HLA-A*66:01	0.5348120331764221	0.28222600109588747	ambiguous
ETSRLTIAFF	HLA-A*66:01	0.6162468612194061	0.30054634690257187	ambiguous
ETSSMASFR	HLA-A*66:01	0.8049244314432145	0.3529182098924285	binder
ETSTEAATRL	HLA-A*66:01	0.5303929142653943	0.3232286117555183	ambiguous
ETTFGPKSQR	HLA-A*66:01	0.7603400856256485	0.2923505590715578	binder
ETTIQKMER	HLA-A*66:01	0.8856928467750549	0.09176146863309546	binder
ETTPPLSTER	HLA-A*66:01	0.9552196621894836	0.05238286410401293	binder
ETTREMIAR	HLA-A*66:01	0.8696690917015075	0.1745732225790083	binder
ETTSIATAR	HLA-A*66:01	0.9925715923309326	0.00472605109425252	binder
ETTSNITSR	HLA-A*66:01	0.9774880528450012	0.03563165455162021	binder
ETTVGNMVR	HLA-A*66:01	0.9564836740493774	0.05165925605676097	binder
ETTWTILRR	HLA-A*66:01	0.7852198600769043	0.21183489816351941	binder
ETVAEFIKR	HLA-A*66:01	0.9815180540084839	0.026750439638059193	binder
ETVALDAKR	HLA-A*66:01	0.977497148513794	0.0167933165116271	binder
ETVDAVQER	HLA-A*66:01	0.9941223382949829	0.006831358345102551	binder
ETVDPTYIFHPR	HLA-A*66:01	0.8529180407524108	0.1481887084752905	binder
ETVEDIAAR	HLA-A*66:01	0.9945673704147339	0.007094826342914606	binder
ETVEGLRKR	HLA-A*66:01	0.979194700717926	0.023925750505020427	binder
ETVEKFRQR	HLA-A*66:01	0.9155327081680298	0.10385084247846889	binder
ETVEKWLKR	HLA-A*66:01	0.9562306523323059	0.05030075037035866	binder
ETVELFRAK	HLA-A*66:01	0.7518891453742981	0.2704064609838483	binder
ETVELHKLK	HLA-A*66:01	0.7545406639575958	0.22964365244759233	binder
ETVGFGMLK	HLA-A*66:01	0.8405364871025085	0.12691696807887448	binder
ETVGSIFSR	HLA-A*66:01	0.9956441760063172	0.00509157354085472	binder
ETVGTGIMGR	HLA-A*66:01	0.9933241367340088	0.007630080507180723	binder
ETVMKGLDR	HLA-A*66:01	0.6264746218919754	0.3013777879565533	ambiguous
ETVMLHARKL	HLA-A*66:01	0.40362630784511566	0.27272085233414756	ambiguous
ETVNFSGVKR	HLA-A*66:01	0.977003562450409	0.03088825644188951	binder
ETVNLRSLGF	HLA-A*66:01	0.9206686735153198	0.11492658266503815	binder
ETVNQMIAR	HLA-A*66:01	0.9744635105133057	0.049079473383414014	binder
ETVPAFSER	HLA-A*66:01	0.987578523159027	0.0185926762031848	binder
ETVPAPSANK	HLA-A*66:01	0.715540635585785	0.26329838992610327	binder
ETVPATQTQTTTR	HLA-A*66:01	0.41474495604634287	0.30100688827717925	ambiguous
ETVPYWTRSR	HLA-A*66:01	0.7425462067127228	0.21251990584477706	binder
ETVQAQSSRL	HLA-A*66:01	0.8457006692886353	0.19554299143805526	binder
ETVQDIVYR	HLA-A*66:01	0.9834600329399109	0.014952996108441663	binder
ETVQKETIHPR	HLA-A*66:01	0.8333959341049194	0.1811246992364917	binder
ETVQLRNPPR	HLA-A*66:01	0.9577775716781616	0.04424563379390275	binder
ETVRTSEVLR	HLA-A*66:01	0.9448041558265686	0.04826348463015089	binder
ETVSEASQRL	HLA-A*66:01	0.9525964140892029	0.03596216592185559	binder
ETVTGGFGAK	HLA-A*66:01	0.8867066383361817	0.06745371014146001	binder
ETVTSFRKR	HLA-A*66:01	0.9612258672714233	0.026614916617026824	binder
ETVVGLAR	HLA-A*66:01	0.6778087511658668	0.3138676241103584	binder
ETWLSENQR	HLA-A*66:01	0.8180552363395691	0.09888658154574892	binder
ETYDITTVR	HLA-A*66:01	0.9949226617813111	0.005399259073547426	binder
ETYEGSPVSK	HLA-A*66:01	0.9181877374649048	0.07477485679748967	binder
ETYETKTALM	HLA-A*66:01	0.6833616673946381	0.2520063039491631	binder
ETYLHRIGR	HLA-A*66:01	0.9254185795783997	0.06508833861878816	binder
ETYLNENLR	HLA-A*66:01	0.9287350893020629	0.09688061111569124	binder
ETYLNENLRKR	HLA-A*66:01	0.24446426460559678	0.3273085858865815	not-binder
ETYMHRIGR	HLA-A*66:01	0.9376224398612976	0.03993021969978355	binder
ETYPFNPPK	HLA-A*66:01	0.9426050901412963	0.06012202585911962	binder
ETYPHPLVR	HLA-A*66:01	0.9740341186523438	0.042175423453721314	binder
ETYPVSSPK	HLA-A*66:01	0.9039235591888428	0.06424291592833242	binder
ETYRGGMAINR	HLA-A*66:01	0.8209701180458069	0.27478698846202193	binder
ETYSNLIKL	HLA-A*66:01	0.7688854455947876	0.2493924506164384	binder
EVAAMENVHR	HLA-A*66:01	0.9585375905036926	0.036980059471054004	binder
EVAAPDVGR	HLA-A*66:01	0.9845595240592957	0.022630354497004578	binder
EVADLKIKR	HLA-A*66:01	0.9946469664573669	0.006931644130909904	binder
EVAEGGLPRA	HLA-A*66:01	0.8343932330608368	0.24950163707805592	binder
EVAEHVQYM	HLA-A*66:01	0.962842333316803	0.04777445131419681	binder
EVAELTRLR	HLA-A*66:01	0.9753430008888244	0.030816207765025503	binder
EVAERLGVTR	HLA-A*66:01	0.9901278495788575	0.0075069413891664695	binder
EVAFPHHPR	HLA-A*66:01	0.9757725596427917	0.020910052715379088	binder
EVAGFGESR	HLA-A*66:01	0.9798724770545959	0.031086841246077263	binder
EVAGFVLNRL	HLA-A*66:01	0.9785816669464111	0.01730697584356591	binder
EVAGIVAAR	HLA-A*66:01	0.9982160925865173	0.0027297080268488543	binder
EVAGLQVGR	HLA-A*66:01	0.9929020166397095	0.011542089887445197	binder
EVAGLRLRPR	HLA-A*66:01	0.934734582901001	0.06650281021606266	binder
EVAIPHNRR	HLA-A*66:01	0.8364422559738159	0.17579705797044792	binder
EVAKQALNRLR	HLA-A*66:01	0.6670091539621353	0.33484700736533657	ambiguous
EVALATGQF	HLA-A*66:01	0.5087443277239799	0.3223814012427417	ambiguous
EVANIPVAR	HLA-A*66:01	0.9927278637886048	0.00787915422180854	binder
EVANSTANL	HLA-A*66:01	0.8022677183151246	0.26112066061873773	binder
EVAPAGASY	HLA-A*66:01	0.9724445462226867	0.041535388850396184	binder
EVAPDPSVR	HLA-A*66:01	0.9349358320236206	0.06546710224621935	binder
EVAPDVRLR	HLA-A*66:01	0.9710484743118286	0.020747603970013035	binder
EVAPPASGTR	HLA-A*66:01	0.9920058012008667	0.0038568267209619024	binder
EVAPPEYHR	HLA-A*66:01	0.9158107161521911	0.1324719465281796	binder
EVAPPEYHRK	HLA-A*66:01	0.5499748107045889	0.2945326418934778	ambiguous
EVAPTSTAV	HLA-A*66:01	0.744146166741848	0.3260542389321628	binder
EVAQPSEVLR	HLA-A*66:01	0.9711375594139099	0.03445462742850798	binder
EVAQPSREF	HLA-A*66:01	0.6584214270114899	0.19480669210167026	binder
EVAQVESLR	HLA-A*66:01	0.9737650394439697	0.0442602532605	binder
EVAQVESLRYR	HLA-A*66:01	0.6844010955654085	0.3661130565787848	binder
EVARLTQER	HLA-A*66:01	0.9913355827331543	0.008393686678413469	binder
EVARLWGVR	HLA-A*66:01	0.9032036066055298	0.1507872615317539	binder
EVASDLASSR	HLA-A*66:01	0.9942889332771301	0.004103259455383025	binder
EVASFVADR	HLA-A*66:01	0.9832339406013488	0.009480738596437851	binder
EVASFVTKR	HLA-A*66:01	0.992839801311493	0.010052331967580552	binder
EVASGAVLR	HLA-A*66:01	0.9872578859329224	0.012820960365988766	binder
EVASVWVER	HLA-A*66:01	0.9856880903244019	0.012809034651409217	binder
EVAVETTTPK	HLA-A*66:01	0.5568574644625187	0.3082264100427115	ambiguous
EVDAAMAAR	HLA-A*66:01	0.8508413195610046	0.11478093727928174	binder
EVEPGVHLGR	HLA-A*66:01	0.8656752347946167	0.11547710697813356	binder
EVFDFSQRR	HLA-A*66:01	0.9320227861404419	0.09935343199712073	binder
EVFDFSQRRK	HLA-A*66:01	0.6896420359611511	0.27683072819762217	binder
EVFDHMMKR	HLA-A*66:01	0.9910593390464782	0.014021500973111799	binder
EVFDKFSNK	HLA-A*66:01	0.9721040844917297	0.02291009304311001	binder
EVFDKTYQFL	HLA-A*66:01	0.6223642200231552	0.3982517578229553	ambiguous
EVFEHTTKPILR	HLA-A*66:01	0.8611419677734375	0.26109879953477866	binder
EVFESSVPQR	HLA-A*66:01	0.9939352512359619	0.004635664241066858	binder
EVFEYIIFR	HLA-A*66:01	0.9464898347854614	0.05443941604598666	binder
EVFEYSSSTR	HLA-A*66:01	0.9887528657913208	0.01047608302054063	binder
EVFFLKATR	HLA-A*66:01	0.8001890540122986	0.16948790570594313	binder
EVFGQITER	HLA-A*66:01	0.994519829750061	0.007657370782875365	binder
EVFGTADLYR	HLA-A*66:01	0.972099781036377	0.01776332817605701	binder
EVFGTGAMR	HLA-A*66:01	0.9815581321716309	0.024922790726937604	binder
EVFGVTDNPR	HLA-A*66:01	0.9333965063095093	0.07338060433486214	binder
EVFHAGTSQR	HLA-A*66:01	0.9795473456382752	0.02220813635989555	binder
EVFIGESLSSR	HLA-A*66:01	0.5957751905545592	0.3325099538910847	ambiguous
EVFLAQGTLR	HLA-A*66:01	0.9063619256019593	0.08244402187158002	binder
EVFLHVVKR	HLA-A*66:01	0.94246985912323	0.04032513896778362	binder
EVFNKFFKER	HLA-A*66:01	0.9723684072494507	0.022351043115390042	binder
EVFPGRNR	HLA-A*66:01	0.8593579292297363	0.07456168292446762	binder
EVFPLAMNYL	HLA-A*66:01	0.7053512394428253	0.20125921559392154	binder
EVFPTAGAGTDLR	HLA-A*66:01	0.6950313448905945	0.0756785285970203	binder
EVFQNANFR	HLA-A*66:01	0.959798002243042	0.06423379163296415	binder
EVFRDTVHM	HLA-A*66:01	0.9114081025123596	0.0794887293932173	binder
EVFSMAGVVVR	HLA-A*66:01	0.8292676925659179	0.2143937857771972	binder
EVFTPVFER	HLA-A*66:01	0.9812707304954529	0.014581718354968016	binder
EVFTPVVQR	HLA-A*66:01	0.9786289930343628	0.029013388095600896	binder
EVFTTLSVTKR	HLA-A*66:01	0.6962602198123932	0.2164601020813528	binder
EVFVGKIPR	HLA-A*66:01	0.9662553310394287	0.0266283845551009	binder
EVFVIDRPNGTK	HLA-A*66:01	0.39373495429754257	0.3758971503524714	ambiguous
EVFYFEVTR	HLA-A*66:01	0.7111451685428619	0.21046061796045087	binder
EVGDIVVGR	HLA-A*66:01	0.9951230406761169	0.0028057913714981046	binder
EVGGEALGR	HLA-A*66:01	0.9044869303703308	0.04544623249558043	binder
EVGPDAASLR	HLA-A*66:01	0.962165117263794	0.026018723035400027	binder
EVGPEGALGK	HLA-A*66:01	0.5917846903204917	0.2880828785315182	ambiguous
EVGPGTGNM	HLA-A*66:01	0.7207050561904907	0.12553316346817178	binder
EVGPREAGLR	HLA-A*66:01	0.7082847595214844	0.2778950125071081	binder
EVGSIIGKK	HLA-A*66:01	0.5726092338562012	0.19125171083593215	ambiguous
EVGSVVSFR	HLA-A*66:01	0.9526184558868408	0.028239032834926254	binder
EVGTASPMAR	HLA-A*66:01	0.6013198450207711	0.2676088431275935	ambiguous
EVHAVGLYGAR	HLA-A*66:01	0.4363274876028299	0.39802391104748563	ambiguous
EVHDPRRASVTR	HLA-A*66:01	0.6412283992161975	0.33572576194543474	ambiguous
EVHNLIQLR	HLA-A*66:01	0.9409459710121155	0.08624578383668638	binder
EVHPSPVSR	HLA-A*66:01	0.973097848892212	0.029723846315755975	binder
EVHTGTTIM	HLA-A*66:01	0.553444790840149	0.310065658801489	ambiguous
EVHYHLPVAR	HLA-A*66:01	0.7360698342323303	0.25937081560500874	binder
EVIAYILER	HLA-A*66:01	0.8643600225448609	0.19713501318557664	binder
EVIDQRLIEAR	HLA-A*66:01	0.9855005979537964	0.012806095469495009	binder
EVIEALLKK	HLA-A*66:01	0.8021702408790589	0.31943738993437854	binder
EVIEGPQNAR	HLA-A*66:01	0.9641525745391846	0.03929824356530499	binder
EVIEGYEIACR	HLA-A*66:01	0.817598307132721	0.18822353511956952	binder
EVIEIMTDRGSGKK	HLA-A*66:01	0.06447191918268799	0.048047818149676555	not-binder
EVIGIGGFGKVYR	HLA-A*66:01	0.6654107093811035	0.2846598533894329	binder
EVIGSKLNISR	HLA-A*66:01	0.9882531762123108	0.01883344677154827	binder
EVIHLNVGGKR	HLA-A*66:01	0.9526025891304016	0.04336896326438095	binder
EVIKAMTKAR	HLA-A*66:01	0.9213693618774415	0.12697153331759764	binder
EVIKNRFHR	HLA-A*66:01	0.9383496403694153	0.06955774596208845	binder
EVIKPWITKR	HLA-A*66:01	0.9646524548530578	0.041854730661267145	binder
EVIKSMKPK	HLA-A*66:01	0.7936132669448852	0.3145320844896209	binder
EVIKTRLQSSR	HLA-A*66:01	0.6397741109132766	0.29637875343827186	ambiguous
EVILATPYGR	HLA-A*66:01	0.701012259721756	0.22951601269837885	binder
EVILTEKKGWGLR	HLA-A*66:01	0.03129125311970711	0.0358201345961916	not-binder
EVINAREVAPR	HLA-A*66:01	0.714567556977272	0.28950167330734905	binder
EVINDYHFR	HLA-A*66:01	0.9832206130027771	0.009778439267704539	binder
EVINELFYTER	HLA-A*66:01	0.757667997200042	0.3756768200013007	binder
EVIPEGAMLR	HLA-A*66:01	0.9722000956535339	0.031116691884533792	binder
EVIPITDSELR	HLA-A*66:01	0.7889921918511391	0.33643218061355085	binder
EVIPPMKEF	HLA-A*66:01	0.7545166611671448	0.19549482039294808	binder
EVIPYTPAMQR	HLA-A*66:01	0.9764188885688782	0.027900321095909876	binder
EVIQAFSAPENAVR	HLA-A*66:01	0.26006146185100076	0.2743995497115581	not-binder
EVIQLQGDQR	HLA-A*66:01	0.9268913269042969	0.059778472201009125	binder
EVIQNPATITR	HLA-A*66:01	0.9938423871994019	0.005532439623452619	binder
EVISLINTR	HLA-A*66:01	0.9271287679672241	0.13589416783423833	binder
EVISLSQVTPK	HLA-A*66:01	0.8524905204772949	0.0690689340450986	binder
EVISRGGPR	HLA-A*66:01	0.9790585398674011	0.022189635883464086	binder
EVISTPGVVAR	HLA-A*66:01	0.9936917424201965	0.008501616487973877	binder
EVISWGSGR	HLA-A*66:01	0.9684956550598145	0.0424778056924586	binder
EVITEEAAAALR	HLA-A*66:01	0.8834211587905884	0.15217694136847762	binder
EVIWPRPHPR	HLA-A*66:01	0.5812066778540611	0.3745635076289731	ambiguous
EVKESPFFR	HLA-A*66:01	0.7756263256072998	0.24888918631219464	binder
EVKGEEDNSLSVR	HLA-A*66:01	0.5673710890114307	0.3358950824275908	ambiguous
EVKLPGKGK	HLA-A*66:01	0.2452394265681505	0.26195130135687555	not-binder
EVKNGIPSNR	HLA-A*66:01	0.9486809492111206	0.0534453493019939	binder
EVKPSIRAR	HLA-A*66:01	0.855243694782257	0.15468926582774234	binder
EVKQVESGTLR	HLA-A*66:01	0.7611463814973831	0.29423730332116493	binder
EVKRHPFFR	HLA-A*66:01	0.6527408350724727	0.34055976902058394	ambiguous
EVKRPGESLR	HLA-A*66:01	0.7429089844226837	0.2867974540988543	binder
EVKSSDIAKTFR	HLA-A*66:01	0.6422492835205048	0.4061505290062054	ambiguous
EVLAGPLAQR	HLA-A*66:01	0.7413615107536315	0.28263602727981424	binder
EVLDRVFER	HLA-A*66:01	0.9551130056381225	0.06985402669011644	binder
EVLKTRMALR	HLA-A*66:01	0.7052700117230415	0.3246456505663341	binder
EVLPKPRMR	HLA-A*66:01	0.5589433193206788	0.3153877151977943	ambiguous
EVLPSPRGQR	HLA-A*66:01	0.6022814013063907	0.3293586877724543	ambiguous
EVLQGGSQR	HLA-A*66:01	0.756157636642456	0.2788241992790161	binder
EVLQPLQQR	HLA-A*66:01	0.8885237336158752	0.12635666973169932	binder
EVLSDPQTR	HLA-A*66:01	0.7047524079680443	0.30836158853248	binder
EVLSKALSQR	HLA-A*66:01	0.7539713859558106	0.2115638580877202	binder
EVLTDAAAR	HLA-A*66:01	0.9482977747917175	0.04150601880501835	binder
EVLWNVWLE	HLA-A*66:01	0.015843586380239468	0.02947737558721658	not-binder
EVMEYTTILR	HLA-A*66:01	0.9661238431930542	0.029362185177539055	binder
EVMGTGAVR	HLA-A*66:01	0.9807836771011352	0.020539840217120214	binder
EVMRQRGINMR	HLA-A*66:01	0.44792112708091736	0.37616797039369365	ambiguous
EVNAPIQGSR	HLA-A*66:01	0.9396930932998657	0.05221334014445109	binder
EVNAWLVHR	HLA-A*66:01	0.9251517057418823	0.09022046381977582	binder
EVNDKRYLR	HLA-A*66:01	0.866221010684967	0.10245773216615753	binder
EVNERHQILR	HLA-A*66:01	0.8756705522537231	0.18916758353378751	binder
EVNFTSELR	HLA-A*66:01	0.975151526927948	0.014156878046630217	binder
EVNIPTDLR	HLA-A*66:01	0.8467960715293884	0.18123200046948726	binder
EVNKSTVYI	HLA-A*66:01	0.5708112061023712	0.15987126311135913	ambiguous
EVNNELANR	HLA-A*66:01	0.9635453939437866	0.06067143303590503	binder
EVNQETIQR	HLA-A*66:01	0.9803548932075501	0.019935158078537355	binder
EVNQETIQRL	HLA-A*66:01	0.7727946877479553	0.13250502414336066	binder
EVNQPKFNQR	HLA-A*66:01	0.8128963053226471	0.2659178468561307	binder
EVNSRPTYR	HLA-A*66:01	0.7822325721383094	0.3340867656200243	binder
EVPAVQSPR	HLA-A*66:01	0.9325367331504821	0.08931437540864157	binder
EVPELYHQR	HLA-A*66:01	0.9427234053611755	0.04633177433463582	binder
EVPEVTRSR	HLA-A*66:01	0.9555253148078918	0.03239403678886488	binder
EVPLGQSIPR	HLA-A*66:01	0.7296488642692566	0.18474242705272212	binder
EVPPPPNLR	HLA-A*66:01	0.9240606307983399	0.05355524214290206	binder
EVPREKLASR	HLA-A*66:01	0.3686766343191266	0.2625016903494681	not-binder
EVPSELSER	HLA-A*66:01	0.9133597373962402	0.05394398805241127	binder
EVPSFTMGR	HLA-A*66:01	0.8662597358226776	0.21921723275043098	binder
EVPSVPTNGM	HLA-A*66:01	0.47375991735607387	0.32188621564462905	ambiguous
EVPTPKRPR	HLA-A*66:01	0.7754719495773316	0.1253864861609252	binder
EVQDLHLAQR	HLA-A*66:01	0.9406679511070252	0.0727669587903817	binder
EVQDRVMLTGR	HLA-A*66:01	0.7397388458251953	0.3544220187430447	binder
EVQDTSGGTTALR	HLA-A*66:01	0.6028490379452706	0.28110478844517467	ambiguous
EVQQARDLQNR	HLA-A*66:01	0.5678619772195816	0.2587382720969268	ambiguous
EVQRILHQR	HLA-A*66:01	0.8723365724086761	0.196008100382128	binder
EVQVASQSSQR	HLA-A*66:01	0.4171622696898112	0.30636630936142145	ambiguous
EVQVVNTER	HLA-A*66:01	0.8162378430366516	0.17024800501287493	binder
EVRADTGGLGR	HLA-A*66:01	0.6986306488513947	0.3604390722405563	binder
EVRAVGQGVLR	HLA-A*66:01	0.6497900083661079	0.3406783267620986	ambiguous
EVRGGGLTR	HLA-A*66:01	0.9487279057502747	0.05087977281659618	binder
EVRLGGSLR	HLA-A*66:01	0.7204736948013306	0.2556710408250605	binder
EVRPDTQYTGR	HLA-A*66:01	0.543250946700573	0.393652101705113	ambiguous
EVRQPPPRVR	HLA-A*66:01	0.5777090445160866	0.3344154588520386	ambiguous
EVSAAIIQR	HLA-A*66:01	0.9922618746757508	0.00566959120895845	binder
EVSAEVRER	HLA-A*66:01	0.9694534301757812	0.02369903099918321	binder
EVSDVEIITR	HLA-A*66:01	0.9918431282043457	0.005834545783891167	binder
EVSFSVGGR	HLA-A*66:01	0.9687969803810119	0.02868043020905837	binder
EVSLPKRGR	HLA-A*66:01	0.41058106124401095	0.2706922552354674	ambiguous
EVSLPKTSR	HLA-A*66:01	0.786747795343399	0.18552502777640947	binder
EVSPPNLRGR	HLA-A*66:01	0.7534299790859222	0.2033955846311625	binder
EVSSVSPLK	HLA-A*66:01	0.6217085212469101	0.22367029964819332	binder
EVSTGTVLR	HLA-A*66:01	0.985185956954956	0.010671828039466057	binder
EVSTVNVRR	HLA-A*66:01	0.9604830741882324	0.041143627260278315	binder
EVTDVDSVVGR	HLA-A*66:01	0.9970912933349609	0.0031277646928507125	binder
EVTDYAIARR	HLA-A*66:01	0.9587445974349975	0.03762769583789098	binder
EVTDYTTGR	HLA-A*66:01	0.9914700388908386	0.004574854573580398	binder
EVTEDVYTSR	HLA-A*66:01	0.9756597518920899	0.015671393522083143	binder
EVTELAGYTAR	HLA-A*66:01	0.9840250253677368	0.012011914428838364	binder
EVTGEAALR	HLA-A*66:01	0.9578612208366394	0.025762626612013166	binder
EVTGFGVTR	HLA-A*66:01	0.9801416754722595	0.027705866862790515	binder
EVTGTGLGR	HLA-A*66:01	0.984346354007721	0.009763873240024286	binder
EVTNIITSK	HLA-A*66:01	0.9733377456665039	0.01672341966240309	binder
EVTPVTGASLR	HLA-A*66:01	0.9856205224990845	0.008771247583713268	binder
EVTRILDGKR	HLA-A*66:01	0.7696245580911636	0.3196727386524273	binder
EVTTTVLVR	HLA-A*66:01	0.9718769311904907	0.020261145158944786	binder
EVTYKYTYR	HLA-A*66:01	0.6604599952697754	0.22939084004594568	binder
EVVAGEFGSR	HLA-A*66:01	0.9591227293014526	0.039728227857909894	binder
EVVDFIQSKI	HLA-A*66:01	0.8809179663658142	0.19799316122199795	binder
EVVDFIQSKISQR	HLA-A*66:01	0.5875622384250164	0.3418630042124189	ambiguous
EVVDFSSHY	HLA-A*66:01	0.974184775352478	0.043096640191806805	binder
EVVDKSQVSR	HLA-A*66:01	0.9930302619934082	0.008927834133792488	binder
EVVDLLLAR	HLA-A*66:01	0.9880246758460999	0.01648240451593903	binder
EVVDSNPYSR	HLA-A*66:01	0.9801820755004883	0.024651920906717695	binder
EVVDTTASTKR	HLA-A*66:01	0.9979889273643494	0.001276879287806069	binder
EVVDVMVIGR	HLA-A*66:01	0.9946348667144775	0.007620762026973096	binder
EVVEGMDISTR	HLA-A*66:01	0.9894704699516297	0.00869646161364237	binder
EVVEIQIDR	HLA-A*66:01	0.9682730793952942	0.022783630780396222	binder
EVVELPVTER	HLA-A*66:01	0.9840241551399231	0.01618421173321013	binder
EVVEQGITR	HLA-A*66:01	0.985689890384674	0.020257277108804803	binder
EVVGIIESR	HLA-A*66:01	0.9955334544181824	0.005421116420572426	binder
EVVGNMAVSR	HLA-A*66:01	0.9886699557304383	0.016560827270868626	binder
EVVIVSATR	HLA-A*66:01	0.8242960751056672	0.25188723177100675	binder
EVVLYSGAR	HLA-A*66:01	0.692017239332199	0.23212737502821085	binder
EVVNKRFVR	HLA-A*66:01	0.8176697254180908	0.24797830348125655	binder
EVVNYVQKR	HLA-A*66:01	0.9824615359306336	0.030786539466078785	binder
EVVPEPVAR	HLA-A*66:01	0.9507120966911315	0.04816959328121899	binder
EVVQIRPIFSNR	HLA-A*66:01	0.736296079333988	0.3756468336969494	binder
EVVQITWNR	HLA-A*66:01	0.9077486872673035	0.11375293344576397	binder
EVVQSSPVER	HLA-A*66:01	0.982556414604187	0.015059361958723646	binder
EVVSGSGLTR	HLA-A*66:01	0.9929298162460327	0.009183665995120209	binder
EVVSGVVSK	HLA-A*66:01	0.9274450659751892	0.05046366337191897	binder
EVVSLLLDR	HLA-A*66:01	0.8573593616485595	0.21135883446857393	binder
EVVTGVIGQR	HLA-A*66:01	0.9958108067512512	0.0058957981369699985	binder
EVVTGVIGQRM	HLA-A*66:01	0.9752918481826782	0.028288970622903815	binder
EVVTGVIGQRMP	HLA-A*66:01	0.06712586050853134	0.0826088580458979	not-binder
EVVTPNIFNSR	HLA-A*66:01	0.8568345248699188	0.2070167976310645	binder
EVVTSMGTQR	HLA-A*66:01	0.9668138861656189	0.04735345135437062	binder
EVVVITHKGGQR	HLA-A*66:01	0.5511065885424614	0.355258056615632	ambiguous
EVVYDLSIR	HLA-A*66:01	0.7123671472072601	0.2468592111515503	binder
EVVYRFTAR	HLA-A*66:01	0.7021417319774628	0.2829853717537132	binder
EVWIPKNGTR	HLA-A*66:01	0.3492929458618164	0.21174161369233546	not-binder
EVWIPKNGTRR	HLA-A*66:01	0.0827945502998773	0.10213542356659154	not-binder
EVWPHSTER	HLA-A*66:01	0.9361234188079834	0.024826952713959044	binder
EVYDGPKNVR	HLA-A*66:01	0.977700138092041	0.033173487048295563	binder
EVYDIAFSR	HLA-A*66:01	0.9900426864624023	0.007954999724206215	binder
EVYDPLSKR	HLA-A*66:01	0.9897141098976135	0.009555372516655806	binder
EVYDQLFKSR	HLA-A*66:01	0.9840583443641663	0.011562925338145916	binder
EVYNEFVRK	HLA-A*66:01	0.7346522867679596	0.19617223646561482	binder
EVYNEFVRKR	HLA-A*66:01	0.7950030118227005	0.29912929605047406	binder
EVYNIIKKESNR	HLA-A*66:01	0.7089448142796755	0.37105163200714	binder
EVYPAQVQGPRTR	HLA-A*66:01	0.2048037951812148	0.18905822826201413	not-binder
EVYPFGIVGM	HLA-A*66:01	0.7215832233428955	0.24159368775664422	binder
EVYPVGIFQKR	HLA-A*66:01	0.8875092029571533	0.16204734928162365	binder
EVYQILEKGAAKR	HLA-A*66:01	0.13210719643975607	0.1715117028610416	not-binder
EVYSPSQQR	HLA-A*66:01	0.9601405024528503	0.0434862876364424	binder
EVYSWGKGARGR	HLA-A*66:01	0.39040704518556596	0.255269906448771	ambiguous
EVYTLAEHR	HLA-A*66:01	0.9046980261802673	0.13149457749062296	binder
FAAGVWLAR	HLA-A*66:01	0.6099917620420456	0.24590898704491795	ambiguous
FAHHGRSLPR	HLA-A*66:01	0.24828899148069467	0.24639705203987394	not-binder
FAIFNTEQR	HLA-A*66:01	0.3927388331387192	0.2726834455963143	ambiguous
FALAAGLRD	HLA-A*66:01	2.2117012079987674e-05	2.5919696305500536e-05	not-binder
FAMNVGKAR	HLA-A*66:01	0.606005173921585	0.22891179049184865	ambiguous
FASPLGAGR	HLA-A*66:01	0.8774520993232727	0.09039935023889076	binder
FASQGGLAR	HLA-A*66:01	0.6678982555866242	0.18018547657264955	binder
FATDRNDFR	HLA-A*66:01	0.3535788242705166	0.3312442920303551	ambiguous
FDAKRLIGR	HLA-A*66:01	0.12399784331209958	0.17107096604474742	not-binder
FDNDAASPR	HLA-A*66:01	0.14067401885986328	0.15755144790345216	not-binder
FDPHGTLSGGAR	HLA-A*66:01	0.012351975217461586	0.012331237351842338	not-binder
FDSDVGEFR	HLA-A*66:01	0.25806155856698754	0.1668676807627391	not-binder
FDSDVGEYR	HLA-A*66:01	0.20259026456624268	0.18821015381803985	not-binder
FESSGAGKIGLG	HLA-A*66:01	0.0005547880899428037	0.0007973006124960858	not-binder
FEVDTVAP	HLA-A*66:01	0.0002896045484590104	0.0005759882518374043	not-binder
FIRDPSTSR	HLA-A*66:01	0.598150509595871	0.21245322447926376	ambiguous
FKQYANDNGVD	HLA-A*66:01	0.00010904606952842621	0.00021696591443686367	not-binder
FLYPGSSTR	HLA-A*66:01	0.6296602189540863	0.2572765076032151	binder
FMAEVGTNR	HLA-A*66:01	0.25192278921604155	0.1550119691696451	not-binder
FNEKSKEL	HLA-A*66:01	0.00046311687493698627	0.0007923896230063676	not-binder
FPSEIVGKR	HLA-A*66:01	0.5186443522572517	0.2562447230111648	ambiguous
FPSIVGRPR	HLA-A*66:01	0.615706168115139	0.32100777791600127	ambiguous
FPVRPGSGR	HLA-A*66:01	0.3945752903819084	0.3121209395388579	ambiguous
FSAGAWSEPRKR	HLA-A*66:01	0.0038682123628859698	0.00325684056688923	not-binder
FSASGGWGR	HLA-A*66:01	0.7348028719425201	0.27236017795027906	binder
FSASSTVEK	HLA-A*66:01	0.06932426644489169	0.06672159469465577	not-binder
FSFSPGAGAFR	HLA-A*66:01	0.35633734054863453	0.30664279197000366	ambiguous
FSIAGTVKR	HLA-A*66:01	0.6494215846061706	0.11690656797934941	binder
FSIDVGYER	HLA-A*66:01	0.5052166044712066	0.26296378731037745	ambiguous
FSIPGSSSR	HLA-A*66:01	0.8781866669654846	0.08444407067829098	binder
FSITREAQVNVR	HLA-A*66:01	0.008019312913529576	0.006822470419431569	not-binder
FSQPGTISR	HLA-A*66:01	0.7070424497127533	0.24830056226483346	binder
FSTPGGASR	HLA-A*66:01	0.7632123529911041	0.1939823390071916	binder
FSVEGQLEFR	HLA-A*66:01	0.22139255225192755	0.31639969652345507	not-binder
FSVEVHDPR	HLA-A*66:01	0.5192275881767273	0.1647104006765576	ambiguous
FSVNASSERLN	HLA-A*66:01	0.0007427263413369492	0.001425583109898431	not-binder
FSYGLQTQAGGPR	HLA-A*66:01	0.005239813824482553	0.008220623369463446	not-binder
FTADGDQVFAGR	HLA-A*66:01	0.8940299987792969	0.039856058130440956	binder
FTAERSSYY	HLA-A*66:01	0.9167922496795654	0.0985651037022596	binder
FTAGGAIEFGQR	HLA-A*66:01	0.5142350196838379	0.21847819800681045	ambiguous
FTAPATVSL	HLA-A*66:01	0.6388826906681061	0.2598495470114207	binder
FTAPSTVGK	HLA-A*66:01	0.8075987815856933	0.22626508512092525	binder
FTAPSTVGKR	HLA-A*66:01	0.9528848052024841	0.039738858243527415	binder
FTASGEAEAR	HLA-A*66:01	0.5303007386624813	0.3029944175449618	ambiguous
FTDEEGYGR	HLA-A*66:01	0.26336243115365504	0.25688768505718873	not-binder
FTELQQKFF	HLA-A*66:01	0.011297493090387434	0.01746398474406868	not-binder
FTFTASFNR	HLA-A*66:01	0.9000879764556885	0.08395682264117026	binder
FTFTYVGGPR	HLA-A*66:01	0.7067149996757507	0.2671088408120711	binder
FTHDQIMRR	HLA-A*66:01	0.7989093244075776	0.26965370468971883	binder
FTHRSTFVL	HLA-A*66:01	0.15671446041669695	0.20302498916885717	not-binder
FTIDDFEIGR	HLA-A*66:01	0.887275755405426	0.05562158117769401	binder
FTIDSRLQR	HLA-A*66:01	0.8432579636573792	0.18603061194997886	binder
FTIENVTRTR	HLA-A*66:01	0.7867022156715393	0.2552092975391604	binder
FTIESTRVR	HLA-A*66:01	0.8249378561973572	0.1504828401156937	binder
FTIGTSMTTGR	HLA-A*66:01	0.914744782447815	0.055201381731558016	binder
FTKFPTKTGR	HLA-A*66:01	0.36808468233793973	0.34551162502817007	ambiguous
FTKFVDEGKATVR	HLA-A*66:01	0.33591792954357513	0.37909930703463784	ambiguous
FTKGIPNVLR	HLA-A*66:01	0.5918662011623382	0.3826626287908687	ambiguous
FTKIKTADR	HLA-A*66:01	0.3072090861591278	0.37787839374324855	not-binder
FTMASSPAQR	HLA-A*66:01	0.811261248588562	0.10394775180137106	binder
FTMASSPAQRR	HLA-A*66:01	0.4080731493420899	0.33532175416407484	ambiguous
FTMLSSLAR	HLA-A*66:01	0.6148165702819824	0.24084773558589187	ambiguous
FTNEVLTKTYR	HLA-A*66:01	0.26402122154831886	0.25859979940498445	not-binder
FTNKSTSSL	HLA-A*66:01	0.4974615342915058	0.40168316480117555	ambiguous
FTNVFGKKR	HLA-A*66:01	0.7657274842262268	0.10717819577927061	binder
FTQGWGSRR	HLA-A*66:01	0.7241472154855728	0.2874725498377716	binder
FTQKPGFPK	HLA-A*66:01	0.2791210474446416	0.2718114019733297	not-binder
FTQSGTMKM	HLA-A*66:01	0.2542774021625519	0.306035567058037	not-binder
FTSPPSLFK	HLA-A*66:01	0.4122283788397908	0.3932489935150435	ambiguous
FTTESRLGGAR	HLA-A*66:01	0.11625011201249436	0.16239820678732667	not-binder
FTTGTPPAPR	HLA-A*66:01	0.8927388668060303	0.10339372097542705	binder
FTTNGSLTR	HLA-A*66:01	0.9077590823173523	0.09460104071079715	binder
FTTSASLTR	HLA-A*66:01	0.8910127282142639	0.04332836456154192	binder
FTTVGSAEK	HLA-A*66:01	0.2441893920302391	0.20098104943730746	not-binder
FTTYINRKR	HLA-A*66:01	0.6771197497844696	0.2442367871150386	binder
FTVDLPKKHGR	HLA-A*66:01	0.6153458325192332	0.3741869014353249	ambiguous
FTVEGIKRR	HLA-A*66:01	0.8576179385185242	0.13905521145295716	binder
FTVTVGNNR	HLA-A*66:01	0.9396393895149231	0.04856288728946619	binder
FTWPGQRER	HLA-A*66:01	0.7039161622524261	0.1580305791776198	binder
FTYMNPAQR	HLA-A*66:01	0.7292802691459656	0.20469346118514153	binder
FTYVGGPR	HLA-A*66:01	0.10578378736972809	0.11980884303183022	not-binder
FVAPPPKTQR	HLA-A*66:01	0.7238294646143913	0.3172180485043327	binder
FVAPPTAAV	HLA-A*66:01	0.29408309012651446	0.26063529214923636	not-binder
FVAQPGLSR	HLA-A*66:01	0.8778260827064515	0.13034980171436458	binder
FVFDRPVHR	HLA-A*66:01	0.8036683201789856	0.18079283620843525	binder
FVGTAGTVGR	HLA-A*66:01	0.47527021169662476	0.13986012509222412	ambiguous
FVIDPGFAK	HLA-A*66:01	0.5356518507003785	0.26397712532653084	ambiguous
FVIDSDHLGHR	HLA-A*66:01	0.6257982105016708	0.40584102327169985	ambiguous
FVIDVGVER	HLA-A*66:01	0.8794234395027161	0.08632309976665592	binder
FVIDVGYER	HLA-A*66:01	0.8649848461151123	0.08139541813199247	binder
FVIENESPSGR	HLA-A*66:01	0.5942153558135033	0.3424984002857873	ambiguous
FVIIAGKRA	HLA-A*66:01	0.004079582843769458	0.004792948200957082	not-binder
FVIKPKIQR	HLA-A*66:01	0.48970112949609756	0.36611080113479627	ambiguous
FVISPPALR	HLA-A*66:01	0.6765326619148254	0.22519925808535832	binder
FVISTDGSVR	HLA-A*66:01	0.5792421593796462	0.3557064247987997	ambiguous
FVKDSIRLVKR	HLA-A*66:01	0.017736931254603405	0.02346889635339503	not-binder
FVMGVNHEK	HLA-A*66:01	0.26306111440062524	0.27392530962966444	not-binder
FVQNPNNNR	HLA-A*66:01	0.4199334144592285	0.27330078445252026	ambiguous
FVSAGIQTSFR	HLA-A*66:01	0.19786850064992906	0.19619487361642013	not-binder
FVSDNSLNR	HLA-A*66:01	0.8769702076911926	0.13610843619981972	binder
FVTPVTNQR	HLA-A*66:01	0.8720962524414062	0.0664777918304321	binder
FVTSMMTGR	HLA-A*66:01	0.7607164978981018	0.1561339441711162	binder
FVVEKVLDR	HLA-A*66:01	0.5721702985465527	0.3666167043962378	ambiguous
FVVEPSEATNR	HLA-A*66:01	0.5649966299533844	0.31056960193387695	ambiguous
FVVQKISPR	HLA-A*66:01	0.7668371677398682	0.30170441473918497	binder
FVYGEPVTR	HLA-A*66:01	0.6898756742477417	0.2796456830365766	binder
FVYGSGVYR	HLA-A*66:01	0.8755389809608459	0.10401405363284862	binder
GAAFPSSLR	HLA-A*66:01	0.47238207459449766	0.24967008917444447	ambiguous
GAGGGFGSRSL	HLA-A*66:01	0.038756149861728775	0.06338403084983794	not-binder
GEAVLSWLRAGA	HLA-A*66:01	7.719642792672308e-05	0.0001360920589739842	not-binder
GGLPERSVSL	HLA-A*66:01	0.00010236507460703592	0.00012687590930767626	not-binder
GIVEFSGKPAAR	HLA-A*66:01	0.03923046449199319	0.02470174132469331	not-binder
GPGPRPLAR	HLA-A*66:01	0.03754300898872316	0.04097272272810261	not-binder
GPREAGLR	HLA-A*66:01	0.00036400577664608136	0.0004265797808700638	not-binder
GSIGSSFPR	HLA-A*66:01	0.6099185109138489	0.2309182837574355	ambiguous
GSVSIWTGR	HLA-A*66:01	0.3943278335034847	0.25270864142018445	ambiguous
GTADVHFER	HLA-A*66:01	0.8531539916992188	0.17656808940148722	binder
GTIEILGVR	HLA-A*66:01	0.7425145387649537	0.15827363195783867	binder
GTIFIIKGVR	HLA-A*66:01	0.5350320518016816	0.29036454536217243	ambiguous
GTIGKKFAR	HLA-A*66:01	0.6409980371594429	0.35649566209536027	ambiguous
GTLGGMLTR	HLA-A*66:01	0.458531054854393	0.2595982387349324	ambiguous
GTSSVIVSR	HLA-A*66:01	0.6814706232398748	0.3378914915361343	binder
GTTVPFTSR	HLA-A*66:01	0.7177922546863555	0.13641560527805463	binder
GVANALAHR	HLA-A*66:01	0.5550082892179489	0.2963679915924055	ambiguous
GVAPVFKKR	HLA-A*66:01	0.5415748342871666	0.28137339508297543	ambiguous
GVFEGIPTYR	HLA-A*66:01	0.6141189217567444	0.2278302272125517	binder
GVIGQRMPR	HLA-A*66:01	0.7884372740983963	0.2816115730954439	binder
GVKVPGEYR	HLA-A*66:01	0.12367386041441933	0.1728127245293306	not-binder
GVPQALFGVR	HLA-A*66:01	0.09221185157075525	0.10483210271675591	not-binder
GVSLPTSSR	HLA-A*66:01	0.37203501760959623	0.24518783591700033	not-binder
GVSPVITVR	HLA-A*66:01	0.4590087592601776	0.24798522916092194	ambiguous
GVVEKMQQR	HLA-A*66:01	0.626169016957283	0.31949501809646963	ambiguous
GVVGPQGAR	HLA-A*66:01	0.4914966434240341	0.3159610558820287	ambiguous
GVWTYDDATKTF	HLA-A*66:01	0.0011641047176425446	0.0011655056555031408	not-binder
GVYATRSSAVR	HLA-A*66:01	0.005074539966881275	0.0037037279725037594	not-binder
HAAEYGAEALE	HLA-A*66:01	3.3192701299356034e-05	4.302821807855831e-05	not-binder
HAFVSTLTR	HLA-A*66:01	0.6997861325740814	0.16268110660626878	binder
HAQSIGMNR	HLA-A*66:01	0.5277119815349579	0.29997506365156856	ambiguous
HIDVITAEM	HLA-A*66:01	0.011074810230638832	0.017403518934247894	not-binder
HIIDPATSAR	HLA-A*66:01	0.9546740651130676	0.028887151427663554	binder
HIIEKDKITTR	HLA-A*66:01	0.6232310086488724	0.2715295148181909	ambiguous
HLAWINTPR	HLA-A*66:01	0.5995338022708893	0.25473253847804544	ambiguous
HLITAGVPR	HLA-A*66:01	0.5393520906567574	0.281338848519468	ambiguous
HLLDPSSFTGR	HLA-A*66:01	0.25712113454937935	0.18505920126248201	not-binder
HLPETKFSEL	HLA-A*66:01	0.009577121934853494	0.008465405002368054	not-binder
HSAPIYEFR	HLA-A*66:01	0.7225912928581237	0.2025527185704285	binder
HSIGKIGGAQNR	HLA-A*66:01	0.37748272269964217	0.34553173061763975	ambiguous
HSLSLEAPRLH	HLA-A*66:01	0.0009271401211134789	0.0018403270151892877	not-binder
HSMDFVAYR	HLA-A*66:01	0.8420509696006775	0.14312987236133573	binder
HSSLPGLSR	HLA-A*66:01	0.4717158168554306	0.27810857535286704	ambiguous
HSVFSASAR	HLA-A*66:01	0.7931308507919311	0.09658715431425559	binder
HSVGVVIGR	HLA-A*66:01	0.8905700802803039	0.14173433110015238	binder
HTAAVSTAM	HLA-A*66:01	0.9227281212806702	0.055776665154695364	binder
HTADISSHF	HLA-A*66:01	0.9785709500312805	0.02934626801212308	binder
HTAGATSSL	HLA-A*66:01	0.5750461041927337	0.31454340782307894	ambiguous
HTANIFSVK	HLA-A*66:01	0.8594540238380433	0.1862858294764329	binder
HTFDHINKR	HLA-A*66:01	0.9784064292907715	0.03586443673342058	binder
HTGNIFSSR	HLA-A*66:01	0.9391734838485718	0.049302267179826685	binder
HTIAPMGTR	HLA-A*66:01	0.9439996242523193	0.060754016246193594	binder
HTIAPMGTRR	HLA-A*66:01	0.8930832386016846	0.06417598749735344	binder
HTIDWVREK	HLA-A*66:01	0.757386976480484	0.23684340887020827	binder
HTIGGSRRAAWR	HLA-A*66:01	0.25408310294151304	0.19301658970045962	not-binder
HTIPAKMFR	HLA-A*66:01	0.9119985699653625	0.07983030117999088	binder
HTIQLIQHNR	HLA-A*66:01	0.8890281319618225	0.12752254648951764	binder
HTIRGLIAR	HLA-A*66:01	0.8161055266857147	0.3293902213255987	binder
HTLEDLSAR	HLA-A*66:01	0.7604796320199967	0.2681199420337802	binder
HTLEPLIPR	HLA-A*66:01	0.8685331344604492	0.15748479872954654	binder
HTLLVTVSGQR	HLA-A*66:01	0.10982222413877026	0.13792326263430651	not-binder
HTNDTIGSVR	HLA-A*66:01	0.9368381381034852	0.06797617326160732	binder
HTNFSTKAM	HLA-A*66:01	0.43234158903360365	0.298026820470151	ambiguous
HTNREGVPM	HLA-A*66:01	0.45018001198768615	0.2962573830534975	ambiguous
HTNVATAVL	HLA-A*66:01	0.06405909107998013	0.07420335493866526	not-binder
HTRTPPIIHR	HLA-A*66:01	0.5463264679214263	0.37076721537571544	ambiguous
HTTEISVSR	HLA-A*66:01	0.8870142459869385	0.17288086222627702	binder
HTTEISVSRL	HLA-A*66:01	0.5376416489481926	0.22850479405784438	ambiguous
HTVDWRSPAGAR	HLA-A*66:01	0.9005590915679932	0.09158085007706977	binder
HTVGLKLHR	HLA-A*66:01	0.9285478234291077	0.05449876239296906	binder
HTVLSKLTR	HLA-A*66:01	0.5340702086687088	0.270361188409004	ambiguous
HVAESSLSRL	HLA-A*66:01	0.7458033740520478	0.22272194982186916	binder
HVAESSLSRLR	HLA-A*66:01	0.9106263160705567	0.01733102444462851	binder
HVAQIYAIR	HLA-A*66:01	0.9334819316864014	0.0625169916025492	binder
HVAVPTHFF	HLA-A*66:01	0.26380374198779466	0.2497634198552923	not-binder
HVFGRSLLR	HLA-A*66:01	0.8134950876235962	0.2687451224943072	binder
HVIIGLKTAK	HLA-A*66:01	0.15358050931245087	0.18468336775869987	not-binder
HVIILGDLNTAHR	HLA-A*66:01	0.0904588111807243	0.16314300729188838	not-binder
HVIQPRADR	HLA-A*66:01	0.619944977760315	0.20664441424935945	binder
HVIRGYVGNR	HLA-A*66:01	0.7463069394230842	0.3508318649233698	binder
HVISFDGSYVNYR	HLA-A*66:01	0.09407120798277901	0.09278951787434285	not-binder
HVIVMAATNR	HLA-A*66:01	0.6403104484081268	0.29181819025855343	ambiguous
HVKTGGKISLR	HLA-A*66:01	0.20780787086114288	0.18437369416122434	not-binder
HVLDLVSHPR	HLA-A*66:01	0.8968292951583863	0.10180056546244519	binder
HVLESGGFR	HLA-A*66:01	0.8195309042930603	0.12795906206102403	binder
HVMGFSVTGR	HLA-A*66:01	0.8104161322116852	0.20961793423416467	binder
HVPGSPFTAR	HLA-A*66:01	0.45551691874861716	0.32549782158371005	ambiguous
HVTDPFIRR	HLA-A*66:01	0.8895739316940308	0.1454495546409619	binder
HVVAIGRTR	HLA-A*66:01	0.8665386199951172	0.10672353400496062	binder
HVVDIVALK	HLA-A*66:01	0.8187856435775757	0.2373538116470267	binder
HVVEVQEKSSGR	HLA-A*66:01	0.7002622663974762	0.26535482028148105	binder
HVVFIAQRR	HLA-A*66:01	0.5807711720466614	0.2580099249477822	ambiguous
HVVSEGVPR	HLA-A*66:01	0.9385307669639588	0.061174866289577905	binder
HVYDGKFLAR	HLA-A*66:01	0.9192286372184754	0.09509492433523592	binder
HVYSGKDLIAQAR	HLA-A*66:01	0.08675607184995897	0.12945833496754003	not-binder
IAPTGHSL	HLA-A*66:01	0.08562454454913677	0.16981849343299457	not-binder
IDISDIAEKR	HLA-A*66:01	0.07330712340994978	0.1254768991879726	not-binder
IEEHLANR	HLA-A*66:01	0.017539219958416653	0.030894415501711795	not-binder
IEKPPAER	HLA-A*66:01	0.0006255216718273005	0.0007493973718977668	not-binder
IILGPTKDR	HLA-A*66:01	0.014259007503278553	0.017132602339695945	not-binder
IIVDIATKR	HLA-A*66:01	0.6946001708507538	0.22973255672587792	binder
IPVDPSTSR	HLA-A*66:01	0.42462428510189054	0.23994201475160848	ambiguous
IPYDQSPGPK	HLA-A*66:01	0.03081414180342108	0.04837171129297787	not-binder
ISPSRTEAL	HLA-A*66:01	0.0030004222200659568	0.004273102396188844	not-binder
ISPTGHSL	HLA-A*66:01	0.033032551050928304	0.06402942246564548	not-binder
ISSRNTGQR	HLA-A*66:01	0.1165980363935887	0.09946456628188159	not-binder
ISTASLNLR	HLA-A*66:01	0.21872017569839955	0.183574011720019	not-binder
ITFEGKVAFR	HLA-A*66:01	0.760555100440979	0.22740420683352552	binder
ITIPRRSKR	HLA-A*66:01	0.11031616497784853	0.10024594882344944	not-binder
ITSENVAER	HLA-A*66:01	0.4938681051135063	0.37058858298467356	ambiguous
ITSPVVTQK	HLA-A*66:01	0.39498126446269455	0.3159573519128655	ambiguous
ITTGNSPPR	HLA-A*66:01	0.6632654696702958	0.30808422278689207	binder
ITVDGPREPR	HLA-A*66:01	0.27266521751880646	0.25906253843939286	not-binder
IVAEVVSAR	HLA-A*66:01	0.8958008408546447	0.12101737126878384	binder
IVAPGGALR	HLA-A*66:01	0.7034801661968231	0.21609642729124676	binder
IVGDPSTAK	HLA-A*66:01	0.01577760586515069	0.008217134181907615	not-binder
IVIETGPLKGR	HLA-A*66:01	0.15179193109506742	0.18288038443928845	not-binder
IVKPPASAR	HLA-A*66:01	0.483682818710804	0.23209790489457596	ambiguous
IVNRTIANM	HLA-A*66:01	0.06391547489911317	0.05617971458546897	not-binder
IVTGTSIQR	HLA-A*66:01	0.46429667472839353	0.20688144643469214	ambiguous
IVVDPFDPR	HLA-A*66:01	0.6483586132526398	0.19776146890727941	binder
KAPAPRPSL	HLA-A*66:01	0.002228854734403285	0.004151134883521284	not-binder
KTHMPFQKGMP	HLA-A*66:01	3.71741675059753e-06	4.48170545769762e-06	not-binder
LAAPASLRP	HLA-A*66:01	0.0001237628994658735	0.00017324662151922102	not-binder
LAAPSGLER	HLA-A*66:01	0.46408824920654296	0.2524519625322795	ambiguous
LAIGLTGQR	HLA-A*66:01	0.5138348639011383	0.22161081383977413	ambiguous
LAINGMDVNGR	HLA-A*66:01	0.017440764357525042	0.016136409057931532	not-binder
LAINGSANR	HLA-A*66:01	0.6026633024215698	0.16047599188271625	binder
LANDPTSLR	HLA-A*66:01	0.4630801059305668	0.2525599714085303	ambiguous
LAQTGSLGR	HLA-A*66:01	0.34087020754814146	0.14971937629285956	not-binder
LASQPSIPR	HLA-A*66:01	0.3934073209762573	0.1947255781154595	not-binder
LAVEAGATR	HLA-A*66:01	0.5484033346176147	0.26252900345022373	ambiguous
LAVNISAAR	HLA-A*66:01	0.6597316026687622	0.20767693777595844	binder
LDTNADKQLS	HLA-A*66:01	0.0004987055851870537	0.0006563212444152507	not-binder
LEDALQQAKED	HLA-A*66:01	0.00025367909439140136	0.0004647841211239941	not-binder
LGHPDTLNQ	HLA-A*66:01	0.00010567078117764694	0.00017793663187210237	not-binder
LIIGPSKER	HLA-A*66:01	0.2455366523936391	0.3332515536798256	not-binder
LPAEQGSPR	HLA-A*66:01	0.33361109122633936	0.25499426034301753	not-binder
LPFGSSPHR	HLA-A*66:01	0.4852984666824341	0.32147415052209743	ambiguous
LPGPVSSAR	HLA-A*66:01	0.538686528801918	0.26542629360046355	ambiguous
LSFEGATKR	HLA-A*66:01	0.4347754180431366	0.20569560402713077	ambiguous
LSFIPPDGNFR	HLA-A*66:01	0.002120064676273614	0.0016672267199158628	not-binder
LSISSESLQAR	HLA-A*66:01	0.005742907372132322	0.008600872755884326	not-binder
LTAEAFGFK	HLA-A*66:01	0.27535738833248613	0.21771392776340637	not-binder
LTAGVSAGR	HLA-A*66:01	0.8918442249298095	0.10209169992618468	binder
LTAPAGPAR	HLA-A*66:01	0.7275422751903534	0.24430039656378105	binder
LTAPSTSAR	HLA-A*66:01	0.8944229483604431	0.10145080123274956	binder
LTAPSTSARL	HLA-A*66:01	0.3355635702610016	0.21764447394631561	not-binder
LTFDGKRMR	HLA-A*66:01	0.5191637694835662	0.050536942865826204	ambiguous
LTFEQAVAR	HLA-A*66:01	0.7038746863603592	0.31048827570182996	binder
LTMDSSGPK	HLA-A*66:01	0.3275902822613716	0.17273174995288101	not-binder
LTSDISEER	HLA-A*66:01	0.5593539390712976	0.31021537938536053	ambiguous
LTSEVHSVR	HLA-A*66:01	0.637954780459404	0.26637593334327436	binder
LTVGFGLAR	HLA-A*66:01	0.7608016192913055	0.2009209265923019	binder
LTYMPSSSGSAR	HLA-A*66:01	0.2706338353222236	0.22005943764552835	not-binder
LVAEGLATRR	HLA-A*66:01	0.37065636962652204	0.27407453408383853	ambiguous
LVAQATATR	HLA-A*66:01	0.5403389513492585	0.20628060018595962	ambiguous
LVAQTVGSR	HLA-A*66:01	0.6749190568923951	0.20212075870230017	binder
LVESTTVATR	HLA-A*66:01	0.006797708640806377	0.004799404969187332	not-binder
LVIGGSSER	HLA-A*66:01	0.6367947861552239	0.3005545496301535	ambiguous
LVNEVTEFAK	HLA-A*66:01	0.1629275420680642	0.17345647338854214	not-binder
LVSQPGLNR	HLA-A*66:01	0.4115931361913681	0.2795038022416497	ambiguous
LVVENSAQR	HLA-A*66:01	0.5843686640262604	0.209369707063732	ambiguous
LVVPPSRYR	HLA-A*66:01	0.208548554033041	0.09431116126924763	not-binder
LVVYPWTQR	HLA-A*66:01	0.2289906471967697	0.0979328980084062	not-binder
LVWKPRPASAR	HLA-A*66:01	0.00095916951603634	0.0011206844742836708	not-binder
MAAAAFAEK	HLA-A*66:01	0.32416851073503494	0.3091349820063545	not-binder
MAAAGAAVARS	HLA-A*66:01	0.029041499497543553	0.03469799780790769	not-binder
MAAAVGVRG	HLA-A*66:01	0.009830383223015816	0.011845377184070962	not-binder
MAGPGGLAR	HLA-A*66:01	0.8165315628051758	0.10787644625784966	binder
MAIDGVAPR	HLA-A*66:01	0.9070928692817688	0.14025646481402188	binder
MAPERVASL	HLA-A*66:01	0.22404361255466937	0.16757415404336745	not-binder
MAVEAGQSR	HLA-A*66:01	0.763620400428772	0.18844505665399755	binder
MAVNVIGQR	HLA-A*66:01	0.94064701795578	0.05699758901237567	binder
MAVTALAAR	HLA-A*66:01	0.8844748139381409	0.11258326183195415	binder
MDSSLTRR	HLA-A*66:01	0.0017667993659415515	0.00203211790606596	not-binder
MIREGKIAGR	HLA-A*66:01	0.10067866700701415	0.10300016397577998	not-binder
MIVRPSQPR	HLA-A*66:01	0.406017093360424	0.291623515615411	ambiguous
MPASVVGQR	HLA-A*66:01	0.8792139172554017	0.15584737507584676	binder
MPHTSGMNR	HLA-A*66:01	0.4764704242348671	0.23846513850138834	ambiguous
MPIKLKIGLR	HLA-A*66:01	0.12477080140379257	0.16204199208543443	not-binder
MPIPGGNQR	HLA-A*66:01	0.7006734877824783	0.3088853581276332	binder
MSASTTTLR	HLA-A*66:01	0.8573179483413697	0.0725113150886035	binder
MSISGSSAR	HLA-A*66:01	0.8821398138999939	0.0627204706304337	binder
MSSPPSAAR	HLA-A*66:01	0.8081141710281372	0.2027366505971308	binder
MSVNPGMAR	HLA-A*66:01	0.7842258095741272	0.11137137759460129	binder
MTAPSNFLHR	HLA-A*66:01	0.7641131699085235	0.27665010045009525	binder
MTGPGTHQL	HLA-A*66:01	0.08012672566110268	0.11366880505622412	not-binder
MTIEELLTR	HLA-A*66:01	0.8276410162448883	0.2110312663382495	binder
MTIGTDSALHR	HLA-A*66:01	0.7381278872489929	0.2680611078653608	binder
MTILQTYFR	HLA-A*66:01	0.5367838427424431	0.2975569325144037	ambiguous
MTKGTSSFGKR	HLA-A*66:01	0.4731123134766051	0.3881836859715725	ambiguous
MTKKPGMFF	HLA-A*66:01	0.424440785497427	0.3053345465999535	ambiguous
MTNEAGAPRL	HLA-A*66:01	0.29809499345719814	0.35992827994478543	not-binder
MTNLPAVGR	HLA-A*66:01	0.8864121556282043	0.09162844584661298	binder
MTQDAQNALR	HLA-A*66:01	0.638618740439415	0.2512824673312458	binder
MTQDAQNALRR	HLA-A*66:01	0.3052652707323432	0.3300506121273721	not-binder
MTTDINALK	HLA-A*66:01	0.6770975675433875	0.34626878652610077	binder
MTVEYVYER	HLA-A*66:01	0.8857053995132447	0.0902049686875315	binder
MVADVFSHRF	HLA-A*66:01	0.8911718368530274	0.09888147556068821	binder
MVADVFSHR	HLA-A*66:01	0.9755191802978516	0.020879052748441783	binder
MVAPGSVTSR	HLA-A*66:01	0.8037990450859069	0.22893885195578673	binder
MVITPQNGR	HLA-A*66:01	0.6526708364486694	0.209096881864676	binder
MVKFGGSGR	HLA-A*66:01	0.8223025679588318	0.11422209691926043	binder
MVTGGANLGR	HLA-A*66:01	0.8575773477554322	0.0682084571289932	binder
MVVDSSNTALR	HLA-A*66:01	0.7712713539600372	0.26325216794279044	binder
NAASPTSVR	HLA-A*66:01	0.9036304950714111	0.0336975771582124	binder
NANLPSSLR	HLA-A*66:01	0.8132492184638977	0.08755250958882384	binder
NAPWAVTSL	HLA-A*66:01	0.11190770808607339	0.15265709748031805	not-binder
NAVDVKQYR	HLA-A*66:01	0.8647246360778809	0.1048022938666865	binder
NIISGSGRPR	HLA-A*66:01	0.8866919875144958	0.1167016588747237	binder
NIKNSSVPR	HLA-A*66:01	0.7879958033561707	0.18060781389487368	binder
NIPEKTTAL	HLA-A*66:01	0.0741976116783917	0.07514430568349525	not-binder
NIPPPSVNR	HLA-A*66:01	0.6997027039527893	0.1232344252766782	binder
NLLPSRDIQ	HLA-A*66:01	0.00020132818535785192	0.000212590133902082	not-binder
NLMGKTSER	HLA-A*66:01	0.25393936317414045	0.1981993409793588	not-binder
NSAGPYFNPR	HLA-A*66:01	0.47374654188752174	0.32182565777004585	ambiguous
NSIKPLRER	HLA-A*66:01	0.36075114738196135	0.30953079743858497	ambiguous
NTAPSLSSR	HLA-A*66:01	0.9894092679023743	0.0076721834808345536	binder
NTASIAQAR	HLA-A*66:01	0.9738837122917176	0.016641002361741798	binder
NTFFAKNGYR	HLA-A*66:01	0.6560045421123505	0.19749984658470493	binder
NTIDPSHPM	HLA-A*66:01	0.960686194896698	0.030131667592648834	binder
NTIDQKIVER	HLA-A*66:01	0.9676863193511963	0.03343100158034573	binder
NTIFTLGTR	HLA-A*66:01	0.8385248184204102	0.2445390773888751	binder
NTKATSQFKGYR	HLA-A*66:01	0.04636942562647164	0.0685174903519012	not-binder
NTMDADSLVSR	HLA-A*66:01	0.9455365180969239	0.05326533184388643	binder
NTNDFVTLR	HLA-A*66:01	0.895025372505188	0.09985909608248611	binder
NTQGPRMPR	HLA-A*66:01	0.7871866226196289	0.11697860437776401	binder
NTTDLYSYR	HLA-A*66:01	0.9169862508773804	0.08476235295134087	binder
NTVGLVVER	HLA-A*66:01	0.976359236240387	0.02183674016222267	binder
NVADLTSLR	HLA-A*66:01	0.9862660050392151	0.013827858738855501	binder
NVAEVDKVTGR	HLA-A*66:01	0.8418703496456146	0.18630611391892948	binder
NVAPGIFKQR	HLA-A*66:01	0.931763482093811	0.02228895696594834	binder
NVEIDPEIQ	HLA-A*66:01	0.0018210601971077266	0.0021235100333429563	not-binder
NVIAPLMTR	HLA-A*66:01	0.8948879599571228	0.0891803220776222	binder
NVIDWSDVRK	HLA-A*66:01	0.40866113528609277	0.21822801714217416	ambiguous
NVIEAVYNR	HLA-A*66:01	0.9414515733718872	0.055320029657928815	binder
NVIEPSFGLGR	HLA-A*66:01	0.9506853222846985	0.04270895138486158	binder
NVIESKAYVGR	HLA-A*66:01	0.8567150473594666	0.13203358977915583	binder
NVKDKPTVER	HLA-A*66:01	0.4340208417735994	0.29709776203873134	ambiguous
NVKGPGLQR	HLA-A*66:01	0.7853614687919617	0.14362811567277575	binder
NVNEVISNR	HLA-A*66:01	0.9690974235534668	0.024656367107991232	binder
NVREPTFVR	HLA-A*66:01	0.5018837161362171	0.30373411105486525	ambiguous
NVVNIIVAR	HLA-A*66:01	0.9819021224975586	0.012450623312606995	binder
PAHVPGEAGPR	HLA-A*66:01	0.05948660648489294	0.08534336704712138	not-binder
PAISPSKR	HLA-A*66:01	0.054120604289346376	0.10667191456446941	not-binder
PDSPITLQS	HLA-A*66:01	7.279763586964804e-06	5.911135780976986e-06	not-binder
PFDITVMIR	HLA-A*66:01	0.014992609592809458	0.014852495388928001	not-binder
PGLARQAPKPRKQ	HLA-A*66:01	0.001445109371717912	0.0023477206414689662	not-binder
PGPRPLAR	HLA-A*66:01	0.003727359762751803	0.006861530993811764	not-binder
PGVPGNAGPPS	HLA-A*66:01	0.18503869876558382	0.3687005781823409	not-binder
PINGNGKQ	HLA-A*66:01	0.0001683006598814485	0.0002530576592544455	not-binder
PIVTPALR	HLA-A*66:01	0.0067727785732131455	0.013051629864737593	not-binder
PLFIGKVR	HLA-A*66:01	0.0001716531043712166	0.00015652805210463472	not-binder
PPGLAVKELK	HLA-A*66:01	0.0007058371783411843	0.000913831628392407	not-binder
PPYTVVYFPVRGR	HLA-A*66:01	0.1954024757258594	0.2149403191969811	not-binder
PQVGNGFR	HLA-A*66:01	0.0002539001321565593	0.000267064220721791	not-binder
PRRASVTR	HLA-A*66:01	0.00037755963132894975	0.0007342664451529155	not-binder
QAALASQYR	HLA-A*66:01	0.4291999343782663	0.2590906442823007	ambiguous
QAQKPSVPR	HLA-A*66:01	0.4006101220846176	0.29042900176868763	ambiguous
QGFFTGRGR	HLA-A*66:01	0.1334002986550331	0.11868193930962741	not-binder
QGYTQPGPGYR	HLA-A*66:01	0.12608032181451562	0.17995721457328542	not-binder
QIGPVSSSR	HLA-A*66:01	0.5864698052406311	0.18462640399285654	ambiguous
QILEQPKQR	HLA-A*66:01	0.04952632989734411	0.05181230651999793	not-binder
QLAQFHFTNR	HLA-A*66:01	0.21648307283539908	0.2328685964996721	not-binder
QSIFNIGSR	HLA-A*66:01	0.5900283575057983	0.2817041475047031	ambiguous
QSYDNFSYR	HLA-A*66:01	0.7525911569595337	0.22950047282574765	binder
QSYDPNHPSYR	HLA-A*66:01	0.8097641408443451	0.21582570597505585	binder
QTAGLSLQR	HLA-A*66:01	0.9430668473243713	0.04485926202950688	binder
QTFENQVNR	HLA-A*66:01	0.9263388991355896	0.09501164495892567	binder
QTHFQLAYR	HLA-A*66:01	0.6399529546499252	0.31023108177019804	ambiguous
QTIEERKERL	HLA-A*66:01	0.23524561189115048	0.2826078396874823	not-binder
QTILTEIYR	HLA-A*66:01	0.5025674402713776	0.21299392977735032	ambiguous
QTIQGILER	HLA-A*66:01	0.9254673719406128	0.07431472374682031	binder
QTIQSFTLR	HLA-A*66:01	0.8947285056114197	0.13861223504307843	binder
QTISGTGALR	HLA-A*66:01	0.9353623628616333	0.06828855737849121	binder
QTLQPSDHGSR	HLA-A*66:01	0.050422464543953535	0.05314648228248747	not-binder
QTLSPQMWK	HLA-A*66:01	0.01766825164668262	0.01231077727686026	not-binder
QTMERIGSGVER	HLA-A*66:01	0.6368001282215119	0.2563445160736558	binder
QTMTEVRAR	HLA-A*66:01	0.7017968535423279	0.22017198078178965	binder
QTSGLPSSVR	HLA-A*66:01	0.7932877779006958	0.14027081416165954	binder
QTVQSELFRSR	HLA-A*66:01	0.08653253442898859	0.06377759069918733	not-binder
QTYEKFLHR	HLA-A*66:01	0.7858652591705322	0.31644181003080296	binder
QTYVSGTLR	HLA-A*66:01	0.86778484582901	0.12346898113385535	binder
QVADVVVSR	HLA-A*66:01	0.9789690494537353	0.03474909244661143	binder
QVAGITGAR	HLA-A*66:01	0.8534329414367676	0.2161653572790064	binder
QVEPGVHLGR	HLA-A*66:01	0.16391117656603454	0.1738594742188436	not-binder
QVFEKSPLR	HLA-A*66:01	0.6483196705579758	0.30218544264053504	ambiguous
QVIESAMER	HLA-A*66:01	0.8814956784248352	0.07514589432585136	binder
QVIGPLTEGQR	HLA-A*66:01	0.6209012746810914	0.18843073169082503	binder
QVIKGVLFR	HLA-A*66:01	0.5663729310035706	0.3502415190062493	ambiguous
QVIPGSQTR	HLA-A*66:01	0.8461082935333252	0.1369723468244031	binder
QVITIGNER	HLA-A*66:01	0.6727873682975769	0.29365349271971375	binder
QVLQAMRQR	HLA-A*66:01	0.19437611978501082	0.23193762188164677	not-binder
QVMEFWQGQTNR	HLA-A*66:01	0.11510244673117995	0.1303173661048262	not-binder
QVVDKVTQR	HLA-A*66:01	0.9554799437522888	0.07172635737498079	binder
QVVKPTAER	HLA-A*66:01	0.6877617001533508	0.23532455395427937	binder
QVVPVSSHR	HLA-A*66:01	0.9102412223815918	0.052118539293244975	binder
RNVSTGDVNVE	HLA-A*66:01	1.5409384041827508e-05	3.0271522366222714e-05	not-binder
RVEYHFLSPYVSPK	HLA-A*66:01	6.801953985324794e-06	7.673002472239531e-06	not-binder
SAAEVGFVR	HLA-A*66:01	0.7106144785881042	0.24547481020844117	binder
SAAGPGFTSR	HLA-A*66:01	0.7718998491764069	0.2354584289265551	binder
SAAHLFGYR	HLA-A*66:01	0.7170087039470673	0.160298201865179	binder
SAAKLHALR	HLA-A*66:01	0.6398987423628568	0.3530338464599023	ambiguous
SAAPPTVGR	HLA-A*66:01	0.9270244836807251	0.07433020639164732	binder
SAFSGGYYR	HLA-A*66:01	0.7208629071712493	0.2181939161450256	binder
SAGGSFTVR	HLA-A*66:01	0.6064584851264954	0.26494859552214983	ambiguous
SAHFSPVLR	HLA-A*66:01	0.32657177448272706	0.3442360757925979	not-binder
SAHVPSLQR	HLA-A*66:01	0.25394161939620974	0.1106787476872687	not-binder
SAIGYLTSR	HLA-A*66:01	0.7924284219741822	0.1911735235762605	binder
SAIPAYSKR	HLA-A*66:01	0.6492414750158787	0.34083053580443634	ambiguous
SAISAAKTGVR	HLA-A*66:01	0.12177529059554218	0.14449029637702193	not-binder
SAITPGGLR	HLA-A*66:01	0.7722876846790314	0.2409306745148092	binder
SAIVMMKNR	HLA-A*66:01	0.36587733598425987	0.2683507478954363	ambiguous
SALRPSTSR	HLA-A*66:01	0.3825245589017868	0.36236788461578257	ambiguous
SAPVGVTAL	HLA-A*66:01	0.04176372411166085	0.04367897655407616	not-binder
SAPYGRITL	HLA-A*66:01	0.009703366843251616	0.00821245394451288	not-binder
SAQDPSQLSFR	HLA-A*66:01	0.1485683336853981	0.1439846619686479	not-binder
SAQTLTGR	HLA-A*66:01	0.010881277616135776	0.01442891317950684	not-binder
SASLPSSGR	HLA-A*66:01	0.6248437166213989	0.25704713743916796	ambiguous
SATDITLRR	HLA-A*66:01	0.678814309835434	0.23096382795171985	binder
SAVAGRLER	HLA-A*66:01	0.47072630524635317	0.2686928715567477	ambiguous
SAVGKLSSR	HLA-A*66:01	0.7922943592071533	0.14570182114576072	binder
SDANLEGKKDSG	HLA-A*66:01	9.99875129082728e-05	0.00010044536852851629	not-binder
SFDGSVRAR	HLA-A*66:01	0.048283419864947066	0.05652295892476185	not-binder
SFSKAFGQ	HLA-A*66:01	7.206692925763037e-05	0.00010639176798681503	not-binder
SHIDRVYTLR	HLA-A*66:01	0.14971963776652614	0.18667671136511305	not-binder
SIIEHTRER	HLA-A*66:01	0.832959794998169	0.12481039572394266	binder
SIIGKGGQR	HLA-A*66:01	0.6278633221983909	0.3741686115985169	ambiguous
SIIGVTEPR	HLA-A*66:01	0.6867840826511383	0.22511724215750123	binder
SIPEKNRPL	HLA-A*66:01	0.018046206678263843	0.014504896888229084	not-binder
SIPGGYNAL	HLA-A*66:01	0.026723457663320006	0.016991202073539144	not-binder
SIPGGYNALR	HLA-A*66:01	0.5519388377666473	0.2441786220987141	ambiguous
SISVPSTPR	HLA-A*66:01	0.6391813397407532	0.17337888394328205	binder
SIVEFQPTLR	HLA-A*66:01	0.5333327025175094	0.2935742282119264	ambiguous
SLADIMAKR	HLA-A*66:01	0.49532469511032107	0.32758806358117143	ambiguous
SLAPPSGER	HLA-A*66:01	0.34302118197083475	0.30386121927805865	not-binder
SLNTPGSFR	HLA-A*66:01	0.3656198963522911	0.28089545460688964	ambiguous
SLPGPGAAR	HLA-A*66:01	0.18888556808233262	0.0758651635439434	not-binder
SLSDFSWSQR	HLA-A*66:01	0.1150939080864191	0.09399034225737568	not-binder
SLSGGGGSRSI	HLA-A*66:01	0.01169588841503355	0.014789181492405096	not-binder
SLVNLGGSK	HLA-A*66:01	0.2263907104730606	0.3167153223909404	not-binder
SLYGPGTNR	HLA-A*66:01	0.3888851698487997	0.317692363334927	ambiguous
SNFGPMKGGNFGGR	HLA-A*66:01	0.5973080590367317	0.3619137345499319	ambiguous
SNYGPMKGGSFGGR	HLA-A*66:01	0.5902264185249806	0.39131948426716123	ambiguous
SPLTAEKL	HLA-A*66:01	5.316313812981921e-05	8.807750448715358e-05	not-binder
SPTDWTVSHR	HLA-A*66:01	0.05657504568807781	0.06211543546003003	not-binder
SQPLGPRII	HLA-A*66:01	5.3711157769209536e-05	7.254751921789988e-05	not-binder
SSADPSGAFR	HLA-A*66:01	0.8399914264678955	0.15063959272878183	binder
SSAGGSFTVR	HLA-A*66:01	0.834680438041687	0.14432719419840787	binder
SSALPSGTR	HLA-A*66:01	0.5581487894058228	0.28306169945260207	ambiguous
SSALPTTGR	HLA-A*66:01	0.665141224861145	0.20167012078282606	binder
SSASVTSVR	HLA-A*66:01	0.8916813611984253	0.05282597198169375	binder
SSAWSTVFR	HLA-A*66:01	0.5469262361526489	0.2568588781422905	ambiguous
SSFFSDRGSGSR	HLA-A*66:01	0.34585061084944757	0.29362266579496	not-binder
SSFSITREAQVNVR	HLA-A*66:01	0.0012014491074410216	0.0015401691018463671	not-binder
SSIDINSSR	HLA-A*66:01	0.9157984495162964	0.08136155381533712	binder
SSIRPISER	HLA-A*66:01	0.5336784645915031	0.3004686283804854	ambiguous
SSKPSSIPR	HLA-A*66:01	0.6884133219718933	0.22952567028932264	binder
SSMFGTLPR	HLA-A*66:01	0.7675441563129425	0.20836095899049617	binder
SSPQPGSAL	HLA-A*66:01	0.010124844693928025	0.007360961402073456	not-binder
SSSKGSLGGGF	HLA-A*66:01	0.1340508982015308	0.2541662776493671	not-binder
SSSPVFTFR	HLA-A*66:01	0.789851725101471	0.13735342216020802	binder
SSSSPFSNR	HLA-A*66:01	0.6639739699661732	0.32268436305105275	binder
SSVDFSLSGR	HLA-A*66:01	0.6289661079645157	0.27617091220182244	ambiguous
SSYGQQSSFR	HLA-A*66:01	0.5369581997394561	0.3197248855622936	ambiguous
STAANFLSR	HLA-A*66:01	0.9606262922286988	0.042746437437124855	binder
STASVIQAR	HLA-A*66:01	0.97772216796875	0.015287402062092703	binder
STESLQANVQR	HLA-A*66:01	0.027000108174979685	0.028894213601038464	not-binder
STFEWVARR	HLA-A*66:01	0.8177317976951599	0.19040364944362143	binder
STFHAGQLR	HLA-A*66:01	0.8823525309562683	0.10659582292311241	binder
STFNFHPNVR	HLA-A*66:01	0.7066791772842407	0.310858201484291	binder
STFNGFQR	HLA-A*66:01	0.4414213985204697	0.18972619025952966	ambiguous
STFRESFKK	HLA-A*66:01	0.15149722578617003	0.2543873620238068	not-binder
STFTNITYR	HLA-A*66:01	0.8985846042633057	0.08973230069370138	binder
STIDCGLVR	HLA-A*66:01	0.9022046446800231	0.10171080602898894	binder
STIDPSGTR	HLA-A*66:01	0.9661288380622863	0.03837403518035319	binder
STIDYVEDGKGIR	HLA-A*66:01	0.645602798461914	0.21750834212872727	binder
STIEYVIQR	HLA-A*66:01	0.9676069021224976	0.04550696200932673	binder
STIGFKLPNHR	HLA-A*66:01	0.7074727416038513	0.2623576756686113	binder
STIGFKLPSYR	HLA-A*66:01	0.800485223531723	0.19058344165420554	binder
STIGQDQTLMER	HLA-A*66:01	0.31235103933140634	0.28031632219503105	not-binder
STIQPPSER	HLA-A*66:01	0.8300665140151977	0.18814568771661466	binder
STIRLLTSLR	HLA-A*66:01	0.7326435312628746	0.31774629817790384	binder
STISEVLGR	HLA-A*66:01	0.9398655295372009	0.06728672543946183	binder
STITSREIQTAVR	HLA-A*66:01	0.43713113069534304	0.33425614386441377	ambiguous
STIVPSLKHR	HLA-A*66:01	0.3977133506909013	0.3457721499494253	ambiguous
STKFPAYER	HLA-A*66:01	0.4114501976408064	0.3509975637254438	ambiguous
STKPPGTFL	HLA-A*66:01	0.10272252225549891	0.10581060642472567	not-binder
STLPATSTR	HLA-A*66:01	0.8769857287406921	0.061572064821702646	binder
STMDHARHGFLPR	HLA-A*66:01	0.03116035555678991	0.058925100014874485	not-binder
STMPHTSGMNR	HLA-A*66:01	0.6795174360275269	0.3223840002837821	binder
STNNPSELR	HLA-A*66:01	0.5922935098409653	0.3232752531559453	ambiguous
STNPFQTNAR	HLA-A*66:01	0.6224836945533753	0.18733244284266187	binder
STPDLAANR	HLA-A*66:01	0.893022096157074	0.07040981378071277	binder
STPEHTWSSR	HLA-A*66:01	0.7725432686507702	0.3575378657082197	binder
STPGYIFGKR	HLA-A*66:01	0.6836308907717467	0.3304900167680549	binder
STPPPFQGR	HLA-A*66:01	0.7954952955245972	0.12222638571115503	binder
STRPPSVTR	HLA-A*66:01	0.6240139693021775	0.3601311210372967	ambiguous
STSSVSEIR	HLA-A*66:01	0.6858820408582688	0.2749608537182008	binder
STTEVTQPRT	HLA-A*66:01	0.18509167640004306	0.17740420259124098	not-binder
STTLLVSYR	HLA-A*66:01	0.6108840823173523	0.2006881690286366	binder
STVALTAAR	HLA-A*66:01	0.9609364628791809	0.04488543319258265	binder
STVARIQFR	HLA-A*66:01	0.7063774615526199	0.323214697698725	binder
STVESLSKR	HLA-A*66:01	0.9224520564079285	0.08738001730629484	binder
STVGGWVSTR	HLA-A*66:01	0.9742321491241455	0.02580256258405907	binder
STVGIIGLGR	HLA-A*66:01	0.9786903619766235	0.01568076725389259	binder
STVGSAISR	HLA-A*66:01	0.9557468175888062	0.047921478590424886	binder
STVGWASQK	HLA-A*66:01	0.2902434770017862	0.29585233139684164	not-binder
STVNPEQYSKR	HLA-A*66:01	0.4130710233002901	0.3223692062751759	ambiguous
STVPVNTNR	HLA-A*66:01	0.9309369921684265	0.070245974314324	binder
STVSFGASTR	HLA-A*66:01	0.8829914689064026	0.08073204418978781	binder
STVSPPAGR	HLA-A*66:01	0.9203397393226623	0.11244371109661104	binder
STVTGKLER	HLA-A*66:01	0.8700416564941407	0.12260853569873478	binder
STVTPRIPESLR	HLA-A*66:01	0.47450270652771	0.26483977185599467	ambiguous
STYPPSGPTYR	HLA-A*66:01	0.8932722568511963	0.14909965755077148	binder
STYYGSFVTR	HLA-A*66:01	0.8927082061767578	0.06784364400358807	binder
SVAALTSKR	HLA-A*66:01	0.9398422837257385	0.07666382888212168	binder
SVAEMPQNYR	HLA-A*66:01	0.4474738880991936	0.40080633523402176	ambiguous
SVAEVGVGAGGKR	HLA-A*66:01	0.4149912469089031	0.2749522458924591	ambiguous
SVAFSSDNR	HLA-A*66:01	0.5490116655826569	0.27985437652051237	ambiguous
SVAGLTAAAYR	HLA-A*66:01	0.9554196715354919	0.02514283363912909	binder
SVASLVGRS	HLA-A*66:01	0.12279627439565957	0.21554041271424781	not-binder
SVASTPISQR	HLA-A*66:01	0.890031898021698	0.05917272763509958	binder
SVELVTQQM	HLA-A*66:01	0.011153123034455347	0.015806219526345373	not-binder
SVFETEPGGGGMR	HLA-A*66:01	0.34713067281991244	0.27706949717412965	not-binder
SVFHVGAER	HLA-A*66:01	0.7209306508302689	0.2980480480105274	binder
SVFPQNGAAR	HLA-A*66:01	0.6977043449878693	0.23243377178007696	binder
SVFPSASLGKASSR	HLA-A*66:01	0.1275577292777598	0.11762530839304518	not-binder
SVHAPSLRR	HLA-A*66:01	0.5987435966730118	0.31425759312989016	ambiguous
SVHVPGMNR	HLA-A*66:01	0.8047043085098267	0.08940407307183806	binder
SVIDSVTKKR	HLA-A*66:01	0.9173685431480407	0.0911325180783897	binder
SVIDYQTHFR	HLA-A*66:01	0.93500657081604	0.07159619727415996	binder
SVIEGVSRSR	HLA-A*66:01	0.875714111328125	0.17107095783587464	binder
SVIGAREER	HLA-A*66:01	0.7599736154079437	0.24964785495573114	binder
SVIKEMLNRL	HLA-A*66:01	0.5653153836727143	0.2358373876084245	ambiguous
SVIKNLQSR	HLA-A*66:01	0.7947464019060135	0.3290261305201586	binder
SVINPGAIYR	HLA-A*66:01	0.9410393834114075	0.05406543647523214	binder
SVINSVSTSR	HLA-A*66:01	0.9177005887031555	0.07689938431032588	binder
SVIQDMAVR	HLA-A*66:01	0.8022712945938111	0.2249835987231865	binder
SVIQTAGYR	HLA-A*66:01	0.8600247144699097	0.1606389829810863	binder
SVISGISSR	HLA-A*66:01	0.9325010657310486	0.08102993473575211	binder
SVISPVGNR	HLA-A*66:01	0.892300820350647	0.12506698892888454	binder
SVISSRNTGQR	HLA-A*66:01	0.6276104211807251	0.27779107032814426	ambiguous
SVKEHTEEDFKGR	HLA-A*66:01	0.1305125443264842	0.09406496647372592	not-binder
SVKEVALGR	HLA-A*66:01	0.6282091975212097	0.33080615337979785	ambiguous
SVKEWTITY	HLA-A*66:01	0.7793079853057862	0.20891693534233355	binder
SVKFGATLR	HLA-A*66:01	0.5167757362127304	0.22909697819773445	ambiguous
SVLEATRVNR	HLA-A*66:01	0.4107898972928524	0.31170262223767764	ambiguous
SVLEGMGFR	HLA-A*66:01	0.6597402095794678	0.21094914292967493	binder
SVLEKLGER	HLA-A*66:01	0.4600252240896225	0.33987401092081165	ambiguous
SVLEPTRGR	HLA-A*66:01	0.4497677326202393	0.2616874430059117	ambiguous
SVLGPNAR	HLA-A*66:01	0.03369091488420963	0.02303163696311372	not-binder
SVLNFATNR	HLA-A*66:01	0.6411878407001496	0.24303004507267473	binder
SVMGVTVSR	HLA-A*66:01	0.9221686005592347	0.07415481481363163	binder
SVMGVTVSRL	HLA-A*66:01	0.3422693103551865	0.12286260764511608	not-binder
SVPEAQSAL	HLA-A*66:01	0.16228663483634592	0.21186814120033295	not-binder
SVPLAATSM	HLA-A*66:01	0.23787443488836288	0.24820469950519788	not-binder
SVQGAGTSYR	HLA-A*66:01	0.8110802412033081	0.12510305473995426	binder
SVRENRSLF	HLA-A*66:01	0.12455508522689343	0.12482747785219435	not-binder
SVSDIIRLR	HLA-A*66:01	0.8562950551509857	0.21988402840352358	binder
SVSDLAPPR	HLA-A*66:01	0.862261301279068	0.19135719379409144	binder
SVSEVVVNR	HLA-A*66:01	0.9251425862312317	0.1216263768384876	binder
SVSPVVHVR	HLA-A*66:01	0.8944652915000916	0.1003210357811756	binder
SVTDAVALR	HLA-A*66:01	0.8601301610469818	0.2114169896915055	binder
SVVAVPLPLHR	HLA-A*66:01	0.7033294022083283	0.15905611834388808	binder
SVVEGGLRAR	HLA-A*66:01	0.7158860087394714	0.08767583250732529	binder
SVVEIASLRF	HLA-A*66:01	0.48497114032506944	0.29426190883530656	ambiguous
SVVEIASLR	HLA-A*66:01	0.8652262091636658	0.11619040188026053	binder
SVVGDEVVLINR	HLA-A*66:01	0.2879193812608719	0.27013672202095784	not-binder
SVVGFLSQR	HLA-A*66:01	0.8945724964141846	0.16257232409064065	binder
SVVVPSGQEQR	HLA-A*66:01	0.2793241850406048	0.2966856177674452	not-binder
SVYDALPLTR	HLA-A*66:01	0.6106473624706268	0.21907581434786788	binder
SVYEPDRNALR	HLA-A*66:01	0.41100272461771964	0.2690245631518054	ambiguous
TAAAIGATPR	HLA-A*66:01	0.9425818443298339	0.03195216553013033	binder
TAAGPLFQQR	HLA-A*66:01	0.443869586288929	0.31803146625180634	ambiguous
TADGVPVNSR	HLA-A*66:01	0.019441849066060966	0.029851595910338143	not-binder
TADGVPVSSR	HLA-A*66:01	0.040159017968107946	0.04486151593525241	not-binder
TADLPAGRV	HLA-A*66:01	0.0013308139241416939	0.0014838201052948222	not-binder
TAIEAQHLLKR	HLA-A*66:01	0.3036842128727585	0.34590153501827575	not-binder
TAITSQYLAER	HLA-A*66:01	0.09661763707563295	0.11968257573979944	not-binder
TAMPPGTAR	HLA-A*66:01	0.8312435507774353	0.15054317646635776	binder
TAPTGHTL	HLA-A*66:01	0.0039112861588364465	0.0043468602356705	not-binder
TATEWSQPR	HLA-A*66:01	0.6012432813644409	0.12302952385256231	binder
TAVAALSGR	HLA-A*66:01	0.9186214208602905	0.05220536376366948	binder
TDLDTVPLR	HLA-A*66:01	0.11664438202278689	0.1473090894820007	not-binder
TEKPEVID	HLA-A*66:01	4.3573953524855825e-05	6.737693458608571e-05	not-binder
TELSVRAKPSA	HLA-A*66:01	1.0508278415300929e-05	1.0937099413791991e-05	not-binder
TFSGVYKK	HLA-A*66:01	0.021635892434278502	0.024276353722417085	not-binder
TFTVTEKPEVID	HLA-A*66:01	2.2479529673678073e-05	4.082971091747135e-05	not-binder
TGSWIGLRNLDLKG	HLA-A*66:01	0.00120407773771376	0.002272378243831767	not-binder
TIGKKFEKR	HLA-A*66:01	0.14496869296417572	0.14692961465824433	not-binder
TIIDIITHR	HLA-A*66:01	0.9584726810455322	0.061577555466748216	binder
TIIEKPPAER	HLA-A*66:01	0.6063036233186722	0.2939667489377627	ambiguous
TIIEVNGKR	HLA-A*66:01	0.8172868251800537	0.17745257872092826	binder
TIKAFKNRFSRR	HLA-A*66:01	0.004619406012321292	0.004507257742598228	not-binder
TILEFLPKQR	HLA-A*66:01	0.11603088490664959	0.1258970910875175	not-binder
TITDNDLRA	HLA-A*66:01	0.0038384811924515815	0.00605837444472064	not-binder
TITGKTFSSR	HLA-A*66:01	0.5977631121873855	0.28582233747071656	ambiguous
TIVNILTNR	HLA-A*66:01	0.8602890968322754	0.14430191445524793	binder
TKTFTVTEKPEVID	HLA-A*66:01	2.0810828538841975e-05	4.1444932889548093e-05	not-binder
TLIDPETLLPR	HLA-A*66:01	0.3220212832093239	0.25901913981956165	not-binder
TLKGETTTEAVD	HLA-A*66:01	1.7208413359171004e-06	2.4442577274037346e-06	not-binder
TLNQGEFK	HLA-A*66:01	0.0022877122954362505	0.003451680977372796	not-binder
TNFDGPSAKR	HLA-A*66:01	0.3335201821173541	0.28393694512392276	not-binder
TPYAGGLFR	HLA-A*66:01	0.3959138751029968	0.22456863498165724	ambiguous
TQADLKSSTF	HLA-A*66:01	0.14587617507204415	0.2599544002322035	not-binder
TSAAIQAYR	HLA-A*66:01	0.7622858107089996	0.20332131485740035	binder
TSAESWGTGR	HLA-A*66:01	0.4820904418826103	0.3511608740194571	ambiguous
TSFFPTAGGFR	HLA-A*66:01	0.4206566121429205	0.31628751849441716	ambiguous
TSFPSGEATPR	HLA-A*66:01	0.5018685400485993	0.1545504969747995	ambiguous
TSGLPSSVR	HLA-A*66:01	0.3832701548933983	0.2397370697239111	ambiguous
TSINGLLGR	HLA-A*66:01	0.8787423849105835	0.08752592417508344	binder
TSLYRQPR	HLA-A*66:01	0.000615796214697184	0.0005222275811592777	not-binder
TSSPSSIPR	HLA-A*66:01	0.8942092180252075	0.10387916911826116	binder
TSYGGTLRR	HLA-A*66:01	0.7453829109668731	0.2682512689870746	binder
TTAPVVSTR	HLA-A*66:01	0.9849483251571656	0.009872588363504613	binder
TTFGPKSQR	HLA-A*66:01	0.8993317127227783	0.08228007357228612	binder
TTFPESHLR	HLA-A*66:01	0.9415031433105469	0.02665873668644178	binder
TTFPFDPERR	HLA-A*66:01	0.5801293954253197	0.3246779932573638	ambiguous
TTIFSPEGR	HLA-A*66:01	0.8198316693305969	0.18656681377028095	binder
TTISKYFSER	HLA-A*66:01	0.7903815269470215	0.16703670549592728	binder
TTISLETAR	HLA-A*66:01	0.8445816159248352	0.111461978046704	binder
TTIWKLDGLR	HLA-A*66:01	0.4772769372910261	0.31734825981745934	ambiguous
TTKELGTVMR	HLA-A*66:01	0.673959493637085	0.2941986603177092	binder
TTKVGPNATY	HLA-A*66:01	0.25165727767162027	0.23818301816785736	not-binder
TTLWVGQVD	HLA-A*66:01	0.0007349173484842064	0.0009783979567912844	not-binder
TTRDSPVLR	HLA-A*66:01	0.49581831735558807	0.36817849677753384	ambiguous
TTTATVLAR	HLA-A*66:01	0.9185943484306336	0.056369320639024174	binder
TTTEAVDAATAE	HLA-A*66:01	0.00015759230704048832	0.00020485550119179173	not-binder
TTTEHRFFR	HLA-A*66:01	0.43457689732313154	0.4301091729237554	ambiguous
TTTEIIKRR	HLA-A*66:01	0.9126007318496704	0.08734220835040302	binder
TTTKAVDAETAE	HLA-A*66:01	9.695420021800863e-06	1.2319097369579435e-05	not-binder
TTTSLVLER	HLA-A*66:01	0.8363758504390717	0.18419197307204374	binder
TTVDIFHKK	HLA-A*66:01	0.7745074689388275	0.32125265403830866	binder
TTVEGLITR	HLA-A*66:01	0.955379843711853	0.06013104491906941	binder
TTVGPVESSGLR	HLA-A*66:01	0.8651360988616943	0.08892049410564995	binder
TTVGTLSQR	HLA-A*66:01	0.9671263694763184	0.038639718934482224	binder
TTVLPSSSSSR	HLA-A*66:01	0.8545569539070129	0.15544521319902824	binder
TVAAVFRGR	HLA-A*66:01	0.8828629612922668	0.14020078257645519	binder
TVAEIKKQYR	HLA-A*66:01	0.8194519340991974	0.22458871347028322	binder
TVAEKLDWAR	HLA-A*66:01	0.4956733614206314	0.3404507498463277	ambiguous
TVDGPREPR	HLA-A*66:01	0.3964759647846222	0.29793723476459255	ambiguous
TVFDAKRLIGR	HLA-A*66:01	0.7360217332839966	0.16631151572587619	binder
TVFDMSGQGRYR	HLA-A*66:01	0.5407673120498657	0.23646377517588718	ambiguous
TVFESRNLR	HLA-A*66:01	0.9187745332717896	0.06472303700297927	binder
TVFRSTDFF	HLA-A*66:01	0.07664324135985226	0.08100393832815793	not-binder
TVFSPTLPAAR	HLA-A*66:01	0.4939529785886407	0.3087926950021806	ambiguous
TVIDEVRTGTYR	HLA-A*66:01	0.7552836179733277	0.19580970837127556	binder
TVIDIHTLR	HLA-A*66:01	0.9711589932441711	0.038700900849652796	binder
TVIDIHTLRI	HLA-A*66:01	0.4632130015641451	0.33787668461842935	ambiguous
TVIDSQTHYR	HLA-A*66:01	0.9635140895843506	0.019526925774509457	binder
TVIDVSTADR	HLA-A*66:01	0.9484702825546265	0.043527393855298094	binder
TVIKQTMER	HLA-A*66:01	0.8865994691848755	0.10148164058921853	binder
TVIKVMTTR	HLA-A*66:01	0.8490174233913421	0.22401764015056672	binder
TVINQTQKENLR	HLA-A*66:01	0.5773156881332397	0.3090399926411296	ambiguous
TVIPPGLTR	HLA-A*66:01	0.8705714821815491	0.15117492798528123	binder
TVISRVIGR	HLA-A*66:01	0.948868727684021	0.0544068556755171	binder
TVLFTGVRR	HLA-A*66:01	0.2670857273042202	0.3024551845753156	not-binder
TVMVPSLLR	HLA-A*66:01	0.5425702661275864	0.2541075022198308	ambiguous
TVQLRNPPR	HLA-A*66:01	0.3614969030022621	0.3208808139749714	ambiguous
TVTEKPEVID	HLA-A*66:01	0.0002853131198207848	0.00021875193792699174	not-binder
TVTGKLER	HLA-A*66:01	0.07214326381217688	0.08351897331173672	not-binder
TVVEDVTVGR	HLA-A*66:01	0.94913330078125	0.031026541399536055	binder
TVVGDVGGR	HLA-A*66:01	0.8905510902404785	0.14166170674105974	binder
TVVQNLMER	HLA-A*66:01	0.8498584985733032	0.14500621474872008	binder
TVVTGTLER	HLA-A*66:01	0.8852672696113586	0.08258911552222682	binder
TVYDASHMGHAR	HLA-A*66:01	0.5937261879444122	0.27532108913951586	ambiguous
TVYEGPFASR	HLA-A*66:01	0.7701657474040985	0.2089358028608215	binder
TVYHSPVSR	HLA-A*66:01	0.7519387185573578	0.26620721072002546	binder
TYDDATKTF	HLA-A*66:01	0.010719311359571293	0.01030198883743735	not-binder
TYDDATKTFTVTE	HLA-A*66:01	2.049131298154094e-06	3.4323242136675037e-06	not-binder
TYDDATKTFTVTEK	HLA-A*66:01	0.0002690922455572675	0.00020332063660202706	not-binder
TYDDATKTFTVT	HLA-A*66:01	0.0001560732817149718	0.00028657192989755924	not-binder
VAAVAARR	HLA-A*66:01	0.005231105763232336	0.008671121461421622	not-binder
VAPRSGLAA	HLA-A*66:01	0.00010598983286627117	9.46354020570159e-05	not-binder
VATDITSTR	HLA-A*66:01	0.5691189020872116	0.2552684032676419	ambiguous
VATLPRGR	HLA-A*66:01	0.010166031439439394	0.016632185684233823	not-binder
VAVTPFSLR	HLA-A*66:01	0.3807255655527115	0.2886276648540507	ambiguous
VDFVVAAASLR	HLA-A*66:01	0.01753199005742658	0.03416067025521216	not-binder
VDVRIGMTR	HLA-A*66:01	0.0190622619484202	0.030295503094952894	not-binder
VEAPRGRAGGAAR	HLA-A*66:01	0.007469442451838404	0.009920433000228934	not-binder
VEFLRSQSR	HLA-A*66:01	0.011179628823447274	0.019645706276123838	not-binder
VFDAKRLIGR	HLA-A*66:01	0.02390467460036234	0.023052648921306144	not-binder
VFSHILKR	HLA-A*66:01	0.007197699078824371	0.012059135746013716	not-binder
VGKDPGLAGR	HLA-A*66:01	0.011506261629983782	0.01248811495035823	not-binder
VGTVLGQR	HLA-A*66:01	0.0006422778154956177	0.0004285455417772154	not-binder
VHAVVTVR	HLA-A*66:01	0.011008735027280636	0.02070486422116142	not-binder
VKGPGLQR	HLA-A*66:01	0.005094166591879912	0.006449112309432431	not-binder
VLPKPRMR	HLA-A*66:01	0.0007757337690748045	0.000973381024712728	not-binder
VNLPINGNGKQ	HLA-A*66:01	0.08526008303442723	0.16215306090708914	not-binder
VNVEINVAPGKD	HLA-A*66:01	0.0832210463053343	0.16405621147857358	not-binder
VPDTIATLR	HLA-A*66:01	0.02316609285771847	0.014802580070264571	not-binder
VPFGAGRHR	HLA-A*66:01	0.15663095694035292	0.1582502032859873	not-binder
VPGPPGSSR	HLA-A*66:01	0.5614942014217377	0.28131604917053515	ambiguous
VSAGIQTSFR	HLA-A*66:01	0.2446770191192627	0.3300045423006331	not-binder
VSHPIIYR	HLA-A*66:01	0.0043632118518416975	0.004268912165396093	not-binder
VSIGLTIRNRG	HLA-A*66:01	2.0046554044839125e-05	1.759871644414131e-05	not-binder
VSLGPGARG	HLA-A*66:01	0.0011162877063725317	0.0016497134177055207	not-binder
VTAPPARN	HLA-A*66:01	3.9655344215816514e-05	3.780027354745944e-05	not-binder
VTIEHARAR	HLA-A*66:01	0.5204493343830109	0.29897057151260414	ambiguous
VTIKKDVDG	HLA-A*66:01	5.569233406524134e-05	5.041450050868041e-05	not-binder
VTVDGPREPR	HLA-A*66:01	0.2528876543045044	0.25729249218396266	not-binder
VVAPPGAPK	HLA-A*66:01	0.282248979061842	0.28525291234925126	not-binder
VVAPRLNSR	HLA-A*66:01	0.36385968923568723	0.26224577558084405	not-binder
VVDVRIGMTR	HLA-A*66:01	0.0052021187904756514	0.00845952793722136	not-binder
VVFGGGEAR	HLA-A*66:01	0.4854913517832756	0.31240681251140334	ambiguous
VVGPPGATR	HLA-A*66:01	0.4162315636873245	0.2185940530105777	ambiguous
VVGPVSLPR	HLA-A*66:01	0.39812966287136076	0.1212849105715753	not-binder
VVIIVRAPR	HLA-A*66:01	0.24310912219807507	0.20146793094665796	not-binder
VVPEPGQPL	HLA-A*66:01	0.03867193942132872	0.05254508875533695	not-binder
VVVSGKLR	HLA-A*66:01	0.004743897317894152	0.005509907464228767	not-binder
WAAAFSSQR	HLA-A*66:01	0.674345862865448	0.1636294888985781	binder
WAIELSGPGGGSR	HLA-A*66:01	0.04104827116825618	0.04974904483661358	not-binder
WSESVQLSR	HLA-A*66:01	0.08062793352291919	0.08379673096210369	not-binder
WTLDPTSLSTR	HLA-A*66:01	0.402546513825655	0.24234017876127917	ambiguous
WTMSNITAGR	HLA-A*66:01	0.7890427649021149	0.1926092218448975	binder
WTQGKGLGR	HLA-A*66:01	0.6189849019050598	0.24516657646936973	ambiguous
WTYDPNEPR	HLA-A*66:01	0.8295750379562378	0.1536759809056294	binder
WVIGSVVAR	HLA-A*66:01	0.8380917310714722	0.1641709710195549	binder
WVSADGFLR	HLA-A*66:01	0.32350577181205153	0.25032812658835085	not-binder
WVSENFQER	HLA-A*66:01	0.625699257850647	0.24940064753777816	binder
WVVGKKSDR	HLA-A*66:01	0.0971938644303009	0.14899850430527317	not-binder
WVYDEPLLKR	HLA-A*66:01	0.36733685433864594	0.18867299856802014	not-binder
WVYGPGGAR	HLA-A*66:01	0.7181768536567688	0.16321135455729768	binder
YAAFIFGGR	HLA-A*66:01	0.6109666373580694	0.32747340844054607	ambiguous
YAAFVQTHR	HLA-A*66:01	0.500731410086155	0.30324974374207964	ambiguous
YAASIIIRR	HLA-A*66:01	0.698583060503006	0.2157914676047819	binder
YAFNSGNVER	HLA-A*66:01	0.23368263468146325	0.27403513522651846	not-binder
YAINVSQKR	HLA-A*66:01	0.6910151422023774	0.2672779934335811	binder
YAKDVKFGADAR	HLA-A*66:01	0.023399277361750136	0.03383178723802614	not-binder
YALDPSFPR	HLA-A*66:01	0.459599220007658	0.29114974252028436	ambiguous
YANEVGEAFR	HLA-A*66:01	0.21801262348890305	0.12343894691790047	not-binder
YAPKGSSL	HLA-A*66:01	0.008635771383706015	0.007465259271441262	not-binder
YAPSGNYV	HLA-A*66:01	0.005484981893530971	0.009967331998195593	not-binder
YASSPGGVYATR	HLA-A*66:01	0.2000189557671547	0.20562001656489656	not-binder
YAVGLAALR	HLA-A*66:01	0.6933827459812164	0.2176069201149061	binder
YAVPSAGLR	HLA-A*66:01	0.7122830986976624	0.24745428851415113	binder
YENEVALRQ	HLA-A*66:01	0.01283228547267754	0.021409393955048137	not-binder
YFAERVTSL	HLA-A*66:01	0.04551570508629084	0.03126319014510787	not-binder
YLADPMKAR	HLA-A*66:01	0.27741215378046036	0.1421682442228921	not-binder
YLITFNPVGR	HLA-A*66:01	0.16297230515629052	0.1725322827897641	not-binder
YLPDGTASL	HLA-A*66:01	0.007886528456583618	0.0065237585339665925	not-binder
YNIHWPIRR	HLA-A*66:01	0.0443480490706861	0.02021425695284986	not-binder
YPMAVGLNK	HLA-A*66:01	0.008435586316045374	0.009753833367479727	not-binder
YQSKYEEL	HLA-A*66:01	0.000375073664622505	0.0006833845222352516	not-binder
YSAPATLSSR	HLA-A*66:01	0.4278702139854431	0.2957925374681763	ambiguous
YSFDYPSDMGPR	HLA-A*66:01	0.03181354957050644	0.04788259236952574	not-binder
YSFFSPSPAR	HLA-A*66:01	0.02177246467254008	0.021632973924007953	not-binder
YSFHRGNSQR	HLA-A*66:01	0.18718669434024945	0.32484290467155225	not-binder
YSFSATSSR	HLA-A*66:01	0.8061514019966125	0.13940263364112535	binder
YSFTTTAER	HLA-A*66:01	0.6565530180931092	0.1786610766327996	binder
YSGPTSVSR	HLA-A*66:01	0.6019604831933976	0.3065720062415103	ambiguous
YSINFVQNPNNNR	HLA-A*66:01	0.002788057822101424	0.003248083937140373	not-binder
YSKYYKTID	HLA-A*66:01	4.157412687622042e-05	7.460918305070272e-05	not-binder
YSLGSALRPSTSR	HLA-A*66:01	0.000964945074145565	0.001800528011167764	not-binder
YSQINGASR	HLA-A*66:01	0.4346042424440384	0.2933822896536261	ambiguous
YSSDVIQHR	HLA-A*66:01	0.7616668552160263	0.27725163756083027	binder
YSSTQVSVR	HLA-A*66:01	0.5023589134216309	0.16420398238160158	ambiguous
YSTNIFTKR	HLA-A*66:01	0.7939671516418457	0.12334705688506407	binder
YSVGAGHFR	HLA-A*66:01	0.6273787498474122	0.17927491085299885	binder
YSVVPMTSR	HLA-A*66:01	0.6381007313728333	0.1837783210519233	binder
YTADVDGVGTLR	HLA-A*66:01	0.8516365647315979	0.20572403123329697	binder
YTAPPLQSK	HLA-A*66:01	0.4596810400485992	0.31350318663414034	ambiguous
YTAQPTQGY	HLA-A*66:01	0.9017784714698791	0.0700567392472886	binder
YTASVVRSR	HLA-A*66:01	0.9107877612113953	0.10160817617891285	binder
YTFYSISQER	HLA-A*66:01	0.39663869646619504	0.3201387598292018	ambiguous
YTHFTNQQSSTR	HLA-A*66:01	0.012495758943259716	0.014602049932027787	not-binder
YTIGTGSYGR	HLA-A*66:01	0.9752850770950318	0.020306256940029948	binder
YTIIERNNR	HLA-A*66:01	0.5699943959712982	0.2569577628504725	ambiguous
YTISDTIARF	HLA-A*66:01	0.9370030045509339	0.07479559338435997	binder
YTISDTIAR	HLA-A*66:01	0.9523950099945069	0.0266697859505338	binder
YTITPVKMR	HLA-A*66:01	0.8056743383407593	0.17689312075704614	binder
YTLDVTTGQR	HLA-A*66:01	0.8024614930152894	0.07398648726930337	binder
YTMVSPSGR	HLA-A*66:01	0.8593634009361267	0.08520478878581449	binder
YTQPGPGYR	HLA-A*66:01	0.7721252560615539	0.23972349014887798	binder
YTRESTEFL	HLA-A*66:01	0.11506277322769165	0.13931087950298007	not-binder
YTSGSFQTR	HLA-A*66:01	0.8810526847839355	0.13428895214874198	binder
YTSNIYTRR	HLA-A*66:01	0.7946858704090118	0.24022281815319524	binder
YTSNIYTRRV	HLA-A*66:01	0.17877367846667766	0.2692905263277642	not-binder
YTVRSFGIR	HLA-A*66:01	0.6768483757972718	0.267513719814198	binder
YTWGTEEFERSKR	HLA-A*66:01	0.001832881344417814	0.0027303605989930425	not-binder
YVANVGTNR	HLA-A*66:01	0.8801087379455567	0.09453648168984312	binder
YVETPRGLR	HLA-A*66:01	0.18033487610518933	0.29257190403040634	not-binder
YVFADSKKR	HLA-A*66:01	0.5778627783060074	0.29272694901588153	ambiguous
YVFGGVRSR	HLA-A*66:01	0.8738267064094544	0.120833563138613	binder
YVFPVSQKR	HLA-A*66:01	0.8637489080429077	0.10292892663088554	binder
YVGEIIGKR	HLA-A*66:01	0.6592516899108887	0.33603488308495333	ambiguous
YVGRPSLNR	HLA-A*66:01	0.2537600027397275	0.32081226505322513	not-binder
YVIDSGKMKEK	HLA-A*66:01	0.47734942436218264	0.18727541760735056	ambiguous
YVIESARQR	HLA-A*66:01	0.7473460733890533	0.2533839390323872	binder
YVIGGSNNDAGYR	HLA-A*66:01	0.355038920044899	0.25423481706353956	not-binder
YVIGQKGSGIR	HLA-A*66:01	0.5106965439503256	0.3867520776011712	ambiguous
YVIKPGNTK	HLA-A*66:01	0.2763478264212608	0.25919620523045733	not-binder
YVISQMLSAR	HLA-A*66:01	0.5094836980104447	0.25523344769243805	ambiguous
YVMPSSSAR	HLA-A*66:01	0.9416140556335449	0.019537669256418852	binder
YVNGSTYQR	HLA-A*66:01	0.9247875332832336	0.04380486219452066	binder
YVTDVGVLQR	HLA-A*66:01	0.8150405168533326	0.1882661034936746	binder
YVTTSTRTY	HLA-A*66:01	0.5215236991643906	0.2543537268700573	ambiguous
YVVEKVLDR	HLA-A*66:01	0.5982243221253156	0.3524779716342018	ambiguous
YVVGGSIPR	HLA-A*66:01	0.9559884667396545	0.044408860713054235	binder
YVYDKNVLQR	HLA-A*66:01	0.8469135522842407	0.1564112751090712	binder
YVYPDKTRPR	HLA-A*66:01	0.4733689486980438	0.17689314588686753	ambiguous
ALLVMSEP	HLA-A*66:01	7.85018417996386e-06	9.61041692989152e-06	not-binder
VVGETKQP	HLA-A*66:01	1.017541159420432e-06	1.9502161350019865e-06	not-binder
QGVFTTGG	HLA-A*66:01	4.0747931890194875e-05	6.0851801712445506e-05	not-binder
YHSLGNFT	HLA-A*66:01	0.00020070961684537838	0.00039132331919474687	not-binder
ENIISLSD	HLA-A*66:01	0.0005898816169467878	0.0006594242794610696	not-binder
LKMAAKPM	HLA-A*66:01	3.728608471469386e-05	4.469800967517917e-05	not-binder
LTPTYLNQ	HLA-A*66:01	0.0003439054257455609	0.00031091416845585124	not-binder
QIVFTHRI	HLA-A*66:01	0.0003194305360466387	0.0005167385501129423	not-binder
GKLFLPSE	HLA-A*66:01	1.7286486995834704e-06	2.701161447021595e-06	not-binder
KGRTTQEK	HLA-A*66:01	1.6213949336685295e-05	3.065373742310429e-05	not-binder
QLSVGVVW	HLA-A*66:01	0.0012648147568560142	0.002310411275483117	not-binder
[truncated: 39,539 more rows]
