# Supplementary material for: Peptidome Surveillance Across Evolving SARS-CoV-2 Lineages Reveals HLA Binding Conservation in Nucleocapsid Among Variants With Most Potential for T-Cell Epitope Loss in Spike
Source: Front Immunol. 2022 Jun 23;13:918928. doi: 10.3389/fimmu.2022.918928 (PMC9260595; doi:10.3389/fimmu.2022.918928)
Supplement: Supplementary file 4 [file DataSheet_4.zip › cnn_results/HLA-A02_02_predictionsCNN.csv]

peptide	allele	prediction	prediction_std	classification
AAADIVNFL	HLA-A*02:02	0.9790211200714112	0.007981545925635707	binder
AAFEFDIHQV	HLA-A*02:02	0.8190402030944824	0.19889309826211277	binder
ADASLLKKV	HLA-A*02:02	0.34678264111280444	0.185277500885941	not-binder
AEISQIHQSVTD	HLA-A*02:02	0.0010113698750501498	0.0010147831000935402	not-binder
AENEFVTIK	HLA-A*02:02	0.00834856266155839	0.005183312759427257	not-binder
AEQNRKDAEAW	HLA-A*02:02	0.1382535631360952	0.2628496481812774	not-binder
AEQRGELAIKD	HLA-A*02:02	0.025380007916828616	0.046794837603515785	not-binder
AFADIIHSL	HLA-A*02:02	0.8719940662384034	0.10366857252171716	binder
AGFAGDDAPR	HLA-A*02:02	0.22775787264108657	0.14574231190060288	not-binder
AIADHYMQV	HLA-A*02:02	0.9742195010185242	0.032972360470670425	binder
AIAPNTNNL	HLA-A*02:02	0.9075409889221191	0.09816988713216118	binder
AIFDRVLTEL	HLA-A*02:02	0.9816166281700134	0.015489118429851909	binder
AISEMTDKL	HLA-A*02:02	0.9091270446777344	0.082595043048479	binder
AKNKLNDLED	HLA-A*02:02	0.015337825467577204	0.015031238409993007	not-binder
ALAAALAHI	HLA-A*02:02	0.9974031090736389	0.002269946360548082	binder
ALAALHVTL	HLA-A*02:02	0.9963646769523621	0.002330458851964406	binder
ALADAILINKTDL	HLA-A*02:02	0.43337507944088427	0.3489828850842834	ambiguous
ALADGVQKV	HLA-A*02:02	0.998456883430481	0.0009696281049414422	binder
ALADGVTMQV	HLA-A*02:02	0.9979299545288086	0.0009609379979209797	binder
ALADGVVSQA	HLA-A*02:02	0.9871819019317627	0.009632560960083346	binder
ALADIAQSQL	HLA-A*02:02	0.9934269666671753	0.0014544812904412454	binder
ALADILSEPTM	HLA-A*02:02	0.9524824976921081	0.057941356355866905	binder
ALADKELLPSV	HLA-A*02:02	0.9945254564285279	0.003573188602796758	binder
ALADKHATL	HLA-A*02:02	0.9888364195823669	0.009733386381191422	binder
ALADLQEAV	HLA-A*02:02	0.9957543015480042	0.0022231801841736064	binder
ALADVAYYTM	HLA-A*02:02	0.9831995487213134	0.009425966015610267	binder
ALADVLRRL	HLA-A*02:02	0.9930811166763306	0.0021323100727825384	binder
ALADVMSQL	HLA-A*02:02	0.9957968592643738	0.0021766578862031146	binder
ALADVPELARL	HLA-A*02:02	0.9913868308067322	0.005821228797424187	binder
ALAEALKEV	HLA-A*02:02	0.9986680388450623	0.0008696984929912276	binder
ALAEALRLL	HLA-A*02:02	0.9944108009338379	0.00426740570982343	binder
ALAEASGDFI	HLA-A*02:02	0.9641473293304443	0.014450040983478107	binder
ALAEDPQEL	HLA-A*02:02	0.9898590326309205	0.007361507911022585	binder
ALAEEVEQV	HLA-A*02:02	0.9994294047355652	0.0003122934656840024	binder
ALAEFLQRKL	HLA-A*02:02	0.9905126929283142	0.003743246905480825	binder
ALAEGQLRL	HLA-A*02:02	0.9950913548469543	0.0021369339101264336	binder
ALAEIAKAEL	HLA-A*02:02	0.9937944650650025	0.0038493493741006317	binder
ALAEKLDRL	HLA-A*02:02	0.9966245889663696	0.0020242516290069346	binder
ALAEKVKEA	HLA-A*02:02	0.9964729070663452	0.0019533311815341826	binder
ALAELSESL	HLA-A*02:02	0.9955508828163147	0.00258690294465449	binder
ALAELTKRL	HLA-A*02:02	0.9927809834480286	0.003151570313828005	binder
ALAEMDRQL	HLA-A*02:02	0.9840250492095948	0.009362955447005819	binder
ALAEMLKENKV	HLA-A*02:02	0.9706668496131897	0.021697174664047393	binder
ALAEMPDSAAA	HLA-A*02:02	0.9777905702590942	0.009672651610405866	binder
ALAEMPDSAAAL	HLA-A*02:02	0.9604249119758606	0.035617562341911255	binder
ALAEMPDSAAALL	HLA-A*02:02	0.9284975409507752	0.07346439705499833	binder
ALAERLDIV	HLA-A*02:02	0.9908087730407715	0.005535956332226262	binder
ALAERQQLI	HLA-A*02:02	0.9852327942848206	0.015560522703777155	binder
ALAERQSEL	HLA-A*02:02	0.9950065016746521	0.0030450177398695178	binder
ALAESAGPLHQL	HLA-A*02:02	0.9628409624099732	0.0385060710797305	binder
ALAEYSRLL	HLA-A*02:02	0.9914041042327881	0.003522401669354404	binder
ALAFVLQHL	HLA-A*02:02	0.9571255683898926	0.04377145482165029	binder
ALAGEISPFL	HLA-A*02:02	0.985201621055603	0.0068303564650890386	binder
ALAGFQQRAL	HLA-A*02:02	0.9649054765701294	0.018874746895278204	binder
ALAGLGHEI	HLA-A*02:02	0.9891051292419434	0.0022375327244352943	binder
ALAGPEVEAHL	HLA-A*02:02	0.9859232783317566	0.004931694691667491	binder
ALAHEKFTKEL	HLA-A*02:02	0.719993406534195	0.22052542828994406	binder
ALAILLQKL	HLA-A*02:02	0.947636067867279	0.0605608921366202	binder
ALAKAIEKNV	HLA-A*02:02	0.9816196918487549	0.012993290125587467	binder
ALAKAPFAA	HLA-A*02:02	0.9584384202957154	0.02789534341851973	binder
ALAKHLIKI	HLA-A*02:02	0.9630908846855164	0.0359925290217777	binder
ALAKIDAEL	HLA-A*02:02	0.9884999752044678	0.0055748459749612525	binder
ALAKIEIKL	HLA-A*02:02	0.9875346302986145	0.00966996194547911	binder
ALAKLVEAI	HLA-A*02:02	0.9930615901947022	0.0049336855324880495	binder
ALAKNSPGL	HLA-A*02:02	0.9674842357635498	0.011710018235393154	binder
ALAKTEVSL	HLA-A*02:02	0.9728139877319336	0.023518470824414647	binder
ALANHLIKV	HLA-A*02:02	0.9955120205879211	0.0033179355167931362	binder
ALANIAVDKANL	HLA-A*02:02	0.700445932149887	0.2057412768756089	binder
ALANLADML	HLA-A*02:02	0.9792598843574524	0.004921399590623277	binder
ALANMHESL	HLA-A*02:02	0.9761356234550476	0.012793429427070893	binder
ALANRKIGHFL	HLA-A*02:02	0.5595432043075561	0.24591562214768847	ambiguous
ALAPHEEYI	HLA-A*02:02	0.9827070832252502	0.006240705542039564	binder
ALAPHLDDA	HLA-A*02:02	0.8042190551757813	0.1763837985574048	binder
ALAPLLSSL	HLA-A*02:02	0.994690227508545	0.0020920347871672827	binder
ALAPMEAAKV	HLA-A*02:02	0.9840896487236023	0.012193494283084697	binder
ALAPMEAAKVRI	HLA-A*02:02	0.4964598283171654	0.32160274087208324	ambiguous
ALAPYLDLL	HLA-A*02:02	0.988561463356018	0.006431959853893836	binder
ALAQAVQRA	HLA-A*02:02	0.9757183909416198	0.017043155340785415	binder
ALAQHQTKL	HLA-A*02:02	0.9814444661140442	0.01145119947956914	binder
ALAQIPQKV	HLA-A*02:02	0.9921021580696106	0.009166567098220344	binder
ALARFRQAQL	HLA-A*02:02	0.764210295677185	0.07865574250953374	binder
ALASGKIAAA	HLA-A*02:02	0.9706732511520386	0.018083229415357796	binder
ALASIDSKLNQA	HLA-A*02:02	0.8444432616233826	0.11455765630475415	binder
ALASISHVA	HLA-A*02:02	0.9783912897109985	0.008158146376864798	binder
ALASLENHV	HLA-A*02:02	0.9903478741645813	0.0061844386680536155	binder
ALASVIKEL	HLA-A*02:02	0.9963743686676025	0.0022322985277009296	binder
ALATHILSL	HLA-A*02:02	0.988203477859497	0.00620585246618236	binder
ALATLIHQV	HLA-A*02:02	0.9978783369064331	0.0011098096603835731	binder
ALAVFPSLL	HLA-A*02:02	0.9716888904571533	0.008704479161809539	binder
ALAVMVDHL	HLA-A*02:02	0.9724539637565612	0.019783784700587323	binder
ALAWNAEQL	HLA-A*02:02	0.9606380701065064	0.025336019818876895	binder
ALAYIMDNKL	HLA-A*02:02	0.9248154401779175	0.017389607269577594	binder
ALDKITASL	HLA-A*02:02	0.9434769511222839	0.09272668780227145	binder
ALEEPDDQNRI	HLA-A*02:02	0.7424992203712464	0.19791694475368365	binder
ALEEQLQQIRAE	HLA-A*02:02	0.09960687849670649	0.05364122990161952	not-binder
ALEEQLQQIR	HLA-A*02:02	0.587229436635971	0.3170470789374177	ambiguous
ALEGSTQPLL	HLA-A*02:02	0.7523543834686279	0.16659750349331212	binder
ALFDAQAQV	HLA-A*02:02	0.9925490736961364	0.003662011699573773	binder
ALFDDRKNELAHL	HLA-A*02:02	0.8047802805900574	0.14234262554590796	binder
ALFDEQHREEM	HLA-A*02:02	0.9190062999725341	0.07080270688661754	binder
ALFDGHGGPAAA	HLA-A*02:02	0.9874222636222839	0.010406506969489969	binder
ALFDYAVTGDVKM	HLA-A*02:02	0.6148751586675644	0.3005169026374419	ambiguous
ALFEAAREVTL	HLA-A*02:02	0.9837912797927857	0.014772189956762579	binder
ALFEEISRSGEL	HLA-A*02:02	0.9720680236816406	0.017332241565406796	binder
ALFEEVPEL	HLA-A*02:02	0.9981005430221558	0.0009605673119617548	binder
ALFEGKVQL	HLA-A*02:02	0.993662166595459	0.0034352804881084002	binder
ALFEQKGPVYV	HLA-A*02:02	0.991682505607605	0.007956866577650787	binder
ALFKAWAL	HLA-A*02:02	0.9115931868553162	0.049578310626194014	binder
ALFMYKPKKV	HLA-A*02:02	0.7031914472579956	0.17014878269578268	binder
ALFNGAQKL	HLA-A*02:02	0.9751994371414184	0.014558434568168929	binder
ALFNKGGSVFL	HLA-A*02:02	0.9848502159118653	0.016146986170858985	binder
ALFPALRPGGFQA	HLA-A*02:02	0.80955570936203	0.15326698140066325	binder
ALFPAPLAQI	HLA-A*02:02	0.9839679479599	0.010202043217203182	binder
ALFPELPKSA	HLA-A*02:02	0.9834194540977478	0.008104068916250687	binder
ALFPENFHQNL	HLA-A*02:02	0.9879383325576783	0.008389314238284137	binder
ALFPGDSEIDQL	HLA-A*02:02	0.9695249319076538	0.03708222260730316	binder
ALFPGDVDRL	HLA-A*02:02	0.995192575454712	0.003367256396510527	binder
ALFPGVALL	HLA-A*02:02	0.9860776901245117	0.008793605641112574	binder
ALFPHLLQPVL	HLA-A*02:02	0.9759266614913941	0.011242316199601959	binder
ALFPHLLQPVLW	HLA-A*02:02	0.4838546395301819	0.3139188081428711	ambiguous
ALFPKDVDRL	HLA-A*02:02	0.9863657116889953	0.011817210377120706	binder
ALFQHITAL	HLA-A*02:02	0.9942134380340576	0.0031875906626232286	binder
ALFQPHLINV	HLA-A*02:02	0.9892348885536194	0.005978270644872739	binder
ALFQRPPLIA	HLA-A*02:02	0.9251188278198242	0.08172428784416425	binder
ALFRDKVVAL	HLA-A*02:02	0.9611735224723816	0.03313377644897532	binder
ALFSDTPANA	HLA-A*02:02	0.9796465635299683	0.014239475450795543	binder
ALFSEKSVGL	HLA-A*02:02	0.9789638161659241	0.01090471336093307	binder
ALFSFLYHL	HLA-A*02:02	0.9740034580230713	0.03006860892809478	binder
ALFSKAEEQLL	HLA-A*02:02	0.9521802425384521	0.06298375929932733	binder
ALFWADKVASL	HLA-A*02:02	0.8370315551757812	0.08182060589055122	binder
ALFWEQHDL	HLA-A*02:02	0.790967583656311	0.15623193059148238	binder
ALFYFASKL	HLA-A*02:02	0.8363880515098572	0.13622581621224164	binder
ALGEEALLRYV	HLA-A*02:02	0.9729590654373169	0.015005343230379704	binder
ALGEPLYRV	HLA-A*02:02	0.9856301069259643	0.007312894693611354	binder
ALGNIVHGL	HLA-A*02:02	0.9870702028274536	0.004552470312447875	binder
ALGPKPQGL	HLA-A*02:02	0.9231018424034119	0.03047982728993634	binder
ALGTDAEGQKV	HLA-A*02:02	0.9045836091041565	0.060214931041158035	binder
ALGWATAEL	HLA-A*02:02	0.9515471220016479	0.0343228051950673	binder
ALHAQVERL	HLA-A*02:02	0.9864538788795472	0.006955174716800289	binder
ALHDHLATI	HLA-A*02:02	0.9892147898674011	0.004304606188436687	binder
ALHDILTEI	HLA-A*02:02	0.9964794993400574	0.001683532377073348	binder
ALHDLLQHV	HLA-A*02:02	0.9972702383995056	0.001901496365213184	binder
ALHDQLFYL	HLA-A*02:02	0.9926348805427552	0.006196971696227747	binder
ALHDQLNRL	HLA-A*02:02	0.9792243719100953	0.018506498770148573	binder
ALHDQSQEL	HLA-A*02:02	0.9894705295562745	0.004943248290040759	binder
ALHDRAPQL	HLA-A*02:02	0.9783437252044678	0.018715710361389824	binder
ALHDSSDYL	HLA-A*02:02	0.982792341709137	0.0036322927865147913	binder
ALHEKEETL	HLA-A*02:02	0.9683984756469727	0.01732666222174278	binder
ALHHAVIFL	HLA-A*02:02	0.9747773289680481	0.026213983823213702	binder
ALHILVHEL	HLA-A*02:02	0.9850741147994995	0.007312339765278686	binder
ALHNFIDGL	HLA-A*02:02	0.9856513619422913	0.002300714263940517	binder
ALHPHTPKV	HLA-A*02:02	0.9900310516357422	0.005583403721630596	binder
ALHPVQFYL	HLA-A*02:02	0.9781187891960144	0.021457932839842857	binder
ALHSVEVEL	HLA-A*02:02	0.9692511200904846	0.021975994454469835	binder
ALHWFLNQV	HLA-A*02:02	0.9877478241920471	0.0038665790114864843	binder
ALIDGSREGFYL	HLA-A*02:02	0.9309002041816712	0.07563305839620131	binder
ALIDRMVNL	HLA-A*02:02	0.9959456562995911	0.0020154348670487305	binder
ALIEAEKVAQV	HLA-A*02:02	0.9971321940422058	0.0018349264719764427	binder
ALIEDEHNL	HLA-A*02:02	0.9937123537063599	0.003916328855210262	binder
ALIEKLVEL	HLA-A*02:02	0.9993152856826782	0.0006420011021676815	binder
ALIERGTAKL	HLA-A*02:02	0.9797256588935852	0.014457318151176768	binder
ALIPVINKL	HLA-A*02:02	0.9956919074058532	0.0030347730503738277	binder
ALKDEIDVL	HLA-A*02:02	0.9771081328392028	0.017145652691658034	binder
ALKDEVQEL	HLA-A*02:02	0.9985294580459595	0.001294421026004987	binder
ALKDKIEKA	HLA-A*02:02	0.9899360656738281	0.0050431024060116686	binder
ALKDLINEA	HLA-A*02:02	0.9914822936058044	0.00819027110541417	binder
ALKEDDPKAAL	HLA-A*02:02	0.9833191156387329	0.014572080646364359	binder
ALKEKIHEL	HLA-A*02:02	0.9988280892372131	0.0015918438836805859	binder
ALKEKVIKA	HLA-A*02:02	0.9843943953514099	0.003922519615708732	binder
ALKELMEIEEV	HLA-A*02:02	0.9422374963760376	0.10625940691724277	binder
ALKERADSL	HLA-A*02:02	0.9583224058151245	0.017838840669299926	binder
ALKERVDEL	HLA-A*02:02	0.9941526651382446	0.00174012902213161	binder
ALKKALAAA	HLA-A*02:02	0.9379164576530457	0.0260911102836956	binder
ALKKNLEKI	HLA-A*02:02	0.976336133480072	0.016498113584465762	binder
ALKNDLVEA	HLA-A*02:02	0.9887427926063538	0.0025839107184770366	binder
ALKPEVDKL	HLA-A*02:02	0.9841920852661132	0.009158872377126042	binder
ALKSGKLVTA	HLA-A*02:02	0.8419543981552124	0.08509216717677758	binder
ALKSHIMAA	HLA-A*02:02	0.9335424900054932	0.042442567399661055	binder
ALLDKLYAL	HLA-A*02:02	0.9951210379600525	0.003628048968746896	binder
ALMADMVYV	HLA-A*02:02	0.9928841829299927	0.004845595833468506	binder
ALMAGCIQEA	HLA-A*02:02	0.9836020231246948	0.013085753811307456	binder
ALMAHAMEEV	HLA-A*02:02	0.9913169264793396	0.007156638548650938	binder
ALMAQEQKL	HLA-A*02:02	0.9856387972831726	0.0072895694225075134	binder
ALMDEVVKA	HLA-A*02:02	0.9910555720329285	0.0046413073669927685	binder
ALMDQVHHM	HLA-A*02:02	0.993760597705841	0.0029446314254604504	binder
ALMEEMEAEHRL	HLA-A*02:02	0.9539223074913025	0.04249356159737024	binder
ALMKHPQFL	HLA-A*02:02	0.98922678232193	0.004917477792147844	binder
ALMPKQATV	HLA-A*02:02	0.9873295068740845	0.01081207193727546	binder
ALMPQLVQL	HLA-A*02:02	0.9941308379173279	0.004818781748047828	binder
ALMPVLNQV	HLA-A*02:02	0.9982436776161194	0.0012006245710561507	binder
ALNAITKKL	HLA-A*02:02	0.9790687561035156	0.011557085862925101	binder
ALNARGGGNQV	HLA-A*02:02	0.8837575912475586	0.07620928641096597	binder
ALNDCIYSV	HLA-A*02:02	0.9963253974914551	0.001996746058441253	binder
ALNDEIRQL	HLA-A*02:02	0.9965037107467651	0.002346836405542	binder
ALNDHFVKL	HLA-A*02:02	0.9936985015869141	0.0025212025881260237	binder
ALNEHMTSL	HLA-A*02:02	0.9939288139343262	0.002029335969287054	binder
ALNEKLVNL	HLA-A*02:02	0.9956423521041871	0.003902865968667356	binder
ALNELLQHV	HLA-A*02:02	0.998513114452362	0.0012358143443195258	binder
ALNENIDRV	HLA-A*02:02	0.9965985894203186	0.0027661702702127	binder
ALNENINQV	HLA-A*02:02	0.9983450531959533	0.001771122791259973	binder
ALNEQIARL	HLA-A*02:02	0.9968275547027587	0.001976653079248275	binder
ALNGHVEMV	HLA-A*02:02	0.9971659779548645	0.002631541973330363	binder
ALNGKLYIV	HLA-A*02:02	0.9806394100189209	0.01415149956895346	binder
ALNHVVQLL	HLA-A*02:02	0.9909534573554992	0.00598602915733632	binder
ALNIATHVL	HLA-A*02:02	0.8857802987098694	0.09033517879839122	binder
ALNNHVEVA	HLA-A*02:02	0.9726731896400451	0.010459728636657261	binder
ALNNLLHSL	HLA-A*02:02	0.9908616304397583	0.006319179452475751	binder
ALNPNEIQRA	HLA-A*02:02	0.9660546541213989	0.0149652449480056	binder
ALNQYYVHL	HLA-A*02:02	0.9692100882530212	0.011981639611258818	binder
ALNRNEIL	HLA-A*02:02	0.2962448574602604	0.2629681422469705	not-binder
ALNRSVQVV	HLA-A*02:02	0.8565372586250305	0.14087124865613268	binder
ALNSAIDKM	HLA-A*02:02	0.9210990071296692	0.06062006165809746	binder
ALNSKDAALATAL	HLA-A*02:02	0.7331919491291046	0.2519630199465141	binder
ALPDIKVLTL	HLA-A*02:02	0.9769354104995728	0.014344815077847432	binder
ALPEIFTEL	HLA-A*02:02	0.9983408689498902	0.001843986294095639	binder
ALPELEHNL	HLA-A*02:02	0.9929543972015381	0.004686863041676711	binder
ALPSEELNRQL	HLA-A*02:02	0.9618365287780761	0.016203885653348737	binder
ALQEACEAYLV	HLA-A*02:02	0.974297821521759	0.01641419237971449	binder
ALQEASEAYL	HLA-A*02:02	0.9868950247764587	0.0067089364627840155	binder
ALQEASEAYLV	HLA-A*02:02	0.97706378698349	0.01829103576994961	binder
ALQEKLQYL	HLA-A*02:02	0.9957875490188599	0.003585090330152499	binder
ALQEKLWNV	HLA-A*02:02	0.9979843616485595	0.0015675046655667896	binder
ALQEMVHQV	HLA-A*02:02	0.999027407169342	0.0009165700870186771	binder
ALQERLDGL	HLA-A*02:02	0.9904181838035584	0.0027451978792595788	binder
ALQSLLHLL	HLA-A*02:02	0.9864134192466736	0.011015144758540641	binder
ALRDVSEEL	HLA-A*02:02	0.9937859773635864	0.005134445510604103	binder
ALREENEQL	HLA-A*02:02	0.9913227915763855	0.008206999327338257	binder
ALRETVNAL	HLA-A*02:02	0.9875863790512085	0.007172151407694704	binder
ALRGEIETV	HLA-A*02:02	0.9937736511230468	0.002251393384783501	binder
ALRPEVERL	HLA-A*02:02	0.9823490023612976	0.009999942019682238	binder
ALSAIHQKL	HLA-A*02:02	0.9938053607940673	0.004287009527554178	binder
ALSALNPLL	HLA-A*02:02	0.9851070880889893	0.00650550760488403	binder
ALSALTARL	HLA-A*02:02	0.9831959366798401	0.006788204126537817	binder
ALSDGVHKI	HLA-A*02:02	0.9890900254249573	0.005686032112247942	binder
ALSDHHIYL	HLA-A*02:02	0.9948917865753174	0.004131801585578679	binder
ALSDHHVYL	HLA-A*02:02	0.994805097579956	0.00430226438872586	binder
ALSDIEKNYQL	HLA-A*02:02	0.9917161464691162	0.007471372323780065	binder
ALSDIFQAV	HLA-A*02:02	0.9959067463874817	0.002902323472390107	binder
ALSDLALHFL	HLA-A*02:02	0.987501585483551	0.00903193394503164	binder
ALSDSIHTV	HLA-A*02:02	0.9979611158370971	0.0015068248900494065	binder
ALSDTEQRL	HLA-A*02:02	0.9844162583351135	0.008719796404934026	binder
ALSEDINLI	HLA-A*02:02	0.9803746581077576	0.00990945341558313	binder
ALSEELVQL	HLA-A*02:02	0.996432113647461	0.0018907141284440136	binder
ALSEKIVSV	HLA-A*02:02	0.9987963914871216	0.0013401091804896013	binder
ALSEKLARL	HLA-A*02:02	0.9938756823539734	0.003933145884461912	binder
ALSELSDLHAHKL	HLA-A*02:02	0.5910054057836532	0.3375080658465444	ambiguous
ALSELSDLHA	HLA-A*02:02	0.9579765319824218	0.02462405529639213	binder
ALSEMVEYI	HLA-A*02:02	0.9948320627212525	0.00230208692112836	binder
ALSFIRDEV	HLA-A*02:02	0.92483971118927	0.05791197137650283	binder
ALSFKTGIA	HLA-A*02:02	0.25340664088726045	0.11658407223384686	not-binder
ALSGFGYRL	HLA-A*02:02	0.9620421767234802	0.01914218460235279	binder
ALSGHLETV	HLA-A*02:02	0.9972208380699158	0.0028765277655449888	binder
ALSGHVSTV	HLA-A*02:02	0.994578218460083	0.00478172204419693	binder
ALSGLDMVGV	HLA-A*02:02	0.9926292061805725	0.00325959078504219	binder
ALSGVTSHGL	HLA-A*02:02	0.962816059589386	0.029210278676446374	binder
ALSHLSTTV	HLA-A*02:02	0.9893486618995666	0.007552551156321544	binder
ALSIQNYHL	HLA-A*02:02	0.9550478458404541	0.03346869249391301	binder
ALSKFTSHL	HLA-A*02:02	0.9733742952346802	0.02110448910404875	binder
ALSKIIAVL	HLA-A*02:02	0.9887185215950012	0.007115917030240141	binder
ALSLVSCKL	HLA-A*02:02	0.8961803793907166	0.07857302987838935	binder
ALSMIIKSL	HLA-A*02:02	0.9397254109382629	0.04890985092250083	binder
ALSNHLNAV	HLA-A*02:02	0.9927591800689697	0.00593044324791959	binder
ALSNLEVKL	HLA-A*02:02	0.9900282979011535	0.003942285800606996	binder
ALSNMVAAL	HLA-A*02:02	0.9832594156265259	0.006970090882756738	binder
ALSPHNILL	HLA-A*02:02	0.9859443306922913	0.005979242525243702	binder
ALSPLGQLL	HLA-A*02:02	0.9637516021728516	0.017234134176308678	binder
ALSPLQSTL	HLA-A*02:02	0.9632153153419495	0.018039280234874444	binder
ALSPNNHEV	HLA-A*02:02	0.9912202715873718	0.005878912770021162	binder
ALSPNYDHV	HLA-A*02:02	0.9735273241996765	0.01380066636216634	binder
ALSPQLQQL	HLA-A*02:02	0.9937919974327087	0.004062459567270149	binder
ALSPVPSHWM	HLA-A*02:02	0.680088871717453	0.18593883619542315	binder
ALSQAREHQL	HLA-A*02:02	0.8495195865631103	0.11532007244559933	binder
ALSQINTKL	HLA-A*02:02	0.9859653353691101	0.007466522445648731	binder
ALSRALSQL	HLA-A*02:02	0.980297327041626	0.00762965963441367	binder
ALSRIKRHL	HLA-A*02:02	0.2545418445020914	0.2324239633183891	not-binder
ALSRVSVNV	HLA-A*02:02	0.9628117084503174	0.02216334017968804	binder
ALSSDKIAAL	HLA-A*02:02	0.9658113360404968	0.018515431548298808	binder
ALSSKVQQL	HLA-A*02:02	0.9944120645523071	0.0036361801399575665	binder
ALSSLAVVV	HLA-A*02:02	0.98169846534729	0.013434429211750414	binder
ALSSLIHAL	HLA-A*02:02	0.9966185569763184	0.001502387214802689	binder
ALSSLLQQL	HLA-A*02:02	0.9944165825843811	0.004362103541636914	binder
ALSSSQAEV	HLA-A*02:02	0.9893022060394288	0.007444300311238113	binder
ALSSVIKEL	HLA-A*02:02	0.9953312277793884	0.00283020118253635	binder
ALSTNTTKV	HLA-A*02:02	0.9747683644294739	0.01617591848844998	binder
ALSTQRDFL	HLA-A*02:02	0.7823510050773621	0.19066645140214952	binder
ALTDITNLNHL	HLA-A*02:02	0.9801531910896302	0.010561929617944808	binder
ALTEIQEFI	HLA-A*02:02	0.992582368850708	0.0037557538739667364	binder
ALTELGYNV	HLA-A*02:02	0.9850872159004211	0.0032348001982471335	binder
ALTELLAKI	HLA-A*02:02	0.9873676180839539	0.0053945250922212305	binder
ALTELNTKV	HLA-A*02:02	0.988468325138092	0.0070084814549525596	binder
ALTELREML	HLA-A*02:02	0.990578544139862	0.00446280067890682	binder
ALTHIDHSL	HLA-A*02:02	0.8986811876296997	0.0898287240953251	binder
ALTRVIYNL	HLA-A*02:02	0.973233962059021	0.004624407111002632	binder
ALVDHVAEL	HLA-A*02:02	0.998201334476471	0.001979518834433685	binder
ALVEQSQKL	HLA-A*02:02	0.975336754322052	0.019319564994410867	binder
ALVQDLAKA	HLA-A*02:02	0.9437701821327209	0.041012101348337965	binder
ALVSSLHLL	HLA-A*02:02	0.9865148425102234	0.00670803753001363	binder
ALWDKLFNL	HLA-A*02:02	0.9911267995834351	0.008813207072001922	binder
ALWDTAGQEDYDRL	HLA-A*02:02	0.38531478829681876	0.4081944895660902	ambiguous
ALYAVIEKA	HLA-A*02:02	0.9781727075576783	0.010787138873359506	binder
ALYDHLMDFL	HLA-A*02:02	0.9891221404075623	0.007007785809243122	binder
ALYDNVEKL	HLA-A*02:02	0.9973507761955261	0.0020842368807582694	binder
ALYDPINPDRETL	HLA-A*02:02	0.9218830823898315	0.05705265373630451	binder
ALYDYEGQEHDEL	HLA-A*02:02	0.8239544749259948	0.15336046241367426	binder
ALYDYKAKRSDEL	HLA-A*02:02	0.03612324921414256	0.017751649239275417	not-binder
ALYEALKENEKL	HLA-A*02:02	0.9221624374389649	0.05958628015571233	binder
ALYEKDNTYL	HLA-A*02:02	0.9929438710212708	0.00805839208079677	binder
ALYGHTQAV	HLA-A*02:02	0.9961795687675477	0.004040516918375188	binder
ALYHFSSSEL	HLA-A*02:02	0.9727041959762573	0.01569604128357254	binder
ALYHLAIKL	HLA-A*02:02	0.9422598004341125	0.02312093906610271	binder
ALYILGDKAQL	HLA-A*02:02	0.702080774307251	0.23937884743320986	binder
ALYPGQLVQL	HLA-A*02:02	0.9869605779647828	0.0170587135924664	binder
ALYPVLEKA	HLA-A*02:02	0.9822039842605591	0.0061894130624664005	binder
ALYQKLITSA	HLA-A*02:02	0.965554702281952	0.027316968475615756	binder
ALYSAEHGL	HLA-A*02:02	0.9315313220024108	0.04635143109416011	binder
ALYTATEKL	HLA-A*02:02	0.9563501477241516	0.019118860993121427	binder
ALYTVLHRL	HLA-A*02:02	0.9270582318305969	0.06184162205959895	binder
AMAATYSAL	HLA-A*02:02	0.9855683088302613	0.007149822964979987	binder
AMADLEQKV	HLA-A*02:02	0.995790421962738	0.002866829677671135	binder
AMAKIQAKI	HLA-A*02:02	0.9342747449874877	0.07318662771520412	binder
AMAPGTVTV	HLA-A*02:02	0.9937777519226074	0.006612090490355372	binder
AMAPLHPHPAGM	HLA-A*02:02	0.605947858095169	0.19297566749472642	binder
AMASIINRL	HLA-A*02:02	0.9950123429298401	0.0045409721450147995	binder
AMASLGALALL	HLA-A*02:02	0.9642144560813903	0.011575508455148811	binder
AMASLYDRI	HLA-A*02:02	0.9628555655479432	0.014283430399990017	binder
AMATESILHFA	HLA-A*02:02	0.7119192034006119	0.2716692689993901	binder
AMFDFSEKL	HLA-A*02:02	0.9917684435844422	0.004759346793518103	binder
AMFDHIPVGV	HLA-A*02:02	0.9960567712783813	0.004265419631894987	binder
AMFEPDMQEA	HLA-A*02:02	0.9689092040061951	0.021349374526817663	binder
AMFGKLMTI	HLA-A*02:02	0.9901029348373414	0.00849016299069527	binder
AMFPDTIPRV	HLA-A*02:02	0.9916880011558533	0.005403316841730479	binder
AMHGFSVTL	HLA-A*02:02	0.9788811922073364	0.004855336466562769	binder
AMIAVVPGYI	HLA-A*02:02	0.9760503053665162	0.011260480823809486	binder
AMIELVERL	HLA-A*02:02	0.9959186434745788	0.00317494311928909	binder
AMIKGLQVL	HLA-A*02:02	0.9681349754333496	0.018523500142025324	binder
AMKKVVQQL	HLA-A*02:02	0.9762007236480713	0.021277113250457783	binder
AMMAKAEYL	HLA-A*02:02	0.9769746422767639	0.018993847291362793	binder
AMNGHTAAV	HLA-A*02:02	0.9825567007064819	0.017669360078098932	binder
AMNGHVPAV	HLA-A*02:02	0.991293215751648	0.00951666356531226	binder
AMRAFADAL	HLA-A*02:02	0.9117191195487976	0.045750590748016864	binder
AMSSKFFLV	HLA-A*02:02	0.9836611866950988	0.00915192423629212	binder
AMTKDNNLL	HLA-A*02:02	0.7816985070705413	0.20568891293251748	binder
AMYPDQVQLL	HLA-A*02:02	0.9695279002189636	0.030655308779352568	binder
AQADLAYQL	HLA-A*02:02	0.9522512078285217	0.03244290191666013	binder
AQAEIEQYRL	HLA-A*02:02	0.8857970595359802	0.05935308587046251	binder
AQAELQHVL	HLA-A*02:02	0.920789098739624	0.11356838329024438	binder
AQAEVYKEL	HLA-A*02:02	0.9558453559875488	0.019630431035860006	binder
AQAKIYWNL	HLA-A*02:02	0.9495888471603393	0.018386250529639398	binder
AQYEDIAQK	HLA-A*02:02	0.4031007707118988	0.17102912595587505	not-binder
AQYEDIAQKS	HLA-A*02:02	0.6677648365497589	0.17071935447173409	binder
AQYEEIANRS	HLA-A*02:02	0.5345562994480133	0.1694634433500462	ambiguous
AQYEEIAQR	HLA-A*02:02	0.4647230066359043	0.27611739293087806	ambiguous
AQYEHDLEVA	HLA-A*02:02	0.8899881362915039	0.12096166453495558	binder
ASGLIHRV	HLA-A*02:02	0.20597969144582748	0.1713124363754599	not-binder
ATFARIWYL	HLA-A*02:02	0.9045496106147766	0.07441388491082902	binder
ATSDLNIKV	HLA-A*02:02	0.8490548729896545	0.10693247925079327	binder
ATSGLDHQL	HLA-A*02:02	0.6345868855714798	0.26734308216168073	binder
ATSYLSHQL	HLA-A*02:02	0.6069365322589875	0.25088393554867455	ambiguous
AVADENQNHHL	HLA-A*02:02	0.9652413129806519	0.04950615308665393	binder
AVADLQTRL	HLA-A*02:02	0.9564931392669678	0.03280165958407797	binder
AVAEINAVM	HLA-A*02:02	0.9296916484832763	0.049299994169699525	binder
AVAELNYGL	HLA-A*02:02	0.9742603302001953	0.015495330330224943	binder
AVAGLPHAV	HLA-A*02:02	0.9732637524604797	0.0036231663563300173	binder
AVAGPEMQVKL	HLA-A*02:02	0.7785391330718994	0.12015973413482023	binder
AVANIVNSV	HLA-A*02:02	0.9926275014877319	0.005213710588224798	binder
AVASFVTQL	HLA-A*02:02	0.9780515909194947	0.008726745458583547	binder
AVASKTYNL	HLA-A*02:02	0.941851818561554	0.04691596668851436	binder
AVEDLESVGKGA	HLA-A*02:02	0.12511600293219088	0.1306729486229636	not-binder
AVEDLESVGKG	HLA-A*02:02	0.07127832239493728	0.061593491236578	not-binder
AVFDKTLAEL	HLA-A*02:02	0.9525523662567139	0.025489386412556353	binder
AVGADAAYVF	HLA-A*02:02	0.09001877782866359	0.13524053782880177	not-binder
AVSDHEATL	HLA-A*02:02	0.9147292256355286	0.022600618835282527	binder
AVSDILEKL	HLA-A*02:02	0.9933722615242004	0.006248845674094673	binder
AVYDGHGGPAAA	HLA-A*02:02	0.9340233087539673	0.04706052112921391	binder
CLYGNVEKV	HLA-A*02:02	0.9896195888519287	0.006270129949641948	binder
DAFLGSFLYEYSR	HLA-A*02:02	0.0003955487788289247	0.0006115966828823773	not-binder
DILRALEKL	HLA-A*02:02	0.42250076644122603	0.2854035681277529	ambiguous
DNNRSLDLDSIIA	HLA-A*02:02	0.00293214788325713	0.0032199365953600807	not-binder
DRVYIHPFHL	HLA-A*02:02	0.056065817223861815	0.0761133299882756	not-binder
EALSLLHTL	HLA-A*02:02	0.6573895215988159	0.2218224742053233	binder
EDIAQKSKAEAESL	HLA-A*02:02	0.05488612726330757	0.08887457790757029	not-binder
EEANNDLENKIQ	HLA-A*02:02	0.30640037134289744	0.3139367605685832	not-binder
EEQLQQIR	HLA-A*02:02	0.026870775654970203	0.032737681524731575	not-binder
EESNYELEGKIK	HLA-A*02:02	0.4257185965776443	0.27027449516456714	ambiguous
EESNYELE	HLA-A*02:02	0.0004955461961799301	0.00036918850198178584	not-binder
EGPEGLKLI	HLA-A*02:02	0.01490378137677908	0.012376286350555264	not-binder
EGVNDNEEGFFSAR	HLA-A*02:02	0.00608765514625702	0.007296812640336097	not-binder
EIATYHSLL	HLA-A*02:02	0.17386694084852933	0.19626827723310708	not-binder
EKSPLQTI	HLA-A*02:02	0.005609688779804856	0.007965670026323727	not-binder
ELADIKQAYL	HLA-A*02:02	0.9109339714050293	0.05718282028603028	binder
ELAEIYAKL	HLA-A*02:02	0.9625097393989563	0.034222356295123574	binder
ELAELHANL	HLA-A*02:02	0.954947030544281	0.03651705070617475	binder
ELANLYHHV	HLA-A*02:02	0.9066715002059936	0.051089707012123675	binder
ELAQLYHHV	HLA-A*02:02	0.9239769220352173	0.04118769686243741	binder
ELKPFIEEL	HLA-A*02:02	0.9012150883674621	0.065600621167973	binder
ELSDVLIYL	HLA-A*02:02	0.9633270144462586	0.022705814719252697	binder
ELSEISERL	HLA-A*02:02	0.9632578492164612	0.016964879419449335	binder
ELSEKNFQL	HLA-A*02:02	0.9115966916084289	0.07599391397746379	binder
ELSHINARL	HLA-A*02:02	0.5791896387934685	0.27937569762330094	ambiguous
ELSKIIQKV	HLA-A*02:02	0.9668951153755188	0.016160763483973044	binder
ELSYLAHNL	HLA-A*02:02	0.8440633416175842	0.0641813555578895	binder
ESVGKGAVHDVKD	HLA-A*02:02	0.1112899094587192	0.15792462385086545	not-binder
ESVGKGAVHDVKDV	HLA-A*02:02	0.10300730969174765	0.19809940051745023	not-binder
FASGLIHRV	HLA-A*02:02	0.9829706192016602	0.01303672805082955	binder
FASTILHLV	HLA-A*02:02	0.9662869215011597	0.015554865330077454	binder
FAYDGKDYI	HLA-A*02:02	0.9726313591003418	0.01838917631359595	binder
FAYDGKDYLT	HLA-A*02:02	0.9463517904281616	0.01676460251793486	binder
FAYPNRPDVL	HLA-A*02:02	0.647181636095047	0.19235399652591254	binder
FDKATYDKL	HLA-A*02:02	0.009040359524078667	0.0075582162017993745	not-binder
FGEEPSKL	HLA-A*02:02	0.031135724403429776	0.02485088113083505	not-binder
FGGHIRSV	HLA-A*02:02	0.3751589298248291	0.3193644193149817	ambiguous
FGYPFRLNEA	HLA-A*02:02	0.38698851466178896	0.10739840002512331	not-binder
FIADSHQNFAL	HLA-A*02:02	0.9163060903549194	0.12939175486641605	binder
FIAEHYMFL	HLA-A*02:02	0.9858583688735962	0.009245053754885279	binder
FIAHFQDNL	HLA-A*02:02	0.9542048692703247	0.0198534023736095	binder
FIAPSGHGL	HLA-A*02:02	0.9674914956092835	0.02162035282508362	binder
FIAPTGHSL	HLA-A*02:02	0.975985336303711	0.020557396398207226	binder
FIFEKKLAQA	HLA-A*02:02	0.9698496341705323	0.012596955129874068	binder
FIFSDTHEL	HLA-A*02:02	0.9900673270225525	0.009153294523237928	binder
FIFSEKPVFV	HLA-A*02:02	0.9841231942176819	0.013506096055897601	binder
FIGDVIHNA	HLA-A*02:02	0.9720665097236634	0.013147512627795066	binder
FIMDDPAGNSYL	HLA-A*02:02	0.9734929084777832	0.015330207478356755	binder
FISALVDEL	HLA-A*02:02	0.9699094414710998	0.016532590367918824	binder
FISEFEHRV	HLA-A*02:02	0.9936949253082276	0.004306318200732406	binder
FISGHTSEL	HLA-A*02:02	0.9843443036079407	0.010035596293678443	binder
FISHLFMQL	HLA-A*02:02	0.9579397797584533	0.015085811925086899	binder
FISPFGHGL	HLA-A*02:02	0.9735548734664917	0.010190139852087499	binder
FISPTGHSL	HLA-A*02:02	0.9742237091064453	0.020558243259625745	binder
FIYHGEVPQA	HLA-A*02:02	0.9587996959686279	0.03288135016947622	binder
FKQYANDNGVD	HLA-A*02:02	0.005412422708468511	0.0032883814742947696	not-binder
FLADAKWIL	HLA-A*02:02	0.987174117565155	0.008442715649846139	binder
FLADDLGGL	HLA-A*02:02	0.9790775895118713	0.02802042583868745	binder
FLADIVQKL	HLA-A*02:02	0.9993978619575501	0.0006093002782268548	binder
FLADNHHQV	HLA-A*02:02	0.999033522605896	0.0005559468644540354	binder
FLADPDTVNHL	HLA-A*02:02	0.9984965562820435	0.0009787408049990872	binder
FLADPDTVNHLL	HLA-A*02:02	0.9954854369163513	0.0029318066724265267	binder
FLADPSAFVAA	HLA-A*02:02	0.9907780885696411	0.005963653423182845	binder
FLADPSAFV	HLA-A*02:02	0.995786440372467	0.002144764846357834	binder
FLADPVSNM	HLA-A*02:02	0.9872902989387512	0.005684304309116197	binder
FLADRGVDNTF	HLA-A*02:02	0.7846620798110961	0.1436834395216111	binder
FLAEAARSL	HLA-A*02:02	0.9953401327133179	0.002965275426706637	binder
FLAEDALNTV	HLA-A*02:02	0.9980774879455566	0.0010540072284540532	binder
FLAEDPKVTL	HLA-A*02:02	0.992961072921753	0.0061121646590420395	binder
FLAEEGFYKF	HLA-A*02:02	0.9417758584022522	0.043839222378506675	binder
FLAEEKHLHV	HLA-A*02:02	0.9953099846839905	0.0040753391139442775	binder
FLAEEKHLHVL	HLA-A*02:02	0.9943848729133606	0.005030152133763671	binder
FLAEGIVNGHTL	HLA-A*02:02	0.9872747659683228	0.012931069073810982	binder
FLAEGLRNENL	HLA-A*02:02	0.9884123921394348	0.009910876374677328	binder
FLAEHDYGLF	HLA-A*02:02	0.9286748766899109	0.05864394094558687	binder
FLAEHDYGL	HLA-A*02:02	0.9972809195518494	0.0017823458439462753	binder
FLAEHPNVTL	HLA-A*02:02	0.997572374343872	0.00201848946858338	binder
FLAEIEALEKM	HLA-A*02:02	0.9867970108985901	0.008564893836096913	binder
FLAEIFKKI	HLA-A*02:02	0.9976851582527161	0.002081596195181226	binder
FLAERLYAEV	HLA-A*02:02	0.9984931945800781	0.0014220334465733825	binder
FLAGAVTSV	HLA-A*02:02	0.9979516863822937	0.0009131156639300092	binder
FLAHDQAVRTL	HLA-A*02:02	0.9448343753814697	0.02366436531096362	binder
FLAHIYTEL	HLA-A*02:02	0.9949647665023804	0.002231812589178148	binder
FLAITTDCL	HLA-A*02:02	0.9659083724021912	0.010941498950946607	binder
FLAKDFNFL	HLA-A*02:02	0.9934182047843934	0.004007127833154949	binder
FLAKLIAQA	HLA-A*02:02	0.9916606664657592	0.0029903852887595457	binder
FLAKMTNGF	HLA-A*02:02	0.7886060118675232	0.13504374898321445	binder
FLANVSTVLTSKY	HLA-A*02:02	0.2274830021895468	0.20723639666249355	not-binder
FLAPISSSKL	HLA-A*02:02	0.9844965100288391	0.016361096022929813	binder
FLAPSSGVQPTL	HLA-A*02:02	0.9538957238197326	0.04020607548236559	binder
FLAQENMRL	HLA-A*02:02	0.9901528596878052	0.006469399984305404	binder
FLAQHFDKL	HLA-A*02:02	0.9892938137054443	0.008546216723640051	binder
FLAQRAVEL	HLA-A*02:02	0.9960924983024597	0.002816577574089182	binder
FLARHSNVNL	HLA-A*02:02	0.9714483976364136	0.019500023417835986	binder
FLASDLDQKM	HLA-A*02:02	0.9775538682937622	0.010487563146007328	binder
FLASDVQQL	HLA-A*02:02	0.9960381627082825	0.0021265234441353734	binder
FLASESLIKQI	HLA-A*02:02	0.9651062726974488	0.033698222991721795	binder
FLASLDRAK	HLA-A*02:02	0.18745008409023284	0.06347471346317125	not-binder
FLASSEEKL	HLA-A*02:02	0.9801119327545166	0.012952825822365219	binder
FLASVVDPRV	HLA-A*02:02	0.9915215969085693	0.005296940180328305	binder
FLATRNDNI	HLA-A*02:02	0.9443294525146484	0.020783622782977053	binder
FLDDLSQKL	HLA-A*02:02	0.995050024986267	0.003700248961857609	binder
FLDEKTHEL	HLA-A*02:02	0.9996314525604248	0.00016543081365741664	binder
FLDNLHINL	HLA-A*02:02	0.9932495832443238	0.0026681587269694104	binder
FLEESRNQL	HLA-A*02:02	0.9742246866226196	0.008684699855307936	binder
FLESGKTNL	HLA-A*02:02	0.9407835960388183	0.0208541309193051	binder
FLETKTQAL	HLA-A*02:02	0.9526787519454956	0.019932348605168355	binder
FLETNVPLL	HLA-A*02:02	0.9719654202461243	0.0172263551142047	binder
FLFDEEMEQM	HLA-A*02:02	0.9922158479690552	0.004355450841837296	binder
FLFDGSPTYV	HLA-A*02:02	0.9994136929512024	0.0006222991343892972	binder
FLFDGSPTYVL	HLA-A*02:02	0.9982988595962524	0.0016389336152875765	binder
FLFDHLLTL	HLA-A*02:02	0.9976357340812683	0.0011693662321402545	binder
FLFDRPMHV	HLA-A*02:02	0.9989247798919678	0.0003879034570319741	binder
FLFDTQHFI	HLA-A*02:02	0.9960909366607666	0.002383029845096207	binder
FLFELPSRL	HLA-A*02:02	0.9909513711929321	0.007956345415745402	binder
FLFEPVVKA	HLA-A*02:02	0.988863468170166	0.007269339557328174	binder
FLFGEEPSKL	HLA-A*02:02	0.996212899684906	0.0024063968305821073	binder
FLFGEVHKA	HLA-A*02:02	0.9943246603012085	0.001771722195879986	binder
FLFGLSTSQQHL	HLA-A*02:02	0.732820475101471	0.15381813134270117	binder
FLFGYPKRL	HLA-A*02:02	0.9839140415191651	0.00365954430320277	binder
FLFLDRTYV	HLA-A*02:02	0.9824864625930786	0.00817302024723596	binder
FLFNELKGETM	HLA-A*02:02	0.9500084757804871	0.04226226471454265	binder
FLFNKVVNL	HLA-A*02:02	0.9974632740020752	0.001636258822181976	binder
FLFNLPDQKA	HLA-A*02:02	0.9746472239494324	0.02006179412126535	binder
FLFNTENKL	HLA-A*02:02	0.9803724884986877	0.008683575682029258	binder
FLFNTENKLL	HLA-A*02:02	0.9720625281333923	0.011578701693515695	binder
FLFPNKESLI	HLA-A*02:02	0.9779452562332154	0.01442963301434941	binder
FLFQAGSGIYHV	HLA-A*02:02	0.9056501507759094	0.0714530422684985	binder
FLFSEKPEKNL	HLA-A*02:02	0.9672963261604309	0.041839473043746536	binder
FLFSEKPEKNLL	HLA-A*02:02	0.9345902085304261	0.043234060337755356	binder
FLFSKFIEL	HLA-A*02:02	0.9973647832870484	0.001862978776654999	binder
FLGDLSHLL	HLA-A*02:02	0.993549919128418	0.004091840722897485	binder
FLGDYVENL	HLA-A*02:02	0.9971859216690063	0.0016554076035816638	binder
FLGEINDRL	HLA-A*02:02	0.9947455525398254	0.0027208750166548192	binder
FLGENISNFL	HLA-A*02:02	0.9942625641822815	0.0033377322560756437	binder
FLGNFQDNL	HLA-A*02:02	0.9833970546722413	0.003609768898404059	binder
FLGPWPAAS	HLA-A*02:02	0.9439161658287049	0.03338785130905862	binder
FLGQTEAQYHL	HLA-A*02:02	0.880559253692627	0.10249118580011177	binder
FLGSFIDHV	HLA-A*02:02	0.9960880160331727	0.0022092782565573863	binder
FLGYMVHRL	HLA-A*02:02	0.9824844717979431	0.006128627407244411	binder
FLHANHERL	HLA-A*02:02	0.9731365323066712	0.017354283621795433	binder
FLHDHQAEL	HLA-A*02:02	0.995597243309021	0.0026256815037831423	binder
FLHDHVDLQV	HLA-A*02:02	0.9949161648750305	0.0066286841874717475	binder
FLHDNMVEI	HLA-A*02:02	0.9931869864463806	0.005924053149518964	binder
FLHEATARL	HLA-A*02:02	0.993100380897522	0.0016182921389949856	binder
FLHEATVRL	HLA-A*02:02	0.9950117349624634	0.0011775331342567187	binder
FLHEESILERV	HLA-A*02:02	0.9417208909988404	0.10947129712811945	binder
FLHEKLESL	HLA-A*02:02	0.9973471999168396	0.0019059499535611611	binder
FLHELEEKM	HLA-A*02:02	0.9874785900115967	0.0107151873266788	binder
FLHETGGAMV	HLA-A*02:02	0.9913180828094482	0.0032321344313162633	binder
FLHVGQAGL	HLA-A*02:02	0.9651260852813721	0.01559765492096448	binder
FLHWYTGEGM	HLA-A*02:02	0.9283764600753784	0.04789021245575837	binder
FLIDIVPRDEL	HLA-A*02:02	0.9839494943618774	0.015391024088069144	binder
FLIEEQKIVV	HLA-A*02:02	0.986292839050293	0.011152811382448813	binder
FLIEGTISRA	HLA-A*02:02	0.9950258135795593	0.0026304259834145504	binder
FLIEPEHVNTV	HLA-A*02:02	0.9943601369857789	0.008233555217929876	binder
FLIGDEAATHL	HLA-A*02:02	0.9939929485321045	0.004861459574622116	binder
FLIGPKLYEA	HLA-A*02:02	0.9755515813827514	0.02017938560237246	binder
FLIGQGAHVGA	HLA-A*02:02	0.9764943599700928	0.02194095428328668	binder
FLIGQGAHV	HLA-A*02:02	0.9954795360565185	0.002074870561409393	binder
FLINFIHTL	HLA-A*02:02	0.9976401805877686	0.0014695234557411238	binder
FLIPFETRQL	HLA-A*02:02	0.9826198577880859	0.007087711491996855	binder
FLIPIYHQV	HLA-A*02:02	0.9983195424079895	0.00044864331882393154	binder
FLIRESETL	HLA-A*02:02	0.9818010449409484	0.011538677088542183	binder
FLITILDHL	HLA-A*02:02	0.9844497323036194	0.013150359312001763	binder
FLKEELVAA	HLA-A*02:02	0.992905855178833	0.0030159593015089206	binder
FLKENGEKL	HLA-A*02:02	0.9852844834327698	0.013008304725009447	binder
FLKNEKGQYI	HLA-A*02:02	0.8279923915863037	0.09638148570274996	binder
FLKNELDNV	HLA-A*02:02	0.9933159589767456	0.0038138140249333327	binder
FLKNEVERL	HLA-A*02:02	0.9933885335922241	0.0030680695948878873	binder
FLKPDDIQYF	HLA-A*02:02	0.8407350778579712	0.10557879426823903	binder
FLKSNFEYL	HLA-A*02:02	0.9851163268089295	0.008434118407519614	binder
FLLEKGYEV	HLA-A*02:02	0.9981014490127563	0.0014857001381245892	binder
FLLGPEGQHLL	HLA-A*02:02	0.9796153783798218	0.019321750551397975	binder
FLLPIKTVGV	HLA-A*02:02	0.9926418423652649	0.0057512697043306405	binder
FLMDFIHQV	HLA-A*02:02	0.9997400045394897	0.00013302665519570998	binder
FLMEEVHMI	HLA-A*02:02	0.9975733041763306	0.002248735213001454	binder
FLMGPVKQL	HLA-A*02:02	0.9839330792427063	0.004378013379965128	binder
FLMNEVIKL	HLA-A*02:02	0.9971159815788269	0.0020104699630254788	binder
FLMPTSSEL	HLA-A*02:02	0.9894441485404968	0.012835563223092174	binder
FLMRHLVHM	HLA-A*02:02	0.9744976758956909	0.010689999472363083	binder
FLNASANKL	HLA-A*02:02	0.9669869661331176	0.013749403156082208	binder
FLNDEVWNL	HLA-A*02:02	0.9984780550003052	0.0008559844481553764	binder
FLNDPGHLL	HLA-A*02:02	0.9898539423942566	0.004115584808384366	binder
FLNDTTKPVGL	HLA-A*02:02	0.9585037589073181	0.04979803585502133	binder
FLNEDLNQL	HLA-A*02:02	0.997292947769165	0.0017091502552075233	binder
FLNEEVKSL	HLA-A*02:02	0.9965069055557251	0.0014771891632409254	binder
FLNEHPGGEEV	HLA-A*02:02	0.9830075979232789	0.024878036780597298	binder
FLNELIKVL	HLA-A*02:02	0.9946407794952392	0.0027775218866171432	binder
FLNGEVIRL	HLA-A*02:02	0.9972195744514465	0.0014919060520575884	binder
FLNGIIDRI	HLA-A*02:02	0.9947826981544494	0.003354560871221603	binder
FLNKEILEL	HLA-A*02:02	0.9973610520362854	0.0014073805216845265	binder
FLNKEITSV	HLA-A*02:02	0.9981482625007629	0.000952664440382015	binder
FLNKLIPVL	HLA-A*02:02	0.9938693404197693	0.0016223793552449955	binder
FLNKYILSL	HLA-A*02:02	0.9940173506736756	0.0019271157858263559	binder
FLNNQEYVL	HLA-A*02:02	0.9840409874916076	0.005753163814478855	binder
FLNNQIKEL	HLA-A*02:02	0.9967145681381225	0.0017649164059047855	binder
FLNPDEVHAI	HLA-A*02:02	0.9923601269721984	0.0071254023363273985	binder
FLNRSIQKL	HLA-A*02:02	0.9740698575973511	0.020488614294464146	binder
FLNSVTDIHQL	HLA-A*02:02	0.9961391687393188	0.0011295390420493026	binder
FLPDPSALQNL	HLA-A*02:02	0.9877687811851501	0.007373202415581752	binder
FLPEFAGTQL	HLA-A*02:02	0.9875953912734985	0.003476187825116829	binder
FLPETRIMTSV	HLA-A*02:02	0.9769895672798157	0.016751509825744876	binder
FLPEVIYKM	HLA-A*02:02	0.991173529624939	0.0011730582779118227	binder
FLPLHYDYL	HLA-A*02:02	0.9519112944602967	0.020058570519107023	binder
FLPLIVNTV	HLA-A*02:02	0.9887007951736451	0.005432389719021001	binder
FLPPEHTIVYI	HLA-A*02:02	0.8959375262260437	0.11519011935041186	binder
FLPQKIIYL	HLA-A*02:02	0.9939791917800903	0.004160737226644493	binder
FLPSHSLDTV	HLA-A*02:02	0.9855563521385193	0.007415701349742903	binder
FLPSHYNYL	HLA-A*02:02	0.9862640619277954	0.010068764623364238	binder
FLPSYIIDV	HLA-A*02:02	0.9859246492385865	0.009641774857946046	binder
FLPTILNQL	HLA-A*02:02	0.9889847874641419	0.005714898602732296	binder
FLQEEPGQLL	HLA-A*02:02	0.9807399988174439	0.020808440597139908	binder
FLQEGDLISA	HLA-A*02:02	0.990559458732605	0.0075708783204489405	binder
FLQEHNTTL	HLA-A*02:02	0.9971851110458374	0.0018733656235537706	binder
FLQEKSPAV	HLA-A*02:02	0.9949101805686951	0.003142582742302271	binder
FLQENTHVRL	HLA-A*02:02	0.9834926962852478	0.011034300635879388	binder
FLQEYVANL	HLA-A*02:02	0.9965564370155334	0.0026067242524874896	binder
FLQKLISQL	HLA-A*02:02	0.9975436329841614	0.0017079083765731986	binder
FLQPELVKL	HLA-A*02:02	0.9928854942321778	0.0045739028313895105	binder
FLQPGGYHV	HLA-A*02:02	0.9894904971122742	0.0039530318733703804	binder
FLQPGGYHVL	HLA-A*02:02	0.9510539770126343	0.034252544464262485	binder
FLQRFIDPL	HLA-A*02:02	0.9859876990318298	0.006897423094825188	binder
FLRDNLEWL	HLA-A*02:02	0.9881018996238708	0.007232220754083211	binder
FLRDTKQAEAFL	HLA-A*02:02	0.3951933324337006	0.31615466385818847	ambiguous
FLREWVESM	HLA-A*02:02	0.9891276955604553	0.0075165021933394915	binder
FLRNINEYL	HLA-A*02:02	0.9874974370002747	0.007526082386295778	binder
FLSDAEIIQL	HLA-A*02:02	0.9872472882270813	0.007342243010185731	binder
FLSDHVQEM	HLA-A*02:02	0.9985294461250305	0.0009235733352423836	binder
FLSDIPSSQI	HLA-A*02:02	0.9820150136947632	0.008330516636943694	binder
FLSDLRDML	HLA-A*02:02	0.9895520687103272	0.004138112972797236	binder
FLSEEGGHVAV	HLA-A*02:02	0.9953644871711731	0.0037661495076042233	binder
FLSEEGGHV	HLA-A*02:02	0.9850778698921203	0.0070662468476113405	binder
FLSEHPNVTL	HLA-A*02:02	0.9952325344085693	0.004685897179752513	binder
FLSEKDSLL	HLA-A*02:02	0.9877658963203431	0.010892686921542567	binder
FLSEKLERI	HLA-A*02:02	0.994199562072754	0.004457622468063056	binder
FLSELTQQL	HLA-A*02:02	0.9985345840454102	0.0007057037551223671	binder
FLSEVFHQA	HLA-A*02:02	0.9971214771270752	0.0009869761480317486	binder
FLSEVSENKL	HLA-A*02:02	0.996634554862976	0.001726129956956177	binder
FLSGYYVTL	HLA-A*02:02	0.9793541073799134	0.02275114857043088	binder
FLSHIPITL	HLA-A*02:02	0.9946084141731262	0.0022580039861807297	binder
FLSILCNNL	HLA-A*02:02	0.9700803995132447	0.01587592087868715	binder
FLSKDISYL	HLA-A*02:02	0.994788408279419	0.0029009933322085334	binder
FLSKIEEKL	HLA-A*02:02	0.9961941957473754	0.003627756915295795	binder
FLSKRLSKA	HLA-A*02:02	0.7598530650138855	0.14088496333131995	binder
FLSLIGEKV	HLA-A*02:02	0.9813004851341247	0.009117070990691319	binder
FLSNDTVQL	HLA-A*02:02	0.9923374056816101	0.008004670220760785	binder
FLSPDKLSL	HLA-A*02:02	0.9816861271858215	0.008526434941988197	binder
FLSPHQLQQHL	HLA-A*02:02	0.9643782377243042	0.03621898068423704	binder
FLSPKVDPSL	HLA-A*02:02	0.9724493384361267	0.024582393419316458	binder
FLSPLNPAHQL	HLA-A*02:02	0.9874724388122559	0.007578441891007611	binder
FLSPVDNHM	HLA-A*02:02	0.9195239901542663	0.031235537381989704	binder
FLSQEHQQQV	HLA-A*02:02	0.9811347246170044	0.025127798541341236	binder
FLSQIESDCL	HLA-A*02:02	0.9595820665359497	0.019892854333499153	binder
FLSQIESDRL	HLA-A*02:02	0.9802615284919739	0.015736358070269785	binder
FLSQRETLL	HLA-A*02:02	0.9752095222473145	0.01771307007580242	binder
FLSQTGHGV	HLA-A*02:02	0.9895238637924194	0.003313770386891473	binder
FLSRQFESL	HLA-A*02:02	0.9763211131095886	0.018850852195279433	binder
FLSSFEEKI	HLA-A*02:02	0.993550717830658	0.0050542740795001505	binder
FLSSSNLSL	HLA-A*02:02	0.9808650612831116	0.01805857338485256	binder
FLSSVIQNL	HLA-A*02:02	0.9980284810066223	0.0009991535763957365	binder
FLSTLEHHL	HLA-A*02:02	0.994613254070282	0.003376712345425865	binder
FLSTLHEVYL	HLA-A*02:02	0.9903634190559387	0.003877908922277988	binder
FLSTNEGKL	HLA-A*02:02	0.9513829469680786	0.03081530985808257	binder
FLTAAKKARAG	HLA-A*02:02	0.009560640808194876	0.007301622749461159	not-binder
FLTDREVRL	HLA-A*02:02	0.9785019278526306	0.012555786315044901	binder
FLTDTSHLL	HLA-A*02:02	0.9912516951560975	0.00986744783704547	binder
FLTEFINYI	HLA-A*02:02	0.9968462109565734	0.001881592152932988	binder
FLTEHNSNV	HLA-A*02:02	0.9935442090034485	0.008364016209389312	binder
FLTGVTTEL	HLA-A*02:02	0.9839521527290345	0.013090097092081109	binder
FLTKIHEML	HLA-A*02:02	0.9860293388366699	0.011054947591668233	binder
FLTPLRNFI	HLA-A*02:02	0.8940753221511841	0.09355894363364496	binder
FLTPLRNIF	HLA-A*02:02	0.17179858461022376	0.07542310608601194	not-binder
FLTRIISQL	HLA-A*02:02	0.9930441379547119	0.003501728746460721	binder
FLVAENERL	HLA-A*02:02	0.9674883723258972	0.02609522943472617	binder
FLVDIMEHL	HLA-A*02:02	0.9985882401466369	0.000713879255774037	binder
FLVEHNLVL	HLA-A*02:02	0.9948262929916382	0.0022774857769516242	binder
FLVEHVLTL	HLA-A*02:02	0.9987246632575989	0.0005408672178799707	binder
FLVGEAARALS	HLA-A*02:02	0.41578599959611895	0.19337024274214273	ambiguous
FLVPTFEQL	HLA-A*02:02	0.9895155191421509	0.007329281341440609	binder
FLVQNIHTL	HLA-A*02:02	0.995639967918396	0.004130340372548724	binder
FLVTVIHTL	HLA-A*02:02	0.9922006368637085	0.005708578406704327	binder
FLWPDEDSRL	HLA-A*02:02	0.9965399742126465	0.0017525494778068977	binder
FLWVGATPHL	HLA-A*02:02	0.9796143889427185	0.006906701372487969	binder
FLYAAQPELL	HLA-A*02:02	0.9751431465148925	0.011460260972615087	binder
FLYAGHIFL	HLA-A*02:02	0.9965781807899475	0.001737175348998597	binder
FLYDDNQRV	HLA-A*02:02	0.9977346539497376	0.001139485677955481	binder
FLYDTHQNL	HLA-A*02:02	0.9970159292221069	0.0011529749725491434	binder
FLYEKLDRKV	HLA-A*02:02	0.9936946511268616	0.0036943416831500143	binder
FLYFEDHGL	HLA-A*02:02	0.9750390410423279	0.01667921796585709	binder
FLYGSNAAFL	HLA-A*02:02	0.9940624713897706	0.002973279594341898	binder
FLYKEKLVSV	HLA-A*02:02	0.9896306157112121	0.010177377083439725	binder
FLYNHGIGTL	HLA-A*02:02	0.9940962195396423	0.0039455427158159575	binder
FLYPAAQLQHL	HLA-A*02:02	0.9893215775489808	0.01258314562350627	binder
FLYPFLHTV	HLA-A*02:02	0.9991281390190124	0.0004315686504531038	binder
FLYPGKNGRL	HLA-A*02:02	0.9927413463592529	0.005445538979693182	binder
FLYQQQGRLD	HLA-A*02:02	0.17472463632002472	0.12825631143249835	not-binder
FLYQQQGRLDK	HLA-A*02:02	0.041102662496268746	0.04590463869144841	not-binder
FLYQQQGRLDKL	HLA-A*02:02	0.6372326016426086	0.28749970031378086	ambiguous
FLYQYSTRL	HLA-A*02:02	0.9891932487487793	0.003817162723289599	binder
FLYSSGDKEQL	HLA-A*02:02	0.9752113461494446	0.02000118718198529	binder
FLYTGEGDTV	HLA-A*02:02	0.9924584150314331	0.008335598891726704	binder
FMAEHLEETL	HLA-A*02:02	0.9974043607711792	0.0021620542368675035	binder
FMAPIDHTTM	HLA-A*02:02	0.9702747583389282	0.019746541365481467	binder
FMAPKAWTV	HLA-A*02:02	0.996697723865509	0.0034893701990040228	binder
FMAPLQEKV	HLA-A*02:02	0.9944748878479004	0.0036437180795350584	binder
FMAPYTHFT	HLA-A*02:02	0.9685594797134399	0.019849403015967184	binder
FMASHLDYL	HLA-A*02:02	0.9928325414657593	0.00296475257957497	binder
FMATIAEGL	HLA-A*02:02	0.9866520762443542	0.00522867105902238	binder
FMFDEKLVTV	HLA-A*02:02	0.998368752002716	0.0010106760598986772	binder
FMFEGHDTTA	HLA-A*02:02	0.9923168659210205	0.003615477003097644	binder
FMHQIIDQV	HLA-A*02:02	0.9956709742546082	0.0027114504821088596	binder
FMIDASVHPTL	HLA-A*02:02	0.9909289360046387	0.006412025544379383	binder
FMIDRDNSVF	HLA-A*02:02	0.9230891466140747	0.09418859530280328	binder
FMIKHSQKL	HLA-A*02:02	0.978708028793335	0.013744147861123919	binder
FMKKYIHVA	HLA-A*02:02	0.9419635891914367	0.017326290059601547	binder
FMKNKVEQL	HLA-A*02:02	0.9898414611816406	0.004465138910943791	binder
FMKPGKVVLV	HLA-A*02:02	0.8867204070091248	0.04194282669352252	binder
FMMDKTNIL	HLA-A*02:02	0.9959537386894226	0.0024102248259958653	binder
FMMPRIVNV	HLA-A*02:02	0.9978590965270996	0.002687979250190941	binder
FMNDAIEKA	HLA-A*02:02	0.9824082493782044	0.014469404007789736	binder
FMNPHLISV	HLA-A*02:02	0.9985924601554871	0.0010697630446221552	binder
FMNSVIQSL	HLA-A*02:02	0.9917966365814209	0.003824829334928038	binder
FMSDLMKAL	HLA-A*02:02	0.9835857152938843	0.008879083248221637	binder
FMSEISDEF	HLA-A*02:02	0.914095115661621	0.08794438130556453	binder
FMSLLEEKL	HLA-A*02:02	0.9660749912261963	0.03172575222709046	binder
FNEKSKEL	HLA-A*02:02	0.02415596479550004	0.02968792515484979	not-binder
FQAEIAQLM	HLA-A*02:02	0.9498064398765564	0.04198443974768089	binder
FQATIVKAV	HLA-A*02:02	0.9758995652198792	0.008873164813925494	binder
FQHEENLLQQV	HLA-A*02:02	0.9336513400077819	0.028210751271314158	binder
FQSDTNAML	HLA-A*02:02	0.9706521391868591	0.013897361587533375	binder
FQTDLIYNL	HLA-A*02:02	0.9886637568473816	0.007001923112848957	binder
FQYDSTHGKFHGTV	HLA-A*02:02	0.18870345514733344	0.15406439053948345	not-binder
FQYESKVFYL	HLA-A*02:02	0.9679758667945861	0.011475148848530708	binder
FQYPCYQEGL	HLA-A*02:02	0.8905677914619445	0.054355540780845264	binder
FTADFVRQL	HLA-A*02:02	0.9837737321853638	0.013250863820296522	binder
FTAEKTDEL	HLA-A*02:02	0.9492743611335754	0.0409885610628134	binder
FTFEGKLEAA	HLA-A*02:02	0.9354567766189575	0.05176434107828786	binder
FVADEELVHLL	HLA-A*02:02	0.9927384734153748	0.0053028725650555286	binder
FVADFADKL	HLA-A*02:02	0.9896585464477539	0.005219536324530474	binder
FVANDSTLFTL	HLA-A*02:02	0.7946923613548279	0.1475410604965302	binder
FVDDYTVRV	HLA-A*02:02	0.9904059052467347	0.0066218742233842475	binder
FVFDRPLPVS	HLA-A*02:02	0.8076504230499267	0.1189556750440392	binder
FVIDLQTRL	HLA-A*02:02	0.9855261087417603	0.007391552576963614	binder
FVIRNIVEA	HLA-A*02:02	0.9631578683853149	0.022502113020334544	binder
FVNDIFERI	HLA-A*02:02	0.9910176753997803	0.011499769948468018	binder
FVPEIFHRI	HLA-A*02:02	0.9814973711967468	0.023540873710056035	binder
FVYGGPQVQL	HLA-A*02:02	0.9855918049812317	0.009210078127321393	binder
GAADIDHKL	HLA-A*02:02	0.7448924541473388	0.09797590260013114	binder
GAGGGFGSRSL	HLA-A*02:02	0.7041427016258239	0.12262792601504	binder
GEILARQEL	HLA-A*02:02	0.22832383289933206	0.16787905594318264	not-binder
GGLPERSVSL	HLA-A*02:02	0.2492048865184188	0.13303249298418554	not-binder
GIADLAHLL	HLA-A*02:02	0.9827199459075928	0.013261046262355945	binder
GIAKHIQKL	HLA-A*02:02	0.943968391418457	0.05753980041030487	binder
GIFGGHIRSV	HLA-A*02:02	0.9883617639541626	0.009288946287705258	binder
GIMKKAYEL	HLA-A*02:02	0.9708459496498107	0.02435832758277253	binder
GISDLAQHYL	HLA-A*02:02	0.967006242275238	0.02050575399396315	binder
GKDAVEDL	HLA-A*02:02	0.00535865193232894	0.003956146485607837	not-binder
GLAAENQEL	HLA-A*02:02	0.9866232395172119	0.013302790132472549	binder
GLAAFRAFL	HLA-A*02:02	0.9764881491661072	0.013372273893966419	binder
GLAAGRTFLL	HLA-A*02:02	0.9758560657501221	0.01444677304645331	binder
GLADASLLKKV	HLA-A*02:02	0.9896580696105957	0.008819003851587175	binder
GLADITQQL	HLA-A*02:02	0.9981421589851379	0.000937920115139807	binder
GLADKVYFL	HLA-A*02:02	0.9975258946418762	0.0020746648227962894	binder
GLADNTVIAKV	HLA-A*02:02	0.9956111669540405	0.004989484836419663	binder
GLADPRWASINL	HLA-A*02:02	0.7649312973022461	0.15339142937912975	binder
GLADPSALTQA	HLA-A*02:02	0.9762254476547241	0.017065751516912572	binder
GLAEDIDKGEV	HLA-A*02:02	0.9933440089225769	0.007108162879725468	binder
GLAEDSPKM	HLA-A*02:02	0.9756038427352905	0.017660442170159624	binder
GLAEFQENV	HLA-A*02:02	0.9983747720718383	0.0016016058633465992	binder
GLAELGHRL	HLA-A*02:02	0.9948031306266785	0.0035430587395539107	binder
GLAENKSTL	HLA-A*02:02	0.9767722487449646	0.010908441389602098	binder
GLAGNGLVLATHL	HLA-A*02:02	0.6499191634356976	0.3443467816286991	ambiguous
GLAGPLHGL	HLA-A*02:02	0.9827284097671509	0.008241819762234415	binder
GLAGVKIAEV	HLA-A*02:02	0.9924345374107361	0.005790427066053177	binder
GLAHSLQHL	HLA-A*02:02	0.9890000820159912	0.005852186333576887	binder
GLAKAVASV	HLA-A*02:02	0.9943574070930481	0.004994819518953761	binder
GLAKRPGALL	HLA-A*02:02	0.8719483017921448	0.035769926795701075	binder
GLAKRVWSL	HLA-A*02:02	0.9928353309631348	0.003744582894124096	binder
GLALALNKL	HLA-A*02:02	0.95432608127594	0.025979026483946954	binder
GLALIAERL	HLA-A*02:02	0.9543573975563049	0.04786527682152527	binder
GLAMKLQNL	HLA-A*02:02	0.9721701383590698	0.01791838102568977	binder
GLANIAILNNNL	HLA-A*02:02	0.8091314315795899	0.1427990240453581	binder
GLAPAEVVVATVA	HLA-A*02:02	0.6172359943389892	0.33331269903829736	ambiguous
GLAPAEVVVATV	HLA-A*02:02	0.9203243970870971	0.07566644207610747	binder
GLAPFTEGI	HLA-A*02:02	0.9910737633705139	0.003200095848294302	binder
GLAPKPVQV	HLA-A*02:02	0.9931737661361695	0.006739030377966311	binder
GLAPLGEYRL	HLA-A*02:02	0.9562526822090149	0.036070248504834236	binder
GLAPLHIQL	HLA-A*02:02	0.991771686077118	0.005662618889582217	binder
GLAPNSNKV	HLA-A*02:02	0.9777715086936951	0.023850218576762762	binder
GLAPPQHLIRV	HLA-A*02:02	0.9477461099624633	0.05949202052658891	binder
GLAPQIHDL	HLA-A*02:02	0.992917537689209	0.007419485141598932	binder
GLAPSKSTVYV	HLA-A*02:02	0.9627379417419434	0.042837246716204654	binder
GLAQKVDPA	HLA-A*02:02	0.9063597559928894	0.07851137962233706	binder
GLARLLSRL	HLA-A*02:02	0.932941198348999	0.046940117895031636	binder
GLASKAAEL	HLA-A*02:02	0.9904107809066772	0.00561751820056757	binder
GLATDVQTV	HLA-A*02:02	0.9946299076080323	0.0022523719048675003	binder
GLATTQINNKA	HLA-A*02:02	0.8310196280479432	0.10996571224898585	binder
GLAVLKHVL	HLA-A*02:02	0.8803832530975342	0.0660009996058911	binder
GLAVSEHRL	HLA-A*02:02	0.9375059247016907	0.034291545559134974	binder
GLFAHPSLWQL	HLA-A*02:02	0.883717131614685	0.09004364440823041	binder
GLFDQHFRL	HLA-A*02:02	0.9920845031738281	0.00515566856110203	binder
GLFDTAGQEDYDRL	HLA-A*02:02	0.5555464699864388	0.36376500493853475	ambiguous
GLFDYNSQQQL	HLA-A*02:02	0.9956954956054688	0.003199101190601412	binder
GLFEAAHVL	HLA-A*02:02	0.9829964876174927	0.01626827143782679	binder
GLFGETLRAA	HLA-A*02:02	0.9876114010810852	0.006402045816964568	binder
GLFGKELHKV	HLA-A*02:02	0.9960465550422668	0.004017501425125804	binder
GLFHGNEML	HLA-A*02:02	0.9768803000450135	0.01734111359945889	binder
GLFKTDRV	HLA-A*02:02	0.3050821781158447	0.20669357958507317	not-binder
GLFPGGRHEL	HLA-A*02:02	0.9730319023132324	0.022959470383675216	binder
GLFPWTPKL	HLA-A*02:02	0.9964418172836303	0.001978848241224912	binder
GLFQGKTPL	HLA-A*02:02	0.9759807467460633	0.014249194665340739	binder
GLFSDPESQTL	HLA-A*02:02	0.9893841981887818	0.009217786528165673	binder
GLFSNDIPHV	HLA-A*02:02	0.9960912227630615	0.0035497766543027866	binder
GLFTGLTPRL	HLA-A*02:02	0.9758543729782104	0.026222891308574525	binder
GLGPVEYL	HLA-A*02:02	0.860106909275055	0.10920602057984016	binder
GLHDGIQRV	HLA-A*02:02	0.9960111141204834	0.003532625247198659	binder
GLHENSVRL	HLA-A*02:02	0.9773942470550537	0.012594527002458224	binder
GLHTVLSKL	HLA-A*02:02	0.9643871188163757	0.02591505123538266	binder
GLIDHQTYL	HLA-A*02:02	0.9976800560951233	0.0016415330090584017	binder
GLIDIENPNRV	HLA-A*02:02	0.996759033203125	0.0027686852974764544	binder
GLIDKVNEL	HLA-A*02:02	0.999081015586853	0.001130463909675776	binder
GLIDRQVTV	HLA-A*02:02	0.9965721249580384	0.004119979675962563	binder
GLIDTKELEPL	HLA-A*02:02	0.9830422520637512	0.014116530426901653	binder
GLIDVHVHL	HLA-A*02:02	0.9977009177207947	0.0010690855220942405	binder
GLIDVKPLGV	HLA-A*02:02	0.9948364734649658	0.0037907693611731867	binder
GLIEILKKV	HLA-A*02:02	0.9959971189498902	0.004171677213054157	binder
GLIEKNIEL	HLA-A*02:02	0.9979607582092285	0.0017728409532196884	binder
GLIENPALL	HLA-A*02:02	0.9936482787132264	0.004163515720741486	binder
GLIGVGLINV	HLA-A*02:02	0.9951918601989747	0.003637267333662522	binder
GLKDKIHHV	HLA-A*02:02	0.9902900576591491	0.009197177642391344	binder
GLKEGIPAL	HLA-A*02:02	0.9931929111480713	0.0033546196934688293	binder
GLKELSEYV	HLA-A*02:02	0.993079948425293	0.0039849232437621455	binder
GLKKVIQKV	HLA-A*02:02	0.9881799221038818	0.010296850854890799	binder
GLKNGVPAV	HLA-A*02:02	0.9850830554962158	0.006847865625461959	binder
GLKPGQDANL	HLA-A*02:02	0.8775927186012268	0.053331217403850946	binder
GLKRELEAL	HLA-A*02:02	0.9477688550949097	0.03442689941706886	binder
GLLGYLHFV	HLA-A*02:02	0.9954240798950196	0.00169264570180422	binder
GLMKDTHTV	HLA-A*02:02	0.9965559124946595	0.0031389723489018795	binder
GLMRKVPRV	HLA-A*02:02	0.9845928072929382	0.00849301843375965	binder
GLNDFIQKI	HLA-A*02:02	0.9960957288742065	0.0039215375824792655	binder
GLNDLQTQL	HLA-A*02:02	0.9924376249313355	0.004037181669791756	binder
GLNEEIARV	HLA-A*02:02	0.9955731391906738	0.0040274625442743035	binder
GLNGHLTKL	HLA-A*02:02	0.968066930770874	0.03269919574585783	binder
GLNSIVHKA	HLA-A*02:02	0.9769860625267028	0.01386008415917827	binder
GLPPEYLQVHL	HLA-A*02:02	0.6826788187026978	0.2608034857697018	binder
GLQEAQYRL	HLA-A*02:02	0.9696422696113587	0.018812528320656642	binder
GLQEGTHEL	HLA-A*02:02	0.994566798210144	0.0026351118171185697	binder
GLREKAEYL	HLA-A*02:02	0.9486224532127381	0.030504254872247134	binder
GLRHQVEQL	HLA-A*02:02	0.9810781240463257	0.013528138839635906	binder
GLSAFLHAI	HLA-A*02:02	0.9869720935821533	0.004431288663289451	binder
GLSDHIQEEL	HLA-A*02:02	0.9924829244613648	0.006769514330649301	binder
GLSDIHHRM	HLA-A*02:02	0.9715075016021728	0.025469421725283995	binder
GLSDLRLEL	HLA-A*02:02	0.9874656200408936	0.008292426483335894	binder
GLSDTATYKV	HLA-A*02:02	0.9854351162910462	0.004619613183741656	binder
GLSDVFDNL	HLA-A*02:02	0.9915509700775147	0.0020236983317367644	binder
GLSEAMNEL	HLA-A*02:02	0.9900455117225647	0.00397182188987926	binder
GLSEPIFQL	HLA-A*02:02	0.992129647731781	0.005727462868876654	binder
GLSEQIREL	HLA-A*02:02	0.9974670648574829	0.0019702453224390275	binder
GLSERDINL	HLA-A*02:02	0.9830018520355225	0.006808692550044481	binder
GLSESSVKV	HLA-A*02:02	0.9853803277015686	0.012646133707299428	binder
GLSGFHTYL	HLA-A*02:02	0.98193861246109	0.011672152745690624	binder
GLSHHIHAL	HLA-A*02:02	0.9882807612419129	0.007361961503607001	binder
GLSHLQQSL	HLA-A*02:02	0.9692113995552063	0.027367022428960285	binder
GLSHVDYAL	HLA-A*02:02	0.9559866428375244	0.03936428821565114	binder
GLSHVLNRL	HLA-A*02:02	0.947812306880951	0.04554850403835924	binder
GLSIFIYRL	HLA-A*02:02	0.9349102258682251	0.038035090001768315	binder
GLSKIVEHQV	HLA-A*02:02	0.9765831708908081	0.013875602661840741	binder
GLSNHIAAL	HLA-A*02:02	0.9894068598747253	0.006809087360015891	binder
GLSNLFCGV	HLA-A*02:02	0.9885861992835998	0.005716833485009439	binder
GLSNTVMRL	HLA-A*02:02	0.9812661409378052	0.012347301205610553	binder
GLSPEIHTL	HLA-A*02:02	0.9946084380149841	0.005388560927260826	binder
GLSPLLQKI	HLA-A*02:02	0.9852084636688232	0.013501766462128069	binder
GLSPNESKL	HLA-A*02:02	0.9154174447059631	0.0468703823630066	binder
GLSPSIDTL	HLA-A*02:02	0.9753999829292297	0.00397687199280027	binder
GLSPSIQTL	HLA-A*02:02	0.9854502081871033	0.00881556919668435	binder
GLSPTVAVL	HLA-A*02:02	0.979141891002655	0.00543621715319568	binder
GLSQITNQL	HLA-A*02:02	0.9912175297737121	0.004033977523664849	binder
GLSSFDSKL	HLA-A*02:02	0.9601833105087281	0.02495376639941036	binder
GLSSLRDLNV	HLA-A*02:02	0.9705636739730835	0.020278613643886063	binder
GLSSSVHML	HLA-A*02:02	0.9806279301643371	0.011014514582125507	binder
GLSVVEHRL	HLA-A*02:02	0.9440381407737732	0.030819225128792947	binder
GLSYIYNTV	HLA-A*02:02	0.9824340224266053	0.006428612588104895	binder
GLTPFVFRL	HLA-A*02:02	0.9769818186759949	0.015642923387074664	binder
GLTRFTDQL	HLA-A*02:02	0.8746251463890076	0.0636007854054523	binder
GLTSTDLLFHL	HLA-A*02:02	0.8507425308227539	0.15687379755146558	binder
GLVAFEPHAL	HLA-A*02:02	0.971673309803009	0.002511230696606487	binder
GLVDEKALAQA	HLA-A*02:02	0.9684750318527222	0.0209100736988014	binder
GLVVVNHYL	HLA-A*02:02	0.9352512121200561	0.03682495168291723	binder
GLWRGEEVTL	HLA-A*02:02	0.9429421067237854	0.04192431515438592	binder
GLYDSQNPPTV	HLA-A*02:02	0.9946595191955566	0.004372183386308196	binder
GLYEAIADHYM	HLA-A*02:02	0.9309006333351135	0.043009388656882704	binder
GLYEFPLNKV	HLA-A*02:02	0.9950337409973145	0.002548621092307839	binder
GLYELVWRV	HLA-A*02:02	0.997556471824646	0.000814935028160041	binder
GLYGAIFRL	HLA-A*02:02	0.994649612903595	0.0017946810654436614	binder
GLYGIKDDVFL	HLA-A*02:02	0.9856520414352417	0.011490145912351547	binder
GLYGKVEGL	HLA-A*02:02	0.9934644937515259	0.0044109634741924175	binder
GLYHFRDQIL	HLA-A*02:02	0.8741722941398621	0.10487144615110625	binder
GLYPFRVNSA	HLA-A*02:02	0.9529157280921936	0.01978016095688102	binder
GLYSDRISEL	HLA-A*02:02	0.984932816028595	0.011432919178227646	binder
GLYTGEVTEI	HLA-A*02:02	0.9941591501235962	0.005045777228689536	binder
GLYTGQEYV	HLA-A*02:02	0.9932517647743225	0.0072731046190916224	binder
GMAGPAAEITV	HLA-A*02:02	0.9699943900108338	0.02399431266157488	binder
GMAPFVRTL	HLA-A*02:02	0.9906920909881591	0.004440514101707278	binder
GMAQKTWEL	HLA-A*02:02	0.9935382843017578	0.007655031075089039	binder
GMASVISRL	HLA-A*02:02	0.9924563288688659	0.004570330266464689	binder
GMFKNLLKEV	HLA-A*02:02	0.9800581216812134	0.01159543781346061	binder
GMFQRLDKL	HLA-A*02:02	0.9466342806816102	0.062355228639221535	binder
GMNKFLSQL	HLA-A*02:02	0.9833204627037049	0.008066541668082301	binder
GMYYGRDVNV	HLA-A*02:02	0.9656748652458191	0.04025067550005741	binder
GPGGYPGGIH	HLA-A*02:02	0.010073221870698035	0.007043606154061042	not-binder
GQAEVLNFL	HLA-A*02:02	0.9574625492095947	0.027823260793426723	binder
GQFPSYLETV	HLA-A*02:02	0.9249817252159118	0.044718358765915206	binder
GQMDTKGLVRA	HLA-A*02:02	0.5921502962708474	0.32161892541708115	ambiguous
GQYEGHEAEL	HLA-A*02:02	0.966512143611908	0.01637373140280928	binder
GTADRELIQTSAL	HLA-A*02:02	0.07523309969255934	0.09918177427396914	not-binder
GVAEKTQLL	HLA-A*02:02	0.9633684515953064	0.018704409195597727	binder
GVGPVPARA	HLA-A*02:02	0.5818151831626892	0.07045381369799177	binder
GVYGGSVHEA	HLA-A*02:02	0.9770561575889587	0.022069891044276337	binder
HAAEYGAEALE	HLA-A*02:02	0.0030165906293404985	0.0027634728146489216	not-binder
HIADIVHTL	HLA-A*02:02	0.9962522983551025	0.001610378990298392	binder
HIPDVITYL	HLA-A*02:02	0.9748990535736084	0.00832186434777779	binder
HIPNIFQKI	HLA-A*02:02	0.8227651476860046	0.07466180701285258	binder
HISRLLQEL	HLA-A*02:02	0.8926570773124695	0.14916264680812888	binder
HKDYIFLLLI	HLA-A*02:02	0.019277713799965568	0.02394201242837716	not-binder
HLAAIATEL	HLA-A*02:02	0.9822274684906006	0.004557947125595882	binder
HLADFTPRL	HLA-A*02:02	0.9940449476242066	0.0018536017155619154	binder
HLADLADFAL	HLA-A*02:02	0.9853910326957702	0.002809287743718492	binder
HLADLPVEPHL	HLA-A*02:02	0.9772945046424866	0.013713375838277116	binder
HLAEALEQL	HLA-A*02:02	0.9981287002563477	0.001002759198967047	binder
HLAEALHQA	HLA-A*02:02	0.9909744977951049	0.005460647364324755	binder
HLAEHSLQV	HLA-A*02:02	0.9970273733139038	0.0023758215703052928	binder
HLAEIKRKL	HLA-A*02:02	0.9720500469207763	0.004898049818345424	binder
HLAEKTSSL	HLA-A*02:02	0.9955951929092407	0.004297037896376008	binder
HLAELIAEL	HLA-A*02:02	0.9983194231986999	0.0010904238658592511	binder
HLAELQEKI	HLA-A*02:02	0.997839093208313	0.001641156071712296	binder
HLAESESLL	HLA-A*02:02	0.9852120041847229	0.006951344838561982	binder
HLAEVLERV	HLA-A*02:02	0.9987464785575867	0.0013098737618062052	binder
HLAEVSAEV	HLA-A*02:02	0.9972224950790405	0.0023826910791537666	binder
HLAIKLEQV	HLA-A*02:02	0.9853815317153931	0.0077866778763775145	binder
HLAKLYDNL	HLA-A*02:02	0.9711020350456238	0.0075834507852408336	binder
HLAKVTAEV	HLA-A*02:02	0.9928764581680298	0.005774983213387837	binder
HLANIVERL	HLA-A*02:02	0.9963598012924194	0.0032600755218352346	binder
HLANIVERV	HLA-A*02:02	0.9976835370063781	0.0027345835102891747	binder
HLANTYISV	HLA-A*02:02	0.9890100717544555	0.002308271198274394	binder
HLAPENFYI	HLA-A*02:02	0.983126187324524	0.008702705364697652	binder
HLAPFTDEQL	HLA-A*02:02	0.9839391350746155	0.006539964131824531	binder
HLAPLWPFL	HLA-A*02:02	0.9810822129249572	0.006276252116886509	binder
HLAQSLHKL	HLA-A*02:02	0.9767189860343933	0.02267546448463677	binder
HLASIHGYL	HLA-A*02:02	0.9761620879173278	0.010632517977242767	binder
HLASKIEEA	HLA-A*02:02	0.9830047845840454	0.012138037328312742	binder
HLATGDMLRAMVA	HLA-A*02:02	0.09615701246075332	0.09314785454941066	not-binder
HLAVNDFEL	HLA-A*02:02	0.8294357240200043	0.1977714621004257	binder
HLAVVAPRL	HLA-A*02:02	0.9231929659843445	0.04997431768629165	binder
HLFDHVVNRV	HLA-A*02:02	0.9949913024902344	0.003971146431717254	binder
HLFEDAYLL	HLA-A*02:02	0.9810523509979248	0.015293995740342101	binder
HLFESKSKELSV	HLA-A*02:02	0.6516787260770798	0.23667185991815967	binder
HLFNVAHTL	HLA-A*02:02	0.979675042629242	0.011119463548443268	binder
HLFPGENCTL	HLA-A*02:02	0.953760278224945	0.04103010798822946	binder
HLFRKFHYL	HLA-A*02:02	0.9166009664535523	0.12620811769759874	binder
HLFSGHLSTL	HLA-A*02:02	0.9839541435241699	0.016927485039781674	binder
HLGEYQAAV	HLA-A*02:02	0.9724837183952332	0.0123134760263947	binder
HLGHILFLL	HLA-A*02:02	0.9701858401298523	0.012312962725745015	binder
HLGQIENYL	HLA-A*02:02	0.9774071455001831	0.00943322513786086	binder
HLKDGVPGL	HLA-A*02:02	0.9712092399597168	0.008082038841390844	binder
HLKEDQTEYL	HLA-A*02:02	0.9830828905105591	0.003917348850087935	binder
HLKVHIERV	HLA-A*02:02	0.7803217768669128	0.23293478456142713	binder
HLLQWLLL	HLA-A*02:02	0.24345184564590455	0.1446260075938373	not-binder
HLMNHMNLL	HLA-A*02:02	0.9710792422294616	0.03448213445849787	binder
HLNATVNNL	HLA-A*02:02	0.9861379027366638	0.0053803181636838835	binder
HLNEHLYNM	HLA-A*02:02	0.9770978808403015	0.013530697368488399	binder
HLNENIEKGLL	HLA-A*02:02	0.9513976335525512	0.028964301095898027	binder
HLNGHIKQV	HLA-A*02:02	0.9858739614486695	0.009360745303962317	binder
HLNGKVSHL	HLA-A*02:02	0.9815518975257873	0.01010057601963911	binder
HLNMFIQNL	HLA-A*02:02	0.958583128452301	0.03410912390997169	binder
HLNPHTNMV	HLA-A*02:02	0.9803343415260315	0.009139802540369576	binder
HLNPNGHHFL	HLA-A*02:02	0.9210487127304077	0.06403507499232422	binder
HLPDFVKQL	HLA-A*02:02	0.988592779636383	0.006238943201793673	binder
HLPETKFSEL	HLA-A*02:02	0.9607957243919373	0.03430789249434611	binder
HLPSDFTPA	HLA-A*02:02	0.8644495248794556	0.08908695460526873	binder
HLSAILEAL	HLA-A*02:02	0.9829194784164429	0.003857272519539715	binder
HLSDHLSEL	HLA-A*02:02	0.9931164383888245	0.0019085124261361524	binder
HLSDMLQQL	HLA-A*02:02	0.9921200752258301	0.004128926463135252	binder
HLSEETVML	HLA-A*02:02	0.9863157391548156	0.010369615844690504	binder
HLSELNTKL	HLA-A*02:02	0.9893291831016541	0.005817526024343436	binder
HLSELVQQI	HLA-A*02:02	0.9940434694290161	0.0028370423190354718	binder
HLSHIKESV	HLA-A*02:02	0.9751647472381592	0.019304247149033362	binder
HLSIINEYL	HLA-A*02:02	0.9749599933624268	0.016966031478453093	binder
HLSKIETRI	HLA-A*02:02	0.763699346780777	0.1765527010257881	binder
HLSNILSEV	HLA-A*02:02	0.9939842939376831	0.0037650716757251226	binder
HLSNMEVQV	HLA-A*02:02	0.9866025447845459	0.004350834214785689	binder
HLSNYQYLL	HLA-A*02:02	0.9635574698448182	0.013742093726673508	binder
HLSSIEVLI	HLA-A*02:02	0.949628221988678	0.00708285931647941	binder
HLSSLIAQL	HLA-A*02:02	0.9911185026168823	0.005099119306520352	binder
HLSTSLDNL	HLA-A*02:02	0.9439463257789612	0.014699854063372398	binder
HLSTVEFLL	HLA-A*02:02	0.9641141057014465	0.011366827842191143	binder
HLTDITLKV	HLA-A*02:02	0.9916187644004821	0.004300290146112435	binder
HLWDPENSVLQNL	HLA-A*02:02	0.8881651163101196	0.10567076185230985	binder
HLYDVFGDPAYL	HLA-A*02:02	0.8944125175476074	0.07118896716727123	binder
HLYSSIEHL	HLA-A*02:02	0.9909072875976562	0.005856112147496874	binder
HMGDILYKL	HLA-A*02:02	0.9697891354560852	0.011391351363077383	binder
HPREPALGPHGPSR	HLA-A*02:02	0.1640870361336056	0.28767596950191043	not-binder
HQAQIDHYL	HLA-A*02:02	0.8845414757728577	0.09872204570230413	binder
HVVDFFNRV	HLA-A*02:02	0.9604254245758057	0.03682490581016629	binder
IAPTGHSL	HLA-A*02:02	0.3226031713187695	0.28990158371024355	not-binder
IAQKSKAEAESL	HLA-A*02:02	0.041307798400521276	0.04115344916818037	not-binder
IAREFSPDL	HLA-A*02:02	0.17984655229374766	0.21545727755197092	not-binder
IGASVDPAGV	HLA-A*02:02	0.6546677827835083	0.1615926010474726	binder
IIADNIIFL	HLA-A*02:02	0.9829461574554443	0.01223780412745618	binder
IIADPKTDHRL	HLA-A*02:02	0.7812324643135071	0.3263365115098595	binder
IIFVPVPQL	HLA-A*02:02	0.8821179151535035	0.08341400183455104	binder
IIHEIAVLEL	HLA-A*02:02	0.9390605688095093	0.03756418627860088	binder
IIKGKVEEV	HLA-A*02:02	0.9849932551383972	0.010800536014596995	binder
IISELDRQI	HLA-A*02:02	0.7734982967376709	0.19013138472518187	binder
IIVDIFHGL	HLA-A*02:02	0.987027394771576	0.010805116353569262	binder
IKEPIWETL	HLA-A*02:02	0.07390563013032078	0.09847486921670792	not-binder
ILAAETDRL	HLA-A*02:02	0.9468132257461548	0.028443817535798714	binder
ILAAHVPTL	HLA-A*02:02	0.9937228202819824	0.001504463989512499	binder
ILAAIVNHL	HLA-A*02:02	0.9957934856414795	0.002559181428861548	binder
ILAALQERL	HLA-A*02:02	0.9834449768066407	0.014353265491331644	binder
ILAAVETRL	HLA-A*02:02	0.9756424307823182	0.00983452332025765	binder
ILADATAKM	HLA-A*02:02	0.9678433418273926	0.013655505760259765	binder
ILADATEQV	HLA-A*02:02	0.9945595741271973	0.0034063591723248166	binder
ILADEQDVHM	HLA-A*02:02	0.9482334375381469	0.02580593125941366	binder
ILADHPDAPM	HLA-A*02:02	0.957455849647522	0.015171517931057695	binder
ILADIIQNSTL	HLA-A*02:02	0.9680162787437439	0.028222556881215936	binder
ILADIQSHMDRL	HLA-A*02:02	0.6742670685052872	0.32793263102355336	binder
ILADIVISA	HLA-A*02:02	0.988239073753357	0.0073759574401652565	binder
ILADKTRQL	HLA-A*02:02	0.9776284337043762	0.006514970499563861	binder
ILADLEDYL	HLA-A*02:02	0.9908636689186097	0.003261954201296642	binder
ILADLHSADQL	HLA-A*02:02	0.9585950613021851	0.016496760260245616	binder
ILADMADVYKL	HLA-A*02:02	0.9837216258049011	0.008888941873688534	binder
ILAEIARIL	HLA-A*02:02	0.9774746417999267	0.017830071065623947	binder
ILAELLLRV	HLA-A*02:02	0.9950197577476502	0.0033216667259882136	binder
ILAETQPEL	HLA-A*02:02	0.9935104489326477	0.004252298299883113	binder
ILAHEIHVL	HLA-A*02:02	0.9863543033599853	0.00684240501557241	binder
ILANDGVLLAA	HLA-A*02:02	0.9487502813339234	0.03004909249791923	binder
ILANDGVLL	HLA-A*02:02	0.9217543244361878	0.06003517753176775	binder
ILANHAIKL	HLA-A*02:02	0.9843038558959961	0.004399827020752692	binder
ILAPAGSLPKI	HLA-A*02:02	0.9444550991058349	0.03983876739442298	binder
ILAPTVQEL	HLA-A*02:02	0.993895697593689	0.004256454667642347	binder
ILAPVVKEI	HLA-A*02:02	0.9906079411506653	0.004625956314290445	binder
ILAQITGTEHL	HLA-A*02:02	0.9232773900032043	0.05407209278386554	binder
ILAQQPDRL	HLA-A*02:02	0.9030635356903076	0.06150201913294905	binder
ILAQVASEHL	HLA-A*02:02	0.9769804000854492	0.012414324282758488	binder
ILASEETYL	HLA-A*02:02	0.9847219467163086	0.006851377581089806	binder
ILASLLRNL	HLA-A*02:02	0.9856122493743896	0.006729177497362399	binder
ILATNTQKV	HLA-A*02:02	0.9822170734405518	0.007460725770596269	binder
ILATPLQNL	HLA-A*02:02	0.9662693977355957	0.015143818434531955	binder
ILATRTQNV	HLA-A*02:02	0.9727602005004883	0.010276674615514991	binder
ILDEIEEHNI	HLA-A*02:02	0.9607635855674743	0.03366022758999965	binder
ILEEGKEILV	HLA-A*02:02	0.9154099822044373	0.06294095446584218	binder
ILFDPKTSVSEL	HLA-A*02:02	0.8767379283905029	0.08547742893111143	binder
ILFGHENRV	HLA-A*02:02	0.9883612394332886	0.006311623264525506	binder
ILFNKKENAL	HLA-A*02:02	0.9160143971443176	0.0718618345122077	binder
ILFPDIIARA	HLA-A*02:02	0.9819692969322205	0.012153688262359226	binder
ILFSEGLIKA	HLA-A*02:02	0.9774568438529968	0.008007963017207893	binder
ILFTEQERGVGI	HLA-A*02:02	0.3837160289287567	0.1944033270432576	not-binder
ILGPIPSHM	HLA-A*02:02	0.8801717519760132	0.05297007994942719	binder
ILGPKPQGV	HLA-A*02:02	0.9559871315956116	0.033620099233100616	binder
ILGPQGNTI	HLA-A*02:02	0.8754757881164551	0.07068163427156897	binder
ILGPTFTL	HLA-A*02:02	0.937823224067688	0.044983644268270895	binder
ILGTHNITV	HLA-A*02:02	0.9840719699859619	0.00922289025782112	binder
ILHANPQLL	HLA-A*02:02	0.9461279034614563	0.01330801502923704	binder
ILHDDEVTV	HLA-A*02:02	0.9906216382980346	0.005489558768169831	binder
ILHGEVNKV	HLA-A*02:02	0.9910295128822326	0.0041063161084423545	binder
ILHHEYFLL	HLA-A*02:02	0.9442656874656677	0.023947906322616338	binder
ILHHVNIGL	HLA-A*02:02	0.969671881198883	0.01824403804386368	binder
ILHPEVQTL	HLA-A*02:02	0.9867120385169983	0.006533648058072704	binder
ILHRVIQEL	HLA-A*02:02	0.9930277109146118	0.0036351879476183716	binder
ILHSVTTNL	HLA-A*02:02	0.9795986175537109	0.011369375539571795	binder
ILHTDVVYL	HLA-A*02:02	0.9771801471710205	0.020501183455489683	binder
ILIDENDNKI	HLA-A*02:02	0.9812276124954223	0.005478685636674913	binder
ILIDQGKDDQFL	HLA-A*02:02	0.9045388579368592	0.11822919015079246	binder
ILIGKENLL	HLA-A*02:02	0.961062204837799	0.038508935268875784	binder
ILIHEDSMNLL	HLA-A*02:02	0.8822907447814942	0.07241337259422581	binder
ILINKADLL	HLA-A*02:02	0.9647319316864014	0.012164526358010174	binder
ILKARLEYL	HLA-A*02:02	0.8784489154815673	0.07630753424177115	binder
ILKDDNHSL	HLA-A*02:02	0.9260535836219788	0.058210485834693265	binder
ILKDVIPPLE	HLA-A*02:02	0.46540182903409005	0.258094682482438	ambiguous
ILKEADQKEQF	HLA-A*02:02	0.33076638728380203	0.22263382610089946	not-binder
ILKEDSPGL	HLA-A*02:02	0.9625784039497376	0.04510708747582542	binder
ILKEISPLL	HLA-A*02:02	0.9754251480102539	0.020380893113451006	binder
ILKGQIQEA	HLA-A*02:02	0.966133987903595	0.02485161160941159	binder
ILKKVLEAL	HLA-A*02:02	0.9849981546401978	0.007939720809249174	binder
ILKNMTEAEKA	HLA-A*02:02	0.5166728258132934	0.1779381369659022	ambiguous
ILKSHVEKL	HLA-A*02:02	0.9659283518791199	0.029379749843370554	binder
ILLEHNYAL	HLA-A*02:02	0.9895634770393371	0.004946069854787994	binder
ILMDKERLL	HLA-A*02:02	0.9706602811813354	0.015917077841721725	binder
ILMEHIHKL	HLA-A*02:02	0.9989997744560242	0.0010123229228911647	binder
ILMGVLKEV	HLA-A*02:02	0.9944213390350342	0.002506054808584645	binder
ILMSLQKVL	HLA-A*02:02	0.8975292086601258	0.04603520907530279	binder
ILNDNINLL	HLA-A*02:02	0.9917649030685425	0.0038075779482400368	binder
ILNDPSQSEVM	HLA-A*02:02	0.7848128318786621	0.10793214312361459	binder
ILNEIVNFV	HLA-A*02:02	0.9975584626197815	0.0011092998160804695	binder
ILNERVELL	HLA-A*02:02	0.9881434440612793	0.009107690195130455	binder
ILNNKIPEA	HLA-A*02:02	0.9758669853210449	0.012558819360066961	binder
ILNNLKAFL	HLA-A*02:02	0.9656504154205322	0.018382349990584478	binder
ILNNNLNTL	HLA-A*02:02	0.9829583764076233	0.010129350262950193	binder
ILNPEVVTV	HLA-A*02:02	0.9970022678375244	0.0014323875119094172	binder
ILNSMVSKL	HLA-A*02:02	0.9777363300323486	0.007385269189025973	binder
ILNSNEHLL	HLA-A*02:02	0.9582335591316223	0.025529451554217947	binder
ILNSVRATDTL	HLA-A*02:02	0.4787830665707588	0.19979266067389145	ambiguous
ILNTTLDLL	HLA-A*02:02	0.9612677931785584	0.012456643775074001	binder
ILNYVLVRV	HLA-A*02:02	0.8748039841651917	0.15388382112053783	binder
ILQDGRIFI	HLA-A*02:02	0.9572792053222656	0.028361835161054384	binder
ILQEREYRL	HLA-A*02:02	0.9497077107429505	0.02850933549782275	binder
ILQNKIDLV	HLA-A*02:02	0.9808364629745483	0.010993413835864475	binder
ILRDTSEDLGL	HLA-A*02:02	0.8556115627288818	0.1904559180808	binder
ILRDTSEDL	HLA-A*02:02	0.8932616233825683	0.06935713442377874	binder
ILREDPAYL	HLA-A*02:02	0.9549380898475647	0.041404556443488415	binder
ILSAFVDRL	HLA-A*02:02	0.9822847127914429	0.007023725538598089	binder
ILSAIEHKA	HLA-A*02:02	0.9068413019180298	0.03007950986734738	binder
ILSALVTRL	HLA-A*02:02	0.9905783057212829	0.0024938761758234716	binder
ILSDKNSSV	HLA-A*02:02	0.9881320834159851	0.005028271845981351	binder
ILSDRQQHAL	HLA-A*02:02	0.8878357648849488	0.09257142500182175	binder
ILSDVASRL	HLA-A*02:02	0.9824821591377259	0.01073409289086577	binder
ILSDVQRKV	HLA-A*02:02	0.9862447738647461	0.007816823033831655	binder
ILSEFSSKL	HLA-A*02:02	0.9879880905151367	0.005761623513241786	binder
ILSEIKEAV	HLA-A*02:02	0.9942965626716613	0.004779007852831363	binder
ILSELAPSL	HLA-A*02:02	0.9936091542243958	0.0054058674359439415	binder
ILSELVEKI	HLA-A*02:02	0.9985097765922546	0.0010940419318264678	binder
ILSESLHSL	HLA-A*02:02	0.993613314628601	0.0024705011489943173	binder
ILSEVERNL	HLA-A*02:02	0.9873058915138244	0.0056549086348547445	binder
ILSEVQQAV	HLA-A*02:02	0.9922861099243164	0.007796863580980199	binder
ILSGVIRSV	HLA-A*02:02	0.9951132893562317	0.0037515483847029418	binder
ILSGVVTKM	HLA-A*02:02	0.9769038319587707	0.011298765611765325	binder
ILSHIKASL	HLA-A*02:02	0.9582240462303162	0.02116923754379253	binder
ILSHINTVFV	HLA-A*02:02	0.979396653175354	0.012587906095305204	binder
ILSHLSSEL	HLA-A*02:02	0.9790904283523559	0.007569462014836001	binder
ILSKKQNEL	HLA-A*02:02	0.9332519054412842	0.026909260924170654	binder
ILSPSLDFV	HLA-A*02:02	0.9854344725608826	0.0052703910779567055	binder
ILSPWGAEV	HLA-A*02:02	0.9912506937980652	0.007049934441605383	binder
ILSQYITFV	HLA-A*02:02	0.9925570487976074	0.00424956059569837	binder
ILSSFESRL	HLA-A*02:02	0.9552471876144409	0.027628457832773977	binder
ILSTIDRELL	HLA-A*02:02	0.881144905090332	0.06329010409825063	binder
ILTDHQYL	HLA-A*02:02	0.7438873052597046	0.15674789641346756	binder
ILTDITKGV	HLA-A*02:02	0.9891820669174194	0.006362459086434301	binder
ILTESENKL	HLA-A*02:02	0.9362457156181335	0.023049112453909244	binder
ILTSYINEL	HLA-A*02:02	0.9876319646835328	0.0070049623050469625	binder
ILTTLIHLV	HLA-A*02:02	0.977685010433197	0.016686496351156183	binder
ILYDAVTEKL	HLA-A*02:02	0.9875858545303344	0.007403458864903618	binder
ILYDDDERL	HLA-A*02:02	0.9772470593452454	0.02185090090673614	binder
ILYDKDHYKL	HLA-A*02:02	0.9869508266448974	0.010896768549146382	binder
ILYDKLEKI	HLA-A*02:02	0.9920038700103759	0.005663500161467766	binder
ILYDLQQNL	HLA-A*02:02	0.9730277895927429	0.022052810563990596	binder
ILYGEVEKL	HLA-A*02:02	0.9953585267066956	0.002612291327284465	binder
ILYGKIIHL	HLA-A*02:02	0.9964537858963013	0.003237178806529424	binder
ILYGPPGTGKTLL	HLA-A*02:02	0.7492316097021103	0.3004797522575557	binder
ILYPAAIVTI	HLA-A*02:02	0.981920063495636	0.010693020057452778	binder
ILYSKTEHL	HLA-A*02:02	0.9809289693832397	0.009007917516786335	binder
IMAEGKQHAL	HLA-A*02:02	0.9668572306632995	0.01585217474312338	binder
IMAKQVEQL	HLA-A*02:02	0.9880029439926148	0.008376795263433186	binder
IMFDDIGRNFL	HLA-A*02:02	0.987713897228241	0.008056841056759606	binder
IMHDCVVKL	HLA-A*02:02	0.9816693305969239	0.005067863795209221	binder
IMNEAKDFYL	HLA-A*02:02	0.9782458901405334	0.010885912779035648	binder
IMSGRTDRL	HLA-A*02:02	0.7099304251372814	0.3335373519172563	binder
IMWGYKDPLV	HLA-A*02:02	0.8840596199035644	0.1533449259509057	binder
IRLENEIQ	HLA-A*02:02	0.003185373870655894	0.0022483684303961217	not-binder
ISAYGARGSANIK	HLA-A*02:02	0.09561927967006341	0.18143988577103928	not-binder
ISDLEHRL	HLA-A*02:02	0.15279616098850965	0.10448317451193351	not-binder
ISERYGPVFTI	HLA-A*02:02	0.08032722546486185	0.09473852162447252	not-binder
ISPSRTEAL	HLA-A*02:02	0.32047124207019806	0.11901400714164945	not-binder
ISPTGHSL	HLA-A*02:02	0.27269370928406717	0.2871702485009947	not-binder
ISSDAVLQR	HLA-A*02:02	0.1048318825662136	0.08469968956216545	not-binder
ISSEKVVP	HLA-A*02:02	0.0015462364002814867	0.0018114045926294871	not-binder
ISTLITNLI	HLA-A*02:02	0.31040976792573927	0.14213774544456917	not-binder
ITAPIEAQV	HLA-A*02:02	0.8968742609024047	0.08040149713936993	binder
ITAPIEAQVRL	HLA-A*02:02	0.6606385171413421	0.16544057155511144	binder
ITKELIEII	HLA-A*02:02	0.3191589184105396	0.2434037603940015	not-binder
ITNEIVDYI	HLA-A*02:02	0.8335165619850159	0.11475151391643885	binder
ITPTGTHPL	HLA-A*02:02	0.5291003867983818	0.2592578676151305	ambiguous
ITQIEHEVS	HLA-A*02:02	0.014905941765755415	0.011058400415976494	not-binder
ITQIEHEVSSS	HLA-A*02:02	0.0454706687873113	0.07251679160175716	not-binder
ITSELVSKI	HLA-A*02:02	0.8599811315536499	0.06075243069261575	binder
IVAKHTSAL	HLA-A*02:02	0.8969421744346618	0.06024900664983868	binder
IVFNGPHLLL	HLA-A*02:02	0.9002161860466004	0.0737542627610439	binder
IVHEALYFL	HLA-A*02:02	0.9284573197364807	0.03723979545571042	binder
IVSEKTDKL	HLA-A*02:02	0.8246247053146363	0.10250032518959605	binder
IWHHTFYNELR	HLA-A*02:02	0.16142049841582776	0.11189480421855892	not-binder
KAAVMVHQL	HLA-A*02:02	0.7448238134384155	0.20319926056012322	binder
KIADFGLARI	HLA-A*02:02	0.9768687129020691	0.003882869398710502	binder
KIADFGLARV	HLA-A*02:02	0.986465859413147	0.004048687142606165	binder
KIADFGWSV	HLA-A*02:02	0.9931113243103027	0.005331769480628439	binder
KIADMGHLKYYL	HLA-A*02:02	0.15019084941595792	0.15429441888301887	not-binder
KIADTSNML	HLA-A*02:02	0.9582313060760498	0.026744845477717067	binder
KIAEGVNSL	HLA-A*02:02	0.9894520044326782	0.0038286918826964124	binder
KIAEIEAEM	HLA-A*02:02	0.9761088967323304	0.018924302147896997	binder
KIAEIKSLL	HLA-A*02:02	0.9741400599479675	0.021822594720352983	binder
KIAEKTAAL	HLA-A*02:02	0.9906452894210815	0.006285233985304459	binder
KIAELNANL	HLA-A*02:02	0.9920095801353455	0.0033675838351573013	binder
KIAELNTKL	HLA-A*02:02	0.988132905960083	0.006850202460573271	binder
KIAFIFNNL	HLA-A*02:02	0.9563636541366577	0.009838774127959218	binder
KIAGSSPRL	HLA-A*02:02	0.9236991763114929	0.04823019396503514	binder
KIAGYVTHL	HLA-A*02:02	0.9905942678451538	0.007247035323226382	binder
KIAKESQFL	HLA-A*02:02	0.943501091003418	0.020719828025995615	binder
KIAPNTPQL	HLA-A*02:02	0.9857167840003968	0.00901746741372661	binder
KIFDEILVNA	HLA-A*02:02	0.9776159763336182	0.01762435359391241	binder
KIIDEDGLLNL	HLA-A*02:02	0.9967620730400085	0.002196303994950223	binder
KIIDFIYTA	HLA-A*02:02	0.986818814277649	0.006102507724048224	binder
KIKEGAENL	HLA-A*02:02	0.9182663559913635	0.061518321724917675	binder
KIQKVKEAL	HLA-A*02:02	0.5861181795597077	0.13671149571573862	binder
KISDIQSQL	HLA-A*02:02	0.9836499691009521	0.01326402853360909	binder
KISELTTEV	HLA-A*02:02	0.9903536915779114	0.007403325632194668	binder
KISEVVELL	HLA-A*02:02	0.9921065926551819	0.005488409691337249	binder
KITDLQNQL	HLA-A*02:02	0.9458486676216126	0.05387146721446591	binder
KLAAAISEV	HLA-A*02:02	0.9979081153869629	0.0010544981809859622	binder
KLAAVVNNL	HLA-A*02:02	0.9965684652328491	0.002445101812253033	binder
KLADAKIFL	HLA-A*02:02	0.9912303686141968	0.0034231717283522986	binder
KLADDVDLEQV	HLA-A*02:02	0.998560094833374	0.0005984415149744282	binder
KLADEVITRNEL	HLA-A*02:02	0.9707907915115357	0.012494472317407418	binder
KLADFGDAVQL	HLA-A*02:02	0.9984625816345215	0.0005203628901289252	binder
KLADFGLARA	HLA-A*02:02	0.9837250113487244	0.0011547207718499031	binder
KLADFGVAGQL	HLA-A*02:02	0.9917847037315368	0.003887973775902037	binder
KLADICKNL	HLA-A*02:02	0.991007125377655	0.006671045528899069	binder
KLADIQIEQL	HLA-A*02:02	0.9971378684043884	0.0023170326871836803	binder
KLADISINYV	HLA-A*02:02	0.9978332042694091	0.001978739996173613	binder
KLADKLYNL	HLA-A*02:02	0.9975548624992371	0.002233443747037828	binder
KLADLQKQV	HLA-A*02:02	0.994760262966156	0.0023345429810980867	binder
KLADMNQEYQL	HLA-A*02:02	0.994440233707428	0.004198382702560631	binder
KLADQYPHL	HLA-A*02:02	0.9943965196609497	0.0041788067199196735	binder
KLAEAERVGL	HLA-A*02:02	0.9918008208274841	0.003155558236758611	binder
KLAEAHVNL	HLA-A*02:02	0.9982528686523438	0.0008687838150366174	binder
KLAECQDQL	HLA-A*02:02	0.9937499761581421	0.0019533010862437406	binder
KLAEFIDFL	HLA-A*02:02	0.9989841938018799	0.0002598127524860118	binder
KLAEGAGIQL	HLA-A*02:02	0.9956585764884949	0.003319748640221165	binder
KLAEGVQLL	HLA-A*02:02	0.9963269472122193	0.0019557687799990086	binder
KLAEIRHEV	HLA-A*02:02	0.9985120296478271	0.00106294485437264	binder
KLAEIVKQV	HLA-A*02:02	0.9988918542861939	0.0010688685441353426	binder
KLAEKLTIL	HLA-A*02:02	0.9950604200363159	0.003002480791723091	binder
KLAELARQL	HLA-A*02:02	0.9955301761627198	0.0016441831783281455	binder
KLAELKQECL	HLA-A*02:02	0.9884517073631287	0.009392113164919523	binder
KLAENEITL	HLA-A*02:02	0.9974199175834656	0.001199376447729852	binder
KLAENIDAQL	HLA-A*02:02	0.9980029225349426	0.0007840434908855803	binder
KLAEQYESF	HLA-A*02:02	0.7558868408203125	0.1732815074232888	binder
KLAESKVSV	HLA-A*02:02	0.9958125948905945	0.002203754472797771	binder
KLAESVEKA	HLA-A*02:02	0.9931890487670898	0.0033423991204545858	binder
KLAEVDKCL	HLA-A*02:02	0.9750342845916748	0.015574729530486282	binder
KLAEVSQNI	HLA-A*02:02	0.9968108654022216	0.002106113729950221	binder
KLAGLEGAKL	HLA-A*02:02	0.9873639583587647	0.006117407676368034	binder
KLAGLVEEL	HLA-A*02:02	0.9963289976119996	0.0019400016267500796	binder
KLAKLQAQV	HLA-A*02:02	0.986687695980072	0.005579500044122427	binder
KLALEQQQL	HLA-A*02:02	0.979102098941803	0.009071531051483036	binder
KLANILFTQEL	HLA-A*02:02	0.8867320775985718	0.10557206115650959	binder
KLAPITYPQGL	HLA-A*02:02	0.9209662079811096	0.04058282666717423	binder
KLAPNQTKEL	HLA-A*02:02	0.976859450340271	0.01544693858367598	binder
KLAQALHEM	HLA-A*02:02	0.9782941102981567	0.01679687105118505	binder
KLAQQQAAL	HLA-A*02:02	0.9726655960083008	0.02340355261972527	binder
KLAQQSQAL	HLA-A*02:02	0.9738666176795959	0.02019368822151792	binder
KLAQSVQKL	HLA-A*02:02	0.9905368208885192	0.006217803574085383	binder
KLATLNIHDYL	HLA-A*02:02	0.9145519018173218	0.02738200017956909	binder
KLDDIVQHI	HLA-A*02:02	0.989411735534668	0.012282805730809395	binder
KLEDGPKFL	HLA-A*02:02	0.798596465587616	0.15498873243488964	binder
KLFADAVQEL	HLA-A*02:02	0.9930595636367798	0.0033725013514417793	binder
KLFDASHSL	HLA-A*02:02	0.9892544507980346	0.008337517193934978	binder
KLFDDDDSGKISL	HLA-A*02:02	0.9923983335494995	0.012344514713768415	binder
KLFDDDETGKISF	HLA-A*02:02	0.9606978416442871	0.03388744340380612	binder
KLFDDSDERGTL	HLA-A*02:02	0.9826776146888733	0.028098907043536944	binder
KLFDLDEKL	HLA-A*02:02	0.9943489193916321	0.0011958616487828151	binder
KLFDQANKL	HLA-A*02:02	0.993406867980957	0.005527276372295629	binder
KLFDRPQEL	HLA-A*02:02	0.9949588656425477	0.0034454098154798082	binder
KLFDRPQELKL	HLA-A*02:02	0.9983004927635193	0.0015428888727018384	binder
KLFDTQHRV	HLA-A*02:02	0.996544337272644	0.0021993465167197755	binder
KLFDTQQFL	HLA-A*02:02	0.9939774155616761	0.004230102097952812	binder
KLFEGENEHL	HLA-A*02:02	0.999010694026947	0.0005632898238939422	binder
KLFEKSTGL	HLA-A*02:02	0.9939211964607239	0.007572478446631625	binder
KLFEKVKEV	HLA-A*02:02	0.999001932144165	0.0008015772184956076	binder
KLFEPYVVHV	HLA-A*02:02	0.9936899065971374	0.007504367520362441	binder
KLFGHLTSA	HLA-A*02:02	0.9947859048843384	0.0024643564211256873	binder
KLFGMIITI	HLA-A*02:02	0.993375277519226	0.003326925925337089	binder
KLFNEHIEAL	HLA-A*02:02	0.9948277831077575	0.004422177295875937	binder
KLFNESHGIFL	HLA-A*02:02	0.994254219532013	0.004863695964669467	binder
KLFNGTFLKA	HLA-A*02:02	0.9922377467155457	0.004002226930432684	binder
KLFPDTPLAL	HLA-A*02:02	0.9921343564987183	0.005645573133539632	binder
KLFPGFEIETV	HLA-A*02:02	0.994839894771576	0.004822722320371292	binder
KLFPQETLFL	HLA-A*02:02	0.9895861268043518	0.009785504595152225	binder
KLFPWAQIRL	HLA-A*02:02	0.9852672934532165	0.013384427912745871	binder
KLFPYEEHL	HLA-A*02:02	0.9912481546401978	0.008361021909017625	binder
KLFPYIQKGL	HLA-A*02:02	0.9779675483703614	0.015690960089837416	binder
KLFQEDDEIPLYL	HLA-A*02:02	0.8940186142921448	0.1083661550045832	binder
KLFQLPTPPL	HLA-A*02:02	0.9697425484657287	0.01936301193128883	binder
KLFQSKLIKA	HLA-A*02:02	0.8968050599098205	0.04954855763106786	binder
KLFSEGLFSA	HLA-A*02:02	0.9906930446624755	0.002487589535698098	binder
KLFSLEHFL	HLA-A*02:02	0.9889627456665039	0.004555129982763804	binder
KLFTAESLIGL	HLA-A*02:02	0.9687138199806213	0.02401692721890277	binder
KLFTDGDAAL	HLA-A*02:02	0.9736607789993286	0.014250224774489086	binder
KLFTNDCIFL	HLA-A*02:02	0.9846974372863769	0.01601650824438827	binder
KLFVDTDADTRL	HLA-A*02:02	0.9070355653762817	0.07747807378579362	binder
KLFVGFLNRA	HLA-A*02:02	0.9373053312301636	0.02433914873461587	binder
KLFVGLEHAV	HLA-A*02:02	0.9856887817382812	0.009180872577551484	binder
KLGAVFNQV	HLA-A*02:02	0.9906935095787048	0.006323729931200345	binder
KLGDLMVLL	HLA-A*02:02	0.9818188071250915	0.00708010001901508	binder
KLGEILANL	HLA-A*02:02	0.9950224399566651	0.004102771682408888	binder
KLGEIVTTI	HLA-A*02:02	0.9959699392318726	0.002724675388201192	binder
KLGPAGTTI	HLA-A*02:02	0.9255658984184265	0.04884242623565785	binder
KLGPAIKL	HLA-A*02:02	0.7970992445945739	0.11990745491283386	binder
KLGPAPKTL	HLA-A*02:02	0.7955644845962524	0.10941102817332324	binder
KLHAVVETL	HLA-A*02:02	0.986066472530365	0.012575829850122677	binder
KLHDINAQL	HLA-A*02:02	0.9929448246955872	0.002043349558939357	binder
KLHDRLAQL	HLA-A*02:02	0.9842701196670532	0.005991470905008051	binder
KLHDVEHVL	HLA-A*02:02	0.9868127226829528	0.006805445325571923	binder
KLHDVELHQV	HLA-A*02:02	0.9809135913848877	0.022372217372793216	binder
KLHEEIEHL	HLA-A*02:02	0.9981595039367676	0.0010468873018143054	binder
KLHGVNINV	HLA-A*02:02	0.9877280950546264	0.010783522896479235	binder
KLHYVVTEV	HLA-A*02:02	0.9845293402671814	0.006786256866077747	binder
KLIANNTTV	HLA-A*02:02	0.9902943253517151	0.010478773058993187	binder
KLIDDVHRL	HLA-A*02:02	0.9980666637420654	0.0014712931299540612	binder
KLIDETQDMLL	HLA-A*02:02	0.9984403133392334	0.0012138898950986305	binder
KLIDFGSGALL	HLA-A*02:02	0.9917252659797668	0.004432251671622008	binder
KLIDGQVIQL	HLA-A*02:02	0.9975639224052429	0.0024277093937012002	binder
KLIDKLDSL	HLA-A*02:02	0.9961907386779785	0.0017689540502691659	binder
KLIDLSQVMYL	HLA-A*02:02	0.9925413489341736	0.0033111287435484767	binder
KLIDRTESL	HLA-A*02:02	0.990605640411377	0.011660717928936937	binder
KLIEKNYFL	HLA-A*02:02	0.9966928005218506	0.0036295738566460415	binder
KLIEVDDERKL	HLA-A*02:02	0.9961240768432618	0.00608837267775567	binder
KLIGQVHEV	HLA-A*02:02	0.9991663932800293	0.0008108248596459636	binder
KLIKSLEAA	HLA-A*02:02	0.9581662654876709	0.029270422732581163	binder
KLIPFLEKL	HLA-A*02:02	0.9936760187149047	0.00702404929503844	binder
KLISDINKA	HLA-A*02:02	0.9843467831611633	0.004715188386778064	binder
KLISELQKL	HLA-A*02:02	0.9958209753036499	0.0029720621749170116	binder
KLKDDEVAQL	HLA-A*02:02	0.991993534564972	0.0041475811646476644	binder
KLKDSEAEL	HLA-A*02:02	0.9824029088020325	0.01409543683379019	binder
KLKEDLAKA	HLA-A*02:02	0.9551950693130493	0.032714938179913104	binder
KLKEEIDLL	HLA-A*02:02	0.993798303604126	0.00420406169193316	binder
KLKEKTEQETL	HLA-A*02:02	0.9175710439682007	0.11153414983050534	binder
KLKEQREAELL	HLA-A*02:02	0.8118911623954773	0.14422386887735045	binder
KLKKEIEEL	HLA-A*02:02	0.9969387531280518	0.001998552797995521	binder
KLKKVDKIEEL	HLA-A*02:02	0.6118275821208954	0.19245578967908464	binder
KLKNVIHKI	HLA-A*02:02	0.9182286381721496	0.10145214570605585	binder
KLKPGDLVGV	HLA-A*02:02	0.9829384565353394	0.008438455198478674	binder
KLKSAIEQA	HLA-A*02:02	0.817717969417572	0.2445036738493154	binder
KLLDVVHPA	HLA-A*02:02	0.9871720433235168	0.007742603361604249	binder
KLLELDPEHQRA	HLA-A*02:02	0.7575904726982117	0.1434440916963241	binder
KLMDHIYAV	HLA-A*02:02	0.998907494544983	0.0004064063098226723	binder
KLMDKVVRL	HLA-A*02:02	0.9976333737373352	0.0024188809014433947	binder
KLMDLDVEQL	HLA-A*02:02	0.9977907180786133	0.0009600611693108551	binder
KLMDLRNEYL	HLA-A*02:02	0.9925019145011902	0.003358847641129261	binder
KLMDQLEAL	HLA-A*02:02	0.9963961243629456	0.0010672111249103657	binder
KLMEEIREL	HLA-A*02:02	0.9993127942085266	0.000329888615881168	binder
KLMELLEEI	HLA-A*02:02	0.9984213471412658	0.0012536584472723554	binder
KLMELYERL	HLA-A*02:02	0.9972364902496338	0.002742454997498925	binder
KLMGQIHQI	HLA-A*02:02	0.9971270680427551	0.002159496219757748	binder
KLMKEDGTTL	HLA-A*02:02	0.9737473130226135	0.023011884482613584	binder
KLMQQQQEV	HLA-A*02:02	0.9944554924964905	0.004708700599474738	binder
KLNAKLAEL	HLA-A*02:02	0.983604097366333	0.006433407805512529	binder
KLNATNIEL	HLA-A*02:02	0.9797154068946838	0.009651809736184156	binder
KLNDALDRL	HLA-A*02:02	0.9850534915924072	0.008332967445958213	binder
KLNDLIQRL	HLA-A*02:02	0.997057318687439	0.0027310856551073757	binder
KLNDLNSSV	HLA-A*02:02	0.992998194694519	0.004911193527560908	binder
KLNDTYVNV	HLA-A*02:02	0.9920799732208252	0.00493936314204935	binder
KLNEIVDQI	HLA-A*02:02	0.9958294630050659	0.002643373399056731	binder
KLNEQQSVL	HLA-A*02:02	0.9677657365798951	0.012547309810881684	binder
KLNERLAKL	HLA-A*02:02	0.9868349432945251	0.007047092581758872	binder
KLNFFIHNL	HLA-A*02:02	0.9880493879318237	0.006021978401525778	binder
KLNFIVTGL	HLA-A*02:02	0.9630447506904602	0.018298810947225456	binder
KLNGNLEKI	HLA-A*02:02	0.9869911909103394	0.011709383184461982	binder
KLNHLLERL	HLA-A*02:02	0.9846726536750794	0.0126236851575476	binder
KLNPAANHRL	HLA-A*02:02	0.9564529895782471	0.02771510264363706	binder
KLNPGIAYV	HLA-A*02:02	0.9951360344886779	0.002905215844361793	binder
KLNPQQFEV	HLA-A*02:02	0.9932045817375184	0.005006171735166689	binder
KLNTLVQKL	HLA-A*02:02	0.9849116206169128	0.013463700864290584	binder
KLPDFLTAKL	HLA-A*02:02	0.9827638626098633	0.007655203856288956	binder
KLQDAEIARL	HLA-A*02:02	0.9945994973182678	0.0014861032170534708	binder
KLQEFLQTL	HLA-A*02:02	0.995923638343811	0.0012936188061712986	binder
KLQEKIQEL	HLA-A*02:02	0.998889172077179	0.0013195008586550316	binder
KLQELNYNL	HLA-A*02:02	0.9935970783233643	0.004625359269199106	binder
KLQEQIFHL	HLA-A*02:02	0.9983571171760559	0.001677804914270344	binder
KLQEVLDYL	HLA-A*02:02	0.996429979801178	0.0027128443332095193	binder
KLRDSLELL	HLA-A*02:02	0.9718956112861633	0.01641038651942575	binder
KLREDLERL	HLA-A*02:02	0.9750417828559875	0.019668244830164775	binder
KLSDISGQEM	HLA-A*02:02	0.9042947173118592	0.09534487777073496	binder
KLSDLDNKL	HLA-A*02:02	0.9804969668388367	0.007609937405473441	binder
KLSDLLKYYL	HLA-A*02:02	0.9803394913673401	0.008799931292947438	binder
KLSDLQSVNV	HLA-A*02:02	0.992845106124878	0.0029634438670873746	binder
KLSDLYYDI	HLA-A*02:02	0.9792307019233704	0.006059126120700591	binder
KLSDNILKL	HLA-A*02:02	0.9943647980690002	0.0034190886964495294	binder
KLSDQANTL	HLA-A*02:02	0.9844356060028077	0.0056008258916473205	binder
KLSDSRIAL	HLA-A*02:02	0.9604378819465638	0.018740094777240524	binder
KLSEATREL	HLA-A*02:02	0.988211739063263	0.004012287588873103	binder
KLSEDIDLL	HLA-A*02:02	0.9924423694610596	0.002221990678093134	binder
KLSEENRHL	HLA-A*02:02	0.9466421365737915	0.036720715156632174	binder
KLSEFDVEM	HLA-A*02:02	0.9893837332725525	0.005770540355289466	binder
KLSEIPLTL	HLA-A*02:02	0.9966925024986267	0.0013575872884011733	binder
KLSEKIDQL	HLA-A*02:02	0.9973451018333435	0.0019261325919438922	binder
KLSELQLRV	HLA-A*02:02	0.9939326286315918	0.004319627770952184	binder
KLSEPSSLQYL	HLA-A*02:02	0.9827680468559266	0.010079640597430254	binder
KLSEQKEQL	HLA-A*02:02	0.9789702534675598	0.00797037393241833	binder
KLSEVERSL	HLA-A*02:02	0.9902484297752381	0.0015668248224607114	binder
KLSEVNKRL	HLA-A*02:02	0.9624467372894288	0.031535717397679304	binder
KLSFIIRTV	HLA-A*02:02	0.9534848928451538	0.037089757345418826	binder
KLSGKLYLV	HLA-A*02:02	0.9839059948921204	0.009245628549851236	binder
KLSGLTTNV	HLA-A*02:02	0.9876540184020997	0.008404184785459	binder
KLSGVLDEL	HLA-A*02:02	0.9777618527412415	0.010789422515813675	binder
KLSHYLTLL	HLA-A*02:02	0.9765840768814087	0.011085278866224462	binder
KLSLNMDNL	HLA-A*02:02	0.9235564827919006	0.01967122262279779	binder
KLSQIRKQL	HLA-A*02:02	0.7555197596549987	0.1785483843683434	binder
KLSQLEEHL	HLA-A*02:02	0.9919952869415283	0.004402590488860416	binder
KLSQNISEL	HLA-A*02:02	0.9904808282852173	0.005270755117284323	binder
KLSQYLIQL	HLA-A*02:02	0.9832550287246704	0.014308977031107825	binder
KLSSHEEAL	HLA-A*02:02	0.8713588118553162	0.12378268465622892	binder
KLSSTQQSL	HLA-A*02:02	0.9512226819992066	0.03842300421518691	binder
KLTAFVNTL	HLA-A*02:02	0.9808571100234985	0.007392658707787127	binder
KLTDIQIEL	HLA-A*02:02	0.9948716998100281	0.0022076271013811355	binder
KLTEENTTL	HLA-A*02:02	0.979234516620636	0.007981334748477049	binder
KLTEIRHEV	HLA-A*02:02	0.9924078464508057	0.0047795616790466105	binder
KLTEMRGIYA	HLA-A*02:02	0.8331770777702332	0.0899777692755244	binder
KLTESNQKL	HLA-A*02:02	0.9676225781440735	0.019353786333597592	binder
KLTGIKHEL	HLA-A*02:02	0.8852924108505249	0.08911109836355742	binder
KLTQILSYL	HLA-A*02:02	0.973682701587677	0.01620237807388576	binder
KLTTEEVIKELA	HLA-A*02:02	0.6004990875720978	0.18533069631570404	binder
KLVEYIVKA	HLA-A*02:02	0.9785763621330261	0.013953535056001455	binder
KLVQIEYAL	HLA-A*02:02	0.9173747301101685	0.05979894370919995	binder
KLVSEKLASYQA	HLA-A*02:02	0.1734524980187416	0.1119350279159892	not-binder
KLYDGFQYL	HLA-A*02:02	0.9968665957450866	0.0030376700189475494	binder
KLYDIDVAKV	HLA-A*02:02	0.9973417162895203	0.0017299360943748578	binder
KLYDIDVAKVNTL	HLA-A*02:02	0.915263295173645	0.12219334171003794	binder
KLYDKIDPEKL	HLA-A*02:02	0.9959653496742249	0.003192159091858465	binder
KLYDNLLEQNL	HLA-A*02:02	0.9885130882263183	0.015190665875281676	binder
KLYEAVPQL	HLA-A*02:02	0.997529947757721	0.0014798647492752963	binder
KLYEGKTKEV	HLA-A*02:02	0.9969714760780335	0.0027461257030740797	binder
KLYEKKLLKL	HLA-A*02:02	0.989296841621399	0.01009004849229565	binder
KLYQYYLDHL	HLA-A*02:02	0.9405890703201294	0.011573140280222495	binder
KLYSEMEQL	HLA-A*02:02	0.9920326232910156	0.00488667661914217	binder
KLYSSEQLL	HLA-A*02:02	0.972130012512207	0.019131314727199106	binder
KLYTGKPNLV	HLA-A*02:02	0.970874297618866	0.03154372676071662	binder
KLYTGLEYDL	HLA-A*02:02	0.9792741537094116	0.014843161095448195	binder
KMADEDALRKI	HLA-A*02:02	0.9924147367477417	0.004073221633375115	binder
KMADIEYRL	HLA-A*02:02	0.993744945526123	0.003207282106011094	binder
KMADIEYRLS	HLA-A*02:02	0.5821921318769455	0.28136370886352446	ambiguous
KMADIGGHAI	HLA-A*02:02	0.9760813117027283	0.013266728889635591	binder
KMADILEKI	HLA-A*02:02	0.9986624836921691	0.0011337247249668609	binder
KMADMYTRL	HLA-A*02:02	0.9828111290931701	0.008021487257912338	binder
KMAECYTML	HLA-A*02:02	0.9887481212615967	0.007467570390496121	binder
KMAEEKLTHKMEA	HLA-A*02:02	0.09628570172935724	0.15271570967683223	not-binder
KMAEEKLTHKM	HLA-A*02:02	0.8003738582134247	0.2194256548171108	binder
KMAEFLDWSL	HLA-A*02:02	0.9929797649383545	0.003836032835926905	binder
KMAEIKVKL	HLA-A*02:02	0.9964970946311951	0.002284415463504908	binder
KMAEMLVEL	HLA-A*02:02	0.994760024547577	0.005487329791297396	binder
KMAGIEITEEM	HLA-A*02:02	0.8157723426818848	0.22813175813874584	binder
KMAIITTHL	HLA-A*02:02	0.9800341248512268	0.014980851112801313	binder
KMAQALEEL	HLA-A*02:02	0.9904777407646179	0.007071151864938568	binder
KMFAEEEAEL	HLA-A*02:02	0.9812490940093994	0.019828245575619186	binder
KMFESFIESV	HLA-A*02:02	0.9967598676681518	0.00369766786093655	binder
KMFFLIDKV	HLA-A*02:02	0.9620424509048462	0.026451668516154703	binder
KMFGAKDSEL	HLA-A*02:02	0.9554639458656311	0.022519902852791124	binder
KMFLGDNAHL	HLA-A*02:02	0.9833972573280334	0.0067128912262255985	binder
KMFNQDIEKL	HLA-A*02:02	0.9952959775924682	0.003209329682749723	binder
KMKAIVEKL	HLA-A*02:02	0.9870729923248291	0.007137201017088517	binder
KMKDTVQKL	HLA-A*02:02	0.9824394226074219	0.017996200852742745	binder
KMKETLQNV	HLA-A*02:02	0.9906533241271973	0.005986629204505366	binder
KMKSVIENA	HLA-A*02:02	0.9110531210899353	0.045216849531423096	binder
KMMDKVEFV	HLA-A*02:02	0.9981452465057373	0.0009761668446608769	binder
KMNAKLEEL	HLA-A*02:02	0.9775240778923034	0.011193902978413472	binder
KMNEKIASL	HLA-A*02:02	0.9955981016159058	0.0033811576430762646	binder
KMNEKLYTV	HLA-A*02:02	0.9923984408378601	0.009224471551509232	binder
KMNGKVWDL	HLA-A*02:02	0.9634418725967407	0.02452770972428343	binder
KMPDFGQVTV	HLA-A*02:02	0.9887956261634827	0.008648375015207621	binder
KMPEINAKV	HLA-A*02:02	0.9948020815849304	0.00581860829850321	binder
KMPQSMPEYAL	HLA-A*02:02	0.8063998460769654	0.1469541946753186	binder
KMSEKILLL	HLA-A*02:02	0.986926007270813	0.009117808683638047	binder
KMSELQTYV	HLA-A*02:02	0.9934402227401733	0.0024125354494447583	binder
KMSELRVTL	HLA-A*02:02	0.9936647415161133	0.0031107723144114157	binder
KMSSLLERL	HLA-A*02:02	0.9877706170082092	0.006294444628000921	binder
KMYEEFLSKV	HLA-A*02:02	0.9943602800369262	0.005068012952365067	binder
KMYGYVDTL	HLA-A*02:02	0.9871730446815491	0.007269143155878574	binder
KMYNKEVQTV	HLA-A*02:02	0.9922638177871704	0.01121225222328089	binder
KQAEINENNV	HLA-A*02:02	0.9820701360702515	0.013593081111957787	binder
KQAEIVKRL	HLA-A*02:02	0.9847960233688354	0.013307172426806334	binder
KQFEGSTSFV	HLA-A*02:02	0.990111768245697	0.008300927151527004	binder
KQFPLIISSV	HLA-A*02:02	0.8851258873939514	0.14125928396528653	binder
KSQQLTDFI	HLA-A*02:02	0.01966387596912682	0.016829891166875006	not-binder
KTADICQML	HLA-A*02:02	0.8945297479629517	0.08819861515076882	binder
KTAEAQLAYEL	HLA-A*02:02	0.5404949203133583	0.28728990460919107	ambiguous
KTAEFLSKL	HLA-A*02:02	0.9635077476501465	0.027396866222519543	binder
KTAEMNEKL	HLA-A*02:02	0.7935667991638183	0.16407142716503648	binder
KTAFYSFYL	HLA-A*02:02	0.8376376152038574	0.08346497467156143	binder
KTASINQNV	HLA-A*02:02	0.9262718439102173	0.07487602565077948	binder
KTIDYIQFL	HLA-A*02:02	0.9670898199081421	0.041999698680810583	binder
KTSDFNTFL	HLA-A*02:02	0.9239133358001709	0.06473947678545401	binder
KVADLVLML	HLA-A*02:02	0.987568986415863	0.006414175270122426	binder
KVAELFEKL	HLA-A*02:02	0.9943238377571106	0.004950676297363038	binder
KVASLLHQV	HLA-A*02:02	0.9770861387252807	0.028278327414922852	binder
KVFELDLVTL	HLA-A*02:02	0.9713310718536377	0.017975543816229317	binder
KVFQGTDEQL	HLA-A*02:02	0.8878970623016358	0.03465489380543056	binder
KVFSGALQEA	HLA-A*02:02	0.9437854170799256	0.04340844303100581	binder
KVSDILLRL	HLA-A*02:02	0.9881493330001831	0.0130023693659531	binder
KVSELTERL	HLA-A*02:02	0.9884273290634156	0.0104699104821688	binder
KVSELVQFL	HLA-A*02:02	0.9870610475540161	0.01036778130427242	binder
KVSQLIHHL	HLA-A*02:02	0.9860726952552795	0.0066862907032801434	binder
KYVELYLVADYL	HLA-A*02:02	0.001479081594152376	0.0014257061572054727	not-binder
LAETEGRY	HLA-A*02:02	0.014303847568953643	0.01446269570602478	not-binder
LAGHDNRV	HLA-A*02:02	0.017468850454315545	0.02529524226496741	not-binder
LALNLHQHLK	HLA-A*02:02	0.009819049203360918	0.010905278502947742	not-binder
LAPHVRTL	HLA-A*02:02	0.22788775265216826	0.08253875911362812	not-binder
LEAQARVHQL	HLA-A*02:02	0.0665235921740532	0.02306491303393852	not-binder
LEDALQQAKED	HLA-A*02:02	0.045421199826523664	0.03966289349857035	not-binder
LEEALQQAKED	HLA-A*02:02	0.1273501199670136	0.11953627983576375	not-binder
LFDKATYDKL	HLA-A*02:02	0.05764060290530324	0.05594146123181829	not-binder
LFGEVHKA	HLA-A*02:02	0.008570789539953693	0.009485489524568414	not-binder
LFGHENRV	HLA-A*02:02	0.023038465878926218	0.034238809503231535	not-binder
LFLHAGIVLP	HLA-A*02:02	0.03531509316526353	0.028123036726110755	not-binder
LFNKQLESI	HLA-A*02:02	0.28131933882832527	0.24641910927060237	not-binder
LFPGKVHSL	HLA-A*02:02	0.6397993624210357	0.20302091972683423	binder
LGFASPLHSL	HLA-A*02:02	0.5490356594324112	0.25181495228124845	ambiguous
LIADLKYEL	HLA-A*02:02	0.9041621446609497	0.13033373937710407	binder
LIAEENALRG	HLA-A*02:02	0.0841780851362273	0.0915124993288446	not-binder
LIAKVIQNL	HLA-A*02:02	0.9632410168647766	0.02939498491759324	binder
LIPMIIHQL	HLA-A*02:02	0.884034538269043	0.11296182152077272	binder
LIQGKDLLI	HLA-A*02:02	0.6073946475982666	0.24619500570111	ambiguous
LISDLEHRL	HLA-A*02:02	0.9726770877838135	0.013904823321843382	binder
LISEIEYRL	HLA-A*02:02	0.9573884725570678	0.024843100541384708	binder
LISPLVQLL	HLA-A*02:02	0.9325837254524231	0.03804861754584821	binder
LISWYDNEFGYSNR	HLA-A*02:02	0.00774445525748888	0.010315932583450704	not-binder
LKDKIEKA	HLA-A*02:02	0.007117641199147329	0.005466920630024712	not-binder
LKGDVEKL	HLA-A*02:02	0.08994583021849394	0.08190340208267424	not-binder
LKKEQENL	HLA-A*02:02	0.03711997428908944	0.028295177053658766	not-binder
LKPEVDKL	HLA-A*02:02	0.05825269427150488	0.043426180977152604	not-binder
LKSLLQHQL	HLA-A*02:02	0.16569268864113837	0.13370198467362623	not-binder
LLAANNLLAGL	HLA-A*02:02	0.932688045501709	0.059789233485067	binder
LLADERNEL	HLA-A*02:02	0.966890025138855	0.013323029705538161	binder
LLADKVLKL	HLA-A*02:02	0.9947698950767517	0.0026671398052896676	binder
LLADLARRL	HLA-A*02:02	0.9704825043678283	0.010095334586277352	binder
LLADLKTMV	HLA-A*02:02	0.9831296801567078	0.010207089769143439	binder
LLADLLHNV	HLA-A*02:02	0.9984405636787415	0.0007151665274299906	binder
LLADRSMEL	HLA-A*02:02	0.9881282687187195	0.010944092863534254	binder
LLADVVLQPRL	HLA-A*02:02	0.9273739218711853	0.06578845944530883	binder
LLAEAESEL	HLA-A*02:02	0.9825278878211975	0.0049098562736973	binder
LLAEAKYYL	HLA-A*02:02	0.986612856388092	0.0064426051559441115	binder
LLAEALNQV	HLA-A*02:02	0.997483491897583	0.0012161552980674735	binder
LLAEDDELHL	HLA-A*02:02	0.9902789115905761	0.005292397192710622	binder
LLAEENQRL	HLA-A*02:02	0.985132884979248	0.008006852983616239	binder
LLAEHIKSL	HLA-A*02:02	0.9950115084648132	0.0034124147871840236	binder
LLAEIGAVTL	HLA-A*02:02	0.9900049209594727	0.006279322869766072	binder
LLAEKEEKL	HLA-A*02:02	0.9885551333427429	0.0023023795799545364	binder
LLAEKIYKI	HLA-A*02:02	0.9939180612564087	0.006687335134519987	binder
LLAEKVEQL	HLA-A*02:02	0.9991814374923706	0.0007027368128929905	binder
LLAELEGKL	HLA-A*02:02	0.9831523656845093	0.005750448529087808	binder
LLAELLTHL	HLA-A*02:02	0.9972746014595032	0.001155403598399359	binder
LLAELPASVHA	HLA-A*02:02	0.9162873148918151	0.06721030317182462	binder
LLAELREYNL	HLA-A*02:02	0.9827569842338562	0.008466853038417627	binder
LLAELTKTL	HLA-A*02:02	0.98981773853302	0.006074128358213773	binder
LLAETHYQLGL	HLA-A*02:02	0.7324409276247025	0.29072810286656203	binder
LLAETHYQL	HLA-A*02:02	0.9917031764984131	0.003945129508299483	binder
LLAEVIENL	HLA-A*02:02	0.9988913178443909	0.0007429416835309328	binder
LLAFVQTHL	HLA-A*02:02	0.9532754778861999	0.019712530527749454	binder
LLAGQRHLL	HLA-A*02:02	0.7956333816051483	0.2191585513816403	binder
LLAGSEYL	HLA-A*02:02	0.6416673243045807	0.15840024798589594	binder
LLAIFKSGGIPAL	HLA-A*02:02	0.13458601981401444	0.18590795836900176	not-binder
LLAKKISQL	HLA-A*02:02	0.9888499855995179	0.0036978136764875096	binder
LLAKLLSQL	HLA-A*02:02	0.9901246428489685	0.0037561603933476515	binder
LLANKVPAA	HLA-A*02:02	0.9641305565834045	0.015253088217369041	binder
LLANSIHGL	HLA-A*02:02	0.9832241654396057	0.0134116715911858	binder
LLAPAPAQA	HLA-A*02:02	0.9416447639465332	0.04205190832858466	binder
LLAPIRVLL	HLA-A*02:02	0.9677344560623169	0.015237832917534501	binder
LLAPISEQI	HLA-A*02:02	0.9894511342048645	0.004921341334836253	binder
LLAPKLNEA	HLA-A*02:02	0.9849247694015503	0.009022595387997932	binder
LLAQTTHFL	HLA-A*02:02	0.9761426568031311	0.01211506653300058	binder
LLASFGDRV	HLA-A*02:02	0.9574692010879516	0.03252365006617298	binder
LLASLVKRL	HLA-A*02:02	0.938275408744812	0.038659789863100764	binder
LLATEIERL	HLA-A*02:02	0.9923397541046143	0.004577398250280454	binder
LLATKNSHL	HLA-A*02:02	0.8378471970558167	0.16932253301982647	binder
LLAVQSNKI	HLA-A*02:02	0.7564174175262451	0.10340465447089178	binder
LLAWFPLQEA	HLA-A*02:02	0.9269148111343384	0.05097568917944579	binder
LLFDDIDHNM	HLA-A*02:02	0.9894530415534973	0.0031997424695890727	binder
LLFDEYHKL	HLA-A*02:02	0.988722848892212	0.0037944744470906197	binder
LLFDHLEPIEL	HLA-A*02:02	0.9852640509605408	0.011787059065585963	binder
LLFDQNDKV	HLA-A*02:02	0.9855324745178222	0.01446002010551583	binder
LLFDRPMHV	HLA-A*02:02	0.9957789540290832	0.0017568898434766732	binder
LLFEGEKITI	HLA-A*02:02	0.9891029477119446	0.007314529977897759	binder
LLFERATFL	HLA-A*02:02	0.9826896548271179	0.009284666811382042	binder
LLFGKIGYYL	HLA-A*02:02	0.9885081052780151	0.00650373092050477	binder
LLFPHPVNQV	HLA-A*02:02	0.9952599167823791	0.0031134560942000992	binder
LLFPSDVQTL	HLA-A*02:02	0.9806631326675415	0.010291541414996141	binder
LLFSHEEEL	HLA-A*02:02	0.9617735385894776	0.05242794628239506	binder
LLFSKTYKL	HLA-A*02:02	0.9794539451599121	0.016537627189012798	binder
LLFSKVERL	HLA-A*02:02	0.9835345387458801	0.012067208602371728	binder
LLGDMEWRL	HLA-A*02:02	0.973963487148285	0.008324680745910829	binder
LLGERVALNTL	HLA-A*02:02	0.7858221292495727	0.09358958772017496	binder
LLGPEGQHL	HLA-A*02:02	0.938783609867096	0.03506033647283697	binder
LLGPEHPL	HLA-A*02:02	0.7774036049842834	0.12214411802411888	binder
LLGPKPFPL	HLA-A*02:02	0.9615857362747192	0.01132350053584362	binder
LLGPNGPAV	HLA-A*02:02	0.9721776485443115	0.024388169122988208	binder
LLGPPPVGV	HLA-A*02:02	0.9832023620605469	0.014864059477020476	binder
LLGPRLVLA	HLA-A*02:02	0.8340981602668762	0.1126504321781203	binder
LLGPSIDSV	HLA-A*02:02	0.9854303359985351	0.007486310537818209	binder
LLGWIQNKI	HLA-A*02:02	0.9034100651741028	0.04109209784328164	binder
LLHAGGLARA	HLA-A*02:02	0.8716946125030518	0.03994793937287415	binder
LLHDQIEKL	HLA-A*02:02	0.9959170699119568	0.002286959514626025	binder
LLHEENFSV	HLA-A*02:02	0.9898086786270142	0.005521532893308729	binder
LLHEKLYEL	HLA-A*02:02	0.9926743030548095	0.0070871647820396995	binder
LLHERVNEL	HLA-A*02:02	0.9951447367668151	0.0033194802746042127	binder
LLHFQSQFL	HLA-A*02:02	0.9061220288276672	0.019898406431887814	binder
LLHGHIVEL	HLA-A*02:02	0.9904912352561951	0.008601888390709878	binder
LLHGLNTSL	HLA-A*02:02	0.9693936824798584	0.019002205851017	binder
LLHSFVDSV	HLA-A*02:02	0.9913631796836853	0.004738368252083669	binder
LLIDDKGTIKL	HLA-A*02:02	0.9894121170043946	0.009914972327635503	binder
LLIDKTENL	HLA-A*02:02	0.9924952507019043	0.002887759189048081	binder
LLIENVASL	HLA-A*02:02	0.9934522151947022	0.004204723139934583	binder
LLIGHLERV	HLA-A*02:02	0.9936629176139832	0.005509283608681627	binder
LLIPGLATA	HLA-A*02:02	0.9727987289428711	0.014287426442783868	binder
LLISESQKL	HLA-A*02:02	0.9528108954429626	0.03724849198932339	binder
LLKDCTDSL	HLA-A*02:02	0.9722043156623841	0.014368350918024774	binder
LLKDSIVQL	HLA-A*02:02	0.9837413907051087	0.010312821671883306	binder
LLKNHLETL	HLA-A*02:02	0.9743347764015198	0.015630545526555364	binder
LLKQGQDNL	HLA-A*02:02	0.8897489190101624	0.11083984425891573	binder
LLLDVPTAAVQA	HLA-A*02:02	0.9248865246772766	0.04549666164468996	binder
LLMDRVDEM	HLA-A*02:02	0.9859443783760071	0.005256601469597154	binder
LLMEHIQEI	HLA-A*02:02	0.999193298816681	0.0008381696630900182	binder
LLMRLLQQL	HLA-A*02:02	0.9853557348251343	0.0146843595668094	binder
LLNDFEERL	HLA-A*02:02	0.9942155957221985	0.0033765959786745997	binder
LLNDHIYVV	HLA-A*02:02	0.9917323470115662	0.002841190711835115	binder
LLNDLEARL	HLA-A*02:02	0.9836508154869079	0.009556010834892473	binder
LLNEILEQV	HLA-A*02:02	0.9987423181533813	0.0009474913037407941	binder
LLNEPDGTFLL	HLA-A*02:02	0.961885666847229	0.034436635750388855	binder
LLNETRDML	HLA-A*02:02	0.9664521217346191	0.01179199510519781	binder
LLNGMTQKL	HLA-A*02:02	0.9742170333862304	0.01376702451780585	binder
LLNHRIFQL	HLA-A*02:02	0.9868000864982605	0.008354275704915568	binder
LLNKAPEYL	HLA-A*02:02	0.9642721772193908	0.01875109007263281	binder
LLNKEENTL	HLA-A*02:02	0.9673102736473084	0.025506554161609477	binder
LLNKSIIRV	HLA-A*02:02	0.959744930267334	0.03711172708514654	binder
LLNNAFEEL	HLA-A*02:02	0.9794675350189209	0.009600566797009255	binder
LLNNSDERL	HLA-A*02:02	0.888036060333252	0.06527271832782353	binder
LLNPAYDVYL	HLA-A*02:02	0.9475795149803161	0.02379819956281907	binder
LLNPHLRQL	HLA-A*02:02	0.9839383006095886	0.008786705371140596	binder
LLNPSLQKV	HLA-A*02:02	0.9940887570381165	0.003492119339713366	binder
LLNSATTSL	HLA-A*02:02	0.9708655595779419	0.012806468228666717	binder
LLNSEVHML	HLA-A*02:02	0.9904879331588745	0.007475642564521382	binder
LLNSKEAAL	HLA-A*02:02	0.9386925220489502	0.017991998096241548	binder
LLPDIISRL	HLA-A*02:02	0.9948275566101075	0.0030275934946889732	binder
LLPDLIQKV	HLA-A*02:02	0.9975509166717529	0.0017963753695419437	binder
LLPDNVHYV	HLA-A*02:02	0.9967046976089478	0.0018696145109146024	binder
LLPDQPPYHL	HLA-A*02:02	0.9582717895507813	0.030729898001429893	binder
LLQDHPWLL	HLA-A*02:02	0.9922050714492798	0.004112229108376928	binder
LLQDKQFEL	HLA-A*02:02	0.9917083024978638	0.0046910181539675695	binder
LLQEKVNQL	HLA-A*02:02	0.9978934288024902	0.0011407410878423595	binder
LLQELTDIDTL	HLA-A*02:02	0.9546810984611511	0.03465154330028827	binder
LLQESLAQA	HLA-A*02:02	0.9731573820114136	0.01403534227447976	binder
LLQEVEHQL	HLA-A*02:02	0.9981964468955994	0.0006130279345783905	binder
LLREKVEFL	HLA-A*02:02	0.9719534516334534	0.01701609561972717	binder
LLSAAENFL	HLA-A*02:02	0.9580832242965698	0.008927292473734246	binder
LLSAAEPVPA	HLA-A*02:02	0.9003570437431335	0.0661367197011732	binder
LLSAEPVPA	HLA-A*02:02	0.9249711632728577	0.02311744788815493	binder
LLSAIHNSL	HLA-A*02:02	0.9794100999832154	0.01625892593569772	binder
LLSDIERQI	HLA-A*02:02	0.9714090347290039	0.013901799496408058	binder
LLSDLTKQI	HLA-A*02:02	0.9631030797958374	0.025553391126276498	binder
LLSDSSLHL	HLA-A*02:02	0.9761193513870239	0.010041836113558298	binder
LLSDTVQHL	HLA-A*02:02	0.9941857099533081	0.004063127400092263	binder
LLSDVRFVL	HLA-A*02:02	0.9762508392333984	0.004488449168477849	binder
LLSDYGYHL	HLA-A*02:02	0.98327077627182	0.004668486516212617	binder
LLSDYIRLI	HLA-A*02:02	0.9678621768951416	0.019608184076550357	binder
LLSEAVQKI	HLA-A*02:02	0.9896289467811584	0.008324237984610499	binder
LLSEEEYHL	HLA-A*02:02	0.9885844349861145	0.004688836079525203	binder
LLSEHGEVKL	HLA-A*02:02	0.9749552607536316	0.015522997383424612	binder
LLSEHVIAI	HLA-A*02:02	0.990668523311615	0.0042503857136298555	binder
LLSEIEEHL	HLA-A*02:02	0.997021496295929	0.0019330288505999822	binder
LLSELLEHL	HLA-A*02:02	0.9986521124839782	0.0008483990964261399	binder
LLSEQGDVKL	HLA-A*02:02	0.9686915278434753	0.027491540494587536	binder
LLSESNERL	HLA-A*02:02	0.9831972360610962	0.0065625372770529026	binder
LLSGERVQL	HLA-A*02:02	0.9476442337036133	0.022173586228777766	binder
LLSGQLNTL	HLA-A*02:02	0.96783367395401	0.02168836416395581	binder
LLSGRISTL	HLA-A*02:02	0.9744527220726014	0.004399240709496867	binder
LLSHSLLVTLA	HLA-A*02:02	0.506850928068161	0.3189785140976002	ambiguous
LLSHSLLVTL	HLA-A*02:02	0.9469553112983704	0.039942151328595216	binder
LLSHVEQLL	HLA-A*02:02	0.9811264395713806	0.018683803594432804	binder
LLSHVIVAL	HLA-A*02:02	0.982818865776062	0.008470740955937155	binder
LLSKFLTNL	HLA-A*02:02	0.9878116130828858	0.004660980911668655	binder
LLSKSIEQL	HLA-A*02:02	0.9912255287170411	0.006577345764350188	binder
LLSKVLIYL	HLA-A*02:02	0.9600828409194946	0.025735111584854704	binder
LLSLIDEKL	HLA-A*02:02	0.9295871973037719	0.05153155579764853	binder
LLSNLFHGM	HLA-A*02:02	0.9385143756866455	0.02050496779522614	binder
LLSNLYDKL	HLA-A*02:02	0.9714749455451965	0.012403358599746372	binder
LLSNNNQAL	HLA-A*02:02	0.9518708348274231	0.020451090239386696	binder
LLSPHNPAL	HLA-A*02:02	0.9814974784851074	0.010782387369131811	binder
LLSPHSQVL	HLA-A*02:02	0.9587129950523376	0.010597856719259276	binder
LLSPSNEKL	HLA-A*02:02	0.9527485132217407	0.014604285064651997	binder
LLSPSSAVEAL	HLA-A*02:02	0.9467610001564026	0.0370456178887175	binder
LLSPTQHHV	HLA-A*02:02	0.978159511089325	0.011767586548382173	binder
LLSQAQYHV	HLA-A*02:02	0.961045503616333	0.026091445995151407	binder
LLSQSVHYL	HLA-A*02:02	0.9839861154556274	0.010514670659189238	binder
LLSSHVRGV	HLA-A*02:02	0.9809396982192993	0.00537322672421557	binder
LLSSIEDKV	HLA-A*02:02	0.9699277639389038	0.022944637763907604	binder
LLSSIVEEL	HLA-A*02:02	0.9951598882675171	0.003546366322757612	binder
LLSSVDQPL	HLA-A*02:02	0.9403558611869812	0.020326745263993248	binder
LLSTVVRTL	HLA-A*02:02	0.9698632001876831	0.024995747202692327	binder
LLTDLQDHL	HLA-A*02:02	0.9773640036582947	0.013825653439313105	binder
LLTEIRAVV	HLA-A*02:02	0.9656957149505615	0.021877811371827035	binder
LLTELSNSL	HLA-A*02:02	0.980169141292572	0.012597172830567903	binder
LLTEQIHSL	HLA-A*02:02	0.9955069899559021	0.0032317261820308443	binder
LLVEPSRNDLL	HLA-A*02:02	0.607818278670311	0.19270060013184848	binder
LLVGFVHYL	HLA-A*02:02	0.9918659210205079	0.005007985540355793	binder
LLYDDKGVGL	HLA-A*02:02	0.9845468878746033	0.011180482850321314	binder
LLYEAQDGRGPDNA	HLA-A*02:02	0.15394849684089423	0.2494849112339351	not-binder
LLYEDIPDKV	HLA-A*02:02	0.9938485622406006	0.0038881878044709343	binder
LLYGGDLHSA	HLA-A*02:02	0.9904038071632385	0.012619368046864953	binder
LLYPCIDSHL	HLA-A*02:02	0.9684965014457703	0.013259771916514139	binder
LLYPRQEVV	HLA-A*02:02	0.8616390109062195	0.06111715445857005	binder
LLYQGPHNTL	HLA-A*02:02	0.9653313755989075	0.030116202311997	binder
LLYSYERA	HLA-A*02:02	0.024312143726274372	0.030465757903770447	not-binder
LLYYQTNYL	HLA-A*02:02	0.9253005146980285	0.04494652925223299	binder
LMAEQEKTLAL	HLA-A*02:02	0.9636759877204895	0.028528581989892103	binder
LMAHAVTQL	HLA-A*02:02	0.9806981921195984	0.0035781358805224706	binder
LMAPSETQFSHL	HLA-A*02:02	0.36615331172943116	0.06078825292222366	not-binder
LMEHIHKL	HLA-A*02:02	0.8096214532852173	0.04219620715514511	binder
LMKDLADEL	HLA-A*02:02	0.9454092502593994	0.05062078655105428	binder
LMKQYIEFV	HLA-A*02:02	0.9701202750205994	0.018128724282811683	binder
LMNAVVQTV	HLA-A*02:02	0.9932258009910584	0.0030332197627692746	binder
LMNPMVPGL	HLA-A*02:02	0.9795045375823974	0.009946791457485156	binder
LMNQMNARL	HLA-A*02:02	0.888029146194458	0.06801491956987152	binder
LMPYFLLTQA	HLA-A*02:02	0.6794464111328125	0.2691464244055656	binder
LMSALAARL	HLA-A*02:02	0.9408644318580628	0.02079698746037756	binder
LMSDLFNKL	HLA-A*02:02	0.9789553880691528	0.019778331221491606	binder
LNEKINHL	HLA-A*02:02	0.09317085854709148	0.13109839577424642	not-binder
LNKNLEEKL	HLA-A*02:02	0.21836480870842934	0.12329515625090086	not-binder
LNPHLRQL	HLA-A*02:02	0.05915765576064587	0.03262392948483285	not-binder
LQEREYRL	HLA-A*02:02	0.0725366628728807	0.06827953489242714	not-binder
LQQAKDEI	HLA-A*02:02	0.016461503226310015	0.020272016852567232	not-binder
LQQAKEDL	HLA-A*02:02	0.050303132832050325	0.02939374048199843	not-binder
LSLSSETKPKL	HLA-A*02:02	0.2512086033821106	0.15625662323607334	not-binder
LSRNHLSSI	HLA-A*02:02	0.1796380069106817	0.11627654748452666	not-binder
LSSHVRGV	HLA-A*02:02	0.2848139196634293	0.32741508564653926	not-binder
LTADAHHYL	HLA-A*02:02	0.9299414157867432	0.05713996000095739	binder
LTFRDPLALL	HLA-A*02:02	0.5438948281109333	0.30130707975759224	ambiguous
LTGQRVLDAL	HLA-A*02:02	0.19118669405579566	0.09459579131602702	not-binder
LTNDWEDHL	HLA-A*02:02	0.7179151773452759	0.16382465724823203	binder
LTRVTLDIL	HLA-A*02:02	0.25039676427841184	0.19443960709241967	not-binder
LTSELITHI	HLA-A*02:02	0.9383864641189575	0.05129713606656941	binder
LTSVINQKL	HLA-A*02:02	0.4779906440526247	0.29093370856670175	ambiguous
LVAEIITHL	HLA-A*02:02	0.9934184074401855	0.003915263080110753	binder
LVAHAGQLTAV	HLA-A*02:02	0.7733635187149048	0.0953877837531499	binder
LVPEFVHSI	HLA-A*02:02	0.9713754534721375	0.01521668151110772	binder
LVRTLRVLL	HLA-A*02:02	0.16876682154834272	0.1431357377137258	not-binder
LVYEGQLSQA	HLA-A*02:02	0.905937933921814	0.039513628296635094	binder
LYEKDIEEL	HLA-A*02:02	0.32487970888614653	0.30493580056529695	not-binder
LYGPKIDRA	HLA-A*02:02	0.017002213187515734	0.010366668034350024	not-binder
LYSKTEHL	HLA-A*02:02	0.19458832694217562	0.17012848789099377	not-binder
MAPERVASL	HLA-A*02:02	0.9344653844833374	0.044991748852416184	binder
MIYDSLDYA	HLA-A*02:02	0.9332959175109863	0.03447324396501747	binder
MLADIPVTI	HLA-A*02:02	0.9949611306190491	0.0007863385681512683	binder
MLAEMAMKV	HLA-A*02:02	0.993308675289154	0.004517740461247552	binder
MLAKHVITL	HLA-A*02:02	0.9894237041473388	0.0016878273403548116	binder
MLAKLMSEL	HLA-A*02:02	0.9830594539642334	0.005039593867348352	binder
MLANDIARL	HLA-A*02:02	0.9907553553581238	0.002345176158920827	binder
MLANKNASL	HLA-A*02:02	0.9751522302627563	0.008731425679251028	binder
MLAQDSHLL	HLA-A*02:02	0.9624809622764587	0.030855764021813514	binder
MLASAVEKL	HLA-A*02:02	0.9909445643424988	0.0023419716802418234	binder
MLASMFHSL	HLA-A*02:02	0.9827001571655274	0.005702578111934306	binder
MLATRVFSL	HLA-A*02:02	0.9890333533287048	0.003168020508723049	binder
MLAWINESL	HLA-A*02:02	0.9776385068893433	0.004044784965268243	binder
MLFSGQGSLL	HLA-A*02:02	0.9678089261054993	0.029722783291044014	binder
MLFTGGYGL	HLA-A*02:02	0.9687115550041199	0.016040139605748276	binder
MLHEKTSKL	HLA-A*02:02	0.9736225008964539	0.008000384723732037	binder
MLHSKLSQL	HLA-A*02:02	0.9818050861358643	0.009373176682326328	binder
MLHTVTDMV	HLA-A*02:02	0.9724285483360291	0.012080483315012651	binder
MLIEDVDAL	HLA-A*02:02	0.9856205344200134	0.007617047564232928	binder
MLIEEGGLQHL	HLA-A*02:02	0.9932367920875549	0.002719569898029277	binder
MLIQENQEL	HLA-A*02:02	0.9616989612579345	0.03979563636518462	binder
MLNEHDFEV	HLA-A*02:02	0.9936285018920898	0.004618233330757101	binder
MLPGFLHRL	HLA-A*02:02	0.9729343175888061	0.030648776506230754	binder
MLPSILNQL	HLA-A*02:02	0.9858061909675598	0.008775438426559666	binder
MLSAIQSEV	HLA-A*02:02	0.9892220258712768	0.004017267519262358	binder
MLSDNTAKL	HLA-A*02:02	0.9834778666496277	0.006625625363534812	binder
MLSDRLTFL	HLA-A*02:02	0.9872207999229431	0.00530435488192784	binder
MLSEHTSKL	HLA-A*02:02	0.9900765419006348	0.002250789120176482	binder
MLSQLIQQL	HLA-A*02:02	0.9946515321731567	0.0012395820904085276	binder
MLSRIEKQL	HLA-A*02:02	0.8225141644477845	0.16902110901241116	binder
MLSVAEHFL	HLA-A*02:02	0.9460451245307923	0.032230624165707385	binder
MLTEIEHKV	HLA-A*02:02	0.9919260025024415	0.005214717509192517	binder
MLYEKLLTA	HLA-A*02:02	0.9848469614982605	0.007122710701114057	binder
MMADMYNRM	HLA-A*02:02	0.9249913930892945	0.04608093505059989	binder
MMFGGKQVVV	HLA-A*02:02	0.9864526867866517	0.01141744061369249	binder
MMNEKLDQL	HLA-A*02:02	0.9923802375793457	0.002862885073959276	binder
MMSQKIQQL	HLA-A*02:02	0.9912840723991394	0.00271337393286122	binder
MQAPRAALVFA	HLA-A*02:02	0.42495535518974065	0.28285473934583644	ambiguous
MTSEIHNTV	HLA-A*02:02	0.9788270115852356	0.013751857280429661	binder
MTSNIVQCL	HLA-A*02:02	0.8275486826896667	0.11258851801159793	binder
MVAEILHHL	HLA-A*02:02	0.9940856218338012	0.0032290986412059747	binder
NAENEFVTIK	HLA-A*02:02	0.02453511940257158	0.028701713131704748	not-binder
NAPLVHATL	HLA-A*02:02	0.3990671023726463	0.2579985721148093	ambiguous
NAPWAVTSL	HLA-A*02:02	0.8064122796058655	0.12678606473998816	binder
NIAEGLRALL	HLA-A*02:02	0.9163954615592956	0.0356558268018559	binder
NIAETLHFL	HLA-A*02:02	0.9769520044326783	0.017562823857895964	binder
NIKNIPIPTL	HLA-A*02:02	0.5230489015579224	0.14944009050985477	ambiguous
NITELVNYL	HLA-A*02:02	0.9259190440177918	0.07570442170682179	binder
NLAAATDQL	HLA-A*02:02	0.9225438833236694	0.07070577153676208	binder
NLAEAQQKL	HLA-A*02:02	0.9896386504173279	0.0038387579723354144	binder
NLAEKPKTV	HLA-A*02:02	0.9812174916267395	0.01508676153359511	binder
NLAENISRV	HLA-A*02:02	0.9966592669487	0.002248294065058941	binder
NLAEQHLGL	HLA-A*02:02	0.9805393218994141	0.0231090342639938	binder
NLAGENILNPL	HLA-A*02:02	0.9335277676582336	0.03727565187542499	binder
NLAGISERL	HLA-A*02:02	0.9863415956497192	0.006834734325958511	binder
NLAGVYSEV	HLA-A*02:02	0.9901259660720825	0.0035513007599204064	binder
NLAHKTYSL	HLA-A*02:02	0.976419997215271	0.015156299288304248	binder
NLAKFNQVL	HLA-A*02:02	0.9527479648590088	0.035770213008759835	binder
NLAKITQQM	HLA-A*02:02	0.9604652523994446	0.020319661436034142	binder
NLAPFNTAL	HLA-A*02:02	0.9739893555641175	0.010920760585847414	binder
NLASFIEQV	HLA-A*02:02	0.9967049837112427	0.0026978370765513775	binder
NLASKIEEA	HLA-A*02:02	0.9797360062599182	0.020741025584848652	binder
NLFDLGGQYL	HLA-A*02:02	0.9743945598602295	0.011781940435933365	binder
NLFEWAKNSPL	HLA-A*02:02	0.7007650852203369	0.26579005774701286	binder
NLFHYLTEV	HLA-A*02:02	0.9948519468307495	0.0012621406261270729	binder
NLFKHLAKA	HLA-A*02:02	0.9232225775718689	0.029512560801425503	binder
NLFKKVYLL	HLA-A*02:02	0.9727250695228576	0.014259928462626094	binder
NLFPSNLVVA	HLA-A*02:02	0.9230989336967468	0.03663181948898821	binder
NLISALEEA	HLA-A*02:02	0.9666048765182496	0.022423137925382565	binder
NLKEAIETI	HLA-A*02:02	0.9792865157127381	0.016350499918851517	binder
NLKEGLQYL	HLA-A*02:02	0.9704100012779235	0.020216578135026895	binder
NLMEIVKKL	HLA-A*02:02	0.9958421587944031	0.0029426527999851094	binder
NLNEKINHL	HLA-A*02:02	0.9853573560714721	0.010109889007047863	binder
NLNGTLHEL	HLA-A*02:02	0.9804300427436828	0.0059421434130532014	binder
NLPAFVNRL	HLA-A*02:02	0.9597956538200378	0.018616074280828458	binder
NLSDIQNVL	HLA-A*02:02	0.9670883417129517	0.024983066698450334	binder
NLSDLLEKL	HLA-A*02:02	0.9958423733711242	0.004150018323161987	binder
NLSDMVHKI	HLA-A*02:02	0.9808969140052796	0.013988191928620993	binder
NLSEIESRL	HLA-A*02:02	0.9829302310943604	0.0069879540963859454	binder
NLSNFLIHL	HLA-A*02:02	0.982951033115387	0.01198344975480217	binder
NLSSIRAML	HLA-A*02:02	0.9074001908302307	0.0768485229268364	binder
NLSSITSHL	HLA-A*02:02	0.9661676168441773	0.02473082642745407	binder
NLSTIKQLL	HLA-A*02:02	0.9055779576301575	0.07157289843420381	binder
NLSTKTEAV	HLA-A*02:02	0.9460211277008057	0.01333881383505695	binder
NLVEKTPAL	HLA-A*02:02	0.9921870231628418	0.006343728349157378	binder
NLVTFGHSL	HLA-A*02:02	0.8894442558288574	0.07914437855656055	binder
NLYGLLHGL	HLA-A*02:02	0.9819161653518677	0.010639635586644746	binder
NLYPETFAL	HLA-A*02:02	0.9856984257698059	0.00998150892311195	binder
NLYPGCENV	HLA-A*02:02	0.9862412810325623	0.015534801512047662	binder
NLYSKMLAKV	HLA-A*02:02	0.950399911403656	0.020975561497138986	binder
NMAAFTTTL	HLA-A*02:02	0.9839171528816223	0.011206279602700866	binder
NMAEIMAKA	HLA-A*02:02	0.9704387664794922	0.017162824334827874	binder
NMASFVRQL	HLA-A*02:02	0.9698909282684326	0.016829695534477798	binder
NNRSLDLD	HLA-A*02:02	0.0017781173344701528	0.0011234063675457763	not-binder
NQAVILYHL	HLA-A*02:02	0.8792898535728455	0.018983829057995637	binder
NSGDVNVEIN	HLA-A*02:02	0.002751607121899724	0.0033808180379928127	not-binder
NVEIDPEIQ	HLA-A*02:02	0.3147763103246689	0.2855284235253229	not-binder
NVIERLQEA	HLA-A*02:02	0.9542963862419128	0.026798738878770205	binder
NVKVDPEIQ	HLA-A*02:02	0.18409663811326027	0.17580931920316403	not-binder
PLADAHLTKKL	HLA-A*02:02	0.40874463617801665	0.27262954670113493	ambiguous
PLAPFNQLL	HLA-A*02:02	0.8346420168876648	0.1340480480377932	binder
PLGPAPVSV	HLA-A*02:02	0.8381899356842041	0.06863277456710568	binder
PPYTVVYFPVRGR	HLA-A*02:02	0.8214833259582519	0.26787154854538403	binder
QAADLAYQL	HLA-A*02:02	0.7386080026626587	0.2101042285786506	binder
QIADLQQKL	HLA-A*02:02	0.9802444696426391	0.007795060494615544	binder
QLAAYRDLL	HLA-A*02:02	0.812609052658081	0.11084337713353935	binder
QLAESVDVL	HLA-A*02:02	0.9684236407279968	0.013131149096975235	binder
QLAGFSHQI	HLA-A*02:02	0.9816606998443603	0.0037517682923281772	binder
QLAGLQQEL	HLA-A*02:02	0.9868133902549744	0.005386148088322212	binder
QLALVIARL	HLA-A*02:02	0.8801954746246338	0.07974801067610468	binder
QLANFQEML	HLA-A*02:02	0.980592691898346	0.010486728608945619	binder
QLAPIWDKL	HLA-A*02:02	0.981580662727356	0.007683043445551666	binder
QLAPVFQRV	HLA-A*02:02	0.9925304532051087	0.0040071306784259676	binder
QLAQFVHEV	HLA-A*02:02	0.9973808526992798	0.0015714148757224975	binder
QLAWFDTDL	HLA-A*02:02	0.8756524205207825	0.025189744871709274	binder
QLFDNDRTQL	HLA-A*02:02	0.9656446933746338	0.014705209849047067	binder
QLFETDHNL	HLA-A*02:02	0.9759953498840332	0.018112411335598242	binder
QLFQDEVAKA	HLA-A*02:02	0.9633578300476074	0.024590005752524954	binder
QLFSEIHNL	HLA-A*02:02	0.9952341794967652	0.003809224326499916	binder
QLHEKTSQL	HLA-A*02:02	0.9850543379783631	0.007130638498671712	binder
QLIDEKVGGTNL	HLA-A*02:02	0.8947957992553711	0.05017071987934181	binder
QLIDIIHTA	HLA-A*02:02	0.9891175031661987	0.0026562282311080316	binder
QLIDKVWQL	HLA-A*02:02	0.99837406873703	0.0012911896593990333	binder
QLIDLDHKL	HLA-A*02:02	0.9899508118629455	0.0027801098098017224	binder
QLIDYERQL	HLA-A*02:02	0.9800326943397522	0.010817486082831847	binder
QLIGIQDGYL	HLA-A*02:02	0.9554765462875366	0.014810207223485505	binder
QLKHKLEQL	HLA-A*02:02	0.959197199344635	0.02632543290651288	binder
QLMEQVAQL	HLA-A*02:02	0.9976730227470398	0.0012281141202430254	binder
QLMGEIAKA	HLA-A*02:02	0.9749628782272339	0.013027849857799529	binder
QLNDVAHLV	HLA-A*02:02	0.9919982075691223	0.0018161411133177032	binder
QLNEKVAQL	HLA-A*02:02	0.9922343611717224	0.004907197123814793	binder
QLNELQAQL	HLA-A*02:02	0.9929063200950623	0.0029924378773509264	binder
QLNEQLVTL	HLA-A*02:02	0.9851564764976501	0.014731946851255501	binder
QLNEQVHSL	HLA-A*02:02	0.9942610502243042	0.001991381280735136	binder
QLNETLTKL	HLA-A*02:02	0.989976418018341	0.00316672421836653	binder
QLNEVIEKL	HLA-A*02:02	0.9981893420219421	0.0014750962250062757	binder
QLNRYIEKL	HLA-A*02:02	0.9740523219108581	0.01581480576905047	binder
QLNTKVAKL	HLA-A*02:02	0.8878413081169129	0.04082746038723518	binder
QLNVVIHQL	HLA-A*02:02	0.9754417777061463	0.017837215783742595	binder
QLPESAYMHQL	HLA-A*02:02	0.6975244760513306	0.24042433538656197	binder
QLREQSEQL	HLA-A*02:02	0.9372469305992126	0.058495912213847034	binder
QLRNVIERL	HLA-A*02:02	0.9666967272758484	0.01571062634827682	binder
QLSDVAEKL	HLA-A*02:02	0.9941649913787842	0.002640747603163278	binder
QLSEIPAEL	HLA-A*02:02	0.9931728482246399	0.00379566505053411	binder
QLSEVFIQL	HLA-A*02:02	0.9945622324943543	0.0027064860469281733	binder
QLSNGEPHFL	HLA-A*02:02	0.92107652425766	0.03306757966061628	binder
QLSPVLLYL	HLA-A*02:02	0.9826180696487427	0.0071767983129181175	binder
QLSQLQKQL	HLA-A*02:02	0.9342329502105713	0.04011932739260977	binder
QLSQVLHRL	HLA-A*02:02	0.9804987788200379	0.01349629156430941	binder
QLSSYEDKL	HLA-A*02:02	0.8859528064727783	0.08767164113028832	binder
QLSTIRSFL	HLA-A*02:02	0.8566206455230713	0.11738993063016097	binder
QLSTVITQV	HLA-A*02:02	0.9923200368881225	0.0031432473043724717	binder
QLSWLINRL	HLA-A*02:02	0.9346779227256775	0.025392706114337145	binder
QLVDESDAFHDNL	HLA-A*02:02	0.31991466879844666	0.23585585792558497	not-binder
QLVDFQWKL	HLA-A*02:02	0.9889796376228333	0.004034902641925678	binder
QLVDIIEKV	HLA-A*02:02	0.9984257936477661	0.001859263832828499	binder
QLYEGKEQM	HLA-A*02:02	0.9557143211364746	0.020707781132397653	binder
QLYLKLWNL	HLA-A*02:02	0.932566511631012	0.03709359818563743	binder
QLYPENSEQL	HLA-A*02:02	0.9786533832550048	0.010808256288282258	binder
QLYRGLGGQL	HLA-A*02:02	0.8721594095230103	0.059768630410853535	binder
QMAEIAVNA	HLA-A*02:02	0.9650223970413208	0.01712210051094146	binder
QMAELHSKL	HLA-A*02:02	0.9890889167785645	0.006214467061050589	binder
QMAGLLARL	HLA-A*02:02	0.9784638524055481	0.008450665826825078	binder
QMAKLNQQM	HLA-A*02:02	0.8669404625892639	0.09008543668217889	binder
QMAQIVERL	HLA-A*02:02	0.9933631896972657	0.003375538819317714	binder
QMISRIEYV	HLA-A*02:02	0.9895258665084838	0.00531973824287394	binder
QMSEIEAKV	HLA-A*02:02	0.9903958916664124	0.006526521083824814	binder
QMSEQVHTL	HLA-A*02:02	0.9928467750549317	0.0012938126464860397	binder
QQKAALQEL	HLA-A*02:02	0.8903986692428589	0.031094673576206586	binder
QVFPGLLERV	HLA-A*02:02	0.9618602395057678	0.020631161819899123	binder
QVSNLIHYL	HLA-A*02:02	0.9798119187355041	0.013656752231399767	binder
RAADVLVYL	HLA-A*02:02	0.9689574360847473	0.028542068951889547	binder
RAILPHAGLL	HLA-A*02:02	0.22397160679101943	0.12339838783440787	not-binder
RFPGLNENL	HLA-A*02:02	0.08609087094664573	0.07597974292565515	not-binder
RGSYGSSSFGGSY	HLA-A*02:02	0.4050346504896879	0.38305806053021296	ambiguous
RIAEFTTNL	HLA-A*02:02	0.9921504735946656	0.0010704223444703627	binder
RIAELLTEL	HLA-A*02:02	0.9905976295471192	0.007519997757741684	binder
RIAEYAFKL	HLA-A*02:02	0.9899322628974915	0.0047819733358918405	binder
RIFGKKQMRI	HLA-A*02:02	0.764851427078247	0.14370915870833045	binder
RIIDTVAQV	HLA-A*02:02	0.9952087998390198	0.002782444991698372	binder
RISTINILL	HLA-A*02:02	0.9297849893569946	0.036269487752537244	binder
RLAAFYSQV	HLA-A*02:02	0.9887617230415344	0.009213918048647383	binder
RLAAIKNAM	HLA-A*02:02	0.7945267677307128	0.10445536495908228	binder
RLAALEQNV	HLA-A*02:02	0.9876800298690795	0.012021772777171705	binder
RLAALQHRL	HLA-A*02:02	0.981341290473938	0.008704995012054316	binder
RLAAMANNL	HLA-A*02:02	0.9844726204872132	0.008988042411026168	binder
RLAAYISGL	HLA-A*02:02	0.9911585688591004	0.002650186088556546	binder
RLADKSVLV	HLA-A*02:02	0.9920334815979004	0.006080230594945491	binder
RLADLKQLWGL	HLA-A*02:02	0.8648053765296936	0.1685821585655159	binder
RLAEHIVSM	HLA-A*02:02	0.9948914051055908	0.001370172416364073	binder
RLAELEEFI	HLA-A*02:02	0.9932330131530762	0.004130436734411384	binder
RLAELERKL	HLA-A*02:02	0.9887664437294006	0.00410830978183189	binder
RLAELQEQL	HLA-A*02:02	0.9987852096557617	0.0008633700097660435	binder
RLAELTVDEFL	HLA-A*02:02	0.9758122563362122	0.025674082078083308	binder
RLAEPSQML	HLA-A*02:02	0.9891815781593323	0.005951274827221116	binder
RLAEQIATL	HLA-A*02:02	0.9977493643760681	0.0014704891566109039	binder
RLAEQQPLL	HLA-A*02:02	0.9910057663917542	0.0031784914638801317	binder
RLAETQEEI	HLA-A*02:02	0.9934396743774414	0.003851978039871262	binder
RLAEVEEKL	HLA-A*02:02	0.9992281794548035	0.0002473391214455842	binder
RLAEVGQYEQV	HLA-A*02:02	0.9787849187850952	0.014569218772976103	binder
RLAEVKDSL	HLA-A*02:02	0.9886296272277832	0.0035520188581356035	binder
RLAEVKGNL	HLA-A*02:02	0.9711185932159424	0.022319355732926746	binder
RLAEVNTKL	HLA-A*02:02	0.9970179319381713	0.0033309181565093	binder
RLAEVVHEL	HLA-A*02:02	0.9995039820671081	0.0003621309679628053	binder
RLAGLSQITNQL	HLA-A*02:02	0.8565589427947998	0.07182529999588198	binder
RLAHHLVAL	HLA-A*02:02	0.9798051714897156	0.009888570620826367	binder
RLAHVGPRL	HLA-A*02:02	0.9325185298919678	0.024359045086100862	binder
RLAHYIDRV	HLA-A*02:02	0.9894660592079163	0.003857027008979517	binder
RLAKKLQQL	HLA-A*02:02	0.981802237033844	0.012038715026995156	binder
RLAKLNKEL	HLA-A*02:02	0.7475430607795716	0.19961312654768612	binder
RLAKVVKTL	HLA-A*02:02	0.9431854605674743	0.03821438130638855	binder
RLAKYNQLL	HLA-A*02:02	0.9790048956871032	0.009074672685497392	binder
RLALVISEL	HLA-A*02:02	0.948858118057251	0.04653176745631134	binder
RLANKIEHEL	HLA-A*02:02	0.9765551447868347	0.009812392799965734	binder
RLAPAQWFL	HLA-A*02:02	0.9937585234642029	0.002650216387551737	binder
RLAPGYINQEV	HLA-A*02:02	0.9880707502365113	0.008533640960232514	binder
RLAPTLSQL	HLA-A*02:02	0.9936557888984681	0.0057278133645872415	binder
RLAPYIIDL	HLA-A*02:02	0.987405252456665	0.006479234618386847	binder
RLAQEAVTL	HLA-A*02:02	0.986462938785553	0.008085357344399784	binder
RLAQHITYV	HLA-A*02:02	0.99405837059021	0.0014201416198179977	binder
RLASMATLL	HLA-A*02:02	0.9732146024703979	0.010645127520534698	binder
RLASVAQEL	HLA-A*02:02	0.9825339794158936	0.017532130540933392	binder
RLATALQKL	HLA-A*02:02	0.9830578923225403	0.010499833292271755	binder
RLATKYHTV	HLA-A*02:02	0.9233266592025757	0.0692004814085883	binder
RLATLNEKL	HLA-A*02:02	0.9734997868537902	0.010058546304131413	binder
RLAVYIDRV	HLA-A*02:02	0.968791401386261	0.02434383649238649	binder
RLFADILNDV	HLA-A*02:02	0.9909602403640747	0.004910020914499357	binder
RLFAVLEQL	HLA-A*02:02	0.9865918636322022	0.009356320012082267	binder
RLFDANKAELF	HLA-A*02:02	0.7515246272087097	0.17986113999062925	binder
RLFDDSTVTTV	HLA-A*02:02	0.9990371584892273	0.0009686886130062016	binder
RLFDEPQLA	HLA-A*02:02	0.9764086604118347	0.013466002813892231	binder
RLFEAQGKPEL	HLA-A*02:02	0.9857211947441101	0.0158364889084377	binder
RLFEGNALL	HLA-A*02:02	0.9938937783241272	0.004845326793489573	binder
RLFEGTGARL	HLA-A*02:02	0.9963342905044555	0.0031364208895229132	binder
RLFESINNL	HLA-A*02:02	0.9979963302612305	0.001148769770165098	binder
RLFESSQYL	HLA-A*02:02	0.9945619463920593	0.0035977204752139164	binder
RLFEVPHEL	HLA-A*02:02	0.9880870223045349	0.015886379658242907	binder
RLFGPVDSEQL	HLA-A*02:02	0.9838724374771118	0.010143695173835036	binder
RLFHKTVYL	HLA-A*02:02	0.9880746364593506	0.007323048030776903	binder
RLFNDPVAMV	HLA-A*02:02	0.9965835094451905	0.002270313336694803	binder
RLFNEHLVSA	HLA-A*02:02	0.9900436162948608	0.008116164160829066	binder
RLFNVDRHVGM	HLA-A*02:02	0.5861230075359345	0.20413940045664886	ambiguous
RLFPGAPPTA	HLA-A*02:02	0.9848405599594117	0.011081290425800253	binder
RLFPGSSFL	HLA-A*02:02	0.9869715094566345	0.007575481788427971	binder
RLFQQKLDEL	HLA-A*02:02	0.9133867383003235	0.049468813892401306	binder
RLFSKSIETL	HLA-A*02:02	0.9879063487052917	0.01148456410263164	binder
RLFTEKILRA	HLA-A*02:02	0.9356606006622314	0.03804731650852202	binder
RLFTQEYIL	HLA-A*02:02	0.9478460311889648	0.045028631343970796	binder
RLGPPPSHA	HLA-A*02:02	0.8510410904884338	0.06653738394977514	binder
RLGPSVVGL	HLA-A*02:02	0.9898219585418702	0.008188765758818752	binder
RLGPVPPGL	HLA-A*02:02	0.9724507808685303	0.01646454268419477	binder
RLGPVPSGL	HLA-A*02:02	0.9622946143150329	0.015026014324506334	binder
RLGSVNENL	HLA-A*02:02	0.9066021203994751	0.09877939246475995	binder
RLHDVLMEL	HLA-A*02:02	0.9893767714500428	0.006580990036289601	binder
RLIDDMVAQA	HLA-A*02:02	0.9866991639137268	0.007919809894444498	binder
RLIDDMVAQV	HLA-A*02:02	0.9967702627182007	0.0018659195968849238	binder
RLIDLHTNV	HLA-A*02:02	0.9973175048828125	0.0014036923160441373	binder
RLIEEENML	HLA-A*02:02	0.9848446011543274	0.012457709402211047	binder
RLIEQEEYL	HLA-A*02:02	0.9958944320678711	0.0029852123295387714	binder
RLIESLFTI	HLA-A*02:02	0.9966602087020874	0.0021520051564600504	binder
RLIGDAAKNQL	HLA-A*02:02	0.9754841923713684	0.013150080080968844	binder
RLIGDAAKNQV	HLA-A*02:02	0.9795123934745789	0.016901139570346342	binder
RLKDDVDML	HLA-A*02:02	0.9636513113975524	0.021057413730146555	binder
RLKEDVEKNLA	HLA-A*02:02	0.9254608392715454	0.04400490639033873	binder
RLKEEGNEQF	HLA-A*02:02	0.6182480096817017	0.26916149680766505	ambiguous
RLKEELEEA	HLA-A*02:02	0.9825827598571777	0.01991905882491811	binder
RLKEKVDSL	HLA-A*02:02	0.9796317219734192	0.0031176845231860656	binder
RLKPALETL	HLA-A*02:02	0.923408305644989	0.08125479284823856	binder
RLKQEIERL	HLA-A*02:02	0.9770079255104065	0.019528813251042557	binder
RLMNDMTAV	HLA-A*02:02	0.9915157556533813	0.004369407774390374	binder
RLMNETTAV	HLA-A*02:02	0.9892113089561463	0.007908044135064836	binder
RLMNLPLHSV	HLA-A*02:02	0.9857433676719666	0.017040460379623076	binder
RLNDGNEYL	HLA-A*02:02	0.9841323971748352	0.0120346191259663	binder
RLNDTIQLL	HLA-A*02:02	0.9886698722839355	0.006054915820103461	binder
RLNEAAVTV	HLA-A*02:02	0.9929041624069214	0.00499231819309064	binder
RLNEIEAAL	HLA-A*02:02	0.9858856201171875	0.006996957484222017	binder
RLNEKHDFL	HLA-A*02:02	0.9536490917205811	0.01747061959262824	binder
RLNEKNYEL	HLA-A*02:02	0.9914106965065003	0.009439660768841915	binder
RLNEVIRTL	HLA-A*02:02	0.9930188298225403	0.006164644593143231	binder
RLNKKVVLL	HLA-A*02:02	0.9478578805923462	0.018759807083533992	binder
RLNSRIEHL	HLA-A*02:02	0.9503921031951904	0.04889475373529068	binder
RLPDINIYQL	HLA-A*02:02	0.986919355392456	0.008318456520838978	binder
RLPEIYIQL	HLA-A*02:02	0.9941060185432434	0.0048608362208956485	binder
RLPETELGEYSL	HLA-A*02:02	0.5026855736970901	0.20940651276122146	ambiguous
RLPPDTLLQQV	HLA-A*02:02	0.9887772798538208	0.005620007560694298	binder
RLPPEGILHNV	HLA-A*02:02	0.9902319788932801	0.007158244965773651	binder
RLQETEGMVAV	HLA-A*02:02	0.9697617769241333	0.018602616948462738	binder
RLREVSEKL	HLA-A*02:02	0.9807743668556214	0.01253009553428815	binder
RLSDAQIYV	HLA-A*02:02	0.9848243117332458	0.015217522115035145	binder
RLSDFTESL	HLA-A*02:02	0.9781502723693848	0.022927543517062682	binder
[truncated: 75,054 more rows]
