# Supplementary material for: Peptidome Surveillance Across Evolving SARS-CoV-2 Lineages Reveals HLA Binding Conservation in Nucleocapsid Among Variants With Most Potential for T-Cell Epitope Loss in Spike
Source: Front Immunol. 2022 Jun 23;13:918928. doi: 10.3389/fimmu.2022.918928 (PMC9260595; doi:10.3389/fimmu.2022.918928)
Supplement: Supplementary file 4 [file DataSheet_4.zip › cnn_results/HLA-B46_01_predictionsCNN.csv]

peptide	allele	prediction	prediction_std	classification
AAAAAAAAY	HLA-B*46:01	0.9801826715469361	0.016098895017359754	binder
AAAAPRAVA	HLA-B*46:01	0.938094186782837	0.02992526113867983	binder
AAAGPGAAL	HLA-B*46:01	0.9864266633987426	0.017751065382051012	binder
AAAPAGTTF	HLA-B*46:01	0.9983241438865662	0.001189171099123252	binder
AAARPKSAF	HLA-B*46:01	0.8476703524589538	0.14958143310583813	binder
AAATGLHPA	HLA-B*46:01	0.6565246820449829	0.2504982574983276	binder
AAATRTTSF	HLA-B*46:01	0.9682754158973694	0.03440898279674122	binder
AAAVPTRSY	HLA-B*46:01	0.9848052620887756	0.01598554829134058	binder
AAGEPGTSM	HLA-B*46:01	0.6990652740001678	0.21484621656022077	binder
AAHLPTQPH	HLA-B*46:01	0.8297410726547241	0.10290545297739169	binder
AAHTVTAAY	HLA-B*46:01	0.9867428660392761	0.008817400041229871	binder
AAHVAGAAY	HLA-B*46:01	0.9713200926780701	0.01488140676139357	binder
AAIKINKPQ	HLA-B*46:01	0.05967736639722716	0.0710162661212994	not-binder
AAIKPGTPL	HLA-B*46:01	0.9704221844673157	0.015059489689557285	binder
AAIQDIAAF	HLA-B*46:01	0.9862157702445984	0.014272180412715715	binder
AAKAAGVSF	HLA-B*46:01	0.9892549395561219	0.00728689537857327	binder
AAKAGLLAL	HLA-B*46:01	0.9662209033966065	0.04867034291075053	binder
AAKDKLSEL	HLA-B*46:01	0.9661314129829407	0.03187598878648423	binder
AAKDKYREL	HLA-B*46:01	0.580522557720542	0.33648957784473943	ambiguous
AAKDYNQKL	HLA-B*46:01	0.5554646551609039	0.16167637037171678	ambiguous
AAKGVNKEF	HLA-B*46:01	0.8714042603969574	0.1983581848248828	binder
AAKPEMAAL	HLA-B*46:01	0.9885968565940857	0.008521234081779547	binder
AAKPHNPGF	HLA-B*46:01	0.8067336916923523	0.2151953617866063	binder
AAKPPPLSA	HLA-B*46:01	0.9776166915893555	0.022289707387711997	binder
AAKQINIDF	HLA-B*46:01	0.9747674584388732	0.021696277368261248	binder
AALTHHPAAM	HLA-B*46:01	0.9146227717399598	0.030402200291325773	binder
AAPATRAAL	HLA-B*46:01	0.9354679942131042	0.06250851770448854	binder
AAPAYSRAL	HLA-B*46:01	0.7718470841646194	0.28739412960136507	binder
AAPEGKRSL	HLA-B*46:01	0.6461195051670074	0.20492350073354412	binder
AAPEGVPL	HLA-B*46:01	0.5190796390175819	0.26248241389539234	ambiguous
AAPGPSAAF	HLA-B*46:01	0.9645385146141052	0.014163953034156266	binder
AAPIRLLAA	HLA-B*46:01	0.43597731590270994	0.2992673769417764	ambiguous
AAPSAAREL	HLA-B*46:01	0.7372653663158417	0.18907811735710378	binder
AAQEGAVAF	HLA-B*46:01	0.6294470340013504	0.3655267198553767	ambiguous
AAQTVGNTY	HLA-B*46:01	0.673119330406189	0.24232750302615	binder
AARDFLQTF	HLA-B*46:01	0.9957972288131713	0.004084522946765172	binder
AARFVSTPF	HLA-B*46:01	0.9596978902816773	0.03949591684054239	binder
AARSGPLAM	HLA-B*46:01	0.8128753781318665	0.1537151249820303	binder
AARVIIEKY	HLA-B*46:01	0.9760935664176941	0.032028160557202326	binder
AARVPGVEH	HLA-B*46:01	0.9841801285743713	0.013439904634871266	binder
AASPVVAEY	HLA-B*46:01	0.9991132020950317	0.00044618625049073975	binder
AAVAPGHPL	HLA-B*46:01	0.85567786693573	0.24025169824978918	binder
AAVGTGSSY	HLA-B*46:01	0.977021050453186	0.01346623299893419	binder
AAVNFQLNSH	HLA-B*46:01	0.9604896903038025	0.04424996511116938	binder
AAYASQPAAY	HLA-B*46:01	0.9956946849822998	0.0023621553298470385	binder
AEQRGENALKD	HLA-B*46:01	0.03994498546235263	0.03098910753435589	not-binder
AGFASRQPY	HLA-B*46:01	0.60457524061203	0.28035609405208384	ambiguous
AGHPAFVNY	HLA-B*46:01	0.8366427421569824	0.09643470678494226	binder
AGPMPGSSY	HLA-B*46:01	0.5318826347589493	0.19899996118060742	ambiguous
AGRLLLENY	HLA-B*46:01	0.7218041300773621	0.1267978740248217	binder
AIFPNGAAY	HLA-B*46:01	0.9411943435668946	0.09087251744453888	binder
AIIDTVINY	HLA-B*46:01	0.9682019948959351	0.034685879390699184	binder
AIIERLKEH	HLA-B*46:01	0.8949279427528382	0.13036624770100338	binder
AIIHGLSSL	HLA-B*46:01	0.9827339887619019	0.01660352274936545	binder
AIIPSHLAY	HLA-B*46:01	0.9477143526077271	0.0947559831656086	binder
AIKDKQVKY	HLA-B*46:01	0.811810290813446	0.1431548159818029	binder
AIKPGTSVEY	HLA-B*46:01	0.9990955829620362	0.000703225899806986	binder
AIKPTSKEF	HLA-B*46:01	0.9865254282951355	0.01333979275606149	binder
AIKQDAQSL	HLA-B*46:01	0.9174878597259521	0.07700104309479178	binder
AIMGNSSEF	HLA-B*46:01	0.9756929159164429	0.0166957889679647	binder
AIRDGVIEA	HLA-B*46:01	0.8261532664299012	0.17877316470855503	binder
AIRQQIESY	HLA-B*46:01	0.9887941241264343	0.008443467858752822	binder
AIVHAVHAY	HLA-B*46:01	0.8182411968708039	0.32772010901134335	binder
AKAPFAAH	HLA-B*46:01	0.0792880516499281	0.055788358609062394	not-binder
AKDIGFIKLD	HLA-B*46:01	0.025109372031874955	0.023582611619974013	not-binder
AKDYTKAL	HLA-B*46:01	0.020022282004356386	0.012323207013467143	not-binder
AKSGTKAF	HLA-B*46:01	0.17424623742699624	0.131062228016141	not-binder
ALAGPAAAL	HLA-B*46:01	0.5221189290285111	0.28194252229666494	ambiguous
ALAPAGFSY	HLA-B*46:01	0.9307430267333985	0.0951468492999884	binder
ALATWLSF	HLA-B*46:01	0.6361890852451324	0.23229542056152025	binder
ALEEQLQQIRAE	HLA-B*46:01	0.26447009555995465	0.27553328161463975	not-binder
ALKECLTAY	HLA-B*46:01	0.9964525461196899	0.001347684866661724	binder
ALKNVTVSF	HLA-B*46:01	0.9909019231796264	0.002347363365627169	binder
ALNTIVTVY	HLA-B*46:01	0.9451011061668396	0.015032814416032589	binder
ALPDSELAEY	HLA-B*46:01	0.9956543445587158	0.0030338465482106897	binder
ALQEASEAY	HLA-B*46:01	0.5902069494128227	0.28930351514367425	ambiguous
ALVPSVWLY	HLA-B*46:01	0.2857651516795158	0.2245950685359463	not-binder
ALYPRAWTVY	HLA-B*46:01	0.9083999752998352	0.12087613276194482	binder
ALYTEKFEEF	HLA-B*46:01	0.9822450518608093	0.016899609214584093	binder
AMKETFKSY	HLA-B*46:01	0.9912541031837463	0.005903991535569858	binder
AMKKVFRVY	HLA-B*46:01	0.7558162093162537	0.20484271210633168	binder
AMYPIRSAY	HLA-B*46:01	0.9938152074813843	0.001975945588051964	binder
AQAEVYKEL	HLA-B*46:01	0.6297123849391937	0.27963407881260943	ambiguous
AQKNHIPVF	HLA-B*46:01	0.8491934418678284	0.0843515896193785	binder
AQYEDIAQK	HLA-B*46:01	0.3146002223249525	0.3376167571781736	not-binder
AQYEDIAQKS	HLA-B*46:01	0.3220880892127752	0.25698489926646045	not-binder
ASNIGISH	HLA-B*46:01	0.471330514550209	0.20635760474501855	ambiguous
ASNIWAAY	HLA-B*46:01	0.8402574300765991	0.093384135995901	binder
ATAAAAAAY	HLA-B*46:01	0.5954715073108673	0.2366311732743308	ambiguous
ATAQPPAPL	HLA-B*46:01	0.20908811166882516	0.16664593578930562	not-binder
ATAVWHAY	HLA-B*46:01	0.7777567505836487	0.11477833477528422	binder
ATIDPDTISAL	HLA-B*46:01	0.9778285503387452	0.01686544382974331	binder
ATPVFNPTVF	HLA-B*46:01	0.8666909575462342	0.06316040354305834	binder
AVAAGTPAP	HLA-B*46:01	0.15633855666965246	0.22101743022365053	not-binder
AVHDITVAY	HLA-B*46:01	0.9915250778198242	0.007397354730424743	binder
AVIAPKSSY	HLA-B*46:01	0.8142809391021728	0.262989686703738	binder
AVIEDTWHY	HLA-B*46:01	0.8772373676300049	0.1128340524219512	binder
AVIKSNHSY	HLA-B*46:01	0.8307493627071381	0.29629656112750813	binder
AVNALQSVY	HLA-B*46:01	0.6671233482658863	0.3466306121709079	ambiguous
AVNGHTNSF	HLA-B*46:01	0.8308299124240875	0.2204636430959702	binder
AVRDISEASVF	HLA-B*46:01	0.9915441036224365	0.005574064780472658	binder
AVRSGIVEY	HLA-B*46:01	0.9966621160507202	0.0011090110309899615	binder
AVVPKTKEV	HLA-B*46:01	0.17444390621967615	0.20821606480995805	not-binder
AYFPYFITY	HLA-B*46:01	0.8516825079917908	0.15344214124898709	binder
AYSGHYIAH	HLA-B*46:01	0.2448555514216423	0.2954487963948939	not-binder
CAKHGIEY	HLA-B*46:01	0.9391078114509582	0.03116709321380315	binder
EEQLQQIR	HLA-B*46:01	0.08269118270691252	0.1581626964990541	not-binder
FAADIISVL	HLA-B*46:01	0.9974029898643494	0.0013479018747979549	binder
FAAVAAAAY	HLA-B*46:01	0.9312799215316773	0.043842305781332074	binder
FAHASGMQY	HLA-B*46:01	0.9951228141784668	0.0021370405237616024	binder
FAHEVGHNF	HLA-B*46:01	0.9923855543136597	0.0034263653158484986	binder
FAHWGQEL	HLA-B*46:01	0.9110674619674682	0.08966873313481069	binder
FAKGPTLTVY	HLA-B*46:01	0.9988603830337525	0.0006176826060766426	binder
FAKKAGAHSVY	HLA-B*46:01	0.9824318647384643	0.01990049066518686	binder
FAKPFLASL	HLA-B*46:01	0.9987944722175598	0.0011379013621860316	binder
FAMNGKSF	HLA-B*46:01	0.9489317059516906	0.0477208754002986	binder
FANIDQETY	HLA-B*46:01	0.978907334804535	0.017244697591730508	binder
FANLPNQVY	HLA-B*46:01	0.988201892375946	0.00834621807259573	binder
FAPYNKPSL	HLA-B*46:01	0.8812679290771485	0.08185075510723396	binder
FAWLYQEY	HLA-B*46:01	0.9140243887901306	0.10263510832634523	binder
FAYDGKDYLTL	HLA-B*46:01	0.9963009595870972	0.004399069801847249	binder
FGHTSIVAY	HLA-B*46:01	0.987964391708374	0.014885688583901375	binder
FGKAPGTPH	HLA-B*46:01	0.9296202540397644	0.0827623633079435	binder
FIAPGYSMI	HLA-B*46:01	0.3366530790925026	0.3714650915730659	ambiguous
FIHISTAY	HLA-B*46:01	0.9843305706977844	0.01635077115771513	binder
FIIDTRDAGY	HLA-B*46:01	0.9857532858848572	0.01584659930448345	binder
FINGDISSL	HLA-B*46:01	0.8832802772521973	0.1398488518464177	binder
FKQYANDNGVD	HLA-B*46:01	0.23797268690541387	0.21888300524057672	not-binder
FLFVASEF	HLA-B*46:01	0.8366154670715332	0.1255959869148338	binder
FLHESLVEY	HLA-B*46:01	0.9992952346801758	0.0005768119805657845	binder
FLLQIKDR	HLA-B*46:01	0.004503245361775043	0.004090325048496415	not-binder
FLNKASAVY	HLA-B*46:01	0.9071322083473206	0.0654675281898893	binder
FLQEWEVY	HLA-B*46:01	0.8871951341629029	0.14889593160320996	binder
FLRHMILAY	HLA-B*46:01	0.9853914022445679	0.014503232320943015	binder
FMHVSTAY	HLA-B*46:01	0.976673698425293	0.022884270868933344	binder
FMKRDLTEF	HLA-B*46:01	0.9982035756111145	0.0010561041256626224	binder
FMNNWEVY	HLA-B*46:01	0.9772081971168518	0.031988537059400815	binder
FQKPKGTIEY	HLA-B*46:01	0.9967427968978881	0.00189843221511167	binder
FQPPFQPGRM	HLA-B*46:01	0.6467725932598114	0.20090761451244246	binder
FQRNIKKEY	HLA-B*46:01	0.9427766442298889	0.059522838728748646	binder
FQYESKVFY	HLA-B*46:01	0.8049472033977508	0.17803140862086408	binder
FSAPPGSEL	HLA-B*46:01	0.9867059350013733	0.02154707115028098	binder
FSHNGMAL	HLA-B*46:01	0.8513705670833588	0.190451163592943	binder
FSKDKLVAL	HLA-B*46:01	0.976975429058075	0.0337567537730435	binder
FSKDWSFY	HLA-B*46:01	0.9826946139335633	0.022280385996809232	binder
FSKVGREL	HLA-B*46:01	0.9546017646789551	0.017925377269499373	binder
FSNLWKSY	HLA-B*46:01	0.9725643754005432	0.01941129601462774	binder
FSNPYSIEY	HLA-B*46:01	0.9990196228027344	0.0005867541804808964	binder
FSRGGMISF	HLA-B*46:01	0.99357990026474	0.0038398827992088	binder
FSRSSRQEY	HLA-B*46:01	0.987047302722931	0.008908824124654015	binder
FTNEAREM	HLA-B*46:01	0.8645139336585999	0.09460407914205475	binder
FVRDMIREV	HLA-B*46:01	0.7989145934581756	0.3179126701627634	binder
GAIEQYNAL	HLA-B*46:01	0.45591024607419967	0.30448867403775937	ambiguous
GAITKYSAL	HLA-B*46:01	0.44851328134536744	0.2422435947737976	ambiguous
GAVTKTHVM	HLA-B*46:01	0.3089464442804456	0.2982352652106689	not-binder
GFKVGINY	HLA-B*46:01	0.7386486172676087	0.04078691946092996	binder
GGLPERSVSL	HLA-B*46:01	0.528145295381546	0.27339432280615505	ambiguous
GGPGGVGGL	HLA-B*46:01	0.10235828086733818	0.07429364699606812	not-binder
GGVTGLSQY	HLA-B*46:01	0.3855493664741516	0.20094124834285587	not-binder
GIFGKGSAY	HLA-B*46:01	0.8599776029586792	0.12873871659088829	binder
GIHETTFNSIM	HLA-B*46:01	0.7273666441440583	0.2180227375616961	binder
GIHVAEVTY	HLA-B*46:01	0.7702158570289612	0.2210418135110551	binder
GIIRPGTAF	HLA-B*46:01	0.9321183204650879	0.041598609855790704	binder
GIPTHHPRVY	HLA-B*46:01	0.512542325258255	0.2637737585859771	ambiguous
GKAPGTPH	HLA-B*46:01	0.08213489577174186	0.059966230759329595	not-binder
GQKPWSQHY	HLA-B*46:01	0.7061334133148194	0.20444943799796378	binder
GSIGGYNAH	HLA-B*46:01	0.5788591384887696	0.20489197193024264	ambiguous
GVGFSYHNFD	HLA-B*46:01	0.054111163607376514	0.06564131203815421	not-binder
GVIEKLLTSY	HLA-B*46:01	0.9952098965644837	0.0037576364728968527	binder
GVIQPGRGF	HLA-B*46:01	0.28054468862246723	0.2782711802312513	not-binder
GVKKPTKAL	HLA-B*46:01	0.1491819708608091	0.24043149832221822	not-binder
GVKSVGQGY	HLA-B*46:01	0.4815199591219425	0.3333840317209104	ambiguous
GVWTYDDATKTF	HLA-B*46:01	0.8348113059997558	0.12322951170424751	binder
HAAEYGAEALE	HLA-B*46:01	0.061853759177029136	0.05360542404250871	not-binder
HAIPIIKEK	HLA-B*46:01	0.19406451415270567	0.14993161162347574	not-binder
HAKTNISSY	HLA-B*46:01	0.9435112595558166	0.06781949459753207	binder
HARDFTVSA	HLA-B*46:01	0.3736563764512539	0.34863270079066994	ambiguous
HARGNLASY	HLA-B*46:01	0.6825212657451629	0.3577981076036705	binder
HFREKLPSY	HLA-B*46:01	0.37775322794914246	0.1703145894102405	not-binder
HGIDPTGTYH	HLA-B*46:01	0.8497236490249633	0.12615953918262315	binder
HGTNWVEY	HLA-B*46:01	0.6146283432841301	0.28972011061605046	ambiguous
HIASFLSVF	HLA-B*46:01	0.9230368852615356	0.08027155065204637	binder
HIIAGAGEL	HLA-B*46:01	0.1975838989019394	0.10083118845447665	not-binder
HIIENIVAV	HLA-B*46:01	0.6388193681836128	0.36404214638582943	ambiguous
HIITGVAVF	HLA-B*46:01	0.9351910948753357	0.04885814118840242	binder
HIRGAIREY	HLA-B*46:01	0.8861198544502258	0.16719106143037116	binder
HLHVQETKF	HLA-B*46:01	0.13306245449348353	0.22173277111743575	not-binder
HLPETKFSEL	HLA-B*46:01	0.8785789728164672	0.11363228485457555	binder
HLPSDFTPAVH	HLA-B*46:01	0.8169262766838074	0.07403345821414364	binder
HLRNPSAAF	HLA-B*46:01	0.7628043234348297	0.26415211021375845	binder
HMKPLPYYSY	HLA-B*46:01	0.7605318337678909	0.2992276778257792	binder
HMPDPWAEF	HLA-B*46:01	0.9834279298782349	0.00917996241848357	binder
HQFLQNEY	HLA-B*46:01	0.91793133020401	0.08351317162287755	binder
HQITVLHVY	HLA-B*46:01	0.853448748588562	0.08807604063356911	binder
HSFGGGTGSGFTSL	HLA-B*46:01	0.8983669638633728	0.06298482747324585	binder
HWHLWKKTY	HLA-B*46:01	0.023082736250944435	0.018937288275637492	not-binder
IAFDPRSAY	HLA-B*46:01	0.9966898560523987	0.0031477028183990088	binder
IAHVLPAL	HLA-B*46:01	0.9635732054710389	0.020768050092713455	binder
IAIEPGAAL	HLA-B*46:01	0.9876423239707947	0.015557035467247831	binder
IAKAGIPVY	HLA-B*46:01	0.9957825541496277	0.0026145830402402744	binder
IAKDEIGEF	HLA-B*46:01	0.9985948801040649	0.0009424468162968359	binder
IAKSGTKAF	HLA-B*46:01	0.9857987761497498	0.012970790853705628	binder
IAKSGTSEF	HLA-B*46:01	0.9990818738937378	0.00037654370278950396	binder
IANTARAY	HLA-B*46:01	0.9630884647369384	0.04302602266618294	binder
IAPGVTHEL	HLA-B*46:01	0.9865957260131836	0.008397674771078063	binder
IAPTGHSL	HLA-B*46:01	0.7719813168048859	0.2726455343636038	binder
IAQNILSF	HLA-B*46:01	0.9114305377006531	0.0910704734156596	binder
IAQPHHGVPY	HLA-B*46:01	0.9773788928985596	0.032976333292082355	binder
IAVDRYLAI	HLA-B*46:01	0.7641294598579407	0.15591860127105972	binder
IEITTERPKK	HLA-B*46:01	0.004292848761542701	0.00413110974914953	not-binder
IGAGHSSEF	HLA-B*46:01	0.8364086866378784	0.14241946431626099	binder
IGPPGSGKTTY	HLA-B*46:01	0.9495510816574096	0.03606639964671538	binder
IIADPKTDH	HLA-B*46:01	0.8310502290725708	0.11277754799716849	binder
IIAEPGRYY	HLA-B*46:01	0.9194066643714904	0.030024597354636386	binder
IIHEIAVLEL	HLA-B*46:01	0.9430458664894104	0.05347359297953051	binder
IIKENKVPY	HLA-B*46:01	0.9873885035514831	0.009439803501116738	binder
IINYRGTIIFDH	HLA-B*46:01	0.010897680313792079	0.013232886323990733	not-binder
IIRKPVTVH	HLA-B*46:01	0.8084470629692078	0.1563787692893341	binder
ILKDDNHSL	HLA-B*46:01	0.8886674165725708	0.05746931192985863	binder
ILNTWISL	HLA-B*46:01	0.45025700628757476	0.20889334352202785	ambiguous
IMKGGSKEY	HLA-B*46:01	0.9886594772338867	0.012412364742317664	binder
IQTAVTSY	HLA-B*46:01	0.8739663362503052	0.12339679921918291	binder
IRDGVRAY	HLA-B*46:01	0.22757932022213936	0.14397483313948944	not-binder
ISAEHLTSH	HLA-B*46:01	0.9846768140792846	0.005321892304950549	binder
ISHDTFGTTY	HLA-B*46:01	0.9907758355140686	0.006304573628417468	binder
ISHEGHVY	HLA-B*46:01	0.9871530055999755	0.005295469458609604	binder
ISHFIPSYH	HLA-B*46:01	0.5035511821508407	0.19570631032733019	ambiguous
ISPSRTEAL	HLA-B*46:01	0.46512053310871126	0.24281501078032575	ambiguous
ISPTGHSL	HLA-B*46:01	0.6575293660163879	0.2717515292712352	binder
ITAPPGTAA	HLA-B*46:01	0.809488832950592	0.14614134077315505	binder
IVKNVGREY	HLA-B*46:01	0.9907296419143676	0.002306572752112905	binder
KAKPVGSPL	HLA-B*46:01	0.735911202430725	0.2507255838132607	binder
KANPFGGASH	HLA-B*46:01	0.8572440385818482	0.12735992181295278	binder
KAPAPRPSL	HLA-B*46:01	0.395294052362442	0.2395386867050743	ambiguous
KAPEATVTL	HLA-B*46:01	0.7286161303520202	0.2354723365257851	binder
KAPGSTSNL	HLA-B*46:01	0.2341780811548233	0.1912435151953613	not-binder
KAPSAARSL	HLA-B*46:01	0.16806765012443065	0.1318208796937779	not-binder
KAPVTKVAA	HLA-B*46:01	0.19905486302450298	0.34512943893118037	not-binder
KFKFPGRQK	HLA-B*46:01	0.00014407182438844757	0.0001949152849634153	not-binder
KLIEPGFLTAF	HLA-B*46:01	0.9412156820297242	0.05757924964906696	binder
KMIENYEAL	HLA-B*46:01	0.8282447218894958	0.13869851533235436	binder
KMKPLWIMY	HLA-B*46:01	0.4395367637276649	0.2666935690481066	ambiguous
KPRHDLPPY	HLA-B*46:01	0.17790493010543287	0.21294977648441343	not-binder
KQAKEFLEYVY	HLA-B*46:01	0.5828285217285156	0.2601390080428786	ambiguous
KSFPGGKEY	HLA-B*46:01	0.9649362206459046	0.029052697788908767	binder
KSFVSSQSF	HLA-B*46:01	0.818181711435318	0.17134868393343144	binder
KSKNPGEAL	HLA-B*46:01	0.5255498796701431	0.3128710427403121	ambiguous
KSMFQRTTY	HLA-B*46:01	0.596542701125145	0.27465974449480623	ambiguous
KSVRPGASY	HLA-B*46:01	0.47077240627259015	0.3700312145492977	ambiguous
KTKDPTAAL	HLA-B*46:01	0.7700808107852936	0.2136547052388693	binder
LAAAAAASYQV	HLA-B*46:01	0.45907968827523293	0.3229836433905025	ambiguous
LAAARLAAA	HLA-B*46:01	0.19400925785303116	0.07414447080494198	not-binder
LAAGPSAAA	HLA-B*46:01	0.7076645910739898	0.23350900135083885	binder
LAFVSPSL	HLA-B*46:01	0.7710983514785766	0.1334275536437968	binder
LAIEGAQAF	HLA-B*46:01	0.9905261874198914	0.004632738104222068	binder
LAIRDTASY	HLA-B*46:01	0.9161355257034302	0.12853922103569643	binder
LAMVGSAM	HLA-B*46:01	0.7096521496772766	0.17931061875104537	binder
LAQKPGAPL	HLA-B*46:01	0.4438610129058361	0.3564553466306435	ambiguous
LARGIDSSY	HLA-B*46:01	0.9563502073287964	0.024312039773768362	binder
LARTSSAEY	HLA-B*46:01	0.9942027926445007	0.0032430852077330475	binder
LGGPASSAY	HLA-B*46:01	0.49311754405498504	0.2413692253071005	ambiguous
LGHGGLTSF	HLA-B*46:01	0.923760986328125	0.06673626166053988	binder
LGVPFNIASY	HLA-B*46:01	0.9496357560157775	0.03460432909629467	binder
LIIAGTSAY	HLA-B*46:01	0.9586524248123169	0.022193087248329923	binder
LIISNTKSL	HLA-B*46:01	0.40868529975414275	0.290925714963733	ambiguous
LIISPTREL	HLA-B*46:01	0.9058869004249572	0.07126472592841551	binder
LIKKDVNY	HLA-B*46:01	0.9380911469459534	0.04024311437341526	binder
LIKPPDNNEF	HLA-B*46:01	0.9969348311424255	0.002963257587757384	binder
LIRDKVAGH	HLA-B*46:01	0.6046323902904988	0.3310914615864797	ambiguous
LIRGALEAY	HLA-B*46:01	0.9821288228034973	0.014054249650002912	binder
LIRQGVLEH	HLA-B*46:01	0.9881844639778137	0.006163866833191881	binder
LIYDGKVEM	HLA-B*46:01	0.9889721751213074	0.014446979631643821	binder
LIYDTKGRFAVH	HLA-B*46:01	0.1765438664704561	0.13718116346743878	not-binder
LIYGTPRAA	HLA-B*46:01	0.07381934141740203	0.13249810593506398	not-binder
LLGPSYREM	HLA-B*46:01	0.8375551462173462	0.16960414270306096	binder
LLPQHQVPAY	HLA-B*46:01	0.9617204427719116	0.03028940536846063	binder
LLQEPRHEY	HLA-B*46:01	0.583119735121727	0.3212328343089897	ambiguous
LQAKLDNLQQEID	HLA-B*46:01	0.33034565970301627	0.29808308448497295	not-binder
LQIDNARLA	HLA-B*46:01	0.017457036627456547	0.02816355102729416	not-binder
LQNSWESY	HLA-B*46:01	0.7810731291770935	0.10471395154740055	binder
LRNVSTGD	HLA-B*46:01	0.008055609904477023	0.013323943725211158	not-binder
LRPLLAAAA	HLA-B*46:01	0.006366350699681789	0.008963420845319904	not-binder
LSFPRNNISY	HLA-B*46:01	0.9719869494438171	0.015500781382403423	binder
LSGPLKEQY	HLA-B*46:01	0.5761179715394974	0.2570337905108683	ambiguous
LSGVWVAY	HLA-B*46:01	0.8043841600418091	0.07630737270948552	binder
LSHGSTTSY	HLA-B*46:01	0.9628628611564636	0.04682527381836569	binder
LSHLQNEY	HLA-B*46:01	0.9353079199790955	0.068064230460309	binder
LSHTQASAF	HLA-B*46:01	0.9063433051109314	0.09645290682316934	binder
LSKDDIENM	HLA-B*46:01	0.7985388755798339	0.14130798132261047	binder
LSKDPGENY	HLA-B*46:01	0.9363487601280213	0.03981454083215446	binder
LSKDSILSL	HLA-B*46:01	0.95782470703125	0.03431597332948193	binder
LSKGDGLEF	HLA-B*46:01	0.9668394327163696	0.05099294486881404	binder
LSKGPGLEV	HLA-B*46:01	0.7277746617794036	0.215631721106905	binder
LSNITVETY	HLA-B*46:01	0.8866843104362487	0.14930495634194965	binder
LSRETIEY	HLA-B*46:01	0.977114737033844	0.012044457113470174	binder
LSSFVGGLSV	HLA-B*46:01	0.18785502314567565	0.10780375187122157	not-binder
LTRDTIASH	HLA-B*46:01	0.941787040233612	0.04411798731120526	binder
LTRELPSF	HLA-B*46:01	0.9252015352249146	0.03500236475895446	binder
LVREIAQDF	HLA-B*46:01	0.9806673765182495	0.00802919716586713	binder
MAAMPQTVY	HLA-B*46:01	0.9870767235755921	0.007144488042357277	binder
MAIAMALTGGI	HLA-B*46:01	0.07423112392425538	0.0366495632393602	not-binder
MAKGSLVDY	HLA-B*46:01	0.9594688177108764	0.028780404480852045	binder
MAPERVASL	HLA-B*46:01	0.9292882561683655	0.07087996219695178	binder
MARSPGRAY	HLA-B*46:01	0.854796439409256	0.2305838144362505	binder
MAYEGQYDAY	HLA-B*46:01	0.960593867301941	0.03754805869407563	binder
MGRDPGVSF	HLA-B*46:01	0.9502345442771911	0.026439131399448756	binder
MKDFNHSY	HLA-B*46:01	0.48005903959274293	0.23674939552332813	ambiguous
MKKIRESY	HLA-B*46:01	0.35360388159751893	0.34533269366096675	ambiguous
MLRESLKEY	HLA-B*46:01	0.9940001606941223	0.0025716849485865464	binder
MSAGPRYEY	HLA-B*46:01	0.765378987789154	0.12180590413281298	binder
MSMTGVSF	HLA-B*46:01	0.8386715531349183	0.053664064702335264	binder
MTKKPGMFF	HLA-B*46:01	0.49064338579773903	0.2756634326917094	ambiguous
NAHYPKQSF	HLA-B*46:01	0.5465053199790418	0.3358734252452004	ambiguous
NAKGYTIPL	HLA-B*46:01	0.48145387321710587	0.3638053878584447	ambiguous
NAPLVHATL	HLA-B*46:01	0.4934298932552338	0.17460317480850232	ambiguous
NARLAADD	HLA-B*46:01	0.007143597160757053	0.004622053403115471	not-binder
NIKSPALAF	HLA-B*46:01	0.8700632929801941	0.19279968245632442	binder
NIPEKTTAL	HLA-B*46:01	0.3719145700335503	0.2789850666494689	ambiguous
NIREIEIDY	HLA-B*46:01	0.7342148900032044	0.12851691614637767	binder
NIVDKTASF	HLA-B*46:01	0.7392198860645294	0.19759717315728884	binder
NMNDLVSEY	HLA-B*46:01	0.9691439032554626	0.018554088051381017	binder
NSNPAVSAFHSF	HLA-B*46:01	0.8014957785606385	0.13496197537923604	binder
NTIDPSHPM	HLA-B*46:01	0.7255202770233155	0.18051733649737964	binder
NVEIDPEIQ	HLA-B*46:01	0.013758051209151745	0.009331935493436786	not-binder
NVKVDPEIQ	HLA-B*46:01	0.1122064907103777	0.14601645484579948	not-binder
PPYTVVYFPVRGR	HLA-B*46:01	0.27460784316062925	0.2664030931538603	not-binder
PTFTASQYRA	HLA-B*46:01	0.002703251506318338	0.0025189391847923463	not-binder
QAGPATGQAY	HLA-B*46:01	0.974512243270874	0.02039840028419037	binder
QAPQPQSSL	HLA-B*46:01	0.547994750738144	0.2944785410359165	ambiguous
QGIPFKPGTF	HLA-B*46:01	0.5641451060771943	0.20317065080757304	ambiguous
QIKPDMETY	HLA-B*46:01	0.9730003237724304	0.02904992307291399	binder
QLGPVGGVF	HLA-B*46:01	0.595550286769867	0.18331351584849578	binder
QMPPWNQTEF	HLA-B*46:01	0.9919015884399414	0.004568308413250743	binder
QSKTIKVSY	HLA-B*46:01	0.8550725102424621	0.0813276542448948	binder
RAFPYGNVAF	HLA-B*46:01	0.9899526476860047	0.00656005145675729	binder
RAIEDPILAY	HLA-B*46:01	0.9696678042411804	0.025650867560033836	binder
RAIEIYTDM	HLA-B*46:01	0.49890401363372805	0.2263637420246094	ambiguous
RARELLVSY	HLA-B*46:01	0.9064240217208862	0.09034501514720736	binder
RATQIPSY	HLA-B*46:01	0.5903043985366822	0.15590593467914002	binder
RIFGTDSQYNAY	HLA-B*46:01	0.7246841371059418	0.22408989916320143	binder
RIHVAVTEM	HLA-B*46:01	0.873524272441864	0.09321855162269455	binder
RIMDPDVITGY	HLA-B*46:01	0.9879666447639466	0.011720408487287165	binder
RINPQTTEF	HLA-B*46:01	0.9466558337211609	0.05050413957784416	binder
RIYPYAAISY	HLA-B*46:01	0.9879391074180603	0.005479486937789233	binder
RLKNPTVEY	HLA-B*46:01	0.966608214378357	0.03487117439821516	binder
RLRDDIKEY	HLA-B*46:01	0.8464370548725129	0.27647712136050423	binder
RMQEGSEVY	HLA-B*46:01	0.2582245171070099	0.25158277151336095	not-binder
RNVSTGDVNVE	HLA-B*46:01	0.10818062499165534	0.14424497126679187	not-binder
RQYAKDIGFIKLD	HLA-B*46:01	0.0350689172744751	0.030648497653231334	not-binder
RSGDFTTSSY	HLA-B*46:01	0.8708659648895264	0.1389659912282801	binder
RVIPAALKAF	HLA-B*46:01	0.9483411073684692	0.0224490718858001	binder
RVRDDVAEY	HLA-B*46:01	0.979097867012024	0.016027000921481738	binder
RVYIHPFHL	HLA-B*46:01	0.033361483458429576	0.026226389372494125	not-binder
SAAMPGASL	HLA-B*46:01	0.9722320556640625	0.029083791819109535	binder
SAAQPGVAF	HLA-B*46:01	0.9905286312103272	0.006674355171321583	binder
SAITNTGVF	HLA-B*46:01	0.9155030846595764	0.1334365494669061	binder
SAKDARGMTPF	HLA-B*46:01	0.9759187698364258	0.010732865305394577	binder
SAKNPWQEY	HLA-B*46:01	0.9967692017555236	0.0026483743272372987	binder
SAKPEISAM	HLA-B*46:01	0.9791382193565369	0.03012585928050971	binder
SAKPQTTVF	HLA-B*46:01	0.9971009492874146	0.0014282960480557095	binder
SAKSGAVTF	HLA-B*46:01	0.9846317529678345	0.009494137588476887	binder
SAKSPTATF	HLA-B*46:01	0.9895951628684998	0.007377486353912329	binder
SAKTPSSTY	HLA-B*46:01	0.9951391816139221	0.0029079750830956017	binder
SAKVANASY	HLA-B*46:01	0.981909704208374	0.010054615091969947	binder
SALVTGQSY	HLA-B*46:01	0.9042698740959167	0.05988846889434586	binder
SAMSNPRAM	HLA-B*46:01	0.8769975304603577	0.1612860561145071	binder
SAMYSRKAM	HLA-B*46:01	0.4655446641147137	0.23788552606232652	ambiguous
SAPASQASL	HLA-B*46:01	0.8554925084114074	0.12592135211307215	binder
SAPKGSVL	HLA-B*46:01	0.5902667999267578	0.1740429474141353	binder
SAPSRATAL	HLA-B*46:01	0.7683515667915344	0.2681274359931479	binder
SAPVGVTAL	HLA-B*46:01	0.9556864142417908	0.029632442741811534	binder
SAPYGRITL	HLA-B*46:01	0.6419221371412277	0.3301733428074282	ambiguous
SARDAALAY	HLA-B*46:01	0.9877321124076843	0.006149375850280634	binder
SARGGLQEF	HLA-B*46:01	0.996043062210083	0.006166227489263612	binder
SARPKLKAF	HLA-B*46:01	0.6030763808637858	0.3621285572895269	ambiguous
SASVQNHEF	HLA-B*46:01	0.8935876488685608	0.10931304145486334	binder
SAVEKKLAEY	HLA-B*46:01	0.9940083742141723	0.00402422356351635	binder
SAVNPEHLSYF	HLA-B*46:01	0.9311545610427856	0.06715925554674836	binder
SAYDGKDYIAL	HLA-B*46:01	0.9897213101387023	0.010455280940537047	binder
SAYPYYASAF	HLA-B*46:01	0.9863577127456665	0.008200310563296998	binder
SFEDAKEAL	HLA-B*46:01	0.023480060696601867	0.019747579212984798	not-binder
SGGPGPRVY	HLA-B*46:01	0.34586376771330835	0.30590515423620174	not-binder
SGGSGGYGGRSRY	HLA-B*46:01	0.9830081582069397	0.02582834657384506	binder
SIFDDFSHY	HLA-B*46:01	0.9790112376213074	0.02025000661929106	binder
SIIEKETKEY	HLA-B*46:01	0.9555927991867066	0.07165992185884215	binder
SIIPGSAAY	HLA-B*46:01	0.9584508895874023	0.046251095798396966	binder
SIKDNSFQY	HLA-B*46:01	0.9537168860435485	0.014992736287881284	binder
SIKETVEAY	HLA-B*46:01	0.9977515339851379	0.0014982206916473602	binder
SILEKTSAY	HLA-B*46:01	0.9623494267463684	0.026073451371412093	binder
SIMEHNVAY	HLA-B*46:01	0.9924863457679749	0.0076536636258726825	binder
SIPDIKTAF	HLA-B*46:01	0.9788541793823242	0.012103193325787416	binder
SIPEKNRPL	HLA-B*46:01	0.24870298318564893	0.26374711781594473	not-binder
SIPGGYNAL	HLA-B*46:01	0.5131704866886139	0.23921764577363047	ambiguous
SIREAGGAF	HLA-B*46:01	0.9278387546539306	0.0278832824007043	binder
SIRPDNMSEY	HLA-B*46:01	0.9987101316452026	0.0012780169522503813	binder
SIRPGLSPY	HLA-B*46:01	0.9944600343704224	0.0032944774443790783	binder
SIRSELIPY	HLA-B*46:01	0.9558949947357178	0.037079493444745246	binder
SLAEPGSAY	HLA-B*46:01	0.8128181099891663	0.16919435849487363	binder
SLARPGHPM	HLA-B*46:01	0.40211685597896574	0.23621077117397796	ambiguous
SLRFIDVEF	HLA-B*46:01	0.9438467502593995	0.03281299181243872	binder
SLVNLGGSK	HLA-B*46:01	0.009900169332649967	0.0167780953487642	not-binder
SLVVIQQPSL	HLA-B*46:01	0.16665118299424647	0.1505451464976945	not-binder
SQFGGGSQY	HLA-B*46:01	0.8468541502952576	0.17157039448670058	binder
SQFIFEHSY	HLA-B*46:01	0.7534677267074585	0.20261962911231374	binder
SQGPVKHVY	HLA-B*46:01	0.35302127450704573	0.2059505317677876	not-binder
SQIDRICEM	HLA-B*46:01	0.9642889380455018	0.030171383162672497	binder
SQIPGPTAAY	HLA-B*46:01	0.9560877799987793	0.04416885237644762	binder
SSAPPRTAF	HLA-B*46:01	0.9855873942375183	0.004744759896190803	binder
SSHKTFRIKRFLAK	HLA-B*46:01	5.860021800585535e-06	7.15174780805584e-06	not-binder
SSHLVLVTF	HLA-B*46:01	0.897797679901123	0.05235631119173534	binder
SSHQSSATF	HLA-B*46:01	0.892302644252777	0.04147908366995754	binder
SSHVTNVAF	HLA-B*46:01	0.9645774602890015	0.019647496377626122	binder
SSHVTNVSF	HLA-B*46:01	0.9738917708396911	0.015386840924020867	binder
SSMKPTLSH	HLA-B*46:01	0.798094755411148	0.22317596214838936	binder
SSPQPGSAL	HLA-B*46:01	0.7115786969661713	0.2064395066357863	binder
SSTISSNVASK	HLA-B*46:01	0.10171159624005668	0.08454909411683882	not-binder
STHVTISTY	HLA-B*46:01	0.8373115360736847	0.21719450254864675	binder
STKEPGRTL	HLA-B*46:01	0.18484930992126464	0.06446403640286219	not-binder
STKPPGTFL	HLA-B*46:01	0.2979669705033302	0.3009936637299526	not-binder
SVKSPNQSL	HLA-B*46:01	0.6342141807079316	0.2579469619981343	binder
SVPEAQSAL	HLA-B*46:01	0.6491949260234833	0.2033810497886907	binder
SVPLAATSM	HLA-B*46:01	0.4124183110892773	0.3251989296213173	ambiguous
TAAAVGAVF	HLA-B*46:01	0.9481033325195313	0.018920616809075464	binder
TAFPGGAKEL	HLA-B*46:01	0.8501669585704803	0.24781869265626522	binder
TAHQINIGY	HLA-B*46:01	0.435864993929863	0.1864609111139233	ambiguous
TAKATVAAF	HLA-B*46:01	0.9475469470024109	0.06388130499830984	binder
TAKSVTCTY	HLA-B*46:01	0.9612033843994141	0.04810581382041874	binder
TAMPYLTSY	HLA-B*46:01	0.9944262385368348	0.003107359933256529	binder
TAPTGHTL	HLA-B*46:01	0.6258961141109467	0.27571860937554044	ambiguous
TARDSILSH	HLA-B*46:01	0.9817162990570069	0.015568372666795805	binder
TEELAYLK	HLA-B*46:01	0.16221874761395155	0.21844289923726043	not-binder
TEKPEVID	HLA-B*46:01	0.08645722869550809	0.0973109451448148	not-binder
TFTVTEKPEVID	HLA-B*46:01	0.16594599317759276	0.20499039145108916	not-binder
TGHVGTVY	HLA-B*46:01	0.9062384724617004	0.058450830310471755	binder
TIIDKSKSV	HLA-B*46:01	0.4914208024740219	0.20929118595281215	ambiguous
TIIECLHSF	HLA-B*46:01	0.9819978833198547	0.014186347416426442	binder
TIISAYRAL	HLA-B*46:01	0.4955251656472683	0.2555470109329046	ambiguous
TIMAHVTEF	HLA-B*46:01	0.9964424967765808	0.0019222959520283594	binder
TINGHNAEV	HLA-B*46:01	0.09250179436057807	0.06982053843287042	not-binder
TKAVDAETAE	HLA-B*46:01	0.01206851825118065	0.01588930445995137	not-binder
TKTFTVTEKPEVID	HLA-B*46:01	0.2531723301648071	0.20206541833795214	not-binder
TLHNWLSF	HLA-B*46:01	0.8369860291481018	0.12531370584742574	binder
TLKDHIMSH	HLA-B*46:01	0.9774136900901794	0.018870024962432123	binder
TLKEAGTHY	HLA-B*46:01	0.9211551547050476	0.06159496016258564	binder
TLKEDWIAY	HLA-B*46:01	0.9853395223617554	0.01266998663616922	binder
TLKGETTTEAVD	HLA-B*46:01	0.18851078872103244	0.1576021059079997	not-binder
TLKLTTPTY	HLA-B*46:01	0.8549931883811951	0.05298946435115237	binder
TLNEKLTAL	HLA-B*46:01	0.26511533707380297	0.14845686021940457	not-binder
TLPPHHPYPH	HLA-B*46:01	0.6652982234954834	0.26238759624826097	binder
TMAQWTRY	HLA-B*46:01	0.6655973374843598	0.22322310519888686	binder
TQNHWFTY	HLA-B*46:01	0.9090843081474305	0.04378789415505228	binder
TSGHWQHY	HLA-B*46:01	0.5082299292087555	0.1907709771506492	ambiguous
TSHVSAQSF	HLA-B*46:01	0.8495986342430115	0.08208203847824855	binder
TSKVPSAPH	HLA-B*46:01	0.7580845355987549	0.15123687530511876	binder
TSREIQTAV	HLA-B*46:01	0.037929431861266495	0.02127027194182077	not-binder
TTKVGPNATY	HLA-B*46:01	0.8361811995506286	0.16218824923608333	binder
TTTEAVDAATAE	HLA-B*46:01	0.10065962942317128	0.10072585519628485	not-binder
TTTKAVDAETAEKA	HLA-B*46:01	0.07105238055810333	0.07591378562770414	not-binder
TVRDHVHCL	HLA-B*46:01	0.375334133207798	0.3336663050814581	ambiguous
TVTEKPEVIDA	HLA-B*46:01	0.1484104136005044	0.17585915089466272	not-binder
TVTEKPEVID	HLA-B*46:01	0.09766344279050827	0.052002325367834966	not-binder
TVTPAKAVTTPGKK	HLA-B*46:01	0.09874061290174722	0.16268498565730083	not-binder
TYDDATKTF	HLA-B*46:01	0.38446586383506653	0.3374655812523588	ambiguous
TYDDATKTFTVTE	HLA-B*46:01	0.228969404194504	0.18150415014397317	not-binder
TYDDATKTFTVTEK	HLA-B*46:01	0.25302214175462723	0.1931022419527825	not-binder
TYDDATKTFTVT	HLA-B*46:01	0.2427412375807762	0.1516937421651846	not-binder
VAAAPGTPA	HLA-B*46:01	0.9448158740997314	0.03687069497290847	binder
VAHLWQEF	HLA-B*46:01	0.9803677201271057	0.012000080797979859	binder
VAIKAYTAV	HLA-B*46:01	0.6465046674013137	0.2807200159973943	binder
VAIPSYICY	HLA-B*46:01	0.967400872707367	0.025102306033125243	binder
VAKSKLREL	HLA-B*46:01	0.3868037357926369	0.2787577446024158	ambiguous
VAKSQLLSY	HLA-B*46:01	0.9919604897499085	0.008660240627295457	binder
VAKTNTVSY	HLA-B*46:01	0.9956022381782532	0.0044330337401349736	binder
VAKTPRNTY	HLA-B*46:01	0.9042857050895691	0.12445429799716802	binder
VAKVGVSM	HLA-B*46:01	0.9755880236625671	0.014037213878921487	binder
VAPRSGLAA	HLA-B*46:01	0.27234590854495766	0.18268137369517273	not-binder
VARDLRAEF	HLA-B*46:01	0.9949462175369262	0.003743213894706372	binder
VARGNLGVY	HLA-B*46:01	0.9712871670722961	0.012377459640289796	binder
VARLIAIFF	HLA-B*46:01	0.8049261331558227	0.060398516518348905	binder
VARPPGQDF	HLA-B*46:01	0.9586849093437195	0.037754950143243524	binder
VAVDGINAL	HLA-B*46:01	0.9628128409385681	0.05458054398643846	binder
VAVNKPAEF	HLA-B*46:01	0.9322653532028198	0.03995928660069789	binder
VAYEAPSL	HLA-B*46:01	0.6085332632064819	0.23407975505236703	ambiguous
VGIDLGTTY	HLA-B*46:01	0.6370659738779068	0.29352450094186794	ambiguous
VGIDPLSSY	HLA-B*46:01	0.9282953977584839	0.0546118805839206	binder
VGNKWEAY	HLA-B*46:01	0.6077094078063965	0.1422064917311485	binder
VGNVWRQY	HLA-B*46:01	0.6330899775028229	0.16512044140093282	binder
VGPPGRSSL	HLA-B*46:01	0.6417257070541382	0.26806231140588405	binder
VIINSFAEH	HLA-B*46:01	0.9899229884147644	0.008162372427360865	binder
VIKEQNREL	HLA-B*46:01	0.8147683382034302	0.22700633655335692	binder
VIKESGPPH	HLA-B*46:01	0.8747848153114319	0.09667496856467268	binder
VINNSTSY	HLA-B*46:01	0.9445510625839233	0.029319836082126963	binder
VIRDFAGPY	HLA-B*46:01	0.9826562762260437	0.010070418356966261	binder
VIRGNIVKH	HLA-B*46:01	0.8890600085258484	0.06878917828535096	binder
VIVGGIDSM	HLA-B*46:01	0.5495447993278504	0.16965508364244236	ambiguous
VIVGGSSEY	HLA-B*46:01	0.9797501802444458	0.01344035054209409	binder
VKLAKAGKNQGD	HLA-B*46:01	0.08058822881430387	0.09971790288882094	not-binder
VLAALLDHV	HLA-B*46:01	0.0776571998372674	0.08384415061124786	not-binder
VLKAAAHHY	HLA-B*46:01	0.5882328629493714	0.2573084784439351	ambiguous
VLKEGSEY	HLA-B*46:01	0.989093816280365	0.010859277341067848	binder
VLKEGVEY	HLA-B*46:01	0.9930169939994812	0.006205482352526712	binder
VLKGGLSSF	HLA-B*46:01	0.9911451458930969	0.00718544249166721	binder
VLKPGMVVTF	HLA-B*46:01	0.9929494619369507	0.009535397638575504	binder
VLKPNIISY	HLA-B*46:01	0.9970721483230591	0.002173815448409006	binder
VLKQEQEEY	HLA-B*46:01	0.9880383133888244	0.004725161502639098	binder
VLPERYSSL	HLA-B*46:01	0.5956301897764206	0.2334342750281936	ambiguous
VLRDVVQAY	HLA-B*46:01	0.997864282131195	0.0022858462239038735	binder
VLRVAAEF	HLA-B*46:01	0.9501695394515991	0.0528634191123255	binder
VNLPINGNGKQ	HLA-B*46:01	0.2822599932551384	0.17444815645551814	not-binder
VPYPRIHFPLATY	HLA-B*46:01	0.14374858997762202	0.12324232398795176	not-binder
VQALWKQF	HLA-B*46:01	0.5428658813238144	0.1716414261554149	ambiguous
VQELQNLL	HLA-B*46:01	0.02323231539630797	0.017322225062192866	not-binder
VQFDGTNSAF	HLA-B*46:01	0.992177176475525	0.006147837633307331	binder
VQGPVGTDF	HLA-B*46:01	0.6746303379535675	0.1311781701037821	binder
VQPSKFNSY	HLA-B*46:01	0.29111621333286164	0.18965079549354102	not-binder
VQPVFNLAAY	HLA-B*46:01	0.8745854377746582	0.10324829563316425	binder
VQQVAAEY	HLA-B*46:01	0.8788768172264099	0.09890455281362331	binder
VQQVQHVY	HLA-B*46:01	0.929202139377594	0.07247732217004055	binder
VRDMIREV	HLA-B*46:01	0.006827824644278735	0.010397261841493645	not-binder
VSHWQQQSY	HLA-B*46:01	0.721028208732605	0.22499656340349902	binder
VSKEWIAY	HLA-B*46:01	0.9849402785301209	0.009276405303012535	binder
VSNMLLAEAY	HLA-B*46:01	0.9490405559539795	0.04175870504787939	binder
VSQVGKEL	HLA-B*46:01	0.32878307700157167	0.23212655847786393	not-binder
VTKGNIAQM	HLA-B*46:01	0.7367639094591141	0.30723659499974115	binder
VTLEWFPPI	HLA-B*46:01	0.0841016372665763	0.0671234270744253	not-binder
VVHTPETSV	HLA-B*46:01	0.3614603249356151	0.22190467208728518	not-binder
VVHVPLEAY	HLA-B*46:01	0.974335777759552	0.02866830180829181	binder
VVPEPGQPL	HLA-B*46:01	0.6774134278297425	0.13686938428899306	binder
VVPTAILAF	HLA-B*46:01	0.8176260113716125	0.15427511271210986	binder
YAALHGEFY	HLA-B*46:01	0.8950456023216248	0.10930471656239203	binder
YAALPGQQH	HLA-B*46:01	0.8517528295516967	0.13912013322230224	binder
YAANPGQLF	HLA-B*46:01	0.974139130115509	0.026898238533765134	binder
YAAQASQAL	HLA-B*46:01	0.9697636485099792	0.03688293405916884	binder
YAFDFARQS	HLA-B*46:01	0.18439438492059707	0.31221671484980923	not-binder
YAFGGGCEL	HLA-B*46:01	0.994637954235077	0.004031190612865544	binder
YAFGSNVTPQPY	HLA-B*46:01	0.9786697506904602	0.019162802199203546	binder
YAKDGRVSY	HLA-B*46:01	0.998735511302948	0.0014571167586640856	binder
YAKDMLTSL	HLA-B*46:01	0.9901927828788757	0.01527087874078274	binder
YAKEKLESF	HLA-B*46:01	0.9965011835098266	0.0011755805818095498	binder
YAKIVEIPF	HLA-B*46:01	0.9707468152046204	0.032621840156249374	binder
YANEVGEAF	HLA-B*46:01	0.9733021140098572	0.020458722591100903	binder
YAPKGSSL	HLA-B*46:01	0.6488449811935425	0.2300202439312739	binder
YAPSGNYV	HLA-B*46:01	0.06416038123425097	0.08818420338742308	not-binder
YAQQWNQY	HLA-B*46:01	0.9537651062011718	0.04648526424347325	binder
YATLYYREH	HLA-B*46:01	0.23156316243112088	0.1753007522113659	not-binder
YAVDPAQLQAL	HLA-B*46:01	0.9952329993247986	0.005819075735047243	binder
YAYPATAAA	HLA-B*46:01	0.920491623878479	0.03820431219990285	binder
YAYPATAAAPM	HLA-B*46:01	0.9976396322250366	0.0022056677979295954	binder
YAYPYSYYY	HLA-B*46:01	0.9956109523773193	0.004920892255686953	binder
YENEVALR	HLA-B*46:01	0.24444945379800628	0.2964201728652937	not-binder
YENEVALRQ	HLA-B*46:01	0.052998020825907585	0.06470246789793252	not-binder
YFAERVTSL	HLA-B*46:01	0.7379290699958801	0.12733787077618164	binder
YFMVGTAF	HLA-B*46:01	0.637053245306015	0.15672599111255536	binder
YIKEYVTCH	HLA-B*46:01	0.9826709747314453	0.018156611801589857	binder
YIKGPSLSY	HLA-B*46:01	0.9973507404327393	0.0007844212977255996	binder
YINPYQPNEY	HLA-B*46:01	0.9768083095550537	0.02328087839687985	binder
YIRGSTIKY	HLA-B*46:01	0.9640658974647522	0.049544978568222355	binder
YLKNSVVAY	HLA-B*46:01	0.9941776514053344	0.005618116415275603	binder
YLPDGTASL	HLA-B*46:01	0.9455813050270081	0.035140949894572594	binder
YLPQHTIETY	HLA-B*46:01	0.9986853122711181	0.0007829716943048645	binder
YLRGEPFHEY	HLA-B*46:01	0.9767195701599121	0.02485972187954377	binder
YLYVAPAY	HLA-B*46:01	0.9096065044403077	0.05281728844055859	binder
YMIDAGTEF	HLA-B*46:01	0.9954835534095764	0.0034868435833276716	binder
YMKDLPTSF	HLA-B*46:01	0.996097457408905	0.0024736387246813156	binder
YQAEAREAL	HLA-B*46:01	0.8039624154567718	0.20586485742709615	binder
YQHGGVTGLSQY	HLA-B*46:01	0.9587597012519836	0.03993462584830555	binder
YQHLITNSF	HLA-B*46:01	0.980950129032135	0.017270313535180364	binder
YSAAWAEY	HLA-B*46:01	0.9508544325828552	0.04832951990275328	binder
YSHIYSSY	HLA-B*46:01	0.9690995454788208	0.034516167864103664	binder
YSKYYKTID	HLA-B*46:01	0.003706138534471393	0.0025436301605508945	not-binder
YSPDHTNNSF	HLA-B*46:01	0.9885090708732605	0.008593766346481554	binder
YVKGGLSTF	HLA-B*46:01	0.9957271218299866	0.001973503254853992	binder
YVKRPGAAL	HLA-B*46:01	0.7320719718933105	0.22842719367218922	binder
YVPEHWEYY	HLA-B*46:01	0.9558353066444397	0.03070037539628432	binder
YVRDCVEAL	HLA-B*46:01	0.9639156818389892	0.019986640531696874	binder
AAETISLF	HLA-B*46:01	0.140456238319166	0.096534462685893	not-binder
KNWLFFGN	HLA-B*46:01	0.0043329486358857135	0.007912610712474372	not-binder
IPLLLRRE	HLA-B*46:01	0.00025039416996150974	0.000398093873203732	not-binder
RLLYEASP	HLA-B*46:01	0.00024809869391901885	0.00023656956502366602	not-binder
AYPFAQHF	HLA-B*46:01	0.4274660736322403	0.1810360655253842	ambiguous
WLVLAMSV	HLA-B*46:01	0.006755215174052864	0.00624709710975136	not-binder
GSYVKFNT	HLA-B*46:01	0.0007300740166101604	0.0007129038301832345	not-binder
NRNFKGRQ	HLA-B*46:01	8.593872207711684e-05	0.00010846027370979614	not-binder
RFFKVTGN	HLA-B*46:01	0.005036680545890704	0.007913552670458627	not-binder
EMMEQLAE	HLA-B*46:01	0.019351782905869187	0.029395960688016035	not-binder
TVELGAEH	HLA-B*46:01	0.020896919863298537	0.022558379839054857	not-binder
CQMSPAIK	HLA-B*46:01	0.002143656510452274	0.001699978718756077	not-binder
PEELIAQV	HLA-B*46:01	0.002288968964421656	0.0019783875349594026	not-binder
PTVYSNVH	HLA-B*46:01	0.007945898993057199	0.00838854108090791	not-binder
QGEDALTE	HLA-B*46:01	0.018801713292486966	0.015801459284268796	not-binder
QVNAVDLD	HLA-B*46:01	0.005446426168782636	0.006866135869106747	not-binder
ETGAQISI	HLA-B*46:01	0.00860966528773588	0.015497382790167508	not-binder
LVILIFYK	HLA-B*46:01	0.005001732376695145	0.005292877901939265	not-binder
VGAGFCDG	HLA-B*46:01	0.004802286459016614	0.0037779188098224555	not-binder
KVAQGEAG	HLA-B*46:01	0.001372235795065535	0.001716909278455419	not-binder
MRGANFIA	HLA-B*46:01	5.7972682566287406e-05	6.0423077042011125e-05	not-binder
VLDVDYRP	HLA-B*46:01	0.0007321574754314497	0.0007516703736402836	not-binder
LPQLGEWG	HLA-B*46:01	0.0003531910986691145	0.00039706397939328676	not-binder
VAGIRVPR	HLA-B*46:01	0.011842544363753404	0.014729800358501502	not-binder
YYHVFCDG	HLA-B*46:01	0.0016309947779518553	0.0014053275175875703	not-binder
AITKPYDV	HLA-B*46:01	0.0014438584934396204	0.0020714936315642278	not-binder
GDENNKML	HLA-B*46:01	0.02395692158024758	0.029086988463359848	not-binder
GAVIGALL	HLA-B*46:01	0.213363353908062	0.10966487259843323	not-binder
EDAGKLVH	HLA-B*46:01	0.08101248559542	0.06492514872950617	not-binder
AQLSFKTQ	HLA-B*46:01	0.003573008594685234	0.003256232560058566	not-binder
TIVAVFPS	HLA-B*46:01	0.0014600480062654242	0.0009468620827112779	not-binder
GCRSSDSS	HLA-B*46:01	4.2629130621207875e-05	5.219297556654919e-05	not-binder
CVEYCPTN	HLA-B*46:01	0.005133998542078189	0.004968284542980558	not-binder
LSISRAKA	HLA-B*46:01	0.0005170878606804763	0.0005859374926641253	not-binder
PYEVKPAL	HLA-B*46:01	0.023678997764363885	0.013043658057141586	not-binder
KHDLAFGT	HLA-B*46:01	0.0005497693755387445	0.0007053749298301082	not-binder
QFLGGKPL	HLA-B*46:01	0.054605877865105866	0.07292409217290716	not-binder
DETVVVAE	HLA-B*46:01	0.005972733806993346	0.008179758601855585	not-binder
ILKEKGSD	HLA-B*46:01	0.017893667272801395	0.018616436614614665	not-binder
EILFDENH	HLA-B*46:01	0.027594008948653936	0.04215537438974539	not-binder
DLCYALRH	HLA-B*46:01	0.00481842989102006	0.004025842991655786	not-binder
AVGTNGTV	HLA-B*46:01	0.003200829161210095	0.004029485241832271	not-binder
IGHVDHGK	HLA-B*46:01	0.05750784568954259	0.048174053916375636	not-binder
LEARGLLY	HLA-B*46:01	0.17390337050892413	0.21246762047608148	not-binder
TREKKNWR	HLA-B*46:01	0.00031068813147498985	0.00041579695888327537	not-binder
EHAILHLL	HLA-B*46:01	0.03234098730608821	0.03548019511870124	not-binder
LFLYNSHV	HLA-B*46:01	0.00115848234781879	0.0013187358959191745	not-binder
KTMDKENR	HLA-B*46:01	0.004676971988453715	0.006362018625212842	not-binder
RKIIHIDM	HLA-B*46:01	0.02876376872882247	0.01586195993890663	not-binder
IEVIPELA	HLA-B*46:01	0.0007789652983774431	0.000649351667910726	not-binder
PEPKYVIA	HLA-B*46:01	0.001440009250654839	0.0026681748194889777	not-binder
DSVPINNL	HLA-B*46:01	0.013285722297450776	0.01730468703451093	not-binder
HLTVGMLI	HLA-B*46:01	0.004856867351918481	0.007919825132462168	not-binder
PVENEKAL	HLA-B*46:01	0.0031199934135656806	0.002862872902103942	not-binder
STQRVANT	HLA-B*46:01	0.0007638700235929718	0.0008942832282111317	not-binder
SCCYVEYA	HLA-B*46:01	0.0008145404557581059	0.0009003814958981818	not-binder
SESDAKEP	HLA-B*46:01	0.0021120082777088102	0.002565695767999508	not-binder
KAVAFKEA	HLA-B*46:01	0.009408119549107141	0.012128152757182813	not-binder
KLQKMNVF	HLA-B*46:01	0.06337071992456914	0.04592221450825477	not-binder
RARFGLPL	HLA-B*46:01	0.023782731778919698	0.03590201868123058	not-binder
RLNQQLRV	HLA-B*46:01	0.000599051512836013	0.0008777352005133653	not-binder
GVPSYEQV	HLA-B*46:01	0.003257136914180592	0.0048710884985511006	not-binder
GYDWITDF	HLA-B*46:01	0.5186107859015465	0.2248098559005468	ambiguous
NAILGVSL	HLA-B*46:01	0.5413981735706329	0.2640013925665598	ambiguous
ASDTYVIF	HLA-B*46:01	0.10129166103433818	0.08736365333803822	not-binder
QTALETMR	HLA-B*46:01	0.0006275423696024518	0.00044763798976097947	not-binder
CIDNLPPA	HLA-B*46:01	0.0017653735967542161	0.0018551965659358751	not-binder
VLQRRRHR	HLA-B*46:01	3.9913795488288883e-05	7.742564775568143e-05	not-binder
NEKLESIP	HLA-B*46:01	0.0015672233599616447	0.0010027244986573296	not-binder
LKLGEGKQ	HLA-B*46:01	0.008232164825312794	0.008240871733508435	not-binder
YEYTEFKK	HLA-B*46:01	0.07574790916987695	0.1368082942670348	not-binder
GTYTFHVS	HLA-B*46:01	0.00018573436653497312	0.00023486204638780618	not-binder
LLDHAARN	HLA-B*46:01	0.021310178413250468	0.03935306198720416	not-binder
ISYLMLPV	HLA-B*46:01	0.09413704911712557	0.07739168981066945	not-binder
LDRLLNSL	HLA-B*46:01	0.29600280076265334	0.21516629871054455	not-binder
TDMQSLVL	HLA-B*46:01	0.028700684342038586	0.04525831036617828	not-binder
EHLAKQGN	HLA-B*46:01	0.0007857917360524879	0.0009900553890210392	not-binder
KPNLSSKR	HLA-B*46:01	0.00024721716763451693	0.0002790053198627367	not-binder
MAFGINGK	HLA-B*46:01	0.06063183763762936	0.0965363791941322	not-binder
EDALAEVE	HLA-B*46:01	0.014430699476361043	0.02291231235178894	not-binder
KNRKKGSN	HLA-B*46:01	0.0005529336865947698	0.0009944867043770625	not-binder
YFKKIDAI	HLA-B*46:01	0.07380721172085032	0.06648775973619583	not-binder
WRAQLEEL	HLA-B*46:01	0.010699187824502587	0.008479886211763729	not-binder
DGAKVEDV	HLA-B*46:01	0.002517898618134495	0.004045976883837407	not-binder
WLVATSRQ	HLA-B*46:01	0.0009214167104801164	0.0005533549691572229	not-binder
DQNRSLLF	HLA-B*46:01	0.13962482362985612	0.125492642700432	not-binder
TRPSQRPK	HLA-B*46:01	0.002438774788606679	0.004222347880591248	not-binder
NIGDSNSS	HLA-B*46:01	0.0003553882266260189	0.0003364064736151723	not-binder
NVKDLTDI	HLA-B*46:01	0.04099339365493506	0.03677199237686686	not-binder
VPANKQLS	HLA-B*46:01	0.0007095620653792878	0.0012274116272368578	not-binder
GDRGEKGK	HLA-B*46:01	0.00395660726662328	0.003707791892015448	not-binder
KTRGDDID	HLA-B*46:01	0.017114544060314076	0.021441612859535813	not-binder
ESIRNALG	HLA-B*46:01	0.000949157970910619	0.0014124629480633958	not-binder
PEKMVTAL	HLA-B*46:01	0.1603874759748578	0.10695654695623251	not-binder
DADAVQGL	HLA-B*46:01	0.0061137605473049915	0.008960499658518192	not-binder
LSYRSLSL	HLA-B*46:01	0.5817582115530968	0.2676704430644805	ambiguous
EVNFYSGI	HLA-B*46:01	0.001670170283932748	0.0027008502298210405	not-binder
TSRSTPGE	HLA-B*46:01	0.03496580336650368	0.057351168562623615	not-binder
TGPEASQA	HLA-B*46:01	0.005359256735391682	0.006359507675154662	not-binder
RLVQQIQS	HLA-B*46:01	0.0025258539425919934	0.004626391667266607	not-binder
PVIPPDLR	HLA-B*46:01	0.009752588637638837	0.006612908784226464	not-binder
VRVSVNPK	HLA-B*46:01	0.016198899592563976	0.03047139616889706	not-binder
YYVLILIL	HLA-B*46:01	0.008949703915188678	0.012334372422441607	not-binder
DVIFVIGA	HLA-B*46:01	0.00031613876401337393	0.00027576043339016696	not-binder
EMEASSSV	HLA-B*46:01	0.00043082681887334217	0.0005579734104600928	not-binder
SSPLAVAS	HLA-B*46:01	0.0020879095078271347	0.0024071254305974314	not-binder
AVERYHCD	HLA-B*46:01	0.0018494762414775323	0.002020051920610965	not-binder
KVATYGTP	HLA-B*46:01	0.0009859441876187702	0.00166668034056521	not-binder
LAYSGGVD	HLA-B*46:01	0.0372244565282017	0.03691598226030626	not-binder
LGIWSTSQ	HLA-B*46:01	0.015611471142619848	0.016577218770571917	not-binder
GEKPVVTF	HLA-B*46:01	0.5736091180704534	0.31932062294815394	ambiguous
EEADGHHS	HLA-B*46:01	0.0005098318929737111	0.0005221573056244355	not-binder
ANESKQHA	HLA-B*46:01	8.725960169613245e-05	0.00014720954314937905	not-binder
SDNERFLR	HLA-B*46:01	0.061987079313985304	0.12104723256593791	not-binder
VLWSPAFF	HLA-B*46:01	0.1626402445137501	0.1727197854179997	not-binder
TEYGLVAE	HLA-B*46:01	0.0006317853036307497	0.0008501994218021243	not-binder
ERLIHHLF	HLA-B*46:01	0.1461324293166399	0.14398676146327952	not-binder
AIRGNASE	HLA-B*46:01	0.08257965799421071	0.11514411690231491	not-binder
NFTSPQEL	HLA-B*46:01	0.009690703384694643	0.008162592315934122	not-binder
KYAGYIDR	HLA-B*46:01	0.004240414605010301	0.0027017656186017246	not-binder
TVVTNHLY	HLA-B*46:01	0.7181537061929703	0.32435791769765066	binder
NNGSLTFD	HLA-B*46:01	0.014115156477782876	0.01831401540144951	not-binder
GQLVQRHG	HLA-B*46:01	0.003393650294310646	0.006619083532910112	not-binder
YEVVNVGR	HLA-B*46:01	0.14031895846928819	0.1637448437127347	not-binder
DSSYVINA	HLA-B*46:01	0.0008750537154014637	0.0008266689874540449	not-binder
WDLIISDM	HLA-B*46:01	0.028294614888727664	0.0254966427393146	not-binder
TVEDTRNM	HLA-B*46:01	0.011163310447591357	0.015491018366369352	not-binder
DEIIWVSK	HLA-B*46:01	0.06455922196619213	0.03551017376271281	not-binder
GAQNVDLN	HLA-B*46:01	0.008858127646999493	0.008700385994068067	not-binder
AMGGLPVE	HLA-B*46:01	0.03249276508577168	0.03289068783644463	not-binder
NTYTKHQI	HLA-B*46:01	0.030414642771938817	0.05755056568565484	not-binder
LDKMNEYI	HLA-B*46:01	0.03455203239573166	0.045436603430741296	not-binder
FILLLIPF	HLA-B*46:01	0.21985885947942735	0.1933890843692413	not-binder
LPNTWVPL	HLA-B*46:01	0.02033160941791721	0.013895429703551846	not-binder
PCAWEVVR	HLA-B*46:01	0.01618875958447461	0.02170273250586003	not-binder
VQRRSMTD	HLA-B*46:01	0.008649791234347504	0.009190040352596705	not-binder
EFQQLNSS	HLA-B*46:01	0.0004639601989765652	0.000430366678197514	not-binder
LSRKENLI	HLA-B*46:01	0.01955975634045899	0.022532787968826358	not-binder
TEVSEAYV	HLA-B*46:01	0.0015601003150891302	0.0020894201934241016	not-binder
FRFQGRRV	HLA-B*46:01	0.000735332878502959	0.0012769243216648961	not-binder
MDLNDPSK	HLA-B*46:01	0.023992588667897507	0.041961158503781834	not-binder
DVAADVVT	HLA-B*46:01	0.0005769677138005135	0.00044282764384295217	not-binder
KDSVKLSR	HLA-B*46:01	0.005671130825248838	0.0075983232068854165	not-binder
GEIRATAF	HLA-B*46:01	0.14115497949533165	0.16614127713963256	not-binder
DKHGNVAA	HLA-B*46:01	0.00436482572586101	0.0049302826729495765	not-binder
ISNRTSDK	HLA-B*46:01	0.003754617711933861	0.0047804378322610745	not-binder
LYYIAGSL	HLA-B*46:01	0.14733317107893526	0.2434385116520631	not-binder
ESRLIESP	HLA-B*46:01	0.0011212363305958205	0.0014516479018304286	not-binder
PKTLRCHN	HLA-B*46:01	0.0006259779774950402	0.0004640377024344629	not-binder
LRKHSQLS	HLA-B*46:01	0.00024004571274840458	0.00030421947268814437	not-binder
KKAQEHGM	HLA-B*46:01	0.010473735125560778	0.01621961857271458	not-binder
NGATPVME	HLA-B*46:01	0.0182127321138978	0.009469357490670138	not-binder
DVLEKMGA	HLA-B*46:01	5.61881359601557e-05	8.76690185520144e-05	not-binder
CSTQINSP	HLA-B*46:01	0.0004640941661818943	0.0006076810033446831	not-binder
QKEKLTIE	HLA-B*46:01	0.01518398760817945	0.014033540019416936	not-binder
VEPVLVTA	HLA-B*46:01	0.001987766981983441	0.0020885711421148936	not-binder
IYPTGDKT	HLA-B*46:01	0.0016582675263634883	0.001206444047519676	not-binder
GAKEETGG	HLA-B*46:01	0.0038719169432255285	0.0031346145807047664	not-binder
SSANSGNR	HLA-B*46:01	0.004480765727930702	0.006206961559757227	not-binder
EGHYIAMH	HLA-B*46:01	0.0693055097013712	0.07854779804029365	not-binder
VTGARTKS	HLA-B*46:01	5.132004000500956e-05	8.893216338838603e-05	not-binder
RLQDDEYQ	HLA-B*46:01	0.004181443431298249	0.0036264486914017145	not-binder
TYHGPGQR	HLA-B*46:01	0.011071167577756568	0.010771930561915647	not-binder
PPKSKKVQ	HLA-B*46:01	0.002094977259184816	0.001872539493548241	not-binder
GGSGLLHG	HLA-B*46:01	0.011776088712849742	0.013427012273111548	not-binder
PKRVCLIQ	HLA-B*46:01	0.005711596045875922	0.005371366762001062	not-binder
LKSYATDL	HLA-B*46:01	0.013704328332096338	0.004968567704074542	not-binder
NLGFALLG	HLA-B*46:01	0.0009978819570278575	0.0018728353951511195	not-binder
TGRWRTYL	HLA-B*46:01	0.005018888111226261	0.0027693828774330203	not-binder
PPSCENHS	HLA-B*46:01	0.0003959479085082963	0.00046927809563442426	not-binder
LNVLYGPD	HLA-B*46:01	0.001549254393830779	0.0012860063919169528	not-binder
RMWSTVLW	HLA-B*46:01	0.002284036741912132	0.0026861673100342497	not-binder
MFVQCPAV	HLA-B*46:01	0.009629158405732596	0.011986845655962291	not-binder
DRVKQDVV	HLA-B*46:01	0.0006875235361221144	0.0007919240107904864	not-binder
AFSHLATK	HLA-B*46:01	0.02420474656537408	0.037923580043782816	not-binder
TSHLNAWA	HLA-B*46:01	0.0012544469118655143	0.0019426407894217834	not-binder
YHLRPYGY	HLA-B*46:01	0.22510946150869132	0.1922683079939921	not-binder
AEAQKHLG	HLA-B*46:01	0.001323186856814118	0.0017245336852974645	not-binder
NVLKENSK	HLA-B*46:01	0.004384439162822673	0.00616226974958293	not-binder
GEVAFAFF	HLA-B*46:01	0.019361122269765475	0.02380977888701654	not-binder
RQEAAVKH	HLA-B*46:01	0.003073709334421437	0.004859962488767887	not-binder
INTLVIFF	HLA-B*46:01	0.08308727517724038	0.06808146582862637	not-binder
LVDLNIAD	HLA-B*46:01	0.00478526620863704	0.005220600964262424	not-binder
RLFLKLLE	HLA-B*46:01	0.009719187670270912	0.01031416225867308	not-binder
MLRELPKS	HLA-B*46:01	0.00398865732622653	0.005212628969406455	not-binder
HESLKVCV	HLA-B*46:01	0.008415005489951	0.012458065993627705	not-binder
LKNSVSDV	HLA-B*46:01	0.0019001594293513336	0.002484016438351033	not-binder
RIDGIETA	HLA-B*46:01	0.00010357385535826324	8.034852446796146e-05	not-binder
EKSAPPND	HLA-B*46:01	0.005747983244509669	0.008200362529801808	not-binder
CFLELAPD	HLA-B*46:01	0.0008855527499690652	0.000552806008469988	not-binder
VPEKQTRG	HLA-B*46:01	0.0002880713993306472	0.00047522075083443824	not-binder
EIKEFTEI	HLA-B*46:01	0.06747721964493394	0.10512151228032657	not-binder
TPDTSTAF	HLA-B*46:01	0.08953017294406891	0.062197193858421304	not-binder
SAEGKEAP	HLA-B*46:01	0.00041722820678558037	0.00040249649528005765	not-binder
GLAPTATP	HLA-B*46:01	0.00675706872716546	0.0058948566585320565	not-binder
KIWVYSGD	HLA-B*46:01	0.01337952043477344	0.023619604962504738	not-binder
NSSSPQHD	HLA-B*46:01	0.0009141499486361226	0.0012579438439410647	not-binder
RQRLEEYF	HLA-B*46:01	0.17489773640409112	0.12205849654996782	not-binder
IPPNEKPV	HLA-B*46:01	0.0033267907594563438	0.0031619186821280976	not-binder
VSDIQWNT	HLA-B*46:01	0.004055294101999607	0.0057346116328333314	not-binder
TTTTTTAT	HLA-B*46:01	0.0037753168177506067	0.004696705260106555	not-binder
AEDVEGEA	HLA-B*46:01	0.002132310934530324	0.003392195229186557	not-binder
EEEEDAKD	HLA-B*46:01	0.015515046159271151	0.014595214249897348	not-binder
RQGDRLVL	HLA-B*46:01	0.03525302761700004	0.05572748685904074	not-binder
KLGKLGIN	HLA-B*46:01	0.0011194044938747539	0.0009036270743633967	not-binder
FTAAGLPL	HLA-B*46:01	0.29584526382386683	0.2388277675524647	not-binder
TENLYILP	HLA-B*46:01	0.00028202227695146577	0.00027855728867674486	not-binder
KRTKKDYL	HLA-B*46:01	0.00021016249374952167	0.00023510138809907023	not-binder
IKHHLLKA	HLA-B*46:01	0.003781065917792148	0.005618573969263108	not-binder
EIGLNKIV	HLA-B*46:01	0.000658235681285646	0.0010408727202820336	not-binder
ITDDLDNL	HLA-B*46:01	0.01585171454353258	0.013560140274709732	not-binder
TEVENFPG	HLA-B*46:01	0.0007241175483386541	0.0008959582217574405	not-binder
PFFKLSFE	HLA-B*46:01	0.0046683030144777145	0.004224526038910376	not-binder
LTIELQDI	HLA-B*46:01	0.03282516859471798	0.032043011001358555	not-binder
VKVEEKEE	HLA-B*46:01	0.07018673050915822	0.04572787030061983	not-binder
NAQNAQLS	HLA-B*46:01	0.0026855737866981143	0.00447334217876315	not-binder
FARTEQWM	HLA-B*46:01	0.4385459065437317	0.2868149924488716	ambiguous
GLSDQVTL	HLA-B*46:01	0.03083597923396155	0.04795933807065711	not-binder
GRSVLFEG	HLA-B*46:01	0.0014130843650491443	0.0016838852585045476	not-binder
ALRTARPR	HLA-B*46:01	0.0004358692322284696	0.00037491052152980665	not-binder
NGDNTYSN	HLA-B*46:01	0.004043471967452206	0.004415792078704044	not-binder
KIQIEDDG	HLA-B*46:01	0.0037575054082481076	0.0047255823770518636	not-binder
PVTPHLCE	HLA-B*46:01	0.05869393915636465	0.052473650956546554	not-binder
MSIVVDKA	HLA-B*46:01	0.003819539311734843	0.00394075055759883	not-binder
RLDINSIN	HLA-B*46:01	0.002000599621032961	0.0027547054785277687	not-binder
NESPFDLP	HLA-B*46:01	0.0004477935588511173	0.0003942379203651888	not-binder
HLHKYGGG	HLA-B*46:01	0.0006999494778781923	0.0010480665315622773	not-binder
NGLHIEIL	HLA-B*46:01	0.04751056500426785	0.06838903296384335	not-binder
DGQPAVKL	HLA-B*46:01	0.04644543081521988	0.04457186476131664	not-binder
GDLPLEIL	HLA-B*46:01	0.01552736696721695	0.0165351872188649	not-binder
SAYSKYLE	HLA-B*46:01	0.02253364510834217	0.010415349543943101	not-binder
AWLSYYVP	HLA-B*46:01	0.00019356311013325468	0.0003635019575582591	not-binder
INEMIRTH	HLA-B*46:01	0.01798354180646129	0.011934110606691507	not-binder
FAQPAFML	HLA-B*46:01	0.8049647331237793	0.12857369671975497	binder
KCDNNQDI	HLA-B*46:01	0.0014270029925683048	0.0016070229224424742	not-binder
ANVSSKCN	HLA-B*46:01	0.004189903520455118	0.004505901250252111	not-binder
KPKAKKPL	HLA-B*46:01	0.002527703606756404	0.0022171160825601825	not-binder
PGMDRSDL	HLA-B*46:01	0.0029324560528039	0.003391074462227681	not-binder
GTRANIDE	HLA-B*46:01	0.011345097199591692	0.01016146154280495	not-binder
QHLFWFFG	HLA-B*46:01	0.0007916638969618361	0.001028099577731159	not-binder
SPTTPPSN	HLA-B*46:01	0.016092174034565688	0.007126892109328232	not-binder
LSAATRQG	HLA-B*46:01	0.0002819552621076582	0.00048225139446005793	not-binder
VGYVGKEV	HLA-B*46:01	0.13987021669745445	0.16173601494339618	not-binder
PGMTGHSL	HLA-B*46:01	0.07165342532098293	0.08350849768361342	not-binder
DCGPGTSG	HLA-B*46:01	0.003361613104243588	0.004507492253493261	not-binder
TVNSMANG	HLA-B*46:01	0.0005973958915703292	0.0005279686274574488	not-binder
ESVLAGSI	HLA-B*46:01	0.006846739860600337	0.01188698467074013	not-binder
GSHYAGMG	HLA-B*46:01	0.00295549755574811	0.003971653641887554	not-binder
RAHLGNKH	HLA-B*46:01	0.0036947675282135604	0.0022405081364237325	not-binder
VIIGLKEG	HLA-B*46:01	0.04142405903403414	0.06883954074549736	not-binder
NDPVKVTR	HLA-B*46:01	0.061337114065827335	0.0962496343000046	not-binder
QKVANMQF	HLA-B*46:01	0.2026100172661245	0.22847539830178712	not-binder
VPTTVLAH	HLA-B*46:01	0.31727092862129214	0.277541271560521	not-binder
AKQHGAAG	HLA-B*46:01	0.0017963441502843124	0.0015607246168873224	not-binder
VDNDSEHA	HLA-B*46:01	0.003102249537107582	0.004127247464109357	not-binder
IASALLIN	HLA-B*46:01	0.052585300896316765	0.04999138049729687	not-binder
LKSRPGKK	HLA-B*46:01	0.004279541139851517	0.007590803150655779	not-binder
IRNLGNSC	HLA-B*46:01	0.00354374663438648	0.005323115409112648	not-binder
DDEFGLLV	HLA-B*46:01	0.0023520158306979512	0.002896506753398298	not-binder
WLFFPFHR	HLA-B*46:01	0.002319217817421304	0.003159245034062178	not-binder
IGVVLLTN	HLA-B*46:01	0.06498418748378754	0.03711955621375404	not-binder
HMNDDPEL	HLA-B*46:01	0.017559440628974698	0.015569092334149768	not-binder
GLGASTDV	HLA-B*46:01	0.0005062460241788358	0.0008741571341033317	not-binder
IGREGRNI	HLA-B*46:01	0.01203300878405571	0.007653846550882613	not-binder
PVHIAKLT	HLA-B*46:01	0.004018624399759574	0.006877018790676897	not-binder
GPVSSVLV	HLA-B*46:01	0.0014120490555797004	0.0017011737129059429	not-binder
ADFSLAKP	HLA-B*46:01	0.0033093448320869355	0.003327284453912302	not-binder
PDRKTGLE	HLA-B*46:01	0.012735735264141113	0.017290374186082515	not-binder
FKQVQQEE	HLA-B*46:01	0.03506057320046239	0.044597201907646704	not-binder
MVTIVDPH	HLA-B*46:01	0.03621594533324242	0.028966284104046704	not-binder
QKLEDLIE	HLA-B*46:01	0.035934359055681854	0.03842133523833771	not-binder
TPGELRTR	HLA-B*46:01	0.006319843900541855	0.012167261496273297	not-binder
VNGVVVVN	HLA-B*46:01	0.037434578873217106	0.03331926542479325	not-binder
DAVGTNLP	HLA-B*46:01	0.0017185118558700196	0.0024434717911153247	not-binder
RGLDYYQH	HLA-B*46:01	0.04217925177072175	0.06282075296548763	not-binder
QENTDENI	HLA-B*46:01	0.0004724348405748402	0.0007300697229515114	not-binder
SQLLGHFT	HLA-B*46:01	0.0007392186496872454	0.00038524531657630704	not-binder
ARLARGEK	HLA-B*46:01	0.0009381432583211336	0.0017877738061113366	not-binder
IGIDEALK	HLA-B*46:01	0.13690206818282605	0.09382644629099704	not-binder
EVDGASGK	HLA-B*46:01	0.03645903479191474	0.052254733120410846	not-binder
TAVDADDP	HLA-B*46:01	0.0014696543657919392	0.001893168685760579	not-binder
FYHEDAFL	HLA-B*46:01	0.01529794444795698	0.020297889576275603	not-binder
LKITICKS	HLA-B*46:01	0.0006453964536603963	0.0004872883143105542	not-binder
KLAAALLP	HLA-B*46:01	0.002404282661882462	0.0021590657418642254	not-binder
PDLTAPPP	HLA-B*46:01	0.15176627244800328	0.1394462206049629	not-binder
KSILREEA	HLA-B*46:01	0.0010851161068785586	0.0013801939856326975	not-binder
SELEDAKT	HLA-B*46:01	0.0013425845936581027	0.0018560326463812808	not-binder
YPIHEFVL	HLA-B*46:01	0.06845501642674208	0.053945277046129274	not-binder
EQSLVGRF	HLA-B*46:01	0.11537359869107604	0.10909669255277492	not-binder
VYRDTVLF	HLA-B*46:01	0.5306612145155668	0.26934038898625684	ambiguous
DVIPVDTV	HLA-B*46:01	0.0012778417874763192	0.0021283998854610886	not-binder
HADYFFGD	HLA-B*46:01	0.0050591184099175734	0.007490968603411741	not-binder
TTVEILET	HLA-B*46:01	0.007216811184480321	0.009842423997655555	not-binder
LNEKHPNL	HLA-B*46:01	0.005865473428275436	0.005812612765442738	not-binder
VDAAAAAL	HLA-B*46:01	0.12932374663214433	0.09938568879769334	not-binder
QYKETMMG	HLA-B*46:01	0.0003417034275031483	0.00031124627640283865	not-binder
CLDNVKVE	HLA-B*46:01	0.020585835981182753	0.030222902127703257	not-binder
GFVDTKPY	HLA-B*46:01	0.40770378708839417	0.16925675680701374	not-binder
DQGRAAAA	HLA-B*46:01	0.003972854825138939	0.005776028460139623	not-binder
DGRLKVRV	HLA-B*46:01	0.0007045561389531941	0.0005691933286801281	not-binder
HKDKKKKM	HLA-B*46:01	0.0018275706592248754	0.0016738996192700744	not-binder
NEVDIDLT	HLA-B*46:01	0.001214599284813289	0.0019077354043768458	not-binder
NAAHGFSL	HLA-B*46:01	0.45797946974635123	0.36757982361515196	ambiguous
KQLQQECE	HLA-B*46:01	0.010167541047121632	0.014657324625746903	not-binder
GITIQATV	HLA-B*46:01	0.03626011607566397	0.06441347621087316	not-binder
GGGSTDIA	HLA-B*46:01	0.0017795313709939365	0.002231793413223824	not-binder
RQRAQPVL	HLA-B*46:01	0.04062641010677907	0.07598498612544324	not-binder
VVATRLGR	HLA-B*46:01	0.004049404775514631	0.005612049214731545	not-binder
IMGCYGIG	HLA-B*46:01	0.002727598836645484	0.0017143413228649749	not-binder
VATLLEIG	HLA-B*46:01	0.004652370927306038	0.006344382623390185	not-binder
STTKGLIA	HLA-B*46:01	0.0004646355529246193	0.000848877236329975	not-binder
SNIGKIIM	HLA-B*46:01	0.23261127918958663	0.14632958633676585	not-binder
KLNVAEKM	HLA-B*46:01	0.016486891685053705	0.014614662476728418	not-binder
LLPPSNPL	HLA-B*46:01	0.08336209133267403	0.06171100232589612	not-binder
ATTLLADM	HLA-B*46:01	0.1037081929622218	0.17824300838514995	not-binder
IIAGISVT	HLA-B*46:01	0.07791841570287943	0.06327368432441664	not-binder
VMLADKIG	HLA-B*46:01	0.0018116876744898036	0.0017441635719723653	not-binder
GANQDAVL	HLA-B*46:01	0.02304963349888567	0.02304751862041427	not-binder
YIGVVKDA	HLA-B*46:01	0.0030325709096359786	0.0022319234436124686	not-binder
NSKLILVK	HLA-B*46:01	0.020478747552260756	0.03217786823338641	not-binder
GVGNKRKE	HLA-B*46:01	0.00038107583572468686	0.0005738478688575145	not-binder
SAEEYEGN	HLA-B*46:01	0.0008880968778157694	0.0008787378274446793	not-binder
VARLSSNS	HLA-B*46:01	0.0024713264992897166	0.002446405782498056	not-binder
LESFILNS	HLA-B*46:01	0.000531047086963099	0.00035798719910072293	not-binder
KSVQIEVR	HLA-B*46:01	0.005626410397235304	0.006575506973947936	not-binder
NNVDLVVI	HLA-B*46:01	0.021031292712973482	0.03228322236159655	not-binder
KDFGPLMK	HLA-B*46:01	0.019196570065105334	0.014476133132605047	not-binder
SSATYYPH	HLA-B*46:01	0.17348735039122404	0.18255380030005838	not-binder
CQIQSMLD	HLA-B*46:01	0.009531227641855367	0.009694333466060159	not-binder
PDGFDIGF	HLA-B*46:01	0.03731770869344473	0.0211943618201381	not-binder
GKLIEAKS	HLA-B*46:01	0.0008471348552120617	0.0005751329355473385	not-binder
HRVVSISL	HLA-B*46:01	0.0532760739326477	0.04711260640198682	not-binder
EDSGVSSQ	HLA-B*46:01	0.0097166585180247	0.01150459520335623	not-binder
TEVCQATS	HLA-B*46:01	0.00013058806280241697	0.00016614595159916034	not-binder
GDVKDIVL	HLA-B*46:01	0.05196318760863505	0.08647122924062939	not-binder
QYKLSNCD	HLA-B*46:01	0.0051161735056666656	0.003950058362141306	not-binder
ITEVKEKV	HLA-B*46:01	0.008008417807286606	0.007359904444492969	not-binder
IAGKIVSR	HLA-B*46:01	0.0772282890160568	0.07879672622079029	not-binder
KNLKRLSD	HLA-B*46:01	0.0009509918265393936	0.000897469554411898	not-binder
FFNPVHMM	HLA-B*46:01	0.7326481103897095	0.08926936857488842	binder
GNLAYLAP	HLA-B*46:01	0.0006195705878781155	0.0006397539216650165	not-binder
HLDKTTTM	HLA-B*46:01	0.0761847184272483	0.0835199181943666	not-binder
KKAELIQK	HLA-B*46:01	0.10508308382704853	0.08553388547252713	not-binder
GGTVDQET	HLA-B*46:01	0.005632332780623983	0.007054188186363431	not-binder
DADSGYNA	HLA-B*46:01	0.0008165137102650987	0.00100295494672768	not-binder
WPVVLTAK	HLA-B*46:01	0.006197144692123402	0.011451393830863651	not-binder
EYHAAREK	HLA-B*46:01	0.002867998744477518	0.003310382916508945	not-binder
QTEQTIRL	HLA-B*46:01	0.006981509158504195	0.004883677970100887	not-binder
ITCNGCGF	HLA-B*46:01	0.25176853165030477	0.14557431235867035	not-binder
DDVWVFIN	HLA-B*46:01	0.006308927659119945	0.007579793172418424	not-binder
SKLNCFVL	HLA-B*46:01	0.002983832599420566	0.0017284827559038022	not-binder
GLSEPSPP	HLA-B*46:01	0.003878844645078061	0.005200360374652914	not-binder
FRPGKVPA	HLA-B*46:01	0.004960421749274246	0.003992408043231323	not-binder
ANKEALVM	HLA-B*46:01	0.32866286411881446	0.18456036772880396	not-binder
SLGDAWSS	HLA-B*46:01	0.0003909537470462965	0.00024871310404897925	not-binder
QNVEKGLP	HLA-B*46:01	0.0007417795699439011	0.0009764619820044165	not-binder
HGSVLFTR	HLA-B*46:01	0.017203841218724848	0.020050696472881584	not-binder
SCEAWSDN	HLA-B*46:01	0.0005105235361270388	0.0006192389412198491	not-binder
PEHRILHD	HLA-B*46:01	0.009072197805653558	0.00870142226023214	not-binder
DEIINYLC	HLA-B*46:01	0.016440431022783742	0.02352316417530577	not-binder
YGITFKHV	HLA-B*46:01	0.032642255816608665	0.01842538795048264	not-binder
TVKNRLDV	HLA-B*46:01	0.001923436054494232	0.00190958740562808	not-binder
EIHIDLSE	HLA-B*46:01	0.02278713686391711	0.014774452661132318	not-binder
LGDLHWFY	HLA-B*46:01	0.3111282526515424	0.2776168374149853	not-binder
AKNVALSY	HLA-B*46:01	0.508333221077919	0.18159685393435476	ambiguous
TLASMMPI	HLA-B*46:01	0.003252083754341584	0.0023468397006641867	not-binder
RLEEERFL	HLA-B*46:01	0.0013698671211386682	0.0017564715671323215	not-binder
SALQMDIK	HLA-B*46:01	0.013690099460654892	0.021820224552899403	not-binder
MRTHTGQS	HLA-B*46:01	7.875908469259229e-05	6.412902789232065e-05	not-binder
QLAHVRFP	HLA-B*46:01	0.0003049467071832623	0.0002793322971430133	not-binder
LSEAILQA	HLA-B*46:01	0.0011728764973668148	0.001092976893718098	not-binder
TKTEYELE	HLA-B*46:01	0.009380509553739102	0.018292291689135078	not-binder
AFFPSEYS	HLA-B*46:01	0.01425967788673006	0.013095900015273275	not-binder
SAVDVEVA	HLA-B*46:01	0.005949728889390826	0.007115596196548529	not-binder
DQFKYNGL	HLA-B*46:01	0.0033194779767654835	0.00344245018163817	not-binder
ENITAEFV	HLA-B*46:01	0.0018558739311686167	0.0023232956143703536	not-binder
GLADNRLW	HLA-B*46:01	0.019528232896118426	0.03542157051835612	not-binder
PDLLQITG	HLA-B*46:01	0.005806703575308348	0.010831821458177068	not-binder
TPILNPII	HLA-B*46:01	0.018532408007013147	0.032838809438057545	not-binder
RFSEKAVS	HLA-B*46:01	0.0017904692911542952	0.003248875931638005	not-binder
SNEHSNSE	HLA-B*46:01	0.00408406833303161	0.00650637594481624	not-binder
NSENIASN	HLA-B*46:01	0.001228109575401959	0.000971799650987095	not-binder
WVVPMDAL	HLA-B*46:01	0.09510219569783658	0.10761870308449197	not-binder
NKAEAELD	HLA-B*46:01	0.023895935202017427	0.0296717113167161	not-binder
SECAFCHK	HLA-B*46:01	0.007389299641090474	0.01152265095269216	not-binder
FIRNVVAD	HLA-B*46:01	0.15264511182904245	0.1181442362831034	not-binder
GYQDNITD	HLA-B*46:01	0.01139890180202201	0.010164796363931104	not-binder
ALSAYYLL	HLA-B*46:01	0.0019545582530554385	0.002731342130729993	not-binder
QPATVFTV	HLA-B*46:01	0.005122305815893924	0.005533150193735021	not-binder
LLERAAKS	HLA-B*46:01	0.0002544384432692226	0.0004374589503357826	not-binder
RQEVKRAS	HLA-B*46:01	6.938207948223863e-05	6.658285883395368e-05	not-binder
FMVAPRGE	HLA-B*46:01	0.19785913794767113	0.307996756434283	not-binder
FIPGMRER	HLA-B*46:01	0.0014134468816337175	0.0010333173992266168	not-binder
EDNTLLIA	HLA-B*46:01	0.0006284086488634877	0.0011523844213593456	not-binder
QGIASHIG	HLA-B*46:01	0.0011088623374234884	0.0008871602437057311	not-binder
TISVQFRS	HLA-B*46:01	2.7109410714842853e-05	3.9380628324169426e-05	not-binder
CFVLPTES	HLA-B*46:01	0.0005894074012758211	0.0004956574263127487	not-binder
HLPKYERV	HLA-B*46:01	0.00044995207063038836	0.000608780775168764	not-binder
NFFRGAEL	HLA-B*46:01	0.06783573143184185	0.052059305540234226	not-binder
AIITKYSG	HLA-B*46:01	0.0004346111576069234	0.0007064488209491385	not-binder
REDPRFTG	HLA-B*46:01	0.00014319495016934525	0.00015859313551503358	not-binder
YDYVEAIK	HLA-B*46:01	0.028315854212269186	0.0219286933934586	not-binder
ERYEVHHG	HLA-B*46:01	0.00023626664543598963	0.00029377389756281606	not-binder
FAHAPEQL	HLA-B*46:01	0.8337810873985291	0.030067242891100753	binder
PHFFRSIC	HLA-B*46:01	0.002504576252249535	0.003227940460361977	not-binder
KYRKMYGQ	HLA-B*46:01	0.00014147467464376007	0.00019647984262139296	not-binder
QRSMMFRP	HLA-B*46:01	0.00016683714347891508	0.0002033142318333476	not-binder
QAVNNIDR	HLA-B*46:01	0.01506591226789169	0.013161926152298466	not-binder
LRCDCGFQ	HLA-B*46:01	0.0018217022065073253	0.001313747243532682	not-binder
DVDEKGIQ	HLA-B*46:01	0.02607247666455805	0.02886066976146945	not-binder
VGRSGNIP	HLA-B*46:01	0.020738800783874467	0.0321164205272896	not-binder
QLDLFRQI	HLA-B*46:01	0.004961035051383078	0.007090562548931353	not-binder
WATQSSTL	HLA-B*46:01	0.06952943103387951	0.07416462272537559	not-binder
PFALLKGS	HLA-B*46:01	0.00128682556690336	0.0022666563329646968	not-binder
AIQAFRAI	HLA-B*46:01	0.02436731420457363	0.02216484043664507	not-binder
NVINFLPL	HLA-B*46:01	0.17721629804000258	0.2115154951687511	not-binder
LQQKNHLD	HLA-B*46:01	0.006124944204930216	0.007057433291123799	not-binder
INMRIWPR	HLA-B*46:01	0.00136583171915845	0.0011699652275656617	not-binder
LNGYAFKS	HLA-B*46:01	0.001055840107437689	0.0014995497063087515	not-binder
LYRVTRAK	HLA-B*46:01	0.0018821016328161022	0.002357134247697044	not-binder
EASVNARD	HLA-B*46:01	0.001106975760194473	0.0013614695766884033	not-binder
VIREAEVT	HLA-B*46:01	0.07123085460625589	0.08301646802208427	not-binder
FIASVREF	HLA-B*46:01	0.9750106692314148	0.02302719100822512	binder
NYRMKSYK	HLA-B*46:01	0.00027393463913085727	0.000369461184356214	not-binder
ELNITAPL	HLA-B*46:01	0.002908137955091661	0.004252800332761306	not-binder
DARFLRRK	HLA-B*46:01	0.0003395301648197346	0.0004486198105652633	not-binder
YKFVVPGA	HLA-B*46:01	0.0009083099052077159	0.0009625764065922205	not-binder
DRNLPTLF	HLA-B*46:01	0.09962128363549709	0.056554276248962705	not-binder
ERTPLFLK	HLA-B*46:01	0.004496622845181264	0.005266334148253314	not-binder
IALDEPTT	HLA-B*46:01	0.04366108272224665	0.04642977469418234	not-binder
IVRKTRGD	HLA-B*46:01	0.008757672493811697	0.0101897642626793	not-binder
LGASNHTA	HLA-B*46:01	0.0010143356143089478	0.0010617210017865972	not-binder
PGKMTHTI	HLA-B*46:01	0.04096712567843497	0.05165292263409354	not-binder
LWIYLRPV	HLA-B*46:01	0.0005971989798126742	0.0006388118124682536	not-binder
AVFVSVFL	HLA-B*46:01	0.07184694753959775	0.09206714277536485	not-binder
IAILKYED	HLA-B*46:01	0.007678637048229575	0.007784271044231916	not-binder
TAKFRGLF	HLA-B*46:01	0.3031571751460433	0.17962143666871827	not-binder
SFQGRGVF	HLA-B*46:01	0.5158012866973877	0.10480742279344804	ambiguous
VPSDIAVG	HLA-B*46:01	0.001884028176391439	0.002678728892114861	not-binder
KPVCKALM	HLA-B*46:01	0.003986501743202098	0.0063297224324100464	not-binder
QRSVEDAL	HLA-B*46:01	0.004637189797358587	0.0060488722127279996	not-binder
SRIASQVL	HLA-B*46:01	0.016361395466083194	0.012302537966189004	not-binder
ADTTKTET	HLA-B*46:01	0.002679641907889163	0.0029833445117864997	not-binder
DTVAPCFI	HLA-B*46:01	0.002354230910532351	0.003029043559749763	not-binder
NVLIKKLE	HLA-B*46:01	0.002948238793760538	0.0034444460527784516	not-binder
DNTKLIHF	HLA-B*46:01	0.1578404989093542	0.0709379697827334	not-binder
SSAMGSNL	HLA-B*46:01	0.059965192526578906	0.05068616645772213	not-binder
ALVDEYES	HLA-B*46:01	0.0024676896646269597	0.0028390799156701495	not-binder
VMCASCST	HLA-B*46:01	0.016815517167560756	0.025388199374781917	not-binder
FGPDRCGA	HLA-B*46:01	0.0030313600786030293	0.004039633802064323	not-binder
LEVLGDLD	HLA-B*46:01	0.00798269568476826	0.010098473147201062	not-binder
GDYFDMLN	HLA-B*46:01	0.04692634784150869	0.04814852994128633	not-binder
YLKRLSPY	HLA-B*46:01	0.7433322012424469	0.2197400997140569	binder
EKTARAIV	HLA-B*46:01	0.0015006492848442577	0.0028191465245869644	not-binder
ELNGELLL	HLA-B*46:01	0.001090203031344572	0.0010243809136881148	not-binder
NISSRWTL	HLA-B*46:01	0.0062762970046605915	0.0072364603310324386	not-binder
TDIPNLKF	HLA-B*46:01	0.27774239517748356	0.2847547293379862	not-binder
QLLNLLVH	HLA-B*46:01	0.1891191303730011	0.11056943552181005	not-binder
HLYHAWCH	HLA-B*46:01	0.188936684303917	0.24554451327060267	not-binder
RATWLSLF	HLA-B*46:01	0.10612349882721901	0.04911254415208286	not-binder
RTKGKLDY	HLA-B*46:01	0.09484143047593534	0.06659652117538337	not-binder
GRSSYRST	HLA-B*46:01	9.947835043817576e-05	9.201405229982307e-05	not-binder
TSFDADGV	HLA-B*46:01	0.002851885778045471	0.0032093993973112546	not-binder
NPWKEISH	HLA-B*46:01	0.09084195600589737	0.10555246663178866	not-binder
GKLSMSEK	HLA-B*46:01	0.007864946050540311	0.01085234694578157	not-binder
KLKVGIDR	HLA-B*46:01	0.0030707757628988474	0.0033287763413314925	not-binder
HPWGNAPG	HLA-B*46:01	0.0014827546173364682	0.0015563163014086154	not-binder
VLRARLLA	HLA-B*46:01	0.0011147378379064321	0.0018739618195143426	not-binder
VVDFRNFS	HLA-B*46:01	0.0031833431555867266	0.005675636302078433	not-binder
KITNNNYN	HLA-B*46:01	0.0007257321554334339	0.0008290430587177123	not-binder
LYHFQHGG	HLA-B*46:01	0.0017052730836439878	0.0011771800264854103	not-binder
QNLVIALK	HLA-B*46:01	0.026156294776592405	0.03649216673476107	not-binder
HCEVVLST	HLA-B*46:01	0.0024515971075743438	0.0030429031203879357	not-binder
ASRFGIMN	HLA-B*46:01	0.033767975540831684	0.03272492277186339	not-binder
EKFSSWED	HLA-B*46:01	0.005337337109085638	0.004261979855933765	not-binder
TSEEKESQ	HLA-B*46:01	0.005780188379867468	0.005372849536892802	not-binder
APDIAGQG	HLA-B*46:01	0.004892043465224561	0.00757615308242138	not-binder
IMAHLSGD	HLA-B*46:01	0.01758680728962645	0.012735753234152675	not-binder
RLRGAVPW	HLA-B*46:01	0.004967023345477628	0.004251459830574532	not-binder
FIRIYSGK	HLA-B*46:01	0.04941632905683946	0.08784877358103352	not-binder
EKAGAFAV	HLA-B*46:01	0.002279583578274469	0.0035241401788722354	not-binder
VISLQSYF	HLA-B*46:01	0.20362459551542997	0.15951326210236855	not-binder
LHAHGKLF	HLA-B*46:01	0.16439172476530076	0.11404751697296431	not-binder
GRDHKKGL	HLA-B*46:01	0.0006239780611622337	0.0006085548444465442	not-binder
HLYAPAID	HLA-B*46:01	0.0082267185440287	0.006825733508489463	not-binder
KDREVFER	HLA-B*46:01	0.0701495097939187	0.10670429798059498	not-binder
LKELSPLP	HLA-B*46:01	0.004125660925637931	0.003806474622590812	not-binder
LKGNVLDL	HLA-B*46:01	0.07506274953484535	0.026355344685735388	not-binder
HAISSVES	HLA-B*46:01	0.001684920079424046	0.0020379017453903948	not-binder
FVGMKSRG	HLA-B*46:01	4.150337966848383e-05	3.34339800054984e-05	not-binder
PKGYDLNN	HLA-B*46:01	0.014553708117455244	0.009947633136171738	not-binder
GPIFLTAE	HLA-B*46:01	0.027377978568256366	0.03042141977417431	not-binder
QALVATGS	HLA-B*46:01	0.0013568090649641817	0.0016693107235494378	not-binder
VSVQVNAG	HLA-B*46:01	0.002699026445770869	0.002422470855377138	not-binder
AALELEGD	HLA-B*46:01	0.029193938663229346	0.029329766064493962	not-binder
NEEVAEVK	HLA-B*46:01	0.2032417084206827	0.24858979338786744	not-binder
PSLNIVIK	HLA-B*46:01	0.006646643253043294	0.0048872208671475416	not-binder
HTLTEEEI	HLA-B*46:01	0.0037943853530066464	0.006968768127162374	not-binder
EHFGIPLG	HLA-B*46:01	0.0016676544667689086	0.0024440338502566094	not-binder
FGRHDGDP	HLA-B*46:01	0.012280214108977816	0.023785186951964805	not-binder
VRGLQAAI	HLA-B*46:01	0.018799628368287812	0.02825595061925236	not-binder
LELKVAEL	HLA-B*46:01	0.17870226567611097	0.232000621732538	not-binder
KEIVLGGK	HLA-B*46:01	0.10259380666539072	0.12666428168327262	not-binder
RLAGLTGG	HLA-B*46:01	0.0005838383209948006	0.0006441344958238234	not-binder
DTFGEIEV	HLA-B*46:01	0.006172937001667833	0.011680425607433952	not-binder
KLKEIIPR	HLA-B*46:01	0.009734849774395116	0.013815589653252656	not-binder
PVMGRIAA	HLA-B*46:01	0.00036363513788728596	0.0003939862831804202	not-binder
HDAQGHFD	HLA-B*46:01	0.003492006874148501	0.004806940514356616	not-binder
SSRVRQLA	HLA-B*46:01	0.0023860531048740087	0.0024896208711526614	not-binder
FDASGAFH	HLA-B*46:01	0.012782757729291916	0.007436526834936017	not-binder
VEREIPVC	HLA-B*46:01	0.005777749611297622	0.005696805378559214	not-binder
GRMVPTGS	HLA-B*46:01	0.0009139915200648829	0.0013521520599085958	not-binder
AQLKTVDV	HLA-B*46:01	0.036723275095573625	0.06799420422853263	not-binder
FQRLQKVI	HLA-B*46:01	0.11390538644045592	0.11817708497202117	not-binder
EEFYQMLK	HLA-B*46:01	0.012714979855081765	0.01754499889407089	not-binder
TEEEVEGT	HLA-B*46:01	0.00021218696340667974	0.00019909539200895307	not-binder
PYCPRCET	HLA-B*46:01	0.004149065318051726	0.004251655198877346	not-binder
DSNDKDPF	HLA-B*46:01	0.02777308822660416	0.03025282853717149	not-binder
QTSNITKS	HLA-B*46:01	0.0003307852258899402	0.00045130742265918187	not-binder
SSAKAMVH	HLA-B*46:01	0.24431205689907073	0.2212718075474582	not-binder
RCYEQIVR	HLA-B*46:01	0.00548073642567033	0.008197225063770769	not-binder
CIGYAAFG	HLA-B*46:01	0.0007143997034290805	0.0009642780439192086	not-binder
MAEVRCMK	HLA-B*46:01	0.0035306162883898652	0.0038470563381931156	not-binder
ARELGAQA	HLA-B*46:01	0.0002990369696817652	0.0003364610926130057	not-binder
SLYEPALR	HLA-B*46:01	0.026389190508052707	0.024831244687240666	not-binder
GFIDSAVQ	HLA-B*46:01	0.04585656365379691	0.03389962819244808	not-binder
AKMFHYKC	HLA-B*46:01	0.0005837955766764935	0.0008547848652739119	not-binder
VTLDLTTL	HLA-B*46:01	0.21526610460132362	0.2516582938407256	not-binder
LAINNKTT	HLA-B*46:01	0.029518655920401215	0.023443853961345695	not-binder
KKVRDYLR	HLA-B*46:01	0.003003645781427622	0.003863291636465684	not-binder
EILNWSIL	HLA-B*46:01	0.0006564440773125568	0.0006516592161973558	not-binder
DMIKLKRA	HLA-B*46:01	4.779340962386413e-05	4.247189712648278e-05	not-binder
QCGSTTLS	HLA-B*46:01	0.0009069788538909052	0.00130520259818531	not-binder
TVYILQTG	HLA-B*46:01	0.0007371030629656161	0.0008245178657186906	not-binder
AGINDGER	HLA-B*46:01	0.051155242463573815	0.08195334344844056	not-binder
QREVLKTV	HLA-B*46:01	0.003437716283951886	0.0027714217499285134	not-binder
SGSSLMPQ	HLA-B*46:01	0.008441967703402043	0.006003712231265694	not-binder
GKSTVEED	HLA-B*46:01	0.011727150401566178	0.012525031506612628	not-binder
HFFLEYKT	HLA-B*46:01	0.00030180051107890903	0.0004001157260054826	not-binder
LTATEKKW	HLA-B*46:01	0.006834099802654236	0.00846030353208139	not-binder
WEDWAIYP	HLA-B*46:01	5.508280773938168e-05	6.147456497509629e-05	not-binder
CESEEFRA	HLA-B*46:01	0.019225545777680965	0.03674249488560831	not-binder
NLTRLSPV	HLA-B*46:01	0.0016656311912811362	0.0015730173005818163	not-binder
TVCHHKWN	HLA-B*46:01	0.0005524544923900976	0.0005559564373074769	not-binder
SMQELSDR	HLA-B*46:01	0.0032723840493417812	0.0027365374845776556	not-binder
LIYGVLAK	HLA-B*46:01	0.024593464250210674	0.034743793867348986	not-binder
EKYGEPTP	HLA-B*46:01	0.0012146368343564974	0.0016227999744364019	not-binder
GTDVVVNL	HLA-B*46:01	0.025609066290780903	0.019561824395176692	not-binder
LGHLKTCL	HLA-B*46:01	0.2197684869170189	0.26493059530614327	not-binder
NIGTGALD	HLA-B*46:01	0.003537920056260191	0.004526527527651843	not-binder
ENLLLLRD	HLA-B*46:01	0.004260091230389662	0.0058047354531053025	not-binder
NGKSTTTA	HLA-B*46:01	0.009511315685813315	0.016659903142676992	not-binder
GLIFVVDC	HLA-B*46:01	0.03557566908275476	0.0334926723606648	not-binder
PLGFRDEH	HLA-B*46:01	0.0027760553857660852	0.0025741104451119773	not-binder
DELHALAA	HLA-B*46:01	0.0024993845814606174	0.0013372851855357251	not-binder
SGVPSAGD	HLA-B*46:01	0.018867327459156515	0.01515823190210467	not-binder
LGLAEFST	HLA-B*46:01	0.0023919463536003606	0.00354231601301466	not-binder
FFKDLLPK	HLA-B*46:01	0.1882251997012645	0.12776804699797642	not-binder
FDSPVSPN	HLA-B*46:01	0.0043375240144087005	0.005388464998831406	not-binder
VEFTRIWR	HLA-B*46:01	0.004103839461458847	0.007486451689373319	not-binder
AETLSKND	HLA-B*46:01	0.003920421376824379	0.005891658106907419	not-binder
IADPDIQS	HLA-B*46:01	0.004892882467538584	0.005773104808425623	not-binder
NNKSNTSG	HLA-B*46:01	0.00304025483267818	0.004874668941300619	not-binder
PLDRNSTD	HLA-B*46:01	0.0014021115715877387	0.0016799798055169397	not-binder
SRIFNRRK	HLA-B*46:01	6.782915359053732e-05	8.119823232897856e-05	not-binder
KACLYAGI	HLA-B*46:01	0.011968075222102924	0.015950859781617206	not-binder
SPPPMGKA	HLA-B*46:01	0.010806246707215906	0.006286138918957982	not-binder
HSGKYDLQ	HLA-B*46:01	0.001588782691396773	0.0007632391521648061	not-binder
FREDKVLQ	HLA-B*46:01	0.005354826644179411	0.006473420815714553	not-binder
QKLYHHPR	HLA-B*46:01	0.0014192164671840146	0.0012267007997198015	not-binder
CKVTPSQE	HLA-B*46:01	0.00511059541022405	0.004524477588971771	not-binder
RLNKPVSY	HLA-B*46:01	0.5830251097679138	0.27330493143225437	ambiguous
GAYQTASV	HLA-B*46:01	0.13945936188101768	0.07641062275133077	not-binder
VGQRLRVG	HLA-B*46:01	0.00032751546441431854	0.0003035036318348317	not-binder
APTLGAGI	HLA-B*46:01	0.009729069561581127	0.017593534477893878	not-binder
LSSESEED	HLA-B*46:01	0.0031221252187037863	0.004019839573217074	not-binder
ILSPTQVP	HLA-B*46:01	0.0025601772853406147	0.0021556983659041466	not-binder
AEMQDPVT	HLA-B*46:01	0.00042278426426491935	0.0008013417318019256	not-binder
IDAGDPVE	HLA-B*46:01	0.009293132317543496	0.006630867548263039	not-binder
QLDDPVCY	HLA-B*46:01	0.16324598975479604	0.10618540050104604	not-binder
PINYSQFE	HLA-B*46:01	0.013494408880069387	0.01301878342780275	not-binder
ILASEFRY	HLA-B*46:01	0.6871087491512299	0.15626349281617202	binder
VGKKRKRN	HLA-B*46:01	0.0003835944905603128	0.0007107042951820585	not-binder
LIFSNEYT	HLA-B*46:01	0.012364586372859776	0.009908443417721355	not-binder
NLTLDNII	HLA-B*46:01	0.0012981749757138062	0.0023235503151256567	not-binder
VETLFNGT	HLA-B*46:01	0.0008631038338933195	0.0006738874765028828	not-binder
LLGLEFST	HLA-B*46:01	0.0012435176722647157	0.0018047356891869345	not-binder
LALFSGDT	HLA-B*46:01	0.048524851808178934	0.08077620377117029	not-binder
RFGYLEGQ	HLA-B*46:01	0.0017035675729857758	0.001862336354248434	not-binder
GTGIGPLY	HLA-B*46:01	0.2046396192163229	0.15377536452867693	not-binder
GRLILMSH	HLA-B*46:01	0.004202189634088427	0.003270390663887334	not-binder
SEKGSPTK	HLA-B*46:01	0.009387739530211547	0.010265262514728413	not-binder
LAEDSKLA	HLA-B*46:01	0.004169013054661263	0.0062505695993206245	not-binder
KIFADLGA	HLA-B*46:01	0.02017206976743182	0.029247553626856018	not-binder
VGIALDLD	HLA-B*46:01	0.015889777173288166	0.011441235378941584	not-binder
TKAMQMVS	HLA-B*46:01	0.0008698531291884137	0.0012411137414247283	not-binder
VLLSEFLP	HLA-B*46:01	0.0005763691851370823	0.0007328356240831194	not-binder
TPAQAADA	HLA-B*46:01	0.0004863686007411161	0.0008375045533218367	not-binder
FNKLPKVD	HLA-B*46:01	0.043592800945043565	0.013163773615795916	not-binder
TYGVPSIG	HLA-B*46:01	0.0020305532263591884	0.002956050263182657	not-binder
KYTENLAP	HLA-B*46:01	0.00022174488585733343	0.00018861054262411122	not-binder
GVQVVTGP	HLA-B*46:01	0.012221873109228908	0.015332447331084615	not-binder
CNVELALT	HLA-B*46:01	0.005437877212534659	0.007184614205839082	not-binder
SLIKHSGD	HLA-B*46:01	0.014589016139507294	0.017518103101586927	not-binder
ELAKRMQF	HLA-B*46:01	0.003015660308301449	0.0027761742081225684	not-binder
IDVRSEPF	HLA-B*46:01	0.09081158150511329	0.08121032804196365	not-binder
KGYPTKAH	HLA-B*46:01	0.16530310921370983	0.1947933099394567	not-binder
SASAAADA	HLA-B*46:01	0.005633847953868098	0.006922388463715679	not-binder
SILMMSLL	HLA-B*46:01	0.01594895328162238	0.016349560555798424	not-binder
SVSLEAFR	HLA-B*46:01	0.002946313259053568	0.00198192487543217	not-binder
KLIPHKKF	HLA-B*46:01	0.06712054502277169	0.059384498512679934	not-binder
IFTTNVTW	HLA-B*46:01	0.02314515628531808	0.017464454403901847	not-binder
CKECILTS	HLA-B*46:01	0.001256027787894709	0.0019358704131948812	not-binder
CLFRVTPQ	HLA-B*46:01	0.003540860512293875	0.0022391312979754157	not-binder
DLDTDVAG	HLA-B*46:01	0.00018391550165688386	0.00016861561168104197	not-binder
MIGSFLAA	HLA-B*46:01	0.02584089240990579	0.043204472307096564	not-binder
PGYRWDGV	HLA-B*46:01	0.0015520281733188313	0.0021813849326851875	not-binder
WLDFMANP	HLA-B*46:01	0.0005662876785208937	0.0004898783191456405	not-binder
YFNPSYHL	HLA-B*46:01	0.18848357014358044	0.2378125285389136	not-binder
ALGVPTTR	HLA-B*46:01	0.006585604256542865	0.008284971180629893	not-binder
DIMFEPVC	HLA-B*46:01	0.003126322359457845	0.0038259115318030105	not-binder
GCLKKYDT	HLA-B*46:01	0.00017746311132214033	0.00017556612631136612	not-binder
SHRTANDH	HLA-B*46:01	0.008273732391535305	0.010004172820106452	not-binder
GQFLIDLE	HLA-B*46:01	0.048280339885968714	0.03561530065703283	not-binder
GGYFGIQR	HLA-B*46:01	0.0645424201968126	0.041394364516017995	not-binder
MNRAGYMS	HLA-B*46:01	0.0030833895958494394	0.0030808583784094033	not-binder
SSSDLNIE	HLA-B*46:01	0.02419294110732153	0.0193080161651141	not-binder
HSKMKIAY	HLA-B*46:01	0.6458206117153168	0.20401383959994626	binder
APAFTLLT	HLA-B*46:01	0.008186569336248794	0.012707943517151741	not-binder
GLIDLPKE	HLA-B*46:01	0.05492094308137894	0.0417129045990381	not-binder
NSPPRQRK	HLA-B*46:01	0.0009008872759295628	0.0011718356307540416	not-binder
VDAFKAGI	HLA-B*46:01	0.006238702760310843	0.00735834785347643	not-binder
EEAPLNSF	HLA-B*46:01	0.10574359900201671	0.05822938975802182	not-binder
TLLQELLQ	HLA-B*46:01	0.0446221514212084	0.08190533872267883	not-binder
VRQTRKEW	HLA-B*46:01	0.0055570975295268	0.009692754300338913	not-binder
KTTTTMLT	HLA-B*46:01	0.0008625211983599001	0.0014524276603344447	not-binder
SKVALVHG	HLA-B*46:01	0.0019124626705888659	0.0022933365119766395	not-binder
VDKATLTR	HLA-B*46:01	0.052211898745736104	0.06407412607883056	not-binder
PYMVLEAL	HLA-B*46:01	0.010885823518037796	0.004319819393745881	not-binder
GARLYLMA	HLA-B*46:01	0.002334380795946345	0.001895070144496519	not-binder
LGMGSFLA	HLA-B*46:01	0.0007529034159233561	0.0005060530303127995	not-binder
SKVVMKGR	HLA-B*46:01	0.001574379194789799	0.002292572885428684	not-binder
ALTLHHKL	HLA-B*46:01	0.002255453050020151	0.003266105288077833	not-binder
GPYILISP	HLA-B*46:01	0.0005673336863765144	0.0004315975440883845	not-binder
SQTISWLE	HLA-B*46:01	0.05169304315932095	0.08027303101107108	not-binder
IESLSIDD	HLA-B*46:01	0.003127277534804307	0.003047647888980172	not-binder
YGFAAVDV	HLA-B*46:01	0.008738539851037785	0.00761862830781637	not-binder
SEIFAESQ	HLA-B*46:01	0.009821338633719279	0.013689352721113749	not-binder
PRDLNDDR	HLA-B*46:01	0.0007742636749753729	0.0009377585195799363	not-binder
AQQVRKLI	HLA-B*46:01	0.04374859073577682	0.03396717620315671	not-binder
GNNCLDAA	HLA-B*46:01	0.0005428018859674922	0.0004968666341466905	not-binder
SLGMGRFA	HLA-B*46:01	0.00015357156013067196	0.0002518148590291449	not-binder
IEKWEGPD	HLA-B*46:01	0.04457215992733836	0.045316214254257095	not-binder
TPYHDGLF	HLA-B*46:01	0.2071509527580929	0.26885327443765555	not-binder
RAKRSEEK	HLA-B*46:01	0.0005577728889306855	0.0006855265842503071	not-binder
VADYREQV	HLA-B*46:01	0.014078886328252337	0.02029613207547071	not-binder
ENQMSLWS	HLA-B*46:01	0.0002306672025952139	0.00023739969446184082	not-binder
GYNLHPLW	HLA-B*46:01	0.023083775676786898	0.013475742822676908	not-binder
AGSLLLAT	HLA-B*46:01	0.008299196854932234	0.012368514055171455	not-binder
VRKKRFEG	HLA-B*46:01	0.00015582817888173394	0.0002050436222824255	not-binder
EGDRVVGA	HLA-B*46:01	0.0017841656188466004	0.002925714257359713	not-binder
LKEWFFDD	HLA-B*46:01	0.012020154017955064	0.009547751846799712	not-binder
AMEATHKL	HLA-B*46:01	0.009769889886956661	0.006796699235699165	not-binder
PQVQPRPS	HLA-B*46:01	0.0008502667216816917	0.000567804497113084	not-binder
QDGHMAMR	HLA-B*46:01	0.010227269417373463	0.011328864518899723	not-binder
EKLQIALA	HLA-B*46:01	0.001782729143906181	0.0027404084962652938	not-binder
RDGSTGTA	HLA-B*46:01	0.004156867985147983	0.007111830572934894	not-binder
GLSQGERQ	HLA-B*46:01	0.0010082620967295953	0.0010525716844511273	not-binder
VFLQAGKK	HLA-B*46:01	0.010678903144435026	0.013655386854477073	not-binder
SPRQRLLV	HLA-B*46:01	0.006657157960194127	0.012796335422374423	not-binder
ALSRLRLI	HLA-B*46:01	0.0024023375972319627	0.0022784832952281986	not-binder
SVDTRNEK	HLA-B*46:01	0.0093881158452632	0.01448239119860045	not-binder
ADSIASQL	HLA-B*46:01	0.02546833223896101	0.0246754426460481	not-binder
ISGAGQFS	HLA-B*46:01	0.001565963326720521	0.0011017621090973287	not-binder
ALGGEIEV	HLA-B*46:01	0.006526004732586443	0.01103260499018634	not-binder
MVVQSWED	HLA-B*46:01	0.08325329666258767	0.15097053130138482	not-binder
AAGNANTA	HLA-B*46:01	0.050966379250166935	0.08171272986216917	not-binder
SDITVNEG	HLA-B*46:01	0.0029925427621492417	0.003593162631267961	not-binder
IITMSMAK	HLA-B*46:01	0.008965760535284062	0.01016213954871069	not-binder
RAAFVSEQ	HLA-B*46:01	0.0026112294202903286	0.002369973484440594	not-binder
TNNLPKAH	HLA-B*46:01	0.11320476979017258	0.04499799001189508	not-binder
VMAIATLA	HLA-B*46:01	0.016614695836324245	0.025062034624467648	not-binder
PQWFLDYP	HLA-B*46:01	0.004107833671150729	0.006096689206136056	not-binder
GEYTLLAP	HLA-B*46:01	6.082333609924717e-05	7.586545676335203e-05	not-binder
LPVTVKSG	HLA-B*46:01	0.0008014620108951931	0.0007439626697188093	not-binder
TIYAEGQR	HLA-B*46:01	0.011001002695411443	0.01537935356000104	not-binder
RPPGGWSR	HLA-B*46:01	0.026810412197664845	0.03201997857436044	not-binder
SIIFFLCI	HLA-B*46:01	0.051101750181987884	0.061900967129126794	not-binder
LEKGTNRD	HLA-B*46:01	0.005286336738845421	0.007139800992547152	not-binder
YRIDPNTW	HLA-B*46:01	0.07995295419823378	0.08586179684393021	not-binder
KAWCDKYF	HLA-B*46:01	0.24548869375139476	0.24149434755937874	not-binder
LVDMIDLE	HLA-B*46:01	0.011666706862160935	0.009386263849259332	not-binder
EMIQNCLA	HLA-B*46:01	0.0004894056561170146	0.0004282592705140941	not-binder
NGICEYFR	HLA-B*46:01	0.004435886692954227	0.0037900089026590787	not-binder
VLFWILVA	HLA-B*46:01	0.0003313806793812546	0.0004820120934807663	not-binder
YEEAVEDG	HLA-B*46:01	0.006639695382128208	0.011284775646853025	not-binder
GIKEALGQ	HLA-B*46:01	0.13130298294126988	0.21518912715287578	not-binder
SQGTVCAG	HLA-B*46:01	0.0017033992517553997	0.00174072739135022	not-binder
VDGADKLV	HLA-B*46:01	0.015627310471609236	0.021936123047225163	not-binder
QFTLYFQN	HLA-B*46:01	0.00048251710632030154	0.0006843233487531583	not-binder
ASLYLLAQ	HLA-B*46:01	0.0028994556865654885	0.0021651377857443413	not-binder
KTFARVAE	HLA-B*46:01	0.0009437892364076106	0.0009990646468338278	not-binder
FNKGLESW	HLA-B*46:01	0.3809506058692932	0.3283728027656652	ambiguous
YSISDFQA	HLA-B*46:01	0.016849063036352162	0.01840780018747563	not-binder
EKEKEKGM	HLA-B*46:01	0.00942037373315543	0.0062847154408291715	not-binder
ENFVNLVK	HLA-B*46:01	0.026036465913057326	0.03283036979203723	not-binder
VRSKLSTS	HLA-B*46:01	0.0002081197880553276	0.0002419083288221663	not-binder
HYPDIYTR	HLA-B*46:01	0.046747982920351205	0.07550775344969114	not-binder
VTWNNIRV	HLA-B*46:01	0.08952268124558031	0.16992507431327808	not-binder
LSNADGQY	HLA-B*46:01	0.5443855583667755	0.14117932248849016	ambiguous
QTVQLLER	HLA-B*46:01	0.04291573312802939	0.03429058993133449	not-binder
EEFLQLWY	HLA-B*46:01	0.012793939678522293	0.00842891927589439	not-binder
TVLTKFFN	HLA-B*46:01	0.010807050823132158	0.02135571876193777	not-binder
SNAVKEHG	HLA-B*46:01	0.0002835037637851201	0.00021150974600138856	not-binder
FPVVFLAG	HLA-B*46:01	0.0006203656987054274	0.00041780012422289994	not-binder
CDEQSKKN	HLA-B*46:01	0.0021331639669369905	0.0023126343619162045	not-binder
RGHWRDDA	HLA-B*46:01	0.00020257650321582333	0.00023959162894219522	not-binder
ARLVREIE	HLA-B*46:01	0.0008742663412704132	0.001273175731778752	not-binder
KSFKSNKL	HLA-B*46:01	0.05801106756553054	0.07883097002486117	not-binder
IGYIAIQR	HLA-B*46:01	0.07518341233953833	0.06268922524924808	not-binder
LLQLQRSG	HLA-B*46:01	0.00021227375264061267	0.00023009472372563869	not-binder
GLKLLEEF	HLA-B*46:01	0.8611604690551757	0.12938977605564236	binder
PHAKDAEA	HLA-B*46:01	0.00040125301438820316	0.0006237282857560933	not-binder
GEFGYASL	HLA-B*46:01	0.008918990669189952	0.010409556558365845	not-binder
QHMERCVN	HLA-B*46:01	0.002264060758625419	0.004125928222269154	not-binder
RHIVPSGP	HLA-B*46:01	0.005550030304584652	0.0058044354707228836	not-binder
YLKARDIP	HLA-B*46:01	0.0007054851099383086	0.001176374854226355	not-binder
EDWWTGSA	HLA-B*46:01	0.0005041209462376628	0.0006720990581635869	not-binder
GWPEPRVI	HLA-B*46:01	0.021983831882243975	0.03450389952696316	not-binder
AIADGADH	HLA-B*46:01	0.1454219942446798	0.17291674567088872	not-binder
TAAHLAGL	HLA-B*46:01	0.17254672087728978	0.20815602664707267	not-binder
LNRVLNED	HLA-B*46:01	0.03801158196292818	0.026537348201569073	not-binder
TRRQLFPH	HLA-B*46:01	0.005908101278510003	0.00710967331924063	not-binder
PYEYVSKM	HLA-B*46:01	0.014985448564402759	0.018822403329527553	not-binder
EMSFVDEE	HLA-B*46:01	0.0729393041561707	0.13280652213120833	not-binder
EWSLIKPE	HLA-B*46:01	0.0003211650386219844	0.00027301340468040725	not-binder
KAIDFLEP	HLA-B*46:01	0.021725667879218237	0.026773809047837546	not-binder
VGDSLGMV	HLA-B*46:01	0.005841599075938575	0.006410604638433123	not-binder
DYVLAGRN	HLA-B*46:01	0.0009961028059478848	0.0007579113232040655	not-binder
ALGIQMQI	HLA-B*46:01	0.008490920884651133	0.010460253632833193	not-binder
RQRRPEEP	HLA-B*46:01	0.002255982654696709	0.004259470914419369	not-binder
SLPGCAVL	HLA-B*46:01	0.03856419008225202	0.026180674534351186	not-binder
ERGFCRGC	HLA-B*46:01	0.0016447693185909884	0.0018232621536121408	not-binder
VVITAPGG	HLA-B*46:01	0.004357522702775896	0.002303422148986818	not-binder
AERFNNRF	HLA-B*46:01	0.04416189835756086	0.060104983538815694	not-binder
LGQNEGPR	HLA-B*46:01	0.011084970847878139	0.0068085803431560355	not-binder
ACTNTNAA	HLA-B*46:01	0.0033239689790207196	0.003831958558924889	not-binder
KKRAYCLK	HLA-B*46:01	0.0016133137467477354	0.0031227321745437003	not-binder
LGVLLYTL	HLA-B*46:01	0.08641659338027238	0.09494833501399295	not-binder
VHDELLFE	HLA-B*46:01	0.03586056811036542	0.05748575077601407	not-binder
RKFTPEIA	HLA-B*46:01	0.000712102408579085	0.0010070747675066012	not-binder
QQQQQQQQ	HLA-B*46:01	0.005728324949268426	0.010470933211653684	not-binder
PPKPTPLS	HLA-B*46:01	0.02036298602615716	0.02925446938946406	not-binder
VGRHFVAT	HLA-B*46:01	0.030847129318863152	0.019797689741761333	not-binder
TRQKVKII	HLA-B*46:01	0.0018084831631313136	0.001123552158407392	not-binder
EMHWSTDV	HLA-B*46:01	0.001451079288381152	0.0015445704659340172	not-binder
PIETIESL	HLA-B*46:01	0.02028258574428037	0.020523668827803057	not-binder
PYQSGVDL	HLA-B*46:01	0.004504894372075796	0.0031726381308221237	not-binder
DVSNVTLT	HLA-B*46:01	0.0010062109939447338	0.001091276736247178	not-binder
SLCELVRE	HLA-B*46:01	0.025191288816859014	0.023202870730960428	not-binder
QVVDGKGW	HLA-B*46:01	0.019588503608247265	0.03562244872648116	not-binder
EPDESNAR	HLA-B*46:01	0.01527996335644275	0.02547198279192479	not-binder
RVFFDGTM	HLA-B*46:01	0.09211425603134557	0.1347671260444034	not-binder
ESAKREIS	HLA-B*46:01	6.013466863521444e-05	0.00010945101628681775	not-binder
DDELIDEK	HLA-B*46:01	0.25465273437075664	0.20986644258129733	not-binder
YELPDGKV	HLA-B*46:01	0.0014861596397167886	0.0017544219169807515	not-binder
AVAKNTLI	HLA-B*46:01	0.01128996282350272	0.008521306301581929	not-binder
IKQLDGFK	HLA-B*46:01	0.01437318604439497	0.01564444643931387	not-binder
QHVRAIEA	HLA-B*46:01	0.0035651474983040997	0.0042056997595606455	not-binder
VSGLAVLL	HLA-B*46:01	0.294474982842803	0.13872452410557734	not-binder
TGCGKTYL	HLA-B*46:01	0.01563851700630039	0.014965787453093383	not-binder
QEQKSFFA	HLA-B*46:01	0.00038636662952740153	0.00032597692931222446	not-binder
RGDSKNKM	HLA-B*46:01	0.0014798869184232898	0.001478210536994208	not-binder
PIQIQKLT	HLA-B*46:01	0.002914438158040866	0.004057474088017852	not-binder
IQNEKKLD	HLA-B*46:01	0.008714694724767469	0.00872347239447737	not-binder
PSLSQKVA	HLA-B*46:01	0.0006109393718816136	0.0010165591548741847	not-binder
QPPVHCPL	HLA-B*46:01	0.06268015652894973	0.05426971473173192	not-binder
TIYLCEVA	HLA-B*46:01	0.0024259336743853053	0.0043484013687828445	not-binder
AHHSSSDD	HLA-B*46:01	0.0014066712798353365	0.0016282412594267064	not-binder
HGKSSSQA	HLA-B*46:01	0.0018842035408852098	0.0021115641677583257	not-binder
YLFSKKGL	HLA-B*46:01	0.004838483373168856	0.005336555443041327	not-binder
YPYQKVKM	HLA-B*46:01	0.041257900308119135	0.07630160802005458	not-binder
TPFVANDL	HLA-B*46:01	0.03853855514898896	0.06103438778260469	not-binder
SETELAPE	HLA-B*46:01	0.0015240152890328318	0.0010224051437216905	not-binder
GAWGLGWE	HLA-B*46:01	0.09573232606290957	0.17136273895155996	not-binder
GEEGQGEA	HLA-B*46:01	0.002171119540886579	0.003779505404112483	not-binder
AALRQILG	HLA-B*46:01	0.0045328059537951045	0.007782800529994047	not-binder
LDDGFMHA	HLA-B*46:01	0.0016085702722193674	0.0016305705019250087	not-binder
ERMAEFGV	HLA-B*46:01	0.00040598828338715974	0.0006374446110610092	not-binder
NIHIHISE	HLA-B*46:01	0.06129816137254238	0.030151322923567717	not-binder
IESYQQRA	HLA-B*46:01	0.0015585075816488825	0.0024019614363642917	not-binder
SILHFAEI	HLA-B*46:01	0.06820475552231073	0.09384917423578505	not-binder
DHDITDSP	HLA-B*46:01	0.0008744560383092903	0.0010737516178633648	not-binder
LELANKFF	HLA-B*46:01	0.025690565977129154	0.03396342395158916	not-binder
RAVVLIVD	HLA-B*46:01	0.009869283984880895	0.016596014030077186	not-binder
DEAVRLAL	HLA-B*46:01	0.059627324843313546	0.0468304500701659	not-binder
AANIDQIV	HLA-B*46:01	0.01861109116030093	0.02212537007127732	not-binder
VKIVAPHV	HLA-B*46:01	0.001971271389629692	0.002188779874341563	not-binder
VYGREGHT	HLA-B*46:01	0.001291435789607931	0.0012822991965843217	not-binder
LMELSEQH	HLA-B*46:01	0.009298246738035231	0.013975695316160493	not-binder
AYIIRIPF	HLA-B*46:01	0.18620140235871077	0.18484846397480875	not-binder
SQGVVEYA	HLA-B*46:01	0.0010703694686526432	0.001139196962828353	not-binder
AAGGAATA	HLA-B*46:01	0.22596014216542243	0.20970993411287542	not-binder
AYFEKSKE	HLA-B*46:01	0.02126044691540301	0.024235101385755273	not-binder
RITRDQVL	HLA-B*46:01	0.002687151759164408	0.0025318496908356605	not-binder
ETAVQSTI	HLA-B*46:01	0.013363929111761763	0.02533421499660156	not-binder
LATVGKDM	HLA-B*46:01	0.12073302734643221	0.10116019626868085	not-binder
TDNKELAC	HLA-B*46:01	0.010538537346292287	0.01596072245060482	not-binder
DEARTPLI	HLA-B*46:01	0.014524134309613145	0.024946537123579977	not-binder
LDVVKPSR	HLA-B*46:01	0.007258562642891775	0.006080811419643769	not-binder
RSQEHPAS	HLA-B*46:01	0.00012987474168539847	0.00024344942270450082	not-binder
KTLSIRFR	HLA-B*46:01	5.33730019583345e-05	5.564516050222018e-05	not-binder
KRSKQIMA	HLA-B*46:01	7.083147442017434e-05	7.22939687667966e-05	not-binder
RAAPSGVP	HLA-B*46:01	0.04157716422341764	0.034741553434961034	not-binder
HGLTLVGV	HLA-B*46:01	0.008624304959084839	0.012493402640035973	not-binder
AQRILSFA	HLA-B*46:01	0.008584873114887159	0.0066089736806032315	not-binder
RLGWSHGN	HLA-B*46:01	0.00038000061949787777	0.000463344039986862	not-binder
TMRSAQIL	HLA-B*46:01	0.023578177962917835	0.024169392152678534	not-binder
VHDEWFAD	HLA-B*46:01	0.02026890330016613	0.03416960449986726	not-binder
GRLKANNP	HLA-B*46:01	0.0009102204108330624	0.0008699495499233119	not-binder
SANIPSET	HLA-B*46:01	0.03903112318366766	0.0460463233246099	not-binder
AGFFTGAG	HLA-B*46:01	0.03504236019216478	0.038255976376004044	not-binder
AIVSVKVP	HLA-B*46:01	0.0069100945209356725	0.011882368958528164	not-binder
EYMADSGA	HLA-B*46:01	2.381561964739376e-05	1.9859274120159945e-05	not-binder
EARTIIPT	HLA-B*46:01	0.002842493244679645	0.0033483496547389363	not-binder
IKRAVFAR	HLA-B*46:01	0.001074891867756378	0.001067758570680827	not-binder
AEAELMGA	HLA-B*46:01	0.0005060812531610282	0.0005250863259671903	not-binder
ALIVLLAQ	HLA-B*46:01	0.016797283780761063	0.013016844658785883	not-binder
FKPGEDVT	HLA-B*46:01	0.021271989471279083	0.031030666191831906	not-binder
KKSLAADE	HLA-B*46:01	0.0036083680224692216	0.005052104526260194	not-binder
NFAAGGAA	HLA-B*46:01	0.004882426979020238	0.0022504424626005226	not-binder
LDKTATTK	HLA-B*46:01	0.026669212128035726	0.030385072826515223	not-binder
DNFEHFKG	HLA-B*46:01	0.031196004326920955	0.06029555936273046	not-binder
AGEIDEQA	HLA-B*46:01	0.0037047295380034486	0.0030027824228545043	not-binder
STLNPLIY	HLA-B*46:01	0.3654459066689014	0.2906813650456965	ambiguous
AEDILHDR	HLA-B*46:01	0.03669870437861391	0.06170229494080965	not-binder
TPEARPID	HLA-B*46:01	0.0033996443775350825	0.004752106386470627	not-binder
ERGFHRIN	HLA-B*46:01	0.0003356612811330706	0.0002498560604672268	not-binder
KKLEDAEK	HLA-B*46:01	0.06862657252931967	0.08048901053661671	not-binder
DLYFSTER	HLA-B*46:01	0.03327073359323549	0.06388352850659805	not-binder
PPPPSQAS	HLA-B*46:01	0.06140379563439637	0.03587486448836324	not-binder
LYAKLTPW	HLA-B*46:01	0.03572885589674115	0.03512196429488973	not-binder
YDSDPKSR	HLA-B*46:01	0.012348240168830672	0.014421636238173928	not-binder
LDGQDGKA	HLA-B*46:01	0.003248516263556667	0.0043053941484637835	not-binder
LEKYIISH	HLA-B*46:01	0.12163677841890604	0.09115411855549226	not-binder
TFLIRGVA	HLA-B*46:01	0.0003180363499268424	0.00035262606969530994	not-binder
VYGGGSFG	HLA-B*46:01	0.08850876684300601	0.12849337066787037	not-binder
CNRWLDAN	HLA-B*46:01	0.011609254730865359	0.011525927732081147	not-binder
ALGVPLYS	HLA-B*46:01	0.001062653210829012	0.0007542799927561515	not-binder
VTGAFDAI	HLA-B*46:01	0.015463202307000757	0.01469166167130373	not-binder
AARQNGIS	HLA-B*46:01	0.005767952319001779	0.005576281340060688	not-binder
PGHADYAY	HLA-B*46:01	0.2910920798778534	0.12175347379218761	not-binder
AFRREKYV	HLA-B*46:01	0.0009867464294075034	0.001356067188495185	not-binder
RGALMTTA	HLA-B*46:01	0.0014385784914338728	0.0017188594083880797	not-binder
DVVFSTTL	HLA-B*46:01	0.013244641092023812	0.019138609545673726	not-binder
VPEITGFA	HLA-B*46:01	0.001824421868468562	0.0019347036793042332	not-binder
KTKVQEVE	HLA-B*46:01	0.016079102945514023	0.016272221560389568	not-binder
AGAGGEEK	HLA-B*46:01	0.04302330253121909	0.04557218134246244	not-binder
AGALGRSL	HLA-B*46:01	0.2828047856688499	0.2568690576778815	not-binder
DRSKPHVN	HLA-B*46:01	0.0002927966710558394	0.00028051850814653326	not-binder
ERITLAKL	HLA-B*46:01	0.00968906709604198	0.011210738420070029	not-binder
VLPTGAMN	HLA-B*46:01	0.009734958689659835	0.003397302074500094	not-binder
MEAQLKAY	HLA-B*46:01	0.3100135762244463	0.2962809048311065	not-binder
IARWHSSA	HLA-B*46:01	0.061560040526092055	0.04635642064711654	not-binder
ENGETLYS	HLA-B*46:01	0.0018361783848376944	0.0014861693754133147	not-binder
PVYYVQYG	HLA-B*46:01	0.0014036532942554914	0.0013892470828795233	not-binder
KDAGHNTN	HLA-B*46:01	0.0015415107842272845	0.0017682482282136655	not-binder
TVSNGVII	HLA-B*46:01	0.004928998390460038	0.008611290653510765	not-binder
SKKPKTPS	HLA-B*46:01	0.00413373203541596	0.006469845501928783	not-binder
GFTSLLME	HLA-B*46:01	0.016563052497804164	0.018038176095112428	not-binder
DGITKGHA	HLA-B*46:01	0.0007366759321485005	0.0008462335146376571	not-binder
IYADDLKA	HLA-B*46:01	0.002402071456890553	0.0029826422473120066	not-binder
LDCTVKAK	HLA-B*46:01	0.003987463447265327	0.0041153888276754666	not-binder
GIARLPEP	HLA-B*46:01	0.009442376485822024	0.010419519624377765	not-binder
MSEMKMGR	HLA-B*46:01	0.0029238715921394488	0.005435505677428498	not-binder
YARQGIIT	HLA-B*46:01	0.06229388937354088	0.02579980925901602	not-binder
RNDFTNNY	HLA-B*46:01	0.10805638995370828	0.10728648059285086	not-binder
DAKVDFQL	HLA-B*46:01	0.14659242518246174	0.13196961282813913	not-binder
DHDDGQLP	HLA-B*46:01	0.0009274281745092594	0.0009828927585605338	not-binder
VLSEDYMR	HLA-B*46:01	0.010088325664401054	0.0165679639819254	not-binder
PCNQFGKQ	HLA-B*46:01	0.004068144637858495	0.005066370677901793	not-binder
PLDKAGAY	HLA-B*46:01	0.14574746740981936	0.16447295907015977	not-binder
AGRISFYK	HLA-B*46:01	0.011759763697045855	0.012361080707967858	not-binder
SVGAVLVH	HLA-B*46:01	0.32138600796461103	0.19220677242805714	not-binder
TKSFFLYN	HLA-B*46:01	0.000964395934715867	0.0007434841491623261	not-binder
LVTVLLAP	HLA-B*46:01	0.004521837568609044	0.005598524328029205	not-binder
SGGGSDGW	HLA-B*46:01	0.012480184048763476	0.013393646590721356	not-binder
GAGGIVNA	HLA-B*46:01	0.007719254330731928	0.006128945175222478	not-binder
KDDPKLMQ	HLA-B*46:01	0.01864154383074492	0.01334585744679863	not-binder
YGYAKVSK	HLA-B*46:01	0.004447003488894552	0.0043314813159756336	not-binder
YWQQTDPT	HLA-B*46:01	0.0010590733338688096	0.0013124187101881608	not-binder
SRSQSPLL	HLA-B*46:01	0.00299414891142078	0.0022453327599366414	not-binder
KGKRERIG	HLA-B*46:01	0.000200913917615253	0.00019031764325290874	not-binder
EQTILILG	HLA-B*46:01	0.0008198715901642118	0.001372343797421599	not-binder
LGTGNILR	HLA-B*46:01	0.009137837377784308	0.007398750382980461	not-binder
RRKITQGD	HLA-B*46:01	0.004557866551476763	0.008670487797786374	not-binder
NDLVAKKA	HLA-B*46:01	0.0049600663012824954	0.008179914088059768	not-binder
NTNVYKAN	HLA-B*46:01	0.0007402938704217377	0.0009036827242412099	not-binder
HPRHPYVG	HLA-B*46:01	0.0009073179862753022	0.0015718352535748989	not-binder
RPNVGKST	HLA-B*46:01	0.0011701289561187878	0.0018358151470786717	not-binder
MNAQIRKQ	HLA-B*46:01	0.00043471270910231394	0.00025065401042078127	not-binder
ELVDEDFH	HLA-B*46:01	0.008056095958454534	0.00679415243387477	not-binder
KIYIATKR	HLA-B*46:01	0.0008226881647715345	0.0007865222846573562	not-binder
EVTYWDEM	HLA-B*46:01	0.032045134669169785	0.02517294570586817	not-binder
GQRILSKI	HLA-B*46:01	0.18622698336839677	0.24966096009901162	not-binder
GIKELSTL	HLA-B*46:01	0.4375715494155884	0.1540932597748753	ambiguous
PGQKITDI	HLA-B*46:01	0.0321732699056156	0.047359949494594836	not-binder
WQKIMNDT	HLA-B*46:01	0.016280857403762637	0.014474374405182037	not-binder
NLKMKMEE	HLA-B*46:01	0.016625786566874013	0.019670163735784587	not-binder
QQVGGKGG	HLA-B*46:01	0.0010882563732593554	0.001575457021313567	not-binder
NPINHSKS	HLA-B*46:01	0.00010754439074389666	0.00010040521961409073	not-binder
VNNKENQL	HLA-B*46:01	0.03739140975521878	0.05778512316559241	not-binder
SRTIDFKK	HLA-B*46:01	0.0023666596825933084	0.0035663250929852384	not-binder
GELGIYAG	HLA-B*46:01	0.0003804392258338396	0.000509858397513625	not-binder
PTAPFELY	HLA-B*46:01	0.1614751573652029	0.21128393263450831	not-binder
NGDHEPVN	HLA-B*46:01	0.005597309346921975	0.0067173212304364955	not-binder
DEEYDLWL	HLA-B*46:01	0.002216682943117121	0.0018968577044437434	not-binder
FGAAMRRR	HLA-B*46:01	8.211530425796809e-05	0.00012997214120601556	not-binder
AYFPQTDS	HLA-B*46:01	0.0022094625665772583	0.0028342497495367036	not-binder
VVATTRGD	HLA-B*46:01	0.002363746997434646	0.001684318139322225	not-binder
AGGIVPRF	HLA-B*46:01	0.5831734746694565	0.22523414096610395	ambiguous
YQSKREDE	HLA-B*46:01	0.013268446903384756	0.018865342896703413	not-binder
FLVVFRIL	HLA-B*46:01	0.027831718491506764	0.03844388098572727	not-binder
DDKERSVL	HLA-B*46:01	0.06265259565407177	0.056071090741792964	not-binder
EVISFKEK	HLA-B*46:01	0.0756176582428452	0.11373795078579713	not-binder
IAGRMMLK	HLA-B*46:01	0.0029671410153241594	0.003445523935967881	not-binder
DAAVGFGN	HLA-B*46:01	0.005947904561912765	0.008360873459747521	not-binder
THLYLLVA	HLA-B*46:01	0.00016678540912380414	0.00018414145605971657	not-binder
QTYTKKAK	HLA-B*46:01	0.0013153301297165853	0.002127563079640176	not-binder
QGASVTIL	HLA-B*46:01	0.019570047699380665	0.0209480152833994	not-binder
PSKPCVMT	HLA-B*46:01	0.008522449852898717	0.008477700960319459	not-binder
LLADFLSP	HLA-B*46:01	0.004125153756467626	0.007141379734151976	not-binder
NYKARDGQ	HLA-B*46:01	0.0006261872854679496	0.0006927110678940027	not-binder
SRRQRQEV	HLA-B*46:01	0.0003529858268393582	0.0004268716016973843	not-binder
YREGNLAF	HLA-B*46:01	0.07167091351002455	0.05530276208642135	not-binder
VVYSHDEE	HLA-B*46:01	0.019175880611874162	0.01905263153845639	not-binder
LAVRRANR	HLA-B*46:01	6.761584039338686e-05	5.882501211461624e-05	not-binder
VQGVDKFL	HLA-B*46:01	0.015775970974937083	0.022175643355576993	not-binder
IRALGQNK	HLA-B*46:01	0.00686282821407076	0.010575110266532918	not-binder
TASHNRIP	HLA-B*46:01	0.0021526622644159944	0.0036791761249774704	not-binder
PLPEAPQP	HLA-B*46:01	0.01583840677049011	0.021884647162711268	not-binder
EDIGYDSL	HLA-B*46:01	0.0059960832688375374	0.009316061565144812	not-binder
LGYSIDWT	HLA-B*46:01	0.0013217676780186594	0.0016312357926703985	not-binder
RGDYLGGT	HLA-B*46:01	0.00028554703367262847	0.00044727374936955126	not-binder
VCGGFAMP	HLA-B*46:01	0.016509163127921056	0.02799224099977136	not-binder
NMLAISQP	HLA-B*46:01	6.946667073179925e-05	5.658047702724633e-05	not-binder
LMEYALVN	HLA-B*46:01	0.0004379304187750677	0.000370888447445802	not-binder
PAELRAHA	HLA-B*46:01	0.00044625626475749416	0.0006082351126338988	not-binder
PLDGLGPE	HLA-B*46:01	0.0038508419969730313	0.004073706939658824	not-binder
YDRFDDIA	HLA-B*46:01	0.0005209971819567727	0.0005322488050866638	not-binder
YQVIRDSD	HLA-B*46:01	0.020697604451561345	0.020192724790127	not-binder
TGLGTSTQ	HLA-B*46:01	0.003696865866368171	0.0035634033324966944	not-binder
TKSRKERF	HLA-B*46:01	0.0033950461307540535	0.003038472027814107	not-binder
CGAMSQGF	HLA-B*46:01	0.09696439411491156	0.08252877395046772	not-binder
DYPDAYTT	HLA-B*46:01	0.0021413229970477232	0.0034318194425039146	not-binder
SHKQNDYL	HLA-B*46:01	0.00876802108832635	0.014694762220636516	not-binder
KVKMIVFA	HLA-B*46:01	0.0007323725425521843	0.0011504811077043546	not-binder
TGPLDPEC	HLA-B*46:01	0.010923101159278303	0.011490647613655543	not-binder
DWIQFIIS	HLA-B*46:01	0.00010431267713215676	0.00012267636350304874	not-binder
APKPKIDI	HLA-B*46:01	0.0019610316303442232	0.001716793021852006	not-binder
FEVVSTTD	HLA-B*46:01	0.010784830815100576	0.011334344054272565	not-binder
QATLYAAG	HLA-B*46:01	0.00047473508275288625	0.0007845384117450373	not-binder
DEKVTHVE	HLA-B*46:01	0.053824935713782905	0.05304379734449596	not-binder
PITLTQYL	HLA-B*46:01	0.02491602888367197	0.044128974771983874	not-binder
YRNPGGQH	HLA-B*46:01	0.05362123884260654	0.028446178383400474	not-binder
FRPEFLNR	HLA-B*46:01	0.1480857191607356	0.1506549025503121	not-binder
AHTVHADK	HLA-B*46:01	0.034786127132611	0.06495889166282853	not-binder
VTLSSKPQ	HLA-B*46:01	0.001657964737387374	0.002510714228561658	not-binder
ADGVAIDT	HLA-B*46:01	0.005330573872925015	0.006210841159711464	not-binder
IVARQDNK	HLA-B*46:01	0.002065353714806406	0.001924418909424707	not-binder
AKDLEYLN	HLA-B*46:01	0.005432162794750184	0.006807053845009019	not-binder
GFIDPGFC	HLA-B*46:01	0.01973571906273719	0.02161561315143407	not-binder
YGQKNSAP	HLA-B*46:01	0.0013315887765202206	0.0015124297013478036	not-binder
GGRSSSSR	HLA-B*46:01	0.01404399576972537	0.016595504826446873	not-binder
SGFLWPDA	HLA-B*46:01	0.0031761203761561775	0.002601505124302973	not-binder
SQTSFLPR	HLA-B*46:01	0.01492075947826379	0.017707755807829285	not-binder
RSTHLTEH	HLA-B*46:01	0.011996072072361131	0.019981348639062934	not-binder
GRLQQEFD	HLA-B*46:01	0.007373333659779746	0.010717770216525625	not-binder
TLPSLPKM	HLA-B*46:01	0.19025795254856348	0.22013324066707507	not-binder
MTRVDRTL	HLA-B*46:01	0.09123676009476185	0.05754217402256786	not-binder
IAVQGAEM	HLA-B*46:01	0.9048656940460205	0.07660501075265551	binder
YDGRKRDP	HLA-B*46:01	0.00017694708332847143	0.00021007171995474812	not-binder
AIGHQWYW	HLA-B*46:01	0.011187613786023575	0.01743833762558893	not-binder
RENGGYHA	HLA-B*46:01	0.0010853591388467975	0.0018876266936440872	not-binder
ASVVEEEL	HLA-B*46:01	0.16742535643279552	0.16447520563795093	not-binder
TVCCSIAS	HLA-B*46:01	0.00026076403410115747	0.00026166153659101224	not-binder
PLTNKEPN	HLA-B*46:01	0.00045860180956083243	0.0003358456609848693	not-binder
TGSSEVQV	HLA-B*46:01	0.003191296657314524	0.004552339581941382	not-binder
TPNDNPDQ	HLA-B*46:01	0.004576043676422614	0.004105174518676437	not-binder
DPFTEKRL	HLA-B*46:01	0.0017636679505812936	0.0013012992036343723	not-binder
AEELLKLR	HLA-B*46:01	0.05491173583795898	0.10541129112616687	not-binder
DQSTSQNQ	HLA-B*46:01	0.0016253932637255275	0.0027033737531768484	not-binder
WQTRYPQN	HLA-B*46:01	0.0011501744025736115	0.001085489008947356	not-binder
ALDAIARK	HLA-B*46:01	0.027278397650843545	0.04275538589390146	not-binder
QQAMLLGL	HLA-B*46:01	0.03781218095682561	0.04043790872205131	not-binder
AAAGAGLL	HLA-B*46:01	0.6469883024692535	0.25115191568994477	binder
EDGSMAYI	HLA-B*46:01	0.011875484240317747	0.02050520217926344	not-binder
PRLTFLLD	HLA-B*46:01	0.009147238106379518	0.011021227019035334	not-binder
FVGYLGER	HLA-B*46:01	0.022402107605012135	0.020481983243466877	not-binder
TLGELTEI	HLA-B*46:01	0.005811052890203427	0.006971499250068859	not-binder
SINYVTVG	HLA-B*46:01	0.002599740633741021	0.0033231594928269047	not-binder
GLLKDGSQ	HLA-B*46:01	0.0062735600774327825	0.009812926064251352	not-binder
AHDLLKHP	HLA-B*46:01	0.0007903542782742079	0.0006135697174375457	not-binder
QDESRTEV	HLA-B*46:01	0.0024798816002657986	0.004034198281920967	not-binder
AGYDLFTS	HLA-B*46:01	0.003188441460952163	0.002516167279920643	not-binder
NEIQTLAT	HLA-B*46:01	0.0014993051765486598	0.0010367950212238745	not-binder
QRPPLRSA	HLA-B*46:01	0.001504154760914389	0.0013353826520853336	not-binder
HVFTPDTD	HLA-B*46:01	0.07116962826694362	0.12331261391224294	not-binder
VDSRKLQR	HLA-B*46:01	0.003938828972604824	0.007434187128545409	not-binder
EQAAPAQP	HLA-B*46:01	0.0005345791665604338	0.0003425190745177034	not-binder
PQDDLPEI	HLA-B*46:01	0.011062893882626667	0.01878641568152568	not-binder
SLAFELRR	HLA-B*46:01	0.004911228920786925	0.007098101220112904	not-binder
IGDVLSQT	HLA-B*46:01	0.005874652045895346	0.004068362539463929	not-binder
LFWTEEKP	HLA-B*46:01	0.005051135638495907	0.004547583826261774	not-binder
VKGMRFDR	HLA-B*46:01	0.00023425466279149986	0.00036074303023902077	not-binder
AATGAFHG	HLA-B*46:01	0.003186011750221951	0.0046179541154254405	not-binder
FWITDLSI	HLA-B*46:01	0.007330172799993306	0.008071661502909526	not-binder
RVSKGEVP	HLA-B*46:01	0.0008112667343169733	0.0009935497652633267	not-binder
EGMNDLRE	HLA-B*46:01	0.012129320995882154	0.010151407578339607	not-binder
GKDRSQEE	HLA-B*46:01	0.0016191166327189422	0.002047551265998321	not-binder
DTNLKIYD	HLA-B*46:01	0.004098396773042623	0.0041468763177835224	not-binder
KGVSKAVD	HLA-B*46:01	0.0027367656904971225	0.002092517316858907	not-binder
NYLKQVVA	HLA-B*46:01	0.0005171408959768087	0.0006549960800948312	not-binder
EKTLSPPE	HLA-B*46:01	0.0016783253115136177	0.001447096866439054	not-binder
DYNLVSVL	HLA-B*46:01	0.03930634291937167	0.041151518636949484	not-binder
PCTPRGIV	HLA-B*46:01	0.00181413133868773	0.00330690084474938	not-binder
NYKLAALK	HLA-B*46:01	0.011603535685571842	0.019024908097375066	not-binder
KTHSLAVN	HLA-B*46:01	0.005858489825914148	0.009278756128857974	not-binder
NSSIFYEP	HLA-B*46:01	0.0019582342697958667	0.003158291490605598	not-binder
RIPFVSYF	HLA-B*46:01	0.2270539404824376	0.16156376727307714	not-binder
AASKMRKA	HLA-B*46:01	0.0003212159822396643	0.00026198840459257163	not-binder
GPTGVEYV	HLA-B*46:01	0.0022319485549815	0.0033254705710248243	not-binder
LIVGLGNP	HLA-B*46:01	0.014122168213361874	0.015387451275547784	not-binder
RGLHATRE	HLA-B*46:01	0.00018029595667030663	0.00015132913278354126	not-binder
DVRIKLFK	HLA-B*46:01	0.018123350464156827	0.017354113930823964	not-binder
DEQLVGQV	HLA-B*46:01	0.0017710798137159146	0.0028668866326559714	not-binder
TPGRMKAK	HLA-B*46:01	0.00010578925284789875	0.00013806750542665126	not-binder
RHKKWLKL	HLA-B*46:01	0.001004079323320184	0.0009561544232176367	not-binder
PSTTSGSN	HLA-B*46:01	0.019356499682180582	0.02955988343598851	not-binder
GLLDVDVY	HLA-B*46:01	0.5172875985503197	0.2421586071781862	ambiguous
LPLSQIRG	HLA-B*46:01	0.00020206663275530446	0.0002217093352801624	not-binder
KIVKDLDM	HLA-B*46:01	0.07775266859680414	0.04742605588111378	not-binder
EFLPMEIQ	HLA-B*46:01	0.0010383506058133207	0.0010183497785656627	not-binder
NTLTEIDQ	HLA-B*46:01	0.002670985716622454	0.004047795747720354	not-binder
TLGDSELE	HLA-B*46:01	0.003309670652379282	0.004575802456982491	not-binder
PLGSFLGE	HLA-B*46:01	0.01207067987179471	0.012195247291614527	not-binder
QQIAQLTA	HLA-B*46:01	0.00535447862057481	0.00461562445185241	not-binder
QLYQRLTK	HLA-B*46:01	0.0017039147884133853	0.0031693790549671397	not-binder
LTFRPIPK	HLA-B*46:01	0.05163639102975139	0.09299314747043183	not-binder
LFKKNLNH	HLA-B*46:01	0.24085256149992346	0.1980621517083433	not-binder
PLSESYTN	HLA-B*46:01	0.001803075580392033	0.0020844720108770588	not-binder
LYKAQNEL	HLA-B*46:01	0.06325423382222653	0.034968831139320054	not-binder
VARASKNL	HLA-B*46:01	0.03592384550720453	0.018116284773635822	not-binder
LAQVQQAG	HLA-B*46:01	0.0008465789709589444	0.0006485417220664	not-binder
AFTGVGGT	HLA-B*46:01	0.003888982336502522	0.0031592586861857483	not-binder
IKNGLLAT	HLA-B*46:01	0.017718407150823623	0.017464112887029905	not-binder
DAIGIDLY	HLA-B*46:01	0.15050016741734	0.16252776773692348	not-binder
SAGIPSPN	HLA-B*46:01	0.008913457993185148	0.004870489926805894	not-binder
GEQDTLQG	HLA-B*46:01	0.0018487150940970309	0.002867109573713298	not-binder
KLAADTPL	HLA-B*46:01	0.00378329842351377	0.0041848707812739225	not-binder
KTWKDVNS	HLA-B*46:01	0.00040547938506279023	0.0004341215844021884	not-binder
ALIVADMP	HLA-B*46:01	0.012280519501655363	0.013999995459896887	not-binder
KCKEPVSL	HLA-B*46:01	0.09218395389616489	0.0636159371035653	not-binder
HHTSPTLL	HLA-B*46:01	0.004702093017112929	0.004658706041147074	not-binder
VRVRGNEG	HLA-B*46:01	0.0019322298561974093	0.003227875865618529	not-binder
PKIDQKSL	HLA-B*46:01	0.04684139098972082	0.057771826614761865	not-binder
TMLEDHEF	HLA-B*46:01	0.7813765168190002	0.08534681868809316	binder
INAVVLGD	HLA-B*46:01	0.02540917319711298	0.0273827579885743	not-binder
GNSFKNGC	HLA-B*46:01	0.004473213020901312	0.007834900119031199	not-binder
KSNLASLG	HLA-B*46:01	0.0007632969308815519	0.0005846254149481856	not-binder
KSHYNRRT	HLA-B*46:01	4.2777326189025186e-05	6.146337850964002e-05	not-binder
LLIAEGSS	HLA-B*46:01	0.0016006647201720625	0.001675002349448838	not-binder
NEYLSRNY	HLA-B*46:01	0.16495478576980532	0.18442795481629445	not-binder
VQGPILSK	HLA-B*46:01	0.10474424369167537	0.07801934943865621	not-binder
SAPDIAGQ	HLA-B*46:01	0.03385869367048144	0.02953427414170053	not-binder
KAGHTGTL	HLA-B*46:01	0.09249013885855675	0.04516241624804599	not-binder
VDIETRLS	HLA-B*46:01	0.011204408191315452	0.013464078454698592	not-binder
LLLAATRK	HLA-B*46:01	0.0016924002182349795	0.0015441476449689078	not-binder
SSTAITST	HLA-B*46:01	0.008498246970702894	0.010224107618278596	not-binder
TGSDEFCR	HLA-B*46:01	0.025839529812219552	0.025417170523279905	not-binder
VANLFIIV	HLA-B*46:01	0.07390220202505589	0.04457393911635347	not-binder
KTVLMIAI	HLA-B*46:01	0.018894603033550082	0.029877879496650668	not-binder
RSVNAIEE	HLA-B*46:01	0.015181255184506881	0.021701610761788268	not-binder
RSNPETMV	HLA-B*46:01	0.005115567921893671	0.0030929151410674692	not-binder
DQILEGRI	HLA-B*46:01	0.004096620140626328	0.004040092202817713	not-binder
IELPEGVE	HLA-B*46:01	0.011218448870931753	0.013136029634516422	not-binder
GDNMLEAS	HLA-B*46:01	0.0004184866579635127	0.00047044059134803025	not-binder
FDNYRKRT	HLA-B*46:01	0.00019799759767238356	0.00017954866831820817	not-binder
NHVSSASE	HLA-B*46:01	0.0066623259044718	0.010647223768191523	not-binder
AKSLAESL	HLA-B*46:01	0.04723582472652197	0.04683404752223756	not-binder
ISRFSMGL	HLA-B*46:01	0.2455924227833748	0.14089053566977483	not-binder
VIAYQPGM	HLA-B*46:01	0.06219189506955445	0.05854867701221104	not-binder
DFSGDAVP	HLA-B*46:01	0.0012807517319743055	0.0014043842078976148	not-binder
LQDLSRKD	HLA-B*46:01	0.0048761213853140365	0.005069203028335377	not-binder
TSYYKSPH	HLA-B*46:01	0.01895797538309125	0.025672844808200646	not-binder
EIIKIIIN	HLA-B*46:01	0.01604463770054281	0.012886463274787274	not-binder
KPLYLNAI	HLA-B*46:01	0.007892539403110277	0.010709032953682775	not-binder
VTSTGTST	HLA-B*46:01	0.006858322703533304	0.010213696126967585	not-binder
GGRVVLRN	HLA-B*46:01	0.030398985603824258	0.02871532792607482	not-binder
GRLTLLLG	HLA-B*46:01	0.0019491846682512914	0.0030079974299664514	not-binder
ATELARRL	HLA-B*46:01	0.004537266135230311	0.007272118067264345	not-binder
DSSLLPGV	HLA-B*46:01	0.003873879603634123	0.00464319455056158	not-binder
PSGLTQLF	HLA-B*46:01	0.0955065614078194	0.061628764017571995	not-binder
DVVQVRER	HLA-B*46:01	0.023637326649532043	0.044838314321819076	not-binder
GRLTFNRD	HLA-B*46:01	0.0015825860324184759	0.0023184026642240245	not-binder
RLFSPVVK	HLA-B*46:01	0.11373863541521131	0.1632508497623733	not-binder
FGVFAAEF	HLA-B*46:01	0.8995177030563355	0.05677418193739933	binder
LYGHAVVP	HLA-B*46:01	0.0012366214883513748	0.0012478316455661609	not-binder
TVLVMTTA	HLA-B*46:01	0.0008072370915897409	0.0009134565204146099	not-binder
VYLNGESF	HLA-B*46:01	0.2512695025652647	0.21069586139885493	not-binder
AQGLWEVP	HLA-B*46:01	0.0018745450244750828	0.00205452490817466	not-binder
ACSSRNVY	HLA-B*46:01	0.3261541314423084	0.31720504478863065	not-binder
TPLQISRV	HLA-B*46:01	0.007172999309841543	0.006190037976949928	not-binder
RWQSDRLT	HLA-B*46:01	0.0009158631568425335	0.0010023865831920338	not-binder
IAFDTIRR	HLA-B*46:01	0.04614786608144641	0.04058168381537921	not-binder
ARVPKILA	HLA-B*46:01	0.0009194007620067169	0.001271465752070148	not-binder
RTHRLAAI	HLA-B*46:01	0.0026594419599859976	0.002583276902312635	not-binder
MRNNPNHP	HLA-B*46:01	0.001482266775201424	0.001733902895813771	not-binder
AVKYGADT	HLA-B*46:01	0.047003938953275794	0.05613786005636148	not-binder
HLYMQNSE	HLA-B*46:01	0.02840848933556117	0.05278718369577086	not-binder
WKEKYIHQ	HLA-B*46:01	0.0007886771796620451	0.0007501961835527448	not-binder
IFDKECRK	HLA-B*46:01	0.01930865878766781	0.028477787665473264	not-binder
MSHITDPM	HLA-B*46:01	0.15067773647606372	0.12200695876093318	not-binder
LLDNGRRG	HLA-B*46:01	0.00018355608747242514	0.0003473365133630945	not-binder
TLPEMEQH	HLA-B*46:01	0.13217239193618296	0.12439468992522514	not-binder
NPEHHHVH	HLA-B*46:01	0.21604275838471948	0.22759991676924682	not-binder
LVKANYLA	HLA-B*46:01	0.005331533664138988	0.008301301013115884	not-binder
RDPLLPTL	HLA-B*46:01	0.04068722371011972	0.048552516744514315	not-binder
EYQAQLEQ	HLA-B*46:01	0.0018314915920200291	0.002093438491743441	not-binder
DGEIIQKV	HLA-B*46:01	0.06454336075112224	0.04437226994653383	not-binder
SYTYSYND	HLA-B*46:01	0.00199300706244685	0.0031665480010781596	not-binder
STTNVDPE	HLA-B*46:01	0.0017848118710389826	0.0015361034460642648	not-binder
EDSSELCL	HLA-B*46:01	0.011442072303952954	0.02019356454288854	not-binder
PMRPMSLE	HLA-B*46:01	0.023047466966090724	0.01595296531578528	not-binder
MDNPMEEP	HLA-B*46:01	0.00254820481866318	0.003721696652515476	not-binder
LKTPLNII	HLA-B*46:01	0.008294777234550566	0.005286387896878416	not-binder
LPESDVEA	HLA-B*46:01	0.00019538918124908377	0.000239742880595351	not-binder
STCGLTFA	HLA-B*46:01	0.0006010385178484512	0.00047020225282024355	not-binder
IAAGDDFD	HLA-B*46:01	0.0462875206489116	0.04768757235810766	not-binder
PLPPPPVL	HLA-B*46:01	0.3399392556399107	0.3790635088358182	ambiguous
SSIRTSCR	HLA-B*46:01	0.0029774020635159105	0.0029839140871059542	not-binder
SCARQFFE	HLA-B*46:01	0.013465359355905093	0.021158039634080025	not-binder
LTEHALKI	HLA-B*46:01	0.026842645482975058	0.03186604645725346	not-binder
HPLYIIKT	HLA-B*46:01	0.0017834507378665875	0.003432761394104593	not-binder
PYVLTVHL	HLA-B*46:01	0.011493847891688346	0.010443328189236954	not-binder
TLLLVELH	HLA-B*46:01	0.009295050613582134	0.01017325649843368	not-binder
ELIEGLSR	HLA-B*46:01	0.05385476707015187	0.09174140623393584	not-binder
DVSRSKLL	HLA-B*46:01	0.0012502183630203945	0.0017401525271255101	not-binder
QIASETSA	HLA-B*46:01	0.0010931941526905575	0.0014788836513786523	not-binder
EIATWKEV	HLA-B*46:01	0.001721175145462439	0.0018583428975399434	not-binder
PNMVTPGH	HLA-B*46:01	0.050777856772765514	0.06473917172827746	not-binder
SRGLPSSP	HLA-B*46:01	0.001543894095811993	0.0009263301975982843	not-binder
EAELVEVL	HLA-B*46:01	0.0231542786075579	0.03167894578415691	not-binder
ELMPAKLK	HLA-B*46:01	0.0017134981388153391	0.0019047711722989804	not-binder
ISQLVKHP	HLA-B*46:01	0.0030745632946491243	0.003638183760362253	not-binder
PRAQDLDV	HLA-B*46:01	0.00038133543994263165	0.00045708484264199846	not-binder
PRRKQTGR	HLA-B*46:01	0.00027763177029243024	0.00036021715859087825	not-binder
ASPYCRRT	HLA-B*46:01	0.0006598114572625491	0.0009821092328751047	not-binder
DVEGSGDV	HLA-B*46:01	0.0005736375023566609	0.0010289267481274006	not-binder
INKFIGGE	HLA-B*46:01	0.04125647395849228	0.036930699049815455	not-binder
YFGTGFPH	HLA-B*46:01	0.14225521497428417	0.09840659139749884	not-binder
PVFKPNEP	HLA-B*46:01	0.0035343267023563384	0.002096685574188309	not-binder
TVCDVGAG	HLA-B*46:01	0.0008367993325009593	0.0006444605413122239	not-binder
YAYRVKLL	HLA-B*46:01	0.4952904939651489	0.25861152532264103	ambiguous
PGHTLGHI	HLA-B*46:01	0.03759769821772352	0.06524445372069061	not-binder
VAVVLGVT	HLA-B*46:01	0.12012305175885558	0.10707754295515189	not-binder
REVERKNE	HLA-B*46:01	0.004388557319180109	0.0035173689865455743	not-binder
EQAVEILK	HLA-B*46:01	0.0437538403988583	0.0517172438178702	not-binder
YPPKIQQL	HLA-B*46:01	0.08195553235709667	0.05622840928771661	not-binder
TLSPYARG	HLA-B*46:01	7.578975000797073e-05	8.293238392644683e-05	not-binder
LALTMLCR	HLA-B*46:01	0.01401632985471224	0.015281131458777198	not-binder
DTLKRAES	HLA-B*46:01	2.5102437217761064e-05	4.304667052935967e-05	not-binder
SQNNTAYT	HLA-B*46:01	0.00130321821779944	0.0011467751503423031	not-binder
VIAAVEEL	HLA-B*46:01	0.35527162775397303	0.2857154529571004	not-binder
ACGADGPM	HLA-B*46:01	0.03075497450772673	0.03463752836618168	not-binder
VPLVDSEG	HLA-B*46:01	0.0010199603425180101	0.0011797480813477799	not-binder
IIMLFTDG	HLA-B*46:01	0.005626359734378639	0.005923144861274306	not-binder
KRHYAMFE	HLA-B*46:01	0.00036697662417282115	0.0004801142664055985	not-binder
LTSSQTAL	HLA-B*46:01	0.1154738487675786	0.11080870310721024	not-binder
LRVIVSLP	HLA-B*46:01	0.0007151919890020508	0.0006983090464646734	not-binder
INVGISVS	HLA-B*46:01	0.005922250929870643	0.0062533145976301436	not-binder
NIKLLNDA	HLA-B*46:01	0.014443299506092444	0.009097346217144808	not-binder
TLNPYMGM	HLA-B*46:01	0.061477198358625175	0.05350381826685701	not-binder
NETQRPME	HLA-B*46:01	0.006399838556535542	0.0098597943255022	not-binder
SAINGEIV	HLA-B*46:01	0.02124523316451814	0.03307867746822772	not-binder
IFVAQTDN	HLA-B*46:01	0.010615309573768172	0.014865609592666843	not-binder
SEVYGETN	HLA-B*46:01	0.0019100452353626451	0.0030354223303815336	not-binder
VTYEGKHI	HLA-B*46:01	0.0520555401686579	0.05422056876745983	not-binder
VWGGAVSL	HLA-B*46:01	0.09566060015931725	0.11762046038744803	not-binder
ESYTPSRI	HLA-B*46:01	0.008694047348399181	0.008943103943328621	not-binder
AARAQVHE	HLA-B*46:01	0.03507836014032364	0.01788699966762764	not-binder
YVQNTECF	HLA-B*46:01	0.2915530204772949	0.2398970242016305	not-binder
QLCLEHGI	HLA-B*46:01	0.0009315916511695832	0.0017168360596941554	not-binder
EAPPREVL	HLA-B*46:01	0.09122543260455132	0.08251121724632594	not-binder
IWNNRIPV	HLA-B*46:01	0.001145459825056605	0.0006174134531053132	not-binder
HNALRPFS	HLA-B*46:01	0.00030059092136980325	0.00044326753872080924	not-binder
YEVVIYGG	HLA-B*46:01	0.0005294779216455936	0.00047440088623921134	not-binder
ATGNWGEQ	HLA-B*46:01	0.0036571075455867686	0.004879282535909774	not-binder
FTSGATES	HLA-B*46:01	0.0002524539023397665	0.00024852755732226946	not-binder
EAIKQLRK	HLA-B*46:01	0.010298310019425116	0.013182221292703255	not-binder
LASPRQLF	HLA-B*46:01	0.565082385390997	0.318323289927943	ambiguous
LRRETEQM	HLA-B*46:01	0.022401017555966973	0.023818717841097355	not-binder
ALLRDAML	HLA-B*46:01	0.003992373554501683	0.0034344205945901194	not-binder
VISESQKY	HLA-B*46:01	0.6291816979646683	0.25769153546173995	binder
QGKKHTPR	HLA-B*46:01	0.00874359880835982	0.016432725171360685	not-binder
RRIDALNY	HLA-B*46:01	0.015660586254671215	0.009532245499123402	not-binder
NTVVLTDD	HLA-B*46:01	0.011786662568920293	0.01715260097042411	not-binder
LIEEGCDI	HLA-B*46:01	0.001497092253066512	0.001556252409239262	not-binder
YRNWIEKA	HLA-B*46:01	0.0008462678040814353	0.000828019147481204	not-binder
DDARVAAY	HLA-B*46:01	0.2992190934717655	0.29124763787655034	not-binder
SISHKYLM	HLA-B*46:01	0.01884625038364902	0.018359681970996414	not-binder
KQAGPYVS	HLA-B*46:01	0.0005507116482476703	0.00046662061944302926	not-binder
FTSDSKLM	HLA-B*46:01	0.28726279120892284	0.2928879842968185	not-binder
ARKLGGHL	HLA-B*46:01	0.006439169335499173	0.0035823794686119926	not-binder
IKQNPFLV	HLA-B*46:01	0.005678867873939453	0.0049056261789583175	not-binder
KQAFWKDE	HLA-B*46:01	0.11286715356854984	0.1998874460359639	not-binder
AKTLQAAL	HLA-B*46:01	0.05900214863941074	0.03881830439326366	not-binder
TAEIRYWF	HLA-B*46:01	0.01251163138076663	0.006776969424573902	not-binder
LLQFYAET	HLA-B*46:01	0.02817739169113338	0.04909952287814581	not-binder
EEVSIEDM	HLA-B*46:01	0.004306164001969037	0.005897954044466321	not-binder
TRAKNSIA	HLA-B*46:01	9.704381985642385e-05	0.0001366108969313367	not-binder
LLFKRKRF	HLA-B*46:01	0.001943550689611584	0.0030963342876077146	not-binder
LERRLDNI	HLA-B*46:01	0.0029466892461414316	0.0030132861669833638	not-binder
KLLKRNAA	HLA-B*46:01	3.973724869297257e-05	3.4220033967727e-05	not-binder
MTWSLLPW	HLA-B*46:01	0.02256080644310714	0.04018363766512126	not-binder
FPEPFDNI	HLA-B*46:01	0.004020304255391238	0.007143800165893529	not-binder
VPMDKEHL	HLA-B*46:01	0.003499249165179208	0.00493149343943494	not-binder
KVLPRGLS	HLA-B*46:01	0.0008262791961897165	0.0006660074053856286	not-binder
NEPTISEE	HLA-B*46:01	0.0056509784426452825	0.005404144558980105	not-binder
AVVDVAEL	HLA-B*46:01	0.4859991729259491	0.374156558547949	ambiguous
LLVLLACA	HLA-B*46:01	0.013406486866006161	0.022043855234190092	not-binder
TYAYEGNG	HLA-B*46:01	0.00022221320468815975	0.00023881805052653892	not-binder
VELLLEAN	HLA-B*46:01	0.0013645029118947605	0.0012533798724821787	not-binder
TVLSMSLS	HLA-B*46:01	0.0005317201098023361	0.0009881146657351393	not-binder
SSPPRPPT	HLA-B*46:01	0.3079393285093829	0.29729699969048995	not-binder
LGIDVNKI	HLA-B*46:01	0.09179152762517333	0.10106436192666617	not-binder
HVHTHTVT	HLA-B*46:01	0.014929808987653814	0.022397951835646218	not-binder
WLLTYIDA	HLA-B*46:01	0.001015475518556741	0.0016622382698941941	not-binder
ELSWPMKT	HLA-B*46:01	0.0002780165639705956	0.00018962468120951317	not-binder
MAQEVKEL	HLA-B*46:01	0.6606835901737214	0.218579560797014	binder
EDSTSVTA	HLA-B*46:01	0.002532818968012407	0.004512716238753256	not-binder
LSVKERAL	HLA-B*46:01	0.08014763109385967	0.05028203984545896	not-binder
GNNAVLKI	HLA-B*46:01	0.05860769380815327	0.03640410344934586	not-binder
LFRSDMTQ	HLA-B*46:01	0.03461973974481225	0.03724874264486471	not-binder
LYSLQVFY	HLA-B*46:01	0.1921891190111637	0.10962552616019158	not-binder
GEQKKEGT	HLA-B*46:01	0.0012111513670047369	0.0023385021262274713	not-binder
GYGRITRE	HLA-B*46:01	0.0015197269385680556	0.0013995976148370374	not-binder
AARAAGEE	HLA-B*46:01	0.1797338669304736	0.21197265627294573	not-binder
LDYRKQAL	HLA-B*46:01	0.014346323581412435	0.011562683493808144	not-binder
SEYDAAKD	HLA-B*46:01	0.014041368386824616	0.013208446553434696	not-binder
METGEGSE	HLA-B*46:01	0.001538531921505637	0.0017580623259252316	not-binder
NNLDDIER	HLA-B*46:01	0.11586159733124077	0.1514363296014989	not-binder
HFVQNDRI	HLA-B*46:01	0.003967159456806257	0.007195038063907471	not-binder
FQGVETSV	HLA-B*46:01	0.023417781907483004	0.04174845009734239	not-binder
SSVDLLIR	HLA-B*46:01	0.08818453653948381	0.0734738172203537	not-binder
PHQHGKTG	HLA-B*46:01	0.0009006132164254983	0.001222604795576666	not-binder
ARQQDEIE	HLA-B*46:01	0.008291846650536172	0.008050447188205079	not-binder
DKTGTLTQ	HLA-B*46:01	0.006508264702279121	0.00478134197815269	not-binder
KTKRSIPQ	HLA-B*46:01	0.0028527950418720137	0.004806442504904746	not-binder
TRSRSLAQ	HLA-B*46:01	0.0005116820813327649	0.0007413915101088156	not-binder
RQGSSSRE	HLA-B*46:01	0.0007775005906253795	0.0013724136354529536	not-binder
VLVMPLSI	HLA-B*46:01	0.08731850637122988	0.09733365884269128	not-binder
NSESNESF	HLA-B*46:01	0.08735505946679041	0.12077387322391	not-binder
HDASDEAL	HLA-B*46:01	0.007101003607931489	0.009400722538336804	not-binder
KHLTNAHE	HLA-B*46:01	0.000803248661395628	0.0008988564669159234	not-binder
ETIFENRF	HLA-B*46:01	0.0783664902090095	0.09564191370192036	not-binder
KKLGLLEA	HLA-B*46:01	0.002260713212308474	0.0019010688307150177	not-binder
KEIDHILK	HLA-B*46:01	0.1503760817460716	0.22423180010898916	not-binder
SELLFSQW	HLA-B*46:01	0.07108024237168138	0.12197727809525308	not-binder
DNKKRTLS	HLA-B*46:01	0.0005781492245660047	0.00047094476695255886	not-binder
LEEALTGY	HLA-B*46:01	0.09780116748297588	0.13800216200397206	not-binder
DSEKPKKY	HLA-B*46:01	0.18238256201148034	0.12846859442603767	not-binder
AIIIIARS	HLA-B*46:01	0.0019240818495745772	0.001974364493642406	not-binder
LKRFQQAG	HLA-B*46:01	0.0016460913699120282	0.0017785299409864893	not-binder
TASHVDNE	HLA-B*46:01	0.006971417265594937	0.005087674201486062	not-binder
QENFLSAA	HLA-B*46:01	0.0015092416844026957	0.0021525972678637984	not-binder
FQKYGNRD	HLA-B*46:01	0.027564356446964665	0.040556001711911725	not-binder
PEKRLDIT	HLA-B*46:01	0.004620380717824446	0.008491259010427308	not-binder
LVENADEC	HLA-B*46:01	0.010832533496795804	0.011302754125083421	not-binder
DQETAMIV	HLA-B*46:01	0.0012275131347124102	0.001400885484558407	not-binder
NIPLKSID	HLA-B*46:01	0.004332192870788276	0.005165982938218042	not-binder
INNQFLPY	HLA-B*46:01	0.3641923040151596	0.1242949483816329	not-binder
QMARDLDL	HLA-B*46:01	0.008690704312175512	0.006572560050082793	not-binder
PEAQKVIE	HLA-B*46:01	0.013511465396732092	0.01355809007407493	not-binder
APWVIGPF	HLA-B*46:01	0.1632112443447113	0.21449969358595397	not-binder
ELEAVESS	HLA-B*46:01	2.962987699106634e-05	2.9539083918995894e-05	not-binder
LVAMDRAG	HLA-B*46:01	0.0006502541109512094	0.0007602640952184655	not-binder
ANGKSTSR	HLA-B*46:01	0.002194270704057999	0.0021817879751876903	not-binder
VNIDQLLS	HLA-B*46:01	0.018647912924643607	0.027275857309403698	not-binder
QPGAGGAQ	HLA-B*46:01	0.046931095677427946	0.04849905823782294	not-binder
ASEQCGSG	HLA-B*46:01	0.0002260635656057275	0.00017199145646368185	not-binder
IMTPTREL	HLA-B*46:01	0.3464027911424637	0.21341305097471713	not-binder
TAGADDLD	HLA-B*46:01	0.007890365240746178	0.008270840199408389	not-binder
LNDFSELV	HLA-B*46:01	0.004739158617667272	0.006165588608905799	not-binder
SSISDNVF	HLA-B*46:01	0.5685238996520638	0.3235068512997681	ambiguous
GITKDSCK	HLA-B*46:01	0.00514142242318485	0.005911366884826941	not-binder
KKDPHQTL	HLA-B*46:01	0.06680522207170725	0.05030342775206835	not-binder
GTVNTEHM	HLA-B*46:01	0.011664159002248198	0.012063699661214438	not-binder
DSIVRGTT	HLA-B*46:01	0.0004088525003680843	0.000380562962457451	not-binder
LPDDQPIE	HLA-B*46:01	0.0028627941617742183	0.0013618267888393233	not-binder
KDLKERLA	HLA-B*46:01	0.0021929606764388154	0.003996252268281828	not-binder
IHYIDSGG	HLA-B*46:01	0.0021132210749783553	0.0030813967765022606	not-binder
CLLRGLDR	HLA-B*46:01	0.00112897123744915	0.0012303095090327035	not-binder
GVSGGQKK	HLA-B*46:01	0.0134927025431125	0.019169285845219063	not-binder
DDDDDWGS	HLA-B*46:01	0.0005701511821655459	0.0008379434845489432	not-binder
QSRVIKEN	HLA-B*46:01	0.00552822845056653	0.0036084978767855123	not-binder
DGRTLCGP	HLA-B*46:01	0.007912673347163945	0.00730265373444852	not-binder
RHLAAAQK	HLA-B*46:01	0.012035676275991137	0.01840802113725918	not-binder
DPRDIDQD	HLA-B*46:01	0.01380416047505859	0.01353898319006092	not-binder
GEDMLILP	HLA-B*46:01	0.00020546028054013732	0.00013615560818676682	not-binder
IGDMLKVH	HLA-B*46:01	0.06700095720589161	0.05681755664203444	not-binder
IPDQKKVG	HLA-B*46:01	0.0007321576875256141	0.0011504371450844135	not-binder
WRTPTRIE	HLA-B*46:01	0.0007562702492577955	0.0012263719482160423	not-binder
NAGGFILK	HLA-B*46:01	0.07429270396241919	0.06700354657958452	not-binder
IDDSSLDQ	HLA-B*46:01	0.016010009758610978	0.017481493157666048	not-binder
EGRHLAFR	HLA-B*46:01	0.0008261823037173599	0.0006111015439494787	not-binder
PACPGTEQ	HLA-B*46:01	0.011586088773037772	0.009599549666074502	not-binder
RGRQYLKH	HLA-B*46:01	0.0018590787658467889	0.0016486785140862811	not-binder
AQTELGHG	HLA-B*46:01	0.0007113634220672794	0.000646261252184353	not-binder
LVRSMFSD	HLA-B*46:01	0.018449287617113442	0.013934355229177386	not-binder
GVVGDEDG	HLA-B*46:01	0.008054265337375455	0.015080079886637409	not-binder
HNFDKIID	HLA-B*46:01	0.022438237664755434	0.016395538735541795	not-binder
WVEYLSLE	HLA-B*46:01	0.0023889341653557496	0.0025513327432109315	not-binder
FGLACCAI	HLA-B*46:01	0.07490291856229306	0.11900949055357374	not-binder
QELRTNLE	HLA-B*46:01	0.02987969553214498	0.023728025124240132	not-binder
LVWGIIRT	HLA-B*46:01	0.0016311450395733117	0.0018912319590165423	not-binder
SEISIEIT	HLA-B*46:01	0.00045867537683079717	0.0005459303458336905	not-binder
LAAIRLRY	HLA-B*46:01	0.696586275100708	0.20203395396212853	binder
GTYVLSSG	HLA-B*46:01	0.0011170501651463383	0.0011369256483977838	not-binder
RYLMDVKE	HLA-B*46:01	0.008367396984249353	0.014903084001386077	not-binder
KGTVICGI	HLA-B*46:01	0.011229334841482341	0.011481670609242387	not-binder
FSSTEEDS	HLA-B*46:01	6.55351309199581e-05	8.265408467013486e-05	not-binder
ILGWYATG	HLA-B*46:01	0.0007295241688552778	0.0007822036333099484	not-binder
FGTVTGRQ	HLA-B*46:01	0.006235078163444996	0.004859843098621299	not-binder
VSAEQNWL	HLA-B*46:01	0.00961394247788121	0.010986131535814507	not-binder
ANLRAECD	HLA-B*46:01	0.005961246047081659	0.009236108357704364	not-binder
WYLKGEEL	HLA-B*46:01	0.015358256804756821	0.01990070268353652	not-binder
ASKYGLKT	HLA-B*46:01	0.013900493613618892	0.020778527997464002	not-binder
RTTTVVNV	HLA-B*46:01	0.008145484619308262	0.009030406728568328	not-binder
ARNANRPS	HLA-B*46:01	4.628018214134499e-05	4.176731605556016e-05	not-binder
QIKTTLPK	HLA-B*46:01	0.1321572399174329	0.24974833907930102	not-binder
RTPMYGSQ	HLA-B*46:01	0.0003810833517491119	0.000680083186047616	not-binder
AQPGVPTS	HLA-B*46:01	0.003041735652368516	0.003725276666740749	not-binder
ENKSKLGA	HLA-B*46:01	0.0009701793509520939	0.0012414230371818075	not-binder
DIPEVTHE	HLA-B*46:01	0.025640815123915674	0.025594856458700365	not-binder
KYGAQDVS	HLA-B*46:01	7.389867305391817e-05	4.7021637044510394e-05	not-binder
YTSSSSSR	HLA-B*46:01	0.008934493294731283	0.009647342423583075	not-binder
VNSGTEAT	HLA-B*46:01	0.001175653558357226	0.0013253868569894783	not-binder
PWHKQRHK	HLA-B*46:01	0.00011093584997752259	0.00017237476684105183	not-binder
LAEARKAK	HLA-B*46:01	0.00046312834214745635	0.0005635225562720758	not-binder
NGEFVLRI	HLA-B*46:01	0.02112824295181781	0.022101357224451203	not-binder
GATIVGSI	HLA-B*46:01	0.08843185305595398	0.0457014330524248	not-binder
GISPVPGP	HLA-B*46:01	0.022455456166062503	0.01720733342489447	not-binder
HHTFPYDY	HLA-B*46:01	0.05512277148663998	0.07061652929522014	not-binder
KATQEGDS	HLA-B*46:01	0.00029027634604972263	0.0005125809900990768	not-binder
DLDLPIET	HLA-B*46:01	0.0025761030628927983	0.002986890448740735	not-binder
IEIITNIE	HLA-B*46:01	0.018203448582789862	0.018661106343193932	not-binder
TTPNPIAK	HLA-B*46:01	0.019304069704958238	0.01246477876190896	not-binder
LPGQTMHM	HLA-B*46:01	0.003875403112033382	0.002765891450300109	not-binder
AEITRLAV	HLA-B*46:01	0.02291812185430899	0.024644676294221554	not-binder
MVEDQMRA	HLA-B*46:01	0.0012041663205536678	0.001685700747456335	not-binder
LDLRSKSG	HLA-B*46:01	0.00023937971374152767	0.00027560309470591805	not-binder
AKYYRGDE	HLA-B*46:01	0.003399942797841504	0.006623539258081329	not-binder
NDKIYYRH	HLA-B*46:01	0.008215102599933743	0.004848914911498363	not-binder
IPDIKENF	HLA-B*46:01	0.315737909078598	0.2210312273645122	not-binder
SHSTKVGS	HLA-B*46:01	0.00013124015784459763	0.00013782678315813526	not-binder
KFFPYTNS	HLA-B*46:01	0.0005504311830009101	0.0006635214829988445	not-binder
DSVLFGEI	HLA-B*46:01	0.010742213398452804	0.01095831118092058	not-binder
TGHLGFYA	HLA-B*46:01	0.004444941178735462	0.007555957347385975	not-binder
HTFQYPVK	HLA-B*46:01	0.007054384023649618	0.011960228797876496	not-binder
ERIAGGFM	HLA-B*46:01	0.0032242312270682307	0.002066931864464595	not-binder
GPLRGINT	HLA-B*46:01	0.0009373278925750128	0.0010009722209590238	not-binder
PNRMLDPQ	HLA-B*46:01	0.010242174562881701	0.010757016876953544	not-binder
GDESPADV	HLA-B*46:01	0.0012037877495004068	0.0017781496113845787	not-binder
KHLSSSSR	HLA-B*46:01	0.004500517489213962	0.007797426776369297	not-binder
GRWQPSAL	HLA-B*46:01	0.010476301600283478	0.011519275764931397	not-binder
TDLVGQTG	HLA-B*46:01	0.0010398899945357697	0.0011178210674291668	not-binder
LSVQNKLI	HLA-B*46:01	0.017176500550704077	0.020252094673565944	not-binder
LDTLDVAA	HLA-B*46:01	0.0004445331045644707	0.00047569509744875603	not-binder
VKDYNLND	HLA-B*46:01	0.02623584359243978	0.0369936266365148	not-binder
LYRTNLPQ	HLA-B*46:01	0.008620329317636788	0.0052992522763222	not-binder
IRLRKTPE	HLA-B*46:01	0.001221924285323439	0.0018437130608044332	not-binder
FFIDPLSP	HLA-B*46:01	0.00858105686493218	0.01189436875997584	not-binder
CDVVKKIT	HLA-B*46:01	0.0038805266594863497	0.005192653829330108	not-binder
MIVVGIVA	HLA-B*46:01	0.02410842346143909	0.0383528844979455	not-binder
GTAKGVMV	HLA-B*46:01	0.009259291546186432	0.00907416248861231	not-binder
SRTMLMNL	HLA-B*46:01	0.003694506781175733	0.0022366167723519717	not-binder
ERVGGALA	HLA-B*46:01	0.0011723950670784688	0.0013368401492900813	not-binder
FISNDLVL	HLA-B*46:01	0.27874150903662664	0.32295479807467303	not-binder
AGARIGQD	HLA-B*46:01	0.004888557803496951	0.00514518924912394	not-binder
LFQSDAMF	HLA-B*46:01	0.24711612612009048	0.2096838646079781	not-binder
RRISCGSL	HLA-B*46:01	0.00436321545712417	0.005261777873552755	not-binder
IGKSTTTQ	HLA-B*46:01	0.03587306197732687	0.021083003626425033	not-binder
VESLHKVL	HLA-B*46:01	0.03305263037327677	0.04877338921854145	not-binder
IGIPLLAS	HLA-B*46:01	0.018270486686378717	0.019580652778345524	not-binder
PGDPDLSD	HLA-B*46:01	0.02066373552661389	0.01808537930239088	not-binder
DVLTDVLA	HLA-B*46:01	0.00011157746517831413	0.0001269064682090722	not-binder
MGVDIDYD	HLA-B*46:01	0.016321908065583556	0.01908620649270175	not-binder
TVWRQADK	HLA-B*46:01	0.0007913889995052159	0.0014141267714368262	not-binder
FNAATALS	HLA-B*46:01	0.003072675853582041	0.0038597678835917085	not-binder
ASAFDYQK	HLA-B*46:01	0.027229534299112856	0.03742213316788627	not-binder
EDKFSKQI	HLA-B*46:01	0.03301295898854732	0.028829974714206962	not-binder
EMELLVIK	HLA-B*46:01	0.005701743597455788	0.009899128154660918	not-binder
FARIWTKD	HLA-B*46:01	0.20094488132745028	0.16838691764381752	not-binder
QKNKELIN	HLA-B*46:01	0.006359242765029194	0.00768875908484152	not-binder
AVFAIMAA	HLA-B*46:01	0.017025291657773778	0.028570238160526486	not-binder
LPQPLLQQ	HLA-B*46:01	0.01654697260237299	0.018538497505180787	not-binder
LLKELLGT	HLA-B*46:01	0.024888218327396315	0.015133992423298085	not-binder
DGIKWIRR	HLA-B*46:01	0.0020624926837626845	0.0034710516325366396	not-binder
ARRHGYQE	HLA-B*46:01	0.0005047444114097743	0.00042254156952932883	not-binder
GLRIVGVC	HLA-B*46:01	0.03442011731676757	0.055241062654892724	not-binder
ATRVQQGF	HLA-B*46:01	0.23769001699984074	0.2049728877125314	not-binder
DLSYRVGY	HLA-B*46:01	0.05050616003572941	0.031863925983533235	not-binder
LSNKKDCK	HLA-B*46:01	0.004445232414809652	0.005217283989112532	not-binder
SYPSRFSP	HLA-B*46:01	0.0003504954087020451	0.00031778944950393854	not-binder
NKVDLLPE	HLA-B*46:01	0.007384877966251225	0.005457398783377384	not-binder
LEIVDELV	HLA-B*46:01	0.001244163253431907	0.0014763280034598976	not-binder
HQLIMSRR	HLA-B*46:01	0.001630196084806812	0.0023615363302121237	not-binder
SQVLLYEM	HLA-B*46:01	0.31153623163700106	0.11965672328557353	not-binder
QDVVSKVS	HLA-B*46:01	0.0054267405535938455	0.007601087049165223	not-binder
LLGVATGG	HLA-B*46:01	0.0007575693025373198	0.0006791537048220545	not-binder
QHGDTPTA	HLA-B*46:01	0.0021415156672901503	0.002698461758593424	not-binder
MGAQMVKE	HLA-B*46:01	0.010170975315850228	0.009690105140909436	not-binder
KNILGLDI	HLA-B*46:01	0.009927139698993415	0.008970329634343655	not-binder
[truncated: 12,016 more rows]
