# Supplementary material for: Peptidome Surveillance Across Evolving SARS-CoV-2 Lineages Reveals HLA Binding Conservation in Nucleocapsid Among Variants With Most Potential for T-Cell Epitope Loss in Spike
Source: Front Immunol. 2022 Jun 23;13:918928. doi: 10.3389/fimmu.2022.918928 (PMC9260595; doi:10.3389/fimmu.2022.918928)
Supplement: Supplementary file 4 [file DataSheet_4.zip › cnn_results/HLA-A02_11_predictionsCNN.csv]

peptide	allele	prediction	prediction_std	classification
AAALIIHHV	HLA-A*02:11	0.8178926706314087	0.1766907142772535	binder
AALIIHHV	HLA-A*02:11	0.3005216552875936	0.32163309798869155	not-binder
AAPAPAAHV	HLA-A*02:11	0.47722073793411257	0.2572927198189609	ambiguous
AAPATRAAL	HLA-A*02:11	0.4595931351184845	0.08877880117292127	ambiguous
AAPAYSRAL	HLA-A*02:11	0.416914002597332	0.19883770170342646	ambiguous
AAPKAGPGV	HLA-A*02:11	0.6368401050567627	0.2724498823349456	binder
AAPPPSVTV	HLA-A*02:11	0.9286520957946778	0.09376720427095209	binder
AATFSLIGVSFFAL	HLA-A*02:11	0.011807362589570403	0.017524318981198172	not-binder
ADASLLKKV	HLA-A*02:11	0.521204125881195	0.23605138611468734	ambiguous
AEVTLAMQSNLL	HLA-A*02:11	0.27448369693011043	0.33951678268948043	not-binder
AGFAGDDAPR	HLA-A*02:11	0.4508021280169487	0.2826534607551806	ambiguous
AIAPIIAAV	HLA-A*02:11	0.9857567071914672	0.0039737198485768534	binder
AIAYILQGV	HLA-A*02:11	0.8410664200782776	0.09468351547504988	binder
AIGKVYHA	HLA-A*02:11	0.23984491750597953	0.2177053067758113	not-binder
AIIEARGVSV	HLA-A*02:11	0.8991013169288635	0.06367861381399172	binder
AILLIDHQV	HLA-A*02:11	0.6576250433921814	0.13279968018123944	binder
AIMEHAYYA	HLA-A*02:11	0.9605887174606323	0.029232068489682263	binder
AIQDKLFQV	HLA-A*02:11	0.9634410500526428	0.030452603465384545	binder
AIRELNEYL	HLA-A*02:11	0.7074178367853164	0.26322539598970723	binder
AIVDKVPSV	HLA-A*02:11	0.9946956753730773	0.0037266142700015706	binder
AIYGGLCAL	HLA-A*02:11	0.9407844424247742	0.04720778790874374	binder
AIYHVIMSV	HLA-A*02:11	0.9530378937721252	0.028678403470208585	binder
AKNKLNDLED	HLA-A*02:11	0.05976909456367139	0.10675354818390756	not-binder
ALAAALAHI	HLA-A*02:11	0.9827919960021972	0.011893590733219606	binder
ALADGVQKV	HLA-A*02:11	0.9965762376785279	0.0030489129657740575	binder
ALADKELLPSV	HLA-A*02:11	0.9664762496948243	0.041686290980513394	binder
ALAEALKEV	HLA-A*02:11	0.9980819225311279	0.0012590814468405281	binder
ALAEMLKENKV	HLA-A*02:11	0.9794044017791748	0.01899398522920501	binder
ALAEPAWLHI	HLA-A*02:11	0.9695899248123169	0.019226001207082906	binder
ALAGHQDGITFI	HLA-A*02:11	0.8407480418682098	0.20170360832100184	binder
ALAKLVEAI	HLA-A*02:11	0.9668973803520202	0.036619001007513745	binder
ALANIAANI	HLA-A*02:11	0.9479355216026306	0.02074072608613745	binder
ALANQIPTV	HLA-A*02:11	0.9949201822280884	0.004114890928452518	binder
ALAPAPPQV	HLA-A*02:11	0.9956976294517517	0.0022663357976883364	binder
ALAPAPSLP	HLA-A*02:11	0.2990962415933609	0.1649659627101906	not-binder
ALAPPPPAA	HLA-A*02:11	0.9824203968048095	0.018943392831026452	binder
ALAPTPSAV	HLA-A*02:11	0.9866621971130372	0.006458217786577251	binder
ALASLENHV	HLA-A*02:11	0.9452535510063171	0.06351731220976292	binder
ALASLKKYGV	HLA-A*02:11	0.6969716958701611	0.3229882115419868	binder
ALASVIMGL	HLA-A*02:11	0.9815180897712708	0.008557475236933048	binder
ALATLIHQV	HLA-A*02:11	0.9954544067382812	0.002475042269630307	binder
ALDEPTTNL	HLA-A*02:11	0.9851232051849366	0.00977052274403238	binder
ALDFLKHHL	HLA-A*02:11	0.8460291743278503	0.13258238128883265	binder
ALDHMVEYV	HLA-A*02:11	0.9958757996559143	0.004219290831973647	binder
ALDKITASL	HLA-A*02:11	0.9652321577072144	0.030571826282798507	binder
ALDNVDARMYM	HLA-A*02:11	0.8899425148963929	0.09215237657083222	binder
ALDRIVEYL	HLA-A*02:11	0.9840630173683167	0.02877220378989232	binder
ALDSQVPKV	HLA-A*02:11	0.9940236568450928	0.004232142526792805	binder
ALEEQLQQIRAE	HLA-A*02:11	0.6963841378688812	0.30202494771895017	binder
ALEEQLQQIR	HLA-A*02:11	0.7520597994327545	0.1892433121512718	binder
ALFAGFRAL	HLA-A*02:11	0.9345848202705384	0.03743382145511719	binder
ALFARPDLLLL	HLA-A*02:11	0.9501872897148133	0.02721817743873523	binder
ALFDFTGNSKLEL	HLA-A*02:11	0.9775482892990113	0.026566984323660097	binder
ALFELSRVITL	HLA-A*02:11	0.9608051538467407	0.023771657108710945	binder
ALFEQKGPVYV	HLA-A*02:11	0.9933483600616455	0.004300724295107504	binder
ALFLLEHQA	HLA-A*02:11	0.78374263048172	0.07423716779817666	binder
ALFPAPLAQI	HLA-A*02:11	0.9650376677513123	0.03358199890452781	binder
ALFQHITAL	HLA-A*02:11	0.9899173855781556	0.006235304147910743	binder
ALFQIEQGI	HLA-A*02:11	0.8960007905960083	0.10735507013384468	binder
ALFQRPPLI	HLA-A*02:11	0.9502456188201904	0.029756850216879512	binder
ALFSFLYHL	HLA-A*02:11	0.9743818402290344	0.016381059942825932	binder
ALGKILSV	HLA-A*02:11	0.9250889182090759	0.09424663100668347	binder
ALGPTGRGV	HLA-A*02:11	0.9414295315742492	0.02150617028270045	binder
ALGPVPTAI	HLA-A*02:11	0.9773431777954101	0.009828252758039807	binder
ALHDQLFYL	HLA-A*02:11	0.9890534043312073	0.011836064759475561	binder
ALHPVQFYL	HLA-A*02:11	0.9746039628982544	0.024328674106310434	binder
ALIEAEKVAQV	HLA-A*02:11	0.9941126823425293	0.006534103135474264	binder
ALIEKLVEL	HLA-A*02:11	0.9989689469337464	0.0008211412521028602	binder
ALIEVPDGFTA	HLA-A*02:11	0.9856001138687134	0.011715428034372869	binder
ALITRIFGV	HLA-A*02:11	0.9895449280738831	0.0058477943693735724	binder
ALKELMEIEEV	HLA-A*02:11	0.9490772843360901	0.06683987064631865	binder
ALLDKLYAL	HLA-A*02:11	0.9942909717559815	0.0059207306504297195	binder
ALLDLDSLKKKLFL	HLA-A*02:11	0.8618778109550476	0.1361581310496371	binder
ALLDRIVSV	HLA-A*02:11	0.9983030080795288	0.0019704617285550385	binder
ALLDVTPKAV	HLA-A*02:11	0.990914809703827	0.006617137835801985	binder
ALLEKGITEA	HLA-A*02:11	0.890410590171814	0.14849416676083257	binder
ALLELLHEL	HLA-A*02:11	0.9970728754997253	0.0025814248166471927	binder
ALLENGIIHHV	HLA-A*02:11	0.9964748859405518	0.004470307937852592	binder
ALLEPEFILKA	HLA-A*02:11	0.9257983565330505	0.08363642201695827	binder
ALLGILQHV	HLA-A*02:11	0.995765995979309	0.002718567429600846	binder
ALLGKIEKV	HLA-A*02:11	0.9967304110527039	0.0025873545277644242	binder
ALLGKLDAINV	HLA-A*02:11	0.9779075622558594	0.023374021976681487	binder
ALLKIEGVYA	HLA-A*02:11	0.6766498565673829	0.2899318993643275	binder
ALLQRLEAL	HLA-A*02:11	0.9778515338897705	0.013950320885062447	binder
ALLSRLEQI	HLA-A*02:11	0.9816601514816284	0.014799767435895573	binder
ALMADMVYV	HLA-A*02:11	0.988161814212799	0.009853804469174771	binder
ALMAHAMEEV	HLA-A*02:11	0.9781869411468506	0.02921193913423525	binder
ALMDQVHHM	HLA-A*02:11	0.9944822549819946	0.004103580867846684	binder
ALMEIKQLL	HLA-A*02:11	0.9896451711654664	0.007341749920523003	binder
ALMEQVAHQTI	HLA-A*02:11	0.9944708466529846	0.00591415640840838	binder
ALMEVKMKEM	HLA-A*02:11	0.8365988969802857	0.11267292641115856	binder
ALMPVLNQV	HLA-A*02:11	0.9968557357788086	0.0014819720949344425	binder
ALMPWRYAL	HLA-A*02:11	0.9759032130241394	0.02201152783537756	binder
ALMQIQQGL	HLA-A*02:11	0.9577051162719726	0.04696045293112159	binder
ALMSRPAQV	HLA-A*02:11	0.9889615058898926	0.0023879301510866197	binder
ALNDCIYSV	HLA-A*02:11	0.9951627373695373	0.0041921255366398555	binder
ALNDPKMYV	HLA-A*02:11	0.9834575533866883	0.005205605002230524	binder
ALNEKLVNL	HLA-A*02:11	0.990863561630249	0.006776111213944941	binder
ALNELLQHV	HLA-A*02:11	0.9984561324119567	0.0005589397339646633	binder
ALNEQIARL	HLA-A*02:11	0.994995903968811	0.0019993465272752442	binder
ALNGHVEMV	HLA-A*02:11	0.9960257768630981	0.0032347537087661932	binder
ALPAELLEAL	HLA-A*02:11	0.8858242630958557	0.08439276825877372	binder
ALPPPPPAA	HLA-A*02:11	0.9843389630317688	0.016873948526624803	binder
ALPPVLTTV	HLA-A*02:11	0.9931730985641479	0.003609225064779747	binder
ALQDIGKNIYTI	HLA-A*02:11	0.9579889416694641	0.04072651992654084	binder
ALQEKLWNV	HLA-A*02:11	0.9976248741149902	0.0008723073731189772	binder
ALQEKVQAV	HLA-A*02:11	0.9950435876846313	0.0037688693011923478	binder
ALSDIFQAV	HLA-A*02:11	0.9938270568847656	0.004945244319285623	binder
ALSDSIHTV	HLA-A*02:11	0.9970202565193176	0.002432676754991906	binder
ALSEKIVSV	HLA-A*02:11	0.9984296679496765	0.0007452723656479996	binder
ALSKEGIVAL	HLA-A*02:11	0.7172204613685608	0.20402427992731048	binder
ALSSVIKEL	HLA-A*02:11	0.9803722858428955	0.013192326666262485	binder
ALTELLAKI	HLA-A*02:11	0.9438268542289734	0.04787899322216568	binder
ALTRVIYNL	HLA-A*02:11	0.8676053047180176	0.145996411345548	binder
ALVEIGPRFVL	HLA-A*02:11	0.9438071846961975	0.05364839641912087	binder
ALWAGLLTL	HLA-A*02:11	0.9773993492126465	0.025671151839428592	binder
ALWDIETGQQT	HLA-A*02:11	0.9730166792869568	0.014608165603745771	binder
ALWDIETGQQTTTF	HLA-A*02:11	0.9271960496902466	0.08794467608814313	binder
ALWDIETGQQTTT	HLA-A*02:11	0.9500173211097718	0.04492441722864611	binder
ALWDIETGQQTV	HLA-A*02:11	0.9987351298332214	0.0010510735065748622	binder
ALWDKLFNL	HLA-A*02:11	0.9956153512001038	0.004176267068881223	binder
ALWDLRNLKL	HLA-A*02:11	0.9633293271064758	0.02501226852979248	binder
ALWDPGPEAA	HLA-A*02:11	0.9864195346832275	0.016245657033806322	binder
ALWEGPSKA	HLA-A*02:11	0.9854427576065063	0.011221278726715593	binder
ALWGGPISL	HLA-A*02:11	0.99351065158844	0.004427682848771031	binder
ALWHVPEHA	HLA-A*02:11	0.9651633143424988	0.020494084468805754	binder
ALWHVPEHAV	HLA-A*02:11	0.980735445022583	0.012870531673173714	binder
ALWIPEVSI	HLA-A*02:11	0.8907482028007507	0.04164984366081593	binder
ALWKNEGFFL	HLA-A*02:11	0.9591598987579346	0.028079790533212363	binder
ALWPVSKQL	HLA-A*02:11	0.9426186561584473	0.03127640112499196	binder
ALWREVASL	HLA-A*02:11	0.9596620082855225	0.02197446855218995	binder
ALYAVIEKA	HLA-A*02:11	0.9548062920570374	0.03850079857411617	binder
ALYDNVEKL	HLA-A*02:11	0.9895563960075379	0.011022396165200255	binder
ALYDPINPDRETL	HLA-A*02:11	0.996117115020752	0.003390233264277925	binder
ALYNVDAGHRA	HLA-A*02:11	0.862642478942871	0.12962181867509512	binder
ALYPGQLVQL	HLA-A*02:11	0.9891657829284668	0.008441379514958216	binder
ALYPNVVQV	HLA-A*02:11	0.9984907746315003	0.001310065160445973	binder
ALYTLVNKV	HLA-A*02:11	0.9644235253334046	0.02645226505748432	binder
ALYTVIETV	HLA-A*02:11	0.9848548889160156	0.009998875960304998	binder
ALYTVLHRL	HLA-A*02:11	0.914190411567688	0.03637190642527689	binder
AMAASPHAV	HLA-A*02:11	0.9827017784118652	0.004824318961856904	binder
AMADLEQKVLEM	HLA-A*02:11	0.8894900441169739	0.12185520822694193	binder
AMAKIQAKI	HLA-A*02:11	0.7481000542640686	0.15939330203145352	binder
AMASLGALALL	HLA-A*02:11	0.8666788935661316	0.1226186084415442	binder
AMAVIKEKI	HLA-A*02:11	0.842627763748169	0.10816456202950983	binder
AMFDFSEKL	HLA-A*02:11	0.9692702412605285	0.03184633473024491	binder
AMFDHIPVGV	HLA-A*02:11	0.9962725162506103	0.00227292882442472	binder
AMFENFVSV	HLA-A*02:11	0.9948429822921753	0.005255300937905545	binder
AMFERIVKA	HLA-A*02:11	0.9827497363090515	0.017173795456209624	binder
AMFGKLMTI	HLA-A*02:11	0.9774924278259277	0.02070086861116451	binder
AMFPDTIPRV	HLA-A*02:11	0.9929721832275391	0.00580700839571366	binder
AMFRPFVEV	HLA-A*02:11	0.9738466501235962	0.028793990941516752	binder
AMIAVVPGYI	HLA-A*02:11	0.924077308177948	0.07755481292256199	binder
AMIDPDGTLEAL	HLA-A*02:11	0.9912256717681884	0.0120823290672428	binder
AMLAVLHTV	HLA-A*02:11	0.9838954448699951	0.01392705237185474	binder
AMLTVLHEI	HLA-A*02:11	0.9801623821258545	0.013390418295612452	binder
AMNARPHKV	HLA-A*02:11	0.7703537583351135	0.12352929131219413	binder
AMNGHVPAV	HLA-A*02:11	0.9930286407470703	0.00481723661307654	binder
AMPPPPPQGV	HLA-A*02:11	0.9800726890563964	0.021803808473531836	binder
AMTHITEGI	HLA-A*02:11	0.8682405352592468	0.09889232345241578	binder
AMWANEQAL	HLA-A*02:11	0.9273982763290405	0.04766305337073385	binder
AMWDLTTAM	HLA-A*02:11	0.9034496426582337	0.0871512351359132	binder
AMWEHPITA	HLA-A*02:11	0.9947961091995239	0.0045238376669767405	binder
AMYFIQQKV	HLA-A*02:11	0.948397159576416	0.04672586156078483	binder
APALTGLGPVT	HLA-A*02:11	0.37825413718819617	0.2664244460540216	ambiguous
APSFLEGLW	HLA-A*02:11	0.004007462500067049	0.005233564972791886	not-binder
AQFRVTEAL	HLA-A*02:11	0.7973730206489563	0.24370425269724338	binder
AQIEVVPSA	HLA-A*02:11	0.9389368295669556	0.06437737477858717	binder
AQLDPEALGNI	HLA-A*02:11	0.8000950932502746	0.10954165051564851	binder
AQLPRIFHV	HLA-A*02:11	0.9671312570571899	0.03500441720894687	binder
AQVSKVEAL	HLA-A*02:11	0.7403336048126221	0.26546185770830427	binder
AQWAIHPTFNL	HLA-A*02:11	0.8748223066329956	0.1092004821865749	binder
AQWLIQRGV	HLA-A*02:11	0.7576443970203399	0.16211590125302477	binder
AQYEDIAQK	HLA-A*02:11	0.44202170968055726	0.08411143019989471	not-binder
AQYEDIAQKS	HLA-A*02:11	0.5479956865310669	0.24307079180328559	ambiguous
AQYENPPHI	HLA-A*02:11	0.9450887441635132	0.054942779453006206	binder
AQYENPPHIY	HLA-A*02:11	0.5821602255105972	0.30279225811116744	ambiguous
AQYLINARL	HLA-A*02:11	0.5856541454792022	0.21166283405865086	ambiguous
ASENRTDISL	HLA-A*02:11	0.03149228177499026	0.028435045817824727	not-binder
ATDHIKVQV	HLA-A*02:11	0.6037922710180282	0.20452115690566203	binder
ATFIVKDLL	HLA-A*02:11	0.08400131268426776	0.05856043860193494	not-binder
ATFKGIVRA	HLA-A*02:11	0.4631646990776062	0.2710889329602328	ambiguous
ATIDPELNEIHVL	HLA-A*02:11	0.7159039109945298	0.3348279467764606	binder
ATLNIIHSV	HLA-A*02:11	0.9850627660751343	0.008419736436353032	binder
ATMPVVPSV	HLA-A*02:11	0.991977047920227	0.00892342881557147	binder
ATPLPAGIS	HLA-A*02:11	0.08887728271074594	0.10467300972120658	not-binder
ATYVFLHTV	HLA-A*02:11	0.859494948387146	0.06579521172784455	binder
AVANIVNSV	HLA-A*02:11	0.9751201868057251	0.010639049422611646	binder
AVAWLVAHV	HLA-A*02:11	0.9156659483909607	0.06339297542103746	binder
AVEDLESVGKGA	HLA-A*02:11	0.5476180466357619	0.31366284766091557	ambiguous
AVFKELVKL	HLA-A*02:11	0.7534106612205506	0.17052712029754508	binder
AVGGIANATI	HLA-A*02:11	0.11161755435168744	0.08251206155181098	not-binder
AVGQISVHV	HLA-A*02:11	0.6855941593647004	0.18569108782574326	binder
AVIEAEKIAQV	HLA-A*02:11	0.950084114074707	0.05526341388166717	binder
AVMAPRTLVLL	HLA-A*02:11	0.4898177027702332	0.2322356167437119	ambiguous
AVMDWKDVL	HLA-A*02:11	0.6929169178009034	0.24526364005707163	binder
AVPPAPTATV	HLA-A*02:11	0.7940716326236725	0.16670256788727156	binder
AVPPPLAKA	HLA-A*02:11	0.5005175352096558	0.20074470452259807	ambiguous
AVWAAVQAV	HLA-A*02:11	0.9312858343124389	0.05394962573102862	binder
AVWAKGIRNV	HLA-A*02:11	0.6576583921909332	0.29093133316219044	binder
AVYKVSEYA	HLA-A*02:11	0.1888487793505192	0.16604362990046315	not-binder
CLIKEVDIYTV	HLA-A*02:11	0.873919665813446	0.12835860339893332	binder
CLMGKGMKRV	HLA-A*02:11	0.705250495672226	0.1556926764753339	binder
CLYGNVEKV	HLA-A*02:11	0.9782661199569702	0.024758618639335	binder
DAVEDLESVGK	HLA-A*02:11	0.6248332072980702	0.32571620240344773	ambiguous
DRVYIHPF	HLA-A*02:11	0.1698574371635914	0.2264729872507553	not-binder
DRVYIHPFHL	HLA-A*02:11	0.0432100546779111	0.034208329459547944	not-binder
EEQLQQIR	HLA-A*02:11	0.15465504927560686	0.21874820238769327	not-binder
EESNYELEGKIK	HLA-A*02:11	0.5672153532505035	0.3593210411885128	ambiguous
EGVNDNEEGFFSAR	HLA-A*02:11	0.12212214547907933	0.19857668268612552	not-binder
ELGISLNMCLLGAL	HLA-A*02:11	0.11138306653301697	0.1488202533556863	not-binder
ELKPFIEEL	HLA-A*02:11	0.6960409700870513	0.20353140982238224	binder
ELMEQVPHI	HLA-A*02:11	0.906263530254364	0.07550537371055371	binder
ELYERPPHL	HLA-A*02:11	0.6979877591133118	0.1613685235205923	binder
EMIDPDKFCSL	HLA-A*02:11	0.690084108710289	0.23798945721873374	binder
ESVGKGAVHDVKD	HLA-A*02:11	0.45297376066446304	0.3486212343300062	ambiguous
ESVGKGAVHDVK	HLA-A*02:11	0.510831942409277	0.37072721254397917	ambiguous
EVFEVVERV	HLA-A*02:11	0.7763985216617584	0.16385884951436352	binder
FAFLISERL	HLA-A*02:11	0.3771044448018074	0.2440350115899856	not-binder
FAIDPHLLLSV	HLA-A*02:11	0.941819679737091	0.043826515319399816	binder
FAPPQPVAA	HLA-A*02:11	0.7086241602897644	0.2761475128379981	binder
FAPYNKPSL	HLA-A*02:11	0.8485970616340637	0.10883780971847433	binder
FAYDGKDYI	HLA-A*02:11	0.9687010765075683	0.023271450247653133	binder
FAYTVKYVL	HLA-A*02:11	0.3404566286830232	0.2971102261001896	not-binder
FEWENKVTV	HLA-A*02:11	0.36728745847940447	0.15119733363698662	not-binder
FFASLLPEGPPAI	HLA-A*02:11	0.14560663239099086	0.15897774879889245	not-binder
FGFEITHEV	HLA-A*02:11	0.9620386958122253	0.035633029965977905	binder
FGPPIPKGV	HLA-A*02:11	0.6955849379301071	0.24352578432942865	binder
FIFEKKLAQA	HLA-A*02:11	0.6679605364799499	0.2664048529386533	binder
FIIQGLRSV	HLA-A*02:11	0.9701752901077271	0.0144512947136243	binder
FILANEHNV	HLA-A*02:11	0.953854763507843	0.0266619888590553	binder
FILEKIEYL	HLA-A*02:11	0.9961662292480469	0.003250162345829139	binder
FILQPIHNL	HLA-A*02:11	0.9450257897377015	0.03468747353789628	binder
FIMEGTLTRV	HLA-A*02:11	0.9825420141220093	0.012771936191646828	binder
FIQEIEHAL	HLA-A*02:11	0.9748739123344421	0.013061492941404613	binder
FIWENIHTL	HLA-A*02:11	0.9974304795265198	0.0015283189560079836	binder
FIWNMKTNI	HLA-A*02:11	0.831606638431549	0.07388294941833705	binder
FIWPMLIHI	HLA-A*02:11	0.970307183265686	0.013892665237830176	binder
FLADIVQKL	HLA-A*02:11	0.9991027474403381	0.0007005085386311458	binder
FLADNHHQV	HLA-A*02:11	0.9984322547912597	0.0010186229303929108	binder
FLADPDTVNHL	HLA-A*02:11	0.9956621289253235	0.0044051979063340265	binder
FLADPDTVNHLL	HLA-A*02:11	0.9973347306251525	0.0016694220589990878	binder
FLADPSAFVAA	HLA-A*02:11	0.9824698090553283	0.016870768845225783	binder
FLADPSAFVA	HLA-A*02:11	0.9702472925186157	0.021354509298718297	binder
FLADPSAFV	HLA-A*02:11	0.9943243980407714	0.004266760370901905	binder
FLADPVSNMAMA	HLA-A*02:11	0.9197939395904541	0.13969752087346238	binder
FLAELPGSLSL	HLA-A*02:11	0.996002197265625	0.00421537410728035	binder
FLAFILHRL	HLA-A*02:11	0.9504065871238708	0.013504210773201675	binder
FLAGAVTSV	HLA-A*02:11	0.9945857286453247	0.0023925699637374603	binder
FLAHIYTEL	HLA-A*02:11	0.9895346522331238	0.00602778830302298	binder
FLAKLIAQA	HLA-A*02:11	0.973111879825592	0.01805844545395527	binder
FLANIGTSV	HLA-A*02:11	0.9858279705047608	0.006420134063533265	binder
FLASESLIKQI	HLA-A*02:11	0.9671446561813355	0.010511972799886402	binder
FLDDVVHSL	HLA-A*02:11	0.999354362487793	0.000479270085363594	binder
FLDEPTNHL	HLA-A*02:11	0.9981362342834472	0.0013620959473603894	binder
FLDESRSTQYM	HLA-A*02:11	0.9296311616897583	0.06747448653821414	binder
FLDHIIASV	HLA-A*02:11	0.9991469383239746	0.0006434782835682007	binder
FLDHVMYTI	HLA-A*02:11	0.9929715037345886	0.005881414941308673	binder
FLDKQGFYV	HLA-A*02:11	0.997226107120514	0.0023453452265109133	binder
FLDLLQERI	HLA-A*02:11	0.9429203867912292	0.06659704591614786	binder
FLDNLHINL	HLA-A*02:11	0.9925776600837708	0.006102307984622376	binder
FLDPNNIPKA	HLA-A*02:11	0.9815065860748291	0.01332581834832953	binder
FLDSLRDLI	HLA-A*02:11	0.9014289498329162	0.06219776137120513	binder
FLDTIKSNL	HLA-A*02:11	0.979465663433075	0.012777171951040122	binder
FLDTLKDLI	HLA-A*02:11	0.8439005613327026	0.11563435164444218	binder
FLDTLKVLV	HLA-A*02:11	0.9795377612113952	0.011792881816281051	binder
FLEDLKSFV	HLA-A*02:11	0.9610225439071656	0.027892524170110056	binder
FLEEEVYPL	HLA-A*02:11	0.9553676605224609	0.027475566618816807	binder
FLFDEEMEQM	HLA-A*02:11	0.9831238031387329	0.013421618879984219	binder
FLFDGSPTYV	HLA-A*02:11	0.9993934273719788	0.0003356158847163704	binder
FLFDGSPTYVL	HLA-A*02:11	0.998135757446289	0.0014434382006797886	binder
FLFDHLLTL	HLA-A*02:11	0.9968400359153747	0.0018158615592484286	binder
FLFDKVVIV	HLA-A*02:11	0.9963551878929138	0.0024245842963126884	binder
FLFDPKKLSV	HLA-A*02:11	0.9899593234062195	0.005410576813314483	binder
FLFDRPMHV	HLA-A*02:11	0.9986646890640258	0.001012881810109827	binder
FLFDTQHFI	HLA-A*02:11	0.9956643581390381	0.004790962931023441	binder
FLFELPSRL	HLA-A*02:11	0.9894074916839599	0.006752457761718932	binder
FLFEPVVKA	HLA-A*02:11	0.9858624577522278	0.009191660759524057	binder
FLFGEVHKA	HLA-A*02:11	0.9904018878936768	0.005305668301433318	binder
FLFGSIRGA	HLA-A*02:11	0.9390996932983399	0.016561802235689174	binder
FLFGYPKRL	HLA-A*02:11	0.981061577796936	0.005366805357992497	binder
FLFNKVVNL	HLA-A*02:11	0.9937204122543335	0.00343136341781308	binder
FLFNTENKL	HLA-A*02:11	0.9422727227210999	0.04924726815249607	binder
FLFPNKESL	HLA-A*02:11	0.9467695236206055	0.03862347868249081	binder
FLFQAGSGIYHV	HLA-A*02:11	0.9481735467910767	0.06707401298860824	binder
FLFQEPRSI	HLA-A*02:11	0.9671099543571472	0.020361354301338192	binder
FLFQGFRLV	HLA-A*02:11	0.9834970951080322	0.009178353086042989	binder
FLFSKFIEL	HLA-A*02:11	0.9955218195915222	0.003303527736877182	binder
FLGAVKNV	HLA-A*02:11	0.5903391340747476	0.3451160053017947	ambiguous
FLGKIYQI	HLA-A*02:11	0.9273249626159668	0.05192939491381135	binder
FLGSFIDHV	HLA-A*02:11	0.9919691681861877	0.005365226747297116	binder
FLHDLKETNI	HLA-A*02:11	0.7937443494796753	0.22772458375023932	binder
FLHDNMVEI	HLA-A*02:11	0.9897908449172974	0.0089500199857972	binder
FLHETGGAMV	HLA-A*02:11	0.9669161677360535	0.029177540932831314	binder
FLHPEPFSI	HLA-A*02:11	0.9862059950828552	0.0061924262468624975	binder
FLHRIRQNV	HLA-A*02:11	0.9208677291870118	0.03956366655594273	binder
FLIEPEHVNTV	HLA-A*02:11	0.9912583589553833	0.01467532384878781	binder
FLINFIHTL	HLA-A*02:11	0.9959160447120666	0.002738396649353903	binder
FLIPIYHQV	HLA-A*02:11	0.9979108452796936	0.001229164221040647	binder
FLLDGFPRTV	HLA-A*02:11	0.9972448110580444	0.0018266132413211644	binder
FLLDKKIGV	HLA-A*02:11	0.988191819190979	0.010780583406216149	binder
FLLDPYKYMTL	HLA-A*02:11	0.9585085868835449	0.04034351198968195	binder
FLLEGIRSL	HLA-A*02:11	0.993841552734375	0.0026208623922059685	binder
FLLEKGYEV	HLA-A*02:11	0.9980579972267151	0.0017361654585543783	binder
FLLEKPFSV	HLA-A*02:11	0.9985461473464966	0.0009455623538766501	binder
FLLEPGNLEV	HLA-A*02:11	0.9948338747024537	0.003792032776004717	binder
FLLFINHRL	HLA-A*02:11	0.964344573020935	0.019543486594749554	binder
FLLGPEGQHLL	HLA-A*02:11	0.9923941254615783	0.005043903148871499	binder
FLLHIQQQV	HLA-A*02:11	0.9873529314994812	0.01213535736264795	binder
FLLKLIHIL	HLA-A*02:11	0.979006290435791	0.012624824237325373	binder
FLLPDGLVRL	HLA-A*02:11	0.9921447038650513	0.009884068352123089	binder
FLLPHPGLQV	HLA-A*02:11	0.9947386384010315	0.004568914876960129	binder
FLLPIKTVGV	HLA-A*02:11	0.9598138213157654	0.041534113101833275	binder
FLLPILSQI	HLA-A*02:11	0.9864516973495483	0.007479997886516958	binder
FLLPKVQSI	HLA-A*02:11	0.988401734828949	0.006121077337502508	binder
FLLPSEVPAL	HLA-A*02:11	0.9834813475608826	0.008605917713247544	binder
FLLPTGLSSL	HLA-A*02:11	0.9641853213310242	0.01749686271728926	binder
FLLQIHEHI	HLA-A*02:11	0.976431155204773	0.015494534525934002	binder
FLMDFIHQV	HLA-A*02:11	0.9996739268302918	0.0003276699641979759	binder
FLMEEVHMI	HLA-A*02:11	0.9982077121734619	0.0010538686873863077	binder
FLMELEQPA	HLA-A*02:11	0.9568558454513549	0.032439051413439786	binder
FLMNEVIKL	HLA-A*02:11	0.9966488361358643	0.0014052048717789218	binder
FLNDEVWNL	HLA-A*02:11	0.9973644375801086	0.002099857385970339	binder
FLNDPRRLNV	HLA-A*02:11	0.8620916604995728	0.10247643248686661	binder
FLNKEITSV	HLA-A*02:11	0.9966437458992005	0.0007686304958482847	binder
FLNKLIPVL	HLA-A*02:11	0.987793791294098	0.004500826905360728	binder
FLNNQIKEL	HLA-A*02:11	0.9904039382934571	0.006965573234302043	binder
FLNSVTDIHQL	HLA-A*02:11	0.9934674382209778	0.0045695925559541845	binder
FLPDPSALQNL	HLA-A*02:11	0.9904702544212342	0.004396035004072192	binder
FLPEAPAEL	HLA-A*02:11	0.9943037271499634	0.003518055217188041	binder
FLPEPMGTA	HLA-A*02:11	0.9135937094688416	0.0397883859801736	binder
FLPPAQVTV	HLA-A*02:11	0.9912890791893005	0.006724864365374629	binder
FLPPLPTSV	HLA-A*02:11	0.9936075329780578	0.003977270258905998	binder
FLQEHNTTL	HLA-A*02:11	0.9871727585792541	0.009614755753656255	binder
FLQEKSPAV	HLA-A*02:11	0.991594111919403	0.00726766648083097	binder
FLQEYVANL	HLA-A*02:11	0.9940028190612793	0.0048245642600251515	binder
FLQKIEALV	HLA-A*02:11	0.9771759033203125	0.013429460415074998	binder
FLQPELVKL	HLA-A*02:11	0.9895701885223389	0.004994639942555627	binder
FLQPGGYHV	HLA-A*02:11	0.9913325905799866	0.005644332181629758	binder
FLQPHLDAV	HLA-A*02:11	0.9856518030166626	0.008997362621274246	binder
FLRNINEYL	HLA-A*02:11	0.9349454760551452	0.07929700300033336	binder
FLSEEGGHVAV	HLA-A*02:11	0.9910806059837342	0.009323003482298163	binder
FLSEKLERI	HLA-A*02:11	0.9740601658821106	0.023676246300143523	binder
FLSELTQQL	HLA-A*02:11	0.9977372050285339	0.0012328683353534386	binder
FLSEVFHQA	HLA-A*02:11	0.9962909340858459	0.0022251580529268383	binder
FLSFPTTKT	HLA-A*02:11	0.3728580176830292	0.09930899819255162	not-binder
FLSSVIQNL	HLA-A*02:11	0.9938069224357605	0.0030913004724922545	binder
FLTDSNNIKEV	HLA-A*02:11	0.9886826872825623	0.00998540985535251	binder
FLVNPESGYNV	HLA-A*02:11	0.9653975963592529	0.02433074729480763	binder
FLVTVIHTL	HLA-A*02:11	0.982496190071106	0.011160266625039144	binder
FLWAGGRASYGV	HLA-A*02:11	0.9800274848937989	0.016436821656726906	binder
FLWDPAKRTSV	HLA-A*02:11	0.9840566635131835	0.018595816859829407	binder
FLWERPTLL	HLA-A*02:11	0.9953498601913452	0.002016799558081858	binder
FLWERPTLLV	HLA-A*02:11	0.9861354351043701	0.016725387902247327	binder
FLWKEPATM	HLA-A*02:11	0.9614449620246888	0.02533979582560637	binder
FLWKITNVT	HLA-A*02:11	0.9045263051986694	0.05876729051102287	binder
FLWQHGEESMA	HLA-A*02:11	0.7592117816209794	0.31565406132085144	binder
FLWVPRKL	HLA-A*02:11	0.3717651218175888	0.2319188548872828	not-binder
FLYAGHIFL	HLA-A*02:11	0.9949820637702942	0.003463081357223432	binder
FLYDDNQRV	HLA-A*02:11	0.9965421080589294	0.002579690468454134	binder
FLYDTHQNL	HLA-A*02:11	0.995712959766388	0.003667865185394985	binder
FLYKEKLVSV	HLA-A*02:11	0.8937459588050842	0.11026204648536408	binder
FLYPFLHTV	HLA-A*02:11	0.9987131595611572	0.0008783303343498268	binder
FLYPFPLAL	HLA-A*02:11	0.9951089501380921	0.002491554996842041	binder
FLYQILRGL	HLA-A*02:11	0.933535361289978	0.051515761463295354	binder
FLYQPQYLNAI	HLA-A*02:11	0.6383966088294983	0.22469015048837554	binder
FLYSGGHRV	HLA-A*02:11	0.9961141109466553	0.0029095264100966723	binder
FMAPKAWTV	HLA-A*02:11	0.9949135780334473	0.005812185513946235	binder
FMATIAEGL	HLA-A*02:11	0.9534543871879577	0.030643859877385604	binder
FMDPQKMPYL	HLA-A*02:11	0.900961172580719	0.11174515449838414	binder
FMFDEKLVTV	HLA-A*02:11	0.9963032960891723	0.0023787807819212387	binder
FMLPDPQNI	HLA-A*02:11	0.949359929561615	0.03350757173936407	binder
FMMPRIVNV	HLA-A*02:11	0.9969959020614624	0.002757996292894001	binder
FMNPHLISV	HLA-A*02:11	0.9974449157714844	0.0023179949993711903	binder
FMQAIKENI	HLA-A*02:11	0.9471421837806702	0.04657907453938651	binder
FMQDPMEVFV	HLA-A*02:11	0.9650933980941773	0.018635103945734963	binder
FMSQVHSV	HLA-A*02:11	0.6717630654573441	0.3055609300311188	binder
FMSSHIKSV	HLA-A*02:11	0.9832495808601379	0.007246874273117325	binder
FMTTNVPNV	HLA-A*02:11	0.9876864433288575	0.00689260879266376	binder
FNEKSKEL	HLA-A*02:11	0.15172924883663655	0.16262153577494226	not-binder
FQADLSNLHL	HLA-A*02:11	0.8817018985748291	0.07833892799367645	binder
FQAGSGIYHV	HLA-A*02:11	0.9470203161239624	0.049391386088822514	binder
FQDEINWRL	HLA-A*02:11	0.9923832893371582	0.006828271106721793	binder
FQHTGIYSV	HLA-A*02:11	0.9735494017601013	0.015148098427703835	binder
FQIRNLPSL	HLA-A*02:11	0.936549973487854	0.05196667292966874	binder
FQLPAPPHI	HLA-A*02:11	0.9093890428543091	0.049367016883531456	binder
FQLPIRFNL	HLA-A*02:11	0.9391043901443481	0.04483337503228787	binder
FQWDIMERI	HLA-A*02:11	0.9820772767066955	0.017518313382539154	binder
FSDEIRHNL	HLA-A*02:11	0.9278749108314515	0.04788549957210218	binder
FTDVIGHYI	HLA-A*02:11	0.8273676633834839	0.1211909268670123	binder
FTWEGLYNV	HLA-A*02:11	0.9887686252593995	0.007758985385634086	binder
FTWNMNEKL	HLA-A*02:11	0.5632529139518738	0.20551305322475116	ambiguous
FTWPIKIQV	HLA-A*02:11	0.9340274691581726	0.013282965526635833	binder
FTYATTEKV	HLA-A*02:11	0.7949494242668151	0.1421449069288756	binder
FVAPPTAAV	HLA-A*02:11	0.9687444806098938	0.013888726509027205	binder
FVARMIPKV	HLA-A*02:11	0.9271402359008789	0.057750669524849	binder
FVEIKGSV	HLA-A*02:11	0.1687393555417657	0.17238554557918065	not-binder
FVFPLDKDELL	HLA-A*02:11	0.6485870480537415	0.21953988898221202	binder
FVIDRPNGTKV	HLA-A*02:11	0.9129854083061218	0.08622407545104283	binder
FVLDKVPFL	HLA-A*02:11	0.9893650531768798	0.004587315578592592	binder
FVLPELPSV	HLA-A*02:11	0.9938880681991578	0.002211823759519598	binder
FVNDIFERI	HLA-A*02:11	0.9727805852890015	0.02895093116429783	binder
FVPDTPVGV	HLA-A*02:11	0.9747613191604614	0.02380038454983003	binder
FVQEVVQSQQV	HLA-A*02:11	0.8485771894454956	0.1861661576524683	binder
FVWEASHYL	HLA-A*02:11	0.991096830368042	0.0029402453099283588	binder
GAVHDVKDVLDS	HLA-A*02:11	0.30286407470703125	0.27835171708671863	not-binder
GEWTYDDATK	HLA-A*02:11	0.14152347198687493	0.14144628759100614	not-binder
GGLPERSVSL	HLA-A*02:11	0.3442314423620701	0.24390193743409797	not-binder
GIFETKFQV	HLA-A*02:11	0.9584820151329041	0.025830495111215927	binder
GIMKKAYEL	HLA-A*02:11	0.9454370617866517	0.03445151105766293	binder
GIWSITAKV	HLA-A*02:11	0.948971688747406	0.028176817109417236	binder
GLADASLLKKV	HLA-A*02:11	0.9923561811447144	0.0037385530065123995	binder
GLADKVYFL	HLA-A*02:11	0.9960044860839844	0.002429996239574845	binder
GLADNTVIAKV	HLA-A*02:11	0.9958959698677063	0.0029281701298948526	binder
GLAGVKIAEV	HLA-A*02:11	0.9576597332954406	0.05332971315853634	binder
GLAKAVASV	HLA-A*02:11	0.9819103598594665	0.013593912355579963	binder
GLAPKPVQV	HLA-A*02:11	0.9942137598991394	0.004700486769005353	binder
GLDDIKDLKV	HLA-A*02:11	0.968664026260376	0.01866982034252283	binder
GLDGPPPTV	HLA-A*02:11	0.9931200385093689	0.008158364212852503	binder
GLDIITNKV	HLA-A*02:11	0.9708888292312622	0.01227318440445115	binder
GLFAHPSLWQL	HLA-A*02:11	0.9173780679702759	0.06675825067055403	binder
GLFGKELHKV	HLA-A*02:11	0.9901455283164978	0.006840249457927986	binder
GLFHLGEFV	HLA-A*02:11	0.9657920956611633	0.029199448171459936	binder
GLIDTKELEPL	HLA-A*02:11	0.9789632201194763	0.014395590455331736	binder
GLIGVGLINV	HLA-A*02:11	0.9842270970344543	0.013903956329374452	binder
GLLAGDRLVEV	HLA-A*02:11	0.9880410313606263	0.008831117860829907	binder
GLLDPNVKSIFV	HLA-A*02:11	0.9894727349281311	0.010408974003418163	binder
GLLENIPRV	HLA-A*02:11	0.9984866857528687	0.0010906930124521307	binder
GLLGYLHFV	HLA-A*02:11	0.9943187832832336	0.004731926782408325	binder
GLLPDVPSL	HLA-A*02:11	0.9930676102638245	0.0071711550974109485	binder
GLLYPTEDYKV	HLA-A*02:11	0.7289480447769165	0.3030394845797237	binder
GLMRKVPRV	HLA-A*02:11	0.9764557242393493	0.006414773086288893	binder
GLMTTVHAI	HLA-A*02:11	0.9902106761932373	0.01050793685546442	binder
GLTEALHFV	HLA-A*02:11	0.9930095791816711	0.002606548135633257	binder
GLVDEKALAQA	HLA-A*02:11	0.8329936623573303	0.22024549529786103	binder
GLWEIENNPTV	HLA-A*02:11	0.9960626006126404	0.0043364273388113266	binder
GLWGPVHEL	HLA-A*02:11	0.9945255756378174	0.00499043238847283	binder
GLWHGMFANV	HLA-A*02:11	0.982391357421875	0.010581486855042854	binder
GLWSGPLPRV	HLA-A*02:11	0.9966041207313537	0.002103845750628417	binder
GLYELVWRV	HLA-A*02:11	0.9966779232025147	0.002592298586624566	binder
GMAFLDKRLQV	HLA-A*02:11	0.6861642181873322	0.1699020303973825	binder
GMYGKIAVMEL	HLA-A*02:11	0.9749547839164734	0.022047787597721087	binder
GMYIFLHTV	HLA-A*02:11	0.9707240462303162	0.018536866812643757	binder
GMYPNLVHV	HLA-A*02:11	0.9975207567214965	0.001746912366330836	binder
GMYVFLHAV	HLA-A*02:11	0.959586751461029	0.019777279757116538	binder
GQAPSVFSV	HLA-A*02:11	0.9880419373512268	0.01103552419769615	binder
GQIEVVPEV	HLA-A*02:11	0.9937248706817627	0.00471669943396302	binder
GSGSGWSSSRGP	HLA-A*02:11	0.9294597983360291	0.0715323116470608	binder
GSGSGWSSSRGPY	HLA-A*02:11	0.8756672143936157	0.2079278612774671	binder
GVDDLDFFI	HLA-A*02:11	0.5123912036418915	0.1546061303244246	ambiguous
GVGPVPARA	HLA-A*02:11	0.46389804035425186	0.22723909026906808	ambiguous
GVWTYDDATK	HLA-A*02:11	0.16000710756052286	0.2499739323494844	not-binder
GVWTYDDATKTF	HLA-A*02:11	0.49565275496570393	0.31024354062148995	ambiguous
GVYGDVQRV	HLA-A*02:11	0.9861951231956482	0.008347088844777369	binder
HIIENIVAV	HLA-A*02:11	0.9747448444366456	0.02006878632633492	binder
HILGIPQSWRL	HLA-A*02:11	0.4565585494041443	0.15477049635133117	ambiguous
HIWDPLTNV	HLA-A*02:11	0.9787198424339294	0.014587664987960994	binder
HIYPLSFFL	HLA-A*02:11	0.8584058523178101	0.06278514005736124	binder
HLAEVLERV	HLA-A*02:11	0.9982874989509583	0.001372096370757619	binder
HLAEVSAEV	HLA-A*02:11	0.9943629980087281	0.005966573204304877	binder
HLAHYVPKI	HLA-A*02:11	0.9120662927627563	0.11428232280896358	binder
HLANIVERL	HLA-A*02:11	0.9843176603317261	0.012303116795924095	binder
HLANIVERV	HLA-A*02:11	0.994609260559082	0.004553637248233848	binder
HLDTLHNFV	HLA-A*02:11	0.9382996559143066	0.04254442218853685	binder
HLFKITENI	HLA-A*02:11	0.9238707542419433	0.08626395049514822	binder
HLFNVAHTL	HLA-A*02:11	0.9402233719825744	0.04524810277377877	binder
HLIDPNTLQVA	HLA-A*02:11	0.9714484095573426	0.030713841802474887	binder
HLLGEGAFAQV	HLA-A*02:11	0.9590383172035217	0.03538303867218423	binder
HLLHTVPAL	HLA-A*02:11	0.9700787663459778	0.022356130044817932	binder
HLMEENMIVYV	HLA-A*02:11	0.9331264972686768	0.07182760199857438	binder
HLMEIQVNGGTV	HLA-A*02:11	0.9438817262649536	0.05478737461923621	binder
HLNEHLYNM	HLA-A*02:11	0.9590680837631226	0.03180290882140057	binder
HLPETKFSEL	HLA-A*02:11	0.8893608331680298	0.062440514267706845	binder
HLPPVRLAEL	HLA-A*02:11	0.6019532144069671	0.24278483245954777	ambiguous
HLSDAIVEV	HLA-A*02:11	0.9921952962875367	0.009224268856638207	binder
HLVSPEALDFL	HLA-A*02:11	0.6353496938943863	0.3301625024589279	ambiguous
HLWDPENSVL	HLA-A*02:11	0.9695650100708008	0.0214018282996174	binder
HLWRGIVSI	HLA-A*02:11	0.9609038710594178	0.02263258793112081	binder
HLYDIHVTV	HLA-A*02:11	0.9932921528816223	0.006719428550813798	binder
HLYRIIQHL	HLA-A*02:11	0.9430772066116333	0.03976700532369318	binder
HMYKLRTNL	HLA-A*02:11	0.40382295101881027	0.2909565842297356	ambiguous
HTDDPLTWDYV	HLA-A*02:11	0.4386699080467224	0.3099428794257207	ambiguous
HTYHIKNYI	HLA-A*02:11	0.15751630514860154	0.17663522180350313	not-binder
HVDEIKEFL	HLA-A*02:11	0.8530645132064819	0.20183326851939415	binder
HVFDHPWETV	HLA-A*02:11	0.9714407444000244	0.022774248474836778	binder
HVLDVIHEV	HLA-A*02:11	0.9952969312667846	0.004021192374851536	binder
HVYDGKFLARV	HLA-A*02:11	0.8726271271705628	0.11185348241136547	binder
IAPPGHTGV	HLA-A*02:11	0.9078427433967591	0.04903759712113325	binder
IAPPVPLKA	HLA-A*02:11	0.5530268788337708	0.19186741133116195	ambiguous
IAPTGHSL	HLA-A*02:11	0.3210709447041154	0.2903259149668224	not-binder
IAQKSKAEAESL	HLA-A*02:11	0.2704967692494392	0.2553806212866338	not-binder
IAVVQPEKQ	HLA-A*02:11	0.04489397550933063	0.050218489836410536	not-binder
IIAEPGRYYV	HLA-A*02:11	0.8962081670761108	0.10973176198388034	binder
IIFPLNKSWII	HLA-A*02:11	0.21975317522883414	0.203566586020136	not-binder
IIHEIAVLEL	HLA-A*02:11	0.7464110314846039	0.1932527070197064	binder
IIHNLGMYV	HLA-A*02:11	0.870979619026184	0.0870105975921258	binder
IIQDIDDTHVF	HLA-A*02:11	0.6479986220598221	0.34672749972245975	ambiguous
IIWDVSKGQKI	HLA-A*02:11	0.9676820397377014	0.02235626697606976	binder
IIWEIEVPKHLV	HLA-A*02:11	0.6079288884997368	0.3241137714570697	ambiguous
IIYIVHDEV	HLA-A*02:11	0.7007769405841827	0.15091739063958437	binder
ILAAIVNHL	HLA-A*02:11	0.987408709526062	0.007591955247496758	binder
ILAPAGSLPKI	HLA-A*02:11	0.9560480356216431	0.04064632943515466	binder
ILAPCKLETV	HLA-A*02:11	0.9103131532669068	0.061348991310779005	binder
ILDDIGHGV	HLA-A*02:11	0.9965104579925537	0.0020094817297272682	binder
ILDEPTNHL	HLA-A*02:11	0.9929779410362244	0.003378429737272467	binder
ILDESHERV	HLA-A*02:11	0.9966068267822266	0.0025079666139665438	binder
ILDEVIFKL	HLA-A*02:11	0.9993465900421142	0.0005233660369137783	binder
ILDKIVQKV	HLA-A*02:11	0.9962633609771728	0.002363633082898258	binder
ILDKKVEKV	HLA-A*02:11	0.9715294599533081	0.036627782400018453	binder
ILDLIKKGV	HLA-A*02:11	0.8487700939178466	0.08421767202827095	binder
ILFDPKTSV	HLA-A*02:11	0.9818698048591614	0.009388218912038377	binder
ILFLIAGKIV	HLA-A*02:11	0.3990525409579277	0.2507603950039539	ambiguous
ILFNRVLGV	HLA-A*02:11	0.9845178365707398	0.01026728684887144	binder
ILFPLRFTL	HLA-A*02:11	0.9629246592521667	0.024165150590372803	binder
ILFPPDQFECL	HLA-A*02:11	0.9134868383407593	0.050213139322700474	binder
ILFYVEHQA	HLA-A*02:11	0.7504835486412048	0.14934255033637006	binder
ILGKVYSV	HLA-A*02:11	0.8732537269592285	0.13918420985372237	binder
ILGPIPSHM	HLA-A*02:11	0.8572938919067383	0.045109083202689484	binder
ILGPKPQGV	HLA-A*02:11	0.9523190379142761	0.03196198625358624	binder
ILGPTFTL	HLA-A*02:11	0.6966260671615601	0.20220848936853447	binder
ILHEIALGV	HLA-A*02:11	0.9929157614707946	0.004428445388085384	binder
ILHHVNIGL	HLA-A*02:11	0.9297349572181701	0.03079073135696269	binder
ILHSVTTNL	HLA-A*02:11	0.8777883648872375	0.09827871647506518	binder
ILIEKEYLERV	HLA-A*02:11	0.8405125677585602	0.20725809788884672	binder
ILLAEVPTM	HLA-A*02:11	0.9578395843505859	0.007177882579202769	binder
ILLDDTGLAYI	HLA-A*02:11	0.9575188040733338	0.038538806159507236	binder
ILLDNEFHV	HLA-A*02:11	0.9923777222633362	0.005599802909040566	binder
ILLEMIHSI	HLA-A*02:11	0.989839494228363	0.004395521850363843	binder
ILLNIEHRI	HLA-A*02:11	0.9302928805351257	0.05603361574231025	binder
ILMEHIHKL	HLA-A*02:11	0.9986080884933471	0.0009864009401940029	binder
ILMEHIHKLKA	HLA-A*02:11	0.8798364698886871	0.19740662010243562	binder
ILMHHPPQV	HLA-A*02:11	0.9952505469322205	0.0016547358971921748	binder
ILNDPSQSEVM	HLA-A*02:11	0.7155924797058105	0.2701506043683802	binder
ILNEFPGHGL	HLA-A*02:11	0.9564828872680664	0.03988957308878362	binder
ILNEIVNFV	HLA-A*02:11	0.9968955516815186	0.0017232058614437273	binder
ILNKQEFFV	HLA-A*02:11	0.9428089141845704	0.046952828053806336	binder
ILPPTRPTDKP	HLA-A*02:11	0.27920878753066064	0.27417945587748493	not-binder
ILPPTRPTDKPL	HLA-A*02:11	0.5409784063696861	0.28081624885269485	ambiguous
ILPSYIPVRV	HLA-A*02:11	0.9439932942390442	0.0524495559078461	binder
ILQDLTFVHL	HLA-A*02:11	0.9249593853950501	0.05825743551948929	binder
ILQDPRLITPL	HLA-A*02:11	0.6806271731853485	0.19724749832241445	binder
ILQSKEPAYV	HLA-A*02:11	0.7396478891372681	0.17450515599062855	binder
ILSDPSVFSPL	HLA-A*02:11	0.8726577162742615	0.0818476703751583	binder
ILSEIKEAV	HLA-A*02:11	0.9886875867843627	0.007781096234184828	binder
ILSEVQQAV	HLA-A*02:11	0.9891540765762329	0.008940775112015027	binder
ILSGVIRSV	HLA-A*02:11	0.9880804300308228	0.00855650045406767	binder
ILTDITKGV	HLA-A*02:11	0.9795209765434265	0.013759432430245942	binder
ILWAPDEESGV	HLA-A*02:11	0.9819131135940552	0.020271514132742124	binder
ILWEHLEIL	HLA-A*02:11	0.9903406500816345	0.0036061149792608062	binder
ILWETVPSM	HLA-A*02:11	0.9769158124923706	0.01737953966093471	binder
ILWSERPTKV	HLA-A*02:11	0.9410497188568115	0.04608632173917673	binder
ILWSHLELL	HLA-A*02:11	0.9832548856735229	0.007473028511453502	binder
ILYDKDHYKL	HLA-A*02:11	0.9690271854400635	0.01880714501686864	binder
ILYDKLEKI	HLA-A*02:11	0.9811117053031921	0.011413046741002198	binder
ILYDLQQNL	HLA-A*02:11	0.9714964270591736	0.01969324559878508	binder
ILYGEVEKL	HLA-A*02:11	0.9898545622825623	0.0074435968816719015	binder
ILYGKIIHL	HLA-A*02:11	0.9953562140464782	0.002948056136776983	binder
ILYRVGDGV	HLA-A*02:11	0.8993124127388	0.054184153575297815	binder
ILYTLPKLGV	HLA-A*02:11	0.7948542535305023	0.17784946665203494	binder
IMAQLPQEQKA	HLA-A*02:11	0.6160386681556702	0.3176226092647467	ambiguous
IMDKLKEYL	HLA-A*02:11	0.8774817764759064	0.19691401092044233	binder
IMDRIYKNV	HLA-A*02:11	0.9359112620353699	0.04685112096381289	binder
IMFQKPVEV	HLA-A*02:11	0.9878561615943908	0.013323445451969463	binder
IMLEALERV	HLA-A*02:11	0.9919464230537415	0.0070421890602647055	binder
IMLSEKHLISV	HLA-A*02:11	0.8785834789276123	0.11410238808335177	binder
IMPAFIFEHI	HLA-A*02:11	0.8179014801979065	0.14086180212158095	binder
IMQLLRDNL	HLA-A*02:11	0.5201231807470321	0.20424144895153967	ambiguous
IMWPIIAKL	HLA-A*02:11	0.9800035715103149	0.018641829347103386	binder
IPSFNLIGDSL	HLA-A*02:11	0.04739291430742014	0.05607522802291813	not-binder
IQAERVRGV	HLA-A*02:11	0.6024140119552612	0.20658430564388494	ambiguous
IQDEIRSVI	HLA-A*02:11	0.5385160505771637	0.20132248691872312	ambiguous
IQDRAVPSL	HLA-A*02:11	0.7039717614650727	0.18922687449149211	binder
IQLVHGLKL	HLA-A*02:11	0.2774981871247292	0.1442299547325969	not-binder
IQVEKVFSI	HLA-A*02:11	0.94475816488266	0.06198963326779688	binder
IQVNCPPAV	HLA-A*02:11	0.7524674654006958	0.10823386833655549	binder
IQVSPEIFQFL	HLA-A*02:11	0.49536033868789675	0.2663788959604037	ambiguous
IQVTKVTQV	HLA-A*02:11	0.7601320087909699	0.26305119573991065	binder
ISEGSVKFDI	HLA-A*02:11	0.021247661719098688	0.01597824780388366	not-binder
ISERYGPVFTI	HLA-A*02:11	0.2490880667726742	0.3215394755718904	not-binder
ISPDVFTHV	HLA-A*02:11	0.9269418954849243	0.0716208195536455	binder
ISPSRTEAL	HLA-A*02:11	0.35325964987277986	0.12484045519364005	not-binder
ISPTGHSL	HLA-A*02:11	0.2794715422205627	0.2626062979087367	not-binder
ITDDLHFYV	HLA-A*02:11	0.9640185475349426	0.034827555944394906	binder
ITFPVSEEL	HLA-A*02:11	0.5591511130332947	0.3040083021548433	ambiguous
ITMEIVNKL	HLA-A*02:11	0.9462445616722107	0.04279024202016607	binder
ITPTGTHPL	HLA-A*02:11	0.4123367667198181	0.2522724720213634	ambiguous
ITTDVLYTI	HLA-A*02:11	0.8122745037078858	0.09137594829466247	binder
IVLDPLKATHAV	HLA-A*02:11	0.7201842233538628	0.3359994914933119	binder
IVLPAGALHQV	HLA-A*02:11	0.904111671447754	0.08363273061227232	binder
IVNEPPPKL	HLA-A*02:11	0.8705398797988891	0.13506807826730857	binder
IVRDIKEKL	HLA-A*02:11	0.3146571010351181	0.14670531497491632	not-binder
IVSMGSLFPVI	HLA-A*02:11	0.1338597746042069	0.15908106389844942	not-binder
IVWKIKETV	HLA-A*02:11	0.8008828639984131	0.06140787707163698	binder
IWGKVTRA	HLA-A*02:11	0.059681065985932945	0.07743877247880539	not-binder
IYLSDLTYI	HLA-A*02:11	0.3701298128813505	0.2994993668621475	ambiguous
KAAKIRVSV	HLA-A*02:11	0.35666823387145996	0.1298865491794141	not-binder
KAAQIKEHL	HLA-A*02:11	0.3382321409881115	0.25982429063732687	not-binder
KAEGVLLDYL	HLA-A*02:11	0.07173715084791184	0.022224738112870884	not-binder
KAFNISTTL	HLA-A*02:11	0.47907828390598295	0.28391093348808566	ambiguous
KAFSIGSNLNV	HLA-A*02:11	0.4399334490299225	0.2511389422172267	ambiguous
KAPAPRPSL	HLA-A*02:11	0.4898464858531952	0.08970707551994928	ambiguous
KAPEVPTEGV	HLA-A*02:11	0.6235894680023193	0.1175520533932096	binder
KAPPAPLAA	HLA-A*02:11	0.6042582258582115	0.3202423664809278	ambiguous
KAPPARPVKGAY	HLA-A*02:11	0.29715871810913086	0.23557598684941208	not-binder
KAPSAARSL	HLA-A*02:11	0.09991969242691993	0.07168478083895757	not-binder
KEHLTEQI	HLA-A*02:11	0.04908332831691951	0.054857463560860374	not-binder
KFLLTSVFPQL	HLA-A*02:11	0.18937286473810672	0.1674915962960647	not-binder
KIADFGWSV	HLA-A*02:11	0.9861514449119568	0.00891488710489537	binder
KIADMGHLKYYL	HLA-A*02:11	0.4235799804329872	0.3073993793266464	ambiguous
KIAEIKSLL	HLA-A*02:11	0.8742559432983399	0.11206626220767468	binder
KIAWISETL	HLA-A*02:11	0.8438942909240723	0.1174206061160872	binder
KIFDVRNGGQILI	HLA-A*02:11	0.7799417197704315	0.20197935857243102	binder
KIFEFKETL	HLA-A*02:11	0.9199652791023254	0.07138333648828689	binder
KIFLLKVLL	HLA-A*02:11	0.31875293850898745	0.08879408347686549	not-binder
KIFNITDNAAI	HLA-A*02:11	0.6240281075239181	0.2742870907610105	ambiguous
KIFNITDNA	HLA-A*02:11	0.592868423461914	0.23211034162917474	ambiguous
KIFNNQEFA	HLA-A*02:11	0.6391153872013092	0.1692726444453044	binder
KIFPMGDRLYI	HLA-A*02:11	0.7540406584739685	0.1647293229968364	binder
KIFQVAQEL	HLA-A*02:11	0.8799638271331787	0.04342314651958142	binder
KIFSGVFVKV	HLA-A*02:11	0.9669140815734864	0.019249118887546872	binder
KIGPITPLEF	HLA-A*02:11	0.49633583426475525	0.35016613353087417	ambiguous
KIIDIQEKV	HLA-A*02:11	0.995508897304535	0.0027550963113215894	binder
KIKELNKKEAV	HLA-A*02:11	0.4215698689222336	0.27982401980745814	ambiguous
KILDIGLAYI	HLA-A*02:11	0.8606738924980164	0.15514884454497935	binder
KILDVASLEVL	HLA-A*02:11	0.9249263882637024	0.0649484352881131	binder
KILETLYTL	HLA-A*02:11	0.9763085126876831	0.02185398620000885	binder
KILPTLEAV	HLA-A*02:11	0.9631104230880737	0.021496524846691983	binder
KILSTGKYLNV	HLA-A*02:11	0.7441510915756225	0.13187797857157438	binder
KIMDATNILV	HLA-A*02:11	0.9523326277732849	0.03809070499462923	binder
KIMDLIGIQT	HLA-A*02:11	0.6025149822235107	0.16325895977894397	binder
KIMKLAANI	HLA-A*02:11	0.6855416417121887	0.2128486904980076	binder
KIMTEKELLAV	HLA-A*02:11	0.8240699768066406	0.14153801328020835	binder
KINEAIVAV	HLA-A*02:11	0.9765440583229065	0.011502902084099226	binder
KIPTPIVGV	HLA-A*02:11	0.927081298828125	0.03086574303555892	binder
KIQEILTQV	HLA-A*02:11	0.9928968787193299	0.0033551817114123514	binder
KISVIVETV	HLA-A*02:11	0.9375917077064514	0.02752199663295728	binder
KITTVIQHV	HLA-A*02:11	0.9245651245117188	0.06604100703339331	binder
KIVVVTAGV	HLA-A*02:11	0.6953692674636841	0.12610254190237707	binder
KIWAPTAEA	HLA-A*02:11	0.9117797613143921	0.065004117122727	binder
KIWDLEGKI	HLA-A*02:11	0.8595356583595276	0.07826623471400299	binder
KIWDLKERTNV	HLA-A*02:11	0.9223289012908935	0.08602304941624571	binder
KIWDPVHRV	HLA-A*02:11	0.9897202610969543	0.011911700378174234	binder
KIWDVSVNS	HLA-A*02:11	0.7892727971076965	0.172799901168192	binder
KIWDVSVNSV	HLA-A*02:11	0.9700129270553589	0.04402085733507498	binder
KIWDVSVNSVV	HLA-A*02:11	0.973694133758545	0.025114621809285278	binder
KIWTPTAKA	HLA-A*02:11	0.6608449518680573	0.19973019773586023	binder
KIWTSVPYL	HLA-A*02:11	0.9631974220275878	0.03170928613021758	binder
KIYEGQVEV	HLA-A*02:11	0.9943512201309204	0.005106150896758759	binder
KIYEHHIKV	HLA-A*02:11	0.9608814597129822	0.04909349378284149	binder
KIYEPPRYMSV	HLA-A*02:11	0.6869737446308136	0.2819233550819565	binder
KIYQWINEL	HLA-A*02:11	0.9776750326156616	0.02301740124987992	binder
KKSVQYDDVPEYK	HLA-A*02:11	0.10436481162905693	0.0809455463625655	not-binder
KLAAVVNNL	HLA-A*02:11	0.9863793969154357	0.01080555230391644	binder
KLADDVDLEQV	HLA-A*02:11	0.9976593852043152	0.002131856679729402	binder
KLADKLYNL	HLA-A*02:11	0.9966946601867676	0.0024999156638327124	binder
KLAEFIDFL	HLA-A*02:11	0.996889615058899	0.0028913219093136414	binder
KLAEIRHEV	HLA-A*02:11	0.998726999759674	0.0007098270290259187	binder
KLAEIVKQV	HLA-A*02:11	0.9992132902145385	0.00043567842677352087	binder
KLAESVEKA	HLA-A*02:11	0.9770326137542724	0.020464530598127945	binder
KLAEVSQNI	HLA-A*02:11	0.9938385248184204	0.004852073970462575	binder
KLAKLQAQV	HLA-A*02:11	0.9676652789115906	0.008394604590690245	binder
KLAKQPETV	HLA-A*02:11	0.9810178399085998	0.009499821990552649	binder
KLAPPPKKA	HLA-A*02:11	0.8525305032730103	0.12153676163468845	binder
KLDDIVQHI	HLA-A*02:11	0.9978857398033142	0.0011327171719220576	binder
KLDDLTQDLTV	HLA-A*02:11	0.9883057475090027	0.014871318584542374	binder
KLDHINMNL	HLA-A*02:11	0.9881063342094422	0.007158956292797286	binder
KLDLIHESI	HLA-A*02:11	0.9478433132171631	0.034516472907347495	binder
KLDQVIIHV	HLA-A*02:11	0.995333981513977	0.006000861912577018	binder
KLDSPRVTV	HLA-A*02:11	0.9641026139259339	0.020111805920466658	binder
KLEEIIHQI	HLA-A*02:11	0.9937632918357849	0.005872265312885872	binder
KLFDAPLSI	HLA-A*02:11	0.9927937388420105	0.003537242604298882	binder
KLFDFPGRGASQI	HLA-A*02:11	0.9151087045669556	0.09287777280817962	binder
KLFDIFSQQV	HLA-A*02:11	0.9966203093528747	0.002249856397385012	binder
KLFDLDEKL	HLA-A*02:11	0.9859721660614014	0.009711391854106551	binder
KLFDLDEKLML	HLA-A*02:11	0.9978297591209412	0.001169499420348252	binder
KLFDLLDVL	HLA-A*02:11	0.9078307151794434	0.09449281784912236	binder
KLFDRPQEL	HLA-A*02:11	0.9947444081306458	0.003711632159843776	binder
KLFDRPQELKL	HLA-A*02:11	0.9989154458045959	0.0005044562554267288	binder
KLFDTQHRV	HLA-A*02:11	0.9958155035972596	0.0026754917719817198	binder
KLFDTQQFL	HLA-A*02:11	0.9908055782318115	0.007437036646075976	binder
KLFEGLKFFL	HLA-A*02:11	0.9923070669174194	0.00528501481907227	binder
KLFEKVKEV	HLA-A*02:11	0.9992780804634094	0.0005353874167990801	binder
KLFGHLTSA	HLA-A*02:11	0.9857832789421082	0.009335206034418063	binder
KLFKAPAYI	HLA-A*02:11	0.9795275926589966	0.010783925925142603	binder
KLFLVNNKI	HLA-A*02:11	0.7616652727127076	0.07573363210017435	binder
KLFNHPNIVPYRA	HLA-A*02:11	0.2651373784057796	0.28283867254398143	not-binder
KLFNVTSTL	HLA-A*02:11	0.9434997081756592	0.04126602269216947	binder
KLFPDTPLAL	HLA-A*02:11	0.9949535965919495	0.0028160229987571036	binder
KLFPFYFHI	HLA-A*02:11	0.9951247096061706	0.00473915686613806	binder
KLFPGFEIETV	HLA-A*02:11	0.9923576474189758	0.008916954896950283	binder
KLFSILSTV	HLA-A*02:11	0.9902167797088623	0.00919632895988319	binder
KLFSLEHFL	HLA-A*02:11	0.9796778440475464	0.012845084383419619	binder
KLFSLQDLL	HLA-A*02:11	0.9061066031455993	0.05519584485450312	binder
KLFVFDERYAL	HLA-A*02:11	0.7639553189277649	0.18366938991854728	binder
KLFVIAQKI	HLA-A*02:11	0.8624359011650086	0.08006069045932242	binder
KLGEIVTTI	HLA-A*02:11	0.98968106508255	0.007455279752552904	binder
KLGHTDILVGV	HLA-A*02:11	0.8473595023155213	0.17773659480458676	binder
KLGPAPKTL	HLA-A*02:11	0.7875096321105957	0.05862819162310772	binder
KLGSVPVTV	HLA-A*02:11	0.9808968424797058	0.014057453675232071	binder
KLHAVVETL	HLA-A*02:11	0.975459623336792	0.019973719617401867	binder
KLHDFGYRGV	HLA-A*02:11	0.8396520376205444	0.09217366915819425	binder
KLHDINAQL	HLA-A*02:11	0.982859992980957	0.009095948228880811	binder
KLHGVNINV	HLA-A*02:11	0.9778785705566406	0.015267286860845825	binder
KLHLILDYV	HLA-A*02:11	0.8898985385894775	0.08216836491208573	binder
KLHYVVTEV	HLA-A*02:11	0.982185709476471	0.008710649811447091	binder
KLIDFGSGALL	HLA-A*02:11	0.9925158619880676	0.003284908071595982	binder
KLIDKLDSL	HLA-A*02:11	0.9923766136169434	0.007010532019996111	binder
KLIDLSQVMYL	HLA-A*02:11	0.9799050331115723	0.01896986011149214	binder
KLIEELETL	HLA-A*02:11	0.9960655689239502	0.002011292196865407	binder
KLIELKAEI	HLA-A*02:11	0.972442376613617	0.013143059420123776	binder
KLIGQVHEV	HLA-A*02:11	0.9988828778266907	0.0007527358579825497	binder
KLILLITQV	HLA-A*02:11	0.9293255925178527	0.04890396694950057	binder
KLIQLPVVYV	HLA-A*02:11	0.9339499115943909	0.04154839810532803	binder
KLISELQKL	HLA-A*02:11	0.9928037524223328	0.003278372983776704	binder
KLKNVNFEV	HLA-A*02:11	0.9725420355796814	0.014537551092733294	binder
KLLAVIHEL	HLA-A*02:11	0.9958015203475952	0.0032962373551780684	binder
KLLDEAIQAV	HLA-A*02:11	0.9962264895439148	0.003846901241600622	binder
KLLDEDEIRGYKL	HLA-A*02:11	0.993435800075531	0.0038488984508388926	binder
KLLDFGSLSNL	HLA-A*02:11	0.9820221304893494	0.018271486646132123	binder
KLLDFGSLSNLQV	HLA-A*02:11	0.9169733166694641	0.12243867650081025	binder
KLLDIRSYL	HLA-A*02:11	0.9883903503417969	0.006671525258075557	binder
KLLDISELDM	HLA-A*02:11	0.8943746328353882	0.10159770029083962	binder
KLLDISELDMV	HLA-A*02:11	0.9721138596534729	0.03870547586240174	binder
KLLDKISEL	HLA-A*02:11	0.9990044713020325	0.0009000068524172051	binder
KLLDKISSV	HLA-A*02:11	0.9985555052757263	0.000909116707962727	binder
KLLDLENENMMRV	HLA-A*02:11	0.7968454092741013	0.3527418459481215	binder
KLLDLKKQLAV	HLA-A*02:11	0.9830519318580627	0.015669770872802528	binder
KLLDLQVRV	HLA-A*02:11	0.9949695825576782	0.002232164123817226	binder
KLLDLSDSTSV	HLA-A*02:11	0.9915086030960083	0.011538479210371908	binder
KLLDMVGKVQI	HLA-A*02:11	0.9892067313194275	0.011695456344516955	binder
KLLDPEDISV	HLA-A*02:11	0.9930416107177734	0.007908520310568407	binder
KLLDPEDVAVQL	HLA-A*02:11	0.9985290884971618	0.0018224094543298694	binder
KLLDQMPSL	HLA-A*02:11	0.9935128211975097	0.006147250317273242	binder
KLLDSMHEV	HLA-A*02:11	0.9968753218650818	0.0019819537720847462	binder
KLLDVVHPA	HLA-A*02:11	0.9883318662643432	0.008568854516771182	binder
KLLEGTIVNV	HLA-A*02:11	0.9959126710891724	0.003906912971380283	binder
KLLEIMTRI	HLA-A*02:11	0.9891704201698304	0.0055414585901081915	binder
KLLEKAFSI	HLA-A*02:11	0.9956117391586303	0.004319264454428804	binder
KLLEKERL	HLA-A*02:11	0.4891264945268631	0.2339415343808968	ambiguous
KLLEKLYKV	HLA-A*02:11	0.9971758961677551	0.0021366661171852847	binder
KLLELDPEHQRA	HLA-A*02:11	0.8199958354234695	0.32838387771694755	binder
KLLEPVPVSV	HLA-A*02:11	0.9952088594436646	0.003068937199605035	binder
KLLERVSAI	HLA-A*02:11	0.9867859482765198	0.008743922022675162	binder
KLLETELLQEI	HLA-A*02:11	0.9869643211364746	0.012475635396838729	binder
KLLEVNGTKGLSV	HLA-A*02:11	0.9387957572937011	0.07192205996886449	binder
KLLEVSDDPQVLAV	HLA-A*02:11	0.9440321564674378	0.05547183613549168	binder
KLLEVYEQL	HLA-A*02:11	0.9973504543304443	0.0024719542474051473	binder
KLLFWVTEV	HLA-A*02:11	0.9766221284866333	0.011853547638322661	binder
KLLGELHTL	HLA-A*02:11	0.9913023352622986	0.006002827475371395	binder
KLLGNIKNV	HLA-A*02:11	0.9892236828804016	0.008054882348490817	binder
KLLKLFQGV	HLA-A*02:11	0.9742599368095398	0.020118536641203895	binder
KLLNLISKL	HLA-A*02:11	0.9843237638473511	0.008645912744339708	binder
KLLPDTILEKL	HLA-A*02:11	0.9986378073692321	0.0015813352883704882	binder
KLLPGSAIQAL	HLA-A*02:11	0.994810688495636	0.004085346245202915	binder
KLLPQLTYL	HLA-A*02:11	0.9862014174461364	0.008293067907614726	binder
KLLSHSLLVTL	HLA-A*02:11	0.9085596799850464	0.06082850566969887	binder
KLLSSEDIEGMRL	HLA-A*02:11	0.8512846469879151	0.2049106465289675	binder
KLLTEVHAA	HLA-A*02:11	0.9147493600845337	0.09884318197753161	binder
KLMALGPIRL	HLA-A*02:11	0.9791279911994935	0.020224475825357493	binder
KLMDEVAGIVA	HLA-A*02:11	0.9859173178672791	0.018847823157911527	binder
KLMDHIYAV	HLA-A*02:11	0.9987732291221618	0.0011350493955539435	binder
KLMDLDVEQL	HLA-A*02:11	0.9952104210853576	0.005007470515182474	binder
KLMDLRNEYL	HLA-A*02:11	0.9755985617637635	0.021952076713968233	binder
KLMDQLEAL	HLA-A*02:11	0.9926225185394287	0.006578669401885565	binder
KLMDVGLIAI	HLA-A*02:11	0.9807031273841857	0.017881805805950828	binder
KLMEEIREL	HLA-A*02:11	0.9990343809127807	0.0010874945799575835	binder
KLMELLEEI	HLA-A*02:11	0.9976178765296936	0.0024034493260392652	binder
KLMELYERL	HLA-A*02:11	0.9949068665504456	0.0060782691497732605	binder
KLMGIVNKV	HLA-A*02:11	0.996287178993225	0.002753124865307793	binder
KLMNVDPDSVVL	HLA-A*02:11	0.9598876476287842	0.05044918320410663	binder
KLMSDLQKL	HLA-A*02:11	0.9887253046035767	0.005872375955531052	binder
KLMSLGDIRL	HLA-A*02:11	0.9782248258590698	0.01812356076630194	binder
KLMTALVNV	HLA-A*02:11	0.9917547464370727	0.004696207566577694	binder
KLNDIKEKV	HLA-A*02:11	0.9933395385742188	0.00502793512184786	binder
KLNDLIQRL	HLA-A*02:11	0.9961112260818481	0.004306303493559476	binder
KLNEIVDQI	HLA-A*02:11	0.9941141605377197	0.0031622669277251753	binder
KLNLLTEYI	HLA-A*02:11	0.8071562647819519	0.1534011885842685	binder
KLNNLNKKL	HLA-A*02:11	0.41260438561439516	0.12302294200246953	not-binder
KLNPQQFEV	HLA-A*02:11	0.9952711701393128	0.004195645734905127	binder
KLPAEPPALL	HLA-A*02:11	0.8969927430152893	0.17284138544754565	binder
KLPGRENKTAV	HLA-A*02:11	0.6848543524742127	0.2768314506691219	binder
KLPPPPPQA	HLA-A*02:11	0.9771740674972534	0.025063417690160926	binder
KLPTRPASTGV	HLA-A*02:11	0.7926351070404053	0.14119424118171792	binder
KLQDAEIARL	HLA-A*02:11	0.9822327017784118	0.012689426121730546	binder
KLQDLTDVQI	HLA-A*02:11	0.9318652272224426	0.043620256100421265	binder
KLQDLTDVQIMA	HLA-A*02:11	0.909269106388092	0.08756447313784814	binder
KLQDQIFNL	HLA-A*02:11	0.9959911108016968	0.0032435379854677785	binder
KLQEFLQTL	HLA-A*02:11	0.9899654507637023	0.006993022220652357	binder
KLQEKIQEL	HLA-A*02:11	0.9980451107025147	0.0020362846166697914	binder
KLQELEARV	HLA-A*02:11	0.9791508197784424	0.021347262731579376	binder
KLQELNYNL	HLA-A*02:11	0.9918088316917419	0.005160015469322774	binder
KLQEQIFHL	HLA-A*02:11	0.9981360912322998	0.0012246049528934454	binder
KLQEQIHRV	HLA-A*02:11	0.9972510218620301	0.001415906877272056	binder
KLQEVGQVSV	HLA-A*02:11	0.9781284213066102	0.014844456467892746	binder
KLQEVLDYL	HLA-A*02:11	0.9850786805152894	0.02122974800359173	binder
KLSEPSSLQYL	HLA-A*02:11	0.9737133145332336	0.023773548655881712	binder
KLTEIRHEV	HLA-A*02:11	0.9923972964286805	0.004149337210235406	binder
KLTEMRGIYA	HLA-A*02:11	0.5725314438343048	0.300064480230854	ambiguous
KLTENLVAL	HLA-A*02:11	0.9772856831550598	0.017528691442261463	binder
KLVEIPTKMRV	HLA-A*02:11	0.7829316258430481	0.2047914711721368	binder
KLVELDATGV	HLA-A*02:11	0.9486107110977173	0.056567733736063816	binder
KLVELPYTV	HLA-A*02:11	0.9936957955360413	0.00418044515805908	binder
KLWDIINVNI	HLA-A*02:11	0.9955841183662415	0.002985010030298558	binder
KLWDINAHI	HLA-A*02:11	0.9969434261322021	0.001906590304052731	binder
KLWDIRDGM	HLA-A*02:11	0.9644275069236755	0.019156320799376667	binder
KLWDISEVMV	HLA-A*02:11	0.9938282489776611	0.006676756566190583	binder
KLWDLLYKL	HLA-A*02:11	0.9914971947669983	0.008745867316267902	binder
KLWDPRTPCNA	HLA-A*02:11	0.9334548473358154	0.10427814927554678	binder
KLWDPTVGKSL	HLA-A*02:11	0.9979347109794616	0.0029747214587520884	binder
KLWDVRDSM	HLA-A*02:11	0.903245484828949	0.05629167245731453	binder
KLWDVREGM	HLA-A*02:11	0.9737662076950073	0.018374009906050575	binder
KLWEAESKL	HLA-A*02:11	0.9843393445014954	0.01267302332631615	binder
KLWELLYKL	HLA-A*02:11	0.992300009727478	0.00848397115089545	binder
KLWEMDNML	HLA-A*02:11	0.9861117005348206	0.008141136518249163	binder
KLWEMDNMLI	HLA-A*02:11	0.9849910855293273	0.011322301945895655	binder
KLWEMDNMLIQI	HLA-A*02:11	0.8630507826805115	0.10661666164391069	binder
KLWESPNVL	HLA-A*02:11	0.9918266057968139	0.005915265868940266	binder
KLWEVSSGELLL	HLA-A*02:11	0.9958330750465393	0.002941124489964453	binder
KLWIIMEYL	HLA-A*02:11	0.9352368354797364	0.04805159387218442	binder
KLWKGARSV	HLA-A*02:11	0.911104929447174	0.05956309428294712	binder
KLWPLFVKL	HLA-A*02:11	0.9869990944862366	0.011332792189632613	binder
KLWPLPKALL	HLA-A*02:11	0.8993239998817444	0.1271540101101915	binder
KLWQTPLHV	HLA-A*02:11	0.9917710304260254	0.00672071397427257	binder
KLWTIHELL	HLA-A*02:11	0.9137583017349243	0.11692240876991787	binder
KLWVPDEEV	HLA-A*02:11	0.9636058688163758	0.02497963525879229	binder
KLYDGFQYL	HLA-A*02:11	0.996529757976532	0.004255575833537889	binder
KLYDIDVAKV	HLA-A*02:11	0.9958213806152344	0.0033024904619997444	binder
KLYDIEQQQI	HLA-A*02:11	0.9900477051734924	0.007947272617106347	binder
KLYEAVPQL	HLA-A*02:11	0.9977355837821961	0.0018367478490575629	binder
KLYEGKTKEV	HLA-A*02:11	0.9953711271286011	0.003736434456076442	binder
KLYEKKLLKL	HLA-A*02:11	0.9781059503555298	0.013997608524775515	binder
KLYELESHRDQM	HLA-A*02:11	0.8767478346824646	0.13600114485386583	binder
KLYEQHHVV	HLA-A*02:11	0.9972972273826599	0.0009925450795526247	binder
KLYGKPIRV	HLA-A*02:11	0.9980641365051269	0.001702867202509483	binder
KLYNPENIYL	HLA-A*02:11	0.9857876420021057	0.010338260409754989	binder
KLYRPGSVAYV	HLA-A*02:11	0.909637176990509	0.14115059848599118	binder
KLYSISSQV	HLA-A*02:11	0.9803640484809876	0.008870994275830223	binder
KLYTGLREV	HLA-A*02:11	0.9937552690505982	0.003003123075232541	binder
KMADEDALRKI	HLA-A*02:11	0.9916704416275024	0.011186591362109085	binder
KMADIEYRL	HLA-A*02:11	0.990973699092865	0.007842761602329896	binder
KMADIGGHAI	HLA-A*02:11	0.9157313346862793	0.05723076389162797	binder
KMAEEKLTHKMEA	HLA-A*02:11	0.4292231058701873	0.37440375084971006	ambiguous
KMAEIKVKL	HLA-A*02:11	0.9916061520576477	0.007525951598502179	binder
KMAEMLVEL	HLA-A*02:11	0.9948729515075684	0.004773618970290943	binder
KMAIITTHL	HLA-A*02:11	0.9477964043617249	0.01819982008398639	binder
KMAPALRKV	HLA-A*02:11	0.9597893357276917	0.027948248499235502	binder
KMAPPPKEV	HLA-A*02:11	0.9929070472717285	0.003453667970679304	binder
KMDASLGNLFA	HLA-A*02:11	0.7687849879264832	0.17866490161034776	binder
KMDDPDYWRTV	HLA-A*02:11	0.9869945049285889	0.01260909087442346	binder
KMDDPTVNWSI	HLA-A*02:11	0.9655876517295837	0.0223328571799146	binder
KMDEVLYSI	HLA-A*02:11	0.9929827809333801	0.007635553478811037	binder
KMDLLVEKV	HLA-A*02:11	0.9867817401885987	0.013102429876813584	binder
KMDWIFHTI	HLA-A*02:11	0.9831939578056336	0.015670670002107586	binder
KMFDLNGDGEV	HLA-A*02:11	0.9964690327644348	0.0038390736003064284	binder
KMFEVDMKI	HLA-A*02:11	0.9893890023231506	0.009380867750761222	binder
KMFFLIDKV	HLA-A*02:11	0.9363821029663086	0.07783070411018593	binder
KMFFLIEKI	HLA-A*02:11	0.9107993125915528	0.14135944483632554	binder
KMFKMSEKI	HLA-A*02:11	0.8019970715045929	0.23037135005037065	binder
KMFQVHQVL	HLA-A*02:11	0.9242122173309326	0.05649303701098816	binder
KMIEDGKIHTV	HLA-A*02:11	0.9986674308776855	0.0017106456637627208	binder
KMLAKVKQV	HLA-A*02:11	0.9572045564651489	0.029261615615550275	binder
KMLDKIISI	HLA-A*02:11	0.9952636241912842	0.004170878715378226	binder
KMLEKLPEL	HLA-A*02:11	0.9973602890968323	0.002426713198627927	binder
KMLELTNRL	HLA-A*02:11	0.9851304411888122	0.011635016153162392	binder
KMMDKVEFV	HLA-A*02:11	0.9967388868331909	0.004477445745439283	binder
KMMDLEHKV	HLA-A*02:11	0.9957984089851379	0.0043624281538101675	binder
KMMDPRVLHHM	HLA-A*02:11	0.9347318172454834	0.06191853805080499	binder
KMMDVTVTI	HLA-A*02:11	0.9958343267440796	0.0034884127175850038	binder
KMMLIVNMV	HLA-A*02:11	0.9719821810722351	0.024026707836103153	binder
KMNEKIASL	HLA-A*02:11	0.9894621849060059	0.009271057953626042	binder
KMNEKLYTV	HLA-A*02:11	0.9911491632461548	0.00942716322583483	binder
KMPEINAKV	HLA-A*02:11	0.9948326945304871	0.003919065657213967	binder
KMQETLVGL	HLA-A*02:11	0.9825003504753113	0.019699187386062838	binder
KMVLQHHNQLLI	HLA-A*02:11	0.0590414713275095	0.09092048071092876	not-binder
KMVYIYHSL	HLA-A*02:11	0.9190731644630432	0.0468152439376815	binder
KMWDLSSNQAI	HLA-A*02:11	0.9843894958496093	0.009508847416566575	binder
KMWDPHNDPNA	HLA-A*02:11	0.9675031065940857	0.05299251979765794	binder
KMWDVSTGM	HLA-A*02:11	0.9766330361366272	0.020457076863954062	binder
KMWEEAISL	HLA-A*02:11	0.9931865692138672	0.005623272396611581	binder
KMWENRQNL	HLA-A*02:11	0.9692108988761902	0.0336465475405625	binder
KMWENRQNLL	HLA-A*02:11	0.9629871487617493	0.024906188539125712	binder
KMWRDLEQL	HLA-A*02:11	0.9820933222770691	0.012300441757745114	binder
KMYAVDTRV	HLA-A*02:11	0.9341620802879333	0.03703589644550277	binder
KMYEEFLSKV	HLA-A*02:11	0.989815354347229	0.00986044990686959	binder
KQFLVKVLI	HLA-A*02:11	0.5487659513950348	0.17076582905173482	ambiguous
KQIDSVNHI	HLA-A*02:11	0.9667662382125854	0.04270022849013164	binder
KQLEVVHTL	HLA-A*02:11	0.991359269618988	0.006776176933514235	binder
KQMEKIQPA	HLA-A*02:11	0.9154242515563965	0.0813345987770547	binder
KQVEEIFNL	HLA-A*02:11	0.9893272042274475	0.005755338710949095	binder
KQWDVVSYL	HLA-A*02:11	0.9747145056724549	0.017905456331019816	binder
KQWKFPDGSFI	HLA-A*02:11	0.6871555358171463	0.3039649347735581	binder
KSFATKANV	HLA-A*02:11	0.24149509966373445	0.07361074659819555	not-binder
KSFSLRAQV	HLA-A*02:11	0.1723186381161213	0.11068563757985653	not-binder
KSVQYDDVPEYK	HLA-A*02:11	0.3007259426638484	0.33562871240232117	not-binder
KSWRVRYMV	HLA-A*02:11	0.09763899445533752	0.11803920620377849	not-binder
KSYELPDGQVI	HLA-A*02:11	0.13841550946235656	0.10024170432321054	not-binder
KTAAEDAIRNL	HLA-A*02:11	0.6840993523597717	0.228242159979401	binder
KTALIHDGL	HLA-A*02:11	0.33797859624028204	0.30175849601840354	not-binder
KTALITEVV	HLA-A*02:11	0.42246570289134977	0.2689711604273008	ambiguous
KTANITFSL	HLA-A*02:11	0.8767061591148376	0.08962351087294669	binder
KTASINQNV	HLA-A*02:11	0.7743100941181182	0.1795926407907526	binder
KTDVVVNSV	HLA-A*02:11	0.9096886515617371	0.03270590790176447	binder
KTFFTKEYL	HLA-A*02:11	0.3153657019138336	0.2479819776932959	not-binder
KTFQMAEYL	HLA-A*02:11	0.4326276175677776	0.24124636806044447	ambiguous
KTGRVYNV	HLA-A*02:11	0.28159119372721764	0.24056710630692715	not-binder
KTLDVDATYEI	HLA-A*02:11	0.6435139417648316	0.27434205221693125	binder
KTLELPHVFV	HLA-A*02:11	0.7338813006877899	0.2148039582359039	binder
KTLGKLWRL	HLA-A*02:11	0.9434646725654602	0.04967135158244336	binder
KTLPVAFKV	HLA-A*02:11	0.9415348410606384	0.039563434641063724	binder
KTMELNVGNEA	HLA-A*02:11	0.5282015770673751	0.3212665412598694	ambiguous
KTTTIAVEV	HLA-A*02:11	0.8102833390235901	0.12666134387888223	binder
KTWKVDVVL	HLA-A*02:11	0.2718673193827271	0.17700759715800476	not-binder
KTWNPKFTL	HLA-A*02:11	0.7187745213508606	0.1719083320141658	binder
KTYGVSFFL	HLA-A*02:11	0.8969083666801453	0.05731779846406442	binder
KVADPTPFHI	HLA-A*02:11	0.7946420788764954	0.25299612938836674	binder
KVAEAPPNL	HLA-A*02:11	0.966208815574646	0.012495319137228364	binder
KVAEITELI	HLA-A*02:11	0.9455544352531433	0.052193817533291054	binder
KVAELFEKL	HLA-A*02:11	0.9858619809150696	0.012294963613648754	binder
KVAELKQEL	HLA-A*02:11	0.9494793176651001	0.04483837638951781	binder
KVAPAPAVV	HLA-A*02:11	0.9258561968803406	0.04184309884094072	binder
KVARLDNIFL	HLA-A*02:11	0.34725876431912184	0.2898833390666304	not-binder
KVASLLHQV	HLA-A*02:11	0.9621208071708679	0.03484100143315809	binder
KVDTVWVNV	HLA-A*02:11	0.9160019278526306	0.06496596372520133	binder
KVFDFAGEEVRV	HLA-A*02:11	0.9820091843605041	0.01837314627977866	binder
KVFDPVPVGV	HLA-A*02:11	0.9911479830741883	0.009160844585591816	binder
KVFELMTSL	HLA-A*02:11	0.8311590552330017	0.07064992071864944	binder
KVFKLQTSL	HLA-A*02:11	0.5790315508842468	0.19274572940131332	ambiguous
KVFKLQTTL	HLA-A*02:11	0.636982262134552	0.1638720213964439	binder
KVFKQYANDNGVD	HLA-A*02:11	0.05127130807377398	0.037474052542862575	not-binder
KVFLHEATV	HLA-A*02:11	0.6829904973506927	0.20880664191411571	binder
KVGPVPVLV	HLA-A*02:11	0.9572321176528931	0.021589673502248802	binder
KVGSFKFIYV	HLA-A*02:11	0.5502645961940289	0.26687637541715353	ambiguous
KVHFITDTL	HLA-A*02:11	0.2231887511909008	0.16565959340958653	not-binder
KVIDYVPGIFQE	HLA-A*02:11	0.41976757943630216	0.21489008419338032	ambiguous
KVIDYVPGI	HLA-A*02:11	0.9788059711456298	0.02244724196300064	binder
KVIPVYVGV	HLA-A*02:11	0.9693068623542785	0.01904112098769343	binder
KVLDILQHI	HLA-A*02:11	0.9824877142906189	0.011353969034438789	binder
KVLDLKINL	HLA-A*02:11	0.8862157583236694	0.11611527675529114	binder
KVLDLRINL	HLA-A*02:11	0.910638964176178	0.07817339361461081	binder
KVLDVLWEL	HLA-A*02:11	0.9735845923423767	0.0364538781629226	binder
KVLEILHRV	HLA-A*02:11	0.9904579639434814	0.006644602412244899	binder
KVLEPSETLVV	HLA-A*02:11	0.8684602856636048	0.09391403303984806	binder
KVLERVNAV	HLA-A*02:11	0.9688831448554993	0.02190304655887297	binder
KVLGKIEKV	HLA-A*02:11	0.9748420476913452	0.01955611503714734	binder
KVLKPDTTYQV	HLA-A*02:11	0.6586847722530365	0.22992085118510575	binder
KVMDVTEKL	HLA-A*02:11	0.9865140080451965	0.012697927479261868	binder
KVMELLVHL	HLA-A*02:11	0.9805397748947143	0.01829643786635231	binder
KVMNILHRI	HLA-A*02:11	0.8668110132217407	0.08066423126719477	binder
KVMNWKETL	HLA-A*02:11	0.8219140410423279	0.13564729358781974	binder
KVPEIEVTV	HLA-A*02:11	0.9767746925354004	0.018213659815802204	binder
KVQDIKNNL	HLA-A*02:11	0.7423476934432983	0.2085580629361697	binder
KVSVIQDFV	HLA-A*02:11	0.5182185381650924	0.20009991985801442	ambiguous
KVVALVHAV	HLA-A*02:11	0.9222665667533875	0.05733021764813775	binder
KVWAPVQGL	HLA-A*02:11	0.8237919390201569	0.22992827053998127	binder
KVWDIVGTEL	HLA-A*02:11	0.9163945078849792	0.07129674053722464	binder
KVWDLAQQV	HLA-A*02:11	0.9831283092498779	0.00905798574813339	binder
KVWKLAEVL	HLA-A*02:11	0.557221457362175	0.2994105294830638	ambiguous
KVWLIDVSQSV	HLA-A*02:11	0.4521455604583025	0.3127610628385542	ambiguous
KVWVDGIQRV	HLA-A*02:11	0.8814092755317688	0.13628715344096715	binder
KVYPVQEAL	HLA-A*02:11	0.6274015784263611	0.24766171907163181	binder
KYVELYLVADYL	HLA-A*02:11	0.04119891407817704	0.04130731280000374	not-binder
LAIKVPPS	HLA-A*02:11	0.12395021226257086	0.1249501271528226	not-binder
LANSDPKLAL	HLA-A*02:11	0.15569419972598553	0.13862048732250953	not-binder
LAPEVEVRV	HLA-A*02:11	0.7181999683380127	0.10991697741677732	binder
LAPPEGQTV	HLA-A*02:11	0.6251945495605469	0.12909826083068457	binder
LAPPPPPAAA	HLA-A*02:11	0.9332116723060608	0.09019267254862053	binder
LAPPPPTSA	HLA-A*02:11	0.8361860871315002	0.17376751777516164	binder
LAPPPRER	HLA-A*02:11	0.2697024641558528	0.1301643990486567	not-binder
LAPTDVKEL	HLA-A*02:11	0.44293962717056273	0.1207080834882542	ambiguous
LDKKVEKV	HLA-A*02:11	0.4479142315685749	0.27131173442150597	ambiguous
LEEALQQAKED	HLA-A*02:11	0.27567434115335343	0.2900999961785429	not-binder
LFDRPMHV	HLA-A*02:11	0.4653740644454956	0.3174947881820131	ambiguous
LFLHAGIVLP	HLA-A*02:11	0.06784772798418999	0.06645898460069741	not-binder
LGGQLNVSV	HLA-A*02:11	0.33818239569664	0.0990302624638132	not-binder
LGPPPPLRV	HLA-A*02:11	0.7744393944740295	0.13357133344104807	binder
LHLKLLDYL	HLA-A*02:11	0.4565114930272102	0.22718441545509496	ambiguous
LILGKLHYV	HLA-A*02:11	0.9594695091247558	0.02898029382825079	binder
LIMELINNV	HLA-A*02:11	0.986383056640625	0.00870819242102567	binder
LISLKDWL	HLA-A*02:11	0.11038913391530514	0.12699895133560432	not-binder
LISQIVSSI	HLA-A*02:11	0.7642078757286072	0.06678379701964023	binder
LIWNIKDEL	HLA-A*02:11	0.7194984972476959	0.18992275628031155	binder
LIYPWVHVV	HLA-A*02:11	0.9814337968826294	0.011868541718465667	binder
LKLDIDKSL	HLA-A*02:11	0.11969727650284767	0.08060732660175368	not-binder
LLAAWTARA	HLA-A*02:11	0.8339933395385742	0.1320595452548571	binder
LLADLKTMV	HLA-A*02:11	0.9409760475158692	0.0562986267894044	binder
LLADLLHNV	HLA-A*02:11	0.9972592830657959	0.0017154527894811154	binder
LLADPTRRFIYV	HLA-A*02:11	0.5850729089230299	0.3090765567752543	ambiguous
LLAEAKYYL	HLA-A*02:11	0.9758100271224975	0.014765120933320582	binder
LLAEKIYKI	HLA-A*02:11	0.9889761924743652	0.006862215606489668	binder
LLAEKVEQL	HLA-A*02:11	0.9963550567626953	0.004250999655169785	binder
LLAELLTHL	HLA-A*02:11	0.9953139305114747	0.002268348080296946	binder
LLAELPASVHA	HLA-A*02:11	0.8801323056221009	0.15398680900557846	binder
LLAELPASV	HLA-A*02:11	0.9913897395133973	0.006518579742448976	binder
LLAEPVPGI	HLA-A*02:11	0.9696558594703675	0.02349632096859309	binder
LLAETHYQL	HLA-A*02:11	0.9885006904602051	0.007326517225110031	binder
LLAILPEAARA	HLA-A*02:11	0.5098104476928711	0.3654480004749603	ambiguous
LLALMHHSN	HLA-A*02:11	0.02633395364973694	0.04151455742291255	not-binder
LLANKVPAA	HLA-A*02:11	0.8673327922821045	0.15482706405190272	binder
LLANTSWTGTV	HLA-A*02:11	0.8884995818138123	0.07452750220590727	binder
LLAPAPAQA	HLA-A*02:11	0.8744442224502563	0.17805211707880766	binder
LLASEVPQL	HLA-A*02:11	0.9856214404106141	0.006002391692676485	binder
LLASINSTV	HLA-A*02:11	0.96253662109375	0.019078793760327378	binder
LLDIIKSTV	HLA-A*02:11	0.9352640748023987	0.07895009815270171	binder
LLDKVYSSV	HLA-A*02:11	0.9651132583618164	0.04482010822324175	binder
LLDPNVKSIFV	HLA-A*02:11	0.9469493269920349	0.06338634210088599	binder
LLDPNVKSI	HLA-A*02:11	0.9242890238761902	0.10288913399239961	binder
LLDPSTPVHI	HLA-A*02:11	0.9482569932937622	0.06380539374497865	binder
LLDQIRQGI	HLA-A*02:11	0.8039559066295624	0.18272380410845385	binder
LLDRFLATV	HLA-A*02:11	0.9837410926818848	0.0100529487974963	binder
LLDSAPLNV	HLA-A*02:11	0.987109112739563	0.006755365880990472	binder
LLDTIRDEI	HLA-A*02:11	0.7825820565223693	0.10672034928943708	binder
LLDVPTAAV	HLA-A*02:11	0.9653688311576843	0.018359844307355325	binder
LLFDRPMHV	HLA-A*02:11	0.9945742011070251	0.004109838859261855	binder
LLFDVHTTL	HLA-A*02:11	0.9740519046783447	0.024486629196814196	binder
LLFEGIARI	HLA-A*02:11	0.9930074214935303	0.0015079366144880948	binder
LLFILKQLV	HLA-A*02:11	0.7834874391555786	0.07264855170057954	binder
LLGEIPDRL	HLA-A*02:11	0.9362538456916809	0.03888080993627866	binder
LLGPKPFPL	HLA-A*02:11	0.9520066499710083	0.025423350506785257	binder
LLGPPPVGV	HLA-A*02:11	0.9905359387397766	0.007298675273898015	binder
LLGPRLVLA	HLA-A*02:11	0.7630747020244598	0.18510303637239636	binder
LLGQVFQV	HLA-A*02:11	0.7267749011516571	0.2476478924807511	binder
LLHGHIVEL	HLA-A*02:11	0.9872439980506897	0.011716387928467095	binder
LLHSFVDSV	HLA-A*02:11	0.9714472889900208	0.012518197521708713	binder
LLIENVASL	HLA-A*02:11	0.9866915941238403	0.007538713627556624	binder
LLIFTEGAAV	HLA-A*02:11	0.6576921105384826	0.17252772724367152	binder
LLIGHLERV	HLA-A*02:11	0.9888716697692871	0.008282010591342131	binder
LLKELRHGV	HLA-A*02:11	0.8665600419044495	0.06258268479988935	binder
LLLAHIIAL	HLA-A*02:11	0.969630217552185	0.008327070012702453	binder
LLLDPDTAVLKL	HLA-A*02:11	0.9954299211502076	0.0033143795526157796	binder
LLLDVPTAA	HLA-A*02:11	0.9508537411689758	0.027238046261600465	binder
LLLDVPTAAV	HLA-A*02:11	0.9790006637573242	0.014400831259878356	binder
LLLDVTPLSL	HLA-A*02:11	0.9831960082054139	0.013977966712095152	binder
LLLEILHEI	HLA-A*02:11	0.9932821035385132	0.003777588839297996	binder
LLLEPGSLYIL	HLA-A*02:11	0.8772437453269959	0.11340405901966158	binder
LLLPDYYLVTV	HLA-A*02:11	0.9030017018318176	0.08211027233334785	binder
LLLPFTTTSL	HLA-A*02:11	0.9364454030990601	0.04279721991610811	binder
LLLPPPPCPA	HLA-A*02:11	0.9511104345321655	0.03199024012225453	binder
LLLSAEPVPA	HLA-A*02:11	0.6625948488712311	0.22544550754492626	binder
LLMEPGAMRFL	HLA-A*02:11	0.9756821274757386	0.017026127025533386	binder
LLNDHIYVV	HLA-A*02:11	0.9880375862121582	0.010339680303669697	binder
LLNEILEQV	HLA-A*02:11	0.9983736276626587	0.0012849470980103616	binder
LLNHRIFQL	HLA-A*02:11	0.929562783241272	0.09075642255160919	binder
LLNKAPEYL	HLA-A*02:11	0.9073043823242187	0.05537440801109027	binder
LLNKKPHVV	HLA-A*02:11	0.7252930104732513	0.16144596742823694	binder
LLPAIVHI	HLA-A*02:11	0.6766320288181304	0.24861850616433026	binder
LLPDPRELIEI	HLA-A*02:11	0.889434814453125	0.08057432987412211	binder
LLPDQPPYHL	HLA-A*02:11	0.939360785484314	0.08086465039353664	binder
LLPHPGLQV	HLA-A*02:11	0.9689315915107727	0.014361561247576005	binder
LLPPAPPHA	HLA-A*02:11	0.9048689365386963	0.07840887059708748	binder
LLPPPGSCA	HLA-A*02:11	0.5676465332508087	0.2758198421297706	ambiguous
LLPPPMKEL	HLA-A*02:11	0.8352748036384583	0.12450170173926087	binder
LLPPPPCPA	HLA-A*02:11	0.9484831690788269	0.0392727234826572	binder
LLPPVTLAA	HLA-A*02:11	0.9384514808654785	0.04351351956299243	binder
LLQDHPWLL	HLA-A*02:11	0.9889615416526795	0.010166412960300988	binder
LLQDKQFEL	HLA-A*02:11	0.9779721736907959	0.02583060889578569	binder
LLQELTDIDTL	HLA-A*02:11	0.9009792089462281	0.0779331956572179	binder
LLREKVEFL	HLA-A*02:11	0.858169674873352	0.1772320045795854	binder
LLSAAEPVPA	HLA-A*02:11	0.6261339724063874	0.2963303013308522	ambiguous
LLSAEPVPA	HLA-A*02:11	0.7493455410003662	0.21629724988786733	binder
LLSEPSLLRTV	HLA-A*02:11	0.9692527890205384	0.022106089098529104	binder
LLSHVIVAL	HLA-A*02:11	0.962480092048645	0.01715731325405843	binder
LLSPVVPQI	HLA-A*02:11	0.9700679183006287	0.031412997770232085	binder
LLTEIRAVV	HLA-A*02:11	0.934556496143341	0.038631476058632035	binder
LLVEVSNIF	HLA-A*02:11	0.4466103494167328	0.2247332288036488	ambiguous
LLWAPAAVRA	HLA-A*02:11	0.8383901000022889	0.10644682405056068	binder
LLWDKIHKL	HLA-A*02:11	0.9970565676689148	0.0011873549456031163	binder
LLWDPSTGKQV	HLA-A*02:11	0.9981319308280945	0.001812644347761814	binder
LLWELVTREV	HLA-A*02:11	0.9673750400543213	0.02540999911237289	binder
LLWERVEKL	HLA-A*02:11	0.9910102605819702	0.007980158957608438	binder
LLWPGAALL	HLA-A*02:11	0.9663619875907898	0.023329453149698056	binder
LLWQVIKIGL	HLA-A*02:11	0.6306471824645996	0.17509712136955372	binder
LLWTPSVGL	HLA-A*02:11	0.9125839471817017	0.10652668891122091	binder
LLWVPGCFA	HLA-A*02:11	0.8401113867759704	0.07210705235552024	binder
LLYDLADQLHA	HLA-A*02:11	0.9767144083976745	0.011699954464251558	binder
LLYDLADQL	HLA-A*02:11	0.9299230337142944	0.057517636053719984	binder
LLYGHTVTV	HLA-A*02:11	0.9957214832305908	0.003157008456888636	binder
LMADLEGLHL	HLA-A*02:11	0.9413390994071961	0.03106031849224082	binder
LMAEMGVHSV	HLA-A*02:11	0.9414689660072326	0.07556358899491343	binder
LMAITRHGV	HLA-A*02:11	0.8441780567169189	0.06926145566267981	binder
LMAPAPSTV	HLA-A*02:11	0.9706137418746948	0.0140593295266729	binder
LMDHTIPEV	HLA-A*02:11	0.9974671840667725	0.0031043956435226386	binder
LMDPNSPERV	HLA-A*02:11	0.9825467467308044	0.025698065877391534	binder
LMDQNAFSLTQK	HLA-A*02:11	0.24673689603805543	0.24253730117104785	not-binder
LMDSNLPRL	HLA-A*02:11	0.9821933507919312	0.01747220091476245	binder
LMEHIHKL	HLA-A*02:11	0.5091937348246575	0.36337513010724964	ambiguous
LMGFFPFRV	HLA-A*02:11	0.9188394546508789	0.021343840165356582	binder
LMGPVVHEV	HLA-A*02:11	0.9965498805046081	0.003398016723040169	binder
LMMDPLTGL	HLA-A*02:11	0.9734130024909973	0.01522846174480162	binder
LMNPMVPGL	HLA-A*02:11	0.9731236219406127	0.02646059427463265	binder
LMNPMVPGLTGS	HLA-A*02:11	0.5974262058734894	0.3685638609678877	ambiguous
LMNPMVPGLTGSKM	HLA-A*02:11	0.6294684886932373	0.2984860760237601	ambiguous
LMQTEVHHV	HLA-A*02:11	0.9787766218185425	0.014995807256068423	binder
LMSEEEWRRLGV	HLA-A*02:11	0.4939181089401245	0.26300862329495334	ambiguous
LMTKEISSV	HLA-A*02:11	0.9370510339736938	0.0288721997829029	binder
LMVDHVTEV	HLA-A*02:11	0.9974981784820557	0.0024360355047400926	binder
LMWELEKKSAVA	HLA-A*02:11	0.5480057895183563	0.31940724251769886	ambiguous
LMWELEKKSAV	HLA-A*02:11	0.8913839817047119	0.13893268128149094	binder
LMYAVREEV	HLA-A*02:11	0.9180209875106812	0.07382588351027701	binder
LMYPYIFHV	HLA-A*02:11	0.9962911367416382	0.002689974453928558	binder
LMYPYIFHVL	HLA-A*02:11	0.9499656677246093	0.04928937481977689	binder
LQAPELANV	HLA-A*02:11	0.9183349490165711	0.050868185121320936	binder
LQFDGIHVV	HLA-A*02:11	0.9807598829269409	0.017177322409667257	binder
LQIDNARLA	HLA-A*02:11	0.4934154450893402	0.0809922633395781	ambiguous
LQLEAIHKV	HLA-A*02:11	0.9728694438934327	0.016823250611396494	binder
LQVEEVHQL	HLA-A*02:11	0.9639058113098145	0.03305998562152227	binder
LRLLKTLET	HLA-A*02:11	0.03671869151294231	0.028626039381836794	not-binder
LSIGDPTVFGNL	HLA-A*02:11	0.2792309202253819	0.14897168210279843	not-binder
LSLEIGKTL	HLA-A*02:11	0.25274514555931094	0.1628734748790803	not-binder
LSLENLEKI	HLA-A*02:11	0.5853935375809669	0.26634249225795364	ambiguous
LSPGGDLFGLGI	HLA-A*02:11	0.41288491785526277	0.25444739627410357	ambiguous
LTAPPEALLMV	HLA-A*02:11	0.533872427791357	0.34435454037756863	ambiguous
LTDITKGV	HLA-A*02:11	0.35831039975746537	0.3440305899234076	ambiguous
LTFPVRDGV	HLA-A*02:11	0.3674710623919964	0.2658821362078224	ambiguous
LTFRDPLALL	HLA-A*02:11	0.1591631293296814	0.13916745863860266	not-binder
LTHLVTAAV	HLA-A*02:11	0.3073327839374542	0.1885612452625164	not-binder
LTMEVIRQV	HLA-A*02:11	0.9691505551338195	0.023601523609199728	binder
LTWDVKDTLL	HLA-A*02:11	0.488290011882782	0.22473870272588298	ambiguous
LTWLIVNHI	HLA-A*02:11	0.26060170121490955	0.15847023185718256	not-binder
LVLEIIHRI	HLA-A*02:11	0.9294315218925476	0.026234620434671646	binder
LVWDLRNMGYV	HLA-A*02:11	0.7665186882019043	0.23679812153419427	binder
LYDWKERL	HLA-A*02:11	0.23109127529896795	0.2291893914634174	not-binder
LYGKIIHL	HLA-A*02:11	0.6457086205482483	0.30666029432085057	ambiguous
LYIQRSAPL	HLA-A*02:11	0.07356942817568779	0.026110738933853354	not-binder
MALDIDERHLL	HLA-A*02:11	0.5045919492840767	0.343353382115334	ambiguous
MAMEPDRKAAV	HLA-A*02:11	0.48873540163040163	0.2304087849409577	ambiguous
MAPERVASL	HLA-A*02:11	0.8762271761894226	0.0710760230278374	binder
MAPKPGPYV	HLA-A*02:11	0.5949674546718597	0.2135886601645606	ambiguous
MAPPAHKSI	HLA-A*02:11	0.29405664689838884	0.15375191584937217	not-binder
MAVIKEKI	HLA-A*02:11	0.06489574909210205	0.11330049623470666	not-binder
MLAEKLPNL	HLA-A*02:11	0.9947831034660339	0.0033501440635062517	binder
MLAWINESL	HLA-A*02:11	0.8827988982200623	0.12078379289676269	binder
MLDMSVPAV	HLA-A*02:11	0.9650449752807617	0.02878966049392908	binder
MLFDKFRSV	HLA-A*02:11	0.9840137958526611	0.011791979714266541	binder
MLFLGLHNV	HLA-A*02:11	0.9686030626296998	0.023030419423948817	binder
MLHTVTDMV	HLA-A*02:11	0.9294209480285645	0.04369585837302539	binder
MLIEEGGLQHL	HLA-A*02:11	0.993189001083374	0.006011820754890064	binder
MLLDFIQHI	HLA-A*02:11	0.9946317672729492	0.0034708694846590136	binder
MLLDPPPGSHV	HLA-A*02:11	0.9857450127601624	0.014337369251032489	binder
MLLDVMHTV	HLA-A*02:11	0.9903212308883667	0.01125550172858921	binder
MLPPPPLTA	HLA-A*02:11	0.9718454003334045	0.01022764283101423	binder
MLVEITERA	HLA-A*02:11	0.9028009653091431	0.06583909649190925	binder
MLWDLNEGKHL	HLA-A*02:11	0.9882200241088868	0.012574437878666179	binder
MMPPPVGMV	HLA-A*02:11	0.9646314263343811	0.018789022201548808	binder
MMWNNHYIL	HLA-A*02:11	0.9781040549278259	0.011165229768750161	binder
MQAERIFSEV	HLA-A*02:11	0.9358934879302978	0.03646586459535861	binder
MQGPIPERI	HLA-A*02:11	0.6731878757476807	0.1487348484535323	binder
MQWQNVEHV	HLA-A*02:11	0.920335590839386	0.12215069941227313	binder
MTSEIHNTV	HLA-A*02:11	0.9401188850402832	0.05605370104319037	binder
MVAEILHHL	HLA-A*02:11	0.9895673513412475	0.004217814827038338	binder
MVAPAVASV	HLA-A*02:11	0.9726108431816101	0.01976440323051983	binder
MVDKYIPNI	HLA-A*02:11	0.8704803705215454	0.1369525569935318	binder
MVFDAKLLSQL	HLA-A*02:11	0.6228039979934692	0.27933498903727305	ambiguous
MVFKPSDVMLV	HLA-A*02:11	0.5597128242254257	0.3076172031178866	ambiguous
MVQDPSQFDVL	HLA-A*02:11	0.5650962859392166	0.1698372616913195	ambiguous
MVWEGLNVV	HLA-A*02:11	0.931336236000061	0.04896118493951775	binder
MVWEIPDGGL	HLA-A*02:11	0.8488380074501037	0.1610306846831684	binder
NAIYYYADQIY	HLA-A*02:11	0.004154926829926353	0.004387884364516221	not-binder
NAPLVHATL	HLA-A*02:11	0.327712082862854	0.1771027109809883	not-binder
NAPWAVTSL	HLA-A*02:11	0.7969344615936279	0.14075070066774104	binder
NGTVAGFELLL	HLA-A*02:11	0.03534714262932539	0.03244550116064832	not-binder
NIFEPHVAV	HLA-A*02:11	0.9190585970878601	0.046855107562685926	binder
NIFGPLVKL	HLA-A*02:11	0.6833251476287842	0.21660950985637792	binder
NIFRWETTI	HLA-A*02:11	0.7279624342918396	0.04603353070932223	binder
NIIELVHQV	HLA-A*02:11	0.9920025110244751	0.00829671069590308	binder
NILELLHRL	HLA-A*02:11	0.9209181070327759	0.07593324616522665	binder
NIMDIKIGL	HLA-A*02:11	0.8922891855239868	0.1136890421059653	binder
NIPEKTTAL	HLA-A*02:11	0.6263552904129028	0.17390850214336165	binder
NIPEPVVIGI	HLA-A*02:11	0.2472543738782406	0.15490172180716902	not-binder
NIWRDVGLFGV	HLA-A*02:11	0.6547308206558228	0.23919676626984207	binder
NLAEPVWKQL	HLA-A*02:11	0.9127376914024353	0.046583166530053136	binder
NLAEVVERV	HLA-A*02:11	0.9975439310073853	0.0021860500343373213	binder
NLANPKIFRDL	HLA-A*02:11	0.2844828933477402	0.06337356021437633	not-binder
NLAPTDVLEAL	HLA-A*02:11	0.8022032499313354	0.16254565750153355	binder
NLFDISQSAQT	HLA-A*02:11	0.7782748401165008	0.20345722455993365	binder
NLFDLGGQYL	HLA-A*02:11	0.9365203380584717	0.05563126587519946	binder
NLFDLGGQYLRV	HLA-A*02:11	0.9549769282341003	0.06478421486709027	binder
NLFDRVVTL	HLA-A*02:11	0.9891544222831726	0.006740284586445409	binder
NLFEWHFTV	HLA-A*02:11	0.9925282716751098	0.005788645353983203	binder
NLFHYLTEV	HLA-A*02:11	0.9913186669349671	0.005820240179703153	binder
NLFKHLAKA	HLA-A*02:11	0.7201707065105438	0.2524881931049613	binder
NLFKLEVRL	HLA-A*02:11	0.7972462415695191	0.10864605853681122	binder
NLFKWVGTI	HLA-A*02:11	0.9096158027648926	0.03965192546099883	binder
NLFTVIAHL	HLA-A*02:11	0.8843641638755798	0.08419725850465458	binder
NLLKLIAEV	HLA-A*02:11	0.987466013431549	0.010727160166780932	binder
NLLQIQRNV	HLA-A*02:11	0.8615791320800781	0.06970413691875334	binder
NLNEKINHL	HLA-A*02:11	0.9352694749832153	0.04741461365874053	binder
NLNSIVPSV	HLA-A*02:11	0.9794552206993103	0.014888418923180751	binder
NLQDLARIYI	HLA-A*02:11	0.48318531811237336	0.29976952678811986	ambiguous
NLWPVPHGL	HLA-A*02:11	0.9568079948425293	0.02865379989250467	binder
NLWSLVAKV	HLA-A*02:11	0.9741265773773193	0.007154341082387632	binder
NLYPFVKTV	HLA-A*02:11	0.9878162503242492	0.0060292768077028994	binder
NMAELFAVV	HLA-A*02:11	0.9704261779785156	0.013038860153213276	binder
NMDELRHQV	HLA-A*02:11	0.9886795997619628	0.006260427788412504	binder
NMFEISDRL	HLA-A*02:11	0.9379981279373169	0.04346412720217152	binder
NMFKMAKNWSA	HLA-A*02:11	0.16396302613429725	0.2053458052264988	not-binder
NMVDIIHSV	HLA-A*02:11	0.9966959238052369	0.003405400307150873	binder
NMYEGVGRMFI	HLA-A*02:11	0.9309101939201355	0.04936316400309874	binder
NMYGKVVTV	HLA-A*02:11	0.9940400838851928	0.004815020772384459	binder
NQYRLIVNV	HLA-A*02:11	0.7829747498035431	0.20234088494810396	binder
NTWEPEENI	HLA-A*02:11	0.1889215737581253	0.15738473176148038	not-binder
NVFHLVATV	HLA-A*02:11	0.8835988402366638	0.07278828850650067	binder
NVKVDPEIQ	HLA-A*02:11	0.2750146560370922	0.3055555000520899	not-binder
PDIIKDQKA	HLA-A*02:11	0.025286994986527134	0.031573666779384967	not-binder
PDPKLLEKV	HLA-A*02:11	0.4097028851509094	0.2599524792669193	ambiguous
PGLARQAPKPRKQ	HLA-A*02:11	0.5500924110412597	0.23800526519696433	ambiguous
PGLPRPPGL	HLA-A*02:11	0.18911010548472404	0.11478991077455143	not-binder
PKIVKWDRDM	HLA-A*02:11	0.01493529910221696	0.016649669296377685	not-binder
QAPGVITGV	HLA-A*02:11	0.8186172842979431	0.09516718152169203	binder
QAPPPPQQV	HLA-A*02:11	0.7648543238639831	0.14346766312106393	binder
QIAELKMQL	HLA-A*02:11	0.734488582611084	0.21170638603610886	binder
QLAQFVHEV	HLA-A*02:11	0.9948101043701172	0.003745386642389503	binder
QLDDLKVEL	HLA-A*02:11	0.9678001642227173	0.03674300858209451	binder
QLDIIIHSL	HLA-A*02:11	0.9552847146987915	0.018389753049501186	binder
QLFEDLVYL	HLA-A*02:11	0.9825564980506897	0.019800463178676855	binder
QLFEMHEKL	HLA-A*02:11	0.9079473853111267	0.0687675373581157	binder
QLGPVPVTI	HLA-A*02:11	0.9284283876419067	0.031198976618155055	binder
QLIDGLEYL	HLA-A*02:11	0.9709142565727233	0.043293236714570485	binder
QLIDKVWQL	HLA-A*02:11	0.9951528072357178	0.005204131838194189	binder
QLISKIPHI	HLA-A*02:11	0.9659832000732422	0.01590002573055705	binder
QLLDLMHTL	HLA-A*02:11	0.9451377272605896	0.06650844162861709	binder
QLLDPASFEYL	HLA-A*02:11	0.9509652018547058	0.04241012811600392	binder
QLLDVIHYV	HLA-A*02:11	0.996960723400116	0.003332653548645523	binder
QLLEKVIEL	HLA-A*02:11	0.9962692141532898	0.00471094060556703	binder
QLLEKVPTL	HLA-A*02:11	0.9950269460678101	0.0045913497468130764	binder
QLMEQVAQL	HLA-A*02:11	0.992607831954956	0.006165467906355487	binder
QLNEKVAQL	HLA-A*02:11	0.9460965394973755	0.04169722340184165	binder
QLNELRQLGG	HLA-A*02:11	0.3057142786681652	0.2943263259320392	not-binder
QLNEQVHSL	HLA-A*02:11	0.9748417139053345	0.027708415350915845	binder
QLQDRVYAL	HLA-A*02:11	0.9435695290565491	0.07569817728940756	binder
QLVDIIEKV	HLA-A*02:11	0.9968268036842346	0.0031460278822656408	binder
QLWNKPLVGV	HLA-A*02:11	0.9438151121139526	0.06119765736622748	binder
QLWNNYFHL	HLA-A*02:11	0.980767834186554	0.013798308968283428	binder
QMAEIAVNA	HLA-A*02:11	0.8964836716651916	0.05067007507185056	binder
QMAQIVERL	HLA-A*02:11	0.9681986808776856	0.026593439454205895	binder
QMISRIEYI	HLA-A*02:11	0.9618891596794128	0.027734928260911798	binder
QMISRIEYV	HLA-A*02:11	0.9790307283401489	0.018715755313502506	binder
QMLDPYLIKGMDV	HLA-A*02:11	0.4274606328457594	0.33503726402360257	ambiguous
QMLEAIKALEV	HLA-A*02:11	0.9690937995910645	0.027105269286308995	binder
QMLEIHSQV	HLA-A*02:11	0.9800480008125305	0.013313226950666428	binder
QMMQNPQILAA	HLA-A*02:11	0.7755537033081055	0.2871141903268318	binder
QMMWLMDHI	HLA-A*02:11	0.9139681935310364	0.06836225793587623	binder
QMPTLPPPSV	HLA-A*02:11	0.7994740068912506	0.2353786965047964	binder
QQINKLEEL	HLA-A*02:11	0.7656102538108825	0.17577626647891795	binder
QQLDSKFLEQV	HLA-A*02:11	0.5058414071798325	0.3772425606475646	ambiguous
QQLDTRYLEQL	HLA-A*02:11	0.4391667410731316	0.3181423429208879	ambiguous
QQWDTSKGEQV	HLA-A*02:11	0.7904643595218659	0.20403025186298396	binder
QVANVRFNV	HLA-A*02:11	0.812324070930481	0.08613794645945992	binder
QVFPGLLERV	HLA-A*02:11	0.8758347392082214	0.11139530540980072	binder
QVLDPNMDLRTV	HLA-A*02:11	0.8074530959129333	0.2289858719894411	binder
QVLELQHTL	HLA-A*02:11	0.8644496321678161	0.06965757870136619	binder
QVMQIIEHL	HLA-A*02:11	0.8746929287910461	0.11883741789369559	binder
QVPEAPGGSAV	HLA-A*02:11	0.8418431878089905	0.11682268140520309	binder
QVYQLDTGHYL	HLA-A*02:11	0.41819958109408617	0.22447500859387412	ambiguous
RAAEIRETL	HLA-A*02:11	0.8756120920181274	0.0361494377832042	binder
RAFLVEHNL	HLA-A*02:11	0.25184441953897474	0.12587155377741155	not-binder
RAPPVRPQNSL	HLA-A*02:11	0.340063014626503	0.1428997909794942	not-binder
RIADLSYTV	HLA-A*02:11	0.9776174187660217	0.008950167721579718	binder
RIAELLTEL	HLA-A*02:11	0.9747857213020324	0.015813322782175548	binder
RIFDLGRKKAKV	HLA-A*02:11	0.6352465689182282	0.2770443474893322	ambiguous
RIFDLQNKV	HLA-A*02:11	0.9475056409835816	0.040632510382128395	binder
RIFILGPSHHV	HLA-A*02:11	0.42114371731877326	0.3248430929047361	ambiguous
RIFLLIQSV	HLA-A*02:11	0.8539288640022278	0.11906259242236518	binder
RIIDTVAQV	HLA-A*02:11	0.9937661767005921	0.0032021884779192228	binder
RIIDVVYNA	HLA-A*02:11	0.9574804544448853	0.03167919738645896	binder
RILDIDIPMSV	HLA-A*02:11	0.9496584534645081	0.05067766900931601	binder
RILDILEYI	HLA-A*02:11	0.9761715769767761	0.022790442134814456	binder
RIMDPDVITGYNI	HLA-A*02:11	0.7088245272636413	0.32267675511798677	binder
RIMEFTTTL	HLA-A*02:11	0.9839470267295838	0.017479276537225932	binder
RIMEIVDAI	HLA-A*02:11	0.9770360350608825	0.01414969348729815	binder
RISDVHFSV	HLA-A*02:11	0.989122498035431	0.008355009326393674	binder
RIWDPVLSV	HLA-A*02:11	0.986696720123291	0.008123614594953912	binder
RIWDPVLSVMTV	HLA-A*02:11	0.9224871873855591	0.1013594186282246	binder
RIWDVRTKA	HLA-A*02:11	0.4957723692059517	0.29799926740681987	ambiguous
RIWNLEGVQT	HLA-A*02:11	0.3418272430077195	0.2703568419267586	not-binder
RIYKYIHKV	HLA-A*02:11	0.9837965607643128	0.010112386655678192	binder
RLAALEQNV	HLA-A*02:11	0.9438090443611145	0.07317847297936274	binder
RLAEAHAKV	HLA-A*02:11	0.9884295582771301	0.014861328858154915	binder
RLAELEEFI	HLA-A*02:11	0.9787914037704468	0.013287826972838406	binder
RLAELQEQL	HLA-A*02:11	0.9965367674827575	0.0019888626500086624	binder
RLAEQIATL	HLA-A*02:11	0.9965843081474304	0.0022694942737728954	binder
RLAEVVHEL	HLA-A*02:11	0.9994161605834961	0.0004267455729114442	binder
RLAGADVVLGV	HLA-A*02:11	0.9824076056480407	0.015485569145262293	binder
RLAQEGIYTL	HLA-A*02:11	0.892716896533966	0.1501584829519925	binder
RLAQHITYV	HLA-A*02:11	0.9928066253662109	0.002282007040605018	binder
RLDELGGVYL	HLA-A*02:11	0.9751959562301635	0.02054566700220399	binder
RLDIVHENL	HLA-A*02:11	0.9722785353660583	0.019982848198476035	binder
RLDNLKAHL	HLA-A*02:11	0.8670340299606323	0.12234500553375614	binder
RLDYITAEI	HLA-A*02:11	0.9495367884635926	0.01717465425769731	binder
RLFAVLEQL	HLA-A*02:11	0.9759710192680359	0.017664912995150748	binder
RLFDDVPQV	HLA-A*02:11	0.999187421798706	0.0006369322737993221	binder
RLFDMSGVRL	HLA-A*02:11	0.9860498070716858	0.015449297168575743	binder
RLFEASDPYQV	HLA-A*02:11	0.9974103808403015	0.0012911614825887113	binder
RLFESINNL	HLA-A*02:11	0.9976405143737793	0.0014119971626985943	binder
RLFEVPHEL	HLA-A*02:11	0.9921883463859558	0.010144956408240506	binder
RLFEVPHELVA	HLA-A*02:11	0.972439956665039	0.02623070609376402	binder
RLFKIDKEYLL	HLA-A*02:11	0.912466561794281	0.0422028719348722	binder
RLFNHPNILRL	HLA-A*02:11	0.996785581111908	0.0032382107655491445	binder
RLFPLSGHLLL	HLA-A*02:11	0.962353789806366	0.04201291026818125	binder
RLFPVPGSGLV	HLA-A*02:11	0.9900174736976624	0.006404862388233581	binder
RLGPPPSHA	HLA-A*02:11	0.8752783894538879	0.10659766984664222	binder
RLGPVPPGL	HLA-A*02:11	0.9833688855171203	0.0069126019329173	binder
RLGPVPSGL	HLA-A*02:11	0.9562950015068055	0.019192799732025076	binder
RLIDLHTNV	HLA-A*02:11	0.9967418670654297	0.0019203563867194692	binder
RLIESLFTI	HLA-A*02:11	0.9964383840560913	0.00251438652284123	binder
RLISLTDENAL	HLA-A*02:11	0.911444902420044	0.06709342002033497	binder
RLISQIVSSI	HLA-A*02:11	0.8502831280231475	0.2240996842999954	binder
RLLDALEFL	HLA-A*02:11	0.9803290724754333	0.020372790643122342	binder
RLLDLENIQI	HLA-A*02:11	0.9807646632194519	0.02016227939536576	binder
RLLDMGFEA	HLA-A*02:11	0.9668481230735779	0.016586310721276067	binder
RLLDYVATV	HLA-A*02:11	0.9965305328369141	0.002819380057149372	binder
RLLDYVVNI	HLA-A*02:11	0.9931213855743408	0.008397758849817423	binder
RLLEEGVLRQI	HLA-A*02:11	0.99615318775177	0.004252815819485094	binder
RLLEFLVAL	HLA-A*02:11	0.9855481505393981	0.00860889512996602	binder
RLLEGYEIYV	HLA-A*02:11	0.9801262497901917	0.01838738342384693	binder
RLLEIPAVSHV	HLA-A*02:11	0.9887859702110291	0.008513056974538594	binder
RLLENMTEV	HLA-A*02:11	0.996488618850708	0.002876683983305224	binder
RLLEPADMVLL	HLA-A*02:11	0.9914528489112854	0.007950454693209085	binder
RLLESFETM	HLA-A*02:11	0.9794310331344604	0.015515992321229978	binder
RLLEVQSQV	HLA-A*02:11	0.9943421006202697	0.0025088597789356833	binder
RLLEVTNTI	HLA-A*02:11	0.989888334274292	0.005189465162006439	binder
RLLGEEVVRVLQA	HLA-A*02:11	0.9580256819725037	0.04951973543446647	binder
RLLGHIKNV	HLA-A*02:11	0.9914615750312805	0.006393852832571787	binder
RLLHVKETM	HLA-A*02:11	0.5715064823627471	0.21846140246954412	ambiguous
RLLPPGAVVAV	HLA-A*02:11	0.9898923397064209	0.00664598423627489	binder
RLLSIKEAFRL	HLA-A*02:11	0.9015191793441772	0.05805533583572581	binder
RLMEICESL	HLA-A*02:11	0.9898131370544434	0.009359708984980144	binder
RLMEPIYLVEI	HLA-A*02:11	0.9055587887763977	0.061872858700762735	binder
RLMNDMTAV	HLA-A*02:11	0.989005172252655	0.005969223721698835	binder
RLMNETTAV	HLA-A*02:11	0.9840880274772644	0.01279052360896061	binder
RLMNLPLHSV	HLA-A*02:11	0.9658016920089721	0.018565202045397133	binder
RLNEAAVTV	HLA-A*02:11	0.9938605308532715	0.002512003864364533	binder
RLNKVIKSV	HLA-A*02:11	0.9526062488555909	0.03874969379914779	binder
RLPDDDPTAV	HLA-A*02:11	0.979046618938446	0.029088630987815445	binder
RLPEAIEEV	HLA-A*02:11	0.9982402563095093	0.001373020639310948	binder
RLPEIYIQL	HLA-A*02:11	0.9915254473686218	0.008401767055461683	binder
RLPPEGILHNV	HLA-A*02:11	0.9882200241088868	0.011083566819800123	binder
RLQDAIAKV	HLA-A*02:11	0.9895264744758606	0.011651526443556446	binder
RLQEDPPAGV	HLA-A*02:11	0.9599489212036133	0.03343567548659905	binder
RLQEDPPVGV	HLA-A*02:11	0.9736701130867005	0.02811901697012898	binder
RLQEEINEV	HLA-A*02:11	0.9975595831871032	0.0015171102656683518	binder
RLQETEGMVAV	HLA-A*02:11	0.9686101078987122	0.023312198937262534	binder
RLQEVTHSV	HLA-A*02:11	0.9972674131393433	0.002562460429374408	binder
RLQQLQHRV	HLA-A*02:11	0.898236870765686	0.08944013363898733	binder
RLSDAQIYV	HLA-A*02:11	0.9791771531105041	0.01639123287041448	binder
RLSDVQIYV	HLA-A*02:11	0.9885800123214722	0.007270737732395576	binder
RLSEFIPAVF	HLA-A*02:11	0.8835911750793457	0.07813760754957608	binder
RLSSVNAEV	HLA-A*02:11	0.9726636648178101	0.016313438983231236	binder
RLTDYISKV	HLA-A*02:11	0.988361370563507	0.009723635525430308	binder
RLVEIQYEL	HLA-A*02:11	0.9859981894493103	0.008852652806079914	binder
RLVQGSILKKV	HLA-A*02:11	0.9262723088264465	0.0505703194700754	binder
RLWDHATMTEV	HLA-A*02:11	0.9917153477668762	0.012623257323850228	binder
RLWDLENGKQI	HLA-A*02:11	0.9965744376182556	0.001891868118378942	binder
RLWDLTTGT	HLA-A*02:11	0.9467947363853455	0.04376153621950131	binder
RLWDLTTGTTT	HLA-A*02:11	0.9394274592399597	0.058596544781251536	binder
RLWDLVAGKTRV	HLA-A*02:11	0.9726840734481812	0.03633636193150943	binder
RLWDPRTKDGSLV	HLA-A*02:11	0.6985111176967621	0.19952680492103872	binder
RLWDVHTSA	HLA-A*02:11	0.972846794128418	0.024905726220185925	binder
RLWDVPLHHL	HLA-A*02:11	0.9949566125869751	0.003240986292458411	binder
RLWEYLLEL	HLA-A*02:11	0.988829779624939	0.01745576601209103	binder
RLWGEPVNL	HLA-A*02:11	0.9944158554077148	0.0037098674986969253	binder
RLWGIPDQARVA	HLA-A*02:11	0.9005525827407836	0.11482968706877927	binder
RLWGIPDQARV	HLA-A*02:11	0.9876327514648438	0.011816091958762579	binder
RLWKAIHTA	HLA-A*02:11	0.9401978492736817	0.026035472650332462	binder
RLWNMPENNGL	HLA-A*02:11	0.978009295463562	0.022656393604424088	binder
RLWQVQSRL	HLA-A*02:11	0.9073656797409058	0.0961645201226175	binder
RLWTPPEDYRL	HLA-A*02:11	0.9880245208740235	0.005703030621205049	binder
RLYDGLFKV	HLA-A*02:11	0.9982181191444397	0.0018675280681810275	binder
RLYDGLFKVI	HLA-A*02:11	0.9709199070930481	0.021653347838244727	binder
RLYDPASGTISL	HLA-A*02:11	0.9971431374549866	0.0025039778679322097	binder
RLYDTHITV	HLA-A*02:11	0.996788227558136	0.002643997698696233	binder
RLYDVPANSMRL	HLA-A*02:11	0.989832091331482	0.013528939690210205	binder
RLYEFWWSL	HLA-A*02:11	0.9931681394577027	0.009189135723459483	binder
RLYGDESELHFWTV	HLA-A*02:11	0.8116873025894165	0.2267541085467409	binder
RLYGKLAKV	HLA-A*02:11	0.996116828918457	0.0029573422768386665	binder
RLYGLGTGV	HLA-A*02:11	0.9822679042816163	0.012867055933218	binder
RLYHITDQV	HLA-A*02:11	0.9791115522384644	0.012972823361736342	binder
RLYPEGLAQL	HLA-A*02:11	0.9891671895980835	0.005159939458764266	binder
RLYPLAIQI	HLA-A*02:11	0.9839784026145935	0.00692692487700423	binder
RLYPWGVVEV	HLA-A*02:11	0.9947821021080017	0.004394211343506486	binder
RLYSVSYLL	HLA-A*02:11	0.9538821935653686	0.024359329844235323	binder
RMAVLNEQV	HLA-A*02:11	0.9183733463287354	0.045538228948354985	binder
RMFDGKFVVA	HLA-A*02:11	0.9808183073997497	0.01184903633497353	binder
RMFHIRAVI	HLA-A*02:11	0.8427432417869568	0.07459166473192971	binder
RMFPTQGFTEI	HLA-A*02:11	0.9166319251060486	0.09055801767491124	binder
RMGPPLHTV	HLA-A*02:11	0.9822462797164917	0.010083071231971264	binder
RMLDSVEKL	HLA-A*02:11	0.9903836846351624	0.008654043064390238	binder
RMLHFLTAV	HLA-A*02:11	0.9615671038627625	0.02546900777137501	binder
RMLPHAPGV	HLA-A*02:11	0.9895229339599609	0.007643623250995544	binder
RMNFPYFYV	HLA-A*02:11	0.9749445438385009	0.016625348968390477	binder
RMNPNSPSITY	HLA-A*02:11	0.751239687204361	0.2153696241051414	binder
RMVHILTSV	HLA-A*02:11	0.9709522366523743	0.02061130049665983	binder
RMWATQGLA	HLA-A*02:11	0.8205879330635071	0.12690159656517377	binder
RMWEDPMGA	HLA-A*02:11	0.9535939574241639	0.03660731276443312	binder
RMYELVHRM	HLA-A*02:11	0.9651394009590148	0.028952335005274263	binder
RMYPFQIHSI	HLA-A*02:11	0.8916073918342591	0.13055690629838038	binder
RPPGFSPFR	HLA-A*02:11	0.2034388472791761	0.206630605788228	not-binder
RQADKVWRL	HLA-A*02:11	0.977454662322998	0.013356143591479701	binder
RQADTKAIQHL	HLA-A*02:11	0.9270501017570496	0.049030288491648685	binder
RQLAKIHAI	HLA-A*02:11	0.8571612358093261	0.19974838823532642	binder
RQLEEEGITFV	HLA-A*02:11	0.9743734955787658	0.02606259092206894	binder
RQLEKLKEV	HLA-A*02:11	0.9612891435623169	0.0619026497606657	binder
RQPDSGISSI	HLA-A*02:11	0.47704413533210754	0.2706442935690271	ambiguous
RQPPPRPFLDM	HLA-A*02:11	0.0976935550570488	0.05415738913877961	not-binder
RTFHLLHTV	HLA-A*02:11	0.7697490811347961	0.1571992867435061	binder
RTFLVGERV	HLA-A*02:11	0.2521265983581543	0.20085776515933343	not-binder
RTGEVKWSV	HLA-A*02:11	0.4668263643980026	0.23919246463821833	ambiguous
RTLPVDFHI	HLA-A*02:11	0.7197796821594238	0.16996210325767255	binder
RTMEWVQTI	HLA-A*02:11	0.9505022287368774	0.048406712183669785	binder
RTTEILHHL	HLA-A*02:11	0.8722069501876831	0.09152575603753237	binder
RTWIEGLTGL	HLA-A*02:11	0.34647996723651886	0.23540022706897804	not-binder
RVADILTQL	HLA-A*02:11	0.9835887312889099	0.00918713083363887	binder
RVAQLEQVYI	HLA-A*02:11	0.3808364619035274	0.32855989233153765	ambiguous
RVAVIKWGA	HLA-A*02:11	0.24063601046800615	0.27059971536891403	not-binder
RVDKITEYL	HLA-A*02:11	0.9149244070053101	0.11080761237657333	binder
RVFENIVAV	HLA-A*02:11	0.9900229692459106	0.007690763623088698	binder
RVLDNIKAV	HLA-A*02:11	0.9470108389854431	0.036360458144610246	binder
RVLDPSKFLKI	HLA-A*02:11	0.9061184167861939	0.10604745395674563	binder
RVLDPSMVILEV	HLA-A*02:11	0.8349090933799743	0.20105646668833232	binder
RVLELIPQI	HLA-A*02:11	0.9675507545471191	0.030056311202320815	binder
RVLEVVNHV	HLA-A*02:11	0.9921742916107178	0.0026198127686263228	binder
RVLPPSALQSV	HLA-A*02:11	0.9262619733810424	0.07665985567799266	binder
RVMELFFTVH	HLA-A*02:11	0.18948457315564154	0.27280105543579003	not-binder
RVMELFFTV	HLA-A*02:11	0.9881906867027282	0.013689045430711496	binder
RVMEYINRL	HLA-A*02:11	0.9793879270553589	0.030735816818090178	binder
RVPPPPQSV	HLA-A*02:11	0.9588138937950135	0.03817011125862074	binder
RVQILKDYV	HLA-A*02:11	0.12707946002483367	0.03897261591033511	not-binder
RVREITENL	HLA-A*02:11	0.7999809145927429	0.11109550280318299	binder
RVTFVNFTV	HLA-A*02:11	0.8205965399742127	0.09974988625816959	binder
RVWDISTVSSV	HLA-A*02:11	0.9753332495689392	0.02380439102375463	binder
RVWQVTIGT	HLA-A*02:11	0.3269735649228096	0.14064450801094142	not-binder
RVYEFLDKL	HLA-A*02:11	0.8878827214241027	0.12296890448847872	binder
RVYNVTQHA	HLA-A*02:11	0.4692342698574066	0.2637657069344041	ambiguous
SAAEPTPAV	HLA-A*02:11	0.7389079034328461	0.21802330353327218	binder
SAPASQASL	HLA-A*02:11	0.4134858787059784	0.15982571767354067	not-binder
SAPKGSVL	HLA-A*02:11	0.19906863011419773	0.16506254307547005	not-binder
SAPPRPPRA	HLA-A*02:11	0.5039119839668273	0.19106755517818097	ambiguous
SAPSRATAL	HLA-A*02:11	0.44916861653327944	0.1183487433951854	ambiguous
SAPVGVTAL	HLA-A*02:11	0.6148975431919098	0.14640377080057212	binder
SAPYGRITL	HLA-A*02:11	0.5626148492097854	0.21450092130496104	ambiguous
SAWRVISSI	HLA-A*02:11	0.4215360045433044	0.3271055961870863	ambiguous
SAYLVAEKV	HLA-A*02:11	0.6262336909770966	0.19484209631291077	binder
SDSAQGSESHSL	HLA-A*02:11	0.4436900524422526	0.3702993861740025	ambiguous
SFEDAKEAL	HLA-A*02:11	0.03705728743225336	0.01913053539311129	not-binder
SFGSLAPAPL	HLA-A*02:11	0.1635885491967201	0.10787129425885371	not-binder
SIAAQMNDLAAK	HLA-A*02:11	0.4606186252087355	0.3685612801970126	ambiguous
SIAEMGAYV	HLA-A*02:11	0.9684720635414124	0.012352457912389474	binder
SIAEVVHQL	HLA-A*02:11	0.9981567740440369	0.0007274268566121187	binder
SIFEFVHAL	HLA-A*02:11	0.9829699277877808	0.019979109560797167	binder
SIHDVTFQV	HLA-A*02:11	0.9787035703659057	0.010652322032265673	binder
SIHVGQAGV	HLA-A*02:11	0.6762574791908265	0.15279784511278308	binder
SIIGRLLEV	HLA-A*02:11	0.9894400358200073	0.00883021034455933	binder
SILEDPPSI	HLA-A*02:11	0.9451792597770691	0.028164790675706024	binder
SILEIQKGVFEV	HLA-A*02:11	0.9674884915351868	0.019867411629663698	binder
SIMQVVNYV	HLA-A*02:11	0.9760063290596008	0.0159232486337484	binder
SIPEKNRPL	HLA-A*02:11	0.4116451859474182	0.12722195264808578	not-binder
SIPGGYNAL	HLA-A*02:11	0.6278337955474853	0.10599406074038095	binder
SIYPLHDVFV	HLA-A*02:11	0.7145292863249779	0.3077460060217332	binder
SIYPSPTGV	HLA-A*02:11	0.9622868895530701	0.02670285299937783	binder
SKQTEIPYGTVL	HLA-A*02:11	0.05981929296249291	0.06537356255503278	not-binder
SLADCIPLL	HLA-A*02:11	0.9947835564613342	0.002404662700819061	binder
SLADDSVLERL	HLA-A*02:11	0.9962778091430664	0.004622285738199257	binder
SLADLQNDEV	HLA-A*02:11	0.9176836252212525	0.09265077562016122	binder
SLAELDEKISA	HLA-A*02:11	0.987991189956665	0.014358966223891764	binder
SLAELKGFEV	HLA-A*02:11	0.9838799715042115	0.018150431982948276	binder
SLAEPRVSV	HLA-A*02:11	0.9832812666893005	0.010643500780539435	binder
SLAKIPATL	HLA-A*02:11	0.9536260962486267	0.014170838146108146	binder
SLAPIIVHV	HLA-A*02:11	0.9979507207870484	0.001834862760320089	binder
SLAPLFFKL	HLA-A*02:11	0.9905736804008484	0.010453932924853351	binder
SLAQYLINV	HLA-A*02:11	0.9908522367477417	0.007089480360355899	binder
SLASFIPAV	HLA-A*02:11	0.9915550708770752	0.005268339722538923	binder
SLDERPVAV	HLA-A*02:11	0.9946900367736816	0.0025368903933091947	binder
SLDKFLANV	HLA-A*02:11	0.9906842708587646	0.00809147479567994	binder
SLDQPTQTV	HLA-A*02:11	0.9791224598884583	0.01588076909374838	binder
SLDTQPKKV	HLA-A*02:11	0.8664451003074646	0.07709903692662	binder
SLEELLHYV	HLA-A*02:11	0.9938012599945069	0.004725560810398874	binder
SLEGIPLAQV	HLA-A*02:11	0.7787507534027099	0.16498031338393135	binder
SLFDWNVKL	HLA-A*02:11	0.9876603960990906	0.012560288939238943	binder
SLFEKGLKNV	HLA-A*02:11	0.9689183235168457	0.018617150493087542	binder
SLFERLVKV	HLA-A*02:11	0.9957982659339905	0.0030794065355804253	binder
SLFERLVVL	HLA-A*02:11	0.9831682324409485	0.01295588401076393	binder
SLFGDVKKL	HLA-A*02:11	0.9742215752601624	0.013376556325787175	binder
SLFKIWLV	HLA-A*02:11	0.685646915435791	0.14669720076997944	binder
SLFKLIVKV	HLA-A*02:11	0.9496131896972656	0.04873874009190959	binder
SLFLFGEVHKA	HLA-A*02:11	0.5428213655948639	0.27632293028741034	ambiguous
SLFNIKDTQQL	HLA-A*02:11	0.9693153381347657	0.03127163093522324	binder
SLFNKLVEL	HLA-A*02:11	0.9901602745056153	0.010112385531922433	binder
SLFPGKLEVV	HLA-A*02:11	0.9726262807846069	0.0160538157113855	binder
SLFRVITEV	HLA-A*02:11	0.9914522886276245	0.006498763974320578	binder
SLFRWRHQA	HLA-A*02:11	0.6371973991394043	0.07448771595564724	binder
SLFSVIVRV	HLA-A*02:11	0.9823671460151673	0.012313308991553145	binder
SLFYLHNEL	HLA-A*02:11	0.9113426446914673	0.05339810327411341	binder
SLGKIFAL	HLA-A*02:11	0.9057392597198486	0.06424748742522482	binder
SLGKVFGV	HLA-A*02:11	0.8250486612319946	0.26773241441743667	binder
SLIDKLYNI	HLA-A*02:11	0.9959007740020752	0.0035152701904761427	binder
SLIDMRGIETV	HLA-A*02:11	0.9848870396614074	0.018098564660782853	binder
SLIDPDTSLSEL	HLA-A*02:11	0.9975797653198242	0.0023430978503778967	binder
SLIEKLWQT	HLA-A*02:11	0.9842645645141601	0.007976411528446211	binder
SLIEKYFSV	HLA-A*02:11	0.9974710583686829	0.0017423030211544987	binder
SLIGHLQTL	HLA-A*02:11	0.9917578577995301	0.005984057163302918	binder
SLIHGLWNL	HLA-A*02:11	0.9938326835632324	0.0029440813874495844	binder
SLIKQIPRI	HLA-A*02:11	0.9750866770744324	0.01882077542195346	binder
SLINVGLISV	HLA-A*02:11	0.9724595069885253	0.021712285570932917	binder
SLIPEGPPQV	HLA-A*02:11	0.9948135733604431	0.003156742591518496	binder
SLISNPPAM	HLA-A*02:11	0.951057493686676	0.01861981743099877	binder
SLITRLLEV	HLA-A*02:11	0.9917083382606506	0.0034045104448626362	binder
SLLDIERVFKGK	HLA-A*02:11	0.4441408682614565	0.3993330589162884	ambiguous
SLLDIIEKV	HLA-A*02:11	0.9990721940994263	0.0008930697476224127	binder
SLLDLHTKV	HLA-A*02:11	0.9907791256904602	0.004462656118237745	binder
SLLDPFAAV	HLA-A*02:11	0.9902699947357178	0.003771922202114879	binder
SLLDPVPEV	HLA-A*02:11	0.9976824164390564	0.001099297236748477	binder
SLLDRFLATV	HLA-A*02:11	0.9618973135948181	0.027742842144844054	binder
SLLEHLSHV	HLA-A*02:11	0.9980802536010742	0.001892229127302784	binder
SLLEKLSAL	HLA-A*02:11	0.994619631767273	0.003824093921856131	binder
SLLENLEKI	HLA-A*02:11	0.9941407322883606	0.005308788726676333	binder
SLLGDDALVQV	HLA-A*02:11	0.994610333442688	0.00529473229311309	binder
SLLHLGALYGI	HLA-A*02:11	0.671158766746521	0.18689136349053154	binder
SLLNPPETLNL	HLA-A*02:11	0.9821780562400818	0.01662905671361992	binder
SLLPAIVEL	HLA-A*02:11	0.9939782619476318	0.007287100294459205	binder
SLLPEGPPAIAN	HLA-A*02:11	0.5653930082917213	0.34148003908704466	ambiguous
SLLPEGPPAI	HLA-A*02:11	0.9782730102539062	0.022417604179035305	binder
SLLPPDALVGL	HLA-A*02:11	0.984035336971283	0.018712931374247937	binder
SLLPSVPAL	HLA-A*02:11	0.9914051413536071	0.012830572024643466	binder
SLLQTLYKV	HLA-A*02:11	0.9785261273384094	0.011432383051674273	binder
SLLRHLEKV	HLA-A*02:11	0.9798015832901001	0.007911214770734663	binder
SLLRLQETL	HLA-A*02:11	0.8851012349128723	0.1659326838244382	binder
SLLRVGWSV	HLA-A*02:11	0.9798299670219421	0.008181326965989165	binder
SLLSHVEQL	HLA-A*02:11	0.9966631412506104	0.002213206367677207	binder
SLLSPGLLPHL	HLA-A*02:11	0.9493264555931091	0.05141403297439971	binder
SLLYNVPAV	HLA-A*02:11	0.9781429052352906	0.01443549405940891	binder
SLMDPNKFLLL	HLA-A*02:11	0.98507719039917	0.015631957129415557	binder
SLMEESGICKV	HLA-A*02:11	0.994881272315979	0.0046790534808290795	binder
SLMEKISKL	HLA-A*02:11	0.9978094696998596	0.0012995886232550216	binder
SLMHVPPSL	HLA-A*02:11	0.9891369700431824	0.00856567373083318	binder
SLNKHVEAV	HLA-A*02:11	0.9858123779296875	0.009670263729958176	binder
SLPAIVSIA	HLA-A*02:11	0.7736693143844604	0.2142245097618527	binder
SLPDFGISYV	HLA-A*02:11	0.9768259644508361	0.016870247232137186	binder
SLQDPPGELAV	HLA-A*02:11	0.9883906602859497	0.010162520270332638	binder
SLQEKLWAI	HLA-A*02:11	0.992605197429657	0.003470670525528025	binder
SLSKITTTV	HLA-A*02:11	0.9855217695236206	0.00978808167045514	binder
SLSPIYPAA	HLA-A*02:11	0.9637398242950439	0.019754189687367835	binder
SLSRAPAEFPSA	HLA-A*02:11	0.4163268283009529	0.3299013556704193	ambiguous
SLVEIRNFL	HLA-A*02:11	0.9801995277404785	0.007770871332385056	binder
SLVENIERLKV	HLA-A*02:11	0.987848162651062	0.014302500646031816	binder
SLVEVNPAYSV	HLA-A*02:11	0.9803908705711365	0.01685482671654384	binder
SLVSPASFENV	HLA-A*02:11	0.8418498396873474	0.14420863592946606	binder
SLWANPKYV	HLA-A*02:11	0.9897130608558655	0.005658284844559254	binder
SLWEISKQIEG	HLA-A*02:11	0.7675028026103974	0.2272261260746284	binder
SLWEISKQI	HLA-A*02:11	0.9784706830978394	0.012970939822774476	binder
SLWFKPEEL	HLA-A*02:11	0.9479370832443237	0.03403799239556336	binder
SLWGQPAEA	HLA-A*02:11	0.9818382024765014	0.012171057886836626	binder
SLWHNITVV	HLA-A*02:11	0.9888408660888672	0.008658731232419503	binder
SLWKEVSEL	HLA-A*02:11	0.9862630724906921	0.01432807059247332	binder
SLWKGLVGI	HLA-A*02:11	0.988403570652008	0.0027554932461109735	binder
SLWQNEERA	HLA-A*02:11	0.7404542326927185	0.12265264751330145	binder
SLWSIISKV	HLA-A*02:11	0.9935442566871643	0.002134577038177785	binder
SLYALHVKA	HLA-A*02:11	0.830162501335144	0.04755934267349526	binder
SLYDWHVKL	HLA-A*02:11	0.9870892286300659	0.011680052329613614	binder
SLYDWNVKL	HLA-A*02:11	0.988324499130249	0.009822098816215959	binder
SLYEMVSRV	HLA-A*02:11	0.9909068942070007	0.006978884556535189	binder
SLYGQFRVV	HLA-A*02:11	0.9754688501358032	0.010404590821014081	binder
SLYHVESTV	HLA-A*02:11	0.9659821033477783	0.038515326698771064	binder
SLYPIAVLI	HLA-A*02:11	0.9669119954109192	0.02217498312304543	binder
SLYSIRKQYV	HLA-A*02:11	0.5192717999219895	0.26722148357322745	ambiguous
SLYSQVHQI	HLA-A*02:11	0.9939879417419434	0.003624525572010255	binder
SMAAFVPAA	HLA-A*02:11	0.9439995765686036	0.03836246283033321	binder
SMADIPLGFGV	HLA-A*02:11	0.9817321419715881	0.012733505079335032	binder
SMFEFSEKL	HLA-A*02:11	0.971564769744873	0.03688642179527021	binder
SMFLPPTTV	HLA-A*02:11	0.9556166052818298	0.022376000909993386	binder
SMHEVVENL	HLA-A*02:11	0.9745367288589477	0.02198897277436462	binder
SMIDPPRAAV	HLA-A*02:11	0.9768404364585876	0.015652079256313498	binder
SMLDDLRNV	HLA-A*02:11	0.9864633202552795	0.01599557832793407	binder
SMLEPVPEL	HLA-A*02:11	0.9887666940689087	0.008802362455443366	binder
SMMDPNHFLMI	HLA-A*02:11	0.9669681906700134	0.035291324390809724	binder
SMMDRMFAL	HLA-A*02:11	0.9809514284133911	0.025280111914569824	binder
SMMDVDHQI	HLA-A*02:11	0.9933514714241027	0.003589994734664369	binder
SMMKNFFFV	HLA-A*02:11	0.9903751015663147	0.009462153401565546	binder
SMMPPPVGMVA	HLA-A*02:11	0.9405464768409729	0.10011535089665796	binder
SMSADVPLV	HLA-A*02:11	0.9723956465721131	0.012824697707032215	binder
SMWGSAVYL	HLA-A*02:11	0.9754865050315857	0.023440251256364116	binder
SMYYNGIGV	HLA-A*02:11	0.9283935308456421	0.06177263994229707	binder
SPPAILVTV	HLA-A*02:11	0.632474708557129	0.15639803478956515	binder
SPVVILPAV	HLA-A*02:11	0.48627846539020536	0.17910728647351068	ambiguous
SQAERLFNL	HLA-A*02:11	0.936017382144928	0.06853174257360414	binder
SQIESDRLALLQV	HLA-A*02:11	0.26076826052740215	0.2177845526040015	not-binder
SQLDISDPYKV	HLA-A*02:11	0.9302923083305359	0.07486946113372718	binder
SQPLGPRII	HLA-A*02:11	0.055369427893310785	0.04160331767094583	not-binder
SQVDRLVAL	HLA-A*02:11	0.8861963152885437	0.11150475146139809	binder
SQYNGNLQDLKV	HLA-A*02:11	0.7376506924629211	0.13858874870646193	binder
SSLLEKGLDGAKK	HLA-A*02:11	0.4384605481405742	0.33878619669573656	ambiguous
SSPQPGSAL	HLA-A*02:11	0.3196291565895081	0.18263639747655924	not-binder
STGKVFSV	HLA-A*02:11	0.44892114102840425	0.33926723267538117	ambiguous
STLKNVPQV	HLA-A*02:11	0.9031131267547607	0.0685385669585493	binder
STWEPEENI	HLA-A*02:11	0.33266651034355166	0.22072706859497274	not-binder
STWRIMTTL	HLA-A*02:11	0.39146501049399374	0.26482242533501515	ambiguous
STYPIKNEV	HLA-A*02:11	0.6591039836406708	0.19523354304900303	binder
SVAALSKIFAV	HLA-A*02:11	0.5731255680322647	0.3539818813493142	ambiguous
SVAEGRALMSV	HLA-A*02:11	0.9231091976165772	0.05494426739169318	binder
SVFAGVVGV	HLA-A*02:11	0.9780144333839417	0.01948643231960089	binder
SVFEGLERL	HLA-A*02:11	0.902280616760254	0.1512879294881986	binder
SVHKGFAFV	HLA-A*02:11	0.7169067084789276	0.15590581809972884	binder
SVITQVFHV	HLA-A*02:11	0.9853208541870118	0.010410435076101728	binder
SVLDPRDLRQL	HLA-A*02:11	0.8894502520561218	0.09160681639104624	binder
SVLEPQVLNYL	HLA-A*02:11	0.7865799188613891	0.14144011628756345	binder
SVLGAITSV	HLA-A*02:11	0.9724621772766113	0.01432324925561951	binder
SVLGALIGV	HLA-A*02:11	0.9642681121826172	0.026848197426089505	binder
SVLKVSHSV	HLA-A*02:11	0.919292938709259	0.07468055370339795	binder
SVLLITQHL	HLA-A*02:11	0.3787382781505585	0.10154729768473857	not-binder
SVLLVEHAL	HLA-A*02:11	0.4698324054479599	0.14499996894440956	ambiguous
SVLVSPPAV	HLA-A*02:11	0.822329330444336	0.0634200006708407	binder
SVMDWKDGV	HLA-A*02:11	0.8434258699417114	0.18439364481856846	binder
SVMELLQGV	HLA-A*02:11	0.964661717414856	0.03844394928533363	binder
SVMEVNSGIYRV	HLA-A*02:11	0.8607402324676514	0.11745000752083862	binder
SVMQLQEEAHL	HLA-A*02:11	0.5727382004261017	0.20649365478689316	ambiguous
SVPDPEALRVEV	HLA-A*02:11	0.8566224098205566	0.11873531647807539	binder
SVPDPSTRALL	HLA-A*02:11	0.6098392456769943	0.2565750491393738	ambiguous
SVPDTVHHV	HLA-A*02:11	0.9901504039764404	0.006471388570413569	binder
SVPEAQSAL	HLA-A*02:11	0.7192601203918457	0.10692678822380546	binder
SVPLAATSM	HLA-A*02:11	0.10786117911338806	0.11793203674430797	not-binder
SVTQIYHAV	HLA-A*02:11	0.9033260226249695	0.04978874573048166	binder
SVTSHIYQV	HLA-A*02:11	0.9334931969642639	0.0537533337920285	binder
SVVSPSSFENV	HLA-A*02:11	0.5495982706546784	0.26337895331373584	ambiguous
SVWFGPKEV	HLA-A*02:11	0.9095147728919983	0.03259974605288669	binder
SVYDGKLLIGT	HLA-A*02:11	0.6701992750167847	0.2524847628670835	binder
SVYGKLRKV	HLA-A*02:11	0.8206952095031739	0.09958370199068496	binder
SVYGSLASV	HLA-A*02:11	0.9692678451538086	0.02262809478317841	binder
SVYHKPPSA	HLA-A*02:11	0.5626665234565735	0.2287922755515095	ambiguous
TAMDVVYAL	HLA-A*02:11	0.895362114906311	0.09545440499788548	binder
TAPPIATGV	HLA-A*02:11	0.708308732509613	0.1324249121319565	binder
TAPTGHTL	HLA-A*02:11	0.2736834339797497	0.2612859814796309	not-binder
TAWELPKTYV	HLA-A*02:11	0.3641574814915657	0.20778048473529726	not-binder
TDTYKLILNGK	HLA-A*02:11	0.042675535843591204	0.03538310910507298	not-binder
TEELAYLK	HLA-A*02:11	0.22767657015356235	0.25942975425647846	not-binder
TEKPEVID	HLA-A*02:11	0.06739425444975496	0.07993573396899407	not-binder
TFTVTEKPEVID	HLA-A*02:11	0.03256935417884961	0.035629805976567876	not-binder
TIAEVGKWLQA	HLA-A*02:11	0.6362017661333084	0.2948541480606378	ambiguous
TIFDLSEVL	HLA-A*02:11	0.5306073218584061	0.26333031184150973	ambiguous
TIIDLPGITRV	HLA-A*02:11	0.988418447971344	0.005347787730664897	binder
TKAVDAETAE	HLA-A*02:11	0.02325453677913174	0.03430087893007002	not-binder
TKKSVQYDDVPEYK	HLA-A*02:11	0.025656425347551703	0.038045983751372435	not-binder
TKTFTVTEKPEVID	HLA-A*02:11	0.11632825512182592	0.11144708872104267	not-binder
TLAAIIEHL	HLA-A*02:11	0.986875569820404	0.014889981230287131	binder
TLADLVHHV	HLA-A*02:11	0.9985095262527466	0.0006897307670805213	binder
TLADVLYHV	HLA-A*02:11	0.9967311263084412	0.002132921989212655	binder
TLAEINQKWNL	HLA-A*02:11	0.9059361934661865	0.13077049827306547	binder
TLAHIHYGV	HLA-A*02:11	0.9816511988639831	0.011857149044660297	binder
TLASALQV	HLA-A*02:11	0.46321995705366137	0.36672810950974344	ambiguous
TLDGSLHAV	HLA-A*02:11	0.9876106262207032	0.006978749364002524	binder
TLFNVIKSV	HLA-A*02:11	0.9679057478904725	0.010233394730819328	binder
TLFPSKIGV	HLA-A*02:11	0.9536938190460205	0.02908293149771029	binder
TLFRITSNA	HLA-A*02:11	0.5272372663021088	0.11908305286997455	ambiguous
TLGQIYYL	HLA-A*02:11	0.5398121118545532	0.266904148825511	ambiguous
TLGVIPESV	HLA-A*02:11	0.9557945966720581	0.007550581208619448	binder
TLIDLPGITKV	HLA-A*02:11	0.9964457154273987	0.002319684566302639	binder
TLKGETTTEAVD	HLA-A*02:11	0.18444280988933315	0.3040499041102134	not-binder
TLLAAEFLKQV	HLA-A*02:11	0.8875651597976685	0.06991553890209624	binder
TLLDPGRFSKV	HLA-A*02:11	0.957146406173706	0.040600152244994886	binder
TLLDPNEKYLL	HLA-A*02:11	0.9603992342948914	0.022869245399641573	binder
TLLKKVWKV	HLA-A*02:11	0.9820764899253845	0.0060565946364059976	binder
TLMDAELFKKV	HLA-A*02:11	0.9745160818099976	0.0248130846181407	binder
TLMDMRLSQV	HLA-A*02:11	0.943571150302887	0.05465233219433396	binder
TLMNLGGLAV	HLA-A*02:11	0.9601863861083985	0.0255819586684848	binder
TLNEKLFLL	HLA-A*02:11	0.9847803235054016	0.017769495636613595	binder
TLNEKLTAL	HLA-A*02:11	0.9776616334915161	0.012130551662890517	binder
TLPPPPSGL	HLA-A*02:11	0.9329829454421997	0.050003391378620775	binder
TLQDIVYKL	HLA-A*02:11	0.9919379234313965	0.005962830169584041	binder
TLQEKIHRL	HLA-A*02:11	0.9771710634231567	0.013483243204275129	binder
TLSDLRVYL	HLA-A*02:11	0.9671134710311889	0.03651446907468223	binder
TLSERLWGL	HLA-A*02:11	0.9949284076690674	0.0026203597871051797	binder
TLSKIVPHI	HLA-A*02:11	0.9433807969093323	0.03013443196477524	binder
TLTNIIHNL	HLA-A*02:11	0.984616756439209	0.010114283603676425	binder
TLTNVIHNL	HLA-A*02:11	0.9787511229515076	0.01660489501416575	binder
TLTSKLYSL	HLA-A*02:11	0.9155320286750793	0.031557750763574616	binder
TLWDIQKDL	HLA-A*02:11	0.8777732372283935	0.1053867701326464	binder
TLWEIAKAEV	HLA-A*02:11	0.9595431923866272	0.03572820981350027	binder
TLWGGLLRL	HLA-A*02:11	0.9782970547676086	0.026660681011269064	binder
TLWGIQKEL	HLA-A*02:11	0.9287184119224549	0.03670474533658795	binder
TLWPEVQKL	HLA-A*02:11	0.9896210074424744	0.00947638487845273	binder
TLWVDPYEV	HLA-A*02:11	0.9841102600097656	0.015951014560793515	binder
TLWYVPLSL	HLA-A*02:11	0.9328392028808594	0.04580848141269189	binder
TLYDIAHTPGVAA	HLA-A*02:11	0.8834965705871582	0.18905789429289835	binder
TLYDIAHTPGV	HLA-A*02:11	0.9891077637672424	0.0066731199966876195	binder
TLYDIRAEL	HLA-A*02:11	0.9700375199317932	0.01785163681859484	binder
TLYEAVREV	HLA-A*02:11	0.9954691171646118	0.0034909221602003535	binder
TLYEMKSQV	HLA-A*02:11	0.9492006301879883	0.030192858148780075	binder
TLYERGFENI	HLA-A*02:11	0.7743819117546081	0.2133754862430789	binder
TLYNPERTITV	HLA-A*02:11	0.986423134803772	0.007351552398871014	binder
TLYRLANQL	HLA-A*02:11	0.7080168664455414	0.17815716139737997	binder
TMAKESSIIGV	HLA-A*02:11	0.764006507396698	0.20700769975488775	binder
TPAVTTYKLVINGK	HLA-A*02:11	0.051103702560067174	0.04479261509137169	not-binder
TQILSVPKV	HLA-A*02:11	0.7235259294509888	0.16445799308314943	binder
TQWDLTNIQDAIRA	HLA-A*02:11	0.2811762618715875	0.24975059124434412	not-binder
TTLDVTKLTPL	HLA-A*02:11	0.3584033489227295	0.21762770944336074	not-binder
TTTEAVDAATAE	HLA-A*02:11	0.11966631301571624	0.18020303304769855	not-binder
TTTHITKTV	HLA-A*02:11	0.1769533870741725	0.22100600137339596	not-binder
TTTKAVDAETAE	HLA-A*02:11	0.034849767486457496	0.04039320399576213	not-binder
TTTKAVDAETAEKA	HLA-A*02:11	0.10143483163556084	0.11196445371534679	not-binder
TTYKLVINGK	HLA-A*02:11	0.07488433895632625	0.11252758061936899	not-binder
TTYKLVINGKT	HLA-A*02:11	0.0664165556707303	0.07605987587384967	not-binder
TVADKIHSV	HLA-A*02:11	0.992154324054718	0.00489553560089254	binder
TVADPSVISHL	HLA-A*02:11	0.8928827524185181	0.1398285879706008	binder
TVAQIKAHV	HLA-A*02:11	0.6595828413963318	0.0843063810560144	binder
TVAQIKATV	HLA-A*02:11	0.8196925520896912	0.09207848402034023	binder
TVFEHTFHV	HLA-A*02:11	0.9866083860397339	0.007300228355297851	binder
TVFLLEKPFSV	HLA-A*02:11	0.30414626412093637	0.35286622793590033	not-binder
TVIAKVNNV	HLA-A*02:11	0.9492851138114929	0.02479448149687699	binder
TVIRDPPSI	HLA-A*02:11	0.516233628988266	0.12387897913286208	ambiguous
TVIRDPPSITP	HLA-A*02:11	0.2947458291426301	0.3185493585646477	not-binder
TVLLIMHTL	HLA-A*02:11	0.3810893207788467	0.09668248385167341	not-binder
TVMDSKIVQV	HLA-A*02:11	0.8096204161643982	0.13659159462652593	binder
TVMGKIFAV	HLA-A*02:11	0.970657479763031	0.030028292617793446	binder
TVPPPPAAA	HLA-A*02:11	0.7658280491828918	0.20542985904381014	binder
TVTEKPEVIDAS	HLA-A*02:11	0.34283115866128355	0.28605080817040746	not-binder
TVTEKPEVID	HLA-A*02:11	0.2356131850159727	0.28987490212786493	not-binder
TVWEISQKTVL	HLA-A*02:11	0.48626363426446917	0.3534276817196506	ambiguous
TVWIPEVGV	HLA-A*02:11	0.7614376008510589	0.19320582051574786	binder
TYDDATKTFT	HLA-A*02:11	0.06484433286823332	0.06273360565937759	not-binder
TYDDATKTFTVTE	HLA-A*02:11	0.015041631783606135	0.015017963477776688	not-binder
TYDDATKTFTVTEK	HLA-A*02:11	0.24526974223554135	0.21631397371960862	not-binder
TYDDATKTFTVT	HLA-A*02:11	0.16785293885186547	0.14511642764108373	not-binder
TYKLILNGK	HLA-A*02:11	0.0056851084882509895	0.005793306731031236	not-binder
VAFSVQKEV	HLA-A*02:11	0.3850430652499199	0.21835249350650174	not-binder
VAPPARVAP	HLA-A*02:11	0.28854339960962533	0.2194809348118055	not-binder
VAPPEYHRKAV	HLA-A*02:11	0.20369172636419536	0.17004532064482744	not-binder
VAPPGGSRKEV	HLA-A*02:11	0.7966054916381836	0.07527273943912899	binder
VAPPKAHEV	HLA-A*02:11	0.9139180421829224	0.06900009943513256	binder
VAPPPPPVEV	HLA-A*02:11	0.9116281151771546	0.12353812429386757	binder
VAPPPPTHL	HLA-A*02:11	0.8976582884788513	0.08129677081522423	binder
VAPPRGPLP	HLA-A*02:11	0.3203418154269457	0.20411250734875877	not-binder
VAVDPSILARL	HLA-A*02:11	0.726390129327774	0.23409676961351195	binder
VAWEVANKV	HLA-A*02:11	0.8139588236808777	0.10506406763224099	binder
VEELKPTPE	HLA-A*02:11	0.12900995439849794	0.1339666225286502	not-binder
VGPPGRSSL	HLA-A*02:11	0.4429713487625122	0.0885816573161601	not-binder
VIAEILRGV	HLA-A*02:11	0.9774380445480346	0.014430589863939023	binder
VIDGHIYAV	HLA-A*02:11	0.990246844291687	0.00935273614926683	binder
VIFILGKEHQL	HLA-A*02:11	0.22161658555269242	0.22411366077355757	not-binder
VIHNLATYV	HLA-A*02:11	0.7556725740432739	0.15670849122090033	binder
VILFLNKQDLL	HLA-A*02:11	0.06276815418386832	0.08897942025332166	not-binder
VIMWQKHYV	HLA-A*02:11	0.533185613155365	0.2772352302183568	ambiguous
VIWEHDYTSV	HLA-A*02:11	0.8121291726827622	0.3174037639281462	binder
VIWGKVTRA	HLA-A*02:11	0.842239511013031	0.07962122057845006	binder
VIYDVSHNI	HLA-A*02:11	0.9603884816169739	0.02065367824694862	binder
VIYTLIHYI	HLA-A*02:11	0.74487384557724	0.16614035046323564	binder
VLADQVWTL	HLA-A*02:11	0.9910489082336426	0.006153884883018178	binder
VLAEINKEIEGV	HLA-A*02:11	0.9772407412528992	0.028825130712303224	binder
VLAELKEYA	HLA-A*02:11	0.9383023500442504	0.031860387571108026	binder
VLDDKLVFV	HLA-A*02:11	0.9902574419975281	0.013560003408233021	binder
VLDIIKHIV	HLA-A*02:11	0.9108688712120057	0.07843595218179378	binder
VLDNPTPEM	HLA-A*02:11	0.9868424296379089	0.004513454915206321	binder
VLDPKPPPLTL	HLA-A*02:11	0.9894289374351501	0.01048536146550258	binder
VLDVIHEVL	HLA-A*02:11	0.9608226776123047	0.029286424738634572	binder
VLFDVTGQV	HLA-A*02:11	0.9861855387687684	0.006031674094015383	binder
VLFELSKTV	HLA-A*02:11	0.9699771046638489	0.013365454106684695	binder
VLFGEITRL	HLA-A*02:11	0.9917256236076355	0.005931540392900207	binder
VLFGLLREV	HLA-A*02:11	0.985804808139801	0.005302951041605324	binder
VLFGVETHV	HLA-A*02:11	0.9760907173156739	0.013095627182100576	binder
VLFLVAWTV	HLA-A*02:11	0.943025553226471	0.04179775917081437	binder
VLFNFGKEKFEV	HLA-A*02:11	0.812165105342865	0.17674405982200703	binder
VLFNKLTYL	HLA-A*02:11	0.9784544467926025	0.00956870011071159	binder
VLFPWQARL	HLA-A*02:11	0.9617682814598083	0.026393303109618738	binder
VLFSSPPQM	HLA-A*02:11	0.9003639221191406	0.08180093639527174	binder
VLFTGVKEV	HLA-A*02:11	0.9841333031654358	0.007634192167316259	binder
VLFTITKTV	HLA-A*02:11	0.9160713434219361	0.036123661080571336	binder
VLGKIWKL	HLA-A*02:11	0.8067527770996094	0.15021959067068485	binder
VLHDRIVSV	HLA-A*02:11	0.9903332710266113	0.007737140104684207	binder
VLHELTFQA	HLA-A*02:11	0.9099529504776	0.08613707653973765	binder
VLIGEGVLTKL	HLA-A*02:11	0.9606370329856873	0.03800903995515429	binder
VLIPKLPQL	HLA-A*02:11	0.9847138881683349	0.006642702760453822	binder
VLISKLPYI	HLA-A*02:11	0.9781565189361572	0.015292044240684227	binder
VLKEIVERV	HLA-A*02:11	0.9952856779098511	0.003092049492867731	binder
VLLEDGVLNHV	HLA-A*02:11	0.9847511053085327	0.022346450172516203	binder
VLLFIEHSV	HLA-A*02:11	0.952147376537323	0.027763923850394796	binder
VLLGHIFYV	HLA-A*02:11	0.9942770719528198	0.006952307412231727	binder
VLLGKVYVV	HLA-A*02:11	0.9785711646080018	0.018362197626496636	binder
VLLKARLVPA	HLA-A*02:11	0.3747745782136917	0.28119281014201597	ambiguous
VLLKIVEQI	HLA-A*02:11	0.963183605670929	0.045112619405526605	binder
VLLQIVHFL	HLA-A*02:11	0.9532695651054383	0.043065657703042874	binder
VLLSTIHEL	HLA-A*02:11	0.9915100932121277	0.00738061134067815	binder
VLMDLKALL	HLA-A*02:11	0.9665996789932251	0.02894556232051868	binder
VLMDLKALLL	HLA-A*02:11	0.9314497947692871	0.04110721746102993	binder
VLMDRLPSL	HLA-A*02:11	0.9955012083053589	0.0018867668375952722	binder
VLMEMSYRL	HLA-A*02:11	0.9774066567420959	0.018475908699643023	binder
VLMENIVYL	HLA-A*02:11	0.9960716247558594	0.004506792678647818	binder
VLMNQPPQIAP	HLA-A*02:11	0.48846744298934935	0.3054235709201529	ambiguous
VLMNQPPQI	HLA-A*02:11	0.9699985980987549	0.01775699876675519	binder
VLMPMERQMSV	HLA-A*02:11	0.9067408442497253	0.10737621009565586	binder
VLMPWIHEL	HLA-A*02:11	0.9985732197761535	0.0012932774664316166	binder
VLPNFLPYNV	HLA-A*02:11	0.9654035329818725	0.021469033468413484	binder
VLQGKLAEV	HLA-A*02:11	0.9866692543029785	0.009056743364342432	binder
VLQNLKGQYV	HLA-A*02:11	0.5069454073905945	0.284097473568165	ambiguous
VLRNSTTLV	HLA-A*02:11	0.7040732264518738	0.10174359345040941	binder
VLSELLWQV	HLA-A*02:11	0.9958063125610351	0.0023141717265295343	binder
VLSSPLALA	HLA-A*02:11	0.7077862441539764	0.24959139943719677	binder
VLTESPPSL	HLA-A*02:11	0.9636220335960388	0.031549506945631765	binder
VLVEPKTAWRL	HLA-A*02:11	0.5252613723278046	0.3251408322171197	ambiguous
VLWAGTPMV	HLA-A*02:11	0.9896673440933228	0.009956394285646307	binder
VLWDLVDRIGI	HLA-A*02:11	0.9890105843544006	0.013199259885378808	binder
VLWDLVDRI	HLA-A*02:11	0.9800536751747131	0.017967574298781652	binder
VLWDRTFSLF	HLA-A*02:11	0.7192706346511841	0.1610075438812449	binder
VLWDRTFSL	HLA-A*02:11	0.9909971594810486	0.00902471080008305	binder
VLWDVRSAQAI	HLA-A*02:11	0.9172091007232666	0.07628165524729001	binder
VLWEVSHKGV	HLA-A*02:11	0.9720855474472045	0.014399132844687126	binder
VLWFKPVEL	HLA-A*02:11	0.9652443766593933	0.025225363091695645	binder
VLWLPHWGL	HLA-A*02:11	0.9564828753471375	0.03280424410400171	binder
VLWMAPDGLYA	HLA-A*02:11	0.7019460141658783	0.24461808419401979	binder
VLWSVLQQI	HLA-A*02:11	0.9814780354499817	0.010614165268752458	binder
VLWTLHSEG	HLA-A*02:11	0.09214410744607449	0.11869576562765297	not-binder
VLYDQPRHV	HLA-A*02:11	0.9875366926193238	0.007739081101480489	binder
VLYDWKERL	HLA-A*02:11	0.9525999307632447	0.03185588804187423	binder
VLYELLQHI	HLA-A*02:11	0.9842826366424561	0.007756235058839788	binder
VLYENKVAV	HLA-A*02:11	0.9775870323181153	0.013117324753547007	binder
VLYHVETEV	HLA-A*02:11	0.9665583491325378	0.035156433440790974	binder
VLYPHEPTAV	HLA-A*02:11	0.9743724942207337	0.030122970660602322	binder
VLYSIAEKV	HLA-A*02:11	0.976043951511383	0.012521989158124388	binder
VMADIRELI	HLA-A*02:11	0.9625218749046326	0.02967072548410653	binder
VMAPRTLVL	HLA-A*02:11	0.9607841372489929	0.026767427878522702	binder
VMAPVHEAVVSL	HLA-A*02:11	0.8081945478916168	0.20832106500159078	binder
VMDSKIVQV	HLA-A*02:11	0.9939181447029114	0.007376441920189355	binder
VMFKEPVEV	HLA-A*02:11	0.9845039248466492	0.014251018200694517	binder
VMFKITARA	HLA-A*02:11	0.5374809980392456	0.21287745873921954	ambiguous
VMGDIPAAV	HLA-A*02:11	0.9734294772148132	0.019204780071429298	binder
VMLESPPKGV	HLA-A*02:11	0.928489625453949	0.10108942975710722	binder
VMMDIGSTRL	HLA-A*02:11	0.975545597076416	0.013223431601962744	binder
VMPHANMNV	HLA-A*02:11	0.9335071682929993	0.028192144026379453	binder
VMQDPEFLQSV	HLA-A*02:11	0.9268536329269409	0.08479866191224765	binder
VMVNQGLTKHMTV	HLA-A*02:11	0.4776678692549467	0.3799319864711194	ambiguous
VMWSPTHPA	HLA-A*02:11	0.92002934217453	0.08815703401565844	binder
VMYDLITEL	HLA-A*02:11	0.9646432042121887	0.028880167784265758	binder
VMYGKVYRI	HLA-A*02:11	0.9753427505493164	0.021785968243543258	binder
VPAYFTSRDLF	HLA-A*02:11	0.01280958688348619	0.022557017235811813	not-binder
VPGLYTLEEL	HLA-A*02:11	0.12760862484574317	0.09130989246250602	not-binder
VQTDYVPLL	HLA-A*02:11	0.8656802535057068	0.05445957611540211	binder
VQWKVVETL	HLA-A*02:11	0.798835301399231	0.18078210794857946	binder
VSAHITEQL	HLA-A*02:11	0.49907258674502375	0.30264995284883733	ambiguous
VSGAKGSKINI	HLA-A*02:11	0.1421532854437828	0.1345388497472364	not-binder
VSWGLVKGAEI	HLA-A*02:11	0.09481749922269955	0.05276910945945406	not-binder
VTAEVKHNI	HLA-A*02:11	0.34377437829971313	0.18315415576803765	not-binder
VTDIEEIIGV	HLA-A*02:11	0.4487363715656102	0.3387751260667414	ambiguous
VTFVPVSKV	HLA-A*02:11	0.4515018999576569	0.12755345532874596	ambiguous
VTIKKDVDG	HLA-A*02:11	0.011948574054986238	0.01104914790206672	not-binder
VVAAIAISE	HLA-A*02:11	0.020516225369647145	0.027211908786002707	not-binder
VVAEFVPLI	HLA-A*02:11	0.9453856706619262	0.037978693392697244	binder
VVDIIRVNV	HLA-A*02:11	0.8932746052742004	0.06209436217097781	binder
VVFRLQEFI	HLA-A*02:11	0.324899223446846	0.20077377883839403	not-binder
VVGHITEGV	HLA-A*02:11	0.8941985726356506	0.045134910071941904	binder
VVLPAPPAV	HLA-A*02:11	0.9424875259399415	0.03485763843990105	binder
VVMNVVHQL	HLA-A*02:11	0.9796512961387634	0.0074039242818371995	binder
VVPEPGQPL	HLA-A*02:11	0.7125627994537354	0.1128268629623615	binder
VVWDLDRPLE	HLA-A*02:11	0.20167772695422173	0.2497667357485233	not-binder
VVWMVPENV	HLA-A*02:11	0.8912719011306762	0.037535111266723827	binder
VVWPVPENI	HLA-A*02:11	0.8610741972923279	0.06133013259634383	binder
WAPERPLVGV	HLA-A*02:11	0.3320815548300743	0.21982377370472359	not-binder
WEILHQQLL	HLA-A*02:11	0.18752486817538738	0.22999882683761244	not-binder
WKPVGDLLI	HLA-A*02:11	0.008421872870530932	0.008608349391069418	not-binder
WLAEKLPTL	HLA-A*02:11	0.9922754049301148	0.005793603794646463	binder
WLIEDGKVVTV	HLA-A*02:11	0.9947179198265076	0.0038560485099561888	binder
WLVDHVYAI	HLA-A*02:11	0.9890946984291077	0.006213524793176745	binder
WLWPFKETV	HLA-A*02:11	0.9772266030311585	0.010405549863923575	binder
WPLTESQLTFV	HLA-A*02:11	0.04038345204826328	0.05614930925088036	not-binder
YAAELIERV	HLA-A*02:11	0.9884919166564942	0.005390321059964448	binder
YAFNMKATV	HLA-A*02:11	0.8094038486480712	0.046318036316631436	binder
YAHELPKYGV	HLA-A*02:11	0.37637678906321526	0.312624945124992	ambiguous
YALYVRDTL	HLA-A*02:11	0.32523749470710756	0.06528088212977406	not-binder
YAPGARLAL	HLA-A*02:11	0.4033208966255188	0.09951131144276214	not-binder
YAPKGSSL	HLA-A*02:11	0.3363071635365486	0.23850395307499872	not-binder
YAPPPRDYTY	HLA-A*02:11	0.20470485903788357	0.19621450315091385	not-binder
YAWEIKDFL	HLA-A*02:11	0.8922028064727783	0.0659535051484928	binder
YAYDGKDYIA	HLA-A*02:11	0.8661971926689148	0.14864632570434275	binder
YAYDGKDYIAL	HLA-A*02:11	0.992021667957306	0.005619602252719195	binder
YAYDGKDYI	HLA-A*02:11	0.9639060616493225	0.027276791804854605	binder
YAYETKDAL	HLA-A*02:11	0.6221762120723724	0.08347237139355083	binder
YENEVALR	HLA-A*02:11	0.3858316852711141	0.4261690867656897	ambiguous
YENEVALRQ	HLA-A*02:11	0.3593229278922081	0.319763574738364	ambiguous
YFAERVTSL	HLA-A*02:11	0.8537429451942444	0.08712361522233415	binder
YGPPVRTEY	HLA-A*02:11	0.13680113640148192	0.21012077118444156	not-binder
YIAKITEGV	HLA-A*02:11	0.9752384424209595	0.027382055991982027	binder
YIAPLKALV	HLA-A*02:11	0.8282382249832153	0.13034921752813866	binder
YIASLPFQV	HLA-A*02:11	0.9666948914527893	0.013212699288183364	binder
YIFPLDDKAAV	HLA-A*02:11	0.9355857729911804	0.0658920210084567	binder
YIFQPQQSV	HLA-A*02:11	0.9126455426216126	0.05837807955433885	binder
YIFSVVENL	HLA-A*02:11	0.9464053630828857	0.054612875196206646	binder
YIIVPPLTL	HLA-A*02:11	0.7899439215660096	0.12161086445732122	binder
YILLPRIIE	HLA-A*02:11	0.027139080219058087	0.03608161913966343	not-binder
YIMEPSIFNTL	HLA-A*02:11	0.878618061542511	0.1640175592434322	binder
YIMETVDAQHV	HLA-A*02:11	0.9761337876319885	0.01969599917088899	binder
YIYDKDMEII	HLA-A*02:11	0.8303290247917176	0.08953011073152282	binder
YIYPLQDPKNLI	HLA-A*02:11	0.5229691013693809	0.3902252128178385	ambiguous
YLADIFTKL	HLA-A*02:11	0.9973358631134033	0.002234303001828689	binder
YLADLYHFV	HLA-A*02:11	0.9978123426437377	0.0018750632629688654	binder
YLADVTNAL	HLA-A*02:11	0.9889909505844117	0.00882986718739968	binder
YLAGLHANI	HLA-A*02:11	0.9741358518600464	0.01564451077114279	binder
YLAHLAHHL	HLA-A*02:11	0.9782372951507569	0.021990411219333234	binder
YLAKHIENI	HLA-A*02:11	0.9877987623214721	0.009481598923670608	binder
YLAPFLRNV	HLA-A*02:11	0.9948693752288819	0.004272749904416897	binder
YLARIQGFQV	HLA-A*02:11	0.9389932990074158	0.04273093654328158	binder
YLATLTEKM	HLA-A*02:11	0.8648059725761413	0.12605122739510446	binder
YLDAIRSGL	HLA-A*02:11	0.9524233222007752	0.013040150824072297	binder
YLDEIVKEV	HLA-A*02:11	0.9997141599655152	0.0004014601486776534	binder
YLDGHLITTV	HLA-A*02:11	0.9616309523582458	0.0404630838029029	binder
YLDIKGLLDV	HLA-A*02:11	0.8407917022705078	0.12482584960171196	binder
YLDKTFYNL	HLA-A*02:11	0.9915268421173096	0.006888162828349214	binder
YLDPALELGPRNV	HLA-A*02:11	0.7935989260673523	0.15078231923030103	binder
YLDPAQRGV	HLA-A*02:11	0.9904839396476746	0.007240386635915322	binder
YLDPRLAFTV	HLA-A*02:11	0.9681368231773376	0.033250337553834816	binder
YLDPSVLSGV	HLA-A*02:11	0.9834288716316223	0.015339600236845741	binder
YLDQIRQTI	HLA-A*02:11	0.9441944360733032	0.07456661451610053	binder
YLDTINRSV	HLA-A*02:11	0.9942347288131714	0.004266736898795604	binder
YLDVVQSNV	HLA-A*02:11	0.9928955793380737	0.003914430736532239	binder
YLEELPEKLKL	HLA-A*02:11	0.9925101161003113	0.005451511548964124	binder
YLFALQSHL	HLA-A*02:11	0.9584146738052368	0.01735753937107002	binder
YLFDLPLKV	HLA-A*02:11	0.9966542840003967	0.003090257884420567	binder
YLFDVQRNNIA	HLA-A*02:11	0.937429690361023	0.09087251642251945	binder
YLFDVQRNNIAM	HLA-A*02:11	0.8483681857585907	0.23510602863488184	binder
YLFDVQRNNI	HLA-A*02:11	0.9522634506225586	0.0412522660565728	binder
YLFERIKEL	HLA-A*02:11	0.9987244009971619	0.0005709983198261526	binder
YLFILKNQV	HLA-A*02:11	0.9557360410690308	0.02120871167275125	binder
YLFIVKNEL	HLA-A*02:11	0.9375500559806824	0.041967794775766155	binder
YLFNSVVNV	HLA-A*02:11	0.9937753915786743	0.0048814476819565595	binder
YLFREPATI	HLA-A*02:11	0.9468033790588379	0.045742395914652574	binder
YLFSTKTHL	HLA-A*02:11	0.8611141324043274	0.14090720000111784	binder
YLFTFLNHL	HLA-A*02:11	0.9786254167556763	0.014742437530740556	binder
YLFTIINSL	HLA-A*02:11	0.9690492987632752	0.01757285770797003	binder
YLFTSPQRV	HLA-A*02:11	0.9833955645561219	0.0058464111051921225	binder
YLGITPSITNW	HLA-A*02:11	0.31316146105527876	0.1874065333074395	not-binder
YLGNINPQM	HLA-A*02:11	0.9535585641860962	0.03600035434448698	binder
YLGPHIASV	HLA-A*02:11	0.9977596044540405	0.0010600914851458206	binder
YLGQIQHI	HLA-A*02:11	0.862491250038147	0.16158051884888885	binder
YLHEFRDKL	HLA-A*02:11	0.9637562513351441	0.03204535562123432	binder
YLHNQGIGV	HLA-A*02:11	0.9855135917663574	0.009797765973039618	binder
YLHSQVVSV	HLA-A*02:11	0.9940732955932617	0.0033152379693128773	binder
YLIELIDRV	HLA-A*02:11	0.9955909848213196	0.00339238561675025	binder
YLIEPDVELQRI	HLA-A*02:11	0.9860686779022216	0.012672044357531024	binder
YLIPLLERL	HLA-A*02:11	0.9880266427993775	0.009529643957737557	binder
YLITLLEHL	HLA-A*02:11	0.964860987663269	0.03480629351564124	binder
YLLDHFLSM	HLA-A*02:11	0.9825766086578369	0.008342918028786952	binder
YLLDIGCGTGL	HLA-A*02:11	0.9857110977172852	0.011667091342484927	binder
YLLDLHSYL	HLA-A*02:11	0.9900026798248291	0.00750255157744519	binder
YLLDPKIADLV	HLA-A*02:11	0.964111042022705	0.02928895485393373	binder
YLLDRLPEM	HLA-A*02:11	0.9893884539604187	0.007338079489602308	binder
YLLEIPKGEMV	HLA-A*02:11	0.9692585825920105	0.028166579585199764	binder
YLLEKFVAV	HLA-A*02:11	0.9960212230682373	0.002924136475500938	binder
YLLEQDFPGM	HLA-A*02:11	0.8989110946655273	0.06849129806239855	binder
YLLESVNKL	HLA-A*02:11	0.9945621490478516	0.003129473221864748	binder
YLLKINGKV	HLA-A*02:11	0.9239673614501953	0.0695412008921848	binder
YLLNDASLISV	HLA-A*02:11	0.9900328278541565	0.00536070558935127	binder
YLLPAIVHI	HLA-A*02:11	0.9914626717567444	0.006213276460036583	binder
YLLQEPPRTV	HLA-A*02:11	0.9700867295265198	0.03776555405135259	binder
YLLTHPPPIM	HLA-A*02:11	0.8279088854789733	0.1680592499697064	binder
YLMDINGKMWL	HLA-A*02:11	0.9918689846992492	0.007954914153532413	binder
YLMDTSGKVVTA	HLA-A*02:11	0.991960072517395	0.010883428754140478	binder
YLMEGSYNKV	HLA-A*02:11	0.9945970773696899	0.0027051078226020212	binder
YLMEVTHDL	HLA-A*02:11	0.9972914457321167	0.0013714425351597122	binder
YLMQESPPHV	HLA-A*02:11	0.980089259147644	0.024689273149247	binder
YLNDGLWHM	HLA-A*02:11	0.9898202061653137	0.011731230778685263	binder
YLNDLHEVLL	HLA-A*02:11	0.9575921893119812	0.03258907985688035	binder
YLNEIKDSV	HLA-A*02:11	0.9944016218185425	0.003067606500477435	binder
YLNENPLRAL	HLA-A*02:11	0.95673987865448	0.026607675920758512	binder
YLNHLIQGL	HLA-A*02:11	0.989415442943573	0.004516648299957926	binder
YLNKHIQKV	HLA-A*02:11	0.9940927982330322	0.0031058441000245806	binder
YLNQHIEHV	HLA-A*02:11	0.9943215250968933	0.005878420733695998	binder
YLPDGTASL	HLA-A*02:11	0.9732701778411865	0.01905326430268117	binder
YLPDIIKDQKA	HLA-A*02:11	0.9502280235290528	0.04957977005261324	binder
YLPHAPPFA	HLA-A*02:11	0.9437228798866272	0.05494801940937353	binder
YLPYPIHQV	HLA-A*02:11	0.9948469519615173	0.00380978349163079	binder
YLQAHTQSV	HLA-A*02:11	0.991042959690094	0.00510301469662649	binder
YLQDTMNHV	HLA-A*02:11	0.991895067691803	0.006896484567680774	binder
YLQDVIMQV	HLA-A*02:11	0.997593092918396	0.002124448249991858	binder
YLQEHAQEV	HLA-A*02:11	0.9983883142471314	0.0016305493219851202	binder
YLQEKLHAL	HLA-A*02:11	0.990164864063263	0.009600299625072249	binder
YLQNWSHVL	HLA-A*02:11	0.9671786069869995	0.015532447151830237	binder
YLQQVNHKL	HLA-A*02:11	0.947332751750946	0.05238079000621861	binder
YLRSMIPHL	HLA-A*02:11	0.9086331248283386	0.09830566430585283	binder
YLSDNVHLV	HLA-A*02:11	0.9943734169006347	0.005057464440222256	binder
YLSEEVQAV	HLA-A*02:11	0.9914570212364197	0.004634148698252429	binder
YLSELSEHV	HLA-A*02:11	0.994715940952301	0.0042475756479802475	binder
YLSKIIPAL	HLA-A*02:11	0.9906787276268005	0.004725773383405172	binder
YLSPKLWAL	HLA-A*02:11	0.9897899508476258	0.011073153231337679	binder
YLTDRVMTV	HLA-A*02:11	0.9919134855270386	0.0058248458119260285	binder
YLTNEGIQYL	HLA-A*02:11	0.9094792485237122	0.043373316252321624	binder
YLVEDIQHI	HLA-A*02:11	0.9946328997612	0.004202554657539852	binder
YLWDLDHGFAGV	HLA-A*02:11	0.9960421919822693	0.0029119589182177177	binder
YLWQGVRVA	HLA-A*02:11	0.9043311238288879	0.0477909650766859	binder
YLWSRVEKL	HLA-A*02:11	0.9933823108673095	0.001528603646567464	binder
YLYDLNHTL	HLA-A*02:11	0.9966403841972351	0.0014272836334057206	binder
YLYDLNHTLY	HLA-A*02:11	0.7987566471099854	0.23741075851104343	binder
YLYDRIRKA	HLA-A*02:11	0.9410024046897888	0.07048306531762637	binder
YLYDRLLRI	HLA-A*02:11	0.9844076037406921	0.01759715169393865	binder
YLYPDITRL	HLA-A*02:11	0.9981202125549317	0.0011052835891238167	binder
YLYPNIDKDHAF	HLA-A*02:11	0.8286350488662719	0.1391491050854812	binder
YLYQILQGI	HLA-A*02:11	0.9797663450241089	0.01091825752869549	binder
YMADRLLGV	HLA-A*02:11	0.9934759259223938	0.005187046052979858	binder
YMAELIERL	HLA-A*02:11	0.998470151424408	0.0015783076245869875	binder
YMAPEVVEA	HLA-A*02:11	0.9880555510520935	0.008619265493032734	binder
YMDAPKAAL	HLA-A*02:11	0.9122780799865723	0.05481919316133243	binder
YMDVVKERI	HLA-A*02:11	0.9246778011322021	0.07294773548174142	binder
YMEEIYHRI	HLA-A*02:11	0.9773138284683227	0.022587693287024334	binder
YMFEAREFL	HLA-A*02:11	0.9816746115684509	0.01686225396063816	binder
YMHFLENQV	HLA-A*02:11	0.9668251395225524	0.024173374067627165	binder
YMIAHITGL	HLA-A*02:11	0.9896332740783691	0.005685944295606687	binder
YMKDIENYI	HLA-A*02:11	0.9655579566955567	0.019023892722585978	binder
[truncated: 46,446 more rows]
